# Supplementary material for: Quantitative imaging of transcription in living Drosophila embryos reveals the impact of core promoter motifs on promoter state dynamics
Source: Nat Commun. 2021 Jul 23;12:4504. doi: 10.1038/s41467-021-24461-6 (PMC8302612; doi:10.1038/s41467-021-24461-6)
Supplement: Supplementary file 13 — Source Data [file 41467_2021_24461_MOESM13_ESM.zip]

Archive with 212 entries (197 files):
- NatComm Source Data/
- __MACOSX/._NatComm Source Data
- NatComm Source Data/snaE-snaTATAlightPr/
- __MACOSX/NatComm Source Data/._snaE-snaTATAlightPr
- NatComm Source Data/snaE-snaTATAmutPr/
- __MACOSX/NatComm Source Data/._snaE-snaTATAmutPr
- NatComm Source Data/.DS_Store
- __MACOSX/NatComm Source Data/._.DS_Store
- NatComm Source Data/snaE-Ilp4Pr/
- __MACOSX/NatComm Source Data/._snaE-Ilp4Pr
- NatComm Source Data/snaE-Kr-INR2Pr/
- __MACOSX/NatComm Source Data/._snaE-Kr-INR2Pr
- NatComm Source Data/snaE-Kr-TATA/
- __MACOSX/NatComm Source Data/._snaE-Kr-TATA
- NatComm Source Data/snaE-snaTATAlight+INRPr/
- __MACOSX/NatComm Source Data/._snaE-snaTATAlight+INRPr
- NatComm Source Data/snaE-Kr-INR1Pr/
- __MACOSX/NatComm Source Data/._snaE-Kr-INR1Pr
- NatComm Source Data/snaE-KrPr/
- __MACOSX/NatComm Source Data/._snaE-KrPr
- NatComm Source Data/snaE-brkPr/
- __MACOSX/NatComm Source Data/._snaE-brkPr
- NatComm Source Data/snaE-snaPr/
- __MACOSX/NatComm Source Data/._snaE-snaPr
- NatComm Source Data/snaE-Ilp4-INRPr/
- __MACOSX/NatComm Source Data/._snaE-Ilp4-INRPr
- NatComm Source Data/snaE-KrPr RNAi White/
- __MACOSX/NatComm Source Data/._snaE-KrPr RNAi White
- NatComm Source Data/snaE-KrPr RNAi NelfA/
- __MACOSX/NatComm Source Data/._snaE-KrPr RNAi NelfA
- NatComm Source Data/snaE-sna+INRPr/
- __MACOSX/NatComm Source Data/._snaE-sna+INRPr
- NatComm Source Data/snaE-snaTATAlightPr/snaTATAlightPr M6 - ComprehensiveActivationData.xls
- __MACOSX/NatComm Source Data/snaE-snaTATAlightPr/._snaTATAlightPr M6 - ComprehensiveActivationData.xls
- NatComm Source Data/snaE-snaTATAlightPr/snaTATAlightPr M4 - ComprehensiveActivationData.xls
- __MACOSX/NatComm Source Data/snaE-snaTATAlightPr/._snaTATAlightPr M4 - ComprehensiveActivationData.xls
- NatComm Source Data/snaE-snaTATAlightPr/snaTATAlightPr M6 - DividedByBackground_SpatialSelected.xls
- __MACOSX/NatComm Source Data/snaE-snaTATAlightPr/._snaTATAlightPr M6 - DividedByBackground_SpatialSelected.xls
- NatComm Source Data/snaE-snaTATAlightPr/snaTATAlightPr M5 - ComprehensiveActivationData.xls
- __MACOSX/NatComm Source Data/snaE-snaTATAlightPr/._snaTATAlightPr M5 - ComprehensiveActivationData.xls
- NatComm Source Data/snaE-snaTATAlightPr/snaTATAlightPr M1 - DividedByBackground_SpatialSelected.xls
- __MACOSX/NatComm Source Data/snaE-snaTATAlightPr/._snaTATAlightPr M1 - DividedByBackground_SpatialSelected.xls
- NatComm Source Data/snaE-snaTATAlightPr/snaTATAlightPr M3 - ComprehensiveActivationData.xls
- __MACOSX/NatComm Source Data/snaE-snaTATAlightPr/._snaTATAlightPr M3 - ComprehensiveActivationData.xls
- NatComm Source Data/snaE-snaTATAlightPr/snaTATAlightPr M1 - ComprehensiveActivationData.xls
- __MACOSX/NatComm Source Data/snaE-snaTATAlightPr/._snaTATAlightPr M1 - ComprehensiveActivationData.xls
- NatComm Source Data/snaE-snaTATAlightPr/snaTATAlightPr M2 - ComprehensiveActivationData.xls
- __MACOSX/NatComm Source Data/snaE-snaTATAlightPr/._snaTATAlightPr M2 - ComprehensiveActivationData.xls
- NatComm Source Data/snaE-snaTATAlightPr/snaTATAlightPr M5 - DividedByBackground_SpatialSelected.xls
- __MACOSX/NatComm Source Data/snaE-snaTATAlightPr/._snaTATAlightPr M5 - DividedByBackground_SpatialSelected.xls
- NatComm Source Data/snaE-snaTATAlightPr/snaTATAlightPr M4 - DividedByBackground_SpatialSelected.xls
- __MACOSX/NatComm Source Data/snaE-snaTATAlightPr/._snaTATAlightPr M4 - DividedByBackground_SpatialSelected.xls
- NatComm Source Data/snaE-snaTATAlightPr/snaTATAlightPr M2 - DividedByBackground_SpatialSelected.xls
- __MACOSX/NatComm Source Data/snaE-snaTATAlightPr/._snaTATAlightPr M2 - DividedByBackground_SpatialSelected.xls
- NatComm Source Data/snaE-snaTATAlightPr/snaTATAlightPr M3 - DividedByBackground_SpatialSelected.xls
- __MACOSX/NatComm Source Data/snaE-snaTATAlightPr/._snaTATAlightPr M3 - DividedByBackground_SpatialSelected.xls
- NatComm Source Data/snaE-snaTATAmutPr/snaTATAmutPr M2 - DividedByBackground_SpatialSelected.xls
- __MACOSX/NatComm Source Data/snaE-snaTATAmutPr/._snaTATAmutPr M2 - DividedByBackground_SpatialSelected.xls
- NatComm Source Data/snaE-snaTATAmutPr/snaTATAmutPr M3 - DividedByBackground_SpatialSelected.xls
- __MACOSX/NatComm Source Data/snaE-snaTATAmutPr/._snaTATAmutPr M3 - DividedByBackground_SpatialSelected.xls
- NatComm Source Data/snaE-snaTATAmutPr/snaTATAmutPr M1 - ComprehensiveActivationData.xls
- __MACOSX/NatComm Source Data/snaE-snaTATAmutPr/._snaTATAmutPr M1 - ComprehensiveActivationData.xls
- NatComm Source Data/snaE-snaTATAmutPr/snaTATAmutPr M3 - ComprehensiveActivationData.xls
- __MACOSX/NatComm Source Data/snaE-snaTATAmutPr/._snaTATAmutPr M3 - ComprehensiveActivationData.xls
- NatComm Source Data/snaE-snaTATAmutPr/snaTATAmutPr M1 - DividedByBackground_SpatialSelected.xls
- __MACOSX/NatComm Source Data/snaE-snaTATAmutPr/._snaTATAmutPr M1 - DividedByBackground_SpatialSelected.xls
- NatComm Source Data/snaE-snaTATAmutPr/snaTATAmutPr M2 - ComprehensiveActivationData.xls
- __MACOSX/NatComm Source Data/snaE-snaTATAmutPr/._snaTATAmutPr M2 - ComprehensiveActivationData.xls
- NatComm Source Data/snaE-Ilp4Pr/Ilp4Pr M2 - ComprehensiveActivationData.xls
- __MACOSX/NatComm Source Data/snaE-Ilp4Pr/._Ilp4Pr M2 - ComprehensiveActivationData.xls
- NatComm Source Data/snaE-Ilp4Pr/Ilp4Pr M1 - DividedByBackground_SpatialSelected.xls
- __MACOSX/NatComm Source Data/snaE-Ilp4Pr/._Ilp4Pr M1 - DividedByBackground_SpatialSelected.xls
- NatComm Source Data/snaE-Ilp4Pr/Ilp4Pr M1 - ComprehensiveActivationData.xls
- __MACOSX/NatComm Source Data/snaE-Ilp4Pr/._Ilp4Pr M1 - ComprehensiveActivationData.xls
- NatComm Source Data/snaE-Ilp4Pr/Ilp4Pr M2 - DividedByBackground_SpatialSelected.xls
- __MACOSX/NatComm Source Data/snaE-Ilp4Pr/._Ilp4Pr M2 - DividedByBackground_SpatialSelected.xls
- NatComm Source Data/snaE-Kr-INR2Pr/Kr-INR2Pr M2 - DividedByBackground_SpatialSelected.xls
- __MACOSX/NatComm Source Data/snaE-Kr-INR2Pr/._Kr-INR2Pr M2 - DividedByBackground_SpatialSelected.xls
- NatComm Source Data/snaE-Kr-INR2Pr/Kr-INR2Pr M3 - DividedByBackground_SpatialSelected.xls
- __MACOSX/NatComm Source Data/snaE-Kr-INR2Pr/._Kr-INR2Pr M3 - DividedByBackground_SpatialSelected.xls
- NatComm Source Data/snaE-Kr-INR2Pr/Kr-INR2Pr M3 - ComprehensiveActivationData.xls
- __MACOSX/NatComm Source Data/snaE-Kr-INR2Pr/._Kr-INR2Pr M3 - ComprehensiveActivationData.xls
- NatComm Source Data/snaE-Kr-INR2Pr/Kr-INR2Pr M1 - ComprehensiveActivationData.xls
- __MACOSX/NatComm Source Data/snaE-Kr-INR2Pr/._Kr-INR2Pr M1 - ComprehensiveActivationData.xls
- NatComm Source Data/snaE-Kr-INR2Pr/Kr-INR2Pr M1 - DividedByBackground_SpatialSelected.xls
- __MACOSX/NatComm Source Data/snaE-Kr-INR2Pr/._Kr-INR2Pr M1 - DividedByBackground_SpatialSelected.xls
- NatComm Source Data/snaE-Kr-INR2Pr/Kr-INR2Pr M2 - ComprehensiveActivationData.xls
- __MACOSX/NatComm Source Data/snaE-Kr-INR2Pr/._Kr-INR2Pr M2 - ComprehensiveActivationData.xls
- NatComm Source Data/snaE-Kr-TATA/Kr-TATAPr M3 - DividedByBackground_SpatialSelected.xls
- __MACOSX/NatComm Source Data/snaE-Kr-TATA/._Kr-TATAPr M3 - DividedByBackground_SpatialSelected.xls
- NatComm Source Data/snaE-Kr-TATA/Kr-TATAPr M2 - DividedByBackground_SpatialSelected.xls
- __MACOSX/NatComm Source Data/snaE-Kr-TATA/._Kr-TATAPr M2 - DividedByBackground_SpatialSelected.xls
- NatComm Source Data/snaE-Kr-TATA/Kr-TATAPr M2 - ComprehensiveActivationData.xls
- __MACOSX/NatComm Source Data/snaE-Kr-TATA/._Kr-TATAPr M2 - ComprehensiveActivationData.xls
- NatComm Source Data/snaE-Kr-TATA/Kr-TATAPr M1 - ComprehensiveActivationData.xls
- __MACOSX/NatComm Source Data/snaE-Kr-TATA/._Kr-TATAPr M1 - ComprehensiveActivationData.xls
- NatComm Source Data/snaE-Kr-TATA/Kr-TATAPr M3 - ComprehensiveActivationData.xls
- __MACOSX/NatComm Source Data/snaE-Kr-TATA/._Kr-TATAPr M3 - ComprehensiveActivationData.xls
- NatComm Source Data/snaE-Kr-TATA/Kr-TATAPr M1 - DividedByBackground_SpatialSelected.xls
- __MACOSX/NatComm Source Data/snaE-Kr-TATA/._Kr-TATAPr M1 - DividedByBackground_SpatialSelected.xls
- NatComm Source Data/snaE-snaTATAlight+INRPr/snaTATAlight+INR M2 - DividedByBackground_SpatialSelected.xls
- __MACOSX/NatComm Source Data/snaE-snaTATAlight+INRPr/._snaTATAlight+INR M2 - DividedByBackground_SpatialSelected.xls
- NatComm Source Data/snaE-snaTATAlight+INRPr/snaTATAlight+INR M3 - DividedByBackground_SpatialSelected.xls
- __MACOSX/NatComm Source Data/snaE-snaTATAlight+INRPr/._snaTATAlight+INR M3 - DividedByBackground_SpatialSelected.xls
- NatComm Source Data/snaE-snaTATAlight+INRPr/snaTATAlight+INR M3 - ComprehensiveActivationData.xls
- __MACOSX/NatComm Source Data/snaE-snaTATAlight+INRPr/._snaTATAlight+INR M3 - ComprehensiveActivationData.xls
- NatComm Source Data/snaE-snaTATAlight+INRPr/snaTATAlight+INR M1 - DividedByBackground_SpatialSelected.xls
- __MACOSX/NatComm Source Data/snaE-snaTATAlight+INRPr/._snaTATAlight+INR M1 - DividedByBackground_SpatialSelected.xls
- NatComm Source Data/snaE-snaTATAlight+INRPr/snaTATAlight+INR M1 - ComprehensiveActivationData.xls
- __MACOSX/NatComm Source Data/snaE-snaTATAlight+INRPr/._snaTATAlight+INR M1 - ComprehensiveActivationData.xls
- NatComm Source Data/snaE-snaTATAlight+INRPr/snaTATAlight+INR M2 - ComprehensiveActivationData.xls
- __MACOSX/NatComm Source Data/snaE-snaTATAlight+INRPr/._snaTATAlight+INR M2 - ComprehensiveActivationData.xls
- NatComm Source Data/snaE-Kr-INR1Pr/Kr-INR1Pr M1 - DividedByBackground_SpatialSelected.xls
- __MACOSX/NatComm Source Data/snaE-Kr-INR1Pr/._Kr-INR1Pr M1 - DividedByBackground_SpatialSelected.xls
- NatComm Source Data/snaE-Kr-INR1Pr/Kr-INR1Pr M4 - ComprehensiveActivationData.xls
- __MACOSX/NatComm Source Data/snaE-Kr-INR1Pr/._Kr-INR1Pr M4 - ComprehensiveActivationData.xls
- NatComm Source Data/snaE-Kr-INR1Pr/Kr-INR1Pr M5 - ComprehensiveActivationData.xls
- __MACOSX/NatComm Source Data/snaE-Kr-INR1Pr/._Kr-INR1Pr M5 - ComprehensiveActivationData.xls
- NatComm Source Data/snaE-Kr-INR1Pr/Kr-INR1Pr M5 - DividedByBackground_SpatialSelected.xls
- __MACOSX/NatComm Source Data/snaE-Kr-INR1Pr/._Kr-INR1Pr M5 - DividedByBackground_SpatialSelected.xls
- NatComm Source Data/snaE-Kr-INR1Pr/Kr-INR1Pr M3 - ComprehensiveActivationData.xls
- __MACOSX/NatComm Source Data/snaE-Kr-INR1Pr/._Kr-INR1Pr M3 - ComprehensiveActivationData.xls
- NatComm Source Data/snaE-Kr-INR1Pr/Kr-INR1Pr M4 - DividedByBackground_SpatialSelected.xls
- __MACOSX/NatComm Source Data/snaE-Kr-INR1Pr/._Kr-INR1Pr M4 - DividedByBackground_SpatialSelected.xls
- NatComm Source Data/snaE-Kr-INR1Pr/Kr-INR1Pr M2 - DividedByBackground_SpatialSelected.xls
- __MACOSX/NatComm Source Data/snaE-Kr-INR1Pr/._Kr-INR1Pr M2 - DividedByBackground_SpatialSelected.xls
- NatComm Source Data/snaE-Kr-INR1Pr/Kr-INR1Pr M1 - ComprehensiveActivationData.xls
- __MACOSX/NatComm Source Data/snaE-Kr-INR1Pr/._Kr-INR1Pr M1 - ComprehensiveActivationData.xls
- NatComm Source Data/snaE-Kr-INR1Pr/Kr-INR1Pr M3 - DividedByBackground_SpatialSelected.xls
- __MACOSX/NatComm Source Data/snaE-Kr-INR1Pr/._Kr-INR1Pr M3 - DividedByBackground_SpatialSelected.xls
- NatComm Source Data/snaE-Kr-INR1Pr/Kr-INR1Pr M2 - ComprehensiveActivationData.xls
- __MACOSX/NatComm Source Data/snaE-Kr-INR1Pr/._Kr-INR1Pr M2 - ComprehensiveActivationData.xls
- NatComm Source Data/snaE-KrPr/KrPr M2 - ComprehensiveActivationData.xls
- __MACOSX/NatComm Source Data/snaE-KrPr/._KrPr M2 - ComprehensiveActivationData.xls
- NatComm Source Data/snaE-KrPr/KrPr M3 - ComprehensiveActivationData.xls
- __MACOSX/NatComm Source Data/snaE-KrPr/._KrPr M3 - ComprehensiveActivationData.xls
- NatComm Source Data/snaE-KrPr/KrPr M1 - ComprehensiveActivationData.xls
- __MACOSX/NatComm Source Data/snaE-KrPr/._KrPr M1 - ComprehensiveActivationData.xls
- NatComm Source Data/snaE-KrPr/KrPr M1 - DividedByBackground_SpatialSelected.xls
- __MACOSX/NatComm Source Data/snaE-KrPr/._KrPr M1 - DividedByBackground_SpatialSelected.xls
- NatComm Source Data/snaE-KrPr/KrPr M4 - DividedByBackground_SpatialSelected.xls
- __MACOSX/NatComm Source Data/snaE-KrPr/._KrPr M4 - DividedByBackground_SpatialSelected.xls
- NatComm Source Data/snaE-KrPr/KrPr M4 - ComprehensiveActivationData.xls
- __MACOSX/NatComm Source Data/snaE-KrPr/._KrPr M4 - ComprehensiveActivationData.xls
- NatComm Source Data/snaE-KrPr/KrPr M2 - DividedByBackground_SpatialSelected.xls
- __MACOSX/NatComm Source Data/snaE-KrPr/._KrPr M2 - DividedByBackground_SpatialSelected.xls
- NatComm Source Data/snaE-KrPr/KrPr M3 - DividedByBackground_SpatialSelected.xls
- __MACOSX/NatComm Source Data/snaE-KrPr/._KrPr M3 - DividedByBackground_SpatialSelected.xls
- NatComm Source Data/snaE-brkPr/.DS_Store
- __MACOSX/NatComm Source Data/snaE-brkPr/._.DS_Store
- NatComm Source Data/snaE-brkPr/brkPr M2 - DividedByBackground_SpatialSelected.xls
- __MACOSX/NatComm Source Data/snaE-brkPr/._brkPr M2 - DividedByBackground_SpatialSelected.xls
- NatComm Source Data/snaE-brkPr/brkPr M2 - ComprehensiveActivationData.xls
- __MACOSX/NatComm Source Data/snaE-brkPr/._brkPr M2 - ComprehensiveActivationData.xls
- NatComm Source Data/snaE-brkPr/brkPr M1 - ComprehensiveActivationData.xls
- __MACOSX/NatComm Source Data/snaE-brkPr/._brkPr M1 - ComprehensiveActivationData.xls
- NatComm Source Data/snaE-brkPr/brkPr M1 - DividedByBackground_SpatialSelected.xls
- __MACOSX/NatComm Source Data/snaE-brkPr/._brkPr M1 - DividedByBackground_SpatialSelected.xls
- NatComm Source Data/snaE-snaPr/snaPr M2 - ComprehensiveActivationData.xls
- __MACOSX/NatComm Source Data/snaE-snaPr/._snaPr M2 - ComprehensiveActivationData.xls
- NatComm Source Data/snaE-snaPr/.DS_Store
- __MACOSX/NatComm Source Data/snaE-snaPr/._.DS_Store
- NatComm Source Data/snaE-snaPr/snaPr M3 - ComprehensiveActivationData.xls
- __MACOSX/NatComm Source Data/snaE-snaPr/._snaPr M3 - ComprehensiveActivationData.xls
- NatComm Source Data/snaE-snaPr/snaPr M2 - DividedByBackground_SpatialSelected.xls
- __MACOSX/NatComm Source Data/snaE-snaPr/._snaPr M2 - DividedByBackground_SpatialSelected.xls
- NatComm Source Data/snaE-snaPr/snaPr M1 - ComprehensiveActivationData.xls
- __MACOSX/NatComm Source Data/snaE-snaPr/._snaPr M1 - ComprehensiveActivationData.xls
- NatComm Source Data/snaE-snaPr/snaPr M3 - DividedByBackground_SpatialSelected.xls
- __MACOSX/NatComm Source Data/snaE-snaPr/._snaPr M3 - DividedByBackground_SpatialSelected.xls
- NatComm Source Data/snaE-snaPr/snaPr M1 - DividedByBackground_SpatialSelected.xls
- __MACOSX/NatComm Source Data/snaE-snaPr/._snaPr M1 - DividedByBackground_SpatialSelected.xls
- NatComm Source Data/snaE-Ilp4-INRPr/Ilp4-INRPr M1 - ComprehensiveActivationData.xls
- __MACOSX/NatComm Source Data/snaE-Ilp4-INRPr/._Ilp4-INRPr M1 - ComprehensiveActivationData.xls
- NatComm Source Data/snaE-Ilp4-INRPr/Ilp4-INRPr M1 - DividedByBackground_SpatialSelected.xls
- __MACOSX/NatComm Source Data/snaE-Ilp4-INRPr/._Ilp4-INRPr M1 - DividedByBackground_SpatialSelected.xls
- NatComm Source Data/snaE-Ilp4-INRPr/Ilp4-INRPr M2 - ComprehensiveActivationData.xls
- __MACOSX/NatComm Source Data/snaE-Ilp4-INRPr/._Ilp4-INRPr M2 - ComprehensiveActivationData.xls
- NatComm Source Data/snaE-Ilp4-INRPr/Ilp4-INRPr M2 - DividedByBackground_SpatialSelected.xls
- __MACOSX/NatComm Source Data/snaE-Ilp4-INRPr/._Ilp4-INRPr M2 - DividedByBackground_SpatialSelected.xls
- NatComm Source Data/snaE-KrPr RNAi White/KrPr RNAi White M2 - DividedByBackground_SpatialSelected.xls
- __MACOSX/NatComm Source Data/snaE-KrPr RNAi White/._KrPr RNAi White M2 - DividedByBackground_SpatialSelected.xls
- NatComm Source Data/snaE-KrPr RNAi White/KrPr RNAi White M2 - ComprehensiveActivationData.xls
- __MACOSX/NatComm Source Data/snaE-KrPr RNAi White/._KrPr RNAi White M2 - ComprehensiveActivationData.xls
- NatComm Source Data/snaE-KrPr RNAi White/KrPr RNAi white M1 - ComprehensiveActivationData.xls
- __MACOSX/NatComm Source Data/snaE-KrPr RNAi White/._KrPr RNAi white M1 - ComprehensiveActivationData.xls
- NatComm Source Data/snaE-KrPr RNAi White/KrPr RNAi white M1 - DividedByBackground_SpatialSelected.xls
- __MACOSX/NatComm Source Data/snaE-KrPr RNAi White/._KrPr RNAi white M1 - DividedByBackground_SpatialSelected.xls
- NatComm Source Data/snaE-KrPr RNAi NelfA/KrPr RNAi Nelf-A M2 - DividedByBackground_SpatialSelected.xls
- __MACOSX/NatComm Source Data/snaE-KrPr RNAi NelfA/._KrPr RNAi Nelf-A M2 - DividedByBackground_SpatialSelected.xls
- NatComm Source Data/snaE-KrPr RNAi NelfA/KrPr RNAi Nelf-A M2 - ComprehensiveActivationData.xls
- __MACOSX/NatComm Source Data/snaE-KrPr RNAi NelfA/._KrPr RNAi Nelf-A M2 - ComprehensiveActivationData.xls
- NatComm Source Data/snaE-KrPr RNAi NelfA/KrPr RNAi Nelf-A M1 - ComprehensiveActivationData.xls
- __MACOSX/NatComm Source Data/snaE-KrPr RNAi NelfA/._KrPr RNAi Nelf-A M1 - ComprehensiveActivationData.xls
- NatComm Source Data/snaE-KrPr RNAi NelfA/KrPr RNAi Nelf-A M1 - DividedByBackground_SpatialSelected.xls
- __MACOSX/NatComm Source Data/snaE-KrPr RNAi NelfA/._KrPr RNAi Nelf-A M1 - DividedByBackground_SpatialSelected.xls
- NatComm Source Data/snaE-sna+INRPr/sna+INRPr M1 - DividedByBackground_SpatialSelected.xls
- __MACOSX/NatComm Source Data/snaE-sna+INRPr/._sna+INRPr M1 - DividedByBackground_SpatialSelected.xls
- NatComm Source Data/snaE-sna+INRPr/sna+INRPr M2 - ComprehensiveActivationData.xls
- __MACOSX/NatComm Source Data/snaE-sna+INRPr/._sna+INRPr M2 - ComprehensiveActivationData.xls
- NatComm Source Data/snaE-sna+INRPr/sna+INRPr M1 - ComprehensiveActivationData.xls
- __MACOSX/NatComm Source Data/snaE-sna+INRPr/._sna+INRPr M1 - ComprehensiveActivationData.xls
- NatComm Source Data/snaE-sna+INRPr/sna+INRPr M3 - ComprehensiveActivationData.xls
- __MACOSX/NatComm Source Data/snaE-sna+INRPr/._sna+INRPr M3 - ComprehensiveActivationData.xls
- NatComm Source Data/snaE-sna+INRPr/sna+INRPr M4 - DividedByBackground_SpatialSelected.xls
- __MACOSX/NatComm Source Data/snaE-sna+INRPr/._sna+INRPr M4 - DividedByBackground_SpatialSelected.xls
- NatComm Source Data/snaE-sna+INRPr/sna+INRPr M2 - DividedByBackground_SpatialSelected.xls
- __MACOSX/NatComm Source Data/snaE-sna+INRPr/._sna+INRPr M2 - DividedByBackground_SpatialSelected.xls
- NatComm Source Data/snaE-sna+INRPr/sna+INRPr M3 - DividedByBackground_SpatialSelected.xls
- __MACOSX/NatComm Source Data/snaE-sna+INRPr/._sna+INRPr M3 - DividedByBackground_SpatialSelected.xls
- NatComm Source Data/snaE-sna+INRPr/sna+INRPr M4 - ComprehensiveActivationData.xls
- __MACOSX/NatComm Source Data/snaE-sna+INRPr/._sna+INRPr M4 - ComprehensiveActivationData.xls
