# Supplementary material for: Quantitative imaging of transcription in living Drosophila embryos reveals the impact of core promoter motifs on promoter state dynamics
Source: Nat Commun. 2021 Jul 23;12:4504. doi: 10.1038/s41467-021-24461-6 (PMC8302612; doi:10.1038/s41467-021-24461-6)
Supplement: Supplementary file 13 — Source Data [file 41467_2021_24461_MOESM13_ESM.zip › NatComm Source Data/snaE-snaTATAlightPr/snaTATAlightPr M6 - ComprehensiveActivationData.xls]

## Sheet: Sheet 1
						Time	Frame	Active Nucs	Cumulative Active Nucs
Tot Nucs Numb	70					150.54	0	0	0
Region						154.4	1	0	0
X1	37					158.26	2	0	0
X2	63					162.12	3	0	0
Y1	-25					165.98	4	0	0
Y2	25					169.84	5	0	0
						173.7	6	0	0
Filter Parameters						177.56	7	0	0
Zeros	2					181.42	8	0	0
Ones	30					185.28	9	0	0
Pix Size	0.1312					189.14	10	0	0
						193	11	0	0
						196.86	12	0	0
						200.72	13	0	0
						204.58	14	0	0
						208.44	15	0	0
						212.3	16	0	0
						216.16	17	0	0
						220.02	18	0	0
						223.88	19	0	0
						227.74	20	0	0
						231.6	21	0	0
						235.46	22	0	0
						239.32	23	0	0
						243.18	24	0	0
						247.04	25	0	0
						250.9	26	0	0
						254.76	27	0	0
						258.62	28	0	0
						262.48	29	0	0
						266.34	30	0	0
						270.2	31	0	0
						274.06	32	0	0
						277.92	33	0	0
						281.78	34	0	0
						285.64	35	0	0
						289.5	36	0	0
						293.36	37	0	0
						297.22	38	0	0
						301.08	39	0	0
						304.94	40	0	0
						308.8	41	0	0
						312.66	42	0	0
						316.52	43	0	0
						320.38	44	0	0
						324.24	45	0	0
						328.1	46	1	1
						331.96	47	1	1
						335.82	48	1	1
						339.68	49	1	1
						343.54	50	1	1
						347.4	51	2	2
						351.26	52	2	2
						355.12	53	2	2
						358.98	54	3	3
						362.84	55	4	4
						366.7	56	4	4
						370.56	57	4	4
						374.42	58	4	4
						378.28	59	4	4
						382.14	60	4	4
						386	61	4	4
						389.86	62	4	4
						393.72	63	4	4
						397.58	64	4	4
						401.44	65	4	4
						405.3	66	4	4
						409.16	67	4	4
						413.02	68	4	4
						416.88	69	4	4
						420.74	70	4	4
						424.6	71	4	4
						428.46	72	4	4
						432.32	73	4	4
						436.18	74	4	4
						440.04	75	5	5
						443.9	76	5	5
						447.76	77	5	5
						451.62	78	5	5
						455.48	79	5	5
						459.34	80	5	5
						463.2	81	5	5
						467.06	82	6	6
						470.92	83	6	6
						474.78	84	7	7
						478.64	85	7	7
						482.5	86	7	7
						486.36	87	6	7
						490.22	88	5	7
						494.08	89	5	7
						497.94	90	5	7
						501.8	91	6	7
						505.66	92	6	7
						509.52	93	6	7
						513.38	94	6	7
						517.24	95	6	7
						521.1	96	6	7
						524.96	97	6	7
						528.82	98	6	7
						532.68	99	6	7
						536.54	100	6	7
						540.4	101	6	7
						544.26	102	6	7
						548.12	103	6	7
						551.98	104	6	7
						555.84	105	6	7
						559.7	106	7	8
						563.56	107	7	8
						567.42	108	7	8
						571.28	109	7	8
						575.14	110	7	8
						579	111	6	8
						582.86	112	6	8
						586.72	113	6	8
						590.58	114	7	9
						594.44	115	7	9
						598.3	116	7	9
						602.16	117	7	9
						606.02	118	7	9
						609.88	119	7	9
						613.74	120	7	9
						617.6	121	7	9
						621.46	122	8	10
						625.32	123	8	10
						629.18	124	8	10
						633.04	125	8	10
						636.9	126	8	10
						640.76	127	8	10
						644.62	128	8	10
						648.48	129	9	11
						652.34	130	10	12
						656.2	131	10	12
						660.06	132	10	12
						663.92	133	10	12
						667.78	134	11	13
						671.64	135	11	13
						675.5	136	11	13
						679.36	137	11	13
						683.22	138	11	13
						687.08	139	11	13
						690.94	140	10	13
						694.8	141	11	14
						698.66	142	12	15
						702.52	143	12	15
						706.38	144	12	15
						710.24	145	13	16
						714.1	146	13	16
						717.96	147	13	16
						721.82	148	13	16
						725.68	149	13	16
						729.54	150	13	16
						733.4	151	13	16
						737.26	152	14	17
						741.12	153	15	18
						744.98	154	15	18
						748.84	155	15	18
						752.7	156	16	19
						756.56	157	16	19
						760.42	158	16	19
						764.28	159	16	19
						768.14	160	16	19
						772	161	17	19
						775.86	162	17	19
						779.72	163	19	21
						783.58	164	20	22
						787.44	165	20	22
						791.3	166	21	23
						795.16	167	21	23
						799.02	168	20	23
						802.88	169	21	24
						806.74	170	21	24
						810.6	171	22	24
						814.46	172	22	24
						818.32	173	23	25
						822.18	174	23	25
						826.04	175	22	25
						829.9	176	22	25
						833.76	177	23	26
						837.62	178	23	26
						841.48	179	23	26
						845.34	180	22	26
						849.2	181	22	26
						853.06	182	22	26
						856.92	183	22	26
						860.78	184	22	26
						864.64	185	22	26
						868.5	186	22	26
						872.36	187	23	27
						876.22	188	22	27
						880.08	189	21	27
						883.94	190	21	27
						887.8	191	21	27
						891.66	192	23	28
						895.52	193	23	28
						899.38	194	23	28
						903.24	195	23	28
						907.1	196	23	28
						910.96	197	24	29
						914.82	198	23	29
						918.68	199	23	29
						922.54	200	23	29
						926.4	201	23	29
						930.26	202	23	29
						934.12	203	23	29
						937.98	204	23	29
						941.84	205	23	29
						945.7	206	22	29
						949.56	207	21	29
						953.42	208	21	29
						957.28	209	21	29
						961.14	210	23	31
						965	211	23	31
						968.86	212	24	32
						972.72	213	24	32
						976.58	214	22	32
						980.44	215	22	32
						984.3	216	21	32
						988.16	217	21	32
						992.02	218	20	32
						995.88	219	21	33
						999.74	220	22	33
						1003.6	221	21	33
						1007.46	222	22	34
						1011.32	223	22	34
						1015.18	224	24	34
						1019.04	225	23	34
						1022.9	226	23	35
						1026.76	227	23	35
						1030.62	228	23	35
						1034.48	229	23	35
						1038.34	230	24	35
						1042.2	231	25	36
						1046.06	232	25	36
						1049.92	233	26	37
						1053.78	234	26	37
						1057.64	235	26	37
						1061.5	236	26	37
						1065.36	237	27	37
						1069.22	238	28	38
						1073.08	239	29	39
						1076.94	240	30	39
						1080.8	241	31	39
						1084.66	242	32	40
						1088.52	243	33	40
						1092.38	244	33	40
						1096.24	245	33	40
						1100.1	246	33	40
						1103.96	247	32	40
						1107.82	248	32	40
						1111.68	249	31	40
						1115.54	250	30	40
						1119.4	251	30	40
						1123.26	252	30	40
						1127.12	253	30	40
						1130.98	254	31	41
						1134.84	255	30	41
						1138.7	256	31	42
						1142.56	257	32	42
						1146.42	258	32	42
						1150.28	259	32	42
						1154.14	260	32	42
						1158	261	32	42
						1161.86	262	32	42
						1165.72	263	33	42
						1169.58	264	32	42
						1173.44	265	32	42
						1177.3	266	33	42
						1181.16	267	34	43
						1185.02	268	34	43
						1188.88	269	33	43
						1192.74	270	32	43
						1196.6	271	32	43
						1200.46	272	32	43
						1204.32	273	33	43
						1208.18	274	33	43
						1212.04	275	33	43
						1215.9	276	33	43
						1219.76	277	33	43
						1223.62	278	33	43
						1227.48	279	33	43
						1231.34	280	33	43
						1235.2	281	33	43
						1239.06	282	32	43
						1242.92	283	31	43
						1246.78	284	30	43
						1250.64	285	33	46
						1254.5	286	33	46
						1258.36	287	32	46
						1262.22	288	32	46
						1266.08	289	33	46
						1269.94	290	33	46
						1273.8	291	32	46
						1277.66	292	32	46
						1281.52	293	33	46
						1285.38	294	33	46
						1289.24	295	32	46
						1293.1	296	32	46
						1296.96	297	33	46
						1300.82	298	33	46
						1304.68	299	31	46
						1308.54	300	31	46
						1312.4	301	30	46
						1316.26	302	30	47
						1320.12	303	29	47
						1323.98	304	28	47
						1327.84	305	27	47
						1331.7	306	28	47
						1335.56	307	28	47
						1339.42	308	28	47
						1343.28	309	27	47
						1347.14	310	27	47
						1351	311	28	48
						1354.86	312	28	48
						1358.72	313	28	48
						1362.58	314	28	49
						1366.44	315	29	49
						1370.3	316	28	49
						1374.16	317	29	50
						1378.02	318	29	50
						1381.88	319	28	50
						1385.74	320	28	50
						1389.6	321	26	50
						1393.46	322	25	50
						1397.32	323	26	50
						1401.18	324	27	50
						1405.04	325	27	50
						1408.9	326	27	50
						1412.76	327	26	50
						1416.62	328	26	50
						1420.48	329	28	51
						1424.34	330	27	51
						1428.2	331	27	51
						1432.06	332	27	51
						1435.92	333	28	51
						1439.78	334	29	51
						1443.64	335	28	51
						1447.5	336	28	51
						1451.36	337	27	51
						1455.22	338	27	51
						1459.08	339	27	52
						1462.94	340	27	52
						1466.8	341	27	52
						1470.66	342	28	52
						1474.52	343	28	52
						1478.38	344	29	52
						1482.24	345	28	52
						1486.1	346	28	52
						1489.96	347	28	52
						1493.82	348	25	52
						1497.68	349	24	52
						1501.54	350	25	52
						1505.4	351	25	52
						1509.26	352	25	52
						1513.12	353	26	53
						1516.98	354	26	53
						1520.84	355	26	53
						1524.7	356	26	53
						1528.56	357	25	53
						1532.42	358	26	53
						1536.28	359	27	53
						1540.14	360	26	53
						1544	361	26	53
						1547.86	362	26	53
						1551.72	363	28	53
						1555.58	364	28	53
						1559.44	365	28	53
						1563.3	366	29	53
						1567.16	367	28	53
						1571.02	368	28	53
						1574.88	369	28	53
						1578.74	370	28	53
						1582.6	371	28	53
						1586.46	372	28	53
						1590.32	373	28	53
						1594.18	374	28	53
						1598.04	375	28	53
						1601.9	376	28	53
						1605.76	377	29	53
						1609.62	378	28	53
						1613.48	379	28	53
						1617.34	380	28	53
						1621.2	381	28	53
						1625.06	382	28	53
						1628.92	383	28	53
						1632.78	384	28	53
						1636.64	385	30	54
						1640.5	386	30	54
						1644.36	387	30	55
						1648.22	388	31	56
						1652.08	389	31	56
						1655.94	390	31	56
						1659.8	391	31	56
						1663.66	392	31	56
						1667.52	393	31	56
						1671.38	394	31	56
						1675.24	395	31	56
						1679.1	396	31	56
						1682.96	397	33	57
						1686.82	398	32	57
						1690.68	399	30	57
						1694.54	400	30	57
						1698.4	401	31	58
						1702.26	402	31	58
						1706.12	403	30	58
						1709.98	404	31	58
						1713.84	405	32	58
						1717.7	406	33	59
						1721.56	407	33	59
						1725.42	408	33	59
						1729.28	409	34	59
						1733.14	410	34	59
						1737	411	34	59
						1740.86	412	34	59
						1744.72	413	34	59
						1748.58	414	34	59
						1752.44	415	32	59
						1756.3	416	33	59
						1760.16	417	32	59
						1764.02	418	32	59
						1767.88	419	32	59
						1771.74	420	31	59
						1775.6	421	30	59
						1779.46	422	30	59
						1783.32	423	31	59
						1787.18	424	31	59
						1791.04	425	31	59
						1794.9	426	31	59
						1798.76	427	31	59
						1802.62	428	31	59
						1806.48	429	31	59
						1810.34	430	31	59
						1814.2	431	29	59
						1818.06	432	28	59
						1821.92	433	28	59
						1825.78	434	27	59
						1829.64	435	28	59
						1833.5	436	27	59
						1837.36	437	27	59
						1841.22	438	27	59
						1845.08	439	28	60
						1848.94	440	28	60
						1852.8	441	28	60
						1856.66	442	28	60
						1860.52	443	29	62
						1864.38	444	29	62
						1868.24	445	29	62
						1872.1	446	29	62
						1875.96	447	29	62
						1879.82	448	29	62
						1883.68	449	28	62
						1887.54	450	28	62
						1891.4	451	27	62
						1895.26	452	28	62
						1899.12	453	28	62
						1902.98	454	27	62
						1906.84	455	27	62
						1910.7	456	27	62
						1914.56	457	27	62
						1918.42	458	27	62
						1922.28	459	26	62
						1926.14	460	27	62
						1930	461	27	62
						1933.86	462	27	62
						1937.72	463	27	62
						1941.58	464	27	62
						1945.44	465	28	63
						1949.3	466	28	63
						1953.16	467	28	63
						1957.02	468	29	63
						1960.88	469	29	63
						1964.74	470	29	63
						1968.6	471	30	63
						1972.46	472	30	63
						1976.32	473	31	63
						1980.18	474	29	63
						1984.04	475	28	63
						1987.9	476	28	63
						1991.76	477	28	63
						1995.62	478	28	63
						1999.48	479	28	63
						2003.34	480	28	63
						2007.2	481	27	63
						2011.06	482	28	63
						2014.92	483	27	63
						2018.78	484	26	63
						2022.64	485	27	63
						2026.5	486	27	63
						2030.36	487	26	63
						2034.22	488	26	63
						2038.08	489	26	63
						2041.94	490	28	63
						2045.8	491	28	63
						2049.66	492	27	63
						2053.52	493	26	63
						2057.38	494	26	63
						2061.24	495	26	63
						2065.1	496	25	63
						2068.96	497	25	63
						2072.82	498	24	63
						2076.68	499	25	63
						2080.54	500	25	63
						2084.4	501	26	63
						2088.26	502	26	63
						2092.12	503	27	63
						2095.98	504	28	63
						2099.84	505	28	63
						2103.7	506	28	63
						2107.56	507	28	63
						2111.42	508	28	63
						2115.28	509	28	63
						2119.14	510	30	64
						2123	511	30	64
						2126.86	512	32	64
						2130.72	513	32	64
						2134.58	514	31	64
						2138.44	515	31	64
						2142.3	516	31	64
						2146.16	517	30	64
						2150.02	518	30	64
						2153.88	519	30	64
						2157.74	520	30	64
						2161.6	521	31	64
						2165.46	522	31	64
						2169.32	523	31	64
						2173.18	524	34	64
						2177.04	525	33	64
						2180.9	526	34	64
						2184.76	527	34	64
						2188.62	528	34	64
						2192.48	529	36	64
						2196.34	530	37	64
						2200.2	531	38	64
						2204.06	532	37	64
						2207.92	533	37	64
						2211.78	534	37	64
						2215.64	535	36	64
						2219.5	536	37	64
						2223.36	537	37	64
						2227.22	538	37	64
						2231.08	539	37	64
						2234.94	540	37	64
						2238.8	541	36	64
						2242.66	542	37	64
						2246.52	543	37	64
						2250.38	544	37	64
						2254.24	545	37	64
						2258.1	546	37	64
						2261.96	547	37	64
						2265.82	548	36	64
						2269.68	549	37	64
						2273.54	550	37	64
						2277.4	551	37	64
						2281.26	552	38	64
						2285.12	553	38	64
						2288.98	554	38	64
						2292.84	555	38	64
						2296.7	556	38	64
						2300.56	557	36	64
						2304.42	558	35	64
						2308.28	559	34	64
						2312.14	560	33	64
						2316	561	33	64
						2319.86	562	33	64
						2323.72	563	32	64
						2327.58	564	30	64
						2331.44	565	29	64
						2335.3	566	29	64
						2339.16	567	29	64
						2343.02	568	29	64
						2346.88	569	29	64
						2350.74	570	29	64
						2354.6	571	29	64
						2358.46	572	27	64
						2362.32	573	27	64
						2366.18	574	27	64
						2370.04	575	28	64
						2373.9	576	28	64
						2377.76	577	28	64
						2381.62	578	28	64
						2385.48	579	28	64
						2389.34	580	28	64
						2393.2	581	27	64
						2397.06	582	28	65
						2400.92	583	27	65
						2404.78	584	25	65
						2408.64	585	25	65
						2412.5	586	26	65
						2416.36	587	26	65
						2420.22	588	25	65
						2424.08	589	24	65
						2427.94	590	23	65
						2431.8	591	23	65
						2435.66	592	22	65
						2439.52	593	22	65
						2443.38	594	22	65
						2447.24	595	22	65
						2451.1	596	22	65
						2454.96	597	22	65
						2458.82	598	22	65
						2462.68	599	22	65
						2466.54	600	22	65
						2470.4	601	22	65
						2474.26	602	22	65
						2478.12	603	22	65
						2481.98	604	22	65
						2485.84	605	22	65
						2489.7	606	22	65
						2493.56	607	20	65
						2497.42	608	20	65
						2501.28	609	20	65
						2505.14	610	20	65
						2509	611	20	65
						2512.86	612	19	65
						2516.72	613	19	65
						2520.58	614	19	65
						2524.44	615	19	65
						2528.3	616	19	65
						2532.16	617	18	65
						2536.02	618	18	65
