# Supplementary material for: Quantitative imaging of transcription in living Drosophila embryos reveals the impact of core promoter motifs on promoter state dynamics
Source: Nat Commun. 2021 Jul 23;12:4504. doi: 10.1038/s41467-021-24461-6 (PMC8302612; doi:10.1038/s41467-021-24461-6)
Supplement: Supplementary file 13 — Source Data [file 41467_2021_24461_MOESM13_ESM.zip › NatComm Source Data/snaE-snaTATAlightPr/snaTATAlightPr M4 - ComprehensiveActivationData.xls]

## Sheet: Sheet 1
						Time	Frame	Active Nucs	Cumulative Active Nucs
Tot Nucs Numb	62					146.68	0	0	0
Region						150.54	1	0	0
X1	41					154.4	2	0	0
X2	65					158.26	3	0	0
Y1	-25					162.12	4	0	0
Y2	25					165.98	5	0	0
						169.84	6	0	0
Filter Parameters						173.7	7	0	0
Zeros	2					177.56	8	0	0
Ones	30					181.42	9	0	0
Pix Size	0.1312					185.28	10	0	0
						189.14	11	0	0
						193	12	0	0
						196.86	13	0	0
						200.72	14	0	0
						204.58	15	0	0
						208.44	16	0	0
						212.3	17	0	0
						216.16	18	0	0
						220.02	19	0	0
						223.88	20	0	0
						227.74	21	0	0
						231.6	22	0	0
						235.46	23	0	0
						239.32	24	0	0
						243.18	25	0	0
						247.04	26	0	0
						250.9	27	0	0
						254.76	28	0	0
						258.62	29	0	0
						262.48	30	0	0
						266.34	31	0	0
						270.2	32	0	0
						274.06	33	0	0
						277.92	34	0	0
						281.78	35	0	0
						285.64	36	0	0
						289.5	37	0	0
						293.36	38	0	0
						297.22	39	0	0
						301.08	40	0	0
						304.94	41	0	0
						308.8	42	0	0
						312.66	43	0	0
						316.52	44	0	0
						320.38	45	0	0
						324.24	46	0	0
						328.1	47	0	0
						331.96	48	0	0
						335.82	49	0	0
						339.68	50	0	0
						343.54	51	0	0
						347.4	52	0	0
						351.26	53	0	0
						355.12	54	0	0
						358.98	55	0	0
						362.84	56	0	0
						366.7	57	0	0
						370.56	58	0	0
						374.42	59	0	0
						378.28	60	0	0
						382.14	61	0	0
						386	62	0	0
						389.86	63	0	0
						393.72	64	0	0
						397.58	65	0	0
						401.44	66	0	0
						405.3	67	0	0
						409.16	68	0	0
						413.02	69	0	0
						416.88	70	0	0
						420.74	71	0	0
						424.6	72	0	0
						428.46	73	0	0
						432.32	74	0	0
						436.18	75	0	0
						440.04	76	0	0
						443.9	77	0	0
						447.76	78	0	0
						451.62	79	0	0
						455.48	80	0	0
						459.34	81	0	0
						463.2	82	0	0
						467.06	83	0	0
						470.92	84	0	0
						474.78	85	0	0
						478.64	86	0	0
						482.5	87	0	0
						486.36	88	0	0
						490.22	89	0	0
						494.08	90	0	0
						497.94	91	0	0
						501.8	92	0	0
						505.66	93	0	0
						509.52	94	0	0
						513.38	95	0	0
						517.24	96	0	0
						521.1	97	0	0
						524.96	98	0	0
						528.82	99	0	0
						532.68	100	0	0
						536.54	101	0	0
						540.4	102	0	0
						544.26	103	0	0
						548.12	104	0	0
						551.98	105	0	0
						555.84	106	0	0
						559.7	107	0	0
						563.56	108	0	0
						567.42	109	0	0
						571.28	110	0	0
						575.14	111	0	0
						579	112	0	0
						582.86	113	0	0
						586.72	114	0	0
						590.58	115	0	0
						594.44	116	0	0
						598.3	117	0	0
						602.16	118	0	0
						606.02	119	0	0
						609.88	120	0	0
						613.74	121	0	0
						617.6	122	0	0
						621.46	123	0	0
						625.32	124	0	0
						629.18	125	0	0
						633.04	126	0	0
						636.9	127	0	0
						640.76	128	0	0
						644.62	129	0	0
						648.48	130	0	0
						652.34	131	0	0
						656.2	132	0	0
						660.06	133	0	0
						663.92	134	0	0
						667.78	135	0	0
						671.64	136	0	0
						675.5	137	0	0
						679.36	138	0	0
						683.22	139	0	0
						687.08	140	0	0
						690.94	141	0	0
						694.8	142	0	0
						698.66	143	0	0
						702.52	144	0	0
						706.38	145	0	0
						710.24	146	0	0
						714.1	147	0	0
						717.96	148	0	0
						721.82	149	0	0
						725.68	150	0	0
						729.54	151	0	0
						733.4	152	0	0
						737.26	153	0	0
						741.12	154	0	0
						744.98	155	0	0
						748.84	156	0	0
						752.7	157	0	0
						756.56	158	0	0
						760.42	159	0	0
						764.28	160	0	0
						768.14	161	0	0
						772	162	0	0
						775.86	163	0	0
						779.72	164	0	0
						783.58	165	0	0
						787.44	166	0	0
						791.3	167	0	0
						795.16	168	1	1
						799.02	169	1	1
						802.88	170	1	1
						806.74	171	1	1
						810.6	172	1	1
						814.46	173	1	1
						818.32	174	1	1
						822.18	175	1	1
						826.04	176	1	1
						829.9	177	1	1
						833.76	178	1	1
						837.62	179	1	1
						841.48	180	1	1
						845.34	181	1	1
						849.2	182	1	1
						853.06	183	1	1
						856.92	184	1	1
						860.78	185	1	1
						864.64	186	1	1
						868.5	187	1	1
						872.36	188	1	1
						876.22	189	1	1
						880.08	190	3	3
						883.94	191	3	3
						887.8	192	3	3
						891.66	193	3	3
						895.52	194	3	3
						899.38	195	3	3
						903.24	196	3	3
						907.1	197	3	3
						910.96	198	3	3
						914.82	199	3	3
						918.68	200	3	3
						922.54	201	3	3
						926.4	202	3	3
						930.26	203	3	3
						934.12	204	3	3
						937.98	205	3	3
						941.84	206	3	3
						945.7	207	3	3
						949.56	208	3	3
						953.42	209	3	3
						957.28	210	3	3
						961.14	211	3	3
						965	212	3	3
						968.86	213	3	3
						972.72	214	3	3
						976.58	215	3	3
						980.44	216	3	3
						984.3	217	3	3
						988.16	218	3	3
						992.02	219	3	3
						995.88	220	3	3
						999.74	221	3	3
						1003.6	222	3	3
						1007.46	223	4	4
						1011.32	224	4	4
						1015.18	225	4	4
						1019.04	226	4	4
						1022.9	227	4	4
						1026.76	228	3	4
						1030.62	229	3	4
						1034.48	230	3	4
						1038.34	231	3	4
						1042.2	232	4	5
						1046.06	233	5	6
						1049.92	234	5	6
						1053.78	235	5	6
						1057.64	236	5	6
						1061.5	237	6	7
						1065.36	238	6	7
						1069.22	239	7	8
						1073.08	240	7	8
						1076.94	241	8	9
						1080.8	242	8	9
						1084.66	243	9	10
						1088.52	244	9	10
						1092.38	245	10	11
						1096.24	246	10	11
						1100.1	247	10	11
						1103.96	248	10	11
						1107.82	249	10	11
						1111.68	250	10	11
						1115.54	251	10	11
						1119.4	252	10	11
						1123.26	253	10	11
						1127.12	254	10	11
						1130.98	255	10	11
						1134.84	256	11	12
						1138.7	257	10	12
						1142.56	258	11	13
						1146.42	259	11	13
						1150.28	260	12	13
						1154.14	261	13	14
						1158	262	13	14
						1161.86	263	13	14
						1165.72	264	13	14
						1169.58	265	13	14
						1173.44	266	13	14
						1177.3	267	13	14
						1181.16	268	13	14
						1185.02	269	13	14
						1188.88	270	15	16
						1192.74	271	15	16
						1196.6	272	15	16
						1200.46	273	15	16
						1204.32	274	15	16
						1208.18	275	15	16
						1212.04	276	14	16
						1215.9	277	13	16
						1219.76	278	14	17
						1223.62	279	14	17
						1227.48	280	14	17
						1231.34	281	14	17
						1235.2	282	13	17
						1239.06	283	13	17
						1242.92	284	13	17
						1246.78	285	14	17
						1250.64	286	14	17
						1254.5	287	13	17
						1258.36	288	13	17
						1262.22	289	13	17
						1266.08	290	13	17
						1269.94	291	13	17
						1273.8	292	13	17
						1277.66	293	13	17
						1281.52	294	13	17
						1285.38	295	13	17
						1289.24	296	13	17
						1293.1	297	12	17
						1296.96	298	12	17
						1300.82	299	11	17
						1304.68	300	11	17
						1308.54	301	12	18
						1312.4	302	13	18
						1316.26	303	13	18
						1320.12	304	12	18
						1323.98	305	12	18
						1327.84	306	12	18
						1331.7	307	13	18
						1335.56	308	14	19
						1339.42	309	14	19
						1343.28	310	13	19
						1347.14	311	14	20
						1351	312	14	20
						1354.86	313	14	20
						1358.72	314	14	20
						1362.58	315	14	20
						1366.44	316	14	20
						1370.3	317	15	20
						1374.16	318	15	20
						1378.02	319	15	20
						1381.88	320	14	20
						1385.74	321	13	20
						1389.6	322	12	20
						1393.46	323	13	20
						1397.32	324	13	20
						1401.18	325	13	20
						1405.04	326	13	20
						1408.9	327	13	20
						1412.76	328	13	20
						1416.62	329	13	20
						1420.48	330	14	21
						1424.34	331	14	21
						1428.2	332	14	21
						1432.06	333	14	21
						1435.92	334	14	21
						1439.78	335	15	21
						1443.64	336	16	22
						1447.5	337	16	22
						1451.36	338	16	22
						1455.22	339	16	22
						1459.08	340	16	22
						1462.94	341	17	23
						1466.8	342	17	23
						1470.66	343	18	23
						1474.52	344	17	23
						1478.38	345	18	24
						1482.24	346	18	24
						1486.1	347	18	24
						1489.96	348	18	24
						1493.82	349	18	24
						1497.68	350	19	25
						1501.54	351	19	25
						1505.4	352	19	25
						1509.26	353	19	25
						1513.12	354	20	26
						1516.98	355	20	26
						1520.84	356	20	26
						1524.7	357	20	26
						1528.56	358	20	26
						1532.42	359	20	26
						1536.28	360	21	27
						1540.14	361	20	27
						1544	362	21	28
						1547.86	363	21	28
						1551.72	364	21	28
						1555.58	365	21	28
						1559.44	366	21	28
						1563.3	367	20	28
						1567.16	368	21	29
						1571.02	369	23	31
						1574.88	370	23	31
						1578.74	371	23	31
						1582.6	372	23	31
						1586.46	373	23	31
						1590.32	374	23	31
						1594.18	375	24	31
						1598.04	376	24	31
						1601.9	377	24	31
						1605.76	378	24	31
						1609.62	379	24	31
						1613.48	380	24	31
						1617.34	381	24	31
						1621.2	382	24	31
						1625.06	383	24	31
						1628.92	384	24	31
						1632.78	385	24	31
						1636.64	386	24	31
						1640.5	387	24	31
						1644.36	388	23	31
						1648.22	389	22	31
						1652.08	390	23	32
						1655.94	391	23	32
						1659.8	392	22	32
						1663.66	393	23	33
						1667.52	394	23	33
						1671.38	395	24	34
						1675.24	396	24	34
						1679.1	397	24	34
						1682.96	398	24	34
						1686.82	399	25	34
						1690.68	400	24	34
						1694.54	401	23	34
						1698.4	402	23	34
						1702.26	403	23	34
						1706.12	404	22	34
						1709.98	405	23	35
						1713.84	406	23	35
						1717.7	407	22	35
						1721.56	408	22	36
						1725.42	409	22	36
						1729.28	410	22	36
						1733.14	411	22	36
						1737	412	23	36
						1740.86	413	23	36
						1744.72	414	23	36
						1748.58	415	22	36
						1752.44	416	22	36
						1756.3	417	23	37
						1760.16	418	23	37
						1764.02	419	23	37
						1767.88	420	23	37
						1771.74	421	22	37
						1775.6	422	22	37
						1779.46	423	22	37
						1783.32	424	22	37
						1787.18	425	22	37
						1791.04	426	22	37
						1794.9	427	22	37
						1798.76	428	22	37
						1802.62	429	22	37
						1806.48	430	22	37
						1810.34	431	21	37
						1814.2	432	20	37
						1818.06	433	21	37
						1821.92	434	22	38
						1825.78	435	22	38
						1829.64	436	22	38
						1833.5	437	22	38
						1837.36	438	22	38
						1841.22	439	24	38
						1845.08	440	24	38
						1848.94	441	23	38
						1852.8	442	23	38
						1856.66	443	23	38
						1860.52	444	23	38
						1864.38	445	23	38
						1868.24	446	24	38
						1872.1	447	24	38
						1875.96	448	24	38
						1879.82	449	25	38
						1883.68	450	25	39
						1887.54	451	25	40
						1891.4	452	25	40
						1895.26	453	26	41
						1899.12	454	28	43
						1902.98	455	27	43
						1906.84	456	26	43
						1910.7	457	24	43
						1914.56	458	23	43
						1918.42	459	23	43
						1922.28	460	23	43
						1926.14	461	23	43
						1930	462	23	43
						1933.86	463	22	43
						1937.72	464	23	43
						1941.58	465	22	43
						1945.44	466	23	43
						1949.3	467	23	43
						1953.16	468	23	43
						1957.02	469	23	43
						1960.88	470	22	43
						1964.74	471	22	43
						1968.6	472	20	43
						1972.46	473	19	43
						1976.32	474	20	44
						1980.18	475	21	44
						1984.04	476	21	44
						1987.9	477	22	44
						1991.76	478	21	44
						1995.62	479	21	44
						1999.48	480	21	44
						2003.34	481	22	45
						2007.2	482	21	45
						2011.06	483	21	45
						2014.92	484	21	45
						2018.78	485	21	45
						2022.64	486	21	45
						2026.5	487	20	45
						2030.36	488	19	45
						2034.22	489	20	45
						2038.08	490	20	45
						2041.94	491	20	45
						2045.8	492	20	45
						2049.66	493	19	45
						2053.52	494	20	45
						2057.38	495	20	45
						2061.24	496	20	45
						2065.1	497	20	45
						2068.96	498	20	45
						2072.82	499	20	45
						2076.68	500	20	45
						2080.54	501	21	45
						2084.4	502	21	45
						2088.26	503	21	45
						2092.12	504	21	45
						2095.98	505	21	45
						2099.84	506	20	45
						2103.7	507	20	45
						2107.56	508	20	45
						2111.42	509	20	45
						2115.28	510	20	45
						2119.14	511	21	45
						2123	512	21	45
						2126.86	513	22	46
						2130.72	514	24	46
						2134.58	515	23	46
						2138.44	516	23	46
						2142.3	517	23	46
						2146.16	518	22	46
						2150.02	519	23	47
						2153.88	520	23	47
						2157.74	521	23	47
						2161.6	522	24	47
						2165.46	523	24	47
						2169.32	524	24	47
						2173.18	525	25	47
						2177.04	526	25	47
						2180.9	527	26	47
						2184.76	528	26	47
						2188.62	529	26	47
						2192.48	530	26	47
						2196.34	531	26	47
						2200.2	532	26	47
						2204.06	533	26	47
						2207.92	534	27	47
						2211.78	535	26	47
						2215.64	536	26	47
						2219.5	537	27	47
						2223.36	538	28	47
						2227.22	539	29	47
						2231.08	540	29	47
						2234.94	541	28	47
						2238.8	542	28	47
						2242.66	543	28	47
						2246.52	544	27	47
						2250.38	545	27	47
						2254.24	546	27	47
						2258.1	547	26	47
						2261.96	548	26	47
						2265.82	549	26	47
						2269.68	550	26	47
						2273.54	551	26	47
						2277.4	552	26	47
						2281.26	553	25	47
						2285.12	554	25	47
						2288.98	555	25	47
						2292.84	556	24	47
						2296.7	557	23	47
						2300.56	558	23	47
						2304.42	559	24	48
						2308.28	560	24	48
						2312.14	561	23	48
						2316	562	23	48
						2319.86	563	22	48
						2323.72	564	22	48
						2327.58	565	22	48
						2331.44	566	21	48
						2335.3	567	19	48
						2339.16	568	18	48
						2343.02	569	18	48
						2346.88	570	18	48
						2350.74	571	18	48
						2354.6	572	18	48
						2358.46	573	17	48
						2362.32	574	17	48
						2366.18	575	16	48
						2370.04	576	15	48
						2373.9	577	15	48
						2377.76	578	15	48
						2381.62	579	15	48
						2385.48	580	15	48
						2389.34	581	15	48
						2393.2	582	14	48
						2397.06	583	14	48
						2400.92	584	14	48
						2404.78	585	14	48
						2408.64	586	14	48
						2412.5	587	14	48
						2416.36	588	14	48
						2420.22	589	14	48
						2424.08	590	14	48
						2427.94	591	13	48
						2431.8	592	13	48
