# Supplementary material for: Quantitative imaging of transcription in living Drosophila embryos reveals the impact of core promoter motifs on promoter state dynamics
Source: Nat Commun. 2021 Jul 23;12:4504. doi: 10.1038/s41467-021-24461-6 (PMC8302612; doi:10.1038/s41467-021-24461-6)
Supplement: Supplementary file 13 — Source Data [file 41467_2021_24461_MOESM13_ESM.zip › NatComm Source Data/snaE-snaTATAlightPr/snaTATAlightPr M6 - DividedByBackground_SpatialSelected.xls]

## Sheet: Spots by Background
		Frame	Time	SptId_23	SptId_24	SptId_25	SptId_28	SptId_29	SptId_30	SptId_32	SptId_33	SptId_35	SptId_36	SptId_37	SptId_38	SptId_41	SptId_42	SptId_44	SptId_46	SptId_49	SptId_50	SptId_51	SptId_52	SptId_54	SptId_57	SptId_58	SptId_60	SptId_61	SptId_62	SptId_63	SptId_65	SptId_66	SptId_69	SptId_71	SptId_72	SptId_73	SptId_78	SptId_80	SptId_82	SptId_83	SptId_86	SptId_87	SptId_88	SptId_89	SptId_90	SptId_91	SptId_93	SptId_95	SptId_97
		0	150.54	0	0	0	27.258	0	0	0	0	0	0	0	0	0	0	0	0	0	0	0	0	0	0	0	0	0	0	0	0	0	0	0	0	0	0	0	0	0	0	0	0	0	0	0	0	0	0
		1	154.4	0	0	0	0	0	0	0	0	0	0	0	0	0	0	0	0	0	0	0	0	0	0	0	0	0	0	0	0	0	0	0	0	0	0	0	0	0	0	0	0	0	0	0	0	0	0
		2	158.26	0	0	0	0	0	0	0	0	0	0	0	0	0	0	0	0	0	0	0	0	0	0	0	0	0	0	0	0	0	0	0	0	0	0	0	0	0	0	0	0	0	0	0	0	0	0
		3	162.12	0	0	0	0	0	0	0	0	0	0	0	0	0	0	0	0	0	0	0	0	0	0	0	0	0	0	0	0	0	0	0	0	0	0	0	0	0	0	0	0	0	17.2542	0	0	0	0
		4	165.98	0	0	0	0	0	0	0	0	0	0	0	0	0	0	0	0	0	0	0	0	0	0	0	0	0	0	0	0	0	0	0	0	0	0	0	0	0	0	0	0	0	0	0	0	0	0
		5	169.84	0	0	0	0	0	0	0	0	0	0	0	0	0	0	0	0	0	0	0	0	0	0	0	0	0	0	0	0	0	0	0	0	0	0	0	0	0	0	0	0	0	0	0	0	0	0
		6	173.7	0	0	0	0	0	0	0	0	0	0	0	0	0	0	0	0	0	0	0	0	0	0	0	0	0	0	0	0	0	0	0	0	0	0	0	0	0	0	0	0	0	0	0	0	0	0
		7	177.56	0	0	0	0	0	0	0	0	0	0	0	0	0	18.7887	0	0	0	0	0	0	0	0	0	0	0	0	0	0	0	0	0	0	0	0	0	0	0	0	0	0	0	0	0	0	0	0
		8	181.42	0	0	0	0	0	0	0	0	0	0	0	0	0	0	0	0	0	0	0	0	0	0	0	0	0	0	0	0	0	0	0	0	0	0	0	0	0	0	0	0	0	0	0	0	0	0
		9	185.28	0	0	0	0	0	0	0	0	0	0	0	0	0	0	0	0	0	0	0	0	0	0	0	0	0	0	0	0	0	0	0	0	0	0	0	0	0	0	0	0	0	0	0	0	0	0
		10	189.14	0	0	0	0	0	0	0	0	0	0	0	0	0	0	0	0	0	0	0	0	0	0	0	0	0	0	0	0	0	0	0	0	0	0	0	0	0	0	0	0	0	0	0	0	0	0
		11	193	0	0	0	0	0	0	0	0	21.104	0	0	0	0	0	0	0	0	0	0	0	0	0	0	0	0	0	21.9293	0	0	0	0	0	0	0	0	0	0	0	0	0	0	0	0	0	0	0
		12	196.86	0	0	0	0	0	0	0	0	0	0	0	0	0	0	0	0	0	21.2923	0	0	0	0	0	0	0	0	0	0	0	0	0	0	0	0	0	0	0	0	0	0	0	0	0	0	0	0
		13	200.72	0	0	0	0	0	0	0	0	0	0	0	0	0	0	0	0	0	0	0	0	0	0	0	0	0	0	0	0	0	0	0	0	0	0	0	0	0	0	0	0	0	0	0	0	0	0
		14	204.58	0	0	0	0	0	0	0	0	0	0	0	0	0	0	0	0	0	0	0	0	0	0	0	0	0	0	0	0	0	0	0	0	0	0	0	0	0	0	0	0	0	0	0	0	0	0
		15	208.44	0	0	0	0	0	0	0	0	0	0	0	0	0	0	0	0	0	0	0	0	0	0	0	0	0	0	0	0	0	0	0	0	0	0	0	0	0	0	0	0	0	0	0	0	0	0
		16	212.3	0	0	0	0	0	0	0	0	0	0	0	0	0	0	0	0	0	0	0	0	0	0	0	0	0	0	0	0	0	0	19.6917	0	0	0	0	0	0	0	0	0	0	0	0	0	0	0
		17	216.16	0	0	0	0	0	0	0	0	0	0	0	0	0	0	0	0	0	0	0	0	0	0	0	0	0	0	0	0	0	0	0	0	0	0	0	0	0	0	0	0	0	0	0	0	0	0
		18	220.02	0	0	0	0	0	0	0	0	0	0	0	0	0	0	0	0	0	0	0	0	0	0	0	0	0	0	0	0	0	0	0	0	0	0	0	0	0	0	0	0	0	0	0	0	0	0
		19	223.88	0	0	0	0	0	0	0	0	0	0	0	0	0	0	0	0	0	0	0	0	0	0	0	0	0	0	0	0	0	0	0	0	0	0	0	0	0	0	0	0	0	0	0	0	0	0
		20	227.74	0	0	0	0	0	21.1653	0	0	0	0	0	19.4242	0	0	0	0	0	0	0	0	0	0	0	0	0	0	0	0	0	18.0324	0	0	0	0	0	0	0	0	0	0	0	0	0	0	0	0
		21	231.6	0	0	0	0	0	0	0	0	0	0	0	0	0	0	0	0	0	0	0	0	0	0	0	0	0	0	0	0	0	0	0	0	0	0	0	0	0	0	0	0	0	0	0	0	0	0
		22	235.46	0	0	0	0	0	0	0	0	0	0	0	0	0	0	0	0	0	0	0	0	0	0	0	0	0	0	0	0	0	0	0	0	0	0	0	0	0	0	0	0	0	0	0	0	0	0
		23	239.32	0	0	0	0	0	0	0	0	0	0	0	0	0	0	0	0	0	0	0	0	0	0	0	0	0	0	0	0	0	0	0	0	0	0	0	0	0	0	0	0	0	0	0	0	0	0
		24	243.18	0	0	0	0	0	0	0	0	0	0	0	0	0	0	0	0	0	0	0	0	0	0	0	0	0	0	0	0	0	0	0	0	0	0	0	0	0	0	0	0	0	0	0	0	0	0
		25	247.04	0	0	0	0	0	0	0	0	0	0	0	0	0	0	0	0	0	0	0	0	0	0	0	0	0	0	0	0	0	0	0	0	0	0	0	0	0	0	0	0	0	0	0	0	0	0
		26	250.9	0	0	0	0	0	0	0	0	0	0	0	0	0	0	0	0	0	0	0	0	0	0	0	0	0	0	0	0	0	0	0	0	0	0	0	0	0	0	0	0	0	0	0	0	0	0
		27	254.76	0	0	0	0	0	0	0	0	0	0	0	0	0	0	0	0	0	0	0	0	0	0	0	0	0	0	0	0	0	0	0	0	0	0	0	0	0	0	0	0	0	0	0	0	0	0
		28	258.62	0	0	0	0	0	0	0	0	0	0	0	0	0	0	0	0	0	0	0	0	0	0	0	0	0	0	0	0	0	0	0	0	0	0	0	0	0	18.4852	0	0	0	0	0	0	0	0
		29	262.48	0	0	0	0	0	0	0	0	0	0	0	0	0	0	0	0	0	0	0	0	0	0	0	0	0	0	0	0	0	0	0	0	0	0	0	0	0	0	0	0	0	0	0	0	20.9111	0
		30	266.34	0	0	0	0	0	0	0	0	0	0	0	0	0	0	0	0	0	0	0	0	0	0	0	0	0	0	0	0	0	0	0	0	0	0	0	0	0	0	0	0	0	0	0	0	0	0
		31	270.2	0	0	0	0	0	0	0	0	0	0	0	0	0	0	0	0	0	0	0	0	0	0	0	0	0	0	0	0	0	0	0	0	0	0	0	0	0	0	0	0	0	0	0	0	0	0
		32	274.06	0	0	0	0	0	0	0	0	0	0	0	0	0	0	0	0	0	0	0	0	0	0	0	0	0	0	0	0	0	0	0	0	0	0	0	0	0	0	0	0	0	0	0	0	0	17.4672
		33	277.92	0	0	0	0	0	0	0	0	0	0	0	0	0	0	0	0	0	0	0	0	0	0	0	0	0	0	0	0	0	0	0	0	0	0	0	0	0	0	0	0	0	0	0	0	0	0
		34	281.78	0	0	0	0	0	0	20.363	0	0	0	0	0	0	0	0	0	0	0	16.2953	0	0	0	0	0	0	0	0	0	0	0	0	0	0	0	0	0	0	0	0	0	0	0	0	0	0	0
		35	285.64	0	0	0	0	0	0	0	0	0	0	0	0	0	0	0	0	0	0	0	0	0	0	0	0	0	0	0	0	0	0	0	0	0	0	0	0	0	0	0	0	0	0	0	0	0	0
		36	289.5	0	0	0	0	0	0	0	0	0	0	0	0	17.2507	0	17.465	0	0	0	0	0	0	0	0	0	0	23.6489	0	0	0	0	0	0	0	0	0	0	0	0	0	0	0	0	0	0	0	0
		37	293.36	0	0	0	0	0	0	0	0	0	0	0	0	0	0	0	0	0	0	0	0	0	0	0	0	0	0	0	0	0	0	0	0	0	0	0	0	0	0	0	0	0	0	0	0	0	0
		38	297.22	0	0	0	0	0	0	0	0	0	0	0	0	0	0	0	0	0	0	0	0	0	0	0	0	0	0	0	0	0	0	0	0	0	0	0	0	0	0	0	0	0	0	0	0	0	0
		39	301.08	0	0	0	0	0	0	0	0	0	0	0	0	0	0	0	0	0	0	0	0	0	0	0	0	0	0	0	0	0	0	0	0	0	0	0	0	0	0	0	0	0	0	0	0	0	0
		40	304.94	0	0	0	0	0	0	0	0	0	0	0	0	0	0	0	0	0	0	0	0	0	0	0	0	0	0	0	0	0	0	0	0	0	0	0	0	0	0	0	0	0	0	0	0	0	0
		41	308.8	0	0	0	0	0	0	0	0	0	0	0	0	0	0	0	0	0	0	0	0	0	0	0	0	0	0	0	0	0	0	0	0	0	0	0	0	0	0	0	0	0	0	0	0	0	0
		42	312.66	0	0	0	0	0	0	0	0	0	0	0	0	0	0	0	0	0	0	0	0	0	0	0	0	0	0	0	0	0	0	0	0	0	0	0	0	0	0	0	0	0	0	0	0	0	0
		43	316.52	0	0	0	0	0	0	0	0	0	0	0	0	0	0	0	0	0	0	0	0	0	0	0	0	0	0	0	0	0	23.1097	0	0	0	0	0	0	0	0	0	0	0	0	0	0	0	0
		44	320.38	0	0	0	0	0	0	0	0	0	0	0	0	0	0	0	0	0	0	0	0	0	0	0	0	0	0	0	0	0	0	0	0	0	0	0	0	0	0	0	0	0	0	0	0	0	0
		45	324.24	0	0	0	0	0	0	0	0	0	0	0	0	0	0	0	0	0	0	0	0	0	0	0	0	0	0	0	0	0	0	0	0	0	0	0	0	0	0	0	0	0	0	0	0	0	0
		46	328.1	0	0	0	0	0	0	0	0	0	0	0	0	0	0	0	0	0	0	0	0	0	0	0	0	0	0	0	0	0	0	0	0	0	0	0	0	0	0	0	0	0	0	0	0	0	0
		47	331.96	0	0	0	0	0	0	0	0	0	0	0	0	0	0	0	0	0	0	0	0	0	0	0	0	0	0	0	0	0	0	0	0	0	0	0	0	0	0	0	0	0	0	0	0	0	0
		48	335.82	0	0	0	0	0	28.7804	0	0	0	0	0	0	0	0	0	0	0	0	0	0	0	0	0	0	0	0	0	0	0	0	0	0	0	0	0	0	0	0	0	0	0	0	28.0921	0	0	0
		49	339.68	0	0	0	0	0	0	0	0	0	0	0	0	0	0	0	0	0	0	0	0	0	16.9895	0	0	0	0	0	0	0	0	0	0	0	0	0	30.4239	0	0	0	0	0	0	0	0	0	0
		50	343.54	0	20.1844	0	0	0	0	0	0	0	0	0	0	0	0	0	0	0	0	0	0	0	0	0	0	0	0	0	0	0	0	0	0	0	0	0	0	20.9114	0	0	0	0	0	0	0	0	0
		51	347.4	0	0	0	0	0	0	0	0	0	0	0	0	17.811	0	0	0	0	0	0	0	0	0	0	0	0	0	0	0	0	0	0	0	0	0	0	17.3105	0	0	0	0	0	0	0	0	0	0
		52	351.26	0	0	0	0	0	0	0	0	0	0	0	0	16.1238	0	0	0	0	0	0	0	0	0	0	0	0	0	0	0	0	0	0	0	0	0	0	0	0	0	0	0	0	0	0	0	0	0
		53	355.12	0	0	0	0	0	0	0	0	0	0	0	0	0	0	0	0	0	0	0	0	0	0	0	0	0	0	0	0	0	0	0	0	0	0	0	0	0	0	0	0	0	0	0	0	17.3927	0
		54	358.98	0	0	0	0	0	0	0	0	0	0	0	0	0	0	0	0	0	0	0	0	0	0	0	0	0	0	0	44.0653	0	17.5037	0	0	0	0	0	0	0	0	0	0	0	0	0	0	0	0
		55	362.84	0	0	17.2974	0	0	0	0	0	0	0	0	0	51.2515	0	0	0	0	0	0	0	0	0	0	0	0	0	0	21.7637	0	0	0	0	0	0	0	0	0	0	0	0	0	0	0	0	0	0
		56	366.7	0	0	24.1696	0	0	0	0	0	0	0	0	0	0	0	0	0	0	0	0	0	0	0	0	0	0	0	0	23.5469	0	0	0	0	0	0	0	0	0	0	0	0	0	0	0	0	0	0
		57	370.56	0	0	20.4468	0	0	0	0	0	0	0	0	0	0	0	0	0	0	0	0	0	0	0	0	0	0	0	0	0	0	0	0	0	0	0	0	0	0	0	0	0	0	0	0	0	0	0
		58	374.42	0	0	27.9553	0	0	0	0	0	0	0	0	0	37.0526	0	0	0	0	0	0	0	0	0	0	0	0	0	0	56.5156	0	0	0	0	0	0	0	0	0	0	0	0	0	0	0	0	0	0
		59	378.28	0	0	0	0	0	0	0	0	0	0	0	0	32.4736	0	0	0	0	0	0	0	0	0	0	0	0	0	0	17.4208	0	0	0	0	0	0	0	0	0	0	0	0	0	0	0	0	0	0
		60	382.14	0	0	26.9447	0	0	0	0	0	0	0	0	0	0	0	0	0	0	0	0	0	0	0	0	0	0	0	0	0	0	0	0	0	0	0	0	0	0	0	0	0	0	0	0	0	0	0
		61	386	0	0	21.677	0	0	0	0	0	0	0	0	0	40.5713	0	0	0	0	0	0	0	0	0	0	0	0	0	0	31.1481	0	0	0	0	0	0	0	0	0	0	0	0	0	0	0	0	0	0
		62	389.86	0	0	44.7024	0	0	0	0	0	0	0	0	0	70.6254	0	0	0	0	0	0	0	0	0	0	0	0	0	0	18.0135	0	0	0	0	0	0	0	0	0	0	0	0	0	0	0	0	0	0
		63	393.72	0	0	59.6353	0	0	0	0	21.0757	16.7455	0	0	0	38.0542	0	0	0	0	0	0	0	0	0	0	0	0	0	0	0	0	0	0	0	0	0	0	0	0	0	0	0	0	0	0	0	0	0
		64	397.58	0	0	27.6607	0	0	0	0	0	0	0	0	0	70.1545	0	0	0	0	0	0	0	0	0	0	0	0	0	0	55.7252	0	0	0	0	0	0	0	0	0	0	0	0	0	0	0	0	0	0
		65	401.44	0	0	68.4154	0	0	0	0	0	0	0	0	0	83.1422	0	0	0	0	0	0	0	0	0	0	0	0	0	0	31.9848	0	0	0	0	0	0	0	0	0	0	0	0	0	0	0	0	0	0
		66	405.3	0	0	46.3954	0	0	0	0	0	0	0	0	0	100.141	0	0	0	0	0	0	0	0	0	0	0	0	0	0	47.1702	0	0	0	0	0	19.566	0	0	0	0	0	0	0	0	0	0	0	0
		67	409.16	0	0	0	0	0	0	0	0	0	0	0	0	120.602	0	0	0	0	0	0	0	0	0	0	0	0	0	0	51.576	0	0	0	0	0	0	0	0	27.1385	0	0	0	0	0	0	0	0	0
		68	413.02	0	0	45.3973	0	0	0	0	0	0	0	0	0	95.6731	0	0	0	0	0	0	0	0	0	0	0	0	0	0	38.8936	0	0	0	0	0	0	0	0	0	0	0	0	0	0	0	0	0	0
		69	416.88	0	0	36.774	0	0	0	0	0	0	0	0	0	75.5194	0	0	0	0	0	0	0	0	0	0	0	0	0	0	22.8787	0	0	0	0	0	0	0	0	0	0	0	0	0	0	0	0	0	0
		70	420.74	0	0	69.0897	0	0	0	0	0	0	0	0	0	54.917	0	0	0	0	0	0	0	0	0	0	0	0	0	0	35.4052	0	0	0	0	0	0	0	0	0	0	0	0	0	0	0	0	0	0
		71	424.6	0	0	69.0974	0	0	0	0	0	0	0	0	0	48.8054	0	0	0	0	0	0	0	0	0	0	0	0	0	0	69.0273	0	0	0	0	0	0	0	0	45.0702	0	0	0	0	0	19.6035	0	0	0
		72	428.46	0	0	44.0002	0	0	0	0	0	0	0	0	0	49.11	0	0	0	0	0	0	0	0	0	0	0	0	0	0	87.0036	0	0	0	0	0	0	0	0	0	0	0	0	0	0	0	0	0	0
		73	432.32	0	16.5619	88.1459	0	0	0	0	0	0	0	0	0	36.1481	0	0	0	0	0	0	0	0	0	0	0	0	0	0	81.737	0	0	0	0	0	0	0	0	0	0	0	0	0	0	0	0	0	0
		74	436.18	0	0	79.3961	0	0	0	0	0	0	0	0	0	45.6838	0	0	0	0	0	0	0	0	0	0	0	0	0	0	71.7182	0	0	0	0	0	0	0	0	0	0	0	0	0	0	18.1699	0	0	0
		75	440.04	19.0236	0	84.5719	0	0	0	0	0	0	0	0	0	72.7518	0	0	0	0	0	0	0	0	0	0	0	0	0	0	57.045	0	0	0	0	0	0	0	0	0	0	0	19.9864	0	0	0	0	0	0
		76	443.9	35.7129	0	86.7111	0	0	0	0	0	0	0	0	0	19.2813	0	0	0	0	0	0	0	0	0	0	0	0	0	0	73.8499	0	0	0	0	0	0	0	0	0	0	0	0	0	0	0	0	0	0
		77	447.76	16.4709	0	84.472	0	0	0	0	0	0	0	0	0	51.7781	22.4788	0	0	0	0	0	0	0	0	0	0	0	0	0	103.161	0	0	0	0	21.2103	0	0	0	0	0	0	0	0	0	20.4822	0	0	0
		78	451.62	99.2986	0	109.254	0	0	0	0	0	44.6209	0	0	0	35.3821	0	0	0	0	20.0585	33.0521	0	0	0	0	0	0	0	0	72.9585	0	0	0	0	0	0	0	0	0	0	0	0	0	0	0	0	0	0
		79	455.48	63.5531	0	112.282	0	0	0	0	0	36.1911	0	0	0	40.6784	0	0	0	0	0	0	0	0	0	0	0	0	0	0	83.3928	0	0	0	0	0	0	0	0	0	0	0	0	0	0	0	0	0	0
		80	459.34	82.1189	0	74.4618	0	0	0	0	0	0	0	0	0	0	0	0	0	0	0	0	0	0	0	0	0	0	0	0	94.5872	0	0	0	0	0	0	0	0	0	0	0	0	0	0	0	0	0	0
		81	463.2	84.8427	0	71.9775	0	0	0	0	0	0	0	0	0	54.4257	0	0	0	0	0	0	0	0	0	0	0	0	0	0	69.2248	0	0	0	0	0	0	0	0	0	0	0	0	0	0	0	0	0	0
		82	467.06	0	0	49.5934	0	0	0	0	0	0	0	0	0	77.5193	0	0	0	0	0	80.2313	0	0	0	0	0	0	0	0	41.3187	0	0	0	0	0	0	0	0	0	0	0	0	0	0	0	0	0	0
		83	470.92	106.888	0	55.8192	0	0	0	0	0	0	0	0	0	0	0	0	0	0	0	55.9002	0	0	0	0	0	0	0	0	44.2475	0	0	0	0	0	0	0	0	17.4243	0	0	0	0	0	0	0	0	0
		84	474.78	90.8881	0	92.9936	0	0	0	0	0	22.0307	0	0	0	25.0039	0	0	0	0	0	28.4705	0	0	0	0	0	0	0	0	35.8345	0	0	0	0	0	0	0	0	0	0	0	0	19.454	0	0	0	0	0
		85	478.64	96.2818	0	60.2276	0	0	0	0	0	0	0	0	0	0	0	0	0	0	0	0	0	0	0	0	0	0	0	0	50.1068	0	0	0	0	0	0	0	0	0	0	0	0	18.1176	0	0	0	0	0
		86	482.5	41.8073	0	65.6025	0	0	0	0	0	0	0	0	0	17.647	29.7992	0	0	0	0	49.4003	0	0	0	0	0	0	0	0	60.8003	0	0	0	0	0	0	0	0	0	0	0	0	0	0	0	0	0	0
		87	486.36	49.7825	0	17.2079	0	0	0	0	0	0	0	0	0	0	0	0	0	0	0	66.2807	0	0	0	0	0	0	0	0	56.9023	0	0	0	0	0	0	0	0	0	0	0	0	33.5922	0	18.2019	0	0	0
		88	490.22	50.2736	0	0	0	0	0	0	0	0	0	0	0	0	46.7982	0	0	0	0	53.3813	0	0	0	0	0	0	0	0	76.9325	0	0	0	0	0	0	0	0	0	0	0	0	32.2355	0	0	0	0	0
		89	494.08	65.4168	0	0	0	0	0	0	0	0	0	0	0	0	0	0	0	0	0	0	0	0	0	19.606	0	0	0	0	72.8231	0	0	0	0	0	0	0	0	0	0	0	0	35.1522	0	0	0	0	0
		90	497.94	54.7766	0	0	0	0	0	0	17.3246	16.2627	0	0	0	0	0	0	0	0	0	65.6514	0	0	0	0	0	0	0	0	55.6572	0	0	0	0	0	0	0	0	0	0	0	0	0	0	0	0	0	0
		91	501.8	67.7589	0	32.22	0	0	18.7534	0	0	0	0	0	0	29.7446	0	0	0	0	0	81.427	0	0	0	0	0	0	0	0	68.0919	0	0	0	0	0	0	0	0	0	0	0	0	34.8262	0	0	0	0	0
		92	505.66	89.7464	0	31.6196	0	0	33.5989	0	0	23.2143	24.3448	0	0	0	61.2586	0	0	0	0	66.2084	0	0	0	0	0	0	0	0	51.214	0	0	0	0	0	0	0	0	0	0	0	0	0	0	0	0	0	0
		93	509.52	83.9893	0	0	0	0	0	0	0	0	0	0	0	0	64.8861	0	0	0	0	85.5044	0	0	0	0	0	0	0	0	40.0525	0	0	0	0	0	0	0	0	0	0	0	0	0	0	0	0	0	0
		94	513.38	77.6624	0	18.9931	0	0	19.3308	0	0	0	0	0	0	34.0617	29.2202	0	0	0	0	69.7414	0	0	0	0	0	0	0	0	95.4431	0	0	0	0	0	0	0	0	0	0	0	0	46.7084	0	0	0	0	0
		95	517.24	102.8	0	0	0	0	0	0	0	0	0	0	0	0	22.3634	0	0	0	0	67.7566	0	0	0	0	0	0	0	0	114.506	0	0	0	0	0	0	0	0	0	0	0	0	0	0	0	0	0	0
		96	521.1	138.96	0	0	0	0	26.8847	0	0	0	0	0	0	32.0573	23.478	0	0	0	0	108.813	0	0	0	0	0	0	0	0	90.1961	0	0	0	0	0	0	0	0	0	0	0	0	31.2256	0	0	0	0	0
		97	524.96	118.62	0	0	0	0	0	0	0	0	0	0	0	26.3577	33.8452	0	0	0	0	91.1159	0	0	0	0	0	0	0	0	74.8687	0	0	0	0	0	0	0	0	0	0	0	0	43.7897	0	0	0	0	0
		98	528.82	59.2837	0	0	0	0	27.8677	0	0	0	0	0	0	66.134	37.9412	0	0	0	0	67.6227	0	0	0	0	0	0	0	0	66.3094	0	0	0	0	0	0	0	0	0	0	0	0	0	0	0	0	0	0
		99	532.68	102.567	0	0	0	0	0	0	0	0	0	0	0	27.9799	55.8162	0	21.9573	0	0	114.098	0	0	0	0	0	0	0	0	46.9028	0	0	0	0	0	0	0	0	0	0	0	0	0	0	0	0	0	0
		100	536.54	71.2658	0	0	0	0	0	0	0	0	0	0	0	40.0498	26.0286	0	15.8343	0	0	54.3097	0	0	0	0	0	0	0	0	72.5933	0	0	0	0	0	0	0	0	0	0	0	0	31.5362	0	0	0	0	0
		101	540.4	48.5024	0	0	0	0	0	0	0	0	0	0	0	0	49.4633	0	0	0	0	152.941	0	0	0	0	0	0	0	0	110.324	0	0	0	0	0	0	0	0	0	0	0	0	31.5992	0	0	0	0	0
		102	544.26	68.139	0	0	0	0	0	0	0	0	0	0	0	52.6664	31.0311	0	0	0	0	59.7814	0	0	0	0	0	0	0	0	57.1349	0	0	0	0	0	0	0	0	0	0	0	0	0	0	0	0	0	0
		103	548.12	68.8026	0	0	0	0	38.8783	0	0	0	0	0	0	0	58.6677	34.2346	0	0	0	171.254	0	0	0	0	0	0	0	0	49.3919	0	0	0	0	0	0	0	0	0	0	0	0	16.9495	0	0	0	0	0
		104	551.98	105.891	0	0	0	0	0	0	0	0	0	0	0	0	46.7697	0	0	0	0	139.517	0	0	0	0	0	0	0	0	43.2642	0	0	0	0	0	0	0	0	0	0	0	0	39.6611	0	0	0	0	0
		105	555.84	39.5319	0	0	0	0	0	0	0	0	0	0	0	37.0244	41.0758	0	0	0	0	98.4015	0	0	0	0	0	0	0	0	72.0574	0	0	0	0	0	0	0	0	0	0	0	0	0	0	0	0	0	0
		106	559.7	45.4272	0	0	0	0	0	0	0	0	0	0	0	116.08	0	0	0	0	0	121.72	0	0	0	0	0	0	0	0	61.6482	0	0	0	0	0	0	0	0	0	0	0	0	0	0	0	0	0	0
		107	563.56	70.8772	0	0	0	0	0	0	0	0	0	0	0	79.037	42.2511	0	0	0	0	97.7065	0	0	0	0	0	0	0	0	80.1003	0	0	0	0	0	0	0	0	0	0	0	0	34.692	0	0	0	0	0
		108	567.42	0	0	0	0	0	0	0	0	0	0	0	0	75.0535	46.4543	0	0	0	0	153.695	0	0	0	0	0	0	0	0	80.2237	0	0	0	0	0	0	0	0	0	0	0	0	43.4256	0	0	0	0	0
		109	571.28	79.9328	0	0	0	0	0	0	0	0	0	0	0	79.9677	29.0667	32.6091	0	0	0	115.503	0	0	0	0	0	0	0	0	44.6462	0	0	0	0	0	0	0	0	0	0	0	0	33.8275	0	23.9876	0	0	0
		110	575.14	44.4059	0	0	0	0	0	0	0	0	0	0	0	102.982	43.0028	21.3342	0	0	0	94.6815	0	0	0	0	0	0	0	0	71.8501	0	0	0	0	0	0	0	0	0	0	0	0	85.161	0	0	0	0	0
		111	579	0	0	0	0	0	0	0	0	0	0	0	0	51.893	44.7639	0	0	0	0	104.804	0	0	0	0	0	0	0	0	51.0539	0	0	0	0	0	0	0	0	0	0	0	0	37.7309	0	0	0	0	0
		112	582.86	0	0	0	0	0	0	0	0	0	0	0	0	38.1411	0	0	0	0	0	65.933	0	0	0	0	0	0	0	0	70.143	0	0	0	0	0	0	0	0	0	0	0	0	54.8578	0	0	0	0	0
		113	586.72	0	0	0	0	0	0	0	18.3411	0	0	0	0	81.5544	21.1102	26.768	0	0	0	122.941	0	0	0	0	0	0	0	0	77.2226	0	0	0	0	0	0	0	0	0	0	0	0	34.2365	0	0	0	0	0
		114	590.58	24.9719	0	0	0	0	0	0	0	0	0	0	0	60.9986	34.7401	0	0	0	0	175.886	0	0	0	0	0	0	0	0	81.2161	0	0	0	0	0	0	0	0	0	0	0	0	107.754	0	0	0	0	0
		115	594.44	0	0	0	0	0	0	0	0	0	0	0	0	47.5026	0	0	0	0	0	124.539	0	0	0	0	0	0	0	0	97.3206	0	0	0	0	0	0	0	0	0	0	0	0	0	0	0	18.3187	0	0
		116	598.3	0	0	0	0	0	0	0	0	0	0	0	0	65.6612	0	0	0	0	0	171.036	0	0	0	0	0	0	0	0	61.2427	0	0	0	0	0	0	0	0	0	0	0	0	47.1378	0	0	0	0	0
		117	602.16	0	0	0	0	0	0	0	43.6764	0	0	0	0	57.8199	25.6268	0	20.4651	0	0	150.333	0	0	0	0	0	0	0	0	76.9119	0	0	0	0	0	0	0	0	0	0	0	0	53.7052	0	0	0	0	0
		118	606.02	0	0	0	0	0	0	0	22.9908	0	0	20.0346	0	58.986	45.4167	0	0	0	0	112.452	0	0	0	0	0	0	0	0	71.5027	0	0	0	0	0	0	0	0	0	0	0	0	85.5696	0	0	0	0	0
		119	609.88	0	0	0	0	0	0	0	0	0	0	0	0	81.045	19.8175	0	0	0	0	81.9713	0	0	0	0	0	0	0	0	40.9201	0	0	0	0	0	0	0	0	0	0	0	0	86.1665	0	0	0	0	0
		120	613.74	0	0	0	0	0	0	0	0	0	0	0	0	57.3394	0	0	0	0	0	58.9176	0	0	0	0	0	0	0	0	63.042	19.1173	0	0	0	0	0	0	0	0	0	0	0	53.9044	0	0	0	0	0
		121	617.6	0	0	0	0	0	0	0	23.0705	0	0	0	0	85.2411	0	0	0	0	0	124.339	0	0	0	0	0	0	0	0	118.457	0	0	0	0	0	0	0	0	0	0	0	0	68.0698	0	0	0	0	0
		122	621.46	0	0	0	0	0	0	0	0	0	0	17.9309	0	29.1448	0	31.5288	0	0	0	62.2464	0	0	0	0	0	0	0	0	47.7041	0	0	0	0	0	0	0	0	0	0	0	0	92.5271	0	0	0	0	0
		123	625.32	0	0	0	0	0	0	0	0	0	0	0	0	35.5074	0	18.5356	0	0	0	97.0416	0	0	0	0	0	0	0	0	59.5803	0	0	0	0	0	0	0	0	0	0	0	0	132.849	0	0	0	0	0
		124	629.18	0	0	0	0	0	0	0	65.5009	0	0	33.9916	0	103.902	0	0	0	0	0	128.645	0	0	0	0	0	0	0	0	51.9175	0	0	0	0	0	0	0	0	0	0	0	0	113.469	0	0	0	0	0
		125	633.04	24.0166	0	0	0	0	0	0	35.1938	0	0	22.6065	0	55.4255	0	0	0	0	0	74.0233	0	0	0	0	0	0	0	0	85.2912	0	0	0	0	0	0	0	0	0	0	0	0	112.924	0	0	0	0	0
		126	636.9	0	0	0	0	0	0	0	35.3904	0	0	52.1655	0	67.5453	0	0	0	0	0	44.8019	0	0	0	0	17.5763	0	0	0	38.3841	0	0	0	0	0	0	0	0	0	0	0	0	106.37	0	0	0	0	0
		127	640.76	0	0	0	0	0	0	0	35.1991	0	0	30.5992	0	51.2661	0	0	0	0	0	107.719	0	0	0	0	0	0	0	0	116.771	0	0	0	0	0	0	0	0	0	0	0	0	141.066	0	0	0	0	0
		128	644.62	0	0	0	0	0	0	0	0	0	0	0	0	43.3477	0	0	0	0	0	58.9484	0	0	0	0	0	0	0	0	63.3034	0	0	0	0	0	0	0	0	0	0	0	0	109.693	0	0	0	0	0
		129	648.48	0	0	0	0	0	0	0	38.5133	0	0	50.7322	0	88.4538	0	36.1531	0	0	0	75.9973	0	0	0	0	0	0	0	0	48.9794	0	0	0	0	0	0	0	0	0	0	0	0	60.5298	0	0	0	0	0
		130	652.34	0	0	0	0	0	0	0	0	0	0	47.2704	0	68.3451	0	61.1918	0	0	0	84.8492	0	0	0	0	0	0	0	0	119.387	0	0	0	0	0	0	0	0	0	0	0	0	139.74	0	0	0	0	0
		131	656.2	0	0	0	0	0	0	0	0	0	0	51.3288	0	36.0198	0	29.7422	0	0	0	65.222	0	0	0	0	0	0	0	0	98.233	0	0	0	0	0	0	0	0	0	0	0	0	142.36	0	0	0	0	0
		132	660.06	0	0	0	0	0	0	0	0	0	0	23.6616	0	55.1451	0	0	0	0	0	53.9275	0	0	0	0	0	0	0	0	77.0887	0	0	0	0	0	0	0	0	0	0	0	0	92.3947	0	0	0	0	0
		133	663.92	0	21.7615	0	0	0	0	0	44.9158	0	0	71.0654	0	58.9326	0	18.6666	0	0	0	37.561	0	0	0	0	0	0	0	0	81.5231	0	0	0	0	0	0	0	0	0	0	0	0	118.369	0	0	0	0	17.7841
		134	667.78	0	0	0	0	0	0	0	0	0	0	54.5181	0	20.2564	35.2694	0	0	0	0	69.7068	0	0	0	0	0	0	0	0	68.8874	0	0	0	38.3519	0	19.9292	0	0	0	0	0	0	76.415	0	0	0	0	23.1397
		135	671.64	0	0	0	0	0	0	0	0	0	0	61.6703	0	41.7074	0	0	0	0	0	129.783	0	0	0	0	0	0	0	0	55.7384	0	0	0	0	0	0	0	0	0	0	0	0	100.569	0	0	0	0	0
		136	675.5	0	0	0	0	0	0	0	0	0	0	62.3297	0	21.6708	0	38.5041	0	0	0	78.554	0	0	0	0	0	0	0	0	23.2849	0	0	0	18.8907	0	0	0	0	0	0	0	0	64.2217	0	0	0	0	0
		137	679.36	0	0	0	0	0	0	0	0	0	0	102.202	0	31.6163	31.0252	45.3364	0	0	0	95.4263	0	0	0	0	0	0	0	0	81.8319	0	0	0	19.0309	0	28.8688	0	0	0	0	0	0	83.7881	0	0	0	0	21.8537
		138	683.22	0	0	0	0	0	0	0	0	0	0	60.4599	0	0	17.9887	42.8587	0	0	0	99.6283	0	0	0	0	21.9441	0	0	0	73.5102	0	0	0	46.8485	0	29.7951	0	0	0	0	0	0	96.4511	0	26.6816	18.0199	0	0
		139	687.08	0	0	0	0	0	0	0	0	0	0	96.7647	0	40.5892	0	54.6235	0	0	0	106.516	0	0	0	0	0	0	0	0	47.5328	0	0	0	0	0	18.2941	0	0	0	0	0	0	121.464	0	0	0	0	0
		140	690.94	0	0	0	0	0	0	0	0	0	0	138.738	0	0	0	50.4909	0	0	0	131.793	0	0	0	25.952	0	0	0	0	48.685	0	0	0	18.3813	0	41.7337	0	0	0	0	0	0	67.1207	0	0	0	0	19.2878
		141	694.8	0	0	0	0	0	0	0	0	0	0	124.199	0	0	0	45.431	0	0	0	170.327	0	0	0	0	0	0	0	0	58.2575	0	0	0	0	0	0	0	0	0	0	0	0	72.0537	0	0	0	0	0
		142	698.66	0	0	0	0	0	0	0	0	0	0	89.218	0	0	0	82.6317	0	0	0	116.106	0	0	0	0	0	0	0	0	80.2754	0	0	0	32.0044	0	32.8577	0	0	0	0	0	0	93.4125	0	0	0	0	32.992
		143	702.52	0	0	0	0	0	0	0	0	0	0	165.992	0	0	18.4538	50.3792	0	0	0	98.0759	0	0	0	0	0	0	0	0	45.1732	0	0	0	73.0825	0	25.9158	0	0	0	0	0	0	131.863	0	0	0	0	0
		144	706.38	0	0	0	0	0	0	0	0	0	0	116.549	0	0	0	18.45	0	0	0	138.332	0	0	0	40.161	0	0	0	0	60.7103	0	0	0	93.0411	0	29.2966	0	0	0	0	0	0	115.707	0	0	0	0	21.345
		145	710.24	0	0	0	0	0	0	0	0	0	0	160.574	0	0	0	51.2627	0	0	18.2789	109.86	0	0	0	0	48.1715	0	0	0	78.7158	0	0	0	39.4864	0	38.7725	0	0	0	0	0	0	64.6633	0	42.9564	0	0	0
		146	714.1	0	0	0	0	0	0	0	0	0	0	93.3547	0	27.4781	22.926	50.6312	0	0	0	73.3379	0	0	0	46.1563	20.0715	0	0	0	64.7314	0	0	0	0	0	58.3927	0	0	0	0	0	0	60.8745	0	29.0185	0	0	0
		147	717.96	0	0	0	0	0	0	0	0	0	0	108.368	0	0	0	18.5171	0	0	0	68.1893	0	0	0	19.0375	0	0	0	0	0	0	0	0	50.4147	0	55.0497	0	0	0	0	0	0	105.869	0	34.5042	0	0	0
		148	721.82	0	0	0	0	0	0	0	0	0	0	135.484	0	0	0	33.7312	0	0	0	100.47	0	0	0	36.3625	0	0	0	0	39.2343	0	0	0	18.269	21.8413	27.0564	0	0	0	48.1287	0	0	100.756	0	33.9841	0	0	25.4386
		149	725.68	0	0	0	0	0	0	0	35.1163	0	0	118.634	0	0	0	38.8963	0	0	0	142.361	0	0	0	47.5419	0	0	0	0	83.1223	0	0	0	60.7016	0	30.8515	0	0	0	19.2962	0	0	74.778	0	37.1103	0	0	0
		150	729.54	0	0	0	0	0	0	0	0	0	0	69.166	0	0	22.7941	25.618	0	0	0	128.283	0	0	0	87.3432	0	0	0	0	64.9052	0	0	0	49.2793	0	68.4717	0	0	0	0	0	0	109.689	0	45.3977	0	0	0
		151	733.4	0	0	0	0	0	0	0	0	0	0	139.399	0	0	0	0	0	0	0	65.4908	0	0	0	61.1434	22.9292	0	0	0	60.4745	0	0	0	69.8541	0	94.6637	0	0	0	36.9605	0	0	103.152	0	71.8156	0	0	0
		152	737.26	0	0	0	0	0	0	0	0	0	0	114.437	0	0	0	0	0	0	0	67.7359	0	0	0	32.0605	0	0	0	0	56.679	0	19.9176	0	43.2557	0	20.4737	0	0	0	0	0	0	136.452	0	45.2063	0	0	23.3864
		153	741.12	17.5871	0	0	0	0	0	0	0	0	0	92.0117	0	0	19.6661	0	0	0	0	103.685	0	0	0	53.4517	0	0	0	0	68.5831	0	0	0	0	0	63.1628	0	0	0	0	0	0	138.376	0	62.7963	0	0	0
		154	744.98	0	0	0	0	0	0	0	0	0	0	88.759	0	0	0	0	0	0	0	61.9022	0	0	0	57.1562	0	0	0	0	132.565	0	0	0	71.3596	0	37.9006	0	0	0	33.1793	0	0	109.742	0	88.632	0	18.5421	58.3183
		155	748.84	0	0	0	0	0	0	0	0	0	0	70.9775	0	0	0	30.1872	0	20.424	0	90.3686	0	18.7596	0	69.7444	0	0	0	0	75.1808	0	0	0	23.007	0	32.7539	0	0	0	0	0	0	98.6732	0	73.6008	0	0	42.4967
		156	752.7	0	0	0	0	0	0	0	0	30.3896	0	68.0182	0	0	0	0	0	0	0	83.6011	0	0	31.9445	51.1927	0	0	0	0	72.593	0	0	0	38.3673	0	52.6961	0	0	0	31.2333	0	0	126.224	0	48.8628	0	0	47.4465
		157	756.56	0	0	0	0	0	0	0	0	0	0	158.001	0	0	19.82	24.6832	0	0	0	112.486	0	0	0	44.8055	0	0	0	0	62.9416	0	0	0	42.3829	0	67.12	0	0	0	0	0	0	83.5729	0	0	0	0	17.7557
		158	760.42	0	0	0	0	0	0	0	0	0	0	129.09	0	0	0	0	0	0	0	55.3769	0	0	43.3159	50.0682	0	0	0	0	91.8461	0	0	0	0	0	59.4542	0	0	0	32.1957	0	0	82.9763	0	70.3736	0	0	82.0768
		159	764.28	0	18.6441	0	0	0	0	0	0	0	0	35.2029	0	0	20.9213	0	0	0	0	103.835	0	0	0	37.3314	0	0	19.1884	0	106.462	0	0	0	0	0	0	0	0	0	34.9889	0	0	131.796	0	53.6175	0	0	81.0833
		160	768.14	0	0	0	0	0	0	0	0	0	0	59.1236	0	0	0	0	0	0	0	97.3182	0	0	0	0	0	0	0	0	147.496	0	0	0	0	0	70.851	0	0	0	0	0	0	117.095	0	21.705	0	15.8807	67.2729
		161	772	0	0	0	0	0	0	0	0	0	0	93.7918	0	29.0469	0	0	0	0	0	129.947	0	0	31.4881	0	0	0	0	0	172.941	0	0	0	0	0	36.9892	0	0	0	29.3904	0	0	106.318	0	64.7002	0	0	81.8622
		162	775.86	0	0	0	0	0	0	0	0	0	0	113.191	0	20.6559	0	33.1237	0	0	0	86.142	0	0	62.5316	29.8725	0	0	0	0	109.492	0	0	0	18.4296	0	28.8563	0	0	0	0	0	0	90.74	0	89.2715	0	0	109.387
		163	779.72	0	0	0	0	0	19.3112	0	0	0	0	100.086	0	81.3528	0	0	0	0	0	105.403	0	0	81.0242	0	0	0	0	0	84.9152	0	0	0	0	0	27.0899	0	0	0	0	0	0	130.361	0	43.3663	0	0	99.1942
		164	783.58	0	0	0	0	0	0	0	26.324	0	0	73.4392	0	32.1351	0	0	0	0	0	73.9069	0	0	47.8175	0	0	0	0	0	94.6947	0	21.7661	0	0	0	38.0698	0	0	0	0	0	0	103.973	0	0	0	0	78.2637
		165	787.44	37.5795	0	0	0	0	37.9171	0	0	0	0	67.8778	0	54.0673	21.6223	0	0	0	0	72.4266	0	0	41.1961	0	0	0	0	0	148.274	0	0	0	0	0	39.738	0	0	0	32.6273	0	0	115.767	0	63.115	0	0	110.105
		166	791.3	0	0	0	0	0	77.2014	36.9673	0	0	0	92.9537	0	46.1647	0	0	0	0	0	93.7109	0	0	28.223	0	0	0	0	0	62.7042	0	24.5026	0	0	0	44.5273	0	0	0	0	0	0	83.0215	0	63.353	0	0	81.7068
		167	795.16	0	0	0	33.2175	0	25.2864	0	22.1475	0	0	49.9698	0	50.2459	24.3817	42.7327	0	0	0	65.4266	0	23.4066	123.059	0	0	0	0	0	88.2555	0	34.6774	0	0	0	37.668	0	0	0	0	0	0	131.976	0	42.8857	0	0	92.3298
		168	799.02	0	0	0	0	0	29.9095	40.3241	0	0	0	62.0989	0	43.1271	48.8357	30.4106	0	0	0	80.9863	0	0	90.0249	0	0	0	0	0	62.0691	0	26.6992	0	0	0	0	0	0	0	0	0	0	120.601	0	42.37	0	0	69.9703
		169	802.88	0	0	0	25.2891	0	76.2766	0	0	0	0	39.5724	0	123.331	0	0	0	0	0	111.269	0	29.5075	57.7475	0	0	0	0	0	134.795	0	0	0	0	0	52.4778	0	0	0	0	0	0	103.288	0	18.8211	0	0	49.9914
		170	806.74	0	0	0	51.407	0	59.0258	44.875	47.2859	0	0	0	0	70.5786	35.4194	0	0	0	0	49.0302	0	0	71.1188	0	0	0	0	0	120.287	0	70.4848	0	0	0	32.0631	0	16.8129	0	0	0	0	94.2591	0	0	0	0	72.1994
		171	810.6	0	0	0	61.0348	0	37.2222	0	0	0	0	0	0	102.081	0	17.6319	0	0	0	0	0	0	103.447	0	0	0	0	0	82.3162	0	18.7629	0	0	15.2503	49.4104	0	0	0	0	0	20.7961	134.179	0	18.6481	0	0	60.7021
		172	814.46	0	0	0	38.9439	0	66.6804	39.2698	0	0	0	38.6155	0	95.2101	0	0	0	0	0	81.94	0	0	80.3008	0	0	0	0	0	107.618	0	57.2003	0	0	0	28.1316	0	0	0	0	0	0	57.8148	0	42.7688	0	0	57.4879
		173	818.32	0	0	0	0	0	117.414	74.997	0	0	0	41.6722	0	157.335	0	0	0	0	0	63.0352	0	38.2881	57.519	0	0	0	0	0	81.0033	0	77.8545	0	0	0	49.8894	0	0	0	0	0	0	120.245	0	50.3698	0	0	55.8145
		174	822.18	0	0	0	19.5923	0	75.0239	53.7249	0	0	0	15.5808	0	131.918	0	26.404	0	0	0	57.2617	0	44.0401	66.9222	0	0	0	0	0	167.437	0	99.4428	0	0	0	0	0	0	0	0	0	0	105.216	0	61.4084	0	0	27.7561
		175	826.04	0	0	0	21.3304	0	66.9947	37.1882	0	0	0	0	0	83.6577	43.4569	0	0	0	0	72.474	0	18.5825	39.1944	0	0	0	0	0	124.278	0	52.6977	0	0	0	41.6346	0	0	0	0	0	0	69.5626	0	18.1854	0	0	47.4765
		176	829.9	0	0	0	36.3767	0	68.3135	39.9779	0	0	0	0	0	106.916	32.5849	0	0	0	0	53.637	0	51.1127	70.8842	0	0	0	23.5632	0	116.646	0	86.9222	0	0	0	78.0083	0	0	0	0	0	0	52.5794	0	85.0555	0	0	64.7133
		177	833.76	0	0	0	56.6863	0	43.6886	60.2096	0	0	0	0	0	125.355	0	0	0	0	0	66.2673	0	56.0997	60.9924	0	0	0	0	0	129.224	0	51.3257	0	0	0	0	0	0	0	25.6447	0	0	19.3527	0	25.9151	0	0	22.2633
		178	837.62	0	0	27.3854	27.6686	0	60.4094	87.7647	0	0	0	29.6031	0	123.437	0	0	0	0	0	42.7858	0	65.384	90.1108	0	0	0	0	0	104.71	0	90.4869	0	0	0	19.4353	0	0	0	30.4677	0	0	58.6177	0	0	0	0	42.508
		179	841.48	0	0	0	25.1379	0	63.7253	61.8173	0	0	20.1493	0	0	72.9742	20.7212	0	0	0	0	80.1249	0	30.2786	97.9592	0	0	0	0	0	157.145	0	60.618	0	0	0	0	0	0	0	34.1976	0	0	0	0	36.7001	0	0	41.2574
		180	845.34	0	0	0	88.0641	0	81.2994	56.6286	0	0	19.8969	0	0	123.126	45.5933	0	0	0	0	106.647	0	43.3097	71.1512	0	0	0	0	0	153.534	0	82.8919	0	0	0	41.2592	0	0	0	0	0	0	43.8217	0	0	0	0	0
		181	849.2	0	0	0	28.8679	0	48.3161	54.612	0	0	0	45.6028	0	116.414	31.5103	0	0	0	0	102.949	0	74.3264	95.1002	0	0	0	0	0	81.7342	0	51.7195	0	0	0	63.6081	0	0	0	41.5785	0	0	70.7627	0	0	0	0	65.8308
		182	853.06	0	0	0	59.6418	0	39.2637	59.6897	0	0	0	24.5159	0	118.029	42.6955	0	0	0	0	72.9977	0	87.9275	47.4243	0	0	0	23.2533	0	80.1017	0	101.114	0	0	0	75.5477	0	0	0	0	0	0	48.7687	0	0	0	0	39.4912
		183	856.92	0	0	0	56.2197	0	66.5667	64.6563	0	0	0	0	0	141.411	0	0	0	0	0	67.1999	0	114.562	68.7	0	0	0	0	0	141.789	0	45.8557	0	0	0	35.8527	0	0	0	31.8994	0	0	61.0358	0	0	0	0	87.6206
		184	860.78	0	0	0	19.3899	0	81.9169	22.2725	0	0	0	40.5073	0	111.262	38.6796	0	0	0	0	84.41	0	82.889	128.369	0	0	0	0	0	162.75	0	108.438	0	0	0	27.8994	0	0	0	85.6427	0	0	36.0497	0	0	0	0	39.2563
		185	864.64	0	0	0	47.3207	0	63.7107	54.371	0	0	0	0	0	68.7999	56.4416	0	0	0	0	143.827	0	116.125	137.897	0	0	0	0	0	116.815	0	70.0635	0	0	0	29.6513	0	20.8816	0	86.8904	0	0	28.8765	0	21.7324	0	0	44.7257
		186	868.5	0	0	0	33.0284	0	68.0478	33.8797	0	0	0	20.0121	0	108.314	39.6894	0	0	0	0	114.374	0	115.582	103.217	0	0	0	0	0	122.101	0	109.512	0	0	0	56.9429	0	0	0	24.7812	0	0	58.5793	0	0	0	0	41.6638
		187	872.36	0	0	19.7318	45.7047	0	119.504	51.5977	0	0	0	0	0	86.8035	59.2904	42.5156	0	0	0	86.7898	0	104.848	70.0041	0	0	0	0	0	155.074	0	112.632	0	0	0	0	0	0	0	61.9763	0	0	69.5458	0	0	0	0	53.7644
		188	876.22	0	0	30.6004	0	0	125.731	138.884	0	0	0	35.5534	0	95.8656	44.8443	29.4045	0	0	0	93.5171	0	86.8393	74.1889	0	0	0	0	0	117.744	0	97.0256	0	0	0	61.8853	0	0	0	20.3124	0	0	50.076	0	0	0	0	29.7842
		189	880.08	0	0	0	0	27.9335	35.1744	58.6588	0	0	0	48.862	0	58.6454	0	55.1545	17.4715	0	0	124.125	0	63.115	69.5903	0	0	0	59.37	0	81.4647	0	38.5157	0	0	0	0	0	0	0	49.6154	0	0	72.8746	0	0	0	0	0
		190	883.94	0	0	42.5555	20.7794	0	62.3973	35.8219	0	0	0	41.6918	0	90.6618	0	0	0	0	0	108.209	0	118.067	86.4706	0	44.1198	0	28.9603	0	113.791	0	95.153	0	0	0	57.9023	0	0	0	0	0	0	33.9869	0	0	0	0	21.4054
		191	887.8	0	0	47.5669	0	0	53.2324	37.5309	19.0485	0	0	42.3645	0	58.9912	0	48.2921	0	0	0	95.2013	0	80.66	29.9022	0	0	0	0	0	90.5264	0	102.957	0	0	0	40.7451	0	0	0	80.8756	0	0	26.0743	0	0	0	0	0
		192	891.66	0	0	0	34.1744	0	95.4313	44.3855	22.0239	0	0	29.4273	0	0	43.7074	43.8367	0	0	0	83.8598	0	143.112	79.4205	0	22.071	0	49.629	0	66.6791	0	107.308	0	0	0	60.3426	0	0	0	82.9101	0	0	29.4617	0	0	0	0	57.6014
		193	895.52	0	0	0	0	0	39.6508	28.5169	0	0	0	39.1416	0	44.916	61.9953	89.9315	0	0	0	52.6222	0	134.779	104.59	0	0	0	33.2716	0	67.2395	0	79.8695	0	0	0	59.2092	0	0	0	0	0	0	15.7698	0	0	0	0	23.1864
		194	899.38	0	0	0	0	0	96.3234	69.852	37.0671	0	0	24.7569	0	67.0019	40.9233	96.0458	0	0	0	59.4237	0	96.0064	77.7359	0	0	0	72.0854	0	83.7093	0	35.8939	0	0	0	49.9895	0	0	17.0557	49.218	0	0	35.1066	0	0	0	0	0
		195	903.24	0	0	45.6562	0	0	98.7976	68.7435	0	0	0	32.8998	0	81.3378	31.0466	109.169	29.1758	0	0	109.273	0	97.3913	74.2147	0	0	0	0	0	62.8107	0	44.0797	0	0	0	75.1983	0	0	0	29.285	0	0	26.639	0	0	0	0	40.2788
		196	907.1	0	0	77.5453	0	0	36.4345	47.3562	0	21.2025	0	0	0	64.2766	59.0307	82.45	0	0	0	66.9225	0	87.2205	111.846	0	0	0	46.2959	0	88.4941	0	101.124	0	0	0	70.5124	0	0	0	58.5797	0	0	0	0	0	0	0	22.46
		197	910.96	0	0	24.0771	58.3111	0	74.3543	0	22.9004	0	0	36.485	0	58.6603	25.0268	84.5206	26.9963	0	0	76.7782	0	122.676	38.6603	0	0	0	68.8432	0	0	0	73.3204	0	0	0	59.7979	0	0	0	93.8591	0	0	23.7556	0	0	0	0	43.4161
		198	914.82	17.8927	0	58.1725	37.4713	0	43.6328	86.9102	37.6545	0	0	0	0	0	36.2782	65.1152	34.7698	0	0	82.5961	0	156.451	89.5835	0	0	0	0	0	52.078	0	71.041	0	0	0	50.9888	0	0	0	37.5809	0	0	0	0	0	0	0	0
		199	918.68	0	0	87.047	61.5749	0	86.9579	65.3575	38.5743	0	0	0	0	40.5553	104.254	93.0655	25.3675	0	0	62.792	0	121.351	52.9415	0	0	0	56.7558	0	59.5873	0	68.1507	0	0	0	91.9391	0	0	0	58.7129	0	0	0	0	0	0	0	0
		200	922.54	0	0	122.188	50.7486	30.0761	67.2674	54.8126	0	0	17.8497	0	0	0	85.1327	99.4035	56.2342	0	0	59.0034	0	182.812	64.1943	0	42.9868	0	61.1057	0	0	0	44.7931	0	0	0	22.8143	0	0	0	29.7214	0	0	0	0	0	0	0	33.1332
		201	926.4	0	0	80.2486	47.4877	0	64.385	91.2533	26.6138	0	0	0	0	36.7946	110.669	85.9831	30.2134	0	0	102.068	0	171.905	92.6492	0	0	0	24.0687	0	56.7992	0	64.4975	0	0	0	53.3983	0	0	0	91.5533	0	0	0	0	0	0	0	40.1041
		202	930.26	0	0	64.1464	48.3423	0	61.6531	52.0219	46.9953	0	0	25.3388	18.0544	53.6192	87.6432	116.166	39.9856	0	0	97.5114	0	107.753	64.6044	0	0	0	40.2011	0	87.1982	0	88.8183	0	0	0	69.551	0	0	0	52.1062	0	0	0	0	0	0	0	48.9208
		203	934.12	0	0	29.405	21.5868	0	38.7613	66.7646	44.0914	0	0	25.4056	0	28.3799	124.399	94.806	36.1092	0	0	61.5854	0	95.3387	88.4873	0	0	0	58.5397	0	42.0271	0	0	0	0	0	82.2927	0	0	0	40.4241	0	0	0	0	0	0	0	0
		204	937.98	0	0	20.533	78.6521	0	79.5163	44.0407	0	0	0	0	0	29.3408	86.5542	93.4867	22.1174	0	0	86.0429	0	114.96	104.278	0	0	0	54.3751	0	70.6829	0	49.4596	0	0	0	64.3873	0	0	0	51.0634	0	0	0	0	0	0	0	31.5325
		205	941.84	0	0	64.3523	30.7607	0	49.0184	35.4737	0	0	0	0	0	28.454	115.796	90.8166	0	0	0	58.8778	0	125.342	93.3511	0	23.7604	0	31.0614	0	59.4507	0	92.5667	0	0	0	129.709	0	0	0	65.6725	0	0	0	0	0	0	0	0
		206	945.7	0	0	76.1514	35.7758	0	39.7788	40.4334	0	0	0	0	0	37.7161	66.291	61.8305	90.6173	0	0	105.424	0	98.0164	82.3499	0	0	0	0	0	66.7026	0	76.9322	0	0	0	90.9423	0	0	0	68.8164	0	0	0	0	0	0	0	0
		207	949.56	0	18.5847	59.3891	72.2366	0	59.8232	36.9973	28.4938	0	0	0	0	0	120.796	105.243	55.0332	0	0	70.673	0	167.775	95.7685	0	0	0	76.6567	0	19.8779	0	21.7246	0	0	0	79.3499	0	0	0	60.4411	0	0	0	0	0	0	0	42.1996
		208	953.42	0	0	50.1516	109.505	0	33.9916	51.544	22.9433	0	0	0	0	0	161.994	75.2475	49.0572	0	0	53.1443	0	85.3578	19.8451	0	0	0	39.821	0	32.9923	0	0	0	0	0	101.437	0	0	0	51.3698	0	0	0	0	0	0	0	24.2708
		209	957.28	0	0	61.1508	87.9535	0	74.5659	42.7525	0	0	0	30.9413	0	0	186.7	120.423	73.0981	0	0	36.5398	0	94.7457	28.408	0	0	0	67.0925	0	0	0	86.5649	0	0	0	61.3387	0	0	0	57.1224	0	0	0	0	0	0	0	30.3944
		210	961.14	0	0	0	42.2666	0	73.791	17.2087	18.9166	47.1408	0	37.5959	0	0	135.022	95.5192	41.9017	0	0	81.9067	0	58.3074	44.2579	0	0	0	39.4949	0	24.1948	0	65.7611	0	34.8706	0	91.1952	0	0	0	43.5957	0	0	0	0	0	0	0	57.1991
		211	965	0	0	0	41.0236	0	30.317	32.4371	18.4011	0	0	34.9324	0	29.1848	109.876	37.7292	47.6164	0	0	67.4101	0	45.4675	123.745	0	0	0	0	0	0	0	51.8943	0	29.7249	0	45.6099	0	0	0	33.1635	0	0	0	0	0	0	0	25.4754
		212	968.86	0	0	0	27.227	0	60.7842	30.9308	0	49.0869	0	25.2161	0	0	152.487	33.7637	63.3245	0	0	70.9402	0	61.5078	39.294	65.569	0	0	0	0	36.1155	0	46.1729	0	45.6294	0	96.8725	0	0	0	47.4492	0	0	0	0	0	0	0	35.6237
		213	972.72	0	0	0	64.3867	0	74.249	92.9604	21.4447	72.581	0	0	0	0	141.152	64.1512	40.3001	0	0	54.5	0	44.3234	77.1774	0	0	0	26.5322	0	25.2688	0	0	0	0	0	65.9218	0	0	0	96.5768	0	0	0	0	0	0	0	22.0207
		214	976.58	0	0	36.0201	59.0187	0	47.6931	0	0	73.9849	0	19.4339	0	0	121.101	71.8252	50.5788	0	0	55.6493	0	44.4737	80.3166	23.7816	43.9329	0	0	0	0	0	37.7281	0	27.4016	0	40.7365	0	0	0	75.9855	0	0	0	0	0	0	0	0
		215	980.44	18.0188	28.2602	0	58.5028	0	76.1012	43.8914	0	56.2177	0	0	0	0	87.7371	54.4902	40.6092	0	0	0	0	18.5819	93.7007	25.5481	0	0	0	0	0	0	65.5923	0	34.7337	0	134.293	0	0	0	58.2591	0	0	0	0	0	0	0	0
		216	984.3	0	0	0	68.4599	0	48.4414	0	0	65.0475	0	0	0	0	136.557	33.4537	37.6122	0	0	35.5288	0	0	69.9416	61.1788	0	0	0	0	24.9411	0	0	0	0	0	108.459	0	0	0	45.8596	0	0	0	0	0	0	0	0
		217	988.16	0	27.6851	0	36.858	0	50.3315	0	18.8029	74.3249	0	45.0914	0	0	143.963	160.719	35.3331	0	0	28.8784	17.6522	0	0	43.9322	21.9974	0	0	0	19.2314	0	48.946	0	47.6666	0	64.678	0	0	0	30.652	0	0	0	0	0	0	0	23.2453
		218	992.02	0	17.8522	0	43.9782	0	70.9469	0	0	86.8348	0	0	0	0	117.773	77.1156	30.1346	0	0	0	0	22.5091	39.0783	0	36.9288	0	0	0	0	0	0	0	62.7194	0	0	0	0	0	48.7648	0	0	0	0	0	0	0	40.0195
		219	995.88	0	0	0	22.6462	0	92.5308	0	0	39.4605	0	28.8901	0	0	88.2748	79.7106	31.6193	0	0	36.5417	22.1727	34.6248	22.6571	87.4073	0	0	28.9505	0	0	20.1483	0	0	0	0	39.6542	0	0	0	76.9655	0	0	0	0	0	0	0	0
		220	999.74	0	0	0	0	0	60.8505	0	0	77.7139	0	35.9421	0	0	68.6579	88.5137	41.8997	0	0	52.7952	21.3113	45.8957	22.5764	50.6419	0	0	0	0	0	17.4702	66.0836	0	0	0	59.1951	0	0	0	95.4961	0	0	21.9218	0	0	0	0	31.4892
		221	1003.6	0	0	0	0	0	61.1225	0	0	133.057	0	0	0	0	107.307	38.6313	0	0	0	20.2906	21.9267	0	0	41.1474	0	0	0	0	42.0011	0	65.6338	0	26.2816	0	0	0	0	0	63.4585	0	0	0	0	0	0	0	0
		222	1007.46	0	19.2856	0	43.292	0	69.791	0	0	110.58	0	0	0	0	82.2912	0	0	0	0	29.7317	0	0	34.3461	0	18.0969	0	0	0	33.8814	0	29.4692	0	55.2905	0	72.4035	0	0	0	54.2909	0	0	0	0	0	0	0	0
		223	1011.32	0	0	0	45.3208	45.6835	55.6379	0	0	157.964	0	0	0	37.4244	72.4746	63.8688	0	0	0	0	0	0	0	120.99	0	0	0	0	49.7782	37.5545	52.9408	18.3018	0	0	63.3969	0	0	0	54.6316	0	0	0	0	0	0	0	0
		224	1015.18	0	0	0	0	0	125.276	0	0	118.533	0	35.2614	0	29.6911	73.3605	0	0	0	0	24.8034	32.4371	26.3587	21.0439	76.7613	18.8774	0	17.822	0	39.1774	27.5732	31.3123	0	0	0	84.2123	0	0	0	62.4578	0	17.9276	0	0	0	0	0	0
		225	1019.04	0	0	0	38.0073	0	93.8677	0	0	73.2205	0	45.6066	0	0	134.996	47.3766	0	0	0	52.4937	0	52.605	23.9895	114.405	60.5798	0	0	0	95.8872	24.9963	44.7513	0	17.9054	0	61.7373	0	0	0	99.109	0	0	0	0	0	0	0	0
		226	1022.9	0	0	0	0	21.3417	84.5255	0	0	134.787	0	55.814	0	0	78.3515	46.9176	0	0	0	29.4282	30.5048	23.0312	0	151.404	0	0	0	0	65.5718	44.7218	68.9654	0	93.6924	0	61.8641	42.2871	0	0	62.5537	0	0	0	0	0	0	0	0
		227	1026.76	0	0	0	0	0	50.9891	0	0	133.385	0	40.2169	0	26.618	83.4887	0	0	0	0	56.7386	0	29.1589	0	100.973	37.9607	0	0	0	57.1387	38.0917	55.3598	0	54.3844	0	42.0968	23.9286	0	0	62.0318	0	0	0	0	0	0	0	29.9478
		228	1030.62	0	0	0	84.3855	45.946	52.7448	0	0	167.08	0	36.1887	0	57.0897	44.21	0	33.9899	0	0	24.5052	0	68.848	0	142.711	44.9506	0	0	0	78.0644	81.9257	88.6074	0	37.4585	0	33.2784	22.4014	18.1195	0	101.627	0	0	0	0	0	0	0	30.956
		229	1034.48	0	0	0	37.7524	28.634	90.0602	0	18.5041	169.28	0	70.5939	0	70.6868	87.453	26.6059	0	0	0	49.1265	43.9181	49.0821	0	104.325	35.3827	0	0	0	22.5201	52.0465	40.0612	0	0	0	0	30.4824	0	0	81.2595	0	0	0	0	0	0	0	0
		230	1038.34	21.5607	0	0	46.25	78.4662	137.539	0	0	72.1734	0	19.1725	0	27.2453	25.953	32.8924	20.3132	0	0	35.8717	0	32.1584	0	190.213	63.0859	0	0	0	21.3123	57.035	72.1077	0	38.7858	0	36.3153	38.3621	0	0	70.2966	0	0	0	0	0	0	0	34.8342
		231	1042.2	29.8835	0	0	0	67.88	71.3324	0	0	91.2518	0	48.6005	0	19.4292	34.6508	26.2837	0	0	0	0	0	75.3628	0	117.584	0	0	0	0	55.2282	58.1037	35.1591	0	48.5317	0	89.9698	25.8798	0	0	76.0499	0	0	32.9977	0	0	0	0	0
		232	1046.06	88.3969	0	0	27.5707	99.2684	111.411	0	0	90.2713	24.2288	58.0875	0	26.2692	0	0	0	0	0	35.1038	0	61.7943	0	94.094	48.7001	0	0	0	0	58.4542	51.8448	29.1778	0	0	40.1902	0	0	0	105.071	0	0	0	0	0	0	0	0
		233	1049.92	35.1729	0	0	51.0149	67.0039	142.711	0	0	64.4225	28.217	19.7259	0	68.6222	36.4829	18.4257	0	0	0	0	49.0674	86.2005	0	80.2906	57.5241	0	0	0	18.8221	48.7156	54.6336	0	0	0	0	52.6509	20.6358	0	111.443	17.0321	0	0	0	0	0	0	19.72
		234	1053.78	59.086	0	0	29.4535	37.9126	104.951	0	0	109.798	0	68.1133	0	18.2207	48.8362	45.3465	0	0	0	0	0	67.9665	0	113.877	0	0	0	0	43.1257	116.226	85.8254	30.0096	38.863	28.2179	40.6421	82.5857	0	0	80.7264	0	0	0	0	0	0	0	0
		235	1057.64	77.5534	0	0	0	27.4437	73.6052	0	0	78.2419	0	51.5355	0	27.9972	101.447	0	0	0	0	59.1966	0	104.129	0	44.8057	64.9041	0	0	0	54.7131	88.2024	57.1747	0	65.105	0	39.0087	69.041	18.6382	0	90.1522	0	0	21.5433	0	0	0	0	0
		236	1061.5	33.0669	0	0	0	64.2783	57.9036	0	0	79.9342	0	40.8434	0	46.0235	49.8797	0	0	20.1341	28.1146	68.2193	0	123.614	0	110.648	48.4279	0	0	0	19.0565	63.4522	36.6337	0	73.8572	0	0	67.3042	0	0	93.9552	0	0	47.4132	0	0	0	0	0
		237	1065.36	22.5747	0	0	0	89.2604	83.1501	0	0	76.6646	0	86.3294	0	0	59.065	0	0	27.069	0	25.8646	0	123.45	21.4365	50.3269	0	0	0	0	0	83.9233	74.1459	0	36.9142	0	57.0051	56.8913	0	0	162.944	0	0	28.8982	0	31.1724	0	0	22.4587
		238	1069.22	54.8247	0	0	35.778	79.2281	66.321	0	0	87.5875	26.218	48.1497	0	45.5105	42.7012	0	0	0	0	54.3779	0	76.2273	0	55.3508	38.908	0	0	0	0	109.686	45.9569	0	93.2199	0	35.3566	53.074	60.6572	0	76.0655	0	0	0	0	0	0	0	0
		239	1073.08	30.0168	0	0	0	53.5918	79.2448	0	0	97.8066	35.469	48.0945	0	23.8387	62.9463	0	0	0	0	27.9746	0	74.2137	0	67.7896	65.8479	0	0	0	0	53.7113	87.6987	0	46.6641	18.3809	32.3682	43.8886	54.5373	0	119.533	0	0	20.9921	0	0	0	0	0
		240	1076.94	83.9655	0	0	0	54.1288	27.8096	0	0	107.354	66.4461	99.2021	0	0	67.7101	19.4692	0	0	0	41.87	40.4325	151.483	0	33.4923	36.5016	0	0	0	0	66.8024	66.7439	28.5362	87.5108	0	70.7894	27.1494	48.3713	0	173.545	0	15.2135	37.1971	0	30.8525	0	0	0
		241	1080.8	96.8268	0	0	31.9316	41.6205	133.366	0	0	156.145	53.7927	56.9959	0	0	56.8792	0	0	0	0	43.5861	33.9134	64.7703	0	41.8619	57.7643	0	0	0	0	88.0447	58.3889	0	67.1885	0	31.0515	0	55.1958	0	104.282	0	0	0	0	0	0	0	40.779
		242	1084.66	87.3345	0	0	0	27.1895	52.9022	0	0	100.888	74.47	102.112	0	0	20.4865	32.9384	0	20.7	0	63.529	0	86.3452	0	108.754	22.5675	0	0	0	0	89.213	68.6806	0	36.9425	20.1817	32.3247	28.7842	43.1164	0	131.535	0	20.5858	63.6727	0	34.4545	16.7122	0	0
		243	1088.52	57.6157	0	0	0	42.4806	64.8072	0	0	86.3137	49.3546	109.735	0	31.1388	70.0244	76.7082	0	24.716	0	47.4576	48.6598	108.674	0	37.1324	27.44	0	0	0	0	76.8919	69.1786	40.8732	49.9815	30.26	0	80.7121	85.6156	0	136.642	0	0	61.7721	0	25.8262	0	0	30.1011
		244	1092.38	81.0897	0	0	0	39.2881	88.1185	0	0	128.508	81.2367	126.17	0	64.1157	83.7881	0	0	35.9571	0	41.6673	29.737	26.5219	0	30.2031	92.3294	0	0	0	0	59.3679	98.5383	59.1841	64.7797	0	38.237	48.4914	79.245	0	151.224	0	0	27.2347	0	36.8365	0	0	0
		245	1096.24	65.748	0	0	0	21.2892	47.5587	17.2343	0	113.699	113.816	133.951	0	96.7102	69.3981	22.2042	0	57.7392	0	48.1126	36.4856	81.4304	28.8358	39.0162	53.3963	0	0	0	0	93.0934	46.7506	0	37.0425	0	0	31.8619	26.0111	0	86.7749	0	0	62.1823	0	39.2412	0	0	0
		246	1100.1	90.4284	0	0	0	22.4162	74.7744	0	0	77.5625	63.2499	85.428	0	46.6341	66.8374	33.3952	0	51.6129	0	33.9084	0	107.328	30.6694	29.6111	0	0	0	0	0	68.2803	56.4005	20.7498	31.9608	52.499	28.6742	33.638	81.5462	0	168.084	0	0	0	0	32.9037	0	0	57.6972
		247	1103.96	51.0441	0	0	0	0	66.6024	0	0	21.554	56.3929	149.339	0	68.6542	60.77	81.8774	0	85.0304	0	51.0202	0	69.6419	39.7918	0	87.4389	0	0	0	0	67.8625	82.5189	20.6532	0	17.1786	51.7239	0	88.8857	0	161.483	0	0	57.5396	0	44.3483	0	0	54.4593
		248	1107.82	78.0956	0	0	0	0	79.3227	0	0	39.6879	94.673	104.049	0	28.5598	52.8326	31.3138	0	39.4542	0	0	43.0193	48.061	32.8235	0	38.4734	0	0	0	0	95.302	105.326	38.0484	0	18.8814	24.9387	36.9017	110.532	0	153.939	0	0	29.6921	0	47.3069	0	0	0
		249	1111.68	73.229	0	0	0	36.9379	82.3662	0	22.4384	48.5746	71.5096	122.355	0	32.317	75.0948	45.0393	0	52.069	0	0	49.3332	91.9022	0	0	66.8999	0	0	0	0	0	59.8253	36.0946	47.7244	35.2659	0	0	51.2045	0	112.368	0	0	89.168	0	55.1349	0	0	27.581
		250	1115.54	63.8462	0	0	0	0	139.791	0	0	139.68	63.6922	112.829	0	32.1748	30.4351	73.229	0	101.006	0	43.6504	0	124.179	54.5559	0	53.4268	0	0	0	0	39.2462	57.9813	24.4741	0	0	0	45.1189	28.4498	0	90.208	0	0	74.5186	0	43.7254	0	0	74.5377
		251	1119.4	67.5284	0	0	0	0	72.5898	0	0	124.004	37.9089	167.113	0	52.8107	0	114.684	0	89.1705	0	55.2063	57.3093	75.5159	0	19.6877	52.2117	0	0	0	0	79.1599	0	0	0	49.2535	0	40.4239	41.4681	0	139.368	0	0	0	0	0	0	0	64.6101
		252	1123.26	54.9978	0	0	0	0	123.735	0	0	116.427	88.592	142.139	0	36.8523	55.6255	63.2479	0	121.321	0	51.9579	18.1443	66.5011	36.0181	0	71.3299	0	0	0	21.6291	25.2338	18.8044	77.0042	0	64.7903	22.3006	0	68.3173	0	184.607	0	0	55.345	0	85.1335	0	0	79.9531
		253	1127.12	36.2719	0	0	0	0	129.417	0	0	56.0619	49.1066	176.8	0	0	26.4077	84.3702	0	113.116	0	47.0008	0	64.9739	50.7509	0	97.5404	0	0	0	0	35.6279	47.8227	0	0	96.7916	19.2621	52.7856	40.0634	0	178.393	0	0	23.3844	0	73.5567	0	0	129.99
		254	1130.98	46.3042	0	14.8776	0	0	143.956	0	0	51.5298	83.7761	155.458	0	0	40.772	101.722	0	94.333	0	46.6258	65.7691	21.4502	52.5873	0	65.9292	0	0	0	0	95.4825	27.0035	40.4948	0	0	0	0	89.5788	0	147.995	0	0	77.8694	0	56.5474	0	0	37.7571
		255	1134.84	43.5318	0	0	0	0	97.3951	0	0	45.1372	84.0211	131.175	0	21.5486	0	106.888	0	124.244	0	85.9257	58.778	87.7028	69.3867	0	44.8905	0	0	0	0	83.477	55.8616	0	0	74.8389	0	0	0	0	173.299	0	0	0	38.6261	60.0809	0	0	75.432
		256	1138.7	31.7664	0	0	0	0	78.7639	0	29.3887	103.675	36.9849	142.283	0	23.8076	0	73.8892	0	76.8663	0	75.8858	24.0754	34.3295	95.0846	0	115.118	0	0	0	0	93.5136	0	0	0	91.8756	20.8482	30.6459	47.0095	0	125.417	0	0	63.343	0	35.5447	0	0	36.9322
		257	1142.56	37.9563	0	0	0	0	129.222	0	30.7009	86.4692	0	112.975	0	45.3908	0	76.2636	0	58.4326	0	55.7573	38.2188	30.965	84.028	0	127.397	0	0	0	22.1479	40.989	71.6654	0	0	0	0	0	0	0	138.365	0	0	18.0328	0	83.0767	0	0	68.9431
		258	1146.42	29.983	0	0	0	0	178.928	0	27.1834	90.4958	37.368	118.614	0	0	0	122.482	0	102.754	0	91.1859	50.3841	126.176	90.958	0	39.7642	0	0	0	0	38.0692	45.1504	29.8534	0	38.908	0	19.8298	30.8654	0	129.511	0	0	54.8861	17.5966	99.7354	0	0	41.6564
		259	1150.28	72.2475	0	0	0	0	176.089	0	20.483	105.955	82.4495	70.1525	0	31.8186	0	113.151	0	69.8835	0	64.3046	37.7885	114.816	48.9032	0	0	0	0	0	0	80.1229	44.6922	0	0	33.3201	0	0	28.0058	0	132.612	0	0	85.0538	0	93.191	0	16.5295	62.4178
		260	1154.14	0	0	0	0	0	80.6628	0	0	100.763	101.836	66.5354	0	19.5933	0	140.132	0	107.201	0	45.13	0	74.9323	61.7709	0	84.8878	0	0	0	54.4433	95.3083	52.8226	48.2419	0	24.473	0	24.8923	46.5387	0	146.905	0	0	39.8983	0	65.2269	0	0	48.3008
		261	1158	40.4128	0	0	0	0	136.819	0	56.2112	118.434	49.9641	95.7419	0	29.629	0	70.908	0	58.7047	0	40.3873	84.7817	101.684	150.491	0	68.8719	0	0	0	32.9062	45.3708	64.0251	67.0801	0	37.2769	32.9689	0	40.7545	0	112.598	0	0	22.1192	0	69.8348	0	0	0
		262	1161.86	69.294	0	0	0	0	168.978	0	31.2418	130.097	46.6216	149.613	0	63.346	0	114.129	0	0	0	52.9926	26.4121	109.268	121.687	0	101.588	0	0	0	0	103.999	72.3533	24.1403	0	49.4136	0	0	0	0	104.545	0	0	46.7012	0	20.3551	0	0	73.6717
		263	1165.72	64.2697	0	0	0	0	96.962	0	62.2495	167.661	68.1898	73.113	0	0	0	123.954	0	66.2195	0	19.3645	61.3661	110.816	133.891	0	110.49	0	0	0	0	25.6889	0	29.6423	0	32.8412	0	20.9586	36.3545	0	149.864	0	0	45.5062	0	49.1702	0	0	65.0143
		264	1169.58	35.4849	0	0	0	0	77.5369	0	60.726	84.9716	125.43	69.3594	0	35.1767	0	149.93	0	79.0389	0	43.2901	25.2316	66.8594	157.402	0	100.309	0	0	0	40.6269	53.3953	27.7774	23.8519	0	0	0	0	21.0049	0	121.712	0	0	71.6182	0	54.2486	0	0	92.2597
		265	1173.44	73.8374	0	0	0	0	137.688	0	39.1632	22.1427	94.5327	100.565	0	45.0359	0	106.144	0	69.5026	0	62.4783	0	49.4119	101.736	0	85.0287	20.448	0	0	0	88.6477	67.1043	55.8198	0	53.5704	0	0	50.0459	0	126.907	0	0	21.1857	0	71.2727	0	0	112.678
		266	1177.3	0	0	0	47.5206	0	132.27	0	111.807	59.0617	115.677	77.7275	0	72.2034	0	0	0	50.0418	0	63.5242	0	77.2598	171.291	0	60.9081	0	18.0064	0	50.0727	77.361	40.5147	0	0	22.5951	0	15.6169	31.9995	0	109.634	0	0	58.0881	0	62.5638	0	0	72.3789
		267	1181.16	23.6877	25.2604	0	31.7748	0	108.546	0	42.1966	56.2814	77.2341	104.553	0	45.9219	0	117.158	0	50.6441	0	0	0	62.0784	134.296	0	73.9447	0	0	0	38.7613	19.6958	0	0	0	30.3854	0	0	49.062	0	75.5362	0	0	41.4677	41.6968	39.8045	0	0	139.339
		268	1185.02	75.3871	58.5863	0	0	0	118.187	0	29.85	206.705	151.944	122.923	0	36.0759	0	59.2541	0	71.433	0	41.8981	32.0035	54.7318	115.748	0	85.4918	0	0	0	56.4042	46.349	83.1354	0	0	0	26.4592	21.7539	25.057	0	58.6073	22.7736	0	25.2872	27.1063	38.406	0	0	54.1839
		269	1188.88	22.9747	0	0	0	0	136.883	0	30.4691	131.228	48.7384	45.2689	0	25.3669	0	73.638	0	79.4296	0	26.8724	41.945	123.013	169.795	0	63.1131	0	0	0	70.3548	47.6815	33.8838	0	0	23.9114	0	42.6111	0	0	75.2669	0	0	39.7969	0	30.4143	0	0	101.176
		270	1192.74	82.5869	29.8639	0	39.4631	0	137.505	0	39.7311	157.686	156.744	0	0	36.2573	0	73.3005	0	49.9256	0	84.5467	23.0784	78.3175	188.895	0	27.365	0	0	0	73.0386	63.998	51.3425	18.1181	0	48.0321	0	31.928	60.2464	0	124.939	0	0	68.5742	0	20.772	0	0	77.7807
		271	1196.6	0	27.6918	0	0	0	129.624	0	134.641	74.4113	146.856	72.313	0	0	0	83.816	0	83.6013	0	81.4671	60.8746	110.762	201.24	0	51.0274	0	0	0	36.9541	0	26.7742	0	0	72.6976	0	20.8018	48.2375	0	70.6444	0	0	69.8396	0	25.6242	0	0	67.1283
		272	1200.46	0	32.3228	0	73.1736	0	143.997	0	72.6589	74.0797	117.582	85.2328	0	24.801	0	84.389	0	77.2633	0	71.4622	52.7877	72.4614	129.582	0	55.1461	20.6119	0	0	90.7562	37.2326	86.7573	48.1654	0	34.4944	0	28.6568	27.2693	0	139.272	0	0	45.6282	50.7944	0	0	0	74.9191
		273	1204.32	33.0112	68.2082	0	43.5019	0	186.653	25.58	40.9188	92.462	114.929	96.6947	0	51.7659	0	98.3968	0	69.2629	0	64.098	61.6724	43.3821	159.537	26.8887	64.6687	0	0	0	91.6964	41.5466	53.0879	0	0	46.2348	0	0	63.1741	0	157.919	0	0	54.5059	0	21.562	0	0	41.8753
		274	1208.18	0	0	0	56.4517	0	182.121	22.4311	53.0575	69.2366	118.747	129.083	0	26.7036	0	21.4286	0	67.3738	0	88.3743	0	31.8508	164.601	0	0	0	0	0	69.5873	105.926	104.682	0	0	44.7879	22.615	47.0152	68.1667	0	135.048	0	0	62.5936	0	0	0	0	50.9157
		275	1212.04	58.4592	0	0	72.6727	0	172.041	31.0281	51.5852	110.163	142.599	26.1996	0	22.6214	0	57.7361	0	58.4757	0	112.471	66.2112	44.8687	115.715	0	46.2725	17.1638	0	0	104.041	60.2014	95.528	16.5148	0	66.0491	0	20.9628	36.4416	0	140.745	0	0	19.4113	0	76.0492	0	0	94.8104
		276	1215.9	29.1246	22.6898	0	56.7046	0	171.402	0	59.1501	116.678	114.098	39.7961	0	25.8626	0	113.11	0	66.4561	0	95.9139	0	0	200.864	0	56.9087	20.077	0	0	65.4936	63.7321	70.9873	0	0	76.3014	0	0	67.1862	0	94.9722	0	0	45.0021	33.1591	0	0	0	57.7156
		277	1219.76	27.9963	0	0	24.9223	0	141.565	88.3593	56.1905	88.7606	116.775	0	0	0	0	47.3254	0	70.0069	0	69.7049	35.0596	41.0319	105.956	18.5682	45.845	0	0	0	120.367	27.0623	63.7545	0	0	31.3472	0	45.8977	73.6734	0	160.911	28.2385	0	39.2463	36.7534	31.6053	0	0	90.8868
		278	1223.62	0	0	0	26.2636	0	105.958	33.4637	35.3821	142.475	143.605	28.6699	0	22.7498	0	0	0	81.4579	0	32.9601	0	19.4683	95.82	36.8868	0	0	0	0	69.8125	92.2215	79.6345	0	0	59.302	21.1748	92.1345	46.4733	0	117.337	0	0	72.9022	37.8086	0	0	0	87.0337
		279	1227.48	39.5016	46.9792	0	20.8438	0	78.716	17.6128	77.4556	125.72	150.071	68.9467	0	0	0	43.462	0	43.1989	0	84.9754	0	0	108.341	0	41.6796	0	0	0	67.0486	129.607	65.6332	28.6138	0	57.7407	17.7542	41.5719	70.4047	0	120.167	0	0	61.957	18.663	31.3174	0	0	90.0353
		280	1231.34	25.0129	103.115	0	54.8651	0	208.146	61.498	73.7748	115.457	153.29	52.7865	0	20.1775	0	35.8136	0	95.6311	0	40.084	40.3354	28.9599	127.078	0	80.8618	0	0	0	69.2715	72.8594	37.6241	40.1911	0	46.8818	0	22.4375	27.1305	14.6859	155.739	0	0	60.0893	0	0	0	0	96.625
		281	1235.2	34.3502	36.9277	0	41.7431	0	185.608	58.3037	79.3195	122.586	94.2793	0	0	31.474	0	50.2577	0	58.6426	0	139.527	33.9197	0	138.21	0	39.1799	48.3934	0	0	110.552	67.3402	128.551	0	0	56.2965	17.8388	51.0073	81.7422	0	103.681	0	0	0	71.3847	22.5024	0	0	78.1436
		282	1239.06	49.5898	0	0	43.7097	0	126.767	93.7483	64.7589	67.7595	81.8729	22.5503	0	0	0	34.945	16.9896	78.0111	0	56.5208	35.8135	0	89.1793	0	40.7145	0	0	0	70.8837	78.5973	106.322	0	0	49.4551	22.7006	58.0064	86.4321	0	117.964	0	0	38.7754	51.3419	0	0	0	38.8212
		283	1242.92	57.9289	47.0111	0	46.9316	0	178.865	113.281	55.6718	88.9535	102.277	23.2058	0	0	0	37.7102	0	47.9423	0	89.1666	48.9957	24.5316	133.584	29.7178	52.2356	19.5665	0	0	143.013	96.9395	94.6409	0	0	44.4695	0	0	83.8009	0	139.906	0	0	0	39.0011	0	0	0	71.5414
		284	1246.78	0	50.6262	0	0	0	202.828	33.4468	82.9899	79.4115	146.806	0	0	0	0	44.4595	0	65.2516	0	72.566	64.6336	0	75.7758	0	0	54.4517	0	0	79.2064	89.6882	125.339	0	0	0	43.5123	0	69.8897	0	93.8768	0	0	62.7997	24.0051	17.7878	0	0	86.7702
		285	1250.64	59.5013	30.2567	0	63.6231	0	184.196	0	92.8804	106.896	78.3969	52.9099	0	0	0	49.8121	0	72.5524	0	106.92	35.566	0	125.719	18.4662	95.3933	65.0892	0	0	0	59.0344	88.8364	22.4686	0	21.8262	0	0	88.3684	0	74.1405	0	19.2469	73.8627	0	23.702	0	0	75.2399
		286	1254.5	61.7133	52.5399	0	44.3103	0	185.201	40.7511	100.591	30.7283	154.122	0	0	0	0	51.5336	0	80.967	0	129.102	51.4978	0	69.6263	0	30.7017	33.9025	0	0	27.5175	77.4718	41.9415	44.8954	0	55.6363	0	0	78.4229	0	64.7566	51.0523	0	63.2993	0	23.9144	0	0	76.0147
		287	1258.36	42.2291	63.5465	0	0	0	180.201	47.2834	57.3559	67.2093	80.8214	75.8342	0	0	0	33.3417	0	46.0034	0	177.142	47.6416	0	88.5532	37.8433	63.4781	0	0	0	50.1632	89.5685	62.3318	0	0	0	0	18.9334	85.9326	0	81.6251	21.437	27.3903	65.4729	38.6161	0	0	0	77.7942
		288	1262.22	0	49.2697	0	39.9669	0	221.559	0	44.8271	118.219	232.76	15.455	0	0	0	79.9493	0	30.6571	0	106.354	41.097	0	74.2244	0	36.3762	34.1119	0	0	19.7956	79.2067	124.392	0	0	0	0	0	93.3319	0	87.5774	0	0	75.1171	24.7411	0	0	0	59.9732
		289	1266.08	45.6193	34.6143	0	54.7251	0	114.811	37.6372	50.8668	54.2024	161.6	0	0	0	0	83.0116	0	17.9519	0	129.096	23.4202	19.2294	84.0758	50.0154	54.0434	75.0946	0	0	0	78.4181	80.3659	48.7919	0	0	0	0	41.309	0	59.1093	25.5393	17.2648	45.2245	0	0	0	0	78.8005
		290	1269.94	70.1237	26.7971	0	86.2947	0	182.85	17.8514	31.3095	24.7111	145.619	32.5842	0	0	0	98.9953	0	16.7614	0	75.5821	0	74.5153	67.2076	0	25.2867	99.2209	0	0	41.4321	32.3523	132.823	42.3631	0	0	0	0	117.019	0	47.3826	0	22.242	46.5988	0	0	0	0	57.6002
		291	1273.8	67.1747	54.3641	0	81.6488	0	156.282	38.0652	46.9174	87.0022	127.399	30.631	0	0	0	146.402	0	0	0	109.926	25.8712	0	78.475	27.9816	46.3329	56.2452	0	0	81.5585	35.9522	50.648	97.1101	0	0	0	22.9709	111.56	0	44.6622	20.9203	57.9203	77.4761	0	0	0	0	28.4947
		292	1277.66	79.3497	33.0119	0	40.0443	0	156.059	19.0889	31.0453	68.5214	165.107	36.2511	0	0	0	84.4562	0	0	0	146.375	0	22.9195	79.2125	0	54.2816	0	0	0	91.5251	64.073	146.201	70.1429	0	0	0	0	101.189	0	0	0	22.238	85.9384	20.5915	0	0	19.1006	50.7585
		293	1281.52	41.6287	35.3278	0	22.0104	0	179.444	17.659	0	105.634	132.641	38.6171	0	30.6608	36.2304	142.128	0	0	0	118.251	0	0	97.3712	43.0239	0	28.0755	0	0	55.2218	0	76.0681	69.0134	0	0	0	0	51.1386	0	17.8279	0	49.7326	73.892	0	0	0	0	77.9144
		294	1285.38	29.8061	0	0	38.3266	0	165.724	25.0605	0	91.9369	177.832	46.2918	0	0	0	145.871	0	32.4275	0	134.571	42.5543	23.2506	84.2125	0	44.5642	36.2017	0	0	34.9035	52.5293	66.4404	29.9486	0	0	0	0	74.2199	0	31.2624	22.2432	45.0667	109.59	19.4965	0	0	0	131.852
		295	1289.24	100.014	0	0	61.5273	0	190.466	29.3427	31.7064	57.6251	183.529	42.1863	0	0	0	126.599	0	18.8564	0	183.438	0	31.0351	62.2206	54.8527	23.6683	36.6048	0	0	0	0	90.5748	47.354	0	52.6935	0	0	59.8241	0	0	44.7558	0	121.804	0	27.7433	0	0	85.9476
		296	1293.1	18.5829	27.3635	0	48.7608	0	50.4606	34.8648	23.5957	83.373	127.93	41.7302	0	0	27.4148	148.484	0	19.393	0	154.092	0	91.7256	122.483	29.7549	0	61.27	0	0	40.8224	28.5106	64.5463	113.057	56.6341	0	0	0	64.7488	0	0	31.252	39.6774	93.3392	0	0	0	0	78.2277
		297	1296.96	60.6973	0	0	93.62	0	146.58	52.1575	29.3872	78.1044	133.976	43.1521	0	19.8562	0	161.677	0	0	0	130.052	32.8862	75.7333	104.695	0	34.5631	54.8976	0	0	0	18.9818	92.6744	38.615	0	0	29.6368	0	59.4653	0	0	28.0513	41.4234	131.282	0	0	0	0	59.5185
		298	1300.82	87.2478	19.2538	0	50.9054	0	134.337	39.515	25.3804	48.2745	171.866	49.3212	0	30.9163	69.3133	139.853	0	0	0	162.368	0	83.2138	33.5578	43.7137	50.7442	51.1616	0	0	43.3973	31.0734	133.291	79.2715	0	0	52.4268	0	102.329	0	0	60.2085	63.6616	105.444	0	0	0	0	61.3728
		299	1304.68	75.7148	28.0775	0	0	0	95.9521	0	0	36.8427	160.825	34.4691	0	0	0	126.017	0	40.8947	0	181.929	0	93.1539	104.984	67.0099	64.2639	0	0	0	47.4783	0	62.4004	63.0074	0	0	42.2616	0	0	0	0	0	33.3583	136.705	18.1048	0	0	0	78.0464
		300	1308.54	0	53.6211	0	26.1543	24.0062	101.809	50.3126	0	63.7377	176.639	44.2563	0	0	29.2594	140.86	0	0	0	129.698	0	84.9082	79.927	55.2792	52.0481	0	0	0	81.1182	0	24.8735	72.3161	0	0	37.697	0	0	0	21.0623	0	42.9907	81.0955	24.7109	0	0	0	41.3677
		301	1312.4	36.5631	35.4455	0	39.6489	0	49.4504	37.3522	0	57.4675	119.021	17.1224	0	0	0	146.491	0	0	0	134.933	0	90.5563	67.498	0	0	0	0	0	0	0	65.5039	96.7457	0	0	86.3127	0	41.7116	0	0	54.4734	39.5058	97.889	0	25.8011	0	0	40.4301
		302	1316.26	0	26.7929	0	0	0	102.345	36.6792	0	69.8971	211.21	51.9232	0	30.4789	68.3678	119.561	0	42.2677	0	187.312	0	141.363	110.784	54.1811	35.0463	0	0	0	81.0399	21.8055	0	116.271	22.9002	0	32.3237	0	0	0	32.2428	65.5554	28.262	37.6102	0	61.6202	0	0	40.1911
		303	1320.12	46.5727	0	0	50.8331	0	74.7508	31.5754	0	24.0301	169.709	83.4742	0	53.7901	0	127.693	0	0	0	98.6859	0	147.931	85.896	62.4425	22.9876	35.0547	0	0	29.2044	0	99.4383	49.7708	0	0	60.4914	0	0	0	18.3635	0	32.9357	84.5549	0	54.8814	0	0	23.3294
		304	1323.98	47.9974	26.9307	0	0	0	112.788	0	20.5507	63.7232	194.689	63.5256	0	58.6138	34.2278	151.326	0	0	0	151.887	0	149.005	67.258	67.6356	28.9902	0	0	0	55.9377	0	24.372	60.5591	0	27.0929	50.4625	0	0	0	0	30.852	22.7884	102.826	41.5136	34.6462	0	0	27.586
		305	1327.84	69.991	37.6045	0	0	0	59.9276	0	0	56.8634	166.005	73.2952	0	34.3664	35.0522	123.677	0	0	0	147.124	0	88.114	59.4846	78.0601	65.3955	30.0173	0	0	36.6192	0	107.447	29.9754	0	32.36	35.0266	0	0	0	0	34.4845	50.8933	74.7062	0	24.1376	0	0	0
		306	1331.7	78.6602	19.766	0	0	0	92.7334	0	0	23.1008	111.163	71.0724	0	80.6079	40.8503	174.197	0	18.9231	0	186.713	0	90.799	68.6049	77.0016	0	0	0	0	50.1948	0	59.0076	70.5685	0	22.0699	43.0521	0	0	0	45.7122	0	51.3794	75.8917	0	0	0	0	0
		307	1335.56	0	0	0	0	0	98.5718	0	0	63.6158	130.375	58.9451	0	47.0541	23.5498	144.709	0	33.5805	0	139.67	0	108.442	122.908	112.473	26.7494	0	0	0	25.5731	0	46.029	81.3213	0	56.9407	19.76	0	0	0	0	33.2127	77.6844	63.7569	0	52.8986	0	0	0
		308	1339.42	96.9474	0	0	0	41.9792	98.9498	18.6207	31.3419	0	162.313	43.1613	0	20.6045	50.7867	143.63	0	27.1537	0	95.0378	0	65.5709	141.807	78.2435	33.9368	23.9878	0	0	57.5931	0	41.387	49.7325	0	19.097	62.0357	40.5588	0	0	0	41.4505	64.0256	73.6247	0	0	0	0	0
		309	1343.28	35.4947	27.8445	0	0	22.0345	97.3868	0	0	0	126.956	34.1581	0	21.5046	27.0844	142.808	17.3829	0	0	139.639	0	66.7701	108.767	71.2261	0	0	0	0	25.9262	0	35.3209	84.9841	0	37.1404	74.3362	0	0	0	36.0521	38.4081	90.5312	61.7686	0	0	0	0	44.5836
		310	1347.14	22.7353	0	0	0	42.8769	108.497	0	0	60.5753	136.979	114.387	0	62.2077	38.1495	203.513	0	0	0	177.828	0	44.993	118.302	49.2866	0	0	0	0	0	0	83.0131	48.7447	0	48.3711	63.7784	73.4482	0	0	27.9524	0	70.6053	57.9326	0	46.0998	0	0	0
		311	1351	28.334	62.606	0	0	20.0229	53.1303	0	0	30.0216	127.963	35.5335	0	57.3656	54.614	93.0514	0	43.9367	0	152.975	0	71.5413	86.6138	47.8936	0	0	0	0	48.3378	25.1891	0	0	0	27.493	68.1126	37.8034	0	0	0	0	80.4338	48.0468	0	0	0	0	0
		312	1354.86	43.0718	38.0484	0	0	43.1123	86.4938	0	0	27.1519	144.433	29.3509	0	48.9768	57.8071	114.629	0	0	0	94.6667	0	88.5484	99.298	72.7107	0	0	0	0	21.9242	23.2177	86.1122	36.1518	0	32.2412	23.6839	0	0	0	0	0	70.7613	23.9249	0	0	0	0	0
		313	1358.72	23.9303	34.3571	0	0	0	45.0639	0	0	19.1892	147.842	68.006	0	57.4439	48.455	114.383	0	0	0	137.929	0	37.2218	120.08	76.1686	0	0	0	0	0	0	0	116.979	0	26.8482	0	46.9596	0	0	0	0	34.685	36.9175	0	26.961	0	0	0
		314	1362.58	40.4072	48.8785	0	0	40.7818	75.3881	0	0	0	170.831	46.7682	0	0	76.7234	79.2077	0	54.6215	0	93.3326	41.2091	48.5185	108.703	81.3814	0	0	0	0	0	0	63.9985	87.9139	0	46.3368	51.0399	0	0	0	53.1892	0	129.298	0	0	42.7354	27.3901	0	0
		315	1366.44	0	43.8914	0	0	30.1193	98.1938	51.0561	0	46.3866	146.463	72.2393	0	76.313	0	150.016	0	84.313	0	122.382	0	65.3764	89.1681	108.817	0	0	0	0	26.5773	0	60.1109	85.5359	0	35.5568	76.945	0	0	0	0	38.4441	34.6847	0	0	25.3313	40.9858	0	0
		316	1370.3	26.3386	55.804	0	0	22.7269	84.8875	23.6493	0	36.8725	83.5766	34.7443	0	43.7809	0	96.2903	0	48.571	0	83.8412	72.8239	30.5587	111.157	81.6247	0	0	0	0	38.4774	0	72.6238	118.307	0	21.1537	0	39.3033	38.6599	0	43.4356	0	35.5479	0	0	60.7471	19.1546	17.5089	0
		317	1374.16	0	60.8803	0	0	0	55.1619	0	0	21.8337	103.788	32.7023	0	71.0101	45.5633	88.9622	0	52.3156	0	127.905	41.6673	77.4928	121.869	141.408	0	0	0	0	0	0	36.9321	77.8332	0	0	49.3159	0	31.9968	0	51.0636	0	70.948	0	18.9266	25.7093	0	0	0
		318	1378.02	27.5901	69.3577	0	0	43.5569	83.7296	30.6951	0	41.7408	68.7965	45.8579	0	0	55.4421	40.9238	0	92.0513	0	106.497	0	41.5075	57.7168	118.52	0	0	0	0	33.5575	0	71.4255	92.8583	0	53.5326	75.8029	29.8684	27.9053	0	18.9543	0	73.5593	49.9802	0	63.9489	0	0	0
		319	1381.88	0	61.3478	0	0	0	56.5003	0	0	0	79.7521	36.1621	0	43.5443	21.6418	0	0	80.6234	0	120.294	0	28.349	89.7751	81.4403	0	0	0	0	45.1721	0	26.3466	70.4537	0	58.9859	69.4399	0	0	19.8952	20.7715	0	57.357	28.5478	0	44.8096	65.1572	0	0
		320	1385.74	0	99.4926	0	0	18.8719	28.6083	0	0	67.0511	86.0238	0	0	0	0	93.6809	0	97.254	0	151.638	0	0	0	112.495	0	0	0	0	0	0	17.8337	63.7336	0	65.3462	61.3969	0	33.6281	0	32.2773	0	57.8375	0	0	40.2843	61.2528	0	0
		321	1389.6	0	93.7909	0	0	0	89.9285	0	0	62.5979	94.1422	59.94	0	0	57.7946	0	0	51.9763	0	117.465	0	0	87.9652	116.206	0	0	0	0	33.041	0	0	48.1744	0	39.8989	74.3217	0	34.9181	0	29.0005	0	108.202	18.4883	0	32.9607	56.9683	0	0
		322	1393.46	0	87.5431	0	0	0	64.9142	47.2075	0	45.9989	85.6355	40.4364	0	0	36.8321	0	0	60.2769	0	128.3	0	45.4803	71.443	62.7935	29.814	0	0	0	38.4574	0	0	85.1249	0	38.9885	123.843	0	36.1739	0	30.0991	0	91.7557	24.6422	0	0	102.115	0	0
		323	1397.32	0	41.2372	0	0	33.2386	97.4632	42.2495	38.8949	46.8616	48.8804	0	0	0	0	0	0	148.115	0	96.9154	0	51.2354	80.4773	59.0343	27.6632	0	0	0	21.0124	0	0	99.2519	0	29.4338	105.297	0	27.1698	0	61.4013	0	122.552	0	0	0	64.4214	0	0
		324	1401.18	0	71.1013	0	0	0	45.6277	17.5688	42.8172	80.6511	25.0653	41.2643	0	29.2944	20.7689	20.5053	0	115.067	0	95.3415	0	0	52.9466	56.7233	0	28.2001	50.001	0	43.2441	0	0	39.6112	0	0	45.5644	47.3505	22.1684	0	24.8658	0	86.5401	0	0	25.5539	42.2629	0	0
		325	1405.04	0	36.7575	0	0	0	75.5312	0	23.3501	24.1905	61.3372	0	0	0	26.3817	0	0	60.2363	0	119.176	0	69.4193	64.8936	64.7819	0	0	0	0	57.9457	0	0	29.6087	0	0	129.198	0	0	0	0	0	116.395	0	0	34.1397	133.281	0	0
		326	1408.9	0	0	0	0	0	95.2616	0	0	19.5444	22.5158	51.065	0	31.1708	102.502	43.3012	0	145.499	0	143.662	0	61.1956	85.0034	26.9345	0	0	0	0	94.8692	0	0	75.3113	0	31.4541	83.3174	60.2683	21.525	0	18.9192	0	95.1526	44.8342	0	32.8953	80.5003	0	0
		327	1412.76	0	106.65	0	0	0	61.2132	31.2995	43.1251	47.352	0	41.5421	0	34.9858	69.6836	52.6845	0	95.9596	0	96.0647	0	49.2694	119.627	92.3082	0	0	0	0	44.6049	0	34.0759	85.329	0	44.2127	80.4291	0	34.7275	0	0	0	138.569	27.7645	0	0	45.6059	0	0
		328	1416.62	0	39.2453	0	0	0	80.7264	57.716	30.1554	0	48.6342	69.8952	0	38.5568	88.7345	0	0	141.291	0	65.9609	0	0	29.707	38.8806	25.1115	0	0	0	0	0	68.6154	59.0693	0	41.3212	89.7901	44.6831	47.7027	0	0	0	53.0158	0	0	0	119.187	0	0
		329	1420.48	0	36.4693	0	0	61.0418	37.0501	49.9184	56.1535	45.783	85.7983	50.133	0	18.7059	63.8255	0	0	179.696	0	140.95	19.3178	73.6573	52.1537	18.7205	42.8507	0	16.5483	0	39.7317	0	0	48.7541	0	38.0212	193.372	65.0312	37.7496	0	0	0	121.345	0	0	0	82.7745	0	0
		330	1424.34	0	26.1416	0	0	18.9618	62.8725	59.7649	105.716	0	81.826	38.7364	0	0	57.422	45.1057	0	131.505	0	122.132	0	66.4287	90.8567	35.5001	0	0	0	0	31.2862	0	0	34.9363	0	66.9637	122.853	16.4415	35.4454	0	59.8835	20.2356	114.294	19.1723	0	0	77.2944	0	0
		331	1428.2	0	62.0641	0	0	0	58.3324	0	53.0769	0	52.4604	0	0	0	62.1047	53.2811	0	153.838	0	103.122	0	37.5656	52.4522	23.2635	0	16.443	0	0	104.91	0	0	0	0	40.5614	100.132	0	35.0856	0	0	0	150.569	0	0	0	105.304	0	0
		332	1432.06	0	29.1222	0	0	0	39.1902	19.4109	40.8914	0	82.8837	54.6721	0	0	55.4765	0	0	125.519	0	120.174	0	0	44.4074	70.6319	0	0	0	0	96.0906	0	0	35.9386	0	20.7825	85.3793	46.0879	0	0	0	0	188.792	33.9206	0	0	91.9379	0	0
		333	1435.92	0	0	0	0	0	115.79	72.3802	48.6429	42.442	42.5305	52.2847	0	26.1531	80.7999	22.691	0	90.9771	0	128.588	0	58.4324	33.7545	0	0	0	0	0	81.7702	0	0	61.1773	0	46.8037	106.82	34.4897	0	0	0	0	93.7433	68.1391	0	0	114.526	0	0
		334	1439.78	0	24.0123	0	0	29.1862	86.6614	0	0	56.1047	69.282	21.4425	0	0	39.0809	58.1097	0	98.8302	0	73.115	0	70.6422	26.6763	0	0	0	0	0	45.494	0	78.964	0	0	65.0772	66.7467	50.5041	0	0	0	0	95.8928	33.6119	0	0	113.724	0	0
		335	1443.64	0	0	0	0	0	90.2151	21.9358	53.4359	0	106.598	31.8797	0	0	54.6903	43.3908	0	78.5312	0	28.054	0	35.8607	64.0553	25.1573	0	0	0	0	72.0988	0	67.6633	0	0	76.3337	68.6692	0	0	0	0	0	96.8088	0	0	0	73.6566	0	0
		336	1447.5	0	0	0	0	0	0	48.8122	48.2099	0	39.347	18.9452	0	0	74.6149	63.642	0	189.409	0	86.7126	0	108.945	71.4486	0	0	0	0	0	75.4028	0	125.467	27.4703	0	53.3386	79.1654	0	0	0	0	0	23.9603	114.892	0	0	109.642	0	18.601
		337	1451.36	0	0	0	0	0	87.8263	0	63.6673	24.347	50.7537	16.8738	0	0	38.243	58.7187	0	234.472	0	101.955	0	105.483	22.1415	0	0	20.9272	0	0	74.4641	0	35.1086	0	0	27.2757	63.386	28.2566	0	0	0	0	79.1458	44.5782	0	0	57.5718	0	0
		338	1455.22	0	20.649	0	0	0	92.1054	52.8432	37.8655	39.7432	59.914	0	0	0	65.5344	60.1821	0	173.571	0	99.731	0	57.0215	29.6718	0	0	0	29.5531	0	69.2564	0	21.7819	0	0	31.3989	63.5528	0	38.4546	0	0	26.6739	112.259	34.4784	0	0	77.5806	0	44.6336
		339	1459.08	0	0	0	0	33.8578	54.7876	0	94.5534	33.0293	48.5975	38.6594	0	0	47.6778	68.7891	0	120.598	0	90.0371	0	84.3772	96.958	0	0	0	19.8962	0	107.381	0	0	0	0	67.4326	97.1718	0	0	0	0	30.3869	127.835	19.4147	0	0	27.7856	0	0
		340	1462.94	0	0	0	0	0	0	0	51.4237	18.8385	110.099	21.9644	0	0	64.8843	38.2457	0	191.001	0	126.153	0	65.188	27.2061	0	0	0	0	0	70.6695	0	64.0021	0	0	49.5431	100.305	0	0	0	0	37.4615	148.826	26.6106	0	0	41.3068	0	19.7755
		341	1466.8	0	0	0	0	53.5519	72.331	0	124.837	0	89.002	55.9922	0	0	79.2679	73.1678	0	185.883	0	81.0256	0	67.8141	61.9318	0	31.2405	0	0	0	80.1899	0	54.3649	0	0	59.3087	54.1742	33.3619	0	0	0	51.9175	135.154	0	0	0	45.0171	0	0
		342	1470.66	0	0	0	0	55.9221	68.0308	0	67.8066	0	104.385	0	0	0	62.1687	27.1034	0	119.737	0	48.1539	0	75.1708	49.2281	0	0	0	0	0	69.0614	0	54.482	0	0	0	22.1299	50.8817	21.8034	0	0	0	41.1114	18.3347	0	0	72.7409	0	0
		343	1474.52	0	0	0	0	25.1708	0	0	116.743	42.6876	68.7134	29.9087	0	0	65.9043	21.1586	0	177.712	0	102.197	0	73.0126	0	0	0	0	0	0	169.544	0	0	0	0	52.424	53.8098	30.3211	24.3937	0	0	34.4656	63.3836	0	0	0	33.5078	0	36.4708
		344	1478.38	0	0	0	0	46.5093	33.0236	0	56.6865	65.5755	90.4125	33.5001	0	0	106.254	87.9869	0	120.29	0	90.9058	0	91.958	73.816	19.3649	23.7463	0	0	0	122.364	0	23.3772	0	0	40.2828	0	39.4948	32.8137	0	0	38.49	80.2528	0	0	0	0	0	0
		345	1482.24	0	0	0	0	31.2299	0	0	79.4598	32.653	89.7924	32.3931	0	0	63.3433	51.0184	0	69.0201	0	69.9361	0	128.803	82.3495	24.5694	43.7541	0	0	0	166.213	0	57.4198	0	0	0	37.5395	0	79.4929	0	0	42.2395	85.1968	0	0	0	24.106	0	41.5246
		346	1486.1	0	0	0	0	25.425	0	0	90.3491	41.4131	72.3173	0	0	0	47.1111	108.268	0	108.573	0	66.0104	0	88.167	46.3091	0	40.0138	0	0	0	128.834	0	0	0	0	21.3131	104.897	0	57.0409	0	23.7752	0	115.678	0	0	0	0	0	0
		347	1489.96	0	0	0	0	56.014	0	0	104.446	0	40.3719	23.7816	0	0	89.4752	90.0953	0	103.408	0	83.8202	0	68.436	64.8492	0	0	0	0	0	77.1239	0	19.5922	0	0	26.9792	18.7221	26.5955	36.1041	0	0	0	62.259	23.8123	0	0	0	0	42.5085
		348	1493.82	0	0	0	33.9634	30.4	0	0	89.6012	30.7291	70.8256	0	0	0	109.288	78.2105	0	126.736	0	82.9154	0	41.7427	50.2117	0	0	0	0	0	173.653	0	30.6088	0	0	0	28.1197	18.3341	33.5789	0	23.9662	0	89.3088	0	0	0	0	0	75.6418
		349	1497.68	0	0	0	0	31.4354	0	0	89.3367	65.4046	106.513	0	0	0	66.2187	62.7404	0	82.6646	0	94.714	0	56.9528	49.4228	40.5667	0	0	0	0	108.461	0	46.3042	0	0	0	0	0	37.1282	0	23.2846	0	61.275	20.6307	0	0	0	0	29.8546
		350	1501.54	0	0	0	0	0	0	21.9512	175.232	41.7816	60.8152	0	0	0	87.1003	73.2675	0	82.9451	0	72.9042	0	81.3215	43.5619	0	46.2487	0	0	0	162.793	0	0	0	0	0	55.8631	0	77.9964	0	0	0	115.817	0	0	0	48.0714	0	20.6398
		351	1505.4	0	0	0	0	47.4921	0	21.9866	84.8376	43.3879	52.5803	0	0	26.4364	116.051	40.9534	0	24.3747	0	60.8747	0	31.833	98.8042	0	30.1278	0	0	0	96.4245	0	27.5842	0	0	0	23.6385	0	38.5724	0	44.5645	0	81.1525	0	0	0	0	0	0
		352	1509.26	0	0	0	0	73.3186	0	0	135.22	0	98.0266	38.0495	0	0	51.8333	62.6595	0	88.1514	0	61.9103	0	62.4161	45.8308	21.489	0	0	0	0	120.324	0	0	0	0	0	45.8356	53.2436	38.6134	0	0	0	99.1182	0	0	0	0	0	32.0738
		353	1513.12	0	0	0	0	67.9781	18.7509	0	97.8291	49.7215	52.5317	64.3532	0	0	90.0123	104.719	0	63.6972	0	50.2727	0	48.6154	42.7196	0	57.7307	0	0	0	142.602	0	0	0	0	21.5367	90.7576	21.493	39.798	0	19.6014	23.0933	84.8527	30.5229	0	0	38.493	0	31.2059
		354	1516.98	34.7207	0	0	0	74.5759	0	0	83.2725	76.0063	41.826	0	0	0	140.719	68.911	0	53.1796	0	98.22	0	54.8958	0	0	0	0	0	0	103.804	0	0	0	0	0	76.9706	0	37.429	0	42.8957	29.0304	89.6724	20.0729	0	0	41.9415	0	55.5778
		355	1520.84	0	0	0	0	77.3227	0	0	136.453	31.0492	88.2284	30.2705	0	0	121.105	60.7138	0	72.5592	0	92.5158	0	0	71.0694	0	0	0	0	0	113.343	0	0	0	0	0	26.633	39.3886	55.0612	0	52.512	0	135.827	30.6959	0	0	0	0	50.5015
		356	1524.7	0	0	0	0	85.1554	0	0	148.246	65.8024	120.924	0	0	0	74.5753	60.7262	0	75.3406	0	44.8747	0	33.6737	51.9489	41.5111	0	0	0	0	146.671	0	0	0	0	0	31.5311	0	63.4396	0	55.9496	53.9886	78.2261	30.5977	0	0	21.2478	0	0
		357	1528.56	0	0	0	0	26.7564	0	0	70.592	58.7352	109.999	0	0	0	75.5041	79.1679	0	50.124	0	103.83	0	45.7786	66.3078	25.6361	0	0	0	0	118.641	21.2756	0	0	0	0	0	30.1641	36.1521	0	56.6441	0	101.467	24.781	0	0	40.1848	0	36.3433
		358	1532.42	0	0	0	25.619	97.2531	0	0	94.0057	33.2404	62.9313	0	0	0	98.5288	55.3919	0	61.3991	0	39.6125	0	31.8757	95.7313	0	60.3094	0	0	0	107.558	0	23.9809	0	0	0	0	31.8065	75.0357	0	67.4182	39.9866	110.85	0	0	0	0	0	64.7582
		359	1536.28	0	0	0	24.697	76.2368	0	28.0232	116.936	0	87.5776	0	0	0	161.882	43.0575	0	19.6331	0	104.081	0	57.3445	75.2322	53.007	28.2807	31.1988	0	0	72.9583	22.7813	0	0	0	0	0	52.2735	92.3468	0	98.9583	26.7414	75.6696	66.0872	0	0	0	0	37.9649
		360	1540.14	0	0	0	0	53.7289	0	0	93.1917	65.0729	69.1255	19.5449	0	0	35.3779	46.3251	0	0	0	80.1676	0	67.7376	99.0812	41.7803	0	0	0	0	116.552	0	0	0	0	0	0	29.4995	73.7647	0	84.4958	35.5315	68.9875	41.5899	0	0	64.9944	0	36.8748
		361	1544	0	0	0	0	88.2661	17.6815	0	127.355	21.6972	50.0607	34.6482	0	0	85.2381	64.011	20.7597	56.2173	0	108.407	0	0	104.838	46.2611	56.2683	0	0	0	79.9732	0	0	0	0	0	0	38.6437	82.7108	0	118.779	46.4957	59.0423	0	0	0	0	0	46.3748
		362	1547.86	0	0	0	0	88.1382	0	44.7337	75.7128	90.8212	134.117	0	0	0	89.2349	41.1945	0	79.2355	0	76.6035	0	99.4322	112.599	40.7187	0	0	0	0	67.7468	0	0	0	0	0	18.5234	36.2588	52.5577	0	110.401	67.4414	69.4301	58.2372	0	0	34.6492	0	26.5725
		363	1551.72	0	0	0	18.6463	54.5112	0	0	99.8872	0	82.7637	17.5256	0	0	92.9784	83.5597	0	57.2876	0	80.2578	0	85.6709	68.779	53.9507	33.8672	0	0	0	115.806	42.2311	0	0	0	0	0	74.7854	55.5193	0	90.5424	59.9488	91.9105	25.4014	0	0	43.6522	0	60.3214
		364	1555.58	0	0	0	0	96.996	39.0178	22.8776	119.695	46.1192	99.8398	0	0	0	88.3184	26.9309	0	59.4661	0	88.8519	0	110.005	109.709	64.3775	68.3677	0	0	0	79.4753	40.8111	0	0	0	0	30.1801	40.0627	49.1575	0	72.7341	81.5445	59.4847	27.1636	0	0	38.7883	0	42.0195
		365	1559.44	0	0	0	25.2581	88.5538	0	37.7579	121.685	24.5622	49.4798	0	0	0	120.515	40.7085	0	45.7122	0	101.037	0	100.234	146.698	48.1432	41.4986	0	0	0	111.492	18.1421	0	0	0	0	0	53.3941	51.8806	0	92.5798	74.719	61.603	35.4537	0	0	80.6087	0	65.047
		366	1563.3	0	0	0	0	97.144	0	0	124.193	24.0516	98.6151	58.8157	0	0	148.043	0	0	26.6946	0	76.4251	0	43.8263	111.687	0	55.3081	69.7565	0	0	94.8661	36.6288	31.0115	0	0	0	25.64	36.0551	48.2855	0	93.6976	75.4125	32.5875	66.2967	0	0	25.0694	0	24.4714
		367	1567.16	0	0	0	0	100.911	0	46.9767	151.602	16.2775	63.3267	60.7207	0	48.7584	148.274	22.128	0	76.0733	0	96.0286	0	81.7628	78.2158	27.7323	0	0	0	0	123.766	31.472	0	0	0	0	0	99.9482	46.2719	0	91.609	73.9833	0	43.4648	0	0	62.3486	0	24.6447
		368	1571.02	0	0	0	25.0609	89.3927	0	44.0217	147.686	0	151.906	0	0	0	112.702	33.7154	0	69.3807	0	106.77	0	78.2542	67.7607	17.5264	23.3872	41.2858	0	0	119.305	0	49.9639	0	33.0108	0	0	83.7268	34.2687	0	98.8423	92.6992	47.8946	32.1278	0	0	0	0	0
		369	1574.88	0	0	0	32.8504	110.64	0	95.9055	116.913	25.7392	77.3408	20.659	0	32.2611	190.52	19.3813	0	54.9153	0	151.278	0	130.631	29.1487	19.9212	42.4915	0	0	0	87.6694	0	35.7595	0	0	0	0	76.055	34.8609	0	106.137	50.9467	60.2311	39.3757	0	0	0	0	0
		370	1578.74	0	0	0	31.9286	103.003	0	51.3266	124.705	24.9031	108.483	100.521	0	0	156.507	0	0	60.9709	0	50.3874	0	89.2737	30.7456	0	62.9491	31.0659	0	0	131.238	64.7177	40.527	0	0	0	0	28.7685	73.9352	0	120.591	61.158	82.8472	28.956	0	0	38.7856	0	48.8864
		371	1582.6	0	0	0	32.2734	103.458	0	64.8748	104.044	27.1261	67.4458	46.511	0	38.0081	163.327	0	0	97.2133	0	86.2581	0	40.2054	44.4501	61.0436	58.1001	30.6018	0	0	41.7652	26.4972	0	0	0	0	0	0	76.807	0	57.149	110.334	76.5447	0	0	0	28.7804	0	46.8815
		372	1586.46	0	0	0	0	85.1692	0	41.508	120.554	0	127.314	32.2756	0	0	102.741	0	0	89.5956	0	103.825	0	118.602	32.2408	28.6363	39.8915	33.2669	0	0	66.694	59.5147	0	0	0	0	0	64.4227	94.6929	0	37.28	0	88.8246	0	0	0	0	0	44.6045
		373	1590.32	21.8704	0	0	22.4185	62.6415	0	39.6696	113.633	56.219	74.1736	50.2459	0	0	104.747	0	0	80.4612	21.9309	111.468	0	106.796	62.0082	47.3606	71.8856	60.0074	0	0	117.583	0	54.6866	0	0	0	0	57.9394	22.1138	0	72.1726	34.1412	94.4166	0	0	0	56.7568	0	0
		374	1594.18	0	0	0	0	0	0	56.834	162.87	31.4561	74.8449	36.4893	0	0	122.534	0	0	60.3091	0	61.9143	0	53.3727	66.5107	0	0	84.7892	0	0	90.5079	22.8852	62.8538	0	0	0	0	50.3248	46.9807	0	76.8076	68.7418	82.0156	55.4389	0	0	71.6208	0	45.6377
		375	1598.04	0	0	0	26.5941	26.4681	0	21.8814	183.995	0	78.6235	37.6028	0	0	113.196	0	0	62.2691	0	95.9144	0	94.0935	97.5551	0	0	32.4334	0	0	100.941	37.6608	0	0	0	0	0	38.1723	21.7836	0	58.1294	130.566	138.729	0	0	0	59.1257	0	0
		376	1601.9	0	0	0	39.0549	109.494	0	26.7144	133.122	26.7218	77.0381	29.3142	0	0	130.777	0	0	47.6151	0	86.9399	0	97.8949	27.2908	0	35.6621	0	0	0	88.6813	25.3417	38.7505	0	20.6384	0	0	38.5455	0	0	87.9536	89.0033	77.5785	0	0	0	25.4797	0	0
		377	1605.76	0	0	0	34.1202	65.4057	17.142	55.0199	83.1445	55.463	88.6904	0	17.1867	38.1975	122.027	0	0	61.5902	0	126.74	0	55.6782	61.0374	0	0	0	0	0	56.4872	34.3678	0	0	0	0	0	0	57.5491	0	125.556	22.7747	118.427	23.6491	0	0	93.5407	0	25.1503
		378	1609.62	29.7777	0	0	64.951	57.2445	0	75.1181	113.155	48.2455	86.365	0	0	0	117.787	0	0	47.3059	0	109.528	0	79.098	46.0608	30.537	24.0727	34.0545	0	0	93.9809	20.2915	50.0396	0	0	0	0	0	0	0	50.2316	75.5195	76.6657	0	0	0	20.0764	0	0
		379	1613.48	21.3943	0	0	49.9091	70.6479	51.4454	52.0949	62.3419	0	33.4591	23.4011	0	0	96.2114	0	0	0	0	87.4576	0	74.834	0	25.0977	0	0	0	0	94.238	0	35.9567	0	30.148	0	0	35.2683	0	0	86.2534	0	39.7403	36.8457	0	0	78.573	0	0
		380	1617.34	0	0	0	0	66.8236	64.5974	58.7734	102.792	55.8874	100.544	66.286	0	0	98.1537	0	20.7976	21.3363	0	47.989	0	86.5472	31.0298	0	0	31.3223	0	0	105.964	20.2837	46.4051	0	66.5313	0	0	39.4804	0	0	38.9324	32.6278	134.917	0	0	0	33.0951	0	34.6821
		381	1621.2	0	0	0	22.0599	79.2335	23.059	25.6257	205.54	98.3693	24.5162	0	0	0	121.481	0	0	54.6681	0	80.7517	0	68.1655	0	0	42.3791	0	0	0	98.9408	35.2658	68.6625	0	49.5488	0	0	0	0	0	78.8596	60.0492	121.937	0	0	17.9432	71.288	0	0
		382	1625.06	0	0	0	39.9371	21.8157	69.6462	0	115.267	59.391	26.7399	35.7795	0	0	116.818	0	0	49.4617	0	49.8929	0	81.051	21.729	0	0	0	0	0	72.6957	0	74.2891	0	20.2698	0	0	0	0	0	79.9588	22.821	99.5657	0	15.4441	0	80.5151	0	0
		383	1628.92	0	0	0	0	60.3295	22.399	45.4359	144.474	70.0269	0	0	0	0	81.4554	0	0	30.135	0	0	0	132.045	19.1126	0	28.6055	0	0	0	39.5173	48.7558	73.6939	0	21.337	39.8481	0	0	0	0	75.3653	0	84.1899	40.2336	17.523	0	44.4127	0	51.9134
		384	1632.78	0	0	0	69.4409	64.6973	28.4768	60.5777	151	122.899	0	0	0	0	91.2728	0	0	44.6262	0	105.712	0	54.174	40.804	0	82.6694	0	0	0	92.6507	21.4977	65.6754	0	0	30.4089	0	27.6219	0	0	92.4256	20.1504	44.2836	0	0	0	28.4857	0	33.7109
		385	1636.64	0	0	0	0	70.9043	30.3925	24.597	130.489	84.1322	60.008	0	0	0	132.54	0	0	80.6177	0	72.4842	17.9426	88.847	33.5579	34.0317	40.1347	35.987	0	0	0	30.9336	91.6409	0	20.9284	0	0	0	0	0	55.7007	22.5904	81.0025	0	0	0	20.5406	0	39.9833
		386	1640.5	29.7522	0	0	47.934	87.2092	0	25.6165	90.4152	108.619	64.9236	27.8155	0	0	108.741	0	0	94.1847	0	58.1062	20.0056	127.117	0	0	0	30.3124	0	0	29.7041	29.5252	46.2873	0	0	0	0	26.489	0	0	46.8292	22.5366	97.6469	17.284	0	0	46.4614	0	48.4135
		387	1644.36	0	0	0	71.1422	42.0325	113.758	35.2194	109.03	48.1495	66.111	0	0	0	148.001	0	0	65.0038	0	0	0	102.967	32.6151	0	0	0	0	0	34.2977	53.1098	83.493	0	50.8474	21.7761	26.7789	0	0	0	117.454	0	104.288	0	0	0	51.2394	31.6472	0
		388	1648.22	26.1237	16.0983	0	54.0501	83.2246	62.1815	0	141.013	89.8928	45.1404	0	23.1801	0	106.8	0	0	75.1717	0	64.8747	57.7707	87.8717	71.7862	56.9594	44.3764	0	28.2228	0	50.2343	49.0864	107.798	0	20.6888	18.424	0	28.1324	0	0	88.3443	0	91.8355	0	0	0	62.8849	0	37.154
		389	1652.08	34.5627	0	36.2704	53.3986	93.2297	64.8267	0	172.27	26.547	94.6893	19.8311	41.4045	16.2254	145.901	0	0	99.2669	0	25.6903	0	145.223	21.4728	25.1381	35.2022	0	34.8397	0	0	35.5047	30.2901	0	42.4323	0	0	36.21	0	0	85.1615	0	68.669	0	0	0	58.0318	34.9223	0
		390	1655.94	0	0	29.1275	95.8636	82.8711	46.3816	27.6464	94.5838	0	0	39.9263	0	0	189.37	0	0	105.494	0	18.3736	83.8204	79.8088	0	100.405	0	0	0	0	23.269	95.6459	103.779	19.9365	71.0514	30.9976	0	53.6252	0	0	62.1665	0	106.907	21.4801	45.3585	0	45.8968	0	0
		391	1659.8	0	0	17.9519	51.3643	102.353	60.5986	26.7075	128.071	62.7017	47.4955	0	43.7364	0	173.212	0	0	108.726	0	30.1735	43.7015	67.1522	71.0062	53.906	98.4834	22.5047	0	0	69.9362	66.6134	66.7345	0	0	0	0	37.6791	0	21.3801	88.6513	0	74.5817	0	32.2944	0	49.2119	52.069	26.5931
		392	1663.66	0	0	0	71.3587	121.719	67.5324	36.9205	156.063	0	39.6173	0	0	0	158.357	0	0	172.37	0	0	62.6968	100.991	52.3318	77.3175	76.2254	0	0	0	58.4816	74.3644	71.8817	0	0	55.6439	0	56.4629	0	27.7867	83.3057	0	42.8798	30.3243	0	0	92.9462	30.0681	0
		393	1667.52	26.5213	0	34.6101	74.2976	78.8963	71.4114	30.0059	117.038	37.7821	25.7618	0	18.1415	0	177.976	0	0	157.29	0	26.1181	43.3352	108.85	44.9247	60.7857	95.9278	0	0	0	95.1883	83.7186	75.5151	26.6565	51.2938	28.4224	0	0	0	29.1745	81.8619	0	44.279	0	42.3676	0	40.5494	51.6629	25.9422
		394	1671.38	0	0	0	93.0115	76.842	77.9097	30.9761	88.9341	39.37	0	0	22.5697	0	141.799	0	0	127.272	0	22.1304	63.954	109.062	0	50.4084	77.1683	0	0	0	44.6723	98.9107	116.627	51.5106	30.807	0	0	0	0	0	104.15	0	79.761	28.3006	18.3216	0	62.3599	43.4413	0
		395	1675.24	0	0	60.5741	70.1944	89.9729	98.3858	30.5049	137.76	28.2176	0	0	28.5862	0	110.444	0	0	144.148	0	0	0	115.263	38.6515	33.8722	73.5591	0	20.7132	0	0	95.0461	86.5703	52.559	0	0	0	0	0	0	116.422	0	70.479	0	24.1811	0	52.6396	28.0488	0
		396	1679.1	0	0	0	108.898	34.8185	76.0221	30.3936	62.6765	51.5355	28.3935	0	49.9427	0	99.7492	17.6062	0	129.141	0	49.9791	31.2463	70.8324	36.7728	55.8225	84.1997	0	0	0	0	78.4552	64.425	0	0	0	0	0	0	24.5462	130.469	0	95.6244	37.2518	35.1059	0	26.422	82.4242	0
		397	1682.96	29.5058	0	18.8713	60.7869	110.722	83.9526	56.38	120.074	34.361	25.0219	0	18.0123	0	97.2447	27.4213	30.2979	77.9045	0	34.7321	29.8312	126.83	20.9791	42.9908	73.7939	0	0	0	37.8197	104.902	129.933	58.3184	19.6381	0	0	0	0	26.9122	145.427	0	61.6787	0	0	22.6197	67.5553	45.7292	0
		398	1686.82	30.6524	0	0	79.2807	105.083	66.3135	32.5829	86.7624	30.0383	20.2389	0	0	0	147.874	0	0	93.9378	0	0	0	101.513	23.5554	43.9192	112.852	35.7171	39.129	0	0	122.447	104.857	0	37.6329	0	0	0	0	0	123.141	0	54.4945	102.632	40.2605	0	38.3388	42.7628	0
		399	1690.68	0	0	0	56.1189	78.0455	70.6598	69.7117	57.8847	75.1226	0	0	38.9096	0	80.4773	0	0	103.675	0	23.2797	26.0689	74.6751	54.8622	83.6755	66.5102	0	0	0	0	55.1123	131.981	29.7442	0	0	0	0	0	0	85.0308	0	58.8379	40.075	48.395	0	0	57.4426	0
		400	1694.54	0	0	0	26.6411	72.3429	44.1951	0	99.4052	0	0	0	0	0	143.941	0	58.8668	106.425	0	60.5113	56.3522	70.5786	70.6267	74.0035	116.171	0	45.0818	0	0	69.6832	103.239	28.1652	37.3793	21.9671	0	0	0	0	73.5536	0	93.4221	63.7177	0	0	0	22.4225	34.205
		401	1698.4	50.3652	20.3581	74.3476	54.7016	74.1698	95.8753	55.7705	127.986	0	0	0	51.017	0	131.621	0	0	129.906	0	97.625	0	87.441	85.6184	83.6272	152.169	25.9177	0	0	45.5176	69.1347	82.0996	0	0	35.35	0	0	0	34.6373	93.3054	0	69.2757	56.3931	0	0	0	35.5072	0
		402	1702.26	0	0	84.7153	0	113.518	78.2137	27.2198	150.732	44.2153	0	0	72.4316	0	95.6867	0	62.3916	90.0589	0	62.5979	59.7752	73.604	46.6294	33.7769	161.536	0	0	0	55.4448	79.2425	167.555	26.8983	0	0	0	21.5795	0	0	87.83	0	59.8089	73.0521	56.509	23.6344	0	35.0286	0
		403	1706.12	49.8535	0	70.2048	30.8085	100.115	51.5751	70.9769	117.148	0	0	0	55.5315	0	54.5985	0	0	144.219	0	57.9666	45.3367	102.129	48.0242	122.165	99.2746	0	0	0	42.8608	88.5832	80.6898	27.1185	0	0	0	0	0	29.7161	101.06	0	0	90.0442	0	0	26.4044	60.6189	0
		404	1709.98	0	0	0	71.4927	103.398	68.7727	58.4475	90.2076	0	0	0	31.5359	0	49.3794	0	0	76.582	0	67.9712	32.3424	94.0976	50.6584	91.6054	126.178	23.7928	0	0	44.955	92.9926	118.788	91.1359	0	22.4499	0	0	0	0	86.4019	0	50.1601	108.143	0	0	0	31.2704	0
		405	1713.84	0	53.6733	115.307	42.8017	125.648	85.5107	17.0863	156.701	0	26.7419	0	0	0	59.8992	0	46.5468	93.4663	0	31.1429	40.1313	82.4424	73.1931	83.9999	147.463	0	0	0	31.1142	129.807	73.0514	34.151	0	0	0	20.9321	0	38.1951	67.876	0	31.9642	108.041	0	14.5065	0	88.5323	0
		406	1717.7	33.9232	0	45.306	0	161.213	68.8731	33.1776	110.3	28.3885	42.0325	0	0	27.4099	47.5414	48.2782	87.4933	0	0	55.6441	78.3356	96.0771	47.0809	63.7439	147.751	0	50.6824	0	0	46.972	54.2303	86.6505	34.8262	0	0	0	0	30.6044	69.5836	0	62.608	62.372	0	38.9751	0	71.8243	0
		407	1721.56	0	31.0726	110.803	52.4042	123.262	113.2	33.1361	104.065	0	62.4407	0	24.3196	0	115.886	0	81.7777	39.1067	0	56.7874	33.3928	76.2888	26.4111	72.9271	209.907	0	77.301	0	27.5903	94.0581	162.309	51.8984	0	30.1354	0	0	0	36.5739	60.7815	0	55.5994	89.0338	0	36.6088	0	76.03	0
		408	1725.42	25.6733	31.3215	47.8206	59.4962	92.4206	135.676	42.533	143.903	0	35.8634	0	73.3756	0	62.4771	0	134.378	49.6864	0	36.1804	0	46.3287	112.11	124.19	123.325	0	40.9991	0	0	126.501	122.338	41.6337	0	17.6018	41.728	0	0	0	64.8929	27.8734	77.3545	55.4817	0	0	0	36.0688	0
		409	1729.28	48.4158	0	96.1346	0	110.153	64.9836	0	106.778	24.1687	65.8977	0	0	0	0	0	47.9648	66.7275	0	30.5132	30.8879	54.1458	102.494	82.0071	162.697	28.5752	24.9433	0	0	56.5032	60.4272	88.6186	0	0	35.3183	0	19.6148	81.3528	26.7336	0	43.1441	50.37	54.1444	35.0111	0	30.9904	0
		410	1733.14	0	44.6016	69.8234	60.1987	110.205	0	28.3677	63.9854	0	45.0308	0	0	0	70.2253	0	87.7614	44.7168	0	26.5346	25.1103	27.6938	103.308	111.832	159.604	38.4831	42.2718	0	43.4119	68.6761	75.3696	38.0872	0	43.1947	0	0	0	37.822	70.2386	0	69.2015	48.0277	0	60.8279	0	30.7877	23.7063
		411	1737	37.7388	30.9495	51.1879	0	137.862	124.487	0	106.753	0	59.4422	0	49.5482	0	57.742	0	0	64.3673	0	72.5338	0	62.6169	124.181	117.646	128.097	36.8043	30.7734	0	27.2856	106.019	54.8079	20.724	20.0473	39.3152	0	0	0	73.2769	0	0	58.8167	97.9793	0	0	0	0	0
		412	1740.86	52.8604	0	113.19	0	123.755	21.9922	0	129.127	0	40.4059	0	25.21	0	56.7283	0	0	89.5397	0	46.5577	30.4575	110.392	86.707	126.203	177.165	0	0	0	0	71.5024	64.8869	38.4076	0	25.3966	0	0	0	0	57.5139	0	40.6244	77.0461	27.244	15.3045	0	67.6322	0
		413	1744.72	28.8459	0	48.6234	56.9197	94.3921	67.2576	30.2527	149.894	0	70.4375	0	41.3141	0	49.1911	0	34.3392	103.189	0	61.6151	43.8471	56.8524	146.942	113.341	183.026	0	52.3545	0	0	61.0746	71.2011	33.8196	0	22.0298	0	0	0	26.7192	35.3943	0	24.8096	38.9871	0	0	0	58.243	0
		414	1748.58	90.9915	53.7586	61.6843	43.6849	133.41	47.0288	19.3238	126.755	0	80.0547	0	60.6702	0	50.0168	0	0	67.2641	0	56.6334	53.3164	52.2299	62.93	92.9894	146.164	42.896	98.6895	0	22.0999	104.442	140.932	111.127	0	20.394	0	0	0	29.1493	46.697	0	74.6511	51.7009	29.4011	31.7125	17.6773	43.0948	0
		415	1752.44	33.6779	60.0138	72.8776	0	102.401	115.883	0	95.4832	0	33.833	0	35.8795	0	34.2954	18.9661	0	123.669	0	0	34.3177	58.0109	133.4	81.0877	228.634	0	58.6215	0	0	76.0123	84.3442	83.5769	0	66.077	0	0	0	0	34.1146	26.1493	106.645	72.0487	41.3415	34.2972	0	28.7166	0
		416	1756.3	59.9669	50.5752	82.9619	0	128.335	66.9485	0	108.283	0	79.4787	0	64.6544	0	71.2597	20.3586	56.7936	22.6762	0	23.6938	52.6887	97.2416	136.238	127.603	198.403	0	95.5531	0	36.6033	52.9082	55.1111	87.7994	0	34.3896	0	0	0	84.0274	19.5883	28.1711	75.0895	0	0	29.4006	20.1206	33.7833	0
		417	1760.16	57.0396	32.8241	98.4301	0	142.14	74.7878	0	28.8746	0	139.834	0	0	33.9038	55.0907	0	0	82.8354	0	0	36.9988	56.5489	146.411	158.39	153.987	0	81.581	0	0	117.89	24.503	118.226	0	0	0	0	0	0	18.1525	38.2742	59.0262	24.6543	22.0856	0	0	0	0
		418	1764.02	30.3553	0	88.8382	0	129.291	90.2218	0	47.4788	0	97.2608	0	42.6449	0	0	0	0	43.918	20.4503	0	0	68.0968	100.3	125.846	194.4	57.4248	78.4942	0	0	81.477	75.46	104.68	0	23.4187	0	0	0	59.1473	41.5252	26.8914	68.5303	55.0387	18.9853	48.3071	0	21.8593	0
		419	1767.88	30.9906	0	132.184	56.9874	144.369	53.8383	0	121.444	0	87.7722	0	33.2383	0	65.0735	0	25.9048	58.9015	0	0	0	74.8386	150.541	133.384	111.595	0	100.741	0	41.6093	110.459	56.8956	102.039	0	60.2585	0	0	0	63.3302	0	0	81.6797	0	0	0	0	41.8048	0
		420	1771.74	0	0	95.0432	55.5789	86.0767	105.804	0	96.054	0	71.1386	0	36.5139	28.7507	73.4697	0	30.4909	163.134	0	18.2773	30.3965	25.1359	74.282	79.2088	134.801	0	82.4852	0	19.4986	50.706	36.8301	64.0791	0	29.4686	0	0	24.4947	81.6437	0	29.7785	63.3802	49.2461	0	27.5902	0	63.405	0
		421	1775.6	48.0085	0	106.517	0	105.217	82.442	0	85.8439	34.6259	34.1192	0	0	36.3747	77.4759	0	38.8697	98.7283	0	0	33.2506	0	113.181	93.4592	79.5452	0	64.6015	0	0	77.1517	0	90.5013	0	41.0286	0	0	0	66.2242	33.0962	38.1494	86.7357	0	25.8839	39.0717	0	92.2134	0
		422	1779.46	23.8106	20.0186	98.6091	0	104.549	19.5714	0	87.207	0	116.691	0	38.054	0	62.3486	0	26.5072	79.0664	0	0	40.6655	0	176.069	108.145	58.9716	0	57.6454	0	0	121.477	51.1115	73.475	0	41.6097	0	0	0	28.2249	0	53.3578	43.0367	40.3457	0	0	0	60.4658	0
		423	1783.32	0	0	0	31.8761	155.623	67.7876	0	72.7778	0	53.1623	0	97.8003	69.416	38.0513	18.3798	25.9934	144.396	0	20.4236	0	0	123.032	79.3996	106.955	36.5023	85.9383	0	0	84.6737	49.4744	81.7165	19.8479	0	0	0	0	116.343	0	53.4327	41.6951	29.6806	0	34.5282	0	77.3915	0
		424	1787.18	29.923	30.6093	68.2862	34.4919	156.115	83.3388	0	111.656	25.6611	110.88	0	43.5865	0	27.7742	0	0	98.7034	0	0	29.4348	28.2855	131.998	139.441	44.719	0	66.5296	0	0	91.9616	51.3867	172.249	0	0	0	0	0	74.9246	18.9807	90.9421	76.5194	38.7125	31.8853	0	34.1382	28.2649	19.3127
		425	1791.04	62.4767	0	62.1497	0	127.305	83.2263	0	72.6355	0	107.063	16.2668	34.7576	60.7655	21.8802	0	27.2341	113.605	0	25.3689	28.4956	51.4726	68.1576	124.477	103.773	0	43.2788	0	0	96.1392	30.1427	111.673	0	0	26.4698	0	0	59.814	0	60.6972	39.4159	23.2854	0	60.3765	0	52.434	0
		426	1794.9	61.4881	32.1284	65.9681	19.3259	136.636	99.9289	0	62.9908	39.2834	107.079	0	51.3659	21.6175	40.3865	0	58.1684	62.393	0	0	0	0	115.228	140.598	127.023	0	77.1787	0	0	103.515	19.351	29.5123	0	19.4938	0	0	0	98.3087	0	63.8048	79.4343	43.3589	0	34.4091	0	0	0
		427	1798.76	44.657	0	42.9828	36.1302	173.478	55.8461	0	92.7434	52.5574	57.5389	0	54.6901	23.6851	37.4802	0	53.9472	96.4142	0	23.1312	0	0	147.54	79.8008	101.284	0	133.584	0	0	84.4904	36.5197	159.66	0	51.5178	0	0	0	75.5147	0	50.4228	84.0948	51.6246	0	67.4142	18.3848	25.9138	0
		428	1802.62	39.7414	18.6832	33.1695	0	117.217	86.7924	0	78.4013	25.5123	68.2375	20.2785	65.2354	0	42.9737	0	0	152.947	0	16.9375	0	0	127.595	82.2744	19.4959	30.5353	98.0099	21.5411	0	42.7173	30.058	147.641	0	31.7223	26.7303	0	0	89.2458	0	0	71.0107	44.6527	0	65.1566	18.1268	90.9587	0
		429	1806.48	0	0	0	0	143.429	69.1304	0	82.579	0	116.65	54.9175	54.4589	66.5604	45.8643	0	35.8013	92.7299	0	0	0	23.2243	170.943	95.9906	52.4099	36.8581	148.315	0	25.794	78.0796	0	87.5221	0	20.4777	0	0	0	157.464	25.4929	52.957	50.5829	0	0	64.7819	0	42.5238	24.5555
		430	1810.34	19.4879	0	0	0	96.6506	115.154	0	60.8964	0	90.5251	38.8331	43.0663	0	0	0	40.0395	140.562	0	0	0	0	79.7564	52.1942	110.951	36.503	147.034	0	25.0933	98.1248	19.1792	94.2078	0	38.9458	0	0	0	99.2249	0	26.5961	70.2553	55.4072	0	0	0	44.7072	0
		431	1814.2	0	0	55.3857	0	76.7632	68.9859	0	102.135	21.0983	116.503	44.5959	43.2896	0	30.9695	0	53.4214	74.6808	0	36.8522	0	27.5594	42.2967	74.2746	113.287	35.1952	95.2918	0	54.5975	63.3594	0	58.0034	0	30.3863	26.6761	0	0	46.5883	0	19.791	50.4082	52.629	0	73.7663	0	40.0567	0
		432	1818.06	0	0	0	0	157.635	58.4399	0	47.8285	0	96.7492	0	0	0	59.4157	0	52.7195	109.828	0	0	0	0	148.943	32.4832	107.409	0	61.2131	0	0	108.656	0	32.8931	0	24.6086	0	0	0	112.998	0	53.1243	65.757	0	0	37.7163	0	0	0
		433	1821.92	0	39.0276	0	57.0279	132.432	75.6712	0	45.2826	18.4719	80.4981	28.9294	35.9663	0	46.3397	0	0	91.1514	0	0	34.6828	0	59.886	52.8469	72.1924	0	117.846	0	0	69.5771	0	62.7489	0	0	0	27.983	0	96.4591	0	52.0964	88.3857	87.264	0	53.4006	0	43.9456	25.1287
		434	1825.78	55.012	0	0	0	129.751	42.1583	0	73.1648	0	140.382	0	37.5654	20.8741	0	0	0	64.8581	0	17.5834	0	0	94.0084	76.6897	95.9989	0	101.199	0	0	108.864	0	107.404	0	54.6225	0	0	0	136.152	0	22.5449	85.9419	35.522	22.1894	40.1703	0	30.412	29.5078
		435	1829.64	47.1852	0	0	51.3977	63.6643	96.4148	0	49.0078	0	104.228	55.6975	25.4918	0	39.7055	0	0	89.1607	0	0	0	0	44.5898	63.2405	78.7513	0	93.3655	0	0	69.8601	0	97.1073	0	75.0085	32.5717	0	0	140.266	0	55.7698	122.079	71.2688	0	26.7682	0	18.4016	0
		436	1833.5	0	0	0	0	131.586	78.626	0	104.803	0	85.3832	53.4497	34.8272	57.7603	0	0	0	0	0	64.4723	20.2873	0	0	71.225	52.8248	0	73.8141	0	36.5132	66.2328	0	119.119	0	0	0	0	0	152.113	0	0	77.6697	0	18.8191	37.1184	0	23.1132	54.3939
		437	1837.36	18.2415	35.6152	0	0	124.912	128.354	0	54.9146	0	107.697	76.2631	33.3914	0	0	0	0	115.015	0	60.4561	0	0	56.3276	39.118	41.437	0	62.9012	0	44.0869	96.6253	0	147.73	0	16.8805	22.5347	0	0	76.62	0	21.1792	53.0958	0	0	45.7033	0	38.16	0
		438	1841.22	40.4535	0	0	44.7482	110.879	83.6985	0	78.7741	0	67.607	54.1764	51.7806	0	36.4839	0	0	118.146	0	39.3082	0	0	34.4903	76.8864	96.4851	0	94.9483	0	0	100.174	0	125.831	0	26.6215	20.0338	0	0	135.992	0	26.2311	81.5861	100.139	0	58.2106	0	33.6646	42.519
		439	1845.08	80.0464	24.5267	0	0	119.113	143.671	0	105.633	0	66.2586	43.2404	17.3711	0	60.5382	0	0	90.2279	0	51.2469	0	0	114.504	81.5169	56.6562	18.528	96.2411	0	0	88.943	0	99.5315	0	0	0	0	0	193.547	0	23.8663	63.2022	99.5281	0	103.117	0	0	48.6104
		440	1848.94	76.1117	0	0	0	84.7857	89.0357	0	82.6992	0	52.4743	82.1171	0	42.9171	0	0	0	95.0584	0	0	32.0788	0	28.4221	59.4765	130.487	0	99.0355	0	0	98.828	0	54.9565	0	55.3565	0	16.3973	0	142.783	0	0	101.224	77.9297	0	36.7074	0	0	0
		441	1852.8	41.4237	0	0	40.7272	64.2882	80.1306	0	61.207	0	106.593	105.833	27.1333	0	23.9968	0	0	118.914	0	29.3939	49.8636	0	38.9577	81.2465	43.0772	0	65.6226	0	0	107.693	0	77.6254	0	17.3528	0	0	0	123.526	0	0	43.7043	98.0618	0	45.7441	0	41.0703	24.5839
		442	1856.66	63.1756	23.2034	0	0	80.7611	101.349	0	54.5755	0	103.714	24.7306	0	0	0	0	0	40.6494	0	0	0	0	75.2907	71.5555	26.6295	0	23.0969	0	0	68.4758	0	147.013	0	0	0	0	0	99.2361	0	0	50.8863	86.5639	0	20.8876	0	21.8313	0
		443	1860.52	21.9947	0	0	36.4548	102.611	90.4401	0	51.9751	0	69.5115	52.0124	0	0	0	0	28.0451	58.5279	32.885	0	45.1995	0	73.8858	35.9796	54.0863	21.7	128.533	0	0	67.5557	16.7837	155.936	0	27.9115	0	0	0	117.089	0	0	17.194	67.322	0	37.8658	0	0	45.9244
		444	1864.38	27.8804	26.8809	0	0	57.1823	134.709	0	66.6526	0	48.349	86.2435	37.2207	0	39.7802	0	0	122.307	0	40.5003	0	0	0	46.1855	48.4169	28.7363	36.2613	0	0	0	0	122.801	0	0	0	29.2993	0	158.367	0	0	79.2814	43.8945	0	46.3289	0	0	42.7081
		445	1868.24	38.3423	0	0	53.3818	82.7822	79.4631	0	59.1944	0	72.5914	40.6498	23.8491	0	79.2667	0	0	23.061	0	0	0	0	86.5118	106.179	72.0066	54.3693	98.5433	0	0	85.383	0	124.85	0	23.6329	0	25.292	0	105.32	0	18.59	59.9803	54.6659	0	51.8925	0	0	43.6172
		446	1872.1	61.6926	25.0431	0	0	82.642	78.5475	33.1464	45.7299	0	61.9801	95.1656	77.7925	0	26.3557	23.9836	0	38.3126	26.4715	0	47.4655	0	25.9319	69.6402	73.0413	0	66.1749	0	0	87.5622	17.3521	135.421	0	36.1758	0	0	0	52.377	0	0	0	81.7911	51.8026	54.8021	0	0	60.7711
		447	1875.96	59.4341	20.3696	0	0	58.9432	115.995	0	47.7635	0	20.4478	102.828	52.5809	0	50.8847	84.9495	0	41.3668	0	0	31.8253	0	27.93	29.6265	51.9118	76.0198	61.5973	0	0	59.9635	0	161.052	0	52.6184	0	0	0	103.052	0	0	50.3266	64.8762	0	42.36	42.4867	0	37.2145
		448	1879.82	94.5932	41.757	0	39.4017	67.3544	125.545	31.4901	0	0	64.7311	51.619	28.2206	0	64.11	16.9339	24.1784	19.4351	0	28.5558	0	0	31.8417	78.7928	55.4248	41.7966	63.6585	0	0	96.6712	0	135.277	0	0	0	26.8943	0	69.216	0	0	0	96.8915	0	34.1766	0	0	0
		449	1883.68	100.385	0	0	41.8219	50.6074	87.6978	35.6174	0	0	65.5392	47.9085	28.2932	0	67.2927	34.5846	0	118.198	46.536	34.5562	49.7936	48.2759	0	47.3795	48.4779	0	74.9561	0	0	85.0884	0	159.426	0	0	0	34.9495	0	103.288	0	0	0	31.8491	0	0	0	0	83.6742
		450	1887.54	61.1612	27.3831	0	33.2927	75.1433	146.104	0	48.1547	0	82.9313	32.1901	0	0	43.8128	46.6009	0	57.2942	55.6633	0	20.079	0	0	114.396	30.0608	28.4547	49.0877	0	0	35.6426	0	117.137	0	49.1424	0	0	0	45.7141	0	0	0	76.3902	31.6601	64.5979	0	0	56.8455
		451	1891.4	70.5889	40.3642	0	68.2387	36.9335	82.2688	17.4923	0	0	78.1705	24.1564	32.8407	0	120.488	57.3275	0	53.7166	47.0929	43.9834	23.3538	30.145	30.6199	120.353	80.3576	32.406	75.2699	0	0	44.3754	0	135.314	0	0	20.0794	0	0	30.0482	0	0	32.5771	88.3145	0	45.2636	0	0	105.456
		452	1895.26	81.7327	0	0	0	29.1015	97.3109	53.9497	0	0	106.434	51.3305	59.9984	0	71.6821	28.156	0	29.5671	71.1354	0	0	0	67.4336	115.673	21.1535	48.875	77.1752	0	0	0	0	181.526	0	32.2159	0	32.3817	0	0	21.085	37.9543	28.1274	55.588	37.1846	78.1075	0	0	42.382
		453	1899.12	76.9511	18.3482	0	43.7874	27.1769	121.462	24.8618	0	0	47.7619	28.2853	70.9891	0	62.4074	46.2692	0	0	60.1071	32.7428	29.002	0	37.6272	86.9885	38.9374	54.2087	27.8549	0	0	129.283	0	122.751	0	0	0	0	0	31.1938	0	0	36.3886	44.7534	30.3249	0	0	0	45.2407
		454	1902.98	0	0	0	45.6579	64.2976	128.587	0	0	0	88.8359	25.9081	83.5536	0	32.4138	0	0	45.9439	76.1691	71.643	0	0	0	102.14	65.5472	43.5533	90.234	0	0	51.3598	0	134.738	0	37.8493	0	0	0	68.5059	0	20.5595	0	38.5935	25.6282	19.3869	0	0	0
		455	1906.84	81.9271	0	18.5203	98.3492	32.761	94.7526	0	0	0	99.4664	0	0	0	37.218	0	0	34.2368	57.0868	47.7681	29.7966	0	0	88.4038	50.6319	76.2296	58.1271	0	0	82.8737	0	78.2689	0	46.1783	0	0	0	57.0342	0	31.7037	0	93.2924	26.5947	19.5707	0	0	0
		456	1910.7	0	0	0	0	120.539	124.651	23.9753	44.7458	0	24.6309	19.3027	57.4164	0	36.7123	0	0	0	38.126	37.348	56.5852	0	0	57.6519	0	54.1685	127.641	0	0	39.1146	0	123.265	0	0	0	0	0	0	0	0	38.1619	116.322	29.4578	41.8105	0	0	0
		457	1914.56	53.744	0	0	42.93	34.0571	116.455	26.6665	24.7035	0	97.5589	0	49.6333	0	0	19.0515	0	21.5979	83.395	58.1157	23.6521	0	43.9513	46.1205	48.8678	39.5539	87.9232	0	0	0	30.5615	111.131	0	55.5402	0	0	0	33.0802	0	0	22.2925	101.652	34.4646	68.6942	0	0	39.531
		458	1918.42	0	0	0	0	65.3477	124.53	0	62.5073	0	0	0	46.8931	0	93.7209	0	0	22.8068	29.9835	55.6962	0	0	16.5077	63.8146	76.5859	40.3267	94.5372	0	0	34.7119	0	205.466	0	45.3343	0	58.1096	0	0	0	0	48.1195	143.765	41.8764	0	0	0	41.002
		459	1922.28	23.5073	46.078	0	0	87.1547	124.606	31.1724	0	0	74.9337	0	92.6082	0	72.945	0	0	0	95.1026	42.5417	0	28.9118	27.0799	49.0905	44.5314	0	126.788	0	0	78.8866	40.1261	112.72	0	0	0	0	0	0	23.1115	0	40.0761	109.419	52.0951	33.8524	0	0	0
		460	1926.14	45.6638	0	24.6261	89.5354	48.1811	96.1862	0	0	0	56.2315	0	29.3689	0	88.7795	0	0	0	85.3206	52.6463	0	0	26.6826	107.134	109.83	48.5369	113.662	0	22.2624	107.196	32.8629	141.211	0	26.4316	0	0	0	35.0431	0	0	0	59.4099	42.8497	0	0	0	0
		461	1930	0	0	0	87.53	62.3378	107.38	0	0	0	72.2117	0	0	0	62.8238	39.7359	0	0	106.418	75.0225	45.2647	45.3034	0	79.045	101.083	32.5555	95.7139	0	28.4564	69.2125	0	109.18	0	0	0	0	0	37.9147	19.0143	0	48.7577	24.2434	48.2206	28.1575	0	0	0
		462	1933.86	46.2625	0	50.9679	0	83.7011	108.188	23.2886	69.831	0	128.537	25.515	0	0	129.896	0	0	0	62.8216	31.2078	45.9006	36.3366	31.9346	43.8409	39.9621	24.9492	108.893	0	0	37.6294	114.189	99.3025	0	0	17.1264	0	0	55.2511	0	0	27.4567	31.2087	23.9276	0	0	0	30.5405
		463	1937.72	0	0	42.9078	72.4901	86.5794	112.632	25.1763	34.6162	0	105.824	0	33.0035	0	124.404	0	0	0	49.37	32.7427	55.0013	47.6421	29.2695	0	53.1416	47.0985	53.103	0	0	36.8035	40.0119	76.3598	0	59.6474	0	0	48.5322	0	26.4511	0	26.2058	75.5946	0	0	0	0	46.3062
		464	1941.58	0	0	0	46.7522	82.4767	103.934	28.7434	67.164	0	82.2861	0	0	0	152.461	0	0	0	43.5023	0	61.2758	60.3188	0	32.6994	66.3444	0	114.653	0	0	17.5103	39.2184	70.1437	0	56.612	0	0	0	27.9841	0	0	0	114.497	0	0	0	0	0
		465	1945.44	0	0	23.9535	90.6092	89.652	142.104	0	31.5599	0	98.0907	0	25.1386	0	146.099	0	0	0	37.5677	0	66.1247	25.0024	54.8373	55.1826	0	19.4208	139.363	0	0	0	38.2487	159.108	0	0	0	0	0	0	0	0	33.4555	91.1007	19.5933	51.0782	0	0	0
		466	1949.3	0	0	0	0	55.8311	104.826	0	92.9526	0	95.7446	0	65.007	0	134.014	0	0	0	71.9391	43.3717	32.8759	0	25.2653	79.4741	60.3285	0	130.257	0	0	67.36	76.7067	55.8376	0	42.0434	0	0	0	0	0	0	35.471	104.103	20.9367	0	0	0	0
		467	1953.16	26.5621	43.1029	65.2846	81.4593	92.1848	134.141	0	95.809	0	94.0443	25.2211	52.7308	0	43.453	0	0	0	52.5891	0	32.1182	19.009	0	51.0027	80.7918	19.8239	151.82	0	0	72.6051	82.783	141.65	0	0	0	0	0	24.6039	0	0	64.9533	102.156	0	0	0	0	0
		468	1957.02	0	0	28.6463	42.4936	103.46	113.527	27.4591	62.0651	0	104.672	0	73.512	0	90.1118	0	0	0	45.9193	66.9436	0	0	30.4893	71.6107	91.0281	0	135.117	0	30.0142	67.1321	66.2486	63.164	0	0	0	0	0	41.6447	21.5643	0	44.9388	35.3761	0	0	0	0	0
		469	1960.88	0	0	19.9907	98.6727	52.448	147.794	0	31.7664	0	69.195	35.7176	0	0	121.6	0	0	0	98.649	25.5981	0	69.613	0	73.6159	63.8916	39.2482	150.699	0	43.2839	59.0158	61.7437	109.654	0	40.3265	0	0	23.2635	48.8946	0	0	41.9917	55.2186	39.6969	0	0	0	0
		470	1964.74	0	0	0	17.8941	92.5465	102.936	0	25.0392	0	78.3748	0	64.8968	0	150.911	0	0	0	88.7669	34.0976	0	0	18.6621	24.2174	0	34.1952	113.942	0	17.8556	31.8626	85.1083	46.0011	0	30.585	0	0	37.3504	52.518	29.9599	0	85.2965	48.5565	0	0	0	0	0
		471	1968.6	21.0958	0	0	17.2944	49.1796	126.573	0	63.2561	0	35.4882	0	50.6302	0	115.78	0	0	0	68.3316	61.5557	45.9639	18.4736	0	44.7386	94.0938	33.5906	146.426	0	26.1534	62.1335	79.0346	57.3827	0	0	31.1252	0	0	53.9813	0	0	54.0105	73.1228	0	0	0	0	0
		472	1972.46	0	0	0	0	89.9566	147.75	0	41.1923	0	59.9367	0	69.6474	0	70.8567	19.5649	0	0	37.7903	55.3775	21.4927	0	20.5745	37.5149	0	0	148.766	0	41.2146	24.1466	71.2236	73.1423	0	31.1381	0	0	0	0	29.1529	0	41.3994	23.0527	0	0	0	0	0
		473	1976.32	0	0	0	70.0632	62.6008	83.4123	0	84.6969	0	75.187	31.529	110.537	0	73.4535	0	0	0	87.5325	52.8847	24.4738	0	0	70.5316	50.0545	57.9456	149.519	0	0	42.9991	52.7396	45.2518	0	34.1736	0	18.1434	0	44.1162	0	0	58.456	114.723	0	0	18.6293	0	0
		474	1980.18	0	0	38.7307	42.3595	127.512	98.0427	0	26.4139	0	69.4224	22.7092	64.1275	0	100.84	0	0	0	92.0612	22.9594	38.2928	0	0	37.7204	53.0556	123.503	120.599	0	0	67.7397	42.637	0	0	0	0	20.0408	35.2235	42.5084	0	0	19.1578	59.2753	0	0	0	0	0
		475	1984.04	0	0	0	33.0338	131.001	134.418	16.0819	64.714	0	42.1894	0	47.155	0	43.5166	0	0	0	113.855	27.5202	0	0	0	0	35.2136	53.2109	154.148	0	0	47.8745	31.9423	56.816	0	0	0	0	0	39.806	43.183	24.368	86.2998	68.7018	21.7576	0	0	0	0
		476	1987.9	21.7027	0	0	55.6192	99.2582	164.638	0	57.945	0	68.5108	18.5219	74.3996	0	55.4695	35.9658	0	0	128.682	73.2384	0	0	0	0	48.453	93.7625	178.82	0	42.8833	62.7346	55.4946	35.5642	0	0	0	46.4649	0	105.159	32.2919	18.8034	28.734	53.729	0	0	0	0	0
		477	1991.76	0	0	0	91.206	50.1845	104.198	0	57.3577	0	40.3395	30.5502	33.4065	0	50.638	0	0	0	24.9809	51.7614	0	0	29.5886	0	0	135.956	115.136	0	0	54.7207	46.3093	21.7164	0	28.3594	0	0	0	94.3718	0	0	62.8487	71.8834	74.3721	0	0	0	28.0332
		478	1995.62	18.8494	0	26.8693	62.1803	67.8324	155.572	0	136.932	0	0	0	95.6715	0	97.2361	0	0	0	97.6318	0	0	39.4731	0	18.6361	35.0041	75.1113	126.446	0	0	84.0427	38.3883	0	0	27.1233	0	0	0	127.894	64.2111	0	105.924	70.5568	27.7243	0	0	0	0
		479	1999.48	0	0	0	76.0369	53.32	117.751	0	95.7884	0	85.0372	0	58.9793	0	0	0	0	0	157.15	55.8788	0	0	0	0	0	99.8076	106.812	0	45.2119	50.9666	59.6665	0	0	0	0	37.9125	0	113.205	0	0	115.063	64.5527	47.0264	0	0	0	0
		480	2003.34	0	0	0	58.3561	69.1355	141.658	0	47.3243	0	58.731	0	90.9394	0	100.665	0	0	0	132.825	44.9384	0	35.553	0	43.4948	0	85.9338	64.8726	0	37.4098	25.4983	55.7024	30.5811	0	0	0	27.2733	0	79.5352	26.3902	0	37.9337	49.2136	30.0554	0	0	0	0
		481	2007.2	0	0	0	84.563	42.9887	186.979	30.1125	33.0004	0	69.9539	22.268	75.5061	0	54.4284	16.6865	0	0	80.2945	51.7827	0	0	0	30.3688	117.587	53.9742	116.974	0	26.1139	0	78.8689	21.2466	0	42.726	0	0	21.4585	113.161	0	0	102.045	41.6052	41.8306	0	0	0	18.5213
		482	2011.06	0	0	0	20.2242	40.3274	100.053	0	58.2105	0	22.8224	0	42.39	0	79.5655	0	0	0	141.234	0	0	0	0	0	92.2653	55.0765	140.868	0	23.7003	0	83.3866	30.2799	0	0	0	31.2244	0	78.7945	21.837	0	0	0	0	0	22.7696	0	0
		483	2014.92	30.733	0	0	52.9266	38.134	92.9639	0	74.2236	0	31.4247	0	79.9354	0	48.4074	0	0	0	62.2673	30.8595	0	0	0	0	64.7777	97.505	150.48	0	0	23.5096	53.4838	0	0	0	0	27.5284	0	94.7617	26.2878	0	56.0725	59.19	39.7254	0	0	0	0
		484	2018.78	0	33.9598	0	35.2665	37.7339	106.523	25.8701	61.2428	0	38.4392	0	63.4653	0	20.6385	0	0	0	72.7027	48.336	0	0	0	0	70.5779	114.745	74.7074	0	0	0	114.678	0	0	23.2714	0	0	0	107.315	0	0	67.2315	27.588	24.3873	0	22.9146	0	0
		485	2022.64	0	0	0	18.3866	43.4839	82.0252	0	84.7675	0	25.3554	0	117.892	21.049	99.4355	0	0	0	109.033	0	0	53.3047	0	29.2974	48.2304	72.5635	58.7409	0	0	0	106.293	0	0	40.9568	0	0	0	131.346	0	0	107.703	29.6591	47.0041	0	28.8511	0	0
		486	2026.5	26.3979	24.7635	0	44.9185	56.1763	44.3557	0	49.1547	0	59.4562	0	0	56.1337	62.4335	0	0	0	129.649	98.8191	0	0	0	0	0	119.122	36.8493	0	0	0	141.473	0	0	0	0	42.683	0	108.297	0	0	103.185	36.0466	68.6101	0	30.6439	0	0
		487	2030.36	0	23.9621	0	44.9965	0	102.552	17.7263	25.0212	0	38.6808	0	80.728	0	96.5297	0	0	0	107.695	56.3092	0	19.8086	0	0	30.4998	63.8234	132.522	0	0	0	94.1003	0	0	0	0	77.6124	21.8792	114.076	0	0	120.748	36.9932	56.8671	0	48.154	0	0
		488	2034.22	0	38.1706	0	0	0	86.1522	0	47.5894	0	56.6621	0	76.3482	0	26.4203	0	31.8798	0	90.0348	60.9355	0	0	0	0	39.5203	78.4604	81.443	0	0	0	67.0813	0	0	0	39.3145	60.6312	0	89.0997	0	0	84.2513	0	31.6716	0	24.2919	0	0
		489	2038.08	0	0	0	67.4321	44.6981	111.526	0	32.743	30.5564	77.6404	0	54.9994	0	40.4804	0	0	0	102.735	34.3991	0	57.3787	0	0	0	66.02	58.74	0	27.9914	0	67.0601	0	0	0	0	54.351	0	132.191	79.9743	0	54.948	27.5857	34.5823	0	46.4373	0	0
		490	2041.94	0	0	0	54.0137	23.624	74.0104	16.8029	33.5492	0	60.8652	0	99.2	42.1881	42.024	0	0	0	128.448	45.312	0	21.8	0	29.4461	59.9298	98.4988	86.0167	0	21.9788	0	76.5682	0	0	0	0	83.9054	0	114.922	62.6418	0	37.6017	42.9646	0	0	54.9888	0	0
		491	2045.8	0	0	0	32.2169	32.2913	60.8543	0	0	0	19.6713	0	73.7804	0	37.3667	16.3028	0	0	87.7369	62.8901	0	17.6126	0	21.7662	74.7063	28.3023	63.3899	0	34.1533	0	74.6524	19.1429	0	0	0	0	0	151.889	0	0	44.1665	39.3073	0	0	72.9139	0	0
		492	2049.66	0	41.6014	0	24.7753	0	34.0207	0	54.6434	0	47.9474	0	49.0464	32.9692	0	0	0	43.0678	123.394	36.093	0	58.3302	0	0	43.4582	63.1073	0	0	22.5122	0	79.8422	0	0	0	0	50.5104	0	64.0739	42.3159	0	31.7954	81.392	0	0	48.4701	0	0
		493	2053.52	0	0	0	75.1718	0	0	0	39.954	0	0	0	56.2326	21.2001	0	0	0	0	84.9647	35.2603	0	60.6144	0	0	40.6617	0	43.6358	0	36.401	0	64.4816	0	0	0	0	67.634	0	160.75	43.7339	0	55.8801	49.9641	0	0	0	0	0
		494	2057.38	0	0	0	0	25.4067	27.8022	0	47.7868	0	48.9526	22.7106	37.3239	25.3136	0	0	0	0	43.9496	90.1956	0	31.1499	0	0	71.2937	109.459	0	0	0	0	77.6117	27.9576	0	0	0	34.8537	20.0827	126.979	0	0	52.3493	58.8893	0	0	0	0	0
		495	2061.24	0	0	0	48.0828	23.6454	0	0	30.6785	0	76.2665	0	75.7359	0	34.4242	0	27.4438	0	56.8351	50.5993	0	0	0	0	98.5992	21.0319	20.816	0	0	22.1923	44.1964	0	0	35.7706	0	44.9621	24.168	103.543	51.6593	0	69.8064	40.9258	0	0	44.6424	0	0
		496	2065.1	0	0	0	34.9306	0	0	0	0	0	0	0	62.4309	41.3164	0	0	33.0201	0	72.8967	55.3623	0	30.4334	0	44.7915	121.633	23.9112	0	0	0	0	120.686	0	0	0	0	47.6811	0	117.148	74.6759	0	74.1982	0	53.0834	0	39.8381	0	0
		497	2068.96	16.5142	31.3957	0	0	0	51.6633	0	70.6845	0	47.642	0	68.8053	58.5463	0	19.8979	0	29.8495	111.019	28.8351	0	33.1098	0	0	72.2211	18.5449	26.1459	33.2541	0	0	74.9143	31.0489	0	0	0	0	0	102.418	45.8953	0	59.5818	18.9454	23.9544	0	37.8865	0	0
		498	2072.82	0	0	0	0	0	42.4315	0	0	0	0	0	52.8066	38.4526	0	15.8681	0	26.0121	67.372	35.1744	0	52.8439	0	0	28.543	43.3763	28.6044	0	24.4045	67.7971	96.3554	0	0	0	0	42.2974	0	25.1046	49.5669	0	82.0953	46.2081	0	0	41.1215	0	0
		499	2076.68	20.0202	37.76	0	0	26.7331	22.2767	0	0	0	52.4894	0	56.4609	0	54.954	47.6265	0	48.2387	37.3275	48.0437	0	85.6797	0	0	121.812	62.5614	0	0	68.6497	53.8506	26.462	0	0	0	0	41.7315	40.2837	100.472	0	0	82.0756	47.0411	18.8877	0	53.646	0	0
		500	2080.54	0	28.9127	0	0	0	0	0	0	0	64.5839	0	55.4018	57.7028	63.3729	22.1329	24.3471	0	27.1553	21.3458	0	45.3004	0	0	82.8973	23.0891	37.2434	0	23.1269	18.9836	50.4421	0	0	0	0	20.7072	31.7923	133.693	21.2028	0	83.9721	97.9285	22.661	0	98.6232	17.8495	0
		501	2084.4	0	0	0	37.4419	0	33.3418	0	0	0	43.6792	24.6734	113.466	50.4915	45.672	20.7496	0	0	86.2606	71.9999	0	86.3165	0	55.9749	58.7183	61.6378	0	0	0	0	96.1501	0	0	0	0	39.728	0	89.3631	37.9465	0	38.2663	60.1278	0	0	82.0213	0	0
		502	2088.26	21.584	23.2476	0	63.956	19.4704	43.0354	0	84.242	0	38.9666	0	87.1485	47.0386	57.6681	60.113	0	35.0896	28.9737	43.2076	0	32.2104	0	69.6215	42.7517	57.4682	0	0	0	28.211	63.2843	0	0	0	22.7911	0	0	109.689	0	0	101.796	90.2336	31.3238	0	48.1544	0	22.5798
		503	2092.12	0	19.9382	0	84.9766	28.8509	18.583	0	0	0	40.8086	0	51.1601	53.6089	29.1347	20.882	0	37.0519	95.3427	31.2934	0	51.8346	0	62.4928	73.9602	61.888	0	0	0	73.953	75.1647	0	0	0	0	18.756	21.558	75.56	48.9719	0	97.1866	65.1442	56.2871	0	41.6253	0	30.8347
		504	2095.98	24.8316	0	16.8559	22.9814	27.075	58.0343	0	23.9069	39.1298	36.3071	0	55.5437	35.4609	94.1856	0	0	0	120.433	70.5833	0	54.4125	0	55.0098	67.5978	79.8582	28.6779	0	35.5143	27.0639	68.656	0	0	0	20.2196	56.4383	0	95.452	26.5859	0	87.9121	52.5172	0	0	60.0934	0	34.8306
		505	2099.84	0	0	0	0	0	0	0	0	0	20.4413	50.3389	73.7162	0	25.9301	55.8136	0	40.3178	101.174	89.5683	0	19.5726	0	47.5294	70.7204	61.8801	0	0	0	46.6113	73.6646	0	0	0	0	0	0	103.341	0	0	45.6759	27.6069	0	0	67.0793	0	0
		506	2103.7	0	0	0	42.367	54.5886	43.8117	0	50.928	26.2583	25.2671	51.9909	64.0227	0	63.3043	41.7441	28.3933	0	100.889	52.5582	0	86.8942	0	23.864	19.64	31.2902	29.8136	0	0	74.9157	71.7498	0	35.2167	0	0	44.9575	46.3925	69.3566	18.7034	0	45.4996	83.9859	30.1504	0	89.0414	0	0
		507	2107.56	16.6553	0	0	52.0756	59.8259	33.7621	0	0	0	56.8549	0	89.2279	60.1268	45.011	112.677	0	0	37.2168	85.1401	0	141.741	0	37.8424	74.5969	21.965	73.6919	0	0	75.8693	0	0	0	0	0	19.6632	69.2255	101.757	0	0	58.6314	42.0266	0	0	19.6879	0	0
		508	2111.42	0	0	0	54.7867	20.1418	24.242	0	0	0	42.2638	0	24.4382	0	0	68.6689	0	34.6926	91.3378	35.6297	0	23.8846	0	22.0624	71.1394	63.1178	59.8061	0	0	78.8123	70.019	0	0	0	0	38.9913	0	58.7987	0	0	30.7518	0	0	0	118.696	0	0
		509	2115.28	34.4328	38.4124	26.5216	0	82.9305	67.5336	0	0	0	55.7099	0	80.9008	53.5445	32.686	19.3812	0	0	77.4088	40.8751	0	53.6513	0	65.2571	69.7283	42.2659	43.3529	0	0	52.5847	57.8829	25.3781	0	0	34.2938	0	0	85.0311	0	0	39.0126	28.9362	0	0	113.546	0	27.5459
		510	2119.14	22.8579	36.442	21.1612	49.4722	31.5664	57.5197	21.555	0	0	65.6139	27.2387	70.2337	19.6052	0	52.5808	0	38.1057	81.6854	55.6328	0	71.8204	0	56.0263	36.5897	0	0	0	18.4336	36.7615	45.3072	0	0	0	0	28.5993	51.4598	66.4917	0	0	0	43.1168	50.4926	0	94.5713	21.0644	16.4686
		511	2123	27.2081	0	0	33.8902	53.7019	0	0	27.0225	0	65.8922	0	85.7897	44.7062	49.8555	52.1303	0	37.7532	61.7881	63.946	0	89.9172	21.191	101.909	26.7049	20.3573	42.7555	0	0	115.531	0	0	0	0	0	33.0051	0	69.1302	0	31.8973	52.8131	20.4181	0	0	82.7123	0	0
		512	2126.86	0	0	0	54.9799	67.5243	89.8194	20.9506	60.4072	0	41.4716	0	86.8661	47.5927	22.7366	70.0914	0	0	28.338	43.8655	0	0	0	74.8554	26.8008	42.895	45.6257	0	0	76.191	20.7191	0	0	0	0	37.4313	74.5929	71.6431	22.8592	0	38.1806	0	22.2837	0	0	0	0
		513	2130.72	44.8763	0	0	18.651	92.1404	59.7132	22.1165	0	0	0	41.613	85.4534	33.5681	0	20.4686	0	0	65.0016	36.3745	0	23.6186	0	76.02	80.6576	33.2118	48.2336	0	0	0	41.7381	0	0	0	0	55.5041	37.7705	37.4455	0	0	24.6772	0	0	0	91.8438	0	0
		514	2134.58	15.981	0	0	25.4802	100.703	48.2488	30.9076	0	0	105.523	44.5101	20.5748	0	0	92.7644	0	38.8713	89.03	0	0	0	0	37.7683	47.5115	0	33.7695	0	0	53.4215	31.7427	0	26.9477	0	0	45.2089	75.1755	33.2935	0	0	34.6577	41.0449	29.0606	0	84.4351	0	0
		515	2138.44	0	23.0441	0	27.5809	74.9034	64.7248	0	30.1114	0	63.3947	30.6335	54.4136	42.0926	0	55.0427	0	0	55.1418	44.8199	0	47.256	0	47.1047	65.3386	0	118.025	0	0	45.1494	39.2132	26.892	0	0	0	26.4579	53.9896	49.4038	46.6085	0	0	0	20.4665	0	52.2901	0	0
		516	2142.3	35.0172	0	0	61.6336	62.9863	74.3827	23.1413	0	0	70.2171	0	77.2084	84.7958	0	19.2752	0	0	61.7776	60.7414	0	23.6343	0	96.5835	77.6672	0	51.0235	0	0	29.253	39.9757	33.9526	0	0	0	22.8313	0	69.6596	52.4982	0	54.7498	23.1213	0	0	110.485	0	27.4174
		517	2146.16	42.4685	0	0	34.2322	101.702	85.3616	36.2808	0	0	91.0192	43.1327	38.5785	57.4428	0	91.702	0	0	49.8625	48.747	0	24.6354	19.6617	53.94	83.9133	0	43.6666	0	0	0	0	0	0	0	25.5836	0	0	92.7646	34.6436	0	48.2887	0	33.1618	0	151.092	19.0926	0
		518	2150.02	0	0	0	65.9245	82.9409	48.689	25.859	0	0	59.8121	30.1424	74.8094	0	0	84.6986	0	29.4584	36.0099	44.6929	0	19.1772	0	0	72.5056	0	56.8363	0	0	0	0	27.0534	0	0	0	37.634	69.54	70.8512	130.259	0	56.4695	0	52.6664	0	101.189	0	24.7199
		519	2153.88	0	0	0	0	121.699	61.5166	0	0	0	74.8845	0	69.3368	0	0	0	0	23.228	40.6836	40.3655	0	0	0	0	36.9445	0	69.9994	0	0	16.9713	0	0	0	0	0	39.2068	71.7999	38.2026	80.3003	0	0	0	49.5302	0	82.5272	0	0
		520	2157.74	0	0	24.5373	82.5777	73.756	42.5699	17.3302	0	0	49.7521	54.7345	104.276	35.1116	0	93.9478	0	0	59.8609	119.108	0	32.0475	0	63.9294	129.036	0	28.4313	0	0	20.9859	22.7568	0	0	0	36.2377	43.5331	0	0	91.9951	0	50.366	0	51.3393	0	83.7168	0	0
		521	2161.6	19.7484	0	0	70.582	78.6996	67.589	56.0104	55.2459	0	47.3459	52.9967	75.0068	77.4355	0	47.6124	0	38.5134	44.1174	52.8721	0	26.8972	60.9753	84.7824	62.9081	0	105.788	0	0	0	0	37.2491	0	0	64.3759	34.2071	0	46.0682	114.051	0	27.796	0	0	0	76.0435	0	0
		522	2165.46	0	0	0	18.6047	88.8242	92.9467	34.5335	0	0	115.169	0	0	18.0502	0	59.1675	0	41.4499	37.6828	70.2722	0	0	0	33.1067	78.805	0	29.2805	0	0	0	33.3087	0	0	0	35.6694	33.9864	19.4749	31.963	177.801	0	36.0935	0	0	0	140.827	0	30.8315
		523	2169.32	0	0	0	73.6459	87.3345	49.7631	85.4601	0	0	77.861	77.6913	0	56.1048	0	33.8784	0	0	21.9584	67.7442	0	0	0	49.1381	110.854	0	64.291	0	52.185	0	0	0	0	0	0	0	0	75.6342	98.3313	0	61.3782	0	47.5018	0	104.366	0	24.3854
		524	2173.18	28.1801	0	71.9505	31.352	122.37	109.091	60.5795	20.29	40.7981	55.6805	45.0298	41.8212	40.5841	0	0	0	48.8793	0	53.9355	0	19.1052	0	59.1936	76.0341	0	50.4309	0	0	0	0	0	0	0	33.5129	26.2254	0	40.3387	105.116	0	29.445	0	0	0	110.779	0	27.6696
		525	2177.04	26.578	0	0	68.6599	79.9158	122.54	0	0	0	60.5426	20.0224	72.1691	84.9253	0	89.6048	0	39.8902	0	96.4204	0	0	0	87.3227	104.727	0	25.705	0	42.6352	0	0	0	0	0	58.8802	32.2908	0	0	89.503	0	0	0	31.5568	0	46.9679	0	70.8594
		526	2180.9	22.7976	0	48.8155	0	89.7447	69.504	43.6422	0	0	64.9261	48.8184	45.2439	0	0	25.3858	0	63.1935	107.155	81.4832	47.7924	0	0	57.5903	173.782	0	0	0	0	0	0	0	0	0	0	50.8178	0	94.558	66.6199	0	30.022	0	0	0	79.7805	0	0
		527	2184.76	39.9696	0	51.1359	42.4834	113.537	41.0031	31.0668	0	0	79.5431	68.8252	77.9759	28.1448	0	46.2369	0	23.0592	72.9956	86.1634	36.2295	0	0	22.7028	144.782	0	52.5451	0	0	0	0	0	0	0	80.9746	57.9323	44.8335	89.7163	70.0465	0	40.8873	0	18.6695	0	73.1958	0	22.745
		528	2188.62	0	0	36.2032	32.1266	63.5345	111.565	29.3978	0	0	82.3637	43.9299	38.3778	0	28.0547	98.7155	0	30.056	76.5212	147.939	0	0	0	23.245	150.685	0	26.0342	0	0	0	0	0	0	17.7563	40.0777	25.181	0	65.9901	71.5813	0	21.6615	0	0	0	112.682	0	0
		529	2192.48	38.6561	0	32.7348	65.2422	54.6316	137.754	21.9293	35.9507	39.813	123.189	0	47.1846	0	0	76.7114	0	39.694	30.5686	0	42.6294	0	21.6887	71.4026	150.222	0	32.9822	0	0	0	0	29.1542	0	0	46.8523	46.6842	0	61.4001	62.2822	0	52.7976	0	30.1627	0	25.1096	0	17.068
		530	2196.34	33.6191	0	19.4554	58.1949	94.3846	56.266	0	0	0	26.1819	34.2209	55.9065	32.5019	0	74.1745	0	54.2262	59.7781	0	0	0	0	30.3523	181.262	0	33.1849	0	43.3686	0	0	0	0	0	37.2046	47.5599	24.9293	55.0211	87.7976	0	0	0	52.1746	0	87.0942	0	35.2575
		531	2200.2	43.7381	0	59.2858	115.305	113.952	78.6053	32.2111	0	26.8944	51.3264	0	42.1929	0	0	137.089	0	0	101.431	45.6173	71.9851	0	0	0	128.647	0	19.9375	0	29.0027	0	0	30.0773	48.4318	0	151.687	76.1953	0	82.6238	79.0861	44.7722	32.9823	0	0	0	48.2259	24.96	0
		532	2204.06	37.9713	0	44.0586	51.0415	113.091	62.1528	40.5515	0	26.1696	56.265	60.6446	33.0969	61.8553	0	129.484	0	29.0107	80.3506	85.7406	53.7124	0	28.8817	57.5822	159.646	0	28.2467	0	36.8873	0	0	0	26.832	0	43.8037	33.5012	0	31.3357	23.9873	25.9347	0	0	24.9481	0	48.9969	0	0
		533	2207.92	53.9253	0	63.1174	40.1774	55.861	90.4506	39.0127	0	0	67.4262	0	56.4379	55.2046	0	123.663	0	49.157	85.4324	81.1325	65.2176	0	39.5979	53.4802	199.393	0	0	0	0	0	0	25.8017	0	0	0	55.195	0	37.5375	64.6516	19.7196	0	0	0	0	43.2568	0	29.2361
		534	2211.78	61.824	0	63.0485	49.0157	67.5454	72.9696	0	0	0	58.0642	67.2245	19.6659	42.4536	0	89.808	0	0	116.293	43.9801	114.352	0	0	26.2677	215.218	0	17.0397	0	0	0	0	22.7342	26.9093	0	38.8004	39.6435	25.85	46.5292	0	0	0	0	52.7228	0	49.7147	50.6218	46.4937
		535	2215.64	0	62.8865	37.3929	68.4123	49.7386	88.221	0	0	0	83.0919	19.005	34.4244	57.2118	0	66.7655	0	30.2831	71.2599	81.552	0	0	19.619	40.0418	118.522	0	59.007	0	31.1188	0	0	0	0	0	47.7894	45.09	30.8767	0	0	0	0	0	38.2554	19.1059	57.3603	0	0
		536	2219.5	40.1557	0	0	57.1985	54.9012	54.2689	31.7432	0	0	44.1017	26.3293	63.2037	27.9041	0	60.1097	0	48.3964	82.5453	50.3535	39.2618	0	0	31.8464	193.476	0	78.3076	0	26.3293	18.5223	0	0	47.4474	0	68.7709	40.2705	0	0	48.2837	64.9963	24.0192	0	0	0	39.3951	0	42.1778
		537	2223.36	49.7235	0	35.9431	112.078	103.632	66.1565	20.3875	0	79.7214	106.325	0	36.6366	43.0102	0	54.3586	0	23.0363	98.1551	36.4254	49.6317	0	0	21.4297	158.669	0	0	0	54.0379	0	0	28.6333	45.6566	0	0	0	35.699	0	21.2341	50.143	78.394	0	0	0	66.0466	0	0
		538	2227.22	26.3509	0	42.7728	98.1846	95.3001	97.7019	0	0	42.4591	32.0215	0	73.6438	70.2087	0	65.6421	0	0	78.5515	45.9936	76.5693	0	38.8915	89.286	164.903	0	0	0	126.647	0	0	30.7299	35.2622	0	28.8574	46.9166	0	68.206	30.7228	86.534	39.8782	25.16	52.3952	21.09	70.2647	0	66.3861
		539	2231.08	47.0424	0	83.1955	44.3087	108.995	83.595	49.0992	0	0	83.1865	0	64.8511	76.0433	0	0	0	35.9781	83.3291	98.8007	87.8097	20.4677	0	37.7831	163.594	0	0	0	23.165	0	0	0	59.7955	0	23.2363	47.2087	0	22.5763	41.3673	30.4493	0	0	24.5487	0	71.9855	0	40.0505
		540	2234.94	0	0	61.0917	76.3445	77.3309	76.9669	27.3495	0	58.9371	54.9239	0	62.3256	0	0	66.9313	0	31.1659	100.838	45.5631	93.158	36.1666	0	34.2435	149.548	0	0	0	49.8064	0	0	0	0	0	22.181	38.9726	35.2421	0	0	57.9473	31.4206	0	0	0	64.4616	30.3265	0
		541	2238.8	52.4368	0	74.9765	114.499	80.5647	88.6134	35.2262	0	36.195	33.223	0	42.6393	61.3299	0	108.627	0	0	48.3469	76.8339	134.233	46.5274	0	35.649	139.954	0	0	0	53.4943	0	0	25.0133	30.6241	0	93.5833	0	43.9174	21.6891	20.7859	94.8456	61.5953	0	0	0	61.4711	21.0773	0
		542	2242.66	43.8995	27.3229	79.6106	52.087	83.5542	89.7285	25.2601	0	103.936	0	0	54.1719	64.391	0	51.6354	0	75.358	66.0886	20.0841	107.151	0	0	67.1166	219.719	0	0	24.1208	29.6073	0	15.4497	38.5251	25.7791	0	38.6096	0	64.8824	0	50.7537	78.2235	0	0	28.1011	0	58.7957	40.2407	0
		543	2246.52	35.2403	24.4574	30.4274	56.5479	70.3241	62.9594	54.7021	0	33.4976	116.448	0	27.3731	76.1085	0	90.792	0	59.4173	93.4148	44.1134	113.684	35.3641	0	27.5817	102.886	21.2244	0	0	0	0	0	89.3001	0	0	44.6624	0	97.067	29.811	23.6362	0	65.8955	0	33.5059	0	57.6708	28.0113	0
		544	2250.38	31.21	101.974	54.9748	105.991	80.9761	53.3987	47.5177	0	84.6743	82.7842	38.7991	64.2635	21.9513	0	111.541	0	0	68.3045	37.8939	151.79	0	0	42.5848	192.916	29.7368	0	0	0	0	0	44.5381	73.0936	0	42.1712	52.9914	67.7595	69.5535	0	24.4019	0	0	24.9141	0	35.6317	0	30.553
		545	2254.24	71.6044	0	0	69.8847	127.668	53.5253	60.5339	0	25.2075	37.7038	0	75.2674	50.4314	0	40.1338	0	0	75.893	27.3647	85.4298	0	0	36.9882	161.282	0	0	0	28.2255	0	0	110.357	87.0924	0	30.6921	45.3937	21.8218	17.8323	0	0	53.7787	0	34.1277	0	45.9894	38.5872	0
		546	2258.1	35.2242	26.1577	30.1219	64.6628	118.145	89.3713	47.6154	0	83.1225	53.3199	0	75.9906	48.8131	0	77.6378	0	37.4945	96.8873	36.9595	76.5907	28.8716	0	50.6375	139.888	23.4805	0	0	22.2893	0	0	80.3904	29.8007	0	0	43.506	28.6733	23.8057	0	27.9722	37.0414	0	35.7967	0	58.2564	17.8179	0
		547	2261.96	46.3117	30.9188	25.1534	76.2015	49.8017	47.3086	83.6066	0	68.5137	57.9111	0	59.9241	30.8481	0	87.4773	0	20.0512	98.5442	0	75.9852	0	29.7189	98.5601	134.644	41.719	0	0	72.9694	0	0	0	25.0009	0	52.3835	32.5151	70.5591	43.9951	21.7975	65.7092	35.4366	0	0	0	58.788	27.0819	47.8867
		548	2265.82	61.6635	0	40.54	69.6597	90.9534	51.1095	79.4472	0	63.6045	38.4493	0	78.5547	0	0	72.8452	0	0	46.2557	73.7185	98.0791	0	0	65.608	138.263	0	0	0	0	0	0	67.6268	36.0745	0	0	44.9875	44.4696	16.136	0	27.7018	0	0	26.2037	0	0	42.3216	54.2255
		549	2269.68	42.4024	0	29.3904	99.9798	68.8552	75.3224	53.6034	0	20.6916	0	0	48.6226	30.8329	0	105.085	0	0	56.704	0	41.8718	0	0	79.3834	179.253	0	0	26.2789	0	0	0	51.1763	0	0	0	54.1031	0	0	0	99.7397	62.229	0	56.6009	0	52.8432	20.2065	34.395
		550	2273.54	54.0287	0	66.4265	40.2162	124.039	65.9215	45.8968	0	66.4948	91.1463	0	61.6141	26.5044	0	58.546	0	0	70.3551	35.3542	91.5622	0	36.6625	95.3148	189.953	0	0	0	33.2912	0	0	74.0201	0	0	0	69.2783	0	28.8247	0	0	51.1459	0	25.0901	0	50.0651	26.5893	33.1824
		551	2277.4	37.8891	0	74.2992	50.0283	76.7081	54.8059	0	0	102.698	36.5872	0	43.7888	36.9769	0	71.2625	0	0	47.9781	41.7108	51.7933	0	0	59.6004	122.569	24.909	0	0	28.8865	0	0	56.8843	87.1782	0	28.3984	43.8307	27.1732	0	0	0	0	0	18.9487	0	19.1376	0	0
		552	2281.26	40.123	20.1113	87.2327	31.9989	99.164	77.088	65.2547	0	52.8193	48.9686	0	0	27.9392	0	100.823	0	0	27.1906	41.3707	42.0921	37.0014	0	57.3616	135.054	0	0	0	38.1323	0	0	90.6745	0	0	27.0439	37.9513	0	0	0	24.5021	54.0608	20.3213	53.6669	0	32.12	0	0
		553	2285.12	27.6993	0	88.4402	34.6546	108.468	0	92.3527	0	0	0	36.359	67.2819	0	0	105.263	0	0	0	0	53.3728	0	33.7781	72.6422	143.198	60.9394	41.3986	33.504	51.0648	0	0	0	0	0	0	46.4956	43.2965	31.2706	0	47.0303	0	28.2127	64.8107	0	67.5806	40.6266	0
		554	2288.98	45.4137	21.8771	119.788	45.7812	91.2595	49.4818	101.829	0	59.6452	0	0	61.0128	35.2504	0	88.4113	0	0	46.8442	90.6458	61.7088	0	23.1131	51.9763	96.5592	0	0	0	21.159	0	0	20.2807	41.7473	0	0	87.2234	0	0	41.7404	59.241	0	41.8441	84.3964	0	0	33.3727	0
		555	2292.84	70.8673	16.4906	87.9243	42.9588	83.4629	0	0	47.9345	42.1606	52.5876	0	108.824	0	0	112.616	21.8387	0	0	44.7824	50.7833	0	23.3875	60.4365	174.021	0	20.5776	53.2479	26.8055	0	0	34.7643	22.04	0	24.9389	36.5017	0	0	41.1599	65.9016	61.4167	23.6675	73.7445	0	86.7181	43.4037	0
		556	2296.7	103.504	18.3229	34.504	0	97.2646	18.7193	0	0	84.9898	36.8018	21.7758	111.642	0	18.4725	53.5431	0	15.2886	38.8898	17.0121	55.6695	0	47.4934	93.0396	122.525	0	0	0	40.5638	0	0	57.6588	64.6493	0	0	45.7169	0	0	0	0	0	52.5548	75.3287	0	94.2356	43.9945	0
		557	2300.56	80.0792	0	51.705	21.7699	163.706	39.5874	37.8556	0	0	0	0	28.3761	44.0361	0	123.626	0	0	37.6374	16.7508	0	0	0	80.8869	90.3933	38.7992	0	0	42.9332	0	0	37.137	31.628	0	0	79.493	21.8127	20.9662	24.084	0	62.2335	20.9185	89.7065	0	55.1524	0	0
		558	2304.42	48.3191	0	148.356	0	162.111	25.2377	72.2193	0	26.9343	0	0	28.1794	0	0	58.1346	0	0	94.583	49.9331	0	0	0	42.7836	112.089	34.7833	100.803	0	63.802	0	0	66.7424	52.8714	0	0	0	0	0	0	36.5452	0	33.244	78.8644	0	49.9899	0	0
		559	2308.28	120.56	0	67.6442	0	100.745	43.3267	28.8014	0	81.0233	0	0	79.271	37.9037	0	55.2355	0	0	78.3236	34.5075	0	0	0	61.9223	88.6981	0	37.5401	0	32.6879	0	0	57.6521	0	0	0	97.6511	21.4842	0	21.2151	53.3483	17.0709	25.8293	103.885	28.7611	84.8343	61.5688	0
		560	2312.14	135.636	0	62.4605	0	89.1537	0	48.1923	0	129.24	0	0	108.69	0	0	58.6664	0	0	56.9424	71.8606	0	0	35.986	0	64.9501	19.5016	0	0	77.827	0	0	67.1484	26.226	0	0	82.6614	0	0	0	25.6713	60.0878	31.2466	62.5571	0	40.0669	0	0
		561	2316	120.753	0	119.54	0	108.659	18.2	24.3838	28.1822	19.3335	0	0	76.6817	0	0	53.9638	0	0	79.526	0	0	0	41.8626	79.9479	76.0659	0	0	28.1083	55.231	0	18.587	61.5468	92.1926	0	0	60.4192	0	0	0	0	19.0492	31.053	90.0623	0	0	0	0
		562	2319.86	63.8874	0	98.3537	21.4634	95.6629	0	33.6734	0	49.3999	0	0	131.599	0	0	60.3918	0	27.106	65.1771	0	0	0	40.3081	65.5921	35.2703	59.4474	61.0068	0	0	0	0	65.2302	77.146	0	0	74.1313	0	0	0	0	0	31.7753	113.307	0	0	25.9575	26.6939
		563	2323.72	135.601	0	108.781	23.0443	150.44	27.1015	36.6254	0	0	16.8517	0	116.737	0	0	34.7223	0	0	40.1344	75.3221	0	0	57.6471	33.1968	67.404	0	71.4984	0	51.5085	0	0	39.0296	0	0	28.7666	51.9853	0	0	0	0	54.8753	64.8713	97.3484	0	33.9878	0	0
		564	2327.58	156.59	0	96.6445	0	97.3137	0	0	0	82.4401	50.9042	26.9813	62.5766	0	0	94.3724	0	0	0	38.8638	0	0	25.9431	63.6572	108.672	0	82.3083	0	45.1859	0	0	90.6251	0	0	0	126.732	0	0	26.3051	0	0	76.5567	92.776	0	0	23.3245	0
		565	2331.44	76.5374	0	58.2248	0	80.2464	0	43.9265	0	143.758	54.8124	0	73.4996	18.8931	0	93.3322	35.3335	0	68.9582	57.2381	0	0	72.9122	0	62.0914	0	28.7102	50.4029	49.9013	0	0	0	0	0	44.2665	0	0	0	33.7215	50.054	44.9597	78.1912	140.68	26.6805	0	21.6718	0
		566	2335.3	0	0	94.5675	0	162.194	0	17.877	0	68.3545	0	0	85.2794	0	0	72.152	0	29.3054	0	94.7028	0	0	39.94	0	67.7518	43.7683	72.0989	18.8212	47.7857	0	0	0	30.1202	0	30.9374	30.6619	30.8594	0	0	46.5948	28.3207	56.9732	131.725	0	0	0	32.637
		567	2339.16	104.34	0	80.1405	0	150.843	0	39.3956	22.5082	0	59.8007	0	77.6762	0	0	41.7726	0	0	39.0312	53.7196	0	0	23.3415	91.7807	87.9239	0	57.4621	0	25.6653	0	0	0	20.5082	0	28.8616	113.99	19.5618	41.6043	0	0	0	53.6335	115.266	30.3289	0	0	0
		568	2343.02	79.1348	30.4138	153.987	0	111.994	0	21.6611	25.3	19.4633	23.3461	0	59.6219	0	0	69.4478	37.5853	0	21.3184	54.6856	0	0	0	127.696	93.7107	0	73.1096	0	0	0	0	0	0	0	28.6713	61.7515	0	0	23.0515	0	36.7652	70.6739	94.9893	0	0	0	0
		569	2346.88	70.7726	0	138.676	0	129.984	0	59.1418	21.3689	0	0	0	101.041	0	0	83.8377	0	22.1851	50.0883	105.299	0	0	51.2406	66.9016	75.5868	0	51.4079	0	26.5763	0	0	61.7878	41.3349	0	29.0582	71.9765	27.6144	0	0	0	20.7013	39.9956	125.51	0	0	0	0
		570	2350.74	55.5974	0	90.1765	0	143.482	0	47.692	0	49.7809	37.9509	0	130.904	0	0	47.7783	42.5806	0	23.7644	48.969	0	0	29.0357	86.5775	120.192	0	45.3878	0	0	0	0	28.2492	50.3688	0	0	0	39.9983	0	32.9907	0	30.1757	0	74.3257	0	0	0	0
		571	2354.6	37.0423	0	118.617	0	84.6081	0	23.6181	0	67.8213	0	0	108.839	0	0	67.3402	43.5803	0	38.9275	26.7452	0	0	75.1323	121.354	57.2268	0	0	22.1973	46.5146	0	0	0	47.2455	0	0	96.6234	0	0	0	0	19.9652	55.2321	110.944	0	0	0	0
		572	2358.46	26.2046	0	109.914	0	75.8295	0	78.6583	48.7552	90.4218	56.4591	0	103.032	0	0	46.208	0	0	0	63.0878	0	0	0	53.0913	85.9997	26.6575	31.889	0	0	0	0	0	0	0	0	79.5502	20.0665	0	58.0991	0	64.9715	56.356	86.3129	0	32.2213	0	0
		573	2362.32	74.1082	0	96.7759	24.7845	113.876	0	62.4408	21.6249	99.3705	66.2672	0	88.5176	0	0	42.1394	0	0	0	73.1722	0	0	0	89.5431	146.354	0	45.7332	0	0	0	0	0	27.5006	0	0	82.4209	0	26.9289	0	0	35.9927	0	110.956	0	0	44.8868	0
		574	2366.18	79.9627	0	56.531	0	102.742	0	54.9172	0	67.1738	68.3653	0	54.4124	0	35.8492	39.8278	0	0	0	78.7002	0	0	56.4341	98.3141	70.6329	21.5891	57.9458	21.1513	0	0	0	32.7054	19.7828	0	33.2303	106.477	0	0	0	0	21.0771	0	78.8813	0	0	0	0
		575	2370.04	31.7599	0	17.9238	44.9506	104.741	20.4898	50.1235	0	116.252	32.7336	0	137.817	0	0	124.708	0	0	43.7847	32.6425	0	0	0	88.0587	98.8225	0	63.7556	34.6324	41.7248	0	0	0	0	0	23.0379	20.8981	0	0	0	0	0	31.6837	66.8377	0	0	0	0
		576	2373.9	22.0884	38.7013	117.101	0	54.7336	0	41.3419	0	60.4082	31.5736	0	104.404	0	24.3613	74.2144	22.2257	0	31.9265	70.1447	28.8467	0	30.0389	44.4999	73.2075	0	63.8963	0	58.8796	0	0	0	0	0	28.3371	70.9079	0	0	0	0	67.4651	18.042	85.7885	0	0	0	0
		577	2377.76	73.6918	0	51.0737	0	121.5	0	100.844	0	63.452	0	0	19.4858	0	0	37.468	19.828	0	23.3398	63.5811	0	0	87.0083	140.336	65.3139	0	0	0	0	0	0	0	26.6172	0	24.8232	76.0696	0	0	31.2044	0	23.8672	0	102.071	0	0	0	0
		578	2381.62	53.7105	0	54.9087	0	97.8603	17.658	77.8369	44.1301	64.8521	40.9866	0	35.7473	0	0	55.7982	31.2871	0	50.4848	51.4417	30.9196	0	0	85.2941	78.9269	0	0	0	45.1957	0	0	0	0	0	0	65.0432	36.0373	0	0	0	52.155	0	94.1821	0	0	0	0
		579	2385.48	67.526	0	88.1556	0	100.523	0	68.4633	30.2841	92.5142	59.1419	0	73.6885	0	0	70.6064	0	0	43.1116	56.3005	0	31.2681	0	68.9546	116.955	0	31.6488	0	58.6078	0	0	0	33.8639	0	24.1309	64.5229	61.3738	0	0	0	0	28.1365	45.5004	0	0	0	0
		580	2389.34	36.9016	0	69.5227	0	93.3667	0	53.4434	37.6802	66.596	38.1633	0	71.7706	25.3196	19.6844	106.633	0	0	22.3675	54.1523	0	0	0	81.5925	0	0	0	0	47.4856	0	0	0	42.8022	0	0	63.6225	25.5528	0	0	0	26.2469	30.4875	64.1779	0	0	0	0
		581	2393.2	30.767	21.1349	34.7078	0	93.4997	31.5637	47.2231	63.3004	68.2712	0	0	91.9197	0	25.7514	113.927	0	0	28.857	38.878	0	0	46.7802	103.805	68.1425	0	0	0	25.2926	0	0	0	0	0	0	0	35.1054	0	0	0	22.0833	23.431	66.0879	0	0	0	0
		582	2397.06	54.3544	68.1908	63.6608	29.3474	114.065	0	49.0671	20.0158	48.6659	59.4224	0	36.9216	0	0	101.133	0	0	52.9891	28.7947	24.7198	0	0	73.5999	66.4597	19.0848	0	19.5689	38.0681	0	0	0	0	0	0	0	34.5892	0	0	0	0	35.9856	28.1202	0	0	0	0
		583	2400.92	0	33.061	91.5447	0	110.736	0	0	0	94.2602	0	0	0	0	20.9971	84.784	0	0	50.2932	142.567	0	0	0	112.108	59.3391	0	0	0	0	0	0	0	18.8742	0	0	97.33	44.6051	0	0	0	21.6226	37.3703	87.7623	0	0	0	0
		584	2404.78	0	0	29.7901	0	61.2432	0	0	0	61.3351	0	0	70.0084	0	0	33.0393	0	0	0	71.629	0	0	0	57.9584	42.2927	0	0	29.2185	0	0	0	0	0	0	0	0	0	0	0	0	0	43.166	53.6019	0	0	0	0
		585	2408.64	0	56.6764	78.9701	56.6436	86.8461	22.2939	49.5838	39.0527	97.7171	45.803	0	33.019	0	0	78.9028	0	0	55.7217	60.3406	26.3834	0	0	69.769	68.8422	28.168	0	0	37.5602	0	0	0	0	0	0	0	0	0	0	33.709	0	20.8225	0	0	0	0	0
		586	2412.5	53.1259	0	76.281	0	46.4799	0	75.9771	0	72.7784	0	0	39.0965	0	0	55.245	20.0192	0	46.2174	56.8707	0	0	0	0	71.4935	0	33.425	0	31.3117	18.2686	0	0	0	0	0	42.8644	66.0109	0	0	0	0	18.7341	59.4964	0	0	35.6892	0
		587	2416.36	0	31.1613	24.4113	35.3133	82.641	0	69.2755	28.4082	93.0501	0	0	84.4913	22.2322	26.0419	70.989	0	0	75.2209	65.005	0	0	0	83.4374	34.237	0	44.2553	40.674	0	0	0	33.4361	0	0	0	21.4833	42.0212	0	0	0	0	30.4893	52.8968	26.3982	0	23.9779	0
		588	2420.22	0	0	0	21.4633	72.285	0	28.9503	75.3526	60.2173	0	0	72.1802	35.7344	0	87.395	0	0	101.473	27.3072	0	0	26.3435	74.079	72.339	0	32.7529	77.3789	0	0	0	0	20.5287	0	0	42.8512	81.8932	0	0	0	0	23.4236	46.0343	0	0	0	0
		589	2424.08	29.8558	28.642	0	0	97.0541	0	57.994	38.4536	60.5548	0	0	92.1682	0	0	131.196	0	22.5358	80.2589	0	0	0	45.1083	56.933	50.0908	0	28.7073	0	21.468	0	0	0	30.5169	0	0	43.974	31.7468	0	0	0	0	51.6265	49.5568	0	0	0	0
		590	2427.94	0	37.9778	0	0	116.177	0	54.5477	0	77.5465	0	0	0	0	0	108.758	0	43.6899	100.99	30.1023	22.4545	24.05	0	56.9861	71.8375	0	29.4225	32.4843	45.5846	0	0	0	0	0	0	0	0	0	0	0	0	37.8866	45.8953	0	0	47.2968	41.0054
		591	2431.8	0	47.5766	0	0	91.0758	0	17.8463	0	51.461	0	0	72.0767	0	0	80.9049	0	28.6701	95.5489	59.4231	0	0	0	95.2191	23.8231	0	0	0	0	0	0	32.4889	34.1906	0	0	36.779	0	0	0	0	0	36.313	22.401	0	0	0	25.5901
		592	2435.66	0	0	0	0	98.4116	0	59.489	0	105.747	0	0	60.3441	0	0	150.167	0	24.0994	81.6305	72.9479	0	0	0	90.1329	100.805	0	30.4547	32.1144	51.2235	32.5283	0	0	20.8444	0	0	68.3136	0	0	0	0	0	60.316	84.9368	0	0	22.467	0
		593	2439.52	0	77.4759	19.8238	0	66.4394	0	33.118	0	72.3381	0	0	32.8358	0	0	76.1498	0	21.4417	74.4604	41.6886	0	0	0	79.2926	18.1271	0	65.5888	35.7508	0	20.1399	0	0	69.3597	0	0	25.3252	0	0	23.6211	0	0	39.8363	79.8649	18.6771	0	0	0
		594	2443.38	0	47.9266	29.3434	0	66.2699	0	43.9932	64.281	43.033	0	0	49.1713	0	0	118.515	0	0	66.2807	63.5596	0	0	0	106.201	93.1367	0	0	0	23.1771	32.1442	0	0	0	0	0	0	23.3972	0	0	0	33.2343	50.8718	51.7633	0	0	28.933	21.7656
		595	2447.24	0	69.9498	0	0	44.4484	0	54.7752	0	62.5913	0	0	69.726	0	0	90.6067	0	57.2578	83.5767	38.0164	0	0	0	49.6707	53.3036	0	0	36.4186	0	0	0	0	0	0	0	0	0	0	0	0	0	0	48.5499	0	0	48.0146	32.7397
		596	2451.1	0	28.6119	0	0	0	0	24.1946	0	61.0966	0	0	73.138	0	0	110.585	0	27.5271	73.5203	0	25.7259	0	0	61.8075	69.3708	0	0	42.1789	0	0	0	0	72.1219	0	0	21.2833	35.3793	0	27.1417	35.7269	0	0	68.3881	0	0	47.528	0
		597	2454.96	0	37.8431	0	0	21.2341	0	19.0744	0	0	0	0	48.877	38.7273	0	90.9981	0	42.7585	90.2967	78.9373	0	0	0	81.7939	27.4223	0	66.7144	58.3318	0	0	0	42.7368	38.7147	0	0	27.0537	0	0	0	0	0	51.8534	42.8212	0	0	19.016	0
		598	2458.82	0	0	0	0	0	0	0	0	45.2754	0	0	85.9334	0	0	88.6768	0	38.8273	162.988	48.5042	0	0	0	59.7262	46.4125	0	0	49.7109	0	20.6281	0	0	0	0	0	37.0344	0	0	0	0	0	17.9393	20.8757	0	0	62.6779	0
		599	2462.68	0	58.8405	0	0	47.2471	16.8274	58.0217	0	40.0948	0	0	53.2312	0	0	145.574	0	0	72.4691	53.3501	34.6722	0	0	33.5603	23.8305	0	0	53.428	0	25.8961	0	0	0	0	0	59.6901	22.54	0	0	0	0	39.7889	56.4262	0	0	51.6648	0
		600	2466.54	0	96.6723	0	32.5363	36.2509	0	25.8103	0	0	0	0	77.4259	0	0	141.141	0	0	78.4294	101.488	0	0	0	65.837	50.9966	34.327	37.2092	48.2763	21.2636	79.6207	0	31.3665	0	0	0	35.8883	0	0	0	0	0	54.026	32.5012	0	35.8389	54.7601	0
		601	2470.4	0	45.8477	0	30.4581	31.5309	27.8764	0	0	43.055	0	0	43.1093	22.4019	0	105.103	0	39.3425	132.244	104.002	37.9386	0	0	29.3116	0	22.7402	0	105.215	0	0	0	50.1955	28.8523	0	0	57.4971	46.3945	0	33.6198	0	42.2198	46.8743	21.3755	0	0	58.1626	18.7258
		602	2474.26	0	147.042	0	0	52.9456	0	0	0	0	0	0	99.0184	0	0	141.213	0	62.736	40.8524	89.8653	0	0	0	50.2049	80.5682	0	39.8388	42.8945	0	42.5508	0	58.3584	0	0	0	51.8461	64.0719	17.4631	0	0	28.4466	28.6386	0	0	59.0325	89.2657	0
		603	2478.12	0	76.8105	0	0	46.3482	0	72.7776	0	0	0	0	106.215	21.0843	0	163.926	0	72.3906	93.8587	78.9241	0	0	20.1979	38.4	64.7957	37.8895	0	30.9043	0	0	0	0	33.7812	0	0	45.8581	0	0	0	0	0	20.7354	0	0	0	73.4482	42.7356
		604	2481.98	0	23.6643	0	41.3473	27.7511	0	0	0	30.0328	0	0	127.926	0	0	195.575	0	51.5579	75.08	102.248	0	0	0	35.1197	62.1622	45.1097	0	46.4852	0	0	20.6233	61.2434	42.1597	0	0	0	0	0	0	0	38.9877	72.388	43.3576	28.4612	58.051	91.2975	24.9526
		605	2485.84	0	39.8648	0	0	0	0	71.6689	0	0	0	0	102.199	0	0	120.765	0	31.45	67.7445	65.5024	0	0	49.4217	56.1789	75.1953	0	0	45.8868	0	0	0	81.5045	19.4638	0	0	62.3401	84.252	0	0	0	28.7201	75.2512	38.1772	24.8663	0	29.635	46.6436
		606	2489.7	18.0962	83.9173	70.1636	0	23.4425	0	59.9238	0	28.855	15.7164	0	73.1029	35.6594	0	93.4995	0	33.0089	65.7436	120.773	0	19.1741	0	70.7677	20.9839	0	0	40.8635	0	60.4205	0	34.7253	0	0	0	20.6967	0	0	0	0	0	25.0227	28.116	18.9835	0	28.1484	0
		607	2493.56	0	61.3877	17.955	0	0	0	0	0	0	0	0	142.101	0	0	100.387	0	0	81.9067	118.279	0	0	0	46.1699	38.9122	110.645	0	20.023	0	0	0	42.0113	0	0	0	42.8541	36.7579	0	0	0	20.8535	62.1084	0	0	32.5665	0	41.9877
		608	2497.42	0	48.8688	0	20.7125	25.337	0	69.1348	0	0	0	0	112.944	0	0	132.302	0	62.6858	77.3946	168.564	0	0	0	61.1152	78.6231	21.6954	0	45.6114	0	32.3071	0	28.3342	60.2305	32.267	0	47.0234	84.994	0	0	25.0768	50.9932	40.9199	0	0	0	38.044	0
		609	2501.28	0	51.4048	0	0	18.0374	0	33.6936	0	0	0	0	111.588	23.4842	0	124.734	0	51.1938	77.0201	102.798	0	0	0	68.2227	100.911	0	0	36.4947	0	28.7551	0	0	75.4928	53.0189	0	69.2999	95.07	0	0	0	0	98.897	0	36.3437	0	76.8123	0
		610	2505.14	0	58.4956	0	0	0	0	36.6347	0	0	0	0	124.404	0	0	129.475	0	55.0418	67.9348	161.914	0	0	0	0	122.129	66.4565	0	71.8536	0	0	0	19.3182	36.7406	0	0	0	0	0	0	29.6916	49.7289	86.0772	0	0	27.41	50.4418	0
		611	2509	0	0	0	0	52.5689	0	55.0385	0	0	0	0	103.768	43.8187	0	136.634	0	93.0135	72.9936	152.07	0	0	0	40.2928	84.5585	49.4917	23.4268	0	0	39.8487	0	36.3317	48.8544	0	0	50.0793	30.1556	0	0	35.5452	28.3021	81.214	0	0	0	24.2508	0
		612	2512.86	0	0	0	0	0	0	39.2064	0	0	0	0	130.003	46.2704	0	117.299	0	26.093	95.8622	134.259	0	0	51.229	26.3534	122.981	37.2721	0	0	0	30.6959	0	44.9832	92.4287	0	0	41.6891	49.8566	0	0	38.5	50.1163	113.206	0	0	20.6557	44.4761	61.8807
		613	2516.72	0	72.9918	0	0	32.9694	0	29.5857	0	0	0	0	49.4461	31.2667	0	170.38	0	101.399	116.693	226.306	0	0	0	103.498	94.8685	30.3691	0	92.4452	0	0	0	23.6	58.1115	0	0	43.941	106.56	36.4971	0	28.2478	84.0784	98.5952	0	34.9184	18.4945	60.6837	32.0351
		614	2520.58	0	25.0119	0	0	39.9562	0	78.7298	0	0	0	0	106.846	60.8348	24.2196	174.626	0	89.3837	71.6013	172.801	0	0	0	101.883	86.2827	28.5931	0	39.1541	0	46.8364	0	104.662	0	0	0	29.8482	63.524	0	0	50.2246	46.016	96.0093	0	0	42.1634	40.8265	0
		615	2524.44	0	67.0669	20.9098	0	43.5561	0	39.2826	0	21.9683	0	0	65.3693	128.96	0	137.785	0	33.4913	56.9848	187.48	0	0	75.6846	38.7436	45.8113	27.1562	0	0	0	29.8874	0	0	77.8988	0	0	87.5898	80.4076	0	0	24.3886	0	80.354	0	0	16.4706	30.9464	0
		616	2528.3	0	35.8401	0	0	16.3036	0	45.4541	0	0	0	0	49.1356	0	48.138	137.265	0	100.387	93.3796	183.544	0	0	0	38.6726	71.6163	33.7757	0	46.3552	23.2287	29.1981	0	0	51.7323	0	0	57.9564	0	0	0	0	0	173.68	0	0	0	73.9646	0
		617	2532.16	0	46.921	0	0	47.1709	0	46.2693	0	0	0	0	71.8899	0	46.4093	102.074	0	137.924	107.669	152.753	0	0	22.1161	86.0175	123.082	53.813	0	0	0	0	0	0	51.6793	0	0	50.8746	28.698	0	0	38.4186	0	72.205	0	0	0	31.2258	44.4699
		618	2536.02	0	45.7384	0	21.786	35.8318	0	75.6021	0	0	31.9949	0	77.2306	20.4903	33.2136	34.0662	0	106.699	107.402	200.979	0	0	0	40.4284	119.399	17.5658	0	0	0	0	46.5991	28.1604	61.1248	0	0	0	72.9926	0	0	29.0898	0	149.763	0	0	30.6589	0	48.707
[truncated: 19 more columns]

## Sheet: Average Background
				SptId_23	SptId_24	SptId_25	SptId_28	SptId_29	SptId_30	SptId_32	SptId_33	SptId_35	SptId_36	SptId_37	SptId_38	SptId_41	SptId_42	SptId_44	SptId_46	SptId_49	SptId_50	SptId_51	SptId_52	SptId_54	SptId_57	SptId_58	SptId_60	SptId_61	SptId_62	SptId_63	SptId_65	SptId_66	SptId_69	SptId_71	SptId_72	SptId_73	SptId_78	SptId_80	SptId_82	SptId_83	SptId_86	SptId_87	SptId_88	SptId_89	SptId_90	SptId_91	SptId_93	SptId_95	SptId_97
		0	150.54	0	0	0	184.79	0	0	0	0	0	0	0	0	0	0	0	0	0	0	0	0	0	0	0	0	0	0	0	0	0	0	0	0	0	0	0	0	0	0	0	0	0	0	0	0	0	0
		1	154.4	0	0	0	0	0	0	0	0	0	0	0	0	0	0	0	0	0	0	0	0	0	0	0	0	0	0	0	0	0	0	0	0	0	0	0	0	0	0	0	0	0	0	0	0	0	0
		2	158.26	0	0	0	0	0	0	0	0	0	0	0	0	0	0	0	0	0	0	0	0	0	0	0	0	0	0	0	0	0	0	0	0	0	0	0	0	0	0	0	0	0	0	0	0	0	0
		3	162.12	0	0	0	0	0	0	0	0	0	0	0	0	0	0	0	0	0	0	0	0	0	0	0	0	0	0	0	0	0	0	0	0	0	0	0	0	0	0	0	0	0	185.984	0	0	0	0
		4	165.98	0	0	0	0	0	0	0	0	0	0	0	0	0	0	0	0	0	0	0	0	0	0	0	0	0	0	0	0	0	0	0	0	0	0	0	0	0	0	0	0	0	0	0	0	0	0
		5	169.84	0	0	0	0	0	0	0	0	0	0	0	0	0	0	0	0	0	0	0	0	0	0	0	0	0	0	0	0	0	0	0	0	0	0	0	0	0	0	0	0	0	0	0	0	0	0
		6	173.7	0	0	0	0	0	0	0	0	0	0	0	0	0	0	0	0	0	0	0	0	0	0	0	0	0	0	0	0	0	0	0	0	0	0	0	0	0	0	0	0	0	0	0	0	0	0
		7	177.56	0	0	0	0	0	0	0	0	0	0	0	0	0	171.432	0	0	0	0	0	0	0	0	0	0	0	0	0	0	0	0	0	0	0	0	0	0	0	0	0	0	0	0	0	0	0	0
		8	181.42	0	0	0	0	0	0	0	0	0	0	0	0	0	0	0	0	0	0	0	0	0	0	0	0	0	0	0	0	0	0	0	0	0	0	0	0	0	0	0	0	0	0	0	0	0	0
		9	185.28	0	0	0	0	0	0	0	0	0	0	0	0	0	0	0	0	0	0	0	0	0	0	0	0	0	0	0	0	0	0	0	0	0	0	0	0	0	0	0	0	0	0	0	0	0	0
		10	189.14	0	0	0	0	0	0	0	0	0	0	0	0	0	0	0	0	0	0	0	0	0	0	0	0	0	0	0	0	0	0	0	0	0	0	0	0	0	0	0	0	0	0	0	0	0	0
		11	193	0	0	0	0	0	0	0	0	191.385	0	0	0	0	0	0	0	0	0	0	0	0	0	0	0	0	0	200.964	0	0	0	0	0	0	0	0	0	0	0	0	0	0	0	0	0	0	0
		12	196.86	0	0	0	0	0	0	0	0	0	0	0	0	0	0	0	0	0	141.131	0	0	0	0	0	0	0	0	0	0	0	0	0	0	0	0	0	0	0	0	0	0	0	0	0	0	0	0
		13	200.72	0	0	0	0	0	0	0	0	0	0	0	0	0	0	0	0	0	0	0	0	0	0	0	0	0	0	0	0	0	0	0	0	0	0	0	0	0	0	0	0	0	0	0	0	0	0
		14	204.58	0	0	0	0	0	0	0	0	0	0	0	0	0	0	0	0	0	0	0	0	0	0	0	0	0	0	0	0	0	0	0	0	0	0	0	0	0	0	0	0	0	0	0	0	0	0
		15	208.44	0	0	0	0	0	0	0	0	0	0	0	0	0	0	0	0	0	0	0	0	0	0	0	0	0	0	0	0	0	0	0	0	0	0	0	0	0	0	0	0	0	0	0	0	0	0
		16	212.3	0	0	0	0	0	0	0	0	0	0	0	0	0	0	0	0	0	0	0	0	0	0	0	0	0	0	0	0	0	0	143.817	0	0	0	0	0	0	0	0	0	0	0	0	0	0	0
		17	216.16	0	0	0	0	0	0	0	0	0	0	0	0	0	0	0	0	0	0	0	0	0	0	0	0	0	0	0	0	0	0	0	0	0	0	0	0	0	0	0	0	0	0	0	0	0	0
		18	220.02	0	0	0	0	0	0	0	0	0	0	0	0	0	0	0	0	0	0	0	0	0	0	0	0	0	0	0	0	0	0	0	0	0	0	0	0	0	0	0	0	0	0	0	0	0	0
		19	223.88	0	0	0	0	0	0	0	0	0	0	0	0	0	0	0	0	0	0	0	0	0	0	0	0	0	0	0	0	0	0	0	0	0	0	0	0	0	0	0	0	0	0	0	0	0	0
		20	227.74	0	0	0	0	0	146.325	0	0	0	0	0	182.813	0	0	0	0	0	0	0	0	0	0	0	0	0	0	0	0	0	137.974	0	0	0	0	0	0	0	0	0	0	0	0	0	0	0	0
		21	231.6	0	0	0	0	0	0	0	0	0	0	0	0	0	0	0	0	0	0	0	0	0	0	0	0	0	0	0	0	0	0	0	0	0	0	0	0	0	0	0	0	0	0	0	0	0	0
		22	235.46	0	0	0	0	0	0	0	0	0	0	0	0	0	0	0	0	0	0	0	0	0	0	0	0	0	0	0	0	0	0	0	0	0	0	0	0	0	0	0	0	0	0	0	0	0	0
		23	239.32	0	0	0	0	0	0	0	0	0	0	0	0	0	0	0	0	0	0	0	0	0	0	0	0	0	0	0	0	0	0	0	0	0	0	0	0	0	0	0	0	0	0	0	0	0	0
		24	243.18	0	0	0	0	0	0	0	0	0	0	0	0	0	0	0	0	0	0	0	0	0	0	0	0	0	0	0	0	0	0	0	0	0	0	0	0	0	0	0	0	0	0	0	0	0	0
		25	247.04	0	0	0	0	0	0	0	0	0	0	0	0	0	0	0	0	0	0	0	0	0	0	0	0	0	0	0	0	0	0	0	0	0	0	0	0	0	0	0	0	0	0	0	0	0	0
		26	250.9	0	0	0	0	0	0	0	0	0	0	0	0	0	0	0	0	0	0	0	0	0	0	0	0	0	0	0	0	0	0	0	0	0	0	0	0	0	0	0	0	0	0	0	0	0	0
		27	254.76	0	0	0	0	0	0	0	0	0	0	0	0	0	0	0	0	0	0	0	0	0	0	0	0	0	0	0	0	0	0	0	0	0	0	0	0	0	0	0	0	0	0	0	0	0	0
		28	258.62	0	0	0	0	0	0	0	0	0	0	0	0	0	0	0	0	0	0	0	0	0	0	0	0	0	0	0	0	0	0	0	0	0	0	0	0	0	187.447	0	0	0	0	0	0	0	0
		29	262.48	0	0	0	0	0	0	0	0	0	0	0	0	0	0	0	0	0	0	0	0	0	0	0	0	0	0	0	0	0	0	0	0	0	0	0	0	0	0	0	0	0	0	0	0	133.23	0
		30	266.34	0	0	0	0	0	0	0	0	0	0	0	0	0	0	0	0	0	0	0	0	0	0	0	0	0	0	0	0	0	0	0	0	0	0	0	0	0	0	0	0	0	0	0	0	0	0
		31	270.2	0	0	0	0	0	0	0	0	0	0	0	0	0	0	0	0	0	0	0	0	0	0	0	0	0	0	0	0	0	0	0	0	0	0	0	0	0	0	0	0	0	0	0	0	0	0
		32	274.06	0	0	0	0	0	0	0	0	0	0	0	0	0	0	0	0	0	0	0	0	0	0	0	0	0	0	0	0	0	0	0	0	0	0	0	0	0	0	0	0	0	0	0	0	0	184.689
		33	277.92	0	0	0	0	0	0	0	0	0	0	0	0	0	0	0	0	0	0	0	0	0	0	0	0	0	0	0	0	0	0	0	0	0	0	0	0	0	0	0	0	0	0	0	0	0	0
		34	281.78	0	0	0	0	0	0	179.836	0	0	0	0	0	0	0	0	0	0	0	180.481	0	0	0	0	0	0	0	0	0	0	0	0	0	0	0	0	0	0	0	0	0	0	0	0	0	0	0
		35	285.64	0	0	0	0	0	0	0	0	0	0	0	0	0	0	0	0	0	0	0	0	0	0	0	0	0	0	0	0	0	0	0	0	0	0	0	0	0	0	0	0	0	0	0	0	0	0
		36	289.5	0	0	0	0	0	0	0	0	0	0	0	0	178.833	0	189.694	0	0	0	0	0	0	0	0	0	0	125.799	0	0	0	0	0	0	0	0	0	0	0	0	0	0	0	0	0	0	0	0
		37	293.36	0	0	0	0	0	0	0	0	0	0	0	0	0	0	0	0	0	0	0	0	0	0	0	0	0	0	0	0	0	0	0	0	0	0	0	0	0	0	0	0	0	0	0	0	0	0
		38	297.22	0	0	0	0	0	0	0	0	0	0	0	0	0	0	0	0	0	0	0	0	0	0	0	0	0	0	0	0	0	0	0	0	0	0	0	0	0	0	0	0	0	0	0	0	0	0
		39	301.08	0	0	0	0	0	0	0	0	0	0	0	0	0	0	0	0	0	0	0	0	0	0	0	0	0	0	0	0	0	0	0	0	0	0	0	0	0	0	0	0	0	0	0	0	0	0
		40	304.94	0	0	0	0	0	0	0	0	0	0	0	0	0	0	0	0	0	0	0	0	0	0	0	0	0	0	0	0	0	0	0	0	0	0	0	0	0	0	0	0	0	0	0	0	0	0
		41	308.8	0	0	0	0	0	0	0	0	0	0	0	0	0	0	0	0	0	0	0	0	0	0	0	0	0	0	0	0	0	0	0	0	0	0	0	0	0	0	0	0	0	0	0	0	0	0
		42	312.66	0	0	0	0	0	0	0	0	0	0	0	0	0	0	0	0	0	0	0	0	0	0	0	0	0	0	0	0	0	0	0	0	0	0	0	0	0	0	0	0	0	0	0	0	0	0
		43	316.52	0	0	0	0	0	0	0	0	0	0	0	0	0	0	0	0	0	0	0	0	0	0	0	0	0	0	0	0	0	148.336	0	0	0	0	0	0	0	0	0	0	0	0	0	0	0	0
		44	320.38	0	0	0	0	0	0	0	0	0	0	0	0	0	0	0	0	0	0	0	0	0	0	0	0	0	0	0	0	0	0	0	0	0	0	0	0	0	0	0	0	0	0	0	0	0	0
		45	324.24	0	0	0	0	0	0	0	0	0	0	0	0	0	0	0	0	0	0	0	0	0	0	0	0	0	0	0	0	0	0	0	0	0	0	0	0	0	0	0	0	0	0	0	0	0	0
		46	328.1	0	0	0	0	0	0	0	0	0	0	0	0	0	0	0	0	0	0	0	0	0	0	0	0	0	0	0	0	0	0	0	0	0	0	0	0	0	0	0	0	0	0	0	0	0	0
		47	331.96	0	0	0	0	0	0	0	0	0	0	0	0	0	0	0	0	0	0	0	0	0	0	0	0	0	0	0	0	0	0	0	0	0	0	0	0	0	0	0	0	0	0	0	0	0	0
		48	335.82	0	0	0	0	0	138.636	0	0	0	0	0	0	0	0	0	0	0	0	0	0	0	0	0	0	0	0	0	0	0	0	0	0	0	0	0	0	0	0	0	0	0	0	124.412	0	0	0
		49	339.68	0	0	0	0	0	0	0	0	0	0	0	0	0	0	0	0	0	0	0	0	0	189.94	0	0	0	0	0	0	0	0	0	0	0	0	0	126.874	0	0	0	0	0	0	0	0	0	0
		50	343.54	0	178.455	0	0	0	0	0	0	0	0	0	0	0	0	0	0	0	0	0	0	0	0	0	0	0	0	0	0	0	0	0	0	0	0	0	0	172.346	0	0	0	0	0	0	0	0	0
		51	347.4	0	0	0	0	0	0	0	0	0	0	0	0	189.77	0	0	0	0	0	0	0	0	0	0	0	0	0	0	0	0	0	0	0	0	0	0	183.993	0	0	0	0	0	0	0	0	0	0
		52	351.26	0	0	0	0	0	0	0	0	0	0	0	0	192.324	0	0	0	0	0	0	0	0	0	0	0	0	0	0	0	0	0	0	0	0	0	0	0	0	0	0	0	0	0	0	0	0	0
		53	355.12	0	0	0	0	0	0	0	0	0	0	0	0	0	0	0	0	0	0	0	0	0	0	0	0	0	0	0	0	0	0	0	0	0	0	0	0	0	0	0	0	0	0	0	0	164.379	0
		54	358.98	0	0	0	0	0	0	0	0	0	0	0	0	0	0	0	0	0	0	0	0	0	0	0	0	0	0	0	173.47	0	176.02	0	0	0	0	0	0	0	0	0	0	0	0	0	0	0	0
		55	362.84	0	0	178.466	0	0	0	0	0	0	0	0	0	180.073	0	0	0	0	0	0	0	0	0	0	0	0	0	0	182.919	0	0	0	0	0	0	0	0	0	0	0	0	0	0	0	0	0	0
		56	366.7	0	0	180.433	0	0	0	0	0	0	0	0	0	0	0	0	0	0	0	0	0	0	0	0	0	0	0	0	185.205	0	0	0	0	0	0	0	0	0	0	0	0	0	0	0	0	0	0
		57	370.56	0	0	181.251	0	0	0	0	0	0	0	0	0	0	0	0	0	0	0	0	0	0	0	0	0	0	0	0	0	0	0	0	0	0	0	0	0	0	0	0	0	0	0	0	0	0	0
		58	374.42	0	0	132.533	0	0	0	0	0	0	0	0	0	185.871	0	0	0	0	0	0	0	0	0	0	0	0	0	0	178.216	0	0	0	0	0	0	0	0	0	0	0	0	0	0	0	0	0	0
		59	378.28	0	0	0	0	0	0	0	0	0	0	0	0	189.631	0	0	0	0	0	0	0	0	0	0	0	0	0	0	183.114	0	0	0	0	0	0	0	0	0	0	0	0	0	0	0	0	0	0
		60	382.14	0	0	181.705	0	0	0	0	0	0	0	0	0	0	0	0	0	0	0	0	0	0	0	0	0	0	0	0	0	0	0	0	0	0	0	0	0	0	0	0	0	0	0	0	0	0	0
		61	386	0	0	167.274	0	0	0	0	0	0	0	0	0	189.641	0	0	0	0	0	0	0	0	0	0	0	0	0	0	183.189	0	0	0	0	0	0	0	0	0	0	0	0	0	0	0	0	0	0
		62	389.86	0	0	177.239	0	0	0	0	0	0	0	0	0	192.409	0	0	0	0	0	0	0	0	0	0	0	0	0	0	186.971	0	0	0	0	0	0	0	0	0	0	0	0	0	0	0	0	0	0
		63	393.72	0	0	178.384	0	0	0	0	136.556	189.722	0	0	0	186.813	0	0	0	0	0	0	0	0	0	0	0	0	0	0	0	0	0	0	0	0	0	0	0	0	0	0	0	0	0	0	0	0	0
		64	397.58	0	0	179.894	0	0	0	0	0	0	0	0	0	188.712	0	0	0	0	0	0	0	0	0	0	0	0	0	0	186.379	0	0	0	0	0	0	0	0	0	0	0	0	0	0	0	0	0	0
		65	401.44	0	0	184.038	0	0	0	0	0	0	0	0	0	199.417	0	0	0	0	0	0	0	0	0	0	0	0	0	0	184.15	0	0	0	0	0	0	0	0	0	0	0	0	0	0	0	0	0	0
		66	405.3	0	0	178.66	0	0	0	0	0	0	0	0	0	192.268	0	0	0	0	0	0	0	0	0	0	0	0	0	0	174.92	0	0	0	0	0	170.96	0	0	0	0	0	0	0	0	0	0	0	0
		67	409.16	0	0	0	0	0	0	0	0	0	0	0	0	194.865	0	0	0	0	0	0	0	0	0	0	0	0	0	0	175.528	0	0	0	0	0	0	0	0	144.371	0	0	0	0	0	0	0	0	0
		68	413.02	0	0	187.566	0	0	0	0	0	0	0	0	0	183.155	0	0	0	0	0	0	0	0	0	0	0	0	0	0	176.558	0	0	0	0	0	0	0	0	0	0	0	0	0	0	0	0	0	0
		69	416.88	0	0	177.435	0	0	0	0	0	0	0	0	0	189.912	0	0	0	0	0	0	0	0	0	0	0	0	0	0	172.431	0	0	0	0	0	0	0	0	0	0	0	0	0	0	0	0	0	0
		70	420.74	0	0	183.79	0	0	0	0	0	0	0	0	0	185.626	0	0	0	0	0	0	0	0	0	0	0	0	0	0	181.47	0	0	0	0	0	0	0	0	0	0	0	0	0	0	0	0	0	0
		71	424.6	0	0	184.392	0	0	0	0	0	0	0	0	0	193.196	0	0	0	0	0	0	0	0	0	0	0	0	0	0	179.335	0	0	0	0	0	0	0	0	150.121	0	0	0	0	0	190.884	0	0	0
		72	428.46	0	0	187.727	0	0	0	0	0	0	0	0	0	193.851	0	0	0	0	0	0	0	0	0	0	0	0	0	0	181.119	0	0	0	0	0	0	0	0	0	0	0	0	0	0	0	0	0	0
		73	432.32	0	168.942	182.119	0	0	0	0	0	0	0	0	0	206.014	0	0	0	0	0	0	0	0	0	0	0	0	0	0	178.181	0	0	0	0	0	0	0	0	0	0	0	0	0	0	0	0	0	0
		74	436.18	0	0	182.125	0	0	0	0	0	0	0	0	0	182.231	0	0	0	0	0	0	0	0	0	0	0	0	0	0	182.52	0	0	0	0	0	0	0	0	0	0	0	0	0	0	189.764	0	0	0
		75	440.04	186.4	0	178.546	0	0	0	0	0	0	0	0	0	183.624	0	0	0	0	0	0	0	0	0	0	0	0	0	0	179.981	0	0	0	0	0	0	0	0	0	0	0	183.525	0	0	0	0	0	0
		76	443.9	195.14	0	182.48	0	0	0	0	0	0	0	0	0	196.927	0	0	0	0	0	0	0	0	0	0	0	0	0	0	173.067	0	0	0	0	0	0	0	0	0	0	0	0	0	0	0	0	0	0
		77	447.76	193.553	0	187.08	0	0	0	0	0	0	0	0	0	185.31	144.981	0	0	0	0	0	0	0	0	0	0	0	0	0	171.557	0	0	0	0	162.61	0	0	0	0	0	0	0	0	0	186.943	0	0	0
		78	451.62	191.06	0	178.776	0	0	0	0	0	195.962	0	0	0	186.563	0	0	0	0	147.718	196.659	0	0	0	0	0	0	0	0	187.586	0	0	0	0	0	0	0	0	0	0	0	0	0	0	0	0	0	0
		79	455.48	189.133	0	179.379	0	0	0	0	0	183.139	0	0	0	188.601	0	0	0	0	0	0	0	0	0	0	0	0	0	0	178.876	0	0	0	0	0	0	0	0	0	0	0	0	0	0	0	0	0	0
		80	459.34	190.614	0	174.788	0	0	0	0	0	0	0	0	0	0	0	0	0	0	0	0	0	0	0	0	0	0	0	0	175.859	0	0	0	0	0	0	0	0	0	0	0	0	0	0	0	0	0	0
		81	463.2	184.117	0	184.155	0	0	0	0	0	0	0	0	0	195.129	0	0	0	0	0	0	0	0	0	0	0	0	0	0	175.905	0	0	0	0	0	0	0	0	0	0	0	0	0	0	0	0	0	0
		82	467.06	0	0	181.778	0	0	0	0	0	0	0	0	0	182.122	0	0	0	0	0	191.247	0	0	0	0	0	0	0	0	173.045	0	0	0	0	0	0	0	0	0	0	0	0	0	0	0	0	0	0
		83	470.92	189.142	0	187.051	0	0	0	0	0	0	0	0	0	0	0	0	0	0	0	197.906	0	0	0	0	0	0	0	0	181.412	0	0	0	0	0	0	0	0	187.612	0	0	0	0	0	0	0	0	0
		84	474.78	182.62	0	189.389	0	0	0	0	0	182.019	0	0	0	188.011	0	0	0	0	0	197.503	0	0	0	0	0	0	0	0	182.785	0	0	0	0	0	0	0	0	0	0	0	0	180.014	0	0	0	0	0
		85	478.64	190.69	0	180.465	0	0	0	0	0	0	0	0	0	0	0	0	0	0	0	0	0	0	0	0	0	0	0	0	187.081	0	0	0	0	0	0	0	0	0	0	0	0	188.822	0	0	0	0	0
		86	482.5	187.479	0	188.423	0	0	0	0	0	0	0	0	0	186.378	180.24	0	0	0	0	195.1	0	0	0	0	0	0	0	0	177.055	0	0	0	0	0	0	0	0	0	0	0	0	0	0	0	0	0	0
		87	486.36	188.781	0	182.009	0	0	0	0	0	0	0	0	0	0	0	0	0	0	0	184.971	0	0	0	0	0	0	0	0	182.734	0	0	0	0	0	0	0	0	0	0	0	0	199.391	0	189.815	0	0	0
		88	490.22	182.083	0	0	0	0	0	0	0	0	0	0	0	0	178.746	0	0	0	0	194.563	0	0	0	0	0	0	0	0	174.816	0	0	0	0	0	0	0	0	0	0	0	0	183.214	0	0	0	0	0
		89	494.08	181.895	0	0	0	0	0	0	0	0	0	0	0	0	0	0	0	0	0	0	0	0	0	178.924	0	0	0	0	174.807	0	0	0	0	0	0	0	0	0	0	0	0	183.346	0	0	0	0	0
		90	497.94	191.742	0	0	0	0	0	0	172.183	190.804	0	0	0	0	0	0	0	0	0	195.731	0	0	0	0	0	0	0	0	180.372	0	0	0	0	0	0	0	0	0	0	0	0	0	0	0	0	0	0
		91	501.8	179.593	0	185.971	0	0	194.791	0	0	0	0	0	0	187.53	0	0	0	0	0	197.649	0	0	0	0	0	0	0	0	176.644	0	0	0	0	0	0	0	0	0	0	0	0	183.138	0	0	0	0	0
		92	505.66	187.094	0	179.572	0	0	188.935	0	0	182.775	159.5	0	0	0	179.306	0	0	0	0	193.963	0	0	0	0	0	0	0	0	174.327	0	0	0	0	0	0	0	0	0	0	0	0	0	0	0	0	0	0
		93	509.52	192.489	0	0	0	0	0	0	0	0	0	0	0	0	181.857	0	0	0	0	196.75	0	0	0	0	0	0	0	0	173.497	0	0	0	0	0	0	0	0	0	0	0	0	0	0	0	0	0	0
		94	513.38	194.624	0	179.117	0	0	192.129	0	0	0	0	0	0	192.709	187.473	0	0	0	0	192.124	0	0	0	0	0	0	0	0	182.213	0	0	0	0	0	0	0	0	0	0	0	0	180.139	0	0	0	0	0
		95	517.24	190.04	0	0	0	0	0	0	0	0	0	0	0	0	186.733	0	0	0	0	187.819	0	0	0	0	0	0	0	0	175.598	0	0	0	0	0	0	0	0	0	0	0	0	0	0	0	0	0	0
		96	521.1	190.939	0	0	0	0	188.806	0	0	0	0	0	0	187.57	179.232	0	0	0	0	189.517	0	0	0	0	0	0	0	0	173.511	0	0	0	0	0	0	0	0	0	0	0	0	172.199	0	0	0	0	0
		97	524.96	189.731	0	0	0	0	0	0	0	0	0	0	0	190.191	176.126	0	0	0	0	188.869	0	0	0	0	0	0	0	0	172.996	0	0	0	0	0	0	0	0	0	0	0	0	169.561	0	0	0	0	0
		98	528.82	190.018	0	0	0	0	190.22	0	0	0	0	0	0	188.829	180.2	0	0	0	0	198.631	0	0	0	0	0	0	0	0	175.827	0	0	0	0	0	0	0	0	0	0	0	0	0	0	0	0	0	0
		99	532.68	188.023	0	0	0	0	0	0	0	0	0	0	0	191.96	184.516	0	175.112	0	0	197.182	0	0	0	0	0	0	0	0	183.528	0	0	0	0	0	0	0	0	0	0	0	0	0	0	0	0	0	0
		100	536.54	187.846	0	0	0	0	0	0	0	0	0	0	0	189.764	185.949	0	173.61	0	0	193.612	0	0	0	0	0	0	0	0	175.567	0	0	0	0	0	0	0	0	0	0	0	0	186.579	0	0	0	0	0
		101	540.4	189.619	0	0	0	0	0	0	0	0	0	0	0	0	188.119	0	0	0	0	197.907	0	0	0	0	0	0	0	0	177.594	0	0	0	0	0	0	0	0	0	0	0	0	189.72	0	0	0	0	0
		102	544.26	189.143	0	0	0	0	0	0	0	0	0	0	0	192.172	179.691	0	0	0	0	194.308	0	0	0	0	0	0	0	0	172.154	0	0	0	0	0	0	0	0	0	0	0	0	0	0	0	0	0	0
		103	548.12	179.557	0	0	0	0	189.386	0	0	0	0	0	0	0	176.503	183.47	0	0	0	194.173	0	0	0	0	0	0	0	0	176.932	0	0	0	0	0	0	0	0	0	0	0	0	183.073	0	0	0	0	0
		104	551.98	193.161	0	0	0	0	0	0	0	0	0	0	0	0	178.855	0	0	0	0	189.583	0	0	0	0	0	0	0	0	180.426	0	0	0	0	0	0	0	0	0	0	0	0	180.53	0	0	0	0	0
		105	555.84	190.758	0	0	0	0	0	0	0	0	0	0	0	181.529	185.389	0	0	0	0	189.123	0	0	0	0	0	0	0	0	179.676	0	0	0	0	0	0	0	0	0	0	0	0	0	0	0	0	0	0
		106	559.7	191.581	0	0	0	0	0	0	0	0	0	0	0	181.892	0	0	0	0	0	188.26	0	0	0	0	0	0	0	0	179	0	0	0	0	0	0	0	0	0	0	0	0	0	0	0	0	0	0
		107	563.56	182.485	0	0	0	0	0	0	0	0	0	0	0	186.217	177.558	0	0	0	0	193.6	0	0	0	0	0	0	0	0	181.66	0	0	0	0	0	0	0	0	0	0	0	0	172.951	0	0	0	0	0
		108	567.42	0	0	0	0	0	0	0	0	0	0	0	0	179.619	181.684	0	0	0	0	204.098	0	0	0	0	0	0	0	0	175.222	0	0	0	0	0	0	0	0	0	0	0	0	175.472	0	0	0	0	0
		109	571.28	187.62	0	0	0	0	0	0	0	0	0	0	0	185.5	187.225	178.079	0	0	0	201.614	0	0	0	0	0	0	0	0	169.936	0	0	0	0	0	0	0	0	0	0	0	0	168.768	0	172.798	0	0	0
		110	575.14	185.426	0	0	0	0	0	0	0	0	0	0	0	186.148	181.197	179.29	0	0	0	196.353	0	0	0	0	0	0	0	0	179.707	0	0	0	0	0	0	0	0	0	0	0	0	177.934	0	0	0	0	0
		111	579	0	0	0	0	0	0	0	0	0	0	0	0	176.44	181.106	0	0	0	0	197.568	0	0	0	0	0	0	0	0	172.014	0	0	0	0	0	0	0	0	0	0	0	0	179.084	0	0	0	0	0
		112	582.86	0	0	0	0	0	0	0	0	0	0	0	0	191.395	0	0	0	0	0	193.257	0	0	0	0	0	0	0	0	178.15	0	0	0	0	0	0	0	0	0	0	0	0	174.962	0	0	0	0	0
		113	586.72	0	0	0	0	0	0	0	182.923	0	0	0	0	183.203	181.855	171.174	0	0	0	189.14	0	0	0	0	0	0	0	0	181.54	0	0	0	0	0	0	0	0	0	0	0	0	177.267	0	0	0	0	0
		114	590.58	188.892	0	0	0	0	0	0	0	0	0	0	0	182.414	187.046	0	0	0	0	199.419	0	0	0	0	0	0	0	0	180.962	0	0	0	0	0	0	0	0	0	0	0	0	174.545	0	0	0	0	0
		115	594.44	0	0	0	0	0	0	0	0	0	0	0	0	177.822	0	0	0	0	0	197.448	0	0	0	0	0	0	0	0	175.122	0	0	0	0	0	0	0	0	0	0	0	0	0	0	0	182.109	0	0
		116	598.3	0	0	0	0	0	0	0	0	0	0	0	0	186.701	0	0	0	0	0	190.264	0	0	0	0	0	0	0	0	175.972	0	0	0	0	0	0	0	0	0	0	0	0	182.995	0	0	0	0	0
		117	602.16	0	0	0	0	0	0	0	180.487	0	0	0	0	191.612	177.119	0	141.265	0	0	186.745	0	0	0	0	0	0	0	0	165.462	0	0	0	0	0	0	0	0	0	0	0	0	180.225	0	0	0	0	0
		118	606.02	0	0	0	0	0	0	0	173.069	0	0	178.391	0	186.756	184.162	0	0	0	0	193.256	0	0	0	0	0	0	0	0	174.972	0	0	0	0	0	0	0	0	0	0	0	0	175.448	0	0	0	0	0
		119	609.88	0	0	0	0	0	0	0	0	0	0	0	0	189.623	177.318	0	0	0	0	190.091	0	0	0	0	0	0	0	0	168.01	0	0	0	0	0	0	0	0	0	0	0	0	172.724	0	0	0	0	0
		120	613.74	0	0	0	0	0	0	0	0	0	0	0	0	188.875	0	0	0	0	0	195.103	0	0	0	0	0	0	0	0	172.583	157.292	0	0	0	0	0	0	0	0	0	0	0	170.394	0	0	0	0	0
		121	617.6	0	0	0	0	0	0	0	185.475	0	0	0	0	182.389	0	0	0	0	0	193.102	0	0	0	0	0	0	0	0	176.975	0	0	0	0	0	0	0	0	0	0	0	0	176.965	0	0	0	0	0
		122	621.46	0	0	0	0	0	0	0	0	0	0	177.738	0	183.944	0	179.074	0	0	0	195.545	0	0	0	0	0	0	0	0	170.74	0	0	0	0	0	0	0	0	0	0	0	0	168.664	0	0	0	0	0
		123	625.32	0	0	0	0	0	0	0	0	0	0	0	0	185.511	0	186.452	0	0	0	186.023	0	0	0	0	0	0	0	0	171.5	0	0	0	0	0	0	0	0	0	0	0	0	170.066	0	0	0	0	0
		124	629.18	0	0	0	0	0	0	0	181.265	0	0	182.339	0	186.359	0	0	0	0	0	194.194	0	0	0	0	0	0	0	0	173.294	0	0	0	0	0	0	0	0	0	0	0	0	170.629	0	0	0	0	0
		125	633.04	175.878	0	0	0	0	0	0	186.34	0	0	173.623	0	188.668	0	0	0	0	0	193.182	0	0	0	0	0	0	0	0	180.57	0	0	0	0	0	0	0	0	0	0	0	0	173.621	0	0	0	0	0
		126	636.9	0	0	0	0	0	0	0	176.912	0	0	179.697	0	187.622	0	0	0	0	0	187.983	0	0	0	0	161.183	0	0	0	169.054	0	0	0	0	0	0	0	0	0	0	0	0	182.147	0	0	0	0	0
		127	640.76	0	0	0	0	0	0	0	175.8	0	0	183.796	0	179.631	0	0	0	0	0	190.859	0	0	0	0	0	0	0	0	163.842	0	0	0	0	0	0	0	0	0	0	0	0	175.967	0	0	0	0	0
		128	644.62	0	0	0	0	0	0	0	0	0	0	0	0	185.385	0	0	0	0	0	192.151	0	0	0	0	0	0	0	0	167.621	0	0	0	0	0	0	0	0	0	0	0	0	180.896	0	0	0	0	0
		129	648.48	0	0	0	0	0	0	0	180.146	0	0	175.667	0	190.54	0	184.991	0	0	0	190.902	0	0	0	0	0	0	0	0	182.015	0	0	0	0	0	0	0	0	0	0	0	0	181.2	0	0	0	0	0
		130	652.34	0	0	0	0	0	0	0	0	0	0	178.505	0	182.295	0	189.47	0	0	0	191.163	0	0	0	0	0	0	0	0	172.648	0	0	0	0	0	0	0	0	0	0	0	0	179.698	0	0	0	0	0
		131	656.2	0	0	0	0	0	0	0	0	0	0	177.717	0	183.371	0	186.167	0	0	0	190.795	0	0	0	0	0	0	0	0	167.54	0	0	0	0	0	0	0	0	0	0	0	0	178.421	0	0	0	0	0
		132	660.06	0	0	0	0	0	0	0	0	0	0	172.643	0	184.205	0	0	0	0	0	198.229	0	0	0	0	0	0	0	0	170.738	0	0	0	0	0	0	0	0	0	0	0	0	172.943	0	0	0	0	0
		133	663.92	0	185.557	0	0	0	0	0	177.065	0	0	171.968	0	190.438	0	190.233	0	0	0	197.306	0	0	0	0	0	0	0	0	162.199	0	0	0	0	0	0	0	0	0	0	0	0	176.347	0	0	0	0	179.768
		134	667.78	0	0	0	0	0	0	0	0	0	0	173.355	0	181.671	180.099	0	0	0	0	188.389	0	0	0	0	0	0	0	0	170.205	0	0	0	170.917	0	166.288	0	0	0	0	0	0	169.011	0	0	0	0	172.907
		135	671.64	0	0	0	0	0	0	0	0	0	0	167.925	0	184.859	0	0	0	0	0	186.881	0	0	0	0	0	0	0	0	184.864	0	0	0	0	0	0	0	0	0	0	0	0	175.502	0	0	0	0	0
		136	675.5	0	0	0	0	0	0	0	0	0	0	178.101	0	184.765	0	184.63	0	0	0	189.793	0	0	0	0	0	0	0	0	171.399	0	0	0	167.437	0	0	0	0	0	0	0	0	169.865	0	0	0	0	0
		137	679.36	0	0	0	0	0	0	0	0	0	0	168.059	0	178.199	179.854	188.061	0	0	0	200.636	0	0	0	0	0	0	0	0	173.942	0	0	0	168.095	0	183.97	0	0	0	0	0	0	175.55	0	0	0	0	171.916
		138	683.22	0	0	0	0	0	0	0	0	0	0	177.308	0	0	179.779	185.096	0	0	0	194.934	0	0	0	0	171.207	0	0	0	175.282	0	0	0	179.771	0	175.062	0	0	0	0	0	0	175.426	0	182.71	188.625	0	0
		139	687.08	0	0	0	0	0	0	0	0	0	0	173.979	0	187.069	0	181.186	0	0	0	190.178	0	0	0	0	0	0	0	0	176.152	0	0	0	0	0	168.798	0	0	0	0	0	0	173.789	0	0	0	0	0
		140	690.94	0	0	0	0	0	0	0	0	0	0	171.892	0	0	0	185.677	0	0	0	194.198	0	0	0	170.045	0	0	0	0	169.457	0	0	0	169.956	0	177.77	0	0	0	0	0	0	166.178	0	0	0	0	172.596
		141	694.8	0	0	0	0	0	0	0	0	0	0	171.265	0	0	0	200.414	0	0	0	190.804	0	0	0	0	0	0	0	0	176.698	0	0	0	0	0	0	0	0	0	0	0	0	173.26	0	0	0	0	0
		142	698.66	0	0	0	0	0	0	0	0	0	0	179.56	0	0	0	174.933	0	0	0	184.702	0	0	0	0	0	0	0	0	179.009	0	0	0	174.913	0	175.423	0	0	0	0	0	0	163.758	0	0	0	0	176.467
		143	702.52	0	0	0	0	0	0	0	0	0	0	179.279	0	0	184.623	192.599	0	0	0	186.305	0	0	0	0	0	0	0	0	174.24	0	0	0	170.205	0	185.909	0	0	0	0	0	0	171.171	0	0	0	0	0
		144	706.38	0	0	0	0	0	0	0	0	0	0	170.856	0	0	0	188.889	0	0	0	190.455	0	0	0	175.718	0	0	0	0	171.635	0	0	0	175.729	0	167.596	0	0	0	0	0	0	170.629	0	0	0	0	173.624
		145	710.24	0	0	0	0	0	0	0	0	0	0	179.357	0	0	0	186.334	0	0	153.675	191.689	0	0	0	0	173.547	0	0	0	172.481	0	0	0	171.452	0	172.932	0	0	0	0	0	0	173.499	0	183.232	0	0	0
		146	714.1	0	0	0	0	0	0	0	0	0	0	178.427	0	188.295	175.477	181.054	0	0	0	191.702	0	0	0	173.389	183.295	0	0	0	177.812	0	0	0	0	0	177.094	0	0	0	0	0	0	180.273	0	184.813	0	0	0
		147	717.96	0	0	0	0	0	0	0	0	0	0	176.861	0	0	0	177.458	0	0	0	200.413	0	0	0	172.029	0	0	0	0	0	0	0	0	176.972	0	172.608	0	0	0	0	0	0	184.766	0	180.558	0	0	0
		148	721.82	0	0	0	0	0	0	0	0	0	0	186.199	0	0	0	180.041	0	0	0	196.806	0	0	0	185.026	0	0	0	0	176.198	0	0	0	178.992	171.601	170.311	0	0	0	182.095	0	0	178.361	0	183.939	0	0	172.179
		149	725.68	0	0	0	0	0	0	0	185.014	0	0	186.768	0	0	0	183.231	0	0	0	196.929	0	0	0	174.351	0	0	0	0	175.44	0	0	0	177.557	0	176.037	0	0	0	178.169	0	0	180.334	0	176.905	0	0	0
		150	729.54	0	0	0	0	0	0	0	0	0	0	179.568	0	0	168.991	186.314	0	0	0	192.527	0	0	0	175.434	0	0	0	0	165.133	0	0	0	172.689	0	168.77	0	0	0	0	0	0	180.01	0	177.784	0	0	0
		151	733.4	0	0	0	0	0	0	0	0	0	0	180.009	0	0	0	0	0	0	0	191.966	0	0	0	180.559	179.117	0	0	0	175.231	0	0	0	174.936	0	171.248	0	0	0	178.136	0	0	184.602	0	173.5	0	0	0
		152	737.26	0	0	0	0	0	0	0	0	0	0	180.379	0	0	0	0	0	0	0	195.937	0	0	0	179.692	0	0	0	0	172.798	0	193.899	0	168.278	0	178.473	0	0	0	0	0	0	173.028	0	184.244	0	0	170.056
		153	741.12	193.551	0	0	0	0	0	0	0	0	0	179.086	0	0	180.412	0	0	0	0	193.393	0	0	0	182.595	0	0	0	0	185.571	0	0	0	0	0	178.174	0	0	0	0	0	0	180.494	0	174.915	0	0	0
		154	744.98	0	0	0	0	0	0	0	0	0	0	182.629	0	0	0	0	0	0	0	191.35	0	0	0	178.354	0	0	0	0	168.076	0	0	0	181.587	0	172.24	0	0	0	181.227	0	0	181.689	0	175.783	0	162.549	175.794
		155	748.84	0	0	0	0	0	0	0	0	0	0	174.309	0	0	0	176.002	0	188.601	0	189.48	0	177.776	0	176.946	0	0	0	0	168.713	0	0	0	175.164	0	166.881	0	0	0	0	0	0	174.151	0	179.495	0	0	171.237
		156	752.7	0	0	0	0	0	0	0	0	183.286	0	176.644	0	0	0	0	0	0	0	190.201	0	0	173.207	172.114	0	0	0	0	169.025	0	0	0	171.057	0	173.201	0	0	0	178.751	0	0	182.905	0	175.123	0	0	180.73
		157	756.56	0	0	0	0	0	0	0	0	0	0	181.221	0	0	194.551	178.461	0	0	0	189.775	0	0	0	176.831	0	0	0	0	167.52	0	0	0	166.813	0	168.266	0	0	0	0	0	0	179.544	0	0	0	0	176.507
		158	760.42	0	0	0	0	0	0	0	0	0	0	182.532	0	0	0	0	0	0	0	188.869	0	0	178.941	177.458	0	0	0	0	166.071	0	0	0	0	0	165.304	0	0	0	177.104	0	0	176.593	0	176.131	0	0	171.242
		159	764.28	0	193.735	0	0	0	0	0	0	0	0	186.547	0	0	177.666	0	0	0	0	194.502	0	0	0	171.223	0	0	167.132	0	168.605	0	0	0	0	0	0	0	0	0	177.199	0	0	185.294	0	194.414	0	0	174.611
		160	768.14	0	0	0	0	0	0	0	0	0	0	179.539	0	0	0	0	0	0	0	183.439	0	0	0	0	0	0	0	0	174.656	0	0	0	0	0	171.43	0	0	0	0	0	0	171.656	0	181.202	0	162.965	172.863
		161	772	0	0	0	0	0	0	0	0	0	0	172.307	0	180.26	0	0	0	0	0	188.547	0	0	176.162	0	0	0	0	0	173.354	0	0	0	0	0	162.129	0	0	0	177.371	0	0	174.74	0	184.822	0	0	176.223
		162	775.86	0	0	0	0	0	0	0	0	0	0	186.429	0	181.111	0	175.524	0	0	0	194.841	0	0	181.556	173.069	0	0	0	0	172.67	0	0	0	175.804	0	173.065	0	0	0	0	0	0	179.138	0	185.188	0	0	169.5
		163	779.72	0	0	0	0	0	183.883	0	0	0	0	180.705	0	177.683	0	0	0	0	0	191.238	0	0	170.505	0	0	0	0	0	161.467	0	0	0	0	0	172.942	0	0	0	0	0	0	171.7	0	178.733	0	0	178.035
		164	783.58	0	0	0	0	0	0	0	177.632	0	0	192.2	0	179.337	0	0	0	0	0	188.318	0	0	176.944	0	0	0	0	0	164.814	0	171.413	0	0	0	173.629	0	0	0	0	0	0	185.307	0	0	0	0	171.663
		165	787.44	186.485	0	0	0	0	193.765	0	0	0	0	177.643	0	187.877	183.792	0	0	0	0	186.437	0	0	169.288	0	0	0	0	0	165.41	0	0	0	0	0	167.9	0	0	0	167.13	0	0	180.527	0	180.718	0	0	163.798
		166	791.3	0	0	0	0	0	196.629	186.11	0	0	0	174.646	0	178.427	0	0	0	0	0	193.638	0	0	179.641	0	0	0	0	0	178.999	0	179.654	0	0	0	170.435	0	0	0	0	0	0	180.592	0	177.34	0	0	175.567
		167	795.16	0	0	0	177.286	0	197.339	0	175.099	0	0	181.049	0	184.791	179.151	176.469	0	0	0	192.109	0	172.686	171.609	0	0	0	0	0	167.831	0	169.303	0	0	0	167.994	0	0	0	0	0	0	176.336	0	185.656	0	0	171.851
		168	799.02	0	0	0	0	0	199.101	190.01	0	0	0	183.24	0	179.702	168.77	178.391	0	0	0	189.057	0	0	179.106	0	0	0	0	0	161.207	0	169.518	0	0	0	0	0	0	0	0	0	0	177.462	0	189.662	0	0	168.443
		169	802.88	0	0	0	179.089	0	194.149	0	0	0	0	178.912	0	176.801	0	0	0	0	0	192.03	0	175.21	177.93	0	0	0	0	0	169.02	0	0	0	0	0	172.206	0	0	0	0	0	0	168.568	0	174.22	0	0	166.169
		170	806.74	0	0	0	173.284	0	192.119	186.295	177.706	0	0	0	0	176.413	177.106	0	0	0	0	195.247	0	0	173.203	0	0	0	0	0	170.301	0	175.683	0	0	0	182.515	0	187.297	0	0	0	0	174.561	0	0	0	0	169.447
		171	810.6	0	0	0	175.408	0	186.341	0	0	0	0	0	0	179.955	0	182.51	0	0	0	0	0	0	174.138	0	0	0	0	0	177.778	0	171.882	0	0	203.078	164.136	0	0	0	0	0	189.025	182.949	0	184.201	0	0	170.307
		172	814.46	0	0	0	178.898	0	191.421	182.634	0	0	0	180.938	0	179.319	0	0	0	0	0	185.88	0	0	175.976	0	0	0	0	0	172.527	0	178.286	0	0	0	179.833	0	0	0	0	0	0	175.128	0	186.725	0	0	170.436
		173	818.32	0	0	0	0	0	192.396	184.194	0	0	0	189.359	0	173.604	0	0	0	0	0	191.433	0	185.358	175.838	0	0	0	0	0	171.178	0	177.074	0	0	0	171.239	0	0	0	0	0	0	173.903	0	184.376	0	0	166.713
		174	822.18	0	0	0	184.052	0	181.489	178.707	0	0	0	185.293	0	182.129	0	179.594	0	0	0	191.28	0	181.471	176.623	0	0	0	0	0	176.114	0	170.912	0	0	0	0	0	0	0	0	0	0	167.113	0	179.747	0	0	165.765
		175	826.04	0	0	0	181.9	0	177.253	182.154	0	0	0	0	0	183.056	178.66	0	0	0	0	190.869	0	175.541	172.652	0	0	0	0	0	169.524	0	183.12	0	0	0	170.099	0	0	0	0	0	0	179.809	0	192.682	0	0	177.14
		176	829.9	0	0	0	175.662	0	188.308	181.1	0	0	0	0	0	180.235	173.761	0	0	0	0	187.445	0	185.668	177.416	0	0	0	169.119	0	174.956	0	177.803	0	0	0	171.008	0	0	0	0	0	0	179.538	0	192.451	0	0	175.265
		177	833.76	0	0	0	183.519	0	197.214	185.652	0	0	0	0	0	178.604	0	0	0	0	0	189.581	0	180.964	170.333	0	0	0	0	0	176.894	0	173.11	0	0	0	0	0	0	0	178.166	0	0	180.905	0	188.847	0	0	178.321
		178	837.62	0	0	177.759	178.253	0	186.626	187.182	0	0	0	178.967	0	190.599	0	0	0	0	0	188.544	0	181.053	179.523	0	0	0	0	0	172.801	0	172.489	0	0	0	172.212	0	0	0	166.832	0	0	180.645	0	0	0	0	163.334
		179	841.48	0	0	0	183.906	0	195.009	172.314	0	0	184.721	0	0	190.972	182.519	0	0	0	0	188.481	0	179.533	180.616	0	0	0	0	0	167.826	0	177.027	0	0	0	0	0	0	0	173.609	0	0	0	0	184.495	0	0	166.685
		180	845.34	0	0	0	184.036	0	193.458	173.181	0	0	182.641	0	0	184.624	175.091	0	0	0	0	191.21	0	179.336	176.905	0	0	0	0	0	170.665	0	172.381	0	0	0	167.647	0	0	0	0	0	0	184.817	0	0	0	0	0
		181	849.2	0	0	0	180.65	0	179.34	176.097	0	0	0	179.112	0	182.564	180.385	0	0	0	0	190.949	0	185.116	174.038	0	0	0	0	0	171.005	0	185.211	0	0	0	167.432	0	0	0	173.816	0	0	179.897	0	0	0	0	170.589
		182	853.06	0	0	0	186.363	0	188.342	184.002	0	0	0	183.962	0	185.31	169.011	0	0	0	0	196.54	0	181.763	172.507	0	0	0	165.439	0	171.058	0	177.641	0	0	0	166.028	0	0	0	0	0	0	177.593	0	0	0	0	164.138
		183	856.92	0	0	0	182.125	0	197.156	184.622	0	0	0	0	0	183.833	0	0	0	0	0	189.331	0	175.277	178.152	0	0	0	0	0	180.176	0	174.853	0	0	0	170.699	0	0	0	172.887	0	0	183.745	0	0	0	0	164.299
		184	860.78	0	0	0	180.094	0	195.942	184.577	0	0	0	175.228	0	181.608	178.854	0	0	0	0	190.226	0	180.712	168.055	0	0	0	0	0	177.702	0	183.792	0	0	0	167.459	0	0	0	170.814	0	0	183.83	0	0	0	0	169.833
		185	864.64	0	0	0	185.205	0	190.722	196.171	0	0	0	0	0	189.811	177.192	0	0	0	0	194.595	0	178.987	180.351	0	0	0	0	0	170.955	0	164.422	0	0	0	172.303	0	189.21	0	183.093	0	0	190.258	0	177.937	0	0	176.699
		186	868.5	0	0	0	179.573	0	186.634	185.982	0	0	0	182.99	0	185.045	182.19	0	0	0	0	194.012	0	180.764	177.645	0	0	0	0	0	169.369	0	176.254	0	0	0	166.5	0	0	0	183.082	0	0	185.458	0	0	0	0	168.851
		187	872.36	0	0	169.22	176.153	0	187.216	185.357	0	0	0	0	0	196.294	178.899	164.951	0	0	0	191.497	0	178.687	176.804	0	0	0	0	0	173.781	0	178.182	0	0	0	0	0	0	0	173.002	0	0	186.712	0	0	0	0	174.967
		188	876.22	0	0	170.194	0	0	188.004	180.712	0	0	0	176.664	0	184.143	172.174	175.721	0	0	0	195.29	0	184.283	175.404	0	0	0	0	0	156.611	0	168.018	0	0	0	169.329	0	0	0	174.672	0	0	179.607	0	0	0	0	167.404
		189	880.08	0	0	0	0	176.992	188.034	194.566	0	0	0	175.003	0	184.175	0	171.645	176.803	0	0	188.085	0	178.088	171.705	0	0	0	172.511	0	183.687	0	174.111	0	0	0	0	0	0	0	173.354	0	0	177.044	0	0	0	0	0
		190	883.94	0	0	177.556	176.761	0	183.758	181.174	0	0	0	184.76	0	185.028	0	0	0	0	0	197.304	0	176.095	168.497	0	173.845	0	174.929	0	171.92	0	166.984	0	0	0	167.316	0	0	0	0	0	0	190.073	0	0	0	0	175.657
		191	887.8	0	0	174.365	0	0	199.24	181.557	176.024	0	0	173.4	0	190.079	0	172.844	0	0	0	188.621	0	173.729	174.335	0	0	0	0	0	171.077	0	169.605	0	0	0	170.155	0	0	0	179.399	0	0	181.827	0	0	0	0	0
		192	891.66	0	0	0	173.551	0	192.704	178.279	174.992	0	0	188.362	0	0	170.864	172.139	0	0	0	191.963	0	175.96	174.967	0	171.22	0	181.043	0	175.782	0	175.727	0	0	0	170.642	0	0	0	183.512	0	0	184.104	0	0	0	0	168.242
		193	895.52	0	0	0	0	0	192.732	188.064	0	0	0	177.177	0	186.348	168.126	179.781	0	0	0	187.525	0	183.248	174.462	0	0	0	172.189	0	172.904	0	178.178	0	0	0	188.113	0	0	0	0	0	0	184.149	0	0	0	0	163.156
		194	899.38	0	0	0	0	0	188.583	185.821	160.574	0	0	177.163	0	190.636	178.138	167.368	0	0	0	194.215	0	177.894	170.578	0	0	0	173.031	0	173.135	0	176.604	0	0	0	173.576	0	0	181.171	182.372	0	0	177.174	0	0	0	0	0
		195	903.24	0	0	167.447	0	0	187.1	180.308	0	0	0	179.333	0	187.539	174.351	166.283	167.776	0	0	187.86	0	183.333	174.548	0	0	0	0	0	173.362	0	171.054	0	0	0	180.842	0	0	0	176.063	0	0	193.513	0	0	0	0	173.491
		196	907.1	0	0	173.46	0	0	185.291	184.791	0	177.621	0	0	0	189.68	178.687	175.355	0	0	0	181.015	0	164.961	173.345	0	0	0	179.174	0	182.148	0	172.215	0	0	0	178.465	0	0	0	177.212	0	0	0	0	0	0	0	172.93
		197	910.96	0	0	178.136	174.306	0	178.779	0	166.329	0	0	179.06	0	185.287	178.888	174.62	169.357	0	0	190.614	0	180.549	168.856	0	0	0	181.833	0	0	0	172.79	0	0	0	174.337	0	0	0	181.591	0	0	179.663	0	0	0	0	173.944
		198	914.82	168.84	0	172.985	177.336	0	190.636	181.992	172.516	0	0	0	0	0	172.252	167.457	170.579	0	0	187.987	0	181.871	174.206	0	0	0	0	0	167.038	0	186.033	0	0	0	160.114	0	0	0	175.408	0	0	0	0	0	0	0	0
		199	918.68	0	0	172.309	169.03	0	191.783	183.468	178.564	0	0	0	0	180.223	173.596	169.816	163.28	0	0	193.48	0	177.897	171.114	0	0	0	170.608	0	172.99	0	176.124	0	0	0	173.006	0	0	0	182.089	0	0	0	0	0	0	0	0
		200	922.54	0	0	165.606	177.404	178.115	191.118	185.177	0	0	174.961	0	0	0	173.47	175.064	165.967	0	0	193.124	0	193.538	175.109	0	174.146	0	187.789	0	0	0	175.875	0	0	0	180.018	0	0	0	182.865	0	0	0	0	0	0	0	166.992
		201	926.4	0	0	174.271	181.479	0	191.427	181.813	176.187	0	0	0	0	192.121	174.863	179.849	171.745	0	0	193.919	0	179.768	168.194	0	0	0	179.653	0	171.164	0	173.681	0	0	0	171.785	0	0	0	178.246	0	0	0	0	0	0	0	167.464
		202	930.26	0	0	167.57	185.345	0	180.477	189.363	166.974	0	0	183.828	165.278	184.3	165.752	181.146	161.533	0	0	184.563	0	182.667	175.298	0	0	0	173.876	0	161.402	0	172.791	0	0	0	174.246	0	0	0	177.714	0	0	0	0	0	0	0	172.176
		203	934.12	0	0	168.611	174.18	0	183.559	180.755	170.124	0	0	186.927	0	188.796	161.883	178.575	171.424	0	0	191.636	0	177.452	167.798	0	0	0	181.535	0	160.563	0	0	0	0	0	168.739	0	0	0	185.36	0	0	0	0	0	0	0	0
		204	937.98	0	0	181.123	175.749	0	181.887	180.787	0	0	0	0	0	185.305	180.141	175.822	167.018	0	0	185.884	0	179.645	167.619	0	0	0	185.747	0	169.178	0	186.314	0	0	0	172.581	0	0	0	174.9	0	0	0	0	0	0	0	163.26
		205	941.84	0	0	175.689	174.736	0	190.357	183.685	0	0	0	0	0	197.301	165.705	169.727	0	0	0	189.987	0	175.249	169.843	0	165.106	0	180.964	0	166.743	0	187.627	0	0	0	177.736	0	0	0	179.649	0	0	0	0	0	0	0	0
		206	945.7	0	0	173.68	179.423	0	181.881	185.564	0	0	0	0	0	189.839	175.212	181.674	160.874	0	0	185.915	0	176.124	174.354	0	0	0	0	0	171.687	0	183.382	0	0	0	171.614	0	0	0	180.931	0	0	0	0	0	0	0	0
		207	949.56	0	170.678	173.533	182.719	0	191.347	187.716	177.548	0	0	0	0	0	177.208	172.42	164.646	0	0	192.719	0	174.251	179.683	0	0	0	169.744	0	173.962	0	176.62	0	0	0	168.356	0	0	0	186.115	0	0	0	0	0	0	0	165.547
		208	953.42	0	0	171.061	178.431	0	189.223	182.912	174.081	0	0	0	0	0	172.667	171.581	166.907	0	0	178.928	0	169.99	184.277	0	0	0	174.682	0	165.948	0	0	0	0	0	170.47	0	0	0	181.449	0	0	0	0	0	0	0	180.546
		209	957.28	0	0	161.061	183.529	0	191.576	187.217	0	0	0	175.558	0	0	176.497	175.557	164.19	0	0	189.383	0	169.76	180.477	0	0	0	170.973	0	0	0	170.427	0	0	0	170.17	0	0	0	186.459	0	0	0	0	0	0	0	176.644
		210	961.14	0	0	0	175.694	0	179.71	182.234	169.322	180.566	0	184.807	0	0	181.801	165.977	167.583	0	0	188.739	0	173.031	173.619	0	0	0	173.972	0	171.359	0	176.092	0	160.135	0	175.963	0	0	0	177.059	0	0	0	0	0	0	0	169.618
		211	965	0	0	0	178.848	0	188.772	186.33	166.24	0	0	188.335	0	186.056	170.091	167.245	174.772	0	0	190.09	0	165.349	168.297	0	0	0	0	0	0	0	183.662	0	160.573	0	170.402	0	0	0	175.735	0	0	0	0	0	0	0	173.148
		212	968.86	0	0	0	179.712	0	190.247	191.686	0	181.556	0	174.412	0	0	178.783	164.822	165.449	0	0	184.818	0	176.449	173.971	175.22	0	0	0	0	169.539	0	186.603	0	170.767	0	168.758	0	0	0	172.1	0	0	0	0	0	0	0	162.673
		213	972.72	0	0	0	178.919	0	185.053	180.217	172.723	187.115	0	0	0	0	172.353	171.828	167.915	0	0	187.615	0	171.174	164.517	0	0	0	178.349	0	180.499	0	0	0	0	0	173.402	0	0	0	170.569	0	0	0	0	0	0	0	182.283
		214	976.58	0	0	173.209	176.47	0	193.34	0	0	185.714	0	187.456	0	0	182.765	168.506	167.264	0	0	193.408	0	173.631	183.374	176.943	170.442	0	0	0	0	0	175.492	0	165.866	0	172.474	0	0	0	176.244	0	0	0	0	0	0	0	0
		215	980.44	200.235	175.972	0	180.128	0	186.226	179.215	0	183.216	0	0	0	0	174.179	179.702	167.253	0	0	0	0	177.484	176.391	167.136	0	0	0	0	0	0	176.225	0	163.875	0	166.412	0	0	0	173.415	0	0	0	0	0	0	0	0
		216	984.3	0	0	0	184.122	0	194.42	0	0	182.359	0	0	0	0	181.609	169.817	166.488	0	0	187.285	0	0	174.188	168.277	0	0	0	0	166.192	0	0	0	0	0	167.593	0	0	0	177.934	0	0	0	0	0	0	0	0
		217	988.16	0	176.232	0	176	0	186.941	0	174.282	185.321	0	179.169	0	0	177.018	177.951	170.124	0	0	186.645	166.268	0	0	168.191	166.429	0	0	0	167.279	0	170.208	0	165.672	0	176.32	0	0	0	182.827	0	0	0	0	0	0	0	161.452
		218	992.02	0	187.932	0	178.588	0	189.55	0	0	182.991	0	0	0	0	181.681	177.759	171.563	0	0	0	0	176.995	171.041	0	173.577	0	0	0	0	0	0	0	160.333	0	0	0	0	0	174.819	0	0	0	0	0	0	0	168.967
		219	995.88	0	0	0	175.835	0	181.129	0	0	184.615	0	177.327	0	0	183.291	175.334	162.369	0	0	192.93	169.803	178.918	165.114	169.814	0	0	174.677	0	0	184.929	0	0	0	0	168.835	0	0	0	178.95	0	0	0	0	0	0	0	0
		220	999.74	0	0	0	0	0	184.222	0	0	182.027	0	176.089	0	0	170.964	168.641	162.77	0	0	189.714	170.332	169.711	176.202	169.84	0	0	0	0	0	178.131	173.916	0	0	0	171.771	0	0	0	173.4	0	0	186.39	0	0	0	0	162.341
		221	1003.6	0	0	0	0	0	187.509	0	0	196.721	0	0	0	0	169.672	167.558	0	0	0	192.306	157.343	0	0	178.845	0	0	0	0	163.401	0	170.034	0	166.048	0	0	0	0	0	189.699	0	0	0	0	0	0	0	0
		222	1007.46	0	172.045	0	179.802	0	188.52	0	0	187.203	0	0	0	0	170.711	0	0	0	0	198.811	0	0	168.52	0	168.869	0	0	0	173.901	0	174.148	0	171.91	0	172.519	0	0	0	185.814	0	0	0	0	0	0	0	0
		223	1011.32	0	0	0	173.938	178.095	181.315	0	0	179.054	0	0	0	185.761	168.763	170.788	0	0	0	0	0	0	0	177.023	0	0	0	0	168.789	178.913	173.307	165.612	0	0	173.273	0	0	0	177.388	0	0	0	0	0	0	0	0
		224	1015.18	0	0	0	0	0	182.82	0	0	186.337	0	174.071	0	183.624	172.927	0	0	0	0	201.021	159.478	176.184	175.918	177.368	175.554	0	169.341	0	163.258	180.102	184.273	0	0	0	168.146	0	0	0	177.848	0	167.061	0	0	0	0	0	0
		225	1019.04	0	0	0	172.493	0	195.871	0	0	186.86	0	172.716	0	0	168.842	171.498	0	0	0	190.366	0	173.976	173.201	140.78	175.157	0	0	0	176.28	177.466	184.308	0	180.783	0	176.425	0	0	0	178.046	0	0	0	0	0	0	0	0
		226	1022.9	0	0	0	0	173.697	189.032	0	0	183.452	0	176.318	0	0	174.917	171.087	0	0	0	197.77	157.582	179.062	0	173.602	0	0	0	0	161.594	175.351	172.362	0	170.644	0	170.713	166.859	0	0	183.25	0	0	0	0	0	0	0	0
		227	1026.76	0	0	0	0	0	188.629	0	0	174.435	0	177.96	0	185.702	171.053	0	0	0	0	194.453	0	169.519	0	171.382	168.332	0	0	0	164.389	173.949	165.373	0	161.443	0	171.652	170.758	0	0	180.117	0	0	0	0	0	0	0	169.896
		228	1030.62	0	0	0	177.886	175.706	188.739	0	0	176.909	0	174.308	0	189.947	172.156	0	169.285	0	0	199.958	0	178.291	0	172.089	166.227	0	0	0	171.986	176.624	175.042	0	164.982	0	168.668	169.99	173.46	0	178.043	0	0	0	0	0	0	0	155.672
		229	1034.48	0	0	0	176.201	178.808	181.923	0	178.987	185.439	0	181.29	0	191.677	178.747	184.245	0	0	0	189.49	161.232	175.706	0	177.244	180.795	0	0	0	165.541	172.596	171.987	0	0	0	0	170.82	0	0	177.001	0	0	0	0	0	0	0	0
		230	1038.34	167.342	0	0	176.194	178.446	190.79	0	0	184.833	0	179.684	0	191.556	169.807	176.636	169.742	0	0	191.711	0	174.356	0	177.028	174.92	0	0	0	169.855	171.439	176.957	0	162.998	0	172.296	173.609	0	0	173.408	0	0	0	0	0	0	0	172.761
		231	1042.2	157.144	0	0	0	172.216	195.171	0	0	185.816	0	177.673	0	184.773	176.793	174.404	0	0	0	0	0	175.285	0	175.773	0	0	0	0	161.421	163.208	175.716	0	166.221	0	174.836	167.698	0	0	178.922	0	0	171.739	0	0	0	0	0
		232	1046.06	166.295	0	0	182.15	177.156	187.863	0	0	185.574	186.596	177.56	0	184.665	0	0	0	0	0	188.156	0	173.576	0	174.591	158.952	0	0	0	0	174.649	174.945	166.154	0	0	173.948	0	0	0	177.099	0	0	0	0	0	0	0	0
		233	1049.92	161.772	0	0	178.007	178.542	187.603	0	0	185.556	178.509	171.602	0	191.09	170.244	162.165	0	0	0	0	153.096	170.254	0	179.498	170.555	0	0	0	174.317	172.081	177.492	0	0	0	0	159.465	174.406	0	178.88	173.32	0	0	0	0	0	0	169.929
		234	1053.78	164.286	0	0	173.799	175.272	195.606	0	0	186.551	0	181.462	0	185.997	169.976	167.245	0	0	0	0	0	175.101	0	176.349	0	0	0	0	169.435	176.097	171.278	162.781	164.063	175.917	167.24	164.568	0	0	173.735	0	0	0	0	0	0	0	0
		235	1057.64	185.666	0	0	0	177.855	187.745	0	0	179.456	0	176.228	0	183.126	170.986	0	0	0	0	189.082	0	170.385	0	181.383	171.9	0	0	0	193.592	170.494	178.156	0	170.586	0	170.013	166.336	179.899	0	174.682	0	0	167.152	0	0	0	0	0
		236	1061.5	159.343	0	0	0	173.604	186.31	0	0	188.055	0	183.971	0	185.949	175.983	0	0	165.043	183.997	190.195	0	173.451	0	177.066	171.265	0	0	0	163.619	178.938	171.126	0	163.275	0	0	162.07	0	0	182.981	0	0	174.719	0	0	0	0	0
		237	1065.36	160.755	0	0	0	172.036	189.801	0	0	184.205	0	178.062	0	0	179.667	0	0	169.456	0	193.121	0	177.522	169.571	173.327	0	0	0	0	0	179.342	170.448	0	154.846	0	175.721	165.843	0	0	175.643	0	0	181.049	0	175.765	0	0	178.461
		238	1069.22	161.187	0	0	173.375	172.25	184.617	0	0	181.065	176.596	179.295	0	191.956	174.468	0	0	0	0	187.282	0	176.249	0	171.976	175.645	0	0	0	0	179.485	173.141	0	159.076	0	166.56	159.023	171.554	0	175.848	0	0	0	0	0	0	0	0
		239	1073.08	166.007	0	0	0	173.254	181.804	0	0	175.816	178.776	177.172	0	196.11	174.943	0	0	0	0	184.668	0	177.636	0	172.239	172.078	0	0	0	0	173.893	181.268	0	167.152	173.223	178.323	169.406	174.028	0	176.043	0	0	175.447	0	0	0	0	0
		240	1076.94	174.619	0	0	0	175.747	182.311	0	0	186.095	173.013	176.518	0	0	170.078	181.261	0	0	0	191.808	152.501	169.213	0	180.399	172.486	0	0	0	0	175.353	175.791	162.741	164.985	0	162.468	156.504	162.783	0	172.86	0	198.114	169.798	0	175.545	0	0	0
		241	1080.8	167.567	0	0	193.382	176.668	181.658	0	0	184.072	180.972	174.539	0	0	170.625	0	0	0	0	193.273	167.633	176.207	0	176.222	177.462	0	0	0	0	175.502	170.889	0	166.502	0	175.74	0	164.868	0	172.676	0	0	0	0	0	0	0	170.333
		242	1084.66	164.299	0	0	0	167.27	187.988	0	0	179.12	176.178	171.967	0	0	166.646	162.546	0	172.078	0	182.421	0	171.475	0	187.836	167.586	0	0	0	0	165.469	174.154	0	167.612	178.974	177.883	169.78	172.301	0	193.158	0	191.248	171.471	0	170.311	200.153	0	0
		243	1088.52	170.7	0	0	0	174.268	179.07	0	0	182.462	177.937	174.328	0	192.782	169.527	165.302	0	175.756	0	188.336	151.932	172.949	0	180.866	168.295	0	0	0	0	169.849	174.216	169.842	164.721	178.718	0	164.957	171.254	0	182.426	0	0	177.864	0	165.452	0	0	162.918
		244	1092.38	168.727	0	0	0	171.553	193.399	0	0	176.308	187.366	171.46	0	193.042	165.023	0	0	171.204	0	187.053	161.583	177.589	0	177.399	161.509	0	0	0	0	179.895	179.697	174.777	164.758	0	167.429	163.843	173.096	0	182.597	0	0	178.632	0	163.941	0	0	0
		245	1096.24	171.093	0	0	0	173.656	183.815	180.397	0	181.91	178.964	174.594	0	198.118	158.347	168.031	0	176.657	0	194.211	149.237	179.147	158.657	183.462	176.641	0	0	0	0	175.566	185.474	0	174.691	0	0	169.984	170.658	0	177.551	0	0	178.604	0	164.215	0	0	0
		246	1100.1	165.424	0	0	0	167.914	184.127	0	0	178.823	186.087	168.821	0	196.444	168.02	169.126	0	171.934	0	187.594	0	168.605	164.659	181.824	0	0	0	0	0	180.828	186.275	160.484	166.423	170.937	169.072	164.813	171.24	0	179.773	0	0	0	0	174.509	0	0	179.194
		247	1103.96	169.011	0	0	0	0	180.339	0	0	185.766	184.952	179.619	0	188.67	164.966	162.462	0	164.694	0	186.593	0	176.072	167.572	0	171.24	0	0	0	0	179.083	180.141	176.05	0	181.913	165.939	0	162.478	0	181.877	0	0	176.4	0	172.701	0	0	171.247
		248	1107.82	168.127	0	0	0	0	187.752	0	0	175.847	187.139	176.849	0	194.224	163.1	163.794	0	164.849	0	0	169.25	179.834	167.959	0	163.957	0	0	0	0	176.271	169.436	168.443	0	169.373	165.486	165.412	165.31	0	182.183	0	0	173.11	0	172.808	0	0	0
		249	1111.68	170.943	0	0	0	174.915	188.038	0	177.864	179.456	179.668	168.608	0	186.651	163.78	170.695	0	165.434	0	0	157.298	182.335	0	0	167.534	0	0	0	0	0	170.614	171.743	171.987	173.737	0	0	170.024	0	187.464	0	0	179.347	0	183.024	0	0	169.102
		250	1115.54	171.772	0	0	0	0	185.42	0	0	176.396	188.202	172.873	0	190.895	172.071	168.936	0	180.217	0	185.703	0	182.616	172.264	0	163.813	0	0	0	0	185.317	171.728	169.363	0	0	0	167.69	168.718	0	186.824	0	0	172.011	0	171.525	0	0	162.482
		251	1119.4	167.752	0	0	0	0	180.356	0	0	177.962	180.802	174.032	0	185.833	0	168.943	0	176.134	0	186.211	161.387	180.849	0	177.573	166.208	0	0	0	0	168.242	0	0	0	169.673	0	167.45	169.914	0	192.956	0	0	0	0	0	0	0	168.24
		252	1123.26	164.879	0	0	0	0	176.902	0	0	180.825	170.794	169.785	0	191.576	172.367	165.871	0	169.921	0	188.884	162.917	188.749	168.138	0	162.849	0	0	0	165.703	172.269	179.319	173.302	0	164.608	175.69	0	164.834	0	192.409	0	0	180.143	0	178.919	0	0	165.872
		253	1127.12	163.295	0	0	0	0	188.214	0	0	186.348	181.422	174.452	0	0	165.103	168.732	0	168.437	0	188.763	0	179.765	167.859	0	162.292	0	0	0	0	168.856	174.039	0	0	166.533	173.917	162.355	174.299	0	177.586	0	0	185.936	0	168.333	0	0	164.759
		254	1130.98	157.523	0	192.571	0	0	175.325	0	0	179.624	172.054	170.47	0	0	168.866	166.483	0	169.421	0	195.621	155.894	178.46	161.94	0	167.149	0	0	0	0	175.98	177.347	177.801	0	0	0	0	173.289	0	185.013	0	0	175.306	0	170.176	0	0	167.651
		255	1134.84	165.304	0	0	0	0	188.408	0	0	173.781	175.563	165.42	0	195.419	0	170.87	0	172.669	0	194.04	152.183	186.801	164.556	0	167.719	0	0	0	0	184.626	176.239	0	0	168.763	0	0	0	0	176.648	0	0	0	173.044	168.556	0	0	169.424
		256	1138.7	156.518	0	0	0	0	188.551	0	166.118	181.915	189.861	172.01	0	190.485	0	160.524	0	166.523	0	184.633	159.499	179.263	160.92	0	170.825	0	0	0	0	178.477	0	0	0	170.84	174.452	174.934	163.946	0	190.581	0	0	180.509	0	173.894	0	0	172.912
		257	1142.56	165.743	0	0	0	0	184.442	0	171.558	184.031	0	174.411	0	185.17	0	169.504	0	179.728	0	183.725	156.284	179.493	166.956	0	167.524	0	0	0	165.343	171.949	172.58	0	0	0	0	0	0	0	183.797	0	0	183.111	0	173.25	0	0	172.331
		258	1146.42	166.661	0	0	0	0	190.232	0	177.093	184.119	182.456	168.209	0	0	0	173.601	0	173.016	0	181.98	160.547	178.735	160.712	0	171.385	0	0	0	0	177.886	175.192	172.677	0	170.402	0	166.214	171.972	0	187.69	0	0	172.12	179.182	170.2	0	0	171.786
		259	1150.28	167.77	0	0	0	0	189.16	0	179.661	179.783	179.868	172.168	0	190.046	0	173.485	0	171.285	0	185.228	157.058	176.482	163.834	0	0	0	0	0	0	180.148	171.932	0	0	174.789	0	0	176.285	0	188.928	0	0	190.562	0	160.756	0	201.035	173.989
		260	1154.14	0	0	0	0	0	186.988	0	0	170.499	184.768	176.192	0	179.96	0	169.683	0	160.064	0	183.049	0	180.029	164.786	0	165.454	0	0	0	169.497	178.883	171.593	167.738	0	171.045	0	160.371	175.381	0	179.633	0	0	171.962	0	177.687	0	0	175.277
		261	1158	175.712	0	0	0	0	192.546	0	176.442	176.681	168.801	172.892	0	184.076	0	179.543	0	168.01	0	181.567	163.207	175.771	164.043	0	163.274	0	0	0	162.249	175.223	179.492	170.736	0	167.718	163.882	0	168.693	0	181.673	0	0	172.791	0	170.187	0	0	0
		262	1161.86	169.928	0	0	0	0	179.455	0	179.023	174.462	176.592	168.347	0	190.636	0	172.278	0	0	0	182.044	160.04	172.383	170.898	0	162.608	0	0	0	0	178.742	169.778	162.177	0	175.518	0	0	0	0	182.457	0	0	171.666	0	170.522	0	0	164.785
		263	1165.72	163.467	0	0	0	0	176.832	0	182.347	182.941	173.794	178.381	0	0	0	170.959	0	169.95	0	194.996	163.445	172.132	167.785	0	164.775	0	0	0	0	179.533	0	172.76	0	170.791	0	167.091	169.938	0	170.808	0	0	175.646	0	167.52	0	0	167.594
		264	1169.58	170.523	0	0	0	0	181.681	0	176.514	181.837	176.959	175.996	0	175.4	0	178.884	0	165.298	0	194.479	163.247	180.379	164.483	0	161.122	0	0	0	166.121	182.638	166.394	168.288	0	0	0	0	164.2	0	179.374	0	0	174.048	0	163.912	0	0	169.652
		265	1173.44	172.568	0	0	0	0	194.338	0	181.242	175.814	174.003	173.5	0	187.45	0	176.825	0	161.001	0	183.247	0	181.616	164.101	0	161.028	172.877	0	0	0	181.911	182.79	167.951	0	178.009	0	0	162.93	0	173.528	0	0	172.05	0	169.069	0	0	177.745
		266	1177.3	0	0	0	167.801	0	189.333	0	179.282	161.695	173.077	165.797	0	184.437	0	0	0	166.661	0	181.773	0	172.483	167.919	0	166.103	0	167.107	0	186.609	177.092	175.541	0	0	171.365	0	201.897	167.69	0	172.319	0	0	170.293	0	167.909	0	0	175.258
		267	1181.16	171.946	171.652	0	171.299	0	195.208	0	177.265	174.783	178.988	173.902	0	185.576	0	174.423	0	167.522	0	0	0	175.762	169.238	0	161.634	0	0	0	172.053	184.659	0	0	0	173.043	0	0	165.872	0	174.592	0	0	181.491	196.778	168.775	0	0	168.732
		268	1185.02	168.238	169.05	0	0	0	192.915	0	177.99	180.755	174.255	164.428	0	189.905	0	174.79	0	170.72	0	184.997	169.044	183.294	171.087	0	162.308	0	0	0	164.119	180.112	166.824	0	0	0	168.713	171.372	172.566	0	184.363	199.31	0	174.278	180.032	161.459	0	0	181.548
		269	1188.88	182.723	0	0	0	0	186.255	0	180.839	178.46	173.97	170.028	0	188.198	0	165.417	0	167.028	0	182.492	164.453	171.071	164.505	0	166.748	0	0	0	161.311	180.867	168.163	0	0	175.063	0	167.891	0	0	187.639	0	0	178.506	0	160.352	0	0	173.618
		270	1192.74	168.247	177.974	0	168.36	0	184.175	0	173.516	181.323	175.778	0	0	186.307	0	168.962	0	174.139	0	178.824	163.313	181.301	166.69	0	159.255	0	0	0	191.187	181.24	176.851	186.774	0	170.907	0	155.381	170.184	0	174.037	0	0	175.533	0	174.033	0	0	173.783
		271	1196.6	0	177.561	0	0	0	189.179	0	174.783	178.602	182.995	171.546	0	0	0	171.471	0	174.734	0	188.137	161.02	181.679	171.631	0	164.225	0	0	0	165.015	0	174.272	0	0	164.159	0	175.129	175.693	0	174.437	0	0	174.715	0	170.503	0	0	168.841
		272	1200.46	0	172.695	0	172.453	0	191.581	0	177.308	174.65	177.604	175.695	0	188.783	0	166.55	0	169.757	0	196.678	160.037	170.712	165.571	0	172.56	175.142	0	0	161.565	185.08	169.461	172.634	0	175.449	0	156.821	168.981	0	170.178	0	0	179.341	174.232	0	0	0	169.516
		273	1204.32	163.672	160.904	0	169.28	0	183.217	183.268	174.345	180.377	182.339	177.89	0	187.672	0	171.042	0	174.134	0	186.761	166.655	178.945	163.579	179.778	167.206	0	0	0	173.965	175.658	174.56	0	0	171.884	0	0	165.938	0	175.545	0	0	175.192	0	170.531	0	0	174.948
		274	1208.18	0	0	0	168.852	0	199.34	181.757	166.386	183.342	179.003	174.005	0	191.51	0	170.473	0	175.706	0	183.526	0	177.452	170.309	0	0	0	0	0	165.892	180.447	172.255	0	0	169.622	166.306	167.393	169.98	0	176.47	0	0	173.516	0	0	0	0	168.494
		275	1212.04	159.308	0	0	168.234	0	188.682	187.862	175.477	171.609	178.865	172.064	0	188.052	0	166.17	0	174.209	0	183.727	153.675	165.728	167.42	0	170.879	177.409	0	0	162.494	178.252	166.297	168.213	0	172.508	0	174.595	178.669	0	172.674	0	0	172.683	0	172.27	0	0	170.277
		276	1215.9	165.221	166.242	0	169.21	0	188.358	0	173.93	174.712	176.34	181.224	0	183.121	0	169.278	0	174.882	0	188.294	0	0	172.48	0	170.888	174.777	0	0	167.635	172.111	174.468	0	0	172.159	0	0	174.962	0	163.911	0	0	171.703	180.162	0	0	0	173.523
		277	1219.76	165.308	0	0	165.675	0	187.172	177.763	171.114	184.237	182.257	0	0	0	0	161.309	0	175.183	0	180.461	161.411	170.087	169.911	185.101	165.885	0	0	0	160.601	170.422	179.172	0	0	161.099	0	159.442	171.337	0	177.595	163.04	0	177.724	168.257	164.055	0	0	169.288
		278	1223.62	0	0	0	169.436	0	194.54	173.801	175.117	193.992	171.999	178.654	0	180.749	0	0	0	176.742	0	188.622	0	177.262	170.236	170.197	0	0	0	0	157.593	174.406	169.135	0	0	177.06	171.099	166.984	171.496	0	179.134	0	0	184.22	171.839	0	0	0	165.304
		279	1227.48	165.816	173.992	0	171.754	0	182.149	186.398	173.88	166.155	174.045	175.745	0	0	0	165.8	0	175.676	0	178.97	0	0	166.105	0	164.637	0	0	0	155.32	180.546	173.799	173.692	0	170.14	182.267	163.404	175.102	0	179.633	0	0	173.556	165.729	168.149	0	0	172.832
		280	1231.34	168.473	175.038	0	164.695	0	190.621	186.705	170.966	173.787	179.431	171.445	0	183.868	0	167.283	0	168.094	0	191.722	164.124	179.559	162.081	0	170.662	0	0	0	163.631	177.301	170.768	168.495	0	166.888	0	172.791	170.03	202.167	179.525	0	0	178.934	0	0	0	0	173.04
		281	1235.2	171.848	173.23	0	171.765	0	193.106	172.648	168.193	176.251	181.896	0	0	176.4	0	161.746	0	174.839	0	187.476	159.612	0	165.769	0	172.92	182.545	0	0	158.306	174.071	170.695	0	0	164.167	165.37	153.213	181.779	0	179.542	0	0	0	162.808	169.982	0	0	175.293
		282	1239.06	167.877	0	0	173.943	0	190.522	182.094	174.03	173.083	172.609	167.182	0	0	0	177.593	184.819	173.873	0	187.559	158.543	0	166.53	0	173.967	0	0	0	175.908	179.612	176.285	0	0	171.954	157.925	161.482	176.902	0	170.619	0	0	179.547	170.368	0	0	0	171.942
		283	1242.92	164.702	170.279	0	171.739	0	199.642	183.615	167.589	172.169	191.333	172.241	0	0	0	174.674	0	177.902	0	183.78	168.096	173.531	170.409	168.518	171.53	163.085	0	0	169.271	174.583	170.296	0	0	169.959	0	0	172.003	0	182.679	0	0	0	175.277	0	0	0	172.32
		284	1246.78	0	170.327	0	0	0	196.043	167.251	165.044	174.458	180.163	0	0	0	0	171.594	0	180.624	0	189.179	164.094	0	175.162	0	0	172.74	0	0	165.34	177.939	173.666	0	0	0	163.057	0	179.326	0	185.328	0	0	173.456	169.506	168.599	0	0	165.794
		285	1250.64	164.047	173.449	0	176.508	0	206.737	0	163.727	175.236	179.752	180.269	0	0	0	169.096	0	176.19	0	196.802	159.225	0	167.429	172.965	164.571	177.464	0	0	0	180.098	176.639	170.549	0	173.14	0	0	185.802	0	180.913	0	163.04	169.138	0	172.812	0	0	171.359
		286	1254.5	164.616	167.949	0	176.415	0	194.843	176.388	164.836	170.299	181.576	0	0	0	0	165.97	0	172.033	0	190.376	165.133	0	172.363	0	164.258	172.937	0	0	157.1	176.477	169.331	166.209	0	164.694	0	0	187.547	0	180.507	162.128	0	169.086	0	161.576	0	0	167.941
		287	1258.36	159.203	168.129	0	0	0	196.341	179.492	171.316	175.318	183.12	178.336	0	0	0	171.737	0	173.465	0	185.506	163.072	0	178.966	169.832	164.324	0	0	0	162.729	181.437	172.384	0	0	0	0	162.517	185.785	0	178.72	173.345	163.343	173.186	171.224	0	0	0	180.104
		288	1262.22	0	175.788	0	175.02	0	195.311	0	166.841	181.425	182.974	191.913	0	0	0	170.996	0	172.847	0	191.981	163.71	0	176.559	0	164.338	164.136	0	0	163.016	183.798	174.826	0	0	0	0	0	178.91	0	187.103	0	0	174.115	174.285	0	0	0	168.659
		289	1266.08	173.808	161.147	0	176.391	0	202.821	189.387	173.02	178.442	193.614	0	0	0	0	171.928	0	177.864	0	193.181	153.286	175.305	172.808	173.067	173.694	171.89	0	0	0	183.325	170.383	157.977	0	0	0	0	188.143	0	176.96	166.919	183.669	175.06	0	0	0	0	160.976
		290	1269.94	164.723	160.316	0	173.371	0	195.761	188.221	168.703	179.433	175.52	177.755	0	0	0	179.534	0	170.63	0	188.404	0	173.843	176.929	0	173.807	164.784	0	0	157.776	174.671	169.226	171.895	0	0	0	0	177.389	0	178.272	0	167.431	176.571	0	0	0	0	170.19
		291	1273.8	167.98	171.087	0	176.586	0	200.836	175.987	166.953	181.352	183.871	181.94	0	0	0	176.855	0	0	0	187.826	167.097	0	172.475	176.902	168.26	165.063	0	0	168.934	172.424	176.572	162.321	0	0	0	157.156	194.927	0	177.309	171.412	166.038	170.891	0	0	0	0	165.505
		292	1277.66	164.802	176.209	0	175.581	0	196.066	187.177	172.265	181.301	192.469	176.022	0	0	0	167.294	0	0	0	184.601	0	173.608	169.569	0	165.931	0	0	0	156.405	175.987	172.147	169.996	0	0	0	0	183.725	0	0	0	162.919	169.226	173.616	0	0	162.351	168.208
		293	1281.52	173.006	165.139	0	173.418	0	201.383	189.762	0	178.314	184.589	174.767	0	185.84	167.373	174.04	0	0	0	192.515	0	0	163.662	180.225	0	172.357	0	0	160.263	0	171.609	172.793	0	0	0	0	172.199	0	180.279	0	157.965	172.712	0	0	0	0	166.901
		294	1285.38	169.361	0	0	181.545	0	191.198	180.404	0	185.236	181.109	173.962	0	0	0	184.499	0	175.314	0	192.687	159.138	175.437	173.407	0	172.111	162.258	0	0	157.405	174.131	164.734	172.095	0	0	0	0	180.019	0	173.947	169.445	160.606	164.587	170.338	0	0	0	157.533
		295	1289.24	166.047	0	0	173.614	0	192.119	183.692	172.394	171.696	187.158	181.978	0	0	0	181.099	0	175.325	0	195.641	0	177.541	170.795	174.504	169.298	166.672	0	0	0	0	167.917	167.251	0	165.485	0	0	176.768	0	0	199.393	0	174.149	0	156.362	0	0	165.95
		296	1293.1	163.968	171.067	0	171.798	0	192.586	193.289	177.109	189.99	191.003	178.264	0	0	160.497	178.969	0	168.824	0	185.363	0	172.427	166.88	177.954	0	169.104	0	0	167.825	176.25	167.585	166.819	165.519	0	0	0	181.146	0	0	165.653	165.989	169.532	0	0	0	0	167.524
		297	1296.96	161.21	0	0	166.952	0	189.316	184.039	173.409	186.725	189.13	176.446	0	182.865	0	177.83	0	0	0	187.894	170.771	170.242	172.53	0	169.371	166.856	0	0	0	169.952	174.816	168.38	0	0	166.955	0	168.619	0	0	168.192	159.379	178.814	0	0	0	0	162.891
		298	1300.82	164.107	169.213	0	166.8	0	191.057	187.6	172.929	183.037	179.954	172.238	0	181.069	166.361	184.773	0	0	0	185.326	0	167.965	179.601	172.898	165.674	169.053	0	0	163.075	169.534	173.567	168.749	0	0	168.769	0	183.946	0	0	160.791	172.066	176.131	0	0	0	0	158.523
		299	1304.68	160.682	161.98	0	0	0	193.805	0	0	186.36	182.36	172.619	0	0	0	179.205	0	170.878	0	186.111	0	172.682	182.427	175.288	165.879	0	0	0	159.525	0	171.682	168.298	0	0	170.367	0	0	0	0	0	178.366	170.776	177.633	0	0	0	163.159
		300	1308.54	0	165.177	0	164.333	173.038	188.814	181.028	0	185.761	179.655	176.246	0	0	170.099	180.093	0	0	0	192.224	0	171.079	182.279	174.84	165.02	0	0	0	160.334	0	178.141	170.446	0	0	166.22	0	0	0	184.643	0	162.523	175.472	172.151	0	0	0	160.56
		301	1312.4	162.896	165.352	0	174.784	0	202.627	188.932	0	186.088	181.666	179.239	0	0	0	178.919	0	0	0	192.303	0	178.949	186.124	0	0	0	0	0	0	0	189.439	175.956	0	0	167.855	0	172.782	0	0	169.936	175.822	177.139	0	172.628	0	0	153.129
		302	1316.26	0	169.672	0	0	0	195.72	190.053	0	182.182	181.355	172.871	0	200.762	168.442	178.294	0	171.218	0	192.657	0	176.857	181.515	181.853	169.319	0	0	0	169.509	172.158	0	166.782	155.763	0	168.39	0	0	0	171.883	164.7	165.912	168.438	0	167.883	0	0	170.038
		303	1320.12	170.143	0	0	178.427	0	186.125	184.574	0	182.937	178.753	172.077	0	195.538	0	183.965	0	0	0	199.066	0	171.452	185.073	174.817	181.097	175.925	0	0	165.591	0	168.255	169.115	0	0	161.263	0	0	0	167.833	0	170.423	172.255	0	166.213	0	0	172.615
		304	1323.98	194.115	170.475	0	0	0	188.078	0	173.473	177.298	182.645	188.333	0	184.717	165.1	179.876	0	0	0	185.29	0	175.249	179.414	177.495	174.818	0	0	0	166.256	0	181.807	167.886	0	170.192	175.14	0	0	0	0	167.315	173.114	169.247	184.879	164.405	0	0	166.896
		305	1327.84	168.579	158.784	0	0	0	183.088	0	0	183.651	177.741	172.058	0	194.958	161.588	187.424	0	0	0	188.392	0	167.306	181.29	182.257	159.063	164.572	0	0	165.323	0	175.063	163	0	166.44	154.026	0	0	0	0	160.333	159.628	175.836	0	170.813	0	0	0
		306	1331.7	166.819	169.786	0	0	0	186.028	0	0	179.951	182.444	175.019	0	192.798	160.513	173.884	0	183.744	0	185.558	0	164.77	178.048	190.178	0	0	0	0	161.471	0	178.18	158.073	0	190.712	166.519	0	0	0	170.786	0	171.003	171.534	0	0	0	0	0
		307	1335.56	0	0	0	0	0	187.833	0	0	181.386	179.759	172.16	0	188.932	164.672	173.922	0	176.263	0	191.831	0	163.729	181.583	176.301	171.854	0	0	0	149.063	0	185.904	164.852	0	163.609	167.915	0	0	0	0	172.343	163.701	166.178	0	169.948	0	0	0
		308	1339.42	175.25	0	0	0	184.377	193.209	185.224	174.112	0	186.627	173.396	0	185.688	160.77	183.478	0	171.394	0	192.429	0	170.701	177.883	180.948	174.472	171.003	0	0	152.414	0	188.465	172.101	0	165.837	164.502	165.291	0	0	0	161.976	167.074	166.14	0	0	0	0	0
		309	1343.28	162.109	163.407	0	0	186.526	192.5	0	0	0	186.891	180.104	0	198.795	161.902	176.51	166.197	0	0	195.303	0	169.477	172.276	177.744	0	0	0	0	151.353	0	177.884	174.044	0	163.407	163.447	0	0	0	168.922	166.658	165.611	173.081	0	0	0	0	161.921
		310	1347.14	177.038	0	0	0	172.704	191.609	0	0	174.51	185.495	171.776	0	181.955	168.967	194.892	0	0	0	183.171	0	169.582	175.737	178.609	0	0	0	0	0	0	164.058	168.203	0	174.629	160.336	161.774	0	0	172.687	0	157.169	195.572	0	173.84	0	0	0
		311	1351	163.937	167.46	0	0	173.102	192.15	0	0	191.096	182.71	176.875	0	183.507	160.106	176.215	0	167.468	0	185.605	0	173.802	166.405	179.982	0	0	0	0	161.24	169.558	0	0	0	164.769	175.959	170.011	0	0	0	0	165.055	161.488	0	0	0	0	0
		312	1354.86	163.262	168.417	0	0	187.904	189.956	0	0	179.472	186.848	165.651	0	185.394	165.343	184.971	0	0	0	189.317	0	166.576	183.518	182.133	0	0	0	0	160.234	151.522	175.329	160.684	0	168.201	168.806	0	0	0	0	0	162.391	171.871	0	0	0	0	0
		313	1358.72	171.54	163.198	0	0	0	192.016	0	0	181.509	186.314	173.279	0	195.199	168.404	189.163	0	0	0	197.086	0	175.623	184.877	178.302	0	0	0	0	0	0	0	162.32	0	173.68	0	164.184	0	0	0	0	165.806	168.104	0	177.034	0	0	0
		314	1362.58	179.028	172.305	0	0	175.127	187.629	0	0	0	188.017	168.298	0	0	160.186	179.124	0	170.043	0	190.919	164.721	165.648	173.261	175.63	0	0	0	0	0	0	180.473	174.659	0	166.887	169.652	0	0	0	171.783	0	167.179	0	0	172.761	170.573	0	0
		315	1366.44	0	173.405	0	0	182.142	188.189	182.329	0	181.281	181.924	160.439	0	188.526	0	176.434	0	168.515	0	187.405	0	176.073	173.313	180.965	0	0	0	0	156.186	0	170.818	166.772	0	166.663	165.248	0	0	0	0	165.747	172.583	0	0	175.316	168.864	0	0
		316	1370.3	172.75	170.776	0	0	183.087	190.393	192.226	0	175.578	191.046	163.826	0	190.791	0	180.693	0	167.857	0	189.859	157.174	171.113	171.577	180.521	0	0	0	0	164.824	0	167.48	169.221	0	170.939	0	161.691	170.771	0	176.146	0	158.462	0	0	171.843	173.692	170.028	0
		317	1374.16	0	169.644	0	0	0	191.201	0	0	182.195	182.718	161.763	0	190.001	156.091	179.256	0	169.127	0	190.509	161.038	155.679	171.487	176.51	0	0	0	0	0	0	161.079	173.152	0	0	170.31	0	172.892	0	172.256	0	166.206	0	179.8	167.838	0	0	0
		318	1378.02	160.42	169.96	0	0	184.15	194.686	186.088	0	185.047	187.306	172.904	0	0	155.82	178.405	0	176.315	0	186.419	0	158.092	158.723	177.286	0	0	0	0	162.348	0	175.035	168.773	0	165.32	192.09	163.852	173.48	0	179.748	0	160.415	172.708	0	172.169	0	0	0
		319	1381.88	0	176.746	0	0	0	195.539	0	0	0	187.907	170.786	0	189.21	159.552	0	0	171.141	0	197.075	0	165.05	165.324	169.548	0	0	0	0	155.583	0	161.691	179.167	0	165.785	169.384	0	0	186.98	181.932	0	168.715	168.314	0	163.045	166.321	0	0
		320	1385.74	0	175.611	0	0	173.538	199.628	0	0	179.893	181.124	0	0	0	0	180.837	0	164.446	0	186.939	0	0	0	173.74	0	0	0	0	0	0	171.641	174.021	0	167.722	166.556	0	179.523	0	176.688	0	165.101	0	0	168.8	176.596	0	0
		321	1389.6	0	170.784	0	0	0	202.338	0	0	182.993	187.79	169.87	0	0	157.593	0	0	168.962	0	195.148	0	0	170.92	177.331	0	0	0	0	159.136	0	0	158.487	0	166.972	162.025	0	182.971	0	169.308	0	164.368	165.834	0	174.966	172.341	0	0
		322	1393.46	0	173.617	0	0	0	194.149	185.86	0	180.635	187.714	172.32	0	0	158.883	0	0	171.99	0	192.144	0	161.323	171.801	174.27	170.725	0	0	0	162.907	0	0	159.248	0	170.076	166.364	0	176.508	0	172.098	0	161.723	174.376	0	0	173.823	0	0
		323	1397.32	0	171.059	0	0	173.503	196.474	186.109	169.585	182.409	188.787	0	0	0	0	0	0	165.5	0	188.247	0	164.964	167.637	168.512	176.01	0	0	0	157.383	0	0	163.04	0	177.245	182.161	0	179.464	0	169.589	0	157.811	0	0	0	164.976	0	0
		324	1401.18	0	172.121	0	0	0	197.249	186.069	170.399	188.937	187.71	176.109	0	187.852	157.687	176.442	0	170.465	0	182.481	0	0	170.625	178.463	0	166.489	170.017	0	161.687	0	0	157.708	0	0	166.972	163.314	183.685	0	171.078	0	165.576	0	0	172.068	172.941	0	0
		325	1405.04	0	171.693	0	0	0	192.728	0	168.778	186.024	189.216	0	0	0	157.306	0	0	176.854	0	195.199	0	154.654	171.465	165.339	0	0	0	0	154.748	0	0	165.154	0	0	168.076	0	0	0	0	0	162.241	0	0	175.397	168.217	0	0
		326	1408.9	0	0	0	0	0	205.403	0	0	174.167	190.044	168.648	0	177.602	165.129	183.298	0	173.644	0	192.048	0	167.528	160.135	171.379	0	0	0	0	158.966	0	0	166.748	0	174.699	157.446	163.303	176.771	0	184.205	0	169.097	168.644	0	173.702	163.291	0	0
		327	1412.76	0	169.751	0	0	0	200.267	181.984	176.301	183.709	0	164.123	0	178.129	153.235	185.538	0	168.498	0	188.342	0	167.041	158.568	167.493	0	0	0	0	151.867	0	169.856	166.755	0	174	164.331	0	176.517	0	0	0	164.243	175.512	0	0	166.798	0	0
		328	1416.62	0	169.574	0	0	0	201.074	189.116	174.562	0	187.275	167.308	0	181.525	167.015	0	0	170.21	0	209.381	0	0	164.911	181.067	160.245	0	0	0	0	0	172.789	172.357	0	175.213	160.563	173.757	173.701	0	0	0	166.705	0	0	0	165.253	0	0
		329	1420.48	0	167.977	0	0	175.142	189.203	180.434	173.987	183.889	185.132	170.187	0	177.003	157.351	0	0	169.915	0	195.921	162.13	156.957	167.39	176.064	166.765	0	170.229	0	156.877	0	0	168.786	0	158.017	162.366	169.488	174.624	0	0	0	165.412	0	0	0	161.632	0	0
		330	1424.34	0	173.44	0	0	180.679	192.692	187.786	164.913	0	193.227	159.643	0	0	162.481	169.668	0	171.377	0	188.354	0	168.662	160.593	169.662	0	0	0	0	168.253	0	0	165.873	0	166.21	163.952	188.486	173.083	0	177.378	164.364	164.112	166.751	0	0	165.691	0	0
		331	1428.2	0	177.156	0	0	0	192.518	0	172.015	0	183.357	0	0	0	154.352	183.217	0	170.42	0	194.207	0	161.424	168.611	171.556	0	171.563	0	0	163.836	0	0	0	0	164.368	161.477	0	180.416	0	0	0	167.75	0	0	0	168.019	0	0
		332	1432.06	0	166.093	0	0	0	195.202	188.45	171.576	0	192.861	171.258	0	0	163.475	0	0	178.952	0	187.203	0	0	155.379	166.469	0	0	0	0	160.078	0	0	164.141	0	171.298	167.347	161.648	0	0	0	0	163.799	169.071	0	0	162.762	0	0
		333	1435.92	0	0	0	0	0	194.325	170.641	165.944	178.856	183.821	175.061	0	175.429	164.666	174.915	0	169.636	0	184.644	0	176.768	159.386	0	0	0	0	0	159.753	0	0	159.536	0	172.999	167.693	170.08	0	0	0	0	168.471	177.798	0	0	165.202	0	0
		334	1439.78	0	172.245	0	0	174.843	199.351	0	0	181.571	196.617	178.99	0	0	163.865	174.497	0	172.457	0	188.224	0	171.569	161.304	0	0	0	0	0	157.933	0	169.495	0	0	171.949	162.825	168.838	0	0	0	0	165.821	174.611	0	0	162.718	0	0
		335	1443.64	0	0	0	0	0	188.184	181.575	160.566	0	186.711	178.044	0	0	162.844	171.096	0	177.815	0	174.627	0	168.067	165.139	171.163	0	0	0	0	162.236	0	170.018	0	0	167.685	165.475	0	0	0	0	0	174.808	0	0	0	171.078	0	0
		336	1447.5	0	0	0	0	0	0	176.022	162.788	0	193.433	172.92	0	0	166.374	173.549	0	168.593	0	180.135	0	161.788	162.844	0	0	0	0	0	167.726	0	176.677	165.816	0	165.94	159.527	0	0	0	0	0	176.208	168.759	0	0	166.132	0	174.668
		337	1451.36	0	0	0	0	0	197.765	0	157.035	184.376	183.376	178.027	0	0	169.6	175.907	0	171.581	0	186.454	0	166.671	162.862	0	0	179.001	0	0	171.116	0	172.921	0	0	165.752	163.98	167.677	0	0	0	0	170.268	170.442	0	0	165.602	0	0
		338	1455.22	0	169.935	0	0	0	192.985	180.667	171.159	186.925	187.369	0	0	0	170.185	175.85	0	175.56	0	185.308	0	163.78	163.826	0	0	0	157.107	0	161.862	0	171.243	0	0	172.808	160.433	0	159.565	0	0	164.581	168.45	165.466	0	0	163.237	0	170.522
		339	1459.08	0	0	0	0	178.659	195.427	0	171.924	183.746	185.565	185.285	0	0	163.032	167.047	0	172.051	0	177.16	0	168.908	163.009	0	0	0	165.258	0	164.564	0	0	0	0	165.261	166.571	0	0	0	0	163.064	174.444	166.884	0	0	166.993	0	0
		340	1462.94	0	0	0	0	0	0	0	164.768	182.287	187.904	171.596	0	0	176.329	181.223	0	171.298	0	186.86	0	170.169	167.573	0	0	0	0	0	170.795	0	179.682	0	0	176.937	161.678	0	0	0	0	161.472	166.476	177.073	0	0	162.346	0	173.194
		341	1466.8	0	0	0	0	192.673	189.946	0	165.095	0	185.277	181.24	0	0	163.105	169.446	0	174.717	0	176.512	0	170.038	165.343	0	161.521	0	0	0	163.886	0	178.313	0	0	165.271	163.251	180.745	0	0	0	165.339	165.619	0	0	0	169.935	0	0
		342	1470.66	0	0	0	0	178.963	188.518	0	171.856	0	192.891	0	0	0	165.984	178.022	0	168.536	0	177.369	0	165.357	163.951	0	0	0	0	0	169.936	0	182.684	0	0	0	167.014	167.467	150.435	0	0	0	170.537	184.949	0	0	179.335	0	0
		343	1474.52	0	0	0	0	188.989	0	0	164.55	175.789	188.304	179.379	0	0	164.936	180.163	0	176.37	0	187.167	0	167.807	0	0	0	0	0	0	164.04	0	0	0	0	175.321	160.659	158.932	158.976	0	0	160.856	173.673	0	0	0	163.753	0	171.013
		344	1478.38	0	0	0	0	182.716	191.076	0	169.317	179.106	185.096	176.358	0	0	158.93	164.593	0	173.613	0	180.472	0	168.305	154.384	171.444	159.309	0	0	0	165.53	0	182.699	0	0	181.293	0	171.136	160.025	0	0	160.146	164.019	0	0	0	0	0	0
		345	1482.24	0	0	0	0	180.18	0	0	169.407	179.432	188.914	182.292	0	0	158.265	180.308	0	172.863	0	179.65	0	173.467	164.142	177.619	170.293	0	0	0	167.929	0	174.191	0	0	0	163.774	0	151.246	0	0	164.254	168.351	0	0	0	176.056	0	167.684
		346	1486.1	0	0	0	0	180.256	0	0	173.029	182.261	184.354	0	0	0	161.087	177.403	0	168.836	0	182.926	0	169.655	162.409	0	163.993	0	0	0	159.469	0	0	0	0	165.532	168.499	0	166.056	0	177.243	0	161.691	0	0	0	0	0	0
		347	1489.96	0	0	0	0	177.277	0	0	172.96	0	182.924	180.938	0	0	155.361	179.998	0	181.465	0	174.206	0	171.372	155.021	0	0	0	0	0	165.331	0	173.947	0	0	162.903	171.989	168.562	164.912	0	0	0	170.594	169.45	0	0	0	0	168.131
		348	1493.82	0	0	0	163.912	184.375	0	0	172.899	178.495	185.258	0	0	0	158.782	181.766	0	167.466	0	183.09	0	162.472	162.611	0	0	0	0	0	163.222	0	164.005	0	0	0	169.454	168.429	159.654	0	165.149	0	169.065	0	0	0	0	0	164.433
		349	1497.68	0	0	0	0	182.883	0	0	165.184	186.485	189.432	0	0	0	157.418	187.758	0	167.133	0	179.044	0	169.684	167.736	178.225	0	0	0	0	163.367	0	175.686	0	0	0	0	0	167.016	0	170.456	0	169.563	165.578	0	0	0	0	168.952
		350	1501.54	0	0	0	0	0	0	175.571	172.708	182.664	177.636	0	0	0	154.523	185.539	0	173.874	0	187.191	0	162.626	167.164	0	159.442	0	0	0	160.737	0	0	0	0	0	173.37	0	164.059	0	0	0	166.893	0	0	0	171.682	0	165.99
		351	1505.4	0	0	0	0	180.893	0	182.111	170.738	186.273	189.462	0	0	185.993	160.007	179.155	0	179.326	0	181.537	0	167.939	163.566	0	163.769	0	0	0	160.561	0	169.3	0	0	0	163.674	0	173.518	0	177.024	0	167.598	0	0	0	0	0	0
		352	1509.26	0	0	0	0	174.785	0	0	171.483	0	180.278	180.16	0	0	163.37	181.138	0	175.142	0	172.379	0	165.486	161.376	167.574	0	0	0	0	157.301	0	0	0	0	0	169.912	163.081	166.548	0	0	0	169.313	0	0	0	0	0	176.749
		353	1513.12	0	0	0	0	180.367	192.737	0	166.689	180.304	184.079	176.852	0	0	161.767	172.93	0	173.65	0	174.13	0	165.236	163.906	0	165.822	0	0	0	167.445	0	0	0	0	158.242	172.415	159.773	175.687	0	162.897	171.218	165.263	170.823	0	0	174.006	0	177.947
		354	1516.98	167.508	0	0	0	184.108	0	0	176.121	182.722	191.101	0	0	0	166.31	173.63	0	167.452	0	169.11	0	169.776	0	0	0	0	0	0	165.764	0	0	0	0	0	172.235	0	164.231	0	174.4	166.205	175.427	169.283	0	0	174.434	0	182.177
		355	1520.84	0	0	0	0	181.266	0	0	154.654	184.9	183.705	168.547	0	0	151.035	179.218	0	168.676	0	171.311	0	0	165.627	0	0	0	0	0	170.333	0	0	0	0	0	171.93	160.021	160.167	0	167.714	0	166.02	169.111	0	0	0	0	169.718
		356	1524.7	0	0	0	0	181.562	0	0	170.662	174.371	188.557	0	0	0	162.681	179.066	0	172.55	0	180.569	0	158.67	154.498	166.606	0	0	0	0	172.188	0	0	0	0	0	168.849	0	163.888	0	178.857	176.63	178.904	180.144	0	0	165.993	0	0
		357	1528.56	0	0	0	0	175.136	0	0	169.878	187.826	181.211	0	0	0	159.051	183.749	0	171.136	0	181.826	0	161.036	162.681	172.647	0	0	0	0	158.47	171.276	0	0	0	0	0	167.252	168.676	0	177.265	0	165.956	173.318	0	0	168.77	0	164.515
		358	1532.42	0	0	0	165.893	176.57	0	0	175.543	186.64	190.621	0	0	0	159.598	184.197	0	171.387	0	179.994	0	164.106	158.934	0	168.348	0	0	0	175.45	0	175.473	0	0	0	0	171.034	166.281	0	179.165	171.258	188.804	0	0	0	0	0	169.183
		359	1536.28	0	0	0	168.32	173.119	0	180.815	173.411	0	177.1	0	0	0	163.644	191.976	0	174.756	0	174.854	0	162.178	165.089	163.846	168.914	171	0	0	165.78	170.008	0	0	0	0	0	170.603	165.084	0	179.227	168.054	154.316	182.002	0	0	0	0	162.044
		360	1540.14	0	0	0	0	167.899	0	0	174.211	190.617	197.583	171.605	0	0	161.23	187.069	0	0	0	179.449	0	171.544	160.313	160.099	0	0	0	0	173.966	0	0	0	0	0	0	165.121	162.91	0	167.275	171.397	159.232	172.446	0	0	166.507	0	166.835
		361	1544	0	0	0	0	175.809	180.641	0	167.312	194.449	178.044	173.487	0	0	168.528	180.907	150.484	162.477	0	171.871	0	0	155.01	163.636	157.957	0	0	0	167.744	0	0	0	0	0	0	169.678	165.226	0	167.487	173.887	163.222	0	0	0	0	0	159.095
		362	1547.86	0	0	0	0	178.447	0	187.018	164.345	178.02	182.572	0	0	0	160.912	191.069	0	165.948	0	174.3	0	172.841	156.014	161.572	0	0	0	0	163.875	0	0	0	0	0	165.574	176.426	160.947	0	168.713	158.538	160.42	173.618	0	0	166.497	0	164.192
		363	1551.72	0	0	0	172.205	180.843	0	0	171.614	0	185.202	168.553	0	0	161.489	184.06	0	170.717	0	176.132	0	163.766	157.999	164.725	172.645	0	0	0	168.868	171.556	0	0	0	0	0	166.075	163.096	0	165.26	166.659	158.067	174.833	0	0	163.474	0	165.679
		364	1555.58	0	0	0	0	173.811	205.111	183.323	172.756	177.909	185.597	0	0	0	162.933	194.461	0	172.115	0	176.98	0	172.838	159.513	165.741	167.009	0	0	0	177.917	172.184	0	0	0	0	159.476	170.558	154.442	0	169.7	163.028	165.286	172.658	0	0	167.551	0	170.468
		365	1559.44	0	0	0	159.988	188.247	0	184.412	182.158	184.511	190.482	0	0	0	158.13	191.361	0	179.055	0	191.514	0	175.101	159.764	170.491	171.09	0	0	0	180.641	170.653	0	0	0	0	0	179.477	162.431	0	163.988	168.619	161.551	170.871	0	0	160.69	0	171.691
		366	1563.3	0	0	0	0	182.245	0	0	166.386	179.655	197.759	161.929	0	0	156.988	0	0	173.856	0	203.009	0	181.444	157.163	0	164.027	167.439	0	0	176.08	168.993	174.71	0	0	0	162.364	174.899	159.613	0	160.57	176.748	164.235	166.871	0	0	162.23	0	169.953
		367	1567.16	0	0	0	0	177.999	0	185.156	171.534	177.239	181.645	162.301	0	186.737	156.083	184.111	0	181.22	0	184.56	0	170.395	157.436	166.665	0	0	0	0	177.73	162.207	0	0	0	0	0	174.14	159.903	0	157.997	162.685	0	167.607	0	0	161.319	0	175.413
		368	1571.02	0	0	0	168.829	178.549	0	173.71	173.727	0	184.462	0	0	0	154.159	179.295	0	164.455	0	176.641	0	174.968	168.328	183.323	168.468	171.996	0	0	177.536	0	191.258	0	159.857	0	0	178.82	166.42	0	171.333	167.434	161.271	174.055	0	0	0	0	0
		369	1574.88	0	0	0	166.117	174.395	0	175.152	173.719	190.488	181.34	164.141	0	185.27	154.33	181.051	0	169.679	0	177.005	0	166.736	162.717	168.614	176.059	0	0	0	179.173	0	178.917	0	0	0	0	175.544	158.286	0	166.087	169.51	163.404	179.908	0	0	0	0	0
		370	1578.74	0	0	0	169.66	177.723	0	177.062	161.173	184.194	180.765	171.676	0	0	160.548	0	0	165.604	0	181.494	0	170.397	156.51	0	166.484	162.107	0	0	169.349	163.51	186.098	0	0	0	0	175.018	164.063	0	169.092	159.734	155.902	163.282	0	0	166.866	0	166.018
		371	1582.6	0	0	0	163.013	174.128	0	186.436	165.333	190.555	183.54	161.704	0	183.645	158.51	0	0	169.226	0	180.261	0	164.804	154.263	171.255	171.256	168.748	0	0	180.773	157.3	0	0	0	0	0	0	156.77	0	168.314	162.135	160.416	0	0	0	169.699	0	172.968
		372	1586.46	0	0	0	0	178.198	0	176.978	173.922	0	188.833	166.813	0	0	165.581	0	0	166.146	0	178.184	0	164.668	154.37	176.804	170.362	166.111	0	0	167.751	161.775	0	0	0	0	0	174.814	150.919	0	166.872	0	153.189	0	0	0	0	0	162.697
		373	1590.32	166.069	0	0	173.651	187.607	0	184.978	170.884	183.354	184.446	170.86	0	0	161.207	0	0	173.139	176.281	179.218	0	168.312	159.85	170.754	168.587	165.746	0	0	167.439	0	193.429	0	0	0	0	158.407	157.232	0	170.868	164.113	159.591	0	0	0	167.768	0	0
		374	1594.18	0	0	0	0	0	0	176.848	169.952	188.231	188.737	165.61	0	0	156.806	0	0	167.753	0	173.272	0	177.975	154.141	0	0	165.965	0	0	173.996	166.483	183.998	0	0	0	0	167.79	151.424	0	168.199	163.307	154.775	170.223	0	0	163.835	0	182.963
		375	1598.04	0	0	0	159.735	167.258	0	186.414	171.651	0	178.204	159.988	0	0	159.741	0	0	169.265	0	179.462	0	171.447	156.978	0	0	164.059	0	0	170.615	156.369	0	0	0	0	0	167.399	154.107	0	168.882	165.609	163.073	0	0	0	164.463	0	0
		376	1601.9	0	0	0	177.34	181.718	0	185.406	173.217	188.722	180.469	160.332	0	0	164.211	0	0	167.489	0	182.379	0	166.842	151.406	0	168.554	0	0	0	163.766	155.751	191.533	0	153.306	0	0	161.99	0	0	169.157	171.117	162.545	0	0	0	161.815	0	0
		377	1605.76	0	0	0	166.969	176.407	194.785	180.244	186.182	182.013	178.182	0	162.277	178.598	163.448	0	0	167.949	0	183.849	0	169.276	156.887	0	0	0	0	0	171.472	160.819	0	0	0	0	0	0	145.371	0	174.105	159.651	162.192	163.516	0	0	161.16	0	174.511
		378	1609.62	167.944	0	0	164.185	187.494	0	177.427	184.295	185.634	173.045	0	0	0	172.676	0	0	174.207	0	183.331	0	170.763	161.46	162.197	175.136	162.387	0	0	164.576	172.732	187.871	0	0	0	0	0	0	0	174.949	166.606	161.089	0	0	0	166.913	0	0
		379	1613.48	166.353	0	0	170.35	185.158	193.584	180.555	178.179	0	183.568	166.53	0	0	167.246	0	0	0	0	181.608	0	172.448	0	159.536	0	0	0	0	164.615	0	188.365	0	166.445	0	0	172.194	0	0	173.721	0	158.026	167.428	0	0	157.535	0	0
		380	1617.34	0	0	0	0	184.89	196.215	186.343	174.887	185.82	194.293	161.195	0	0	169.112	0	155.355	171.82	0	180.77	0	178.203	156.43	0	0	163.877	0	0	156.591	156.826	184.764	0	149.719	0	0	163.195	0	0	162.281	154.745	158.942	0	0	0	153.376	0	172.192
		381	1621.2	0	0	0	163.237	176.882	194.371	181.81	179.415	178.755	187.672	0	0	0	164.832	0	0	175.568	0	199.042	0	186.649	0	0	192.406	0	0	0	171.8	163.303	187.264	0	164.182	0	0	0	0	0	163.113	161.901	153.76	0	0	165.188	158.47	0	0
		382	1625.06	0	0	0	156.697	184.683	192.2	0	175.115	184.321	193.344	172.082	0	0	170.103	0	0	177.41	0	190.207	0	173.792	154.264	0	0	0	0	0	167.685	0	186.986	0	149.977	0	0	0	0	0	169.4	159.195	164.414	0	184.019	0	172.415	0	0
		383	1628.92	0	0	0	0	178.354	197.375	182.147	177.631	171.891	0	0	0	0	165.588	0	0	166.484	0	0	0	167.594	157.017	0	161.333	0	0	0	164.181	159.304	180.816	0	155.129	166.407	0	0	0	0	169.866	0	160.221	172.492	191.406	0	158.693	0	162.251
		384	1632.78	0	0	0	162.181	180.595	199.636	182.707	183.371	176.095	0	0	0	0	160.639	0	0	177.878	0	190.197	0	166.796	160.916	0	165.575	0	0	0	169.594	163.46	171.19	0	0	165.313	0	166.1	0	0	170.245	161.039	155.949	0	0	0	161.028	0	167.631
		385	1636.64	0	0	0	0	180.243	202.254	180.307	181.77	179.979	182.392	0	0	0	171.623	0	0	172.419	0	181.295	167.758	169.077	155.641	165.728	159.837	170.728	0	0	0	155.333	176.286	0	155.913	0	0	0	0	0	178.382	162.414	152.255	0	0	0	163.773	0	162.443
		386	1640.5	167.92	0	0	173.718	182.481	0	187.574	182.79	179.121	192.149	157.106	0	0	162.1	0	0	173.627	0	180.738	158.356	163.676	0	0	0	160.429	0	0	166.206	172.023	180.784	0	0	0	0	156.442	0	0	175.232	157.344	155.468	181.266	0	0	165.815	0	156.361
		387	1644.36	0	0	0	153.27	188.188	201.947	188.164	184.728	177.801	190.498	0	0	0	169.445	0	0	182.62	0	0	0	168.5	151.954	0	0	0	0	0	168.058	173.358	188.794	0	149.978	171.886	161.732	0	0	0	178.462	0	159.394	0	0	0	165.829	166.808	0
		388	1648.22	166.937	183.994	0	167.271	189.115	193.176	0	180.594	184.531	186.108	0	173.985	0	157.5	0	0	174.614	0	173.874	160.22	161.952	148.371	159.816	161.82	0	164.689	0	152.943	168.866	183.593	0	157.573	172.275	0	162.09	0	0	179.072	0	162.758	0	0	0	166.177	0	155.111
		389	1652.08	161.446	0	162.529	171.54	182.828	199.501	0	184.222	179.606	184.065	161.111	176.672	192.722	160.04	0	0	190.507	0	178.121	0	167.094	147.722	170.657	166.296	0	167.883	0	0	170.034	186.464	0	155.377	0	0	156.807	0	0	183.052	0	153.854	0	0	0	162.118	165.253	0
		390	1655.94	0	0	169.805	166.121	183.803	199.519	183.641	185.444	0	0	159.794	0	0	162.756	0	0	172.039	0	176.721	154.354	160.22	0	159.593	0	0	0	0	170.442	170.671	187.505	162.767	151.918	166.207	0	161.771	0	0	186.628	0	159.634	161.964	177.828	0	163.519	0	0
		391	1659.8	0	0	158.145	177.088	179.564	206.886	186.914	179.29	186.949	185.386	0	173.105	0	165.947	0	0	170.915	0	178.766	148.805	158.654	161.873	163.859	164.82	169.831	0	0	155.713	167.939	173.374	0	0	0	0	159.213	0	190.223	181.407	0	152.477	0	173.652	0	166.728	175.613	155.868
		392	1663.66	0	0	0	168.865	183.669	203.754	182.365	187.437	0	189.286	0	0	0	166.794	0	0	172.072	0	0	154.952	157.875	160.858	162.331	167.267	0	0	0	160.375	169.53	178.098	0	0	162.731	0	157.997	0	178.143	171.897	0	160.682	168.413	0	0	161.255	173.306	0
		393	1667.52	171.9	0	167.292	168.202	184.952	201.536	193.328	181.385	189.667	195.134	0	172.643	0	163.168	0	0	171.244	0	180.565	155.624	157.364	156.773	167.556	166.74	0	0	0	165.241	172.459	178.587	157.748	162.203	166.84	0	0	0	172.754	181.061	0	152.375	0	172.396	0	162.838	175.31	150.836
		394	1671.38	0	0	0	162.206	182.843	199.937	186.531	182.731	183.033	0	0	172.355	0	161.115	0	0	171.2	0	186.576	151.578	157.644	0	177.331	174.009	0	0	0	169.008	170.75	176.34	165.345	164.313	0	0	0	0	0	183.773	0	172.302	158.972	178.15	0	174.792	170.299	0
		395	1675.24	0	0	176.082	174.729	181.488	197.925	181.512	180.495	183.006	0	0	174.175	0	161.828	0	0	168.278	0	0	0	158.455	163.461	169.992	162.604	0	169.071	0	0	178.051	184.994	153.409	0	0	0	0	0	0	185.12	0	156.841	0	169.802	0	171.278	176.371	0
		396	1679.1	0	0	0	165.201	180.278	196.495	177.801	186.609	179.352	176.202	0	166.17	0	160.482	185.389	0	166.423	0	203.705	163.347	162.03	161.016	175.7	168.433	0	0	0	0	167.93	188.98	0	0	0	0	0	0	174.609	184.266	0	163.274	168.556	169.174	0	165.733	168.798	0
		397	1682.96	167.73	0	169.941	170.448	190.215	205.128	181.625	183.904	171.677	188.875	0	178.211	0	162.713	166.513	174.929	164.933	0	181.821	151.352	175.842	150.817	168.361	166.64	0	0	0	159.785	169.673	182.094	163.173	151.848	0	0	0	0	168.697	181.953	0	157.218	0	0	174.936	166.767	170.241	0
		398	1686.82	162.467	0	0	171.555	187.622	200.683	191.849	183.616	177.04	190.376	0	0	0	165.12	0	0	177.649	0	0	0	161.605	152.831	173.318	165.668	166.699	169.619	0	0	173.307	184.099	0	146.919	0	0	0	0	0	184.902	0	154.254	166.498	170.092	0	169.619	178.52	0
		399	1690.68	0	0	0	166.183	193.003	200.864	184.431	183.123	174.022	0	0	167.131	0	169.886	0	0	169.761	0	183.636	142.583	158.674	155.316	162.604	167.899	0	0	0	0	176.657	192.914	161.174	0	0	0	0	0	0	173.549	0	156.838	175.571	177.911	0	0	174.4	0
		400	1694.54	0	0	0	166.697	179.976	201.855	0	181.791	0	0	0	0	0	157.725	0	156.863	171.567	0	183.024	142.674	151.93	158.24	170.114	161.563	0	159.687	0	0	167.975	188.407	165.346	145.749	177.629	0	0	0	0	182.574	0	158.389	166.861	0	0	0	175.627	158.485
		401	1698.4	168.926	169.465	161.175	168.825	188.298	197.298	183.807	172.285	0	0	0	164.181	0	165.558	0	0	165.128	0	180.702	0	157.947	149.734	170.244	163.667	174.051	0	0	155.412	168.758	171.596	0	0	159.774	0	0	0	172.386	189.003	0	164.127	177.149	0	0	0	169.233	0
		402	1702.26	0	0	157.516	0	183.274	200.029	186.041	175.338	178.332	0	0	165.549	0	161.287	0	149.363	165.292	0	195.901	148.272	166.404	155.417	176.393	173.77	0	0	0	160.682	170.906	180.914	158.597	0	0	0	150.698	0	0	187.59	0	151.449	177.599	168.734	180.753	0	170.489	0
		403	1706.12	165.565	0	170.53	173.069	180.473	197.285	184.426	179.816	0	0	0	166.14	0	159.18	0	0	161.442	0	190.782	149.482	162.814	159.94	171.301	168.764	0	0	0	163.903	183.398	180.618	162.067	0	0	0	0	0	180.34	176.756	0	0	172.793	0	0	165.086	177.981	0
		404	1709.98	0	0	0	170.605	182.682	204.005	188.032	188.709	0	0	0	163.972	0	163.287	0	0	171.411	0	187.565	147.083	159.133	152.551	171.191	170.3	167.614	0	0	156.312	176.412	183.225	158.05	0	168.509	0	0	0	0	177.23	0	160.147	172.919	0	0	0	181.002	0
		405	1713.84	0	159.632	162.201	172.213	180.322	205.997	185.412	181.798	0	191.011	0	0	0	161.989	0	154.941	178.086	0	182.931	147.815	162.295	156.722	172.857	165.947	0	0	0	162.305	180.121	181.215	168.458	0	0	0	160.185	0	170.022	174.391	0	154.36	171.471	0	207.838	0	165.793	0
		406	1717.7	167.408	0	168.079	0	189.675	192.47	181.568	182.63	167.356	195.325	0	0	192.011	168.443	164.028	145.531	0	0	187.01	157.042	154.334	151.633	174.009	172.615	0	163.114	0	0	167.994	193.158	155.683	152.012	0	0	0	0	171.348	181.523	0	158.989	181.364	0	177.421	0	173.938	0
		407	1721.56	0	171.244	168.615	158.823	185.88	202.252	183.636	177.043	0	184.239	0	172.782	0	158.802	0	156.094	168.283	0	177.522	147.667	158.018	146.454	170.074	165.478	0	160.606	0	165.167	173.34	186.336	168.252	0	164.491	0	0	0	175.398	179.775	0	156.674	173.249	0	178.263	0	169.801	0
		408	1725.42	173.76	173.874	165.515	168.515	187.61	196.977	169.563	174.84	0	186.095	0	166.649	0	162.364	0	157.102	167.45	0	178.163	0	163.937	151.503	171.27	170.427	0	158.662	0	0	164.916	172.318	160.471	0	172.994	166.818	0	0	0	184.658	164.673	154.406	174.111	0	0	0	174.749	0
		409	1729.28	171.845	0	166.86	0	189.472	202.913	0	178.735	178.495	192.45	0	0	0	0	0	150.464	171.609	0	181.298	139.278	155.414	160.869	173.095	168.184	166.718	167.46	0	0	172.981	184.453	166.511	0	0	163.711	0	157.942	173.467	186.582	0	151.562	173.357	183.269	187.826	0	176.248	0
		410	1733.14	0	168.738	173.337	163.774	184.392	0	177.632	177.54	0	186.184	0	0	0	165.111	0	155.695	169.824	0	177.692	150.615	162.527	160.24	179.814	168.379	166.801	164.649	0	174.376	171.501	179.674	165.489	0	170.229	0	0	0	172.28	179.175	0	184.375	169.298	0	180.46	0	176.889	152.238
		411	1737	172.555	169.534	159.569	0	181.268	198.069	0	175.404	0	186.164	0	171.772	0	157.286	0	0	166.327	0	193.841	0	158.344	144.499	161.637	162.728	157.482	165.175	0	174.598	173.149	178.46	169.755	148.599	167.925	0	0	0	169.48	0	0	149.124	171.832	0	0	0	0	0
		412	1740.86	175.481	0	168.919	0	194.563	206.164	0	170.538	0	184.924	0	181.833	0	158.351	0	0	165.591	0	190.323	158.943	149.441	145.894	168.657	167.855	0	0	0	0	190.441	180.067	167.441	0	173.37	0	0	0	0	184.495	0	160.544	180.567	172.148	199.68	0	169.224	0
		413	1744.72	168.308	0	163.975	160.402	185.291	199.502	178.397	171.768	0	196.543	0	170.208	0	150.718	0	151.139	175.087	0	186.448	145.665	159.641	158.028	168.942	166.845	0	164.647	0	0	172.609	186.767	167.359	0	162.417	0	0	0	165.574	179.972	0	151.876	174.032	0	0	0	181.275	0
		414	1748.58	174.181	170.001	172.896	170.745	189.424	197.602	169.066	171.434	0	195.579	0	166.507	0	155.388	0	0	176.469	0	187.981	149.466	151.944	147.02	164.062	162.503	159.525	163.928	0	168.643	165.115	181.243	159.781	0	164.264	0	0	0	172.011	182.474	0	153.648	174.233	172.273	171.919	184.248	182.737	0
		415	1752.44	179.702	159.28	174.525	0	179.637	197.043	0	171.988	0	185.854	0	170.376	0	162.704	185.647	0	178.396	0	0	139.957	155.35	153.343	168.188	166.489	0	162.927	0	0	164.816	176.029	166.745	0	167.411	0	0	0	0	177.813	177.519	152.835	179.684	173.675	176.429	0	176.971	0
		416	1756.3	168.993	170.657	168.692	0	174.013	198.272	0	175.144	0	193.561	0	170.615	0	154.351	180.513	159.56	170.487	0	184.606	146.957	143.982	155.485	166.932	157.266	0	167.195	0	166.515	160.07	182.976	165.833	0	174.704	0	0	0	176.276	180.567	163.572	151.22	0	0	180.371	169.677	173.725	0
		417	1760.16	184.258	171.368	172.275	0	177.551	194.537	0	180.47	0	190.805	0	0	181.071	160.862	0	0	170.06	0	0	153.113	143.858	163.984	167.788	160.884	0	163.31	0	0	158.453	177.774	161.479	0	0	0	0	0	0	185.319	160.866	150.171	173.52	172.964	0	0	0	0
		418	1764.02	172.391	0	171.424	0	180.097	194.099	0	165.063	0	188.966	0	172.049	0	0	0	0	170.545	173.738	0	0	152.092	160.379	172.958	160.828	164.389	167.172	0	0	163.175	176.133	159.667	0	163.075	0	0	0	163.575	185.574	169.72	161.316	173.841	172.713	182.333	0	178.414	0
		419	1767.88	166.534	0	163.992	171.196	198.997	204.613	0	176.641	0	198.389	0	175.189	0	161.248	0	154.566	157.908	0	0	0	161.227	159.338	163.273	163.869	0	168.352	0	175.874	163.843	187.343	160.322	0	164.159	0	0	0	162.056	0	0	149.915	0	0	0	0	175.219	0
		420	1771.74	0	0	176.109	167.816	174.24	202.118	0	171.778	0	191.401	0	169.388	183.369	167.375	0	155.686	164.043	0	181.92	150.281	156.27	158.948	159.654	173.44	0	165.424	0	166.473	170.769	190.931	163.673	0	180.26	0	0	158.32	170.227	0	164.616	166.708	177.963	0	176.548	0	179.182	0
		421	1775.6	171.699	0	176.835	0	178.47	195.835	0	165.789	174.061	188.281	0	0	199.04	171.563	0	151.995	169.03	0	0	146.704	0	167.13	169.218	172.154	0	161.9	0	0	163.315	0	156.285	0	182.215	0	0	0	166.752	183.314	158.43	155.922	0	169.99	170.379	0	171.016	0
		422	1779.46	169.168	156.854	178.756	0	184.009	190.278	0	176.912	0	204.215	0	163.031	0	157.967	0	156.938	158.816	0	0	160.972	0	158.858	163.382	164.537	0	166.396	0	0	163.685	182.777	169.581	0	177.074	0	0	0	158.69	0	161.682	152.614	175.533	0	0	0	182.268	0
		423	1783.32	0	0	0	176.747	188.34	192.041	0	169.172	0	195.533	0	172.075	183.545	164.83	177.205	153.116	163.972	0	191.739	0	0	158.219	173.149	161.395	174.071	163.152	0	0	161.242	193.353	156.933	187.929	0	0	0	0	161.255	0	169.297	147.667	168.864	0	166.82	0	180.407	0
		424	1787.18	175.25	160.343	174.472	168.329	180.374	192.551	0	174.912	171.972	195.95	0	168.034	0	159.644	0	0	159.812	0	0	152.982	161.037	162.495	160.763	164.315	0	160.695	0	0	160.088	181.039	166.532	0	0	0	0	0	167.528	173.967	152.163	150.263	173.096	174.438	0	163.6	182.382	164.348
		425	1791.04	173.665	0	165.359	0	184.031	200.538	0	173.221	0	190.57	188.297	164.54	187.656	176.598	0	157.156	167.37	0	185.424	147.742	146.874	158.236	164.375	167.539	0	164.492	0	0	157.366	180.707	155.543	0	0	174.727	0	0	170.662	0	166.548	154.126	172.254	0	164.65	0	179.635	0
		426	1794.9	165.869	161.633	168.581	167.082	184.475	196.54	0	181.709	172.007	187.012	0	172.936	185.174	167.754	0	158.282	164.714	0	0	0	0	158.018	159.646	161.388	0	165.525	0	0	161.367	189.344	155.291	0	178.211	0	0	0	175.702	0	163.467	149.318	178.51	0	172.542	0	0	0
		427	1798.76	163.804	0	170.371	172.321	184.173	202.163	0	170.783	179.975	194.373	0	168.458	190.373	169.983	0	156.838	170.67	0	183.389	0	0	162.728	168.056	161.932	0	156.478	0	0	156.396	185.708	162.358	0	165.05	0	0	0	164.101	0	163.894	153.149	170.616	0	171.907	174.818	177.666	0
		428	1802.62	171.635	156.986	176.216	0	189.086	194.51	0	168.581	174.778	186.29	171.364	166.965	0	161.238	0	0	161.415	0	189.403	0	0	159.701	163.307	171.215	167.511	163.698	187.78	0	157.735	192.628	163.796	0	171.646	161.951	0	0	174.384	0	0	146.598	177.839	0	176.068	206.986	168.571	0
		429	1806.48	0	0	0	0	178.967	204.773	0	164.57	0	182.066	175.864	170.367	190.864	158.664	0	153.598	165.384	0	0	0	162.631	163.399	158.276	172.277	182.321	168.581	0	166.938	158.864	0	162.69	0	159.002	0	0	0	169.619	190.485	168.288	152.324	0	0	177.148	0	179.335	163.711
		430	1810.34	158.97	0	0	0	181.344	189.641	0	168.664	0	188.533	175.34	163.98	0	0	0	149.802	162.783	0	0	0	0	165.692	163.237	169.291	169.137	170.117	0	173.871	160.928	200.113	160.793	0	172.419	0	0	0	177.919	0	159.384	152.359	171.747	0	0	0	185.339	0
		431	1814.2	0	0	174.052	0	178.705	198.461	0	177.558	175.891	189.54	164.701	168.101	0	161.352	0	152.429	164.125	0	186.42	0	167.058	151.785	156.972	164.361	161.556	171.41	0	176.748	167.71	0	159.836	0	171.985	165.317	0	0	171.674	0	166.237	148.924	177.336	0	174.931	0	176.175	0
		432	1818.06	0	0	0	0	185.136	192.967	0	166.491	0	184.126	0	0	0	161.775	0	145.24	166.096	0	0	0	0	155.784	161.222	172.257	0	165.177	0	0	161.197	0	161.736	0	169.006	0	0	0	173.887	0	163.108	153.854	0	0	184.217	0	0	0
		433	1821.92	0	160.809	0	169.128	179.828	194.116	0	172.296	177.35	185.495	172.316	164.71	0	163.424	0	0	157.277	0	0	153.333	0	155.095	172.271	170.032	0	167.761	0	0	162.28	0	157.23	0	0	0	147.518	0	171.917	0	153.734	150.307	173.405	0	174.511	0	179.722	174.343
		434	1825.78	183.76	0	0	0	171.845	192.583	0	168.893	0	187.631	0	163.741	185.157	0	0	0	165.392	0	193.023	0	0	167.24	164.729	169.429	0	163.568	0	0	159.988	0	160.785	0	172.786	0	0	0	176.508	0	160.169	152.138	164.349	172.695	180.706	0	173.123	169.176
		435	1829.64	183.023	0	0	168.684	184.012	196.184	0	170.789	0	188.318	165.896	171.859	0	162.798	0	0	167.989	0	0	0	0	167.124	165.543	174.499	0	163.979	0	0	165.116	0	165.868	0	170.154	178.161	0	0	160.816	0	159.405	154.573	172.333	0	161.386	0	172.974	0
		436	1833.5	0	0	0	0	181.592	196.373	0	173.125	0	185.341	172.985	168.948	187.499	0	0	0	0	0	180.232	149.848	0	0	158.175	172.949	0	169.967	0	173.499	166.383	0	162.384	0	0	0	0	0	175.817	0	0	158.157	0	169.561	171.694	0	174.532	154.025
		437	1837.36	173.834	150.638	0	0	185.051	188.291	0	172.322	0	173.821	169.518	170.643	0	0	0	0	166.352	0	182.579	0	0	165.496	166.113	166.373	0	169.138	0	160.161	164.719	0	157.063	0	180.386	163.969	0	0	171.261	0	156.663	143.627	0	0	178.434	0	172.458	0
		438	1841.22	163.991	0	0	159.962	182.768	198.14	0	168.418	0	179.626	161.676	161.624	0	159.056	0	0	163.518	0	184.923	0	0	167.293	162.031	174.669	0	169.429	0	0	169.496	0	163.211	0	178.465	164.622	0	0	163.686	0	154.244	146.949	180.389	0	173.903	0	171.189	157.553
		439	1845.08	185.28	152.242	0	0	169.737	194.889	0	161.238	0	171.736	169.124	165.045	0	152.02	0	0	164.417	0	180.303	0	0	162.073	154.238	174.138	170.121	172.338	0	0	164.094	0	153.931	0	0	0	0	0	164.492	0	150.966	147.78	179.125	0	179.243	0	0	161.509
		440	1848.94	186.502	0	0	0	175.49	205.535	0	178.744	0	183.709	179.329	0	185.8	0	0	0	164.331	0	0	152.25	0	157.518	155.473	173.872	0	168.99	0	0	160.44	0	172.737	0	170.007	0	166.003	0	178.551	0	0	155.586	175.017	0	177.348	0	0	0
		441	1852.8	173.138	0	0	172.931	176.735	198.801	0	177.414	0	173.38	169.777	174.693	0	152.896	0	0	164.303	0	175.717	155.183	0	154.552	159.945	180.792	0	166.376	0	0	164.96	0	167.11	0	175.879	0	0	0	175.412	0	0	150.946	178.52	0	168.503	0	171.048	151.034
		442	1856.66	193.667	163.123	0	0	182.353	195.729	0	170.095	0	170.758	172.822	0	0	0	0	0	164.775	0	0	0	0	152.316	158.073	171.727	0	177.556	0	0	160.816	0	155.034	0	0	0	0	0	169.958	0	0	162.048	168.916	0	176.277	0	167.145	0
		443	1860.52	170.405	0	0	169.361	184.482	186.72	0	176.084	0	184.646	171.555	0	0	0	0	149.509	166.843	178.744	0	157.325	0	168.436	159.702	167.251	171.797	166.183	0	0	169.801	190.899	172.051	0	167.816	0	0	0	172.005	0	0	178.725	176.792	0	172.874	0	0	155.451
		444	1864.38	174.136	157.993	0	0	179.548	194.776	0	170.826	0	179.714	171.955	171.759	0	169.381	0	0	161.708	0	183.258	0	0	0	162.086	167.4	164.252	173.904	0	0	0	0	158.403	0	0	0	153.587	0	162.054	0	0	151.221	168.745	0	170.39	0	0	159.97
		445	1868.24	194.198	0	0	172.287	180.437	190.541	0	163.377	0	190.243	172.178	164.157	0	164.798	0	0	165.864	0	0	0	0	151.24	165.051	171.526	161.231	164.466	0	0	165.665	0	164.333	0	165.193	0	152.934	0	165.904	0	157.343	152.2	164.6	0	166.787	0	0	157.988
		446	1872.1	177.12	156.011	0	0	176.121	195.703	187.26	165.821	0	181.671	175.673	170.801	0	157.992	174.786	0	168.456	183.178	0	154.554	0	151.088	162.177	166.96	0	175.354	0	0	158.482	175.022	171.288	0	165.525	0	0	0	165.053	0	0	0	164.468	168.273	168.57	0	0	164.733
		447	1875.96	175.724	160.386	0	0	180.411	198.008	0	170.591	0	170.825	181.245	169.472	0	163.782	173.762	0	169.895	0	0	151.263	0	155.568	161.376	178.765	164.931	163.676	0	0	166.118	0	165.828	0	165.475	0	0	0	172.283	0	0	142.609	176.906	0	171.199	169.7	0	162.061
		448	1879.82	185.373	164.787	0	170.678	175.015	189.764	175.547	0	0	177.287	173.25	173.986	0	158.68	182.179	146.535	162.541	0	189.664	0	0	158.566	159.139	167.561	159.894	167.173	0	0	171.168	0	157.344	0	0	0	156.316	0	169.397	0	0	0	175.753	0	171.638	0	0	0
		449	1883.68	171.998	0	0	165.918	181.317	186.801	177.862	0	0	187.43	172.203	167.991	0	155.336	181.641	0	166.061	184.352	183.816	149.618	171.846	0	161.104	171.748	0	161.815	0	0	162.725	0	160.281	0	0	0	153.621	0	167.348	0	0	0	184.558	0	0	0	0	165.057
		450	1887.54	192.917	165.576	0	184.725	175.558	183.452	0	170.451	0	169.839	173.563	0	0	161.049	184.46	0	155.199	175.16	0	153.245	0	0	163.467	168.192	165.28	161.568	0	0	170.975	0	168.137	0	173.313	0	0	0	159.929	0	0	0	181.908	178.774	174.247	0	0	160.91
		451	1891.4	164.856	169.135	0	178.183	170.902	198.046	187.225	0	0	178.891	169.81	171.068	0	158.523	187.066	0	155.445	181.938	186.184	151.624	170.675	157.185	162.962	168.945	165.371	162.92	0	0	165.677	0	156.341	0	0	156.578	0	0	167.065	0	0	148.141	180.978	0	170.137	0	0	153.779
		452	1895.26	167.485	0	0	0	173.565	195.939	186.933	0	0	180.788	171.672	161.654	0	153.916	183.336	0	163.73	185.337	0	0	0	156.317	161.248	173.352	169.923	161.153	0	0	0	0	166.164	0	172.369	0	153.235	0	0	175.813	156.372	153.943	180.381	171.63	171.008	0	0	162.003
		453	1899.12	170.966	160.67	0	180.212	173.788	191.105	179.311	0	0	175.705	171.573	160.701	0	158.298	184.831	0	0	180.977	181.933	153.576	0	152.762	163.665	168.167	172.316	157.854	0	0	164.128	0	171.966	0	0	0	0	0	165.514	0	0	147.876	179.517	181.139	0	0	0	157.624
		454	1902.98	0	0	0	170.879	169.633	194.165	0	0	0	177.507	169.136	165.558	0	161.999	0	0	153.97	182.554	176.263	0	0	0	162.943	158.283	166.003	154.321	0	0	162.286	0	167.169	0	174.481	0	0	0	172.715	0	152.436	0	181.196	174.261	168.67	0	0	0
		455	1906.84	168.931	0	169.004	171.644	168.585	198.232	0	0	0	180.453	0	0	0	158.257	0	0	166.896	177.449	179.45	160.924	0	0	175.897	172.619	173.253	161.13	0	0	173.252	0	164.331	0	171.163	0	0	0	171.704	0	147.364	0	179.715	181.841	180.321	0	0	0
		456	1910.7	0	0	0	0	176.258	199.75	182.897	189.359	0	189.558	165.21	167.043	0	163.487	0	0	0	193.202	179.206	149.156	0	0	170.836	0	168.991	156.212	0	0	162.216	0	157.011	0	0	0	0	0	0	0	0	151.958	178.143	183.143	167.398	0	0	0
		457	1914.56	172.522	0	0	176.194	173.121	193.181	184.126	161.07	0	174.223	0	173.049	0	0	181.456	0	160.154	184.735	184.804	149.374	0	153.215	169.729	168.741	168.479	160.47	0	0	0	188.44	159.452	0	153.636	0	0	0	178.143	0	0	147.269	176.583	185.669	161.644	0	0	172.068
		458	1918.42	0	0	0	0	171.008	193.905	0	165.373	0	0	0	169.577	0	163.261	0	0	157.585	191.906	175.254	0	0	158.29	160.951	165.357	169.887	166.474	0	0	158.073	0	159.637	0	158.864	0	144.744	0	0	0	0	145.575	175.432	172.651	0	0	0	154.602
		459	1922.28	160.843	165.111	0	0	180.725	186.484	180.512	0	0	184.67	0	167.177	0	159.394	0	0	0	188.943	190.895	0	158.932	151.33	161.742	169.858	0	164.535	0	0	155.299	191.322	168.257	0	0	0	0	0	0	168.747	0	147.969	171.141	174.105	173.518	0	0	0
		460	1926.14	171.799	0	172.621	177.751	181.939	194.55	0	0	0	192.277	0	173.789	0	167.28	0	0	0	190.247	169.851	0	0	155.982	161.209	164.473	176.114	172.318	0	180.663	144.026	194.383	161.099	0	161.776	0	0	0	170.79	0	0	0	177.395	176.547	0	0	0	0
		461	1930	0	0	0	180.521	172.913	193.816	0	0	0	192.656	0	0	0	166.641	186.682	0	0	182.977	178.16	157.606	157.715	0	163.982	174.916	174.379	167.551	0	175.426	151.952	0	153.975	0	0	0	0	0	179.139	175.604	0	142.09	171.923	177.02	164.255	0	0	0
		462	1933.86	177.336	0	178.897	0	181.634	203.055	190.909	172.488	0	188.957	170.057	0	0	162.799	0	0	0	177.359	179.026	156.512	167.379	153.564	164.572	170.912	178.242	166.788	0	0	171.063	192.024	157.76	0	0	172.073	0	0	178.331	0	0	145.793	180.11	181.088	0	0	0	155.302
		463	1937.72	0	0	165.378	177.942	179.985	189.875	192.244	170.845	0	190.78	0	164.164	0	155.863	0	0	0	173.121	180.285	159.069	167.478	165.257	0	171.372	176.354	165.735	0	0	173.761	189.219	163.175	0	162.22	0	0	170.773	0	175.418	0	151.57	181.428	0	0	0	0	167.019
		464	1941.58	0	0	0	181.703	177.929	183.952	189.087	164.865	0	179.715	0	0	0	152.19	0	0	0	183.53	0	150.32	162.951	0	160.828	165.621	0	157.03	0	0	162.419	186.698	163.379	0	174.61	0	0	0	169.525	0	0	0	169.14	0	0	0	0	0
		465	1945.44	0	0	165.863	170.733	184	197.341	0	181.338	0	183.891	0	158.839	0	163.129	0	0	0	172.914	0	151.91	160.425	160.329	165.813	0	164.411	162.231	0	0	0	189.784	154.128	0	0	0	0	0	0	0	0	151.365	179.604	184.348	164.943	0	0	0
		466	1949.3	0	0	0	0	176.962	197.278	0	166.504	0	185.285	0	164.044	0	174.31	0	0	0	175.148	185.397	155.068	0	154.995	167.627	168.328	0	166.609	0	0	162.886	190.244	157.636	0	172.488	0	0	0	0	0	0	155.62	183.069	181.929	0	0	0	0
		467	1953.16	169.226	175.093	177.638	175.032	182.373	192.015	0	169.045	0	191.952	155.783	163.662	0	165.397	0	0	0	178.497	0	149.915	170.867	0	169.462	173.198	165.608	164.405	0	0	163.404	192.25	155.178	0	0	0	0	0	166.925	0	0	139.685	178.619	0	0	0	0	0
		468	1957.02	0	0	173.635	177.721	176.464	198.922	192.25	173.689	0	198.87	0	166.517	0	172.508	0	0	0	181.078	186.276	0	0	151.365	167.293	176.154	0	169.194	0	175.117	167.222	193.483	161.405	0	0	0	0	0	158.724	176.125	0	149.003	176.419	0	0	0	0	0
		469	1960.88	0	0	174.331	179.28	187.977	186.455	0	163.066	0	189.855	168.013	0	0	157.113	0	0	0	189.632	194.78	0	166.406	0	163.986	160.631	164.695	167.493	0	172.651	159.296	190.011	160.523	0	167.037	0	0	167.429	168.301	0	0	146.672	176.879	176.765	0	0	0	0
		470	1964.74	0	0	0	183.636	179.164	187.7	0	165.061	0	192.575	0	173.876	0	160.922	0	0	0	172.846	194.881	0	0	153.144	162.197	0	155.022	169.06	0	170.535	170.733	191.227	163.409	0	158.902	0	0	151.645	163.906	174.667	0	148.236	186.854	0	0	0	0	0
		471	1968.6	173.732	0	0	175.433	181.112	191.201	0	160.348	0	194.882	0	171.123	0	161.936	0	0	0	182.492	190.722	161.997	169.052	0	170.166	176.154	158.735	165.947	0	177.797	166.545	182.717	159.804	0	0	158.424	0	0	171.078	0	0	146.231	179.616	0	0	0	0	0
		472	1972.46	0	0	0	0	184.845	189.787	0	165.104	0	189.383	0	164.313	0	173.308	185.383	0	0	184.042	192.262	152.889	0	149.02	173.691	0	0	172.788	0	170.328	176.878	189.74	155.232	0	163.112	0	0	0	0	176.175	0	141.886	185.618	0	0	0	0	0
		473	1976.32	0	0	0	182.507	188.608	185.428	0	163.796	0	181.295	164.769	166.785	0	159.053	0	0	0	181.19	191.568	156.903	0	0	157.702	169.535	157.096	167.297	0	0	172.748	192.133	160.634	0	157.987	0	151.901	0	165.948	0	0	146.452	172.467	0	0	180.092	0	0
		474	1980.18	0	0	164.314	185.248	168.894	192.386	0	172.295	0	179.755	165.968	167.9	0	152.28	0	0	0	186.821	189.552	149.532	0	0	171.048	171.838	156.968	170.259	0	0	174.388	181.931	0	0	0	0	152.489	164.038	173.142	0	0	149.547	172.078	0	0	0	0	0
		475	1984.04	0	0	0	184.477	184.747	189.588	184.182	169.886	0	182.107	0	166.197	0	159.318	0	0	0	185.64	185.645	0	0	0	0	165.845	152.412	166.625	0	0	171.97	176.287	156.576	0	0	0	0	0	167.336	174.328	159.636	160.777	176.429	174.789	0	0	0	0
		476	1987.9	167.215	0	0	177.708	183.582	196.34	0	166.831	0	182.234	161.322	173.227	0	160.755	180.588	0	0	176.536	183.251	0	0	0	0	176.707	154.977	165.172	0	174.357	171.803	191.045	150.488	0	0	0	154.159	0	166.671	175.245	163.534	155.843	188.985	0	0	0	0	0
		477	1991.76	0	0	0	183.705	182.905	193.641	0	161.338	0	184.881	165.334	167.572	0	162.309	0	0	0	171.971	190.103	0	0	149.044	0	0	150.13	174.654	0	0	173.426	190.329	159.649	0	158.536	0	0	0	153.902	0	0	144.028	172.599	179.382	0	0	0	144.864
		478	1995.62	174.7	0	160.406	172.595	178.189	190.761	0	160.452	0	0	0	166.382	0	156.403	0	0	0	183.414	0	0	161.984	0	166.934	176.093	156.581	168.586	0	0	162.953	189.719	0	0	166.978	0	0	0	172.432	166.233	0	146.822	167.525	178.688	0	0	0	0
		479	1999.48	0	0	0	176.546	183.609	191.131	0	156.46	0	185.636	0	161.447	0	0	0	0	0	178.652	188.229	0	0	0	0	0	161.791	176.15	0	186.588	166.462	186.738	0	0	0	0	147.709	0	170.142	0	0	153.403	177.467	173.583	0	0	0	0
		480	2003.34	0	0	0	178.148	186.069	191.284	0	159.305	0	185.677	0	174.028	0	156.827	0	0	0	175.239	192.152	0	166.653	0	171.997	0	152.455	164.738	0	175.81	165.54	190.315	159.674	0	0	0	158.25	0	166.316	168.168	0	148.153	181.413	176.873	0	0	0	0
		481	2007.2	0	0	0	181.853	173.883	187.684	177.335	164.998	0	192.684	163.284	177.615	0	149.775	180.985	0	0	183.325	187.669	0	0	0	161.942	164.023	162.207	156.957	0	175.194	0	190.861	147.318	0	163.273	0	0	166.414	170.952	0	0	149.874	174.93	176.378	0	0	0	158.844
		482	2011.06	0	0	0	178.944	175.414	194.736	0	160.298	0	189.069	0	172.14	0	150.643	0	0	0	179.058	0	0	0	0	0	161.209	178.842	169.308	0	176.285	0	192.117	147.26	0	0	0	161.508	0	166.547	170.536	0	0	0	0	0	180.504	0	0
		483	2014.92	169.557	0	0	172.635	188.834	193.968	0	152.997	0	186.891	0	172.652	0	161.835	0	0	0	171.743	199.906	0	0	0	0	167.619	150.536	161.888	0	0	167.889	187.066	0	0	0	0	147.303	0	171.968	173.693	0	145.722	174.185	168.96	0	0	0	0
		484	2018.78	0	177.769	0	176.513	185.218	194.024	191.263	159.333	0	181.508	0	164.799	0	156.795	0	0	0	174.629	194.576	0	0	0	0	165.874	164.321	164.04	0	0	0	194.022	0	0	168.49	0	0	0	169.585	0	0	143.906	176.055	178.413	0	179.885	0	0
		485	2022.64	0	0	0	173.768	178.273	189.978	0	166.503	0	182.486	0	170.725	179.106	158.233	0	0	0	185.257	0	0	166.796	0	169.571	161.807	159.488	163.208	0	0	0	184.96	0	0	168.031	0	0	0	171.654	0	0	152.689	171.212	182.729	0	175.626	0	0
		486	2026.5	159.823	171.381	0	182.53	175.644	187.011	0	162.711	0	179.712	0	0	176.792	159.21	0	0	0	183.472	190.125	0	0	0	0	0	151.534	161.251	0	0	0	189.258	0	0	0	0	152.942	0	165.933	0	0	150.555	181.959	182.087	0	167.146	0	0
		487	2030.36	0	163.216	0	184.303	0	192.146	182.271	158.346	0	187.302	0	170.362	0	148.41	0	0	0	188.375	193.201	0	165.534	0	0	165.739	159.142	166.992	0	0	0	194.994	0	0	0	0	150.221	159.741	175.05	0	0	141.99	167.95	175.989	0	169.249	0	0
		488	2034.22	0	173.51	0	0	0	192.903	0	148.583	0	178.056	0	170.443	0	156.811	0	155.082	0	178.742	182.061	0	0	0	0	169.533	163.267	154.28	0	0	0	184.537	0	0	0	160.323	158.087	0	180.236	0	0	145.41	0	178.046	0	173.885	0	0
		489	2038.08	0	0	0	170.082	180.03	195.766	0	145.894	173.188	188.716	0	168.42	0	147.182	0	0	0	178.137	181.749	0	189.583	0	0	0	159.634	165.747	0	164.015	0	190.441	0	0	0	0	159.114	0	177.901	170.942	0	140.988	176.795	175.408	0	179.554	0	0
		490	2041.94	0	0	0	176.4	184.896	188.676	178.183	139.377	0	177.08	0	165.605	184.104	151.318	0	0	0	171.797	186.308	0	174.908	0	178.665	172.185	154.418	168.665	0	174.532	0	182.804	0	0	0	0	156.998	0	180.801	174.229	0	136.616	162.902	0	0	166.543	0	0
		491	2045.8	0	0	0	179.875	174.753	183.142	0	0	0	189.21	0	173.745	0	156.449	191.869	0	0	185.885	188.169	0	165.336	0	165.302	173.707	156.03	170.879	0	181.33	0	182.472	169.41	0	0	0	0	0	172.836	0	0	128.242	171.342	0	0	163.11	0	0
		492	2049.66	0	185.379	0	179.009	0	187.827	0	152.717	0	183.785	0	166.924	184.475	0	0	0	164.879	179.409	192.53	0	175.261	0	0	173.109	155.545	0	0	173.817	0	187.745	0	0	0	0	146.663	0	160.253	175.773	0	143.732	174.501	0	0	174.252	0	0
		493	2053.52	0	0	0	177.088	0	0	0	150.598	0	0	0	174.49	178.301	0	0	0	0	180.475	186.726	0	174.315	0	0	169.693	0	172.679	0	175.792	0	186.549	0	0	0	0	156.268	0	170.209	180.158	0	142.645	168.521	0	0	0	0	0
		494	2057.38	0	0	0	0	178.496	179.662	0	152.113	0	176.395	155.566	172.945	178.836	0	0	0	0	171.06	191.872	0	161.381	0	0	175.99	159.741	0	0	0	0	185.371	152.517	0	0	0	150.056	165.765	165.893	0	0	132.59	175.669	0	0	0	0	0
		495	2061.24	0	0	0	172.328	182.235	0	0	143.847	0	190.936	0	164.189	0	151.667	0	151.109	0	169.49	187.137	0	0	0	0	168.47	161.422	166.699	0	0	159.56	188.092	0	0	166.422	0	151.283	158.226	162.54	170.598	0	153.482	171.359	0	0	174.767	0	0
		496	2065.1	0	0	0	171.826	0	0	0	0	0	0	0	168.971	176.274	0	0	151.605	0	172.532	187.601	0	158.707	0	158.914	165.367	164.232	0	0	0	0	183.294	0	0	0	0	150.877	0	165.637	167.042	0	150.934	0	172.37	0	164.541	0	0
		497	2068.96	182.267	174.514	0	0	0	192.496	0	148.774	0	191.386	0	174.652	177.518	0	191.528	0	164.123	176.789	191.815	0	166.929	0	0	167.112	163.71	166.144	147.17	0	0	183.076	149.345	0	0	0	0	0	157.325	170.889	0	148.972	174.027	163.561	0	165.97	0	0
		498	2072.82	0	0	0	0	0	193.866	0	0	0	0	0	175.83	177.283	0	187.798	0	168.114	184.958	185.561	0	168.307	0	0	162.702	161.77	163.856	0	171.936	161.025	182.315	0	0	0	0	156.866	0	164.87	172.575	0	150.106	184.708	0	0	175.504	0	0
		499	2076.68	164.833	176.854	0	0	176.934	195.989	0	0	0	189.219	0	173.979	0	161.681	184.729	0	164.66	171.214	191.534	0	161.042	0	0	172.618	163.28	0	0	178.646	153.87	197	0	0	0	0	161.988	163.714	165.399	0	0	154.37	171.297	172.493	0	169.276	0	0
		500	2080.54	0	182.031	0	0	0	0	0	0	0	195.637	0	165.031	176.317	164.818	184.702	148.19	0	176.577	176.896	0	159.734	0	0	155.964	161.938	169.265	0	184.201	168.462	183.458	0	0	0	0	153.28	159.095	166.306	160.497	0	154.706	172.044	187.194	0	169.615	178.437	0
		501	2084.4	0	0	0	170.531	0	191.081	0	0	0	191.396	151.702	169.708	177	168.331	185.932	0	0	175.886	173.014	0	152.103	0	166.557	167.256	155.408	0	0	0	0	180.187	0	0	0	0	153.544	0	176.919	170.293	0	154.94	177.771	0	0	172.126	0	0
		502	2088.26	161.786	174.771	0	176.793	173.751	198.743	0	159.837	0	188.136	0	176.71	174.134	158.979	188.229	0	159.392	177.678	177.955	0	163.115	0	166.299	167.572	162.907	0	0	0	168.126	179.729	0	0	0	168.574	0	0	172.944	0	0	154.967	187.934	175.49	0	185.258	0	151.463
		503	2092.12	0	179.956	0	177.366	178.573	194.747	0	0	0	188.955	0	166.888	175.792	153.048	192.989	0	156.456	178.566	184.544	0	162.806	0	169.588	159.667	164.539	0	0	0	160.48	189.664	0	0	0	0	156.697	164.626	169.931	172.895	0	161.174	172.648	180.699	0	171.674	0	138.189
		504	2095.98	174.777	0	193.167	175.011	175.624	203.139	0	155.102	170.816	180.433	0	173.989	176.363	168.71	0	0	0	175.06	183.145	0	162.224	0	158.99	168.068	161.674	164.935	0	174.212	155.152	184.179	0	0	0	171.319	159.944	0	169.698	165.802	0	143.302	169.754	0	0	165.426	0	151.849
		505	2099.84	0	0	0	0	0	0	0	0	0	188.247	156.896	168.28	0	161.935	186.693	0	168.139	175.785	179.606	0	165.486	0	161.458	170.234	167	0	0	0	159.961	183.508	0	0	0	0	0	0	174.083	0	0	148.722	174.123	0	0	169.307	0	0
		506	2103.7	0	0	0	172.044	183.06	202.092	0	157.772	173.507	177.702	150.969	167.566	0	162.153	181.678	155.67	0	181.922	178.222	0	156.949	0	168.035	163.34	165.387	160.43	0	0	176.785	180.251	0	148.424	0	0	162.264	167.657	174.1	183.389	0	144.968	171.374	174.359	0	171.123	0	0
		507	2107.56	169.796	0	0	172.826	190.954	187.696	0	0	0	193.545	0	163.749	184.626	165.115	176.948	0	0	175.646	183.474	0	158.874	0	157.073	168.908	167.312	175.894	0	0	175.249	0	0	0	0	0	160.402	161.79	170.248	0	0	140.113	168.727	0	0	173.609	0	0
		508	2111.42	0	0	0	177.561	178.187	182.081	0	0	0	190.659	0	167.361	0	0	181.611	0	154.068	180.517	176.875	0	158.931	0	176.137	173.308	171.996	172.023	0	0	157.437	189.72	0	0	0	0	156.061	0	164.493	0	0	153.649	0	0	0	167.848	0	0
		509	2115.28	166.44	169.112	169.56	0	179.114	199.886	0	0	0	180.65	0	168.775	171.465	155.51	180.329	0	0	179.411	174.605	0	162.27	0	161.668	164.869	162.4	167.947	0	0	159.533	180.606	157.459	0	0	161.895	0	0	167.174	0	0	148.337	175.421	0	0	166.4	0	149.75
		510	2119.14	163.62	177.57	162.75	177.211	175.091	189.796	183.577	0	0	190.63	157.607	166.857	172.352	0	181.245	0	153.993	177.302	173.908	0	159.634	0	167.975	159.307	0	0	0	171.1	175.292	191.625	0	0	0	0	160.144	162.049	170.066	0	0	0	180.023	181.928	0	166.129	166.631	192.244
		511	2123	170.464	0	0	170.758	181.26	0	0	162.902	0	182.207	0	174.788	173.265	152.701	178.227	0	156.146	176.555	169.44	0	161.816	132.131	166.119	164.502	169.423	172.937	0	0	179.355	0	0	0	0	0	160.551	0	174.352	0	161.393	151.269	174.943	0	0	168.995	0	0
		512	2126.86	0	0	0	171.081	170.531	193.51	179.374	161.04	0	189.551	0	162.837	166.895	161.414	171.405	0	0	181.982	175.308	0	0	0	164.157	158.13	159.809	170.869	0	0	162.946	176.117	0	0	0	0	159.011	161.262	181.106	166.803	0	156.938	0	182.285	0	0	0	0
		513	2130.72	168.619	0	0	171.465	171.77	184.566	190.717	0	0	0	159.758	166.769	173.26	0	180.619	0	0	175.857	179.714	0	154.497	0	157.972	164.919	164.098	170.192	0	0	0	193.181	0	0	0	0	145.683	163.726	173.773	0	0	150.139	0	0	0	172.706	0	0
		514	2134.58	194.23	0	0	176.097	180.839	188.979	195.421	0	0	197.863	158.189	165.785	0	0	179.659	0	168.376	176.558	0	0	0	0	172.049	169.369	0	163.905	0	0	164.522	195.352	0	141.942	0	0	155.81	170.149	167.78	0	0	153.616	161.871	178.351	0	164.718	0	0
		515	2138.44	0	171.237	0	169.247	172.97	192.585	0	155.987	0	186.498	161.849	164.481	167.939	0	181.732	0	0	175.511	174.186	0	164.762	0	168.985	163.334	0	168.795	0	0	161.353	179.327	156.961	0	0	0	156.475	155.308	170.878	172.2	0	0	0	176.24	0	172.078	0	0
		516	2142.3	171.716	0	0	174.223	178.61	185.621	188.105	0	0	195.366	0	167.754	170.174	0	179.765	0	0	173.963	179.136	0	159.133	0	171.51	174.256	0	169.51	0	0	159.676	184.687	156.453	0	0	0	151.371	0	177.951	166.71	0	139.635	166.946	0	0	177.265	0	149.868
		517	2146.16	170.479	0	0	170.658	180.164	192.991	187.978	0	0	189.52	148.518	166.155	170.796	0	189.974	0	0	163.931	175.99	0	158.187	146.071	161.142	160.118	0	165	0	0	0	0	0	0	0	162.76	0	0	174.948	169.064	0	145.272	0	176.227	0	170.638	165.038	0
		518	2150.02	0	0	0	168.754	180.056	185.668	184.694	0	0	203.571	162.993	171.409	0	0	183.486	0	166.133	163.066	173.652	0	163.788	0	0	159.601	0	174.396	0	0	0	0	152.55	0	0	0	149.36	150.791	176.652	164.572	0	157.2	0	173.64	0	169.634	0	155.057
		519	2153.88	0	0	0	0	185.581	193.476	0	0	0	193.631	0	176.039	0	0	0	0	155.373	179.679	169.204	0	0	0	0	163.543	0	171.359	0	0	165.632	0	0	0	0	0	156.044	154.527	183.155	173.349	0	0	0	179.446	0	174.779	0	0
		520	2157.74	0	0	162.161	174.115	183.117	196.806	178.129	0	0	192.695	158.566	168.783	175.298	0	195.502	0	0	172.149	181.5	0	154.645	0	173.848	163.388	0	168.582	0	0	171.067	187.812	0	0	0	167.091	156.18	0	0	165.737	0	153.298	0	177.116	0	166.382	0	0
		521	2161.6	172.571	0	0	167.068	171.03	191.57	183.52	140.807	0	187.851	156.274	174.518	163.039	0	187.283	0	165.76	179	181.589	0	157.525	147.568	170.012	162.443	0	167.485	0	0	0	0	153.024	0	0	156.953	151.752	0	178.366	176.254	0	164.556	0	0	0	177.175	0	0
		522	2165.46	0	0	0	182.105	175.313	195.596	173.773	0	0	194.974	0	0	172.574	0	183.073	0	170.688	175.677	171.86	0	0	0	170.962	157.96	0	163.351	0	0	0	189.59	0	0	0	157.446	157.298	165.136	180.02	177.085	0	152.327	0	0	0	165.182	0	149.652
		523	2169.32	0	0	0	179.399	175.44	196.27	182.553	0	0	192.882	153.479	0	171.875	0	180.292	0	0	171.461	175.72	0	0	0	173.45	159.273	0	167.52	0	165.392	0	0	0	0	0	0	0	0	179.667	172.987	0	153.247	0	175.804	0	170.65	0	152.263
		524	2173.18	165.436	0	166.309	176.193	175.32	188.906	181.134	139.625	166.233	188.468	147.747	164.606	173.442	0	0	0	172.773	0	175.228	0	167.023	0	162.163	161.493	0	159.03	0	0	0	0	0	0	0	155.821	159.159	0	177.844	172.067	0	139.82	0	0	0	171.378	0	152.333
		525	2177.04	172.962	0	0	162.584	178.3	193.455	0	0	0	197.679	160.171	173.01	170.962	0	186.887	0	164.226	0	183.125	0	0	0	166.818	161.544	0	165.143	0	167.186	0	0	0	0	0	167.781	149.021	0	0	169.335	0	0	0	168.11	0	171.074	0	151.667
		526	2180.9	165.325	0	171.913	0	184.98	200.607	183.881	0	0	190.447	152.709	166.939	0	0	187.782	0	150.759	177.314	179.951	144.626	0	0	166.99	162.537	0	0	0	0	0	0	0	0	0	0	159.432	0	169.737	174.722	0	151.422	0	0	0	169.44	0	0
		527	2184.76	165.776	0	166.537	166.912	186.864	190.596	180.16	0	0	192.726	145.775	167.834	174.206	0	186.669	0	156.12	186.71	185.879	165.556	0	0	164.561	164.337	0	163.041	0	0	0	0	0	0	0	168.72	158.564	151.293	177.682	163.891	0	150.927	0	164.761	0	169.04	0	157.969
		528	2188.62	0	0	175.841	171.945	178.753	192.211	184.606	0	0	196.834	139.154	165.929	0	148.781	189.018	0	171.047	182.538	173.775	0	0	0	165.584	158.682	0	164.207	0	0	0	0	0	0	185.793	167.799	162.782	0	179.845	166.817	0	149.205	0	0	0	164.995	0	0
		529	2192.48	169.339	0	166.276	160.081	176.985	192.503	178.482	145.755	170.849	197.882	0	172.811	0	0	179.582	0	163.4	176.292	0	143.352	0	141.041	171.45	147.475	0	166.999	0	0	0	0	155.038	0	0	162.255	154.956	0	184.755	163.402	0	150.386	0	176.576	0	175.312	0	173.834
		530	2196.34	171.569	0	166.689	161.165	179.108	182.437	0	0	0	188.489	157.389	166.063	172.513	0	184.376	0	167.299	179.28	0	0	0	0	172.211	157.446	0	170.71	0	165.673	0	0	0	0	0	154.524	161.249	153.233	179.713	172.715	0	0	0	169.853	0	163.937	0	148.479
		531	2200.2	167.451	0	160.831	165.535	178.304	181.209	179.596	0	161.335	190.526	0	167.398	0	0	180.657	0	0	175.687	190.673	142.099	0	0	0	168.103	0	162.96	0	171.467	0	0	144.295	148.105	0	158.043	155.836	0	178.181	180.891	163.271	154.356	0	0	0	163.833	133.534	0
		532	2204.06	176.107	0	162.284	171.057	173.523	186.878	173.483	0	161.906	187.505	164.021	171.889	175.636	0	188.564	0	165.663	183.222	180.498	143.263	0	145.178	169.566	161.551	0	166.922	0	159.73	0	0	0	147.25	0	161.722	158.114	0	176.699	160.543	162.292	0	0	168.63	0	156.173	0	0
		533	2207.92	174.037	0	169.066	161.434	176.975	182.597	178.404	0	0	182.466	0	179.543	178.753	0	188.076	0	173.139	189.6	180.914	146.924	0	147.912	170.96	164.294	0	0	0	0	0	0	152.199	0	0	0	152.061	0	176.357	164.002	161.464	0	0	0	0	158.01	0	147.318
		534	2211.78	183.116	0	166.332	166.681	176.074	177.718	0	0	0	185.691	155.434	171.057	172.212	0	194.37	0	0	184.216	177.08	147.378	0	0	173.026	168.007	0	162.503	0	0	0	0	149.334	146.343	0	160.514	144.614	157.253	171.183	0	0	0	0	172.07	0	154.703	166.075	151.16
		535	2215.64	0	165.536	161.02	166.198	176.282	173.508	0	0	0	179.644	159.169	158.667	171.695	0	190.667	0	168.708	180.129	179.664	0	0	150.67	162.331	169.294	0	161.371	0	165.495	0	0	0	0	0	172.8	162.009	152.024	0	0	0	0	0	178.38	183.922	166.212	0	0
		536	2219.5	175.218	0	0	166.91	174.823	177.118	177.329	0	0	186.002	152.074	162.332	172.591	0	180.753	0	170.26	176.558	186.382	144.746	0	0	167.492	171.386	0	157.852	0	175.888	166.556	0	0	140.45	0	159.98	153.686	0	0	161.442	157.517	140.055	0	0	0	166.67	0	151.098
		537	2223.36	172.172	0	165.623	170.775	176.867	177.912	181.435	0	164.535	180.268	0	156.838	172.587	0	181.977	0	164.783	187.693	185.914	146.56	0	0	166.918	164.803	0	0	0	163.422	0	0	153.423	144.995	0	0	0	157.763	0	169.68	157.011	154.183	0	0	0	167.609	0	0
		538	2227.22	169.406	0	167.84	170.638	181.731	182.463	0	0	169.198	190.404	0	169.016	175.52	0	172.846	0	0	170.27	189.331	144.105	0	143.27	167.159	163.854	0	0	0	167.379	0	0	147.576	132.153	0	162.038	160.135	0	180.292	169.581	155.199	156.878	180.247	171.581	153.817	172.263	0	154.776
		539	2231.08	165	0	174.084	171.411	171.539	193.696	185.95	0	0	191.233	0	154.462	165.735	0	0	0	160.181	180.285	189.24	159.276	153.07	0	160.733	164.395	0	0	0	168.573	0	0	0	136.398	0	166.162	164.461	0	182.536	169.192	162.664	0	0	161.556	0	170.826	0	145.841
		540	2234.94	0	0	165.374	168.447	170.785	185.612	179.894	0	170.08	188.989	0	156.148	0	0	187.924	0	157.768	176.53	184.404	152.859	156.664	0	171.886	162.062	0	0	0	166.424	0	0	0	0	0	156.71	159.343	155.042	0	0	158.54	148.533	0	0	0	166.301	171.962	0
		541	2238.8	168.012	0	165.572	161.407	170.919	189.937	177.68	0	169.194	189.688	0	150.706	171.482	0	185.663	0	0	184.273	181.3	150.484	157.778	0	169.991	174.614	0	0	0	173.177	0	0	140.125	138.845	0	161.899	0	156.043	185.255	172.473	163.065	148.485	0	0	0	162.548	174.69	0
		542	2242.66	165.924	167.186	157.655	157.986	179.668	179.308	172.565	0	175.541	0	0	163.221	166.265	0	186.171	0	157.104	179.305	185.569	148.846	0	0	160.661	163.955	0	0	150.202	176.882	0	196.184	147.229	154.389	0	159.675	0	153.216	0	157.919	155.286	0	0	173.588	0	173.21	170.773	0
		543	2246.52	177.524	173.935	163.34	157.566	177.492	183.197	173.43	0	171.953	186.513	0	156.431	164.515	0	188.144	0	161.754	172.606	183.368	146.635	167.288	0	162.608	164.172	157.743	0	0	0	0	0	147.055	0	0	159.239	0	160.621	183.121	163.013	0	151.953	0	173.731	0	163.341	173.894	0
		544	2250.38	178.693	162.738	169.75	170.646	175.941	187.626	191.592	0	178.271	194.699	147.529	162.736	171.425	0	185.188	0	0	187.001	179.58	150.497	0	0	158.531	165.196	160.239	0	0	0	0	0	146.144	149.849	0	162.789	157.025	154.074	186.303	0	151.177	0	0	174.319	0	168.109	0	144.765
		545	2254.24	172.741	0	0	166.703	178.228	183.988	181.452	0	177.447	185.87	0	164.759	176.378	0	195.571	0	0	177.526	183.594	149.561	0	0	169.838	162.969	0	0	0	163.079	0	0	148.192	134.57	0	159.943	158.811	156.678	182.646	0	0	151.119	0	173.232	0	169.778	176.121	0
		546	2258.1	169.486	178.495	166.955	168.783	168.141	179.498	179.396	0	161.268	185.897	0	160.178	166.82	0	194.377	0	164.237	169	193.726	148.282	147.654	0	167.09	165.44	163.753	0	0	164.204	0	0	147.281	141.708	0	0	161.932	152.407	171.849	0	158.229	144.352	0	175.966	0	168.857	175.667	0
		547	2261.96	171.576	166.08	161.449	161.309	182.684	182.927	180.165	0	171.134	174.509	0	156.698	163.803	0	185.934	0	163.731	183.43	0	147.753	0	139.877	164.438	161.538	157.89	0	0	168.893	0	0	0	140.675	0	162.093	160.295	149.222	179.225	161.991	155.64	146.261	0	0	0	153.008	173.769	145.99
		548	2265.82	166.063	0	168.081	165.72	181.027	183.938	183.808	0	165.79	184.477	0	157.343	0	0	187.507	0	0	174.119	198.607	152.438	0	0	157.679	160.955	0	0	0	0	0	0	143.272	146.807	0	0	163.245	157.568	188.585	0	162.372	0	0	173.716	0	0	166.676	148.215
		549	2269.68	168.623	0	171.723	163.053	175.92	181.725	184.858	0	164.028	0	0	156.059	181.203	0	185.954	0	0	180.71	0	154.591	0	0	159	162.882	0	0	143.537	0	0	0	145.712	0	0	0	157.773	0	0	0	153.55	138.81	0	171.693	0	166.303	171.777	145.603
		550	2273.54	162.414	0	167.885	165.356	180.436	182.945	185.568	0	163.141	189.53	0	156.149	170.462	0	186.486	0	0	174.742	178.989	149.396	0	165.564	161.475	162.72	0	0	0	162.956	0	0	145.123	0	0	0	153.728	0	172.664	0	0	139.425	0	182.98	0	174.712	170.181	142.636
		551	2277.4	167.7	0	175.13	160.289	187.216	181.386	0	0	164.706	188.563	0	170.683	179.815	0	191.391	0	0	174.517	189.232	154.788	0	0	162.465	179.385	163.716	0	0	153.982	0	0	146.772	142.478	0	163.882	153.888	158.318	0	0	0	0	0	184.393	0	169.718	0	0
		552	2281.26	176.134	174.877	172.355	167.912	192.358	182.052	169.674	0	160.51	182.382	0	0	170.907	0	179.155	0	0	181.165	205.701	151.525	148.103	0	161.746	157.677	0	0	0	161.123	0	0	140.139	0	0	156.265	160.311	0	0	0	145.743	138.548	182.223	183.596	0	175.187	0	0
		553	2285.12	172.134	0	173.62	159.113	180.874	0	166.936	0	0	0	144.861	166.538	0	0	188.015	0	0	0	0	144.699	0	144.857	158.599	160.673	149.87	153.556	144.311	172.311	0	0	0	0	0	0	159.671	155.186	171.887	0	143.29	0	182.471	182.377	0	168.85	165.606	0
		554	2288.98	169.905	179.594	163.272	161.551	187.038	177.864	176.776	0	166.803	0	0	164.244	175.26	0	182.895	0	0	185.21	188.679	147.337	0	149.785	157.995	159.167	0	0	0	159.365	0	0	143.092	140.081	0	0	159.51	0	0	158	151.449	0	186.813	185.648	0	0	166.723	0
		555	2292.84	164.829	181.437	170.158	167.789	185.1	0	0	143.592	167.479	187.135	0	162.207	0	0	186.892	134.99	0	0	191.414	147.214	0	145.163	163.477	158.929	0	151.524	147.161	163.399	0	0	150.212	140.427	0	163.239	153.472	0	0	154.058	152.834	144.781	176.233	177.301	0	161.362	167.152	0
		556	2296.7	167.964	181.412	175.719	0	188.321	173.137	0	0	160.278	191.268	152.05	169.013	0	166.031	182.302	0	194.589	188.661	190.923	146.849	0	139.24	161.92	167.387	0	0	0	168.377	0	0	146.326	147.426	0	0	156.179	0	0	0	0	0	187.804	180.582	0	167.962	165.452	0
		557	2300.56	159.492	0	164.607	181.076	181.258	181.851	170.094	0	0	0	0	165.104	174.153	0	188.204	0	0	184.922	191.394	0	0	0	160.619	162.755	152.89	0	0	168.331	0	0	144.573	142.247	0	0	159.247	153.214	158.493	153.214	0	145.083	192.939	180.243	0	166.357	0	0
		558	2304.42	161.096	0	167.064	0	182.578	181.633	172.53	0	165.997	0	0	173.141	0	0	177.313	0	0	172.79	191.857	0	0	0	163.614	168.241	154.758	149.122	0	179.321	0	0	136.03	146.374	0	0	0	0	0	0	155.944	0	193.749	174.21	0	155.571	0	0
		559	2308.28	161.803	0	159.763	0	182.996	183.997	165.79	0	158.424	0	0	164.676	175.366	0	192.412	0	0	174.583	187.235	0	0	0	162.558	169.553	0	152.583	0	173.122	0	0	146.846	0	0	0	154.069	157.232	0	164.081	149.602	190.558	194.121	174.885	162.546	158.096	156.118	0
		560	2312.14	170.139	0	163.687	0	181.249	0	169.467	0	157.203	0	0	157.531	0	0	166.773	0	0	172.947	186.013	0	0	142	0	165.65	154.859	0	0	168.425	0	0	142.073	149.317	0	0	155.163	0	0	0	149.272	144.455	185.364	184.711	0	165.573	0	0
		561	2316	171.383	0	160.775	0	186.75	183.681	177.085	139.663	158.947	0	0	166.624	0	0	182.141	0	0	181.312	0	0	0	131.287	157.215	158.757	0	0	138.393	163.912	0	164.739	150.243	150.891	0	0	164.815	0	0	0	0	149.193	184.652	174.968	0	0	0	0
		562	2319.86	158.341	0	167.803	172.433	178.251	0	166.333	0	154.251	0	0	163.876	0	0	170.305	0	168.155	184.988	0	0	0	139.079	158.48	163.991	155.549	149.213	0	0	0	0	148.183	133.448	0	0	147.441	0	0	0	0	0	179.385	170.81	0	0	155.601	143.629
		563	2323.72	161.702	0	156.212	169.109	195.573	182.72	161.882	0	0	184.492	0	161.405	0	0	181.583	0	0	181.316	183.545	0	0	141.395	153.629	160.317	0	149.094	0	164.672	0	0	150.45	0	0	154.033	154.851	0	0	0	0	141.995	174.592	163.351	0	159.028	0	0
		564	2327.58	157.788	0	168.908	0	186.387	0	0	0	161.329	174.347	165.633	155.17	0	0	175.909	0	0	0	188.736	0	0	143.005	153.651	166.786	0	150.24	0	170.141	0	0	149.087	0	0	0	151.998	0	0	163.998	0	0	183.106	175.131	0	0	179.425	0
		565	2331.44	158.223	0	163.917	0	194.277	0	170.421	0	159.574	177.022	0	162.858	169.797	0	173.584	148.471	0	177.238	182.396	0	0	131.364	0	168.268	0	150.365	143.841	158.914	0	0	0	0	0	156.055	0	0	0	168.172	146.402	143.417	180.033	163.421	158.692	0	169.114	0
		566	2335.3	0	0	162.138	0	180.71	0	176.26	0	160.633	0	0	152.991	0	0	171	0	162.222	0	181.325	0	0	138.508	0	162.874	158.768	141.861	151.531	181.288	0	0	0	141.599	0	159.871	156.351	152.66	0	0	149.652	132.341	182.033	170.241	0	0	0	146.735
		567	2339.16	156.9	0	165.197	0	190.444	0	171.415	126.798	0	181.219	0	161.594	0	0	177.796	0	0	189.515	187.399	0	0	138.423	173.043	164.824	0	149.072	0	162.437	0	0	0	144.187	0	157.302	145.031	155.712	170.752	0	0	0	176.047	163.803	162.716	0	0	0
		568	2343.02	187.604	178.274	154.312	0	190.439	0	158.764	177.075	160.918	179.859	0	159.455	0	0	184.671	145.057	0	183.738	185.679	0	0	0	155.181	158.776	0	141.363	0	0	0	0	0	0	0	153.987	144.126	0	0	163.417	0	136.678	187.226	169.651	0	0	0	0
		569	2346.88	161.772	0	162.652	0	187.054	0	164.063	141.374	0	0	0	163.677	0	0	176.83	0	165.517	185.253	183.449	0	0	131.927	154.107	162.872	0	142.274	0	169.361	0	0	145.789	145.253	0	151.42	156.204	152.42	0	0	0	146.174	189.046	165.381	0	0	0	0
		570	2350.74	157.525	0	161.173	0	186.965	0	166.758	0	158.354	176.096	0	160.767	0	0	184.958	134.709	0	177.913	187.67	0	0	136.866	146.574	163.363	0	133.119	0	0	0	0	145.066	151.125	0	0	0	154.482	0	164.986	0	146.045	0	165.259	0	0	0	0
		571	2354.6	167.592	0	160.854	0	190.975	0	171.267	0	155.217	0	0	152.905	0	0	178.601	132.055	0	175.686	180.855	0	0	137.97	143.176	159.873	0	0	142.495	174.375	0	0	0	144.755	0	0	143.112	0	0	0	0	142.448	175.659	174.061	0	0	0	0
		572	2358.46	167.146	0	163.928	0	184.058	0	169.022	143.226	152.574	175.738	0	154.409	0	0	180.791	0	0	0	182.349	0	0	0	151.965	158.198	155.003	135.313	0	0	0	0	0	0	0	0	149.44	152.443	0	167.955	0	146.464	175.438	171.724	0	172.774	0	0
		573	2362.32	159.227	0	159.668	172.124	177.824	0	166.333	139.192	157.079	178.776	0	166.283	0	0	182.632	0	0	0	187.394	0	0	0	154.674	161.922	0	141.057	0	0	0	0	0	138.87	0	0	158.261	0	170.857	0	0	155.698	0	161.317	0	0	164.77	0
		574	2366.18	160.763	0	163.609	0	185.162	0	166.76	0	160.539	184.085	0	155.975	0	156.963	180.954	0	0	0	190.063	0	0	138.923	147.11	157.986	152.068	138.164	145.286	0	0	0	143.126	140.172	0	154.197	152.578	0	0	0	0	145.039	0	162.89	0	0	0	0
		575	2370.04	163.098	0	166.427	157.262	184.895	198.636	167.606	0	159.515	183.878	0	156.41	0	0	190.085	0	0	197.055	196.033	0	0	0	151.444	158.911	0	145.477	139.089	171.481	0	0	0	0	0	165.51	157.048	0	0	0	0	0	178.483	170.937	0	0	0	0
		576	2373.9	155.421	175.963	163.962	0	190.03	0	161.7	0	152.893	186.359	0	156.709	0	157.545	173.551	132.639	0	196.764	189.323	160.469	0	127.601	148.832	154.178	0	148.005	0	167.07	0	0	0	0	0	159.261	156.823	0	0	0	0	140.458	164.283	169.626	0	0	0	0
		577	2377.76	149.732	0	164.801	0	190.024	0	176.639	0	149.326	0	0	156.678	0	0	173.775	145.048	0	202.83	180.006	0	0	137.332	148.743	155.097	0	0	0	0	0	0	0	138.707	0	151.793	151.782	0	0	161.965	0	142.999	0	170.205	0	0	0	0
		578	2381.62	152.54	0	172.231	0	190.506	177.03	164.498	145.66	158.499	182.035	0	166.194	0	0	184.899	152.139	0	203.527	182.595	146.574	0	0	152.355	150.633	0	0	0	170.503	0	0	0	0	0	0	149.947	141.409	0	0	0	137.743	0	166.985	0	0	0	0
		579	2385.48	150.727	0	169.893	0	183.669	0	168.236	143.574	152.409	177.911	0	151.625	0	0	175.381	0	0	191.457	189.519	0	148.618	0	159.322	159.241	0	147.968	0	167.776	0	0	0	157.543	0	164.478	149.683	151.107	0	0	0	0	172.729	168.79	0	0	0	0
		580	2389.34	151.89	0	164.392	0	189.854	0	168.309	135.243	160.64	180.042	0	159.16	170.066	150.525	173.136	0	0	195.328	194.821	0	0	0	153.47	0	0	0	0	165.608	0	0	0	150.717	0	0	150.45	145.268	0	0	0	148.589	174.596	176.011	0	0	0	0
		581	2393.2	153.996	171.281	161.376	0	187.306	179.827	179.192	141.911	158.251	0	0	161.772	0	144.536	175.999	0	0	187.545	202.454	0	0	141.556	152.738	157.743	0	0	0	165.306	0	0	0	0	0	0	0	141.83	0	0	0	143.185	167.812	170.773	0	0	0	0
		582	2397.06	146.612	183.192	159.093	162.229	187.262	0	160.739	143.386	153.475	183.365	0	156.846	0	0	173.752	0	0	185.661	192.188	142.881	0	0	151.454	154.77	157.35	0	173.336	163.707	0	0	0	0	0	0	0	140.824	0	0	0	0	175.654	175.959	0	0	0	0
		583	2400.92	0	187.26	187.078	0	174.523	0	0	0	154.095	0	0	0	0	140.4	179.562	0	0	195.832	191.741	0	0	0	141.917	154.889	0	0	0	0	0	0	0	155.609	0	0	151.546	144.669	0	0	0	146.097	170.536	177.992	0	0	0	0
		584	2404.78	0	0	163.41	0	187.776	0	0	0	153.371	0	0	165.894	0	0	179.181	0	0	0	188.876	0	0	0	139.669	160.926	0	0	142.718	0	0	0	0	0	0	0	0	0	0	0	0	0	174.374	177.326	0	0	0	0
		585	2408.64	0	182.81	166.709	155.463	187.274	184.714	174.755	148.056	151.642	173.962	0	158.909	0	0	181.185	0	0	193.605	183.856	147.214	0	0	146.426	156.183	163.661	0	0	169.648	0	0	0	0	0	0	0	0	0	0	145.154	0	181.967	0	0	0	0	0
		586	2412.5	145.259	0	151.584	0	182.789	0	164.918	0	151.597	0	0	153.543	0	0	173.554	172.035	0	190.686	184.014	0	0	0	0	160.728	0	147.016	0	168.627	156.553	0	0	0	0	0	141.47	143.931	0	0	0	0	180.793	177.523	0	0	155.257	0
		587	2416.36	0	174.961	161.646	160.336	188.817	0	170.233	145.134	152.864	0	0	160.028	160.263	157.17	171.21	0	0	191.263	192.139	0	0	0	143.209	150.188	0	139.712	140.753	0	0	0	142.78	0	0	0	141.505	143.023	0	0	0	0	174.553	174.661	175.959	0	148.429	0
		588	2420.22	0	0	0	157.012	188.559	0	165.801	141.468	145.307	0	0	153.006	164.295	0	176.475	0	0	190.543	199.105	0	0	115.74	144.98	149.463	0	137.087	139.146	0	0	0	0	138.489	0	0	139.483	142.674	0	0	0	0	180.587	176.607	0	0	0	0
		589	2424.08	142.451	181.412	0	0	185.783	0	170.828	145.084	152.077	0	0	158.374	0	0	172.254	0	162.719	184.179	0	0	0	128.757	145.381	155.258	0	145.503	0	167.505	0	0	0	153.358	0	0	140.674	144.141	0	0	0	0	204.449	173.135	0	0	0	0
		590	2427.94	0	173.496	0	0	186.647	0	166.937	0	154.243	0	0	0	0	0	174.764	0	161.25	179.354	187.228	152.085	140.042	0	152.844	153.736	0	135.814	146.163	162.687	0	0	0	0	0	0	0	0	0	0	0	0	184.102	167.926	0	0	145.338	133.934
		591	2431.8	0	188.37	0	0	141.311	0	171.912	0	154.758	0	0	153.808	0	0	178.419	0	164.945	188.364	181.697	0	0	0	150.485	156.571	0	0	0	0	0	0	131.768	140.74	0	0	139.971	0	0	0	0	0	184.562	176.912	0	0	0	138.843
		592	2435.66	0	0	0	0	180.68	0	172.149	0	155.985	0	0	157.662	0	0	175.631	0	160.668	188.116	184.406	0	0	0	148.37	157.978	0	139.19	152.735	168.907	147.779	0	0	139.126	0	0	141.48	0	0	0	0	0	186.667	170.338	0	0	154.538	0
		593	2439.52	0	177.32	167.98	0	188.472	0	173.048	0	149.479	0	0	151.481	0	0	173.75	0	166.125	196.668	177.842	0	0	0	156.358	157.113	0	130.556	144.248	0	146.922	0	0	134.156	0	0	153.326	0	0	140.171	0	0	188.973	170.826	152.915	0	0	0
		594	2443.38	0	184.094	165.727	0	186.54	0	170.344	129.525	159.018	0	0	154.114	0	0	174.965	0	0	196.573	185.889	0	0	0	151.289	153.559	0	0	0	158.648	151.069	0	0	0	0	0	0	133.52	0	0	0	142.744	183.933	163.823	0	0	146.407	142.932
		595	2447.24	0	184.504	0	0	183.674	0	168.689	0	145.388	0	0	152.669	0	0	176.08	0	174.526	194.672	186.735	0	0	0	150.753	151.078	0	0	152.23	0	0	0	0	0	0	0	0	0	0	0	0	0	0	192.915	0	0	150.35	146.275
		596	2451.1	0	179.54	0	0	0	0	172.642	0	149.485	0	0	149.266	0	0	170.502	0	168.379	200.407	0	145.612	0	0	156.712	162.806	0	0	147.017	0	0	0	0	153.088	0	0	143.07	144.18	0	145.201	152.882	0	0	172.208	0	0	151.889	0
		597	2454.96	0	181.09	0	0	175.331	0	162.679	0	0	0	0	148.986	162.34	0	177.136	0	165.23	196.663	187.123	0	0	0	143.605	156.953	0	134.319	151.273	0	0	0	146.735	138.164	0	0	146.449	0	0	0	0	0	177.848	178.019	0	0	149.295	0
		598	2458.82	0	0	0	0	0	0	0	0	144.935	0	0	150.186	0	0	166.831	0	169.545	195.136	188.54	0	0	0	155.309	165.516	0	0	136.891	0	145.821	0	0	0	0	0	148.834	0	0	0	0	0	186.853	166.988	0	0	150.356	0
		599	2462.68	0	184.21	0	0	180.561	170.912	162.077	0	143.959	0	0	152.805	0	0	168.341	0	0	199.823	189.634	153.351	0	0	150.297	161.348	0	0	143.352	0	155.583	0	0	0	0	0	141.883	146.673	0	0	0	0	179.548	175.947	0	0	146.87	0
		600	2466.54	0	181.624	0	172.085	180.216	0	170.087	0	0	0	0	150.841	0	0	172.501	0	0	196.508	187.214	0	0	0	149.46	163.227	155.854	135.585	139.427	152.326	153.025	0	148.088	0	0	0	143.584	0	0	0	0	0	185.318	170.794	0	170.122	147.333	0
		601	2470.4	0	175.756	0	177.588	187.53	180.116	0	0	146.371	0	0	157.785	162.843	0	177.92	0	163.563	192.288	191.737	152.404	0	0	162.563	0	171.722	0	141.387	0	0	0	155.95	139.088	0	0	142.39	140.404	0	146.907	0	150.119	189.443	179.972	0	0	146.469	133.346
		602	2474.26	0	136.389	0	0	181.469	0	0	0	0	0	0	153.133	0	0	182.405	0	155.907	197.369	198.297	0	0	0	152.316	167.957	0	131.982	144.937	0	152.618	0	142.225	0	0	0	146.761	147.319	174.081	0	0	143.989	197.74	0	0	171.414	143.863	0
		603	2478.12	0	182.944	0	0	171.118	0	176.304	0	0	0	0	154.141	159.74	0	178.641	0	161.167	200.568	200.699	0	0	135.41	144.765	167.773	168.464	0	144.866	0	0	0	0	135.519	0	0	138.863	0	0	0	0	0	199.08	0	0	0	150.582	142.13
		604	2481.98	0	186.061	0	178.125	187.452	0	0	0	144.808	0	0	147.75	0	0	176.971	0	161.353	193.26	199.935	0	0	0	146.271	160.692	164.466	0	147.961	0	0	142.751	151.02	141.533	0	0	0	0	0	0	0	146.354	187.876	177.801	140.612	173.158	144.396	142.671
		605	2485.84	0	182.868	0	0	0	0	166.948	0	0	0	0	148.632	0	0	175.308	0	158.537	195.942	209.336	0	0	135.872	148.063	159.89	0	0	141.827	0	0	0	150.851	160.606	0	0	138.611	146.335	0	0	0	137.778	177.366	162.951	146.705	0	144.255	131.508
		606	2489.7	155.447	177.997	166.411	0	179.247	0	176.124	0	144.342	179.303	0	155.849	150.535	0	167.691	0	166.622	194.939	197.204	0	175.028	0	151.651	169.463	0	0	140.859	0	150.826	0	158.156	0	0	0	145.869	0	0	0	0	0	187.55	180.076	148.919	0	144.058	0
		607	2493.56	0	184.581	172.765	0	0	0	0	0	0	0	0	157.627	0	0	166.904	0	0	195.027	192.232	0	0	0	150.618	154.861	155.651	0	140.639	0	0	0	151.269	0	0	0	141.807	145.792	0	0	0	138.682	176.176	0	0	166.121	0	137.04
		608	2497.42	0	191.104	0	183.078	180.842	0	165.662	0	0	0	0	152.836	0	0	169.99	0	162.126	194.51	195.807	0	0	0	145.741	152.36	166.856	0	142.815	0	147.769	0	143.36	137.904	138.439	0	145.864	140.033	0	0	146.351	135.489	183.456	0	0	0	143.991	0
		609	2501.28	0	183.368	0	0	186.723	0	173.06	0	0	0	0	155.303	162.322	0	165.697	0	162.402	201.532	199.129	0	0	0	151.592	168.971	0	0	147.693	0	144.357	0	0	141.537	147.419	0	146.725	139.697	0	0	0	0	185.172	0	137.988	0	144.013	0
		610	2505.14	0	187.04	0	0	0	0	168.502	0	0	0	0	147.166	0	0	174.18	0	165.601	194.569	200.594	0	0	0	0	169.631	164.95	0	141.19	0	0	0	142.404	132.823	0	0	0	0	0	0	146.607	140.582	178.433	0	0	174.462	149.955	0
		611	2509	0	0	0	0	191.235	0	174.678	0	0	0	0	147.627	162.305	0	166.503	0	160.611	191.976	195.187	0	0	0	141.365	159.617	166.129	137.194	0	0	146.63	0	152.952	134.522	0	0	132.73	140.107	0	0	139.794	137.057	188.465	0	0	0	150.593	0
		612	2512.86	0	0	0	0	0	0	174.461	0	0	0	0	145.689	161.291	0	170.197	0	159.889	199.672	197.604	0	0	131.976	140.323	161.131	169.564	0	0	0	141.55	0	152.479	137.717	0	0	151.143	150.151	0	0	147.844	135.944	190.016	0	0	175.061	140.862	135.697
		613	2516.72	0	180.075	0	0	182.048	0	175.591	0	0	0	0	152.267	156.492	0	170.372	0	161.046	195.65	203.623	0	0	0	140.785	163.215	163.192	0	146.66	0	0	0	143.432	137.615	0	0	168.908	157.733	179.056	0	144.117	129.141	167.899	0	135.888	171.619	145.426	140.533
		614	2520.58	0	178.755	0	0	193.236	0	173.454	0	0	0	0	147.503	157.755	141.992	170.249	0	165.254	200.374	194.762	0	0	0	140.946	159.418	153.114	0	148.056	0	149.371	0	142.144	0	0	0	145.202	145.205	0	0	149.528	135.779	200.408	0	0	172.638	140.032	0
		615	2524.44	0	186.873	164.851	0	175.085	0	174.072	0	148.851	0	0	150.988	146.991	0	171.325	0	168.76	195.491	201.195	0	0	127.926	142.656	162.558	166.813	0	0	0	144.543	0	0	134.02	0	0	152.369	149.439	0	0	137.482	0	190.345	0	0	174.129	144.734	0
		616	2528.3	0	186.02	0	0	185.358	0	166.586	0	0	0	0	145.414	0	145.436	165.782	0	156.604	187.279	205.939	0	0	0	148.529	155.356	169.53	0	140.847	152.139	146.619	0	0	130.189	0	0	142.866	0	0	0	0	0	180.384	0	0	0	137.295	0
		617	2532.16	0	172.396	0	0	188.994	0	172.295	0	0	0	0	152.038	0	141.933	167.476	0	154.288	199.176	203.44	0	0	159.07	150.272	153.759	160.965	0	0	0	0	0	0	141.972	0	0	171.677	145.655	0	0	140.036	0	186.344	0	0	0	153.623	131.887
		618	2536.02	0	183.369	0	156.614	181.04	0	168.897	0	0	165.745	0	149.189	150.266	136.48	166.939	0	161.38	194.698	198.976	0	0	0	145.269	160.06	168.624	0	0	0	0	139.252	140.091	135.984	0	0	0	145.207	0	0	138.262	0	193.018	0	0	163.672	0	132.876
[truncated: 19 more columns]

## Sheet: Background Std
				SptId_23	SptId_24	SptId_25	SptId_28	SptId_29	SptId_30	SptId_32	SptId_33	SptId_35	SptId_36	SptId_37	SptId_38	SptId_41	SptId_42	SptId_44	SptId_46	SptId_49	SptId_50	SptId_51	SptId_52	SptId_54	SptId_57	SptId_58	SptId_60	SptId_61	SptId_62	SptId_63	SptId_65	SptId_66	SptId_69	SptId_71	SptId_72	SptId_73	SptId_78	SptId_80	SptId_82	SptId_83	SptId_86	SptId_87	SptId_88	SptId_89	SptId_90	SptId_91	SptId_93	SptId_95	SptId_97
		0	150.54	0	0	0	63.905	0	0	0	0	0	0	0	0	0	0	0	0	0	0	0	0	0	0	0	0	0	0	0	0	0	0	0	0	0	0	0	0	0	0	0	0	0	0	0	0	0	0
		1	154.4	0	0	0	0	0	0	0	0	0	0	0	0	0	0	0	0	0	0	0	0	0	0	0	0	0	0	0	0	0	0	0	0	0	0	0	0	0	0	0	0	0	0	0	0	0	0
		2	158.26	0	0	0	0	0	0	0	0	0	0	0	0	0	0	0	0	0	0	0	0	0	0	0	0	0	0	0	0	0	0	0	0	0	0	0	0	0	0	0	0	0	0	0	0	0	0
		3	162.12	0	0	0	0	0	0	0	0	0	0	0	0	0	0	0	0	0	0	0	0	0	0	0	0	0	0	0	0	0	0	0	0	0	0	0	0	0	0	0	0	0	66.4593	0	0	0	0
		4	165.98	0	0	0	0	0	0	0	0	0	0	0	0	0	0	0	0	0	0	0	0	0	0	0	0	0	0	0	0	0	0	0	0	0	0	0	0	0	0	0	0	0	0	0	0	0	0
		5	169.84	0	0	0	0	0	0	0	0	0	0	0	0	0	0	0	0	0	0	0	0	0	0	0	0	0	0	0	0	0	0	0	0	0	0	0	0	0	0	0	0	0	0	0	0	0	0
		6	173.7	0	0	0	0	0	0	0	0	0	0	0	0	0	0	0	0	0	0	0	0	0	0	0	0	0	0	0	0	0	0	0	0	0	0	0	0	0	0	0	0	0	0	0	0	0	0
		7	177.56	0	0	0	0	0	0	0	0	0	0	0	0	0	72.157	0	0	0	0	0	0	0	0	0	0	0	0	0	0	0	0	0	0	0	0	0	0	0	0	0	0	0	0	0	0	0	0
		8	181.42	0	0	0	0	0	0	0	0	0	0	0	0	0	0	0	0	0	0	0	0	0	0	0	0	0	0	0	0	0	0	0	0	0	0	0	0	0	0	0	0	0	0	0	0	0	0
		9	185.28	0	0	0	0	0	0	0	0	0	0	0	0	0	0	0	0	0	0	0	0	0	0	0	0	0	0	0	0	0	0	0	0	0	0	0	0	0	0	0	0	0	0	0	0	0	0
		10	189.14	0	0	0	0	0	0	0	0	0	0	0	0	0	0	0	0	0	0	0	0	0	0	0	0	0	0	0	0	0	0	0	0	0	0	0	0	0	0	0	0	0	0	0	0	0	0
		11	193	0	0	0	0	0	0	0	0	66.4114	0	0	0	0	0	0	0	0	0	0	0	0	0	0	0	0	0	67.9967	0	0	0	0	0	0	0	0	0	0	0	0	0	0	0	0	0	0	0
		12	196.86	0	0	0	0	0	0	0	0	0	0	0	0	0	0	0	0	0	76.3407	0	0	0	0	0	0	0	0	0	0	0	0	0	0	0	0	0	0	0	0	0	0	0	0	0	0	0	0
		13	200.72	0	0	0	0	0	0	0	0	0	0	0	0	0	0	0	0	0	0	0	0	0	0	0	0	0	0	0	0	0	0	0	0	0	0	0	0	0	0	0	0	0	0	0	0	0	0
		14	204.58	0	0	0	0	0	0	0	0	0	0	0	0	0	0	0	0	0	0	0	0	0	0	0	0	0	0	0	0	0	0	0	0	0	0	0	0	0	0	0	0	0	0	0	0	0	0
		15	208.44	0	0	0	0	0	0	0	0	0	0	0	0	0	0	0	0	0	0	0	0	0	0	0	0	0	0	0	0	0	0	0	0	0	0	0	0	0	0	0	0	0	0	0	0	0	0
		16	212.3	0	0	0	0	0	0	0	0	0	0	0	0	0	0	0	0	0	0	0	0	0	0	0	0	0	0	0	0	0	0	75.0107	0	0	0	0	0	0	0	0	0	0	0	0	0	0	0
		17	216.16	0	0	0	0	0	0	0	0	0	0	0	0	0	0	0	0	0	0	0	0	0	0	0	0	0	0	0	0	0	0	0	0	0	0	0	0	0	0	0	0	0	0	0	0	0	0
		18	220.02	0	0	0	0	0	0	0	0	0	0	0	0	0	0	0	0	0	0	0	0	0	0	0	0	0	0	0	0	0	0	0	0	0	0	0	0	0	0	0	0	0	0	0	0	0	0
		19	223.88	0	0	0	0	0	0	0	0	0	0	0	0	0	0	0	0	0	0	0	0	0	0	0	0	0	0	0	0	0	0	0	0	0	0	0	0	0	0	0	0	0	0	0	0	0	0
		20	227.74	0	0	0	0	0	78.7783	0	0	0	0	0	71.2797	0	0	0	0	0	0	0	0	0	0	0	0	0	0	0	0	0	78.0426	0	0	0	0	0	0	0	0	0	0	0	0	0	0	0	0
		21	231.6	0	0	0	0	0	0	0	0	0	0	0	0	0	0	0	0	0	0	0	0	0	0	0	0	0	0	0	0	0	0	0	0	0	0	0	0	0	0	0	0	0	0	0	0	0	0
		22	235.46	0	0	0	0	0	0	0	0	0	0	0	0	0	0	0	0	0	0	0	0	0	0	0	0	0	0	0	0	0	0	0	0	0	0	0	0	0	0	0	0	0	0	0	0	0	0
		23	239.32	0	0	0	0	0	0	0	0	0	0	0	0	0	0	0	0	0	0	0	0	0	0	0	0	0	0	0	0	0	0	0	0	0	0	0	0	0	0	0	0	0	0	0	0	0	0
		24	243.18	0	0	0	0	0	0	0	0	0	0	0	0	0	0	0	0	0	0	0	0	0	0	0	0	0	0	0	0	0	0	0	0	0	0	0	0	0	0	0	0	0	0	0	0	0	0
		25	247.04	0	0	0	0	0	0	0	0	0	0	0	0	0	0	0	0	0	0	0	0	0	0	0	0	0	0	0	0	0	0	0	0	0	0	0	0	0	0	0	0	0	0	0	0	0	0
		26	250.9	0	0	0	0	0	0	0	0	0	0	0	0	0	0	0	0	0	0	0	0	0	0	0	0	0	0	0	0	0	0	0	0	0	0	0	0	0	0	0	0	0	0	0	0	0	0
		27	254.76	0	0	0	0	0	0	0	0	0	0	0	0	0	0	0	0	0	0	0	0	0	0	0	0	0	0	0	0	0	0	0	0	0	0	0	0	0	0	0	0	0	0	0	0	0	0
		28	258.62	0	0	0	0	0	0	0	0	0	0	0	0	0	0	0	0	0	0	0	0	0	0	0	0	0	0	0	0	0	0	0	0	0	0	0	0	0	71.6241	0	0	0	0	0	0	0	0
		29	262.48	0	0	0	0	0	0	0	0	0	0	0	0	0	0	0	0	0	0	0	0	0	0	0	0	0	0	0	0	0	0	0	0	0	0	0	0	0	0	0	0	0	0	0	0	80.0507	0
		30	266.34	0	0	0	0	0	0	0	0	0	0	0	0	0	0	0	0	0	0	0	0	0	0	0	0	0	0	0	0	0	0	0	0	0	0	0	0	0	0	0	0	0	0	0	0	0	0
		31	270.2	0	0	0	0	0	0	0	0	0	0	0	0	0	0	0	0	0	0	0	0	0	0	0	0	0	0	0	0	0	0	0	0	0	0	0	0	0	0	0	0	0	0	0	0	0	0
		32	274.06	0	0	0	0	0	0	0	0	0	0	0	0	0	0	0	0	0	0	0	0	0	0	0	0	0	0	0	0	0	0	0	0	0	0	0	0	0	0	0	0	0	0	0	0	0	68.2241
		33	277.92	0	0	0	0	0	0	0	0	0	0	0	0	0	0	0	0	0	0	0	0	0	0	0	0	0	0	0	0	0	0	0	0	0	0	0	0	0	0	0	0	0	0	0	0	0	0
		34	281.78	0	0	0	0	0	0	63.075	0	0	0	0	0	0	0	0	0	0	0	68.5948	0	0	0	0	0	0	0	0	0	0	0	0	0	0	0	0	0	0	0	0	0	0	0	0	0	0	0
		35	285.64	0	0	0	0	0	0	0	0	0	0	0	0	0	0	0	0	0	0	0	0	0	0	0	0	0	0	0	0	0	0	0	0	0	0	0	0	0	0	0	0	0	0	0	0	0	0
		36	289.5	0	0	0	0	0	0	0	0	0	0	0	0	69.7391	0	67.4937	0	0	0	0	0	0	0	0	0	0	76.1692	0	0	0	0	0	0	0	0	0	0	0	0	0	0	0	0	0	0	0	0
		37	293.36	0	0	0	0	0	0	0	0	0	0	0	0	0	0	0	0	0	0	0	0	0	0	0	0	0	0	0	0	0	0	0	0	0	0	0	0	0	0	0	0	0	0	0	0	0	0
		38	297.22	0	0	0	0	0	0	0	0	0	0	0	0	0	0	0	0	0	0	0	0	0	0	0	0	0	0	0	0	0	0	0	0	0	0	0	0	0	0	0	0	0	0	0	0	0	0
		39	301.08	0	0	0	0	0	0	0	0	0	0	0	0	0	0	0	0	0	0	0	0	0	0	0	0	0	0	0	0	0	0	0	0	0	0	0	0	0	0	0	0	0	0	0	0	0	0
		40	304.94	0	0	0	0	0	0	0	0	0	0	0	0	0	0	0	0	0	0	0	0	0	0	0	0	0	0	0	0	0	0	0	0	0	0	0	0	0	0	0	0	0	0	0	0	0	0
		41	308.8	0	0	0	0	0	0	0	0	0	0	0	0	0	0	0	0	0	0	0	0	0	0	0	0	0	0	0	0	0	0	0	0	0	0	0	0	0	0	0	0	0	0	0	0	0	0
		42	312.66	0	0	0	0	0	0	0	0	0	0	0	0	0	0	0	0	0	0	0	0	0	0	0	0	0	0	0	0	0	0	0	0	0	0	0	0	0	0	0	0	0	0	0	0	0	0
		43	316.52	0	0	0	0	0	0	0	0	0	0	0	0	0	0	0	0	0	0	0	0	0	0	0	0	0	0	0	0	0	81.7238	0	0	0	0	0	0	0	0	0	0	0	0	0	0	0	0
		44	320.38	0	0	0	0	0	0	0	0	0	0	0	0	0	0	0	0	0	0	0	0	0	0	0	0	0	0	0	0	0	0	0	0	0	0	0	0	0	0	0	0	0	0	0	0	0	0
		45	324.24	0	0	0	0	0	0	0	0	0	0	0	0	0	0	0	0	0	0	0	0	0	0	0	0	0	0	0	0	0	0	0	0	0	0	0	0	0	0	0	0	0	0	0	0	0	0
		46	328.1	0	0	0	0	0	0	0	0	0	0	0	0	0	0	0	0	0	0	0	0	0	0	0	0	0	0	0	0	0	0	0	0	0	0	0	0	0	0	0	0	0	0	0	0	0	0
		47	331.96	0	0	0	0	0	0	0	0	0	0	0	0	0	0	0	0	0	0	0	0	0	0	0	0	0	0	0	0	0	0	0	0	0	0	0	0	0	0	0	0	0	0	0	0	0	0
		48	335.82	0	0	0	0	0	84.321	0	0	0	0	0	0	0	0	0	0	0	0	0	0	0	0	0	0	0	0	0	0	0	0	0	0	0	0	0	0	0	0	0	0	0	0	77.6363	0	0	0
		49	339.68	0	0	0	0	0	0	0	0	0	0	0	0	0	0	0	0	0	0	0	0	0	70.6173	0	0	0	0	0	0	0	0	0	0	0	0	0	80.7033	0	0	0	0	0	0	0	0	0	0
		50	343.54	0	67.1933	0	0	0	0	0	0	0	0	0	0	0	0	0	0	0	0	0	0	0	0	0	0	0	0	0	0	0	0	0	0	0	0	0	0	80.9011	0	0	0	0	0	0	0	0	0
		51	347.4	0	0	0	0	0	0	0	0	0	0	0	0	65.2331	0	0	0	0	0	0	0	0	0	0	0	0	0	0	0	0	0	0	0	0	0	0	67.0585	0	0	0	0	0	0	0	0	0	0
		52	351.26	0	0	0	0	0	0	0	0	0	0	0	0	64.7923	0	0	0	0	0	0	0	0	0	0	0	0	0	0	0	0	0	0	0	0	0	0	0	0	0	0	0	0	0	0	0	0	0
		53	355.12	0	0	0	0	0	0	0	0	0	0	0	0	0	0	0	0	0	0	0	0	0	0	0	0	0	0	0	0	0	0	0	0	0	0	0	0	0	0	0	0	0	0	0	0	64.3276	0
		54	358.98	0	0	0	0	0	0	0	0	0	0	0	0	0	0	0	0	0	0	0	0	0	0	0	0	0	0	0	64.5517	0	77.5476	0	0	0	0	0	0	0	0	0	0	0	0	0	0	0	0
		55	362.84	0	0	65.6331	0	0	0	0	0	0	0	0	0	63.144	0	0	0	0	0	0	0	0	0	0	0	0	0	0	67.4964	0	0	0	0	0	0	0	0	0	0	0	0	0	0	0	0	0	0
		56	366.7	0	0	63.6695	0	0	0	0	0	0	0	0	0	0	0	0	0	0	0	0	0	0	0	0	0	0	0	0	68.1554	0	0	0	0	0	0	0	0	0	0	0	0	0	0	0	0	0	0
		57	370.56	0	0	65.5704	0	0	0	0	0	0	0	0	0	0	0	0	0	0	0	0	0	0	0	0	0	0	0	0	0	0	0	0	0	0	0	0	0	0	0	0	0	0	0	0	0	0	0
		58	374.42	0	0	74.592	0	0	0	0	0	0	0	0	0	65.424	0	0	0	0	0	0	0	0	0	0	0	0	0	0	65.483	0	0	0	0	0	0	0	0	0	0	0	0	0	0	0	0	0	0
		59	378.28	0	0	0	0	0	0	0	0	0	0	0	0	65.5347	0	0	0	0	0	0	0	0	0	0	0	0	0	0	63.2439	0	0	0	0	0	0	0	0	0	0	0	0	0	0	0	0	0	0
		60	382.14	0	0	66.5873	0	0	0	0	0	0	0	0	0	0	0	0	0	0	0	0	0	0	0	0	0	0	0	0	0	0	0	0	0	0	0	0	0	0	0	0	0	0	0	0	0	0	0
		61	386	0	0	59.5985	0	0	0	0	0	0	0	0	0	63.0226	0	0	0	0	0	0	0	0	0	0	0	0	0	0	64.2995	0	0	0	0	0	0	0	0	0	0	0	0	0	0	0	0	0	0
		62	389.86	0	0	64.9115	0	0	0	0	0	0	0	0	0	62.2749	0	0	0	0	0	0	0	0	0	0	0	0	0	0	69.8421	0	0	0	0	0	0	0	0	0	0	0	0	0	0	0	0	0	0
		63	393.72	0	0	64.8647	0	0	0	0	76.6537	67.9769	0	0	0	64.4492	0	0	0	0	0	0	0	0	0	0	0	0	0	0	0	0	0	0	0	0	0	0	0	0	0	0	0	0	0	0	0	0	0
		64	397.58	0	0	65.614	0	0	0	0	0	0	0	0	0	65.773	0	0	0	0	0	0	0	0	0	0	0	0	0	0	67.377	0	0	0	0	0	0	0	0	0	0	0	0	0	0	0	0	0	0
		65	401.44	0	0	68.0388	0	0	0	0	0	0	0	0	0	73.3874	0	0	0	0	0	0	0	0	0	0	0	0	0	0	68.6949	0	0	0	0	0	0	0	0	0	0	0	0	0	0	0	0	0	0
		66	405.3	0	0	63.6267	0	0	0	0	0	0	0	0	0	67.2895	0	0	0	0	0	0	0	0	0	0	0	0	0	0	63.9697	0	0	0	0	0	61.2895	0	0	0	0	0	0	0	0	0	0	0	0
		67	409.16	0	0	0	0	0	0	0	0	0	0	0	0	66.6191	0	0	0	0	0	0	0	0	0	0	0	0	0	0	63.3522	0	0	0	0	0	0	0	0	80.5602	0	0	0	0	0	0	0	0	0
		68	413.02	0	0	67.0789	0	0	0	0	0	0	0	0	0	65.1408	0	0	0	0	0	0	0	0	0	0	0	0	0	0	64.4185	0	0	0	0	0	0	0	0	0	0	0	0	0	0	0	0	0	0
		69	416.88	0	0	65.1524	0	0	0	0	0	0	0	0	0	69.6205	0	0	0	0	0	0	0	0	0	0	0	0	0	0	68.1376	0	0	0	0	0	0	0	0	0	0	0	0	0	0	0	0	0	0
		70	420.74	0	0	62.4793	0	0	0	0	0	0	0	0	0	63.7504	0	0	0	0	0	0	0	0	0	0	0	0	0	0	67.791	0	0	0	0	0	0	0	0	0	0	0	0	0	0	0	0	0	0
		71	424.6	0	0	67.8841	0	0	0	0	0	0	0	0	0	65.2948	0	0	0	0	0	0	0	0	0	0	0	0	0	0	64.5072	0	0	0	0	0	0	0	0	75.9607	0	0	0	0	0	69.3415	0	0	0
		72	428.46	0	0	66.8664	0	0	0	0	0	0	0	0	0	64.0173	0	0	0	0	0	0	0	0	0	0	0	0	0	0	67.9505	0	0	0	0	0	0	0	0	0	0	0	0	0	0	0	0	0	0
		73	432.32	0	63.2457	67.35	0	0	0	0	0	0	0	0	0	70.7335	0	0	0	0	0	0	0	0	0	0	0	0	0	0	62.4098	0	0	0	0	0	0	0	0	0	0	0	0	0	0	0	0	0	0
		74	436.18	0	0	66.4889	0	0	0	0	0	0	0	0	0	66.235	0	0	0	0	0	0	0	0	0	0	0	0	0	0	66.2899	0	0	0	0	0	0	0	0	0	0	0	0	0	0	66.6748	0	0	0
		75	440.04	64.2231	0	64.1391	0	0	0	0	0	0	0	0	0	67.2	0	0	0	0	0	0	0	0	0	0	0	0	0	0	63.9762	0	0	0	0	0	0	0	0	0	0	0	70.4816	0	0	0	0	0	0
		76	443.9	68.4623	0	67.138	0	0	0	0	0	0	0	0	0	68.8364	0	0	0	0	0	0	0	0	0	0	0	0	0	0	67.6143	0	0	0	0	0	0	0	0	0	0	0	0	0	0	0	0	0	0
		77	447.76	67.2789	0	68.2465	0	0	0	0	0	0	0	0	0	69.0739	74.9594	0	0	0	0	0	0	0	0	0	0	0	0	0	63.1158	0	0	0	0	78.1856	0	0	0	0	0	0	0	0	0	64.3819	0	0	0
		78	451.62	70.3224	0	67.1281	0	0	0	0	0	70.8044	0	0	0	66.3824	0	0	0	0	81.9851	73.7311	0	0	0	0	0	0	0	0	65.8093	0	0	0	0	0	0	0	0	0	0	0	0	0	0	0	0	0	0
		79	455.48	67.6069	0	64.508	0	0	0	0	0	66.8118	0	0	0	66.7473	0	0	0	0	0	0	0	0	0	0	0	0	0	0	65.8387	0	0	0	0	0	0	0	0	0	0	0	0	0	0	0	0	0	0
		80	459.34	65.7728	0	61.5756	0	0	0	0	0	0	0	0	0	0	0	0	0	0	0	0	0	0	0	0	0	0	0	0	63.1341	0	0	0	0	0	0	0	0	0	0	0	0	0	0	0	0	0	0
		81	463.2	67.4298	0	69.4044	0	0	0	0	0	0	0	0	0	69.6595	0	0	0	0	0	0	0	0	0	0	0	0	0	0	63.318	0	0	0	0	0	0	0	0	0	0	0	0	0	0	0	0	0	0
		82	467.06	0	0	66.4367	0	0	0	0	0	0	0	0	0	77.1096	0	0	0	0	0	66.4101	0	0	0	0	0	0	0	0	64.4084	0	0	0	0	0	0	0	0	0	0	0	0	0	0	0	0	0	0
		83	470.92	70.8532	0	66.0816	0	0	0	0	0	0	0	0	0	0	0	0	0	0	0	71.8413	0	0	0	0	0	0	0	0	64.0674	0	0	0	0	0	0	0	0	69.9332	0	0	0	0	0	0	0	0	0
		84	474.78	64.6119	0	66.6382	0	0	0	0	0	64.7178	0	0	0	63.9616	0	0	0	0	0	68.287	0	0	0	0	0	0	0	0	67.8724	0	0	0	0	0	0	0	0	0	0	0	0	66.7466	0	0	0	0	0
		85	478.64	68.2777	0	62.3533	0	0	0	0	0	0	0	0	0	0	0	0	0	0	0	0	0	0	0	0	0	0	0	0	66.653	0	0	0	0	0	0	0	0	0	0	0	0	66.057	0	0	0	0	0
		86	482.5	69.673	0	65.325	0	0	0	0	0	0	0	0	0	69.7259	63.4332	0	0	0	0	67.4025	0	0	0	0	0	0	0	0	66.6629	0	0	0	0	0	0	0	0	0	0	0	0	0	0	0	0	0	0
		87	486.36	67.4712	0	64.7402	0	0	0	0	0	0	0	0	0	0	0	0	0	0	0	67.8272	0	0	0	0	0	0	0	0	64.5486	0	0	0	0	0	0	0	0	0	0	0	0	70.5191	0	64.9211	0	0	0
		88	490.22	64.2546	0	0	0	0	0	0	0	0	0	0	0	0	66.8079	0	0	0	0	67.3795	0	0	0	0	0	0	0	0	61.1761	0	0	0	0	0	0	0	0	0	0	0	0	68.4558	0	0	0	0	0
		89	494.08	70.2134	0	0	0	0	0	0	0	0	0	0	0	0	0	0	0	0	0	0	0	0	0	67.0273	0	0	0	0	63.9441	0	0	0	0	0	0	0	0	0	0	0	0	69.9393	0	0	0	0	0
		90	497.94	67.9544	0	0	0	0	0	0	77.1371	70.2966	0	0	0	0	0	0	0	0	0	66.2063	0	0	0	0	0	0	0	0	67.1491	0	0	0	0	0	0	0	0	0	0	0	0	0	0	0	0	0	0
		91	501.8	67.3316	0	68.0903	0	0	71.572	0	0	0	0	0	0	68.0804	0	0	0	0	0	70.415	0	0	0	0	0	0	0	0	63.9695	0	0	0	0	0	0	0	0	0	0	0	0	63.6099	0	0	0	0	0
		92	505.66	66.7034	0	63.8255	0	0	66.1848	0	0	63.9919	74.4366	0	0	0	65.1125	0	0	0	0	67.7855	0	0	0	0	0	0	0	0	64.1635	0	0	0	0	0	0	0	0	0	0	0	0	0	0	0	0	0	0
		93	509.52	71.3399	0	0	0	0	0	0	0	0	0	0	0	0	64.2214	0	0	0	0	70.7406	0	0	0	0	0	0	0	0	61.1097	0	0	0	0	0	0	0	0	0	0	0	0	0	0	0	0	0	0
		94	513.38	65.1064	0	65.0419	0	0	68.5258	0	0	0	0	0	0	65.4818	67.2939	0	0	0	0	64.8675	0	0	0	0	0	0	0	0	63.1757	0	0	0	0	0	0	0	0	0	0	0	0	64.8571	0	0	0	0	0
		95	517.24	68.4762	0	0	0	0	0	0	0	0	0	0	0	0	67.115	0	0	0	0	64.6893	0	0	0	0	0	0	0	0	64.1535	0	0	0	0	0	0	0	0	0	0	0	0	0	0	0	0	0	0
		96	521.1	66.1338	0	0	0	0	66.6453	0	0	0	0	0	0	68.2971	66.412	0	0	0	0	66.4052	0	0	0	0	0	0	0	0	63.8188	0	0	0	0	0	0	0	0	0	0	0	0	66.0587	0	0	0	0	0
		97	524.96	68.1322	0	0	0	0	0	0	0	0	0	0	0	69.6853	63.7054	0	0	0	0	66.5764	0	0	0	0	0	0	0	0	64.3771	0	0	0	0	0	0	0	0	0	0	0	0	62.6962	0	0	0	0	0
		98	528.82	68.8476	0	0	0	0	67.1866	0	0	0	0	0	0	69.3493	64.7957	0	0	0	0	67.8091	0	0	0	0	0	0	0	0	64.1697	0	0	0	0	0	0	0	0	0	0	0	0	0	0	0	0	0	0
		99	532.68	63.9008	0	0	0	0	0	0	0	0	0	0	0	68.3718	70.3607	0	63.4593	0	0	65.8545	0	0	0	0	0	0	0	0	65.6396	0	0	0	0	0	0	0	0	0	0	0	0	0	0	0	0	0	0
		100	536.54	65.4301	0	0	0	0	0	0	0	0	0	0	0	64.4249	66.3078	0	65.0278	0	0	67.1109	0	0	0	0	0	0	0	0	62.6479	0	0	0	0	0	0	0	0	0	0	0	0	68.1372	0	0	0	0	0
		101	540.4	67.4446	0	0	0	0	0	0	0	0	0	0	0	0	68.6925	0	0	0	0	69.181	0	0	0	0	0	0	0	0	64.0495	0	0	0	0	0	0	0	0	0	0	0	0	67.3696	0	0	0	0	0
		102	544.26	69.2688	0	0	0	0	0	0	0	0	0	0	0	67.19	61.0942	0	0	0	0	67.6567	0	0	0	0	0	0	0	0	61.203	0	0	0	0	0	0	0	0	0	0	0	0	0	0	0	0	0	0
		103	548.12	61.9692	0	0	0	0	66.7066	0	0	0	0	0	0	0	66.1059	67.643	0	0	0	69.7184	0	0	0	0	0	0	0	0	62.5063	0	0	0	0	0	0	0	0	0	0	0	0	65.1601	0	0	0	0	0
		104	551.98	67.6304	0	0	0	0	0	0	0	0	0	0	0	0	63.4425	0	0	0	0	66.7646	0	0	0	0	0	0	0	0	62.5414	0	0	0	0	0	0	0	0	0	0	0	0	71.0301	0	0	0	0	0
		105	555.84	68.1651	0	0	0	0	0	0	0	0	0	0	0	65.3343	67.6388	0	0	0	0	63.3355	0	0	0	0	0	0	0	0	68.7488	0	0	0	0	0	0	0	0	0	0	0	0	0	0	0	0	0	0
		106	559.7	63.8893	0	0	0	0	0	0	0	0	0	0	0	63.5512	0	0	0	0	0	64.3558	0	0	0	0	0	0	0	0	65.654	0	0	0	0	0	0	0	0	0	0	0	0	0	0	0	0	0	0
		107	563.56	66.9827	0	0	0	0	0	0	0	0	0	0	0	61.9175	66.5057	0	0	0	0	65.3978	0	0	0	0	0	0	0	0	66.3652	0	0	0	0	0	0	0	0	0	0	0	0	64.6252	0	0	0	0	0
		108	567.42	0	0	0	0	0	0	0	0	0	0	0	0	64.5247	67.5709	0	0	0	0	70.3608	0	0	0	0	0	0	0	0	63.9651	0	0	0	0	0	0	0	0	0	0	0	0	65.0413	0	0	0	0	0
		109	571.28	66.2753	0	0	0	0	0	0	0	0	0	0	0	68.5295	67.0039	66.769	0	0	0	70.3252	0	0	0	0	0	0	0	0	64.2276	0	0	0	0	0	0	0	0	0	0	0	0	63.3924	0	74.808	0	0	0
		110	575.14	68.6315	0	0	0	0	0	0	0	0	0	0	0	66.9119	69.241	66.4366	0	0	0	66.888	0	0	0	0	0	0	0	0	67.2758	0	0	0	0	0	0	0	0	0	0	0	0	66.8342	0	0	0	0	0
		111	579	0	0	0	0	0	0	0	0	0	0	0	0	63.6452	64.8991	0	0	0	0	67.9644	0	0	0	0	0	0	0	0	64.9282	0	0	0	0	0	0	0	0	0	0	0	0	63.4465	0	0	0	0	0
		112	582.86	0	0	0	0	0	0	0	0	0	0	0	0	66.2	0	0	0	0	0	65.6501	0	0	0	0	0	0	0	0	64.2623	0	0	0	0	0	0	0	0	0	0	0	0	68.5693	0	0	0	0	0
		113	586.72	0	0	0	0	0	0	0	68.2293	0	0	0	0	63.7886	65.2518	62.2347	0	0	0	66.6091	0	0	0	0	0	0	0	0	69.4925	0	0	0	0	0	0	0	0	0	0	0	0	63.1551	0	0	0	0	0
		114	590.58	67.9155	0	0	0	0	0	0	0	0	0	0	0	72.143	67.7476	0	0	0	0	68.5677	0	0	0	0	0	0	0	0	65.5692	0	0	0	0	0	0	0	0	0	0	0	0	66.2997	0	0	0	0	0
		115	594.44	0	0	0	0	0	0	0	0	0	0	0	0	65.7152	0	0	0	0	0	69.4268	0	0	0	0	0	0	0	0	67.2208	0	0	0	0	0	0	0	0	0	0	0	0	0	0	0	66.6296	0	0
		116	598.3	0	0	0	0	0	0	0	0	0	0	0	0	69.7659	0	0	0	0	0	67.6696	0	0	0	0	0	0	0	0	69.5125	0	0	0	0	0	0	0	0	0	0	0	0	63.5499	0	0	0	0	0
		117	602.16	0	0	0	0	0	0	0	64.0021	0	0	0	0	69.9305	64.7025	0	76.0551	0	0	67.8492	0	0	0	0	0	0	0	0	63.7795	0	0	0	0	0	0	0	0	0	0	0	0	65.9663	0	0	0	0	0
		118	606.02	0	0	0	0	0	0	0	65.4682	0	0	66.6826	0	65.7191	69.1306	0	0	0	0	69.8922	0	0	0	0	0	0	0	0	62.9403	0	0	0	0	0	0	0	0	0	0	0	0	62.7498	0	0	0	0	0
		119	609.88	0	0	0	0	0	0	0	0	0	0	0	0	66.629	63.0783	0	0	0	0	69.0468	0	0	0	0	0	0	0	0	64.8846	0	0	0	0	0	0	0	0	0	0	0	0	64.6097	0	0	0	0	0
		120	613.74	0	0	0	0	0	0	0	0	0	0	0	0	68.4454	0	0	0	0	0	67.6039	0	0	0	0	0	0	0	0	61.8853	83.072	0	0	0	0	0	0	0	0	0	0	0	64.3335	0	0	0	0	0
		121	617.6	0	0	0	0	0	0	0	69.66	0	0	0	0	59.8833	0	0	0	0	0	64.3672	0	0	0	0	0	0	0	0	65.8961	0	0	0	0	0	0	0	0	0	0	0	0	63.3306	0	0	0	0	0
		122	621.46	0	0	0	0	0	0	0	0	0	0	62.9307	0	68.3544	0	66.4607	0	0	0	66.7262	0	0	0	0	0	0	0	0	62.6139	0	0	0	0	0	0	0	0	0	0	0	0	60.3097	0	0	0	0	0
		123	625.32	0	0	0	0	0	0	0	0	0	0	0	0	66.4097	0	66.2566	0	0	0	65.7431	0	0	0	0	0	0	0	0	61.7423	0	0	0	0	0	0	0	0	0	0	0	0	63.7534	0	0	0	0	0
		124	629.18	0	0	0	0	0	0	0	65.4377	0	0	65.9051	0	68.0648	0	0	0	0	0	68.4505	0	0	0	0	0	0	0	0	68.8751	0	0	0	0	0	0	0	0	0	0	0	0	60.5646	0	0	0	0	0
		125	633.04	66.6262	0	0	0	0	0	0	64.9598	0	0	66.0431	0	66.2004	0	0	0	0	0	71.0433	0	0	0	0	0	0	0	0	63.8947	0	0	0	0	0	0	0	0	0	0	0	0	65.0026	0	0	0	0	0
		126	636.9	0	0	0	0	0	0	0	68.3859	0	0	63.1826	0	69.441	0	0	0	0	0	63.9274	0	0	0	0	76.955	0	0	0	61.9697	0	0	0	0	0	0	0	0	0	0	0	0	65.9637	0	0	0	0	0
		127	640.76	0	0	0	0	0	0	0	71.371	0	0	66.9928	0	62.9809	0	0	0	0	0	67.7454	0	0	0	0	0	0	0	0	62.6371	0	0	0	0	0	0	0	0	0	0	0	0	65.4697	0	0	0	0	0
		128	644.62	0	0	0	0	0	0	0	0	0	0	0	0	66.4149	0	0	0	0	0	69.9729	0	0	0	0	0	0	0	0	66.1448	0	0	0	0	0	0	0	0	0	0	0	0	69.4378	0	0	0	0	0
		129	648.48	0	0	0	0	0	0	0	70.0152	0	0	64.4333	0	70.2493	0	65.9576	0	0	0	67.1601	0	0	0	0	0	0	0	0	62.8668	0	0	0	0	0	0	0	0	0	0	0	0	66.2749	0	0	0	0	0
		130	652.34	0	0	0	0	0	0	0	0	0	0	63.7435	0	63.7891	0	66.121	0	0	0	67.296	0	0	0	0	0	0	0	0	64.2216	0	0	0	0	0	0	0	0	0	0	0	0	68.2651	0	0	0	0	0
		131	656.2	0	0	0	0	0	0	0	0	0	0	67.3272	0	65.6379	0	65.4149	0	0	0	64.488	0	0	0	0	0	0	0	0	67.7081	0	0	0	0	0	0	0	0	0	0	0	0	65.8895	0	0	0	0	0
		132	660.06	0	0	0	0	0	0	0	0	0	0	66.4177	0	65.8148	0	0	0	0	0	70.8818	0	0	0	0	0	0	0	0	62.5134	0	0	0	0	0	0	0	0	0	0	0	0	65.7955	0	0	0	0	0
		133	663.92	0	67.1123	0	0	0	0	0	66.8934	0	0	64.1097	0	68.0399	0	66.6404	0	0	0	71.0752	0	0	0	0	0	0	0	0	61.2551	0	0	0	0	0	0	0	0	0	0	0	0	64.9077	0	0	0	0	66.5654
		134	667.78	0	0	0	0	0	0	0	0	0	0	63.0754	0	63.5141	63.9908	0	0	0	0	66.4818	0	0	0	0	0	0	0	0	62.2881	0	0	0	68.701	0	59.9326	0	0	0	0	0	0	62.8257	0	0	0	0	64.9726
		135	671.64	0	0	0	0	0	0	0	0	0	0	64.3402	0	64.9997	0	0	0	0	0	68.0261	0	0	0	0	0	0	0	0	66.3773	0	0	0	0	0	0	0	0	0	0	0	0	68.3876	0	0	0	0	0
		136	675.5	0	0	0	0	0	0	0	0	0	0	63.7829	0	62.3657	0	63.2048	0	0	0	65.5036	0	0	0	0	0	0	0	0	61.7064	0	0	0	60.2077	0	0	0	0	0	0	0	0	59.3179	0	0	0	0	0
		137	679.36	0	0	0	0	0	0	0	0	0	0	63.8789	0	61.8252	65.272	66.9316	0	0	0	72.0005	0	0	0	0	0	0	0	0	64.1672	0	0	0	61.0793	0	67.9613	0	0	0	0	0	0	60.5781	0	0	0	0	63.2632
		138	683.22	0	0	0	0	0	0	0	0	0	0	65.3379	0	0	69.644	64.89	0	0	0	68.9054	0	0	0	0	64.9751	0	0	0	63.6562	0	0	0	67.9061	0	62.051	0	0	0	0	0	0	66.1581	0	65.9623	66.3583	0	0
		139	687.08	0	0	0	0	0	0	0	0	0	0	61.5002	0	68.5207	0	66.5624	0	0	0	64.3996	0	0	0	0	0	0	0	0	62.8801	0	0	0	0	0	60.4461	0	0	0	0	0	0	61.2621	0	0	0	0	0
		140	690.94	0	0	0	0	0	0	0	0	0	0	64.4439	0	0	0	67.5853	0	0	0	66.8552	0	0	0	62.6151	0	0	0	0	61.9747	0	0	0	61.7699	0	60.0435	0	0	0	0	0	0	63.414	0	0	0	0	65.071
		141	694.8	0	0	0	0	0	0	0	0	0	0	63.5191	0	0	0	65.8672	0	0	0	67.3353	0	0	0	0	0	0	0	0	64.6558	0	0	0	0	0	0	0	0	0	0	0	0	65.1749	0	0	0	0	0
		142	698.66	0	0	0	0	0	0	0	0	0	0	62.1567	0	0	0	63.6212	0	0	0	65.1513	0	0	0	0	0	0	0	0	63.9885	0	0	0	63.0659	0	64.3515	0	0	0	0	0	0	59.8249	0	0	0	0	64.1736
		143	702.52	0	0	0	0	0	0	0	0	0	0	66.3851	0	0	66.9571	73.2915	0	0	0	66.9425	0	0	0	0	0	0	0	0	63.623	0	0	0	66.5208	0	67.4866	0	0	0	0	0	0	60.9961	0	0	0	0	0
		144	706.38	0	0	0	0	0	0	0	0	0	0	63.1962	0	0	0	64.5735	0	0	0	67.1113	0	0	0	65.4335	0	0	0	0	67.6266	0	0	0	63.1146	0	59.5318	0	0	0	0	0	0	66.8549	0	0	0	0	67.209
		145	710.24	0	0	0	0	0	0	0	0	0	0	65.3241	0	0	0	65.4698	0	0	60.74	65.9911	0	0	0	0	63.5735	0	0	0	62.1474	0	0	0	61.5894	0	63.6255	0	0	0	0	0	0	68.1293	0	65.4205	0	0	0
		146	714.1	0	0	0	0	0	0	0	0	0	0	67.3909	0	67.2274	64.1092	66.2636	0	0	0	64.872	0	0	0	63.2081	67.4514	0	0	0	65.3671	0	0	0	0	0	64.2346	0	0	0	0	0	0	65.6596	0	66.8192	0	0	0
		147	717.96	0	0	0	0	0	0	0	0	0	0	65.4085	0	0	0	64.4836	0	0	0	69.9162	0	0	0	61.5609	0	0	0	0	0	0	0	0	63.2135	0	65.002	0	0	0	0	0	0	64.6461	0	62.9907	0	0	0
		148	721.82	0	0	0	0	0	0	0	0	0	0	67.3076	0	0	0	66.0366	0	0	0	68.5501	0	0	0	71.3578	0	0	0	0	66.6566	0	0	0	68.3406	64.6221	62.7312	0	0	0	65.3297	0	0	64.4252	0	69.8196	0	0	68.0329
		149	725.68	0	0	0	0	0	0	0	66.4472	0	0	72.2255	0	0	0	68.3929	0	0	0	70.0402	0	0	0	64.6739	0	0	0	0	62.7556	0	0	0	65.0264	0	65.941	0	0	0	67.9178	0	0	68.9426	0	71.8319	0	0	0
		150	729.54	0	0	0	0	0	0	0	0	0	0	65.3501	0	0	61.6596	69.9131	0	0	0	69.6748	0	0	0	65.7036	0	0	0	0	62.8339	0	0	0	64.0062	0	64.3823	0	0	0	0	0	0	66.007	0	65.181	0	0	0
		151	733.4	0	0	0	0	0	0	0	0	0	0	63.6801	0	0	0	0	0	0	0	69.4681	0	0	0	65.4144	65.855	0	0	0	63.0393	0	0	0	65.5406	0	63.3501	0	0	0	64.7949	0	0	66.9543	0	64.5083	0	0	0
		152	737.26	0	0	0	0	0	0	0	0	0	0	65.8586	0	0	0	0	0	0	0	65.7342	0	0	0	64.8099	0	0	0	0	65.1454	0	66.8772	0	63.3296	0	65.6376	0	0	0	0	0	0	65.0254	0	65.59	0	0	65.597
		153	741.12	70.6265	0	0	0	0	0	0	0	0	0	64.79	0	0	68.7637	0	0	0	0	71.5878	0	0	0	64.2294	0	0	0	0	68.5086	0	0	0	0	0	70.6939	0	0	0	0	0	0	69.388	0	65.3452	0	0	0
		154	744.98	0	0	0	0	0	0	0	0	0	0	66.7082	0	0	0	0	0	0	0	66.0674	0	0	0	68.0803	0	0	0	0	62.2006	0	0	0	66.2105	0	64.3112	0	0	0	65.9958	0	0	66.2366	0	65.9082	0	62.6317	66.6453
		155	748.84	0	0	0	0	0	0	0	0	0	0	60.3044	0	0	0	64.4246	0	67.89	0	66.4548	0	61.3189	0	64.0822	0	0	0	0	65.6793	0	0	0	65.6805	0	62.4878	0	0	0	0	0	0	61.1613	0	69.034	0	0	64.1215
		156	752.7	0	0	0	0	0	0	0	0	71.3128	0	62.9085	0	0	0	0	0	0	0	66.062	0	0	65.1732	62.763	0	0	0	0	65.4971	0	0	0	61.196	0	65.395	0	0	0	67.5042	0	0	67.1436	0	63.2505	0	0	67.0707
		157	756.56	0	0	0	0	0	0	0	0	0	0	67.5014	0	0	71.3772	63.7639	0	0	0	62.802	0	0	0	64.2958	0	0	0	0	62.8783	0	0	0	63.4559	0	61.0195	0	0	0	0	0	0	66.4775	0	0	0	0	65.7384
		158	760.42	0	0	0	0	0	0	0	0	0	0	66.3974	0	0	0	0	0	0	0	69.2475	0	0	65.0508	67.866	0	0	0	0	61.1089	0	0	0	0	0	61.5322	0	0	0	66.3072	0	0	67.972	0	63.7417	0	0	65.6598
		159	764.28	0	67.2382	0	0	0	0	0	0	0	0	65.0164	0	0	65.3107	0	0	0	0	67.5675	0	0	0	64.733	0	0	69.316	0	64.6222	0	0	0	0	0	0	0	0	0	64.4094	0	0	65.5544	0	65.4174	0	0	64.3193
		160	768.14	0	0	0	0	0	0	0	0	0	0	66.1221	0	0	0	0	0	0	0	68.1544	0	0	0	0	0	0	0	0	67.4247	0	0	0	0	0	66.5517	0	0	0	0	0	0	65.4025	0	66.1592	0	62.1102	67.5018
		161	772	0	0	0	0	0	0	0	0	0	0	62.9363	0	63.9438	0	0	0	0	0	65.9935	0	0	65.4951	0	0	0	0	0	66.514	0	0	0	0	0	62.3218	0	0	0	66.2145	0	0	64.1722	0	73.5524	0	0	65.774
		162	775.86	0	0	0	0	0	0	0	0	0	0	69.1886	0	66.6438	0	64.5348	0	0	0	68.9331	0	0	66.1302	64.859	0	0	0	0	67.0434	0	0	0	67.0413	0	64.9087	0	0	0	0	0	0	65.8308	0	66.0194	0	0	62.1197
		163	779.72	0	0	0	0	0	64.334	0	0	0	0	66.8387	0	64.9396	0	0	0	0	0	63.6196	0	0	68.0802	0	0	0	0	0	59.3942	0	0	0	0	0	66.3151	0	0	0	0	0	0	66.1101	0	67.2127	0	0	68.6025
		164	783.58	0	0	0	0	0	0	0	68.8937	0	0	64.9865	0	63.9543	0	0	0	0	0	67.7303	0	0	64.8647	0	0	0	0	0	63.5429	0	66.3025	0	0	0	64.2696	0	0	0	0	0	0	68.6066	0	0	0	0	63.5773
		165	787.44	65.2608	0	0	0	0	67.8508	0	0	0	0	65.7047	0	67.3277	66.0729	0	0	0	0	63.5269	0	0	61.7521	0	0	0	0	0	64.4532	0	0	0	0	0	58.604	0	0	0	63.5022	0	0	66.411	0	63.3942	0	0	60.4183
		166	791.3	0	0	0	0	0	68.3267	67.1158	0	0	0	63.4023	0	61.4501	0	0	0	0	0	67.4705	0	0	69.9112	0	0	0	0	0	65.197	0	70.243	0	0	0	65.0164	0	0	0	0	0	0	65.9848	0	65.6131	0	0	65.6898
		167	795.16	0	0	0	61.9506	0	63.0982	0	65.8235	0	0	65.541	0	67.7749	67.667	67.2589	0	0	0	66.8461	0	65.5455	64.0013	0	0	0	0	0	60.1338	0	63.8964	0	0	0	62.2542	0	0	0	0	0	0	68.1195	0	65.564	0	0	62.3452
		168	799.02	0	0	0	0	0	68.6115	66.9818	0	0	0	66.316	0	64.481	63.3373	66.9049	0	0	0	71.0636	0	0	61.5921	0	0	0	0	0	67.1091	0	62.342	0	0	0	0	0	0	0	0	0	0	67.5932	0	65.6309	0	0	61.2115
		169	802.88	0	0	0	63.4694	0	65.9805	0	0	0	0	69.2147	0	63.8853	0	0	0	0	0	66.161	0	66.3535	70.1751	0	0	0	0	0	66.411	0	0	0	0	0	63.7563	0	0	0	0	0	0	62.3871	0	61.3043	0	0	64.6011
		170	806.74	0	0	0	64.5888	0	67.9439	69.9522	65.4591	0	0	0	0	66.3285	64.2275	0	0	0	0	67.9727	0	0	62.4837	0	0	0	0	0	61.4606	0	67.1673	0	0	0	67.6888	0	64.4416	0	0	0	0	66.1918	0	0	0	0	64.7629
		171	810.6	0	0	0	66.6726	0	64.0802	0	0	0	0	0	0	64.1288	0	65.8734	0	0	0	0	0	0	65.0892	0	0	0	0	0	65.1638	0	64.9387	0	0	71.3042	63.7064	0	0	0	0	0	67.7044	70.4363	0	67.8626	0	0	62.6836
		172	814.46	0	0	0	62.6656	0	64.3969	63.808	0	0	0	64.0102	0	66.6603	0	0	0	0	0	63.2631	0	0	64.7634	0	0	0	0	0	65.2587	0	61.3865	0	0	0	66.5527	0	0	0	0	0	0	65.905	0	68.7221	0	0	64.6205
		173	818.32	0	0	0	0	0	68.3336	65.7581	0	0	0	69.7233	0	59.4993	0	0	0	0	0	66.3275	0	63.5609	67.2505	0	0	0	0	0	60.5465	0	67.711	0	0	0	61.8096	0	0	0	0	0	0	63.5393	0	63.8817	0	0	62.317
		174	822.18	0	0	0	62.2886	0	63.5128	61.7782	0	0	0	67.5221	0	64.0583	0	64.4339	0	0	0	67.9932	0	63.7787	66.3884	0	0	0	0	0	67.2113	0	68.2235	0	0	0	0	0	0	0	0	0	0	62.5292	0	63.6595	0	0	58.3655
		175	826.04	0	0	0	62.0225	0	60.6108	64.0058	0	0	0	0	0	62.9078	70.7637	0	0	0	0	65.7281	0	63.8771	60.2649	0	0	0	0	0	64.3191	0	67.1138	0	0	0	62.0165	0	0	0	0	0	0	67.7179	0	66.211	0	0	63.6043
		176	829.9	0	0	0	66.3229	0	64.9285	65.2908	0	0	0	0	0	70.9337	61.6737	0	0	0	0	67.9604	0	67.9472	63.714	0	0	0	62.2236	0	63.6637	0	67.5121	0	0	0	65.2835	0	0	0	0	0	0	65.1986	0	68.8933	0	0	65.5953
		177	833.76	0	0	0	67.828	0	67.7976	65.4467	0	0	0	0	0	63.9722	0	0	0	0	0	64.9919	0	67.3437	60.3707	0	0	0	0	0	68.2095	0	68.2766	0	0	0	0	0	0	0	64.7823	0	0	73.6014	0	70.5675	0	0	64.2169
		178	837.62	0	0	68.9774	60.8348	0	62.9768	66.74	0	0	0	67.0563	0	70.6328	0	0	0	0	0	66.7902	0	69.2472	67.9234	0	0	0	0	0	64.4893	0	65.5912	0	0	0	64.5728	0	0	0	61.6946	0	0	65.5801	0	0	0	0	63.7573
		179	841.48	0	0	0	64.9247	0	68.7297	63.3722	0	0	61.7821	0	0	63.2718	67.4315	0	0	0	0	67.513	0	68.7253	66.6309	0	0	0	0	0	68.6544	0	66.6347	0	0	0	0	0	0	0	62.231	0	0	0	0	64.7825	0	0	63.8687
		180	845.34	0	0	0	67.5499	0	66.5906	63.1073	0	0	64.8092	0	0	66.0317	65.8238	0	0	0	0	66.5491	0	63.3694	65.6803	0	0	0	0	0	65.6489	0	66.8996	0	0	0	62.9417	0	0	0	0	0	0	67.3251	0	0	0	0	0
		181	849.2	0	0	0	65.7957	0	61.8112	67.0929	0	0	0	66.4786	0	63.4087	64.522	0	0	0	0	69.8365	0	67.8303	65.9787	0	0	0	0	0	61.018	0	66.8518	0	0	0	65.1184	0	0	0	62.642	0	0	66.4136	0	0	0	0	66.061
		182	853.06	0	0	0	68.942	0	63.8839	64.0453	0	0	0	65.9547	0	67.5623	59.3033	0	0	0	0	69.3588	0	65.892	62.3764	0	0	0	63.3107	0	65.5272	0	69.4509	0	0	0	66.6875	0	0	0	0	0	0	61.2925	0	0	0	0	65.249
		183	856.92	0	0	0	63.3617	0	69.2089	67.4014	0	0	0	0	0	66.406	0	0	0	0	0	64.4128	0	67.3135	67.2702	0	0	0	0	0	66.893	0	64.2625	0	0	0	60.7086	0	0	0	65.1759	0	0	65.5046	0	0	0	0	59.6826
		184	860.78	0	0	0	65.6885	0	70.1238	68.3277	0	0	0	64.2286	0	62.3593	62.8582	0	0	0	0	64.8858	0	62.8122	60.5531	0	0	0	0	0	64.4562	0	69.7786	0	0	0	62.013	0	0	0	63.0747	0	0	67.0859	0	0	0	0	66.1654
		185	864.64	0	0	0	65.4111	0	69.8315	69.1347	0	0	0	0	0	66.7429	66.5637	0	0	0	0	67.8925	0	69.2486	65.673	0	0	0	0	0	63.5176	0	65.1452	0	0	0	61.9175	0	69.1687	0	63.9285	0	0	69.3822	0	65.0656	0	0	64.5749
		186	868.5	0	0	0	64.9669	0	65.4977	64.9522	0	0	0	64.0043	0	67.5538	66.749	0	0	0	0	64.4357	0	66.1431	63.4024	0	0	0	0	0	68.4831	0	65.3478	0	0	0	63.0038	0	0	0	63.8232	0	0	64.1307	0	0	0	0	60.7752
		187	872.36	0	0	62.578	61.5749	0	68.0424	68.5653	0	0	0	0	0	67.6612	63.5997	61.7096	0	0	0	67.9491	0	64.4825	63.4016	0	0	0	0	0	65.0073	0	72.2403	0	0	0	0	0	0	0	63.5882	0	0	65.7284	0	0	0	0	70.6898
		188	876.22	0	0	63.4214	0	0	65.531	65.0984	0	0	0	67.3442	0	72.0119	63.2883	66.9787	0	0	0	68.533	0	69.9704	64.2782	0	0	0	0	0	59.6015	0	63.9751	0	0	0	66.8516	0	0	0	62.3306	0	0	64.5903	0	0	0	0	61.567
		189	880.08	0	0	0	0	64.2442	68.1311	69.725	0	0	0	65.4791	0	66.6065	0	65.5638	68.1204	0	0	67.3666	0	64.4074	64.9559	0	0	0	62.6474	0	66.7199	0	62.1477	0	0	0	0	0	0	0	61.3315	0	0	65.7854	0	0	0	0	0
		190	883.94	0	0	69.2402	63.8106	0	66.2962	62.2866	0	0	0	69.3189	0	65.0233	0	0	0	0	0	66.9739	0	63.8504	60.7791	0	64.9823	0	64.5903	0	63.5282	0	63.5969	0	0	0	62.3277	0	0	0	0	0	0	63.4072	0	0	0	0	66.6167
		191	887.8	0	0	65.3755	0	0	68.3663	67.769	66.721	0	0	66.7471	0	64.4193	0	62.4093	0	0	0	63.7699	0	61.6483	66.6962	0	0	0	0	0	64.4941	0	61.7009	0	0	0	62.7901	0	0	0	68.4635	0	0	66.0553	0	0	0	0	0
		192	891.66	0	0	0	60.3302	0	68.7128	64.5314	66.1066	0	0	64.3831	0	0	60.8177	64.4756	0	0	0	66.745	0	64.2516	66.5864	0	63.4986	0	68.4776	0	63.7209	0	63.5143	0	0	0	65.0414	0	0	0	66.7349	0	0	65.736	0	0	0	0	65.0775
		193	895.52	0	0	0	0	0	67.7394	66.1605	0	0	0	66.178	0	63.7604	63.3459	66.6215	0	0	0	64.8823	0	67.8433	67.0115	0	0	0	66.5755	0	68.8793	0	64.4553	0	0	0	67.0859	0	0	0	0	0	0	68.777	0	0	0	0	61.0499
		194	899.38	0	0	0	0	0	68.0443	62.7808	61.3207	0	0	65.2558	0	69.6797	65.7667	63.2825	0	0	0	69.5624	0	64.0173	63.0134	0	0	0	66.0946	0	63.3373	0	62.4611	0	0	0	64.7959	0	0	65.0439	67.1247	0	0	59.7764	0	0	0	0	0
		195	903.24	0	0	62.8478	0	0	67.379	64.8664	0	0	0	69.5404	0	68.2732	64.7041	65.4974	64.4057	0	0	62.514	0	66.9139	68.4218	0	0	0	0	0	66.5512	0	62.5093	0	0	0	65.3894	0	0	0	63.315	0	0	71.1354	0	0	0	0	65.8585
		196	907.1	0	0	64.2733	0	0	68.2844	68.8576	0	63.2725	0	0	0	64.9651	63.2078	66.8866	0	0	0	65.9688	0	59.5531	62.026	0	0	0	66.2009	0	65.9218	0	64.4178	0	0	0	66.9199	0	0	0	63.3045	0	0	0	0	0	0	0	63.8292
		197	910.96	0	0	64.4065	64.0779	0	61.3074	0	62.8849	0	0	65.698	0	62.3766	61.0342	62.6108	61.7165	0	0	68.9426	0	66.1607	63.5853	0	0	0	65.6104	0	0	0	63.504	0	0	0	62.1916	0	0	0	65.8275	0	0	66.0068	0	0	0	0	62.0799
		198	914.82	66.3252	0	62.2356	64.2759	0	64.9015	65.8103	68.7078	0	0	0	0	0	64.3529	67.9452	63.7444	0	0	66.8364	0	62.8296	61.892	0	0	0	0	0	62.9903	0	70.201	0	0	0	60.1838	0	0	0	65.8231	0	0	0	0	0	0	0	0
		199	918.68	0	0	65.8536	60.5955	0	67.1213	68.3814	66.6767	0	0	0	0	65.289	66.4415	63.9244	65.4555	0	0	69.4041	0	64.3475	66.1549	0	0	0	61.4746	0	68.041	0	61.4575	0	0	0	65.4068	0	0	0	67.4638	0	0	0	0	0	0	0	0
		200	922.54	0	0	68.4769	63.7348	66.5678	67.9665	64.3714	0	0	64.7702	0	0	0	62.9486	65.0176	62.8168	0	0	64.5215	0	70.3807	66.7075	0	66.143	0	72.1985	0	0	0	63.7391	0	0	0	64.6499	0	0	0	67.4637	0	0	0	0	0	0	0	62.073
		201	926.4	0	0	61.8023	66.4095	0	69.6689	64.5994	64.3051	0	0	0	0	67.2044	63.9041	70.1519	64.7022	0	0	71.9162	0	64.8974	64.1321	0	0	0	67.5683	0	68.5505	0	65.9555	0	0	0	68.5046	0	0	0	66.0742	0	0	0	0	0	0	0	64.7253
		202	930.26	0	0	62.6465	68.6447	0	64.4879	66.1621	61.0161	0	0	65.8822	65.6715	62.3328	60.5053	68.047	60.5104	0	0	66.2853	0	66.3409	66.2875	0	0	0	64.9922	0	60.0148	0	62.9499	0	0	0	63.7245	0	0	0	62.0744	0	0	0	0	0	0	0	63.3227
		203	934.12	0	0	63.2487	64.589	0	64.5122	71.4744	65.5775	0	0	68.0625	0	67.7987	60.2163	71.2486	62.6806	0	0	67.1548	0	64.3033	63.6982	0	0	0	66.5046	0	60.5399	0	0	0	0	0	64.4774	0	0	0	72.7078	0	0	0	0	0	0	0	0
		204	937.98	0	0	64.9304	64.2681	0	68.9015	65.8675	0	0	0	0	0	68.9553	66.429	63.681	61.3467	0	0	64.4388	0	65.7305	62.2709	0	0	0	68.1708	0	66.9822	0	65.3587	0	0	0	66.7612	0	0	0	63.1069	0	0	0	0	0	0	0	65.4341
		205	941.84	0	0	66.577	64.5787	0	66.771	65.1349	0	0	0	0	0	69.53	58.9589	67.4651	0	0	0	68.3039	0	62.7165	65.4777	0	64.4204	0	63.4153	0	67.6602	0	68.5069	0	0	0	65.6693	0	0	0	62.4988	0	0	0	0	0	0	0	0
		206	945.7	0	0	61.863	66.1388	0	60.5828	63.2718	0	0	0	0	0	67.3073	64.611	65.0118	62.6968	0	0	67.746	0	69.0234	64.3018	0	0	0	0	0	65.2313	0	65.0382	0	0	0	63.5476	0	0	0	63.3211	0	0	0	0	0	0	0	0
		207	949.56	0	65.6466	61.9353	64.2261	0	64.4659	68.4008	65.1662	0	0	0	0	0	69.05	63.3508	61.3835	0	0	69.0444	0	68.8904	68.4147	0	0	0	64.5386	0	65.6782	0	64.1787	0	0	0	63.4365	0	0	0	66.2152	0	0	0	0	0	0	0	61.3607
		208	953.42	0	0	63.6874	64.024	0	67.469	65.4569	62.7216	0	0	0	0	0	61.1604	65.1877	60.869	0	0	67.3482	0	59.6425	68.2725	0	0	0	64.9342	0	65.9223	0	0	0	0	0	65.2154	0	0	0	67.62	0	0	0	0	0	0	0	63.0106
		209	957.28	0	0	62.02	67.7214	0	65.0486	66.7672	0	0	0	67.6802	0	0	64.1398	64.8483	63.3358	0	0	67.2299	0	62.9585	64.2803	0	0	0	63.4239	0	0	0	64.5459	0	0	0	65.7676	0	0	0	69.2963	0	0	0	0	0	0	0	68.2543
		210	961.14	0	0	0	61.3715	0	65.5983	65.0492	65.0134	61.5398	0	64.535	0	0	67.1786	64.0168	63.8946	0	0	65.5499	0	65.6064	62.8577	0	0	0	64.5392	0	61.5881	0	66.5571	0	61.8832	0	66.0441	0	0	0	63.4441	0	0	0	0	0	0	0	63.4692
		211	965	0	0	0	61.3606	0	69.8335	67.4368	61.6685	0	0	67.903	0	62.4098	64.0612	66.4642	63.5834	0	0	67.1948	0	59.7872	61.9151	0	0	0	0	0	0	0	65.511	0	59.3408	0	64.1423	0	0	0	64.8617	0	0	0	0	0	0	0	68.0335
		212	968.86	0	0	0	62.4857	0	81.195	69.2802	0	65.8985	0	64.7927	0	0	67.3177	67.7117	65.7299	0	0	67.3971	0	65.9321	64.5257	61.5423	0	0	0	0	66.8671	0	66.0228	0	66.4839	0	63.653	0	0	0	63.2575	0	0	0	0	0	0	0	61.0662
		213	972.72	0	0	0	64.2281	0	65.1714	64.0542	62.8444	64.9139	0	0	0	0	62.9111	62.9166	61.8988	0	0	66.705	0	65.5806	64.7618	0	0	0	64.86	0	64.9749	0	0	0	0	0	66.1887	0	0	0	60.7803	0	0	0	0	0	0	0	71.67
		214	976.58	0	0	60.9327	65.8703	0	64.1369	0	0	64.7354	0	66.6537	0	0	64.5341	63.8023	63.5589	0	0	70.1156	0	63.3289	67.221	65.038	68.5586	0	0	0	0	0	63.2543	0	60.7354	0	64.5037	0	0	0	62.8157	0	0	0	0	0	0	0	0
		215	980.44	65.3218	64.1951	0	65.7545	0	69.0005	62.6113	0	66.8626	0	0	0	0	67.8067	68.5999	61.3546	0	0	0	0	64.6528	67.4848	61.0948	0	0	0	0	0	0	64.7146	0	65.8183	0	64.928	0	0	0	61.7171	0	0	0	0	0	0	0	0
		216	984.3	0	0	0	67.8256	0	67.8511	0	0	66.4626	0	0	0	0	65.6353	69.6753	64.5839	0	0	66.5805	0	0	64.5359	60.8819	0	0	0	0	69.1438	0	0	0	0	0	65.3875	0	0	0	63.5417	0	0	0	0	0	0	0	0
		217	988.16	0	64.6469	0	66.7429	0	67.4493	0	65.3173	66.9655	0	65.3081	0	0	61.9672	72.0743	64.7957	0	0	67.3959	65.3829	0	0	63.5484	61.4637	0	0	0	64.0502	0	61.3825	0	59.7871	0	64.5955	0	0	0	63.9416	0	0	0	0	0	0	0	64.5363
		218	992.02	0	69.4663	0	66.1938	0	66.9129	0	0	63.0356	0	0	0	0	68.3867	71.2977	65.1927	0	0	0	0	64.0513	66.9984	0	65.0645	0	0	0	0	0	0	0	62.8185	0	0	0	0	0	65.8233	0	0	0	0	0	0	0	61.5532
		219	995.88	0	0	0	63.06	0	65.7813	0	0	68.4572	0	67.0284	0	0	66.2726	70.793	59.1448	0	0	69.5143	68.7205	66.2916	61.9216	62.2396	0	0	63.5115	0	0	67.3768	0	0	0	0	63.3765	0	0	0	65.0608	0	0	0	0	0	0	0	0
		220	999.74	0	0	0	0	0	65.7627	0	0	65.0841	0	66.5694	0	0	63.6949	64.426	57.0692	0	0	65.3699	63.9041	64.3082	65.4704	62.7978	0	0	0	0	0	66.7257	63.7888	0	0	0	66.4498	0	0	0	64.2527	0	0	64.3851	0	0	0	0	65.407
		221	1003.6	0	0	0	0	0	70.0221	0	0	69.4921	0	0	0	0	61.6861	65.5828	0	0	0	70.2354	60.5516	0	0	66.3568	0	0	0	0	63.4167	0	60.7811	0	64.4558	0	0	0	0	0	70.9044	0	0	0	0	0	0	0	0
		222	1007.46	0	61.5139	0	66.5263	0	68.5748	0	0	64.3729	0	0	0	0	65.3858	0	0	0	0	68.7699	0	0	62.2789	0	62.6764	0	0	0	66.093	0	68.17	0	66.555	0	67.6753	0	0	0	68.8254	0	0	0	0	0	0	0	0
		223	1011.32	0	0	0	65.6703	63.397	65.1108	0	0	64.5621	0	0	0	64.1978	58.7962	65.8068	0	0	0	0	0	0	0	66.2167	0	0	0	0	66.0178	64.383	62.9071	58.5564	0	0	63.5853	0	0	0	64.1523	0	0	0	0	0	0	0	0
		224	1015.18	0	0	0	0	0	64.5529	0	0	64.1434	0	66.2882	0	65.1128	63.231	0	0	0	0	68.6125	58.9663	62.5078	67.2802	63.7186	69.497	0	61.7333	0	61.6437	66.8097	70.6874	0	0	0	65.2695	0	0	0	68.2322	0	68.4173	0	0	0	0	0	0
		225	1019.04	0	0	0	65.9653	0	70.0913	0	0	70.6038	0	64.71	0	0	64.7052	65.3419	0	0	0	71.2179	0	68.5478	65.7555	54.8232	68.6308	0	0	0	66.1131	65.6205	66.2553	0	64.9628	0	66.7065	0	0	0	65.3239	0	0	0	0	0	0	0	0
		226	1022.9	0	0	0	0	68.0573	67.6153	0	0	64.8081	0	68.2817	0	0	64.4541	66.1927	0	0	0	72.5789	64.5158	67.3928	0	60.8433	0	0	0	0	62.0731	63.2788	64.0203	0	65.6193	0	64.7113	65.2526	0	0	66.5059	0	0	0	0	0	0	0	0
		227	1026.76	0	0	0	0	0	68.318	0	0	61.0826	0	66.5616	0	64.0831	60.227	0	0	0	0	71.7019	0	60.4209	0	62.7449	62.2155	0	0	0	63.7645	62.7762	63.0842	0	62.8473	0	67.2441	65.1606	0	0	62.816	0	0	0	0	0	0	0	63.9977
		228	1030.62	0	0	0	66.0029	62.9807	63.9749	0	0	66.7255	0	63.0348	0	70.0708	62.7269	0	62.3263	0	0	68.1907	0	64.7542	0	64.1151	60.159	0	0	0	63.5641	65.8335	61.7501	0	63.1784	0	64.5904	66.7427	62.0941	0	62.8582	0	0	0	0	0	0	0	61.1748
		229	1034.48	0	0	0	64.9046	64.2091	63.0155	0	66.1455	65.6152	0	64.7366	0	67.0079	64.4685	70.113	0	0	0	64.8756	62.5971	64.0503	0	68.096	63.9643	0	0	0	61.2634	67.9075	62.508	0	0	0	0	63.6379	0	0	64.7335	0	0	0	0	0	0	0	0
		230	1038.34	65.0565	0	0	65.2183	68.5919	65.2405	0	0	65.8518	0	63.5131	0	66.2118	61.6068	70.0529	62.4719	0	0	63.7931	0	62.7317	0	61.0994	66.4929	0	0	0	64.8859	66.5269	65.4103	0	60.3697	0	62.8671	68.5649	0	0	61.4522	0	0	0	0	0	0	0	64.3896
		231	1042.2	57.7807	0	0	0	61.6246	67.6414	0	0	65.2021	0	62.1053	0	65.2306	65.4983	66.1689	0	0	0	0	0	64.4351	0	62.9407	0	0	0	0	63.2682	60.9735	65.5063	0	65.8334	0	66.1144	65.2053	0	0	64.3146	0	0	64.597	0	0	0	0	0
		232	1046.06	61.0351	0	0	66.317	65.0542	64.6813	0	0	66.7441	64.9205	61.7335	0	66.5423	0	0	0	0	0	68.7705	0	63.1684	0	62.5429	57.9868	0	0	0	0	63.2792	64.0024	65.6863	0	0	62.9897	0	0	0	65.007	0	0	0	0	0	0	0	0
		233	1049.92	62.8908	0	0	66.8989	66.7776	64.3287	0	0	67.6033	64.5555	63.467	0	64.7985	62.4495	66.1512	0	0	0	0	59.9407	62.8381	0	67.2238	62.3311	0	0	0	71.1915	64.9295	66.4451	0	0	0	0	60.6022	66.3164	0	65.6699	61.9079	0	0	0	0	0	0	61.1284
		234	1053.78	59.8965	0	0	64.2481	63.908	67.7837	0	0	64.0394	0	66.0841	0	66.2254	60.9711	64.6989	0	0	0	0	0	62.5679	0	66.2178	0	0	0	0	67.7193	62.6414	63.2487	62.6595	66.9921	64.0587	62.0989	64.6469	0	0	60.3885	0	0	0	0	0	0	0	0
		235	1057.64	63.1342	0	0	0	65.042	67.1764	0	0	66.8755	0	65.916	0	65.6729	60.0513	0	0	0	0	67.3353	0	64.316	0	63.8149	57.4475	0	0	0	66.7234	61.3164	67.9699	0	63.3328	0	60.9999	60.9812	64.929	0	64.6256	0	0	62.0468	0	0	0	0	0
		236	1061.5	59.6838	0	0	0	66.9207	66.0038	0	0	72.2414	0	67.1134	0	64.3272	65.6999	0	0	62.8113	65.5235	65.9163	0	62.016	0	62.5206	61.1685	0	0	0	64.0213	65.847	66.4734	0	68.5966	0	0	64.0912	0	0	67.0428	0	0	64.0091	0	0	0	0	0
		237	1065.36	60.1747	0	0	0	64.9911	68.9466	0	0	66.7304	0	68.0079	0	0	66.8247	0	0	65.3474	0	65.4428	0	63.4251	62.115	62.68	0	0	0	0	0	67.8616	64.4881	0	63.7713	0	63.9561	62.2374	0	0	62.7482	0	0	66.3753	0	63.31	0	0	67.5671
		238	1069.22	58.3966	0	0	64.5875	64.2689	66.9829	0	0	65.1004	68.5468	66.4249	0	67.5298	69.0805	0	0	0	0	69.4122	0	63.7232	0	64.1545	66.3104	0	0	0	0	63.131	60.4315	0	62.3232	0	63.5552	63.4167	64.0343	0	70.607	0	0	0	0	0	0	0	0
		239	1073.08	61.0563	0	0	0	64.6009	64.8073	0	0	64.3177	63.9901	65.8363	0	70.6232	62.8061	0	0	0	0	64.9751	0	62.0593	0	61.0212	63.2766	0	0	0	0	65.6836	69.2402	0	61.3218	64.573	69.0267	67.7746	64.1693	0	62.4952	0	0	65.8504	0	0	0	0	0
		240	1076.94	66.3113	0	0	0	69.0024	68.0399	0	0	67.7742	64.8997	70.1348	0	0	64.4408	70.3673	0	0	0	68.0652	58.5352	61.9996	0	65.1818	62.7149	0	0	0	0	64.2942	67.363	62.5798	65.0634	0	65.7696	64.4052	61.3262	0	62.8863	0	67.9775	66.2909	0	66.104	0	0	0
		241	1080.8	61.3581	0	0	73.2541	64.8431	64.016	0	0	65.9497	62.0271	64.4388	0	0	64.3799	0	0	0	0	64.0881	62.1809	64.2519	0	61.695	68.1755	0	0	0	0	61.8895	62.3883	0	61.8032	0	64.7676	0	61.9859	0	62.365	0	0	0	0	0	0	0	65.0058
		242	1084.66	60.2481	0	0	0	62.6557	65.3494	0	0	62.5756	64.8439	63.5558	0	0	64.4185	59.4257	0	63.4531	0	65.8121	0	63.9672	0	66.3627	65.7727	0	0	0	0	62.1244	66.2494	0	63.6631	60.6185	66.966	63.8721	63.3665	0	68.2204	0	72.8975	63.7417	0	64.023	69.8516	0	0
		243	1088.52	64.5157	0	0	0	66.5756	65.2119	0	0	62.3944	66.3546	65.0254	0	68.5437	63.3419	66.9276	0	64.0206	0	68.1329	60.9484	61.897	0	64.7025	62.3875	0	0	0	0	65.7174	65.2847	64.9027	63.5951	66.1139	0	61.0874	62.3964	0	66.402	0	0	67.0448	0	63.2017	0	0	60.4059
		244	1092.38	62.5752	0	0	0	64.7396	69.4378	0	0	65.0115	70.8065	65.1528	0	65.8554	61.9789	0	0	62.5307	0	66.6519	63.2574	64.8096	0	65.7072	62.1981	0	0	0	0	66.0992	66.647	69.1045	61.415	0	64.4627	60.9991	67.8342	0	68.6141	0	0	65.8145	0	63.8296	0	0	0
		245	1096.24	65.9685	0	0	0	67.7003	67.3815	71.5851	0	62.6379	63.6438	66.1841	0	67.9588	60.0053	67.5385	0	64.2984	0	66.4683	62.5303	64.2325	61.1958	66.583	65.689	0	0	0	0	66.6509	69.482	0	62.8635	0	0	65.3794	63.581	0	64.6648	0	0	65.2578	0	59.2913	0	0	0
		246	1100.1	65.0615	0	0	0	61.5791	64.8952	0	0	67.6624	67.9795	63.3213	0	68.5162	62.751	70.2755	0	61.8107	0	68.3029	0	62.8682	67.3963	65.3487	0	0	0	0	0	66.7358	67.4163	60.373	64.9695	64.6066	64.1666	64.3998	63.1647	0	64.494	0	0	0	0	65.4454	0	0	63.8517
		247	1103.96	63.8152	0	0	0	0	67.3049	0	0	64.3231	67.951	65.3835	0	64.5637	64.9011	65.0998	0	61.7417	0	69.4582	0	64.2206	61.8574	0	66.8994	0	0	0	0	64.5931	67.0655	66.3468	0	64.9098	64.8718	0	59.2325	0	65.5288	0	0	69.9349	0	64.6667	0	0	65.8197
		248	1107.82	62.0476	0	0	0	0	67.451	0	0	67.4253	65.1223	63.5487	0	66.4702	61.1441	66.7913	0	60.7293	0	0	63.7642	62.451	61.78	0	58.2859	0	0	0	0	65.325	61.1189	62.8787	0	62.1282	62.3683	70.4773	60.9631	0	64.4676	0	0	64.9512	0	65.432	0	0	0
		249	1111.68	61.6014	0	0	0	65.737	66.5846	0	62.8214	60.3526	62.6931	64.535	0	65.1191	62.8733	69.1648	0	63.2579	0	0	58.9999	64.7232	0	0	64.2331	0	0	0	0	0	67.2036	65.1801	63.1601	64.0496	0	0	64.4613	0	67.4714	0	0	66.339	0	68.3998	0	0	63.7818
		250	1115.54	63.329	0	0	0	0	66.583	0	0	65.3343	63.897	63.4065	0	65.6338	62.7686	67.0299	0	69.5254	0	62.7226	0	67.3442	63.3486	0	59.7702	0	0	0	0	69.9774	62.5646	64.8427	0	0	0	60.767	62.9334	0	65.0471	0	0	64.9693	0	65.167	0	0	61.0403
		251	1119.4	59.8554	0	0	0	0	66.0879	0	0	63.6189	63.6921	65.4082	0	64.9182	0	66.5264	0	66.1687	0	62.9895	62.9974	66.6988	0	61.7832	63.2386	0	0	0	0	60.2023	0	0	0	67.4787	0	66.514	62.711	0	67.6261	0	0	0	0	0	0	0	67.1462
		252	1123.26	63.5089	0	0	0	0	64.0485	0	0	66.774	64.6945	63.9232	0	69.7806	62.3941	63.6264	0	65.4298	0	66.9235	62.0997	69.2504	63.5744	0	62.7154	0	0	0	66.6623	62.2792	65.582	64.8196	0	64.2885	63.6311	0	64.4271	0	69.2167	0	0	67.5951	0	66.105	0	0	66.8067
		253	1127.12	64.8205	0	0	0	0	68.0523	0	0	68.3384	67.6195	65.5749	0	0	65.4793	67.7637	0	65.5975	0	64.0157	0	63.4579	65.819	0	65.8206	0	0	0	0	64.0322	64.3605	0	0	60.5862	61.3613	62.2253	62.0345	0	64.8281	0	0	65.0319	0	66.6859	0	0	60.3918
		254	1130.98	61.153	0	66.1553	0	0	65.0243	0	0	67.3904	61.5771	62.0519	0	0	62.2921	64.2705	0	62.1799	0	67.934	60.8404	64.0591	62.8682	0	65.6603	0	0	0	0	63.166	64.086	64.2962	0	0	0	0	64.0428	0	65.7191	0	0	69.3799	0	64.5854	0	0	61.9897
		255	1134.84	60.1217	0	0	0	0	66.7293	0	0	63.4553	66.7893	67.9689	0	68.1268	0	67.0586	0	62.8186	0	68.112	58.9905	65.0009	60.7562	0	61.0437	0	0	0	0	66.4303	68.3626	0	0	62.1869	0	0	0	0	63.5346	0	0	0	61.9622	62.9776	0	0	64.0541
		256	1138.7	61.5599	0	0	0	0	66.313	0	64.5097	68.5115	66.2757	64.0158	0	66.5481	0	59.8243	0	60.355	0	66.5935	60.8432	65.8356	60.6766	0	62.7125	0	0	0	0	65.3115	0	0	0	64.4141	68.3757	61.4439	60.8641	0	63.8193	0	0	66.9242	0	64.3813	0	0	65.0333
		257	1142.56	62.0661	0	0	0	0	67.1628	0	64.605	64.4187	0	64.4727	0	66.6729	0	64.3405	0	70.2371	0	65.0633	60.8552	67.8484	62.3608	0	63.8703	0	0	0	65.1721	62.9387	67.3912	0	0	0	0	0	0	0	65.5647	0	0	64.1564	0	64.369	0	0	65.6637
		258	1146.42	63.0349	0	0	0	0	67.995	0	63.055	64.9681	62.6745	61.1392	0	0	0	65.4702	0	61.8568	0	64.4279	64.4267	65.5734	59.7905	0	63.9084	0	0	0	0	63.3066	64.8522	63.3987	0	64.1219	0	61.4948	68.0942	0	62.7666	0	0	63.543	67.0817	61.9171	0	0	65.1125
		259	1150.28	63.5038	0	0	0	0	66.5497	0	66.7022	67.5205	67.6183	61.9613	0	68.4616	0	64.4628	0	62.8798	0	67.3046	60.9405	65.9714	62.7025	0	0	0	0	0	0	66.6332	63.3323	0	0	66.7382	0	0	69.1369	0	68.4699	0	0	71.9368	0	60.2683	0	71.3073	64.6829
		260	1154.14	0	0	0	0	0	68.1281	0	0	67.0578	64.8217	65.0321	0	62.0435	0	66.6806	0	61.1529	0	65.1233	0	67.064	62.2912	0	60.886	0	0	0	65.0912	62.1392	64.1581	61.3506	0	65.4566	0	62.4152	64.9811	0	63.7734	0	0	64.8006	0	63.4811	0	0	65.1741
		261	1158	66.393	0	0	0	0	64.6469	0	63.5389	62.6538	60.6773	63.478	0	65.7981	0	65.1943	0	63.5062	0	67.2805	58.5822	66.7235	61.79	0	65.544	0	0	0	63.1688	66.2361	64.1653	64.7728	0	61.4301	62.3737	0	63.5259	0	67.2078	0	0	65.3739	0	64.0109	0	0	0
		262	1161.86	65.1816	0	0	0	0	62.7227	0	68.1567	65.1646	61.7275	62.5545	0	71.3485	0	67.4308	0	0	0	62.5536	62.5459	63.2069	63.5958	0	63.4852	0	0	0	0	64.7485	64.2172	61.0058	0	68.188	0	0	0	0	67.1256	0	0	64.8433	0	67.3735	0	0	60.9544
		263	1165.72	60.4301	0	0	0	0	60.0547	0	66.4877	68.4135	63.8057	67.2067	0	0	0	64.3963	0	67.6535	0	70.6084	60.2791	65.5328	62.3561	0	63.367	0	0	0	0	63.8179	0	66.6078	0	63.4763	0	63.6729	64.4699	0	60.9663	0	0	64.8785	0	64.7925	0	0	64.7076
		264	1169.58	60.2615	0	0	0	0	65.5999	0	66.4493	62.519	62.6917	68.8687	0	65.3284	0	66.832	0	63.845	0	69.9988	63.4133	67.1422	63.6336	0	62.5811	0	0	0	67.1135	68.4682	60.8615	61.451	0	0	0	0	63.4223	0	67.803	0	0	60.4137	0	62.1734	0	0	61.1092
		265	1173.44	64.7214	0	0	0	0	69.757	0	68.372	63.8693	63.6607	65.0759	0	65.9709	0	68.4101	0	59.4184	0	64.2902	0	68.224	60.805	0	62.0599	63.9416	0	0	0	63.8567	71.5287	63.2452	0	64.257	0	0	61.791	0	61.7333	0	0	64.4204	0	64.3613	0	0	67.5139
		266	1177.3	0	0	0	64.6425	0	67.1897	0	68.6299	59.2393	62.5453	61.3911	0	67.0505	0	0	0	63.4274	0	67.1902	0	63.446	63.0314	0	63.4219	0	62.1533	0	66.7367	64.5015	66.9285	0	0	62.183	0	76.465	66.4631	0	65.5057	0	0	65.7004	0	66.0135	0	0	64.5302
		267	1181.16	64.9609	64.3455	0	63.0497	0	67.436	0	66.2276	62.7809	64.6201	67.8601	0	65.4925	0	67.4184	0	64.0768	0	0	0	66.871	67.9971	0	61.7988	0	0	0	68.2416	65.7024	0	0	0	67.7194	0	0	62.9449	0	64.7583	0	0	69.9113	74.2222	64.5866	0	0	64.2896
		268	1185.02	61.5325	64.9065	0	0	0	68.7092	0	64.3595	64.0481	65.7678	59.161	0	67.4534	0	63.4974	0	61.6558	0	65.8589	64.1718	63.7101	63.017	0	61.8445	0	0	0	64.6669	65.9261	58.5916	0	0	0	68.2143	65.0636	63.3838	0	65.2422	72.1303	0	63.5279	67.4348	63.6472	0	0	62.619
		269	1188.88	68.7865	0	0	0	0	65.8466	0	69.4943	62.8779	66.2176	63.0287	0	65.6034	0	62.378	0	62.947	0	65.8163	62.2391	64.2744	61.9731	0	64.4695	0	0	0	64.7185	61.9079	59.533	0	0	68.7082	0	64.2798	0	0	69.9502	0	0	64.5851	0	63.4317	0	0	65.6014
		270	1192.74	62.352	71.2068	0	61.2531	0	66.1899	0	62.7423	66.8642	65.9104	0	0	66.7079	0	65.279	0	64.682	0	63.0463	64.1603	68.9532	63.8325	0	63.428	0	0	0	78.8417	66.0279	66.7423	65.0445	0	61.6702	0	60.1958	63.2788	0	68.1466	0	0	66.1561	0	67.7797	0	0	63.4309
		271	1196.6	0	67.7732	0	0	0	66.2924	0	66.1712	66.5767	63.0937	61.2966	0	0	0	64.2696	0	67.0069	0	68.4584	59.8521	65.2961	63.2976	0	63.0465	0	0	0	63.2106	0	65.2415	0	0	57.9586	0	69.9529	62.1004	0	63.0252	0	0	66.7844	0	61.9349	0	0	64.1839
		272	1200.46	0	62.0068	0	64.3827	0	72.8977	0	66.7185	59.0363	66.4728	63.3543	0	68.9432	0	66.9836	0	68.2021	0	69.3529	63.982	64.4394	63.3479	0	63.9254	63.7278	0	0	64.8933	67.6118	63.9503	62.8193	0	64.7496	0	62.3219	63.8593	0	60.8667	0	0	67.1259	64.0766	0	0	0	65.5379
		273	1204.32	64.5029	63.2001	0	64.934	0	62.3365	66.1431	65.7093	62.8059	68.5293	67.7506	0	65.8773	0	64.3222	0	64.3319	0	66.5581	63.8688	62.6625	59.3336	65.0338	65.8736	0	0	0	68.9029	63.1283	68.092	0	0	65.5876	0	0	59.5734	0	62.9399	0	0	68.7487	0	63.2576	0	0	65.5756
		274	1208.18	0	0	0	66.1521	0	72.7324	64.0524	61.2187	70.271	62.8101	63.1905	0	66.8226	0	62.9245	0	66.5088	0	64.5578	0	66.4088	63.509	0	0	0	0	0	60.4768	64.3064	68.402	0	0	61.4872	65.7617	63.5453	64.9688	0	64.6411	0	0	63.1074	0	0	0	0	63.9435
		275	1212.04	60.2727	0	0	63.6617	0	66.7571	68.4695	64.4608	61.9482	67.1619	62.8792	0	69.9936	0	64.0084	0	65.5292	0	63.0801	62.2587	58.0643	61.827	0	64.593	62.6163	0	0	65.5005	64.1035	61.9069	62.9659	0	61.9755	0	68.6261	62.9538	0	60.193	0	0	65.3034	0	64.3482	0	0	65.8899
		276	1215.9	63.0186	61.7293	0	64.2388	0	67.2847	0	65.3547	61.6247	66.3263	64.7784	0	63.4743	0	64.999	0	64.4044	0	63.5278	0	0	62.0906	0	62.9606	62.8189	0	0	65.2494	66.7161	67.9352	0	0	65.8131	0	0	63.5664	0	60.1878	0	0	63.5892	67.3628	0	0	0	65.3715
		277	1219.76	62.2055	0	0	67.4461	0	65.9614	64.6017	66.5602	66.3954	65.8055	0	0	0	0	62.2409	0	65.3823	0	66.4759	61.5829	63.4398	65.3737	65.5946	62.5224	0	0	0	62.5643	61.624	66.3613	0	0	60.021	0	62.5491	62.8581	0	64.1642	63.2387	0	67.0087	66.3708	62.0681	0	0	64.5696
		278	1223.62	0	0	0	65.0777	0	71.0058	65.899	66.9434	71.3034	65.1649	64.5036	0	64.5806	0	0	0	65.0365	0	68.6126	0	63.5672	68.0757	65.0616	0	0	0	0	59.603	63.5626	66.4514	0	0	68.7945	64.4424	74.0358	64.3194	0	68.1805	0	0	66.9982	62.4465	0	0	0	61.518
		279	1227.48	61.0751	66.2916	0	66.1916	0	64.2616	66.3076	64.5503	59.5907	64.251	64.6221	0	0	0	62.819	0	67.5884	0	66.4071	0	0	64.2163	0	62.2357	0	0	0	59.8017	68.9645	64.8836	62.5846	0	64.3319	65.0107	62.7501	63.5678	0	64.1881	0	0	67.4943	60.8049	62.4641	0	0	60.8072
		280	1231.34	62.8356	65.2454	0	64.3482	0	64.7619	67.1881	61.6184	67.5423	64.6024	62.7304	0	63.3067	0	66.6175	0	65.9077	0	66.2066	65.6454	70.1642	59.7298	0	63.8733	0	0	0	66.5891	63.5605	65.114	67.0835	0	64.4622	0	62.8097	61.2707	70.5964	66.6135	0	0	65.5611	0	0	0	0	62.2459
		281	1235.2	63.3056	64.1333	0	64.9512	0	69.2898	62.5061	60.6053	66.9127	66.4378	0	0	61.336	0	63.8679	0	66.93	0	65.013	62.795	0	60.3433	0	67.9552	67.3973	0	0	59.4976	64.3323	64.4798	0	0	66.5358	60.5772	60.9183	64.7828	0	66.0257	0	0	0	60.4616	65.5479	0	0	65.476
		282	1239.06	65.6662	0	0	65.0742	0	68.757	66.5128	67.8134	64.2344	64.2429	63.5009	0	0	0	68.0653	63.2464	69.2705	0	66.9359	58.4622	0	65.9387	0	64.3611	0	0	0	67.3561	63.5008	64.5641	0	0	61.3694	61.9532	62.7434	63.348	0	61.3085	0	0	65.8181	64.9942	0	0	0	64.8516
		283	1242.92	70.3943	62.4354	0	67.3501	0	69.4483	64.6941	61.1961	64.1438	68.9452	67.021	0	0	0	64.9461	0	68.2978	0	67.7646	64.5479	66.5245	62.6061	60.9908	65.4924	69.1445	0	0	64.1035	63.8901	65.0419	0	0	62.3061	0	0	63.6707	0	63.2445	0	0	0	67.4543	0	0	0	64.1801
		284	1246.78	0	64.9637	0	0	0	70.3936	59.1567	63.9604	63.1276	65.3963	0	0	0	0	65.0528	0	66.1056	0	65.1101	64.9246	0	64.9846	0	0	65.9995	0	0	62.2987	65.5362	66.1734	0	0	0	65.2274	0	65.5039	0	65.7637	0	0	63.543	62.504	61.3722	0	0	63.9239
		285	1250.64	66.9338	64.6942	0	63.8926	0	70.0928	0	64.7607	62.7168	69.7865	65.7525	0	0	0	63.8582	0	65.4772	0	69.9536	65.5307	0	62.9564	64.2213	62.4073	64.8361	0	0	0	69.2721	70.2254	62.5759	0	64.4377	0	0	68.7205	0	65.0995	0	58.8114	65.0832	0	67.2754	0	0	64.9673
		286	1254.5	62.2554	60.5789	0	62.2097	0	68.9557	67.3749	60.4917	64.7965	67.354	0	0	0	0	62.633	0	61.1896	0	65.2033	62.8475	0	63.9064	0	60.785	63.2943	0	0	63.2595	65.0212	63.2061	63.368	0	60.0123	0	0	65.5736	0	65.6332	62.5602	0	60.7512	0	64.0029	0	0	61.3218
		287	1258.36	60.6075	66.2527	0	0	0	68.5122	62.7103	65.5452	65.0287	67.9049	63.088	0	0	0	66.8076	0	61.3643	0	65.7783	68.2501	0	66.9444	62.2637	65.3319	0	0	0	62.7084	67.5425	64.8839	0	0	0	0	67.3702	65.4917	0	63.2822	68.9356	66.8685	64.3745	62.5967	0	0	0	69.197
		288	1262.22	0	62.7759	0	64.0543	0	69.6316	0	60.9044	64.763	66.9881	68.4552	0	0	0	65.1289	0	64.107	0	69.5894	64.8602	0	66.6568	0	64.1064	60.8228	0	0	61.3789	66.1295	66.9001	0	0	0	0	0	64.7532	0	65.4849	0	0	65.0138	66.4643	0	0	0	62.9013
		289	1266.08	61.5721	62.6729	0	70.2059	0	72.7344	69.176	63.2015	66.8794	69.1016	0	0	0	0	66.2582	0	63.2174	0	69.6556	65.3385	64.0042	69.1133	64.6002	65.2784	63.3721	0	0	0	66.5658	63.3303	61.7524	0	0	0	0	68.6639	0	64.3934	64.4528	68.1001	62.8069	0	0	0	0	62.9962
		290	1269.94	62.9601	58.0529	0	65.4807	0	68.1778	66.534	64.2469	65.5349	68.1771	63.4691	0	0	0	66.591	0	60.5934	0	65.1081	0	67.2137	69.1564	0	62.8559	62.0987	0	0	60.4597	62.7573	65.5569	63.0892	0	0	0	0	66.6271	0	63.4883	0	62.8277	64.0693	0	0	0	0	64.9152
		291	1273.8	63.8051	62.1746	0	63.4723	0	68.14	64.0085	63.2197	65.4769	67.1202	68.0551	0	0	0	63.7147	0	0	0	66.2114	65.4375	0	64.3525	65.8972	65.3135	63.2436	0	0	63.3925	65.5982	66.4143	64.0935	0	0	0	62.9714	78.7464	0	62.749	60.3074	68.2241	64.727	0	0	0	0	64.7714
		292	1277.66	64.9582	66.9742	0	64.1487	0	69.9817	71.8519	63.8195	68.8022	71.0312	68.2398	0	0	0	62.6561	0	0	0	72.5977	0	62.4917	61.6758	0	60.0546	0	0	0	62.4585	64.6115	67.4216	65.3546	0	0	0	0	64.6198	0	0	0	63.6973	64.5036	65.493	0	0	63.1321	64.3825
		293	1281.52	66.4882	65.7642	0	64.0393	0	72.5771	70.557	0	69.7074	70.2455	65.0272	0	67.492	63.6573	63.9951	0	0	0	65.6281	0	0	62.0509	69.4967	0	64.6304	0	0	63.3597	0	63.0317	64.8393	0	0	0	0	62.8004	0	65.7197	0	63.2366	65.3727	0	0	0	0	66.018
		294	1285.38	63.0424	0	0	62.9548	0	67.7876	63.4823	0	67.6794	64.7998	63.4073	0	0	0	66.6179	0	65.5337	0	67.0869	60.4193	69.2522	63.4279	0	63.1812	61.9827	0	0	63.4278	63.8499	61.7646	67.1175	0	0	0	0	64.0853	0	61.2151	63.2438	65.7499	60.7731	63.5421	0	0	0	59.1474
		295	1289.24	61.8779	0	0	64.5339	0	69.7642	67.0231	66.4842	62.4922	67.9243	62.9321	0	0	0	70.6687	0	64.1868	0	73.3308	0	65.6965	64.3856	63.873	65.5617	68.6122	0	0	0	0	67.114	67.7796	0	63.4621	0	0	61.6324	0	0	67.4889	0	67.9506	0	58.8993	0	0	61.7626
		296	1293.1	58.81	63.9888	0	65.4131	0	69.698	70.364	67.9714	67.5442	68.575	65.4992	0	0	61.0767	63.1498	0	59.8921	0	66.3278	0	64.6886	62.2801	63.1289	0	60.7561	0	0	68.3181	64.4918	61.3419	62.2142	65.8286	0	0	0	65.4788	0	0	62.6021	64.0779	62.5606	0	0	0	0	62.8214
		297	1296.96	60.9624	0	0	61.4796	0	65.0236	65.7673	68.2444	70.2876	68.7331	67.7952	0	62.8279	0	69.3996	0	0	0	65.1619	65.0925	64.4064	66.2858	0	63.1376	63.5379	0	0	0	61.2643	67.9869	64.153	0	0	61.4009	0	60.9055	0	0	61.3177	62.1225	69.944	0	0	0	0	60.5431
		298	1300.82	62.9238	61.4222	0	60.8394	0	70.6773	68.126	67.204	69.2851	65.3126	65.8554	0	65.6331	66.5542	70.0302	0	0	0	68.8615	0	65.8648	68.5601	64.4141	61.3639	64.452	0	0	62.933	62.9432	67.3549	64.1192	0	0	61.7085	0	65.3352	0	0	60.9372	64.6212	63.4524	0	0	0	0	61.1358
		299	1304.68	61.8812	63.4646	0	0	0	71.4974	0	0	64.5129	65.3459	64.5042	0	0	0	65.6033	0	63.0884	0	66.4591	0	65.6728	66.8708	68.5338	62.9389	0	0	0	63.7904	0	63.9615	61.1237	0	0	67.705	0	0	0	0	0	64.7742	62.6498	69.8738	0	0	0	63.5273
		300	1308.54	0	59.9475	0	58.2639	65.21	67.3336	63.3759	0	64.0178	64.0318	65.2648	0	0	64.092	70.4761	0	0	0	66.491	0	62.662	65.3406	64.544	62.8453	0	0	0	65.2484	0	67.0061	68.29	0	0	63.8118	0	0	0	66.0811	0	65.0835	67.802	65.5255	0	0	0	60.9969
		301	1312.4	67.5362	63.2279	0	65.3277	0	72.1621	67.3368	0	69.1703	68.2262	63.6691	0	0	0	65.4267	0	0	0	70.6081	0	68.0376	69.0475	0	0	0	0	0	0	0	82.4475	65.2844	0	0	67.6759	0	66.7315	0	0	65.1908	63.0612	65.1079	0	63.7351	0	0	60.9994
		302	1316.26	0	62.4027	0	0	0	66.3664	69.1517	0	71.0786	67.5134	63.6062	0	69.2485	62.7171	67.8752	0	65.9382	0	69.9392	0	63.4168	68.065	68.4359	67.48	0	0	0	66.1407	66.6413	0	66.0846	60.5408	0	64.3517	0	0	0	62.0106	62.6843	60.4994	64.3084	0	62.56	0	0	67.2258
		303	1320.12	66.3557	0	0	71.7756	0	65.2307	65.7822	0	64.7694	63.6955	64.2802	0	70.7161	0	68.5045	0	0	0	67.6391	0	63.1491	63.9433	58.6251	68.6022	65.4509	0	0	68.9882	0	72.6668	68.6033	0	0	66.5104	0	0	0	63.445	0	64.8367	66.8963	0	64.4207	0	0	71.2031
		304	1323.98	68.9192	64.7128	0	0	0	65.1061	0	64.4834	67.5135	63.0885	71.1338	0	64.8696	63.1563	68.8058	0	0	0	64.8002	0	67.4259	69.2529	63.5883	65.9016	0	0	0	64.8183	0	70.6058	63.1555	0	61.3295	69.8176	0	0	0	0	67.0091	61.8753	64.5882	68.3419	60.4238	0	0	62.16
		305	1327.84	65.9291	61.5999	0	0	0	65.6592	0	0	69.3341	68.6259	66.6611	0	65.1058	58.7793	68.7262	0	0	0	66.2219	0	65.9635	64.2463	65.5871	66.4585	61.5998	0	0	66.2614	0	68.0706	60.6004	0	63.7543	57.7311	0	0	0	0	59.9783	61.344	66.9328	0	60.0752	0	0	0
		306	1331.7	64.7529	62.9883	0	0	0	68.3055	0	0	64.2193	68.0023	64.1991	0	69.4511	60.9702	63.1794	0	70.5157	0	67.3636	0	65.1804	65.2923	67.0901	0	0	0	0	64.4753	0	64.4445	61.9907	0	70.5252	64.965	0	0	0	65.1197	0	61.1686	62.5627	0	0	0	0	0
		307	1335.56	0	0	0	0	0	64.7039	0	0	66.9787	64.4205	66.0095	0	65.2247	60.6525	62.5384	0	64.6912	0	70.1755	0	62.4276	71.153	59.0867	67.2102	0	0	0	59.7421	0	69.3245	62.5874	0	61.083	61.8613	0	0	0	0	66.1063	59.9502	67.1388	0	68.3463	0	0	0
		308	1339.42	66.2846	0	0	0	66.4979	71.3573	64.9221	65.3637	0	68.668	64.6481	0	63.5853	62.1014	68.0841	0	64.7474	0	68.4779	0	66.893	63.8577	66.5991	65.6415	66.6056	0	0	60.9765	0	76.2584	63.3115	0	60.4115	68.701	63.3605	0	0	0	61.981	64.7038	62.2338	0	0	0	0	0
		309	1343.28	63.6298	59.5157	0	0	66.2148	68.1569	0	0	0	64.1272	68.2404	0	72.4995	63.4004	70.0082	62.9187	0	0	69.3199	0	61.1857	67.3243	65.6959	0	0	0	0	59.4274	0	64.4805	63.0896	0	62.8351	60.8466	0	0	0	67.1964	61.5606	63.8999	65.8651	0	0	0	0	58.3968
		310	1347.14	64.4879	0	0	0	61.0689	71.3878	0	0	65.1623	66.2101	68.6064	0	66.0986	59.7629	68.482	0	0	0	65.396	0	64.3267	66.0648	67.4811	0	0	0	0	0	0	64.0734	61.5818	0	66.9713	62.7708	62.9279	0	0	63.885	0	59.0642	67.6718	0	68.984	0	0	0
		311	1351	62.79	64.7286	0	0	67.1331	67.3897	0	0	72.8906	62.7339	66.5463	0	67.905	63.5678	68.9994	0	62.2913	0	69.4905	0	62.4081	62.2703	62.3235	0	0	0	0	61.3448	64.827	0	0	0	62.3002	68.9715	69.9661	0	0	0	0	62.7986	61.2333	0	0	0	0	0
		312	1354.86	64.7747	61.2138	0	0	69.0204	68.326	0	0	64.8841	66.7048	64.1504	0	64.1196	64.6569	67.4808	0	0	0	66.297	0	60.6506	65.4756	64.2254	0	0	0	0	60.3429	58.2969	68.1602	62.3657	0	62.1498	61.9535	0	0	0	0	0	62.8485	69.0306	0	0	0	0	0
		313	1358.72	65.648	64.2362	0	0	0	68.1496	0	0	70.7725	63.1267	66.3137	0	64.4472	63.7555	71.1073	0	0	0	69.4123	0	62.6515	66.626	66.1635	0	0	0	0	0	0	0	59.6944	0	63.7872	0	60.5069	0	0	0	0	62.1255	67.1479	0	63.9411	0	0	0
		314	1362.58	64.0624	62.3152	0	0	62.2188	68.0535	0	0	0	73.4734	67.6524	0	0	62.6643	65.896	0	64.9551	0	69.4397	66.0938	62.3785	65.6685	63.579	0	0	0	0	0	0	68.8123	65.5104	0	64.2239	62.7943	0	0	0	65.9681	0	59.4427	0	0	63.7114	63.6168	0	0
		315	1366.44	0	62.8427	0	0	64.0868	67.1256	64.0968	0	62.923	66.8143	65.2048	0	70.5838	0	66.9928	0	59.947	0	66.0916	0	66.9092	64.1564	63.8587	0	0	0	0	63.1448	0	61.1717	68.7006	0	64.424	58.2924	0	0	0	0	66.2967	65.9745	0	0	62.1209	62.1072	0	0
		316	1370.3	67.2841	66.1512	0	0	62.0668	69.7298	67.0222	0	63.9004	68.784	62.8121	0	69.1685	0	64.0611	0	61.6975	0	67.8331	60.8611	63.7256	65.5	64.6428	0	0	0	0	65.3803	0	65.821	62.8498	0	63.887	0	62.4499	62.167	0	65.0552	0	63.2782	0	0	62.6138	66.6946	63.2833	0
		317	1374.16	0	65.527	0	0	0	61.688	0	0	68.9235	65.508	65.0759	0	70.2431	58.7902	70.5114	0	61.512	0	64.8444	61.6619	58.761	64.2133	69.1097	0	0	0	0	0	0	59.2113	66.6229	0	0	65.1951	0	68.0355	0	67.8299	0	62.99	0	63.9536	61.8741	0	0	0
		318	1378.02	62.8834	65.218	0	0	68.779	71.8663	65.021	0	62.96	65.1904	62.7155	0	0	62.7981	64.5048	0	65.8538	0	62.3727	0	63.9186	63.2968	63.5247	0	0	0	0	66.0438	0	67.4929	64.4979	0	61.5215	66.8558	63.366	67.1506	0	66.3753	0	63.6097	65.1615	0	63.4389	0	0	0
		319	1381.88	0	65.9303	0	0	0	68.0986	0	0	0	67.2909	69.143	0	63.5011	61.3356	0	0	66.4117	0	70.0889	0	63.7839	64.6662	61.2129	0	0	0	0	63.3274	0	58.4478	67.9858	0	65.2331	68.7634	0	0	72.541	69.1939	0	68.3109	64.1388	0	60.3825	62.6776	0	0
		320	1385.74	0	61.7881	0	0	63.9978	72.3866	0	0	66.6982	70.1209	0	0	0	0	71.1283	0	64.4692	0	71.4128	0	0	0	63.6533	0	0	0	0	0	0	64.7495	67.206	0	68.3245	69.665	0	65.7945	0	70.7513	0	67.6433	0	0	60.0161	64.617	0	0
		321	1389.6	0	61.1928	0	0	0	70.8692	0	0	64.111	69.1889	62.0121	0	0	59.6081	0	0	64.8189	0	69.8447	0	0	64.3126	65.8413	0	0	0	0	61.6946	0	0	61.9833	0	65.1351	66.7548	0	68.0015	0	63.5124	0	65.569	64.4322	0	63.1046	64.2158	0	0
		322	1393.46	0	63.5619	0	0	0	69.2666	66.4332	0	64.9904	64.7217	69.3621	0	0	60.5832	0	0	64.5403	0	69.3867	0	64.5824	64.0659	61.3533	64.6973	0	0	0	61.2041	0	0	55.7559	0	62.9313	67.7855	0	61.147	0	65.3378	0	63.8161	64.5458	0	0	63.8905	0	0
		323	1397.32	0	62.6719	0	0	68.9972	69.9319	65.9152	65.516	66.5166	67.3415	0	0	0	0	0	0	65.1619	0	67.1739	0	61.0783	63.7649	68.1456	70.2462	0	0	0	59.5799	0	0	60.8707	0	66.0784	72.5143	0	68.6509	0	58.8477	0	62.0792	0	0	0	60.8885	0	0
		324	1401.18	0	64.2756	0	0	0	69.1535	68.8205	64.4132	66.6022	66.9468	66.2208	0	62.03	62.7331	63.4961	0	64.7352	0	67.9105	0	0	63.8029	67.2923	0	62.3551	64.5875	0	61.3402	0	0	59.6017	0	0	66.2035	66.8263	66.0295	0	66.8548	0	68.5536	0	0	63.1633	68.073	0	0
		325	1405.04	0	64.5672	0	0	0	65.8093	0	61.7582	65.2891	66.8543	0	0	0	61.8817	0	0	68.0221	0	70.3975	0	58.3541	66.8545	66.2257	0	0	0	0	61.5319	0	0	62.2676	0	0	61.9473	0	0	0	0	0	61.5494	0	0	65.1301	61.7583	0	0
		326	1408.9	0	0	0	0	0	71.9189	0	0	64.5714	69.6595	65.9425	0	67.1486	64.8262	66.9522	0	66.4598	0	67.0119	0	66.6645	58.9303	61.3453	0	0	0	0	61.2937	0	0	63.8849	0	65.2934	62.6949	61.9603	63.4008	0	68.7969	0	65.6894	61.8524	0	69.679	60.8326	0	0
		327	1412.76	0	62.3902	0	0	0	68.487	65.9703	65.7638	67.4298	0	66.8908	0	65.6695	61.4368	68.2317	0	66.0554	0	66.6252	0	64.2351	64.6387	63.5303	0	0	0	0	61.8675	0	59.8206	62.6398	0	66.4019	62.7109	0	66.7228	0	0	0	66.2151	69.8226	0	0	61.1653	0	0
		328	1416.62	0	63.5005	0	0	0	69.2038	64.5243	61.7477	0	65.4014	67.0271	0	66.8354	59.9456	0	0	64.1843	0	74.6888	0	0	63.9683	69.3243	60.3169	0	0	0	0	0	64.0612	62.3574	0	64.2448	62.662	67.9662	66.1856	0	0	0	64.1305	0	0	0	64.4025	0	0
		329	1420.48	0	63.5604	0	0	70.3597	64.7421	65.3728	68.6671	63.8607	64.8567	62.661	0	62.8466	63.4416	0	0	64.6233	0	67.3256	59.4249	58.8188	61.1892	66.1327	63.4531	0	64.8735	0	60.0679	0	0	64.4505	0	62.1422	61.9637	63.1738	63.1021	0	0	0	61.6395	0	0	0	58.8625	0	0
		330	1424.34	0	65.2813	0	0	64.8378	66.9722	67.4267	64.8197	0	68.9436	63.3343	0	0	64.1646	65.0544	0	65.5577	0	67.7862	0	65.8513	59.3618	66.3526	0	0	0	0	66.2035	0	0	63.5743	0	63.7402	62.0143	75.6044	67.0377	0	66.0618	63.3976	66.5702	61.324	0	0	62.7637	0	0
		331	1428.2	0	64.2369	0	0	0	67.5761	0	65.8628	0	65.7561	0	0	0	59.2608	71.2198	0	64.0213	0	70.5839	0	63.6872	63.4792	62.901	0	63.3587	0	0	67.8705	0	0	0	0	64.5464	61.0653	0	65.1239	0	0	0	65.9402	0	0	0	62.9866	0	0
		332	1432.06	0	62.2409	0	0	0	71.3457	65.3447	62.4779	0	68.3497	70.3667	0	0	61.22	0	0	66.5617	0	67.5655	0	0	58.7896	59.9766	0	0	0	0	61.6044	0	0	61.7949	0	64.2145	65.0081	61.0141	0	0	0	0	62.8145	67.1851	0	0	63.1124	0	0
		333	1435.92	0	0	0	0	0	70.8135	60.6901	62.4337	64.4343	64.5673	65.3789	0	64.8312	63.1352	69.4052	0	61.8736	0	66.3434	0	64.9469	62.0001	0	0	0	0	0	63.2361	0	0	61.022	0	64.4281	63.625	64.3453	0	0	0	0	62.7434	64.3444	0	0	63.7413	0	0
		334	1439.78	0	63.7889	0	0	63.089	69.6272	0	0	66.1983	67.7399	63.5836	0	0	61.1956	70.7564	0	67.1084	0	69.0213	0	68.49	59.3763	0	0	0	0	0	58.8835	0	69.0242	0	0	62.5735	65.8407	64.0589	0	0	0	0	61.6016	67.0663	0	0	63.0875	0	0
		335	1443.64	0	0	0	0	0	65.1618	63.6127	63.9948	0	65.2153	66.6755	0	0	64.0683	66.1928	0	66.4922	0	65.5309	0	65.9145	60.4296	66.8477	0	0	0	0	63.8714	0	66.7942	0	0	66.4768	64.5226	0	0	0	0	0	63.9833	0	0	0	64.1571	0	0
		336	1447.5	0	0	0	0	0	0	63.6566	60.0038	0	70.1221	60.9475	0	0	63.1667	70.9718	0	63.9987	0	63.4509	0	60.2614	60.7891	0	0	0	0	0	63.1765	0	68.7003	62.3335	0	61.1475	64.8352	0	0	0	0	0	69.0262	63.9364	0	0	57.5124	0	66.8865
		337	1451.36	0	0	0	0	0	69.6819	0	60.3259	64.436	63.9813	66.3023	0	0	63.418	67.3157	0	64.4015	0	68.6754	0	65.0748	66.3733	0	0	62.9929	0	0	61.8504	0	61.7209	0	0	59.7113	62.9258	62.5695	0	0	0	0	65.5734	62.0986	0	0	60.321	0	0
		338	1455.22	0	63.9426	0	0	0	64.4498	65.2957	64.6098	66.7526	67.7615	0	0	0	64.5914	72.4312	0	68.5277	0	65.4084	0	65.2722	61.8525	0	0	0	63.1815	0	61.4045	0	66.6571	0	0	63.0582	61.6341	0	62.3981	0	0	59.8707	62.6509	66.5555	0	0	64.015	0	62.7447
		339	1459.08	0	0	0	0	64.951	73.3591	0	61.8818	65.8066	68.2467	66.8809	0	0	59.6355	63.6573	0	65.8414	0	66.4675	0	61.073	62.6419	0	0	0	62.8634	0	66.0962	0	0	0	0	63.7851	62.3075	0	0	0	0	66.2814	67.6186	61.0916	0	0	64.9468	0	0
		340	1462.94	0	0	0	0	0	0	0	61.2061	67.5518	68.7187	64.3461	0	0	66.3395	68.9913	0	63.1057	0	67.5689	0	61.7513	62.2771	0	0	0	0	0	64.5736	0	66.4133	0	0	67.9921	67.7167	0	0	0	0	65.8045	62.7467	66.7848	0	0	62.6051	0	68.2947
		341	1466.8	0	0	0	0	69.4003	67.154	0	63.4254	0	68.4696	68.5719	0	0	63.2902	63.0988	0	66.3963	0	67.4732	0	67.7354	64.6041	0	63.5954	0	0	0	63.1635	0	68.2101	0	0	62.681	60.8173	69.7457	0	0	0	66.5553	61.8594	0	0	0	62.8428	0	0
		342	1470.66	0	0	0	0	64.6786	63.3307	0	65.0151	0	70.4234	0	0	0	62.7876	69.56	0	60.5961	0	64.8733	0	61.0395	65.1122	0	0	0	0	0	64.5667	0	70.0527	0	0	0	60.2236	65.9992	59.8765	0	0	0	63.6066	66.1066	0	0	65.1129	0	0
		343	1474.52	0	0	0	0	67.8814	0	0	64.5409	68.1425	65.0208	65.1617	0	0	61.7114	68.5436	0	65.3038	0	66.1742	0	63.4994	0	0	0	0	0	0	61.569	0	0	0	0	68.2117	58.7175	59.9654	60.2474	0	0	63.9965	67.855	0	0	0	64.0187	0	63.0197
		344	1478.38	0	0	0	0	64.538	68.3095	0	65.4604	68.1208	64.5539	68.5301	0	0	59.8959	64.6309	0	65.8345	0	67.0079	0	65.0221	57.6759	66.411	65.1617	0	0	0	62.2633	0	64.2941	0	0	66.3348	0	63.0152	64.3899	0	0	63.479	60.8115	0	0	0	0	0	0
		345	1482.24	0	0	0	0	63.5144	0	0	64.3408	64.4454	66.7628	64.7033	0	0	60.1019	70.3477	0	63.2843	0	64.1107	0	64.5363	66.4279	63.2024	66.9661	0	0	0	68.0253	0	68.1487	0	0	0	63.3252	0	64.2812	0	0	61.9298	64.3115	0	0	0	65.2711	0	64.2482
		346	1486.1	0	0	0	0	62.7527	0	0	67.8639	68.1621	66.2042	0	0	0	61.2172	66.2607	0	64.1401	0	65.6533	0	63.9542	58.8024	0	63.1089	0	0	0	62.4121	0	0	0	0	65.3871	62.5696	0	65.4925	0	67.3328	0	59.9262	0	0	0	0	0	0
		347	1489.96	0	0	0	0	64.4643	0	0	62.5964	0	68.5874	71.0235	0	0	60.5322	69.9505	0	63.8219	0	61.9692	0	67.45	59.608	0	0	0	0	0	61.0913	0	62.7849	0	0	64.2375	64.8941	63.6595	65.1043	0	0	0	65.2352	66.3276	0	0	0	0	60.134
		348	1493.82	0	0	0	65.1054	65.4706	0	0	67.4014	64.0062	72.0492	0	0	0	65.6593	69.3279	0	61.33	0	63.9729	0	58.5811	63.257	0	0	0	0	0	64.83	0	63.0817	0	0	0	61.9524	62.2794	67.5538	0	64.4893	0	65.2774	0	0	0	0	0	63.4367
		349	1497.68	0	0	0	0	72.0042	0	0	63.2855	66.0523	66.2622	0	0	0	65.8732	69.1645	0	65.3163	0	65.5172	0	61.4604	60.5333	63.5479	0	0	0	0	63.2577	0	68.021	0	0	0	0	0	68.2855	0	63.4945	0	63.4496	64.8428	0	0	0	0	61.5551
		350	1501.54	0	0	0	0	0	0	68.4968	66.7752	66.4047	62.2157	0	0	0	59.8107	67.4553	0	65.5905	0	67.987	0	65.6861	63.2868	0	60.2387	0	0	0	64.7228	0	0	0	0	0	66.0102	0	67.4704	0	0	0	61.231	0	0	0	68.0502	0	63.5649
		351	1505.4	0	0	0	0	66.0531	0	66.6609	64.0011	67.1209	70.5183	0	0	69.574	61.8999	67.2718	0	63.1695	0	66.9265	0	64.5005	61.2343	0	63.2223	0	0	0	61.5261	0	62.0872	0	0	0	63.6521	0	69.1583	0	64.3664	0	63.7474	0	0	0	0	0	0
		352	1509.26	0	0	0	0	66.4251	0	0	62.201	0	65.6331	69.4458	0	0	62.0425	67.1433	0	63.162	0	68.5709	0	64.1714	57.7965	62.1279	0	0	0	0	56.9586	0	0	0	0	0	64.9482	63.4781	63.0754	0	0	0	61.6797	0	0	0	0	0	67.5392
		353	1513.12	0	0	0	0	66.9572	68.8045	0	61.8723	65.1658	65.8841	71.5249	0	0	66.6772	65.8622	0	64.0382	0	63.7449	0	63.0056	62.5722	0	65.3728	0	0	0	62.6798	0	0	0	0	64.7761	63.8488	60.0873	66.312	0	63.9795	67.1599	63.4404	65.5141	0	0	63.2206	0	63.4295
		354	1516.98	65.9908	0	0	0	68.2181	0	0	66.7057	69.0527	68.7144	0	0	0	61.2864	65.4946	0	65.5294	0	64.0517	0	64.0093	0	0	0	0	0	0	63.0732	0	0	0	0	0	65.811	0	63.7649	0	67.3734	64.1426	64.9306	68.0824	0	0	67.9174	0	69.0066
		355	1520.84	0	0	0	0	65.8076	0	0	63.6883	69.1006	67.4898	65.7132	0	0	58.8482	67.2226	0	62.9293	0	64.6631	0	0	63.8638	0	0	0	0	0	64.8156	0	0	0	0	0	64.8765	64.9085	59.5453	0	64.9325	0	66.2825	61.9465	0	0	0	0	62.1527
		356	1524.7	0	0	0	0	65.3625	0	0	62.0556	68.9231	68.8047	0	0	0	62.5345	66.9956	0	63.6545	0	68.0046	0	63.277	56.5379	65.5658	0	0	0	0	66.4744	0	0	0	0	0	64.2146	0	63.7001	0	66.7164	67.2127	65.4727	66.9683	0	0	60.0129	0	0
		357	1528.56	0	0	0	0	62.7295	0	0	61.4512	66.4008	65.6359	0	0	0	59.2601	67.3058	0	63.2799	0	67.8664	0	64.1584	62.0222	64.9359	0	0	0	0	62.7703	65.474	0	0	0	0	0	61.336	67.8245	0	64.8322	0	62.1754	66.1844	0	0	66.1123	0	60.9246
		358	1532.42	0	0	0	60.8164	65.0104	0	0	67.7922	66.4158	67.5518	0	0	0	66.0004	67.4913	0	68.5735	0	62.9672	0	62.5698	63.3219	0	68.1481	0	0	0	65.075	0	66.66	0	0	0	0	67.9138	65.5693	0	65.19	64.0916	80.1014	0	0	0	0	0	63.268
		359	1536.28	0	0	0	63.2859	64.8413	0	65.5824	62.7614	0	63.049	0	0	0	64.0047	66.0758	0	64.2918	0	66.0067	0	63.7024	64.4227	62.4142	69.6914	66.1569	0	0	63.1862	61.2706	0	0	0	0	0	64.5401	62.8378	0	66.9459	65.1173	57.7251	70.3244	0	0	0	0	61.5331
		360	1540.14	0	0	0	0	61.8975	0	0	65.3565	66.4194	68.9975	70.0225	0	0	57.5995	68.5808	0	0	0	66.667	0	66.9767	63.697	63.759	0	0	0	0	63.903	0	0	0	0	0	0	62.5698	67.0305	0	65.9161	64.4046	61.5563	62.5064	0	0	62.475	0	62.5661
		361	1544	0	0	0	0	67.3425	65.8069	0	61.322	68.3968	63.5075	64.678	0	0	64.4321	68.7016	58.6871	61.9318	0	68.9431	0	0	60.6029	65.637	58.2467	0	0	0	64.2665	0	0	0	0	0	0	64.1692	68.2252	0	62.6153	66.4115	63.1934	0	0	0	0	0	59.635
		362	1547.86	0	0	0	0	68.2482	0	68.1409	62.9063	66.0412	68.171	0	0	0	62.0549	64.9606	0	62.9531	0	67.6216	0	63.8995	59.4248	61.8866	0	0	0	0	59.9795	0	0	0	0	0	63.2793	64.5333	65.2814	0	66.0394	62.7508	59.2989	63.6226	0	0	61.8805	0	59.4684
		363	1551.72	0	0	0	61.5117	64.6983	0	0	65.8032	0	61.413	64.7806	0	0	63.1279	65.8617	0	64.6196	0	62.6514	0	64.4161	61.297	62.787	66.6844	0	0	0	63.8558	60.3588	0	0	0	0	0	62.0497	62.6213	0	63.9531	68.6536	62.9137	65.4947	0	0	59.7708	0	61.9278
		364	1555.58	0	0	0	0	65.5951	69.5329	69.2792	69.2732	59.007	64.4016	0	0	0	62.5107	68.2214	0	66.4196	0	65.7342	0	65.5821	60.7514	64.1312	60.1669	0	0	0	67.1739	63.5101	0	0	0	0	63.023	65.4882	63.2297	0	63.9513	61.7074	63.2816	62.7621	0	0	60.8223	0	61.4727
		365	1559.44	0	0	0	66.6582	67.3751	0	63.3322	68.723	68.1353	67.9598	0	0	0	62.8982	67.1142	0	70.0322	0	73.2897	0	64.0521	63.4078	64.2865	62.7563	0	0	0	70.3525	61.9348	0	0	0	0	0	70.0976	62.9504	0	66.6793	63.095	65.1583	69.5746	0	0	66.3507	0	66.2647
		366	1563.3	0	0	0	0	65.1348	0	0	65.2654	65.3196	70.3914	63.6091	0	0	61.5567	0	0	63.8607	0	71.402	0	68.2755	58.369	0	60.8683	60.9476	0	0	68.3457	65.2613	62.0684	0	0	0	62.9144	64.8873	62.8419	0	62.4181	64.9914	65.3584	62.9906	0	0	62.0588	0	61.3299
		367	1567.16	0	0	0	0	65.2619	0	69.0831	63.017	64.2007	67.1156	64.0988	0	67.3075	61.9843	65.2783	0	72.9491	0	65.7795	0	68.887	64.1249	65.4552	0	0	0	0	64.6876	61.8913	0	0	0	0	0	66.2446	64.4968	0	63.063	61.0908	0	65.225	0	0	60.4104	0	67.6955
		368	1571.02	0	0	0	69.7067	65.3791	0	65.1255	61.8339	0	70.1271	0	0	0	59.3845	65.5648	0	59.8693	0	67.6371	0	70.1032	61.4422	64.9761	66.5424	66.272	0	0	63.0496	0	68.9546	0	64.5534	0	0	73.7815	63.2721	0	67.7354	64.2643	63.1924	65.9292	0	0	0	0	0
		369	1574.88	0	0	0	63.4851	63.0564	0	62.5959	66.6905	66.4217	63.8041	66.2258	0	65.6551	60.4623	65.1903	0	63.7314	0	63.3262	0	63.2854	60.6559	63.4493	65.9586	0	0	0	65.4921	0	64.3283	0	0	0	0	65.1052	64.2144	0	64.3851	67.4934	64.1233	66.5643	0	0	0	0	0
		370	1578.74	0	0	0	67.0696	64.2578	0	62.678	66.9235	63.7621	68.2697	67.606	0	0	62.5475	0	0	63.8154	0	66.4467	0	66.4925	63.0745	0	61.6952	63.7435	0	0	67.5889	65.8741	67.4376	0	0	0	0	62.6306	65.8917	0	67.872	62.9022	62.3049	61.448	0	0	64.6656	0	63.8228
		371	1582.6	0	0	0	61.3269	63.5411	0	69.8483	61.5691	66.2034	67.3336	63.0799	0	67.6612	60.3384	0	0	63.3693	0	62.8686	0	65.53	61.1415	62.7463	64.637	60.6421	0	0	65.692	60.5193	0	0	0	0	0	0	62.2263	0	68.2612	58.5929	64.2196	0	0	0	67.7519	0	65.9259
		372	1586.46	0	0	0	0	65.7218	0	63.3673	65.806	0	68.3072	61.8525	0	0	65.7312	0	0	63.4678	0	68.3462	0	61.2046	59.0793	65.655	64.8208	61.9419	0	0	65.6934	64.3461	0	0	0	0	0	63.9648	59.6053	0	68.1201	0	62.0098	0	0	0	0	0	60.5917
		373	1590.32	62.5862	0	0	73.7381	67.1142	0	67.655	66.2118	61.8275	63.4194	63.1302	0	0	64.8253	0	0	65.6989	64.9931	65.0253	0	62.8867	64.2078	65.0294	66.2283	63.1683	0	0	68.5574	0	68.1906	0	0	0	0	62.808	62.5443	0	65.6246	58.6387	63.1362	0	0	0	66.4474	0	0
		374	1594.18	0	0	0	0	0	0	63.1148	66.6726	63.8533	65.0399	65.9542	0	0	62.3674	0	0	62.5744	0	68.1005	0	67.5929	63.3872	0	0	60.3934	0	0	69.5818	59.9348	66.9588	0	0	0	0	66.6041	61.4514	0	63.5975	63.7516	64.9696	64.0474	0	0	63.0271	0	62.0589
		375	1598.04	0	0	0	61.4551	63.8425	0	68.9039	65.1805	0	62.4762	59.3165	0	0	58.4139	0	0	66.3627	0	68.409	0	58.9804	64.3753	0	0	62.0212	0	0	65.6664	58.4299	0	0	0	0	0	63.1737	67.0714	0	64.0103	63.4755	62.1111	0	0	0	61.6456	0	0
		376	1601.9	0	0	0	71.0083	68.9904	0	65.9387	65.4271	66.8754	65.8365	62.7583	0	0	63.12	0	0	63.7066	0	66.1539	0	67.5537	61.8829	0	61.8956	0	0	0	63.5923	62.7407	67.4171	0	62.8079	0	0	62.5073	0	0	62.8994	61.2093	65.981	0	0	0	63.7043	0	0
		377	1605.76	0	0	0	65.8574	64.4495	67.8693	64.4344	66.6203	65.2947	65.3968	0	63.1302	63.0473	60.5104	0	0	63.0459	0	67.63	0	70.1568	61.4856	0	0	0	0	0	65.4005	61.7111	0	0	0	0	0	0	56.4146	0	63.0461	61.2117	63.8204	66.4181	0	0	58.9614	0	62.485
		378	1609.62	64.9631	0	0	61.8498	70.3446	0	61.1531	66.8641	64.1455	60.4937	0	0	0	64.1857	0	0	66.8059	0	66.4028	0	59.8643	68.1227	61.1003	63.8543	65.4467	0	0	64.3825	65.8223	71.1537	0	0	0	0	0	0	0	69.6826	62.2761	62.715	0	0	0	59.3418	0	0
		379	1613.48	63.7685	0	0	68.5979	67.1802	66.8194	63.188	68.2613	0	67.0553	63.6511	0	0	60.4925	0	0	0	0	66.2744	0	65.5455	0	66.226	0	0	0	0	64.0193	0	67.7762	0	66.6092	0	0	68.1743	0	0	69.611	0	60.5714	65.3614	0	0	60.1876	0	0
		380	1617.34	0	0	0	0	64.6656	73.94	70.0234	62.8563	66.1131	71.3251	64.5152	0	0	63.2473	0	61.1772	68.9913	0	66.1688	0	70.1556	60.1873	0	0	62.7354	0	0	59.9056	58.9591	63.6803	0	58.541	0	0	62.9296	0	0	65.032	66.5024	62.3874	0	0	0	58.1776	0	64.5927
		381	1621.2	0	0	0	62.5623	62.889	67.2844	69.925	65.4357	64.3206	66.44	0	0	0	64.9368	0	0	67.526	0	69.4538	0	71.7433	0	0	68.1869	0	0	0	68.9568	63.6665	62.6251	0	64.6453	0	0	0	0	0	62.9325	65.2737	61.2789	0	0	64.7816	60.0244	0	0
		382	1625.06	0	0	0	62.684	66.6953	71.6842	0	64.1122	68.6557	67.1719	66.9131	0	0	67.2065	0	0	69.0154	0	69.693	0	65.6781	62.5637	0	0	0	0	0	63.479	0	72.4324	0	59.0778	0	0	0	0	0	65.9902	60.9726	67.2471	0	66.4376	0	66.9777	0	0
		383	1628.92	0	0	0	0	65.2104	70.324	67.7549	65.9842	63.4818	0	0	0	0	67.213	0	0	61.2608	0	0	0	66.4901	61.2171	0	59.6384	0	0	0	65.7261	61.8543	62.4517	0	62.8518	64.0527	0	0	0	0	65.4282	0	64.4908	66.8623	69.7075	0	64.6325	0	64.1481
		384	1632.78	0	0	0	62.1649	63.2049	65.7919	62.9993	63.4282	65.4064	0	0	0	0	63.0212	0	0	67.2812	0	65.6736	0	64.439	65.73	0	64.1866	0	0	0	64.8701	60.1578	66.5256	0	0	61.2669	0	67.1829	0	0	65.2126	64.3081	62.4286	0	0	0	62.0199	0	65.4816
		385	1636.64	0	0	0	0	68.8483	64.3523	64.353	68.7746	67.9975	65.7847	0	0	0	70.0564	0	0	64.6978	0	63.6312	69.7619	63.2115	63.6118	64.7897	62.7143	65.432	0	0	0	62.1477	67.8781	0	63.0271	0	0	0	0	0	67.1608	63.931	60.9177	0	0	0	63.5764	0	62.4349
		386	1640.5	65.7774	0	0	66.6538	67.9179	0	67.8947	67.1962	64.7033	69.3263	63.5519	0	0	63.2965	0	0	68.4817	0	65.8459	65.2562	64.0094	0	0	0	64.2475	0	0	69.0491	68.2543	67.191	0	0	0	0	57.6492	0	0	67.1727	62.7881	63.5895	68.5803	0	0	63.0213	0	60.9635
		387	1644.36	0	0	0	63.9957	68.7696	72.6646	70.1654	66.246	67.2539	67.9946	0	0	0	67.9568	0	0	68.6809	0	0	0	64.2253	60.6435	0	0	0	0	0	65.665	68.2196	67.4017	0	62.501	63.8733	64.5113	0	0	0	67.4931	0	66.0612	0	0	0	64.4247	60.8851	0
		388	1648.22	64.9333	68.9294	0	68.0425	70.1527	69.8594	0	66.0473	66.319	66.8096	0	61.3972	0	66.1431	0	0	62.2187	0	66.1295	62.5284	66.9487	63.4783	60.7292	61.6425	0	65.4842	0	59.7904	62.3841	68.5231	0	63.746	60.6681	0	65.0162	0	0	65.9087	0	62.3572	0	0	0	57.3758	0	62.4271
		389	1652.08	63.7447	0	64.013	66.4128	64.3918	68.7718	0	67.9128	64.8751	67.6375	62.88	64.4083	68.6929	61.7275	0	0	82.8802	0	67.8654	0	70.0184	59.7536	68.5002	66.5866	0	66.4502	0	0	66.358	65.434	0	62.5044	0	0	62.0379	0	0	62.8254	0	63.323	0	0	0	59.2415	63.416	0
		390	1655.94	0	0	64.428	66.8458	67.3245	67.8932	68.6509	66.4325	0	0	63.6225	0	0	66.7684	0	0	65.1236	0	62.4445	64.1454	62.9916	0	61.6273	0	0	0	0	68.7988	60.946	70.073	60.9498	63.1522	61.485	0	65.4053	0	0	69.7122	0	63.5781	63.8564	63.755	0	65.3723	0	0
		391	1659.8	0	0	58.458	70.3732	66.0909	75.0655	69.368	66.8564	66.9453	68.9153	0	63.9908	0	64.6186	0	0	67.8323	0	64.4979	56.1125	62.569	68.5246	64.1057	61.5636	65.3612	0	0	60.0955	62.0278	66.73	0	0	0	0	65.7442	0	71.8976	65.1401	0	60.1375	0	63.6273	0	69.666	65.2013	63.4448
		392	1663.66	0	0	0	64.3412	64.9612	70.0956	65.7277	69.6464	0	69.815	0	0	0	65.5974	0	0	65.6719	0	0	60.435	61.6874	66.4289	64.9556	63.4908	0	0	0	65.1229	64.6094	66.1039	0	0	62.1192	0	63.6815	0	65.9804	60.6182	0	60.5325	64.619	0	0	65.6775	62.1662	0
		393	1667.52	63.937	0	63.813	68.7863	64.6143	69.6673	69.6798	68.8157	65.8906	65.6276	0	63.4144	0	63.8353	0	0	60.5893	0	68.3852	62.112	67.2866	64.111	65.1195	63.8024	0	0	0	64.9355	68.6367	64.2302	62.367	67.412	61.4206	0	0	0	60.1154	66.4245	0	61.418	0	62.6246	0	60.6935	64.2932	58.3077
		394	1671.38	0	0	0	62.7417	67.0558	69.1854	67.3587	68.4768	65.6282	0	0	64.7263	0	63.721	0	0	63.0288	0	70.1873	59.35	61.8682	0	68.8014	67.8677	0	0	0	62.249	65.5931	64.0015	67.4944	61.5405	0	0	0	0	0	68.7824	0	62.4881	60.2415	61.0938	0	65.8767	67.1916	0
		395	1675.24	0	0	69.6339	65.1971	64.4382	67.8413	66.3986	64.8677	64.2226	0	0	62.9967	0	64.552	0	0	63.4808	0	0	0	62.7985	62.0901	66.6968	67.8095	0	68.4427	0	0	66.2949	63.8818	63.1793	0	0	0	0	0	0	71.0429	0	62.4381	0	65.3457	0	66.8964	63.459	0
		396	1679.1	0	0	0	63.8097	67.4093	66.6803	61.3244	69.5255	65.0356	63.6662	0	63.8045	0	69.0256	70.8858	0	64.7621	0	72.4669	64.8282	65.2016	66.6882	65.7246	67.1905	0	0	0	0	65.464	67.1914	0	0	0	0	0	0	64.5777	69.1967	0	65.6259	67.7819	65.8327	0	64.7916	62.4824	0
		397	1682.96	66.2353	0	62.6426	69.7932	70.6144	68.8714	66.2095	69.0841	60.6306	70.339	0	71.9572	0	64.8962	68.5048	71.6024	65.8155	0	68.9787	58.3495	65.8622	62.5609	64.258	67.1344	0	0	0	58.9115	65.73	67.0292	64.5914	61.7189	0	0	0	0	61.8242	68.6001	0	66.1595	0	0	69.8284	72.0056	63.3943	0
		398	1686.82	64.2416	0	0	68.2705	64.2777	66.6831	69.405	66.0233	65.1431	71.1375	0	0	0	63.7698	0	0	66.0601	0	0	0	66.6014	61.6269	65.8982	64.8972	64.2408	68.0969	0	0	64.5476	65.9446	0	57.7238	0	0	0	0	0	66.5511	0	65.7064	61.7082	66.1829	0	65.4723	64.8753	0
		399	1690.68	0	0	0	63.9255	65.6064	71.0496	64.7211	66.494	62.0485	0	0	62.2619	0	62.3172	0	0	65.446	0	66.9928	57.4924	59.7593	62.6428	67.0442	65.3476	0	0	0	0	66.1487	70.823	62.638	0	0	0	0	0	0	66.5215	0	62.6562	63.6607	66.987	0	0	65.4655	0
		400	1694.54	0	0	0	64.9554	65.6001	70.2581	0	65.9795	0	0	0	0	0	59.3515	0	60.2888	66.925	0	65.9688	58.9149	67.2516	62.939	66.0243	62.9377	0	62.165	0	0	64.7986	64.9291	61.0013	57.6941	64.906	0	0	0	0	66.376	0	62.1663	62.8511	0	0	0	63.3383	60.5432
		401	1698.4	65.1403	65.6589	68.3006	66.6447	68.2161	69.8052	68.3238	64.1832	0	0	0	65.4755	0	66.0675	0	0	63.5378	0	65.3233	0	67.0405	62.188	62.7201	63.9788	65.2881	0	0	60.1191	64.8235	66.5021	0	0	58.48	0	0	0	64.5524	69.3361	0	61.9998	64.5404	0	0	0	60.0407	0
		402	1702.26	0	0	59.654	0	65.9315	69.4707	65.1118	65.8987	65.6152	0	0	67.953	0	60.0007	0	59.7783	62.6378	0	71.6482	57.951	65.669	63.5812	65.3373	68.4257	0	0	0	58.7767	66.3533	67.6726	63.6477	0	0	0	61.8699	0	0	70.0478	0	62.469	64.6263	63.1555	65.5549	0	63.4235	0
		403	1706.12	61.322	0	67.546	63.465	64.1346	65.4735	65.9994	63.9491	0	0	0	66.0436	0	60.4244	0	0	63.1742	0	66.8958	59.7904	63.1341	63.2966	67.6511	64.2296	0	0	0	62.1144	66.5973	63.9245	60.6685	0	0	0	0	0	67.4794	67.8102	0	0	64.5422	0	0	66.2104	61.7593	0
		404	1709.98	0	0	0	69.155	65.1704	69.1097	64.8401	62.7426	0	0	0	62.78	0	60.2721	0	0	65.7254	0	65.2134	58.5043	64.6554	64.7659	64.2084	63.9623	63.8866	0	0	61.8507	65.3419	68.4066	61.5917	0	62.6757	0	0	0	0	67.2151	0	63.328	63.6949	0	0	0	65.2123	0
		405	1713.84	0	59.9414	60.8808	66.8428	66.3238	69.4709	68.4129	69.4314	0	67.3706	0	0	0	64.8694	0	56.152	65.3113	0	64.8732	57.9445	63.8424	63.8268	67.7168	64.0836	0	0	0	65.9943	64.8797	69.0319	64.7975	0	0	0	65.9648	0	63.2357	66.7214	0	66.3658	64.7759	0	71.8663	0	62.5023	0
		406	1717.7	64.8168	0	62.6581	0	64.5887	68.1518	62.919	66.7114	60.4174	71.2392	0	0	66.2253	67.3591	63.173	58.3768	0	0	67.0778	61.7237	58.8547	67.052	65.2005	66.1736	0	66.3339	0	0	60.4683	66.5384	61.8089	60.3593	0	0	0	0	62.7215	67.0565	0	64.0968	67.4785	0	66.4226	0	66.8843	0
		407	1721.56	0	62.2745	65.1907	58.6038	64	70.8658	66.1978	66.9608	0	65.3283	0	65.9325	0	65.8539	0	61.3939	64.1682	0	65.2369	61.2954	67.6889	61.2236	60.5861	67.9047	0	62.6169	0	70.5154	67.2297	73.5225	66.4726	0	64.9107	0	0	0	68.1368	67.2988	0	60.9963	64.6071	0	63.2784	0	61.1938	0
		408	1725.42	64.7735	61.5965	64.2565	65.5117	71.4608	66.9286	60.7072	66.8454	0	69.3523	0	64.4409	0	63.1697	0	66.918	63.8175	0	60.9367	0	63.9743	63.195	65.0251	64.8093	0	66.8823	0	0	62.8672	66.2815	64.3611	0	69.557	64.2494	0	0	0	67.2629	66.9918	58.7351	64.8584	0	0	0	62.7266	0
		409	1729.28	70.2062	0	64.5629	0	72.2382	69.1893	0	70.1441	65.1383	66.0331	0	0	0	0	0	58.5984	64.7491	0	65.6562	60.914	63.7133	66.9223	62.9882	67.3672	63.8348	66.3972	0	0	62.9731	67.4298	64.1435	0	0	61.4765	0	64.6538	63.7266	67.7204	0	60.0513	72.9916	66.4707	71.3651	0	64.8746	0
		410	1733.14	0	63.5074	67.4152	64.9004	68.8435	0	64.5462	63.972	0	64.7019	0	0	0	70.4225	0	61.2439	65.4461	0	62.7625	57.7659	63.0413	66.5002	67.8763	64.4263	64.3843	64.9422	0	63.1064	60.9221	64.3614	60.2707	0	63.8071	0	0	0	66.5589	67.5485	0	65.6684	61.8491	0	64.1306	0	64.9788	60.922
		411	1737	65.0996	67.0965	62.8783	0	66.395	69.5235	0	61.4078	0	69.1445	0	63.1863	0	66.9287	0	0	66.0605	0	73.8265	0	61.0667	61.2103	61.3047	62.2894	61.7861	63.6669	0	65.9712	64.764	63.0861	62.3962	59.4956	66.3937	0	0	0	63.8231	0	0	60.004	64.6144	0	0	0	0	0
		412	1740.86	65.8515	0	66.313	0	69.6093	71.9306	0	62.5767	0	63.9459	0	68.2139	0	62.1214	0	0	61.0351	0	64.5121	62.1651	61.3246	57.745	63.118	65.1585	0	0	0	0	68.9151	63.5989	63.2198	0	63.9418	0	0	0	0	66.9169	0	65.5979	66.5139	62.1057	67.7173	0	62.8367	0
		413	1744.72	68.2243	0	67.339	63.4017	64.2822	72.1004	64.0401	68.1115	0	70.5084	0	66.1511	0	66.0708	0	61.3697	68.9315	0	67.6239	60.5404	62.7711	64.0745	62.2725	67.2785	0	63.1216	0	0	63.6459	73.9219	64.1805	0	60.5837	0	0	0	58.2812	63.7173	0	60.831	61.6385	0	0	0	65.5292	0
		414	1748.58	68.0598	67.7307	65.2183	69.4661	69.9595	67.3626	64.8536	67.4329	0	64.1996	0	66.7623	0	61.0204	0	0	67.6071	0	67.1369	59.6256	62.6377	58.3312	62.977	60.5837	60.6801	61.5467	0	61.0471	67.7922	66.5549	62.8443	0	62.9636	0	0	0	67.4746	66.4073	0	61.3852	66.7183	67.5181	65.7286	71.0814	63.8017	0
		415	1752.44	64.5377	65.6883	65.2931	0	66.4267	72.5848	0	67.7438	0	65.1423	0	63.3936	0	62.097	65.2007	0	70.0666	0	0	59.2975	62.1216	61.3233	62.4298	65.1745	0	62.7651	0	0	65.8689	64.8898	67.7575	0	62.6779	0	0	0	0	64.3683	67.5421	61.792	64.0758	63.1956	65.2505	0	61.9109	0
		416	1756.3	66.6158	64.8038	62.671	0	61.9984	71.8658	0	67.7558	0	67.5215	0	63.9621	0	63.8662	67.7416	64.1332	68.44	0	65.4622	62.8917	57.8725	60.3229	62.9673	60.4337	0	65.825	0	65.227	63.9535	69.552	63.4799	0	62.7419	0	0	0	65.3627	65.4954	64.543	61.6473	0	0	64.8526	69.6637	63.3472	0
		417	1760.16	65.1188	64.8253	60.0945	0	65.2716	70.4583	0	65.0231	0	63.4021	0	0	62.6909	61.5178	0	0	68.303	0	0	60.6236	59.9964	66.0486	65.2917	64.7596	0	64.0921	0	0	59.5114	65.1337	64.2662	0	0	0	0	0	0	68.1326	62.3944	60.4052	66.1139	66.2535	0	0	0	0
		418	1764.02	65.6893	0	66.4282	0	66.1236	70.0016	0	65.953	0	66.7426	0	64.8722	0	0	0	0	67.6969	64.8837	0	0	63.7566	63.2663	64.1613	66.1076	65.2887	62.1855	0	0	61.1509	68.4292	60.0643	0	63.6849	0	0	0	65.5825	72.2339	65.6218	67.0737	68.4863	67.4224	68.023	0	66.0053	0
		419	1767.88	63.0746	0	63.7862	67.0003	68.155	69.0464	0	67.9608	0	68.102	0	65.9893	0	60.8105	0	60.9101	62.1167	0	0	0	64.2275	66.7575	62.9288	62.3245	0	65.9131	0	66.9663	63.6751	67.6573	68.139	0	63.2743	0	0	0	61.4753	0	0	64.0928	0	0	0	0	65.0717	0
		420	1771.74	0	0	66.6724	64.8066	61.4765	67.5654	0	64.0617	0	71.9048	0	66.6946	66.5245	64.3913	0	60.3298	66.3401	0	65.5933	61.3278	62.2776	65.3177	61.0966	65.4656	0	63.5321	0	62.345	68.5545	67.0018	63.7776	0	65.3972	0	0	62.5747	66.1212	0	62.5143	67.8744	65.8366	0	65.4944	0	63.1986	0
		421	1775.6	70.3061	0	67.1636	0	65.0568	71.0236	0	67.303	62.9858	66.5359	0	0	68.7819	64.711	0	63.921	66.7636	0	0	58.0599	0	68.7924	63.0159	65.7886	0	62.6514	0	0	67.3538	0	61.3469	0	67.4657	0	0	0	63.8625	66.9155	62.5929	61.8232	0	68.1361	61.2621	0	63.3391	0
		422	1779.46	64.0468	64.1039	65.6645	0	66.3502	69.0864	0	68.1688	0	73.5749	0	63.2146	0	59.7257	0	63.1316	63.6876	0	0	66.6259	0	60.9272	60.1031	65.3676	0	68.1057	0	0	63.222	64.4219	64.83	0	67.1593	0	0	0	60.7176	0	61.7104	63.7693	67.8297	0	0	0	63.6438	0
		423	1783.32	0	0	0	69.4313	68.8963	67.0882	0	69.369	0	69.5901	0	63.4532	64.8997	62.6914	66.6867	60.1851	63.6432	0	66.7563	0	0	65.2303	67.2193	65.129	64.5049	64.7342	0	0	62.9349	66.8883	63.5443	66.7225	0	0	0	0	64.6144	0	65.449	60.8833	65.2065	0	65.6893	0	65.2985	0
		424	1787.18	70.1243	62.321	64.1583	63.0361	64.2606	68.5317	0	65.5778	64.9343	70.5571	0	61.5098	0	64.7037	0	0	65.0355	0	0	58.6376	64.0152	68.2504	65.1368	69.1547	0	61.6306	0	0	63.118	66.435	63.6557	0	0	0	0	0	64.2932	66.6977	59.0875	63.6911	69.3414	66.7209	0	64.6643	69.3841	62.8799
		425	1791.04	63.6601	0	61.3159	0	66.7795	71.116	0	68.4225	0	66.3846	69.9176	63.8728	68.9918	66.2602	0	63.6961	63.2673	0	66.2328	60.6692	61.5136	64.7596	66.0182	63.5844	0	66.0178	0	0	61.6398	64.7266	63.2533	0	0	64.3676	0	0	65.7561	0	63.0365	64.5168	65.9894	0	64.0674	0	66.1234	0
		426	1794.9	63.5106	66.4649	63.8125	65.1366	64.6468	68.8996	0	69.2689	63.3957	68.8054	0	62.2447	67.4998	66.8235	0	65.2196	66.1054	0	0	0	0	62.7312	62.0133	64.0255	0	62.2346	0	0	67.039	67.5454	64.8307	0	67.1154	0	0	0	66.0246	0	67.1516	61.0325	66.466	0	63.1005	0	0	0
		427	1798.76	66.865	0	68.1074	68.217	70.4091	69.866	0	65.8425	66.8529	67.5144	0	69.1651	66.3952	66.1597	0	65.8458	64.0962	0	66.529	0	0	64.3305	62.5345	60.6817	0	63.3463	0	0	63.5879	65.4808	65.5658	0	63.3941	0	0	0	64.9215	0	62.5232	63.792	66.4088	0	67.0047	70.0461	66.393	0
		428	1802.62	67.361	59.5569	66.7392	0	65.8834	72.4569	0	62.3959	66.5256	68.0371	63.1637	64.1359	0	65.3523	0	0	65.0328	0	66.4076	0	0	60.8683	63.2385	66.7211	65.2238	67.4536	65.6013	0	60.2415	71.7939	62.5725	0	67.0993	63.7887	0	0	63.492	0	0	62.3141	67.0985	0	68.4256	72.1399	64.9865	0
		429	1806.48	0	0	0	0	67.1448	71.7407	0	59.6184	0	70.0229	72.9852	65.5479	69.1932	66.9399	0	64.8718	67.3278	0	0	0	62.1861	65.1602	61.9399	66.3809	65.6037	67.2672	0	64.0216	59.3035	0	65.5071	0	61.3592	0	0	0	67.9611	68.5301	63.5474	63.3227	0	0	69.2336	0	63.3088	63.0749
		430	1810.34	63.7933	0	0	0	63.7484	67.964	0	71.0951	0	66.8316	68.4533	65.7092	0	0	0	63.4639	63.8907	0	0	0	0	63.8431	64.6029	66.3622	66.1297	67.4048	0	65.2317	64.7309	71.319	64.2249	0	64.0724	0	0	0	67.2448	0	62.0231	60.9867	65.8346	0	0	0	65.8906	0
		431	1814.2	0	0	63.7853	0	62.09	69.872	0	65.6401	65.0644	66.4562	61.291	66.3797	0	66.6227	0	59.5143	66.9903	0	71.9015	0	64.8044	66.0945	64.7547	64.1837	63.3979	63.0004	0	69.0064	63.7427	0	62.8086	0	67.6845	65.6235	0	0	63.1641	0	64.56	61.038	67.765	0	66.2479	0	60.6344	0
		432	1818.06	0	0	0	0	69.9383	64.8458	0	67.442	0	63.8118	0	0	0	70.8594	0	64.57	66.3843	0	0	0	0	64.4219	62.2226	64.6131	0	69.0159	0	0	59.7296	0	62.7189	0	66.3872	0	0	0	63.7315	0	63.1201	66.2452	0	0	66.1593	0	0	0
		433	1821.92	0	64.2428	0	66.0999	65.4656	67.6254	0	64.0268	67.9735	69.824	66.2689	58.831	0	63.7928	0	0	64.9734	0	0	61.6114	0	65.0799	68.8558	67.6019	0	65.0127	0	0	63.2616	0	61.7125	0	0	0	60.1993	0	66.578	0	62.2458	67.8703	65.1189	0	64.6697	0	65.0744	66.4149
		434	1825.78	67.6058	0	0	0	66.9846	66.5003	0	64.575	0	70.4392	0	64.1491	65.274	0	0	0	65.5766	0	65.6722	0	0	66.5043	66.786	66.4299	0	65.7139	0	0	66.2884	0	62.9768	0	67.7122	0	0	0	63.2238	0	65.0319	62.9949	67.4003	64.7787	67.3334	0	65.947	66.1981
		435	1829.64	68.6715	0	0	67.3217	68.5646	70.9263	0	66.8126	0	68.9159	65.1789	65.0623	0	62.5135	0	0	64.5908	0	0	0	0	64.5923	65.2059	69.0458	0	67.0834	0	0	61.8158	0	67.2034	0	69.0038	64.3611	0	0	63.9104	0	62.59	67.6084	65.4412	0	61.6298	0	65.4217	0
		436	1833.5	0	0	0	0	65.6043	73.0793	0	68.1849	0	65.2211	66.3376	63.0045	69.7442	0	0	0	0	0	64.3701	62.0095	0	0	62.9499	65.9163	0	64.7686	0	67.9656	70.0389	0	61.9059	0	0	0	0	0	61.9982	0	0	62.3242	0	63.449	66.7786	0	62.2882	61.2122
		437	1837.36	65.6111	63.2676	0	0	65.7682	67.4949	0	68.5206	0	64.1242	65.7735	63.0315	0	0	0	0	65.0237	0	67.554	0	0	66.6429	65.1063	66.5936	0	62.437	0	60.6623	61.5835	0	64.824	0	68.5078	63.5947	0	0	61.3809	0	65.2679	59.1023	0	0	65.4337	0	64.832	0
		438	1841.22	65.3165	0	0	62.3893	66.504	69.0165	0	61.8549	0	64.6859	61.2378	64.0033	0	68.1062	0	0	65.9999	0	63.8318	0	0	64.0033	66.6999	66.1268	0	61.3398	0	0	62.5226	0	66.3545	0	69.9601	70.0882	0	0	62.5377	0	60.5455	61.6988	67.1169	0	66.7359	0	62.3402	61.3089
		439	1845.08	69.4135	60.9709	0	0	61.8316	68.5401	0	64.4713	0	65.254	66.4311	65.3346	0	62.4386	0	0	65.2034	0	66.4547	0	0	63.4271	61.659	65.4445	65.591	66.1015	0	0	64.1065	0	60.7604	0	0	0	0	0	63.3452	0	62.7478	63.619	64.3475	0	64.3257	0	0	68.1279
		440	1848.94	70.112	0	0	0	63.369	73.3788	0	71.5367	0	68.2547	68.8285	0	71.1425	0	0	0	64.2808	0	0	60.4468	0	62.1176	62.1658	70.4708	0	64.5867	0	0	61.6813	0	65.3181	0	69.8754	0	67.0282	0	64.8124	0	0	66.1829	64.7707	0	68.2402	0	0	0
		441	1852.8	73.1662	0	0	66.8767	64.2395	68.9323	0	66.4222	0	63.4816	69.0976	63.2748	0	62.2589	0	0	62.5645	0	62.7492	60.1802	0	59.3318	63.7286	63.0619	0	63.1957	0	0	62.6844	0	65.8966	0	66.3995	0	0	0	64.3578	0	0	64.8563	63.8746	0	63.0834	0	66.3673	62.4696
		442	1856.66	67.6756	64.5463	0	0	66.5709	68.4792	0	63.7245	0	61.3479	66.6004	0	0	0	0	0	64.2379	0	0	0	0	63.7982	60.9114	60.7638	0	68.9053	0	0	61.4613	0	59.9922	0	0	0	0	0	65.4086	0	0	67.149	60.4797	0	68.2407	0	64.797	0
		443	1860.52	64.6083	0	0	66.3802	64.4532	68.6358	0	66.7646	0	69.112	66.6367	0	0	0	0	62.787	70.2292	63.1006	0	64.2375	0	64.5439	63.9606	66.9851	68.4312	64.3834	0	0	64.2114	66.4287	66.8319	0	62.0791	0	0	0	68.2057	0	0	66.79	65.5818	0	63.9637	0	0	63.3319
		444	1864.38	63.8674	67.192	0	0	63.5479	70.1777	0	62.5728	0	64.1503	62.0368	66.6855	0	64.0976	0	0	65.024	0	65.2263	0	0	0	63.2498	68.4833	63.1548	65.5696	0	0	0	0	62.7395	0	0	0	60.9995	0	58.6368	0	0	59.4466	62.4595	0	65.3359	0	0	63.1628
		445	1868.24	68.3359	0	0	65.6015	64.1141	68.5712	0	63.9051	0	66.8561	66.3721	61.5588	0	71.2507	0	0	68.4631	0	0	0	0	62.7281	63.9096	64.5479	65.3174	65.5441	0	0	63.809	0	66.0082	0	60.5131	0	65.8823	0	63.209	0	66.9625	63.0703	59.8382	0	65.3528	0	0	62.6974
		446	1872.1	66.9317	64.0873	0	0	63.9094	71.3569	67.5151	65.7877	0	64.8126	65.6755	67.2491	0	64.9219	66.0811	0	68.313	65.7508	0	63.2548	0	64.3606	59.4018	67.1268	0	63.3514	0	0	60.8508	65.6444	68.9191	0	63.3089	0	0	0	65.6217	0	0	0	62.2295	63.3318	60.2716	0	0	67.669
		447	1875.96	65.0587	66.1838	0	0	66.6491	70.6119	0	67.9469	0	63.6888	60.4987	69.1585	0	63.2765	67.2597	0	67.5846	0	0	62.9498	0	65.789	65.9178	69.6429	65.7712	61.3857	0	0	61.383	0	64.3022	0	66.5283	0	0	0	66.6235	0	0	59.2516	72.6583	0	68.1415	66.1194	0	67.7648
		448	1879.82	68.6973	68.3094	0	66.0027	65.0107	68.1504	68.3182	0	0	63.8683	63.3253	70.4189	0	65.0458	68.9622	62.4393	65.6876	0	71.112	0	0	65.1029	60.4674	65.9718	66.9445	65.0862	0	0	65.0923	0	63.7933	0	0	0	65.4607	0	64.7773	0	0	0	64.5732	0	61.7008	0	0	0
		449	1883.68	64.2067	0	0	64.373	66.0265	64.7573	64.2528	0	0	66.1537	65.9491	65.2398	0	65.4976	69.9601	0	65.3855	66.8468	63.4175	63.4397	65.7132	0	69.7691	68.2869	0	61.7144	0	0	63.6218	0	62.667	0	0	0	66.1729	0	62.9689	0	0	0	69.2647	0	0	0	0	63.1481
		450	1887.54	69.6085	62.6945	0	73.2082	63.9088	65.3859	0	65.062	0	62.3402	68.7445	0	0	63.6825	64.5054	0	62.7566	66.0787	0	57.6706	0	0	64.046	68.7794	65.1541	63.2174	0	0	60.3653	0	62.0524	0	67.4683	0	0	0	60.5622	0	0	0	64.7676	62.2571	65.3466	0	0	64.5865
		451	1891.4	63.1965	64.0244	0	67.4658	64.3834	66.633	64.1757	0	0	67.7474	65.5583	63.3323	0	63.8486	66.7358	0	63.2879	67.1836	67.6011	61.6726	64.0569	64.6931	65.0383	66.8702	63.9769	67.2743	0	0	62.4433	0	65.8024	0	0	61.8401	0	0	64.3944	0	0	61.9929	68.868	0	65.5857	0	0	64.4368
		452	1895.26	63.4346	0	0	0	62.2494	69.0066	61.9194	0	0	66.4937	65.5909	63.3742	0	61.6729	66.7301	0	62.4397	66.9202	0	0	0	62.2994	62.8763	66.7747	63.0058	59.2516	0	0	0	0	65.5822	0	63.3203	0	65.7399	0	0	66.4785	62.8004	61.1166	65.2015	62.466	65.8469	0	0	66.4719
		453	1899.12	63.1529	65.9244	0	70.2395	63.4103	69.2754	63.9277	0	0	61.853	63.6418	61.7802	0	64.6695	70.167	0	0	62.3447	66.1478	59.1074	0	62.403	63.6693	64.653	63.1302	67.0335	0	0	60.4806	0	72.6454	0	0	0	0	0	60.3633	0	0	59.6856	65.9959	65.7368	0	0	0	61.5808
		454	1902.98	0	0	0	63.6509	63.0546	69.2343	0	0	0	62.9669	64.2109	64.6286	0	64.3811	0	0	67.3634	63.171	66.1498	0	0	0	62.8581	65.1918	62.4691	60.4941	0	0	65.3906	0	65.4262	0	64.6588	0	0	0	65.9167	0	63.335	0	67.3505	64.1457	62.3583	0	0	0
		455	1906.84	62.2687	0	61.4687	66.9717	59.7205	71.0478	0	0	0	65.3801	0	0	0	60.995	0	0	68.367	64.5977	66.6281	57.6814	0	0	64.9569	64.8022	64.064	59.8996	0	0	64.5697	0	66.8572	0	65.0582	0	0	0	64.9389	0	62.0983	0	66.2027	64.1123	67.1827	0	0	0
		456	1910.7	0	0	0	0	63.42	70.6004	67.0216	71.5298	0	69.0529	61.8849	64.028	0	63.1902	0	0	0	64.6472	70.5078	59.0706	0	0	64.6609	0	65.5886	58.1859	0	0	64.3827	0	61.5079	0	0	0	0	0	0	0	0	62.671	63.4057	67.0823	63.3285	0	0	0
		457	1914.56	68.6089	0	0	63.2447	63.6881	67.0388	69.3363	66.2323	0	60.9013	0	68.4877	0	0	68.9849	0	65.8852	64.6495	66.7785	61.1212	0	62.3584	67.2277	61.3008	67.8103	65.2691	0	0	0	69.2187	62.7649	0	59.6708	0	0	0	64.0743	0	0	61.8158	69.3949	66.014	64.598	0	0	70.3982
		458	1918.42	0	0	0	0	65.6787	69.0776	0	65.561	0	0	0	64.1279	0	68.2398	0	0	61.6188	66.0487	66.438	0	0	62.9369	62.5428	68.3476	64.5001	66.4101	0	0	62.0516	0	64.4308	0	64.0444	0	60.5419	0	0	0	0	61.1689	68.2763	65.1964	0	0	0	64.6608
		459	1922.28	63.1291	65.1887	0	0	66.4124	66.68	66.7782	0	0	63.8637	0	65.8503	0	65.0982	0	0	0	65.2079	72.4493	0	68.8586	63.4836	64.363	68.4072	0	67.2383	0	0	62.7923	69.9749	64.9294	0	0	0	0	0	0	68.3654	0	61.6075	65.6623	66.1292	67.4641	0	0	0
		460	1926.14	64.8977	0	64.9083	66.5645	67.8666	69.2248	0	0	0	70.8743	0	66.7225	0	65.4602	0	0	0	69.8859	64.1247	0	0	65.1017	63.3867	64.2587	69.0714	72.48	0	68.7494	59.4368	70.2295	63.9938	0	66.2775	0	0	0	64.252	0	0	0	63.7187	63.9823	0	0	0	0
		461	1930	0	0	0	64.3183	68.2494	69.8923	0	0	0	68.8671	0	0	0	66.0814	64.6584	0	0	65.9057	64.5089	64.7022	64.1425	0	62.1496	68.409	64.1681	66.9564	0	70.3583	60.0652	0	64.2382	0	0	0	0	0	63.8489	63.2313	0	57.7182	63.9581	63.5638	63.9082	0	0	0
		462	1933.86	67.6271	0	70.929	0	68.832	72.949	65.6873	63.0244	0	64.8286	66.7185	0	0	62.5944	0	0	0	63.1065	70.4977	60.1105	68.9029	63.6263	63.6594	68.2187	69.4647	64.5422	0	0	67.8502	65.4421	65.857	0	0	64.5863	0	0	66.706	0	0	60.7206	67.0531	67.0754	0	0	0	63.6673
		463	1937.72	0	0	61.8502	61.6581	66.9613	67.1078	65.4198	66.6438	0	67.977	0	62.1002	0	61.7632	0	0	0	62.9277	66.7453	66.7321	68.1143	63.4128	0	69.9337	65.7363	63.5923	0	0	64.6848	66.2593	62.2582	0	65.2375	0	0	73.365	0	64.5528	0	65.2005	65.4057	0	0	0	0	66.432
		464	1941.58	0	0	0	65.143	63.881	68.215	68.1388	66.531	0	62.3935	0	0	0	59.4802	0	0	0	65.0407	0	66.7862	66.1027	0	62.7547	64.8486	0	64.6271	0	0	59.4798	65.5613	69.5892	0	66.9121	0	0	0	64.9634	0	0	0	66.2146	0	0	0	0	0
		465	1945.44	0	0	60.8233	61.4266	66.5048	69.7769	0	71.8504	0	65.1904	0	61.2028	0	66.2682	0	0	0	65.4785	0	63.2254	67.5978	64.3209	61.3104	0	62.1202	64.001	0	0	0	67.9439	61.6284	0	0	0	0	0	0	0	0	63.9129	66.701	69.1166	66.5774	0	0	0
		466	1949.3	0	0	0	0	63.3126	71.7381	0	63.5299	0	67.1192	0	65.6716	0	67.6706	0	0	0	65.7014	71.5902	60.7644	0	61.6682	61.1513	62.2598	0	65.2025	0	0	57.5013	70.1132	61.6649	0	67.117	0	0	0	0	0	0	58.9467	67.9655	67.0401	0	0	0	0
		467	1953.16	65.1028	67.6958	65.2232	64.0514	69.824	63.8933	0	64.9056	0	64.6625	60.6856	59.0286	0	62.2073	0	0	0	67.6826	0	61.5908	68.0908	0	63.0007	69.6689	63.0776	61.9346	0	0	61.1021	70.0243	61.2498	0	0	0	0	0	64.421	0	0	60.6024	66.7462	0	0	0	0	0
		468	1957.02	0	0	64.1765	66.711	61.2497	70.1274	67.4655	66.6324	0	70.1939	0	67.3241	0	64.8658	0	0	0	63.301	64.9103	0	0	65.5213	64.98	66.2069	0	63.16	0	63.342	60.7845	70.7392	61.6654	0	0	0	0	0	62.7809	67.7669	0	63.3586	64.8692	0	0	0	0	0
		469	1960.88	0	0	68.0057	68.0583	68.4415	66.8783	0	63.1756	0	63.635	63.6223	0	0	60.1458	0	0	0	68.3109	68.3593	0	61.7958	0	61.1365	62.1086	65.6404	61.3991	0	62.2653	62.2009	69.2972	66.4126	0	64.7586	0	0	62.2004	68.3507	0	0	61.4496	64.3893	65.3523	0	0	0	0
		470	1964.74	0	0	0	69.5638	67.0287	66.0303	0	63.4926	0	68.5191	0	70.5063	0	66.0316	0	0	0	65.1931	68.0748	0	0	63.5924	65.7849	0	68.7444	65.9662	0	61.6609	66.9856	65.2508	61.3692	0	64.91	0	0	61.0747	67.1952	67.7445	0	62.8584	68.24	0	0	0	0	0
		471	1968.6	62.8791	0	0	64.767	64.6458	66.9037	0	60.804	0	65.168	0	65.9579	0	62.2182	0	0	0	69.6477	69.3816	63.0577	66.224	0	65.2558	70.4531	62.4158	62.2138	0	63.3182	64.4299	64.0083	65.5006	0	0	63.8696	0	0	66.1467	0	0	66.5144	63.9107	0	0	0	0	0
		472	1972.46	0	0	0	0	68.7246	66.9591	0	63.6876	0	67.6841	0	64.0464	0	69.0649	63.5847	0	0	63.2941	67.3077	56.6929	0	59.672	64.5574	0	0	63.294	0	63.4955	65.578	66.0589	66.3518	0	65.0449	0	0	0	0	68.9744	0	58.6484	67.0339	0	0	0	0	0
		473	1976.32	0	0	0	65.1672	69.4689	66.9367	0	62.8221	0	66.5726	66.5661	60.624	0	62.2152	0	0	0	66.2839	65.804	63.1001	0	0	63.0328	68.2828	60.1339	59.3451	0	0	64.3255	70.8964	66.2327	0	69.1573	0	65.4433	0	62.8108	0	0	64.0751	64.5696	0	0	69.8922	0	0
		474	1980.18	0	0	61.2696	68.2188	63.355	70.8096	0	64.0636	0	65.9362	64.485	63.5016	0	60.342	0	0	0	67.5826	71.028	63.9076	0	0	62.4647	65.0158	64.0914	64.2966	0	0	62.1662	63.4047	0	0	0	0	67.8242	65.8287	64.4144	0	0	60.3148	61.6084	0	0	0	0	0
		475	1984.04	0	0	0	68.0752	67.6329	66.7763	65.4201	69.0437	0	65.2065	0	68.9573	0	66.3319	0	0	0	66.602	65.734	0	0	0	0	62.6037	61.4609	61.4851	0	0	61.8215	63.238	65.3038	0	0	0	0	0	63.6623	68.4897	65.649	66.682	66.7903	65.9191	0	0	0	0
		476	1987.9	64.184	0	0	67.8486	68.7526	69.1681	0	69.3018	0	64.5386	59.8571	65.2702	0	61.3524	66.9293	0	0	66.5523	63.7247	0	0	0	0	68.4416	62.3574	60.7367	0	64.9844	64.9585	65.7191	60.389	0	0	0	65.7894	0	63.8298	70.4953	66.0495	61.586	69.2664	0	0	0	0	0
		477	1991.76	0	0	0	68.1521	65.7341	68.2736	0	66.1248	0	63.9869	62.4213	64.4651	0	63.7462	0	0	0	65.8034	68.3536	0	0	62.9035	0	0	58.4639	68.1042	0	0	66.9259	68.6548	61.7656	0	58.4418	0	0	0	63.6627	0	0	62.361	60.2503	67.3101	0	0	0	64.4353
		478	1995.62	65.1594	0	62.4086	61.1824	62.3767	67.1034	0	59.7658	0	0	0	61.7824	0	61.8608	0	0	0	66.2118	0	0	67.33	0	63.8512	68.0317	62.4491	61.2537	0	0	61.6479	66.7808	0	0	63.0791	0	0	0	61.1551	64.4625	0	62.1316	60.4247	65.71	0	0	0	0
		479	1999.48	0	0	0	68.358	62.4785	67.0313	0	61.7559	0	65.5452	0	60.9621	0	0	0	0	0	68.5219	71.1153	0	0	0	0	0	65.9183	63.4421	0	68.0422	62.5793	69.3935	0	0	0	0	60.9126	0	62.5122	0	0	64.5911	66.7984	60	0	0	0	0
		480	2003.34	0	0	0	66.6986	62.9238	67.7348	0	67.1024	0	65.9583	0	65.6975	0	64.3268	0	0	0	64.2851	68.1834	0	63.5846	0	64.4182	0	60.2349	62.8925	0	65.671	65.5161	67.6039	64.1772	0	0	0	65.3513	0	64.7402	63.8556	0	61.2261	66.9892	67.6678	0	0	0	0
		481	2007.2	0	0	0	70.3235	67.0099	69.1625	66.6673	61.4876	0	66.9899	65.1572	66.2614	0	59.8744	66.7243	0	0	65.6841	68.055	0	0	0	61.5718	65.9835	67.5562	61.988	0	66.539	0	65.4139	58.9215	0	70.1676	0	0	63.0371	65.5987	0	0	63.3505	69.2574	62.3602	0	0	0	72.5902
		482	2011.06	0	0	0	66.7022	64.9522	71.6326	0	62.1184	0	70.0289	0	66.5488	0	60.6914	0	0	0	63.8692	0	0	0	0	0	64.1232	78.4863	64.8838	0	66.5639	0	70.9887	60.6719	0	0	0	69.1443	0	67.4058	65.2952	0	0	0	0	0	67.184	0	0
		483	2014.92	66.4883	0	0	65.6555	70.3769	67.6535	0	60.2074	0	66.2082	0	63.3128	0	63.4607	0	0	0	66.2187	73.1929	0	0	0	0	65.7172	65.9918	64.3377	0	0	65.0376	66.6051	0	0	0	0	61.38	0	64.8487	67.9861	0	64.1358	67.0551	63.3414	0	0	0	0
		484	2018.78	0	62.755	0	68.0862	66.1026	69.3146	69.6464	64.4403	0	67.6086	0	67.2403	0	63.1626	0	0	0	64.4889	69.6357	0	0	0	0	66.4806	67.1396	65.6538	0	0	0	66.7308	0	0	67.3353	0	0	0	66.4316	0	0	61.6016	66.5737	65.8334	0	65.2037	0	0
		485	2022.64	0	0	0	63.4648	67.5424	66.2662	0	67.0065	0	65.5365	0	67.8059	64.9646	63.1335	0	0	0	69.0844	0	0	72.648	0	63.9884	63.4674	65.4359	61.6432	0	0	0	67.9052	0	0	66.182	0	0	0	62.0364	0	0	66.8641	64.7448	66.7463	0	70.0435	0	0
		486	2026.5	64.0342	69.5884	0	65.7779	67.5797	65.78	0	65.4322	0	67.2317	0	0	64.1121	63.0152	0	0	0	66.6033	63.6952	0	0	0	0	0	61.677	60.1928	0	0	0	66.0784	0	0	0	0	60.2738	0	64.754	0	0	61.7363	65.3222	67.6043	0	65.2532	0	0
		487	2030.36	0	62.4366	0	73.4967	0	65.8915	63.8448	67.0092	0	67.6877	0	62.7651	0	59.2969	0	0	0	69.0865	69.0583	0	66.6553	0	0	65.443	63.0379	64.7242	0	0	0	68.3022	0	0	0	0	64.374	64.9037	65.6038	0	0	58.9973	64.8195	62.3856	0	66.2019	0	0
		488	2034.22	0	64.7188	0	0	0	72.2078	0	62.8755	0	65.3184	0	64.2996	0	67.4761	0	65.0289	0	67.9386	64.3919	0	0	0	0	68.6746	68.122	57.6323	0	0	0	69.513	0	0	0	63.187	61.2833	0	65.6862	0	0	63.6783	0	66.7529	0	65.0928	0	0
		489	2038.08	0	0	0	67.2905	63.4934	74.3802	0	60.6012	64.7001	66.1606	0	63.4056	0	58.7756	0	0	0	67.9961	67.7828	0	67.1629	0	0	0	68.8845	64.7407	0	65.5304	0	67.4854	0	0	0	0	61.8583	0	68.3041	65.0135	0	57.2398	63.3867	64.533	0	65.6712	0	0
		490	2041.94	0	0	0	65.8745	66.6803	63.3836	65.9748	62.3544	0	62.1945	0	63.4369	65.2549	61.2729	0	0	0	65.2847	67.6982	0	65.7529	0	64.0148	66.0005	60.7203	63.5514	0	61.927	0	69.9838	0	0	0	0	62.9113	0	64.6891	62.482	0	64.169	66.6678	0	0	64.6613	0	0
		491	2045.8	0	0	0	70.1912	63.6585	68.6435	0	0	0	67.0094	0	64.42	0	61.2813	68.6806	0	0	66.18	69.3445	0	64.5848	0	63.6315	63.6962	61.6724	62.3514	0	66.5273	0	65.616	62.965	0	0	0	0	0	65.6921	0	0	59.4569	67.2354	0	0	61.0979	0	0
		492	2049.66	0	68.0751	0	67.601	0	68.4789	0	64.8908	0	63.8594	0	64.3793	68.2522	0	0	0	62.1893	65.0288	65.5254	0	64.175	0	0	67.1527	62.2942	0	0	64.7862	0	65.4273	0	0	0	0	63.2107	0	64.5072	65.6791	0	63.9943	67.474	0	0	63.3746	0	0
		493	2053.52	0	0	0	65.8808	0	0	0	63.1393	0	0	0	65.563	62.7922	0	0	0	0	63.8657	67.6568	0	69.3665	0	0	64.7548	0	63.4677	0	66.7249	0	65.9471	0	0	0	0	69.2358	0	66.1863	67.356	0	61.3107	65.2796	0	0	0	0	0
		494	2057.38	0	0	0	0	68.1269	65.9714	0	64.8135	0	66.9369	64.6982	64.7982	62.6931	0	0	0	0	60.2005	67.7308	0	64.7384	0	0	69.2438	65.5416	0	0	0	0	63.6481	57.7942	0	0	0	60.1423	62.8893	65.8839	0	0	56.2348	69.596	0	0	0	0	0
		495	2061.24	0	0	0	68.339	67.0476	0	0	55.4364	0	66.8633	0	64.0921	0	61.8044	0	62.6708	0	67.5031	69.7865	0	0	0	0	72.2597	64.7751	66.2107	0	0	65.729	66.2582	0	0	69.0411	0	62.7019	61.9791	68.7694	62.4275	0	66.0482	66.4266	0	0	66.2137	0	0
		496	2065.1	0	0	0	68.6007	0	0	0	0	0	0	0	62.3701	63.4441	0	0	62.1882	0	64.7507	67.4671	0	65.1735	0	61.8663	62.7564	67.7778	0	0	0	0	64.9981	0	0	0	0	63.5946	0	67.306	61.0634	0	63.8316	0	62.2371	0	63.8501	0	0
		497	2068.96	64.3387	68.0157	0	0	0	69.8788	0	66.3201	0	66.8209	0	65.2097	66.0391	0	68.4911	0	61.5291	68.1575	62.5399	0	67.8308	0	0	68.7913	67.1601	62.0821	63.1135	0	0	67.9199	59.832	0	0	0	0	0	59.3799	61.6239	0	61.5592	63.45	63.4728	0	63.1239	0	0
		498	2072.82	0	0	0	0	0	70.9739	0	0	0	0	0	67.9733	63.8784	0	72.6939	0	67.3527	69.4847	66.7641	0	65.6868	0	0	66.5406	65.5008	62.1851	0	65.0696	64.5616	66.0041	0	0	0	0	64.5598	0	61.8172	64.7599	0	61.589	63.9614	0	0	67.3104	0	0
		499	2076.68	65.5653	66.947	0	0	64.6581	69.403	0	0	0	64.9167	0	65.1896	0	62.6222	68.1732	0	67.2046	63.1536	67.1251	0	65.0562	0	0	72.4628	65.9181	0	0	64.8809	58.5407	68.592	0	0	0	0	63.57	58.0466	65.2244	0	0	63.2722	65.4156	66.169	0	62.9277	0	0
		500	2080.54	0	67.5353	0	0	0	0	0	0	0	65.5125	0	60.7571	63.8124	62.1549	66.335	54.9754	0	66.539	69.0507	0	67.6844	0	0	59.2363	65.0174	65.3809	0	69.256	66.7503	64.4483	0	0	0	0	63.5467	64.3454	65.9119	70.7235	0	63.0386	65.9581	69.0395	0	63.3221	68.4069	0
		501	2084.4	0	0	0	66.832	0	67.8229	0	0	0	65.8611	61.9785	66.6403	68.4142	65.6986	71.1623	0	0	66.8393	66.3267	0	60.3113	0	61.6474	65.8543	64.1841	0	0	0	0	64.6279	0	0	0	0	62.7493	0	64.8327	60.8494	0	63.2861	65.1444	0	0	69.0641	0	0
		502	2088.26	64.4269	65.2465	0	64.5327	63.5042	69.7518	0	66.6593	0	64.915	0	66.336	64.6701	62.0247	67.5234	0	65.0316	63.7609	68.0048	0	68.5041	0	62.9807	65.4132	63.6281	0	0	0	66.1418	63.7232	0	0	0	66.6355	0	0	68.1554	0	0	64.2905	72.1045	65.9229	0	68.1298	0	58.771
		503	2092.12	0	67.9721	0	64.522	66.4344	71.1422	0	0	0	67.5136	0	62.7679	62.7253	59.9992	69.9816	0	60.0273	66.4951	73.9454	0	66.157	0	64.7622	61.0059	67.14	0	0	0	66.2715	63.8688	0	0	0	0	60.6892	63.2755	64.8819	66.4415	0	63.0358	64.2687	63.9418	0	63.632	0	55.6957
		504	2095.98	62.4008	0	65.6424	66.5021	65.1739	70.5304	0	61.9431	65.0959	62.8863	0	65.9378	65.3215	61.3534	0	0	0	66.0719	68.6521	0	66.7067	0	61.6704	66.3731	62.7537	65.7794	0	64.0062	62.6441	70.4411	0	0	0	66.9899	62.067	0	64.2934	62.8849	0	58.2875	62.9011	0	0	62.8677	0	59.8831
		505	2099.84	0	0	0	0	0	0	0	0	0	66.1476	63.108	66.6448	0	62.6221	70.3851	0	64.2928	63.9704	70.4752	0	70.0647	0	61.7649	67.1476	65.7374	0	0	0	65.2923	68.1147	0	0	0	0	0	0	67.4078	0	0	61.983	65.8029	0	0	65.0125	0	0
		506	2103.7	0	0	0	64.7309	66.5515	74.8398	0	66.7405	64.4556	62.1858	64.3085	63.2479	0	63.2084	64.3689	64.3338	0	66.9417	66.7746	0	63.3376	0	65.8525	64.9298	65.5649	60.2017	0	0	71.1571	63.4238	0	64.7696	0	0	66.0099	62.1055	65.0921	68.4951	0	59.52	68.0138	63.3802	0	63.6606	0	0
		507	2107.56	66.9951	0	0	65.8122	73.345	66.4347	0	0	0	68.6935	0	64.2012	64.5457	66.5628	65.9638	0	0	65.0578	65.0816	0	59.9357	0	59.2869	63.7334	68.6472	64.005	0	0	68.4745	0	0	0	0	0	66.3906	64.3813	69.0267	0	0	61.1941	68.9234	0	0	66.3382	0	0
		508	2111.42	0	0	0	64.1655	67.0554	65.6398	0	0	0	67.1523	0	61.646	0	0	66.6727	0	64.8096	68.491	69.6152	0	64.0497	0	64.0658	67.7363	65.869	66.5234	0	0	65.6192	67.7836	0	0	0	0	62.775	0	63.633	0	0	65.1877	0	0	0	63.7713	0	0
		509	2115.28	69.1927	65.1811	69.1943	0	65.0542	69.1714	0	0	0	67.4724	0	66.7274	66.8308	62.6674	66.9369	0	0	66.5684	69.4738	0	66.3996	0	62.0026	64.9221	65.6602	62.8891	0	0	62.0927	62.9523	63.3449	0	0	64.4561	0	0	65.0445	0	0	65.9663	66.5013	0	0	66.4174	0	59.7098
		510	2119.14	62.6967	72.3041	58.4568	68.678	63.7383	64.6601	66.1957	0	0	67.934	63.9345	65.0889	64.7863	0	65.7829	0	63.5663	65.4798	64.585	0	66.2959	0	66.508	63.7622	0	0	0	64.1597	69.116	64.3313	0	0	0	0	62.301	63.8334	66.4552	0	0	0	63.7652	65.1896	0	61.7294	60.1027	70.4647
		511	2123	65.6392	0	0	65.5045	65.6723	0	0	63.7163	0	68.5872	0	67.6388	62.5321	63.1528	66.4041	0	62.2394	67.3148	63.7139	0	62.2595	58.7376	67.3957	64.5456	66.8241	66.3882	0	0	66.7846	0	0	0	0	0	65.0375	0	64.8201	0	64.5165	61.5032	66.7674	0	0	61.2938	0	0
		512	2126.86	0	0	0	65.6924	65.7779	69.4477	61.5185	65.4409	0	68.6096	0	64.1991	59.8997	63.6865	61.991	0	0	63.1429	66.0934	0	0	0	64.5887	63.0183	60.3815	64.7558	0	0	62.8967	64.0524	0	0	0	0	60.8759	65.7841	65.0248	62.7844	0	65.2614	0	62.5486	0	0	0	0
		513	2130.72	62.0754	0	0	61.1349	60.9102	65.1533	68.3189	0	0	0	65.2892	64.6244	65.6809	0	70.211	0	0	67.5673	68.2825	0	60.7607	0	61.1608	64.8328	66.1673	62.3234	0	0	0	69.6494	0	0	0	0	62.7284	66.69	64.2898	0	0	63.6892	0	0	0	65.7999	0	0
		514	2134.58	68.7836	0	0	68.8215	66.7943	68.7341	68.0419	0	0	67.7158	65.7778	63.9937	0	0	64.0347	0	66.6224	65.7318	0	0	0	0	60.9122	65.6729	0	57.9429	0	0	64.2722	69.7895	0	56.0698	0	0	63.9984	66.0088	63.8576	0	0	65.9457	62.7146	66.5359	0	61.9865	0	0
		515	2138.44	0	65.4094	0	66.1674	67.9602	69.4687	0	65.544	0	65.2839	62.0686	67.7397	62.3825	0	66.4391	0	0	64.2828	61.6697	0	65.1768	0	62.6611	66.947	0	64.5175	0	0	61.8167	66.5461	66.5386	0	0	0	63.2788	59.1587	64.3583	65.3673	0	0	0	67.0175	0	62.949	0	0
		516	2142.3	64.0639	0	0	63.6214	67.098	69.1817	64.8464	0	0	67.7724	0	66.4593	66.4336	0	61.8935	0	0	68.1788	68.1665	0	67.9036	0	63.9845	69.2499	0	61.2385	0	0	62.689	67.1181	64.2376	0	0	0	62.6837	0	68.25	62.4633	0	57.6438	62.4188	0	0	67.9112	0	60.2688
		517	2146.16	66.5474	0	0	61.5207	67.4134	68.1968	63.7452	0	0	66.4139	63.7478	63.8036	64.5329	0	72.114	0	0	63.3662	68.639	0	61.5389	61.9585	60.617	64.5841	0	59.3703	0	0	0	0	0	0	0	64.1162	0	0	64.5609	66.5747	0	60.6023	0	63.4615	0	65.0647	64.8073	0
		518	2150.02	0	0	0	62.3763	65.6873	64.3519	65.8887	0	0	73.3242	65.4155	63.2021	0	0	66.5749	0	64.1856	61.0675	67.6655	0	66.4311	0	0	60.0606	0	67.4672	0	0	0	0	63.0436	0	0	0	61.0049	59.7435	64.2819	60.7922	0	60.6408	0	65.359	0	66.2848	0	58.4739
		519	2153.88	0	0	0	0	68.8289	66.517	0	0	0	67.0441	0	65.8893	0	0	0	0	59.6347	63.3758	64.9141	0	0	0	0	60.1559	0	65.128	0	0	63.9702	0	0	0	0	0	63.4764	61.0409	65.6198	65.5241	0	0	0	69.5399	0	62.6519	0	0
		520	2157.74	0	0	59.8233	69.7494	67.0609	67.3182	67.5121	0	0	70.7124	67.6668	62.1213	68.0267	0	73.5159	0	0	60.3963	63.1994	0	63.9092	0	64.4486	64.3414	0	64.1925	0	0	62.1804	67.9886	0	0	0	62.5122	62.9207	0	0	61.6496	0	64.0884	0	65.6103	0	62.3698	0	0
		521	2161.6	64.7048	0	0	65.7663	64.2471	65.7605	68.9	59.0729	0	66.3046	65.8808	66.6516	58.3595	0	67.9529	0	61.5684	65.3367	64.4763	0	62.2949	63.2261	65.1722	67.3221	0	61.657	0	0	0	0	62.1827	0	0	62.3862	60.4912	0	64.3986	66.2423	0	66.1521	0	0	0	66.4472	0	0
		522	2165.46	0	0	0	66.7433	62.0867	67.4036	64.0843	0	0	70.5405	0	0	62.1903	0	66.6676	0	62.7947	65.8949	61.8625	0	0	0	64.7952	62.7709	0	64.3416	0	0	0	70.5138	0	0	0	63.3937	61.2526	66.84	62.0609	65.0578	0	59.4172	0	0	0	64.8451	0	59.8415
		523	2169.32	0	0	0	66.4224	64.5241	68.2171	65.7552	0	0	69.5368	60.6864	0	64.8539	0	65.1657	0	0	69.2286	66.1692	0	0	0	65.2493	62.6858	0	63.7061	0	68.3374	0	0	0	0	0	0	0	0	68.2934	69.8998	0	63.7371	0	66.6338	0	63.0338	0	67.4031
		524	2173.18	67.2006	0	60.5983	63.9927	66.5512	65.5683	64.0833	62.0101	58.4622	70.7078	58.524	61.3747	62.3645	0	0	0	67.4475	0	63.1439	0	64.6042	0	61.8516	65.2436	0	60.6446	0	0	0	0	0	0	0	64.7293	64.8794	0	66.8629	66.9713	0	62.1107	0	0	0	64.8049	0	65.1497
		525	2177.04	64.6983	0	0	61.3753	65.7701	73.0327	0	0	0	70.8589	62.7679	63.9178	61.8231	0	67.9646	0	64.2773	0	70.4502	0	0	0	62.2994	62.2431	0	65.4284	0	63.6901	0	0	0	0	0	66.9985	61.7955	0	0	64.5497	0	0	0	64.4881	0	68.2805	0	61.2367
		526	2180.9	64.3938	0	63.5951	0	67.8682	74.8612	68.5291	0	0	70.7586	64.2318	67.4736	0	0	71.3845	0	57.5673	66.4335	67.4198	65.0292	0	0	65.2897	65.1774	0	0	0	0	0	0	0	0	0	0	68.5198	0	63.9617	65.6495	0	58.0661	0	0	0	68.6586	0	0
		527	2184.76	65.6058	0	62.5025	64.0458	67.7228	64.5856	64.4146	0	0	69.0998	59.4939	62.1168	64.4855	0	65.8863	0	60.2224	68.5104	66.8015	64.331	0	0	64.2294	63.0242	0	63.1111	0	0	0	0	0	0	0	61.2116	61.3162	56.6673	62.3719	64.3891	0	61.7103	0	63.1148	0	64.5097	0	63.9897
		528	2188.62	0	0	66.7026	69.022	68.4381	61.4399	65.671	0	0	67.6017	58.8948	66.0218	0	58.4343	74.4664	0	69.468	65.0141	68.9697	0	0	0	67.0305	65.208	0	64.5055	0	0	0	0	0	0	67.6857	64.8257	63.8598	0	66.6279	63.4712	0	63.1386	0	0	0	65.7605	0	0
		529	2192.48	62.2073	0	63.9864	64.4899	63.3319	66.6978	63.4165	61.1274	62.382	70.0801	0	68.9222	0	0	68.4229	0	62.3159	65.4115	0	58.9815	0	60.5619	65.2298	62.5858	0	61.235	0	0	0	0	64.2817	0	0	64.8067	64.9833	0	67.6628	60.5383	0	62.8883	0	66.5373	0	64.3355	0	64.8607
		530	2196.34	64.4209	0	66.1132	62.2418	65.337	69.012	0	0	0	67.1365	61.7734	61.4414	61.6929	0	67.507	0	63.2896	63.3534	0	0	0	0	60.7032	62.031	0	66.4646	0	59.9696	0	0	0	0	0	60.8757	63.1843	64.9846	64.9628	62.7068	0	0	0	66.2215	0	65.0163	0	59.2866
		531	2200.2	60.2527	0	62.7509	61.9671	68.9974	65.1185	63.1463	0	64.2625	68.0535	0	67.2235	0	0	69.4994	0	0	62.308	68.1314	56.4763	0	0	0	64.7625	0	63.9453	0	66.7588	0	0	60.812	59.492	0	65.4003	62.1137	0	64.3592	64.8939	65.7977	66.5957	0	0	0	65.0724	53.9756	0
		532	2204.06	62.9562	0	64.3178	66.3758	64.4416	67.154	65.655	0	62.9424	65.8097	62.8327	64.7914	64.05	0	70.3184	0	61.6815	63.5097	70.463	60.6726	0	62.0937	70.4233	61.6047	0	70.6331	0	59.1481	0	0	0	64.9012	0	62.5758	63.7943	0	64.799	63.1613	65.2914	0	0	62.981	0	61.3639	0	0
		533	2207.92	64.4696	0	63.7057	64.5414	67.1909	66.7917	66.6114	0	0	71.1912	0	64.7454	69.1228	0	66.3408	0	72.3943	66.4535	70.1033	57.538	0	59.6272	66.2751	62.9995	0	0	0	0	0	0	58.533	0	0	0	61.8853	0	64.1665	61.8957	62.4864	0	0	0	0	60.999	0	59.8519
		534	2211.78	68.4265	0	63.8502	66.2825	64.7546	65.4816	0	0	0	64.5846	60.689	69.2225	63.3915	0	69.3332	0	0	67.8055	67.6778	63.8141	0	0	62.0738	64.6434	0	59.8884	0	0	0	0	61.3808	60.3502	0	63.4972	58.0307	63.5882	63.0961	0	0	0	0	65.996	0	59.6486	62.8281	64.7967
		535	2215.64	0	65.3585	63.5584	64.47	60.9776	63.1556	0	0	0	63.8279	65.6997	63.8978	60.9086	0	70.6402	0	62.4379	67.2491	64.336	0	0	62.3772	62.594	65.9793	0	61.5194	0	64.2209	0	0	0	0	0	65.2339	66.2584	61.0287	0	0	0	0	0	66.8685	70.1162	61.9868	0	0
		536	2219.5	63.6768	0	0	67.3245	60.7693	68.87	61.2969	0	0	65.5052	63.835	66.4644	62.3155	0	69.1704	0	65.0088	64.998	70.25	65.0526	0	0	68.4236	67.0946	0	61.6023	0	67.0578	61.5343	0	0	61.6424	0	60.4008	60.6151	0	0	60.7276	64.9516	57.28	0	0	0	63.5998	0	64.7337
		537	2223.36	67.5296	0	59.4931	64.4114	65.827	69.0813	68.456	0	61.7709	65.9457	0	59.8809	66.1943	0	71.4764	0	62.187	69.0657	68.4197	58.5504	0	0	64.0291	66.8961	0	0	0	61.6035	0	0	61.977	60.9722	0	0	0	65.6431	0	63.0726	62.0823	64.6427	0	0	0	63.0774	0	0
		538	2227.22	63.8515	0	62.2478	68.1186	66.448	63.3605	0	0	62.7842	69.1046	0	65.3233	69.3771	0	62.7926	0	0	62.9923	69.6383	65.8635	0	64.6485	61.1099	62.4576	0	0	0	62.141	0	0	55.2733	59.2717	0	63.193	64.5617	0	64.9021	67.0018	63.9925	66.1118	64.9497	64.3409	61.7402	64.0915	0	65.8342
		539	2231.08	59.6927	0	63.1573	64.194	60.701	68.2259	67.0076	0	0	68.274	0	61.4948	64.9263	0	0	0	62.2289	71.4543	68.335	66.1398	59.2846	0	59.1112	63.655	0	0	0	64.0272	0	0	0	62.436	0	67.1084	66.8901	0	64.5893	66.9365	62.9132	0	0	63.076	0	65.6412	0	60.4131
		540	2234.94	0	0	62.6028	63.5959	64.1457	65.8475	69.1359	0	62.3831	64.8876	0	59.7408	0	0	70.7585	0	66.5617	64.6773	64.3078	61.157	65.6076	0	65.8028	62.0824	0	0	0	65.7187	0	0	0	0	0	61.6579	67.1987	61.7572	0	0	62.0486	65.1691	0	0	0	66.3655	66.5587	0
		541	2238.8	64.767	0	61.5087	60.9864	67.2413	65.3211	62.5606	0	64.2729	67.3856	0	63.946	64.0738	0	66.8473	0	0	66.4397	65.8142	58.7553	64.1787	0	58.9122	68.5299	0	0	0	69.2864	0	0	59.9485	62.5176	0	62.7005	0	59.4863	67.333	65.9278	65.6069	64.0695	0	0	0	60.3501	66.5536	0
		542	2242.66	65.7069	64.8635	63.5333	60.0289	64.424	65.2706	63.6236	0	65.8308	0	0	65.6203	62.161	0	71.5388	0	60.171	65.3558	69.3419	61.0231	0	0	59.8191	62.9209	0	0	61.6435	65.0825	0	69.723	56.0845	61.553	0	63.9321	0	62.5844	0	61.6503	60.8572	0	0	66.7754	0	67.2286	64.8905	0
		543	2246.52	65.5865	69.357	64.1368	60.8166	63.4902	68.644	61.9329	0	63.7487	67.9209	0	59.6572	59.2819	0	66.4253	0	59.7359	61.8485	69.0849	58.7662	63.474	0	58.4515	64.9337	63.114	0	0	0	0	0	57.9168	0	0	63.0339	0	60.0231	67.4148	61.7684	0	64.3283	0	67.0724	0	65.2642	63.8825	0
		544	2250.38	68.7396	63.8113	63.1244	69.6292	64.8231	67.0079	70.4745	0	63.8309	67.8588	59.6605	68.0293	62.55	0	67.4181	0	0	68.0188	66.661	62.2216	0	0	59.1875	61.3693	66.4924	0	0	0	0	0	60.1723	62.1774	0	67.0714	64.3947	61.5084	68.6797	0	65.033	0	0	60.602	0	63.2409	0	64.7284
		545	2254.24	68.3774	0	0	62.6684	66.1079	65.5161	62.0367	0	66.628	66.7932	0	63.0058	69.5135	0	72.8362	0	0	67.5229	65.2821	61.1369	0	0	63.676	64.6907	0	0	0	63.0304	0	0	60.4106	59.3254	0	59.4349	62.0739	58.6354	65.0041	0	0	61.6774	0	64.9852	0	67.029	63.411	0
		546	2258.1	60.3192	66.3236	64.0748	71.1361	63.1043	64.3421	66.9652	0	61.2397	67.6655	0	63.4771	59.605	0	70.269	0	62.765	57.889	70.6858	58.4331	59.3676	0	60.8026	66.584	62.7801	0	0	62.9071	0	0	53.4966	58.8491	0	0	65.6219	62.8765	66.2217	0	63.3565	61.7662	0	63.5005	0	64.6634	63.807	0
		547	2261.96	65.5085	63.3653	62.0419	67.3541	64.7688	68.3103	63.8621	0	67.1369	63.5654	0	59.2857	62.4547	0	70.3795	0	63.2348	66.0974	0	57.6336	0	61.4659	65.356	64.2178	64.4275	0	0	69.7119	0	0	0	56.7989	0	60.9957	63.0066	63.7071	67.269	60.075	60.106	59.6999	0	0	0	62.0747	66.2352	60.4022
		548	2265.82	63.8332	0	60.4263	66.7017	66.0376	65.7537	66.2396	0	60.6222	66.6008	0	65.9843	0	0	65.1593	0	0	65.3847	69.1164	65.7526	0	0	58.4256	63.1697	0	0	0	0	0	0	58.6978	61.5451	0	0	60.1486	65.0574	65.2924	0	68.9058	0	0	67.2445	0	0	62.4808	60.4595
		549	2269.68	64.8713	0	63.7716	61.8971	63.6814	68.0889	67.576	0	63.4315	0	0	63.8757	67.6563	0	67.0832	0	0	68.9629	0	63.0159	0	0	62.8522	64.8085	0	0	59.9557	0	0	0	62.4151	0	0	0	61.3353	0	0	0	63.3001	58.6689	0	62.4959	0	66.5093	61.9869	62.3658
		550	2273.54	60.3026	0	60.7595	64.8025	65.5895	69.645	66.99	0	63.6402	67.2004	0	62.4579	62.6234	0	65.6615	0	0	69.7611	70.9094	60.5789	0	60.9984	61.1744	63.4828	0	0	0	63.8359	0	0	57.1737	0	0	0	60.5436	0	62.763	0	0	61.2448	0	65.599	0	69.3066	66.0256	59.0619
		551	2277.4	63.8212	0	64.6158	60.0687	64.8277	68.3136	0	0	62.7311	66.7285	0	65.8402	64.9451	0	66.0789	0	0	65.5812	69.3805	62.1179	0	0	59.0941	64.4577	60.9935	0	0	59.7814	0	0	59.5552	58.2621	0	62.1198	61.2752	60.625	0	0	0	0	0	69.4245	0	64.4012	0	0
		552	2281.26	67.9035	67.2899	63.5993	69.2912	65.0711	66.8905	64.96	0	60.5421	67.2848	0	0	63.7428	0	67.5084	0	0	65.3564	71.8837	59.8742	57.8407	0	65.8041	61.9449	0	0	0	66.077	0	0	54.9934	0	0	64.0598	60.6294	0	0	0	60.1779	55.3314	71.5212	67.4735	0	68.4621	0	0
		553	2285.12	62.9066	0	64.7236	61.8813	61.6395	0	63.7324	0	0	0	62.2229	64.9616	0	0	67.5828	0	0	0	0	62.055	0	56.3899	60.1401	65.1021	72.2563	63.488	63.7431	71.0853	0	0	0	0	0	0	60.9652	57.3449	65.293	0	61.1986	0	66.2494	65.5038	0	66.4965	62.9218	0
		554	2288.98	61.9997	65.6491	62.6961	66.1279	69.0026	62.9012	65.1054	0	63.0272	0	0	67.0964	60.5132	0	63.2338	0	0	66.8155	65.8618	61.3386	0	64.2812	63.3911	60.4002	0	0	0	66.6178	0	0	61.8892	56.9637	0	0	62.9347	0	0	63.5814	63.9327	0	67.5483	68.6198	0	0	63.7442	0
		555	2292.84	60.9511	69.922	62.9516	61.9497	65.4706	0	0	59.0936	63.0662	66.5208	0	65.5711	0	0	68.1631	56.8486	0	0	68.0631	61.2264	0	59.8621	67.8852	64.7882	0	61.8967	64.0597	63.8828	0	0	57.3169	63.9747	0	65.025	63.3794	0	0	61.7525	60.9342	58.9553	66.3188	64.618	0	62.025	64.231	0
		556	2296.7	64.5524	66.6355	63.3692	0	65.4017	66.9092	0	0	63.2884	72.4202	60.9825	68.4668	0	62.9116	70.3803	0	64.1639	68.2764	70.3015	62.5911	0	59.4043	64.3904	68.9362	0	0	0	67.1573	0	0	59.3178	64.3799	0	0	63.876	0	0	0	0	0	69.9496	69.2267	0	64.4461	65.7848	0
		557	2300.56	61.7232	0	62.2449	66.9408	65.4698	66.7548	66.0683	0	0	0	0	63.425	62.5089	0	69.013	0	0	65.6449	66.5144	0	0	0	62.2171	66.5462	61.38	0	0	64.6069	0	0	58.8922	56.6605	0	0	62.5913	60.7556	62.4008	60.4087	0	59.863	68.8842	68.3256	0	66.8374	0	0
		558	2304.42	62.8581	0	65.7158	0	64.3198	64.6242	62.9571	0	61.5747	0	0	65.3745	0	0	64.1675	0	0	66.547	66.0537	0	0	0	60.8121	61.3765	65.9767	62.7263	0	66.0237	0	0	58.679	60.7515	0	0	0	0	0	0	63.5732	0	69.237	64.4541	0	58.6494	0	0
		559	2308.28	61.7359	0	62.6077	0	64.9477	65.8444	61.4477	0	60.9673	0	0	65.9803	61.6046	0	69.7652	0	0	66.3939	66.498	0	0	0	60.9551	67.9208	0	60.298	0	64.4157	0	0	57.2092	0	0	0	64.3131	59.9103	0	65.5526	60.1244	69.91	68.7968	67.7741	64.9305	59.6612	62.9442	0
		560	2312.14	64.3307	0	61.641	0	64.3257	0	64.5902	0	64.0282	0	0	62.6926	0	0	63.6839	0	0	61.8511	66.976	0	0	62.2727	0	62.7683	63.2703	0	0	63.9708	0	0	61.9065	64.6198	0	0	65.1138	0	0	0	61.7715	57.6673	68.7275	71.1751	0	64.3042	0	0
		561	2316	64.5985	0	62.6409	0	70.3844	63.8687	62.1387	61.5426	61.992	0	0	64.1421	0	0	61.0521	0	0	71.8282	0	0	0	53.5892	60.7398	61.8529	0	0	58.9652	61.9272	0	66.4117	61.6035	61.5778	0	0	60.9949	0	0	0	0	59.1765	67.1932	69.9047	0	0	0	0
		562	2319.86	60.9042	0	60.3444	66.5427	63.654	0	62.7175	0	63.539	0	0	63.5899	0	0	63.7685	0	61.7737	66.037	0	0	0	59.3618	63.9882	64.1873	63.3261	59.7632	0	0	0	0	63.8378	56.4889	0	0	63.3404	0	0	0	0	0	65.5198	64.2967	0	0	62.9628	61.5325
		563	2323.72	64.6806	0	63.057	65.2117	90.8353	66.3536	64.0507	0	0	63.5912	0	65.8415	0	0	67.2591	0	0	63.9148	69.1105	0	0	56.5983	59.6462	62.9009	0	60.0772	0	63.3466	0	0	65.6119	0	0	66.0337	67.1386	0	0	0	0	58.9464	67.129	62.3284	0	64.5014	0	0
		564	2327.58	64.4528	0	67.5815	0	67.7534	0	0	0	60.085	63.0492	60.7725	65.0136	0	0	61.6804	0	0	0	69.8292	0	0	60.3623	63.6851	67.7319	0	58.8539	0	65.2062	0	0	59.9789	0	0	0	65.4902	0	0	63.291	0	0	67.336	68.336	0	0	65.4471	0
		565	2331.44	60.0817	0	62.9465	0	68.3974	0	65.9533	0	60.6792	63.795	0	64.5856	63.6695	0	69.1784	63.4315	0	63.5121	68.5488	0	0	58.2083	0	64.493	0	64.552	59.8583	60.2153	0	0	0	0	0	62.9172	0	0	0	60.914	64.0624	57.3063	67.669	63.6384	60.5311	0	63.3213	0
		566	2335.3	0	0	63.8976	0	62.7068	0	69.6157	0	62.1441	0	0	63.4437	0	0	63.8716	0	64.675	0	70.7021	0	0	59.7596	0	62.0108	63.4215	60.3219	60.1249	63.8454	0	0	0	59.4502	0	63.0156	60.1488	58.0488	0	0	62.5998	57.3462	66.4515	66.4245	0	0	0	59.017
		567	2339.16	59.8881	0	64.5638	0	66.5306	0	62.5567	54.6349	0	66.9896	0	67.1365	0	0	64.5745	0	0	72.9621	71.0945	0	0	56.2138	65.2179	64.0468	0	61.3769	0	61.8654	0	0	0	62.2412	0	63.4774	55.9152	59.6839	63.7144	0	0	0	62.8443	64.2115	64.7079	0	0	0
		568	2343.02	69.097	70.7484	59.0212	0	81.7958	0	62.44	63.7669	61.836	63.3999	0	67.6368	0	0	70.588	63.1648	0	67.8757	73.231	0	0	0	61.1117	60.3843	0	56.965	0	0	0	0	0	0	0	64.4868	57.651	0	0	61.9778	0	61.0624	66.6644	64.794	0	0	0	0
		569	2346.88	62.3526	0	59.79	0	65.5661	0	61.6412	61.4229	0	0	0	62.4331	0	0	66.9231	0	59.8413	70.0679	70.9358	0	0	56.1026	57.7683	67.195	0	60.1967	0	65.0715	0	0	62.0867	60.355	0	59.8835	63.4094	59.4408	0	0	0	61.0566	67.6762	63.6771	0	0	0	0
		570	2350.74	61.7873	0	57.7394	0	63.9026	0	62.8534	0	61.9586	63.3961	0	65.465	0	0	70.2349	56.4357	0	68.1299	65.6853	0	0	58.6744	60.5578	61.4911	0	58.9277	0	0	0	0	60.2232	62.5454	0	0	0	61.9595	0	65.3931	0	60.0026	0	63.4704	0	0	0	0
		571	2354.6	64.7664	0	60.0543	0	69.2952	0	63.7138	0	62.0794	0	0	60.8632	0	0	69.9509	58.678	0	68.787	69.2302	0	0	54.0466	59.4715	65.4365	0	0	60.302	63.5542	0	0	0	60.4075	0	0	59.2753	0	0	0	0	61.8181	68.2679	66.6106	0	0	0	0
		572	2358.46	64.3829	0	62.369	0	67.4499	0	64.6764	61.679	60.5231	63.816	0	61.261	0	0	65.8836	0	0	0	63.0236	0	0	0	60.3824	63.0358	63.4117	58.2684	0	0	0	0	0	0	0	0	61.1812	60.4573	0	66.1623	0	61.1383	71.0959	68.0638	0	67.3485	0	0
		573	2362.32	62.1074	0	64.1296	69.3539	62.368	0	66.4057	62.3242	60.4442	65.8935	0	67.2097	0	0	65.6828	0	0	0	67.967	0	0	0	59.4408	63.9517	0	61.385	0	0	0	0	0	56.7449	0	0	67.9362	0	68.1237	0	0	61.9807	0	66.5545	0	0	70.9866	0
		574	2366.18	63.7849	0	61.1257	0	68.7907	0	62.4893	0	59.767	66.3397	0	64.1715	0	66.9671	69.9399	0	0	0	65.7992	0	0	61.8802	59.9079	63.3622	64.618	64.4088	62.1594	0	0	0	57.5191	62.9841	0	59.6599	60.069	0	0	0	0	62.3835	0	60.3008	0	0	0	0
		575	2370.04	64.1883	0	61.5055	61.8641	67.2427	69.3509	63.8388	0	61.8329	63.3059	0	63.133	0	0	67.6769	0	0	73.0817	71.8341	0	0	0	59.9138	65.5462	0	59.6174	57.9153	63.1401	0	0	0	0	0	66.8838	63.9835	0	0	0	0	0	69.2729	64.617	0	0	0	0
		576	2373.9	65.7524	60.5521	63.5349	0	67.3683	0	58.1187	0	58.3134	63.4018	0	61.8145	0	62.8955	62.9248	55.749	0	69.8283	65.4976	64.5258	0	55.1476	60.703	63.9369	0	64.1207	0	62.7117	0	0	0	0	0	61.667	66.359	0	0	0	0	62.0528	64.6245	65.8279	0	0	0	0
		577	2377.76	60.7292	0	64.7927	0	72.2205	0	64.8531	0	60.0274	0	0	61.3208	0	0	64.2898	63.5353	0	73.1908	69.0926	0	0	57.4814	58.1845	63.2037	0	0	0	0	0	0	0	63.3804	0	64.3157	65.5232	0	0	64.663	0	60.8603	0	64.6641	0	0	0	0
		578	2381.62	61.6037	0	65.2919	0	84.768	65.8542	60.5465	60.7278	58.9773	66.7971	0	66.5551	0	0	64.9157	61.2975	0	71.6104	68.9363	63.0208	0	0	59.4628	58.7241	0	0	0	65.8125	0	0	0	0	0	0	62.1816	59.2245	0	0	0	57.9168	0	64.9097	0	0	0	0
		579	2385.48	60.8972	0	62.3301	0	64.6976	0	59.4908	60.5544	59.3573	63.9752	0	64.329	0	0	67.0649	0	0	69.3445	71.0656	0	63.6482	0	57.8882	62.2452	0	62.1722	0	66.4491	0	0	0	63.5517	0	61.5069	65.3055	62.8341	0	0	0	0	64.8908	62.7223	0	0	0	0
		580	2389.34	61.2074	0	58.7829	0	63.3595	0	61.3662	60.9155	64.5457	62.7781	0	59.2232	67.3104	63.6932	62.2604	0	0	69.4112	65.8854	0	0	0	61.839	0	0	0	0	67.8649	0	0	0	60.6625	0	0	61.4587	57.2685	0	0	0	62.7029	65.7738	61.444	0	0	0	0
		581	2393.2	65.6738	68.2147	61.5764	0	66.9491	64.9978	68.8237	60.7612	65.2147	0	0	63.641	0	57.3284	64.9145	0	0	67.8123	74.9093	0	0	57.0988	60.9964	67.5833	0	0	0	62.8541	0	0	0	0	0	0	0	56.7578	0	0	0	59.7184	65.6183	65.3652	0	0	0	0
		582	2397.06	60.7867	64.8005	61.0093	63.8427	63.1339	0	63.4594	59.2104	55.8803	64.043	0	65.6176	0	0	62.8236	0	0	69.8058	66.5178	58.4605	0	0	64.429	62.7206	64.2052	0	64.2595	63.6281	0	0	0	0	0	0	0	59.1314	0	0	0	0	70.6587	65.6675	0	0	0	0
		583	2400.92	0	66.2749	65.5644	0	65.5056	0	0	0	61.7116	0	0	0	0	59.3456	66.2359	0	0	68.0328	72.4407	0	0	0	57.0888	65.0577	0	0	0	0	0	0	0	63.2132	0	0	61.0657	60.188	0	0	0	59.8723	65.2771	64.1029	0	0	0	0
		584	2404.78	0	0	60.8422	0	65.8501	0	0	0	59.2033	0	0	64.3744	0	0	70.1336	0	0	0	72.1389	0	0	0	55.9012	61.4851	0	0	59.3987	0	0	0	0	0	0	0	0	0	0	0	0	0	66.4451	67.9888	0	0	0	0
		585	2408.64	0	65.4008	62.0713	60.5689	64.9407	64.5651	64.5457	61.3786	60.1399	65.8006	0	65.167	0	0	64.0505	0	0	64.9336	68.7946	61.1041	0	0	60.9969	61.8477	66.548	0	0	62.6601	0	0	0	0	0	0	0	0	0	0	57.891	0	64.0096	0	0	0	0	0
		586	2412.5	60.0651	0	58.0537	0	63.722	0	60.5542	0	64.5806	0	0	63.9814	0	0	65.0498	65.462	0	68.1257	69.2357	0	0	0	0	66.0886	0	63.2875	0	65.3179	64.1724	0	0	0	0	0	59.0635	63.0979	0	0	0	0	69.5571	70.1517	0	0	63.3094	0
		587	2416.36	0	67.9411	62.1549	64.6422	68.4367	0	65.9128	61.295	61.4762	0	0	65.1249	58.7903	63.7926	63.8452	0	0	66.8364	69.1261	0	0	0	61.2264	61.2547	0	58.265	59.6756	0	0	0	59.1218	0	0	0	58.1385	58.2539	0	0	0	0	64.3417	64.3304	66.0971	0	58.6042	0
		588	2420.22	0	0	0	65.4638	69.9825	0	60.439	60.1615	57.7077	0	0	61.6652	62.8686	0	66.7941	0	0	69.209	72.7608	0	0	55.3034	57.6181	64.0671	0	56.6791	60.849	0	0	0	0	61.4481	0	0	60.07	61.2948	0	0	0	0	67.1693	64.7641	0	0	0	0
		589	2424.08	61.0404	66.0407	0	0	67.4413	0	65.0074	59.6807	60.8271	0	0	62.5792	0	0	65.1721	0	56.6767	66.4906	0	0	0	57.4538	60.41	61.7252	0	59.5954	0	63.878	0	0	0	63.7925	0	0	58.1435	57.1567	0	0	0	0	74.7689	67.871	0	0	0	0
		590	2427.94	0	65.8164	0	0	69.0366	0	60.8901	0	63.3801	0	0	0	0	0	65.052	0	62.7631	63.1204	71.8071	64.1199	60.0798	0	60.2617	60.3691	0	61.8159	61.7652	66.9703	0	0	0	0	0	0	0	0	0	0	0	0	67.7452	65.3421	0	0	59.9466	56.811
		591	2431.8	0	64.0267	0	0	61.6015	0	61.3262	0	61.6002	0	0	60.2467	0	0	68.2074	0	61.2531	67.015	68.1507	0	0	0	62.5095	63.0204	0	0	0	0	0	0	60.8775	58.7758	0	0	58.6836	0	0	0	0	0	65.535	63.7677	0	0	0	61.6989
		592	2435.66	0	0	0	0	65.9355	0	62.9893	0	61.4761	0	0	63.2333	0	0	65.9603	0	61.8119	68.9193	66.0561	0	0	0	59.011	61.4869	0	60.0319	68.3054	66.8464	60.1147	0	0	61.3665	0	0	62.7567	0	0	0	0	0	71.4673	63.7827	0	0	61.9328	0
		593	2439.52	0	65.1798	63.2954	0	66.211	0	64.3132	0	60.9692	0	0	64.7071	0	0	67.9597	0	65.231	69.0034	69.6593	0	0	0	62.8858	61.8022	0	56.794	60.8786	0	60.7081	0	0	58.3017	0	0	62.0534	0	0	64.1295	0	0	68.4058	67.3477	61.1764	0	0	0
		594	2443.38	0	67.0449	65.5389	0	70.3502	0	64.7949	55.6838	62.9944	0	0	60.6175	0	0	66.5348	0	0	67.8461	63.5876	0	0	0	64.3831	66.2463	0	0	0	66.567	58.0007	0	0	0	0	0	0	58.0967	0	0	0	60.2434	70.1237	61.0132	0	0	58.668	59.0967
		595	2447.24	0	66.7322	0	0	63.0896	0	62.9736	0	57.4877	0	0	61.3414	0	0	65.4794	0	65.2571	67.2652	70.7555	0	0	0	60.6135	59.1276	0	0	62.3639	0	0	0	0	0	0	0	0	0	0	0	0	0	0	65.7144	0	0	62.1566	61.6517
		596	2451.1	0	64.7668	0	0	0	0	66.4943	0	63.8686	0	0	58.5459	0	0	63.5876	0	60.2931	68.8664	0	57.9494	0	0	59.7959	64.9185	0	0	64.7321	0	0	0	0	66.8717	0	0	60.36	63.5999	0	61.4081	59.0819	0	0	65.6612	0	0	61.832	0
		597	2454.96	0	67.4427	0	0	62.2245	0	57.8443	0	0	0	0	60.7433	63.2901	0	61.6157	0	60.4366	68.2868	68.0385	0	0	0	57.2115	62.9071	0	58.8407	62.6599	0	0	0	66.7051	60.8205	0	0	62.5507	0	0	0	0	0	69.3304	66.2711	0	0	60.5208	0
		598	2458.82	0	0	0	0	0	0	0	0	59.656	0	0	61.0759	0	0	60.1646	0	64.9208	67.7973	71.9392	0	0	0	57.58	61.8772	0	0	53.8674	0	58.8593	0	0	0	0	0	59.4251	0	0	0	0	0	69.741	65.3668	0	0	61.2591	0
		599	2462.68	0	65.0045	0	0	65.9456	62.637	60.8093	0	56.3999	0	0	64.0729	0	0	59.814	0	0	65.9097	71.8519	63.4074	0	0	61.1116	60.2709	0	0	59.4101	0	61.6113	0	0	0	0	0	61.5232	62.8048	0	0	0	0	65.9055	69.7173	0	0	59.6872	0
		600	2466.54	0	67.843	0	68.5175	67.8951	0	65.6582	0	0	0	0	59.8239	0	0	65.933	0	0	68.7434	63.2813	0	0	0	59.7046	65.4811	61.1153	60.6216	54.5882	62.6062	59.2384	0	62.1777	0	0	0	58.0732	0	0	0	0	0	69.9116	64.8728	0	67.8501	59.8661	0
		601	2470.4	0	65.9411	0	68.3205	65.378	68.9296	0	0	60.2072	0	0	63.5262	61.2865	0	66.1298	0	61.0464	68.7304	72.523	64.7236	0	0	63.5574	0	66.2515	0	62.4076	0	0	0	63.2747	62.0751	0	0	58.9656	58.6024	0	58.7739	0	58.2926	65.8545	71.7325	0	0	59.8405	58.8007
		602	2474.26	0	59.1076	0	0	69.7483	0	0	0	0	0	0	62.9011	0	0	66.7799	0	59.3562	67.4605	72.0595	0	0	0	62.438	68.1569	0	53.0122	59.321	0	59.7526	0	63.8437	0	0	0	63.1841	60.8669	66.6702	0	0	60.0194	66.3718	0	0	68.7589	57.8933	0
		603	2478.12	0	68.6367	0	0	63.5471	0	66.0547	0	0	0	0	61.2852	57.1093	0	63.869	0	64.0709	68.6584	71.4721	0	0	56.2894	60.6338	67.5166	65.5214	0	64.2746	0	0	0	0	58.3155	0	0	55.9358	0	0	0	0	0	71.7687	0	0	0	61.4714	57.2643
		604	2481.98	0	65.6838	0	65.2366	69.5737	0	0	0	56.6219	0	0	58.1359	0	0	65.0062	0	60.6947	67.1458	66.744	0	0	0	56.7359	64.031	65.0044	0	59.1068	0	0	60.04	63.854	61.5666	0	0	0	0	0	0	0	61.7388	66.4061	67.3333	55.6916	67.8193	57.5286	59.08
		605	2485.84	0	67.986	0	0	0	0	63.682	0	0	0	0	59.781	0	0	68.6298	0	63.9473	71.1042	71.4023	0	0	57.0335	56.2756	59.2902	0	0	57.1841	0	0	0	64.7691	67.8949	0	0	60.925	60.6692	0	0	0	57.3041	63.9371	62.179	64.4986	0	59.036	54.8383
		606	2489.7	63.741	66.0197	61.6205	0	67.2147	0	63.8682	0	58.5273	63.8618	0	65.4148	59.7018	0	62.5544	0	65.0403	68.1011	67.4817	0	68.4428	0	57.9896	67.746	0	0	56.463	0	58.9085	0	63.9122	0	0	0	60.0148	0	0	0	0	0	66.5572	72.1722	63.406	0	57.9319	0
		607	2493.56	0	66.5891	64.3481	0	0	0	0	0	0	0	0	60.6914	0	0	63.4345	0	0	70.9474	72.1468	0	0	0	61.7413	56.2831	60.2089	0	60.4217	0	0	0	62.2424	0	0	0	59.9611	58.2236	0	0	0	54.72	65.0523	0	0	62.3545	0	61.2364
		608	2497.42	0	70.4112	0	68.1758	65.6279	0	63.5085	0	0	0	0	63.3965	0	0	65.7534	0	64.6781	72.2506	67.5712	0	0	0	56.6585	59.3556	68.4339	0	60.9766	0	59.1294	0	60.3954	62.1183	60.954	0	60.2088	58.8638	0	0	61.8293	56.1829	65.4119	0	0	0	59.6073	0
		609	2501.28	0	66.6288	0	0	72.5945	0	63.8616	0	0	0	0	60.3501	58.1156	0	66.6705	0	61.4993	72.3418	69.0646	0	0	0	56.2901	64.5064	0	0	61.9767	0	57.7461	0	0	60.3969	62.4933	0	61.1767	57.5463	0	0	0	0	71.929	0	58.9258	0	60.6147	0
		610	2505.14	0	70.4098	0	0	0	0	59.2443	0	0	0	0	58.92	0	0	64.6796	0	65.3644	67.2162	74.461	0	0	0	0	63.5213	67.4939	0	59.174	0	0	0	62.9454	56.9706	0	0	0	0	0	0	58.226	59.1604	65.7424	0	0	64.3794	62.9463	0
		611	2509	0	0	0	0	72.4817	0	63.0758	0	0	0	0	62.7008	59.7934	0	70.4081	0	63.0052	64.8296	66.1041	0	0	0	58.2457	60.3657	64.2268	59.9302	0	0	62.3444	0	63.2653	59.8421	0	0	56.3973	55.1108	0	0	58.6249	55.317	69.2548	0	0	0	62.2877	0
		612	2512.86	0	0	0	0	0	0	63.6813	0	0	0	0	60.3578	63.272	0	62.4991	0	61.6416	73.387	69.0956	0	0	58.2259	56.3859	64.2111	61.5908	0	0	0	58.051	0	60.2481	55.3621	0	0	63.6742	61.7041	0	0	65.3934	59.0846	70.8369	0	0	67.4834	58.846	56.945
		613	2516.72	0	68.5617	0	0	68.6485	0	63.2766	0	0	0	0	60.7345	60.4349	0	63.3683	0	64.1966	68.1668	73.8328	0	0	0	61.6585	66.5314	62.8785	0	58.3074	0	0	0	61.6933	57.4561	0	0	64.7422	60.4113	64.3258	0	57.9829	53.936	75.7662	0	57.223	64.2345	63.9666	60.2991
		614	2520.58	0	68.8849	0	0	72.2324	0	64.8425	0	0	0	0	58.6308	64.882	57.9014	64.6858	0	64.6148	69.2288	68.244	0	0	0	60.5827	58.9809	61.079	0	60.8117	0	57.5529	0	60.6959	0	0	0	60.188	59.124	0	0	59.5626	58.3811	70.2934	0	0	72.9948	56.1778	0
		615	2524.44	0	66.9732	62.2172	0	68.8525	0	65.2115	0	62.9577	0	0	63.3245	56.6448	0	65.8074	0	62.7433	66.0891	69.5729	0	0	57.0337	61.6958	62.8521	61.2134	0	0	0	58.7153	0	0	57.6265	0	0	62.4516	57.747	0	0	59.5696	0	69.4926	0	0	64.0954	62.6347	0
		616	2528.3	0	66.4035	0	0	70.101	0	61.6524	0	0	0	0	59.6127	0	63.3589	63.566	0	68.9161	70.4565	73.1974	0	0	0	57.7908	61.4196	64.9184	0	62.2419	57.358	60.1958	0	0	56.0026	0	0	63.9354	0	0	0	0	0	63.5983	0	0	0	56.4876	0
		617	2532.16	0	65.2262	0	0	70.3477	0	67.3473	0	0	0	0	62.4382	0	62.7239	65.0426	0	60.9739	70.9996	71.7545	0	0	60.7226	60.4292	60.4067	68.6295	0	0	0	0	0	0	61.853	0	0	62.8755	62.5362	0	0	59.1491	0	64.1128	0	0	0	62.6968	54.5755
		618	2536.02	0	66.9063	0	66.4123	66.8007	0	64.6724	0	0	63.3887	0	62.5567	58.7353	65.5977	62.2314	0	64.5906	65.0805	69.8925	0	0	0	61.154	63.0868	60.9441	0	0	0	0	56.4753	57.6466	57.8554	0	0	0	58.1355	0	0	58.8248	0	66.4598	0	0	62.2373	0	58.0236
[truncated: 19 more columns]

## Sheet: Average Spots by Background
				SptId_23	SptId_24	SptId_25	SptId_28	SptId_29	SptId_30	SptId_32	SptId_33	SptId_35	SptId_36	SptId_37	SptId_38	SptId_41	SptId_42	SptId_44	SptId_46	SptId_49	SptId_50	SptId_51	SptId_52	SptId_54	SptId_57	SptId_58	SptId_60	SptId_61	SptId_62	SptId_63	SptId_65	SptId_66	SptId_69	SptId_71	SptId_72	SptId_73	SptId_78	SptId_80	SptId_82	SptId_83	SptId_86	SptId_87	SptId_88	SptId_89	SptId_90	SptId_91	SptId_93	SptId_95	SptId_97
		0	150.54	0	0	0	3.02866	0	0	0	0	0	0	0	0	0	0	0	0	0	0	0	0	0	0	0	0	0	0	0	0	0	0	0	0	0	0	0	0	0	0	0	0	0	0	0	0	0	0
		1	154.4	0	0	0	0	0	0	0	0	0	0	0	0	0	0	0	0	0	0	0	0	0	0	0	0	0	0	0	0	0	0	0	0	0	0	0	0	0	0	0	0	0	0	0	0	0	0
		2	158.26	0	0	0	0	0	0	0	0	0	0	0	0	0	0	0	0	0	0	0	0	0	0	0	0	0	0	0	0	0	0	0	0	0	0	0	0	0	0	0	0	0	0	0	0	0	0
		3	162.12	0	0	0	0	0	0	0	0	0	0	0	0	0	0	0	0	0	0	0	0	0	0	0	0	0	0	0	0	0	0	0	0	0	0	0	0	0	0	0	0	0	2.8757	0	0	0	0
		4	165.98	0	0	0	0	0	0	0	0	0	0	0	0	0	0	0	0	0	0	0	0	0	0	0	0	0	0	0	0	0	0	0	0	0	0	0	0	0	0	0	0	0	0	0	0	0	0
		5	169.84	0	0	0	0	0	0	0	0	0	0	0	0	0	0	0	0	0	0	0	0	0	0	0	0	0	0	0	0	0	0	0	0	0	0	0	0	0	0	0	0	0	0	0	0	0	0
		6	173.7	0	0	0	0	0	0	0	0	0	0	0	0	0	0	0	0	0	0	0	0	0	0	0	0	0	0	0	0	0	0	0	0	0	0	0	0	0	0	0	0	0	0	0	0	0	0
		7	177.56	0	0	0	0	0	0	0	0	0	0	0	0	0	3.13146	0	0	0	0	0	0	0	0	0	0	0	0	0	0	0	0	0	0	0	0	0	0	0	0	0	0	0	0	0	0	0	0
		8	181.42	0	0	0	0	0	0	0	0	0	0	0	0	0	0	0	0	0	0	0	0	0	0	0	0	0	0	0	0	0	0	0	0	0	0	0	0	0	0	0	0	0	0	0	0	0	0
		9	185.28	0	0	0	0	0	0	0	0	0	0	0	0	0	0	0	0	0	0	0	0	0	0	0	0	0	0	0	0	0	0	0	0	0	0	0	0	0	0	0	0	0	0	0	0	0	0
		10	189.14	0	0	0	0	0	0	0	0	0	0	0	0	0	0	0	0	0	0	0	0	0	0	0	0	0	0	0	0	0	0	0	0	0	0	0	0	0	0	0	0	0	0	0	0	0	0
		11	193	0	0	0	0	0	0	0	0	2.638	0	0	0	0	0	0	0	0	0	0	0	0	0	0	0	0	0	3.13276	0	0	0	0	0	0	0	0	0	0	0	0	0	0	0	0	0	0	0
		12	196.86	0	0	0	0	0	0	0	0	0	0	0	0	0	0	0	0	0	3.54872	0	0	0	0	0	0	0	0	0	0	0	0	0	0	0	0	0	0	0	0	0	0	0	0	0	0	0	0
		13	200.72	0	0	0	0	0	0	0	0	0	0	0	0	0	0	0	0	0	0	0	0	0	0	0	0	0	0	0	0	0	0	0	0	0	0	0	0	0	0	0	0	0	0	0	0	0	0
		14	204.58	0	0	0	0	0	0	0	0	0	0	0	0	0	0	0	0	0	0	0	0	0	0	0	0	0	0	0	0	0	0	0	0	0	0	0	0	0	0	0	0	0	0	0	0	0	0
		15	208.44	0	0	0	0	0	0	0	0	0	0	0	0	0	0	0	0	0	0	0	0	0	0	0	0	0	0	0	0	0	0	0	0	0	0	0	0	0	0	0	0	0	0	0	0	0	0
		16	212.3	0	0	0	0	0	0	0	0	0	0	0	0	0	0	0	0	0	0	0	0	0	0	0	0	0	0	0	0	0	0	3.28195	0	0	0	0	0	0	0	0	0	0	0	0	0	0	0
		17	216.16	0	0	0	0	0	0	0	0	0	0	0	0	0	0	0	0	0	0	0	0	0	0	0	0	0	0	0	0	0	0	0	0	0	0	0	0	0	0	0	0	0	0	0	0	0	0
		18	220.02	0	0	0	0	0	0	0	0	0	0	0	0	0	0	0	0	0	0	0	0	0	0	0	0	0	0	0	0	0	0	0	0	0	0	0	0	0	0	0	0	0	0	0	0	0	0
		19	223.88	0	0	0	0	0	0	0	0	0	0	0	0	0	0	0	0	0	0	0	0	0	0	0	0	0	0	0	0	0	0	0	0	0	0	0	0	0	0	0	0	0	0	0	0	0	0
		20	227.74	0	0	0	0	0	3.52754	0	0	0	0	0	2.77489	0	0	0	0	0	0	0	0	0	0	0	0	0	0	0	0	0	3.0054	0	0	0	0	0	0	0	0	0	0	0	0	0	0	0	0
		21	231.6	0	0	0	0	0	0	0	0	0	0	0	0	0	0	0	0	0	0	0	0	0	0	0	0	0	0	0	0	0	0	0	0	0	0	0	0	0	0	0	0	0	0	0	0	0	0
		22	235.46	0	0	0	0	0	0	0	0	0	0	0	0	0	0	0	0	0	0	0	0	0	0	0	0	0	0	0	0	0	0	0	0	0	0	0	0	0	0	0	0	0	0	0	0	0	0
		23	239.32	0	0	0	0	0	0	0	0	0	0	0	0	0	0	0	0	0	0	0	0	0	0	0	0	0	0	0	0	0	0	0	0	0	0	0	0	0	0	0	0	0	0	0	0	0	0
		24	243.18	0	0	0	0	0	0	0	0	0	0	0	0	0	0	0	0	0	0	0	0	0	0	0	0	0	0	0	0	0	0	0	0	0	0	0	0	0	0	0	0	0	0	0	0	0	0
		25	247.04	0	0	0	0	0	0	0	0	0	0	0	0	0	0	0	0	0	0	0	0	0	0	0	0	0	0	0	0	0	0	0	0	0	0	0	0	0	0	0	0	0	0	0	0	0	0
		26	250.9	0	0	0	0	0	0	0	0	0	0	0	0	0	0	0	0	0	0	0	0	0	0	0	0	0	0	0	0	0	0	0	0	0	0	0	0	0	0	0	0	0	0	0	0	0	0
		27	254.76	0	0	0	0	0	0	0	0	0	0	0	0	0	0	0	0	0	0	0	0	0	0	0	0	0	0	0	0	0	0	0	0	0	0	0	0	0	0	0	0	0	0	0	0	0	0
		28	258.62	0	0	0	0	0	0	0	0	0	0	0	0	0	0	0	0	0	0	0	0	0	0	0	0	0	0	0	0	0	0	0	0	0	0	0	0	0	3.08087	0	0	0	0	0	0	0	0
		29	262.48	0	0	0	0	0	0	0	0	0	0	0	0	0	0	0	0	0	0	0	0	0	0	0	0	0	0	0	0	0	0	0	0	0	0	0	0	0	0	0	0	0	0	0	0	3.48519	0
		30	266.34	0	0	0	0	0	0	0	0	0	0	0	0	0	0	0	0	0	0	0	0	0	0	0	0	0	0	0	0	0	0	0	0	0	0	0	0	0	0	0	0	0	0	0	0	0	0
		31	270.2	0	0	0	0	0	0	0	0	0	0	0	0	0	0	0	0	0	0	0	0	0	0	0	0	0	0	0	0	0	0	0	0	0	0	0	0	0	0	0	0	0	0	0	0	0	0
		32	274.06	0	0	0	0	0	0	0	0	0	0	0	0	0	0	0	0	0	0	0	0	0	0	0	0	0	0	0	0	0	0	0	0	0	0	0	0	0	0	0	0	0	0	0	0	0	2.91119
		33	277.92	0	0	0	0	0	0	0	0	0	0	0	0	0	0	0	0	0	0	0	0	0	0	0	0	0	0	0	0	0	0	0	0	0	0	0	0	0	0	0	0	0	0	0	0	0	0
		34	281.78	0	0	0	0	0	0	2.90901	0	0	0	0	0	0	0	0	0	0	0	2.71589	0	0	0	0	0	0	0	0	0	0	0	0	0	0	0	0	0	0	0	0	0	0	0	0	0	0	0
		35	285.64	0	0	0	0	0	0	0	0	0	0	0	0	0	0	0	0	0	0	0	0	0	0	0	0	0	0	0	0	0	0	0	0	0	0	0	0	0	0	0	0	0	0	0	0	0	0
		36	289.5	0	0	0	0	0	0	0	0	0	0	0	0	2.87511	0	2.91083	0	0	0	0	0	0	0	0	0	0	3.94148	0	0	0	0	0	0	0	0	0	0	0	0	0	0	0	0	0	0	0	0
		37	293.36	0	0	0	0	0	0	0	0	0	0	0	0	0	0	0	0	0	0	0	0	0	0	0	0	0	0	0	0	0	0	0	0	0	0	0	0	0	0	0	0	0	0	0	0	0	0
		38	297.22	0	0	0	0	0	0	0	0	0	0	0	0	0	0	0	0	0	0	0	0	0	0	0	0	0	0	0	0	0	0	0	0	0	0	0	0	0	0	0	0	0	0	0	0	0	0
		39	301.08	0	0	0	0	0	0	0	0	0	0	0	0	0	0	0	0	0	0	0	0	0	0	0	0	0	0	0	0	0	0	0	0	0	0	0	0	0	0	0	0	0	0	0	0	0	0
		40	304.94	0	0	0	0	0	0	0	0	0	0	0	0	0	0	0	0	0	0	0	0	0	0	0	0	0	0	0	0	0	0	0	0	0	0	0	0	0	0	0	0	0	0	0	0	0	0
		41	308.8	0	0	0	0	0	0	0	0	0	0	0	0	0	0	0	0	0	0	0	0	0	0	0	0	0	0	0	0	0	0	0	0	0	0	0	0	0	0	0	0	0	0	0	0	0	0
		42	312.66	0	0	0	0	0	0	0	0	0	0	0	0	0	0	0	0	0	0	0	0	0	0	0	0	0	0	0	0	0	0	0	0	0	0	0	0	0	0	0	0	0	0	0	0	0	0
		43	316.52	0	0	0	0	0	0	0	0	0	0	0	0	0	0	0	0	0	0	0	0	0	0	0	0	0	0	0	0	0	3.30139	0	0	0	0	0	0	0	0	0	0	0	0	0	0	0	0
		44	320.38	0	0	0	0	0	0	0	0	0	0	0	0	0	0	0	0	0	0	0	0	0	0	0	0	0	0	0	0	0	0	0	0	0	0	0	0	0	0	0	0	0	0	0	0	0	0
		45	324.24	0	0	0	0	0	0	0	0	0	0	0	0	0	0	0	0	0	0	0	0	0	0	0	0	0	0	0	0	0	0	0	0	0	0	0	0	0	0	0	0	0	0	0	0	0	0
		46	328.1	0	0	0	0	0	0	0	0	0	0	0	0	0	0	0	0	0	0	0	0	0	0	0	0	0	0	0	0	0	0	0	0	0	0	0	0	0	0	0	0	0	0	0	0	0	0
		47	331.96	0	0	0	0	0	0	0	0	0	0	0	0	0	0	0	0	0	0	0	0	0	0	0	0	0	0	0	0	0	0	0	0	0	0	0	0	0	0	0	0	0	0	0	0	0	0
		48	335.82	0	0	0	0	0	3.59755	0	0	0	0	0	0	0	0	0	0	0	0	0	0	0	0	0	0	0	0	0	0	0	0	0	0	0	0	0	0	0	0	0	0	0	0	4.01315	0	0	0
		49	339.68	0	0	0	0	0	0	0	0	0	0	0	0	0	0	0	0	0	0	0	0	0	2.83159	0	0	0	0	0	0	0	0	0	0	0	0	0	3.80299	0	0	0	0	0	0	0	0	0	0
		50	343.54	0	3.36406	0	0	0	0	0	0	0	0	0	0	0	0	0	0	0	0	0	0	0	0	0	0	0	0	0	0	0	0	0	0	0	0	0	0	2.98734	0	0	0	0	0	0	0	0	0
		51	347.4	0	0	0	0	0	0	0	0	0	0	0	0	2.96851	0	0	0	0	0	0	0	0	0	0	0	0	0	0	0	0	0	0	0	0	0	0	2.88508	0	0	0	0	0	0	0	0	0	0
		52	351.26	0	0	0	0	0	0	0	0	0	0	0	0	2.68731	0	0	0	0	0	0	0	0	0	0	0	0	0	0	0	0	0	0	0	0	0	0	0	0	0	0	0	0	0	0	0	0	0
		53	355.12	0	0	0	0	0	0	0	0	0	0	0	0	0	0	0	0	0	0	0	0	0	0	0	0	0	0	0	0	0	0	0	0	0	0	0	0	0	0	0	0	0	0	0	0	2.89879	0
		54	358.98	0	0	0	0	0	0	0	0	0	0	0	0	0	0	0	0	0	0	0	0	0	0	0	0	0	0	0	3.67211	0	2.91729	0	0	0	0	0	0	0	0	0	0	0	0	0	0	0	0
		55	362.84	0	0	2.88291	0	0	0	0	0	0	0	0	0	3.66082	0	0	0	0	0	0	0	0	0	0	0	0	0	0	3.1091	0	0	0	0	0	0	0	0	0	0	0	0	0	0	0	0	0	0
		56	366.7	0	0	3.0212	0	0	0	0	0	0	0	0	0	0	0	0	0	0	0	0	0	0	0	0	0	0	0	0	2.94336	0	0	0	0	0	0	0	0	0	0	0	0	0	0	0	0	0	0
		57	370.56	0	0	3.40779	0	0	0	0	0	0	0	0	0	0	0	0	0	0	0	0	0	0	0	0	0	0	0	0	0	0	0	0	0	0	0	0	0	0	0	0	0	0	0	0	0	0	0
		58	374.42	0	0	3.99362	0	0	0	0	0	0	0	0	0	3.36842	0	0	0	0	0	0	0	0	0	0	0	0	0	0	3.53223	0	0	0	0	0	0	0	0	0	0	0	0	0	0	0	0	0	0
		59	378.28	0	0	0	0	0	0	0	0	0	0	0	0	3.24736	0	0	0	0	0	0	0	0	0	0	0	0	0	0	2.90347	0	0	0	0	0	0	0	0	0	0	0	0	0	0	0	0	0	0
		60	382.14	0	0	2.99386	0	0	0	0	0	0	0	0	0	0	0	0	0	0	0	0	0	0	0	0	0	0	0	0	0	0	0	0	0	0	0	0	0	0	0	0	0	0	0	0	0	0	0
		61	386	0	0	3.09671	0	0	0	0	0	0	0	0	0	3.12087	0	0	0	0	0	0	0	0	0	0	0	0	0	0	2.83164	0	0	0	0	0	0	0	0	0	0	0	0	0	0	0	0	0	0
		62	389.86	0	0	3.19303	0	0	0	0	0	0	0	0	0	3.36312	0	0	0	0	0	0	0	0	0	0	0	0	0	0	3.00225	0	0	0	0	0	0	0	0	0	0	0	0	0	0	0	0	0	0
		63	393.72	0	0	3.50796	0	0	0	0	3.51261	2.79092	0	0	0	3.17118	0	0	0	0	0	0	0	0	0	0	0	0	0	0	0	0	0	0	0	0	0	0	0	0	0	0	0	0	0	0	0	0	0
		64	397.58	0	0	3.07341	0	0	0	0	0	0	0	0	0	3.34069	0	0	0	0	0	0	0	0	0	0	0	0	0	0	3.27795	0	0	0	0	0	0	0	0	0	0	0	0	0	0	0	0	0	0
		65	401.44	0	0	3.42077	0	0	0	0	0	0	0	0	0	3.46426	0	0	0	0	0	0	0	0	0	0	0	0	0	0	3.19848	0	0	0	0	0	0	0	0	0	0	0	0	0	0	0	0	0	0
		66	405.3	0	0	3.09303	0	0	0	0	0	0	0	0	0	4.00566	0	0	0	0	0	0	0	0	0	0	0	0	0	0	3.3693	0	0	0	0	0	3.26101	0	0	0	0	0	0	0	0	0	0	0	0
		67	409.16	0	0	0	0	0	0	0	0	0	0	0	0	3.65459	0	0	0	0	0	0	0	0	0	0	0	0	0	0	3.4384	0	0	0	0	0	0	0	0	3.87693	0	0	0	0	0	0	0	0	0
		68	413.02	0	0	3.24266	0	0	0	0	0	0	0	0	0	3.67974	0	0	0	0	0	0	0	0	0	0	0	0	0	0	3.24114	0	0	0	0	0	0	0	0	0	0	0	0	0	0	0	0	0	0
		69	416.88	0	0	3.34309	0	0	0	0	0	0	0	0	0	3.9747	0	0	0	0	0	0	0	0	0	0	0	0	0	0	3.26839	0	0	0	0	0	0	0	0	0	0	0	0	0	0	0	0	0	0
		70	420.74	0	0	3.6363	0	0	0	0	0	0	0	0	0	3.66113	0	0	0	0	0	0	0	0	0	0	0	0	0	0	3.21866	0	0	0	0	0	0	0	0	0	0	0	0	0	0	0	0	0	0
		71	424.6	0	0	3.6367	0	0	0	0	0	0	0	0	0	3.25369	0	0	0	0	0	0	0	0	0	0	0	0	0	0	3.63302	0	0	0	0	0	0	0	0	4.09729	0	0	0	0	0	2.8005	0	0	0
		72	428.46	0	0	3.14287	0	0	0	0	0	0	0	0	0	3.274	0	0	0	0	0	0	0	0	0	0	0	0	0	0	3.78277	0	0	0	0	0	0	0	0	0	0	0	0	0	0	0	0	0	0
		73	432.32	0	2.76032	3.67275	0	0	0	0	0	0	0	0	0	3.01234	0	0	0	0	0	0	0	0	0	0	0	0	0	0	3.55378	0	0	0	0	0	0	0	0	0	0	0	0	0	0	0	0	0	0
		74	436.18	0	0	3.30817	0	0	0	0	0	0	0	0	0	3.26313	0	0	0	0	0	0	0	0	0	0	0	0	0	0	3.58591	0	0	0	0	0	0	0	0	0	0	0	0	0	0	3.02832	0	0	0
		75	440.04	3.1706	0	3.52383	0	0	0	0	0	0	0	0	0	3.82904	0	0	0	0	0	0	0	0	0	0	0	0	0	0	3.35559	0	0	0	0	0	0	0	0	0	0	0	2.8552	0	0	0	0	0	0
		76	443.9	2.97607	0	3.46844	0	0	0	0	0	0	0	0	0	3.21354	0	0	0	0	0	0	0	0	0	0	0	0	0	0	3.35681	0	0	0	0	0	0	0	0	0	0	0	0	0	0	0	0	0	0
		77	447.76	2.74515	0	3.51967	0	0	0	0	0	0	0	0	0	3.45187	3.21126	0	0	0	0	0	0	0	0	0	0	0	0	0	4.12645	0	0	0	0	3.03004	0	0	0	0	0	0	0	0	0	3.41369	0	0	0
		78	451.62	3.42409	0	3.76737	0	0	0	0	0	2.97473	0	0	0	3.21655	0	0	0	0	3.34308	3.00473	0	0	0	0	0	0	0	0	3.64793	0	0	0	0	0	0	0	0	0	0	0	0	0	0	0	0	0	0
		79	455.48	3.17766	0	4.01007	0	0	0	0	0	3.2901	0	0	0	3.38986	0	0	0	0	0	0	0	0	0	0	0	0	0	0	3.79058	0	0	0	0	0	0	0	0	0	0	0	0	0	0	0	0	0	0
[truncated: 539 more rows]
[truncated: 19 more columns]
