# Supplementary material for: Quantitative imaging of transcription in living Drosophila embryos reveals the impact of core promoter motifs on promoter state dynamics
Source: Nat Commun. 2021 Jul 23;12:4504. doi: 10.1038/s41467-021-24461-6 (PMC8302612; doi:10.1038/s41467-021-24461-6)
Supplement: Supplementary file 13 — Source Data [file 41467_2021_24461_MOESM13_ESM.zip › NatComm Source Data/snaE-snaTATAlightPr/snaTATAlightPr M5 - ComprehensiveActivationData.xls]

## Sheet: Sheet 1
						Time	Frame	Active Nucs	Cumulative Active Nucs
Tot Nucs Numb	46					173.7	0	0	0
Region						177.56	1	0	0
X1	33					181.42	2	0	0
X2	60					185.28	3	0	0
Y1	-25					189.14	4	0	0
Y2	25					193	5	0	0
						196.86	6	0	0
Filter Parameters						200.72	7	0	0
Zeros	2					204.58	8	0	0
Ones	30					208.44	9	0	0
Pix Size	0.1312					212.3	10	0	0
						216.16	11	0	0
						220.02	12	0	0
						223.88	13	0	0
						227.74	14	0	0
						231.6	15	0	0
						235.46	16	0	0
						239.32	17	0	0
						243.18	18	0	0
						247.04	19	0	0
						250.9	20	0	0
						254.76	21	0	0
						258.62	22	0	0
						262.48	23	0	0
						266.34	24	0	0
						270.2	25	0	0
						274.06	26	0	0
						277.92	27	0	0
						281.78	28	0	0
						285.64	29	0	0
						289.5	30	0	0
						293.36	31	0	0
						297.22	32	0	0
						301.08	33	0	0
						304.94	34	0	0
						308.8	35	0	0
						312.66	36	0	0
						316.52	37	0	0
						320.38	38	0	0
						324.24	39	0	0
						328.1	40	0	0
						331.96	41	0	0
						335.82	42	0	0
						339.68	43	0	0
						343.54	44	0	0
						347.4	45	0	0
						351.26	46	0	0
						355.12	47	0	0
						358.98	48	0	0
						362.84	49	0	0
						366.7	50	0	0
						370.56	51	0	0
						374.42	52	0	0
						378.28	53	0	0
						382.14	54	0	0
						386	55	0	0
						389.86	56	0	0
						393.72	57	0	0
						397.58	58	0	0
						401.44	59	0	0
						405.3	60	1	1
						409.16	61	1	1
						413.02	62	1	1
						416.88	63	1	1
						420.74	64	1	1
						424.6	65	1	1
						428.46	66	1	1
						432.32	67	1	1
						436.18	68	1	1
						440.04	69	1	1
						443.9	70	1	1
						447.76	71	1	1
						451.62	72	1	1
						455.48	73	1	1
						459.34	74	1	1
						463.2	75	1	1
						467.06	76	1	1
						470.92	77	1	1
						474.78	78	2	2
						478.64	79	2	2
						482.5	80	2	2
						486.36	81	2	2
						490.22	82	2	2
						494.08	83	2	2
						497.94	84	2	2
						501.8	85	2	2
						505.66	86	2	2
						509.52	87	2	2
						513.38	88	3	3
						517.24	89	3	3
						521.1	90	3	3
						524.96	91	2	3
						528.82	92	2	3
						532.68	93	2	3
						536.54	94	2	3
						540.4	95	2	3
						544.26	96	2	3
						548.12	97	3	4
						551.98	98	3	4
						555.84	99	3	4
						559.7	100	3	4
						563.56	101	3	4
						567.42	102	3	4
						571.28	103	3	4
						575.14	104	3	4
						579	105	3	4
						582.86	106	4	5
						586.72	107	4	5
						590.58	108	4	5
						594.44	109	4	5
						598.3	110	4	5
						602.16	111	4	5
						606.02	112	4	5
						609.88	113	4	5
						613.74	114	4	5
						617.6	115	4	5
						621.46	116	4	5
						625.32	117	4	5
						629.18	118	4	5
						633.04	119	4	5
						636.9	120	4	5
						640.76	121	4	5
						644.62	122	5	6
						648.48	123	5	6
						652.34	124	5	6
						656.2	125	5	6
						660.06	126	5	6
						663.92	127	5	6
						667.78	128	5	6
						671.64	129	5	6
						675.5	130	5	6
						679.36	131	4	6
						683.22	132	4	6
						687.08	133	3	6
						690.94	134	4	6
						694.8	135	4	6
						698.66	136	4	6
						702.52	137	4	6
						706.38	138	4	6
						710.24	139	4	6
						714.1	140	4	6
						717.96	141	4	6
						721.82	142	4	6
						725.68	143	4	6
						729.54	144	4	6
						733.4	145	4	6
						737.26	146	5	6
						741.12	147	5	6
						744.98	148	5	6
						748.84	149	5	6
						752.7	150	5	6
						756.56	151	5	6
						760.42	152	5	6
						764.28	153	5	6
						768.14	154	5	6
						772	155	5	6
						775.86	156	5	6
						779.72	157	5	6
						783.58	158	5	6
						787.44	159	5	6
						791.3	160	5	6
						795.16	161	6	7
						799.02	162	6	7
						802.88	163	6	7
						806.74	164	6	7
						810.6	165	6	7
						814.46	166	6	7
						818.32	167	7	8
						822.18	168	7	8
						826.04	169	7	8
						829.9	170	8	9
						833.76	171	8	9
						837.62	172	8	9
						841.48	173	8	9
						845.34	174	8	9
						849.2	175	8	9
						853.06	176	8	9
						856.92	177	9	10
						860.78	178	9	10
						864.64	179	9	10
						868.5	180	9	10
						872.36	181	9	10
						876.22	182	9	10
						880.08	183	9	10
						883.94	184	9	10
						887.8	185	9	10
						891.66	186	9	10
						895.52	187	9	10
						899.38	188	9	10
						903.24	189	9	10
						907.1	190	9	10
						910.96	191	9	10
						914.82	192	9	10
						918.68	193	8	10
						922.54	194	8	10
						926.4	195	8	10
						930.26	196	8	10
						934.12	197	8	10
						937.98	198	8	10
						941.84	199	8	10
						945.7	200	7	10
						949.56	201	7	10
						953.42	202	7	10
						957.28	203	7	10
						961.14	204	7	10
						965	205	7	10
						968.86	206	7	10
						972.72	207	7	10
						976.58	208	7	10
						980.44	209	7	10
						984.3	210	7	10
						988.16	211	7	10
						992.02	212	7	10
						995.88	213	7	10
						999.74	214	6	10
						1003.6	215	7	11
						1007.46	216	7	11
						1011.32	217	8	12
						1015.18	218	9	13
						1019.04	219	9	13
						1022.9	220	9	13
						1026.76	221	9	13
						1030.62	222	9	13
						1034.48	223	8	13
						1038.34	224	8	13
						1042.2	225	8	13
						1046.06	226	8	13
						1049.92	227	8	13
						1053.78	228	8	13
						1057.64	229	8	13
						1061.5	230	8	13
						1065.36	231	8	13
						1069.22	232	8	13
						1073.08	233	8	13
						1076.94	234	8	13
						1080.8	235	9	14
						1084.66	236	9	14
						1088.52	237	9	14
						1092.38	238	9	14
						1096.24	239	9	14
						1100.1	240	8	14
						1103.96	241	8	14
						1107.82	242	8	14
						1111.68	243	8	14
						1115.54	244	8	14
						1119.4	245	8	14
						1123.26	246	8	14
						1127.12	247	8	14
						1130.98	248	8	14
						1134.84	249	8	14
						1138.7	250	10	15
						1142.56	251	10	15
						1146.42	252	10	15
						1150.28	253	10	15
						1154.14	254	10	15
						1158	255	10	15
						1161.86	256	10	15
						1165.72	257	10	15
						1169.58	258	10	15
						1173.44	259	10	15
						1177.3	260	10	15
						1181.16	261	9	15
						1185.02	262	9	15
						1188.88	263	9	15
						1192.74	264	9	15
						1196.6	265	9	15
						1200.46	266	9	15
						1204.32	267	8	15
						1208.18	268	8	15
						1212.04	269	8	15
						1215.9	270	8	15
						1219.76	271	8	15
						1223.62	272	8	15
						1227.48	273	8	15
						1231.34	274	9	15
						1235.2	275	9	15
						1239.06	276	9	15
						1242.92	277	9	15
						1246.78	278	8	15
						1250.64	279	8	15
						1254.5	280	8	15
						1258.36	281	8	15
						1262.22	282	8	15
						1266.08	283	8	15
						1269.94	284	9	15
						1273.8	285	9	15
						1277.66	286	9	15
						1281.52	287	9	15
						1285.38	288	10	16
						1289.24	289	10	16
						1293.1	290	10	16
						1296.96	291	10	16
						1300.82	292	9	16
						1304.68	293	9	16
						1308.54	294	8	16
						1312.4	295	8	16
						1316.26	296	8	16
						1320.12	297	8	16
						1323.98	298	7	16
						1327.84	299	7	16
						1331.7	300	7	16
						1335.56	301	7	16
						1339.42	302	6	16
						1343.28	303	6	16
						1347.14	304	6	16
						1351	305	6	16
						1354.86	306	6	16
						1358.72	307	5	16
						1362.58	308	5	16
						1366.44	309	6	17
						1370.3	310	6	17
						1374.16	311	6	17
						1378.02	312	6	17
						1381.88	313	6	17
						1385.74	314	6	17
						1389.6	315	6	17
						1393.46	316	6	17
						1397.32	317	6	17
						1401.18	318	6	17
						1405.04	319	6	17
						1408.9	320	6	18
						1412.76	321	5	18
						1416.62	322	6	18
						1420.48	323	6	18
						1424.34	324	6	18
						1428.2	325	7	19
						1432.06	326	7	19
						1435.92	327	7	19
						1439.78	328	7	19
						1443.64	329	7	19
						1447.5	330	7	19
						1451.36	331	7	19
						1455.22	332	7	19
						1459.08	333	7	19
						1462.94	334	8	20
						1466.8	335	8	20
						1470.66	336	8	20
						1474.52	337	9	20
						1478.38	338	9	20
						1482.24	339	10	21
						1486.1	340	12	22
						1489.96	341	13	23
						1493.82	342	13	23
						1497.68	343	13	23
						1501.54	344	14	24
						1505.4	345	14	24
						1509.26	346	14	24
						1513.12	347	14	24
						1516.98	348	15	24
						1520.84	349	15	24
						1524.7	350	15	24
						1528.56	351	15	24
						1532.42	352	15	24
						1536.28	353	16	24
						1540.14	354	16	24
						1544	355	17	25
						1547.86	356	18	25
						1551.72	357	18	25
						1555.58	358	18	25
						1559.44	359	18	25
						1563.3	360	18	25
						1567.16	361	17	25
						1571.02	362	17	25
						1574.88	363	17	25
						1578.74	364	17	25
						1582.6	365	17	25
						1586.46	366	17	25
						1590.32	367	17	25
						1594.18	368	17	25
						1598.04	369	17	25
						1601.9	370	17	25
						1605.76	371	19	27
						1609.62	372	20	27
						1613.48	373	20	27
						1617.34	374	20	27
						1621.2	375	19	27
						1625.06	376	20	28
						1628.92	377	19	28
						1632.78	378	19	28
						1636.64	379	19	28
						1640.5	380	19	28
						1644.36	381	19	28
						1648.22	382	18	28
						1652.08	383	18	28
						1655.94	384	18	28
						1659.8	385	18	28
						1663.66	386	17	28
						1667.52	387	16	28
						1671.38	388	16	28
						1675.24	389	15	28
						1679.1	390	15	28
						1682.96	391	15	28
						1686.82	392	15	28
						1690.68	393	16	28
						1694.54	394	16	28
						1698.4	395	16	28
						1702.26	396	15	28
						1706.12	397	14	28
						1709.98	398	12	28
						1713.84	399	11	28
						1717.7	400	11	29
						1721.56	401	11	29
						1725.42	402	11	29
						1729.28	403	10	29
						1733.14	404	10	30
						1737	405	10	30
						1740.86	406	10	30
						1744.72	407	10	30
						1748.58	408	10	30
						1752.44	409	10	30
						1756.3	410	10	30
						1760.16	411	10	30
						1764.02	412	10	30
						1767.88	413	12	31
						1771.74	414	12	31
						1775.6	415	12	31
						1779.46	416	11	31
						1783.32	417	11	31
						1787.18	418	11	31
						1791.04	419	11	31
						1794.9	420	11	31
						1798.76	421	12	31
						1802.62	422	12	31
						1806.48	423	12	31
						1810.34	424	13	32
						1814.2	425	13	32
						1818.06	426	13	32
						1821.92	427	12	32
						1825.78	428	12	32
						1829.64	429	12	32
						1833.5	430	12	32
						1837.36	431	12	32
						1841.22	432	12	32
						1845.08	433	12	32
						1848.94	434	12	32
						1852.8	435	12	32
						1856.66	436	12	32
						1860.52	437	12	32
						1864.38	438	12	32
						1868.24	439	12	32
						1872.1	440	12	32
						1875.96	441	13	32
						1879.82	442	13	32
						1883.68	443	13	32
						1887.54	444	13	32
						1891.4	445	13	32
						1895.26	446	12	32
						1899.12	447	11	32
						1902.98	448	13	32
						1906.84	449	13	32
						1910.7	450	12	32
						1914.56	451	11	32
						1918.42	452	12	32
						1922.28	453	11	32
						1926.14	454	12	33
						1930	455	12	33
						1933.86	456	12	33
						1937.72	457	12	33
						1941.58	458	12	33
						1945.44	459	12	33
						1949.3	460	12	33
						1953.16	461	12	34
						1957.02	462	14	35
						1960.88	463	14	35
						1964.74	464	13	35
						1968.6	465	13	35
						1972.46	466	14	36
						1976.32	467	14	36
						1980.18	468	14	36
						1984.04	469	14	36
						1987.9	470	14	36
						1991.76	471	14	36
						1995.62	472	14	36
						1999.48	473	15	36
						2003.34	474	15	36
						2007.2	475	16	37
						2011.06	476	16	37
						2014.92	477	16	37
						2018.78	478	17	37
						2022.64	479	17	37
						2026.5	480	18	37
						2030.36	481	18	37
						2034.22	482	18	37
						2038.08	483	18	37
						2041.94	484	18	37
						2045.8	485	18	37
						2049.66	486	18	37
						2053.52	487	18	37
						2057.38	488	18	37
						2061.24	489	18	37
						2065.1	490	18	37
						2068.96	491	18	37
						2072.82	492	18	37
						2076.68	493	19	37
						2080.54	494	19	37
						2084.4	495	19	37
						2088.26	496	18	37
						2092.12	497	18	37
						2095.98	498	17	37
						2099.84	499	16	37
						2103.7	500	16	37
						2107.56	501	16	37
						2111.42	502	15	37
						2115.28	503	17	38
						2119.14	504	17	38
						2123	505	17	38
						2126.86	506	16	38
						2130.72	507	17	38
						2134.58	508	17	38
						2138.44	509	16	38
						2142.3	510	16	38
						2146.16	511	16	38
						2150.02	512	16	38
						2153.88	513	15	38
						2157.74	514	15	38
						2161.6	515	15	38
						2165.46	516	16	38
						2169.32	517	16	38
						2173.18	518	16	38
						2177.04	519	15	38
						2180.9	520	15	38
						2184.76	521	15	38
						2188.62	522	14	38
						2192.48	523	14	38
						2196.34	524	16	38
						2200.2	525	15	38
						2204.06	526	15	38
						2207.92	527	16	38
						2211.78	528	16	38
						2215.64	529	16	38
						2219.5	530	15	38
						2223.36	531	15	38
						2227.22	532	15	38
						2231.08	533	15	38
						2234.94	534	16	38
						2238.8	535	16	38
						2242.66	536	16	38
						2246.52	537	17	38
						2250.38	538	17	38
						2254.24	539	17	38
						2258.1	540	19	38
						2261.96	541	19	38
						2265.82	542	19	38
						2269.68	543	19	38
						2273.54	544	17	38
						2277.4	545	17	38
						2281.26	546	17	38
						2285.12	547	16	38
						2288.98	548	16	38
						2292.84	549	16	38
						2296.7	550	16	38
						2300.56	551	16	38
						2304.42	552	16	38
						2308.28	553	16	38
						2312.14	554	16	38
						2316	555	16	38
						2319.86	556	16	38
						2323.72	557	16	38
						2327.58	558	15	38
						2331.44	559	14	38
						2335.3	560	13	38
						2339.16	561	13	38
						2343.02	562	12	38
						2346.88	563	12	38
						2350.74	564	12	38
						2354.6	565	12	38
						2358.46	566	12	38
						2362.32	567	12	38
						2366.18	568	12	38
						2370.04	569	12	38
						2373.9	570	12	38
						2377.76	571	11	38
						2381.62	572	11	38
						2385.48	573	11	38
						2389.34	574	11	38
						2393.2	575	10	38
						2397.06	576	10	38
						2400.92	577	10	38
						2404.78	578	10	38
						2408.64	579	10	38
						2412.5	580	10	38
						2416.36	581	10	38
						2420.22	582	8	38
						2424.08	583	7	38
						2427.94	584	7	38
						2431.8	585	7	38
						2435.66	586	7	38
						2439.52	587	7	38
						2443.38	588	7	38
						2447.24	589	7	38
						2451.1	590	5	38
						2454.96	591	5	38
