# Supplementary material for: Quantitative imaging of transcription in living Drosophila embryos reveals the impact of core promoter motifs on promoter state dynamics
Source: Nat Commun. 2021 Jul 23;12:4504. doi: 10.1038/s41467-021-24461-6 (PMC8302612; doi:10.1038/s41467-021-24461-6)
Supplement: Supplementary file 13 — Source Data [file 41467_2021_24461_MOESM13_ESM.zip › NatComm Source Data/snaE-snaTATAlightPr/snaTATAlightPr M1 - DividedByBackground_SpatialSelected.xls]

## Sheet: Spots by Background
		Frame	Time	SptId_13	SptId_14	SptId_15	SptId_16	SptId_17	SptId_20	SptId_21	SptId_23	SptId_25	SptId_26	SptId_27	SptId_29	SptId_30	SptId_32	SptId_33	SptId_35	SptId_36	SptId_37	SptId_39	SptId_42	SptId_43	SptId_44	SptId_45	SptId_46	SptId_47	SptId_48	SptId_52	SptId_53	SptId_54	SptId_55	SptId_57	SptId_58	SptId_61	SptId_62	SptId_63	SptId_64	SptId_67	SptId_68	SptId_69	SptId_70	SptId_71	SptId_72	SptId_76	SptId_77	SptId_80	SptId_82
		0	258.62	0	0	0	0	0	0	0	0	0	0	0	0	0	0	0	0	0	0	0	0	0	0	0	0	0	0	0	0	0	0	0	0	0	0	0	0	0	0	0	0	0	0	0	0	0	0
		1	262.48	0	0	0	0	0	0	0	0	0	0	0	0	0	0	0	0	0	0	0	0	0	0	0	0	0	0	0	0	0	0	0	0	0	0	0	0	0	0	0	0	0	0	0	0	0	0
		2	266.34	0	0	0	0	0	0	0	0	0	0	0	0	0	0	0	0	0	0	0	0	0	0	0	0	0	0	0	0	0	0	0	0	0	0	0	0	0	0	0	0	0	0	0	0	0	0
		3	270.2	0	0	0	0	0	0	0	0	0	0	0	0	0	0	0	0	0	0	0	0	0	0	0	0	0	0	0	0	0	0	0	0	0	0	0	0	0	0	0	0	0	0	0	0	0	0
		4	274.06	0	0	0	0	0	0	0	0	27.7232	0	0	0	0	0	0	0	0	0	0	0	0	0	0	0	0	0	0	0	0	0	0	0	0	0	0	0	0	0	0	0	0	0	0	0	0	0
		5	277.92	0	0	0	0	0	0	0	0	0	0	0	0	0	0	0	0	0	0	0	0	0	0	0	0	0	0	0	0	0	0	0	0	0	0	0	0	0	0	0	0	0	0	0	0	0	0
		6	281.78	0	0	0	0	0	0	0	0	0	0	0	0	0	0	0	0	0	0	0	0	0	19.5705	0	0	0	0	0	0	0	0	0	0	0	0	0	0	0	0	0	0	0	0	0	0	0	0
		7	285.64	0	0	0	0	0	0	0	0	0	0	0	0	0	0	0	0	0	0	0	0	0	0	0	0	0	0	0	0	0	0	0	0	0	0	0	0	0	0	0	0	0	0	0	0	0	0
		8	289.5	0	0	0	0	0	0	0	0	0	0	0	0	0	0	0	0	0	0	0	0	0	0	0	0	0	0	0	0	0	0	0	0	0	0	0	0	0	0	0	0	0	0	0	0	0	0
		9	293.36	0	0	0	0	0	0	0	0	0	0	0	0	0	0	0	0	0	0	0	0	0	0	0	0	0	0	0	0	0	0	0	0	0	0	0	0	0	0	0	0	0	0	0	0	0	0
		10	297.22	0	0	0	0	0	0	0	0	0	0	0	0	0	0	22.5646	0	0	0	0	0	0	0	0	0	0	0	0	0	0	0	0	0	0	0	0	0	0	0	0	0	0	0	0	0	0	0
		11	301.08	0	0	0	0	0	0	0	0	0	0	0	0	0	0	0	0	0	0	0	0	0	0	0	0	0	0	0	0	0	0	0	0	0	0	0	0	0	0	0	0	0	0	0	0	0	0
		12	304.94	0	0	0	0	0	0	0	0	0	0	0	0	0	0	0	0	0	0	0	0	0	0	0	0	0	0	0	0	0	0	0	0	0	0	0	0	0	0	0	0	0	0	0	0	0	0
		13	308.8	0	0	0	0	0	0	0	0	0	0	0	0	0	0	0	0	0	0	0	0	0	0	0	0	0	0	0	0	0	0	0	0	0	0	0	0	0	0	0	0	0	0	0	0	0	0
		14	312.66	0	0	0	0	0	0	0	0	0	0	0	0	0	0	0	0	0	0	0	0	0	0	0	0	0	0	0	0	0	0	0	0	0	0	0	0	0	0	0	0	0	0	0	0	0	0
		15	316.52	0	0	0	0	0	0	0	0	0	0	0	0	0	0	0	0	0	0	0	0	0	0	0	0	0	0	0	0	0	0	0	0	0	0	0	0	0	0	0	0	0	0	0	0	0	0
		16	320.38	0	0	0	0	0	0	0	0	0	0	0	0	0	0	0	0	0	0	0	0	0	0	0	0	0	0	0	0	0	0	0	0	0	0	0	0	0	0	0	0	0	0	0	0	0	0
		17	324.24	0	0	0	0	0	0	0	0	0	0	0	0	0	0	0	0	0	0	0	0	0	0	0	0	0	0	0	0	0	0	0	0	0	0	0	0	0	0	0	0	0	0	0	0	0	0
		18	328.1	0	0	0	0	0	0	0	0	0	0	0	0	0	0	0	0	0	0	0	0	0	0	0	0	0	0	0	0	0	0	0	0	0	0	0	0	0	0	0	0	0	0	0	0	0	0
		19	331.96	0	0	0	0	0	0	0	0	0	0	0	0	0	0	0	0	0	0	0	0	0	0	0	0	0	0	0	0	0	0	0	0	0	0	0	0	0	0	0	0	0	0	0	0	0	0
		20	335.82	23.3586	0	0	0	0	0	0	0	0	0	0	0	0	0	0	0	0	0	0	0	0	0	0	0	0	0	0	0	0	0	0	0	0	0	0	0	0	0	0	0	0	0	0	0	0	0
		21	339.68	0	0	0	0	0	0	0	0	0	0	0	0	0	0	0	0	0	0	0	0	0	0	0	0	0	0	0	0	0	0	0	0	0	0	0	0	0	0	0	0	0	0	0	0	0	0
		22	343.54	0	21.369	0	0	0	0	0	0	0	0	0	0	0	0	0	0	0	0	0	0	0	0	0	0	0	0	0	0	0	0	0	0	0	0	0	0	0	0	0	0	0	0	0	0	0	0
		23	347.4	0	0	0	0	0	0	0	0	0	0	0	0	0	0	0	0	0	0	0	0	0	0	0	0	0	0	0	0	0	0	0	0	0	0	0	0	0	0	0	0	0	0	0	0	0	0
		24	351.26	0	0	0	0	0	0	0	0	0	0	0	0	0	0	0	0	0	0	0	0	0	0	0	0	0	0	0	0	0	0	0	0	0	0	0	0	0	0	0	0	0	0	0	0	0	0
		25	355.12	0	0	0	0	0	0	0	0	0	0	0	0	0	0	0	0	0	0	0	0	0	0	0	0	0	0	0	0	0	0	0	0	0	0	0	0	0	0	0	0	0	0	0	0	0	0
		26	358.98	0	0	0	0	0	0	0	0	0	0	0	0	0	0	0	0	0	0	0	0	0	0	0	0	0	0	0	0	0	0	0	0	0	0	0	0	0	0	0	0	0	0	0	0	0	0
		27	362.84	0	0	0	0	0	0	0	0	0	0	0	0	0	0	0	0	0	0	0	0	0	0	0	0	0	0	0	0	0	0	0	0	0	0	0	0	0	0	0	0	0	0	0	0	0	0
		28	366.7	0	0	0	0	0	0	0	0	0	0	0	0	0	0	0	0	0	0	0	0	0	0	0	0	0	0	0	0	0	0	0	0	0	0	0	0	0	0	0	0	0	0	0	20.4651	0	0
		29	370.56	0	0	0	0	0	0	0	0	0	0	0	0	0	21.528	0	0	0	0	0	0	0	0	0	0	0	0	0	0	0	0	0	0	0	0	0	0	0	0	0	0	0	0	0	0	0	0
		30	374.42	0	0	0	0	0	0	0	0	0	0	0	0	0	0	0	0	0	0	0	0	0	0	0	0	0	0	0	0	0	0	0	0	0	0	0	0	0	0	0	0	0	0	0	0	0	0
		31	378.28	0	0	0	0	0	0	0	0	0	0	0	0	0	0	0	0	0	0	0	0	0	0	0	0	0	0	0	0	0	0	0	0	0	25.655	0	0	0	0	0	0	0	0	0	0	0	0
		32	382.14	0	0	0	0	0	0	0	0	0	0	0	0	0	36.3642	0	0	0	0	0	0	0	0	0	0	0	0	0	0	0	0	0	0	0	0	0	0	0	0	0	0	30.9657	0	0	0	0	0
		33	386	0	0	0	0	0	0	0	0	0	0	0	0	0	74.5989	0	0	0	0	0	0	0	0	0	0	0	0	0	0	0	0	0	0	0	0	0	0	0	0	0	0	0	0	0	0	0	0
		34	389.86	0	0	0	0	0	0	0	0	0	0	0	0	0	52.4416	0	0	0	0	0	0	0	0	0	0	0	0	0	0	0	0	0	0	18.3214	0	0	0	0	0	0	0	0	0	0	0	0	0
		35	393.72	0	0	0	0	0	0	0	0	0	0	0	0	0	47.8632	0	0	0	0	0	0	0	0	0	0	0	0	0	0	0	0	0	0	0	0	0	0	0	0	0	0	0	0	0	0	0	0
		36	397.58	0	0	0	0	0	0	0	0	0	0	0	0	0	62.3195	0	0	0	0	0	0	0	0	0	0	0	0	0	0	0	0	0	0	0	0	0	0	0	0	0	0	0	0	0	0	0	0
		37	401.44	0	0	0	0	25.0517	0	0	0	0	0	0	0	0	47.6971	0	0	0	0	0	0	0	0	0	0	0	0	0	0	0	0	0	0	0	0	0	0	0	0	0	0	0	0	0	0	0	0
		38	405.3	0	0	0	0	0	0	0	0	0	0	0	0	0	85.9865	0	0	0	0	0	0	0	0	0	0	0	0	0	0	0	22.2208	0	0	0	0	0	0	0	0	0	0	0	0	0	0	0	0
		39	409.16	0	0	0	0	0	0	0	0	0	0	0	0	0	97.0153	0	0	0	0	0	0	0	0	0	30.9399	0	0	0	0	0	0	0	0	0	0	0	0	0	0	0	0	0	0	0	0	0	0
		40	413.02	0	0	0	0	0	0	0	0	0	0	0	0	0	119.626	0	0	0	0	0	0	0	0	0	0	0	0	0	0	0	0	0	0	0	0	0	0	0	0	0	0	0	0	0	0	0	0
		41	416.88	0	0	0	0	0	0	0	0	0	0	0	0	0	102.972	0	0	0	0	0	0	0	0	0	0	0	0	0	0	0	0	0	0	0	0	0	0	0	0	0	0	0	0	23.7983	0	0	0
		42	420.74	0	0	0	0	0	0	0	0	0	0	0	0	0	104.309	0	0	0	0	0	0	0	0	0	20.6915	0	23.6609	0	0	0	0	0	0	0	0	0	0	0	0	0	0	0	0	0	0	0	0
		43	424.6	0	0	0	0	0	0	0	0	0	0	0	0	0	86.0752	0	0	0	0	0	0	0	0	0	67.9405	0	0	0	0	0	0	0	0	0	0	0	0	0	0	0	0	0	0	0	0	0	0
		44	428.46	0	0	0	0	0	0	0	0	0	0	0	0	0	140.615	0	0	0	0	0	0	0	0	0	0	0	0	0	0	44.8133	0	0	0	0	27.884	0	0	0	0	0	0	0	28.6672	0	0	0	0
		45	432.32	0	0	0	0	0	0	0	0	0	0	0	0	0	122.208	0	0	0	0	0	0	0	0	0	0	0	0	0	0	0	0	0	0	0	0	0	0	0	0	0	0	0	0	0	0	0	0
		46	436.18	0	0	0	0	0	0	0	0	0	0	0	0	0	90.8949	0	0	0	0	0	0	0	0	0	38.9427	0	0	0	0	54.7304	0	0	0	0	0	0	0	0	0	0	0	0	0	0	0	0	0
		47	440.04	0	0	0	0	0	0	0	0	0	0	0	0	0	152.631	0	22.0485	0	0	0	0	0	0	0	42.9169	0	0	0	0	22.6015	22.9325	0	0	0	21.0173	0	0	0	0	0	0	0	0	0	0	0	0
		48	443.9	0	0	0	0	0	0	0	0	0	0	0	0	0	163.441	0	0	0	0	0	0	0	0	0	43.9653	0	0	0	0	24.1504	0	0	0	0	0	0	0	0	0	0	0	0	0	0	0	0	0
		49	447.76	0	0	0	0	0	0	0	0	0	0	0	0	0	151.128	0	0	0	0	0	0	0	0	0	49.9408	0	0	0	0	0	0	0	0	0	62.2283	0	0	0	0	0	0	0	0	0	0	0	0
		50	451.62	0	0	0	0	0	28.4551	0	0	0	0	0	0	0	171.596	0	0	0	0	0	0	0	0	0	69.9104	0	0	0	0	46.0928	0	0	0	0	49.8154	0	0	0	0	0	0	0	0	24.4963	0	0	0
		51	455.48	0	0	0	0	0	0	0	0	0	0	0	0	0	169.321	0	0	0	0	0	0	0	0	0	25.0824	0	0	0	0	0	0	0	0	0	69.5878	0	0	0	0	0	0	0	0	29.4227	0	0	0
		52	459.34	0	0	0	0	0	39.6808	0	0	0	0	0	0	0	122.036	0	0	0	0	0	0	0	0	0	46.3189	0	0	0	0	0	0	0	0	0	66.0807	0	0	0	0	0	0	0	0	38.7969	0	0	0
		53	463.2	0	0	0	0	0	0	0	0	0	0	33.9942	0	0	110.239	0	0	0	0	0	0	0	0	0	39.1175	0	0	0	0	33.1339	0	0	0	0	24.7098	0	0	0	0	0	0	0	0	51.727	0	0	0
		54	467.06	0	0	0	0	0	28.9418	28.6814	0	0	0	0	0	0	160.823	0	0	0	0	0	0	0	0	0	22.6109	0	0	0	0	38.4635	0	0	0	0	43.9839	0	0	0	0	0	0	0	0	22.3907	0	0	0
		55	470.92	0	0	0	0	0	30.7373	0	0	0	0	0	0	0	136.02	0	0	0	0	0	0	0	0	0	0	0	0	0	0	0	0	0	0	0	0	0	0	0	0	0	0	0	0	55.5364	0	0	0
		56	474.78	0	0	0	0	0	0	0	0	0	0	0	0	0	191.384	0	0	0	0	0	0	0	0	0	64.0278	0	0	0	0	36.4357	0	0	0	0	94.4466	0	0	0	0	0	0	0	0	42.662	0	0	0
		57	478.64	0	0	0	0	0	0	0	0	0	0	0	0	0	169.231	0	0	0	0	0	0	0	0	0	75.7821	0	0	0	0	0	0	0	0	0	67.4928	0	0	0	0	0	0	0	39.9799	82.107	0	0	0
		58	482.5	0	0	0	0	0	43.0284	0	0	0	0	0	0	0	213.635	0	0	0	0	0	0	0	44.2717	0	42.7796	0	0	0	0	33.216	0	0	0	0	49.2528	0	0	0	0	0	0	0	0	60.6812	0	0	0
		59	486.36	0	0	0	0	0	40.0109	0	0	0	0	0	0	0	148.723	0	0	0	0	0	0	0	43.2952	0	0	0	0	0	0	32.2509	0	0	0	0	94.8129	0	0	0	0	0	0	0	0	84.7468	0	0	0
		60	490.22	0	0	0	0	0	35.9579	0	0	0	0	0	0	0	133.433	0	0	0	0	0	0	0	19.2722	0	57.2045	0	0	0	0	30.0802	0	0	0	0	65.6066	0	0	0	0	0	0	0	0	70.5288	0	0	0
		61	494.08	0	0	0	0	0	47.2992	0	0	0	0	0	0	0	179.834	0	0	0	0	0	0	0	19.7645	0	77.785	0	0	0	0	40.4423	0	0	0	0	68.0129	0	0	0	0	0	0	25.3936	0	82.343	0	0	0
		62	497.94	0	0	0	0	0	27.2239	0	0	0	21.6104	0	0	0	151.715	0	0	0	0	0	0	0	0	0	34.6237	0	0	0	0	40.6112	0	0	0	0	96.3259	0	0	0	0	0	0	0	0	57.3375	0	0	0
		63	501.8	0	0	0	0	0	54.8801	0	0	0	0	0	0	0	179.134	0	0	0	0	0	0	0	0	0	32.7386	0	0	0	0	61.6544	0	0	0	0	78.6908	0	0	0	0	0	0	25.5262	0	101.064	0	0	0
		64	505.66	0	0	0	0	0	58.5849	0	0	0	0	0	0	0	105.163	0	0	0	0	0	0	0	0	0	37.5606	0	0	0	0	39.4895	0	0	0	0	117.331	0	0	0	0	0	0	71.4422	0	106.271	0	0	0
		65	509.52	0	0	0	0	0	0	0	0	0	0	0	0	0	192.231	0	0	0	0	0	0	0	20.361	0	50.4172	0	0	0	0	56.312	0	0	0	0	93.3653	0	0	0	0	0	0	0	0	88.9965	0	0	0
		66	513.38	0	0	0	0	0	99.3415	0	0	0	0	0	0	0	100.465	0	0	0	0	0	0	34.5045	33.4887	20.3091	57.8178	0	0	0	0	75.2985	0	0	0	0	119.126	0	0	0	0	0	0	29.3688	0	72.9211	0	0	0
		67	517.24	0	0	0	0	0	40.0996	0	0	0	0	0	0	0	123.01	0	0	0	0	0	0	0	0	0	59.3045	0	0	0	0	36	0	0	0	0	98.7715	0	0	0	0	0	0	63.4904	0	113.267	0	0	0
		68	521.1	0	0	0	0	0	124.324	0	0	0	0	0	0	0	146.076	0	0	0	0	0	0	0	41.4855	0	85.8136	0	0	0	0	76.3453	0	0	0	0	96.3723	0	0	0	0	0	0	0	0	40.3018	0	0	0
		69	524.96	0	0	0	0	0	39.0346	0	0	0	0	0	0	0	163.776	0	0	0	0	0	0	0	0	0	66.9536	0	0	0	0	75.3328	0	0	0	0	75.1025	0	0	0	0	0	0	48.3253	0	55.1542	0	0	0
		70	528.82	0	0	0	0	0	99.7496	0	0	0	0	0	0	0	153.873	0	0	0	23.0371	0	0	0	40.2291	0	54.7328	0	0	0	0	30.2584	0	0	0	0	127.685	0	0	0	0	0	0	48.0305	0	55.5714	0	0	0
		71	532.68	0	0	0	0	0	64.5877	0	0	0	0	0	0	0	123.221	0	0	0	0	0	0	0	28.5911	0	98.493	0	0	0	0	63.2392	0	0	0	0	84.1241	0	0	0	0	26.151	0	56.9394	0	66.3565	0	0	0
		72	536.54	0	0	0	0	0	45.1834	0	0	0	0	0	0	0	146.077	0	0	0	0	0	0	0	53.3451	0	25.9468	0	0	0	0	89.5033	0	0	0	0	97.5303	0	0	0	0	0	0	56.5083	0	122.382	0	0	0
		73	540.4	0	0	0	0	0	33.5502	0	0	0	0	0	0	0	109.464	0	0	0	0	0	0	0	0	30.5399	103.164	0	0	0	0	92.3928	0	0	0	0	59.2116	0	0	0	23.5152	0	0	46.0201	0	36.2277	0	0	0
		74	544.26	0	0	0	0	0	36.8785	0	0	0	0	0	0	0	78.8338	0	0	0	0	0	0	0	72.4319	0	66.022	0	0	0	0	69.8463	0	0	0	0	68.4212	0	0	0	0	40.8211	0	64.8572	0	77.6461	0	0	0
		75	548.12	0	0	0	0	0	24.4347	0	0	0	0	0	0	0	73.031	0	0	0	0	0	0	0	27.7764	0	71.4528	0	0	0	0	82.4775	0	0	0	0	56.5321	0	0	0	0	0	0	37.1431	0	79.6815	0	0	0
		76	551.98	0	0	0	0	0	70.4725	0	0	0	0	0	0	0	100.187	0	0	0	0	0	0	0	43.7442	0	89.3976	0	0	0	0	51.4423	0	0	0	0	85.9517	0	0	0	0	31.5598	0	51.4753	0	69.8376	0	0	0
		77	555.84	0	0	0	0	0	65.8899	0	0	0	0	0	0	0	69.8655	0	0	0	0	0	0	0	79.523	0	85.7453	0	0	0	0	75.3486	0	0	0	0	106.632	0	0	0	24.6267	0	0	0	0	72.7405	0	0	0
		78	559.7	0	0	0	22.3083	0	95.3754	0	0	0	0	0	0	0	95.6697	0	0	0	0	0	0	0	82.3575	0	64.2416	0	0	0	0	61.4805	0	0	19.8384	0	61.1298	0	0	0	0	61.4009	0	31.408	0	0	0	0	0
		79	563.56	0	0	0	0	0	84.5725	0	0	0	0	0	0	0	111.322	0	0	0	0	0	0	0	116.67	0	49.8899	0	0	0	0	70.6714	0	0	0	0	126.546	0	0	0	0	44.0144	0	0	0	48.3358	0	0	0
		80	567.42	0	0	0	0	0	43.2284	0	0	0	0	0	0	0	78.8626	0	0	0	0	0	0	0	105.638	27.1329	91.5293	0	0	0	0	110.38	0	0	0	0	88.0147	0	0	0	33.8233	33.3621	0	28.7163	0	72.2348	0	0	0
		81	571.28	0	0	0	0	0	58.1057	0	0	0	0	0	0	0	81.2464	0	0	0	0	0	0	0	121.937	0	90.2128	0	0	0	0	77.6243	0	0	22.4848	0	108.874	0	0	0	0	0	0	0	0	76.8728	0	0	0
		82	575.14	0	0	0	0	0	40.1203	0	0	0	0	0	0	0	121.969	0	0	0	0	0	0	0	62.3309	20.6655	68.3625	0	0	0	0	95.8589	0	0	23.0788	0	86.4359	0	0	0	58.0783	53.6606	0	48.1131	0	67.7918	0	0	0
		83	579	0	0	0	0	0	93.2513	0	0	0	0	0	0	0	127.488	0	0	0	0	0	0	0	85.4474	0	67.7396	0	0	0	0	73.7338	0	0	0	0	75.1146	0	0	0	47.9306	58.0893	0	78.1588	0	21.3623	0	0	0
		84	582.86	0	0	0	49.6412	0	62.9337	0	0	0	0	0	0	0	93.8412	0	0	0	0	0	35.4702	0	98.3484	29.8579	50.9893	0	0	0	0	77.2067	0	0	0	0	31.8315	0	0	0	26.5212	92.4509	0	24.5104	0	21.134	0	0	0
		85	586.72	0	0	0	37.578	0	76.8585	0	0	0	0	0	0	0	103.075	0	0	0	0	0	30.4497	0	163.937	0	71.9685	0	0	0	0	77.3181	0	0	38.5957	0	95.9141	0	0	0	66.405	60.7123	0	63.7969	0	23.4096	0	0	0
		86	590.58	0	0	0	47.9521	0	88.6368	0	0	0	0	0	0	0	81.5059	0	0	0	0	0	46.0155	0	112.138	0	99.2925	0	0	0	0	96.9615	0	0	54.3443	0	56.7596	0	0	0	32.0991	91.74	0	61.762	0	38.008	0	0	0
		87	594.44	0	0	0	30.1918	0	61.7873	0	0	0	0	0	0	0	71.8303	0	0	0	0	0	21.1793	0	64.5591	0	79.069	0	0	0	0	70.3936	0	0	0	0	65.6039	0	0	0	46.5365	69.4037	0	0	0	91.9731	0	0	0
		88	598.3	0	0	0	0	0	94.6576	0	0	0	0	0	0	0	105.712	0	0	19.5424	0	0	0	0	127.669	0	103.928	0	0	0	0	61.0305	0	0	20.8415	0	0	0	0	0	29.5539	49.3611	0	0	0	61.7532	0	0	0
		89	602.16	0	0	0	0	0	126.121	0	0	0	0	0	0	0	120.365	0	0	0	0	0	33.8394	0	57.7096	0	60.3609	0	0	0	0	114.744	0	0	33.0442	0	60.8452	0	0	0	58.3868	113.868	0	56.2597	0	73.9214	0	0	0
		90	606.02	0	0	0	0	0	84.2232	0	0	0	0	0	0	0	92.8752	0	0	0	0	0	56.6437	0	102.19	0	77.5227	0	0	0	0	147.681	0	0	39.3624	0	52.8433	0	0	0	0	38.1248	0	25.49	0	58.0956	0	0	0
		91	609.88	0	0	0	27.109	0	77.6996	0	0	0	0	0	0	0	121.273	0	0	0	0	0	23.7287	0	106.899	0	88.8476	0	0	0	0	87.9469	0	0	57.9507	0	86.5289	0	0	0	0	70.783	0	24.4096	0	62.132	0	0	0
		92	613.74	0	0	0	36.7252	0	65.0941	0	0	0	0	0	0	0	69.0794	0	0	0	0	0	72.2785	0	84.0108	0	61.4452	0	0	0	0	56.7152	0	0	23.0057	0	63.6054	0	0	0	25.7561	41.7079	0	38.8989	0	97.2555	0	0	0
		93	617.6	0	0	0	0	0	108.89	0	0	0	0	0	0	0	63.9916	0	0	0	0	0	54.7027	0	82.3913	0	93.4658	0	0	0	0	95.4299	0	0	39.8437	0	111.804	0	0	0	59.2831	72.7598	0	42.6548	0	93.7245	0	0	23.5645
		94	621.46	0	0	0	51.3058	0	53.6884	0	0	0	0	0	0	0	93.5523	0	0	0	0	0	40.2726	0	71.6301	0	76.7241	0	0	0	0	54.5029	0	0	42.326	0	76.812	0	21.5657	0	38.4386	71.2166	0	0	0	105.898	0	0	0
		95	625.32	0	0	0	61.0053	0	69.1677	0	0	0	0	0	0	0	59.9524	0	0	0	0	0	87.3146	0	77.928	0	42.5997	0	0	0	0	79.8745	0	0	84.11	0	87.1151	0	0	0	66.6597	55.135	0	0	0	53.1972	0	0	0
		96	629.18	0	0	0	35.133	0	118.438	0	0	0	0	0	0	0	75.2105	0	0	0	0	0	89.7533	0	68.1282	0	0	0	0	0	0	134.856	0	0	83.2455	0	61.8769	0	0	0	24.5588	99.482	0	0	0	96.632	0	0	0
		97	633.04	0	0	0	20.8669	0	65.0846	0	0	0	0	0	0	0	58.2034	0	0	0	0	0	94.729	0	73.711	24.4116	52.434	0	0	0	0	123.248	0	0	88.0466	0	95.2623	0	0	0	25.1724	59.4707	0	0	0	131.653	0	0	0
		98	636.9	0	0	0	0	0	104.836	0	0	0	0	0	0	0	98.7903	0	0	0	0	0	53.0587	24.7855	47.5283	26.313	42.1986	0	0	0	0	74.2629	0	23.7773	70.6822	0	89.8399	0	0	0	41.4843	55.5957	0	0	0	137.068	0	0	0
		99	640.76	0	0	0	0	0	122.694	0	50.2133	0	0	0	0	0	0	0	0	0	0	0	50.6047	44.6961	51.2952	0	60.9168	0	0	0	0	99.0217	0	0	60.9662	0	89.7043	0	0	0	57.3251	36.1159	0	0	0	148.685	0	0	0
		100	644.62	0	0	0	29.4874	0	112.096	0	0	0	0	0	0	0	84.05	0	0	0	0	0	110.702	0	54.7308	0	0	0	0	0	0	85.4755	0	0	105.168	0	60.9555	0	42.6234	0	50.6029	92.1009	0	0	0	105.904	0	0	0
		101	648.48	0	0	0	54.5133	0	49.9653	0	42.7354	0	0	0	0	0	79.1124	0	0	0	0	0	115.817	24.2344	56.4935	0	0	0	0	0	0	93.0105	0	0	108.669	0	69.5714	0	0	0	46.8892	70.1478	0	0	0	128.33	0	0	0
		102	652.34	0	0	0	68.4458	0	178.916	0	30.1712	0	0	0	0	0	87.7965	0	0	0	0	0	106.744	0	29.2143	0	35.1123	0	0	0	0	116.127	0	0	53.0168	0	73.4347	0	0	0	59.1322	69.7901	0	26.7969	0	146.459	0	0	0
		103	656.2	0	0	0	0	0	101.389	0	40.0076	0	0	0	0	0	111.91	0	0	0	0	0	69.6216	0	46.4616	34.7434	0	0	0	0	0	116.717	0	0	93.7845	0	30.7282	0	0	0	48.4864	50.6178	0	0	0	150.315	0	0	0
		104	660.06	0	0	0	55.1686	0	84.5344	0	0	0	0	0	0	0	79.4099	0	0	0	0	0	84.2673	40.2131	35.7046	0	31.0495	0	0	0	0	91.6254	0	0	89.1022	0	57.8601	0	22.1683	0	55.1448	49.9064	0	0	0	164.731	0	31.712	0
		105	663.92	0	0	0	55.6319	0	82.9077	0	0	0	0	0	0	0	87.0727	0	0	0	0	0	63.4672	0	50.5814	0	0	0	0	0	0	136.135	0	0	122.813	0	116.732	0	0	0	42.1886	83.1464	0	25.946	0	193.007	0	0	0
		106	667.78	0	0	0	20.6609	0	57.3563	0	38.3991	0	0	0	0	0	62.5874	0	0	0	0	0	94.5884	44.3898	0	0	0	0	0	0	0	51.7555	0	0	55.7716	0	48.4876	0	40.2207	0	29.473	48.3523	0	0	0	133.904	0	0	0
		107	671.64	0	0	0	40.052	0	94.8262	0	49.3604	0	0	0	0	0	123.455	18.9753	0	0	0	0	79.8479	0	0	0	0	0	0	0	0	90.8639	0	0	143.805	0	112.169	0	22.665	0	20.5224	94.4316	0	0	0	148.311	0	0	0
		108	675.5	0	0	0	21.1362	0	113.637	0	58.8211	0	0	0	0	0	109.575	0	0	0	0	0	84.5438	44.7556	26.9355	0	0	0	0	0	0	88.3982	0	0	124.158	0	126.21	0	28.8592	0	53.4342	64.4268	0	0	0	181.118	0	0	0
		109	679.36	0	0	0	0	0	78.6718	0	0	0	0	0	0	0	59.7621	0	0	0	0	0	31.1131	67.4589	0	0	35.3539	0	0	0	0	99.3087	0	0	95.9894	0	102.301	0	46.8878	0	80.0792	45.094	0	0	0	136.566	0	0	0
		110	683.22	0	0	0	0	0	102.305	0	106.924	0	0	0	0	0	119.594	0	0	0	0	0	42.1146	42.9605	31.1184	0	24.6207	0	0	0	0	113.551	0	0	99.1319	0	116.722	0	41.3719	0	89.4145	43.1212	0	0	0	136.814	0	0	0
		111	687.08	0	0	0	0	0	78.2128	0	61.6943	0	0	0	0	25.7537	30.2953	0	0	0	0	0	69.8705	38.573	22.9106	0	0	0	0	0	0	93.9954	0	0	106.454	0	80.9466	0	21.052	0	72.627	0	0	0	0	114.678	0	0	0
		112	690.94	0	0	0	0	0	143.788	0	99.6431	0	0	0	0	0	85.0915	0	0	0	0	0	96.1856	25.1457	29.7934	0	0	0	0	0	0	97.1357	0	0	140.399	0	95.1003	0	0	0	70.4128	51.3672	0	36.089	0	159.627	0	0	0
		113	694.8	0	0	0	0	0	109.509	0	55.5323	0	0	0	0	0	79.0395	0	0	0	0	0	40.6695	48.1086	51.7981	0	0	0	0	0	0	89.8836	0	51.6764	58.4261	0	112.814	0	0	0	82.4608	0	0	22.3918	0	125.587	0	0	0
		114	698.66	0	0	0	33.3521	0	91.6626	0	69.809	0	0	0	0	0	28.8656	0	0	0	0	0	32.5505	68.8811	0	0	0	0	0	0	0	99.9591	0	0	71.0805	0	109.284	0	34.4304	0	71.4908	36.8176	0	0	0	159.483	0	0	0
		115	702.52	0	0	0	34.6389	0	110.258	0	86.5428	0	0	0	0	0	89.9934	0	0	0	0	0	70.2168	31.9347	0	0	0	0	0	0	0	70.0486	0	0	62.8616	0	94.0091	0	0	0	94.6307	35.5352	0	0	0	126.282	0	0	0
		116	706.38	0	0	0	34.25	0	139.462	0	59.2872	0	0	0	0	0	119.109	0	0	0	0	0	80.6108	86.9702	22.6372	0	0	0	0	0	0	130.706	0	0	73.689	0	85.5312	0	28.691	0	84.2663	74.2375	0	0	0	124.95	0	0	0
		117	710.24	20.4887	0	0	0	0	100.884	0	37.454	0	0	0	0	0	60.6478	0	0	0	0	0	58.9797	47.1423	61.7525	0	0	0	0	0	0	117.953	0	0	50.7979	0	169.981	0	0	0	86.1225	40.1271	0	0	0	122.225	0	0	0
		118	714.1	0	0	0	40.1911	0	139.191	0	41.0956	0	0	0	0	0	69.853	0	0	0	0	0	0	54.774	47.4191	0	0	0	0	0	0	42.1833	0	0	71.9701	0	64.8368	0	22.9126	0	42.0583	30.1045	0	28.5953	0	120.333	0	0	0
		119	717.96	0	0	0	26.0645	0	127.4	0	36.6818	0	0	0	0	0	102.939	0	0	0	0	0	37.42	79.9347	53.1002	0	0	0	0	0	0	36.6852	0	0	32.8792	0	163.78	0	35.0513	35.2868	66.0096	44.7352	0	0	0	101.34	0	0	0
		120	721.82	0	0	0	24.3921	0	103.946	0	39.5953	0	0	0	0	0	57.5857	0	0	0	0	0	69.1517	48.2456	47.7189	0	0	0	0	0	0	46.7662	0	0	49.6639	0	167.505	0	0	0	91.613	0	0	32.395	0	86.3326	0	0	0
		121	725.68	0	0	0	31.9305	0	117.091	0	22.1502	0	0	0	0	0	54.3583	0	0	0	0	0	40.6139	36.6928	43.5514	0	33.8827	0	0	0	0	29.5912	0	0	39.0964	0	119.783	0	0	0	69.2908	0	0	64.3024	0	148.243	0	0	0
		122	729.54	0	0	0	50.1454	0	121.576	0	0	0	0	0	0	0	74.187	0	0	0	0	0	0	52.0823	89.9286	0	0	0	0	0	0	41.6304	0	0	36.6579	26.9431	146.825	0	26.9117	26.3989	63.8597	0	0	0	0	119.297	0	0	0
		123	733.4	0	0	0	28.4227	0	106.287	0	0	0	0	0	0	0	105.924	0	0	0	0	0	0	35.6917	64.8301	0	0	0	0	0	0	93.0662	0	0	23.5118	0	187.9	0	0	0	122.844	37.1966	0	27.5978	0	91.519	0	0	0
		124	737.26	0	0	0	46.3998	0	75.1815	0	0	0	0	0	0	0	0	0	0	0	0	0	0	126.815	40.6002	0	0	0	0	0	0	80.6558	0	0	47.5624	0	182.923	0	0	0	99.6464	59.8209	0	0	0	69.3192	0	0	0
		125	741.12	0	0	0	43.8779	0	105.82	0	0	0	0	0	0	0	57.9521	0	0	0	0	0	0	57.0644	30.9096	0	0	0	0	0	0	0	0	0	29.5665	0	158.581	0	0	0	121.239	0	0	0	0	77.5937	0	0	0
		126	744.98	0	0	0	49.1207	0	99.4254	0	0	0	0	0	0	0	0	0	0	0	0	0	50.7707	89.2925	0	0	0	0	0	0	0	52.2794	0	0	0	0	180.695	0	0	51.2943	119.359	0	0	0	0	61.3057	0	0	0
		127	748.84	0	0	0	36.2004	0	53.0473	0	0	0	0	0	0	0	48.4563	0	0	23.4454	0	0	0	25.8726	0	0	0	0	0	0	0	66.485	0	0	59.7655	0	167.608	0	0	51.0454	127.416	24.7957	0	0	0	96.2677	0	0	0
		128	752.7	0	0	0	63.766	0	82.2178	0	0	0	0	0	0	22.3015	38.06	0	0	0	0	0	0	98.9875	54.4576	0	34.6327	19.6094	0	0	0	76.5955	0	0	26.3728	0	218.02	0	0	0	93.9205	0	0	0	0	59.6966	0	0	0
		129	756.56	0	0	0	66.2595	0	83.7284	0	0	0	0	0	0	0	95.5799	0	0	0	0	0	0	110.789	79.0446	0	23.0379	0	0	0	0	49.9286	0	0	0	0	164.591	0	0	46.3215	88.2632	0	0	20.7129	0	108.339	0	0	0
		130	760.42	0	0	0	65.8172	0	88.2786	0	0	0	0	0	0	0	31.6395	0	0	0	0	0	0	65.4976	61.5066	0	0	0	0	0	0	75.9588	0	0	0	25.4149	152.025	0	0	24.7373	59.6015	60.5633	0	52.2566	0	107.965	0	0	0
		131	764.28	0	0	0	55.9844	0	58.8396	0	0	0	0	0	0	0	73.777	0	0	0	0	0	0	71.132	0	0	20.4245	0	0	0	0	81.4924	0	0	0	0	156.047	0	0	27.0382	119.537	40.0027	0	0	0	82.3975	0	0	0
		132	768.14	0	0	0	49.649	0	56.253	0	0	0	0	0	0	0	38.6266	0	0	0	0	0	0	71.8873	56.8206	0	0	0	0	0	0	101.198	0	0	0	0	145.575	0	0	68.276	87.9942	63.0645	0	0	0	111.938	0	0	0
		133	772	0	0	0	49.2911	0	103.468	0	0	0	0	0	0	0	46.4447	0	0	0	0	0	0	48.5894	20.8775	0	0	0	0	0	0	100.509	0	0	0	29.9905	122.224	0	0	65.2494	115.835	0	0	0	0	97.9817	0	0	0
		134	775.86	0	0	0	66.9318	21.5887	49.5975	0	0	0	0	0	0	0	77.9677	0	0	0	0	0	0	96.6604	39.78	0	0	0	0	0	0	74.0847	0	0	0	0	156.984	0	0	56.6768	83.7024	21.7174	0	44.0992	0	68.2727	0	28.158	0
		135	779.72	0	20.986	0	68.4168	21.4065	125.533	0	0	0	0	0	0	0	108.483	0	0	0	0	0	0	76.5665	50.162	0	0	0	0	0	0	42.923	0	0	0	31.7235	163.533	0	0	51.3035	92.5559	28.0454	0	56.0175	0	77.81	0	0	0
		136	783.58	0	0	0	79.8444	0	89.1297	0	0	0	0	0	0	0	33.1721	0	0	0	0	0	0	134.863	40.6301	0	0	0	0	0	0	64.7575	0	0	0	23.0066	158.932	0	0	59.492	102.192	0	0	21.9909	0	0	0	0	0
		137	787.44	0	0	0	62.8147	63.2787	53.4323	0	0	0	0	0	0	0	107.743	0	0	0	0	0	23.0901	115.497	60.3141	0	0	0	0	0	0	83.4982	0	0	0	35.6166	68.3103	0	0	51.7252	107.896	79.9753	0	22.0954	0	54.3382	0	0	0
		138	791.3	0	0	0	0	20.4327	63.5394	0	0	0	0	0	0	0	77.1962	0	0	0	0	0	0	138.694	28.1979	0	83.2934	0	0	0	0	82.2385	0	0	0	42.8336	130.031	0	0	85.8615	106.054	31.011	0	38.4985	0	45.2817	0	0	0
		139	795.16	0	0	0	81.2946	0	38.4095	0	0	0	0	0	0	0	78.6048	0	0	0	0	0	20.1323	62.4875	46.5761	0	35.9582	0	0	0	0	120.386	0	0	0	45.9821	132.477	0	0	22.7436	116.669	61.8458	0	0	0	0	0	0	0
		140	799.02	0	0	0	58.0518	52.2611	73.7126	0	0	0	0	0	0	0	63.0402	0	0	0	0	0	0	95.8426	64.165	0	42.1032	0	0	0	0	73.8922	0	0	0	0	144.913	0	29.0495	32.9709	129.098	59.136	0	36.986	0	41.8164	0	0	0
		141	802.88	0	0	0	66.9532	25.363	31.1481	0	0	0	0	0	0	0	79.188	0	0	0	0	0	0	44.2109	0	0	42.4103	0	0	0	0	69.314	0	0	0	20.8392	127.449	0	0	59.3982	66.3405	33.1418	0	64.0729	0	0	0	0	0
		142	806.74	0	0	0	0	24.4879	0	0	0	0	0	0	0	0	62.3921	0	0	0	30.0776	0	26.3225	64.5624	0	0	28.9832	0	0	0	0	95.2562	0	0	0	32.8389	110.351	0	0	30.5783	143.311	52.8445	0	76.12	0	0	0	0	0
		143	810.6	0	0	0	59.1823	49.572	53.3659	0	0	0	0	0	0	0	120.217	0	0	0	33.1034	0	55.8503	83.8169	0	0	27.6658	0	0	0	0	51.6757	0	0	0	42.4246	94.6967	0	0	0	110.505	0	0	44.7932	0	0	0	0	0
		144	814.46	0	0	0	28.5357	78.9342	0	0	0	0	0	0	0	0	32.0548	0	0	0	35.4686	0	0	100.881	0	0	29.8388	0	0	0	0	67.5826	0	0	0	0	93.4119	0	0	0	109.152	94.8134	0	27.2053	0	0	0	0	0
		145	818.32	0	0	0	58.772	39.7234	25.6311	0	0	0	0	0	0	0	53.7145	0	0	0	0	0	28.3453	101.863	0	0	0	0	0	0	0	55.2926	0	0	29.4986	32.1976	110.749	0	0	0	112.758	66.9732	0	43.8502	0	0	0	0	0
		146	822.18	31.6599	0	0	53.7132	46.1326	0	0	0	0	0	0	0	0	79.7798	0	0	0	0	0	42.8707	115.473	0	0	45.628	0	0	0	0	99.6702	0	0	0	25.8735	102.473	0	0	23.5195	100.099	52.8982	0	55.8242	0	89.0954	0	0	0
		147	826.04	0	0	0	29.7917	0	0	0	0	0	0	0	0	0	65.8247	0	0	0	0	0	75.7672	79.8309	48.1216	0	0	0	0	0	0	69.5841	0	0	0	21.8002	119.227	0	0	0	131.005	48.0914	0	99.6165	0	43.874	0	0	0
		148	829.9	26.888	0	0	57.9662	21.419	25.4001	0	0	0	0	0	0	0	33.6905	0	0	0	0	0	20.6608	102.408	0	0	0	0	0	0	0	85.9564	0	0	0	36.4565	73.9717	0	0	0	97.2461	43.6741	0	62.1889	0	0	0	0	0
		149	833.76	30.9258	0	0	62.7416	40.4332	47.653	0	0	0	0	0	0	0	78.7598	0	0	0	0	0	28.3121	46.599	0	0	0	0	0	0	0	73.8322	0	0	0	0	121.24	0	0	0	80.6374	46.1816	0	110.879	0	0	0	0	0
		150	837.62	37.6389	0	0	75.0566	65.2217	0	0	0	0	0	0	0	0	62.2873	0	0	0	0	0	41.3054	114.977	0	0	0	0	0	0	0	66.2724	0	0	0	0	47.2942	0	0	0	123.13	0	0	90.4301	0	0	0	0	0
		151	841.48	0	0	0	40.8576	68.1566	0	0	0	0	28.6735	0	0	0	64.7813	0	0	0	0	0	81.313	121.63	27.9946	0	23.7573	0	0	0	0	45.2527	0	0	0	36.7321	122.409	0	0	0	154.636	27.1646	0	92.517	0	0	0	0	0
		152	845.34	33.4443	0	0	66.7738	0	24.7481	0	0	0	0	0	0	0	89.6648	0	0	0	0	0	77.3758	100.544	0	0	0	0	0	0	0	55.681	0	37.7237	0	0	92.8203	0	0	0	97.3421	0	0	108.233	0	0	0	40.5417	0
		153	849.2	37.856	0	0	135.198	0	0	0	27.2512	0	0	0	0	0	56.3555	0	0	0	0	0	36.811	63.9814	0	0	0	0	0	0	0	67.5176	0	0	0	57.1941	138.571	0	0	0	96.1286	32.1112	0	56.0124	0	35.1637	0	0	0
		154	853.06	37.4953	0	0	54.5775	0	26.6552	0	44.5164	0	0	0	0	0	22.2823	0	0	0	30.9146	0	84.1206	112.628	70.3084	0	0	0	0	0	0	41.2204	0	0	0	25.2816	92.6829	0	0	0	80.8948	26.6934	0	88.4817	0	0	0	0	0
		155	856.92	30.9531	0	0	29.9768	0	37.721	0	24.8685	0	0	0	0	0	0	0	0	0	54.069	0	59.348	66.9654	49.7178	0	0	0	0	0	0	43.1822	0	0	0	0	127.862	0	0	0	67.5423	0	0	82.1573	0	0	0	0	0
		156	860.78	38.2959	0	0	55.6304	0	0	0	55.2487	0	0	0	0	0	47.9045	0	0	0	0	0	49.7227	95.6246	58.9651	0	0	0	0	0	0	37.1278	0	0	0	0	135.82	0	0	0	81.6187	45.8074	0	111.4	0	0	0	0	0
		157	864.64	42.5	0	0	61.1534	0	20.6	0	39.9166	0	0	0	0	0	38.3486	0	0	0	0	0	54.3243	69.3064	23.4685	0	0	0	0	0	0	68.5871	0	0	0	0	107.855	0	0	0	120.907	0	0	109.653	0	0	0	0	0
		158	868.5	56.7666	0	0	65.89	0	0	0	0	0	0	0	0	0	43.9357	0	0	0	0	0	60.1724	73.9763	35.9094	0	0	0	0	0	0	31.4402	0	0	0	0	124.931	0	21.5458	23.8753	70.6268	47.2936	0	53.6995	0	25.64	0	0	0
		159	872.36	24.355	0	0	56.1483	0	0	0	36.1392	0	42.4648	0	0	0	23.4787	0	0	0	0	0	69.5795	59.8619	26.0531	0	0	0	0	0	0	71.4612	0	0	0	20.2128	96.1947	0	0	0	77.4969	50.3526	0	114.517	0	0	0	0	0
		160	876.22	0	0	0	100.981	0	0	0	0	0	0	0	0	0	0	0	0	0	0	0	60.0511	87.9462	0	0	0	0	0	0	0	32.3291	0	0	0	0	96.8631	0	0	0	67.5902	24.0998	0	68.1013	0	26.3242	0	0	0
		161	880.08	0	0	0	41.7116	0	0	0	68.8342	0	0	0	0	0	40.5336	0	0	0	0	0	49.8612	40.8546	35.5131	0	0	0	0	0	0	52.0353	0	0	0	37.6019	103.606	0	0	0	68.8772	29.9255	0	52.0406	0	0	0	0	0
		162	883.94	0	0	0	72.2562	0	0	0	34.9495	0	35.9541	0	0	0	44.7146	0	0	0	0	0	45.7928	105.212	0	0	0	0	0	0	0	65.9565	0	0	24.7473	0	75.8705	0	0	0	93.744	0	0	33.0008	0	0	0	21.4801	0
		163	887.8	0	0	0	0	18.6227	0	0	59.2352	0	0	0	0	0	51.8753	0	0	0	0	0	82.8983	81.6983	49.91	0	0	0	0	0	0	122.915	0	0	0	0	121.315	0	0	0	71.4912	42.1227	0	94.7975	0	0	0	0	0
		164	891.66	51.3245	0	0	30.7331	0	0	0	57.3817	0	0	0	0	0	50.2804	0	0	0	0	0	53.7681	65.8061	0	0	0	0	0	0	0	94.5857	0	0	62.229	0	180.917	0	0	0	44.6351	0	24.0338	50.5581	0	0	0	0	0
		165	895.52	30.9436	0	0	21.9286	0	0	0	36.6097	0	0	0	0	0	77.7627	0	0	0	0	0	43.8061	74.777	40.1766	0	0	0	0	0	0	62.2701	0	0	0	0	128.236	0	0	0	36.3163	0	0	77.2321	0	0	0	0	0
		166	899.38	20.9741	0	0	63.8393	0	0	0	0	0	0	0	0	0	61.0005	0	0	0	0	0	67.9161	96.3356	28.5006	0	0	0	0	0	0	58.3064	0	0	0	0	107.597	0	0	0	69.9197	0	0	61.333	0	0	0	0	0
		167	903.24	28.5916	0	0	20.0498	0	0	0	37.1879	0	0	0	0	0	41.6102	0	0	0	0	0	60.9801	69.008	0	0	0	0	0	0	0	74.7595	0	0	42.2346	0	127.154	0	0	0	55.3434	0	0	46.4361	0	38.2864	0	0	0
		168	907.1	37.575	0	0	57.4995	0	48.8715	0	26.9214	0	0	0	0	0	47.3433	0	0	0	0	0	35.2601	103.689	20.3999	0	0	0	0	0	33.7974	36.4663	0	0	54.4136	0	103.846	0	0	0	88.1685	36.2658	0	51.5388	0	0	0	0	0
		169	910.96	0	0	0	41.1493	0	0	0	48.4618	0	0	0	0	0	54.7191	0	0	0	0	0	0	100.091	47.7351	0	0	0	0	0	0	0	0	0	46.6899	0	86.8514	0	0	0	60.6753	27.7902	0	22.9297	0	24.7899	0	0	0
		170	914.82	23.7142	0	0	38.5861	0	32.8588	0	52.0425	0	0	0	0	0	33.2407	0	0	0	0	0	32.0837	68.2865	30.5534	0	0	0	0	0	0	47.4491	0	0	42.799	0	64.6085	0	0	0	53.6143	55.1201	0	0	0	0	0	0	0
		171	918.68	29.6446	0	0	27.2286	0	0	0	45.2085	0	0	0	0	0	40.774	0	0	0	0	0	19.1989	113.143	0	0	0	0	0	0	0	36.8448	0	0	41.7976	0	118.77	0	0	0	35.0386	0	0	35.4825	0	38.2416	0	0	0
		172	922.54	0	0	0	0	0	0	0	34.3604	0	0	0	0	0	54.6214	0	0	0	0	0	53.43	89.2528	0	0	0	0	0	0	0	0	0	0	0	0	90.8344	0	0	0	0	34.2114	0	63.1501	0	0	0	0	0
		173	926.4	0	0	0	0	0	64.6562	0	37.3939	0	0	0	0	0	101.812	0	0	0	0	0	38.3777	84.9136	22.6038	0	0	0	0	0	0	42.7166	0	0	31.6072	0	69.4408	0	0	0	60.1591	0	0	53.6883	0	29.7457	0	0	0
		174	930.26	34.8297	0	0	52.7094	0	0	0	0	0	0	0	0	0	76.3893	0	0	0	0	0	0	119.937	0	0	0	0	0	0	0	32.6235	0	0	39.9368	0	76.0159	0	23.8632	31.3246	38.0681	0	0	45.5	0	21.4241	0	0	0
		175	934.12	0	0	0	31.2185	0	36.0642	0	23.0804	0	0	0	0	0	66.8776	0	0	0	0	0	30.6478	134.456	25.7963	0	0	0	0	0	43.158	39.9932	0	0	76.5813	0	63.7097	0	0	0	43.5809	0	0	79.8472	0	0	0	0	0
		176	937.98	0	0	0	53.832	0	0	0	43.2599	0	0	0	0	0	0	0	0	0	0	0	27.592	99.3986	0	0	0	0	0	0	25.9245	44.485	0	0	29.4099	0	56.9384	0	0	0	0	0	0	81.5541	0	29.8566	20.7406	0	0
		177	941.84	0	0	0	52.6791	0	0	0	0	0	0	0	0	0	83.0562	0	0	0	0	0	0	34.7205	0	0	0	0	0	0	0	0	26.1997	0	35.1857	0	93.7899	0	0	0	37.8585	45.5512	0	46.0556	0	33.2039	0	0	0
		178	945.7	0	0	0	53.0223	0	0	0	0	0	0	0	0	0	79.9517	0	0	0	24.8446	0	30.8232	77.6204	30.5865	0	0	0	0	0	0	0	0	0	63.1849	0	152.879	0	0	39.8117	74.7196	0	0	62.3389	0	0	0	0	0
		179	949.56	0	0	0	74.1957	0	0	0	0	0	0	0	0	0	76.4737	0	0	0	0	0	0	75.4654	0	0	0	0	0	0	21.5716	33.8851	0	0	65.6312	0	81.9588	0	0	0	77.0798	39.3011	0	67.6799	0	0	38.4097	0	0
		180	953.42	0	0	0	84.8505	0	0	0	0	0	0	0	0	0	93.7373	0	0	0	0	0	0	67.902	0	0	0	0	0	0	0	0	0	0	42.8177	0	86.7798	0	0	0	53.569	35.1785	0	44.2477	0	37.7751	0	0	0
		181	957.28	0	0	0	58.3635	0	27.5469	0	0	0	0	0	0	0	94.1579	0	0	0	0	0	0	0	0	0	0	0	0	0	0	32.307	0	0	58.908	0	120.652	0	22.1485	29.9796	57.197	0	0	0	0	34.5686	0	0	0
		182	961.14	0	0	0	57.831	0	61.4844	0	0	0	0	0	0	26.31	102.629	0	0	0	25.2609	0	0	87.9842	33.2801	0	0	0	0	0	0	75.0197	0	0	64.7894	0	92.5209	0	0	25.6891	73.1993	62.2585	0	45.8541	0	0	0	0	0
		183	965	0	0	0	57.2758	0	23.0376	0	0	0	0	0	0	0	127.027	0	0	0	0	0	0	97.3707	0	0	0	0	0	0	0	30.6534	0	0	32.6427	0	128.455	0	0	0	60.3795	44.5007	0	24.0382	0	0	0	19.2832	0
		184	968.86	0	0	0	18.3455	0	0	0	0	0	0	0	0	0	69.0246	0	0	0	0	0	0	52.8203	30.1243	0	0	0	0	0	0	0	0	0	101.392	0	75.4224	0	41.4125	0	0	64.2305	0	0	0	0	0	0	0
		185	972.72	0	0	0	41.2052	0	0	0	0	0	0	0	0	0	122.498	0	0	0	0	0	0	54.4301	0	0	0	0	0	0	0	0	0	0	103.882	0	66.5621	0	0	0	76.8497	45.5419	0	0	0	0	0	26.1198	0
		186	976.58	0	0	0	54.1242	67.0261	34.3258	0	0	0	0	0	0	0	106.839	0	0	0	0	0	0	87.7557	57.8784	0	0	0	0	0	0	30.2221	0	0	21.9025	0	55.0058	0	0	0	61.5748	50.4774	0	29.2516	0	0	33.2036	0	0
		187	980.44	0	0	0	52.8859	0	32.3977	0	0	0	0	0	0	0	119.413	0	0	0	0	0	0	56.6972	31.8476	0	0	0	0	0	0	0	0	0	45.6115	0	98.1147	0	23.534	0	62.9194	52.0894	0	0	0	0	27.735	0	0
		188	984.3	0	0	0	93.5045	31.3711	0	0	37.2058	0	0	0	0	0	109.352	0	0	0	32.033	0	0	99.5181	0	0	0	0	0	0	0	0	0	0	31.4907	0	93.543	0	0	0	56.3328	53.0194	0	29.1302	0	0	47.2079	31.3912	0
		189	988.16	0	0	0	79.9666	23.4892	0	0	21.3594	0	0	0	0	0	69.0907	0	0	0	0	0	33.0336	93.0316	24.72	0	0	0	0	0	0	25.0344	0	0	23.4847	0	91.915	0	0	21.7759	60.6975	29.8035	0	0	0	0	61.9953	24.1504	0
		190	992.02	0	0	0	58.0787	51.4473	29.9324	0	28.969	0	0	0	0	0	57.7434	0	0	0	0	0	0	124.946	0	0	38.7241	0	0	0	0	0	0	0	29.0642	0	68.3512	0	0	0	0	43.1313	0	0	0	0	39.627	0	0
		191	995.88	44.5646	0	0	71.4043	24.46	23.3947	0	0	0	0	0	0	0	108.56	0	0	0	0	0	0	78.1835	0	0	25.7705	0	0	0	33.0192	58.1596	0	0	24.186	0	43.3835	0	0	0	97.439	31.9069	0	0	0	17.8569	56.5619	0	0
		192	999.74	0	0	0	60.3096	0	0	0	0	0	0	0	0	0	131.334	0	0	0	0	0	19.9797	91.1363	0	0	0	0	0	0	31.4295	27.6973	0	0	35.9844	0	81.6153	0	0	0	49.8029	64.3788	0	0	0	25.0577	27.4514	0	0
		193	1003.6	0	0	0	118.503	32.3541	51.9089	0	0	0	0	0	0	0	45.5989	0	0	0	0	0	0	21.4811	26.7678	0	0	0	0	0	36.5008	0	0	0	41.8574	0	60.8767	0	23.9791	0	79.2388	31.6641	0	0	0	0	55.9991	0	0
		194	1007.46	0	0	0	104.812	26.7136	49.1012	0	33.886	0	0	0	0	0	81.1496	0	0	0	24.3263	0	31.4508	59.1796	39.2351	0	0	0	0	0	51.4138	44.7308	0	0	44.6239	0	85.2448	0	0	0	48.2854	28.3711	0	30.8843	28.7701	0	88.6922	0	0
		195	1011.32	0	0	0	58.2058	58.962	42.8238	0	26.1483	0	0	0	0	23.0276	53.4379	0	0	0	0	0	40.7412	119.173	27.7831	0	21.5602	0	0	0	32.5653	40.5088	0	0	26.9433	0	123.492	0	46.1545	0	37.6814	66.6655	0	0	0	0	54.9641	0	0
		196	1015.18	0	0	0	80.0057	57.3336	49.3685	0	35.4084	0	0	0	0	0	78.1012	0	0	0	30.5506	0	33.9851	43.1105	23.8747	0	0	0	0	0	24.9102	28.195	0	0	59.1088	0	44.9351	0	0	0	87.772	0	0	0	0	0	61.081	0	0
		197	1019.04	0	0	0	77.1106	65.5615	72.1303	0	0	0	0	0	0	0	0	0	0	0	0	0	0	92.7859	0	0	23.855	0	0	0	0	63.7949	0	0	32.5289	0	41.5863	0	0	0	92.9999	21.4985	0	0	0	0	65.5372	0	0
		198	1022.9	0	0	0	73.0096	21.1659	42.2773	0	23.8376	0	0	0	0	0	48.0835	0	0	0	0	0	0	79.8028	35.3834	0	72.0422	0	0	0	48.3965	25.4855	0	0	28.5758	0	71.7997	0	31.6979	0	39.5872	0	0	0	0	0	60.6336	0	0
		199	1026.76	0	0	0	86.2217	91.8751	29.669	0	0	0	0	0	0	0	42.1804	0	0	0	26.3931	0	57.5306	44.445	0	0	35.6308	0	0	0	46.3062	0	0	0	34.8262	0	71.6809	19.0346	45.962	0	73.7207	0	0	40.2433	22.6259	0	42.1019	24.5609	0
		200	1030.62	0	0	0	118.263	88.257	39.0543	0	0	0	0	0	0	0	86.3185	0	0	0	0	0	51.7773	87.1534	50.1452	20.958	33.1282	0	0	0	63.8051	50.5696	0	0	75.5622	0	42.1066	0	50.6378	0	96.5045	0	0	0	0	0	61.0336	37.556	0
		201	1034.48	0	0	0	94.29	121.253	25.3633	0	0	0	0	0	0	0	77.94	0	0	0	0	0	55.8624	51.9008	32.997	0	40.6762	0	0	0	54.902	0	0	0	54.5983	0	48.4772	27.004	67.7043	0	55.8792	0	0	42.9544	0	0	62.835	57.6556	0
		202	1038.34	0	0	0	90.9589	87.7363	47.6823	0	63.9411	0	0	0	0	0	65.7844	0	0	0	24.3211	0	26.3863	56.2976	29.7467	0	25.937	0	0	0	87.2193	51.5337	0	0	0	0	104.121	0	82.0636	0	58.2227	0	0	35.5947	0	0	28.175	0	0
		203	1042.2	0	0	0	32.5294	93.1208	115.571	0	0	0	0	0	0	0	118.577	0	0	0	0	0	30.5516	32.84	57.5808	0	49.3223	0	0	0	88.9454	35.1898	0	0	48.7991	0	50.0993	0	29.7509	0	76.6313	0	0	50.4322	24.3077	0	86.5693	23.7455	0
		204	1046.06	0	0	0	106.367	64.3229	65.8132	0	0	0	0	0	0	0	80.7043	46.4938	0	0	0	22.9168	50.6263	0	31.5383	0	28.3069	0	0	0	89.9909	0	0	0	50.2909	0	71.9164	0	56.1043	0	32.821	29.7859	0	25.3296	0	0	37.4437	0	0
		205	1049.92	0	0	0	89.3561	30.9527	0	0	49.9179	0	0	0	0	0	125.555	0	0	0	0	0	75.8853	59.8779	0	0	42.9925	0	0	0	82.8953	0	0	0	54.42	0	91.7229	50.053	63.1271	0	0	0	0	0	0	0	0	25.4196	0
		206	1053.78	0	0	0	111.415	61.4262	57.8577	0	0	0	0	0	0	0	68.3737	0	0	0	0	0	84.8818	38.5352	29.3707	0	23.2077	0	0	0	125.196	0	0	0	55.112	0	65.4366	0	83.0327	0	32.2085	0	0	26.1281	0	0	49.9457	55.4535	0
		207	1057.64	0	0	0	108.427	73.6649	85.2217	0	24.5712	0	0	0	0	0	163.605	0	0	0	0	0	70.5793	55.1206	59.6255	0	51.9903	0	0	0	70.9638	0	0	0	60.4824	0	34.3022	0	39.8294	0	26.8137	0	0	73.3654	0	0	30.8548	49.6093	0
		208	1061.5	0	0	0	46.938	78.3906	115.618	0	0	0	0	0	0	0	78.8592	0	0	0	0	29.3904	85.0011	24.7118	41.5038	0	132.268	0	0	0	85.7876	0	0	0	72.0627	0	59.2382	0	63.695	0	59.4693	0	0	26.7906	0	0	32.4454	31.0291	0
		209	1065.36	0	0	0	54.1661	48.0645	100.825	0	27.6388	0	0	0	0	0	50.541	0	0	0	28.5308	35.2267	78.4852	79.5792	63.9781	0	61.7716	0	0	0	95.5334	0	0	0	53.8041	0	33.802	20.5677	61.2569	0	41.0628	0	0	0	0	0	31.478	37.2044	0
		210	1069.22	0	0	0	109.647	86.3352	90.658	0	0	0	0	0	0	0	55.4437	0	0	0	0	33.1472	76.673	30.8193	0	45.2306	60.2229	0	0	0	128.13	0	0	0	61.3964	0	49.2414	0	56.3957	0	42.8621	24.5797	0	38.2863	0	0	0	0	0
		211	1073.08	0	0	0	117.18	137.818	126.443	0	0	0	0	0	0	0	82.501	0	0	0	0	0	145.882	66.7565	48.2827	0	75.4332	0	0	0	91.0815	0	0	0	0	0	63.4923	0	48.1557	0	34.0769	33.438	0	91.4195	0	0	37.1308	56.1148	0
		212	1076.94	0	0	0	112.472	67.1302	121.942	0	47.9373	0	0	0	0	0	71.0875	0	0	0	0	53.6251	63.2906	107.219	44.7174	25.8959	50.8753	0	0	0	92.3017	0	0	0	95.6932	0	44.2083	0	84.2022	0	57.267	0	0	52.4545	0	0	45.4937	57.322	0
		213	1080.8	0	0	0	112.539	54.8416	91.9379	0	38.9643	0	0	0	0	32.4272	83.5765	0	0	0	0	109.022	29.2124	88.4709	0	28.466	64.0588	0	0	0	108.614	0	0	0	80.4849	0	35.2167	0	0	0	0	35.1787	0	43.3615	0	0	0	48.371	0
		214	1084.66	0	0	0	99.2905	64.2953	102.79	0	0	0	0	0	0	50.3389	91.1596	0	0	0	0	0	106.952	119.325	0	21.894	51.8255	0	0	0	62.5133	0	0	0	28.1756	0	96.1884	0	46.9812	0	35.6666	48.1981	0	78.8015	0	0	51.482	33.9866	0
		215	1088.52	0	0	0	39.0155	50.434	82.1349	0	34.0549	0	0	0	0	0	129.446	0	0	0	0	53.6045	135.947	38.5906	59.392	0	53.5511	0	0	0	138.527	0	0	20.8291	70.9782	0	44.0352	0	49.6281	0	0	0	0	40.145	0	0	75.9555	77.1406	0
		216	1092.38	0	0	0	48.501	101.115	131.034	0	31.1972	0	0	0	0	0	57.7414	0	0	0	0	118.213	47.9061	58.1037	0	0	64.6518	0	0	0	73.5221	0	0	0	23.3389	0	92.8856	0	74.1151	0	0	41.9272	0	50.4889	0	0	40.0469	77.5937	0
		217	1096.24	0	0	0	83.5201	56.9689	96.5017	0	22.2585	0	0	0	0	0	92.4473	31.2443	0	0	20.9079	97.691	64.9354	75.1092	0	0	64.0335	0	0	0	138.904	29.2237	0	0	100.499	0	88.593	26.9579	74.6605	0	0	52.8369	0	53.1296	0	0	51.558	45.8526	0
		218	1100.1	0	0	0	56.6281	48.297	97.8437	0	0	0	0	0	0	56.8944	128.383	0	0	0	0	119.192	68.7926	63.1829	0	0	43.4856	0	0	0	168.229	0	0	0	55.6111	0	109.26	0	47.072	0	0	36.5987	0	60.123	0	0	78.3598	74.3608	0
		219	1103.96	0	0	0	59.0897	43.0633	147.923	0	0	0	0	0	0	0	83.0595	0	0	0	23.4945	77.2984	86.1083	82.2672	36.5427	0	88.338	0	0	0	125.092	0	0	0	0	0	52.702	0	44.0307	0	0	84.5232	0	29.1137	0	0	0	48.9977	0
		220	1107.82	0	0	0	70.5087	64.9012	127.581	0	0	0	0	0	0	22.3953	40.3763	0	0	0	0	65.7085	91.4118	76.6908	23.8847	25.3971	57.1226	0	0	0	149.99	0	0	36.4856	0	0	49.7177	0	64.478	0	0	72.5906	0	55.0091	0	0	43.7984	41.5289	0
		221	1111.68	0	0	0	29.9667	139.486	93.1188	0	0	0	0	0	0	54.6078	94.7237	0	0	0	22.2504	120.168	78.2654	49.9325	0	0	87.047	0	0	0	146.659	24.9614	0	37.1872	46.1572	0	24.815	24.8449	21.942	0	0	32.8056	0	87.4017	0	23.5616	23.6167	37.0665	0
		222	1115.54	0	0	0	61.728	57.7993	75.392	0	50.1162	0	0	0	0	58.1179	138.515	0	0	0	0	30.1319	95.4377	60.8884	0	0	98.4992	0	0	0	139.757	22.359	0	0	40.1684	0	108.033	0	0	0	0	55.9889	0	75.729	0	0	56.393	71.8435	0
		223	1119.4	0	0	0	33.1144	88.874	57.1655	0	24.3072	0	0	0	0	30.5234	115.276	0	0	0	0	137.261	72.6866	101.725	65.1374	0	37.6546	0	0	0	118.303	0	0	0	48.9796	0	128.458	30.0775	57.2922	0	23.6446	48.2456	0	21.2981	0	0	39.9169	58.5449	0
		224	1123.26	0	0	0	90.3891	89.9584	89.0852	0	0	0	0	0	0	0	88.8098	0	0	0	0	130.552	55.9685	93.0407	44.1252	0	38.3337	0	0	0	113.848	0	0	0	24.6767	0	71.7065	110.799	52.0917	0	37.052	77.7846	0	59.1035	0	0	0	114.454	0
		225	1127.12	0	0	0	83.4247	74.5555	107.114	0	38.6673	0	0	0	0	0	123.565	36.589	0	0	28.3008	63.1976	82.0999	74.3234	0	32.8974	40.9509	0	0	0	105.706	0	0	27.9024	41.2104	0	85.697	37.4025	88.5888	0	0	89.7887	0	48.3537	0	0	0	48.6428	0
		226	1130.98	0	0	0	89.8481	47.0454	43.7648	0	24.7999	0	0	0	0	0	115.579	75.5876	0	0	0	74.132	61.678	86.5291	59.2024	0	126.933	0	0	0	106.167	0	0	0	37.9473	0	59.6307	38.1832	40.6988	0	0	92.3396	0	57.4268	0	0	0	40.0354	0
		227	1134.84	0	0	0	91.2121	62.5483	50.1324	0	31.6665	0	0	0	0	0	102.482	37.6678	0	0	0	31.7441	33.7873	47.3559	41.8201	0	67.2544	0	0	0	86.3559	0	0	0	35.0301	0	88.241	102.454	56.4547	0	0	46.082	0	56.8697	0	0	0	115.346	0
		228	1138.7	0	0	0	88.1568	47.5976	42.3625	0	77.8776	0	0	0	0	0	133.045	0	0	0	48.8158	49.894	53.9874	80.8075	25.6656	22.4021	74.558	0	0	0	76.4274	0	0	0	34.07	0	56.4636	66.3445	48.6442	0	0	41.7521	0	35.244	0	0	0	89.522	0
		229	1142.56	0	0	0	56.0858	85.6951	55.2652	0	85.6524	0	0	0	0	0	137.91	20.0431	0	0	0	24.2509	56.337	73.0294	0	0	59.9383	0	0	0	134.826	34.1392	0	0	0	0	39.3811	126.254	58.2355	0	0	83.462	0	34.2182	0	0	23.252	68.6872	0
		230	1146.42	0	0	0	96.3028	67.0433	81.6688	0	64.6824	0	0	0	0	0	78.8842	0	0	0	27.2698	35.5553	36.6572	82.219	24.8198	0	90.4365	0	0	0	130.165	0	0	31.1102	0	37.8978	129.368	68.5913	28.1043	0	0	74.2943	0	60.0678	0	0	0	66.8395	0
		231	1150.28	0	0	0	33.6812	43.8319	51.7304	0	136.736	0	0	0	0	0	145.542	28.9637	0	0	0	88.8237	70.3002	88.7567	0	0	0	0	0	0	125.029	0	0	0	58.7707	22.169	106.066	102.28	23.535	0	0	42.5225	0	27.5735	0	22.5328	38.3042	82.3774	0
		232	1154.14	0	0	0	69.9756	64.8628	45.4793	0	44.1874	0	0	0	0	0	93.7752	0	0	0	0	55.3378	81.8644	88.214	30.9111	0	37.6926	0	0	0	52.7474	0	0	0	60.2324	0	64.2705	58.9476	66.2114	0	44.8214	57.048	0	38.1616	0	26.536	0	66.3173	0
		233	1158	0	0	0	47.1777	78.7079	21.1533	0	90.0628	0	0	0	0	0	104.656	0	0	0	0	47.7248	46.2218	120.642	49.5302	0	87.0547	0	0	0	29.1208	21.6752	0	28.311	0	0	57.1564	119.404	0	0	20.4862	24.4905	0	0	0	22.7539	25.1074	62.3762	0
		234	1161.86	0	0	25.4437	29.9078	62.1933	0	0	84.0059	0	0	0	0	0	53.299	0	0	0	0	0	43.2802	114.186	64.6278	0	84.787	0	0	0	40.2384	0	0	0	60.0303	0	82.1748	83.3729	26.5092	0	0	39.9993	0	0	0	0	0	51.0696	0
		235	1165.72	19.7628	0	0	69.9397	107.232	32.2653	0	122.738	0	0	0	0	0	129.12	52.4475	0	0	0	59.5453	49.4408	42.9723	55.4112	0	68.0496	0	0	0	65.9051	0	0	0	26.4212	21.0606	39.1071	99.4112	65.4383	0	0	68.9693	0	40.2626	0	0	0	0	0
		236	1169.58	0	0	0	55.5284	58.3741	41.6343	0	119.275	0	0	0	0	0	91.8185	57.1937	0	0	25.746	82.043	55.3575	74.3801	21.8064	0	54.1193	0	0	0	0	22.5004	0	0	0	0	66.8128	114.398	0	0	0	25.1811	0	0	0	0	0	0	0
		237	1173.44	0	0	0	64.8517	61.1482	28.815	0	66.5328	0	0	0	0	0	99.7733	0	0	0	0	26.0398	54.137	91.979	0	0	80.3132	0	0	0	0	0	0	24.5727	20.4865	0	59.8431	85.0746	45.9817	0	0	56.7998	0	65.189	0	0	31.536	35.8532	0
		238	1177.3	0	0	0	46.5273	92.9703	0	0	32.2389	0	0	0	0	0	66.8251	26.3499	0	0	0	36.1334	92.6804	87.344	0	0	78.1006	0	0	0	77.0899	32.5197	0	0	0	33.8444	73.5127	84.9105	80.1163	0	0	45.7083	0	35.9659	0	29.6514	19.7312	35.2205	0
		239	1181.16	0	0	0	47.7117	28.6252	24.9196	0	61.4624	0	54.1799	0	0	0	45.5713	0	0	0	0	113.818	0	51.6022	0	0	76.7184	0	0	0	101.035	42.5189	0	0	28.8522	0	49.3963	122.557	41.4351	0	48.4502	89.764	0	59.1952	0	0	0	42.786	0
		240	1185.02	0	0	36.3421	28.6014	72.6155	23.9229	0	73.4354	0	46.2439	0	0	0	95.3754	0	0	0	0	53.5615	0	46.4491	0	0	52.8458	0	0	0	77.6746	39.3738	0	0	0	0	56.081	117.786	23.9342	0	0	53.3475	0	23.6489	0	0	61.8071	25.7006	0
		241	1188.88	0	0	0	74.4521	54.3119	20.9462	0	101.187	0	33.4453	0	0	0	56.3509	0	0	0	0	73.2423	23.283	85.8203	0	0	58.9349	0	0	0	77.6312	42.0173	0	0	0	0	71.8668	104.797	23.6554	0	0	48.4681	0	57.7458	0	0	0	47.5342	0
		242	1192.74	0	0	0	0	49.306	0	0	71.4047	0	26.5093	0	0	0	116.873	0	0	0	0	0	30.1984	97.4188	0	0	35.6866	0	0	0	69.3845	0	0	0	0	0	57.8619	65.6741	30.6073	0	0	0	0	0	0	0	58.1561	0	0
		243	1196.6	0	0	0	0	85.3366	32.9481	0	78.9675	0	0	0	0	0	70.4486	0	0	0	0	36.2686	26.4528	64.9164	45.9752	0	76.2072	0	0	0	109.02	44.7485	0	0	0	0	106.708	64.1485	0	0	0	29.6906	0	41.6641	0	0	0	50.2664	0
		244	1200.46	0	0	0	0	31.2668	0	0	69.5074	0	20.2359	0	0	0	40.894	0	0	0	0	74.9237	29.0302	57.1949	67.0712	0	35.7762	0	0	0	131.268	31.5646	0	0	0	0	65.5053	28.9803	52.0779	0	0	0	0	80.1126	25.1709	0	85.4292	26.4658	0
		245	1204.32	0	0	0	0	36.0877	0	0	64.5145	0	0	0	0	0	83.8677	0	0	0	0	48.6316	0	33.9262	0	0	71.9487	0	0	0	113.308	0	0	0	0	0	68.888	47.9805	27.2525	44.0297	0	0	0	0	0	0	52.4059	0	0
		246	1208.18	0	0	0	0	75.8991	21.1097	0	79.0437	0	42.4103	0	0	0	90.6395	0	0	0	0	34.6768	0	56.092	48.7706	0	42.3458	0	0	0	105.89	0	0	0	0	0	40.9439	68.0096	0	0	0	37.334	0	57.397	0	0	19.597	24.3503	0
		247	1212.04	0	0	0	21.0516	29.1857	0	0	104.495	0	40.0112	0	0	0	93.1392	0	0	0	0	67.0636	0	99.5254	40.1788	0	41.0851	0	0	0	111.496	29.1201	0	0	0	0	38.0685	79.2192	30.9938	0	0	22.5709	0	40.5619	34.5712	23.3138	22.5663	0	0
		248	1215.9	0	0	0	0	70.3213	23.501	0	75.5503	0	33.6521	0	0	0	0	0	0	0	0	72.55	0	84.2149	38.9075	0	29.2788	0	0	0	0	0	0	34.1691	0	30.6684	25.0873	49.8248	83.8429	0	0	0	0	78.6261	0	0	46.8613	0	0
		249	1219.76	0	0	0	0	29.1569	27.0231	0	91.7277	0	23.2324	0	0	0	46.7608	0	0	0	0	64.5542	0	66.8826	31.1509	0	0	0	0	0	78.8549	58.7951	0	0	0	26.0729	45.4872	51.1254	63.0698	0	0	37.7038	0	44.4886	26.2206	0	46.6926	31.4868	0
		250	1223.62	0	0	0	38.3397	66.4464	0	0	71.8888	0	44.5243	0	0	0	100.968	0	0	0	0	68.9024	0	58.3113	52.0658	0	38.6535	0	0	0	80.4397	40.9704	0	0	0	0	22.7884	47.7941	98.2832	0	0	0	0	60.0878	29.8902	0	60.9613	0	0
		251	1227.48	0	0	41.4031	0	71.0451	0	0	59.4475	0	0	0	0	0	43.4419	0	0	0	0	0	0	53.8114	41.4037	0	26.2806	0	0	0	70.183	48.6124	0	0	0	61.1916	35.9979	60.0792	42.8333	0	0	37.1444	0	62.5364	0	0	105.276	30.9875	0
		252	1231.34	0	0	21.4965	19.7304	120.332	0	0	87.4391	0	34.4919	0	0	0	0	0	0	0	0	26.1044	0	0	24.9678	0	52.5799	0	0	0	49.3451	26.4991	0	0	0	31.4422	60.4852	78.3926	61.0534	0	0	29.3636	0	67.6325	0	62.8655	0	51.0426	0
		253	1235.2	0	0	37.6502	0	29.8465	0	20.1431	35.7549	0	0	0	0	0	115.183	0	0	0	0	0	25.5244	0	51.372	23.6128	43.4155	0	0	0	75.0534	51.7661	0	0	0	32.2317	61.3203	56.4573	95.8174	0	0	25.2781	0	58.6072	0	0	46.8899	71.3979	0
		254	1239.06	0	0	25.2913	44.0333	92.0653	35.9589	0	0	0	0	0	0	0	87.9443	0	0	0	0	25.1999	0	52.0636	0	0	0	0	0	0	63.7015	35.2203	0	0	0	34.1276	0	46.5899	60.6973	28.8789	0	0	0	60.2349	0	26.9766	46.4832	42.2654	0
		255	1242.92	0	0	35.6434	0	62.7696	0	0	81.5391	0	20.0526	0	0	0	78.8836	0	0	0	0	72.7967	0	52.6677	42.5901	0	0	0	0	0	81.8798	0	0	0	0	45.4732	0	33.7576	80.0006	24.4525	0	70.5499	0	100.276	0	57.3818	34.2257	34.5816	0
		256	1246.78	0	0	0	21.4224	86.5025	0	0	53.1997	0	0	0	0	0	92.2588	0	0	0	0	31.8983	0	43.3435	34.8761	0	63.4311	0	0	0	98.7582	47.3786	0	0	0	24.696	45.8405	41.3607	78.8327	0	0	47.818	0	113.229	0	0	94.2285	0	0
		257	1250.64	0	0	38.7518	0	75.0871	0	0	96.7253	0	0	0	0	0	107.292	0	0	0	0	26.6541	37.2545	94.4701	38.3806	0	0	0	0	0	42.7406	92.9517	0	0	0	50.7151	22.4461	42.4655	0	33.2501	0	0	0	106.382	0	0	58.2307	0	0
		258	1254.5	0	0	37.072	26.5536	64.0053	0	0	81.8109	20.2283	0	0	0	0	44.9232	0	0	0	0	70.2543	0	46.3638	25.0918	0	39.3014	0	0	0	77.0525	30.8548	0	0	0	37.6703	0	48.0164	0	37.9318	0	0	0	87.7769	0	31.4056	53.3678	28.0513	0
		259	1258.36	0	0	66.9191	30.9617	49.5682	0	0	42.9473	0	0	0	0	0	92.2169	0	0	0	0	64.7246	0	90.6238	28.9793	0	47.1915	0	0	0	104.431	25.4055	0	0	0	62.1055	34.5495	68.7387	31.4211	29.6503	0	49.2794	0	135.207	0	0	121.825	0	0
		260	1262.22	0	0	24.5184	29.6541	92.8926	22.9852	0	50.0722	0	29.6443	0	0	0	22.1156	0	0	0	0	78.1843	0	67.7843	0	0	0	0	0	0	38.1084	48.3424	0	0	0	0	42.7916	45.2806	22.9265	31.1084	0	0	0	132.311	48.2743	39.8929	91.1736	0	0
		261	1266.08	0	0	0	61.6445	59.174	0	0	49.3851	0	0	0	0	0	29.9079	0	0	0	0	65.8011	0	81.1845	38.3658	0	52.6194	0	0	0	52.5808	60.7571	0	0	0	64.7676	32.3427	59.605	62.1633	52.7397	0	0	0	58.3214	0	81.1089	0	59.5721	0
		262	1269.94	0	0	0	43.731	27.0718	0	0	60.9038	0	33.51	0	0	0	26.8071	0	0	0	0	0	0	79.2757	41.1947	0	56.728	0	0	0	64.4085	0	0	0	0	24.1017	37.464	30.0362	71.1276	23.2188	0	0	0	45.4121	0	33.5979	35.5831	0	0
		263	1273.8	0	0	0	0	72.1737	0	0	52.497	0	0	0	0	0	35.5227	0	0	0	0	26.1968	0	64.0288	34.969	0	41.3877	0	0	0	53.0719	57.4959	0	0	0	74.9184	0	0	37.8109	47.1289	0	0	25.6909	120.434	0	72.8486	41.8835	28.4691	0
		264	1277.66	0	0	0	69.9067	53.4533	0	0	74.4664	0	0	0	0	0	22.378	0	0	0	0	39.1782	0	92.9999	0	0	44.2	0	0	0	22.2074	0	0	0	0	46.0003	0	46.2036	101.62	0	0	0	0	59.4381	0	82.3949	50.7473	43.0076	0
		265	1281.52	0	0	0	24.0925	85.0451	0	0	65.0768	0	66.6074	0	0	0	54.7582	0	0	0	31.0243	46.6017	0	95.0793	0	0	55.7397	0	0	0	82.222	76.1458	0	0	0	78.9453	0	46.0727	49.8397	28.2938	0	36.7861	44.51	94.9415	0	60.6527	101.077	33.2131	0
		266	1285.38	0	0	0	49.55	38.5397	0	0	35.9444	0	27.4136	0	0	0	57.1089	0	0	0	0	50.0363	0	66.6771	46.5136	0	37.6847	0	0	0	37.6582	33.6926	27.046	30.542	0	47.0602	28.5633	0	68.0478	66.8357	0	57.1397	47.1797	95.1516	0	50.5911	53.8367	23.0029	0
		267	1289.24	0	0	29.0192	33.9625	113.79	0	0	56.5825	0	0	0	0	0	41.6908	0	0	0	0	0	0	39.0639	35.4075	0	80.0249	0	0	0	34.2955	58.5919	0	0	0	61.1831	0	65.9445	0	53.139	0	20.5479	0	50.2015	0	67.7612	34.5851	58.2737	0
		268	1293.1	0	0	0	55.7176	29.0102	0	0	66.6741	0	24.8323	0	0	0	0	0	0	0	0	31.9515	0	28.1609	42.7582	0	45.5212	0	0	0	46.4201	70.7454	0	0	50.4598	37.1848	0	0	79.2791	27.9994	0	37.7631	19.8275	64.3645	0	65.9719	72.903	96.0783	0
		269	1296.96	0	0	0	28.9414	41.505	0	0	34.5235	0	23.844	0	0	0	38.1321	0	0	0	0	35.9473	0	0	61.9427	0	47.8678	0	0	0	34.2412	43.882	0	0	29.9987	38.2415	0	36.8669	26.2312	38.3195	0	0	68.1925	0	0	74.0706	66.4936	100.102	0
		270	1300.82	0	0	0	24.3762	60.7059	0	0	62.2138	0	19.4834	0	0	0	31.7246	0	0	0	38.0996	0	0	37.8971	32.9557	0	47.5065	0	0	0	43.261	74.8277	0	0	46.2685	75.8301	0	47.5004	44.6208	36.8673	0	0	49.1895	78.5211	0	60.7722	107.614	49.0842	0
		271	1304.68	0	0	0	0	41.5888	0	0	63.2583	0	22.6099	0	0	0	0	0	0	0	0	39.6028	0	0	48.439	0	51.2998	0	0	0	0	20.7929	0	0	0	61.726	0	96.478	29.8936	25.608	0	0	34.0201	82.1273	0	68.1831	80.4172	105.406	0
		272	1308.54	0	0	0	61.4166	35.3877	0	0	35.0858	0	0	0	0	0	39.7781	0	0	0	0	79.4423	0	0	0	0	52.258	0	0	0	0	31.9383	0	23.9909	33.1925	85.282	0	63.3073	43.0716	0	0	40.7405	74.0299	95.867	0	83.4105	82.8946	97.3961	0
		273	1312.4	0	0	0	71.5216	44.9033	0	0	38.6275	0	30.8568	0	0	0	46.19	0	0	0	0	56.3871	0	60.1398	0	0	22.6602	0	0	0	0	108.729	0	0	0	112.011	0	28.0476	27.6415	0	0	0	0	38.63	0	107.485	141.087	99.7785	0
		274	1316.26	0	0	0	39.2444	36.6976	0	0	54.4056	0	51.6973	0	0	0	49.9464	0	0	0	0	0	0	0	0	0	0	0	0	0	50.6516	0	0	25.8479	29.6394	71.8012	0	57.6207	53.3033	0	0	0	0	23.2679	0	72.5589	76.1659	75.8933	0
		275	1320.12	0	0	0	54.687	0	0	0	57.3261	0	61.0737	0	0	0	32.5042	0	0	0	0	75.2907	0	0	0	0	40.7527	0	0	0	26.462	76.5977	0	0	24.2523	73.9233	0	66.8413	38.5344	0	0	0	41.7425	81.1324	0	28.4525	84.8194	116.575	0
		276	1323.98	0	0	0	43.7757	63.4149	0	0	72.7147	0	0	0	0	0	0	0	0	0	0	25.3295	0	27.964	0	0	59.0859	0	0	0	0	83.4559	0	0	0	71.9004	0	46.0566	30.938	0	0	0	0	96.842	0	85.2985	86.4655	96.2222	0
		277	1327.84	0	0	0	74.1164	80.1932	23.4799	0	50.0478	0	57.2042	0	0	0	20.343	0	0	0	0	0	0	21.9222	0	0	0	0	0	0	0	51.0524	0	0	0	85.4622	0	56.0961	0	0	0	0	43.0743	56.8078	0	87.9343	106.509	84.3433	0
		278	1331.7	0	0	0	55.3414	61.2521	0	0	73.9059	0	47.1153	0	0	0	0	20.7214	0	0	0	0	0	62.7151	0	0	58.9085	0	0	0	26.6302	34.6072	28.1463	0	0	115.345	0	0	0	0	0	0	40.2079	0	0	72.9485	71.3201	90.522	0
		279	1335.56	0	0	0	89.508	76.9117	0	0	68.1145	0	0	0	0	0	43.4458	0	0	0	0	0	0	0	0	27.1028	44.9447	0	0	0	0	33.529	0	0	0	53.1881	0	32.8046	29.8768	0	0	0	43.6107	56.4124	0	79.9414	142.147	102.582	0
		280	1339.42	0	0	0	86.5092	26.8935	0	0	0	0	42.9364	0	0	0	0	0	0	0	30.426	0	0	0	0	0	54.7128	0	0	0	0	44.5467	0	23.5012	0	101.823	0	43.7253	29.1305	0	0	0	0	61.7877	0	111.499	115.847	94.5499	0
		281	1343.28	0	0	0	88.7991	34.8581	0	0	58.0019	0	38.6781	0	0	0	0	0	0	0	0	31.2373	0	30.1242	26.4484	0	39.4305	0	0	0	0	55.3966	63.0819	0	0	133.311	0	0	0	0	0	0	0	0	0	88.2474	142.524	79.8965	0
		282	1347.14	0	0	0	76.4673	33.4831	0	0	0	0	0	0	0	0	0	0	0	0	0	0	0	85.8405	0	0	0	0	0	0	0	39.8225	30.2623	0	0	89.0024	0	51.6749	0	0	0	0	0	57.205	0	61.9245	109.344	154.068	0
		283	1351	0	0	0	94.5457	50.1668	24.8017	0	42.8851	0	21.5012	0	0	0	0	0	0	0	0	0	0	70.4623	0	0	26.9017	0	0	0	28.7192	49.6466	0	0	0	117.998	0	20.6385	0	0	0	0	35.8898	42.2282	0	126.585	135.921	128.29	0
		284	1354.86	30.1512	0	0	56.9303	74.0077	0	0	44.929	0	72.018	0	0	0	0	0	0	0	34.9499	0	0	66.6981	0	0	31.1178	0	0	0	0	62.8739	0	0	0	133.389	0	30.3225	0	20.7927	0	0	0	0	0	72.0256	136.959	116.437	0
		285	1358.72	0	0	0	45.5129	58.9322	0	0	38.1416	0	0	0	0	0	0	25.9188	0	0	0	0	0	0	0	0	0	0	0	0	42.1935	0	45.0798	0	31.7913	82.4571	0	30.3613	0	0	0	0	0	0	0	142.334	122.152	137.664	0
		286	1362.58	0	0	0	107.922	35.527	26.2044	0	74.1922	0	31.7354	0	0	0	0	0	0	0	0	0	0	59.5452	29.2649	0	26.0828	0	0	0	0	31.4889	64.8268	0	29.0093	140.959	0	0	0	0	0	0	0	0	0	61.2572	157.197	152.696	0
		287	1366.44	25.7633	0	0	90.2037	47.3466	30.3055	0	74.5751	0	57.2527	0	0	0	0	31.2862	0	0	0	0	0	0	0	0	0	0	0	0	0	20.8838	60.441	0	0	116.571	20.7178	29.2621	0	0	0	0	23.9482	0	0	98.738	126.201	105.203	0
		288	1370.3	50.5589	0	0	84.1778	72.4692	22.4162	0	43.5854	0	0	0	0	0	0	30.9838	0	0	0	0	0	0	0	0	48.6425	0	0	0	0	39.4694	35.1864	0	45.039	52.278	0	0	0	0	0	0	21.9712	0	0	70.2262	130.125	108.592	0
		289	1374.16	26.4425	0	0	74.5346	81.6836	0	22.072	0	0	20.534	0	0	0	0	0	0	0	0	0	0	54.5009	0	0	31.7765	0	0	0	0	0	0	0	0	111.614	0	0	0	0	0	0	19.3211	0	0	77.789	184.433	77.8526	0
		290	1378.02	44.4122	0	0	44.5318	69.7912	38.5361	0	27.7662	0	0	0	0	0	0	0	0	0	0	0	19.8363	62.0463	0	29.0954	0	0	0	0	0	0	64.441	0	0	86.3053	0	0	0	0	0	0	0	0	0	103.554	131.648	76.0767	0
		291	1381.88	32.9144	0	0	24.2543	30.3685	0	38.0669	47.9184	0	41.5785	0	0	0	0	33.0659	0	0	0	0	0	38.0789	0	21.626	36.8368	0	0	0	0	0	0	0	21.4089	70.9593	0	46.0877	0	0	0	35.5866	43.4894	0	0	97.7783	127.667	107.463	0
		292	1385.74	62.2387	0	0	128.175	64.7935	57.2677	0	74.6073	0	0	0	0	0	0	0	0	0	0	0	27.6656	49.8392	0	0	51.8595	0	0	0	0	39.6146	58.7128	0	0	92.7473	0	0	0	0	0	0	0	0	0	48.4709	124.15	101.243	0
		293	1389.6	44.7121	0	0	75.8454	65.8982	38.0499	41.5481	48.6264	0	20.931	0	0	0	0	36.4552	0	0	0	0	38.7577	30.8723	0	0	0	0	0	0	0	21.8128	0	0	0	114.076	0	0	0	0	0	25.0044	33.4879	0	0	86.2809	167.637	78.7538	0
		294	1393.46	35.1968	0	0	66.5321	79.8276	0	0	0	0	0	0	0	0	0	58.9705	0	0	0	0	47.3458	0	0	0	82.0096	0	0	0	0	39.2724	49.8795	0	37.4109	39.7569	0	21.0691	0	0	0	31.3374	0	0	0	97.6671	146.545	97.2121	0
		295	1397.32	79.2858	0	0	107.176	79.1452	110.556	0	53.3403	0	27.7383	0	0	0	0	0	0	0	0	0	22.896	0	0	0	62.6021	0	0	0	0	52.1703	38.6724	0	25.406	101.692	0	0	0	0	0	33.904	30.5118	23.9293	0	104.74	152.711	115.278	0
		296	1401.18	28.9081	0	0	88.7071	52.681	55.0482	49.4603	60.9441	0	59.3845	0	0	0	0	67.6813	0	0	0	0	38.8491	75.2675	0	0	89.7689	0	0	0	0	28.9718	65.2105	0	19.4169	43.8224	0	39.048	0	0	0	0	0	0	0	101.294	203.05	88.893	0
		297	1405.04	43.8157	0	0	85.0835	48.9474	99.9095	0	49.7386	0	0	0	0	0	0	46.8997	0	0	0	0	46.3757	0	0	0	56.7073	0	0	0	0	0	31.3385	0	0	85.5525	0	44.7145	0	0	0	0	0	0	0	47.8272	158.312	104.935	0
		298	1408.9	33.2215	0	0	79.1248	28.3342	97.4557	0	0	0	0	0	0	0	0	0	0	0	0	0	41.4768	0	0	0	84.7345	0	0	0	0	0	101.76	0	0	93.3634	0	45.1938	0	0	0	0	38.1619	0	0	61.4994	137.504	113.066	0
		299	1412.76	64.4462	0	0	82.5568	30.7655	50.48	65.9303	50.6726	0	0	0	0	0	0	53.1014	0	0	0	0	0	0	0	0	38.001	0	0	0	0	0	39.1094	0	26.3535	57.6138	19.0598	0	0	22.1979	0	0	0	28.2338	0	86.8123	185.479	80.5025	0
		300	1416.62	85.0552	0	0	79.8633	41.8203	81.4121	42.905	0	0	0	0	0	0	0	0	0	0	0	0	50.076	0	0	0	72.2913	0	0	0	0	0	48.3471	0	0	0	0	31.7568	0	0	0	0	0	33.0601	0	39.3381	100.127	67.2559	0
		301	1420.48	109.152	0	0	67.0749	25.1653	76.1951	0	59.1208	0	0	0	0	0	0	0	0	0	0	0	64.3658	0	0	0	39.1865	0	0	0	0	25.5706	53.6131	0	22.165	67.6357	0	65.6612	0	0	0	0	0	52.7919	0	37.2855	120.696	55.7454	0
		302	1424.34	88.331	0	0	67.3416	31.4905	56.9702	34.2086	0	0	0	0	0	0	0	0	0	0	0	0	65.7648	0	0	0	58.8667	0	0	0	0	0	27.219	0	0	41.4055	0	34.6191	0	0	0	0	0	70.6364	0	46.2011	158.213	58.3982	0
		303	1428.2	94.3756	0	0	66.8187	44.7407	68.0512	65.6757	48.9622	0	0	0	0	0	0	72.5748	0	0	0	0	60.4162	0	0	0	67.388	0	0	0	0	0	21.5165	0	0	0	0	48.0289	0	0	0	0	0	58.1571	0	71.1783	136.725	47.1027	0
		304	1432.06	91.0596	0	0	76.8538	30.8651	93.6987	38.3674	30.4287	0	0	0	0	0	0	96.018	0	0	0	0	27.778	0	0	0	86.6078	0	0	0	0	0	35.0415	0	0	0	0	73.5686	0	0	0	0	0	70.5185	0	65.3222	142.643	69.4744	23.8532
		305	1435.92	96.1008	0	0	0	45.9717	67.412	46.8802	58.4577	0	0	0	0	0	0	61.4775	0	0	0	0	51.8729	0	0	0	104.497	0	0	0	0	0	0	0	38.3013	0	0	90.2942	0	0	0	0	0	97.6015	0	60.2239	197.09	0	0
		306	1439.78	135.906	0	0	71.9947	68.6702	52.1977	59.5268	0	0	0	0	0	0	0	78.3643	0	0	0	0	41.4343	0	0	0	110.138	0	0	0	0	0	75.537	0	0	0	0	55.3059	0	0	0	0	0	90.3811	0	87.0443	120.906	0	24.4464
		307	1443.64	111.594	0	0	56.128	26.9678	58.2253	38.3546	0	0	0	0	0	0	0	46.8526	0	0	0	0	64.8189	0	24.102	0	58.4668	0	0	0	0	0	34.6481	0	0	0	0	34.9236	0	0	0	31.6475	23.1714	90.1989	0	29.6503	151.553	33.064	28.4532
		308	1447.5	78.6858	0	0	34.7007	0	57.5278	59.9761	39.4289	0	0	0	0	0	44.3804	33.5595	0	0	0	0	31.7054	0	0	0	53.8795	0	0	0	0	0	36.7077	21.8915	0	0	0	95.5611	0	0	0	0	0	67.937	0	69.2074	126.398	25.5153	22.6727
		309	1451.36	110.948	0	0	77.4423	44.6648	52.9013	29.2155	0	0	0	0	0	0	0	0	0	0	0	0	0	0	0	0	77.6876	0	0	0	0	0	45.2481	0	0	46.9087	0	55.99	0	0	0	0	0	65.1101	0	37.4212	132.244	0	0
		310	1455.22	71.3713	0	0	53.6826	53.5599	29.945	29.7449	34.2655	0	0	0	0	0	0	43.9979	0	0	0	25.9561	24.1403	0	0	0	38.1176	0	0	0	0	0	0	0	0	30.7027	0	63.0028	0	0	0	0	0	105.41	0	41.1624	169.788	0	67.5725
		311	1459.08	99.882	0	0	79.343	48.2482	52.6649	44.1827	0	0	0	0	0	0	0	0	0	0	0	63.63	68.9892	0	41.9663	0	76.9572	0	0	0	0	0	26.3081	0	0	33.4194	0	0	0	0	0	0	23.8645	0	0	34.4992	125.498	0	0
		312	1462.94	61.4591	0	0	55.6272	0	58.753	28.257	0	0	0	0	0	0	0	42.5628	0	0	0	0	0	50.1823	0	0	102.854	0	0	0	0	44.7724	0	0	24.669	0	0	25.8994	0	0	0	42.8104	0	77.5698	0	72.0598	76.8731	0	36.1826
		313	1466.8	68.1472	0	0	70.3486	0	0	38.76	0	0	0	0	0	0	21.9636	23.7953	0	0	0	31.1515	23.3608	0	0	0	69.6457	0	0	0	0	44.4876	43.9526	0	24.5946	26.6612	25.6573	26.4768	0	0	0	0	0	27.8515	0	77.6093	197.467	0	80.7129
		314	1470.66	60.2822	0	40.9496	67.554	0	0	0	50.8883	0	0	0	0	0	0	62.3998	0	0	0	44.6581	0	0	40.4398	0	95.2679	0	0	0	0	0	39.9872	0	53.5183	35.9962	28.6597	47.7209	0	0	0	0	0	75.9172	0	86.0728	88.6737	0	66.3528
		315	1474.52	78.4581	0	0	60.4578	20.0844	28.1949	35.2173	0	0	0	0	0	0	0	0	0	0	0	28.9861	0	0	43.5964	0	114.349	0	0	0	0	52.4891	0	0	0	0	0	23.509	0	0	0	26.4833	0	79.5465	0	93.1433	187.618	0	36.2605
		316	1478.38	61.7955	0	0	35.6299	65.5342	0	33.1528	0	0	35.6683	0	0	0	0	0	0	0	0	42.446	47.2076	0	0	0	85.1671	0	0	0	0	67.4661	33.711	0	75.1849	39.2454	0	0	0	0	0	0	0	116.209	0	107.366	81.1461	47.1522	45.0478
		317	1482.24	94.9007	0	0	66.7282	27.7591	0	31.0565	0	0	63.1881	0	0	0	0	46.3259	0	0	0	0	71.24	0	38.018	0	48.1654	0	0	0	0	0	50.4778	23.032	0	30.9583	0	20.7346	0	0	0	0	0	77.2779	0	86.9525	120.746	0	38.1131
		318	1486.1	37.5359	0	0	93.4079	59.1482	0	37.7315	0	0	0	0	0	0	35.3956	0	0	22.9902	0	0	46.9257	0	0	0	98.4406	0	0	0	0	39.3242	39.5794	0	22.8181	0	0	28.8816	0	0	0	0	0	93.0113	0	59.3683	150.696	57.439	69.736
		319	1489.96	52.2924	0	0	69.8066	64.1734	0	36.3443	0	0	26.7429	0	0	0	63.4345	74.3462	0	0	0	0	66.4646	0	40.268	0	62.2941	0	0	0	0	0	0	0	46.6081	26.0796	0	23.6241	0	0	0	0	0	98.0416	0	76.6113	93.4502	0	0
		320	1493.82	73.7426	0	0	87.6544	26.8491	0	0	0	0	44.2946	0	0	0	45.1119	0	0	0	0	26.1187	82.6886	0	35.4186	0	32.6586	0	0	47.726	0	27.5541	0	0	0	58.4422	0	28.886	0	0	0	36.618	0	49.0566	0	55.5415	106.861	0	94.7781
		321	1497.68	85.4073	0	0	105.387	0	0	0	0	0	38.4027	0	0	0	0	0	0	0	0	0	0	0	41.0607	0	83.099	0	0	0	0	0	30.5055	0	29.8497	0	34.9401	0	0	0	0	0	0	68.3079	0	78.7351	106.41	72.423	0
		322	1501.54	116.338	0	0	133.981	58.4246	0	33.1362	0	0	30.7567	0	0	0	58.611	26.9845	0	0	0	26.637	35.3891	22.7984	31.8215	0	136.915	0	0	0	0	24.9051	91.1294	0	0	22.4629	0	58.9335	0	0	0	0	0	23.6874	0	34.8228	189.873	36.5198	30.6817
		323	1505.4	29.9848	0	0	71.4802	57.8353	0	0	0	0	20.9997	0	0	0	57.9914	0	0	0	0	46.0194	46.2197	0	41.2061	0	123.553	0	0	0	0	0	64.1335	55.1149	32.1012	37.167	0	0	0	0	0	0	0	66.4944	0	75.6064	73.4776	66.0465	44.7874
		324	1509.26	74.1336	0	0	113.596	62.3506	0	29.1261	0	0	0	0	0	0	79.0988	31.8693	0	0	0	0	0	0	95.6369	0	108.254	0	0	42.6921	0	0	57.1064	30.0117	0	0	0	42.9006	0	0	0	0	0	52.4214	0	52.4217	161.109	40.901	45.316
		325	1513.12	50.6584	0	0	104.793	38.9217	0	30.4082	0	0	27.9772	0	0	0	0	39.1646	0	0	0	0	0	0	90.9452	0	106.548	0	0	0	0	0	0	40.5348	0	50.1818	0	82.1811	0	0	0	0	0	82.1137	0	93.8048	153.925	59.655	0
		326	1516.98	72.9714	0	0	114.275	30.6174	0	0	0	0	22.3202	0	0	0	73.6688	0	0	0	0	42.7221	36.3873	0	85.0566	0	98.5834	0	0	56.2475	0	0	54.7444	24.5233	32.852	38.4086	0	21.7951	0	0	0	0	0	123.47	0	100.337	130.583	78.109	36.2037
		327	1520.84	87.9584	0	0	72.0083	96.9494	0	28.9408	0	0	0	0	0	0	105.279	0	0	0	0	33.646	43.7538	0	88.6043	0	146.455	0	0	50.2623	0	0	64.1259	23.7152	20.6144	0	0	0	0	0	0	0	0	34.6287	0	72.8658	110.642	43.563	0
		328	1524.7	26.1103	0	0	98.8238	48.7917	0	0	0	0	45.5599	0	0	0	78.7882	0	0	0	0	61.9305	74.5823	0	99.2225	0	131.816	0	0	91.028	0	0	32.5126	0	0	18.6005	0	0	0	0	0	0	0	53.0354	0	110.351	132.089	0	0
		329	1528.56	0	0	0	142.237	63.3022	0	0	0	0	32.5976	0	0	0	53.3838	23.3563	0	0	0	0	22.9974	0	83.3149	0	144.539	0	0	54.6052	0	0	65.1096	33.2208	30.7952	43.9876	0	63.2506	0	0	0	0	21.6652	79.933	0	34.3325	86.3869	78.8487	0
		330	1532.42	31.2163	0	0	116.209	0	0	22.8326	0	0	55.0906	0	0	0	58.8758	25.5881	0	0	0	0	0	0	109.996	0	173.125	0	0	43.1928	0	0	82.7129	31.2677	20.0285	49.298	0	34.6764	0	0	0	0	0	40.1807	0	38.0113	119.609	62.2742	0
		331	1536.28	29.4213	0	0	104.78	30.5072	0	0	0	0	59.4181	0	0	0	33.6034	0	0	0	0	49.0028	54.9185	0	72.9318	0	99.4767	0	0	56.6671	0	0	90.0845	0	44.8477	38.5736	43.9434	45.5128	0	0	43.2492	36.8264	0	0	0	64.89	116.992	0	22.6635
		332	1540.14	27.4456	0	51.4596	146.955	72.7234	0	0	0	0	56.8761	0	0	0	61.7197	21.4722	0	0	0	24.4885	24.2194	0	62.9044	0	130.049	0	0	82.5429	0	35.5172	74.5437	29.4847	0	43.3312	0	82.0574	0	0	33.8892	0	21.6369	36.6208	0	80.9299	159.02	26.0817	0
		333	1544	0	0	0	74.4938	54.7904	0	0	0	0	45.866	0	0	0	59.5407	0	0	0	0	0	0	0	112.453	0	175.44	0	0	109.42	0	0	83.4314	61.3195	0	63.0235	0	28.0017	0	0	0	0	0	28.0709	22.2125	71.1543	78.786	29.0845	0
		334	1547.86	0	0	0	106.863	54.4844	0	0	0	0	106.52	0	0	0	99.9324	0	0	0	0	65.1653	0	0	51.6146	0	140.629	0	0	87.5618	0	0	139.073	0	55.1391	0	0	27.5721	0	0	0	0	23.1803	0	0	119.572	107.69	47.6928	0
		335	1551.72	36.5746	0	0	117.84	76.8846	0	0	0	0	55.2618	0	0	0	78.0816	43.7997	0	0	0	26.4182	0	0	74.3496	0	143.659	0	0	44.7497	0	0	85.9837	30.7772	0	67.9824	0	0	0	0	0	22.1024	0	22.3517	0	117.449	150.754	59.0891	0
		336	1555.58	0	0	0	132.508	53.9385	0	0	0	0	33.2418	0	0	0	63.213	0	0	0	0	66.7497	0	18.3014	109.451	0	133.938	39.7816	0	56.6812	0	0	77.2562	25.0513	33.7208	81.9612	0	39.7153	0	0	0	0	24.7633	0	0	143.169	115.721	65.3297	0
		337	1559.44	0	0	0	126.296	48.0161	0	0	0	0	59.2972	0	0	0	62.0447	0	0	0	0	51.8263	0	0	47.4772	0	206.604	0	0	83.4044	0	0	67.7193	61.4592	23.1498	54.7667	0	38.8664	0	0	28.0936	0	20.7131	0	0	97.2209	130.609	84.9588	0
		338	1563.3	0	0	0	164.656	0	0	0	0	0	39.0501	26.7102	0	0	65.8232	56.2448	22.2185	0	0	22.5629	0	0	43.7351	0	184.196	31.5632	0	41.1972	0	0	104.439	43.9049	0	53.997	0	54.6554	0	0	0	0	19.2693	0	0	94.536	109.153	72.9946	0
		339	1567.16	21.2749	0	0	121.314	49.8288	0	0	0	0	110.794	25.283	0	0	63.8216	0	0	0	0	103.866	48.344	0	76.7767	0	173.861	0	0	71.6086	0	19.8932	52.4506	0	31.4031	88.515	0	119.99	0	0	0	0	0	0	0	169.077	91.0646	47.7111	0
		340	1571.02	0	0	0	98.4007	54.0807	0	0	0	0	75.9184	0	0	0	79.3158	0	0	0	0	89.208	0	0	26.7301	0	182.573	0	0	90.3437	0	0	96.5148	34.0807	0	47.7226	0	56.7476	0	28.6059	27.023	0	21.0511	28.5331	0	81.6037	96.2033	99.7912	0
		341	1574.88	0	0	0	122.576	29.1554	0	0	0	0	0	36.7914	0	0	77.0458	52.8927	26.9086	0	0	41.5333	35.263	0	0	0	135.842	0	0	131.596	0	0	108.782	34.9999	41.8146	28.5918	0	56.9456	0	41.5948	0	0	25.6461	0	0	119.67	70.6351	44.216	0
		342	1578.74	0	0	0	204.506	60.2824	0	0	0	0	63.0546	46.8955	0	0	42.6951	25.4821	36.3011	0	0	83.496	25.3443	0	47.1872	0	135.426	0	0	111.283	0	0	96.1566	37.3813	40.5457	48.1475	0	85.3203	0	29.2089	0	0	29.9788	30.4984	0	97.2087	130.444	47.8489	0
		343	1582.6	0	0	0	149.489	48.1219	0	0	0	0	106.817	0	0	0	43.9973	38.1737	38.5162	0	0	69.2579	0	0	59.1901	0	169.822	0	0	130.997	0	0	88.1589	31.5211	0	66.8188	0	47.6586	21.1949	0	30.5353	24.7302	35.0041	31.2448	0	97.9585	141.894	60.6862	0
		344	1586.46	49.7762	0	0	125.122	52.2119	0	0	0	0	50.0619	0	0	0	75.8674	0	0	0	0	89.2444	31.4222	0	0	0	137.082	0	0	156.068	0	0	90.9955	0	25.4584	44.3039	42.6152	104.477	0	0	0	0	0	0	0	67.5346	114.703	67.2201	0
		345	1590.32	0	0	0	87.8111	0	0	0	0	0	64.0064	0	0	0	63.4132	37.6364	0	0	0	62.8317	57.6783	0	76.4287	0	122.022	0	0	122.729	0	0	98.8512	30.3256	24.6	34.759	0	38.1323	0	0	27.2998	0	64.4848	0	0	35.7817	102.358	0	0
		346	1594.18	0	0	0	132.956	67.7445	0	0	0	0	87.5387	74.6792	0	0	69.9702	0	29.6245	0	0	27.2957	0	0	70.6199	0	164.762	0	0	96.9624	0	0	59.4461	0	24.2394	26.8331	0	62.2941	21.1732	0	34.1594	54.3874	20.4265	0	0	87.618	109.951	78.8596	0
		347	1598.04	24.632	0	0	86.9346	74.3728	0	0	0	0	74.3348	29.166	22.1602	0	82.1023	0	0	0	0	0	0	0	79.3257	0	120.636	0	0	90.7587	0	0	101.655	0	57.116	0	0	89.6737	22.5397	0	40.972	30.3063	41.8606	52.738	0	67.4101	157.026	31.8643	0
		348	1601.9	0	0	0	124.241	82.9754	0	0	0	0	105.731	44.5597	0	0	46.4641	0	0	0	0	67.7989	29.6324	31.5714	93.2461	0	154.051	25.0909	0	51.6193	20.0083	0	59.1033	0	0	63.7849	0	53.413	73.1582	0	0	0	0	45.4307	0	104.149	0	96.6227	0
		349	1605.76	23.5715	0	47.4341	155.932	73.9833	0	0	0	0	79.3869	26.846	0	0	36.6597	0	0	0	0	68.3233	0	0	99.5662	0	193.72	0	0	73.5753	0	0	42.3132	0	23.5492	60.1957	0	45.1733	0	0	0	36.1829	22.1025	0	0	120.575	110.404	48.1208	0
		350	1609.62	0	0	0	173.967	56.083	0	0	0	0	61.4757	0	0	0	80.6696	49.7097	40.6837	0	0	32.6415	81.9864	0	0	0	145.604	0	0	98.4412	0	0	25.4622	0	0	0	0	93.8652	42.4043	19.9514	25.161	0	75.903	46.003	51.7565	53.1828	126.696	97.4291	0
		351	1613.48	0	0	0	135.875	81.0159	0	0	0	0	83.5045	0	0	0	119.942	0	0	0	0	26.5276	0	66.1899	77.9457	0	112.55	0	0	97.6906	0	0	68.4945	0	0	69.5856	0	84.2975	0	0	0	0	0	40.0512	36.2436	96.5425	84.686	99.2367	0
		352	1617.34	0	0	0	137.585	49.6182	0	0	0	0	25.8701	51.6687	0	0	71.8491	33.0566	43.0986	0	0	0	39.5346	0	63.1337	0	188.672	25.8478	0	115.146	24.886	0	82.5538	27.0222	0	32.7713	0	86.3853	70.6703	47.4632	38.3707	0	0	0	0	116.718	111.427	86.199	0
		353	1621.2	0	0	0	142.715	0	0	0	0	0	51.1842	38.9915	0	0	63.9215	0	0	0	0	23.8092	31.5986	37.0791	72.2595	0	132.264	0	0	104.761	0	0	85.832	0	46.2811	41.3896	0	35.1629	48.6677	26.3431	0	0	48.8553	0	0	102.786	91.5151	69.9116	0
		354	1625.06	0	0	0	94.8386	55.6104	0	0	0	0	31.639	51.3648	0	0	51.0962	44.8088	0	24.5067	0	29.284	32.9086	57.9222	60.1468	0	177.912	0	0	111.385	0	0	92.5327	0	0	100.772	0	89.4929	58.7914	46.1782	0	0	49.0556	0	41.0256	95.1785	97.0946	89.3416	0
		355	1628.92	0	0	0	108.987	0	0	0	0	0	37.7204	75.0032	0	0	39.9611	0	41.7891	0	0	0	55.1238	25.4451	113.534	0	112.797	0	0	65.8193	0	0	107.732	0	41.3357	105.16	0	66.6279	0	60.9485	0	0	0	23.1538	0	94.6066	87.1539	32.4948	0
		356	1632.78	0	0	0	130.909	0	0	0	0	0	57.7826	106.465	0	0	36.8964	0	22.5842	0	0	0	32.0168	0	97.1069	0	143.221	0	0	111.863	0	0	128.174	0	40.1815	107.126	0	60.8163	60.0418	0	0	0	46.5369	38.6013	0	128.973	73.4822	76.22	0
		357	1636.64	0	0	0	98.7246	57.584	0	0	0	0	100.656	53.4238	0	37.6928	53.4291	32.8735	0	0	0	31.8444	0	24.1759	108.499	0	117.021	0	0	108.036	0	0	73.7392	0	31.9209	85.4738	0	124.409	0	61.8953	0	36.2235	47.0245	0	32.8136	132.828	60.2984	118.491	0
		358	1640.5	0	0	0	129.381	61.419	0	0	0	0	98.4239	56.2444	0	52.8971	0	0	0	0	0	0	0	39.0078	0	0	186.688	0	0	118.204	0	0	95.6423	0	0	66.1424	0	115.126	48.0939	89.4951	0	0	0	40.5452	21.5901	105.6	36.6781	51.29	0
		359	1644.36	0	0	0	119.818	50.3919	0	0	0	0	72.6771	26.2574	0	26.2694	88.1827	0	0	0	0	79.0976	21.9687	29.0547	46.7139	0	143.635	0	0	90.6032	0	0	81.1272	0	0	93.3892	0	101.079	42.3664	59.0436	0	0	22.3793	0	0	104.16	43.297	66.552	0
		360	1648.22	0	0	0	150.577	69.565	0	0	0	0	0	44.1624	0	53.4525	56.2874	0	34.3803	0	0	0	20.8913	0	40.5896	0	122.351	90.1973	0	96.6304	0	0	52.1774	0	0	69.051	0	83.6712	25.5065	73.1788	0	28.3653	22.997	46.5657	26.2813	151.133	41.9547	68.832	0
		361	1652.08	0	0	0	110.819	64.6252	0	0	0	0	111.421	55.0723	0	54.1349	50.0634	62.6199	0	22.3479	25.59	0	0	52.9065	54.6534	0	127.754	0	0	76.2547	0	0	50.2133	0	0	0	0	84.0562	36.9393	127.685	22.2557	39.5915	0	47.5442	37.2536	130.089	24.0095	95.0946	0
		362	1655.94	0	0	0	159.686	0	0	0	0	0	76.0603	34.0984	0	63.6783	52.965	47.8591	42.9248	23.5449	0	0	42.3515	0	57.1251	0	119.325	23.5237	0	91.7378	40.2274	0	83.5318	0	0	22.75	0	68.4901	0	110.374	0	79.4076	0	35.0502	35.9927	114.219	0	99.4444	0
		363	1659.8	0	0	0	67.6373	31.3223	0	0	0	0	97.504	54.117	0	26.1549	84.1464	25.2074	21.9481	0	0	0	0	28.8699	26.865	0	128.26	0	0	36.4479	27.0485	0	51.9419	0	0	53.8006	0	83.081	0	146.026	0	130.557	0	34.8923	0	165.58	0	111.056	0
		364	1663.66	0	0	0	89.0666	26.0363	0	0	0	0	99.0479	0	0	53.2949	30.3771	51.8421	0	0	0	29.2422	39.388	57.4935	75.6011	0	85.4709	27.3334	0	98.3542	0	0	52.2795	0	35.0336	0	0	49.999	25.789	119.7	0	73.2365	0	0	37.8479	151.122	0	39.4303	0
		365	1667.52	0	0	0	47.0265	52.2249	0	0	0	0	94.1013	75.2806	0	59.2992	51.0558	0	0	25.2951	0	0	33.8433	0	29.5145	0	132.447	85.1519	0	86.1469	0	0	78.074	0	0	44.2803	0	115.108	0	77.1797	0	94.1844	0	0	38.4186	86.278	0	84.6413	0
		366	1671.38	0	0	0	135.997	42.2451	0	0	0	0	134.077	64.6067	0	83.9573	44.1272	0	0	36.6141	0	0	0	0	0	34.0253	96.1112	29.4259	0	142.04	39.1425	0	47.6641	0	28.1147	54.1896	0	58.0331	0	88.594	0	88.7401	0	0	49.9507	92.9878	0	117.283	0
		367	1675.24	0	0	0	110.659	53.5286	0	0	0	0	76.728	59.1794	23.9117	0	74.5895	100.639	30.1447	0	0	0	0	22.2234	36.9549	0	114.035	49.7424	0	154.854	0	0	0	0	0	65.0419	0	33.3198	29.6949	165.704	0	37.7839	0	46.9578	45.7592	174.607	0	99.9839	0
		368	1679.1	0	0	0	76.7025	0	0	0	0	0	85.8218	55.1529	0	59.5077	22.3582	89.6128	26.0442	0	0	0	0	42.9186	26.9714	30.1521	69.4242	35.2633	0	76.2874	0	0	0	0	0	30.8404	0	95.8248	0	66.3364	0	80.1117	0	0	67.9999	208.242	42.3405	91.3144	0
		369	1682.96	0	0	0	79.0146	28.4229	0	0	0	0	91.754	64.438	52.0222	47.6754	65.1297	40.9568	0	38.269	23.3333	0	27.7911	29.5513	23.656	0	113.375	104.449	0	98.6954	0	0	61.6918	0	0	23.5962	0	67.9741	0	123.832	0	65.017	44.3118	57.2624	69.0484	149.983	33.4486	109.074	0
		370	1686.82	0	0	0	59.4349	0	0	0	0	0	0	31.9626	47.2007	76.8515	41.9391	94.5137	26.3821	44.6113	26.1121	0	0	0	28.4397	0	110.336	47.6771	0	65.2667	0	0	42.4104	0	0	0	0	98.5226	0	114.736	0	76.3799	21.4264	0	0	163.874	33.3466	117.753	0
		371	1690.68	0	0	0	56.5326	0	0	0	0	0	88.8264	38.6257	0	63.9131	78.4217	43.8845	0	54.1057	75.0073	0	0	0	95.7697	0	116.032	0	0	30.9781	0	0	76.3618	0	0	0	0	70.9954	0	130.272	0	145.938	0	0	94.3571	184.723	0	57.9364	0
		372	1694.54	0	0	0	83.8582	61.1156	0	0	0	0	48.474	45.027	24.9642	82.9243	56.3118	64.0981	0	25.2992	54.0163	0	75.4893	29.3164	111.238	0	128.637	52.0676	0	94.3165	0	0	91.028	25.5412	0	32.4945	0	78.2959	0	105.416	0	118.716	47.2837	0	81.5048	161.306	41.1148	51.8158	0
		373	1698.4	0	0	0	105.444	36.2732	0	0	0	0	35.2602	24.2116	22.9233	53.2177	38.4729	99.3927	21.481	38.6974	59.3797	0	0	0	0	0	77.3882	92.2051	0	32.7041	0	0	109.693	0	0	37.9378	0	104.238	31.8299	94.5637	0	124.421	0	0	45.5793	221.917	21.7406	34.8231	0
		374	1702.26	0	0	0	94.2427	34.5855	0	0	0	0	55.1257	38.0101	64.8832	57.3228	69.0922	23.4887	0	68.2759	46.8443	0	0	44.1516	0	0	76.9527	45.849	0	44.0642	0	25.6601	93.6324	0	0	33.7169	26.0488	53.5739	0	125.012	0	95.0856	0	0	69.3141	176.17	48.0408	98.2799	0
		375	1706.12	0	0	0	73.9963	0	0	0	0	0	42.7742	29.0103	81.1489	76.7499	94.7569	76.2264	0	25.3067	33.5476	0	58.3395	21.257	36.9476	25.138	136.603	102.366	0	60.9892	0	0	95.4296	0	0	0	0	73.0754	0	140.758	0	142.437	0	0	75.8155	177.472	48.7736	30.6478	0
		376	1709.98	0	0	0	94.3785	23.5968	38.0046	0	0	0	105.415	27.9118	51.1618	63.0036	102.347	61.2007	0	67.9452	38.7909	0	44.5739	65.3589	24.9586	0	112.231	87.8444	0	23.4141	31.6995	0	113.24	0	0	30.2403	0	56.0755	0	151.355	23.5956	115.256	40.3313	30.3602	89.0641	145.209	0	39.1783	0
		377	1713.84	0	0	0	22.8986	17.6619	0	0	0	0	96.651	0	0	51.7977	84.6855	0	0	61.5747	41.0431	0	65.4504	26.3016	0	0	79.5643	88.0927	0	69.5958	0	37.77	23.2785	0	0	28.1963	0	93.9565	0	84.4616	0	58.7668	28.4754	0	124.785	185.275	31.9746	84.5	0
		378	1717.7	0	0	0	47.475	22.4647	0	0	0	0	65.4071	25.5366	57.5358	81.3744	128.739	56.4889	0	53.7263	62.9558	0	52.9161	0	0	0	56.3341	98.4986	0	23.2623	0	0	73.3109	36.3286	0	0	0	81.1093	0	129.286	0	42.2441	0	0	71.0583	135.52	28.7881	135.86	0
		379	1721.56	0	0	0	87.0393	28.7511	0	0	0	0	93.9405	0	71.3429	68.1314	75.7335	61.7173	0	26.4297	46.063	0	0	24.184	0	0	104.462	35.3007	0	55.5568	0	0	79.3145	24.509	0	0	0	120.385	0	101.241	34.9085	104.946	0	0	101.816	205.524	66.6174	31.1786	0
		380	1725.42	0	0	0	42.0166	74.5978	0	20.7677	0	0	52.9862	0	32.7441	45.6484	72.4757	43.7254	0	54.9891	70.5879	0	0	23.6111	0	0	48.7661	76.2584	0	47.2558	0	0	111.424	0	24.9126	28.5305	0	33.8631	40.1408	108.79	32.898	75.4005	0	55.3887	129.004	175.926	84.5567	0	0
		381	1729.28	0	0	0	106.567	30.3824	0	0	0	0	92.284	0	0	66.9014	120.489	78.9886	0	41.3033	83.3514	0	84.8582	36.7193	0	24.0876	68.4314	78.9652	0	37.7818	0	0	108.372	0	0	0	0	109.372	0	104.609	0	70.1974	0	0	141.393	183.474	40.1679	59.0734	0
		382	1733.14	0	0	0	36.5041	70.6136	0	0	0	0	93.992	0	59.807	43.8248	59.7434	28.5033	0	52.6732	73.1128	0	90.6361	76.2693	20.5986	0	0	70.9617	0	0	0	0	72.1098	0	0	0	0	29.2769	0	58.9219	0	68.4777	0	0	117.12	241.414	66.4248	103.567	0
		383	1737	0	0	0	81.7415	66.4173	0	0	0	0	29.2359	0	36.4611	95.4922	112.859	115.493	0	50.5356	60.8705	0	53.4128	0	0	0	75.0051	94.5135	0	58.1481	0	0	55.4247	0	0	50.8281	0	67.957	0	96.022	0	119.766	33.7618	0	98.6685	282.746	88.8839	48.6652	0
		384	1740.86	0	0	0	60.1012	58.6436	0	0	0	0	107.404	24.1061	47.6024	64.0228	131.304	85.1298	0	26.2989	0	0	51.2146	0	0	0	90.1891	60.3074	0	31.4731	0	0	47.9592	0	0	0	0	64.2806	0	44.9897	71.0352	141.694	0	0	130.832	145.496	85.895	50.4369	0
		385	1744.72	0	0	0	50.6057	78.0748	0	0	0	0	90.8464	0	36.6942	93.206	88.2871	66.3601	0	33.7004	109.305	0	58.6717	45.637	0	0	41.3633	89.6581	0	31.8009	0	0	61.5225	68.5228	38.4792	52.0947	0	83.7903	0	57.9606	54.6388	108.646	23.1952	0	156.983	218.806	116.62	37.3849	0
		386	1748.58	0	0	0	79.5592	22.9471	0	0	0	0	66.5842	28.284	27.1613	104.645	88.2905	73.4454	0	0	63.2439	0	48.6394	55.7719	0	0	77.009	85.227	0	23.5281	0	0	59.5973	0	0	0	0	85.4477	0	74.9308	71.5066	91.3186	52.6268	0	136.329	225.547	107.416	0	0
		387	1752.44	0	0	0	52.705	49.0386	0	0	0	0	69.9734	0	37.6737	113.884	58.8674	78.452	0	23.8042	46.0557	0	27.6028	80.2285	22.0871	0	68.7003	71.0838	0	0	0	0	67.338	0	0	0	0	93.7704	0	0	62.7557	73.0628	24.5127	0	122.965	163.512	156.842	0	0
		388	1756.3	0	0	0	87.1389	66.9772	0	0	0	0	88.1616	0	21.4641	80.4863	59.8079	81.1454	0	0	78.4975	0	70.0427	64.6139	0	0	81.3225	127.901	0	29.7163	0	34.2545	69.5602	0	0	0	0	77.7153	0	0	65.3594	48.3795	0	0	116.884	208	84.9806	22.9294	0
		389	1760.16	0	0	0	121.669	49.9583	19.618	0	0	0	106.39	0	27.435	86.4832	80.5744	113.881	0	48.5139	43.451	0	68.0662	44.8619	0	0	65.9828	65.426	0	32.6814	0	59.1556	111.782	62.5124	0	0	0	112.139	58.5148	56.305	87.057	33.2457	32.524	0	148.582	141.461	50.5002	0	0
		390	1764.02	0	0	0	47.7072	48.7664	0	0	0	0	139.448	0	37.8951	101.3	50.2068	132.608	0	0	36.3289	0	26.6913	54.5999	39.8201	0	47.4004	109.59	0	0	0	0	108.783	37.3087	44.7623	0	0	26.4471	28.5868	0	43.621	71.4237	50.6741	0	170.459	222.894	119.363	0	0
		391	1767.88	0	0	0	80.1509	0	0	0	0	0	90.5875	40.6209	41.8876	49.2064	0	108.492	0	29.7193	46.6163	0	27.4133	48.113	0	0	66.8581	147.54	0	0	0	0	121.279	68.5869	0	0	0	100.097	41.492	65.1977	80.9649	78.5552	0	0	207.422	183.341	108.225	0	0
		392	1771.74	0	0	0	31.5977	84.3234	0	0	0	0	121.995	0	36.7055	134.188	37.1914	74.3398	0	45.8595	29.122	0	46.0946	0	0	0	36.0493	39.6187	0	0	27.7147	29.3038	90.6812	0	0	0	0	55.5966	0	0	33.6615	90.0342	0	0	189.355	191.323	142.86	22.9585	0
		393	1775.6	0	0	0	59.5925	66.6542	0	0	0	0	71.5082	0	24.6876	137.085	49.5717	81.5071	0	62.2209	0	0	0	0	0	0	113.895	67.7441	0	0	28.7008	0	121.913	0	0	0	0	48.1284	0	36.2706	83.694	85.8374	0	41.6084	177.324	203.129	154.675	48.1651	0
		394	1779.46	0	0	0	0	34.9552	0	0	0	0	116.782	0	0	146.551	22.3908	121.91	0	0	31.1444	0	84.0005	58.8907	0	0	59.4223	50.7073	0	0	0	0	93.7072	52.1356	0	0	0	86.2712	31.7633	66.3978	43.9215	32.8274	40.9783	0	166.576	175.99	90.6224	0	0
		395	1783.32	0	0	0	72.933	71.8447	0	0	0	0	110.702	0	0	65.8746	53.7613	99.1692	0	0	50.2627	0	30.9737	0	0	0	37.6475	79.4257	0	0	0	0	116.222	23.3542	0	0	0	100.867	40.3231	28.4289	25.539	100.234	0	0	166.726	134.906	97.9572	0	0
		396	1787.18	0	0	0	49.2632	83.7983	0	21.0014	0	0	62.5198	0	0	153.389	36.8937	55.3857	0	39.3696	29.1062	0	45.0607	0	0	0	31.1049	86.7214	0	0	0	0	61.2616	0	0	0	0	108.873	0	51.9766	0	59.8545	0	0	197.568	131.781	100.389	0	0
		397	1791.04	0	0	0	33.1129	84.5533	0	0	0	0	87.7244	0	0	107.528	100.027	0	0	41.656	47.2943	0	0	22.1167	0	0	28.3414	112.912	0	28.6477	0	0	84.7961	0	0	0	0	95.4742	0	0	79.553	42.2704	51.222	52.7863	166.245	108.884	108.989	42.3319	0
		398	1794.9	0	0	0	64.8348	41.5905	0	0	0	0	95.2311	0	27.7319	241.641	88.8095	101.826	0	0	0	0	37.0197	61.9141	0	0	0	42.8278	0	0	0	0	112.13	0	22.949	0	43.2102	41.3231	24.9964	28.8799	29.6175	66.893	0	0	117.096	103.611	111.313	45.2942	0
		399	1798.76	0	0	0	0	109.999	0	0	24.0683	0	84.581	0	0	136.592	61.6347	94.3443	0	0	0	0	45.8444	50.222	0	52.9938	52.8379	35.0475	0	0	31.3135	0	94.3068	47.2839	0	0	37.3707	67.9658	45.8241	28.9556	39.9242	89.4094	0	0	160.306	97.2339	39.2572	0	0
		400	1802.62	0	0	0	73.2519	62.2716	0	0	0	0	103.25	0	0	116.011	81.7252	92.5036	0	20.9374	41.039	0	0	57.2777	0	0	47.8322	86.5891	0	0	0	0	93.642	44.3783	29.8082	0	41.9448	70.4253	0	39.6155	0	0	22.9815	0	245.206	101.76	69.2916	0	0
		401	1806.48	0	0	0	45.4256	45.81	0	0	0	0	148.541	0	0	131.008	111.312	77.2213	0	0	35.974	24.831	25.4844	55.5884	0	0	26.271	48.6295	0	0	0	0	55.9683	39.2394	65.0712	0	0	62.0456	35.6733	23.0942	0	42.486	0	0	151.507	96.4903	69.0641	34.0068	0
		402	1810.34	0	0	0	27.8643	62.0082	0	0	0	0	55.8896	0	0	110.427	57.4143	84.6453	0	0	26.3947	0	0	50.709	0	0	0	74.8894	0	0	0	0	69.0381	48.1409	43.646	0	21.2624	73.9101	70.0241	0	0	47.8175	28.5778	23.4741	208.766	135.249	87.2161	0	0
		403	1814.2	0	0	0	55.4538	50.0782	0	0	0	0	107.501	0	0	57.857	99.7458	88.2913	0	33.6302	40.6839	0	0	80.192	0	0	28.8105	50.9401	0	0	0	0	88.8023	59.9756	65.8858	0	0	62.8414	75.7018	60.8131	52.7886	0	0	0	163.826	126.774	62.2482	0	0
		404	1818.06	50.4172	0	0	31.0775	53.9243	0	0	0	0	47.0483	0	0	122.105	59.6873	90.2241	0	0	31.7853	0	0	53.2877	0	0	0	53.2162	0	0	0	0	88.2635	39.2237	38.2984	0	59.0144	79.6921	0	41.1363	67.4336	0	24.875	34.2871	203.869	97.6765	36.9553	0	0
		405	1821.92	0	0	0	0	35.6224	0	0	0	0	112.526	0	0	165.635	0	39.5361	0	25.5528	79.1095	0	0	35.6488	0	0	0	35.8584	0	23.1308	71.0661	0	66.4388	41.6183	0	0	36.3646	71.1924	39.8309	46.1586	49.6946	0	0	0	230.392	120.431	77.673	31.3693	0
		406	1825.78	0	0	0	0	51.5273	0	0	0	0	100.796	0	0	163.557	46.8826	79.7361	0	0	35.1834	0	0	86.9403	0	0	0	57.8047	0	0	0	0	110.91	35.1853	56.2868	0	0	93.2903	0	0	47.6588	0	27.9943	0	210.223	96.2772	88.1503	0	0
		407	1829.64	0	0	0	0	54.4924	22.6466	0	0	0	141.453	0	0	104.258	26.9992	105.211	0	0	98.5314	0	0	63.5741	0	0	32.3988	24.1014	0	0	0	0	70.1735	87.2938	69.3683	0	0	68.1987	57.6974	0	0	0	0	0	158.391	147.051	76.3663	0	0
		408	1833.5	39.9246	0	0	49.0389	71.4951	0	0	0	0	81.5738	0	0	106.591	32.4638	84.9234	0	25.0463	53.603	0	0	94.0528	0	0	31.9555	71.5901	0	0	43.9653	0	99.2641	0	49.5311	0	0	60.0052	64.2647	64.6188	0	0	0	0	184.454	112.669	55.4333	50.1486	0
		409	1837.36	32.1429	0	0	29.0437	62.8977	0	0	32.2958	0	129.395	0	0	192.911	28.5068	53.1112	0	0	63.1392	0	0	130.477	0	0	0	45.6889	0	0	36.0435	0	124.599	0	59.9193	0	0	61.9348	129.487	69.0794	28.9652	0	28.6349	0	187.389	125.23	100.525	0	0
		410	1841.22	32.9942	0	0	0	73.1508	0	0	33.5997	0	138.039	0	0	116.96	36.5046	69.5408	21.4556	0	70.4082	0	0	129.004	0	0	26.021	35.1585	0	0	25.2088	0	82.9752	35.0449	61.0286	0	0	85.8015	81.4783	41.8081	29.5288	0	0	0	197.313	58.398	91.3989	0	0
		411	1845.08	28.264	0	0	50.1951	79.4001	0	0	0	0	211.158	35.1117	28.0368	211.612	40.7555	43.2805	0	0	61.0577	0	0	83.5537	0	0	0	46.4711	0	0	0	0	75.0271	0	49.1068	0	0	34.7575	53.6407	34.1719	78.221	0	0	0	197.667	85.9353	24.4428	34.3358	0
		412	1848.94	24.5457	0	0	0	47.7385	0	0	0	0	121.585	0	0	95.1068	21.9908	33.5258	0	0	98.6212	0	0	98.7801	34.7085	0	0	67.1217	0	0	32.3631	0	94.5258	0	78.3919	0	0	101.924	68.2703	29.3137	88.9948	0	0	0	212.935	72.1738	96.4889	0	0
		413	1852.8	0	0	0	0	30.0957	0	0	21.956	0	144.197	0	0	85.3609	43.5813	45.8532	0	0	104.947	0	0	95.4583	27.9504	0	0	54.6928	0	0	0	0	99.0227	53.2856	117.633	0	33.9527	101.213	57.142	59.1085	37.766	0	0	0	163.507	71.4675	73.2124	0	0
		414	1856.66	86.9701	0	0	24.0617	84.254	35.6968	31.6251	0	0	169.641	0	0	114.272	0	47.2119	33.9177	0	57.3723	0	0	0	0	0	0	43.8919	0	0	0	0	72.9786	25.7377	98.0664	0	0	52.8457	49.6195	23.6263	0	0	0	0	203.452	107.984	82.0122	0	0
		415	1860.52	39.1317	0	0	24.1152	53.1625	0	0	31.894	0	194.97	0	0	105.394	33.9602	0	0	0	23.6453	0	0	73.7591	0	0	0	74.228	0	28.5026	0	0	0	78.2599	110.116	0	32.6121	66.605	54.6028	0	57.1216	0	0	21.2765	199.869	91.1096	77.51	0	0
		416	1864.38	37.889	0	0	24.7922	82.5671	0	0	37.8001	0	129.399	0	0	107.23	0	34.9393	46.7514	0	47.9743	0	0	62.6301	0	0	0	86.6335	0	0	41.806	0	33.6373	25.6916	76.789	0	26.0004	58.5825	30.6028	0	21.8248	0	0	0	208.658	95.5985	42.0011	0	0
		417	1868.24	0	0	0	22.4366	43.8973	30.5656	0	40.3879	0	153.059	0	0	109.695	0	0	30.0549	0	71.3866	0	0	41.1275	0	0	0	27.5468	0	0	36.5678	0	119.409	35.0281	28.5888	0	45.0925	78.2883	0	21.3151	144.002	0	0	0	198.725	127.668	0	0	0
		418	1872.1	24.7108	0	0	0	52.5167	80.697	21.2252	43.9553	0	143.474	0	0	111.395	55.9283	31.8042	29.6706	0	116.966	0	0	103.776	0	0	0	71.635	0	0	50.7226	0	74.8953	0	40.3865	0	0	71.6838	60.4491	45.5949	34.1072	0	29.7724	0	175.6	80.2242	63.875	0	0
		419	1875.96	29.8914	0	0	0	51.1648	53.7092	0	0	0	174.556	21.7644	0	132.65	0	38.4364	41.1284	0	71.0632	0	0	67.0636	0	0	0	122.349	0	0	0	0	103.558	0	63.8427	0	0	63.9445	0	22.354	0	0	0	0	200.189	138.981	46.6926	0	0
		420	1879.82	32.8483	0	0	48.5493	57.1234	29.9893	0	29.0032	0	172.394	0	0	75.8892	52.3674	27.4491	0	0	71.1504	0	0	121.75	0	0	0	91.9721	0	0	0	0	85.1659	0	81.1979	0	24.0165	119.851	0	38.78	33.0093	0	0	0	243.418	90.2051	61.9288	0	0
		421	1883.68	58.0868	0	23.4077	0	0	28.1102	0	0	0	167.627	0	0	53.0701	44.4525	68.6894	23.6053	0	0	0	0	111.396	0	0	0	90.2721	0	0	29.0723	0	51.8974	0	36.671	0	0	74.2029	37.6683	0	0	0	0	0	257.543	87.4088	37.9874	27.2964	0
		422	1887.54	49.7092	0	0	0	26.4344	0	0	37.2013	0	167.783	0	0	96.0864	61.3258	0	0	42.0346	0	0	0	79.3571	0	0	0	91.2538	0	0	44.6425	0	74.0821	25.7971	43.214	0	32.397	59.7482	31.9304	0	0	0	0	0	224.471	57.4839	22.9078	0	0
		423	1891.4	0	0	0	0	82.9827	0	0	0	0	192.662	0	0	47.5757	62.3346	0	26.0301	22.6529	0	0	0	81.2575	24.7549	0	0	55.3397	41.3493	0	0	0	98.6906	0	68.6917	0	0	82.5567	0	28.5611	50.2167	0	27.3838	0	140.091	80.8878	35.8271	0	0
		424	1895.26	56.1165	0	0	0	49.2002	0	0	0	0	134.714	0	0	86.7532	38.637	0	56.6875	0	26.1041	0	0	74.3459	42.3055	0	0	118.142	0	0	0	0	107.058	0	95.1279	0	39.4118	59.7683	0	31.5754	86.4053	0	0	0	181.682	86.4747	23.4969	0	0
		425	1899.12	0	0	0	0	47.4149	62.5309	0	33.4713	0	184.776	0	0	149.253	44.8573	0	57.4015	28.5713	0	0	0	89.5229	0	0	0	95.6335	0	27.0562	0	0	47.078	45.6072	61.1375	0	37.6855	65.3598	0	26.5402	46.7581	0	0	0	174.245	45.0483	34.3585	0	0
		426	1902.98	43.6713	0	0	0	67.2921	24.8057	41.0638	0	0	189.401	0	0	101.868	33.3587	0	46.1156	0	35.341	0	0	69.0476	64.0024	0	0	71.985	0	0	0	0	98.2643	0	82.8218	0	25.038	72.3554	0	0	87.7033	0	0	0	194.361	70.268	54.1187	0	0
		427	1906.84	33.3936	0	0	0	35.6313	74.4509	0	0	0	195.521	0	0	180.794	35.1194	0	90.4426	38.6403	34.6408	0	0	132.771	0	0	0	97.0321	45.7893	26.5159	0	0	77.7089	0	48.2405	0	31.895	123.521	0	29.2738	36.8394	0	31.3184	0	153.073	44.4755	0	0	0
		428	1910.7	46.5306	0	0	0	40.3583	37.0702	22.6293	0	0	194.213	0	0	64.9792	55.3216	0	131.286	42.514	41.5763	0	0	76.4179	0	0	0	91.4548	0	0	0	0	120.942	31.8426	109.074	0	48.3676	126.43	0	30.031	90.3677	0	23.7269	0	104.048	86.9078	34.3118	0	0
		429	1914.56	62.5427	0	0	0	58.4835	27.3193	0	0	0	209.812	0	0	119.504	48.4955	0	94.8305	71.8628	0	0	0	60.6546	22.1313	0	0	86.1042	0	27.8237	0	0	102.691	28.9547	63.9255	0	0	49.3497	0	41.6292	65.4178	0	0	0	109.528	46.6377	34.0619	0	0
		430	1918.42	0	0	0	0	61.4551	0	0	0	0	204.534	0	0	157.771	88.9035	0	49.142	0	0	0	0	78.2984	26.287	0	22.5022	70.3033	34.0584	30.8689	0	0	76.1529	23.9753	102.876	0	60.777	61.9029	0	23.5685	83.5414	0	26.8575	0	177.447	46.0428	40.735	0	0
		431	1922.28	0	0	0	0	63.0313	22.2186	0	0	0	183.418	0	0	107.636	49.2468	0	113.883	67.746	0	0	0	67.5842	0	0	0	171.728	38.8262	0	0	0	122.129	0	34.1541	0	29.9932	91.9413	0	30.3212	63.412	0	0	0	111.133	43.2704	0	0	0
		432	1926.14	51.3716	0	0	0	86.6254	0	22.5349	0	0	189.022	0	0	118.441	39.8354	0	118.362	49.2086	72.9659	0	0	0	0	0	0	82.6901	24.0993	41.77	0	0	81.265	0	81.9936	0	34.4723	43.4227	0	48.325	33.5755	0	34.3255	0	170.087	79.3865	41.5152	0	0
		433	1930	0	0	0	0	27.0844	0	0	0	0	112.774	0	0	81.7226	27.9368	0	68.6555	0	27.5383	0	0	57.0232	29.3084	0	0	74.2974	40.4458	40.342	44.9579	0	60.281	52.462	86.6502	0	87.3734	101.525	0	0	67.9294	0	35.3998	0	160.901	68.7007	0	49.1906	0
		434	1933.86	0	0	0	0	69.0428	0	0	0	0	157.618	0	0	81.893	34.2466	0	130.937	28.4427	53.0338	0	0	38.7145	0	0	0	118.75	21.3622	0	51.0797	0	95.5464	27.3404	88.4116	0	0	95.8077	0	22.3166	66.0343	0	19.9238	25.3092	164.769	119.224	46.5532	0	0
		435	1937.72	39.6329	0	0	0	65.7968	24.7015	0	0	0	135.253	0	0	127.069	59.7252	0	127.94	38.413	30.8566	0	0	0	25.3046	0	0	68.4937	37.6326	21.8948	48.9653	0	104.183	82.1624	87.5178	0	56.2786	88.2348	0	34.7345	83.5008	22.5929	24.1647	0	98.9626	74.2392	0	0	0
		436	1941.58	0	0	0	0	48.4511	38.4943	34.6948	0	0	169.385	0	0	98.3306	38.8322	0	121.975	80.8923	44.0689	0	0	0	0	0	0	79.7514	40.4007	54.76	52.9725	0	71.4485	45.1898	87.2253	0	34.8456	197.725	0	63.8449	76.7454	0	44.9792	0	123.973	45.4913	0	20.17	0
		437	1945.44	0	0	0	0	29.8455	41.6299	0	0	0	143.928	0	0	104.841	0	0	146.466	0	28.2255	0	21.7971	53.2215	25.2921	0	0	116.586	0	41.6143	26.819	0	76.4709	22.9186	82.4794	0	27.111	90.7226	0	0	84.2008	0	0	0	140.136	125.766	35.5242	33.785	0
		438	1949.3	41.2954	0	0	0	41.1426	0	0	0	0	138.59	23.9174	0	62.9665	0	0	129.577	25.2435	39.7191	0	0	43.2803	82.8551	42.9707	0	137.883	0	99.1426	63.2534	0	38.0686	0	29.6893	0	43.8344	144.1	0	40.1454	82.8379	0	0	0	181.804	90.633	0	27.3556	0
		439	1953.16	38.9098	0	0	0	56.4666	25.737	43.6319	24.4444	0	125.108	0	0	98.0189	40.708	0	122.784	65.0716	0	0	0	79.1578	88.7104	23.5256	0	86.7324	0	63.0014	0	0	71.9801	73.464	100.106	0	21.1487	153.077	0	31.3287	78.1094	0	0	0	88.7835	63.0602	0	39.0756	0
		440	1957.02	0	0	0	0	26.9272	33.0232	0	25.1857	0	133.528	0	0	114.035	0	0	131.828	62.04	34.8986	0	0	32.4433	32.4626	0	0	87.2746	42.0908	95.5839	81.5417	0	72.9374	76.9599	104.838	0	45.4452	154.087	39.8911	33.7945	59.8734	0	0	0	118.425	61.517	0	0	0
		441	1960.88	0	0	0	0	76.3843	65.2657	0	0	0	134.367	0	0	81.5686	27.0662	0	177.131	28.9423	38.6574	59.7243	0	59.5692	58.1238	0	0	77.5275	39.8225	35.9046	43.0992	0	0	82.1345	81.4305	0	0	126.575	0	77.0611	74.2203	0	58.8394	0	126.263	76.8626	30.2876	0	0
		442	1964.74	63.7127	0	0	0	0	0	0	0	0	123.905	0	0	61.9181	0	0	110.855	31.9831	48.7064	0	0	29.405	64.0354	32.5144	0	95.8978	78.3959	0	0	0	24.704	94.2813	154.904	0	67.1308	192.606	0	30.4039	148.415	40.1349	51.5446	0	87.9471	79.603	0	0	0
		443	1968.6	0	0	0	0	65.6799	37.1094	0	26.9458	0	137.315	0	0	80.764	31.8379	0	145.017	0	32.6828	0	0	0	30.2072	0	0	92.6404	48.5581	72.8837	0	0	53.2271	46.4149	98.3853	0	0	134.341	0	26.8637	105.212	0	113.665	0	123.14	59.1615	0	44.3695	0
		444	1972.46	22.729	0	0	0	30.2824	36.4765	0	25.4508	0	117.489	0	0	33.3048	0	0	157.211	29.9449	44.6347	0	0	75.5845	28.9947	0	0	62.837	77.7738	72.1269	43.5615	0	28.3438	91.4468	108.712	24.5613	94.7258	106.111	0	31.3552	136.454	0	28.7521	40.0777	86.8123	30.9462	28.0147	0	0
		445	1976.32	0	0	0	0	0	0	0	0	0	118.678	0	0	67.9162	0	0	130.872	0	32.1018	0	0	61.8743	56.4954	0	0	77.9172	40.0764	52.6348	25.0035	0	42.4637	36.7097	72.5242	0	72.9535	124.494	0	43.4722	161.108	0	27.4719	48.0121	138.726	57.6201	0	24.9091	0
		446	1980.18	0	0	0	0	0	21.6385	23.2642	0	0	148.838	0	0	64.8873	0	0	104.85	45.737	60.1643	22.3575	0	98.4242	62.5784	0	0	125.565	60.9653	53.2557	41.2831	0	21.2533	0	79.0044	0	55.3117	166.029	0	0	118.862	0	0	0	112.652	45.3698	23.9539	0	0
		447	1984.04	0	0	0	0	0	0	0	0	0	193.307	0	0	85.7415	0	0	148.382	36.0875	26.6089	0	32.7678	87.5578	80.5455	0	0	97.3985	77.6819	63.0049	0	0	51.4246	50.7698	129.54	0	151.417	186.43	0	0	140.23	0	63.3898	50.455	129.776	0	38.6988	0	0
		448	1987.9	0	0	0	0	0	0	0	0	0	111.551	0	0	97.3008	0	0	158.361	0	34.4497	0	36.9417	0	51.8614	0	0	85.1961	32.3092	93.2875	43.6402	0	46.2331	66.0513	71.2005	66.9857	52.7385	192.013	0	0	84.4198	0	0	36.5951	151.385	0	71.6101	36.4634	0
		449	1991.76	0	0	0	0	0	0	0	0	0	173.478	0	0	83.6909	0	0	104.34	29.7642	73.1828	0	33.238	26.2088	66.3182	0	0	48.1234	57.3777	39.9371	31.7085	0	46.6617	64.5671	85.2667	25.3429	104.322	177.647	0	45.2211	203.204	0	48.9796	39.4344	194.208	53.9753	57.2765	0	0
		450	1995.62	22.1758	0	0	0	0	0	0	29.5819	0	77.8903	0	0	83.0678	0	0	95.4994	0	27.4466	0	43.6997	83.9527	42.521	0	0	133.657	54.7193	33.1692	0	0	33.1292	33.3083	77.237	78.6002	46.3394	135.891	0	0	111.559	0	50.0873	30.7736	102.106	46.9754	52.283	0	21.0511
		451	1999.48	39.3903	0	0	20.4327	53.5729	0	0	21.6202	0	144.488	0	0	58.1424	0	0	115.068	0	61.0133	19.7419	0	81.8529	76.663	0	0	35.2892	69.2507	0	0	0	31.2483	108.806	86.2029	55.6942	66.7582	180.162	0	27.4837	90.4788	0	58.623	0	100.797	0	38.6931	21.2371	0
		452	2003.34	23.2269	21.8927	0	0	0	0	0	29.904	0	138.709	0	0	69.8758	0	0	153.112	0	150.996	0	72.4498	86.1173	50.6275	0	0	59.4978	48.9219	0	31.1219	0	44.6146	96.2267	113.711	61.5435	38.9264	181.994	0	0	119.433	0	0	26.0493	134.567	0	0	20.4145	0
		453	2007.2	0	0	38.7923	0	0	0	0	72.8992	0	117.11	27.5447	0	102.08	0	0	143.131	59.0999	156.612	0	84.7351	78.2661	38.8241	21.1359	0	78.6755	35.6294	32.4746	43.8317	0	56.1356	77.6673	77.9881	82.0703	96.9774	144.35	0	20.9291	69.6802	0	32.6334	39.6724	148.148	0	0	26.9946	0
		454	2011.06	21.1837	41.3283	30.4543	0	0	34.4662	0	29.4249	0	202.831	0	0	58.1466	0	0	127.118	28.7865	72.85	0	50.1324	88.7206	20.5418	0	0	93.7287	49.0967	0	34.3245	0	47.4509	47.8095	33.2089	94.2462	32.9355	218.038	0	0	151.353	28.3567	37.5068	57.8148	123.036	0	76.7439	0	0
		455	2014.92	0	51.4119	0	0	0	0	0	51.9983	0	100.244	0	0	101.706	0	0	177.686	45.3003	75.5349	0	74.2613	68.9013	84.4689	25.9365	0	67.3934	29.0615	0	31.6896	0	94.402	133.112	48.3315	133.504	73.0336	138.926	0	0	147.288	0	0	38.383	108.873	0	0	0	28.5962
		456	2018.78	27.0049	32.0539	33.3862	0	0	0	0	52.4328	0	138.649	0	0	104.401	0	0	151.806	64.2446	135.113	0	0	60.6261	89.8319	0	0	80.4622	49.1213	0	59.998	0	65.2206	30.6233	56.0241	86.8877	75.024	139.206	28.3973	0	126.398	0	23.1833	32.1073	107.186	0	23.4024	21.7648	0
		457	2022.64	0	37.0812	26.1061	0	0	0	0	92.1229	0	80.5456	27.8022	0	132.695	0	0	133.466	39.7542	75.4553	0	0	51.9701	29.9271	0	0	75.9401	0	44.9459	64.6472	0	40.9337	75.7673	33.1749	40.2501	84.7413	145.623	0	31.4098	174.561	0	34.9945	0	138.837	0	0	0	0
		458	2026.5	36.9642	84.2127	0	0	0	0	0	48.5757	0	54.0453	0	0	109.757	0	0	134.936	64.6019	106.174	0	43.2276	54.7392	87.3654	23.6833	55.8597	75.9681	57.3092	87.0024	0	0	0	85.3042	48.7362	92.0488	74.3769	148.275	0	0	121.896	58.0219	73.9906	31.0073	117.698	0	80.8064	32.9303	74.512
		459	2030.36	0	0	0	0	0	0	0	60.1768	0	74.1071	0	0	104.476	0	0	95.0565	61.9727	60.3319	0	51.5836	71.1932	44.0179	57.8743	36.4135	0	57.9021	36.3829	29.4568	0	43.1228	89.7791	40.9627	76.3174	76.9054	195.822	40.9605	0	190.462	0	59.3766	0	137.31	24.7761	68.5774	0	63.2999
		460	2034.22	32.825	40.8266	40.4724	0	0	37.6705	0	70.9334	0	91.818	0	0	44.8865	0	0	164.655	70.1613	58.7683	0	22.8312	57.7178	20.6917	50.0793	0	92.2981	34.8883	26.4627	69.5525	0	0	97.9743	31.6797	95.6003	76.4551	160.921	0	28.3233	149.384	0	48.6881	65.4267	99.5362	0	0	29.122	44.8153
		461	2038.08	52.1298	84.6683	34.8638	0	0	21.9451	24.0699	72.679	0	41.5431	0	0	128.169	0	0	86.826	38.3707	75.4318	0	0	66.038	50.6481	0	36.6747	75.2228	47.568	41.9004	54.3347	0	47.7948	87.512	32.8656	56.4565	69.9916	138.637	40.148	0	177.235	0	54.1457	23.5851	83.6862	25.9453	76.67	39.6189	33.5042
		462	2041.94	35.5558	77.1197	67.1628	0	33.3568	24.1585	0	67.773	0	54.4642	0	30.651	125.971	0	0	107.504	0	52.2932	0	0	49.0548	0	42.0004	28.0496	58.8459	51.5627	32.7881	30.0874	0	58.5717	85.7033	71.8112	72.985	61.4003	95.6771	0	31.2624	104.872	0	88.6378	64.2311	134.496	41.9436	66.4901	53.6527	57.8088
		463	2045.8	0	79.1733	50.6604	0	0	29.4641	0	127.127	0	50.3934	0	29.3383	129.502	0	0	117.085	0	69.8556	0	0	118.834	0	56.3494	46.2272	53.1096	0	55.003	45.181	0	44.9658	50.9394	0	110.277	69.2527	92.0626	0	0	114.558	0	38.0691	77.2402	152.378	20.5137	66.5126	64.119	37.2029
		464	2049.66	0	80.3657	42.0663	0	53.4789	0	0	86.3389	0	72.9353	0	0	94.0317	0	0	90.1812	0	90.2411	0	33.6342	28.9914	46.0868	30.2172	45.637	66.2457	0	83.0724	38.2677	0	0	41.8211	0	151.827	65.5876	64.5443	0	0	164.691	57.3267	31.6456	36.5358	117.334	0	44.0743	0	24.1323
		465	2053.52	38.4197	73.4891	45.1412	0	0	44.4054	0	62.3798	0	35.9583	0	0	106.889	0	0	77.7365	0	85.8381	0	0	66.5247	36.777	30.9461	38.0105	49.4512	31.5913	73.9484	43.0344	0	39.8501	65.0703	0	63.1262	86.5603	106.105	30.9694	0	126.724	88.7114	72.4199	47.8183	116.042	22.8368	64.1452	35.8924	24.7193
		466	2057.38	42.6105	55.9629	92.313	0	0	0	0	102.733	0	43.5521	0	36.1824	91.2901	0	0	65.7288	0	99.7629	0	0	78.7322	32.874	28.5007	70.9729	64.8737	41.9439	72.2453	52.2638	0	109.791	70.8253	47.6172	114.683	23.7778	85.1228	0	35.1328	147.86	101.107	58.9949	0	76.9433	0	85.9676	68.9078	24.9753
		467	2061.24	27.7251	47.7744	33.6023	0	0	48.4625	0	117.156	0	70.3145	0	83.685	143.92	0	35.0646	146.613	25.4451	91.8439	0	41.3463	64.5725	40.1157	42.0262	33.0733	56.2715	34.0214	34.2114	58.3897	0	48.4947	64.423	36.5705	92.3179	73.8586	50.5007	0	20.6117	148.852	75.9439	43.706	0	89.8595	0	68.0929	51.8478	48.6475
		468	2065.1	0	58.8469	38.3431	0	0	0	0	71.434	0	41.2597	37.8042	50.4522	78.1446	0	0	166.391	43.5751	116.489	0	26.6022	85.6449	0	24.9543	73.6964	81.5768	0	25.8796	66.1842	0	42.0783	47.121	0	100.256	70.1845	43.3684	0	22.93	156.79	76.7749	40.8372	0	77.0575	31.1653	32.4938	52.6185	47.0987
		469	2068.96	0	70.5689	73.429	45.5504	0	0	0	72.2171	0	23.8962	25.3702	80.6036	101.787	0	0	139.817	33.9884	123.483	0	0	122.72	24.1217	0	39.852	44.6734	39.2389	98.7998	47.3598	0	55.3495	35.354	0	68.6362	65.4477	49.4649	0	0	167.191	47.6122	66.8506	65.6067	104.47	0	66.6292	86.4496	32.0761
		470	2072.82	0	52.081	87.9931	0	36.3412	30.8469	0	108.09	0	56.4812	0	90.8105	69.8646	0	0	127.676	0	113.366	0	0	93.3413	0	0	0	71.2367	35.1854	129.795	30.544	0	76.6731	80.3169	0	139.385	67.0292	61.6818	0	0	145.294	97.9535	39.3025	0	108.043	0	0	122.499	46.6219
		471	2076.68	0	85.3579	56.7493	0	0	44.6067	0	89.7778	0	0	0	89.4232	72.0377	0	0	120.32	49.0274	76.1025	0	32.7292	76.0628	0	26.1264	45.5916	29.8786	62.1679	99.7269	61.1965	0	58.9436	38.3208	0	111.905	22.831	82.0102	0	32.0208	114.294	99.4635	53.5141	0	99.8382	0	93.3712	93.2229	60.7471
		472	2080.54	0	108.667	56.0529	30.6859	57.3198	46.0505	0	136.995	0	58.1545	0	54.6729	44.8235	0	0	130.158	0	72.0469	0	46.2748	100.908	0	0	84.824	76.9387	0	81.8872	48.4999	0	73.4589	44.383	0	80.718	75.2235	81.4532	0	59.8822	120.273	102.998	37.6792	51.8176	42.1016	21.5816	66.9817	36.1566	0
		473	2084.4	0	70.0575	89.4287	0	44.0055	36.4871	0	140.061	0	44.1585	0	55.1991	99.6689	0	0	139.123	48.8169	126.489	0	0	91.492	0	0	65.4113	85.8579	0	23.141	0	0	99.5517	0	0	102.064	58.5266	51.4687	0	52.1317	193.239	67.0921	98.7776	0	59.128	0	63.08	75.1101	26.658
		474	2088.26	0	77.4329	69.3443	20.8387	0	45.206	0	109.445	46.3287	39.9288	0	97.5423	92.53	0	0	131.051	0	104.393	0	0	57.6633	0	21.3129	81.3025	61.999	0	75.3941	0	0	62.0626	28.4098	0	55.5192	38.2935	52.8229	0	60.5772	104.18	106.851	56.7117	0	81.2789	35.4735	46.8127	85.4723	74.0065
		475	2092.12	45.3968	94.8836	36.7497	29.9359	0	59.8702	0	140.525	0	34.3972	48.1586	46.3801	115.584	0	0	174.669	44.3799	69.0905	0	0	83.1202	0	0	67.1012	107.985	44.993	61.7005	52.6202	0	116.221	40.0544	0	117.132	87.1918	55.4	0	73.4399	211.903	120.57	74.8161	57.8907	96.4531	0	73.9253	122.62	73.6992
		476	2095.98	51.6993	78.4315	94.2445	49.7782	0	27.2541	0	175.517	0	30.9395	68.3304	103.212	66.1665	0	0	128.255	0	57.39	0	30.8783	101.928	0	0	24.4707	125.821	0	62.5214	51.4884	0	0	0	0	60.6582	96.1389	74.8687	0	59.2849	187.456	70.5501	43.8297	0	49.3887	0	127.323	121.078	25.3343
		477	2099.84	0	98.8505	31.2782	31.978	32.1122	0	0	136.032	0	0	0	83.4707	86.9947	29.5165	0	101.345	32.1927	53.5749	0	43.9582	28.5768	0	0	34.167	104.159	0	103.259	23.8929	0	46.481	0	31.4836	36.3015	69.5697	0	0	77.4189	146.649	116.504	25.6867	0	110.82	48.4227	77.7042	94.4333	80.0763
		478	2103.7	33.2155	124.079	71.4839	0	0	74.4419	0	96.3942	25.219	0	0	74.3379	85.5483	23.3082	0	113.472	32.8524	38.5211	0	0	0	0	54.7598	36.9561	94.5348	0	117.379	33.2763	0	59.6829	28.3915	0	99.1169	46.0936	39.8327	0	135.334	166.113	27.1059	49.2401	0	63.2013	0	79.9482	136.036	56.5197
		479	2107.56	0	74.9983	73.3568	0	45.8786	23.7296	0	122.476	0	0	0	69.7215	47.3916	0	23.2448	121.175	49.5052	94.9384	0	0	68.0678	0	83.5881	56.1564	48.5098	36.6714	68.3825	23.9727	0	88.3352	72.2323	0	33.4879	45.0683	60.5255	0	115.7	179.454	46.7957	45.4613	0	0	42.5205	60.5315	147.876	50.4768
		480	2111.42	25.5354	114.493	52.8024	0	0	0	0	118.691	0	33.8227	0	50.7138	82.8007	51.1229	0	161.406	46.2698	43.6251	0	0	115.109	0	34.0627	0	119.418	0	88.4393	0	0	98.9852	24.9181	0	70.2878	0	30.9881	0	87.2419	163.044	78.9666	37.9077	0	31.0877	37.7338	120.103	124.96	36.9352
		481	2115.28	50.6303	104.847	29.2347	53.0182	0	0	0	88.7375	0	40.9082	0	92.3997	64.7432	40.3526	0	181.954	0	0	0	0	93.9276	0	96.0836	0	0	29.1035	53.519	0	0	65.2397	27.7466	0	106.264	37.1285	55.486	0	81.5636	146.873	29.7992	40.9931	0	36.3598	61.3391	132.325	136.286	39.4993
		482	2119.14	0	39.5481	67.7204	27.9158	62.7248	60.1735	0	84.0878	0	0	0	84.4138	54.1432	33.6889	0	116.472	0	114.62	0	49.7722	104.029	0	48.6021	26.81	21.7309	0	32.1024	0	0	41.0576	40.4371	0	117.658	28.8585	31.6563	0	104.424	128.842	70.7617	38.2999	21.3984	40.2433	24.0732	87.8113	102.632	31.7081
		483	2123	58.5846	95.4316	38.4335	25.2825	27.9756	37.9792	0	165.948	0	0	0	46.1825	103.39	40.5251	33.6522	111.897	0	70.3225	0	0	47.4183	0	59.5179	22.7408	74.1315	29.4068	43.353	0	0	65.6391	41.521	0	94.2707	48.0013	47.1532	0	0	143.472	114.444	35.6021	0	0	0	54.9653	123.317	0
		484	2126.86	0	107.325	0	27.0746	0	0	0	104.156	0	0	33.484	62.2671	80.8908	29.114	0	143.087	0	65.8879	0	33.2089	65.611	0	18.1447	39.9626	114.296	0	45.2899	39.7788	0	43.8665	0	0	92.3393	0	0	0	67.5935	137.769	119.583	44.6205	0	0	0	93.6939	152.373	38.4911
		485	2130.72	0	149.519	73.0652	0	43.4735	57.2491	0	165.551	0	46.5143	38.6255	54.2775	28.9923	0	0	131.492	0	50.8082	0	0	97.7348	0	19.7753	0	72.251	50.2405	85.9727	0	0	61.8466	50.4559	26.1924	69.4528	23.8537	41.098	0	75.2435	138.079	51.7523	53.0008	37.6696	20.696	0	78.4547	119.022	32.3015
		486	2134.58	38.6927	103.517	50.1964	0	98.5408	0	0	104.917	0	0	0	77.6997	100.625	35.5607	0	117.439	0	0	0	28.4014	103.387	0	38.1421	59.392	123.396	45.5715	46.7993	0	0	0	34.4427	30.1253	93.737	70.2543	44.0597	0	80.4523	114.675	54.2167	69.0996	25.9384	0	0	147.413	202.174	0
		487	2138.44	68.6668	90.9496	62.5114	0	42.4381	77.1356	0	219.998	0	66.8244	0	45.6449	100.448	0	0	122.918	0	47.1984	0	0	26.3296	0	40.8548	0	83.4026	0	44.2434	0	0	76.1514	30.0529	0	61.8139	48.693	0	0	34.7525	130.63	55.5372	37.0522	0	0	41.784	111.689	151.215	0
		488	2142.3	23.8583	49.6022	50.8079	43.3914	34.0388	106.272	0	138.941	0	23.0948	0	0	61.5101	0	0	171.588	36.3635	43.9475	0	0	34.839	0	0	0	119.762	0	43.9674	0	34.7151	57.733	74.3767	27.5162	78.6046	57.9569	57.8059	0	52.5086	205.353	69.7673	0	0	0	28.8398	79.1637	60.7896	26.4281
		489	2146.16	23.9527	135.71	42.1554	0	34.0469	37.2624	0	136.78	22.2465	40.9032	44.6086	55.7745	51.5469	0	0	139.896	0	0	0	0	65.7107	0	0	0	74.3651	0	85.4945	0	29.42	48.9894	41.0844	31.8741	57.0147	0	0	0	80.5445	159.858	85.1268	46.893	0	0	0	105.665	135.508	0
		490	2150.02	0	90.467	58.2638	0	63.5288	53.3052	0	120.529	0	29.5137	0	45.7369	73.0504	0	0	134.484	0	47.3239	0	0	75.3833	0	0	29.6731	81.0407	0	47.2117	21.3751	0	80.273	113.865	36.6131	45.2031	0	0	0	51.0853	147.014	73.1895	93.0517	0	0	22.9085	116.426	198.238	0
		491	2153.88	0	100.165	34.6132	0	98.9128	94.7	0	109.073	51.5269	0	0	47.0856	50.8576	0	0	74.1875	23.5627	63.1366	0	0	22.988	0	24.8785	25.2618	57.9641	0	0	0	54.6759	67.9912	63.6085	78.9797	91.0023	29.6058	0	0	37.1139	156.15	69.6457	79.7944	0	0	0	86.8514	154.472	29.3695
		492	2157.74	0	66.8386	0	0	70.5545	72.9468	0	181.49	0	0	41.921	80.0086	63.9682	0	0	103.459	0	60.6335	0	51.0232	26.346	0	0	0	113.545	0	26.1124	30.1479	0	42.7914	66.258	33.9553	90.7562	0	0	0	41.9063	160.462	75.3917	56.3587	24.5621	0	0	69.4965	150.799	0
		493	2161.6	0	30.0685	21.9921	0	66.2419	67.15	0	140.235	46.3543	0	0	0	32.8863	96.5074	0	116.823	0	0	0	35.5716	67.8858	0	0	21.2673	86.8936	32.3474	48.2585	23.0354	0	35.0927	0	65.2401	84.5177	32.6575	0	0	72.7893	162.232	83.742	54.7808	56.1145	0	0	88.6196	188.299	0
		494	2165.46	0	56.6409	0	0	64.9299	60.1977	0	118.363	0	26.8334	0	37.0748	94.8783	22.8407	0	68.1675	38.7573	84.5651	0	24.8857	89.1222	0	64.6514	0	42.9183	0	24.4368	0	26.1797	70.2015	42.6829	59.603	83.4445	0	0	0	95.0652	109.868	118.793	65.9719	0	0	0	85.2123	126.607	0
		495	2169.32	0	28.7343	0	0	76.1958	60.9199	0	70.5056	0	0	0	36.5922	52.0757	63.5042	0	60.4373	0	86.223	0	0	60.8424	0	52.0449	32.951	41.0428	0	0	0	0	32.669	30.5253	46.2984	62.3692	0	23.3428	0	59.1514	152.275	151.342	28.6097	0	0	20.0351	57.3235	98.7758	0
		496	2173.18	0	22.872	0	22.0346	0	51.0448	0	113.815	26.299	0	53.2876	25.9635	73.5528	0	0	93.0386	50.9011	47.5128	0	45.2838	0	0	36.1578	0	37.6433	0	0	0	24.2629	0	50.922	49.4791	98.9013	0	0	0	41.8845	185.865	30.6517	86.5074	0	0	0	99.1377	177.211	0
		497	2177.04	0	25.2838	0	0	63.6617	112.644	0	150.528	0	0	0	0	56.4806	43.4523	0	103.823	0	0	0	0	65.9365	0	50.5276	23.9396	91.1264	0	0	0	0	66.0364	86.5239	57.6147	63.1959	0	31.3862	0	60.4249	180.908	105.028	44.3755	27.1605	0	0	67.1615	131.163	0
		498	2180.9	0	42.8243	0	24.8986	26.8148	97.2247	0	91.6846	0	0	0	46.216	82.8561	74.5775	0	49.5406	0	0	0	0	62.4249	0	37.9426	0	29.4924	36.7805	34.8396	0	0	38.471	62.1593	21.6896	63.4096	41.9533	26.7215	0	82.1853	191.941	67.9254	67.2906	37.3924	0	0	122.198	114.444	0
		499	2184.76	0	0	0	0	75.4335	128.814	0	123.614	0	0	28.5634	0	120.162	71.1603	0	83.1054	30.7243	71.7732	0	40.6513	87.4592	0	26.9037	39.491	0	67.0158	0	0	30.061	67.4431	0	59.3594	22.4199	0	38.5324	0	72.4993	148.896	100.735	42.3808	71.2387	0	0	73.6652	129.54	0
		500	2188.62	0	0	36.1197	0	72.5227	61.2871	0	76.4282	41.326	0	0	0	90.5012	54.8043	0	49.7013	0	65.986	0	43.0313	60.5205	0	39.6437	0	24.7285	0	34.9855	0	0	0	28.5233	0	62.3376	33.0896	0	0	52.0873	179.43	65.6801	33.6876	48.0412	0	0	59.679	83.4874	0
		501	2192.48	0	0	0	0	55.4275	47.9613	32.3537	121.592	22.7455	0	0	0	77.8105	78.1043	0	71.8344	0	48.2519	0	70.1586	47.1168	0	26.9874	0	40.2904	32.5336	28.5446	0	43.9696	0	0	36.092	71.7732	0	0	0	70.9266	155.539	46.7419	81.673	0	0	0	34.9268	143.957	0
		502	2196.34	0	23.4722	29.0116	0	62.5359	119.451	0	66.975	0	0	0	0	61.7787	30.063	0	79.0491	0	29.9726	0	70.2878	103.547	0	0	0	29.1379	0	0	0	26.3752	0	32.0291	0	0	0	27.2505	0	38.3888	225.953	60.765	82.6366	50.7463	0	0	92.751	163.842	26.2695
		503	2200.2	0	0	23.4493	29.9489	41.586	64.9416	0	68.3008	0	0	0	0	65.3851	105.44	0	24.9647	0	0	0	65.709	44.9312	0	20.2279	21.2152	23.079	45.4272	0	0	54.5248	37.1458	52.364	0	70.5849	0	0	0	31.4337	169.023	59.8883	77.4204	51.4814	0	34.4389	63.1397	94.6772	0
		504	2204.06	0	0	0	0	28.7437	70.6189	42.534	62.673	0	0	0	21.1044	46.3136	71.4612	0	72.2951	0	0	0	44.4131	52.7797	20.9876	19.064	56.4871	56.5531	38.4993	61.7933	0	0	37.1653	88.6491	24.7766	0	0	0	0	28.8705	189.784	56.1881	116.058	53.1072	0	54.4099	99.5708	96.165	0
		505	2207.92	0	0	0	0	56.6647	78.9687	0	70.4419	46.6966	28.5326	31.1096	0	64.0215	60.8144	0	49.3512	32.5181	0	0	43.4114	47.0303	0	0	0	43.5829	0	20.7353	0	78.4578	44.5313	27.8544	0	35.0569	0	27.6864	0	29.1583	203.19	54.9867	27.5274	57.7386	0	41.6155	82.5882	142.934	0
		506	2211.78	0	0	0	44.5165	54.2185	108.938	0	88.9661	24.4286	0	0	26.376	92.2867	57.7417	0	56.6615	0	57.4202	0	73.4608	31.3908	29.8666	23.028	76.4656	54.3244	34.496	0	0	0	0	71.334	52.1462	0	0	47.9832	0	0	155.253	0	57.4383	64.8629	0	57.7807	87.4273	97.8775	0
		507	2215.64	0	29.2101	0	0	31.4331	78.4503	0	55.0979	42.5522	0	0	0	70.6792	101.233	0	68.0244	31.3376	44.5836	0	72.5102	67.3956	43.5425	0	32.4094	21.0525	0	0	0	36.8221	49.3759	119.328	27.254	0	0	0	0	51.1454	131.807	29.5134	41.048	50.3388	0	30.7042	74.695	109.706	0
		508	2219.5	0	0	40.4251	0	70.2841	78.7585	0	76.3273	60.6064	25.5506	0	0	38.7819	36.0268	0	78.0305	0	78.4987	0	45.2232	91.3865	23.867	0	0	33.8819	0	0	0	33.4085	0	79.4502	20.0477	0	0	0	0	73.6739	146.877	0	39.4548	74.6356	31.4735	53.8544	57.8899	86.7511	0
		509	2223.36	0	0	0	0	22.3947	83.5592	0	65.5223	32.6662	31.6238	0	0	61.5079	62.277	0	82.6998	0	27.5302	0	72.519	105.219	35.0899	27.7034	42.3678	0	0	23.0445	0	38.2655	27.2539	50.8659	23.9519	0	0	22.0776	0	75.9034	203.706	0	47.8099	63.4397	0	0	114.538	68.3168	0
		510	2227.22	0	33.7091	0	21.0121	34.9199	91.5494	0	63.4904	92.7628	0	0	0	84.1385	61.8536	0	59.1044	35.4412	47.2049	0	40.6682	69.8698	25.2791	53.6983	71.4408	0	0	56.9983	0	23.5344	44.9999	62.9196	0	25.1584	0	0	0	36.0125	168.988	0	26.8971	63.0908	38.5221	0	59.8098	121.984	0
		511	2231.08	32.7004	0	0	0	28.4742	100.416	0	74.4615	32.8847	0	0	0	68.2238	38.9273	29.8572	73.8565	0	50.2875	0	63.9579	68.9975	73.7323	0	58.4304	0	0	0	0	0	0	47.7729	0	29.9604	0	0	0	72.4025	156.646	79.2928	71.1634	39.71	26.6108	49.4407	89.8779	56.7788	0
		512	2234.94	0	20.5405	0	0	63.9089	50.7183	0	48.8415	57.0671	0	0	0	0	45.4109	0	80.8766	0	88.9402	0	0	42.0425	40.0521	45.2273	89.07	0	28.0375	0	0	0	30.4905	47.8218	27.4228	22.9535	0	0	0	26.9783	130.638	0	0	0	38.7906	21.806	76.8167	60.8624	0
		513	2238.8	0	0	25.1921	0	0	80.2108	0	68.3797	77.3637	0	0	0	44.8869	80.487	0	107.904	0	49.1372	0	55.9544	58.5235	0	38.6851	0	0	0	0	0	33.0339	49.541	100.308	0	0	0	0	0	77.5191	125.351	0	76.7199	36.3813	69.1146	76.6781	83.275	139.245	0
		514	2242.66	0	0	23.6617	19.8104	26.4674	134.678	0	66.371	65.3482	0	0	0	42.3689	162.764	38.226	108.735	0	34.5522	0	0	53.237	53.0422	26.9907	26.236	47.7961	0	54.185	0	0	0	38.2932	25.0581	39.2899	0	23.3737	0	0	77.9733	0	56.9713	56.9023	0	67.9007	45.6547	132.877	0
		515	2246.52	0	23.6543	60.2992	0	68.8778	112.927	0	53.9606	50.8569	0	0	0	65.4675	114.66	30.498	103.834	0	26.5001	0	72.1288	76.7078	69.619	42.4539	99.9793	0	0	30.7976	0	34.7004	0	57.7986	0	0	0	0	0	51.2697	123.689	0	85.1928	82.4967	72.8103	81.2495	30.5029	100.985	0
		516	2250.38	0	0	73.608	41.026	52.779	99.8114	0	59.5186	65.9261	0	0	0	91.5487	76.0856	32.0256	96.9617	30.7658	52.3126	0	83.0134	61.2144	22.501	32.6612	77.9412	0	0	39.9984	0	55.2116	0	0	0	41.9906	0	0	0	60.5304	182.215	0	33.0083	35.1399	86.5217	49.2118	69.6472	55.5637	0
		517	2254.24	0	0	68.1236	0	55.7795	82.5282	0	104.676	57.0607	0	0	0	51.2526	46.1881	47.8068	142.701	0	22.3547	0	48.7041	108.263	51.425	0	96.5413	0	0	43.1753	0	0	32.0797	42.7966	0	0	0	0	0	25.2146	129.847	0	40.2095	0	85.9057	89.6165	34.6799	107.748	0
		518	2258.1	0	0	0	0	52.2711	109.407	0	40.0199	64.0598	0	0	0	55.6854	76.3898	0	41.4935	43.2037	0	0	51.2738	83.4128	0	39.4616	59.6065	0	0	33.6201	29.9343	50.8127	42.4616	71.117	0	32.0917	0	0	0	0	128.214	0	78.6832	63.5588	72.5922	79.7344	0	83.6938	0
		519	2261.96	0	53.4607	62.4605	0	52.6587	79.7991	0	68.1814	81.2029	19.3492	0	0	37.9823	26.9231	0	67.3908	0	34.8918	0	56.8824	67.2599	62.0101	0	0	38.7299	0	56.5655	31.342	26.9207	28.4741	31.6545	0	57.3225	0	0	0	51.9321	137.966	0	74.3155	32.7796	85.5911	62.8588	45.0473	63.9283	0
		520	2265.82	0	0	22.0674	20.3686	28.7269	151.03	0	84.6184	46.9851	24.67	0	0	58.8755	86.9561	0	136.339	53.6639	28.6261	0	0	54.7582	81.3549	32.8074	56.1426	26.1267	0	67.4768	0	0	48.0889	45.4732	0	32.4201	0	0	0	67.8627	161.885	28.2957	67.2396	26.5692	68.341	108.489	41.8215	63.8243	0
		521	2269.68	0	0	0	0	21.2422	96.8	0	64.6225	78.192	0	0	21.2957	125.984	95.4658	0	104.573	25.7582	42.1969	0	29.6763	52.7846	77.7473	37.3122	58.2674	39.8569	0	57.978	0	62.767	77.0549	69.4817	32.718	0	0	0	0	0	98.1824	0	77.3577	93.0307	97.4594	103.365	94.4476	127.214	0
		522	2273.54	21.5364	0	24.6742	0	0	117.584	0	31.1129	46.8109	23.9379	21.8787	0	120.162	72.3984	0	172.613	0	59.7345	0	98.67	50.3708	68.8454	0	53.4729	0	35.6492	0	0	43.0398	34.1326	0	42.2152	0	0	0	0	69.7829	55.1964	31.0079	68.5146	37.1951	100.48	78.3878	85.569	77.5409	0
		523	2277.4	0	0	36.887	0	32.144	108.281	0	52.0209	72.2107	0	0	0	148.386	69.1027	60.6173	82.519	29.4784	0	0	58.9103	40.3619	60.0854	0	72.0923	35.1878	0	53.688	47.7312	0	46.0342	55.1381	42.731	24.1672	0	0	0	0	102.802	0	118.315	46.1768	83.3678	64.2518	51.9185	50.4435	0
		524	2281.26	0	0	58.4625	0	62.1329	177.206	0	44.1761	43.103	0	0	0	67.6342	60.7349	82.6898	145.825	36.975	24.9261	0	31.6979	43.891	60.5624	0	67.9098	32.082	28.6379	21.3763	0	74.9965	72.2068	38.9849	53.8906	0	0	0	0	24.8898	148.001	0	87.867	46.4197	96.843	82.3468	84.1166	137.757	0
		525	2285.12	0	0	25.6568	0	59.8574	132.881	0	81.8095	65.9168	0	0	0	70.2427	69.2928	32.4813	143.365	0	0	0	75.9988	56.5304	80.3008	40.2157	130.997	39.2202	0	42.427	0	37.0146	21.5711	55.928	0	0	0	0	0	33.0296	47.8076	0	70.0251	85.3598	88.5418	56.2999	91.7807	124.494	0
		526	2288.98	0	0	49.8484	41.0201	56.2756	147.361	36.3563	103.935	76.3632	0	0	0	81.7507	75.7001	0	129.451	0	44.4795	0	55.4621	58.352	77.162	27.3018	137.9	0	0	41.1698	0	47.3717	45.2762	0	29.816	0	0	0	0	30.9446	57.0446	0	72.2725	104.46	87.4525	43.0699	109.815	90.3545	0
		527	2292.84	0	0	46.5933	0	0	133.576	0	98.5439	119.098	0	0	0	81.4161	66.0756	0	78.2937	65.6935	0	0	0	71.3888	64.7877	28.5216	48.2503	43.2499	0	53.019	0	65.5651	0	0	35.9352	0	0	0	0	73.5569	91.8526	0	81.8565	42.4509	124.118	39.8347	109.309	55.5451	0
		528	2296.7	0	0	27.1745	0	35.4552	76.171	0	96.878	106.273	0	0	0	47.8747	37.3883	38.177	90.1579	31.1495	0	0	42.3467	55.0533	69.4145	81.8091	161.095	53.2086	0	80.6413	0	44.6202	0	0	0	0	0	0	0	81.5421	136.469	0	67.5222	49.4804	99.1282	64.6742	59.3232	83.6065	0
		529	2300.56	0	0	66.0223	0	57.0959	103.575	0	30.3801	79.5168	0	0	0	58.0852	66.3881	44.1225	90.7899	0	30.7279	0	88.4922	0	64.5726	76.0241	114.509	0	0	0	0	0	49.6606	0	61.5978	0	0	0	0	51.2127	79.6292	40.9333	65.7754	49.1291	127.644	37.1953	91.3014	62.4378	0
		530	2304.42	0	0	23.6649	0	0	86.9524	0	80.3115	107.84	0	0	0	63.7472	51.8888	56.9916	19.0674	22.2052	0	0	60.6648	132.647	27.4337	39.0166	163.414	24.7573	0	81.7252	33.8149	68.1807	66.3517	27.2526	0	29.3296	0	23.877	0	22.9315	137.223	57.6498	87.6144	66.0092	88.4703	34.4737	117.157	102.459	0
		531	2308.28	0	0	60.9997	0	0	132.141	0	54.2613	64.6335	26.1617	0	0	48.5471	54.0302	89.2499	101.328	28.2977	0	0	28.8448	0	123.715	79.6878	126.591	39.3594	0	63.3483	73.8895	62.8987	53.3961	0	0	0	0	28.6821	0	0	86.0304	0	91.5082	58.7738	73.9499	0	41.1793	92.8266	0
		532	2312.14	0	0	50.8041	0	32.5411	133.344	0	80.7938	80.6052	23.3145	0	0	71.936	66.6453	0	59.4006	30.0667	0	0	34.3987	104.53	73.9138	57.373	142.39	0	0	49.06	33.8209	0	25.8877	0	93.8059	0	0	24.8306	0	33.8796	50.3183	0	58.2931	64.7563	152.436	0	73.8421	69.389	0
		533	2316	0	0	37.6131	0	0	130.357	0	56.0489	51.3896	37.4218	0	0	71.7283	0	40.0246	90.9308	0	0	0	52.714	116.105	53.6127	58.405	156.636	0	0	0	0	0	0	0	27.8689	0	0	0	0	53.1971	105.621	0	89.1012	71.4101	151.082	20.6701	143.967	77.0722	0
		534	2319.86	0	0	39.6296	0	0	93.6411	0	63.293	108.123	39.545	32.1812	0	78.0461	0	51.1597	105.186	24.3655	0	0	35.5882	0	55.9753	43.0538	170.143	38.3009	0	0	0	50.7039	54.3735	0	60.1548	23.1553	0	22.8612	0	0	29.7069	0	44.2238	61.737	118.622	0	91.0826	74.6843	0
		535	2323.72	0	22.2864	38.6106	0	0	116.488	0	34.44	40.6575	0	0	0	43.0761	21.9892	33.538	71.4019	0	0	0	66.1882	64.7212	72.4677	0	112.31	38.2251	0	28.1568	32.9518	41.2922	0	0	81.6931	0	0	28.5276	0	48.8241	88.3764	0	99.1054	42.4153	174.688	51.9103	73.6557	113.702	0
		536	2327.58	0	0	38.8417	0	58.1216	93.6439	0	41.5124	67.1998	0	20.6518	0	59.4229	52.8663	69.8551	86.1826	32.7986	0	0	49.5138	69.0577	43.7639	20.0342	166.194	44.4618	0	34.9839	53.1131	22.9687	55.3117	0	48.8883	0	0	0	0	0	50.6766	29.3331	0	86.2329	122.944	71.0033	61.9237	104.604	0
		537	2331.44	0	0	40.3884	0	51.9627	99.9511	0	96.9152	108.681	43.6161	27.9198	0	41.7109	23.3192	72.4066	0	29.2556	0	0	0	52.3668	57.7692	38.1838	151.834	53.5535	0	0	22.4905	0	21.6986	0	25.7432	0	0	0	30.0338	0	73.4016	0	50.1702	77.936	103.744	30.8903	51.3425	114.685	0
		538	2335.3	0	0	58.0811	0	34.9892	143.92	0	48.3422	72.5725	0	0	0	69.1041	32.9207	66.0187	84.7418	0	0	0	0	56.9461	103.189	31.0318	159.802	67.3801	0	28.153	23.021	44.3676	48.8426	0	63.2962	0	0	29.0539	0	23.1526	74.482	0	21.7521	36.1928	162.24	0	73.3137	91.7273	0
		539	2339.16	0	0	93.7232	0	51.8906	114.827	0	62.2787	89.4035	44.905	25.6611	0	77.2385	0	50.5279	37.8093	0	0	0	37.5687	34.6715	30.9301	36.7801	122.227	0	0	0	45.2013	34.7258	35.9051	0	93.4762	0	0	0	0	0	91.9213	0	85.098	88	143.45	0	0	94.484	0
		540	2343.02	25.525	0	56.1639	0	83.8566	134.108	0	34.4873	56.9913	31.6622	29.6482	0	62.869	0	0	35.6451	28.8999	0	0	38.6171	49.7967	69.4138	44.3167	110.518	46.6868	0	20.3576	63.727	0	58.0432	0	0	69.5946	0	33.8238	0	0	92.1092	0	92.47	44.8329	147.686	0	0	108.725	0
		541	2346.88	0	20.7072	113.092	0	44.2135	85.6231	0	41.0745	110.272	0	0	0	103.067	27.116	0	104.313	0	0	0	78.8054	51.1273	69.293	41.8429	111.682	47.8916	0	0	50.4632	0	36.4905	0	29.2227	29.4167	0	0	39.8228	0	0	0	58.5182	34.3962	133.482	71.3945	70.6056	76.688	0
		542	2350.74	0	0	0	0	68.3693	106.727	0	38.8469	132.089	0	0	0	62.1039	0	40.1669	50.5628	0	0	0	51.0263	62.2862	35.8071	0	179.296	0	0	48.4505	0	0	0	0	76.4522	0	0	0	25.6905	0	55.0725	0	55.3575	103.543	143.152	41.0072	57.8865	149.282	0
		543	2354.6	0	0	0	0	141.675	79.1436	45.8109	53.3173	79.7003	29.0733	55.0794	0	33.8552	0	45.9403	53.5806	0	0	0	58.9839	0	34.9817	40.1426	188.874	59.8186	0	0	35.3147	0	41.1459	0	70.609	37.6973	0	0	0	0	102.812	0	26.507	75.7437	162.181	0	65.9553	118.131	0
		544	2358.46	33.86	0	51.8986	0	99.0133	96.8013	0	68.3595	116.789	26.3951	0	0	0	0	0	77.6031	0	0	0	56.252	36.3698	99.3708	25.1582	163.246	26.695	0	45.8012	0	0	34.0387	0	51.9228	45.567	0	0	0	23.0499	64.1499	0	68.7047	68.8522	159.029	35.4972	0	92.8553	0
		545	2362.32	42.1091	0	53.0596	0	49.2266	96.8456	41.0589	67.9993	83.8031	0	38.2196	0	39.7673	0	0	79.8493	0	0	0	67.1852	0	95.9548	0	204.158	35.8343	0	0	39.9343	0	27.2773	0	74.8361	0	0	0	23.9588	0	72.0663	27.289	118.531	79.6694	204.286	0	28.6856	100.299	0
[truncated: 32 more columns]

## Sheet: Average Background
				SptId_13	SptId_14	SptId_15	SptId_16	SptId_17	SptId_20	SptId_21	SptId_23	SptId_25	SptId_26	SptId_27	SptId_29	SptId_30	SptId_32	SptId_33	SptId_35	SptId_36	SptId_37	SptId_39	SptId_42	SptId_43	SptId_44	SptId_45	SptId_46	SptId_47	SptId_48	SptId_52	SptId_53	SptId_54	SptId_55	SptId_57	SptId_58	SptId_61	SptId_62	SptId_63	SptId_64	SptId_67	SptId_68	SptId_69	SptId_70	SptId_71	SptId_72	SptId_76	SptId_77	SptId_80	SptId_82
		0	258.62	0	0	0	0	0	0	0	0	0	0	0	0	0	0	0	0	0	0	0	0	0	0	0	0	0	0	0	0	0	0	0	0	0	0	0	0	0	0	0	0	0	0	0	0	0	0
		1	262.48	0	0	0	0	0	0	0	0	0	0	0	0	0	0	0	0	0	0	0	0	0	0	0	0	0	0	0	0	0	0	0	0	0	0	0	0	0	0	0	0	0	0	0	0	0	0
		2	266.34	0	0	0	0	0	0	0	0	0	0	0	0	0	0	0	0	0	0	0	0	0	0	0	0	0	0	0	0	0	0	0	0	0	0	0	0	0	0	0	0	0	0	0	0	0	0
		3	270.2	0	0	0	0	0	0	0	0	0	0	0	0	0	0	0	0	0	0	0	0	0	0	0	0	0	0	0	0	0	0	0	0	0	0	0	0	0	0	0	0	0	0	0	0	0	0
		4	274.06	0	0	0	0	0	0	0	0	142.732	0	0	0	0	0	0	0	0	0	0	0	0	0	0	0	0	0	0	0	0	0	0	0	0	0	0	0	0	0	0	0	0	0	0	0	0	0
		5	277.92	0	0	0	0	0	0	0	0	0	0	0	0	0	0	0	0	0	0	0	0	0	0	0	0	0	0	0	0	0	0	0	0	0	0	0	0	0	0	0	0	0	0	0	0	0	0
		6	281.78	0	0	0	0	0	0	0	0	0	0	0	0	0	0	0	0	0	0	0	0	0	203.571	0	0	0	0	0	0	0	0	0	0	0	0	0	0	0	0	0	0	0	0	0	0	0	0
		7	285.64	0	0	0	0	0	0	0	0	0	0	0	0	0	0	0	0	0	0	0	0	0	0	0	0	0	0	0	0	0	0	0	0	0	0	0	0	0	0	0	0	0	0	0	0	0	0
		8	289.5	0	0	0	0	0	0	0	0	0	0	0	0	0	0	0	0	0	0	0	0	0	0	0	0	0	0	0	0	0	0	0	0	0	0	0	0	0	0	0	0	0	0	0	0	0	0
		9	293.36	0	0	0	0	0	0	0	0	0	0	0	0	0	0	0	0	0	0	0	0	0	0	0	0	0	0	0	0	0	0	0	0	0	0	0	0	0	0	0	0	0	0	0	0	0	0
		10	297.22	0	0	0	0	0	0	0	0	0	0	0	0	0	0	196.679	0	0	0	0	0	0	0	0	0	0	0	0	0	0	0	0	0	0	0	0	0	0	0	0	0	0	0	0	0	0	0
		11	301.08	0	0	0	0	0	0	0	0	0	0	0	0	0	0	0	0	0	0	0	0	0	0	0	0	0	0	0	0	0	0	0	0	0	0	0	0	0	0	0	0	0	0	0	0	0	0
		12	304.94	0	0	0	0	0	0	0	0	0	0	0	0	0	0	0	0	0	0	0	0	0	0	0	0	0	0	0	0	0	0	0	0	0	0	0	0	0	0	0	0	0	0	0	0	0	0
		13	308.8	0	0	0	0	0	0	0	0	0	0	0	0	0	0	0	0	0	0	0	0	0	0	0	0	0	0	0	0	0	0	0	0	0	0	0	0	0	0	0	0	0	0	0	0	0	0
		14	312.66	0	0	0	0	0	0	0	0	0	0	0	0	0	0	0	0	0	0	0	0	0	0	0	0	0	0	0	0	0	0	0	0	0	0	0	0	0	0	0	0	0	0	0	0	0	0
		15	316.52	0	0	0	0	0	0	0	0	0	0	0	0	0	0	0	0	0	0	0	0	0	0	0	0	0	0	0	0	0	0	0	0	0	0	0	0	0	0	0	0	0	0	0	0	0	0
		16	320.38	0	0	0	0	0	0	0	0	0	0	0	0	0	0	0	0	0	0	0	0	0	0	0	0	0	0	0	0	0	0	0	0	0	0	0	0	0	0	0	0	0	0	0	0	0	0
		17	324.24	0	0	0	0	0	0	0	0	0	0	0	0	0	0	0	0	0	0	0	0	0	0	0	0	0	0	0	0	0	0	0	0	0	0	0	0	0	0	0	0	0	0	0	0	0	0
		18	328.1	0	0	0	0	0	0	0	0	0	0	0	0	0	0	0	0	0	0	0	0	0	0	0	0	0	0	0	0	0	0	0	0	0	0	0	0	0	0	0	0	0	0	0	0	0	0
		19	331.96	0	0	0	0	0	0	0	0	0	0	0	0	0	0	0	0	0	0	0	0	0	0	0	0	0	0	0	0	0	0	0	0	0	0	0	0	0	0	0	0	0	0	0	0	0	0
		20	335.82	212.127	0	0	0	0	0	0	0	0	0	0	0	0	0	0	0	0	0	0	0	0	0	0	0	0	0	0	0	0	0	0	0	0	0	0	0	0	0	0	0	0	0	0	0	0	0
		21	339.68	0	0	0	0	0	0	0	0	0	0	0	0	0	0	0	0	0	0	0	0	0	0	0	0	0	0	0	0	0	0	0	0	0	0	0	0	0	0	0	0	0	0	0	0	0	0
		22	343.54	0	211.241	0	0	0	0	0	0	0	0	0	0	0	0	0	0	0	0	0	0	0	0	0	0	0	0	0	0	0	0	0	0	0	0	0	0	0	0	0	0	0	0	0	0	0	0
		23	347.4	0	0	0	0	0	0	0	0	0	0	0	0	0	0	0	0	0	0	0	0	0	0	0	0	0	0	0	0	0	0	0	0	0	0	0	0	0	0	0	0	0	0	0	0	0	0
		24	351.26	0	0	0	0	0	0	0	0	0	0	0	0	0	0	0	0	0	0	0	0	0	0	0	0	0	0	0	0	0	0	0	0	0	0	0	0	0	0	0	0	0	0	0	0	0	0
		25	355.12	0	0	0	0	0	0	0	0	0	0	0	0	0	0	0	0	0	0	0	0	0	0	0	0	0	0	0	0	0	0	0	0	0	0	0	0	0	0	0	0	0	0	0	0	0	0
		26	358.98	0	0	0	0	0	0	0	0	0	0	0	0	0	0	0	0	0	0	0	0	0	0	0	0	0	0	0	0	0	0	0	0	0	0	0	0	0	0	0	0	0	0	0	0	0	0
		27	362.84	0	0	0	0	0	0	0	0	0	0	0	0	0	0	0	0	0	0	0	0	0	0	0	0	0	0	0	0	0	0	0	0	0	0	0	0	0	0	0	0	0	0	0	0	0	0
		28	366.7	0	0	0	0	0	0	0	0	0	0	0	0	0	0	0	0	0	0	0	0	0	0	0	0	0	0	0	0	0	0	0	0	0	0	0	0	0	0	0	0	0	0	0	238.113	0	0
		29	370.56	0	0	0	0	0	0	0	0	0	0	0	0	0	215.44	0	0	0	0	0	0	0	0	0	0	0	0	0	0	0	0	0	0	0	0	0	0	0	0	0	0	0	0	0	0	0	0
		30	374.42	0	0	0	0	0	0	0	0	0	0	0	0	0	0	0	0	0	0	0	0	0	0	0	0	0	0	0	0	0	0	0	0	0	0	0	0	0	0	0	0	0	0	0	0	0	0
		31	378.28	0	0	0	0	0	0	0	0	0	0	0	0	0	0	0	0	0	0	0	0	0	0	0	0	0	0	0	0	0	0	0	0	0	188.073	0	0	0	0	0	0	0	0	0	0	0	0
		32	382.14	0	0	0	0	0	0	0	0	0	0	0	0	0	206.467	0	0	0	0	0	0	0	0	0	0	0	0	0	0	0	0	0	0	0	0	0	0	0	0	0	0	207.617	0	0	0	0	0
		33	386	0	0	0	0	0	0	0	0	0	0	0	0	0	207.255	0	0	0	0	0	0	0	0	0	0	0	0	0	0	0	0	0	0	0	0	0	0	0	0	0	0	0	0	0	0	0	0
		34	389.86	0	0	0	0	0	0	0	0	0	0	0	0	0	213.018	0	0	0	0	0	0	0	0	0	0	0	0	0	0	0	0	0	0	214.612	0	0	0	0	0	0	0	0	0	0	0	0	0
		35	393.72	0	0	0	0	0	0	0	0	0	0	0	0	0	210.162	0	0	0	0	0	0	0	0	0	0	0	0	0	0	0	0	0	0	0	0	0	0	0	0	0	0	0	0	0	0	0	0
		36	397.58	0	0	0	0	0	0	0	0	0	0	0	0	0	211.587	0	0	0	0	0	0	0	0	0	0	0	0	0	0	0	0	0	0	0	0	0	0	0	0	0	0	0	0	0	0	0	0
		37	401.44	0	0	0	0	156.836	0	0	0	0	0	0	0	0	210.642	0	0	0	0	0	0	0	0	0	0	0	0	0	0	0	0	0	0	0	0	0	0	0	0	0	0	0	0	0	0	0	0
		38	405.3	0	0	0	0	0	0	0	0	0	0	0	0	0	213.58	0	0	0	0	0	0	0	0	0	0	0	0	0	0	0	190.857	0	0	0	0	0	0	0	0	0	0	0	0	0	0	0	0
		39	409.16	0	0	0	0	0	0	0	0	0	0	0	0	0	212.678	0	0	0	0	0	0	0	0	0	205.333	0	0	0	0	0	0	0	0	0	0	0	0	0	0	0	0	0	0	0	0	0	0
		40	413.02	0	0	0	0	0	0	0	0	0	0	0	0	0	215.387	0	0	0	0	0	0	0	0	0	0	0	0	0	0	0	0	0	0	0	0	0	0	0	0	0	0	0	0	0	0	0	0
		41	416.88	0	0	0	0	0	0	0	0	0	0	0	0	0	200.696	0	0	0	0	0	0	0	0	0	0	0	0	0	0	0	0	0	0	0	0	0	0	0	0	0	0	0	0	207.956	0	0	0
		42	420.74	0	0	0	0	0	0	0	0	0	0	0	0	0	216.127	0	0	0	0	0	0	0	0	0	206.848	0	170.662	0	0	0	0	0	0	0	0	0	0	0	0	0	0	0	0	0	0	0	0
		43	424.6	0	0	0	0	0	0	0	0	0	0	0	0	0	203.949	0	0	0	0	0	0	0	0	0	206.99	0	0	0	0	0	0	0	0	0	0	0	0	0	0	0	0	0	0	0	0	0	0
		44	428.46	0	0	0	0	0	0	0	0	0	0	0	0	0	215.148	0	0	0	0	0	0	0	0	0	0	0	0	0	0	208.688	0	0	0	0	212.344	0	0	0	0	0	0	0	138.311	0	0	0	0
		45	432.32	0	0	0	0	0	0	0	0	0	0	0	0	0	203.603	0	0	0	0	0	0	0	0	0	0	0	0	0	0	0	0	0	0	0	0	0	0	0	0	0	0	0	0	0	0	0	0
		46	436.18	0	0	0	0	0	0	0	0	0	0	0	0	0	212.3	0	0	0	0	0	0	0	0	0	201.63	0	0	0	0	206.722	0	0	0	0	0	0	0	0	0	0	0	0	0	0	0	0	0
		47	440.04	0	0	0	0	0	0	0	0	0	0	0	0	0	202.96	0	210.899	0	0	0	0	0	0	0	201.179	0	0	0	0	209.5	213.06	0	0	0	215.489	0	0	0	0	0	0	0	0	0	0	0	0
		48	443.9	0	0	0	0	0	0	0	0	0	0	0	0	0	208.717	0	0	0	0	0	0	0	0	0	198.543	0	0	0	0	216.104	0	0	0	0	0	0	0	0	0	0	0	0	0	0	0	0	0
		49	447.76	0	0	0	0	0	0	0	0	0	0	0	0	0	211.834	0	0	0	0	0	0	0	0	0	199.015	0	0	0	0	0	0	0	0	0	215.159	0	0	0	0	0	0	0	0	0	0	0	0
		50	451.62	0	0	0	0	0	210.296	0	0	0	0	0	0	0	211.235	0	0	0	0	0	0	0	0	0	207.823	0	0	0	0	209.273	0	0	0	0	214.171	0	0	0	0	0	0	0	0	211.95	0	0	0
		51	455.48	0	0	0	0	0	0	0	0	0	0	0	0	0	214.558	0	0	0	0	0	0	0	0	0	205.682	0	0	0	0	0	0	0	0	0	216.116	0	0	0	0	0	0	0	0	218.369	0	0	0
		52	459.34	0	0	0	0	0	210.101	0	0	0	0	0	0	0	209.012	0	0	0	0	0	0	0	0	0	194.651	0	0	0	0	0	0	0	0	0	212.392	0	0	0	0	0	0	0	0	217.852	0	0	0
		53	463.2	0	0	0	0	0	0	0	0	0	0	142.024	0	0	204.638	0	0	0	0	0	0	0	0	0	203.592	0	0	0	0	209.664	0	0	0	0	214.692	0	0	0	0	0	0	0	0	209.832	0	0	0
		54	467.06	0	0	0	0	0	205.239	172.621	0	0	0	0	0	0	204.884	0	0	0	0	0	0	0	0	0	203.22	0	0	0	0	203.05	0	0	0	0	220.149	0	0	0	0	0	0	0	0	210.578	0	0	0
		55	470.92	0	0	0	0	0	199.172	0	0	0	0	0	0	0	213.52	0	0	0	0	0	0	0	0	0	0	0	0	0	0	0	0	0	0	0	0	0	0	0	0	0	0	0	0	212.869	0	0	0
		56	474.78	0	0	0	0	0	0	0	0	0	0	0	0	0	211.386	0	0	0	0	0	0	0	0	0	201.959	0	0	0	0	205.293	0	0	0	0	216.652	0	0	0	0	0	0	0	0	208.312	0	0	0
		57	478.64	0	0	0	0	0	0	0	0	0	0	0	0	0	212.946	0	0	0	0	0	0	0	0	0	204.732	0	0	0	0	0	0	0	0	0	218.942	0	0	0	0	0	0	0	201.301	212.613	0	0	0
		58	482.5	0	0	0	0	0	218.763	0	0	0	0	0	0	0	215.456	0	0	0	0	0	0	0	221.745	0	210.007	0	0	0	0	209.417	0	0	0	0	215.399	0	0	0	0	0	0	0	0	206.637	0	0	0
		59	486.36	0	0	0	0	0	206.169	0	0	0	0	0	0	0	215.81	0	0	0	0	0	0	0	215.035	0	0	0	0	0	0	206.258	0	0	0	0	211.163	0	0	0	0	0	0	0	0	219.749	0	0	0
		60	490.22	0	0	0	0	0	206.519	0	0	0	0	0	0	0	225.948	0	0	0	0	0	0	0	219.384	0	202.134	0	0	0	0	211.768	0	0	0	0	217.402	0	0	0	0	0	0	0	0	220.718	0	0	0
		61	494.08	0	0	0	0	0	212.816	0	0	0	0	0	0	0	217.918	0	0	0	0	0	0	0	213.21	0	207.418	0	0	0	0	203.203	0	0	0	0	208.328	0	0	0	0	0	0	214.385	0	220.067	0	0	0
		62	497.94	0	0	0	0	0	208.934	0	0	0	188.566	0	0	0	220.981	0	0	0	0	0	0	0	0	0	204.109	0	0	0	0	207.997	0	0	0	0	204.14	0	0	0	0	0	0	0	0	217.432	0	0	0
		63	501.8	0	0	0	0	0	212.044	0	0	0	0	0	0	0	223.833	0	0	0	0	0	0	0	0	0	202.972	0	0	0	0	211.777	0	0	0	0	212.503	0	0	0	0	0	0	211.704	0	210.747	0	0	0
		64	505.66	0	0	0	0	0	207.955	0	0	0	0	0	0	0	215.419	0	0	0	0	0	0	0	0	0	205.375	0	0	0	0	194.963	0	0	0	0	213.763	0	0	0	0	0	0	199.63	0	213.483	0	0	0
		65	509.52	0	0	0	0	0	0	0	0	0	0	0	0	0	211.371	0	0	0	0	0	0	0	212.17	0	196.421	0	0	0	0	211.927	0	0	0	0	220.36	0	0	0	0	0	0	0	0	201.424	0	0	0
		66	513.38	0	0	0	0	0	203.933	0	0	0	0	0	0	0	222.118	0	0	0	0	0	0	208.002	216.551	210.004	197.915	0	0	0	0	202.315	0	0	0	0	210.096	0	0	0	0	0	0	216.046	0	212.668	0	0	0
		67	517.24	0	0	0	0	0	205.239	0	0	0	0	0	0	0	218.032	0	0	0	0	0	0	0	0	0	197.978	0	0	0	0	202.25	0	0	0	0	217.188	0	0	0	0	0	0	213.276	0	220.595	0	0	0
		68	521.1	0	0	0	0	0	212.131	0	0	0	0	0	0	0	210.795	0	0	0	0	0	0	0	215.328	0	194.048	0	0	0	0	197.838	0	0	0	0	218.227	0	0	0	0	0	0	0	0	216.665	0	0	0
		69	524.96	0	0	0	0	0	210.89	0	0	0	0	0	0	0	221.01	0	0	0	0	0	0	0	0	0	196.181	0	0	0	0	196.78	0	0	0	0	216.637	0	0	0	0	0	0	219.636	0	215.16	0	0	0
		70	528.82	0	0	0	0	0	209.976	0	0	0	0	0	0	0	221.644	0	0	0	170.942	0	0	0	208.381	0	199.113	0	0	0	0	203.679	0	0	0	0	212.093	0	0	0	0	0	0	226.065	0	211.134	0	0	0
		71	532.68	0	0	0	0	0	206.928	0	0	0	0	0	0	0	210.581	0	0	0	0	0	0	0	210.275	0	206.847	0	0	0	0	203.023	0	0	0	0	211.224	0	0	0	0	202.439	0	215.106	0	213.197	0	0	0
		72	536.54	0	0	0	0	0	210.276	0	0	0	0	0	0	0	218.179	0	0	0	0	0	0	0	209.635	0	200.873	0	0	0	0	196.909	0	0	0	0	217.051	0	0	0	0	0	0	217.242	0	220.302	0	0	0
		73	540.4	0	0	0	0	0	209.418	0	0	0	0	0	0	0	223.26	0	0	0	0	0	0	0	0	214.146	202.891	0	0	0	0	210.049	0	0	0	0	213.455	0	0	0	207.185	0	0	216.167	0	209.067	0	0	0
		74	544.26	0	0	0	0	0	213.241	0	0	0	0	0	0	0	224.295	0	0	0	0	0	0	0	221.38	0	200.706	0	0	0	0	206.067	0	0	0	0	211.411	0	0	0	0	206.364	0	207.363	0	210.79	0	0	0
		75	548.12	0	0	0	0	0	202.785	0	0	0	0	0	0	0	216.483	0	0	0	0	0	0	0	217.739	0	203.001	0	0	0	0	205.971	0	0	0	0	220.406	0	0	0	0	0	0	222.41	0	212.747	0	0	0
		76	551.98	0	0	0	0	0	210.21	0	0	0	0	0	0	0	213.87	0	0	0	0	0	0	0	225.081	0	197.22	0	0	0	0	203.432	0	0	0	0	210.397	0	0	0	0	201.966	0	228.051	0	219.395	0	0	0
		77	555.84	0	0	0	0	0	203.931	0	0	0	0	0	0	0	209.775	0	0	0	0	0	0	0	217.044	0	198.366	0	0	0	0	195.292	0	0	0	0	206.851	0	0	0	196.737	0	0	0	0	206.075	0	0	0
		78	559.7	0	0	0	210.415	0	209.111	0	0	0	0	0	0	0	207.171	0	0	0	0	0	0	0	204.268	0	197.333	0	0	0	0	204.439	0	0	223.354	0	213.873	0	0	0	0	215.876	0	216.219	0	0	0	0	0
		79	563.56	0	0	0	0	0	201.933	0	0	0	0	0	0	0	213.884	0	0	0	0	0	0	0	208.555	0	205.352	0	0	0	0	200.109	0	0	0	0	217.746	0	0	0	0	202.002	0	0	0	214.148	0	0	0
		80	567.42	0	0	0	0	0	202.783	0	0	0	0	0	0	0	219.039	0	0	0	0	0	0	0	216.333	223.345	206.131	0	0	0	0	201.893	0	0	0	0	217.066	0	0	0	201.192	206.102	0	218.308	0	211.228	0	0	0
		81	571.28	0	0	0	0	0	204.093	0	0	0	0	0	0	0	207.677	0	0	0	0	0	0	0	208.026	0	198.542	0	0	0	0	211.506	0	0	222.328	0	207.369	0	0	0	0	0	0	0	0	218.569	0	0	0
		82	575.14	0	0	0	0	0	209.445	0	0	0	0	0	0	0	200.273	0	0	0	0	0	0	0	208.099	226.077	200.081	0	0	0	0	204.843	0	0	228.738	0	214.795	0	0	0	203.191	193.96	0	218.361	0	214.997	0	0	0
		83	579	0	0	0	0	0	208.415	0	0	0	0	0	0	0	205.997	0	0	0	0	0	0	0	217.982	0	193.52	0	0	0	0	194.727	0	0	0	0	211.29	0	0	0	202.293	207.749	0	214.359	0	226.146	0	0	0
		84	582.86	0	0	0	210.007	0	205.788	0	0	0	0	0	0	0	211.762	0	0	0	0	0	215.787	0	211.595	220.98	201.062	0	0	0	0	203.247	0	0	0	0	217.049	0	0	0	194.863	197.597	0	219.458	0	214.252	0	0	0
		85	586.72	0	0	0	209.085	0	194.982	0	0	0	0	0	0	0	217.705	0	0	0	0	0	215.963	0	197.106	0	195.238	0	0	0	0	201.078	0	0	218.263	0	214.755	0	0	0	196.476	201.969	0	218.192	0	222.387	0	0	0
		86	590.58	0	0	0	204.016	0	199.939	0	0	0	0	0	0	0	203.997	0	0	0	0	0	219.187	0	204.177	0	203.47	0	0	0	0	206.082	0	0	220.63	0	209.057	0	0	0	203.215	199.619	0	216.282	0	213.534	0	0	0
		87	594.44	0	0	0	214.263	0	214.251	0	0	0	0	0	0	0	213.517	0	0	0	0	0	225.833	0	208.987	0	204.227	0	0	0	0	202.22	0	0	0	0	206.451	0	0	0	200.23	200.998	0	0	0	215.617	0	0	0
		88	598.3	0	0	0	0	0	202.234	0	0	0	0	0	0	0	214.612	0	0	197.673	0	0	0	0	214.422	0	201.158	0	0	0	0	206.307	0	0	218.891	0	0	0	0	0	208.162	209.355	0	0	0	207.73	0	0	0
		89	602.16	0	0	0	0	0	195.908	0	0	0	0	0	0	0	212.42	0	0	0	0	0	217.38	0	213.171	0	203.658	0	0	0	0	205.24	0	0	219.554	0	204.108	0	0	0	203.248	212.833	0	216.78	0	213.524	0	0	0
		90	606.02	0	0	0	0	0	204.207	0	0	0	0	0	0	0	208.624	0	0	0	0	0	213.687	0	211.723	0	198.123	0	0	0	0	207.968	0	0	220.109	0	203.735	0	0	0	0	208.525	0	212.554	0	218.02	0	0	0
		91	609.88	0	0	0	210.816	0	204.712	0	0	0	0	0	0	0	200.671	0	0	0	0	0	216.236	0	208.038	0	195.447	0	0	0	0	198.563	0	0	215.321	0	209.479	0	0	0	0	200.034	0	212.539	0	221.078	0	0	0
		92	613.74	0	0	0	200.898	0	210.618	0	0	0	0	0	0	0	214.927	0	0	0	0	0	210.201	0	215.579	0	195.768	0	0	0	0	196.667	0	0	206.253	0	202.624	0	0	0	191.993	204.086	0	212.268	0	214.857	0	0	0
		93	617.6	0	0	0	0	0	212.654	0	0	0	0	0	0	0	207.84	0	0	0	0	0	212.33	0	214.21	0	203.369	0	0	0	0	207.556	0	0	214.614	0	208.704	0	0	0	202.267	207.532	0	218.451	0	219.868	0	0	202.084
		94	621.46	0	0	0	206.838	0	211.815	0	0	0	0	0	0	0	207.542	0	0	0	0	0	218.412	0	204.523	0	203.026	0	0	0	0	203.475	0	0	217.479	0	212.037	0	203.193	0	198.212	202.804	0	0	0	215.557	0	0	0
		95	625.32	0	0	0	207.687	0	212.758	0	0	0	0	0	0	0	203.712	0	0	0	0	0	224.224	0	213.107	0	196.363	0	0	0	0	207.463	0	0	204.494	0	201.538	0	0	0	197.376	203.881	0	0	0	212.417	0	0	0
		96	629.18	0	0	0	207.241	0	214.635	0	0	0	0	0	0	0	217.337	0	0	0	0	0	205.931	0	208.093	0	0	0	0	0	0	208.185	0	0	213.465	0	204.907	0	0	0	202.453	210.983	0	0	0	212.528	0	0	0
		97	633.04	0	0	0	204.247	0	199.095	0	0	0	0	0	0	0	208.785	0	0	0	0	0	214.264	0	210.267	217.806	195.141	0	0	0	0	200.588	0	0	216.851	0	214.02	0	0	0	196.048	205.614	0	0	0	215.179	0	0	0
		98	636.9	0	0	0	0	0	205.044	0	0	0	0	0	0	0	208.249	0	0	0	0	0	226.881	201.892	218.565	215.635	192.803	0	0	0	0	210.792	0	212.051	225.842	0	213.869	0	0	0	189.469	211.437	0	0	0	225.654	0	0	0
		99	640.76	0	0	0	0	0	208.649	0	202.815	0	0	0	0	0	0	0	0	0	0	0	218.063	204.872	203.703	0	203.639	0	0	0	0	202.895	0	0	218.055	0	206.267	0	0	0	197.418	194.596	0	0	0	211.232	0	0	0
		100	644.62	0	0	0	215.143	0	211.131	0	0	0	0	0	0	0	211.576	0	0	0	0	0	215.886	0	206.502	0	0	0	0	0	0	205.533	0	0	218.213	0	209.399	0	192.617	0	201.135	193.972	0	0	0	211.02	0	0	0
		101	648.48	0	0	0	217.048	0	208.745	0	199.764	0	0	0	0	0	214.606	0	0	0	0	0	220.71	213.045	208.537	0	0	0	0	0	0	195.526	0	0	224.406	0	211.006	0	0	0	199.726	196.542	0	0	0	210.699	0	0	0
		102	652.34	0	0	0	209.027	0	208.652	0	202.113	0	0	0	0	0	215.134	0	0	0	0	0	220.452	0	214.929	0	187.086	0	0	0	0	202.244	0	0	222.307	0	214.953	0	0	0	200.855	200.931	0	223.683	0	217.992	0	0	0
		103	656.2	0	0	0	0	0	207.419	0	189.214	0	0	0	0	0	209.525	0	0	0	0	0	229.282	0	200.488	209.508	0	0	0	0	0	201.248	0	0	208.595	0	195.749	0	0	0	196.674	194.971	0	0	0	226.637	0	0	0
		104	660.06	0	0	0	205.606	0	202.604	0	0	0	0	0	0	0	215.351	0	0	0	0	0	212.846	207.321	210.813	0	198.973	0	0	0	0	200.086	0	0	209.22	0	210.836	0	200.106	0	199.656	197.329	0	0	0	214.015	0	154.011	0
		105	663.92	0	0	0	214.931	0	204.818	0	0	0	0	0	0	0	219.46	0	0	0	0	0	218.16	0	215.316	0	0	0	0	0	0	196.841	0	0	216.932	0	210.884	0	0	0	207.663	199.864	0	215.101	0	207.303	0	0	0
		106	667.78	0	0	0	212.672	0	213.874	0	195.76	0	0	0	0	0	213.861	0	0	0	0	0	212.5	203.29	0	0	0	0	0	0	0	208.538	0	0	215.414	0	214.096	0	201.339	0	198.894	202.7	0	0	0	216.841	0	0	0
		107	671.64	0	0	0	213.847	0	208.677	0	189.768	0	0	0	0	0	212.644	202.316	0	0	0	0	213.08	0	0	0	0	0	0	0	0	197.647	0	0	217.036	0	210.736	0	207.545	0	202.949	201.702	0	0	0	217.651	0	0	0
		108	675.5	0	0	0	217.4	0	206.191	0	189.711	0	0	0	0	0	215.697	0	0	0	0	0	205.302	201.852	204.6	0	0	0	0	0	0	208.149	0	0	222.161	0	214.396	0	210.609	0	193.865	195.447	0	0	0	220.398	0	0	0
		109	679.36	0	0	0	0	0	202.754	0	0	0	0	0	0	0	212.074	0	0	0	0	0	214.636	198.284	0	0	196.725	0	0	0	0	200.365	0	0	218.941	0	218.326	0	206.152	0	199.615	208.343	0	0	0	221.314	0	0	0
		110	683.22	0	0	0	0	0	199.287	0	199.038	0	0	0	0	0	203.998	0	0	0	0	0	210.616	204.723	204.413	0	193.211	0	0	0	0	200.263	0	0	221.614	0	215.88	0	204.946	0	185.417	200.481	0	0	0	214.459	0	0	0
		111	687.08	0	0	0	0	0	195.262	0	198.884	0	0	0	0	187.119	205.015	0	0	0	0	0	213.481	199.155	222.299	0	0	0	0	0	0	204.116	0	0	218.865	0	209.15	0	207.011	0	198.246	0	0	0	0	216.937	0	0	0
		112	690.94	0	0	0	0	0	204.043	0	201.298	0	0	0	0	0	206.425	0	0	0	0	0	206.58	198.364	208.771	0	0	0	0	0	0	197.548	0	0	217.323	0	216.088	0	0	0	194.936	212.684	0	214.608	0	219.537	0	0	0
		113	694.8	0	0	0	0	0	203.902	0	190.61	0	0	0	0	0	210.667	0	0	0	0	0	208.043	193.292	222.112	0	0	0	0	0	0	202.862	0	194.75	210.026	0	216.045	0	0	0	196.505	0	0	210.167	0	215.444	0	0	0
		114	698.66	0	0	0	207.273	0	203.235	0	195.204	0	0	0	0	0	216.278	0	0	0	0	0	214.405	204.352	0	0	0	0	0	0	0	199.822	0	0	211.549	0	218.513	0	209.408	0	199.69	196.754	0	0	0	216.813	0	0	0
		115	702.52	0	0	0	216.173	0	199.632	0	190.276	0	0	0	0	0	211.993	0	0	0	0	0	207.059	195.492	0	0	0	0	0	0	0	209.312	0	0	218.591	0	215.394	0	0	0	213.155	196.904	0	0	0	205.785	0	0	0
		116	706.38	0	0	0	219.621	0	216.74	0	192.352	0	0	0	0	0	213.317	0	0	0	0	0	210.009	192.595	219.33	0	0	0	0	0	0	195.76	0	0	220.779	0	214.752	0	206.511	0	202.667	193.972	0	0	0	208.467	0	0	0
		117	710.24	183.027	0	0	0	0	194.253	0	194.639	0	0	0	0	0	220.404	0	0	0	0	0	212.632	210.066	211.975	0	0	0	0	0	0	203.183	0	0	210.186	0	205.852	0	0	0	189.358	190.545	0	0	0	214.196	0	0	0
		118	714.1	0	0	0	221.84	0	210.573	0	194.498	0	0	0	0	0	207.894	0	0	0	0	0	0	201.154	220.481	0	0	0	0	0	0	201.999	0	0	218.035	0	210.374	0	215.689	0	198.605	194.854	0	215.874	0	221.36	0	0	0
		119	717.96	0	0	0	218.304	0	214.065	0	191.457	0	0	0	0	0	207.755	0	0	0	0	0	224.533	207.169	209.171	0	0	0	0	0	0	203.406	0	0	219.835	0	209.201	0	208.152	193.727	195.593	203.665	0	0	0	222.154	0	0	0
		120	721.82	0	0	0	208.797	0	206.414	0	193.053	0	0	0	0	0	210.121	0	0	0	0	0	221.426	204.143	219.452	0	0	0	0	0	0	211.905	0	0	213.958	0	208.752	0	0	0	203.53	0	0	208.644	0	215.376	0	0	0
		121	725.68	0	0	0	204.005	0	211.664	0	186.319	0	0	0	0	0	208.616	0	0	0	0	0	215.665	209.469	201.647	0	190.215	0	0	0	0	204.013	0	0	222.194	0	221.117	0	0	0	210.75	0	0	217.815	0	215.869	0	0	0
		122	729.54	0	0	0	212.063	0	212.303	0	0	0	0	0	0	0	211.627	0	0	0	0	0	0	205.502	203.795	0	0	0	0	0	0	189.861	0	0	211.878	193.927	217.565	0	203.926	194.554	202.773	0	0	0	0	226.77	0	0	0
		123	733.4	0	0	0	214.159	0	209.781	0	0	0	0	0	0	0	214.55	0	0	0	0	0	0	198.954	215.224	0	0	0	0	0	0	199.6	0	0	216.146	0	209.836	0	0	0	203.119	198.701	0	213.35	0	210.667	0	0	0
		124	737.26	0	0	0	212.781	0	215.306	0	0	0	0	0	0	0	0	0	0	0	0	0	0	204.707	213.792	0	0	0	0	0	0	210.053	0	0	205.246	0	200.505	0	0	0	196.134	194.013	0	0	0	216.203	0	0	0
		125	741.12	0	0	0	211.222	0	201.266	0	0	0	0	0	0	0	204.359	0	0	0	0	0	0	204.348	230.899	0	0	0	0	0	0	0	0	0	211.456	0	201.601	0	0	0	204.274	0	0	0	0	219.812	0	0	0
		126	744.98	0	0	0	211.377	0	217.278	0	0	0	0	0	0	0	0	0	0	0	0	0	211.618	197.631	0	0	0	0	0	0	0	204.287	0	0	0	0	208.169	0	0	198.404	203.972	0	0	0	0	212.117	0	0	0
		127	748.84	0	0	0	208.23	0	207.042	0	0	0	0	0	0	0	212.542	0	0	211.768	0	0	0	191.322	0	0	0	0	0	0	0	194.871	0	0	218.002	0	209.321	0	0	188.362	198.146	198.986	0	0	0	221.279	0	0	0
		128	752.7	0	0	0	214.142	0	213.311	0	0	0	0	0	0	202.498	214.162	0	0	0	0	0	0	204.632	214.093	0	187.164	199.7	0	0	0	206.735	0	0	205.818	0	206.298	0	0	0	197.742	0	0	0	0	219.292	0	0	0
		129	756.56	0	0	0	221.734	0	213.201	0	0	0	0	0	0	0	221.417	0	0	0	0	0	0	196.716	210.805	0	185.737	0	0	0	0	200.146	0	0	0	0	199.774	0	0	192.049	201.794	0	0	215.807	0	207.469	0	0	0
		130	760.42	0	0	0	212.513	0	202.02	0	0	0	0	0	0	0	213.278	0	0	0	0	0	0	212.695	223.082	0	0	0	0	0	0	196.62	0	0	0	202.361	209.913	0	0	186.116	202.444	203.126	0	215.379	0	212.087	0	0	0
		131	764.28	0	0	0	209.469	0	213.394	0	0	0	0	0	0	0	207.544	0	0	0	0	0	0	200.008	0	0	185.61	0	0	0	0	199.785	0	0	0	0	216.877	0	0	188.4	201.21	202.511	0	0	0	216.948	0	0	0
		132	768.14	0	0	0	213.015	0	208.967	0	0	0	0	0	0	0	210.347	0	0	0	0	0	0	210.719	211.895	0	0	0	0	0	0	202.307	0	0	0	0	219.667	0	0	197.156	200.979	205.567	0	0	0	225	0	0	0
		133	772	0	0	0	218.579	0	202.449	0	0	0	0	0	0	0	222.307	0	0	0	0	0	0	191.297	217.938	0	0	0	0	0	0	204.2	0	0	0	206.265	204.722	0	0	188.17	204.136	0	0	0	0	211.325	0	0	0
		134	775.86	0	0	0	212.425	201.124	207.813	0	0	0	0	0	0	0	225.157	0	0	0	0	0	0	199.172	209.829	0	0	0	0	0	0	207.722	0	0	0	0	220.45	0	0	191.066	194.295	206.655	0	213.677	0	204.474	0	182.612	0
		135	779.72	0	197.894	0	214.026	203.023	204.297	0	0	0	0	0	0	0	209.129	0	0	0	0	0	0	210.262	213.329	0	0	0	0	0	0	210.679	0	0	0	199.726	204.614	0	0	191.371	192.77	198.678	0	209.506	0	215.756	0	0	0
		136	783.58	0	0	0	216.621	0	199.294	0	0	0	0	0	0	0	209.725	0	0	0	0	0	0	203.867	212.626	0	0	0	0	0	0	214.74	0	0	0	192.988	211.851	0	0	187.79	197.041	0	0	210.36	0	0	0	0	0
		137	787.44	0	0	0	211.957	206.483	211.614	0	0	0	0	0	0	0	217.843	0	0	0	0	0	201.991	200.56	215.273	0	0	0	0	0	0	206.735	0	0	0	202.574	220.508	0	0	183.566	194.02	198.536	0	216.968	0	222.974	0	0	0
		138	791.3	0	0	0	0	210.202	205.447	0	0	0	0	0	0	0	222.511	0	0	0	0	0	0	209.159	214.838	0	197.603	0	0	0	0	199.943	0	0	0	203.345	207.219	0	0	189.829	199.172	199.155	0	217.801	0	216.003	0	0	0
		139	795.16	0	0	0	203.322	0	199.924	0	0	0	0	0	0	0	220.012	0	0	0	0	0	209.116	199.848	220.95	0	196.061	0	0	0	0	196.144	0	0	0	198.577	207.568	0	0	191.218	199.308	195.858	0	0	0	0	0	0	0
		140	799.02	0	0	0	217.72	210.711	203.995	0	0	0	0	0	0	0	221.605	0	0	0	0	0	0	200.965	202.961	0	200.864	0	0	0	0	199.561	0	0	0	0	211.886	0	200.83	194.384	203.234	197.223	0	209.728	0	217.475	0	0	0
		141	802.88	0	0	0	215.778	200.686	206.369	0	0	0	0	0	0	0	212.621	0	0	0	0	0	0	196.694	0	0	192.288	0	0	0	0	205.442	0	0	0	199.48	211.653	0	0	193.137	199.803	210.339	0	207.685	0	0	0	0	0
		142	806.74	0	0	0	0	197.526	0	0	0	0	0	0	0	0	215.492	0	0	0	211.254	0	206.477	206.467	0	0	191.283	0	0	0	0	204.858	0	0	0	215.293	208.526	0	0	188.532	206.23	194.287	0	211.626	0	0	0	0	0
		143	810.6	0	0	0	218.139	215.666	201.664	0	0	0	0	0	0	0	204.771	0	0	0	203.454	0	206.319	201.725	0	0	195.657	0	0	0	0	208.396	0	0	0	201.581	215.382	0	0	0	200.516	0	0	221.172	0	0	0	0	0
		144	814.46	0	0	0	213.662	198.748	0	0	0	0	0	0	0	0	202.372	0	0	0	206.803	0	0	210.159	0	0	196.02	0	0	0	0	211.208	0	0	0	0	211.108	0	0	0	199.446	194.477	0	209.702	0	0	0	0	0
		145	818.32	0	0	0	213.639	198.472	197.807	0	0	0	0	0	0	0	214.225	0	0	0	0	0	205.995	205.826	0	0	0	0	0	0	0	210.318	0	0	217.095	208.68	208.418	0	0	0	187.561	201.513	0	216.556	0	0	0	0	0
		146	822.18	221.195	0	0	211.308	197.799	0	0	0	0	0	0	0	0	211.708	0	0	0	0	0	214.762	199.189	0	0	194.639	0	0	0	0	203.882	0	0	0	211.8	222.614	0	0	192.351	194.188	197.02	0	221.642	0	219.215	0	0	0
		147	826.04	0	0	0	206.299	0	0	0	0	0	0	0	0	0	217.502	0	0	0	0	0	216.717	206.75	216.015	0	0	0	0	0	0	206.024	0	0	0	201.466	211.715	0	0	0	193.39	191.718	0	211.22	0	210.101	0	0	0
		148	829.9	214.148	0	0	207.742	203.558	202.715	0	0	0	0	0	0	0	222.585	0	0	0	0	0	211.27	203.461	0	0	0	0	0	0	0	202.452	0	0	0	210.634	203.929	0	0	0	201.345	204.606	0	210.407	0	0	0	0	0
		149	833.76	212.541	0	0	214.467	205.054	206.283	0	0	0	0	0	0	0	207.339	0	0	0	0	0	217.363	196.184	0	0	0	0	0	0	0	206.238	0	0	0	0	203.497	0	0	0	198.543	199.841	0	202.194	0	0	0	0	0
		150	837.62	209.252	0	0	219.261	199.887	0	0	0	0	0	0	0	0	214.137	0	0	0	0	0	214.161	199.414	0	0	0	0	0	0	0	204.022	0	0	0	0	203.662	0	0	0	196.15	0	0	209.609	0	0	0	0	0
		151	841.48	0	0	0	212.249	197.457	0	0	0	0	214.135	0	0	0	206.865	0	0	0	0	0	204.629	198.339	214.505	0	182.512	0	0	0	0	208.319	0	0	0	204.263	211.675	0	0	0	199.332	201.107	0	215.074	0	0	0	0	0
		152	845.34	216.24	0	0	206.443	0	203.208	0	0	0	0	0	0	0	202.889	0	0	0	0	0	205.284	201.006	0	0	0	0	0	0	0	206.228	0	164.061	0	0	220.727	0	0	0	202.626	0	0	213.54	0	0	0	209.488	0
		153	849.2	211.829	0	0	143.848	0	0	0	189.313	0	0	0	0	0	214.052	0	0	0	0	0	206.732	195.385	0	0	0	0	0	0	0	203.28	0	0	0	200.073	209.323	0	0	0	189.611	204.259	0	213.381	0	214.54	0	0	0
		154	853.06	212.853	0	0	212.285	0	194.972	0	198.893	0	0	0	0	0	216.136	0	0	0	196.801	0	217.83	206.29	214.725	0	0	0	0	0	0	196.893	0	0	0	199.275	208.701	0	0	0	204.055	194.58	0	213.298	0	0	0	0	0
		155	856.92	217.393	0	0	207.794	0	198.378	0	186.581	0	0	0	0	0	0	0	0	0	207.198	0	202.298	211.124	213.787	0	0	0	0	0	0	211.407	0	0	0	0	209.241	0	0	0	195.537	0	0	215.647	0	0	0	0	0
		156	860.78	210.832	0	0	222.738	0	0	0	187.86	0	0	0	0	0	212.109	0	0	0	0	0	213.585	206.119	210.718	0	0	0	0	0	0	207.769	0	0	0	0	203.173	0	0	0	204.549	193.615	0	211.275	0	0	0	0	0
		157	864.64	208.847	0	0	212.498	0	210.388	0	195.633	0	0	0	0	0	208.222	0	0	0	0	0	207.237	209.62	208.577	0	0	0	0	0	0	212.576	0	0	0	0	208.057	0	0	0	200.113	0	0	214.412	0	0	0	0	0
		158	868.5	207.78	0	0	211.99	0	0	0	0	0	0	0	0	0	195.9	0	0	0	0	0	212.024	200.672	211.588	0	0	0	0	0	0	206.805	0	0	0	0	215.96	0	198.507	196.48	206.168	205.25	0	209.871	0	217.394	0	0	0
		159	872.36	216.218	0	0	212.313	0	0	0	197.099	0	201.909	0	0	0	212.32	0	0	0	0	0	216.5	199.526	217.479	0	0	0	0	0	0	206.909	0	0	0	204.722	215.5	0	0	0	200.679	202.79	0	203.674	0	0	0	0	0
		160	876.22	0	0	0	207.495	0	0	0	0	0	0	0	0	0	0	0	0	0	0	0	207.174	203.886	0	0	0	0	0	0	0	202.171	0	0	0	0	212.176	0	0	0	199.26	196.225	0	207.97	0	219.95	0	0	0
		161	880.08	0	0	0	219.507	0	0	0	188.525	0	0	0	0	0	199.39	0	0	0	0	0	209.061	203.845	217.441	0	0	0	0	0	0	209.454	0	0	0	198.394	231.134	0	0	0	202.026	200.698	0	212.661	0	0	0	0	0
		162	883.94	0	0	0	211.096	0	0	0	196.054	0	166.907	0	0	0	212.056	0	0	0	0	0	210.273	208.988	0	0	0	0	0	0	0	204.21	0	0	209.599	0	206.18	0	0	0	189.655	0	0	217.934	0	0	0	200.325	0
		163	887.8	0	0	0	0	217.154	0	0	182.324	0	0	0	0	0	218.601	0	0	0	0	0	212.912	206.394	217.131	0	0	0	0	0	0	201.66	0	0	0	0	220.326	0	0	0	198.766	210.955	0	205.005	0	0	0	0	0
		164	891.66	199.632	0	0	211.141	0	0	0	193.912	0	0	0	0	0	208.212	0	0	0	0	0	210.162	207.564	0	0	0	0	0	0	0	205.76	0	0	213.036	0	212.672	0	0	0	195.877	0	195.766	217.947	0	0	0	0	0
		165	895.52	204.922	0	0	217.616	0	0	0	200.466	0	0	0	0	0	214.563	0	0	0	0	0	202.506	200.891	208.927	0	0	0	0	0	0	207.066	0	0	0	0	205.846	0	0	0	190.768	0	0	212.58	0	0	0	0	0
		166	899.38	197.053	0	0	210.356	0	0	0	0	0	0	0	0	0	213.015	0	0	0	0	0	210.215	207.275	211.469	0	0	0	0	0	0	206.495	0	0	0	0	212.412	0	0	0	198.814	0	0	222.343	0	0	0	0	0
		167	903.24	208.872	0	0	210.376	0	0	0	190.519	0	0	0	0	0	216.221	0	0	0	0	0	205.313	212.961	0	0	0	0	0	0	0	203.492	0	0	224.153	0	212.222	0	0	0	204.595	0	0	219.485	0	209.03	0	0	0
		168	907.1	198.51	0	0	210.75	0	200.465	0	199.655	0	0	0	0	0	213.018	0	0	0	0	0	209.217	205.076	208.776	0	0	0	0	0	211.939	205.752	0	0	211.032	0	208.704	0	0	0	197.077	196.907	0	208.581	0	0	0	0	0
		169	910.96	0	0	0	211.134	0	0	0	198.28	0	0	0	0	0	203.202	0	0	0	0	0	0	213.605	206.745	0	0	0	0	0	0	0	0	0	218.806	0	208.632	0	0	0	195.829	200.034	0	215.442	0	212.546	0	0	0
		170	914.82	196.844	0	0	209.687	0	195.351	0	193.861	0	0	0	0	0	208.78	0	0	0	0	0	200.881	205.985	206.098	0	0	0	0	0	0	203.987	0	0	212.762	0	208.053	0	0	0	187.767	202.032	0	0	0	0	0	0	0
		171	918.68	202.904	0	0	214.553	0	0	0	201.223	0	0	0	0	0	210.502	0	0	0	0	0	203.813	195.124	0	0	0	0	0	0	0	193.515	0	0	216.28	0	207.594	0	0	0	203.804	0	0	218.953	0	218.375	0	0	0
		172	922.54	0	0	0	0	0	0	0	189.724	0	0	0	0	0	216.289	0	0	0	0	0	202.639	200.711	0	0	0	0	0	0	0	0	0	0	0	0	212.243	0	0	0	0	206.89	0	209.992	0	0	0	0	0
		173	926.4	0	0	0	0	0	202.734	0	194.444	0	0	0	0	0	200.182	0	0	0	0	0	209.002	197.471	209.478	0	0	0	0	0	0	192.01	0	0	213.527	0	209.689	0	0	0	191.309	0	0	207.513	0	217.78	0	0	0
		174	930.26	205.457	0	0	213.852	0	0	0	0	0	0	0	0	0	214.873	0	0	0	0	0	0	203.314	0	0	0	0	0	0	0	217.42	0	0	212.11	0	211.101	0	211.455	176.603	194.966	0	0	215.385	0	216.952	0	0	0
		175	934.12	0	0	0	219.998	0	206.604	0	201.686	0	0	0	0	0	201.039	0	0	0	0	0	197.828	196.92	214.023	0	0	0	0	0	207.169	198.334	0	0	210.691	0	214.834	0	0	0	194.42	0	0	208.974	0	0	0	0	0
		176	937.98	0	0	0	214.872	0	0	0	186.709	0	0	0	0	0	0	0	0	0	0	0	201.109	203.977	0	0	0	0	0	0	202.396	203.777	0	0	211.494	0	214.232	0	0	0	0	0	0	212.755	0	215.697	208.094	0	0
		177	941.84	0	0	0	212.969	0	0	0	0	0	0	0	0	0	214.265	0	0	0	0	0	0	198.874	0	0	0	0	0	0	0	0	216.033	0	216.679	0	208.946	0	0	0	194.144	189.984	0	208.292	0	209.915	0	0	0
		178	945.7	0	0	0	216.305	0	0	0	0	0	0	0	0	0	211.015	0	0	0	197.145	0	197.481	205.307	213.493	0	0	0	0	0	0	0	0	0	221.05	0	215.36	0	0	183.564	189.375	0	0	204.11	0	0	0	0	0
		179	949.56	0	0	0	218.786	0	0	0	0	0	0	0	0	0	204.58	0	0	0	0	0	0	202.252	0	0	0	0	0	0	213.243	193.713	0	0	208.636	0	216.511	0	0	0	180.851	199.002	0	209.427	0	0	211.353	0	0
		180	953.42	0	0	0	214.306	0	0	0	0	0	0	0	0	0	219.475	0	0	0	0	0	0	187.196	0	0	0	0	0	0	0	0	0	0	214.374	0	214.197	0	0	0	189.27	192.504	0	207.649	0	223.427	0	0	0
		181	957.28	0	0	0	217.105	0	200.712	0	0	0	0	0	0	0	216.604	0	0	0	0	0	0	0	0	0	0	0	0	0	0	210.202	0	0	216.694	0	215.778	0	199.336	193.732	182.859	0	0	0	0	214.038	0	0	0
		182	961.14	0	0	0	223.53	0	198.327	0	0	0	0	0	0	185.557	204.864	0	0	0	202.922	0	0	191.955	214.362	0	0	0	0	0	0	195.909	0	0	212.905	0	225.517	0	0	197.749	191.874	205.289	0	211.344	0	0	0	0	0
		183	965	0	0	0	217.177	0	197.417	0	0	0	0	0	0	0	210.373	0	0	0	0	0	0	203.696	0	0	0	0	0	0	0	202.49	0	0	217.415	0	221.518	0	0	0	196.474	194.379	0	214.159	0	0	0	211.791	0
		184	968.86	0	0	0	216.13	0	0	0	0	0	0	0	0	0	208.23	0	0	0	0	0	0	188.659	219.059	0	0	0	0	0	0	0	0	0	212.808	0	205.682	0	205.493	0	0	206.911	0	0	0	0	0	0	0
		185	972.72	0	0	0	218.807	0	0	0	0	0	0	0	0	0	207.439	0	0	0	0	0	0	196.748	0	0	0	0	0	0	0	0	0	0	205.79	0	220.245	0	0	0	190.033	191.78	0	0	0	0	0	217.613	0
		186	976.58	0	0	0	205.158	205.621	211.736	0	0	0	0	0	0	0	211.579	0	0	0	0	0	0	189.127	204.359	0	0	0	0	0	0	209.218	0	0	216.094	0	211.741	0	0	0	188.34	194.265	0	214.21	0	0	210.068	0	0
		187	980.44	0	0	0	215.54	0	207.083	0	0	0	0	0	0	0	213.912	0	0	0	0	0	0	208.529	225.826	0	0	0	0	0	0	0	0	0	219.725	0	211.242	0	199.159	0	187.049	194.857	0	0	0	0	214.314	0	0
		188	984.3	0	0	0	222.086	198.877	0	0	198.437	0	0	0	0	0	206.745	0	0	0	212.718	0	0	191.784	0	0	0	0	0	0	0	0	0	0	204.505	0	210.203	0	0	0	182.771	202.869	0	205.045	0	0	201.64	207.351	0
		189	988.16	0	0	0	216.44	201.752	0	0	190.408	0	0	0	0	0	216.179	0	0	0	0	0	205.457	190.57	214.442	0	0	0	0	0	0	200.644	0	0	204.389	0	214.524	0	0	198.43	200.568	198.634	0	0	0	0	209.225	207.408	0
		190	992.02	0	0	0	213.503	199.525	192.768	0	192.412	0	0	0	0	0	200.265	0	0	0	0	0	0	196.389	0	0	180.121	0	0	0	0	0	0	0	207.334	0	211.101	0	0	0	0	199.414	0	0	0	0	213.39	0	0
		191	995.88	202.403	0	0	218.838	202.412	205.174	0	0	0	0	0	0	0	209.737	0	0	0	0	0	0	198.021	0	0	177.955	0	0	0	207.667	208.495	0	0	201.811	0	213.561	0	0	0	188.723	208.137	0	0	0	218.907	205.616	0	0
		192	999.74	0	0	0	221.739	0	0	0	0	0	0	0	0	0	212.42	0	0	0	0	0	206.86	193.951	0	0	0	0	0	0	210.821	205.363	0	0	210.563	0	203.087	0	0	0	186.957	189.426	0	0	0	214.306	208.441	0	0
		193	1003.6	0	0	0	206.248	202.447	203.048	0	0	0	0	0	0	0	199.281	0	0	0	0	0	0	187.095	214.96	0	0	0	0	0	205.201	0	0	0	205.005	0	216.503	0	197.297	0	200.558	208.154	0	0	0	0	210.735	0	0
		194	1007.46	0	0	0	213.182	201.62	199.466	0	193.974	0	0	0	0	0	204.191	0	0	0	200.647	0	221.234	182.124	213.431	0	0	0	0	0	205.003	190.965	0	0	207.176	0	211.813	0	0	0	182.498	196.01	0	209.751	208.48	0	207.47	0	0
		195	1011.32	0	0	0	218.363	199.925	203.041	0	183.454	0	0	0	0	192.334	207.998	0	0	0	0	0	203.013	195.707	212.611	0	186.872	0	0	0	205.28	210.72	0	0	197.266	0	206.159	0	194.542	0	185.848	196.864	0	0	0	0	224.001	0	0
		196	1015.18	0	0	0	219.622	192.051	202.032	0	192.468	0	0	0	0	0	207.423	0	0	0	191.747	0	206.326	184.015	218.599	0	0	0	0	0	210.356	193.226	0	0	206.5	0	218.248	0	0	0	189.867	0	0	0	0	0	202.715	0	0
		197	1019.04	0	0	0	218.828	188.937	202.619	0	0	0	0	0	0	0	0	0	0	0	0	0	0	185.362	0	0	201.635	0	0	0	0	203.104	0	0	215.101	0	212.281	0	0	0	190.033	205.084	0	0	0	0	212.002	0	0
		198	1022.9	0	0	0	222.971	200.038	207.322	0	185.422	0	0	0	0	0	207.701	0	0	0	0	0	0	188.327	213.575	0	186.099	0	0	0	211.523	200.192	0	0	205.663	0	207.146	0	192.852	0	186.449	0	0	0	0	0	215.854	0	0
		199	1026.76	0	0	0	214.575	193.839	200.276	0	0	0	0	0	0	0	208.319	0	0	0	202.705	0	197.199	191.158	0	0	195.73	0	0	0	201.636	0	0	0	216.446	0	208.508	219.6	200.905	0	189.947	0	0	212.209	205.074	0	213.102	211.149	0
		200	1030.62	0	0	0	214.454	198.443	201.668	0	0	0	0	0	0	0	199.25	0	0	0	0	0	209.88	192.729	222.235	217.387	194.487	0	0	0	212.115	205.934	0	0	213.268	0	210.775	0	199.791	0	179.743	0	0	0	0	0	210.081	208.595	0
		201	1034.48	0	0	0	208.675	195.311	207.347	0	0	0	0	0	0	0	205.299	0	0	0	0	0	200.815	195.295	214.989	0	188.194	0	0	0	212.961	0	0	0	214.475	0	219.938	217.264	190.785	0	189.659	0	0	216.392	0	0	212.175	217.065	0
		202	1038.34	0	0	0	198.167	203.907	203.723	0	191.426	0	0	0	0	0	210.217	0	0	0	190.493	0	210.374	198.765	212.091	0	191.772	0	0	0	217.188	206.428	0	0	0	0	209.209	0	208.18	0	187.126	0	0	202.839	0	0	209.583	0	0
		203	1042.2	0	0	0	209.995	196.573	147.035	0	0	0	0	0	0	0	204.02	0	0	0	0	0	205.39	197.625	213.213	0	184.622	0	0	0	205.587	198.666	0	0	206.745	0	207.847	0	203.557	0	193.733	0	0	213.713	207.383	0	207.949	215.662	0
		204	1046.06	0	0	0	215.236	193.244	194.657	0	0	0	0	0	0	0	203.422	189.66	0	0	0	187.81	205.605	0	209.808	0	190.978	0	0	0	205.399	0	0	0	209.302	0	209.604	0	203.175	0	184.303	206.373	0	215.834	0	0	209.381	0	0
		205	1049.92	0	0	0	212.297	193.618	0	0	201.932	0	0	0	0	0	193.317	0	0	0	0	0	202.595	195.465	0	0	190.917	0	0	0	209.59	0	0	0	213.304	0	201.247	217.689	198.568	0	0	0	0	0	0	0	0	213.379	0
		206	1053.78	0	0	0	209.451	193.582	199.299	0	0	0	0	0	0	0	202.812	0	0	0	0	0	196.12	195.25	208.984	0	197.262	0	0	0	208.281	0	0	0	214.817	0	214.131	0	196.104	0	185.293	0	0	214.941	0	0	214.894	214.324	0
		207	1057.64	0	0	0	217.298	191.177	197.274	0	194.659	0	0	0	0	0	200.409	0	0	0	0	0	203.643	195.408	209.91	0	190.093	0	0	0	203.695	0	0	0	225.669	0	210.424	0	192.345	0	195.311	0	0	204.17	0	0	210.081	214.818	0
		208	1061.5	0	0	0	203.034	203.698	200.566	0	0	0	0	0	0	0	200.598	0	0	0	0	178.834	205.703	190.557	211.86	0	186.447	0	0	0	210.159	0	0	0	212.038	0	212.11	0	189.23	0	198.506	0	0	213.694	0	0	206.747	217.409	0
		209	1065.36	0	0	0	204.353	212.111	204.096	0	190.24	0	0	0	0	0	202.073	0	0	0	195.578	188.664	206.561	192.286	209.165	0	192.532	0	0	0	210.586	0	0	0	213.627	0	209.869	213.101	198.492	0	185.131	0	0	0	0	0	206.589	214.545	0
		210	1069.22	0	0	0	213.22	192.737	201.096	0	0	0	0	0	0	0	210.015	0	0	0	0	182.67	205.927	206.689	0	213.218	198.596	0	0	0	205.447	0	0	0	207.308	0	221.805	0	190.139	0	184.335	193.29	0	203.519	0	0	0	0	0
		211	1073.08	0	0	0	215.011	189.837	201.648	0	0	0	0	0	0	0	205.779	0	0	0	0	0	198.983	201.119	203.096	0	193.376	0	0	0	213.831	0	0	0	0	0	207.868	0	198.876	0	183.614	210.27	0	216.584	0	0	218.875	208.43	0
		212	1076.94	0	0	0	219.859	207.045	198.021	0	195.443	0	0	0	0	0	197.362	0	0	0	0	187.953	197.707	194.564	205.803	226.329	188.323	0	0	0	196.107	0	0	0	212.471	0	210.436	0	206.586	0	186.338	0	0	213.709	0	0	226.757	211.507	0
		213	1080.8	0	0	0	214.921	197.569	204.812	0	189.917	0	0	0	0	181.73	207.08	0	0	0	0	180.771	202.448	203.66	0	208.705	186.344	0	0	0	206.713	0	0	0	211.99	0	220.35	0	0	0	0	192.134	0	207.396	0	0	0	202.58	0
		214	1084.66	0	0	0	210.937	205.303	208.367	0	0	0	0	0	0	185.145	205.914	0	0	0	0	0	203.063	200.075	0	219.421	183.404	0	0	0	214.53	0	0	0	214.831	0	203.237	0	194.972	0	184.29	189.489	0	219.222	0	0	217.144	202.021	0
		215	1088.52	0	0	0	209.737	203.672	200.475	0	188.96	0	0	0	0	0	213.904	0	0	0	0	184.108	205.279	194.374	216.225	0	192.34	0	0	0	206.624	0	0	190.551	213.263	0	212.989	0	204.662	0	0	0	0	216.391	0	0	209.373	213.027	0
		216	1092.38	0	0	0	200.882	209.524	200.482	0	206.364	0	0	0	0	0	210.196	0	0	0	0	186.511	204.817	196.321	0	0	185.981	0	0	0	214.33	0	0	0	208.107	0	218.925	0	200.445	0	0	192.023	0	211.036	0	0	211.277	198.328	0
		217	1096.24	0	0	0	213.098	195.932	197.313	0	207.202	0	0	0	0	0	204.625	200.677	0	0	187.728	187.776	207.468	204.382	0	0	185.434	0	0	0	204.457	204.423	0	0	209.853	0	220.119	212.888	202.677	0	0	188.883	0	212.311	0	0	208.503	212.573	0
		218	1100.1	0	0	0	217.631	199.267	203.825	0	0	0	0	0	0	189.298	209.997	0	0	0	0	182.739	198.524	194.071	0	0	188.89	0	0	0	207.896	0	0	0	205.409	0	213.784	0	196.741	0	0	203.887	0	207.159	0	0	208.551	199.89	0
		219	1103.96	0	0	0	204.943	199.892	191.093	0	0	0	0	0	0	0	200.796	0	0	0	188.044	189.021	198.355	199.083	203.023	0	182.549	0	0	0	199.174	0	0	0	0	0	211.529	0	202.586	0	0	197.993	0	216.771	0	0	0	222.623	0
		220	1107.82	0	0	0	204.457	200.381	205.172	0	0	0	0	0	0	197.988	203.857	0	0	0	0	188.393	203.037	195.956	217.377	217.19	187.667	0	0	0	210.781	0	0	190.349	0	0	211.052	0	196.346	0	0	193.813	0	205.257	0	0	208.524	220.112	0
		221	1111.68	0	0	0	231.157	198.88	197.973	0	0	0	0	0	0	184.497	196.213	0	0	0	190.918	189.652	207.001	195.824	0	0	193.022	0	0	0	209.009	205.077	0	186.758	214.701	0	205.078	214.008	195.379	0	0	210.36	0	210.179	0	221.462	207.608	216.422	0
		222	1115.54	0	0	0	215.834	192.667	198.629	0	195.346	0	0	0	0	184.573	199.798	0	0	0	0	181.037	203.033	190.742	0	0	191.575	0	0	0	205.879	204.482	0	0	206.207	0	214.823	0	0	0	0	185.697	0	206.631	0	0	203.306	211.696	0
		223	1119.4	0	0	0	215.133	204.21	204.232	0	198.418	0	0	0	0	187.725	201.118	0	0	0	0	169.247	205.457	188.047	213.073	0	193.283	0	0	0	210.772	0	0	0	208.862	0	213.191	220.464	183.76	0	179.576	201.801	0	205.183	0	0	196.859	212.23	0
		224	1123.26	0	0	0	213.676	199.803	207.734	0	0	0	0	0	0	0	204.471	0	0	0	0	170.515	199.523	190.175	213.393	0	200.711	0	0	0	211.001	0	0	0	223.085	0	212.268	210.716	184.828	0	184.524	193.894	0	200.936	0	0	0	216.419	0
		225	1127.12	0	0	0	205.659	201.313	201.421	0	191.299	0	0	0	0	0	198.753	186.477	0	0	187.415	166.525	199.099	197.367	0	223.331	180.167	0	0	0	214.718	0	0	182.744	218.343	0	223.894	220.333	195.307	0	0	197.854	0	205.941	0	0	0	212.241	0
		226	1130.98	0	0	0	209.543	209.967	211.494	0	195.808	0	0	0	0	0	205.763	193.048	0	0	0	170.48	202.357	182.967	214.383	0	182.955	0	0	0	217.997	0	0	0	209.738	0	220.742	207.133	199.76	0	0	201.279	0	200.168	0	0	0	212.087	0
		227	1134.84	0	0	0	220.508	205.777	213.315	0	192.001	0	0	0	0	0	202.563	198.631	0	0	0	169.071	207.504	191.951	218.938	0	197.162	0	0	0	208.614	0	0	0	209.648	0	224.034	223.047	192.013	0	0	197.821	0	205.628	0	0	0	210.931	0
		228	1138.7	0	0	0	212.02	203.119	215.78	0	195.332	0	0	0	0	0	203.292	0	0	0	197.436	170.281	199.213	191.207	212.697	223.06	190.644	0	0	0	201.381	0	0	0	221.015	0	210.33	221.36	202.47	0	0	192.254	0	212.235	0	0	0	203.715	0
		229	1142.56	0	0	0	208.217	205.333	220.265	0	184.291	0	0	0	0	0	198.217	202.115	0	0	0	176.859	207.714	189.033	0	0	192.131	0	0	0	208.112	196.548	0	0	0	0	217.287	227.352	199.311	0	0	197.97	0	214.33	0	0	203.767	211.742	0
		230	1146.42	0	0	0	214.521	215.219	221.272	0	202.018	0	0	0	0	0	203.869	0	0	0	184.233	177.976	201.461	193.24	217.609	0	199.643	0	0	0	206.024	0	0	189.295	0	193.415	210.972	215.683	205.2	0	0	191.105	0	207.998	0	0	0	203.712	0
		231	1150.28	0	0	0	210.384	204.737	209.162	0	192.459	0	0	0	0	0	199.654	187.58	0	0	0	165.271	205.049	185.699	0	0	0	0	0	0	205.033	0	0	0	211.007	192.431	217.667	219.985	191.46	0	0	200.905	0	213.248	0	219.103	202.823	216.686	0
		232	1154.14	0	0	0	209.387	216.858	210.052	0	194.897	0	0	0	0	0	204.596	0	0	0	0	165.24	212.779	195.264	207.369	0	198.792	0	0	0	208.541	0	0	0	216.295	0	211.668	218.974	192.686	0	179.49	190.436	0	202.507	0	215.82	0	211.046	0
		233	1158	0	0	0	219.701	204.122	214.151	0	185.648	0	0	0	0	0	203.773	0	0	0	0	182.191	201.42	188.177	212.537	0	206.295	0	0	0	205.179	211.533	0	184.134	0	0	218.191	214.993	0	0	188.322	197.138	0	0	0	205.416	201.614	204.998	0
		234	1161.86	0	0	184.8	216.599	211.486	0	0	194.415	0	0	0	0	0	209.61	0	0	0	0	0	201.593	191.038	214.753	0	189.038	0	0	0	196.852	0	0	0	204.547	0	204.625	219.316	196.988	0	0	201.478	0	0	0	0	0	208.833	0
		235	1165.72	215	0	0	213.841	205.191	200.339	0	192.076	0	0	0	0	0	202.3	188.588	0	0	0	183.34	202.828	186.376	219.216	0	191.258	0	0	0	198.27	0	0	0	213.843	206.785	213.9	206.285	197.377	0	0	200.263	0	201.129	0	0	0	0	0
		236	1169.58	0	0	0	204.328	201.785	208.722	0	193.067	0	0	0	0	0	207.224	185.3	0	0	186.903	168.619	211.155	191.328	209.434	0	198.21	0	0	0	0	207.374	0	0	0	0	209.152	218.176	0	0	0	202.891	0	0	0	0	0	0	0
		237	1173.44	0	0	0	219.162	213.874	214.784	0	185.593	0	0	0	0	0	202.71	0	0	0	0	175.04	204.001	193.62	0	0	198.174	0	0	0	0	0	0	177.473	207.551	0	211.787	215.023	199.058	0	0	199.296	0	209.361	0	0	209.855	207.541	0
		238	1177.3	0	0	0	219.226	204.356	0	0	190.949	0	0	0	0	0	200.359	196.434	0	0	0	164.336	213.432	187.179	0	0	195.159	0	0	0	207.005	197.05	0	0	0	199.295	213.011	206.747	199.785	0	0	195.369	0	206.584	0	206.263	211.442	208.203	0
		239	1181.16	0	0	0	224.243	209.256	213.848	0	199.358	0	199.354	0	0	0	195.672	0	0	0	0	172.081	0	179.527	0	0	191.049	0	0	0	207.384	210.471	0	0	208.129	0	202.626	203.668	199.637	0	190.381	194.042	0	213.666	0	0	0	209.859	0
		240	1185.02	0	0	189.202	225.024	198.139	203.696	0	194.048	0	204.978	0	0	0	206.793	0	0	0	0	178.449	0	189.304	0	0	191.387	0	0	0	201.894	214.025	0	0	0	0	218.773	207.75	188.934	0	0	201.453	0	212.23	0	0	208.811	215.404	0
		241	1188.88	0	0	0	223.07	204.946	204.906	0	194.204	0	206.397	0	0	0	208.302	0	0	0	0	168.823	211.485	194.313	0	0	185.119	0	0	0	222.552	210.342	0	0	0	0	214.675	200.98	192.598	0	0	203.371	0	217.661	0	0	0	203.559	0
		242	1192.74	0	0	0	0	203.2	0	0	195.617	0	199.929	0	0	0	204.119	0	0	0	0	0	203.719	194.552	0	0	187.353	0	0	0	215.524	0	0	0	0	0	207.166	208.119	194.136	0	0	0	0	0	0	0	209.952	0	0
		243	1196.6	0	0	0	0	211.058	193.699	0	192.737	0	0	0	0	0	203.467	0	0	0	0	172.077	201.68	197.177	206.72	0	194.667	0	0	0	209.309	208.164	0	0	0	0	211.409	216.108	0	0	0	201.343	0	197.94	0	0	0	217.66	0
		244	1200.46	0	0	0	0	209.711	0	0	182.7	0	208.985	0	0	0	210.227	0	0	0	0	168.892	200.757	197.378	221.049	0	196.22	0	0	0	211.255	201.016	0	0	0	0	209.891	212.075	193.979	0	0	0	0	206.147	201.86	0	205.468	217.186	0
		245	1204.32	0	0	0	0	205.056	0	0	197.583	0	0	0	0	0	204.572	0	0	0	0	178.937	0	203.943	0	0	202.7	0	0	0	210.17	0	0	0	0	0	215.205	209.773	198.441	196.89	0	0	0	0	0	0	203.47	0	0
		246	1208.18	0	0	0	0	206.472	207.724	0	197.536	0	201.201	0	0	0	198.71	0	0	0	0	177.727	0	199.529	214.186	0	196.973	0	0	0	200.774	0	0	0	0	0	215.417	218.101	0	0	0	191.354	0	196.683	0	0	205.848	208.334	0
		247	1212.04	0	0	0	209.152	213.323	0	0	190.487	0	201.469	0	0	0	204.296	0	0	0	0	176.862	0	190.404	205.78	0	198.32	0	0	0	205.514	207.932	0	0	0	0	210.699	208.775	202.46	0	0	197.688	0	194.024	201.208	214.036	207.123	0	0
		248	1215.9	0	0	0	0	212.909	204.97	0	194.599	0	201.057	0	0	0	0	0	0	0	0	183.17	0	195.476	217.131	0	189.352	0	0	0	0	0	0	184.874	0	197.761	216.404	211.381	193.04	0	0	0	0	214.204	0	0	206.717	0	0
		249	1219.76	0	0	0	0	205.097	201.272	0	194.129	0	207.21	0	0	0	205.043	0	0	0	0	174.83	0	201.353	220.154	0	0	0	0	0	212.098	199.574	0	0	0	191.157	215.028	208.194	199.668	0	0	202.818	0	205.626	201.177	0	211.49	211.994	0
		250	1223.62	0	0	0	205.688	209.944	0	0	185.926	0	202.653	0	0	0	216.128	0	0	0	0	170.734	0	195.022	212.462	0	192.143	0	0	0	209.001	196.19	0	0	0	0	213.53	210.528	195.893	0	0	0	0	201.855	194.88	0	207.886	0	0
		251	1227.48	0	0	191.773	0	203.124	0	0	189.983	0	0	0	0	0	205.516	0	0	0	0	0	0	201.166	206.6	0	198.017	0	0	0	214.496	202.088	0	0	0	186.643	215.179	204.38	197.487	0	0	198.011	0	197.069	0	0	208.833	211.956	0
		252	1231.34	0	0	195.707	208.258	202.557	0	0	176.706	0	201.033	0	0	0	0	0	0	0	0	167.941	0	0	208.068	0	200	0	0	0	206.322	213.894	0	0	0	190.318	215.689	201.396	191.701	0	0	201.066	0	215.326	0	214.553	0	212.548	0
		253	1235.2	0	0	187.702	0	202.336	0	205.182	186.017	0	0	0	0	0	199.231	0	0	0	0	0	206.313	0	218.504	215.73	187.467	0	0	0	206.2	198.933	0	0	0	189.534	218.508	210.619	193.305	0	0	190.362	0	202.484	0	0	210.386	217.808	0
		254	1239.06	0	0	187.93	210.614	208.45	199.923	0	0	0	0	0	0	0	201.355	0	0	0	0	178.691	0	195.664	0	0	0	0	0	0	203.433	202.61	0	0	0	191.077	0	205.495	192.199	199.869	0	0	0	203.288	0	214.63	212.636	217.79	0
		255	1242.92	0	0	193.64	0	193.868	0	0	191.675	0	207.105	0	0	0	203.959	0	0	0	0	178.992	0	193.534	213.97	0	0	0	0	0	203.542	0	0	0	0	193.674	0	209.79	192.899	203.087	0	191.099	0	205.352	0	212.96	206.219	216.589	0
		256	1246.78	0	0	0	215.848	206.167	0	0	189.719	0	0	0	0	0	204.815	0	0	0	0	183.49	0	191.447	212.151	0	196.717	0	0	0	203.841	205.093	0	0	0	181.77	212.41	197.7	187.498	0	0	205.425	0	211.863	0	0	214.107	0	0
		257	1250.64	0	0	197.487	0	204.816	0	0	191.119	0	0	0	0	0	202.672	0	0	0	0	175.771	199.09	183.635	215.604	0	0	0	0	0	203.671	198.748	0	0	0	197.436	220.841	207.368	0	193.774	0	0	0	206.144	0	0	212.293	0	0
		258	1254.5	0	0	192.382	204.756	206.889	0	0	191.319	209.212	0	0	0	0	193.953	0	0	0	0	184.715	0	200.372	204.051	0	189.713	0	0	0	210.753	202.756	0	0	0	197.131	0	204.534	0	195.272	0	0	0	196.247	0	213.338	210.539	206.621	0
		259	1258.36	0	0	192.008	210.034	205.091	0	0	197.242	0	0	0	0	0	201.915	0	0	0	0	174.771	0	188.152	214.533	0	190.182	0	0	0	203.303	204.208	0	0	0	184.46	222.521	203.03	202.921	193.084	0	196.451	0	204.242	0	0	209.843	0	0
		260	1262.22	0	0	194.629	204.896	199.758	205.654	0	202.368	0	220.076	0	0	0	206.099	0	0	0	0	173.487	0	189.218	0	0	0	0	0	0	208.353	197.818	0	0	0	0	211.794	215.258	201.47	189.467	0	0	0	204.397	206.715	210.113	209.403	0	0
		261	1266.08	0	0	0	201.981	205.715	0	0	196.942	0	0	0	0	0	208.841	0	0	0	0	172.657	0	186.107	204.687	0	194.7	0	0	0	202.907	192.735	0	0	0	201.798	225.986	208.808	194.52	193.763	0	0	0	204.402	0	212.418	0	208.017	0
		262	1269.94	0	0	0	201.116	197.992	0	0	200.611	0	211.46	0	0	0	204.013	0	0	0	0	0	0	192.795	220.829	0	182.644	0	0	0	203.591	0	0	0	0	199.778	223.708	203.055	196.169	186.271	0	0	0	193.825	0	213.942	211.111	0	0
		263	1273.8	0	0	0	0	203.371	0	0	186.83	0	0	0	0	0	196.354	0	0	0	0	186.358	0	190.68	212.388	0	194.237	0	0	0	211.524	195.788	0	0	0	194.518	0	0	202.534	192.133	0	0	214.668	207.931	0	196.256	206.501	214.091	0
		264	1277.66	0	0	0	210.681	206.386	0	0	192.637	0	0	0	0	0	205.023	0	0	0	0	182.78	0	190.742	0	0	187.579	0	0	0	207.769	0	0	0	0	195.52	0	208.923	196.252	0	0	0	0	203.758	0	213.957	200.74	210.614	0
		265	1281.52	0	0	0	205.874	199.306	0	0	186.995	0	203.536	0	0	0	191.131	0	0	0	190.851	182.504	0	196.972	0	0	190.385	0	0	0	206.295	196.163	0	0	0	197.783	0	204.611	200.101	190.678	0	202.386	230.892	199.533	0	213.445	211.522	214.042	0
		266	1285.38	0	0	0	209.667	203.634	0	0	187.067	0	206.686	0	0	0	191.161	0	0	0	0	178.81	0	194.939	206.929	0	191.112	0	0	0	203.939	193.485	213.34	183.812	0	202.549	214.646	0	193.482	184.258	0	186.333	215.516	206.229	0	224.763	214.408	209.712	0
		267	1289.24	0	0	192.287	214.472	203.893	0	0	186.453	0	0	0	0	0	199.013	0	0	0	0	0	0	192.351	219.276	0	180.919	0	0	0	207.199	195.949	0	0	0	201.984	0	204.232	0	189.277	0	195.202	0	208.52	0	221.646	214.196	203.282	0
		268	1293.1	0	0	0	216.933	196.275	0	0	192.354	0	214.639	0	0	0	0	0	0	0	0	183.778	0	186.535	207.399	0	184.068	0	0	0	219.086	192.719	0	0	202.379	196.801	0	0	202.071	193.897	0	197.521	213.643	208.127	0	205.603	175.535	206.488	0
		269	1296.96	0	0	0	220.584	205.325	0	0	191.261	0	203.49	0	0	0	204.264	0	0	0	0	183.352	0	0	215.005	0	183.296	0	0	0	206.681	193.542	0	0	215.776	200.646	0	206.445	201.554	180.848	0	0	208.689	0	0	212.338	211.253	217.578	0
		270	1300.82	0	0	0	211.887	196.851	0	0	197.111	0	215.106	0	0	0	210.531	0	0	0	195.514	0	0	188.827	205.063	0	187.217	0	0	0	209.057	199.498	0	0	202.946	195.239	0	213.24	189.038	193.912	0	0	214.598	200.863	0	219.706	211.245	220.437	0
		271	1304.68	0	0	0	0	195.87	0	0	190.125	0	209.598	0	0	0	0	0	0	0	0	184.305	0	0	209.81	0	184.543	0	0	0	0	195.5	0	0	0	201.487	0	217.614	203.221	196.306	0	0	205.261	193.383	0	209.671	215.862	218.194	0
		272	1308.54	0	0	0	224.809	198.459	0	0	183.066	0	0	0	0	0	205.993	0	0	0	0	181.704	0	0	0	0	186.708	0	0	0	0	192.872	0	182.694	209.897	200.265	0	210.149	204.288	0	0	197.74	202.094	202.937	0	217.131	207.951	209.136	0
		273	1312.4	0	0	0	206.777	205.063	0	0	195.612	0	206.34	0	0	0	214.029	0	0	0	0	177.771	0	188.295	0	0	186.539	0	0	0	0	200.609	0	0	0	205.561	0	208.467	196.154	0	0	0	0	191.095	0	213.732	206.567	209.815	0
		274	1316.26	0	0	0	201.812	192.737	0	0	192.37	0	209.315	0	0	0	197.632	0	0	0	0	0	0	0	0	0	0	0	0	0	207.812	0	0	178.274	207.967	213.019	0	205.482	183.384	0	0	0	0	201.823	0	205.075	205.578	215.526	0
		275	1320.12	0	0	0	206.082	0	0	0	189.477	0	208.748	0	0	0	193.821	0	0	0	0	181.815	0	0	0	0	193.656	0	0	0	202.177	204.784	0	0	203.898	200.789	0	212.144	184.563	0	0	0	211.032	195.643	0	210.21	214.29	214.591	0
		276	1323.98	0	0	0	220.099	192.147	0	0	179.015	0	0	0	0	0	0	0	0	0	0	179.869	0	195.144	0	0	188.285	0	0	0	0	204.455	0	0	0	201.96	0	200.514	188.991	0	0	0	0	194.812	0	206.592	226.68	200.525	0
		277	1327.84	0	0	0	219.803	193.77	204.813	0	190.198	0	217.134	0	0	0	201.15	0	0	0	0	0	0	195.875	0	0	0	0	0	0	0	194.114	0	0	0	202.803	0	209.48	0	0	0	0	217.995	200.272	0	219.164	204.556	207.379	0
		278	1331.7	0	0	0	216.475	191.928	0	0	188.091	0	214.474	0	0	0	0	204.282	0	0	0	0	0	181.918	0	0	181.383	0	0	0	208.673	193.688	195.052	0	0	198.916	0	0	0	0	0	0	218.067	0	0	215.152	213.712	208.568	0
		279	1335.56	0	0	0	210.026	194.106	0	0	189.636	0	0	0	0	0	206.28	0	0	0	0	0	0	0	0	209.167	191.168	0	0	0	0	208.924	0	0	0	201.624	0	218.994	191.185	0	0	0	219.075	199.371	0	218.585	208.018	213.77	0
		280	1339.42	0	0	0	218.185	196.628	0	0	0	0	206.003	0	0	0	0	0	0	0	181.621	0	0	0	0	0	185.222	0	0	0	0	200.958	0	185.778	0	195.212	0	201.096	196.907	0	0	0	0	204.814	0	212.261	208.55	219.947	0
		281	1343.28	0	0	0	220.182	188.937	0	0	182.563	0	206.448	0	0	0	0	0	0	0	0	181.354	0	187.192	202.962	0	201.722	0	0	0	0	201.059	201.659	0	0	202.369	0	0	0	0	0	0	0	0	0	211.315	212.729	205.441	0
		282	1347.14	0	0	0	215.687	195.083	0	0	0	0	0	0	0	0	0	0	0	0	0	0	0	192.077	0	0	0	0	0	0	0	202.649	204.545	0	0	201.871	0	199.923	0	0	0	0	0	194.598	0	223.595	211.114	212.679	0
		283	1351	0	0	0	209.19	193.893	190.955	0	186.102	0	207.802	0	0	0	0	0	0	0	0	0	0	185.489	0	0	190.136	0	0	0	213.76	199.49	0	0	0	209.41	0	203.745	0	0	0	0	224.632	196.243	0	220.199	216.7	208.2	0
		284	1354.86	209.113	0	0	215.07	193.101	0	0	192.437	0	211.267	0	0	0	0	0	0	0	180.144	0	0	193.169	0	0	202.939	0	0	0	0	183.653	0	0	0	201.658	0	201.665	0	194.587	0	0	0	0	0	210.078	204.616	207.27	0
		285	1358.72	0	0	0	209.193	196.107	0	0	183.92	0	0	0	0	0	0	187.663	0	0	0	0	0	0	0	0	0	0	0	0	218.612	0	207.987	0	202.068	201.147	0	199.3	0	0	0	0	0	0	0	207.245	212.654	217.973	0
		286	1362.58	0	0	0	209.096	200.017	191.686	0	190.707	0	207.875	0	0	0	0	0	0	0	0	0	0	188.831	196.549	0	196.758	0	0	0	0	204.739	208	0	207.209	205.471	0	0	0	0	0	0	0	0	0	205.87	207.593	209.259	0
		287	1366.44	194.268	0	0	213.949	200.394	195.872	0	198.002	0	201.161	0	0	0	0	191.426	0	0	0	0	0	0	0	0	0	0	0	0	0	200.346	205.672	0	0	207.488	214.068	206.342	0	0	0	0	212.667	0	0	210.811	211.005	213.369	0
		288	1370.3	196.682	0	0	214.261	200.609	190.264	0	189.398	0	0	0	0	0	0	199.717	0	0	0	0	0	0	0	0	194.254	0	0	0	0	192.478	211.133	0	214.148	202.227	0	0	0	0	0	0	218.696	0	0	211.972	198.993	216.682	0
		289	1374.16	198.998	0	0	218.596	199.342	0	177.963	0	0	203.224	0	0	0	0	0	0	0	0	0	0	197.079	0	0	189.322	0	0	0	0	0	0	0	0	193.381	0	0	0	0	0	0	219.19	0	0	210.698	209.783	218.515	0
		290	1378.02	199.765	0	0	218.136	186.585	196.128	0	190.051	0	0	0	0	0	0	0	0	0	0	0	213.346	184.54	0	219.004	0	0	0	0	0	0	214.351	0	0	207.183	0	0	0	0	0	0	0	0	0	215.78	209.962	220.028	0
		291	1381.88	202.86	0	0	212.251	185.488	0	188.274	190.595	0	203.062	0	0	0	0	189.682	0	0	0	0	0	189.58	0	214.464	195.131	0	0	0	0	0	0	0	197.955	207.64	0	200.943	0	0	0	184.817	210.419	0	0	214.782	211.84	207.206	0
		292	1385.74	220.201	0	0	216.494	202.088	195.241	0	206.588	0	0	0	0	0	0	0	0	0	0	0	198.622	190.934	0	0	185.598	0	0	0	0	186.017	208.2	0	0	192.685	0	0	0	0	0	0	0	0	0	207.238	198.897	210.059	0
		293	1389.6	197.329	0	0	221.464	194.436	195.927	193.872	188.601	0	195.452	0	0	0	0	191.111	0	0	0	0	205.74	193.895	0	0	0	0	0	0	0	199.47	0	0	0	197.457	0	0	0	0	0	191.366	217.213	0	0	215.911	204.012	222.275	0
		294	1393.46	203.002	0	0	221.442	199.492	0	0	0	0	0	0	0	0	0	180.344	0	0	0	0	207.833	0	0	0	195.075	0	0	0	0	182.978	204.573	0	205.769	198.23	0	202.856	0	0	0	190.571	0	0	0	217.043	203.76	207.567	0
		295	1397.32	212.194	0	0	211.895	201.25	195.005	0	194.806	0	203.076	0	0	0	0	0	0	0	0	0	213.793	0	0	0	190.345	0	0	0	0	189.015	211.262	0	205.188	191.097	0	0	0	0	0	193.812	213.36	220.19	0	207.733	202.841	208.253	0
		296	1401.18	191.573	0	0	212.294	202.73	195.756	186.452	194.572	0	203.774	0	0	0	0	182.473	0	0	0	0	220.288	190.215	0	0	192.461	0	0	0	0	176.033	194.646	0	207.706	199.692	0	208.333	0	0	0	0	0	0	0	205.52	204.141	206.529	0
		297	1405.04	204.265	0	0	215.729	203.606	196.938	0	202.117	0	0	0	0	0	0	179.873	0	0	0	0	207.846	0	0	0	185.179	0	0	0	0	0	199.212	0	0	192.63	0	193.986	0	0	0	0	0	0	0	215.338	207.628	207.7	0
		298	1408.9	208.871	0	0	218.061	197.041	197.146	0	0	0	0	0	0	0	0	0	0	0	0	0	205.464	0	0	0	182.818	0	0	0	0	0	203.567	0	0	197.947	0	200.735	0	0	0	0	217.52	0	0	221.514	208.496	214.141	0
		299	1412.76	189.662	0	0	212.617	197.819	202.754	173.046	191.247	0	0	0	0	0	0	186.078	0	0	0	0	0	0	0	0	185.258	0	0	0	0	0	206.472	0	204.83	191.517	223.77	0	0	194.163	0	0	0	206.596	0	217.561	204.417	210.105	0
		300	1416.62	193.651	0	0	216.821	192.394	187.159	185.2	0	0	0	0	0	0	0	0	0	0	0	0	215.952	0	0	0	188.999	0	0	0	0	0	200.632	0	0	0	0	199.548	0	0	0	0	0	211.887	0	214.677	213.778	213.23	0
		301	1420.48	205.109	0	0	215.833	205.323	196.102	0	198.644	0	0	0	0	0	0	0	0	0	0	0	204.13	0	0	0	191.418	0	0	0	0	189.397	204.745	0	205.324	194.675	0	196.448	0	0	0	0	0	204.293	0	210.94	206.775	209.901	0
		302	1424.34	196.398	0	0	211.266	192.471	198.999	185.363	0	0	0	0	0	0	0	0	0	0	0	0	213.884	0	0	0	187.475	0	0	0	0	0	207.024	0	0	201.278	0	202.23	0	0	0	0	0	209.283	0	224.562	217.372	210.965	0
		303	1428.2	205.742	0	0	214.012	196.354	206.242	183.295	184.224	0	0	0	0	0	0	187.283	0	0	0	0	202.628	0	0	0	185.73	0	0	0	0	0	204.076	0	0	0	0	201.629	0	0	0	0	0	207.129	0	217.777	203.548	206.379	0
		304	1432.06	208.248	0	0	209.801	204.276	198.477	180.361	195.934	0	0	0	0	0	0	182.268	0	0	0	0	202.174	0	0	0	183.921	0	0	0	0	0	197.794	0	0	0	0	202.206	0	0	0	0	0	214.78	0	215.042	212.04	209.127	182.659
		305	1435.92	203.058	0	0	0	194.489	195.381	178.327	189.83	0	0	0	0	0	0	182.994	0	0	0	0	211.71	0	0	0	191.058	0	0	0	0	0	0	0	202.212	0	0	200.699	0	0	0	0	0	210.181	0	213.354	215.13	0	0
		306	1439.78	214.317	0	0	213.543	201.674	193.687	188.974	0	0	0	0	0	0	0	187.854	0	0	0	0	207.919	0	0	0	202.8	0	0	0	0	0	205.025	0	0	0	0	205.005	0	0	0	0	0	216.328	0	213.765	211.23	0	181.253
		307	1443.64	209.662	0	0	207.098	192.007	203.795	187.566	0	0	0	0	0	0	0	179.008	0	0	0	0	204.338	0	197.411	0	189.082	0	0	0	0	0	209.853	0	0	0	0	195.054	0	0	0	182.985	216.819	213.384	0	211.263	206.951	214.1	182.229
		308	1447.5	212.338	0	0	206.855	0	198.287	191.493	194.553	0	0	0	0	0	192.698	184.747	0	0	0	0	206.716	0	0	0	194.137	0	0	0	0	0	205.189	184.364	0	0	0	198.376	0	0	0	0	0	211.52	0	205.542	206.063	207.248	189.258
		309	1451.36	200.932	0	0	227.602	195.792	203.719	175.249	0	0	0	0	0	0	0	0	0	0	0	0	0	0	0	0	193.918	0	0	0	0	0	194.306	0	0	193.461	0	198.41	0	0	0	0	0	208.278	0	211.885	199.926	0	0
		310	1455.22	205.909	0	0	212.918	203.735	193.088	183.796	193.489	0	0	0	0	0	0	198.146	0	0	0	171.212	196.02	0	0	0	192.168	0	0	0	0	0	0	0	0	197.182	0	203.642	0	0	0	0	0	204.715	0	218.598	211.641	0	189.974
		311	1459.08	207.285	0	0	207.907	197.375	207.956	193.809	0	0	0	0	0	0	0	0	0	0	0	177.621	201.423	0	200.423	0	188.663	0	0	0	0	0	209.593	0	0	193.81	0	0	0	0	0	0	219.405	0	0	221.251	204.323	0	0
		312	1462.94	205.307	0	0	204.163	0	211.206	193.474	0	0	0	0	0	0	0	190.801	0	0	0	0	0	187.197	0	0	186.409	0	0	0	0	183.305	0	0	209.372	0	0	200.892	0	0	0	180.237	0	209.863	0	214.516	202.555	0	199.046
		313	1466.8	201.667	0	0	209.826	0	0	184.056	0	0	0	0	0	0	201.06	196.215	0	0	0	182.463	208.511	0	0	0	196.523	0	0	0	0	182.815	207.405	0	211.551	201.829	222.977	208.598	0	0	0	0	0	206.308	0	212.152	210.045	0	186.798
		314	1470.66	204.389	0	188.256	213.089	0	0	0	193.365	0	0	0	0	0	0	184.648	0	0	0	179.475	0	0	206.183	0	191.932	0	0	0	0	0	205.466	0	205.593	205.244	211.307	199.703	0	0	0	0	0	221.188	0	216.061	196.157	0	187.724
		315	1474.52	201.547	0	0	214.05	205.632	198.724	184.966	0	0	0	0	0	0	0	0	0	0	0	177.051	0	0	207.793	0	200.859	0	0	0	0	183.371	0	0	0	0	0	203.157	0	0	0	191.442	0	211.323	0	218.878	200.998	0	190.786
		316	1478.38	209.627	0	0	220.124	198.736	0	185.475	0	0	203.402	0	0	0	0	0	0	0	0	175.87	201.811	0	0	0	205.478	0	0	0	0	180.357	205.364	0	205.414	191.691	0	0	0	0	0	0	0	212.772	0	210.793	206.393	204.529	181.052
		317	1482.24	205.763	0	0	219.427	198.637	0	175.39	0	0	198.392	0	0	0	0	190.714	0	0	0	0	203.439	0	203.851	0	197.694	0	0	0	0	0	212.866	177.883	0	201.206	0	209.168	0	0	0	0	0	205.324	0	214.634	203.46	0	199.013
		318	1486.1	204.684	0	0	219.96	188.543	0	183.454	0	0	0	0	0	0	198.98	0	0	217.354	0	0	201.872	0	0	0	194.706	0	0	0	0	177.728	206.041	0	215.838	0	0	205.148	0	0	0	0	0	207.556	0	211.965	206.833	213.635	195.695
		319	1489.96	203.146	0	0	211.599	182.599	0	194.611	0	0	205.363	0	0	0	190.685	181.785	0	0	0	0	193.998	0	205.25	0	205.734	0	0	0	0	0	0	0	205.629	189.343	0	203.944	0	0	0	0	0	207.198	0	221.899	206.591	0	0
		320	1493.82	205.214	0	0	217.137	195.835	0	0	0	0	201.176	0	0	0	193.652	0	0	0	0	177.804	201.697	0	200.036	0	191.251	0	0	177.031	0	185.163	0	0	0	194.346	0	200.408	0	0	0	181.687	0	199.749	0	226.353	195.946	0	186.984
		321	1497.68	205.849	0	0	213.784	0	0	0	0	0	201.21	0	0	0	0	0	0	0	0	0	0	0	203.869	0	192.999	0	0	0	0	0	202.193	0	202.113	0	216.828	0	0	0	0	0	0	193.389	0	211.062	204.182	212.253	0
		322	1501.54	193.462	0	0	215.814	203.322	0	181.524	0	0	201.745	0	0	0	196.004	185.662	0	0	0	183.729	203.368	188.04	193.988	0	192.075	0	0	0	0	179.923	202.427	0	0	192.45	0	207.675	0	0	0	0	0	188.032	0	216.352	206.186	207.614	195.328
		323	1505.4	198.734	0	0	217.934	200.812	0	0	0	0	214.336	0	0	0	185.596	0	0	0	0	171.319	192.667	0	197.325	0	194.994	0	0	0	0	0	212.151	178.137	209.712	201.227	0	0	0	0	0	0	0	192.167	0	222.772	215.045	212.048	198.471
		324	1509.26	192.126	0	0	218.66	186.125	0	186.602	0	0	0	0	0	0	193.088	177.412	0	0	0	0	0	0	212.272	0	192.039	0	0	185.21	0	0	212.586	185.194	0	0	0	207.223	0	0	0	0	0	203.142	0	218.936	213.564	221.486	192.029
		325	1513.12	201.013	0	0	220.569	189.586	0	173.999	0	0	202.737	0	0	0	0	191.066	0	0	0	0	0	0	205.849	0	191.369	0	0	0	0	0	0	177.082	0	194.094	0	204.719	0	0	0	0	0	197.592	0	218.144	209.336	210.929	0
		326	1516.98	187.183	0	0	225.439	193.126	0	0	0	0	206.763	0	0	0	197.098	0	0	0	0	163.405	203.643	0	199.444	0	186.472	0	0	186.96	0	0	205.245	179.911	213.777	190.322	0	190.364	0	0	0	0	0	192.306	0	215.933	208.312	214.662	192.163
		327	1520.84	195.047	0	0	221.905	199.609	0	186.657	0	0	0	0	0	0	181.783	0	0	0	0	159.87	195.092	0	203.331	0	197.351	0	0	190.68	0	0	204.582	180.855	206.361	0	0	0	0	0	0	0	0	199.545	0	211.594	213.093	213.691	0
		328	1524.7	196.436	0	0	215.282	204.563	0	0	0	0	211.326	0	0	0	199.548	0	0	0	0	156.417	195.931	0	202.726	0	189.521	0	0	194.171	0	0	204.259	0	0	213.866	0	0	0	0	0	0	0	199.47	0	217.433	206.27	0	0
		329	1528.56	0	0	0	213.721	201.178	0	0	0	0	206.58	0	0	0	194.478	180.465	0	0	0	0	199.327	0	203.097	0	193.394	0	0	192.289	0	0	203.227	211.886	192.692	198.215	0	204.71	0	0	0	0	215.323	191.973	0	217.52	209.465	212.407	0
		330	1532.42	199.095	0	0	210.199	0	0	184.911	0	0	206.805	0	0	0	202.053	171.916	0	0	0	0	0	0	210.608	0	203.119	0	0	180.632	0	0	197.019	189.749	208.303	191.164	0	196.474	0	0	0	0	0	188.324	0	224.538	199.124	211.902	0
		331	1536.28	197.782	0	0	209.601	191.037	0	0	0	0	214.093	0	0	0	201.646	0	0	0	0	170.909	194.288	0	205.85	0	197.694	0	0	193.992	0	0	211.368	0	213.099	194.615	220.852	202.338	0	0	190.801	187.474	0	0	0	220.65	199.365	0	203.411
		332	1540.14	195.15	0	184.611	232.738	191.369	0	0	0	0	206.449	0	0	0	193.763	180.326	0	0	0	177.104	212.722	0	194.104	0	201.14	0	0	188.435	0	187.036	202.257	180.161	0	196.648	0	201.018	0	0	184.188	0	202.616	196.801	0	225.281	207.27	207.616	0
		333	1544	0	0	0	216.273	195.235	0	0	0	0	204.662	0	0	0	187.082	0	0	0	0	0	0	0	204.513	0	187.803	0	0	192.88	0	0	198.043	179.992	0	201.702	0	200.737	0	0	0	0	0	197.464	207.631	215.785	195.987	209.08	0
		334	1547.86	0	0	0	217.156	190.99	0	0	0	0	200.536	0	0	0	190.169	0	0	0	0	161.865	0	0	205.388	0	192.272	0	0	189.306	0	0	208.819	0	205.317	0	0	206.15	0	0	0	0	209.1	0	0	220.687	218.266	192.063	0
		335	1551.72	195.655	0	0	225.094	187.788	0	0	0	0	200.174	0	0	0	190.672	179.248	0	0	0	175.75	0	0	204.48	0	195.171	0	0	194.549	0	0	206.76	185.105	0	191.388	0	0	0	0	0	195.273	0	195.69	0	215.677	197.508	220.227	0
		336	1555.58	0	0	0	219.851	197.391	0	0	0	0	205.885	0	0	0	192.492	0	0	0	0	157.739	0	201.46	202.026	0	183.667	216.13	0	181.806	0	0	205.2	179.791	214.823	190.749	0	208.912	0	0	0	0	208.413	0	0	199.17	206.635	204.44	0
		337	1559.44	0	0	0	211.654	197.163	0	0	0	0	199.402	0	0	0	198.502	0	0	0	0	171.612	0	0	203.508	0	190.872	0	0	193.071	0	0	199.972	176.898	197.021	180.639	0	197.96	0	0	181.429	0	220.199	0	0	217.021	214.242	202.804	0
		338	1563.3	0	0	0	211.616	0	0	0	0	0	207.298	190.414	0	0	195.721	181.67	213.381	0	0	176.396	0	0	201.715	0	190.4	208.471	0	193.144	0	0	211.205	178.795	0	196.604	0	212.843	0	0	0	0	222.167	0	0	223.83	211.318	210.892	0
		339	1567.16	203.385	0	0	213.669	189.85	0	0	0	0	202.925	178.895	0	0	192.631	0	0	0	0	171.375	194.688	0	200.543	0	203.215	0	0	197.476	0	211.53	201.637	0	199.662	198.057	0	192.525	0	0	0	0	0	0	0	217.214	208.039	196.076	0
		340	1571.02	0	0	0	222.753	201.458	0	0	0	0	194.894	0	0	0	193.265	0	0	0	0	158.775	0	0	203.366	0	190.778	0	0	191.17	0	0	198.871	183.535	0	200.492	0	207.974	0	186.36	186.064	0	216.52	196.894	0	218.127	205.471	206.752	0
		341	1574.88	0	0	0	212.684	194.75	0	0	0	0	0	191.159	0	0	193.495	188.608	209.524	0	0	162.472	202.394	0	0	0	197.951	0	0	184.208	0	0	204.316	179.086	207.152	200.547	0	212.167	0	182.955	0	0	208.882	0	0	219.003	199.377	204.066	0
		342	1578.74	0	0	0	211.603	199.046	0	0	0	0	196.29	173.279	0	0	183.534	177.026	209.773	0	0	160.499	209.001	0	197.447	0	192.12	0	0	181.222	0	0	197.875	179.823	207.026	206.013	0	208.755	0	180.972	0	0	223.424	197.617	0	210.413	205.284	205.522	0
		343	1582.6	0	0	0	220.511	193.737	0	0	0	0	194.023	0	0	0	190.784	183.399	215.416	0	0	163.649	0	0	209.562	0	201.258	0	0	184.539	0	0	201.33	180.8	0	204.404	0	213.687	202.643	0	181.102	192.396	216.489	187.967	0	213.57	204.188	199.831	0
		344	1586.46	181.452	0	0	214.99	193.098	0	0	0	0	199.613	0	0	0	197.318	0	0	0	0	170.397	202.787	0	0	0	197.341	0	0	184.138	0	0	200.658	0	198.638	188.945	219.03	205.979	0	0	0	0	0	0	0	217.044	194.563	202.945	0
		345	1590.32	0	0	0	226.646	0	0	0	0	0	204.308	0	0	0	196.615	176.106	0	0	0	160.986	207.062	0	195.058	0	193.359	0	0	182.663	0	0	193.321	171.208	202.114	191.634	0	205.18	0	0	185.826	0	220.998	0	0	212.651	206.784	0	0
		346	1594.18	0	0	0	218.148	189.063	0	0	0	0	199.717	197.886	0	0	186.093	0	204.324	0	0	165.118	0	0	193.798	0	191.974	0	0	188.96	0	0	196.514	0	213.083	193.865	0	205.06	192.177	0	185.162	183.333	216.385	0	0	212.707	202.381	213.481	0
		347	1598.04	196.005	0	0	219.924	190.352	0	0	0	0	207.494	200.302	205.007	0	185.391	0	0	0	0	0	0	0	200.338	0	198.639	0	0	184.897	0	0	204.348	0	212.06	0	0	199.925	207.811	0	188.104	183.229	217.293	194.035	0	213.796	198.745	209.074	0
		348	1601.9	0	0	0	212.313	188.116	0	0	0	0	205.409	187.816	0	0	192.299	0	0	0	0	178.676	203.189	181.335	202.046	0	194.442	197.243	0	177.976	200.517	0	206.926	0	0	190.531	0	203.864	193.006	0	0	0	0	195.947	0	211.227	0	201.816	0
		349	1605.76	196.212	0	187.46	218.903	187.84	0	0	0	0	201.507	191.425	0	0	190.945	0	0	0	0	172.43	0	0	197.808	0	184.86	0	0	188.909	0	0	194.289	0	211.217	195.977	0	209.239	0	0	0	191.997	220.518	0	0	216.089	199.467	212.258	0
		350	1609.62	0	0	0	218.645	194.729	0	0	0	0	208.928	0	0	0	206.373	172.964	204.013	0	0	165.985	205.656	0	0	0	193.361	0	0	184.425	0	0	206.817	0	0	0	0	209.726	185.288	188.408	184.372	0	223.482	184.814	198.429	216.743	197.693	205.103	0
		351	1613.48	0	0	0	213.799	185.606	0	0	0	0	207.749	0	0	0	188.959	0	0	0	0	171.557	0	184.122	209.005	0	191.39	0	0	188.698	0	0	202.177	0	0	194.451	0	213.375	0	0	0	0	0	194.775	193.358	223.995	212.491	210.225	0
		352	1617.34	0	0	0	219.129	189.427	0	0	0	0	198.492	189.612	0	0	192.361	169.043	210.308	0	0	0	197.801	0	202.111	0	198.556	196.419	0	183.688	196.616	0	198.04	174.375	0	200.175	0	209.306	186.033	186.228	179.799	0	0	0	0	213.514	206.843	200.199	0
		353	1621.2	0	0	0	205.752	0	0	0	0	0	205.884	193.94	0	0	194.082	0	0	0	0	162.374	210.959	184.417	201.87	0	195.836	0	0	181.633	0	0	206.263	0	202.804	193.744	0	217.445	192.715	185.21	0	0	216.189	0	0	219.661	206.414	206.532	0
		354	1625.06	0	0	0	203.672	205.627	0	0	0	0	213.692	189.916	0	0	187.646	180.299	0	194.886	0	172.654	211.374	166.171	196.336	0	199.694	0	0	182.735	0	0	205.398	0	0	198.15	0	208.832	191.576	191.389	0	0	230.983	0	211.453	211.214	198.508	201.082	0
		355	1628.92	0	0	0	214.613	0	0	0	0	0	205.088	188.485	0	0	191.311	0	204.862	0	0	0	198.789	191.707	203.287	0	196.308	0	0	183.016	0	0	201.037	0	209.093	198.431	0	214.88	0	191.112	0	0	0	193.316	0	214.784	204.695	196.093	0
		356	1632.78	0	0	0	208.932	0	0	0	0	0	203.383	192.523	0	0	224.764	0	202.531	0	0	0	204.08	0	204.373	0	197.29	0	0	184.26	0	0	204.098	0	202.979	198.831	0	215.978	198.712	0	0	0	221.308	200.745	0	212.355	200.144	203.7	0
		357	1636.64	0	0	0	209.846	193.318	0	0	0	0	216.35	195.755	0	182.793	182.953	189.18	0	0	0	178.556	0	182.372	204.141	0	198.733	0	0	187.78	0	0	200.721	0	206.228	194.89	0	215.402	0	191.032	0	185.432	221.629	0	205.951	209.648	221.134	201.222	0
		358	1640.5	0	0	0	202.913	193.214	0	0	0	0	216.34	190.472	0	189.878	0	0	0	0	0	0	0	179.861	0	0	197.57	0	0	182.406	0	0	212.061	0	0	200.688	0	212.507	196.886	188.681	0	0	0	191.588	210.559	219.091	207.317	206.765	0
		359	1644.36	0	0	0	203.258	205.132	0	0	0	0	207.782	186.728	0	184.092	187.962	0	0	0	0	171.712	199.01	185.271	196.665	0	207.665	0	0	185.358	0	0	201.4	0	0	193.598	0	211.646	194.045	185.812	0	0	215.914	0	0	217.204	199.367	205.659	0
		360	1648.22	0	0	0	214.388	189.837	0	0	0	0	0	194.509	0	185.716	192.761	0	211.342	0	0	0	209.992	0	205.521	0	195.34	196.957	0	188.16	0	0	200.681	0	0	199.418	0	208.148	190.893	180.94	0	176.659	219.464	192.03	207.03	222.79	210.942	204.193	0
		361	1652.08	0	0	0	219.104	198.901	0	0	0	0	215.084	193.001	0	186.017	193.275	188.343	0	199.929	178.898	0	0	179.316	195.999	0	199	0	0	184.212	0	0	204.866	0	0	0	0	209.538	201.818	181.595	182.111	184.383	0	197.69	207.953	215.721	187.676	208.634	0
		362	1655.94	0	0	0	211.403	0	0	0	0	0	219.457	194.29	0	185.149	179.515	192.565	213.653	198.897	0	0	200.701	0	197.689	0	191.947	223.647	0	187.306	196.881	0	199.385	0	0	188.308	0	207.972	0	189.754	0	194.83	0	191.069	206.57	215.586	0	215.246	0
		363	1659.8	0	0	0	222.629	196.282	0	0	0	0	209.838	185.136	0	193.386	197.014	178.559	214.233	0	0	0	0	196.156	204.467	0	194.886	0	0	194.771	204.965	0	199.916	0	0	197.433	0	203.295	0	186.076	0	183.184	0	196.462	0	221.21	0	212.28	0
		364	1663.66	0	0	0	209.832	199.414	0	0	0	0	210.393	0	0	192.288	204.759	187.492	0	0	0	179.672	209.023	198.701	204.468	0	202.783	206.597	0	191.664	0	0	198.127	0	203.662	0	0	209.484	197.255	185.313	0	175.309	0	0	214.226	212.848	0	208.038	0
		365	1667.52	0	0	0	207.053	193.93	0	0	0	0	211.474	190.899	0	186.529	192.064	0	0	202.529	0	0	197.38	0	192.617	0	196.947	201.005	0	195.12	0	0	196.992	0	0	204.177	0	203.627	0	180.501	0	184.946	0	0	207.269	222.061	0	209.957	0
		366	1671.38	0	0	0	205.623	194.034	0	0	0	0	204.36	178.65	0	183.177	188.886	0	0	209.946	0	0	0	0	0	212.901	196.148	198.566	0	185.603	198.045	0	200.549	0	200.144	198.47	0	207.933	0	196.819	0	184.674	0	0	208.666	214.082	0	209.297	0
		367	1675.24	0	0	0	215.798	208.244	0	0	0	0	210.002	196.386	181.417	0	192.762	178.548	208.163	0	0	0	0	195.785	203.004	0	188.907	212.133	0	190.134	0	0	0	0	0	193.675	0	220.589	197.004	184.322	0	183.861	0	193.174	219.606	211.079	0	216.955	0
		368	1679.1	0	0	0	207.646	0	0	0	0	0	211.391	189.364	0	185.573	196.795	196.936	217.438	0	0	0	0	190.058	201.213	213.418	196.301	201.144	0	191.473	0	0	0	0	0	196.366	0	203.183	0	185.027	0	185.167	0	0	211.338	219.312	205.217	214.566	0
		369	1682.96	0	0	0	213.024	208.775	0	0	0	0	208.133	186.862	182.999	183.26	191.326	173.427	0	197.627	192.986	0	207.765	186.625	201.979	0	196.586	205.488	0	187.253	0	0	197.709	0	0	200.202	0	214.067	0	180.971	0	190.273	215.338	190.823	217.167	213.737	204.074	215.798	0
		370	1686.82	0	0	0	209.843	0	0	0	0	0	0	187.031	186.586	184.642	203.819	175.255	216.472	205.576	188.61	0	0	0	218.216	0	188.569	207.94	0	185.301	0	0	200.894	0	0	0	0	210.439	0	187.004	0	183.936	216.089	0	0	220.523	205.628	208.359	0
		371	1690.68	0	0	0	211.86	0	0	0	0	0	204.624	182.029	0	185.971	193.518	181.408	0	205.339	179.769	0	0	0	207.132	0	205.141	0	0	194.331	0	0	207.132	0	0	0	0	214.07	0	188.559	0	186.758	0	0	204.648	218.326	0	210.317	0
		372	1694.54	0	0	0	215.781	199.605	0	0	0	0	197.116	183.201	189.031	185.832	193.619	181.487	0	203.643	173.207	0	189.192	187.267	200.651	0	207.133	197.205	0	190.348	0	0	205.113	177.909	0	183.662	0	214.315	0	185.17	0	177.668	222.804	0	207.08	199.664	200.05	210.65	0
		373	1698.4	0	0	0	209.439	196.619	0	0	0	0	206.891	187.39	195.871	195.33	194.007	184.209	213.491	196.861	185.821	0	0	0	0	0	194.823	200.184	0	194.165	0	0	201.718	0	0	207.576	0	209.79	191.204	203.154	0	185.515	0	0	210.71	219.474	192.313	216.265	0
		374	1702.26	0	0	0	213.215	198.175	0	0	0	0	203.227	180.242	188.724	188.913	189.602	180.044	0	195.896	193.599	0	0	188.804	0	0	204.684	199.023	0	194.081	0	183.008	208.24	0	0	205.98	205.422	214.19	0	181.623	0	191.932	0	0	206.437	216.927	195.605	205.088	0
		375	1706.12	0	0	0	208.159	0	0	0	0	0	207.368	176.247	196.811	180.639	198.023	178.219	0	199.473	185.081	0	196.333	189.679	207.97	212.706	200.127	203.759	0	196.838	0	0	205.555	0	0	0	0	205.076	0	184.593	0	188.406	0	0	200.315	219.207	206.669	210.129	0
		376	1709.98	0	0	0	213.862	205.197	203.107	0	0	0	203.71	189.131	189.008	194.322	202.253	178.478	0	188.196	184.682	0	193.678	192.2	202.615	0	208.899	198.203	0	188.263	208.647	0	198.586	0	0	202.742	0	208.576	0	190.089	196.562	185.022	216.11	191.336	204.65	219.759	0	206.262	0
		377	1713.84	0	0	0	218.485	221.381	0	0	0	0	201.374	0	0	193.097	191.355	0	0	201.3	185.025	0	202.214	184.551	0	0	194.057	197.36	0	180.787	0	193.116	194.342	0	0	203.963	0	215.983	0	181.716	0	199.058	212.5	0	217.182	214.26	202.16	205.941	0
		378	1717.7	0	0	0	205.076	199.023	0	0	0	0	199.535	183.032	193.81	181.581	196.389	186.656	0	201.577	179.396	0	191.983	0	0	0	205.045	210.785	0	196.885	0	0	197.515	180.491	0	0	0	203.17	0	184.227	0	187.079	0	0	209.222	220.964	201.264	208.994	0
		379	1721.56	0	0	0	205.953	212.722	0	0	0	0	194.687	0	189.732	185.069	208.838	175.494	0	197.922	175.629	0	0	173.297	0	0	195.822	202.432	0	204.493	0	0	193.647	174.712	0	0	0	210.152	0	186.238	188.75	180.245	0	0	215.762	220.874	202.935	219.702	0
		380	1725.42	0	0	0	210.821	206.454	0	188.659	0	0	209.753	0	182.72	193.238	197.625	175.825	0	190.02	176.957	0	0	184.913	0	0	193.536	193.159	0	199.552	0	0	199.715	0	204.194	194.634	0	214.894	200.793	188.298	180.102	188.792	0	192.368	211.257	226.152	199.417	0	0
		381	1729.28	0	0	0	210.158	209.332	0	0	0	0	203.036	0	0	190.609	197.52	170.569	0	201.485	187.076	0	195.349	180.014	0	213.595	195.203	193.009	0	198.614	0	0	197.699	0	0	0	0	201.385	0	188.865	0	198.854	0	0	210.506	214.875	204.716	215.241	0
		382	1733.14	0	0	0	196.334	199.749	0	0	0	0	206.475	0	191.667	187.451	203.052	171.735	0	201.089	183.689	0	197.361	186.471	196.566	0	0	204.35	0	0	0	0	203.523	0	0	0	0	200.328	0	187.791	0	185.958	0	0	219.852	219.847	206.053	218.032	0
		383	1737	0	0	0	205.098	200.505	0	0	0	0	202.422	0	203.395	196.644	195.146	176.479	0	195.347	183.932	0	197.518	0	0	0	201.12	195.306	0	192.732	0	0	205.468	0	0	209.825	0	208.117	0	188.613	0	180.652	212.074	0	216.776	219.576	205.616	207.849	0
		384	1740.86	0	0	0	201.66	198.487	0	0	0	0	207.069	185.306	186.503	194.368	188.036	163.597	0	193.848	0	0	206.484	0	0	0	205.779	205.63	0	193.785	0	0	197.48	0	0	0	0	208.445	0	187.776	175.068	191.399	0	0	209.689	221.106	202.003	211.928	0
		385	1744.72	0	0	0	204.937	194.506	0	0	0	0	215.749	0	194.036	187.198	202.057	180.5	0	195.191	192.644	0	195.46	171.593	0	0	195.995	207.076	0	206.22	0	0	197.716	179.707	202.759	201.114	0	210.705	0	181.175	187.779	189.212	219.01	0	224.591	215.163	205.341	193.179	0
		386	1748.58	0	0	0	206.073	203.381	0	0	0	0	213.474	176.212	189.608	183.296	198.73	171.052	0	0	187.402	0	204.854	175.554	0	0	196.172	204.454	0	208.814	0	0	206.318	0	0	0	0	201.234	0	188.587	189.241	196.718	225.74	0	210.616	229.522	201.86	0	0
		387	1752.44	0	0	0	210.777	196.091	0	0	0	0	203.549	0	189.442	190.966	197.902	171.965	0	195.092	195.481	0	196.646	179.001	198.034	0	198.194	210.132	0	0	0	0	197.14	0	0	0	0	214.684	0	0	180.446	192.725	216.296	0	216.493	227.158	204.793	0	0
		388	1756.3	0	0	0	211.192	203.174	0	0	0	0	197.467	0	199.31	190.368	192.433	173.245	0	0	189.853	0	197.679	179.93	0	0	196.452	202.853	0	193.328	0	178.225	197.498	0	0	0	0	207.372	0	0	176.256	187.848	0	0	207.128	218.063	202.929	208.422	0
		389	1760.16	0	0	0	201.439	202.849	208.482	0	0	0	190.131	0	198.688	195.379	201.664	167.429	0	192.172	189.133	0	196.162	185.124	0	0	195.581	199.768	0	195.31	0	177.515	200.292	173.614	0	0	0	219.593	200.718	183.305	182.57	192.446	220.176	0	207.239	220.181	214.158	0	0
		390	1764.02	0	0	0	204.309	200.076	0	0	0	0	202.448	0	191.924	190.819	192.803	167.109	0	0	182.995	0	188.226	179.396	206.027	0	187.34	190.053	0	0	0	0	198.726	184.193	195.723	0	0	226.225	198.238	0	188.579	191.015	215.811	0	207.721	215.785	198.445	0	0
		391	1767.88	0	0	0	200.996	0	0	0	0	0	202.533	181.778	191.99	188.085	0	169.34	0	190.449	191.757	0	193.847	177.748	0	0	189.685	211.359	0	0	0	0	204.15	182.149	0	0	0	227.359	202.304	182.737	190.552	197.161	0	0	215.464	217.868	194.27	0	0
		392	1771.74	0	0	0	202.863	199.28	0	0	0	0	209.222	0	203.348	184.763	205.101	165.578	0	189.95	188.517	0	203.603	0	0	0	199.422	198.972	0	0	205.487	183.696	193.811	0	0	0	0	216.128	0	0	184.899	198.836	0	0	200.702	219.999	203.088	202.801	0
		393	1775.6	0	0	0	208.298	187.88	0	0	0	0	213.192	0	188.03	187.811	209.878	171.151	0	186.047	0	0	0	0	0	0	197.848	195.382	0	0	200.099	0	203.941	0	0	0	0	224.815	0	189.768	189.237	199.156	0	190.466	212.239	218.261	211.391	202.948	0
		394	1779.46	0	0	0	0	197.424	0	0	0	0	207.789	0	0	186.072	195.795	172.922	0	0	188.124	0	209.368	174.679	0	0	194.035	200.05	0	0	0	0	201.575	185.9	0	0	0	210.337	200.011	183.304	191.227	188.136	216.749	0	212.311	220.631	198.549	0	0
		395	1783.32	0	0	0	197.798	199.806	0	0	0	0	206.202	0	0	190.954	197.577	169.387	0	0	191.036	0	200.816	0	0	0	187.901	197.077	0	0	0	0	195.962	183.949	0	0	0	212.725	194.851	182.666	179.255	195.662	0	0	209.799	216.114	207.478	0	0
		396	1787.18	0	0	0	209.487	192.641	0	205.51	0	0	208.27	0	0	178.428	200.386	169.629	0	185.905	180.924	0	218.306	0	0	0	189.23	201.092	0	0	0	0	198.313	0	0	0	0	206.111	0	195.088	0	195.708	0	0	210.879	227.422	207.642	0	0
		397	1791.04	0	0	0	207.321	197.84	0	0	0	0	199.443	0	0	179.154	206.634	0	0	185.183	181.481	0	0	186.51	0	0	194.662	187.579	0	197.503	0	0	206.307	0	0	0	0	208.873	0	0	178.12	190.109	227.071	189.538	210.19	213.953	208.324	214.07	0
		398	1794.9	0	0	0	208.253	203.364	0	0	0	0	208.23	0	199.337	180.929	199.979	162.032	0	0	0	0	202.379	190.134	0	0	0	198.049	0	0	0	0	197.253	0	206.24	0	221.499	199.428	199.629	174.204	184.79	199.528	0	0	220.17	229.088	196.472	206.958	0
		399	1798.76	0	0	0	0	190.629	0	0	196.607	0	203.521	0	0	187.866	194.614	170.758	0	0	0	0	198.083	189.977	0	217.478	198.115	202.097	0	0	209.239	0	193.348	184.46	0	0	224.401	200.954	194.156	178.135	178.288	205.616	0	0	205.376	219.79	210.382	0	0
		400	1802.62	0	0	0	214.902	198.983	0	0	0	0	205.462	0	0	172.191	201.088	173.961	0	201.505	181.681	0	0	190.685	0	0	191.315	202.924	0	0	0	0	200.53	182.454	217.356	0	225.582	209.186	0	193.813	0	0	215.565	0	213.286	214.19	207.384	0	0
		401	1806.48	0	0	0	210.036	206.811	0	0	0	0	208.245	0	0	185.469	200.284	173.825	0	0	200.506	177.037	197.689	186.73	0	0	199.535	211.004	0	0	0	0	206.188	180.609	212.705	0	0	204.881	198.384	182.037	0	196.677	0	0	208.736	217.006	211.253	205.959	0
		402	1810.34	0	0	0	210.699	205.408	0	0	0	0	207.373	0	0	181.477	200.577	173.689	0	0	191.364	0	0	195.251	0	0	0	208.387	0	0	0	0	195.53	183.171	214.384	0	221.753	202.354	196.447	0	0	199.906	218.457	188.336	202.643	223.551	211.417	0	0
		403	1814.2	0	0	0	207.073	185.63	0	0	0	0	205.71	0	0	190.573	196.53	165.645	0	188.878	188.281	0	0	186.864	0	0	188.785	210.424	0	0	0	0	201.481	180.123	201.242	0	0	202.955	190.313	179.205	193.337	0	0	0	203.105	215.177	198.496	0	0
		404	1818.06	178.094	0	0	211.343	193.178	0	0	0	0	204.874	0	0	181.058	203.829	180.672	0	0	188.672	0	0	188.392	0	0	0	197.59	0	0	0	0	192.447	187.285	211.419	0	202.713	203.922	0	181.762	189.594	0	220.905	198.326	209.188	220.196	208.17	0	0
		405	1821.92	0	0	0	0	203.889	0	0	0	0	203.81	0	0	183.826	0	182.365	0	185.263	196.866	0	0	205.308	0	0	0	209.77	0	212.617	199.617	0	207.394	172.256	0	0	220.187	206.904	203.711	183.693	189.377	0	0	0	200.211	221.148	211.18	200.801	0
		406	1825.78	0	0	0	0	199.545	0	0	0	0	203.272	0	0	191.829	201.503	180.295	0	0	185.258	0	0	197.848	0	0	0	215.225	0	0	0	0	205.427	185.333	206.922	0	0	211.212	0	0	198.116	0	216.258	0	208.664	223.407	204.866	0	0
		407	1829.64	0	0	0	0	196.743	206.124	0	0	0	198.314	0	0	193.184	206.08	186.939	0	0	188.245	0	0	199.5	0	0	199.576	217	0	0	0	0	207.329	188.112	209.808	0	0	209.124	202.99	0	0	0	0	0	207.84	222.699	203.427	0	0
		408	1833.5	184.523	0	0	212.851	206.867	0	0	0	0	207.934	0	0	192.888	202.287	172.944	0	183.38	182.658	0	0	195.188	0	0	202.407	202.165	0	0	197.793	0	205.754	0	213.381	0	0	204.466	210.084	179.05	0	0	0	0	214.959	206.17	206.031	216.716	0
		409	1837.36	183.897	0	0	216.157	201.152	0	0	188.322	0	204.722	0	0	187.397	200.478	167.083	0	0	175.755	0	0	193.904	0	0	0	204.338	0	0	207.832	0	201.109	0	210.817	0	0	207.396	209.141	182.066	180.044	0	216.274	0	206.955	213.831	196.319	0	0
		410	1841.22	179.456	0	0	0	193.313	0	0	185.924	0	212.157	0	0	192.048	197.811	185.488	199.482	0	174.511	0	0	192.003	0	0	198.993	200.236	0	0	200.327	0	198.445	170.753	204.117	0	0	210.008	191.278	175.923	196.385	0	0	0	209.646	218.364	194.401	0	0
		411	1845.08	181.963	0	0	218.129	207.242	0	0	0	0	206.002	193.412	197.918	198.67	191.483	176.916	0	0	184.023	0	0	195.515	0	0	0	199.371	0	0	0	0	203.38	0	203.943	0	0	209.451	203.092	177.807	190.358	0	0	0	212.843	217.513	207.178	212.024	0
		412	1848.94	190.421	0	0	0	195.377	0	0	0	0	213.029	0	0	183.089	208.314	163.576	0	0	185.761	0	0	197.084	216.431	0	0	210.573	0	0	191.823	0	206.272	0	208.823	0	0	210.794	200.189	181.997	187.764	0	0	0	208.491	222.103	201.07	0	0
		413	1852.8	0	0	0	0	207.106	0	0	183.822	0	210.324	0	0	191.376	197.103	171.329	0	0	182.063	0	0	201.732	212.913	0	0	199.789	0	0	0	0	208.265	180.011	211.097	0	217.833	210.111	201.586	183.256	181.989	0	0	0	214.689	219.904	211.754	0	0
		414	1856.66	196.999	0	0	210.874	202.614	205.424	187.699	0	0	208.381	0	0	180.097	0	170.677	217.467	0	183.538	0	0	0	0	0	0	217.17	0	0	0	0	199.387	188.75	215.793	0	0	200.924	200.627	191.396	0	0	0	0	212.93	227.023	218.565	0	0
		415	1860.52	193.833	0	0	205.472	198.843	0	0	176.052	0	215.966	0	0	195.524	194.345	0	0	0	183.504	0	0	193.847	0	0	0	206.809	0	201.105	0	0	0	182.392	211.213	0	206.181	206.276	205.429	0	178.234	0	0	192.419	206.22	224.312	211.341	0	0
		416	1864.38	193.961	0	0	217.689	205.142	0	0	188.915	0	207.421	0	0	191.746	0	178.881	217.255	0	177.908	0	0	208.27	0	0	0	212.054	0	0	203.87	0	199.481	183.095	214.458	0	213.112	207.588	206.713	0	184.377	0	0	0	212.808	208.204	203.471	0	0
		417	1868.24	0	0	0	213.579	202.268	205.362	0	182.059	0	205.163	0	0	187.857	0	0	212.544	0	180.706	0	0	202.127	0	0	0	208.736	0	0	204.497	0	202.606	179.541	220.995	0	214.271	206.314	0	187.989	184.671	0	0	0	209.984	228.193	0	0	0
		418	1872.1	182.795	0	0	0	204.24	204.456	188.22	184.824	0	206.623	0	0	187.702	208.052	174.033	213.511	0	182.916	0	0	201.511	0	0	0	208.711	0	0	205.412	0	200.587	0	218.043	0	0	211.568	203.394	184.209	186.852	0	209.221	0	205.462	216.456	205.886	0	0
		419	1875.96	182.26	0	0	0	203.069	211.379	0	0	0	201.346	187.278	0	187.69	0	175.355	211.727	0	194.419	0	0	201.108	0	0	0	211.951	0	0	0	0	201.404	0	205.255	0	0	216.891	0	186.007	0	0	0	0	208.453	222.83	210.033	0	0
		420	1879.82	183.175	0	0	203.525	195.979	203.306	0	176.877	0	204.258	0	0	186.285	204.02	165.543	0	0	184.356	0	0	201.782	0	0	0	204.192	0	0	0	0	200.773	0	224.058	0	213.27	202.076	0	177.694	186.705	0	0	0	218.883	220.675	211.937	0	0
		421	1883.68	186.359	0	193.398	0	0	193.204	0	0	0	206.978	0	0	194.045	191.53	170.74	215.63	0	0	0	0	199.199	0	0	0	209.998	0	0	195.031	0	199.76	0	210.166	0	0	202.849	212.168	0	0	0	0	0	207.53	216.008	220.863	216.109	0
		422	1887.54	187.068	0	0	0	193.99	0	0	188.757	0	214.396	0	0	182.128	206.373	0	0	182.659	0	0	0	204.556	0	0	0	200.726	0	0	205.902	0	194.311	189.905	210.95	0	216.162	207.337	199.935	0	0	0	0	0	201.718	214.599	213.857	0	0
		423	1891.4	0	0	0	0	205.199	0	0	0	0	211.105	0	0	191.379	198.702	0	220.667	185.804	0	0	0	200.597	215.553	0	0	208.024	185.396	0	0	0	193.534	0	225.748	0	0	209.008	0	187.247	188.782	0	201.762	0	203.447	220.676	206.743	0	0
		424	1895.26	185.436	0	0	0	202.459	0	0	0	0	228.982	0	0	194.356	198.773	0	210.452	0	185.449	0	0	201.208	202.645	0	0	207.861	0	0	0	0	201.041	0	220.209	0	219.655	208.07	0	187.551	181.69	0	0	0	207.368	223.591	210.964	0	0
		425	1899.12	0	0	0	0	206.792	208.105	0	175.673	0	211.137	0	0	190.033	197.404	0	209.437	191.416	0	0	0	199.77	0	0	0	214.653	0	202.615	0	0	197.438	180.454	222.318	0	219.607	199.786	0	186.736	186.641	0	0	0	216.052	219.497	203.676	0	0
		426	1902.98	194.613	0	0	0	196.873	202.494	180.938	0	0	208.299	0	0	188.233	198.869	0	207.045	0	188.874	0	0	208.697	210.461	0	0	211.989	0	0	0	0	195.269	0	213.688	0	225.058	205.043	0	0	193.037	0	0	0	202.684	225.622	205.141	0	0
		427	1906.84	183.927	0	0	0	211.583	202.98	0	0	0	216.723	0	0	191.24	193.312	0	205.766	180.459	185.244	0	0	206.303	0	0	0	197.502	179.321	194.412	0	0	203.773	0	216.519	0	223.107	208.191	0	183.202	180.595	0	205.821	0	215.949	219.222	0	0	0
		428	1910.7	178.657	0	0	0	201.446	213.811	189.047	0	0	210.995	0	0	187.075	214.654	0	200.912	198.641	193.379	0	0	193.306	0	0	0	195.31	0	0	0	0	198.161	190.28	216.532	0	215.392	205.141	0	183.211	194.472	0	212.796	0	205.616	223.582	206.547	0	0
		429	1914.56	189.503	0	0	0	200.022	207.436	0	0	0	201.066	0	0	185.751	198.163	0	207.159	190.53	0	0	0	193.192	214.266	0	0	199.746	0	201.303	0	0	193.58	181.456	215.829	0	0	207.438	0	186.6	178.224	0	0	0	220.263	218.429	213.993	0	0
		430	1918.42	0	0	0	0	193.768	0	0	0	0	209.319	0	0	181.384	192.287	0	207.419	0	0	0	0	192.89	209.457	0	190.114	208.824	182.481	193.788	0	0	195.003	179.935	211.535	0	217.566	202.155	0	189.109	185.872	0	218.821	0	215.253	211.238	204.075	0	0
		431	1922.28	0	0	0	0	198.917	182.73	0	0	0	207.166	0	0	188.626	199.241	0	198.599	188.1	0	0	0	188.491	0	0	0	205.674	181.398	0	0	0	193.5	0	217.221	0	223.884	198.17	0	180.962	188.797	0	0	0	218.711	220.728	0	0	0
		432	1926.14	191.234	0	0	0	196.467	0	195.874	0	0	210.246	0	0	185.78	194.45	0	208.809	183.647	183.168	0	0	0	0	0	0	209.045	185.524	198.109	0	0	193.367	0	212.212	0	217.943	201.185	0	181.252	185.135	0	216.312	0	220.47	226.323	202.528	0	0
		433	1930	0	0	0	0	196.313	0	0	0	0	210.776	0	0	192.713	194.153	0	206.801	0	186.722	0	0	200.673	201.137	0	0	194.838	177.818	210.599	206.215	0	184.386	180.912	214.206	0	216.588	204.709	0	0	180.879	0	207.741	0	213.522	218.702	0	217.054	0
		434	1933.86	0	0	0	0	207.06	0	0	0	0	215.064	0	0	178.977	192.895	0	216.861	188.449	179.546	0	0	196.154	0	0	0	210.197	186.31	0	202.801	0	192.901	175.345	216.759	0	0	204.18	0	180.225	188.902	0	222.347	214.625	216.248	219.511	212.875	0	0
		435	1937.72	186.259	0	0	0	203.703	187.519	0	0	0	214.457	0	0	185.765	198.241	0	207.926	193.216	188.906	0	0	0	199.055	0	0	204.209	179.605	202.879	196.997	0	198.717	177.733	222.115	0	216.779	210.756	0	174.092	178.118	206.968	219.37	0	221.417	224.073	0	0	0
		436	1941.58	0	0	0	0	205.403	195.172	190.288	0	0	210.998	0	0	184.968	191.207	0	209.739	192.07	178.516	0	0	0	0	0	0	207.708	181.482	199.032	205.144	0	192.614	176.544	213.39	0	215.609	200.885	0	187.407	184.532	0	210.297	0	220.047	235.408	0	223.599	0
		437	1945.44	0	0	0	0	186.795	201.009	0	0	0	212.099	0	0	183.391	0	0	206.997	0	180.156	0	194.43	193.831	209.235	0	0	202.829	0	196.255	192.997	0	194.636	179.156	210.877	0	212.386	204.15	0	0	176.281	0	0	0	215.606	226.571	221.342	222.939	0
		438	1949.3	200.991	0	0	0	206.137	0	0	0	0	206.638	180.873	0	190.99	0	0	212.962	203.577	184.395	0	0	193.783	195.981	222.338	0	196.884	0	197.372	203.151	0	195.016	0	214.69	0	213.942	208.189	0	170.206	180.485	0	0	0	228.356	222.48	0	222.038	0
		439	1953.16	192.625	0	0	0	195.726	201.15	191.076	188.427	0	212.376	0	0	196.687	175.666	0	209.384	193.326	0	0	0	193.361	208.848	227.37	0	211.178	0	189.98	0	0	191.261	178.06	210.706	0	211.597	203.78	0	192.252	186.764	0	0	0	223.364	218.426	0	219.626	0
		440	1957.02	0	0	0	0	191.962	196.71	0	185.582	0	207.111	0	0	187.924	0	0	207.998	199.581	182.558	0	0	177.848	219.144	0	0	221.645	182.724	191.455	199.959	0	184.364	174.273	210.774	0	219.737	213.009	195.508	184.527	187.796	0	0	0	217.529	218.086	0	0	0
		441	1960.88	0	0	0	0	192.474	200.626	0	0	0	209.702	0	0	190.821	180.631	0	208.354	180.912	186.795	162.882	0	201.379	216.348	0	0	216.22	189.391	205.127	209.285	0	0	182.408	210.486	0	0	207.569	0	184.763	187.738	0	213.412	0	219.929	220.38	216.987	0	0
		442	1964.74	191.657	0	0	0	0	0	0	0	0	197.522	0	0	191.269	0	0	209.59	191.414	187.84	0	0	203.571	217.458	214.09	0	206.793	184.869	0	0	0	202.842	172.42	212.99	0	223.206	208.493	0	186.687	174.315	193.124	211.37	0	227.864	221.6	0	0	0
		443	1968.6	0	0	0	0	200.335	206.875	0	189.974	0	209.533	0	0	190.815	187.763	0	208.03	0	194.047	0	0	0	225.045	0	0	216.579	191.42	204.12	0	0	195.953	172.94	209.859	0	0	206.869	0	184.45	181.491	0	203.553	0	224.859	230.758	0	223.915	0
		444	1972.46	189.714	0	0	0	198.102	210.629	0	184.631	0	201.244	0	0	186.309	0	0	219.52	189.915	192.63	0	0	196.76	217.143	0	0	202.365	187.827	205.485	201.325	0	195.281	180.859	216.389	206.83	215.147	199.537	0	197.894	178.749	0	212.889	203.056	225.74	238.737	201.894	0	0
		445	1976.32	0	0	0	0	0	0	0	0	0	214.075	0	0	189.616	0	0	214.255	0	187.684	0	0	199.905	203.238	0	0	211.327	182.152	204.447	193.773	0	203.397	173.66	212.839	0	214.109	207.079	0	187.522	183.821	0	209.451	191.098	218.669	229.312	0	215.985	0
		446	1980.18	0	0	0	0	0	207.778	184.662	0	0	204.282	0	0	196.448	0	0	213.552	200.56	180.871	173.901	0	198.61	215.841	0	0	213.435	185.843	206.776	210.328	0	201.569	0	211.722	0	223.479	220.203	0	0	187.84	0	0	0	215.434	217.281	203.265	0	0
		447	1984.04	0	0	0	0	0	0	0	0	0	210.722	0	0	190.211	0	0	204.109	201.205	194.183	0	185.975	195.242	205.213	0	0	199.397	175.202	196.144	0	0	199.924	176.581	217.192	0	220.549	215.641	0	0	191.043	0	220.714	194.51	223.846	0	208.482	0	0
		448	1987.9	0	0	0	0	0	0	0	0	0	206.256	0	0	188.889	0	0	203.964	0	183.572	0	190.137	0	211.815	0	0	194.868	181.775	200.713	207.607	0	191.919	169.293	203.538	203.79	221.451	208.33	0	0	178.311	0	0	198.25	219.572	0	198.226	215.476	0
		449	1991.76	0	0	0	0	0	0	0	0	0	215.301	0	0	187.655	0	0	216.667	190.9	184.155	0	189.993	208.823	211.51	0	0	208.609	179.53	210.431	199	0	189.256	175.027	211.337	196.505	207.377	204.405	0	193.848	189.032	0	218.316	197.087	217.421	224.714	200.274	0	0
		450	1995.62	181.82	0	0	0	0	0	0	189.339	0	211.503	0	0	190.652	0	0	206.713	0	176.962	0	188.171	201.661	207.85	0	0	205.765	176.336	195.634	0	0	194.843	177.343	205.743	203.842	220.352	213.604	0	0	184.189	0	211.611	193.055	235.823	217.923	204.713	0	200.227
		451	1999.48	197.891	0	0	218.571	192.71	0	0	187.695	0	211.671	0	0	193.164	0	0	204.523	0	184.517	189.242	0	198.869	211.484	0	0	206.607	186.641	0	0	0	190.41	169.981	211.002	207.616	223.403	217.721	0	184.109	190.332	0	193.184	0	211.694	0	215.129	216.932	0
		452	2003.34	183.881	201.391	0	0	0	0	0	189.005	0	200.377	0	0	191.225	0	0	209.833	0	176.839	0	182.733	202.12	213.58	0	0	199.974	179.102	0	198.671	0	196.752	167.667	205.003	207.366	218.926	212.441	0	0	179.372	0	0	184.535	224.528	0	0	222.391	0
		453	2007.2	0	0	200.014	0	0	0	0	184.639	0	208.881	179.054	0	185.404	0	0	210.668	196.904	177.247	0	185.154	185.061	217.03	227.764	0	206.684	178.813	211.273	204.646	0	186.851	167.123	209.66	207.066	209.245	222.923	0	193.129	181.228	0	211.256	198.45	211.795	0	0	220.896	0
		454	2011.06	188.683	199.452	194.389	0	0	201.502	0	193.543	0	199.245	0	0	185.72	0	0	208.539	202.317	181.002	0	189.957	191.387	210.205	0	0	206.66	181.662	0	194.875	0	179.617	165.072	206.421	204.348	210.017	210.568	0	0	189.457	196.426	215.854	193.48	205.745	0	200.889	0	0
		455	2014.92	0	193.088	0	0	0	0	0	192.256	0	204.761	0	0	186.872	0	0	206.1	196.732	191.276	0	183.972	195.178	219.726	224.78	0	217.588	183.439	0	192.745	0	191.987	178.091	204.794	209.38	205.467	213.783	0	0	182.575	0	0	194.956	229.312	0	0	0	184.99
		456	2018.78	183.337	202.627	200.981	0	0	0	0	182.157	0	204.337	0	0	194.768	0	0	211.928	196.157	178.636	0	0	190.826	217.985	0	0	197.807	180.472	0	206.573	0	192.761	175.846	203.77	200.753	213.038	209.388	196.146	0	183.326	0	210.583	184.382	219.039	0	197.586	216.818	0
		457	2022.64	0	199.805	198.574	0	0	0	0	191.689	0	202.668	187.647	0	193.248	0	0	214.452	194.923	191.212	0	0	195.574	218.598	0	0	208.335	0	194.968	207.727	0	186.106	169.268	211.666	205.664	210.24	206.692	0	191.947	185.431	0	206.861	0	216.03	0	0	0	0
		458	2026.5	184.584	206.133	0	0	0	0	0	182.128	0	208.677	0	0	185.793	0	0	202.851	193.586	179.856	0	191.475	189.553	206.169	225.222	184.391	202.901	190.964	205.811	0	0	0	170.929	208.736	200.22	219.652	213.38	0	0	182.934	189.377	212.324	194.406	224.693	0	195.628	220.374	187.674
		459	2030.36	0	0	0	0	0	0	0	185.038	0	212.018	0	0	179.457	0	0	210.633	190.891	194.076	0	184.593	195.398	218.798	221.912	203.029	0	180.028	203.283	197.442	0	187.604	170.173	210.118	205.235	217.735	214.735	196.555	0	187.901	0	207.253	0	211.834	230.626	196.697	0	192.986
		460	2034.22	183.641	205.455	194.404	0	0	199.148	0	198.454	0	204.546	0	0	190.235	0	0	199.964	190.504	178.242	0	189.302	198.656	210.084	226.82	0	197.306	178.656	193.366	207.843	0	0	175.515	205.684	205.083	206.043	213.36	0	191.927	187.798	0	216.727	194.141	213.279	0	0	223.336	195.134
		461	2038.08	187.225	204.764	204.28	0	0	205.877	175.24	189.353	0	210.889	0	0	183.351	0	0	210.455	194.133	186.844	0	0	199.824	217.935	0	195.611	200.072	178.229	208.614	198.106	0	185.815	172.205	203.617	192.077	215.54	215.246	193.285	0	187.847	0	219.63	185.074	220.251	224.241	181.857	207.679	192.453
		462	2041.94	176.764	191.093	186.815	0	207.724	211.685	0	199.239	0	209.569	0	196.535	178.548	0	0	212.336	0	186.965	0	0	181.919	0	233.783	209.914	201.271	169.095	197.937	201.879	0	189.136	173.622	208.115	201.425	217.067	213.092	0	195.602	182.384	0	214.344	197.35	213.865	233.933	199.503	223.325	186.961
		463	2045.8	0	198.122	187.326	0	0	208.491	0	183.242	0	207.23	0	197.081	181.549	0	0	204.698	0	178.568	0	0	183.44	0	245.557	198.649	202.882	0	201.462	191.164	0	193.636	171.478	0	198.065	220.121	216.733	0	0	185.042	0	212.692	185.875	212.525	220.097	199.18	219.685	199.097
		464	2049.66	0	197.833	196.452	0	195.329	0	0	189.636	0	211.297	0	0	197.114	0	0	206.318	0	187.287	0	195.872	181.951	211.687	231.954	203.3	205.387	0	195.673	207.616	0	0	174.123	0	204.668	201.395	212.66	0	0	190.332	200.936	214.247	184.449	222.179	0	203.747	0	179.469
		465	2053.52	180.168	196.465	196.251	0	0	208.556	0	189.837	0	217.279	0	0	184.715	0	0	209.966	0	175.866	0	0	185.675	215.896	218.606	191.368	200.703	185.557	204.48	210.645	0	187.628	183.786	0	203.909	215.434	205.702	208.044	0	185.632	199.546	217.965	192.73	217.628	222.755	202.135	222.415	187.02
		466	2057.38	172.727	200.955	205.919	0	0	0	0	187.564	0	211.195	0	191.281	181.772	0	0	205.328	0	185.821	0	0	182.873	217.163	225.398	197.075	209.885	172.898	200.747	195.508	0	188.768	164.687	202.406	201.922	214.065	209.391	0	197.536	192.121	193.914	217.883	0	224.295	0	196.888	218.205	198.276
		467	2061.24	180.955	198.182	192.695	0	0	211.442	0	197.104	0	204.197	0	199.845	188.293	0	169.915	195.242	182.393	178.912	0	191.214	193.767	216.898	231.998	201.734	209.271	183.679	200.372	200.926	0	197.836	166.074	206.916	202.756	217.28	221.323	0	198.722	192.312	198.634	220.862	0	224.751	0	198.2	221.051	184.881
		468	2065.1	0	204.344	196.255	0	0	0	0	182.812	0	207.515	180.482	189.684	182.226	0	0	203.106	189.053	182.894	0	185.548	196.287	0	222.928	205.017	198.586	0	206.34	202.269	0	194.637	173.723	0	205.305	223.81	216.217	0	192.063	190.414	202.215	217.718	0	213.101	229.518	192.929	216.369	190.748
		469	2068.96	0	197.793	191.069	209.658	0	0	0	196.546	0	205.974	188.41	194.098	171.2	0	0	208.273	198.009	187.119	0	0	195.323	226.477	0	203.879	206.253	182.727	204.758	214.085	0	190.011	168.864	0	198.641	219.87	216.538	0	0	195.818	204.905	212.743	187.618	225.787	0	185.279	223.668	190.235
		470	2072.82	0	200.303	189.435	0	201.809	204.105	0	189.111	0	214.549	0	194.779	177.586	0	0	202.849	0	195.385	0	0	189.766	0	0	0	204.726	180.331	202.697	204.066	0	193.836	172.965	0	187.222	221.113	217.828	0	0	183.62	194.429	212.277	0	216.775	0	0	213.855	187.208
		471	2076.68	0	201.692	190.98	0	0	214.048	0	199.526	0	0	0	207.027	181.072	0	0	197.598	189.914	191.82	0	194.291	196.942	0	222.993	200.695	210.083	181.734	202.092	206.499	0	185.805	176.536	0	208.846	226.666	222.082	0	194.686	198.139	200.747	217.588	0	206.033	0	199.205	222.059	195.664
		472	2080.54	0	200.796	187.805	206.186	203.176	202.148	0	190.38	0	208.273	0	194.502	172.477	0	0	207.064	0	181.118	0	190.86	186.983	0	0	205.614	196.065	0	199.604	200.165	0	191.658	171.778	0	199.881	219.36	204.498	0	205.57	182.485	199.421	214.044	184.435	223.151	226.304	193.217	232.738	0
		473	2084.4	0	199.85	196.659	0	200.838	196.837	0	194.973	0	201.615	0	198.916	170.836	0	0	200.499	184.096	188.238	0	0	190.946	0	0	201.922	189.476	0	195.411	0	0	198.55	0	0	199.993	221.95	214.752	0	190.441	191.634	200.009	211.819	0	221.316	0	190.726	225.456	184.335
		474	2088.26	0	195.757	189.792	207.163	0	213.003	0	188.56	186.817	211.276	0	196.961	175.543	0	0	204.111	0	182.368	0	0	198.931	0	223.386	195.037	196.342	0	195.665	0	0	196.592	170.821	0	197.914	223.354	208.849	0	201.165	186.62	202.151	219.038	0	205.355	222.025	190.333	216.795	186.497
		475	2092.12	184.198	198.78	201.144	200.996	0	208.718	0	194.898	0	203.854	180.674	200.732	187.093	0	0	200.642	189.568	178.693	0	0	198.953	0	0	200.071	190.665	165.781	201.716	200.075	0	193.39	176.435	0	196.343	217.52	220.65	0	191.408	176.401	199.261	208.043	180.495	210.859	0	192.897	223.765	188.428
		476	2095.98	172.439	198.632	194.144	194.021	0	196.154	0	196.579	0	200.003	185.701	188.214	184.202	0	0	207.664	0	182.976	0	186.02	198.218	0	0	203.386	194.467	0	203.882	202.978	0	0	0	0	202.083	226.183	214.896	0	201.788	195.966	201.474	212.915	0	214.32	0	191.599	238.482	193.808
		477	2099.84	0	205.705	195.503	205.36	196.156	0	0	188.323	0	0	0	196.871	185.712	198.025	0	206.887	177.68	179.767	0	202.192	188.159	0	0	193.959	210.284	0	202.307	209.937	0	200.06	0	207.79	197.457	221.131	0	0	195.869	182.224	199.676	210.07	0	217.181	225.473	199.616	224.296	187.933
		478	2103.7	173.684	194.021	187.301	0	0	199.874	0	194.296	183.79	0	0	192.123	179.232	214.217	0	209.55	180.017	191.765	0	0	0	0	233.073	197.559	200.582	0	195.426	194.283	0	192.266	175.722	0	197.555	226.734	219.694	0	186.805	184.001	189.258	219.191	0	209.996	0	192.95	221.78	185.758
		479	2107.56	0	196.924	197.214	0	208.921	202.995	0	190.707	0	0	0	196.482	187.628	0	210.8	208.07	182.385	186.647	0	0	195.629	0	224.853	195.739	210.535	177.441	203.298	200.811	0	196.988	163.514	0	208.404	219.156	209.317	0	186.569	194.278	195.595	212.818	0	0	220.623	184.747	218.182	195.119
		480	2111.42	178.772	193.898	195.143	0	0	0	0	194.825	0	205.01	0	190.737	186.182	187.47	0	206.226	185.477	184.573	0	0	183.323	0	224.057	0	199.258	0	205.565	0	0	193.999	167.148	0	198.598	0	209.242	0	200.408	193.095	193.753	215.735	0	215.97	219.697	183.176	221.376	194.449
		481	2115.28	185.442	199.94	202.499	189.671	0	0	0	192.253	0	206.267	0	180.412	182.058	200.929	0	198.616	0	0	0	0	198.078	0	224.981	0	0	167.3	208.898	0	0	204.078	165.065	0	202.862	221.42	212.144	0	199.28	190.913	190.811	222.916	0	210.837	221.555	197.392	220.822	190.737
		482	2119.14	0	209.972	199.63	205.045	204.513	207.201	0	181.096	0	0	0	196.579	187.503	195.851	0	210.609	0	178.057	0	187.956	190.725	0	228.694	199.627	199.071	0	205.779	0	0	200.694	179.439	0	198.082	207.184	220.304	0	195.76	184.366	201.79	212.063	185.061	217.651	210.359	189.6	218.722	193.263
		483	2123	190.101	207.646	196.859	200.336	198.423	201.268	0	186.999	0	0	0	194.164	196.354	191.807	166.379	203.258	0	186.939	0	0	189.864	0	227.713	197.706	201.156	165.676	199.663	0	0	211.627	185.833	0	198.46	211.494	221.067	0	0	189.5	194.672	208.162	0	0	0	174.201	219.499	0
		484	2126.86	0	196.376	0	202.699	0	0	0	190.32	0	0	181.55	185.764	187.351	195.13	0	202.262	0	181.824	0	185.492	199.951	0	231.748	203.19	197.619	0	203.577	205.612	0	201.11	0	0	199.471	0	0	0	185.95	183.836	214.035	217.187	0	0	0	189.276	224.082	193.162
		485	2130.72	0	207.545	199.603	0	211.991	204.894	0	183.008	0	204.797	189.331	193.156	182.083	0	0	211.472	0	175.917	0	0	199.489	0	231.096	0	201.34	165.205	206.403	0	0	202.469	179.741	213.42	202.785	208.856	215.436	0	196.934	184.25	197.421	208.299	195.224	207.77	0	185.088	220.412	181.168
		486	2134.58	180.241	190.79	191.388	0	195.097	0	0	190.455	0	0	0	191.79	190.768	183.039	0	201.891	0	0	0	188.899	204.735	0	230.847	195.363	212.762	179.674	209.79	0	0	0	178.906	206.803	194.619	221.922	203.497	0	188.285	185.297	190.237	214.661	197.815	0	0	186.524	222.566	0
		487	2138.44	191.068	201.375	193.677	0	208.751	199.311	0	181.029	0	201.453	0	187.732	185.798	0	0	206.422	0	182.231	0	0	195.484	0	230.548	0	191.049	0	211.399	0	0	201.493	179.184	0	200.198	221.962	0	0	203.583	189.328	197.723	220.5	0	0	219.199	192.4	222.715	0
		488	2142.3	176.71	207.45	197.784	207.322	202.886	200.485	0	187.742	0	210.134	0	0	178.556	0	0	195.253	181.171	186.018	0	0	186.085	0	0	0	203.746	0	204.038	0	164.021	205.273	181.105	209.549	201.21	225.858	207.557	0	191.912	186.757	204.121	0	0	0	217.616	187.636	214.329	185.333
		489	2146.16	176.515	205.85	192.55	0	206.568	196.069	0	189.004	184.973	202.014	180.369	188.868	179.06	0	0	204.388	0	0	0	0	197.137	0	0	0	200.269	0	201.919	0	177.328	207.759	169.967	207.881	208.157	0	0	0	196.513	178.652	191.714	217.389	0	0	0	187.876	212.024	0
		490	2150.02	0	185.305	187.029	0	210.991	197.26	0	183.499	0	205.599	0	196.472	183.982	0	0	206.404	0	196.37	0	0	184.006	0	0	197.384	194.26	0	202.005	201.028	0	234.437	175.568	212.738	193.195	0	0	0	199.921	182.854	195.821	224.854	0	0	218.609	196.331	212.063	0
		491	2153.88	0	200.129	196.283	0	209.983	203.749	0	184.382	180.178	0	0	191.247	183.729	0	0	208.404	178.036	189.89	0	0	190.273	0	221.879	193.613	200.072	0	0	0	177.537	199.394	172.053	202.103	200.193	224.652	0	0	188.528	197.797	195.288	218.073	0	0	0	188.621	222.183	195.985
		492	2157.74	0	196.099	0	0	203.899	199.639	0	181.872	0	0	187.305	191.154	173.539	0	0	207.811	0	186.563	0	187.719	184.696	0	0	0	192.108	0	203.658	198.256	0	205.836	180.733	205.682	202.036	0	0	0	185.127	187.041	202.529	213.419	187.973	0	0	183.664	213.689	0
		493	2161.6	0	205.564	191.978	0	210.305	205.033	0	180.555	174.482	0	0	0	187.008	199.456	0	209.889	0	0	0	186.834	177.489	0	0	193.63	205.884	183.013	207.031	210.502	0	192.661	0	209.534	199.556	223.563	0	0	193.861	184.865	190.179	216.791	196.634	0	0	195.939	216.47	0
		494	2165.46	0	203.316	0	0	207.316	201.154	0	185.395	0	205.714	0	199.138	179.103	192.682	0	214.046	192.48	189.192	0	176.567	189.223	0	227.822	0	210.773	0	211.771	0	181.553	195.551	173.067	218.881	191.828	0	0	0	185.031	187.616	195.735	212.439	0	0	0	194.714	225.24	0
		495	2169.32	0	205.364	0	0	199.735	197.423	0	180.596	0	0	0	194.768	177.837	190.114	0	209.391	0	188.546	0	0	195.916	0	241.657	201.906	198.573	0	0	0	0	192.476	171.006	221.692	206.111	0	208.715	0	193.571	177.351	199.456	213.634	0	0	226.253	204.244	218.11	0
		496	2173.18	0	207.852	0	199.504	0	205.995	0	195.343	187.46	0	186.422	184.914	175.507	0	0	208.365	187.206	186.729	0	182.162	0	0	234.334	0	212.813	0	0	0	177.967	0	175.445	213.626	195.72	0	0	0	198.427	192.924	203.088	216.802	0	0	0	190.533	213.706	0
		497	2177.04	0	207.88	0	0	192.313	199.629	0	183.84	0	0	0	0	183.532	188.114	0	212.487	0	0	0	0	187.969	0	223.521	196.995	215.13	0	0	0	0	199.738	180.517	216.872	188.477	0	204.581	0	199.421	197.432	209.802	211.085	190.865	0	0	192.298	219.818	0
		498	2180.9	0	209.391	0	215.875	207.497	198.509	0	184.6	0	0	0	188.982	186.323	193.503	0	212.25	0	0	0	0	185.807	0	227.528	0	200.424	171.83	207.379	0	0	200.125	193.471	218.538	195.649	219.982	206.687	0	188.975	192.387	191.269	206.537	190.039	0	0	187.441	220.422	0
		499	2184.76	0	0	0	0	194.847	187.58	0	179.284	0	0	185.062	0	176.062	192.931	0	213.56	187.962	183.815	0	183.414	183.114	0	220.861	193.209	0	167.737	0	0	176.175	184.882	0	217.068	189.609	0	204.866	0	185.988	185.545	194.72	221.586	186.247	0	0	202.959	219.037	0
		500	2188.62	0	0	198.23	0	203.936	198.394	0	186.79	187.823	0	0	0	181.014	199.035	0	215.286	0	188.601	0	184.889	187.953	0	221.876	0	214.287	0	210.487	0	0	0	184.13	0	197.553	218.225	0	0	195.115	191.4	208.465	213.788	192.314	0	0	193.82	220.057	0
		501	2192.48	0	0	0	0	196.383	202.726	191.354	184.667	187.51	0	0	0	185.309	195.738	0	205.584	0	178.501	0	188.074	183.862	0	225.328	0	213.45	172.591	202.77	0	175.78	0	0	209.409	190.28	0	0	0	184.67	191.502	205.64	214.857	0	0	0	190.541	216.016	0
		502	2196.34	0	195.721	193.371	0	209.96	199.898	0	189.489	0	0	0	0	181.535	206.666	0	196.928	0	173.959	0	182.777	193.999	0	0	0	200.392	0	0	0	188.662	0	177.994	0	0	0	211.996	0	198.99	186.924	204.295	217.265	181.038	0	0	187.427	231.063	189.497
		503	2200.2	0	0	192.97	213.53	207.474	199.98	0	186.616	0	0	0	0	183.758	187.169	0	220.472	0	0	0	184.663	182.412	0	223.157	205.23	216.387	164.593	0	0	169.263	190.896	171.205	0	187.902	0	0	0	193.996	184.868	198.052	206.832	191.118	0	224.368	196.976	223.739	0
		504	2204.06	0	0	0	0	210.933	197.058	197.771	185.503	0	0	0	191.098	180.725	197.912	0	211.854	0	0	0	179.271	177.341	205.55	227.024	197.302	197.213	177.743	211.884	0	0	206.617	181.558	208.14	0	0	0	0	191.337	183.051	201.057	214.117	194.964	0	227.128	195.238	217.22	0
		505	2207.92	0	0	0	0	211.295	198.939	0	185.472	188.108	205.029	181.134	0	183.345	190.333	0	204.25	174.887	0	0	181.888	183.052	0	0	0	203.13	0	210.896	0	182.2	200.331	166.76	0	182.988	0	211.656	0	200.698	176.687	200.358	212.952	193.718	0	216.001	183.731	213.505	0
		506	2211.78	0	0	0	205.115	213.377	194.716	0	177.023	193.093	0	0	187.215	181.467	195.561	0	209.684	0	177.342	0	178.326	194.516	219.677	223.293	192.243	200.426	188.051	0	0	0	0	187.624	205.326	0	0	200.258	0	0	198.676	0	215.745	187.395	0	218.689	187.745	222.39	0
		507	2215.64	0	189.9	0	0	214.169	195.308	0	182.82	177.124	0	0	0	180.718	188.902	0	213.909	184.507	175.064	0	185.546	188.974	212.689	0	208.766	212.088	0	0	0	176.579	206.7	169.081	205.144	0	0	0	0	191.767	187.858	196.622	206.929	195.694	0	227.493	189.745	226.259	0
		508	2219.5	0	0	191.614	0	195.051	185.072	0	179.778	187.818	209.388	0	0	188.748	195.604	0	206.317	0	181.952	0	184.02	185.159	216.24	0	0	212.827	0	0	0	173.788	0	174.399	206.009	0	0	0	0	196.148	181.315	0	215.005	195.188	209.192	215.433	191.622	226.81	0
		509	2223.36	0	0	0	0	188.17	180.339	0	186.578	190.411	202.442	0	0	183.05	201.696	0	211.089	0	185.614	0	186.861	190.222	217.043	219.504	198.76	0	0	195.882	0	182.697	196.229	171.235	210.964	0	0	207.404	0	205.472	187.982	0	205.941	200.821	0	0	193.071	222.127	0
		510	2227.22	0	197.484	0	210.879	189.72	181.924	0	179.681	189.871	0	0	0	179.799	189.383	0	201.897	185.406	180.723	0	193.271	185.831	218.125	232.54	196.051	0	0	206.743	0	178.972	205.489	176.273	0	182.086	0	0	0	192.461	190.617	0	187.12	200.109	208.504	0	199.198	217.741	0
		511	2231.08	184.463	0	0	0	201.657	198.007	0	178.293	193.92	0	0	0	185.361	196.674	161.402	200.754	0	175.033	0	183.105	185.079	215.197	0	197.911	0	0	0	0	0	0	179.202	0	191.72	0	0	0	193.377	184.932	207.005	214.731	201.99	210.216	218.889	203.654	226.317	0
		512	2234.94	0	199.217	0	0	187.11	189.557	0	172.763	182.136	0	0	0	0	197.243	0	197.239	0	173.038	0	0	184.884	215.07	219.16	190.423	0	183.611	0	0	0	205.736	178.162	209.643	191.692	0	0	0	185.779	184.449	0	0	0	214.408	225.396	203.719	212.726	0
		513	2238.8	0	0	197.959	0	0	191.982	0	186.356	193.359	0	0	0	188.518	190.59	0	206.73	0	173.819	0	186.491	182.525	0	229.287	0	0	0	0	0	176.061	202.196	173.794	0	0	0	0	0	186.973	186.955	0	215.563	202.851	222.732	207.021	197.586	221.358	0
		514	2242.66	0	0	194.153	206.861	192.841	186.898	0	190.866	197.083	0	0	0	185.844	178.35	178.543	212.949	0	171.914	0	0	185.773	223.143	239.934	185.432	194.932	0	202.104	0	0	0	172.694	212.187	189.998	0	208.311	0	0	171.02	0	223.481	191.346	0	218.908	193.474	215.41	0
		515	2246.52	0	192.481	188.759	0	199.876	194.462	0	176.518	197.417	0	0	0	187.437	189.612	165.29	197.104	0	179.245	0	190.118	188.768	222.037	231.31	194.41	0	0	213.848	0	169.969	0	179.087	0	0	0	0	0	184.924	184.261	0	220.148	203.026	212.58	222.34	201.194	222.816	0
		516	2250.38	0	0	199.136	197.606	190.436	189.888	0	175.912	196.614	0	0	0	181.652	181.007	170.551	206.515	178.802	164.817	0	180.899	184.091	217.057	227.793	192.543	0	0	204.308	0	167.356	0	0	0	196.425	0	0	0	192.746	191.949	0	225.247	187.792	215.842	222.548	192.14	226.389	0
		517	2254.24	0	0	190.228	0	200.073	190.977	0	188.686	198.823	0	0	0	194.215	179.722	164.956	212.682	0	178.486	0	186.473	193.391	221.818	0	186.335	0	0	209.703	0	0	206.829	168.915	0	0	0	0	0	187.788	194.413	0	217.287	0	209.206	227.235	180.739	216.013	0
		518	2258.1	0	0	0	0	195.997	187.373	0	189.656	182.486	0	0	0	180.64	183.794	0	208.273	173.619	0	0	182.432	188.184	0	228.577	194.626	0	0	204.907	204.949	173.874	203.784	175.232	0	190.174	0	0	0	0	189.144	0	211.913	198.021	214.665	225.035	0	215.978	0
		519	2261.96	0	202.354	206.691	0	193.7	181.644	0	179.345	192.407	227.968	0	0	191.853	191.211	0	207.12	0	174.396	0	184.328	188.939	207.369	0	0	197.083	0	200.917	198.136	171.987	201.271	172.74	0	182.912	0	0	0	193.83	178.225	0	208.543	195.427	206.937	220.812	198.058	224.736	0
		520	2265.82	0	0	190.734	208.753	197.968	180.136	0	184.192	196.381	210.255	0	0	186.24	192.2	0	211.371	172.183	166.736	0	0	188.264	226.71	232.843	184.388	211.469	0	211.48	0	0	198.632	163.767	0	195.404	0	0	0	194.672	178.924	210.527	214.397	191.914	208.616	221.414	192.413	211.205	0
		521	2269.68	0	0	0	0	194.471	199.835	0	183.048	196.414	0	0	215.771	184.603	197.841	0	205.043	178.118	174.705	0	191.028	176.775	215.879	230.729	184.46	199.89	0	207.682	0	176.335	201.155	169.656	217.434	0	0	0	0	0	182.446	0	213.644	196.559	214.428	218.014	198.989	227.507	0
		522	2273.54	187.775	0	197.332	0	0	196.958	0	178.157	183.141	200.351	199.235	0	182.828	192.449	0	205.784	0	173.568	0	176.862	177.643	215.817	0	187.328	0	179.387	0	0	176.674	212.759	0	196.446	0	0	0	0	189.344	189.886	202.626	214.728	200.672	207.226	220.187	187.369	219.136	0
		523	2277.4	0	0	205.818	0	205.077	198.677	0	172.085	192.52	0	0	0	212.076	193.856	174.059	210.897	176.298	0	0	177.405	180.74	211.183	0	186.691	208.453	0	193.134	197.25	0	204.739	177.173	211.158	175.9	0	0	0	0	190.473	0	216.499	185.223	215.551	236.694	194.324	226.313	0
		524	2281.26	0	0	190.225	0	196.402	188.063	0	175.57	189.894	0	0	0	200.461	193.085	167.215	206.803	176.633	185.669	0	185.028	188.626	221.97	0	186.674	207.094	176.724	212.057	0	181.915	200.217	173.734	206.381	0	0	0	0	187.828	184.668	0	211.092	197.503	207.656	222.935	196.786	231.292	0
		525	2285.12	0	0	209.808	0	197.854	193.346	0	187.008	188.162	0	0	0	195.907	206.775	175.178	212.632	0	0	0	189.674	184.591	217.744	238.862	185.791	199.336	0	206.425	0	182.874	218.302	170.398	0	0	0	0	0	181.595	178.842	0	217.465	191.905	214.238	216.217	194.104	223.706	0
		526	2288.98	0	0	199.766	197.123	193.086	196.518	185.25	173.464	188.651	0	0	0	197.356	202.219	0	211.709	0	172.439	0	189.336	187.26	209.715	226.468	193.023	0	0	208.405	0	177.005	198.912	0	206.466	0	0	0	0	193.539	190.973	0	215.116	200.65	217.215	218.737	199.508	220.166	0
		527	2292.84	0	0	193.654	0	0	198.119	0	176.114	188.215	0	0	0	190.564	191.281	0	206.134	191.252	0	0	0	187.004	216.692	227.582	187.895	196.255	0	201.588	0	166.811	0	0	213.301	0	0	0	0	187.487	173.746	0	221.998	202.587	214.876	228.745	206.927	231.649	0
		528	2296.7	0	0	205.818	0	189.591	194.733	0	170.255	189.503	0	0	0	190.978	194.74	166.199	224.151	186.487	0	0	184.902	188.962	207.838	232.786	189.925	191.172	0	198.162	0	178.215	0	0	0	0	0	0	0	187.278	180.495	0	222.712	200.625	219.1	214.784	204.692	222.124	0
		529	2300.56	0	0	189.254	0	192.15	202.443	0	190.848	190.576	0	0	0	180.201	194.914	173.676	214.396	0	172.449	0	186.559	0	214.658	227.27	208.987	0	0	0	0	0	205.998	0	204.813	0	0	0	0	190.793	191.048	198.664	206.05	189.867	217.683	222.663	196.076	219.098	0
		530	2304.42	0	0	202.029	0	0	185.09	0	183.747	188.937	0	0	0	186.063	197.866	170.972	216.967	197.476	0	0	181.984	183.548	208.138	232.773	189.207	197.477	0	205.714	201.035	176.414	213.062	173.818	0	188.376	0	212.715	0	183.721	188.358	205.239	211.758	194.155	212.84	225.882	197.666	215.755	0
		531	2308.28	0	0	196.345	0	0	191.56	0	186.763	191.897	202.051	0	0	181.967	196.224	166.88	208.867	186.729	0	0	177.779	0	211.736	219.293	196.278	198.936	0	209.445	205.09	178.144	195.445	0	0	0	0	205.006	0	0	190.793	0	219.871	196.193	215.254	0	200.975	224.795	0
		532	2312.14	0	0	199.747	0	196.459	188.513	0	180.026	184.74	202.75	0	0	181.717	192.932	0	206.765	192.24	0	0	184.251	190.328	224.396	227.668	202.198	0	0	207.46	199.196	0	203.688	0	214.347	0	0	219.527	0	185.834	197.801	0	215.394	195.209	205.962	0	187.061	216.518	0
		533	2316	0	0	184.856	0	0	196.361	0	179.968	179.783	198.841	0	0	183.944	0	169.771	203.781	0	0	0	170.505	189.544	209.987	233.662	189.515	0	0	0	0	0	0	0	213.93	0	0	0	0	174.107	191.429	0	206.63	190.141	203.333	220.415	187.634	225.633	0
		534	2319.86	0	0	202.348	0	0	196.025	0	192.233	180.267	216.943	184.393	0	185.07	0	161.084	218.651	184.893	0	0	179.582	0	211.272	227.785	195.465	201.745	0	0	0	176.969	200.061	0	215.128	188.164	0	210.094	0	0	190.797	0	202.086	189.757	215.634	0	198.732	220.582	0
		535	2323.72	0	194.154	193.03	0	0	188.568	0	195.935	191.06	0	0	0	185.602	185.409	175.085	208.902	0	0	0	175.258	183.85	216.786	0	192.191	204.708	0	205.101	197.288	182.746	0	0	224.242	0	0	209.692	0	189.312	185.004	0	210.533	190.827	201.033	223.019	199.197	227.269	0
		536	2327.58	0	0	198.884	0	208.184	182.852	0	187.558	191.295	0	182.744	0	187.116	190.878	160.088	218.896	183.24	0	0	194.37	176.896	216.023	228.31	194.038	197.113	0	207.753	190.725	183.946	188.875	0	218.273	0	0	0	0	0	190.068	199.638	0	200.19	200.734	224.215	200.166	218.501	0
		537	2331.44	0	0	192.852	0	198.7	194.655	0	181.22	191.679	191.466	190.797	0	188.056	190.702	180.826	0	194.39	0	0	0	178.453	213.765	226.222	192.171	202.825	0	0	202.975	0	204.668	0	223.632	0	0	0	185.158	0	193.538	0	217.201	201.999	207.954	222.627	201.12	223.56	0
		538	2335.3	0	0	188.53	0	198.718	195.762	0	183.173	183.114	0	0	0	176.111	186.782	172.512	206.628	0	0	0	0	184.139	225.334	228.443	187.438	199.985	0	200.298	208.071	181.574	197.717	0	209.823	0	0	205.377	0	185.94	187.683	0	207.152	195.757	202.434	0	194.548	221.799	0
		539	2339.16	0	0	198.371	0	200.036	183.015	0	183.674	183.136	204.231	186.586	0	183.458	0	178.1	212.117	0	0	0	170.434	191.858	215.745	240.429	195.587	0	0	0	192.893	176.526	200.724	0	215.178	0	0	0	0	0	185.909	0	213.342	192.909	201.388	0	0	219.995	0
		540	2343.02	183.076	0	200.378	0	196.228	189.854	0	182.241	187.573	202.924	181.664	0	185.863	0	0	208.584	185.952	0	0	170.986	179.751	208.935	220.369	204.184	204.769	0	211.027	191.457	0	203.9	0	0	178.088	0	212.927	0	0	181.589	0	219.498	194.165	207.379	0	0	226.194	0
		541	2346.88	0	212.921	197.318	0	203.535	192.904	0	194.963	194.818	0	0	0	191.982	184.578	0	209.111	0	0	0	168.225	180.002	215.072	219.798	191.956	196.506	0	0	191.526	0	201.888	0	209.974	178.266	0	0	189.464	0	0	0	216.172	188.335	208.215	216.851	196.288	219.852	0
		542	2350.74	0	0	0	0	203.191	200.371	0	183.798	183.96	0	0	0	185.85	0	168.273	209.383	0	0	0	179.378	184.969	220.375	0	194.634	0	0	204.786	0	0	0	0	210.759	0	0	0	187.618	0	191.874	0	204.381	193.582	199.172	214.499	205.281	227.381	0
		543	2354.6	0	0	0	0	200.996	196.251	186.288	186.037	188.569	211.878	178.47	0	188.922	0	167.239	211.588	0	0	0	177.438	0	219.858	227.389	188.221	200.189	0	0	192.866	0	198.586	0	219.505	184.655	0	0	0	0	187.061	0	216.698	188.319	211.227	0	203.835	221.288	0
		544	2358.46	182.9	0	199.196	0	200.104	196.113	0	181.087	187.705	216.669	0	0	0	0	0	204.631	0	0	0	188.047	175.393	220.809	228.076	193.874	197.303	0	207.265	0	0	201.917	0	211.41	190.928	0	0	0	183.862	194.357	0	217.685	184.003	205.61	223.905	0	223.864	0
		545	2362.32	182.929	0	205.844	0	206.941	192.554	194.647	182.046	179.122	0	182.446	0	180.551	0	0	210.76	0	0	0	176.631	0	215.643	0	195.525	203.269	0	0	199.227	0	207.242	0	220.041	0	0	0	202.806	0	195.598	199.898	216.424	184.839	207.17	0	201.216	220.601	0
[truncated: 32 more columns]

## Sheet: Background Std
				SptId_13	SptId_14	SptId_15	SptId_16	SptId_17	SptId_20	SptId_21	SptId_23	SptId_25	SptId_26	SptId_27	SptId_29	SptId_30	SptId_32	SptId_33	SptId_35	SptId_36	SptId_37	SptId_39	SptId_42	SptId_43	SptId_44	SptId_45	SptId_46	SptId_47	SptId_48	SptId_52	SptId_53	SptId_54	SptId_55	SptId_57	SptId_58	SptId_61	SptId_62	SptId_63	SptId_64	SptId_67	SptId_68	SptId_69	SptId_70	SptId_71	SptId_72	SptId_76	SptId_77	SptId_80	SptId_82
		0	258.62	0	0	0	0	0	0	0	0	0	0	0	0	0	0	0	0	0	0	0	0	0	0	0	0	0	0	0	0	0	0	0	0	0	0	0	0	0	0	0	0	0	0	0	0	0	0
		1	262.48	0	0	0	0	0	0	0	0	0	0	0	0	0	0	0	0	0	0	0	0	0	0	0	0	0	0	0	0	0	0	0	0	0	0	0	0	0	0	0	0	0	0	0	0	0	0
		2	266.34	0	0	0	0	0	0	0	0	0	0	0	0	0	0	0	0	0	0	0	0	0	0	0	0	0	0	0	0	0	0	0	0	0	0	0	0	0	0	0	0	0	0	0	0	0	0
		3	270.2	0	0	0	0	0	0	0	0	0	0	0	0	0	0	0	0	0	0	0	0	0	0	0	0	0	0	0	0	0	0	0	0	0	0	0	0	0	0	0	0	0	0	0	0	0	0
		4	274.06	0	0	0	0	0	0	0	0	92.5651	0	0	0	0	0	0	0	0	0	0	0	0	0	0	0	0	0	0	0	0	0	0	0	0	0	0	0	0	0	0	0	0	0	0	0	0	0
		5	277.92	0	0	0	0	0	0	0	0	0	0	0	0	0	0	0	0	0	0	0	0	0	0	0	0	0	0	0	0	0	0	0	0	0	0	0	0	0	0	0	0	0	0	0	0	0	0
		6	281.78	0	0	0	0	0	0	0	0	0	0	0	0	0	0	0	0	0	0	0	0	0	79.1643	0	0	0	0	0	0	0	0	0	0	0	0	0	0	0	0	0	0	0	0	0	0	0	0
		7	285.64	0	0	0	0	0	0	0	0	0	0	0	0	0	0	0	0	0	0	0	0	0	0	0	0	0	0	0	0	0	0	0	0	0	0	0	0	0	0	0	0	0	0	0	0	0	0
		8	289.5	0	0	0	0	0	0	0	0	0	0	0	0	0	0	0	0	0	0	0	0	0	0	0	0	0	0	0	0	0	0	0	0	0	0	0	0	0	0	0	0	0	0	0	0	0	0
		9	293.36	0	0	0	0	0	0	0	0	0	0	0	0	0	0	0	0	0	0	0	0	0	0	0	0	0	0	0	0	0	0	0	0	0	0	0	0	0	0	0	0	0	0	0	0	0	0
		10	297.22	0	0	0	0	0	0	0	0	0	0	0	0	0	0	75.0162	0	0	0	0	0	0	0	0	0	0	0	0	0	0	0	0	0	0	0	0	0	0	0	0	0	0	0	0	0	0	0
		11	301.08	0	0	0	0	0	0	0	0	0	0	0	0	0	0	0	0	0	0	0	0	0	0	0	0	0	0	0	0	0	0	0	0	0	0	0	0	0	0	0	0	0	0	0	0	0	0
		12	304.94	0	0	0	0	0	0	0	0	0	0	0	0	0	0	0	0	0	0	0	0	0	0	0	0	0	0	0	0	0	0	0	0	0	0	0	0	0	0	0	0	0	0	0	0	0	0
		13	308.8	0	0	0	0	0	0	0	0	0	0	0	0	0	0	0	0	0	0	0	0	0	0	0	0	0	0	0	0	0	0	0	0	0	0	0	0	0	0	0	0	0	0	0	0	0	0
		14	312.66	0	0	0	0	0	0	0	0	0	0	0	0	0	0	0	0	0	0	0	0	0	0	0	0	0	0	0	0	0	0	0	0	0	0	0	0	0	0	0	0	0	0	0	0	0	0
		15	316.52	0	0	0	0	0	0	0	0	0	0	0	0	0	0	0	0	0	0	0	0	0	0	0	0	0	0	0	0	0	0	0	0	0	0	0	0	0	0	0	0	0	0	0	0	0	0
		16	320.38	0	0	0	0	0	0	0	0	0	0	0	0	0	0	0	0	0	0	0	0	0	0	0	0	0	0	0	0	0	0	0	0	0	0	0	0	0	0	0	0	0	0	0	0	0	0
		17	324.24	0	0	0	0	0	0	0	0	0	0	0	0	0	0	0	0	0	0	0	0	0	0	0	0	0	0	0	0	0	0	0	0	0	0	0	0	0	0	0	0	0	0	0	0	0	0
		18	328.1	0	0	0	0	0	0	0	0	0	0	0	0	0	0	0	0	0	0	0	0	0	0	0	0	0	0	0	0	0	0	0	0	0	0	0	0	0	0	0	0	0	0	0	0	0	0
		19	331.96	0	0	0	0	0	0	0	0	0	0	0	0	0	0	0	0	0	0	0	0	0	0	0	0	0	0	0	0	0	0	0	0	0	0	0	0	0	0	0	0	0	0	0	0	0	0
		20	335.82	75.2755	0	0	0	0	0	0	0	0	0	0	0	0	0	0	0	0	0	0	0	0	0	0	0	0	0	0	0	0	0	0	0	0	0	0	0	0	0	0	0	0	0	0	0	0	0
		21	339.68	0	0	0	0	0	0	0	0	0	0	0	0	0	0	0	0	0	0	0	0	0	0	0	0	0	0	0	0	0	0	0	0	0	0	0	0	0	0	0	0	0	0	0	0	0	0
		22	343.54	0	77.5569	0	0	0	0	0	0	0	0	0	0	0	0	0	0	0	0	0	0	0	0	0	0	0	0	0	0	0	0	0	0	0	0	0	0	0	0	0	0	0	0	0	0	0	0
		23	347.4	0	0	0	0	0	0	0	0	0	0	0	0	0	0	0	0	0	0	0	0	0	0	0	0	0	0	0	0	0	0	0	0	0	0	0	0	0	0	0	0	0	0	0	0	0	0
		24	351.26	0	0	0	0	0	0	0	0	0	0	0	0	0	0	0	0	0	0	0	0	0	0	0	0	0	0	0	0	0	0	0	0	0	0	0	0	0	0	0	0	0	0	0	0	0	0
		25	355.12	0	0	0	0	0	0	0	0	0	0	0	0	0	0	0	0	0	0	0	0	0	0	0	0	0	0	0	0	0	0	0	0	0	0	0	0	0	0	0	0	0	0	0	0	0	0
		26	358.98	0	0	0	0	0	0	0	0	0	0	0	0	0	0	0	0	0	0	0	0	0	0	0	0	0	0	0	0	0	0	0	0	0	0	0	0	0	0	0	0	0	0	0	0	0	0
		27	362.84	0	0	0	0	0	0	0	0	0	0	0	0	0	0	0	0	0	0	0	0	0	0	0	0	0	0	0	0	0	0	0	0	0	0	0	0	0	0	0	0	0	0	0	0	0	0
		28	366.7	0	0	0	0	0	0	0	0	0	0	0	0	0	0	0	0	0	0	0	0	0	0	0	0	0	0	0	0	0	0	0	0	0	0	0	0	0	0	0	0	0	0	0	84.4162	0	0
		29	370.56	0	0	0	0	0	0	0	0	0	0	0	0	0	76.5132	0	0	0	0	0	0	0	0	0	0	0	0	0	0	0	0	0	0	0	0	0	0	0	0	0	0	0	0	0	0	0	0
		30	374.42	0	0	0	0	0	0	0	0	0	0	0	0	0	0	0	0	0	0	0	0	0	0	0	0	0	0	0	0	0	0	0	0	0	0	0	0	0	0	0	0	0	0	0	0	0	0
		31	378.28	0	0	0	0	0	0	0	0	0	0	0	0	0	0	0	0	0	0	0	0	0	0	0	0	0	0	0	0	0	0	0	0	0	68.4128	0	0	0	0	0	0	0	0	0	0	0	0
		32	382.14	0	0	0	0	0	0	0	0	0	0	0	0	0	75.4073	0	0	0	0	0	0	0	0	0	0	0	0	0	0	0	0	0	0	0	0	0	0	0	0	0	0	78.789	0	0	0	0	0
		33	386	0	0	0	0	0	0	0	0	0	0	0	0	0	75.5499	0	0	0	0	0	0	0	0	0	0	0	0	0	0	0	0	0	0	0	0	0	0	0	0	0	0	0	0	0	0	0	0
		34	389.86	0	0	0	0	0	0	0	0	0	0	0	0	0	75.2895	0	0	0	0	0	0	0	0	0	0	0	0	0	0	0	0	0	0	78.1616	0	0	0	0	0	0	0	0	0	0	0	0	0
		35	393.72	0	0	0	0	0	0	0	0	0	0	0	0	0	75.4355	0	0	0	0	0	0	0	0	0	0	0	0	0	0	0	0	0	0	0	0	0	0	0	0	0	0	0	0	0	0	0	0
		36	397.58	0	0	0	0	0	0	0	0	0	0	0	0	0	73.6234	0	0	0	0	0	0	0	0	0	0	0	0	0	0	0	0	0	0	0	0	0	0	0	0	0	0	0	0	0	0	0	0
		37	401.44	0	0	0	0	106.729	0	0	0	0	0	0	0	0	77.8176	0	0	0	0	0	0	0	0	0	0	0	0	0	0	0	0	0	0	0	0	0	0	0	0	0	0	0	0	0	0	0	0
		38	405.3	0	0	0	0	0	0	0	0	0	0	0	0	0	77.3077	0	0	0	0	0	0	0	0	0	0	0	0	0	0	0	83.3769	0	0	0	0	0	0	0	0	0	0	0	0	0	0	0	0
		39	409.16	0	0	0	0	0	0	0	0	0	0	0	0	0	74.6921	0	0	0	0	0	0	0	0	0	76.5092	0	0	0	0	0	0	0	0	0	0	0	0	0	0	0	0	0	0	0	0	0	0
		40	413.02	0	0	0	0	0	0	0	0	0	0	0	0	0	78.5625	0	0	0	0	0	0	0	0	0	0	0	0	0	0	0	0	0	0	0	0	0	0	0	0	0	0	0	0	0	0	0	0
		41	416.88	0	0	0	0	0	0	0	0	0	0	0	0	0	76.3917	0	0	0	0	0	0	0	0	0	0	0	0	0	0	0	0	0	0	0	0	0	0	0	0	0	0	0	0	81.6366	0	0	0
		42	420.74	0	0	0	0	0	0	0	0	0	0	0	0	0	77.15	0	0	0	0	0	0	0	0	0	74.5596	0	92.4362	0	0	0	0	0	0	0	0	0	0	0	0	0	0	0	0	0	0	0	0
		43	424.6	0	0	0	0	0	0	0	0	0	0	0	0	0	72.6832	0	0	0	0	0	0	0	0	0	74.3514	0	0	0	0	0	0	0	0	0	0	0	0	0	0	0	0	0	0	0	0	0	0
		44	428.46	0	0	0	0	0	0	0	0	0	0	0	0	0	77.737	0	0	0	0	0	0	0	0	0	0	0	0	0	0	73.4204	0	0	0	0	74.1506	0	0	0	0	0	0	0	97.9967	0	0	0	0
		45	432.32	0	0	0	0	0	0	0	0	0	0	0	0	0	70.1509	0	0	0	0	0	0	0	0	0	0	0	0	0	0	0	0	0	0	0	0	0	0	0	0	0	0	0	0	0	0	0	0
		46	436.18	0	0	0	0	0	0	0	0	0	0	0	0	0	78.7693	0	0	0	0	0	0	0	0	0	74.9099	0	0	0	0	75.5291	0	0	0	0	0	0	0	0	0	0	0	0	0	0	0	0	0
		47	440.04	0	0	0	0	0	0	0	0	0	0	0	0	0	76.0114	0	76.7151	0	0	0	0	0	0	0	77.847	0	0	0	0	72.5291	78.3625	0	0	0	76.8243	0	0	0	0	0	0	0	0	0	0	0	0
		48	443.9	0	0	0	0	0	0	0	0	0	0	0	0	0	73.4723	0	0	0	0	0	0	0	0	0	74.7236	0	0	0	0	76.1259	0	0	0	0	0	0	0	0	0	0	0	0	0	0	0	0	0
		49	447.76	0	0	0	0	0	0	0	0	0	0	0	0	0	75.0066	0	0	0	0	0	0	0	0	0	71.6942	0	0	0	0	0	0	0	0	0	79.8212	0	0	0	0	0	0	0	0	0	0	0	0
		50	451.62	0	0	0	0	0	80.4433	0	0	0	0	0	0	0	78.4008	0	0	0	0	0	0	0	0	0	74.8116	0	0	0	0	72.1415	0	0	0	0	75.5431	0	0	0	0	0	0	0	0	77.7274	0	0	0
		51	455.48	0	0	0	0	0	0	0	0	0	0	0	0	0	73.9701	0	0	0	0	0	0	0	0	0	75.6373	0	0	0	0	0	0	0	0	0	77.8004	0	0	0	0	0	0	0	0	76.8246	0	0	0
		52	459.34	0	0	0	0	0	80.5419	0	0	0	0	0	0	0	75.3325	0	0	0	0	0	0	0	0	0	71.4357	0	0	0	0	0	0	0	0	0	73.0787	0	0	0	0	0	0	0	0	82.5964	0	0	0
		53	463.2	0	0	0	0	0	0	0	0	0	0	89.6381	0	0	74.0461	0	0	0	0	0	0	0	0	0	76.1955	0	0	0	0	77.4359	0	0	0	0	72.3174	0	0	0	0	0	0	0	0	75.9612	0	0	0
		54	467.06	0	0	0	0	0	75.9341	85.8447	0	0	0	0	0	0	73.5493	0	0	0	0	0	0	0	0	0	72.1553	0	0	0	0	71.7623	0	0	0	0	82.3769	0	0	0	0	0	0	0	0	79.7984	0	0	0
		55	470.92	0	0	0	0	0	71.4714	0	0	0	0	0	0	0	75.6844	0	0	0	0	0	0	0	0	0	0	0	0	0	0	0	0	0	0	0	0	0	0	0	0	0	0	0	0	78.3336	0	0	0
		56	474.78	0	0	0	0	0	0	0	0	0	0	0	0	0	74.2518	0	0	0	0	0	0	0	0	0	71.7579	0	0	0	0	79.5423	0	0	0	0	77.4253	0	0	0	0	0	0	0	0	76.6718	0	0	0
		57	478.64	0	0	0	0	0	0	0	0	0	0	0	0	0	76.3068	0	0	0	0	0	0	0	0	0	73.0297	0	0	0	0	0	0	0	0	0	80.4055	0	0	0	0	0	0	0	71.1234	73.4648	0	0	0
		58	482.5	0	0	0	0	0	82.3753	0	0	0	0	0	0	0	75.6495	0	0	0	0	0	0	0	80.6264	0	74.8588	0	0	0	0	73.3548	0	0	0	0	75.0973	0	0	0	0	0	0	0	0	74.7038	0	0	0
		59	486.36	0	0	0	0	0	76.1189	0	0	0	0	0	0	0	77.5942	0	0	0	0	0	0	0	78.1709	0	0	0	0	0	0	75.7071	0	0	0	0	76.3819	0	0	0	0	0	0	0	0	78.095	0	0	0
		60	490.22	0	0	0	0	0	78.3034	0	0	0	0	0	0	0	79.4855	0	0	0	0	0	0	0	79.2995	0	70.6566	0	0	0	0	79.2369	0	0	0	0	76.2354	0	0	0	0	0	0	0	0	80.7058	0	0	0
		61	494.08	0	0	0	0	0	80.9676	0	0	0	0	0	0	0	75.6799	0	0	0	0	0	0	0	78.7575	0	78.1888	0	0	0	0	75.7699	0	0	0	0	73.0854	0	0	0	0	0	0	73.7787	0	78.028	0	0	0
		62	497.94	0	0	0	0	0	74.7609	0	0	0	72.7934	0	0	0	79.0238	0	0	0	0	0	0	0	0	0	76.6237	0	0	0	0	74.5047	0	0	0	0	75.8458	0	0	0	0	0	0	0	0	78.2129	0	0	0
		63	501.8	0	0	0	0	0	75.6647	0	0	0	0	0	0	0	78.7267	0	0	0	0	0	0	0	0	0	74.6173	0	0	0	0	74.4173	0	0	0	0	74.4368	0	0	0	0	0	0	77.89	0	77.9352	0	0	0
		64	505.66	0	0	0	0	0	77.071	0	0	0	0	0	0	0	74.5546	0	0	0	0	0	0	0	0	0	72.7914	0	0	0	0	75.1255	0	0	0	0	73.105	0	0	0	0	0	0	71.9149	0	73.5156	0	0	0
		65	509.52	0	0	0	0	0	0	0	0	0	0	0	0	0	75.8854	0	0	0	0	0	0	0	72.6928	0	74.4323	0	0	0	0	75.9171	0	0	0	0	74.3787	0	0	0	0	0	0	0	0	69.8168	0	0	0
		66	513.38	0	0	0	0	0	72.045	0	0	0	0	0	0	0	78.0345	0	0	0	0	0	0	79.83	71.1279	77.3257	72.2527	0	0	0	0	77.9634	0	0	0	0	72.7341	0	0	0	0	0	0	78.6283	0	74.972	0	0	0
		67	517.24	0	0	0	0	0	73.7168	0	0	0	0	0	0	0	77.1857	0	0	0	0	0	0	0	0	0	72.6817	0	0	0	0	76.368	0	0	0	0	79.0523	0	0	0	0	0	0	72.9451	0	78.0835	0	0	0
		68	521.1	0	0	0	0	0	77.63	0	0	0	0	0	0	0	76.7401	0	0	0	0	0	0	0	82.4087	0	71.8615	0	0	0	0	70.9582	0	0	0	0	79.1445	0	0	0	0	0	0	0	0	74.8097	0	0	0
		69	524.96	0	0	0	0	0	74.6919	0	0	0	0	0	0	0	79.0676	0	0	0	0	0	0	0	0	0	69.9236	0	0	0	0	69.9169	0	0	0	0	75.2126	0	0	0	0	0	0	75.1937	0	73.6893	0	0	0
		70	528.82	0	0	0	0	0	77.5897	0	0	0	0	0	0	0	73.605	0	0	0	81.3089	0	0	0	75.3571	0	73.6775	0	0	0	0	72.8257	0	0	0	0	74.5614	0	0	0	0	0	0	79.2745	0	77.8723	0	0	0
		71	532.68	0	0	0	0	0	72.0876	0	0	0	0	0	0	0	75.4363	0	0	0	0	0	0	0	75.18	0	72.8128	0	0	0	0	74.2516	0	0	0	0	80.5276	0	0	0	0	74.9143	0	76.9118	0	78.7303	0	0	0
		72	536.54	0	0	0	0	0	75.8434	0	0	0	0	0	0	0	77.0467	0	0	0	0	0	0	0	73.4843	0	71.3382	0	0	0	0	70.3521	0	0	0	0	77.239	0	0	0	0	0	0	76.8088	0	78.3925	0	0	0
		73	540.4	0	0	0	0	0	77.978	0	0	0	0	0	0	0	75.792	0	0	0	0	0	0	0	0	74.0233	78.0651	0	0	0	0	76.7639	0	0	0	0	78.6745	0	0	0	77.8111	0	0	74.5889	0	75.82	0	0	0
		74	544.26	0	0	0	0	0	77.1703	0	0	0	0	0	0	0	76.2787	0	0	0	0	0	0	0	72.802	0	76.5314	0	0	0	0	76.3712	0	0	0	0	72.9208	0	0	0	0	76.6808	0	75.4703	0	78.5579	0	0	0
		75	548.12	0	0	0	0	0	73.8886	0	0	0	0	0	0	0	81.1243	0	0	0	0	0	0	0	77.8586	0	72.1225	0	0	0	0	75.2767	0	0	0	0	77.4608	0	0	0	0	0	0	74.1018	0	79.0425	0	0	0
		76	551.98	0	0	0	0	0	78.7016	0	0	0	0	0	0	0	77.0816	0	0	0	0	0	0	0	81.3241	0	73.7324	0	0	0	0	76.7515	0	0	0	0	74.2512	0	0	0	0	75.2803	0	80.4152	0	80.1189	0	0	0
		77	555.84	0	0	0	0	0	72.7515	0	0	0	0	0	0	0	77.9514	0	0	0	0	0	0	0	77.632	0	77.5849	0	0	0	0	74.5469	0	0	0	0	75.6336	0	0	0	72.934	0	0	0	0	72.2692	0	0	0
		78	559.7	0	0	0	78.3824	0	73.6008	0	0	0	0	0	0	0	76.2148	0	0	0	0	0	0	0	72.6303	0	74.3462	0	0	0	0	73.2825	0	0	75.7283	0	77.2008	0	0	0	0	78.8498	0	74.8548	0	0	0	0	0
		79	563.56	0	0	0	0	0	73.3996	0	0	0	0	0	0	0	78.8962	0	0	0	0	0	0	0	76.7253	0	74.9618	0	0	0	0	73.3648	0	0	0	0	78.6098	0	0	0	0	72.8157	0	0	0	77.7665	0	0	0
		80	567.42	0	0	0	0	0	68.7067	0	0	0	0	0	0	0	77.9367	0	0	0	0	0	0	0	80.0442	80.8815	71.414	0	0	0	0	73.8138	0	0	0	0	75.2491	0	0	0	70.2234	75.0889	0	76.653	0	75.0129	0	0	0
		81	571.28	0	0	0	0	0	77.9368	0	0	0	0	0	0	0	79.0113	0	0	0	0	0	0	0	74.7556	0	74.0832	0	0	0	0	81.8455	0	0	82.7293	0	72.7834	0	0	0	0	0	0	0	0	77.5198	0	0	0
		82	575.14	0	0	0	0	0	80.7237	0	0	0	0	0	0	0	72.1451	0	0	0	0	0	0	0	76.3337	81.0355	73.5397	0	0	0	0	75.2947	0	0	80.8191	0	74.6356	0	0	0	71.6724	71.4069	0	75.9781	0	74.1427	0	0	0
		83	579	0	0	0	0	0	71.3569	0	0	0	0	0	0	0	77.8056	0	0	0	0	0	0	0	77.6514	0	73.6018	0	0	0	0	71.5169	0	0	0	0	78.2069	0	0	0	72.2281	70.6157	0	79.9848	0	77.8642	0	0	0
		84	582.86	0	0	0	73.3953	0	76.7244	0	0	0	0	0	0	0	80.2506	0	0	0	0	0	80.0434	0	75.1823	74.8301	73.4763	0	0	0	0	73.4055	0	0	0	0	76.7754	0	0	0	72.5131	70.9753	0	77.721	0	73.6635	0	0	0
		85	586.72	0	0	0	73.027	0	70.7892	0	0	0	0	0	0	0	77.5942	0	0	0	0	0	73.833	0	68.5191	0	73.0013	0	0	0	0	78.2115	0	0	77.4339	0	79.0632	0	0	0	69.0341	75.7322	0	74.2954	0	74.9337	0	0	0
		86	590.58	0	0	0	72.3515	0	74.3672	0	0	0	0	0	0	0	74.4586	0	0	0	0	0	79.399	0	74.6316	0	73.484	0	0	0	0	75.6385	0	0	75.2416	0	75.5212	0	0	0	74.6326	76.6269	0	77.0987	0	74.3132	0	0	0
		87	594.44	0	0	0	74.7317	0	75.1742	0	0	0	0	0	0	0	76.6674	0	0	0	0	0	78.0109	0	78.84	0	73.4926	0	0	0	0	75.5521	0	0	0	0	78.1943	0	0	0	75.7886	76.758	0	0	0	77.6935	0	0	0
		88	598.3	0	0	0	0	0	72.7311	0	0	0	0	0	0	0	72.135	0	0	88.1068	0	0	0	0	71.2872	0	75.481	0	0	0	0	79.6376	0	0	75.9294	0	0	0	0	0	80.2203	72.7685	0	0	0	74.0858	0	0	0
		89	602.16	0	0	0	0	0	73.7636	0	0	0	0	0	0	0	82.1843	0	0	0	0	0	74.4515	0	75.3058	0	77.6369	0	0	0	0	78.4759	0	0	74.792	0	72.8265	0	0	0	73.9952	78.1741	0	76.3762	0	78.2718	0	0	0
		90	606.02	0	0	0	0	0	75.9233	0	0	0	0	0	0	0	79.5221	0	0	0	0	0	76.1923	0	75.9661	0	75.0151	0	0	0	0	76.7481	0	0	74.7443	0	74.8008	0	0	0	0	72.7879	0	75.2002	0	74.6177	0	0	0
		91	609.88	0	0	0	72.8811	0	76.7337	0	0	0	0	0	0	0	77.136	0	0	0	0	0	78.3419	0	73.0394	0	68.3963	0	0	0	0	71.5952	0	0	78.0354	0	75.282	0	0	0	0	71.7821	0	78.513	0	77.1384	0	0	0
		92	613.74	0	0	0	73.4375	0	76.245	0	0	0	0	0	0	0	75.8117	0	0	0	0	0	73.6549	0	75.0134	0	71.9152	0	0	0	0	79.3749	0	0	73.165	0	73.249	0	0	0	72.6715	72.6474	0	77.7835	0	75.4418	0	0	0
		93	617.6	0	0	0	0	0	77.8565	0	0	0	0	0	0	0	79.2038	0	0	0	0	0	73.5185	0	76.0707	0	77.0684	0	0	0	0	74.7094	0	0	79.4329	0	78.0406	0	0	0	72.5951	75.3677	0	77.569	0	80.5581	0	0	72.9126
		94	621.46	0	0	0	76.2364	0	78.4533	0	0	0	0	0	0	0	79.443	0	0	0	0	0	77.775	0	69.6603	0	77.0506	0	0	0	0	75.7254	0	0	73.3088	0	76.5859	0	73.3072	0	74.2684	75.3276	0	0	0	74.8528	0	0	0
		95	625.32	0	0	0	75.2067	0	76.3326	0	0	0	0	0	0	0	75.268	0	0	0	0	0	82.4031	0	78.797	0	70.6756	0	0	0	0	77.1211	0	0	73.1999	0	73.4477	0	0	0	76.4476	72.4152	0	0	0	76.2392	0	0	0
		96	629.18	0	0	0	74.0619	0	78.8418	0	0	0	0	0	0	0	78.9009	0	0	0	0	0	78.6414	0	73.9377	0	0	0	0	0	0	78.5307	0	0	74.6706	0	79.8678	0	0	0	78.0169	76.376	0	0	0	78.1349	0	0	0
		97	633.04	0	0	0	71.6025	0	74.9784	0	0	0	0	0	0	0	75.3207	0	0	0	0	0	75.9466	0	75.772	76.6163	75.1657	0	0	0	0	77.2136	0	0	77.8212	0	77.6886	0	0	0	75.3231	71.1308	0	0	0	82.5403	0	0	0
		98	636.9	0	0	0	0	0	70.8298	0	0	0	0	0	0	0	74.3841	0	0	0	0	0	79.3226	78.8602	81.4073	72.0774	76.9612	0	0	0	0	78.3664	0	76.2803	79.9932	0	74.6313	0	0	0	76.562	77.6824	0	0	0	78.1964	0	0	0
		99	640.76	0	0	0	0	0	75.0429	0	75.8213	0	0	0	0	0	0	0	0	0	0	0	78.5916	75.6884	72.7976	0	75.1295	0	0	0	0	73.5538	0	0	76.3222	0	75.2077	0	0	0	71.8106	70.22	0	0	0	74.3364	0	0	0
		100	644.62	0	0	0	76.022	0	75.8749	0	0	0	0	0	0	0	75.8349	0	0	0	0	0	76.3621	0	74.9463	0	0	0	0	0	0	78.0818	0	0	76.6483	0	74.4514	0	76.592	0	79.1273	72.8913	0	0	0	72.0588	0	0	0
		101	648.48	0	0	0	77.3898	0	73.1977	0	74.0594	0	0	0	0	0	77.3868	0	0	0	0	0	74.3944	79.5103	77.9151	0	0	0	0	0	0	71.158	0	0	81.8588	0	76.7201	0	0	0	74.6555	74.7426	0	0	0	72.6311	0	0	0
		102	652.34	0	0	0	76.9567	0	73.7679	0	74.2618	0	0	0	0	0	78.1941	0	0	0	0	0	72.6436	0	79.1268	0	73.1394	0	0	0	0	74.0094	0	0	75.8353	0	74.3433	0	0	0	74.4475	70.9528	0	80.6303	0	76.166	0	0	0
		103	656.2	0	0	0	0	0	74.5664	0	71.8816	0	0	0	0	0	76.674	0	0	0	0	0	82.9031	0	71.9104	72.783	0	0	0	0	0	71.7884	0	0	76.9664	0	68.2238	0	0	0	72.6274	72.6474	0	0	0	77.2534	0	0	0
		104	660.06	0	0	0	71.8678	0	74.617	0	0	0	0	0	0	0	79.4121	0	0	0	0	0	74.6702	77.6594	77.113	0	72.7173	0	0	0	0	75.1412	0	0	72.068	0	78.4596	0	74.0491	0	75.6649	73.6221	0	0	0	76.326	0	103.337	0
		105	663.92	0	0	0	80.6134	0	72.8737	0	0	0	0	0	0	0	75.1807	0	0	0	0	0	77.6407	0	78.8976	0	0	0	0	0	0	74.6633	0	0	74.0347	0	77.3817	0	0	0	82.0028	71.0266	0	80.2073	0	73.8436	0	0	0
		106	667.78	0	0	0	80.8006	0	73.4621	0	73.1851	0	0	0	0	0	78.3937	0	0	0	0	0	72.366	73.3956	0	0	0	0	0	0	0	78.899	0	0	76.7291	0	74.8972	0	70.4144	0	76.8909	72.0947	0	0	0	77.2561	0	0	0
		107	671.64	0	0	0	74.7583	0	72.4197	0	66.2728	0	0	0	0	0	75.1033	76.7228	0	0	0	0	76.0843	0	0	0	0	0	0	0	0	72.2041	0	0	78.3883	0	77.2393	0	76.7666	0	75.4788	79.4589	0	0	0	75.8786	0	0	0
		108	675.5	0	0	0	79.1371	0	70.5744	0	71.9845	0	0	0	0	0	75.7304	0	0	0	0	0	74.1947	70.9781	75.9288	0	0	0	0	0	0	77.539	0	0	77.9323	0	74.484	0	73.7209	0	69.7598	74.0312	0	0	0	77.6382	0	0	0
		109	679.36	0	0	0	0	0	75.8391	0	0	0	0	0	0	0	77.1823	0	0	0	0	0	76.7015	76.5213	0	0	75.2917	0	0	0	0	73.8849	0	0	86.5404	0	83.8682	0	80.5894	0	75.7664	73.657	0	0	0	80.1662	0	0	0
		110	683.22	0	0	0	0	0	68.9758	0	74.2502	0	0	0	0	0	74.601	0	0	0	0	0	77.7146	74.2293	73.5733	0	67.3006	0	0	0	0	77.9449	0	0	82.4849	0	75.9663	0	74.5697	0	69.7614	75.1134	0	0	0	79.7556	0	0	0
		111	687.08	0	0	0	0	0	75.1943	0	74.5252	0	0	0	0	86.6806	75.2812	0	0	0	0	0	72.5972	74.5598	76.9684	0	0	0	0	0	0	74.8893	0	0	77.6588	0	76.2721	0	79.6402	0	73.8308	0	0	0	0	77.0729	0	0	0
		112	690.94	0	0	0	0	0	76.5816	0	73.8361	0	0	0	0	0	70.9592	0	0	0	0	0	74.9113	72.9618	76.6769	0	0	0	0	0	0	74.1129	0	0	79.7137	0	76.6709	0	0	0	73.6161	75.6822	0	75.7488	0	79.4893	0	0	0
		113	694.8	0	0	0	0	0	74.0253	0	69.6385	0	0	0	0	0	78.5935	0	0	0	0	0	74.1899	70.5542	78.4449	0	0	0	0	0	0	74.7767	0	73.7445	72.4226	0	75.888	0	0	0	71.7898	0	0	72.0845	0	76.7212	0	0	0
		114	698.66	0	0	0	76.0246	0	78.628	0	72.2868	0	0	0	0	0	82.7077	0	0	0	0	0	76.1549	76.3773	0	0	0	0	0	0	0	76.2939	0	0	75.8821	0	79.6177	0	78.4448	0	78.2617	74.4578	0	0	0	72.92	0	0	0
		115	702.52	0	0	0	78.9028	0	76.8871	0	70.2277	0	0	0	0	0	78.2303	0	0	0	0	0	72.871	71.2362	0	0	0	0	0	0	0	78.8977	0	0	74.5199	0	79.5493	0	0	0	87.7798	75.9704	0	0	0	74.0766	0	0	0
		116	706.38	0	0	0	76.9531	0	80.024	0	72.7968	0	0	0	0	0	72.8952	0	0	0	0	0	79.3632	68.119	78.4437	0	0	0	0	0	0	73.7182	0	0	79.6331	0	75.1133	0	73.9471	0	77.0691	75.4547	0	0	0	71.7625	0	0	0
		117	710.24	69.9605	0	0	0	0	69.5945	0	71.2218	0	0	0	0	0	81.2493	0	0	0	0	0	76.6128	74.0998	74.2947	0	0	0	0	0	0	77.0381	0	0	73.4157	0	76.3142	0	0	0	72.2665	70.5361	0	0	0	75.1423	0	0	0
		118	714.1	0	0	0	74.9863	0	76.6355	0	69.3584	0	0	0	0	0	70.5856	0	0	0	0	0	0	71.9502	75.031	0	0	0	0	0	0	72.5156	0	0	75.5852	0	75.2969	0	82.4925	0	72.7994	73.0775	0	75.7631	0	76.5506	0	0	0
		119	717.96	0	0	0	76.0664	0	79.1756	0	77.1613	0	0	0	0	0	77.7208	0	0	0	0	0	78.5337	78.507	77.2938	0	0	0	0	0	0	68.7894	0	0	81.7422	0	77.171	0	76.4104	73.5436	73.1227	76.2137	0	0	0	77.5889	0	0	0
		120	721.82	0	0	0	73.6311	0	72.4273	0	72.6922	0	0	0	0	0	74.6331	0	0	0	0	0	79.1469	71.1094	81.2639	0	0	0	0	0	0	77.2513	0	0	75.7072	0	73.666	0	0	0	74.8389	0	0	73.083	0	77.1624	0	0	0
		121	725.68	0	0	0	70.8319	0	79.0935	0	71.0992	0	0	0	0	0	76.9033	0	0	0	0	0	73.9493	78.1031	74.7881	0	68.6567	0	0	0	0	79.6426	0	0	76.8877	0	80.9934	0	0	0	78.2473	0	0	75.3673	0	80.7308	0	0	0
		122	729.54	0	0	0	78.0878	0	75.8905	0	0	0	0	0	0	0	76.0976	0	0	0	0	0	0	75.6398	71.3998	0	0	0	0	0	0	79.3709	0	0	77.3529	73.4968	80.8597	0	78.376	74.6465	74.5438	0	0	0	0	75.7956	0	0	0
		123	733.4	0	0	0	76.8105	0	75.533	0	0	0	0	0	0	0	80.8958	0	0	0	0	0	0	77.765	79.4486	0	0	0	0	0	0	75.3989	0	0	78.7949	0	74.8441	0	0	0	72.9557	72.2216	0	74.5334	0	74.9012	0	0	0
		124	737.26	0	0	0	72.7666	0	76.017	0	0	0	0	0	0	0	0	0	0	0	0	0	0	74.4502	79.1948	0	0	0	0	0	0	76.9773	0	0	75.9067	0	71.7027	0	0	0	74.2157	67.7481	0	0	0	75.0902	0	0	0
		125	741.12	0	0	0	77.6184	0	71.823	0	0	0	0	0	0	0	73.9281	0	0	0	0	0	0	76.5169	82.0867	0	0	0	0	0	0	0	0	0	74.0596	0	73.0531	0	0	0	73.6615	0	0	0	0	79.3402	0	0	0
		126	744.98	0	0	0	73.4674	0	77.4186	0	0	0	0	0	0	0	0	0	0	0	0	0	73.716	69.8183	0	0	0	0	0	0	0	75.6471	0	0	0	0	76.7076	0	0	76.6373	72.3408	0	0	0	0	73.5249	0	0	0
		127	748.84	0	0	0	76.1995	0	72.3687	0	0	0	0	0	0	0	80.7882	0	0	73.6984	0	0	0	71.5567	0	0	0	0	0	0	0	70.5147	0	0	76.6702	0	75.5056	0	0	71.088	75.544	72.3105	0	0	0	77.512	0	0	0
		128	752.7	0	0	0	76.3768	0	74.4686	0	0	0	0	0	0	78.5168	76.8478	0	0	0	0	0	0	77.1078	75.049	0	72.915	77.5812	0	0	0	79.7805	0	0	77.9929	0	76.8658	0	0	0	74.7104	0	0	0	0	76.0434	0	0	0
		129	756.56	0	0	0	85.4005	0	80.5829	0	0	0	0	0	0	0	79.0446	0	0	0	0	0	0	74.2233	74.3962	0	70.4511	0	0	0	0	70.9067	0	0	0	0	77.7803	0	0	71.2659	71.7031	0	0	74.4223	0	71.3437	0	0	0
		130	760.42	0	0	0	75.964	0	76.1057	0	0	0	0	0	0	0	77.205	0	0	0	0	0	0	74.8878	80.7813	0	0	0	0	0	0	74.8752	0	0	0	79.1221	78.2646	0	0	73.3076	75.9661	76.5391	0	76.4705	0	79.7985	0	0	0
		131	764.28	0	0	0	74.7214	0	76.0983	0	0	0	0	0	0	0	75.4949	0	0	0	0	0	0	76.5908	0	0	69.2451	0	0	0	0	74.902	0	0	0	0	77.7119	0	0	73.1726	75.2112	72.9683	0	0	0	76.702	0	0	0
		132	768.14	0	0	0	75.3875	0	74.1464	0	0	0	0	0	0	0	72.0037	0	0	0	0	0	0	75.3265	75.588	0	0	0	0	0	0	75.5322	0	0	0	0	77.0676	0	0	73.8519	76.0725	77.5946	0	0	0	80.1018	0	0	0
		133	772	0	0	0	80.2934	0	75.2225	0	0	0	0	0	0	0	76.4377	0	0	0	0	0	0	67.7116	78.3729	0	0	0	0	0	0	74.0074	0	0	0	76.3823	73.5023	0	0	71.1496	76.1421	0	0	0	0	77.2502	0	0	0
		134	775.86	0	0	0	78.7354	78.7896	78.9579	0	0	0	0	0	0	0	79.0869	0	0	0	0	0	0	74.2415	73.8397	0	0	0	0	0	0	78.5526	0	0	0	0	79.1347	0	0	72.7741	69.8455	77.5281	0	73.8539	0	73.1511	0	78.194	0
		135	779.72	0	76.7833	0	73.4857	76.8942	72.2705	0	0	0	0	0	0	0	75.6534	0	0	0	0	0	0	76.6636	77.6315	0	0	0	0	0	0	77.5474	0	0	0	74.3838	76.5306	0	0	71.324	72.1665	75.9082	0	81.4425	0	73.7363	0	0	0
		136	783.58	0	0	0	82.0496	0	71.6279	0	0	0	0	0	0	0	74.2783	0	0	0	0	0	0	76.0028	78.0835	0	0	0	0	0	0	76.5836	0	0	0	67.5886	78.4438	0	0	75.0534	75.4424	0	0	75.061	0	0	0	0	0
		137	787.44	0	0	0	76.5227	74.052	81.5937	0	0	0	0	0	0	0	77.0692	0	0	0	0	0	72.0152	76.2183	79.301	0	0	0	0	0	0	76.6673	0	0	0	77.2738	79.566	0	0	68.0014	74.5498	73.3009	0	77.014	0	81.6583	0	0	0
		138	791.3	0	0	0	0	74.1837	77.8721	0	0	0	0	0	0	0	84.1615	0	0	0	0	0	0	75.8998	78.6862	0	78.328	0	0	0	0	75.8209	0	0	0	76.864	74.5105	0	0	71.7642	71.3649	74.5587	0	78.3946	0	76.3909	0	0	0
		139	795.16	0	0	0	74.2692	0	70.1392	0	0	0	0	0	0	0	80.5101	0	0	0	0	0	75.4347	80.0722	77.3484	0	75.8384	0	0	0	0	71.4787	0	0	0	74.3557	75.8178	0	0	71.5548	70.8927	75.7916	0	0	0	0	0	0	0
		140	799.02	0	0	0	74.8247	76.5069	73.3769	0	0	0	0	0	0	0	77.687	0	0	0	0	0	0	71.9936	76.0603	0	75.8779	0	0	0	0	75.416	0	0	0	0	79.4567	0	73.4178	75.3941	77.5528	74.1572	0	73.9132	0	77.217	0	0	0
		141	802.88	0	0	0	75.9602	76.1684	72.8503	0	0	0	0	0	0	0	77.5327	0	0	0	0	0	0	72.5529	0	0	73.0002	0	0	0	0	73.3947	0	0	0	73.5378	75.4962	0	0	72.2345	73.9126	75.9641	0	74.2568	0	0	0	0	0
		142	806.74	0	0	0	0	68.9385	0	0	0	0	0	0	0	0	80.0178	0	0	0	71.7439	0	77.3529	73.4663	0	0	73.1321	0	0	0	0	77.1253	0	0	0	79.5298	74.8925	0	0	73.0875	78.3198	77.7965	0	75.773	0	0	0	0	0
		143	810.6	0	0	0	79.3282	77.1088	73.4075	0	0	0	0	0	0	0	76.1828	0	0	0	72.0502	0	77.2703	77.1515	0	0	75.4141	0	0	0	0	76.3997	0	0	0	75.6225	78.197	0	0	0	75.5634	0	0	76.9212	0	0	0	0	0
		144	814.46	0	0	0	77.6111	73.3618	0	0	0	0	0	0	0	0	71.2703	0	0	0	72.4741	0	0	79.8915	0	0	76.0522	0	0	0	0	76.3457	0	0	0	0	76.9254	0	0	0	72.5534	74.6608	0	75.9	0	0	0	0	0
		145	818.32	0	0	0	75.2275	73.1719	70.8859	0	0	0	0	0	0	0	82.3642	0	0	0	0	0	74.0242	81.1472	0	0	0	0	0	0	0	80.5297	0	0	76.9353	80.98	73.4679	0	0	0	72.0961	75.2707	0	79.9083	0	0	0	0	0
		146	822.18	82.9039	0	0	75.7136	78.5681	0	0	0	0	0	0	0	0	79.7936	0	0	0	0	0	80.2627	79.8338	0	0	75.2571	0	0	0	0	76.6612	0	0	0	74.3899	80.5844	0	0	69.4035	66.6	74.5654	0	82.3439	0	81.9385	0	0	0
		147	826.04	0	0	0	78.1362	0	0	0	0	0	0	0	0	0	76.0892	0	0	0	0	0	78.1533	78.8566	75.3371	0	0	0	0	0	0	80.6128	0	0	0	75.0614	79.671	0	0	0	75.9523	72.3548	0	74.9221	0	73.637	0	0	0
		148	829.9	73.1183	0	0	76.0829	75.2771	81.8536	0	0	0	0	0	0	0	79.9757	0	0	0	0	0	76.7051	76.8876	0	0	0	0	0	0	0	74.351	0	0	0	75.7447	76.0084	0	0	0	77.6029	78.5382	0	73.4442	0	0	0	0	0
		149	833.76	76.3605	0	0	75.6765	74.6148	77.05	0	0	0	0	0	0	0	76.7106	0	0	0	0	0	76.5712	76.524	0	0	0	0	0	0	0	74.7363	0	0	0	0	73.5865	0	0	0	77.1648	73.0118	0	73.222	0	0	0	0	0
		150	837.62	75.0229	0	0	76.9837	83.2492	0	0	0	0	0	0	0	0	74.0436	0	0	0	0	0	76.6896	71.4407	0	0	0	0	0	0	0	75.7811	0	0	0	0	71.888	0	0	0	74.8759	0	0	73.2261	0	0	0	0	0
		151	841.48	0	0	0	76.4738	72.1144	0	0	0	0	80.6208	0	0	0	77.2669	0	0	0	0	0	72.366	73.5224	75.1016	0	71.9027	0	0	0	0	77.0046	0	0	0	73.11	78.0634	0	0	0	74.665	75.9991	0	76.6684	0	0	0	0	0
		152	845.34	72.6721	0	0	70.8525	0	74.6717	0	0	0	0	0	0	0	74.001	0	0	0	0	0	76.114	73.0096	0	0	0	0	0	0	0	75.7174	0	90.9434	0	0	74.8506	0	0	0	72.6715	0	0	75.6189	0	0	0	72.7444	0
		153	849.2	76.3533	0	0	102.921	0	0	0	71.6127	0	0	0	0	0	79.7499	0	0	0	0	0	76.7897	72.0128	0	0	0	0	0	0	0	73.6586	0	0	0	75.6965	71.4288	0	0	0	72.6716	76.1987	0	78.3157	0	76.7988	0	0	0
		154	853.06	75.5665	0	0	76.6155	0	71.4328	0	75.6837	0	0	0	0	0	82.8946	0	0	0	70.8925	0	79.7955	80.7793	72.5421	0	0	0	0	0	0	75.8046	0	0	0	76.5002	73.2506	0	0	0	74.6787	71.7246	0	75.5008	0	0	0	0	0
		155	856.92	73.7885	0	0	74.6144	0	74.6428	0	70.3031	0	0	0	0	0	0	0	0	0	79.7285	0	71.7734	77.5197	75.7412	0	0	0	0	0	0	77.0183	0	0	0	0	79.1558	0	0	0	76.2876	0	0	78.634	0	0	0	0	0
		156	860.78	78.8876	0	0	78.3641	0	0	0	71.5486	0	0	0	0	0	74.412	0	0	0	0	0	76.3919	80.7189	76.5803	0	0	0	0	0	0	72.2842	0	0	0	0	78.0514	0	0	0	72.1968	72.5838	0	71.7321	0	0	0	0	0
		157	864.64	76.0315	0	0	72.399	0	78.5976	0	74.2832	0	0	0	0	0	78.4157	0	0	0	0	0	80.4377	77.342	77.2985	0	0	0	0	0	0	81.9095	0	0	0	0	76.5751	0	0	0	71.6705	0	0	74.4723	0	0	0	0	0
		158	868.5	77.9583	0	0	70.1114	0	0	0	0	0	0	0	0	0	69.7587	0	0	0	0	0	78.0088	71.9147	81.3837	0	0	0	0	0	0	79.1064	0	0	0	0	74.7119	0	74.2319	72.3613	78.7233	75.4507	0	72.8149	0	77.5207	0	0	0
		159	872.36	77.2143	0	0	78.1768	0	0	0	75.2819	0	74.3313	0	0	0	72.753	0	0	0	0	0	79.2313	74.9907	78.8712	0	0	0	0	0	0	79.0195	0	0	0	76.8793	76.9575	0	0	0	80.5481	72.3745	0	78.0201	0	0	0	0	0
		160	876.22	0	0	0	70.0296	0	0	0	0	0	0	0	0	0	0	0	0	0	0	0	74.4015	75.0519	0	0	0	0	0	0	0	77.7115	0	0	0	0	74.2991	0	0	0	72.0043	74.8281	0	76.4864	0	78.6348	0	0	0
		161	880.08	0	0	0	73.9048	0	0	0	73.4784	0	0	0	0	0	75.2219	0	0	0	0	0	74.2856	74.4368	75.5108	0	0	0	0	0	0	73.7708	0	0	0	75.2222	103.453	0	0	0	72.5929	77.232	0	77.0549	0	0	0	0	0
		162	883.94	0	0	0	75.5448	0	0	0	76.0786	0	87.3567	0	0	0	78.0558	0	0	0	0	0	75.8869	76.1139	0	0	0	0	0	0	0	75.7533	0	0	75.377	0	72.879	0	0	0	73.35	0	0	81.7061	0	0	0	71.5733	0
		163	887.8	0	0	0	0	74.6835	0	0	72.5087	0	0	0	0	0	76.7566	0	0	0	0	0	75.5617	71.2169	78.8668	0	0	0	0	0	0	70.5307	0	0	0	0	77.6173	0	0	0	74.0673	75.4642	0	73.743	0	0	0	0	0
		164	891.66	74.3148	0	0	74.3021	0	0	0	74.4682	0	0	0	0	0	75.7284	0	0	0	0	0	72.9337	73.9907	0	0	0	0	0	0	0	79.8552	0	0	72.6886	0	78.9534	0	0	0	72.1329	0	80.3756	75.1176	0	0	0	0	0
		165	895.52	74.4628	0	0	75.0674	0	0	0	77.2559	0	0	0	0	0	79.7012	0	0	0	0	0	71.636	70.0095	72.3876	0	0	0	0	0	0	79.3424	0	0	0	0	77.3373	0	0	0	70.4506	0	0	74.9866	0	0	0	0	0
		166	899.38	72.3084	0	0	76.4188	0	0	0	0	0	0	0	0	0	75.4484	0	0	0	0	0	71.8656	77.2582	75.265	0	0	0	0	0	0	76.4936	0	0	0	0	78.7734	0	0	0	71.0269	0	0	78.3752	0	0	0	0	0
		167	903.24	74.8855	0	0	73.1342	0	0	0	76.197	0	0	0	0	0	82.559	0	0	0	0	0	73.0982	80.6734	0	0	0	0	0	0	0	77.7822	0	0	78.2826	0	79.8482	0	0	0	76.8017	0	0	74.9059	0	75.1614	0	0	0
		168	907.1	74.1585	0	0	77.3664	0	73.5717	0	76.6927	0	0	0	0	0	78.3278	0	0	0	0	0	77.3916	73.5928	76.3129	0	0	0	0	0	82.9747	76.5834	0	0	81.3167	0	76.7528	0	0	0	72.7974	67.1579	0	76.1277	0	0	0	0	0
		169	910.96	0	0	0	71.1025	0	0	0	74.3971	0	0	0	0	0	77.4098	0	0	0	0	0	0	76.1151	73.7428	0	0	0	0	0	0	0	0	0	80.3821	0	76.3049	0	0	0	72.3133	80.1222	0	75.7342	0	73.5888	0	0	0
		170	914.82	72.5252	0	0	74.2862	0	76.6384	0	73.4808	0	0	0	0	0	75.8436	0	0	0	0	0	71.0244	80.0088	80.1991	0	0	0	0	0	0	75.5346	0	0	75.5147	0	79.2008	0	0	0	71.4169	73.2768	0	0	0	0	0	0	0
		171	918.68	73.2803	0	0	75.2324	0	0	0	78.5241	0	0	0	0	0	75.257	0	0	0	0	0	72.7409	70.9096	0	0	0	0	0	0	0	74.8735	0	0	76.1162	0	77.4701	0	0	0	77.4714	0	0	73.8495	0	79.0261	0	0	0
		172	922.54	0	0	0	0	0	0	0	74.3021	0	0	0	0	0	74.882	0	0	0	0	0	74.04	75.0077	0	0	0	0	0	0	0	0	0	0	0	0	77.8131	0	0	0	0	75.8608	0	76.871	0	0	0	0	0
		173	926.4	0	0	0	0	0	76.1306	0	71.8882	0	0	0	0	0	74.8584	0	0	0	0	0	71.4883	76.468	73.5354	0	0	0	0	0	0	75.4964	0	0	76.175	0	75.4525	0	0	0	71.6661	0	0	72.8394	0	74.4675	0	0	0
		174	930.26	71.1002	0	0	75.5207	0	0	0	0	0	0	0	0	0	76.1353	0	0	0	0	0	0	76.958	0	0	0	0	0	0	0	81.8628	0	0	77.481	0	75.8268	0	76.9107	69.2832	73.8339	0	0	78.0644	0	80.2943	0	0	0
		175	934.12	0	0	0	80.7183	0	76.489	0	76.746	0	0	0	0	0	74.0724	0	0	0	0	0	69.6039	73.3648	77.3536	0	0	0	0	0	75.1482	70.797	0	0	75.9791	0	81.8011	0	0	0	76.7003	0	0	76.4065	0	0	0	0	0
		176	937.98	0	0	0	75.52	0	0	0	74.8018	0	0	0	0	0	0	0	0	0	0	0	70.1366	72.5936	0	0	0	0	0	0	74.2979	76.2335	0	0	75.9485	0	79.4862	0	0	0	0	0	0	77.484	0	76.0709	75.7302	0	0
		177	941.84	0	0	0	75.2344	0	0	0	0	0	0	0	0	0	76.1129	0	0	0	0	0	0	72.0418	0	0	0	0	0	0	0	0	76.6563	0	79.1232	0	75.3669	0	0	0	78.6999	72.0405	0	75.0311	0	76.7809	0	0	0
		178	945.7	0	0	0	78.3691	0	0	0	0	0	0	0	0	0	80.5197	0	0	0	72.1236	0	71.5385	77.4476	76.7035	0	0	0	0	0	0	0	0	0	75.5725	0	79.2216	0	0	68.7263	72.7115	0	0	78.7216	0	0	0	0	0
		179	949.56	0	0	0	75.2075	0	0	0	0	0	0	0	0	0	76.6018	0	0	0	0	0	0	72.1358	0	0	0	0	0	0	81.2592	75.4397	0	0	73.4046	0	77.4401	0	0	0	70.8058	71.0117	0	76.1663	0	0	75.7049	0	0
		180	953.42	0	0	0	73.2108	0	0	0	0	0	0	0	0	0	79.0919	0	0	0	0	0	0	68.7465	0	0	0	0	0	0	0	0	0	0	77.739	0	75.7459	0	0	0	74.5781	76.7569	0	71.2901	0	79.7982	0	0	0
		181	957.28	0	0	0	75.0495	0	74.6929	0	0	0	0	0	0	0	80.4307	0	0	0	0	0	0	0	0	0	0	0	0	0	0	75.5683	0	0	75.82	0	75.2817	0	73.8703	75.0783	74.7405	0	0	0	0	78.1512	0	0	0
		182	961.14	0	0	0	77.1319	0	75.1825	0	0	0	0	0	0	90.9869	76.0385	0	0	0	75.9542	0	0	69.7088	75.8249	0	0	0	0	0	0	75.5001	0	0	74.577	0	83.6156	0	0	72.9148	78.8035	77.9381	0	74.9377	0	0	0	0	0
		183	965	0	0	0	76.2739	0	73.2325	0	0	0	0	0	0	0	73.0997	0	0	0	0	0	0	72.489	0	0	0	0	0	0	0	75.7631	0	0	80.8567	0	74.8111	0	0	0	82.4767	72.1471	0	80.3704	0	0	0	77.8722	0
		184	968.86	0	0	0	80.4137	0	0	0	0	0	0	0	0	0	77.1285	0	0	0	0	0	0	66.3517	78.9194	0	0	0	0	0	0	0	0	0	74.871	0	72.1141	0	75.1926	0	0	80.2301	0	0	0	0	0	0	0
		185	972.72	0	0	0	79.8606	0	0	0	0	0	0	0	0	0	75.6327	0	0	0	0	0	0	73.5812	0	0	0	0	0	0	0	0	0	0	74.5042	0	82.9223	0	0	0	75.0458	78.8891	0	0	0	0	0	82.4229	0
		186	976.58	0	0	0	73.7547	73.4275	73.752	0	0	0	0	0	0	0	76.5019	0	0	0	0	0	0	71.2792	79.5884	0	0	0	0	0	0	72.5182	0	0	82.2319	0	72.9229	0	0	0	73.026	73.6048	0	77.3836	0	0	80.0434	0	0
		187	980.44	0	0	0	75.9967	0	75.1375	0	0	0	0	0	0	0	75.3093	0	0	0	0	0	0	80.5973	78.7164	0	0	0	0	0	0	0	0	0	75.6585	0	73.6412	0	77.1726	0	76.4873	68.9385	0	0	0	0	75.5519	0	0
		188	984.3	0	0	0	79.3495	71.2204	0	0	80.4405	0	0	0	0	0	71.9411	0	0	0	74.5831	0	0	70.9717	0	0	0	0	0	0	0	0	0	0	76.7947	0	77.4236	0	0	0	72.527	76.9542	0	80.2087	0	0	72.4113	73.8867	0
		189	988.16	0	0	0	79.0967	72.4865	0	0	73.8358	0	0	0	0	0	76.4553	0	0	0	0	0	72.7776	72.4861	78.4444	0	0	0	0	0	0	71.2104	0	0	70.0092	0	76.9018	0	0	76.295	76.3904	79.2915	0	0	0	0	78.1771	72.6893	0
		190	992.02	0	0	0	74.7005	71.6202	76.126	0	78.3033	0	0	0	0	0	78.8557	0	0	0	0	0	0	74.374	0	0	70.171	0	0	0	0	0	0	0	72.4882	0	78.2206	0	0	0	0	74.0815	0	0	0	0	73.9244	0	0
		191	995.88	74.3791	0	0	74.4223	75.5266	77.6795	0	0	0	0	0	0	0	76.3102	0	0	0	0	0	0	72.9965	0	0	67.9238	0	0	0	80.7516	79.6996	0	0	75.5046	0	79.438	0	0	0	73.1675	77.6412	0	0	0	76.8763	75.8483	0	0
		192	999.74	0	0	0	79.2554	0	0	0	0	0	0	0	0	0	82.5714	0	0	0	0	0	74.0396	73.1678	0	0	0	0	0	0	74.8358	75.6955	0	0	72.6135	0	77.0831	0	0	0	76.826	71.7614	0	0	0	77.9756	72.2668	0	0
		193	1003.6	0	0	0	79.3195	76.0439	75.9005	0	0	0	0	0	0	0	73.9481	0	0	0	0	0	0	69.1331	79.1936	0	0	0	0	0	77.2595	0	0	0	75.5336	0	85.1691	0	77.3716	0	79.9632	76.8169	0	0	0	0	75.5164	0	0
		194	1007.46	0	0	0	75.8447	75.9106	73.6853	0	72.3915	0	0	0	0	0	77.8206	0	0	0	76.9101	0	75.8317	71.6769	76.7344	0	0	0	0	0	76.4974	70.3583	0	0	74.8694	0	79.6221	0	0	0	70.4212	72.7346	0	80.5025	74.0718	0	78.3577	0	0
		195	1011.32	0	0	0	78.6925	71.6597	73.4463	0	69.0097	0	0	0	0	71.0543	77.569	0	0	0	0	0	75.5275	73.7014	77.2206	0	73.4825	0	0	0	77.6217	77.8077	0	0	73.6357	0	77.6295	0	71.7653	0	71.9127	73.951	0	0	0	0	78.0301	0	0
		196	1015.18	0	0	0	75.4824	68.621	74.9455	0	72.4035	0	0	0	0	0	76.1946	0	0	0	71.8056	0	75.2064	72.7215	81.7467	0	0	0	0	0	75.4132	74.2027	0	0	76.442	0	75.3999	0	0	0	78.9959	0	0	0	0	0	80.738	0	0
		197	1019.04	0	0	0	79.925	73.7935	72.6504	0	0	0	0	0	0	0	0	0	0	0	0	0	0	70.1012	0	0	73.9626	0	0	0	0	79.1271	0	0	77.4157	0	79.1472	0	0	0	74.3077	80.7423	0	0	0	0	73.0958	0	0
		198	1022.9	0	0	0	82.1819	75.1739	76.1998	0	69.221	0	0	0	0	0	78.0492	0	0	0	0	0	0	70.0639	78.7897	0	71.6716	0	0	0	79.7442	81.0521	0	0	71.8984	0	82.106	0	72.896	0	70.4949	0	0	0	0	0	74.8266	0	0
		199	1026.76	0	0	0	82.3155	71.3302	78.386	0	0	0	0	0	0	0	73.8006	0	0	0	73.4865	0	70.1282	72.7882	0	0	77.4531	0	0	0	73.1318	0	0	0	76.6755	0	73.8639	79.4763	75.4739	0	75.4853	0	0	82.0771	75.4185	0	78.0576	73.5616	0
		200	1030.62	0	0	0	79.3145	69.8659	71.7271	0	0	0	0	0	0	0	73.5193	0	0	0	0	0	74.0782	71.0871	78.5118	78.9252	78.1397	0	0	0	77.2889	79.201	0	0	74.0765	0	76.6681	0	69.4072	0	70.5345	0	0	0	0	0	78.5216	71.6931	0
		201	1034.48	0	0	0	78.0516	74.0879	73.857	0	0	0	0	0	0	0	73.6325	0	0	0	0	0	75.0727	71.7767	73.3668	0	75.5728	0	0	0	78.6501	0	0	0	78.661	0	78.3758	81.9643	72.299	0	70.993	0	0	80.3646	0	0	76.8335	74.3459	0
		202	1038.34	0	0	0	71.2805	73.4216	75.697	0	72.9376	0	0	0	0	0	74.2118	0	0	0	73.096	0	75.4629	73.1554	72.7972	0	78.2263	0	0	0	81.5679	77.9388	0	0	0	0	74.8855	0	76.2922	0	72.5225	0	0	74.3739	0	0	74.3947	0	0
		203	1042.2	0	0	0	80.0447	74.3947	92.2877	0	0	0	0	0	0	0	74.4967	0	0	0	0	0	73.129	76.2058	74.172	0	72.0459	0	0	0	75.9001	78.3691	0	0	80.0191	0	79.6966	0	74.9583	0	73.3074	0	0	78.2064	73.8444	0	74.4683	74.8581	0
		204	1046.06	0	0	0	77.0558	73.9421	77.5977	0	0	0	0	0	0	0	74.5054	67.0889	0	0	0	68.5434	76.9285	0	75.2263	0	70.5336	0	0	0	71.5809	0	0	0	76.0612	0	78.5082	0	75.0024	0	75.9021	76.3413	0	78.4763	0	0	75.0109	0	0
		205	1049.92	0	0	0	72.3831	74.1595	0	0	76.0582	0	0	0	0	0	78.8727	0	0	0	0	0	74.5402	77.9128	0	0	74.3875	0	0	0	78.2019	0	0	0	79.4413	0	74.5017	76.4599	75.469	0	0	0	0	0	0	0	0	75.779	0
		206	1053.78	0	0	0	80.9592	75.6097	75.0307	0	0	0	0	0	0	0	75.4375	0	0	0	0	0	74.1929	71.7636	77.9875	0	79.5513	0	0	0	77.5889	0	0	0	77.2332	0	78.94	0	70.9826	0	74.139	0	0	86.4063	0	0	82.9455	74.726	0
		207	1057.64	0	0	0	78.6443	75.171	77.1924	0	73.7933	0	0	0	0	0	70.1136	0	0	0	0	0	74.2037	71.9095	75.28	0	72.9705	0	0	0	77.2118	0	0	0	82.8305	0	79.9745	0	71.6103	0	74.3206	0	0	76.2358	0	0	81.4428	78.6064	0
		208	1061.5	0	0	0	73.8781	73.184	74.2843	0	0	0	0	0	0	0	76.4677	0	0	0	0	65.0638	76.853	71.8061	76.0445	0	69.7813	0	0	0	76.5848	0	0	0	77.2042	0	79.0767	0	69.2941	0	75.6732	0	0	80.1473	0	0	80.4553	76.6429	0
		209	1065.36	0	0	0	75.7909	80.0179	80.0733	0	74.5377	0	0	0	0	0	73.1772	0	0	0	71.4237	68.3715	76.076	68.266	75.6157	0	73.0836	0	0	0	75.0927	0	0	0	77.8432	0	82.2208	72.4098	73.3384	0	71.6654	0	0	0	0	0	79.65	76.2513	0
		210	1069.22	0	0	0	74.3539	74.3613	73.683	0	0	0	0	0	0	0	75.8614	0	0	0	0	72.4306	77.4673	71.9951	0	73.9988	75.0645	0	0	0	73.8265	0	0	0	76.5888	0	78.6421	0	70.4619	0	73.4705	73.6572	0	76.6745	0	0	0	0	0
		211	1073.08	0	0	0	79.4467	69.8339	74.0442	0	0	0	0	0	0	0	74.8693	0	0	0	0	0	74.3831	76.044	75.8895	0	73.612	0	0	0	77.6292	0	0	0	0	0	74.4381	0	70.5211	0	74.5802	80.2498	0	82.9573	0	0	90.7638	72.3964	0
		212	1076.94	0	0	0	76.9601	80.3816	75.8429	0	78.6063	0	0	0	0	0	74.5548	0	0	0	0	74.5168	72.7672	73.4427	76.0581	82.7578	71.0756	0	0	0	74.8852	0	0	0	77.413	0	78.0918	0	73.4063	0	73.7641	0	0	91.0461	0	0	90.4865	77.6023	0
		213	1080.8	0	0	0	77.4483	71.2283	76.0193	0	72.8113	0	0	0	0	70.8969	72.5429	0	0	0	0	69.4318	75.1685	74.8049	0	70.8654	72.3669	0	0	0	80.6005	0	0	0	76.9022	0	81.2752	0	0	0	0	71.7217	0	78.9999	0	0	0	69.1979	0
		214	1084.66	0	0	0	76.054	74.2244	78.836	0	0	0	0	0	0	72.8768	77.5238	0	0	0	0	0	72.5968	75.8137	0	78.4062	71.2413	0	0	0	78.4615	0	0	0	72.2919	0	75.5438	0	73.2369	0	72.3271	70.0496	0	87.8369	0	0	92.9287	75.6918	0
		215	1088.52	0	0	0	78.8718	73.1704	76.6892	0	69.726	0	0	0	0	0	78.1704	0	0	0	0	69.9139	72.4126	68.8037	78.2587	0	70.7679	0	0	0	75.2052	0	0	78.046	78.6825	0	75.6935	0	78.8674	0	0	0	0	91.8321	0	0	84.8374	79.1627	0
		216	1092.38	0	0	0	72.9034	73.7473	74.0278	0	78.9658	0	0	0	0	0	77.9004	0	0	0	0	72.2763	75.5882	71.2407	0	0	73.9739	0	0	0	76.276	0	0	0	75.7794	0	91.3906	0	76.4753	0	0	74.3631	0	78.4797	0	0	77.6921	70.9062	0
		217	1096.24	0	0	0	75.2872	73.2771	72.2896	0	80.7184	0	0	0	0	0	75.1264	75.2311	0	0	71.854	71.0916	74.4948	77.37	0	0	70.0708	0	0	0	77.276	76.3601	0	0	87.5484	0	80.83	78.5639	75.2337	0	0	71.3075	0	79.0502	0	0	76.1833	77.973	0
		218	1100.1	0	0	0	78.0687	71.8295	77.1494	0	0	0	0	0	0	71.1875	78.8816	0	0	0	0	70.6379	70.368	72.9851	0	0	68.2727	0	0	0	76.8022	0	0	0	74.1731	0	74.7588	0	74.4861	0	0	73.6071	0	70.5705	0	0	69.9261	74.7704	0
		219	1103.96	0	0	0	72.7943	75.7387	70.4236	0	0	0	0	0	0	0	80.0359	0	0	0	70.4749	78.4187	76.3103	73.6941	74.9268	0	71.9036	0	0	0	73.5606	0	0	0	0	0	78.6482	0	78.8308	0	0	75.1903	0	75.9232	0	0	0	79.6609	0
		220	1107.82	0	0	0	76.0055	75.1249	78.16	0	0	0	0	0	0	77.5287	78.0594	0	0	0	0	73.6121	72.0704	77.3066	75.2513	79.5972	72.1899	0	0	0	73.5517	0	0	73.3789	0	0	81.6009	0	73.5602	0	0	72.4248	0	74.8212	0	0	77.7506	77.7236	0
		221	1111.68	0	0	0	81.9989	75.8826	76.1312	0	0	0	0	0	0	70.3867	73.6324	0	0	0	68.8217	70.4333	78.7834	77.7422	0	0	74.3032	0	0	0	77.1894	74.0557	0	73.7524	81.4878	0	73.0693	78.5973	75.2419	0	0	76.7343	0	77.3826	0	81.0636	72.1006	77.772	0
		222	1115.54	0	0	0	79.8595	73.2961	73.6543	0	72.8674	0	0	0	0	70.0351	75.4661	0	0	0	0	68.9655	75.338	73.8496	0	0	72.5424	0	0	0	77.4166	77.1309	0	0	77.252	0	75.014	0	0	0	0	71.0725	0	73.9222	0	0	75.3995	75.4831	0
		223	1119.4	0	0	0	78.4925	76.9524	74.1321	0	74.7189	0	0	0	0	71.1175	70.4167	0	0	0	0	72.2129	75.6444	69.5531	76.0315	0	72.8139	0	0	0	76.0896	0	0	0	78.9987	0	78.0634	83.6135	72.3098	0	69.6964	75.8536	0	78.1087	0	0	73.5182	77.9637	0
		224	1123.26	0	0	0	75.6555	74.6781	74.3173	0	0	0	0	0	0	0	74.7194	0	0	0	0	66.5323	77.2372	68.8231	79.4651	0	75.0714	0	0	0	71.6769	0	0	0	82.9673	0	76.1186	79.3732	67.8768	0	74.2288	72.8565	0	73.4762	0	0	0	83.4779	0
		225	1127.12	0	0	0	71.4718	75.936	74.4396	0	72.5144	0	0	0	0	0	78.1258	71.2421	0	0	72.7506	73.7101	74.9681	74.8636	0	77.8723	73.5255	0	0	0	73.0076	0	0	70.1662	74.608	0	78.3049	72.4927	72.3714	0	0	73.7141	0	75.5383	0	0	0	77.3155	0
		226	1130.98	0	0	0	77.963	76.2154	79.2539	0	74.0091	0	0	0	0	0	78.0978	68.4707	0	0	0	70.7293	77.5688	74.8901	76.2754	0	67.1486	0	0	0	78.5545	0	0	0	74.39	0	78.0131	71.374	72.0401	0	0	75.9239	0	72.7753	0	0	0	78.0109	0
		227	1134.84	0	0	0	77.5339	76.301	73.5069	0	72.9636	0	0	0	0	0	75.8956	75.8204	0	0	0	67.4552	76.6577	71.0962	78.2962	0	77.3188	0	0	0	77.2522	0	0	0	75.2484	0	80.4429	86.4899	71.1052	0	0	73.396	0	79.9797	0	0	0	79.1531	0
		228	1138.7	0	0	0	80.2578	80.5991	79.3402	0	78.4418	0	0	0	0	0	75.1619	0	0	0	75.5278	68.0006	75.5577	73.2722	75.531	80.1547	71.1031	0	0	0	75.5348	0	0	0	75.841	0	75.0694	79.9591	72.7479	0	0	72.9011	0	75.3655	0	0	0	75.3643	0
		229	1142.56	0	0	0	72.5255	81.1038	94.4662	0	68.0236	0	0	0	0	0	77.2093	74.4024	0	0	0	66.6175	73.7931	70.9964	0	0	74.2223	0	0	0	74.4385	75.1941	0	0	0	0	81.0982	93.1289	74.357	0	0	75.5461	0	77.8349	0	0	75.5	74.5315	0
		230	1146.42	0	0	0	79.168	77.9049	76.3857	0	80.6721	0	0	0	0	0	76.5146	0	0	0	67.6403	75.0614	72.532	72.1947	76.408	0	72.0061	0	0	0	70.5838	0	0	71.8129	0	75.2154	76.8622	81.3579	77.6818	0	0	77.0626	0	76.471	0	0	0	72.1568	0
		231	1150.28	0	0	0	73.0235	74.6684	78.7559	0	75.6163	0	0	0	0	0	72.5886	70.5974	0	0	0	61.2164	77.4864	70.5983	0	0	0	0	0	0	81.8001	0	0	0	78.0053	73.3773	77.3363	79.2363	73.867	0	0	73.1273	0	72.4033	0	78.4597	71.7967	76.4342	0
		232	1154.14	0	0	0	80.6231	83.8221	78.0957	0	75.3603	0	0	0	0	0	78.9443	0	0	0	0	64.6345	80.579	71.7481	71.492	0	69.9956	0	0	0	75.5877	0	0	0	76.4944	0	76.0184	79.0927	75.3642	0	70.632	73.9282	0	75.6271	0	75.7019	0	79.2637	0
		233	1158	0	0	0	82.0235	79.099	87.533	0	73.9998	0	0	0	0	0	74.5689	0	0	0	0	73.5782	76.2339	74.9029	75.3131	0	75.9323	0	0	0	77.4367	79.0175	0	68.3123	0	0	82.4266	78.9841	0	0	77.3011	73.6275	0	0	0	71.4783	73.6076	76.0794	0
		234	1161.86	0	0	69.512	75.0987	79.1419	0	0	74.983	0	0	0	0	0	76.4812	0	0	0	0	0	73.2752	72.0717	76.961	0	68.896	0	0	0	72.2151	0	0	0	72.6131	0	74.154	79.999	78.2503	0	0	74.8453	0	0	0	0	0	72.807	0
		235	1165.72	75.9591	0	0	77.3282	72.9486	70.8308	0	77.8902	0	0	0	0	0	76.1766	67.7634	0	0	0	75.4985	77.4828	71.2425	78.6376	0	73.7624	0	0	0	75.7865	0	0	0	79.8003	74.3494	82.0711	78.0204	79.2282	0	0	73.085	0	70.123	0	0	0	0	0
		236	1169.58	0	0	0	74.2435	76.3908	80.0841	0	73.6778	0	0	0	0	0	82.5592	68.5336	0	0	75.1021	70.6751	74.5289	75.8571	79.9351	0	73.8617	0	0	0	0	75.1019	0	0	0	0	81.8606	76.072	0	0	0	73.5732	0	0	0	0	0	0	0
		237	1173.44	0	0	0	74.5036	75.9996	77.6777	0	72.1296	0	0	0	0	0	79.8521	0	0	0	0	67.0074	75.3055	72.9272	0	0	73.107	0	0	0	0	0	0	68.4345	79.1665	0	76.9201	72.8577	76.4448	0	0	76.2642	0	74.3422	0	0	74.2769	73.7663	0
		238	1177.3	0	0	0	80.0834	76.2575	0	0	68.4886	0	0	0	0	0	75.5677	72.3676	0	0	0	65.7256	76.3798	70.2485	0	0	71.8416	0	0	0	81.6541	72.6799	0	0	0	76.7234	76.425	74.7503	76.4575	0	0	77.4401	0	74.7293	0	73.8259	74.9936	74.2249	0
		239	1181.16	0	0	0	77.1169	72.0452	74.6068	0	75.5363	0	76.1869	0	0	0	78.4584	0	0	0	0	70.3342	0	73.7424	0	0	75.0729	0	0	0	76.2677	79.0809	0	0	75.3099	0	73.3101	77.3282	74.2169	0	69.5104	70.3014	0	77.3888	0	0	0	72.8987	0
		240	1185.02	0	0	75.1726	79.6127	72.9427	77.5487	0	72.4147	0	73.6093	0	0	0	73.9312	0	0	0	0	68.1128	0	72.0251	0	0	69.8153	0	0	0	72.8765	78.7329	0	0	0	0	80.4905	74.2795	73.0522	0	0	73.9319	0	79.9466	0	0	71.9514	78.6194	0
		241	1188.88	0	0	0	82.7071	75.9252	78.6871	0	74.9408	0	78.1699	0	0	0	73.8116	0	0	0	0	72.4474	77.8289	70.4107	0	0	71.6215	0	0	0	79.8824	78.1403	0	0	0	0	79.3889	69.4469	71.7304	0	0	76.263	0	79.7787	0	0	0	75.4873	0
		242	1192.74	0	0	0	0	74.4203	0	0	72.1893	0	74.811	0	0	0	77.5074	0	0	0	0	0	73.2661	74.7928	0	0	66.4647	0	0	0	78.9503	0	0	0	0	0	73.7551	75.1956	74.3566	0	0	0	0	0	0	0	80.0837	0	0
		243	1196.6	0	0	0	0	79.1051	70.6233	0	71.5532	0	0	0	0	0	77.1459	0	0	0	0	66.9909	75.3172	75.4894	77.1655	0	74.4114	0	0	0	76.0856	76.8374	0	0	0	0	76.0588	79.0421	0	0	0	73.3062	0	72.7599	0	0	0	79.3551	0
		244	1200.46	0	0	0	0	72.5522	0	0	71.1546	0	76.6376	0	0	0	75.8749	0	0	0	0	69.1809	77.2897	72.0412	78.146	0	69.7573	0	0	0	76.197	74.1025	0	0	0	0	77.9242	75.5492	73.7795	0	0	0	0	73.1696	71.6838	0	75.8619	79.31	0
		245	1204.32	0	0	0	0	73.2764	0	0	80.1848	0	0	0	0	0	73.0535	0	0	0	0	68.0356	0	73.8477	0	0	76.1842	0	0	0	74.2228	0	0	0	0	0	80.4168	73.1865	78.9442	73.3713	0	0	0	0	0	0	77.1	0	0
		246	1208.18	0	0	0	0	75.2698	76.2816	0	74.3686	0	75.3197	0	0	0	78.3569	0	0	0	0	72.5179	0	78.3671	78.4672	0	77.2949	0	0	0	72.3214	0	0	0	0	0	78.5031	80.4867	0	0	0	68.1174	0	70.7419	0	0	73.9649	74.5058	0
		247	1212.04	0	0	0	75.785	79.2453	0	0	76.215	0	73.5568	0	0	0	78.2391	0	0	0	0	67.5445	0	73.7302	72.4593	0	75.6852	0	0	0	74.696	77.863	0	0	0	0	75.935	75.8204	81.496	0	0	73.987	0	71.4323	72.968	73.0389	74.8999	0	0
		248	1215.9	0	0	0	0	74.9186	78.7009	0	74.9786	0	75.5256	0	0	0	0	0	0	0	0	65.5442	0	72.5572	74.6278	0	75.1124	0	0	0	0	0	0	67.1934	0	74.9273	79.1749	75.5532	69.8415	0	0	0	0	76.9891	0	0	69.8576	0	0
		249	1219.76	0	0	0	0	76.2415	70.7774	0	70.9174	0	75.7991	0	0	0	73.7927	0	0	0	0	74.7284	0	70.8116	79.5737	0	0	0	0	0	77.893	77.0964	0	0	0	75.0103	77.4965	76.7077	76.7801	0	0	78.6769	0	71.525	72.0622	0	76.5789	74.9509	0
		250	1223.62	0	0	0	75.913	77.3619	0	0	73.4995	0	71.0086	0	0	0	83.0401	0	0	0	0	69.1839	0	74.4922	76.0339	0	72.2372	0	0	0	76.658	72.6091	0	0	0	0	78.4944	73.2095	75.9687	0	0	0	0	72.631	72.3408	0	75.7316	0	0
		251	1227.48	0	0	76.3067	0	72.823	0	0	72.4286	0	0	0	0	0	75.113	0	0	0	0	0	0	73.821	76.6211	0	71.9643	0	0	0	74.0442	75.4519	0	0	0	73.8947	78.4555	73.9649	70.6218	0	0	74.7982	0	71.2255	0	0	76.5744	77.8791	0
		252	1231.34	0	0	73.2943	70.5935	74.3664	0	0	71.1546	0	72.557	0	0	0	0	0	0	0	0	65.6812	0	0	74.0343	0	79.7456	0	0	0	74.3421	77.13	0	0	0	76.7569	75.7579	73.4582	75.1617	0	0	77.5135	0	77.8935	0	76.8606	0	75.6689	0
		253	1235.2	0	0	71.1313	0	75.4182	0	76.2818	72.2201	0	0	0	0	0	73.0578	0	0	0	0	0	79.775	0	75.0912	75.8972	73.0702	0	0	0	70.6169	79.0489	0	0	0	68.9188	77.6636	77.5362	72.4473	0	0	74.1282	0	73.4039	0	0	78.6859	83.1418	0
		254	1239.06	0	0	72.6869	75.2703	75.2992	73.2339	0	0	0	0	0	0	0	78.2521	0	0	0	0	71.0722	0	76.8872	0	0	0	0	0	0	74.5571	72.5174	0	0	0	75.7274	0	78.375	74.7717	76.8451	0	0	0	78.3504	0	74.2868	78.5101	80.0787	0
		255	1242.92	0	0	73.4838	0	71.2979	0	0	70.0114	0	75.653	0	0	0	73.4975	0	0	0	0	70.2587	0	71.8453	76.1285	0	0	0	0	0	74.7277	0	0	0	0	77.3005	0	75.641	75.9178	76.1155	0	71.2334	0	74.5362	0	75.6964	77.5466	78.3613	0
		256	1246.78	0	0	0	78.4952	70.8284	0	0	68.4991	0	0	0	0	0	73.8512	0	0	0	0	76.7677	0	69.687	77.869	0	75.4828	0	0	0	77.6327	74.5492	0	0	0	69.7089	75.2268	75.1507	74.0381	0	0	75.0848	0	82.876	0	0	77.5505	0	0
		257	1250.64	0	0	68.4532	0	73.5237	0	0	75.5357	0	0	0	0	0	80.6716	0	0	0	0	69.2776	76.8709	71.7397	77.8718	0	0	0	0	0	75.5789	76.1868	0	0	0	74.3619	77.1841	73.8602	0	72.4695	0	0	0	73.4583	0	0	76.4844	0	0
		258	1254.5	0	0	72.0524	78.9384	74.2377	0	0	75.6926	80.6584	0	0	0	0	75.2465	0	0	0	0	74.9281	0	80.1634	71.5252	0	70.7508	0	0	0	83.2707	78.3838	0	0	0	75.1845	0	75.7656	0	76.7659	0	0	0	74.266	0	76.1441	76.9697	76.2278	0
		259	1258.36	0	0	75.1199	79.6368	74.2505	0	0	72.5716	0	0	0	0	0	72.983	0	0	0	0	68.169	0	69.206	74.396	0	72.2261	0	0	0	75.039	84.3326	0	0	0	71.1007	81.0319	73.1914	78.4274	68.6586	0	74.0799	0	73.3019	0	0	76.518	0	0
		260	1262.22	0	0	69.061	77.2209	75.6867	76.1601	0	77.8281	0	80.4778	0	0	0	74.3211	0	0	0	0	70.6539	0	74.4391	0	0	0	0	0	0	79.3776	72.9918	0	0	0	0	75.3196	78.1321	72.2989	67.5325	0	0	0	76.0124	75.8196	78.4133	70.9104	0	0
		261	1266.08	0	0	0	73.3632	77.0234	0	0	72.0391	0	0	0	0	0	79.7421	0	0	0	0	71.4301	0	73.9147	80.6859	0	76.7341	0	0	0	73.1005	74.8076	0	0	0	77.7829	81.6329	74.4994	74.1208	75.3322	0	0	0	71.8055	0	78.3097	0	78.2297	0
		262	1269.94	0	0	0	75.2774	71.7207	0	0	70.4865	0	78.0273	0	0	0	77.6315	0	0	0	0	0	0	76.9257	83.7877	0	76.8682	0	0	0	76.9905	0	0	0	0	76.1406	80.4224	73.1012	70.4724	69.0369	0	0	0	71.9679	0	74.7645	76.0269	0	0
		263	1273.8	0	0	0	0	77.8476	0	0	68.9648	0	0	0	0	0	74.7796	0	0	0	0	69.0235	0	71.79	76.6146	0	70.7295	0	0	0	76.1742	72.6633	0	0	0	75.9108	0	0	70.9872	72.8204	0	0	76.0965	77.758	0	72.1024	73.4012	75.0107	0
		264	1277.66	0	0	0	73.9646	79.1614	0	0	70.9776	0	0	0	0	0	76.4173	0	0	0	0	71.9726	0	76.7069	0	0	67.4809	0	0	0	77.1548	0	0	0	0	70.4087	0	79.1613	72.4534	0	0	0	0	75.434	0	76.0058	73.5073	73.3561	0
		265	1281.52	0	0	0	70.5564	73.739	0	0	72.0764	0	72.9378	0	0	0	75.1415	0	0	0	72.1864	73.0808	0	76.3329	0	0	72.1963	0	0	0	76.9878	73.3614	0	0	0	71.3015	0	77.4625	76.032	69.2823	0	72.9701	74.4278	74.8887	0	78.0806	77.0542	81.6678	0
		266	1285.38	0	0	0	78.6745	76.791	0	0	71.5481	0	73.2543	0	0	0	70.7282	0	0	0	0	70.7119	0	75.5073	74.9322	0	76.8152	0	0	0	73.3471	70.3757	76.0002	77.7576	0	77.2696	76.6285	0	75.1265	74.482	0	76.3639	77.0753	74.454	0	79.9668	78.464	80.7963	0
		267	1289.24	0	0	72.5895	78.6878	75.7311	0	0	72.7111	0	0	0	0	0	71.2709	0	0	0	0	0	0	76.1121	78.38	0	71.9069	0	0	0	81.1298	71.938	0	0	0	77.0166	0	72.6258	0	76.5734	0	74.5678	0	76.9516	0	81.5135	77.7587	77.8393	0
		268	1293.1	0	0	0	77.9333	71.1101	0	0	73.8302	0	78.4118	0	0	0	0	0	0	0	0	73.9184	0	72.3929	76.203	0	71.8107	0	0	0	81.3213	70.1405	0	0	74.9568	73.9469	0	0	73.3267	78.2957	0	73.1099	77.6239	79.7261	0	74.2369	71.7339	69.9387	0
		269	1296.96	0	0	0	76.6548	74.7186	0	0	73.6922	0	76.4145	0	0	0	81.7245	0	0	0	0	68.5983	0	0	75.7625	0	69.4905	0	0	0	76.5885	76.2642	0	0	79.132	80.8772	0	71.6336	73.5715	71.492	0	0	74.7498	0	0	74.3623	75.7882	77.6728	0
		270	1300.82	0	0	0	75.5559	73.9178	0	0	76.1911	0	77.3016	0	0	0	79.2026	0	0	0	76.1345	0	0	70.5543	76.547	0	70.4407	0	0	0	78.182	74.3097	0	0	73.7149	73.8179	0	77.9015	71.8216	73.6598	0	0	75.9006	76.8361	0	77.5588	77.3376	81.5703	0
		271	1304.68	0	0	0	0	73.2572	0	0	77.9371	0	76.6642	0	0	0	0	0	0	0	0	73.5753	0	0	75.3879	0	71.1416	0	0	0	0	71.351	0	0	0	72.0575	0	76.9901	79.7157	73.9165	0	0	75.0511	73.6597	0	76.6124	75.0532	77.0026	0
		272	1308.54	0	0	0	80.6674	77.4612	0	0	71.2152	0	0	0	0	0	75.883	0	0	0	0	71.7028	0	0	0	0	69.0145	0	0	0	0	73.7895	0	71.4405	75.5423	76.2653	0	73.9898	74.1133	0	0	74.9263	74.1559	74.3066	0	79.5408	70.5298	74.2977	0
		273	1312.4	0	0	0	72.5651	76.4463	0	0	74.0798	0	75.562	0	0	0	85.1085	0	0	0	0	75.023	0	75.4129	0	0	69.999	0	0	0	0	77.5264	0	0	0	71.9605	0	73.8363	72.7484	0	0	0	0	75.1427	0	74.2772	72.9718	74.1313	0
		274	1316.26	0	0	0	73.043	72.1646	0	0	74.5693	0	77.2937	0	0	0	76.128	0	0	0	0	0	0	0	0	0	0	0	0	0	74.1898	0	0	69.5123	72.629	77.3453	0	67.548	65.3132	0	0	0	0	77.2871	0	75.9468	77.0109	76.317	0
		275	1320.12	0	0	0	75.761	0	0	0	73.0706	0	75.5666	0	0	0	76.8145	0	0	0	0	72.9859	0	0	0	0	75.129	0	0	0	78.2199	75.3332	0	0	73.9776	76.1499	0	75.0823	74.2515	0	0	0	72.6802	77.4045	0	76.0627	80.798	72.5532	0
		276	1323.98	0	0	0	74.4357	75.4528	0	0	68.4129	0	0	0	0	0	0	0	0	0	0	75.0483	0	75.4182	0	0	69.7101	0	0	0	0	78.5035	0	0	0	77.5849	0	69.8629	75.0391	0	0	0	0	75.7916	0	73.1628	79.4835	72.8452	0
		277	1327.84	0	0	0	81.236	70.7496	80.604	0	76.6552	0	79.6189	0	0	0	79.7749	0	0	0	0	0	0	73.4876	0	0	0	0	0	0	0	71.2898	0	0	0	74.3461	0	78.577	0	0	0	0	77.9927	79.0629	0	76.9799	74.001	75.7898	0
		278	1331.7	0	0	0	78.0886	72.6466	0	0	72.8283	0	75.8343	0	0	0	0	79.4532	0	0	0	0	0	70.912	0	0	72.3921	0	0	0	80.7078	73.7979	72.4479	0	0	71.7666	0	0	0	0	0	0	78.9123	0	0	78.3537	74.0478	73.9584	0
		279	1335.56	0	0	0	75.6946	77.0137	0	0	73.0539	0	0	0	0	0	82.1616	0	0	0	0	0	0	0	0	74.3885	72.3143	0	0	0	0	74.1341	0	0	0	76.5307	0	82.5907	72.6596	0	0	0	81.2229	72.7306	0	74.3859	76.4342	79.0275	0
		280	1339.42	0	0	0	77.8113	75.2382	0	0	0	0	74.2671	0	0	0	0	0	0	0	74.6724	0	0	0	0	0	67.7037	0	0	0	0	79.5109	0	69.8754	0	74.6564	0	72.45	75.0072	0	0	0	0	78.1533	0	80.2406	79.8385	80.7513	0
		281	1343.28	0	0	0	81.0491	71.0567	0	0	70.3766	0	76.6592	0	0	0	0	0	0	0	0	67.0448	0	70.0793	73.2375	0	73.0743	0	0	0	0	78.1799	72.565	0	0	75.6541	0	0	0	0	0	0	0	0	0	75.852	77.2401	75.411	0
		282	1347.14	0	0	0	80.7364	76.4407	0	0	0	0	0	0	0	0	0	0	0	0	0	0	0	73.7084	0	0	0	0	0	0	0	77.9074	72.9956	0	0	75.6911	0	74.012	0	0	0	0	0	72.8118	0	81.3165	77.0936	79.0911	0
		283	1351	0	0	0	76.3892	73.5644	73.2661	0	74.4263	0	72.5669	0	0	0	0	0	0	0	0	0	0	76.1355	0	0	71.441	0	0	0	76.3974	71.9042	0	0	0	74.1038	0	75.6649	0	0	0	0	75.4011	72.2237	0	79.5795	74.8653	77.3644	0
		284	1354.86	78.628	0	0	78.501	70.6216	0	0	70.9773	0	75.253	0	0	0	0	0	0	0	74.0414	0	0	73.0896	0	0	78.0677	0	0	0	0	69.5676	0	0	0	73.9412	0	75.0078	0	77.8541	0	0	0	0	0	74.8857	72.8652	78.726	0
		285	1358.72	0	0	0	75.8447	78.0086	0	0	72.1046	0	0	0	0	0	0	75.404	0	0	0	0	0	0	0	0	0	0	0	0	79.007	0	77.1913	0	74.493	74.4496	0	73.1061	0	0	0	0	0	0	0	75.4892	78.8589	79.033	0
		286	1362.58	0	0	0	76.1133	74.99	73.5189	0	73.4527	0	69.9223	0	0	0	0	0	0	0	0	0	0	75.3663	72.8443	0	76.5187	0	0	0	0	77.7884	75.3087	0	77.4646	75.1321	0	0	0	0	0	0	0	0	0	72.1933	75.9528	75.4621	0
		287	1366.44	73.5446	0	0	76.3005	76.6205	74.1774	0	73.5592	0	76.455	0	0	0	0	77.3046	0	0	0	0	0	0	0	0	0	0	0	0	0	79.5953	75.4322	0	0	79.6371	75.5317	76.3285	0	0	0	0	77.6438	0	0	78.7236	83.5172	79.566	0
		288	1370.3	75.5016	0	0	75.0937	87.769	71.8789	0	73.5931	0	0	0	0	0	0	79.2503	0	0	0	0	0	0	0	0	70.3518	0	0	0	0	75.4456	76.7118	0	75.5511	73.491	0	0	0	0	0	0	78.3656	0	0	75.3004	77.5801	75.051	0
		289	1374.16	73.3846	0	0	78.9163	74.0105	0	72.4463	0	0	78.6143	0	0	0	0	0	0	0	0	0	0	82.0309	0	0	74.0682	0	0	0	0	0	0	0	0	71.873	0	0	0	0	0	0	73.4641	0	0	78.859	76.3933	78.0172	0
		290	1378.02	74.049	0	0	80.1072	73.8559	74.5767	0	74.3517	0	0	0	0	0	0	0	0	0	0	0	76.402	71.7546	0	77.4159	0	0	0	0	0	0	73.7047	0	0	78.9749	0	0	0	0	0	0	0	0	0	73.7402	77.8646	79.3329	0
		291	1381.88	74.4553	0	0	77.1199	69.2311	0	71.3755	71.6574	0	81.1947	0	0	0	0	73.0579	0	0	0	0	0	72.4077	0	72.7754	78.2954	0	0	0	0	0	0	0	76.1039	78.7141	0	76.0699	0	0	0	72.8595	74.9956	0	0	79.9623	79.3332	72.4133	0
		292	1385.74	77.5358	0	0	80.0275	73.0244	75.6371	0	79.0183	0	0	0	0	0	0	0	0	0	0	0	71.9814	76.6511	0	0	67.8064	0	0	0	0	78.8609	75.6027	0	0	73.6681	0	0	0	0	0	0	0	0	0	77.9423	71.6131	79.6097	0
		293	1389.6	73.4799	0	0	80.8661	72.2004	72.4315	77.9693	70.0603	0	70.7657	0	0	0	0	74.8675	0	0	0	0	79.3767	74.2658	0	0	0	0	0	0	0	75.3385	0	0	0	75.4032	0	0	0	0	0	77.4819	79.233	0	0	72.3124	73.0359	80.2618	0
		294	1393.46	75.7769	0	0	75.8034	77.0875	0	0	0	0	0	0	0	0	0	71.6576	0	0	0	0	78.8993	0	0	0	74.856	0	0	0	0	71.9931	75.1457	0	78.2171	75.8263	0	75.5171	0	0	0	75.4031	0	0	0	75.2395	76.1111	73.092	0
		295	1397.32	73.179	0	0	77.9316	76.5943	72.6382	0	73.8898	0	72.4598	0	0	0	0	0	0	0	0	0	81.0193	0	0	0	73.8834	0	0	0	0	76.7956	82.6725	0	76.7501	76.3657	0	0	0	0	0	71.702	76.3192	86.7815	0	78.9408	77.8602	74.5694	0
		296	1401.18	70.1353	0	0	75.1872	75.3395	76.6028	70.061	76.4148	0	73.4637	0	0	0	0	69.6736	0	0	0	0	83.5102	74.6138	0	0	76.3953	0	0	0	0	75.8388	70.6726	0	77.2666	78.4842	0	76.9173	0	0	0	0	0	0	0	77.4567	70.3823	77.3597	0
		297	1405.04	72.3913	0	0	79.2346	73.4137	73.0109	0	73.7309	0	0	0	0	0	0	66.4109	0	0	0	0	74.5528	0	0	0	70.9479	0	0	0	0	0	70.9131	0	0	73.5238	0	73.0474	0	0	0	0	0	0	0	76.058	76.3829	74.4939	0
		298	1408.9	78.9962	0	0	77.7656	73.346	77.5767	0	0	0	0	0	0	0	0	0	0	0	0	0	78.8151	0	0	0	73.1191	0	0	0	0	0	75.8925	0	0	78.5802	0	70.0636	0	0	0	0	76.2188	0	0	77.5534	78.5272	73.6127	0
		299	1412.76	76.9185	0	0	76.5216	79.2671	79.7296	68.7503	74.1198	0	0	0	0	0	0	71.949	0	0	0	0	0	0	0	0	72.4745	0	0	0	0	0	77.3471	0	78.2588	77.1037	80.8071	0	0	76.8729	0	0	0	76.8549	0	78.7361	73.6101	73.5649	0
		300	1416.62	71.9827	0	0	78.5707	75.8652	70.9952	74.7754	0	0	0	0	0	0	0	0	0	0	0	0	80.2813	0	0	0	71.1438	0	0	0	0	0	74.9278	0	0	0	0	74.818	0	0	0	0	0	74.266	0	76.1243	77.1139	76.0588	0
		301	1420.48	77.4237	0	0	77.3731	74.2922	75.0941	0	79.9084	0	0	0	0	0	0	0	0	0	0	0	75.7889	0	0	0	69.4665	0	0	0	0	76.4343	71.9146	0	70.9947	75.6833	0	66.9841	0	0	0	0	0	75.6777	0	76.3222	78.2055	75.4588	0
		302	1424.34	73.7998	0	0	71.9456	71.5097	74.0679	71.9239	0	0	0	0	0	0	0	0	0	0	0	0	77.4437	0	0	0	71.8558	0	0	0	0	0	80.3587	0	0	79.8759	0	78.4353	0	0	0	0	0	74.0318	0	84.2342	80.7494	81.717	0
		303	1428.2	75.6364	0	0	80.8707	76.2412	78.1531	68.5045	71.0626	0	0	0	0	0	0	76.4898	0	0	0	0	75.7877	0	0	0	73.4729	0	0	0	0	0	74.2535	0	0	0	0	74.6301	0	0	0	0	0	80.519	0	82.298	72.9651	74.3234	0
		304	1432.06	76.5126	0	0	78.2802	74.2253	74.9102	69.9384	75.5279	0	0	0	0	0	0	70.3887	0	0	0	0	72.9115	0	0	0	71.6884	0	0	0	0	0	74.2255	0	0	0	0	77.746	0	0	0	0	0	76.011	0	81.9041	75.4413	75.3784	71.5582
		305	1435.92	78.8516	0	0	0	75.0897	69.3745	68.8543	70.7405	0	0	0	0	0	0	71.6979	0	0	0	0	78.3139	0	0	0	77.2384	0	0	0	0	0	0	0	78.2472	0	0	80.7189	0	0	0	0	0	76.9204	0	74.6393	79.5455	0	0
		306	1439.78	80.5072	0	0	76.6214	71.0091	73.9293	69.6468	0	0	0	0	0	0	0	75.6465	0	0	0	0	78.8609	0	0	0	79.3069	0	0	0	0	0	72.3662	0	0	0	0	74.8285	0	0	0	0	0	75.6029	0	78.3218	81.7108	0	71.7818
		307	1443.64	73.5013	0	0	76.1403	72.6984	77.262	74.1399	0	0	0	0	0	0	0	71.3457	0	0	0	0	79.5959	0	69.9726	0	72.486	0	0	0	0	0	75.8777	0	0	0	0	71.4278	0	0	0	74.0433	79.3542	80.1583	0	75.8575	75.4893	78.5765	72.0985
		308	1447.5	77.1514	0	0	74.6828	0	72.386	71.0307	70.6566	0	0	0	0	0	75.5128	72.5674	0	0	0	0	78.9877	0	0	0	76.9313	0	0	0	0	0	72.3344	71.8195	0	0	0	75.813	0	0	0	0	0	76.3733	0	76.2027	76.1928	71.6291	71.7121
		309	1451.36	72.6617	0	0	80.0048	74.4879	79.5554	69.7526	0	0	0	0	0	0	0	0	0	0	0	0	0	0	0	0	75.1212	0	0	0	0	0	71.0609	0	0	78.2251	0	73.924	0	0	0	0	0	73.0101	0	76.4798	72.4249	0	0
		310	1455.22	73.7347	0	0	76.468	76.096	74.3537	70.5923	77.6432	0	0	0	0	0	0	75.5362	0	0	0	67.951	73.4611	0	0	0	76.1164	0	0	0	0	0	0	0	0	80.7483	0	72.7858	0	0	0	0	0	74.0002	0	81.5782	81.4617	0	72.1316
		311	1459.08	81.072	0	0	72.6171	69.356	71.7969	76.2521	0	0	0	0	0	0	0	0	0	0	0	69.747	73.0068	0	72.0456	0	69.9192	0	0	0	0	0	76.2011	0	0	75.2086	0	0	0	0	0	0	79.3987	0	0	78.2146	75.9106	0	0
		312	1462.94	73.7064	0	0	76.3034	0	77.2642	73.3582	0	0	0	0	0	0	0	75.9179	0	0	0	0	0	75.2943	0	0	72.8037	0	0	0	0	76.0991	0	0	75.0692	0	0	74.8998	0	0	0	75.1073	0	77.5031	0	78.5005	75.0293	0	74.1893
		313	1466.8	75.3039	0	0	73.196	0	0	68.9766	0	0	0	0	0	0	76.6311	74.6135	0	0	0	72.809	79.8789	0	0	0	75.2756	0	0	0	0	72.3902	76.3734	0	75.7036	72.5076	76.2586	74.444	0	0	0	0	0	78.784	0	78.2847	77.6417	0	72.4437
		314	1470.66	72.4053	0	72.5855	78.416	0	0	0	76.8832	0	0	0	0	0	0	78.1945	0	0	0	73.1932	0	0	73.4585	0	70.1953	0	0	0	0	0	75.0872	0	75.054	80.2986	75.4697	72.2696	0	0	0	0	0	75.6361	0	80.3785	75.4817	0	72.4301
		315	1474.52	69.3087	0	0	74.5425	73.3545	78.4827	72.9936	0	0	0	0	0	0	0	0	0	0	0	70.5195	0	0	78.6009	0	76.7584	0	0	0	0	70.8164	0	0	0	0	0	74.8656	0	0	0	77.4346	0	74.6505	0	83.6429	77.2052	0	68.4781
		316	1478.38	75.019	0	0	80.7672	77.8184	0	69.3954	0	0	73.6997	0	0	0	0	0	0	0	0	68.1353	72.9436	0	0	0	74.2504	0	0	0	0	71.754	75.0537	0	74.3858	74.1772	0	0	0	0	0	0	0	77.2912	0	74.217	75.7562	73.9863	71.5668
		317	1482.24	73.4508	0	0	77.9112	75.3083	0	65.3966	0	0	70.4428	0	0	0	0	74.934	0	0	0	0	72.28	0	77.127	0	71.3472	0	0	0	0	0	75.1178	74.0191	0	76.3069	0	76.2013	0	0	0	0	0	74.9769	0	76.2993	75.6358	0	75.0202
		318	1486.1	72.9794	0	0	74.4376	70.3502	0	73.4176	0	0	0	0	0	0	78.6684	0	0	82.9789	0	0	71.6198	0	0	0	75.7954	0	0	0	0	74.0936	69.2471	0	75.3932	0	0	72.2547	0	0	0	0	0	71.4308	0	74.8881	77.3628	74.5326	71.7223
		319	1489.96	72.3791	0	0	76.8372	72.6491	0	72.9182	0	0	78.409	0	0	0	75.9469	71.1972	0	0	0	0	72.0156	0	77.232	0	75.6566	0	0	0	0	0	0	0	73.1721	79.655	0	74.8876	0	0	0	0	0	73.6238	0	76.6004	78.3235	0	0
		320	1493.82	77.0915	0	0	77.3314	74.7297	0	0	0	0	74.4132	0	0	0	76.5102	0	0	0	0	69.1032	75.4245	0	76.7109	0	73.0727	0	0	67.5876	0	70.2257	0	0	0	77.4646	0	73.7679	0	0	0	70.5344	0	76.0349	0	81.0196	77.5364	0	70.305
		321	1497.68	77.2137	0	0	77.4022	0	0	0	0	0	72.2405	0	0	0	0	0	0	0	0	0	0	0	73.5463	0	74.1213	0	0	0	0	0	74.9722	0	76.2766	0	73.9502	0	0	0	0	0	0	72.3424	0	76.638	75.1923	78.5674	0
		322	1501.54	70.7365	0	0	75.661	76.1076	0	72.9516	0	0	70.1071	0	0	0	73.9623	80.1011	0	0	0	67.9682	74.8418	72.5164	76.6314	0	74.0868	0	0	0	0	80.2242	76.2639	0	0	78.8801	0	77.4647	0	0	0	0	0	71.1956	0	77.8452	74.1794	76.6028	72.1451
		323	1505.4	72.6015	0	0	75.8254	78.7575	0	0	0	0	79.2412	0	0	0	70.2374	0	0	0	0	66.6449	75.2523	0	78.1928	0	70.8528	0	0	0	0	0	76.4066	73.9582	74.6773	72.7867	0	0	0	0	0	0	0	72.5129	0	79.0344	78.5674	76.7674	77.3392
		324	1509.26	72.8468	0	0	74.3553	75.5119	0	74.6225	0	0	0	0	0	0	74.0703	70.9718	0	0	0	0	0	0	75.4343	0	71.0252	0	0	70.7669	0	0	73.735	74.9456	0	0	0	73.2087	0	0	0	0	0	79.9193	0	75.635	76.5334	85.4037	69.2199
		325	1513.12	75.2151	0	0	75.9377	70.9169	0	67.4922	0	0	74.3548	0	0	0	0	79.804	0	0	0	0	0	0	73.6556	0	74.5008	0	0	0	0	0	0	70.9659	0	76.2011	0	77.4323	0	0	0	0	0	78.8204	0	77.895	79.5848	78.1988	0
		326	1516.98	71.7561	0	0	76.2279	72.3659	0	0	0	0	75.3925	0	0	0	75.2184	0	0	0	0	71.0357	77.8116	0	76.5753	0	71.8596	0	0	75.0435	0	0	76.7269	70.7639	76.1272	72.7269	0	68.3368	0	0	0	0	0	73.6415	0	80.9042	79.3758	79.5901	72.9108
		327	1520.84	74.4173	0	0	76.7797	76.1324	0	74.2347	0	0	0	0	0	0	69.1381	0	0	0	0	70.8846	73.452	0	77.613	0	76.5798	0	0	75.324	0	0	71.3373	67.3581	74.2054	0	0	0	0	0	0	0	0	76.658	0	75.7287	79.8145	74.9984	0
		328	1524.7	76.175	0	0	79.9854	80.9287	0	0	0	0	78.8365	0	0	0	77.1012	0	0	0	0	69.4215	75.8544	0	77.6293	0	69.2568	0	0	74.1944	0	0	72.9281	0	0	78.3656	0	0	0	0	0	0	0	75.0393	0	74.2302	73.3687	0	0
		329	1528.56	0	0	0	75.9912	75.6359	0	0	0	0	77.9482	0	0	0	77.2879	72.0943	0	0	0	0	75.3752	0	79.7402	0	77.6116	0	0	75.8293	0	0	74.0745	78.2901	70.7744	79.8732	0	74.0356	0	0	0	0	79.5285	73.3457	0	75.0999	76.296	78.2828	0
		330	1532.42	72.4471	0	0	77.0362	0	0	70.4848	0	0	73.0438	0	0	0	76.9016	68.9687	0	0	0	0	0	0	79.3542	0	71.9997	0	0	71.9748	0	0	73.5806	72.3114	79.5084	75.3588	0	71.2675	0	0	0	0	0	70.6736	0	79.1391	72.5446	78.7129	0
		331	1536.28	78.0447	0	0	78.8307	80.1217	0	0	0	0	79.3925	0	0	0	79.2498	0	0	0	0	74.5678	74.5848	0	78.1492	0	75.8584	0	0	71.9772	0	0	72.9455	0	81.9465	76.0213	75.6061	72.7986	0	0	71.6629	71.3305	0	0	0	75.7673	71.9607	0	75.127
		332	1540.14	74.2175	0	72.1294	82.4253	73.0964	0	0	0	0	74.7034	0	0	0	76.1006	74.8338	0	0	0	66.7063	79.2795	0	72.345	0	73.085	0	0	69.4249	0	75.7532	74.067	71.8401	0	80.4478	0	78.1312	0	0	77.3341	0	73.1265	74.7326	0	81.6364	75.2608	76.762	0
		333	1544	0	0	0	78.2592	77.0268	0	0	0	0	78.6942	0	0	0	75.8959	0	0	0	0	0	0	0	72.6685	0	71.1505	0	0	72.5448	0	0	72.1719	70.2033	0	83.2528	0	77.0894	0	0	0	0	0	75.9382	76.5396	74.9554	75.8329	78.2312	0
		334	1547.86	0	0	0	80.4551	74.0453	0	0	0	0	71.4428	0	0	0	75.2532	0	0	0	0	66.0959	0	0	75.5979	0	77.7685	0	0	71.5616	0	0	73.0623	0	79.4395	0	0	78.3953	0	0	0	0	75.948	0	0	77.719	77.4661	73.256	0
		335	1551.72	71.8031	0	0	79.444	73.5738	0	0	0	0	72.0718	0	0	0	70.6947	70.5167	0	0	0	74.2163	0	0	73.5011	0	75.7995	0	0	77.25	0	0	75.3656	74.2908	0	72.0001	0	0	0	0	0	77.449	0	73.2396	0	78.5401	73.1916	83.1144	0
		336	1555.58	0	0	0	77.6575	72.3568	0	0	0	0	76.4299	0	0	0	76.0581	0	0	0	0	68.6011	0	72.5802	74.9755	0	71.623	77.4453	0	72.1316	0	0	75.3641	71.9149	77.8461	77.7929	0	76.2964	0	0	0	0	78.9603	0	0	69.5114	77.6901	75.302	0
		337	1559.44	0	0	0	75.1308	76.0504	0	0	0	0	68.0927	0	0	0	80.5977	0	0	0	0	73.0445	0	0	73.6405	0	77.5523	0	0	70.1514	0	0	72.5326	70.222	71.2693	74.4893	0	75.4969	0	0	70.2254	0	77.9973	0	0	80.4937	80.9011	76.679	0
		338	1563.3	0	0	0	71.8275	0	0	0	0	0	75.9145	75.0962	0	0	70.9618	73.0232	77.3341	0	0	75.6537	0	0	75.6894	0	73.5142	80.9062	0	71.0779	0	0	74.4365	71.0817	0	78.7082	0	80.1171	0	0	0	0	79.7753	0	0	80.1851	81.5897	81.9146	0
		339	1567.16	75.639	0	0	76.7104	71.8225	0	0	0	0	75.8024	70.8699	0	0	71.8559	0	0	0	0	74.6576	72.8253	0	77.1989	0	79.1587	0	0	73.7163	0	77.4569	76.2915	0	75.7329	79.8196	0	75.6387	0	0	0	0	0	0	0	78.6557	76.156	74.7187	0
		340	1571.02	0	0	0	79.1782	75.2501	0	0	0	0	71.6381	0	0	0	76.903	0	0	0	0	67.4603	0	0	75.4298	0	73.744	0	0	77.3877	0	0	73.8454	72.4214	0	78.8439	0	77.1752	0	75.1759	74.8441	0	83.3672	77.9364	0	78.0008	73.9792	75.6938	0
		341	1574.88	0	0	0	73.5134	74.3341	0	0	0	0	0	73.0443	0	0	75.3903	76.9151	73.9005	0	0	70.0412	73.3991	0	0	0	76.8177	0	0	76.5452	0	0	75.643	71.2448	72.3522	78.2422	0	71.9978	0	73.4694	0	0	73.7086	0	0	81.7717	74.3781	71.558	0
		342	1578.74	0	0	0	76.0729	73.6692	0	0	0	0	75.6662	66.4879	0	0	73.0074	71.1736	75.2969	0	0	65.1184	74.5332	0	76.1734	0	75.8127	0	0	71.5402	0	0	73.2604	72.0139	75.8314	76.5239	0	80.1949	0	67.7671	0	0	78.6868	75.2356	0	75.0679	72.2971	78.4579	0
		343	1582.6	0	0	0	80.0207	72.5929	0	0	0	0	76.5113	0	0	0	68.8791	71.7672	76.6146	0	0	68.1204	0	0	76.0346	0	74.9678	0	0	70.0119	0	0	73.3044	71.5513	0	77.2855	0	76.6341	75.7162	0	70.4986	73.5268	78.0897	71.6425	0	74.5976	79.9845	75.9381	0
		344	1586.46	69.3432	0	0	81.4404	79.6721	0	0	0	0	75.2757	0	0	0	76.5628	0	0	0	0	70.9703	78.6593	0	0	0	75.64	0	0	72.826	0	0	69.8372	0	76.0457	75.0348	77.1883	74.4225	0	0	0	0	0	0	0	77.8617	73.7188	79.458	0
		345	1590.32	0	0	0	77.2492	0	0	0	0	0	73.1453	0	0	0	72.7581	71.918	0	0	0	70.0984	79.3134	0	73.7408	0	74.883	0	0	71.1062	0	0	70.4712	67.8112	72.3652	75.8455	0	70.3905	0	0	74.7662	0	75.5762	0	0	75.6544	77.883	0	0
		346	1594.18	0	0	0	74.5587	76.2899	0	0	0	0	77.0975	73.6422	0	0	70.6937	0	76.461	0	0	69.4397	0	0	68.6705	0	74.1136	0	0	71.0657	0	0	74.6899	0	81.0231	78.7218	0	72.8674	70.2999	0	69.5327	72.6655	81.4579	0	0	75.4146	79.5826	75.9725	0
		347	1598.04	72.3967	0	0	75.7811	76.1609	0	0	0	0	74.4692	71.3645	70.4835	0	74.3011	0	0	0	0	0	0	0	74.5079	0	75.473	0	0	70.2781	0	0	77.2862	0	76.4989	0	0	77.9481	74.865	0	71.8276	72.9935	77.7429	72.163	0	75.381	74.0459	76.2399	0
		348	1601.9	0	0	0	74.8426	71.664	0	0	0	0	72.8782	72.8902	0	0	72.5052	0	0	0	0	73.3741	75.0717	71.8936	74.5226	0	73.7687	77.6015	0	71.0736	79.8931	0	76.7386	0	0	75.3096	0	70.8123	76.3675	0	0	0	0	75.7213	0	75.3143	0	73.2412	0
		349	1605.76	76.477	0	69.8198	81.1697	71.3048	0	0	0	0	70.4582	76.1634	0	0	71.076	0	0	0	0	68.7326	0	0	74.4562	0	73.8383	0	0	71.7086	0	0	73.1642	0	78.3966	81.3239	0	79.6219	0	0	0	73.3068	81.8691	0	0	79.3911	75.0819	77.2144	0
		350	1609.62	0	0	0	78.2321	72.2827	0	0	0	0	75.8616	0	0	0	78.6678	70.3631	70.373	0	0	70.5295	73.1196	0	0	0	74.9408	0	0	69.9737	0	0	73.0553	0	0	0	0	74.4027	70.4151	71.5208	75.9667	0	80.3674	69.7403	79.486	73.5206	72.1015	74.6089	0
		351	1613.48	0	0	0	74.4142	66.9444	0	0	0	0	77.8862	0	0	0	72.7106	0	0	0	0	66.9484	0	75.9491	78.2991	0	71.1351	0	0	76.3909	0	0	75.5805	0	0	74.2609	0	78.5254	0	0	0	0	0	74.2911	75.1673	81.0474	80.3248	76.6855	0
		352	1617.34	0	0	0	78.2344	72.7037	0	0	0	0	77.3065	71.4551	0	0	74.4103	67.6703	74.9842	0	0	0	72.051	0	73.1494	0	71.4262	74.892	0	71.7218	78.2435	0	72.785	72.666	0	77.2751	0	75.3394	72.6613	70.0008	73.9053	0	0	0	0	76.8889	75.3953	78.2838	0
		353	1621.2	0	0	0	71.6053	0	0	0	0	0	76.5602	71.817	0	0	73.7198	0	0	0	0	66.0089	77.1476	70.554	71.3938	0	77.6308	0	0	72.5694	0	0	73.1755	0	75.0739	76.5696	0	84.1568	74.1708	71.779	0	0	78.3702	0	0	75.0731	76.0085	73.8596	0
		354	1625.06	0	0	0	71.424	75.3571	0	0	0	0	79.0568	70.6097	0	0	70.8249	71.2349	0	76.5149	0	68.3559	78.6692	64.5397	71.918	0	78.0449	0	0	72.2344	0	0	75.1723	0	0	78.1906	0	74.3289	76.8451	73.8308	0	0	84.207	0	79.2196	78.3791	73.389	74.7247	0
		355	1628.92	0	0	0	78.2412	0	0	0	0	0	77.3505	70.9822	0	0	74.361	0	79.9292	0	0	0	79.9078	71.9996	74.7849	0	74.8508	0	0	71.0404	0	0	75.9295	0	73.9702	72.7157	0	75.9762	0	72.6538	0	0	0	73.1402	0	73.7969	75.546	72.194	0
		356	1632.78	0	0	0	74.2386	0	0	0	0	0	73.5948	74.3423	0	0	85.114	0	73.7082	0	0	0	75.618	0	75.9581	0	76.6799	0	0	69.6726	0	0	76.7595	0	77.3337	72.7581	0	75.6923	78.8139	0	0	0	81.1444	82.2485	0	78.353	72.7335	76.1232	0
		357	1636.64	0	0	0	77.0272	74.2051	0	0	0	0	79.5827	71.7408	0	72.5978	71.7023	72.3543	0	0	0	73.6728	0	71.6971	73.7544	0	78.5846	0	0	70.9799	0	0	74.0684	0	72.2651	76.6743	0	75.954	0	74.8899	0	72.8629	78.3485	0	80.831	77.6401	78.5952	79.2808	0
		358	1640.5	0	0	0	74.8639	75.325	0	0	0	0	77.3984	77.1807	0	73.9307	0	0	0	0	0	0	0	70.2823	0	0	77.3186	0	0	72.413	0	0	78.4218	0	0	75.538	0	73.1487	75.5282	71.7927	0	0	0	75.6253	72.6993	73.4661	77.8814	72.8732	0
		359	1644.36	0	0	0	74.8843	75.3473	0	0	0	0	74.05	73.3115	0	67.6664	73.4125	0	0	0	0	68.9978	73.8737	70.6586	76.4807	0	77.1672	0	0	71.9948	0	0	74.2966	0	0	72.3113	0	76.0361	70.4407	72.2443	0	0	80.9788	0	0	75.392	78.8024	77.0827	0
		360	1648.22	0	0	0	73.2847	74.366	0	0	0	0	0	75.9641	0	71.3151	73.857	0	77.4243	0	0	0	79.063	0	79.0338	0	73.9398	71.8016	0	77.1163	0	0	75.3024	0	0	73.6874	0	73.5693	73.547	69.8928	0	74.0488	75.934	74.9156	74.1218	81.7585	80.4588	78.4046	0
		361	1652.08	0	0	0	77.9067	79.719	0	0	0	0	78.8818	77.7322	0	71.6872	75.2555	73.7772	0	77.4374	73.8885	0	0	74.1009	72.7412	0	77.1201	0	0	71.6406	0	0	78.946	0	0	0	0	75.664	75.4725	69.1567	73.6201	74.2145	0	77.1849	74.2102	81.2984	73.7401	75.8022	0
		362	1655.94	0	0	0	81.8118	0	0	0	0	0	81.7954	74.0525	0	72.7419	71.5372	73.2768	76.1827	72.4948	0	0	76.0696	0	75.2648	0	72.7829	73.1613	0	74.5016	71.5299	0	72.0616	0	0	70.6088	0	73.5959	0	72.7342	0	69.3951	0	78.9567	72.9756	81.9316	0	79.1201	0
		363	1659.8	0	0	0	83.3273	76.9406	0	0	0	0	74.459	70.0497	0	73.4825	76.944	72.3522	74.4548	0	0	0	0	74.7992	81.6514	0	76.9842	0	0	71.7451	73.9546	0	71.9145	0	0	76.6044	0	73.7097	0	72.705	0	71.3547	0	78.1437	0	80.5052	0	77.3874	0
		364	1663.66	0	0	0	75.3991	73.7347	0	0	0	0	77.9724	0	0	77.0021	81.8188	71.5746	0	0	0	72.4521	77.4739	74.0261	74.8313	0	77.2465	75.4011	0	72.845	0	0	75.2907	0	73.8101	0	0	79.4118	73.7772	74.043	0	68.5216	0	0	79.052	76.9523	0	75.6869	0
		365	1667.52	0	0	0	76.5964	75.7135	0	0	0	0	75.0526	74.0963	0	70.8909	80.9538	0	0	78.7513	0	0	69.3702	0	72.6223	0	75.087	75.7575	0	74.5873	0	0	74.3906	0	0	78.0669	0	75.7101	0	70.8692	0	73.6098	0	0	74.9757	81.4374	0	75.1245	0
		366	1671.38	0	0	0	75.4742	78.1499	0	0	0	0	78.8571	71.1349	0	75.4837	74.8454	0	0	78.9326	0	0	0	0	0	78.9648	73.5853	77.5513	0	68.9839	78.7917	0	78.2184	0	75.6948	78.3349	0	80.4623	0	70.8436	0	69.6989	0	0	74.6441	71.6771	0	72.183	0
		367	1675.24	0	0	0	79.2001	80.3127	0	0	0	0	76.0195	76.4639	68.339	0	78.3538	71.3143	76.2696	0	0	0	0	77.4801	80.0372	0	75.5682	80.2056	0	71.0266	0	0	0	0	0	73.245	0	81.92	76.1396	72.3421	0	73.8954	0	74.2939	75.8698	76.6823	0	80.6526	0
		368	1679.1	0	0	0	71.9031	0	0	0	0	0	74.565	76.65	0	76.3624	81.3918	74.298	79.1521	0	0	0	0	70.1441	73.0866	76.4493	77.7707	72.872	0	68.6191	0	0	0	0	0	73.2944	0	72.8896	0	72.5613	0	74.9746	0	0	77.0669	79.4505	81.8265	77.4697	0
		369	1682.96	0	0	0	78.8471	80.0401	0	0	0	0	77.1586	71.1151	74.3667	70.3457	75.5422	71.2698	0	74.4954	76.5656	0	81.8769	73.6377	74.4399	0	77.3489	78.6963	0	74.4967	0	0	73.8322	0	0	76.9843	0	78.6099	0	72.7602	0	72.6993	75.3032	75.5112	77.1894	73.8001	75.9207	81.9738	0
		370	1686.82	0	0	0	75.7526	0	0	0	0	0	0	72.37	70.4414	69.6377	81.6501	66.947	79.5855	74.3488	73.1978	0	0	0	79.8014	0	73.3044	77.3003	0	73.4189	0	0	73.9116	0	0	0	0	74.994	0	70.2646	0	70.9314	74.7443	0	0	77.0108	76.1571	75.0959	0
		371	1690.68	0	0	0	77.6807	0	0	0	0	0	75.7809	75.1425	0	70.2489	74.2065	75.6623	0	73.7535	70.8589	0	0	0	77.7401	0	76.2395	0	0	71.2742	0	0	77.4844	0	0	0	0	73.9866	0	73.6943	0	71.902	0	0	73.1898	76.7863	0	78.22	0
		372	1694.54	0	0	0	77.3263	77.0861	0	0	0	0	76.1475	71.064	70.7727	71.548	80.4766	75.5569	0	74.9382	69.2518	0	74.8824	70.2436	73.7287	0	75.3605	77.3312	0	77.1918	0	0	74.1661	71.3886	0	71.5743	0	76.9531	0	71.8952	0	71.4013	75.0395	0	76.3943	75.7704	72.934	78.3467	0
		373	1698.4	0	0	0	79.9209	77.672	0	0	0	0	75.927	73.8016	74.5769	70.8763	71.9396	70.1044	78.0716	77.9873	80.3239	0	0	0	0	0	71.6818	74.742	0	77.6998	0	0	72.5223	0	0	80.1591	0	75.9229	71.5754	77.3832	0	73.0809	0	0	73.3105	77.0602	71.2878	78.3632	0
		374	1702.26	0	0	0	73.1621	72.9861	0	0	0	0	76.2242	69.3667	74.051	74.4499	70.2057	68.8066	0	69.8553	78.6875	0	0	70.9044	0	0	77.5134	72.6787	0	72.1878	0	71.1889	76.1799	0	0	81.0743	75.0094	77.3711	0	73.1299	0	74.8176	0	0	73.3343	70.713	73.3901	76.3851	0
		375	1706.12	0	0	0	77.4264	0	0	0	0	0	76.8574	68.919	73.5435	71.3106	76.3503	70.3766	0	74.2913	72.334	0	73.2136	72.5492	73.6624	73.0209	77.1317	76.9101	0	75.7108	0	0	73.9212	0	0	0	0	74.5296	0	69.4687	0	74.8697	0	0	70.6962	80.1759	76.1078	75.4467	0
		376	1709.98	0	0	0	78.6067	73.4389	78.0664	0	0	0	75.7948	70.7676	68.4743	73.1464	75.5118	68.8111	0	68.565	71.5426	0	74.9337	72.0362	70.1237	0	75.4616	74.8308	0	75.9388	79.7878	0	79.2457	0	0	77.4305	0	76.7201	0	73.7223	76.906	75.9605	75.6499	76.6294	74.0214	80.0091	0	76.0558	0
		377	1713.84	0	0	0	78.4151	87.9298	0	0	0	0	72.6706	0	0	74.1564	73.8003	0	0	74.8902	69.6024	0	73.7539	74.4272	0	0	74.3306	78.0538	0	71.2002	0	75.6407	77.0876	0	0	80.0222	0	76.3048	0	73.6664	0	75.6764	76.1237	0	83.563	72.818	77.2022	72.355	0
		378	1717.7	0	0	0	73.5217	80.3126	0	0	0	0	75.792	70.6294	72.8513	67.3914	79.5805	74.8451	0	74.9454	73.7402	0	76.237	0	0	0	73.7581	75.1555	0	72.4792	0	0	72.5905	76.1654	0	0	0	72.0779	0	73.6645	0	73.9107	0	0	79.96	75.0956	72.4922	74.7183	0
		379	1721.56	0	0	0	73.3135	78.0279	0	0	0	0	75.8686	0	70.6952	72.1373	81.2837	69.0017	0	75.4907	68.1578	0	0	67.7131	0	0	72.9893	70.7114	0	77.9954	0	0	69.1724	73.2725	0	0	0	77.558	0	68.2748	76.1079	67.0652	0	0	78.1419	77.1104	80.7318	76.8849	0
		380	1725.42	0	0	0	75.8927	78.5948	0	75.8164	0	0	80.7232	0	68.8895	72.6227	76.1206	73.2495	0	68.5777	72.7062	0	0	73.7422	0	0	75.5836	74.2193	0	75.1826	0	0	76.3805	0	73.7324	76.0757	0	74.3119	75.2963	71.5041	74.7729	73.7442	0	71.1483	76.7672	80.706	69.4029	0	0
		381	1729.28	0	0	0	75.8636	73.1396	0	0	0	0	75.0501	0	0	72.3859	77.5503	72.0254	0	74.2335	72.3522	0	72.7245	71.8813	0	75.966	75.765	73.4805	0	77.9792	0	0	71.6877	0	0	0	0	74.3398	0	70.0819	0	75.8976	0	0	82.1423	76.2551	78.6619	74.1563	0
		382	1733.14	0	0	0	70.582	76.7038	0	0	0	0	80.0773	0	72.6736	75.0132	76.6096	67.4507	0	73.767	72.608	0	70.4632	80.1362	67.8904	0	0	77.8975	0	0	0	0	72.9796	0	0	0	0	73.2504	0	76.236	0	71.9762	0	0	80.2716	80.0026	81.563	77.8292	0
		383	1737	0	0	0	78.2107	74.2212	0	0	0	0	75.1006	0	77.3242	74.7439	77.3475	71.7001	0	73.6198	73.7503	0	76.0847	0	0	0	76.3556	70.9642	0	75.3435	0	0	76.4586	0	0	77.8006	0	77.9556	0	70.6034	0	72.2675	78.6669	0	78.7902	76.3806	78.5852	75.0443	0
		384	1740.86	0	0	0	74.9163	74.3071	0	0	0	0	74.7707	71.8732	65.9052	72.1359	77.1859	74.3401	0	73.2517	0	0	74.1316	0	0	0	79.4448	80.1654	0	68.5723	0	0	71.144	0	0	0	0	72.3781	0	73.9583	71.9413	75.256	0	0	73.2532	77.685	78.5946	75.8009	0
		385	1744.72	0	0	0	79.5707	71.3739	0	0	0	0	75.9048	0	71.5881	68.1114	74.6287	76.2421	0	71.8869	75.4622	0	75.2223	68.1679	0	0	71.4618	76.6092	0	78.4965	0	0	73.1969	72.1908	78.979	75.0799	0	79.5125	0	72.6004	73.7356	73.7857	76.9304	0	81.1403	74.7084	74.4984	76.9543	0
		386	1748.58	0	0	0	76.4831	78.5256	0	0	0	0	75.2399	68.1027	69.9845	67.255	73.7045	72.353	0	0	75.9973	0	78.766	73.9274	0	0	80.8848	77.5189	0	76.775	0	0	73.1288	0	0	0	0	74.5743	0	70.6457	72.8355	73.6957	83.6696	0	79.2113	80.8591	75.3799	0	0
		387	1752.44	0	0	0	77.8051	77.1113	0	0	0	0	81.537	0	65.8111	70.0953	72.6442	71.8713	0	72.3843	74.3971	0	72.8745	68.0933	72.1857	0	75.7821	73.8496	0	0	0	0	75.9742	0	0	0	0	79.7392	0	0	74.5358	72.6982	76.6069	0	85.0605	73.4714	79.3077	0	0
		388	1756.3	0	0	0	78.6156	81.1343	0	0	0	0	73.4435	0	75.5789	70.0313	79.5957	68.5516	0	0	73.1247	0	78.8681	72.1687	0	0	76.9819	77.7608	0	76.2023	0	70.86	74.3382	0	0	0	0	74.7878	0	0	69.9402	72.4785	0	0	72.9329	76.5725	74.0578	80.5427	0
		389	1760.16	0	0	0	71.7265	77.7253	80.7603	0	0	0	73.8771	0	71.129	74.8607	78.8765	69.0197	0	73.327	74.873	0	70.8936	70.5276	0	0	75.2172	77.234	0	78.9714	0	72.8394	73.0763	76.0851	0	0	0	79.3831	74.9007	72.1899	72.8211	72.7654	80.2717	0	74.7358	79.8564	80.0268	0	0
		390	1764.02	0	0	0	77.6566	73.9291	0	0	0	0	71.2493	0	70.9563	74.5473	75.5364	66.5279	0	0	72.2489	0	74.4463	67.6199	76.407	0	73.416	76.9722	0	0	0	0	75.9958	69.1924	70.383	0	0	83.1355	76.6998	0	70.1433	70.9529	75.8807	0	73.8551	74.9203	75.13	0	0
		391	1767.88	0	0	0	73.4581	0	0	0	0	0	75.2551	70.9142	72.3732	70.3297	0	71.6418	0	71.2768	75.7524	0	72.1175	74.0221	0	0	74.8459	76.7935	0	0	0	0	79.3481	72.0267	0	0	0	80.557	72.6658	67.7058	74.6325	71.9181	0	0	78.6444	75.6789	75.4942	0	0
		392	1771.74	0	0	0	77.0158	73.8429	0	0	0	0	78.7589	0	77.2087	69.7514	78.7372	69.1258	0	73.0567	73.6542	0	73.4479	0	0	0	79.5597	74.334	0	0	74.6461	72.9692	72.6888	0	0	0	0	80.0935	0	0	70.4694	76.801	0	0	71.0452	75.6647	74.2452	76.5072	0
		393	1775.6	0	0	0	74.669	73.9501	0	0	0	0	83.0869	0	75.5876	70.2687	80.8713	72.1313	0	71.2101	0	0	0	0	0	0	70.9187	73.783	0	0	76.9398	0	78.4616	0	0	0	0	83.6388	0	75.4072	74.8609	73.0008	0	71.4963	73.1988	76.7783	77.2274	76.3709	0
		394	1779.46	0	0	0	0	72.6606	0	0	0	0	75.2372	0	0	70.2947	73.8902	71.5505	0	0	76.5688	0	73.6634	66.3932	0	0	78.5855	76.7395	0	0	0	0	74.8215	72.6587	0	0	0	75.4038	74.4577	70.9488	75.1546	73.0125	76.2931	0	84.2655	81.0793	74.6696	0	0
		395	1783.32	0	0	0	75.3831	75.8056	0	0	0	0	76.8576	0	0	78.2469	77.4082	73.3812	0	0	76.4032	0	75.3646	0	0	0	69.3128	71.504	0	0	0	0	72.5986	73.7277	0	0	0	77.9982	73.2459	73.4729	68.8093	72.5628	0	0	76.2869	79.8568	74.9355	0	0
		396	1787.18	0	0	0	82.8853	75.2017	0	77.0616	0	0	76.6266	0	0	70.3628	74.464	75.1449	0	71.9342	70.7499	0	81.8662	0	0	0	71.1864	78.8915	0	0	0	0	74.5447	0	0	0	0	71.7168	0	76.8493	0	73.1923	0	0	72.6449	79.41	77.2468	0	0
		397	1791.04	0	0	0	75.0809	77.1484	0	0	0	0	79.3972	0	0	70.6443	79.217	0	0	74.1052	74.8227	0	0	71.1566	0	0	72.1746	70.8838	0	72.1455	0	0	72.4167	0	0	0	0	73.4878	0	0	69.9003	69.5761	83.1109	72.6935	79.5953	76.7592	79.9218	79.62	0
		398	1794.9	0	0	0	76.9979	77.5186	0	0	0	0	74.1631	0	77.4341	70.1941	79.4487	69.224	0	0	0	0	73.9507	73.901	0	0	0	75.7923	0	0	0	0	73.5724	0	72.8653	0	78.7913	72.9272	68.911	71.451	68.4467	74.237	0	0	80.7285	79.6227	74.9222	76.6868	0
		399	1798.76	0	0	0	0	71.3967	0	0	72.8617	0	73.2391	0	0	72.8131	71.6796	70.0846	0	0	0	0	70.8343	74.2016	0	74.3474	72.8039	75.1657	0	0	78.5363	0	76.1174	79.459	0	0	80.4975	72.8176	74.9504	71.6129	68.9551	75.5062	0	0	75.1208	79.5243	80.2596	0	0
		400	1802.62	0	0	0	78.4672	74.2737	0	0	0	0	77.3242	0	0	69.4352	72.1859	70.3982	0	77.9163	70.7986	0	0	71.458	0	0	76.7275	77.4431	0	0	0	0	74.8181	72.7036	77.0664	0	79.3478	77.4996	0	77.0639	0	0	78.346	0	76.9652	78.7071	81.4948	0	0
		401	1806.48	0	0	0	78.982	74.4473	0	0	0	0	73.9858	0	0	72.922	77.4047	70.9729	0	0	78.6743	73.4806	79.0528	72.4468	0	0	76.5539	81.6465	0	0	0	0	75.9339	69.7445	78.7856	0	0	76.694	74.5265	72.8085	0	69.5824	0	0	74.5777	81.2785	76.7149	76.5079	0
		402	1810.34	0	0	0	75.0813	81.2792	0	0	0	0	73.2839	0	0	71.7045	76.4855	70.0561	0	0	79.642	0	0	75.0762	0	0	0	70.3262	0	0	0	0	71.4127	72.5354	78.2871	0	76.3059	71.6768	72.9912	0	0	75.8158	76.0062	71.9193	77.9814	77.1073	81.737	0	0
		403	1814.2	0	0	0	72.2045	78.6225	0	0	0	0	74.4945	0	0	73.3229	74.1726	67.9601	0	72.6961	76.8275	0	0	70.3529	0	0	74.5914	79.0264	0	0	0	0	72.1665	72.3856	76.6686	0	0	71.7668	73.2631	71.3144	74.4588	0	0	0	77.7935	76.2629	72.6364	0	0
		404	1818.06	70.9321	0	0	76.4951	72.9874	0	0	0	0	75.9653	0	0	74.1402	76.9997	73.4733	0	0	73.4838	0	0	71.8823	0	0	0	72.5427	0	0	0	0	69.6854	73.7756	76.5575	0	76.1676	76.5747	0	70.2874	75.189	0	76.5711	76.4133	81.3307	76.6838	78.6429	0	0
		405	1821.92	0	0	0	0	79.9386	0	0	0	0	75.903	0	0	73.2391	0	68.4076	0	72.5065	81.6019	0	0	77.3454	0	0	0	76.0859	0	76.7426	74.8415	0	78.9297	71.492	0	0	76.1966	75.8512	78.7161	74.1014	75.5348	0	0	0	72.8612	79.6204	79.6037	71.8001	0
		406	1825.78	0	0	0	0	75.6923	0	0	0	0	78.7124	0	0	74.3304	75.0654	69.3364	0	0	75.5992	0	0	74.0245	0	0	0	75.3398	0	0	0	0	76.3297	71.5105	78.4928	0	0	77.2775	0	0	76.3783	0	79.4088	0	79.2008	77.7388	75.8841	0	0
		407	1829.64	0	0	0	0	75.8442	76.166	0	0	0	76.2643	0	0	76.151	78.2945	74.2661	0	0	77.8722	0	0	74.663	0	0	82.3909	76.6871	0	0	0	0	75.0219	70.4646	78.4834	0	0	75.0423	75.6058	0	0	0	0	0	76.796	78.7821	76.964	0	0
		408	1833.5	78.5033	0	0	81.9273	77.7561	0	0	0	0	75.8281	0	0	72.0956	76.9598	74.2942	0	72.4531	76.2789	0	0	77.1536	0	0	78.3555	78.9336	0	0	78.3548	0	75.9605	0	77.9065	0	0	76.1376	80.2016	73.643	0	0	0	0	79.2711	73.4252	79.1301	75.739	0
		409	1837.36	71.5891	0	0	79.8862	77.8261	0	0	72.5173	0	79.3943	0	0	76.0031	82.6042	76.6784	0	0	67.3391	0	0	73.2735	0	0	0	73.8192	0	0	79.5039	0	74.4068	0	76.9263	0	0	79.4945	73.5278	72.762	71.5219	0	77.6455	0	73.71	77.5517	70.9691	0	0
		410	1841.22	69.6521	0	0	0	75.1006	0	0	74.1218	0	74.9463	0	0	72.3625	77.114	75.1091	71.4306	0	73.0316	0	0	75.5739	0	0	80.3181	74.6534	0	0	77.8496	0	75.935	66.7731	78.2003	0	0	73.5516	71.4612	68.3384	80.1009	0	0	0	73.701	75.9114	77.1325	0	0
		411	1845.08	75.3842	0	0	82.8502	77.2254	0	0	0	0	77.8298	73.8801	76.1643	76.466	75.7944	77.3446	0	0	74.8517	0	0	74.9085	0	0	0	77.2157	0	0	0	0	72.4195	0	74.1225	0	0	77.5429	74.3058	69.7489	73.418	0	0	0	74.0732	76.0294	79.0182	78.087	0
		412	1848.94	73.2838	0	0	0	73.024	0	0	0	0	75.3176	0	0	69.9055	80.0519	68.0612	0	0	74.1717	0	0	75.0636	77.16	0	0	75.9822	0	0	72.2636	0	74.5964	0	82.9917	0	0	75.1462	74.2928	69.5284	75.3189	0	0	0	76.3403	75.9053	74.1528	0	0
		413	1852.8	0	0	0	0	77.3117	0	0	67.1984	0	77.7783	0	0	72.3452	76.9208	69.9826	0	0	72.4888	0	0	74.5836	84.1056	0	0	76.353	0	0	0	0	78.0802	77.0515	82.342	0	79.8077	75.4802	77.4383	73.6516	73.4132	0	0	0	79.6701	78.4666	79.8451	0	0
		414	1856.66	76.0063	0	0	76.1275	75.8972	74.4484	76.3647	0	0	77.4983	0	0	73.9278	0	68.2487	77.2443	0	72.4475	0	0	0	0	0	0	80.9392	0	0	0	0	76.2196	75.6387	76.0605	0	0	73.7161	74.8332	76.244	0	0	0	0	78.4772	80.7857	80.7179	0	0
		415	1860.52	77.9686	0	0	76.15	78.0749	0	0	68.865	0	76.7546	0	0	76.0674	79.2128	0	0	0	70.1434	0	0	72.0689	0	0	0	79.763	0	81.0046	0	0	0	70.6095	78.8329	0	75.3258	75.988	75.6464	0	73.9015	0	0	71.446	76.9196	74.7386	78.788	0	0
		416	1864.38	74.8944	0	0	83.0124	80.7631	0	0	76.5693	0	74.051	0	0	73.2843	0	73.7218	73.5068	0	72.4062	0	0	77.9339	0	0	0	81.9964	0	0	78.751	0	75.0702	76.5364	78.7031	0	76.356	75.4347	76.5522	0	71.0522	0	0	0	76.5417	74.9363	76.6475	0	0
		417	1868.24	0	0	0	76.7948	80.5413	74.8202	0	71.4326	0	78.1161	0	0	73.2288	0	0	74.4662	0	75.4911	0	0	76.6588	0	0	0	69.3732	0	0	74.9893	0	75.5449	76.1501	81.7002	0	79.325	77.2177	0	74.5352	72.3743	0	0	0	81.012	83.2814	0	0	0
		418	1872.1	72.0346	0	0	0	76.2003	77.4366	76.818	70.9999	0	76.674	0	0	74.6467	81.2753	73.294	76.438	0	78.1749	0	0	79.2914	0	0	0	73.6828	0	0	77.6066	0	74.0702	0	76.4543	0	0	75.1848	76.6565	74.8646	71.0599	0	75.8126	0	75.7683	74.9936	76.944	0	0
		419	1875.96	78.2084	0	0	0	80.2235	80.0853	0	0	0	76.7337	71.9049	0	72.0308	0	72.1497	73.914	0	74.7837	0	0	73.2439	0	0	0	77.4144	0	0	0	0	72.9384	0	77.2739	0	0	79.5192	0	70.5338	0	0	0	0	74.8599	79.3769	80.4161	0	0
		420	1879.82	73.2632	0	0	74.7869	73.2143	80.2816	0	68.7744	0	73.1265	0	0	73.81	77.4413	68.3965	0	0	73.8077	0	0	79.2133	0	0	0	73.3868	0	0	0	0	77.7582	0	82.5906	0	75.8023	77.8829	0	70.2989	75.4341	0	0	0	76.1871	77.8945	80.4882	0	0
		421	1883.68	74.2233	0	71.4445	0	0	74.3009	0	0	0	74.9425	0	0	75.5287	75.9244	72.4582	78.2987	0	0	0	0	74.4317	0	0	0	77.3237	0	0	72.6591	0	73.9439	0	80.4716	0	0	75.1304	79.5788	0	0	0	0	0	76.8235	76.0346	79.8076	76.9276	0
		422	1887.54	73.6009	0	0	0	70.9971	0	0	78.8928	0	76.6702	0	0	73.2097	76.1653	0	0	68.4371	0	0	0	76.1358	0	0	0	74.0794	0	0	78.1515	0	75.2936	76.253	76.0554	0	74.3304	73.6486	72.1538	0	0	0	0	0	76.0811	77.739	78.6245	0	0
		423	1891.4	0	0	0	0	75.9505	0	0	0	0	76.6869	0	0	75.9368	75.0144	0	76.2611	71.3321	0	0	0	75.5058	80.0391	0	0	80.8175	74.7635	0	0	0	79.0484	0	79.8275	0	0	77.3012	0	73.7454	69.8513	0	74.4899	0	76.2533	80.7979	78.9972	0	0
		424	1895.26	76.1145	0	0	0	79.8609	0	0	0	0	80.9897	0	0	71.9713	78.0956	0	78.6216	0	78.1186	0	0	76.8627	80.3538	0	0	81.7134	0	0	0	0	76.3713	0	77.3912	0	78.9469	77.6967	0	75.9762	70.7437	0	0	0	77.5122	78.302	73.2321	0	0
		425	1899.12	0	0	0	0	78.5736	76.8726	0	68.9294	0	76.5033	0	0	72.2536	77.4202	0	73.3913	76.2475	0	0	0	73.2667	0	0	0	79.3981	0	73.7894	0	0	68.7879	76.5524	81.421	0	73.6605	76.4472	0	70.0666	73.2377	0	0	0	82.6153	80.7957	76.5894	0	0
		426	1902.98	73.2333	0	0	0	76.3227	77.7353	71.345	0	0	78.6193	0	0	72.1953	76.3535	0	78.048	0	74.5465	0	0	74.7675	80.2312	0	0	74.506	0	0	0	0	71.9037	0	77.4856	0	75.4227	76.5651	0	0	78.6553	0	0	0	76.2062	75.2669	75.0581	0	0
		427	1906.84	75.1464	0	0	0	75.4892	74.5943	0	0	0	78.6085	0	0	74.716	78.2511	0	73.0357	72.5014	72.4244	0	0	78.2643	0	0	0	70.8782	75.626	71.4251	0	0	72.0621	0	74.7396	0	83.5655	76.0878	0	73.1149	70.7732	0	74.8609	0	78.7453	77.0378	0	0	0
		428	1910.7	72.9115	0	0	0	76.3731	79.5174	75.3241	0	0	78.4982	0	0	75.2656	81.3979	0	71.8466	78.571	73.5964	0	0	74.0834	0	0	0	73.7056	0	0	0	0	76.5363	77.521	78.8241	0	74.3267	74.5659	0	74.3361	76.8519	0	78.1526	0	78.7786	79.6151	75.5239	0	0
		429	1914.56	75.2153	0	0	0	76.351	79.0604	0	0	0	74.894	0	0	73.8177	80.7845	0	75.5641	77.1052	0	0	0	78.132	84.0841	0	0	77.0189	0	75.3918	0	0	74.0219	73.1452	75.3588	0	0	77.9944	0	72.9441	76.867	0	0	0	79.767	75.6791	81.8269	0	0
		430	1918.42	0	0	0	0	72.1794	0	0	0	0	80.8968	0	0	72.109	74.9647	0	74.8447	0	0	0	0	74.1382	72.2003	0	76.8613	75.1617	73.1658	74.1743	0	0	76.7549	71.9284	75.2733	0	78.6585	74.3001	0	70.1504	72.4711	0	74.5721	0	79.9353	73.1769	81.5686	0	0
		431	1922.28	0	0	0	0	79.0638	70.9806	0	0	0	78.8284	0	0	71.4618	79.9768	0	74.494	68.7506	0	0	0	75.0485	0	0	0	77.2816	73.9272	0	0	0	76.8787	0	75.0454	0	78.071	75.5528	0	71.5595	76.0747	0	0	0	81.1769	74.9652	0	0	0
		432	1926.14	74.3337	0	0	0	69.9425	0	78.5492	0	0	74.3547	0	0	71.9586	76.3316	0	71.7902	72.8998	72.5037	0	0	0	0	0	0	76.7955	72.348	73.833	0	0	75.0459	0	78.0385	0	77.3513	74.8449	0	68.8156	72.7615	0	78.2683	0	83.1403	78.8252	81.9206	0	0
		433	1930	0	0	0	0	72.0416	0	0	0	0	78.604	0	0	73.3811	79.3777	0	73.0182	0	74.8257	0	0	76.8667	72.7653	0	0	72.7897	73.3661	79.3159	77.4488	0	71.3061	71.9216	81.3043	0	73.8243	78.6046	0	0	71.7253	0	75.1231	0	79.1705	76.6438	0	78.6721	0
		434	1933.86	0	0	0	0	77.9866	0	0	0	0	75.5862	0	0	72.042	76.8141	0	72.2747	73.2464	70.6434	0	0	74.5464	0	0	0	74.9402	76.0697	0	71.7367	0	76.4992	73.7723	78.5495	0	0	79.7134	0	69.3936	76.1007	0	78.4512	80.3713	75.3868	75.0702	81.4553	0	0
		435	1937.72	72.7772	0	0	0	74.0795	75.0381	0	0	0	77.6556	0	0	72.9453	79.0721	0	76.4342	74.5946	73.7648	0	0	0	73.6486	0	0	75.7128	71.5328	78.2345	75.6498	0	76.2495	73.676	78.3008	0	78.7764	81.4704	0	70.5202	70.4739	76.4569	79.9382	0	77.8668	78.3145	0	0	0
		436	1941.58	0	0	0	0	79.378	71.1987	70.7767	0	0	75.3384	0	0	71.4244	79.6333	0	75.1681	76.0688	69.5659	0	0	0	0	0	0	72.1629	75.2	76.4162	76.4407	0	74.9778	68.6571	76.7236	0	75.3402	78.3543	0	76.2089	74.9182	0	74.1557	0	77.0689	80.7147	0	77.0928	0
		437	1945.44	0	0	0	0	77.3777	75.1234	0	0	0	74.5633	0	0	72.6917	0	0	77.3491	0	78.6269	0	75.3618	72.3385	77.4456	0	0	71.5927	0	70.0982	77.5963	0	73.7488	72.3702	79.0909	0	74.6309	77.451	0	0	65.8333	0	0	0	76.0625	80.4428	80.7333	79.1926	0
		438	1949.3	76.1427	0	0	0	81.1203	0	0	0	0	78.3663	71.158	0	72.06	0	0	71.1449	74.1209	74.1367	0	0	74.0056	70.2364	81.9843	0	75.6421	0	71.9727	78.5491	0	70.9851	0	75.3848	0	75.9753	74.6553	0	68.3542	70.8181	0	0	0	84.1204	78.7819	0	78.5217	0
		439	1953.16	74.2568	0	0	0	75.1089	76.4955	77.2796	72.2404	0	79.591	0	0	75.435	76.3585	0	74.9708	77.6721	0	0	0	73.4578	75.8027	83.2775	0	77.948	0	74.0839	0	0	72.7598	78.5376	80.4802	0	77.6218	78.7468	0	79.7358	73.1223	0	0	0	76.4989	80.0108	0	84.8238	0
		440	1957.02	0	0	0	0	71.7448	75.4334	0	76.9478	0	74.6252	0	0	74.6797	0	0	74.4547	75.1544	75.3212	0	0	68.7219	75.5575	0	0	79.7806	72.9645	70.8423	72.3407	0	71.7503	69.3919	78.8444	0	77.6648	73.0889	72.188	73.2077	73.9784	0	0	0	74.1932	78.861	0	0	0
		441	1960.88	0	0	0	0	76.653	76.4386	0	0	0	74.0896	0	0	74.7697	73.8727	0	78.6475	70.6182	72.6758	67.9479	0	75.787	79.2895	0	0	79.7922	77.883	72.5625	79.6146	0	0	69.1504	75.5065	0	0	73.0429	0	81.9125	73.6119	0	73.4882	0	77.8755	75.4201	78.4956	0	0
		442	1964.74	77.3702	0	0	0	0	0	0	0	0	71.522	0	0	70.2059	0	0	71.1282	70.3825	73.4035	0	0	77.1204	73.8804	77.4334	0	76.0154	73.5813	0	0	0	78.8219	69.1518	76.9583	0	78.6651	77.4369	0	76.1476	70.8134	71.0705	77.4092	0	83.2745	78.219	0	0	0
		443	1968.6	0	0	0	0	71.8672	78.8927	0	75.4093	0	78.6529	0	0	76.206	76.662	0	78.0842	0	78.9713	0	0	0	83.1729	0	0	81.6603	78.0281	76.3581	0	0	79.7751	73.4985	77.8748	0	0	73.8593	0	74.6889	71.6952	0	74.292	0	81.2486	85.2019	0	80.0764	0
		444	1972.46	75.194	0	0	0	77.3927	75.922	0	71.1961	0	78.7832	0	0	76.2894	0	0	79.0885	72.3517	77.977	0	0	78.2624	76.408	0	0	70.7124	75.649	78.7187	76.5255	0	77.2791	75.0296	80.9126	76.2895	74.8131	79.6141	0	76.3731	72.2274	0	74.5638	75.0785	74.9869	84.9643	74.7037	0	0
		445	1976.32	0	0	0	0	0	0	0	0	0	75.9243	0	0	73.166	0	0	73.1538	0	75.4639	0	0	75.1972	74.5729	0	0	77.7817	75.2751	77.1639	66.552	0	77.8179	69.446	78.5945	0	77.7467	78.2526	0	76.5065	75.6875	0	74.5416	75.8857	78.0992	79.3774	0	79.6681	0
		446	1980.18	0	0	0	0	0	77.9211	73.8446	0	0	73.3298	0	0	77.4797	0	0	77.2368	73.5995	72.3944	67.1378	0	74.4281	76.6983	0	0	76.9699	74.9248	77.4263	77.6152	0	80.3209	0	75.6428	0	82.3587	81.1487	0	0	75.5881	0	0	0	77.0314	80.584	79.317	0	0
		447	1984.04	0	0	0	0	0	0	0	0	0	75.2884	0	0	71.5083	0	0	71.9762	72.8031	76.5498	0	73.2637	75.8218	74.6209	0	0	70.7516	72.605	71.135	0	0	74.875	71.2407	82.2452	0	77.3126	78.8233	0	0	70.8111	0	77.9065	79.4207	81.7065	0	84.3851	0	0
		448	1987.9	0	0	0	0	0	0	0	0	0	80.2872	0	0	78.8594	0	0	77.0033	0	70.6368	0	73.807	0	74.7781	0	0	77.4135	75.1065	79.7064	75.6143	0	72.5997	74.6231	77.5847	77.3459	77.3464	77.9902	0	0	71.9273	0	0	76.1381	79.5192	0	75.0524	77.9846	0
		449	1991.76	0	0	0	0	0	0	0	0	0	74.6111	0	0	68.4247	0	0	77.5479	72.7917	71.7984	0	77.2717	74.9172	74.1565	0	0	78.05	71.793	78.6544	72.8522	0	72.507	73.7102	79.1656	76.0507	74.5852	75.8495	0	76.3527	78.8417	0	75.4287	77.0702	79.5114	79.4348	79.6121	0	0
		450	1995.62	69.322	0	0	0	0	0	0	72.2983	0	75.7678	0	0	76.7238	0	0	72.9488	0	70.6316	0	74.1726	77.0259	77.0087	0	0	78.492	69.8379	74.7654	0	0	75.8051	75.5289	79.5203	75.6112	78.0434	74.2302	0	0	75.5568	0	76.609	81.3887	83.4549	75.4532	79.6002	0	75.1754
		451	1999.48	75.4745	0	0	71.7741	71.0869	0	0	72.1425	0	74.3556	0	0	77.0423	0	0	71.9302	0	74.2775	78.0441	0	70.9185	73.8753	0	0	78.9241	74.5736	0	0	0	76.9389	68.9429	74.456	83.3302	77.9066	81.7827	0	72.214	75.7533	0	75.1543	0	77.3557	0	80.0378	80.1782	0
		452	2003.34	77.2541	77.2841	0	0	0	0	0	75.018	0	76.6721	0	0	78.2169	0	0	73.7364	0	72.6175	0	77.2764	77.6691	78.1659	0	0	74.1428	74.0892	0	73.1553	0	77.67	64.6129	73.8491	76.0342	78.57	77.861	0	0	69.0952	0	0	77.9727	85.0678	0	0	80.5061	0
		453	2007.2	0	0	77.3633	0	0	0	0	71.0045	0	78.361	73.8591	0	79.8376	0	0	79.4462	76.1281	72.2469	0	72.3588	73.6181	76.8432	80.0957	0	77.3717	73.6635	71.4149	71.979	0	70.1807	75.0954	83.2236	78.0898	72.3603	78.0549	0	76.3121	74.5344	0	75.6171	82.3997	77.3811	0	0	82.0534	0
		454	2011.06	72.4435	77.0739	74.4926	0	0	77.9634	0	76.3594	0	77.0079	0	0	73.2931	0	0	77.2342	80.7046	70.6166	0	68.8441	76.803	75.0981	0	0	74.7502	74.9148	0	74.632	0	71.2716	71.3792	77.9617	76.0092	80.3049	79.7756	0	0	71.0466	76.2582	80.2845	75.2504	74.6705	0	75.1597	0	0
		455	2014.92	0	71.7172	0	0	0	0	0	69.579	0	73.9093	0	0	70.6127	0	0	74.336	77.3789	74.427	0	74.9994	82.6327	79.206	77.4039	0	84.2647	73.8586	0	73.1	0	78.7046	70.7933	77.6304	75.807	71.3797	74.8896	0	0	70.2786	0	0	78.0857	81.6076	0	0	0	68.1674
		456	2018.78	74.0591	77.8053	76.2803	0	0	0	0	72.5004	0	74.8504	0	0	76.1155	0	0	77.1214	75.7183	69.5517	0	0	75.8043	77.34	0	0	78.597	74.6013	0	75.1507	0	78.1213	71.3044	77.4996	73.909	78.9386	76.3823	75.909	0	74.6121	0	72.9971	71.2541	78.6112	0	75.605	76.163	0
		457	2022.64	0	72.1866	74.2882	0	0	0	0	76.0035	0	73.4971	73.392	0	82.5765	0	0	74.9482	74.5971	76.4747	0	0	74.7629	74.8583	0	0	77.3532	0	67.6116	74.3161	0	74.1179	70.5949	81.2424	74.7408	75.627	72.6691	0	76.5394	73.5196	0	72.9579	0	79.5204	0	0	0	0
		458	2026.5	75.4722	72.8415	0	0	0	0	0	73.28	0	76.2896	0	0	74.648	0	0	76.1731	72.7896	69.4937	0	72.3464	76.8274	76.2419	77.0597	72.1292	79.6016	74.9949	78.9074	0	0	0	71.5746	81.2925	75.0758	81.6213	74.7836	0	0	75.1384	74.4639	74.8726	73.9264	77.5308	0	72.489	83.4643	75.045
		459	2030.36	0	0	0	0	0	0	0	76.1148	0	77.0817	0	0	76.8871	0	0	75.8652	71.0645	78.6421	0	77.8105	72.4318	79.2928	78.3994	76.4448	0	76.0799	78.0053	76.9467	0	70.0168	68.7427	79.2579	81.1009	79.9779	76.6176	71.4474	0	76.5874	0	77.7916	0	80.3117	82.1402	77.3943	0	73.6158
		460	2034.22	69.7387	78.5386	73.0323	0	0	74.1019	0	79.168	0	76.7343	0	0	74.9616	0	0	72.3288	72.6116	68.538	0	77.3777	73.6818	75.3246	81.6869	0	75.6492	71.4817	70.814	75.1815	0	0	68.4291	79.0767	81.8685	75.4966	78.5203	0	70.7264	75.5562	0	77.4081	73.5604	76.4936	0	0	82.3347	78.3497
		461	2038.08	76.1523	76.572	78.9174	0	0	75.3716	73.5382	74.2689	0	73.5209	0	0	73.536	0	0	75.8432	75.4374	70.4503	0	0	79.3579	82.139	0	78.8575	74.4485	77.5241	75.2312	72.8618	0	68.2924	71.2369	77.4311	73.0638	75.5178	79.0569	74.8531	0	75.4215	0	81.4997	69.3872	79.6976	79.657	71.4127	76.5009	76.7826
		462	2041.94	70.4784	75.841	73.3096	0	76.6808	82.4143	0	72.0985	0	74.5448	0	77.3329	73.115	0	0	76.901	0	74.7919	0	0	71.3096	0	82.8013	80.0111	77.6787	72.2792	73.4145	76.8472	0	76.3991	73.9362	75.74	77.8216	78.2652	78.5223	0	74.7253	73.5806	0	77.0983	74.1439	79.0897	79.8648	79.4972	76.2135	73.1778
		463	2045.8	0	74.9413	72.2398	0	0	75.9294	0	71.5825	0	77.1799	0	78.3909	72.9956	0	0	71.3874	0	71.397	0	0	71.6144	0	96.4962	74.5362	75.0562	0	74.5989	70.7967	0	77.7357	73.2987	0	76.9175	74.8064	81.1543	0	0	74.7158	0	75.0587	71.586	76.8364	80.6105	75.8222	77.2141	72.8349
		464	2049.66	0	74.2495	73.6106	0	77.365	0	0	77.0411	0	78.141	0	0	75.7964	0	0	72.8428	0	76.2904	0	74.2754	72.1842	81.0712	81.9194	76.9439	77.7285	0	68.7624	79.455	0	0	72.8633	0	76.3635	71.8631	78.1505	0	0	76.657	77.0891	70.6307	71.5763	78.7437	0	80.2233	0	67.7629
		465	2053.52	69.4346	73.1562	74.7327	0	0	82.1345	0	70.8215	0	79.8091	0	0	77.7894	0	0	78.2018	0	68.3388	0	0	74.1087	76.3519	76.0025	75.6046	78.6153	78.2294	75.5679	75.0566	0	73.9914	77.3232	0	75.3566	77.691	79.0665	75.8764	0	73.7068	74.852	78.8416	72.5768	74.5935	77.2748	80.2281	76.2734	73.6625
		466	2057.38	70.4242	76.9365	73.7324	0	0	0	0	74.068	0	80.4181	0	72.2355	77.7997	0	0	73.6225	0	73.599	0	0	66.3476	77.9496	77.1999	72.2414	81.126	76.2646	74.3417	76.6463	0	74.152	72.408	79.3564	75.773	72.2084	74.7441	0	71.6476	72.6897	77.0973	78.4576	0	80.7012	0	83.5553	75.3007	73.5772
		467	2061.24	72.0274	73.6802	70.1317	0	0	82.2249	0	73.7971	0	80.7339	0	78.0845	73.0756	0	70.5591	66.3616	70.4026	71.2967	0	76.8466	77.3744	76.2934	80.5853	74.9479	75.4529	75.1965	72.4051	76.8374	0	78.0477	69.1063	77.7055	84.0754	79.8383	83.477	0	76.2976	75.3821	72.6909	76.6751	0	80.5491	0	74.7639	77.9365	73.981
		468	2065.1	0	74.8205	73.9913	0	0	0	0	72.7339	0	77.6409	69.1116	69.973	73.7032	0	0	77.6071	75.556	71.2393	0	73.6323	76.3882	0	76.3462	77.1844	76.718	0	73.7815	73.6417	0	77.9968	74.221	0	80.8582	79.7844	78.6496	0	73.6998	76.8192	72.6986	74.8741	0	74.8421	82.6362	75.0165	79.6105	74.505
		469	2068.96	0	73.0139	74.9156	74.5546	0	0	0	80.3442	0	77.1466	74.0032	71.6147	74.9007	0	0	76.835	75.8519	71.0721	0	0	74.4883	76.8432	0	75.9801	78.9111	79.8704	77.3293	83.6492	0	77.1317	70.9334	0	73.7731	80.7738	77.1884	0	0	72.8729	75.1569	71.3654	76.0261	80.8108	0	74.5358	79.3837	73.3413
		470	2072.82	0	76.6591	73.4162	0	75.7008	74.6182	0	69.9347	0	77.9357	0	73.8102	73.4995	0	0	77.4525	0	70.9056	0	0	72.3004	0	0	0	76.5512	77.8459	78.742	73.4281	0	76.8161	74.396	0	70.0654	80.2787	81.4767	0	0	71.1656	72.8931	74.4323	0	77.4747	0	0	72.4157	73.1055
		471	2076.68	0	74.2322	72.3562	0	0	77.8254	0	77.0799	0	0	0	78.8534	71.6039	0	0	71.861	74.17	76.5239	0	77.3987	75.3724	0	79.414	77.2371	73.8733	72.51	77.0294	79.8499	0	69.1903	69.5941	0	75.2874	81.3614	79.6381	0	73.8555	74.4871	74.3465	78.5279	0	78.0152	0	79.0404	77.7895	73.3166
		472	2080.54	0	74.6377	73.9711	77.8537	75.9455	78.3266	0	77.0048	0	78.4484	0	73.8594	74.7975	0	0	72.471	0	73.8709	0	79.1501	76.8196	0	0	79.7832	78.7147	0	75.5763	73.4397	0	74.0711	74.6444	0	75.2243	85.0623	74.7215	0	74.2736	72.9212	73.2178	77.2421	75.0875	85.1754	77.5957	73.4885	79.1918	0
		473	2084.4	0	74.5308	76.2291	0	71.489	80.2532	0	77.0112	0	78.4952	0	75.5338	72.3291	0	0	76.4047	71.7231	74.7723	0	0	75.0167	0	0	78.1815	77.7871	0	71.8524	0	0	75.6636	0	0	77.5807	80.1459	77.3876	0	72.7407	74.2079	73.7898	76.5253	0	77.8578	0	76.0554	79.7429	73.1625
		474	2088.26	0	70.5235	73.6681	76.3417	0	82.1191	0	75.5131	71.528	74.8089	0	73.2926	74.2398	0	0	72.7827	0	74.7088	0	0	76.744	0	78.417	74.4038	73.2907	0	72.7444	0	0	74.066	74.9336	0	75.4918	82.0473	75.7519	0	74.4623	78.441	72.0277	77.3277	0	75.0529	76.3951	73.5904	78.8003	71.0187
		475	2092.12	72.6014	73.6737	78.2691	76.9032	0	78.2736	0	72.7037	0	80.6902	71.9567	75.1793	74.3886	0	0	73.9608	72.8671	74.7707	0	0	79.6081	0	0	76.867	72.7138	70.4205	74.6812	74.1619	0	80.7787	77.2461	0	77.1082	73.8368	78.1998	0	74.5097	70.5168	76.6348	75.0688	75.529	78.8098	0	78.0919	83.9521	69.6233
		476	2095.98	71.2971	76.2485	72.5996	78.7245	0	74.8591	0	77.8335	0	76.7341	76.0539	74.8956	73.7378	0	0	73.0386	0	72.5536	0	72.0761	75.9642	0	0	77.3699	73.2113	0	73.6894	85.2764	0	0	0	0	75.5872	78.61	77.2795	0	80.3827	79.7918	78.2403	78.9896	0	79.7361	0	77.0735	79.6126	72.7405
		477	2099.84	0	79.1492	77.9163	80.9715	68.8085	0	0	76.9379	0	0	0	75.4944	74.5665	76.881	0	71.9624	72.832	70.4573	0	74.36	70.6213	0	0	71.6748	81.8414	0	80.8898	76.8258	0	78.2214	0	79.9939	79.6008	76.9933	0	0	80.3614	69.4635	79.7924	77.0788	0	77.9936	80.5106	79.5798	80.3163	69.0373
		478	2103.7	71.474	69.1116	72.209	0	0	76.357	0	74.7444	77.9744	0	0	71.3749	71.2508	79.6297	0	77.5575	73.3728	74.7926	0	0	0	0	78.665	77.2307	73.4377	0	71.1911	69.1712	0	72.5928	76.2233	0	76.9851	81.2499	78.7214	0	72.9121	71.3831	70.6755	78.2616	0	80.6097	0	79.5446	79.1448	70.3434
		479	2107.56	0	71.1987	76.0395	0	77.4872	76.3133	0	70.5978	0	0	0	74.9534	77.1358	0	81.0026	76.8209	78.6511	73.4576	0	0	71.8387	0	76.1632	70.2169	79.8641	72.5304	80.1861	73.6626	0	76.6649	67.3831	0	78.2747	76.6787	78.9819	0	75.1974	73.2424	80.2976	78.6397	0	0	75.8661	75.7424	75.6616	74.5208
		480	2111.42	72.07	72.4106	70.3363	0	0	0	0	75.7101	0	80.0043	0	72.3505	77.1265	70.2724	0	76.4017	75.4931	75.9929	0	0	73.7115	0	80.9767	0	74.8528	0	77.4271	0	0	71.5619	73.2874	0	75.7022	0	78.5038	0	75.712	77.0604	72.2528	74.6919	0	79.3338	77.5167	70.9793	81.0071	76.1169
		481	2115.28	75.236	74.4179	74.4362	72.0739	0	0	0	74.6004	0	73.9543	0	69.8232	72.0796	69.3641	0	74.5787	0	0	0	0	77.1759	0	79.1226	0	0	75.7396	75.3429	0	0	78.0137	67.9257	0	73.3741	78.7563	71.7718	0	76.4206	71.7718	70.1472	77.8335	0	79.4414	79.6782	74.8735	75.5129	75.4214
		482	2119.14	0	74.2706	71.0469	71.6244	78.7449	73.8869	0	73.953	0	0	0	76.2435	76.1559	72.7474	0	73.4257	0	71.4612	0	79.4746	76.716	0	80.7226	74.8942	79.4582	0	75.8156	0	0	75.3161	74.3339	0	71.7847	70.9861	76.6197	0	76.4578	73.5843	72.8663	76.4488	75.3855	77.1963	73.1155	78.5398	76.6865	80.3652
		483	2123	76.1179	74.89	73.7936	77.9647	71.8044	73.2592	0	70.5074	0	0	0	75.3579	75.642	74.9234	70.4082	78.0639	0	73.0349	0	0	75.1968	0	77.4469	71.7661	76.9986	72.1134	77.6113	0	0	80.2012	78.3913	0	75.6685	78.3665	79.8498	0	0	74.0876	71.2621	72.9821	0	0	0	70.2334	75.9332	0
		484	2126.86	0	71.7639	0	74.615	0	0	0	75.155	0	0	69.6804	71.6899	74.8694	73.0553	0	72.0692	0	75.5191	0	72.7619	76.9613	0	78.7643	76.7139	78.7031	0	78.4067	78.1968	0	75.4803	0	0	78.8478	0	0	0	69.9651	75.0764	80.3506	78.109	0	0	0	72.7845	76.4123	75.8994
		485	2130.72	0	73.0553	73.0639	0	75.3853	83.8941	0	73.9926	0	77.4041	74.0825	77.9298	74.3703	0	0	76.361	0	75.5321	0	0	71.9498	0	79.0184	0	77.2969	70.3249	71.5431	0	0	74.1186	73.0735	75.0449	72.823	73.512	82.9113	0	74.8621	72.4131	73.3258	77.4132	73.2951	79.2325	0	72.4723	77.7827	72.5704
		486	2134.58	73.1849	73.6159	76.9572	0	72.0716	0	0	73.9755	0	0	0	72.4718	80.2947	70.5191	0	74.3289	0	0	0	79.1696	77.0139	0	80.2272	74.2688	85.3363	73.7176	79.4635	0	0	0	72.5021	77.1521	70.6519	80.3174	74.8893	0	74.7642	73.8629	67.4568	73.6786	71.6761	0	0	74.0208	80.5468	0
		487	2138.44	80.7886	71.7523	79.2039	0	75.1985	77.5222	0	71.3219	0	76.1564	0	75.2751	69.8768	0	0	74.337	0	74.8148	0	0	74.243	0	77.0345	0	75.9613	0	79.2505	0	0	75.0369	74.6583	0	74.1813	79.579	0	0	76.5839	71.8293	71.2741	83.885	0	0	78.8644	77.3207	79.1827	0
		488	2142.3	71.6207	74.1376	72.5232	77.8635	75.5792	75.1656	0	75.7894	0	75.5641	0	0	67.489	0	0	76.6414	71.1153	72.8147	0	0	73.247	0	0	0	75.484	0	77.1796	0	68.4689	86.7436	74.4522	76.0794	80.2261	83.6829	75.909	0	73.2377	77.193	73.5925	0	0	0	79.8429	73.5295	75.8403	72.7871
		489	2146.16	72.4814	76.8573	75.2819	0	74.5236	73.2638	0	69.6451	74.2392	75.0546	70.6444	72.5914	74.9561	0	0	74.7044	0	0	0	0	77.6074	0	0	0	75.8194	0	76.2933	0	73.2395	78.1088	69.6958	77.7925	77.0094	0	0	0	79.1072	76.0834	73.3844	75.9063	0	0	0	75.829	77.4854	0
		490	2150.02	0	73.2545	69.5076	0	78.1204	78.6601	0	71.5343	0	76.1647	0	77.0107	69.3853	0	0	78.722	0	72.1177	0	0	76.6529	0	0	76.4036	73.3035	0	74.7346	77.2726	0	80.9451	73.1869	80.8288	73.7479	0	0	0	81.4817	70.3682	71.7707	79.5244	0	0	78.4705	77.8795	75.8232	0
		491	2153.88	0	73.5698	76.2771	0	73.3479	76.0513	0	70.6437	67.8652	0	0	76.8138	73.1086	0	0	74.5841	74.7651	74.8843	0	0	75.1545	0	77.107	73.6071	73.7555	0	0	0	71.1662	77.0043	69.5233	74.6709	73.914	80.7403	0	0	78.0493	78.1516	74.1615	77.6333	0	0	0	76.7337	76.6654	76.4214
		492	2157.74	0	71.9535	0	0	76.2071	73.7874	0	70.468	0	0	71.0828	75.461	69.8221	0	0	76.7138	0	73.5064	0	71.9019	74.0791	0	0	0	76.5169	0	77.2217	71.7965	0	77.3029	72.0335	74.7396	77.4096	0	0	0	70.9784	75.5311	76.1594	78.9385	70.2425	0	0	72.5748	77.4397	0
		493	2161.6	0	76.1286	73.2197	0	75.8377	75.5277	0	70.6095	68.7809	0	0	0	75.0819	73.1073	0	73.5491	0	0	0	70.2374	67.6448	0	0	72.093	77.3462	71.5243	79.9478	79.7069	0	74.6381	0	72.7684	77.8918	78.2288	0	0	74.7977	72.4586	72.6345	76.8437	75.1986	0	0	75.375	75.8872	0
		494	2165.46	0	77.8947	0	0	77.2324	77.3192	0	73.2414	0	79.1193	0	78.1157	76.4734	78.2278	0	80.9766	75.3642	78.0961	0	69.3284	70.8954	0	81.937	0	80.5296	0	75.7536	0	70.4278	76.9362	68.687	79.7501	72.4102	0	0	0	67.6517	73.7006	76.1451	72.5256	0	0	0	74.6682	76.3304	0
		495	2169.32	0	77.578	0	0	74.6419	77.1364	0	69.6643	0	0	0	75.4641	72.985	69.8948	0	79.0953	0	75.2973	0	0	72.5763	0	78.1329	75.606	72.7905	0	0	0	0	75.2643	67.6472	83.6205	80.2461	0	81.107	0	72.4375	69.6205	77.2853	76.7775	0	0	81.1573	77.7663	75.9157	0
		496	2173.18	0	75.6607	0	72.9303	0	75.2485	0	72.1584	70.8898	0	73.0447	72.1117	69.7106	0	0	75.4505	80.5409	72.818	0	73.341	0	0	80.2663	0	80.7136	0	0	0	71.1001	0	69.1153	75.8123	74.7734	0	0	0	76.4703	73.492	76.378	78.243	0	0	0	73.929	76.1807	0
		497	2177.04	0	75.7578	0	0	70.5848	78.8977	0	72.0966	0	0	0	0	72.4258	72.4728	0	76.4259	0	0	0	0	74.0136	0	80.7021	75.2071	80.8477	0	0	0	0	73.908	76.753	74.9478	70.3606	0	73.8834	0	79.1408	74.8399	75.7943	76.1414	71.7804	0	0	74.1833	78.2183	0
		498	2180.9	0	75.7176	0	81.4949	78.8393	72.1254	0	71.4596	0	0	0	73.7708	77.1155	76.8242	0	78.4661	0	0	0	0	67.0907	0	79.6029	0	74.8374	68.9013	75.3517	0	0	76.5946	73.4352	83.6393	74.364	82.2447	73.8526	0	71.2962	74.5471	71.2344	76.5476	76.3769	0	0	73.0715	78.9526	0
		499	2184.76	0	0	0	0	71.0881	70.2706	0	70.9818	0	0	72.7794	0	70.5669	73.8523	0	75.4752	75.43	74.9059	0	72.0014	69.4643	0	74.2705	74.9783	0	68.5109	0	0	68.9253	73.1334	0	75.9072	72.6294	0	74.5168	0	73.2825	69.6314	71.8491	80.8414	71.3443	0	0	83.1652	74.1093	0
		500	2188.62	0	0	75.6791	0	74.5395	77.6256	0	72.2216	69.8368	0	0	0	73.2047	74.3377	0	79.6088	0	73.2467	0	71.107	75.0437	0	75.5342	0	79.2836	0	73.6504	0	0	0	78.4912	0	80.0386	81.7961	0	0	74.1321	73.265	76.0949	78.668	73.1217	0	0	77.4999	76.4522	0
		501	2192.48	0	0	0	0	73.4575	79.4211	78.1527	76.3209	72.5995	0	0	0	69.634	75.2296	0	82.2187	0	66.9793	0	71.2004	76.3242	0	81.3323	0	80.129	74.4491	76.2635	0	70.383	0	0	78.6607	75.0765	0	0	0	69.2761	78.1647	77.9348	75.9253	0	0	0	72.5179	78.9183	0
		502	2196.34	0	73.8599	73.2935	0	80.6995	76.3545	0	72.3054	0	0	0	0	74.9248	73.2168	0	73.9078	0	78.0776	0	72.4877	77.6915	0	0	0	71.6716	0	0	0	73.4867	0	79.5633	0	0	0	74.9135	0	77.6633	76.8611	74.5141	80.6024	76.2378	0	0	73.8634	82.0051	71.1415
		503	2200.2	0	0	71.1552	77.7239	73.9042	81.9672	0	69.4219	0	0	0	0	71.7219	69.0265	0	74.9663	0	0	0	74.9566	69.87	0	77.9944	78.3419	78.9225	65.4705	0	0	68.0732	72.4591	70.1767	0	78.8056	0	0	0	73.4377	70.802	79.0081	80.1238	74.886	0	79.2359	76.8509	77.8933	0
		504	2204.06	0	0	0	0	75.8862	76.5654	73.6601	75.0083	0	0	0	77.8389	70.1068	77.007	0	78.0707	0	0	0	72.807	74.3752	75.5955	83.0276	75.2088	74.4138	73.4951	76.4567	0	0	78.9429	68.0612	77.7934	0	0	0	0	74.5193	70.6924	75.8577	77.6334	74.4155	0	78.2952	72.8206	82.7776	0
		505	2207.92	0	0	0	0	76.2741	75.284	0	73.983	72.2866	82.6572	72.637	0	71.6126	70.9675	0	75.1486	71.3149	0	0	75.14	70.5414	0	0	0	73.5011	0	80.571	0	72.203	76.5006	70.491	0	69.842	0	78.068	0	76.5159	68.5861	72.066	76.9594	73.0812	0	77.7067	68.1239	77.6067	0
		506	2211.78	0	0	0	75.6067	75.1944	76.2051	0	74.7445	71.0996	0	0	73.0041	73.6522	70.0163	0	78.411	0	72.0208	0	72.6469	73.0009	76.7513	79.9979	73.2677	73.2116	76.2586	0	0	0	0	75.7519	79.8451	0	0	71.6262	0	0	77.0266	0	78.0976	74.8471	0	76.5428	72.1393	83.2122	0
		507	2215.64	0	68.7313	0	0	78.6789	80.826	0	66.829	66.4185	0	0	0	72.4769	74.189	0	79.2474	75.7501	68.8948	0	74.2073	72.7819	73.8946	0	81.0495	78.244	0	0	0	78.5333	79.8269	73.6665	73.7312	0	0	0	0	76.817	73.5947	75.5161	77.0233	75.4812	0	77.4946	69.7037	81.7052	0
		508	2219.5	0	0	70.7128	0	76.0808	76.1455	0	67.1114	75.938	79.7832	0	0	74.3031	74.8304	0	76.9768	0	79.0866	0	73.8403	73.9367	76.846	0	0	76.7767	0	0	0	69.5193	0	73.3146	69.6521	0	0	0	0	76.2554	75.6421	0	77.1495	74.1595	77.4976	75.6372	78.7752	80.1206	0
		509	2223.36	0	0	0	0	76.9881	75.4345	0	73.5621	72.0747	79.4047	0	0	72.8437	74.9388	0	78.5154	0	74.7005	0	75.3543	77.686	76.9178	76.651	76.5386	0	0	80.4812	0	72.7604	72.902	71.0589	78.7813	0	0	75.1514	0	71.7027	73.878	0	73.1993	77.4488	0	0	72.2541	82.866	0
		510	2227.22	0	74.4561	0	78.4665	74.8459	71.7029	0	72.7315	75.0542	0	0	0	76.4724	72.66	0	75.4978	76.8844	74.969	0	79.3477	72.0533	81.8636	81.4626	70.7321	0	0	78.9862	0	73.3032	77.2275	72.4987	0	69.4415	0	0	0	71.3517	71.2713	0	68.9877	76.2456	78.3418	0	80.0102	80.2879	0
		511	2231.08	74.4117	0	0	0	74.4431	80.6342	0	74.0777	69.4855	0	0	0	72.9615	77.3987	67.2536	73.206	0	71.1637	0	70.9071	73.619	76.3663	0	76.9384	0	0	0	0	0	0	73.3523	0	76.8622	0	0	0	75.4295	75.5147	78.2767	79.4105	75.5116	74.0757	78.3402	79.0564	82.4166	0
		512	2234.94	0	69.4606	0	0	72.4219	76.965	0	73.8682	71.1626	0	0	0	0	77.3551	0	82.7595	0	68.7598	0	0	72.4085	74.7655	78.2684	78.4597	0	75.3254	0	0	0	80.0734	71.3069	82.6188	76.1148	0	0	0	75.0333	72.9432	0	0	0	79.1334	79.0896	76.8158	77.7037	0
		513	2238.8	0	0	70.5878	0	0	77.0563	0	73.7435	74.5054	0	0	0	71.6678	76.8746	0	77.6175	0	68.0958	0	73.2326	72.3612	0	79.7109	0	0	0	0	0	73.3919	77.9867	71.4402	0	0	0	0	0	73.2368	77.0764	0	79.7875	82.9526	81.2759	73.5729	72.5731	78.7634	0
		514	2242.66	0	0	72.443	79.5958	74.9425	76.7047	0	77.9184	76.5297	0	0	0	71.0618	68.5586	76.3337	81.9133	0	71.2641	0	0	74.4341	81.2807	84.2718	73.4659	71.7996	0	78.0202	0	0	0	73.4709	75.9925	71.6636	0	75.6177	0	0	74.7323	0	79.3361	77.4584	0	78.0617	78.524	80.7553	0
		515	2246.52	0	75.1229	70.4739	0	76.1904	75.453	0	72.665	74.228	0	0	0	69.8756	78.8175	74.3377	75.5912	0	71.8841	0	72.751	75.145	80.4126	75.3701	75.107	0	0	73.4805	0	72.2067	0	73.716	0	0	0	0	0	69.9683	75.2627	0	80.6107	72.49	78.9426	80.5358	75.8191	78.0931	0
		516	2250.38	0	0	72.4194	76.2502	76.2962	71.9096	0	71.5163	75.3545	0	0	0	73.5387	69.4676	68.9326	75.8146	75.9581	72.7249	0	74.1007	75.7243	76.0593	80.3505	79.2723	0	0	76.4567	0	71.7405	0	0	0	75.0207	0	0	0	74.1662	72.1115	0	82.7501	71.8554	76.6789	74.4079	79.2063	84.8766	0
		517	2254.24	0	0	70.4709	0	79.8583	75.7832	0	74.4645	76.0706	0	0	0	70.5352	70.9875	66.4202	74.7729	0	70.7745	0	73.664	74.7942	83.8518	0	75.9117	0	0	74.6851	0	0	79.1076	67.2606	0	0	0	0	0	73.8651	77.0914	0	72.802	0	74.3155	82.4596	75.3018	73.6472	0
		518	2258.1	0	0	0	0	74.2544	71.0036	0	71.6413	71.4004	0	0	0	72.4366	74.0621	0	77.9522	67.186	0	0	71.1296	74.6812	0	77.7334	76.9463	0	0	76.3378	83.1361	73.0103	79.7263	73.0911	0	77.3491	0	0	0	0	73.4999	0	78.6279	75.9565	77.9248	77.327	0	80.0582	0
		519	2261.96	0	77.1198	78.8202	0	72.0728	75.6226	0	73.7012	74.5009	80.499	0	0	72.3543	74.7397	0	75.5546	0	68.5055	0	75.5569	75.1671	77.7305	0	0	75.7375	0	76.676	80.0694	68.4427	77.2412	69.4227	0	74.6554	0	0	0	73.8978	75.8362	0	76.6531	78.7627	77.7975	76.8311	75.395	79.9197	0
		520	2265.82	0	0	71.3639	78.5328	78.4105	70.6813	0	76.0679	78.717	81.346	0	0	72.9994	76.7324	0	76.8429	70.551	68.0808	0	0	72.5093	84.0384	81.7063	71.5681	75.1308	0	79.9981	0	0	77.0475	69.0903	0	74.2776	0	0	0	76.5241	73.9924	73.8639	74.0982	78.5299	74.8719	79.5385	77.7497	77.5722	0
		521	2269.68	0	0	0	0	72.4909	76.8759	0	69.9674	77.0625	0	0	74.3765	72.5078	79.0725	0	75.7763	72.0434	73.6267	0	76.6088	72.8542	81.0896	79.6949	73.4721	70.5239	0	75.9969	0	80.4648	77.49	73.4611	83.6314	0	0	0	0	0	74.8783	0	78.3733	80.9095	79.0361	79.1381	75.3373	77.2688	0
		522	2273.54	75.3441	0	75.0445	0	0	80.2781	0	74.2899	75.8214	80.1946	72.8553	0	75.1885	79.917	0	71.7594	0	67.8575	0	74.7038	71.8566	75.4191	0	69.3867	0	73.3653	0	0	67.9692	79.331	0	76.0757	0	0	0	0	72.7994	74.2335	74.8421	76.8146	79.8544	73.7781	84.8671	77.0601	78.6396	0
		523	2277.4	0	0	77.5721	0	75.8791	78.041	0	74.3289	78.3718	0	0	0	88.8214	76.088	74.8422	77.7994	70.8613	0	0	74.6941	73.8509	77.9582	0	70.0741	82.49	0	73.16	75.4149	0	79.0525	75.6424	77.9178	70.8043	0	0	0	0	72.1802	0	77.5679	71.8002	80.0665	85.2347	79.0725	78.7861	0
		524	2281.26	0	0	69.9139	0	71.8131	70.9793	0	73.4782	75.6075	0	0	0	75.2782	78.2682	67.7714	74.7322	71.0303	71.578	0	74.9091	70.4886	76.0476	0	73.6789	77.654	68.8933	78.1657	0	73.6736	77.6164	70.1832	77.1394	0	0	0	0	76.7847	74.2246	0	75.6876	77.6633	80.0208	80.205	76.0283	79.0297	0
		525	2285.12	0	0	75.6331	0	72.5067	73.3673	0	71.9338	70.1464	0	0	0	74.7098	75.7527	70.6075	76.1526	0	0	0	70.9931	70.284	76.515	83.8439	71.2914	77.5931	0	72.9591	0	72.8248	77.9179	69.6909	0	0	0	0	0	76.145	65.4367	0	81.4748	73.8287	80.0766	80.2728	78.2402	78.5164	0
		526	2288.98	0	0	75.3265	74.481	72.8215	79.6685	76.4177	68.3742	73.438	0	0	0	76.1749	75.1318	0	72.7747	0	70.6285	0	76.3	72.0747	77.0944	77.1671	74.1192	0	0	76.839	0	75.5055	80.4674	0	76.5361	0	0	0	0	69.9088	73.4019	0	78.1412	76.4363	85.1269	82.0912	80.3838	77.7451	0
		527	2292.84	0	0	75.1658	0	0	79.4317	0	72.8975	73.5458	0	0	0	72.4418	69.2416	0	74.0559	75.8777	0	0	0	71.4495	80.1689	77.2394	74.0741	74.6	0	73.988	0	69.5395	0	0	80.7769	0	0	0	0	69.2718	68.4678	0	79.6581	77.9014	74.1074	78.7701	77.739	76.759	0
		528	2296.7	0	0	75.4853	0	78.1934	76.4229	0	70.0032	75.1023	0	0	0	71.53	73.2483	71.0399	83.2676	73.3803	0	0	77.1782	76.7434	75.592	77.0117	81.836	70.7019	0	70.4074	0	70.7759	0	0	0	0	0	0	0	75.4208	70.9165	0	81.1676	79.6324	79.7073	74.3648	75.3806	80.6233	0
		529	2300.56	0	0	72.9233	0	75.6321	81.601	0	73.4796	71.0767	0	0	0	67.4567	74.4623	73.2734	71.6142	0	69.011	0	80.8267	0	80.0319	77.9718	81.8097	0	0	0	0	0	76.5838	0	75.0775	0	0	0	0	74.7848	79.7204	72.8425	78.0796	72.167	82.9425	79.9397	77.9748	78.9934	0
		530	2304.42	0	0	75.3017	0	0	74.6571	0	72.7569	74.1463	0	0	0	71.6377	75.4433	75.7292	77.9974	72.426	0	0	75.7859	74.2413	76.4147	78.1588	73.5269	73.843	0	75.9796	78.5969	72.0131	79.2723	74.0176	0	70.8769	0	78.3882	0	76.0844	74.1719	75.2273	81.5085	76.0717	78.0738	78.4053	76.7433	78.7299	0
		531	2308.28	0	0	72.9075	0	0	79.0977	0	74.9234	73.7863	80.4664	0	0	69.9648	74.1972	71.6216	73.8776	76.2444	0	0	75.8394	0	75.2986	76.1107	73.4613	76.2882	0	74.642	75.6203	72.8883	76.7746	0	0	0	0	74.2324	0	0	77.4455	0	82.072	77.448	80.0454	0	77.6765	77.9145	0
		532	2312.14	0	0	76.222	0	77.9766	86.9512	0	75.4959	67.224	75.0838	0	0	72.0072	75.5465	0	78.3702	72.7477	0	0	73.3996	74.8765	80.9358	78.5088	74.6005	0	0	77.2251	77.0239	0	75.2274	0	77.2119	0	0	81.1227	0	71.2819	82.0872	0	72.3377	74.9675	80.5431	0	74.4438	79.4289	0
		533	2316	0	0	69.7197	0	0	76.2756	0	74.707	73.5977	72.7835	0	0	70.9411	0	76.9533	75.5675	0	0	0	66.8572	75.1451	79.1761	78.8913	73.341	0	0	0	0	0	0	0	81.0485	0	0	0	0	69.2292	74.393	0	76.2838	79.3789	78.7391	76.7692	74.2676	76.158	0
		534	2319.86	0	0	78.132	0	0	76.6246	0	73.7618	67.9583	79.0859	70.3784	0	70.9808	0	69.9248	81.076	68.4336	0	0	70.9141	0	70.8852	80.1385	74.5087	78.156	0	0	0	72.2234	75.4479	0	80.0104	70.4874	0	72.9572	0	0	76.5506	0	74.4594	77.4108	77.8436	0	71.3802	78.2258	0
		535	2323.72	0	72.1693	75.3896	0	0	73.046	0	75.3149	70.657	0	0	0	69.3576	73.9567	73.8656	79.6492	0	0	0	75.8315	69.9188	74.6786	0	70.4919	74.7667	0	73.2142	75.1439	73.2465	0	0	79.515	0	0	76.5712	0	72.0044	71.9875	0	75.156	72.2601	76.8141	82.6117	78.612	80.1948	0
		536	2327.58	0	0	76.0543	0	77.3035	71.8131	0	71.3216	72.1616	0	70.7353	0	74.4039	71.7384	68.6833	78.9794	74.7676	0	0	81.9017	74.7897	81.3923	80.1829	75.2837	73.1091	0	78.707	75.706	69.9047	76.1764	0	83.6506	0	0	0	0	0	74.7093	76.0538	0	80.2332	70.4833	78.7937	72.8034	76.0652	0
		537	2331.44	0	0	70.5701	0	78.8485	83.4201	0	72.8164	71.5253	72.9677	73.3197	0	72.2299	73.3827	71.6455	0	77.0738	0	0	0	76.1957	78.8021	76.5038	75.5643	74.9606	0	0	79.414	0	76.7474	0	80.3677	0	0	0	74.5592	0	75.1646	0	77.461	75.285	71.918	77.531	76.978	79.2695	0
		538	2335.3	0	0	73.7533	0	74.206	77.6136	0	74.3695	71.0438	0	0	0	69.1173	75.0592	70.7723	77.1829	0	0	0	0	76.226	79.4723	78.1172	72.9417	74.7	0	74.8734	82.976	73.7719	77.6479	0	76.8114	0	0	72.345	0	78.5068	76.4737	0	78.4639	77.9594	80.8073	0	73.1701	81.4964	0
		539	2339.16	0	0	74.2725	0	75.11	77.2979	0	77.2717	73.0805	82.5624	72.8706	0	73.9235	0	74.2748	74.052	0	0	0	74.0017	81.702	82.3165	82.5195	79.7002	0	0	0	78.1476	72.2778	76.6355	0	79.2155	0	0	0	0	0	73.4303	0	77.3684	76.3727	74.4461	0	0	77.424	0
		540	2343.02	75.3137	0	73.484	0	76.0225	74.1931	0	76.6523	74.8782	77.0682	73.7902	0	73.5833	0	0	77.8472	77.1675	0	0	75.3554	69.986	73.6303	77.3585	80.2823	78.1755	0	73.4015	73.9433	0	77.1913	0	0	73.2553	0	77.5378	0	0	74.9422	0	78.8698	77.9188	79.6322	0	0	82.6526	0
		541	2346.88	0	80.3238	70.5577	0	76.6218	78.0514	0	75.9512	71.5323	0	0	0	73.4428	69.9411	0	73.859	0	0	0	69.7099	69.8504	76.6092	81.7167	74.4953	74.309	0	0	72.0372	0	79.4259	0	73.9945	70.9161	0	0	74.0386	0	0	0	81.3872	70.1078	75.3812	79.9593	78.0201	77.361	0
		542	2350.74	0	0	0	0	76.0786	79.8187	0	74.0091	69.924	0	0	0	74.7672	0	75.8895	77.4246	0	0	0	68.8741	73.4714	76.3167	0	75.5134	0	0	77.2843	0	0	0	0	74.8613	0	0	0	71.9606	0	73.3768	0	77.7526	78.8874	78.5789	74.3139	75.5193	76.7346	0
		543	2354.6	0	0	0	0	76.797	74.7379	72.7279	74.2627	67.2887	81.2627	77.0498	0	71.9031	0	69.4504	77.5059	0	0	0	72.9162	0	77.362	75.107	74.0107	73.6642	0	0	76.5204	0	78.029	0	81.9364	72.2345	0	0	0	0	73.6867	0	79.2382	75.5005	75.1399	0	78.1552	72.3442	0
		544	2358.46	68.7658	0	70.5009	0	76.8478	78.6523	0	76.6381	73.8165	81.3753	0	0	0	0	0	75.7413	0	0	0	77.3807	67.9957	80.1399	83.4495	76.1908	73.2778	0	80.3519	0	0	80.0544	0	79.0239	75.037	0	0	0	77.0816	79.1752	0	75.5236	70.0594	77.9868	79.7451	0	83.0099	0
		545	2362.32	74.9235	0	75.9265	0	78.7644	76.8078	78.678	79.7329	71.1565	0	71.6405	0	73.1477	0	0	76.9823	0	0	0	73.4183	0	77.2295	0	73.6398	73.7648	0	0	73.3799	0	77.1215	0	79.3149	0	0	0	80.65	0	75.3052	77.2605	80.3977	75.8998	78.8808	0	75.2164	78.1594	0
[truncated: 32 more columns]

## Sheet: Average Spots by Background
				SptId_13	SptId_14	SptId_15	SptId_16	SptId_17	SptId_20	SptId_21	SptId_23	SptId_25	SptId_26	SptId_27	SptId_29	SptId_30	SptId_32	SptId_33	SptId_35	SptId_36	SptId_37	SptId_39	SptId_42	SptId_43	SptId_44	SptId_45	SptId_46	SptId_47	SptId_48	SptId_52	SptId_53	SptId_54	SptId_55	SptId_57	SptId_58	SptId_61	SptId_62	SptId_63	SptId_64	SptId_67	SptId_68	SptId_69	SptId_70	SptId_71	SptId_72	SptId_76	SptId_77	SptId_80	SptId_82
		0	258.62	0	0	0	0	0	0	0	0	0	0	0	0	0	0	0	0	0	0	0	0	0	0	0	0	0	0	0	0	0	0	0	0	0	0	0	0	0	0	0	0	0	0	0	0	0	0
		1	262.48	0	0	0	0	0	0	0	0	0	0	0	0	0	0	0	0	0	0	0	0	0	0	0	0	0	0	0	0	0	0	0	0	0	0	0	0	0	0	0	0	0	0	0	0	0	0
		2	266.34	0	0	0	0	0	0	0	0	0	0	0	0	0	0	0	0	0	0	0	0	0	0	0	0	0	0	0	0	0	0	0	0	0	0	0	0	0	0	0	0	0	0	0	0	0	0
		3	270.2	0	0	0	0	0	0	0	0	0	0	0	0	0	0	0	0	0	0	0	0	0	0	0	0	0	0	0	0	0	0	0	0	0	0	0	0	0	0	0	0	0	0	0	0	0	0
		4	274.06	0	0	0	0	0	0	0	0	3.96046	0	0	0	0	0	0	0	0	0	0	0	0	0	0	0	0	0	0	0	0	0	0	0	0	0	0	0	0	0	0	0	0	0	0	0	0	0
		5	277.92	0	0	0	0	0	0	0	0	0	0	0	0	0	0	0	0	0	0	0	0	0	0	0	0	0	0	0	0	0	0	0	0	0	0	0	0	0	0	0	0	0	0	0	0	0	0
		6	281.78	0	0	0	0	0	0	0	0	0	0	0	0	0	0	0	0	0	0	0	0	0	2.79579	0	0	0	0	0	0	0	0	0	0	0	0	0	0	0	0	0	0	0	0	0	0	0	0
		7	285.64	0	0	0	0	0	0	0	0	0	0	0	0	0	0	0	0	0	0	0	0	0	0	0	0	0	0	0	0	0	0	0	0	0	0	0	0	0	0	0	0	0	0	0	0	0	0
		8	289.5	0	0	0	0	0	0	0	0	0	0	0	0	0	0	0	0	0	0	0	0	0	0	0	0	0	0	0	0	0	0	0	0	0	0	0	0	0	0	0	0	0	0	0	0	0	0
		9	293.36	0	0	0	0	0	0	0	0	0	0	0	0	0	0	0	0	0	0	0	0	0	0	0	0	0	0	0	0	0	0	0	0	0	0	0	0	0	0	0	0	0	0	0	0	0	0
		10	297.22	0	0	0	0	0	0	0	0	0	0	0	0	0	0	2.82058	0	0	0	0	0	0	0	0	0	0	0	0	0	0	0	0	0	0	0	0	0	0	0	0	0	0	0	0	0	0	0
		11	301.08	0	0	0	0	0	0	0	0	0	0	0	0	0	0	0	0	0	0	0	0	0	0	0	0	0	0	0	0	0	0	0	0	0	0	0	0	0	0	0	0	0	0	0	0	0	0
		12	304.94	0	0	0	0	0	0	0	0	0	0	0	0	0	0	0	0	0	0	0	0	0	0	0	0	0	0	0	0	0	0	0	0	0	0	0	0	0	0	0	0	0	0	0	0	0	0
		13	308.8	0	0	0	0	0	0	0	0	0	0	0	0	0	0	0	0	0	0	0	0	0	0	0	0	0	0	0	0	0	0	0	0	0	0	0	0	0	0	0	0	0	0	0	0	0	0
		14	312.66	0	0	0	0	0	0	0	0	0	0	0	0	0	0	0	0	0	0	0	0	0	0	0	0	0	0	0	0	0	0	0	0	0	0	0	0	0	0	0	0	0	0	0	0	0	0
		15	316.52	0	0	0	0	0	0	0	0	0	0	0	0	0	0	0	0	0	0	0	0	0	0	0	0	0	0	0	0	0	0	0	0	0	0	0	0	0	0	0	0	0	0	0	0	0	0
		16	320.38	0	0	0	0	0	0	0	0	0	0	0	0	0	0	0	0	0	0	0	0	0	0	0	0	0	0	0	0	0	0	0	0	0	0	0	0	0	0	0	0	0	0	0	0	0	0
		17	324.24	0	0	0	0	0	0	0	0	0	0	0	0	0	0	0	0	0	0	0	0	0	0	0	0	0	0	0	0	0	0	0	0	0	0	0	0	0	0	0	0	0	0	0	0	0	0
		18	328.1	0	0	0	0	0	0	0	0	0	0	0	0	0	0	0	0	0	0	0	0	0	0	0	0	0	0	0	0	0	0	0	0	0	0	0	0	0	0	0	0	0	0	0	0	0	0
		19	331.96	0	0	0	0	0	0	0	0	0	0	0	0	0	0	0	0	0	0	0	0	0	0	0	0	0	0	0	0	0	0	0	0	0	0	0	0	0	0	0	0	0	0	0	0	0	0
		20	335.82	2.91983	0	0	0	0	0	0	0	0	0	0	0	0	0	0	0	0	0	0	0	0	0	0	0	0	0	0	0	0	0	0	0	0	0	0	0	0	0	0	0	0	0	0	0	0	0
		21	339.68	0	0	0	0	0	0	0	0	0	0	0	0	0	0	0	0	0	0	0	0	0	0	0	0	0	0	0	0	0	0	0	0	0	0	0	0	0	0	0	0	0	0	0	0	0	0
		22	343.54	0	2.67112	0	0	0	0	0	0	0	0	0	0	0	0	0	0	0	0	0	0	0	0	0	0	0	0	0	0	0	0	0	0	0	0	0	0	0	0	0	0	0	0	0	0	0	0
		23	347.4	0	0	0	0	0	0	0	0	0	0	0	0	0	0	0	0	0	0	0	0	0	0	0	0	0	0	0	0	0	0	0	0	0	0	0	0	0	0	0	0	0	0	0	0	0	0
		24	351.26	0	0	0	0	0	0	0	0	0	0	0	0	0	0	0	0	0	0	0	0	0	0	0	0	0	0	0	0	0	0	0	0	0	0	0	0	0	0	0	0	0	0	0	0	0	0
		25	355.12	0	0	0	0	0	0	0	0	0	0	0	0	0	0	0	0	0	0	0	0	0	0	0	0	0	0	0	0	0	0	0	0	0	0	0	0	0	0	0	0	0	0	0	0	0	0
		26	358.98	0	0	0	0	0	0	0	0	0	0	0	0	0	0	0	0	0	0	0	0	0	0	0	0	0	0	0	0	0	0	0	0	0	0	0	0	0	0	0	0	0	0	0	0	0	0
		27	362.84	0	0	0	0	0	0	0	0	0	0	0	0	0	0	0	0	0	0	0	0	0	0	0	0	0	0	0	0	0	0	0	0	0	0	0	0	0	0	0	0	0	0	0	0	0	0
		28	366.7	0	0	0	0	0	0	0	0	0	0	0	0	0	0	0	0	0	0	0	0	0	0	0	0	0	0	0	0	0	0	0	0	0	0	0	0	0	0	0	0	0	0	0	2.55814	0	0
		29	370.56	0	0	0	0	0	0	0	0	0	0	0	0	0	2.691	0	0	0	0	0	0	0	0	0	0	0	0	0	0	0	0	0	0	0	0	0	0	0	0	0	0	0	0	0	0	0	0
		30	374.42	0	0	0	0	0	0	0	0	0	0	0	0	0	0	0	0	0	0	0	0	0	0	0	0	0	0	0	0	0	0	0	0	0	0	0	0	0	0	0	0	0	0	0	0	0	0
		31	378.28	0	0	0	0	0	0	0	0	0	0	0	0	0	0	0	0	0	0	0	0	0	0	0	0	0	0	0	0	0	0	0	0	0	3.20687	0	0	0	0	0	0	0	0	0	0	0	0
		32	382.14	0	0	0	0	0	0	0	0	0	0	0	0	0	3.30583	0	0	0	0	0	0	0	0	0	0	0	0	0	0	0	0	0	0	0	0	0	0	0	0	0	0	3.09657	0	0	0	0	0
		33	386	0	0	0	0	0	0	0	0	0	0	0	0	0	3.72995	0	0	0	0	0	0	0	0	0	0	0	0	0	0	0	0	0	0	0	0	0	0	0	0	0	0	0	0	0	0	0	0
		34	389.86	0	0	0	0	0	0	0	0	0	0	0	0	0	3.0848	0	0	0	0	0	0	0	0	0	0	0	0	0	0	0	0	0	0	2.61734	0	0	0	0	0	0	0	0	0	0	0	0	0
		35	393.72	0	0	0	0	0	0	0	0	0	0	0	0	0	3.19088	0	0	0	0	0	0	0	0	0	0	0	0	0	0	0	0	0	0	0	0	0	0	0	0	0	0	0	0	0	0	0	0
		36	397.58	0	0	0	0	0	0	0	0	0	0	0	0	0	3.27997	0	0	0	0	0	0	0	0	0	0	0	0	0	0	0	0	0	0	0	0	0	0	0	0	0	0	0	0	0	0	0	0
		37	401.44	0	0	0	0	3.57882	0	0	0	0	0	0	0	0	3.40693	0	0	0	0	0	0	0	0	0	0	0	0	0	0	0	0	0	0	0	0	0	0	0	0	0	0	0	0	0	0	0	0
		38	405.3	0	0	0	0	0	0	0	0	0	0	0	0	0	3.73854	0	0	0	0	0	0	0	0	0	0	0	0	0	0	0	3.1744	0	0	0	0	0	0	0	0	0	0	0	0	0	0	0	0
		39	409.16	0	0	0	0	0	0	0	0	0	0	0	0	0	4.0423	0	0	0	0	0	0	0	0	0	3.09399	0	0	0	0	0	0	0	0	0	0	0	0	0	0	0	0	0	0	0	0	0	0
		40	413.02	0	0	0	0	0	0	0	0	0	0	0	0	0	3.98755	0	0	0	0	0	0	0	0	0	0	0	0	0	0	0	0	0	0	0	0	0	0	0	0	0	0	0	0	0	0	0	0
		41	416.88	0	0	0	0	0	0	0	0	0	0	0	0	0	3.81377	0	0	0	0	0	0	0	0	0	0	0	0	0	0	0	0	0	0	0	0	0	0	0	0	0	0	0	0	2.97479	0	0	0
		42	420.74	0	0	0	0	0	0	0	0	0	0	0	0	0	3.72532	0	0	0	0	0	0	0	0	0	2.95592	0	3.38012	0	0	0	0	0	0	0	0	0	0	0	0	0	0	0	0	0	0	0	0
		43	424.6	0	0	0	0	0	0	0	0	0	0	0	0	0	3.44301	0	0	0	0	0	0	0	0	0	3.57582	0	0	0	0	0	0	0	0	0	0	0	0	0	0	0	0	0	0	0	0	0	0
		44	428.46	0	0	0	0	0	0	0	0	0	0	0	0	0	4.13574	0	0	0	0	0	0	0	0	0	0	0	0	0	0	3.20095	0	0	0	0	3.09822	0	0	0	0	0	0	0	4.09532	0	0	0	0
		45	432.32	0	0	0	0	0	0	0	0	0	0	0	0	0	4.21408	0	0	0	0	0	0	0	0	0	0	0	0	0	0	0	0	0	0	0	0	0	0	0	0	0	0	0	0	0	0	0	0
		46	436.18	0	0	0	0	0	0	0	0	0	0	0	0	0	3.49596	0	0	0	0	0	0	0	0	0	3.54024	0	0	0	0	3.64869	0	0	0	0	0	0	0	0	0	0	0	0	0	0	0	0	0
		47	440.04	0	0	0	0	0	0	0	0	0	0	0	0	0	4.12516	0	2.75606	0	0	0	0	0	0	0	3.3013	0	0	0	0	2.82518	2.86656	0	0	0	3.00248	0	0	0	0	0	0	0	0	0	0	0	0
		48	443.9	0	0	0	0	0	0	0	0	0	0	0	0	0	4.08603	0	0	0	0	0	0	0	0	0	3.38195	0	0	0	0	3.0188	0	0	0	0	0	0	0	0	0	0	0	0	0	0	0	0	0
		49	447.76	0	0	0	0	0	0	0	0	0	0	0	0	0	4.57963	0	0	0	0	0	0	0	0	0	3.32939	0	0	0	0	0	0	0	0	0	3.45713	0	0	0	0	0	0	0	0	0	0	0	0
		50	451.62	0	0	0	0	0	3.16168	0	0	0	0	0	0	0	4.18526	0	0	0	0	0	0	0	0	0	3.32907	0	0	0	0	3.07285	0	0	0	0	3.11346	0	0	0	0	0	0	0	0	3.06204	0	0	0
		51	455.48	0	0	0	0	0	0	0	0	0	0	0	0	0	4.57623	0	0	0	0	0	0	0	0	0	3.1353	0	0	0	0	0	0	0	0	0	3.16308	0	0	0	0	0	0	0	0	2.94227	0	0	0
		52	459.34	0	0	0	0	0	3.30674	0	0	0	0	0	0	0	3.93665	0	0	0	0	0	0	0	0	0	3.30849	0	0	0	0	0	0	0	0	0	3.47793	0	0	0	0	0	0	0	0	2.98438	0	0	0
		53	463.2	0	0	0	0	0	0	0	0	0	0	3.77713	0	0	3.80133	0	0	0	0	0	0	0	0	0	3.25979	0	0	0	0	3.01217	0	0	0	0	3.08872	0	0	0	0	0	0	0	0	3.23294	0	0	0
		54	467.06	0	0	0	0	0	3.21576	3.58517	0	0	0	0	0	0	4.23218	0	0	0	0	0	0	0	0	0	3.23013	0	0	0	0	3.49668	0	0	0	0	3.14171	0	0	0	0	0	0	0	0	3.19867	0	0	0
		55	470.92	0	0	0	0	0	3.07373	0	0	0	0	0	0	0	4.00058	0	0	0	0	0	0	0	0	0	0	0	0	0	0	0	0	0	0	0	0	0	0	0	0	0	0	0	0	3.26685	0	0	0
		56	474.78	0	0	0	0	0	0	0	0	0	0	0	0	0	4.34965	0	0	0	0	0	0	0	0	0	3.36989	0	0	0	0	3.31233	0	0	0	0	3.63256	0	0	0	0	0	0	0	0	3.55517	0	0	0
		57	478.64	0	0	0	0	0	0	0	0	0	0	0	0	0	4.33925	0	0	0	0	0	0	0	0	0	3.29488	0	0	0	0	0	0	0	0	0	3.21394	0	0	0	0	0	0	0	3.63454	3.28428	0	0	0
		58	482.5	0	0	0	0	0	3.07346	0	0	0	0	0	0	0	4.45073	0	0	0	0	0	0	0	3.16226	0	3.29074	0	0	0	0	3.01964	0	0	0	0	3.51806	0	0	0	0	0	0	0	0	3.37118	0	0	0
		59	486.36	0	0	0	0	0	3.07776	0	0	0	0	0	0	0	4.24924	0	0	0	0	0	0	0	3.09251	0	0	0	0	0	0	2.9319	0	0	0	0	3.95054	0	0	0	0	0	0	0	0	3.38987	0	0	0
		60	490.22	0	0	0	0	0	3.2689	0	0	0	0	0	0	0	3.92451	0	0	0	0	0	0	0	2.75317	0	3.57528	0	0	0	0	3.00802	0	0	0	0	3.45298	0	0	0	0	0	0	0	0	3.35852	0	0	0
		61	494.08	0	0	0	0	0	3.15328	0	0	0	0	0	0	0	3.9963	0	0	0	0	0	0	0	2.8235	0	3.53568	0	0	0	0	3.37019	0	0	0	0	3.40065	0	0	0	0	0	0	2.82151	0	3.74287	0	0	0
		62	497.94	0	0	0	0	0	3.02488	0	0	0	3.0872	0	0	0	4.21429	0	0	0	0	0	0	0	0	0	3.14761	0	0	0	0	3.38427	0	0	0	0	3.85304	0	0	0	0	0	0	0	0	3.18542	0	0	0
		63	501.8	0	0	0	0	0	3.43	0	0	0	0	0	0	0	4.07122	0	0	0	0	0	0	0	0	0	3.27386	0	0	0	0	3.24497	0	0	0	0	3.42134	0	0	0	0	0	0	3.19078	0	3.60944	0	0	0
		64	505.66	0	0	0	0	0	3.08342	0	0	0	0	0	0	0	3.75581	0	0	0	0	0	0	0	0	0	3.4146	0	0	0	0	3.29079	0	0	0	0	3.91102	0	0	0	0	0	0	3.57211	0	4.08733	0	0	0
		65	509.52	0	0	0	0	0	0	0	0	0	0	0	0	0	4.27179	0	0	0	0	0	0	0	2.90871	0	3.15107	0	0	0	0	3.31247	0	0	0	0	3.45797	0	0	0	0	0	0	0	0	3.42294	0	0	0
		66	513.38	0	0	0	0	0	3.54791	0	0	0	0	0	0	0	3.72091	0	0	0	0	0	0	3.13678	3.04442	2.9013	3.40105	0	0	0	0	3.42266	0	0	0	0	3.97088	0	0	0	0	0	0	2.93688	0	3.17048	0	0	0
		67	517.24	0	0	0	0	0	3.34164	0	0	0	0	0	0	0	3.96805	0	0	0	0	0	0	0	0	0	3.70653	0	0	0	0	3.27273	0	0	0	0	3.7989	0	0	0	0	0	0	3.3416	0	3.77555	0	0	0
		68	521.1	0	0	0	0	0	3.55212	0	0	0	0	0	0	0	4.56487	0	0	0	0	0	0	0	3.45712	0	3.73103	0	0	0	0	3.63549	0	0	0	0	3.70663	0	0	0	0	0	0	0	0	3.10014	0	0	0
		69	524.96	0	0	0	0	0	3.25288	0	0	0	0	0	0	0	4.19938	0	0	0	0	0	0	0	0	0	3.52387	0	0	0	0	3.58728	0	0	0	0	3.26533	0	0	0	0	0	0	3.45181	0	3.44714	0	0	0
		70	528.82	0	0	0	0	0	3.69443	0	0	0	0	0	0	0	3.94547	0	0	0	3.29101	0	0	0	3.35243	0	3.64886	0	0	0	0	3.02584	0	0	0	0	3.64813	0	0	0	0	0	0	3.00191	0	3.47321	0	0	0
		71	532.68	0	0	0	0	0	3.58821	0	0	0	0	0	0	0	4.249	0	0	0	0	0	0	0	3.17679	0	3.78819	0	0	0	0	3.32838	0	0	0	0	3.50517	0	0	0	0	3.26888	0	3.1633	0	3.31782	0	0	0
		72	536.54	0	0	0	0	0	3.22739	0	0	0	0	0	0	0	3.74556	0	0	0	0	0	0	0	3.13795	0	3.24335	0	0	0	0	3.89145	0	0	0	0	3.48322	0	0	0	0	0	0	3.13935	0	3.94781	0	0	0
		73	540.4	0	0	0	0	0	3.05001	0	0	0	0	0	0	0	4.05423	0	0	0	0	0	0	0	0	3.05399	3.55738	0	0	0	0	3.29974	0	0	0	0	3.28953	0	0	0	2.9394	0	0	3.06801	0	3.01897	0	0	0
		74	544.26	0	0	0	0	0	3.07321	0	0	0	0	0	0	0	3.42756	0	0	0	0	0	0	0	3.29236	0	3.66789	0	0	0	0	3.49231	0	0	0	0	3.42106	0	0	0	0	3.40176	0	3.60318	0	3.37592	0	0	0
		75	548.12	0	0	0	0	0	3.49068	0	0	0	0	0	0	0	3.84374	0	0	0	0	0	0	0	3.08627	0	3.40251	0	0	0	0	3.2991	0	0	0	0	3.53326	0	0	0	0	0	0	2.85716	0	3.79436	0	0	0
		76	551.98	0	0	0	0	0	3.70908	0	0	0	0	0	0	0	3.85334	0	0	0	0	0	0	0	2.91628	0	3.88685	0	0	0	0	3.42948	0	0	0	0	3.58132	0	0	0	0	3.15598	0	3.2172	0	3.3256	0	0	0
		77	555.84	0	0	0	0	0	3.66055	0	0	0	0	0	0	0	3.49327	0	0	0	0	0	0	0	3.31346	0	3.89752	0	0	0	0	3.58803	0	0	0	0	3.80829	0	0	0	3.5181	0	0	0	0	3.63702	0	0	0
		78	559.7	0	0	0	2.78854	0	3.53242	0	0	0	0	0	0	0	3.6796	0	0	0	0	0	0	0	3.92179	0	3.38114	0	0	0	0	3.41559	0	0	2.83406	0	3.3961	0	0	0	0	3.07004	0	3.1408	0	0	0	0	0
		79	563.56	0	0	0	0	0	3.67707	0	0	0	0	0	0	0	3.71073	0	0	0	0	0	0	0	4.16677	0	3.32599	0	0	0	0	3.3653	0	0	0	0	3.83474	0	0	0	0	3.38572	0	0	0	3.02099	0	0	0
		80	567.42	0	0	0	0	0	3.32526	0	0	0	0	0	0	0	3.58466	0	0	0	0	0	0	0	3.40769	2.71329	3.52036	0	0	0	0	4.08815	0	0	0	0	3.66728	0	0	0	3.07485	3.33621	0	2.87163	0	3.2834	0	0	0
		81	571.28	0	0	0	0	0	3.41798	0	0	0	0	0	0	0	4.06232	0	0	0	0	0	0	0	3.81052	0	3.60851	0	0	0	0	3.6964	0	0	3.21211	0	3.75427	0	0	0	0	0	0	0	0	3.20303	0	0	0
		82	575.14	0	0	0	0	0	3.08617	0	0	0	0	0	0	0	3.93448	0	0	0	0	0	0	0	3.46283	2.95222	4.02132	0	0	0	0	3.42353	0	0	2.88485	0	3.60149	0	0	0	3.22657	3.35379	0	3.20754	0	3.98775	0	0	0
		83	579	0	0	0	0	0	3.73005	0	0	0	0	0	0	0	4.39612	0	0	0	0	0	0	0	3.56031	0	3.56524	0	0	0	0	3.88073	0	0	0	0	3.57689	0	0	0	3.19537	3.63058	0	3.55267	0	2.67029	0	0	0
		84	582.86	0	0	0	3.30941	0	3.3123	0	0	0	0	0	0	0	3.35147	0	0	0	0	0	3.22456	0	3.51244	2.98579	3.18683	0	0	0	0	3.50939	0	0	0	0	2.89377	0	0	0	3.31515	3.5558	0	3.0638	0	3.01915	0	0	0
		85	586.72	0	0	0	3.41618	0	3.49357	0	0	0	0	0	0	0	3.55433	0	0	0	0	0	3.04497	0	4.20351	0	3.59842	0	0	0	0	3.68181	0	0	2.9689	0	3.83657	0	0	0	3.68917	3.19538	0	3.18985	0	2.9262	0	0	0
		86	590.58	0	0	0	3.42515	0	3.54547	0	0	0	0	0	0	0	3.54373	0	0	0	0	0	3.0677	0	3.86682	0	3.9717	0	0	0	0	3.87846	0	0	3.01913	0	3.3388	0	0	0	2.9181	3.8225	0	3.0881	0	3.16733	0	0	0
		87	594.44	0	0	0	3.01918	0	3.43263	0	0	0	0	0	0	0	3.78054	0	0	0	0	0	3.02562	0	3.58662	0	3.59405	0	0	0	0	3.51968	0	0	0	0	3.45284	0	0	0	3.32404	3.65283	0	0	0	3.28476	0	0	0
		88	598.3	0	0	0	0	0	3.50584	0	0	0	0	0	0	0	3.77541	0	0	2.79177	0	0	0	0	3.75496	0	3.8492	0	0	0	0	3.8144	0	0	2.97735	0	0	0	0	0	3.28377	3.52579	0	0	0	3.63254	0	0	0
		89	602.16	0	0	0	0	0	3.94127	0	0	0	0	0	0	0	3.439	0	0	0	0	0	3.07631	0	3.60685	0	3.55064	0	0	0	0	3.82479	0	0	3.30442	0	3.57913	0	0	0	3.07299	3.9265	0	3.12554	0	3.36006	0	0	0
		90	606.02	0	0	0	0	0	3.82833	0	0	0	0	0	0	0	3.71501	0	0	0	0	0	3.54023	0	4.08761	0	3.52376	0	0	0	0	4.10226	0	0	3.02788	0	3.3027	0	0	0	0	3.17707	0	3.18625	0	3.22753	0	0	0
		91	609.88	0	0	0	3.01211	0	3.37824	0	0	0	0	0	0	0	4.18184	0	0	0	0	0	2.96609	0	3.68616	0	3.70198	0	0	0	0	3.82378	0	0	3.40886	0	3.46116	0	0	0	0	3.53915	0	3.0512	0	3.27011	0	0	0
		92	613.74	0	0	0	3.06043	0	3.09972	0	0	0	0	0	0	0	3.45397	0	0	0	0	0	3.61393	0	3.50045	0	3.61442	0	0	0	0	3.78101	0	0	3.28653	0	3.34765	0	0	0	3.21951	3.47566	0	3.24157	0	3.60205	0	0	0
		93	617.6	0	0	0	0	0	3.40282	0	0	0	0	0	0	0	3.19958	0	0	0	0	0	3.2178	0	3.43297	0	3.59484	0	0	0	0	3.8172	0	0	3.32031	0	3.85533	0	0	0	3.29351	3.46475	0	3.04677	0	3.47128	0	0	2.94556
		94	621.46	0	0	0	3.01799	0	3.35553	0	0	0	0	0	0	0	3.34115	0	0	0	0	0	3.09789	0	3.77001	0	3.48746	0	0	0	0	3.40643	0	0	3.02328	0	3.65771	0	3.08082	0	3.49441	3.56083	0	0	0	3.52993	0	0	0
		95	625.32	0	0	0	3.38918	0	3.2937	0	0	0	0	0	0	0	3.33069	0	0	0	0	0	3.35825	0	3.38818	0	3.2769	0	0	0	0	3.47281	0	0	3.50458	0	3.78761	0	0	0	3.70332	3.24323	0	0	0	3.12924	0	0	0
		96	629.18	0	0	0	3.19391	0	3.7012	0	0	0	0	0	0	0	3.41866	0	0	0	0	0	3.73972	0	3.40641	0	0	0	0	0	0	3.64476	0	0	3.78389	0	3.4376	0	0	0	3.06984	3.55293	0	0	0	3.71661	0	0	0
		97	633.04	0	0	0	2.98099	0	3.4255	0	0	0	0	0	0	0	3.42373	0	0	0	0	0	3.64342	0	3.51005	3.05146	3.4956	0	0	0	0	3.62494	0	0	3.82811	0	3.66393	0	0	0	3.14654	3.49828	0	0	0	4.38845	0	0	0
		98	636.9	0	0	0	0	0	3.88282	0	0	0	0	0	0	0	3.6589	0	0	0	0	0	3.31617	3.09819	3.16855	3.28912	3.24605	0	0	0	0	3.53633	0	2.64192	3.36582	0	3.74333	0	0	0	3.45703	3.47473	0	0	0	3.91624	0	0	0
		99	640.76	0	0	0	0	0	3.95787	0	3.34755	0	0	0	0	0	0	0	0	0	0	0	3.1628	3.19258	3.66394	0	3.58334	0	0	0	0	3.80853	0	0	3.38701	0	3.45016	0	0	0	3.37207	3.28326	0	0	0	4.0185	0	0	0
		100	644.62	0	0	0	3.27638	0	3.8654	0	0	0	0	0	0	0	3.82046	0	0	0	0	0	3.69007	0	3.64872	0	0	0	0	0	0	3.71633	0	0	3.5056	0	3.58562	0	3.27872	0	3.16268	4.00439	0	0	0	3.7823	0	0	0
		101	648.48	0	0	0	2.86912	0	3.33102	0	3.28734	0	0	0	0	0	3.76726	0	0	0	0	0	3.9937	3.02929	3.53085	0	0	0	0	0	0	3.87544	0	0	3.39591	0	3.31292	0	0	0	3.34923	3.50739	0	0	0	3.88878	0	0	0
		102	652.34	0	0	0	3.11117	0	4.47289	0	3.01712	0	0	0	0	0	3.81724	0	0	0	0	0	3.68084	0	2.92143	0	3.51123	0	0	0	0	3.8709	0	0	3.31355	0	3.49689	0	0	0	3.47836	3.32334	0	2.97743	0	4.30763	0	0	0
		103	656.2	0	0	0	0	0	3.62104	0	3.63705	0	0	0	0	0	3.85898	0	0	0	0	0	3.48108	0	3.57397	3.15849	0	0	0	0	0	3.76506	0	0	3.4735	0	3.41424	0	0	0	3.23243	3.37452	0	0	0	3.75788	0	0	0
		104	660.06	0	0	0	3.44804	0	3.67541	0	0	0	0	0	0	0	3.1764	0	0	0	0	0	3.51114	3.35109	3.24587	0	3.10495	0	0	0	0	3.81773	0	0	3.42701	0	3.40354	0	3.1669	0	3.24381	3.56474	0	0	0	4.33503	0	3.52355	0
		105	663.92	0	0	0	3.09066	0	3.45449	0	0	0	0	0	0	0	3.62803	0	0	0	0	0	3.34038	0	3.37209	0	0	0	0	0	0	4.25423	0	0	4.23493	0	3.76556	0	0	0	3.24528	3.77938	0	3.24325	0	4.5954	0	0	0
		106	667.78	0	0	0	2.95156	0	3.18646	0	3.49083	0	0	0	0	0	3.68161	0	0	0	0	0	3.78354	3.4146	0	0	0	0	0	0	0	3.23472	0	0	3.28068	0	3.4634	0	3.35173	0	3.27478	3.45373	0	0	0	4.05771	0	0	0
		107	671.64	0	0	0	3.08092	0	3.64716	0	3.52574	0	0	0	0	0	3.85798	2.71076	0	0	0	0	3.47165	0	0	0	0	0	0	0	0	3.78599	0	0	4.10873	0	3.39906	0	3.23786	0	2.93177	3.93465	0	0	0	4.11975	0	0	0
		108	675.5	0	0	0	3.01945	0	3.78791	0	3.46007	0	0	0	0	0	3.91339	0	0	0	0	0	3.52266	3.44274	3.36694	0	0	0	0	0	0	3.8434	0	0	3.76235	0	4.0713	0	3.20657	0	3.33963	3.57927	0	0	0	4.11631	0	0	0
		109	679.36	0	0	0	0	0	3.74628	0	0	0	0	0	0	0	3.32012	0	0	0	0	0	3.11131	3.55047	0	0	3.21399	0	0	0	0	3.6781	0	0	3.55516	0	3.65362	0	3.34913	0	3.33664	3.221	0	0	0	4.13836	0	0	0
		110	683.22	0	0	0	0	0	3.9348	0	3.96015	0	0	0	0	0	3.98648	0	0	0	0	0	3.23959	3.30466	3.11184	0	3.07759	0	0	0	0	3.91555	0	0	3.54042	0	3.76523	0	2.95514	0	3.88759	3.31702	0	0	0	4.14589	0	0	0
		111	687.08	0	0	0	0	0	3.72442	0	3.24707	0	0	0	0	3.21922	3.36615	0	0	0	0	0	3.17593	3.21442	2.86382	0	0	0	0	0	0	3.75981	0	0	3.54846	0	3.67939	0	3.00743	0	3.63135	0	0	0	0	3.82261	0	0	0
		112	690.94	0	0	0	0	0	3.99412	0	3.69049	0	0	0	0	0	3.54548	0	0	0	0	0	3.69945	3.14321	3.72418	0	0	0	0	0	0	3.59762	0	0	4.0114	0	3.96251	0	0	0	3.91182	3.21045	0	3.28082	0	4.2007	0	0	0
		113	694.8	0	0	0	0	0	3.91102	0	3.47077	0	0	0	0	0	3.76378	0	0	0	0	0	3.12842	3.43633	3.23738	0	0	0	0	0	0	3.59535	0	3.44509	3.07506	0	3.76048	0	0	0	3.29843	0	0	3.19882	0	3.5882	0	0	0
		114	698.66	0	0	0	3.03201	0	3.52548	0	3.67416	0	0	0	0	0	3.20729	0	0	0	0	0	3.25505	3.44405	0	0	0	0	0	0	0	3.56997	0	0	3.55403	0	3.90301	0	3.13003	0	3.76268	3.34705	0	0	0	4.0893	0	0	0
		115	702.52	0	0	0	3.14899	0	4.08362	0	3.76273	0	0	0	0	0	3.59974	0	0	0	0	0	3.90093	3.5483	0	0	0	0	0	0	0	3.89159	0	0	3.3085	0	3.61574	0	0	0	3.63964	3.55352	0	0	0	3.94632	0	0	0
		116	706.38	0	0	0	3.11363	0	3.98464	0	3.48748	0	0	0	0	0	3.60936	0	0	0	0	0	3.35878	3.95319	2.82964	0	0	0	0	0	0	3.96078	0	0	3.509	0	3.42125	0	3.18789	0	3.83029	3.53512	0	0	0	3.78638	0	0	0
		117	710.24	2.92696	0	0	0	0	4.20349	0	3.40491	0	0	0	0	0	3.56752	0	0	0	0	0	3.27665	3.36731	3.43069	0	0	0	0	0	0	3.57432	0	0	3.17487	0	4.47319	0	0	0	3.74446	3.34392	0	0	0	4.07416	0	0	0
		118	714.1	0	0	0	3.09162	0	3.76193	0	3.42463	0	0	0	0	0	3.49265	0	0	0	0	0	0	3.6516	2.78936	0	0	0	0	0	0	3.24487	0	0	3.42715	0	3.60204	0	3.27322	0	3.50486	3.34495	0	3.17726	0	3.64646	0	0	0
		119	717.96	0	0	0	2.89606	0	4.10969	0	3.05682	0	0	0	0	0	3.43129	0	0	0	0	0	3.11833	3.80642	3.31876	0	0	0	0	0	0	3.0571	0	0	2.98902	0	4.1995	0	3.18648	3.20789	3.6672	3.19537	0	0	0	3.61927	0	0	0
		120	721.82	0	0	0	3.48459	0	3.99793	0	3.59958	0	0	0	0	0	3.3874	0	0	0	0	0	3.14326	3.44611	3.18126	0	0	0	0	0	0	3.34044	0	0	3.10399	0	4.295	0	0	0	3.66452	0	0	3.59944	0	3.4533	0	0	0
		121	725.68	0	0	0	3.19305	0	3.54821	0	3.16431	0	0	0	0	0	3.19755	0	0	0	0	0	2.901	3.05773	3.35011	0	3.38827	0	0	0	0	2.95912	0	0	3.25803	0	3.62978	0	0	0	3.46454	0	0	3.57235	0	4.11785	0	0	0
		122	729.54	0	0	0	3.13409	0	3.57576	0	0	0	0	0	0	0	3.53272	0	0	0	0	0	0	3.47215	3.45879	0	0	0	0	0	0	3.78458	0	0	3.05483	3.36788	4.07847	0	3.36396	3.77127	3.54776	0	0	0	0	3.61507	0	0	0
		123	733.4	0	0	0	3.15808	0	3.42861	0	0	0	0	0	0	0	3.78301	0	0	0	0	0	0	3.2447	3.41211	0	0	0	0	0	0	3.72265	0	0	2.93898	0	4.69749	0	0	0	4.3873	3.09971	0	3.06642	0	3.66076	0	0	0
		124	737.26	0	0	0	3.09332	0	3.41734	0	0	0	0	0	0	0	0	0	0	0	0	0	0	3.72986	3.38335	0	0	0	0	0	0	3.50678	0	0	3.65864	0	4.46155	0	0	0	4.33245	3.32338	0	0	0	3.46596	0	0	0
		125	741.12	0	0	0	3.37522	0	3.64897	0	0	0	0	0	0	0	3.40895	0	0	0	0	0	0	3.35673	2.5758	0	0	0	0	0	0	0	0	0	3.28516	0	4.40502	0	0	0	3.91094	0	0	0	0	3.37364	0	0	0
		126	744.98	0	0	0	3.27471	0	3.97702	0	0	0	0	0	0	0	0	0	0	0	0	0	3.17317	4.25202	0	0	0	0	0	0	0	3.26746	0	0	0	0	4.30225	0	0	3.2059	3.97865	0	0	0	0	3.22662	0	0	0
		127	748.84	0	0	0	3.29094	0	3.31545	0	0	0	0	0	0	0	3.23042	0	0	3.34935	0	0	0	3.23407	0	0	0	0	0	0	0	3.49921	0	0	3.51562	0	4.19021	0	0	3.40302	3.98175	3.09946	0	0	0	3.43813	0	0	0
		128	752.7	0	0	0	3.35611	0	3.57469	0	0	0	0	0	0	2.78768	2.92769	0	0	0	0	0	0	3.53527	3.20339	0	3.46327	2.80134	0	0	0	3.6474	0	0	3.29659	0	4.73957	0	0	0	3.75682	0	0	0	0	3.14193	0	0	0
		129	756.56	0	0	0	3.15522	0	3.34914	0	0	0	0	0	0	0	3.53999	0	0	0	0	0	0	3.95675	3.43672	0	3.29113	0	0	0	0	3.32858	0	0	0	0	4.44841	0	0	3.56319	3.83753	0	0	2.95899	0	3.49481	0	0	0
		130	760.42	0	0	0	3.46406	0	3.8382	0	0	0	0	0	0	0	3.5155	0	0	0	0	0	0	3.44724	3.41703	0	0	0	0	0	0	3.79794	0	0	0	3.17687	4.47132	0	0	3.09216	3.7251	3.36463	0	3.26604	0	3.9987	0	0	0
		131	764.28	0	0	0	3.49902	0	3.09682	0	0	0	0	0	0	0	3.3535	0	0	0	0	0	0	3.5566	0	0	2.91779	0	0	0	0	4.07462	0	0	0	0	4.21748	0	0	3.37977	3.98457	3.33356	0	0	0	3.5825	0	0	0
		132	768.14	0	0	0	3.30993	0	3.51581	0	0	0	0	0	0	0	3.21888	0	0	0	0	0	0	3.42321	3.1567	0	0	0	0	0	0	3.89222	0	0	0	0	4.15929	0	0	3.25124	3.99974	3.70968	0	0	0	3.61089	0	0	0
		133	772	0	0	0	3.28608	0	3.69528	0	0	0	0	0	0	0	3.09632	0	0	0	0	0	0	3.47067	2.9825	0	0	0	0	0	0	3.86574	0	0	0	3.33228	4.52682	0	0	3.62497	3.99429	0	0	0	0	3.62895	0	0	0
		134	775.86	0	0	0	3.71843	3.0841	3.3065	0	0	0	0	0	0	0	3.24865	0	0	0	0	0	0	3.58001	3.315	0	0	0	0	0	0	3.36749	0	0	0	0	4.02522	0	0	3.5423	3.63923	3.10248	0	3.14994	0	3.5933	0	3.12867	0
		135	779.72	0	2.998	0	3.25794	3.05807	3.80403	0	0	0	0	0	0	0	3.49946	0	0	0	0	0	0	3.32898	3.13512	0	0	0	0	0	0	3.57692	0	0	0	3.17235	4.54257	0	0	3.42023	3.85649	3.11616	0	3.5011	0	3.53682	0	0	0
		136	783.58	0	0	0	3.32685	0	3.71374	0	0	0	0	0	0	0	3.31721	0	0	0	0	0	0	3.96654	3.12539	0	0	0	0	0	0	3.23788	0	0	0	3.28666	4.29547	0	0	3.96613	4.08767	0	0	3.14155	0	0	0	0	0
		137	787.44	0	0	0	3.48971	3.51548	3.14308	0	0	0	0	0	0	0	3.59142	0	0	0	0	0	2.88626	3.84989	3.01571	0	0	0	0	0	0	3.63036	0	0	0	3.56166	3.10502	0	0	3.44834	3.99616	3.47719	0	2.76192	0	3.19637	0	0	0
		138	791.3	0	0	0	0	2.91896	3.52997	0	0	0	0	0	0	0	3.67601	0	0	0	0	0	0	4.33417	2.81979	0	3.96635	0	0	0	0	3.57559	0	0	0	3.29489	3.82445	0	0	3.57756	3.78765	3.1011	0	3.20821	0	3.01878	0	0	0
		139	795.16	0	0	0	3.38728	0	3.49177	0	0	0	0	0	0	0	3.57294	0	0	0	0	0	2.87605	3.67573	3.10507	0	3.26893	0	0	0	0	4.01286	0	0	0	3.28444	4.4159	0	0	3.24909	4.02306	3.25504	0	0	0	0	0	0	0
		140	799.02	0	0	0	3.2251	3.26632	3.51012	0	0	0	0	0	0	0	3.50223	0	0	0	0	0	0	3.8337	3.3771	0	3.23871	0	0	0	0	3.88906	0	0	0	0	4.02536	0	2.90495	3.29709	4.0343	3.47859	0	3.08217	0	2.98688	0	0	0
		141	802.88	0	0	0	3.34766	3.17038	3.11481	0	0	0	0	0	0	0	3.59945	0	0	0	0	0	0	3.40084	0	0	3.26233	0	0	0	0	3.4657	0	0	0	2.97703	3.64141	0	0	3.49401	3.68558	3.01289	0	3.37226	0	0	0	0	0
		142	806.74	0	0	0	0	3.06099	0	0	0	0	0	0	0	0	3.46623	0	0	0	3.00776	0	3.29032	3.39802	0	0	3.22035	0	0	0	0	3.96901	0	0	0	2.98536	3.67835	0	0	3.39759	4.34276	3.30278	0	3.62476	0	0	0	0	0
		143	810.6	0	0	0	3.28791	3.09825	3.55773	0	0	0	0	0	0	0	3.75679	0	0	0	3.31034	0	3.1028	3.80986	0	0	3.07398	0	0	0	0	3.44505	0	0	0	3.26343	3.50729	0	0	0	3.9466	0	0	3.19951	0	0	0	0	0
		144	814.46	0	0	0	3.17063	3.75877	0	0	0	0	0	0	0	0	3.20548	0	0	0	3.22442	0	0	3.47865	0	0	3.31542	0	0	0	0	3.37913	0	0	0	0	3.59276	0	0	0	3.8983	3.64667	0	3.40067	0	0	0	0	0
		145	818.32	0	0	0	3.26511	3.31028	3.20388	0	0	0	0	0	0	0	3.35715	0	0	0	0	0	3.14948	3.77269	0	0	0	0	0	0	0	3.2525	0	0	2.94986	3.21976	3.69162	0	0	0	4.02706	3.52491	0	3.13216	0	0	0	0	0
		146	822.18	2.87817	0	0	3.1596	3.07551	0	0	0	0	0	0	0	0	3.32416	0	0	0	0	0	3.06219	3.84911	0	0	3.04186	0	0	0	0	3.69149	0	0	0	3.23418	3.65976	0	0	3.35993	4.00396	3.30614	0	3.48901	0	3.18198	0	0	0
		147	826.04	0	0	0	3.31019	0	0	0	0	0	0	0	0	0	3.65693	0	0	0	0	0	3.44396	3.47091	3.2081	0	0	0	0	0	0	3.66232	0	0	0	3.11431	3.72583	0	0	0	3.96983	3.4351	0	3.98466	0	3.13386	0	0	0
		148	829.9	2.98755	0	0	3.40978	3.05985	2.82224	0	0	0	0	0	0	0	3.06278	0	0	0	0	0	2.95154	3.65743	0	0	0	0	0	0	0	3.58151	0	0	0	3.03804	3.69858	0	0	0	3.47308	3.63951	0	3.2731	0	0	0	0	0
		149	833.76	3.09258	0	0	3.13708	3.11025	3.17687	0	0	0	0	0	0	0	3.42434	0	0	0	0	0	3.14579	3.3285	0	0	0	0	0	0	0	3.35601	0	0	0	0	4.18069	0	0	0	3.50598	3.29869	0	4.10662	0	0	0	0	0
		150	837.62	3.13657	0	0	3.41166	2.96462	0	0	0	0	0	0	0	0	3.11436	0	0	0	0	0	3.44211	4.42219	0	0	0	0	0	0	0	3.48802	0	0	0	0	3.37815	0	0	0	3.62147	0	0	3.61721	0	0	0	0	0
		151	841.48	0	0	0	3.4048	3.58719	0	0	0	0	2.86735	0	0	0	3.40954	0	0	0	0	0	3.69605	3.92355	2.79946	0	3.3939	0	0	0	0	3.23233	0	0	0	3.33928	3.82529	0	0	0	4.68595	3.39558	0	3.70068	0	0	0	0	0
		152	845.34	2.78703	0	0	3.51441	0	2.74978	0	0	0	0	0	0	0	3.73603	0	0	0	0	0	3.51708	3.72386	0	0	0	0	0	0	0	3.48006	0	3.77237	0	0	3.31501	0	0	0	3.60526	0	0	3.60776	0	0	0	3.11859	0
		153	849.2	3.44146	0	0	4.66201	0	0	0	3.4064	0	0	0	0	0	3.75704	0	0	0	0	0	2.83162	3.76361	0	0	0	0	0	0	0	3.75098	0	0	0	3.36436	3.84918	0	0	0	3.56032	3.21112	0	3.1118	0	2.93031	0	0	0
		154	853.06	3.12461	0	0	3.41109	0	3.3319	0	3.42434	0	0	0	0	0	2.78528	0	0	0	3.43495	0	3.36482	4.1714	3.19584	0	0	0	0	0	0	3.1708	0	0	0	3.1602	4.02969	0	0	0	3.51717	3.33668	0	3.68674	0	0	0	0	0
		155	856.92	2.81392	0	0	2.99768	0	3.14341	0	3.10856	0	0	0	0	0	0	0	0	0	3.18053	0	3.49106	3.93914	3.31452	0	0	0	0	0	0	3.08444	0	0	0	0	3.9957	0	0	0	3.75235	0	0	3.42322	0	0	0	0	0
		156	860.78	3.19132	0	0	3.27238	0	0	0	3.45304	0	0	0	0	0	3.19364	0	0	0	0	0	3.10767	3.82498	3.46854	0	0	0	0	0	0	3.37526	0	0	0	0	4.11577	0	0	0	3.40078	3.52364	0	3.71333	0	0	0	0	0
		157	864.64	3.26923	0	0	3.2186	0	2.94286	0	3.07051	0	0	0	0	0	3.19571	0	0	0	0	0	3.39527	3.46532	3.35265	0	0	0	0	0	0	3.42936	0	0	0	0	3.71914	0	0	0	4.1692	0	0	3.65511	0	0	0	0	0
		158	868.5	3.78444	0	0	3.4679	0	0	0	0	0	0	0	0	0	3.37967	0	0	0	0	0	3.16697	3.52268	2.99245	0	0	0	0	0	0	3.14402	0	0	0	0	4.03002	0	3.07798	3.41075	3.92371	3.37812	0	3.35622	0	2.84889	0	0	0
		159	872.36	3.04438	0	0	3.30284	0	0	0	3.61392	0	3.26652	0	0	0	2.93484	0	0	0	0	0	3.31331	3.52129	2.89479	0	0	0	0	0	0	3.57306	0	0	0	2.88754	3.43553	0	0	0	3.52259	3.14704	0	3.81722	0	0	0	0	0
		160	876.22	0	0	0	3.60646	0	0	0	0	0	0	0	0	0	0	0	0	0	0	0	3.33617	3.66442	0	0	0	0	0	0	0	3.59212	0	0	0	0	3.87452	0	0	0	3.55738	3.44283	0	3.40507	0	2.92491	0	0	0
		161	880.08	0	0	0	2.9794	0	0	0	3.27782	0	0	0	0	0	3.3778	0	0	0	0	0	3.32408	3.14266	2.95943	0	0	0	0	0	0	3.2522	0	0	0	3.76019	3.04725	0	0	0	3.82651	3.32506	0	3.25254	0	0	0	0	0
		162	883.94	0	0	0	3.28437	0	0	0	3.17723	0	3.59541	0	0	0	3.1939	0	0	0	0	0	3.05285	3.75756	0	0	0	0	0	0	0	3.47139	0	0	3.09341	0	3.29872	0	0	0	3.60554	0	0	3.00007	0	0	0	2.68502	0
		163	887.8	0	0	0	0	2.66038	0	0	3.7022	0	0	0	0	0	3.05149	0	0	0	0	0	3.4541	3.26793	2.93589	0	0	0	0	0	0	3.965	0	0	0	0	3.79111	0	0	0	3.76269	3.00877	0	4.12163	0	0	0	0	0
		164	891.66	3.20778	0	0	3.07331	0	0	0	3.82545	0	0	0	0	0	3.35203	0	0	0	0	0	3.3605	3.29031	0	0	0	0	0	0	0	3.78343	0	0	3.27521	0	4.30755	0	0	0	3.43347	0	3.00422	3.15988	0	0	0	0	0
		165	895.52	3.09436	0	0	3.13265	0	0	0	3.32816	0	0	0	0	0	3.70299	0	0	0	0	0	3.129	3.73885	3.09051	0	0	0	0	0	0	3.27738	0	0	0	0	3.77166	0	0	0	3.30148	0	0	3.67772	0	0	0	0	0
		166	899.38	2.9963	0	0	3.54663	0	0	0	0	0	0	0	0	0	3.38892	0	0	0	0	0	3.77311	3.70521	2.85006	0	0	0	0	0	0	3.64415	0	0	0	0	3.84276	0	0	0	3.67998	0	0	3.06665	0	0	0	0	0
		167	903.24	3.57395	0	0	2.86425	0	0	0	3.38072	0	0	0	0	0	3.46751	0	0	0	0	0	3.38778	3.2861	0	0	0	0	0	0	0	3.39816	0	0	3.01676	0	3.97357	0	0	0	3.68956	0	0	3.09574	0	3.82864	0	0	0
		168	907.1	3.41591	0	0	3.38232	0	3.2581	0	3.36518	0	0	0	0	0	2.95896	0	0	0	0	0	3.20546	3.70316	2.91427	0	0	0	0	0	3.07249	3.03886	0	0	3.2008	0	3.58089	0	0	0	3.67369	3.62658	0	3.22118	0	0	0	0	0
		169	910.96	0	0	0	3.16533	0	0	0	3.46155	0	0	0	0	0	3.41994	0	0	0	0	0	0	3.70709	3.40965	0	0	0	0	0	0	0	0	0	3.11266	0	3.47405	0	0	0	3.79221	3.0878	0	2.86621	0	2.75443	0	0	0
		170	914.82	2.96427	0	0	3.85861	0	3.28588	0	3.4695	0	0	0	0	0	3.02188	0	0	0	0	0	3.20837	3.41433	3.05534	0	0	0	0	0	0	3.16327	0	0	3.29223	0	3.58936	0	0	0	3.57429	3.24236	0	0	0	0	0	0	0
		171	918.68	3.29384	0	0	3.02541	0	0	0	3.22918	0	0	0	0	0	3.13646	0	0	0	0	0	2.7427	3.77144	0	0	0	0	0	0	0	3.34952	0	0	3.2152	0	3.71157	0	0	0	3.50386	0	0	3.22568	0	3.1868	0	0	0
		172	922.54	0	0	0	0	0	0	0	3.43604	0	0	0	0	0	3.41384	0	0	0	0	0	3.33937	3.57011	0	0	0	0	0	0	0	0	0	0	0	0	3.63338	0	0	0	0	3.11013	0	3.32369	0	0	0	0	0
		173	926.4	0	0	0	0	0	3.59201	0	3.39944	0	0	0	0	0	3.77082	0	0	0	0	0	3.19814	3.53807	2.82548	0	0	0	0	0	0	3.55972	0	0	3.16072	0	3.3067	0	0	0	3.53877	0	0	3.35552	0	2.70415	0	0	0
		174	930.26	3.48297	0	0	3.29434	0	0	0	0	0	0	0	0	0	3.81946	0	0	0	0	0	0	3.86895	0	0	0	0	0	0	0	3.26235	0	0	3.32807	0	3.6198	0	2.65147	3.48051	3.46074	0	0	3.25	0	2.67801	0	0	0
		175	934.12	0	0	0	3.12185	0	3.00535	0	3.2972	0	0	0	0	0	3.34388	0	0	0	0	0	3.06478	4.07442	2.86626	0	0	0	0	0	3.31985	3.0764	0	0	3.48097	0	3.35314	0	0	0	3.35238	0	0	3.62942	0	0	0	0	0
		176	937.98	0	0	0	3.16659	0	0	0	3.93272	0	0	0	0	0	0	0	0	0	0	0	3.06578	3.54995	0	0	0	0	0	0	2.8805	3.42192	0	0	3.26776	0	2.99676	0	0	0	0	0	0	3.39809	0	2.71424	2.96295	0	0
		177	941.84	0	0	0	3.29244	0	0	0	0	0	0	0	0	0	3.46067	0	0	0	0	0	0	3.15641	0	0	0	0	0	0	0	0	2.91107	0	3.1987	0	3.6073	0	0	0	3.44168	3.25366	0	3.28969	0	3.01854	0	0	0
		178	945.7	0	0	0	3.53482	0	0	0	0	0	0	0	0	0	3.63417	0	0	0	3.10558	0	3.42481	3.3748	3.05865	0	0	0	0	0	0	0	0	0	3.32552	0	4.13187	0	0	3.61924	3.73598	0	0	3.46327	0	0	0	0	0
		179	949.56	0	0	0	3.37253	0	0	0	0	0	0	0	0	0	3.47608	0	0	0	0	0	0	3.59359	0	0	0	0	0	0	2.69645	3.38851	0	0	3.45427	0	3.41495	0	0	0	3.85399	3.57283	0	3.5621	0	0	3.2008	0	0
		180	953.42	0	0	0	3.68915	0	0	0	0	0	0	0	0	0	3.90572	0	0	0	0	0	0	3.77234	0	0	0	0	0	0	0	0	0	0	3.05841	0	3.61582	0	0	0	3.57126	3.51785	0	2.94985	0	2.90578	0	0	0
		181	957.28	0	0	0	3.24242	0	3.06077	0	0	0	0	0	0	0	3.62146	0	0	0	0	0	0	0	0	0	0	0	0	0	0	3.2307	0	0	3.10042	0	4.02172	0	3.16407	3.33106	3.36453	0	0	0	0	3.1426	0	0	0
		182	961.14	0	0	0	3.21284	0	3.4158	0	0	0	0	0	0	3.28875	3.66533	0	0	0	2.80677	0	0	3.66601	3.02546	0	0	0	0	0	0	3.40999	0	0	3.40997	0	3.4267	0	0	3.21114	3.65996	3.45881	0	3.05694	0	0	0	0	0
		183	965	0	0	0	3.18199	0	3.29108	0	0	0	0	0	0	0	4.23422	0	0	0	0	0	0	3.60632	0	0	0	0	0	0	0	3.06534	0	0	3.26427	0	3.89257	0	0	0	3.55173	3.42313	0	2.67091	0	0	0	2.75474	0
		184	968.86	0	0	0	2.62078	0	0	0	0	0	0	0	0	0	3.45123	0	0	0	0	0	0	3.52135	3.01243	0	0	0	0	0	0	0	0	0	3.75525	0	3.59154	0	3.45104	0	0	3.56836	0	0	0	0	0	0	0
		185	972.72	0	0	0	2.94323	0	0	0	0	0	0	0	0	0	3.95156	0	0	0	0	0	0	3.20177	0	0	0	0	0	0	0	0	0	0	3.71008	0	3.32811	0	0	0	3.49317	3.25299	0	0	0	0	0	2.9022	0
		186	976.58	0	0	0	3.38276	3.3513	3.12053	0	0	0	0	0	0	0	3.81569	0	0	0	0	0	0	3.9889	3.40461	0	0	0	0	0	0	3.02221	0	0	3.12892	0	3.23564	0	0	0	3.42082	3.60553	0	2.92516	0	0	3.01851	0	0
		187	980.44	0	0	0	3.11093	0	3.23977	0	0	0	0	0	0	0	3.85204	0	0	0	0	0	0	2.98406	3.18476	0	0	0	0	0	0	0	0	0	3.04077	0	3.5041	0	3.36199	0	3.70114	3.47263	0	0	0	0	3.08167	0	0
		188	984.3	0	0	0	3.33945	3.48568	0	0	3.10048	0	0	0	0	0	4.20586	0	0	0	2.91209	0	0	3.68586	0	0	0	0	0	0	0	0	0	0	3.14907	0	3.59781	0	0	0	4.02377	3.11879	0	3.23669	0	0	3.63138	3.13912	0
		189	988.16	0	0	0	3.33194	3.3556	0	0	3.05134	0	0	0	0	0	3.45454	0	0	0	0	0	3.30336	3.87632	3.09	0	0	0	0	0	0	3.12931	0	0	2.93558	0	3.6766	0	0	3.11084	3.37208	3.3115	0	0	0	0	3.44419	3.45006	0
		190	992.02	0	0	0	3.2266	3.21546	3.32583	0	3.21878	0	0	0	0	0	3.60896	0	0	0	0	0	0	4.03051	0	0	3.52037	0	0	0	0	0	0	0	3.22935	0	3.59743	0	0	0	0	3.31779	0	0	0	0	3.04823	0	0
		191	995.88	3.42805	0	0	3.24565	3.0575	2.92434	0	0	0	0	0	0	0	3.87713	0	0	0	0	0	0	3.90918	0	0	3.22131	0	0	0	3.30192	3.23109	0	0	3.02324	0	3.09882	0	0	0	4.23648	3.19069	0	0	0	2.55099	3.32717	0	0
		192	999.74	0	0	0	3.17419	0	0	0	0	0	0	0	0	0	3.75241	0	0	0	0	0	2.85424	3.96245	0	0	0	0	0	0	2.85722	3.07748	0	0	3.27131	0	3.54849	0	0	0	3.55735	3.5766	0	0	0	2.78419	3.05016	0	0
		193	1003.6	0	0	0	4.08631	2.94129	3.46059	0	0	0	0	0	0	0	3.25706	0	0	0	0	0	0	3.06873	2.9742	0	0	0	0	0	3.04173	0	0	0	3.48812	0	3.20403	0	3.42559	0	3.60176	3.16641	0	0	0	0	3.29407	0	0
		194	1007.46	0	0	0	4.19247	3.3392	3.50723	0	3.3886	0	0	0	0	0	3.52824	0	0	0	3.04079	0	3.14508	3.69873	3.01809	0	0	0	0	0	3.67241	3.19506	0	0	3.18742	0	3.40979	0	0	0	3.71426	3.15234	0	3.08843	2.87701	0	3.16758	0	0
		195	1011.32	0	0	0	3.42387	3.46835	3.29414	0	3.26854	0	0	0	0	3.28966	3.33987	0	0	0	0	0	3.3951	3.84428	3.08701	0	3.08003	0	0	0	3.25653	2.89349	0	0	3.36792	0	3.85913	0	3.55035	0	3.42558	3.33327	0	0	0	0	3.05356	0	0
		196	1015.18	0	0	0	3.47851	3.82224	3.29123	0	3.21895	0	0	0	0	0	3.3957	0	0	0	3.39451	0	3.39851	3.59254	2.98434	0	0	0	0	0	3.11378	3.52437	0	0	3.47699	0	2.99568	0	0	0	3.65717	0	0	0	0	0	3.39339	0	0
		197	1019.04	0	0	0	3.50503	3.45061	3.43478	0	0	0	0	0	0	0	0	0	0	0	0	0	0	3.71143	0	0	2.98187	0	0	0	0	3.54416	0	0	3.25289	0	3.19895	0	0	0	3.71999	3.07121	0	0	0	0	3.64096	0	0
		198	1022.9	0	0	0	3.31862	3.02371	3.01981	0	3.40537	0	0	0	0	0	3.20557	0	0	0	0	0	0	3.6274	2.94862	0	3.60211	0	0	0	3.02478	3.18569	0	0	3.17509	0	3.41903	0	3.52199	0	3.29893	0	0	0	0	0	3.19124	0	0
		199	1026.76	0	0	0	3.44887	3.675	3.29656	0	0	0	0	0	0	0	3.24465	0	0	0	2.93257	0	3.59566	3.41884	0	0	3.23916	0	0	0	3.30759	0	0	0	3.16602	0	3.58404	2.71923	3.283	0	4.0956	0	0	3.09564	3.23228	0	3.23861	2.72899	0
		200	1030.62	0	0	0	4.22369	4.01168	3.00418	0	0	0	0	0	0	0	3.45274	0	0	0	0	0	3.23608	3.63139	3.13408	2.994	3.31282	0	0	0	3.35816	3.1606	0	0	3.28531	0	3.23897	0	3.16486	0	4.38657	0	0	0	0	0	3.39076	3.12967	0
		201	1034.48	0	0	0	4.28591	3.91137	3.17041	0	0	0	0	0	0	0	3.897	0	0	0	0	0	3.72416	3.2438	2.74975	0	3.38968	0	0	0	3.22953	0	0	0	3.4124	0	3.02983	3.00045	3.38522	0	3.49245	0	0	3.06817	0	0	3.14175	3.39151	0
		202	1038.34	0	0	0	3.49842	3.65568	3.40588	0	3.55228	0	0	0	0	0	3.86967	0	0	0	3.04014	0	2.93182	3.12765	2.97467	0	3.24213	0	0	0	3.35459	3.68098	0	0	0	0	3.85633	0	3.56798	0	3.63892	0	0	3.23588	0	0	3.13056	0	0
		203	1042.2	0	0	0	3.25294	3.72483	4.62286	0	0	0	0	0	0	0	3.95255	0	0	0	0	0	3.39462	3.284	3.03057	0	3.52302	0	0	0	3.55782	3.51898	0	0	3.25328	0	3.33995	0	3.30566	0	3.64911	0	0	3.36214	3.03846	0	3.46277	2.96819	0
		204	1046.06	0	0	0	3.79882	3.38542	3.46385	0	0	0	0	0	0	0	3.66838	3.32098	0	0	0	3.27383	3.61616	0	3.15383	0	3.14521	0	0	0	3.59964	0	0	0	3.14318	0	3.42459	0	3.30025	0	3.64678	3.30954	0	2.8144	0	0	3.12031	0	0
		205	1049.92	0	0	0	3.57424	3.09527	0	0	3.32786	0	0	0	0	0	3.8047	0	0	0	0	0	3.44933	3.32655	0	0	3.58271	0	0	0	3.45397	0	0	0	3.20118	0	3.66892	3.12832	3.32248	0	0	0	0	0	0	0	0	3.17745	0
		206	1053.78	0	0	0	3.8419	3.41257	3.4034	0	0	0	0	0	0	0	3.41869	0	0	0	0	0	3.69051	3.5032	2.93707	0	3.31539	0	0	0	3.79382	0	0	0	3.4445	0	3.27183	0	4.15163	0	3.22085	0	0	2.90312	0	0	2.93798	3.46584	0
		207	1057.64	0	0	0	3.18904	3.68324	3.70529	0	3.51017	0	0	0	0	0	4.195	0	0	0	0	0	3.20815	3.67471	3.13818	0	3.2494	0	0	0	3.73494	0	0	0	3.18328	0	3.11838	0	3.31912	0	3.35171	0	0	3.33479	0	0	3.08548	3.10058	0
		208	1061.5	0	0	0	3.61062	3.56321	3.98683	0	0	0	0	0	0	0	3.58451	0	0	0	0	3.67379	3.6957	3.53026	3.45865	0	4.56097	0	0	0	3.7299	0	0	0	3.43156	0	3.4846	0	3.74676	0	3.30385	0	0	2.97673	0	0	2.94958	3.10291	0
		209	1065.36	0	0	0	3.38538	3.69727	3.73426	0	3.07097	0	0	0	0	0	3.3694	0	0	0	3.17009	3.52267	3.56751	3.61724	3.55434	0	3.43176	0	0	0	3.67436	0	0	0	3.36276	0	3.07291	2.93824	3.40316	0	3.4219	0	0	0	0	0	3.1478	3.38222	0
		210	1069.22	0	0	0	4.061	4.1112	3.77742	0	0	0	0	0	0	0	3.69624	0	0	0	0	3.68303	3.65109	3.08193	0	3.01538	3.54252	0	0	0	4.13324	0	0	0	3.23139	0	3.07759	0	3.52473	0	3.57185	3.07246	0	3.48057	0	0	0	0	0
		211	1073.08	0	0	0	3.44647	4.44574	4.07881	0	0	0	0	0	0	0	3.75005	0	0	0	0	0	4.29063	3.7087	3.21885	0	3.77166	0	0	0	3.64326	0	0	0	0	0	3.17462	0	3.43969	0	3.78633	3.03981	0	3.38591	0	0	2.85622	3.50717	0
		212	1076.94	0	0	0	3.51475	3.53317	4.06472	0	3.42409	0	0	0	0	0	3.55438	0	0	0	0	3.83037	3.72298	3.97108	3.4398	2.87733	3.63395	0	0	0	4.01312	0	0	0	3.54419	0	3.40064	0	3.50843	0	3.8178	0	0	3.27841	0	0	3.49952	3.37188	0
		213	1080.8	0	0	0	3.7513	3.4276	3.67752	0	3.24703	0	0	0	0	3.24272	3.63376	0	0	0	0	4.19315	3.24582	4.0214	0	3.16289	3.76817	0	0	0	3.74533	0	0	0	3.49934	0	3.20152	0	0	0	0	3.51787	0	3.3355	0	0	0	3.22473	0
		214	1084.66	0	0	0	3.67743	3.57196	3.67107	0	0	0	0	0	0	3.87222	3.79832	0	0	0	0	0	3.81972	4.11467	0	2.73675	3.70182	0	0	0	3.29017	0	0	0	3.13063	0	4.00785	0	3.61394	0	3.56666	3.70755	0	3.2834	0	0	3.21762	3.39866	0
		215	1088.52	0	0	0	3.25129	3.36227	3.73341	0	3.40549	0	0	0	0	0	4.17567	0	0	0	0	3.57363	3.99844	3.21588	3.12589	0	3.57007	0	0	0	3.84798	0	0	2.97558	3.54891	0	3.14537	0	3.30854	0	0	0	0	3.34542	0	0	3.99766	3.35394	0
		216	1092.38	0	0	0	3.46436	3.61125	4.09483	0	3.11972	0	0	0	0	0	3.39655	0	0	0	0	4.37824	3.42187	3.63148	0	0	4.04074	0	0	0	3.34191	0	0	0	3.33413	0	3.09619	0	3.9008	0	0	3.22517	0	3.60635	0	0	3.08053	3.87968	0
		217	1096.24	0	0	0	3.48	3.56055	3.86007	0	3.17979	0	0	0	0	0	3.69789	3.12443	0	0	2.98685	4.24744	3.41765	3.75546	0	0	3.55742	0	0	0	4.20922	3.24708	0	0	3.34996	0	3.28122	3.36973	3.55526	0	0	3.52246	0	3.12527	0	0	3.68272	3.27518	0
		218	1100.1	0	0	0	3.146	3.2198	3.62384	0	0	0	0	0	0	3.34673	4.27943	0	0	0	0	3.84489	3.62066	3.51016	0	0	3.6238	0	0	0	4.31355	0	0	0	3.47569	0	3.52451	0	3.62092	0	0	3.32716	0	3.34017	0	0	3.56181	3.71804	0
		219	1103.96	0	0	0	3.28276	3.31256	4.62258	0	0	0	0	0	0	0	3.95521	0	0	0	3.35636	3.86492	3.58785	3.91748	3.04523	0	4.01536	0	0	0	4.03521	0	0	0	0	0	3.29388	0	3.14505	0	0	3.5218	0	2.91137	0	0	0	3.26651	0
		220	1107.82	0	0	0	3.52544	3.60562	3.86609	0	0	0	0	0	0	3.19933	3.36469	0	0	0	0	4.10678	3.80883	3.65194	2.98559	3.17464	3.57016	0	0	0	3.74974	0	0	3.31688	0	0	3.31451	0	3.39358	0	0	3.82056	0	3.43807	0	0	3.12845	3.19453	0
		221	1111.68	0	0	0	2.99667	4.22686	3.87995	0	0	0	0	0	0	3.64052	3.78895	0	0	0	3.17863	4.2917	3.72692	3.84096	0	0	4.35235	0	0	0	3.66647	3.12017	0	3.38065	3.29694	0	3.10187	3.10562	3.13457	0	0	3.28056	0	3.80007	0	2.94521	2.95208	2.85127	0
		222	1115.54	0	0	0	3.24884	3.61246	3.968	0	3.34108	0	0	0	0	3.87453	4.07396	0	0	0	0	4.30456	3.67068	3.80552	0	0	4.10413	0	0	0	3.88214	3.19414	0	0	3.08987	0	3.72527	0	0	0	0	3.7326	0	3.29257	0	0	3.31723	3.12363	0
		223	1119.4	0	0	0	3.31144	4.03973	3.36268	0	3.03841	0	0	0	0	3.39149	3.97502	0	0	0	0	4.57536	3.46127	4.23853	3.25687	0	3.76546	0	0	0	3.94344	0	0	0	3.26531	0	3.89266	3.00775	3.81948	0	3.3778	3.21637	0	3.04258	0	0	3.07053	3.25249	0
		224	1123.26	0	0	0	3.92996	3.74827	3.71188	0	0	0	0	0	0	0	3.70041	0	0	0	0	4.35172	3.73123	4.43051	3.1518	0	2.94875	0	0	0	3.67251	0	0	0	3.08459	0	3.58533	3.46245	3.72083	0	3.7052	3.88923	0	3.69397	0	0	0	3.69206	0
		225	1127.12	0	0	0	3.62716	3.55026	3.96719	0	3.5152	0	0	0	0	0	3.86142	3.32627	0	0	3.14453	3.71751	3.73181	3.53921	0	2.99067	3.41258	0	0	0	3.77522	0	0	3.4878	3.17003	0	3.29604	3.40023	3.85169	0	0	3.90385	0	3.22358	0	0	0	3.04017	0
		226	1130.98	0	0	0	3.59392	3.36038	3.36652	0	3.09998	0	0	0	0	0	3.9855	3.77938	0	0	0	3.90169	3.85488	3.76213	3.4825	0	4.23109	0	0	0	3.53889	0	0	0	3.44975	0	3.50769	3.4712	3.39157	0	0	3.84748	0	3.58918	0	0	0	3.07965	0
		227	1134.84	0	0	0	3.50816	3.29201	3.34216	0	3.5185	0	0	0	0	0	4.09928	3.13899	0	0	0	3.52712	3.37873	3.38256	2.78801	0	3.73635	0	0	0	3.45423	0	0	0	3.18456	0	3.52964	3.65907	3.52842	0	0	3.84016	0	3.55435	0	0	0	3.97744	0
		228	1138.7	0	0	0	3.52627	3.17318	3.02589	0	3.53989	0	0	0	0	0	4.03167	0	0	0	3.48684	3.838	3.37421	3.67307	2.85173	2.80026	3.7279	0	0	0	3.82137	0	0	0	2.83917	0	3.32139	3.31722	3.47458	0	0	3.47934	0	2.937	0	0	0	3.73008	0
		229	1142.56	0	0	0	3.50536	3.89523	3.07029	0	3.89329	0	0	0	0	0	4.17908	2.8633	0	0	0	3.46441	3.52107	3.65147	0	0	3.52578	0	0	0	3.85218	3.41392	0	0	0	0	3.02931	3.23727	3.42562	0	0	3.79373	0	3.11075	0	0	3.32172	3.27082	0
		230	1146.42	0	0	0	3.56677	3.35217	3.55082	0	3.80485	0	0	0	0	0	3.58564	0	0	0	3.40872	3.2323	3.66572	3.57474	3.10248	0	3.76819	0	0	0	3.94438	0	0	3.45668	0	3.15815	4.17316	3.61007	3.1227	0	0	3.91023	0	3.5334	0	0	0	3.34197	0
		231	1150.28	0	0	0	3.36812	3.37169	3.23315	0	4.02163	0	0	0	0	0	4.15835	3.62046	0	0	0	4.03744	3.34763	3.6982	0	0	0	0	0	0	4.03319	0	0	0	3.26504	3.167	3.65744	3.78813	3.36214	0	0	3.27096	0	3.06372	0	2.8166	3.4822	3.29509	0
		232	1154.14	0	0	0	3.68293	3.08871	3.24852	0	3.39903	0	0	0	0	0	3.9073	0	0	0	0	3.9527	3.41101	3.52856	3.09111	0	3.4266	0	0	0	3.29672	0	0	0	3.34625	0	3.38266	3.10251	3.67841	0	3.73512	3.5655	0	3.18014	0	3.317	0	3.31587	0
		233	1158	0	0	0	3.62906	3.57763	3.0219	0	3.60251	0	0	0	0	0	3.87614	0	0	0	0	3.67114	3.30155	3.89168	3.53787	0	3.48219	0	0	0	3.23565	3.09645	0	3.53887	0	0	3.17536	3.85174	0	0	2.9266	3.06131	0	0	0	3.25055	3.13842	3.28296	0
		234	1161.86	0	0	3.18046	2.99078	3.27333	0	0	3.81845	0	0	0	0	0	3.33119	0	0	0	0	0	3.09144	4.07809	3.40146	0	4.23935	0	0	0	3.3532	0	0	0	3.53119	0	3.57282	3.33491	2.94547	0	0	3.33328	0	0	0	0	0	3.19185	0
		235	1165.72	2.82326	0	0	3.49698	3.8297	3.22653	0	4.23235	0	0	0	0	0	4.30401	3.74625	0	0	0	3.72158	3.29605	3.58102	3.4632	0	3.58156	0	0	0	3.66139	0	0	0	3.30265	3.00865	3.25892	3.82351	3.44412	0	0	3.44847	0	3.35522	0	0	0	0	0
		236	1169.58	0	0	0	3.47052	3.64838	3.20264	0	3.84757	0	0	0	0	0	3.53148	3.57461	0	0	3.678	4.82606	3.07542	3.91474	3.1152	0	3.38245	0	0	0	0	2.81255	0	0	0	0	3.71182	3.81328	0	0	0	3.14763	0	0	0	0	0	0	0
		237	1173.44	0	0	0	3.60287	3.05741	3.20167	0	3.91369	0	0	0	0	0	3.69531	0	0	0	0	3.25497	3.38356	3.99909	0	0	3.6506	0	0	0	0	0	0	3.51039	2.92665	0	3.14964	3.54478	3.2844	0	0	3.34117	0	3.431	0	0	3.1536	3.58532	0
		238	1177.3	0	0	0	3.10182	3.71881	0	0	3.22389	0	0	0	0	0	3.7125	3.29373	0	0	0	4.01482	3.56463	3.97018	0	0	3.71908	0	0	0	3.67095	3.25197	0	0	0	3.07676	3.34149	3.85957	3.48332	0	0	3.51602	0	3.26963	0	3.2946	2.81874	3.52205	0
		239	1181.16	0	0	0	3.18078	3.18058	2.76884	0	3.41458	0	3.38624	0	0	0	3.50548	0	0	0	0	4.06494	0	3.68587	0	0	3.65326	0	0	0	3.74203	3.27068	0	0	2.88522	0	3.29309	4.08525	3.18732	0	3.72694	3.90278	0	3.11553	0	0	0	3.29123	0
		240	1185.02	0	0	3.30383	2.86014	3.82187	2.99037	0	4.07975	0	3.30314	0	0	0	3.66828	0	0	0	0	3.57076	0	3.3178	0	0	3.30286	0	0	0	3.69879	3.02876	0	0	0	0	3.29888	3.9262	3.41917	0	0	3.33422	0	3.37842	0	0	3.63571	3.21257	0
		241	1188.88	0	0	0	3.7226	3.3945	2.99232	0	4.04749	0	3.04048	0	0	0	3.75673	0	0	0	0	4.06902	2.91037	3.57585	0	0	3.68343	0	0	0	3.37527	3.2321	0	0	0	0	3.42223	4.03064	3.37935	0	0	3.462	0	3.2081	0	0	0	3.3953	0
		242	1192.74	0	0	0	0	3.28707	0	0	3.57024	0	3.31367	0	0	0	3.89576	0	0	0	0	0	3.01984	4.05912	0	0	3.56866	0	0	0	3.46922	0	0	0	0	0	3.40364	3.28371	3.40081	0	0	0	0	0	0	0	3.42095	0	0
		243	1196.6	0	0	0	0	3.28218	3.29481	0	3.76036	0	0	0	0	0	3.52243	0	0	0	0	3.62686	3.30659	3.81861	3.28395	0	3.81036	0	0	0	3.89359	3.19632	0	0	0	0	3.81099	3.37623	0	0	0	3.29896	0	3.47201	0	0	0	3.14165	0
		244	1200.46	0	0	0	0	3.12668	0	0	3.65829	0	2.89084	0	0	0	3.14569	0	0	0	0	4.16243	3.62877	3.57468	3.53006	0	3.25238	0	0	0	3.64633	3.15646	0	0	0	0	3.63918	3.22003	3.25487	0	0	0	0	3.48316	3.59585	0	3.88315	3.30823	0
		245	1204.32	0	0	0	0	3.2807	0	0	3.3955	0	0	0	0	0	3.49449	0	0	0	0	3.74089	0	3.0842	0	0	3.42613	0	0	0	3.77694	0	0	0	0	0	3.4444	3.1987	3.02805	3.3869	0	0	0	0	0	0	3.0827	0	0
		246	1208.18	0	0	0	0	3.44996	3.01568	0	3.76399	0	3.53419	0	0	0	3.62558	0	0	0	0	3.46768	0	3.50575	3.04816	0	3.25737	0	0	0	3.78179	0	0	0	0	0	3.14953	3.57945	0	0	0	3.394	0	3.37629	0	0	2.79957	3.04379	0
		247	1212.04	0	0	0	3.00738	2.91857	0	0	4.01904	0	3.33426	0	0	0	3.72557	0	0	0	0	3.72576	0	4.14689	3.34824	0	3.42376	0	0	0	3.71653	3.23557	0	0	0	0	3.17238	3.60087	3.44375	0	0	3.22442	0	3.38016	3.14284	2.91423	2.82079	0	0
		248	1215.9	0	0	0	0	3.90674	2.93762	0	3.77751	0	3.36521	0	0	0	0	0	0	0	0	3.6275	0	3.82795	3.53704	0	3.2532	0	0	0	0	0	0	3.41691	0	3.4076	3.13592	3.32165	3.64534	0	0	0	0	3.41853	0	0	3.12408	0	0
		249	1219.76	0	0	0	0	3.23966	3.37789	0	3.66911	0	2.90405	0	0	0	3.11739	0	0	0	0	3.79731	0	3.52014	3.11509	0	0	0	0	0	3.58431	3.6747	0	0	0	3.25911	3.24909	3.40836	3.50388	0	0	3.42762	0	3.4222	3.27758	0	3.33519	3.14868	0
		250	1223.62	0	0	0	3.48542	3.32232	0	0	3.78362	0	3.42495	0	0	0	3.73956	0	0	0	0	3.82791	0	3.88742	3.25411	0	3.51395	0	0	0	3.49738	3.4142	0	0	0	0	3.25548	2.98713	3.93133	0	0	0	0	3.33821	3.32113	0	3.20849	0	0
		251	1227.48	0	0	3.18486	0	3.73922	0	0	3.49691	0	0	0	0	0	3.34168	0	0	0	0	0	0	3.16537	3.1849	0	3.28508	0	0	0	3.50915	3.24082	0	0	0	3.59951	2.99983	3.53407	3.56944	0	0	3.09536	0	3.47424	0	0	3.8991	3.09875	0
		252	1231.34	0	0	3.07092	2.81863	4.01106	0	0	3.97451	0	3.13562	0	0	0	0	0	0	0	0	3.7292	0	0	3.12097	0	3.28624	0	0	0	3.28968	2.94435	0	0	0	3.49358	3.36029	3.5633	3.59137	0	0	3.26262	0	3.38162	0	3.49253	0	3.19016	0
		253	1235.2	0	0	3.42274	0	3.31627	0	2.87759	3.25044	0	0	0	0	0	4.26603	0	0	0	0	0	3.19055	0	3.21075	2.9516	3.61796	0	0	0	3.57397	3.69758	0	0	0	3.22317	3.22738	3.32102	3.8327	0	0	3.15976	0	3.66295	0	0	3.34928	3.56989	0
		254	1239.06	0	0	3.16141	3.38717	3.83605	3.26899	0	0	0	0	0	0	0	3.82366	0	0	0	0	3.59999	0	3.47091	0	0	0	0	0	0	3.35271	3.20185	0	0	0	3.41276	0	3.32785	3.57043	2.88789	0	0	0	3.34638	0	2.9974	3.32023	3.01896	0
		255	1242.92	0	0	3.56434	0	3.4872	0	0	3.88282	0	2.86466	0	0	0	3.58562	0	0	0	0	3.63983	0	3.51118	3.27616	0	0	0	0	0	3.72181	0	0	0	0	3.49794	0	3.37576	3.80955	3.05657	0	3.91944	0	3.85679	0	3.58636	3.80286	3.14378	0
		256	1246.78	0	0	0	3.06035	3.60427	0	0	3.54665	0	0	0	0	0	3.54842	0	0	0	0	3.54425	0	3.33412	3.17055	0	3.33848	0	0	0	3.52708	3.38418	0	0	0	3.528	3.27432	3.44672	4.14909	0	0	3.18786	0	3.90445	0	0	3.62417	0	0
		257	1250.64	0	0	2.98091	0	3.41305	0	0	4.03022	0	0	0	0	0	3.69971	0	0	0	0	3.33176	3.10454	3.93625	3.19838	0	0	0	0	0	3.28774	3.71807	0	0	0	3.62251	3.20658	3.5388	0	3.32501	0	0	0	3.79936	0	0	3.63942	0	0
		258	1254.5	0	0	3.37018	3.3192	3.3687	0	0	3.71868	2.52853	0	0	0	0	3.7436	0	0	0	0	3.6976	0	3.3117	3.13647	0	3.27512	0	0	0	3.66917	3.08548	0	0	0	3.13919	0	3.42974	0	3.44834	0	0	0	3.65737	0	3.14056	3.33549	3.11681	0
		259	1258.36	0	0	3.52206	3.09617	3.54059	0	0	3.30364	0	0	0	0	0	3.84237	0	0	0	0	4.04529	0	4.11926	3.21992	0	3.63012	0	0	0	4.01656	3.17569	0	0	0	3.65326	2.87913	3.61783	3.49123	3.29448	0	3.51996	0	3.97667	0	0	3.80702	0	0
		260	1262.22	0	0	3.0648	3.2949	3.71571	3.2836	0	3.57659	0	2.96443	0	0	0	3.15937	0	0	0	0	4.34357	0	3.76579	0	0	0	0	0	0	3.1757	3.22283	0	0	0	0	3.29166	3.23433	3.27521	3.45649	0	0	0	4.13472	3.44816	3.62663	3.7989	0	0
		261	1266.08	0	0	0	3.42469	3.48082	0	0	3.79885	0	0	0	0	0	3.3231	0	0	0	0	3.87065	0	3.69021	3.4878	0	3.50796	0	0	0	3.2863	4.05048	0	0	0	3.40882	2.94025	3.31139	3.45351	3.51598	0	0	0	3.24008	0	3.37954	0	3.72326	0
		262	1269.94	0	0	0	3.36392	3.38397	0	0	3.38354	0	3.04636	0	0	0	3.35089	0	0	0	0	0	0	3.60344	2.74631	0	3.5455	0	0	0	3.78874	0	0	0	0	3.4431	3.122	3.33736	3.74356	3.31697	0	0	0	3.78434	0	3.05435	2.96526	0	0
		263	1273.8	0	0	0	0	3.60868	0	0	3.4998	0	0	0	0	0	3.55227	0	0	0	0	3.2746	0	3.7664	3.179	0	3.44897	0	0	0	3.317	3.38211	0	0	0	3.56754	0	0	3.43735	3.6253	0	0	3.67012	4.01448	0	3.64243	3.22181	3.16324	0
		264	1277.66	0	0	0	3.49534	3.34083	0	0	3.72332	0	0	0	0	0	3.19685	0	0	0	0	3.56165	0	3.72	0	0	3.68333	0	0	0	3.17248	0	0	0	0	3.28574	0	3.30026	3.90844	0	0	0	0	3.49636	0	3.43312	3.62481	3.07197	0
		265	1281.52	0	0	0	3.01156	3.69761	0	0	3.82804	0	3.50565	0	0	0	3.65055	0	0	0	3.10243	3.58475	0	3.80317	0	0	3.48373	0	0	0	3.57487	3.46117	0	0	0	3.58842	0	3.54405	3.83383	3.53673	0	3.34419	2.96733	3.9559	0	3.36959	3.74359	3.32131	0
		266	1285.38	0	0	0	3.30333	3.21164	0	0	3.59444	0	3.04596	0	0	0	3.56931	0	0	0	0	3.84894	0	3.50932	3.3224	0	3.42589	0	0	0	3.42348	3.06296	3.00511	3.39356	0	3.13734	3.1737	0	3.40239	4.17723	0	3.80932	3.14532	3.96465	0	3.16194	3.36479	3.28613	0
		267	1289.24	0	0	3.22435	3.0875	4.06394	0	0	3.77217	0	0	0	0	0	3.47423	0	0	0	0	0	0	3.55127	2.95062	0	4.21184	0	0	0	3.11777	3.66199	0	0	0	3.39906	0	3.47076	0	3.5426	0	2.93542	0	3.58582	0	3.56638	3.1441	3.42786	0
		268	1293.1	0	0	0	3.09542	3.62628	0	0	3.70412	0	3.10404	0	0	0	0	0	0	0	0	3.19515	0	3.12899	2.85055	0	3.50163	0	0	0	2.90126	3.72344	0	0	3.60427	3.09873	0	0	3.96395	3.11104	0	3.43301	2.8325	3.5758	0	3.47221	3.64515	3.55845	0
		269	1296.96	0	0	0	3.21571	3.19269	0	0	3.45235	0	2.9805	0	0	0	3.46655	0	0	0	0	3.59473	0	0	3.64369	0	3.68214	0	0	0	3.11284	3.37554	0	0	3.33319	3.18679	0	3.07224	3.27889	3.48359	0	0	3.40962	0	0	3.52717	3.32468	3.85008	0
		270	1300.82	0	0	0	3.04702	3.57094	0	0	3.45632	0	2.78334	0	0	0	2.88405	0	0	0	3.17497	0	0	3.44519	3.66174	0	3.39332	0	0	0	3.09007	3.56322	0	0	3.30489	3.99106	0	3.16669	3.43237	3.35158	0	0	3.2793	3.56914	0	3.03861	3.98572	3.50602	0
		271	1304.68	0	0	0	0	3.7808	0	0	3.51435	0	3.22998	0	0	0	0	0	0	0	0	3.60026	0	0	3.02744	0	3.66427	0	0	0	0	2.97041	0	0	0	3.42922	0	3.44564	3.32151	3.65828	0	0	3.09273	3.57075	0	3.58858	3.4964	3.90393	0
		272	1308.54	0	0	0	3.07083	3.53877	0	0	3.50858	0	0	0	0	0	3.31484	0	0	0	0	3.97212	0	0	0	0	3.48387	0	0	0	0	3.5487	0	3.42727	3.0175	3.55342	0	3.33197	3.3132	0	0	3.39504	3.52524	3.83468	0	3.62654	3.45394	3.60726	0
		273	1312.4	0	0	0	3.76429	3.74194	0	0	3.51159	0	3.42854	0	0	0	3.29928	0	0	0	0	3.75914	0	3.3411	0	0	3.23717	0	0	0	0	3.74927	0	0	0	3.61325	0	3.1164	3.07128	0	0	0	0	3.21916	0	3.58283	3.91909	3.6955	0
		274	1316.26	0	0	0	3.27037	3.33614	0	0	3.62704	0	3.23108	0	0	0	3.32976	0	0	0	0	0	0	0	0	0	0	0	0	0	3.37677	0	0	3.69255	2.96394	3.4191	0	3.6013	3.80738	0	0	0	0	3.32399	0	3.62795	3.46209	3.16222	0
		275	1320.12	0	0	0	3.03817	0	0	0	3.58288	0	3.59257	0	0	0	3.61158	0	0	0	0	3.96267	0	0	0	0	3.13483	0	0	0	3.30775	3.48171	0	0	3.46461	3.52016	0	3.7134	3.50312	0	0	0	3.21096	3.86345	0	3.16139	3.53414	4.01983	0
		276	1323.98	0	0	0	3.12683	3.52305	0	0	3.63574	0	0	0	0	0	0	0	0	0	0	3.6185	0	3.10711	0	0	3.69287	0	0	0	0	3.62852	0	0	0	3.78423	0	3.28976	3.43756	0	0	0	0	4.21052	0	3.41194	3.3256	3.84889	0
		277	1327.84	0	0	0	3.36893	3.64514	2.93499	0	3.57484	0	3.36495	0	0	0	2.90614	0	0	0	0	0	0	3.13174	0	0	0	0	0	0	0	3.40349	0	0	0	3.71575	0	3.506	0	0	0	0	3.31341	3.34164	0	3.82323	3.67272	3.51431	0
		278	1331.7	0	0	0	3.07452	3.60306	0	0	3.69529	0	3.36538	0	0	0	0	2.9602	0	0	0	0	0	3.9197	0	0	3.92723	0	0	0	2.95891	3.14611	3.51829	0	0	3.84484	0	0	0	0	0	0	3.35066	0	0	3.47374	3.56601	3.77175	0
		279	1335.56	0	0	0	3.7295	3.84559	0	0	3.58498	0	0	0	0	0	3.34198	0	0	0	0	0	0	0	0	3.01142	3.45729	0	0	0	0	3.3529	0	0	0	3.79915	0	2.98224	3.31965	0	0	0	3.35467	3.13402	0	3.33089	3.94852	4.10329	0
		280	1339.42	0	0	0	3.76127	3.36168	0	0	0	0	3.3028	0	0	0	0	0	0	0	3.38067	0	0	0	0	0	3.64752	0	0	0	0	3.1819	0	2.93765	0	3.77122	0	3.12324	3.23672	0	0	0	0	3.43265	0	4.12961	4.29065	3.63653	0
		281	1343.28	0	0	0	3.55196	3.48581	0	0	3.41188	0	3.51619	0	0	0	0	0	0	0	0	3.47081	0	3.34713	2.93871	0	3.28587	0	0	0	0	3.69311	3.3201	0	0	4.16598	0	0	0	0	0	0	0	0	0	3.52989	4.31891	3.47376	0
		282	1347.14	0	0	0	3.6413	3.72034	0	0	0	0	0	0	0	0	0	0	0	0	0	0	0	3.73219	0	0	0	0	0	0	0	3.31854	3.02623	0	0	3.86967	0	3.69107	0	0	0	0	0	3.57531	0	3.44025	3.64479	4.05442	0
		283	1351	0	0	0	3.63637	3.58334	3.5431	0	3.57376	0	3.0716	0	0	0	0	0	0	0	0	0	0	3.70854	0	0	3.36272	0	0	0	3.19102	3.54619	0	0	0	3.68744	0	2.94836	0	0	0	0	2.99081	3.24832	0	3.7231	4.11881	4.13839	0
		284	1354.86	2.74102	0	0	3.34884	3.70039	0	0	3.20921	0	3.79042	0	0	0	0	0	0	0	3.49499	0	0	3.92342	0	0	3.11178	0	0	0	0	3.69847	0	0	0	4.04209	0	3.36917	0	2.97039	0	0	0	0	0	3.42979	3.91311	3.88125	0
		285	1358.72	0	0	0	3.25092	3.4666	0	0	3.46742	0	0	0	0	0	0	3.23985	0	0	0	0	0	0	0	0	0	0	0	0	3.01382	0	3.46768	0	3.17913	3.74805	0	3.03613	0	0	0	0	0	0	0	4.18629	4.07172	3.72065	0
		286	1362.58	0	0	0	3.85434	3.5527	3.74348	0	3.70961	0	3.52615	0	0	0	0	0	0	0	0	0	0	3.50266	2.92649	0	3.26034	0	0	0	0	3.14889	3.60149	0	3.22326	4.14586	0	0	0	0	0	0	0	0	0	3.40318	4.03069	4.12692	0
		287	1366.44	3.22042	0	0	3.60815	3.64205	3.03055	0	3.72876	0	3.5783	0	0	0	0	3.12862	0	0	0	0	0	0	0	0	0	0	0	0	0	2.9834	3.35784	0	0	3.88569	2.95968	3.25135	0	0	0	0	2.99353	0	0	4.11408	4.07099	3.75725	0
		288	1370.3	3.37059	0	0	3.6599	3.29405	3.20232	0	3.35273	0	0	0	0	0	0	3.09838	0	0	0	0	0	0	0	0	3.47446	0	0	0	0	3.28912	3.19876	0	3.21707	3.4852	0	0	0	0	0	0	3.13874	0	0	3.51131	3.94319	3.87829	0
		289	1374.16	3.7775	0	0	3.54927	3.55146	0	3.15314	0	0	2.93343	0	0	0	0	0	0	0	0	0	0	3.40631	0	0	3.17765	0	0	0	0	0	0	0	0	4.29283	0	0	0	0	0	0	2.76016	0	0	3.53586	4.72905	3.70727	0
		290	1378.02	3.41632	0	0	3.18085	3.87729	3.21134	0	3.47077	0	0	0	0	0	0	0	0	0	0	0	2.83376	3.64978	0	2.90954	0	0	0	0	0	0	3.39163	0	0	3.59605	0	0	0	0	0	0	0	0	0	3.83535	4.7017	3.16986	0
		291	1381.88	3.65715	0	0	2.69492	3.37428	0	3.46063	3.42274	0	3.19834	0	0	0	0	3.30659	0	0	0	0	0	3.46172	0	2.70325	3.3488	0	0	0	0	0	0	0	3.05841	3.37901	0	3.29198	0	0	0	3.55866	3.34534	0	0	3.76071	4.1183	3.98012	0
		292	1385.74	2.96375	0	0	3.88408	3.81138	3.36869	0	3.39124	0	0	0	0	0	0	0	0	0	0	0	3.4582	3.32261	0	0	3.98919	0	0	0	0	3.30122	3.45369	0	0	3.86447	0	0	0	0	0	0	0	0	0	3.4622	4.43392	3.49113	0
		293	1389.6	3.43939	0	0	3.29763	3.46833	3.45908	3.7771	3.47331	0	2.99014	0	0	0	0	3.31411	0	0	0	0	3.2298	3.08723	0	0	0	0	0	0	0	3.11611	0	0	0	3.93364	0	0	0	0	0	3.57206	3.04435	0	0	3.45124	4.19094	3.57972	0
		294	1393.46	3.1997	0	0	3.3266	3.62853	0	0	0	0	0	0	0	0	0	3.68566	0	0	0	0	3.15639	0	0	0	3.56564	0	0	0	0	3.57022	3.3253	0	3.11758	3.31307	0	3.00987	0	0	0	3.48193	0	0	0	3.48811	4.0707	3.73893	0
		295	1397.32	3.30357	0	0	3.34924	3.95726	3.81229	0	3.55602	0	3.08204	0	0	0	0	0	0	0	0	0	3.27085	0	0	0	3.68247	0	0	0	0	3.47802	3.51567	0	3.17575	3.76637	0	0	0	0	0	3.3904	3.05118	2.99117	0	4.02846	4.24197	3.71866	0
		296	1401.18	3.21201	0	0	3.54828	3.29256	3.66988	3.53288	3.80901	0	3.29914	0	0	0	0	3.56217	0	0	0	0	3.23743	3.76337	0	0	3.59076	0	0	0	0	3.62147	3.62281	0	2.77384	3.37095	0	3.54982	0	0	0	0	0	0	0	3.61765	4.23022	3.86491	0
		297	1405.04	3.12969	0	0	3.40334	3.49624	3.70035	0	3.10866	0	0	0	0	0	0	3.60767	0	0	0	0	3.09171	0	0	0	4.05052	0	0	0	0	0	3.13385	0	0	3.71967	0	3.72621	0	0	0	0	0	0	0	2.9892	4.27871	3.88648	0
		298	1408.9	3.02014	0	0	3.44021	3.54178	3.89823	0	0	0	0	0	0	0	0	0	0	0	0	0	3.4564	0	0	0	3.85157	0	0	0	0	0	3.63429	0	0	3.73454	0	3.47645	0	0	0	0	3.18016	0	0	3.41664	3.81955	3.64728	0
		299	1412.76	3.58035	0	0	3.43987	3.41839	3.36533	3.87825	3.61947	0	0	0	0	0	0	3.54009	0	0	0	0	0	0	0	0	3.45464	0	0	0	0	0	3.25912	0	3.29419	3.60086	2.72283	0	0	2.77473	0	0	0	3.13709	0	3.33893	4.75587	4.02513	0
		300	1416.62	4.05025	0	0	3.32764	3.80185	4.0706	3.57542	0	0	0	0	0	0	0	0	0	0	0	0	3.57686	0	0	0	3.61457	0	0	0	0	0	3.45337	0	0	0	0	3.17568	0	0	0	0	0	3.30601	0	3.27817	3.70842	3.73644	0
		301	1420.48	3.89828	0	0	3.35374	3.14566	3.80976	0	3.11162	0	0	0	0	0	0	0	0	0	0	0	3.57588	0	0	0	3.26554	0	0	0	0	3.19633	3.57421	0	3.16643	3.55977	0	3.64784	0	0	0	0	0	3.51946	0	3.38959	3.77175	3.27914	0
		302	1424.34	4.01504	0	0	3.36708	3.49894	3.35119	3.80096	0	0	0	0	0	0	0	0	0	0	0	0	3.6536	0	0	0	3.67917	0	0	0	0	0	3.02434	0	0	3.45046	0	3.14719	0	0	0	0	0	3.53182	0	2.88757	4.16349	3.43519	0
		303	1428.2	3.77503	0	0	3.71215	3.72839	3.24054	3.45661	3.4973	0	0	0	0	0	0	3.62874	0	0	0	0	3.35646	0	0	0	3.54674	0	0	0	0	0	3.07379	0	0	0	0	3.20193	0	0	0	0	0	3.23095	0	3.55891	4.02132	3.36448	0
		304	1432.06	3.64238	0	0	3.34147	3.08651	3.74795	3.48795	3.38096	0	0	0	0	0	0	3.84072	0	0	0	0	3.08644	0	0	0	3.76556	0	0	0	0	0	3.50415	0	0	0	0	3.50327	0	0	0	0	0	3.35802	0	3.43801	4.19539	3.30831	3.40761
		305	1435.92	3.43217	0	0	0	3.53629	3.96541	3.60617	3.6536	0	0	0	0	0	0	3.84234	0	0	0	0	3.45819	0	0	0	4.17987	0	0	0	0	0	0	0	3.19178	0	0	3.61177	0	0	0	0	0	3.7539	0	3.34577	4.47932	0	0
		306	1439.78	3.77517	0	0	3.59974	3.81501	3.72841	3.96845	0	0	0	0	0	0	0	3.73163	0	0	0	0	3.18726	0	0	0	3.79786	0	0	0	0	0	3.597	0	0	0	0	3.25329	0	0	0	0	0	3.76588	0	3.62685	4.0302	0	3.49235
		307	1443.64	3.84806	0	0	3.11822	3.37098	3.42502	3.48678	0	0	0	0	0	0	0	3.60404	0	0	0	0	3.24095	0	3.44315	0	3.43922	0	0	0	0	0	3.46481	0	0	0	0	3.49236	0	0	0	3.51639	2.89643	3.46919	0	3.29447	3.88597	3.00582	3.55665
		308	1447.5	3.57663	0	0	2.89172	0	3.38399	3.52801	3.28574	0	0	0	0	0	3.41387	3.35595	0	0	0	0	3.17054	0	0	0	3.59197	0	0	0	0	0	3.05897	3.12735	0	0	0	3.82245	0	0	0	0	0	3.57563	0	3.84485	3.94995	3.18942	3.23896
		309	1451.36	3.82579	0	0	2.97855	3.19034	3.52675	3.65194	0	0	0	0	0	0	0	0	0	0	0	0	0	0	0	0	3.88438	0	0	0	0	0	3.48063	0	0	3.60836	0	3.29353	0	0	0	0	0	3.42685	0	3.11843	4.26594	0	0
		310	1455.22	3.39863	0	0	3.35516	3.15058	3.74312	3.71812	3.11504	0	0	0	0	0	0	3.38446	0	0	0	3.70801	3.44862	0	0	0	3.81176	0	0	0	0	0	0	0	0	3.41141	0	3.50015	0	0	0	0	0	3.63483	0	3.16634	4.35353	0	3.55645
		311	1459.08	4.16175	0	0	3.6065	3.4463	3.09794	3.68189	0	0	0	0	0	0	0	0	0	0	0	3.97688	3.44946	0	3.22818	0	3.66463	0	0	0	0	0	3.28852	0	0	3.71326	0	0	0	0	0	0	2.98306	0	0	2.87494	4.04831	0	0
		312	1462.94	3.61524	0	0	3.4767	0	3.67206	3.13967	0	0	0	0	0	0	0	3.27406	0	0	0	0	0	3.58445	0	0	4.11418	0	0	0	0	3.73103	0	0	3.08363	0	0	3.23743	0	0	0	3.89185	0	3.6938	0	3.27545	3.84365	0	3.28933
		313	1466.8	3.78595	0	0	3.70256	0	0	3.52364	0	0	0	0	0	0	3.13765	3.39933	0	0	0	3.46128	3.33726	0	0	0	3.31646	0	0	0	0	3.7073	3.13947	0	3.07432	3.33265	2.85082	2.94186	0	0	0	0	0	3.09461	0	3.37432	4.38815	0	3.84347
		314	1470.66	3.54601	0	3.72269	3.3777	0	0	0	3.39255	0	0	0	0	0	0	3.89998	0	0	0	3.72151	0	0	3.36999	0	3.81072	0	0	0	0	0	3.33227	0	3.3449	2.99968	3.18441	3.67084	0	0	0	0	0	3.30075	0	3.9124	3.69474	0	3.90311
		315	1474.52	3.7361	0	0	3.18199	2.8692	3.13276	3.52173	0	0	0	0	0	0	0	0	0	0	0	3.62326	0	0	3.35357	0	3.81162	0	0	0	0	4.03762	0	0	0	0	0	3.35842	0	0	0	3.31041	0	3.45854	0	3.32655	4.46711	0	3.29641
		316	1478.38	3.63503	0	0	3.23908	3.64079	0	3.68364	0	0	3.24257	0	0	0	0	0	0	0	0	3.85873	3.37197	0	0	0	3.54863	0	0	0	0	3.96859	3.06463	0	3.58023	3.27045	0	0	0	0	0	0	0	3.74867	0	4.12946	3.68846	3.36801	3.46521
		317	1482.24	3.79603	0	0	3.51201	3.08435	0	3.45073	0	0	3.51045	0	0	0	0	3.56353	0	0	0	0	3.562	0	3.45618	0	3.44039	0	0	0	0	0	3.60555	3.29028	0	3.09583	0	2.96208	0	0	0	0	0	3.6799	0	3.62302	3.77332	0	3.17609
		318	1486.1	3.41235	0	0	3.59261	3.4793	0	3.43014	0	0	0	0	0	0	3.21778	0	0	2.87377	0	0	3.35184	0	0	0	3.93763	0	0	0	0	3.93242	3.29829	0	2.85226	0	0	3.6102	0	0	0	0	0	3.72045	0	3.49225	3.96569	3.19106	3.67031
		319	1489.96	3.48616	0	0	3.17303	3.77491	0	3.02869	0	0	3.34286	0	0	0	3.73144	3.91296	0	0	0	0	3.69248	0	3.35566	0	3.46078	0	0	0	0	0	0	0	3.32915	3.72566	0	3.37487	0	0	0	0	0	3.63117	0	3.33093	3.46112	0	0
		320	1493.82	3.68713	0	0	3.98429	3.35614	0	0	0	0	3.1639	0	0	0	3.47014	0	0	0	0	3.73124	3.59515	0	3.21987	0	3.26586	0	0	3.67123	0	3.44426	0	0	0	3.43777	0	3.20956	0	0	0	3.32891	0	3.50404	0	3.26715	3.81647	0	3.94909
		321	1497.68	3.55864	0	0	3.90322	0	0	0	0	0	3.20022	0	0	0	0	0	0	0	0	0	0	0	3.15851	0	3.46246	0	0	0	0	0	3.3895	0	3.31663	0	3.17637	0	0	0	0	0	0	3.59515	0	3.42326	4.09268	3.44872	0
		322	1501.54	4.47455	0	0	4.06004	3.24581	0	3.68179	0	0	3.07567	0	0	0	3.44771	3.37307	0	0	0	3.32963	3.21719	3.25691	3.18215	0	4.14895	0	0	0	0	3.55788	3.64517	0	0	3.20899	0	3.9289	0	0	0	0	0	3.38392	0	3.48228	4.52077	3.31998	3.40908
		323	1505.4	3.33165	0	0	3.40382	3.6147	0	0	0	0	2.99996	0	0	0	3.62446	0	0	0	0	4.18358	3.55536	0	3.1697	0	3.86102	0	0	0	0	0	3.37545	3.44468	3.21012	3.09725	0	0	0	0	0	0	0	3.49971	0	3.60031	3.49893	3.47613	3.1991
		324	1509.26	3.70668	0	0	3.78654	3.66768	0	3.64077	0	0	0	0	0	0	3.76661	3.54103	0	0	0	0	0	0	3.67834	0	3.7329	0	0	3.28401	0	0	3.3592	3.33463	0	0	0	3.30004	0	0	0	0	0	3.49476	0	3.49478	4.13099	3.14623	3.48585
		325	1513.12	3.37723	0	0	3.61354	3.53834	0	3.37869	0	0	3.10858	0	0	0	0	3.56042	0	0	0	0	0	0	3.78938	0	4.43951	0	0	0	0	0	0	3.3779	0	3.58441	0	3.57309	0	0	0	0	0	3.57016	0	3.60788	3.84811	3.50912	0
		326	1516.98	3.8406	0	0	3.80915	3.40193	0	0	0	0	3.1886	0	0	0	3.68344	0	0	0	0	4.27221	3.30793	0	3.54403	0	3.94333	0	0	3.30867	0	0	3.42153	3.50333	3.2852	3.20072	0	3.11359	0	0	0	0	0	4.25757	0	3.71618	3.84068	3.55041	3.29124
		327	1520.84	3.51834	0	0	3.27311	4.03956	0	3.21564	0	0	0	0	0	0	4.38663	0	0	0	0	3.73845	3.36567	0	3.69185	0	3.95825	0	0	3.59016	0	0	3.56255	3.38788	2.94491	0	0	0	0	0	0	0	0	3.46287	0	3.64329	3.81523	3.11164	0
		328	1524.7	3.26378	0	0	3.80092	3.48512	0	0	0	0	3.03732	0	0	0	3.42558	0	0	0	0	4.1287	3.72912	0	3.67491	0	3.87695	0	0	3.64112	0	0	3.25126	0	0	2.65721	0	0	0	0	0	0	0	3.31472	0	3.80521	3.88497	0	0
		329	1528.56	0	0	0	3.84424	3.72366	0	0	0	0	3.25976	0	0	0	3.81313	3.33662	0	0	0	0	3.28534	0	3.62239	0	4.51685	0	0	3.41283	0	0	3.42682	3.32208	3.42169	3.38366	0	3.32898	0	0	0	0	3.09502	3.63332	0	3.12114	3.75595	3.58403	0
		330	1532.42	3.12163	0	0	4.00719	0	0	3.2618	0	0	3.24063	0	0	0	3.46328	3.65545	0	0	0	0	0	0	3.66653	0	4.32813	0	0	3.5994	0	0	3.59621	3.12677	2.86122	3.52128	0	3.46764	0	0	0	0	0	3.65279	0	3.45557	4.27175	3.27759	0
		331	1536.28	2.94213	0	0	3.88074	3.38969	0	0	0	0	3.301	0	0	0	3.36034	0	0	0	0	3.76945	3.66123	0	3.47294	0	3.82603	0	0	3.5417	0	0	3.60338	0	3.20341	3.21446	2.92956	3.50099	0	0	3.32686	3.34786	0	0	0	3.09	3.89972	0	3.23764
		332	1540.14	3.04951	0	3.43064	4.08208	3.46302	0	0	0	0	3.15978	0	0	0	3.63057	3.06745	0	0	0	3.49836	3.02742	0	3.49469	0	4.19512	0	0	3.75195	0	3.55172	3.72719	3.27608	0	3.33317	0	3.56771	0	0	3.38892	0	3.09099	3.32917	0	3.67863	4.07743	3.26022	0
		333	1544	0	0	0	3.38608	3.4244	0	0	0	0	3.27614	0	0	0	3.72129	0	0	0	0	0	0	0	3.87768	0	4.61683	0	0	3.64734	0	0	3.62745	3.83247	0	3.50131	0	3.11131	0	0	0	0	0	3.11899	3.17322	3.3883	3.9393	3.23162	0
		334	1547.86	0	0	0	3.68495	3.63229	0	0	0	0	4.09691	0	0	0	4.16385	0	0	0	0	4.07283	0	0	3.22591	0	4.39465	0	0	3.64841	0	0	3.97351	0	3.24347	0	0	3.06357	0	0	0	0	2.89753	0	0	3.85716	3.47386	3.40663	0
		335	1551.72	3.04788	0	0	3.5709	3.84423	0	0	0	0	3.45386	0	0	0	3.71817	3.36921	0	0	0	3.30228	0	0	3.54046	0	4.10453	0	0	3.44228	0	0	3.73842	3.41969	0	3.39912	0	0	0	0	0	3.15749	0	3.1931	0	3.91496	4.30725	3.47583	0
		336	1555.58	0	0	0	3.89728	3.37116	0	0	0	0	3.32418	0	0	0	3.51183	0	0	0	0	3.92645	0	2.61448	3.53068	0	4.61854	3.31514	0	3.77875	0	0	3.86281	3.57876	3.06553	3.90292	0	3.61048	0	0	0	0	3.09541	0	0	3.97692	3.61628	3.43841	0
		337	1559.44	0	0	0	3.82715	3.42972	0	0	0	0	3.29429	0	0	0	3.64969	0	0	0	0	3.70188	0	0	3.65209	0	4.80475	0	0	3.79111	0	0	3.38597	3.61525	3.30712	3.65111	0	3.88664	0	0	3.5117	0	2.95902	0	0	3.47217	3.73169	3.69386	0
		338	1563.3	0	0	0	4.11641	0	0	0	0	0	3.25418	3.33878	0	0	3.65685	3.74965	3.17407	0	0	3.22327	0	0	3.36424	0	4.72298	3.15632	0	3.16902	0	0	3.60134	3.65874	0	3.37481	0	3.21502	0	0	0	0	2.75276	0	0	3.636	3.63844	3.64973	0
		339	1567.16	3.03928	0	0	3.79106	3.32192	0	0	0	0	3.95695	3.61186	0	0	3.75421	0	0	0	0	3.99483	3.22293	0	3.48985	0	4.34652	0	0	3.58043	0	2.84188	3.49671	0	3.48924	4.02341	0	3.99965	0	0	0	0	0	0	0	4.22694	3.50248	3.67008	0
		340	1571.02	0	0	0	3.64447	3.38004	0	0	0	0	3.61516	0	0	0	3.60526	0	0	0	0	3.87861	0	0	2.97001	0	4.34698	0	0	3.92799	0	0	3.86059	3.40807	0	3.40876	0	3.33809	0	3.57574	3.37787	0	3.0073	3.17034	0	3.54799	3.56308	3.56397	0
[truncated: 205 more rows]
[truncated: 32 more columns]
