# Supplementary material for: Quantitative imaging of transcription in living Drosophila embryos reveals the impact of core promoter motifs on promoter state dynamics
Source: Nat Commun. 2021 Jul 23;12:4504. doi: 10.1038/s41467-021-24461-6 (PMC8302612; doi:10.1038/s41467-021-24461-6)
Supplement: Supplementary file 13 — Source Data [file 41467_2021_24461_MOESM13_ESM.zip › NatComm Source Data/snaE-snaTATAlightPr/snaTATAlightPr M3 - ComprehensiveActivationData.xls]

## Sheet: Sheet 1
						Time	Frame	Active Nucs	Cumulative Active Nucs
Tot Nucs Numb	79					193	0	0	0
Region						196.86	1	0	0
X1	38					200.72	2	0	0
X2	62					204.58	3	0	0
Y1	-25					208.44	4	0	0
Y2	25					212.3	5	0	0
						216.16	6	0	0
Filter Parameters						220.02	7	0	0
Zeros	2					223.88	8	0	0
Ones	30					227.74	9	0	0
Pix Size	0.1312					231.6	10	0	0
						235.46	11	0	0
						239.32	12	0	0
						243.18	13	0	0
						247.04	14	0	0
						250.9	15	0	0
						254.76	16	0	0
						258.62	17	0	0
						262.48	18	0	0
						266.34	19	0	0
						270.2	20	0	0
						274.06	21	0	0
						277.92	22	0	0
						281.78	23	0	0
						285.64	24	0	0
						289.5	25	0	0
						293.36	26	0	0
						297.22	27	0	0
						301.08	28	0	0
						304.94	29	0	0
						308.8	30	0	0
						312.66	31	0	0
						316.52	32	0	0
						320.38	33	0	0
						324.24	34	0	0
						328.1	35	0	0
						331.96	36	0	0
						335.82	37	0	0
						339.68	38	0	0
						343.54	39	0	0
						347.4	40	0	0
						351.26	41	0	0
						355.12	42	0	0
						358.98	43	0	0
						362.84	44	0	0
						366.7	45	0	0
						370.56	46	0	0
						374.42	47	0	0
						378.28	48	0	0
						382.14	49	0	0
						386	50	0	0
						389.86	51	0	0
						393.72	52	0	0
						397.58	53	0	0
						401.44	54	0	0
						405.3	55	0	0
						409.16	56	0	0
						413.02	57	0	0
						416.88	58	0	0
						420.74	59	0	0
						424.6	60	0	0
						428.46	61	0	0
						432.32	62	0	0
						436.18	63	0	0
						440.04	64	0	0
						443.9	65	0	0
						447.76	66	0	0
						451.62	67	0	0
						455.48	68	0	0
						459.34	69	0	0
						463.2	70	0	0
						467.06	71	0	0
						470.92	72	0	0
						474.78	73	0	0
						478.64	74	0	0
						482.5	75	0	0
						486.36	76	0	0
						490.22	77	0	0
						494.08	78	0	0
						497.94	79	0	0
						501.8	80	0	0
						505.66	81	0	0
						509.52	82	0	0
						513.38	83	0	0
						517.24	84	0	0
						521.1	85	0	0
						524.96	86	0	0
						528.82	87	0	0
						532.68	88	0	0
						536.54	89	0	0
						540.4	90	0	0
						544.26	91	0	0
						548.12	92	0	0
						551.98	93	0	0
						555.84	94	0	0
						559.7	95	0	0
						563.56	96	0	0
						567.42	97	0	0
						571.28	98	0	0
						575.14	99	0	0
						579	100	0	0
						582.86	101	0	0
						586.72	102	0	0
						590.58	103	0	0
						594.44	104	0	0
						598.3	105	0	0
						602.16	106	0	0
						606.02	107	0	0
						609.88	108	0	0
						613.74	109	0	0
						617.6	110	0	0
						621.46	111	0	0
						625.32	112	0	0
						629.18	113	0	0
						633.04	114	1	1
						636.9	115	1	1
						640.76	116	1	1
						644.62	117	1	1
						648.48	118	2	2
						652.34	119	2	2
						656.2	120	2	2
						660.06	121	2	2
						663.92	122	2	2
						667.78	123	2	2
						671.64	124	3	3
						675.5	125	3	3
						679.36	126	4	4
						683.22	127	4	4
						687.08	128	4	4
						690.94	129	4	4
						694.8	130	4	4
						698.66	131	4	4
						702.52	132	4	4
						706.38	133	4	4
						710.24	134	4	4
						714.1	135	4	4
						717.96	136	4	4
						721.82	137	4	4
						725.68	138	4	4
						729.54	139	4	4
						733.4	140	5	5
						737.26	141	5	5
						741.12	142	5	5
						744.98	143	5	5
						748.84	144	6	6
						752.7	145	6	6
						756.56	146	6	6
						760.42	147	6	6
						764.28	148	6	6
						768.14	149	5	6
						772	150	5	6
						775.86	151	6	7
						779.72	152	7	8
						783.58	153	7	8
						787.44	154	7	8
						791.3	155	7	8
						795.16	156	7	8
						799.02	157	6	8
						802.88	158	6	8
						806.74	159	6	8
						810.6	160	6	8
						814.46	161	6	8
						818.32	162	6	8
						822.18	163	6	8
						826.04	164	6	8
						829.9	165	6	8
						833.76	166	6	8
						837.62	167	6	8
						841.48	168	6	8
						845.34	169	6	8
						849.2	170	6	8
						853.06	171	6	8
						856.92	172	6	8
						860.78	173	6	8
						864.64	174	6	8
						868.5	175	6	8
						872.36	176	6	8
						876.22	177	5	8
						880.08	178	5	8
						883.94	179	5	8
						887.8	180	6	9
						891.66	181	6	9
						895.52	182	6	9
						899.38	183	5	9
						903.24	184	5	9
						907.1	185	5	9
						910.96	186	6	10
						914.82	187	6	10
						918.68	188	6	10
						922.54	189	6	10
						926.4	190	6	10
						930.26	191	6	10
						934.12	192	7	11
						937.98	193	7	11
						941.84	194	8	12
						945.7	195	8	12
						949.56	196	8	12
						953.42	197	9	13
						957.28	198	10	13
						961.14	199	10	13
						965	200	10	13
						968.86	201	10	13
						972.72	202	11	14
						976.58	203	11	14
						980.44	204	11	14
						984.3	205	11	14
						988.16	206	11	14
						992.02	207	11	14
						995.88	208	12	14
						999.74	209	12	14
						1003.6	210	12	14
						1007.46	211	12	14
						1011.32	212	12	14
						1015.18	213	12	14
						1019.04	214	12	14
						1022.9	215	12	14
						1026.76	216	12	14
						1030.62	217	12	14
						1034.48	218	13	15
						1038.34	219	14	15
						1042.2	220	14	15
						1046.06	221	15	16
						1049.92	222	15	16
						1053.78	223	16	17
						1057.64	224	16	17
						1061.5	225	16	17
						1065.36	226	16	17
						1069.22	227	16	17
						1073.08	228	16	17
						1076.94	229	16	17
						1080.8	230	16	17
						1084.66	231	16	17
						1088.52	232	16	17
						1092.38	233	16	17
						1096.24	234	15	17
						1100.1	235	14	17
						1103.96	236	14	17
						1107.82	237	14	17
						1111.68	238	14	17
						1115.54	239	13	17
						1119.4	240	13	17
						1123.26	241	12	17
						1127.12	242	12	17
						1130.98	243	12	17
						1134.84	244	12	17
						1138.7	245	12	17
						1142.56	246	12	17
						1146.42	247	12	17
						1150.28	248	12	17
						1154.14	249	12	17
						1158	250	12	17
						1161.86	251	12	17
						1165.72	252	12	17
						1169.58	253	12	17
						1173.44	254	12	18
						1177.3	255	13	18
						1181.16	256	13	18
						1185.02	257	13	18
						1188.88	258	14	19
						1192.74	259	14	19
						1196.6	260	14	20
						1200.46	261	14	20
						1204.32	262	14	20
						1208.18	263	14	20
						1212.04	264	14	20
						1215.9	265	15	20
						1219.76	266	15	20
						1223.62	267	14	20
						1227.48	268	14	20
						1231.34	269	13	20
						1235.2	270	13	20
						1239.06	271	14	21
						1242.92	272	15	22
						1246.78	273	15	22
						1250.64	274	16	23
						1254.5	275	16	23
						1258.36	276	15	23
						1262.22	277	15	23
						1266.08	278	15	23
						1269.94	279	17	25
						1273.8	280	19	25
						1277.66	281	19	25
						1281.52	282	19	25
						1285.38	283	20	26
						1289.24	284	18	26
						1293.1	285	18	26
						1296.96	286	18	26
						1300.82	287	19	26
						1304.68	288	20	27
						1308.54	289	20	27
						1312.4	290	20	27
						1316.26	291	20	27
						1320.12	292	18	27
						1323.98	293	18	27
						1327.84	294	18	27
						1331.7	295	20	28
						1335.56	296	20	28
						1339.42	297	20	28
						1343.28	298	21	28
						1347.14	299	21	28
						1351	300	22	29
						1354.86	301	22	29
						1358.72	302	22	29
						1362.58	303	22	29
						1366.44	304	22	29
						1370.3	305	23	30
						1374.16	306	23	30
						1378.02	307	23	30
						1381.88	308	24	31
						1385.74	309	24	31
						1389.6	310	24	31
						1393.46	311	24	31
						1397.32	312	24	31
						1401.18	313	25	32
						1405.04	314	26	32
						1408.9	315	26	32
						1412.76	316	26	32
						1416.62	317	27	32
						1420.48	318	26	32
						1424.34	319	25	32
						1428.2	320	26	33
						1432.06	321	26	33
						1435.92	322	27	34
						1439.78	323	27	34
						1443.64	324	28	35
						1447.5	325	29	36
						1451.36	326	29	36
						1455.22	327	29	36
						1459.08	328	29	36
						1462.94	329	29	36
						1466.8	330	29	36
						1470.66	331	29	36
						1474.52	332	27	36
						1478.38	333	26	36
						1482.24	334	27	37
						1486.1	335	27	37
						1489.96	336	27	38
						1493.82	337	28	38
						1497.68	338	28	38
						1501.54	339	29	38
						1505.4	340	29	38
						1509.26	341	30	38
						1513.12	342	31	39
						1516.98	343	31	39
						1520.84	344	30	39
						1524.7	345	30	39
						1528.56	346	30	39
						1532.42	347	29	39
						1536.28	348	29	39
						1540.14	349	29	39
						1544	350	28	39
						1547.86	351	29	39
						1551.72	352	30	40
						1555.58	353	31	40
						1559.44	354	30	40
						1563.3	355	30	40
						1567.16	356	31	40
						1571.02	357	31	40
						1574.88	358	32	41
						1578.74	359	32	41
						1582.6	360	32	41
						1586.46	361	32	41
						1590.32	362	31	41
						1594.18	363	32	42
						1598.04	364	33	42
						1601.9	365	33	42
						1605.76	366	33	42
						1609.62	367	34	42
						1613.48	368	34	42
						1617.34	369	34	42
						1621.2	370	34	42
						1625.06	371	34	42
						1628.92	372	34	42
						1632.78	373	33	42
						1636.64	374	34	42
						1640.5	375	35	43
						1644.36	376	35	43
						1648.22	377	35	43
						1652.08	378	35	44
						1655.94	379	35	44
						1659.8	380	36	45
						1663.66	381	37	45
						1667.52	382	38	45
						1671.38	383	36	45
						1675.24	384	36	45
						1679.1	385	37	45
						1682.96	386	37	45
						1686.82	387	37	45
						1690.68	388	38	45
						1694.54	389	36	45
						1698.4	390	34	45
						1702.26	391	34	46
						1706.12	392	35	47
						1709.98	393	35	47
						1713.84	394	35	47
						1717.7	395	34	47
						1721.56	396	34	47
						1725.42	397	34	47
						1729.28	398	35	47
						1733.14	399	35	47
						1737	400	35	47
						1740.86	401	36	47
						1744.72	402	36	47
						1748.58	403	35	47
						1752.44	404	35	47
						1756.3	405	35	49
						1760.16	406	35	49
						1764.02	407	35	49
						1767.88	408	35	49
						1771.74	409	35	50
						1775.6	410	35	50
						1779.46	411	35	50
						1783.32	412	34	50
						1787.18	413	34	50
						1791.04	414	34	50
						1794.9	415	35	51
						1798.76	416	36	51
						1802.62	417	35	51
						1806.48	418	35	52
						1810.34	419	34	52
						1814.2	420	34	53
						1818.06	421	34	53
						1821.92	422	34	53
						1825.78	423	34	53
						1829.64	424	34	53
						1833.5	425	34	53
						1837.36	426	36	53
						1841.22	427	35	53
						1845.08	428	35	53
						1848.94	429	35	53
						1852.8	430	35	53
						1856.66	431	35	53
						1860.52	432	35	53
						1864.38	433	35	53
						1868.24	434	35	53
						1872.1	435	36	53
						1875.96	436	36	53
						1879.82	437	35	53
						1883.68	438	35	53
						1887.54	439	36	54
						1891.4	440	36	54
						1895.26	441	36	54
						1899.12	442	37	55
						1902.98	443	36	55
						1906.84	444	36	55
						1910.7	445	36	55
						1914.56	446	35	55
						1918.42	447	34	55
						1922.28	448	33	55
						1926.14	449	33	55
						1930	450	33	55
						1933.86	451	33	55
						1937.72	452	34	55
						1941.58	453	36	56
						1945.44	454	36	56
						1949.3	455	35	56
						1953.16	456	33	56
						1957.02	457	33	56
						1960.88	458	31	56
						1964.74	459	29	56
						1968.6	460	29	56
						1972.46	461	29	56
						1976.32	462	29	56
						1980.18	463	29	56
						1984.04	464	30	56
						1987.9	465	31	56
						1991.76	466	31	56
						1995.62	467	31	56
						1999.48	468	31	56
						2003.34	469	31	56
						2007.2	470	31	56
						2011.06	471	31	56
						2014.92	472	31	56
						2018.78	473	31	56
						2022.64	474	32	56
						2026.5	475	32	56
						2030.36	476	32	56
						2034.22	477	32	56
						2038.08	478	33	56
						2041.94	479	34	56
						2045.8	480	35	56
						2049.66	481	34	56
						2053.52	482	36	57
						2057.38	483	37	58
						2061.24	484	37	58
						2065.1	485	37	58
						2068.96	486	37	58
						2072.82	487	35	58
						2076.68	488	33	58
						2080.54	489	33	58
						2084.4	490	34	59
						2088.26	491	33	59
						2092.12	492	33	59
						2095.98	493	32	59
						2099.84	494	32	59
						2103.7	495	32	59
						2107.56	496	32	59
						2111.42	497	32	59
						2115.28	498	32	59
						2119.14	499	32	59
						2123	500	31	59
						2126.86	501	31	59
						2130.72	502	31	59
						2134.58	503	31	59
						2138.44	504	31	59
						2142.3	505	30	59
						2146.16	506	28	59
						2150.02	507	30	60
						2153.88	508	30	60
						2157.74	509	29	60
						2161.6	510	29	60
						2165.46	511	30	60
						2169.32	512	29	60
						2173.18	513	29	60
						2177.04	514	29	60
						2180.9	515	31	60
						2184.76	516	30	60
						2188.62	517	31	60
						2192.48	518	31	60
						2196.34	519	32	61
						2200.2	520	32	61
						2204.06	521	34	61
						2207.92	522	34	61
						2211.78	523	34	61
						2215.64	524	33	61
						2219.5	525	32	61
						2223.36	526	33	62
						2227.22	527	32	62
						2231.08	528	33	62
						2234.94	529	33	62
						2238.8	530	33	62
						2242.66	531	33	62
						2246.52	532	33	62
						2250.38	533	33	62
						2254.24	534	34	62
						2258.1	535	34	62
						2261.96	536	34	62
						2265.82	537	33	62
						2269.68	538	35	63
						2273.54	539	35	63
						2277.4	540	37	63
						2281.26	541	36	63
						2285.12	542	37	64
						2288.98	543	35	64
						2292.84	544	35	64
						2296.7	545	35	64
						2300.56	546	34	64
						2304.42	547	34	64
						2308.28	548	32	64
						2312.14	549	31	64
						2316	550	31	64
						2319.86	551	31	64
						2323.72	552	31	64
						2327.58	553	30	64
						2331.44	554	29	64
						2335.3	555	28	64
						2339.16	556	28	65
						2343.02	557	28	65
						2346.88	558	27	65
						2350.74	559	28	65
						2354.6	560	29	65
						2358.46	561	30	65
						2362.32	562	29	65
						2366.18	563	27	65
						2370.04	564	28	65
						2373.9	565	28	65
						2377.76	566	28	65
						2381.62	567	28	65
						2385.48	568	28	65
						2389.34	569	28	65
						2393.2	570	28	65
						2397.06	571	28	65
						2400.92	572	26	65
						2404.78	573	26	65
						2408.64	574	26	65
						2412.5	575	27	65
						2416.36	576	27	65
						2420.22	577	28	66
						2424.08	578	28	66
						2427.94	579	27	66
						2431.8	580	27	66
						2435.66	581	27	66
						2439.52	582	27	66
						2443.38	583	27	66
						2447.24	584	26	66
						2451.1	585	25	66
						2454.96	586	27	68
						2458.82	587	28	68
						2462.68	588	28	68
						2466.54	589	28	68
						2470.4	590	27	68
						2474.26	591	27	69
						2478.12	592	26	69
						2481.98	593	26	69
						2485.84	594	26	69
						2489.7	595	26	69
						2493.56	596	25	69
						2497.42	597	24	69
						2501.28	598	24	69
						2505.14	599	25	69
						2509	600	25	69
						2512.86	601	24	69
						2516.72	602	24	69
						2520.58	603	24	69
						2524.44	604	24	69
						2528.3	605	25	69
						2532.16	606	24	69
						2536.02	607	25	69
						2539.88	608	25	69
						2543.74	609	24	69
						2547.6	610	23	69
						2551.46	611	23	69
						2555.32	612	22	69
						2559.18	613	22	69
						2563.04	614	22	69
						2566.9	615	21	69
						2570.76	616	21	69
						2574.62	617	21	69
						2578.48	618	21	69
						2582.34	619	21	69
						2586.2	620	21	69
						2590.06	621	21	69
						2593.92	622	20	69
						2597.78	623	20	69
						2601.64	624	20	69
						2605.5	625	20	69
						2609.36	626	20	69
						2613.22	627	19	69
						2617.08	628	19	69
						2620.94	629	19	69
						2624.8	630	19	69
						2628.66	631	19	69
						2632.52	632	19	69
						2636.38	633	18	69
						2640.24	634	18	69
						2644.1	635	18	69
						2647.96	636	18	69
						2651.82	637	18	69
						2655.68	638	18	69
