# Supplementary material for: Quantitative imaging of transcription in living Drosophila embryos reveals the impact of core promoter motifs on promoter state dynamics
Source: Nat Commun. 2021 Jul 23;12:4504. doi: 10.1038/s41467-021-24461-6 (PMC8302612; doi:10.1038/s41467-021-24461-6)
Supplement: Supplementary file 13 — Source Data [file 41467_2021_24461_MOESM13_ESM.zip › NatComm Source Data/snaE-snaTATAlightPr/snaTATAlightPr M1 - ComprehensiveActivationData.xls]

## Sheet: Sheet 1
						Time	Frame	Active Nucs	Cumulative Active Nucs
Tot Nucs Numb	94					258.62	0	0	0
Region						262.48	1	0	0
X1	41					266.34	2	0	0
X2	62					270.2	3	0	0
Y1	-25					274.06	4	0	0
Y2	25					277.92	5	0	0
						281.78	6	0	0
Filter Parameters						285.64	7	0	0
Zeros	2					289.5	8	0	0
Ones	30					293.36	9	0	0
Pix Size	0.1312					297.22	10	0	0
						301.08	11	0	0
						304.94	12	0	0
						308.8	13	0	0
						312.66	14	0	0
						316.52	15	0	0
						320.38	16	0	0
						324.24	17	0	0
						328.1	18	0	0
						331.96	19	0	0
						335.82	20	0	0
						339.68	21	0	0
						343.54	22	0	0
						347.4	23	0	0
						351.26	24	0	0
						355.12	25	0	0
						358.98	26	0	0
						362.84	27	0	0
						366.7	28	0	0
						370.56	29	1	1
						374.42	30	1	1
						378.28	31	1	1
						382.14	32	1	1
						386	33	1	1
						389.86	34	1	1
						393.72	35	2	2
						397.58	36	2	2
						401.44	37	2	2
						405.3	38	2	2
						409.16	39	3	3
						413.02	40	3	3
						416.88	41	3	3
						420.74	42	3	3
						424.6	43	3	3
						428.46	44	5	5
						432.32	45	5	5
						436.18	46	5	5
						440.04	47	5	5
						443.9	48	5	5
						447.76	49	5	5
						451.62	50	7	7
						455.48	51	7	7
						459.34	52	7	7
						463.2	53	7	7
						467.06	54	7	7
						470.92	55	7	7
						474.78	56	7	7
						478.64	57	7	7
						482.5	58	7	7
						486.36	59	7	7
						490.22	60	8	8
						494.08	61	9	9
						497.94	62	9	9
						501.8	63	10	10
						505.66	64	10	10
						509.52	65	11	11
						513.38	66	11	11
						517.24	67	11	11
						521.1	68	11	11
						524.96	69	11	11
						528.82	70	12	12
						532.68	71	13	13
						536.54	72	13	13
						540.4	73	13	13
						544.26	74	14	14
						548.12	75	14	14
						551.98	76	14	14
						555.84	77	15	15
						559.7	78	16	16
						563.56	79	16	16
						567.42	80	16	16
						571.28	81	17	17
						575.14	82	17	17
						579	83	17	17
						582.86	84	18	18
						586.72	85	18	18
						590.58	86	18	18
						594.44	87	18	18
						598.3	88	18	18
						602.16	89	18	18
						606.02	90	18	18
						609.88	91	18	18
						613.74	92	17	18
						617.6	93	17	18
						621.46	94	16	18
						625.32	95	16	18
						629.18	96	16	18
						633.04	97	16	18
						636.9	98	17	19
						640.76	99	18	20
						644.62	100	20	22
						648.48	101	20	22
						652.34	102	20	22
						656.2	103	20	22
						660.06	104	20	22
						663.92	105	19	22
						667.78	106	19	22
						671.64	107	19	22
						675.5	108	20	23
						679.36	109	20	23
						683.22	110	21	24
						687.08	111	21	24
						690.94	112	21	24
						694.8	113	21	24
						698.66	114	22	25
						702.52	115	22	25
						706.38	116	22	25
						710.24	117	22	25
						714.1	118	22	25
						717.96	119	22	25
						721.82	120	21	25
						725.68	121	21	25
						729.54	122	20	25
						733.4	123	21	25
						737.26	124	21	25
						741.12	125	21	25
						744.98	126	21	25
						748.84	127	22	25
						752.7	128	22	25
						756.56	129	21	25
						760.42	130	21	25
						764.28	131	21	25
						768.14	132	22	26
						772	133	22	26
						775.86	134	23	26
						779.72	135	23	26
						783.58	136	23	26
						787.44	137	24	26
						791.3	138	24	26
						795.16	139	24	26
						799.02	140	24	26
						802.88	141	22	26
						806.74	142	22	26
						810.6	143	22	26
						814.46	144	22	26
						818.32	145	22	26
						822.18	146	22	26
						826.04	147	22	26
						829.9	148	22	26
						833.76	149	22	26
						837.62	150	21	26
						841.48	151	21	26
						845.34	152	21	26
						849.2	153	21	26
						853.06	154	20	26
						856.92	155	20	26
						860.78	156	21	27
						864.64	157	21	27
						868.5	158	20	27
						872.36	159	20	27
						876.22	160	20	27
						880.08	161	20	27
						883.94	162	21	27
						887.8	163	21	27
						891.66	164	20	27
						895.52	165	21	28
						899.38	166	20	28
						903.24	167	20	28
						907.1	168	19	28
						910.96	169	19	28
						914.82	170	18	28
						918.68	171	18	28
						922.54	172	18	28
						926.4	173	18	28
						930.26	174	19	29
						934.12	175	18	29
						937.98	176	18	29
						941.84	177	18	29
						945.7	178	19	29
						949.56	179	19	29
						953.42	180	19	29
						957.28	181	20	29
						961.14	182	20	29
						965	183	20	29
						968.86	184	20	29
						972.72	185	20	29
						976.58	186	22	31
						980.44	187	22	31
						984.3	188	22	31
						988.16	189	22	31
						992.02	190	22	31
						995.88	191	23	32
						999.74	192	23	32
						1003.6	193	24	33
						1007.46	194	24	33
						1011.32	195	25	33
						1015.18	196	26	33
						1019.04	197	26	33
						1022.9	198	26	34
						1026.76	199	28	35
						1030.62	200	28	35
						1034.48	201	28	35
						1038.34	202	28	35
						1042.2	203	28	35
						1046.06	204	28	36
						1049.92	205	28	36
						1053.78	206	28	36
						1057.64	207	28	36
						1061.5	208	28	37
						1065.36	209	28	37
						1069.22	210	29	37
						1073.08	211	29	37
						1076.94	212	29	37
						1080.8	213	29	37
						1084.66	214	29	37
						1088.52	215	29	37
						1092.38	216	28	37
						1096.24	217	29	37
						1100.1	218	29	37
						1103.96	219	29	37
						1107.82	220	29	37
						1111.68	221	30	38
						1115.54	222	31	39
						1119.4	223	30	39
						1123.26	224	29	39
						1127.12	225	29	39
						1130.98	226	30	39
						1134.84	227	31	40
						1138.7	228	31	40
						1142.56	229	31	40
						1146.42	230	32	40
						1150.28	231	32	40
						1154.14	232	32	40
						1158	233	34	40
						1161.86	234	34	40
						1165.72	235	35	40
						1169.58	236	35	40
						1173.44	237	35	40
						1177.3	238	35	40
						1181.16	239	34	40
						1185.02	240	33	40
						1188.88	241	33	40
						1192.74	242	31	40
						1196.6	243	31	40
						1200.46	244	31	40
						1204.32	245	29	40
						1208.18	246	29	40
						1212.04	247	30	40
						1215.9	248	31	41
						1219.76	249	31	41
						1223.62	250	30	41
						1227.48	251	30	41
						1231.34	252	32	42
						1235.2	253	32	42
						1239.06	254	31	42
						1242.92	255	31	42
						1246.78	256	31	42
						1250.64	257	31	42
						1254.5	258	31	42
						1258.36	259	31	42
						1262.22	260	31	43
						1266.08	261	31	43
						1269.94	262	31	43
						1273.8	263	29	43
						1277.66	264	29	43
						1281.52	265	29	43
						1285.38	266	29	43
						1289.24	267	29	43
						1293.1	268	28	43
						1296.96	269	28	43
						1300.82	270	28	43
						1304.68	271	27	43
						1308.54	272	27	43
						1312.4	273	27	43
						1316.26	274	27	43
						1320.12	275	26	43
						1323.98	276	26	43
						1327.84	277	25	43
						1331.7	278	28	44
						1335.56	279	28	44
						1339.42	280	27	44
						1343.28	281	26	44
						1347.14	282	25	44
						1351	283	26	44
						1354.86	284	26	45
						1358.72	285	27	46
						1362.58	286	27	46
						1366.44	287	27	46
						1370.3	288	26	46
						1374.16	289	28	49
						1378.02	290	29	49
						1381.88	291	29	49
						1385.74	292	29	49
						1389.6	293	29	49
						1393.46	294	29	49
						1397.32	295	29	49
						1401.18	296	29	49
						1405.04	297	28	49
						1408.9	298	29	49
						1412.76	299	29	49
						1416.62	300	29	49
						1420.48	301	30	50
						1424.34	302	30	50
						1428.2	303	28	50
						1432.06	304	28	50
						1435.92	305	28	50
						1439.78	306	29	50
						1443.64	307	29	50
						1447.5	308	29	50
						1451.36	309	30	51
						1455.22	310	30	51
						1459.08	311	30	51
						1462.94	312	30	51
						1466.8	313	30	51
						1470.66	314	30	51
						1474.52	315	31	51
						1478.38	316	32	51
						1482.24	317	32	51
						1486.1	318	32	51
						1489.96	319	32	51
						1493.82	320	33	51
						1497.68	321	33	51
						1501.54	322	33	51
						1505.4	323	33	51
						1509.26	324	34	52
						1513.12	325	33	52
						1516.98	326	33	52
						1520.84	327	33	52
						1524.7	328	33	52
						1528.56	329	34	53
						1532.42	330	34	53
						1536.28	331	33	53
						1540.14	332	33	53
						1544	333	32	53
						1547.86	334	32	53
						1551.72	335	32	53
						1555.58	336	30	53
						1559.44	337	30	53
						1563.3	338	30	53
						1567.16	339	31	53
						1571.02	340	31	53
						1574.88	341	31	53
						1578.74	342	31	53
						1582.6	343	30	53
						1586.46	344	30	53
						1590.32	345	30	53
						1594.18	346	31	54
						1598.04	347	31	54
						1601.9	348	32	54
						1605.76	349	32	54
						1609.62	350	33	56
						1613.48	351	33	56
						1617.34	352	33	56
						1621.2	353	33	56
						1625.06	354	33	56
						1628.92	355	33	56
						1632.78	356	33	56
						1636.64	357	35	57
						1640.5	358	35	57
						1644.36	359	35	57
						1648.22	360	35	58
						1652.08	361	36	60
						1655.94	362	36	60
						1659.8	363	35	60
						1663.66	364	33	60
						1667.52	365	35	60
						1671.38	366	36	60
						1675.24	367	36	60
						1679.1	368	37	60
						1682.96	369	39	61
						1686.82	370	39	61
						1690.68	371	39	61
						1694.54	372	39	61
						1698.4	373	39	61
						1702.26	374	39	61
						1706.12	375	38	61
						1709.98	376	38	61
						1713.84	377	37	61
						1717.7	378	37	61
						1721.56	379	36	61
						1725.42	380	36	61
						1729.28	381	36	61
						1733.14	382	37	61
						1737	383	37	61
						1740.86	384	37	61
						1744.72	385	36	61
						1748.58	386	35	61
						1752.44	387	35	61
						1756.3	388	35	61
						1760.16	389	35	61
						1764.02	390	33	61
						1767.88	391	33	61
						1771.74	392	35	61
						1775.6	393	34	61
						1779.46	394	35	61
						1783.32	395	35	61
						1787.18	396	35	61
						1791.04	397	37	61
						1794.9	398	38	61
						1798.76	399	38	61
						1802.62	400	38	61
						1806.48	401	38	61
						1810.34	402	37	61
						1814.2	403	37	61
						1818.06	404	37	62
						1821.92	405	35	62
						1825.78	406	36	63
						1829.64	407	36	63
						1833.5	408	37	63
						1837.36	409	36	63
						1841.22	410	37	63
						1845.08	411	37	63
						1848.94	412	37	63
						1852.8	413	38	63
						1856.66	414	38	64
						1860.52	415	38	64
						1864.38	416	38	64
						1868.24	417	38	64
						1872.1	418	37	64
						1875.96	419	37	64
						1879.82	420	37	64
						1883.68	421	36	64
						1887.54	422	36	65
						1891.4	423	36	65
						1895.26	424	36	65
						1899.12	425	35	65
						1902.98	426	35	65
						1906.84	427	35	65
						1910.7	428	35	65
						1914.56	429	34	65
						1918.42	430	34	65
						1922.28	431	34	65
						1926.14	432	35	65
						1930	433	36	65
						1933.86	434	36	65
						1937.72	435	36	65
						1941.58	436	36	65
						1945.44	437	37	65
						1949.3	438	36	65
						1953.16	439	36	65
						1957.02	440	37	66
						1960.88	441	39	66
						1964.74	442	39	66
						1968.6	443	40	66
						1972.46	444	39	66
						1976.32	445	36	66
						1980.18	446	35	66
						1984.04	447	35	66
						1987.9	448	35	66
						1991.76	449	34	66
						1995.62	450	34	66
						1999.48	451	33	66
						2003.34	452	34	67
						2007.2	453	35	68
						2011.06	454	35	68
						2014.92	455	36	69
						2018.78	456	38	69
						2022.64	457	40	70
						2026.5	458	40	70
						2030.36	459	40	70
						2034.22	460	41	70
						2038.08	461	41	70
						2041.94	462	42	71
						2045.8	463	41	71
						2049.66	464	42	71
						2053.52	465	42	71
						2057.38	466	43	71
						2061.24	467	43	71
						2065.1	468	43	71
						2068.96	469	43	71
						2072.82	470	41	71
						2076.68	471	42	71
						2080.54	472	41	71
						2084.4	473	41	71
						2088.26	474	41	71
						2092.12	475	41	71
						2095.98	476	42	72
						2099.84	477	42	72
						2103.7	478	42	72
						2107.56	479	42	72
						2111.42	480	41	72
						2115.28	481	41	72
						2119.14	482	41	72
						2123	483	41	72
						2126.86	484	41	72
						2130.72	485	41	72
						2134.58	486	40	72
						2138.44	487	41	72
						2142.3	488	42	72
						2146.16	489	41	72
						2150.02	490	41	72
						2153.88	491	42	73
						2157.74	492	42	73
						2161.6	493	43	73
						2165.46	494	42	73
						2169.32	495	41	73
						2173.18	496	41	73
						2177.04	497	43	74
						2180.9	498	44	75
						2184.76	499	42	75
						2188.62	500	42	76
						2192.48	501	42	76
						2196.34	502	42	76
						2200.2	503	43	76
						2204.06	504	44	76
						2207.92	505	44	77
						2211.78	506	43	77
						2215.64	507	44	78
						2219.5	508	46	78
						2223.36	509	45	78
						2227.22	510	45	78
						2231.08	511	45	78
						2234.94	512	45	78
						2238.8	513	46	78
						2242.66	514	47	78
						2246.52	515	47	78
						2250.38	516	47	78
						2254.24	517	47	78
						2258.1	518	47	78
						2261.96	519	46	78
						2265.82	520	46	78
						2269.68	521	46	78
						2273.54	522	45	78
						2277.4	523	45	78
						2281.26	524	45	78
						2285.12	525	45	78
						2288.98	526	44	78
						2292.84	527	44	78
						2296.7	528	44	78
						2300.56	529	44	78
						2304.42	530	43	78
						2308.28	531	43	78
						2312.14	532	43	78
						2316	533	42	78
						2319.86	534	42	78
						2323.72	535	42	78
						2327.58	536	42	78
						2331.44	537	42	78
						2335.3	538	40	78
						2339.16	539	39	78
						2343.02	540	38	78
						2346.88	541	38	78
						2350.74	542	37	78
						2354.6	543	37	78
						2358.46	544	35	78
						2362.32	545	35	78
