# Supplementary material for: Quantitative imaging of transcription in living Drosophila embryos reveals the impact of core promoter motifs on promoter state dynamics
Source: Nat Commun. 2021 Jul 23;12:4504. doi: 10.1038/s41467-021-24461-6 (PMC8302612; doi:10.1038/s41467-021-24461-6)
Supplement: Supplementary file 13 — Source Data [file 41467_2021_24461_MOESM13_ESM.zip › NatComm Source Data/snaE-snaTATAlightPr/snaTATAlightPr M2 - ComprehensiveActivationData.xls]

## Sheet: Sheet 1
						Time	Frame	Active Nucs	Cumulative Active Nucs
Tot Nucs Numb	66					185.28	0	0	0
Region						189.14	1	0	0
X1	41					193	2	0	0
X2	62					196.86	3	0	0
Y1	-25					200.72	4	0	0
Y2	25					204.58	5	0	0
						208.44	6	0	0
Filter Parameters						212.3	7	0	0
Zeros	2					216.16	8	0	0
Ones	30					220.02	9	0	0
Pix Size	0.1312					223.88	10	0	0
						227.74	11	0	0
						231.6	12	0	0
						235.46	13	0	0
						239.32	14	0	0
						243.18	15	0	0
						247.04	16	0	0
						250.9	17	0	0
						254.76	18	0	0
						258.62	19	0	0
						262.48	20	1	1
						266.34	21	1	1
						270.2	22	1	1
						274.06	23	1	1
						277.92	24	1	1
						281.78	25	1	1
						285.64	26	1	1
						289.5	27	1	1
						293.36	28	1	1
						297.22	29	1	1
						301.08	30	1	1
						304.94	31	1	1
						308.8	32	1	1
						312.66	33	1	1
						316.52	34	1	1
						320.38	35	1	1
						324.24	36	1	1
						328.1	37	1	1
						331.96	38	1	1
						335.82	39	1	1
						339.68	40	1	1
						343.54	41	1	1
						347.4	42	1	1
						351.26	43	2	2
						355.12	44	2	2
						358.98	45	2	2
						362.84	46	2	2
						366.7	47	2	2
						370.56	48	2	2
						374.42	49	2	2
						378.28	50	2	2
						382.14	51	2	2
						386	52	2	2
						389.86	53	3	3
						393.72	54	3	3
						397.58	55	3	3
						401.44	56	3	3
						405.3	57	3	3
						409.16	58	3	3
						413.02	59	3	3
						416.88	60	3	3
						420.74	61	3	3
						424.6	62	3	3
						428.46	63	4	4
						432.32	64	4	4
						436.18	65	4	4
						440.04	66	4	4
						443.9	67	4	4
						447.76	68	4	4
						451.62	69	5	5
						455.48	70	6	6
						459.34	71	6	6
						463.2	72	6	6
						467.06	73	6	6
						470.92	74	7	7
						474.78	75	8	8
						478.64	76	9	9
						482.5	77	9	9
						486.36	78	9	9
						490.22	79	9	9
						494.08	80	9	9
						497.94	81	10	10
						501.8	82	10	10
						505.66	83	10	10
						509.52	84	9	10
						513.38	85	9	10
						517.24	86	9	10
						521.1	87	9	10
						524.96	88	9	10
						528.82	89	9	10
						532.68	90	9	10
						536.54	91	9	10
						540.4	92	10	11
						544.26	93	10	11
						548.12	94	10	11
						551.98	95	10	11
						555.84	96	10	11
						559.7	97	10	11
						563.56	98	10	11
						567.42	99	8	11
						571.28	100	8	11
						575.14	101	8	11
						579	102	8	11
						582.86	103	9	12
						586.72	104	9	12
						590.58	105	9	12
						594.44	106	9	12
						598.3	107	9	12
						602.16	108	9	12
						606.02	109	9	12
						609.88	110	11	13
						613.74	111	11	13
						617.6	112	11	13
						621.46	113	12	14
						625.32	114	12	14
						629.18	115	12	14
						633.04	116	12	14
						636.9	117	12	14
						640.76	118	12	14
						644.62	119	12	14
						648.48	120	12	14
						652.34	121	12	14
						656.2	122	12	14
						660.06	123	12	14
						663.92	124	12	14
						667.78	125	13	15
						671.64	126	13	15
						675.5	127	12	15
						679.36	128	11	15
						683.22	129	11	15
						687.08	130	12	16
						690.94	131	14	17
						694.8	132	13	17
						698.66	133	13	17
						702.52	134	13	17
						706.38	135	13	17
						710.24	136	13	17
						714.1	137	13	17
						717.96	138	13	17
						721.82	139	13	17
						725.68	140	13	17
						729.54	141	13	17
						733.4	142	13	17
						737.26	143	13	17
						741.12	144	14	17
						744.98	145	14	17
						748.84	146	14	17
						752.7	147	14	17
						756.56	148	15	17
						760.42	149	16	18
						764.28	150	16	18
						768.14	151	17	19
						772	152	17	19
						775.86	153	17	19
						779.72	154	18	20
						783.58	155	18	20
						787.44	156	18	20
						791.3	157	18	20
						795.16	158	18	20
						799.02	159	18	20
						802.88	160	17	20
						806.74	161	17	20
						810.6	162	18	21
						814.46	163	19	21
						818.32	164	20	22
						822.18	165	20	22
						826.04	166	20	22
						829.9	167	20	22
						833.76	168	19	22
						837.62	169	21	23
						841.48	170	21	23
						845.34	171	21	23
						849.2	172	21	23
						853.06	173	20	23
						856.92	174	19	23
						860.78	175	19	23
						864.64	176	19	23
						868.5	177	19	23
						872.36	178	19	23
						876.22	179	19	23
						880.08	180	19	23
						883.94	181	18	23
						887.8	182	19	23
						891.66	183	19	23
						895.52	184	20	24
						899.38	185	20	24
						903.24	186	20	24
						907.1	187	20	24
						910.96	188	20	24
						914.82	189	20	24
						918.68	190	20	24
						922.54	191	22	25
						926.4	192	22	25
						930.26	193	22	25
						934.12	194	23	26
						937.98	195	23	26
						941.84	196	23	26
						945.7	197	24	27
						949.56	198	24	27
						953.42	199	24	27
						957.28	200	24	27
						961.14	201	24	27
						965	202	24	27
						968.86	203	23	27
						972.72	204	23	27
						976.58	205	23	27
						980.44	206	23	27
						984.3	207	22	27
						988.16	208	22	27
						992.02	209	22	27
						995.88	210	22	27
						999.74	211	22	27
						1003.6	212	21	27
						1007.46	213	20	27
						1011.32	214	20	27
						1015.18	215	20	27
						1019.04	216	20	27
						1022.9	217	21	27
						1026.76	218	21	27
						1030.62	219	22	27
						1034.48	220	21	27
						1038.34	221	21	27
						1042.2	222	21	27
						1046.06	223	20	27
						1049.92	224	20	27
						1053.78	225	20	27
						1057.64	226	21	27
						1061.5	227	21	27
						1065.36	228	21	27
						1069.22	229	21	27
						1073.08	230	21	27
						1076.94	231	21	27
						1080.8	232	21	27
						1084.66	233	20	27
						1088.52	234	19	27
						1092.38	235	21	28
						1096.24	236	20	28
						1100.1	237	20	28
						1103.96	238	20	28
						1107.82	239	19	28
						1111.68	240	19	28
						1115.54	241	20	29
						1119.4	242	20	29
						1123.26	243	20	29
						1127.12	244	22	30
						1130.98	245	21	30
						1134.84	246	21	30
						1138.7	247	21	30
						1142.56	248	21	30
						1146.42	249	21	30
						1150.28	250	22	31
						1154.14	251	22	31
						1158	252	22	31
						1161.86	253	23	32
						1165.72	254	23	32
						1169.58	255	23	32
						1173.44	256	23	32
						1177.3	257	24	33
						1181.16	258	24	33
						1185.02	259	24	33
						1188.88	260	24	33
						1192.74	261	24	33
						1196.6	262	24	33
						1200.46	263	24	33
						1204.32	264	24	33
						1208.18	265	24	33
						1212.04	266	24	33
						1215.9	267	24	33
						1219.76	268	24	33
						1223.62	269	23	33
						1227.48	270	23	33
						1231.34	271	23	33
						1235.2	272	25	34
						1239.06	273	25	34
						1242.92	274	25	34
						1246.78	275	26	35
						1250.64	276	27	35
						1254.5	277	27	35
						1258.36	278	27	35
						1262.22	279	25	35
						1266.08	280	26	36
						1269.94	281	25	36
						1273.8	282	26	36
						1277.66	283	26	36
						1281.52	284	26	36
						1285.38	285	27	36
						1289.24	286	26	36
						1293.1	287	25	36
						1296.96	288	25	36
						1300.82	289	25	36
						1304.68	290	25	36
						1308.54	291	25	36
						1312.4	292	25	36
						1316.26	293	24	36
						1320.12	294	25	36
						1323.98	295	25	36
						1327.84	296	26	36
						1331.7	297	26	36
						1335.56	298	26	36
						1339.42	299	26	36
						1343.28	300	27	36
						1347.14	301	27	36
						1351	302	27	36
						1354.86	303	27	36
						1358.72	304	27	36
						1362.58	305	28	38
						1366.44	306	28	38
						1370.3	307	28	38
						1374.16	308	28	38
						1378.02	309	28	38
						1381.88	310	27	38
						1385.74	311	27	38
						1389.6	312	27	38
						1393.46	313	27	38
						1397.32	314	28	39
						1401.18	315	28	39
						1405.04	316	28	39
						1408.9	317	28	39
						1412.76	318	29	39
						1416.62	319	29	39
						1420.48	320	28	39
						1424.34	321	28	39
						1428.2	322	28	39
						1432.06	323	29	39
						1435.92	324	29	39
						1439.78	325	29	39
						1443.64	326	29	39
						1447.5	327	28	39
						1451.36	328	28	39
						1455.22	329	28	39
						1459.08	330	27	39
						1462.94	331	27	39
						1466.8	332	27	39
						1470.66	333	27	39
						1474.52	334	26	39
						1478.38	335	26	39
						1482.24	336	26	39
						1486.1	337	26	39
						1489.96	338	26	39
						1493.82	339	26	39
						1497.68	340	26	39
						1501.54	341	26	39
						1505.4	342	26	39
						1509.26	343	26	39
						1513.12	344	26	39
						1516.98	345	26	39
						1520.84	346	26	39
						1524.7	347	24	39
						1528.56	348	24	39
						1532.42	349	24	39
						1536.28	350	24	39
						1540.14	351	23	39
						1544	352	22	39
						1547.86	353	22	39
						1551.72	354	23	40
						1555.58	355	24	40
						1559.44	356	24	40
						1563.3	357	21	40
						1567.16	358	21	40
						1571.02	359	20	40
						1574.88	360	20	40
						1578.74	361	20	40
						1582.6	362	20	40
						1586.46	363	20	40
						1590.32	364	20	40
						1594.18	365	20	40
						1598.04	366	20	40
						1601.9	367	21	40
						1605.76	368	21	40
						1609.62	369	22	40
						1613.48	370	22	40
						1617.34	371	22	40
						1621.2	372	22	40
						1625.06	373	22	40
						1628.92	374	22	40
						1632.78	375	22	40
						1636.64	376	21	40
						1640.5	377	20	40
						1644.36	378	21	40
						1648.22	379	21	40
						1652.08	380	19	40
						1655.94	381	19	40
						1659.8	382	20	40
						1663.66	383	20	40
						1667.52	384	20	40
						1671.38	385	19	40
						1675.24	386	18	40
						1679.1	387	18	40
						1682.96	388	18	40
						1686.82	389	18	40
						1690.68	390	17	40
						1694.54	391	17	40
						1698.4	392	16	40
						1702.26	393	16	40
						1706.12	394	16	40
						1709.98	395	16	40
						1713.84	396	16	40
						1717.7	397	16	40
						1721.56	398	17	41
						1725.42	399	17	41
						1729.28	400	17	41
						1733.14	401	18	42
						1737	402	19	43
						1740.86	403	18	43
						1744.72	404	19	43
						1748.58	405	19	43
						1752.44	406	19	43
						1756.3	407	19	43
						1760.16	408	20	43
						1764.02	409	19	43
						1767.88	410	19	43
						1771.74	411	19	43
						1775.6	412	19	43
						1779.46	413	21	43
						1783.32	414	21	43
						1787.18	415	21	43
						1791.04	416	21	43
						1794.9	417	22	43
						1798.76	418	22	43
						1802.62	419	22	43
						1806.48	420	22	43
						1810.34	421	22	43
						1814.2	422	22	43
						1818.06	423	23	43
						1821.92	424	23	43
						1825.78	425	23	43
						1829.64	426	23	43
						1833.5	427	23	43
						1837.36	428	23	43
						1841.22	429	24	43
						1845.08	430	24	43
						1848.94	431	24	43
						1852.8	432	25	43
						1856.66	433	25	43
						1860.52	434	25	43
						1864.38	435	28	44
						1868.24	436	28	44
						1872.1	437	28	44
						1875.96	438	27	44
						1879.82	439	28	45
						1883.68	440	28	45
						1887.54	441	26	45
						1891.4	442	28	46
						1895.26	443	27	46
						1899.12	444	27	46
						1902.98	445	27	46
						1906.84	446	28	47
						1910.7	447	28	47
						1914.56	448	28	47
						1918.42	449	29	48
						1922.28	450	29	48
						1926.14	451	29	48
						1930	452	29	48
						1933.86	453	28	48
						1937.72	454	29	48
						1941.58	455	28	48
						1945.44	456	28	48
						1949.3	457	28	48
						1953.16	458	28	48
						1957.02	459	28	48
						1960.88	460	30	49
						1964.74	461	31	50
						1968.6	462	32	50
						1972.46	463	32	50
						1976.32	464	32	50
						1980.18	465	32	50
						1984.04	466	33	50
						1987.9	467	32	50
						1991.76	468	31	50
						1995.62	469	31	50
						1999.48	470	31	50
						2003.34	471	31	50
						2007.2	472	31	50
						2011.06	473	32	50
						2014.92	474	32	50
						2018.78	475	32	50
						2022.64	476	33	51
						2026.5	477	32	51
						2030.36	478	33	51
						2034.22	479	34	51
						2038.08	480	36	52
						2041.94	481	36	52
						2045.8	482	36	52
						2049.66	483	36	52
						2053.52	484	36	52
						2057.38	485	36	52
						2061.24	486	35	52
						2065.1	487	35	52
						2068.96	488	35	52
						2072.82	489	35	52
						2076.68	490	35	52
						2080.54	491	35	53
						2084.4	492	36	53
						2088.26	493	36	53
						2092.12	494	36	53
						2095.98	495	36	53
						2099.84	496	35	53
						2103.7	497	35	53
						2107.56	498	36	54
						2111.42	499	35	54
						2115.28	500	35	54
						2119.14	501	34	54
						2123	502	33	54
						2126.86	503	32	54
						2130.72	504	32	54
						2134.58	505	32	54
						2138.44	506	32	55
						2142.3	507	31	55
						2146.16	508	31	55
						2150.02	509	31	55
						2153.88	510	32	55
						2157.74	511	30	55
						2161.6	512	30	55
						2165.46	513	28	55
						2169.32	514	28	55
						2173.18	515	26	55
						2177.04	516	25	55
						2180.9	517	24	55
						2184.76	518	24	55
						2188.62	519	24	55
						2192.48	520	24	55
						2196.34	521	23	55
						2200.2	522	22	55
						2204.06	523	21	55
						2207.92	524	21	55
						2211.78	525	21	55
						2215.64	526	21	55
						2219.5	527	21	55
						2223.36	528	21	55
						2227.22	529	21	55
						2231.08	530	21	55
						2234.94	531	21	55
						2238.8	532	20	55
						2242.66	533	20	55
						2246.52	534	19	55
						2250.38	535	19	55
						2254.24	536	19	55
						2258.1	537	19	55
						2261.96	538	18	55
						2265.82	539	18	55
						2269.68	540	17	55
						2273.54	541	17	55
						2277.4	542	16	55
						2281.26	543	16	55
						2285.12	544	14	55
						2288.98	545	14	55
