# Supplementary material for: Quantitative imaging of transcription in living Drosophila embryos reveals the impact of core promoter motifs on promoter state dynamics
Source: Nat Commun. 2021 Jul 23;12:4504. doi: 10.1038/s41467-021-24461-6 (PMC8302612; doi:10.1038/s41467-021-24461-6)
Supplement: Supplementary file 13 — Source Data [file 41467_2021_24461_MOESM13_ESM.zip › NatComm Source Data/snaE-snaTATAlightPr/snaTATAlightPr M5 - DividedByBackground_SpatialSelected.xls]

## Sheet: Spots by Background
		Frame	Time	SptId_13	SptId_14	SptId_15	SptId_17	SptId_19	SptId_25	SptId_28	SptId_30	SptId_31	SptId_33	SptId_38	SptId_39	SptId_40	SptId_43	SptId_48	SptId_49	SptId_50	SptId_51	SptId_55	SptId_59	SptId_61	SptId_63	SptId_65	SptId_68	SptId_73	SptId_74	SptId_75	SptId_76	SptId_78	SptId_82	SptId_87	SptId_88	SptId_89	SptId_90	SptId_91	SptId_98	SptId_101	SptId_108
		0	173.7	0	0	0	27.1491	0	0	0	0	0	0	0	0	0	0	0	0	0	0	0	0	0	0	0	0	0	0	25.8913	0	0	0	0	0	18.039	0	0	0	0	0
		1	177.56	0	0	0	0	0	0	0	0	0	17.8424	0	0	0	0	0	0	0	0	0	0	0	0	0	0	0	0	0	0	0	0	0	0	0	0	0	0	0	0
		2	181.42	0	0	0	0	0	0	0	0	0	0	0	0	0	0	0	0	0	0	0	0	0	0	0	0	0	0	0	0	0	0	0	0	0	0	0	0	0	0
		3	185.28	0	0	0	0	0	0	0	0	0	0	0	0	0	0	0	0	0	0	0	0	0	0	0	0	0	0	0	0	0	0	0	23.5347	0	0	0	0	0	0
		4	189.14	0	19.5235	0	0	0	0	0	21.3604	0	0	0	0	0	0	0	0	0	0	0	0	0	0	0	0	0	0	0	0	0	0	0	0	0	0	0	0	0	0
		5	193	0	0	0	0	0	0	0	0	0	0	0	0	0	0	0	0	0	0	0	0	0	0	0	0	0	0	0	0	0	0	0	0	0	0	0	0	0	0
		6	196.86	0	0	0	0	0	0	0	0	0	0	0	0	0	0	0	0	0	0	0	0	0	0	0	0	0	0	0	0	0	0	0	0	0	0	24.0265	0	0	0
		7	200.72	0	0	0	0	0	0	0	0	0	0	0	0	0	0	0	0	0	0	0	0	0	0	0	0	0	0	0	0	0	0	0	0	0	20.7713	0	0	0	0
		8	204.58	0	0	0	0	0	0	0	0	0	0	0	0	0	0	0	0	0	0	0	0	0	0	0	0	0	0	0	0	0	0	0	0	0	0	0	0	0	0
		9	208.44	0	0	0	0	21.756	0	0	0	0	0	0	0	0	0	0	0	16.6999	0	0	0	0	0	0	0	0	0	0	0	0	0	0	0	0	0	0	0	0	0
		10	212.3	0	0	0	0	0	0	0	0	0	0	0	0	0	0	0	0	0	0	0	0	0	0	0	0	0	0	0	0	0	0	0	0	0	0	0	0	0	0
		11	216.16	0	0	0	0	0	18.5951	0	0	0	0	0	0	0	0	0	0	0	0	0	0	0	17.5593	0	0	0	0	0	0	0	0	0	21.4342	0	0	0	0	0	0
		12	220.02	0	0	0	0	0	0	0	0	0	0	0	0	0	0	0	0	0	0	0	0	0	0	0	0	22.6264	0	0	0	0	0	0	0	23.9283	0	0	0	0	0
		13	223.88	19.9726	0	0	0	0	0	0	0	0	0	0	0	0	0	0	0	0	0	0	0	0	0	0	0	0	0	0	0	0	0	0	0	0	0	0	0	0	0
		14	227.74	0	0	0	0	0	0	0	0	0	0	0	0	0	0	0	0	0	0	0	0	0	0	0	0	0	0	0	0	0	0	0	0	0	0	0	0	35.1138	0
		15	231.6	0	0	0	0	0	0	0	0	18.2738	0	0	0	0	0	0	0	0	0	0	0	0	0	0	0	0	0	18.5717	0	0	0	0	0	0	0	0	0	21.9732	0
		16	235.46	0	0	0	0	0	0	0	0	0	0	0	0	0	0	0	0	0	0	0	0	0	0	0	0	0	0	0	0	0	0	0	0	0	21.084	0	0	0	0
		17	239.32	0	0	0	0	0	0	0	0	0	0	0	0	0	0	0	0	0	0	0	0	21.8786	0	0	0	0	0	0	0	0	0	0	0	26.2976	0	16.3429	0	0	0
		18	243.18	0	0	0	0	0	0	0	0	0	0	0	0	0	0	0	0	0	0	0	0	0	0	0	0	0	0	0	0	0	0	0	0	0	0	0	0	0	0
		19	247.04	0	0	0	0	0	0	0	0	0	0	0	0	0	0	0	0	0	0	0	0	0	0	0	0	0	0	0	0	0	0	0	0	0	0	0	0	0	0
		20	250.9	0	0	0	0	20.3967	0	0	0	0	0	0	0	0	0	0	0	0	0	0	0	0	0	0	0	0	0	0	0	0	0	0	0	0	0	23.7642	0	0	0
		21	254.76	0	0	0	0	0	0	0	0	0	0	0	0	0	0	0	0	0	0	0	0	0	0	0	0	0	0	0	0	0	0	0	17.7187	0	0	0	0	0	0
		22	258.62	0	0	0	0	0	0	0	0	0	0	18.4038	0	0	0	0	0	27.138	0	0	0	0	0	0	0	0	0	0	0	0	0	0	18.9289	0	0	0	0	0	0
		23	262.48	0	0	0	0	0	0	0	0	0	0	0	0	0	0	0	0	0	0	0	0	0	0	0	0	0	0	0	0	25.1326	0	0	0	0	0	0	0	0	0
		24	266.34	0	0	0	0	0	0	0	0	0	0	0	0	0	18.2772	0	0	0	0	0	0	0	21.5403	0	18.2338	0	0	0	0	0	0	0	0	0	0	0	0	0	0
		25	270.2	0	0	0	0	0	0	22.6643	0	0	0	0	0	0	0	0	0	0	0	0	0	0	0	0	0	0	0	0	0	0	0	0	0	0	0	0	0	0	0
		26	274.06	0	0	0	0	0	0	0	0	0	0	0	0	0	0	0	0	0	0	0	0	0	0	0	0	0	0	0	0	0	0	0	28.4657	0	0	0	0	0	0
		27	277.92	0	0	0	0	0	0	0	0	0	0	0	0	0	0	0	0	0	0	0	0	0	0	0	0	0	0	0	0	0	0	0	0	0	0	0	0	0	0
		28	281.78	0	0	0	0	0	0	0	0	0	22.5065	0	0	17.9202	18.8489	0	0	0	0	0	0	0	0	0	0	0	0	0	0	0	0	0	0	22.4007	0	0	0	0	0
		29	285.64	0	17.641	0	0	0	0	0	0	0	0	0	0	0	0	0	0	0	0	0	0	0	0	0	0	0	0	0	0	0	0	0	0	0	0	0	0	0	0
		30	289.5	0	0	0	0	0	0	0	0	0	0	0	0	0	0	0	0	0	0	0	0	0	0	0	0	0	0	0	0	0	0	0	0	0	0	0	0	0	0
		31	293.36	0	0	0	0	0	0	0	0	0	0	0	0	0	0	0	0	0	0	0	0	0	0	0	0	0	0	0	0	0	0	0	0	0	0	0	0	0	0
		32	297.22	0	0	0	18.886	0	0	0	0	0	0	0	0	0	0	0	0	0	0	0	0	0	0	0	0	0	0	0	0	0	0	0	0	0	0	0	0	0	0
		33	301.08	0	0	0	0	0	0	0	0	0	0	0	0	0	0	0	0	0	0	0	0	0	0	0	0	0	0	0	0	0	0	0	0	0	0	0	0	0	0
		34	304.94	0	0	0	0	0	0	0	0	0	0	0	17.4558	0	0	0	0	0	0	0	0	0	80.0075	0	0	0	0	0	0	0	0	0	0	0	0	0	0	0	0
		35	308.8	0	0	0	0	0	0	0	0	0	0	0	0	0	0	0	0	0	0	0	0	0	0	0	0	0	0	0	0	0	0	0	0	0	0	0	0	0	0
		36	312.66	0	0	0	0	17.0343	0	0	0	0	0	0	0	0	0	0	0	22.9774	0	0	0	0	0	0	0	0	0	0	0	0	0	0	0	0	0	0	0	0	0
		37	316.52	0	0	0	0	0	0	37.6317	0	0	0	0	0	0	0	0	0	0	0	0	0	0	0	0	0	0	0	0	0	0	0	0	0	0	0	0	0	0	0
		38	320.38	0	0	0	0	0	0	0	0	0	0	0	0	0	0	0	0	0	0	0	0	0	0	0	0	0	0	0	0	0	0	0	0	0	0	0	0	0	0
		39	324.24	0	24.0949	0	0	0	0	0	0	0	0	0	0	0	0	0	0	0	0	0	0	0	0	0	0	0	0	0	0	0	0	0	0	0	0	0	0	0	0
		40	328.1	0	0	18.1195	0	0	0	0	0	0	0	23.4722	0	0	0	0	0	0	0	0	0	0	0	0	0	0	0	0	0	0	0	0	0	0	0	0	0	0	0
		41	331.96	0	0	0	0	0	0	0	0	0	0	0	0	0	0	0	0	0	0	0	16.3555	0	0	0	0	0	0	0	0	0	0	0	0	0	0	0	0	0	0
		42	335.82	0	0	0	0	0	0	0	0	0	0	0	0	0	0	0	0	0	0	0	0	0	44.0003	0	0	0	0	0	0	0	0	0	0	0	0	0	0	0	0
		43	339.68	0	0	0	0	0	0	0	0	0	0	0	0	0	0	0	0	0	0	0	0	0	55.7632	0	0	0	0	0	0	0	0	0	0	0	0	0	0	0	0
		44	343.54	0	0	0	0	0	0	0	0	0	0	0	0	0	0	0	0	0	0	0	0	0	59.8737	0	0	0	0	0	0	0	0	0	0	0	0	0	0	0	0
		45	347.4	0	0	0	0	0	0	0	0	0	0	0	0	0	0	0	0	0	0	0	0	0	0	0	0	0	0	0	0	0	0	0	0	0	0	0	0	0	0
		46	351.26	0	0	0	0	0	0	0	0	0	0	0	0	0	0	0	0	0	0	0	0	0	57.5036	0	0	0	0	0	0	0	0	0	0	0	0	0	0	0	0
		47	355.12	0	0	0	0	0	0	0	0	0	0	0	0	0	0	0	0	25.2644	0	0	0	0	0	0	0	0	0	0	0	0	0	0	0	0	0	0	28.6782	0	21.2113
		48	358.98	0	0	0	0	0	0	0	0	0	0	0	0	0	0	0	0	0	0	0	0	0	0	0	0	0	0	0	0	0	0	0	0	0	0	0	0	0	0
		49	362.84	0	34.9343	0	0	0	0	0	22.8942	0	17.3414	0	0	0	0	0	0	0	0	0	0	0	0	0	0	0	0	0	0	0	0	0	0	0	0	0	0	0	0
		50	366.7	0	0	0	0	0	0	0	0	0	0	0	0	0	0	0	0	0	0	0	0	0	0	0	0	0	0	0	0	0	0	0	0	0	0	0	0	0	0
		51	370.56	0	0	0	0	0	0	0	0	0	0	19.1152	0	0	0	0	0	0	0	0	0	0	0	0	0	0	0	0	0	0	21.6587	0	0	0	0	0	0	0	21.5335
		52	374.42	0	0	0	0	0	0	0	0	0	0	0	0	0	0	0	0	0	0	0	0	0	0	0	0	0	0	0	0	0	0	0	0	0	0	0	0	0	0
		53	378.28	0	0	0	0	19.0065	0	0	0	0	0	0	0	0	0	0	0	0	0	0	0	0	21.3789	0	0	0	0	0	0	0	0	0	0	0	0	0	0	0	18.8746
		54	382.14	0	0	0	0	0	0	0	0	0	0	0	0	0	0	0	0	0	0	0	0	0	0	0	0	0	0	0	0	0	0	0	0	0	0	0	0	0	0
		55	386	0	0	0	0	0	0	0	0	0	0	0	0	0	0	0	0	0	0	0	0	0	0	0	0	0	0	0	0	0	0	0	0	0	0	0	0	0	0
		56	389.86	0	0	0	0	0	0	0	0	16.4452	0	0	0	0	0	0	0	0	0	0	0	0	0	0	0	0	0	0	0	0	0	0	0	0	0	0	0	0	0
		57	393.72	0	76.5148	0	0	0	0	0	0	0	0	0	0	0	0	0	0	0	0	0	0	0	0	0	0	0	0	0	0	0	0	0	0	0	0	0	0	0	0
		58	397.58	0	0	0	0	0	0	0	0	0	0	0	0	0	0	0	0	0	0	0	0	0	0	0	0	0	0	0	0	0	25.4517	0	0	0	0	0	17.2715	0	0
		59	401.44	0	0	0	0	0	0	0	0	0	0	0	0	0	0	0	0	0	0	0	0	0	0	0	0	0	0	0	0	0	0	0	0	0	0	0	22.388	0	0
		60	405.3	0	0	21.2052	0	0	0	0	0	0	0	0	0	0	0	0	0	0	0	0	0	0	0	0	0	0	0	0	0	0	0	0	0	0	0	0	0	0	0
		61	409.16	0	0	0	0	0	0	0	0	15.8368	0	0	0	0	0	0	0	0	0	0	0	0	17.0324	0	0	0	0	0	0	0	0	0	0	0	0	0	0	0	0
		62	413.02	0	0	0	0	0	0	0	0	0	0	0	0	0	0	0	0	0	0	0	0	0	0	0	0	0	0	0	0	0	0	0	0	0	0	0	0	0	0
		63	416.88	0	0	40.4171	0	0	0	0	0	0	0	0	0	0	0	0	0	0	0	0	0	0	0	0	0	0	0	0	0	0	0	0	0	0	0	0	0	0	0
		64	420.74	0	0	0	0	0	0	0	0	0	0	0	0	0	0	0	0	0	0	0	0	0	0	0	0	0	0	0	0	0	0	0	0	0	0	0	0	0	0
		65	424.6	0	0	47.2578	0	0	0	0	0	0	0	0	0	0	0	0	0	0	0	0	0	0	0	0	0	0	0	0	0	0	0	0	0	0	0	0	0	0	0
		66	428.46	0	0	75.8073	0	0	0	0	0	0	0	0	0	0	0	0	0	0	0	0	0	0	126.407	0	0	0	0	0	0	0	0	0	0	0	0	0	0	0	0
		67	432.32	0	24.7912	0	0	0	0	0	0	0	0	0	0	0	0	0	0	0	0	0	0	0	0	0	0	0	0	0	0	0	0	0	0	0	0	0	0	0	0
		68	436.18	0	0	49.3198	0	0	0	0	0	0	0	0	0	0	0	0	0	0	0	0	0	0	0	0	0	0	0	0	0	0	0	0	0	0	0	0	0	0	0
		69	440.04	0	0	62.6523	0	0	0	0	0	0	0	0	0	0	0	0	0	0	0	0	0	0	0	0	0	0	0	0	0	0	0	0	0	0	0	0	0	0	0
		70	443.9	0	0	74.0243	0	0	0	0	0	0	0	0	0	0	0	0	0	0	0	0	0	0	0	0	0	0	0	0	0	0	0	0	0	0	0	0	0	0	0
		71	447.76	0	0	40.278	0	0	0	0	0	0	0	0	0	0	0	0	0	0	0	0	0	0	39.4111	0	0	0	0	0	0	0	0	0	0	0	0	0	0	0	0
		72	451.62	0	0	54.1689	0	0	0	0	0	0	0	0	0	0	0	0	0	0	0	0	0	0	0	0	0	0	0	0	0	0	0	0	0	0	0	0	0	0	0
		73	455.48	0	18.2208	17.5064	0	0	0	0	0	0	0	0	0	0	0	0	0	0	0	0	0	0	21.1831	0	0	0	0	0	0	0	0	0	0	0	0	0	27.2798	0	0
		74	459.34	0	0	66.3475	0	18.1011	0	0	0	0	0	0	0	0	0	0	0	0	0	0	0	0	0	0	0	0	0	0	0	0	0	0	0	0	0	0	0	0	0
		75	463.2	0	0	27.9875	0	17.1264	0	0	0	0	0	0	0	0	0	0	0	0	0	0	0	0	0	0	0	0	0	0	0	0	0	0	0	0	0	0	0	0	0
		76	467.06	0	0	52.446	0	0	0	0	0	0	0	0	0	0	0	0	0	0	0	0	0	0	0	0	0	0	0	0	0	0	0	0	0	0	0	0	0	0	0
		77	470.92	0	0	63.7131	0	0	0	0	0	0	0	0	0	0	0	0	0	0	0	0	0	0	0	0	0	0	0	0	0	0	0	0	0	0	0	0	0	0	0
		78	474.78	0	20.0705	38.2746	0	0	0	0	0	0	0	0	0	0	0	0	0	0	0	0	0	0	30.6442	0	0	0	0	0	0	0	0	0	0	0	0	0	0	0	0
		79	478.64	0	0	92.0094	0	0	0	0	0	0	0	0	0	0	0	0	0	0	0	0	0	0	0	0	0	0	0	0	0	0	0	0	0	0	0	0	0	0	0
		80	482.5	0	0	49.6569	0	0	0	0	0	0	0	0	0	0	0	0	0	0	0	0	0	0	0	0	0	0	0	0	0	0	0	0	0	0	0	0	35.8101	0	0
		81	486.36	0	0	36.6571	0	0	0	0	0	0	0	0	0	0	0	0	0	0	0	0	0	21.5575	51.2135	0	0	0	0	0	0	0	0	0	0	0	0	0	0	0	0
		82	490.22	0	0	53.4528	0	0	19.107	0	0	0	0	0	0	0	0	0	0	0	0	0	0	0	27.0371	0	0	0	0	0	0	17.1737	0	0	0	0	0	0	25.1934	0	0
		83	494.08	0	0	0	0	0	0	0	0	0	0	0	0	0	0	0	0	0	0	0	0	0	85.1666	0	0	0	0	0	0	0	0	0	0	0	0	0	0	0	0
		84	497.94	0	0	51.7396	0	0	20.5957	0	0	0	0	0	0	0	0	0	0	0	0	0	0	0	51.5817	0	0	0	0	0	0	0	0	0	0	0	0	0	0	0	0
		85	501.8	0	20.5193	42.4602	0	0	19.8575	0	0	0	0	0	0	0	0	0	0	0	0	0	0	0	51.4925	0	0	0	0	0	0	0	0	0	0	0	0	0	0	0	0
		86	505.66	0	0	21.3486	0	0	18.6108	0	0	0	0	0	0	0	0	0	0	19.941	0	0	0	0	109.657	0	0	0	0	0	0	0	0	0	0	0	0	0	0	0	0
		87	509.52	0	0	0	0	0	0	0	0	0	0	0	0	25.7651	0	0	0	0	0	0	0	0	63.68	0	0	0	0	0	0	0	0	0	0	0	0	0	0	0	0
		88	513.38	0	42.4454	61.3374	0	0	0	0	0	0	0	0	0	0	0	0	0	0	0	0	0	0	87.8887	0	0	0	0	0	0	0	0	0	0	0	0	0	22.0749	0	0
		89	517.24	0	0	28.3757	0	0	35.2982	0	0	0	0	0	0	0	0	0	0	0	0	0	0	0	77.4533	0	0	0	0	0	18.0949	0	0	18.508	0	0	0	0	0	0	0
		90	521.1	0	0	34.44	0	0	20.4499	0	0	0	0	0	0	0	0	0	0	0	0	0	0	0	96.3927	0	0	0	0	0	0	0	0	0	0	0	0	0	20.2483	0	0
		91	524.96	0	0	0	0	0	0	0	0	0	0	0	0	0	0	0	0	26.1502	0	0	0	0	123.981	0	0	0	0	0	0	0	0	0	0	0	0	0	31.6133	0	0
		92	528.82	0	0	0	0	0	51.7119	0	0	0	0	0	0	0	0	0	0	30.9018	0	0	0	0	81.8165	0	0	0	0	0	0	0	0	0	17.341	0	0	0	27.9006	0	0
		93	532.68	0	0	0	0	0	54.6081	0	0	0	0	0	0	0	0	0	0	0	0	0	0	0	114.625	0	0	0	0	0	0	0	0	0	0	0	0	0	0	0	0
		94	536.54	0	0	0	0	0	0	0	0	0	0	0	0	0	0	0	0	52.6675	0	0	0	0	113.474	0	0	0	0	0	0	0	0	0	0	0	0	0	58.8119	0	0
		95	540.4	0	0	18.0284	0	0	0	0	0	0	0	0	0	0	0	0	0	33.5792	0	0	0	0	143.648	0	0	0	0	0	0	0	0	0	0	0	0	0	0	0	0
		96	544.26	0	0	0	0	0	43.6229	0	0	0	0	0	0	0	0	0	0	35.5936	0	0	0	0	90.6913	0	0	0	0	0	0	0	0	0	0	0	0	0	46.9485	0	0
		97	548.12	0	47.4066	0	0	0	0	0	0	0	0	0	0	0	0	0	0	54.8383	0	0	0	0	133.376	0	0	0	0	0	0	0	0	0	0	0	0	0	58.4608	0	0
		98	551.98	0	47.5179	0	0	0	19.5026	0	0	0	0	0	0	0	0	0	0	35.3978	0	0	0	0	135.083	0	0	0	0	0	0	0	0	0	0	0	0	0	61.3726	0	0
		99	555.84	0	50.3344	0	0	0	37.7589	0	0	0	0	0	0	0	0	0	16.9862	22.6896	0	0	0	0	166.301	0	0	0	0	0	0	0	0	0	0	35.6629	0	0	32.7204	0	0
		100	559.7	0	25.7517	0	0	0	0	0	0	0	0	0	0	0	0	0	0	40.6511	0	0	0	0	165.35	0	0	0	0	0	0	0	0	0	0	17.5915	0	0	0	0	0
		101	563.56	0	44.9636	0	0	0	50.3254	0	0	0	0	0	0	0	0	0	0	50.5058	0	0	22.4295	0	149.313	0	28.5302	0	0	0	0	0	0	0	0	29.3317	0	0	46.9027	0	0
		102	567.42	0	44.6266	0	0	0	0	0	0	0	0	0	0	0	0	0	0	40.0987	0	0	0	0	171.025	0	0	0	0	0	0	0	0	0	0	0	0	0	45.0864	0	0
		103	571.28	0	89.474	0	0	0	0	0	0	0	0	0	0	0	0	0	0	80.3302	0	0	0	0	185.176	0	0	0	0	0	0	0	0	0	0	0	0	0	56.021	0	0
		104	575.14	0	0	0	0	0	0	0	0	0	0	0	0	0	0	0	0	64.9973	0	0	0	0	236.164	0	0	0	0	0	0	0	0	0	0	0	0	0	48.5248	0	0
		105	579	0	19.9655	0	0	0	20.4558	0	0	0	0	0	0	0	0	0	0	42.9216	0	0	0	0	187.449	0	0	0	0	0	0	0	0	0	0	70.7123	0	0	45.6315	0	0
		106	582.86	0	97.4918	0	0	0	0	0	0	0	0	0	0	0	0	0	0	63.038	0	0	0	0	185.632	0	21.8357	34.9509	0	0	0	0	0	0	0	0	0	0	0	0	0
		107	586.72	0	40.2156	0	0	0	35.578	0	0	0	0	0	0	0	0	0	0	40.523	0	0	0	0	240.786	0	0	0	0	22.8562	0	0	0	0	0	25.6071	0	0	57.0677	0	0
		108	590.58	0	54.6566	0	0	0	37.6355	0	0	0	0	0	0	0	0	0	0	37.0256	0	0	0	0	234.546	0	0	32.2617	0	0	0	25.798	0	0	0	30.1264	0	0	0	0	0
		109	594.44	0	69.7891	0	0	0	23.8345	0	0	0	0	0	0	0	0	0	0	0	0	0	0	0	207.676	0	0	37.1216	0	0	0	0	0	0	0	38.7256	0	0	35.33	0	0
		110	598.3	0	98.0057	0	0	0	0	0	0	0	0	0	0	0	0	0	0	47.3407	0	0	0	0	250.387	0	44.938	51.7086	0	0	0	0	0	0	0	0	0	0	60.0388	0	0
		111	602.16	0	37.4507	0	0	0	44.1201	0	0	0	0	0	0	0	0	0	0	53.7538	0	0	0	0	182.851	0	58.3637	0	0	0	0	0	0	0	0	0	0	0	42.3042	0	0
		112	606.02	0	44.6397	0	0	0	32.998	0	0	0	0	0	0	0	0	22.7884	0	26.6357	0	0	0	0	265.951	0	36.4473	63.259	0	0	0	0	0	0	0	32.9571	0	0	52.2148	0	0
		113	609.88	0	0	0	0	0	0	0	0	0	0	0	0	0	0	0	0	29.7637	0	0	0	0	218.639	0	34.3544	27.0582	0	0	0	0	0	0	0	0	0	0	0	0	0
		114	613.74	0	41.2377	0	0	0	0	0	0	0	0	0	0	0	0	40.9814	0	0	0	0	0	0	178.663	0	41.4508	70.1062	0	0	0	0	0	0	0	21.5186	0	0	39.5578	0	0
		115	617.6	0	89.899	0	0	0	0	0	0	0	0	0	0	0	0	0	0	0	0	0	0	0	189.794	24.3797	68.7956	59.3054	0	0	0	0	0	0	0	65.5821	0	0	100.947	0	0
		116	621.46	0	0	0	0	0	0	0	0	0	0	0	0	18.3715	0	19.8874	0	62.1597	0	0	0	0	188.023	0	47.3151	55.4854	0	0	0	0	0	0	0	0	0	0	39.7808	0	0
		117	625.32	0	57.3142	22.5481	0	0	0	0	0	0	0	0	0	0	0	0	0	0	0	0	0	0	211.381	17.9001	41.189	82.4782	0	0	0	0	0	0	0	0	0	0	37.0757	0	0
		118	629.18	0	54.5558	0	0	0	29.3608	0	0	0	25.163	0	0	0	0	0	0	0	0	0	0	0	228.183	0	63.8819	72.7975	0	0	0	0	0	0	0	0	0	0	25.6747	0	0
		119	633.04	0	58.6945	0	0	0	0	0	0	0	0	0	0	0	0	0	0	0	0	0	18.1103	0	177.401	0	45.2938	56.6989	0	0	0	0	0	0	0	29.2374	0	0	26.6191	0	0
		120	636.9	0	27.0382	0	0	0	0	0	0	0	16.9523	0	0	0	0	33.811	0	0	0	0	0	0	158.202	0	0	87.1939	0	0	0	0	0	0	0	0	0	0	53.8616	0	0
		121	640.76	0	49.0776	0	0	0	0	0	0	0	0	0	0	0	0	0	23.0549	0	0	0	0	0	150.172	0	65.5923	75.0295	0	24.4949	0	0	0	0	0	0	0	0	38.2629	0	0
		122	644.62	0	59.0302	0	0	0	0	0	0	0	0	0	0	0	0	0	0	0	0	0	0	0	111.923	19.8462	44.1574	98.0052	0	0	0	0	0	0	0	0	0	0	60.7243	0	23.156
		123	648.48	0	23.0786	0	0	0	0	0	0	0	0	0	0	0	0	0	0	0	0	0	0	0	184.572	0	54.4969	119.366	0	0	0	0	0	0	0	0	0	0	41.9879	0	0
		124	652.34	0	56.3859	0	0	0	0	0	0	0	0	0	0	0	0	0	0	0	0	0	0	0	211.749	0	50.0982	147.859	0	0	0	0	0	0	0	0	0	0	82.693	0	0
		125	656.2	0	40.911	0	0	20.1624	0	0	0	0	0	0	0	0	0	17.5453	0	0	0	0	0	0	187.616	23.2747	34.5599	103.782	0	0	0	0	0	0	0	0	0	0	71.0819	0	0
		126	660.06	0	40.6857	0	0	0	0	0	0	0	0	0	0	0	0	0	0	0	0	0	0	0	182.517	0	83.5799	127.115	0	0	0	0	0	0	0	0	0	0	54.4697	0	0
		127	663.92	0	0	0	0	0	0	0	0	0	0	0	0	0	0	0	0	0	0	0	0	0	169.64	0	41.1384	112.48	0	0	0	0	0	0	0	0	0	0	48.4218	0	0
		128	667.78	0	34.771	26.3373	0	0	0	0	0	0	0	0	0	0	0	0	0	0	0	0	0	0	204.504	34.6627	0	43.1486	0	0	0	0	0	0	0	0	0	0	59.9995	0	0
		129	671.64	0	36.304	21.8665	0	0	29.9683	0	0	0	0	0	0	0	0	0	0	0	0	0	0	0	199.71	57.3416	31.2561	77.0964	0	19.214	0	0	0	0	0	0	0	0	61.39	0	0
		130	675.5	0	18.0904	0	0	0	31.3332	0	0	0	0	0	0	0	0	0	0	0	0	0	0	0	160.193	63.2205	42.0138	115.611	0	0	0	0	0	0	0	0	0	0	58.2431	0	22.426
		131	679.36	0	0	58.5544	0	0	0	0	0	21.7663	0	0	0	0	0	0	0	0	0	0	0	0	150.872	0	29.0869	120.55	0	0	29.173	0	0	0	0	0	0	0	0	0	0
		132	683.22	0	0	0	0	0	0	0	0	0	0	0	0	0	0	0	0	0	0	0	0	0	117.659	0	0	144.293	0	0	0	0	0	0	0	0	0	0	53.4283	0	27.2776
		133	687.08	0	0	0	0	0	27.2536	0	0	0	0	0	0	0	0	0	0	0	0	0	0	0	117.693	42.8382	0	51.7751	0	0	0	0	0	0	0	0	0	0	0	0	17.8279
		134	690.94	0	22.9004	0	0	0	39.6705	0	0	0	0	0	0	0	0	0	0	0	0	0	0	0	122.775	69.2577	0	65.2743	0	0	0	0	0	0	0	0	0	0	0	0	0
		135	694.8	0	27.6172	0	22.3249	0	100.565	0	0	0	0	0	19.4356	0	0	0	0	0	0	0	0	0	102.328	0	28.6178	86.2977	0	0	0	0	0	0	0	0	0	0	0	0	32.8353
		136	698.66	0	45.3773	0	0	0	32.6668	0	0	0	0	0	0	0	0	0	0	0	0	0	0	0	98.8486	56.4539	20.1444	125.056	0	0	0	0	0	0	0	0	0	0	33.7446	0	0
		137	702.52	0	41.2002	0	27.0717	0	0	0	0	0	0	0	0	0	0	0	0	0	0	0	0	0	121.654	72.111	0	76.2369	0	0	0	0	0	0	0	0	0	0	26.0135	0	50.6286
		138	706.38	0	29.2293	0	0	0	55.3262	0	0	0	0	0	0	0	0	0	0	0	0	0	0	0	77.5448	37.8801	0	118.034	0	0	0	0	0	0	0	0	0	0	67.4532	0	31.0236
		139	710.24	0	0	41.4146	0	0	50.8551	0	0	0	0	0	0	0	0	0	0	0	0	0	0	0	176.287	26.1318	0	62.1708	0	0	0	0	0	0	0	0	0	0	36.2367	0	49.2432
		140	714.1	0	0	0	0	0	0	0	0	0	0	0	0	0	0	0	0	0	0	0	0	0	101.568	0	0	49.946	0	0	0	0	0	0	0	0	0	0	61.9957	0	0
		141	717.96	0	25.3173	0	0	0	0	0	0	0	0	0	0	0	0	0	0	0	0	0	0	0	189.966	83.6697	0	72.9861	0	0	0	0	0	0	0	0	0	0	70.7245	0	19.0746
		142	721.82	0	35.9375	0	0	0	47.3232	0	0	0	0	0	0	0	0	0	0	0	0	0	0	0	203.93	46.8844	0	93.2783	0	0	0	0	0	0	0	0	0	0	52.315	0	23.2034
		143	725.68	0	21.6349	0	19.9068	0	34.2385	0	0	0	0	0	0	0	0	0	0	0	0	0	0	0	121.556	27.3855	0	56.7958	18.1175	0	0	0	0	0	0	0	0	0	0	0	0
		144	729.54	0	36.9215	0	0	0	30.8241	0	0	0	0	0	0	0	0	0	0	0	0	0	0	0	152.161	41.3633	0	0	0	0	0	0	0	0	0	37.1246	0	0	18.5033	0	0
		145	733.4	0	73.9964	0	0	0	75.6514	0	0	0	0	0	0	0	0	0	0	0	20.3773	0	0	0	83.6186	19.1717	0	110.228	0	0	0	0	0	0	0	0	0	0	70.8756	0	0
		146	737.26	0	39.2894	36.0595	0	0	27.4834	0	0	0	0	0	0	0	0	0	0	0	0	0	0	0	151.6	32.3892	0	84.1521	0	0	0	0	0	0	0	0	0	0	78.6066	0	0
		147	741.12	0	49.2944	0	0	0	36.6232	0	0	0	0	0	0	0	0	0	0	0	0	0	0	0	198.584	61.324	0	27.9208	0	0	0	0	0	0	0	0	0	0	51.7305	0	45.2759
		148	744.98	0	54.8017	0	0	0	53.3387	0	0	0	0	0	0	0	0	0	0	0	0	0	0	0	148.982	80.8143	0	0	0	0	0	0	0	0	0	0	0	0	97.9283	0	0
		149	748.84	0	71.1859	34.3845	0	0	67.132	0	0	0	0	0	0	0	0	0	0	0	0	0	0	0	108.053	40.8103	0	66.2431	0	0	0	0	0	0	0	0	0	0	123.935	0	0
		150	752.7	0	55.8938	0	0	23.3992	0	0	0	0	0	0	0	0	0	0	0	0	0	0	0	0	147.647	82.7529	0	33.4672	0	0	0	0	0	0	0	0	0	0	79.1098	0	0
		151	756.56	0	80.9417	0	0	0	0	0	0	0	0	0	0	0	0	0	0	0	0	0	0	0	129.725	65.0411	0	64.1773	0	0	0	0	0	0	0	0	0	0	114.159	0	0
		152	760.42	0	99.9564	26.3531	0	0	40.1335	0	0	0	18.5279	0	0	0	0	0	0	0	0	0	0	0	151.406	57.0102	0	46.8549	0	0	0	0	0	0	44.8252	0	0	0	46.0481	0	0
		153	764.28	0	145.438	29.2767	0	0	33.5321	0	0	0	0	0	0	0	0	0	0	0	0	0	0	0	132.292	52.2602	0	61.6708	0	0	0	0	0	0	0	0	0	0	22.8475	0	21.3954
		154	768.14	0	121.548	0	0	0	64.6692	0	0	0	0	0	0	24.0269	0	0	0	0	0	0	0	0	100.166	40.8833	0	37.6257	0	0	0	0	0	0	0	27.1446	0	0	92.2445	0	0
		155	772	0	47.8676	0	0	0	51.0957	0	0	0	0	0	0	0	0	0	0	0	0	0	0	0	133.007	64.9854	0	52.1638	0	0	0	0	0	0	0	0	0	0	47.6186	0	0
		156	775.86	0	112.505	40.2037	19.477	0	0	0	0	0	0	0	0	0	0	0	0	0	0	0	0	0	79.0112	56.6321	19.6675	0	0	0	0	0	0	0	0	0	0	0	66.5884	0	0
		157	779.72	0	97.6978	0	0	0	22.3539	0	0	0	0	0	0	0	0	0	0	0	0	0	0	0	82.8148	44.2195	0	50.9452	0	0	0	0	0	0	0	0	0	0	80.8049	0	0
		158	783.58	0	143.579	0	0	0	0	0	0	0	0	0	0	0	0	0	0	0	0	0	0	0	88.1496	0	0	0	0	0	0	0	0	0	0	43.926	0	0	0	0	27.2583
		159	787.44	0	117.573	73.0434	0	0	0	0	0	0	0	0	0	0	0	0	0	20.5622	0	0	0	0	159.683	50.0608	0	41.1917	0	0	0	0	0	0	0	0	0	0	41.6242	0	0
		160	791.3	0	72.4324	47.9341	0	0	0	0	0	0	0	0	0	0	0	0	0	0	0	0	0	0	123.967	63.9505	0	35.586	0	0	0	0	0	0	0	0	0	0	56.7783	0	19.5115
		161	795.16	0	45.4994	64.6431	0	0	39.0315	0	0	0	0	0	0	0	0	0	0	0	0	0	0	0	89.3728	81.4348	0	0	0	0	0	0	0	0	0	0	0	0	0	0	0
		162	799.02	0	118.271	95.7573	0	0	31.6879	0	0	0	0	0	0	0	0	0	0	0	0	0	0	0	111.074	56.5955	0	60.6557	0	0	0	0	0	0	0	0	0	0	0	0	17.4287
		163	802.88	0	154.192	68.418	0	0	47.9329	0	0	0	0	0	0	0	0	0	0	19.2788	0	0	0	0	114.244	33.3898	0	78.4601	0	0	0	0	0	0	0	0	0	0	0	0	0
		164	806.74	0	117.581	27.8443	0	0	0	0	0	0	0	0	0	0	0	22.8365	0	0	0	0	0	0	144.604	0	0	20.4417	0	0	0	0	0	0	0	0	0	0	0	0	0
		165	810.6	0	92.3605	35.6676	0	0	0	0	0	0	0	0	0	0	0	0	0	0	0	0	0	21.1229	134.181	58.6551	21.2938	47.4616	0	0	0	0	0	0	0	0	0	0	0	0	21.4698
		166	814.46	0	85.7639	75.3078	0	0	40.8326	0	0	0	0	0	0	0	0	0	0	0	0	0	0	0	129.313	0	0	78.4086	0	16.6464	0	0	0	0	0	0	0	0	45.7699	0	22.8322
		167	818.32	0	115.416	42.1072	0	0	0	0	0	0	0	0	0	0	0	0	0	0	0	0	0	0	177.878	74.5509	0	48.5497	0	0	0	0	0	0	0	47.1303	0	0	0	0	0
		168	822.18	0	117.934	41.57	0	0	49.4974	0	0	0	0	0	0	0	0	0	0	22.8856	20.686	0	0	0	115.502	69.1196	0	76.2249	0	0	19.1395	0	0	0	0	0	0	0	21.6826	0	25.4791
		169	826.04	0	97.8427	47.1856	0	0	60.3751	0	0	0	0	0	0	16.7943	0	17.8789	0	0	0	0	0	0	141.116	58.223	0	51.2311	0	0	0	0	0	42.3234	0	33.3326	0	0	30.3737	0	0
		170	829.9	0	139.916	62.4158	0	72.1251	22.809	0	0	0	0	0	24.1048	0	0	0	0	0	0	0	0	0	152.102	33.2425	0	128.587	0	0	0	0	0	0	0	47.3721	0	0	0	0	0
		171	833.76	0	99.8756	69.1094	0	0	65.0949	0	0	0	0	0	0	0	0	0	0	47.0237	0	0	0	0	210.739	0	0	95.929	0	0	0	0	0	0	0	0	0	0	71.0356	0	0
		172	837.62	0	116.373	66.7844	0	34.5991	122.594	0	0	0	0	0	0	0	0	0	0	39.4877	0	20.5609	0	0	149.806	37.8962	0	84.3969	0	0	0	0	0	0	0	49.2303	0	0	0	0	0
		173	841.48	0	117.242	77.7278	0	0	34.2908	0	0	0	0	0	0	0	0	0	0	21.0537	0	0	0	0	152.982	25.9237	0	83.704	0	0	0	0	0	0	0	18.1763	0	0	0	0	0
		174	845.34	0	86.6877	86.5451	0	51.7612	61.5783	0	0	0	51.8897	0	0	0	0	0	0	0	0	0	0	0	159.488	50.0894	13.9088	180.059	0	0	0	0	0	0	0	45.227	0	0	0	0	0
		175	849.2	0	124.514	49.3387	0	0	83.915	0	0	0	0	0	0	0	0	0	0	0	0	0	0	0	169.288	63.3597	0	127.181	0	0	0	0	0	0	0	32.3584	0	0	0	0	0
		176	853.06	0	145.793	73.8438	0	0	74.2909	0	0	0	0	0	0	0	0	0	0	51.1465	0	0	0	0	227.584	76.6275	0	80.9752	0	0	0	0	0	0	0	0	0	0	49.2617	0	0
		177	856.92	0	70.0009	66.2308	0	41.5707	48.22	0	0	19.0779	0	0	0	0	0	0	21.3248	0	0	0	0	0	200.934	36.3054	0	105.017	0	0	0	0	0	0	0	36.6984	0	0	0	0	0
		178	860.78	0	97.4926	60.6467	0	71.0059	81.1568	0	0	28.8444	0	0	0	0	0	0	0	41.7497	0	0	0	0	182.84	23.2947	0	110.224	0	0	0	0	0	0	0	28.4674	0	0	0	0	0
		179	864.64	0	159.623	71.6504	0	66.0526	82.3827	0	0	0	0	0	0	0	0	0	0	27.5236	29.8366	0	0	0	176.966	30.3299	0	107.676	0	0	0	0	0	0	0	30.7258	0	0	33.0547	0	0
		180	868.5	0	124.044	53.8911	0	40.8251	102.79	0	0	0	0	0	0	0	0	0	0	38.4668	0	0	0	25.9802	113.88	95.2315	0	76.3639	0	0	0	0	0	0	0	37.1071	0	0	0	0	0
		181	872.36	0	122.446	0	0	28.4498	138.63	22.2616	0	42.4486	0	0	0	0	0	0	0	24.3537	0	0	0	0	270.258	36.9432	0	17.8453	0	0	0	0	0	0	0	73.551	0	0	0	35.9924	0
		182	876.22	0	124.029	72.3315	0	76.9459	72.3818	0	0	41.3787	0	0	0	27.8451	0	0	0	30.3597	0	0	0	0	214.292	33.4258	0	76.4222	0	14.6162	0	0	0	0	0	65.3133	0	0	21.5799	0	0
		183	880.08	0	123.666	90.3257	0	87.5709	111.381	0	0	0	0	0	0	30.2879	0	0	0	41.8473	0	0	0	0	163.248	64.0154	0	23.5212	0	0	0	0	0	0	0	44.8057	0	0	24.1496	20.0022	0
		184	883.94	0	101.469	0	0	68.0375	80.9028	0	0	53.6972	0	0	0	0	0	0	0	45.7781	0	0	19.9436	0	178.783	74.3087	0	84.982	0	0	0	0	0	0	0	85.809	0	0	59.709	0	0
		185	887.8	0	95.0645	58.8184	0	73.0591	78.3951	0	0	42.8547	18.6933	0	0	0	0	0	0	86.0873	0	0	0	0	236.865	70.6528	0	17.3956	0	0	0	0	0	0	0	44.9099	0	0	0	50.093	0
		186	891.66	0	135.584	114.693	0	39.9078	128.59	0	0	0	0	0	0	0	0	0	0	22.2828	0	0	0	0	230.928	29.175	0	26.1929	0	0	0	0	0	0	0	74.7079	0	0	32.4685	0	0
		187	895.52	0	134.867	65.3049	0	0	98.4672	0	0	0	0	0	0	0	0	0	0	55.5111	0	0	0	0	103.872	54.1907	0	0	0	0	0	0	0	0	0	51.2531	0	0	35.4796	26.334	0
		188	899.38	0	128.358	59.2481	15.9056	85.9586	76.1159	0	0	17.5266	0	0	0	0	0	0	0	63.175	0	0	0	0	172.16	57.2612	0	24.7001	0	0	0	0	20.3808	0	0	133.261	0	0	0	33.1068	0
		189	903.24	0	150.74	62.4363	0	57.0781	63.0145	0	0	35.0206	0	0	0	0	0	0	0	19.7215	0	0	0	0	188.988	63.7206	0	46.5784	24.2195	0	0	0	0	0	0	48.0719	0	0	0	0	20.5172
		190	907.1	0	122.239	102.55	0	89.7822	77.606	0	0	49.9349	0	0	0	0	0	0	0	91.9202	0	0	0	0	250.054	41.4314	0	0	0	0	0	0	0	0	0	85.5298	0	0	0	0	0
		191	910.96	0	102.626	24.5547	0	61.827	63.5036	0	0	46.6016	0	0	0	0	31.6584	0	0	18.0564	0	0	0	0	182.158	82.023	0	73.4393	0	0	0	0	41.6279	0	20.1514	87.24	0	0	0	28.9487	0
		192	914.82	0	100.782	118.446	0	84.7734	79.9636	0	0	50.7828	20.1788	0	0	0	0	0	0	0	0	0	0	0	179.534	0	0	31.7981	0	0	0	0	0	0	0	87.4148	0	0	0	0	0
		193	918.68	0	0	187.375	0	79.1437	90.299	0	0	57.2505	0	0	0	0	0	0	0	34.9017	0	0	0	21.7122	183.854	29.5151	0	0	0	0	0	0	0	0	0	120.533	0	0	0	47.5138	0
		194	922.54	0	112.697	95.2485	0	78.4952	69.0041	0	0	0	0	0	0	0	0	0	0	31.7615	0	0	0	0	188.115	0	0	0	0	0	0	0	42.3167	0	0	73.7838	0	0	29.7569	0	0
		195	926.4	0	187.31	107.243	0	64.6523	47.4622	0	0	38.7581	0	0	0	0	0	0	0	0	0	0	0	0	266.089	0	0	0	0	0	0	0	0	0	0	68.2211	0	0	50.5517	39.1917	0
		196	930.26	0	129.356	120.141	0	67.4273	67.4678	0	0	84.2298	0	0	0	0	0	0	0	0	0	0	0	0	254.976	24.5427	0	50.0405	0	0	0	0	66.161	0	0	81.8243	0	0	31.7614	28.8285	0
		197	934.12	0	90.782	122.574	0	61.3522	95.5299	0	0	62.5649	0	0	0	0	0	24.7356	0	0	0	0	0	0	235.767	27.0345	0	47.6614	0	0	0	22.4014	27.5508	0	0	105.863	0	0	0	37.8413	0
		198	937.98	0	113.793	64.6597	0	55.1991	77.0857	0	0	49.2579	0	0	0	0	0	0	0	17.6058	0	0	0	0	209.934	18.5036	0	37.5514	18.0185	0	0	0	65.4007	0	0	141.864	0	0	0	0	0
		199	941.84	0	43.2987	104.991	0	119.286	111.232	0	0	44.728	30.4458	0	0	0	0	0	0	0	0	0	0	0	222.04	44.6239	0	42.9876	0	0	0	0	0	0	0	123.435	0	0	0	0	0
		200	945.7	0	78.994	106.097	0	63.7382	136.628	0	0	0	25.8171	0	0	0	0	0	0	28.8186	0	0	0	0	123.449	0	0	32.6444	0	0	0	0	0	0	0	151.216	0	0	0	0	0
		201	949.56	0	99.2028	25.0639	0	104.335	106.442	0	0	78.7961	0	0	0	0	0	0	0	0	0	0	0	0	119.836	0	20.8858	0	0	0	0	0	62.6785	0	0	55.2219	0	0	0	26.3346	22.5374
		202	953.42	0	107.107	184.405	0	63.5623	136.121	0	0	40.7427	0	0	0	0	19.5194	0	0	0	0	0	0	0	158.331	0	0	68.0019	0	0	0	0	28.602	0	0	163.531	0	0	29.2451	0	0
		203	957.28	0	38.7187	106.884	0	43.4698	106.031	0	0	38.3616	22.5123	0	0	0	25.0869	0	29.1019	0	0	0	0	0	118.29	0	0	29.5546	0	0	0	0	43.7189	0	0	87.5063	0	0	0	0	0
		204	961.14	0	0	169.6	0	75.4421	150.59	0	0	59.3291	22.2681	0	0	0	0	0	0	0	21.1891	0	0	0	150.47	0	0	0	0	0	21.2047	0	58.9403	0	0	89.7374	16.7949	0	59.844	0	0
		205	965	0	36.2098	163.218	0	109.461	121.631	0	25.8264	0	40.724	0	0	0	0	0	0	0	0	0	0	0	98.661	33.7953	0	37.8372	0	0	0	0	70.6662	0	0	113.727	0	0	0	20.8319	0
		206	968.86	0	60.2208	121.753	0	94.865	94.2307	0	0	18.3973	0	0	0	0	43.5527	0	0	0	0	0	0	24.2346	130.904	0	0	37.8242	0	0	0	19.9939	58.1624	0	0	82.0454	0	0	34.784	0	0
		207	972.72	0	63.4641	153.384	0	128.49	136.578	0	0	0	27.028	0	0	0	0	0	0	0	0	0	0	0	135.167	0	0	0	0	0	0	0	35.6808	0	0	109	0	0	55.0274	0	0
		208	976.58	0	91.4116	158.496	0	103.455	102.881	0	22.2182	33.7849	25.8515	0	0	0	0	0	0	17.1237	0	0	0	0	72.027	0	0	67.4391	0	0	0	18.7875	67.645	0	0	154.756	0	0	24.2592	0	0
		209	980.44	0	60.4648	140.905	0	124.666	116.46	0	0	25.8609	50.092	0	0	0	0	0	0	0	0	0	0	0	83.8295	0	0	71.6549	0	0	0	0	47.9649	0	0	142.294	0	0	0	0	0
		210	984.3	0	41.1833	160.229	0	127.201	168.502	0	0	0	0	0	0	0	0	0	0	0	0	0	0	0	100.469	0	0	60.2185	0	0	0	0	44.0277	0	0	133.063	0	0	69.6645	0	0
		211	988.16	0	0	98.3087	0	78.5153	122.164	0	0	31.9868	0	0	0	0	0	0	0	0	0	0	0	0	106.627	0	0	37.8095	0	0	0	0	0	0	0	177.128	0	0	33.1703	0	0
		212	992.02	0	25.985	146.157	0	70.3277	126.46	0	0	0	0	0	0	0	0	0	0	0	0	0	0	0	118.007	0	0	0	0	0	0	0	0	0	0	80.1973	0	0	42.5955	0	37.3886
		213	995.88	0	62.1943	85.0379	0	54.9091	63.9551	0	0	25.3487	0	0	0	0	0	0	0	23.6884	0	0	0	0	143.465	0	0	43.8707	43.671	0	0	0	0	0	0	132.69	0	0	0	0	0
		214	999.74	0	35.8157	81.841	0	77.4779	186.875	0	0	0	0	0	0	0	0	0	0	0	0	0	0	0	94.7683	0	0	0	0	0	0	0	51.5291	0	0	101.735	0	0	0	22.0256	0
		215	1003.6	0	25.0673	48.7109	0	63.1295	123.243	0	0	0	70.0224	0	0	0	0	0	0	0	0	0	0	0	109.012	15.2934	0	26.423	0	0	0	31.3714	38.7467	0	0	111.498	0	0	0	0	0
		216	1007.46	0	51.1892	84.5936	0	31.5532	111.114	0	0	0	0	0	0	0	0	0	0	0	0	0	0	0	100.068	0	0	45.4184	0	0	0	30.2135	0	0	0	128.382	0	0	0	0	0
		217	1011.32	0	53.4044	70.0248	0	31.5729	128.244	0	0	0	34.7307	0	0	0	0	0	0	0	0	0	0	0	196.409	0	0	34.2881	19.6225	0	0	47.5235	0	0	0	94.9202	0	0	37.2082	0	0
		218	1015.18	0	18.9233	69.1048	0	35.1297	97.0432	0	0	0	59.4726	0	20.2562	0	0	0	0	0	0	0	0	0	109.174	0	0	58.7332	43.0201	0	0	50.5585	0	0	0	70.6092	0	0	20.7868	0	18.0061
		219	1019.04	0	96.4693	75.4747	0	53.6447	59.258	0	0	0	0	0	0	0	0	0	0	0	0	0	0	0	127.485	0	0	0	52.4724	0	0	46.5007	52.604	0	0	120.982	0	0	60.0718	0	21.233
		220	1022.9	0	49.8357	49.5258	0	81.7814	110.684	0	0	0	48.132	0	0	0	0	0	0	0	0	0	0	0	81.0414	0	0	0	64.0463	0	24.4368	67.376	0	0	0	125.407	20.0222	0	0	77.4993	21.7542
		221	1026.76	0	68.6233	19.8471	0	52.7515	62.1377	0	0	0	78.885	0	0	0	0	0	0	0	0	0	0	0	115.394	0	0	0	103.383	0	0	0	0	0	0	90.4109	0	0	0	0	30.7554
		222	1030.62	0	30.3436	79.093	0	50.9778	98.1172	0	0	0	40.2839	0	0	0	0	0	0	0	0	0	0	0	97.1811	0	0	52.9795	91.3467	0	0	30.261	29.4897	0	0	35.4696	0	0	32.1137	0	42.6102
		223	1034.48	0	0	0	0	23.3807	98.5846	0	0	0	70.3436	0	0	0	0	0	0	0	0	0	0	0	91.615	26.6726	0	0	98.9127	0	0	49.6448	0	0	0	106.134	0	0	0	40.0182	58.6857
		224	1038.34	0	0	47.824	30.9518	0	63.2943	0	0	0	68.8851	0	18.5071	0	0	0	0	0	0	0	0	0	161.081	0	0	49.6507	101.12	0	0	45.2953	0	0	0	129.041	0	0	0	0	66.0365
		225	1042.2	0	0	28.4225	0	49.5749	102.561	0	0	0	42.5522	0	0	0	0	0	0	0	0	0	0	0	84.1592	0	0	28.4457	107.169	0	21.4096	45.6955	0	0	0	118.156	0	0	0	0	57.6128
		226	1046.06	0	40.6405	58.2625	0	47.6967	111.085	0	0	0	75.8789	0	0	0	0	0	0	0	0	0	0	0	132.756	0	0	0	111.597	0	0	34.3938	0	0	0	28.482	0	0	0	0	66.0765
		227	1049.92	0	0	26.3048	0	38.043	102.11	0	0	0	83.9137	0	31.2644	0	0	0	0	0	0	0	0	0	116.385	0	0	0	99.8629	0	64.8176	63.4342	26.2882	0	0	80.0247	0	0	0	0	20.2868
		228	1053.78	0	18.7743	0	0	0	97.6159	0	0	25.4072	35.1272	0	0	0	0	0	0	0	0	0	0	0	128.854	0	0	65.6403	138.297	0	30.9457	68.4926	0	0	0	103.088	0	0	0	44.3266	45.4147
		229	1057.64	0	0	0	0	37.3916	102.092	0	0	0	0	0	23.0234	0	0	0	0	23.202	0	0	0	0	164.382	0	0	0	139.567	0	34.5094	48.7428	0	0	0	86.6693	0	0	0	31.5843	29.426
		230	1061.5	0	0	0	0	0	111.973	0	0	24.5015	66.8192	0	0	0	0	0	0	0	0	0	0	0	118.045	0	0	43.7778	131.168	0	0	27.1363	0	0	0	112.002	0	0	0	64.824	0
		231	1065.36	0	0	20.5942	0	0	24.1664	0	0	19.188	0	0	0	0	0	0	0	0	0	0	0	0	141.797	0	0	0	161.385	0	0	35.9039	0	0	0	68.8319	0	0	0	0	32.7111
		232	1069.22	0	32.6175	0	0	22.1628	46.5635	0	0	24.4081	55.7813	0	37.6759	0	0	0	0	29.0034	0	0	0	0	113.558	0	0	0	121.887	0	46.3056	0	0	0	0	70.1694	0	0	0	87.3533	87.8868
		233	1073.08	0	27.143	0	0	0	33.2481	0	0	19.1209	41.4665	0	37.6357	0	0	0	0	0	17.7046	0	0	0	118.761	0	0	0	118.915	0	0	29.1809	0	0	0	51.1506	0	0	0	0	39.5079
		234	1076.94	0	0	30.5764	0	0	0	0	0	0	62.4133	0	54.3047	0	0	0	0	0	0	0	0	0	128.099	0	0	0	178.04	0	0	0	19.9886	0	0	66.5169	28.9943	0	0	25.8365	64.4229
		235	1080.8	0	61.4284	0	25.6353	44.8322	0	0	0	22.3123	0	0	0	0	0	0	0	0	0	0	0	0	47.7453	0	53.8298	0	157.022	0	18.651	0	0	0	0	83.1461	0	0	0	58.9562	69.7112
		236	1084.66	0	0	19.1676	0	38.4975	42.4333	0	0	29.5297	54.8931	0	32.8842	0	0	0	0	29.3038	0	0	0	0	100.203	0	23.2774	0	109.178	0	0	22.9609	30.4346	0	0	29.4863	0	0	0	0	64.8905
		237	1088.52	0	0	0	0	31.5705	0	0	0	29.9408	70.01	0	35.4536	0	0	0	0	0	0	0	0	0	81.5768	0	0	0	114.299	0	0	0	0	0	0	0	0	0	0	41.2638	46.0883
		238	1092.38	0	0	44.0181	34.1733	25.8755	19.7811	0	0	34.9028	84.2314	0	0	0	0	0	0	0	0	0	0	0	77.7919	0	19.7869	42.0826	119.215	0	0	33.4515	0	0	0	0	0	0	0	45.287	67.8258
		239	1096.24	0	0	0	0	32.654	22.6456	0	0	65.7704	41.0481	0	41.5419	0	0	0	0	0	0	0	0	0	107.169	0	32.3164	24.6811	117.678	0	0	19.9961	0	18.5397	0	60.4634	0	0	0	66.1681	90.6886
		240	1100.1	0	21.5172	0	19.333	37.076	0	0	0	91.111	73.3594	0	50.4551	0	0	0	0	0	0	0	0	0	109.989	0	95.8893	0	183.894	0	0	65.7586	0	0	0	26.983	0	0	0	26.1318	19.2971
		241	1103.96	0	0	0	0	47.9783	0	0	0	79.6243	100.515	0	29.8283	0	0	0	0	0	0	0	0	0	52.2669	0	52.7537	31.6659	113.806	0	29.3692	0	0	0	0	66.0827	0	0	0	45.1085	53.4288
		242	1107.82	0	0	29.0758	0	64.8249	0	0	0	57.0377	42.6965	0	42.5955	0	0	0	0	0	0	0	0	0	37.0682	0	81.0596	0	108.153	0	18.5896	0	0	0	0	27.3119	0	0	0	104.678	48.0971
		243	1111.68	0	0	0	0	72.9596	26.2487	0	0	82.4191	133.987	0	23.9665	0	0	0	0	0	0	0	0	0	38.1789	0	0	0	124.916	0	48.402	0	0	0	0	37.0369	0	0	0	49.5621	51.7108
		244	1115.54	0	0	0	0	20.9998	29.2257	0	0	47.9151	75.9489	0	17.1078	0	0	0	0	0	0	0	0	0	52.358	0	23.2518	0	121.97	0	0	0	0	0	0	0	0	0	0	0	75.0608
		245	1119.4	0	0	0	0	34.0792	0	0	0	73.7443	85.0473	0	19.3606	0	0	0	0	0	0	0	0	0	0	0	31.6314	19.0592	128.616	0	0	0	0	0	0	0	0	0	0	27.7969	116.032
		246	1123.26	0	0	0	0	0	0	0	0	59.2159	65.2373	0	0	0	0	0	0	0	0	0	0	0	0	0	43.2999	22.2005	117.676	0	0	0	0	0	0	47.7427	0	0	0	67.226	46.9471
		247	1127.12	0	0	0	0	0	25.8756	0	0	68.6415	76.2872	18.5828	0	0	0	0	0	0	0	0	0	0	36.1137	0	44.3651	0	150.98	0	17.9554	0	0	0	0	38.3888	0	0	0	61.3384	0
		248	1130.98	0	0	0	18.69	78.1719	0	0	0	105.725	54.062	0	0	0	0	0	0	0	18.6757	0	0	0	25.6539	0	45.9797	0	160.948	0	51.0137	16.0068	0	0	0	57.0302	0	0	0	65.9514	52.0076
		249	1134.84	0	21.5725	0	0	70.1269	0	0	0	58.3624	27.5064	0	0	0	0	0	0	0	19.6924	0	0	0	43.5287	0	45.887	0	184.896	0	35.5518	0	0	0	0	23.4022	0	0	0	51.6722	35.7863
		250	1138.7	0	0	18.7345	0	50.6037	0	0	0	101.01	18.3981	0	22.8262	0	0	0	0	0	0	0	0	0	35.5709	0	51.5748	0	125.047	0	42.4032	0	0	0	0	23.0178	0	0	0	0	81.3751
		251	1142.56	0	0	0	0	35.9377	0	0	0	48.8651	102.887	0	0	0	0	0	0	0	0	0	0	0	0	0	46.7744	0	110.425	0	33.7487	0	0	0	0	22.2689	0	0	0	0	33.6304
		252	1146.42	0	0	40.404	0	86.9673	0	0	0	0	139.266	0	28.5131	0	0	0	0	0	0	0	0	0	43.2014	0	35.9099	0	141.691	0	0	18.087	0	0	0	32.5615	0	0	0	19.7989	66.3465
		253	1150.28	0	0	0	0	47.0532	0	0	0	39.1262	101.352	0	0	0	0	0	0	0	0	0	0	0	0	0	0	0	110.115	0	0	0	0	0	0	21.9947	0	0	0	17.2578	63.7615
		254	1154.14	0	0	76.2147	0	107.578	0	0	0	0	179.036	0	35.8953	0	0	15.9843	0	0	0	0	0	0	24.9379	0	20.5356	0	106.338	0	93.347	0	0	0	0	0	0	0	0	0	60.6093
		255	1158	0	0	0	0	88.8561	0	0	0	50.1328	129.248	0	28.4879	0	0	0	0	27.1088	0	0	0	0	0	0	46.0998	0	150.695	0	0	0	0	0	0	29.8226	0	0	0	57.8461	91.9619
		256	1161.86	0	0	38.2693	0	98.2178	0	0	0	48.9877	138.081	0	0	0	55.0193	0	0	0	0	0	0	0	0	0	58.8457	0	91.718	0	92.8084	0	15.9626	0	0	36.3792	0	0	21.7214	0	93.3211
		257	1165.72	0	33.2953	0	24.6537	92.7497	0	0	0	65.7541	157.483	0	0	0	0	0	0	0	0	0	0	0	34.1191	0	59.5221	0	139.468	0	42.9164	0	0	0	0	0	31.7942	0	0	0	78.4269
		258	1169.58	0	20.7456	0	0	94.7331	0	0	0	66.4204	104.276	0	43.7896	0	41.8934	0	0	0	0	0	0	0	28.2061	0	67.8965	0	95.7178	0	25.5668	0	0	0	0	0	0	0	0	0	0
		259	1173.44	0	41.3513	45.2037	0	41.3167	0	0	0	18.3385	99.6233	0	0	0	0	0	0	0	0	0	0	0	62.9608	0	46.2826	0	128.719	0	41.5397	0	0	0	0	0	0	0	0	0	44.6561
		260	1177.3	0	53.6902	27.4136	0	115.372	0	0	0	66.8262	70.9647	0	24.8906	0	25.5485	0	0	0	0	0	0	0	24.4034	0	38.5408	0	95.3798	0	33.7054	0	23.3272	0	0	0	0	0	0	0	40.3996
		261	1181.16	0	0	81.3187	0	57.6993	0	0	0	50.8342	118.686	0	0	0	0	0	0	0	0	0	0	21.9962	0	0	54.6686	0	57.4757	20.3011	0	0	0	0	0	0	0	0	0	0	0
		262	1185.02	0	0	46.5248	0	81.8112	0	0	0	0	66.9949	0	0	0	57.8937	17.5132	0	25.794	0	0	0	0	0	0	100.962	0	116.601	0	25.2209	0	0	0	0	0	0	0	0	0	70.6077
		263	1188.88	0	51.5338	50.1999	0	72.2446	0	0	0	75.3065	92.8648	0	50.6297	0	0	0	0	0	0	34.285	0	0	0	0	0	0	88.2852	23.3566	0	0	0	0	0	0	0	0	0	0	35.3683
		264	1192.74	0	49.666	0	0	54.2164	0	0	0	31.8557	93.1949	0	28.8697	0	41.8313	0	0	0	0	0	21.2954	0	0	0	70.3368	0	119.772	37.1595	40.5186	0	0	0	0	0	38.282	0	0	19.7874	59.0517
		265	1196.6	0	100.986	30.6961	0	46.5402	0	0	20.1354	0	133.872	0	0	0	0	0	0	0	0	0	0	0	17.674	0	41.4963	0	76.5745	40.5472	0	0	0	0	0	0	0	0	0	0	47.289
		266	1200.46	0	85.1668	56.8758	0	69.2121	0	0	0	34.2669	54.5322	0	0	0	0	0	0	58.3499	0	0	0	0	0	0	43.3585	0	79.8605	0	0	0	31.6133	0	0	0	19.5174	0	0	0	79.8838
		267	1204.32	0	64.4458	0	0	53.9804	0	0	0	0	139.984	0	55.5358	0	29.3976	0	0	0	0	0	0	0	16.6812	0	46.0843	0	71.9135	0	0	0	0	0	0	0	0	0	0	0	21.2188
		268	1208.18	0	87.7233	90.5063	0	114.454	0	0	0	0	55.0909	0	21.2952	0	18.4633	39.8789	0	28.5416	0	0	0	0	0	0	51.1578	0	136.852	0	53.9294	0	27.7761	0	0	0	36.0823	0	0	22.8422	58.879
		269	1212.04	0	123.277	0	0	68.0942	0	0	0	0	113.955	0	63.7375	28.7026	0	0	0	0	0	0	31.6884	0	0	0	18.4964	0	137.05	0	0	0	0	34.9057	0	0	42.109	0	0	0	33.5015
		270	1215.9	19.316	92.5682	42.8286	0	58.9097	0	0	0	0	152.52	16.1886	39.4141	0	0	0	0	0	0	0	28.6077	0	0	0	31.3153	0	107.575	0	0	0	0	0	21.5564	16.5869	0	0	0	0	55.4395
		271	1219.76	0	71.7504	55.0059	23.1304	25.3154	0	0	0	0	95.4075	0	46.0995	0	0	0	0	0	0	0	19.6565	0	0	0	38.9191	0	98.2466	23.9373	48.3562	0	49.5557	0	45.5894	0	23.9571	0	0	0	105.786
		272	1223.62	0	139.502	41.8606	0	51.8053	0	0	0	0	86.0345	0	55.1747	0	0	0	0	0	0	0	0	0	0	0	25.0068	0	115.338	0	0	0	18.9943	0	23.6805	0	47.4067	0	0	0	90.2837
		273	1227.48	0	119.017	20.915	0	44.4614	0	0	0	0	156.051	0	98.7275	0	0	0	0	0	0	0	22.3908	0	0	0	59.4178	0	121.089	0	39.505	0	41.6633	0	72.2058	0	47.3704	0	0	0	77.0149
		274	1231.34	0	99.5224	0	34.056	45.1711	0	0	26.5488	23.6815	169.448	0	59.2147	0	0	0	0	0	0	0	30.6912	0	0	0	36.074	0	141.732	0	37.518	0	55.4939	0	45.8555	0	0	0	25.1255	0	64.2948
		275	1235.2	0	44.8339	32.7576	0	43.5767	0	0	0	0	71.764	0	49.5842	0	0	0	0	0	0	0	65.3227	0	0	0	36.7615	0	124.347	0	0	0	0	0	44.4216	0	0	0	22.9771	0	65.7085
		276	1239.06	0	124.433	18.8717	0	66.9055	0	0	0	0	79.005	0	93.3214	24.4598	0	0	0	0	0	0	63.6135	0	0	0	41.9925	0	118.135	0	47.8502	0	0	0	71.4951	19.3212	0	0	26.501	0	55.6094
		277	1242.92	0	27.0451	0	0	41.3889	0	0	0	0	76.4534	0	84.1732	20.1184	0	0	0	0	0	0	87.7764	0	0	0	19.7864	0	67.6301	0	0	0	0	0	30.3467	30.126	0	0	33.2718	0	0
		278	1246.78	0	49.7497	31.2095	17.7485	57.593	0	0	0	0	97.3147	0	69.7281	0	0	0	0	0	0	0	37.4321	0	0	0	0	0	60.9842	0	27.9528	0	0	0	86.952	21.0462	0	0	0	0	67.9539
		279	1250.64	0	112.957	0	0	92.1534	0	0	0	0	114.831	0	60.6112	19.856	0	0	27.0079	0	0	0	0	0	21.7511	0	0	0	72.638	0	44.5287	0	0	0	55.6133	0	24.4037	0	27.0065	0	71.8051
		280	1254.5	0	57.288	0	0	97.7495	0	0	0	0	118.136	0	0	38.2307	0	0	0	0	15.2845	0	19.1806	0	0	0	0	0	85.0706	0	0	0	0	0	60.392	27.643	0	0	49.9487	0	52.7445
		281	1258.36	0	80.1964	28.3501	0	39.942	0	0	0	0	112.176	0	91.171	56.4075	0	0	0	0	0	0	29.8936	0	0	0	0	0	54.6285	0	0	0	0	0	0	34.4112	0	0	35.3689	0	34.0441
		282	1262.22	0	97.1408	28.2524	0	63.3351	0	0	0	0	0	0	55.8207	0	0	0	0	0	0	0	0	0	0	0	0	0	61.9829	0	0	0	0	0	53.8108	0	0	0	0	0	63.9977
		283	1266.08	0	114.097	22.7544	0	84.7115	0	19.2413	30.8071	0	136.113	0	41.5439	0	0	0	0	0	0	0	24.173	0	0	0	0	0	21.9535	0	40.5815	0	18.3107	0	0	45.7666	24.4322	0	0	0	0
		284	1269.94	0	70.4619	53.8563	0	82.0256	24.5503	0	0	0	111.808	0	40.6883	0	0	0	0	0	0	0	0	0	0	0	0	0	65.2027	0	0	0	0	0	108.82	27.3561	0	0	84.3112	0	46.9101
		285	1273.8	0	126.909	0	0	52.4521	40.5374	0	0	0	142.046	0	47.4429	16.9605	0	0	18.1325	0	0	0	0	0	0	0	0	0	47.677	0	39.0235	15.9544	0	0	104.253	78.4397	0	0	37.0795	0	73.1886
		286	1277.66	0	101.547	0	0	103.923	31.2072	20.2675	0	0	52.4741	18.969	94.0415	0	0	0	0	0	0	0	28.4294	0	0	0	0	0	39.7404	0	0	0	26.2388	0	80.9615	0	0	0	68.4729	0	37.9923
		287	1281.52	0	96.9708	39.4329	0	69.6482	0	0	0	0	77.5261	0	74.1235	0	0	0	0	0	0	0	0	0	0	0	0	20.8447	51.4115	0	29.7778	0	0	0	66.4538	48.7904	0	0	52.1362	0	0
		288	1285.38	0	81.2447	0	0	29.4408	0	0	22.7828	0	104.27	19.089	51.5134	0	0	0	0	0	0	0	0	0	0	0	0	0	41.7413	0	0	0	0	0	68.8705	0	0	0	32.8236	0	22.3678
		289	1289.24	0	92.0945	37.0813	0	58.3002	23.3363	0	41.4528	0	69.1156	0	82.0918	0	0	0	0	0	0	0	22.4485	0	0	0	0	0	68.0085	0	0	0	0	0	82.9766	20.4794	0	0	55.0651	0	39.8144
		290	1293.1	0	91.2274	0	0	53.9673	0	0	20.5431	20.374	0	0	37.2225	0	0	0	0	0	0	0	0	0	0	0	0	0	96.9852	0	0	0	0	0	61.4143	31.2447	0	0	49.9081	0	26.0459
		291	1296.96	0	91.3127	48.5603	0	47.7503	0	0	22.6776	0	33.4265	0	30.7521	0	0	0	0	0	0	0	0	0	0	0	0	37.757	95.8405	0	0	0	0	0	44.5372	44.9486	0	0	40.1361	0	0
		292	1300.82	0	83.2049	0	0	29.4845	52.3666	0	40.0752	0	28.0568	0	67.166	0	0	0	0	0	0	0	0	0	0	0	0	0	78.0466	0	0	0	0	0	42.1802	47.6177	0	0	78.1512	0	0
		293	1304.68	0	109.581	0	0	37.7643	51.6857	30.7742	51.3627	0	22.4552	17.9656	0	0	0	0	0	0	0	0	0	0	0	23.3613	0	55.0055	91.0126	0	0	0	0	0	59.9292	43.3043	0	0	38.3685	0	21.1483
		294	1308.54	0	70.6175	0	0	25.7331	63.4579	0	82.9721	0	39.8207	0	21.2676	0	0	0	30.8395	0	0	0	0	0	0	0	0	0	28.8657	0	0	0	0	0	20.4125	0	0	0	67.9168	0	0
		295	1312.4	0	45.1431	0	0	40.6062	98.7533	17.8477	72.4353	20.957	40.4108	0	0	0	0	0	22.0967	0	0	0	0	0	0	0	0	22.8735	103.667	0	0	0	0	0	32.0454	40.3279	0	29.9829	97.2178	0	0
		296	1316.26	0	76.9691	0	0	100.627	54.5292	0	45.8632	0	36.9793	0	60.9976	0	0	0	22.985	0	0	0	33.6126	0	0	0	0	54.9357	79.587	0	0	0	0	0	46.7881	0	0	18.0395	54.6142	0	0
		297	1320.12	0	52.9003	33.4056	0	25.8404	0	33.42	31.5362	0	0	0	0	0	0	0	0	0	0	0	0	0	0	0	0	0	102.948	0	0	0	35.1045	0	89.5302	63.0283	0	46.2206	100.186	0	0
		298	1323.98	0	0	27.1734	0	20.7537	93.4015	21.6091	27.4657	0	0	0	56.5598	27.3049	0	0	26.3389	26.2749	0	0	0	0	0	0	0	0	113.004	0	0	0	0	0	0	0	0	0	70.5478	20.9721	0
		299	1327.84	0	0	0	0	67.3567	70.7664	0	66.5363	0	19.6796	0	0	0	0	0	43.4642	0	0	0	0	0	0	0	0	0	136.989	0	0	0	0	19.0755	0	23.4542	0	39.8377	64.2096	0	0
		300	1331.7	0	0	0	0	47.0111	85.8293	0	60.1723	0	0	0	0	0	20.0081	0	0	0	0	0	23.676	0	0	0	0	0	88.9956	0	21.4272	0	0	0	0	0	0	37.963	50.3611	0	0
		301	1335.56	0	35.5975	0	0	17.9668	30.2311	38.8292	0	0	18.7733	0	20.5444	24.634	0	0	0	0	0	0	23.9201	0	0	0	26.3225	0	119.037	0	0	0	0	0	48.0111	0	41.9496	35.4682	43.9448	0	0
		302	1339.42	0	0	0	0	50.9596	95.841	0	73.4098	0	0	0	0	34.5275	0	0	85.3128	0	0	0	0	0	0	0	0	0	125.819	0	0	0	0	0	0	36.4979	0	0	79.592	0	0
		303	1343.28	0	27.1392	39.2979	0	0	61.0891	0	63.1206	0	0	0	0	24.8027	0	0	28.0505	0	0	0	0	0	0	0	0	0	115.439	0	0	0	0	0	0	0	0	0	54.8361	0	0
		304	1347.14	0	26.7794	0	0	0	76.0829	30.6996	57.6491	0	20.3385	0	0	0	0	0	0	0	0	32.4787	0	0	0	0	0	47.9245	107.705	0	0	0	0	0	41.8317	37.3889	0	0	87.1493	0	0
		305	1351	0	37.8211	23.6802	0	20.1475	87.2967	0	0	0	20.9824	0	0	45.0835	0	0	80.0292	23.7142	0	0	0	0	0	0	0	69.3062	105.048	0	0	0	0	0	24.7773	29.7656	0	24.0099	89.6976	0	0
		306	1354.86	0	0	0	62.1193	59.9569	34.1775	0	64.0272	0	26.308	0	32.8189	0	0	0	0	0	0	0	0	0	0	0	0	0	137.713	0	0	0	0	0	31.5018	0	0	18.1571	108.319	0	43.9161
		307	1358.72	0	0	0	35.5318	53.1491	113.182	18.5409	61.7918	0	0	0	0	0	0	0	52.1949	0	0	0	0	0	0	0	0	0	118.663	0	0	0	0	0	31.8903	0	0	28.6973	58.2633	0	0
		308	1362.58	0	0	0	30.7378	36.6374	112.636	59.5803	32.1954	0	0	0	0	0	0	0	0	0	0	0	34.9083	0	0	37.2681	0	23.37	96.9351	0	0	0	0	0	0	0	0	20.0921	143.584	0	0
		309	1366.44	0	0	0	0	67.4402	63.8909	0	0	0	0	0	0	0	0	0	39.1928	0	0	0	35.2495	0	0	19.7942	0	0	102.811	0	0	0	0	0	0	0	73.899	31.2363	101.051	0	0
		310	1370.3	0	0	0	27.7033	25.2734	118.703	0	23.041	0	36.1623	0	0	56.8439	0	0	50.3283	30.5425	0	0	0	0	0	0	0	49.5929	161.196	0	0	0	0	0	71.3783	0	0	0	121.04	0	0
		311	1374.16	0	0	0	0	18.1224	98.0277	29.9766	36.9388	0	32.2513	0	0	0	0	0	0	20.8388	0	0	0	0	19.8457	0	0	0	96.1653	0	0	0	0	0	19.113	0	27.0863	46.5571	185.863	0	0
		312	1378.02	0	0	0	29.992	27.4275	120.792	0	50.0152	0	0	0	19.0045	0	0	0	0	0	0	0	0	0	0	0	0	28.4785	115.5	0	0	0	0	0	0	0	0	0	165.445	0	33.2673
		313	1381.88	0	0	0	25.0585	47.1687	74.867	0	20.872	0	0	0	0	0	0	0	0	0	0	0	0	0	0	0	0	59.5855	107.779	0	0	0	0	0	35.2148	0	33.6788	0	156.464	0	0
		314	1385.74	0	0	0	0	0	80.7588	0	0	0	38.2556	0	0	42.1768	0	0	0	27.7503	0	0	0	0	0	0	0	67.9545	91.8508	0	0	0	0	0	18.3981	0	0	0	101.518	0	0
		315	1389.6	0	0	0	28.0731	43.7777	52.704	0	65.5748	21.7834	0	0	0	0	0	0	0	0	0	0	0	0	0	0	0	0	66.2706	0	0	0	0	0	0	0	23.6269	0	154.498	33.2955	0
		316	1393.46	0	0	0	43.9844	0	136.6	0	43.92	0	0	0	44.2627	25.3463	0	0	0	0	0	0	19.2476	0	0	39.4189	0	50.7538	127.259	0	0	0	0	0	0	0	0	0	80.8951	0	0
		317	1397.32	0	0	0	0	51.645	54.7622	0	0	0	0	0	0	26.6086	0	0	0	22.1848	0	0	49.1793	0	0	0	0	0	97.3522	0	0	0	0	0	38.2316	0	0	0	180.705	0	0
		318	1401.18	0	0	24.7299	0	0	122.569	0	35.7507	0	0	0	0	60.5706	0	0	0	38.7185	19.2774	0	31.5014	0	0	0	54.1623	0	122.268	0	0	0	21.7205	0	0	0	70.0982	0	166.24	0	0
		319	1405.04	0	0	0	0	0	119.565	0	20.0611	0	0	0	0	0	0	0	61.2523	0	0	0	0	0	0	0	0	23.2212	144.924	0	0	0	0	0	0	0	0	0	137.884	0	0
		320	1408.9	0	0	0	30.9117	23.9387	48.0288	0	0	0	0	0	0	43.438	0	0	32.2634	0	0	0	48.5588	0	0	0	0	0	133.059	0	0	0	0	0	25.8042	0	0	0	170.595	0	0
		321	1412.76	0	0	0	25.1193	0	77.8416	0	0	0	0	0	0	0	0	0	31.5868	0	0	0	0	0	0	27.8274	0	0	69.9899	0	0	0	0	0	38.2635	0	36.7771	0	124.321	0	0
		322	1416.62	0	0	23.4966	23.7724	0	63.8654	0	0	0	0	0	0	0	0	0	0	0	0	0	0	0	0	0	28.8554	0	156.061	0	0	0	46.0412	0	0	0	0	0	116.052	16.7292	0
		323	1420.48	0	0	0	37.243	0	112.718	0	0	0	0	0	0	0	0	0	0	0	0	0	0	0	0	0	37.1598	38.2829	96.4652	0	0	0	0	0	0	0	0	0	124.709	0	0
		324	1424.34	0	0	0	0	0	132.377	0	0	19.8765	0	0	0	0	0	0	0	63.7969	0	0	25.2323	0	0	0	97.3672	83.1274	103.072	0	0	0	0	0	0	0	45.8179	0	112.532	0	0
		325	1428.2	0	0	25.733	27.3141	0	123.139	0	0	0	0	0	0	41.372	0	0	31.5567	0	0	0	0	0	0	0	0	0	52.993	25.999	0	0	0	0	0	0	34.9721	0	150.365	0	0
		326	1432.06	0	0	0	53.4902	0	110.06	0	18.8612	21.9922	0	0	39.8133	0	0	23.3381	49.7324	0	0	0	27.0978	0	0	0	0	32.1339	79.5164	0	0	0	0	0	0	0	25.9858	0	133.139	0	0
		327	1435.92	0	0	0	0	0	82.8188	0	0	0	0	0	0	0	0	51.8909	63.119	34.5682	0	0	0	0	0	0	46.1546	36.1905	126.22	0	0	0	0	0	0	20.9576	24.5364	0	118.201	0	0
		328	1439.78	0	0	53.0018	81.9022	0	100.933	0	0	0	0	0	39.0472	0	0	0	72.3965	0	0	0	0	0	0	0	51.1592	31.3086	135.603	0	0	0	0	0	0	0	0	0	212.134	0	0
		329	1443.64	0	0	26.2527	37.6583	0	102.753	0	0	0	0	0	55.5854	0	0	0	29.1571	41.1654	0	0	0	0	0	0	19.4074	0	57.6227	0	0	0	0	0	0	0	20.6204	0	107.693	0	0
		330	1447.5	0	0	0	0	0	84.7926	0	0	0	0	0	0	0	0	49.5554	23.4301	32.246	0	0	35.5528	0	0	0	82.0732	18.4193	100.406	32.6035	0	0	0	0	0	0	30.3483	0	121.76	0	0
		331	1451.36	20.1429	0	39.0635	0	0	112.361	0	0	0	0	0	44.3141	21.7345	0	0	61.6527	53.2259	0	0	0	0	0	0	28.8268	18.901	101.531	0	0	0	0	0	0	0	0	0	79.367	0	0
		332	1455.22	0	0	0	67.9747	0	120.051	0	0	25.6492	0	0	67.91	0	0	0	0	0	0	0	42.3302	0	0	0	37.6361	0	136.659	0	0	0	0	0	0	0	51.9501	0	143.104	0	0
		333	1459.08	0	20.1653	0	0	0	118.063	0	0	0	0	0	41.1812	0	0	0	0	0	0	0	24.1722	0	0	0	0	37.562	109.115	31.736	0	0	0	0	0	0	45.9191	0	109.643	0	0
		334	1462.94	24.0782	0	19.3269	77.661	0	62.0184	0	0	0	0	0	34.1123	0	0	27.3407	24.8446	47.7558	0	0	30.7162	0	0	0	0	51.2131	68.9374	0	0	0	0	0	28.9075	0	27.8689	0	127.398	0	0
		335	1466.8	0	0	0	63.5441	0	79.1843	0	0	0	0	0	57.6765	0	0	51.01	62.9879	26.4877	0	0	0	0	0	0	41.671	31.0402	117.253	57.3014	0	35.9746	0	0	0	0	24.0142	0	165.057	0	0
		336	1470.66	0	0	27.6596	27.7995	0	57.0741	0	20.9251	0	0	0	0	0	0	23.3123	63.8215	39.752	0	0	57.7648	0	0	0	83.316	0	83.551	0	0	0	0	0	0	0	60.5337	0	122.772	0	0
		337	1474.52	0	0	23.021	0	0	89.1241	0	0	0	0	0	40.9159	0	0	46.6634	71.2969	40.6535	0	0	0	0	0	0	0	39.3004	119.337	31.5223	0	0	0	0	18.0599	0	40.0619	0	81.5724	0	34.2429
		338	1478.38	0	0	28.7775	26.2199	0	120.827	0	0	0	0	0	0	0	0	0	106.78	0	0	0	32.5736	0	0	0	71.3928	0	102.319	64.7714	0	0	0	0	0	0	30.1678	0	101.603	0	59.689
		339	1482.24	0	0	52.7831	56.1583	0	66.3669	0	0	0	0	0	0	0	0	87.6652	124.331	34.6677	0	0	0	0	15.7297	0	71.5357	0	53.2048	0	0	22.1898	0	0	0	0	0	0	87.2358	31.7843	0
		340	1486.1	52.1951	19.052	52.7271	20.4635	0	76.4309	0	0	0	22.5711	0	0	0	0	0	83.2842	0	0	0	0	0	0	0	91.3473	20.4518	95.5357	29.8229	0	15.0911	0	0	0	0	52.6868	0	97.0642	0	0
		341	1489.96	44.8751	0	0	0	0	87.9007	0	0	0	21.069	0	0	0	0	47.8244	48.172	63.67	0	0	34.6789	0	0	0	46.7513	0	96.5046	0	0	0	0	0	22.8059	0	58.9975	0	27.3014	0	23.1967
		342	1493.82	0	0	54.4049	33.51	0	91.7235	0	0	0	0	0	0	0	0	0	140.878	28.469	0	0	0	0	0	0	95.1447	0	81.3523	0	0	41.8788	19.6372	0	0	0	115.885	0	33.3085	0	0
		343	1497.68	0	0	0	0	0	102.212	0	0	0	40.5604	0	18.5896	0	0	41.0676	78.4576	38.7685	0	0	41.3125	0	0	0	107.609	0	36.1124	0	0	36.8417	0	0	0	26.772	68.362	0	99.2721	0	17.8479
		344	1501.54	23.5374	20.09	25.8018	46.5466	0	98.942	0	0	0	0	0	0	0	0	65.0893	99.2368	0	0	0	0	22.5725	0	0	56.854	0	42.1925	0	0	52.5983	18.026	0	22.2906	0	82.4622	0	30.1734	30.9371	34.2733
		345	1505.4	25.3416	0	0	22.8192	0	86.5546	0	0	22.6872	0	0	0	0	0	34.4997	101.881	0	0	0	0	0	0	0	69.4079	0	50.9434	0	0	65.3457	0	0	29.0861	0	44.1228	0	43.2	0	66.8891
		346	1509.26	81.3018	0	0	50.1322	0	127.989	0	0	0	41.0876	0	0	0	0	42.7871	112.409	0	0	0	0	0	0	0	74.4943	0	51.4898	0	0	31.5487	0	0	20.3316	0	96.2126	0	33.5246	0	0
		347	1513.12	48.5125	0	34.4878	60.2509	0	124.628	0	0	0	0	0	0	0	0	47.6513	134.914	43.9403	0	0	32.8308	0	0	0	34.1758	0	68.1786	20.104	0	48.4419	43.32	0	79.3566	0	46.1151	0	0	33.633	0
		348	1516.98	71.374	32.5598	0	62.3549	0	88.3043	0	0	0	59.9974	0	0	0	0	49.3495	96.4695	0	0	0	63.0721	17.0369	28.2726	0	116.306	0	71.9214	0	0	114.453	0	0	77.2831	0	86.5787	24.602	50.9855	21.3556	40.4688
		349	1520.84	75.0446	31.4746	49.2863	52.1099	0	56.9849	0	0	0	0	42.1381	18.5406	0	0	52.3487	155.933	31.6818	0	0	0	0	0	0	67.7395	0	28.675	0	0	67.5443	0	0	0	0	57.4789	0	28.4908	0	41.6253
		350	1524.7	40.5858	0	0	38.3514	0	60.0401	0	0	0	62.0459	0	0	0	0	36.6289	94.3045	0	0	0	37.1224	0	0	0	140.306	0	123.372	0	0	90.8057	0	0	72.901	0	63.9898	0	0	0	31.4965
		351	1528.56	0	0	20.6054	65.3466	0	67.3429	0	0	0	54.0202	0	0	0	0	57.6435	136.276	35.0711	0	0	49.8168	25.528	0	0	104.25	0	46.2493	23.351	0	43.302	0	0	32.9801	0	44.6648	0	22.249	28.5667	0
		352	1532.42	80.2553	65.8266	0	0	0	21.309	0	0	0	88.1932	0	0	0	0	0	187.533	0	0	0	0	0	0	0	96.6795	0	0	0	0	28.745	0	0	39.1105	24.4576	57.8255	0	0	40.6689	0
		353	1536.28	60.847	39.8943	0	0	0	77.8259	0	0	0	57.7615	0	0	0	0	0	122.598	0	0	0	0	0	0	0	90.9839	23.3312	31.7674	0	45.5895	31.0469	0	0	28.8573	27.735	28.23	0	0	70.495	26.5107
		354	1540.14	36.422	32.2059	0	27.6063	0	60.347	0	0	0	43.3239	0	0	0	0	59.1722	93.3985	0	0	0	0	0	0	0	80.3987	91.3905	73.7082	18.6025	27.7122	46.6621	17.3949	0	93.486	0	68.0379	0	0	54.9939	0
		355	1544	60.6857	32.0181	0	0	0	0	0	0	0	37.8384	0	0	0	0	0	148.874	38.7507	0	0	56.7925	23.0733	0	0	119.655	110.869	79.2399	27.9936	0	98.4321	0	0	22.2407	20.0009	53.7202	0	0	0	34.438
		356	1547.86	40.5756	60.1285	0	40.3229	0	29.0415	0	0	0	30.6153	0	0	0	0	58.4018	52.138	0	0	0	56.8648	0	24.1209	0	92.6822	92.9732	63.6176	24.5885	0	0	38.1776	0	34.4432	47.3613	95.4211	0	16.4551	81.1045	0
		357	1551.72	53.0513	78.8187	29.4605	29.03	0	0	0	0	0	111.768	0	0	0	0	54.6681	123.806	0	0	0	26.7107	0	0	0	56.14	35.4157	72.7896	0	36.7302	75.5894	0	0	31.2356	43.5126	0	0	0	40.5632	27.9426
		358	1555.58	145.944	25.4449	0	58.2881	0	46.6931	20.5691	0	0	114.838	0	0	0	0	38.2653	155.349	0	0	0	22.1991	0	69.0134	0	117.462	61.5167	41.386	0	59.051	24.8205	56.289	0	32.2289	0	0	0	0	66.3166	52.8366
		359	1559.44	59.7142	47.0567	0	59.81	0	27.9564	0	0	0	66.6515	16.7875	0	0	0	47.9528	160.627	25.7102	0	0	0	0	26.1499	0	136.793	99.6279	19.9878	0	0	87.0985	0	0	92.4746	36.919	35.7342	0	0	41.7957	36.3417
		360	1563.3	0	85.7801	0	0	0	28.1	0	0	0	36.4786	0	0	0	0	51.1335	94.9538	0	0	22.8988	37.2373	0	0	0	108.631	19.6857	32.903	0	0	87.0026	0	0	95.7062	43.4888	73.1676	0	0	105.9	104.875
		361	1567.16	84.8283	30.6225	0	40.5913	0	0	0	0	0	64.7922	0	0	0	0	48.567	136.321	21.862	0	0	37.4642	0	27.7799	0	144.675	83.058	0	33.5471	0	44.4941	22.5968	0	92.5874	21.4234	76.4699	0	38.2437	67.772	22.9438
		362	1571.02	68.4634	28.5129	0	44.3935	0	0	0	0	0	100.634	0	20.8715	0	0	30.7845	48.745	0	0	0	75.474	0	0	0	77.4898	34.2408	25.7443	0	21.13	26.9443	25.8872	0	101.465	57.2107	0	0	0	81.5856	61.4921
		363	1574.88	23.2183	83.4698	49.2174	0	0	0	0	0	0	67.9525	0	0	0	0	45.376	141.599	0	0	23.8633	102.961	0	18.8995	0	97.0945	80.4957	46.9413	0	27.4272	40.8885	36.5551	0	51.6737	0	40.3034	0	0	38.5747	88.1443
		364	1578.74	0	55.8113	43.3335	0	0	0	0	0	0	63.011	0	0	0	0	114.562	89.474	0	0	0	48.9321	0	82.3283	0	91.1838	0	75.1612	0	0	26.1735	0	0	49.6811	59.4583	0	0	0	52.3555	106.941
		365	1582.6	80.4937	105.142	36.361	0	30.7607	33.405	0	0	0	52.4771	0	0	0	0	98.5708	59.8354	0	0	0	26.8262	0	65.3414	0	183.971	26.1266	30.1181	0	0	26.4487	0	0	78.1516	50.6271	0	0	0	26.6893	74.8941
		366	1586.46	46.2024	103.989	0	0	19.4512	0	0	0	0	85.8585	0	0	0	0	124.112	117.2	0	0	0	63.5111	0	43.1578	0	155.619	71.5055	17.2716	0	0	62.7471	0	0	52.9622	0	29.3729	0	0	52.9767	49.3577
		367	1590.32	68.2694	71.7288	54.8632	40.8698	0	0	0	0	0	91.477	0	0	0	0	99.8361	0	0	0	0	35.4321	0	67.8397	0	181.87	59.857	37.2451	0	0	91.2633	0	0	96.6889	31.0466	0	0	0	120.333	32.0548
		368	1594.18	72.6089	52.246	16.7701	0	0	0	0	0	0	106.083	0	0	0	0	79.8572	59.6567	32.8095	0	22.8153	80.8498	0	74.5316	0	0	0	67.0826	0	0	41.2323	0	0	154.462	34.3089	87.973	0	39.0623	49.4777	104.27
		369	1598.04	72.2194	101.913	61.6035	24.8912	0	0	0	0	0	104.843	0	0	0	0	122.515	80.8253	0	0	0	82.3387	0	59.1049	0	131.198	71.9838	42.8623	0	0	16.0338	0	0	81.6912	67.5382	25.4934	0	0	50.2382	100.364
		370	1601.9	0	87.7386	0	0	0	0	49.3065	0	0	130.326	0	0	0	0	128.572	120.871	24.4489	0	0	69.1422	0	50.171	0	155.61	28.1547	0	0	0	19.091	0	0	38.9005	57.484	48.6685	0	69.795	50.2111	127.356
		371	1605.76	51.827	62.0992	58.8802	0	0	0	0	0	0	128.883	0	0	0	0	97.9631	0	0	29.8566	0	98.6372	0	61.5062	0	112.764	76.297	47.0146	0	0	0	20.8769	0	39.6014	0	56.0057	0	0	44.2057	85.68
		372	1609.62	27.2302	91.5622	98.6144	0	0	28.0091	0	0	68.0804	77.3468	18.5849	0	0	0	77.4832	126.06	0	35.7782	0	144.781	25.5913	68.3839	0	127.723	47.9265	0	0	19.8356	19.102	37.6902	0	84.0857	53.6528	0	0	47.6703	42.2891	113.776
		373	1613.48	28.9779	61.5533	100.284	0	0	85.1669	0	0	33.4958	50.2611	0	0	0	0	73.076	77.9912	0	67.1254	0	103.611	0	53.0178	0	105.174	82.3714	0	0	0	46.5932	19.0902	0	95.0518	70.5012	20.4266	0	64.926	38.7072	67.1522
		374	1617.34	47.6706	54.6765	55.3648	0	0	17.6053	0	0	0	56.4715	0	0	0	0	99.335	59.3129	0	29.5514	0	0	0	85.604	0	138.921	33.1545	41.0761	0	0	49.5318	34.1244	0	86.4182	75.728	73.4628	0	0	42.7939	133.238
		375	1621.2	23.3978	83.3893	50.3688	0	0	27.2358	0	0	0	59.6913	0	0	0	0	38.6199	71.7055	0	38.5749	0	114.898	0	46.3459	0	112.895	0	0	0	0	38.4727	0	0	60.005	40.5689	55.0215	0	20.6806	68.8691	76.745
		376	1625.06	25.1977	0	88.24	0	0	25.3145	24.6471	0	49.6549	53.1435	0	0	0	0	70.5292	44.766	0	71.8426	0	116.023	0	70.4671	0	126.771	18.3227	0	0	0	71.8267	37.8324	0	25.308	52.4594	96.0246	0	56.2541	49.3274	121.921
		377	1628.92	0	45.6769	89.6715	0	49.8691	76.4897	0	0	0	107.097	0	0	0	0	60.596	37.6058	0	46.0088	0	25.842	0	41.1314	0	158.833	27.1233	0	0	0	42.4053	39.4592	0	46.7928	50.4129	64.2812	0	49.3699	54.3105	97.3792
		378	1632.78	0	82.3242	0	0	0	104.099	38.7479	0	0	23.7284	0	0	0	0	75.037	96.4962	0	38.4397	0	56.8471	0	105.338	0	143.44	25.825	0	0	0	38.0331	54.8148	0	25.8614	96.017	100.968	0	36.8888	105.193	111.971
		379	1636.64	0	29.5543	71.8177	0	0	79.6067	44.3059	0	0	95.7831	0	0	0	0	37.4793	174.503	0	62.0825	0	80.9621	0	84.5165	33.4914	95.0317	42.5297	0	0	0	23.2995	23.0081	0	59.4973	49.5929	65.7494	0	73.8091	0	119.859
		380	1640.5	0	43.2311	27.9774	20.4267	0	118.014	19.5451	0	61.1793	39.2799	0	0	0	0	56.2131	68.1224	0	22.2702	0	109.925	0	133.065	0	77.724	90.8613	39.1605	0	0	23.6834	30.4333	0	60.8519	49.7463	63.5716	0	64.7681	100.927	105.692
		381	1644.36	21.0354	50.9823	88.0286	0	0	115.147	43.3662	0	30.3432	84.8174	0	0	0	0	0	83.6351	0	0	25.382	94.1634	0	158.025	0	0	0	0	0	0	36.0003	41.2028	0	73.1895	58.6308	90.1808	0	32.4325	46.8137	85.4991
		382	1648.22	19.9233	84.3446	89.3483	0	0	70.7925	35.3586	0	0	84.3822	0	0	0	0	28.2774	73.7818	0	31.3778	0	96.9387	0	112.588	0	110.456	17.6806	0	0	0	19.013	62.4001	0	0	0	127.972	0	45.745	105.181	75.7517
		383	1652.08	0	101.076	96.7904	0	0	72.5023	0	0	0	119.535	0	0	0	0	72.4848	135.339	0	31.0383	0	118.462	0	80.6217	0	22.4279	19.5459	0	0	0	36.5191	56.1072	0	0	26.9845	99.6496	0	0	131.89	105.959
		384	1655.94	22.413	0	104.121	71.0155	0	104.048	21.3067	0	27.047	45.2366	0	0	25.0434	0	35.8078	53.3983	0	38.6849	0	82.3535	0	137.74	0	146.3	18.118	0	0	0	0	45.5653	0	0	33.0223	36.6426	0	57.4295	58.7038	67.0418
		385	1659.8	55.8448	73.9428	65.051	0	0	118.188	30.0562	0	0	63.6118	0	0	0	22.1852	52.596	57.0316	0	20.6782	0	114.431	0	160.489	0	136.256	23.2517	0	0	0	53.0742	47.9725	0	28.9777	42.6909	150.373	0	31.7009	0	77.5963
		386	1663.66	0	82.5059	32.5073	26.9459	0	126.792	59.4385	0	0	60.7207	0	0	0	0	58.3367	135.528	0	25.5246	21.0911	129.954	0	121.164	0	128.289	30.9962	28.3732	0	0	40.545	73.5357	0	28.3074	0	86.7992	0	31.6508	88.4809	77.3486
		387	1667.52	0	0	26.4409	0	0	161.719	41.1822	0	29.461	67.6561	0	0	0	0	0	121.585	0	56.2926	0	128.694	0	155.806	0	99.2315	0	18.7049	0	0	24.6286	48.7068	0	51.576	0	57.37	0	24.5934	100.741	87.0212
		388	1671.38	30.3548	53.343	34.9793	0	0	97.527	51.6316	0	0	56.7858	0	0	0	0	49.8817	89.3853	0	0	0	73.4092	0	198.88	0	60.5978	0	0	0	27.8254	63.8381	43.8448	0	0	0	117.076	0	0	113.804	45.0766
		389	1675.24	0	40.8712	28.6168	0	0	134.785	42.9388	0	0	85.7638	0	0	0	0	67.523	109.075	0	0	0	73.9298	0	169.459	0	26.8359	0	48.1837	0	0	0	36.7328	0	53.2149	0	109.811	0	0	29.4879	77.5602
		390	1679.1	0	53.6124	34.4135	0	0	156.283	56.4396	19.2234	0	75.9519	0	0	0	0	0	110.113	0	49.0814	0	18.8611	0	163.277	0	91.4876	0	103.899	0	0	0	24.8642	0	20.0537	71.9508	83.2046	0	0	41.8245	41.1739
		391	1682.96	0	19.8222	23.5183	0	0	61.2722	69.5903	0	0	50.6278	0	0	0	0	27.6213	87.6845	0	0	0	77.0816	0	196.241	0	48.8758	29.243	42.9168	0	38.8364	0	0	0	27.0963	0	116.814	0	0	77.3881	85.5024
		392	1686.82	0	42.867	0	0	0	95.2737	96.885	0	0	0	30.8473	0	0	0	23.3147	97.9171	0	0	0	147.136	0	170.446	0	72.3375	0	66.7646	0	0	38.0032	48.3203	0	0	28.6026	110.285	0	45.9268	114.773	41.2145
		393	1690.68	33.6118	49.6865	17.3478	0	0	45.2462	71.0911	0	0	77.1972	0	0	0	0	51.9275	73.1406	81.2825	27.6273	0	42.7986	0	180.713	0	0	0	0	0	0	73.5888	20.7125	0	43.0583	40.1502	81.4889	0	39.171	0	40.4926
		394	1694.54	0	51.8375	0	0	0	109.833	67.5377	0	0	60.0279	0	0	0	0	22.3434	95.6679	26.2581	25.745	0	66.4677	0	146.611	0	0	0	31.7774	0	0	55.257	54.011	0	0	25.1235	74.1359	0	49.0702	37.8995	23.9555
		395	1698.4	60.7373	0	28.288	0	0	89.9952	87.9838	0	0	49.3527	27.1919	0	0	0	36.7313	40.1495	0	53.0209	19.3203	112.493	0	148.326	0	67.9171	0	50.4904	0	0	26.4252	0	0	0	0	70.5883	0	0	0	80.5318
		396	1702.26	102.092	51.7236	0	22.4775	0	23.5398	146.628	0	0	0	0	0	25.1493	0	0	87.8095	0	71.8652	0	70.8263	0	129.108	0	31.5244	0	0	0	0	26.7201	38.14	0	0	0	83.4026	43.3727	56.3778	64.0139	0
		397	1706.12	46.4645	45.5157	0	0	0	59.0694	97.2675	0	0	68.8762	0	0	0	0	68.5053	46.743	0	48.2393	0	0	0	88.4636	0	26.0582	0	35.5944	0	0	23.6914	55.3834	0	0	0	74.3033	0	22.4811	86.8059	51.2567
		398	1709.98	73.6543	61.8591	0	0	0	0	79.1731	0	0	0	0	0	0	0	0	0	30.3359	38.5982	0	0	0	173.849	0	83.3192	0	29.3097	0	0	29.4889	24.0526	0	0	41.9511	70.0314	0	16.5225	0	27.8519
		399	1713.84	81.4463	68.9182	31.2077	0	0	43.2347	112.036	0	0	0	0	0	0	0	0	102.819	0	54.918	0	0	0	140.859	0	0	0	0	0	0	0	58.9394	0	0	36.517	0	0	0	45.5047	38.75
		400	1717.7	34.2371	91.9544	0	0	0	52.0858	41.0744	0	0	0	0	0	0	0	0	62.9393	0	19.9804	0	0	0	130.522	0	0	27.0311	42.5211	0	0	0	65.7252	0	0	0	27.4486	20.2246	0	0	0
		401	1721.56	66.5281	41.5711	0	0	0	23.5409	70.1686	0	20.294	0	0	0	0	0	0	42.5811	0	59.1275	0	23.592	0	122.857	0	0	0	52.7391	0	0	0	0	0	0	0	22.9671	26.4261	0	0	0
		402	1725.42	82.6656	56.1254	0	0	0	26.6756	37.062	0	0	0	46.3741	0	0	0	30.6452	79.0392	0	0	0	22.236	0	130.724	0	0	0	0	0	0	0	0	0	0	0	28.8107	22.7329	31.2324	0	20.8226
		403	1729.28	85.348	25.925	0	0	0	0	108.998	0	0	0	0	0	0	21.903	0	48.1848	0	49.307	0	22.3264	0	163.875	0	26.0154	0	0	20.0107	24.5322	18.3576	27.9063	0	0	0	107.542	50.4526	23.8413	0	0
		404	1733.14	75.4837	88.1621	0	0	0	0	49.4556	0	0	0	0	0	39.7902	0	31.0436	137.916	0	0	0	57.7496	0	177.8	0	0	0	0	0	0	0	0	0	0	0	73.7947	59.293	24.3934	0	0
		405	1737	137.423	39.6775	0	0	0	0	134.102	0	0	0	0	0	0	0	21.6063	58.4891	51.6154	52.6747	0	25.7024	0	144.92	0	0	0	24.408	0	0	0	0	0	0	0	64.3303	0	32.7183	0	25.3196
		406	1740.86	108.138	0	0	0	0	0	49.6774	0	0	0	0	42.0033	30.2835	0	0	0	0	48.3864	0	0	0	107.239	0	0	0	0	0	0	37.0131	0	0	0	24.2035	70.588	49.1004	0	0	66.7248
		407	1744.72	94.568	45.7266	0	21.6967	0	0	41.2854	0	0	0	0	0	47.2396	0	30.4383	75.0767	0	27.9003	0	0	0	174.387	0	0	0	0	0	0	29.9607	0	0	0	0	0	58.8157	0	0	0
		408	1748.58	97.891	30.0481	0	33.8274	0	0	74.1789	0	0	30.9271	36.1878	43.5755	56.0576	0	0	23.149	0	0	0	0	0	112.212	0	0	0	0	0	0	19.9625	0	0	0	0	82.3331	0	0	0	61.8417
		409	1752.44	138.946	0	0	0	0	53.4337	51.965	0	0	27.8012	0	0	35.7175	0	0	75.3263	0	40.5685	0	0	0	113.761	0	0	0	0	0	0	0	0	0	0	0	31.5572	40.9358	0	20.4008	0
		410	1756.3	110.85	78.1247	0	0	0	0	87.7605	0	0	29.7003	20.0762	26.6864	0	0	24.6383	28.2293	0	0	0	0	0	118.013	0	0	19.2552	0	0	0	0	0	0	0	0	34.6909	83.5465	0	0	65.188
		411	1760.16	164.5	32.2573	0	0	0	0	0	0	0	0	34.6394	0	30.2827	0	0	82.0683	0	18.6037	0	0	0	113.048	0	0	0	0	0	0	37.7275	0	0	0	0	44.0394	66.1351	0	20.229	20.2921
		412	1764.02	84.3638	59.7837	0	28.256	0	30.357	58.5662	0	25.4494	0	0	23.3248	46.3717	0	0	44.4118	0	58.5675	0	0	0	38.8717	0	0	0	0	0	0	43.4044	0	0	0	0	65.9489	0	0	0	24.5002
		413	1767.88	98.3473	19.4091	0	0	0	0	38.161	0	0	0	19.9718	35.4727	0	0	0	59.9389	0	0	0	0	0	91.7602	0	0	0	20.1722	0	35.7489	18.228	0	0	23.6393	0	115.295	43.2301	0	74.8612	25.8784
		414	1771.74	137.329	34.3837	0	55.3908	0	0	0	0	0	17.7085	0	24.4195	0	0	24.7491	41.7227	0	0	0	0	0	90.6936	0	0	26.5661	0	0	0	0	0	0	0	0	52.0413	28.3405	0	34.0544	83.8579
		415	1775.6	109.337	41.9762	0	18.9944	0	0	28.3881	0	0	0	0	23.3051	44.5823	0	0	81.0946	0	43.33	0	0	0	79.1525	0	39.9404	0	0	0	0	26.6991	0	0	0	0	73.651	30.3357	0	38.3354	72.1617
		416	1779.46	73.6877	80.2863	0	79.3756	0	0	30.3288	0	0	0	0	57.9885	34.3408	0	0	27.5372	0	0	0	0	0	117.622	0	34.5114	0	17.9714	0	70.6009	0	0	0	0	0	87.8997	66.8661	0	0	60.7884
		417	1783.32	176.816	108.745	0	21.6132	0	0	0	0	0	0	0	0	26.7912	0	0	93.1526	0	0	0	0	0	74.4038	0	37.7775	38.93	0	0	31.1117	0	0	0	0	0	40.1977	34.6382	0	0	36.1011
		418	1787.18	180.119	121.09	0	70.3497	0	0	24.6208	0	0	0	0	58.0157	25.5296	0	0	95.5236	0	0	0	0	0	57.7809	0	50.445	42.06	34.779	0	68.7257	0	0	0	0	0	54.9682	0	0	34.5433	55.1354
		419	1791.04	182.61	58.157	0	0	28.1158	24.2851	0	29.5776	0	0	0	0	42.4017	0	0	0	0	0	0	0	0	121.25	0	78.3032	0	0	0	71.8036	45.4222	0	0	0	0	27.6095	0	0	47.6067	73.94
		420	1794.9	134.353	102.246	0	31.7176	0	0	0	0	0	0	0	22.7462	43.8373	0	19.6711	72.0913	0	0	0	0	0	162.651	0	0	36.5571	18.2157	0	91.3524	19.4668	0	0	0	0	0	36.341	0	29.3043	44.7985
		421	1798.76	169.449	60.1229	0	48.2258	0	0	19.5431	0	0	24.3532	0	0	52.2358	0	0	87.707	0	0	0	61.1813	0	111.631	0	42.6001	0	0	0	0	23.9573	0	0	0	0	21.4661	42.8106	19.9109	0	0
		422	1802.62	181.852	89.9636	0	0	0	0	0	0	0	0	0	33.4061	77.3185	0	0	104.035	0	0	0	0	0	114.277	0	44.4893	0	30.913	0	51.4224	44.0372	0	0	0	0	0	69.2419	0	25.5337	24.1129
		423	1806.48	156.784	84.492	0	54.6102	0	0	51.2615	0	0	0	0	35.3149	74.32	0	0	130.51	0	0	0	41.1155	0	84.1335	0	32.0041	0	41.2148	0	0	0	0	0	0	0	39.3395	0	23.846	0	81.6208
		424	1810.34	142.087	72.3741	0	0	0	0	0	0	0	0	0	0	41.2139	0	0	90.3648	0	0	0	51.5482	0	76.0965	0	0	0	0	0	39.8874	0	0	18.819	0	0	0	75.1021	24.6219	0	60.6442
		425	1814.2	115.35	121.867	0	42.8872	0	0	78.9115	0	0	0	0	0	118.777	0	0	115.563	0	0	0	112.666	0	110.523	0	23.868	64.2063	29.5141	0	32.5307	0	0	0	0	0	0	0	0	0	53.4997
		426	1818.06	179.081	55.9179	0	39.3337	0	0	0	0	0	0	0	33.4548	121.065	0	0	120.145	0	0	0	50.6926	0	61.7893	0	66.6681	0	0	0	58.2389	0	0	0	0	0	42.1338	92.2804	0	53.854	0
		427	1821.92	176.08	43.857	0	0	0	0	51.8457	21.0384	0	0	0	0	0	0	23.8946	105.896	0	0	0	66.011	0	76.1445	0	39.5712	0	22.6747	0	54.4394	20.5155	0	47.67	0	31.657	0	22.7256	24.4639	0	140.007
		428	1825.78	168.383	32.2294	0	20.0658	0	0	18.0917	0	0	0	0	0	99.9288	0	18.2851	142.829	0	0	0	61.7398	0	52.4606	0	26.1604	0	33.9133	0	56.0865	0	0	0	0	0	0	48.1559	0	50.927	58.3693
		429	1829.64	146.138	33.9354	0	0	0	0	70.3885	0	0	0	0	40.0658	68.9743	0	20.4557	61.2859	0	0	0	76.4395	0	67.8337	0	70.0467	19.5715	63.4467	0	46.3861	0	0	20.019	0	0	0	24.9974	0	0	122.035
		430	1833.5	204.373	87.5976	0	0	0	0	30.774	0	0	0	0	0	70.2864	0	0	114.95	0	0	0	108.456	0	63.9065	0	37.5501	0	31.6767	0	51.0866	0	0	0	0	0	19.3041	47.8003	0	35.0201	42.2548
		431	1837.36	117.171	95.9341	0	0	0	0	44.7745	0	0	0	0	0	68.1126	0	0	96.9114	0	0	0	79.2118	0	84.5714	0	31.375	0	19.3917	0	50.1847	0	38.0346	18.1191	0	0	0	23.9171	0	0	94.6505
		432	1841.22	107.798	62.2876	0	32.6962	0	0	92.8932	0	0	0	0	22.1871	98.603	0	0	144.942	0	0	0	140.375	0	53.3342	0	115.675	20.2362	39.8354	0	49.5199	0	0	0	43.9148	26.0971	0	0	0	61.8484	20.02
		433	1845.08	130.497	59.0248	0	48.658	0	0	32.9248	0	0	0	0	25.6096	104.274	0	0	154.896	0	0	0	106.367	0	48.0272	0	70.5029	30.6684	33.363	0	77.8965	0	0	40.5196	43.3456	0	0	0	0	0	134.992
		434	1848.94	134.878	46.4516	0	0	0	0	32.083	0	0	0	0	0	74.5608	0	0	93.9308	0	0	0	78.4414	0	27.0001	0	47.564	0	75.2502	0	83.5421	0	0	22.3283	26.0062	0	0	0	36.8242	105.193	64.8254
		435	1852.8	162.396	46.7459	0	0	0	32.009	90.2567	0	0	0	0	0	65.0748	0	0	86.9875	0	0	0	100.171	0	19.0822	0	43.5526	0	56.0451	0	87.6427	0	0	0	37.0516	16.3705	0	0	22.6358	0	55.4893
		436	1856.66	192.677	26.7256	0	0	0	0	79.9354	0	0	0	0	0	0	0	0	133.172	0	0	0	122.981	0	41.3551	0	0	26.3722	78.5431	0	58.1931	0	0	0	25.7822	21.4096	0	0	0	0	82.7998
		437	1860.52	129.173	64.4767	0	0	0	0	103.635	0	0	0	0	0	74.0463	0	0	88.7278	0	0	0	76.0927	0	0	0	38.0067	0	73.322	0	111.927	0	0	41.4706	0	0	0	0	29.2963	31.1872	55.2092
		438	1864.38	93.2992	49.5222	0	0	0	0	90.6719	14.9749	30.9316	18.78	0	0	81.0461	0	0	113.201	0	0	0	153.377	0	48.8146	0	31.7577	20.013	67.8389	0	42.7795	0	0	54.2952	0	0	0	0	42.171	0	73.0016
		439	1868.24	74.5543	86.399	0	0	0	0	53.7019	0	0	38.0501	0	0	41.5034	0	0	139.201	0	0	0	155.137	0	45.5809	0	28.992	0	90.4826	0	30.4777	0	0	0	41.1463	0	0	0	16.8018	32.6015	68.5155
		440	1872.1	127.177	32.312	0	0	0	0	43.0658	0	19.8523	0	0	37.6904	0	0	0	113.16	0	0	0	87.2036	0	0	0	0	0	55.1004	0	92.2901	0	0	62.6142	34.1662	0	0	0	59.3144	0	51.0734
		441	1875.96	77.4914	0	0	0	0	18.3623	55.0021	0	0	0	0	29.9042	57.3423	0	0	168.391	0	0	0	67.2011	0	0	0	20.051	53.3211	91.5755	0	69.3511	0	25.8358	0	49.8386	29.2345	0	0	28.8547	0	40.7828
		442	1879.82	79.6594	73.4907	0	0	0	41.2593	36.0637	0	0	28.8723	0	24.1413	47.4766	0	0	117.893	0	0	0	73.4709	0	24.7304	0	0	0	59.4515	0	36.2814	0	18.768	36.7026	85.8899	0	0	0	18.0213	0	55.6265
		443	1883.68	73.195	47.4561	0	0	0	0	18.2781	28.6231	0	27.7643	0	0	58.3243	0	16.8223	70.9526	0	0	0	95.1871	0	0	0	46.2914	26.7574	94.0041	0	70.1578	0	0	109.043	35.0105	0	0	0	71.0769	0	50.7053
		444	1887.54	83.0011	0	0	0	0	19.7393	0	17.9474	0	41.2185	0	20.4009	25.947	0	0	78.6962	0	21.1256	21.582	80.2478	0	19.495	0	60.4358	0	34.9009	0	76.6563	0	0	140.008	70.5752	0	0	0	30.9399	0	85.5553
		445	1891.4	56.5666	25.7037	0	0	0	20.7103	35.3093	0	0	39.5316	0	0	37.1538	0	0	123.163	0	18.1592	0	133.947	0	26.0579	0	0	0	66.9011	0	45.2128	0	0	35.5823	121.858	0	0	0	95.7566	62.1057	62.9493
		446	1895.26	0	0	0	0	0	48.1277	0	0	0	0	0	0	0	0	0	111.586	0	0	0	77.5171	0	18.4401	0	0	0	90.1936	0	35.2426	0	0	35.5556	84.1055	0	26.2323	0	36.1627	0	75.0599
		447	1899.12	0	42.3012	0	0	0	77.2806	34.8932	0	0	39.9676	0	43.9311	60.0602	0	0	83.8917	0	0	0	104.341	0	0	0	0	0	115.156	0	56.6638	0	0	58.3516	29.8787	0	0	0	40.6874	58.902	66.1907
		448	1902.98	0	20.0663	25.9794	0	0	27.1607	54.7833	0	31.9171	0	0	0	28.7505	0	18.5993	141.692	0	0	0	68.2249	0	0	0	49.7532	0	117.023	0	34.7956	0	33.6969	59.3662	64.5066	22.3507	0	0	17.6614	33.3542	44.768
		449	1906.84	0	64.4583	0	0	0	92.1605	0	0	0	41.5312	0	18.1225	0	0	0	62.4566	0	0	18.6247	70.7815	0	0	0	26.2709	0	113.542	0	71.5285	0	35.0815	74.1681	55.3739	0	0	19.7145	60.3962	0	38.784
		450	1910.7	0	0	0	0	0	86.5171	0	0	0	48.7234	0	24.9109	52.2719	0	0	195.791	0	34.8196	0	39.305	30.5825	0	0	0	0	58.8116	0	88.8205	0	40.829	51.3313	38.2915	0	0	0	58.9268	18.507	0
		451	1914.56	0	52.7874	31.0179	23.4264	0	52.7129	32.3247	0	0	43.6019	0	31.6855	0	0	0	125.529	0	43.1118	0	65.6499	0	0	0	0	0	94.1513	0	98.8268	0	75.1707	85.613	114.185	0	0	0	0	19.769	0
		452	1918.42	47.2678	36.6906	49.0346	0	0	106.44	38.8582	0	0	21.5554	0	0	0	0	0	94.4911	0	0	0	0	0	0	0	0	36.3351	60.4549	0	77.9725	0	56.6586	27.038	73.3894	0	26.6811	0	60.1354	21.318	0
		453	1922.28	0	0	50.26	0	0	147.961	27.9256	0	0	42.841	0	0	0	0	0	119.552	0	0	24.4716	0	0	0	0	0	23.7409	111.072	0	55.1985	0	0	71.8076	116.404	0	0	0	97.701	0	0
		454	1926.14	37.1438	0	50.9038	0	0	95.8322	24.8292	0	19.0676	0	0	39.9864	0	22.2751	0	134.969	0	56.4218	0	61.0819	0	39.295	0	0	0	53.2341	0	50.08	0	53.7498	91.4761	71.1256	0	0	0	58.7947	0	0
		455	1930	0	0	24.5553	0	0	60.4254	0	0	0	33.064	0	40.9816	0	18.5092	0	47.0451	0	47.7756	0	83.2313	0	0	0	0	26.005	67.1969	0	0	0	40.0307	24.7165	66.3013	37.2728	0	0	0	0	0
		456	1933.86	23.3527	0	47.2289	0	0	91.0969	18.4218	0	0	0	0	52.6203	0	0	0	115.156	0	0	0	51.4316	0	0	18.1061	0	25.9112	59.9043	0	94.9326	0	40.9469	47.8907	121.239	0	0	0	52.6821	0	0
		457	1937.72	0	0	56.7386	0	0	150.317	18.2223	0	0	0	0	35.2762	0	0	0	98.5346	0	30.4758	37.6667	0	0	0	0	0	63.5855	45.0055	0	38.8085	0	89.4166	56.082	98.0972	0	0	0	37.6515	22.1417	0
		458	1941.58	0	22.5827	32.1491	0	0	147.374	0	31.6381	0	18.9616	0	0	0	29.7307	0	81.4584	0	72.6744	0	0	0	23.3395	22.1415	0	0	59.8737	18.6083	57.8344	0	35.0562	60.5602	36.4989	0	0	0	54.3658	0	0
		459	1945.44	0	0	83.5388	0	0	51.9137	0	0	0	23.5463	0	55.8648	0	0	0	89.2465	0	36.4564	0	69.719	0	0	0	0	50.2982	69.5008	0	82.3347	0	81.2953	68.7227	98.8239	0	0	0	66.8748	0	0
		460	1949.3	0	0	65.7518	0	0	136.989	30.0365	0	0	0	0	0	0	33.8305	0	43.8462	0	52.0158	19.7601	39.0331	0	0	0	0	75.7499	108.417	0	56.0518	0	85.67	50.7406	61.6047	0	0	52.6496	33.1556	30.4596	0
		461	1953.16	0	0	60.6306	0	0	31.1727	0	0	0	0	0	0	0	69.5679	0	79.5983	30.6722	51.1768	0	50.9864	0	0	18.6722	0	45.8313	61.9706	0	122.323	0	61.4562	29.4498	63.294	0	0	0	38.4615	34.0714	0
		462	1957.02	18.3322	0	108.277	0	0	109.561	0	0	0	18.4778	0	0	0	48.4013	0	88.1283	0	112.018	29.621	0	23.1882	0	0	0	0	63.4751	0	37.5022	0	69.4213	72.2924	36.9197	0	0	0	73.2139	0	18.0515
		463	1960.88	0	0	92.4842	0	0	109.347	0	0	0	0	0	38.4532	0	0	0	86.6928	0	103.002	42.7266	44.8591	0	0	49.3178	0	38.8484	81.0209	0	87.899	0	142.471	49.6854	42.6808	0	0	0	54.6881	26.287	0
		464	1964.74	30.8351	0	172.409	0	0	106.427	0	22.0804	0	0	0	0	0	55.3585	0	107.229	34.6909	0	21.9691	0	0	0	0	0	87.1511	28.8502	0	40.9286	0	80.7081	47.0868	75.5302	0	0	0	0	38.0412	0
		465	1968.6	0	0	78.0172	0	0	106.969	27.6219	19.5776	0	39.1201	0	21.0826	0	58.0776	0	100.961	45.659	42.0466	0	0	61.7516	0	63.1753	0	78.6538	49.4081	0	43.0231	0	69.0157	153.432	95.1008	0	19.7815	22.1011	0	0	0
		466	1972.46	26.8993	0	60.2809	0	19.7215	90.4986	0	0	0	18.61	28.8279	20.0007	18.4235	59.6195	0	0	0	59.6178	0	0	0	0	35.2669	0	51.7417	90.0497	0	66.6875	0	59.4099	136.028	91.0959	0	0	40.0237	0	39.2237	0
		467	1976.32	0	0	107.103	0	0	109.007	0	0	0	36.6252	0	0	0	76.2963	0	54.4589	36.7285	101.791	66.8912	65.3063	83.3104	0	0	0	102.147	44.3313	0	100.369	0	110.421	98.3506	0	0	0	0	0	31.9747	0
		468	1980.18	36.0743	22.2999	134.738	0	0	21.9882	0	24.8668	0	0	0	25.6751	0	0	0	51.5295	0	0	0	0	39.5356	0	0	0	92.7146	41.6827	0	99.4813	0	92.7696	141.214	119.036	0	0	0	23.3922	62.5052	0
		469	1984.04	0	0	96.5858	0	0	108.388	0	0	0	0	45.4928	0	0	54.8553	0	45.4409	49.5432	55.5897	34.6339	40.0376	41.0345	0	31.0577	0	0	68.7993	0	71.2086	0	73.932	143.085	61.5075	0	0	0	27.6256	40.2268	0
		470	1987.9	42.0658	0	112.82	0	0	61.7171	0	0	0	0	0	0	0	0	0	37.022	42.9252	51.6401	64.6047	31.618	65.4815	0	73.79	0	85.0561	74.2009	0	110.502	0	60.9712	146.237	89.6892	0	0	0	0	0	0
		471	1991.76	76.7401	0	102.209	0	0	26.9979	0	0	0	0	26.2225	0	0	15.6853	0	35.0313	85.3176	93.4863	43.1936	0	0	0	76.3781	0	67.7471	124.175	0	75.098	0	97.4414	166.165	48.4148	0	0	32.979	0	0	0
		472	1995.62	47.1701	0	159.949	0	18.4281	57.0598	0	0	0	0	0	34.381	0	46.0581	0	62.7792	60.3769	70.6518	0	72.4311	37.3031	0	38.3405	0	39.8505	40.567	0	79.143	0	73.0499	205.152	51.4388	0	0	33.2798	19.558	32.3094	0
		473	1999.48	47.8773	0	121.271	0	0	43.5313	0	23.7848	0	34.262	0	0	0	35.7573	0	57.2538	40.9461	121.089	0	16.8775	69.5073	0	32.0647	0	51.664	125.638	0	119.904	0	31.6454	96.0783	53.9374	0	20.8689	0	30.0151	0	0
		474	2003.34	62.4908	0	157.187	0	0	37.5355	0	30.5137	34.654	17.6698	40.8717	18.8835	0	37.5154	0	29.0173	30.3253	50.7874	0	0	21.9472	0	75.5921	0	77.0355	109.881	0	48.6529	0	81.3082	180.83	98.742	0	0	0	33.3674	0	0
		475	2007.2	50.1918	0	83.3273	0	0	72.9987	0	33.2506	0	0	19.9223	0	0	32.0896	0	68.6462	0	0	78.595	0	28.6761	0	0	18.9242	25.5378	72.1942	0	116.151	0	113.069	115.459	32.8398	0	0	0	0	0	0
		476	2011.06	0	0	122.102	18.2342	0	69.7581	0	0	0	0	44.0052	0	0	45.6834	0	25.2248	28.2054	0	121.746	0	27.3341	0	0	0	109.731	0	0	69.4153	0	87.425	87.1034	56.0459	0	0	19.378	20.6344	0	20.432
		477	2014.92	91.5188	0	160.741	0	0	39.8226	0	26.4313	0	0	0	25.7399	18.629	45.004	0	29.6323	58.2238	0	60.3708	0	95.7292	0	0	0	72.5338	86.7755	0	44.3062	0	76.6529	123.134	87.5703	0	0	0	0	0	0
		478	2018.78	64.9516	0	147.862	0	0	60.7681	0	49.1705	0	0	0	0	0	0	0	59.5801	51.0896	54.0218	78.8891	0	85.5613	0	40.2884	17.5218	77.3584	56.9898	0	154.851	0	56.7286	30.7666	119.583	0	0	0	0	0	0
		479	2022.64	60.9153	0	174.68	0	0	85.3972	16.8422	30.5178	0	0	39.0775	0	0	30.4686	0	71.5492	67.5159	0	57.7545	28.3655	83.0745	0	0	0	87.0856	41.2732	0	53.4119	0	74.4265	71.4833	123.369	43.849	0	28.6351	0	0	0
		480	2026.5	42.5	0	85.6827	0	0	49.1988	0	60.3368	20.6823	0	24.2611	0	0	95.8873	0	46.0827	30.0954	30.0044	76.1074	0	77.5745	0	20.4088	0	78.9701	61.0361	0	27.1761	16.5225	60.6839	63.531	32.0888	0	0	0	0	28.0096	32.6479
		481	2030.36	28.9989	0	94.2167	0	0	37.9536	0	26.469	0	0	25.383	0	0	62.6057	0	46.0086	50.7472	43.3773	48.9419	0	68.2549	0	0	0	44.7509	77.23	0	0	0	56.639	109.446	40.5923	0	0	0	0	0	29.9473
		482	2034.22	0	0	154.939	0	0	47.662	0	22.0066	0	0	0	0	0	31.9748	0	58.7829	63.1146	28.8543	56.5393	0	76.9029	0	0	0	32.8904	46.9567	0	36.9278	0	104.349	112.184	27.0064	0	0	26.0751	0	0	24.5837
		483	2038.08	77.3188	0	81.7752	0	0	40.8904	0	66.5209	0	0	79.7165	0	0	0	0	74.3151	26.4882	30.4168	113.243	0	72.6811	0	0	0	97.0523	56.4835	0	30.9663	0	0	111.463	51.866	0	0	0	0	0	31.5194
		484	2041.94	40.9073	0	148.41	0	0	50.2954	0	0	0	0	54.6609	22.5541	0	33.9203	0	40.779	77.2771	67.4863	67.296	0	106.597	0	0	0	47.1311	118.031	0	59.6333	0	58.8112	96.3894	33.4316	0	0	0	0	61.0757	35.4962
		485	2045.8	66.679	0	26.666	0	0	53.2348	0	0	0	0	28.0673	35.305	0	83.4211	0	41.7754	19.8173	72.0239	103.717	0	64.9113	0	27.9765	0	79.7263	94.0051	0	32.9458	0	38.9746	75.1531	31.4471	31.2395	0	0	0	0	44.33
		486	2049.66	32.8684	0	69.7142	0	0	34.0198	0	53.3388	0	0	49.0598	0	0	25.1762	0	33.0345	86.7488	45.9147	99.6782	0	104.375	0	23.1216	0	40.5479	98.5401	31.8887	69.8653	0	52.2115	18.6522	30.4358	0	0	21.8599	0	0	39.8677
		487	2053.52	39.9947	0	109.332	0	0	71.8943	0	0	29.6741	0	0	0	0	50.3523	0	86.2968	30.9757	33.3912	118.596	0	43.2836	0	0	0	49.5598	24.4748	0	96.3549	0	113.731	56.4724	53.7298	0	0	0	0	32.7942	23.4555
		488	2057.38	0	0	98.1098	0	0	115.61	0	0	0	0	33.4973	0	0	38.6241	0	49.2058	68.04	48.4361	74.8176	0	60.8439	0	0	0	37.5938	75.7048	0	82.7398	25.0626	81.8837	0	0	0	0	0	0	0	0
		489	2061.24	44.9912	0	61.0229	0	0	105.343	0	45.3347	0	0	41.0653	0	0	39.0175	0	28.6539	76.0045	46.1089	110.879	0	78.1712	0	37.4764	0	40.5149	0	21.2834	71.233	0	30.0756	0	29.0387	0	0	0	0	0	0
		490	2065.1	38.2927	0	66.6463	0	0	36.5276	0	48.6806	0	0	0	0	17.8614	30.5865	0	55.445	0	90.2003	85.0652	0	89.0572	0	0	0	25.4282	70.5344	0	67.8252	0	67.0033	86.3924	22.3968	0	0	0	0	0	49.5781
		491	2068.96	37.5113	0	80.744	0	0	109.259	0	73.1367	61.306	0	39.4732	0	0	42.0284	0	21.3809	59.2057	51.9205	87.9453	0	34.3967	0	80.1162	0	65.2831	0	28.9538	0	0	47.8932	72.7331	71.862	0	0	0	0	27.3351	0
		492	2072.82	0	0	57.2092	0	20.2309	89.144	0	72.5982	27.6993	0	89.0138	0	0	0	0	25.7741	0	96.957	110.437	0	62.9687	0	53.3112	0	31.2026	44.2625	0	41.5501	0	95.5465	65.5631	0	0	0	0	48.532	0	0
		493	2076.68	0	0	48.5597	0	0	87.0244	0	28.1576	0	0	72.813	0	0	34.6873	0	35.2398	0	38.9818	117.929	0	135.62	0	50.2849	0	63.5935	23.7738	0	0	0	35.7821	26.0914	40.9508	48.7852	56.5357	0	33.6236	0	68.5426
		494	2080.54	50.2631	0	49.6888	0	0	37.4154	0	79.9167	0	0	52.7547	0	0	27.3152	17.529	86.0543	128.925	42.1196	176.774	0	0	0	41.99	0	37.0927	70.7624	0	39.9599	0	41.7584	17.2545	133.093	47.1149	0	0	0	0	32.394
		495	2084.4	76.0305	0	78.8469	22.8147	0	78.3322	0	44.512	0	0	20.0771	0	0	32.3855	0	60.9148	24.5588	0	111.419	0	40.7086	0	39.9661	0	19.4967	33.5858	0	44.0647	0	114.938	59.7845	58.6221	51.7725	0	0	0	0	35.3218
		496	2088.26	45.2392	0	17.0629	0	0	116.072	0	111.503	0	0	31.3159	22.1934	0	0	0	88.9668	51.7198	66.6295	116.362	0	70.8718	0	0	0	27.7741	0	24.7156	29.9083	0	64.8008	55.6291	26.9729	38.8112	0	0	0	52.5396	0
		497	2092.12	0	0	37.3136	0	0	48.5718	0	53.3849	55.8194	0	18.5516	24.4484	0	0	0	0	53.1309	0	166.374	0	90.0467	0	0	0	31.1442	29.2333	0	33.2344	0	0	0	18.5266	34.4445	35.5546	0	0	54.8891	56.6897
		498	2095.98	23.1048	0	90.6152	22.2751	0	74.4771	0	50.8246	22.9594	0	39.2012	0	0	0	0	20.8234	52.9202	106.837	82.2454	0	123.277	0	0	0	0	40.4705	21.6148	27.9065	0	59.2483	54.8556	28.8288	65.8977	19.2133	0	0	0	23.46
		499	2099.84	33.3646	0	65.951	0	33.5595	81.6749	0	0	108.751	0	32.0606	0	0	0	0	17.702	52.1687	52.9097	148.325	20.2988	122.894	0	0	0	0	35.0072	0	32.7077	0	58.4764	25.2462	0	64.8602	0	0	0	25.0449	84.2282
		500	2103.7	0	0	73.8703	0	40.7104	79.263	0	30.5677	0	0	36.4688	0	0	0	0	0	99.9752	53.7583	117.968	0	61.1271	0	24.0632	0	0	87.4113	0	66.6918	0	0	47.7503	0	63.7818	33.2249	0	0	0	21.905
		501	2107.56	29.4577	0	93.5998	0	0	51.5653	0	0	23.3902	0	23.1375	0	0	0	0	44.3667	42.4784	39.9376	102.088	0	76.9098	0	0	0	0	81.5812	0	61.5237	0	68.5721	25.468	0	67.2039	28.788	0	0	0	60.4881
		502	2111.42	61.1526	0	53.0524	26.5551	0	87.5116	0	37.2761	0	0	20.2036	24.866	0	0	0	0	27.6932	0	118.173	0	37.3714	0	0	0	0	32.1803	0	0	0	66.5588	0	0	70.1115	0	0	26.87	27.9042	56.2108
		503	2115.28	38.6931	0	77.748	0	0	62.1199	0	64.2884	0	0	0	0	0	25.8097	0	58.9542	154.931	30.5122	19.0365	0	105.035	0	0	0	0	0	32.5835	24.1278	0	69.9813	0	20.0832	24.5362	71.5471	0	0	24.4993	76.9895
		504	2119.14	0	0	78.1616	0	18.0658	26.0574	0	0	0	0	0	25.3699	0	31.5227	0	0	80.3715	57.0046	89.1899	0	39.4273	0	0	0	0	35.3884	0	21.7449	0	52.301	0	0	0	27.7483	23.3237	0	0	92.0764
		505	2123	46.1134	0	54.5235	0	0	47.7874	0	49.5834	0	0	26.0929	0	0	0	27.9466	0	103.194	75.9388	77.9083	0	24.0681	0	0	0	23.9409	63.5459	72.2596	51.1361	0	0	19.8743	19.9534	28.8379	0	0	0	0	83.4273
		506	2126.86	34.6217	0	0	0	0	39.581	0	0	0	0	26.2833	18.2033	0	0	30.867	23.0304	76.3445	56.7022	81.6114	0	115.64	0	0	0	0	39.2731	42.3553	0	0	65.305	0	0	98.433	0	0	0	0	32.6091
		507	2130.72	66.7526	0	0	48.0458	0	0	0	0	58.0125	0	63.0005	0	0	21.7503	0	0	84.5649	33.1817	78.0525	22.5301	89.9475	0	0	28.6906	0	45.3944	57.1279	0	0	60.5487	23.329	21.791	0	44.0218	0	0	0	103.87
		508	2134.58	51.789	0	25.5517	0	0	20.6118	0	0	56.8123	0	0	0	0	0	19.5383	0	104.121	21.8534	139.246	0	53.418	0	0	0	0	39.1515	28.8625	35.3907	0	37.6983	0	23.6856	0	26.8655	39.987	0	27.2352	41.8349
		509	2138.44	74.2866	0	0	0	0	0	0	17.363	0	0	96.871	0	0	0	0	28.3765	161.01	146.72	76.1659	0	91.0832	0	0	28.6488	0	33.4379	80.2841	0	0	94.7104	0	0	54.4838	46.9292	0	0	0	80.5268
		510	2142.3	58.9892	0	0	50.2972	0	0	0	0	0	0	44.3764	0	0	0	34.2163	49.665	193.395	45.2433	0	0	101.382	0	0	23.2614	0	69.636	22.3115	0	0	76.6509	32.582	0	0	60.0525	17.9438	0	0	91.4536
		511	2146.16	93.4929	0	0	0	0	31.9117	0	0	20.6678	0	27.8624	0	0	0	20.573	111.591	76.8909	34.4589	84.9954	0	79.2207	0	0	19.3134	0	55.8712	57.0007	64.7853	0	68.3157	0	46.8282	56.1773	79.7613	0	0	17.5617	76.4779
		512	2150.02	38.7829	0	0	97.5596	18.1524	32.4027	0	0	36.89	0	38.8559	0	0	0	0	44.957	112.729	60.5033	93.6815	0	101.686	0	17.0243	0	0	89.5971	28.3028	39.4397	0	72.9639	32.3081	0	60.531	110.013	0	0	0	60.0725
		513	2153.88	21.2696	0	0	34.6412	0	0	0	0	0	0	35.6312	0	0	0	0	55.1399	181.752	56.1748	47.4742	0	118.063	0	0	0	0	92.1659	0	55.8423	0	106.818	0	62.7354	0	48.1299	0	0	0	73.4536
		514	2157.74	79.2932	0	0	97.6446	0	0	0	0	0	0	39.3226	0	0	0	18.3262	62.1351	172.711	93.9634	0	0	97.4	21.8551	0	0	0	68.9898	0	33.6649	0	54.2659	25.584	53.8014	0	71.4158	31.1223	0	0	43.0077
		515	2161.6	72.4288	16.875	18.3113	0	0	0	0	0	0	0	0	18.3811	0	0	0	101.849	95.9827	33.3119	32.8018	25.5085	86.0169	0	0	19.1494	18.8012	67.0034	51.0452	72.8169	0	45.7201	20.3018	44.3916	100.037	41.7626	0	0	0	40.2636
		516	2165.46	37.6159	0	0	31.1745	0	0	0	0	0	0	35.3256	0	21.5337	0	23.4345	0	74.5939	72.5665	70.1371	0	92.476	0	0	0	0	70.588	0	46.279	0	48.691	0	49.3777	117.063	42.6814	0	0	0	27.5897
		517	2169.32	48.5693	18.332	0	85.1638	0	0	0	0	0	0	33.0507	0	49.1506	0	0	54.5555	127.021	129.591	81.6053	0	65.5607	0	0	0	0	73.6257	57.5973	0	0	40.5025	0	88.0161	111.961	56.3215	67.6695	0	0	23.1356
		518	2173.18	0	0	0	71.0555	0	0	0	0	16.7802	0	63.219	0	49.3893	0	41.9238	37.6954	115.647	63.2258	48.2502	0	65.5056	0	0	18.5634	0	99.3636	64.01	26.1797	0	0	0	34.5772	109.013	86.0438	0	0	0	63.6635
		519	2177.04	69.1667	0	0	0	0	0	0	0	0	0	0	0	0	0	20.5442	46.1296	109.855	55.3804	81.0554	0	49.1197	0	0	44.4296	0	30.5712	103.501	0	0	58.0411	0	78.7196	139.299	41.7698	16.3901	0	0	27.7917
		520	2180.9	63.2835	0	0	24.0795	0	0	0	0	0	44.9768	55.1369	0	42.5601	0	0	34.7518	141.112	97.9313	17.7326	0	102.431	0	0	0	0	39.7293	95.3547	0	0	55.4898	0	67.3074	40.9294	22.0253	0	0	0	20.5914
		521	2184.76	33.3453	0	0	127.377	0	0	0	0	0	21.6716	35.385	0	43.8149	0	26.7745	0	104.617	131.047	56.2276	0	101.489	0	0	0	0	54.0734	81.8759	0	0	0	0	88.1398	36.8642	18.3986	0	0	0	35.4866
		522	2188.62	83.114	0	0	86.095	28.1477	0	0	0	0	0	0	0	0	0	19.004	19.9765	94.9067	71.6938	32.5727	0	106.251	0	0	0	0	74.6557	67.872	0	0	33.0129	0	44.0107	120.903	0	0	16.9349	0	0
		523	2192.48	49.6268	38.2205	0	57.2536	0	59.8283	0	0	0	0	0	0	56.9639	0	0	36.0731	114.708	91.7146	60.3603	0	81.5781	0	0	0	0	0	124.6	0	0	62.6087	21.1225	114.195	110.306	27.181	0	0	0	42.0619
		524	2196.34	61.5759	0	0	0	0	0	34.5118	0	0	0	0	0	46.2667	0	0	35.1215	99.5216	112.291	71.9679	0	49.8133	18.5968	0	0	0	39.0245	106.001	27.7376	0	43.3258	0	20.7178	62.9954	26.8295	0	0	0	50.4467
		525	2200.2	67.9822	0	0	68.5962	0	0	35.0301	0	22.3712	29.5417	0	0	105.899	0	0	0	131.687	63.6822	62.9199	0	66.5659	0	0	0	0	52.0754	71.6714	69.0036	0	0	0	46.6923	29.4656	0	0	0	0	48.8723
		526	2204.06	48.5284	23.6302	0	51.3914	0	0	36.6438	0	0	0	0	0	41.9065	0	34.0804	0	137.119	74.1722	63.8481	0	42.1487	0	0	0	0	70.7493	114.651	50.8623	0	25.1802	0	44.9061	60.0336	26.5163	0	0	0	47.7323
		527	2207.92	53.5516	21.9013	0	0	24.4026	0	18.2846	0	0	0	0	0	110.981	0	0	0	48.7566	85.2449	59.7477	0	78.1997	0	0	0	0	53.4921	85.6079	62.4914	0	19.4564	29.4475	76.6551	20.3591	0	0	0	0	0
		528	2211.78	0	28.291	0	64.972	31.6189	0	35.4865	0	0	87.5701	0	0	111.401	0	0	0	122.129	81.503	0	0	82.1766	0	0	0	0	108.039	83.5928	78.2914	0	24.2202	0	0	0	0	0	0	0	47.714
		529	2215.64	25.0666	0	0	21.1809	0	0	41.0818	0	0	0	0	18.8946	108.496	0	31.2857	0	55.6421	84.6976	53.6601	0	82.4713	19.2714	0	0	0	58.8942	39.006	46.222	0	23.7382	0	42.2109	96.3038	0	0	0	0	30.5243
		530	2219.5	49.4501	0	0	52.6513	38.5788	18.3335	36.9699	0	0	0	0	0	120.577	0	16.4629	24.5548	126.297	100.944	68.5011	0	0	0	0	0	0	95.576	20.1646	24.2544	0	0	0	48.8736	61.5752	0	0	0	0	24.9683
		531	2223.36	35.359	0	0	36.9642	40.8622	0	32.0946	0	0	0	0	0	28.9609	0	0	0	98.6999	80.2127	54.8351	0	29.5637	0	0	0	0	67.1208	60.6845	62.2367	0	0	0	77.6415	72.0956	0	0	0	0	34.4102
		532	2227.22	54.6472	25.3745	0	41.9215	0	0	0	0	0	0	0	0	84.9582	0	19.9355	0	106.715	53.1234	54.7663	0	52.4481	0	0	0	0	52.9302	64.7249	64.0285	0	0	0	59.8698	58.5879	27.8319	0	0	0	0
		533	2231.08	44.8481	0	0	60.1634	41.0787	0	0	0	18.7627	30.8353	0	0	78.6292	0	28.7461	0	75.9848	31.2619	23.289	0	0	0	0	0	38.2329	29.2943	43.3893	43.4638	0	22.401	0	46.0779	0	28.1013	0	0	0	49.3957
		534	2234.94	73.7925	0	22.7651	0	40.4971	0	97.2123	0	0	0	0	19.1167	60.5682	0	51.5448	0	41.03	53.2117	66.271	0	34.6293	0	23.6819	20.6071	0	114.935	84.791	58.0222	0	0	0	54.418	35.1565	0	0	0	0	79.8362
		535	2238.8	63.3236	0	0	0	39.5529	0	45.3138	0	0	0	0	0	32.2115	0	31.3014	27.7283	69.7279	165.541	77.9951	0	60.0062	0	0	0	0	78.0297	136.335	72.8606	0	19.1927	16.5848	33.24	36.1135	35.9813	0	0	0	71.1572
		536	2242.66	101.12	0	0	44.1458	48.6584	0	42.426	0	0	0	0	0	29.8686	28.6754	41.2432	0	71.8739	64.361	22.3015	0	0	0	0	0	0	100.53	67.1243	50.7557	0	0	0	42.6071	0	0	0	0	0	48.6891
		537	2246.52	48.4024	0	0	43.459	92.3034	0	76.0767	0	0	0	0	0	42.6024	0	0	0	0	60.7803	97.2084	0	23.8566	0	28.1926	0	25.2728	85.8429	0	106.104	0	17.8402	0	29.089	52.5865	48.6049	0	0	0	66.9812
		538	2250.38	62.3317	0	27.3029	28.0797	36.8866	0	82.1085	0	0	34.8855	0	36.2763	53.211	0	29.2624	0	36.0721	97.7554	57.816	0	34.2088	0	0	0	0	67.6509	54.9203	66.1175	0	26.2032	0	75.6529	0	0	0	0	0	36.5734
		539	2254.24	96.4094	0	18.5526	117.468	64.478	0	43.7451	0	0	0	0	0	118.856	0	35.3976	19.8689	67.7278	112.362	28.0297	0	0	0	23.1965	0	0	39.093	132.928	83.5278	0	20.6573	0	62.4009	46.533	0	0	0	0	41.6291
		540	2258.1	105.719	28.6217	0	0	32.4113	19.5539	48.7443	0	0	0	0	0	51.246	20.4294	0	0	37.4923	119.797	0	0	0	0	0	0	26.0892	32.5541	124.774	78.6883	0	0	17.3334	30.8017	0	43.9132	0	0	0	41.4722
		541	2261.96	104.807	39.1909	41.6107	32.859	33.9162	0	59.9582	0	0	0	0	0	79.3566	35.7865	60.9364	0	0	106.257	78.7648	0	0	0	27.5336	0	0	34.1109	79.4819	123.475	0	0	0	72.001	29.5987	0	0	0	0	40.4733
		542	2265.82	117.874	0	0	32.3868	0	0	44.1593	0	0	0	0	0	88.2218	0	0	34.4747	37.2335	81.9273	49.7252	0	0	0	20.388	0	0	72.6128	103.28	108.609	0	0	0	0	0	0	0	0	0	35.5052
		543	2269.68	77.241	25.14	54.8198	27.3389	29.1992	0	36.0164	0	0	0	0	0	113.33	21.3612	0	22.0678	0	121.83	82.3783	0	0	0	20.9588	0	43.3315	61.8715	58.4994	120.007	0	0	0	47.644	41.5638	0	0	0	27.1592	37.1466
		544	2273.54	73.1276	27.6345	0	0	0	0	0	0	0	0	0	0	84.8816	0	0	22.8196	0	142.112	79.3377	0	0	0	0	0	54.4718	62.7933	97.8072	102.927	0	32.2394	30.2886	31.7118	0	16.8887	0	20.9064	0	23.1909
		545	2277.4	71.6621	25.2638	51.6297	0	0	0	27.0962	0	0	21.2187	0	0	73.3351	0	32.2783	0	31.3668	72.1774	49.3765	0	0	0	0	0	68.4523	0	114.36	69.2242	0	18.1478	17.602	21.6265	0	0	0	0	0	42.9244
		546	2281.26	45.2517	25.3075	20.9306	0	51.2012	0	47.5785	0	0	0	0	0	77.3679	85.99	0	40.8241	21.3823	176.165	103.809	0	0	0	56.1387	0	0	18.8886	37.0289	59.7572	0	43.0549	22.3878	43.3746	0	0	0	0	22.4935	45.3858
		547	2285.12	46.2927	47.9379	39.0111	0	36.3849	0	32.5786	0	26.3525	0	0	0	0	16.867	19.9526	51.9906	0	196.748	54.0772	0	0	0	92.5597	0	55.4672	0	81.9277	83.6217	0	32.5867	24.8496	0	0	0	0	0	0	89.2038
		548	2288.98	85.0844	37.0082	79.3868	0	55.6739	0	48.2603	0	0	0	0	0	48.8365	51.9324	0	43.3967	0	58.735	48.8519	0	21.6519	0	0	0	70.5487	55.8596	74.8552	92.9436	0	25.6925	0	34.8681	0	0	0	0	0	42.7804
		549	2292.84	89.4311	0	42.5593	0	0	0	83.4822	0	0	0	0	0	70.7532	34.9739	20.6478	43.4763	0	118.727	53.5679	0	0	0	0	0	58.2668	41.7712	49.0553	41.2903	0	25.9306	55.4327	23.4099	0	47.4703	0	0	0	41.7363
		550	2296.7	96.9523	51.3341	53.5633	0	54.901	0	142.839	0	0	0	0	0	0	61.5281	0	0	0	120.784	67.9414	0	0	24.2123	72.9356	0	47.6178	53.9208	64.9981	128.877	0	0	0	0	21.681	24.4554	0	0	0	52.5821
		551	2300.56	94.9842	31.4231	91.9878	0	45.0242	0	91.7578	0	25.6368	0	0	0	19.7461	53.8201	0	0	0	149.416	84.7475	0	0	0	52.9246	0	82.507	0	70.9568	104.124	0	0	0	38.071	0	36.523	0	0	0	46.5643
		552	2304.42	100.031	58.0041	0	0	34.0861	0	53.2469	0	0	0	0	0	0	66.9973	36.4751	22.4755	0	148.762	30.0969	0	0	0	55.2144	0	117.204	61.2237	74.3791	107.598	0	30.9992	0	0	0	0	0	0	0	61.3179
		553	2308.28	160.732	39.5159	22.8212	0	0	0	48.6002	0	0	23.9136	0	27.5301	39.6313	77.6263	73.502	0	0	136.095	45.4662	0	21.5216	0	88.2111	0	63.6459	35.9583	95.3011	89.4025	0	31.286	0	17.3562	0	0	0	0	0	31.0005
		554	2312.14	112.565	0	85.3281	0	23.4151	0	0	0	0	0	0	0	17.1869	44.2549	30.0859	21.0877	0	94.2663	59.0971	0	37.5658	24.0129	81.79	0	66.3707	57.1805	92.9617	53.5784	0	0	19.6613	58.3412	0	0	0	0	0	133.547
		555	2316	69.2814	44.222	47.8012	0	39.7188	0	42.8995	0	0	0	0	0	18.4495	25.3392	0	0	0	0	0	0	0	0	46.9077	0	68.6731	55.738	96.7672	124.62	0	21.6829	54.6341	45.2744	0	0	0	0	0	65.429
		556	2319.86	75.2601	31.4213	25.0012	0	0	0	27.077	0	0	0	0	0	57.6913	93.8029	0	18.5554	0	134.17	27.4649	0	0	0	25.7279	0	49.2291	32.2862	34.3961	169.206	0	0	43.7674	21.8203	0	0	0	0	0	57.3077
		557	2323.72	125.125	48.5921	35.1112	0	0	0	18.1706	0	0	0	0	0	63.8404	83.0611	0	0	0	163.542	0	0	0	23.9403	21.2816	0	31.5062	33.9411	0	182.203	0	42.5625	0	33.8158	0	0	0	0	0	35.1167
		558	2327.58	119.109	0	32.4673	0	25.0704	0	0	0	0	0	0	0	25.2442	112.431	0	26.6216	0	116.424	24.9505	27.114	55.7541	0	0	0	127.733	52.2129	64.8554	166.158	0	34.462	34.4065	0	0	0	0	0	0	40.214
		559	2331.44	117.234	0	0	0	0	0	0	0	0	0	0	0	23.0152	121.234	0	0	0	72.9736	0	0	32.5328	29.9859	88.7282	0	86.579	85.1811	74.7827	147.843	0	56.2645	31.2496	21.7849	0	0	0	0	0	49.1859
		560	2335.3	116.947	144.763	0	0	0	0	0	0	0	0	0	0	0	46.4281	30.7051	59.4981	0	182.123	0	0	20.024	0	0	0	82.807	41.0547	104.827	123.063	0	18.3381	27.089	0	0	0	0	0	0	103.166
		561	2339.16	95.9636	0	0	0	36.3447	0	0	0	0	0	0	0	0	120.564	0	30.095	0	0	0	0	0	0	0	0	70.0261	36.3346	67.3451	152.952	0	39.6403	27.5904	0	0	0	0	0	0	49.1367
		562	2343.02	115.92	63.876	0	0	0	0	0	0	0	0	0	0	26.3115	124.647	0	58.8224	0	32.2135	48.6146	0	29.6222	0	39.802	0	65.7217	46.5104	70.2678	151.4	0	0	0	0	0	0	0	0	0	119.42
		563	2346.88	103.135	36.0452	25.7959	0	0	0	0	0	0	0	0	30.0759	76.3692	96.7174	23.6077	0	0	23.1845	30.1286	0	51.3898	0	59.5038	0	41.1146	75.794	27.929	88.3412	0	52.4807	23.5002	34.8917	0	17.3095	19.5065	0	0	0
		564	2350.74	61.0368	0	0	0	0	0	0	0	0	0	0	0	0	63.1344	0	51.425	0	107.788	51.9661	0	0	0	20.1349	0	64.8649	39.4733	51.0679	156.314	0	69.0994	28.6687	0	0	0	0	0	0	42.4645
		565	2354.6	123.05	71.8152	0	0	0	42.7397	0	0	16.356	0	0	0	59.1148	65.7529	0	35.7579	0	106.858	0	0	30.8452	0	30.7906	0	120.713	83.457	20.1093	151.581	0	43.233	0	0	0	0	0	0	0	98.6578
		566	2358.46	109.184	53.2424	0	0	0	0	0	0	0	0	0	37.1446	0	121.888	0	68.3836	0	129.67	0	0	37.8668	0	0	0	62.2616	48.8174	24.1037	75.4254	0	0	0	0	0	0	0	0	0	0
		567	2362.32	104.691	53.9826	0	0	0	0	0	0	0	0	0	0	68.4879	72.1194	0	0	0	78.1506	0	0	0	0	38.7772	0	44.6519	110.766	44.5077	58.7216	0	0	27.4973	0	0	0	0	0	0	38.461
		568	2366.18	127.441	0	0	0	0	0	0	0	0	0	0	0	61.1444	112.309	0	32.828	0	25.4823	0	0	0	0	22.2481	0	80.5607	37.8419	65.9713	104.976	0	0	39.1486	0	0	0	31.9779	0	0	53.9007
		569	2370.04	134.779	0	0	0	0	23.6484	0	0	0	0	0	0	25.0865	78.335	0	41.1674	0	26.7733	23.9436	0	0	0	0	0	29.773	97.1088	62.3089	115.463	0	24.3219	0	0	0	0	77.1273	0	0	35.9348
		570	2373.9	91.7198	70.4061	0	0	0	0	0	0	20.4341	0	0	18.574	74.8524	27.2203	39.0741	26.1699	0	73.7379	0	0	0	0	18.8521	0	60.6784	79.1428	67.3019	163.8	18.5652	0	40.1818	0	0	0	0	0	0	0
		571	2377.76	150.077	42.0492	0	0	0	0	37.7783	0	0	0	0	0	26.3421	86.6156	0	0	0	67.9199	0	0	0	0	0	0	73.1653	19.6456	49.8045	134.106	0	29.6038	23.4539	24.1275	0	0	0	0	0	83.3553
		572	2381.62	70.6274	0	0	0	0	0	0	0	27.4213	0	0	64.0944	0	115.042	18.0299	0	0	36.2092	0	32.1885	0	0	0	0	89.9926	48.8998	0	112.747	0	0	0	0	0	0	39.0221	0	0	62.2324
		573	2385.48	52.5467	27.531	0	20.8113	18.4654	52.3099	0	0	0	0	0	86.9963	41.8465	101.26	0	28.0839	0	0	0	0	0	0	0	0	105.388	44.551	0	142.078	0	0	0	28.0346	0	0	46.0897	0	0	0
		574	2389.34	129.513	58.0689	0	0	60.3073	0	0	0	0	0	0	85.1147	0	27.7848	42.383	22.6478	0	45.6825	0	0	0	0	0	0	60.2191	40.1237	45.8665	79.0333	0	0	17.1583	0	0	0	0	0	0	75.1828
		575	2393.2	93.8766	44.6163	0	0	0	0	0	0	0	0	0	65.8354	0	38.9865	0	21.2029	0	43.1376	0	19.2369	0	0	0	0	55.9734	47.4076	38.3003	157.1	0	48.2079	28.7147	0	0	17.5489	0	0	0	0
		576	2397.06	86.0036	55.3532	0	0	0	0	0	0	0	0	0	28.9145	41.6189	60.4174	34.3204	88.0931	0	38.3815	19.4257	0	20.4239	0	0	0	32.6832	50.2386	32.5443	133.268	0	33.4713	0	26.4596	0	0	0	35.127	0	0
		577	2400.92	133.184	88.792	0	19.4333	0	0	0	0	0	0	0	51.0855	59.8323	45.3155	88.3043	0	0	65.648	0	0	0	0	0	0	112.888	48.4228	63.6006	101.283	0	22.0692	0	0	0	0	0	25.6422	0	0
		578	2404.78	77.7918	0	0	0	22.8997	0	0	0	0	0	0	37.3296	29.5566	131.069	62.2182	49.9763	0	27.6186	0	0	0	0	0	0	116.299	19.9382	54.6908	87.9195	0	0	0	0	0	0	0	31.4271	0	23.5906
		579	2408.64	95.3253	41.717	0	20.7531	0	0	0	0	0	0	0	45.2618	39.4573	100.503	70.8207	39.4482	0	63.447	0	0	0	0	0	0	83.188	45.443	0	34.0768	0	22.8605	24.2677	0	0	0	0	0	0	0
		580	2412.5	41.8662	69.631	0	0	0	0	21.8533	0	0	0	0	30.5634	25.6605	34.7062	0	25.6864	16.6138	34.3979	0	0	0	0	0	0	107.517	55.8069	55.0665	47.6519	0	0	0	50.3425	0	0	0	52.6966	0	72.4879
		581	2416.36	104.57	17.9416	0	0	0	56.7647	0	0	27.3144	0	0	0	57.2425	25.1109	48.5016	53.0764	0	60.3768	0	0	0	0	0	32.0887	99.2402	0	26.4683	88.2525	0	0	32.5818	34.5596	0	0	0	0	0	29.97
		582	2420.22	47.3433	61.5637	0	0	0	0	0	0	0	0	0	99.2678	57.2291	0	0	59.7063	0	0	0	0	0	0	0	0	97.6568	23.4032	0	36.1683	0	37.9361	0	0	0	0	0	0	0	38.4188
		583	2424.08	88.4602	50.3472	0	0	25.5376	0	0	0	0	0	0	33.2317	0	74.3179	58.7784	43.8239	0	0	34.0698	0	0	0	0	0	129.946	0	0	57.6195	0	0	0	0	0	0	21.6157	22.4137	0	45.036
		584	2427.94	70.0276	76.2574	0	0	0	0	33.6942	0	0	0	0	41.0599	62.7242	0	29.7961	27.4399	0	0	0	0	0	0	0	0	90.4938	0	0	67.5012	20.3275	0	0	0	0	0	0	0	0	37.3369
		585	2431.8	62.8598	68.5854	22.4271	0	0	0	0	0	0	0	0	30.8625	58.5203	60.6103	51.7083	43.059	0	0	0	0	0	0	0	0	102.589	0	51.7556	94.8015	28.1873	0	0	0	0	35.6063	22.1383	46.625	20.6255	0
		586	2435.66	74.926	60.8437	0	45.4012	0	0	0	0	0	0	0	21.8147	80.2689	31.6475	0	55.6443	0	26.2712	0	0	0	0	0	0	80.0438	0	0	39.973	0	16.6012	0	21.4503	0	0	0	16.6359	0	53.7082
		587	2439.52	85.9757	87.7541	0	37.4194	25.5196	0	0	0	0	0	0	42.5535	71.5221	65.835	51.6294	60.4725	0	0	0	0	0	0	0	24.6801	51.8908	0	0	43.4462	0	34.0677	0	0	0	29.9072	0	96.0204	0	53.0392
		588	2443.38	33.9361	54.8651	0	0	0	0	0	0	0	0	0	40.8576	49.0545	60.1686	0	25.7582	0	0	0	0	0	0	0	0	70.3281	0	0	32.1942	21.9793	23.7371	23.1644	0	0	0	0	67.0159	0	23.2323
		589	2447.24	52.5093	63.4667	0	0	0	0	0	0	0	0	0	0	69.0519	35.0869	86.9778	56.9052	0	17.6179	0	0	0	0	0	0	93.2062	0	0	21.7355	0	0	0	0	0	32.2034	23.7818	41.0198	0	60.9797
		590	2451.1	0	65.2232	20.9826	25.9304	0	0	17.6711	0	0	0	0	58.6847	53.1688	0	0	0	0	0	0	0	0	0	0	0	64.3663	0	0	0	0	27.5083	0	17.0902	0	0	0	28.9771	0	0
		591	2454.96	16.0477	76.2838	0	19.6416	0	0	0	0	0	21.8981	0	51.6981	125.037	35.6608	0	0	0	0	0	0	0	0	0	0	45.5106	0	0	0	20.5858	19.6922	0	41.0589	0	0	24.6127	0	0	33.6458

## Sheet: Average Background
				SptId_13	SptId_14	SptId_15	SptId_17	SptId_19	SptId_25	SptId_28	SptId_30	SptId_31	SptId_33	SptId_38	SptId_39	SptId_40	SptId_43	SptId_48	SptId_49	SptId_50	SptId_51	SptId_55	SptId_59	SptId_61	SptId_63	SptId_65	SptId_68	SptId_73	SptId_74	SptId_75	SptId_76	SptId_78	SptId_82	SptId_87	SptId_88	SptId_89	SptId_90	SptId_91	SptId_98	SptId_101	SptId_108
		0	173.7	0	0	0	166.083	0	0	0	0	0	0	0	0	0	0	0	0	0	0	0	0	0	0	0	0	0	0	170.173	0	0	0	0	0	171.351	0	0	0	0	0
		1	177.56	0	0	0	0	0	0	0	0	0	152.558	0	0	0	0	0	0	0	0	0	0	0	0	0	0	0	0	0	0	0	0	0	0	0	0	0	0	0	0
		2	181.42	0	0	0	0	0	0	0	0	0	0	0	0	0	0	0	0	0	0	0	0	0	0	0	0	0	0	0	0	0	0	0	0	0	0	0	0	0	0
		3	185.28	0	0	0	0	0	0	0	0	0	0	0	0	0	0	0	0	0	0	0	0	0	0	0	0	0	0	0	0	0	0	0	161.379	0	0	0	0	0	0
		4	189.14	0	139.422	0	0	0	0	0	171.907	0	0	0	0	0	0	0	0	0	0	0	0	0	0	0	0	0	0	0	0	0	0	0	0	0	0	0	0	0	0
		5	193	0	0	0	0	0	0	0	0	0	0	0	0	0	0	0	0	0	0	0	0	0	0	0	0	0	0	0	0	0	0	0	0	0	0	0	0	0	0
		6	196.86	0	0	0	0	0	0	0	0	0	0	0	0	0	0	0	0	0	0	0	0	0	0	0	0	0	0	0	0	0	0	0	0	0	0	132.687	0	0	0
		7	200.72	0	0	0	0	0	0	0	0	0	0	0	0	0	0	0	0	0	0	0	0	0	0	0	0	0	0	0	0	0	0	0	0	0	134.657	0	0	0	0
		8	204.58	0	0	0	0	0	0	0	0	0	0	0	0	0	0	0	0	0	0	0	0	0	0	0	0	0	0	0	0	0	0	0	0	0	0	0	0	0	0
		9	208.44	0	0	0	0	160.232	0	0	0	0	0	0	0	0	0	0	0	178.085	0	0	0	0	0	0	0	0	0	0	0	0	0	0	0	0	0	0	0	0	0
		10	212.3	0	0	0	0	0	0	0	0	0	0	0	0	0	0	0	0	0	0	0	0	0	0	0	0	0	0	0	0	0	0	0	0	0	0	0	0	0	0
		11	216.16	0	0	0	0	0	159.774	0	0	0	0	0	0	0	0	0	0	0	0	0	0	0	170.793	0	0	0	0	0	0	0	0	0	166.836	0	0	0	0	0	0
		12	220.02	0	0	0	0	0	0	0	0	0	0	0	0	0	0	0	0	0	0	0	0	0	0	0	0	170.597	0	0	0	0	0	0	0	100.007	0	0	0	0	0
		13	223.88	165.927	0	0	0	0	0	0	0	0	0	0	0	0	0	0	0	0	0	0	0	0	0	0	0	0	0	0	0	0	0	0	0	0	0	0	0	0	0
		14	227.74	0	0	0	0	0	0	0	0	0	0	0	0	0	0	0	0	0	0	0	0	0	0	0	0	0	0	0	0	0	0	0	0	0	0	0	0	163.697	0
		15	231.6	0	0	0	0	0	0	0	0	166.632	0	0	0	0	0	0	0	0	0	0	0	0	0	0	0	0	0	161.59	0	0	0	0	0	0	0	0	0	158.648	0
		16	235.46	0	0	0	0	0	0	0	0	0	0	0	0	0	0	0	0	0	0	0	0	0	0	0	0	0	0	0	0	0	0	0	0	0	115.063	0	0	0	0
		17	239.32	0	0	0	0	0	0	0	0	0	0	0	0	0	0	0	0	0	0	0	0	149.964	0	0	0	0	0	0	0	0	0	0	0	106.93	0	171.634	0	0	0
		18	243.18	0	0	0	0	0	0	0	0	0	0	0	0	0	0	0	0	0	0	0	0	0	0	0	0	0	0	0	0	0	0	0	0	0	0	0	0	0	0
		19	247.04	0	0	0	0	0	0	0	0	0	0	0	0	0	0	0	0	0	0	0	0	0	0	0	0	0	0	0	0	0	0	0	0	0	0	0	0	0	0
		20	250.9	0	0	0	0	155.957	0	0	0	0	0	0	0	0	0	0	0	0	0	0	0	0	0	0	0	0	0	0	0	0	0	0	0	0	0	103.601	0	0	0
		21	254.76	0	0	0	0	0	0	0	0	0	0	0	0	0	0	0	0	0	0	0	0	0	0	0	0	0	0	0	0	0	0	0	160.283	0	0	0	0	0	0
		22	258.62	0	0	0	0	0	0	0	0	0	0	163.444	0	0	0	0	0	111.983	0	0	0	0	0	0	0	0	0	0	0	0	0	0	159.65	0	0	0	0	0	0
		23	262.48	0	0	0	0	0	0	0	0	0	0	0	0	0	0	0	0	0	0	0	0	0	0	0	0	0	0	0	0	154.063	0	0	0	0	0	0	0	0	0
		24	266.34	0	0	0	0	0	0	0	0	0	0	0	0	0	149.968	0	0	0	0	0	0	0	154.037	0	172.372	0	0	0	0	0	0	0	0	0	0	0	0	0	0
		25	270.2	0	0	0	0	0	0	126.631	0	0	0	0	0	0	0	0	0	0	0	0	0	0	0	0	0	0	0	0	0	0	0	0	0	0	0	0	0	0	0
		26	274.06	0	0	0	0	0	0	0	0	0	0	0	0	0	0	0	0	0	0	0	0	0	0	0	0	0	0	0	0	0	0	0	114.102	0	0	0	0	0	0
		27	277.92	0	0	0	0	0	0	0	0	0	0	0	0	0	0	0	0	0	0	0	0	0	0	0	0	0	0	0	0	0	0	0	0	0	0	0	0	0	0
		28	281.78	0	0	0	0	0	0	0	0	0	151.956	0	0	160.936	162.768	0	0	0	0	0	0	0	0	0	0	0	0	0	0	0	0	0	0	143.969	0	0	0	0	0
		29	285.64	0	165.921	0	0	0	0	0	0	0	0	0	0	0	0	0	0	0	0	0	0	0	0	0	0	0	0	0	0	0	0	0	0	0	0	0	0	0	0
		30	289.5	0	0	0	0	0	0	0	0	0	0	0	0	0	0	0	0	0	0	0	0	0	0	0	0	0	0	0	0	0	0	0	0	0	0	0	0	0	0
		31	293.36	0	0	0	0	0	0	0	0	0	0	0	0	0	0	0	0	0	0	0	0	0	0	0	0	0	0	0	0	0	0	0	0	0	0	0	0	0	0
		32	297.22	0	0	0	148.046	0	0	0	0	0	0	0	0	0	0	0	0	0	0	0	0	0	0	0	0	0	0	0	0	0	0	0	0	0	0	0	0	0	0
		33	301.08	0	0	0	0	0	0	0	0	0	0	0	0	0	0	0	0	0	0	0	0	0	0	0	0	0	0	0	0	0	0	0	0	0	0	0	0	0	0
		34	304.94	0	0	0	0	0	0	0	0	0	0	0	155.02	0	0	0	0	0	0	0	0	0	152.411	0	0	0	0	0	0	0	0	0	0	0	0	0	0	0	0
		35	308.8	0	0	0	0	0	0	0	0	0	0	0	0	0	0	0	0	0	0	0	0	0	0	0	0	0	0	0	0	0	0	0	0	0	0	0	0	0	0
		36	312.66	0	0	0	0	166.957	0	0	0	0	0	0	0	0	0	0	0	154.891	0	0	0	0	0	0	0	0	0	0	0	0	0	0	0	0	0	0	0	0	0
		37	316.52	0	0	0	0	0	0	159.334	0	0	0	0	0	0	0	0	0	0	0	0	0	0	0	0	0	0	0	0	0	0	0	0	0	0	0	0	0	0	0
		38	320.38	0	0	0	0	0	0	0	0	0	0	0	0	0	0	0	0	0	0	0	0	0	0	0	0	0	0	0	0	0	0	0	0	0	0	0	0	0	0
		39	324.24	0	170.078	0	0	0	0	0	0	0	0	0	0	0	0	0	0	0	0	0	0	0	0	0	0	0	0	0	0	0	0	0	0	0	0	0	0	0	0
		40	328.1	0	0	157.344	0	0	0	0	0	0	0	150.093	0	0	0	0	0	0	0	0	0	0	0	0	0	0	0	0	0	0	0	0	0	0	0	0	0	0	0
		41	331.96	0	0	0	0	0	0	0	0	0	0	0	0	0	0	0	0	0	0	0	156.889	0	0	0	0	0	0	0	0	0	0	0	0	0	0	0	0	0	0
		42	335.82	0	0	0	0	0	0	0	0	0	0	0	0	0	0	0	0	0	0	0	0	0	163.203	0	0	0	0	0	0	0	0	0	0	0	0	0	0	0	0
		43	339.68	0	0	0	0	0	0	0	0	0	0	0	0	0	0	0	0	0	0	0	0	0	155.748	0	0	0	0	0	0	0	0	0	0	0	0	0	0	0	0
		44	343.54	0	0	0	0	0	0	0	0	0	0	0	0	0	0	0	0	0	0	0	0	0	161.407	0	0	0	0	0	0	0	0	0	0	0	0	0	0	0	0
		45	347.4	0	0	0	0	0	0	0	0	0	0	0	0	0	0	0	0	0	0	0	0	0	0	0	0	0	0	0	0	0	0	0	0	0	0	0	0	0	0
		46	351.26	0	0	0	0	0	0	0	0	0	0	0	0	0	0	0	0	0	0	0	0	0	160.164	0	0	0	0	0	0	0	0	0	0	0	0	0	0	0	0
		47	355.12	0	0	0	0	0	0	0	0	0	0	0	0	0	0	0	0	126.74	0	0	0	0	0	0	0	0	0	0	0	0	0	0	0	0	0	0	159.529	0	109.234
		48	358.98	0	0	0	0	0	0	0	0	0	0	0	0	0	0	0	0	0	0	0	0	0	0	0	0	0	0	0	0	0	0	0	0	0	0	0	0	0	0
		49	362.84	0	129.558	0	0	0	0	0	125.01	0	155.005	0	0	0	0	0	0	0	0	0	0	0	0	0	0	0	0	0	0	0	0	0	0	0	0	0	0	0	0
		50	366.7	0	0	0	0	0	0	0	0	0	0	0	0	0	0	0	0	0	0	0	0	0	0	0	0	0	0	0	0	0	0	0	0	0	0	0	0	0	0
		51	370.56	0	0	0	0	0	0	0	0	0	0	166.569	0	0	0	0	0	0	0	0	0	0	0	0	0	0	0	0	0	0	160.906	0	0	0	0	0	0	0	127.429
		52	374.42	0	0	0	0	0	0	0	0	0	0	0	0	0	0	0	0	0	0	0	0	0	0	0	0	0	0	0	0	0	0	0	0	0	0	0	0	0	0
		53	378.28	0	0	0	0	159.367	0	0	0	0	0	0	0	0	0	0	0	0	0	0	0	0	158.848	0	0	0	0	0	0	0	0	0	0	0	0	0	0	0	157.514
		54	382.14	0	0	0	0	0	0	0	0	0	0	0	0	0	0	0	0	0	0	0	0	0	0	0	0	0	0	0	0	0	0	0	0	0	0	0	0	0	0
		55	386	0	0	0	0	0	0	0	0	0	0	0	0	0	0	0	0	0	0	0	0	0	0	0	0	0	0	0	0	0	0	0	0	0	0	0	0	0	0
		56	389.86	0	0	0	0	0	0	0	0	157.614	0	0	0	0	0	0	0	0	0	0	0	0	0	0	0	0	0	0	0	0	0	0	0	0	0	0	0	0	0
		57	393.72	0	153.604	0	0	0	0	0	0	0	0	0	0	0	0	0	0	0	0	0	0	0	0	0	0	0	0	0	0	0	0	0	0	0	0	0	0	0	0
		58	397.58	0	0	0	0	0	0	0	0	0	0	0	0	0	0	0	0	0	0	0	0	0	0	0	0	0	0	0	0	0	155.471	0	0	0	0	0	162.696	0	0
		59	401.44	0	0	0	0	0	0	0	0	0	0	0	0	0	0	0	0	0	0	0	0	0	0	0	0	0	0	0	0	0	0	0	0	0	0	0	165.669	0	0
		60	405.3	0	0	167.647	0	0	0	0	0	0	0	0	0	0	0	0	0	0	0	0	0	0	0	0	0	0	0	0	0	0	0	0	0	0	0	0	0	0	0
		61	409.16	0	0	0	0	0	0	0	0	175.54	0	0	0	0	0	0	0	0	0	0	0	0	165.215	0	0	0	0	0	0	0	0	0	0	0	0	0	0	0	0
		62	413.02	0	0	0	0	0	0	0	0	0	0	0	0	0	0	0	0	0	0	0	0	0	0	0	0	0	0	0	0	0	0	0	0	0	0	0	0	0	0
		63	416.88	0	0	160.427	0	0	0	0	0	0	0	0	0	0	0	0	0	0	0	0	0	0	0	0	0	0	0	0	0	0	0	0	0	0	0	0	0	0	0
		64	420.74	0	0	0	0	0	0	0	0	0	0	0	0	0	0	0	0	0	0	0	0	0	0	0	0	0	0	0	0	0	0	0	0	0	0	0	0	0	0
		65	424.6	0	0	159.402	0	0	0	0	0	0	0	0	0	0	0	0	0	0	0	0	0	0	0	0	0	0	0	0	0	0	0	0	0	0	0	0	0	0	0
		66	428.46	0	0	164.839	0	0	0	0	0	0	0	0	0	0	0	0	0	0	0	0	0	0	169.12	0	0	0	0	0	0	0	0	0	0	0	0	0	0	0	0
		67	432.32	0	151.182	0	0	0	0	0	0	0	0	0	0	0	0	0	0	0	0	0	0	0	0	0	0	0	0	0	0	0	0	0	0	0	0	0	0	0	0
		68	436.18	0	0	160.321	0	0	0	0	0	0	0	0	0	0	0	0	0	0	0	0	0	0	0	0	0	0	0	0	0	0	0	0	0	0	0	0	0	0	0
		69	440.04	0	0	161.399	0	0	0	0	0	0	0	0	0	0	0	0	0	0	0	0	0	0	0	0	0	0	0	0	0	0	0	0	0	0	0	0	0	0	0
		70	443.9	0	0	160.596	0	0	0	0	0	0	0	0	0	0	0	0	0	0	0	0	0	0	0	0	0	0	0	0	0	0	0	0	0	0	0	0	0	0	0
		71	447.76	0	0	171.26	0	0	0	0	0	0	0	0	0	0	0	0	0	0	0	0	0	0	169.876	0	0	0	0	0	0	0	0	0	0	0	0	0	0	0	0
		72	451.62	0	0	157.452	0	0	0	0	0	0	0	0	0	0	0	0	0	0	0	0	0	0	0	0	0	0	0	0	0	0	0	0	0	0	0	0	0	0	0
		73	455.48	0	159.323	168.167	0	0	0	0	0	0	0	0	0	0	0	0	0	0	0	0	0	0	170.088	0	0	0	0	0	0	0	0	0	0	0	0	0	154.803	0	0
		74	459.34	0	0	164.995	0	175.956	0	0	0	0	0	0	0	0	0	0	0	0	0	0	0	0	0	0	0	0	0	0	0	0	0	0	0	0	0	0	0	0	0
		75	463.2	0	0	158.214	0	176.394	0	0	0	0	0	0	0	0	0	0	0	0	0	0	0	0	0	0	0	0	0	0	0	0	0	0	0	0	0	0	0	0	0
		76	467.06	0	0	164.55	0	0	0	0	0	0	0	0	0	0	0	0	0	0	0	0	0	0	0	0	0	0	0	0	0	0	0	0	0	0	0	0	0	0	0
		77	470.92	0	0	164.189	0	0	0	0	0	0	0	0	0	0	0	0	0	0	0	0	0	0	0	0	0	0	0	0	0	0	0	0	0	0	0	0	0	0	0
		78	474.78	0	149.722	171.994	0	0	0	0	0	0	0	0	0	0	0	0	0	0	0	0	0	0	172.92	0	0	0	0	0	0	0	0	0	0	0	0	0	0	0	0
		79	478.64	0	0	162.712	0	0	0	0	0	0	0	0	0	0	0	0	0	0	0	0	0	0	0	0	0	0	0	0	0	0	0	0	0	0	0	0	0	0	0
		80	482.5	0	0	162.334	0	0	0	0	0	0	0	0	0	0	0	0	0	0	0	0	0	0	0	0	0	0	0	0	0	0	0	0	0	0	0	0	159.704	0	0
		81	486.36	0	0	167.335	0	0	0	0	0	0	0	0	0	0	0	0	0	0	0	0	0	149.368	171.81	0	0	0	0	0	0	0	0	0	0	0	0	0	0	0	0
		82	490.22	0	0	165.305	0	0	160.674	0	0	0	0	0	0	0	0	0	0	0	0	0	0	0	171.098	0	0	0	0	0	0	164.904	0	0	0	0	0	0	168.933	0	0
		83	494.08	0	0	0	0	0	0	0	0	0	0	0	0	0	0	0	0	0	0	0	0	0	172.568	0	0	0	0	0	0	0	0	0	0	0	0	0	0	0	0
		84	497.94	0	0	165.618	0	0	158.528	0	0	0	0	0	0	0	0	0	0	0	0	0	0	0	173.55	0	0	0	0	0	0	0	0	0	0	0	0	0	0	0	0
		85	501.8	0	150.882	166.156	0	0	160.191	0	0	0	0	0	0	0	0	0	0	0	0	0	0	0	174.142	0	0	0	0	0	0	0	0	0	0	0	0	0	0	0	0
		86	505.66	0	0	170.831	0	0	159.101	0	0	0	0	0	0	0	0	0	0	153.603	0	0	0	0	168.817	0	0	0	0	0	0	0	0	0	0	0	0	0	0	0	0
		87	509.52	0	0	0	0	0	0	0	0	0	0	0	0	135.998	0	0	0	0	0	0	0	0	164.604	0	0	0	0	0	0	0	0	0	0	0	0	0	0	0	0
		88	513.38	0	152.714	161.663	0	0	0	0	0	0	0	0	0	0	0	0	0	0	0	0	0	0	170.488	0	0	0	0	0	0	0	0	0	0	0	0	0	156.241	0	0
		89	517.24	0	0	163.626	0	0	155.985	0	0	0	0	0	0	0	0	0	0	0	0	0	0	0	160.936	0	0	0	0	0	161.261	0	0	151.988	0	0	0	0	0	0	0
		90	521.1	0	0	165.709	0	0	154.768	0	0	0	0	0	0	0	0	0	0	0	0	0	0	0	173.405	0	0	0	0	0	0	0	0	0	0	0	0	0	171.52	0	0
		91	524.96	0	0	0	0	0	0	0	0	0	0	0	0	0	0	0	0	160.267	0	0	0	0	170.599	0	0	0	0	0	0	0	0	0	0	0	0	0	155.472	0	0
		92	528.82	0	0	0	0	0	159.035	0	0	0	0	0	0	0	0	0	0	153.066	0	0	0	0	174.696	0	0	0	0	0	0	0	0	0	165.1	0	0	0	161.932	0	0
		93	532.68	0	0	0	0	0	154.556	0	0	0	0	0	0	0	0	0	0	0	0	0	0	0	170.957	0	0	0	0	0	0	0	0	0	0	0	0	0	0	0	0
		94	536.54	0	0	0	0	0	0	0	0	0	0	0	0	0	0	0	0	151.631	0	0	0	0	165.694	0	0	0	0	0	0	0	0	0	0	0	0	0	162.535	0	0
		95	540.4	0	0	174.114	0	0	0	0	0	0	0	0	0	0	0	0	0	166.234	0	0	0	0	162.939	0	0	0	0	0	0	0	0	0	0	0	0	0	0	0	0
		96	544.26	0	0	0	0	0	155.629	0	0	0	0	0	0	0	0	0	0	159.018	0	0	0	0	171.196	0	0	0	0	0	0	0	0	0	0	0	0	0	160.516	0	0
		97	548.12	0	161.707	0	0	0	0	0	0	0	0	0	0	0	0	0	0	150.479	0	0	0	0	167.346	0	0	0	0	0	0	0	0	0	0	0	0	0	155.506	0	0
		98	551.98	0	157.035	0	0	0	147.57	0	0	0	0	0	0	0	0	0	0	161.818	0	0	0	0	164.818	0	0	0	0	0	0	0	0	0	0	0	0	0	157.904	0	0
		99	555.84	0	160.487	0	0	0	157.341	0	0	0	0	0	0	0	0	0	178.909	158.751	0	0	0	0	167.354	0	0	0	0	0	0	0	0	0	0	157.727	0	0	165.157	0	0
		100	559.7	0	152.572	0	0	0	0	0	0	0	0	0	0	0	0	0	0	161.029	0	0	0	0	175.095	0	0	0	0	0	0	0	0	0	0	159.793	0	0	0	0	0
		101	563.56	0	151.412	0	0	0	148.275	0	0	0	0	0	0	0	0	0	0	156.2	0	0	165.496	0	164.553	0	164.492	0	0	0	0	0	0	0	0	150.588	0	0	159.074	0	0
		102	567.42	0	156.275	0	0	0	0	0	0	0	0	0	0	0	0	0	0	157.985	0	0	0	0	165.97	0	0	0	0	0	0	0	0	0	0	0	0	0	156.699	0	0
		103	571.28	0	163.5	0	0	0	0	0	0	0	0	0	0	0	0	0	0	156.255	0	0	0	0	163.838	0	0	0	0	0	0	0	0	0	0	0	0	0	148.962	0	0
		104	575.14	0	0	0	0	0	0	0	0	0	0	0	0	0	0	0	0	157.776	0	0	0	0	169.238	0	0	0	0	0	0	0	0	0	0	0	0	0	154.189	0	0
		105	579	0	151.412	0	0	0	166.75	0	0	0	0	0	0	0	0	0	0	156.565	0	0	0	0	169.15	0	0	0	0	0	0	0	0	0	0	149.422	0	0	152.482	0	0
		106	582.86	0	152.854	0	0	0	0	0	0	0	0	0	0	0	0	0	0	165.139	0	0	0	0	165.268	0	155.8	150.583	0	0	0	0	0	0	0	0	0	0	0	0	0
		107	586.72	0	156.531	0	0	0	156.614	0	0	0	0	0	0	0	0	0	0	160.279	0	0	0	0	171.385	0	0	0	0	158.732	0	0	0	0	0	152.731	0	0	161.422	0	0
		108	590.58	0	150.046	0	0	0	158.999	0	0	0	0	0	0	0	0	0	0	157.026	0	0	0	0	168.606	0	0	152.441	0	0	0	156.058	0	0	0	156.341	0	0	0	0	0
		109	594.44	0	159.953	0	0	0	156.454	0	0	0	0	0	0	0	0	0	0	0	0	0	0	0	168.83	0	0	153.819	0	0	0	0	0	0	0	157.002	0	0	161.874	0	0
		110	598.3	0	152.654	0	0	0	0	0	0	0	0	0	0	0	0	0	0	163.517	0	0	0	0	172.109	0	154.68	156.899	0	0	0	0	0	0	0	0	0	0	155.666	0	0
		111	602.16	0	155.03	0	0	0	153.989	0	0	0	0	0	0	0	0	0	0	156.435	0	0	0	0	174.688	0	141.458	0	0	0	0	0	0	0	0	0	0	0	162.986	0	0
		112	606.02	0	160.687	0	0	0	162.162	0	0	0	0	0	0	0	0	155.21	0	156.294	0	0	0	0	170.821	0	159.134	154.46	0	0	0	0	0	0	0	160.39	0	0	168.573	0	0
		113	609.88	0	0	0	0	0	0	0	0	0	0	0	0	0	0	0	0	160.531	0	0	0	0	169.252	0	158.437	156.071	0	0	0	0	0	0	0	0	0	0	0	0	0
		114	613.74	0	158.787	0	0	0	0	0	0	0	0	0	0	0	0	163.293	0	0	0	0	0	0	171.093	0	150.854	157.09	0	0	0	0	0	0	0	161.302	0	0	160.398	0	0
		115	617.6	0	156.231	0	0	0	0	0	0	0	0	0	0	0	0	0	0	0	0	0	0	0	165.206	158.452	153.149	148.89	0	0	0	0	0	0	0	156.948	0	0	154.576	0	0
		116	621.46	0	0	0	0	0	0	0	0	0	0	0	0	139.945	0	151.955	0	147.234	0	0	0	0	163.863	0	157.455	153.464	0	0	0	0	0	0	0	0	0	0	167.82	0	0
		117	625.32	0	161.234	171.101	0	0	0	0	0	0	0	0	0	0	0	0	0	0	0	0	0	0	164.395	169.161	157.227	152.986	0	0	0	0	0	0	0	0	0	0	165.418	0	0
		118	629.18	0	151.973	0	0	0	157.318	0	0	0	126.853	0	0	0	0	0	0	0	0	0	0	0	167.273	0	157.995	156.104	0	0	0	0	0	0	0	0	0	0	158.522	0	0
		119	633.04	0	153.302	0	0	0	0	0	0	0	0	0	0	0	0	0	0	0	0	0	175.038	0	165.806	0	152.67	163.231	0	0	0	0	0	0	0	160.035	0	0	165.896	0	0
		120	636.9	0	156.149	0	0	0	0	0	0	0	158.327	0	0	0	0	154.447	0	0	0	0	0	0	168.02	0	0	163.199	0	0	0	0	0	0	0	0	0	0	163.159	0	0
		121	640.76	0	156.772	0	0	0	0	0	0	0	0	0	0	0	0	0	118.803	0	0	0	0	0	165.956	0	164.348	166.455	0	153.705	0	0	0	0	0	0	0	0	159.293	0	0
		122	644.62	0	156.903	0	0	0	0	0	0	0	0	0	0	0	0	0	0	0	0	0	0	0	170.063	154.085	163.506	155.441	0	0	0	0	0	0	0	0	0	0	157.466	0	151.019
		123	648.48	0	154.689	0	0	0	0	0	0	0	0	0	0	0	0	0	0	0	0	0	0	0	160.593	0	159.477	160.155	0	0	0	0	0	0	0	0	0	0	154.044	0	0
		124	652.34	0	149.08	0	0	0	0	0	0	0	0	0	0	0	0	0	0	0	0	0	0	0	170.679	0	161.144	159.49	0	0	0	0	0	0	0	0	0	0	157.897	0	0
		125	656.2	0	158.588	0	0	170.169	0	0	0	0	0	0	0	0	0	157.421	0	0	0	0	0	0	168.584	159.444	156.974	151.182	0	0	0	0	0	0	0	0	0	0	161.405	0	0
		126	660.06	0	157.746	0	0	0	0	0	0	0	0	0	0	0	0	0	0	0	0	0	0	0	171.595	0	162.096	156.072	0	0	0	0	0	0	0	0	0	0	154.783	0	0
		127	663.92	0	0	0	0	0	0	0	0	0	0	0	0	0	0	0	0	0	0	0	0	0	174.576	0	156.35	154.525	0	0	0	0	0	0	0	0	0	0	153.567	0	0
		128	667.78	0	161.629	153.66	0	0	0	0	0	0	0	0	0	0	0	0	0	0	0	0	0	0	162.647	150.594	0	159.009	0	0	0	0	0	0	0	0	0	0	155.018	0	0
		129	671.64	0	154.115	161.343	0	0	156.999	0	0	0	0	0	0	0	0	0	0	0	0	0	0	0	165.53	149.577	166.752	153.898	0	151.713	0	0	0	0	0	0	0	0	154.813	0	0
		130	675.5	0	155.884	0	0	0	156.033	0	0	0	0	0	0	0	0	0	0	0	0	0	0	0	168.859	151.739	162.328	153.739	0	0	0	0	0	0	0	0	0	0	155.452	0	161.197
		131	679.36	0	0	165.385	0	0	0	0	0	134.474	0	0	0	0	0	0	0	0	0	0	0	0	169.567	0	159.522	159.884	0	0	170.568	0	0	0	0	0	0	0	0	0	0
		132	683.22	0	0	0	0	0	0	0	0	0	0	0	0	0	0	0	0	0	0	0	0	0	172.235	0	0	157.083	0	0	0	0	0	0	0	0	0	0	156.191	0	156.098
		133	687.08	0	0	0	0	0	155.979	0	0	0	0	0	0	0	0	0	0	0	0	0	0	0	164.352	153.578	0	152.931	0	0	0	0	0	0	0	0	0	0	0	0	156.216
		134	690.94	0	152.399	0	0	0	154.397	0	0	0	0	0	0	0	0	0	0	0	0	0	0	0	171.321	153.254	0	162.146	0	0	0	0	0	0	0	0	0	0	0	0	0
		135	694.8	0	155.808	0	148.086	0	154.139	0	0	0	0	0	168.145	0	0	0	0	0	0	0	0	0	165.684	0	154.449	145.462	0	0	0	0	0	0	0	0	0	0	0	0	150.661
		136	698.66	0	158.846	0	0	0	153.183	0	0	0	0	0	0	0	0	0	0	0	0	0	0	0	172.516	154.197	157.96	149.965	0	0	0	0	0	0	0	0	0	0	168.53	0	0
		137	702.52	0	160.048	0	152.521	0	0	0	0	0	0	0	0	0	0	0	0	0	0	0	0	0	173.467	150.518	0	156.565	0	0	0	0	0	0	0	0	0	0	154.997	0	159.475
		138	706.38	0	152.723	0	0	0	155.026	0	0	0	0	0	0	0	0	0	0	0	0	0	0	0	180.734	154.989	0	154.99	0	0	0	0	0	0	0	0	0	0	156.746	0	160.136
		139	710.24	0	0	166.004	0	0	156.798	0	0	0	0	0	0	0	0	0	0	0	0	0	0	0	171.175	152.879	0	154.285	0	0	0	0	0	0	0	0	0	0	160.666	0	159.149
		140	714.1	0	0	0	0	0	0	0	0	0	0	0	0	0	0	0	0	0	0	0	0	0	170.29	0	0	152.465	0	0	0	0	0	0	0	0	0	0	164.947	0	0
		141	717.96	0	154.874	0	0	0	0	0	0	0	0	0	0	0	0	0	0	0	0	0	0	0	141.71	142.405	0	155.167	0	0	0	0	0	0	0	0	0	0	157.286	0	169.073
		142	721.82	0	158.692	0	0	0	159.393	0	0	0	0	0	0	0	0	0	0	0	0	0	0	0	166.929	150.754	0	162.02	0	0	0	0	0	0	0	0	0	0	158.559	0	160.063
		143	725.68	0	161.914	0	151.054	0	162.887	0	0	0	0	0	0	0	0	0	0	0	0	0	0	0	165.347	158.003	0	157.828	150.848	0	0	0	0	0	0	0	0	0	0	0	0
		144	729.54	0	159.365	0	0	0	162.276	0	0	0	0	0	0	0	0	0	0	0	0	0	0	0	168.644	152.623	0	0	0	0	0	0	0	0	0	137.321	0	0	158.729	0	0
		145	733.4	0	162.792	0	0	0	160.314	0	0	0	0	0	0	0	0	0	0	0	143.542	0	0	0	165.968	156.846	0	156.894	0	0	0	0	0	0	0	0	0	0	162.679	0	0
		146	737.26	0	155.157	167.861	0	0	164.136	0	0	0	0	0	0	0	0	0	0	0	0	0	0	0	171.484	156.596	0	147.305	0	0	0	0	0	0	0	0	0	0	155.712	0	0
		147	741.12	0	156.914	0	0	0	165.086	0	0	0	0	0	0	0	0	0	0	0	0	0	0	0	165.159	148.767	0	154.258	0	0	0	0	0	0	0	0	0	0	157.354	0	157.7
		148	744.98	0	150.689	0	0	0	160.615	0	0	0	0	0	0	0	0	0	0	0	0	0	0	0	176.376	148.402	0	0	0	0	0	0	0	0	0	0	0	0	164.784	0	0
		149	748.84	0	149.454	164.318	0	0	164.318	0	0	0	0	0	0	0	0	0	0	0	0	0	0	0	175.738	150.869	0	158.764	0	0	0	0	0	0	0	0	0	0	156.889	0	0
		150	752.7	0	161.431	0	0	127.398	0	0	0	0	0	0	0	0	0	0	0	0	0	0	0	0	167.352	145.3	0	154.151	0	0	0	0	0	0	0	0	0	0	162.559	0	0
		151	756.56	0	154.037	0	0	0	0	0	0	0	0	0	0	0	0	0	0	0	0	0	0	0	179.927	149.229	0	155.959	0	0	0	0	0	0	0	0	0	0	157.368	0	0
		152	760.42	0	155.108	166.887	0	0	163.853	0	0	0	148.91	0	0	0	0	0	0	0	0	0	0	0	170.937	152.692	0	151.596	0	0	0	0	0	0	130.685	0	0	0	152.97	0	0
		153	764.28	0	156.83	159.615	0	0	162.62	0	0	0	0	0	0	0	0	0	0	0	0	0	0	0	173.207	156.104	0	154.206	0	0	0	0	0	0	0	0	0	0	152.402	0	163.353
		154	768.14	0	150.27	0	0	0	162.612	0	0	0	0	0	0	140.676	0	0	0	0	0	0	0	0	171.615	150.624	0	156.436	0	0	0	0	0	0	0	156.901	0	0	155.305	0	0
		155	772	0	149.725	0	0	0	165.102	0	0	0	0	0	0	0	0	0	0	0	0	0	0	0	168.194	152.126	0	147.938	0	0	0	0	0	0	0	0	0	0	162.773	0	0
		156	775.86	0	146.696	168.194	160.445	0	0	0	0	0	0	0	0	0	0	0	0	0	0	0	0	0	170.394	152.352	149.231	0	0	0	0	0	0	0	0	0	0	0	154.096	0	0
		157	779.72	0	148.089	0	0	0	154.604	0	0	0	0	0	0	0	0	0	0	0	0	0	0	0	165.224	151.947	0	145.98	0	0	0	0	0	0	0	0	0	0	152.726	0	0
		158	783.58	0	157.398	0	0	0	0	0	0	0	0	0	0	0	0	0	0	0	0	0	0	0	170.177	0	0	0	0	0	0	0	0	0	0	153.349	0	0	0	0	164.794
		159	787.44	0	158.625	167.339	0	0	0	0	0	0	0	0	0	0	0	0	0	162.288	0	0	0	0	161.752	155.351	0	156.197	0	0	0	0	0	0	0	0	0	0	145.612	0	0
		160	791.3	0	149.878	167.125	0	0	0	0	0	0	0	0	0	0	0	0	0	0	0	0	0	0	172.239	172.477	0	159.669	0	0	0	0	0	0	0	0	0	0	152.153	0	158.009
		161	795.16	0	148.881	164.055	0	0	155.9	0	0	0	0	0	0	0	0	0	0	0	0	0	0	0	174.382	151.201	0	0	0	0	0	0	0	0	0	0	0	0	0	0	0
		162	799.02	0	150.553	159.184	0	0	155.043	0	0	0	0	0	0	0	0	0	0	0	0	0	0	0	168.518	145.188	0	155.088	0	0	0	0	0	0	0	0	0	0	0	0	170.581
		163	802.88	0	147.913	159.139	0	0	149.897	0	0	0	0	0	0	0	0	0	0	155.144	0	0	0	0	175.878	157.773	0	153.467	0	0	0	0	0	0	0	0	0	0	0	0	0
		164	806.74	0	149.77	169.083	0	0	0	0	0	0	0	0	0	0	0	168.809	0	0	0	0	0	0	177.001	0	0	159.087	0	0	0	0	0	0	0	0	0	0	0	0	0
		165	810.6	0	161.14	178.846	0	0	0	0	0	0	0	0	0	0	0	0	0	0	0	0	0	153.577	171.321	153.405	157.088	161.773	0	0	0	0	0	0	0	0	0	0	0	0	160.737
		166	814.46	0	152.523	167.526	0	0	160.95	0	0	0	0	0	0	0	0	0	0	0	0	0	0	0	169.558	0	0	155.889	0	165.141	0	0	0	0	0	0	0	0	153.835	0	160.782
		167	818.32	0	154.762	169.876	0	0	0	0	0	0	0	0	0	0	0	0	0	0	0	0	0	0	168.132	148.784	0	164.121	0	0	0	0	0	0	0	162.677	0	0	0	0	0
		168	822.18	0	147.481	166.009	0	0	155.038	0	0	0	0	0	0	0	0	0	0	154.508	148.748	0	0	0	170.343	152.851	0	155.684	0	0	153.295	0	0	0	0	0	0	0	155.839	0	160.092
		169	826.04	0	147.921	153.373	0	0	158.923	0	0	0	0	0	0	171.01	0	153.309	0	0	0	0	0	0	171.483	155.591	0	154.301	0	0	0	0	0	117.76	0	156.843	0	0	157.143	0	0
		170	829.9	0	147.474	159.751	0	165.573	149.897	0	0	0	0	0	126.282	0	0	0	0	0	0	0	0	0	177.625	160.939	0	155.591	0	0	0	0	0	0	0	157.667	0	0	0	0	0
		171	833.76	0	154.742	168.24	0	0	153.146	0	0	0	0	0	0	0	0	0	0	158.92	0	0	0	0	169.428	0	0	167.634	0	0	0	0	0	0	0	0	0	0	155.598	0	0
		172	837.62	0	151.899	167.3	0	165.149	152.724	0	0	0	0	0	0	0	0	0	0	157.948	0	156.316	0	0	165.715	148.775	0	159.757	0	0	0	0	0	0	0	151.878	0	0	0	0	0
		173	841.48	0	153.579	174.03	0	0	157.068	0	0	0	0	0	0	0	0	0	0	153.085	0	0	0	0	163.915	149.438	0	156.157	0	0	0	0	0	0	0	157.403	0	0	0	0	0
		174	845.34	0	167.082	169.357	0	169.355	151.612	0	0	0	162.884	0	0	0	0	0	0	0	0	0	0	0	170.784	148.934	182.977	160.986	0	0	0	0	0	0	0	161.121	0	0	0	0	0
		175	849.2	0	155.332	163.685	0	0	160.079	0	0	0	0	0	0	0	0	0	0	0	0	0	0	0	168.943	154.041	0	156.918	0	0	0	0	0	0	0	159.804	0	0	0	0	0
		176	853.06	0	154.315	155.098	0	0	158.525	0	0	0	0	0	0	0	0	0	0	150.88	0	0	0	0	175.531	153.927	0	162.173	0	0	0	0	0	0	0	0	0	0	157.323	0	0
		177	856.92	0	154.612	159.11	0	161.652	155.682	0	0	155.52	0	0	0	0	0	0	158.548	0	0	0	0	0	167.104	147.526	0	156.412	0	0	0	0	0	0	0	159.598	0	0	0	0	0
		178	860.78	0	147.139	163.092	0	168.141	156.881	0	0	154.311	0	0	0	0	0	0	0	151.043	0	0	0	0	163.405	159.478	0	149.912	0	0	0	0	0	0	0	154.914	0	0	0	0	0
		179	864.64	0	150.148	153.509	0	170.485	157.8	0	0	0	0	0	0	0	0	0	0	156.484	116.367	0	0	0	166.75	153.94	0	159.108	0	0	0	0	0	0	0	158.466	0	0	154.441	0	0
		180	868.5	0	148.616	159.525	0	163.968	153.361	0	0	0	0	0	0	0	0	0	0	147.27	0	0	0	140.299	175.526	153.353	0	158.151	0	0	0	0	0	0	0	154.768	0	0	0	0	0
		181	872.36	0	154.182	0	0	170.933	152.232	151.741	0	154.799	0	0	0	0	0	0	0	142.606	0	0	0	0	170.164	150.826	0	155.167	0	0	0	0	0	0	0	150.535	0	0	0	150.671	0
		182	876.22	0	155.787	157.165	0	166.039	165.387	0	0	151.141	0	0	0	149.542	0	0	0	147.136	0	0	0	0	169.167	155.149	0	163.761	0	176.038	0	0	0	0	0	159.386	0	0	155.051	0	0
		183	880.08	0	157.109	156.633	0	172.58	158.699	0	0	0	0	0	0	152.206	0	0	0	150.595	0	0	0	0	175.879	151.979	0	155.434	0	0	0	0	0	0	0	165.336	0	0	157.477	146.234	0
		184	883.94	0	152.943	0	0	168.113	158.833	0	0	159.654	0	0	0	0	0	0	0	147.56	0	0	150.825	0	164.238	145.245	0	159.187	0	0	0	0	0	0	0	153.317	0	0	162.17	0	0
		185	887.8	0	153.454	149.715	0	171.245	157.025	0	0	160.286	151.23	0	0	0	0	0	0	162.777	0	0	0	0	168.737	149.831	0	166.307	0	0	0	0	0	0	0	156.513	0	0	0	140.239	0
		186	891.66	0	149.067	164.29	0	160.42	155.401	0	0	0	0	0	0	0	0	0	0	147.064	0	0	0	0	165.424	148.929	0	164.396	0	0	0	0	0	0	0	158.952	0	0	154.889	0	0
		187	895.52	0	144.75	157.844	0	0	156.986	0	0	0	0	0	0	0	0	0	0	153.303	0	0	0	0	164.953	147.645	0	0	0	0	0	0	0	0	0	160.497	0	0	154.878	149.844	0
		188	899.38	0	149.419	160.95	150.324	167.778	154.041	0	0	152.283	0	0	0	0	0	0	0	155.109	0	0	0	0	170.242	143.046	0	157.773	0	0	0	0	152.202	0	0	155.417	0	0	0	148.519	0
		189	903.24	0	148.919	160.195	0	177.283	154.647	0	0	153.881	0	0	0	0	0	0	0	159.065	0	0	0	0	163.54	145.181	0	154.471	139.268	0	0	0	0	0	0	143.493	0	0	0	0	149.241
		190	907.1	0	146.083	152.091	0	167.929	157.346	0	0	155.583	0	0	0	0	0	0	0	156.538	0	0	0	0	162.097	147.449	0	0	0	0	0	0	0	0	0	157.828	0	0	0	0	0
		191	910.96	0	147.614	156.508	0	166.723	154.338	0	0	153.729	0	0	0	0	150.671	0	0	160.83	0	0	0	0	165.137	149.263	0	160.391	0	0	0	0	156.914	0	153.19	148.934	0	0	0	141.941	0
		192	914.82	0	138.15	153.023	0	170.419	157.209	0	0	150.189	151.892	0	0	0	0	0	0	0	0	0	0	0	172.658	0	0	155.513	0	0	0	0	0	0	0	151.896	0	0	0	0	0
		193	918.68	0	0	160.806	0	178.068	150.688	0	0	157.763	0	0	0	0	0	0	0	153.832	0	0	0	157.976	165.887	146.908	0	0	0	0	0	0	0	0	0	156.464	0	0	0	151.472	0
		194	922.54	0	147.732	159.404	0	172.125	155.976	0	0	0	0	0	0	0	0	0	0	148.734	0	0	0	0	173.288	0	0	0	0	0	0	0	156.321	0	0	151.497	0	0	153.947	0	0
		195	926.4	0	149.485	159.302	0	163.536	153.09	0	0	148.046	0	0	0	0	0	0	0	0	0	0	0	0	166.181	0	0	0	0	0	0	0	0	0	0	154.688	0	0	159.005	148.833	0
		196	930.26	0	149.247	157.531	0	174.395	153.377	0	0	158.341	0	0	0	0	0	0	0	0	0	0	0	0	171.471	147.254	0	155.914	0	0	0	0	151.872	0	0	162.336	0	0	147.978	150.545	0
		197	934.12	0	150.922	155.409	0	167.345	155.941	0	0	154.144	0	0	0	0	0	109.922	0	0	0	0	0	0	171.033	149.402	0	157.57	0	0	0	131.912	153.607	0	0	152.859	0	0	0	152.902	0
		198	937.98	0	151.292	161.244	0	167.34	152.454	0	0	159.588	0	0	0	0	0	0	0	150.235	0	0	0	0	174.788	150.889	0	157.704	151.067	0	0	0	147.904	0	0	158.166	0	0	0	0	0
		199	941.84	0	146.979	149.432	0	171.881	162.705	0	0	160.437	153.354	0	0	0	0	0	0	0	0	0	0	0	168.37	150.682	0	162.628	0	0	0	0	0	0	0	151.707	0	0	0	0	0
		200	945.7	0	149.315	153.257	0	168.58	157.815	0	0	0	154.704	0	0	0	0	0	0	141.124	0	0	0	0	171.779	0	0	148.387	0	0	0	0	0	0	0	151.062	0	0	0	0	0
		201	949.56	0	146.236	162.545	0	169.139	161.056	0	0	156.67	0	0	0	0	0	0	0	0	0	0	0	0	175.907	0	132.052	0	0	0	0	0	151.312	0	0	155.609	0	0	0	147.563	173.312
		202	953.42	0	148.431	158.466	0	164.516	155.825	0	0	159.071	0	0	0	0	155.896	0	0	0	0	0	0	0	165.684	0	0	150.055	0	0	0	0	146.738	0	0	156.655	0	0	152.709	0	0
		203	957.28	0	155.842	163.813	0	169.704	156.774	0	0	161.855	155.56	0	0	0	157.054	0	128.033	0	0	0	0	0	165.77	0	0	158.52	0	0	0	0	151.056	0	0	166.034	0	0	0	0	0
		204	961.14	0	0	154.717	0	172.795	155.415	0	0	153.264	159.196	0	0	0	0	0	0	0	157.203	0	0	0	165.475	0	0	0	0	0	149.873	0	150.118	0	0	154.997	174.279	0	160.634	0	0
		205	965	0	155.483	149.695	0	175.506	156.777	0	122.278	0	157.327	0	0	0	0	0	0	0	0	0	0	0	171.091	142.357	0	146.126	0	0	0	0	155.138	0	0	156.972	0	0	0	142.618	0
		206	968.86	0	157.753	154.271	0	178.127	155.374	0	0	156.11	0	0	0	0	159.347	0	0	0	0	0	0	126.596	179.338	0	0	153.288	0	0	0	143.044	148.017	0	0	162.678	0	0	153.691	0	0
		207	972.72	0	156.451	158.328	0	169.944	156.614	0	0	0	156.098	0	0	0	0	0	0	0	0	0	0	0	165.602	0	0	0	0	0	0	0	148.287	0	0	149.129	0	0	153.778	0	0
		208	976.58	0	153.492	158.913	0	167.232	159.747	0	162.164	157.526	159.179	0	0	0	0	0	0	160.771	0	0	0	0	171.214	0	0	149.972	0	0	0	169.155	153.907	0	0	152.265	0	0	149.634	0	0
		209	980.44	0	159.911	158.043	0	165.659	157.823	0	0	159.391	160.764	0	0	0	0	0	0	0	0	0	0	0	175.773	0	0	156.053	0	0	0	0	141.77	0	0	156.521	0	0	0	0	0
		210	984.3	0	145.715	150.066	0	164.134	158.473	0	0	0	0	0	0	0	0	0	0	0	0	0	0	0	163.245	0	0	152.677	0	0	0	0	148.247	0	0	154.904	0	0	166.354	0	0
		211	988.16	0	0	154.513	0	165.56	157.673	0	0	148.624	0	0	0	0	0	0	0	0	0	0	0	0	172.096	0	0	152.607	0	0	0	0	0	0	0	147.068	0	0	152.516	0	0
		212	992.02	0	151.318	152.261	0	164.075	153.352	0	0	0	0	0	0	0	0	0	0	0	0	0	0	0	164.719	0	0	0	0	0	0	0	0	0	0	155.442	0	0	155.345	0	153.175
		213	995.88	0	151.831	161.939	0	166.002	157.313	0	0	154.88	0	0	0	0	0	0	0	154.337	0	0	0	0	164.02	0	0	155.616	165.167	0	0	0	0	0	0	155.167	0	0	0	0	0
		214	999.74	0	151.275	152.528	0	161.672	152.123	0	0	0	0	0	0	0	0	0	0	0	0	0	0	0	170.869	0	0	0	0	0	0	0	151.235	0	0	161.449	0	0	0	152.641	0
		215	1003.6	0	155.78	157.439	0	165.691	158.126	0	0	0	157.678	0	0	0	0	0	0	0	0	0	0	0	157.542	182.105	0	149.794	0	0	0	161.74	164.066	0	0	161.939	0	0	0	0	0
		216	1007.46	0	151.653	166.585	0	169.238	153.482	0	0	0	0	0	0	0	0	0	0	0	0	0	0	0	162	0	0	162.357	0	0	0	164.43	0	0	0	158.208	0	0	0	0	0
		217	1011.32	0	148.958	158.558	0	170.747	159.821	0	0	0	152.66	0	0	0	0	0	0	0	0	0	0	0	163.007	0	0	148.302	159.51	0	0	160.826	0	0	0	164.212	0	0	164.507	0	0
		218	1015.18	0	154.202	154.447	0	165.672	161.165	0	0	0	149.733	0	153.04	0	0	0	0	0	0	0	0	0	166.963	0	0	158.207	167.735	0	0	157.6	0	0	0	152.742	0	0	164.576	0	156.503
		219	1019.04	0	155.231	152.475	0	170.008	160.603	0	0	0	0	0	0	0	0	0	0	0	0	0	0	0	163.745	0	0	0	161.323	0	0	163.997	148.962	0	0	157.924	0	0	160.375	0	150.709
		220	1022.9	0	162.935	153.657	0	171.567	162.028	0	0	0	154.305	0	0	0	0	0	0	0	0	0	0	0	161.177	0	0	0	159.463	0	152.843	159.33	0	0	0	151.052	145.139	0	0	144.763	148.891
		221	1026.76	0	149.235	149.997	0	169.152	164.007	0	0	0	155.657	0	0	0	0	0	0	0	0	0	0	0	163.916	0	0	0	161.961	0	0	0	0	0	0	156.762	0	0	0	0	149.242
		222	1030.62	0	150.279	154.413	0	170.152	158.912	0	0	0	152.691	0	0	0	0	0	0	0	0	0	0	0	168.603	0	0	152.965	156.054	0	0	164.007	150.934	0	0	156.811	0	0	160.679	0	148.274
		223	1034.48	0	0	0	0	167.66	148.35	0	0	0	150.817	0	0	0	0	0	0	0	0	0	0	0	174.164	142.693	0	0	157.674	0	0	164.831	0	0	0	160.251	0	0	0	139.462	150.803
		224	1038.34	0	0	148.586	140.121	0	155.417	0	0	0	156.231	0	168.8	0	0	0	0	0	0	0	0	0	172.28	0	0	144.046	162.46	0	0	169.598	0	0	0	158.748	0	0	0	0	147.116
		225	1042.2	0	0	154.244	0	177.63	156.93	0	0	0	153.247	0	0	0	0	0	0	0	0	0	0	0	169.999	0	0	148.81	160.121	0	155.911	168.025	0	0	0	151.562	0	0	0	0	159.114
		226	1046.06	0	145.84	156.567	0	169.886	154.098	0	0	0	155.419	0	0	0	0	0	0	0	0	0	0	0	163.917	0	0	0	156.85	0	0	166.396	0	0	0	154.835	0	0	0	0	152.202
		227	1049.92	0	0	153.698	0	168.52	155.235	0	0	0	157.054	0	166.483	0	0	0	0	0	0	0	0	0	168.286	0	0	0	159.409	0	161.561	165.195	150.98	0	0	152.678	0	0	0	0	146.401
		228	1053.78	0	153.881	0	0	0	149.402	0	0	151.374	162.723	0	0	0	0	0	0	0	0	0	0	0	169.386	0	0	150.99	156.785	0	150.78	167.828	0	0	0	151.734	0	0	0	152.256	148.674
		229	1057.64	0	0	0	0	174.13	153.558	0	0	0	0	0	167.482	0	0	0	0	156.366	0	0	0	0	176.308	0	0	0	161.27	0	159.145	168.927	0	0	0	154.126	0	0	0	149.663	137.939
		230	1061.5	0	0	0	0	0	151.804	0	0	162.317	155.3	0	0	0	0	0	0	0	0	0	0	0	174.95	0	0	155.193	159.506	0	0	163.95	0	0	0	153.292	0	0	0	150.808	0
		231	1065.36	0	0	158.685	0	0	153.436	0	0	154.003	0	0	0	0	0	0	0	0	0	0	0	0	178.855	0	0	0	168.627	0	0	169.23	0	0	0	157.907	0	0	0	0	148.145
		232	1069.22	0	147.068	0	0	170.466	155.336	0	0	155.891	151.897	0	165.092	0	0	0	0	140.708	0	0	0	0	165.951	0	0	0	166.26	0	154.323	0	0	0	0	154.669	0	0	0	150.801	145.858
		233	1073.08	0	152.268	0	0	0	154.174	0	0	150.83	153.184	0	168.537	0	0	0	0	0	168.883	0	0	0	172.531	0	0	0	161.671	0	0	163.429	0	0	0	145.316	0	0	0	0	144.68
		234	1076.94	0	0	149.495	0	0	0	0	0	0	151.843	0	164.571	0	0	0	0	0	0	0	0	0	166.715	0	0	0	165.963	0	0	0	161.092	0	0	155.164	162.859	0	0	149.478	147.184
		235	1080.8	0	147.066	0	140.743	167.29	0	0	0	152.293	0	0	0	0	0	0	0	0	0	0	0	0	171.682	0	151.477	0	163.704	0	156.614	0	0	0	0	146.429	0	0	0	144.599	146.447
		236	1084.66	0	0	146.132	0	166.712	153.417	0	0	143.99	160.33	0	163.361	0	0	0	0	147.967	0	0	0	0	170.054	0	162.003	0	173.222	0	0	166.152	149.435	0	0	145.932	0	0	0	0	149.328
		237	1088.52	0	0	0	0	168.163	0	0	0	151.733	156.949	0	156.317	0	0	0	0	0	0	0	0	0	179.23	0	0	0	165.364	0	0	0	0	0	0	0	0	0	0	137.821	151.817
		238	1092.38	0	0	147.894	146.342	167.185	157.221	0	0	151.65	155.488	0	0	0	0	0	0	0	0	0	0	0	177.191	0	152.778	157.405	159.754	0	0	162.145	0	0	0	0	0	0	0	139.4	148.881
		239	1096.24	0	0	0	0	163.441	152.966	0	0	155.283	157.352	0	168.119	0	0	0	0	0	0	0	0	0	169.181	0	154.04	153.559	165.707	0	0	172.134	0	150.488	0	144.12	0	0	0	145.191	156.161
		240	1100.1	0	147.371	0	149.795	171.432	0	0	0	153.867	160.293	0	165.851	0	0	0	0	0	0	0	0	0	168.598	0	160.602	0	158.075	0	0	162.184	0	0	0	158.841	0	0	0	141.131	148.157
		241	1103.96	0	0	0	0	163.72	0	0	0	149.628	158.583	0	174.532	0	0	0	0	0	0	0	0	0	167.085	0	158.757	157.962	167.566	0	162.619	0	0	0	0	156.864	0	0	0	146.136	146.063
		242	1107.82	0	0	149.644	0	161.836	0	0	0	153.32	161.067	0	164.196	0	0	0	0	0	0	0	0	0	171.549	0	148.705	0	166.348	0	163.586	0	0	0	0	150.008	0	0	0	144.356	143.522
		243	1111.68	0	0	0	0	169.861	155.284	0	0	154.467	155.56	0	161.642	0	0	0	0	0	0	0	0	0	171.561	0	0	0	163.061	0	160.2	0	0	0	0	152.686	0	0	0	138.271	139.101
		244	1115.54	0	0	0	0	169.192	162.528	0	0	157.633	156.5	0	160.803	0	0	0	0	0	0	0	0	0	182.093	0	157.235	0	165.754	0	0	0	0	0	0	0	0	0	0	0	140.273
		245	1119.4	0	0	0	0	170.866	0	0	0	152.947	155.561	0	163.735	0	0	0	0	0	0	0	0	0	0	0	152.697	150.321	163.269	0	0	0	0	0	0	0	0	0	0	146.779	149.872
		246	1123.26	0	0	0	0	0	0	0	0	156.732	146.389	0	0	0	0	0	0	0	0	0	0	0	0	0	148.684	157.609	168.76	0	0	0	0	0	0	148.923	0	0	0	149.124	150.914
		247	1127.12	0	0	0	0	0	156.325	0	0	157.266	157.694	144.219	0	0	0	0	0	0	0	0	0	0	162.071	0	154.311	0	168.526	0	153.491	0	0	0	0	150.122	0	0	0	144.95	0
		248	1130.98	0	0	0	146.977	171.276	0	0	0	155.649	152.381	0	0	0	0	0	0	0	154.693	0	0	0	164.887	0	154.546	0	162.009	0	154.096	171.115	0	0	0	161.616	0	0	0	144.728	149.017
		249	1134.84	0	140.596	0	0	167.539	0	0	0	153.78	154.364	0	0	0	0	0	0	0	156.507	0	0	0	176.78	0	156.449	0	166.121	0	157.573	0	0	0	0	160.369	0	0	0	138.934	145.139
		250	1138.7	0	0	150.578	0	176.884	0	0	0	157.489	157.027	0	170.418	0	0	0	0	0	0	0	0	0	178.995	0	159.399	0	164.378	0	155.814	0	0	0	0	160.615	0	0	0	0	151.705
		251	1142.56	0	0	0	0	173.912	0	0	0	156.103	156.482	0	0	0	0	0	0	0	0	0	0	0	0	0	156.282	0	160.48	0	157.487	0	0	0	0	161.301	0	0	0	0	149.745
		252	1146.42	0	0	155.876	0	170.788	0	0	0	0	152.184	0	160.593	0	0	0	0	0	0	0	0	0	171.592	0	157.311	0	169.058	0	0	169.68	0	0	0	154.17	0	0	0	142.129	154.371
		253	1150.28	0	0	0	0	171.232	0	0	0	152.149	160.263	0	0	0	0	0	0	0	0	0	0	0	0	0	0	0	169.295	0	0	0	0	0	0	156.22	0	0	0	169.721	151.69
		254	1154.14	0	0	143.201	0	168.762	0	0	0	0	153.578	0	171.109	0	0	158.906	0	0	0	0	0	0	172.869	0	158.992	0	172.826	0	160.134	0	0	0	0	0	0	0	0	0	152.782
		255	1158	0	0	0	0	162.105	0	0	0	157.502	150.293	0	164.667	0	0	0	0	154.636	0	0	0	0	0	0	150.695	0	162.368	0	0	0	0	0	0	154.38	0	0	0	146.146	150.051
		256	1161.86	0	0	154.615	0	170.02	0	0	0	158.366	151.324	0	0	0	160.198	0	0	0	0	0	0	0	0	0	157.259	0	167.568	0	153.822	0	176.6	0	0	161.411	0	0	163.664	0	148.241
		257	1165.72	0	150.712	0	147.524	162.534	0	0	0	159.184	145.203	0	0	0	0	0	0	0	0	0	0	0	181.071	0	159.437	0	166.232	0	152.622	0	0	0	0	0	150.311	0	0	0	154.679
		258	1169.58	0	156.997	0	0	166.478	0	0	0	161.908	148.635	0	161.705	0	153.151	0	0	0	0	0	0	0	146.21	0	159.611	0	169.289	0	155.005	0	0	0	0	0	0	0	0	0	0
		259	1173.44	0	154.602	164.765	0	165.696	0	0	0	166.044	153.117	0	0	0	0	0	0	0	0	0	0	0	181.684	0	160.644	0	163.007	0	149.399	0	0	0	0	0	0	0	0	0	150.618
		260	1177.3	0	152.114	151.494	0	167.354	0	0	0	159.473	146.721	0	165.846	0	150.498	0	0	0	0	0	0	0	183.008	0	156.354	0	159.929	0	153.596	0	135.121	0	0	0	0	0	0	0	151.784
		261	1181.16	0	0	142.329	0	176.311	0	0	0	151.65	142.216	0	0	0	0	0	0	0	0	0	0	163.028	0	0	151.385	0	158.972	161.912	0	0	0	0	0	0	0	0	0	0	0
		262	1185.02	0	0	154.971	0	173.46	0	0	0	0	145.668	0	0	0	153.039	168.102	0	154.919	0	0	0	0	0	0	154.752	0	158.403	0	161.255	0	0	0	0	0	0	0	0	0	151.626
		263	1188.88	0	152.871	158.307	0	166.573	0	0	0	160.477	150.014	0	156.548	0	0	0	0	0	0	140.207	0	0	0	0	0	0	169.338	149.722	0	0	0	0	0	0	0	0	0	0	149.343
		264	1192.74	0	142.391	0	0	174.763	0	0	0	155.577	146.231	0	160.306	0	155.099	0	0	0	0	0	157.687	0	0	0	164.196	0	167.36	153.043	158.643	0	0	0	0	0	149.104	0	0	151.409	146.787
		265	1196.6	0	148.278	162.561	0	170.755	0	0	163.741	0	151.526	0	0	0	0	0	0	0	0	0	0	0	184.735	0	159.581	0	165.434	145.83	0	0	0	0	0	0	0	0	0	0	141.703
		266	1200.46	0	148.99	161.422	0	172.427	0	0	0	159.717	142.907	0	0	0	0	0	0	173.454	0	0	0	0	0	0	159.715	0	168.369	0	0	0	155.662	0	0	0	144.896	0	0	0	147.464
		267	1204.32	0	148.435	0	0	173.896	0	0	0	0	144.838	0	164.722	0	153.482	0	0	0	0	0	0	0	158.562	0	154	0	166.102	0	0	0	0	0	0	0	0	0	0	0	146.898
		268	1208.18	0	150.849	160.287	0	169.151	0	0	0	0	141.003	0	166.657	0	151.219	163.495	0	150.062	0	0	0	0	0	0	164.178	0	162	0	154.202	0	153.837	0	0	0	152.485	0	0	160.974	144.737
		269	1212.04	0	149.849	0	0	170.058	0	0	0	0	143.557	0	163.656	148.732	0	0	0	0	0	0	152.643	0	0	0	160.086	0	162.32	0	0	0	0	125.395	0	0	154.076	0	0	0	147.545
		270	1215.9	165.096	148.139	150.717	0	167.443	0	0	0	0	155.875	177.656	166.641	0	0	0	0	0	0	0	151.113	0	0	0	153.599	0	167.028	0	0	0	0	0	152.252	156.931	0	0	0	0	144.301
		271	1219.76	0	154.271	156.51	140.205	173.728	0	0	0	0	150.114	0	158.44	0	0	0	0	0	0	0	150.077	0	0	0	159.253	0	166.275	148.68	160.786	0	152.152	0	150.495	0	156.071	0	0	0	156.22
		272	1223.62	0	147.482	150.643	0	171.43	0	0	0	0	149.394	0	158.732	0	0	0	0	0	0	0	0	0	0	0	164.556	0	168.019	0	0	0	147.044	0	150.841	0	145.718	0	0	0	150.093
		273	1227.48	0	148.828	155.821	0	172.217	0	0	0	0	146.042	0	160.735	0	0	0	0	0	0	0	151.178	0	0	0	156.115	0	158.808	0	156.537	0	146.004	0	147.647	0	145.492	0	0	0	152.152
		274	1231.34	0	142.983	0	143.587	167.895	0	0	164.038	147.203	149.149	0	161.531	0	0	0	0	0	0	0	154.637	0	0	0	165.354	0	163.527	0	155.552	0	146.575	0	160.613	0	0	0	171.619	0	153.932
		275	1235.2	0	149.775	158.253	0	177.366	0	0	0	0	153.085	0	163.419	0	0	0	0	0	0	0	143.182	0	0	0	163.894	0	158.573	0	0	0	0	0	160.89	0	0	0	169.516	0	152.75
		276	1239.06	0	141.169	152.45	0	161.601	0	0	0	0	147.041	0	175.512	159.609	0	0	0	0	0	0	152.436	0	0	0	155.051	0	161.028	0	158.139	0	0	0	160.934	150.818	0	0	167.051	0	152.492
		277	1242.92	0	141.32	0	0	173.525	0	0	0	0	153.754	0	156.19	156.424	0	0	0	0	0	0	157.73	0	0	0	159.857	0	162.117	0	0	0	0	0	163.082	166.102	0	0	163.682	0	0
		278	1246.78	0	146.091	154.985	163.451	168.076	0	0	0	0	145.384	0	158.301	0	0	0	0	0	0	0	150.513	0	0	0	0	0	169.323	0	158.41	0	0	0	162.227	163.593	0	0	0	0	143.082
		279	1250.64	0	151.703	0	0	169.988	0	0	0	0	160.915	0	162.693	151.592	0	0	144.143	0	0	0	0	0	189.921	0	0	0	168.961	0	155.652	0	0	0	159.71	0	144.773	0	155.926	0	136.23
		280	1254.5	0	156.525	0	0	175.06	0	0	0	0	151.308	0	0	154.719	0	0	0	0	164.153	0	150.047	0	0	0	0	0	166.779	0	0	0	0	0	151.51	162.754	0	0	162.707	0	149.399
		281	1258.36	0	151.927	144.761	0	170.848	0	0	0	0	154.712	0	163.023	145.513	0	0	0	0	0	0	151.906	0	0	0	0	0	156.384	0	0	0	0	0	0	157.42	0	0	159.575	0	146.545
		282	1262.22	0	153.808	154.111	0	172.795	0	0	0	0	0	0	153.151	0	0	0	0	0	0	0	0	0	0	0	0	0	160.27	0	0	0	0	0	155.378	0	0	0	0	0	143.286
		283	1266.08	0	148.803	152.718	0	169.457	0	160.072	159.282	0	153.799	0	165.656	0	0	0	0	0	0	0	147.644	0	0	0	0	0	162.889	0	150.192	0	152.151	0	0	158.915	154.1	0	0	0	0
		284	1269.94	0	152.139	151.57	0	165.546	154.988	0	0	0	151.501	0	158.375	0	0	0	0	0	0	0	0	0	0	0	0	0	160.73	0	0	0	0	0	154.237	156.565	0	0	158.283	0	150.032
		285	1273.8	0	148.303	0	0	165.98	161.604	0	0	0	155.64	0	155.576	152.767	0	0	149.566	0	0	0	0	0	0	0	0	0	162.72	0	149.346	161.586	0	0	159.516	166.37	0	0	162.3	0	153.357
		286	1277.66	0	152.806	0	0	163.641	164.353	163.76	0	0	157.22	168.011	157.75	0	0	0	0	0	0	0	144.146	0	0	0	0	0	163.209	0	0	0	149.816	0	159.57	0	0	0	159.801	0	151.004
		287	1281.52	0	148.952	157.584	0	175.324	0	0	0	0	155.277	0	164.307	0	0	0	0	0	0	0	0	0	0	0	0	155.915	154.207	0	143.362	0	0	0	161.33	158.597	0	0	167.657	0	0
		288	1285.38	0	144.194	0	0	172.584	0	0	164.115	0	154.983	139.767	155.901	0	0	0	0	0	0	0	0	0	0	0	0	0	161.782	0	0	0	0	0	159.27	0	0	0	167.105	0	150.126
		289	1289.24	0	150.443	162.804	0	168.662	160.222	0	161.726	0	157.765	0	149.247	0	0	0	0	0	0	0	144.598	0	0	0	0	0	163.288	0	0	0	0	0	162.178	159.136	0	0	168.927	0	146.831
		290	1293.1	0	158.417	0	0	170.807	0	0	158.934	148.719	0	0	154.369	0	0	0	0	0	0	0	0	0	0	0	0	0	159.798	0	0	0	0	0	161.477	155.418	0	0	170.113	0	144.898
		291	1296.96	0	149.749	157.68	0	162.261	0	0	158.394	0	149.941	0	156.607	0	0	0	0	0	0	0	0	0	0	0	0	152.29	162.791	0	0	0	0	0	164.581	163.409	0	0	170.321	0	0
		292	1300.82	0	157.118	0	0	170.293	161.095	0	153.386	0	153.225	0	158.577	0	0	0	0	0	0	0	0	0	0	0	0	0	153.344	0	0	0	0	0	157.752	160.528	0	0	171.347	0	0
		293	1304.68	0	170.769	0	0	163.514	165.191	161.369	160.136	0	157.781	153.07	0	0	0	0	0	0	0	0	0	0	0	147.295	0	140.368	161.637	0	0	0	0	0	166.73	159.661	0	0	165.474	0	147.435
		294	1308.54	0	158.544	0	0	173.939	162.864	0	153.75	0	154.995	0	166.497	0	0	0	146.403	0	0	0	0	0	0	0	0	0	162.442	0	0	0	0	0	161.91	0	0	0	166.306	0	0
		295	1312.4	0	160.645	0	0	175.934	155.468	160.805	151.874	141.766	155.033	0	0	0	0	0	141.243	0	0	0	0	0	0	0	0	146.327	168.975	0	0	0	0	0	165.734	160.98	0	135.411	166.06	0	0
		296	1316.26	0	146.734	0	0	166.785	161.29	0	155.68	0	147.975	0	166.253	0	0	0	147.836	0	0	0	157.114	0	0	0	0	149.12	164.348	0	0	0	0	0	154.612	0	0	138.086	168.876	0	0
		297	1320.12	0	151.209	152.939	0	168.264	0	162.447	153.253	0	0	0	0	0	0	0	0	0	0	0	0	0	0	0	0	0	165.492	0	0	0	150.579	0	158.572	162.134	0	137.753	154.553	0	0
		298	1323.98	0	0	150.515	0	169.705	160.265	157.665	157.578	0	0	0	163.65	147.007	0	0	153.043	150.943	0	0	0	0	0	0	0	0	173.737	0	0	0	0	0	0	0	0	0	161.805	146.003	0
		299	1327.84	0	0	0	0	162.553	166.76	0	155.494	0	153.865	0	0	0	0	0	155.553	0	0	0	0	0	0	0	0	0	160.691	0	0	0	0	183.954	0	162.785	0	137.684	168.277	0	0
		300	1331.7	0	0	0	0	169.066	161.46	0	154.407	0	0	0	0	0	144.542	0	0	0	0	0	159.064	0	0	0	0	0	164.064	0	152.47	0	0	0	0	0	0	141.638	164.075	0	0
		301	1335.56	0	160.011	0	0	166.306	157.553	159.159	0	0	154.901	0	166.469	139.644	0	0	0	0	0	0	161.663	0	0	0	152.037	0	164.168	0	0	0	0	0	157.63	0	136.259	141.507	170.828	0	0
		302	1339.42	0	0	0	0	168.349	161.726	0	147.61	0	0	0	0	142.321	0	0	137.424	0	0	0	0	0	0	0	0	0	163.83	0	0	0	0	0	0	167.27	0	0	168.321	0	0
		303	1343.28	0	156.49	161.103	0	0	160.307	0	154.054	0	0	0	0	142.807	0	0	141.495	0	0	0	0	0	0	0	0	0	160.293	0	0	0	0	0	0	0	0	0	165.821	0	0
		304	1347.14	0	145.634	0	0	0	158.235	169.22	147.34	0	149.519	0	0	0	0	0	0	0	0	151.207	0	0	0	0	0	151.071	157.058	0	0	0	0	0	155.337	154.725	0	0	177.431	0	0
		305	1351	0	155.098	153.377	0	173.371	151.323	0	0	0	149.363	0	0	133.264	0	0	142.336	153.283	0	0	0	0	0	0	0	148.63	167.809	0	0	0	0	0	157.563	162.738	0	140.859	163.416	0	0
		306	1354.86	0	0	0	141.293	161.149	154.224	0	150.561	0	159.039	0	161.371	0	0	0	0	0	0	0	0	0	0	0	0	0	162.955	0	0	0	0	0	160.118	0	0	164.619	170.58	0	148.829
		307	1358.72	0	0	0	136.413	163.803	155.793	162.128	152.528	0	0	0	0	0	0	0	144.65	0	0	0	0	0	0	0	0	0	167.922	0	0	0	0	0	156.631	0	0	140.78	168.923	0	0
		308	1362.58	0	0	0	142.463	169.28	158.369	166.179	148.127	0	0	0	0	0	0	0	0	0	0	0	152.514	0	0	136.873	0	153.059	166.266	0	0	0	0	0	0	0	0	150.756	168.633	0	0
		309	1366.44	0	0	0	0	164.65	161.666	0	0	0	0	0	0	0	0	0	138.265	0	0	0	158.641	0	0	168.13	0	0	169.271	0	0	0	0	0	0	0	159.163	139.357	172.913	0	0
		310	1370.3	0	0	0	140.705	172.276	164.975	0	155.028	0	153.226	0	0	142.583	0	0	140.08	157.158	0	0	0	0	0	0	0	147.662	160.06	0	0	0	0	0	161.744	0	0	0	174.694	0	0
		311	1374.16	0	0	0	0	166.148	159.547	161.226	151.873	0	153.668	0	0	0	0	0	0	148.185	0	0	0	0	155.55	0	0	0	171.299	0	0	0	0	0	156.438	0	142.175	145.714	170.841	0	0
		312	1378.02	0	0	0	144.139	173.22	155.581	0	164.11	0	0	0	160.015	0	0	0	0	0	0	0	0	0	0	0	0	143.863	164.866	0	0	0	0	0	0	0	0	0	172.976	0	140.859
		313	1381.88	0	0	0	138.715	167.823	165.053	0	151.878	0	0	0	0	0	0	0	0	0	0	0	0	0	0	0	0	145.253	154.4	0	0	0	0	0	152.124	0	152.025	0	165.578	0	0
		314	1385.74	0	0	0	0	0	161.605	0	0	0	146.985	0	0	141.263	0	0	0	157.98	0	0	0	0	0	0	0	148.526	162.971	0	0	0	0	0	162.68	0	0	0	165.41	0	0
		315	1389.6	0	0	0	145.976	157.112	164.636	0	150.088	151.17	0	0	0	0	0	0	0	0	0	0	0	0	0	0	0	0	168.431	0	0	0	0	0	0	0	142.719	0	172.022	153.204	0
		316	1393.46	0	0	0	141.027	0	160.689	0	152.755	0	0	0	157.921	150.712	0	0	0	0	0	0	153.63	0	0	157.894	0	142.827	167.233	0	0	0	0	0	0	0	0	0	170.455	0	0
		317	1397.32	0	0	0	0	165.65	163.653	0	0	0	0	0	0	142.623	0	0	0	153.574	0	0	155.37	0	0	0	0	0	157.254	0	0	0	0	0	152.832	0	0	0	175.098	0	0
		318	1401.18	0	0	150.142	0	0	154.745	0	158.766	0	0	0	0	138.896	0	0	0	155.61	155.623	0	148.977	0	0	0	156.179	0	153.63	0	0	0	160.356	0	0	0	133.727	0	165.718	0	0
		319	1405.04	0	0	0	0	0	161.193	0	154.129	0	0	0	0	0	0	0	143.701	0	0	0	0	0	0	0	0	146.806	167.694	0	0	0	0	0	0	0	0	0	172.812	0	0
		320	1408.9	0	0	0	139.365	161.328	149.41	0	0	0	0	0	0	136.286	0	0	135.262	0	0	0	153.566	0	0	0	0	0	167.73	0	0	0	0	0	161.989	0	0	0	170.914	0	0
		321	1412.76	0	0	0	132.965	0	161.161	0	0	0	0	0	0	0	0	0	132.619	0	0	0	0	0	0	143.563	0	0	165.452	0	0	0	0	0	150.352	0	136.824	0	168.717	0	0
		322	1416.62	0	0	150.235	136.923	0	157.942	0	0	0	0	0	0	0	0	0	0	0	0	0	0	0	0	0	155.881	0	154.247	0	0	0	160.074	0	0	0	0	0	170.897	164.682	0
		323	1420.48	0	0	0	136.778	0	153.214	0	0	0	0	0	0	0	0	0	0	0	0	0	0	0	0	0	153.338	145.025	159.892	0	0	0	0	0	0	0	0	0	176.162	0	0
		324	1424.34	0	0	0	0	0	156.863	0	0	165.321	0	0	0	0	0	0	0	154.584	0	0	153.177	0	0	0	155.761	152.501	165.078	0	0	0	0	0	0	0	145.205	0	180.563	0	0
		325	1428.2	0	0	153.15	138.829	0	159.259	0	0	0	0	0	0	147.104	0	0	142.03	0	0	0	0	0	0	0	0	0	165.343	149.813	0	0	0	0	0	0	139.768	0	177.675	0	0
		326	1432.06	0	0	0	139.633	0	156.569	0	146.332	144.006	0	0	152.06	0	0	144.999	134.801	0	0	0	154.072	0	0	0	0	156.875	159.803	0	0	0	0	0	0	0	130.495	0	170.385	0	0
		327	1435.92	0	0	0	0	0	152.164	0	0	0	0	0	0	0	0	151.452	145.154	150.456	0	0	0	0	0	0	153.268	158.992	165.386	0	0	0	0	0	0	159.083	145.131	0	168.526	0	0
		328	1439.78	0	0	149.071	141.156	0	158.293	0	0	0	0	0	158.654	0	0	0	144.164	0	0	0	0	0	0	0	155.338	151.205	162.695	0	0	0	0	0	0	0	0	0	163.369	0	0
		329	1443.64	0	0	151.718	146.05	0	153.494	0	0	0	0	0	160.726	0	0	0	145.522	159.624	0	0	0	0	0	0	158.754	0	166.879	0	0	0	0	0	0	0	137.485	0	175.583	0	0
		330	1447.5	0	0	0	0	0	162.29	0	0	0	0	0	0	0	0	148.662	137.644	151.926	0	0	154.334	0	0	0	158.225	153.86	167.231	149.064	0	0	0	0	0	0	148.278	0	162.155	0	0
		331	1451.36	167.9	0	145.712	0	0	160.732	0	0	0	0	0	156.542	142.999	0	0	143.481	166.16	0	0	0	0	0	0	158.186	154.595	158.543	0	0	0	0	0	0	0	0	0	159.121	0	0
		332	1455.22	0	0	0	142.185	0	165.746	0	0	146.866	0	0	152.908	0	0	0	0	0	0	0	158.209	0	0	0	156.18	0	162.339	0	0	0	0	0	0	0	140.693	0	160.548	0	0
		333	1459.08	0	146.34	0	0	0	157.069	0	0	0	0	0	148.709	0	0	0	0	0	0	0	144.96	0	0	0	0	156.488	171.424	158.684	0	0	0	0	0	0	141.488	0	164.033	0	0
		334	1462.94	154.247	0	150.568	150.449	0	159.308	0	0	0	0	0	146.78	0	0	152.374	149.69	149.113	0	0	151.223	0	0	0	0	145.178	160.276	0	0	0	0	0	142.143	0	139.403	0	161.493	0	0
		335	1466.8	0	0	0	143.192	0	150.838	0	0	0	0	0	155.644	0	0	156.44	151.283	156.186	0	0	0	0	0	0	161.887	151.094	160.201	146.838	0	164.394	0	0	0	0	137.21	0	166.112	0	0
		336	1470.66	0	0	151.195	149.535	0	152.644	0	140.119	0	0	0	0	0	0	149.921	150.561	149.879	0	0	148.707	0	0	0	162.214	0	160.309	0	0	0	0	0	0	0	138.386	0	168.028	0	0
		337	1474.52	0	0	147.908	0	0	158.352	0	0	0	0	0	160.427	0	0	156.311	154.789	174.942	0	0	0	0	0	0	0	156.003	179.442	158.364	0	0	0	0	155.317	0	132.62	0	165.755	0	154.426
		338	1478.38	0	0	156.094	137.758	0	158.781	0	0	0	0	0	0	0	0	0	146.825	0	0	0	147.942	0	0	0	160.324	0	165.932	149.634	0	0	0	0	0	0	138.161	0	163.715	0	151.284
		339	1482.24	0	0	150.995	143.024	0	155.303	0	0	0	0	0	0	0	0	147.356	147.396	155.909	0	0	0	0	181.822	0	164.855	0	169.101	0	0	163.228	0	0	0	0	0	0	154.134	142.555	0
		340	1486.1	169.192	149.486	151.459	145.234	0	153.263	0	0	0	156.483	0	0	0	0	0	143.232	0	0	0	0	0	0	0	161.8	147.078	167.225	151.93	0	174.209	0	0	0	0	141.99	0	161.285	0	0
		341	1489.96	171.699	0	0	0	0	155.903	0	0	0	147.847	0	0	0	0	154.858	153.865	145.437	0	0	146.515	0	0	0	159.119	0	163.775	0	0	0	0	0	151.057	0	144.684	0	156.878	0	145.667
		342	1493.82	0	0	154.747	142.674	0	166.141	0	0	0	0	0	0	0	0	0	149.185	150.62	0	0	0	0	0	0	154.638	0	161.815	0	0	166.767	167.997	0	0	0	141.649	0	168.366	0	0
		343	1497.68	0	0	0	0	0	156.47	0	0	0	151.922	0	157.991	0	0	153.162	151.254	149.374	0	0	145.186	0	0	0	160.172	0	166.01	0	0	162.316	0	0	0	166.629	148.606	0	159.088	0	155.872
		344	1501.54	164.802	142.957	147.393	141.75	0	156.223	0	0	0	0	0	0	0	0	149.779	154.076	0	0	0	0	156.341	0	0	155.838	0	164.697	0	0	167.363	170.642	0	155.895	0	145.085	0	162.759	139.67	151.08
		345	1505.4	162.657	0	0	140.496	0	154.677	0	0	159.649	0	0	0	0	0	141.654	151.393	0	0	0	0	0	0	0	169.044	0	165.222	0	0	176.492	0	0	149.762	0	143.69	0	156.111	0	147.423
		346	1509.26	162.358	0	0	135.003	0	151.95	0	0	0	148.487	0	0	0	0	154.252	147.702	0	0	0	0	0	0	0	169.194	0	171.529	0	0	167.709	0	0	143.816	0	147.413	0	161.881	0	0
		347	1513.12	173.481	0	142.34	143.434	0	155.615	0	0	0	0	0	0	0	0	144.676	150.341	149.885	0	0	145.747	0	0	0	160.728	0	159.933	143.305	0	170.679	169.76	0	154.417	0	140.128	0	0	135.284	0
		348	1516.98	166.363	146.192	0	143.517	0	149.789	0	0	0	159.124	0	0	0	0	143.467	146.793	0	0	0	150.352	165.875	153.258	0	147.49	0	158.979	0	0	171.686	0	0	151.598	0	148.108	174.783	162.752	128.818	150.634
		349	1520.84	165.129	149.199	147.79	147.016	0	156.497	0	0	0	0	152.997	158.679	0	0	144.455	151.065	151.948	0	0	0	0	0	0	159.759	0	178.03	0	0	168.704	0	0	0	0	141.269	0	155.594	0	149.188
		350	1524.7	162.495	0	0	135.275	0	159.144	0	0	0	150.775	0	0	0	0	137.351	146.737	0	0	0	151.93	0	0	0	168.118	0	164.025	0	0	170.771	0	0	149.408	0	145.148	0	0	0	154.176
		351	1528.56	0	0	152.242	145.348	0	158.77	0	0	0	148.648	0	0	0	0	147.562	140.157	161.558	0	0	154.827	143.45	0	0	170.034	0	161.019	150.272	0	175.581	0	0	152.183	0	144.476	0	156.726	129.206	0
		352	1532.42	165.783	142.967	0	0	0	159.745	0	0	0	149.093	0	0	0	0	0	140.616	0	0	0	0	0	0	0	172.808	0	0	0	0	173.178	0	0	157.247	164.571	141.408	0	0	137.181	0
		353	1536.28	166.467	146.713	0	0	0	157.917	0	0	0	145.806	0	0	0	0	0	146.609	0	0	0	0	0	0	0	164.073	150.399	158.181	0	150.166	164.235	0	0	150.153	163.331	149.734	0	0	140.35	159.294
		354	1540.14	165.093	146.619	0	145.184	0	163.14	0	0	0	149.917	0	0	0	0	143.851	154.906	0	0	0	0	0	0	0	166.52	153.112	164.337	149.066	144.413	179.053	172.924	0	146.642	0	169.068	0	0	140.816	0
		355	1544	163.103	144.356	0	0	0	0	0	0	0	150.376	0	0	0	0	0	154.224	153.159	0	0	150.09	141.982	0	0	163.111	149.022	161.787	148.248	0	164.611	0	0	140.238	155.343	140.543	0	0	0	157.181
		356	1547.86	164.976	143.892	0	147.311	0	156.638	0	0	0	155.445	0	0	0	0	145.561	154.455	0	0	0	153.047	0	160.318	0	176.021	148.473	164.609	147.955	0	0	169.157	0	138.053	162.707	144.371	0	172.895	135.381	0
		357	1551.72	166.575	138.368	138.66	149.328	0	0	0	0	0	152.056	0	0	0	0	145.057	151.544	0	0	0	145.222	0	0	0	166.583	148.522	164.447	0	147.835	168.066	0	0	149.509	156.621	0	0	0	143.997	155.784
		358	1555.58	159.164	148.399	0	150.614	0	150.879	151.003	0	0	146.076	0	0	0	0	145.301	153.744	0	0	0	162.394	0	150.029	0	174.976	152.268	167.424	0	137.898	167.362	172.236	0	147.508	0	0	0	0	144.172	157.296
		359	1559.44	165.74	140.023	0	147.718	0	146.263	0	0	0	145.923	158.451	0	0	0	146.331	150.728	155.036	0	0	0	0	158.012	0	175.901	151.544	164.351	0	0	172.689	0	0	151.707	163.114	146.778	0	0	133.698	153.432
		360	1563.3	0	135.043	0	0	0	147.01	0	0	0	143.619	0	0	0	0	146.812	155.412	0	0	140.487	149.823	0	0	0	178.559	149.347	165.122	0	0	164.478	0	0	150.408	168.848	140.732	0	0	138.282	150.045
		361	1567.16	171.381	137.154	0	146.263	0	0	0	0	0	145.542	0	0	0	0	145.593	145.495	149.529	0	0	136.263	0	153.42	0	174.632	147.126	0	147.434	0	172.585	167.59	0	139.274	164.446	136.864	0	172.865	145.089	151.239
		362	1571.02	177.365	138.008	0	140.291	0	0	0	0	0	151.738	0	165.154	0	0	152.479	145.184	0	0	0	149.999	0	0	0	166.874	153.443	172.427	0	150.118	165.712	164.097	0	146.691	152.891	0	0	0	135.722	147.466
		363	1574.88	163.492	137.583	151.999	0	0	0	0	0	0	146.794	0	0	0	0	154.112	143.25	0	0	144.071	160.672	0	163.073	0	174.861	143.809	158.112	0	153.242	177.287	169.142	0	156.23	0	141.229	0	0	146.702	150.22
		364	1578.74	0	142.104	152.307	0	0	0	0	0	0	156.687	0	0	0	0	150.495	149.06	0	0	0	137.517	0	162.629	0	166.488	0	157.222	0	0	168.033	0	0	153.6	155.302	0	0	0	149.287	149.906
		365	1582.6	164.858	150.53	156.486	0	163.975	157.013	0	0	0	148.446	0	0	0	0	157.288	153.956	0	0	0	144.709	0	163.403	0	170.831	148.431	165.78	0	0	176.493	0	0	150.682	150.67	0	0	0	149.086	152.282
		366	1586.46	162.156	136.553	0	0	164.257	0	0	0	0	149.677	0	0	0	0	147.464	142.91	0	0	0	143.093	0	167.965	0	169.26	145.108	182.38	0	0	160.31	0	0	142.29	0	139.142	0	0	147.31	148.143
		367	1590.32	163.719	141.031	149.062	145.046	0	0	0	0	0	147.338	0	0	0	0	153.121	0	0	0	0	139.139	0	167.011	0	166.855	149.473	160.504	0	0	163.724	0	0	151.165	154.155	0	0	0	150.034	151.49
		368	1594.18	167.831	145.81	157.602	0	0	0	0	0	0	153.785	0	0	0	0	144.833	159.546	150.871	0	147.051	147.075	0	162.629	0	0	0	161.636	0	0	169.891	0	0	151.41	147.425	133.814	0	169.831	144.085	157.361
		369	1598.04	168.639	142.189	150.56	145.755	0	0	0	0	0	151.102	0	0	0	0	152.397	145.87	0	0	0	143.808	0	159.665	0	164.446	153.354	162.52	0	0	168.394	0	0	151.289	149.338	139.487	0	0	144.949	148.211
		370	1601.9	0	141.181	0	0	0	0	157.545	0	0	149.502	0	0	0	0	144.861	152.543	141.274	0	0	147.609	0	164.418	0	169.539	149.318	0	0	0	158.556	0	0	147.505	154.338	139.618	0	170.428	147.876	153.177
		371	1605.76	168.252	144.543	150.594	0	0	0	0	0	0	148.492	0	0	0	0	157.182	0	0	150.486	0	140.556	0	161.48	0	165.983	154.318	169.884	0	0	0	167.266	0	151.232	0	143.717	0	0	146.972	155.194
		372	1609.62	172.162	153.939	149.826	0	0	161.126	0	0	176.923	153.064	166.587	0	0	0	155.556	149.746	0	156.771	0	147.471	138.094	161.018	0	172.122	162.019	0	0	146.202	170.924	165.507	0	150.763	142.732	0	0	170.924	142.85	158.83
		373	1613.48	160.778	143.274	148.02	0	0	152.301	0	0	147.511	157.139	0	0	0	0	151.732	154.466	0	157.884	0	142.668	0	156.683	0	167.855	151.217	0	0	0	163.736	171.345	0	154.369	160.678	146.28	0	174.537	142.919	163.241
		374	1617.34	165.679	141.395	153.78	0	0	159.441	0	0	0	150.678	0	0	0	0	154.266	147.927	0	156.169	0	0	0	154.666	0	169.765	152.377	165.619	0	0	172.132	172.047	0	148.8	156.613	138.941	0	0	142.404	156.577
		375	1621.2	158.775	139.25	147.71	0	0	153.879	0	0	0	145.398	0	0	0	0	155.05	146.042	0	157.667	0	144.397	0	159.647	0	169.44	0	0	0	0	169.549	0	0	146.838	146.911	144.634	0	182.199	142.531	163.515
		376	1625.06	161.007	0	154.216	0	0	154.18	154.704	0	158.031	155.485	0	0	0	0	167.037	155.453	0	156.704	0	147.135	0	151.22	0	170.251	158.71	0	0	0	165.175	165.969	0	144.263	155.492	142.391	0	182.316	147.545	164.377
		377	1628.92	0	144.187	155.902	0	135.816	157.747	0	0	0	153.319	0	0	0	0	156.891	150.136	0	154.884	0	144.261	0	152.414	0	172.005	158.72	0	0	0	174.224	171.696	0	141.325	149.585	142.126	0	168.22	146.436	159.593
		378	1632.78	0	146.081	0	0	0	152.576	164.758	0	0	153.909	0	0	0	0	157.256	147.032	0	157.389	0	149.717	0	162.743	0	165.553	154.657	0	0	0	172.008	165.485	0	150.495	161.159	150.731	0	172.03	141.712	158.533
		379	1636.64	0	137.476	162.021	0	0	156.796	164.019	0	0	148.962	0	0	0	0	152.938	150.754	0	150.445	0	147.637	0	163.412	148.695	164.882	155.139	0	0	0	169.36	167.767	0	160.125	165.649	147.682	0	179.477	0	155.333
		380	1640.5	0	140.362	146.976	139.131	0	162.379	165.77	0	150.083	155.092	0	0	0	0	156.209	145.268	0	157.924	0	145.018	0	157.397	0	165.187	150.273	165.268	0	0	164.376	171.917	0	149.313	150.142	146.355	0	171.643	146.501	153.824
		381	1644.36	153.313	146.874	151.769	0	0	159.135	157.127	0	150.215	156.914	0	0	0	0	0	160.005	0	0	151.367	144.653	0	159.228	0	0	0	0	0	0	164.443	173.338	0	150.773	153.23	148.834	0	181.454	141.518	162.423
		382	1648.22	155.446	144.419	147.278	0	0	151.287	165.476	0	0	155.329	0	0	0	0	152.631	151.27	0	166.264	0	144.029	0	149.963	0	162.49	148.525	0	0	0	168.622	172.692	0	0	0	147.712	0	181.768	138.874	158.082
		383	1652.08	0	140.715	148.486	0	0	154.243	0	0	0	149.396	0	0	0	0	159.716	145.354	0	166.633	0	150.31	0	161.048	0	158.687	150.313	0	0	0	173.361	171.867	0	0	166.985	141.024	0	0	143.84	158.212
		384	1655.94	164.235	0	161.36	142.124	0	153.794	165.676	0	149.776	155.604	0	0	144.31	0	155.553	154.406	0	163.656	0	150.995	0	158.073	0	171.565	155.26	0	0	0	0	163.37	0	0	155.561	148.598	0	169.042	137.351	161.496
		385	1659.8	162.719	147.831	156.492	0	0	152.9	160.233	0	0	154.971	0	0	0	168.445	158.967	142.71	0	168.535	0	154.538	0	154.839	0	165.982	156.806	0	0	0	167.351	163.823	0	161.918	153.452	137.299	0	173.023	0	175.008
		386	1663.66	0	137.323	151.443	138.314	0	158.063	161.36	0	0	162.02	0	0	0	0	159.779	149.681	0	153.577	149.162	147.937	0	167.137	0	158.502	160.794	169.35	0	0	171.735	167.932	0	155.825	0	169.449	0	167.421	135.679	162.666
		387	1667.52	0	0	149.503	0	0	150.001	163.955	0	152.71	150.94	0	0	0	0	0	149.83	0	162.934	0	149.346	0	160.674	0	169.684	0	168.03	0	0	172.97	168.868	0	159.803	0	147.394	0	177.853	145.055	152.216
		388	1671.38	158.953	140.674	152.976	0	0	157.105	161.045	0	0	154.352	0	0	0	0	163.106	143.816	0	0	0	157.146	0	161.348	0	169.825	0	0	0	159.674	167.251	168.914	0	0	0	140.482	0	0	139.723	152.296
		389	1675.24	0	144.429	147.256	0	0	150.581	160.042	0	0	162.073	0	0	0	0	154.273	148.686	0	0	0	155.851	0	158.534	0	158.892	0	169.912	0	0	0	169.603	0	160.838	0	144.248	0	0	138.158	158.509
		390	1679.1	0	141.628	148.546	0	0	155.462	166.816	156.788	0	151.793	0	0	0	0	0	151.572	0	153.663	0	155.611	0	161.455	0	166.711	0	160.82	0	0	0	171.13	0	146.606	154.189	143.141	0	0	141.233	161.243
		391	1682.96	0	140.651	155.496	0	0	160.105	165.425	0	0	156.535	0	0	0	0	164.728	146.046	0	0	0	152.228	0	153.617	0	173.174	153.883	164.411	0	159.412	0	0	0	165.484	0	141.515	0	0	140.228	163.598
		392	1686.82	0	138.988	0	0	0	169.312	150.271	0	0	0	161.246	0	0	0	164.146	154.927	0	0	0	148.733	0	160.532	0	172.953	0	162.751	0	0	167.644	172.019	0	0	150.826	141.153	0	169.444	138.474	168.193
		393	1690.68	159.26	183.994	163.71	0	0	149.891	160.583	0	0	161.78	0	0	0	0	151.615	141.098	146.772	165.597	0	167.365	0	167.747	0	0	0	0	0	0	166.194	166.421	0	153.048	149.115	141.982	0	168.645	0	164.104
		394	1694.54	0	137.449	0	0	0	154.361	156.372	0	0	156.71	0	0	0	0	161.121	141.521	143.194	155.292	0	147.019	0	164.401	0	0	0	162.6	0	0	155.51	169.095	0	0	144.207	155.687	0	175.035	138.181	163.762
		395	1698.4	162.273	0	169.754	0	0	154.053	164.894	0	0	156.486	158.393	0	0	0	166.861	141.023	0	161.427	149.739	150.579	0	161.185	0	168.411	0	168.091	0	0	160.566	0	0	0	0	141.681	0	0	0	157.764
		396	1702.26	161.237	150.937	0	141.075	0	161.174	162.35	0	0	0	0	0	141.873	0	0	143.185	0	161.205	0	151.045	0	162.523	0	171.201	0	0	0	0	163.173	171.185	0	0	0	144.036	133.702	170.759	147.39	0
		397	1706.12	159.132	141.358	0	0	0	157.51	158.378	0	0	154.625	0	0	0	0	163.228	138.096	0	158.398	0	0	0	165.028	0	177.871	0	151.344	0	0	170.062	163.28	0	0	0	141.622	0	169.12	139.587	154.282
		398	1709.98	164.756	135.421	0	0	0	0	158.501	0	0	0	0	0	0	0	0	0	159.876	152.52	0	0	0	162.641	0	157.479	0	161.721	0	0	156.296	160.357	0	0	147.91	147.263	0	167.832	0	155.501
		399	1713.84	162.929	144.809	160.025	0	0	163.156	163.385	0	0	0	0	0	0	0	0	152.987	0	153.356	0	0	0	161.176	0	0	0	0	0	0	0	173.636	0	0	159.953	0	0	0	140.535	154.142
		400	1717.7	163.624	148.073	0	0	0	166.437	152.772	0	0	0	0	0	0	0	0	146.316	0	157.404	0	0	0	164.079	0	0	152.084	159.732	0	0	0	165.02	0	0	0	138.222	139.138	0	0	0
		401	1721.56	162.909	147.578	0	0	0	165.457	162.28	0	152.607	0	0	0	0	0	0	147.812	0	163.629	0	151.068	0	157.517	0	0	0	155.35	0	0	0	0	0	0	0	147.907	138.991	0	0	0
		402	1725.42	161.155	152.355	0	0	0	163.895	173.628	0	0	0	145.793	0	0	0	170.533	151.596	0	0	0	148.947	0	157.202	0	0	0	0	0	0	0	0	0	0	0	141.892	139.49	171.745	0	156.465
		403	1729.28	167.385	161.89	0	0	0	0	156.306	0	0	0	0	0	0	151.349	0	151.832	0	159.227	0	152.6	0	156.924	0	169.207	0	0	136.727	183.637	166.361	160.215	0	0	0	142.995	138.11	178.262	0	0
		404	1733.14	160.909	154.318	0	0	0	0	161.296	0	0	0	0	0	145.915	0	158.068	151.244	0	0	0	150.217	0	163.448	0	0	0	0	0	0	0	0	0	0	0	143.194	139.46	175.293	0	0
		405	1737	161.917	154.319	0	0	0	0	159.953	0	0	0	0	0	0	0	166.294	148.062	164.796	157.267	0	155.783	0	163.656	0	0	0	161.504	0	0	0	0	0	0	0	146.649	0	169.813	0	159.284
		406	1740.86	152.167	0	0	0	0	0	160.133	0	0	0	0	167.273	134.826	0	0	0	0	151.323	0	0	0	162.525	0	0	0	0	0	0	163.996	0	0	0	159.523	149.997	144.255	0	0	155.22
		407	1744.72	157.009	155.795	0	143.294	0	0	164.562	0	0	0	0	0	144.73	0	159.7	150.939	0	154.658	0	0	0	165.471	0	0	0	0	0	0	154.669	0	0	0	0	0	144.281	0	0	0
		408	1748.58	160.995	157.947	0	150.144	0	0	164.656	0	0	158.922	154.113	168.788	141.176	0	0	150.547	0	0	0	0	0	157.068	0	0	0	0	0	0	154.74	0	0	0	0	143.515	0	0	0	156.513
		409	1752.44	155.391	0	0	0	0	167.441	161.205	0	0	165.281	0	0	143.795	0	0	149.138	0	165.177	0	0	0	164.37	0	0	0	0	0	0	0	0	0	0	0	148.556	139.755	0	140.485	0
		410	1756.3	164.907	154.753	0	0	0	0	165.336	0	0	162.288	150.576	166.976	0	0	167.707	151.934	0	0	0	0	0	165.422	0	0	160.32	0	0	0	0	0	0	0	0	152.374	133.195	0	0	160.612
		411	1760.16	159.58	153.082	0	0	0	0	0	0	0	0	152.601	0	136.514	0	0	153.933	0	167.601	0	0	0	165.39	0	0	0	0	0	0	159.91	0	0	0	0	147.255	128.359	0	138.119	165.582
		412	1764.02	159.725	146.428	0	138.661	0	164.937	161.732	0	149.316	0	0	163.431	148.366	0	0	148.834	0	163.247	0	0	0	169.789	0	0	0	0	0	0	160.744	0	0	0	0	148.115	0	0	0	154.856
		413	1767.88	161.387	157.761	0	0	0	0	158.853	0	0	0	156.12	153.696	0	0	0	154.24	0	0	0	0	0	162.194	0	0	0	170.532	0	149.711	163.814	0	0	161.468	0	149.46	137.636	0	133.38	156.076
		414	1771.74	164.554	160.076	0	137.153	0	0	0	0	0	166.022	0	154.836	0	0	172.895	151.572	0	0	0	0	0	173.022	0	0	164.044	0	0	0	0	0	0	0	0	152.245	139.941	0	140.452	150.338
		415	1775.6	162.379	159.638	0	145.937	0	0	170.67	0	0	0	0	164.084	148.96	0	0	157.335	0	145.165	0	0	0	162.901	0	161.491	0	0	0	0	169.107	0	0	0	0	144.886	138.78	0	142.375	161.706
		416	1779.46	161.126	161.734	0	137.876	0	0	171.487	0	0	0	0	160.79	151.744	0	0	154.881	0	0	0	0	0	170.155	0	161.251	0	168.156	0	142.222	0	0	0	0	0	143.743	139.622	0	0	162.827
		417	1783.32	164.34	163.576	0	139.174	0	0	0	0	0	0	0	0	142.51	0	0	150.109	0	0	0	0	0	167.868	0	165.654	156.255	0	0	137.344	0	0	0	0	0	145.133	145.706	0	0	155.729
		418	1787.18	164.841	168.52	0	146.994	0	0	165.104	0	0	0	0	159.578	146.027	0	0	143.734	0	0	0	0	0	167.287	0	168.163	156.396	164.755	0	140.195	0	0	0	0	0	148.395	0	0	143.877	154.656
		419	1791.04	164.75	165.002	0	0	174.315	164.833	0	145.346	0	0	0	0	152.423	0	0	0	0	0	0	0	0	161.468	0	169.457	0	0	0	143.572	169.653	0	0	0	0	140.495	0	0	138.342	163.132
		420	1794.9	167.685	159.976	0	134.72	0	0	0	0	0	0	0	161.389	144.968	0	168.419	162.835	0	0	0	0	0	161.536	0	0	161.446	157.667	0	142.295	163.715	0	0	0	0	0	137.338	0	147.282	156.233
		421	1798.76	167.118	168.355	0	144.259	0	0	165.429	0	0	165.851	0	0	153.037	0	0	155.358	0	0	0	164.07	0	169.057	0	159.248	0	0	0	0	166.797	0	0	0	0	139.616	137.699	171.212	0	0
		422	1802.62	165.992	167.757	0	0	0	0	0	0	0	0	0	156.888	162.665	0	0	162.59	0	0	0	0	0	160.601	0	158.33	0	160.224	0	147.426	164.52	0	0	0	0	0	150.978	0	146.708	155.353
		423	1806.48	167.052	160.24	0	144.533	0	0	163.553	0	0	0	0	162.594	159.795	0	0	159.544	0	0	0	151.768	0	162.884	0	161.667	0	156.667	0	0	0	0	0	0	0	144.842	0	173.866	0	176.646
		424	1810.34	162.569	171.94	0	0	0	0	0	0	0	0	0	0	150.046	0	0	152.205	0	0	0	158.008	0	170.008	0	0	0	0	0	152.655	0	0	165.418	0	0	0	146.96	165.137	0	160.081
		425	1814.2	170.689	164.384	0	138.876	0	0	162.511	0	0	0	0	0	152.278	0	0	151.303	0	0	0	156.941	0	170.363	0	172.49	154.377	158.534	0	155.3	0	0	0	0	0	0	0	0	0	161.609
		426	1818.06	165.652	162.452	0	143.922	0	0	0	0	0	0	0	161.292	157.965	0	0	163.56	0	0	0	150.791	0	172.457	0	162.881	0	0	0	145.538	0	0	0	0	0	148.907	138.935	0	141.048	0
		427	1821.92	155.668	160.157	0	0	0	0	162.444	154.622	0	0	0	0	0	0	166.9	155.719	0	0	0	150.217	0	165.343	0	164.412	0	170.454	0	148.22	168.653	0	171.449	0	150.772	0	143.451	166.613	0	160.184
		428	1825.78	164.304	158.861	0	152.698	0	0	171.626	0	0	0	0	0	150.107	0	162.592	152.616	0	0	0	157.921	0	168.508	0	157.337	0	163.152	0	147.469	0	0	0	0	0	0	135.124	0	138.689	149.753
		429	1829.64	164.735	168.084	0	0	0	0	172.073	0	0	0	0	160.96	155.638	0	153.16	158.438	0	0	0	147.672	0	163.65	0	167.688	146.489	169.812	0	151.015	0	0	158.05	0	0	0	144.655	0	0	154.366
		430	1833.5	155.383	174.012	0	0	0	0	169.818	0	0	0	0	0	152.376	0	0	151.231	0	0	0	150.835	0	173.691	0	156.218	0	168.862	0	144.735	0	0	0	0	0	154.786	135.962	0	135.008	161.922
		431	1837.36	163.59	161.559	0	0	0	0	170.03	0	0	0	0	0	145.773	0	0	155.947	0	0	0	154.27	0	173.889	0	166.693	0	166.411	0	149.388	0	162.063	168.386	0	0	0	143.035	0	0	160.369
		432	1841.22	154.984	178.768	0	155.003	0	0	179.669	0	0	0	0	162.617	150.533	0	0	154.255	0	0	0	154.422	0	173.491	0	156.196	144.394	177.455	0	147.88	0	0	0	163.088	149.902	0	0	0	137.869	158.342
		433	1845.08	161.674	164.541	0	171.01	0	0	170.54	0	0	0	0	167.866	147.543	0	0	158.797	0	0	0	162.823	0	169.841	0	151.27	146.372	169.589	0	139.801	0	0	164.957	156.694	0	0	0	0	0	153.498
		434	1848.94	158.276	169.553	0	0	0	0	168.563	0	0	0	0	0	155.175	0	0	157.51	0	0	0	159.763	0	164.629	0	162.034	0	167.335	0	150.702	0	0	161.051	155.617	0	0	0	165.353	140.589	164.966
		435	1852.8	167.461	157.682	0	0	0	168.734	167.799	0	0	0	0	0	157.88	0	0	152.079	0	0	0	159.318	0	172.832	0	161.827	0	161.905	0	156.807	0	0	0	165.283	170.612	0	0	163.016	0	159.022
		436	1856.66	161.846	167.742	0	0	0	0	164.908	0	0	0	0	0	0	0	0	150.272	0	0	0	161.196	0	165.639	0	0	160.737	161.529	0	148.059	0	0	0	156.852	157.686	0	0	0	0	154.396
		437	1860.52	161.195	162.524	0	0	0	0	164.134	0	0	0	0	0	153.931	0	0	157.786	0	0	0	157.624	0	0	0	158.946	0	165.189	0	147.935	0	0	160.716	0	0	0	0	165.038	142.238	165.425
		438	1864.38	161.352	163.098	0	0	0	0	171.553	174.759	149.75	143.823	0	0	151.79	0	0	159.822	0	0	0	156.425	0	166.385	0	166.133	153.5	165.48	0	146.192	0	0	167.639	0	0	0	0	169.311	0	164.12
		439	1868.24	162.915	171.414	0	0	0	0	166.568	0	0	155.138	0	0	147.651	0	0	161.587	0	0	0	162.604	0	176.806	0	161.907	0	174.376	0	145.385	0	0	0	163.393	0	0	0	163.138	147.938	165.072
		440	1872.1	171.761	161.766	0	0	0	0	172.828	0	150.26	0	0	160.492	0	0	0	162.194	0	0	0	150.521	0	0	0	0	0	165.153	0	156.615	0	0	166.304	155.153	0	0	0	161.984	0	162.433
		441	1875.96	167.193	0	0	0	0	175.741	171.539	0	0	0	0	170.645	142.111	0	0	156.137	0	0	0	157.75	0	0	0	156.85	144.295	172.699	0	158.137	0	167.326	0	154.178	167.165	0	0	172.727	0	155.605
		442	1879.82	163.571	153.639	0	0	0	167.817	170.67	0	0	139.199	0	154.922	145.609	0	0	158.677	0	0	0	153.816	0	165.182	0	0	0	163.612	0	151.565	0	171.995	167.018	163.954	0	0	0	164.528	0	162.495
		443	1883.68	161.09	175.91	0	0	0	0	171.298	156.307	0	141.26	0	0	146.646	0	172.746	149.551	0	0	0	156.156	0	0	0	156.984	149.753	164.216	0	150.461	0	0	156.37	162.609	0	0	0	167.452	0	166.235
		444	1887.54	162.347	0	0	0	0	157.706	0	160.747	0	142.606	0	164.65	150.114	0	0	152.244	0	163.687	155.037	152.166	0	162.606	0	154.677	0	167.789	0	149.942	0	0	160.113	157.463	0	0	0	168.714	0	150.71
		445	1891.4	160.289	161.961	0	0	0	164.846	164.716	0	0	144.214	0	0	149.864	0	0	156.686	0	166.968	0	153.598	0	174.957	0	0	0	167.441	0	149.581	0	0	161.569	166.818	0	0	0	165.378	149.294	162.305
		446	1895.26	0	0	0	0	0	167.97	0	0	0	0	0	0	0	0	0	157.232	0	0	0	153.373	0	170.552	0	0	0	181	0	147.691	0	0	159.75	170.155	0	148.9	0	168.157	0	170.997
		447	1899.12	0	170.35	0	0	0	159.497	170.664	0	0	146.093	0	153.718	148.118	0	0	151.147	0	0	0	157.455	0	0	0	0	0	171.637	0	155.831	0	0	159.927	168.213	0	0	0	162.999	136.141	163.905
		448	1902.98	0	165.153	158.664	0	0	160.452	165.762	0	152.019	0	0	0	150.189	0	147.855	153.389	0	0	0	158.315	0	0	0	161.196	0	173.975	0	144.127	0	171.559	166.357	162.169	158.071	0	0	168.786	141.781	164.023
		449	1906.84	0	155.496	0	0	0	161.523	0	0	0	151.934	0	160.354	0	0	0	158.142	0	0	160.808	160.452	0	0	0	156.257	0	171.655	0	147.815	0	168.322	161.174	166.92	0	0	143.904	174.332	0	161.819
		450	1910.7	0	0	0	0	0	166.927	0	0	0	151.016	0	159.97	150.463	0	0	155.988	0	157.583	0	161.913	151.786	0	0	0	0	172.976	0	144.415	0	173.602	161.071	164.057	0	0	0	159.146	144.756	0
		451	1914.56	0	175.629	161.778	148.849	0	165.652	173.644	0	0	163.089	0	160.831	0	0	0	157.294	0	157.497	0	159.3	0	0	0	0	0	172.223	0	145.467	0	165.078	163.153	159.364	0	0	0	0	145.429	0
		452	1918.42	157.232	166.991	163.089	0	0	161.152	171.727	0	0	154.578	0	0	0	0	0	150.437	0	0	0	0	0	0	0	0	161.854	169.631	0	148.155	0	166.224	158.222	167.667	0	140.961	0	160.787	144.479	0
		453	1922.28	0	0	161.063	0	0	154.142	166.979	0	0	152.868	0	0	0	0	0	153.54	0	0	162.392	0	0	0	0	0	169.286	169.601	0	144.189	0	0	159.705	162.58	0	0	0	170.019	0	0
		454	1926.14	181.915	0	149.891	0	0	169.212	165.41	0	165.779	0	0	168.007	0	160.044	0	149.902	0	155.915	0	158.116	0	170.734	0	0	0	169.027	0	149.341	0	164.726	156.795	162.178	0	0	0	163.824	0	0
		455	1930	0	0	153.205	0	0	163.673	0	0	0	146.141	0	158.364	0	161.974	0	154.192	0	157.612	0	153.272	0	0	0	0	151.663	180.187	0	0	0	162.225	158.881	157.403	158.668	0	0	0	0	0
		456	1933.86	168.332	0	159.923	0	0	172.048	162.742	0	0	0	0	163.283	0	0	0	158.438	0	0	0	159.124	0	0	150.502	0	159.854	175.981	0	146.757	0	161.551	158.507	161.87	0	0	0	169.146	0	0
		457	1937.72	0	0	155.273	0	0	168.518	161.012	0	0	0	0	163.34	0	0	0	151.145	0	166.23	157.221	0	0	0	0	0	157.331	177.512	0	158.393	0	173.234	168.664	165.091	0	0	0	170.75	144.208	0
		458	1941.58	0	154.189	161.311	0	0	161.568	0	152.253	0	143.975	0	0	0	157.447	0	155.343	0	164.501	0	0	0	167.913	156.538	0	0	176.054	149.557	142.199	0	163.081	167.684	157.484	0	0	0	166.447	0	0
		459	1945.44	0	0	155.975	0	0	176.177	0	0	0	150.215	0	160.011	0	0	0	156.286	0	162.413	0	159.985	0	0	0	0	156.805	167.106	0	146.111	0	166.504	156.207	163.999	0	0	0	166.715	0	0
		460	1949.3	0	0	162.779	0	0	176.072	161.437	0	0	0	0	0	0	149.273	0	156.889	0	158.836	145.445	151.487	0	0	0	0	155.736	172.417	0	141.904	0	168.495	163.005	159.777	0	0	136.848	168.177	143.337	0
		461	1953.16	0	0	165.923	0	0	164.278	0	0	0	0	0	0	0	155.977	0	155.883	167.546	169.393	0	158.493	0	0	170.842	0	159.345	169.129	0	143.906	0	164.263	154.399	161.69	0	0	0	166.738	143.962	0
		462	1957.02	168.61	0	157.836	0	0	164.503	0	0	0	147.907	0	0	0	158.57	0	156.76	0	166.884	151.447	0	153.828	0	0	0	0	165.75	0	144.391	0	167.009	172.632	158.696	0	0	0	167.113	0	161.427
		463	1960.88	0	0	160.881	0	0	169.168	0	0	0	0	0	164.98	0	0	0	161.467	0	165.685	142.792	147.239	0	0	145.161	0	155.141	167.957	0	150.753	0	156.13	162.664	166.234	0	0	0	170.714	143.607	0
		464	1964.74	175.255	0	159.371	0	0	165.259	0	145.649	0	0	0	0	0	161.131	0	147.124	162.521	0	155.082	0	0	0	0	0	162.672	178.716	0	144.227	0	158.931	156.647	159.208	0	0	0	0	143.712	0
		465	1968.6	0	0	161.106	0	0	163	156.832	145.268	0	153.169	0	166.962	0	155.206	0	146.69	157.8	163.509	0	0	146.101	0	154.222	0	146.376	173.615	0	153.383	0	172.642	158.983	161.029	0	141.243	140.672	0	0	0
		466	1972.46	176.027	0	161.461	0	181.02	168.235	0	0	0	156.959	145.415	162.444	160.068	151.863	0	0	0	159.298	0	0	0	0	153.487	0	157.339	167.285	0	154.122	0	164.148	161.048	153.091	0	0	137.718	0	149.553	0
		467	1976.32	0	0	151.863	0	0	163.705	0	0	0	145.364	0	0	0	155.643	0	147.8	166.655	164.69	150.468	159.051	138.482	0	0	0	161.013	174.865	0	148.921	0	167.766	169.394	0	0	0	0	0	140.361	0
		468	1980.18	170.897	166.772	149.275	0	0	163.724	0	142.439	0	0	0	162.181	0	0	0	154.261	0	0	0	0	146.273	0	0	0	157.613	166.928	0	150.692	0	162.898	162.902	141.655	0	0	0	169.159	143.3	0
		469	1984.04	0	0	154.081	0	0	162.268	0	0	0	0	141.561	0	0	144.89	0	158.051	163.272	165.894	153.809	153.481	152.774	0	149.657	0	0	175.176	0	148.016	0	162.582	168.9	156.875	0	0	0	159.852	141.05	0
		470	1987.9	162.935	0	149.601	0	0	173.161	0	0	0	0	0	0	0	0	0	155.475	163.61	162.103	149.679	160.257	143.491	0	145.426	0	163.774	165.914	0	152.63	0	164.832	168.787	163.543	0	0	0	0	0	0
		471	1991.76	167.044	0	146.103	0	0	164.643	0	0	0	0	146.02	0	0	157.09	0	157.402	164.925	165.917	156.319	0	0	0	154.639	0	146.235	165.741	0	152.441	0	166.182	168.591	157.927	0	0	148.974	0	0	0
		472	1995.62	166.398	0	150.386	0	170.392	158.781	0	0	0	0	0	162.212	0	157.497	0	151.563	160.724	176.131	0	159.503	140.256	0	147.233	0	156.711	167.106	0	153.343	0	161.958	169.572	155.797	0	0	148.769	167.655	143.766	0
		473	1999.48	162.374	0	145.945	0	0	163.538	0	143.033	0	162.804	0	0	0	157.394	0	153.562	158.306	167.909	0	165.131	142.705	0	154.469	0	152.892	168.659	0	151.071	0	166.027	166.52	167.676	0	147.54	0	173.979	0	0
		474	2003.34	170.393	0	143.211	0	0	160.142	0	144.853	146.101	155.972	151.474	157.121	0	157.349	0	155.252	158.02	163.682	0	0	150.224	0	150.518	0	159.264	168.209	0	151.296	0	160.033	171.033	156.235	0	0	0	171.425	0	0
		475	2007.2	163.015	0	146.507	0	0	158.619	0	147.516	0	0	146.821	0	0	150.89	0	155.828	0	0	151.664	0	145.104	0	0	161.75	161.878	166.786	0	150.081	0	167.818	170.061	158.466	0	0	0	0	0	0
		476	2011.06	0	0	156.263	153.887	0	162.648	0	0	0	0	152.073	0	0	154.761	0	147.276	164.224	0	162.141	0	146.008	0	0	0	153.611	0	0	150.385	0	157.072	177.858	162.884	0	0	158.169	175.726	0	157.889
		477	2014.92	170.795	0	150.105	0	0	176.156	0	143.845	0	0	0	161.111	166.139	152.031	0	151.288	151.948	0	153.352	0	144.804	0	0	0	153.97	168.861	0	161.061	0	164.938	176.222	166.826	0	0	0	0	0	0
		478	2018.78	175.9	0	151.601	0	0	167.473	0	145.168	0	0	0	0	0	0	0	143.269	151.205	171.542	153.785	0	141.407	0	151.111	176.466	153.959	156.379	0	158.107	0	167.323	166.804	159.63	0	0	0	0	0	0
		479	2022.64	172.075	0	153.492	0	0	167.71	161.084	150.24	0	0	158.813	0	0	152.452	0	158.45	163.162	0	155.503	150.746	150.973	0	0	0	155.766	168.754	0	152.194	0	151.129	171.621	163.744	168.784	0	138.781	0	0	0
		480	2026.5	160.894	0	145.397	0	0	175.98	0	149.776	139.927	0	143.769	0	0	156.434	0	150.056	158.463	166.076	148.619	0	146.685	0	143.908	0	162.175	156.956	0	155.982	183.81	158.955	176.874	167.816	0	0	0	0	147.093	160.776
		481	2030.36	165.593	0	155.047	0	0	177.322	0	155.578	0	0	157.271	0	0	153.325	0	148.842	158.511	175.806	151.527	0	147.33	0	0	0	160.645	161.932	0	0	0	159.184	172.387	151.876	0	0	0	0	0	157.477
		482	2034.22	0	0	142.288	0	0	180.458	0	147.047	0	0	0	0	0	150.275	0	147.05	157.618	165.868	153.203	0	151.945	0	0	0	167.161	162.725	0	158.715	0	162.618	171.914	152.778	0	0	138.446	0	0	155.55
		483	2038.08	156.301	0	155.353	0	0	169.477	0	147.608	0	0	148.715	0	0	0	0	156.792	156.561	165.862	155.912	0	137.298	0	0	0	162.078	163.393	0	159.399	0	0	171.671	152.971	0	0	0	0	0	157.109
		484	2041.94	169.407	0	146.56	0	0	172.262	0	0	0	0	161.761	160.99	0	159.993	0	158.636	151.714	176.525	148.597	0	152.349	0	0	0	167.045	163.584	0	148.005	0	166.312	173.65	158.323	0	0	0	0	134.538	157.003
		485	2045.8	160.86	0	154.691	0	0	167.841	0	0	0	0	162.752	158.25	0	151.137	0	148.676	162.03	169.43	161.845	0	149.157	0	159.884	0	168.577	155.343	0	153.919	0	164.902	180.578	149.012	150.995	0	0	0	0	153.53
		486	2049.66	162.649	0	152.666	0	0	166.756	0	142.317	0	0	156.829	0	0	154.551	0	147.876	151.944	169.532	161.69	0	148.638	0	159.462	0	171.402	159.651	148.422	147.627	0	160.022	167.058	161.947	0	0	156.862	0	0	162.287
		487	2053.52	166.722	0	158.581	0	0	166.731	0	0	145.413	0	0	0	0	150.122	0	145.637	159.835	162.707	156.591	0	143.472	0	0	0	168.181	155.425	0	154.896	0	161.319	170.986	150.047	0	0	0	0	135.207	162.563
		488	2057.38	0	0	151.871	0	0	165.47	0	0	0	0	147.057	0	0	148.767	0	159.514	158.436	160.521	160.043	0	140.672	0	0	0	163.005	158.471	0	152.309	176.957	158.701	0	0	0	0	0	0	0	0
		489	2061.24	170.056	0	166.757	0	0	168.573	0	140.4	0	0	153.39	0	0	151.265	0	182.069	153.741	162.615	164.404	0	139.054	0	150.174	0	155.795	0	150.822	159.126	0	165.35	0	147.872	0	0	0	0	0	0
		490	2065.1	165.28	0	150.076	0	0	173.649	0	148.93	0	0	0	0	163.033	155.33	0	155.325	0	168.725	160.359	0	140.561	0	0	0	155.497	160.461	0	149.104	0	169.26	179.657	150.155	0	0	0	0	0	158.134
		491	2068.96	163.631	0	155.888	0	0	168.635	0	140.135	153.77	0	152.889	0	0	147.947	0	151.864	148.567	162.845	155.278	0	145.072	0	147.086	0	151.081	0	141.501	0	0	165.806	179.341	157.942	0	0	0	0	139.637	0
		492	2072.82	0	0	151.147	0	162.77	178.363	0	146.698	150.112	0	157.639	0	0	0	0	145.184	0	158.39	155.501	0	151.123	0	148.787	0	154.731	159.864	0	157.93	0	159.189	170.477	0	0	0	0	171.165	0	0
		493	2076.68	0	0	156.343	0	0	162.529	0	147.385	0	0	154.313	0	0	162.624	0	158.259	0	165	156.696	0	152.123	0	147.141	0	156.714	164.046	0	0	0	152.618	166.568	152.744	154.412	171.502	0	174.58	0	167.108
		494	2080.54	163.937	0	157.983	0	0	163.569	0	149.831	0	0	152.915	0	0	151.528	173.94	151.834	148.877	162.015	154.865	0	0	0	145.368	0	160.571	160.537	0	151.827	0	162.698	176.359	151.278	145.432	0	0	0	0	166.296
		495	2084.4	171.944	0	164.94	145.345	0	167.402	0	145.309	0	0	161.278	0	0	144.942	0	149.783	155.301	0	159.883	0	157.755	0	141.095	0	148.025	166.231	0	141.837	0	163.61	175.899	155.88	157.072	0	0	0	0	169.386
		496	2088.26	171.71	0	159.644	0	0	164.527	0	150.059	0	0	156.311	165.184	0	0	0	157.092	149.575	158.068	153.16	0	151.979	0	0	0	177.9	0	144.362	148.822	0	154.798	174.063	159.419	150.523	0	0	0	140.675	0
		497	2092.12	0	0	160.129	0	0	170.902	0	145.247	154.283	0	163.436	165	0	0	0	0	155.051	0	154.321	0	151.388	0	0	0	162.374	165.941	0	156.434	0	0	0	155.128	154.277	153.82	0	0	169.177	165.85
		498	2095.98	168.32	0	161.728	153.175	0	164.856	0	146.583	143.514	0	151.781	0	0	0	0	152.185	156.727	160.412	163.109	0	167.703	0	0	0	0	156.435	142.125	148.388	0	159.38	176.846	163.69	151.75	147.294	0	0	0	158.525
		499	2099.84	167.243	0	167.533	0	166.361	173.223	0	0	149.709	0	150.403	0	0	0	0	160.434	154.595	165.017	159.077	157.005	144.401	0	0	0	0	159.538	0	151.432	0	156.747	174.442	0	165.109	0	0	0	153.245	164.054
		500	2103.7	0	0	153.472	0	163.717	179.567	0	170.278	0	0	161.645	0	0	0	0	0	159.76	160.384	158.22	0	152.96	0	149.565	0	0	160.048	0	142.971	0	0	170.051	0	158.697	148.052	0	0	0	152.02
		501	2107.56	171.025	0	148.344	0	0	173.14	0	0	160.195	0	158.055	0	0	0	0	151.533	152.972	163.405	157.795	0	148.694	0	0	0	0	151.971	0	149.227	0	155.617	182.386	0	152.61	145.651	0	0	0	157.585
		502	2111.42	165.569	0	149.513	145.961	0	162.298	0	150.15	0	0	148.587	158.248	0	0	0	0	153.539	0	157.575	0	151.453	0	0	0	0	171.596	0	0	0	153.518	0	0	154.739	0	0	168.813	140.982	165.644
		503	2115.28	159.977	0	157.187	0	0	170.75	0	152.174	0	0	0	0	0	155.29	0	155.748	150.932	154.004	159.693	0	149.341	0	0	0	0	0	155.784	156.542	0	162.286	0	153.611	153.936	150.922	0	0	144.821	158.931
		504	2119.14	0	0	156.24	0	159.251	165.596	0	0	0	0	0	163.185	0	162.803	0	0	155.416	158.426	166.723	0	150.454	0	0	0	0	158.414	0	152.634	0	182.31	0	0	0	152.514	152.206	0	0	149.441
		505	2123	168.389	0	157.308	0	0	169.522	0	150.696	0	0	152.034	0	0	0	167.57	0	162.577	162.657	169.751	0	158.343	0	0	0	147.363	166.116	142.556	153.551	0	0	179.578	163.08	146.231	0	0	0	0	150.394
		506	2126.86	170.673	0	0	0	0	165.307	0	0	0	0	141.649	163.817	0	0	170.959	145.938	153.515	160.382	163.274	0	146.282	0	0	0	0	157.08	142.485	0	0	165.745	0	0	149.99	0	0	0	0	147.167
		507	2130.72	163.709	0	0	146.61	0	0	0	0	140.263	0	141.269	0	0	160.595	0	0	149.518	162.469	167.644	141.811	148.12	0	0	150.851	0	162.003	144.763	0	0	161.737	174.204	157.588	0	145.246	0	0	0	154.742
		508	2134.58	159.59	0	154.002	0	0	168.301	0	0	142.68	0	0	0	0	0	163.013	0	171.321	152.928	160.594	0	155.809	0	0	0	0	157.005	143.508	158.855	0	157.248	0	159.633	0	146.47	149.323	0	145.767	154.919
		509	2138.44	171.323	0	0	0	0	0	0	166.331	0	0	156.972	0	0	0	0	149.983	154.45	159.031	160.649	0	146.492	0	0	144.474	0	163.557	142.295	0	0	160.479	0	0	149.347	149.48	0	0	0	160.58
		510	2142.3	166.742	0	0	140.604	0	0	0	0	0	0	142.08	0	0	0	174.098	141.407	152.775	155.758	0	0	155.895	0	0	145.305	0	160.836	138.225	0	0	156.841	167.424	0	0	160.293	155.095	0	0	153.838
		511	2146.16	164.579	0	0	0	0	173.354	0	0	142.976	0	153.146	0	0	0	172.75	152.101	157.418	169.419	159.515	0	154.505	0	0	151.501	0	162.821	132.367	150.76	0	167.707	0	158.729	151.859	148.355	0	0	167.182	154.306
		512	2150.02	169.018	0	0	147.479	177.332	170.294	0	0	154.703	0	148.291	0	0	0	0	137.354	162.673	153.479	160	0	149.352	0	151.313	0	0	162.349	143.202	147.745	0	155.748	169.091	0	148.998	154.146	0	0	0	157.277
		513	2153.88	165.824	0	0	143.413	0	0	0	0	0	0	144.761	0	0	0	0	149.366	153.247	161.798	154.716	0	143.542	0	0	0	0	165.972	0	161.168	0	153.522	0	151.286	0	149.179	0	0	0	151.66
		514	2157.74	164.491	0	0	138.4	0	0	0	0	0	0	143.225	0	0	0	167.192	149.288	160.354	159.477	0	0	148.357	165.865	0	0	0	157.429	0	152.146	0	158.46	177.533	146.483	0	150.947	149.667	0	0	161.343
		515	2161.6	164.244	166.992	170.55	0	0	0	0	0	0	0	0	161.906	0	0	0	155.053	153.319	164.896	162.247	147.52	149.366	0	0	150.187	146.267	163.887	141.091	156.351	0	167.344	179.146	156.178	155.412	153.918	0	0	0	160.393
		516	2165.46	165.648	0	0	143.066	0	0	0	0	0	0	142.984	0	155.106	0	169.835	0	156.313	168.439	160.97	0	140.047	0	0	0	0	163.328	0	145.639	0	154.833	0	153.47	157.557	150.323	0	0	0	155.566
		517	2169.32	166.051	163.376	0	134.764	0	0	0	0	0	0	143.749	0	161.931	0	0	150.599	157.36	160.713	157.845	0	146.277	0	0	0	0	165.567	143.583	0	0	161.422	0	160.141	152.83	156.796	154.309	0	0	159.581
		518	2173.18	0	0	0	140.946	0	0	0	0	158.579	0	140.638	0	159.326	0	160.601	145.747	160.679	166.23	153.616	0	152.048	0	0	142.754	0	167.295	135.823	144.005	0	0	0	157.011	149.285	156.432	0	0	0	151.987
		519	2177.04	162.766	0	0	0	0	0	0	0	0	0	0	0	0	0	162.917	147.714	157.417	165.961	156.214	0	146.051	0	0	149.382	0	169.408	147.728	0	0	152.513	0	157.419	152.535	153.939	177.851	0	0	156.162
		520	2180.9	166.394	0	0	141.116	0	0	0	0	0	142.029	146.127	0	164.661	0	0	155.1	155.826	162.195	165.74	0	153.371	0	0	0	0	164.765	142.332	0	0	159.903	0	155.837	158.737	145.969	0	0	0	153.948
		521	2184.76	164.641	0	0	150.129	0	0	0	0	0	144.613	143.196	0	159.9	0	170.237	0	155.806	166.505	157.805	0	147.593	0	0	0	0	165.479	137.232	0	0	0	0	154.21	156.575	150.664	0	0	0	154.03
		522	2188.62	168.311	0	0	144.48	170.6	0	0	0	0	0	0	0	0	0	159.808	145.17	153.951	164.924	159.275	0	138.86	0	0	0	0	157.898	137.17	0	0	145.822	0	158.075	156.233	0	0	169.059	0	0
		523	2192.48	166.866	163.577	0	144.026	0	153.356	0	0	0	0	0	0	169.985	0	0	138.469	154.994	166.636	162.624	0	147.086	0	0	0	0	0	135.241	0	0	163.923	178.909	159.631	156.21	152.423	0	0	0	162.95
		524	2196.34	173.461	0	0	0	0	0	169.449	0	0	0	0	0	166.837	0	0	149.253	160.548	164.127	157.695	0	147.471	168.792	0	0	0	157.132	145.188	144.929	0	155.335	0	158.607	156.202	153.898	0	0	0	165.898
		525	2200.2	157.982	0	0	143.638	0	0	158.464	0	138.392	153.546	0	0	161.786	0	0	0	154.912	163.515	157.788	0	155.951	0	0	0	0	155.889	133.861	136.573	0	0	0	162.982	160.56	0	0	0	0	157.635
		526	2204.06	176.618	159.076	0	144.635	0	0	163.957	0	0	0	0	0	161.216	0	167.516	0	152.036	166.383	162.84	0	150.752	0	0	0	0	151.945	134.896	151.999	0	154.884	0	165.768	157.878	156.771	0	0	0	151.972
		527	2207.92	166.774	154.785	0	0	166.458	0	159.971	0	0	0	0	0	170.129	0	0	0	153.025	160.444	156.056	0	138.492	0	0	0	0	158.995	133.341	150.469	0	160.564	182.732	163.068	150.743	0	0	0	0	0
		528	2211.78	0	164.151	0	150.557	164.49	0	163.132	0	0	150.851	0	0	156.695	0	0	0	163.835	164.313	0	0	143.946	0	0	0	0	153.046	132.667	167.592	0	157.141	0	0	0	0	0	0	0	154.986
		529	2215.64	167.195	0	0	142.864	0	0	156.225	0	0	0	0	164.227	157.02	0	161.192	0	151.36	160.205	160.771	0	146.815	156.76	0	0	0	154.107	136.389	147.938	0	151.865	0	155.765	156.37	0	0	0	0	153.386
		530	2219.5	160.647	0	0	138.211	165.039	158.344	145.713	0	0	0	0	0	160.088	0	172.631	150.113	152.253	168.311	161.18	0	0	0	0	0	0	150.78	139.105	147.107	0	0	0	157.529	162.728	0	0	0	0	152.073
		531	2223.36	179.502	0	0	142.192	166.78	0	159.124	0	0	0	0	0	166.777	0	0	0	159.909	159.414	161.119	0	146.802	0	0	0	0	154.155	132.884	153.623	0	0	0	153.114	160.773	0	0	0	0	157.279
		532	2227.22	167.749	158.309	0	141.646	0	0	0	0	0	0	0	0	158.713	0	172.606	0	152.369	157.275	159.952	0	141.568	0	0	0	0	158.624	132.329	156.68	0	0	0	159.997	155.356	162.26	0	0	0	0
		533	2231.08	172.315	0	0	143.409	163.004	0	0	0	148.859	162.022	0	0	156.685	0	169.832	0	155.347	156.037	158.874	0	0	0	0	0	152.46	161.669	134.849	156.061	0	169.189	0	151.83	0	162.626	0	0	0	153.596
		534	2234.94	169.434	0	155.106	0	164.58	0	162.675	0	0	0	0	161.952	161.851	0	161.646	0	150.914	162.07	164.265	0	155.042	0	137.32	135.341	0	152.52	132.773	156.768	0	0	0	154.25	157.154	0	0	0	0	161.067
		535	2238.8	168.136	0	0	0	168.534	0	157.502	0	0	0	0	0	165.717	0	157.788	132.104	141.536	163.603	155.433	0	145.952	0	0	0	0	158.465	128.273	155.104	0	171.159	168.045	159.356	154.264	157.693	0	0	0	152.578
		536	2242.66	163.391	0	0	146.152	157.424	0	156.461	0	0	0	0	0	160.101	161.602	164.657	0	151.265	166.576	155.684	0	0	0	0	0	0	161.037	134.214	151.018	0	0	0	169.714	0	0	0	0	0	149.438
		537	2246.52	170.962	0	0	132.884	159.203	0	157.722	0	0	0	0	0	174.615	0	0	0	0	173.017	160.974	0	145.788	0	144.896	0	154.989	162.052	0	153.557	0	168.384	0	149.025	162.97	175.785	0	0	0	153.998
		538	2250.38	166.737	0	152.914	145.764	161.82	0	152.091	0	0	151.983	0	172.068	167.917	0	164.341	0	153.082	160.799	157.015	0	144.144	0	0	0	0	165.497	135.961	151.17	0	173.566	0	143.088	0	0	0	0	0	152.543
		539	2254.24	171.83	0	154.049	148.449	163.203	0	154.417	0	0	0	0	0	166.058	0	162.158	157.482	144.859	163	156.833	0	0	0	149.333	0	0	168.854	135.736	153.003	0	171.174	0	144.966	154.75	0	0	0	0	149.439
		540	2258.1	173.025	150.655	0	0	165.93	162.372	154.5	0	0	0	0	0	162.315	160.553	0	0	148.857	154.285	0	0	0	0	0	0	146.996	163.359	128.625	157.851	0	0	171.922	148.823	0	165.098	0	0	0	150.293
		541	2261.96	168.805	150.366	159.31	142.487	162.312	0	154.624	0	0	0	0	0	171.882	162.38	151.831	0	0	154.634	155.196	0	0	0	146.984	0	0	170.034	132.571	149.634	0	0	0	146.901	151.527	0	0	0	0	145.8
		542	2265.82	174.05	0	0	140.119	0	0	163.816	0	0	0	0	0	167.215	0	0	137.811	149.57	153.624	151.533	0	0	0	146.311	0	0	166.61	159.556	156.589	0	0	0	0	0	0	0	0	0	161.441
		543	2269.68	171.282	159.228	160.581	139.325	170.176	0	159.455	0	0	0	0	0	165.296	159.963	0	133.996	0	152.008	160.625	0	0	0	145.858	0	156.053	156.001	128.053	158.341	0	0	0	150.071	151.839	0	0	0	130.895	142.947
		544	2273.54	172.725	152.382	0	0	0	0	0	0	0	0	0	0	166.503	0	0	138.346	0	157.34	151.315	0	0	0	0	0	152.464	165.718	135.583	155.333	0	168.737	173.564	148.336	0	168.456	0	143.018	0	154.802
		545	2277.4	169.28	163.079	157.952	0	0	0	165.189	0	0	163.629	0	0	163.932	0	163.763	0	154.462	153.469	162.182	0	0	0	0	0	153.406	0	131.453	147.463	0	171.04	176.287	147.596	0	0	0	0	0	149.053
		546	2281.26	171.773	152.129	167.22	0	160.348	0	162.237	0	0	0	0	0	173.056	162.903	0	139.672	148.487	151.971	152.01	0	0	0	148.08	0	0	161.209	140.296	158.96	0	168.715	182.689	140.797	0	0	0	0	136.173	137.378
		547	2285.12	168.558	150.945	161.518	0	158.033	0	169.406	0	145.186	0	0	0	0	178.633	158.326	161.375	0	151.488	156.961	0	0	0	138.646	0	151.062	0	143.883	154.816	0	166.632	181.572	0	0	0	0	0	0	144.702
		548	2288.98	170.924	151.912	147.959	0	161.566	0	163.903	0	0	0	0	0	172.248	152.872	0	148.352	0	149.655	160.444	0	136.524	0	0	0	143.447	161.655	132.202	158.903	0	170.75	0	146.208	0	0	0	0	0	141.069
		549	2292.84	171.462	0	159.26	0	0	0	162.657	0	0	0	0	0	165.448	161.435	164.279	145.712	0	150.294	156.381	0	0	0	0	0	150.257	166.909	141.167	160.885	0	166.02	176.719	148.185	0	159.531	0	0	0	148.001
		550	2296.7	169.093	154.283	164.105	0	155.207	0	155.294	0	0	0	0	0	0	151.866	0	0	0	152.876	151.528	0	0	158.638	136.106	0	160.381	153.54	143.512	151.687	0	0	0	0	152.714	158.452	0	0	0	145.639
		551	2300.56	174.798	147.025	157.086	0	165.023	0	170.612	0	140.228	0	0	0	165.197	161.055	0	0	0	150.298	157.657	0	0	0	147.455	0	157.393	0	134.829	151.703	0	0	0	151.008	0	154.04	0	0	0	143.5
		552	2304.42	176.864	150.576	0	0	159.889	0	156.535	0	0	0	0	0	0	162.365	162.906	137.661	0	156.337	155.166	0	0	0	144.944	0	155.354	159.285	143.481	147.447	0	166.037	0	0	0	0	0	0	0	143.025
		553	2308.28	180.343	147.434	156.828	0	0	0	164.691	0	0	142.806	0	169.088	164.037	161.762	160.118	0	0	157.272	156.248	0	134.516	0	140.345	0	151.604	153.01	138.361	147.759	0	170.14	0	163.169	0	0	0	0	0	139.933
		554	2312.14	178.316	0	162.479	0	158.53	0	0	0	0	0	0	0	164.136	159.598	165.094	143.306	0	159.728	157.588	0	164.565	154.417	152.17	0	150.714	168.099	136.508	155.38	0	0	168.249	147.614	0	0	0	0	0	141.77
		555	2316	173.798	149.021	167.778	0	165.513	0	159.722	0	0	0	0	0	167.972	154.977	0	0	0	0	0	0	0	0	141.235	0	157.165	165.991	149.937	153.41	0	165.799	171.303	138.312	0	0	0	0	0	153.449
		556	2319.86	168.562	157.855	159.872	0	0	0	156.775	0	0	0	0	0	165.415	161.818	0	166.367	0	159.76	155.071	0	0	0	147.35	0	152.024	157.962	137.225	152.004	0	0	179.54	140.465	0	0	0	0	0	147.293
		557	2323.72	176.959	149.88	156.816	0	0	0	162.571	0	0	0	0	0	161.418	161.7	0	0	0	158.938	0	0	0	156.222	147.17	0	162.095	165.964	0	154.404	0	156.147	0	139.757	0	0	0	0	0	146.084
		558	2327.58	162.531	0	154.371	0	164.218	0	0	0	0	0	0	0	163.404	173.137	0	133.05	0	153.748	159.756	161.983	141.46	0	0	0	151.316	158.409	138.323	159.727	0	158.667	177.553	0	0	0	0	0	0	144.502
		559	2331.44	180.503	0	0	0	0	0	0	0	0	0	0	0	164.76	167.874	0	0	0	153.288	0	0	134.634	160.376	148.544	0	152.624	156.631	137.131	153.055	0	165.344	173.346	148.405	0	0	0	0	0	156.976
		560	2335.3	170.795	154.204	0	0	0	0	0	0	0	0	0	0	0	163.823	163.132	136.24	0	155.565	0	0	129.894	0	0	0	153.816	155.207	134.364	167.094	0	166.757	167.891	0	0	0	0	0	0	146.637
		561	2339.16	185.445	0	0	0	162.252	0	0	0	0	0	0	0	0	161.773	0	135.77	0	0	0	0	0	0	0	0	150.144	153.352	139.327	150.524	0	163.344	172.197	0	0	0	0	0	0	151.211
		562	2343.02	166.511	140.569	0	0	0	0	0	0	0	0	0	0	161.64	167.657	0	139.454	0	149.379	152.609	0	136.215	0	148.686	0	149.813	151.407	131.397	151.063	0	0	0	0	0	0	0	0	0	153.484
		563	2346.88	172.812	146.427	157.157	0	0	0	0	0	0	0	0	170.702	164.988	166.588	171.088	0	0	153.637	156.828	0	137.985	0	137.974	0	146.469	161.886	144.903	158.329	0	158.134	174.764	155.137	0	164.072	172.66	0	0	0
		564	2350.74	170.34	0	0	0	0	0	0	0	0	0	0	0	0	169.353	0	140.69	0	149.098	151.772	0	0	0	148.846	0	150.174	161.679	147.235	151.362	0	157.874	168.755	0	0	0	0	0	0	148.477
		565	2354.6	180.951	150.511	0	0	0	156.248	0	0	167.523	0	0	0	161.652	167.977	0	135.019	0	152.922	0	0	127.216	0	137.542	0	152.46	155.817	143.615	157.948	0	160.41	0	0	0	0	0	0	0	155.254
		566	2358.46	171.875	151.59	0	0	0	0	0	0	0	0	0	167.184	0	157.456	0	141.072	0	152.078	0	0	140.281	0	0	0	149.611	164.101	136.286	161.975	0	0	0	0	0	0	0	0	0	0
		567	2362.32	173.157	142.601	0	0	0	0	0	0	0	0	0	0	164.672	164.685	0	0	0	156.109	0	0	0	0	141.295	0	150.497	155.86	138.65	162.087	0	0	172.162	0	0	0	0	0	0	151.556
		568	2366.18	181.362	0	0	0	0	0	0	0	0	0	0	0	165.919	162.409	0	135.921	0	159.051	0	0	0	0	140.956	0	152.394	157.947	146.473	153.378	0	0	175.306	0	0	0	160.111	0	0	149.33
		569	2370.04	172.275	0	0	0	0	155.867	0	0	0	0	0	0	158.332	170.486	0	137.512	0	153.884	143.922	0	0	0	0	0	158.029	173.64	137.3	160.891	0	157.965	0	0	0	0	152.786	0	0	142.313
		570	2373.9	174.913	147.388	0	0	0	0	0	0	140.354	0	0	166.846	149.187	164.62	163.894	145.358	0	149.828	0	0	0	0	141.364	0	146.741	154.531	143.116	168.816	162.885	0	174.482	0	0	0	0	0	0	0
		571	2377.76	181.461	148.231	0	0	0	0	160.754	0	0	0	0	0	158.719	160.41	0	0	0	149.912	0	0	0	0	0	0	160.404	159.629	135.008	161.268	0	158.629	178.222	153.435	0	0	0	0	0	141.047
		572	2381.62	170.727	0	0	0	0	0	0	0	142.262	0	0	160.435	0	159.837	163.118	0	0	150.321	0	142.163	0	0	0	0	146.479	153.518	0	156.679	0	0	0	0	0	0	158.705	0	0	151.047
		573	2385.48	171.409	169.373	0	133.533	157.429	152.285	0	0	0	0	0	165.248	157.672	162.768	0	141.576	0	0	0	0	0	0	0	0	152.152	162.623	0	156.724	0	0	0	154.63	0	0	157.54	0	0	0
		574	2389.34	170.902	145.775	0	0	159.268	0	0	0	0	0	0	163.826	0	168.33	161.149	140.631	0	144.76	0	0	0	0	0	0	154.419	156.715	130.596	157.946	0	0	177.058	0	0	0	0	0	0	146.283
		575	2393.2	176.061	150.954	0	0	0	0	0	0	0	0	0	158.76	0	174.445	0	139.038	0	141.338	0	142.486	0	0	0	0	149.66	155.945	129.503	159.211	0	146.926	178.515	0	0	148.1	0	0	0	0
		576	2397.06	177.586	145.917	0	0	0	0	0	0	0	0	0	175.76	155.818	173.228	169.346	139.08	0	145.539	158.193	0	148.698	0	0	0	157.328	151.676	131.144	157.975	0	153.594	0	144.9	0	0	0	153.215	0	0
		577	2400.92	175.524	142.333	0	127.668	0	0	0	0	0	0	0	158.284	163.24	176.297	166.662	0	0	149.784	0	0	0	0	0	0	157.59	163.291	125.879	154.054	0	155.692	0	0	0	0	0	157.202	0	0
		578	2404.78	175.031	0	0	0	150.002	0	0	0	0	0	0	171.982	161.351	165.683	168.022	129.201	0	154.534	0	0	0	0	0	0	155.797	156.835	126.292	155.87	0	0	0	0	0	0	0	152.321	0	152.264
		579	2408.64	171.969	138.457	0	134.871	0	0	0	0	0	0	0	156.843	154.851	161.049	166.152	137.902	0	146.8	0	0	0	0	0	0	158.46	157.032	0	161.371	0	151.047	169.072	0	0	0	0	0	0	0
		580	2412.5	176.682	143.772	0	0	0	0	143.639	0	0	0	0	155.742	156.856	167.636	0	143.15	163.9	154.602	0	0	0	0	0	0	157.612	155.25	135	152.334	0	0	0	141.431	0	0	0	154.071	0	142.548
		581	2416.36	171.779	153.164	0	0	0	153.493	0	0	134.252	0	0	0	151.828	172.555	155.376	128.927	0	142.306	0	0	0	0	0	130.233	150.675	0	125.169	164.449	0	0	182.188	149.134	0	0	0	0	0	153.921
		582	2420.22	177.765	137.679	0	0	0	0	0	0	0	0	0	154.652	146.656	0	0	135.379	0	0	0	0	0	0	0	0	156.405	155.577	0	153.449	0	152.652	0	0	0	0	0	0	0	142.144
		583	2424.08	170.823	133.414	0	0	154.831	0	0	0	0	0	0	159.938	0	168.627	168.174	122.034	0	0	146.112	0	0	0	0	0	159.982	0	0	163.799	0	0	0	0	0	0	162.52	148.124	0	152.811
		584	2427.94	174.731	152.339	0	0	0	0	156.852	0	0	0	0	158.744	160.656	0	165.928	124.272	0	0	0	0	0	0	0	0	157.458	0	0	158.768	135.629	0	0	0	0	0	0	0	0	156.521
		585	2431.8	170.3	142.596	146.118	0	0	0	0	0	0	0	0	159.806	152.443	169.113	165.061	120.556	0	0	0	0	0	0	0	0	151.391	0	124.276	167.054	155.815	0	0	0	0	155.956	158.549	156.804	141.912	0
		586	2435.66	180.271	137.648	0	134.952	0	0	0	0	0	0	0	155.308	153.721	176.728	0	120.839	0	148.033	0	0	0	0	0	0	147.881	0	0	148.75	0	147.038	0	148.017	0	0	0	157.911	0	150.666
		587	2439.52	171.572	147.833	0	135.171	153.412	0	0	0	0	0	0	163.982	158.287	174.254	157.836	118.434	0	0	0	0	0	0	0	124.432	150.354	0	0	165.216	0	149.643	0	0	0	152.037	0	162.518	0	148.664
		588	2443.38	177.922	140.107	0	0	0	0	0	0	0	0	0	161.121	158.925	178.731	0	127.571	0	0	0	0	0	0	0	0	148.163	0	0	151.549	151.005	146.395	174.837	0	0	0	0	170.9	0	153.924
		589	2447.24	171.57	138.797	0	0	0	0	0	0	0	0	0	0	169.336	171.489	163.571	123.381	0	148.769	0	0	0	0	0	0	156.245	0	0	163.051	0	0	0	0	0	160.263	160.459	162.653	0	151.641
		590	2451.1	0	131.073	149.981	136.866	0	0	152.226	0	0	0	0	150.107	175.159	0	0	0	0	0	0	0	0	0	0	0	151.586	0	0	0	0	146.174	0	154.708	0	0	0	154.121	0	0
		591	2454.96	175.664	143.425	0	129.215	0	0	0	0	0	131.838	0	160.354	157.442	180.591	0	0	0	0	0	0	0	0	0	0	160.27	0	0	0	143.206	151.126	0	143.063	0	0	160.324	0	0	149.915

## Sheet: Background Std
				SptId_13	SptId_14	SptId_15	SptId_17	SptId_19	SptId_25	SptId_28	SptId_30	SptId_31	SptId_33	SptId_38	SptId_39	SptId_40	SptId_43	SptId_48	SptId_49	SptId_50	SptId_51	SptId_55	SptId_59	SptId_61	SptId_63	SptId_65	SptId_68	SptId_73	SptId_74	SptId_75	SptId_76	SptId_78	SptId_82	SptId_87	SptId_88	SptId_89	SptId_90	SptId_91	SptId_98	SptId_101	SptId_108
		0	173.7	0	0	0	62.8138	0	0	0	0	0	0	0	0	0	0	0	0	0	0	0	0	0	0	0	0	0	0	66.8302	0	0	0	0	0	64.2004	0	0	0	0	0
		1	177.56	0	0	0	0	0	0	0	0	0	57.6477	0	0	0	0	0	0	0	0	0	0	0	0	0	0	0	0	0	0	0	0	0	0	0	0	0	0	0	0
		2	181.42	0	0	0	0	0	0	0	0	0	0	0	0	0	0	0	0	0	0	0	0	0	0	0	0	0	0	0	0	0	0	0	0	0	0	0	0	0	0
		3	185.28	0	0	0	0	0	0	0	0	0	0	0	0	0	0	0	0	0	0	0	0	0	0	0	0	0	0	0	0	0	0	0	68.6712	0	0	0	0	0	0
		4	189.14	0	64.3047	0	0	0	0	0	62.6078	0	0	0	0	0	0	0	0	0	0	0	0	0	0	0	0	0	0	0	0	0	0	0	0	0	0	0	0	0	0
		5	193	0	0	0	0	0	0	0	0	0	0	0	0	0	0	0	0	0	0	0	0	0	0	0	0	0	0	0	0	0	0	0	0	0	0	0	0	0	0
		6	196.86	0	0	0	0	0	0	0	0	0	0	0	0	0	0	0	0	0	0	0	0	0	0	0	0	0	0	0	0	0	0	0	0	0	0	69.4795	0	0	0
		7	200.72	0	0	0	0	0	0	0	0	0	0	0	0	0	0	0	0	0	0	0	0	0	0	0	0	0	0	0	0	0	0	0	0	0	71.3137	0	0	0	0
		8	204.58	0	0	0	0	0	0	0	0	0	0	0	0	0	0	0	0	0	0	0	0	0	0	0	0	0	0	0	0	0	0	0	0	0	0	0	0	0	0
		9	208.44	0	0	0	0	60.4735	0	0	0	0	0	0	0	0	0	0	0	60.3395	0	0	0	0	0	0	0	0	0	0	0	0	0	0	0	0	0	0	0	0	0
		10	212.3	0	0	0	0	0	0	0	0	0	0	0	0	0	0	0	0	0	0	0	0	0	0	0	0	0	0	0	0	0	0	0	0	0	0	0	0	0	0
		11	216.16	0	0	0	0	0	64.2252	0	0	0	0	0	0	0	0	0	0	0	0	0	0	0	70.7325	0	0	0	0	0	0	0	0	0	62.0437	0	0	0	0	0	0
		12	220.02	0	0	0	0	0	0	0	0	0	0	0	0	0	0	0	0	0	0	0	0	0	0	0	0	62.0858	0	0	0	0	0	0	0	73.975	0	0	0	0	0
		13	223.88	66.5034	0	0	0	0	0	0	0	0	0	0	0	0	0	0	0	0	0	0	0	0	0	0	0	0	0	0	0	0	0	0	0	0	0	0	0	0	0
		14	227.74	0	0	0	0	0	0	0	0	0	0	0	0	0	0	0	0	0	0	0	0	0	0	0	0	0	0	0	0	0	0	0	0	0	0	0	0	60.4644	0
		15	231.6	0	0	0	0	0	0	0	0	60.7441	0	0	0	0	0	0	0	0	0	0	0	0	0	0	0	0	0	61.3453	0	0	0	0	0	0	0	0	0	66.0578	0
		16	235.46	0	0	0	0	0	0	0	0	0	0	0	0	0	0	0	0	0	0	0	0	0	0	0	0	0	0	0	0	0	0	0	0	0	75.8833	0	0	0	0
		17	239.32	0	0	0	0	0	0	0	0	0	0	0	0	0	0	0	0	0	0	0	0	61.8929	0	0	0	0	0	0	0	0	0	0	0	80.4229	0	62.8022	0	0	0
		18	243.18	0	0	0	0	0	0	0	0	0	0	0	0	0	0	0	0	0	0	0	0	0	0	0	0	0	0	0	0	0	0	0	0	0	0	0	0	0	0
		19	247.04	0	0	0	0	0	0	0	0	0	0	0	0	0	0	0	0	0	0	0	0	0	0	0	0	0	0	0	0	0	0	0	0	0	0	0	0	0	0
		20	250.9	0	0	0	0	62.1023	0	0	0	0	0	0	0	0	0	0	0	0	0	0	0	0	0	0	0	0	0	0	0	0	0	0	0	0	0	74.6613	0	0	0
		21	254.76	0	0	0	0	0	0	0	0	0	0	0	0	0	0	0	0	0	0	0	0	0	0	0	0	0	0	0	0	0	0	0	63.5625	0	0	0	0	0	0
		22	258.62	0	0	0	0	0	0	0	0	0	0	63.796	0	0	0	0	0	72.9168	0	0	0	0	0	0	0	0	0	0	0	0	0	0	65.4565	0	0	0	0	0	0
		23	262.48	0	0	0	0	0	0	0	0	0	0	0	0	0	0	0	0	0	0	0	0	0	0	0	0	0	0	0	0	62.602	0	0	0	0	0	0	0	0	0
		24	266.34	0	0	0	0	0	0	0	0	0	0	0	0	0	63.4865	0	0	0	0	0	0	0	59.3983	0	63.7111	0	0	0	0	0	0	0	0	0	0	0	0	0	0
		25	270.2	0	0	0	0	0	0	70.0713	0	0	0	0	0	0	0	0	0	0	0	0	0	0	0	0	0	0	0	0	0	0	0	0	0	0	0	0	0	0	0
		26	274.06	0	0	0	0	0	0	0	0	0	0	0	0	0	0	0	0	0	0	0	0	0	0	0	0	0	0	0	0	0	0	0	80.7105	0	0	0	0	0	0
		27	277.92	0	0	0	0	0	0	0	0	0	0	0	0	0	0	0	0	0	0	0	0	0	0	0	0	0	0	0	0	0	0	0	0	0	0	0	0	0	0
		28	281.78	0	0	0	0	0	0	0	0	0	58.7117	0	0	64.9471	58.1778	0	0	0	0	0	0	0	0	0	0	0	0	0	0	0	0	0	0	66.3443	0	0	0	0	0
		29	285.64	0	59.7259	0	0	0	0	0	0	0	0	0	0	0	0	0	0	0	0	0	0	0	0	0	0	0	0	0	0	0	0	0	0	0	0	0	0	0	0
		30	289.5	0	0	0	0	0	0	0	0	0	0	0	0	0	0	0	0	0	0	0	0	0	0	0	0	0	0	0	0	0	0	0	0	0	0	0	0	0	0
		31	293.36	0	0	0	0	0	0	0	0	0	0	0	0	0	0	0	0	0	0	0	0	0	0	0	0	0	0	0	0	0	0	0	0	0	0	0	0	0	0
		32	297.22	0	0	0	59.5625	0	0	0	0	0	0	0	0	0	0	0	0	0	0	0	0	0	0	0	0	0	0	0	0	0	0	0	0	0	0	0	0	0	0
		33	301.08	0	0	0	0	0	0	0	0	0	0	0	0	0	0	0	0	0	0	0	0	0	0	0	0	0	0	0	0	0	0	0	0	0	0	0	0	0	0
		34	304.94	0	0	0	0	0	0	0	0	0	0	0	66.2359	0	0	0	0	0	0	0	0	0	60.4907	0	0	0	0	0	0	0	0	0	0	0	0	0	0	0	0
		35	308.8	0	0	0	0	0	0	0	0	0	0	0	0	0	0	0	0	0	0	0	0	0	0	0	0	0	0	0	0	0	0	0	0	0	0	0	0	0	0
		36	312.66	0	0	0	0	63.0929	0	0	0	0	0	0	0	0	0	0	0	61.419	0	0	0	0	0	0	0	0	0	0	0	0	0	0	0	0	0	0	0	0	0
		37	316.52	0	0	0	0	0	0	62.2244	0	0	0	0	0	0	0	0	0	0	0	0	0	0	0	0	0	0	0	0	0	0	0	0	0	0	0	0	0	0	0
		38	320.38	0	0	0	0	0	0	0	0	0	0	0	0	0	0	0	0	0	0	0	0	0	0	0	0	0	0	0	0	0	0	0	0	0	0	0	0	0	0
		39	324.24	0	65.9309	0	0	0	0	0	0	0	0	0	0	0	0	0	0	0	0	0	0	0	0	0	0	0	0	0	0	0	0	0	0	0	0	0	0	0	0
		40	328.1	0	0	60.6715	0	0	0	0	0	0	0	57.1565	0	0	0	0	0	0	0	0	0	0	0	0	0	0	0	0	0	0	0	0	0	0	0	0	0	0	0
		41	331.96	0	0	0	0	0	0	0	0	0	0	0	0	0	0	0	0	0	0	0	65.6305	0	0	0	0	0	0	0	0	0	0	0	0	0	0	0	0	0	0
		42	335.82	0	0	0	0	0	0	0	0	0	0	0	0	0	0	0	0	0	0	0	0	0	62.2134	0	0	0	0	0	0	0	0	0	0	0	0	0	0	0	0
		43	339.68	0	0	0	0	0	0	0	0	0	0	0	0	0	0	0	0	0	0	0	0	0	58.187	0	0	0	0	0	0	0	0	0	0	0	0	0	0	0	0
		44	343.54	0	0	0	0	0	0	0	0	0	0	0	0	0	0	0	0	0	0	0	0	0	62.1856	0	0	0	0	0	0	0	0	0	0	0	0	0	0	0	0
		45	347.4	0	0	0	0	0	0	0	0	0	0	0	0	0	0	0	0	0	0	0	0	0	0	0	0	0	0	0	0	0	0	0	0	0	0	0	0	0	0
		46	351.26	0	0	0	0	0	0	0	0	0	0	0	0	0	0	0	0	0	0	0	0	0	65.192	0	0	0	0	0	0	0	0	0	0	0	0	0	0	0	0
		47	355.12	0	0	0	0	0	0	0	0	0	0	0	0	0	0	0	0	76.4153	0	0	0	0	0	0	0	0	0	0	0	0	0	0	0	0	0	0	65.2021	0	67.0876
		48	358.98	0	0	0	0	0	0	0	0	0	0	0	0	0	0	0	0	0	0	0	0	0	0	0	0	0	0	0	0	0	0	0	0	0	0	0	0	0	0
		49	362.84	0	71.1239	0	0	0	0	0	69.8873	0	64.6723	0	0	0	0	0	0	0	0	0	0	0	0	0	0	0	0	0	0	0	0	0	0	0	0	0	0	0	0
		50	366.7	0	0	0	0	0	0	0	0	0	0	0	0	0	0	0	0	0	0	0	0	0	0	0	0	0	0	0	0	0	0	0	0	0	0	0	0	0	0
		51	370.56	0	0	0	0	0	0	0	0	0	0	59.3236	0	0	0	0	0	0	0	0	0	0	0	0	0	0	0	0	0	0	60.9482	0	0	0	0	0	0	0	70.4482
		52	374.42	0	0	0	0	0	0	0	0	0	0	0	0	0	0	0	0	0	0	0	0	0	0	0	0	0	0	0	0	0	0	0	0	0	0	0	0	0	0
		53	378.28	0	0	0	0	60.3622	0	0	0	0	0	0	0	0	0	0	0	0	0	0	0	0	63.5063	0	0	0	0	0	0	0	0	0	0	0	0	0	0	0	59.7558
		54	382.14	0	0	0	0	0	0	0	0	0	0	0	0	0	0	0	0	0	0	0	0	0	0	0	0	0	0	0	0	0	0	0	0	0	0	0	0	0	0
		55	386	0	0	0	0	0	0	0	0	0	0	0	0	0	0	0	0	0	0	0	0	0	0	0	0	0	0	0	0	0	0	0	0	0	0	0	0	0	0
		56	389.86	0	0	0	0	0	0	0	0	61.2674	0	0	0	0	0	0	0	0	0	0	0	0	0	0	0	0	0	0	0	0	0	0	0	0	0	0	0	0	0
		57	393.72	0	58.2791	0	0	0	0	0	0	0	0	0	0	0	0	0	0	0	0	0	0	0	0	0	0	0	0	0	0	0	0	0	0	0	0	0	0	0	0
		58	397.58	0	0	0	0	0	0	0	0	0	0	0	0	0	0	0	0	0	0	0	0	0	0	0	0	0	0	0	0	0	61.8324	0	0	0	0	0	61.1047	0	0
		59	401.44	0	0	0	0	0	0	0	0	0	0	0	0	0	0	0	0	0	0	0	0	0	0	0	0	0	0	0	0	0	0	0	0	0	0	0	64.4224	0	0
		60	405.3	0	0	63.8564	0	0	0	0	0	0	0	0	0	0	0	0	0	0	0	0	0	0	0	0	0	0	0	0	0	0	0	0	0	0	0	0	0	0	0
		61	409.16	0	0	0	0	0	0	0	0	63.1044	0	0	0	0	0	0	0	0	0	0	0	0	65.467	0	0	0	0	0	0	0	0	0	0	0	0	0	0	0	0
		62	413.02	0	0	0	0	0	0	0	0	0	0	0	0	0	0	0	0	0	0	0	0	0	0	0	0	0	0	0	0	0	0	0	0	0	0	0	0	0	0
		63	416.88	0	0	63.1545	0	0	0	0	0	0	0	0	0	0	0	0	0	0	0	0	0	0	0	0	0	0	0	0	0	0	0	0	0	0	0	0	0	0	0
		64	420.74	0	0	0	0	0	0	0	0	0	0	0	0	0	0	0	0	0	0	0	0	0	0	0	0	0	0	0	0	0	0	0	0	0	0	0	0	0	0
		65	424.6	0	0	58.4275	0	0	0	0	0	0	0	0	0	0	0	0	0	0	0	0	0	0	0	0	0	0	0	0	0	0	0	0	0	0	0	0	0	0	0
		66	428.46	0	0	61.7876	0	0	0	0	0	0	0	0	0	0	0	0	0	0	0	0	0	0	73.9283	0	0	0	0	0	0	0	0	0	0	0	0	0	0	0	0
		67	432.32	0	60.3596	0	0	0	0	0	0	0	0	0	0	0	0	0	0	0	0	0	0	0	0	0	0	0	0	0	0	0	0	0	0	0	0	0	0	0	0
		68	436.18	0	0	61.1425	0	0	0	0	0	0	0	0	0	0	0	0	0	0	0	0	0	0	0	0	0	0	0	0	0	0	0	0	0	0	0	0	0	0	0
		69	440.04	0	0	58.5614	0	0	0	0	0	0	0	0	0	0	0	0	0	0	0	0	0	0	0	0	0	0	0	0	0	0	0	0	0	0	0	0	0	0	0
		70	443.9	0	0	61.2411	0	0	0	0	0	0	0	0	0	0	0	0	0	0	0	0	0	0	0	0	0	0	0	0	0	0	0	0	0	0	0	0	0	0	0
		71	447.76	0	0	65.2694	0	0	0	0	0	0	0	0	0	0	0	0	0	0	0	0	0	0	62.4324	0	0	0	0	0	0	0	0	0	0	0	0	0	0	0	0
		72	451.62	0	0	59.7704	0	0	0	0	0	0	0	0	0	0	0	0	0	0	0	0	0	0	0	0	0	0	0	0	0	0	0	0	0	0	0	0	0	0	0
		73	455.48	0	62.3717	60.2494	0	0	0	0	0	0	0	0	0	0	0	0	0	0	0	0	0	0	60.7244	0	0	0	0	0	0	0	0	0	0	0	0	0	62.0469	0	0
		74	459.34	0	0	59.9824	0	67.2891	0	0	0	0	0	0	0	0	0	0	0	0	0	0	0	0	0	0	0	0	0	0	0	0	0	0	0	0	0	0	0	0	0
		75	463.2	0	0	62.5702	0	67.6247	0	0	0	0	0	0	0	0	0	0	0	0	0	0	0	0	0	0	0	0	0	0	0	0	0	0	0	0	0	0	0	0	0
		76	467.06	0	0	62.9137	0	0	0	0	0	0	0	0	0	0	0	0	0	0	0	0	0	0	0	0	0	0	0	0	0	0	0	0	0	0	0	0	0	0	0
		77	470.92	0	0	63.7802	0	0	0	0	0	0	0	0	0	0	0	0	0	0	0	0	0	0	0	0	0	0	0	0	0	0	0	0	0	0	0	0	0	0	0
		78	474.78	0	61.6691	63.6603	0	0	0	0	0	0	0	0	0	0	0	0	0	0	0	0	0	0	66.818	0	0	0	0	0	0	0	0	0	0	0	0	0	0	0	0
		79	478.64	0	0	61.4406	0	0	0	0	0	0	0	0	0	0	0	0	0	0	0	0	0	0	0	0	0	0	0	0	0	0	0	0	0	0	0	0	0	0	0
		80	482.5	0	0	58.1529	0	0	0	0	0	0	0	0	0	0	0	0	0	0	0	0	0	0	0	0	0	0	0	0	0	0	0	0	0	0	0	0	58.2025	0	0
		81	486.36	0	0	61.6457	0	0	0	0	0	0	0	0	0	0	0	0	0	0	0	0	0	59.0975	61.6966	0	0	0	0	0	0	0	0	0	0	0	0	0	0	0	0
		82	490.22	0	0	65.0343	0	0	61.4818	0	0	0	0	0	0	0	0	0	0	0	0	0	0	0	60.2948	0	0	0	0	0	0	63.8884	0	0	0	0	0	0	62.4892	0	0
		83	494.08	0	0	0	0	0	0	0	0	0	0	0	0	0	0	0	0	0	0	0	0	0	58.1412	0	0	0	0	0	0	0	0	0	0	0	0	0	0	0	0
		84	497.94	0	0	63.2123	0	0	62.2389	0	0	0	0	0	0	0	0	0	0	0	0	0	0	0	62.7247	0	0	0	0	0	0	0	0	0	0	0	0	0	0	0	0
		85	501.8	0	59.2648	64.5292	0	0	61.8589	0	0	0	0	0	0	0	0	0	0	0	0	0	0	0	66.1349	0	0	0	0	0	0	0	0	0	0	0	0	0	0	0	0
		86	505.66	0	0	62.2568	0	0	61.0961	0	0	0	0	0	0	0	0	0	0	61.2185	0	0	0	0	63.5675	0	0	0	0	0	0	0	0	0	0	0	0	0	0	0	0
		87	509.52	0	0	0	0	0	0	0	0	0	0	0	0	57.7467	0	0	0	0	0	0	0	0	61.3124	0	0	0	0	0	0	0	0	0	0	0	0	0	0	0	0
		88	513.38	0	60.6277	62.3061	0	0	0	0	0	0	0	0	0	0	0	0	0	0	0	0	0	0	61.5213	0	0	0	0	0	0	0	0	0	0	0	0	0	59.0904	0	0
		89	517.24	0	0	59.7678	0	0	61.8589	0	0	0	0	0	0	0	0	0	0	0	0	0	0	0	62.1982	0	0	0	0	0	61.9677	0	0	62.2349	0	0	0	0	0	0	0
		90	521.1	0	0	63.5494	0	0	60.302	0	0	0	0	0	0	0	0	0	0	0	0	0	0	0	62.5088	0	0	0	0	0	0	0	0	0	0	0	0	0	65.6535	0	0
		91	524.96	0	0	0	0	0	0	0	0	0	0	0	0	0	0	0	0	63.3742	0	0	0	0	63.9485	0	0	0	0	0	0	0	0	0	0	0	0	0	57.9297	0	0
		92	528.82	0	0	0	0	0	62.3161	0	0	0	0	0	0	0	0	0	0	61.307	0	0	0	0	65.0628	0	0	0	0	0	0	0	0	0	61.887	0	0	0	60.3754	0	0
		93	532.68	0	0	0	0	0	59.51	0	0	0	0	0	0	0	0	0	0	0	0	0	0	0	65.5012	0	0	0	0	0	0	0	0	0	0	0	0	0	0	0	0
		94	536.54	0	0	0	0	0	0	0	0	0	0	0	0	0	0	0	0	57.5735	0	0	0	0	59.6472	0	0	0	0	0	0	0	0	0	0	0	0	0	63.6931	0	0
		95	540.4	0	0	66.6507	0	0	0	0	0	0	0	0	0	0	0	0	0	67.2876	0	0	0	0	60.915	0	0	0	0	0	0	0	0	0	0	0	0	0	0	0	0
		96	544.26	0	0	0	0	0	61.5114	0	0	0	0	0	0	0	0	0	0	57.0685	0	0	0	0	61.8504	0	0	0	0	0	0	0	0	0	0	0	0	0	62.4268	0	0
		97	548.12	0	63.9687	0	0	0	0	0	0	0	0	0	0	0	0	0	0	58.9786	0	0	0	0	62.0569	0	0	0	0	0	0	0	0	0	0	0	0	0	61.6715	0	0
		98	551.98	0	61.026	0	0	0	60.1338	0	0	0	0	0	0	0	0	0	0	59.5986	0	0	0	0	60.6743	0	0	0	0	0	0	0	0	0	0	0	0	0	62.8359	0	0
		99	555.84	0	60.2465	0	0	0	63.0353	0	0	0	0	0	0	0	0	0	70.1133	58.2845	0	0	0	0	63.1768	0	0	0	0	0	0	0	0	0	0	62.036	0	0	61.1899	0	0
		100	559.7	0	60.6499	0	0	0	0	0	0	0	0	0	0	0	0	0	0	61.6522	0	0	0	0	61.529	0	0	0	0	0	0	0	0	0	0	65.4365	0	0	0	0	0
		101	563.56	0	62.1204	0	0	0	55.5731	0	0	0	0	0	0	0	0	0	0	60.2721	0	0	61.0361	0	57.9867	0	64.1299	0	0	0	0	0	0	0	0	57.7499	0	0	61.8584	0	0
		102	567.42	0	60.9667	0	0	0	0	0	0	0	0	0	0	0	0	0	0	63.1037	0	0	0	0	63.5455	0	0	0	0	0	0	0	0	0	0	0	0	0	65.5933	0	0
		103	571.28	0	65.6794	0	0	0	0	0	0	0	0	0	0	0	0	0	0	61.5362	0	0	0	0	59.501	0	0	0	0	0	0	0	0	0	0	0	0	0	58.8655	0	0
		104	575.14	0	0	0	0	0	0	0	0	0	0	0	0	0	0	0	0	64.579	0	0	0	0	62.8578	0	0	0	0	0	0	0	0	0	0	0	0	0	60.3683	0	0
		105	579	0	61.3325	0	0	0	61.5988	0	0	0	0	0	0	0	0	0	0	64.5138	0	0	0	0	62.876	0	0	0	0	0	0	0	0	0	0	58.6214	0	0	58.1914	0	0
		106	582.86	0	57.2597	0	0	0	0	0	0	0	0	0	0	0	0	0	0	65.8265	0	0	0	0	63.7059	0	60.8283	60.1644	0	0	0	0	0	0	0	0	0	0	0	0	0
		107	586.72	0	57.1794	0	0	0	60.4891	0	0	0	0	0	0	0	0	0	0	58.2904	0	0	0	0	65.3641	0	0	0	0	60.1577	0	0	0	0	0	62.5704	0	0	61.7807	0	0
		108	590.58	0	57.8902	0	0	0	63.3576	0	0	0	0	0	0	0	0	0	0	61.7424	0	0	0	0	63.8675	0	0	58.9371	0	0	0	62.6283	0	0	0	60.9155	0	0	0	0	0
		109	594.44	0	60.6884	0	0	0	64.5068	0	0	0	0	0	0	0	0	0	0	0	0	0	0	0	64.8477	0	0	60.2469	0	0	0	0	0	0	0	60.8774	0	0	66.0101	0	0
		110	598.3	0	61.0432	0	0	0	0	0	0	0	0	0	0	0	0	0	0	58.8877	0	0	0	0	61.621	0	59.8164	57.5912	0	0	0	0	0	0	0	0	0	0	59.7006	0	0
		111	602.16	0	61.4298	0	0	0	58.3575	0	0	0	0	0	0	0	0	0	0	62.3585	0	0	0	0	64.5293	0	54.8684	0	0	0	0	0	0	0	0	0	0	0	62.5802	0	0
		112	606.02	0	62.402	0	0	0	61.9667	0	0	0	0	0	0	0	0	59.8609	0	58.4176	0	0	0	0	66.4603	0	63.1965	56.9942	0	0	0	0	0	0	0	59.3504	0	0	61.9254	0	0
		113	609.88	0	0	0	0	0	0	0	0	0	0	0	0	0	0	0	0	61.1157	0	0	0	0	66.4916	0	59.3222	60.7538	0	0	0	0	0	0	0	0	0	0	0	0	0
		114	613.74	0	59.1001	0	0	0	0	0	0	0	0	0	0	0	0	61.4785	0	0	0	0	0	0	64.3793	0	57.7472	60.4155	0	0	0	0	0	0	0	62.6032	0	0	61.5607	0	0
		115	617.6	0	62.2632	0	0	0	0	0	0	0	0	0	0	0	0	0	0	0	0	0	0	0	63.0573	63.3562	61.9972	57.6948	0	0	0	0	0	0	0	64.2249	0	0	60.6336	0	0
		116	621.46	0	0	0	0	0	0	0	0	0	0	0	0	57.7635	0	57.6573	0	59.8599	0	0	0	0	61.6038	0	61.47	59.2072	0	0	0	0	0	0	0	0	0	0	65.8041	0	0
		117	625.32	0	63.3952	63.7848	0	0	0	0	0	0	0	0	0	0	0	0	0	0	0	0	0	0	63.5746	61.719	59.7297	62.2803	0	0	0	0	0	0	0	0	0	0	64.2992	0	0
		118	629.18	0	61.9493	0	0	0	59.5233	0	0	0	52.7742	0	0	0	0	0	0	0	0	0	0	0	62.1639	0	60.8511	59.9559	0	0	0	0	0	0	0	0	0	0	57.3839	0	0
		119	633.04	0	60.3783	0	0	0	0	0	0	0	0	0	0	0	0	0	0	0	0	0	62.1415	0	62.3752	0	58.2807	61.698	0	0	0	0	0	0	0	61.7734	0	0	61.6058	0	0
		120	636.9	0	65.8356	0	0	0	0	0	0	0	61.5903	0	0	0	0	58.3159	0	0	0	0	0	0	64.7362	0	0	59.9868	0	0	0	0	0	0	0	0	0	0	63.6793	0	0
		121	640.76	0	57.6936	0	0	0	0	0	0	0	0	0	0	0	0	0	66.4627	0	0	0	0	0	62.2786	0	60.5457	66.5578	0	69.4095	0	0	0	0	0	0	0	0	61.287	0	0
		122	644.62	0	65.5836	0	0	0	0	0	0	0	0	0	0	0	0	0	0	0	0	0	0	0	64.9689	58.228	59.4722	64.6916	0	0	0	0	0	0	0	0	0	0	63.5771	0	61.4441
		123	648.48	0	60.5638	0	0	0	0	0	0	0	0	0	0	0	0	0	0	0	0	0	0	0	64.2037	0	59.7416	60.425	0	0	0	0	0	0	0	0	0	0	61.594	0	0
		124	652.34	0	57.1928	0	0	0	0	0	0	0	0	0	0	0	0	0	0	0	0	0	0	0	65.849	0	61.2575	61.3024	0	0	0	0	0	0	0	0	0	0	62.0259	0	0
		125	656.2	0	61.4839	0	0	64.498	0	0	0	0	0	0	0	0	0	61.4196	0	0	0	0	0	0	64.281	61.346	60.3222	58.6069	0	0	0	0	0	0	0	0	0	0	63.0075	0	0
		126	660.06	0	61.2803	0	0	0	0	0	0	0	0	0	0	0	0	0	0	0	0	0	0	0	62.7033	0	62.0171	60.0805	0	0	0	0	0	0	0	0	0	0	59.1477	0	0
		127	663.92	0	0	0	0	0	0	0	0	0	0	0	0	0	0	0	0	0	0	0	0	0	62.3404	0	58.5687	58.4529	0	0	0	0	0	0	0	0	0	0	60.8989	0	0
		128	667.78	0	64.1665	60.4173	0	0	0	0	0	0	0	0	0	0	0	0	0	0	0	0	0	0	61.0646	58.5951	0	60.1245	0	0	0	0	0	0	0	0	0	0	62.9937	0	0
		129	671.64	0	58.5968	63.4079	0	0	58.7146	0	0	0	0	0	0	0	0	0	0	0	0	0	0	0	61.9542	59.5523	65.9	58.9687	0	67.3255	0	0	0	0	0	0	0	0	58.7979	0	0
		130	675.5	0	61.1312	0	0	0	58.9012	0	0	0	0	0	0	0	0	0	0	0	0	0	0	0	64.7545	58.8326	61.9912	59.1108	0	0	0	0	0	0	0	0	0	0	61.8427	0	63.7348
		131	679.36	0	0	61.6571	0	0	0	0	0	68.0329	0	0	0	0	0	0	0	0	0	0	0	0	62.4238	0	65.0666	57.1249	0	0	62.9684	0	0	0	0	0	0	0	0	0	0
		132	683.22	0	0	0	0	0	0	0	0	0	0	0	0	0	0	0	0	0	0	0	0	0	67.3631	0	0	62.395	0	0	0	0	0	0	0	0	0	0	60.9855	0	60.259
		133	687.08	0	0	0	0	0	60.2012	0	0	0	0	0	0	0	0	0	0	0	0	0	0	0	64.2515	61.0296	0	57.7591	0	0	0	0	0	0	0	0	0	0	0	0	62.1703
		134	690.94	0	59.325	0	0	0	59.3536	0	0	0	0	0	0	0	0	0	0	0	0	0	0	0	62.7305	59.9044	0	62.2917	0	0	0	0	0	0	0	0	0	0	0	0	0
		135	694.8	0	59.0722	0	67.567	0	58.0273	0	0	0	0	0	63.3502	0	0	0	0	0	0	0	0	0	65.0605	0	61.4726	57.7044	0	0	0	0	0	0	0	0	0	0	0	0	58.6913
		136	698.66	0	60.2555	0	0	0	58.3863	0	0	0	0	0	0	0	0	0	0	0	0	0	0	0	64.267	56.9133	63.2629	57.672	0	0	0	0	0	0	0	0	0	0	67.1125	0	0
		137	702.52	0	59.5073	0	67.026	0	0	0	0	0	0	0	0	0	0	0	0	0	0	0	0	0	67.4516	57.6504	0	60.4516	0	0	0	0	0	0	0	0	0	0	63.9516	0	60.4055
		138	706.38	0	58.7684	0	0	0	59.3923	0	0	0	0	0	0	0	0	0	0	0	0	0	0	0	69.7347	59.5495	0	58.6715	0	0	0	0	0	0	0	0	0	0	62.7102	0	61.4771
		139	710.24	0	0	61.1261	0	0	62.3803	0	0	0	0	0	0	0	0	0	0	0	0	0	0	0	65.165	61.1489	0	60.8422	0	0	0	0	0	0	0	0	0	0	60.9079	0	63.7058
		140	714.1	0	0	0	0	0	0	0	0	0	0	0	0	0	0	0	0	0	0	0	0	0	64.5411	0	0	57.9584	0	0	0	0	0	0	0	0	0	0	65.7958	0	0
		141	717.96	0	56.0947	0	0	0	0	0	0	0	0	0	0	0	0	0	0	0	0	0	0	0	62.2074	56.5239	0	63.4215	0	0	0	0	0	0	0	0	0	0	60.9919	0	63.8699
		142	721.82	0	63.8513	0	0	0	61.249	0	0	0	0	0	0	0	0	0	0	0	0	0	0	0	60.9424	61.4063	0	62.3939	0	0	0	0	0	0	0	0	0	0	59.4833	0	59.7013
		143	725.68	0	63.1695	0	58.8763	0	61.9747	0	0	0	0	0	0	0	0	0	0	0	0	0	0	0	65.2931	61.1622	0	61.6742	68.3228	0	0	0	0	0	0	0	0	0	0	0	0
		144	729.54	0	60.7113	0	0	0	60.8605	0	0	0	0	0	0	0	0	0	0	0	0	0	0	0	63.3806	59.5428	0	0	0	0	0	0	0	0	0	71.0592	0	0	61.1844	0	0
		145	733.4	0	60.3868	0	0	0	63.3907	0	0	0	0	0	0	0	0	0	0	0	70.3287	0	0	0	64.4074	61.8167	0	63.16	0	0	0	0	0	0	0	0	0	0	65.614	0	0
		146	737.26	0	62.5215	62.0457	0	0	61.5194	0	0	0	0	0	0	0	0	0	0	0	0	0	0	0	64.6537	59.6878	0	55.3769	0	0	0	0	0	0	0	0	0	0	57.8458	0	0
		147	741.12	0	64.0726	0	0	0	62.5205	0	0	0	0	0	0	0	0	0	0	0	0	0	0	0	62.3219	59.1914	0	59.7718	0	0	0	0	0	0	0	0	0	0	59.4194	0	55.5554
		148	744.98	0	64.4692	0	0	0	59.7575	0	0	0	0	0	0	0	0	0	0	0	0	0	0	0	65.5999	58.7953	0	0	0	0	0	0	0	0	0	0	0	0	69.7685	0	0
		149	748.84	0	60.2625	58.9824	0	0	61.7217	0	0	0	0	0	0	0	0	0	0	0	0	0	0	0	67.0197	60.4078	0	61.3954	0	0	0	0	0	0	0	0	0	0	64.5031	0	0
		150	752.7	0	64.7051	0	0	71.629	0	0	0	0	0	0	0	0	0	0	0	0	0	0	0	0	66.6591	53.6335	0	59.81	0	0	0	0	0	0	0	0	0	0	60.3046	0	0
		151	756.56	0	59.4053	0	0	0	0	0	0	0	0	0	0	0	0	0	0	0	0	0	0	0	64.6698	60.9479	0	61.0055	0	0	0	0	0	0	0	0	0	0	60.3977	0	0
		152	760.42	0	63.4013	63.0013	0	0	62.5041	0	0	0	60.5719	0	0	0	0	0	0	0	0	0	0	0	63.4927	61.7205	0	60.2484	0	0	0	0	0	0	73.365	0	0	0	59.1331	0	0
		153	764.28	0	61.5969	62.8183	0	0	60.5993	0	0	0	0	0	0	0	0	0	0	0	0	0	0	0	62.1258	60.1784	0	60.6346	0	0	0	0	0	0	0	0	0	0	58.5316	0	61.3441
		154	768.14	0	58.3678	0	0	0	62.5391	0	0	0	0	0	0	66.1977	0	0	0	0	0	0	0	0	64.6796	56.837	0	58.8386	0	0	0	0	0	0	0	59.7537	0	0	61.6871	0	0
		155	772	0	57.5759	0	0	0	61.79	0	0	0	0	0	0	0	0	0	0	0	0	0	0	0	64.3844	61.0333	0	57.4283	0	0	0	0	0	0	0	0	0	0	64.1556	0	0
		156	775.86	0	53.5763	63.8766	56.0247	0	0	0	0	0	0	0	0	0	0	0	0	0	0	0	0	0	64.8666	61.3005	59.6357	0	0	0	0	0	0	0	0	0	0	0	64.4887	0	0
		157	779.72	0	59.7572	0	0	0	62.9755	0	0	0	0	0	0	0	0	0	0	0	0	0	0	0	62.0889	60.7979	0	57.3734	0	0	0	0	0	0	0	0	0	0	56.8206	0	0
		158	783.58	0	63.655	0	0	0	0	0	0	0	0	0	0	0	0	0	0	0	0	0	0	0	62.0623	0	0	0	0	0	0	0	0	0	0	58.9333	0	0	0	0	63.972
		159	787.44	0	63.806	64.0583	0	0	0	0	0	0	0	0	0	0	0	0	0	61.1863	0	0	0	0	60.0316	59.5045	0	62.1057	0	0	0	0	0	0	0	0	0	0	58.4403	0	0
		160	791.3	0	64.2276	64.2902	0	0	0	0	0	0	0	0	0	0	0	0	0	0	0	0	0	0	63.2775	66.9389	0	61.0218	0	0	0	0	0	0	0	0	0	0	61.026	0	61.7377
		161	795.16	0	61.7073	61.1063	0	0	61.2953	0	0	0	0	0	0	0	0	0	0	0	0	0	0	0	62.1377	58.8615	0	0	0	0	0	0	0	0	0	0	0	0	0	0	0
		162	799.02	0	63.8861	58.4946	0	0	63.1611	0	0	0	0	0	0	0	0	0	0	0	0	0	0	0	62.2585	58.0527	0	60.2548	0	0	0	0	0	0	0	0	0	0	0	0	64.3061
		163	802.88	0	63.0912	60.9853	0	0	58.9913	0	0	0	0	0	0	0	0	0	0	63.944	0	0	0	0	61.6959	59.0583	0	56.1344	0	0	0	0	0	0	0	0	0	0	0	0	0
		164	806.74	0	59.8734	64.7017	0	0	0	0	0	0	0	0	0	0	0	63.8642	0	0	0	0	0	0	63.7572	0	0	62.1589	0	0	0	0	0	0	0	0	0	0	0	0	0
		165	810.6	0	62.2104	67.9775	0	0	0	0	0	0	0	0	0	0	0	0	0	0	0	0	0	65.0416	62.9628	60.2524	61.1755	63.8516	0	0	0	0	0	0	0	0	0	0	0	0	64.7333
		166	814.46	0	63.479	62.133	0	0	64.9634	0	0	0	0	0	0	0	0	0	0	0	0	0	0	0	64.175	0	0	61.1816	0	58.814	0	0	0	0	0	0	0	0	62.0428	0	63.9926
		167	818.32	0	59.6565	63.3705	0	0	0	0	0	0	0	0	0	0	0	0	0	0	0	0	0	0	64.6455	58.2315	0	63.1414	0	0	0	0	0	0	0	62.1476	0	0	0	0	0
		168	822.18	0	61.5053	63.7344	0	0	63.0348	0	0	0	0	0	0	0	0	0	0	62.2225	61.6238	0	0	0	61.3585	63.2036	0	64.1664	0	0	66.0113	0	0	0	0	0	0	0	64.516	0	59.6664
		169	826.04	0	58.8046	61.0863	0	0	61.9499	0	0	0	0	0	0	62.0071	0	60.3038	0	0	0	0	0	0	63.9508	60.0104	0	63.8711	0	0	0	0	0	72.8313	0	60.9798	0	0	57.9124	0	0
		170	829.9	0	59.637	61.1298	0	62.812	58.3124	0	0	0	0	0	73.3498	0	0	0	0	0	0	0	0	0	67.003	65.2021	0	58.7414	0	0	0	0	0	0	0	60.2437	0	0	0	0	0
		171	833.76	0	59.1118	68.2284	0	0	62.3022	0	0	0	0	0	0	0	0	0	0	57.3157	0	0	0	0	62.1855	0	0	64.7903	0	0	0	0	0	0	0	0	0	0	62.8618	0	0
		172	837.62	0	62.2774	64.4032	0	61.2265	55.8349	0	0	0	0	0	0	0	0	0	0	66.5979	0	61.1955	0	0	63.6296	61.3751	0	59.4531	0	0	0	0	0	0	0	59.8466	0	0	0	0	0
		173	841.48	0	62.5211	68.1086	0	0	63.1826	0	0	0	0	0	0	0	0	0	0	61.0933	0	0	0	0	60.8713	58.826	0	57.7283	0	0	0	0	0	0	0	59.2765	0	0	0	0	0
		174	845.34	0	64.433	66.4172	0	63.3813	60.352	0	0	0	64.4333	0	0	0	0	0	0	0	0	0	0	0	64.8712	59.363	68.4696	65.075	0	0	0	0	0	0	0	64.0106	0	0	0	0	0
		175	849.2	0	61.2673	61.9994	0	0	62.2736	0	0	0	0	0	0	0	0	0	0	0	0	0	0	0	61.3795	62.5661	0	61.2837	0	0	0	0	0	0	0	63.2687	0	0	0	0	0
		176	853.06	0	57.3652	63.1291	0	0	59.033	0	0	0	0	0	0	0	0	0	0	60.7921	0	0	0	0	67.6844	61.2123	0	61.3909	0	0	0	0	0	0	0	0	0	0	64.1617	0	0
		177	856.92	0	61.2655	61.0998	0	60.6466	61.6947	0	0	60.4547	0	0	0	0	0	0	61.0677	0	0	0	0	0	63.0601	58.058	0	59.3691	0	0	0	0	0	0	0	67.752	0	0	0	0	0
		178	860.78	0	56.9394	62.9977	0	65.5851	63.4069	0	0	60.2096	0	0	0	0	0	0	0	62.7734	0	0	0	0	64.6642	63.3022	0	61.5892	0	0	0	0	0	0	0	60.6665	0	0	0	0	0
		179	864.64	0	59.1037	57.9923	0	65.3873	60.8385	0	0	0	0	0	0	0	0	0	0	62.2421	65.8787	0	0	0	62.4105	60.9584	0	63.3172	0	0	0	0	0	0	0	72.5	0	0	62.5849	0	0
		180	868.5	0	59.9727	60.5149	0	62.5937	59.3984	0	0	0	0	0	0	0	0	0	0	57.9339	0	0	0	66.5454	64.0718	63.1375	0	62.1584	0	0	0	0	0	0	0	59.5574	0	0	0	0	0
		181	872.36	0	59.9284	0	0	65.6228	61.663	70.0686	0	61.2195	0	0	0	0	0	0	0	58.0192	0	0	0	0	62.2771	62.0614	0	62.3703	0	0	0	0	0	0	0	60.3797	0	0	0	61.6927	0
		182	876.22	0	61.2078	61.3251	0	61.4056	62.5784	0	0	63.0706	0	0	0	58.5918	0	0	0	59.247	0	0	0	0	64.3252	57.0979	0	65.0304	0	66.1207	0	0	0	0	0	61.8276	0	0	59.6148	0	0
		183	880.08	0	64.5828	59.9885	0	62.1913	62.693	0	0	0	0	0	0	58.4929	0	0	0	60.7252	0	0	0	0	67.4276	64.8211	0	62.4765	0	0	0	0	0	0	0	62.4937	0	0	63.9181	57.9212	0
		184	883.94	0	60.2409	0	0	65.724	62.2916	0	0	61.0184	0	0	0	0	0	0	0	60.3165	0	0	62.0139	0	58.5433	59.7102	0	62.1898	0	0	0	0	0	0	0	60.9124	0	0	59.4645	0	0
		185	887.8	0	56.3066	59.9255	0	63.0915	61.642	0	0	67.4122	59.1835	0	0	0	0	0	0	65.6925	0	0	0	0	69.4311	59.6685	0	65.9985	0	0	0	0	0	0	0	58.7504	0	0	0	55.6979	0
		186	891.66	0	59.4272	63.0798	0	60.9374	63.1942	0	0	0	0	0	0	0	0	0	0	57.6579	0	0	0	0	65.867	56.7897	0	66.5942	0	0	0	0	0	0	0	59.5463	0	0	59.792	0	0
		187	895.52	0	58.1539	59.9371	0	0	62.1734	0	0	0	0	0	0	0	0	0	0	64.6432	0	0	0	0	62.3503	58.787	0	0	0	0	0	0	0	0	0	62.7169	0	0	59.7102	58.5274	0
		188	899.38	0	58.9846	64.3212	61.129	64.7484	58.5129	0	0	62.8973	0	0	0	0	0	0	0	60.8854	0	0	0	0	62.0615	59.9111	0	60.7009	0	0	0	0	60.6535	0	0	63.0343	0	0	0	59.6534	0
		189	903.24	0	61.8901	61.6967	0	66.6866	59.337	0	0	60.1864	0	0	0	0	0	0	0	61.7958	0	0	0	0	59.8505	63.0029	0	61.0733	67.1457	0	0	0	0	0	0	56.254	0	0	0	0	61.1089
		190	907.1	0	58.3402	61.1497	0	61.9823	65.3184	0	0	58.8055	0	0	0	0	0	0	0	62.3094	0	0	0	0	60.541	59.6337	0	0	0	0	0	0	0	0	0	60.4065	0	0	0	0	0
		191	910.96	0	57.8321	57.7322	0	62.0406	61.6775	0	0	60.5971	0	0	0	0	61.9837	0	0	60.3629	0	0	0	0	60.9512	58.1772	0	62.859	0	0	0	0	60.0913	0	58.9611	61.3941	0	0	0	58.9876	0
		192	914.82	0	55.6725	60.4537	0	62.2622	62.8809	0	0	58.6079	59.7425	0	0	0	0	0	0	0	0	0	0	0	65.4951	0	0	59.7758	0	0	0	0	0	0	0	62.9034	0	0	0	0	0
		193	918.68	0	0	62.0725	0	63.8897	62.1914	0	0	59.3433	0	0	0	0	0	0	0	60.3374	0	0	0	61.2016	63.2115	60.7323	0	0	0	0	0	0	0	0	0	64.722	0	0	0	62.152	0
		194	922.54	0	59.7823	63.9132	0	65.2785	56.3411	0	0	0	0	0	0	0	0	0	0	59.8643	0	0	0	0	65.7247	0	0	0	0	0	0	0	60.8571	0	0	59.9537	0	0	62.0976	0	0
		195	926.4	0	61.9794	62.4333	0	59.5695	65.0084	0	0	57.2401	0	0	0	0	0	0	0	0	0	0	0	0	65.0668	0	0	0	0	0	0	0	0	0	0	60.2241	0	0	64.5131	58.7629	0
		196	930.26	0	63.9115	62.827	0	68.4337	57.946	0	0	59.5506	0	0	0	0	0	0	0	0	0	0	0	0	62.9925	59.1885	0	61.3547	0	0	0	0	57.6605	0	0	61.8984	0	0	59.4879	60.9645	0
		197	934.12	0	58.6334	58.133	0	63.231	61.1882	0	0	57.8051	0	0	0	0	0	67.8723	0	0	0	0	0	0	62.647	60.3506	0	56.5913	0	0	0	69.3958	60.2254	0	0	62.0864	0	0	0	60.7635	0
		198	937.98	0	61.4087	59.9623	0	63.659	63.4846	0	0	63.4719	0	0	0	0	0	0	0	61.3027	0	0	0	0	67.2586	60.8536	0	61.1633	58.7529	0	0	0	57.6522	0	0	64.5652	0	0	0	0	0
		199	941.84	0	60.3304	60.1113	0	61.0286	60.3173	0	0	59.225	58.1845	0	0	0	0	0	0	0	0	0	0	0	62.961	61.5446	0	62.2323	0	0	0	0	0	0	0	59.0676	0	0	0	0	0
		200	945.7	0	58.8656	60.9926	0	61.0377	62.4301	0	0	0	60.013	0	0	0	0	0	0	56.2219	0	0	0	0	65.3638	0	0	59.5437	0	0	0	0	0	0	0	59.6583	0	0	0	0	0
		201	949.56	0	58.6901	59.2229	0	63.0548	59.1206	0	0	61.4046	0	0	0	0	0	0	0	0	0	0	0	0	66.9603	0	72.4272	0	0	0	0	0	58.871	0	0	59.2649	0	0	0	61.5687	67.6881
		202	953.42	0	58.9291	61.7728	0	62.7921	61.5753	0	0	64.8225	0	0	0	0	63.4414	0	0	0	0	0	0	0	63.9749	0	0	60.7407	0	0	0	0	57.8305	0	0	60.3329	0	0	62.8895	0	0
		203	957.28	0	59.6307	64.6105	0	60.4612	61.2667	0	0	61.5884	59.3648	0	0	0	60.4699	0	65.2038	0	0	0	0	0	61.9848	0	0	64.0892	0	0	0	0	59.7851	0	0	63.6321	0	0	0	0	0
		204	961.14	0	0	59.5719	0	61.712	58.3612	0	0	59.264	62.9239	0	0	0	0	0	0	0	65.177	0	0	0	61.9692	0	0	0	0	0	57.6659	0	60.8699	0	0	61.4205	63.5356	0	65.5777	0	0
		205	965	0	63.7296	60.1376	0	62.5881	61.6794	0	68.8758	0	57.4883	0	0	0	0	0	0	0	0	0	0	0	69.6928	58.6177	0	59.6633	0	0	0	0	63.0915	0	0	62.62	0	0	0	58.6869	0
		206	968.86	0	65.7605	61.5272	0	66.3714	59.5417	0	0	63.8671	0	0	0	0	62.2515	0	0	0	0	0	0	67.8683	64.6253	0	0	60.0879	0	0	0	64.3111	57.9702	0	0	60.4476	0	0	60.2949	0	0
		207	972.72	0	60.7715	63.1055	0	62.6951	59.7231	0	0	0	60.8504	0	0	0	0	0	0	0	0	0	0	0	65.0452	0	0	0	0	0	0	0	59.8996	0	0	59.5672	0	0	64.4585	0	0
		208	976.58	0	61.4385	62.0816	0	61.6668	59.1037	0	60.2751	63.6264	63.2897	0	0	0	0	0	0	60.4359	0	0	0	0	63.1149	0	0	60.5746	0	0	0	62.2901	60.676	0	0	62.4079	0	0	61.0104	0	0
		209	980.44	0	63.1823	60.9086	0	60.1869	63.4458	0	0	64.3193	57.7854	0	0	0	0	0	0	0	0	0	0	0	64.9138	0	0	57.8438	0	0	0	0	56.8336	0	0	60.286	0	0	0	0	0
		210	984.3	0	61.3115	58.9768	0	59.432	60.8215	0	0	0	0	0	0	0	0	0	0	0	0	0	0	0	64.5173	0	0	63.1796	0	0	0	0	59.6053	0	0	60.0629	0	0	62.9252	0	0
		211	988.16	0	0	62.3749	0	60.744	58.9904	0	0	61.1603	0	0	0	0	0	0	0	0	0	0	0	0	62.0722	0	0	63.2248	0	0	0	0	0	0	0	58.75	0	0	61.3301	0	0
		212	992.02	0	65.1209	57.5621	0	58.7345	58.5406	0	0	0	0	0	0	0	0	0	0	0	0	0	0	0	59.5076	0	0	0	0	0	0	0	0	0	0	63.9558	0	0	61.0837	0	58.2572
		213	995.88	0	61.5356	62.585	0	62.0518	57.9756	0	0	58.6703	0	0	0	0	0	0	0	59.7544	0	0	0	0	63.8003	0	0	59.175	61.857	0	0	0	0	0	0	65.8264	0	0	0	0	0
		214	999.74	0	58.3048	60.2331	0	58.8442	60.8489	0	0	0	0	0	0	0	0	0	0	0	0	0	0	0	66.1861	0	0	0	0	0	0	0	62.1556	0	0	59.3935	0	0	0	58.2195	0
		215	1003.6	0	60.3099	58.9826	0	63.186	61.7276	0	0	0	60.5465	0	0	0	0	0	0	0	0	0	0	0	63.0448	66.3977	0	58.4502	0	0	0	62.5336	66.7371	0	0	62.5883	0	0	0	0	0
		216	1007.46	0	61.7934	60.6033	0	59.6422	59.5906	0	0	0	0	0	0	0	0	0	0	0	0	0	0	0	65.1214	0	0	60.9193	0	0	0	60.6853	0	0	0	64.1792	0	0	0	0	0
		217	1011.32	0	60.8677	62.5008	0	63.945	62.0668	0	0	0	58.8304	0	0	0	0	0	0	0	0	0	0	0	64.5918	0	0	57.7882	62.5183	0	0	61.9239	0	0	0	64.6083	0	0	62.8899	0	0
		218	1015.18	0	61.4472	63.0217	0	57.0215	60.4147	0	0	0	56.8173	0	58.3485	0	0	0	0	0	0	0	0	0	62.1756	0	0	63.4318	65.7463	0	0	63.0877	0	0	0	58.3049	0	0	66.2806	0	62.1875
		219	1019.04	0	62.3032	62.9523	0	63.7072	59.6666	0	0	0	0	0	0	0	0	0	0	0	0	0	0	0	64.1955	0	0	0	66.3666	0	0	61.1535	62.742	0	0	65.2997	0	0	63.1071	0	58.5524
		220	1022.9	0	63.1118	58.7457	0	65.1593	61.2002	0	0	0	60.5849	0	0	0	0	0	0	0	0	0	0	0	61.9645	0	0	0	59.6434	0	59.7771	60.719	0	0	0	59.6044	57.0686	0	0	55.8073	59.9766
		221	1026.76	0	58.9915	57.715	0	60.2037	59.8269	0	0	0	61.7953	0	0	0	0	0	0	0	0	0	0	0	61.9358	0	0	0	57.895	0	0	0	0	0	0	63.6187	0	0	0	0	63.8069
		222	1030.62	0	61.4404	58.898	0	62.3263	63.4423	0	0	0	59.2165	0	0	0	0	0	0	0	0	0	0	0	66.5628	0	0	58.1961	58.7568	0	0	61.6633	62.7016	0	0	61.8249	0	0	64.8195	0	61.6726
		223	1034.48	0	0	0	0	66.6558	57.9998	0	0	0	60.8432	0	0	0	0	0	0	0	0	0	0	0	66.6712	56.5882	0	0	61.0664	0	0	62.5452	0	0	0	59.863	0	0	0	58.1176	62.3088
		224	1038.34	0	0	58.9786	61.1517	0	59.0053	0	0	0	59.8973	0	62.8914	0	0	0	0	0	0	0	0	0	64.4349	0	0	56.5095	64.8967	0	0	65.4765	0	0	0	63.8948	0	0	0	0	59.2659
		225	1042.2	0	0	59.3562	0	65.0056	60.6868	0	0	0	57.1338	0	0	0	0	0	0	0	0	0	0	0	65.1787	0	0	58.1921	61.8934	0	58.6586	63.6268	0	0	0	62.7504	0	0	0	0	66.2112
		226	1046.06	0	59.2902	63.3997	0	62.3414	60.5868	0	0	0	66.5842	0	0	0	0	0	0	0	0	0	0	0	60.3983	0	0	0	56.5793	0	0	62.2394	0	0	0	61.6791	0	0	0	0	61.6061
		227	1049.92	0	0	60.7589	0	63.3988	60.7967	0	0	0	59.381	0	61.4066	0	0	0	0	0	0	0	0	0	64.664	0	0	0	63.1452	0	61.6934	61.8758	58.432	0	0	58.6285	0	0	0	0	58.3113
		228	1053.78	0	59.7357	0	0	0	56.7579	0	0	57.0594	59.1962	0	0	0	0	0	0	0	0	0	0	0	61.7914	0	0	59.4168	58.7082	0	56.2377	64.3812	0	0	0	58.8149	0	0	0	61.6918	62.3954
		229	1057.64	0	0	0	0	64.3891	61.7972	0	0	0	0	0	62.5593	0	0	0	0	61.2136	0	0	0	0	70.7118	0	0	0	62.0211	0	61.7276	68.4955	0	0	0	60.6402	0	0	0	60.8032	55.8255
		230	1061.5	0	0	0	0	0	59.4543	0	0	63.4223	58.9026	0	0	0	0	0	0	0	0	0	0	0	65.1623	0	0	59.0091	60.0061	0	0	62.1301	0	0	0	59.2425	0	0	0	61.1475	0
		231	1065.36	0	0	61.7194	0	0	57.1019	0	0	61.5499	0	0	0	0	0	0	0	0	0	0	0	0	63.695	0	0	0	63.1218	0	0	63.1373	0	0	0	63.4568	0	0	0	0	62.9454
		232	1069.22	0	59.785	0	0	62.4092	58.8034	0	0	54.9536	62.623	0	58.072	0	0	0	0	60.9971	0	0	0	0	65.9463	0	0	0	63.3221	0	62.5924	0	0	0	0	62.3501	0	0	0	59.7832	58.0865
		233	1073.08	0	60.6997	0	0	0	60.669	0	0	59.3167	61.522	0	64.2151	0	0	0	0	0	64.2524	0	0	0	68.0241	0	0	0	58.645	0	0	59.8536	0	0	0	63.1601	0	0	0	0	60.749
		234	1076.94	0	0	60.9698	0	0	0	0	0	0	59.5416	0	62.5416	0	0	0	0	0	0	0	0	0	63.9074	0	0	0	61.3023	0	0	0	63.039	0	0	63.6578	61.8811	0	0	61.5832	60.694
		235	1080.8	0	58.2012	0	63.4833	62.1399	0	0	0	61.7146	0	0	0	0	0	0	0	0	0	0	0	0	64.9975	0	59.8412	0	62.7072	0	63.4802	0	0	0	0	59.0124	0	0	0	59.6291	62.4805
		236	1084.66	0	0	58.1731	0	64.3404	60.9997	0	0	58.1526	62.0088	0	62.4827	0	0	0	0	58.5074	0	0	0	0	67.0483	0	59.6947	0	63.3974	0	0	65.6411	60.0853	0	0	59.6745	0	0	0	0	61.8741
		237	1088.52	0	0	0	0	58.7392	0	0	0	59.4824	64.5711	0	63.8513	0	0	0	0	0	0	0	0	0	68.3522	0	0	0	61.693	0	0	0	0	0	0	0	0	0	0	56.0771	61.0265
		238	1092.38	0	0	58.3565	62.1641	62.6894	60.0392	0	0	56.9394	62.4611	0	0	0	0	0	0	0	0	0	0	0	66.4855	0	59.9656	62.0566	57.2106	0	0	59.6856	0	0	0	0	0	0	0	55.2681	62.0222
		239	1096.24	0	0	0	0	62.7994	58.5664	0	0	61.4645	61.1554	0	61.277	0	0	0	0	0	0	0	0	0	66.3381	0	58.7821	60.5466	65.0599	0	0	64.5775	0	65.8692	0	57.9493	0	0	0	60.7717	63.4213
		240	1100.1	0	58.5414	0	60.4782	64.3538	0	0	0	60.7454	64.9307	0	64.2717	0	0	0	0	0	0	0	0	0	63.1429	0	63.9555	0	60.7539	0	0	60.4544	0	0	0	65.3799	0	0	0	60.408	60.5405
		241	1103.96	0	0	0	0	58.9523	0	0	0	59.6568	60.1305	0	60.2814	0	0	0	0	0	0	0	0	0	62.979	0	65.2706	61.4573	61.0273	0	61.0491	0	0	0	0	61.2611	0	0	0	62.3035	61.7483
		242	1107.82	0	0	62.8291	0	59.8213	0	0	0	57.1673	65.2961	0	61.3475	0	0	0	0	0	0	0	0	0	64.5674	0	57.8367	0	64.4106	0	63.6741	0	0	0	0	61.933	0	0	0	60.4213	58.6982
		243	1111.68	0	0	0	0	62.8269	62.3783	0	0	58.608	61.5557	0	63.5622	0	0	0	0	0	0	0	0	0	63.0245	0	0	0	58.7717	0	60.8527	0	0	0	0	61.3294	0	0	0	59.3728	60.6028
		244	1115.54	0	0	0	0	65.3397	62.1013	0	0	63.4347	62.5397	0	63.4948	0	0	0	0	0	0	0	0	0	67.5671	0	61.4433	0	64.4449	0	0	0	0	0	0	0	0	0	0	0	58.7491
		245	1119.4	0	0	0	0	61.2196	0	0	0	61.8511	61.3516	0	62.7094	0	0	0	0	0	0	0	0	0	0	0	58.9342	64.995	62.6089	0	0	0	0	0	0	0	0	0	0	61.6051	61.7554
		246	1123.26	0	0	0	0	0	0	0	0	62.593	58.0794	0	0	0	0	0	0	0	0	0	0	0	0	0	55.513	60.6084	63.9748	0	0	0	0	0	0	59.4513	0	0	0	58.5785	59.9761
		247	1127.12	0	0	0	0	0	61.6209	0	0	59.266	62.3021	56.1879	0	0	0	0	0	0	0	0	0	0	59.7878	0	61.3715	0	63.3698	0	59.2118	0	0	0	0	58.8625	0	0	0	61.5324	0
		248	1130.98	0	0	0	60.196	65.2051	0	0	0	60.8761	61.1731	0	0	0	0	0	0	0	61.7523	0	0	0	62.2728	0	60.7092	0	64.8569	0	58.4438	62.4583	0	0	0	63.5434	0	0	0	57.0394	63.7209
		249	1134.84	0	64.0173	0	0	59.6999	0	0	0	58.0371	60.4351	0	0	0	0	0	0	0	59.4232	0	0	0	66.2044	0	63.6127	0	65.7768	0	63.0456	0	0	0	0	61.5006	0	0	0	56.0042	61.9353
		250	1138.7	0	0	61.0521	0	63.8991	0	0	0	60.9249	61.9274	0	65.8613	0	0	0	0	0	0	0	0	0	62.9896	0	58.8134	0	63.5777	0	57.6652	0	0	0	0	61.3029	0	0	0	0	62.3374
		251	1142.56	0	0	0	0	63.1331	0	0	0	59.7698	61.9096	0	0	0	0	0	0	0	0	0	0	0	0	0	58.5308	0	59.3068	0	59.5918	0	0	0	0	58.4094	0	0	0	0	59.012
		252	1146.42	0	0	62.1764	0	62.8069	0	0	0	0	60.1591	0	60.4255	0	0	0	0	0	0	0	0	0	65.4999	0	63.2723	0	67.2854	0	0	65.486	0	0	0	61.0601	0	0	0	59.3262	64.1839
		253	1150.28	0	0	0	0	68.0654	0	0	0	59.4261	60.6864	0	0	0	0	0	0	0	0	0	0	0	0	0	0	0	62.7792	0	0	0	0	0	0	62.0672	0	0	0	62.1529	65.5365
		254	1154.14	0	0	54.7044	0	60.5896	0	0	0	0	62.6783	0	65.499	0	0	59.8416	0	0	0	0	0	0	63.6932	0	61.9767	0	69.8849	0	76.7943	0	0	0	0	0	0	0	0	0	59.0428
		255	1158	0	0	0	0	60.5495	0	0	0	60.7505	62.3164	0	59.6533	0	0	0	0	62.4793	0	0	0	0	0	0	59.0449	0	58.3214	0	0	0	0	0	0	61.7323	0	0	0	59.3375	60.3322
		256	1161.86	0	0	59.9043	0	67.2596	0	0	0	60.897	60.3364	0	0	0	63.0639	0	0	0	0	0	0	0	0	0	62.1263	0	63.1343	0	61.5535	0	61.1664	0	0	62.2403	0	0	61.4809	0	60.6368
		257	1165.72	0	60.424	0	64.5088	60.6215	0	0	0	60.6371	59.8622	0	0	0	0	0	0	0	0	0	0	0	64.3402	0	59.351	0	61.8759	0	60.9156	0	0	0	0	0	62.799	0	0	0	64.1162
		258	1169.58	0	62.6956	0	0	62.7995	0	0	0	60.6739	58.3156	0	61.2443	0	60.2538	0	0	0	0	0	0	0	71.3319	0	63.5946	0	67.0268	0	58.2782	0	0	0	0	0	0	0	0	0	0
		259	1173.44	0	59.4693	66.0818	0	61.1022	0	0	0	65.4593	59.1191	0	0	0	0	0	0	0	0	0	0	0	65.3117	0	60.3074	0	61.5401	0	60.1942	0	0	0	0	0	0	0	0	0	62.7625
		260	1177.3	0	60.7114	60.6261	0	61.4834	0	0	0	60.8918	61.3133	0	63.4372	0	59.8342	0	0	0	0	0	0	0	67.1933	0	62.5358	0	62.9324	0	57.1987	0	54.2529	0	0	0	0	0	0	0	58.1153
		261	1181.16	0	0	59.1123	0	66.7157	0	0	0	60.5221	58.3921	0	0	0	0	0	0	0	0	0	0	61.6237	0	0	61.1031	0	59.9283	65.613	0	0	0	0	0	0	0	0	0	0	0
		262	1185.02	0	0	57.7017	0	63.1731	0	0	0	0	60.0964	0	0	0	59.4705	63.8081	0	59.3018	0	0	0	0	0	0	60.3219	0	60.4911	0	64.5831	0	0	0	0	0	0	0	0	0	62.845
		263	1188.88	0	57.7746	59.8133	0	62.1104	0	0	0	64.2466	62.2653	0	60.6158	0	0	0	0	0	0	56.6136	0	0	0	0	0	0	64.601	59.4515	0	0	0	0	0	0	0	0	0	0	59.8903
		264	1192.74	0	59.0288	0	0	62.778	0	0	0	59.3157	57.9348	0	61.3408	0	61.5024	0	0	0	0	0	58.2921	0	0	0	62.6411	0	61.9718	60.9539	61.2328	0	0	0	0	0	57.9016	0	0	58.8594	62.3197
		265	1196.6	0	57.6284	62.1885	0	63.4768	0	0	66.7228	0	61.3198	0	0	0	0	0	0	0	0	0	0	0	69.5005	0	61.8259	0	62.7553	60.9432	0	0	0	0	0	0	0	0	0	0	56.5999
		266	1200.46	0	61.8754	60.9908	0	65.1549	0	0	0	62.9064	54.1846	0	0	0	0	0	0	70.7723	0	0	0	0	0	0	62.4199	0	63.9096	0	0	0	62.0412	0	0	0	58.138	0	0	0	64.065
		267	1204.32	0	57.2214	0	0	65.6241	0	0	0	0	61.5145	0	63.4905	0	58.987	0	0	0	0	0	0	0	59.6849	0	60.0441	0	65.561	0	0	0	0	0	0	0	0	0	0	0	61.3701
		268	1208.18	0	60.8725	58.0692	0	62.92	0	0	0	0	56.6336	0	62.811	0	59.3625	63.7873	0	61.1897	0	0	0	0	0	0	64.1206	0	62.6055	0	61.5458	0	62.0704	0	0	0	59.1771	0	0	60.0095	61.3633
		269	1212.04	0	58.4435	0	0	63.3304	0	0	0	0	56.8334	0	60.4694	56.0916	0	0	0	0	0	0	61.5654	0	0	0	60.4326	0	59.4366	0	0	0	0	55.2719	0	0	63.3074	0	0	0	59.5775
		270	1215.9	63.4257	59.6031	59.5295	0	62.664	0	0	0	0	65.6694	66.3619	66.0015	0	0	0	0	0	0	0	60.7335	0	0	0	61.317	0	63.08	0	0	0	0	0	64.284	68.0075	0	0	0	0	58.6642
		271	1219.76	0	60.6119	62.0573	56.2073	61.7687	0	0	0	0	61.8795	0	61.2336	0	0	0	0	0	0	0	63.7699	0	0	0	60.9164	0	60.7101	58.4806	63.034	0	59.5063	0	58.5147	0	62.229	0	0	0	65.0742
		272	1223.62	0	64.0413	61.2431	0	67.4159	0	0	0	0	58.9701	0	55.9796	0	0	0	0	0	0	0	0	0	0	0	62.2269	0	62.9085	0	0	0	58.6501	0	60.4277	0	62.4323	0	0	0	58.4373
		273	1227.48	0	61.8591	60.0181	0	63.1616	0	0	0	0	58.2643	0	59.8243	0	0	0	0	0	0	0	62.3339	0	0	0	57.8014	0	60.2301	0	67.9615	0	61.0049	0	60.676	0	59.8101	0	0	0	60.5915
		274	1231.34	0	57.0151	0	57.4682	63.0365	0	0	62.5469	58.9887	57.2027	0	59.8783	0	0	0	0	0	0	0	62.8363	0	0	0	58.6779	0	66.2225	0	64.8645	0	58.7023	0	59.6509	0	0	0	66.5845	0	61.9924
		275	1235.2	0	59.8892	60.1486	0	62.783	0	0	0	0	65.1678	0	62.2797	0	0	0	0	0	0	0	60.8371	0	0	0	64.0793	0	63.1905	0	0	0	0	0	62.5201	0	0	0	64.884	0	60.5146
		276	1239.06	0	55.8573	62.0028	0	63.224	0	0	0	0	58.9401	0	62.9431	63.4642	0	0	0	0	0	0	60.6533	0	0	0	62.2761	0	61.1913	0	60.1957	0	0	0	62.6887	58.7881	0	0	59.8659	0	59.2855
		277	1242.92	0	59.5515	0	0	66.1114	0	0	0	0	59.5982	0	56.1035	62.1603	0	0	0	0	0	0	62.0289	0	0	0	62.4646	0	63.1335	0	0	0	0	0	61.5945	67.0895	0	0	62.8834	0	0
		278	1246.78	0	61.0641	57.5996	66.9825	57.953	0	0	0	0	58.8599	0	61.4789	0	0	0	0	0	0	0	62.187	0	0	0	0	0	68.0776	0	62.8358	0	0	0	60.3478	58.3667	0	0	0	0	59.5987
		279	1250.64	0	60.6288	0	0	63.7469	0	0	0	0	63.2721	0	62.2492	63.5808	0	0	56.389	0	0	0	0	0	74.0701	0	0	0	65.0184	0	63.792	0	0	0	59.6667	0	60.687	0	60.2592	0	57.1744
		280	1254.5	0	64.5307	0	0	61.9974	0	0	0	0	64.0041	0	0	62.169	0	0	0	0	63.9943	0	58.953	0	0	0	0	0	66.3998	0	0	0	0	0	59.1518	59.3108	0	0	60.0013	0	63.3239
		281	1258.36	0	62.3491	59.5344	0	63.6915	0	0	0	0	61.7801	0	60.6607	63.2714	0	0	0	0	0	0	58.8019	0	0	0	0	0	59.617	0	0	0	0	0	0	64.5231	0	0	59.6942	0	63.0272
		282	1262.22	0	62.1274	62.5343	0	64.4714	0	0	0	0	0	0	58.6338	0	0	0	0	0	0	0	0	0	0	0	0	0	60.7549	0	0	0	0	0	62.1215	0	0	0	0	0	56.5917
		283	1266.08	0	60.006	61.1968	0	61.643	0	60.932	61.51	0	59.5049	0	61.3315	0	0	0	0	0	0	0	56.9086	0	0	0	0	0	63.7961	0	58.6725	0	62.212	0	0	58.0141	61.3483	0	0	0	0
		284	1269.94	0	63.7412	58.2483	0	60.1243	61.5618	0	0	0	54.8771	0	61.1369	0	0	0	0	0	0	0	0	0	0	0	0	0	63.2398	0	0	0	0	0	60.8729	62.8255	0	0	62.2953	0	62.3274
		285	1273.8	0	60.527	0	0	61.6423	63.9182	0	0	0	61.9813	0	58.7471	63.6388	0	0	61.8713	0	0	0	0	0	0	0	0	0	62.7371	0	57.8675	62.3377	0	0	61.2436	65.7925	0	0	62.6892	0	60.6849
		286	1277.66	0	60.3042	0	0	58.8024	64.5894	62.9769	0	0	62.0182	60.8655	62.6615	0	0	0	0	0	0	0	57.665	0	0	0	0	0	63.4959	0	0	0	58.5765	0	61.2207	0	0	0	63.5714	0	64.735
		287	1281.52	0	61.7567	66.0976	0	65.8555	0	0	0	0	60.8039	0	61.4715	0	0	0	0	0	0	0	0	0	0	0	0	63.6852	65.0802	0	55.8231	0	0	0	65.7432	59.056	0	0	62.3733	0	0
		288	1285.38	0	58.3384	0	0	65.5516	0	0	63.8055	0	61.3292	57.7145	59.4109	0	0	0	0	0	0	0	0	0	0	0	0	0	63.1669	0	0	0	0	0	61.4936	0	0	0	62.3827	0	60.0266
		289	1289.24	0	61.8788	63.5523	0	61.2684	64.2897	0	61.5579	0	61.5839	0	57.0607	0	0	0	0	0	0	0	63.8509	0	0	0	0	0	63.3159	0	0	0	0	0	62.0904	60.5287	0	0	65.7083	0	61.5392
		290	1293.1	0	62.9619	0	0	63.5428	0	0	63.1201	60.7673	0	0	60.0564	0	0	0	0	0	0	0	0	0	0	0	0	0	60.372	0	0	0	0	0	60.5262	62.1371	0	0	62.8979	0	59.5523
		291	1296.96	0	57.9761	62.6302	0	61.8838	0	0	60.5076	0	60.1057	0	64.841	0	0	0	0	0	0	0	0	0	0	0	0	61.9898	61.2586	0	0	0	0	0	63.2579	66.1618	0	0	66.8032	0	0
		292	1300.82	0	59.6381	0	0	65.9151	62.695	0	61.2509	0	57.8946	0	62.2942	0	0	0	0	0	0	0	0	0	0	0	0	0	60.0568	0	0	0	0	0	60.1035	62.3739	0	0	65.5023	0	0
		293	1304.68	0	67.8237	0	0	61.4521	62.965	64.932	57.796	0	61.408	58.4487	0	0	0	0	0	0	0	0	0	0	0	65.9662	0	56.5699	58.5755	0	0	0	0	0	61.7065	62.0407	0	0	62.2358	0	65.0062
		294	1308.54	0	63.1583	0	0	65.7997	63.6581	0	58.8081	0	60.7312	0	62.8134	0	0	0	57.1034	0	0	0	0	0	0	0	0	0	59.3669	0	0	0	0	0	61.8568	0	0	0	61.2767	0	0
		295	1312.4	0	61.5662	0	0	63.7071	59.2779	61.5847	59.8005	59.1681	58.8277	0	0	0	0	0	57.0435	0	0	0	0	0	0	0	0	58.7414	64.4339	0	0	0	0	0	61.2186	62.0455	0	57.876	61.1168	0	0
		296	1316.26	0	58.9177	0	0	60.7199	63.2661	0	61.0582	0	59.7289	0	62.7588	0	0	0	57.6846	0	0	0	60.4178	0	0	0	0	60.1219	65.8941	0	0	0	0	0	56.688	0	0	58.453	63.3648	0	0
		297	1320.12	0	61.2233	63.5577	0	65.5026	0	64.3931	62.7124	0	0	0	0	0	0	0	0	0	0	0	0	0	0	0	0	0	63.3845	0	0	0	66.3074	0	60.0384	61.368	0	58.9991	59.3302	0	0
		298	1323.98	0	0	56.9068	0	63.8372	63.3827	58.88	61.2081	0	0	0	61.3431	63.6956	0	0	60.2393	56.5867	0	0	0	0	0	0	0	0	67.3867	0	0	0	0	0	0	0	0	0	62.6494	55.4411	0
		299	1327.84	0	0	0	0	62.0887	64.7573	0	60.847	0	60.512	0	0	0	0	0	61.7079	0	0	0	0	0	0	0	0	0	61.2973	0	0	0	0	68.0587	0	64.2536	0	59.532	66.2583	0	0
		300	1331.7	0	0	0	0	63.1037	62.3998	0	63.4531	0	0	0	0	0	59.1281	0	0	0	0	0	62.5125	0	0	0	0	0	62.3139	0	59.057	0	0	0	0	0	0	57.1397	65.0448	0	0
		301	1335.56	0	64.6902	0	0	61.1208	60.7116	62.276	0	0	61.8438	0	65.8874	56.3066	0	0	0	0	0	0	64.6566	0	0	0	61.7486	0	61.8656	0	0	0	0	0	61.6864	0	59.1261	58.2905	61.1783	0	0
		302	1339.42	0	0	0	0	64.7959	64.9221	0	59.3627	0	0	0	0	58.1669	0	0	58.5717	0	0	0	0	0	0	0	0	0	65.2045	0	0	0	0	0	0	66.4829	0	0	64.5543	0	0
		303	1343.28	0	60.177	63.3587	0	0	61.2942	0	63.446	0	0	0	0	60.0991	0	0	58.1506	0	0	0	0	0	0	0	0	0	60.1923	0	0	0	0	0	0	0	0	0	60.8866	0	0
		304	1347.14	0	58.6649	0	0	0	59.7315	67.0693	58.3277	0	58.8327	0	0	0	0	0	0	0	0	62.3034	0	0	0	0	0	58.7522	59.0111	0	0	0	0	0	62.2325	61.1406	0	0	68.2886	0	0
		305	1351	0	63.6541	56.2909	0	64.2689	56.9642	0	0	0	59.4121	0	0	58.204	0	0	57.8044	61.7716	0	0	0	0	0	0	0	55.0424	62.5107	0	0	0	0	0	61.4056	62.3821	0	56.023	64.1769	0	0
		306	1354.86	0	0	0	56.9435	58.3924	61.4864	0	58.8577	0	61.456	0	62.7442	0	0	0	0	0	0	0	0	0	0	0	0	0	64.7538	0	0	0	0	0	61.9774	0	0	63.8378	62.8286	0	59.3354
		307	1358.72	0	0	0	58.9115	61.9801	63.1592	59.3711	59.405	0	0	0	0	0	0	0	62.1038	0	0	0	0	0	0	0	0	0	63.788	0	0	0	0	0	60.9564	0	0	57.579	63.353	0	0
		308	1362.58	0	0	0	60.1423	63.8926	59.5827	61.1417	57.8204	0	0	0	0	0	0	0	0	0	0	0	58.1768	0	0	55.8456	0	62.0423	60.1425	0	0	0	0	0	0	0	0	61.0912	63.2528	0	0
		309	1366.44	0	0	0	0	67.862	62.0746	0	0	0	0	0	0	0	0	0	57.7025	0	0	0	61.4085	0	0	60.5904	0	0	62.6584	0	0	0	0	0	0	0	60.844	62.9598	63.0976	0	0
		310	1370.3	0	0	0	58.1045	63.1342	65.0658	0	61.249	0	59.7871	0	0	60.5186	0	0	56.8528	58.7018	0	0	0	0	0	0	0	61.8406	62.0381	0	0	0	0	0	60.8037	0	0	0	64.1281	0	0
		311	1374.16	0	0	0	0	62.6303	60.7068	62.6903	60.6902	0	58.5132	0	0	0	0	0	0	62.4657	0	0	0	0	64.1652	0	0	0	68.6408	0	0	0	0	0	61.8021	0	61.0258	61.2216	63.4466	0	0
		312	1378.02	0	0	0	58.6504	62.1628	64.8386	0	60.3015	0	0	0	64.1613	0	0	0	0	0	0	0	0	0	0	0	0	56.9642	62.2771	0	0	0	0	0	0	0	0	0	63.428	0	58.2793
		313	1381.88	0	0	0	60.8867	62.5931	64.1779	0	61.7538	0	0	0	0	0	0	0	0	0	0	0	0	0	0	0	0	57.2247	59.6078	0	0	0	0	0	62.4995	0	62.9728	0	63.7327	0	0
		314	1385.74	0	0	0	0	0	63.5443	0	0	0	59.6442	0	0	56.6481	0	0	0	60.656	0	0	0	0	0	0	0	62.1259	59.8855	0	0	0	0	0	63.8568	0	0	0	61.516	0	0
		315	1389.6	0	0	0	63.4778	62.1264	64.403	0	62.5674	61.6584	0	0	0	0	0	0	0	0	0	0	0	0	0	0	0	0	64.6615	0	0	0	0	0	0	0	54.3889	0	63.9892	59.072	0
		316	1393.46	0	0	0	61.7239	0	61.7438	0	60.9451	0	0	0	64.06	59.6337	0	0	0	0	0	0	65.2079	0	0	64.402	0	55.819	67.8972	0	0	0	0	0	0	0	0	0	61.7257	0	0
		317	1397.32	0	0	0	0	64.7008	64.7817	0	0	0	0	0	0	58.0578	0	0	0	63.9908	0	0	61.0435	0	0	0	0	0	58.6725	0	0	0	0	0	60.8511	0	0	0	66.3649	0	0
		318	1401.18	0	0	59.4276	0	0	62.4387	0	63.4414	0	0	0	0	54.6059	0	0	0	64.1973	61.0533	0	62.9863	0	0	0	63.3952	0	62.5641	0	0	0	63.3526	0	0	0	55.0304	0	64.096	0	0
		319	1405.04	0	0	0	0	0	61.7264	0	64.2562	0	0	0	0	0	0	0	59.7151	0	0	0	0	0	0	0	0	62.9824	93.2314	0	0	0	0	0	0	0	0	0	65.824	0	0
		320	1408.9	0	0	0	61.5793	58.398	61.5175	0	0	0	0	0	0	54.0309	0	0	54.7302	0	0	0	62.4254	0	0	0	0	0	65.7194	0	0	0	0	0	63.7252	0	0	0	66.3912	0	0
		321	1412.76	0	0	0	54.4062	0	67.6847	0	0	0	0	0	0	0	0	0	58.5995	0	0	0	0	0	0	59.3155	0	0	65.0545	0	0	0	0	0	57.7911	0	55.7328	0	65.0847	0	0
		322	1416.62	0	0	58.2126	59.2563	0	60.1961	0	0	0	0	0	0	0	0	0	0	0	0	0	0	0	0	0	62.5858	0	56.3557	0	0	0	62.3514	0	0	0	0	0	63.9684	64.5218	0
		323	1420.48	0	0	0	56.2764	0	61.5635	0	0	0	0	0	0	0	0	0	0	0	0	0	0	0	0	0	58.8441	58.0454	60.7495	0	0	0	0	0	0	0	0	0	64.8225	0	0
		324	1424.34	0	0	0	0	0	66.8683	0	0	67.5377	0	0	0	0	0	0	0	61.0506	0	0	61.6952	0	0	0	58.1423	62.2427	64.1529	0	0	0	0	0	0	0	58.0235	0	63.9982	0	0
		325	1428.2	0	0	59.3336	57.853	0	61.8866	0	0	0	0	0	0	60.1543	0	0	59.4067	0	0	0	0	0	0	0	0	0	65.4052	60.7155	0	0	0	0	0	0	60.2234	0	64.9794	0	0
		326	1432.06	0	0	0	56.9647	0	62.5735	0	64.2037	57.9047	0	0	55.4773	0	0	60.579	54.0113	0	0	0	57.833	0	0	0	0	63.9559	61.2791	0	0	0	0	0	0	0	59.1889	0	63.1536	0	0
		327	1435.92	0	0	0	0	0	59.5905	0	0	0	0	0	0	0	0	57.1741	60.9458	60.7146	0	0	0	0	0	0	58.5029	59.3084	64.3352	0	0	0	0	0	0	62.8865	65.6091	0	64.4154	0	0
		328	1439.78	0	0	60.2337	58.3912	0	63.6127	0	0	0	0	0	62.4609	0	0	0	59.5451	0	0	0	0	0	0	0	60.6914	61.6068	62.5473	0	0	0	0	0	0	0	0	0	59.0888	0	0
		329	1443.64	0	0	59.5099	61.6587	0	58.3717	0	0	0	0	0	62.6052	0	0	0	62.3522	63.1396	0	0	0	0	0	0	64.0461	0	63.5312	0	0	0	0	0	0	0	54.0831	0	65.779	0	0
		330	1447.5	0	0	0	0	0	64.4089	0	0	0	0	0	0	0	0	58.0339	56.1041	57.9423	0	0	60.0498	0	0	0	58.922	62.0022	63.6562	60.3488	0	0	0	0	0	0	60.0221	0	60.8386	0	0
		331	1451.36	63.7573	0	57.5837	0	0	64.1462	0	0	0	0	0	65.1246	58.5279	0	0	61.4661	62.0627	0	0	0	0	0	0	58.6046	61.328	65.2385	0	0	0	0	0	0	0	0	0	61.4099	0	0
		332	1455.22	0	0	0	58.6583	0	66.1477	0	0	60.5027	0	0	61.9089	0	0	0	0	0	0	0	61.409	0	0	0	58.7399	0	66.9242	0	0	0	0	0	0	0	59.4667	0	58.8491	0	0
		333	1459.08	0	56.76	0	0	0	60.4372	0	0	0	0	0	59.8794	0	0	0	0	0	0	0	56.3075	0	0	0	0	58.8462	69.1618	60.0885	0	0	0	0	0	0	59.0075	0	61.956	0	0
		334	1462.94	60.4871	0	57.7651	60.4775	0	61.4259	0	0	0	0	0	56.7756	0	0	56.7504	62.5427	59.7243	0	0	61.2601	0	0	0	0	55.5191	62.6502	0	0	0	0	0	61.2252	0	62.1572	0	60.7063	0	0
		335	1466.8	0	0	0	60.2403	0	58.6584	0	0	0	0	0	60.2217	0	0	61.9398	56.1989	67.5736	0	0	0	0	0	0	60.2471	59.3041	61.745	63.762	0	61.9882	0	0	0	0	57.4143	0	62.6402	0	0
		336	1470.66	0	0	61.7453	63.8557	0	59.3976	0	60.841	0	0	0	0	0	0	59.9527	60.19	62.9421	0	0	61.9001	0	0	0	61.3247	0	62.834	0	0	0	0	0	0	0	56.6265	0	66.6918	0	0
		337	1474.52	0	0	57.7973	0	0	63.1154	0	0	0	0	0	60.8826	0	0	59.3234	65.1314	65.1608	0	0	0	0	0	0	0	62.2594	66.8058	58.2587	0	0	0	0	60.1109	0	54.4367	0	67.3087	0	57.8388
		338	1478.38	0	0	61.4294	58.7554	0	60.2404	0	0	0	0	0	0	0	0	0	59.639	0	0	0	58.5202	0	0	0	59.3372	0	64.7253	60.1047	0	0	0	0	0	0	56.638	0	61.7924	0	59.2202
		339	1482.24	0	0	57.475	56.8551	0	61.2063	0	0	0	0	0	0	0	0	59.0069	61.8767	61.347	0	0	0	0	70.0584	0	66.9842	0	66.7756	0	0	64.543	0	0	0	0	0	0	64.0136	58.5271	0
		340	1486.1	65.216	60.7148	63.2125	60.727	0	61.8897	0	0	0	59.8922	0	0	0	0	0	58.9922	0	0	0	0	0	0	0	63.0174	59.8502	62.4362	62.2793	0	63.4736	0	0	0	0	59.3678	0	67.6079	0	0
		341	1489.96	66.0778	0	0	0	0	62.1168	0	0	0	61.9652	0	0	0	0	62.6903	58.6722	61.0446	0	0	58.3187	0	0	0	59.7119	0	62.5631	0	0	0	0	0	62.3425	0	63.4757	0	63.3815	0	59.9814
		342	1493.82	0	0	64.0016	58.4785	0	65.4051	0	0	0	0	0	0	0	0	0	61.0681	58.2812	0	0	0	0	0	0	60.7205	0	61.9686	0	0	64.1317	62.1155	0	0	0	56.9632	0	63.2867	0	0
		343	1497.68	0	0	0	0	0	57.0098	0	0	0	61.3176	0	63.9102	0	0	61.0765	61.8033	63.1916	0	0	61.3741	0	0	0	62.1544	0	62.0823	0	0	61.5972	0	0	0	62.156	58.9226	0	63.2821	0	60.981
		344	1501.54	62.4905	55.3869	59.114	58.7635	0	62.6757	0	0	0	0	0	0	0	0	59.8286	58.3631	0	0	0	0	60.7472	0	0	59.9149	0	63.772	0	0	62.6687	63.1507	0	60.1871	0	58.3747	0	63.2921	55.9703	61.7963
		345	1505.4	58.4961	0	0	56.4722	0	61.0779	0	0	63.0279	0	0	0	0	0	58.0016	57.8715	0	0	0	0	0	0	0	60.2998	0	63.6558	0	0	62.1616	0	0	61.6287	0	57.884	0	59.1248	0	62.0837
		346	1509.26	64.54	0	0	59.5245	0	59.458	0	0	0	61.7742	0	0	0	0	62.3989	57.5614	0	0	0	0	0	0	0	63.7419	0	64.558	0	0	59.7795	0	0	57.6199	0	59.8933	0	64.5506	0	0
		347	1513.12	67.0231	0	57.9019	58.3727	0	64.352	0	0	0	0	0	0	0	0	57.3858	60.8514	62.768	0	0	58.6554	0	0	0	61.9812	0	62.1896	58.2391	0	65.2133	64.244	0	60.7585	0	60.1545	0	0	58.094	0
		348	1516.98	64.4536	58.9369	0	59.0501	0	60.241	0	0	0	62.4831	0	0	0	0	56.6165	59.5591	0	0	0	61.4977	62.6108	64.6772	0	57.9725	0	62.0486	0	0	62.5784	0	0	58.7778	0	59.1166	68.0466	63.4591	55.133	58.2534
		349	1520.84	63.9912	60.3465	58.4434	59.8336	0	59.0202	0	0	0	0	61.4236	60.1951	0	0	58.9553	58.8785	61.0123	0	0	0	0	0	0	61.9153	0	65.359	0	0	64.2518	0	0	0	0	57.5497	0	61.6708	0	61.3225
		350	1524.7	62.9417	0	0	57.4019	0	63.061	0	0	0	59.0989	0	0	0	0	60.0779	59.7593	0	0	0	57.5975	0	0	0	63.5049	0	66.1745	0	0	66.3567	0	0	59.6418	0	59.8376	0	0	0	62.3515
		351	1528.56	0	0	62.2545	59.9844	0	59.8865	0	0	0	59.1507	0	0	0	0	60.7839	54.4264	62.3567	0	0	61.6241	59.6611	0	0	61.5289	0	60.0067	58.9414	0	63.0817	0	0	58.9389	0	58.9702	0	63.5232	55.3529	0
		352	1532.42	62.9862	60.2187	0	0	0	64.3403	0	0	0	60.1694	0	0	0	0	0	56.8263	0	0	0	0	0	0	0	61.3155	0	0	0	0	63.8646	0	0	65.0631	62.7379	56.6254	0	0	60.3344	0
		353	1536.28	58.8941	62.2587	0	0	0	63.1575	0	0	0	61.4379	0	0	0	0	0	59.1743	0	0	0	0	0	0	0	62.3121	59.3815	64.509	0	59.7939	63.8423	0	0	60.2238	60.7035	59.6247	0	0	60.6887	64.4027
		354	1540.14	59.0863	60.1313	0	57.3451	0	59.6683	0	0	0	60.7011	0	0	0	0	58.0334	63.0023	0	0	0	0	0	0	0	63.1316	62.8518	64.7414	61.2679	57.5376	66.9482	64.0233	0	60.1251	0	62.4417	0	0	59.5735	0
		355	1544	62.9839	62.8874	0	0	0	0	0	0	0	58.6826	0	0	0	0	0	58.1081	60.6952	0	0	59.7921	58.9724	0	0	60.4539	58.7373	62.0415	59.9797	0	60.1109	0	0	56.9929	62.5089	55.3253	0	0	0	63.4987
		356	1547.86	61.3876	60.5271	0	60.1893	0	62.2023	0	0	0	62.3182	0	0	0	0	57.2933	63.8614	0	0	0	58.5045	0	65.4892	0	64.8617	64.6221	59.4988	61.027	0	0	63.9422	0	57.9645	63.6277	56.845	0	63.6683	54.3908	0
		357	1551.72	64.3747	56.391	55.8104	59.4623	0	0	0	0	0	57.9394	0	0	0	0	59.5918	58.3642	0	0	0	65.8787	0	0	0	63.3422	59.5583	62.2602	0	58.7311	62.9235	0	0	59.0846	60.5217	0	0	0	58.5763	57.8612
		358	1555.58	58.7403	60.8608	0	59.8338	0	61.1439	58.9405	0	0	58.2095	0	0	0	0	58.9345	59.5434	0	0	0	63.2952	0	57.4148	0	66.8635	60.5129	62.9458	0	58.66	62.8761	64.0936	0	62.1557	0	0	0	0	57.5169	59.6894
		359	1559.44	62.3672	59.9763	0	59.414	0	59.4184	0	0	0	61.7524	64.9023	0	0	0	58.9112	58.6027	60.2309	0	0	0	0	62.1148	0	68.7122	62.2979	60.9728	0	0	64.9237	0	0	60.892	60.5889	59.6842	0	0	55.5788	60.2442
		360	1563.3	0	61.125	0	0	0	60.7059	0	0	0	54.46	0	0	0	0	57.6811	59.8077	0	0	59.3978	60.7492	0	0	0	66.7307	61.8566	66.5405	0	0	60.2379	0	0	62.4404	63.3025	57.8391	0	0	57.5436	60.4258
		361	1567.16	65.4206	55.5176	0	58.1976	0	0	0	0	0	61.3768	0	0	0	0	59.4048	61.6178	60.2008	0	0	57.3964	0	58.5977	0	63.8298	59.9809	0	63.4487	0	62.4507	64.4986	0	58.0533	65.3388	58.0591	0	62.0784	63.5814	58.7897
		362	1571.02	64.8947	64.2476	0	54.8397	0	0	0	0	0	59.8844	0	60.6194	0	0	56.625	57.0039	0	0	0	58.8955	0	0	0	63.2744	62.7156	63.9895	0	65.9549	63.0718	60.3804	0	59.9264	57.6955	0	0	0	59.8551	60.6964
		363	1574.88	61.1065	58.644	61.3992	0	0	0	0	0	0	60.9522	0	0	0	0	59.7583	58.139	0	0	56.6365	65.8115	0	63.5646	0	66.8669	56.1507	59.4905	0	60.8888	66.5032	63.5018	0	62.7987	0	61.7221	0	0	64.1839	60.5079
		364	1578.74	0	61.3999	59.5028	0	0	0	0	0	0	64.5952	0	0	0	0	61.9627	60.8495	0	0	0	56.4551	0	63.7751	0	62.6953	0	63.4861	0	0	61.2221	0	0	59.272	63.7696	0	0	0	59.9911	57.9597
		365	1582.6	64.3307	65.18	62.8237	0	63.6423	60.1566	0	0	0	61.963	0	0	0	0	60.6974	61.7813	0	0	0	60.482	0	62.9025	0	63.2287	60.0309	64.1677	0	0	66.973	0	0	57.3143	58.8285	0	0	0	61.8602	60.5318
		366	1586.46	62.9127	62.1187	0	0	67.176	0	0	0	0	60.6975	0	0	0	0	57.9439	57.9854	0	0	0	60.8115	0	66.4278	0	60.7875	58.5844	66.1647	0	0	62.0737	0	0	58.9934	0	59.5422	0	0	60.582	61.1077
		367	1590.32	63.6705	59.2128	62.145	58.5644	0	0	0	0	0	58.2743	0	0	0	0	59.2736	0	0	0	0	61.0806	0	65.778	0	61.7493	59.1385	69.6205	0	0	62.1582	0	0	62.2353	61.8224	0	0	0	64.8291	60.7862
		368	1594.18	62.9444	59.7461	63.2606	0	0	0	0	0	0	57.7254	0	0	0	0	58.0397	65.0137	58.1198	0	58.1491	61.2562	0	64.5973	0	0	0	63.1463	0	0	67.2048	0	0	63.5772	57.8088	57.0564	0	61.3619	56.4791	62.0424
		369	1598.04	62.2392	58.0537	63.1126	59.0796	0	0	0	0	0	59.109	0	0	0	0	61.9163	63.104	0	0	0	60.039	0	63.8042	0	61.5614	61.0448	63.0979	0	0	60.3079	0	0	60.4626	59.5813	58.6767	0	0	59.3922	59.7633
		370	1601.9	0	60.2476	0	0	0	0	60.6755	0	0	62.7886	0	0	0	0	61.3094	63.7579	56.4533	0	0	62.0187	0	64.9805	0	62.3117	59.0371	0	0	0	64.6003	0	0	59.2774	60.4407	54.6431	0	62.5713	61.217	62.9666
		371	1605.76	64.4975	63.7043	59.4896	0	0	0	0	0	0	57.9583	0	0	0	0	61.1053	0	0	58.8976	0	59.3745	0	64.4572	0	60.7329	61.7957	65.902	0	0	0	66.2353	0	61.5116	0	56.6144	0	0	61.9761	61.2637
		372	1609.62	62.8491	63.0188	60.0751	0	0	64.1138	0	0	77.3328	61.2496	64.2013	0	0	0	59.9729	59.0187	0	57.5969	0	58.5962	54.9129	63.4611	0	64.1319	65.3424	0	0	58.7329	63.0056	61.7429	0	59.7648	57.1613	0	0	64.8332	56.9688	60.2181
		373	1613.48	60.4885	57.7396	56.5273	0	0	63.4028	0	0	62.5587	61.3176	0	0	0	0	59.4637	62.4972	0	59.7539	0	64.1602	0	65.5496	0	59.4841	60.8519	0	0	0	65.4268	66.1053	0	60.6063	65.5779	60.0859	0	65.3313	59.8105	64.493
		374	1617.34	60.1402	60.3266	62.2958	0	0	66.8938	0	0	0	63.8772	0	0	0	0	59.6564	59.3156	0	60.5934	0	0	0	60.7086	0	64.152	60.7321	60.3988	0	0	62.5354	64.9122	0	59.13	64.6972	55.8637	0	0	60.061	61.7995
		375	1621.2	60.5732	60.1464	59.1064	0	0	63.4057	0	0	0	56.6722	0	0	0	0	67.4339	62.5979	0	63.4234	0	59.3255	0	64.236	0	63.1604	0	0	0	0	62.4295	0	0	61.0942	61.6158	62.9415	0	69.1418	60.8574	64.5507
		376	1625.06	64.4803	0	58.8055	0	0	61.5913	60.0745	0	63.0708	62.1998	0	0	0	0	61.1951	58.8722	0	61.1756	0	61.1835	0	59.6806	0	63.75	62.8734	0	0	0	63.3249	63.9376	0	63.7211	60.7716	57.7102	0	64.9853	60.6167	64.61
		377	1628.92	0	59.8109	62.3812	0	65.2602	64.238	0	0	0	59.5918	0	0	0	0	61.7802	60.7606	0	59.309	0	61.1682	0	60.2329	0	62.3774	63.5987	0	0	0	65.7001	64.1229	0	58.0837	60.3716	63.3661	0	62.8147	60.9613	62.2115
		378	1632.78	0	60.6865	0	0	0	64.5025	67.3134	0	0	59.8155	0	0	0	0	64.4694	65.7003	0	64.4643	0	60.2848	0	63.4256	0	59.4212	60.7883	0	0	0	62.6199	58.7428	0	61.099	64.7699	61.1537	0	63.3661	56.8485	63.4156
		379	1636.64	0	58.7885	62.9247	0	0	63.9807	64.125	0	0	59.5832	0	0	0	0	61.2047	62.2664	0	58.5584	0	61.9709	0	63.4356	62.2034	63.0014	61.3955	0	0	0	63.8346	60.1339	0	64.3191	63.1263	60.4749	0	66.2514	0	62.8693
		380	1640.5	0	58.3475	60.4408	58.9062	0	65.7749	62.4051	0	61.8107	61.9049	0	0	0	0	63.4952	59.618	0	59.735	0	63.3853	0	67.2679	0	63.8166	60.1709	62.3615	0	0	59.6545	66.7264	0	57.4075	60.4627	60.5023	0	63.2653	63.8238	58.5217
		381	1644.36	58.5697	60.3272	62.4874	0	0	65.2118	59.92	0	59.7136	62.6131	0	0	0	0	0	61.1529	0	0	60.5944	60.6023	0	67.2061	0	0	0	0	0	0	64.6908	66.4532	0	60.2066	60.8909	63.1657	0	65.2573	60.0047	63.9044
		382	1648.22	62.116	60.1358	60.2127	0	0	61.2757	60.9046	0	0	62.5126	0	0	0	0	59.2465	57.7065	0	62.122	0	60.4176	0	60.314	0	62.4344	60.5623	0	0	0	66.2197	65.1054	0	0	0	59.4973	0	66.9721	60.2633	61.3716
		383	1652.08	0	55.4281	62.0997	0	0	63.9966	0	0	0	62.2343	0	0	0	0	63.2686	59.4983	0	65.7612	0	60.5687	0	63.164	0	60.9404	59.9801	0	0	0	60.2215	65.744	0	0	66.3837	59.17	0	0	58.9903	64.7437
		384	1655.94	64.036	0	58.5775	58.133	0	63.6093	60.3443	0	60.648	61.4204	0	0	55.3269	0	62.4212	61.2127	0	65.9068	0	59.8299	0	61.2556	0	65.2082	62.0443	0	0	0	0	64.4047	0	0	64.4993	60.0867	0	64.3579	60.3881	64.2704
		385	1659.8	62.7537	60.1617	62.8621	0	0	63.6806	60.4559	0	0	61.5146	0	0	0	63.6443	58.9155	60.1241	0	66.2478	0	63.1264	0	61.1854	0	61.3362	62.9001	0	0	0	63.9605	61.8251	0	63.704	60.5919	56.8332	0	67.4268	0	73.2439
		386	1663.66	0	56.7215	60.1189	58.2904	0	63.9926	63.3421	0	0	60.2335	0	0	0	0	60.3264	59.9312	0	61.8667	62.7944	59.8841	0	68.6339	0	60.3606	63.045	66.7721	0	0	64.7475	60.8238	0	58.3993	0	62.0398	0	60.6232	54.8779	62.6742
		387	1667.52	0	0	61.2074	0	0	61.965	59.8043	0	61.4592	59.8318	0	0	0	0	0	64.5912	0	66.5579	0	61.9831	0	66.1962	0	64.0818	0	62.8765	0	0	64.1128	59.9911	0	63.9767	0	59.6083	0	62.7926	60.1308	63.2818
		388	1671.38	61.2884	60.3701	61.4814	0	0	66.7434	59.1735	0	0	58.6032	0	0	0	0	62.6893	62.1884	0	0	0	65.1275	0	62.4731	0	61.2348	0	0	0	64.4185	62.7649	61.0808	0	0	0	57.5692	0	0	59.675	63.1646
		389	1675.24	0	61.2779	55.8324	0	0	59.8653	59.2704	0	0	62.9364	0	0	0	0	58.3364	61.4058	0	0	0	61.1801	0	63.1773	0	59.6274	0	64.483	0	0	0	60.3657	0	64.7335	0	59.3272	0	0	58.6997	64.5151
		390	1679.1	0	58.9539	60.6892	0	0	62.6053	64.34	62.3085	0	61.0947	0	0	0	0	0	61.6876	0	60.499	0	64.4283	0	59.8161	0	63.0706	0	65.043	0	0	0	64.0488	0	60.7604	64.8211	59.7666	0	0	56.7908	66.9322
		391	1682.96	0	62.5378	62.6791	0	0	64.064	63.8493	0	0	65.8014	0	0	0	0	64.215	58.891	0	0	0	60.7035	0	62.25	0	65.1625	63.0417	63.7947	0	62.549	0	0	0	68.5923	0	60.409	0	0	58.0285	62.896
		392	1686.82	0	58.5292	0	0	0	66.9135	57.2449	0	0	0	63.0844	0	0	0	59.0945	65.2063	0	0	0	62.3691	0	60.509	0	65.5291	0	64.4496	0	0	65.2665	65.4428	0	0	62.798	58.4218	0	60.2253	56.6892	64.9654
		393	1690.68	64.5509	66.1156	64.824	0	0	64.4098	61.0165	0	0	75.5698	0	0	0	0	57.7937	56.317	59.8602	65.0877	0	59.7797	0	65.7247	0	0	0	0	0	0	62.8286	63.2047	0	69.5198	60.0442	55.5299	0	63.1352	0	64.4876
		394	1694.54	0	57.8747	0	0	0	61.4277	60.6386	0	0	57.5729	0	0	0	0	58.6222	60.0439	57.6568	59.5382	0	59.49	0	65.3535	0	0	0	64.5636	0	0	61.945	61.0884	0	0	60.4898	59.7612	0	64.1718	58.3495	61.9557
		395	1698.4	62.3676	0	64.8387	0	0	60.1882	62.1203	0	0	61.4959	64.0244	0	0	0	65.2065	61.8929	0	65.036	61.1834	60.8956	0	62.7302	0	65.5174	0	63.6933	0	0	61.987	0	0	0	0	62.1514	0	0	0	60.9894
		396	1702.26	62.8713	61.1511	0	59.732	0	65.8788	61.8918	0	0	0	0	0	59.686	0	0	58.8834	0	62.3988	0	61.7623	0	62.5348	0	63.5849	0	0	0	0	65.3049	62.395	0	0	0	61.8584	60.5251	66.2387	60.0077	0
		397	1706.12	62.9177	60.3543	0	0	0	66.205	56.7581	0	0	63.2749	0	0	0	0	64.5162	56.9901	0	61.0529	0	0	0	63.5214	0	67.0287	0	59.4355	0	0	62.8101	64.0546	0	0	0	57.6767	0	68.118	57.3586	60.9084
		398	1709.98	62.8566	57.0176	0	0	0	0	60.2497	0	0	0	0	0	0	0	0	0	61.4032	60.9259	0	0	0	63.6681	0	60.5277	0	62.2034	0	0	56.0432	64.5312	0	0	61.4755	59.3317	0	69.559	0	60.4714
		399	1713.84	64.9408	60.8393	61.8884	0	0	61.9776	61.0408	0	0	0	0	0	0	0	0	62.8778	0	59.1019	0	0	0	66.0942	0	0	0	0	0	0	0	69.1749	0	0	60.9644	0	0	0	57.8011	61.2487
		400	1717.7	61.3836	61.3764	0	0	0	67.5433	58.7496	0	0	0	0	0	0	0	0	60.6961	0	59.164	0	0	0	70.6325	0	0	57.9338	62.2063	0	0	0	64.3862	0	0	0	59.8541	60.4984	0	0	0
		401	1721.56	59.8065	67.1016	0	0	0	61.5643	59.959	0	62.4111	0	0	0	0	0	0	60.5646	0	66.2718	0	61.7817	0	61.8039	0	0	0	59.8219	0	0	0	0	0	0	0	61.3791	61.1647	0	0	0
		402	1725.42	66.2749	62.5409	0	0	0	62.7585	59.6692	0	0	0	64.1782	0	0	0	60.8439	64.4425	0	0	0	62.9192	0	60.4274	0	0	0	0	0	0	0	0	0	0	0	60.3292	58.6243	67.8924	0	63.1403
		403	1729.28	62.165	63.3998	0	0	0	0	60.7712	0	0	0	0	0	0	62.2829	0	62.9286	0	62.628	0	63.6483	0	58.1917	0	68.3639	0	0	58.9455	64.7808	65.3846	64.3511	0	0	0	61.5767	61.7105	64.5702	0	0
		404	1733.14	63.7894	62.5045	0	0	0	0	64.2838	0	0	0	0	0	61.8172	0	60.4022	58.0133	0	0	0	61.7453	0	60.7191	0	0	0	0	0	0	0	0	0	0	0	61.2177	57.3518	62.6697	0	0
		405	1737	60.2007	64.5085	0	0	0	0	61.9022	0	0	0	0	0	0	0	63.8625	59.2113	60.8479	60.9304	0	61.6578	0	62.1749	0	0	0	61.0883	0	0	0	0	0	0	0	59.1281	0	63.7979	0	62.9533
		406	1740.86	58.41	0	0	0	0	0	59.1829	0	0	0	0	68.7916	55.6556	0	0	0	0	55.4669	0	0	0	64.8287	0	0	0	0	0	0	65.0409	0	0	0	67.6441	63.6258	64.222	0	0	58.246
		407	1744.72	62.0773	60.7854	0	58.3426	0	0	64.2851	0	0	0	0	0	63.176	0	65.1126	61.6066	0	58.9352	0	0	0	64.2917	0	0	0	0	0	0	61.0838	0	0	0	0	0	61.6797	0	0	0
		408	1748.58	58.2839	58.6942	0	62.9391	0	0	64.1413	0	0	63.4087	60.184	65.3654	60.4619	0	0	60.4628	0	0	0	0	0	62.9421	0	0	0	0	0	0	62.9168	0	0	0	0	59.0019	0	0	0	58.7284
		409	1752.44	61.2759	0	0	0	0	64.4365	61.2956	0	0	64.6012	0	0	61.1662	0	0	58.7763	0	59.8147	0	0	0	63.6821	0	0	0	0	0	0	0	0	0	0	0	58.4255	64.8818	0	58.9416	0
		410	1756.3	63.005	62.6203	0	0	0	0	62.9335	0	0	63.727	61.9742	66.1141	0	0	63.9656	65.7215	0	0	0	0	0	58.996	0	0	60.7785	0	0	0	0	0	0	0	0	60.9582	63.2843	0	0	61.5205
		411	1760.16	59.7426	61.5728	0	0	0	0	0	0	0	0	62.3672	0	58.2937	0	0	66.1184	0	62.7911	0	0	0	62.0221	0	0	0	0	0	0	58.7428	0	0	0	0	62.648	56.9414	0	59.3962	62.6917
		412	1764.02	64.5456	59.9864	0	59.1517	0	63.7734	60.1355	0	56.9625	0	0	61.6773	65.6212	0	0	61.3067	0	65.7726	0	0	0	62.0492	0	0	0	0	0	0	62.433	0	0	0	0	58.4508	0	0	0	63.1272
		413	1767.88	62.5044	63.6334	0	0	0	0	61.3923	0	0	0	60.9474	61.7998	0	0	0	60.2222	0	0	0	0	0	60.1248	0	0	0	66.6448	0	56.563	61.842	0	0	62.4956	0	59.956	59.9751	0	56.6818	65.0115
		414	1771.74	62.9657	65.9771	0	58.6085	0	0	0	0	0	63.6688	0	57.8992	0	0	65.9537	60.7612	0	0	0	0	0	67.566	0	0	62.8699	0	0	0	0	0	0	0	0	63.3591	58.3461	0	60.8138	59.584
		415	1775.6	64.8368	64.7154	0	63.4311	0	0	64.4411	0	0	0	0	58.7099	62.4892	0	0	65.1686	0	65.8293	0	0	0	62.7025	0	65.8789	0	0	0	0	66.9183	0	0	0	0	58.8024	56.6473	0	60.4254	63.7053
		416	1779.46	62.1064	61.5224	0	58.0935	0	0	57.5646	0	0	0	0	61.5707	59.1624	0	0	66.2502	0	0	0	0	0	63.1572	0	62.6467	0	66.6736	0	60.5436	0	0	0	0	0	61.5593	60.899	0	0	61.6664
		417	1783.32	65.457	62.9637	0	60.5402	0	0	0	0	0	0	0	0	61.3884	0	0	64.0046	0	0	0	0	0	65.8812	0	64.0032	62.1871	0	0	59.4925	0	0	0	0	0	59.6288	63.0792	0	0	63.2231
		418	1787.18	60.0273	69.4139	0	61.7459	0	0	63.0523	0	0	0	0	62.7634	60.7491	0	0	58.0278	0	0	0	0	0	63.3728	0	61.9609	61.7203	67.9037	0	57.4469	0	0	0	0	0	59.7323	0	0	61.9285	63.8927
		419	1791.04	64.3324	62.6467	0	0	63.7504	66.227	0	59.0353	0	0	0	0	64.058	0	0	0	0	0	0	0	0	64.0867	0	64.8055	0	0	0	61.6514	63.1797	0	0	0	0	59.3431	0	0	55.9683	65.5938
		420	1794.9	63.8718	64.4729	0	64.9714	0	0	0	0	0	0	0	60.992	57.7552	0	65.3523	65.5028	0	0	0	0	0	58.3199	0	0	63.1532	61.1412	0	58.7918	61.2128	0	0	0	0	0	58.9201	0	66.9452	65.0328
		421	1798.76	61.0431	66.8184	0	64.2272	0	0	59.8106	0	0	61.313	0	0	60.6562	0	0	62.8942	0	0	0	64.9362	0	61.6164	0	62.8833	0	0	0	0	59.6905	0	0	0	0	56.1126	61.1308	67.6144	0	0
		422	1802.62	61.2768	62.783	0	0	0	0	0	0	0	0	0	61.5919	60.5003	0	0	59.2798	0	0	0	0	0	62.3597	0	62.667	0	62.7661	0	63.344	63.8102	0	0	0	0	0	64.3696	0	66.1306	61.6071
		423	1806.48	63.9632	64.8111	0	59.5532	0	0	58.9789	0	0	0	0	62.8399	66.433	0	0	61.3348	0	0	0	61.3153	0	64.896	0	65.4028	0	59.8178	0	0	0	0	0	0	0	60.0762	0	66.4036	0	67.5632
		424	1810.34	66.4776	66.1821	0	0	0	0	0	0	0	0	0	0	58.4921	0	0	59.1514	0	0	0	60.8849	0	64.4882	0	0	0	0	0	64.044	0	0	65.773	0	0	0	61.3736	64.3806	0	63.2697
		425	1814.2	66.538	66.9379	0	62.8912	0	0	58.9993	0	0	0	0	0	58.8666	0	0	61.478	0	0	0	63.0971	0	65.4562	0	66.3047	61.1494	62.6773	0	65.5526	0	0	0	0	0	0	0	0	0	67.9734
		426	1818.06	65.5982	63.4725	0	62.4329	0	0	0	0	0	0	0	62.062	60.9462	0	0	65.367	0	0	0	58.3741	0	65.1587	0	60.7098	0	0	0	62.33	0	0	0	0	0	65.5612	58.9943	0	62.024	0
		427	1821.92	62.2593	64.8348	0	0	0	0	62.9166	60.9291	0	0	0	0	0	0	64.5396	59.8456	0	0	0	67.4684	0	60.4889	0	61.9947	0	64.234	0	61.4361	64.5747	0	65.545	0	63.3458	0	60.564	63.6906	0	63.533
		428	1825.78	58.5862	62.436	0	63.5519	0	0	60.9454	0	0	0	0	0	59.9841	0	66.9797	63.385	0	0	0	62.1638	0	63.1628	0	61.4703	0	60.2164	0	64.3131	0	0	0	0	0	0	57.054	0	63.0608	63.1909
		429	1829.64	64.7853	65.9671	0	0	0	0	63.2603	0	0	0	0	63.2373	60.0277	0	57.1924	60.8162	0	0	0	60.8278	0	63.3685	0	66.2518	57.0367	64.8037	0	63.1591	0	0	62.917	0	0	0	62.5411	0	0	58.7187
		430	1833.5	58.0997	69.6553	0	0	0	0	62.976	0	0	0	0	0	62.1884	0	0	62.1956	0	0	0	60.0814	0	63.6488	0	59.1999	0	65.6304	0	65.046	0	0	0	0	0	62.6285	57.5187	0	58.9401	63.9153
		431	1837.36	62.8997	65.238	0	0	0	0	61.2777	0	0	0	0	0	58.7686	0	0	62.2849	0	0	0	61.0921	0	66.3053	0	65.7891	0	65.6696	0	58.538	0	61.2133	66.1974	0	0	0	61.3734	0	0	63.278
		432	1841.22	59.4568	64.3648	0	59.8428	0	0	66.5776	0	0	0	0	57.984	61.1429	0	0	61.5156	0	0	0	64.9316	0	63.5851	0	60.2614	63.276	65.2245	0	62.1023	0	0	0	65.0935	58.0252	0	0	0	58.8457	63.2005
		433	1845.08	61.953	62.7074	0	62.1797	0	0	62.4791	0	0	0	0	64.1159	60.8545	0	0	63.5124	0	0	0	61.909	0	63.8119	0	59.5575	58.2486	67.0429	0	59.6019	0	0	62.8328	60.4761	0	0	0	0	0	58.5346
		434	1848.94	64.2941	67.8234	0	0	0	0	62.9	0	0	0	0	0	63.5622	0	0	62.7857	0	0	0	62.3207	0	60.2951	0	62.8294	0	62.0867	0	62.3346	0	0	66.996	62.9845	0	0	0	62.7665	60.4028	63.5885
		435	1852.8	62.091	62.2658	0	0	0	62.2154	65.3418	0	0	0	0	0	65.9688	0	0	65.9452	0	0	0	59.7765	0	60.7639	0	60.2147	0	63.071	0	65.0108	0	0	0	60.3949	61.0332	0	0	60.8243	0	58.5301
		436	1856.66	62.1832	64.4966	0	0	0	0	60.5453	0	0	0	0	0	0	0	0	60.2598	0	0	0	64.4395	0	63.1677	0	0	62.5246	59.1101	0	59.3472	0	0	0	63.1926	71.5827	0	0	0	0	60.4179
		437	1860.52	64.3699	64.3914	0	0	0	0	64.6414	0	0	0	0	0	63.0172	0	0	58.1141	0	0	0	65.5751	0	0	0	62.9791	0	67.0164	0	63.5281	0	0	63.0543	0	0	0	0	60.0048	59.2922	65.5854
		438	1864.38	62.5666	67.227	0	0	0	0	66.6021	62.2155	68.0138	57.7591	0	0	62.8699	0	0	63.5009	0	0	0	60.094	0	61.2473	0	61.6725	62.5409	67.2165	0	60.0975	0	0	67.458	0	0	0	0	64.1382	0	65.2971
		439	1868.24	61.154	64.1507	0	0	0	0	59.1888	0	0	62.0392	0	0	61.0778	0	0	63.3504	0	0	0	62.4887	0	63.5927	0	61.2272	0	66.2815	0	60.6503	0	0	0	60.3244	0	0	0	58.4509	61.2596	67.4963
		440	1872.1	66.1903	62.3475	0	0	0	0	64.5345	0	61.2082	0	0	61.8775	0	0	0	65.3793	0	0	0	62.5324	0	0	0	0	0	62.3537	0	64.8598	0	0	66.5382	59.2595	0	0	0	61.1397	0	70.5321
		441	1875.96	62.7702	0	0	0	0	67.023	62.065	0	0	0	0	67.5814	61.6663	0	0	63.74	0	0	0	61.5322	0	0	0	61.6199	60.2802	65.96	0	68.4172	0	64.542	0	60.8932	65.0258	0	0	69.1219	0	65.6579
		442	1879.82	60.8532	60.7417	0	0	0	63.1767	61.2192	0	0	57.7641	0	63.246	64.6267	0	0	65.1165	0	0	0	61.5866	0	64.9858	0	0	0	60.3155	0	63.4742	0	63.8142	64.4259	65.2868	0	0	0	60.6299	0	61.2801
		443	1883.68	61.3366	65.3424	0	0	0	0	61.8274	60.1748	0	61.6332	0	0	59.9953	0	64.9025	56.9629	0	0	0	60.5966	0	0	0	62.0671	64.0283	61.2369	0	61.9086	0	0	62.5991	60.0436	0	0	0	65.888	0	65.766
		444	1887.54	60.7789	0	0	0	0	61.2229	0	62.6892	0	59.5091	0	62.0083	58.6956	0	0	63.1326	0	61.418	62.5581	61.9358	0	60.7772	0	62.6777	0	63.1678	0	69.2358	0	0	59.1262	59.3843	0	0	0	63.3348	0	59.5908
		445	1891.4	61.892	66.9941	0	0	0	60.5958	62.5929	0	0	60.7841	0	0	61.3438	0	0	59.3477	0	64.8202	0	63.6424	0	64.0106	0	0	0	60.6557	0	63.516	0	0	60.9492	64.3187	0	0	0	65.3324	63.5462	63.4205
		446	1895.26	0	0	0	0	0	64.1056	0	0	0	0	0	0	0	0	0	62.3623	0	0	0	64.8297	0	63.872	0	0	0	68.5626	0	61.5168	0	0	63.0943	63.4395	0	63.9513	0	64.9537	0	66.1976
		447	1899.12	0	64.5882	0	0	0	62.1369	61.2889	0	0	62.0805	0	59.7483	60.6722	0	0	56.6222	0	0	0	60.4158	0	0	0	0	0	64.222	0	65.6862	0	0	64.0051	63.0774	0	0	0	60.7845	56.6554	63.552
		448	1902.98	0	66.6636	61.6767	0	0	61.7381	60.8512	0	60.0738	0	0	0	62.8541	0	61.7789	63.8841	0	0	0	62.2908	0	0	0	63.8603	0	65.4808	0	60.8755	0	65.5122	64.2768	66.2795	60.9106	0	0	62.8652	61.5301	66.6952
		449	1906.84	0	60.9425	0	0	0	61.7334	0	0	0	62.2867	0	61.8385	0	0	0	63.5501	0	0	62.78	62.5191	0	0	0	60.9925	0	61.7306	0	61.2859	0	62.7114	61.9907	63.329	0	0	59.6893	65.2097	0	62.5599
		450	1910.7	0	0	0	0	0	66.2358	0	0	0	61.9617	0	64.8635	59.4553	0	0	62.8322	0	59.3974	0	63.2987	61.5072	0	0	0	0	64.2277	0	61.4771	0	64.8853	65.4931	66.0241	0	0	0	56.4547	62.4821	0
		451	1914.56	0	70.6788	59.3631	62.5655	0	64.3386	63.4912	0	0	62.1777	0	62.9338	0	0	0	62.2213	0	61.7352	0	61.0706	0	0	0	0	0	65.044	0	61.754	0	66.1031	61.6314	61.9637	0	0	0	0	61.8857	0
		452	1918.42	61.0468	67.655	62.9805	0	0	63.156	67.6104	0	0	63.51	0	0	0	0	0	56.4676	0	0	0	0	0	0	0	0	64.4066	62.3349	0	61.6091	0	65.3689	63.2893	62.2476	0	61.5889	0	58.0016	61.291	0
		453	1922.28	0	0	60.8222	0	0	62.5603	62.7457	0	0	64.6602	0	0	0	0	0	65.0046	0	0	66.6257	0	0	0	0	0	61.8029	64.1758	0	65.6292	0	0	62.3968	61.3	0	0	0	62.3693	0	0
		454	1926.14	66.4374	0	65.5611	0	0	64.4575	60.9567	0	64.4949	0	0	64.483	0	65.3771	0	60.3616	0	62.5184	0	64.5152	0	62.8961	0	0	0	67.0307	0	62.4285	0	64.0729	60.252	62.0542	0	0	0	64.689	0	0
		455	1930	0	0	63.0575	0	0	61.8917	0	0	0	60.8324	0	63.6944	0	64.4214	0	64.1519	0	58.8739	0	59.9643	0	0	0	0	62.3214	65.7611	0	0	0	64.176	64.9877	58.6393	62.3407	0	0	0	0	0
		456	1933.86	63.8895	0	59.6488	0	0	65.0152	59.5284	0	0	0	0	62.8662	0	0	0	64.3552	0	0	0	65.4217	0	0	60.51	0	60.9602	66.5847	0	64.0531	0	61.6905	59.8422	59.6119	0	0	0	63.6777	0	0
		457	1937.72	0	0	62.2462	0	0	66.8099	63.7183	0	0	0	0	61.8486	0	0	0	61.9079	0	64.7141	61.5895	0	0	0	0	0	61.266	63.6402	0	64.463	0	67.651	66.6919	64.3991	0	0	0	62.0855	58.5579	0
		458	1941.58	0	63.4295	63.5002	0	0	57.5617	0	65.8727	0	59.2325	0	0	0	62.8562	0	60.1199	0	66.359	0	0	0	64.3211	63.5125	0	0	65.2148	61.6445	62.2573	0	62.691	64.6469	60.5111	0	0	0	66.2897	0	0
		459	1945.44	0	0	63.2162	0	0	65.5172	0	0	0	65.2242	0	61.4078	0	0	0	61.9984	0	65.5883	0	63.1901	0	0	0	0	64.2377	60.3382	0	61.9395	0	63.9001	67.7532	62.1948	0	0	0	60.5902	0	0
		460	1949.3	0	0	67.0542	0	0	65.4154	60.6881	0	0	0	0	0	0	61.0056	0	61.8858	0	59.5723	63.0325	58.7766	0	0	0	0	58.6518	62.8852	0	60.1344	0	64.8562	67.2985	62.108	0	0	59.3832	62.25	61.676	0
		461	1953.16	0	0	63.256	0	0	59.6997	0	0	0	0	0	0	0	63.4792	0	59.2437	66.8863	65.3462	0	63.4137	0	0	65.7299	0	61.9132	62.7285	0	64.7398	0	63.44	62.5569	61.4106	0	0	0	64.755	61.9138	0
		462	1957.02	61.85	0	62.8102	0	0	59.8364	0	0	0	59.0758	0	0	0	60.5532	0	63.2246	0	65.8524	62.5564	0	59.8934	0	0	0	0	59.2089	0	61.769	0	63.0163	63.6924	62.3683	0	0	0	64.0651	0	59.0996
		463	1960.88	0	0	62.4718	0	0	61.9711	0	0	0	0	0	61.3847	0	0	0	64.5676	0	64.8189	59.6929	59.1033	0	0	60.6741	0	61.599	63.6173	0	60.516	0	59.2509	65.5935	63.6638	0	0	0	62.6529	60.931	0
		464	1964.74	65.6317	0	62.9634	0	0	64.7674	0	64.9927	0	0	0	0	0	61.7178	0	60.1879	59.6104	0	60.3513	0	0	0	0	0	63.2287	70.9652	0	61.572	0	62.8819	64.0258	62.3768	0	0	0	0	62.1033	0
		465	1968.6	0	0	60.6931	0	0	60.6443	61.5416	61.2354	0	60.2697	0	60.9585	0	62.4167	0	59.4917	62.4699	63.7986	0	0	60.679	0	59.8606	0	58.713	66.4006	0	64.4707	0	69.0203	62.1125	62.2375	0	58.5356	62.2264	0	0	0
		466	1972.46	65.9536	0	65.3608	0	64.2637	64.4606	0	0	0	66.1127	59.1125	60.9036	63.3301	61.4476	0	0	0	60.7755	0	0	0	0	64.0552	0	61.519	60.81	0	69.2648	0	66.1038	60.6	61.0446	0	0	61.7593	0	59.5076	0
		467	1976.32	0	0	63.2741	0	0	62.3049	0	0	0	63.4321	0	0	0	62.4485	0	59.6352	62.3177	64.1605	62.3036	64.2359	58.8861	0	0	0	59.7028	64.2015	0	62.3433	0	63.3909	61.1802	0	0	0	0	0	58.5759	0
		468	1980.18	63.4901	62.8798	60.7777	0	0	61.6018	0	60.1431	0	0	0	60.282	0	0	0	63.2347	0	0	0	0	56.9455	0	0	0	59.7036	62.3294	0	61.383	0	62.5429	64.9005	57.0353	0	0	0	64.5787	63.5854	0
		469	1984.04	0	0	68.9957	0	0	61.7432	0	0	0	0	56.4331	0	0	58.3274	0	65.8269	61.6987	60.5951	60.9493	62.6394	64.033	0	61.6834	0	0	61.8907	0	61.4376	0	61.658	63.253	60.9384	0	0	0	59.7319	58.773	0
		470	1987.9	60.3089	0	65.4938	0	0	66.8168	0	0	0	0	0	0	0	0	0	62.2834	62.0164	63.4955	65.7132	65.141	61.9777	0	62.5974	0	60.1504	60.9166	0	65.074	0	60.8055	66.8737	69.2212	0	0	0	0	0	0
		471	1991.76	64.9473	0	59.2496	0	0	67.3148	0	0	0	0	59.1287	0	0	62.1617	0	60.4399	59.7928	64.1643	61.808	0	0	0	62.9792	0	56.9603	63.1543	0	60.3838	0	63.9923	68.6713	65.4264	0	0	63.7065	0	0	0
		472	1995.62	62.8184	0	66.6686	0	65.5183	62.0026	0	0	0	0	0	64.9846	0	61.1441	0	62.9691	62.9101	67.1615	0	59.5061	59.5398	0	63.0464	0	62.2473	62.4449	0	61.7188	0	62.7935	64.9702	67.5868	0	0	64.3762	62.6697	60.9944	0
		473	1999.48	63.1817	0	60.2372	0	0	66.2171	0	62.6117	0	62.4246	0	0	0	63.1439	0	60.3965	63.674	62.6681	0	64.1184	62.1644	0	61.99	0	59.6817	61.016	0	60.6458	0	63.9696	64.9461	66.3803	0	59.2383	0	63.4496	0	0
		474	2003.34	65.6461	0	60.5338	0	0	64.2662	0	63.7676	61.4897	58.2367	59.6532	61.4312	0	59.6115	0	61.3512	64.6641	64.2272	0	0	63.2234	0	63.1369	0	63.2274	62.6517	0	65.7525	0	64.0246	65.9702	62.7404	0	0	0	64.7447	0	0
		475	2007.2	62.4109	0	61.7699	0	0	62.0867	0	64.0332	0	0	61.8951	0	0	61.3748	0	64.4678	0	0	58.7979	0	62.8909	0	0	61.169	64.1362	63.5029	0	62.3404	0	65.6489	67.65	61.9273	0	0	0	0	0	0
		476	2011.06	0	0	58.7056	61.0046	0	63.7558	0	0	0	0	61.4114	0	0	62.0384	0	58.574	66.2348	0	63.4235	0	62.1106	0	0	0	62.3239	0	0	57.8568	0	62.5929	64.2356	61.7167	0	0	64.8413	61.1362	0	61.6021
		477	2014.92	65.474	0	61.8191	0	0	64.6022	0	60.9032	0	0	0	59.2048	63.5217	61.5903	0	60.7482	62.7527	0	63.9246	0	62.2231	0	0	0	57.2745	63.3094	0	64.1036	0	66.2667	61.0394	64.4756	0	0	0	0	0	0
		478	2018.78	64.9432	0	62.8828	0	0	64.689	0	60.7444	0	0	0	0	0	0	0	57.5799	57.7169	66.3825	58.8915	0	59.6091	0	61.0302	64.398	59.3078	58.0478	0	66.6215	0	62.641	64.968	62.8751	0	0	0	0	0	0
		479	2022.64	65.4137	0	63.3199	0	0	67.7192	60.4938	65.1963	0	0	63.5086	0	0	63.5103	0	63.9651	61.8886	0	61.5836	63.6971	62.9045	0	0	0	61.0463	59.1224	0	60.1983	0	60.9933	64.34	65.2537	67.579	0	60.1624	0	0	0
		480	2026.5	58.0262	0	59.6363	0	0	61.9232	0	64.9022	58.724	0	59.5264	0	0	63.2556	0	61.1067	60.045	63.9148	60.7021	0	60.1295	0	54.3348	0	62.1642	58.1392	0	61.657	67.5871	63.571	67.0232	65.1715	0	0	0	0	62.2128	61.7931
		481	2030.36	60.0573	0	63.5217	0	0	66.1955	0	61.2186	0	0	61.3486	0	0	59.7901	0	62.8433	61.9521	65.988	61.912	0	60.4813	0	0	0	59.3875	61.4231	0	0	0	62.3691	64.5413	58.4412	0	0	0	0	0	62.7323
		482	2034.22	0	0	60.3243	0	0	69.2326	0	64.0601	0	0	0	0	0	61.8022	0	61.9445	62.8901	63.7867	60.0436	0	61.4595	0	0	0	63.9761	64.5899	0	63.67	0	61.8715	68.097	57.6955	0	0	60.357	0	0	64.1071
		483	2038.08	62.7813	0	64.0663	0	0	66.644	0	59.8417	0	0	57.6768	0	0	0	0	65.7353	59.9501	61.5268	59.7137	0	60.332	0	0	0	63.2501	65.4488	0	67.5789	0	0	61.8046	63.3219	0	0	0	0	0	61.2617
		484	2041.94	67.2106	0	59.0071	0	0	65.5335	0	0	0	0	61.1965	63.3262	0	61.8016	0	65.7886	58.8993	68.3346	60.8475	0	64.109	0	0	0	63.558	64.0848	0	62.5145	0	65.4761	63.7855	61.6156	0	0	0	0	57.3583	62.0717
		485	2045.8	60.403	0	59.756	0	0	62.3424	0	0	0	0	65.0501	59.781	0	60.8273	0	61.705	62.4502	61.2171	62.2189	0	60.0816	0	63.2156	0	62.3379	60.1085	0	60.2718	0	65.0653	73.2434	61.0971	61.0281	0	0	0	0	61.7821
		486	2049.66	62.5023	0	60.7051	0	0	65.3466	0	60.7464	0	0	63.961	0	0	62.9912	0	60.0723	60.099	64.7592	61.6902	0	62.5351	0	62.8051	0	66.0937	64.7462	59.4924	62.3792	0	62.111	63.7292	62.98	0	0	61.3099	0	0	64.3851
		487	2053.52	64.505	0	61.4625	0	0	63.437	0	0	62.3372	0	0	0	0	59.4193	0	60.6801	62.1061	59.1519	60.8181	0	61.8106	0	0	0	66.6392	57.4389	0	62.6151	0	60.5193	64.3587	61.8407	0	0	0	0	60.3275	58.7123
		488	2057.38	0	0	61.8748	0	0	63.8649	0	0	0	0	63.0525	0	0	66.6571	0	66.7054	63.1943	63.8804	60.552	0	60.2025	0	0	0	64.685	63.6745	0	63.457	66.803	63.7261	0	0	0	0	0	0	0	0
		489	2061.24	64.4011	0	65.0333	0	0	65.6312	0	59.0852	0	0	60.755	0	0	60.1107	0	66.8994	60.4826	61.6821	65.4518	0	61.9078	0	63.6622	0	59.9956	0	59.0528	62.0698	0	67.855	0	60.7643	0	0	0	0	0	0
		490	2065.1	60.9043	0	62.8958	0	0	64.4905	0	59.5957	0	0	0	0	61.4713	60.8233	0	62.9032	0	61.1582	60.491	0	60.1678	0	0	0	59.3479	61.9783	0	59.5253	0	66.2418	64.8616	57.2907	0	0	0	0	0	63.8101
		491	2068.96	62.5689	0	61.734	0	0	63.1725	0	62.398	64.5212	0	60.1542	0	0	59.9858	0	60.3973	59.4163	62.0202	67.0581	0	58.2603	0	60.3816	0	61.4685	0	59.4353	0	0	65.2739	64.6851	66.2576	0	0	0	0	64.0954	0
		492	2072.82	0	0	59.368	0	59.9197	64.2707	0	63.452	61.6553	0	61.1366	0	0	0	0	60.7701	0	61.2577	62.0002	0	63.4149	0	61.606	0	63.8246	65.0234	0	64.6715	0	63.9807	61.138	0	0	0	0	63.3376	0	0
		493	2076.68	0	0	61.1056	0	0	63.0173	0	61.2569	0	0	62.3603	0	0	65.1935	0	63.8805	0	60.4106	58.213	0	63.1935	0	59.9773	0	61.8794	62.6324	0	0	0	63.8862	64.646	62.6224	61.5158	65.9445	0	64.0004	0	65.249
		494	2080.54	63.1202	0	62.9649	0	0	64.2016	0	65.665	0	0	58.2929	0	0	62.4703	70.7789	61.2585	60.6954	59.4063	61.2177	0	0	0	58.7833	0	62.1067	65.6491	0	64.0504	0	63.6201	65.6456	65.183	57.2797	0	0	0	0	60.5516
		495	2084.4	64.583	0	65.4925	59.6598	0	65.2949	0	60.186	0	0	62.6606	0	0	57.7127	0	61.625	65.615	0	63.9053	0	61.8687	0	60.1476	0	57.6118	64.546	0	61.7579	0	63.1719	65.3375	62.1481	62.5013	0	0	0	0	62.9977
		496	2088.26	65.7349	0	59.6106	0	0	60.0125	0	61.7096	0	0	61.1288	63.0903	0	0	0	61.5499	64.5177	59.2623	61.7728	0	60.8162	0	0	0	62.8549	0	62.7577	58.0567	0	66.6724	66.7902	61.3759	61.7727	0	0	0	60.6199	0
		497	2092.12	0	0	61.1129	0	0	61.877	0	62.7123	62.2743	0	60.4847	60.7134	0	0	0	0	61.4416	0	59.7606	0	61.1965	0	0	0	65.4872	64.6672	0	60.1536	0	0	0	63.2679	64.8875	58.1667	0	0	60.9822	62.966
		498	2095.98	63.8839	0	63.2596	61.3844	0	60.4985	0	61.6481	62.0507	0	59.127	0	0	0	0	62.7014	58.8336	62.3101	65.1411	0	61.3406	0	0	0	0	61.0288	58.3128	57.2332	0	63.5851	59.7982	64.5569	59.6014	57.7328	0	0	0	62.9657
		499	2099.84	62.4443	0	65.3697	0	67.5289	67.2108	0	0	57.3655	0	61.6188	0	0	0	0	65.2485	61.1771	60.9187	61.755	65.3558	57.7189	0	0	0	0	59.4969	0	61.2801	0	65.699	65.8604	0	64.3652	0	0	0	57.6027	64.0532
		500	2103.7	0	0	59.902	0	61.0652	67.3674	0	63.8914	0	0	65.9433	0	0	0	0	0	62.5444	64.3203	59.6768	0	60.5739	0	60.622	0	0	59.3598	0	60.0493	0	0	60.5534	0	61.2738	60.5543	0	0	0	58.1069
		501	2107.56	64.322	0	60.7815	0	0	63.9941	0	0	65.8802	0	61.0352	0	0	0	0	62.4158	64.296	61.3104	60.3284	0	57.9144	0	0	0	0	59.302	0	62.4064	0	62.3512	66.984	0	61.2913	57.9167	0	0	0	62.439
		502	2111.42	64.6923	0	60.0893	56.3092	0	64.4868	0	61.5621	0	0	60.5729	63.7693	0	0	0	0	60.754	0	63.0778	0	62.7698	0	0	0	0	65.9342	0	0	0	63.2388	0	0	57.8981	0	0	60.4077	60.8811	66.5714
		503	2115.28	61.8515	0	62.8173	0	0	62.1208	0	62.9894	0	0	0	0	0	62.1662	0	62.7441	60.6736	60.8313	65.0223	0	63.0977	0	0	0	0	0	62.0583	63.6617	0	63.1647	0	65.7491	62.7181	62.5044	0	0	63.1539	62.375
		504	2119.14	0	0	62.0007	0	64.4972	63.3743	0	0	0	0	0	58.9254	0	64.2593	0	0	62.876	60.3966	61.2864	0	65.5174	0	0	0	0	57.6192	0	63.3067	0	68.7727	0	0	0	58.3554	62.6458	0	0	61.6527
		505	2123	63.9047	0	61.3738	0	0	65.8555	0	62.3523	0	0	63.9197	0	0	0	64.3259	0	63.8197	59.8514	65.5532	0	64.4035	0	0	0	59.9135	61.6818	61.1536	65.9916	0	0	64.2248	63.8199	64.1097	0	0	0	0	60.0578
		506	2126.86	64.8254	0	0	0	0	60.1897	0	0	0	0	60.4485	63.7661	0	0	65.4108	59.2296	61.1232	65.2845	62.8503	0	60.2673	0	0	0	0	64.0333	60.3191	0	0	65.4437	0	0	60.6554	0	0	0	0	55.9124
		507	2130.72	64.1604	0	0	62.8448	0	0	0	0	57.5537	0	61.5265	0	0	63.1132	0	0	58.804	62.0882	62.1982	58.8794	62.3191	0	0	60.839	0	62.229	61.9882	0	0	63.5727	63.4903	62.547	0	60.5979	0	0	0	62.8519
		508	2134.58	63.3286	0	64.9215	0	0	62.7497	0	0	56.8043	0	0	0	0	0	61.4834	0	62.8141	58.6721	59.4821	0	66.7486	0	0	0	0	62.2783	57.4584	66.2375	0	62.788	0	63.9315	0	58.546	61.1296	0	62.827	60.3179
		509	2138.44	67.0086	0	0	0	0	0	0	67.0901	0	0	58.6452	0	0	0	0	62.4902	59.158	63.4233	64.9805	0	62.8672	0	0	60.2946	0	61.2757	60.9461	0	0	64.1731	0	0	61.8756	58.8445	0	0	0	60.1563
		510	2142.3	62.0744	0	0	56.6901	0	0	0	0	0	0	61.5741	0	0	0	64.3697	62.1291	61.5441	61.2845	0	0	64.689	0	0	59.3348	0	64.6169	58.8602	0	0	65.3317	60.8588	0	0	65.8956	64.0252	0	0	63.9264
		511	2146.16	63.4264	0	0	0	0	66.5668	0	0	61.0261	0	61.3538	0	0	0	65.8537	61.5893	62.6937	63.2393	59.5017	0	62.6652	0	0	59.36	0	62.8469	55.8596	61.0648	0	63.0653	0	64.1383	62.367	59.8449	0	0	64.0605	60.9782
		512	2150.02	64.0947	0	0	62.6347	64.3699	64.8571	0	0	61.5661	0	64.3619	0	0	0	0	59.5962	66.4536	59.6979	62.262	0	61.0563	0	63.2482	0	0	59.6655	58.3777	61.7804	0	65.1	58.8006	0	57.7813	63.6491	0	0	0	65.7749
		513	2153.88	66.1933	0	0	62.1778	0	0	0	0	0	0	63.0722	0	0	0	0	61.4985	64.2116	62.401	62.4588	0	57.0758	0	0	0	0	64.0032	0	65.2495	0	65.2557	0	64.2643	0	60.478	0	0	0	62.0246
		514	2157.74	62.6679	0	0	57.6793	0	0	0	0	0	0	60.7211	0	0	0	63.1527	61.2582	62.2118	63.9573	0	0	58.7044	62.6732	0	0	0	60.9631	0	61.7674	0	60.2831	66.1726	61.6933	0	61.6646	59.5753	0	0	66.5248
		515	2161.6	61.6322	61.6093	66.2193	0	0	0	0	0	0	0	0	62.2506	0	0	0	63.1085	63.7384	66.1959	62.6578	63.4231	60.1418	0	0	62.431	60.2583	63.7189	60.2007	63.872	0	64.2942	64.9588	63.7591	59.9895	60.8189	0	0	0	60.2144
		516	2165.46	63.4103	0	0	60.79	0	0	0	0	0	0	59.7734	0	59.7501	0	65.2463	0	61.6408	65.9409	62.8547	0	58.5041	0	0	0	0	64.0489	0	60.5479	0	59.3656	0	60.2391	63.0727	59.667	0	0	0	62.9323
		517	2169.32	64.6705	62.7286	0	56.5085	0	0	0	0	0	0	57.8548	0	62.2384	0	0	64.1238	62.4186	58.6515	60.4292	0	61.7363	0	0	0	0	65.699	64.1123	0	0	61.7774	0	68.0747	60.6827	61.4368	65.0065	0	0	66.724
		518	2173.18	0	0	0	62.5306	0	0	0	0	63.0282	0	57.5286	0	60.3734	0	62.2405	63.809	61.2335	61.1059	63.6276	0	63.6335	0	0	58.3694	0	65.0012	57.0318	60.8525	0	0	0	62.0898	59.9093	64.3887	0	0	0	65.1432
		519	2177.04	62.3998	0	0	0	0	0	0	0	0	0	0	0	0	0	65.3993	60.8431	63.3495	60.8727	62.3693	0	63.2216	0	0	60.9165	0	66.138	62.9897	0	0	65.0664	0	61.4123	61.4323	64.6003	66.9631	0	0	64.7107
		520	2180.9	63.409	0	0	61.178	0	0	0	0	0	59.6618	60.9844	0	64.0572	0	0	62.8761	63.6039	59.4998	59.9494	0	60.8529	0	0	0	0	63.3394	62.4751	0	0	62.3195	0	62.6663	61.3285	60.24	0	0	0	62.0769
		521	2184.76	61.2059	0	0	60.004	0	0	0	0	0	56.0262	58.9661	0	62.3737	0	67.3345	0	61.2503	62.6395	62.4353	0	59.4619	0	0	0	0	64.8555	57.1341	0	0	0	0	62.1723	65.7999	56.0711	0	0	0	61.4551
		522	2188.62	61.9128	0	0	58.945	64.3812	0	0	0	0	0	0	0	0	0	61.0811	60.9959	61.1906	62.5277	64.2919	0	56.1083	0	0	0	0	62.7238	58.4267	0	0	59.2942	0	61.7498	59.6256	0	0	63.4421	0	0
		523	2192.48	67.9997	62.3594	0	58.9559	0	66.0587	0	0	0	0	0	0	65.334	0	0	57.8097	62.6834	60.8396	60.3755	0	58.2648	0	0	0	0	0	55.5219	0	0	61.7458	65.7223	62.8888	58.1701	59.8311	0	0	0	61.8832
		524	2196.34	66.9491	0	0	0	0	0	64.8352	0	0	0	0	0	61.9469	0	0	62.9401	62.6395	64.5761	61.2267	0	63.5367	63.8478	0	0	0	61.7135	57.7254	58.9064	0	64.0445	0	65.4168	63.078	62.717	0	0	0	63.4194
		525	2200.2	58.8204	0	0	59.7259	0	0	61.5341	0	59.6669	59.1215	0	0	62.4146	0	0	0	63.3276	67.6421	59.3104	0	63.139	0	0	0	0	60.0089	57.0118	55.876	0	0	0	65.9256	61.0373	0	0	0	0	64.0418
		526	2204.06	62.9768	59.8751	0	61.0365	0	0	61.1051	0	0	0	0	0	63.356	0	63.8234	0	60.0729	60.0801	61.2079	0	61.3511	0	0	0	0	62.4363	58.2409	63.5655	0	62.783	0	63.2197	64.6268	60.8091	0	0	0	62.3125
		527	2207.92	64.963	59.5032	0	0	64.7279	0	60.945	0	0	0	0	0	67.1555	0	0	0	61.8266	63.4719	62.9312	0	56.7399	0	0	0	0	60.3945	54.004	59.1702	0	62.1141	63.162	62.2602	60.1507	0	0	0	0	0
		528	2211.78	0	61.2729	0	60.6555	62.1363	0	61.6059	0	0	61.2176	0	0	59.5886	0	0	0	62.4716	62.3695	0	0	62.3536	0	0	0	0	61.1941	53.9827	66.8314	0	66.3502	0	0	0	0	0	0	0	64.5929
		529	2215.64	64.7557	0	0	61.0507	0	0	61.8241	0	0	0	0	64.4686	58.9826	0	61.7515	0	56.8936	62.9682	60.5824	0	59.5215	59.6939	0	0	0	60.3481	59.4628	62.1637	0	59.3165	0	62.379	64.8923	0	0	0	0	60.913
		530	2219.5	62.5966	0	0	55.051	64.7925	63.8167	59.9297	0	0	0	0	0	63.1933	0	64.9056	64.2372	65.8546	65.3587	63.7257	0	0	0	0	0	0	56.925	57.0108	61.4065	0	0	0	65.5532	63.8084	0	0	0	0	61.1089
		531	2223.36	69.515	0	0	59.4265	65.5734	0	61.8706	0	0	0	0	0	64.8395	0	0	0	62.1186	62.9767	62.2174	0	61.4387	0	0	0	0	63.3944	56.7052	59.6268	0	0	0	63.0116	63.3412	0	0	0	0	58.2623
		532	2227.22	59.4435	61.7093	0	57.5536	0	0	0	0	0	0	0	0	60.04	0	62.115	0	66.2143	59.9918	58.8343	0	62.9736	0	0	0	0	61.4899	57.0467	60.8759	0	0	0	66.7404	59.7872	65.0996	0	0	0	0
		533	2231.08	64.7783	0	0	60.8022	62.3114	0	0	0	59.0448	63.9688	0	0	63.4745	0	65.1739	0	62.6779	59.4833	62.2116	0	0	0	0	0	64.2168	67.3058	61.6021	60.9279	0	68.523	0	66.9125	0	61.8125	0	0	0	63.348
		534	2234.94	63.8796	0	63.3089	0	63.0866	0	63.9792	0	0	0	0	59.6437	62.1423	0	62.3851	0	61.8594	64.9996	64.3012	0	61.8351	0	59.2093	56.2644	0	59.2508	56.5466	67.0613	0	0	0	63.8221	60.1247	0	0	0	0	63.3932
		535	2238.8	62.878	0	0	0	65.5192	0	59.4632	0	0	0	0	0	65.8089	0	58.787	54.7861	58.5552	61.1192	61.2253	0	55.9804	0	0	0	0	62.7133	53.0923	61.0094	0	66.2479	62.5993	65.4857	58.946	62.5394	0	0	0	59.8373
		536	2242.66	60.0465	0	0	58.5633	61.8397	0	59.936	0	0	0	0	0	62.7682	63.0522	62.1267	0	63.4158	64.0832	58.7077	0	0	0	0	0	0	59.6615	56.9911	63.5968	0	0	0	70.7718	0	0	0	0	0	59.8496
		537	2246.52	63.0233	0	0	57.8018	59.3599	0	60.254	0	0	0	0	0	64.0596	0	0	0	0	67.8705	63.2577	0	59.9198	0	63.0436	0	63.208	62.5516	0	62.4191	0	64.6922	0	57.5721	64.1847	65.4546	0	0	0	61.711
		538	2250.38	64.2304	0	59.062	58.5081	65.3715	0	61.0219	0	0	59.4967	0	63.0081	64.0187	0	63.443	0	62.1223	61.1577	61.1428	0	61.0233	0	0	0	0	60.2117	65.4023	58.2136	0	65.7345	0	59.2976	0	0	0	0	0	58.9526
		539	2254.24	65.2105	0	60.8411	59.7417	62.7645	0	59.521	0	0	0	0	0	62.9929	0	62.8318	65.5955	59.0831	65.2411	64.9145	0	0	0	61.5087	0	0	64.6277	63.4558	63.7239	0	69.1548	0	58.1155	59.8803	0	0	0	0	60.751
		540	2258.1	65.334	59.8721	0	0	63.4093	65.3598	61.1523	0	0	0	0	0	62.3664	65.8822	0	0	58.786	59.4796	0	0	0	0	0	0	61.9554	63.8615	52.3885	65.6379	0	0	65.9507	60.471	0	64.0886	0	0	0	61.6633
		541	2261.96	64.7623	62.0497	62.8174	59.8612	65.1344	0	59.2341	0	0	0	0	0	64.3251	63.9792	59.2063	0	0	62.2331	62.0979	0	0	0	57.5446	0	0	62.8053	53.5006	60.2661	0	0	0	56.8302	62.8029	0	0	0	0	59.6048
		542	2265.82	65.6609	0	0	55.2608	0	0	63.4081	0	0	0	0	0	66.1292	0	0	57.4542	59.9978	63.6569	59.4771	0	0	0	59.6021	0	0	68.0498	60.1905	64.352	0	0	0	0	0	0	0	0	0	62.4149
		543	2269.68	62.3329	63.3076	62.5077	56.8956	64.6857	0	59.0847	0	0	0	0	0	62.1979	64.2577	0	54.1466	0	58.4527	61.8534	0	0	0	60.8218	0	66.6812	63.9696	54.0687	66.4574	0	0	0	66.1915	58.5239	0	0	0	58.508	61.2004
		544	2273.54	65.9685	63.8536	0	0	0	0	0	0	0	0	0	0	61.4633	0	0	59.7184	0	64.4989	59.3006	0	0	0	0	0	62.9234	65.6276	59.926	61.6315	0	64.1479	63.2834	62.5174	0	62.3542	0	62.1367	0	59.228
		545	2277.4	60.1365	60.6621	61.3733	0	0	0	62.7734	0	0	61.324	0	0	62.4555	0	63.0092	0	62.1858	62.1613	64.7758	0	0	0	0	0	64.433	0	58.8468	60.3421	0	67.1989	67.7969	64.7442	0	0	0	0	0	58.683
		546	2281.26	62.6716	60.1669	67.0741	0	60.4385	0	65.8395	0	0	0	0	0	60.1562	66.9548	0	55.8387	62.1701	59.6221	60.422	0	0	0	58.5841	0	0	63.3907	62.8115	62.337	0	64.0808	67.6812	58.5143	0	0	0	0	59.7184	57.1886
		547	2285.12	62.6219	63.7444	63.1387	0	62.8013	0	64.8716	0	60.9696	0	0	0	0	66.2849	61.8693	61.9067	0	62.0053	61.8652	0	0	0	56.3483	0	60.4836	0	56.7927	65.2838	0	67.5308	65.0294	0	0	0	0	0	0	61.9959
		548	2288.98	64.1702	60.9708	61.8156	0	63.3381	0	62.8973	0	0	0	0	0	67.0539	59.1402	0	63.5784	0	56.8773	58.4813	0	57.3553	0	0	0	62.0924	62.3924	52.4636	67.4207	0	66.1373	0	61.7167	0	0	0	0	0	59.5827
		549	2292.84	65.2903	0	59.899	0	0	0	60.5958	0	0	0	0	0	64.9485	64.2491	60.4239	65.618	0	58.8752	64.3785	0	0	0	0	0	61.9561	64.941	57.0291	63.0382	0	65.8928	64.9845	59.2288	0	61.57	0	0	0	62.0038
		550	2296.7	61.4223	61.7512	66.6328	0	62.6251	0	59.8624	0	0	0	0	0	0	58.8474	0	0	0	62.6074	58.0745	0	0	60.6137	61.1935	0	63.1465	61.2378	58.7599	67.0833	0	0	0	0	58.8604	61.236	0	0	0	59.2674
		551	2300.56	65.9386	57.0418	68.137	0	62.3115	0	60.8335	0	60.0865	0	0	0	63.153	63.8082	0	0	0	62.2787	63.0876	0	0	0	61.5114	0	61.0346	0	57.5605	62.5127	0	0	0	59.2145	0	59.2075	0	0	0	63.341
		552	2304.42	63.8003	61.5961	0	0	60.1466	0	63.6739	0	0	0	0	0	0	63.5546	63.984	59.4131	0	59.9877	61.4814	0	0	0	56.7327	0	61.9506	60.781	58.9256	60.9431	0	64.1035	0	0	0	0	0	0	0	59.3551
		553	2308.28	62.4047	57.097	63.6908	0	0	0	62.4941	0	0	60.6023	0	66.7925	60.3602	67.7393	60.2211	0	0	61.6665	61.2534	0	60.277	0	58.4206	0	63.1003	57.9818	61.2375	61.0112	0	67.2038	0	62.9685	0	0	0	0	0	58.1127
		554	2312.14	63.6216	0	66.8363	0	62.9227	0	0	0	0	0	0	0	63.5814	62.4002	64.481	59.7028	0	65.2795	58.4428	0	60.7597	61.7613	63.4829	0	62.1836	65.5901	53.9866	65.4235	0	0	63.9712	60.7729	0	0	0	0	0	60.1541
		555	2316	66.6859	60.7093	65.8951	0	61.1939	0	64.1796	0	0	0	0	0	62.5768	59.8501	0	0	0	0	0	0	0	0	62.509	0	64.3651	63.3562	56.1971	60.9051	0	65.8115	63.3652	59.8493	0	0	0	0	0	61.2817
		556	2319.86	62.2924	64.9653	65.9697	0	0	0	63.6816	0	0	0	0	0	68.1163	63.457	0	63.3766	0	61.7635	61.285	0	0	0	59.5988	0	61.7825	59.2722	55.4895	63.1571	0	0	69.1627	56.625	0	0	0	0	0	60.8214
		557	2323.72	64.7795	60.8532	63.4714	0	0	0	62.6719	0	0	0	0	0	62.6348	62.1456	0	0	0	60.4293	0	0	0	59.5156	63.0013	0	61.5582	62.1034	0	67.1673	0	59.9728	0	58.5785	0	0	0	0	0	57.5648
		558	2327.58	62.8554	0	61.7302	0	60.3755	0	0	0	0	0	0	0	62.6638	62.8418	0	56.9835	0	61.1957	61.9379	62.8221	61.3126	0	0	0	60.5603	61.0279	55.2889	61.3331	0	62.5708	63.2759	0	0	0	0	0	0	58.7307
		559	2331.44	68.1106	0	0	0	0	0	0	0	0	0	0	0	63.9828	61.3787	0	0	0	62.4787	0	0	57.3183	61.0433	62.8011	0	63.3793	60.3706	57.9505	63.2717	0	68.5199	65.7526	62.2756	0	0	0	0	0	63.556
		560	2335.3	63.0817	65.8847	0	0	0	0	0	0	0	0	0	0	0	63.4592	63.8993	54.8725	0	65.4852	0	0	56.1524	0	0	0	63.475	63.2936	60.0527	66.3946	0	63.7828	65.1672	0	0	0	0	0	0	62.5353
		561	2339.16	63.5586	0	0	0	63.8088	0	0	0	0	0	0	0	0	63.3576	0	57.7713	0	0	0	0	0	0	0	0	63.0488	60.2899	62.0951	62.2865	0	65.7348	64.3307	0	0	0	0	0	0	64.261
		562	2343.02	65.1119	58.7707	0	0	0	0	0	0	0	0	0	0	61.1076	62.867	0	59.7784	0	59.4253	59.6838	0	60.3164	0	66.3237	0	64.7403	58.0239	55.0864	63.1995	0	0	0	0	0	0	0	0	0	62.7535
		563	2346.88	65.9094	59.0723	64.5537	0	0	0	0	0	0	0	0	62.4325	59.078	66.3568	63.7875	0	0	66.5861	61.0946	0	57.8589	0	57.5925	0	61.4673	59.523	61.4102	63.1205	0	61.8831	63.1072	62.6749	0	61.1323	65.7649	0	0	0
		564	2350.74	64.4726	0	0	0	0	0	0	0	0	0	0	0	0	65.5211	0	62.363	0	61.0047	57.4536	0	0	0	62.2588	0	61.522	63.2694	59.1907	61.7374	0	63.6045	61.5333	0	0	0	0	0	0	63.029
		565	2354.6	65.9902	61.6365	0	0	0	58.382	0	0	65.8214	0	0	0	62.2068	69.404	0	61.9771	0	61.9992	0	0	56.9833	0	56.9159	0	60.6923	57.2195	63.233	66.6709	0	62.7861	0	0	0	0	0	0	0	67.511
		566	2358.46	63.9965	62.0912	0	0	0	0	0	0	0	0	0	62.0109	0	63.6759	0	58.6603	0	62.5694	0	0	60.3008	0	0	0	61.6062	64.7039	58.1355	63.1105	0	0	0	0	0	0	0	0	0	0
		567	2362.32	63.7656	58.9531	0	0	0	0	0	0	0	0	0	0	61.8083	64.5866	0	0	0	62.3947	0	0	0	0	56.9203	0	64.3562	63.0609	52.6957	62.5588	0	0	61.9031	0	0	0	0	0	0	59.7058
		568	2366.18	68.1027	0	0	0	0	0	0	0	0	0	0	0	65.8684	63.6323	0	58.6871	0	60.2348	0	0	0	0	57.6191	0	68.3005	63.3505	63.1718	61.6362	0	0	64.9142	0	0	0	63.242	0	0	60.6998
		569	2370.04	61.9053	0	0	0	0	64.5566	0	0	0	0	0	0	65.3276	65.1756	0	59.6523	0	60.0861	60.1323	0	0	0	0	0	64.9358	67.2538	55.1094	62.4747	0	64.4983	0	0	0	0	59.3272	0	0	58.0287
		570	2373.9	61.7204	60.7026	0	0	0	0	0	0	59.4731	0	0	61.7406	59.7558	63.8203	66.0824	60.9908	0	59.3801	0	0	0	0	59.8905	0	60.6206	64.1208	59.2171	69.8172	61.2923	0	61.858	0	0	0	0	0	0	0
		571	2377.76	62.6807	61.4417	0	0	0	0	62.163	0	0	0	0	0	61.2152	64.4734	0	0	0	62.716	0	0	0	0	0	0	65.3044	64.2135	53.2441	66.1152	0	64.5384	67.1111	60.4812	0	0	0	0	0	54.5164
		572	2381.62	62.6417	0	0	0	0	0	0	0	59.1764	0	0	64.735	0	65.1851	61.757	0	0	61.5497	0	57.0955	0	0	0	0	61.3659	60.0983	0	66.2076	0	0	0	0	0	0	64.1356	0	0	59.2918
		573	2385.48	67.0997	65.5695	0	60.8949	62.9071	57.9871	0	0	0	0	0	61.4941	64.6361	62.6045	0	58.1274	0	0	0	0	0	0	0	0	62.1794	64.9122	0	65.4318	0	0	0	59.0473	0	0	61.4083	0	0	0
		574	2389.34	64.5101	59.8915	0	0	60.451	0	0	0	0	0	0	61.9665	0	67.1363	61.6588	61.4624	0	56.4016	0	0	0	0	0	0	63.2655	59.233	58.1954	67.0038	0	0	67.5847	0	0	0	0	0	0	56.7485
		575	2393.2	66.4576	60.537	0	0	0	0	0	0	0	0	0	62.351	0	63.6888	0	56.3045	0	57.7898	0	56.5926	0	0	0	0	60.5775	61.8047	57.6858	64.9657	0	60.7264	64.8883	0	0	59.8924	0	0	0	0
		576	2397.06	64.2658	61.893	0	0	0	0	0	0	0	0	0	64.2414	59.9455	64.7064	64.1728	60.0324	0	57.5643	58.0938	0	56.5887	0	0	0	61.4255	58.3959	56.8429	62.6696	0	62.8978	0	59.6011	0	0	0	60.8937	0	0
		577	2400.92	65.2311	58.0506	0	56.0873	0	0	0	0	0	0	0	59.0214	64.3279	65.2822	62.9976	0	0	60.5641	0	0	0	0	0	0	62.22	64.3875	55.6465	60.937	0	65.9486	0	0	0	0	0	62.8489	0	0
		578	2404.78	67.784	0	0	0	58.8229	0	0	0	0	0	0	66.1946	65.2072	64.406	65.8641	56.4616	0	61.723	0	0	0	0	0	0	64.474	61.4884	51.4101	63.7033	0	0	0	0	0	0	0	58.4447	0	60.3167
		579	2408.64	63.8694	58.2706	0	54.5292	0	0	0	0	0	0	0	61.0613	62.347	61.6563	65.8793	59.2365	0	57.8782	0	0	0	0	0	0	64.1806	62.4633	0	60.822	0	61.0813	64.1548	0	0	0	0	0	0	0
		580	2412.5	65.4938	60.8762	0	0	0	0	63.3365	0	0	0	0	59.2025	63.723	61.5454	0	59.0877	61.4143	60.3439	0	0	0	0	0	0	65.4855	61.8615	56.9505	60.5377	0	0	0	64.3536	0	0	0	59.9254	0	58.4256
		581	2416.36	59.0513	64.6781	0	0	0	62.3303	0	0	59.197	0	0	0	59.8463	63.4495	62.9402	56.2306	0	59.0019	0	0	0	0	0	56.8006	61.3328	0	58.4023	68.2317	0	0	61.7999	61.0005	0	0	0	0	0	63.2712
		582	2420.22	67.3216	55.6979	0	0	0	0	0	0	0	0	0	60.6043	59.2463	0	0	62.1997	0	0	0	0	0	0	0	0	59.7172	60.3477	0	61.3806	0	64.4902	0	0	0	0	0	0	0	59.3704
		583	2424.08	61.7876	55.7751	0	0	65.8313	0	0	0	0	0	0	60.1745	0	63.1663	64.8036	54.7266	0	0	63.2645	0	0	0	0	0	64.7693	0	0	65.024	0	0	0	0	0	0	64.4123	59.5121	0	59.5424
		584	2427.94	59.4098	64.2074	0	0	0	0	59.7477	0	0	0	0	61.2837	64.4117	0	63.2352	60.5018	0	0	0	0	0	0	0	0	64.4291	0	0	67.65	57.6991	0	0	0	0	0	0	0	0	62.4541
		585	2431.8	65.2458	60.4171	58.6841	0	0	0	0	0	0	0	0	62.7624	60.5081	65.3312	63.9987	55.9224	0	0	0	0	0	0	0	0	59.3837	0	55.0639	65.09	56.3221	0	0	0	0	62.4972	65.1	61.1915	58.1112	0
		586	2435.66	68.0809	59.9318	0	60.9947	0	0	0	0	0	0	0	60.7469	67.4732	62.1262	0	54.9831	0	60.3057	0	0	0	0	0	0	61.1714	0	0	63.5033	0	59.5081	0	63.5607	0	0	0	62.9737	0	64.844
		587	2439.52	63.2705	63.7821	0	57.1911	61.6279	0	0	0	0	0	0	63.7478	63.7498	69.3537	60.8633	54.7253	0	0	0	0	0	0	0	52.2293	60.5456	0	0	63.274	0	59.4843	0	0	0	57.7926	0	65.6611	0	59.9185
		588	2443.38	65.9486	62.0048	0	0	0	0	0	0	0	0	0	60.7762	62.0975	64.1627	0	58.3059	0	0	0	0	0	0	0	0	64.2602	0	0	62.3662	59.4338	63.5407	65.4108	0	0	0	0	63.5366	0	61.2811
		589	2447.24	63.4685	57.8826	0	0	0	0	0	0	0	0	0	0	59.0709	66.8453	68.2008	54.8945	0	59.5584	0	0	0	0	0	0	68.241	0	0	66.6819	0	0	0	0	0	64.6105	60.9226	64.3573	0	58.841
		590	2451.1	0	57.1598	61.3334	58.6914	0	0	59.8453	0	0	0	0	61.9736	66.9359	0	0	0	0	0	0	0	0	0	0	0	60.1933	0	0	0	0	63.2893	0	65.331	0	0	0	57.2105	0	0
		591	2454.96	65.2689	60.5426	0	54.8427	0	0	0	0	0	58.2848	0	58.8509	63.6123	63.5178	0	0	0	0	0	0	0	0	0	0	64.6509	0	0	0	60.2226	66.6891	0	58.1991	0	0	61.328	0	0	60.096

## Sheet: Average Spots by Background
				SptId_13	SptId_14	SptId_15	SptId_17	SptId_19	SptId_25	SptId_28	SptId_30	SptId_31	SptId_33	SptId_38	SptId_39	SptId_40	SptId_43	SptId_48	SptId_49	SptId_50	SptId_51	SptId_55	SptId_59	SptId_61	SptId_63	SptId_65	SptId_68	SptId_73	SptId_74	SptId_75	SptId_76	SptId_78	SptId_82	SptId_87	SptId_88	SptId_89	SptId_90	SptId_91	SptId_98	SptId_101	SptId_108
		0	173.7	0	0	0	3.39364	0	0	0	0	0	0	0	0	0	0	0	0	0	0	0	0	0	0	0	0	0	0	2.87681	0	0	0	0	0	2.57699	0	0	0	0	0
		1	177.56	0	0	0	0	0	0	0	0	0	2.97374	0	0	0	0	0	0	0	0	0	0	0	0	0	0	0	0	0	0	0	0	0	0	0	0	0	0	0	0
		2	181.42	0	0	0	0	0	0	0	0	0	0	0	0	0	0	0	0	0	0	0	0	0	0	0	0	0	0	0	0	0	0	0	0	0	0	0	0	0	0
		3	185.28	0	0	0	0	0	0	0	0	0	0	0	0	0	0	0	0	0	0	0	0	0	0	0	0	0	0	0	0	0	0	0	3.3621	0	0	0	0	0	0
		4	189.14	0	3.25391	0	0	0	0	0	2.67005	0	0	0	0	0	0	0	0	0	0	0	0	0	0	0	0	0	0	0	0	0	0	0	0	0	0	0	0	0	0
		5	193	0	0	0	0	0	0	0	0	0	0	0	0	0	0	0	0	0	0	0	0	0	0	0	0	0	0	0	0	0	0	0	0	0	0	0	0	0	0
		6	196.86	0	0	0	0	0	0	0	0	0	0	0	0	0	0	0	0	0	0	0	0	0	0	0	0	0	0	0	0	0	0	0	0	0	0	3.43236	0	0	0
		7	200.72	0	0	0	0	0	0	0	0	0	0	0	0	0	0	0	0	0	0	0	0	0	0	0	0	0	0	0	0	0	0	0	0	0	3.46188	0	0	0	0
		8	204.58	0	0	0	0	0	0	0	0	0	0	0	0	0	0	0	0	0	0	0	0	0	0	0	0	0	0	0	0	0	0	0	0	0	0	0	0	0	0
		9	208.44	0	0	0	0	2.7195	0	0	0	0	0	0	0	0	0	0	0	2.78331	0	0	0	0	0	0	0	0	0	0	0	0	0	0	0	0	0	0	0	0	0
		10	212.3	0	0	0	0	0	0	0	0	0	0	0	0	0	0	0	0	0	0	0	0	0	0	0	0	0	0	0	0	0	0	0	0	0	0	0	0	0	0
		11	216.16	0	0	0	0	0	2.65644	0	0	0	0	0	0	0	0	0	0	0	0	0	0	0	2.92655	0	0	0	0	0	0	0	0	0	2.67927	0	0	0	0	0	0
		12	220.02	0	0	0	0	0	0	0	0	0	0	0	0	0	0	0	0	0	0	0	0	0	0	0	0	3.23235	0	0	0	0	0	0	0	3.98805	0	0	0	0	0
		13	223.88	2.85323	0	0	0	0	0	0	0	0	0	0	0	0	0	0	0	0	0	0	0	0	0	0	0	0	0	0	0	0	0	0	0	0	0	0	0	0	0
		14	227.74	0	0	0	0	0	0	0	0	0	0	0	0	0	0	0	0	0	0	0	0	0	0	0	0	0	0	0	0	0	0	0	0	0	0	0	0	2.70106	0
		15	231.6	0	0	0	0	0	0	0	0	3.04564	0	0	0	0	0	0	0	0	0	0	0	0	0	0	0	0	0	3.09528	0	0	0	0	0	0	0	0	0	3.13903	0
		16	235.46	0	0	0	0	0	0	0	0	0	0	0	0	0	0	0	0	0	0	0	0	0	0	0	0	0	0	0	0	0	0	0	0	0	3.514	0	0	0	0
		17	239.32	0	0	0	0	0	0	0	0	0	0	0	0	0	0	0	0	0	0	0	0	3.12551	0	0	0	0	0	0	0	0	0	0	0	4.38293	0	2.72382	0	0	0
		18	243.18	0	0	0	0	0	0	0	0	0	0	0	0	0	0	0	0	0	0	0	0	0	0	0	0	0	0	0	0	0	0	0	0	0	0	0	0	0	0
		19	247.04	0	0	0	0	0	0	0	0	0	0	0	0	0	0	0	0	0	0	0	0	0	0	0	0	0	0	0	0	0	0	0	0	0	0	0	0	0	0
		20	250.9	0	0	0	0	2.91381	0	0	0	0	0	0	0	0	0	0	0	0	0	0	0	0	0	0	0	0	0	0	0	0	0	0	0	0	0	3.96069	0	0	0
		21	254.76	0	0	0	0	0	0	0	0	0	0	0	0	0	0	0	0	0	0	0	0	0	0	0	0	0	0	0	0	0	0	0	2.95311	0	0	0	0	0	0
		22	258.62	0	0	0	0	0	0	0	0	0	0	3.0673	0	0	0	0	0	4.523	0	0	0	0	0	0	0	0	0	0	0	0	0	0	3.15482	0	0	0	0	0	0
		23	262.48	0	0	0	0	0	0	0	0	0	0	0	0	0	0	0	0	0	0	0	0	0	0	0	0	0	0	0	0	3.14158	0	0	0	0	0	0	0	0	0
		24	266.34	0	0	0	0	0	0	0	0	0	0	0	0	0	3.0462	0	0	0	0	0	0	0	3.07718	0	2.60483	0	0	0	0	0	0	0	0	0	0	0	0	0	0
		25	270.2	0	0	0	0	0	0	3.77739	0	0	0	0	0	0	0	0	0	0	0	0	0	0	0	0	0	0	0	0	0	0	0	0	0	0	0	0	0	0	0
		26	274.06	0	0	0	0	0	0	0	0	0	0	0	0	0	0	0	0	0	0	0	0	0	0	0	0	0	0	0	0	0	0	0	4.06653	0	0	0	0	0	0
		27	277.92	0	0	0	0	0	0	0	0	0	0	0	0	0	0	0	0	0	0	0	0	0	0	0	0	0	0	0	0	0	0	0	0	0	0	0	0	0	0
		28	281.78	0	0	0	0	0	0	0	0	0	3.21521	0	0	2.98669	3.14149	0	0	0	0	0	0	0	0	0	0	0	0	0	0	0	0	0	0	3.2001	0	0	0	0	0
		29	285.64	0	2.94016	0	0	0	0	0	0	0	0	0	0	0	0	0	0	0	0	0	0	0	0	0	0	0	0	0	0	0	0	0	0	0	0	0	0	0	0
		30	289.5	0	0	0	0	0	0	0	0	0	0	0	0	0	0	0	0	0	0	0	0	0	0	0	0	0	0	0	0	0	0	0	0	0	0	0	0	0	0
		31	293.36	0	0	0	0	0	0	0	0	0	0	0	0	0	0	0	0	0	0	0	0	0	0	0	0	0	0	0	0	0	0	0	0	0	0	0	0	0	0
		32	297.22	0	0	0	3.14766	0	0	0	0	0	0	0	0	0	0	0	0	0	0	0	0	0	0	0	0	0	0	0	0	0	0	0	0	0	0	0	0	0	0
		33	301.08	0	0	0	0	0	0	0	0	0	0	0	0	0	0	0	0	0	0	0	0	0	0	0	0	0	0	0	0	0	0	0	0	0	0	0	0	0	0
		34	304.94	0	0	0	0	0	0	0	0	0	0	0	2.9093	0	0	0	0	0	0	0	0	0	3.47859	0	0	0	0	0	0	0	0	0	0	0	0	0	0	0	0
		35	308.8	0	0	0	0	0	0	0	0	0	0	0	0	0	0	0	0	0	0	0	0	0	0	0	0	0	0	0	0	0	0	0	0	0	0	0	0	0	0
		36	312.66	0	0	0	0	2.83905	0	0	0	0	0	0	0	0	0	0	0	2.87217	0	0	0	0	0	0	0	0	0	0	0	0	0	0	0	0	0	0	0	0	0
		37	316.52	0	0	0	0	0	0	3.13597	0	0	0	0	0	0	0	0	0	0	0	0	0	0	0	0	0	0	0	0	0	0	0	0	0	0	0	0	0	0	0
		38	320.38	0	0	0	0	0	0	0	0	0	0	0	0	0	0	0	0	0	0	0	0	0	0	0	0	0	0	0	0	0	0	0	0	0	0	0	0	0	0
		39	324.24	0	3.01186	0	0	0	0	0	0	0	0	0	0	0	0	0	0	0	0	0	0	0	0	0	0	0	0	0	0	0	0	0	0	0	0	0	0	0	0
		40	328.1	0	0	3.01992	0	0	0	0	0	0	0	3.35317	0	0	0	0	0	0	0	0	0	0	0	0	0	0	0	0	0	0	0	0	0	0	0	0	0	0	0
		41	331.96	0	0	0	0	0	0	0	0	0	0	0	0	0	0	0	0	0	0	0	2.72591	0	0	0	0	0	0	0	0	0	0	0	0	0	0	0	0	0	0
		42	335.82	0	0	0	0	0	0	0	0	0	0	0	0	0	0	0	0	0	0	0	0	0	3.38464	0	0	0	0	0	0	0	0	0	0	0	0	0	0	0	0
		43	339.68	0	0	0	0	0	0	0	0	0	0	0	0	0	0	0	0	0	0	0	0	0	3.4852	0	0	0	0	0	0	0	0	0	0	0	0	0	0	0	0
		44	343.54	0	0	0	0	0	0	0	0	0	0	0	0	0	0	0	0	0	0	0	0	0	3.52198	0	0	0	0	0	0	0	0	0	0	0	0	0	0	0	0
		45	347.4	0	0	0	0	0	0	0	0	0	0	0	0	0	0	0	0	0	0	0	0	0	0	0	0	0	0	0	0	0	0	0	0	0	0	0	0	0	0
		46	351.26	0	0	0	0	0	0	0	0	0	0	0	0	0	0	0	0	0	0	0	0	0	3.38256	0	0	0	0	0	0	0	0	0	0	0	0	0	0	0	0
		47	355.12	0	0	0	0	0	0	0	0	0	0	0	0	0	0	0	0	3.6092	0	0	0	0	0	0	0	0	0	0	0	0	0	0	0	0	0	0	3.18647	0	3.53522
		48	358.98	0	0	0	0	0	0	0	0	0	0	0	0	0	0	0	0	0	0	0	0	0	0	0	0	0	0	0	0	0	0	0	0	0	0	0	0	0	0
		49	362.84	0	3.88159	0	0	0	0	0	3.81569	0	2.89024	0	0	0	0	0	0	0	0	0	0	0	0	0	0	0	0	0	0	0	0	0	0	0	0	0	0	0	0
		50	366.7	0	0	0	0	0	0	0	0	0	0	0	0	0	0	0	0	0	0	0	0	0	0	0	0	0	0	0	0	0	0	0	0	0	0	0	0	0	0
		51	370.56	0	0	0	0	0	0	0	0	0	0	2.73075	0	0	0	0	0	0	0	0	0	0	0	0	0	0	0	0	0	0	2.70733	0	0	0	0	0	0	0	3.58891
		52	374.42	0	0	0	0	0	0	0	0	0	0	0	0	0	0	0	0	0	0	0	0	0	0	0	0	0	0	0	0	0	0	0	0	0	0	0	0	0	0
		53	378.28	0	0	0	0	2.71521	0	0	0	0	0	0	0	0	0	0	0	0	0	0	0	0	3.05413	0	0	0	0	0	0	0	0	0	0	0	0	0	0	0	3.14576
		54	382.14	0	0	0	0	0	0	0	0	0	0	0	0	0	0	0	0	0	0	0	0	0	0	0	0	0	0	0	0	0	0	0	0	0	0	0	0	0	0
		55	386	0	0	0	0	0	0	0	0	0	0	0	0	0	0	0	0	0	0	0	0	0	0	0	0	0	0	0	0	0	0	0	0	0	0	0	0	0	0
		56	389.86	0	0	0	0	0	0	0	0	2.74087	0	0	0	0	0	0	0	0	0	0	0	0	0	0	0	0	0	0	0	0	0	0	0	0	0	0	0	0	0
		57	393.72	0	3.64356	0	0	0	0	0	0	0	0	0	0	0	0	0	0	0	0	0	0	0	0	0	0	0	0	0	0	0	0	0	0	0	0	0	0	0	0
		58	397.58	0	0	0	0	0	0	0	0	0	0	0	0	0	0	0	0	0	0	0	0	0	0	0	0	0	0	0	0	0	3.18147	0	0	0	0	0	2.87858	0	0
		59	401.44	0	0	0	0	0	0	0	0	0	0	0	0	0	0	0	0	0	0	0	0	0	0	0	0	0	0	0	0	0	0	0	0	0	0	0	3.19828	0	0
		60	405.3	0	0	3.02932	0	0	0	0	0	0	0	0	0	0	0	0	0	0	0	0	0	0	0	0	0	0	0	0	0	0	0	0	0	0	0	0	0	0	0
		61	409.16	0	0	0	0	0	0	0	0	2.63947	0	0	0	0	0	0	0	0	0	0	0	0	2.83873	0	0	0	0	0	0	0	0	0	0	0	0	0	0	0	0
		62	413.02	0	0	0	0	0	0	0	0	0	0	0	0	0	0	0	0	0	0	0	0	0	0	0	0	0	0	0	0	0	0	0	0	0	0	0	0	0	0
		63	416.88	0	0	3.3681	0	0	0	0	0	0	0	0	0	0	0	0	0	0	0	0	0	0	0	0	0	0	0	0	0	0	0	0	0	0	0	0	0	0	0
		64	420.74	0	0	0	0	0	0	0	0	0	0	0	0	0	0	0	0	0	0	0	0	0	0	0	0	0	0	0	0	0	0	0	0	0	0	0	0	0	0
		65	424.6	0	0	3.37556	0	0	0	0	0	0	0	0	0	0	0	0	0	0	0	0	0	0	0	0	0	0	0	0	0	0	0	0	0	0	0	0	0	0	0
		66	428.46	0	0	3.60987	0	0	0	0	0	0	0	0	0	0	0	0	0	0	0	0	0	0	3.41642	0	0	0	0	0	0	0	0	0	0	0	0	0	0	0	0
		67	432.32	0	3.54161	0	0	0	0	0	0	0	0	0	0	0	0	0	0	0	0	0	0	0	0	0	0	0	0	0	0	0	0	0	0	0	0	0	0	0	0
		68	436.18	0	0	3.52284	0	0	0	0	0	0	0	0	0	0	0	0	0	0	0	0	0	0	0	0	0	0	0	0	0	0	0	0	0	0	0	0	0	0	0
		69	440.04	0	0	3.48069	0	0	0	0	0	0	0	0	0	0	0	0	0	0	0	0	0	0	0	0	0	0	0	0	0	0	0	0	0	0	0	0	0	0	0
		70	443.9	0	0	3.52496	0	0	0	0	0	0	0	0	0	0	0	0	0	0	0	0	0	0	0	0	0	0	0	0	0	0	0	0	0	0	0	0	0	0	0
		71	447.76	0	0	3.09831	0	0	0	0	0	0	0	0	0	0	0	0	0	0	0	0	0	0	3.28426	0	0	0	0	0	0	0	0	0	0	0	0	0	0	0	0
		72	451.62	0	0	3.61126	0	0	0	0	0	0	0	0	0	0	0	0	0	0	0	0	0	0	0	0	0	0	0	0	0	0	0	0	0	0	0	0	0	0	0
		73	455.48	0	3.0368	2.91773	0	0	0	0	0	0	0	0	0	0	0	0	0	0	0	0	0	0	3.02616	0	0	0	0	0	0	0	0	0	0	0	0	0	3.40997	0	0
		74	459.34	0	0	3.90279	0	3.01686	0	0	0	0	0	0	0	0	0	0	0	0	0	0	0	0	0	0	0	0	0	0	0	0	0	0	0	0	0	0	0	0	0
		75	463.2	0	0	3.10972	0	2.85441	0	0	0	0	0	0	0	0	0	0	0	0	0	0	0	0	0	0	0	0	0	0	0	0	0	0	0	0	0	0	0	0	0
		76	467.06	0	0	3.27788	0	0	0	0	0	0	0	0	0	0	0	0	0	0	0	0	0	0	0	0	0	0	0	0	0	0	0	0	0	0	0	0	0	0	0
		77	470.92	0	0	3.53962	0	0	0	0	0	0	0	0	0	0	0	0	0	0	0	0	0	0	0	0	0	0	0	0	0	0	0	0	0	0	0	0	0	0	0
		78	474.78	0	3.34509	3.18955	0	0	0	0	0	0	0	0	0	0	0	0	0	0	0	0	0	0	3.06442	0	0	0	0	0	0	0	0	0	0	0	0	0	0	0	0
		79	478.64	0	0	3.68038	0	0	0	0	0	0	0	0	0	0	0	0	0	0	0	0	0	0	0	0	0	0	0	0	0	0	0	0	0	0	0	0	0	0	0
		80	482.5	0	0	3.54692	0	0	0	0	0	0	0	0	0	0	0	0	0	0	0	0	0	0	0	0	0	0	0	0	0	0	0	0	0	0	0	0	3.58101	0	0
		81	486.36	0	0	3.33246	0	0	0	0	0	0	0	0	0	0	0	0	0	0	0	0	0	3.59292	3.20084	0	0	0	0	0	0	0	0	0	0	0	0	0	0	0	0
		82	490.22	0	0	3.56352	0	0	3.18449	0	0	0	0	0	0	0	0	0	0	0	0	0	0	0	3.37963	0	0	0	0	0	0	2.86228	0	0	0	0	0	0	3.14918	0	0
		83	494.08	0	0	0	0	0	0	0	0	0	0	0	0	0	0	0	0	0	0	0	0	0	3.40666	0	0	0	0	0	0	0	0	0	0	0	0	0	0	0	0
		84	497.94	0	0	3.23373	0	0	3.43262	0	0	0	0	0	0	0	0	0	0	0	0	0	0	0	3.22385	0	0	0	0	0	0	0	0	0	0	0	0	0	0	0	0
		85	501.8	0	3.41988	3.26617	0	0	2.83679	0	0	0	0	0	0	0	0	0	0	0	0	0	0	0	3.43283	0	0	0	0	0	0	0	0	0	0	0	0	0	0	0	0
		86	505.66	0	0	3.04981	0	0	3.1018	0	0	0	0	0	0	0	0	0	0	3.3235	0	0	0	0	3.53733	0	0	0	0	0	0	0	0	0	0	0	0	0	0	0	0
		87	509.52	0	0	0	0	0	0	0	0	0	0	0	0	3.68073	0	0	0	0	0	0	0	0	3.53778	0	0	0	0	0	0	0	0	0	0	0	0	0	0	0	0
		88	513.38	0	3.26503	3.60808	0	0	0	0	0	0	0	0	0	0	0	0	0	0	0	0	0	0	3.66203	0	0	0	0	0	0	0	0	0	0	0	0	0	3.15356	0	0
		89	517.24	0	0	3.54696	0	0	3.20893	0	0	0	0	0	0	0	0	0	0	0	0	0	0	0	3.68825	0	0	0	0	0	3.01581	0	0	3.08467	0	0	0	0	0	0	0
		90	521.1	0	0	3.13091	0	0	2.92142	0	0	0	0	0	0	0	0	0	0	0	0	0	0	0	3.70741	0	0	0	0	0	0	0	0	0	0	0	0	0	2.89262	0	0
		91	524.96	0	0	0	0	0	0	0	0	0	0	0	0	0	0	0	0	3.26877	0	0	0	0	3.99938	0	0	0	0	0	0	0	0	0	0	0	0	0	3.51259	0	0
		92	528.82	0	0	0	0	0	3.44746	0	0	0	0	0	0	0	0	0	0	3.43353	0	0	0	0	3.40902	0	0	0	0	0	0	0	0	0	2.89017	0	0	0	3.10007	0	0
		93	532.68	0	0	0	0	0	3.413	0	0	0	0	0	0	0	0	0	0	0	0	0	0	0	4.09375	0	0	0	0	0	0	0	0	0	0	0	0	0	0	0	0
		94	536.54	0	0	0	0	0	0	0	0	0	0	0	0	0	0	0	0	3.76196	0	0	0	0	3.78246	0	0	0	0	0	0	0	0	0	0	0	0	0	3.45953	0	0
		95	540.4	0	0	3.00473	0	0	0	0	0	0	0	0	0	0	0	0	0	3.05266	0	0	0	0	4.35298	0	0	0	0	0	0	0	0	0	0	0	0	0	0	0	0
		96	544.26	0	0	0	0	0	3.63524	0	0	0	0	0	0	0	0	0	0	3.55936	0	0	0	0	3.9431	0	0	0	0	0	0	0	0	0	0	0	0	0	3.35346	0	0
		97	548.12	0	3.38619	0	0	0	0	0	0	0	0	0	0	0	0	0	0	3.65589	0	0	0	0	3.70489	0	0	0	0	0	0	0	0	0	0	0	0	0	3.43887	0	0
		98	551.98	0	3.65523	0	0	0	3.25043	0	0	0	0	0	0	0	0	0	0	3.21798	0	0	0	0	4.3575	0	0	0	0	0	0	0	0	0	0	0	0	0	3.61015	0	0
		99	555.84	0	3.35563	0	0	0	3.43262	0	0	0	0	0	0	0	0	0	2.83104	3.24137	0	0	0	0	4.05611	0	0	0	0	0	0	0	0	0	0	3.56629	0	0	3.27204	0	0
		100	559.7	0	3.21897	0	0	0	0	0	0	0	0	0	0	0	0	0	0	3.38759	0	0	0	0	4.23975	0	0	0	0	0	0	0	0	0	0	2.93191	0	0	0	0	0
		101	563.56	0	3.45873	0	0	0	3.59467	0	0	0	0	0	0	0	0	0	0	3.36705	0	0	2.80369	0	4.26609	0	3.17002	0	0	0	0	0	0	0	0	3.66646	0	0	3.6079	0	0
		102	567.42	0	3.71888	0	0	0	0	0	0	0	0	0	0	0	0	0	0	3.34156	0	0	0	0	4.17133	0	0	0	0	0	0	0	0	0	0	0	0	0	3.22046	0	0
		103	571.28	0	3.72808	0	0	0	0	0	0	0	0	0	0	0	0	0	0	3.82525	0	0	0	0	4.40896	0	0	0	0	0	0	0	0	0	0	0	0	0	3.73473	0	0
		104	575.14	0	0	0	0	0	0	0	0	0	0	0	0	0	0	0	0	3.42091	0	0	0	0	4.72328	0	0	0	0	0	0	0	0	0	0	0	0	0	3.46606	0	0
		105	579	0	3.32758	0	0	0	3.4093	0	0	0	0	0	0	0	0	0	0	3.90196	0	0	0	0	4.68623	0	0	0	0	0	0	0	0	0	0	3.92846	0	0	3.51011	0	0
		106	582.86	0	3.89967	0	0	0	0	0	0	0	0	0	0	0	0	0	0	3.50211	0	0	0	0	4.31702	0	3.11938	3.49509	0	0	0	0	0	0	0	0	0	0	0	0	0
		107	586.72	0	3.3513	0	0	0	3.23437	0	0	0	0	0	0	0	0	0	0	3.37692	0	0	0	0	4.72129	0	0	0	0	3.26517	0	0	0	0	0	3.65815	0	0	3.35692	0	0
		108	590.58	0	3.41604	0	0	0	3.42141	0	0	0	0	0	0	0	0	0	0	3.36597	0	0	0	0	4.5105	0	0	3.22617	0	0	0	3.22475	0	0	0	3.34738	0	0	0	0	0
		109	594.44	0	3.67311	0	0	0	3.40493	0	0	0	0	0	0	0	0	0	0	0	0	0	0	0	5.46516	0	0	3.37469	0	0	0	0	0	0	0	3.22713	0	0	3.21182	0	0
		110	598.3	0	4.08357	0	0	0	0	0	0	0	0	0	0	0	0	0	0	3.64159	0	0	0	0	4.72429	0	3.74483	3.69347	0	0	0	0	0	0	0	0	0	0	3.75242	0	0
		111	602.16	0	3.74507	0	0	0	3.67668	0	0	0	0	0	0	0	0	0	0	3.58359	0	0	0	0	4.94193	0	4.16883	0	0	0	0	0	0	0	0	0	0	0	3.84584	0	0
		112	606.02	0	3.71998	0	0	0	3.2998	0	0	0	0	0	0	0	0	3.25549	0	3.32946	0	0	0	0	5.11444	0	3.03727	3.72111	0	0	0	0	0	0	0	3.29571	0	0	3.26342	0	0
		113	609.88	0	0	0	0	0	0	0	0	0	0	0	0	0	0	0	0	3.30708	0	0	0	0	4.96907	0	3.43544	3.38228	0	0	0	0	0	0	0	0	0	0	0	0	0
		114	613.74	0	3.17213	0	0	0	0	0	0	0	0	0	0	0	0	3.41512	0	0	0	0	0	0	3.97028	0	3.45423	3.6898	0	0	0	0	0	0	0	3.07409	0	0	3.29648	0	0
		115	617.6	0	3.90865	0	0	0	0	0	0	0	0	0	0	0	0	0	0	0	0	0	0	0	4.31349	3.48281	3.82198	4.2361	0	0	0	0	0	0	0	3.64345	0	0	4.03789	0	0
		116	621.46	0	0	0	0	0	0	0	0	0	0	0	0	3.06191	0	3.31457	0	3.65645	0	0	0	0	4.27326	0	3.37965	3.69903	0	0	0	0	0	0	0	0	0	0	3.06006	0	0
		117	625.32	0	3.37142	3.22116	0	0	0	0	0	0	0	0	0	0	0	0	0	0	0	0	0	0	4.59525	2.98336	3.43241	3.92754	0	0	0	0	0	0	0	0	0	0	3.08964	0	0
		118	629.18	0	3.89684	0	0	0	3.6701	0	0	0	4.19383	0	0	0	0	0	0	0	0	0	0	0	5.07074	0	3.549	3.83145	0	0	0	0	0	0	0	0	0	0	3.20934	0	0
		119	633.04	0	3.45262	0	0	0	0	0	0	0	0	0	0	0	0	0	0	0	0	0	3.01839	0	4.43502	0	3.48414	3.33523	0	0	0	0	0	0	0	3.2486	0	0	3.32739	0	0
		120	636.9	0	3.37978	0	0	0	0	0	0	0	2.82538	0	0	0	0	3.3811	0	0	0	0	0	0	4.1632	0	0	3.48776	0	0	0	0	0	0	0	0	0	0	3.36635	0	0
		121	640.76	0	3.27184	0	0	0	0	0	0	0	0	0	0	0	0	0	3.84248	0	0	0	0	0	4.05871	0	3.64402	3.75148	0	3.06186	0	0	0	0	0	0	0	0	3.47845	0	0
		122	644.62	0	3.47236	0	0	0	0	0	0	0	0	0	0	0	0	0	0	0	0	0	0	0	3.85942	3.3077	3.1541	3.92021	0	0	0	0	0	0	0	0	0	0	3.79527	0	3.308
		123	648.48	0	3.29694	0	0	0	0	0	0	0	0	0	0	0	0	0	0	0	0	0	0	0	4.98844	0	3.89263	3.97886	0	0	0	0	0	0	0	0	0	0	3.49899	0	0
		124	652.34	0	3.31682	0	0	0	0	0	0	0	0	0	0	0	0	0	0	0	0	0	0	0	5.04164	0	3.57844	4.62059	0	0	0	0	0	0	0	0	0	0	3.59535	0	0
		125	656.2	0	3.40925	0	0	2.88034	0	0	0	0	0	0	0	0	0	2.92422	0	0	0	0	0	0	4.69039	3.32495	3.14181	4.15129	0	0	0	0	0	0	0	0	0	0	3.74116	0	0
		126	660.06	0	3.39048	0	0	0	0	0	0	0	0	0	0	0	0	0	0	0	0	0	0	0	4.34564	0	3.4825	4.38326	0	0	0	0	0	0	0	0	0	0	3.63131	0	0
		127	663.92	0	0	0	0	0	0	0	0	0	0	0	0	0	0	0	0	0	0	0	0	0	4.24099	0	3.16449	3.87864	0	0	0	0	0	0	0	0	0	0	3.72475	0	0
		128	667.78	0	3.4771	3.29217	0	0	0	0	0	0	0	0	0	0	0	0	0	0	0	0	0	0	4.54454	3.46627	0	3.08204	0	0	0	0	0	0	0	0	0	0	3.52938	0	0
		129	671.64	0	3.30036	3.12379	0	0	3.32981	0	0	0	0	0	0	0	0	0	0	0	0	0	0	0	4.87097	3.58385	3.12561	3.67126	0	3.20233	0	0	0	0	0	0	0	0	3.83688	0	0
		130	675.5	0	3.01506	0	0	0	3.48147	0	0	0	0	0	0	0	0	0	0	0	0	0	0	0	4.32955	3.3274	3.23183	3.85371	0	0	0	0	0	0	0	0	0	0	3.42606	0	3.20371
		131	679.36	0	0	3.44437	0	0	0	0	0	3.62771	0	0	0	0	0	0	0	0	0	0	0	0	4.57189	0	3.23188	3.54558	0	0	2.9173	0	0	0	0	0	0	0	0	0	0
		132	683.22	0	0	0	0	0	0	0	0	0	0	0	0	0	0	0	0	0	0	0	0	0	4.05721	0	0	4.24391	0	0	0	0	0	0	0	0	0	0	3.56188	0	3.40971
		133	687.08	0	0	0	0	0	3.40671	0	0	0	0	0	0	0	0	0	0	0	0	0	0	0	3.92309	3.29524	0	3.45167	0	0	0	0	0	0	0	0	0	0	0	0	2.97132
		134	690.94	0	3.27149	0	0	0	3.30587	0	0	0	0	0	0	0	0	0	0	0	0	0	0	0	3.96049	3.84765	0	3.62635	0	0	0	0	0	0	0	0	0	0	0	0	0
		135	694.8	0	3.06858	0	3.18928	0	4.0226	0	0	0	0	0	3.23927	0	0	0	0	0	0	0	0	0	3.78991	0	3.57723	3.75207	0	0	0	0	0	0	0	0	0	0	0	0	3.64836
		136	698.66	0	3.49056	0	0	0	3.26668	0	0	0	0	0	0	0	0	0	0	0	0	0	0	0	3.53031	3.52837	2.87777	4.16853	0	0	0	0	0	0	0	0	0	0	3.37446	0	0
		137	702.52	0	2.94287	0	3.38396	0	0	0	0	0	0	0	0	0	0	0	0	0	0	0	0	0	3.92432	4.00617	0	3.81184	0	0	0	0	0	0	0	0	0	0	3.25168	0	3.16429
		138	706.38	0	3.2477	0	0	0	3.68842	0	0	0	0	0	0	0	0	0	0	0	0	0	0	0	3.10179	3.44364	0	3.93446	0	0	0	0	0	0	0	0	0	0	3.55017	0	3.10236
		139	710.24	0	0	3.18574	0	0	3.63251	0	0	0	0	0	0	0	0	0	0	0	0	0	0	0	4.29969	3.26647	0	3.88568	0	0	0	0	0	0	0	0	0	0	3.29425	0	3.51737
		140	714.1	0	0	0	0	0	0	0	0	0	0	0	0	0	0	0	0	0	0	0	0	0	3.90645	0	0	3.56757	0	0	0	0	0	0	0	0	0	0	3.4442	0	0
		141	717.96	0	3.61676	0	0	0	0	0	0	0	0	0	0	0	0	0	0	0	0	0	0	0	4.87091	4.40367	0	3.84137	0	0	0	0	0	0	0	0	0	0	3.53623	0	2.72495
		142	721.82	0	3.26705	0	0	0	3.38023	0	0	0	0	0	0	0	0	0	0	0	0	0	0	0	4.53179	3.60649	0	4.05558	0	0	0	0	0	0	0	0	0	0	3.48766	0	3.31477
		143	725.68	0	3.09071	0	3.31779	0	3.42385	0	0	0	0	0	0	0	0	0	0	0	0	0	0	0	4.1916	3.04283	0	3.34093	3.01959	0	0	0	0	0	0	0	0	0	0	0	0
		144	729.54	0	3.3565	0	0	0	3.08241	0	0	0	0	0	0	0	0	0	0	0	0	0	0	0	4.11246	3.44694	0	0	0	0	0	0	0	0	0	3.37496	0	0	3.08388	0	0
		145	733.4	0	3.52364	0	0	0	3.4387	0	0	0	0	0	0	0	0	0	0	0	3.39621	0	0	0	3.80085	3.19528	0	3.9367	0	0	0	0	0	0	0	0	0	0	3.73029	0	0
		146	737.26	0	3.57176	3.27814	0	0	3.43542	0	0	0	0	0	0	0	0	0	0	0	0	0	0	0	3.88718	3.23892	0	3.8251	0	0	0	0	0	0	0	0	0	0	3.74317	0	0
		147	741.12	0	3.28629	0	0	0	3.32939	0	0	0	0	0	0	0	0	0	0	0	0	0	0	0	4.51328	3.83275	0	3.4901	0	0	0	0	0	0	0	0	0	0	3.4487	0	3.48276
		148	744.98	0	3.65345	0	0	0	3.33367	0	0	0	0	0	0	0	0	0	0	0	0	0	0	0	4.1384	4.04072	0	0	0	0	0	0	0	0	0	0	0	0	3.62697	0	0
		149	748.84	0	3.74663	3.43845	0	0	3.53326	0	0	0	0	0	0	0	0	0	0	0	0	0	0	0	3.60177	3.40085	0	3.68017	0	0	0	0	0	0	0	0	0	0	4.42625	0	0
		150	752.7	0	3.49336	0	0	3.89986	0	0	0	0	0	0	0	0	0	0	0	0	0	0	0	0	4.34256	3.94061	0	3.34672	0	0	0	0	0	0	0	0	0	0	3.76713	0	0
		151	756.56	0	3.51921	0	0	0	0	0	0	0	0	0	0	0	0	0	0	0	0	0	0	0	3.70642	3.61339	0	4.01108	0	0	0	0	0	0	0	0	0	0	3.80531	0	0
		152	760.42	0	3.84448	3.29414	0	0	3.6485	0	0	0	3.08799	0	0	0	0	0	0	0	0	0	0	0	3.98438	3.56314	0	3.34678	0	0	0	0	0	0	3.73544	0	0	0	3.54216	0	0
		153	764.28	0	4.84793	3.65959	0	0	3.35321	0	0	0	0	0	0	0	0	0	0	0	0	0	0	0	4.00886	3.48401	0	3.6277	0	0	0	0	0	0	0	0	0	0	3.80791	0	3.05648
		154	768.14	0	4.19131	0	0	0	3.59273	0	0	0	0	0	0	3.00336	0	0	0	0	0	0	0	0	3.70985	3.40694	0	3.42052	0	0	0	0	0	0	0	3.39307	0	0	3.68978	0	0
		155	772	0	3.68213	0	0	0	3.19348	0	0	0	0	0	0	0	0	0	0	0	0	0	0	0	4.15646	3.42028	0	3.47759	0	0	0	0	0	0	0	0	0	0	3.17457	0	0
		156	775.86	0	4.32711	3.09259	3.24617	0	0	0	0	0	0	0	0	0	0	0	0	0	0	0	0	0	3.59142	3.3313	3.27792	0	0	0	0	0	0	0	0	0	0	0	3.50465	0	0
		157	779.72	0	4.07074	0	0	0	3.72565	0	0	0	0	0	0	0	0	0	0	0	0	0	0	0	3.76431	3.4015	0	3.63894	0	0	0	0	0	0	0	0	0	0	4.04025	0	0
		158	783.58	0	4.2229	0	0	0	0	0	0	0	0	0	0	0	0	0	0	0	0	0	0	0	3.52599	0	0	0	0	0	0	0	0	0	0	3.37892	0	0	0	0	3.0287
		159	787.44	0	3.79267	3.47826	0	0	0	0	0	0	0	0	0	0	0	0	0	3.42704	0	0	0	0	4.20219	3.57577	0	3.43264	0	0	0	0	0	0	0	0	0	0	3.46869	0	0
		160	791.3	0	3.81223	3.42387	0	0	0	0	0	0	0	0	0	0	0	0	0	0	0	0	0	0	3.87398	3.19753	0	3.5586	0	0	0	0	0	0	0	0	0	0	3.54864	0	3.25192
		161	795.16	0	3.79162	3.59128	0	0	3.25262	0	0	0	0	0	0	0	0	0	0	0	0	0	0	0	3.72387	3.87785	0	0	0	0	0	0	0	0	0	0	0	0	0	0	0
		162	799.02	0	4.73084	3.83029	0	0	3.16879	0	0	0	0	0	0	0	0	0	0	0	0	0	0	0	3.96695	3.77303	0	3.56798	0	0	0	0	0	0	0	0	0	0	0	0	2.90478
		163	802.88	0	4.28312	3.60095	0	0	3.42378	0	0	0	0	0	0	0	0	0	0	3.21313	0	0	0	0	3.80814	3.03543	0	3.923	0	0	0	0	0	0	0	0	0	0	0	0	0
		164	806.74	0	4.19931	3.09381	0	0	0	0	0	0	0	0	0	0	0	2.85456	0	0	0	0	0	0	4.01677	0	0	3.40694	0	0	0	0	0	0	0	0	0	0	0	0	0
		165	810.6	0	3.84836	2.9723	0	0	0	0	0	0	0	0	0	0	0	0	0	0	0	0	0	3.52049	3.83374	3.66594	3.04197	3.39011	0	0	0	0	0	0	0	0	0	0	0	0	3.06711
		166	814.46	0	4.084	3.58608	0	0	3.40271	0	0	0	0	0	0	0	0	0	0	0	0	0	0	0	4.04102	0	0	3.56403	0	2.7744	0	0	0	0	0	0	0	0	3.52076	0	3.26174
		167	818.32	0	3.97986	3.50893	0	0	0	0	0	0	0	0	0	0	0	0	0	0	0	0	0	0	4.33849	3.72755	0	3.46783	0	0	0	0	0	0	0	3.14202	0	0	0	0	0
		168	822.18	0	3.93112	3.19769	0	0	3.80749	0	0	0	0	0	0	0	0	0	0	3.26937	2.95514	0	0	0	3.98282	4.06586	0	3.62976	0	0	3.18992	0	0	0	0	0	0	0	3.09752	0	3.18488
		169	826.04	0	4.25403	3.3704	0	0	3.77344	0	0	0	0	0	0	2.79906	0	2.97982	0	0	0	0	0	0	3.91989	3.63894	0	3.65936	0	0	0	0	0	3.84758	0	3.70362	0	0	3.37485	0	0
		170	829.9	0	4.11518	3.28504	0	3.43453	3.25843	0	0	0	0	0	3.44354	0	0	0	0	0	0	0	0	0	3.80254	3.32425	0	3.89658	0	0	0	0	0	0	0	3.38372	0	0	0	0	0
		171	833.76	0	3.6991	3.63734	0	0	3.82911	0	0	0	0	0	0	0	0	0	0	3.35883	0	0	0	0	4.58128	0	0	3.68958	0	0	0	0	0	0	0	0	0	0	3.55178	0	0
		172	837.62	0	4.15619	3.33922	0	2.88325	3.95464	0	0	0	0	0	0	0	0	0	0	3.29064	0	2.93727	0	0	3.94226	3.44511	0	3.66943	0	0	0	0	0	0	0	3.51645	0	0	0	0	0
		173	841.48	0	3.90808	3.53308	0	0	3.42908	0	0	0	0	0	0	0	0	0	0	3.00767	0	0	0	0	4.13464	3.70339	0	3.63931	0	0	0	0	0	0	0	3.02938	0	0	0	0	0
		174	845.34	0	3.21066	3.60604	0	3.04477	3.62225	0	0	0	2.88276	0	0	0	0	0	0	0	0	0	0	0	3.98719	3.85303	2.31814	4.39169	0	0	0	0	0	0	0	3.2305	0	0	0	0	0
		175	849.2	0	4.15046	3.08367	0	0	3.99595	0	0	0	0	0	0	0	0	0	0	0	0	0	0	0	4.2322	3.51998	0	3.85397	0	0	0	0	0	0	0	2.94167	0	0	0	0	0
		176	853.06	0	4.41796	3.51637	0	0	3.53766	0	0	0	0	0	0	0	0	0	0	3.40977	0	0	0	0	4.37661	3.64893	0	3.68069	0	0	0	0	0	0	0	0	0	0	3.51869	0	0
		177	856.92	0	3.88894	3.67949	0	3.46422	3.44428	0	0	3.17965	0	0	0	0	0	0	3.0464	0	0	0	0	0	4.90084	3.30049	0	3.88953	0	0	0	0	0	0	0	3.33622	0	0	0	0	0
		178	860.78	0	4.23881	3.56745	0	3.73715	4.05784	0	0	3.20493	0	0	0	0	0	0	0	3.47914	0	0	0	0	4.68821	3.32782	0	3.93659	0	0	0	0	0	0	0	3.16304	0	0	0	0	0
		179	864.64	0	4.43397	3.98058	0	3.47645	4.33593	0	0	0	0	0	0	0	0	0	0	3.44044	3.72957	0	0	0	4.53759	3.36999	0	3.71295	0	0	0	0	0	0	0	3.07258	0	0	3.67274	0	0
		180	868.5	0	4.00144	3.59274	0	3.14039	3.80705	0	0	0	0	0	0	0	0	0	0	3.20556	0	0	0	3.71145	3.79601	3.80926	0	4.01915	0	0	0	0	0	0	0	3.37337	0	0	0	0	0
		181	872.36	0	3.94987	0	0	3.16109	4.3322	3.18023	0	3.53739	0	0	0	0	0	0	0	3.47911	0	0	0	0	4.82603	3.35848	0	2.97422	0	0	0	0	0	0	0	3.8711	0	0	0	3.27204	0
		182	876.22	0	4.00092	3.80692	0	3.84729	3.80957	0	0	3.44822	0	0	0	3.0939	0	0	0	3.3733	0	0	0	0	4.3733	3.03871	0	3.63915	0	2.43603	0	0	0	0	0	3.62852	0	0	3.08285	0	0
		183	880.08	0	4.1222	4.10571	0	3.36811	3.84072	0	0	0	0	0	0	3.02879	0	0	0	3.48727	0	0	0	0	4.41211	3.55641	0	2.94015	0	0	0	0	0	0	0	3.73381	0	0	3.44995	3.33369	0
		184	883.94	0	3.90267	0	0	3.23988	3.85251	0	0	3.57982	0	0	0	0	0	0	0	3.52139	0	0	3.32394	0	4.46958	3.91099	0	3.54092	0	0	0	0	0	0	0	3.90041	0	0	3.31717	0	0
		185	887.8	0	3.96102	3.92123	0	3.479	3.7331	0	0	3.29651	3.11556	0	0	0	0	0	0	3.58697	0	0	0	0	4.7373	3.71857	0	2.89926	0	0	0	0	0	0	0	3.74249	0	0	0	3.85331	0
		186	891.66	0	4.37366	3.82312	0	3.32565	4.14806	0	0	0	0	0	0	0	0	0	0	3.18326	0	0	0	0	4.81101	3.24166	0	2.91032	0	0	0	0	0	0	0	3.73539	0	0	3.60761	0	0
		187	895.52	0	4.35055	3.4371	0	0	3.93869	0	0	0	0	0	0	0	0	0	0	3.46945	0	0	0	0	4.15488	3.61271	0	0	0	0	0	0	0	0	0	3.66094	0	0	3.22542	3.762	0
		188	899.38	0	4.42612	3.29156	2.65094	3.43835	3.45982	0	0	2.9211	0	0	0	0	0	0	0	3.50972	0	0	0	0	4.65298	3.81741	0	3.52859	0	0	0	0	3.39679	0	0	4.29875	0	0	0	3.67853	0
		189	903.24	0	4.30686	3.67272	0	3.35754	3.93841	0	0	3.50206	0	0	0	0	0	0	0	3.28692	0	0	0	0	4.49971	3.74827	0	3.32703	3.45993	0	0	0	0	0	0	4.00599	0	0	0	0	3.41953
		190	907.1	0	3.81996	3.94425	0	3.59129	3.69553	0	0	3.32899	0	0	0	0	0	0	0	3.67681	0	0	0	0	5.00107	3.76649	0	0	0	0	0	0	0	0	0	4.07285	0	0	0	0	0
		191	910.96	0	4.10504	3.06933	0	3.43483	3.52798	0	0	3.58474	0	0	0	0	3.16584	0	0	3.00939	0	0	0	0	4.44288	4.10115	0	3.49711	0	0	0	0	3.46899	0	3.35857	3.79304	0	0	0	3.61859	0
		192	914.82	0	4.38181	3.9482	0	3.53222	3.80779	0	0	3.62734	3.36314	0	0	0	0	0	0	0	0	0	0	0	4.85227	0	0	3.53312	0	0	0	0	0	0	0	3.80064	0	0	0	0	0
		193	918.68	0	0	3.90365	0	3.29766	3.92604	0	0	3.57815	0	0	0	0	0	0	0	3.49017	0	0	0	3.10174	4.17849	3.27946	0	0	0	0	0	0	0	0	0	4.1563	0	0	0	3.39384	0
		194	922.54	0	3.75658	3.52772	0	3.73787	3.6318	0	0	0	0	0	0	0	0	0	0	3.17615	0	0	0	0	4.18033	0	0	0	0	0	0	0	3.52639	0	0	3.88336	0	0	3.30632	0	0
		195	926.4	0	4.92921	3.69803	0	3.59179	3.65094	0	0	3.52347	0	0	0	0	0	0	0	0	0	0	0	0	4.75159	0	0	0	0	0	0	0	0	0	0	4.01301	0	0	3.15948	3.91917	0
		196	930.26	0	3.80459	4.1428	0	3.37136	3.74821	0	0	3.66217	0	0	0	0	0	0	0	0	0	0	0	0	4.63593	3.5061	0	3.57432	0	0	0	0	3.89183	0	0	3.55758	0	0	3.52905	3.20317	0
		197	934.12	0	3.78258	3.95399	0	3.60896	3.98041	0	0	3.68029	0	0	0	0	0	4.12261	0	0	0	0	0	0	4.53398	3.37932	0	3.40439	0	0	0	3.73356	3.44385	0	0	4.2345	0	0	0	3.15344	0
		198	937.98	0	3.92391	3.59221	0	3.67994	3.67075	0	0	3.28386	0	0	0	0	0	0	0	2.9343	0	0	0	0	4.46668	3.08394	0	3.41377	3.00308	0	0	0	3.8471	0	0	4.29889	0	0	0	0	0
		199	941.84	0	3.60822	4.03811	0	3.84794	3.83558	0	0	3.19485	3.04458	0	0	0	0	0	0	0	0	0	0	0	4.53144	3.71866	0	3.07055	0	0	0	0	0	0	0	4.4084	0	0	0	0	0
		200	945.7	0	3.9497	3.9295	0	3.35464	4.26963	0	0	0	3.22714	0	0	0	0	0	0	3.60232	0	0	0	0	3.98224	0	0	3.62715	0	0	0	0	0	0	0	4.72551	0	0	0	0	0
		201	949.56	0	4.13345	3.58055	0	3.47782	3.80148	0	0	3.58164	0	0	0	0	0	0	0	0	0	0	0	0	3.86568	0	3.48096	0	0	0	0	0	3.68697	0	0	3.68146	0	0	0	3.29182	2.81717
		202	953.42	0	4.11951	4.3906	0	3.53124	4.25377	0	0	3.39523	0	0	0	0	3.25323	0	0	0	0	0	0	0	4.16661	0	0	3.57905	0	0	0	0	3.57525	0	0	4.54253	0	0	3.24946	0	0
		203	957.28	0	3.51989	3.95866	0	3.34383	3.92709	0	0	3.1968	3.21604	0	0	0	3.13586	0	4.15741	0	0	0	0	0	3.943	0	0	3.69433	0	0	0	0	3.64324	0	0	3.80462	0	0	0	0	0
		204	961.14	0	0	4.1366	0	3.77211	4.70594	0	0	3.48995	3.18116	0	0	0	0	0	0	0	3.02702	0	0	0	3.95973	0	0	0	0	0	3.02924	0	3.92935	0	0	3.90163	2.79915	0	3.52023	0	0
		205	965	0	3.2918	4.66338	0	3.64869	4.19418	0	3.68949	0	3.39367	0	0	0	0	0	0	0	0	0	0	0	3.79465	3.75503	0	3.78372	0	0	0	0	3.71928	0	0	3.79091	0	0	0	3.47199	0
		206	968.86	0	3.3456	4.19839	0	3.51352	3.92628	0	0	3.06621	0	0	0	0	3.11091	0	0	0	0	0	0	3.46208	3.96679	0	0	3.43857	0	0	0	3.33231	3.63515	0	0	3.56719	0	0	3.16219	0	0
		207	972.72	0	3.52578	4.38241	0	4.0153	3.90224	0	0	0	3.37849	0	0	0	0	0	0	0	0	0	0	0	4.22398	0	0	0	0	0	0	0	3.56808	0	0	3.89284	0	0	3.43921	0	0
		208	976.58	0	3.80882	3.68595	0	3.69483	3.81041	0	2.77728	3.07136	3.23143	0	0	0	0	0	0	2.85395	0	0	0	0	3.60135	0	0	3.54942	0	0	0	3.13125	3.56026	0	0	4.18261	0	0	3.0324	0	0
		209	980.44	0	3.35916	4.26985	0	4.29883	4.47923	0	0	3.23262	3.33947	0	0	0	0	0	0	0	0	0	0	0	3.4929	0	0	3.98083	0	0	0	0	3.6896	0	0	3.84579	0	0	0	0	0
		210	984.3	0	3.74393	4.21656	0	3.7412	4.10979	0	0	0	0	0	0	0	0	0	0	0	0	0	0	0	3.86418	0	0	3.54226	0	0	0	0	3.38675	0	0	4.43545	0	0	3.16657	0	0
		211	988.16	0	0	4.27429	0	3.73882	4.07215	0	0	3.55409	0	0	0	0	0	0	0	0	0	0	0	0	3.94913	0	0	3.43722	0	0	0	0	0	0	0	4.66127	0	0	3.31703	0	0
		212	992.02	0	3.71214	4.29873	0	3.51639	4.21535	0	0	0	0	0	0	0	0	0	0	0	0	0	0	0	3.93356	0	0	0	0	0	0	0	0	0	0	3.81892	0	0	3.27657	0	3.73886
		213	995.88	0	3.65849	3.6973	0	3.43182	3.76207	0	0	3.16859	0	0	0	0	0	0	0	3.38406	0	0	0	0	4.34741	0	0	3.37467	3.11935	0	0	0	0	0	0	4.14655	0	0	0	0	0
		214	999.74	0	3.25597	3.89719	0	3.68942	4.79167	0	0	0	0	0	0	0	0	0	0	0	0	0	0	0	3.64493	0	0	0	0	0	0	0	3.68065	0	0	3.91287	0	0	0	3.67093	0
		215	1003.6	0	3.13342	3.24739	0	3.50719	4.10812	0	0	0	3.89013	0	0	0	0	0	0	0	0	0	0	0	3.89329	2.5489	0	3.77471	0	0	0	3.13714	3.22889	0	0	4.12957	0	0	0	0	0
		216	1007.46	0	3.65637	4.02827	0	3.15532	4.44457	0	0	0	0	0	0	0	0	0	0	0	0	0	0	0	3.84876	0	0	3.24417	0	0	0	3.35705	0	0	0	4.01193	0	0	0	0	0
		217	1011.32	0	3.56029	3.50124	0	3.15729	3.88617	0	0	0	3.47307	0	0	0	0	0	0	0	0	0	0	0	4.91022	0	0	3.1171	3.27042	0	0	3.39454	0	0	0	3.79681	0	0	3.38257	0	0
		218	1015.18	0	3.15388	3.45524	0	3.51297	4.21927	0	0	0	3.71704	0	3.37603	0	0	0	0	0	0	0	0	0	4.04348	0	0	3.67082	3.30924	0	0	3.37056	0	0	0	3.71628	0	0	3.46447	0	3.00102
		219	1019.04	0	3.57294	3.77373	0	3.57631	3.48577	0	0	0	0	0	0	0	0	0	0	0	0	0	0	0	4.39604	0	0	0	3.74803	0	0	3.57698	3.50693	0	0	3.90265	0	0	3.33732	0	3.53884
		220	1022.9	0	3.55969	3.53756	0	3.55571	4.09942	0	0	0	3.70247	0	0	0	0	0	0	0	0	0	0	0	3.6837	0	0	0	3.55813	0	3.0546	3.54611	0	0	0	4.64472	3.33703	0	0	4.30552	3.62569
		221	1026.76	0	3.81241	3.30784	0	3.51677	3.4521	0	0	0	3.75643	0	0	0	0	0	0	0	0	0	0	0	3.97912	0	0	0	3.82899	0	0	0	0	0	0	4.10959	0	0	0	0	3.84443
		222	1030.62	0	3.79295	3.76633	0	3.18612	3.63397	0	0	0	3.66218	0	0	0	0	0	0	0	0	0	0	0	3.5993	0	0	3.78425	3.80611	0	0	3.36233	3.27663	0	0	3.54696	0	0	3.21137	0	3.87366
		223	1034.48	0	0	0	0	3.3401	4.28629	0	0	0	3.90798	0	0	0	0	0	0	0	0	0	0	0	3.81729	3.81037	0	0	3.80433	0	0	3.30965	0	0	0	3.65978	0	0	0	3.63802	3.91238
		224	1038.34	0	0	3.67877	3.86898	0	3.72319	0	0	0	3.62553	0	3.08452	0	0	0	0	0	0	0	0	0	3.92881	0	0	3.54648	3.88923	0	0	3.23538	0	0	0	4.30137	0	0	0	0	3.8845
		225	1042.2	0	0	3.55281	0	3.30499	3.94467	0	0	0	3.54602	0	0	0	0	0	0	0	0	0	0	0	3.50663	0	0	3.55572	3.96921	0	3.05852	3.26396	0	0	0	4.37615	0	0	0	0	3.38899
		226	1046.06	0	3.38671	3.88417	0	3.40691	4.11427	0	0	0	3.44904	0	0	0	0	0	0	0	0	0	0	0	3.9046	0	0	0	4.13323	0	0	3.43938	0	0	0	3.56025	0	0	0	0	3.88685
		227	1049.92	0	0	3.2881	0	3.45846	3.78185	0	0	0	3.81426	0	3.47382	0	0	0	0	0	0	0	0	0	3.87951	0	0	0	3.69862	0	3.60098	3.33864	3.28602	0	0	3.8107	0	0	0	0	3.38113
		228	1053.78	0	3.12905	0	0	0	4.24417	0	0	3.6296	3.51272	0	0	0	0	0	0	0	0	0	0	0	4.44323	0	0	3.86119	4.19083	0	3.86822	3.80514	0	0	0	4.12353	0	0	0	3.40974	3.49344
		229	1057.64	0	0	0	0	3.11597	3.9266	0	0	0	0	0	2.87793	0	0	0	0	3.31458	0	0	0	0	3.91387	0	0	0	4.2293	0	3.13722	3.48163	0	0	0	3.76823	0	0	0	3.94803	3.67825
		230	1061.5	0	0	0	0	0	3.99905	0	0	3.06268	3.5168	0	0	0	0	0	0	0	0	0	0	0	4.2159	0	0	3.36752	4.09899	0	0	3.01515	0	0	0	4.00008	0	0	0	4.3216	0
		231	1065.36	0	0	3.43237	0	0	3.45234	0	0	3.198	0	0	0	0	0	0	0	0	0	0	0	0	4.05133	0	0	0	3.84251	0	0	3.26399	0	0	0	3.44159	0	0	0	0	3.63457
		232	1069.22	0	3.26175	0	0	3.16612	3.5818	0	0	3.48687	3.71875	0	3.13966	0	0	0	0	3.62542	0	0	0	0	3.44115	0	0	0	4.35312	0	3.56197	0	0	0	0	3.69312	0	0	0	3.97061	3.66195
		233	1073.08	0	3.39288	0	0	0	3.69424	0	0	3.18682	3.76968	0	3.42143	0	0	0	0	0	2.95077	0	0	0	3.95871	0	0	0	4.1005	0	0	3.64762	0	0	0	3.41004	0	0	0	0	3.59163
		234	1076.94	0	0	3.39737	0	0	0	0	0	0	3.67137	0	3.39404	0	0	0	0	0	0	0	0	0	3.88178	0	0	0	4.68526	0	0	0	2.85551	0	0	3.69538	3.22159	0	0	3.22957	3.78958
		235	1080.8	0	4.09523	0	3.66219	3.44863	0	0	0	3.71872	0	0	0	0	0	0	0	0	0	0	0	0	3.41038	0	3.36436	0	4.36171	0	3.10849	0	0	0	0	3.95934	0	0	0	3.93041	4.10066
		236	1084.66	0	0	3.1946	0	3.49977	3.2641	0	0	3.69122	3.65954	0	3.6538	0	0	0	0	3.66298	0	0	0	0	3.71123	0	3.32535	0	3.63925	0	0	3.28013	3.38162	0	0	3.68578	0	0	0	0	3.81709
		237	1088.52	0	0	0	0	3.15705	0	0	0	3.32675	3.68474	0	3.22305	0	0	0	0	0	0	0	0	0	3.88461	0	0	0	3.80998	0	0	0	0	0	0	0	0	0	0	3.75126	3.84069
		238	1092.38	0	0	3.38601	3.41733	3.23444	3.29685	0	0	3.49028	3.66224	0	0	0	0	0	0	0	0	0	0	0	3.70438	0	3.29782	3.50688	3.97382	0	0	3.34515	0	0	0	0	0	0	0	3.77392	3.98975
		239	1096.24	0	0	0	0	3.2654	3.23508	0	0	3.86885	3.42068	0	3.19553	0	0	0	0	0	0	0	0	0	3.57231	0	3.23164	3.52587	3.92259	0	0	2.85659	0	3.08995	0	3.77896	0	0	0	3.67601	3.77869
		240	1100.1	0	3.5862	0	3.22217	3.37055	0	0	0	3.96135	3.66797	0	3.88116	0	0	0	0	0	0	0	0	0	3.92818	0	3.83557	0	4.83932	0	0	3.46098	0	0	0	3.37287	0	0	0	3.26648	3.21618
		241	1103.96	0	0	0	0	3.42702	0	0	0	3.79163	3.86598	0	2.98283	0	0	0	0	0	0	0	0	0	3.73335	0	3.51691	3.16659	3.79352	0	3.26324	0	0	0	0	3.47804	0	0	0	3.75904	3.81635
		242	1107.82	0	0	3.23064	0	3.81323	0	0	0	3.56486	3.55804	0	3.27658	0	0	0	0	0	0	0	0	0	3.36983	0	4.05298	0	3.60509	0	3.09826	0	0	0	0	3.41399	0	0	0	3.87698	3.69978
		243	1111.68	0	0	0	0	3.31635	3.74982	0	0	3.58344	4.06022	0	2.99581	0	0	0	0	0	0	0	0	0	2.93683	0	0	0	3.90363	0	3.2268	0	0	0	0	3.36699	0	0	0	3.81247	4.30923
		244	1115.54	0	0	0	0	2.99997	3.2473	0	0	3.4225	3.79744	0	2.85131	0	0	0	0	0	0	0	0	0	3.27237	0	3.32168	0	3.93451	0	0	0	0	0	0	0	0	0	0	0	4.41534
		245	1119.4	0	0	0	0	3.09811	0	0	0	3.68722	3.86579	0	3.22677	0	0	0	0	0	0	0	0	0	0	0	3.16314	3.17653	4.14891	0	0	0	0	0	0	0	0	0	0	3.08854	4.00111
		246	1123.26	0	0	0	0	0	0	0	0	3.70099	3.83749	0	0	0	0	0	0	0	0	0	0	0	0	0	3.60832	3.17149	3.79599	0	0	0	0	0	0	3.97856	0	0	0	3.73478	3.61132
		247	1127.12	0	0	0	0	0	3.23444	0	0	3.81342	3.81436	3.09714	0	0	0	0	0	0	0	0	0	0	3.61137	0	3.69709	0	4.08053	0	2.99257	0	0	0	0	3.83888	0	0	0	3.83365	0
		248	1130.98	0	0	0	3.11499	3.25716	0	0	0	3.7759	3.86157	0	0	0	0	0	0	0	3.11262	0	0	0	3.20674	0	3.5369	0	4.12686	0	3.40091	2.66779	0	0	0	3.35472	0	0	0	3.87949	3.71483
		249	1134.84	0	3.59542	0	0	3.69089	0	0	0	3.64765	3.4383	0	0	0	0	0	0	0	2.8132	0	0	0	3.34836	0	3.82392	0	4.40228	0	3.23198	0	0	0	0	3.34318	0	0	0	3.97478	3.57863
		250	1138.7	0	0	3.12242	0	3.37358	0	0	0	3.88501	3.06636	0	2.85328	0	0	0	0	0	0	0	0	0	3.23372	0	3.22343	0	4.16825	0	3.85483	0	0	0	0	3.28826	0	0	0	0	3.875
		251	1142.56	0	0	0	0	3.26707	0	0	0	3.25768	3.67454	0	0	0	0	0	0	0	0	0	0	0	0	0	3.59803	0	3.80776	0	3.37487	0	0	0	0	3.18127	0	0	0	0	3.36304
		252	1146.42	0	0	3.367	0	3.78119	0	0	0	0	4.64219	0	3.16813	0	0	0	0	0	0	0	0	0	3.08581	0	3.26453	0	4.42785	0	0	3.01449	0	0	0	3.25615	0	0	0	3.29981	3.68591
		253	1150.28	0	0	0	0	3.13688	0	0	0	3.55693	3.89815	0	0	0	0	0	0	0	0	0	0	0	0	0	0	0	3.79707	0	0	0	0	0	0	3.1421	0	0	0	2.87629	3.5423
		254	1154.14	0	0	3.81073	0	3.70958	0	0	0	0	4.83882	0	3.26321	0	0	2.66405	0	0	0	0	0	0	3.11724	0	3.42259	0	3.79779	0	3.4573	0	0	0	0	0	0	0	0	0	3.78808
		255	1158	0	0	0	0	3.70234	0	0	0	3.34219	4.30825	0	3.16532	0	0	0	0	3.3886	0	0	0	0	0	0	3.54614	0	4.30556	0	0	0	0	0	0	3.31362	0	0	0	3.40271	4.37914
		256	1161.86	0	0	3.47903	0	3.77761	0	0	0	3.49912	3.94518	0	0	0	3.66796	0	0	0	0	0	0	0	0	0	3.46151	0	3.66872	0	3.56956	0	2.66044	0	0	3.0316	0	0	3.10305	0	4.05744
		257	1165.72	0	3.32953	0	3.52195	3.5673	0	0	0	3.653	4.49951	0	0	0	0	0	0	0	0	0	0	0	3.10174	0	3.72013	0	4.102	0	3.57637	0	0	0	0	0	3.17942	0	0	0	3.73461
		258	1169.58	0	3.45759	0	0	3.94721	0	0	0	3.49581	4.0106	0	3.36843	0	3.22257	0	0	0	0	0	0	0	3.52576	0	3.5735	0	3.98824	0	3.65241	0	0	0	0	0	0	0	0	0	0
		259	1173.44	0	3.44594	3.22883	0	3.44306	0	0	0	3.05642	3.83166	0	0	0	0	0	0	0	0	0	0	0	2.99813	0	3.3059	0	4.02246	0	3.77633	0	0	0	0	0	0	0	0	0	3.43509
		260	1177.3	0	3.57934	3.4267	0	3.72168	0	0	0	3.51717	3.54824	0	3.11132	0	3.19356	0	0	0	0	0	0	0	3.05042	0	3.50371	0	3.97416	0	3.37054	0	3.88786	0	0	0	0	0	0	0	3.67269
		261	1181.16	0	0	4.06594	0	2.88497	0	0	0	3.63102	4.23878	0	0	0	0	0	0	0	0	0	0	3.14232	0	0	3.9049	0	4.1054	3.38352	0	0	0	0	0	0	0	0	0	0	0
		262	1185.02	0	0	3.57883	0	3.4088	0	0	0	0	3.72194	0	0	0	3.61835	2.91887	0	3.22426	0	0	0	0	0	0	4.03847	0	4.31856	0	3.15262	0	0	0	0	0	0	0	0	0	3.7162
		263	1188.88	0	3.68098	3.34666	0	4.01359	0	0	0	3.58602	4.0376	0	3.37531	0	0	0	0	0	0	3.4285	0	0	0	0	0	0	3.83848	3.89276	0	0	0	0	0	0	0	0	0	0	3.2153
		264	1192.74	0	4.13884	0	0	3.61443	0	0	0	3.18557	3.88312	0	3.20775	0	3.48594	0	0	0	0	0	3.04219	0	0	0	3.51684	0	4.13006	3.71595	3.37655	0	0	0	0	0	3.48018	0	0	3.2979	3.93678
		265	1196.6	0	4.03944	3.06961	0	3.10268	0	0	3.3559	0	3.8249	0	0	0	0	0	0	0	0	0	0	0	2.94567	0	3.45802	0	3.64641	3.68611	0	0	0	0	0	0	0	0	0	0	3.63761
		266	1200.46	0	4.05556	3.79172	0	3.29581	0	0	0	3.42669	3.89515	0	0	0	0	0	0	3.07105	0	0	0	0	0	0	3.09704	0	3.80288	0	0	0	3.16133	0	0	0	3.2529	0	0	0	3.80399
		267	1204.32	0	3.79093	0	0	3.17532	0	0	0	0	4.3745	0	3.47099	0	3.2664	0	0	0	0	0	0	0	2.78019	0	3.54495	0	3.59568	0	0	0	0	0	0	0	0	0	0	0	3.53647
		268	1208.18	0	4.1773	3.7711	0	3.57668	0	0	0	0	3.93506	0	3.04217	0	3.07721	3.62535	0	3.17129	0	0	0	0	0	0	3.41052	0	4.41458	0	3.8521	0	3.47201	0	0	0	3.28021	0	0	3.26318	3.67994
		269	1212.04	0	4.40276	0	0	3.40471	0	0	0	0	4.22054	0	3.54097	3.18918	0	0	0	0	0	0	3.52093	0	0	0	3.08273	0	4.42097	0	0	0	0	3.49057	0	0	3.23915	0	0	0	3.72239
		270	1215.9	3.21933	4.02471	3.89351	0	3.46527	0	0	0	0	4.35771	2.6981	3.03185	0	0	0	0	0	0	0	3.17863	0	0	0	3.91442	0	3.84196	0	0	0	0	0	3.07948	2.76448	0	0	0	0	3.95997
		271	1219.76	0	3.98613	3.66706	3.85507	3.16442	0	0	0	0	3.8163	0	3.84162	0	0	0	0	0	0	0	2.80808	0	0	0	3.24326	0	3.63876	2.99216	3.22375	0	3.5397	0	3.50688	0	2.99463	0	0	0	3.91802
		272	1223.62	0	4.50007	3.48839	0	3.23783	0	0	0	0	3.74063	0	3.44842	0	0	0	0	0	0	0	0	0	0	0	3.12584	0	4.11922	0	0	0	3.16571	0	3.38293	0	3.64667	0	0	0	4.10381
		273	1227.48	0	3.83925	3.48584	0	3.42011	0	0	0	0	4.1066	0	3.65657	0	0	0	0	0	0	0	3.7318	0	0	0	3.49517	0	4.03631	0	3.29208	0	3.20487	0	3.61029	0	3.64388	0	0	0	3.66738
		274	1231.34	0	3.9809	0	3.78399	3.4747	0	0	3.3186	3.38308	4.84137	0	3.94765	0	0	0	0	0	0	0	3.41013	0	0	0	3.27946	0	4.2949	0	3.7518	0	3.69959	0	3.2754	0	0	0	3.14069	0	3.78205
		275	1235.2	0	3.44876	3.27576	0	3.35205	0	0	0	0	3.77705	0	3.54173	0	0	0	0	0	0	0	3.62904	0	0	0	3.34195	0	3.88584	0	0	0	0	0	3.41705	0	0	0	2.87214	0	3.28542
		276	1239.06	0	4.01396	3.14529	0	3.52134	0	0	0	0	3.76214	0	3.33291	3.05747	0	0	0	0	0	0	3.74197	0	0	0	3.8175	0	4.07362	0	3.41787	0	0	0	3.57476	3.22021	0	0	3.31262	0	3.9721
		277	1242.92	0	3.38063	0	0	3.18376	0	0	0	0	4.02386	0	3.6597	3.35307	0	0	0	0	0	0	3.37601	0	0	0	3.29773	0	3.55948	0	0	0	0	0	3.37186	3.34734	0	0	3.69687	0	0
		278	1246.78	0	3.55355	3.46772	2.95808	3.59956	0	0	0	0	4.23107	0	3.6699	0	0	0	0	0	0	0	3.40292	0	0	0	0	0	3.38801	0	3.4941	0	0	0	3.78052	3.5077	0	0	0	0	3.77522
		279	1250.64	0	4.18361	0	0	3.68614	0	0	0	0	3.70421	0	3.19006	3.30933	0	0	3.37598	0	0	0	0	0	2.71889	0	0	0	3.45895	0	3.42529	0	0	0	3.47583	0	3.48625	0	3.37581	0	3.77921
		280	1254.5	0	3.8192	0	0	3.62035	0	0	0	0	4.21915	0	0	3.47552	0	0	0	0	2.54742	0	3.19677	0	0	0	0	0	3.86684	0	0	0	0	0	3.7745	3.07144	0	0	3.32991	0	3.76747
		281	1258.36	0	3.81888	3.54377	0	3.3285	0	0	0	0	4.00628	0	3.79879	3.7605	0	0	0	0	0	0	3.73669	0	0	0	0	0	3.41428	0	0	0	0	0	0	3.44112	0	0	3.21536	0	3.40441
		282	1262.22	0	4.04754	3.13916	0	3.7256	0	0	0	0	0	0	3.48879	0	0	0	0	0	0	0	0	0	0	0	0	0	3.87393	0	0	0	0	0	3.58739	0	0	0	0	0	3.76457
		283	1266.08	0	3.9344	3.25063	0	3.85052	0	3.20689	3.42301	0	4.12463	0	3.19568	0	0	0	0	0	0	0	3.45329	0	0	0	0	0	3.13622	0	3.68923	0	3.05179	0	0	3.26905	3.49032	0	0	0	0
		284	1269.94	0	3.52309	3.84688	0	3.72844	3.50719	0	0	0	3.72693	0	3.39069	0	0	0	0	0	0	0	0	0	0	0	0	0	3.43172	0	0	0	0	0	4.18538	3.41951	0	0	4.01482	0	3.35072
		285	1273.8	0	3.96591	0	0	3.49681	3.11826	0	0	0	4.05844	0	3.38878	2.82675	0	0	3.02209	0	0	0	0	0	0	0	0	0	3.4055	0	3.54759	2.65906	0	0	3.72331	3.73522	0	0	3.37086	0	3.65943
		286	1277.66	0	4.0619	0	0	3.71153	3.46747	3.37792	0	0	3.49827	3.1615	3.61698	0	0	0	0	0	0	0	3.55368	0	0	0	0	0	3.3117	0	0	0	3.7484	0	3.52006	0	0	0	3.80405	0	3.45385
		287	1281.52	0	4.21612	3.58481	0	3.48241	0	0	0	0	3.87631	0	3.70618	0	0	0	0	0	0	0	0	0	0	0	0	3.47411	3.67225	0	3.30864	0	0	0	3.49757	3.25269	0	0	3.47575	0	0
		288	1285.38	0	3.86879	0	0	2.94408	0	0	2.84785	0	4.01037	3.18149	3.43423	0	0	0	0	0	0	0	0	0	0	0	0	0	3.47844	0	0	0	0	0	3.82614	0	0	0	3.28236	0	3.1954
		289	1289.24	0	4.00411	3.37103	0	3.64376	3.33376	0	3.4544	0	3.63766	0	3.90913	0	0	0	0	0	0	0	3.20693	0	0	0	0	0	3.5794	0	0	0	0	0	3.60768	3.41323	0	0	3.67101	0	3.61949
		290	1293.1	0	3.64909	0	0	3.17455	0	0	3.42385	3.39566	0	0	3.10188	0	0	0	0	0	0	0	0	0	0	0	0	0	3.7302	0	0	0	0	0	3.61261	3.12447	0	0	3.56486	0	3.25573
		291	1296.96	0	3.97012	3.23735	0	3.6731	0	0	3.23965	0	3.71406	0	3.4169	0	0	0	0	0	0	0	0	0	0	0	0	3.43245	3.99335	0	0	0	0	0	3.42594	3.21061	0	0	3.34467	0	0
		292	1300.82	0	3.78204	0	0	3.27605	3.27291	0	3.3396	0	3.5071	0	3.3583	0	0	0	0	0	0	0	0	0	0	0	0	0	3.7165	0	0	0	0	0	3.51502	3.40127	0	0	3.90756	0	0
		293	1304.68	0	3.53486	0	0	3.43312	3.44571	3.41936	3.42418	0	3.20788	2.99427	0	0	0	0	0	0	0	0	0	0	0	3.33732	0	3.92897	3.79219	0	0	0	0	0	3.3294	3.3311	0	0	3.48805	0	3.52472
		294	1308.54	0	4.15397	0	0	2.85924	3.73282	0	3.60748	0	3.62007	0	3.03823	0	0	0	3.85494	0	0	0	0	0	0	0	0	0	3.2073	0	0	0	0	0	3.40209	0	0	0	3.57457	0	0
		295	1312.4	0	3.47254	0	0	3.12356	3.95013	2.97462	4.02418	3.49284	3.36756	0	0	0	0	0	3.68278	0	0	0	0	0	0	0	0	3.26764	3.8395	0	0	0	0	0	3.5606	3.66617	0	3.74786	3.73915	0	0
		296	1316.26	0	4.05101	0	0	3.87025	3.40808	0	3.52794	0	3.69793	0	3.38875	0	0	0	3.83083	0	0	0	3.36126	0	0	0	0	3.66238	4.18879	0	0	0	0	0	3.59909	0	0	3.00659	3.64094	0	0
		297	1320.12	0	3.52668	3.34056	0	3.23005	0	3.342	3.50402	0	0	0	0	0	0	0	0	0	0	0	0	0	0	0	0	0	3.95952	0	0	0	3.51045	0	3.89262	3.50157	0	3.85171	3.85331	0	0
		298	1323.98	0	0	3.01927	0	3.45895	3.73606	3.08702	3.43321	0	0	0	3.53499	3.41311	0	0	3.29237	3.75355	0	0	0	0	0	0	0	0	3.76679	0	0	0	0	0	0	0	0	0	3.71304	3.49535	0
		299	1327.84	0	0	0	0	3.96216	3.36983	0	3.69646	0	3.27994	0	0	0	0	0	3.3434	0	0	0	0	0	0	0	0	0	4.41902	0	0	0	0	2.72506	0	3.3506	0	3.62161	3.5672	0	0
		300	1331.7	0	0	0	0	3.35794	3.57622	0	3.53955	0	0	0	0	0	3.33468	0	0	0	0	0	3.38229	0	0	0	0	0	3.86937	0	3.5712	0	0	0	0	0	0	3.45119	3.59722	0	0
		301	1335.56	0	3.55975	0	0	2.99447	3.35901	3.23577	0	0	3.12888	0	3.42406	3.51914	0	0	0	0	0	0	3.41716	0	0	0	3.29031	0	3.96789	0	0	0	0	0	3.42936	0	3.8136	3.94091	3.13891	0	0
		302	1339.42	0	0	0	0	3.39731	3.99337	0	3.86367	0	0	0	0	3.45275	0	0	4.06252	0	0	0	0	0	0	0	0	0	4.05869	0	0	0	0	0	0	3.04149	0	0	3.61782	0	0
		303	1343.28	0	3.3924	3.57254	0	0	3.59348	0	3.71298	0	0	0	0	3.54324	0	0	4.00721	0	0	0	0	0	0	0	0	0	3.84796	0	0	0	0	0	0	0	0	0	3.65574	0	0
		304	1347.14	0	3.82563	0	0	0	3.45831	3.06996	3.39112	0	3.38975	0	0	0	0	0	0	0	0	3.24787	0	0	0	0	0	3.6865	3.98908	0	0	0	0	0	3.80288	3.73889	0	0	3.48597	0	0
		305	1351	0	3.43828	3.38289	0	2.87821	4.36483	0	0	0	3.49707	0	0	3.75696	0	0	4.00146	3.38775	0	0	0	0	0	0	0	3.85035	4.04031	0	0	0	0	0	3.09717	3.30729	0	3.42999	3.58791	0	0
		306	1354.86	0	0	0	3.65408	3.74731	3.7975	0	4.0017	0	3.2885	0	2.98353	0	0	0	0	0	0	0	0	0	0	0	0	0	3.93465	0	0	0	0	0	3.5002	0	0	3.02618	3.61063	0	3.65967
		307	1358.72	0	0	0	3.55318	3.32182	4.35316	3.09016	3.63481	0	0	0	0	0	0	0	3.47966	0	0	0	0	0	0	0	0	0	3.95542	0	0	0	0	0	3.54337	0	0	3.58717	3.64146	0	0
		308	1362.58	0	0	0	3.41532	3.05312	3.75453	3.50472	3.57726	0	0	0	0	0	0	0	0	0	0	0	3.49083	0	0	3.72681	0	3.33858	3.59019	0	0	0	0	0	0	0	0	2.8703	3.77853	0	0
		309	1366.44	0	0	0	0	3.37201	3.5495	0	0	0	0	0	0	0	0	0	3.56299	0	0	0	3.52495	0	0	3.29904	0	0	3.80783	0	0	0	0	0	0	0	3.69495	3.4707	3.60896	0	0
		310	1370.3	0	0	0	3.46291	3.15918	4.0932	0	3.29157	0	3.28748	0	0	3.78959	0	0	3.59488	3.05425	0	0	0	0	0	0	0	3.30619	4.74106	0	0	0	0	0	3.75675	0	0	0	3.90453	0	0
		311	1374.16	0	0	0	0	3.0204	3.92111	3.33073	3.69388	0	3.58348	0	0	0	0	0	0	3.47313	0	0	0	0	2.8351	0	0	0	4.00689	0	0	0	0	0	3.1855	0	3.38579	3.58132	4.1303	0	0
		312	1378.02	0	0	0	3.33244	3.42844	4.16526	0	3.33435	0	0	0	3.16742	0	0	0	0	0	0	0	0	0	0	0	0	3.16428	3.84998	0	0	0	0	0	0	0	0	0	4.03525	0	3.69637
		313	1381.88	0	0	0	3.57979	3.3692	3.94037	0	3.47867	0	0	0	0	0	0	0	0	0	0	0	0	0	0	0	0	3.50503	3.9918	0	0	0	0	0	3.52148	0	3.36788	0	4.11748	0	0
		314	1385.74	0	0	0	0	0	3.67085	0	0	0	3.47778	0	0	3.83425	0	0	0	3.46879	0	0	0	0	0	0	0	3.77525	3.67403	0	0	0	0	0	3.06635	0	0	0	3.90452	0	0
		315	1389.6	0	0	0	3.50913	3.12698	3.5136	0	3.45131	3.11191	0	0	0	0	0	0	0	0	0	0	0	0	0	0	0	0	3.48792	0	0	0	0	0	0	0	3.37527	0	4.41422	3.32955	0
		316	1393.46	0	0	0	3.99859	0	4.40644	0	3.66	0	0	0	3.40482	3.16829	0	0	0	0	0	0	3.20793	0	0	3.03222	0	3.90414	3.97685	0	0	0	0	0	0	0	0	0	3.51718	0	0
		317	1397.32	0	0	0	0	3.22781	3.65081	0	0	0	0	0	0	3.80123	0	0	0	3.69746	0	0	3.51281	0	0	0	0	0	4.05634	0	0	0	0	0	3.4756	0	0	0	4.63346	0	0
		318	1401.18	0	0	3.53284	0	0	3.95385	0	3.57507	0	0	0	0	3.78567	0	0	0	3.51987	3.2129	0	3.50016	0	0	0	3.61082	0	4.0756	0	0	0	3.10293	0	0	0	4.38114	0	4.26256	0	0
		319	1405.04	0	0	0	0	0	3.62317	0	3.34352	0	0	0	0	0	0	0	3.82827	0	0	0	0	0	0	0	0	3.31731	3.91687	0	0	0	0	0	0	0	0	0	3.93954	0	0
		320	1408.9	0	0	0	3.43463	3.41982	3.69453	0	0	0	0	0	0	4.3438	0	0	4.03292	0	0	0	3.46849	0	0	0	0	0	4.03209	0	0	0	0	0	2.86713	0	0	0	4.16084	0	0
		321	1412.76	0	0	0	3.58847	0	3.70674	0	0	0	0	0	0	0	0	0	3.94835	0	0	0	0	0	0	3.47843	0	0	3.4995	0	0	0	0	0	3.4785	0	3.67771	0	4.01035	0	0
		322	1416.62	0	0	3.35666	3.39606	0	3.75679	0	0	0	0	0	0	0	0	0	0	0	0	0	0	0	0	0	3.60693	0	4.59004	0	0	0	3.54163	0	0	0	0	0	3.86841	2.7882	0
		323	1420.48	0	0	0	3.7243	0	4.50872	0	0	0	0	0	0	0	0	0	0	0	0	0	0	0	0	0	3.37817	3.48027	3.85861	0	0	0	0	0	0	0	0	0	3.56313	0	0
		324	1424.34	0	0	0	0	0	4.27022	0	0	3.31275	0	0	0	0	0	0	0	3.54427	0	0	3.60462	0	0	0	3.74489	3.95845	3.68115	0	0	0	0	0	0	0	3.81816	0	3.41005	0	0
		325	1428.2	0	0	3.21662	3.90202	0	3.97223	0	0	0	0	0	0	3.44767	0	0	3.94459	0	0	0	0	0	0	0	0	0	3.78521	3.24988	0	0	0	0	0	0	3.88579	0	3.8555	0	0
		326	1432.06	0	0	0	3.56601	0	3.93071	0	3.14353	3.14174	0	0	3.31778	0	0	3.33402	3.82557	0	0	0	3.38722	0	0	0	0	3.57043	3.7865	0	0	0	0	0	0	0	3.71225	0	4.16061	0	0
		327	1435.92	0	0	0	0	0	3.76449	0	0	0	0	0	0	0	0	3.70649	3.50661	3.45682	0	0	0	0	0	0	3.84622	3.61905	3.82483	0	0	0	0	0	0	2.99394	3.5052	0	3.69379	0	0
		328	1439.78	0	0	4.07706	3.90011	0	3.88204	0	0	0	0	0	3.25394	0	0	0	3.81034	0	0	0	0	0	0	0	3.41062	3.13086	3.87438	0	0	0	0	0	0	0	0	0	4.51349	0	0
		329	1443.64	0	0	3.28158	3.76583	0	3.80567	0	0	0	0	0	3.47408	0	0	0	3.64463	3.43045	0	0	0	0	0	0	3.23456	0	3.38957	0	0	0	0	0	0	0	3.43673	0	3.58976	0	0
		330	1447.5	0	0	0	0	0	3.85421	0	0	0	0	0	0	0	0	3.53967	3.34715	3.58289	0	0	3.55528	0	0	0	3.5684	3.06989	3.86177	3.62261	0	0	0	0	0	0	3.37204	0	4.50962	0	0
		331	1451.36	2.87756	0	3.55122	0	0	4.01288	0	0	0	0	0	3.16529	3.62241	0	0	3.85329	3.32662	0	0	0	0	0	0	3.20298	3.15016	4.06122	0	0	0	0	0	0	0	0	0	3.77938	0	0
		332	1455.22	0	0	0	4.24842	0	3.75159	0	0	3.20614	0	0	3.3955	0	0	0	0	0	0	0	3.25617	0	0	0	3.42146	0	4.14117	0	0	0	0	0	0	0	3.99616	0	4.20893	0	0
		333	1459.08	0	3.36089	0	0	0	4.07112	0	0	0	0	0	3.74374	0	0	0	0	0	0	0	3.45317	0	0	0	0	3.13017	3.40986	3.1736	0	0	0	0	0	0	3.53224	0	3.91581	0	0
		334	1462.94	3.00977	0	3.22114	3.37657	0	3.44547	0	0	0	0	0	3.79025	0	0	3.41759	3.10558	3.67353	0	0	3.41291	0	0	0	0	3.65808	3.62828	0	0	0	0	0	3.61343	0	3.98127	0	4.24662	0	0
		335	1466.8	0	0	0	3.73789	0	4.16759	0	0	0	0	0	3.60478	0	0	3.40067	3.70517	2.94308	0	0	0	0	0	0	3.78827	3.44891	4.0432	3.82009	0	3.27042	0	0	0	0	4.00237	0	4.34362	0	0
		336	1470.66	0	0	3.45745	3.47494	0	3.80494	0	2.9893	0	0	0	0	0	0	3.33033	3.75421	3.61382	0	0	3.39793	0	0	0	3.33264	0	3.79777	0	0	0	0	0	0	0	3.78336	0	3.83661	0	0
		337	1474.52	0	0	3.28872	0	0	3.87496	0	0	0	0	0	3.40966	0	0	3.58949	3.56485	2.90382	0	0	0	0	0	0	0	3.27504	3.31491	3.15223	0	0	0	0	3.00998	0	4.00619	0	3.8844	0	3.42429
		338	1478.38	0	0	3.59719	3.7457	0	4.16643	0	0	0	0	0	0	0	0	0	4.27122	0	0	0	3.25736	0	0	0	3.39966	0	3.65425	3.59841	0	0	0	0	0	0	3.77097	0	3.90782	0	3.51112
		339	1482.24	0	0	3.51887	3.74389	0	3.90393	0	0	0	0	0	0	0	0	4.17454	4.28729	3.46677	0	0	0	0	2.62161	0	3.57678	0	3.3253	0	0	3.16997	0	0	0	0	0	0	3.96526	3.53159	0
		340	1486.1	3.0703	3.17533	3.29544	3.41058	0	3.63957	0	0	0	3.22444	0	0	0	0	0	3.78564	0	0	0	0	0	0	0	3.97162	3.40863	3.41199	3.31365	0	2.51518	0	0	0	0	3.51245	0	3.73324	0	0
		341	1489.96	2.99168	0	0	0	0	3.99549	0	0	0	3.51151	0	0	0	0	3.41603	3.70554	3.97938	0	0	3.15263	0	0	0	3.33938	0	3.71171	0	0	0	0	0	3.25799	0	3.68734	0	3.03349	0	3.86611
		342	1493.82	0	0	3.62699	3.72334	0	3.82181	0	0	0	0	0	0	0	0	0	4.54447	3.55862	0	0	0	0	0	0	3.96436	0	3.87392	0	0	3.22144	2.80532	0	0	0	4.13875	0	3.33085	0	0
		343	1497.68	0	0	0	0	0	3.93122	0	0	0	3.68731	0	3.09827	0	0	3.4223	3.92288	3.23071	0	0	3.44271	0	0	0	3.98553	0	3.28294	0	0	3.34925	0	0	0	3.3465	3.79789	0	3.54543	0	2.97466
		344	1501.54	3.36248	3.34833	3.68597	3.58051	0	3.80546	0	0	0	0	0	0	0	0	3.82878	3.96947	0	0	0	0	3.22465	0	0	3.55338	0	3.24558	0	0	3.50656	3.00433	0	3.18437	0	3.58531	0	3.3526	3.43746	3.42733
		345	1505.4	3.1677	0	0	3.8032	0	4.32773	0	0	3.24103	0	0	0	0	0	3.8333	4.07523	0	0	0	0	0	0	0	3.30514	0	3.39623	0	0	3.26729	0	0	3.63577	0	3.6769	0	3.32308	0	3.71606
		346	1509.26	3.87151	0	0	3.85633	0	4.12868	0	0	0	3.73524	0	0	0	0	3.56559	4.49635	0	0	0	0	0	0	0	3.38611	0	3.43265	0	0	3.50541	0	0	3.3886	0	3.8485	0	3.35246	0	0
		347	1513.12	2.85367	0	3.83198	4.01672	0	4.29753	0	0	0	0	0	0	0	0	3.40366	4.35205	3.99457	0	0	3.64786	0	0	0	3.41758	0	3.58835	3.35067	0	3.22946	3.33231	0	3.60712	0	4.19228	0	0	3.737	0
		348	1516.98	3.5687	3.61776	0	3.89718	0	4.20497	0	0	0	3.52926	0	0	0	0	3.79611	4.01956	0	0	0	3.31958	2.83949	3.53407	0	4.30764	0	3.78534	0	0	3.81511	0	0	3.86415	0	4.12279	3.07525	3.39903	3.55927	3.67899
		349	1520.84	3.41112	3.93433	3.79125	3.72213	0	3.56156	0	0	0	0	3.5115	3.09009	0	0	3.48991	4.45523	3.5202	0	0	0	0	0	0	3.7633	0	3.18611	0	0	3.55496	0	0	0	0	3.83193	0	3.56135	0	3.46877
		350	1524.7	3.12198	0	0	3.48649	0	3.33556	0	0	0	3.64976	0	0	0	0	3.66289	3.92935	0	0	0	3.09353	0	0	0	3.79206	0	4.11239	0	0	3.49253	0	0	3.64505	0	3.76411	0	0	0	3.49961
		351	1528.56	0	0	3.43423	3.84392	0	3.74127	0	0	0	3.60135	0	0	0	0	3.60272	4.39599	3.18828	0	0	3.55834	3.191	0	0	3.86111	0	3.55764	3.33586	0	3.33092	0	0	4.12251	0	3.72207	0	3.70817	4.08096	0
		352	1532.42	3.64797	3.87215	0	0	0	3.5515	0	0	0	3.83449	0	0	0	0	0	4.93507	0	0	0	0	0	0	0	3.58072	0	0	0	0	3.19389	0	0	3.5555	3.0572	3.85503	0	0	4.06689	0
		353	1536.28	3.38039	3.62675	0	0	0	3.8913	0	0	0	3.85077	0	0	0	0	0	4.3785	0	0	0	0	0	0	0	3.49938	3.33303	3.17674	0	3.79913	3.44966	0	0	3.20636	3.46688	3.52875	0	0	4.14677	3.31384
		354	1540.14	3.31109	3.57844	0	3.45079	0	3.35261	0	0	0	3.61032	0	0	0	0	3.69826	3.89161	0	0	0	0	0	0	0	3.82851	3.80794	3.68541	3.10042	3.95889	3.1108	2.89915	0	3.89525	0	3.09263	0	0	3.92813	0
		355	1544	3.37143	3.55756	0	0	0	0	0	0	0	3.43985	0	0	0	0	0	4.37865	3.52279	0	0	3.78617	3.84556	0	0	4.12602	4.43478	3.60181	3.49921	0	3.64563	0	0	3.70679	3.33349	3.83716	0	0	0	3.4438
		356	1547.86	3.1212	3.75803	0	3.66572	0	3.22683	0	0	0	3.82692	0	0	0	0	3.65011	3.25863	0	0	0	3.79099	0	3.01511	0	3.70729	4.22606	3.53431	3.51264	0	0	3.18146	0	3.82702	3.64318	3.81684	0	2.74252	4.05523	0
		357	1551.72	3.3157	4.14835	3.68256	3.62876	0	0	0	0	0	4.13957	0	0	0	0	3.64454	4.12686	0	0	0	3.33884	0	0	0	3.74267	3.54157	3.83103	0	3.33911	3.28649	0	0	3.47063	3.62605	0	0	0	3.68756	3.49282
		358	1555.58	3.74216	3.63499	0	3.64301	0	3.59177	3.42818	0	0	4.10135	0	0	0	0	3.82653	3.88372	0	0	0	3.1713	0	3.83408	0	3.78909	3.8448	3.44884	0	3.93673	3.10256	3.51806	0	3.58099	0	0	0	0	3.68426	3.30229
		359	1559.44	3.73214	3.61975	0	3.73812	0	3.49455	0	0	0	4.16572	2.79792	0	0	0	3.68868	4.34126	3.67288	0	0	0	0	3.26874	0	3.90837	4.15116	3.33129	0	0	3.78689	0	0	3.85311	3.6919	3.57342	0	0	4.17957	3.63417
		360	1563.3	0	4.289	0	0	0	3.51251	0	0	0	3.64786	0	0	0	0	3.65239	3.79815	0	0	3.81647	3.72373	0	0	0	3.74588	3.28094	3.2903	0	0	3.95466	0	0	4.35028	3.34529	4.30398	0	0	4.60434	4.19501
		361	1567.16	3.53451	3.82781	0	3.38261	0	0	0	0	0	4.04951	0	0	0	0	3.73592	4.26003	3.64367	0	0	4.16269	0	3.47249	0	4.25516	3.77537	0	3.72746	0	3.17815	3.22811	0	4.20852	3.06049	4.02473	0	3.18697	4.51814	3.82397
		362	1571.02	3.26016	3.56412	0	3.69946	0	0	0	0	0	4.19309	0	2.98164	0	0	3.4205	3.74962	0	0	0	3.594	0	0	0	3.87449	3.42408	3.21804	0	3.52167	3.36803	3.23589	0	3.9025	3.57567	0	0	0	4.29398	3.84325
		363	1574.88	3.3169	3.97475	3.78595	0	0	0	0	0	0	3.77514	0	0	0	0	3.49046	4.5677	0	0	3.40904	3.81338	0	3.14992	0	3.7344	4.02479	3.35295	0	3.4284	3.14527	3.04626	0	3.44491	0	3.66395	0	0	3.50679	4.00656
		364	1578.74	0	3.72075	3.61112	0	0	0	0	0	0	3.50061	0	0	0	0	4.0915	3.89017	0	0	0	3.76401	0	3.7422	0	3.50707	0	3.75806	0	0	3.27169	0	0	3.54865	3.71614	0	0	0	3.49037	4.1131
		365	1582.6	3.49972	4.04393	3.03009	0	3.07607	3.3405	0	0	0	3.49847	0	0	0	0	3.79118	3.51973	0	0	0	3.83232	0	3.43902	0	4.38026	3.73237	3.34646	0	0	2.93874	0	0	3.7215	3.89439	0	0	0	3.33616	3.7447
		366	1586.46	3.08016	4.15957	0	0	3.24187	0	0	0	0	3.90266	0	0	0	0	4.59672	4.04137	0	0	0	3.96944	0	3.31983	0	3.99022	3.97253	2.46738	0	0	3.48595	0	0	3.78302	0	3.67161	0	0	3.53178	3.79674
		367	1590.32	3.59312	3.7752	3.65754	3.71544	0	0	0	0	0	4.15804	0	0	0	0	4.15984	0	0	0	0	3.9369	0	3.57051	0	4.33025	3.74106	3.72451	0	0	3.65053	0	0	4.0287	3.44962	0	0	0	3.7604	3.20548
		368	1594.18	3.30041	3.48307	2.79501	0	0	0	0	0	0	3.92899	0	0	0	0	3.99286	3.72854	3.28095	0	3.25933	3.84999	0	3.54912	0	0	0	3.72681	0	0	3.43603	0	0	4.17464	3.43089	4.18919	0	3.25519	3.53412	3.86184
		369	1598.04	3.43902	4.07653	3.62373	3.55588	0	0	0	0	0	3.88307	0	0	0	0	4.08384	4.49029	0	0	0	3.92089	0	3.69406	0	3.85877	3.59919	3.57186	0	0	2.6723	0	0	3.89006	3.75212	3.64191	0	0	3.58844	3.71717
		370	1601.9	0	4.38693	0	0	0	0	3.52189	0	0	3.94928	0	0	0	0	4.14747	3.89906	3.4927	0	0	4.06719	0	3.58364	0	4.095	3.1283	0	0	0	3.18183	0	0	3.24171	3.59275	3.74373	0	3.67342	3.58651	4.39157
		371	1605.76	3.45513	3.8812	3.68001	0	0	0	0	0	0	4.29609	0	0	0	0	3.91853	0	0	3.3174	0	3.94549	0	3.61801	0	3.88843	4.01563	3.35818	0	0	0	2.98241	0	3.30012	0	4.00041	0	0	3.68381	3.57
		372	1609.62	3.40378	3.98097	3.94458	0	0	3.50113	0	0	3.09456	3.86734	2.65498	0	0	0	3.87416	4.34691	0	3.57782	0	4.25826	3.19891	3.59915	0	3.54787	3.42332	0	0	3.30593	3.18367	3.14085	0	4.00408	3.83234	0	0	2.97939	3.52409	3.9233
		373	1613.48	3.21977	4.10355	4.01136	0	0	3.40668	0	0	3.34958	3.59008	0	0	0	0	3.8461	3.89956	0	3.72919	0	4.14445	0	3.53452	0	4.04515	3.74416	0	0	0	3.32809	3.18169	0	4.13269	3.52506	3.40444	0	3.2463	3.87072	3.73068
		374	1617.34	3.17804	3.90547	3.4603	0	0	2.93421	0	0	0	3.52947	0	0	0	0	3.9734	3.70706	0	3.28349	0	0	0	4.2802	0	3.75462	3.31545	3.42301	0	0	3.30212	3.10221	0	3.9281	3.6061	3.86646	0	0	3.89035	4.16369
		375	1621.2	3.34255	3.97092	3.87453	0	0	3.40447	0	0	0	3.7307	0	0	0	0	3.5109	3.77398	0	3.21457	0	4.25549	0	3.31042	0	3.52798	0	0	0	0	3.20606	0	0	3.52971	3.68808	3.6681	0	2.95438	3.82606	3.65453
		376	1625.06	3.14971	0	4.01091	0	0	3.16431	3.52102	0	3.31032	3.79597	0	0	0	0	2.93872	3.44354	0	3.78119	0	4.14367	0	3.70879	0	3.72857	3.05378	0	0	0	3.59134	3.1527	0	3.61543	3.49729	4.00102	0	3.51588	3.52339	3.69458
		377	1628.92	0	3.80641	3.89876	0	3.83609	3.64237	0	0	0	3.96656	0	0	0	0	3.78725	3.41871	0	3.53914	0	3.69171	0	3.73922	0	4.07264	3.0137	0	0	0	3.53377	3.03533	0	3.8994	3.60092	4.01757	0	3.52642	3.87932	3.89517
		378	1632.78	0	3.9202	0	0	0	3.85552	2.9806	0	0	3.38977	0	0	0	0	3.75185	4.19549	0	3.49452	0	3.78981	0	3.51126	0	3.98446	3.22812	0	0	0	3.45756	3.2244	0	3.23267	3.69296	4.207	0	3.07407	3.89602	3.99895
		379	1636.64	0	3.69429	3.41989	0	0	3.98033	3.40815	0	0	4.16448	0	0	0	0	3.74793	4.59217	0	3.88016	0	4.04811	0	3.67463	3.34914	3.80127	3.54414	0	0	0	2.91244	3.28688	0	3.30541	3.3062	3.65274	0	3.20909	0	4.13305
		380	1640.5	0	3.60259	3.49717	3.40445	0	3.57618	3.25752	0	3.59878	3.5709	0	0	0	0	3.74754	3.78458	0	3.18146	0	4.07128	0	4.03226	0	3.70114	3.63445	3.01235	0	0	3.38335	3.38148	0	3.80324	3.31642	3.7395	0	3.2384	4.0371	3.77472
		381	1644.36	3.5059	3.6416	4.0013	0	0	3.59835	3.33586	0	3.37147	3.68771	0	0	0	0	0	3.63631	0	0	3.626	3.92348	0	4.515	0	0	0	0	0	0	3.60003	3.16945	0	3.85208	3.66443	3.92091	0	3.24325	3.90114	3.71735
		382	1648.22	3.32055	4.01641	4.06129	0	0	3.72592	2.94655	0	0	3.83556	0	0	0	0	3.53468	3.88325	0	3.48642	0	4.4063	0	4.021	0	3.80883	2.94676	0	0	0	3.16883	3.46667	0	0	0	4.12812	0	3.04967	4.38256	3.78759
		383	1652.08	0	4.04306	3.87162	0	0	3.62512	0	0	0	4.12189	0	0	0	0	3.62424	4.36576	0	3.10383	0	4.0849	0	3.66462	0	3.20398	3.25766	0	0	0	3.04326	3.30043	0	0	3.37307	3.98598	0	0	4.54793	3.92441
		384	1655.94	2.80162	0	4.00467	3.9453	0	4.16194	3.04381	0	3.38088	3.47974	0	0	3.13042	0	3.25526	3.55989	0	3.22374	0	3.9216	0	3.93542	0	4.0639	3.01967	0	0	0	0	3.25467	0	0	3.30223	3.66426	0	3.19053	3.66899	3.52852
		385	1659.8	3.28499	3.52108	4.06569	0	0	3.81252	3.33957	0	0	3.53399	0	0	0	3.16932	3.5064	3.80211	0	3.44637	0	4.2382	0	4.45804	0	3.89302	3.32167	0	0	0	3.31714	3.42661	0	3.21974	3.55757	4.55675	0	3.17009	0	3.23318
		386	1663.66	0	4.1253	3.25073	3.84941	0	3.96224	3.7149	0	0	3.57181	0	0	0	0	3.64605	4.10691	0	3.19058	3.51519	3.93801	0	3.90851	0	4.58173	3.44402	3.15258	0	0	3.11885	3.67679	0	3.14527	0	3.21478	0	3.16508	4.21337	3.68327
		387	1667.52	0	0	3.30511	0	0	4.75644	3.43185	0	3.27344	3.56085	0	0	0	0	0	4.19258	0	3.51829	0	4.15142	0	4.21097	0	3.54398	0	3.11749	0	0	3.07858	3.47905	0	3.2235	0	3.82467	0	3.07417	4.02964	3.95551
		388	1671.38	3.37276	4.10331	3.49793	0	0	4.24031	3.22698	0	0	4.05613	0	0	0	0	3.32544	4.46927	0	0	0	3.67046	0	4.85073	0	3.56458	0	0	0	3.09172	3.54656	3.13177	0	0	0	4.50292	0	0	4.06441	3.46743
		389	1675.24	0	3.71556	3.5771	0	0	4.21203	3.30298	0	0	3.89835	0	0	0	0	3.75128	4.36302	0	0	0	3.69649	0	4.34511	0	3.35448	0	3.44169	0	0	0	3.06107	0	3.32593	0	4.2235	0	0	3.68599	3.87801
		390	1679.1	0	3.82946	3.82372	0	0	4.46523	3.76264	3.20391	0	3.7976	0	0	0	0	0	4.07825	0	3.50581	0	3.14352	0	4.29677	0	3.81198	0	3.8481	0	0	0	3.10802	0	3.34228	3.99727	4.16023	0	0	3.80223	3.74308
		391	1682.96	0	3.30369	3.35976	0	0	3.40401	3.1632	0	0	3.61627	0	0	0	0	3.06903	4.17545	0	0	0	3.85408	0	4.90604	0	3.25839	3.24923	3.30129	0	3.23637	0	0	0	3.38704	0	4.17194	0	0	4.07306	3.7175
		392	1686.82	0	3.57225	0	0	0	3.40263	4.21239	0	0	0	3.85591	0	0	0	3.33067	3.91668	0	0	0	4.08711	0	4.37041	0	3.44464	0	3.33823	0	0	3.16694	3.45145	0	0	3.57532	4.5952	0	3.53283	4.25084	3.17035
		393	1690.68	3.05562	3.1054	2.89129	0	0	3.77052	3.74164	0	0	3.85986	0	0	0	0	3.46183	4.06337	4.06412	3.45342	0	2.85324	0	4.30269	0	0	0	0	0	0	3.34495	2.95893	0	3.31217	3.65002	3.88043	0	3.561	0	3.37439
		394	1694.54	0	3.9875	0	0	0	3.92261	3.55462	0	0	3.53106	0	0	0	0	3.19191	3.82671	3.75115	3.21813	0	3.69265	0	4.3121	0	0	0	3.17774	0	0	3.6838	3.60073	0	0	3.58908	3.90189	0	3.27134	3.78995	2.99444
		395	1698.4	3.57278	0	3.14311	0	0	4.09069	3.82538	0	0	3.52519	3.02132	0	0	0	3.06094	3.64995	0	3.53473	3.22004	4.01759	0	3.90332	0	3.77317	0	3.15565	0	0	3.30315	0	0	0	0	3.52941	0	0	0	3.83485
		396	1702.26	3.78117	3.44824	0	3.74624	0	2.94248	4.58211	0	0	0	0	0	3.59276	0	0	3.99134	0	3.78238	0	3.7277	0	3.91235	0	3.15244	0	0	0	0	3.34001	3.17833	0	0	0	3.97155	3.94297	3.31634	3.55633	0
		397	1706.12	3.57419	3.79298	0	0	0	3.47467	4.05281	0	0	3.27982	0	0	0	0	3.26216	3.89525	0	3.71072	0	0	0	3.84624	0	2.89536	0	3.95494	0	0	2.96142	3.46146	0	0	0	3.9107	0	3.74685	3.94572	3.41712
		398	1709.98	3.34792	4.12394	0	0	0	0	3.59878	0	0	0	0	0	0	0	0	0	3.37066	3.50893	0	0	0	4.45766	0	3.78724	0	3.25663	0	0	3.27654	3.43609	0	0	3.49593	3.68586	0	2.75375	0	3.48149
		399	1713.84	3.7021	3.62728	3.12077	0	0	3.32574	4.14949	0	0	0	0	0	0	0	0	3.80813	0	3.92271	0	0	0	3.91274	0	0	0	0	0	0	0	3.46702	0	0	3.31973	0	0	0	3.79205	3.52273
		400	1717.7	3.42371	3.83143	0	0	0	3.47239	3.42286	0	0	0	0	0	0	0	0	3.93371	0	3.33007	0	0	0	3.62562	0	0	3.37888	3.27085	0	0	0	3.28626	0	0	0	4.57476	3.37076	0	0	0
		401	1721.56	3.32641	3.77919	0	0	0	3.36298	3.50843	0	3.38233	0	0	0	0	0	0	3.54842	0	3.47809	0	3.932	0	4.09523	0	0	0	3.76708	0	0	0	0	0	0	0	3.82786	3.30327	0	0	0
		402	1725.42	3.75753	3.7417	0	0	0	2.96396	3.0885	0	0	0	3.56724	0	0	0	3.40502	3.76377	0	0	0	3.70601	0	3.84481	0	0	0	0	0	0	0	0	0	0	0	4.11581	3.78881	3.12324	0	2.97465
		403	1729.28	3.41392	3.24062	0	0	0	0	3.75855	0	0	0	0	0	0	3.129	0	3.44177	0	3.28713	0	3.18948	0	4.31251	0	3.25193	0	0	3.33512	3.06652	3.0596	3.1007	0	0	0	3.98305	3.88097	2.98016	0	0
		404	1733.14	3.77418	3.83313	0	0	0	0	3.53254	0	0	0	0	0	3.61729	0	3.44929	4.05637	0	0	0	3.84997	0	4.04091	0	0	0	0	0	0	0	0	0	0	0	3.88393	3.95287	3.04917	0	0
		405	1737	4.29446	3.60704	0	0	0	0	4.0637	0	0	0	0	0	0	0	3.08661	3.65557	3.44102	3.29217	0	3.21279	0	3.91676	0	0	0	3.051	0	0	0	0	0	0	0	3.78413	0	2.97439	0	3.16495
		406	1740.86	3.7289	0	0	0	0	0	3.54839	0	0	0	0	3.23102	3.78544	0	0	0	0	3.45617	0	0	0	3.6979	0	0	0	0	0	0	3.36483	0	0	0	3.02543	3.5294	3.77695	0	0	3.70694
		407	1744.72	3.63723	3.81055	0	3.61611	0	0	3.1758	0	0	0	0	0	3.93663	0	3.38204	3.75383	0	3.48754	0	0	0	4.58913	0	0	0	0	0	0	3.32897	0	0	0	0	0	3.67598	0	0	0
		408	1748.58	3.62559	3.33867	0	3.7586	0	0	3.37177	0	0	3.43635	3.61878	3.11253	3.73718	0	0	3.30699	0	0	0	0	0	4.00758	0	0	0	0	0	0	3.32709	0	0	0	0	4.11665	0	0	0	3.63775
		409	1752.44	4.48212	0	0	0	0	3.33961	3.46434	0	0	3.47514	0	0	3.57175	0	0	3.58697	0	3.12065	0	0	0	4.06291	0	0	0	0	0	0	0	0	0	0	0	3.50636	3.72144	0	3.40013	0
		410	1756.3	3.95894	3.72023	0	0	0	0	3.25039	0	0	3.30003	3.34604	3.3358	0	0	3.51975	3.52866	0	0	0	0	0	3.80688	0	0	3.2092	0	0	0	0	0	0	0	0	3.46909	4.17732	0	0	3.43095
		411	1760.16	4.01221	3.22573	0	0	0	0	0	0	0	0	3.46394	0	3.78533	0	0	3.73038	0	3.10062	0	0	0	3.64671	0	0	0	0	0	0	3.42977	0	0	0	0	3.66995	4.13344	0	3.3715	3.38201
		412	1764.02	3.66799	3.73648	0	3.532	0	3.37301	3.25368	0	3.18117	0	0	3.33212	3.86431	0	0	3.70098	0	3.44515	0	0	0	3.23931	0	0	0	0	0	0	3.61703	0	0	0	0	3.87934	0	0	0	3.50004
		413	1767.88	3.78259	3.23485	0	0	0	0	3.18009	0	0	0	3.32864	3.22479	0	0	0	3.74618	0	0	0	0	0	3.98957	0	0	0	2.88174	0	3.57489	2.60399	0	0	3.37704	0	4.2702	3.60251	0	3.94006	3.23479
		414	1771.74	4.03909	3.12579	0	3.95649	0	0	0	0	0	2.95142	0	3.48849	0	0	3.09364	3.47689	0	0	0	0	0	3.62774	0	0	3.32076	0	0	0	0	0	0	0	0	3.71723	3.54256	0	3.40544	3.99323
		415	1775.6	4.04952	3.49802	0	3.16574	0	0	3.15423	0	0	0	0	3.3293	3.42941	0	0	3.68612	0	3.61084	0	0	0	3.59784	0	3.32836	0	0	0	0	3.33739	0	0	0	0	3.87637	3.37063	0	3.83354	3.79799
		416	1779.46	3.8783	3.49071	0	4.17767	0	0	3.03288	0	0	0	0	3.41109	3.43408	0	0	3.44215	0	0	0	0	0	3.79427	0	3.8346	0	2.99523	0	3.92227	0	0	0	0	0	4.1857	4.17913	0	0	3.57579
		417	1783.32	4.31259	3.74982	0	3.6022	0	0	0	0	0	0	0	0	3.82731	0	0	3.88136	0	0	0	0	0	3.38199	0	3.14813	3.24416	0	0	3.45685	0	0	0	0	0	3.65434	3.46382	0	0	3.28192
		418	1787.18	4.50299	3.66939	0	3.70262	0	0	3.0776	0	0	0	0	3.62598	3.1912	0	0	3.98015	0	0	0	0	0	3.39888	0	3.15282	3.505	3.4779	0	3.8181	0	0	0	0	0	3.66455	0	0	3.45433	3.44596
		419	1791.04	4.24674	3.63481	0	0	3.12398	3.03564	0	3.2864	0	0	0	0	3.53347	0	0	0	0	0	0	0	0	3.78907	0	3.40449	0	0	0	3.59018	3.49401	0	0	0	0	3.45119	0	0	3.66206	3.697
		420	1794.9	3.95156	3.93256	0	3.96471	0	0	0	0	0	0	0	3.24946	3.65311	0	3.27852	3.43292	0	0	0	0	0	4.39598	0	0	3.04642	3.03594	0	3.97184	3.24447	0	0	0	0	0	3.30373	0	3.25603	3.44604
		421	1798.76	4.34485	3.75768	0	3.70968	0	0	3.25718	0	0	3.04415	0	0	3.73113	0	0	3.81335	0	0	0	3.82383	0	3.72104	0	3.55001	0	0	0	0	2.99466	0	0	0	0	3.57768	3.89187	3.31849	0	0
		422	1802.62	4.22911	3.74848	0	0	0	0	0	0	0	0	0	3.71178	3.2216	0	0	3.71553	0	0	0	0	0	4.08131	0	3.70744	0	3.0913	0	3.67303	3.38748	0	0	0	0	0	3.4621	0	3.64768	3.4447
		423	1806.48	4.0201	3.84055	0	3.64068	0	0	3.41744	0	0	0	0	3.21044	3.53905	0	0	4.07842	0	0	0	3.42629	0	4.00636	0	3.55601	0	3.43457	0	0	0	0	0	0	0	3.93395	0	3.40657	0	3.02299
		424	1810.34	4.44023	3.61871	0	0	0	0	0	0	0	0	0	0	3.74672	0	0	3.7652	0	0	0	3.43655	0	3.80482	0	0	0	0	0	3.62612	0	0	3.13649	0	0	0	3.95274	3.07774	0	3.1918
		425	1814.2	4.11964	3.93121	0	3.57393	0	0	3.28798	0	0	0	0	0	4.24202	0	0	4.12724	0	0	0	4.0238	0	3.6841	0	2.9835	3.77684	3.27935	0	4.06633	0	0	0	0	0	0	0	0	0	3.56664
		426	1818.06	4.84002	3.49487	0	3.57579	0	0	0	0	0	0	0	3.34548	3.90532	0	0	3.75454	0	0	0	3.89943	0	3.25207	0	3.33341	0	0	0	3.63993	0	0	0	0	0	3.51115	3.84501	0	4.14262	0
		427	1821.92	4.75891	3.37361	0	0	0	0	3.24035	3.5064	0	0	0	0	0	0	2.98682	3.65158	0	0	0	3.883	0	4.00761	0	3.2976	0	3.23925	0	3.88853	3.41925	0	3.405	0	3.1657	0	3.24651	3.05799	0	4.11786
		428	1825.78	3.82688	3.22294	0	3.3443	0	0	3.01528	0	0	0	0	0	3.99715	0	3.04751	4.60738	0	0	0	3.63176	0	3.49737	0	3.27005	0	3.39133	0	3.7391	0	0	0	0	0	0	4.01299	0	3.63764	3.89129
		429	1829.64	4.5668	3.39354	0	0	0	0	3.70466	0	0	0	0	3.33881	4.05731	0	3.40928	3.60505	0	0	0	3.82197	0	3.57019	0	3.33556	3.26191	3.52482	0	3.56816	0	0	3.3365	0	0	0	3.57106	0	0	4.06782
		430	1833.5	4.64484	3.6499	0	0	0	0	3.0774	0	0	0	0	0	3.69929	0	0	4.10536	0	0	0	4.01691	0	3.55036	0	3.75501	0	3.16767	0	3.64904	0	0	0	0	0	3.21735	3.98336	0	3.50201	3.52123
		431	1837.36	3.66159	3.99725	0	0	0	0	3.19818	0	0	0	0	0	3.58487	0	0	3.72736	0	0	0	4.16904	0	3.52381	0	3.48611	0	3.23196	0	3.58462	0	3.45769	3.01985	0	0	0	3.41673	0	0	3.94377
		432	1841.22	4.14608	3.27829	0	3.63291	0	0	3.57282	0	0	0	0	3.16959	4.28709	0	0	4.26299	0	0	0	4.67916	0	3.55562	0	4.13126	3.37271	3.06426	0	3.53714	0	0	0	3.13677	3.26214	0	0	0	3.86553	3.33666
		433	1845.08	4.07804	3.47205	0	3.04113	0	0	3.29248	0	0	0	0	3.20121	4.17098	0	0	4.0762	0	0	0	4.09104	0	3.43051	0	3.71068	3.4076	3.3363	0	3.89482	0	0	3.37664	3.33428	0	0	0	0	0	4.09066
		434	1848.94	3.967	3.87096	0	0	0	0	3.2083	0	0	0	0	0	3.92425	0	0	3.91378	0	0	0	3.92207	0	3.37501	0	3.39743	0	3.42046	0	3.79737	0	0	3.72138	3.25077	0	0	0	3.06869	3.89603	3.41186
		435	1852.8	4.38908	3.59584	0	0	0	3.55656	3.76069	0	0	0	0	0	3.82793	0	0	3.95398	0	0	0	3.71003	0	3.18036	0	3.3502	0	3.50282	0	3.81055	0	0	0	3.08763	2.72841	0	0	3.23369	0	3.46808
		436	1856.66	4.2817	2.96951	0	0	0	0	3.63343	0	0	0	0	0	0	0	0	4.29587	0	0	0	4.09936	0	3.44626	0	0	2.93024	3.57014	0	3.87954	0	0	0	3.68317	3.05852	0	0	0	0	3.76363
		437	1860.52	4.03665	3.39351	0	0	0	0	3.70124	0	0	0	0	0	3.70231	0	0	3.85773	0	0	0	3.80463	0	0	0	3.16722	0	3.6661	0	4.3049	0	0	3.45588	0	0	0	0	3.25514	3.46524	3.06718
		438	1864.38	3.73197	3.5373	0	0	0	0	3.48738	2.49582	3.43685	3.12999	0	0	4.05231	0	0	4.19262	0	0	0	4.26046	0	3.48675	0	3.17577	3.3355	3.57047	0	4.27795	0	0	3.39345	0	0	0	0	3.24393	0	3.47626
		439	1868.24	3.92391	3.32304	0	0	0	0	3.15894	0	0	3.17084	0	0	3.45861	0	0	4.2182	0	0	0	4.43249	0	3.03873	0	3.22134	0	3.6193	0	3.38642	0	0	0	3.1651	0	0	0	2.80029	3.62239	3.42577
		440	1872.1	3.53268	3.2312	0	0	0	0	3.07613	0	3.30871	0	0	3.4264	0	0	0	3.77201	0	0	0	4.15255	0	0	0	0	0	3.44377	0	3.84542	0	0	3.47856	3.41662	0	0	0	3.48909	0	3.4049
		441	1875.96	3.36919	0	0	0	0	3.06038	3.23542	0	0	0	0	2.71857	3.82282	0	0	4.43133	0	0	0	3.5369	0	0	0	3.34184	3.80865	3.81564	0	3.85284	0	2.87064	0	3.32257	3.24828	0	0	3.20608	0	3.39857
		442	1879.82	3.62088	3.67453	0	0	0	3.17379	3.27852	0	0	3.60904	0	3.44875	3.65205	0	0	3.80301	0	0	0	3.67355	0	3.53291	0	0	0	3.96344	0	3.29831	0	3.128	3.05855	3.90409	0	0	0	3.00355	0	3.27215
		443	1883.68	3.65975	2.79154	0	0	0	0	3.04635	3.18035	0	3.47054	0	0	3.43084	0	2.80372	3.94181	0	0	0	3.80748	0	0	0	3.56088	3.34468	3.76017	0	3.89766	0	0	3.76009	3.18277	0	0	0	3.74089	0	3.38036
		444	1887.54	3.77278	0	0	0	0	3.28988	0	2.99124	0	3.43487	0	2.91441	3.24338	0	0	3.74744	0	3.01795	3.08314	3.64763	0	3.24916	0	3.77724	0	3.17281	0	3.83282	0	0	4.37524	3.52876	0	0	0	2.81272	0	3.88888
		445	1891.4	3.32745	3.21296	0	0	0	3.45172	3.20994	0	0	3.59378	0	0	3.37762	0	0	4.10545	0	3.02653	0	4.32087	0	3.25724	0	0	0	3.52111	0	3.47791	0	0	3.23475	3.93089	0	0	0	3.54654	3.45032	3.49719
		446	1895.26	0	0	0	0	0	3.43769	0	0	0	0	0	0	0	0	0	3.98523	0	0	0	3.69129	0	2.6343	0	0	0	3.3405	0	3.52426	0	0	3.95062	3.82298	0	3.74748	0	3.28752	0	3.41182
		447	1899.12	0	3.25394	0	0	0	3.68003	3.17211	0	0	3.63341	0	3.66093	3.53295	0	0	4.19458	0	0	0	3.86449	0	0	0	0	0	3.97088	0	3.77759	0	0	3.43245	3.31986	0	0	0	3.39062	3.9268	3.67726
		448	1902.98	0	3.34438	3.71134	0	0	3.39509	3.22255	0	3.19171	0	0	0	3.1945	0	3.09988	4.1674	0	0	0	3.59078	0	0	0	3.31688	0	4.33418	0	3.86618	0	3.06335	3.49213	3.39508	3.19295	0	0	2.94356	3.33542	3.44369
		449	1906.84	0	3.79167	0	0	0	3.84002	0	0	0	3.46093	0	3.02041	0	0	0	3.46981	0	0	3.10412	3.72534	0	0	0	3.28386	0	3.91523	0	3.76466	0	2.92346	3.53181	3.46087	0	0	3.28575	3.35534	0	3.232
		450	1910.7	0	0	0	0	0	3.60488	0	0	0	3.48024	0	3.11387	3.48479	0	0	4.89477	0	3.48196	0	3.02346	3.39805	0	0	0	0	3.4595	0	4.22955	0	3.40241	3.66652	3.48105	0	0	0	3.68293	3.0845	0
		451	1914.56	0	3.10514	3.44643	3.34663	0	3.5142	3.23247	0	0	2.90679	0	3.16855	0	0	0	4.18431	0	3.31629	0	3.64721	0	0	0	0	0	3.6212	0	3.95307	0	3.57956	3.56721	3.80616	0	0	0	0	3.29484	0
		452	1918.42	3.37627	3.33551	3.50247	0	0	3.94223	3.23818	0	0	3.07934	0	0	0	0	0	4.10831	0	0	0	0	0	0	0	0	3.30319	3.77843	0	3.89862	0	3.33286	3.37974	3.49473	0	3.81159	0	3.53738	3.553	0
		453	1922.28	0	0	3.59	0	0	4.62377	3.10285	0	0	3.57008	0	0	0	0	0	3.98506	0	0	3.05895	0	0	0	0	0	2.96761	3.58298	0	3.94275	0	0	3.98931	4.01394	0	0	0	3.61855	0	0
		454	1926.14	2.65313	0	3.39359	0	0	3.68585	3.10365	0	3.17793	0	0	3.07588	0	3.18216	0	4.21777	0	3.13455	0	3.39344	0	3.02269	0	0	0	3.54894	0	3.57714	0	3.35936	3.51831	3.74345	0	0	0	3.26637	0	0
		455	1930	0	0	3.5079	0	0	3.77659	0	0	0	3.3064	0	3.41513	0	3.08486	0	3.61886	0	3.18504	0	3.78324	0	0	0	0	3.715	3.35984	0	0	0	3.63916	3.08957	3.6834	3.38844	0	0	0	0	0
		456	1933.86	2.91909	0	3.37349	0	0	3.50373	3.0703	0	0	0	0	3.28877	0	0	0	4.1127	0	0	0	3.42877	0	0	3.01769	0	3.2389	3.15286	0	4.31512	0	3.41225	3.42077	3.78873	0	0	0	3.51214	0	0
		457	1937.72	0	0	3.54617	0	0	3.9557	3.03705	0	0	0	0	3.20692	0	0	0	4.10561	0	3.04758	3.42424	0	0	0	0	0	3.74033	3.21468	0	3.23404	0	3.57666	3.29894	3.63323	0	0	0	3.42287	3.69028	0
		458	1941.58	0	3.2261	3.57212	0	0	4.2107	0	3.16381	0	3.16026	0	0	0	3.30341	0	3.70266	0	3.30338	0	0	0	2.91744	3.16308	0	0	3.15125	3.10139	3.61465	0	3.18693	3.36445	3.64989	0	0	0	3.39786	0	0
		459	1945.44	0	0	3.79722	0	0	3.46091	0	0	0	3.36375	0	3.72432	0	0	0	3.88028	0	3.31422	0	3.66942	0	0	0	0	3.59273	3.47504	0	4.3334	0	3.3873	3.27251	3.40772	0	0	0	3.71527	0	0
		460	1949.3	0	0	3.65288	0	0	3.60498	3.75456	0	0	0	0	0	0	3.38305	0	3.37278	0	3.46772	3.29334	3.25276	0	0	0	0	3.98684	3.49734	0	4.0037	0	3.72478	3.17129	3.62381	0	0	3.76069	3.01415	3.80745	0
		461	1953.16	0	0	3.56651	0	0	3.11727	0	0	0	0	0	0	0	3.4784	0	3.7904	3.40802	3.41179	0	3.39909	0	0	3.11203	0	3.81928	3.64533	0	4.36869	0	3.61507	3.27219	3.72318	0	0	0	3.20512	3.78571	0
		462	1957.02	3.05537	0	4.01025	0	0	4.0578	0	0	0	3.07963	0	0	0	3.22675	0	4.40642	0	3.73393	3.29122	0	3.3126	0	0	0	0	3.3408	0	3.40929	0	3.85674	3.28602	3.69197	0	0	0	3.66069	0	3.00858
		463	1960.88	0	0	3.69937	0	0	3.52732	0	0	0	0	0	3.20443	0	0	0	4.12823	0	3.96163	3.88423	3.73826	0	0	3.5227	0	3.53167	3.52265	0	3.66246	0	4.19032	3.54895	3.28314	0	0	0	3.21694	3.28587	0
		464	1964.74	3.08351	0	4.6597	0	0	3.80097	0	3.15435	0	0	0	0	0	3.25638	0	4.12419	3.46909	0	3.13844	0	0	0	0	0	3.78918	3.20558	0	3.72079	0	3.84324	3.62206	3.59668	0	0	0	0	3.45829	0
		465	1968.6	0	0	3.39205	0	0	3.82033	3.45273	3.26294	0	3.55637	0	3.01181	0	3.87184	0	4.20671	3.51223	3.50388	0	0	3.63245	0	3.50974	0	4.36966	3.29387	0	3.30947	0	3.28646	4.1468	3.96253	0	3.29692	3.68352	0	0	0
		466	1972.46	3.36241	0	3.34894	0	2.81736	3.77078	0	0	0	3.10167	3.60348	3.33345	3.07058	3.50703	0	0	0	3.72611	0	0	0	0	3.91855	0	3.23385	3.75207	0	3.70486	0	3.30055	3.88651	4.14072	0	0	3.63852	0	3.56579	0
		467	1976.32	0	0	4.11936	0	0	3.89311	0	0	0	3.32956	0	0	0	3.63316	0	3.88992	3.33896	3.63539	3.93477	3.84155	3.96716	0	0	0	3.92872	3.16652	0	4.36385	0	3.80764	3.64261	0	0	0	0	0	3.55274	0
		468	1980.18	3.27948	3.18571	4.21056	0	0	3.14117	0	3.55241	0	0	0	3.20938	0	0	0	3.68068	0	0	0	0	3.59414	0	0	0	3.86311	3.47356	0	4.32528	0	3.8654	4.41293	3.96786	0	0	0	3.34174	3.67678	0
		469	1984.04	0	0	3.86343	0	0	3.61294	0	0	0	0	3.79106	0	0	3.65702	0	3.24578	3.30288	3.26998	3.46339	3.63978	3.73041	0	3.45086	0	0	3.43997	0	3.56043	0	3.36055	3.76539	3.61809	0	0	0	3.4532	3.65699	0
		470	1987.9	3.50548	0	4.17852	0	0	3.24827	0	0	0	0	0	0	0	0	0	3.7022	3.5771	3.44267	3.40025	3.1618	3.85186	0	3.88369	0	3.54401	3.53338	0	3.94651	0	3.58654	4.17821	3.73705	0	0	0	0	0	0
		471	1991.76	3.83701	0	4.08835	0	0	2.99976	0	0	0	0	3.74607	0	0	2.61421	0	3.18467	3.5549	4.06462	3.32259	0	0	0	3.63705	0	3.98513	4.00566	0	3.7549	0	3.60894	4.37276	3.72421	0	0	3.2979	0	0	0
		472	1995.62	3.36929	0	4.84693	0	3.07135	3.56624	0	0	0	0	0	3.4381	0	3.28987	0	3.69289	3.77356	3.36437	0	3.62155	3.73031	0	3.4855	0	3.62277	3.12054	0	3.76872	0	3.84473	5.00371	3.6742	0	0	3.32798	3.25967	3.58993	0
		473	1999.48	3.4198	0	4.66429	0	0	3.34856	0	3.39783	0	3.11473	0	0	0	2.97978	0	3.57836	3.41218	3.66937	0	2.81292	4.08866	0	3.56274	0	3.69028	3.58966	0	4.28228	0	3.16454	3.55846	3.59583	0	3.47815	0	3.33501	0	0
		474	2003.34	3.67593	0	4.36632	0	0	3.41231	0	3.39041	3.4654	2.94497	3.71561	3.14725	0	3.41049	0	3.22415	3.03253	3.38583	0	0	3.65787	0	3.77961	0	3.85178	3.789	0	3.4752	0	3.53514	4.20535	3.79777	0	0	0	3.33674	0	0
		475	2007.2	3.58513	0	3.96796	0	0	3.64993	0	3.69451	0	0	3.32038	0	0	3.56552	0	3.61296	0	0	3.5725	0	3.58451	0	0	3.15404	3.19222	3.60971	0	4.30189	0	3.64738	3.49875	3.28398	0	0	0	0	0	0
		476	2011.06	0	0	4.07006	3.03903	0	3.67148	0	0	0	0	3.6671	0	0	3.51411	0	3.60354	3.13394	0	4.05818	0	3.41676	0	0	0	4.06413	0	0	3.65343	0	3.97386	3.48413	3.73639	0	0	3.22967	2.94777	0	3.40534
		477	2014.92	3.51995	0	4.5926	0	0	3.31855	0	3.30391	0	0	0	3.21749	3.10483	3.46185	0	3.29248	3.42493	0	3.55122	0	3.82917	0	0	0	3.62669	4.13217	0	3.16473	0	3.83265	3.6216	3.50281	0	0	0	0	0	0
		478	2018.78	3.4185	0	4.34888	0	0	3.19832	0	3.78235	0	0	0	0	0	0	0	3.72376	3.64926	3.60146	3.75662	0	4.07435	0	3.66258	2.92029	3.68373	3.56186	0	3.97053	0	3.54554	3.41851	3.9861	0	0	0	0	0	0
		479	2022.64	3.20607	0	4.59683	0	0	3.55822	2.80703	3.39086	0	0	3.25646	0	0	3.3854	0	3.57746	3.55347	0	3.39733	3.15173	3.95593	0	0	0	3.95844	3.17486	0	3.81514	0	3.91718	3.57416	3.97965	3.13207	0	3.57938	0	0	0
		480	2026.5	3.26923	0	4.28414	0	0	3.5142	0	3.77105	3.44705	0	4.04352	0	0	3.83549	0	3.54482	3.34393	3.33382	3.80537	0	4.30969	0	3.40147	0	3.76048	3.59036	0	3.39702	2.75374	3.79274	3.17655	3.20888	0	0	0	0	3.50119	3.26479
		481	2030.36	3.2221	0	4.28258	0	0	3.1628	0	3.30862	0	0	3.17287	0	0	3.68269	0	3.83405	3.38315	3.09838	3.49585	0	3.79194	0	0	0	3.19649	3.67762	0	0	0	3.53994	3.53051	3.69021	0	0	0	0	0	3.32748
		482	2034.22	0	0	4.42684	0	0	3.40443	0	3.66777	0	0	0	0	0	3.55275	0	3.67393	3.71262	3.20604	3.5337	0	3.84514	0	0	0	3.28904	3.35405	0	3.35708	0	3.72674	3.61883	3.3758	0	0	3.25939	0	0	3.07297
		483	2038.08	3.86594	0	3.55544	0	0	3.40753	0	3.69561	0	0	3.98582	0	0	0	0	3.53882	3.31102	3.37964	4.0444	0	4.03784	0	0	0	4.21966	3.76557	0	3.4407	0	0	3.71544	3.45773	0	0	0	0	0	3.50216
		484	2041.94	3.40894	0	4.24029	0	0	3.59253	0	0	0	0	3.64406	3.22202	0	3.08366	0	3.70718	3.86386	3.21364	3.95859	0	4.26388	0	0	0	3.36651	4.21539	0	3.72708	0	3.45948	3.56998	3.34316	0	0	0	0	4.07171	3.22692
		485	2045.8	3.50942	0	3.33325	0	0	3.32717	0	0	0	0	3.50841	3.20954	0	3.97243	0	3.21349	3.30288	3.60119	3.9891	0	3.60618	0	3.49706	0	3.79649	3.91688	0	3.29458	0	3.54314	3.26753	3.49412	3.47106	0	0	0	0	4.03
		486	2049.66	3.28684	0	3.87301	0	0	3.40198	0	3.80991	0	0	3.50427	0	0	3.59661	0	3.30345	3.94313	3.5319	3.55994	0	4.01441	0	3.30308	0	3.11907	3.94161	3.18887	3.88141	0	3.7294	3.1087	3.38176	0	0	3.12285	0	0	3.32231
		487	2053.52	3.33289	0	4.04935	0	0	3.78391	0	0	3.70927	0	0	0	0	3.35682	0	3.92258	3.09757	3.71014	4.23557	0	3.93487	0	0	0	3.30399	3.49641	0	4.18934	0	4.06182	3.3219	3.83784	0	0	0	0	3.6438	3.35078
		488	2057.38	0	0	4.08791	0	0	4.12893	0	0	0	0	3.72192	0	0	3.51128	0	3.5147	3.58105	3.45972	3.74088	0	4.05626	0	0	0	3.41762	3.60499	0	3.59738	3.13282	3.72199	0	0	0	0	0	0	0	0
		489	2061.24	3.21366	0	3.39016	0	0	3.76224	0	4.12133	0	0	3.42211	0	0	3.54705	0	2.6049	3.80023	3.54683	3.82341	0	3.90856	0	3.40695	0	3.37624	0	3.54723	3.39205	0	3.34173	0	3.22652	0	0	0	0	0	0
		490	2065.1	3.48115	0	3.92037	0	0	3.32069	0	3.74466	0	0	0	0	2.9769	3.3985	0	3.69633	0	3.46924	4.05072	0	3.87205	0	0	0	3.17852	3.52672	0	3.98972	0	3.52649	3.59968	3.7328	0	0	0	0	0	3.8137
		491	2068.96	3.41012	0	4.0372	0	0	4.04665	0	4.30216	3.40589	0	3.58847	0	0	3.50237	0	3.56349	3.70036	3.46137	3.82371	0	3.82185	0	4.00581	0	3.84018	0	3.61923	0	0	3.68409	3.46348	3.422	0	0	0	0	3.41689	0
		492	2072.82	0	0	3.57558	0	3.37182	3.42862	0	3.82096	3.46241	0	3.56055	0	0	0	0	3.68202	0	3.46275	4.24757	0	3.70404	0	3.55408	0	3.46695	3.40481	0	3.46251	0	3.82186	3.45069	0	0	0	0	3.46657	0	0
		493	2076.68	0	0	3.23732	0	0	3.62601	0	3.12862	0	0	3.64065	0	0	3.15339	0	3.20361	0	3.24848	4.36774	0	4.37485	0	3.59178	0	3.53297	3.39625	0	0	0	3.97579	3.26142	3.7228	3.48466	2.97557	0	3.36236	0	3.42713
		494	2080.54	3.35087	0	3.5492	0	0	3.74154	0	3.80556	0	0	3.76819	0	0	3.90217	2.92151	4.09783	4.44569	3.50996	4.53266	0	0	0	3.49916	0	3.37207	3.72434	0	3.32999	0	3.21218	2.87576	4.29333	3.62423	0	0	0	0	2.94491
		495	2084.4	3.45593	0	3.58395	3.25924	0	3.56056	0	3.424	0	0	3.34618	0	0	3.59838	0	4.06099	3.50841	0	3.97926	0	3.70078	0	3.63328	0	3.24945	3.35858	0	4.00588	0	3.70768	3.14655	3.44836	3.4515	0	0	0	0	3.21107
		496	2088.26	3.23137	0	2.84382	0	0	4.00248	0	3.98224	0	0	3.13159	3.17049	0	0	0	4.04395	3.69427	3.70164	4.30971	0	3.73009	0	0	0	3.08601	0	3.5308	3.32314	0	3.60004	3.2723	3.37161	3.5283	0	0	0	3.75283	0
		497	2092.12	0	0	3.39214	0	0	3.46942	0	3.81321	3.72129	0	3.09194	3.05605	0	0	0	0	3.54206	0	4.49658	0	3.91507	0	0	0	3.11442	3.65417	0	3.69271	0	0	0	3.08777	3.13132	3.55546	0	0	3.22877	3.33469
		498	2095.98	2.8881	0	3.93979	3.18216	0	3.72386	0	3.90958	3.27991	0	3.56375	0	0	0	0	2.97476	3.52801	4.10913	3.73843	0	3.6258	0	0	0	0	3.37254	3.08783	3.48832	0	3.48519	3.2268	3.6036	3.66098	3.20222	0	0	0	3.35143
		499	2099.84	3.03314	0	3.47111	0	3.35595	3.40312	0	0	4.02781	0	4.00757	0	0	0	0	2.95033	3.47791	3.52731	4.36249	3.38313	4.38906	0	0	0	0	3.18248	0	3.27077	0	3.65477	2.80513	0	3.4137	0	0	0	3.57784	4.01087
		500	2103.7	0	0	3.69352	0	3.39253	3.30262	0	3.05677	0	0	3.31534	0	0	0	0	0	3.99901	3.3599	4.21316	0	4.07514	0	3.0079	0	0	3.80049	0	3.92304	0	0	3.41073	0	3.75187	3.32249	0	0	0	3.12929
		501	2107.56	3.27308	0	4.06956	0	0	3.22283	0	0	3.34146	0	3.30536	0	0	0	0	3.69723	3.53986	3.63069	3.78103	0	4.04788	0	0	0	0	3.70824	0	3.84523	0	3.4286	2.82977	0	3.95317	3.5985	0	0	0	3.78051
		502	2111.42	3.39737	0	3.78946	3.79358	0	3.64632	0	3.38874	0	0	3.36727	3.10826	0	0	0	0	3.46166	0	4.5451	0	3.3974	0	0	0	0	3.21803	0	0	0	3.69771	0	0	3.89509	0	0	2.98555	3.48802	3.51317
		503	2115.28	3.51755	0	3.70228	0	0	3.26947	0	3.78167	0	0	0	0	0	3.22621	0	3.68464	4.4266	3.39024	3.17276	0	4.03981	0	0	0	0	0	3.62039	3.44682	0	3.68322	0	3.3472	3.50517	3.57736	0	0	3.4999	3.66617
		504	2119.14	0	0	3.72198	0	3.01097	3.72248	0	0	0	0	0	3.17124	0	3.15227	0	0	3.82722	3.56279	3.5676	0	3.5843	0	0	0	0	3.53884	0	3.62415	0	2.90561	0	0	0	3.46854	3.33196	0	0	4.00332
		505	2123	3.29381	0	3.40772	0	0	3.41339	0	3.54167	0	0	3.72755	0	0	0	3.49332	0	3.43981	3.79694	3.38732	0	3.43829	0	0	0	3.42012	3.53033	3.80314	3.65258	0	0	2.83919	3.32557	3.60474	0	0	0	0	3.97273
		506	2126.86	3.14743	0	0	0	0	3.59827	0	0	0	0	3.75475	3.03388	0	0	3.0867	3.29005	4.01813	3.54389	3.26446	0	4.28295	0	0	0	0	3.27275	3.52961	0	0	3.62805	0	0	3.93732	0	0	0	0	3.62324
		507	2130.72	3.51329	0	0	3.43184	0	0	0	0	3.62578	0	3.70591	0	0	3.10719	0	0	3.84386	3.31817	3.71679	3.21858	4.08852	0	0	3.18784	0	3.49187	3.80853	0	0	3.36382	2.91612	3.63184	0	3.66848	0	0	0	3.84703
		508	2134.58	3.4526	0	3.19396	0	0	3.43531	0	0	3.78749	0	0	0	0	0	3.25638	0	3.25377	3.64223	4.49179	0	3.81557	0	0	0	0	3.26263	3.60781	3.21734	0	3.42712	0	3.38366	0	3.35819	3.9987	0	3.4044	3.48624
		509	2138.44	3.53746	0	0	0	0	0	0	2.89384	0	0	3.87484	0	0	0	0	3.15294	4.12846	3.96539	3.46208	0	3.96014	0	0	3.5811	0	3.03981	3.82305	0	0	3.64271	0	0	3.40524	3.91077	0	0	0	4.02634
		510	2142.3	3.46995	0	0	3.86901	0	0	0	0	0	0	3.69803	0	0	0	3.11057	3.82039	4.71695	3.48025	0	0	3.62079	0	0	3.32306	0	3.66505	3.71858	0	0	3.65004	3.2582	0	0	3.5325	2.99064	0	0	3.97624
		511	2146.16	3.59588	0	0	0	0	3.19117	0	0	3.44463	0	3.4828	0	0	0	2.939	3.98538	3.66147	3.13263	3.54147	0	3.60094	0	0	3.2189	0	3.49195	4.07148	3.59918	0	3.25313	0	3.60217	3.51108	3.98806	0	0	2.92695	3.8239
		512	2150.02	3.23191	0	0	4.06498	3.0254	3.24027	0	0	3.07417	0	3.53236	0	0	0	0	3.74642	3.88722	3.55902	3.74726	0	4.06743	0	2.83739	0	0	3.73321	3.53784	3.58543	0	3.64819	3.58978	0	3.78319	4.07454	0	0	0	3.53367
		513	2153.88	3.54493	0	0	3.46412	0	0	0	0	0	0	3.56312	0	0	0	0	3.44624	4.91222	3.51093	3.39101	0	4.07113	0	0	0	0	3.41355	0	3.49014	0	3.81495	0	3.69031	0	3.7023	0	0	0	3.67268
		514	2157.74	3.77587	0	0	3.90579	0	0	0	0	0	0	3.57479	0	0	0	3.05437	3.65501	4.42849	3.75853	0	0	4.05833	3.12216	0	0	0	3.63104	0	3.06045	0	3.61773	2.84266	3.84295	0	3.96754	3.11223	0	0	3.30829
		515	2161.6	3.62144	2.8125	3.05188	0	0	0	0	0	0	0	0	2.62587	0	0	0	3.91727	3.69164	3.33119	3.28018	3.64407	4.09604	0	0	3.19157	3.13354	3.35017	3.92656	3.64085	0	3.26572	2.90026	3.17083	3.84759	3.48021	0	0	0	3.3553
		516	2165.46	3.41962	0	0	3.46384	0	0	0	0	0	0	3.21142	0	3.07624	0	3.34778	0	3.7297	3.62832	3.50686	0	4.40362	0	0	0	0	3.5294	0	3.55992	0	3.24607	0	3.52698	3.90209	3.88013	0	0	0	3.44871
		517	2169.32	3.23795	3.05533	0	4.48231	0	0	0	0	0	0	3.6723	0	3.51076	0	0	3.63703	4.09744	4.18036	3.88597	0	4.09754	0	0	0	0	3.68128	3.59983	0	0	3.37521	0	3.66734	4.14671	3.52009	3.38347	0	0	3.30508
		518	2173.18	0	0	0	3.73976	0	0	0	0	2.79671	0	3.71876	0	3.29262	0	3.22491	3.42686	3.73055	3.32767	3.44644	0	3.6392	0	0	3.09391	0	3.5487	3.76529	3.73996	0	0	0	3.45772	4.54219	3.91108	0	0	0	3.53686
		519	2177.04	4.06863	0	0	0	0	0	0	0	0	0	0	0	0	0	3.42404	3.54843	3.78811	3.46128	3.85978	0	3.50855	0	0	3.41766	0	3.05712	3.83336	0	0	3.86941	0	3.93598	4.09703	3.48081	2.73169	0	0	3.47397
		520	2180.9	3.33071	0	0	3.43994	0	0	0	0	0	4.0888	4.2413	0	3.54668	0	0	3.47518	4.27613	3.91725	2.95544	0	3.65826	0	0	0	0	3.31078	3.97311	0	0	3.46811	0	3.7393	3.14842	3.14647	0	0	0	3.4319
		521	2184.76	3.33453	0	0	3.85991	0	0	0	0	0	3.61194	3.5385	0	3.65124	0	3.34681	0	4.02373	3.6402	3.30751	0	4.05954	0	0	0	0	3.37959	3.89885	0	0	0	0	4.19713	3.35129	3.06643	0	0	0	2.95722
		522	2188.62	3.61365	0	0	3.91341	2.81477	0	0	0	0	0	0	0	0	0	3.16733	3.32942	3.79627	3.41399	3.25727	0	4.08657	0	0	0	0	3.73279	3.99247	0	0	3.6681	0	3.38544	4.03008	0	0	2.82248	0	0
		523	2192.48	3.54477	3.18504	0	3.57835	0	3.73927	0	0	0	0	0	0	3.56024	0	0	3.60731	4.41184	3.66858	3.77252	0	3.7081	0	0	0	0	0	4.29655	0	0	3.13044	3.0175	4.22943	4.79593	3.39762	0	0	0	3.50516
		524	2196.34	3.24084	0	0	0	0	0	2.87599	0	0	0	0	0	3.30476	0	0	3.51215	4.14674	3.8721	3.78778	0	3.83179	3.09947	0	0	0	3.25205	4.24003	3.4672	0	3.61048	0	2.95969	3.49974	3.35369	0	0	0	3.36312
		525	2200.2	3.57801	0	0	3.8109	0	0	3.18456	0	3.72853	3.28241	0	0	3.6517	0	0	0	4.11523	3.5379	3.49555	0	3.6981	0	0	0	0	3.71967	3.98174	3.63177	0	0	0	3.33516	3.6832	0	0	0	0	3.25816
		526	2204.06	3.03303	2.95378	0	3.67081	0	0	3.33125	0	0	0	0	0	3.22357	0	3.09821	0	4.28496	3.9038	3.54711	0	3.51239	0	0	0	0	4.71662	4.40965	3.63302	0	3.14753	0	3.20758	3.7521	3.31454	0	0	0	3.67172
		527	2207.92	3.34697	3.12876	0	0	3.05032	0	3.04743	0	0	0	0	0	3.82691	0	0	0	3.75051	3.87477	3.51457	0	4.59998	0	0	0	0	3.56614	4.07656	3.90571	0	3.24274	2.94475	4.03448	3.39319	0	0	0	0	0
		528	2211.78	0	3.53638	0	3.41958	3.16189	0	3.54865	0	0	3.64875	0	0	3.9786	0	0	0	3.93965	3.88109	0	0	3.91317	0	0	0	0	4.32157	3.98061	3.26214	0	3.02753	0	0	0	0	0	0	0	3.40815
		529	2215.64	3.13332	0	0	3.53016	0	0	3.42348	0	0	0	0	3.14911	3.74123	0	3.47619	0	3.70947	3.84989	3.35375	0	3.7487	3.21191	0	0	0	3.68089	3.546	3.55554	0	3.39117	0	3.51758	3.70399	0	0	0	0	3.39159
		530	2219.5	3.29667	0	0	3.29071	3.50716	3.05558	3.3609	0	0	0	0	0	4.01924	0	2.74381	3.50783	3.82717	3.73868	3.80562	0	0	0	0	0	0	3.98234	3.36077	3.46492	0	0	0	3.75951	3.42084	0	0	0	0	3.5669
		531	2223.36	3.21445	0	0	3.69642	3.40518	0	3.20946	0	0	0	0	0	3.62011	0	0	0	3.948	3.81965	3.65567	0	4.22338	0	0	0	0	4.19505	4.04563	4.14912	0	0	0	3.88208	3.79451	0	0	0	0	3.44102
		532	2227.22	3.41545	3.62492	0	3.81105	0	0	0	0	0	0	0	0	3.69384	0	2.84793	0	4.2686	3.79453	3.65109	0	3.74629	0	0	0	0	3.52868	4.04531	3.76638	0	0	0	3.99132	3.66174	3.09244	0	0	0	0
		533	2231.08	3.20343	0	0	3.76021	3.42323	0	0	0	3.12711	3.42614	0	0	3.74425	0	3.19401	0	3.61832	3.47354	2.91112	0	0	0	0	0	3.47572	3.25493	3.94448	3.62198	0	3.20014	0	3.54446	0	3.12236	0	0	0	3.52826
		534	2234.94	3.35421	0	3.25216	0	3.37476	0	3.35215	0	0	0	0	3.18612	3.78551	0	3.43632	0	3.41917	3.54744	3.48794	0	3.46293	0	3.38313	3.43452	0	4.25687	4.23955	3.62639	0	0	0	3.62787	3.19605	0	0	0	0	3.80173
		535	2238.8	3.33282	0	0	0	3.29607	0	3.48568	0	0	0	0	0	3.22115	0	3.47793	3.46603	4.10164	4.24464	3.71405	0	4.00041	0	0	0	0	3.5468	4.54448	4.04781	0	3.19879	2.76413	3.324	3.28304	3.59813	0	0	0	3.74512
		536	2242.66	3.74517	0	0	3.39583	3.74295	0	3.26354	0	0	0	0	0	3.31874	3.18616	3.17256	0	3.99299	3.57561	3.71692	0	0	0	0	0	0	4.02119	4.19527	3.38371	0	0	0	3.04336	0	0	0	0	0	3.74532
		537	2246.52	3.22683	0	0	3.62158	3.84597	0	3.45803	0	0	0	0	0	3.2771	0	0	0	0	3.19896	3.73879	0	3.40809	0	3.52408	0	3.6104	3.57679	0	4.24416	0	2.97336	0	3.63612	3.50577	3.03781	0	0	0	3.52533
		538	2250.38	3.66657	0	3.41287	3.50996	3.35333	0	3.73221	0	0	3.48855	0	3.02302	3.32569	0	3.25138	0	3.27928	4.07314	3.6135	0	3.42088	0	0	0	0	3.56057	3.92288	3.67319	0	3.2754	0	3.78265	0	0	0	0	0	3.65734
		539	2254.24	3.57072	0	3.09209	3.67086	3.79283	0	3.36501	0	0	0	0	0	3.96187	0	3.53976	2.83842	3.98399	3.87456	3.50372	0	0	0	3.31378	0	0	3.25775	4.58371	3.79672	0	2.95104	0	3.46672	3.87775	0	0	0	0	3.78447
		540	2258.1	4.06611	3.57771	0	0	3.24113	3.25898	3.74956	0	0	0	0	0	3.66043	3.40491	0	0	3.74923	3.74367	0	0	0	0	0	0	3.72703	3.25541	4.4562	3.57674	0	0	2.88891	3.42241	0	3.13666	0	0	0	3.45602
		541	2261.96	3.74312	3.56281	3.20082	3.651	3.39162	0	3.52695	0	0	0	0	0	3.45029	3.25332	3.38535	0	0	3.66404	3.75071	0	0	0	3.4417	0	0	3.10099	3.97409	4.40981	0	0	0	4.00006	3.28875	0	0	0	0	3.67939
		542	2265.82	3.57194	0	0	4.04835	0	0	3.39687	0	0	0	0	0	3.67591	0	0	3.83052	3.38486	3.72397	3.5518	0	0	0	3.398	0	0	3.63064	3.44267	4.02256	0	0	0	0	0	0	0	0	0	3.22775
		543	2269.68	3.51095	3.1425	3.42624	3.90556	3.24436	0	3.27422	0	0	0	0	0	3.77766	3.5602	0	3.67796	0	4.06098	3.92278	0	0	0	3.49313	0	3.09511	3.6395	4.17853	3.75021	0	0	0	3.40314	3.46365	0	0	0	3.87989	3.37697
		544	2273.54	3.65638	3.45431	0	0	0	0	0	0	0	0	0	0	3.6905	0	0	3.80327	0	4.44102	3.77799	0	0	0	0	0	3.63146	3.30491	4.25249	4.28862	0	3.22394	3.02886	3.17118	0	2.81478	0	3.4844	0	3.86515
		545	2277.4	3.77169	3.15797	3.68784	0	0	0	3.01069	0	0	3.03125	0	0	3.66676	0	3.22783	0	3.48521	4.00985	3.52689	0	0	0	0	0	3.60275	0	4.5744	3.84579	0	3.02464	2.93367	3.60442	0	0	0	0	0	3.57704
		546	2281.26	3.4809	3.16343	2.99008	0	3.41342	0	2.97366	0	0	0	0	0	3.86839	3.58291	0	4.08241	3.56371	4.76123	3.84479	0	0	0	3.50867	0	0	3.14809	3.70289	3.73482	0	3.31191	2.79848	3.61455	0	0	0	0	3.74891	4.12598
		547	2285.12	3.30662	3.19586	3.54647	0	3.30772	0	3.25786	0	3.76464	0	0	0	0	2.81117	3.32543	3.24941	0	4.79873	3.60515	0	0	0	4.20726	0	3.96194	0	3.90132	4.18108	0	3.25867	3.1062	0	0	0	0	0	0	4.2478
		548	2288.98	3.40337	3.36438	3.78032	0	3.47962	0	3.44717	0	0	0	0	0	3.25576	3.70946	0	3.61639	0	3.67094	3.48942	0	3.60865	0	0	0	3.91937	3.49123	4.15862	3.71775	0	3.21156	0	3.48681	0	0	0	0	0	3.56503
		549	2292.84	3.88831	0	3.54661	0	0	0	3.47843	0	0	0	0	0	3.53766	3.49739	2.94968	3.62302	0	4.09404	3.57119	0	0	0	0	0	3.42746	3.21317	3.77348	3.44086	0	3.24133	3.0796	3.90165	0	3.65156	0	0	0	3.47802
		550	2296.7	3.72893	3.20838	3.34771	0	3.9215	0	3.75892	0	0	0	0	0	0	3.84551	0	0	0	4.16497	3.57587	0	0	3.45891	4.05198	0	3.40127	3.59472	3.82342	4.2959	0	0	0	0	3.09729	3.05692	0	0	0	3.50547
		551	2300.56	3.65324	3.49146	3.67951	0	3.21601	0	3.39844	0	3.20461	0	0	0	2.82087	3.36376	0	0	0	4.39459	3.68468	0	0	0	3.52831	0	3.75032	0	3.94204	4.16497	0	0	0	3.461	0	3.32027	0	0	0	3.58187
		552	2304.42	3.57255	3.86694	0	0	3.78734	0	3.32793	0	0	0	0	0	0	3.52617	3.31592	3.74591	0	4.37535	3.3441	0	0	0	3.68096	0	3.90679	3.6014	3.91469	4.30391	0	3.09992	0	0	0	0	0	0	0	3.83237
		553	2308.28	3.9203	3.29299	3.26017	0	0	0	3.24001	0	0	3.41623	0	3.0589	3.30261	3.52847	3.50009	0	0	4.53651	3.4974	0	3.58694	0	4.0096	0	3.53589	3.59583	4.53815	4.47012	0	3.47623	0	2.8927	0	0	0	0	0	3.4445
		554	2312.14	3.88153	0	3.55534	0	3.34501	0	0	0	0	0	0	0	2.86449	3.68791	3.00859	3.51462	0	4.28483	3.4763	0	2.88968	4.00215	3.71773	0	3.68726	3.57378	4.42675	3.57189	0	0	2.80876	3.88941	0	0	0	0	0	4.60508
		555	2316	3.29911	3.40169	3.41437	0	3.3099	0	3.29996	0	0	0	0	0	3.07492	3.1674	0	0	0	0	0	0	0	0	3.60828	0	3.81517	3.71587	4.60796	4.154	0	3.09756	3.21377	3.77287	0	0	0	0	0	3.63495
		556	2319.86	3.58381	3.14213	3.12515	0	0	0	3.38463	0	0	0	0	0	3.60571	3.6078	0	3.09256	0	3.94619	3.43312	0	0	0	3.21599	0	3.51637	3.58736	3.82179	4.57313	0	0	3.12624	3.63672	0	0	0	0	0	4.09341
		557	2323.72	3.79167	3.73786	3.51112	0	0	0	3.02843	0	0	0	0	0	3.54669	3.7755	0	0	0	4.30372	0	0	0	3.42004	3.04023	0	3.50069	3.39411	0	4.44398	0	3.54687	0	3.38158	0	0	0	0	0	3.90186
		558	2327.58	3.84224	0	3.24673	0	3.13379	0	0	0	0	0	0	0	3.60632	3.87693	0	3.3277	0	4.47786	3.11881	3.01266	3.98244	0	0	0	4.25776	3.48086	4.05346	4.49077	0	3.13291	3.44065	0	0	0	0	0	0	3.35116
		559	2331.44	3.66356	0	0	0	0	0	0	0	0	0	0	0	3.28789	4.04113	0	0	0	3.64868	0	0	3.61475	2.99859	3.54913	0	3.93541	3.87187	4.39898	4.48008	0	3.30968	3.12496	3.11213	0	0	0	0	0	3.51328
		560	2335.3	4.03265	4.25774	0	0	0	0	0	0	0	0	0	0	0	3.3163	3.41168	3.71863	0	4.44203	0	0	3.33733	0	0	0	3.6003	3.42123	4.99178	4.10208	0	3.05635	3.00989	0	0	0	0	0	0	3.96794
		561	2339.16	3.69091	0	0	0	3.30406	0	0	0	0	0	0	0	0	3.88915	0	3.76188	0	0	0	0	0	0	0	0	3.89034	3.63346	4.20907	4.37006	0	3.30336	3.0656	0	0	0	0	0	0	3.77975
		562	2343.02	3.86401	3.99225	0	0	0	0	0	0	0	0	0	0	3.28894	4.1549	0	3.92149	0	3.57927	3.73958	0	3.70278	0	3.61836	0	3.86598	3.57772	4.39174	4.58788	0	0	0	0	0	0	0	0	0	4.11793
		563	2346.88	3.6834	3.60452	3.22448	0	0	0	0	0	0	0	0	3.00759	3.47133	3.7199	2.95096	0	0	3.31207	3.34762	0	3.6707	0	4.25027	0	3.73769	3.60924	3.49112	4.01551	0	3.74862	2.93753	3.48917	0	2.88492	2.78664	0	0	0
		564	2350.74	3.5904	0	0	0	0	0	0	0	0	0	0	0	0	3.50746	0	3.67321	0	4.1457	3.71186	0	0	0	3.35582	0	3.81558	3.58848	3.64771	4.46611	0	3.83886	3.18541	0	0	0	0	0	0	3.53871
		565	2354.6	3.84531	3.77975	0	0	0	3.28767	0	0	2.726	0	0	0	3.47734	3.65294	0	3.57579	0	3.81636	0	0	3.85565	0	3.84883	0	3.89398	3.62856	3.35155	4.45827	0	3.32562	0	0	0	0	0	0	0	3.79453
		566	2358.46	3.76496	3.32765	0	0	0	0	0	0	0	0	0	3.37678	0	4.20304	0	4.02257	0	4.18291	0	0	3.78668	0	0	0	3.45898	3.75518	3.44339	3.96976	0	0	0	0	0	0	0	0	0	0
		567	2362.32	4.18766	3.8559	0	0	0	0	0	0	0	0	0	0	3.42439	3.60597	0	0	0	3.90753	0	0	0	0	3.87772	0	3.43476	3.81953	3.70897	3.6701	0	0	3.05526	0	0	0	0	0	0	3.20509
		568	2366.18	3.64118	0	0	0	0	0	0	0	0	0	0	0	3.21813	4.31958	0	3.64756	0	3.18529	0	0	0	0	3.1783	0	3.66185	3.44017	3.88067	4.37401	0	0	3.26238	0	0	0	3.19779	0	0	3.85005
		569	2370.04	4.08421	0	0	0	0	3.37834	0	0	0	0	0	0	3.13581	3.73024	0	4.11674	0	3.34667	3.42051	0	0	0	0	0	3.30811	3.23696	3.89431	4.12369	0	3.47455	0	0	0	0	3.85637	0	0	3.2668
		570	2373.9	3.66879	3.70559	0	0	0	0	0	0	3.40568	0	0	3.09566	3.74262	2.72203	3.25618	3.73855	0	4.33752	0	0	0	0	3.14201	0	3.7924	3.7687	3.95893	4.095	3.0942	0	3.34848	0	0	0	0	0	0	0
		571	2377.76	3.6604	3.82265	0	0	0	0	3.14819	0	0	0	0	0	3.29277	3.60898	0	0	0	3.77333	0	0	0	0	0	0	3.48406	3.27426	4.15038	3.72518	0	2.96038	2.93174	3.44679	0	0	0	0	0	3.78888
		572	2381.62	3.53137	0	0	0	0	0	0	0	3.42766	0	0	3.5608	0	4.26083	3.00499	0	0	4.02324	0	3.5765	0	0	0	0	4.49963	3.76152	0	3.88782	0	0	0	0	0	0	3.54746	0	0	3.66073
		573	2385.48	3.28417	3.059	0	3.46855	3.07757	3.48733	0	0	0	0	0	3.47985	3.21896	3.75039	0	3.51048	0	0	0	0	0	0	0	0	4.05338	3.427	0	3.94661	0	0	0	3.11496	0	0	3.54536	0	0	0
		574	2389.34	4.04728	3.62931	0	0	3.35041	0	0	0	0	0	0	3.40459	0	3.0872	3.26023	3.77464	0	3.51404	0	0	0	0	0	0	3.5423	3.34364	3.82221	3.59242	0	0	2.85971	0	0	0	0	0	0	3.75914
		575	2393.2	3.75506	3.71803	0	0	0	0	0	0	0	0	0	3.29177	0	3.54423	0	3.53382	0	3.9216	0	3.20616	0	0	0	0	3.49834	3.38626	3.83003	4.13421	0	3.7083	2.87147	0	0	2.92482	0	0	0	0
		576	2397.06	3.58348	3.45958	0	0	0	0	0	0	0	0	0	2.89145	3.20146	3.17986	2.86003	4.19491	0	3.48923	3.23761	0	3.40399	0	0	0	3.26832	3.58847	3.25443	4.03841	0	3.34713	0	3.30745	0	0	0	3.5127	0	0
		577	2400.92	3.80526	4.036	0	3.23888	0	0	0	0	0	0	0	3.19284	3.51955	3.02104	3.53217	0	0	3.64711	0	0	0	0	0	0	3.89268	3.22819	4.24004	3.75121	0	3.15274	0	0	0	0	0	3.20527	0	0
		578	2404.78	3.70437	0	0	0	3.27138	0	0	0	0	0	0	2.87151	3.28407	3.85498	3.65989	3.84433	0	3.06873	0	0	0	0	0	0	4.0103	3.32303	3.90649	4.18664	0	0	0	0	0	0	0	3.14271	0	3.37008
		579	2408.64	3.53057	3.47642	0	3.45885	0	0	0	0	0	0	0	3.48168	3.28811	3.86552	3.37242	3.5862	0	3.96544	0	0	0	0	0	0	3.46617	3.24593	0	3.09789	0	3.81008	3.03347	0	0	0	0	0	0	0
		580	2412.5	2.99044	3.66479	0	0	0	0	3.64222	0	0	0	0	3.82042	3.20757	3.47062	0	3.66948	2.76897	3.43979	0	0	0	0	0	0	3.8399	3.48793	4.23588	3.40371	0	0	0	3.59589	0	0	0	3.29354	0	4.26399
		581	2416.36	3.87297	2.99026	0	0	0	3.54779	0	0	3.4143	0	0	0	3.81617	3.13886	3.23344	3.79117	0	3.55158	0	0	0	0	0	3.56541	3.81693	0	3.78119	3.5301	0	0	2.96198	3.45596	0	0	0	0	0	2.997
		582	2420.22	3.38166	3.62139	0	0	0	0	0	0	0	0	0	3.97071	3.81528	0	0	3.73164	0	0	0	0	0	0	0	0	3.90627	3.34332	0	3.28802	0	3.44873	0	0	0	0	0	0	0	3.49262
		583	2424.08	3.53841	3.87286	0	0	2.83751	0	0	0	0	0	0	3.32317	0	3.23121	3.26547	3.98399	0	0	3.40698	0	0	0	0	0	4.06081	0	0	3.38938	0	0	0	0	0	0	3.08796	3.73561	0	3.46431
		584	2427.94	3.33465	3.81287	0	0	0	0	3.06311	0	0	0	0	3.42166	3.68966	0	2.97961	3.91998	0	0	0	0	0	0	0	0	3.61975	0	0	3.37506	3.38791	0	0	0	0	0	0	0	0	3.39426
		585	2431.8	3.49221	3.8103	3.20388	0	0	0	0	0	0	0	0	3.42917	3.65752	3.56531	3.23177	3.91445	0	0	0	0	0	0	0	0	3.79959	0	4.31297	3.51117	3.13193	0	0	0	0	3.95625	3.16261	3.33036	2.9465	0
		586	2435.66	3.25765	3.57904	0	3.4924	0	0	0	0	0	0	0	3.11639	3.48995	3.16475	0	3.70962	0	3.75304	0	0	0	0	0	0	3.81161	0	0	3.33108	0	2.76687	0	3.06433	0	0	0	2.77266	0	3.35676
		587	2439.52	3.58232	3.65642	0	3.40176	3.64566	0	0	0	0	0	0	3.54613	3.97345	3.135	3.44196	4.0315	0	0	0	0	0	0	0	3.52572	3.45938	0	0	3.34202	0	3.40677	0	0	0	2.99072	0	3.31105	0	3.31495
		588	2443.38	3.39361	3.91894	0	0	0	0	0	0	0	0	0	3.14289	3.2703	3.3427	0	3.67975	0	0	0	0	0	0	0	0	3.70148	0	0	3.57714	3.13991	3.39102	3.3092	0	0	0	0	3.04618	0	3.3189
		589	2447.24	3.28183	3.96667	0	0	0	0	0	0	0	0	0	0	3.83622	3.18971	3.62407	4.06466	0	2.93632	0	0	0	0	0	0	3.88359	0	0	3.10508	0	0	0	0	0	3.22034	3.3974	3.41832	0	3.58704
		590	2451.1	0	3.83666	3.4971	3.70434	0	0	2.94519	0	0	0	0	3.66779	3.32305	0	0	0	0	0	0	0	0	0	0	0	3.5759	0	0	0	0	3.43854	0	2.84837	0	0	0	3.62214	0	0
		591	2454.96	2.67462	4.23799	0	3.2736	0	0	0	0	0	3.12831	0	3.44654	3.90739	2.74314	0	0	0	0	0	0	0	0	0	0	3.50081	0	0	0	3.43096	3.28204	0	3.42158	0	0	3.07658	0	0	3.73842
