# Supplementary material for: Quantitative imaging of transcription in living Drosophila embryos reveals the impact of core promoter motifs on promoter state dynamics
Source: Nat Commun. 2021 Jul 23;12:4504. doi: 10.1038/s41467-021-24461-6 (PMC8302612; doi:10.1038/s41467-021-24461-6)
Supplement: Supplementary file 13 — Source Data [file 41467_2021_24461_MOESM13_ESM.zip › NatComm Source Data/snaE-snaTATAlightPr/snaTATAlightPr M4 - DividedByBackground_SpatialSelected.xls]

## Sheet: Spots by Background
		Frame	Time	SptId_12	SptId_15	SptId_17	SptId_19	SptId_20	SptId_22	SptId_27	SptId_30	SptId_31	SptId_33	SptId_34	SptId_36	SptId_39	SptId_41	SptId_42	SptId_44	SptId_46	SptId_49	SptId_51	SptId_52	SptId_54	SptId_55	SptId_56	SptId_57	SptId_60	SptId_61	SptId_62	SptId_64	SptId_65	SptId_66	SptId_68	SptId_72	SptId_73	SptId_77	SptId_79	SptId_80	SptId_81	SptId_83	SptId_84	SptId_86	SptId_87	SptId_89	SptId_92	SptId_93	SptId_95	SptId_97
		0	146.68	0	0	0	0	0	0	0	0	0	0	0	0	0	0	0	0	0	0	0	0	0	0	0	0	0	0	0	0	0	0	0	0	0	0	0	0	0	0	0	0	0	0	0	0	0	0
		1	150.54	0	0	0	0	0	0	0	0	0	0	0	0	0	0	0	0	0	0	0	0	0	0	0	0	0	0	0	0	0	0	0	0	22.6077	0	0	0	0	0	0	0	0	0	0	0	0	0
		2	154.4	0	0	0	0	0	0	0	0	0	0	0	0	0	0	0	0	0	0	0	0	0	0	0	0	0	0	0	0	0	0	0	0	0	0	0	0	0	0	0	0	0	0	0	0	0	0
		3	158.26	0	0	0	0	0	0	0	0	0	0	0	0	0	0	0	0	0	0	0	0	0	0	0	0	0	0	0	0	0	0	0	0	0	0	0	0	0	0	0	0	0	0	0	0	0	0
		4	162.12	0	0	0	0	0	0	0	0	0	0	0	0	0	0	0	0	0	0	0	27.4327	0	0	0	0	0	0	0	0	16.2529	0	0	0	0	0	0	0	0	0	0	0	0	0	0	0	0	0
		5	165.98	0	0	0	0	0	0	0	0	0	0	0	0	0	0	0	0	0	0	0	0	0	0	0	0	0	0	0	0	0	0	0	0	0	0	0	0	0	0	0	0	0	0	0	0	23.0993	0
		6	169.84	0	0	0	0	0	0	0	0	0	0	0	0	0	0	0	0	0	0	0	0	0	0	0	0	0	0	0	0	0	0	0	0	0	0	0	0	0	0	0	0	0	0	0	0	0	0
		7	173.7	0	0	0	0	0	0	0	0	0	0	0	0	0	0	0	0	0	0	0	0	0	0	0	0	0	0	0	0	0	0	0	0	0	0	0	0	0	0	0	0	0	0	0	0	0	0
		8	177.56	0	0	0	0	0	0	0	0	0	0	0	0	0	0	0	0	0	0	0	0	0	0	0	0	0	0	0	0	0	0	0	0	0	0	0	0	0	0	0	0	0	0	0	0	0	0
		9	181.42	0	0	0	0	0	0	0	0	0	0	0	0	0	0	0	0	0	0	0	0	0	0	0	0	0	0	0	0	0	0	0	0	0	0	0	0	0	0	0	0	0	0	0	0	0	0
		10	185.28	0	0	0	0	0	0	0	0	0	0	0	0	0	0	0	0	0	0	22.2018	0	0	0	0	0	0	0	0	0	0	0	0	0	0	0	0	0	0	0	0	0	0	0	0	0	0	0
		11	189.14	0	0	0	0	0	0	0	0	0	0	0	0	0	0	0	0	0	0	0	0	0	0	0	0	0	0	0	0	0	0	0	0	0	0	0	0	0	0	0	0	0	0	20.0264	0	0	0
		12	193	0	0	0	0	0	0	0	0	0	0	0	0	0	0	0	0	0	0	0	0	0	0	0	0	0	0	0	0	0	0	0	17.8346	0	0	0	0	0	0	0	0	0	0	0	0	0	0
		13	196.86	0	0	0	0	0	0	0	0	0	0	0	0	0	0	0	0	25.2741	0	0	0	24.6559	0	0	0	0	0	0	0	0	0	0	0	0	0	0	0	0	0	0	23.2718	0	0	0	0	0	0
		14	200.72	0	0	0	0	0	0	28.9721	0	0	0	0	0	0	0	0	0	0	0	0	0	0	0	0	0	0	0	0	0	0	0	0	0	0	0	0	0	0	0	0	0	0	0	0	0	0	0
		15	204.58	0	0	0	0	0	0	0	0	0	0	0	0	0	0	0	0	0	0	0	0	0	0	0	0	0	0	0	0	0	0	0	0	0	0	0	0	0	0	0	0	30.6614	0	18.8784	0	0	0
		16	208.44	0	0	0	0	0	0	0	0	0	0	0	0	0	0	0	0	0	19.9122	0	0	0	0	0	0	0	0	0	0	0	0	0	0	0	0	0	0	0	0	0	0	0	0	0	0	0	0
		17	212.3	0	0	0	0	0	0	0	0	0	0	0	0	0	0	0	0	0	0	0	0	0	0	0	0	0	0	0	0	0	0	0	0	0	0	0	0	0	0	0	0	0	0	0	0	0	0
		18	216.16	0	0	0	0	0	0	0	0	0	0	0	0	0	0	0	0	0	0	0	0	0	0	0	0	0	0	0	0	0	0	0	0	0	0	0	0	0	0	0	0	0	0	0	0	0	0
		19	220.02	0	0	0	0	0	0	0	0	0	0	0	0	0	19.7467	0	0	0	0	0	0	0	0	0	0	0	0	0	0	0	0	0	0	0	0	0	0	0	27.9513	0	0	0	0	0	0	0	0
		20	223.88	0	0	0	0	0	0	0	0	0	0	0	0	0	0	0	0	0	0	0	0	22.405	18.0266	0	0	0	0	0	0	0	0	23.0368	0	0	0	0	0	0	0	0	0	0	0	0	0	0	0
		21	227.74	0	0	0	0	0	0	0	0	0	0	0	0	0	0	0	0	0	0	0	0	0	0	0	0	0	0	0	0	0	0	0	0	0	0	0	0	0	0	0	0	0	0	0	0	0	0
		22	231.6	18.5868	0	0	0	0	0	0	0	0	0	0	0	0	0	0	0	0	0	0	0	0	0	0	0	0	0	20.39	0	0	0	0	0	0	0	0	0	0	0	0	0	0	0	0	0	0	0
		23	235.46	0	0	0	0	0	0	0	0	0	0	0	0	0	0	0	0	0	0	0	0	0	0	0	0	0	0	0	0	0	0	0	0	0	0	0	0	0	0	0	24.0729	0	0	0	0	0	0
		24	239.32	0	0	0	0	0	0	0	0	0	0	0	0	0	0	0	0	0	0	0	0	0	0	0	0	0	0	0	0	0	0	0	0	0	0	0	0	0	0	0	0	0	0	0	0	0	0
		25	243.18	0	0	0	0	0	0	0	0	0	0	0	0	0	0	0	0	0	0	0	0	0	0	0	0	0	0	0	0	0	0	0	0	0	0	0	0	0	0	0	0	0	0	0	0	0	0
		26	247.04	0	0	0	19.3088	0	0	0	0	0	0	0	0	0	0	0	0	0	0	0	0	19.1082	18.8692	0	0	0	0	0	0	0	0	0	0	0	0	0	0	0	0	0	0	0	0	0	0	0	0
		27	250.9	0	0	0	0	0	0	0	0	0	0	0	0	0	0	0	0	0	0	0	0	0	0	0	0	0	0	0	0	0	0	0	0	0	15.3592	0	0	0	0	0	0	0	0	0	0	0	0
		28	254.76	0	0	0	0	0	0	0	0	0	0	0	0	0	0	0	0	0	0	0	0	0	0	0	0	0	0	0	0	0	0	0	0	0	0	0	0	0	0	0	0	18.5393	0	0	0	0	0
		29	258.62	0	0	0	0	0	0	0	0	0	0	0	0	0	0	0	0	0	0	0	19.3696	0	0	0	0	0	0	0	0	0	0	0	0	0	0	0	0	0	0	0	0	0	0	0	0	0	0
		30	262.48	0	0	0	0	0	0	0	0	0	0	0	0	0	0	0	0	0	0	0	0	0	0	0	0	0	0	0	0	0	0	0	0	22.0517	0	0	0	0	0	0	0	0	0	0	0	0	0
		31	266.34	0	0	0	0	0	0	0	0	0	0	0	0	0	0	0	0	0	0	0	0	0	0	0	0	0	0	0	0	0	0	0	0	0	0	0	0	0	0	0	0	0	0	0	0	0	0
		32	270.2	0	0	0	0	0	0	0	0	0	16.7617	0	0	0	0	0	0	0	0	0	0	0	0	0	0	0	0	0	0	0	0	0	0	0	0	0	0	0	0	0	0	0	0	0	0	0	0
		33	274.06	0	0	0	0	0	0	0	0	0	0	0	0	0	0	0	0	0	0	0	0	0	0	0	0	0	0	24.9248	0	0	0	0	0	0	0	0	0	0	0	0	0	0	0	0	0	0	0
		34	277.92	0	0	0	0	0	0	0	0	0	0	0	0	0	0	0	0	0	0	0	0	0	0	0	0	0	0	0	0	0	0	0	0	0	0	0	0	0	0	0	0	0	0	0	0	0	0
		35	281.78	0	0	0	0	0	0	0	0	0	0	0	0	0	0	0	0	0	0	0	0	0	0	0	0	0	0	0	0	0	0	0	0	0	0	0	0	0	0	0	0	0	0	0	0	0	0
		36	285.64	0	0	0	0	0	0	0	0	0	0	0	0	0	0	0	0	0	0	0	0	0	0	0	0	0	0	0	0	0	0	0	0	0	0	0	0	0	0	0	0	0	0	0	0	0	0
		37	289.5	0	0	0	0	0	0	0	0	0	0	0	0	0	0	0	0	0	0	0	0	0	21.3467	0	0	0	0	0	0	0	0	0	0	20.6108	0	0	0	0	0	0	0	0	0	0	0	0	0
		38	293.36	0	0	0	0	0	0	0	0	0	0	0	0	0	0	0	0	0	0	0	0	0	0	0	0	0	0	0	18.9152	0	0	0	0	0	0	0	0	0	0	0	0	0	0	0	0	0	0
		39	297.22	0	0	0	0	0	0	0	0	0	0	0	0	0	0	0	0	0	0	0	0	0	0	0	0	0	0	0	0	0	0	0	0	0	0	0	0	0	0	0	0	0	0	0	0	0	0
		40	301.08	0	0	0	0	0	0	0	0	0	0	0	0	0	0	0	0	0	0	0	0	0	0	0	0	0	0	0	0	0	0	0	0	14.5949	0	0	0	0	0	0	0	0	0	0	0	0	0
		41	304.94	0	0	0	0	0	0	0	0	0	0	0	0	0	0	0	0	0	0	0	0	0	0	0	0	0	0	0	0	0	0	0	0	0	0	0	0	0	0	0	0	0	0	0	0	0	0
		42	308.8	0	0	0	0	0	0	0	0	0	0	0	0	0	0	0	0	0	0	0	0	0	0	0	0	0	0	0	0	0	0	0	0	0	0	0	0	0	0	0	0	0	0	0	0	0	0
		43	312.66	0	0	0	0	0	0	0	0	0	0	0	0	0	0	0	0	0	0	0	0	0	0	0	0	0	0	0	0	0	0	0	0	0	26.3079	0	0	0	0	0	0	0	0	0	0	0	0
		44	316.52	0	0	0	0	0	0	0	0	0	0	0	0	0	0	0	0	0	0	0	0	0	0	0	0	0	0	0	0	0	0	0	0	0	0	0	0	0	0	0	0	17.6775	0	0	0	0	0
		45	320.38	0	0	0	0	0	0	0	0	0	0	0	0	0	0	0	0	0	0	0	0	0	0	0	0	0	0	0	0	0	0	0	0	0	0	0	0	0	0	0	0	0	0	0	0	0	0
		46	324.24	0	0	0	0	0	0	0	0	0	0	0	0	0	0	0	0	0	0	0	0	0	0	0	0	0	0	0	0	0	0	0	0	0	0	0	24.6485	0	0	0	0	0	0	0	0	22.8323	0
		47	328.1	0	0	0	0	0	0	0	0	0	0	0	0	0	0	0	0	0	0	0	0	0	0	0	0	0	0	0	0	0	0	0	0	0	0	0	0	0	0	0	0	0	0	0	0	0	0
		48	331.96	21.8578	0	0	0	0	0	0	0	0	0	0	0	0	0	0	0	0	0	0	0	0	0	0	0	0	0	0	0	0	0	0	0	0	0	0	0	0	0	0	0	0	0	0	0	0	0
		49	335.82	0	0	0	0	0	0	0	0	0	0	0	0	0	0	0	0	0	0	0	0	0	0	0	0	0	0	0	0	0	0	0	0	0	0	0	0	0	0	0	0	0	0	0	0	0	0
		50	339.68	0	0	0	0	0	0	0	0	0	0	0	0	0	0	0	0	0	0	0	0	0	0	0	0	0	0	0	0	0	0	0	0	0	0	0	0	0	0	0	0	0	0	0	0	0	0
		51	343.54	0	0	0	0	0	0	0	0	0	0	0	0	0	0	0	0	0	0	0	0	0	0	0	0	0	0	0	0	0	0	21.5019	0	0	0	0	0	0	0	0	0	0	0	0	0	0	0
		52	347.4	0	0	0	0	0	0	0	0	0	0	0	0	0	0	0	0	0	0	0	0	0	0	0	0	0	0	0	0	0	0	0	0	0	0	0	0	0	0	0	0	0	0	0	0	0	0
		53	351.26	0	22.9424	0	0	0	0	0	0	0	0	0	0	0	0	0	0	0	0	0	0	0	0	0	0	0	0	0	0	0	0	0	0	0	0	0	0	0	0	0	0	0	0	0	0	0	0
		54	355.12	0	0	0	0	0	0	0	0	0	0	0	0	0	0	0	0	0	0	0	0	0	0	0	0	0	0	0	0	0	0	0	0	0	0	0	0	0	0	0	0	0	0	0	0	0	0
		55	358.98	0	0	0	0	0	0	0	0	0	0	0	0	0	0	0	0	0	0	0	0	0	0	0	0	0	0	0	0	17.4059	0	0	0	0	0	0	0	0	0	0	0	0	0	0	0	0	0
		56	362.84	0	0	0	0	0	0	0	0	0	0	24.7318	0	0	0	0	0	0	0	0	0	0	0	0	0	0	0	0	0	0	0	0	0	0	0	0	0	0	0	0	0	0	0	21.0046	0	0	0
		57	366.7	0	0	0	0	0	0	0	0	0	0	0	0	0	0	0	0	0	0	0	0	0	0	0	0	0	0	0	0	0	0	0	0	0	0	0	0	0	0	0	0	0	0	0	0	0	0
		58	370.56	0	0	0	0	0	0	0	0	0	0	0	0	0	0	0	0	0	0	0	0	0	0	60.5182	0	0	0	0	0	0	0	0	0	0	0	0	0	0	0	0	0	0	0	0	0	0	0
		59	374.42	0	0	0	0	0	0	0	0	0	0	0	0	0	0	0	0	0	0	0	0	0	0	0	0	0	0	0	0	0	0	0	0	0	0	0	0	0	0	0	0	0	0	0	0	0	0
		60	378.28	0	0	0	0	0	0	0	23.4709	0	0	0	0	0	0	0	0	0	0	0	0	0	0	0	0	0	0	0	0	0	0	0	0	0	0	0	0	0	0	0	0	0	0	0	0	25.3704	0
		61	382.14	0	0	0	0	0	0	0	0	0	0	0	0	0	0	0	0	0	0	0	0	0	0	0	0	0	0	0	0	0	0	0	0	0	0	0	0	0	0	0	0	0	0	0	0	0	0
		62	386	0	0	0	0	0	0	0	0	0	0	0	0	0	0	0	0	0	0	0	0	0	0	0	0	0	0	0	0	0	0	0	0	0	0	0	0	0	0	0	0	0	0	0	0	0	0
		63	389.86	0	0	0	0	0	0	0	0	0	0	0	0	0	0	0	0	0	0	0	0	0	0	0	0	0	0	0	0	0	0	0	0	0	0	0	0	0	0	0	16.1796	0	0	0	0	0	0
		64	393.72	0	0	0	0	0	0	0	0	0	0	0	0	0	0	0	0	0	0	0	0	0	0	0	0	0	0	0	0	0	0	0	0	0	0	0	0	0	0	0	0	0	0	0	0	0	0
		65	397.58	0	0	0	18.3143	0	0	0	0	0	0	0	0	0	0	0	0	0	0	0	0	0	0	0	0	0	0	0	0	0	0	0	0	0	0	0	0	0	0	0	0	0	0	0	0	0	0
		66	401.44	0	0	0	0	0	0	0	0	0	0	0	0	0	0	0	0	0	0	0	0	0	0	0	0	0	0	0	0	0	0	0	0	0	0	0	0	0	0	0	0	0	0	0	0	0	0
		67	405.3	0	0	0	0	0	0	0	0	0	0	0	0	0	0	0	0	0	0	0	0	0	0	0	0	0	19.1429	0	0	0	0	0	0	0	0	0	0	0	0	0	0	0	0	0	0	0	0
		68	409.16	0	0	0	0	0	0	0	0	0	0	0	0	0	0	0	0	0	0	0	0	0	0	0	0	0	0	0	0	0	0	0	0	0	0	0	0	0	0	0	0	0	0	0	0	0	0
		69	413.02	0	0	0	0	0	0	0	0	0	0	0	0	0	0	0	0	0	0	0	0	0	0	0	0	0	0	0	0	0	0	0	0	0	0	0	0	0	0	0	0	0	0	0	0	0	0
		70	416.88	0	0	0	0	0	0	0	0	0	0	0	0	0	0	0	0	0	0	0	0	0	0	0	0	0	0	0	0	0	0	0	0	0	0	0	0	0	0	0	0	0	0	0	0	0	0
		71	420.74	0	0	0	0	0	0	0	0	0	0	0	0	0	0	0	0	0	0	0	0	0	0	0	0	0	0	0	0	0	0	0	0	0	0	0	0	0	0	0	0	0	0	0	0	0	0
		72	424.6	0	0	0	0	0	0	0	0	0	0	0	0	0	0	0	0	0	0	0	0	0	0	0	0	0	0	0	0	0	0	0	0	0	0	0	19.8889	0	0	0	0	0	0	0	0	0	0
		73	428.46	0	0	0	0	0	0	0	0	0	0	0	0	0	0	0	0	0	0	0	0	0	0	0	0	0	0	0	0	0	0	0	0	0	0	0	0	0	0	0	0	0	0	0	0	0	0
		74	432.32	0	0	0	0	0	0	0	0	16.9512	0	0	0	0	0	0	0	0	0	0	0	0	0	0	0	0	0	0	0	0	0	0	0	0	0	0	0	0	0	0	0	0	0	0	0	0	0
		75	436.18	0	0	0	0	0	0	0	0	0	0	0	0	0	0	0	0	0	0	0	0	0	0	0	0	0	0	0	0	0	0	0	0	0	0	0	0	0	0	0	0	0	0	0	0	0	0
		76	440.04	0	0	0	0	0	0	0	0	0	0	19.1376	0	0	0	0	0	0	0	0	0	0	0	0	0	0	0	0	0	0	0	0	0	0	0	0	0	0	0	0	0	0	0	0	0	0	0
		77	443.9	0	0	0	0	0	0	0	0	0	0	0	0	0	0	0	0	0	0	0	0	0	0	0	0	0	0	0	0	0	0	0	0	0	0	0	0	0	0	0	0	0	0	0	0	0	0
		78	447.76	0	0	0	0	0	0	0	0	0	0	0	0	0	0	0	0	0	0	0	0	0	0	0	21.3448	0	0	0	0	0	0	0	0	24.5968	0	0	0	0	0	0	0	0	0	0	0	0	0
		79	451.62	0	0	0	0	0	0	0	0	0	0	0	0	0	0	0	0	0	0	0	0	0	0	0	0	0	0	0	0	0	0	0	0	0	0	0	0	0	0	0	0	0	0	0	0	0	0
		80	455.48	0	0	0	0	0	0	0	0	0	0	0	0	0	0	0	0	0	0	0	0	0	0	0	0	0	0	0	0	0	0	0	0	0	0	0	0	0	0	0	0	0	0	0	0	0	0
		81	459.34	0	0	0	0	0	0	0	0	0	0	0	0	0	0	0	0	0	0	0	0	0	0	0	0	0	0	0	0	0	0	0	0	0	0	0	0	0	0	0	0	0	0	0	0	0	0
		82	463.2	0	0	0	0	0	0	0	0	0	0	0	0	0	0	0	0	0	0	0	0	0	0	0	0	0	0	0	0	0	0	0	0	0	0	0	0	0	0	0	0	0	0	0	0	0	0
		83	467.06	0	0	0	0	0	0	0	0	0	0	0	0	0	0	0	0	0	0	0	0	0	0	0	0	0	0	0	0	0	0	0	0	0	18.5985	0	0	0	0	0	0	0	0	0	0	0	0
		84	470.92	0	0	0	0	0	0	0	0	0	0	0	0	0	0	0	0	0	0	0	0	0	0	0	0	0	0	0	0	0	0	0	0	0	0	0	0	0	0	0	0	0	0	0	0	0	0
		85	474.78	0	0	0	0	0	0	0	0	0	0	0	0	0	0	0	0	0	0	16.495	0	0	0	0	0	0	0	0	0	0	0	0	0	0	0	0	0	0	0	0	0	0	0	0	0	0	0
		86	478.64	0	0	0	0	0	0	0	0	0	0	0	0	0	0	0	0	0	0	0	0	0	0	0	0	0	0	0	0	0	0	0	0	0	0	0	0	0	0	0	0	0	0	0	0	0	0
		87	482.5	15.6628	0	0	0	0	0	0	0	0	0	0	0	0	0	0	0	0	0	0	0	0	0	0	0	0	43.9716	0	0	0	0	0	0	0	0	0	0	0	0	0	0	0	0	0	0	0	0
		88	486.36	0	0	0	0	0	0	0	0	0	0	0	0	0	0	0	0	0	0	0	0	0	0	0	0	0	0	0	0	23.5182	0	0	0	0	0	0	0	0	0	0	0	0	0	0	0	0	0
		89	490.22	0	0	0	0	0	0	0	0	0	0	0	0	0	0	0	0	0	0	0	0	0	0	0	0	0	0	0	0	0	0	0	0	0	0	0	0	0	0	0	0	0	0	0	0	0	0
		90	494.08	0	0	0	0	0	0	0	0	0	0	0	0	0	0	0	0	0	0	0	0	0	0	0	0	0	0	0	0	0	0	0	0	0	0	0	0	0	0	0	0	0	0	0	0	0	0
		91	497.94	0	0	0	0	0	0	0	0	0	0	0	0	0	0	0	0	0	0	0	0	0	0	0	0	0	0	0	0	0	0	0	0	0	0	0	0	0	0	0	0	0	0	0	0	0	0
		92	501.8	25.065	0	0	0	0	0	0	0	0	0	0	0	0	0	0	0	0	0	0	0	0	0	0	0	0	0	0	0	0	0	0	0	0	0	0	0	0	0	0	0	0	0	0	0	0	0
		93	505.66	0	0	0	0	0	0	0	0	0	0	0	0	0	0	0	0	0	0	0	0	0	0	0	0	0	0	0	0	0	0	0	0	0	0	0	0	0	0	0	0	0	0	0	0	0	0
		94	509.52	0	0	0	0	0	0	0	0	0	0	0	0	0	0	0	0	0	0	0	0	0	0	0	0	0	0	0	0	0	0	0	17.9638	0	0	0	0	0	0	0	0	0	0	0	0	0	0
		95	513.38	0	0	0	0	21.9321	0	0	0	0	0	0	0	0	0	0	0	0	0	0	0	0	0	0	0	0	0	0	0	0	0	0	0	0	0	0	0	0	0	0	0	0	0	0	0	0	0
		96	517.24	0	0	0	0	0	0	0	0	0	0	23.3778	0	0	0	0	0	0	0	0	0	0	0	0	0	0	0	0	0	0	0	0	0	0	0	0	0	0	0	0	0	0	0	0	0	0	0
		97	521.1	0	0	0	0	0	0	0	0	0	0	0	0	0	0	0	0	0	0	0	0	0	0	0	0	0	0	0	0	0	0	0	0	0	0	0	0	0	0	0	0	0	0	0	0	0	0
		98	524.96	0	0	0	0	0	0	0	0	0	0	0	0	0	0	0	0	0	0	0	0	0	0	0	0	0	0	0	0	0	0	0	0	0	0	0	0	0	0	0	0	0	0	0	0	0	0
		99	528.82	0	0	0	0	0	0	0	0	0	0	0	0	0	0	0	0	0	0	0	0	0	0	0	0	0	0	0	0	0	0	0	0	0	0	25.5785	0	0	0	0	0	0	0	0	0	0	0
		100	532.68	0	0	0	0	0	0	0	0	0	0	0	0	0	0	0	0	0	0	0	0	0	0	0	0	0	0	0	0	0	0	0	0	0	0	0	0	0	0	0	0	0	0	0	0	0	0
		101	536.54	0	0	0	0	17.9768	0	0	20.3331	0	0	0	0	0	0	0	0	0	0	0	0	0	0	0	0	0	0	0	0	0	0	0	0	0	0	0	0	0	0	0	0	0	0	0	0	0	0
		102	540.4	0	0	0	0	42.2753	0	0	0	0	0	0	0	0	0	0	0	0	0	0	0	0	0	0	0	0	0	0	0	0	0	0	0	0	0	0	27.5554	0	0	0	0	0	0	0	0	0	0
		103	544.26	0	0	0	0	0	0	0	0	0	0	0	0	0	0	0	0	0	0	18.2095	0	0	0	27.7778	0	0	0	0	0	0	0	0	0	0	0	0	0	0	0	0	0	0	0	0	0	0	0
		104	548.12	0	0	0	0	0	0	0	0	0	0	0	0	0	0	0	0	0	0	0	0	0	0	0	0	0	0	0	0	0	0	0	0	0	0	0	0	0	0	0	0	0	0	0	0	0	0
		105	551.98	0	0	0	0	0	0	0	0	0	0	0	0	0	0	0	0	0	0	0	0	0	0	0	0	0	0	0	0	0	0	0	0	0	0	0	0	0	0	0	0	0	0	0	0	0	0
		106	555.84	0	0	0	0	0	0	0	0	0	0	0	0	0	0	0	0	0	0	0	0	0	0	0	0	0	0	0	0	0	0	0	0	0	0	0	0	0	17.5242	0	0	0	0	0	0	0	0
		107	559.7	0	0	0	0	0	0	0	0	0	0	0	0	0	0	0	0	0	0	0	0	0	16.0687	0	0	0	0	0	0	0	0	0	0	0	0	0	0	0	0	0	0	0	0	0	0	0	0
		108	563.56	0	0	0	0	0	0	0	0	0	0	0	0	0	0	0	0	0	0	0	0	0	0	0	0	0	0	0	0	0	0	0	0	23.5597	0	0	0	0	0	0	0	0	0	0	0	0	0
		109	567.42	0	0	0	0	0	0	0	0	0	0	0	0	0	0	0	0	0	0	0	0	0	0	0	0	0	0	0	0	0	0	0	0	0	0	0	0	0	0	0	0	0	0	0	0	0	0
		110	571.28	0	0	0	0	0	0	0	0	0	0	0	0	0	0	0	0	0	0	0	0	0	0	0	0	0	0	0	0	0	0	0	0	0	0	0	0	0	0	0	0	0	0	0	0	0	0
		111	575.14	0	0	0	0	30.07	0	0	0	0	0	0	0	0	0	0	0	0	0	0	0	0	0	0	0	0	0	0	0	0	0	0	0	0	0	0	0	0	0	0	0	0	0	0	0	0	0
		112	579	0	0	0	0	0	0	0	0	0	0	0	0	0	0	0	0	0	0	0	0	0	0	0	0	0	0	0	0	0	0	0	0	0	0	0	0	0	0	0	0	0	0	0	0	0	0
		113	582.86	0	0	0	0	0	0	0	0	0	0	0	0	0	0	0	0	29.291	0	0	0	0	0	0	0	0	0	0	0	0	0	0	0	0	0	0	0	0	0	0	0	0	0	0	0	0	0
		114	586.72	0	0	0	0	0	0	0	0	0	0	0	0	0	0	0	0	0	0	0	0	0	0	0	0	0	0	0	0	0	0	0	0	0	0	0	0	0	0	0	0	0	0	0	0	0	0
		115	590.58	0	0	0	0	49.5984	0	0	0	0	0	0	0	0	0	0	0	16.4864	0	0	0	0	0	0	0	0	0	0	0	0	17.1391	0	0	0	0	0	0	0	0	0	0	0	0	0	23.8904	0	0
		116	594.44	0	0	0	0	0	0	0	0	0	0	0	0	0	0	0	0	0	0	0	0	0	0	0	0	0	0	0	0	0	0	0	0	0	0	0	0	0	0	0	0	0	0	0	0	0	0
		117	598.3	0	0	0	0	45.3395	0	0	0	0	0	0	0	0	0	0	0	30.9675	0	0	0	0	0	0	0	0	0	0	0	0	0	0	0	0	0	0	0	0	0	0	0	0	0	0	0	0	0
		118	602.16	0	0	0	0	0	0	0	0	0	0	0	0	0	0	0	0	0	0	0	0	0	0	0	0	0	0	0	0	0	0	0	0	0	0	0	0	0	0	0	0	0	0	0	0	0	0
		119	606.02	0	0	0	0	23.0568	0	0	0	0	0	0	0	0	0	0	0	30.6792	0	0	0	0	0	0	0	0	0	0	0	0	0	0	0	0	0	0	0	0	0	0	0	0	0	0	0	0	0
		120	609.88	0	0	0	0	37.7563	0	0	0	0	0	0	0	0	0	0	0	40.4069	0	0	0	0	0	0	0	0	0	0	0	0	0	0	0	0	0	0	0	0	0	0	0	0	0	0	0	0	0
		121	613.74	0	0	0	0	50.9189	0	0	0	0	0	0	0	0	0	0	0	20.4753	0	0	0	0	0	0	0	0	0	0	0	0	0	0	0	0	0	0	0	0	0	0	0	0	0	0	0	0	0
		122	617.6	0	0	0	0	24.2427	0	0	0	0	0	0	0	0	0	0	0	0	0	0	0	0	0	0	0	0	0	0	0	0	0	0	0	0	0	0	0	0	0	0	0	0	0	0	0	0	0
		123	621.46	0	0	0	0	51.451	0	0	0	0	0	0	0	0	0	0	0	56.8733	0	0	0	0	0	0	0	0	0	0	0	0	0	0	0	0	0	0	0	0	0	0	0	0	0	0	0	0	0
		124	625.32	0	0	0	0	43.8211	0	0	0	0	0	0	0	0	0	0	0	0	0	0	0	0	0	0	0	0	0	0	0	0	0	0	0	0	0	0	0	0	0	0	0	0	0	20.056	0	0	0
		125	629.18	0	0	0	0	29.422	0	0	0	0	0	0	0	0	0	0	0	0	0	0	0	0	0	0	0	0	0	0	0	0	0	0	0	0	0	0	0	0	0	0	0	25.7619	0	0	0	0	0
		126	633.04	0	0	0	0	73.4007	0	0	0	0	0	0	0	0	0	0	0	58.0656	0	0	0	0	0	0	0	0	0	0	0	0	0	0	0	0	0	0	0	0	0	0	0	0	0	0	0	0	0
		127	636.9	0	0	0	0	0	0	0	0	0	0	0	0	0	0	0	0	23.8683	0	0	0	0	0	0	0	0	0	0	0	0	0	0	0	0	0	0	0	0	0	0	0	0	0	0	0	0	0
		128	640.76	0	0	0	0	34.9745	0	0	0	0	0	0	0	0	0	0	0	0	0	0	0	0	0	0	0	0	0	0	0	0	0	0	0	0	0	0	0	0	0	0	0	0	0	0	0	0	0
		129	644.62	0	0	0	0	0	0	0	0	0	0	0	0	0	0	0	0	0	23.3046	18.6082	0	0	0	0	0	0	0	0	0	0	0	0	0	0	23.833	0	0	0	0	0	0	0	0	0	0	0	0
		130	648.48	0	0	0	0	22.5364	0	0	0	0	0	0	0	0	0	0	0	0	0	0	0	0	0	0	0	0	0	0	0	0	0	0	0	0	0	0	0	0	0	0	0	0	0	0	0	0	0
		131	652.34	0	0	0	0	0	0	0	0	0	0	0	0	0	0	0	0	0	0	0	0	0	0	0	0	0	0	0	0	0	0	0	0	0	0	0	0	0	0	0	0	0	0	0	19.0859	0	0
		132	656.2	0	0	0	0	30.6942	0	0	0	0	34.4375	0	0	0	0	0	0	0	0	0	0	0	0	0	0	0	0	0	0	0	0	0	0	0	0	0	0	0	0	0	0	0	0	0	0	0	0
		133	660.06	0	0	0	0	31.2123	0	0	0	0	0	0	0	0	0	0	0	0	0	0	0	0	0	0	0	0	0	0	0	0	0	0	0	0	0	0	0	0	0	0	0	0	0	0	0	0	0
		134	663.92	0	0	17.912	0	61.7244	0	0	0	0	0	0	0	0	0	0	0	19.6327	0	0	0	0	0	0	0	0	0	0	0	0	0	0	0	0	0	0	0	0	0	27.6054	0	18.3692	0	0	0	0	0
		135	667.78	0	0	0	0	0	0	0	0	0	0	0	0	0	0	0	0	21.5357	0	0	0	0	0	0	0	0	0	0	0	0	0	0	0	0	0	0	0	0	0	0	0	0	0	0	0	0	0
		136	671.64	0	0	0	0	18.6075	0	0	0	0	0	0	0	0	0	0	0	0	0	0	0	0	0	0	0	0	0	0	0	0	0	0	0	0	0	0	0	0	0	0	0	0	0	0	0	0	0
		137	675.5	0	0	0	0	19.2084	0	0	0	0	0	0	0	0	0	0	0	31.5469	0	0	0	0	0	0	0	0	0	0	0	0	0	0	0	0	0	0	0	0	0	0	0	0	0	0	0	0	0
		138	679.36	0	0	0	0	0	0	0	0	0	0	0	0	18.5107	0	0	0	21.2307	0	0	0	0	0	0	0	0	0	0	0	0	0	0	0	0	0	0	0	0	0	0	0	0	0	0	0	0	0
		139	683.22	0	0	0	0	0	0	0	0	0	0	0	0	0	0	0	0	45.609	0	0	0	0	0	0	18.3336	0	0	0	0	0	0	0	0	0	0	0	0	0	24.983	0	0	0	0	0	0	0	0
		140	687.08	0	0	0	0	0	0	0	0	0	0	0	0	0	0	0	0	50.6128	0	0	0	0	0	0	0	0	0	0	0	0	0	0	0	0	0	0	0	0	0	0	0	18.4729	0	0	0	0	0
		141	690.94	0	0	0	0	0	0	0	0	0	0	0	0	0	0	0	0	50.6546	0	0	0	0	0	0	0	0	0	0	0	0	0	0	0	0	0	0	0	0	0	0	0	0	0	0	0	0	0
		142	694.8	0	0	0	0	0	0	0	0	0	0	0	0	0	0	0	0	0	0	0	0	0	0	20.322	0	0	0	0	0	0	0	0	0	0	0	0	0	0	0	0	0	0	0	0	0	0	0
		143	698.66	0	0	0	0	0	0	0	0	0	0	0	0	0	0	0	0	47.4912	0	0	0	0	0	0	0	0	0	0	0	0	0	0	0	0	0	0	0	0	0	0	0	0	0	0	0	0	0
		144	702.52	0	0	0	0	0	0	0	0	0	0	0	0	0	0	0	17.7883	0	0	0	0	0	0	0	0	0	0	0	0	0	0	0	0	0	0	0	0	0	0	0	0	0	0	0	0	0	0
		145	706.38	0	0	0	0	0	0	0	0	0	0	0	0	0	0	0	0	69.3436	0	0	0	0	0	0	0	0	0	0	0	0	0	32.2222	0	0	0	0	0	0	0	0	0	0	0	0	0	0	0
		146	710.24	0	0	0	0	0	0	0	0	0	0	0	0	0	0	0	0	30.5243	0	0	0	0	0	0	0	0	0	0	0	0	0	0	0	0	0	0	0	0	0	0	0	0	0	0	0	0	0
		147	714.1	0	0	0	0	0	0	0	21.0416	0	0	0	0	0	0	0	0	32.1046	0	0	0	0	0	0	0	0	22.9945	0	0	0	0	17.8894	0	0	0	0	0	0	0	0	0	0	0	0	0	0	0
		148	717.96	0	0	0	0	0	0	0	0	0	0	0	0	0	0	0	0	24.1022	0	0	0	0	0	0	0	0	0	0	0	0	0	0	0	0	0	0	0	0	0	0	0	0	0	0	0	0	0
		149	721.82	0	0	23.2586	0	0	0	0	0	17.2133	0	0	0	0	0	0	0	28.6488	0	0	0	0	0	0	0	0	0	0	24.4839	0	0	0	0	0	0	0	0	0	0	0	0	0	0	0	0	0	0
		150	725.68	0	0	0	0	0	0	0	0	0	0	0	0	0	0	0	0	0	0	0	0	0	0	0	0	0	0	0	0	0	0	0	0	0	0	0	0	0	0	0	0	0	0	0	0	0	0
		151	729.54	0	0	0	0	0	0	0	0	0	0	0	0	0	0	0	0	0	0	0	0	0	0	0	0	0	0	0	0	0	0	0	0	0	0	0	0	0	0	0	0	0	21.7295	0	0	0	0
		152	733.4	0	0	31.2913	0	0	0	0	0	0	0	0	0	0	0	0	0	0	0	0	0	0	0	0	0	0	0	0	0	0	0	0	0	0	0	0	0	0	0	0	0	0	0	0	0	0	0
		153	737.26	0	0	53.7855	0	0	0	0	0	0	0	0	0	0	0	0	0	0	0	0	0	0	0	0	0	0	0	0	0	0	0	0	0	0	0	0	0	0	0	0	0	0	0	0	0	0	0
		154	741.12	0	0	0	0	0	0	0	0	0	0	0	0	0	0	0	0	0	0	0	0	0	0	0	0	0	0	0	0	0	0	0	0	0	0	0	0	0	0	0	0	0	0	0	0	0	0
		155	744.98	0	0	25.6563	0	0	0	0	0	0	0	0	0	0	0	30.417	0	0	0	0	0	0	0	0	0	0	0	0	0	0	0	0	0	0	0	0	0	0	0	0	0	0	0	0	0	0	0
		156	748.84	0	0	44.2364	0	0	0	0	0	0	0	0	0	0	0	0	0	0	0	0	0	0	0	0	0	0	0	0	0	0	0	0	0	0	0	0	0	0	0	0	0	0	0	0	0	0	0
		157	752.7	0	0	42.0544	0	0	0	0	0	0	0	0	0	0	0	0	0	0	0	0	0	0	0	0	0	0	0	0	0	0	0	39.514	0	0	0	0	0	0	24.867	0	0	0	0	0	0	0	0
		158	756.56	0	0	38.4686	0	0	0	0	0	0	0	0	0	0	0	0	0	0	0	0	0	0	0	0	0	0	0	0	0	0	0	27.1788	0	0	0	0	0	0	17.9438	0	0	0	0	0	0	0	0
		159	760.42	0	0	62.0981	0	29.0112	0	0	0	0	0	0	0	0	0	0	0	0	0	0	0	0	0	0	0	0	0	0	0	0	0	0	0	0	0	0	0	0	0	0	0	0	0	0	0	0	0
		160	764.28	0	0	38.1114	0	0	0	0	0	0	0	0	0	0	0	0	0	0	0	0	0	0	0	0	0	0	0	0	0	0	0	38.2892	0	0	0	0	0	0	47.3825	0	0	0	0	0	0	0	0
		161	768.14	0	0	25.9441	0	0	0	0	0	0	0	0	0	0	0	0	0	0	0	0	0	0	0	0	0	0	0	0	0	0	0	0	0	0	0	0	0	0	0	0	0	0	0	0	0	0	0
		162	772	0	0	77.3773	21.8147	0	0	0	0	0	0	0	0	0	0	0	0	0	0	0	0	0	0	0	0	0	0	0	0	0	0	0	0	0	0	0	0	0	32.7037	0	0	0	0	0	0	0	0
		163	775.86	0	0	64.7466	0	21.4344	0	0	0	0	0	0	0	0	0	0	0	0	0	0	0	0	0	0	0	0	0	0	0	0	0	62.3088	0	0	0	0	0	0	46.6354	0	0	0	0	0	0	0	0
		164	779.72	0	0	44.8118	0	0	0	0	0	0	0	0	71.7869	0	0	0	0	0	0	0	0	0	0	0	0	0	0	0	0	0	0	0	0	0	0	0	0	0	41.6965	0	0	0	0	0	0	0	0
		165	783.58	0	0	0	0	0	0	0	0	0	0	0	0	0	0	0	0	0	0	0	0	0	0	0	0	0	0	0	0	0	0	0	0	0	0	0	0	0	57.3801	0	0	0	0	0	0	0	0
		166	787.44	0	0	67.7954	0	0	0	0	0	0	0	0	0	0	0	0	0	0	0	0	0	0	0	0	0	0	0	0	0	0	0	23.4524	0	0	0	0	0	0	0	0	0	0	0	0	0	0	0
		167	791.3	0	0	80.0159	0	0	0	0	0	0	0	0	0	0	0	0	0	0	0	0	0	0	0	0	0	0	0	0	0	0	0	0	0	0	0	0	0	0	19.0699	0	0	0	0	0	0	0	0
		168	795.16	0	0	78.7295	0	0	0	0	31.5483	0	23.2911	0	0	0	0	0	0	0	0	0	0	0	0	0	0	0	0	0	0	0	0	0	0	0	0	0	0	0	24.7369	0	0	0	0	0	0	0	0
		169	799.02	0	0	82.15	0	0	0	0	43.4124	0	0	0	0	0	0	0	0	0	0	0	0	0	0	0	0	0	0	0	0	0	0	21.784	0	0	0	0	0	0	27.6791	0	0	0	0	0	0	0	0
		170	802.88	0	0	20.7253	0	0	0	0	0	0	0	0	0	0	0	0	0	0	0	0	0	0	0	0	0	0	0	0	0	0	0	0	0	0	0	0	0	0	48.3704	0	0	0	0	0	0	0	0
		171	806.74	0	0	19.0117	0	0	0	0	0	0	0	0	0	0	0	0	0	0	0	0	0	0	0	0	0	0	0	0	0	0	0	0	0	0	0	0	0	0	0	0	0	0	0	0	0	0	0
		172	810.6	0	0	133.742	0	0	0	0	28.8529	0	0	0	0	0	0	0	0	27.6134	0	0	0	0	0	0	25.4557	0	0	0	0	0	0	0	0	0	0	0	0	0	0	0	0	0	0	0	0	0	0
		173	814.46	0	0	108.724	0	0	0	0	40.7821	0	0	0	0	0	0	0	0	0	0	0	0	0	0	0	0	0	0	0	0	0	0	0	0	0	0	0	0	0	0	0	0	0	0	0	0	0	0
		174	818.32	0	15.4881	74.0344	0	0	0	0	32.4511	0	0	0	0	0	0	0	0	19.868	0	0	0	0	0	0	60.5225	0	0	0	0	0	0	21.898	0	0	0	0	0	0	0	0	0	0	0	0	0	0	0
		175	822.18	0	0	16.5215	0	0	0	0	0	0	0	0	0	0	0	0	0	18.1261	0	0	0	0	0	0	0	0	0	0	0	0	0	0	0	0	0	0	0	0	0	0	0	0	0	0	0	0	0
		176	826.04	0	0	33.4829	0	0	0	0	94.3199	18.1707	0	0	19.7428	0	0	0	0	19.257	0	0	0	0	0	0	0	0	0	0	0	0	22.5148	0	0	0	0	0	0	0	0	0	0	0	0	0	0	0	0
		177	829.9	0	0	18.0675	0	0	0	0	72.6668	0	0	0	0	0	17.8456	0	0	0	0	0	0	0	0	0	0	0	0	0	0	0	0	0	0	0	0	0	0	0	0	0	0	0	0	0	0	0	0
		178	833.76	0	0	0	0	0	0	0	53.616	0	0	0	26.8833	0	0	0	0	0	0	0	0	0	0	0	39.9012	0	0	0	0	0	0	0	0	0	0	0	0	0	0	0	0	0	0	0	0	0	18.991
		179	837.62	0	0	0	0	16.7448	0	0	41.8107	0	0	21.7888	0	0	0	0	0	0	0	0	0	0	0	0	0	20.2731	0	0	0	0	0	0	0	0	0	0	0	0	0	18.3928	0	0	0	0	0	0	33.3291
		180	841.48	0	0	0	0	0	0	0	72.2777	0	0	0	0	0	0	0	0	0	0	0	0	0	0	0	49.4157	0	0	0	0	0	0	0	0	0	0	0	0	0	0	0	0	16.8324	0	0	0	0	0
		181	845.34	0	0	0	0	0	0	0	37.0377	0	0	0	0	0	17.8086	0	0	20.8715	0	0	0	0	0	0	47.7204	0	0	0	0	0	0	0	0	0	0	0	0	0	0	0	0	0	0	0	0	0	59.5815
		182	849.2	0	0	0	0	0	0	0	0	0	0	0	31.6421	0	34.214	0	0	0	0	0	0	0	0	0	54.0999	0	0	0	0	0	0	0	0	0	0	0	0	0	0	0	0	0	0	0	0	0	54.1452
		183	853.06	0	0	0	0	0	0	0	0	0	0	0	0	0	0	0	0	0	0	0	0	0	0	0	31.464	0	0	0	0	0	0	0	0	0	0	0	0	0	0	0	0	23.3194	0	0	0	0	53.7303
		184	856.92	0	0	0	0	0	0	0	42.7185	0	0	0	0	0	0	0	0	21.087	0	0	0	0	0	0	31.854	0	0	0	0	0	0	0	0	0	0	0	0	0	0	0	0	0	0	0	0	0	24.1947
		185	860.78	0	0	0	0	0	0	0	69.1594	0	0	23.5672	0	0	0	0	0	0	0	18.6311	0	0	0	0	0	0	0	0	0	0	0	0	0	0	0	0	0	0	0	0	0	0	0	0	0	0	84.8304
		186	864.64	0	0	0	0	0	0	0	89.8878	0	0	0	0	0	0	0	0	0	0	0	0	0	0	0	25.6986	0	0	0	0	0	0	0	0	0	0	0	0	0	0	0	0	0	0	0	0	0	32.7226
		187	868.5	0	0	0	0	0	0	0	73.4823	0	0	0	0	0	0	0	0	0	0	0	0	0	0	0	60.2891	0	0	0	0	0	0	0	20.2208	0	0	0	0	0	0	0	0	0	0	0	0	0	45.4655
		188	872.36	0	0	0	0	0	0	0	45.2433	0	0	0	0	0	0	0	0	0	0	0	0	0	0	0	39.8384	0	0	0	27.7151	0	0	0	0	0	0	0	0	0	0	0	0	0	0	0	0	0	30.7893
		189	876.22	0	0	0	0	0	0	0	32.9179	0	0	0	0	0	0	0	0	0	0	0	0	0	0	0	0	0	0	0	0	0	0	0	0	0	32.6459	0	0	0	0	0	0	0	0	0	0	0	0
		190	880.08	0	0	0	26.3286	0	0	0	43.9189	0	0	0	0	0	35.9344	0	0	0	0	0	0	0	0	0	109.442	22.3572	0	0	0	0	25.2509	16.7884	0	0	0	0	0	0	0	0	0	0	0	0	0	0	48.3968
		191	883.94	0	0	0	29.8438	0	0	0	39.7635	0	0	0	0	0	0	0	0	0	0	0	0	0	0	0	51.6124	0	0	0	0	0	0	92.4917	0	0	0	0	0	0	0	0	0	21.6501	0	0	0	0	67.1807
		192	887.8	0	0	0	28.8899	0	0	0	98.2383	0	0	0	0	0	0	0	0	0	0	0	0	0	0	0	39.0964	0	0	0	0	0	0	0	0	0	0	0	0	18.4424	0	0	0	31.3539	0	0	0	0	66.5961
		193	891.66	0	0	0	47.7878	0	0	0	39.1416	0	0	18.9118	0	0	35.9704	0	0	0	0	0	0	0	0	0	70.1226	0	0	0	0	0	0	18.0067	0	0	0	0	0	0	0	0	0	0	0	0	0	0	50.3621
		194	895.52	0	0	0	29.389	0	0	0	26.7249	0	0	0	0	0	0	0	0	0	0	0	0	0	0	0	18.0199	0	0	23.6958	17.8371	0	0	0	0	0	0	0	0	0	0	0	0	27.4671	0	0	0	0	48.5052
		195	899.38	0	0	0	49.233	0	0	0	0	0	0	0	0	0	0	0	0	0	0	0	0	0	0	0	43.0583	0	0	0	0	0	0	0	0	0	0	0	0	0	0	0	0	0	0	0	0	0	50.509
		196	903.24	0	0	0	0	0	0	0	0	0	0	26.6162	0	0	0	0	0	0	0	0	0	0	0	0	48.9297	0	0	0	0	0	0	44.9151	0	0	0	0	0	0	0	0	0	0	0	0	0	0	19.1348
		197	907.1	0	0	0	59.6985	0	0	0	23.9184	0	0	0	0	0	32.3284	0	0	0	0	0	0	0	0	0	21.69	0	0	0	0	0	0	0	0	0	0	0	0	0	0	18.7233	0	27.2695	0	0	0	0	22.117
		198	910.96	0	0	0	48.6695	0	0	0	48.082	0	0	0	0	0	0	0	0	0	0	0	0	0	0	0	27.7015	0	0	0	0	0	0	0	0	0	0	0	0	0	0	0	0	0	0	0	0	0	0
		199	914.82	0	0	0	0	23.1478	0	0	68.0999	0	0	0	0	0	31.8016	0	0	17.9424	0	0	0	0	0	0	0	0	0	0	0	0	0	45.8463	0	0	0	0	0	0	0	0	0	0	0	0	0	0	0
		200	918.68	0	0	0	55.5168	0	0	0	22.283	0	0	0	0	0	42.5616	0	0	0	0	0	0	0	0	0	26.25	0	0	0	0	0	0	40.7649	0	0	0	0	0	0	0	0	0	0	0	0	0	0	36.301
		201	922.54	0	0	0	96.3508	0	0	0	62.8525	0	0	0	0	0	0	0	0	0	0	0	0	0	0	0	0	0	0	0	0	0	0	61.1945	0	0	0	0	0	0	0	0	0	0	0	0	0	0	0
		202	926.4	0	0	0	25.5557	22.2938	0	0	36.894	0	0	0	0	0	25.156	0	0	0	0	0	0	0	0	0	21.3175	0	0	0	0	0	0	0	0	0	0	0	0	0	0	27.0258	0	0	0	0	20.2009	0	0
		203	930.26	0	0	0	62.3455	0	0	0	41.9934	0	0	0	0	0	0	0	0	0	0	0	0	0	0	0	0	0	0	0	0	0	0	26.3049	0	0	0	0	0	0	0	0	0	0	0	0	0	0	0
		204	934.12	0	0	0	28.1436	0	0	0	26.4152	0	0	0	0	0	0	0	0	0	0	0	0	0	0	0	0	0	0	0	0	0	0	24.5519	0	0	0	0	0	0	0	0	0	0	0	0	0	0	0
		205	937.98	0	0	0	22.5976	0	0	0	36.3411	0	0	0	0	0	22.6515	0	0	0	0	0	0	0	0	0	0	0	0	0	0	0	0	0	0	0	0	0	0	0	0	0	0	0	0	0	0	0	19.3236
		206	941.84	0	0	0	63.745	33.6123	0	0	31.1136	0	0	0	0	0	0	0	0	0	0	0	0	0	0	0	0	0	0	0	0	0	0	36.506	0	0	0	0	0	0	0	0	0	0	0	0	0	0	0
		207	945.7	0	0	0	59.1613	0	0	0	25.0172	0	0	0	0	36.1178	0	0	0	0	0	0	0	0	0	0	0	0	0	0	0	0	0	27.7582	0	0	0	0	0	0	0	0	0	0	0	0	0	0	0
		208	949.56	0	0	0	44.9912	22.9077	0	17.4724	48.6939	0	0	26.1104	0	0	0	0	0	0	33.1796	0	0	0	0	0	31.6736	0	0	0	0	0	0	30.9321	0	0	0	0	0	24.9881	0	0	0	0	0	0	0	0	32.2412
		209	953.42	0	0	0	88.0568	0	0	0	21.3223	0	0	0	0	0	0	0	0	0	0	0	0	43.7597	0	0	0	0	0	0	0	0	0	77.1901	0	0	0	0	0	0	0	0	0	0	0	0	0	0	0
		210	957.28	0	0	0	61.8955	38.8704	0	0	23.7305	0	0	0	0	0	0	0	0	0	0	0	23.0418	0	0	0	0	0	0	0	0	0	0	80.5508	0	0	0	0	0	25.0662	0	0	0	0	0	0	0	0	0
		211	961.14	0	0	0	90.9229	0	0	0	0	0	0	0	0	0	0	0	0	0	0	0	0	0	0	0	0	0	0	0	0	0	0	0	0	0	0	0	0	0	0	0	0	0	0	0	0	0	0
		212	965	0	0	0	78.9872	0	0	0	0	0	0	0	0	0	19.9285	0	0	0	36.6992	0	0	0	0	0	0	0	0	0	23.6949	0	0	41.3886	0	0	19.1323	0	0	0	0	0	23.0077	0	0	0	0	0	0
		213	968.86	0	0	0	79.4721	0	0	0	47.2805	0	0	0	0	0	0	0	0	0	30.1253	0	0	0	0	0	0	0	0	0	0	0	0	0	0	0	0	0	0	0	0	0	0	0	0	0	0	0	0
		214	972.72	0	0	0	45.5172	43.5136	0	0	18.0911	0	0	0	0	0	0	0	0	0	0	0	0	0	0	0	0	0	0	0	0	0	0	0	0	0	0	0	0	0	0	0	0	0	0	0	0	0	0
		215	976.58	0	0	0	91.9771	0	0	0	45.8885	0	0	0	0	0	0	0	0	0	0	0	0	0	0	0	0	0	0	0	0	0	0	24.6636	0	0	0	0	0	0	0	0	0	0	0	0	0	0	0
		216	980.44	0	0	0	68.7871	38.1638	24.68	0	0	0	0	0	0	0	0	0	0	0	29.8939	0	0	0	0	0	0	0	0	0	0	0	0	18.2044	0	0	0	0	0	0	0	0	0	0	0	0	0	0	0
		217	984.3	0	0	0	62.4682	0	0	0	24.4447	0	0	0	0	0	0	0	0	0	0	0	0	0	0	0	0	0	0	0	0	0	0	30.867	0	0	25.293	0	0	0	0	0	0	0	0	0	0	0	0
		218	988.16	0	0	0	75.7496	0	0	0	16.1999	0	0	0	0	0	0	0	0	0	38.097	0	0	0	0	0	0	0	0	0	0	0	0	40.6032	0	0	56.5487	0	0	0	0	0	0	0	0	0	0	0	0
		219	992.02	0	0	0	52.4586	34.731	0	0	88.1762	0	0	0	0	0	0	0	0	0	36.6312	0	0	0	0	0	0	0	0	0	0	0	0	0	0	0	0	0	0	0	0	0	0	0	0	0	0	0	0
		220	995.88	0	0	0	83.6314	0	0	0	0	0	0	0	0	0	0	0	0	0	47.6826	0	0	0	0	0	0	0	0	0	0	0	18.3619	54.7364	0	0	0	0	0	18.9985	0	0	0	0	0	0	0	0	0
		221	999.74	0	0	0	76.6542	58.5976	0	0	43.7745	0	0	0	0	0	20.6626	0	0	0	0	0	0	0	0	0	0	0	0	0	0	0	0	50.7908	0	0	0	0	0	0	0	0	0	0	0	0	0	0	0
		222	1003.6	0	0	0	83.4395	0	0	0	0	0	0	0	0	0	0	0	0	0	68.2993	0	0	0	0	0	0	0	0	0	0	0	0	67.9943	0	0	0	0	0	0	0	0	0	0	0	0	0	0	0
		223	1007.46	0	0	0	47.0947	30.8625	0	0	27.5781	0	0	0	0	0	0	0	0	0	33.3718	0	0	0	0	0	0	0	0	0	0	0	0	28.5244	0	0	32.6617	0	0	0	0	0	0	0	0	0	0	0	0
		224	1011.32	0	0	0	78.9723	21.1106	0	0	33.263	0	0	0	0	0	0	0	0	0	0	0	0	0	0	0	0	0	0	0	0	0	0	93.463	0	0	18.057	0	0	0	0	0	0	0	0	0	0	0	0
		225	1015.18	0	0	0	75.1319	70.8206	0	0	0	0	0	0	0	0	0	0	0	0	18.265	0	0	0	0	0	0	0	0	0	0	0	0	72.7642	0	0	0	0	0	0	0	0	0	0	0	0	0	0	0
		226	1019.04	0	0	0	100.851	0	0	0	27.8294	16.4932	0	0	0	0	0	0	0	0	0	0	0	0	0	0	0	0	0	0	0	0	0	121.1	0	0	43.077	0	0	0	0	0	0	0	0	0	17.7913	0	0
		227	1022.9	0	0	0	46.1775	0	0	0	45.9493	0	0	0	0	0	0	0	0	0	22.409	0	0	0	0	0	0	0	21.0565	0	0	0	0	51.6285	20.2498	0	18.3183	0	0	0	0	0	0	0	0	0	0	0	0
		228	1026.76	0	0	0	105.705	0	0	0	0	0	0	0	0	0	0	0	0	0	32.3957	0	0	0	0	0	0	0	0	0	0	0	24.7338	108.549	0	0	21.1524	0	0	0	0	0	0	19.7407	0	0	0	0	0
		229	1030.62	0	0	0	155.303	0	0	0	0	0	0	0	0	0	0	0	0	0	0	0	0	0	0	0	0	0	0	0	0	0	26.9499	87.1875	0	0	0	0	0	0	0	0	0	33.8266	0	0	0	0	0
		230	1034.48	0	0	0	87.9395	0	0	0	0	0	0	0	0	0	0	0	0	0	35.5637	0	0	0	0	0	0	0	0	0	0	0	0	114.551	0	0	0	0	0	0	0	0	0	0	0	0	0	0	0
		231	1038.34	0	0	0	139.019	0	0	0	37.6768	0	0	0	0	0	0	0	0	0	24.8061	0	0	0	0	0	0	0	0	0	0	0	0	110.807	0	0	40.011	0	19.7695	0	0	0	0	0	0	0	0	0	0
		232	1042.2	0	0	0	78.79	0	0	0	38.8048	0	0	0	0	0	0	0	0	44.3619	30.0381	0	0	0	0	0	0	0	0	0	19.9589	0	0	78.6796	0	0	23.9135	0	0	0	0	0	0	19.2773	0	0	0	0	21.1977
		233	1046.06	0	0	0	75.5896	0	0	0	0	24.6474	0	0	0	0	0	0	0	25.56	0	0	0	0	0	0	0	0	0	0	0	0	65.6294	92.6464	0	0	30.6952	0	28.3254	0	0	0	0	40.0027	0	0	0	0	0
		234	1049.92	0	0	0	41.8465	0	0	0	46.0491	58.137	0	0	0	0	0	0	0	19.5387	0	0	0	0	0	0	0	0	0	0	0	0	36.5015	70.3979	0	0	28.7606	0	0	0	0	0	0	0	0	0	16.7919	0	0
		235	1053.78	0	0	0	84.3195	45.6828	0	0	20.1151	22.6147	0	0	0	0	0	0	0	0	0	0	0	0	0	0	0	0	0	0	0	50.8828	0	141.14	0	0	87.9695	0	0	0	0	0	0	0	0	0	0	0	0
		236	1057.64	0	0	29.9122	149.922	0	0	0	26.2889	0	0	22.684	0	0	0	0	0	18.3763	0	0	0	0	0	0	0	0	0	0	0	0	0	77.2911	0	0	32.5589	0	0	0	0	0	0	0	0	0	0	0	0
		237	1061.5	0	0	0	172.507	0	0	0	34.0435	0	0	0	0	0	0	0	0	0	0	0	0	0	0	0	0	0	0	0	0	0	0	98.6853	0	0	32.3552	0	0	0	0	0	0	0	0	0	0	0	0
		238	1065.36	0	0	47.4542	101.636	0	0	0	28.8363	40.8303	0	0	0	0	0	0	0	41.3764	0	0	0	0	0	0	0	0	0	0	0	0	0	133.137	0	0	0	0	0	0	0	0	0	0	0	0	0	0	0
		239	1069.22	20.0921	0	45.5662	104.795	0	0	0	34.8612	46.5878	0	0	0	0	26.9386	0	0	0	0	0	0	0	0	0	20.7326	0	0	0	0	0	0	116.513	23.531	0	90.4488	0	0	0	0	0	0	34.3122	0	0	0	0	0
		240	1073.08	53.4375	0	0	52.68	0	0	0	20.7072	44.4392	0	0	0	20.9743	0	0	0	20.4914	0	0	0	0	0	0	17.182	0	0	0	0	0	0	155.903	0	27.3008	53.9947	0	20.6629	0	0	0	0	29.3121	0	0	0	0	0
		241	1076.94	26.5256	0	0	33.2394	0	0	0	47.6897	44.9927	0	0	0	22.4395	17.56	0	0	44.7571	17.4521	0	16.9703	0	0	0	22.3886	0	0	0	0	0	0	89.8101	0	0	51.3101	0	0	0	20.7404	0	0	0	0	33.8707	0	0	0
		242	1080.8	0	0	0	60.3466	0	0	0	0	38.7963	0	0	0	0	44.0455	0	0	68.281	0	0	0	0	0	33.2634	19.7591	0	0	0	0	0	0	100.922	0	0	33.745	18.8876	0	0	0	0	0	25.4055	0	0	0	0	0
		243	1084.66	0	0	56.5137	66.5316	28.7871	0	0	0	52.7962	0	0	0	0	21.1945	0	0	37.2611	0	0	0	0	0	0	52.0441	0	0	0	0	0	0	76.9473	0	0	80.3728	0	0	0	33.6674	0	0	0	0	0	0	0	71.7053
		244	1088.52	0	0	19.6478	65.0863	0	0	0	0	47.5479	0	0	17.4575	0	25.1097	0	0	20.211	0	0	0	0	0	0	42.4908	0	0	0	0	0	32.6591	129.138	0	0	64.8857	0	0	0	0	0	0	0	0	0	0	0	0
		245	1092.38	59.258	0	22.1423	51.9177	0	0	0	28.0626	20.6167	0	0	0	0	30.5087	0	0	60.3382	0	0	0	0	0	0	0	0	0	0	0	0	51.638	120.997	0	0	45.1241	0	0	0	43.5614	0	0	0	0	0	0	44.155	0
		246	1096.24	0	0	43.2269	42.2229	0	0	0	31.8968	29.3659	0	0	0	0	0	0	0	78.5744	0	0	0	0	0	0	0	0	0	0	0	0	0	118.46	0	0	57.2691	0	0	0	0	0	0	0	0	0	0	0	21.2027
		247	1100.1	0	0	0	81.9821	0	0	0	0	35.0789	0	0	0	0	43.3454	0	0	67.1569	0	0	0	0	0	0	40.2195	0	0	0	0	0	0	96.7069	0	0	25.8991	0	0	0	58.8952	0	0	29.126	0	0	0	17.985	28.1002
		248	1103.96	0	0	35.3809	104.247	0	0	0	0	52.0391	0	0	0	0	87.9571	0	0	102.361	0	0	0	0	0	0	27.8776	0	0	0	0	0	0	110.049	0	0	58.6355	0	0	0	34.1618	0	0	24.4923	0	0	0	0	0
		249	1107.82	0	0	31.5346	0	0	0	0	33.2677	49.4417	0	0	0	0	34.8546	0	0	63.6306	0	0	0	0	0	0	0	0	0	0	0	0	0	125.222	0	0	46.1103	0	0	0	37.5404	0	0	25.172	0	0	0	44.3352	35.8556
		250	1111.68	0	0	0	55.089	0	0	0	0	34.4104	0	0	0	0	62.0025	0	0	63.8166	23.1027	0	0	0	0	0	36.3566	0	0	0	0	0	23.379	122.598	0	0	36.6376	0	0	0	0	0	0	0	0	0	0	27.625	22.2472
		251	1115.54	0	0	0	63.0594	0	0	0	0	49.7449	0	0	0	0	43.7495	0	0	150.913	0	0	0	0	23.6046	0	47.9751	0	0	0	0	0	0	132.368	27.3797	0	81.2364	24.8691	0	0	0	0	0	0	0	0	0	0	27.0059
		252	1119.4	0	0	24.4833	60.4741	30.6662	0	0	28.1075	25.6441	0	0	0	0	0	0	0	77.4077	0	0	0	0	0	0	23.8638	0	0	0	0	0	0	154.856	31.2537	22.5432	18.8326	0	21.1824	0	31.777	0	0	0	0	0	0	36.5055	28.4787
		253	1123.26	0	0	38.6046	70.408	18.1176	0	0	0	66.5705	0	17.6683	0	0	18.3941	0	0	72.831	0	0	0	0	0	0	23.3477	0	0	0	0	0	0	198.967	0	0	45.9946	0	0	0	77.9026	0	0	0	0	0	0	30.6315	35.5956
		254	1127.12	0	0	0	44.8521	0	0	0	0	0	0	0	0	0	27.2838	0	0	92.1706	27.208	0	0	0	0	0	35.3338	0	0	0	0	0	0	125.95	0	0	74.9518	18.5585	0	0	58.4784	0	0	19.1082	0	0	0	26.0201	59.6422
		255	1130.98	27.5959	0	40.955	45.2986	0	0	0	26.9307	51.7083	0	0	0	18.1066	67.9568	0	0	83.1273	0	0	0	0	0	0	45.6571	0	0	0	0	0	0	128.488	0	0	0	0	0	0	0	0	0	0	0	0	0	44.1816	54.7599
		256	1134.84	0	0	34.7234	77.3722	0	0	0	0	83.8053	0	0	0	0	95.9023	0	0	98.7058	42.9613	0	0	0	0	0	0	0	0	0	0	0	0	99.4755	25.3042	0	34.1415	19.8589	0	0	50.2969	0	0	69.6897	0	0	0	0	79.1419
		257	1138.7	21.4446	0	29.8951	47.3005	0	0	0	0	59.5973	0	0	0	0	30.9499	0	0	92.7633	0	0	0	0	0	0	33.8591	0	0	0	0	0	0	148.489	0	0	0	0	0	0	44.7777	0	0	0	0	0	21.7815	31.7817	49.8159
		258	1142.56	0	0	32.3796	84.3184	19.0057	0	0	0	21.5793	27.5129	0	0	0	81.6105	0	18.9214	94.6291	0	0	18.7514	0	0	0	0	0	0	0	0	0	0	103.075	0	0	0	0	0	0	64.395	0	0	0	0	0	0	121.175	50.9294
		259	1146.42	0	0	0	43.6202	0	0	0	0	38.326	38.6355	0	0	0	61.8871	0	0	88.7624	0	0	0	17.8509	0	0	20.2426	0	0	0	0	0	0	113.403	0	0	0	0	0	0	63.5502	0	0	0	0	0	0	79.792	42.1274
		260	1150.28	0	0	0	45.7436	0	0	0	27.9791	23.4852	0	0	0	0	65.9768	0	0	83.0109	0	0	0	0	0	0	0	0	0	0	0	0	0	98.6051	0	0	0	0	0	0	41.8877	0	0	0	0	0	0	0	65.6843
		261	1154.14	0	0	0	64.5731	0	0	0	24.2379	77.7256	44.4709	0	0	0	112.969	0	0	177.98	0	0	0	0	0	0	36.3408	0	0	0	0	0	0	78.0192	19.7746	0	0	16.4877	0	0	46.7796	22.8309	0	0	0	0	0	71.8206	0
		262	1158	0	0	0	71.7671	0	0	0	45.2954	34.6262	29.7185	0	0	0	60.6997	29.5322	0	106.493	30.9849	0	0	0	0	0	40.3034	0	0	0	0	0	0	99.271	0	0	0	0	0	0	18.7183	21.7921	0	0	0	0	0	0	0
		263	1161.86	0	0	0	91.1493	0	0	0	47.8307	37.176	0	0	0	0	80.3943	24.0673	0	140.007	27.0936	0	0	0	0	22.5603	48.3155	0	0	0	21.8773	0	0	0	0	0	0	0	0	0	49.5951	23.4169	0	41.8773	0	0	0	61.6198	47.635
		264	1165.72	0	0	35.3226	70.4992	0	0	0	19.3858	29.6325	31.9576	0	0	0	102.988	42.9188	0	161.938	0	0	0	0	0	0	47.936	0	0	0	0	0	0	21.969	21.4854	0	22.3281	0	0	0	37.7812	19.0152	0	55.1144	0	0	0	23.978	39.495
		265	1169.58	0	0	43.6874	97.2554	0	0	0	55.0059	37.3065	56.434	0	0	0	151.403	40.0156	0	112.752	25.2284	0	0	0	0	0	55.0972	0	0	0	0	0	0	42.1732	24.3306	0	25.0896	0	0	0	62.5443	0	0	48.7771	0	0	0	52.3689	40.583
		266	1173.44	0	0	37.8799	72.2863	0	0	0	78.769	51.501	30.7483	0	0	0	71.6503	47.1503	0	170.28	0	0	0	0	0	0	0	0	0	0	0	0	0	84.9146	0	0	0	0	20.7386	0	18.2704	49.1525	0	0	0	0	0	45.2184	0
		267	1177.3	0	0	0	55.8841	0	0	0	52.4241	55.1366	39.5401	0	0	0	110.968	0	0	186.634	0	20.3547	0	0	0	0	20.9081	0	0	0	0	0	0	48.8882	0	0	0	0	0	0	91.0779	73.3282	0	48.8965	0	0	0	37.4975	35.4324
		268	1181.16	0	0	22.41	77.9954	0	0	0	86.5004	24.1047	27.0515	0	0	0	117.821	0	0	163.553	0	0	0	0	0	0	0	0	0	0	0	0	0	26.8527	0	0	17.9294	0	0	0	0	24.4258	0	46.7354	0	0	0	94.5944	49.279
		269	1185.02	0	0	0	74.0996	0	0	0	72.916	88.0327	33.6991	0	0	0	125.763	0	0	137.134	49.0288	0	0	0	0	0	0	0	0	0	0	0	0	41.5166	0	0	0	0	0	0	0	36.6899	0	0	0	0	0	40.8824	46.8214
		270	1188.88	0	0	58.4865	78.1834	0	0	0	62.5238	41.8541	52.2928	0	0	0	147.963	0	0	147.061	66.8852	0	0	0	0	0	0	0	0	0	0	0	0	0	17.4664	0	0	36.6089	0	0	25.9103	42.6226	0	0	0	0	0	48.7219	34.2041
		271	1192.74	0	0	0	79.5116	0	0	0	56.799	64.3738	46.3088	0	0	0	145.372	0	0	174.742	0	0	0	0	0	0	0	0	0	0	0	0	0	18.9401	22.13	0	0	33.7285	0	0	68.1148	63.46	0	36.6592	0	0	0	0	71.4351
		272	1196.6	0	0	20.8558	44.9446	0	0	0	31.3052	87.8477	30.6822	0	0	0	171.676	37.8767	0	130.812	0	0	0	0	0	0	38.4711	27.2279	0	0	0	0	0	0	19.1303	0	0	28.2679	0	0	38.383	60.0909	0	20.8098	0	0	0	46.2285	40.3243
		273	1200.46	0	0	0	131.946	0	0	0	38.7532	77.741	58.5571	0	0	0	147.625	41.2844	0	153.165	0	0	0	26.6709	0	0	0	0	0	0	0	0	0	23.2848	0	0	0	0	0	0	34.5739	61.1521	0	36.573	0	0	0	35.1059	53.8058
		274	1204.32	0	0	0	71.9157	0	0	0	87.1308	87.0429	49.9213	0	0	0	139.435	31.739	0	236.197	0	0	0	32.6152	0	0	0	0	0	0	0	0	0	72.0185	0	0	0	37.6459	0	0	23.4042	32.7229	0	0	0	0	0	29.0835	18.5489
		275	1208.18	0	0	0	94.7881	0	0	0	41.5509	67.4664	37.8365	0	0	0	204.213	24.1877	0	226.035	0	0	0	25.9325	0	0	36.7861	0	0	0	0	0	0	50.8738	37.9579	0	0	75.7822	0	0	34.8261	47.2701	0	0	0	0	0	0	29.6169
		276	1212.04	0	0	33.8242	125.147	0	0	0	93.2244	91.9263	57.8477	0	0	0	134.326	39.2146	0	244.068	0	0	0	0	0	0	0	0	0	0	0	0	0	34.7917	29.1231	0	0	128.946	0	0	0	48.5213	0	0	0	0	0	17.2098	0
		277	1215.9	0	0	0	114.011	0	0	0	95.725	22.6237	26.6293	0	0	0	120.057	43.9204	0	119.803	0	0	0	0	0	25.5878	24.3002	0	0	0	0	0	0	57.9107	76.7815	24.9692	0	76.2045	0	0	55.827	0	0	0	0	0	22.4135	0	0
		278	1219.76	0	0	0	117.924	0	23.9951	0	67.0764	62.0299	39.6578	0	0	0	122.048	42.2931	0	160.59	29.1456	0	0	44.1918	0	0	0	0	0	0	0	0	0	56.0724	44.9683	0	0	53.8087	0	0	36.9238	48.7784	0	63.6947	0	0	0	0	0
		279	1223.62	0	0	0	127.551	0	0	0	56.4651	50.6406	83.3693	0	0	0	203.279	41.7827	0	183.503	44.9642	0	0	28.8541	0	0	0	0	0	0	0	0	0	0	65.4519	0	0	39.3087	0	0	44.1072	54.6454	0	0	0	0	18.0841	0	0
		280	1227.48	0	0	0	127.396	0	0	0	114.188	104.111	0	0	0	0	152.584	45.6665	0	99.4308	45.3836	0	0	0	0	0	0	0	0	0	0	0	0	27.5061	66.5724	0	0	0	0	0	50.6158	0	0	22.009	0	0	0	23.3753	31.8754
		281	1231.34	0	0	0	151.672	0	0	0	77.8288	75.4894	57.1863	0	0	0	131.816	61.3292	19.0323	180.712	68.2598	26.465	0	0	0	0	0	0	0	0	0	0	0	61.9492	54.2224	0	0	142.265	0	0	0	83.3753	0	48.1732	0	0	0	0	0
		282	1235.2	0	0	0	100.117	0	0	0	61.9747	142.6	47.9792	0	0	0	106.926	53.0444	0	135.106	79.7845	0	0	36.3307	0	0	0	0	0	0	0	0	0	0	78.47	0	0	86.7134	0	0	0	57.4871	0	20.5012	0	0	0	0	30.9147
		283	1239.06	0	0	0	65.1333	0	0	0	76.7101	82.9836	43.1553	0	0	0	68.1102	33.329	0	81.9788	77.8235	0	0	31.9955	45.2341	0	0	0	0	0	0	0	0	0	83.7181	0	0	80.1202	43.9687	0	53.292	47.8335	0	0	0	0	0	0	29.7819
		284	1242.92	0	0	0	139.368	0	0	0	89.5704	49.597	58.5934	0	0	0	174.672	0	0	149.421	93.0844	19.405	0	68.7298	0	0	45.2752	0	0	0	0	0	0	0	48.2306	0	0	81.5962	18.6122	0	36.2319	83.7128	0	30.2818	0	0	0	0	0
		285	1246.78	0	0	0	33.8103	0	0	0	99.9835	79.2106	58.836	0	0	0	206.685	0	0	158.811	61.7335	0	0	0	37.4631	0	23.5239	22.2612	0	0	0	0	0	22.9213	112.388	0	0	175.619	0	0	70.6084	75.6105	0	73.3706	0	0	0	0	0
		286	1250.64	0	0	0	87.5779	0	0	0	47.8294	116.285	64.6134	0	0	0	170.585	24.588	0	111.473	115.987	0	0	0	0	0	0	0	0	0	0	0	0	55.639	114.66	0	0	128.903	0	0	0	82.2743	0	0	0	0	0	0	42.2604
		287	1254.5	0	0	0	82.8103	0	0	0	63.3551	39.2082	19.3373	0	0	0	171.678	38.1351	0	150.769	75.7726	0	0	23.0487	0	0	0	0	0	0	20.3006	0	16.3912	22.2892	101.316	0	0	103.702	0	0	59.7121	44.1825	0	0	0	0	0	0	37.5524
		288	1258.36	0	0	0	131.74	0	0	0	128.945	46.0804	35.1507	0	0	0	268.305	0	0	211.422	111.628	0	0	0	0	37.6005	0	0	0	0	0	0	42.2597	45.1985	106.282	0	0	142.725	0	0	75.3773	83.3333	0	44.6108	0	0	26.8158	0	57.965
		289	1262.22	0	0	0	114.517	0	0	23.9582	77.3496	0	46.2617	0	0	0	150.322	22.3148	0	164.888	0	0	0	0	0	0	0	0	0	0	0	0	46.554	23.0729	104.757	0	0	88.6106	0	0	49.6515	53.4897	0	18.834	0	0	0	0	0
		290	1266.08	0	0	0	31.6537	0	0	0	76.9711	47.7957	26.7557	0	0	0	225.476	0	0	132.653	77.5907	0	0	0	0	0	26.9396	0	0	0	0	0	50.932	74.8865	117.432	0	0	155.086	0	0	38.5582	78.6055	0	40.5998	0	0	0	0	16.9425
		291	1269.94	0	0	0	58.0401	0	0	0	89.0948	0	21.6275	0	0	0	178.456	24.799	0	75.986	50.7475	0	0	0	34.2089	0	0	22.4519	0	0	0	0	49.2416	0	133.588	0	0	104.413	0	0	74.9818	44.277	0	30.0355	0	0	0	0	0
		292	1273.8	0	0	0	0	0	0	0	89.4358	48.0806	64.1916	0	0	0	180.277	0	0	118.876	27.974	0	0	0	0	20.683	0	0	0	0	42.0032	0	49.2698	21.1589	131.811	0	0	187.323	23.2819	0	29.7388	53.036	0	0	0	0	0	0	0
		293	1277.66	0	0	0	93.6403	0	0	0	135.587	25.4267	0	0	0	0	182.704	0	0	107.879	50.2515	0	0	25.3045	0	0	0	0	0	21.498	30.346	0	52.248	0	103.924	0	0	157.983	0	0	0	24.2833	0	19.8811	0	0	0	0	0
		294	1281.52	0	0	0	56.4773	0	0	0	61.8603	0	73.2572	0	0	0	181.259	0	0	31.5836	75.3205	0	0	32.944	0	0	0	0	0	0	0	0	20.0397	0	101.179	0	0	125.039	0	0	27.4017	71.0739	0	0	0	0	0	0	0
		295	1285.38	0	0	0	0	0	0	0	86.4111	40.0559	21.6065	0	0	0	153.007	0	0	97.5939	91.9451	0	0	35.4328	31.3069	0	0	0	0	0	30.2656	0	0	27.7989	115.391	0	0	147.21	0	0	33.5881	81.3425	0	25.0943	0	0	0	0	0
		296	1289.24	0	0	0	20.201	0	0	0	118.644	38.1432	43.6481	0	0	0	139.117	0	0	35.7752	137.922	0	0	0	26.901	0	0	0	0	0	0	0	25.9276	0	155.466	0	0	140.902	0	0	67.4154	64.53	0	35.8719	0	0	0	0	0
		297	1293.1	0	0	0	0	0	0	0	51.8437	48.1474	40.7718	0	0	0	159.649	0	0	72.7581	121.865	0	0	0	30.6693	0	0	0	23.628	0	0	0	51.0327	0	98.9166	0	0	134.799	0	0	48.9476	49.6512	0	0	0	0	0	33.5572	0
		298	1296.96	0	0	0	0	0	0	0	98.3986	0	33.8112	0	0	0	158.963	0	0	70.2423	24.4803	19.2031	0	0	36.9361	18.6189	0	0	0	0	0	0	63.801	67.7041	120.983	0	0	75.7627	0	0	83.033	44.1414	0	0	0	0	0	0	0
		299	1300.82	0	0	0	0	0	0	0	79.1716	0	62.4541	0	0	0	168.134	0	0	83.8541	117.495	26.7808	0	26.1336	19.3592	0	0	0	0	0	0	0	41.4811	40.6271	134.889	0	0	93.1837	0	19.521	56.3594	21.689	0	0	0	0	0	21.1639	0
		300	1304.68	0	0	0	0	0	0	0	75.8339	18.6512	73.6808	20.6741	0	0	100.983	0	0	49.9584	98.8069	0	0	44.5827	0	0	0	0	0	0	0	0	53.5685	26.9689	151.218	15.6409	0	106.643	0	0	76.1332	24.11	0	0	0	0	0	0	0
		301	1308.54	0	0	0	0	0	0	0	116.455	40.3546	46.7342	0	0	0	134.011	0	0	49.6649	119.867	0	0	24.7878	0	0	0	0	0	0	31.1912	0	58.5601	102.764	109.935	0	0	128.46	0	0	19.4265	73.4267	0	0	25.261	0	0	0	0
		302	1312.4	0	0	0	29.9704	0	0	0	110.689	51.2221	66.1965	0	0	0	134.721	0	0	58.2998	63.2149	0	0	0	0	0	0	0	0	0	74.5671	0	26.2154	71.9772	123.076	0	0	132.09	0	0	63.6015	96.416	0	25.153	0	0	0	0	0
		303	1316.26	0	0	0	42.1499	0	0	0	61.7989	91.7235	31.2696	0	0	0	124.276	0	0	55.3225	92.273	0	0	0	0	0	0	0	0	0	114.892	0	70.73	86.4504	145.594	0	0	132.269	0	0	98.742	60.555	0	0	0	0	0	23.4447	0
		304	1320.12	0	0	0	37.8566	0	0	0	60.9616	31.7071	0	0	0	0	82.9691	0	0	23.7608	74.0039	0	21.8631	0	0	0	0	0	0	0	43.4383	0	50.0411	70.9583	122.49	0	0	21.2208	0	0	20.0264	0	0	0	0	0	20.9777	0	0
		305	1323.98	0	0	0	0	0	0	0	44.4256	64.3341	0	0	0	0	103.369	0	0	0	132.325	0	0	22.4875	0	0	0	17.9968	0	0	71.2849	0	20.7408	46.671	141.777	0	0	104.848	0	0	36.5188	86.4043	0	46.2033	0	0	0	0	0
		306	1327.84	39.9174	0	0	42.3658	0	0	0	93.8113	70.0379	0	0	0	0	138.932	0	0	78.9593	120.151	19.84	0	0	0	0	0	0	0	0	61.2929	0	51.2855	122.643	167.702	0	0	74.8088	0	0	0	62.7404	0	0	0	0	0	0	0
		307	1331.7	0	0	0	30.089	0	0	0	82.9369	71.5101	0	0	0	0	48.3303	0	0	0	125.218	0	0	20.317	0	0	0	0	0	0	63.8771	0	0	110.516	84.3525	0	0	52.8951	0	0	0	60.8611	0	0	0	0	0	0	67.8162
		308	1335.56	0	0	0	59.3298	28.5327	0	0	74.178	51.9244	19.0491	0	0	0	24.848	0	0	0	29.1154	0	0	34.4787	0	0	0	0	0	0	47.8546	0	0	74.1447	108.894	0	0	134.283	0	0	16.27	51.6664	0	0	0	0	0	29.6046	98.0813
		309	1339.42	0	0	0	51.8751	0	0	0	69.1956	70.9852	0	0	0	0	51.4109	0	0	46.0642	103.514	0	0	17.0095	0	0	0	0	0	0	117.108	0	18.619	113.024	152.218	0	0	76.3861	0	0	46.5877	138.541	0	0	0	0	0	24.2164	44.3087
		310	1343.28	28.2955	0	0	58.2773	31.7883	0	0	58.7471	0	0	0	0	0	59.1327	0	0	32.218	32.8328	22.975	0	0	29.2198	0	0	0	0	0	81.1216	0	0	144.163	111.049	0	21.1646	114.978	0	0	0	52.0747	0	0	0	0	0	0	45.0033
		311	1347.14	49.3482	0	0	58.9093	24.7497	0	0	63.4208	25.6512	0	27.9233	0	0	61.9165	0	0	0	63.9638	37.7544	23.1219	0	0	0	0	0	0	0	87.6596	0	0	154.759	117.888	0	0	54.2487	0	0	0	64.8756	0	26.5947	0	0	0	0	58.5758
		312	1351	33.2179	0	0	64.8145	0	0	0	48.6891	46.7686	0	0	0	0	50.1494	0	0	31.841	0	68.2712	17.7878	0	0	0	0	0	0	0	47.4133	0	0	130.735	80.3305	0	0	75.0993	0	0	0	92.8873	0	25.0047	0	0	0	0	85.6687
		313	1354.86	60.4275	0	0	53.3471	43.4997	0	0	71.006	0	0	0	0	0	32.7943	0	0	20.1903	42.0625	83.2947	0	0	0	44.6393	0	0	0	0	100.926	0	37.4744	89.5882	84.1675	0	0	0	0	0	22.8536	48.7534	0	0	0	0	0	0	60.5618
		314	1358.72	32.7774	0	0	46.7796	53.9749	0	0	111.134	22.842	0	0	0	0	35.5975	0	0	0	54.497	0	0	0	0	0	0	0	0	0	44.0319	0	0	81.4779	83.1396	0	0	47.0809	0	0	0	0	0	62.6912	0	0	0	0	53.1553
		315	1362.58	0	0	0	66.3675	0	0	0	87.6168	0	0	0	0	0	31.5052	0	0	0	43.6272	0	0	0	0	0	0	0	0	0	0	0	19.9277	127.714	104.983	0	0	27.5289	0	0	0	44.6066	0	0	0	0	0	0	51.0472
		316	1366.44	46.1408	0	0	34.6871	20.2114	0	0	80.4397	0	0	0	0	0	61.0948	0	0	24.213	85.9987	0	0	18.2741	0	0	0	0	0	0	59.4513	0	21.5604	170.887	41.3911	0	0	37.9241	0	0	0	34.0939	17.6954	0	0	0	0	32.2031	84.983
		317	1370.3	33.8898	0	0	53.3719	34.8414	0	0	97.481	28.7729	0	0	0	0	45.7105	0	0	0	73.5171	0	34.3476	0	0	0	0	0	0	0	78.7813	0	22.7578	118.937	73.9866	0	0	53.2183	0	0	0	40.5088	19.8544	72.4245	0	0	0	37.4912	90.6581
		318	1374.16	18.8075	0	0	78.4476	25.0465	0	0	103.759	18.4022	0	27.0804	0	0	0	0	0	35.238	61.3442	62.9023	0	0	0	0	0	0	0	0	65.4356	0	0	145.205	123.495	0	0	63.5031	0	0	0	0	0	63.8305	0	0	0	21.7972	103.338
		319	1378.02	44.933	0	0	51.2846	43.2206	0	0	95.085	0	0	36.0017	0	0	0	0	0	19.72	60.8154	37.5629	16.8914	0	0	0	0	0	0	0	95.9911	0	0	126.508	106.59	0	0	0	0	0	0	0	0	45.5122	0	0	0	0	128.676
		320	1381.88	27.6447	0	0	85.3298	66.1893	0	0	97.2704	58.0154	0	64.3098	0	0	30.8699	0	0	0	77.9207	0	43.0154	38.4421	0	0	0	0	0	0	97.8654	0	0	142.498	92.6603	0	0	30.8075	0	0	18.555	34.165	0	0	0	0	0	0	113.926
		321	1385.74	45.0332	0	0	97.4691	0	0	0	101.2	0	0	28.3755	0	0	19.1667	0	0	0	29.7415	61.967	36.2351	0	0	0	0	0	0	0	65.8186	0	0	167.085	66.9459	0	0	0	0	0	21.4471	32.3495	0	34.2751	0	0	0	0	60.6659
		322	1389.6	51.3703	0	0	58.3418	31.5898	0	0	76.9345	56.0309	42.6132	28.3907	0	0	19.1782	0	0	0	118.664	41.9121	0	28.906	0	0	0	0	0	0	109.387	0	0	196.474	44.8125	0	0	0	0	0	0	0	0	0	0	0	0	0	57.0497
		323	1393.46	51.7243	0	0	71.9567	0	0	0	64.3549	39.4623	0	33.0975	0	0	0	0	0	41.6445	83.4253	33.3455	0	0	0	0	0	0	0	0	85.7772	0	0	115.497	105.505	0	0	0	0	0	0	0	0	0	0	0	0	0	39.1224
		324	1397.32	0	18.1419	0	37.3543	26.6571	0	0	86.7592	45.2609	0	27.6765	0	0	23.348	0	0	0	51.5433	0	0	0	0	0	0	0	0	0	60.3737	0	0	92.6346	74.1292	0	0	44.1458	0	0	0	0	0	62.2256	0	0	0	0	51.6872
		325	1401.18	0	0	0	68.8594	0	0	0	87.8368	53.2454	0	49.2215	0	0	19.9402	0	0	0	33.9739	23.6945	0	20.6105	0	0	0	0	0	0	78.8462	0	0	138.619	112.348	0	0	0	0	0	0	0	0	32.0641	0	0	0	0	74.8608
		326	1405.04	19.7308	0	0	75.9117	61.6861	0	0	77.8907	70.6351	0	20.6416	0	0	0	0	0	17.3131	88.7981	0	0	0	0	0	0	0	0	0	44.858	0	0	137.382	51.2482	0	0	0	0	0	0	0	38.9554	0	0	0	0	0	48.9494
		327	1408.9	39.7068	0	0	94.4402	0	0	0	74.621	92.132	0	35.0193	0	0	38.3225	0	0	47.3392	65.1224	0	0	0	0	0	0	0	0	0	63.5513	0	0	152.142	124.705	0	0	0	0	0	0	0	0	23.7489	0	0	0	0	53.7592
		328	1412.76	84.1871	0	0	78.1253	42.5013	0	0	96.0067	0	0	0	0	0	29.5499	0	0	86.4956	83.3535	0	0	0	0	0	0	0	0	0	70.8917	0	0	150.293	115.074	0	0	0	0	0	0	0	0	70.8672	0	0	0	0	0
		329	1416.62	21.7882	0	0	109.988	25.883	0	0	122.459	30.2085	0	0	0	0	34.6808	0	0	68.7957	80.4004	19.9569	0	0	0	0	0	0	0	0	127.016	0	0	82.9995	116.162	0	0	0	0	0	0	0	30.9814	25.7953	0	0	0	0	71.3314
		330	1420.48	0	0	24.2697	59.5368	51.0745	0	0	70.2613	74.6271	0	29.8444	0	0	18.0075	0	0	107.735	126.114	0	0	50.6211	19.2793	0	0	0	19.4516	0	126.92	0	0	156.01	143.885	0	0	0	0	0	0	46.2931	16.2226	102.909	0	0	0	0	51.8847
		331	1424.34	0	0	35.1596	25.0459	23.0236	0	0	34.4498	75.6825	0	0	0	0	34.4424	0	0	46.0575	54.5738	0	26.3871	0	0	0	0	0	0	0	59.8175	0	0	94.9623	78.1234	0	0	0	0	0	0	0	55.9521	43.5872	0	0	0	0	63.5209
		332	1428.2	0	0	0	66.9096	0	0	0	73.555	23.5489	0	0	0	0	57.0698	0	0	78.5457	128.528	0	17.0178	28.761	0	0	0	0	0	0	47.3716	0	0	87.6179	116.162	0	0	35.5293	0	0	0	0	0	71.9923	0	0	0	23.1475	70.4935
		333	1432.06	0	0	0	49.2049	52.1922	0	0	104.437	87.8714	0	0	0	0	36.7365	0	0	81.2951	90.8717	0	33.1829	23.5202	0	0	0	0	0	0	50.79	0	16.2167	129.622	199.987	0	0	0	0	0	0	0	16.5803	104.388	0	0	0	0	73.6446
		334	1435.92	0	0	0	52.2637	48.8082	0	0	83.2967	32.1381	0	23.9197	0	0	28.8686	0	0	100.141	124.425	0	0	35.9073	0	0	0	0	0	0	73.3278	0	0	82.4807	187.564	0	0	0	0	0	30.4267	0	0	53.9022	0	0	0	0	85.1874
		335	1439.78	0	0	0	60.5012	0	0	0	79.7499	27.7814	0	0	0	0	0	0	0	69.908	85.2819	0	20.4663	86.38	0	0	0	0	0	0	0	0	0	74.0675	102.359	0	0	30.3619	0	0	52.5635	24.9088	36.5421	68.9905	0	0	0	0	68.9291
		336	1443.64	46.8178	0	96.1118	33.2092	0	0	0	29.5072	75.671	0	0	0	0	73.6358	0	0	84.2882	65.7325	16.1886	0	78.4529	0	0	0	0	0	0	42.5296	0	0	106.533	137.752	0	0	36.4772	0	0	20.9941	0	0	43.7979	0	0	0	0	71.14
		337	1447.5	63.0325	0	21.8287	54.123	23.8069	0	0	57.3306	57.1459	0	0	0	0	56.0356	0	0	77.9318	107.411	0	0	56.0544	0	0	0	0	0	0	49.5152	0	0	98.3792	165.432	0	0	0	0	0	36.0074	25.2688	0	42.7785	0	0	18.5399	0	36.965
		338	1451.36	46.8225	0	49.3647	41.7242	44.4387	0	0	54.7644	55.9138	0	0	0	0	64.885	0	0	112.334	99.1895	37.7383	17.7892	66.0505	0	0	0	0	0	0	36.6434	0	0	118.13	134.702	0	0	0	0	0	0	0	0	60.6448	0	0	0	0	0
		339	1455.22	0	0	0	53.0017	32.8688	0	0	125.408	47.1094	0	28.2	0	0	70.5357	0	0	58.3404	106.596	56.874	0	154.278	0	0	0	0	0	0	61.5645	0	0	176.845	116.336	0	0	41.0908	0	0	35.1046	48.9128	64.8614	20.374	0	0	0	0	28.5561
		340	1459.08	0	0	45.7202	0	82.3936	0	0	77.0895	116.527	0	31.4361	0	0	26.1416	0	0	70.8446	82.7076	40.1512	29.5244	51.9849	0	0	0	0	0	0	25.0421	0	0	160.679	164.343	0	0	0	0	0	0	69.5659	0	47.9333	0	0	0	0	25.282
		341	1462.94	25.6129	0	24.4854	62.8765	69.064	0	0	97.6918	91.0212	0	0	0	0	64.5463	0	0	110.051	125.593	27.9442	0	54.6377	0	63.0084	0	0	0	0	29.9331	0	0	133.928	159.965	0	0	0	0	0	0	34.9161	0	38.8259	0	0	0	0	80.9389
		342	1466.8	18.4878	0	40.3331	19.5245	39.4145	0	0	49.8824	76.0234	0	0	0	0	61.3299	0	0	97.2639	103.652	0	0	95.0201	0	0	0	0	0	0	0	0	0	114.338	149.805	0	0	0	0	0	0	48.4429	85.4044	100.79	0	0	0	0	58.4698
		343	1470.66	0	0	29.7023	52.1926	112.879	0	0	114.691	110.233	0	0	0	0	75.7879	0	0	47.7156	106.271	0	0	92.1619	0	0	0	0	0	0	0	0	0	125.179	219.896	0	0	0	0	0	20.4676	43.4565	27.8763	81.831	0	0	0	0	42.6428
		344	1474.52	0	0	0	62.0805	80.4218	0	0	42.0598	79.5809	0	0	0	0	73.3059	0	0	55.6385	108.284	0	44.0871	112.651	0	56.217	0	0	0	0	44.2682	0	0	146.531	67.3668	0	0	0	0	0	0	29.3908	0	87.5631	0	0	0	26.8557	0
		345	1478.38	38.1961	0	39.1883	62.9023	19.1399	0	0	102.387	105.776	0	0	0	0	82.3284	0	0	102.15	81.7983	30.8943	0	90.7229	0	0	0	0	0	0	0	0	0	131.541	209.522	0	0	0	0	0	0	0	33.5696	72.4864	0	0	0	0	0
		346	1482.24	51.7867	0	60.6491	88.9681	63.4055	0	0	82.4237	122.54	0	0	0	0	0	0	0	66.0214	132.062	30.3029	0	107.662	0	0	0	0	0	0	0	0	0	144.821	240.938	0	0	0	0	0	39.9957	38.5062	0	64.2827	0	0	0	0	0
		347	1486.1	34.9262	0	62.1298	106.979	29.9562	0	0	30.87	145.032	0	0	0	0	99.6889	0	0	83.9944	134.458	54.0202	0	75.8848	0	38.0968	0	0	0	0	21.7638	0	0	156.142	186.159	0	0	27.5618	0	0	57.9306	49.0831	33.5586	96.5951	0	0	0	0	0
		348	1489.96	32.546	0	43.7691	55.2226	57.1627	0	0	49.7795	185.922	0	0	0	0	66.8203	0	0	49.8043	175.735	26.0023	0	139.589	0	20.5191	0	0	0	0	0	0	0	69.0936	165.352	0	0	0	0	0	80.6588	44.4226	34.6409	79.815	0	0	0	0	0
		349	1493.82	23.3212	0	64.2144	105.699	44.5484	0	0	86.6486	110.781	0	0	0	0	79.3093	0	0	64.3583	80.4538	26.7117	0	56.0772	0	60.9004	0	0	0	0	67.228	0	0	116.14	242.12	0	0	0	0	0	64.2161	45.8619	0	67.7466	25.948	0	0	0	28.6896
		350	1497.68	0	0	31.2369	90.6498	34.2749	23.9382	0	45.8071	159.001	0	0	0	0	65.1783	0	0	134.11	85.7731	0	0	95.8521	0	45.2464	0	0	0	0	0	0	0	159.236	144.902	0	0	41.3666	0	0	19.3829	64.1572	29.5455	89.5217	0	0	0	0	0
		351	1501.54	0	0	81.8653	118.623	57.47	0	0	55.0664	207.165	0	0	0	0	102.479	0	0	66.898	161.351	0	0	132.332	0	49.7061	0	0	0	0	36.7169	0	0	168.31	253.755	0	0	27.7605	0	0	66.6593	59.4256	0	86.9212	0	0	0	0	0
		352	1505.4	56.4549	0	0	128.747	44.4795	0	0	103.952	116.59	0	0	0	0	51.703	0	0	108.284	142.864	29.7144	0	128.18	0	55.9493	0	0	0	0	50.2147	0	0	130.931	142.787	0	0	0	0	0	18.8836	85.1474	21.5337	36.6199	0	0	0	0	0
		353	1509.26	32.7028	0	39.4411	65.6579	70.2279	58.9809	0	101.331	137.51	0	0	0	0	72.636	0	0	72.6552	179.559	0	0	102.186	0	50.6265	0	0	0	0	0	0	0	132.632	209.251	0	0	24.4711	0	19.6954	29.6234	29.7821	0	122.186	0	0	0	0	0
		354	1513.12	0	0	35.551	80.0525	41.8963	0	0	41.4668	91.3141	0	0	0	0	110.348	0	0	137.495	132.877	53.6529	39.7165	163.979	0	37.6151	0	0	0	0	37.1643	27.8019	0	100.697	175.004	0	0	0	0	0	53.3834	21.4427	0	103.787	0	0	0	0	27.5596
		355	1516.98	0	0	0	93.6143	64.0801	34.9504	0	113.308	74.8199	0	0	0	0	96.8657	0	0	83.7952	180.075	39.3849	0	156.555	0	67.1302	0	0	0	0	0	50.8658	0	62.6212	246.832	0	0	0	0	0	50.0881	36.6961	48.3762	96.2206	28.7964	0	0	0	0
		356	1520.84	28.5271	0	0	42.3923	48.8387	50.9297	0	58.646	43.1727	0	0	0	0	131.68	0	0	59.0307	102.786	19.6229	0	113.195	0	26.0779	0	0	0	0	0	0	0	97.2406	201.213	0	0	0	0	0	63.9697	29.5225	30.1077	138.667	0	0	0	0	22.6389
		357	1524.7	18.3945	0	51.4992	76.0771	74.4691	40.6981	0	52.3171	75.3231	0	0	0	0	89.6028	0	0	56.5607	129.606	40.6507	0	134.419	0	95.2736	0	0	0	0	51.6144	29.1933	0	88.479	204.192	0	0	0	0	18.9732	0	29.851	0	89.3059	0	0	0	0	0
		358	1528.56	0	0	28.8416	121.894	52.4004	78.9266	0	96.4074	153.093	0	0	0	0	43.3833	0	0	78.9452	85.4517	48.819	30.3811	161.42	0	56.5909	0	0	0	0	27.7461	0	0	108.719	215.737	0	0	0	0	0	56.7116	51.6772	26.2499	57.1052	0	0	0	0	0
		359	1532.42	0	0	52.0302	75.7858	88.0346	0	0	65.1089	152.005	0	0	0	0	143.333	0	0	68.9858	135.468	31.6293	0	151.063	0	62.8593	0	0	0	0	0	31.0682	0	118.779	211.236	0	0	0	0	0	57.3808	0	21.731	67.7808	0	0	0	0	0
		360	1536.28	0	0	39.105	45.0896	0	44.5465	0	84.0988	143.138	0	0	0	0	158.027	0	0	118.642	115.573	27.7843	0	130.029	0	82.5905	0	0	0	0	65.8447	60.0007	0	87.531	187.253	0	0	0	23.5244	0	56.9318	0	0	49.0503	38.2019	0	0	0	25.9332
		361	1540.14	0	0	38.9169	94.9597	26.9422	53.4729	0	40.9144	116.274	0	0	0	0	138.294	0	0	29.2146	133.026	38.9391	0	114.263	0	0	0	0	0	0	50.4274	42.7173	0	135.862	135.542	0	0	0	0	0	54.0375	51.4396	0	17.4077	30.4354	0	0	0	0
		362	1544	33.418	0	44.0126	104.956	27.0284	24.3032	0	54.0549	172.834	18.4531	0	0	0	138.462	0	0	86.5102	115.184	47.0389	0	149.432	0	0	0	0	0	0	19.615	25.5097	19.4849	183.019	195.333	0	0	19.3615	32.1779	49.7356	44.8877	33.9318	0	128.039	18.5932	0	0	0	0
		363	1547.86	61.2034	0	0	78.1707	0	60.5752	0	49.5767	138.103	0	0	0	0	90.2858	0	0	46.5026	168.578	45.2675	24.3689	105.545	0	66.126	0	0	0	0	26.5418	35.7678	0	130.707	219.267	0	0	0	26.3803	0	79.9218	0	0	87.2139	0	0	0	0	0
		364	1551.72	66.0373	0	23.6339	97.6443	0	59.4524	0	57.6245	150.093	0	0	0	0	139.902	0	0	62.5151	180.245	34.3953	24.5444	170.468	0	72.5191	0	0	0	0	96.874	73.6971	0	114.663	195.671	0	0	0	0	42.8922	0	28.2207	0	78.449	26.2554	0	0	0	0
		365	1555.58	19.1966	0	44.9465	74.6252	26.4189	69.1257	0	58.3998	70.4123	0	0	0	0	60.4862	0	0	17.7325	165.604	35.0056	0	132.264	0	43.7422	0	0	0	0	78.2968	34.7348	16.7988	58.4141	135.608	0	0	0	73.7013	18.5725	0	41.7517	0	54.6975	55.9559	0	0	0	0
		366	1559.44	44.3862	0	52.6449	91.5162	21.6298	21.2774	0	79.5683	105.616	0	0	0	0	76.0601	0	0	86.0297	179.613	0	0	102.827	0	0	0	0	0	0	69.7786	50.7137	0	78.0722	216.79	0	0	0	0	0	33.5107	47.6598	0	35.9843	0	0	0	0	26.4766
		367	1563.3	46.9669	0	27.0718	86.1253	0	40.1628	0	0	141.307	0	0	0	0	132.167	0	0	68.5154	119.254	0	0	57.9033	0	48.1056	0	0	0	0	72.8486	103.102	0	157.527	54.7503	0	0	0	0	0	47.7502	43.6864	0	41.4119	58.7904	0	0	0	0
		368	1567.16	81.8087	0	18.748	119.179	0	50.8343	0	0	75.4095	0	0	0	0	119.764	0	0	47.5065	157.951	36.8312	51.4275	126.526	18.609	75.6187	0	0	0	0	28.6558	35.9565	0	139.632	135.412	0	0	25.9824	0	0	0	38.2181	0	59.4915	63.7377	0	0	0	0
		369	1571.02	40.2729	0	76.5695	0	0	24.6236	0	39.2843	88.0668	0	0	0	0	103.115	0	0	33.6756	151.865	90.4995	0	122.071	0	49.9647	0	0	0	0	26.6316	61.8532	0	148.022	190.184	0	0	45.0687	48.1428	37.4367	36.9281	17.9804	0	69.8728	0	0	0	0	0
		370	1574.88	20.7395	0	29.7393	18.0229	0	54.8072	0	58.7071	40.5704	69.6814	0	0	0	112.587	0	0	62.2588	115.99	124.766	0	138.815	0	81.0653	0	0	0	0	60.8655	100.23	0	171.474	0	0	0	0	70.4932	0	59.5073	20.0071	0	0	58.0379	0	0	0	0
		371	1578.74	47.7653	0	108.892	95.9723	0	83.8735	0	81.3388	0	0	0	0	0	91.0303	0	0	69.6136	79.9484	94.0204	25.6436	38.6027	0	0	0	0	0	0	83.6222	55.4821	0	134.642	128.92	0	0	0	0	27.0802	56.917	36.6107	0	18.2343	62.072	0	0	21.5356	0
		372	1582.6	37.3318	0	56.4005	63.7921	0	0	0	63.0703	66.5244	20.9608	0	0	0	114.648	0	0	58.201	117.717	108.902	0	86.808	0	53.9323	0	0	0	0	29.0857	42.4882	0	55.2298	80.4629	0	0	0	69.8099	0	35.1483	0	0	36.1491	76.9071	0	0	0	0
		373	1586.46	52.9959	0	46.3248	44.747	0	73.731	0	83.9074	93.8971	0	0	0	0	147.34	0	0	45.173	171.833	91.4303	33.7394	87.8498	0	46.8468	0	0	0	0	28.5556	68.3816	0	136.014	172.767	0	0	0	0	0	50.9578	58.2283	0	43.5603	0	0	0	0	0
		374	1590.32	21.1257	0	63.0799	66.8429	0	112.214	0	54.1141	57.4281	24.0521	0	0	0	190.255	0	0	74.3448	164.512	134.51	0	110.807	0	67.0207	0	0	0	0	54.4678	91.5493	0	115.567	99.1164	0	0	0	50.6905	58.6095	43.3746	50.869	0	52.9794	81.2824	0	0	0	0
		375	1594.18	0	0	80.0475	67.1391	29.0758	104.508	0	71.1319	0	0	0	0	0	98.2318	0	0	86.958	137.069	128.303	0	70.8744	27.5773	27.2534	0	0	0	0	0	44.5716	23.4841	142.1	175.626	0	0	0	60.89	34.7586	54.9306	22.6158	0	31.1983	78.0294	0	0	38.3024	0
		376	1598.04	0	0	37.6753	72.3645	0	76.3904	0	88.8215	82.0755	44.9208	0	0	0	166.344	0	0	102.038	57.076	128.192	43.8381	43.7443	0	42.0132	0	0	0	0	21.7438	58.2078	0	69.8828	148.25	0	0	0	69.4987	0	65.4122	0	0	61.3451	64.0185	0	0	42.1758	0
		377	1601.9	55.7841	0	91.0602	32.8545	0	41.3524	0	76.206	53.8421	34.6223	0	0	0	179.669	0	0	48.245	111.046	46.4022	59.6975	102.939	0	18.4608	0	0	0	0	0	90.0023	23.0971	169.474	101.059	0	0	0	37.675	79.3325	104.402	48.8025	0	0	38.8604	0	0	27.1327	0
		378	1605.76	74.0547	0	97.1791	39.0294	0	114.627	0	103.899	81.5341	0	0	0	0	154.179	0	0	58.7036	73.3738	133.619	70.2196	78.3995	0	35.3213	0	0	0	0	46.6305	84.7981	0	124.21	173.928	0	0	37.842	29.4049	16.3856	67.6202	30.3195	0	77.8232	55.4756	0	0	37.2924	0
		379	1609.62	0	0	47.7134	24.1993	0	48.9792	0	64.1655	118.971	27.2459	0	0	0	185.371	0	0	76.5176	153.112	166.656	41.708	70.1543	0	17.3553	0	0	0	0	46.4706	140.937	0	141.101	128.344	0	0	0	53.0739	47.6451	94.1961	0	0	0	66.1662	0	0	20.2253	0
		380	1613.48	93.3967	0	66.3871	0	0	137.982	0	104.309	65.6184	0	0	0	0	167.378	0	0	79.6097	70.0901	157.869	50.4729	43.4169	0	0	0	0	0	0	33.0834	64.7561	0	196.706	133.415	0	0	18.7202	0	59.8031	87.2722	0	0	54.2398	80.1714	0	0	59.2765	0
		381	1617.34	32.8931	0	98.6109	0	0	139.022	0	106.35	82.565	20.5249	0	0	0	141.838	0	0	56.0448	152.269	134.389	26.0225	51.8151	0	64.3141	0	0	0	0	0	73.6762	38.7778	124.646	80.2807	0	0	0	20.0169	0	113.696	36.9158	0	0	62.4317	0	0	0	0
		382	1621.2	39.1816	43.5468	51.0925	31.9175	27.6544	60.281	0	117.089	37.6056	0	0	0	0	189.038	0	0	64.2291	134.929	139.356	46.9414	63.547	0	44.5329	0	0	0	0	0	66.8455	28.4748	133.064	175.385	0	0	0	0	50.1729	91.9864	49.8421	0	0	63.8376	0	0	46.6145	0
		383	1625.06	58.7237	0	107.556	56.4951	23.9215	133.162	0	89.5119	169.648	0	0	0	0	205.043	0	0	95.557	139.86	100.538	51.135	70.4467	0	30.0981	0	0	60.2881	0	50.4181	62.1801	19.3752	174.643	191.208	0	0	0	32.9104	65.4178	39.5771	0	0	103.717	38.4426	0	0	59.2098	0
		384	1628.92	37.1801	0	66.4028	79.3497	0	76.5956	0	82.2526	89.6109	0	0	0	0	158.819	0	0	70.3468	121.206	79.8537	38.9371	62.7768	0	27.7792	0	0	0	0	83.0854	82.1256	35.5235	141.988	86.9861	19.6599	0	0	23.5881	0	52.841	21.6754	0	0	115.849	0	0	58.1621	0
		385	1632.78	67.8112	0	107.243	68.8627	0	96.5619	0	56.7479	78.4602	0	0	0	0	190.996	0	0	102.609	116.634	86.0631	17.8569	22.8462	0	21.2174	0	0	0	0	53.6399	97.6267	0	216.175	100.141	0	0	0	23.6101	29.7428	97.805	38.7525	0	27.2508	82.684	0	0	79.5882	0
		386	1636.64	0	0	63.2042	65.4213	0	144.413	0	100.745	112.081	0	21.8411	26.6965	0	151.468	0	0	0	149.463	125.924	22.9992	32.863	22.3635	48.0223	0	0	0	0	0	30.3268	0	153.458	124.716	0	0	0	99.5457	33.947	39.2687	37.8716	0	43.6312	92.3426	0	0	48.0498	0
		387	1640.5	56.18	0	43.0395	91.1513	0	91.6638	0	71.0641	46.3293	0	0	0	0	158.376	0	0	40.6139	150.937	113.976	39.4737	94.465	23.8925	46.8285	0	0	23.4929	0	48.2025	92.8092	0	165.945	109.406	0	0	32.7883	0	20.9448	65.7917	38.2648	0	0	136.08	0	0	68.0739	0
		388	1644.36	35.6514	0	106.87	95.2991	40.7863	95.8999	0	67.9798	155.614	0	0	0	0	118.273	0	0	78.2111	123.228	147.576	40.1724	79.6755	0	20.4458	0	0	0	0	69.2849	105.592	23.5596	121.246	152.143	0	0	21.8031	56.5366	57.3519	44.9264	0	20.7212	0	97.2701	0	0	40.6435	0
		389	1648.22	0	0	46.8144	87.2413	29.3115	128.441	0	116.009	115.731	31.9542	21.2145	0	0	154.783	0	0	67.0089	150.792	60.2957	90.6049	86.6285	0	0	0	0	0	0	0	65.6034	0	134.998	195.981	0	0	33.5765	40.5464	72.5402	19.5892	0	0	33.3953	59.7939	0	0	99.0752	0
		390	1652.08	0	34.8482	130.843	80.3427	0	120.751	19.1637	86.6408	92.7656	0	26.0045	34.2843	0	153.491	0	20.4194	47.8721	107.596	154.234	35.0726	91.0451	22.3136	0	0	0	36.9675	0	38.4305	79.7376	0	146.498	116.752	0	0	0	32.4695	59.5793	64.4686	0	0	0	105.849	0	0	63.7044	0
		391	1655.94	51.0284	50.8045	90.581	29.8732	0	128.457	0	70.2032	133.267	0	0	0	0	196.567	22.6906	0	27.3997	112.242	191.499	30.2324	115.212	0	0	0	0	0	0	0	46.3472	0	112.06	162.08	0	0	0	45.5551	100.128	28.3439	31.5284	0	42.2717	71.4072	0	0	38.3118	0
		392	1659.8	30.6654	0	119.335	71.9078	0	134.601	0	79.8218	108.647	0	0	0	0	181.924	0	0	68.2624	117.26	125.419	32.4096	105.299	0	0	0	0	39.1516	0	0	57.5941	0	82.6924	103.223	0	0	0	32.1581	66.173	39.5782	0	0	0	114.154	0	0	26.9862	0
		393	1663.66	36.6449	0	44.7328	46.2415	29.3001	65.8763	0	105.723	61.4462	0	0	45.6533	0	175.174	0	0	51.8477	114.781	63.3718	43.0533	83.0065	0	65.3845	0	0	44.642	0	25.1661	38.5907	32.97	118.154	97.2747	0	0	0	0	58.6859	39.4325	59.1472	0	0	49.7637	0	0	33.4006	0
		394	1667.52	60.6098	0	42.0352	82.8326	0	79.4544	0	120.73	89.0061	0	22.0889	0	0	122.208	0	18.3782	26.6984	117.248	86.8159	24.6469	75.9313	0	0	0	0	0	0	27.87	89.2309	76.1327	96.0249	100.584	0	0	37.268	30.9681	36.8282	0	0	0	0	92.0796	0	0	125.671	0
		395	1671.38	37.8229	29.9351	70.9443	103.324	0	119.439	0	90.8678	98.5859	0	54.5183	44.3307	0	98.0312	32.7461	0	54.6712	135.02	91.3689	27.0517	61.5292	0	17.5935	0	0	0	35.3499	0	124.458	0	81.2897	104.384	0	0	0	34.2116	83.4214	39.343	0	0	0	98.8226	0	0	63.5719	31.6048
		396	1675.24	116.736	86.4814	41.6772	120.404	59.1737	122.497	0	65.962	127.817	0	22.8432	24.5719	0	95.2233	0	45.051	78.4035	135.22	112.009	45.3505	86.0919	0	48.7819	0	0	66.6697	22.6789	0	59.7254	0	78.45	153.752	0	0	0	0	97.9048	28.048	0	0	0	65.9605	0	0	123.976	52.9294
		397	1679.1	80.5796	64.3732	100.548	68.6915	40.8075	71.0775	0	67.7194	41.426	0	29.9301	0	0	168.071	0	22.0191	25.6918	115.556	59.9352	46.5412	96.1068	0	0	0	0	0	0	40.5853	23.1056	61.5536	35.9601	81.4388	0	0	0	62.4686	53.4258	68.9432	49.1361	0	0	86.1163	0	0	87.374	45.0877
		398	1682.96	77.2545	40.3574	39.8468	112.958	0	77.5282	0	81.1638	127.519	0	44.8293	55.7724	0	127.307	0	0	27.5683	114.721	55.414	49.8916	63.7195	0	0	0	0	21.0242	32.9754	0	50.0719	33.0886	77.0363	74.8633	0	0	0	54.5763	44.5428	27.4176	0	0	0	28.2391	0	0	108.837	58.1131
		399	1686.82	0	54.1114	57.2396	58.3959	56.4472	58.9706	0	58.8012	86.6519	0	27.4049	50.6814	0	127.522	0	43.3706	75.1595	77.0644	56.9313	0	83.2452	20.161	0	0	0	19.7879	0	48.8357	96.0407	49.7186	138.57	101.638	0	0	0	0	45.4593	33.7176	0	0	34.9047	91.2959	0	0	86.6204	45.7591
		400	1690.68	38.5506	77.766	63.0289	44.5784	31.5046	48.0133	0	0	35.8668	0	38.8802	61.868	0	171.517	0	0	0	96.5342	104.337	87.2504	68.0007	0	27.6013	0	0	0	0	0	87.2634	38.5133	53.1769	177.047	0	0	16.7753	0	53.816	43.4819	0	0	0	75.2464	0	0	34.733	27.9722
		401	1694.54	103.762	71.3394	0	50.2817	29.3711	42.8505	0	0	37.5361	0	0	55.4004	0	71.5266	0	76.2318	0	121.033	34.0805	41.157	82.0945	0	0	0	0	0	0	0	100.678	0	98.5198	66.6196	0	0	0	17.712	26.7719	0	0	0	0	42.9018	0	0	88.8719	75.6746
		402	1698.4	33.6605	48.5682	0	56.1089	0	56.7539	0	58.8627	54.9421	0	86.229	0	0	93.3061	0	33.624	0	93.3434	69.1613	28.2897	48.0291	0	25.1868	0	0	0	0	0	134.888	65.4724	71.0236	43.0798	0	0	0	73.234	64.3762	0	0	0	0	126.938	0	0	69.2855	59.0897
		403	1702.26	54.2329	31.5163	0	106.045	17.971	50.5722	0	32.7251	114.546	0	0	74.8911	0	109.284	0	39.7625	49.4754	65.3956	23.9041	51.0998	67.2209	22.6699	25.8148	0	0	0	28.075	0	59.5748	77.1513	61.5012	69.839	0	0	0	44.6823	39.3929	35.3204	0	0	0	85.5503	0	0	101.344	44.227
		404	1706.12	48.2786	95.1679	0	53.4189	0	51.9826	0	0	106.514	0	20.2546	70.2478	0	149.661	0	23.3742	0	61.8075	86.4658	76.0847	136.591	0	0	0	0	0	0	0	128.579	58.7292	76.2866	74.5722	0	0	0	70.2631	0	50.0458	36.3522	0	0	113.745	0	0	105.342	87.4458
		405	1709.98	54.5292	63.3222	29.7262	58.5209	53.3425	32.4083	21.4883	27.7964	44.0801	0	54.893	39.236	0	65.7063	0	30.7628	0	0	45.6769	31.7731	137.642	0	0	0	0	57.0905	0	0	96.0694	72.8801	42.2854	67.9698	0	0	0	33.2524	0	60.4203	26.5931	0	0	91.583	0	0	106.102	46.2318
		406	1713.84	50.0296	24.8153	37.1715	39.6624	0	53.3639	0	0	89.5706	0	0	80.5514	0	44.9343	0	0	27.8937	65.2788	62.6597	61.5291	94.036	0	21.5028	0	0	74.8232	29.0685	0	75.2573	46.6279	25.3426	60.5255	0	30.6927	0	50.7452	0	0	47.0584	0	0	128.975	0	0	85.5787	36.7489
		407	1717.7	43.9546	95.3444	0	0	45.2309	35.4964	0	0	30.8266	0	0	0	0	118.715	0	19.8185	0	52.5172	35.3401	74.6437	0	0	23.2646	0	0	30.758	0	0	38.885	133.585	0	55.7993	0	0	0	51.8225	39.5516	23.5829	0	0	19.5381	93.9931	0	0	71.3126	58.1726
		408	1721.56	0	68.1578	0	0	0	0	0	0	49.9637	0	40.9341	0	0	112.074	0	44.8965	0	75.5067	49.3348	53.8087	91.3113	24.1326	0	0	0	37.7637	0	0	92.3939	72.9308	0	54.3807	0	0	0	0	18.5772	0	25.5038	0	0	78.7792	0	0	80.9957	34.2902
		409	1725.42	34.6366	77.9713	44.431	0	28.8333	0	0	54.0268	29.7041	0	48.0719	33.5837	0	118.301	0	29.1501	0	21.3162	48.3016	0	123.677	0	34.394	0	0	68.8255	0	0	72.8997	33.0134	0	73.2007	0	50.0179	0	43.8968	0	0	26.3304	0	19.7287	70.1812	0	0	104.664	49.5726
		410	1729.28	53.8956	56.4561	0	0	0	0	0	0	40.2622	0	28.6264	29.2864	0	154.655	0	0	39.4373	21.9068	24.6315	80.2209	99.1257	0	36.0217	0	0	102.288	0	0	111.096	93.6476	0	123.731	0	41.7898	0	76.1844	59.0741	46.6386	0	0	0	88.6693	0	0	80.2558	60.9042
		411	1733.14	65.511	64.0796	0	0	0	26.3337	0	0	0	0	0	63.3763	0	106.926	0	0	25.4931	90.8491	20.6852	62.4892	84.7369	31.0057	34.8986	0	0	46.5038	67.4291	0	159.478	122.041	0	86.5004	0	46.7544	0	0	27.155	18.9239	75.1234	0	18.4081	79.5124	0	0	29.4412	0
		412	1737	0	87.1922	0	0	0	40.4274	0	0	0	20.4599	0	39.011	0	142.067	20.3032	0	0	51.72	45.3602	21.3417	96.2678	62.1172	27.325	0	0	84.1157	28.0339	0	99.9448	68.6067	28.8733	55.8057	0	21.4769	0	65.3053	0	0	22.324	0	28.5751	99.6307	0	0	94.7656	0
		413	1740.86	97.5657	75.3479	0	0	0	0	0	0	53.5059	23.1224	0	51.8139	0	98.1074	0	0	0	19.197	0	56.9905	51.0431	0	36.285	0	0	23.8369	0	43.1433	73.7316	114.113	0	51.477	0	31.583	0	30.0814	27.5011	64.2709	43.5576	0	43.8905	89.4142	0	0	76.5164	0
		414	1744.72	77.7624	40.9433	0	32.3878	0	0	0	0	20.6713	0	22.7691	59.1564	0	73.167	0	0	0	33.5315	0	82.6493	78.6378	24.3736	30.2682	0	0	85.8363	36.7055	0	86.8029	102.965	17.0235	82.6299	0	29.7584	0	62.2512	0	0	93.6947	18.4141	44.5821	68.2087	0	0	88.2189	0
		415	1748.58	88.6453	37.2688	0	30.9925	0	0	0	0	0	47.0613	0	60.0633	0	123.105	0	0	0	36.8471	39.5867	74.4389	95.1773	31.8956	42.026	0	0	19.2448	31.3776	0	97.1417	63.6788	0	43.0321	0	26.0496	0	80.4364	39.1416	0	33.4282	0	0	124.008	0	0	73.1001	0
		416	1752.44	46.7495	44.6543	24.4818	0	0	27.3803	0	0	0	57.7538	0	57.9393	0	109.735	0	0	0	0	0	75.3115	89.9916	30.9891	36.5015	0	0	108.348	0	0	55.3345	65.084	0	128.337	0	0	0	84.8044	21.7339	35.6084	22.1045	0	68.0013	71.5009	0	0	57.6877	0
		417	1756.3	86.2217	0	30.8646	26.9867	0	0	33.7005	0	0	27.5408	0	51.249	0	127.879	0	0	0	71.6169	28.9587	73.1238	79.0968	40.5678	109.826	0	0	70.8171	0	0	0	102.361	0	119.155	0	0	0	28.9053	0	0	0	0	64.4353	65.7074	0	0	44.9942	37.4069
		418	1760.16	88.6361	81.3871	43.4929	0	41.4149	0	0	0	0	0	0	51.0538	0	142.607	0	0	0	19.3436	28.1273	70.165	93.5801	42.7562	60.6735	0	0	0	0	0	64.2453	70.5262	25.7142	44.8076	0	61.0147	0	56.2864	27.5188	33.5063	22.2656	0	89.7251	108.265	0	0	51.9588	54.4475
		419	1764.02	0	42.3806	0	0	0	0	0	0	0	52.7532	25.4565	0	0	89.9844	22.7807	0	27.5304	55.4711	0	50.9455	38.7692	54.7369	43.2671	0	0	80.741	0	0	69.1493	102.342	0	34.4917	0	0	0	52.9273	0	0	41.2263	0	53.6595	64.2733	0	0	40.2722	68.2678
		420	1767.88	67.1898	20.1666	0	0	0	0	25.1524	0	0	25.1994	0	36.5994	0	124.22	0	0	51.7796	31.2821	0	47.4138	43.7567	73.5777	65.3926	0	0	77.3766	0	0	51.1958	94.7506	0	65.2711	0	35.6653	0	73.5903	0	26.1073	0	20.2894	0	56.9628	0	0	76.6165	46.0684
		421	1771.74	91.3525	47.3276	0	0	0	0	23.8547	0	0	42.0633	41.6086	0	0	97.4879	0	0	0	63.8725	0	73.9809	57.5081	57.87	39.4063	0	0	39.44	0	18.7884	66.7165	56.9121	0	66.5828	0	65.1066	0	36.3506	57.0992	0	59.8341	0	61.4497	49.1367	0	0	0	0
		422	1775.6	88.9586	37.441	45.2975	0	0	0	0	0	0	46.9015	27.3378	0	31.1766	114.522	33.4939	0	50.4261	52.2193	0	46.6676	25.9272	35.5828	39.7558	0	0	112.743	0	0	61.4309	86.489	0	80.6896	0	0	0	27.5746	22.301	0	0	0	77.464	56.2887	0	0	66.8381	0
		423	1779.46	39.7348	0	0	0	0	0	23.037	0	0	36.0495	0	0	0	158.011	0	0	0	80.369	19.0144	47.0645	94.212	43.7994	44.8324	0	0	61.2505	35.181	0	24.646	97.0692	0	152.35	0	0	0	66.5391	52.746	67.4107	81.2684	0	59.6256	65.772	0	0	53.408	0
		424	1783.32	59.3055	53.715	0	0	26.1688	0	0	0	19.6834	43.4992	0	0	0	0	0	0	44.0487	0	0	108.127	114.516	52.6998	83.6727	0	0	0	0	0	0	68.6396	0	38.9479	0	94.6897	0	0	20.1585	27.3174	69.8995	0	107.902	35.6829	0	0	54.019	0
		425	1787.18	76.1117	51.9941	20.4662	0	0	0	29.063	0	0	118.908	20.6004	27.5119	0	146.195	0	0	37.4917	63.9004	0	77.6761	40.2473	23.6621	53.6974	0	0	63.386	0	37.6827	30.0722	51.645	0	20.6028	0	93.9532	0	0	29.4366	26.5699	0	19.5773	42.0292	0	0	0	30.5416	0
		426	1791.04	75.7746	22.4618	0	0	28.7056	0	23.3628	0	0	80.9037	0	36.4733	0	72.081	0	0	35.6263	62.352	0	39.9678	103.155	68.2551	55.5525	0	0	54.4629	0	0	27.9334	0	0	69.4133	0	31.534	0	64.9857	32.3913	80.2288	29.3546	27.5732	64.0917	72.3824	18.2599	0	57.0553	0
		427	1794.9	106.016	46.7503	25.0705	0	0	0	0	0	0	54.9309	0	28.0934	0	123.299	0	0	49.9469	31.501	0	22.9978	103.777	68.5707	53.2139	0	0	0	0	0	33.3572	54.2291	0	56.9901	0	67.2386	0	0	32.44	44.3954	52.5518	0	42.1284	0	0	0	32.1876	0
		428	1798.76	111.387	0	0	0	0	0	47.3253	0	0	26.6077	0	0	0	109.785	0	0	57.4425	0	0	55.9583	50.0239	115.303	0	0	0	38.1821	0	0	42.2423	53.9487	0	59.9783	0	45.8507	0	59.4914	42.5466	95.4211	0	0	58.7372	52.7296	0	0	20.7523	0
		429	1802.62	81.905	31.6922	16.4921	0	0	0	60.3296	30.0887	0	49.1147	0	20.0007	0	154.894	0	0	60.0182	79.0111	0	21.0497	89.5638	52.6563	64.7325	0	0	63.0349	0	0	35.5846	29.5612	33.0617	43.5385	0	30.9526	0	44.2121	57.5646	65.5057	23.1472	26.331	36.3672	34.1182	0	0	42.7247	0
		430	1806.48	105.359	0	0	0	43.5809	0	25.9199	0	0	70.4706	0	0	0	169.674	0	0	43.3418	0	0	0	86.4489	68.9612	81.1857	0	0	75.5267	0	0	55.0151	0	0	22.4711	0	43.5939	0	41.9241	0	39.5225	24.5768	19.1937	42.1345	76.4848	0	0	0	0
		431	1810.34	111.763	45.762	0	0	21.7283	0	99.7777	0	19.9279	48.9254	0	0	0	147.252	49.1905	0	37.102	39.5202	0	105.254	99.7931	58.125	109.071	0	0	63.3045	0	43.9403	36.6681	20.0399	0	0	0	50.4006	0	61.5007	0	42.42	58.6686	0	49.2494	42.1647	0	0	0	0
		432	1814.2	73.8226	0	0	0	0	0	39.4294	0	0	38.0446	0	18.1439	0	131.874	0	0	37.4526	56.8782	0	61.9011	29.0853	114.566	74.6073	0	0	46.0698	0	0	0	29.5459	0	0	0	94.7963	0	75.191	38.3819	72.2501	0	0	57.1304	39.698	18.3853	21.8654	49.7705	0
		433	1818.06	119.491	31.17	0	0	23.9377	20.7855	32.9033	0	0	79.3329	0	21.6249	0	159.509	41.5082	0	43.735	48.0902	23.6933	77.3541	50.4528	114.627	75.8211	0	0	46.495	0	0	0	46.4672	0	0	0	88.3285	0	25.7313	0	37.6367	26.2734	0	27.3411	39.3784	0	0	24.1177	0
		434	1821.92	74.5788	23.8237	0	0	53.5787	0	49.0435	19.3917	41.2777	0	0	0	0	162.694	37.9132	0	78.4284	31.974	0	46.6057	44.6317	136.548	0	0	0	79.0232	0	0	0	0	0	33.5425	0	45.3152	0	50.1119	0	24.0949	0	33.0027	47.2441	32.8037	0	0	0	0
		435	1825.78	95.9043	23.1434	0	0	28.2506	37.7908	45.989	25.8209	0	71.9623	0	0	0	149.004	0	0	40.7236	53.9885	0	32.1053	0	49.7291	51.1006	0	0	34.6641	0	28.5533	0	31.2531	0	0	0	26.0023	0	0	26.6785	0	0	45.6595	47.2843	26.704	0	0	0	0
		436	1829.64	76.0648	60.8197	0	0	0	0	33.3386	72.967	0	85.6697	0	0	0	107.937	32.3474	0	91.4307	0	39.7956	0	42.0292	68.4857	94.9397	0	0	57.139	0	0	0	0	16.2121	0	0	34.0032	0	38.2747	0	44.3053	0	0	0	36.2374	0	0	0	0
		437	1833.5	74.8453	41.8699	0	0	0	24.2273	68.8109	0	0	94.136	0	0	0	139.524	31.6734	0	78.0447	66.3203	0	0	66.0314	68.9494	0	22.405	0	88.9519	0	37.1451	0	0	0	0	0	42.4615	0	68.1306	0	85.4538	0	0	56.7672	65.3596	0	0	0	0
		438	1837.36	163.009	0	24.9624	0	31.1455	0	33.3943	43.7342	22.468	95.0095	0	0	0	125.264	0	0	65.8753	37.0071	40.477	58.5088	55.0334	61.2589	52.6377	0	0	65.3729	0	0	0	44.7974	0	0	0	39.7699	0	57.724	0	61.087	19.5985	29.4488	58.4832	71.2541	0	0	20.4843	0
		439	1841.22	62.0939	0	0	0	0	17.5189	52.3127	29.7732	30.9221	78.1999	0	0	22.4768	127.919	0	0	80.7278	0	0	68.3992	100.209	73.9864	21.5922	0	0	74.2923	0	38.6836	25.4865	0	0	30.2347	0	71.3672	0	65.2657	0	0	0	0	53.1908	81.2236	41.3834	0	0	0
		440	1845.08	79.3439	0	0	0	0	42.1306	52.3306	27.6045	18.7421	47.6632	0	0	0	161.442	0	0	87.3644	40.6901	53.1727	42.0303	55.8091	55.0569	20.6931	0	0	47.4352	0	0	35.6305	33.0401	17.7257	0	0	83.6702	0	68.9086	17.2465	42.5325	0	49.9521	44.0543	46.5395	0	0	53.7482	0
		441	1848.94	84.967	19.2676	0	0	0	76.9821	48.7138	24.1759	29.8229	64.2903	0	0	0	163.878	0	0	61.5923	0	41.9278	33.7692	52.3351	102.117	0	0	0	98.1837	0	0	0	0	0	0	0	45.6037	0	64.325	0	31.8173	30.6972	0	57.2569	66.4897	0	0	0	0
		442	1852.8	76.1329	26.2264	0	0	31.6376	50.9319	23.792	74.4832	39.5843	66.1325	0	0	0	188.042	0	0	69.376	0	0	59.81	0	160.74	0	0	0	81.242	0	0	0	0	63.1788	0	0	26.7747	0	40.8084	22.0197	37.8854	0	59.7451	0	69.7209	0	0	38.3138	0
		443	1856.66	111.816	98.3703	0	0	0	54.1586	30.9839	55.0936	44.4602	75.8487	0	0	0	185.999	24.2048	0	86.0817	0	54.7142	53.8252	43.3998	65.3511	59.8435	0	0	105.772	0	26.8335	40.781	0	39.7177	0	0	53.202	0	95.1578	0	66.6919	0	27.8333	0	0	0	0	0	0
		444	1860.52	92.5613	44.2759	0	0	40.7129	43.8401	57.6528	86.5035	0	76.4334	0	0	0	120.059	23.8646	0	45.7289	30.6289	23.6776	38.8282	81.4811	70.3197	37.32	0	0	60.7517	0	20.218	0	0	0	0	0	32.3851	0	38.0843	21.6621	71.6708	0	19.1339	32.1018	65.0231	0	0	0	0
		445	1864.38	64.2251	0	0	0	0	61.0491	32.947	63.731	46.6481	104.657	0	0	35.627	76.7613	0	0	74.4241	22.8547	0	67.6662	82.5105	70.1909	49.2005	0	0	0	0	0	29.047	0	17.0368	0	0	40.6605	0	63.3651	0	31.9011	0	19.3705	0	69.699	0	0	0	0
		446	1868.24	59.0357	32.0293	0	0	23.2839	19.8997	0	0	76.3072	22.6908	0	0	16.9004	90.7937	0	0	36.0698	0	0	51.1541	77.0714	0	0	0	0	0	0	0	27.5851	38.8939	23.2657	0	0	0	0	37.8774	0	92.6856	0	41.8354	48.4293	38.4905	0	0	82.1209	61.3102
		447	1872.1	119.972	35.434	0	0	50.5664	0	0	35.947	45.8413	55.3506	0	0	24.2652	142.171	18.9925	0	80.2418	0	0	77.2803	0	53.2045	29.5142	0	0	55.34	0	0	0	0	19.1286	0	23.7641	0	0	54.9728	26.8249	63.7117	0	23.7687	39.51	34.4206	0	0	83.8744	0
		448	1875.96	52.2745	27.4934	0	0	28.3553	26.5071	70.8956	90.7388	35.8534	30.5866	0	0	0	41.3807	0	26.7282	58.6751	0	0	107.825	0	58.1202	19.096	0	0	139.517	0	0	0	0	58.9381	0	25.4344	73.1885	0	31.0332	17.4205	37.5245	0	0	89.1291	60.7734	0	0	35.1218	0
		449	1879.82	121.302	80.6973	0	0	0	42.0329	0	58.8575	69.3464	60.6332	0	0	0	62.8583	55.9291	0	69.6332	24.0574	0	58.0044	47.6719	100.931	63.3926	0	0	85.4932	0	51.7723	47.369	0	20.9117	0	0	41.3802	0	53.332	0	57.9243	0	0	40.9287	39.6782	0	0	90.3785	25.6035
		450	1883.68	53.3704	49.0944	0	0	38.5796	58.2722	48.341	68.9714	37.6199	69.3451	22.6928	0	0	81.3593	0	21.819	141.055	19.4147	0	88.4943	39.3571	47.7221	0	0	0	81.879	0	0	43.3435	64.2109	0	0	0	57.1674	0	0	0	45.2526	0	34.7069	75.5981	67.5444	19.9003	0	99.986	0
		451	1887.54	114.176	73.2965	0	0	0	17.4017	19.2675	42.1886	58.6015	0	0	0	25.2268	76.378	59.9029	0	111.998	0	0	24.64	0	0	0	0	0	131.671	0	0	32.8375	41.8055	49.2083	0	0	61.0736	0	60.3716	0	75.6786	22.0165	0	29.2296	55.357	0	16.9809	95.236	0
		452	1891.4	25.9427	111.619	0	0	37.1335	0	55.4108	0	0	82.1211	0	0	0	62.6565	0	0	96.9823	18.8974	0	84.684	56.4911	52.5635	0	0	0	93.8105	0	67.0168	59.8437	0	17.2036	0	0	20.9976	0	21.9836	0	64.1445	0	52.3072	37.8055	0	26.4981	0	167.539	0
		453	1895.26	44.4634	61.1319	0	0	36.7695	61.9579	0	0	84.8148	69.4693	0	0	0	59.6163	20.0461	0	61.4017	22.487	0	98.7937	18.3284	27.4575	0	39.7207	0	79.7068	0	67.7247	67.9408	0	55.7072	0	0	56.7222	0	0	0	0	0	0	70.6866	24.8786	0	0	56.2415	0
		454	1899.12	49.3837	0	0	0	33.8502	32.566	0	76.7305	64.1388	0	64.6952	0	38.9443	86.0272	0	23.4234	113.362	0	0	81.6306	37.1609	75.2566	0	52.843	40.6337	27.4416	0	34.0161	38.0676	0	40.0489	0	0	57.4524	0	41.0396	0	64.51	0	25.247	67.0651	82.6843	0	0	108.202	0
		455	1902.98	46.5413	33.3866	0	0	0	0	35.7347	73.8046	118.508	0	0	0	50.3326	31.2803	33.5228	0	73.3621	0	0	192.405	0	62.6878	21.2009	0	0	146.452	0	52.0887	48.1994	0	0	0	0	126.246	0	59.7959	0	33.4926	0	33.1816	53.8404	32.4118	50.8796	0	129.109	0
		456	1906.84	56.101	34.1339	0	0	0	61.8756	0	86.9918	26.5404	49.9488	35.6877	0	54.1663	49.8768	0	36.8719	80.2057	0	0	84.9094	0	0	0	22.5896	0	113.613	0	74.8512	54.7449	0	0	0	0	61.1379	0	24.7784	0	99.4557	0	0	74.743	71.9434	23.2684	0	92.7323	0
		457	1910.7	43.8454	77.0917	0	0	0	30.8574	0	101.986	91.8963	0	0	0	33.4177	40.3542	0	37.5372	92.1869	0	0	84.2327	0	53.0403	0	53.2655	43.2083	52.3925	0	57.1576	91.5027	0	18.959	0	0	141.802	20.5507	0	22.1623	61.0422	0	25.5895	33.1001	75.4441	54.1024	0	99.1163	0
		458	1914.56	96.3926	122.453	0	0	0	0	0	55.7931	85.7454	0	87.8154	0	48.2759	66.384	0	0	56.841	0	0	85.039	0	0	0	36.1569	25.2313	74.711	0	62.5253	75.369	25.8623	18.3608	0	0	136.356	0	0	0	28.7346	0	0	43.9028	78.9796	0	0	117.407	0
		459	1918.42	91.2203	42.3303	0	0	0	32.7088	0	91.2224	41.7568	0	51.1613	0	71.126	0	0	23.1166	48.518	0	0	124.772	0	0	0	63.4794	0	79.9203	0	71.1865	75.6601	29.6313	18.8762	0	0	100.657	0	0	28.5956	29.6921	0	55.6052	88.3568	79.5703	19.582	0	111.987	0
		460	1922.28	0	48.6682	0	0	0	67.9231	30.0578	71.3459	109.648	56.8445	26.702	0	83.9411	37.2359	0	42.3351	68.7837	0	0	105.017	20.2707	0	0	36.8331	0	69.5966	0	90.7619	60.1181	36.1656	0	0	0	93.2379	0	0	0	37.8875	0	32.3278	19.072	75.2493	0	0	97.3037	0
		461	1926.14	39.524	47.8567	0	0	0	47.1462	21.8976	108.078	85.3035	0	40.1765	0	64.7107	0	0	63.373	46.2088	0	0	116.305	27.8499	0	0	31.8138	0	39.9975	0	51.4553	76.3584	0	0	25.1985	20.769	89.3836	17.666	43.1862	0	0	0	54.1868	47.9194	62.0861	75.7247	0	94.5617	0
		462	1930	51.1241	37.3372	0	0	0	58.5712	31.7428	62.6733	140.826	0	51.9046	0	68.2747	42.8633	0	50.6233	48.4927	0	0	95.0332	21.2887	0	0	21.2291	0	52.5942	0	66.69	128.841	0	0	0	0	146.873	0	0	56.103	0	0	34.5579	0	20.179	69.2622	0	173.467	0
		463	1933.86	0	111.406	0	0	0	31.943	0	95.5579	82.0303	0	95.0465	0	50.2095	0	0	0	26.5854	0	0	173.436	21.3452	0	0	26.1994	0	116.997	0	124.71	65.5187	0	0	0	0	179.948	0	0	0	59.2394	0	24.6841	38.6872	148.476	34.5995	0	137.607	0
		464	1937.72	33.391	77.16	0	0	0	70.5201	34.1004	73.6712	61.4334	74.7854	77.5214	0	38.9486	0	20.8343	0	69.7559	0	0	85.5745	72.7904	28.8852	0	50.6655	50.1842	74.7761	0	119.659	34.5559	83.458	22.8466	0	24.5092	113.164	25.1475	0	0	0	0	64.1084	27.2294	0	60.3856	0	107.732	0
		465	1941.58	69.9622	80.4179	0	0	0	103.286	0	88.3874	75.3298	19.8313	0	0	75.3087	0	0	40.8117	54.6825	32.3079	0	148.181	30.8599	84.8554	0	0	40.2908	80.3395	0	150.375	101.767	31.1817	0	0	0	136.24	18.6987	0	0	61.8648	0	53.726	0	102.847	22.1666	0	160.642	0
		466	1945.44	44.573	105.438	0	0	0	0	32.0003	107.431	83.4544	23.3631	42.1222	0	40.2364	0	0	21.3005	71.6705	0	0	132.294	0	0	0	45.9608	0	85.1144	0	119.228	70.0202	36.7842	18.147	27.9638	34.3443	130.573	21.9696	0	0	51.9357	0	29.1764	0	111.441	56.7971	0	158.029	0
		467	1949.3	94.0231	45.2264	0	0	0	77.7184	32.4209	53.66	71.9534	0	42.6629	0	96.6802	0	21.7835	42.4835	45.8671	26.3172	0	118	40.983	0	0	0	0	47.1167	0	72.1874	32.8275	38.0753	0	37.0286	0	143.647	0	0	23.9339	0	0	59.3997	0	30.1859	67.649	18.3454	157.259	0
		468	1953.16	51.6199	41.5649	0	0	0	57.9768	32.9477	20.2358	78.3543	0	30.6945	0	50.8018	0	0	58.3549	0	0	0	99.0821	0	0	0	0	0	49.2743	0	182.485	32.6339	43.248	0	0	0	119.278	0	0	55.7227	34.4476	0	36.3178	0	81.83	46.6092	0	78.0341	0
		469	1957.02	21.8302	0	0	0	0	47.2339	0	61.912	104.056	47.11	50.2727	0	44.8412	0	0	52.27	92.6708	0	0	142.749	19.2299	74.1886	0	57.5904	0	87.4403	0	171.709	109.887	0	0	0	22.511	127.176	31.1156	0	24.3201	45.4139	0	0	0	21.8444	89.3606	0	78.183	0
		470	1960.88	57.6425	26.226	0	0	0	58.427	0	112.198	77.0822	30.1717	62.7078	0	51.3967	0	0	44.4879	39.2704	0	0	151.28	30.422	31.7725	0	58.758	28.6481	94.5317	0	137.549	77.9449	36.2019	33.5739	34.5908	0	78.0096	0	0	23.0864	0	0	26.4626	0	71.128	73.1062	0	123.222	0
		471	1964.74	32.6106	0	0	0	0	33.955	0	79.044	93.2464	0	146.171	0	44.5823	40.5958	0	25.7269	78.9608	0	0	166.321	55.8259	55.2939	25.3967	52.9982	0	69.4553	0	134.564	96.455	29.8781	20.1495	22.9998	0	77.5578	0	0	25.9151	0	0	31.2535	0	52.455	93.2607	0	80.5667	0
		472	1968.6	58.4684	29.1167	0	0	0	22.5762	43.26	116.041	65.8096	63.9977	88.4918	0	73.5641	0	0	61.1247	20.8631	53.3244	0	124.171	41.2409	31.7493	0	58.9706	0	68.3837	0	114.841	123.865	25.7525	0	34.0528	0	53.3477	29.7652	0	25.8115	0	0	0	0	49.6545	88.5274	0	83.255	0
		473	1972.46	98.3429	0	0	0	0	0	0	127.963	55.3047	37.0693	65.007	0	0	0	0	28.0907	46.7159	49.902	0	161.414	27.8342	23.1673	0	99.1097	0	83.8105	0	103.54	85.3021	34.2067	18.5074	0	20.3752	123.848	0	0	0	41.0406	0	0	36.5481	30.8195	43.997	0	62.3754	0
		474	1976.32	80.811	0	0	0	0	32.8471	0	113.402	38.5189	0	85.5131	0	74.7964	0	48.844	69.6283	41.494	0	0	28.4271	48.1508	0	0	37.588	0	86.5658	0	105.666	125.492	48.5029	0	39.2819	40.2297	79.6287	0	0	0	0	0	0	0	45.3074	54.6742	0	101.985	0
		475	1980.18	81.7612	0	0	0	0	48.5154	0	92.0361	152.606	18.094	44.853	0	80.7447	0	0	0	0	0	0	94.7416	0	0	0	100.863	0	72.8551	0	92.3024	122.902	82.1006	0	81.7537	0	132.76	0	0	0	21.9138	0	26.3489	0	33.2104	65.7147	0	139.158	0
		476	1984.04	91.9708	0	0	0	0	19.0447	0	111.416	119.942	0	59.9699	0	47.8253	0	0	33.7602	18.1049	0	0	40.3003	67.5393	0	0	37.7624	0	93.292	0	95.8164	130.958	109.899	0	23.105	0	45.2162	0	0	33.2345	58.9778	0	41.0173	0	58.7467	45.0727	20.0896	96.1256	0
		477	1987.9	145.555	17.8272	0	0	0	20.8746	0	128.061	111.408	0	0	0	33.1077	0	38.937	68.0845	29.0779	0	0	33.7743	28.7624	0	0	33.9437	0	63.5295	0	75.2261	111.045	68.5846	28.2915	50.2665	35.7815	158.658	18.3808	0	16.5182	0	0	19.7856	0	0	95.7495	0	125.362	0
		478	1991.76	114.177	19.2591	0	0	0	54.6306	29.7134	151.747	111.474	0	34.4677	0	49.591	0	106.014	98.709	0	23.3568	0	48.6552	51.8327	21.8258	0	72.5991	0	87.5279	0	74.7394	164.13	0	0	0	52.674	83.1118	0	0	18.5819	48.4675	0	0	0	56.8141	80.3286	0	111.835	0
		479	1995.62	93.6693	18.4259	0	0	0	0	34.7892	151.973	68.4755	0	34.8962	0	34.4335	0	37.8908	81.3778	0	51.9395	0	0	76.4178	0	34.1209	58.4186	0	64.7281	0	76.6292	57.6337	63.9281	34.5296	65.866	24.888	130.993	0	0	40.3316	0	0	0	0	26.8851	84.2586	0	78.5555	0
		480	1999.48	40.0613	0	0	0	0	23.5731	0	128.882	56.1431	0	58.1852	0	0	0	0	79.7376	0	25.6213	0	122.307	72.3252	0	0	56.9612	0	86.8241	22.7207	66.0167	90.9752	71.4049	33.54	59.1004	0	99.414	39.8622	0	24.3349	0	0	62.1857	0	0	73.611	0	77.2097	0
		481	2003.34	114.899	20.1075	0	0	0	21.8242	68.1217	129.434	32.4023	0	66.6611	0	50.7151	0	0	45.9011	0	0	0	47.4261	39.6619	23.4888	22.9094	53.4698	0	58.9855	0	67.6319	113.146	61.7699	0	33.9182	44.6504	40.7266	0	0	23.8074	67.1443	0	27.2281	20.3165	54.532	62.5067	59.1364	37.62	0
		482	2007.2	117.207	0	0	0	0	0	0	143.655	60.8359	0	36.1378	0	26.3412	22.6296	48.4095	82.6295	0	26.4276	0	85.0445	44.236	63.5778	0	79.8544	0	122.872	0	68.7283	106.791	15.7547	0	58.2816	0	87.6407	0	0	32.457	33.7078	0	58.282	0	25.4972	90.5603	0	61.0961	0
		483	2011.06	140.059	39.5179	0	0	0	0	62.3653	111.056	115.088	0	64.5334	0	61.0754	0	0	90.0012	0	44.584	0	66.3441	0	0	0	48.9491	0	98.7185	0	0	58.5811	134.077	37.2017	83.8661	55.6218	79.7636	0	0	29.8781	26.6642	0	52.5236	0	18.908	106.907	0	0	0
		484	2014.92	110.354	58.1568	0	0	0	0	44.7031	179.921	50.4514	0	0	0	25.101	0	45.8699	67.5779	17.8931	53.3973	0	70.9579	0	23.2216	42.3168	21.0904	0	76.6382	0	39.7588	60.917	55.5279	0	62.4297	0	42.4735	0	0	0	0	0	0	19.8744	0	145.721	65.1913	70.3896	0
		485	2018.78	140.595	0	0	0	0	0	40.6851	170.017	49.7033	0	42.3414	0	45.5586	0	61.9655	121.326	0	62.8516	0	54.5085	0	0	32.8224	93.229	0	34.5928	17.6494	0	61.4183	62.9444	0	66.15	0	96.7558	0	0	28.2841	32.0955	0	49.0921	37.0223	0	154.455	61.507	52.03	0
		486	2022.64	150.887	18.1409	0	0	0	0	49.9946	185.518	77.8501	32.1597	41.4711	0	26.9761	0	0	89.5783	0	29.9105	0	49.8197	27.7342	0	0	124.236	0	44.5359	0	25.0601	114.27	46.9867	0	30.1216	25.7923	143.463	0	0	49.0812	34.3277	0	78.9923	0	39.8115	98.1878	36.6357	0	0
		487	2026.5	167.164	44.8281	0	0	0	0	39.3513	114.365	40.2575	0	0	0	55.7995	0	43.1898	54.7464	0	92.201	0	48.2065	0	45.5961	0	115.03	0	73.605	0	25.4795	81.1009	43.3144	0	74.109	25.7644	90.602	0	0	0	34.6604	0	84.593	0	0	77.9077	41.3863	36.5783	0
		488	2030.36	100.562	0	0	0	0	25.9498	0	168.753	70.176	0	57.9272	0	122.201	0	33.47	56.6787	0	42.9239	0	65.0607	0	0	0	85.6513	0	0	0	45.1285	130.301	40.4854	0	73.4147	0	73.7768	0	0	0	0	0	66.0497	60.0212	0	68.9456	54.2201	39.4268	0
		489	2034.22	133.112	43.2797	0	0	0	0	40.8358	103.912	56.9082	0	0	0	60.4181	35.9142	19.1969	70.7731	0	79.0168	0	82.7027	0	40.5433	71.3271	92.2402	25.7735	0	0	21.1824	103.587	52.5956	25.367	63.932	0	120.268	0	0	57.1507	21.3736	0	0	0	0	95.6366	58.0393	71.9663	0
		490	2038.08	128.002	0	0	0	0	0	22.9846	66.2295	105.515	0	32.2887	15.264	34.4853	57.9335	25.4216	59.0265	0	56.5291	0	81.8973	23.4502	0	30.9932	138.055	0	0	0	0	63.4342	0	0	49.2934	0	84.5947	0	0	32.1837	0	0	35.2624	0	25.0983	83.7777	42.7597	33.3591	0
		491	2041.94	133.015	35.6699	0	0	0	31.7243	28.3195	129.848	43.4806	0	45.9872	0	92.3629	41.9746	0	74.6062	0	48.1375	0	0	38.5859	35.0021	34.2449	152.9	0	0	0	0	54.9229	76.2091	0	65.1997	0	100.012	0	0	35.6393	0	0	90.7866	0	21.6457	72.2513	82.0227	30.9321	0
		492	2045.8	155.305	0	0	0	20.7519	0	0	93.4518	29.5544	0	17.9236	0	86.237	43.8313	52.0647	0	0	58.3435	0	66.357	48.9198	0	44.1658	111.952	59.8592	0	0	0	86.9411	76.4839	0	88.8393	0	144.535	0	0	18.4752	0	0	38.6545	21.9987	27.4062	68.2265	43.2256	45.6509	0
		493	2049.66	172.154	64.2742	0	0	0	0	39.5988	25.5806	95.1569	0	85.4901	0	33.4527	0	76.9375	130.524	0	64.8283	0	0	0	0	0	97.3879	17.6949	0	0	22.2454	103.254	45.1831	0	70.937	0	126.177	0	0	0	0	0	76.1085	34.0163	0	77.3956	36.9238	0	0
		494	2053.52	116.999	52.7495	0	0	0	62.1054	0	113.615	56.6372	0	115.213	0	77.1897	59.2518	40.0108	94.4753	22.4747	37.7836	36.9388	42.8614	0	0	51.6862	130.879	0	0	0	0	57.7766	60.9508	0	112.184	0	122.752	0	0	0	24.0317	0	80.4019	34.0721	57.8537	88.3048	59.9759	0	0
		495	2057.38	131.924	77.2214	0	0	0	0	0	73.8626	82.2473	0	48.5394	0	86.9111	35.2289	65.6768	142.701	0	33.9602	0	22.5529	0	0	0	112.187	0	60.1052	0	22.3205	78.4659	31.7743	0	162.123	0	114.068	0	0	35.0592	0	0	45.9759	26.822	33.7313	81.398	104.159	0	0
		496	2061.24	127.712	37.8298	0	0	0	50.205	0	20.7581	69.5272	20.7979	106.169	0	0	30.0805	138.037	153.891	0	23.1654	0	0	0	21.0509	52.0602	102.889	0	0	0	0	116.797	63.0829	0	80.4673	0	84.9022	0	0	24.9678	0	0	56.7939	0	56.167	29.4029	62.5909	0	0
		497	2065.1	161.15	61.9338	0	0	0	0	0	33.9633	126.622	27.4028	34.1599	0	40.4416	23.0389	86.4765	141.282	0	93.5478	0	46.3419	0	0	30.9551	107.898	0	0	0	24.71	48.1412	79.5271	0	90.2248	0	124.182	23.7946	0	0	22.5012	0	32.4808	0	59.2612	89.2422	137.92	0	0
		498	2068.96	124.111	69.7578	0	0	0	42.2834	0	0	98.1461	0	28.679	0	86.9035	40.4533	85.0766	152.515	0	0	0	65.6887	34.9604	0	71.8954	125.105	0	26.8373	0	0	95.0794	34.4306	0	154.575	0	143.382	0	0	20.1107	22.5657	0	53.2264	69.6786	57.4572	77.8146	84.5028	0	0
		499	2072.82	189.17	90.9199	0	19.3671	0	56.4277	0	37.3319	101.458	16.6056	50.4111	0	35.8365	32.0465	65.5636	119.094	0	0	23.5079	0	17.5269	0	0	32.8475	0	27.796	0	21.4761	134.169	60.1287	0	62.898	40.4521	95.3739	0	0	0	36.1347	0	122.003	36.2988	111.064	108.967	119.573	0	0
		500	2076.68	143.396	84.8687	0	0	0	37.1531	0	0	82.2941	32.7848	113.298	0	45.4934	0	139.971	69.6532	0	0	44.0692	26.0992	0	32.3785	0	135.128	0	0	0	0	134.137	35.883	0	74.0153	0	137.409	0	0	0	0	0	81.9037	0	52.4287	71.7158	62.7533	0	0
		501	2080.54	81.4382	110.697	0	0	0	37.5585	0	34.5701	145.932	0	90.3296	0	90.9622	27.4219	89.2173	77.1687	0	87.622	0	44.166	0	41.681	0	104.238	0	40.7227	0	0	82.7565	39.7511	0	77.1326	0	123.215	0	0	0	33.8742	0	117.155	0	29.3472	126.367	127.319	0	0
		502	2084.4	120.709	104.631	0	65.2671	0	20.4797	0	0	146.516	0	80.5495	0	54.3133	24.69	115.289	89.7387	0	27.0762	35.3464	36.7237	0	30.1368	48.1508	48.9338	0	56.3495	0	0	138.793	76.9868	0	67.864	19.474	179.801	0	0	0	21.0694	0	104.511	0	66.6413	73.9992	81.0888	47.6803	0
		503	2088.26	183.261	42.6611	0	0	0	0	0	29.4244	86.4978	28.6853	54.5016	0	27.6264	0	113.881	173.453	0	48.057	24.0219	17.5259	0	21.1978	0	103.899	0	0	0	0	107.071	73.0854	0	75.9093	28.0652	135.815	0	0	22.9716	0	0	96.5075	34.3561	76.8755	79.0795	0	0	0
		504	2092.12	0	111.679	0	0	0	0	0	36.4077	73.7619	0	44.8486	0	52.0503	0	145.427	155.399	0	25.0624	0	44.2036	0	0	52.0011	77.7152	0	22.2003	0	0	67.4321	33.4666	0	95.5782	0	69.439	0	0	0	30.9286	0	60.7046	52.8122	82.7654	32.9657	100.32	0	0
		505	2095.98	72.5309	80.0624	0	0	0	58.1569	0	25.43	125.597	38.2316	80.076	0	34.3584	31.3425	110.872	120.497	0	51.9919	0	21.0974	0	0	42.5332	122.93	0	32.6771	0	0	34.2622	71.5197	0	29.716	23.8694	62.6764	0	0	27.0631	31.222	0	43.6699	29.553	31.6292	68.3231	164.49	0	0
		506	2099.84	88.8361	117.04	0	0	0	25.8073	0	0	102.182	0	81.6422	0	0	31.8728	114.468	102.517	0	37.7359	0	46.9032	32.5409	17.9476	32.2244	98.6838	0	60.6907	0	0	64.7602	63.4377	0	85.8721	0	131.144	0	0	35.4151	33.2699	0	186.141	54.1533	35.722	26.9191	132.896	0	0
		507	2103.7	39.1174	68.9559	0	33.6326	0	40.4708	0	0	67.3998	31.4649	68.6405	20.0546	35.6059	79.5784	64.2845	115.611	0	38.5874	0	26.6832	22.7125	22.7711	44.634	89.9398	0	21.7575	0	0	66.2076	0	0	46.2417	26.1867	63.0536	0	0	0	84.01	0	116.231	58.2025	59.5671	33.0004	177.496	0	0
		508	2107.56	85.8538	75.5757	0	73.5665	0	57.713	0	0	140.909	0	102.253	0	41.7294	36.6801	70.9625	59.1121	0	46.2505	0	0	21.7364	38.3247	0	134.095	0	0	0	0	85.506	74.0154	0	60.7272	0	82.1863	0	0	0	52.5139	0	121.185	39.098	58.3289	72.6201	82.7473	0	0
		509	2111.42	98.0753	78.047	0	0	0	0	0	0	63.2414	30.8847	66.7987	0	0	0	132.557	46.9623	0	59.9956	24.2292	0	0	0	0	155.365	0	0	0	0	0	37.9675	0	37.0409	0	119.891	0	0	0	38.7299	0	115.506	0	46.598	48.7065	131.485	0	0
		510	2115.28	25.0828	113.228	0	31.0466	0	0	0	0	124.522	0	129.457	0	17.194	50.5771	124.045	91.3335	0	54.6806	0	24.9367	22.368	0	0	99.4458	0	44.1149	0	0	42.2165	39.4883	0	55.6021	0	120.668	0	0	0	34.8441	19.3263	158.374	0	51.2737	0	113.934	0	25.8577
		511	2119.14	33.6453	104.164	0	0	0	0	0	0	115.467	0	100.988	0	0	0	126.567	66.9865	0	92.2301	0	0	30.4571	0	33.2235	127.286	0	0	0	0	18.7897	23.7111	0	65.8645	0	118.766	0	0	0	55.2838	22.066	115.473	0	30.7916	48.3576	97.4554	43.3373	0
		512	2123	83.4548	118.647	0	0	0	36.0238	0	17.9854	152.403	39.2256	87.7911	39.3822	21.7879	32.3896	154.747	23.4305	0	29.6147	0	28.6705	0	0	42.3153	157.682	20.8533	0	0	0	29.1183	31.218	0	98.208	0	101.742	0	0	0	39.9586	0	107.618	27.8909	56.5239	67.3366	126.474	0	0
		513	2126.86	0	113.337	0	35.9005	0	0	0	0	89.2844	0	64.8738	0	36.7868	0	92.0378	50.1348	0	116.287	0	0	0	0	43.0111	128.628	0	0	0	0	0	32.4609	0	71.0322	41.2778	103.43	21.2657	0	0	49.1247	0	42.8509	0	60.5402	97.3489	94.4889	0	0
		514	2130.72	75.7562	107.857	0	28.7094	0	0	0	0	107.363	0	142.803	33.0778	16.7808	60.2638	82.2276	100.634	0	26.6255	19.8739	0	0	25.9686	26.7792	163.446	40.3906	0	18.5377	0	23.346	0	0	47.3091	37.0958	146.494	0	0	0	60.8255	0	74.2596	27.4372	76.5563	65.782	84.4468	0	0
		515	2134.58	60.9363	90.8498	0	0	0	0	0	0	201.303	0	139.827	0	40.9235	0	71.3133	36.2438	0	58.901	0	54.4195	0	51.7779	89.6881	141.247	0	0	0	0	0	49.7604	0	25.551	0	107.036	48.6537	0	0	0	0	49.7644	0	38.086	20.5621	86.0096	0	0
		516	2138.44	73.362	99.7827	0	0	20.4601	26.2314	0	0	135.8	0	71.7679	0	18.5957	21.7831	59.4426	48.8959	0	54.9947	46.2564	19.873	0	0	111.069	157.214	0	0	0	0	0	22.8868	0	88.2992	0	71.883	23.0326	0	0	106.978	0	120.494	0	34.0742	51.1203	50.2858	0	0
		517	2142.3	112.102	101.745	0	0	0	28.9975	0	0	112.292	0	111.826	38.8241	24.2731	0	121.092	94.1182	0	71.6939	49.439	41.2212	45.0321	48.0028	62.4023	159.231	0	0	0	0	0	33.5445	20.8113	96.4448	26.6794	79.3685	0	0	0	89.8145	0	101.151	0	77.8231	49.5349	118.547	0	0
		518	2146.16	106.612	23.637	0	38.2834	0	0	0	0	148.239	51.4971	66.2657	0	0	59.7074	67.7654	103.723	0	31.0873	26.4181	77.7535	19.7222	0	73.6483	152.307	0	22.2336	0	0	0	100.191	31.2346	104.13	40.2884	119.401	0	0	0	0	0	31.3655	0	40.1066	63.2438	132.545	0	0
		519	2150.02	82.0173	46.5112	0	50.2478	0	44.7387	0	0	120.592	0	103.998	20.9557	0	24.177	116.962	21.1888	0	67.1654	0	0	50.1253	32.1712	80.499	203.115	0	17.2322	42.5393	0	25.3562	45.9507	0	58.8185	42.8682	55.0218	0	0	0	100.259	0	67.4231	0	73.4098	107.25	178.86	0	0
		520	2153.88	72.7043	44.8246	0	0	0	0	0	0	141.117	0	88.3363	0	0	98.7594	95.5935	107.814	0	94.7318	0	31.3073	0	0	94.9853	168.845	0	19.0195	46.4768	0	0	78.9807	0	33.4608	23.4317	85.6248	0	0	0	114.01	0	34.9782	0	91.9002	43.3738	109.783	0	0
		521	2157.74	70.1781	59.946	0	0	0	0	0	0	200.362	21.7539	85.4681	0	0	66.445	54.036	111.333	0	72.9117	25.1546	53.7234	0	43.9182	76.919	111.261	0	35.0689	0	34.274	0	0	0	0	18.8591	42.5704	0	0	0	71.5671	0	37.4844	0	97.4079	81.3737	103.179	0	0
		522	2161.6	62.3733	64.4765	0	0	0	0	27.5261	0	132.548	0	49.3568	0	0	0	81.0502	89.774	0	74.5804	24.6115	56.6964	0	40.3262	105.27	222.809	0	0	43.306	0	34.8935	43.8909	23.1269	38.3507	0	105.095	0	0	0	84.2092	0	50.8957	0	48.8349	141.318	77.2362	0	0
		523	2165.46	55.2412	0	22.538	0	0	40.3161	0	0	130.996	0	127.618	0	20.9207	52.9694	121.59	144.258	40.2561	100.982	25.9358	56.1221	0	92.1026	29.2917	163.686	0	0	75.244	18.6638	22.3224	69.893	0	0	25.3869	30.3365	0	0	0	78.6132	0	28.5679	0	76.7059	70.4907	95.7159	0	0
		524	2169.32	74.6499	69.09	0	0	0	0	29.0931	0	162.041	0	113.273	51.8872	18.8622	31.9973	83.6599	37.4583	0	68.6929	0	0	0	54.1409	110.006	187.072	0	0	59.7272	0	24.1758	73.3537	18.9537	41.4276	0	94.1364	0	0	0	41.8273	0	0	32.9398	65.1524	104.127	109.278	0	0
		525	2173.18	103.367	51.9831	0	0	0	0	0	0	153.388	0	109.715	32.8785	28.4539	25.2703	63.8926	58.5943	0	45.0392	56.4585	55.584	35.9427	43.5543	37.5165	96.949	0	67.2434	0	30.6101	0	127.622	0	92.8349	0	53.0905	35.5982	0	0	81.8401	0	0	25.995	81.0102	113.14	77.4428	0	0
		526	2177.04	73.7944	57.8118	0	0	0	0	34.1465	0	113.355	0	51.8804	31.2797	34.5925	0	59.2216	101.911	0	94.9081	0	57.0092	25.3822	0	52.1523	194.619	0	48.8273	45.4042	0	0	95.036	0	46.9053	19.4264	63.9207	0	0	0	33.0067	0	44.0616	0	59.218	97.7979	71.046	0	0
		527	2180.9	46.355	51.666	0	28.8518	0	24.8917	31.1449	0	126.935	0	68.8504	0	0	51.6143	0	53.7253	20.9017	28.3145	39.0419	67.4942	0	55.8932	59.6637	111.989	0	0	103.233	0	0	75.4666	0	26.9434	53.9077	126.09	0	0	0	86.4207	0	22.8709	101.595	30.5965	74.3976	80.0763	22.6906	0
		528	2184.76	152.653	53.8077	0	0	0	0	24.7934	0	106.833	0	128.426	0	0	0	121.302	104.482	0	90.8224	63.9213	51.2598	0	87.0448	94.8715	102.585	0	0	67.6875	18.6456	0	69.0689	0	48.9361	45.9244	45.516	0	0	0	80.5636	0	32.9036	41.2691	0	66.3022	90.0852	0	0
		529	2188.62	93.1797	0	21.8354	0	0	0	0	0	120.916	0	155.125	0	0	57.0301	204.741	101.314	0	66.2231	30.0479	18.8672	0	57.1982	56.3955	86.9879	0	54.9915	57.6053	0	0	44.5011	0	49.5248	48.5244	36.099	0	0	23.555	54.0289	0	54.9488	0	65.6024	69.5701	91.5542	0	0
		530	2192.48	101.724	0	0	0	0	0	0	0	140.725	0	138.966	0	23.9171	58.8574	81.6538	127.403	66.3888	36.7707	40.9289	86.361	0	36.4904	68.138	137.004	0	37.2499	0	25.9875	21.504	36.0487	26.5177	50.691	65.328	21.887	0	0	0	0	0	0	22.9459	85.5924	57.3248	67.6716	20.3091	0
		531	2196.34	98.9664	26.5531	0	0	0	36.4023	79.8482	0	159.696	0	147.465	28.5247	16.0457	53.2215	128.366	69.2609	44.0218	97.9568	25.7489	34.0971	0	83.234	59.9887	145.362	0	0	30.8973	0	0	54.9787	0	62.929	82.509	81.7703	0	0	0	31.8907	0	0	0	57.6427	94.7905	0	34.1631	0
		532	2200.2	51.6083	18.9305	0	0	0	0	0	0	206.28	0	55.3774	0	0	0	122.727	113.988	0	38.0372	52.0015	47.0422	0	103.928	52.6676	107.216	0	43.4745	48.2917	22.2721	19.9722	66.4754	24.1507	61.578	83.1925	105.029	0	0	27.6766	79.712	0	44.2456	0	79.7874	32.0747	51.4981	18.4924	0
		533	2204.06	69.1372	43.5913	0	0	0	0	49.1709	0	130.529	0	105.574	0	0	34.6814	138.712	83.2088	0	47.7051	85.1964	21.1765	0	83.0847	41.0848	172.571	0	80.1583	58.1795	0	0	0	0	60.6635	39.8115	124.938	22.68	0	26.5254	47.918	0	0	32.4871	59.7072	107.434	79.9129	0	0
		534	2207.92	99.8247	24.3654	0	0	0	0	34.7403	25.4227	99.7866	0	121.06	0	0	74.3287	105.811	75.1842	0	61.6896	49.2582	118.074	0	141.816	79.6985	96.6076	29.0016	70.1623	65.0223	0	0	60.0799	0	53.3692	51.1249	101.779	30.2849	0	35.7201	0	0	0	0	0	57.7343	23.1223	43.8579	0
		535	2211.78	65.0881	0	0	0	0	0	35.5528	38.6389	137.146	0	111.343	29.3963	0	52.2179	129.297	85.6131	26.4201	67.6081	34.0648	35.6246	0	85.0792	56.7198	140.471	0	22.3637	81.1177	0	0	0	0	60.6909	74.5745	36.4053	0	0	33.3007	62.3859	0	65.6676	0	58.9184	105.641	55.2869	48.05	0
		536	2215.64	92.7205	0	0	22.161	34.6488	0	25.8548	60.6988	133.654	0	120.003	0	0	70.4003	119.601	124.048	22.1808	99.7579	55.6382	72.7908	0	110.856	37.3946	136.967	0	0	26.8136	0	0	51.475	0	75.56	0	66.9337	0	0	0	22.6663	0	34.2459	55.2733	32.8575	69.1036	34.8191	0	0
		537	2219.5	97.0274	0	0	0	19.9753	30.9159	51.3135	0	194.66	0	95.5771	19.8178	0	25.851	108.362	56.2834	0	36.4391	62.2615	28.3407	53.8481	85.1786	34.9865	153.048	0	67.2539	0	0	0	73.0881	0	46.9459	52.5507	96.3853	0	0	0	0	0	0	0	31.3327	105.914	30.1495	0	0
		538	2223.36	97.9364	44.8335	0	0	0	28.3857	68.5197	26.8531	110.033	0	102.39	37.5	0	0	96.0255	127.617	0	81.6976	62.0624	22.078	59.4967	44.7009	27.5793	135.36	0	0	66.123	0	34.4266	55.6122	0	38.4513	89.488	98.4129	37.5456	0	64.6286	83.6825	0	27.3793	0	27.6553	50.8352	0	60.5438	0
		539	2227.22	63.5552	0	0	58.2355	22.2902	21.441	60.1486	22.1417	105.265	19.0547	127.167	19.7667	0	37.8141	106.637	120.3	0	88.1802	35.1878	28.994	25.1268	32.2098	0	61.2489	0	0	106.899	23.7911	0	63.6736	0	59.8919	58.5968	40.0962	22.5879	0	23.3566	25.517	0	27.9855	0	62.7734	49.6555	37.3072	33.8081	0
		540	2231.08	108.078	0	0	0	37.3237	29.4277	98.853	68.25	169.044	0	174.992	0	0	26.9973	60.8128	118.081	29.8858	55.4463	92.1977	29.4952	29.4648	43.1463	50.026	160.326	0	36.792	73.6011	34.6852	0	158.021	26.6849	60.9819	33.3586	114.665	101.488	0	52.4354	60.5683	0	46.4184	37.3623	27.3117	51.3285	33.3304	37.0741	0
		541	2234.94	53.2747	0	0	0	0	20.3424	54.9329	34.1307	110.013	0	217.658	0	0	36.8867	140.616	76.4756	23.6903	58.0797	36.6071	0	0	73.6564	0	187.399	0	0	50.169	74.4707	0	106.321	0	42.8141	60.1261	89.1983	0	19.5905	0	75.6101	31.2037	69.4686	39.3972	26.3824	58.6385	0	19.3839	0
		542	2238.8	63.9888	19.4207	42.7932	0	0	0	37.7009	45.5151	120.572	0	172.016	0	0	0	90.5195	41.9803	0	99.1874	33.1858	0	29.0777	64.1187	0	86.5407	0	25.5519	68.1922	0	0	64.6139	0	80.6845	105.887	70.3542	20.5317	0	0	49.4612	0	46.2047	0	20.4766	72.8975	0	0	0
		543	2242.66	58.852	0	0	0	0	18.5962	53.7645	87.8082	174.656	0	142.716	0	0	0	76.9291	132.416	33.3211	60.3496	98.7284	0	0	37.7761	44.0691	138.796	19.1914	27.5331	55.8847	23.5937	34.575	53.5636	0	41.586	60.487	91.5925	69.8226	0	55.3853	29.4521	0	54.1013	28.731	0	0	44.9812	52.805	0
		544	2246.52	36.5583	0	0	0	0	0	35.5864	60.0555	157.421	0	169.134	0	0	28.6167	68.2928	0	0	44.4297	91.5952	17.4067	26.0398	0	0	140.279	0	22.0066	0	55.4169	0	84.1031	0	56.597	31.0614	155.7	28.7415	0	0	37.9835	0	52.4743	0	19.4525	97.2718	0	78.3522	0
		545	2250.38	30.8841	0	39.8377	0	0	43.2887	42.5533	64.3865	225.936	0	121.945	46.64	27.6201	0	118.502	99.5624	0	90.8474	0	31.4017	0	34.9884	0	102.833	0	30.7171	63.3735	0	0	41.3589	0	33.5451	46.8501	53.6433	46.1483	0	48.045	56.1784	0	39.4646	33.8414	38.1549	0	0	28.3021	0
		546	2254.24	47.9523	35.5486	0	30.4821	48.1953	39.3124	52.3118	73.4487	147.367	0	124.438	34.462	49.48	23.642	67.5232	65.9087	0	63.9663	27.0094	0	34.5424	0	0	96.9323	0	18.2098	58.3622	43.6135	50.8606	84.7177	19.0791	84.4047	44.8242	67.1098	28.6087	0	43.2564	0	0	23.4422	0	25.7456	53.3859	0	50.2061	0
		547	2258.1	0	0	0	29.0653	62.4885	26.5912	0	75.6087	95.5131	0	107.487	0	26.1761	0	49.7511	34.3751	0	51.6857	60.1909	32.1649	45.5032	0	0	118.784	19.2968	46.9835	58.7217	0	0	89.048	0	43.5571	43.1535	41.9192	26.0313	0	47.1488	0	0	90.9628	31.7478	0	53.0861	0	78.2648	0
		548	2261.96	27.1582	23.8281	0	0	47.4629	0	38.5822	130.525	127.047	0	117.092	0	0	60.8916	0	117.064	0	64.8858	60.6307	29.0274	27.4197	80.0866	0	118.442	0	54.8998	44.4617	52.1154	18.3569	67.6131	0	21.4795	49.681	37.1224	28.6312	0	38.1498	31.9944	0	45.8926	30.4627	0	44.2928	0	18.7072	0
		549	2265.82	30.6626	0	0	0	0	0	69.7578	72.4213	123.199	0	101.1	0	0	0	0	89.8843	0	44.7253	57.402	47.7434	0	45.8105	0	126.71	0	29.1094	33.2226	39.3813	0	74.5134	0	0	84.9646	65.0863	45.6592	0	49.7382	27.3391	0	35.2655	0	0	103.294	0	30.1445	0
		550	2269.68	0	0	20.8423	0	54.0803	0	43.8583	63.239	171.568	0	135.039	0	0	87.4569	93.4047	67.5262	0	102.556	52.4377	21.4816	33.8804	41.9905	0	75.6678	0	50.6475	0	0	0	51.4253	20.8699	87.5678	49.9765	34.2262	78.4662	0	0	15.2267	0	0	25.3847	28.4188	83.7915	0	52.6765	0
		551	2273.54	0	0	0	21.8061	0	24.6918	27.3242	104.914	193.345	0	105.088	44.4701	35.265	96.2697	49.4486	29.9845	0	64.1921	36.046	0	25.1747	0	0	110.448	0	37.3903	87.4733	32.2674	0	52.2459	0	57.7664	44.103	102.507	73.933	29.8859	70.4041	0	0	28.8314	28.5944	34.6778	38.0173	0	82.757	41.8153
		552	2277.4	21.7912	0	24.9865	0	0	47.3449	60.887	85.0822	184.541	0	113.51	0	40.7146	63.9575	93.653	0	0	56.4399	48.2726	30.3132	31.8182	0	0	82.3835	0	31.7024	0	0	0	81.1486	56.9674	38.3226	33.038	167.07	72.1417	0	40.1792	0	0	23.9997	23.7571	0	113.541	0	33.321	21.732
		553	2281.26	0	39.7836	0	33.2773	0	22.6728	41.1285	54.5317	86.8841	0	124.874	0	0	101.847	177.02	43.9058	0	68.1207	78.0994	33.4518	51.9225	35.0386	0	76.2965	0	48.4679	0	56.2696	0	63.4281	35.2048	77.563	89.1062	85.3832	63.6044	0	0	0	0	37.1258	0	0	100.258	0	56.1998	69.1407
		554	2285.12	0	0	0	41.311	40.836	24.1525	47.3578	62.4927	129.707	0	89.602	28.2055	0	0	43.4084	17.3313	0	81.2599	82.6291	0	40.0433	0	0	131.718	0	64.1076	85	0	0	44.3861	37.6783	53.5803	20.0176	96.9286	60.1585	0	0	0	32.5256	19.7208	0	43.9759	108.439	0	0	0
		555	2288.98	0	0	0	0	0	0	59.4203	58.1068	160.405	0	100.887	38.1233	0	41.9736	89.2634	0	0	31.8723	65.9946	25.5184	0	36.2926	0	85.853	0	57.6838	21.4157	46.4028	0	48.9658	0	80.3549	50.3185	111.176	65.0099	0	40.7471	0	54.2631	26.8956	0	0	69.4366	0	30.9582	24.3759
		556	2292.84	0	0	0	0	53.3336	0	34.6755	64.9506	140.007	0	62.4374	26.257	71.662	57.3858	98.1004	0	0	104.017	29.052	28.8047	0	0	0	119.591	0	39.0309	32.2367	29.5546	35.2183	56.4002	27.954	52.7215	64.7549	95.0555	55.4061	0	0	0	19.7039	29.886	0	0	67.6308	0	29.5084	0
		557	2296.7	0	32.9779	0	0	47.2003	46.9615	0	85.7594	115.642	0	109.916	0	21.1223	20.143	120.125	21.9624	0	28.4318	103.221	80.0595	41.5752	0	0	112.905	0	23.5215	83.7722	74.5379	0	50.5234	24.1159	42.2388	21.987	134.05	50.1217	0	0	0	0	0	0	0	46.3117	0	49.9787	29.0395
		558	2300.56	0	0	25.6679	0	0	97.3454	45.7052	61.3626	128.761	0	48.2633	0	18.0603	64.5784	161.005	0	0	34.448	20.7798	52.2283	42.2937	0	0	108.747	0	0	0	73.8589	0	85.0273	0	61.9122	64.4166	63.2389	95.4608	0	0	0	24.6029	0	0	0	32.6817	0	19.9533	0
		559	2304.42	0	25.044	0	0	0	78.9181	67.5084	46.6575	55.929	21.1644	109.68	0	42.1946	57.5218	120.758	24.4199	37.185	52.6641	79.8704	0	43.4392	28.6013	0	77.2641	25.8574	28.2804	21.4912	0	16.838	47.9218	0	34.3209	28.8406	140.883	72.8147	0	0	0	0	0	0	0	45.6955	0	30.8581	41.3
		560	2308.28	0	0	0	26.1233	20.2808	0	54.878	26.0915	85.5062	0	70.9361	0	69.0412	76.9028	165.412	0	0	80.1312	40.986	39.7595	42.2362	26.5961	0	127.364	42.7673	35.3827	0	0	0	107.078	18.4784	0	0	108.525	119.11	0	0	0	0	0	0	0	93.8594	0	0	32.3804
		561	2312.14	0	0	0	0	68.1174	34.3915	58.9525	104.74	77.38	0	66.8792	0	37.3462	26.4285	101.732	28.8758	0	68.1437	0	78.2103	54.6269	0	0	0	0	0	57.9022	58.422	25.5795	97.2036	0	0	41.7341	115.074	63.7314	0	0	19.622	64.0069	0	0	25.9503	92.6463	0	37.8098	0
		562	2316	0	34.4508	0	0	34.7079	28.6944	31.6284	101.424	130.06	0	82.8918	0	86.8036	41.4027	56.8369	20.2202	0	68.4536	20.6933	67.4549	35.5527	0	0	108.775	0	0	80.0358	0	0	66.8144	0	78.1874	0	148.143	65.2824	0	0	0	0	0	0	0	47.6965	0	105.639	0
		563	2319.86	0	0	0	0	34.829	33.323	17.8631	55.5748	124.413	0	59.5682	55.1644	83.4211	82.0923	115.793	0	0	113.252	0	18.4833	64.551	0	0	127.658	30.4319	0	63.8822	38.273	22.6657	87.7958	0	24.2495	31.4677	144.437	47.2928	0	23.5462	0	0	0	0	0	44.4589	0	0	33.4095
		564	2323.72	0	0	0	0	51.2423	18.9595	91.1675	21.0681	58.8793	0	0	0	21.8542	34.9798	134.419	0	0	102.859	0	0	97.3478	42.9358	20.4436	53.6927	29.2767	0	0	0	0	92.2108	0	70.3507	22.7572	158.288	100.615	0	45.548	0	18.7252	0	0	0	72.0253	0	42.6717	0
		565	2327.58	0	0	28.9225	0	34.0344	0	20.422	101.836	77.646	0	43.437	0	29.062	82.593	87.6095	20.7975	0	50.7831	0	49.3606	97.6539	18.4835	0	43.1464	45.713	33.4358	70.0544	42.1168	0	130.228	0	48.7257	55.8284	143.054	87.4308	0	18.752	0	42.481	0	0	19.2054	23.5736	0	34.1801	0
		566	2331.44	22.6138	46.2012	0	0	0	21.3952	49.4399	0	22.8297	0	103.225	46.2449	21.7656	65.3864	113.255	23.4395	0	51.2976	69.1443	44.4797	59.3496	0	0	88.0736	47.3345	27.4041	0	19.5416	0	79.1351	0	0	59.1474	153.344	94.0528	0	0	0	25.9278	0	0	0	0	0	82.4401	89.4503
		567	2335.3	0	28.8409	0	51.715	0	0	78.4143	122.798	38.3134	0	64.4003	29.2779	0	41.3335	39.0315	0	28.8882	43.0252	29.9653	0	85.5508	0	0	72.9184	62.7121	0	0	0	0	70.4602	17.8213	76.1303	0	155.926	123.228	0	37.126	0	20.6164	0	0	0	36.4524	0	46.8599	44.9816
		568	2339.16	0	0	0	0	0	29.6385	40.4448	49.1498	102.096	0	39.7042	83.8149	0	34.1472	68.8153	0	0	152.649	69.0924	53.2501	29.8511	0	30.6402	27.9627	42.5019	26.5727	0	50.4302	26.7625	0	0	0	0	125.98	65.8853	0	18.6073	0	0	0	0	0	53.4544	0	31.9858	63.5475
		569	2343.02	0	25.1541	0	0	0	43.9529	36.1285	84.8009	58.9705	0	24.114	44.8293	0	28.2237	56.1164	0	28.9171	136.395	41.6152	0	0	0	44.499	103.54	75.0399	0	32.9482	0	0	100.056	22.0483	0	0	159.238	81.8204	0	23.7814	20.0437	0	0	0	0	53.9014	0	46.0615	83.4917
		570	2346.88	0	38.5306	0	0	52.87	46.2087	24.4663	92.4131	112.497	0	77.3387	26.8874	0	18.759	97.1599	0	0	141.117	40.4473	34.5538	77.916	0	0	87.4398	57.1604	0	0	34.191	0	79.6766	25.013	0	33.3956	119.486	33.0784	0	26.093	36.5473	0	0	0	0	0	0	86.0287	0
		571	2350.74	22.8047	0	0	18.7848	20.9067	0	26.1231	94.3627	77.7212	0	38.7549	0	21.2712	34.6841	78.8009	0	0	96.0449	56.8197	38.3443	63.5868	0	0	114.42	33.3365	16.8337	0	28.8654	0	84.7443	0	31.5805	19.5169	88.2089	93.9435	0	24.4855	34.1433	42.899	0	0	0	59.3438	39.9954	80.4015	56.5866
		572	2354.6	0	0	28.5475	0	48.015	38.2055	34.7376	71.544	112.84	0	121.697	39.7345	0	20.263	68.7764	0	0	70.0677	44.5993	0	46.942	0	0	105.471	16.0804	0	34.4119	38.8864	24.6983	106.417	0	46.9715	0	110.456	48.5234	0	31.4578	0	0	0	0	0	0	0	80.674	47.5302
		573	2358.46	0	0	0	0	32.1029	0	23.9195	90.9969	76.5448	0	56.5266	71.5906	0	22.3821	83.4711	0	0	121.733	70.4667	44.6399	124.008	0	50.729	89.57	64.2175	43.3136	0	0	0	94.479	0	68.2211	0	162.433	56.3677	0	24.9554	0	0	0	0	0	41.333	0	78.8776	42.1848
		574	2362.32	0	0	0	0	85.2791	0	24.0954	28.2285	0	0	61.9935	0	0	38.0208	66.5268	0	0	85.9593	32.6514	32.4752	73.1022	0	0	113.348	57.9551	0	0	0	0	112.308	0	57.2384	0	121.129	43.3292	0	0	66.7658	0	0	0	18.2865	0	0	66.8748	60.7097
		575	2366.18	0	0	20.4175	0	0	0	0	86.0689	59.1381	0	112.584	39.9294	0	96.643	62.3126	24.5445	49.7639	113.357	20.3609	0	56.42	0	0	72.0423	55.9196	24.3567	54.9279	0	0	59.7847	0	72.899	0	107.434	86.1246	0	0	0	0	0	0	0	28.658	47.4901	85.3282	29.9523
		576	2370.04	0	0	0	0	0	0	0	68.7893	60.2671	0	76.2797	0	40.7866	0	27.8679	0	25.0731	67.3201	59.9423	79.536	122.624	0	0	75.3562	42.3245	0	29.5286	0	0	62.132	0	50.6893	0	110.64	103.782	22.6011	0	30.803	30.6229	0	0	0	0	0	70.7906	30.8994
		577	2373.9	0	0	0	0	64.6177	0	0	93.9051	0	0	98.1119	32.1966	0	55.7275	61.8524	0	63.8898	64.9744	44.899	0	66.2439	0	0	145.942	18.1644	0	0	0	0	61.4699	24.3871	54.4259	0	89.4701	42.1196	0	0	29.1045	42.4226	0	0	17.1213	0	0	86.8084	28.0438
		578	2377.76	0	0	0	20.8233	38.0147	0	49.2533	81.3736	49.4631	0	50.151	51.3751	30.43	40.3588	62.7907	0	70.2745	35.7652	58.1245	0	112.215	0	0	110.324	76.2539	30.7691	49.526	23.1424	22.1963	86.7285	0	44.6127	0	112.627	81.4914	0	25.5879	71.3426	0	0	0	0	0	32.4217	70.1844	67.1131
		579	2381.62	0	0	0	0	54.5446	0	0	112.693	19.541	0	37.1057	37.3507	0	42.7636	82.5638	0	62.1711	38.3194	39.4221	16.6711	52.3435	0	0	77.5945	101.658	0	50.7694	0	0	37.9456	0	128.967	37.0221	105.246	37.245	34.2581	20.7836	28.2318	0	0	0	0	24.2624	54.3226	36.8682	49.7507
		580	2385.48	32.5512	0	48.0293	0	34.1854	0	25.138	43.2521	82.9492	0	0	82.3579	0	55.5885	39.0851	0	34.3956	131.15	22.8253	17.8884	82.2221	28.2502	0	150.267	57.7658	51.9343	0	0	0	94.3737	0	40.3125	0	55.0759	49.6506	0	28.3193	69.7235	0	0	0	0	0	25.7446	88.4349	59.8765
		581	2389.34	0	0	0	0	0	0	0	64.2848	42.642	0	42.125	83.5842	0	77.5287	59.2693	0	49.8214	97.3597	38.2555	17.0453	0	0	0	108.443	31.1201	78.1723	0	0	0	67.025	0	64.7211	0	104.361	32.6933	0	24.948	21.3463	20.4832	0	0	0	21.0286	51.522	41.0473	0
		582	2393.2	0	0	0	0	0	0	32.9366	141.163	44.5683	0	20.2145	111.703	35.5629	50.1141	77.3886	0	76.6071	102.492	0	0	65.9137	26.1563	0	148.733	58.8876	53.4738	0	0	0	98.0889	0	36.2439	0	74.9639	39.4462	20.862	26.9265	56.4366	0	0	0	0	0	109.305	0	47.9707
		583	2397.06	24.9165	0	30.572	0	49.0148	0	36.8776	77.7276	0	0	27.0931	0	35.5178	0	57.7604	0	65.4781	61.3069	0	0	37.4957	0	0	112.018	64.3924	62.2801	0	0	0	25.3386	0	70.4765	0	74.4482	74.3813	27.6415	0	57.859	0	0	0	18.0224	0	138.274	42.2734	33.0596
		584	2400.92	0	17.8303	40.4359	0	132.787	0	46.7526	79.6301	31.5148	0	71.359	55.2675	49.9339	44.9471	41.497	0	127.1	72.0437	28.8144	0	52.3217	21.6793	0	153.074	54.9943	0	23.2348	0	0	27.9382	43.8669	85.9966	0	42.1047	67.9517	0	0	37.561	20.5988	0	0	0	0	112.632	45.1346	47.3464
		585	2404.78	0	0	21.4843	0	0	0	48.5115	66.659	0	0	42.2106	94.584	22.847	25.2057	50.6009	0	62.1024	47.0281	43.2109	0	68.4686	0	0	119.564	97.0032	27.7102	0	0	0	31.6379	25.8695	87.7185	0	92.4793	32.5549	0	0	0	0	0	0	0	0	191.737	34.7628	0
		586	2408.64	0	0	0	0	87.2496	0	57.7299	82.2689	42.125	0	27.2193	67.8421	43.0952	39.6812	100.259	0	51.5781	123.488	0	0	113.775	29.7174	0	186.655	0	0	0	0	0	69.8072	0	95.6183	0	48.4018	79.275	0	0	36.3926	0	0	0	0	0	148.996	54.733	0
		587	2412.5	0	61.352	49.0312	0	53.8119	0	0	0	0	20.6443	95.9602	111.063	0	100.998	81.6425	0	60.8953	47.6437	49.2718	0	57.3253	0	0	177.881	66.3343	0	0	34.8674	21.4176	18.6986	36.7499	115.492	0	33.1931	74.9009	0	19.2392	61.5722	27.7156	0	0	0	0	166.184	22.8363	52.7478
		588	2416.36	0	32.9099	0	0	109.267	0	65.6165	0	54.376	28.9732	58.0664	98.3308	0	69.1919	17.7744	0	69.63	70.7129	58.7352	0	27.6764	0	0	92.5778	37.7844	41.5518	0	0	0	79.0558	20.3509	97.6895	0	110.286	39.6407	0	0	0	0	0	0	0	0	153.526	46.334	44.7089
		589	2420.22	0	0	71.5261	0	120.111	24.7987	0	46.0828	0	35.4642	27.825	49.2517	59.5712	71.5992	42.3567	0	41.9311	41.9689	52.595	0	37.0888	0	0	174.664	38.9111	0	0	0	0	0	0	132.484	0	31.4917	0	0	0	93.1537	0	0	0	0	0	140.491	0	0
		590	2424.08	0	0	49.0621	0	42.0899	0	0	84.8145	32.6592	71.2179	101.271	96.3267	0	136.585	31.0087	0	52.4165	35.4545	28.6296	0	32.3999	43.3514	0	150.38	0	61.3363	0	18.4604	0	0	0	112.037	0	112.16	48.267	0	0	78.8856	54.5315	0	0	0	0	115.999	31.9931	37.4863
		591	2427.94	0	0	60.6873	0	64.1758	0	82.3503	58.3511	0	40.9325	53.5079	69.0049	0	78.3843	86.5866	0	32.6579	39.637	58.1171	27.4409	0	39.6871	0	102.91	36.0864	0	0	22.5499	0	45.0404	0	76.5447	0	96.4317	45.6675	0	0	0	0	0	0	27.4935	0	128.591	24.107	58.4522
		592	2431.8	0	0	22.1265	0	32.978	0	0	58.8828	0	31.0694	67.4633	78.0646	0	0	56.9713	0	22.2334	84.7832	53.2359	0	31.7039	21.8124	0	138.277	58.4917	0	33.2052	0	0	0	0	77.3045	0	84.5708	38.4804	0	0	102.62	0	0	0	53.3867	17.856	158.905	62.6858	0
[truncated: 2 more columns]

## Sheet: Average Background
				SptId_12	SptId_15	SptId_17	SptId_19	SptId_20	SptId_22	SptId_27	SptId_30	SptId_31	SptId_33	SptId_34	SptId_36	SptId_39	SptId_41	SptId_42	SptId_44	SptId_46	SptId_49	SptId_51	SptId_52	SptId_54	SptId_55	SptId_56	SptId_57	SptId_60	SptId_61	SptId_62	SptId_64	SptId_65	SptId_66	SptId_68	SptId_72	SptId_73	SptId_77	SptId_79	SptId_80	SptId_81	SptId_83	SptId_84	SptId_86	SptId_87	SptId_89	SptId_92	SptId_93	SptId_95	SptId_97
		0	146.68	0	0	0	0	0	0	0	0	0	0	0	0	0	0	0	0	0	0	0	0	0	0	0	0	0	0	0	0	0	0	0	0	0	0	0	0	0	0	0	0	0	0	0	0	0	0
		1	150.54	0	0	0	0	0	0	0	0	0	0	0	0	0	0	0	0	0	0	0	0	0	0	0	0	0	0	0	0	0	0	0	0	150.524	0	0	0	0	0	0	0	0	0	0	0	0	0
		2	154.4	0	0	0	0	0	0	0	0	0	0	0	0	0	0	0	0	0	0	0	0	0	0	0	0	0	0	0	0	0	0	0	0	0	0	0	0	0	0	0	0	0	0	0	0	0	0
		3	158.26	0	0	0	0	0	0	0	0	0	0	0	0	0	0	0	0	0	0	0	0	0	0	0	0	0	0	0	0	0	0	0	0	0	0	0	0	0	0	0	0	0	0	0	0	0	0
		4	162.12	0	0	0	0	0	0	0	0	0	0	0	0	0	0	0	0	0	0	0	149.894	0	0	0	0	0	0	0	0	191.104	0	0	0	0	0	0	0	0	0	0	0	0	0	0	0	0	0
		5	165.98	0	0	0	0	0	0	0	0	0	0	0	0	0	0	0	0	0	0	0	0	0	0	0	0	0	0	0	0	0	0	0	0	0	0	0	0	0	0	0	0	0	0	0	0	156.239	0
		6	169.84	0	0	0	0	0	0	0	0	0	0	0	0	0	0	0	0	0	0	0	0	0	0	0	0	0	0	0	0	0	0	0	0	0	0	0	0	0	0	0	0	0	0	0	0	0	0
		7	173.7	0	0	0	0	0	0	0	0	0	0	0	0	0	0	0	0	0	0	0	0	0	0	0	0	0	0	0	0	0	0	0	0	0	0	0	0	0	0	0	0	0	0	0	0	0	0
		8	177.56	0	0	0	0	0	0	0	0	0	0	0	0	0	0	0	0	0	0	0	0	0	0	0	0	0	0	0	0	0	0	0	0	0	0	0	0	0	0	0	0	0	0	0	0	0	0
		9	181.42	0	0	0	0	0	0	0	0	0	0	0	0	0	0	0	0	0	0	0	0	0	0	0	0	0	0	0	0	0	0	0	0	0	0	0	0	0	0	0	0	0	0	0	0	0	0
		10	185.28	0	0	0	0	0	0	0	0	0	0	0	0	0	0	0	0	0	0	147.691	0	0	0	0	0	0	0	0	0	0	0	0	0	0	0	0	0	0	0	0	0	0	0	0	0	0	0
		11	189.14	0	0	0	0	0	0	0	0	0	0	0	0	0	0	0	0	0	0	0	0	0	0	0	0	0	0	0	0	0	0	0	0	0	0	0	0	0	0	0	0	0	0	181.91	0	0	0
		12	193	0	0	0	0	0	0	0	0	0	0	0	0	0	0	0	0	0	0	0	0	0	0	0	0	0	0	0	0	0	0	0	183.576	0	0	0	0	0	0	0	0	0	0	0	0	0	0
		13	196.86	0	0	0	0	0	0	0	0	0	0	0	0	0	0	0	0	142.161	0	0	0	162.679	0	0	0	0	0	0	0	0	0	0	0	0	0	0	0	0	0	0	192.809	0	0	0	0	0	0
		14	200.72	0	0	0	0	0	0	115.007	0	0	0	0	0	0	0	0	0	0	0	0	0	0	0	0	0	0	0	0	0	0	0	0	0	0	0	0	0	0	0	0	0	0	0	0	0	0	0
		15	204.58	0	0	0	0	0	0	0	0	0	0	0	0	0	0	0	0	0	0	0	0	0	0	0	0	0	0	0	0	0	0	0	0	0	0	0	0	0	0	0	0	130.947	0	155.734	0	0	0
		16	208.44	0	0	0	0	0	0	0	0	0	0	0	0	0	0	0	0	0	140.667	0	0	0	0	0	0	0	0	0	0	0	0	0	0	0	0	0	0	0	0	0	0	0	0	0	0	0	0
		17	212.3	0	0	0	0	0	0	0	0	0	0	0	0	0	0	0	0	0	0	0	0	0	0	0	0	0	0	0	0	0	0	0	0	0	0	0	0	0	0	0	0	0	0	0	0	0	0
		18	216.16	0	0	0	0	0	0	0	0	0	0	0	0	0	0	0	0	0	0	0	0	0	0	0	0	0	0	0	0	0	0	0	0	0	0	0	0	0	0	0	0	0	0	0	0	0	0
		19	220.02	0	0	0	0	0	0	0	0	0	0	0	0	0	177.904	0	0	0	0	0	0	0	0	0	0	0	0	0	0	0	0	0	0	0	0	0	0	0	164.858	0	0	0	0	0	0	0	0
		20	223.88	0	0	0	0	0	0	0	0	0	0	0	0	0	0	0	0	0	0	0	0	173.622	167.086	0	0	0	0	0	0	0	0	106.699	0	0	0	0	0	0	0	0	0	0	0	0	0	0	0
		21	227.74	0	0	0	0	0	0	0	0	0	0	0	0	0	0	0	0	0	0	0	0	0	0	0	0	0	0	0	0	0	0	0	0	0	0	0	0	0	0	0	0	0	0	0	0	0	0
		22	231.6	167.538	0	0	0	0	0	0	0	0	0	0	0	0	0	0	0	0	0	0	0	0	0	0	0	0	0	150.515	0	0	0	0	0	0	0	0	0	0	0	0	0	0	0	0	0	0	0
		23	235.46	0	0	0	0	0	0	0	0	0	0	0	0	0	0	0	0	0	0	0	0	0	0	0	0	0	0	0	0	0	0	0	0	0	0	0	0	0	0	0	151.789	0	0	0	0	0	0
		24	239.32	0	0	0	0	0	0	0	0	0	0	0	0	0	0	0	0	0	0	0	0	0	0	0	0	0	0	0	0	0	0	0	0	0	0	0	0	0	0	0	0	0	0	0	0	0	0
		25	243.18	0	0	0	0	0	0	0	0	0	0	0	0	0	0	0	0	0	0	0	0	0	0	0	0	0	0	0	0	0	0	0	0	0	0	0	0	0	0	0	0	0	0	0	0	0	0
		26	247.04	0	0	0	167.229	0	0	0	0	0	0	0	0	0	0	0	0	0	0	0	0	151.715	154.643	0	0	0	0	0	0	0	0	0	0	0	0	0	0	0	0	0	0	0	0	0	0	0	0
		27	250.9	0	0	0	0	0	0	0	0	0	0	0	0	0	0	0	0	0	0	0	0	0	0	0	0	0	0	0	0	0	0	0	0	0	191.285	0	0	0	0	0	0	0	0	0	0	0	0
		28	254.76	0	0	0	0	0	0	0	0	0	0	0	0	0	0	0	0	0	0	0	0	0	0	0	0	0	0	0	0	0	0	0	0	0	0	0	0	0	0	0	0	157.126	0	0	0	0	0
		29	258.62	0	0	0	0	0	0	0	0	0	0	0	0	0	0	0	0	0	0	0	153.127	0	0	0	0	0	0	0	0	0	0	0	0	0	0	0	0	0	0	0	0	0	0	0	0	0	0
		30	262.48	0	0	0	0	0	0	0	0	0	0	0	0	0	0	0	0	0	0	0	0	0	0	0	0	0	0	0	0	0	0	0	0	189.283	0	0	0	0	0	0	0	0	0	0	0	0	0
		31	266.34	0	0	0	0	0	0	0	0	0	0	0	0	0	0	0	0	0	0	0	0	0	0	0	0	0	0	0	0	0	0	0	0	0	0	0	0	0	0	0	0	0	0	0	0	0	0
		32	270.2	0	0	0	0	0	0	0	0	0	164.303	0	0	0	0	0	0	0	0	0	0	0	0	0	0	0	0	0	0	0	0	0	0	0	0	0	0	0	0	0	0	0	0	0	0	0	0
		33	274.06	0	0	0	0	0	0	0	0	0	0	0	0	0	0	0	0	0	0	0	0	0	0	0	0	0	0	183.592	0	0	0	0	0	0	0	0	0	0	0	0	0	0	0	0	0	0	0
		34	277.92	0	0	0	0	0	0	0	0	0	0	0	0	0	0	0	0	0	0	0	0	0	0	0	0	0	0	0	0	0	0	0	0	0	0	0	0	0	0	0	0	0	0	0	0	0	0
		35	281.78	0	0	0	0	0	0	0	0	0	0	0	0	0	0	0	0	0	0	0	0	0	0	0	0	0	0	0	0	0	0	0	0	0	0	0	0	0	0	0	0	0	0	0	0	0	0
		36	285.64	0	0	0	0	0	0	0	0	0	0	0	0	0	0	0	0	0	0	0	0	0	0	0	0	0	0	0	0	0	0	0	0	0	0	0	0	0	0	0	0	0	0	0	0	0	0
		37	289.5	0	0	0	0	0	0	0	0	0	0	0	0	0	0	0	0	0	0	0	0	0	170.096	0	0	0	0	0	0	0	0	0	0	159.334	0	0	0	0	0	0	0	0	0	0	0	0	0
		38	293.36	0	0	0	0	0	0	0	0	0	0	0	0	0	0	0	0	0	0	0	0	0	0	0	0	0	0	0	180.595	0	0	0	0	0	0	0	0	0	0	0	0	0	0	0	0	0	0
		39	297.22	0	0	0	0	0	0	0	0	0	0	0	0	0	0	0	0	0	0	0	0	0	0	0	0	0	0	0	0	0	0	0	0	0	0	0	0	0	0	0	0	0	0	0	0	0	0
		40	301.08	0	0	0	0	0	0	0	0	0	0	0	0	0	0	0	0	0	0	0	0	0	0	0	0	0	0	0	0	0	0	0	0	183.215	0	0	0	0	0	0	0	0	0	0	0	0	0
		41	304.94	0	0	0	0	0	0	0	0	0	0	0	0	0	0	0	0	0	0	0	0	0	0	0	0	0	0	0	0	0	0	0	0	0	0	0	0	0	0	0	0	0	0	0	0	0	0
		42	308.8	0	0	0	0	0	0	0	0	0	0	0	0	0	0	0	0	0	0	0	0	0	0	0	0	0	0	0	0	0	0	0	0	0	0	0	0	0	0	0	0	0	0	0	0	0	0
		43	312.66	0	0	0	0	0	0	0	0	0	0	0	0	0	0	0	0	0	0	0	0	0	0	0	0	0	0	0	0	0	0	0	0	0	164.779	0	0	0	0	0	0	0	0	0	0	0	0
		44	316.52	0	0	0	0	0	0	0	0	0	0	0	0	0	0	0	0	0	0	0	0	0	0	0	0	0	0	0	0	0	0	0	0	0	0	0	0	0	0	0	0	161.505	0	0	0	0	0
		45	320.38	0	0	0	0	0	0	0	0	0	0	0	0	0	0	0	0	0	0	0	0	0	0	0	0	0	0	0	0	0	0	0	0	0	0	0	0	0	0	0	0	0	0	0	0	0	0
		46	324.24	0	0	0	0	0	0	0	0	0	0	0	0	0	0	0	0	0	0	0	0	0	0	0	0	0	0	0	0	0	0	0	0	0	0	0	156.318	0	0	0	0	0	0	0	0	130.079	0
		47	328.1	0	0	0	0	0	0	0	0	0	0	0	0	0	0	0	0	0	0	0	0	0	0	0	0	0	0	0	0	0	0	0	0	0	0	0	0	0	0	0	0	0	0	0	0	0	0
		48	331.96	168.361	0	0	0	0	0	0	0	0	0	0	0	0	0	0	0	0	0	0	0	0	0	0	0	0	0	0	0	0	0	0	0	0	0	0	0	0	0	0	0	0	0	0	0	0	0
		49	335.82	0	0	0	0	0	0	0	0	0	0	0	0	0	0	0	0	0	0	0	0	0	0	0	0	0	0	0	0	0	0	0	0	0	0	0	0	0	0	0	0	0	0	0	0	0	0
		50	339.68	0	0	0	0	0	0	0	0	0	0	0	0	0	0	0	0	0	0	0	0	0	0	0	0	0	0	0	0	0	0	0	0	0	0	0	0	0	0	0	0	0	0	0	0	0	0
		51	343.54	0	0	0	0	0	0	0	0	0	0	0	0	0	0	0	0	0	0	0	0	0	0	0	0	0	0	0	0	0	0	171.753	0	0	0	0	0	0	0	0	0	0	0	0	0	0	0
		52	347.4	0	0	0	0	0	0	0	0	0	0	0	0	0	0	0	0	0	0	0	0	0	0	0	0	0	0	0	0	0	0	0	0	0	0	0	0	0	0	0	0	0	0	0	0	0	0
		53	351.26	0	161.535	0	0	0	0	0	0	0	0	0	0	0	0	0	0	0	0	0	0	0	0	0	0	0	0	0	0	0	0	0	0	0	0	0	0	0	0	0	0	0	0	0	0	0	0
		54	355.12	0	0	0	0	0	0	0	0	0	0	0	0	0	0	0	0	0	0	0	0	0	0	0	0	0	0	0	0	0	0	0	0	0	0	0	0	0	0	0	0	0	0	0	0	0	0
		55	358.98	0	0	0	0	0	0	0	0	0	0	0	0	0	0	0	0	0	0	0	0	0	0	0	0	0	0	0	0	165.462	0	0	0	0	0	0	0	0	0	0	0	0	0	0	0	0	0
		56	362.84	0	0	0	0	0	0	0	0	0	0	143.216	0	0	0	0	0	0	0	0	0	0	0	0	0	0	0	0	0	0	0	0	0	0	0	0	0	0	0	0	0	0	0	169.249	0	0	0
		57	366.7	0	0	0	0	0	0	0	0	0	0	0	0	0	0	0	0	0	0	0	0	0	0	0	0	0	0	0	0	0	0	0	0	0	0	0	0	0	0	0	0	0	0	0	0	0	0
		58	370.56	0	0	0	0	0	0	0	0	0	0	0	0	0	0	0	0	0	0	0	0	0	0	148.269	0	0	0	0	0	0	0	0	0	0	0	0	0	0	0	0	0	0	0	0	0	0	0
		59	374.42	0	0	0	0	0	0	0	0	0	0	0	0	0	0	0	0	0	0	0	0	0	0	0	0	0	0	0	0	0	0	0	0	0	0	0	0	0	0	0	0	0	0	0	0	0	0
		60	378.28	0	0	0	0	0	0	0	145.073	0	0	0	0	0	0	0	0	0	0	0	0	0	0	0	0	0	0	0	0	0	0	0	0	0	0	0	0	0	0	0	0	0	0	0	0	166.296	0
		61	382.14	0	0	0	0	0	0	0	0	0	0	0	0	0	0	0	0	0	0	0	0	0	0	0	0	0	0	0	0	0	0	0	0	0	0	0	0	0	0	0	0	0	0	0	0	0	0
		62	386	0	0	0	0	0	0	0	0	0	0	0	0	0	0	0	0	0	0	0	0	0	0	0	0	0	0	0	0	0	0	0	0	0	0	0	0	0	0	0	0	0	0	0	0	0	0
		63	389.86	0	0	0	0	0	0	0	0	0	0	0	0	0	0	0	0	0	0	0	0	0	0	0	0	0	0	0	0	0	0	0	0	0	0	0	0	0	0	0	185.666	0	0	0	0	0	0
		64	393.72	0	0	0	0	0	0	0	0	0	0	0	0	0	0	0	0	0	0	0	0	0	0	0	0	0	0	0	0	0	0	0	0	0	0	0	0	0	0	0	0	0	0	0	0	0	0
		65	397.58	0	0	0	144.477	0	0	0	0	0	0	0	0	0	0	0	0	0	0	0	0	0	0	0	0	0	0	0	0	0	0	0	0	0	0	0	0	0	0	0	0	0	0	0	0	0	0
		66	401.44	0	0	0	0	0	0	0	0	0	0	0	0	0	0	0	0	0	0	0	0	0	0	0	0	0	0	0	0	0	0	0	0	0	0	0	0	0	0	0	0	0	0	0	0	0	0
		67	405.3	0	0	0	0	0	0	0	0	0	0	0	0	0	0	0	0	0	0	0	0	0	0	0	0	0	156.821	0	0	0	0	0	0	0	0	0	0	0	0	0	0	0	0	0	0	0	0
		68	409.16	0	0	0	0	0	0	0	0	0	0	0	0	0	0	0	0	0	0	0	0	0	0	0	0	0	0	0	0	0	0	0	0	0	0	0	0	0	0	0	0	0	0	0	0	0	0
		69	413.02	0	0	0	0	0	0	0	0	0	0	0	0	0	0	0	0	0	0	0	0	0	0	0	0	0	0	0	0	0	0	0	0	0	0	0	0	0	0	0	0	0	0	0	0	0	0
		70	416.88	0	0	0	0	0	0	0	0	0	0	0	0	0	0	0	0	0	0	0	0	0	0	0	0	0	0	0	0	0	0	0	0	0	0	0	0	0	0	0	0	0	0	0	0	0	0
		71	420.74	0	0	0	0	0	0	0	0	0	0	0	0	0	0	0	0	0	0	0	0	0	0	0	0	0	0	0	0	0	0	0	0	0	0	0	0	0	0	0	0	0	0	0	0	0	0
		72	424.6	0	0	0	0	0	0	0	0	0	0	0	0	0	0	0	0	0	0	0	0	0	0	0	0	0	0	0	0	0	0	0	0	0	0	0	163.81	0	0	0	0	0	0	0	0	0	0
		73	428.46	0	0	0	0	0	0	0	0	0	0	0	0	0	0	0	0	0	0	0	0	0	0	0	0	0	0	0	0	0	0	0	0	0	0	0	0	0	0	0	0	0	0	0	0	0	0
		74	432.32	0	0	0	0	0	0	0	0	156.331	0	0	0	0	0	0	0	0	0	0	0	0	0	0	0	0	0	0	0	0	0	0	0	0	0	0	0	0	0	0	0	0	0	0	0	0	0
		75	436.18	0	0	0	0	0	0	0	0	0	0	0	0	0	0	0	0	0	0	0	0	0	0	0	0	0	0	0	0	0	0	0	0	0	0	0	0	0	0	0	0	0	0	0	0	0	0
		76	440.04	0	0	0	0	0	0	0	0	0	0	154.408	0	0	0	0	0	0	0	0	0	0	0	0	0	0	0	0	0	0	0	0	0	0	0	0	0	0	0	0	0	0	0	0	0	0	0
		77	443.9	0	0	0	0	0	0	0	0	0	0	0	0	0	0	0	0	0	0	0	0	0	0	0	0	0	0	0	0	0	0	0	0	0	0	0	0	0	0	0	0	0	0	0	0	0	0
		78	447.76	0	0	0	0	0	0	0	0	0	0	0	0	0	0	0	0	0	0	0	0	0	0	0	163.881	0	0	0	0	0	0	0	0	165.265	0	0	0	0	0	0	0	0	0	0	0	0	0
		79	451.62	0	0	0	0	0	0	0	0	0	0	0	0	0	0	0	0	0	0	0	0	0	0	0	0	0	0	0	0	0	0	0	0	0	0	0	0	0	0	0	0	0	0	0	0	0	0
		80	455.48	0	0	0	0	0	0	0	0	0	0	0	0	0	0	0	0	0	0	0	0	0	0	0	0	0	0	0	0	0	0	0	0	0	0	0	0	0	0	0	0	0	0	0	0	0	0
		81	459.34	0	0	0	0	0	0	0	0	0	0	0	0	0	0	0	0	0	0	0	0	0	0	0	0	0	0	0	0	0	0	0	0	0	0	0	0	0	0	0	0	0	0	0	0	0	0
		82	463.2	0	0	0	0	0	0	0	0	0	0	0	0	0	0	0	0	0	0	0	0	0	0	0	0	0	0	0	0	0	0	0	0	0	0	0	0	0	0	0	0	0	0	0	0	0	0
		83	467.06	0	0	0	0	0	0	0	0	0	0	0	0	0	0	0	0	0	0	0	0	0	0	0	0	0	0	0	0	0	0	0	0	0	165.712	0	0	0	0	0	0	0	0	0	0	0	0
		84	470.92	0	0	0	0	0	0	0	0	0	0	0	0	0	0	0	0	0	0	0	0	0	0	0	0	0	0	0	0	0	0	0	0	0	0	0	0	0	0	0	0	0	0	0	0	0	0
		85	474.78	0	0	0	0	0	0	0	0	0	0	0	0	0	0	0	0	0	0	176.053	0	0	0	0	0	0	0	0	0	0	0	0	0	0	0	0	0	0	0	0	0	0	0	0	0	0	0
		86	478.64	0	0	0	0	0	0	0	0	0	0	0	0	0	0	0	0	0	0	0	0	0	0	0	0	0	0	0	0	0	0	0	0	0	0	0	0	0	0	0	0	0	0	0	0	0	0
		87	482.5	164.53	0	0	0	0	0	0	0	0	0	0	0	0	0	0	0	0	0	0	0	0	0	0	0	0	149.687	0	0	0	0	0	0	0	0	0	0	0	0	0	0	0	0	0	0	0	0
		88	486.36	0	0	0	0	0	0	0	0	0	0	0	0	0	0	0	0	0	0	0	0	0	0	0	0	0	0	0	0	177.778	0	0	0	0	0	0	0	0	0	0	0	0	0	0	0	0	0
		89	490.22	0	0	0	0	0	0	0	0	0	0	0	0	0	0	0	0	0	0	0	0	0	0	0	0	0	0	0	0	0	0	0	0	0	0	0	0	0	0	0	0	0	0	0	0	0	0
		90	494.08	0	0	0	0	0	0	0	0	0	0	0	0	0	0	0	0	0	0	0	0	0	0	0	0	0	0	0	0	0	0	0	0	0	0	0	0	0	0	0	0	0	0	0	0	0	0
		91	497.94	0	0	0	0	0	0	0	0	0	0	0	0	0	0	0	0	0	0	0	0	0	0	0	0	0	0	0	0	0	0	0	0	0	0	0	0	0	0	0	0	0	0	0	0	0	0
		92	501.8	156.992	0	0	0	0	0	0	0	0	0	0	0	0	0	0	0	0	0	0	0	0	0	0	0	0	0	0	0	0	0	0	0	0	0	0	0	0	0	0	0	0	0	0	0	0	0
		93	505.66	0	0	0	0	0	0	0	0	0	0	0	0	0	0	0	0	0	0	0	0	0	0	0	0	0	0	0	0	0	0	0	0	0	0	0	0	0	0	0	0	0	0	0	0	0	0
		94	509.52	0	0	0	0	0	0	0	0	0	0	0	0	0	0	0	0	0	0	0	0	0	0	0	0	0	0	0	0	0	0	0	161.213	0	0	0	0	0	0	0	0	0	0	0	0	0	0
		95	513.38	0	0	0	0	136.603	0	0	0	0	0	0	0	0	0	0	0	0	0	0	0	0	0	0	0	0	0	0	0	0	0	0	0	0	0	0	0	0	0	0	0	0	0	0	0	0	0
		96	517.24	0	0	0	0	0	0	0	0	0	0	159.895	0	0	0	0	0	0	0	0	0	0	0	0	0	0	0	0	0	0	0	0	0	0	0	0	0	0	0	0	0	0	0	0	0	0	0
		97	521.1	0	0	0	0	0	0	0	0	0	0	0	0	0	0	0	0	0	0	0	0	0	0	0	0	0	0	0	0	0	0	0	0	0	0	0	0	0	0	0	0	0	0	0	0	0	0
		98	524.96	0	0	0	0	0	0	0	0	0	0	0	0	0	0	0	0	0	0	0	0	0	0	0	0	0	0	0	0	0	0	0	0	0	0	0	0	0	0	0	0	0	0	0	0	0	0
		99	528.82	0	0	0	0	0	0	0	0	0	0	0	0	0	0	0	0	0	0	0	0	0	0	0	0	0	0	0	0	0	0	0	0	0	0	162.52	0	0	0	0	0	0	0	0	0	0	0
		100	532.68	0	0	0	0	0	0	0	0	0	0	0	0	0	0	0	0	0	0	0	0	0	0	0	0	0	0	0	0	0	0	0	0	0	0	0	0	0	0	0	0	0	0	0	0	0	0
		101	536.54	0	0	0	0	168.105	0	0	182.068	0	0	0	0	0	0	0	0	0	0	0	0	0	0	0	0	0	0	0	0	0	0	0	0	0	0	0	0	0	0	0	0	0	0	0	0	0	0
		102	540.4	0	0	0	0	168.586	0	0	0	0	0	0	0	0	0	0	0	0	0	0	0	0	0	0	0	0	0	0	0	0	0	0	0	0	0	0	161.674	0	0	0	0	0	0	0	0	0	0
		103	544.26	0	0	0	0	0	0	0	0	0	0	0	0	0	0	0	0	0	0	151.843	0	0	0	160.704	0	0	0	0	0	0	0	0	0	0	0	0	0	0	0	0	0	0	0	0	0	0	0
		104	548.12	0	0	0	0	0	0	0	0	0	0	0	0	0	0	0	0	0	0	0	0	0	0	0	0	0	0	0	0	0	0	0	0	0	0	0	0	0	0	0	0	0	0	0	0	0	0
		105	551.98	0	0	0	0	0	0	0	0	0	0	0	0	0	0	0	0	0	0	0	0	0	0	0	0	0	0	0	0	0	0	0	0	0	0	0	0	0	0	0	0	0	0	0	0	0	0
		106	555.84	0	0	0	0	0	0	0	0	0	0	0	0	0	0	0	0	0	0	0	0	0	0	0	0	0	0	0	0	0	0	0	0	0	0	0	0	0	172.447	0	0	0	0	0	0	0	0
		107	559.7	0	0	0	0	0	0	0	0	0	0	0	0	0	0	0	0	0	0	0	0	0	186.574	0	0	0	0	0	0	0	0	0	0	0	0	0	0	0	0	0	0	0	0	0	0	0	0
		108	563.56	0	0	0	0	0	0	0	0	0	0	0	0	0	0	0	0	0	0	0	0	0	0	0	0	0	0	0	0	0	0	0	0	145.375	0	0	0	0	0	0	0	0	0	0	0	0	0
		109	567.42	0	0	0	0	0	0	0	0	0	0	0	0	0	0	0	0	0	0	0	0	0	0	0	0	0	0	0	0	0	0	0	0	0	0	0	0	0	0	0	0	0	0	0	0	0	0
		110	571.28	0	0	0	0	0	0	0	0	0	0	0	0	0	0	0	0	0	0	0	0	0	0	0	0	0	0	0	0	0	0	0	0	0	0	0	0	0	0	0	0	0	0	0	0	0	0
		111	575.14	0	0	0	0	170.036	0	0	0	0	0	0	0	0	0	0	0	0	0	0	0	0	0	0	0	0	0	0	0	0	0	0	0	0	0	0	0	0	0	0	0	0	0	0	0	0	0
		112	579	0	0	0	0	0	0	0	0	0	0	0	0	0	0	0	0	0	0	0	0	0	0	0	0	0	0	0	0	0	0	0	0	0	0	0	0	0	0	0	0	0	0	0	0	0	0
		113	582.86	0	0	0	0	0	0	0	0	0	0	0	0	0	0	0	0	171.657	0	0	0	0	0	0	0	0	0	0	0	0	0	0	0	0	0	0	0	0	0	0	0	0	0	0	0	0	0
		114	586.72	0	0	0	0	0	0	0	0	0	0	0	0	0	0	0	0	0	0	0	0	0	0	0	0	0	0	0	0	0	0	0	0	0	0	0	0	0	0	0	0	0	0	0	0	0	0
		115	590.58	0	0	0	0	174.159	0	0	0	0	0	0	0	0	0	0	0	178.511	0	0	0	0	0	0	0	0	0	0	0	0	166.987	0	0	0	0	0	0	0	0	0	0	0	0	0	163.371	0	0
		116	594.44	0	0	0	0	0	0	0	0	0	0	0	0	0	0	0	0	0	0	0	0	0	0	0	0	0	0	0	0	0	0	0	0	0	0	0	0	0	0	0	0	0	0	0	0	0	0
		117	598.3	0	0	0	0	174.969	0	0	0	0	0	0	0	0	0	0	0	182.255	0	0	0	0	0	0	0	0	0	0	0	0	0	0	0	0	0	0	0	0	0	0	0	0	0	0	0	0	0
		118	602.16	0	0	0	0	0	0	0	0	0	0	0	0	0	0	0	0	0	0	0	0	0	0	0	0	0	0	0	0	0	0	0	0	0	0	0	0	0	0	0	0	0	0	0	0	0	0
		119	606.02	0	0	0	0	164.203	0	0	0	0	0	0	0	0	0	0	0	179.927	0	0	0	0	0	0	0	0	0	0	0	0	0	0	0	0	0	0	0	0	0	0	0	0	0	0	0	0	0
		120	609.88	0	0	0	0	168.449	0	0	0	0	0	0	0	0	0	0	0	175.911	0	0	0	0	0	0	0	0	0	0	0	0	0	0	0	0	0	0	0	0	0	0	0	0	0	0	0	0	0
		121	613.74	0	0	0	0	171.705	0	0	0	0	0	0	0	0	0	0	0	181.194	0	0	0	0	0	0	0	0	0	0	0	0	0	0	0	0	0	0	0	0	0	0	0	0	0	0	0	0	0
		122	617.6	0	0	0	0	170.69	0	0	0	0	0	0	0	0	0	0	0	0	0	0	0	0	0	0	0	0	0	0	0	0	0	0	0	0	0	0	0	0	0	0	0	0	0	0	0	0	0
		123	621.46	0	0	0	0	166.955	0	0	0	0	0	0	0	0	0	0	0	182.616	0	0	0	0	0	0	0	0	0	0	0	0	0	0	0	0	0	0	0	0	0	0	0	0	0	0	0	0	0
		124	625.32	0	0	0	0	160.288	0	0	0	0	0	0	0	0	0	0	0	0	0	0	0	0	0	0	0	0	0	0	0	0	0	0	0	0	0	0	0	0	0	0	0	0	0	158.257	0	0	0
		125	629.18	0	0	0	0	158.623	0	0	0	0	0	0	0	0	0	0	0	0	0	0	0	0	0	0	0	0	0	0	0	0	0	0	0	0	0	0	0	0	0	0	0	140.828	0	0	0	0	0
		126	633.04	0	0	0	0	172.11	0	0	0	0	0	0	0	0	0	0	0	176.266	0	0	0	0	0	0	0	0	0	0	0	0	0	0	0	0	0	0	0	0	0	0	0	0	0	0	0	0	0
		127	636.9	0	0	0	0	0	0	0	0	0	0	0	0	0	0	0	0	172.111	0	0	0	0	0	0	0	0	0	0	0	0	0	0	0	0	0	0	0	0	0	0	0	0	0	0	0	0	0
		128	640.76	0	0	0	0	172.097	0	0	0	0	0	0	0	0	0	0	0	0	0	0	0	0	0	0	0	0	0	0	0	0	0	0	0	0	0	0	0	0	0	0	0	0	0	0	0	0	0
		129	644.62	0	0	0	0	0	0	0	0	0	0	0	0	0	0	0	0	0	164.689	166.379	0	0	0	0	0	0	0	0	0	0	0	0	0	0	139.806	0	0	0	0	0	0	0	0	0	0	0	0
		130	648.48	0	0	0	0	163.469	0	0	0	0	0	0	0	0	0	0	0	0	0	0	0	0	0	0	0	0	0	0	0	0	0	0	0	0	0	0	0	0	0	0	0	0	0	0	0	0	0
		131	652.34	0	0	0	0	0	0	0	0	0	0	0	0	0	0	0	0	0	0	0	0	0	0	0	0	0	0	0	0	0	0	0	0	0	0	0	0	0	0	0	0	0	0	0	181.758	0	0
		132	656.2	0	0	0	0	170.293	0	0	0	0	130.642	0	0	0	0	0	0	0	0	0	0	0	0	0	0	0	0	0	0	0	0	0	0	0	0	0	0	0	0	0	0	0	0	0	0	0	0
		133	660.06	0	0	0	0	165.351	0	0	0	0	0	0	0	0	0	0	0	0	0	0	0	0	0	0	0	0	0	0	0	0	0	0	0	0	0	0	0	0	0	0	0	0	0	0	0	0	0
		134	663.92	0	0	165.531	0	161.071	0	0	0	0	0	0	0	0	0	0	0	180.821	0	0	0	0	0	0	0	0	0	0	0	0	0	0	0	0	0	0	0	0	0	174.459	0	164.841	0	0	0	0	0
		135	667.78	0	0	0	0	0	0	0	0	0	0	0	0	0	0	0	0	177.752	0	0	0	0	0	0	0	0	0	0	0	0	0	0	0	0	0	0	0	0	0	0	0	0	0	0	0	0	0
		136	671.64	0	0	0	0	160.526	0	0	0	0	0	0	0	0	0	0	0	0	0	0	0	0	0	0	0	0	0	0	0	0	0	0	0	0	0	0	0	0	0	0	0	0	0	0	0	0	0
		137	675.5	0	0	0	0	155.14	0	0	0	0	0	0	0	0	0	0	0	189.02	0	0	0	0	0	0	0	0	0	0	0	0	0	0	0	0	0	0	0	0	0	0	0	0	0	0	0	0	0
		138	679.36	0	0	0	0	0	0	0	0	0	0	0	0	167.903	0	0	0	175.736	0	0	0	0	0	0	0	0	0	0	0	0	0	0	0	0	0	0	0	0	0	0	0	0	0	0	0	0	0
		139	683.22	0	0	0	0	0	0	0	0	0	0	0	0	0	0	0	0	173.321	0	0	0	0	0	0	159.216	0	0	0	0	0	0	0	0	0	0	0	0	0	149.902	0	0	0	0	0	0	0	0
		140	687.08	0	0	0	0	0	0	0	0	0	0	0	0	0	0	0	0	172.249	0	0	0	0	0	0	0	0	0	0	0	0	0	0	0	0	0	0	0	0	0	0	0	172.74	0	0	0	0	0
		141	690.94	0	0	0	0	0	0	0	0	0	0	0	0	0	0	0	0	173.173	0	0	0	0	0	0	0	0	0	0	0	0	0	0	0	0	0	0	0	0	0	0	0	0	0	0	0	0	0
		142	694.8	0	0	0	0	0	0	0	0	0	0	0	0	0	0	0	0	0	0	0	0	0	0	165.191	0	0	0	0	0	0	0	0	0	0	0	0	0	0	0	0	0	0	0	0	0	0	0
		143	698.66	0	0	0	0	0	0	0	0	0	0	0	0	0	0	0	0	169.505	0	0	0	0	0	0	0	0	0	0	0	0	0	0	0	0	0	0	0	0	0	0	0	0	0	0	0	0	0
		144	702.52	0	0	0	0	0	0	0	0	0	0	0	0	0	0	0	178.769	0	0	0	0	0	0	0	0	0	0	0	0	0	0	0	0	0	0	0	0	0	0	0	0	0	0	0	0	0	0
		145	706.38	0	0	0	0	0	0	0	0	0	0	0	0	0	0	0	0	182.209	0	0	0	0	0	0	0	0	0	0	0	0	0	183.507	0	0	0	0	0	0	0	0	0	0	0	0	0	0	0
		146	710.24	0	0	0	0	0	0	0	0	0	0	0	0	0	0	0	0	171.208	0	0	0	0	0	0	0	0	0	0	0	0	0	0	0	0	0	0	0	0	0	0	0	0	0	0	0	0	0
		147	714.1	0	0	0	0	0	0	0	136.539	0	0	0	0	0	0	0	0	180.317	0	0	0	0	0	0	0	0	179.26	0	0	0	0	176.921	0	0	0	0	0	0	0	0	0	0	0	0	0	0	0
		148	717.96	0	0	0	0	0	0	0	0	0	0	0	0	0	0	0	0	182.307	0	0	0	0	0	0	0	0	0	0	0	0	0	0	0	0	0	0	0	0	0	0	0	0	0	0	0	0	0
		149	721.82	0	0	163.381	0	0	0	0	0	183.288	0	0	0	0	0	0	0	168.873	0	0	0	0	0	0	0	0	0	0	147.771	0	0	0	0	0	0	0	0	0	0	0	0	0	0	0	0	0	0
		150	725.68	0	0	0	0	0	0	0	0	0	0	0	0	0	0	0	0	0	0	0	0	0	0	0	0	0	0	0	0	0	0	0	0	0	0	0	0	0	0	0	0	0	0	0	0	0	0
		151	729.54	0	0	0	0	0	0	0	0	0	0	0	0	0	0	0	0	0	0	0	0	0	0	0	0	0	0	0	0	0	0	0	0	0	0	0	0	0	0	0	0	0	127.937	0	0	0	0
		152	733.4	0	0	162.505	0	0	0	0	0	0	0	0	0	0	0	0	0	0	0	0	0	0	0	0	0	0	0	0	0	0	0	0	0	0	0	0	0	0	0	0	0	0	0	0	0	0	0
		153	737.26	0	0	149.669	0	0	0	0	0	0	0	0	0	0	0	0	0	0	0	0	0	0	0	0	0	0	0	0	0	0	0	0	0	0	0	0	0	0	0	0	0	0	0	0	0	0	0
		154	741.12	0	0	0	0	0	0	0	0	0	0	0	0	0	0	0	0	0	0	0	0	0	0	0	0	0	0	0	0	0	0	0	0	0	0	0	0	0	0	0	0	0	0	0	0	0	0
		155	744.98	0	0	166.236	0	0	0	0	0	0	0	0	0	0	0	135.286	0	0	0	0	0	0	0	0	0	0	0	0	0	0	0	0	0	0	0	0	0	0	0	0	0	0	0	0	0	0	0
		156	748.84	0	0	161.88	0	0	0	0	0	0	0	0	0	0	0	0	0	0	0	0	0	0	0	0	0	0	0	0	0	0	0	0	0	0	0	0	0	0	0	0	0	0	0	0	0	0	0
		157	752.7	0	0	168.662	0	0	0	0	0	0	0	0	0	0	0	0	0	0	0	0	0	0	0	0	0	0	0	0	0	0	0	173.23	0	0	0	0	0	0	176.499	0	0	0	0	0	0	0	0
		158	756.56	0	0	174.246	0	0	0	0	0	0	0	0	0	0	0	0	0	0	0	0	0	0	0	0	0	0	0	0	0	0	0	177.712	0	0	0	0	0	0	174.155	0	0	0	0	0	0	0	0
		159	760.42	0	0	165.271	0	156.801	0	0	0	0	0	0	0	0	0	0	0	0	0	0	0	0	0	0	0	0	0	0	0	0	0	0	0	0	0	0	0	0	0	0	0	0	0	0	0	0	0
		160	764.28	0	0	164.701	0	0	0	0	0	0	0	0	0	0	0	0	0	0	0	0	0	0	0	0	0	0	0	0	0	0	0	171.955	0	0	0	0	0	0	145.497	0	0	0	0	0	0	0	0
		161	768.14	0	0	163.351	0	0	0	0	0	0	0	0	0	0	0	0	0	0	0	0	0	0	0	0	0	0	0	0	0	0	0	0	0	0	0	0	0	0	0	0	0	0	0	0	0	0	0
		162	772	0	0	158.729	165.21	0	0	0	0	0	0	0	0	0	0	0	0	0	0	0	0	0	0	0	0	0	0	0	0	0	0	0	0	0	0	0	0	0	177.533	0	0	0	0	0	0	0	0
		163	775.86	0	0	162.51	0	165.762	0	0	0	0	0	0	0	0	0	0	0	0	0	0	0	0	0	0	0	0	0	0	0	0	0	173.699	0	0	0	0	0	0	171.415	0	0	0	0	0	0	0	0
		164	779.72	0	0	164.667	0	0	0	0	0	0	0	0	169.418	0	0	0	0	0	0	0	0	0	0	0	0	0	0	0	0	0	0	0	0	0	0	0	0	0	178.504	0	0	0	0	0	0	0	0
		165	783.58	0	0	0	0	0	0	0	0	0	0	0	0	0	0	0	0	0	0	0	0	0	0	0	0	0	0	0	0	0	0	0	0	0	0	0	0	0	170.425	0	0	0	0	0	0	0	0
		166	787.44	0	0	163.949	0	0	0	0	0	0	0	0	0	0	0	0	0	0	0	0	0	0	0	0	0	0	0	0	0	0	0	178.83	0	0	0	0	0	0	0	0	0	0	0	0	0	0	0
		167	791.3	0	0	159.756	0	0	0	0	0	0	0	0	0	0	0	0	0	0	0	0	0	0	0	0	0	0	0	0	0	0	0	0	0	0	0	0	0	0	171.999	0	0	0	0	0	0	0	0
		168	795.16	0	0	162.506	0	0	0	0	170.025	0	145.506	0	0	0	0	0	0	0	0	0	0	0	0	0	0	0	0	0	0	0	0	0	0	0	0	0	0	0	175.527	0	0	0	0	0	0	0	0
		169	799.02	0	0	157.955	0	0	0	0	174.766	0	0	0	0	0	0	0	0	0	0	0	0	0	0	0	0	0	0	0	0	0	0	174.532	0	0	0	0	0	0	177.679	0	0	0	0	0	0	0	0
		170	802.88	0	0	165.692	0	0	0	0	0	0	0	0	0	0	0	0	0	0	0	0	0	0	0	0	0	0	0	0	0	0	0	0	0	0	0	0	0	0	169.939	0	0	0	0	0	0	0	0
		171	806.74	0	0	168.949	0	0	0	0	0	0	0	0	0	0	0	0	0	0	0	0	0	0	0	0	0	0	0	0	0	0	0	0	0	0	0	0	0	0	0	0	0	0	0	0	0	0	0
		172	810.6	0	0	169.977	0	0	0	0	179.15	0	0	0	0	0	0	0	0	177.45	0	0	0	0	0	0	165.424	0	0	0	0	0	0	0	0	0	0	0	0	0	0	0	0	0	0	0	0	0	0
		173	814.46	0	0	163.028	0	0	0	0	173.483	0	0	0	0	0	0	0	0	0	0	0	0	0	0	0	0	0	0	0	0	0	0	0	0	0	0	0	0	0	0	0	0	0	0	0	0	0	0
		174	818.32	0	161.285	169.745	0	0	0	0	175.156	0	0	0	0	0	0	0	0	181.498	0	0	0	0	0	0	157.76	0	0	0	0	0	0	175.404	0	0	0	0	0	0	0	0	0	0	0	0	0	0	0
		175	822.18	0	0	168.811	0	0	0	0	0	0	0	0	0	0	0	0	0	179.134	0	0	0	0	0	0	0	0	0	0	0	0	0	0	0	0	0	0	0	0	0	0	0	0	0	0	0	0	0
		176	826.04	0	0	158.917	0	0	0	0	169.752	167.412	0	0	169.125	0	0	0	0	173.755	0	0	0	0	0	0	0	0	0	0	0	0	135.467	0	0	0	0	0	0	0	0	0	0	0	0	0	0	0	0
		177	829.9	0	0	172.907	0	0	0	0	173.105	0	0	0	0	0	167.324	0	0	0	0	0	0	0	0	0	0	0	0	0	0	0	0	0	0	0	0	0	0	0	0	0	0	0	0	0	0	0	0
		178	833.76	0	0	0	0	0	0	0	172.15	0	0	0	158.537	0	0	0	0	0	0	0	0	0	0	0	171.924	0	0	0	0	0	0	0	0	0	0	0	0	0	0	0	0	0	0	0	0	0	156.337
		179	837.62	0	0	0	0	163.035	0	0	184.259	0	0	145.671	0	0	0	0	0	0	0	0	0	0	0	0	0	167.562	0	0	0	0	0	0	0	0	0	0	0	0	0	162.673	0	0	0	0	0	0	155.39
		180	841.48	0	0	0	0	0	0	0	175.448	0	0	0	0	0	0	0	0	0	0	0	0	0	0	0	173.326	0	0	0	0	0	0	0	0	0	0	0	0	0	0	0	0	163.672	0	0	0	0	0
		181	845.34	0	0	0	0	0	0	0	174.471	0	0	0	0	0	157.283	0	0	175.502	0	0	0	0	0	0	168.02	0	0	0	0	0	0	0	0	0	0	0	0	0	0	0	0	0	0	0	0	0	157.314
		182	849.2	0	0	0	0	0	0	0	0	0	0	0	121.041	0	163.267	0	0	0	0	0	0	0	0	0	175.25	0	0	0	0	0	0	0	0	0	0	0	0	0	0	0	0	0	0	0	0	0	161.307
		183	853.06	0	0	0	0	0	0	0	0	0	0	0	0	0	0	0	0	0	0	0	0	0	0	0	163.457	0	0	0	0	0	0	0	0	0	0	0	0	0	0	0	0	169.859	0	0	0	0	160.84
		184	856.92	0	0	0	0	0	0	0	174.912	0	0	0	0	0	0	0	0	175.796	0	0	0	0	0	0	169.021	0	0	0	0	0	0	0	0	0	0	0	0	0	0	0	0	0	0	0	0	0	156.811
		185	860.78	0	0	0	0	0	0	0	180.771	0	0	158.059	0	0	0	0	0	0	0	153.883	0	0	0	0	0	0	0	0	0	0	0	0	0	0	0	0	0	0	0	0	0	0	0	0	0	0	164.516
		186	864.64	0	0	0	0	0	0	0	173.806	0	0	0	0	0	0	0	0	0	0	0	0	0	0	0	169.153	0	0	0	0	0	0	0	0	0	0	0	0	0	0	0	0	0	0	0	0	0	160.012
		187	868.5	0	0	0	0	0	0	0	172.599	0	0	0	0	0	0	0	0	0	0	0	0	0	0	0	166.647	0	0	0	0	0	0	0	170.023	0	0	0	0	0	0	0	0	0	0	0	0	0	163.772
		188	872.36	0	0	0	0	0	0	0	173.948	0	0	0	0	0	0	0	0	0	0	0	0	0	0	0	172.899	0	0	0	127.187	0	0	0	0	0	0	0	0	0	0	0	0	0	0	0	0	0	171.131
		189	876.22	0	0	0	0	0	0	0	169.057	0	0	0	0	0	0	0	0	0	0	0	0	0	0	0	0	0	0	0	0	0	0	0	0	0	100.656	0	0	0	0	0	0	0	0	0	0	0	0
		190	880.08	0	0	0	172.55	0	0	0	165.236	0	0	0	0	0	160.042	0	0	0	0	0	0	0	0	0	166.791	140.85	0	0	0	0	134.847	170.654	0	0	0	0	0	0	0	0	0	0	0	0	0	0	170.011
		191	883.94	0	0	0	180.909	0	0	0	175.639	0	0	0	0	0	0	0	0	0	0	0	0	0	0	0	171.412	0	0	0	0	0	0	138.661	0	0	0	0	0	0	0	0	0	163.001	0	0	0	0	163.38
		192	887.8	0	0	0	176.671	0	0	0	168.783	0	0	0	0	0	0	0	0	0	0	0	0	0	0	0	165.667	0	0	0	0	0	0	0	0	0	0	0	0	154.264	0	0	0	156.599	0	0	0	0	162.998
		193	891.66	0	0	0	168.997	0	0	0	175.747	0	0	151.757	0	0	163.857	0	0	0	0	0	0	0	0	0	164.64	0	0	0	0	0	0	164.661	0	0	0	0	0	0	0	0	0	0	0	0	0	0	168.658
		194	895.52	0	0	0	153.152	0	0	0	166.399	0	0	0	0	0	0	0	0	0	0	0	0	0	0	0	173.697	0	0	153.487	172.169	0	0	0	0	0	0	0	0	0	0	0	0	163.76	0	0	0	0	164.786
		195	899.38	0	0	0	174.355	0	0	0	0	0	0	0	0	0	0	0	0	0	0	0	0	0	0	0	174.972	0	0	0	0	0	0	0	0	0	0	0	0	0	0	0	0	0	0	0	0	0	163.238
		196	903.24	0	0	0	0	0	0	0	0	0	0	167.004	0	0	0	0	0	0	0	0	0	0	0	0	171.532	0	0	0	0	0	0	164.978	0	0	0	0	0	0	0	0	0	0	0	0	0	0	164.255
		197	907.1	0	0	0	179.284	0	0	0	177.688	0	0	0	0	0	159.395	0	0	0	0	0	0	0	0	0	183.772	0	0	0	0	0	0	0	0	0	0	0	0	0	0	182.073	0	154.605	0	0	0	0	156.034
		198	910.96	0	0	0	164.107	0	0	0	168.608	0	0	0	0	0	0	0	0	0	0	0	0	0	0	0	172.518	0	0	0	0	0	0	0	0	0	0	0	0	0	0	0	0	0	0	0	0	0	0
		199	914.82	0	0	0	0	163.774	0	0	167.328	0	0	0	0	0	166.533	0	0	177.401	0	0	0	0	0	0	0	0	0	0	0	0	0	165.466	0	0	0	0	0	0	0	0	0	0	0	0	0	0	0
		200	918.68	0	0	0	162.113	0	0	0	162.949	0	0	0	0	0	163.058	0	0	0	0	0	0	0	0	0	163.467	0	0	0	0	0	0	167.374	0	0	0	0	0	0	0	0	0	0	0	0	0	0	155.781
		201	922.54	0	0	0	179.075	0	0	0	168.41	0	0	0	0	0	0	0	0	0	0	0	0	0	0	0	0	0	0	0	0	0	0	162.417	0	0	0	0	0	0	0	0	0	0	0	0	0	0	0
		202	926.4	0	0	0	180.312	168.343	0	0	171.816	0	0	0	0	0	174.829	0	0	0	0	0	0	0	0	0	172.066	0	0	0	0	0	0	0	0	0	0	0	0	0	0	172.391	0	0	0	0	139.449	0	0
		203	930.26	0	0	0	170.518	0	0	0	176.456	0	0	0	0	0	0	0	0	0	0	0	0	0	0	0	0	0	0	0	0	0	0	168.447	0	0	0	0	0	0	0	0	0	0	0	0	0	0	0
		204	934.12	0	0	0	176.772	0	0	0	175.089	0	0	0	0	0	0	0	0	0	0	0	0	0	0	0	0	0	0	0	0	0	0	167.685	0	0	0	0	0	0	0	0	0	0	0	0	0	0	0
		205	937.98	0	0	0	171.965	0	0	0	167.937	0	0	0	0	0	171.07	0	0	0	0	0	0	0	0	0	0	0	0	0	0	0	0	0	0	0	0	0	0	0	0	0	0	0	0	0	0	0	176.002
		206	941.84	0	0	0	177.928	157.532	0	0	174.297	0	0	0	0	0	0	0	0	0	0	0	0	0	0	0	0	0	0	0	0	0	0	168.027	0	0	0	0	0	0	0	0	0	0	0	0	0	0	0
		207	945.7	0	0	0	162.032	0	0	0	174.96	0	0	0	0	140.845	0	0	0	0	0	0	0	0	0	0	0	0	0	0	0	0	0	167.338	0	0	0	0	0	0	0	0	0	0	0	0	0	0	0
		208	949.56	0	0	0	169.389	159.073	0	165.232	173.492	0	0	130.101	0	0	0	0	0	0	154.523	0	0	0	0	0	156.061	0	0	0	0	0	0	164.101	0	0	0	0	0	155.234	0	0	0	0	0	0	0	0	163.052
		209	953.42	0	0	0	168.187	0	0	0	176.669	0	0	0	0	0	0	0	0	0	0	0	0	147.396	0	0	0	0	0	0	0	0	0	160.565	0	0	0	0	0	0	0	0	0	0	0	0	0	0	0
		210	957.28	0	0	0	168.881	166.373	0	0	170.961	0	0	0	0	0	0	0	0	0	0	0	175.204	0	0	0	0	0	0	0	0	0	0	163.959	0	0	0	0	0	162.21	0	0	0	0	0	0	0	0	0
		211	961.14	0	0	0	166.845	0	0	0	0	0	0	0	0	0	0	0	0	0	0	0	0	0	0	0	0	0	0	0	0	0	0	0	0	0	0	0	0	0	0	0	0	0	0	0	0	0	0
		212	965	0	0	0	171.775	0	0	0	0	0	0	0	0	0	159.069	0	0	0	158.423	0	0	0	0	0	0	0	0	0	131.294	0	0	167.969	0	0	159.886	0	0	0	0	0	172.594	0	0	0	0	0	0
		213	968.86	0	0	0	173.18	0	0	0	179.609	0	0	0	0	0	0	0	0	0	159.169	0	0	0	0	0	0	0	0	0	0	0	0	0	0	0	0	0	0	0	0	0	0	0	0	0	0	0	0
		214	972.72	0	0	0	170.836	157.629	0	0	174.34	0	0	0	0	0	0	0	0	0	0	0	0	0	0	0	0	0	0	0	0	0	0	0	0	0	0	0	0	0	0	0	0	0	0	0	0	0	0
		215	976.58	0	0	0	168.846	0	0	0	171.263	0	0	0	0	0	0	0	0	0	0	0	0	0	0	0	0	0	0	0	0	0	0	158.695	0	0	0	0	0	0	0	0	0	0	0	0	0	0	0
		216	980.44	0	0	0	164.522	150.85	164.465	0	0	0	0	0	0	0	0	0	0	0	167.225	0	0	0	0	0	0	0	0	0	0	0	0	162.982	0	0	0	0	0	0	0	0	0	0	0	0	0	0	0
		217	984.3	0	0	0	168.101	0	0	0	178.525	0	0	0	0	0	0	0	0	0	0	0	0	0	0	0	0	0	0	0	0	0	0	158.583	0	0	157.079	0	0	0	0	0	0	0	0	0	0	0	0
		218	988.16	0	0	0	170.549	0	0	0	178.396	0	0	0	0	0	0	0	0	0	167.704	0	0	0	0	0	0	0	0	0	0	0	0	167.302	0	0	160.534	0	0	0	0	0	0	0	0	0	0	0	0
		219	992.02	0	0	0	180.904	152.227	0	0	173.72	0	0	0	0	0	0	0	0	0	160.71	0	0	0	0	0	0	0	0	0	0	0	0	0	0	0	0	0	0	0	0	0	0	0	0	0	0	0	0
		220	995.88	0	0	0	174.791	0	0	0	0	0	0	0	0	0	0	0	0	0	157.437	0	0	0	0	0	0	0	0	0	0	0	167.956	170.161	0	0	0	0	0	154.275	0	0	0	0	0	0	0	0	0
		221	999.74	0	0	0	180.629	154.204	0	0	177.432	0	0	0	0	0	156.66	0	0	0	0	0	0	0	0	0	0	0	0	0	0	0	0	161.781	0	0	0	0	0	0	0	0	0	0	0	0	0	0	0
		222	1003.6	0	0	0	167.367	0	0	0	0	0	0	0	0	0	0	0	0	0	155.639	0	0	0	0	0	0	0	0	0	0	0	0	165.176	0	0	0	0	0	0	0	0	0	0	0	0	0	0	0
		223	1007.46	0	0	0	168.49	156.014	0	0	175.03	0	0	0	0	0	0	0	0	0	158.038	0	0	0	0	0	0	0	0	0	0	0	0	169.644	0	0	156.361	0	0	0	0	0	0	0	0	0	0	0	0
		224	1011.32	0	0	0	162.804	167.451	0	0	176.202	0	0	0	0	0	0	0	0	0	0	0	0	0	0	0	0	0	0	0	0	0	0	172.047	0	0	156.892	0	0	0	0	0	0	0	0	0	0	0	0
		225	1015.18	0	0	0	171.871	156.381	0	0	0	0	0	0	0	0	0	0	0	0	159.705	0	0	0	0	0	0	0	0	0	0	0	0	155.818	0	0	0	0	0	0	0	0	0	0	0	0	0	0	0
		226	1019.04	0	0	0	172.334	0	0	0	182.325	162.128	0	0	0	0	0	0	0	0	0	0	0	0	0	0	0	0	0	0	0	0	0	165.442	0	0	166.934	0	0	0	0	0	0	0	0	0	184.978	0	0
		227	1022.9	0	0	0	173.937	0	0	0	171.493	0	0	0	0	0	0	0	0	0	164.354	0	0	0	0	0	0	0	171.159	0	0	0	0	159.331	165.434	0	168.356	0	0	0	0	0	0	0	0	0	0	0	0
		228	1026.76	0	0	0	164.581	0	0	0	0	0	0	0	0	0	0	0	0	0	157.243	0	0	0	0	0	0	0	0	0	0	0	163.42	165.363	0	0	161.778	0	0	0	0	0	0	152.832	0	0	0	0	0
		229	1030.62	0	0	0	173.718	0	0	0	0	0	0	0	0	0	0	0	0	0	0	0	0	0	0	0	0	0	0	0	0	0	159.592	162.604	0	0	0	0	0	0	0	0	0	154.701	0	0	0	0	0
		230	1034.48	0	0	0	173.346	0	0	0	0	0	0	0	0	0	0	0	0	0	154.933	0	0	0	0	0	0	0	0	0	0	0	0	162.321	0	0	0	0	0	0	0	0	0	0	0	0	0	0	0
		231	1038.34	0	0	0	171.545	0	0	0	170.158	0	0	0	0	0	0	0	0	0	166.854	0	0	0	0	0	0	0	0	0	0	0	0	166.479	0	0	162.155	0	158.78	0	0	0	0	0	0	0	0	0	0
		232	1042.2	0	0	0	175.238	0	0	0	167.119	0	0	0	0	0	0	0	0	167.892	161.129	0	0	0	0	0	0	0	0	0	155.72	0	0	171.823	0	0	168.608	0	0	0	0	0	0	158.321	0	0	0	0	166.15
		233	1046.06	0	0	0	164.745	0	0	0	0	164.602	0	0	0	0	0	0	0	165.336	0	0	0	0	0	0	0	0	0	0	0	0	150.893	193.888	0	0	156.148	0	169.777	0	0	0	0	155.74	0	0	0	0	0
		234	1049.92	0	0	0	172.846	0	0	0	178.483	165.936	0	0	0	0	0	0	0	172.12	0	0	0	0	0	0	0	0	0	0	0	0	161.72	170.46	0	0	165.435	0	0	0	0	0	0	0	0	0	174.37	0	0
		235	1053.78	0	0	0	171.17	158.835	0	0	176.235	170.243	0	0	0	0	0	0	0	0	0	0	0	0	0	0	0	0	0	0	0	111.629	0	169.506	0	0	161.59	0	0	0	0	0	0	0	0	0	0	0	0
		236	1057.64	0	0	157.762	163.851	0	0	0	163.453	0	0	114.177	0	0	0	0	0	170.165	0	0	0	0	0	0	0	0	0	0	0	0	0	170.472	0	0	168.924	0	0	0	0	0	0	0	0	0	0	0	0
		237	1061.5	0	0	0	166.84	0	0	0	172.368	0	0	0	0	0	0	0	0	0	0	0	0	0	0	0	0	0	0	0	0	0	0	166.732	0	0	166.774	0	0	0	0	0	0	0	0	0	0	0	0
		238	1065.36	0	0	161.924	169.192	0	0	0	180.086	166.837	0	0	0	0	0	0	0	173.118	0	0	0	0	0	0	0	0	0	0	0	0	0	164.987	0	0	0	0	0	0	0	0	0	0	0	0	0	0	0
		239	1069.22	158.321	0	152.833	164.454	0	0	0	164.739	170.881	0	0	0	0	165.747	0	0	0	0	0	0	0	0	0	168.285	0	0	0	0	0	0	173.827	133.526	0	152.55	0	0	0	0	0	0	152.628	0	0	0	0	0
		240	1073.08	163.799	0	0	163.439	0	0	0	161.49	162.222	0	0	0	136.644	0	0	0	171.242	0	0	0	0	0	0	181.41	0	0	0	0	0	0	174.525	0	152.157	164.961	0	155.884	0	0	0	0	159.934	0	0	0	0	0
		241	1076.94	147.932	0	0	166.188	0	0	0	174.818	166.227	0	0	0	151.341	154.499	0	0	171.615	169.55	0	161.694	0	0	0	160.707	0	0	0	0	0	0	179.757	0	0	164.997	0	0	0	165.715	0	0	0	0	159.489	0	0	0
		242	1080.8	0	0	0	169.935	0	0	0	0	169.887	0	0	0	0	159.131	0	0	175.554	0	0	0	0	0	123.86	155.928	0	0	0	0	0	0	175.541	0	0	164.291	157.775	0	0	0	0	0	120.486	0	0	0	0	0
		243	1084.66	0	0	161.306	167.078	146.385	0	0	0	168.023	0	0	0	0	159.523	0	0	170.473	0	0	0	0	0	0	157.885	0	0	0	0	0	0	176.03	0	0	171.152	0	0	0	162.917	0	0	0	0	0	0	0	180.558
		244	1088.52	0	0	167.092	172.74	0	0	0	0	175.486	0	0	172.59	0	165.554	0	0	178.27	0	0	0	0	0	0	166.083	0	0	0	0	0	164.15	169.563	0	0	162.439	0	0	0	0	0	0	0	0	0	0	0	0
		245	1092.38	152.52	0	163.985	162.604	0	0	0	172.578	164.284	0	0	0	0	160.643	0	0	168.865	0	0	0	0	0	0	0	0	0	0	0	0	162.942	169.475	0	0	161.975	0	0	0	165.858	0	0	0	0	0	0	157.808	0
		246	1096.24	0	0	162.607	163.561	0	0	0	170.456	165.907	0	0	0	0	0	0	0	178.341	0	0	0	0	0	0	0	0	0	0	0	0	0	169.677	0	0	159.842	0	0	0	0	0	0	0	0	0	0	0	168.092
		247	1100.1	0	0	0	169.866	0	0	0	0	168.05	0	0	0	0	158.102	0	0	168.337	0	0	0	0	0	0	160.171	0	0	0	0	0	0	163.701	0	0	165.875	0	0	0	166.618	0	0	166.861	0	0	0	166.25	167.401
		248	1103.96	0	0	150.448	169.722	0	0	0	0	163.435	0	0	0	0	157.52	0	0	185.793	0	0	0	0	0	0	158.873	0	0	0	0	0	0	166.354	0	0	173.53	0	0	0	166.385	0	0	158.336	0	0	0	0	0
		249	1107.82	0	0	162.203	0	0	0	0	168.572	173.315	0	0	0	0	166.004	0	0	169.368	0	0	0	0	0	0	0	0	0	0	0	0	0	167.359	0	0	161.179	0	0	0	166.035	0	0	163.396	0	0	0	171.669	165.943
		250	1111.68	0	0	0	172.938	0	0	0	0	165.182	0	0	0	0	164.461	0	0	172.103	168.768	0	0	0	0	0	151.582	0	0	0	0	0	151.503	162.702	0	0	158.881	0	0	0	0	0	0	0	0	0	0	163.548	167.122
		251	1115.54	0	0	0	173.788	0	0	0	0	170.932	0	0	0	0	165.351	0	0	172.318	0	0	0	0	154.97	0	153.121	0	0	0	0	0	0	166.407	160.52	0	155.768	122.562	0	0	0	0	0	0	0	0	0	0	155.114
		252	1119.4	0	0	159.088	166.468	165.981	0	0	166.717	161.831	0	0	0	0	0	0	0	178.354	0	0	0	0	0	0	147.965	0	0	0	0	0	0	157.501	167.084	168.166	163.493	0	187.561	0	164.71	0	0	0	0	0	0	172.768	167.599
		253	1123.26	0	0	162.079	166.331	166.413	0	0	0	171.352	0	178.512	0	0	157.931	0	0	183.768	0	0	0	0	0	0	155.39	0	0	0	0	0	0	162.595	0	0	154.583	0	0	0	164.641	0	0	0	0	0	0	167.181	157.435
		254	1127.12	0	0	0	165.21	0	0	0	0	0	0	0	0	0	162.624	0	0	181.446	167.046	0	0	0	0	0	154.328	0	0	0	0	0	0	170.378	0	0	156.954	165.154	0	0	169.755	0	0	164.432	0	0	0	165.679	173.2
		255	1130.98	165.822	0	161.934	165.303	0	0	0	171.886	168.116	0	0	0	157.457	158.468	0	0	181.998	0	0	0	0	0	0	152.353	0	0	0	0	0	0	168.155	0	0	0	0	0	0	0	0	0	0	0	0	0	170.116	172.992
		256	1134.84	0	0	154.535	177.325	0	0	0	0	161.47	0	0	0	0	158.703	0	0	178.672	156.583	0	0	0	0	0	0	0	0	0	0	0	0	166.262	167.838	0	164.961	152.626	0	0	165.975	0	0	166.108	0	0	0	0	162.544
		257	1138.7	156.963	0	150.326	173.423	0	0	0	0	177.894	0	0	0	0	161.939	0	0	178.53	0	0	0	0	0	0	149.591	0	0	0	0	0	0	173.326	0	0	0	0	0	0	163.608	0	0	0	0	0	165.691	164.497	174.763
		258	1142.56	0	0	158.464	173.972	157.321	0	0	0	164.417	160.943	0	0	0	157.798	0	157.123	182.217	0	0	172.681	0	0	0	0	0	0	0	0	0	0	164.423	0	0	0	0	0	0	163.258	0	0	0	0	0	0	154.421	162.126
		259	1146.42	0	0	0	175.744	0	0	0	0	172.181	153.745	0	0	0	161.455	0	0	176.313	0	0	0	167.555	0	0	146.523	0	0	0	0	0	0	172.562	0	0	0	0	0	0	160.629	0	0	0	0	0	0	163.487	165.474
		260	1150.28	0	0	0	169.641	0	0	0	178.205	168.787	0	0	0	0	150.174	0	0	179.567	0	0	0	0	0	0	0	0	0	0	0	0	0	161.716	0	0	0	0	0	0	161.193	0	0	0	0	0	0	0	175.75
		261	1154.14	0	0	0	164.666	0	0	0	170.147	163.189	160.982	0	0	0	166.25	0	0	174.362	0	0	0	0	0	0	159.05	0	0	0	0	0	0	165.036	163.796	0	0	164.426	0	0	163.554	163.025	0	0	0	0	0	163.881	0
		262	1158	0	0	0	168.573	0	0	0	169.664	167.128	165.789	0	0	0	155.553	161.891	0	178.444	167.34	0	0	0	0	0	149.169	0	0	0	0	0	0	159.815	0	0	0	0	0	0	159.737	158.727	0	0	0	0	0	0	0
		263	1161.86	0	0	0	169.041	0	0	0	182.121	168.738	0	0	0	0	163.046	153.819	0	168.041	176.831	0	0	0	0	161.789	155.354	0	0	0	124.787	0	0	0	0	0	0	0	0	0	162.798	160.269	0	159.179	0	0	0	169.978	168.427
		264	1165.72	0	0	151.263	173.945	0	0	0	173.271	161.242	166.783	0	0	0	153.805	163.005	0	178.952	0	0	0	0	0	0	157.919	0	0	0	0	0	0	175.884	150.334	0	170.01	0	0	0	165.109	169.128	0	154.479	0	0	0	168.905	172.047
		265	1169.58	0	0	160.916	169.513	0	0	0	167.218	171.686	159.638	0	0	0	157.428	161.987	0	180.609	161.406	0	0	0	0	0	158.901	0	0	0	0	0	0	163.018	168.101	0	166.124	0	0	0	156.401	0	0	166.308	0	0	0	169.108	172.116
		266	1173.44	0	0	152.588	169.52	0	0	0	177.341	175.841	160.562	0	0	0	156.566	180.699	0	176.745	0	0	0	0	0	0	0	0	0	0	0	0	0	165.295	0	0	0	0	138.775	0	160.15	177.59	0	0	0	0	0	165.884	0
		267	1177.3	0	0	0	174.701	0	0	0	168.167	180.733	157.41	0	0	0	159.388	0	0	176.774	0	167.48	0	0	0	0	154.916	0	0	0	0	0	0	155.232	0	0	0	0	0	0	158.644	165.83	0	157.557	0	0	0	165.211	164.878
		268	1181.16	0	0	160.598	163.189	0	0	0	177.583	170.921	154.668	0	0	0	150.813	0	0	183.678	0	0	0	0	0	0	0	0	0	0	0	0	0	167.73	0	0	167.658	0	0	0	0	166.668	0	156.113	0	0	0	170.359	171.676
		269	1185.02	0	0	0	169.056	0	0	0	179.59	165.972	158.58	0	0	0	158.242	0	0	183.186	158.927	0	0	0	0	0	0	0	0	0	0	0	0	161.429	0	0	0	0	0	0	0	166.013	0	0	0	0	0	169.56	167.893
		270	1188.88	0	0	159.78	168.028	0	0	0	177.212	163.329	154.094	0	0	0	155.83	0	0	180.388	180.07	0	0	0	0	0	0	0	0	0	0	0	0	0	160.652	0	0	166.954	0	0	164.722	172.256	0	0	0	0	0	162.986	160.566
		271	1192.74	0	0	0	163.737	0	0	0	182.855	180.974	157.098	0	0	0	159.219	0	0	179.641	0	0	0	0	0	0	0	0	0	0	0	0	0	167.898	160.235	0	0	162.711	0	0	165.896	165.679	0	160.287	0	0	0	0	170.994
		272	1196.6	0	0	162.449	169.876	0	0	0	180.896	167.677	155.66	0	0	0	159.987	162.131	0	176.658	0	0	0	0	0	0	149.489	150.691	0	0	0	0	0	0	165.026	0	0	164.25	0	0	165.412	163.735	0	156.897	0	0	0	169.657	173.022
		273	1200.46	0	0	0	166.151	0	0	0	174.024	162.398	155.899	0	0	0	162.527	160.06	0	182.62	0	0	0	149.864	0	0	0	0	0	0	0	0	0	161.307	0	0	0	0	0	0	163.013	172.112	0	165.942	0	0	0	165.243	158.254
		274	1204.32	0	0	0	176.192	0	0	0	169.022	169.434	153.502	0	0	0	163.89	161.379	0	176.73	0	0	0	154.928	0	0	0	0	0	0	0	0	0	165.138	0	0	0	158.477	0	0	154.161	171.837	0	0	0	0	0	167.449	169.336
		275	1208.18	0	0	0	168.386	0	0	0	178.528	172.041	157.784	0	0	0	148.296	161.901	0	177.23	0	0	0	155.673	0	0	165.198	0	0	0	0	0	0	167.906	163.945	0	0	159.457	0	0	155.257	167.019	0	0	0	0	0	0	165.547
		276	1212.04	0	0	157.107	170.256	0	0	0	174.6	165.796	155.754	0	0	0	149.554	153.897	0	150.241	0	0	0	0	0	0	0	0	0	0	0	0	0	167.08	160.182	0	0	160.649	0	0	0	169.74	0	0	0	0	0	172.169	0
		277	1215.9	0	0	0	164.887	0	0	0	171.826	176.055	161.063	0	0	0	154.235	170.49	0	173.167	0	0	0	0	0	110.013	173.62	0	0	0	0	0	0	164.529	164.141	154.23	0	166.722	0	0	151.074	0	0	0	0	0	166.908	0	0
		278	1219.76	0	0	0	171.364	0	144.28	0	167.466	166.049	162.793	0	0	0	150.162	164.259	0	165.695	162.529	0	0	159.283	0	0	0	0	0	0	0	0	0	168.479	169.609	0	0	169.062	0	0	149.795	164.068	0	172.401	0	0	0	0	0
		279	1223.62	0	0	0	166.929	0	0	0	178.057	167.02	161.774	0	0	0	163.568	164.231	0	176.014	167.533	0	0	157.794	0	0	0	0	0	0	0	0	0	0	163.066	0	0	160.855	0	0	155.848	167.425	0	0	0	0	168.27	0	0
		280	1227.48	0	0	0	164.888	0	0	0	173.451	162.268	0	0	0	0	158.411	156.198	0	170.48	167.902	0	0	0	0	0	0	0	0	0	0	0	0	174.616	167.006	0	0	0	0	0	158.942	0	0	168.385	0	0	0	167.613	160.939
		281	1231.34	0	0	0	170.131	0	0	0	170.374	167.798	162.102	0	0	0	158.388	160.772	161.199	171.134	159.992	160.514	0	0	0	0	0	0	0	0	0	0	0	166.491	172.327	0	0	160.735	0	0	0	171.502	0	163.327	0	0	0	0	0
		282	1235.2	0	0	0	165.657	0	0	0	176.895	171.494	161.049	0	0	0	152.442	160.243	0	174.722	157.048	0	0	154.745	0	0	0	0	0	0	0	0	0	0	158.761	0	0	164.092	0	0	0	168.003	0	162.235	0	0	0	0	163.579
		283	1239.06	0	0	0	171.909	0	0	0	177.799	162.864	160.143	0	0	0	153.751	158.09	0	165.616	170.553	0	0	162.929	170.69	0	0	0	0	0	0	0	0	0	167.789	0	0	162.83	160.591	0	160.906	186.522	0	0	0	0	0	0	162.716
		284	1242.92	0	0	0	173.368	0	0	0	179.903	161.865	161.042	0	0	0	162.636	0	0	167.253	164.174	177.686	0	151.215	0	0	163.467	0	0	0	0	0	0	0	160.355	0	0	154.603	159.68	0	152.793	171.169	0	161.88	0	0	0	0	0
		285	1246.78	0	0	0	166.872	0	0	0	170.588	168.336	167.346	0	0	0	158.773	0	0	175.12	165.664	0	0	0	171.262	0	164.768	136.74	0	0	0	0	0	174.685	158.051	0	0	160.689	0	0	159.429	163.654	0	162.04	0	0	0	0	0
		286	1250.64	0	0	0	167.439	0	0	0	183.862	160.588	153.312	0	0	0	154.891	151.008	0	176.222	168.475	0	0	0	0	0	0	0	0	0	0	0	0	177.465	166.379	0	0	173.277	0	0	0	169.628	0	0	0	0	0	0	174.987
		287	1254.5	0	0	0	157.71	0	0	0	171.809	169.888	162.381	0	0	0	155.5	167.484	0	166.513	166.722	0	0	162.699	0	0	0	0	0	0	154.725	0	167.895	167.929	161.455	0	0	161.192	0	0	152.448	171.357	0	0	0	0	0	0	156.075
		288	1258.36	0	0	0	164.142	0	0	0	170.476	171.005	153.255	0	0	0	156.87	0	0	174.197	168.873	0	0	0	0	157.658	0	0	0	0	0	0	162.377	172.683	167.375	0	0	166.243	0	0	157.528	169.32	0	155.949	0	0	141.856	0	168.705
		289	1262.22	0	0	0	165.425	0	0	162.366	181.281	0	167.439	0	0	0	160.143	155.233	0	174.161	0	0	0	0	0	0	0	0	0	0	0	0	159.857	175.834	162.681	0	0	156.765	0	0	162.009	170.369	0	157.587	0	0	0	0	0
		290	1266.08	0	0	0	167.595	0	0	0	177.534	173.3	155.967	0	0	0	163.25	0	0	170.415	159.89	0	0	0	0	0	161.658	0	0	0	0	0	165.888	160.99	159.871	0	0	158.292	0	0	157.45	160.828	0	162.612	0	0	0	0	174.709
		291	1269.94	0	0	0	166.006	0	0	0	180.235	0	169.136	0	0	0	156.716	167.184	0	182.968	161.939	0	0	0	170.219	0	0	155.666	0	0	0	0	157.692	0	160.389	0	0	167.518	0	0	162.119	168.078	0	157.014	0	0	0	0	0
		292	1273.8	0	0	0	0	0	0	0	174.516	171.275	151.266	0	0	0	156.83	0	0	166.501	167.977	0	0	0	0	145.724	0	0	0	0	157.179	0	160.443	157.948	165.934	0	0	158.422	157.977	0	159.152	175.164	0	0	0	0	0	0	0
		293	1277.66	0	0	0	165.185	0	0	0	176.919	172.732	0	0	0	0	151.305	0	0	175.585	172.393	0	0	151.475	0	0	0	0	0	188.482	168.787	0	159.872	0	155.181	0	0	157.675	0	0	0	166.37	0	168.753	0	0	0	0	0
		294	1281.52	0	0	0	171.237	0	0	0	165.243	0	150.306	0	0	0	164.753	0	0	171.26	173.459	0	0	153.594	0	0	0	0	0	0	0	0	164.174	0	157.76	0	0	158.246	0	0	159.26	174.663	0	0	0	0	0	0	0
		295	1285.38	0	0	0	0	0	0	0	176.47	173.732	164.997	0	0	0	159.692	0	0	171.045	168.579	0	0	149.918	161.274	0	0	0	0	0	152.78	0	0	160.87	162.361	0	0	168.501	0	0	156.157	171.153	0	160.514	0	0	0	0	0
		296	1289.24	0	0	0	172.367	0	0	0	178.045	169.205	160.007	0	0	0	158.874	0	0	171.935	170.568	0	0	0	163.637	0	0	0	0	0	0	0	159.289	0	160.453	0	0	169.699	0	0	154.104	168.991	0	165.06	0	0	0	0	0
		297	1293.1	0	0	0	0	0	0	0	185.982	165.554	159.007	0	0	0	158.134	0	0	176.599	168.67	0	0	0	158.269	0	0	0	122.101	0	0	0	165.188	0	162.723	0	0	166.79	0	0	155.922	162.232	0	0	0	0	0	172.005	0
		298	1296.96	0	0	0	0	0	0	0	178.57	0	149.033	0	0	0	165.97	0	0	174.724	161.028	159.297	0	0	154.321	152.157	0	0	0	0	0	0	168.555	169.473	163.916	0	0	165.424	0	0	159.672	173.624	0	0	0	0	0	0	0
		299	1300.82	0	0	0	0	0	0	0	168.432	0	157.203	0	0	0	157.416	0	0	173.671	167.99	174.827	0	162.052	165.606	0	0	0	0	0	0	0	165.858	166.441	165.239	0	0	162.174	0	156.96	160.594	167.873	0	0	0	0	0	135.136	0
		300	1304.68	0	0	0	0	0	0	0	178.06	169.426	153.541	144.384	0	0	159.036	0	0	175.766	158.309	0	0	158.559	0	0	0	0	0	0	0	0	164.332	170.233	166.561	161.756	0	161.333	0	0	160.154	165.491	0	0	0	0	0	0	0
		301	1308.54	0	0	0	0	0	0	0	183.161	171.306	159.626	0	0	0	153.741	0	0	174.026	164.065	0	0	156.125	0	0	0	0	0	0	155.717	0	162.773	171.528	161.823	0	0	159.832	0	0	157.517	160.078	0	0	151.815	0	0	0	0
		302	1312.4	0	0	0	163.361	0	0	0	172.672	171.235	150.567	0	0	0	169.891	0	0	175.901	168.141	0	0	0	0	0	0	0	0	0	152.869	0	162.691	180.071	154.515	0	0	161.088	0	0	164.823	161.177	0	155.051	0	0	0	0	0
		303	1316.26	0	0	0	165.244	0	0	0	178.191	169.095	152.992	0	0	0	156.426	0	0	176.023	174.667	0	0	0	0	0	0	0	0	0	149.793	0	165.305	178.773	161.346	0	0	161.678	0	0	156.995	163.901	0	0	0	0	0	166.477	0
		304	1320.12	0	0	0	152.391	0	0	0	184.608	177.468	0	0	0	0	163.917	0	0	176.467	163.829	0	171.98	0	0	0	0	0	0	0	157.303	0	157.61	178.88	150.551	0	0	164.556	0	0	158.091	0	0	0	0	0	142.437	0	0
		305	1323.98	0	0	0	0	0	0	0	179.063	168.76	0	0	0	0	155.995	0	0	0	160.876	0	0	158.933	0	0	0	162.806	0	0	150.944	0	164.603	163.078	156.655	0	0	175.635	0	0	155.372	163.256	0	178.862	0	0	0	0	0
		306	1327.84	156.223	0	0	154.323	0	0	0	180.49	162.469	0	0	0	0	151.606	0	0	177.471	153.29	166.583	0	0	0	0	0	0	0	0	160.459	0	164.237	162.871	159.891	0	0	163.163	0	0	0	169.301	0	0	0	0	0	0	0
		307	1331.7	0	0	0	165.276	0	0	0	177.508	167.78	0	0	0	0	164.452	0	0	0	161.965	0	0	159.521	0	0	0	0	0	0	158.883	0	0	164.546	161.24	0	0	159.202	0	0	0	168.318	0	0	0	0	0	0	153.267
		308	1335.56	0	0	0	169.763	154.7	0	0	187.846	164.99	156.701	0	0	0	152.729	0	0	0	159.263	0	0	160.215	0	0	0	0	0	0	158.376	0	0	165.946	165.73	0	0	148.396	0	0	152.981	159.969	0	0	0	0	0	163.86	163.191
		309	1339.42	0	0	0	157.185	0	0	0	183.509	168.091	0	0	0	0	154.189	0	0	171.304	165.003	0	0	167.142	0	0	0	0	0	0	155.438	0	164.509	161.762	165.815	0	0	152.423	0	0	153.581	155.153	0	0	0	0	0	162.783	163.309
		310	1343.28	145.429	0	0	160.011	151.408	0	0	172.008	0	0	0	0	0	152.183	0	0	174.002	160.967	154.081	0	0	156.64	0	0	0	0	0	151.859	0	0	160.894	156.624	0	151.952	159.717	0	0	0	167.183	0	0	0	0	0	0	157.011
		311	1347.14	151.515	0	0	164.609	158.507	0	0	175.242	169.076	0	160.762	0	0	151.155	0	0	0	163.608	154.816	177.624	0	0	0	0	0	0	0	149.841	0	0	166.814	167.872	0	0	151.229	0	0	0	160.553	0	152.662	0	0	0	0	163.378
		312	1351	163.827	0	0	162.016	0	0	0	167.019	163.122	0	0	0	0	159.483	0	0	182.72	0	149.199	182.316	0	0	0	0	0	0	0	162.233	0	0	166.183	155.172	0	0	154.942	0	0	0	158.429	0	151.132	0	0	0	0	160.514
		313	1354.86	145.745	0	0	166.832	150.622	0	0	183.041	0	0	0	0	0	151.886	0	0	177.857	164.137	154.968	0	0	0	153.542	0	0	0	0	161.613	0	161.764	173.717	163.674	0	0	0	0	0	160.631	160.625	0	0	0	0	0	0	163.321
		314	1358.72	152.483	0	0	165.649	149.829	0	0	177.947	156.729	0	0	0	0	155.685	0	0	0	167.037	0	0	0	0	0	0	0	0	0	159.793	0	0	175.999	158.156	0	0	152.482	0	0	0	0	0	157.359	0	0	0	0	158.987
		315	1362.58	0	0	0	164.583	0	0	0	177.477	0	0	0	0	0	156.768	0	0	0	169.894	0	0	0	0	0	0	0	0	0	0	0	161.484	177.161	158.997	0	0	155.037	0	0	0	161.075	0	0	0	0	0	0	162.712
		316	1366.44	157.475	0	0	176.204	149.124	0	0	174.628	0	0	0	0	0	153.27	0	0	178.664	166.189	0	0	160.063	0	0	0	0	0	0	159.391	0	167.205	178.966	162.837	0	0	159.529	0	0	0	158.445	174.96	0	0	0	0	163.121	158.773
		317	1370.3	156.832	0	0	174.474	153.065	0	0	169.018	169.048	0	0	0	0	157.885	0	0	0	173.198	0	180.304	0	0	0	0	0	0	0	161.548	0	167.152	176.219	157.204	0	0	155.059	0	0	0	163.026	165.404	155.403	0	0	0	161.691	162.975
		318	1374.16	156.746	0	0	166.889	148.564	0	0	175.754	166.284	0	151.844	0	0	0	0	0	164.255	158.303	170.343	0	0	0	0	0	0	0	0	152.134	0	0	175.125	161.35	0	0	157.567	0	0	0	0	0	152.748	0	0	0	164.424	160.639
		319	1378.02	159.215	0	0	165.878	150.391	0	0	181.238	0	0	153.354	0	0	0	0	0	173.732	158.266	163.859	178.316	0	0	0	0	0	0	0	156.702	0	0	174.424	171.593	0	0	0	0	0	0	0	0	153.519	0	0	0	0	160.667
		320	1381.88	149.432	0	0	168.534	154.859	0	0	177.382	164.732	0	162.557	0	0	157.727	0	0	0	169.223	0	170.241	156.625	0	0	0	0	0	0	157.952	0	0	174.529	162.961	0	0	156.293	0	0	156.13	152.671	0	0	0	0	0	0	167.644
		321	1385.74	152.332	0	0	166.812	0	0	0	174.932	0	0	156.297	0	0	158.139	0	0	0	164.282	160.666	175.3	0	0	0	0	0	0	0	160.122	0	0	175.994	161.1	0	0	0	0	0	158.297	147.267	0	157.14	0	0	0	0	157.716
		322	1389.6	156.063	0	0	169.621	156.253	0	0	168.52	177.581	158.144	161.109	0	0	159.713	0	0	0	163.934	169.736	0	160.659	0	0	0	0	0	0	158.172	0	0	173.494	161.562	0	0	0	0	0	0	0	0	0	0	0	0	0	160.386
		323	1393.46	153.951	0	0	166.92	0	0	0	172.388	168.895	0	157.746	0	0	0	0	0	173.54	167.827	164.25	0	0	0	0	0	0	0	0	156.533	0	0	173.07	158.817	0	0	0	0	0	0	0	0	0	0	0	0	0	157.045
		324	1397.32	0	176.553	0	170.208	148.141	0	0	182.909	166.413	0	155.908	0	0	154.317	0	0	0	166.869	0	0	0	0	0	0	0	0	0	155.432	0	0	166.18	163.957	0	0	161.51	0	0	0	0	0	152.735	0	0	0	0	153.442
		325	1401.18	0	0	0	169.403	0	0	0	179.219	169.498	0	157.817	0	0	155.465	0	0	0	159.711	157.842	0	149.098	0	0	0	0	0	0	158.917	0	0	176.217	158.534	0	0	0	0	0	0	0	0	153.255	0	0	0	0	159.696
		326	1405.04	157.977	0	0	167.629	152.06	0	0	172.472	170.694	0	156.432	0	0	0	0	0	171.777	166.704	0	0	0	0	0	0	0	0	0	156.65	0	0	167.402	160.571	0	0	0	0	0	0	0	164.111	0	0	0	0	0	166.764
		327	1408.9	155.414	0	0	166.963	0	0	0	180.083	170.571	0	155.486	0	0	151.425	0	0	180.4	161.665	0	0	0	0	0	0	0	0	0	158.848	0	0	169.447	151.14	0	0	0	0	0	0	0	0	155.333	0	0	0	0	159.545
		328	1412.76	161.604	0	0	166.194	155.501	0	0	176.884	0	0	0	0	0	160.88	0	0	170.621	165.248	0	0	0	0	0	0	0	0	0	158.114	0	0	166.422	159.871	0	0	0	0	0	0	0	0	162.628	0	0	0	0	0
		329	1416.62	160.316	0	0	165.945	148.785	0	0	169.101	172.071	0	0	0	0	156.196	0	0	168.281	158.706	160.796	0	0	0	0	0	0	0	0	152.784	0	0	175.941	156.746	0	0	0	0	0	0	0	171.135	166.581	0	0	0	0	164.752
		330	1420.48	0	0	153.36	166.502	150.369	0	0	168.642	166.642	0	160.868	0	0	150.548	0	0	169.063	166.334	0	0	150.273	157.215	0	0	0	160.346	0	152.585	0	0	149.266	152.608	0	0	0	0	0	0	164.863	168.407	159.121	0	0	0	0	168.219
		331	1424.34	0	0	156.913	165.417	148.63	0	0	181.482	170.502	0	0	0	0	155.158	0	0	177.973	162.77	0	167.582	0	0	0	0	0	0	0	152.179	0	0	171.31	157.789	0	0	0	0	0	0	0	166.5	160.184	0	0	0	0	168.685
		332	1428.2	0	0	0	159.29	0	0	0	175.053	159.583	0	0	0	0	156.387	0	0	169.774	165.497	0	184.043	155.697	0	0	0	0	0	0	156.212	0	0	170.662	163.427	0	0	156.237	0	0	0	0	0	162.198	0	0	0	154.833	154.383
		333	1432.06	0	0	0	160.573	153.126	0	0	177.993	168.155	0	0	0	0	152.791	0	0	158.054	161.811	0	174.126	154.123	0	0	0	0	0	0	156.507	0	158.355	166.87	160.28	0	0	0	0	0	0	0	171.649	154.97	0	0	0	0	162.062
		334	1435.92	0	0	0	167.42	159.707	0	0	172.756	170.576	0	155.98	0	0	149.228	0	0	171.717	164.429	0	0	157.266	0	0	0	0	0	0	156.557	0	0	171.192	159.316	0	0	0	0	0	163.212	0	0	161.626	0	0	0	0	167.736
		335	1439.78	0	0	0	173.616	0	0	0	173.568	177.529	0	0	0	0	0	0	0	171.525	160.491	0	169.791	150.845	0	0	0	0	0	0	0	0	0	174.139	163.005	0	0	165.273	0	0	161.519	158.177	166.821	160.442	0	0	0	0	156.915
		336	1443.64	163.805	0	146.142	177.722	0	0	0	165.078	156.216	0	0	0	0	148.759	0	0	162.87	161.838	176.977	0	153.493	0	0	0	0	0	0	150.578	0	0	169.205	158.807	0	0	157.934	0	0	172.096	0	0	153.409	0	0	0	0	155.482
		337	1447.5	155.872	0	156.033	173.013	152.477	0	0	182.416	166.644	0	0	0	0	152.992	0	0	161.629	167.442	0	0	151.264	0	0	0	0	0	0	150.116	0	0	167.281	156.995	0	0	0	0	0	158.662	169.577	0	163.213	0	0	168.61	0	166.563
		338	1451.36	162.187	0	153.814	163.407	157.295	0	0	170.731	173.714	0	0	0	0	150.466	0	0	162.649	165.552	150.272	174.432	150.052	0	0	0	0	0	0	141.499	0	0	172.725	165.492	0	0	0	0	0	0	0	0	146.624	0	0	0	0	0
		339	1455.22	0	0	0	174.749	154.736	0	0	177.517	171.495	0	158.475	0	0	150.449	0	0	166.008	162.333	155.062	0	152.426	0	0	0	0	0	0	154.976	0	0	171.97	157.036	0	0	160.06	0	0	165.448	162.698	154.406	156.572	0	0	0	0	167.179
		340	1459.08	0	0	154.593	0	153.653	0	0	182.113	174.826	0	158.258	0	0	148.729	0	0	173.577	170.964	148.663	174.093	161.412	0	0	0	0	0	0	149.149	0	0	171.342	162.398	0	0	0	0	0	0	165.253	0	153.38	0	0	0	0	176.212
		341	1462.94	161.403	0	151.723	164.64	154.132	0	0	171.253	171.389	0	0	0	0	151.813	0	0	165.36	165.639	159.604	0	155.113	0	153.376	0	0	0	0	153.041	0	0	171.697	155.772	0	0	0	0	0	0	165.511	0	166.204	0	0	0	0	160.64
		342	1466.8	160.214	0	146.629	164.818	161.768	0	0	181.888	173.644	0	0	0	0	148.476	0	0	169.816	165.515	0	0	154.609	0	0	0	0	0	0	0	0	0	177.99	167.078	0	0	0	0	0	0	162.026	163.399	162.397	0	0	0	0	156.953
		343	1470.66	0	0	156.89	165.579	153.28	0	0	167.102	169.241	0	0	0	0	151.093	0	0	166.046	164.203	0	0	153.078	0	0	0	0	0	0	0	0	0	162.272	164.182	0	0	0	0	0	164.406	163.198	167.777	161.833	0	0	0	0	155.079
		344	1474.52	0	0	0	168.169	154.896	0	0	178.532	168.319	0	0	0	0	147	0	0	169.307	168.215	0	169.278	155.214	0	157.141	0	0	0	0	159.098	0	0	168.749	164.013	0	0	0	0	0	0	158.111	0	152.153	0	0	0	153.561	0
		345	1478.38	157.896	0	161.681	155.829	156.48	0	0	165.822	168.251	0	0	0	0	140.632	0	0	165.874	167.73	148.7	0	142.963	0	0	0	0	0	0	0	0	0	173.315	167.138	0	0	0	0	0	0	0	157.672	165.355	0	0	0	0	0
		346	1482.24	149.015	0	161.222	153.156	149.908	0	0	172.984	163.644	0	0	0	0	0	0	0	170.036	161.348	163.714	0	149.979	0	0	0	0	0	0	0	0	0	173.766	166.117	0	0	0	0	0	160.342	159.948	0	154.287	0	0	0	0	0
		347	1486.1	148.885	0	155.561	163.135	148.918	0	0	174.053	169.963	0	0	0	0	143.647	0	0	170.011	158.481	158.663	0	154.642	0	152.952	0	0	0	0	154.661	0	0	165.766	167.453	0	0	150.317	0	0	157.361	142.758	153.165	163.166	0	0	0	0	0
		348	1489.96	152.338	0	152.825	167.015	153.002	0	0	170.271	164.101	0	0	0	0	146.677	0	0	169.624	162.887	153.794	0	157.469	0	157.268	0	0	0	0	0	0	0	163.59	160.676	0	0	0	0	0	165.425	152.085	162.813	150.999	0	0	0	0	0
		349	1493.82	143.389	0	162.098	157.22	149.096	0	0	169.42	167.465	0	0	0	0	136.188	0	0	175.673	169.538	152.78	0	150.97	0	164.876	0	0	0	0	155.278	0	0	173.988	156.41	0	0	0	0	0	155.304	163.992	0	157.942	151.033	0	0	0	165.217
		350	1497.68	0	0	152.768	163.001	152.823	164.465	0	161.634	165.785	0	0	0	0	148.669	0	0	170.547	171.254	0	0	158.515	0	147.791	0	0	0	0	0	0	0	166.42	163.987	0	0	148.477	0	0	158.18	161.962	153.695	154.7	0	0	0	0	0
		351	1501.54	0	0	150.051	158.663	154.863	0	0	175.298	175.792	0	0	0	0	149.192	0	0	169.691	166.99	0	0	147.719	0	150.907	0	0	0	0	161.207	0	0	168.439	157.207	0	0	157.49	0	0	153.632	158.349	0	146.432	0	0	0	0	0
		352	1505.4	151.484	0	0	160.043	156.184	0	0	170.213	154.335	0	0	0	0	146.587	0	0	172.112	156.044	160.596	0	156.515	0	156.535	0	0	0	0	155.373	0	0	176.925	162.753	0	0	0	0	0	162.998	165.325	155.71	151.939	0	0	0	0	0
		353	1509.26	151.914	0	164.473	166.484	152.318	165.715	0	177.003	167.071	0	0	0	0	152.06	0	0	171.578	168.474	0	0	158.183	0	151.304	0	0	0	0	0	0	0	168.021	154.174	0	0	155.98	0	166.232	163.047	145.96	0	149.853	0	0	0	0	0
		354	1513.12	0	0	157.83	164.142	153.188	0	0	178.89	161.092	0	0	0	0	148.829	0	0	176.065	164.205	155.816	170.962	153.586	0	142.974	0	0	0	0	156.333	162.291	0	176.143	149.826	0	0	0	0	0	160.256	157.443	0	154.258	0	0	0	0	160.09
		355	1516.98	0	0	0	157.796	155.696	166.264	0	170.341	173.042	0	0	0	0	146.44	0	0	180.702	154.88	162.22	0	159.49	0	161.254	0	0	0	0	0	172.237	0	172.434	150.366	0	0	0	0	0	159.918	152.877	158.218	150.404	155.887	0	0	0	0
		356	1520.84	152.101	0	0	155.83	150.966	162.047	0	180.422	168.185	0	0	0	0	146.013	0	0	169.674	163.933	161.851	0	154.115	0	146.062	0	0	0	0	0	0	0	171.729	156.078	0	0	0	0	0	161.561	163.706	158.132	154.521	0	0	0	0	155.75
		357	1524.7	155.318	0	148.604	158.734	150.116	155.118	0	175.87	168.089	0	0	0	0	155.665	0	0	173.106	157.609	162.998	0	151.482	0	154.649	0	0	0	0	154.104	164.695	0	175.341	159.972	0	0	0	0	165.338	0	148.571	0	151.446	0	0	0	0	0
		358	1528.56	0	0	154.222	162.674	156.087	163.671	0	172.85	158.316	0	0	0	0	155.567	0	0	163.404	159.576	163.399	181.297	152.1	0	167.942	0	0	0	0	159.05	0	0	172.436	157.822	0	0	0	0	0	164.816	157.516	161.677	158.672	0	0	0	0	0
		359	1532.42	0	0	147.568	166.891	168.309	0	0	167.765	170.165	0	0	0	0	142.166	0	0	184.951	167.036	158.745	0	154.035	0	155.808	0	0	0	0	0	166.762	0	170.796	161.189	0	0	0	0	0	150.556	0	164.604	159.647	0	0	0	0	0
		360	1536.28	0	0	151.796	163.763	0	173.549	0	175.579	164.96	0	0	0	0	153.037	0	0	169.173	160.816	163.906	0	151.013	0	157.052	0	0	0	0	154.47	166.865	0	180.325	155.202	0	0	0	162.172	0	154.026	0	0	158.429	160.097	0	0	0	161.723
		361	1540.14	0	0	151.014	164.902	152.883	165.261	0	167.032	160.01	0	0	0	0	151.438	0	0	172.277	155.819	169.727	0	160.034	0	0	0	0	0	0	154.361	161.667	0	171.373	157.192	0	0	0	0	0	155.096	157.194	0	157.918	154.688	0	0	0	0
		362	1544	155.545	0	158.341	168.241	156.132	162.654	0	167.663	164.678	157.318	0	0	0	154.013	0	0	175.806	162.314	166.904	0	164.101	0	0	0	0	0	0	150.497	173.306	155.761	173.998	143.601	0	0	160.37	149.513	164.188	158.262	163.505	0	152.282	157.961	0	0	0	0
		363	1547.86	151.871	0	0	167.812	0	167.164	0	169.677	165.449	0	0	0	0	153.269	0	0	169.818	155.963	153.62	178.178	152.391	0	153.147	0	0	0	0	150.97	161.765	0	172.738	151.491	0	0	0	162.129	0	152.286	0	0	165.478	0	0	0	0	0
		364	1551.72	146.326	0	151.393	171.787	0	160.7	0	166.162	160.054	0	0	0	0	145.466	0	0	179.525	160.137	155.573	173.481	152.322	0	155.904	0	0	0	0	156.203	156.234	0	177.739	154.213	0	0	0	0	167.909	0	152.725	0	149.192	155.854	0	0	0	0
		365	1555.58	156.381	0	159.434	160.777	158.069	162.183	0	164.727	169.97	0	0	0	0	151.175	0	0	166.474	158.758	161.117	0	155.356	0	161.24	0	0	0	0	155.025	159.811	165.191	180.402	149.844	0	0	0	150.703	162.444	0	155.323	0	153.535	168.025	0	0	0	0
		366	1559.44	146.419	0	157.337	180.361	154.231	158.29	0	172.38	160.582	0	0	0	0	155.39	0	0	173.719	154.12	0	0	158.81	0	0	0	0	0	0	163.388	166.346	0	169.523	154.859	0	0	0	0	0	142.73	152.875	0	156.485	0	0	0	0	165.731
		367	1563.3	148.722	0	159.169	159.465	0	169.909	0	0	157.756	0	0	0	0	152.05	0	0	174.588	171.382	0	0	154.827	0	159.898	0	0	0	0	160.552	155.273	0	177.354	155.47	0	0	0	0	0	153.612	150.756	0	157.177	153.477	0	0	0	0
		368	1567.16	155.558	0	158.204	162.739	0	163.118	0	0	164.462	0	0	0	0	149.828	0	0	173.639	163.329	152.018	164.815	154.862	164.114	155.689	0	0	0	0	156.268	166.563	0	165.965	155.4	0	0	163.457	0	0	0	154.273	0	148.341	160.25	0	0	0	0
		369	1571.02	155.961	0	158.079	0	0	170.406	0	164.061	161.343	0	0	0	0	156.854	0	0	178.586	161.841	161.625	0	150.445	0	157.111	0	0	0	0	146.067	161.107	0	171.988	154.424	0	0	154.32	158.861	158.454	150.969	162.455	0	155.926	0	0	0	0	0
		370	1574.88	153.813	0	153.097	165.234	0	162.843	0	166.385	162.631	142.692	0	0	0	151.198	0	0	169.197	160.816	158.954	0	152.541	0	147.128	0	0	0	0	161.06	163.284	0	171.922	0	0	0	0	155.022	0	149.73	151.896	0	0	152.986	0	0	0	0
		371	1578.74	148.183	0	153.317	161.203	0	167.323	0	166.058	0	0	0	0	0	152.477	0	0	175.54	156.126	166.974	172.402	161.154	0	0	0	0	0	0	154.971	160.971	0	167.503	152.877	0	0	0	0	166.099	153.645	160.527	0	159.699	156.641	0	0	161.5	0
		372	1582.6	151.131	0	151.151	155.834	0	0	0	169.525	154.364	146.75	0	0	0	149.169	0	0	179.619	158.634	150.989	0	149.376	0	156.233	0	0	0	0	151.243	167.199	0	172.968	156.035	0	0	0	154.964	0	150.818	0	0	155.965	158.503	0	0	0	0
		373	1586.46	154.389	0	155.338	169.821	0	170.756	0	175.992	166.672	0	0	0	0	151.737	0	0	167.334	157.153	158.252	179.73	148.447	0	148.783	0	0	0	0	156.116	156.957	0	176.026	155.116	0	0	0	0	0	154.206	168.045	0	154.108	0	0	0	0	0
		374	1590.32	149.912	0	156.246	167.811	0	166.709	0	176.424	162.081	150.132	0	0	0	147.749	0	0	172.991	156.39	159.282	0	151.597	0	148.208	0	0	0	0	152.732	160.58	0	170.758	149.541	0	0	0	154.329	167.396	160.555	151.959	0	157.042	159.936	0	0	0	0
		375	1594.18	0	0	158.131	163.452	156.006	171.575	0	170.416	0	0	0	0	0	146.785	0	0	166.138	158.81	153.995	0	151.945	161.256	161.191	0	0	0	0	0	161.313	158.746	169.867	150.877	0	0	0	155.083	161.514	166.701	159.048	0	155.073	157.876	0	0	154.272	0
		376	1598.04	0	0	156.681	157.287	0	173.556	0	176.658	160.645	150.265	0	0	0	147.213	0	0	173.445	156.09	160.603	171.563	149.368	0	158.379	0	0	0	0	148.364	159.824	0	170.872	157.113	0	0	0	159.053	0	154.833	0	0	160.323	155.439	0	0	156.701	0
		377	1601.9	153.987	0	159.279	162.048	0	167.753	0	162.192	162.605	145.138	0	0	0	144.376	0	0	175.77	156.368	158.182	171.732	161.746	0	155.302	0	0	0	0	0	167.429	157.942	170.215	156.284	0	0	0	155.594	171.556	149.327	158.209	0	0	161.81	0	0	163.456	0
		378	1605.76	156.952	0	153.531	175.253	0	169.122	0	171.388	162.165	0	0	0	0	151.914	0	0	168.15	157.645	163.315	171.576	161.608	0	154.128	0	0	0	0	151.596	176.101	0	178.141	151.057	0	0	164.764	153.648	172.773	160.115	165.009	0	148.426	157.529	0	0	169.445	0
		379	1609.62	0	0	154.611	164.757	0	180.22	0	177.276	169.453	152.207	0	0	0	141.154	0	0	173.215	155.487	162.634	179.342	155.187	0	168.536	0	0	0	0	144.608	166.152	0	177.1	158.76	0	0	0	150.017	165.222	152.416	0	0	0	157.014	0	0	163.508	0
		380	1613.48	147.864	0	156.311	0	0	173.668	0	182.803	154.987	0	0	0	0	146.16	0	0	158.523	155.457	158.27	170.369	159.523	0	0	0	0	0	0	162.921	165.745	0	173.864	155.8	0	0	158.065	0	164.908	159.845	0	0	159.053	155.529	0	0	161.025	0
		381	1617.34	160.702	0	157.954	0	0	161.73	0	177.029	162.272	147.674	0	0	0	154.077	0	0	176.52	152.776	155.943	168.393	152.021	0	157.384	0	0	0	0	0	170.828	161.897	173.757	154.72	0	0	0	156.068	0	163.586	160.419	0	0	156.01	0	0	0	0
		382	1621.2	159.182	163.548	156.481	162.199	157.516	168.561	0	177.335	159.205	0	0	0	0	153.816	0	0	166.56	150.598	159.857	177.413	146.333	0	155.413	0	0	0	0	0	162.404	165.058	180.033	157.642	0	0	0	0	170.251	159.393	162.092	0	0	160.924	0	0	159.564	0
		383	1625.06	151.83	0	160.316	161.2	159.856	163.959	0	171.977	166.244	0	0	0	0	159.576	0	0	170.15	155.027	155.553	173.345	161.313	0	145.657	0	0	144.622	0	155.718	157.012	161.443	174.831	154.235	0	0	0	153.781	169.969	160.901	0	0	160.938	156.129	0	0	155.633	0
		384	1628.92	152.151	0	157.975	171.053	0	173.482	0	175.192	168.216	0	0	0	0	156.108	0	0	172.687	158.433	161.47	173.51	155.232	0	145.721	0	0	0	0	145.224	161.156	160.964	169.986	157.002	166.583	0	0	165.592	0	153.934	156.168	0	0	155.134	0	0	163.027	0
		385	1632.78	153.441	0	159.125	156.877	0	167.385	0	185.505	163.573	0	0	0	0	160.182	0	0	187.46	165.483	166.401	170.466	151.841	0	152.233	0	0	0	0	148.9	161.687	0	165.051	166.385	0	0	0	157.348	169.386	152.16	171.266	0	154.308	151.964	0	0	161.343	0
		386	1636.64	0	0	158.502	158.297	0	171.48	0	174.827	163.926	0	150.588	144.139	0	157.023	0	0	0	163.051	154.594	178.702	163.467	159.904	149.826	0	0	0	0	0	156.198	0	160.05	153.381	0	0	0	157.305	168.851	159.44	159.381	0	154.935	159.32	0	0	155.089	0
		387	1640.5	156.426	0	157.623	152.647	0	165.3	0	173.252	168.856	0	0	0	0	158.143	0	0	167.775	156.774	161.56	172.115	152.755	156.995	146.812	0	0	158.005	0	154.058	158.465	0	168.538	155.905	0	0	157.922	0	167.679	162.3	167.125	0	0	157.187	0	0	154.127	0
		388	1644.36	158.395	0	164.958	159.288	157.332	167.539	0	173.802	155.533	0	0	0	0	153.366	0	0	175.768	159.452	151.366	167.229	154.452	0	155.582	0	0	0	0	150.523	175.071	159.935	175.437	162.249	0	0	153.327	155.422	165.278	149.667	0	168.185	0	159.659	0	0	162.142	0
		389	1648.22	0	0	152.368	158.721	148.372	162.525	0	179.624	166.991	153.376	147.211	0	0	149.642	0	0	177.454	160.121	152.515	166.293	155.18	0	0	0	0	0	0	0	160.159	0	168.884	165.328	0	0	154.036	157.573	168.513	158.71	0	0	165.742	161.17	0	0	154.297	0
		390	1652.08	0	166.436	150.21	161.122	0	163.717	145.066	178.484	162.776	0	157.703	147.881	0	148.354	0	148.339	179.833	152.014	161.079	174.951	152.078	163.936	0	0	0	138.311	0	153.212	165.606	0	168.105	161.968	0	0	0	160.335	174.943	158.682	0	0	0	161.645	0	0	163.176	0
		391	1655.94	153.836	167.761	162.275	155.357	0	155.095	0	174.65	155.703	0	0	0	0	150.625	169.321	0	182.995	156.51	157.014	178.98	141.764	0	0	0	0	0	0	0	168.619	0	168.115	155.454	0	0	0	154.275	170.681	159.047	158.207	0	160.225	155.194	0	0	164.571	0
		392	1659.8	148.963	0	155.52	156.311	0	159.263	0	171.52	154.059	0	0	0	0	156.296	0	0	172.408	162.8	150.224	172.48	162.043	0	0	0	0	147.044	0	0	167.743	0	176.993	152.563	0	0	0	157.97	165.914	157.966	0	0	0	161.921	0	0	167.011	0
		393	1663.66	145.205	0	158.81	158.667	158.668	162.228	0	174.097	163.834	0	0	169.21	0	153.556	0	0	168.571	152.743	159.345	168.582	162.59	0	159.946	0	0	152.144	0	146.467	168.098	156.688	171.387	161.738	0	0	0	0	167.093	156.242	158.943	0	0	167.954	0	0	158.979	0
		394	1667.52	164.577	0	165.48	165.503	0	166.083	0	177.064	158.146	0	158.813	0	0	146.103	0	158.285	173.082	157.726	154.016	166.917	160.737	0	0	0	0	0	0	151.884	167.812	146.179	178.912	164.619	0	0	156.3	152.803	171.798	0	0	0	0	160.633	0	0	169.514	0
		395	1671.38	154.086	168.063	164.707	169.225	0	161.086	0	172.206	169.345	0	159.726	146.941	0	157.429	170.219	0	171.955	152.192	156.64	181.726	151.749	0	170.745	0	0	0	152.476	0	161.155	0	176.455	167.458	0	0	0	168.744	165.977	158.859	0	0	0	156.644	0	0	152.001	158.773
		396	1675.24	154.819	163.943	157.04	160.667	167.372	163.122	0	179.043	161.512	0	169.11	144.393	0	149.816	0	151.317	175.235	153.188	156.317	161.277	148.574	0	157.087	0	0	150.398	159.487	0	166.947	0	181.759	161.312	0	0	0	0	165.365	165.609	0	0	0	160.247	0	0	156.966	161.215
		397	1679.1	151.626	161.806	159.755	165.465	146.174	156.955	0	180.657	157.486	0	163.748	0	0	143.618	0	151.142	176.243	151.806	155.468	169.935	152.476	0	0	0	0	0	0	150.818	166.626	150.568	177.28	151.193	0	0	0	156.527	170.423	157.579	161.429	0	0	158.019	0	0	161.158	169.558
		398	1682.96	145.959	166.041	162.648	166.221	0	155.118	0	174.364	168.313	0	164.379	136.896	0	158.79	0	0	179.518	155.439	164.056	165.138	162.776	0	0	0	0	151.825	160.756	0	170.076	155.703	175.125	159.865	0	0	0	165.621	165.144	154.718	0	0	0	162.47	0	0	167.884	171.011
		399	1686.82	0	159.671	165.235	164.72	161.124	158.672	0	172.207	158.139	0	165.482	154.909	0	148.594	0	148.28	177.263	149.784	153.185	0	155.096	157.036	0	0	0	147.616	0	146.266	164.586	153.263	174.395	162.755	0	0	0	0	166.523	167.153	0	0	165.021	161.245	0	0	158.265	168.273
		400	1690.68	150.088	161.536	156.626	164.856	162.929	158.144	0	0	169.042	0	164.043	151.031	0	152.621	0	0	0	153.376	151.93	167.197	151.793	0	146.334	0	0	0	0	0	161.958	152.519	170.657	162.33	0	0	160.355	0	169.727	166.437	0	0	0	166.772	0	0	164.051	155.011
		401	1694.54	159.22	159	0	165.189	160.158	164.899	0	0	167.332	0	0	155.107	0	161.716	0	147.432	0	154.536	148.736	177.394	156.807	0	0	0	0	0	0	0	162.26	0	178.056	168.599	0	0	0	163.731	163.455	0	0	0	0	165.821	0	0	166.824	166.449
		402	1698.4	152.731	159.899	0	167.71	0	162.861	0	173.573	158.057	0	165.165	0	0	150.172	0	153.372	0	152.801	156.287	173.42	160.444	0	150.277	0	0	0	0	0	163.721	156.997	174.294	161.839	0	0	0	163.203	167.904	0	0	0	0	162.859	0	0	157.681	165.105
		403	1702.26	149.374	164.835	0	167.882	168.271	160.681	0	169.625	152.385	0	0	158.817	0	146.554	0	150.569	164.203	157.579	164.114	172.74	160.099	165.947	148.171	0	0	0	164.559	0	158.137	164.482	170.826	168.903	0	0	0	155.587	170.995	164.919	0	0	0	160.257	0	0	161.489	161.078
		404	1706.12	152.593	160.327	0	162.695	0	155.148	0	0	160.956	0	161.346	154.04	0	145.716	0	147.684	0	154.755	153.39	161.793	164.103	0	0	0	0	0	0	0	160.679	152.582	174.343	159.349	0	0	0	163.301	0	155.837	148.189	0	0	163.602	0	0	157.668	157.023
		405	1709.98	153.129	163.924	160.296	168.965	158.017	157.367	157.155	172.181	169.442	0	155.648	152.284	0	152.877	0	151.677	0	0	149.31	178.264	162.298	0	0	0	0	149.937	0	0	167.212	150.123	164.69	166.559	0	0	0	169.552	0	152.035	160.53	0	0	167.444	0	0	158.517	166.833
		406	1713.84	156.008	159.095	157.97	153.949	0	157.972	0	0	161.884	0	0	143.995	0	149.351	0	0	178.786	149.972	152.57	168.847	164.012	0	146.12	0	0	147.802	162.203	0	170.336	155.636	176.698	162.956	0	159.093	0	169.356	0	0	165.305	0	0	158.674	0	0	165.24	169.202
		407	1717.7	158.641	161.268	0	0	154.916	158.889	0	0	171.151	0	0	0	0	152.441	0	146.833	0	156.273	159.932	174.134	0	0	161.361	0	0	144.548	0	0	161.116	151.334	0	162.619	0	0	0	163.693	157.667	155.324	0	0	168.133	167.715	0	0	164.95	166.058
		408	1721.56	0	156.24	0	0	0	0	0	0	163.539	0	165.998	0	0	150.089	0	138.608	0	160.343	163.313	171.051	164.153	153.154	0	0	0	149.482	0	0	163.885	151.911	0	173.922	0	0	0	0	161.649	0	164.72	0	0	155.739	0	0	162.873	164.712
		409	1725.42	156.078	157.879	165.2	0	155.653	0	0	172.266	158.833	0	165.419	143.284	0	151.563	0	148.027	0	156.97	149.415	0	162.374	0	157.731	0	0	154.289	0	0	161.811	155.392	0	167.239	0	153.605	0	170.149	0	0	163.917	0	165.292	160.912	0	0	166.484	153.23
		410	1729.28	151.942	166.395	0	0	0	0	0	0	161.963	0	164.149	146.245	0	149.112	0	0	162.714	156.207	159.917	177.672	164.982	0	160.154	0	0	167.361	0	0	161.4	154.515	0	162.457	0	155.062	0	161.45	158.868	156.501	0	0	0	160.179	0	0	169.284	164.373
		411	1733.14	153.974	160.457	0	0	0	166.327	0	0	0	0	0	149.583	0	154.294	0	0	163.064	152.253	156.344	177.567	160.992	162.744	154.763	0	0	147.493	165.24	0	163.923	148.729	0	171.849	0	159.087	0	0	159.05	151.607	162.679	0	161.451	164.943	0	0	157.942	0
		412	1737	0	168.949	0	0	0	165.111	0	0	0	149.072	0	158.494	0	150.788	165.983	0	0	150.58	154.982	173.885	172.81	154.337	157.877	0	0	146.513	165.871	0	164.081	156.967	172.512	170.735	0	155.935	0	157.078	0	0	159.873	0	171.023	157.742	0	0	164.754	0
		413	1740.86	153.886	164.344	0	0	0	0	0	0	156.207	154.958	0	156.734	0	146.177	0	0	0	161.432	0	169.976	157.612	0	152.404	0	0	144.733	0	149.038	168.435	161.235	0	170.503	0	158.25	0	157.406	158.394	161.379	161.809	0	153.473	154.148	0	0	160.188	0
		414	1744.72	156.284	169.942	0	164.414	0	0	0	0	154.272	0	167.947	159.662	0	158.924	0	0	0	160.476	0	174.605	163.128	168.215	153.627	0	0	145.067	172.427	0	160.836	147.069	177.755	168.571	0	160.526	0	158.31	0	0	158.579	162.321	166.502	160.742	0	0	161.145	0
		415	1748.58	156.218	160.134	0	163.878	0	0	0	0	0	148.721	0	150.841	0	157.02	0	0	0	162.102	162.782	166.311	160.007	165.603	157.95	0	0	150.379	163.205	0	168.733	160.195	0	174.079	0	155.243	0	154.843	160.98	0	153.792	0	0	155.636	0	0	158.687	0
		416	1752.44	156.665	164.374	155.953	0	0	161.941	0	0	0	140.32	0	145.549	0	157.088	0	0	0	0	0	172.377	166.138	162.444	154.925	0	0	140.344	0	0	165.9	164.188	0	156.362	0	0	0	150.358	160.349	159.372	158.339	0	165.1	152.236	0	0	163.241	0
		417	1756.3	147.074	0	159.341	157.93	0	0	158.128	0	0	150.867	0	150.813	0	151.956	0	0	0	159.781	153.736	173.582	162.27	155.863	161.429	0	0	149.992	0	0	0	161.203	0	155.461	0	0	0	153.916	0	0	0	0	169.27	156.451	0	0	172.644	171.546
		418	1760.16	152.523	164.584	154.715	0	157.987	0	0	0	0	0	0	148.765	0	158.197	0	0	0	161.294	152.13	174.104	164.982	155.673	157.977	0	0	0	0	0	167.67	152.638	172.395	160.776	0	160.781	0	149.93	153.495	154.12	166.31	0	159.799	162.786	0	0	157.625	167.133
		419	1764.02	0	171.753	0	0	0	0	0	0	0	142.399	166.166	0	0	149.859	158.687	0	167.415	155.613	0	176.129	156.851	159.929	148.958	0	0	154.742	0	0	156.994	156.006	0	162.851	0	0	0	149.186	0	0	154.028	0	164.519	158.137	0	0	153.878	166.916
		420	1767.88	156.571	169.29	0	0	0	0	166.107	0	0	152.702	0	152.216	0	148.817	0	0	170.936	152.899	0	175.518	164.729	159.247	160.018	0	0	147.629	0	0	160.97	151.355	0	160.944	0	164.67	0	155.387	0	151.95	0	166.885	0	159.788	0	0	154.17	161.065
		421	1771.74	156.186	168.633	0	0	0	0	160.639	0	0	150.891	170.782	0	0	152.337	0	0	0	158.456	0	176.126	161.23	165.008	144.52	0	0	149.087	0	156.692	162.284	155.31	0	157.984	0	163.532	0	154.771	156.342	0	158.004	0	162.426	163.157	0	0	0	0
		422	1775.6	159.748	166.021	161.554	0	0	0	0	0	0	141.893	169.875	0	153.128	155.482	160.805	0	163.507	156.724	0	172.261	162.416	157.914	157.411	0	0	141.543	0	0	154.775	155.904	0	163.478	0	0	0	161.054	165.688	0	0	0	163.108	164.633	0	0	160.133	0
		423	1779.46	157.57	0	0	0	0	0	155.88	0	0	144.662	0	0	0	148.712	0	0	0	154.214	149.939	165.985	162.952	160.619	156.472	0	0	147.444	156.96	0	157.226	156.105	0	153.666	0	0	0	150.528	166.477	156.667	147.425	0	165.248	155.598	0	0	155.95	0
		424	1783.32	155.331	165.745	0	0	151.134	0	0	0	149.11	148.945	0	0	0	0	0	0	168.155	0	0	172.602	163.532	162.183	158.594	0	0	0	0	0	0	162.967	0	153.025	0	158.539	0	0	161.967	153.602	155.18	0	158.477	153.827	0	0	145.708	0
		425	1787.18	146.784	164.788	158.212	0	0	0	162.337	0	0	146.685	137.959	150.553	0	145.799	0	0	171.825	153.724	0	182.27	170.297	154.297	154.067	0	0	156.233	0	151.767	158.518	163.094	0	150.028	0	167.222	0	0	162.926	150.885	0	168.767	168.526	0	0	0	163.973	0
		426	1791.04	148.44	168.063	0	0	153.454	0	163.294	0	0	152.107	0	152.934	0	144.351	0	0	169.061	150.099	0	173.615	155.523	155.065	160.569	0	0	152.801	0	0	157.911	0	0	157.448	0	162.872	0	161.759	169.336	155.368	163.552	166.212	158.367	163.728	161.556	0	167.925	0
		427	1794.9	150.1	168.213	159.231	0	0	0	0	0	0	148.568	0	154.058	0	149.215	0	0	166.036	142.758	0	173.669	160.103	151.012	152.611	0	0	0	0	0	169.708	163.049	0	166.467	0	161.976	0	0	167.263	152.448	156.76	0	159.228	0	0	0	147.168	0
		428	1798.76	143.338	0	0	0	0	0	166.401	0	0	159.991	0	0	0	152.525	0	0	165.522	0	0	176.435	163.782	149.146	0	0	0	147.923	0	0	164.03	158.725	0	171.212	0	159.976	0	153.283	162.199	152.105	0	0	157.464	154.885	0	0	162.488	0
		429	1802.62	157.292	167.896	160.683	0	0	0	158.96	178.505	0	145.639	0	155.094	0	151.633	0	0	175.963	152.991	0	172.449	166.005	151.549	165.512	0	0	161.355	0	0	155.938	157.605	182.598	167.599	0	154.785	0	156.337	159.508	158.2	154.835	170.787	158.989	156.69	0	0	165.267	0
		430	1806.48	156.094	0	0	0	152.773	0	160.34	0	0	145.11	0	0	0	150.659	0	0	172.42	0	0	0	158.822	150.157	145.37	0	0	145.909	0	0	160.392	0	0	158.96	0	160.734	0	151.226	0	166.285	156.449	162.971	156.404	155.534	0	0	0	0
		431	1810.34	152.475	161.073	0	0	154.223	0	175.24	0	156.664	155.175	0	0	0	149.967	157.998	0	174.681	155.389	0	174.881	159.58	158.641	155.815	0	0	160.305	0	158.169	161.176	167.416	0	0	0	168.252	0	151.836	0	149.906	158.04	0	153.078	158.545	0	0	0	0
		432	1814.2	147.001	0	0	0	0	0	169.975	0	0	138.127	0	149.858	0	147.368	0	0	171.363	150.919	0	173.664	165.788	162.012	159.194	0	0	163.969	0	0	0	153.117	0	0	0	165.998	0	150.63	167.449	152.374	0	0	160.86	159.403	157.517	156.869	155.996	0
		433	1818.06	149.426	169.329	0	0	159.539	175.17	165.242	0	0	140.875	0	155.006	0	153.264	164.69	0	171.533	151.528	161.396	171.924	162.27	160.39	154.403	0	0	162.189	0	0	0	156.971	0	0	0	156.767	0	149.079	0	157.745	168.764	0	155.553	161.053	0	0	156.773	0
		434	1821.92	156.465	169.327	0	0	157.6	0	168.157	171.62	166.7	0	0	0	0	153.73	148.682	0	163.117	154.407	0	175.043	155.808	171.566	0	0	0	158.321	0	0	0	0	0	159.708	0	168.597	0	158.805	0	159.495	0	166.956	167.343	164.463	0	0	0	0
		435	1825.78	148.408	164.755	0	0	161.058	169.856	161.147	172.961	0	145.215	0	0	0	151.097	0	0	164.622	144.308	0	167.356	0	165.416	157.865	0	0	155.146	0	157.845	0	168.687	0	0	0	165.908	0	0	166.351	0	0	159.178	157.05	163.683	0	0	0	0
		436	1829.64	151.253	164.453	0	0	0	0	167.914	175.696	0	145.793	0	0	0	150.968	165.856	0	169.516	0	157.279	0	161.15	160.077	162.535	0	0	165.106	0	0	0	0	178.138	0	0	163.161	0	161.438	0	149.779	0	0	0	156.661	0	0	0	0
		437	1833.5	147.224	165.823	0	0	0	164.732	154.568	0	0	144.769	0	0	0	145.932	160.671	0	164.38	151.884	0	0	158.939	157.42	0	150.235	0	162.402	0	150.626	0	0	0	0	0	158.826	0	151.709	0	155.476	0	0	154.332	165.714	0	0	0	0
		438	1837.36	149.176	0	160.081	0	156.202	0	154.997	170.759	159.249	146.606	0	0	0	148.055	0	0	166.162	151.836	158.139	165.394	160.466	157.169	149.551	0	0	159.041	0	0	0	158.335	0	0	0	163.39	0	159.968	0	146.234	155.726	161.534	158.593	158.377	0	0	156.461	0
		439	1841.22	151.641	0	0	0	0	166.277	157.036	173.545	161.244	140.09	0	0	157.006	159.328	0	0	167.798	0	0	175.923	149.458	169.058	163.762	0	0	158.59	0	164.669	164.95	0	0	157.104	0	157.874	0	160.299	0	0	0	0	157.415	168.19	153.153	0	0	0
		440	1845.08	149.904	0	0	0	0	166.886	161.894	164.248	169.085	148.92	0	0	0	149.719	0	0	157.341	148.857	160.27	180.536	161.766	165.211	166.916	0	0	156.614	0	0	164.466	171.277	182.334	0	0	154.559	0	149.517	159.801	154.94	0	165.118	157.896	159.005	0	0	164.024	0
		441	1848.94	153.942	164.785	0	0	0	171.338	157.553	165.289	163.063	146.741	0	0	0	154.706	0	0	160.686	0	158.487	170.303	161.975	173.419	0	0	0	151.726	0	0	0	0	0	0	0	154.066	0	158.834	0	150.578	152.425	0	164.347	159.228	0	0	0	0
		442	1852.8	150.592	160.716	0	0	157.534	165.437	156.859	170.199	164.181	143.258	0	0	0	149.823	0	0	153.987	0	0	165.558	0	168.365	0	0	0	155.942	0	0	0	0	179.554	0	0	159.889	0	154.747	169.212	152.301	0	170.625	0	153.584	0	0	158.559	0
		443	1856.66	162.052	166.412	0	0	0	167.803	152.821	166.371	166.396	152.751	0	0	0	157.883	158.068	0	165.598	0	157.272	173.71	164.54	169.301	159.265	0	0	162.813	0	159.092	158.824	0	173.424	0	0	154.299	0	156.256	0	154.262	0	151.006	0	0	0	0	0	0
		444	1860.52	153.995	162.865	0	0	160.269	167.153	159.264	169.138	0	150.654	0	0	0	155.407	156.382	0	162.348	150.381	157.026	164.777	161.068	159.287	159.218	0	0	161	0	161.243	0	0	0	0	0	161.432	0	158.201	163.742	156.563	0	171.946	160.334	160.297	0	0	0	0
		445	1864.38	153.958	0	0	0	0	162.951	155.947	168.411	159.792	153.224	0	0	149.886	157.553	0	0	168.977	165.043	0	168.149	162.404	164.053	167.234	0	0	0	0	0	172.617	0	175.914	0	0	163.599	0	158.147	0	155.073	0	162.051	0	152.671	0	0	0	0
		446	1868.24	152.077	153.203	0	0	151.821	171.962	0	0	162.213	143.582	0	0	153.31	152.191	0	0	160.494	0	0	174.434	163.251	0	0	0	0	0	0	0	171.47	160.616	181.426	0	0	0	0	166.59	0	161.665	0	160.462	155.753	154.74	0	0	162.943	164.736
		447	1872.1	144.384	153.101	0	0	159.197	0	0	181.267	159.441	142.257	0	0	150.257	146.282	153.113	0	162.322	0	0	170.263	0	160.72	162.464	0	0	155.132	0	0	0	0	175.601	0	146.734	0	0	163.79	161.865	167.85	0	168.667	163.958	160.688	0	0	165.176	0
		448	1875.96	144.047	161.602	0	0	151.259	166.785	150.39	177.95	156.331	134.634	0	0	0	157.755	0	142.434	166.749	0	0	169.525	0	161.407	163.804	0	0	162.195	0	0	0	0	177.457	0	147.556	156.623	0	158.604	173.244	153.953	0	0	158.557	162.538	0	0	169.24	0
		449	1879.82	161.209	155.148	0	0	0	169.034	0	171.567	158.509	150.693	0	0	0	159.008	157.432	0	170.623	158.163	0	176.28	153.382	161.725	154.813	0	0	154.235	0	162.828	163.039	0	180.09	0	0	149.999	0	150.379	0	157.499	0	0	155.588	159.659	0	0	157.205	158.963
		450	1883.68	150.57	163.135	0	0	144.792	162.753	157.506	176.116	165.498	139.851	168.908	0	0	152.816	0	145.928	173.428	153.131	0	170.847	154.661	159.654	0	0	0	168.248	0	0	162.077	155.161	0	0	0	155.928	0	0	0	152.942	0	159.651	162.623	163.241	163.716	0	164.703	0
		451	1887.54	139.32	158.302	0	0	0	185.844	152.433	166.301	163.306	0	0	0	165.538	148.472	168.573	0	166.047	0	0	178.328	0	0	0	0	0	155.129	0	0	162.497	157.467	177.043	0	0	161.87	0	161.285	0	150.875	153.885	0	162.062	158.86	0	151.229	162.145	0
		452	1891.4	148.289	158.763	0	0	147.683	0	155.962	0	0	144.628	0	0	0	153.168	0	0	172.671	155.947	0	172.417	153.759	167.131	0	0	0	163.905	0	143.248	167.821	0	186.182	0	0	162.352	0	156.162	0	159.437	0	160.169	149.581	0	169.559	0	162.201	0
		453	1895.26	145.625	164.71	0	0	150.043	173.263	0	0	167.034	135.024	0	0	0	155.042	162.675	0	168.692	165.518	0	170.689	162.862	160.211	0	151.382	0	159.71	0	144.497	159.242	0	175.597	0	0	164.451	0	0	0	0	0	0	164.911	162.389	0	0	161.109	0
		454	1899.12	137.94	0	0	0	154.563	172.419	0	175.067	169.008	0	163.459	0	159.843	145.756	0	146.051	166.863	0	0	168.981	162.267	166.723	0	156.104	157.234	160.851	0	143.079	158.376	0	177.558	0	0	162.917	0	151.634	0	150.798	0	156.811	162.439	169.996	0	0	163.703	0
		455	1902.98	138.007	158.806	0	0	0	0	159.145	178.241	167.423	0	0	0	158.903	149.519	156.491	0	173.032	0	0	170.905	0	161.61	160.04	0	0	162.811	0	150.57	155.707	0	0	0	0	160.282	0	157.268	0	152.87	0	165.212	164.3	174.875	164.152	0	163.938	0
		456	1906.84	149.177	163.679	0	0	0	171.392	0	178.58	170.721	142.246	165.379	0	171.878	151.534	0	154.535	172.045	0	0	170.794	0	0	0	152.548	0	167.358	0	135.763	158.407	0	0	0	0	160.539	0	156.427	0	158.664	0	0	159.252	158.416	152.912	0	163.934	0
		457	1910.7	145.375	161.574	0	0	0	170.753	0	174.005	171.062	0	0	0	171.825	156.861	0	164.37	171.998	0	0	174.125	0	164.347	0	150.566	154.322	149.487	0	160.066	168.235	0	172.952	0	0	152.798	162.769	0	165.597	160.02	0	165.849	159.063	164.453	166.425	0	171.445	0
		458	1914.56	147.822	164.503	0	0	0	0	0	182.801	171.683	0	169.822	0	167.475	146.933	0	0	177.319	0	0	175.061	0	0	0	147.828	159.048	165.384	0	154.737	161.817	158.996	169.71	0	0	157.712	0	0	0	156.571	0	0	147.849	160.801	0	0	162.204	0
		459	1918.42	143.312	167.185	0	0	0	169.801	0	170.616	169.266	0	166.61	0	164.244	0	0	149.417	173.791	0	0	174.158	0	0	0	149.592	0	157.72	0	139.774	172.905	157.435	170.215	0	0	159.283	0	0	169.991	158.089	0	152.558	140.419	166.482	155.908	0	168.681	0
		460	1922.28	0	169.926	0	0	0	156.383	166.978	185.883	176.227	141.544	161.149	0	162.352	159.148	0	163.812	168.703	0	0	165.402	161.613	0	0	148.888	0	159.778	0	141.039	169.084	165.323	0	0	0	176.044	0	0	0	154.589	0	161.997	178.954	166.912	0	0	178.04	0
		461	1926.14	151.781	168.169	0	0	0	154.54	166.274	174.235	164.706	0	172.688	0	165.722	0	0	141.764	167.803	0	0	168.892	153.25	0	0	156.159	0	169.086	0	153.803	172.699	0	0	159.772	148.78	156.237	161.1	168.804	0	0	0	157.769	150.419	160.906	163.144	0	158.331	0
		462	1930	143.103	158.073	0	0	0	165.679	160.446	173.024	175.437	0	160.179	0	156.383	147.865	0	155.837	177.078	0	0	162.47	154.73	0	0	155.447	0	161.006	0	159.109	167.563	0	0	0	0	162.59	0	0	166.159	0	0	168.905	0	152.783	154.009	0	187.805	0
		463	1933.86	0	163.591	0	0	0	169.865	0	179.943	170.401	0	161.658	0	170.068	0	0	0	179.836	0	0	173.061	167.157	0	0	156.11	0	156.32	0	150.204	160.229	0	0	0	0	161.958	0	0	0	158.56	0	165.815	176.906	171.489	164.569	0	179.046	0
		464	1937.72	146.596	164.088	0	0	0	165.783	167.505	180.477	171.828	146.192	162.884	0	160.622	0	159.112	0	174.781	0	0	172.972	155.268	163.336	0	154.089	155.368	159.811	0	150.453	161.593	164.49	165.364	0	151.372	163.161	160.096	0	0	0	0	158.076	166.548	0	166.116	0	165.903	0
		465	1941.58	160.444	160.798	0	0	0	156.904	0	177.028	176.384	153.343	0	0	162.597	0	0	165.933	181.155	156.897	0	165.5	169.897	164.15	0	0	152.566	165.672	0	148.708	167.362	159.516	0	0	0	153.289	188.997	0	0	162.726	0	171.705	0	163.835	163.805	0	171.207	0
		466	1945.44	161.937	162.266	0	0	0	0	164.249	176.513	167.601	146.984	157.684	0	163.31	0	0	160.795	178.009	0	0	177.937	0	0	0	160.571	0	162.687	0	150.695	170.065	165.56	169.394	166.036	150.534	165.018	162.543	0	0	156.54	0	176.17	0	165.702	165.678	0	167.975	0
		467	1949.3	155.398	164.727	0	0	0	159.692	152.155	178.196	164.329	0	167.851	0	170.945	0	162.784	155.543	184.555	158.908	0	161.017	158.993	0	0	0	0	172.614	0	159.391	168.06	170.399	0	162.388	0	159.196	0	0	172.558	0	0	172.391	0	165.143	164.127	154.971	174.165	0
		468	1953.16	150.581	164.803	0	0	0	164.704	163.714	188.231	168.198	0	167.652	0	165.486	0	0	158.085	0	0	0	174.774	0	0	0	0	0	160.997	0	142.642	165.901	158.805	0	0	0	155.695	0	0	169.949	161.898	0	161.051	0	171.734	162.886	0	165.992	0
		469	1957.02	152.358	0	0	0	0	164.818	0	184.407	167.919	139.439	170.629	0	158.983	0	0	153.396	175.87	0	0	157.606	156.839	166.036	0	147.594	0	156.896	0	153.02	170.566	0	0	0	148.106	174.389	158.152	0	168.667	147.642	0	0	0	164.344	164.648	0	179.579	0
		470	1960.88	149.699	159.346	0	0	0	164.462	0	171.162	163.319	155.311	175.831	0	159.718	0	0	154.851	190.27	0	0	169.216	162.974	159.635	0	154.43	151.493	163.173	0	149.205	178.652	167.063	174.332	170.074	0	168.031	0	0	168.541	0	0	163.098	0	165.04	167.551	0	159.2	0
		471	1964.74	156.023	0	0	0	0	167.427	0	177.749	165.4	0	164.978	0	166.187	145.138	0	141.253	175.454	0	0	166.407	161.878	160.886	150.728	149.986	0	161.759	0	146.897	164.305	159.08	168.441	166.045	0	161.222	0	0	163.958	0	0	167.213	0	157.354	158.92	0	175.507	0
		472	1968.6	153.433	162.587	0	0	0	165.573	155.987	183.021	158.457	146.693	160.851	0	158.841	0	0	157.171	184.201	158.633	0	168.446	173.154	166.303	0	153.704	0	170.348	0	149.79	174.174	154.043	0	161.631	0	177.496	152.93	0	176.627	0	0	0	0	164.597	155.613	0	167.425	0
		473	1972.46	149.762	0	0	0	0	0	0	187.804	168.123	149.773	165.705	0	0	0	0	148.661	176.129	165.144	0	166.522	169.432	162.168	0	146.555	0	163.189	0	150.657	171.567	148.509	181.008	0	153.864	162.668	0	0	0	160.012	0	0	159.735	158.698	149.987	0	172.36	0
		474	1976.32	155.981	0	0	0	0	167.838	0	183.004	165.815	0	166.629	0	165.289	0	149.599	155.253	180.098	0	0	166.848	164.815	0	0	152.708	0	166.578	0	149.064	173.629	162.671	0	169.9	143.227	167.917	0	0	0	0	0	0	0	161.342	162.435	0	170.084	0
		475	1980.18	154.022	0	0	0	0	167.988	0	180.255	158.5	149.773	163.066	0	162.017	0	0	0	0	0	0	173.715	0	0	0	148.082	0	162.308	0	152.835	175.058	166.406	0	162.035	0	183.368	0	0	0	162.227	0	158.033	0	154.891	156.799	0	162.133	0
		476	1984.04	152.962	0	0	0	0	165.085	0	176.043	171.066	0	159.914	0	164.286	0	0	154.739	181.718	0	0	164.887	160.825	0	0	149.196	0	164.88	0	144.725	169.077	162.486	0	159.056	0	164.83	0	0	163.655	161.111	0	162.956	0	156.775	164.645	151.919	162.381	0
		477	1987.9	153.021	169.797	0	0	0	164.65	0	184.46	152.655	0	0	0	167.937	0	152.143	154.499	169.063	0	0	172.705	164.103	0	0	156.553	0	162.129	0	146.904	173.11	156.172	172.737	167.109	144.265	170.87	163.541	0	182.283	0	0	164.008	0	0	158.789	0	166.725	0
		478	1991.76	157.143	160.443	0	0	0	164.45	167.5	187.654	159.84	0	164.038	0	167.954	0	162.29	145.215	0	163.079	0	162.346	160.806	172.732	0	152.991	0	159.766	0	160.304	173.582	0	0	0	147.891	167.978	0	0	170.596	166.854	0	0	0	159.221	160.167	0	168.293	0
		479	1995.62	150.732	165.419	0	0	0	0	158.152	172.518	158.159	0	174.174	0	168.499	0	161.517	162.944	0	156.124	0	0	160.421	0	167.258	155.002	0	163.329	0	156.481	167.61	166.218	163.048	166.687	149.631	159.185	0	0	170.015	0	0	0	0	165.445	172.54	0	169.625	0
		480	1999.48	158.183	0	0	0	0	163.831	0	183.501	171.366	0	163.65	0	0	0	0	147.785	0	153.896	0	171.176	156.488	0	0	144.203	0	161.649	152.108	151.947	181.467	166.067	154.741	168.594	0	164.735	150.995	0	164.167	0	0	159.587	0	0	156.553	0	175.159	0
		481	2003.34	161.22	162.079	0	0	0	161.014	147.589	178.144	162.828	0	167.624	0	168.234	0	0	156.423	0	0	0	164.34	159.549	159.991	158.93	156.78	0	157.276	0	137.11	171.486	159.317	0	165.398	177.042	166.157	0	0	168.981	157.631	0	156.75	159.772	163.134	156.719	159.868	169.192	0
		482	2007.2	173.735	0	0	0	0	0	0	176.311	167.483	0	164.454	0	168.33	170.352	152.036	143.52	0	147.308	0	169.182	167.624	162.966	0	168.895	0	162.665	0	148.352	173.61	182.993	0	161.938	0	164.273	0	0	161.26	154.771	0	165.042	0	160.096	160.733	0	167.981	0
		483	2011.06	165.566	151.931	0	0	0	0	143.269	188.446	165.196	0	170.114	0	159.279	0	0	158.776	0	147.699	0	170.942	0	0	0	156.019	0	156.931	0	0	170.772	161.84	172.438	162.08	172.846	164.95	0	0	168.552	164.528	0	166.211	0	158.293	157.146	0	0	0
		484	2014.92	156.778	162.475	0	0	0	0	153.882	186.393	162.711	0	0	0	166.647	0	160.258	155.746	176.604	153.959	0	164.576	0	163.942	142.095	154.857	0	160.964	0	158.481	167.868	164.458	0	169.583	0	168.929	0	0	0	0	0	0	160.407	0	167.827	162.537	170.593	0
		485	2018.78	170.582	0	0	0	0	0	164.901	176.194	165.603	0	158.427	0	156.897	0	172.919	155.507	0	152.391	0	166.396	0	0	147.704	161.227	0	165.121	175.87	0	170.763	171.961	0	172.457	0	164.858	0	0	174.692	161.487	0	159.639	161.956	0	164.76	159.852	172.881	0
		486	2022.64	162.963	173.145	0	0	0	0	152.056	179.982	158.792	153.204	172.602	0	167.63	0	0	160.34	0	158.339	0	166.54	155.151	0	0	151.156	0	170.581	0	152.793	173.668	168.537	0	165.795	150.859	164.23	0	0	165.399	160.366	0	156.332	0	163.119	157.647	150.127	0	0
		487	2026.5	162.517	164.874	0	0	0	0	160.046	181.541	167.845	0	0	0	162.976	0	161.682	150.421	0	155.074	0	173.732	0	164.488	0	151.96	0	159.745	0	157.578	174.819	157.269	0	167.915	151.876	156.233	0	0	0	165.26	0	158.618	0	0	162.295	160.27	155.857	0
		488	2030.36	169.667	0	0	0	0	162.313	0	177.508	162.42	0	166.83	0	164.86	0	159.008	148.027	0	153.83	0	171.64	0	0	0	158.305	0	0	0	146.581	170.513	156.871	0	181.571	0	154.019	0	0	0	0	0	171.038	143.366	0	157.37	156.086	167.576	0
		489	2034.22	158.994	165.32	0	0	0	0	159.737	187.467	187.917	0	0	0	161.74	147.852	165.287	155.624	0	156.612	0	173.985	0	170.805	139.877	159.854	162.841	0	0	151.163	167.415	164.196	168.684	172.371	0	166.379	0	0	166.07	152.057	0	0	0	0	162.124	155.429	167.523	0
		490	2038.08	158.919	0	0	0	0	0	159.411	182.034	165.72	0	174.271	171.384	174.973	154.729	164.034	151.373	0	166.64	0	174.987	153.943	0	148.065	153.344	0	0	0	0	158.195	0	0	163.429	0	169.656	0	0	178.6	0	0	164.68	0	162.641	165.199	154.491	175.814	0
		491	2041.94	164.756	167.985	0	0	0	170.185	163.668	186.08	175.389	0	169.504	0	168.747	151.758	0	154.089	0	162.68	0	0	168.377	172.904	148.372	160.935	0	0	0	0	174.117	157.146	0	161.197	0	170.65	0	0	163.583	0	0	169.045	0	164.467	169.45	151.824	166.203	0
		492	2045.8	163.027	0	0	0	153.624	0	0	180.639	169.247	0	172.677	0	161.578	143.893	160.262	0	0	154.944	0	172.747	165.23	0	148.056	152.896	159.842	0	0	0	167.711	167.486	0	166.177	0	174.096	0	0	170.228	0	0	172.684	156.828	166.24	156.318	149.171	177.192	0
		493	2049.66	153.74	165.292	0	0	0	0	158.187	182.052	172.442	0	169.049	0	166.295	0	161.573	150.133	0	151.076	0	0	0	0	0	158.921	165.98	0	0	149.694	171.771	169.156	0	161.693	0	167.471	0	0	0	0	0	171.807	160.188	0	163.756	162.659	0	0
		494	2053.52	161.309	161.632	0	0	0	173.914	0	179.281	168.688	0	162.932	0	169.906	146.51	165.705	155.109	177.177	159.514	160.319	167.587	0	0	151.394	152.737	0	0	0	0	164.842	167.151	0	164.613	0	161.431	0	0	0	156.127	0	166.551	162.714	167.63	159.063	154.179	0	0
		495	2057.38	153.717	161.937	0	0	0	0	0	186.157	159.47	0	175.321	0	176.088	146.953	154.514	154.988	0	150.176	0	172.838	0	0	0	163.851	0	169.37	0	147.578	173.617	168.218	0	159.656	0	157.494	0	0	162.012	0	0	163.716	150.995	155.405	156.724	153.707	0	0
		496	2061.24	151.826	174.624	0	0	0	170.182	0	178.34	163.245	146.553	170.078	0	0	144.446	153.372	149.911	0	146.814	0	0	0	167.927	139.3	161.397	0	0	0	0	166.742	166.685	0	163.719	0	161.975	0	0	164.652	0	0	165.475	0	158.634	159.916	159.879	0	0
		497	2065.1	153.41	173.298	0	0	0	0	0	183.522	165.255	155.094	175.674	0	168.292	137.984	159.812	148.193	0	143.199	0	164.063	0	0	142.238	155.813	0	0	0	157.831	174.258	164.422	0	173.101	0	155.369	150.286	0	0	168.391	0	161.788	0	162.214	163.073	153.227	0	0
		498	2068.96	151.84	170.289	0	0	0	172.148	0	0	168.84	0	177.9	0	153.676	144.216	152.933	147.395	0	0	0	178.707	164.443	0	139.939	156.533	0	162.237	0	0	183.373	162.326	0	167.168	0	162.182	0	0	168.219	162.858	0	161.424	155.83	164.523	160.96	145.084	0	0
		499	2072.82	146.492	168.5	0	166.984	0	166.656	0	181.185	160.254	153.864	169.606	0	157.633	139.173	155.116	143.626	0	0	146.717	0	178.012	0	0	164.761	0	173.442	0	151.983	175.652	149.313	0	173.583	148.2	158.754	0	0	0	160.123	0	168.561	151.437	156.288	145.291	157.168	0	0
		500	2076.68	176.274	158.657	0	0	0	169.542	0	0	163.353	145.647	169.447	0	170.025	0	159.64	143.167	0	0	143.615	167.361	0	174.591	0	164.681	0	0	0	0	174.478	156.732	0	163.507	0	150.223	0	0	0	0	0	161.69	0	165.52	164.915	150.414	0	0
		501	2080.54	148.984	174.856	0	0	0	169.682	0	170.436	164.104	0	165.649	0	170.488	141.055	149.052	147.236	0	160.234	0	176.063	0	171.661	0	158.723	0	169.684	0	0	174.379	157.807	0	168.346	0	156.969	0	0	0	169.214	0	164.611	0	157.869	160.184	155.798	0	0
		502	2084.4	151.96	164.187	0	160.663	0	165.041	0	0	164.685	0	176.426	0	164.73	147.712	151.602	145.222	0	149.467	142.136	171.361	0	176.23	144.961	154.78	0	154.624	0	0	171.515	151.143	0	165.949	161.394	159.182	0	0	0	160.232	0	193.099	0	160.936	148.907	148.27	162.457	0
		503	2088.26	142.147	177.609	0	0	0	0	0	177.166	168.559	154.26	171.444	0	163.612	0	150.025	143.238	0	150.467	144.826	172.316	0	177.094	0	158.76	0	0	0	0	162.882	155.886	0	179.53	148.796	165.416	0	0	162.026	0	0	169.769	153.422	165.41	163.62	0	0	0
		504	2092.12	0	166.504	0	0	0	0	0	165.24	161.289	0	170.106	0	165.013	0	151.808	150.02	0	150.305	0	175.257	0	0	143.901	157.151	0	166.574	0	0	173.538	156.903	0	172.654	0	164.504	0	0	0	164.152	0	168.373	155.93	163.679	154.706	157.506	0	0
		505	2095.98	155.12	171.491	0	0	0	165.019	0	171.294	168.116	151.053	174.547	0	165.666	148.361	160.609	150.584	0	151.158	0	170.306	0	0	136.764	163.134	0	166.416	0	0	172.172	161.508	0	180.61	150.569	168.867	0	0	165.132	163.699	0	163.843	146.584	159.03	166.518	147.517	0	0
		506	2099.84	153.496	173.111	0	0	0	161.311	0	0	170.549	0	176.134	0	0	143.006	151.58	161.31	0	157.648	0	169.157	161.336	169.883	141.415	161.009	0	159.283	0	0	172.143	178.033	0	168.646	0	161.387	0	0	159.734	163.631	0	174.615	150.425	161.833	158.846	148.59	0	0
		507	2103.7	150.726	173.328	0	154.374	0	163.081	0	0	165.891	148.356	169.987	148.644	167.079	147.603	152.292	153.636	0	163.603	0	176.141	161.585	172.368	148.026	162.164	0	165.782	0	0	172.291	0	0	178.821	148.548	165.907	0	0	0	165.504	0	174.247	146.403	169.053	155.634	154.06	0	0
		508	2107.56	154.821	182.757	0	149.864	0	168.87	0	0	167.023	0	170.528	0	170.192	155.07	151.207	150.9	0	159.458	0	0	157.432	164.489	0	158.597	0	0	0	0	171.438	170.032	0	180.364	0	158.372	0	0	0	166.127	0	173.767	156.121	163.915	163.88	158.458	0	0
		509	2111.42	151.374	171.461	0	0	0	0	0	0	165.161	140.231	180.962	0	0	0	148.97	151.696	0	152.495	144.083	0	0	0	0	160.023	0	0	0	0	0	169.355	0	172.944	0	171.606	0	0	0	166.022	0	177.991	0	163.569	165.029	155.325	0	0
		510	2115.28	158.555	161.735	0	157.988	0	0	0	0	164.942	0	178.376	0	169.129	154.655	151.195	157.664	0	154.515	0	169.91	160.139	0	0	158.921	0	160.875	0	0	172.965	155.768	0	170.983	0	158.194	0	0	0	167.001	167.958	170.135	0	164.47	0	166.421	0	150.323
		511	2119.14	153.424	173.88	0	0	0	0	0	0	173.426	0	171.515	0	0	0	160.12	153.359	0	151.892	0	0	158.485	0	152.392	154.589	0	0	0	0	174.297	160.558	0	175.527	0	159.498	0	0	0	165.672	138.947	174.43	0	175.892	163.015	151.916	178.161	0
		512	2123	154.155	177.114	0	0	0	164.086	0	169.193	169.039	156.454	172.614	145.675	164.816	140.292	156.526	148.695	0	153.302	0	169.687	0	0	157.225	150.828	164.338	0	0	0	163.677	165.065	0	184.323	0	166.765	0	0	0	161.592	0	179.515	150.049	170.087	171.571	152.323	0	0
		513	2126.86	0	182.024	0	146.711	0	0	0	0	166.983	0	170.192	0	167.37	0	161.097	155.122	0	152.519	0	0	0	0	149.938	160.409	0	0	0	0	0	152.183	0	182.889	162.606	169.573	137.31	0	0	166.535	0	177.452	0	165.526	173.243	154.632	0	0
		514	2130.72	157.677	176.253	0	160.644	0	0	0	0	171.483	0	177.126	151.491	176.451	143.436	151.239	149.72	0	150.945	158.298	0	0	165.97	146.681	153.372	162.835	0	162.588	0	171.678	0	0	185.63	157.835	171.358	0	0	0	163.237	0	167.992	148.667	168.046	176.097	161.226	0	0
		515	2134.58	156.885	167.672	0	0	0	0	0	0	165.283	0	171.483	0	162.694	0	154.936	151.612	0	151.78	0	179.145	0	167.465	135.637	162.092	0	0	0	0	0	143.568	0	171.07	0	168.841	143.196	0	0	0	0	179.124	0	163.104	163.164	155.273	0	0
		516	2138.44	156.062	170.34	0	0	153.225	175.401	0	0	166.524	0	171.219	0	163.801	145.205	163.822	155.085	0	155.179	146.51	172.093	0	0	141.731	164.317	0	0	0	0	0	153.888	0	182.289	0	162.528	143.492	0	0	157.892	0	169.054	0	165.139	168.152	162.73	0	0
		517	2142.3	157.928	171.655	0	0	0	165.808	0	0	175.551	0	173.493	150.061	163.803	0	148.54	141.832	0	145.577	147.859	187.501	158.065	178.323	138.937	167.636	0	0	0	0	0	160.175	176.635	179.17	147.792	173.495	0	0	0	161.745	0	159.633	0	169.821	161.684	158.242	0	0
		518	2146.16	155.151	165.841	0	154.532	0	0	0	0	164.248	150.96	171.627	0	0	137.219	160.628	157.207	0	157.813	148.459	170.693	155.865	0	143.262	152.324	0	168.124	0	0	0	150.123	178.552	185.854	145.153	165.568	0	0	0	0	0	170.091	0	166.855	161.059	160.119	0	0
		519	2150.02	157.784	178.151	0	148.743	0	159.124	0	0	165.392	0	181.504	151.319	0	148.53	156.76	166.409	0	155.675	0	0	160.398	168.412	142.685	157.147	0	163.995	142.151	0	168.795	154.078	0	171.239	151.814	163.626	0	0	0	154.431	0	163	0	159.025	155.654	149.307	0	0
		520	2153.88	153.609	170.911	0	0	0	0	0	0	166.415	0	178.228	0	0	134.478	157.27	163.106	0	148.208	0	177.914	0	0	139.948	158.654	0	163.096	151.065	0	0	153.164	0	177.432	183.64	163.247	0	0	0	162.117	0	178.683	0	162.677	167.29	163.049	0	0
		521	2157.74	163.285	166.3	0	0	0	0	0	0	175.528	145.261	173.819	0	0	143.939	160.134	149.416	0	153.597	158.261	173.742	0	171.546	150.548	155.796	0	156.72	0	161.405	0	0	0	0	190.518	157.574	0	0	0	161.387	0	175.753	0	162.615	163.038	153.752	0	0
		522	2161.6	168.149	162.214	0	0	0	0	167.805	0	178.17	0	171.992	0	0	0	160.567	153.953	0	151.139	158.828	180.54	0	174.378	145.236	156.044	0	0	149.795	0	174.273	156.16	177.413	182.682	0	158.361	0	0	0	161.705	0	174.71	0	165.619	160.758	159.213	0	0
		523	2165.46	164.479	0	145.487	0	0	163.955	0	0	173.959	0	174.857	0	174.325	166.266	163.838	151.645	167.304	149.859	156.617	170.04	0	171.765	146.902	162.341	0	0	144.304	161.061	172.831	152.805	0	0	152.52	163.532	0	0	0	166.791	0	163.26	0	169.335	168.505	156.035	0	0
		524	2169.32	175.513	172.022	0	0	0	0	162.891	0	183.602	0	180.131	157.765	165.781	149.481	153.526	153.451	0	149.695	0	0	0	163.425	150.219	156.218	0	0	147.169	0	174.058	157.102	170.996	180.508	0	155.508	0	0	0	159.752	0	0	150.639	167.96	170.504	165.834	0	0
		525	2173.18	158.078	174.634	0	0	0	0	0	0	175.9	0	170.915	150.737	175.547	155.518	152.475	158.104	0	162.814	163.359	173.863	153.606	176.86	150.654	160.466	0	166.663	0	153.054	0	154.409	0	177.272	0	169.032	145.541	0	0	162.524	0	0	152.337	169.707	169.824	170.887	0	0
		526	2177.04	161.747	162.32	0	0	0	0	160.895	0	182.86	0	170.411	151.12	168.302	0	154.808	162.396	0	156.962	0	184.497	151.327	0	159.149	155.581	0	168.205	143.379	0	0	148.996	0	184.393	158.753	177.673	0	0	0	161.088	0	167.22	0	180.266	161.517	164.583	0	0
		527	2180.9	168.18	166.338	0	160.232	0	160.294	162.948	0	174.72	0	176.905	0	0	148.757	0	155.699	180.75	161.331	154.091	183.216	0	155.225	155.388	164.694	0	0	146.048	0	0	154.625	0	188.729	181.718	167.356	0	0	0	170.827	0	180.229	147.882	168.32	165.946	157.612	166.192	0
		528	2184.76	169.28	169.808	0	0	0	0	168.553	0	178.717	0	172.005	0	0	0	158.992	162.363	0	152.121	159.556	174.347	0	170.28	158.762	156.378	0	0	156.366	152.959	0	148.287	0	185.63	143.606	168.71	0	0	0	170.76	0	174.54	159.708	0	172.468	162.557	0	0
		529	2188.62	179.513	0	154.154	0	0	0	0	0	175.585	0	178.823	0	0	141.276	146.502	152.566	0	154.735	151.758	178.139	0	164.918	159.747	155.24	0	162.28	148.806	0	0	152.828	0	180.354	147.781	164.132	0	0	159.499	162.691	0	163.279	0	165.771	173.724	160.866	0	0
		530	2192.48	166.833	0	0	0	0	0	0	0	173.821	0	174.755	0	178.617	146.099	156.392	150.648	170.194	152.214	146.84	178.449	0	173.497	154.686	162.776	0	167.114	0	159.538	177.316	160.449	165.022	185.003	142.42	166.446	0	0	0	0	0	0	151.182	170.669	158.745	163.673	186.321	0
		531	2196.34	173.655	166.27	0	0	0	159.193	162.396	0	175.333	0	172.461	141.246	169.08	146.05	161.46	150.215	178.116	149.923	162.104	177.64	0	161.701	149.211	150.383	0	0	139.656	0	0	154.405	0	179.297	148.796	166.454	0	0	0	169.454	0	0	0	174.402	170.481	0	167.462	0
		532	2200.2	175.301	168.459	0	0	0	0	0	0	163.462	0	165.808	0	0	0	161.985	152.489	0	156.873	165.053	180.221	0	169.088	148.82	161.851	0	168.237	146.174	166.486	178.949	156.614	173.245	185.147	145.049	165.583	0	0	156.305	161.042	0	172.379	0	170.804	165.582	162.88	171.368	0
		533	2204.06	172.758	176.021	0	0	0	0	164.996	0	175.294	0	173.328	0	0	141.805	162.394	159.767	0	157.09	158.634	177.98	0	170.91	154.242	156.081	0	164.462	147.612	0	0	0	0	176.927	147.219	163.841	142.02	0	164.295	161.171	0	0	141.841	177.282	163.086	149.888	0	0
		534	2207.92	174.316	168.805	0	0	0	0	165.744	180.626	173.791	0	173.955	0	0	141.264	171.182	161.71	0	159.411	162.308	169.995	0	171.165	151.094	167.057	162.163	156.081	140.536	0	0	157.191	0	185.144	139.756	170.419	143.57	0	172.816	0	0	0	0	0	166.781	149.596	196.453	0
		535	2211.78	170.308	0	0	0	0	0	163.306	184.348	176.105	0	171.506	148.216	0	147.593	167.01	153.551	172.975	156.446	158.463	174.234	0	170.077	147.955	156.715	0	161.288	142.805	0	0	0	0	180.027	150.682	164.124	0	0	162.068	161.623	0	161.51	0	176.838	162.948	154.702	164.475	0
		536	2215.64	172.076	0	0	163.891	140.005	0	169.91	177.351	181.013	0	172.954	0	0	137.826	163.535	158.608	171.545	160.659	154.265	173.992	0	169.553	153.151	157.301	0	0	138.027	0	0	158.154	0	170.99	0	163.819	0	0	0	169.723	0	170.356	134.296	173.75	166.663	154.053	0	0
		537	2219.5	168.571	0	0	0	145.029	166.225	164.284	0	180.694	0	170.135	142.448	0	143.128	157.61	161.042	0	158.676	151.281	184.328	154.137	178.543	149.715	159.055	0	151.857	0	0	0	177.019	0	172.283	152.5	167.038	0	0	0	0	0	0	0	175.344	164.699	157.581	0	0
		538	2223.36	174.644	168.178	0	0	0	163.991	162.508	178.937	177.701	0	178.845	150.293	0	0	164.561	152.346	0	155.917	155.779	174.291	157.773	169.37	157.111	159.515	0	0	156.965	0	176.811	155.47	0	181.58	145.662	159.694	154.293	0	161.182	165.005	0	172.101	0	168.539	163.705	0	168.952	0
		539	2227.22	172.386	0	0	163.01	140.645	163.472	164.443	182.28	174.113	158.964	171.68	147.318	0	151.029	157.45	148.895	0	153.617	157.697	174.312	164.048	174.543	0	165.783	0	0	138.019	167.289	0	158.323	0	173.062	147.755	159.491	159.377	0	167.276	166.046	0	169.124	0	171.219	172.327	157.879	174.662	0
		540	2231.08	163.511	0	0	0	150.601	160.359	164.143	169.89	170.27	0	171.917	0	0	148.607	170.902	158.874	175.134	156.512	159.614	178.097	161.379	167.824	145.384	169.168	0	164.927	148.965	163.355	0	150.961	173.281	168.689	152.824	168.865	145.485	0	168.321	167.002	0	159.484	146.859	170.623	165.99	162.974	178.184	0
		541	2234.94	162.178	0	0	0	0	157.995	164.801	182.27	168.899	0	177.898	0	0	144.008	167.185	160.313	174.544	153.668	163.028	0	0	176.563	0	162.69	0	0	157.747	158.317	0	150.272	0	176.647	145.611	157.593	0	158.138	0	163.113	147.354	170.336	153.488	165.3	169.206	0	166.995	0
		542	2238.8	161.684	169.973	153.506	0	0	0	164.426	177.172	177.313	0	167.368	0	0	0	164.473	155.335	0	159.073	148.708	0	150.975	171.12	0	160.687	0	165.467	138.139	0	0	157.226	0	170.987	149.197	169.585	159.947	0	0	159.6	0	166.498	0	181.232	168.346	0	0	0
		543	2242.66	169.204	0	0	0	0	160.624	157.725	175.872	180.932	0	176.659	0	0	0	159.212	161.114	167.821	160.912	156.419	0	0	175.561	149.129	158.419	164.657	169.941	148.395	172.928	175.068	152.417	0	177.872	144.444	169.108	147.058	0	165.044	168.884	0	173.138	153.876	0	0	164.246	178.544	0
		544	2246.52	170.686	0	0	0	0	0	156.211	178.119	177.536	0	176.132	0	0	148.759	167.602	0	0	158.97	155.259	174.646	155.378	0	0	152.239	0	169.586	0	167.53	0	151.992	0	172.094	146.903	160.526	148.287	0	0	166.362	0	170.731	0	176.07	161.424	0	172.886	0
		545	2250.38	166.429	0	144.436	0	0	167.341	170.68	181.327	177.387	0	176.882	150.943	170.636	0	160.107	158.092	0	147.379	0	173.558	0	176.973	0	156.399	0	169.97	149.053	0	0	157.548	0	182.798	154.962	169.546	152.573	0	157.477	161.521	0	170.406	149.373	169.965	0	0	184.509	0
		546	2254.24	150.566	168.896	0	160.028	139.536	167.581	155.491	181.433	171.849	0	175.26	156.375	164.228	148.253	162.685	168.248	0	146.452	161.462	0	160.643	0	0	174.276	0	177.212	137.349	161.854	173.671	153.982	174.694	180.535	144.275	162.435	149.115	0	162.935	0	0	171.144	0	161.775	160.098	0	168.565	0
		547	2258.1	0	0	0	164.526	138.49	161.708	0	177.096	181.357	0	167.49	0	166.373	0	165.303	159.534	0	147.565	161.985	178.922	151.132	0	0	163.835	169.976	176.147	156.688	0	0	167.797	0	180.04	148.215	169.755	147.169	0	169.506	0	0	175.566	140.041	0	162.001	0	175.315	0
		548	2261.96	156.859	170.765	0	0	138.382	0	160.359	171.01	170.551	0	169.995	0	0	148.263	0	149.363	0	155.643	157.181	175.179	155.874	176.097	0	164.874	0	178.507	154.807	166.573	184.236	167.083	0	172.583	154.888	177.09	152.631	0	165.768	159.653	0	170.354	148.214	0	173.482	0	172.553	0
		549	2265.82	171.642	0	0	0	0	0	158.319	179.74	170.456	0	169.841	0	0	0	0	170.808	0	166.416	156.963	176.171	0	174.348	0	159.813	0	172.831	151.132	167.465	0	156.844	0	0	149.662	161.724	146.214	0	168.14	163.795	0	168.975	0	0	155.43	0	177.777	0
		550	2269.68	0	0	151.854	0	136.778	0	161.224	177.106	169.268	0	167.625	0	0	147.181	163.525	159.894	0	156.528	150.102	176.104	162.306	179.517	0	164.363	0	169.544	0	0	0	163.071	174.51	161.418	149.95	164.786	142.392	0	0	176.663	0	0	149.578	171.295	163.465	0	169.924	0
		551	2273.54	0	0	0	159.772	0	160.458	162.932	176.288	172.929	0	173.492	143.377	168.581	151.273	155.838	155.047	0	155.549	155.579	0	151.382	0	0	170.288	0	172.21	148.742	163.261	0	159.993	0	171.051	157.245	160.476	148.526	175.835	164.564	0	0	169.364	147.232	176.193	164.767	0	169.46	156.139
		552	2277.4	165.25	0	152.242	0	0	162.974	153.399	169.577	162.138	0	178.831	0	168.539	150.96	164.789	0	0	161.57	163.323	179.922	143.377	0	0	173.409	0	167.495	0	0	0	162.283	167.306	161.941	149.434	159.58	135.331	0	157.245	0	0	179.127	141.516	0	167.507	0	177.486	155.669
		553	2281.26	0	168.864	0	159.058	0	170.116	165.652	177.658	171.378	0	168.714	0	0	150.059	153.796	155.196	0	152.347	151.819	170.723	160.374	169.157	0	163.756	0	171.227	0	164.672	0	159.74	172.164	165.169	148.475	173.465	144.33	0	0	0	0	166.73	0	0	163.249	0	170.232	150.418
		554	2285.12	0	0	0	166.251	137.477	166.815	159.741	174.372	174.955	0	168.925	144.192	0	0	157.02	177.021	0	147.096	155.333	0	161.875	0	0	164.176	0	171.696	148.671	0	0	158	171.159	160.806	149.069	162.635	147.677	0	0	0	143.856	167.488	0	172.458	159.86	0	0	0
		555	2288.98	0	0	0	0	0	0	157.017	184.264	163.892	0	162.528	145.502	0	153.168	159.169	0	0	149.785	163.028	176.03	0	169.18	0	159.692	0	170.464	148.536	170.033	0	163.624	0	160.102	149.329	167.258	156.853	0	174.589	0	153.714	167.425	0	0	164.078	0	171.424	146.538
		556	2292.84	0	0	0	0	140.118	0	167.351	181.292	177.155	0	171.212	143.276	160.559	140.958	152.222	0	0	157.907	155.687	184.275	0	0	0	157.32	0	171.275	150.047	166.235	176.726	160.904	166.023	170.784	142.198	167.344	149.153	0	0	0	146.113	173.727	0	0	155.343	0	171.239	0
		557	2296.7	0	174.814	0	0	138.919	170.054	0	174.966	169.091	0	167.965	0	166.601	147.297	158.252	156.859	0	152.083	161.711	177.493	154.924	0	0	152.332	0	172.438	137.086	160.174	0	162.697	172.376	160.776	159.003	162.186	139.161	0	0	0	0	0	0	0	169.158	0	176.095	155.099
		558	2300.56	0	0	159.889	0	0	168.965	169.018	175.335	168.91	0	164.017	0	166.497	154.216	162.262	0	0	156.845	165.016	178.735	158.487	0	0	160.069	0	0	0	161.28	0	161.325	0	162.456	147.726	163.064	138.926	0	0	0	149.657	0	0	0	167.892	0	173.305	0
		559	2304.42	0	177.328	0	0	0	169.872	170.66	187.258	158.862	154.599	175.821	0	166.23	150.43	159.625	155.365	168.697	152.932	153.286	0	153.433	172.579	0	161.433	165.175	172.841	148.991	0	164.687	163.12	0	163.486	142.473	171.98	144.092	0	0	0	0	0	0	0	165.071	0	166.569	149.879
		560	2308.28	0	0	0	161.924	137.766	0	166.023	177.299	163.158	0	163.119	0	163.294	151.321	160.012	0	0	159.264	163.69	174.374	148.333	169.273	0	158.608	168.447	165.476	0	0	0	166.813	174.366	0	0	160.949	154.84	0	0	0	0	0	0	0	164.395	0	0	154.26
		561	2312.14	0	0	0	0	139.7	172.572	156.024	179.864	168.429	0	172.505	0	171.557	152.903	154.248	156.429	0	153.118	0	169.364	148.517	0	0	0	0	0	149.476	164.681	165.719	154.881	0	0	150.932	168.032	147.62	0	0	180.817	147.484	0	0	164.314	167.692	0	173.5	0
		562	2316	0	165.628	0	0	142.648	168.291	161.406	185.735	166.139	0	167.375	0	152.689	152.647	161.937	156.23	0	146.99	166.721	178.371	160.691	0	0	159.577	0	0	148.171	0	0	167.075	0	165.295	0	164.47	146.885	0	0	0	0	0	0	0	172.235	0	174.396	0
		563	2319.86	0	0	0	0	143.96	166.611	163.354	188.377	157.845	0	168.261	148.937	166.037	147.931	155.778	0	0	154.134	0	170.857	153.94	0	0	152.251	163.578	0	153.908	160.531	170.302	169.051	0	161.199	144.783	161.032	140.677	0	161.215	0	0	0	0	0	175.735	0	0	157.889
		564	2323.72	0	0	0	0	146.012	172.314	167.395	180.272	178.059	0	0	0	168.938	150.515	159.07	0	0	160.103	0	0	150.101	165.526	152.273	158.346	162.791	0	0	0	0	158.788	0	167.504	153.578	161.788	145.754	0	162.532	0	168.437	0	0	0	168.649	0	172.105	0
		565	2327.58	0	0	146.633	0	141.122	0	159.093	176.411	166.628	0	170.454	0	158.798	149.504	148.671	154.73	0	147.805	0	185.816	153.04	169.719	0	151.16	167.108	156.359	150.183	165.397	0	168.581	0	164.287	149.512	168.027	147.488	0	164.569	0	149.69	0	0	165.63	168.748	0	164.716	0
		566	2331.44	152.606	162.333	0	0	0	168.776	161.59	0	173.02	0	170.918	146.74	166.088	145.091	158.341	149.961	0	154.646	159.71	174.664	151.357	0	0	153.235	159.186	157.641	0	155.719	0	159.436	0	0	156.051	159.485	145.631	0	0	0	154.352	0	0	0	0	0	170.742	169.614
		567	2335.3	0	170.661	0	169.951	0	0	170.454	176.965	157.308	0	169.145	150.489	0	153.362	158.103	0	179.796	169.319	162.889	0	153.78	0	0	162.62	164.976	0	0	0	0	167.03	177.316	153.75	0	160.781	137.932	0	164.225	0	150.462	0	0	0	173.295	0	166.048	152.218
		568	2339.16	0	0	0	0	0	171.23	160.664	183.175	161.035	0	177.462	148.732	0	151.579	148.717	0	0	152.546	162.551	172.788	149.207	0	147.388	162.896	168.816	156.965	0	167.578	168.37	0	0	0	0	159.478	144.721	0	162.839	0	0	0	0	0	161.858	0	168.981	155.348
		569	2343.02	0	176.751	0	0	0	169.795	165.631	181.13	164.557	0	171.27	143.054	0	152.319	153.306	0	175.502	153.767	157.419	0	0	0	142.902	160.73	164.299	0	158.795	0	0	147.427	174.254	0	0	159.453	138.266	0	167.189	184.647	0	0	0	0	161.925	0	174.159	140.553
		570	2346.88	0	170.644	0	0	140.817	167.371	159.566	183.34	165.667	0	169.514	157.063	0	161.202	156.104	0	0	150.173	166.785	170.575	161.841	0	0	162.329	164.082	0	0	177.62	0	150.144	174.589	0	156.548	167.149	178.606	0	171.157	176.702	0	0	0	0	0	0	181.416	0
		571	2350.74	165.755	0	0	169.552	150.621	0	170.194	178.492	161.101	0	167.592	0	160.404	157.306	160.924	0	0	153.21	163.57	172.438	153.114	0	0	161.641	169.484	161.581	0	168.576	0	156.73	0	166.242	156.326	164.915	141.521	0	175.696	175.349	139.024	0	0	0	165.578	152.142	181.066	146.059
		572	2354.6	0	0	141.939	0	138.477	168.902	164.145	183.831	163.089	0	167.391	148.511	0	149.879	156.275	0	0	155.864	171.415	0	150.59	0	0	162.243	187.061	0	150.849	157.999	169.283	152.936	0	173.701	0	163.36	139.005	0	162.758	0	0	0	0	0	0	0	166.894	150.431
		573	2358.46	0	0	0	0	136.343	0	154.351	179.654	171.612	0	180.517	149.21	0	151.014	147.069	0	0	153.844	167.838	176.972	155.288	0	169.449	157.966	160.066	154.293	0	0	0	148.657	0	169.962	0	169.295	146.946	0	163.972	0	0	0	0	0	168.146	0	177.515	145.929
		574	2362.32	0	0	0	0	134.394	0	150.61	181.164	0	0	165.372	0	0	157.808	157.2	0	0	147.326	165.659	169.083	153.785	0	0	172.487	173.324	0	0	0	0	158.467	0	160.504	0	158.624	145.999	0	0	171.66	0	0	0	174.61	0	0	163.081	142.86
		575	2366.18	0	0	152.908	0	0	0	0	188.245	174.49	0	167.902	153.07	0	150.689	143.647	162.114	165.783	147.358	169.885	0	160.51	0	0	163.46	164.826	166.935	146.683	0	0	154.571	0	166.875	0	159.79	145.835	0	0	0	0	0	0	0	171.226	153.106	167.553	152.376
		576	2370.04	0	0	0	0	0	0	0	189.492	171.885	0	165.955	0	157.846	0	155.161	0	172.894	164.438	162.673	171.394	154.464	0	0	161.911	165.365	0	157.203	0	0	157.841	0	162.164	0	156.01	144.996	158.886	0	169.334	146.067	0	0	0	0	0	169.669	139.323
		577	2373.9	0	0	0	0	130.63	0	0	182.855	0	0	156.342	148.494	0	151.128	156.615	0	177.884	153.122	161.051	0	160.8	0	0	173.185	167.966	0	0	0	0	151.733	172.879	163.617	0	161.283	145.158	0	0	176.295	145.465	0	0	170.781	0	0	170.986	155.043
		578	2377.76	0	0	0	160.589	139.604	0	159.258	186.952	166.548	0	165.241	146.705	172.001	148.691	153.908	0	162.42	150.174	149.679	0	164.693	0	0	166.528	172.804	167.311	144.167	167.874	165.433	160.293	0	165.402	0	161.391	142.629	0	162.889	173.459	0	0	0	0	0	154.958	174.07	156.08
		579	2381.62	0	0	0	0	130.664	0	0	191.227	167.29	0	161.646	153.625	0	146.83	149.121	0	175.21	150.263	158.997	170.594	159.409	0	0	172.538	160.303	0	144.654	0	0	164.314	0	161.755	144.724	168.035	139.589	152.285	178.362	168.604	0	0	0	0	167.914	156.031	162.389	150.912
		580	2385.48	163.681	0	152.844	0	140.411	0	148.341	179.876	167.126	0	0	144.321	0	155.374	170.423	0	169.847	152.443	159.604	174.806	162.985	173.91	0	165.712	159.541	164.285	0	0	0	150.423	0	165.011	0	169.566	144.832	0	156.289	171.563	0	0	0	0	0	150.711	169.402	148.79
		581	2389.34	0	0	0	0	0	0	0	187.323	174.687	0	162.754	147.982	0	148.913	155.426	0	174.042	154.633	161.023	181.809	0	0	0	160.066	164.749	156.871	0	0	0	150.168	0	160.767	0	159.783	144.953	0	160.614	171.786	144.997	0	0	0	176.331	163.386	165.126	0
		582	2393.2	0	0	0	0	0	0	152.839	180.869	166.778	0	163.843	145.171	163.148	147.224	160.463	0	171.29	144.753	0	0	158.692	166.92	0	159.285	166.555	157.909	0	0	0	157.785	0	162.621	0	158.97	149.976	161.634	166.676	163.086	0	0	0	0	0	161.603	0	153.177
		583	2397.06	170.129	0	137.838	0	141.284	0	152.613	175.433	0	0	163.916	0	165.241	0	157.997	0	180.335	150.228	0	0	161.272	0	0	159.689	158.668	156.663	0	0	0	158.375	0	165.19	0	166.21	143.759	164.969	0	162.689	0	0	0	173.34	0	162.554	171.881	154.297
		584	2400.92	0	162.196	144.921	0	142.898	0	164.419	176.968	176.838	0	161.886	145.619	168.463	152.312	159.554	0	179.52	187.136	167	0	162.189	163.797	0	162.548	162.162	0	161.912	0	0	151.298	161.739	174.984	0	169.292	150.386	0	0	165.225	144.523	0	0	0	0	153.847	167.898	140.644
		585	2404.78	0	0	141.312	0	0	0	159.632	182.376	0	0	169.176	164.457	167.505	160.48	163.574	0	182.263	153.802	161.14	0	169.45	0	0	168.036	167.984	170.226	0	0	0	151.654	159.3	161.186	0	166.178	153.894	0	0	0	0	0	0	0	0	156.407	171.275	0
		586	2408.64	0	0	0	0	143.393	0	153.162	177.637	169.258	0	181.856	154.359	159.763	153.196	162.798	0	183.489	166.518	0	0	153.654	170.338	0	162.605	0	0	0	0	0	149.712	0	151.749	0	165.8	148.672	0	0	167.864	0	0	0	0	0	162.468	168.308	0
		587	2412.5	0	163.597	144.337	0	147.328	0	0	0	0	155.83	172.342	147.061	0	158.468	157.969	0	175.958	156.516	166.992	0	165.163	0	0	157.093	164.47	0	0	162.014	169.954	152.472	159.157	164.384	0	164.402	152.348	0	156.451	163.613	136.891	0	0	0	0	164.703	165.788	153.94
		588	2416.36	0	174.294	0	0	152.068	0	152.218	0	174.985	160.7	163.244	159.614	0	161.204	161.412	0	173.101	157.213	171.362	0	166.532	0	0	162.48	164.936	158.188	0	0	0	156.08	158.765	171.748	0	157.237	151.536	0	0	0	0	0	0	0	0	162.663	165.624	157.284
		589	2420.22	0	0	152.378	0	151.177	175.614	0	182.129	0	161.656	162.408	148.827	157.526	158.577	155.843	0	173.07	152.255	164.616	0	155.869	0	0	158.613	162.91	0	0	0	0	0	0	155.551	0	168.648	0	0	0	172.178	0	0	0	0	0	159.341	0	0
		590	2424.08	0	0	151.094	0	155.002	0	0	172.447	175.755	146.789	157.904	155.263	0	159.476	163.309	0	182.175	149.882	166.681	0	156.667	166.73	0	157.315	0	161.617	0	158.826	0	0	0	166.168	0	168.412	142.706	0	0	179.133	141.093	0	0	0	0	157.51	168.755	149.681
		591	2427.94	0	0	148.664	0	140.583	0	158.166	173.433	0	157.919	160.705	149.192	0	163.795	159.089	0	176.435	154.098	162.035	172.917	0	172.6	0	164.891	164.882	0	0	157.739	0	151.53	0	161.592	0	171.583	144.392	0	0	0	0	0	0	176.951	0	165.292	170.283	154.964
		592	2431.8	0	0	159.311	0	142.58	0	0	174.601	0	155.555	168.951	157.28	0	0	159.958	0	180.899	148.072	164.701	0	162.819	171.417	0	162.102	166.092	0	155.337	0	0	0	0	163.496	0	165.246	148.309	0	0	169.616	0	0	0	172.515	165.099	161.122	167.646	0
[truncated: 2 more columns]

## Sheet: Background Std
				SptId_12	SptId_15	SptId_17	SptId_19	SptId_20	SptId_22	SptId_27	SptId_30	SptId_31	SptId_33	SptId_34	SptId_36	SptId_39	SptId_41	SptId_42	SptId_44	SptId_46	SptId_49	SptId_51	SptId_52	SptId_54	SptId_55	SptId_56	SptId_57	SptId_60	SptId_61	SptId_62	SptId_64	SptId_65	SptId_66	SptId_68	SptId_72	SptId_73	SptId_77	SptId_79	SptId_80	SptId_81	SptId_83	SptId_84	SptId_86	SptId_87	SptId_89	SptId_92	SptId_93	SptId_95	SptId_97
		0	146.68	0	0	0	0	0	0	0	0	0	0	0	0	0	0	0	0	0	0	0	0	0	0	0	0	0	0	0	0	0	0	0	0	0	0	0	0	0	0	0	0	0	0	0	0	0	0
		1	150.54	0	0	0	0	0	0	0	0	0	0	0	0	0	0	0	0	0	0	0	0	0	0	0	0	0	0	0	0	0	0	0	0	58.0115	0	0	0	0	0	0	0	0	0	0	0	0	0
		2	154.4	0	0	0	0	0	0	0	0	0	0	0	0	0	0	0	0	0	0	0	0	0	0	0	0	0	0	0	0	0	0	0	0	0	0	0	0	0	0	0	0	0	0	0	0	0	0
		3	158.26	0	0	0	0	0	0	0	0	0	0	0	0	0	0	0	0	0	0	0	0	0	0	0	0	0	0	0	0	0	0	0	0	0	0	0	0	0	0	0	0	0	0	0	0	0	0
		4	162.12	0	0	0	0	0	0	0	0	0	0	0	0	0	0	0	0	0	0	0	61.9883	0	0	0	0	0	0	0	0	67.4242	0	0	0	0	0	0	0	0	0	0	0	0	0	0	0	0	0
		5	165.98	0	0	0	0	0	0	0	0	0	0	0	0	0	0	0	0	0	0	0	0	0	0	0	0	0	0	0	0	0	0	0	0	0	0	0	0	0	0	0	0	0	0	0	0	62.0136	0
		6	169.84	0	0	0	0	0	0	0	0	0	0	0	0	0	0	0	0	0	0	0	0	0	0	0	0	0	0	0	0	0	0	0	0	0	0	0	0	0	0	0	0	0	0	0	0	0	0
		7	173.7	0	0	0	0	0	0	0	0	0	0	0	0	0	0	0	0	0	0	0	0	0	0	0	0	0	0	0	0	0	0	0	0	0	0	0	0	0	0	0	0	0	0	0	0	0	0
		8	177.56	0	0	0	0	0	0	0	0	0	0	0	0	0	0	0	0	0	0	0	0	0	0	0	0	0	0	0	0	0	0	0	0	0	0	0	0	0	0	0	0	0	0	0	0	0	0
		9	181.42	0	0	0	0	0	0	0	0	0	0	0	0	0	0	0	0	0	0	0	0	0	0	0	0	0	0	0	0	0	0	0	0	0	0	0	0	0	0	0	0	0	0	0	0	0	0
		10	185.28	0	0	0	0	0	0	0	0	0	0	0	0	0	0	0	0	0	0	62.4646	0	0	0	0	0	0	0	0	0	0	0	0	0	0	0	0	0	0	0	0	0	0	0	0	0	0	0
		11	189.14	0	0	0	0	0	0	0	0	0	0	0	0	0	0	0	0	0	0	0	0	0	0	0	0	0	0	0	0	0	0	0	0	0	0	0	0	0	0	0	0	0	0	62.1792	0	0	0
		12	193	0	0	0	0	0	0	0	0	0	0	0	0	0	0	0	0	0	0	0	0	0	0	0	0	0	0	0	0	0	0	0	68.6344	0	0	0	0	0	0	0	0	0	0	0	0	0	0
		13	196.86	0	0	0	0	0	0	0	0	0	0	0	0	0	0	0	0	57.7699	0	0	0	64.1192	0	0	0	0	0	0	0	0	0	0	0	0	0	0	0	0	0	0	67.4382	0	0	0	0	0	0
		14	200.72	0	0	0	0	0	0	75.2886	0	0	0	0	0	0	0	0	0	0	0	0	0	0	0	0	0	0	0	0	0	0	0	0	0	0	0	0	0	0	0	0	0	0	0	0	0	0	0
		15	204.58	0	0	0	0	0	0	0	0	0	0	0	0	0	0	0	0	0	0	0	0	0	0	0	0	0	0	0	0	0	0	0	0	0	0	0	0	0	0	0	0	73.6135	0	64.4975	0	0	0
		16	208.44	0	0	0	0	0	0	0	0	0	0	0	0	0	0	0	0	0	77.3229	0	0	0	0	0	0	0	0	0	0	0	0	0	0	0	0	0	0	0	0	0	0	0	0	0	0	0	0
		17	212.3	0	0	0	0	0	0	0	0	0	0	0	0	0	0	0	0	0	0	0	0	0	0	0	0	0	0	0	0	0	0	0	0	0	0	0	0	0	0	0	0	0	0	0	0	0	0
		18	216.16	0	0	0	0	0	0	0	0	0	0	0	0	0	0	0	0	0	0	0	0	0	0	0	0	0	0	0	0	0	0	0	0	0	0	0	0	0	0	0	0	0	0	0	0	0	0
		19	220.02	0	0	0	0	0	0	0	0	0	0	0	0	0	66.7506	0	0	0	0	0	0	0	0	0	0	0	0	0	0	0	0	0	0	0	0	0	0	0	64.0756	0	0	0	0	0	0	0	0
		20	223.88	0	0	0	0	0	0	0	0	0	0	0	0	0	0	0	0	0	0	0	0	63.4806	63.5213	0	0	0	0	0	0	0	0	81.6232	0	0	0	0	0	0	0	0	0	0	0	0	0	0	0
		21	227.74	0	0	0	0	0	0	0	0	0	0	0	0	0	0	0	0	0	0	0	0	0	0	0	0	0	0	0	0	0	0	0	0	0	0	0	0	0	0	0	0	0	0	0	0	0	0
		22	231.6	63.8924	0	0	0	0	0	0	0	0	0	0	0	0	0	0	0	0	0	0	0	0	0	0	0	0	0	59.0231	0	0	0	0	0	0	0	0	0	0	0	0	0	0	0	0	0	0	0
		23	235.46	0	0	0	0	0	0	0	0	0	0	0	0	0	0	0	0	0	0	0	0	0	0	0	0	0	0	0	0	0	0	0	0	0	0	0	0	0	0	0	73.2678	0	0	0	0	0	0
		24	239.32	0	0	0	0	0	0	0	0	0	0	0	0	0	0	0	0	0	0	0	0	0	0	0	0	0	0	0	0	0	0	0	0	0	0	0	0	0	0	0	0	0	0	0	0	0	0
		25	243.18	0	0	0	0	0	0	0	0	0	0	0	0	0	0	0	0	0	0	0	0	0	0	0	0	0	0	0	0	0	0	0	0	0	0	0	0	0	0	0	0	0	0	0	0	0	0
		26	247.04	0	0	0	66.0655	0	0	0	0	0	0	0	0	0	0	0	0	0	0	0	0	63.7494	60.248	0	0	0	0	0	0	0	0	0	0	0	0	0	0	0	0	0	0	0	0	0	0	0	0
		27	250.9	0	0	0	0	0	0	0	0	0	0	0	0	0	0	0	0	0	0	0	0	0	0	0	0	0	0	0	0	0	0	0	0	0	67.0464	0	0	0	0	0	0	0	0	0	0	0	0
		28	254.76	0	0	0	0	0	0	0	0	0	0	0	0	0	0	0	0	0	0	0	0	0	0	0	0	0	0	0	0	0	0	0	0	0	0	0	0	0	0	0	0	60.5755	0	0	0	0	0
		29	258.62	0	0	0	0	0	0	0	0	0	0	0	0	0	0	0	0	0	0	0	58.8263	0	0	0	0	0	0	0	0	0	0	0	0	0	0	0	0	0	0	0	0	0	0	0	0	0	0
		30	262.48	0	0	0	0	0	0	0	0	0	0	0	0	0	0	0	0	0	0	0	0	0	0	0	0	0	0	0	0	0	0	0	0	70.1921	0	0	0	0	0	0	0	0	0	0	0	0	0
		31	266.34	0	0	0	0	0	0	0	0	0	0	0	0	0	0	0	0	0	0	0	0	0	0	0	0	0	0	0	0	0	0	0	0	0	0	0	0	0	0	0	0	0	0	0	0	0	0
		32	270.2	0	0	0	0	0	0	0	0	0	61.5154	0	0	0	0	0	0	0	0	0	0	0	0	0	0	0	0	0	0	0	0	0	0	0	0	0	0	0	0	0	0	0	0	0	0	0	0
		33	274.06	0	0	0	0	0	0	0	0	0	0	0	0	0	0	0	0	0	0	0	0	0	0	0	0	0	0	68.3585	0	0	0	0	0	0	0	0	0	0	0	0	0	0	0	0	0	0	0
		34	277.92	0	0	0	0	0	0	0	0	0	0	0	0	0	0	0	0	0	0	0	0	0	0	0	0	0	0	0	0	0	0	0	0	0	0	0	0	0	0	0	0	0	0	0	0	0	0
		35	281.78	0	0	0	0	0	0	0	0	0	0	0	0	0	0	0	0	0	0	0	0	0	0	0	0	0	0	0	0	0	0	0	0	0	0	0	0	0	0	0	0	0	0	0	0	0	0
		36	285.64	0	0	0	0	0	0	0	0	0	0	0	0	0	0	0	0	0	0	0	0	0	0	0	0	0	0	0	0	0	0	0	0	0	0	0	0	0	0	0	0	0	0	0	0	0	0
		37	289.5	0	0	0	0	0	0	0	0	0	0	0	0	0	0	0	0	0	0	0	0	0	60.5762	0	0	0	0	0	0	0	0	0	0	62.9084	0	0	0	0	0	0	0	0	0	0	0	0	0
		38	293.36	0	0	0	0	0	0	0	0	0	0	0	0	0	0	0	0	0	0	0	0	0	0	0	0	0	0	0	71.2172	0	0	0	0	0	0	0	0	0	0	0	0	0	0	0	0	0	0
		39	297.22	0	0	0	0	0	0	0	0	0	0	0	0	0	0	0	0	0	0	0	0	0	0	0	0	0	0	0	0	0	0	0	0	0	0	0	0	0	0	0	0	0	0	0	0	0	0
		40	301.08	0	0	0	0	0	0	0	0	0	0	0	0	0	0	0	0	0	0	0	0	0	0	0	0	0	0	0	0	0	0	0	0	65.2594	0	0	0	0	0	0	0	0	0	0	0	0	0
		41	304.94	0	0	0	0	0	0	0	0	0	0	0	0	0	0	0	0	0	0	0	0	0	0	0	0	0	0	0	0	0	0	0	0	0	0	0	0	0	0	0	0	0	0	0	0	0	0
		42	308.8	0	0	0	0	0	0	0	0	0	0	0	0	0	0	0	0	0	0	0	0	0	0	0	0	0	0	0	0	0	0	0	0	0	0	0	0	0	0	0	0	0	0	0	0	0	0
		43	312.66	0	0	0	0	0	0	0	0	0	0	0	0	0	0	0	0	0	0	0	0	0	0	0	0	0	0	0	0	0	0	0	0	0	67.4786	0	0	0	0	0	0	0	0	0	0	0	0
		44	316.52	0	0	0	0	0	0	0	0	0	0	0	0	0	0	0	0	0	0	0	0	0	0	0	0	0	0	0	0	0	0	0	0	0	0	0	0	0	0	0	0	61.574	0	0	0	0	0
		45	320.38	0	0	0	0	0	0	0	0	0	0	0	0	0	0	0	0	0	0	0	0	0	0	0	0	0	0	0	0	0	0	0	0	0	0	0	0	0	0	0	0	0	0	0	0	0	0
		46	324.24	0	0	0	0	0	0	0	0	0	0	0	0	0	0	0	0	0	0	0	0	0	0	0	0	0	0	0	0	0	0	0	0	0	0	0	65.8089	0	0	0	0	0	0	0	0	56.3012	0
		47	328.1	0	0	0	0	0	0	0	0	0	0	0	0	0	0	0	0	0	0	0	0	0	0	0	0	0	0	0	0	0	0	0	0	0	0	0	0	0	0	0	0	0	0	0	0	0	0
		48	331.96	65.1469	0	0	0	0	0	0	0	0	0	0	0	0	0	0	0	0	0	0	0	0	0	0	0	0	0	0	0	0	0	0	0	0	0	0	0	0	0	0	0	0	0	0	0	0	0
		49	335.82	0	0	0	0	0	0	0	0	0	0	0	0	0	0	0	0	0	0	0	0	0	0	0	0	0	0	0	0	0	0	0	0	0	0	0	0	0	0	0	0	0	0	0	0	0	0
		50	339.68	0	0	0	0	0	0	0	0	0	0	0	0	0	0	0	0	0	0	0	0	0	0	0	0	0	0	0	0	0	0	0	0	0	0	0	0	0	0	0	0	0	0	0	0	0	0
		51	343.54	0	0	0	0	0	0	0	0	0	0	0	0	0	0	0	0	0	0	0	0	0	0	0	0	0	0	0	0	0	0	63.8189	0	0	0	0	0	0	0	0	0	0	0	0	0	0	0
		52	347.4	0	0	0	0	0	0	0	0	0	0	0	0	0	0	0	0	0	0	0	0	0	0	0	0	0	0	0	0	0	0	0	0	0	0	0	0	0	0	0	0	0	0	0	0	0	0
		53	351.26	0	67.1426	0	0	0	0	0	0	0	0	0	0	0	0	0	0	0	0	0	0	0	0	0	0	0	0	0	0	0	0	0	0	0	0	0	0	0	0	0	0	0	0	0	0	0	0
		54	355.12	0	0	0	0	0	0	0	0	0	0	0	0	0	0	0	0	0	0	0	0	0	0	0	0	0	0	0	0	0	0	0	0	0	0	0	0	0	0	0	0	0	0	0	0	0	0
		55	358.98	0	0	0	0	0	0	0	0	0	0	0	0	0	0	0	0	0	0	0	0	0	0	0	0	0	0	0	0	62.4716	0	0	0	0	0	0	0	0	0	0	0	0	0	0	0	0	0
		56	362.84	0	0	0	0	0	0	0	0	0	0	72.774	0	0	0	0	0	0	0	0	0	0	0	0	0	0	0	0	0	0	0	0	0	0	0	0	0	0	0	0	0	0	0	59.6318	0	0	0
		57	366.7	0	0	0	0	0	0	0	0	0	0	0	0	0	0	0	0	0	0	0	0	0	0	0	0	0	0	0	0	0	0	0	0	0	0	0	0	0	0	0	0	0	0	0	0	0	0
		58	370.56	0	0	0	0	0	0	0	0	0	0	0	0	0	0	0	0	0	0	0	0	0	0	61.1998	0	0	0	0	0	0	0	0	0	0	0	0	0	0	0	0	0	0	0	0	0	0	0
		59	374.42	0	0	0	0	0	0	0	0	0	0	0	0	0	0	0	0	0	0	0	0	0	0	0	0	0	0	0	0	0	0	0	0	0	0	0	0	0	0	0	0	0	0	0	0	0	0
		60	378.28	0	0	0	0	0	0	0	70.1823	0	0	0	0	0	0	0	0	0	0	0	0	0	0	0	0	0	0	0	0	0	0	0	0	0	0	0	0	0	0	0	0	0	0	0	0	65.8341	0
		61	382.14	0	0	0	0	0	0	0	0	0	0	0	0	0	0	0	0	0	0	0	0	0	0	0	0	0	0	0	0	0	0	0	0	0	0	0	0	0	0	0	0	0	0	0	0	0	0
		62	386	0	0	0	0	0	0	0	0	0	0	0	0	0	0	0	0	0	0	0	0	0	0	0	0	0	0	0	0	0	0	0	0	0	0	0	0	0	0	0	0	0	0	0	0	0	0
		63	389.86	0	0	0	0	0	0	0	0	0	0	0	0	0	0	0	0	0	0	0	0	0	0	0	0	0	0	0	0	0	0	0	0	0	0	0	0	0	0	0	67.9666	0	0	0	0	0	0
		64	393.72	0	0	0	0	0	0	0	0	0	0	0	0	0	0	0	0	0	0	0	0	0	0	0	0	0	0	0	0	0	0	0	0	0	0	0	0	0	0	0	0	0	0	0	0	0	0
		65	397.58	0	0	0	70.4755	0	0	0	0	0	0	0	0	0	0	0	0	0	0	0	0	0	0	0	0	0	0	0	0	0	0	0	0	0	0	0	0	0	0	0	0	0	0	0	0	0	0
		66	401.44	0	0	0	0	0	0	0	0	0	0	0	0	0	0	0	0	0	0	0	0	0	0	0	0	0	0	0	0	0	0	0	0	0	0	0	0	0	0	0	0	0	0	0	0	0	0
		67	405.3	0	0	0	0	0	0	0	0	0	0	0	0	0	0	0	0	0	0	0	0	0	0	0	0	0	63.8104	0	0	0	0	0	0	0	0	0	0	0	0	0	0	0	0	0	0	0	0
		68	409.16	0	0	0	0	0	0	0	0	0	0	0	0	0	0	0	0	0	0	0	0	0	0	0	0	0	0	0	0	0	0	0	0	0	0	0	0	0	0	0	0	0	0	0	0	0	0
		69	413.02	0	0	0	0	0	0	0	0	0	0	0	0	0	0	0	0	0	0	0	0	0	0	0	0	0	0	0	0	0	0	0	0	0	0	0	0	0	0	0	0	0	0	0	0	0	0
		70	416.88	0	0	0	0	0	0	0	0	0	0	0	0	0	0	0	0	0	0	0	0	0	0	0	0	0	0	0	0	0	0	0	0	0	0	0	0	0	0	0	0	0	0	0	0	0	0
		71	420.74	0	0	0	0	0	0	0	0	0	0	0	0	0	0	0	0	0	0	0	0	0	0	0	0	0	0	0	0	0	0	0	0	0	0	0	0	0	0	0	0	0	0	0	0	0	0
		72	424.6	0	0	0	0	0	0	0	0	0	0	0	0	0	0	0	0	0	0	0	0	0	0	0	0	0	0	0	0	0	0	0	0	0	0	0	62.4128	0	0	0	0	0	0	0	0	0	0
		73	428.46	0	0	0	0	0	0	0	0	0	0	0	0	0	0	0	0	0	0	0	0	0	0	0	0	0	0	0	0	0	0	0	0	0	0	0	0	0	0	0	0	0	0	0	0	0	0
		74	432.32	0	0	0	0	0	0	0	0	61.9055	0	0	0	0	0	0	0	0	0	0	0	0	0	0	0	0	0	0	0	0	0	0	0	0	0	0	0	0	0	0	0	0	0	0	0	0	0
		75	436.18	0	0	0	0	0	0	0	0	0	0	0	0	0	0	0	0	0	0	0	0	0	0	0	0	0	0	0	0	0	0	0	0	0	0	0	0	0	0	0	0	0	0	0	0	0	0
		76	440.04	0	0	0	0	0	0	0	0	0	0	59.9018	0	0	0	0	0	0	0	0	0	0	0	0	0	0	0	0	0	0	0	0	0	0	0	0	0	0	0	0	0	0	0	0	0	0	0
		77	443.9	0	0	0	0	0	0	0	0	0	0	0	0	0	0	0	0	0	0	0	0	0	0	0	0	0	0	0	0	0	0	0	0	0	0	0	0	0	0	0	0	0	0	0	0	0	0
		78	447.76	0	0	0	0	0	0	0	0	0	0	0	0	0	0	0	0	0	0	0	0	0	0	0	67.7892	0	0	0	0	0	0	0	0	60.6208	0	0	0	0	0	0	0	0	0	0	0	0	0
		79	451.62	0	0	0	0	0	0	0	0	0	0	0	0	0	0	0	0	0	0	0	0	0	0	0	0	0	0	0	0	0	0	0	0	0	0	0	0	0	0	0	0	0	0	0	0	0	0
		80	455.48	0	0	0	0	0	0	0	0	0	0	0	0	0	0	0	0	0	0	0	0	0	0	0	0	0	0	0	0	0	0	0	0	0	0	0	0	0	0	0	0	0	0	0	0	0	0
		81	459.34	0	0	0	0	0	0	0	0	0	0	0	0	0	0	0	0	0	0	0	0	0	0	0	0	0	0	0	0	0	0	0	0	0	0	0	0	0	0	0	0	0	0	0	0	0	0
		82	463.2	0	0	0	0	0	0	0	0	0	0	0	0	0	0	0	0	0	0	0	0	0	0	0	0	0	0	0	0	0	0	0	0	0	0	0	0	0	0	0	0	0	0	0	0	0	0
		83	467.06	0	0	0	0	0	0	0	0	0	0	0	0	0	0	0	0	0	0	0	0	0	0	0	0	0	0	0	0	0	0	0	0	0	61.9461	0	0	0	0	0	0	0	0	0	0	0	0
		84	470.92	0	0	0	0	0	0	0	0	0	0	0	0	0	0	0	0	0	0	0	0	0	0	0	0	0	0	0	0	0	0	0	0	0	0	0	0	0	0	0	0	0	0	0	0	0	0
		85	474.78	0	0	0	0	0	0	0	0	0	0	0	0	0	0	0	0	0	0	63.8609	0	0	0	0	0	0	0	0	0	0	0	0	0	0	0	0	0	0	0	0	0	0	0	0	0	0	0
		86	478.64	0	0	0	0	0	0	0	0	0	0	0	0	0	0	0	0	0	0	0	0	0	0	0	0	0	0	0	0	0	0	0	0	0	0	0	0	0	0	0	0	0	0	0	0	0	0
		87	482.5	69.7705	0	0	0	0	0	0	0	0	0	0	0	0	0	0	0	0	0	0	0	0	0	0	0	0	74.6807	0	0	0	0	0	0	0	0	0	0	0	0	0	0	0	0	0	0	0	0
		88	486.36	0	0	0	0	0	0	0	0	0	0	0	0	0	0	0	0	0	0	0	0	0	0	0	0	0	0	0	0	66.5843	0	0	0	0	0	0	0	0	0	0	0	0	0	0	0	0	0
		89	490.22	0	0	0	0	0	0	0	0	0	0	0	0	0	0	0	0	0	0	0	0	0	0	0	0	0	0	0	0	0	0	0	0	0	0	0	0	0	0	0	0	0	0	0	0	0	0
		90	494.08	0	0	0	0	0	0	0	0	0	0	0	0	0	0	0	0	0	0	0	0	0	0	0	0	0	0	0	0	0	0	0	0	0	0	0	0	0	0	0	0	0	0	0	0	0	0
		91	497.94	0	0	0	0	0	0	0	0	0	0	0	0	0	0	0	0	0	0	0	0	0	0	0	0	0	0	0	0	0	0	0	0	0	0	0	0	0	0	0	0	0	0	0	0	0	0
		92	501.8	64.6537	0	0	0	0	0	0	0	0	0	0	0	0	0	0	0	0	0	0	0	0	0	0	0	0	0	0	0	0	0	0	0	0	0	0	0	0	0	0	0	0	0	0	0	0	0
		93	505.66	0	0	0	0	0	0	0	0	0	0	0	0	0	0	0	0	0	0	0	0	0	0	0	0	0	0	0	0	0	0	0	0	0	0	0	0	0	0	0	0	0	0	0	0	0	0
		94	509.52	0	0	0	0	0	0	0	0	0	0	0	0	0	0	0	0	0	0	0	0	0	0	0	0	0	0	0	0	0	0	0	65.5746	0	0	0	0	0	0	0	0	0	0	0	0	0	0
		95	513.38	0	0	0	0	65.8274	0	0	0	0	0	0	0	0	0	0	0	0	0	0	0	0	0	0	0	0	0	0	0	0	0	0	0	0	0	0	0	0	0	0	0	0	0	0	0	0	0
		96	517.24	0	0	0	0	0	0	0	0	0	0	63.3237	0	0	0	0	0	0	0	0	0	0	0	0	0	0	0	0	0	0	0	0	0	0	0	0	0	0	0	0	0	0	0	0	0	0	0
		97	521.1	0	0	0	0	0	0	0	0	0	0	0	0	0	0	0	0	0	0	0	0	0	0	0	0	0	0	0	0	0	0	0	0	0	0	0	0	0	0	0	0	0	0	0	0	0	0
		98	524.96	0	0	0	0	0	0	0	0	0	0	0	0	0	0	0	0	0	0	0	0	0	0	0	0	0	0	0	0	0	0	0	0	0	0	0	0	0	0	0	0	0	0	0	0	0	0
		99	528.82	0	0	0	0	0	0	0	0	0	0	0	0	0	0	0	0	0	0	0	0	0	0	0	0	0	0	0	0	0	0	0	0	0	0	61.0276	0	0	0	0	0	0	0	0	0	0	0
		100	532.68	0	0	0	0	0	0	0	0	0	0	0	0	0	0	0	0	0	0	0	0	0	0	0	0	0	0	0	0	0	0	0	0	0	0	0	0	0	0	0	0	0	0	0	0	0	0
		101	536.54	0	0	0	0	58.4295	0	0	69.2595	0	0	0	0	0	0	0	0	0	0	0	0	0	0	0	0	0	0	0	0	0	0	0	0	0	0	0	0	0	0	0	0	0	0	0	0	0	0
		102	540.4	0	0	0	0	65.8654	0	0	0	0	0	0	0	0	0	0	0	0	0	0	0	0	0	0	0	0	0	0	0	0	0	0	0	0	0	0	61.8014	0	0	0	0	0	0	0	0	0	0
		103	544.26	0	0	0	0	0	0	0	0	0	0	0	0	0	0	0	0	0	0	56.205	0	0	0	73.4024	0	0	0	0	0	0	0	0	0	0	0	0	0	0	0	0	0	0	0	0	0	0	0
		104	548.12	0	0	0	0	0	0	0	0	0	0	0	0	0	0	0	0	0	0	0	0	0	0	0	0	0	0	0	0	0	0	0	0	0	0	0	0	0	0	0	0	0	0	0	0	0	0
		105	551.98	0	0	0	0	0	0	0	0	0	0	0	0	0	0	0	0	0	0	0	0	0	0	0	0	0	0	0	0	0	0	0	0	0	0	0	0	0	0	0	0	0	0	0	0	0	0
		106	555.84	0	0	0	0	0	0	0	0	0	0	0	0	0	0	0	0	0	0	0	0	0	0	0	0	0	0	0	0	0	0	0	0	0	0	0	0	0	64.0519	0	0	0	0	0	0	0	0
		107	559.7	0	0	0	0	0	0	0	0	0	0	0	0	0	0	0	0	0	0	0	0	0	65.9359	0	0	0	0	0	0	0	0	0	0	0	0	0	0	0	0	0	0	0	0	0	0	0	0
		108	563.56	0	0	0	0	0	0	0	0	0	0	0	0	0	0	0	0	0	0	0	0	0	0	0	0	0	0	0	0	0	0	0	0	59.6235	0	0	0	0	0	0	0	0	0	0	0	0	0
		109	567.42	0	0	0	0	0	0	0	0	0	0	0	0	0	0	0	0	0	0	0	0	0	0	0	0	0	0	0	0	0	0	0	0	0	0	0	0	0	0	0	0	0	0	0	0	0	0
		110	571.28	0	0	0	0	0	0	0	0	0	0	0	0	0	0	0	0	0	0	0	0	0	0	0	0	0	0	0	0	0	0	0	0	0	0	0	0	0	0	0	0	0	0	0	0	0	0
		111	575.14	0	0	0	0	62.7807	0	0	0	0	0	0	0	0	0	0	0	0	0	0	0	0	0	0	0	0	0	0	0	0	0	0	0	0	0	0	0	0	0	0	0	0	0	0	0	0	0
		112	579	0	0	0	0	0	0	0	0	0	0	0	0	0	0	0	0	0	0	0	0	0	0	0	0	0	0	0	0	0	0	0	0	0	0	0	0	0	0	0	0	0	0	0	0	0	0
		113	582.86	0	0	0	0	0	0	0	0	0	0	0	0	0	0	0	0	64.6849	0	0	0	0	0	0	0	0	0	0	0	0	0	0	0	0	0	0	0	0	0	0	0	0	0	0	0	0	0
		114	586.72	0	0	0	0	0	0	0	0	0	0	0	0	0	0	0	0	0	0	0	0	0	0	0	0	0	0	0	0	0	0	0	0	0	0	0	0	0	0	0	0	0	0	0	0	0	0
		115	590.58	0	0	0	0	62.1082	0	0	0	0	0	0	0	0	0	0	0	66.9464	0	0	0	0	0	0	0	0	0	0	0	0	62.796	0	0	0	0	0	0	0	0	0	0	0	0	0	77.2509	0	0
		116	594.44	0	0	0	0	0	0	0	0	0	0	0	0	0	0	0	0	0	0	0	0	0	0	0	0	0	0	0	0	0	0	0	0	0	0	0	0	0	0	0	0	0	0	0	0	0	0
		117	598.3	0	0	0	0	64.3401	0	0	0	0	0	0	0	0	0	0	0	64.935	0	0	0	0	0	0	0	0	0	0	0	0	0	0	0	0	0	0	0	0	0	0	0	0	0	0	0	0	0
		118	602.16	0	0	0	0	0	0	0	0	0	0	0	0	0	0	0	0	0	0	0	0	0	0	0	0	0	0	0	0	0	0	0	0	0	0	0	0	0	0	0	0	0	0	0	0	0	0
		119	606.02	0	0	0	0	59.7078	0	0	0	0	0	0	0	0	0	0	0	66.3039	0	0	0	0	0	0	0	0	0	0	0	0	0	0	0	0	0	0	0	0	0	0	0	0	0	0	0	0	0
		120	609.88	0	0	0	0	62.981	0	0	0	0	0	0	0	0	0	0	0	68.4461	0	0	0	0	0	0	0	0	0	0	0	0	0	0	0	0	0	0	0	0	0	0	0	0	0	0	0	0	0
		121	613.74	0	0	0	0	62.7552	0	0	0	0	0	0	0	0	0	0	0	67.9121	0	0	0	0	0	0	0	0	0	0	0	0	0	0	0	0	0	0	0	0	0	0	0	0	0	0	0	0	0
		122	617.6	0	0	0	0	61.9822	0	0	0	0	0	0	0	0	0	0	0	0	0	0	0	0	0	0	0	0	0	0	0	0	0	0	0	0	0	0	0	0	0	0	0	0	0	0	0	0	0
		123	621.46	0	0	0	0	63.8537	0	0	0	0	0	0	0	0	0	0	0	66.7034	0	0	0	0	0	0	0	0	0	0	0	0	0	0	0	0	0	0	0	0	0	0	0	0	0	0	0	0	0
		124	625.32	0	0	0	0	60.4467	0	0	0	0	0	0	0	0	0	0	0	0	0	0	0	0	0	0	0	0	0	0	0	0	0	0	0	0	0	0	0	0	0	0	0	0	0	67.8068	0	0	0
		125	629.18	0	0	0	0	61.9563	0	0	0	0	0	0	0	0	0	0	0	0	0	0	0	0	0	0	0	0	0	0	0	0	0	0	0	0	0	0	0	0	0	0	0	66.5927	0	0	0	0	0
		126	633.04	0	0	0	0	65.1981	0	0	0	0	0	0	0	0	0	0	0	61.5248	0	0	0	0	0	0	0	0	0	0	0	0	0	0	0	0	0	0	0	0	0	0	0	0	0	0	0	0	0
		127	636.9	0	0	0	0	0	0	0	0	0	0	0	0	0	0	0	0	65.997	0	0	0	0	0	0	0	0	0	0	0	0	0	0	0	0	0	0	0	0	0	0	0	0	0	0	0	0	0
		128	640.76	0	0	0	0	63.7387	0	0	0	0	0	0	0	0	0	0	0	0	0	0	0	0	0	0	0	0	0	0	0	0	0	0	0	0	0	0	0	0	0	0	0	0	0	0	0	0	0
		129	644.62	0	0	0	0	0	0	0	0	0	0	0	0	0	0	0	0	0	62.7379	63.9088	0	0	0	0	0	0	0	0	0	0	0	0	0	0	69.0692	0	0	0	0	0	0	0	0	0	0	0	0
		130	648.48	0	0	0	0	63.6955	0	0	0	0	0	0	0	0	0	0	0	0	0	0	0	0	0	0	0	0	0	0	0	0	0	0	0	0	0	0	0	0	0	0	0	0	0	0	0	0	0
		131	652.34	0	0	0	0	0	0	0	0	0	0	0	0	0	0	0	0	0	0	0	0	0	0	0	0	0	0	0	0	0	0	0	0	0	0	0	0	0	0	0	0	0	0	0	67.2088	0	0
		132	656.2	0	0	0	0	64.1142	0	0	0	0	65.0747	0	0	0	0	0	0	0	0	0	0	0	0	0	0	0	0	0	0	0	0	0	0	0	0	0	0	0	0	0	0	0	0	0	0	0	0
		133	660.06	0	0	0	0	61.5243	0	0	0	0	0	0	0	0	0	0	0	0	0	0	0	0	0	0	0	0	0	0	0	0	0	0	0	0	0	0	0	0	0	0	0	0	0	0	0	0	0
		134	663.92	0	0	63.6101	0	59.3867	0	0	0	0	0	0	0	0	0	0	0	69.61	0	0	0	0	0	0	0	0	0	0	0	0	0	0	0	0	0	0	0	0	0	69.4734	0	62.4083	0	0	0	0	0
		135	667.78	0	0	0	0	0	0	0	0	0	0	0	0	0	0	0	0	63.4493	0	0	0	0	0	0	0	0	0	0	0	0	0	0	0	0	0	0	0	0	0	0	0	0	0	0	0	0	0
		136	671.64	0	0	0	0	61.5805	0	0	0	0	0	0	0	0	0	0	0	0	0	0	0	0	0	0	0	0	0	0	0	0	0	0	0	0	0	0	0	0	0	0	0	0	0	0	0	0	0
		137	675.5	0	0	0	0	60.5302	0	0	0	0	0	0	0	0	0	0	0	67.6829	0	0	0	0	0	0	0	0	0	0	0	0	0	0	0	0	0	0	0	0	0	0	0	0	0	0	0	0	0
		138	679.36	0	0	0	0	0	0	0	0	0	0	0	0	63.3591	0	0	0	66.4021	0	0	0	0	0	0	0	0	0	0	0	0	0	0	0	0	0	0	0	0	0	0	0	0	0	0	0	0	0
		139	683.22	0	0	0	0	0	0	0	0	0	0	0	0	0	0	0	0	67.7829	0	0	0	0	0	0	69.045	0	0	0	0	0	0	0	0	0	0	0	0	0	61.7099	0	0	0	0	0	0	0	0
		140	687.08	0	0	0	0	0	0	0	0	0	0	0	0	0	0	0	0	63.3532	0	0	0	0	0	0	0	0	0	0	0	0	0	0	0	0	0	0	0	0	0	0	0	62.899	0	0	0	0	0
		141	690.94	0	0	0	0	0	0	0	0	0	0	0	0	0	0	0	0	59.6192	0	0	0	0	0	0	0	0	0	0	0	0	0	0	0	0	0	0	0	0	0	0	0	0	0	0	0	0	0
		142	694.8	0	0	0	0	0	0	0	0	0	0	0	0	0	0	0	0	0	0	0	0	0	0	66.6476	0	0	0	0	0	0	0	0	0	0	0	0	0	0	0	0	0	0	0	0	0	0	0
		143	698.66	0	0	0	0	0	0	0	0	0	0	0	0	0	0	0	0	61.6078	0	0	0	0	0	0	0	0	0	0	0	0	0	0	0	0	0	0	0	0	0	0	0	0	0	0	0	0	0
		144	702.52	0	0	0	0	0	0	0	0	0	0	0	0	0	0	0	61.8832	0	0	0	0	0	0	0	0	0	0	0	0	0	0	0	0	0	0	0	0	0	0	0	0	0	0	0	0	0	0
		145	706.38	0	0	0	0	0	0	0	0	0	0	0	0	0	0	0	0	66.4047	0	0	0	0	0	0	0	0	0	0	0	0	0	67.4979	0	0	0	0	0	0	0	0	0	0	0	0	0	0	0
		146	710.24	0	0	0	0	0	0	0	0	0	0	0	0	0	0	0	0	61.6362	0	0	0	0	0	0	0	0	0	0	0	0	0	0	0	0	0	0	0	0	0	0	0	0	0	0	0	0	0
		147	714.1	0	0	0	0	0	0	0	53.4227	0	0	0	0	0	0	0	0	66.3702	0	0	0	0	0	0	0	0	63.0956	0	0	0	0	65.127	0	0	0	0	0	0	0	0	0	0	0	0	0	0	0
		148	717.96	0	0	0	0	0	0	0	0	0	0	0	0	0	0	0	0	64.508	0	0	0	0	0	0	0	0	0	0	0	0	0	0	0	0	0	0	0	0	0	0	0	0	0	0	0	0	0
		149	721.82	0	0	58.7348	0	0	0	0	0	65.8492	0	0	0	0	0	0	0	59.9216	0	0	0	0	0	0	0	0	0	0	75.0993	0	0	0	0	0	0	0	0	0	0	0	0	0	0	0	0	0	0
		150	725.68	0	0	0	0	0	0	0	0	0	0	0	0	0	0	0	0	0	0	0	0	0	0	0	0	0	0	0	0	0	0	0	0	0	0	0	0	0	0	0	0	0	0	0	0	0	0
		151	729.54	0	0	0	0	0	0	0	0	0	0	0	0	0	0	0	0	0	0	0	0	0	0	0	0	0	0	0	0	0	0	0	0	0	0	0	0	0	0	0	0	0	64.0833	0	0	0	0
		152	733.4	0	0	63.3386	0	0	0	0	0	0	0	0	0	0	0	0	0	0	0	0	0	0	0	0	0	0	0	0	0	0	0	0	0	0	0	0	0	0	0	0	0	0	0	0	0	0	0
		153	737.26	0	0	60.329	0	0	0	0	0	0	0	0	0	0	0	0	0	0	0	0	0	0	0	0	0	0	0	0	0	0	0	0	0	0	0	0	0	0	0	0	0	0	0	0	0	0	0
		154	741.12	0	0	0	0	0	0	0	0	0	0	0	0	0	0	0	0	0	0	0	0	0	0	0	0	0	0	0	0	0	0	0	0	0	0	0	0	0	0	0	0	0	0	0	0	0	0
		155	744.98	0	0	63.0599	0	0	0	0	0	0	0	0	0	0	0	63.7557	0	0	0	0	0	0	0	0	0	0	0	0	0	0	0	0	0	0	0	0	0	0	0	0	0	0	0	0	0	0	0
		156	748.84	0	0	64.205	0	0	0	0	0	0	0	0	0	0	0	0	0	0	0	0	0	0	0	0	0	0	0	0	0	0	0	0	0	0	0	0	0	0	0	0	0	0	0	0	0	0	0
		157	752.7	0	0	57.8702	0	0	0	0	0	0	0	0	0	0	0	0	0	0	0	0	0	0	0	0	0	0	0	0	0	0	0	65.6856	0	0	0	0	0	0	66.0239	0	0	0	0	0	0	0	0
		158	756.56	0	0	65.3758	0	0	0	0	0	0	0	0	0	0	0	0	0	0	0	0	0	0	0	0	0	0	0	0	0	0	0	64.5819	0	0	0	0	0	0	63.8842	0	0	0	0	0	0	0	0
		159	760.42	0	0	62.9261	0	61.8093	0	0	0	0	0	0	0	0	0	0	0	0	0	0	0	0	0	0	0	0	0	0	0	0	0	0	0	0	0	0	0	0	0	0	0	0	0	0	0	0	0
		160	764.28	0	0	62.7037	0	0	0	0	0	0	0	0	0	0	0	0	0	0	0	0	0	0	0	0	0	0	0	0	0	0	0	63.8656	0	0	0	0	0	0	66.439	0	0	0	0	0	0	0	0
		161	768.14	0	0	60.7973	0	0	0	0	0	0	0	0	0	0	0	0	0	0	0	0	0	0	0	0	0	0	0	0	0	0	0	0	0	0	0	0	0	0	0	0	0	0	0	0	0	0	0
		162	772	0	0	58.3834	62.3687	0	0	0	0	0	0	0	0	0	0	0	0	0	0	0	0	0	0	0	0	0	0	0	0	0	0	0	0	0	0	0	0	0	63	0	0	0	0	0	0	0	0
		163	775.86	0	0	59.2045	0	64.0912	0	0	0	0	0	0	0	0	0	0	0	0	0	0	0	0	0	0	0	0	0	0	0	0	0	68.8326	0	0	0	0	0	0	63.1335	0	0	0	0	0	0	0	0
		164	779.72	0	0	61.3019	0	0	0	0	0	0	0	0	62.5098	0	0	0	0	0	0	0	0	0	0	0	0	0	0	0	0	0	0	0	0	0	0	0	0	0	65.0188	0	0	0	0	0	0	0	0
		165	783.58	0	0	0	0	0	0	0	0	0	0	0	0	0	0	0	0	0	0	0	0	0	0	0	0	0	0	0	0	0	0	0	0	0	0	0	0	0	64.547	0	0	0	0	0	0	0	0
		166	787.44	0	0	61.4531	0	0	0	0	0	0	0	0	0	0	0	0	0	0	0	0	0	0	0	0	0	0	0	0	0	0	0	63.4149	0	0	0	0	0	0	0	0	0	0	0	0	0	0	0
		167	791.3	0	0	61.2081	0	0	0	0	0	0	0	0	0	0	0	0	0	0	0	0	0	0	0	0	0	0	0	0	0	0	0	0	0	0	0	0	0	0	62.9176	0	0	0	0	0	0	0	0
		168	795.16	0	0	60.6492	0	0	0	0	61.3566	0	64.3188	0	0	0	0	0	0	0	0	0	0	0	0	0	0	0	0	0	0	0	0	0	0	0	0	0	0	0	65.4259	0	0	0	0	0	0	0	0
		169	799.02	0	0	60.738	0	0	0	0	62.4675	0	0	0	0	0	0	0	0	0	0	0	0	0	0	0	0	0	0	0	0	0	0	62.5788	0	0	0	0	0	0	65.1391	0	0	0	0	0	0	0	0
		170	802.88	0	0	59.4046	0	0	0	0	0	0	0	0	0	0	0	0	0	0	0	0	0	0	0	0	0	0	0	0	0	0	0	0	0	0	0	0	0	0	61.7729	0	0	0	0	0	0	0	0
		171	806.74	0	0	63.8421	0	0	0	0	0	0	0	0	0	0	0	0	0	0	0	0	0	0	0	0	0	0	0	0	0	0	0	0	0	0	0	0	0	0	0	0	0	0	0	0	0	0	0
		172	810.6	0	0	62.8055	0	0	0	0	67.1639	0	0	0	0	0	0	0	0	63.4966	0	0	0	0	0	0	67.3964	0	0	0	0	0	0	0	0	0	0	0	0	0	0	0	0	0	0	0	0	0	0
		173	814.46	0	0	63.1359	0	0	0	0	64.4791	0	0	0	0	0	0	0	0	0	0	0	0	0	0	0	0	0	0	0	0	0	0	0	0	0	0	0	0	0	0	0	0	0	0	0	0	0	0
		174	818.32	0	64.097	63.9802	0	0	0	0	66.4731	0	0	0	0	0	0	0	0	64.5556	0	0	0	0	0	0	59.2475	0	0	0	0	0	0	62.4801	0	0	0	0	0	0	0	0	0	0	0	0	0	0	0
		175	822.18	0	0	63.9015	0	0	0	0	0	0	0	0	0	0	0	0	0	63.8102	0	0	0	0	0	0	0	0	0	0	0	0	0	0	0	0	0	0	0	0	0	0	0	0	0	0	0	0	0
		176	826.04	0	0	63.7023	0	0	0	0	62.9275	62.6314	0	0	67.6741	0	0	0	0	64.887	0	0	0	0	0	0	0	0	0	0	0	0	77.2801	0	0	0	0	0	0	0	0	0	0	0	0	0	0	0	0
		177	829.9	0	0	63.1231	0	0	0	0	61.2569	0	0	0	0	0	64.3327	0	0	0	0	0	0	0	0	0	0	0	0	0	0	0	0	0	0	0	0	0	0	0	0	0	0	0	0	0	0	0	0
		178	833.76	0	0	0	0	0	0	0	62.9319	0	0	0	67.0526	0	0	0	0	0	0	0	0	0	0	0	63.3885	0	0	0	0	0	0	0	0	0	0	0	0	0	0	0	0	0	0	0	0	0	59.6599
		179	837.62	0	0	0	0	64.4908	0	0	65.6465	0	0	70.9306	0	0	0	0	0	0	0	0	0	0	0	0	0	62.1853	0	0	0	0	0	0	0	0	0	0	0	0	0	63.5613	0	0	0	0	0	0	64.0932
		180	841.48	0	0	0	0	0	0	0	59.9611	0	0	0	0	0	0	0	0	0	0	0	0	0	0	0	66.8204	0	0	0	0	0	0	0	0	0	0	0	0	0	0	0	0	61.8427	0	0	0	0	0
		181	845.34	0	0	0	0	0	0	0	61.8253	0	0	0	0	0	61.2963	0	0	63.7038	0	0	0	0	0	0	61.6526	0	0	0	0	0	0	0	0	0	0	0	0	0	0	0	0	0	0	0	0	0	61.4638
		182	849.2	0	0	0	0	0	0	0	0	0	0	0	62.2334	0	62.1095	0	0	0	0	0	0	0	0	0	66.0741	0	0	0	0	0	0	0	0	0	0	0	0	0	0	0	0	0	0	0	0	0	66.7441
		183	853.06	0	0	0	0	0	0	0	0	0	0	0	0	0	0	0	0	0	0	0	0	0	0	0	61.0085	0	0	0	0	0	0	0	0	0	0	0	0	0	0	0	0	62.3352	0	0	0	0	60.4629
		184	856.92	0	0	0	0	0	0	0	61.2439	0	0	0	0	0	0	0	0	65.7609	0	0	0	0	0	0	61.1958	0	0	0	0	0	0	0	0	0	0	0	0	0	0	0	0	0	0	0	0	0	62.8769
		185	860.78	0	0	0	0	0	0	0	77.0469	0	0	63.2232	0	0	0	0	0	0	0	60.1104	0	0	0	0	0	0	0	0	0	0	0	0	0	0	0	0	0	0	0	0	0	0	0	0	0	0	63.4468
		186	864.64	0	0	0	0	0	0	0	64.5271	0	0	0	0	0	0	0	0	0	0	0	0	0	0	0	62.3777	0	0	0	0	0	0	0	0	0	0	0	0	0	0	0	0	0	0	0	0	0	57.7
		187	868.5	0	0	0	0	0	0	0	62.8244	0	0	0	0	0	0	0	0	0	0	0	0	0	0	0	62.893	0	0	0	0	0	0	0	65.8893	0	0	0	0	0	0	0	0	0	0	0	0	0	62.0924
		188	872.36	0	0	0	0	0	0	0	61.3348	0	0	0	0	0	0	0	0	0	0	0	0	0	0	0	65.9318	0	0	0	67.0795	0	0	0	0	0	0	0	0	0	0	0	0	0	0	0	0	0	67.1416
		189	876.22	0	0	0	0	0	0	0	61.8492	0	0	0	0	0	0	0	0	0	0	0	0	0	0	0	0	0	0	0	0	0	0	0	0	0	70.981	0	0	0	0	0	0	0	0	0	0	0	0
		190	880.08	0	0	0	67.6933	0	0	0	61.2435	0	0	0	0	0	61.1872	0	0	0	0	0	0	0	0	0	65.4105	70.9902	0	0	0	0	84.5312	62.4228	0	0	0	0	0	0	0	0	0	0	0	0	0	0	64.4426
		191	883.94	0	0	0	66.4202	0	0	0	66.5508	0	0	0	0	0	0	0	0	0	0	0	0	0	0	0	62.6788	0	0	0	0	0	0	68.015	0	0	0	0	0	0	0	0	0	61.6236	0	0	0	0	63.6233
		192	887.8	0	0	0	64.8664	0	0	0	61.2354	0	0	0	0	0	0	0	0	0	0	0	0	0	0	0	60.156	0	0	0	0	0	0	0	0	0	0	0	0	60.6443	0	0	0	61.8529	0	0	0	0	63.8985
		193	891.66	0	0	0	64.4855	0	0	0	66.4311	0	0	55.0632	0	0	59.8176	0	0	0	0	0	0	0	0	0	64.0932	0	0	0	0	0	0	64.3659	0	0	0	0	0	0	0	0	0	0	0	0	0	0	64.0615
		194	895.52	0	0	0	75.857	0	0	0	62.8128	0	0	0	0	0	0	0	0	0	0	0	0	0	0	0	67.0219	0	0	68.92	63.2263	0	0	0	0	0	0	0	0	0	0	0	0	65.4069	0	0	0	0	63.0361
		195	899.38	0	0	0	64.0375	0	0	0	0	0	0	0	0	0	0	0	0	0	0	0	0	0	0	0	63.2055	0	0	0	0	0	0	0	0	0	0	0	0	0	0	0	0	0	0	0	0	0	58.8699
		196	903.24	0	0	0	0	0	0	0	0	0	0	63.1786	0	0	0	0	0	0	0	0	0	0	0	0	61.49	0	0	0	0	0	0	61.3495	0	0	0	0	0	0	0	0	0	0	0	0	0	0	62.6664
		197	907.1	0	0	0	66.6133	0	0	0	66.3693	0	0	0	0	0	63.7156	0	0	0	0	0	0	0	0	0	68.099	0	0	0	0	0	0	0	0	0	0	0	0	0	0	65.9011	0	59.7955	0	0	0	0	58.8303
		198	910.96	0	0	0	60.7229	0	0	0	63.2263	0	0	0	0	0	0	0	0	0	0	0	0	0	0	0	64.0602	0	0	0	0	0	0	0	0	0	0	0	0	0	0	0	0	0	0	0	0	0	0
		199	914.82	0	0	0	0	60.4385	0	0	59.1562	0	0	0	0	0	63.3773	0	0	65.9356	0	0	0	0	0	0	0	0	0	0	0	0	0	65.3386	0	0	0	0	0	0	0	0	0	0	0	0	0	0	0
		200	918.68	0	0	0	60.8365	0	0	0	61.9304	0	0	0	0	0	60.1338	0	0	0	0	0	0	0	0	0	58.8449	0	0	0	0	0	0	62.9761	0	0	0	0	0	0	0	0	0	0	0	0	0	0	60.478
		201	922.54	0	0	0	65.0747	0	0	0	60.306	0	0	0	0	0	0	0	0	0	0	0	0	0	0	0	0	0	0	0	0	0	0	61.5363	0	0	0	0	0	0	0	0	0	0	0	0	0	0	0
		202	926.4	0	0	0	68.0266	64.5215	0	0	63.0158	0	0	0	0	0	68.3754	0	0	0	0	0	0	0	0	0	66.2721	0	0	0	0	0	0	0	0	0	0	0	0	0	0	61.4804	0	0	0	0	74.6489	0	0
		203	930.26	0	0	0	63.8043	0	0	0	66.6849	0	0	0	0	0	0	0	0	0	0	0	0	0	0	0	0	0	0	0	0	0	0	61.4883	0	0	0	0	0	0	0	0	0	0	0	0	0	0	0
		204	934.12	0	0	0	65.7289	0	0	0	61.6206	0	0	0	0	0	0	0	0	0	0	0	0	0	0	0	0	0	0	0	0	0	0	65.7755	0	0	0	0	0	0	0	0	0	0	0	0	0	0	0
		205	937.98	0	0	0	61.1946	0	0	0	63.068	0	0	0	0	0	64.1694	0	0	0	0	0	0	0	0	0	0	0	0	0	0	0	0	0	0	0	0	0	0	0	0	0	0	0	0	0	0	0	66.3173
		206	941.84	0	0	0	67.2899	63.7344	0	0	62.529	0	0	0	0	0	0	0	0	0	0	0	0	0	0	0	0	0	0	0	0	0	0	61.6974	0	0	0	0	0	0	0	0	0	0	0	0	0	0	0
		207	945.7	0	0	0	62.2799	0	0	0	64.2839	0	0	0	0	70.5023	0	0	0	0	0	0	0	0	0	0	0	0	0	0	0	0	0	64.7722	0	0	0	0	0	0	0	0	0	0	0	0	0	0	0
		208	949.56	0	0	0	66.9543	61.7175	0	64.2824	61.1264	0	0	79.5348	0	0	0	0	0	0	62.3499	0	0	0	0	0	62.0253	0	0	0	0	0	0	61.3476	0	0	0	0	0	65.0876	0	0	0	0	0	0	0	0	63.5894
		209	953.42	0	0	0	64.5698	0	0	0	61.2614	0	0	0	0	0	0	0	0	0	0	0	0	58.9571	0	0	0	0	0	0	0	0	0	64.2024	0	0	0	0	0	0	0	0	0	0	0	0	0	0	0
		210	957.28	0	0	0	61.9674	67.2986	0	0	61.0675	0	0	0	0	0	0	0	0	0	0	0	67.5579	0	0	0	0	0	0	0	0	0	0	64.5401	0	0	0	0	0	65.0238	0	0	0	0	0	0	0	0	0
		211	961.14	0	0	0	62.0214	0	0	0	0	0	0	0	0	0	0	0	0	0	0	0	0	0	0	0	0	0	0	0	0	0	0	0	0	0	0	0	0	0	0	0	0	0	0	0	0	0	0
		212	965	0	0	0	62.3268	0	0	0	0	0	0	0	0	0	71.2405	0	0	0	63.4743	0	0	0	0	0	0	0	0	0	69.3499	0	0	63.5566	0	0	67.2317	0	0	0	0	0	64.5527	0	0	0	0	0	0
		213	968.86	0	0	0	65.7913	0	0	0	66.393	0	0	0	0	0	0	0	0	0	61.6062	0	0	0	0	0	0	0	0	0	0	0	0	0	0	0	0	0	0	0	0	0	0	0	0	0	0	0	0
		214	972.72	0	0	0	64.6638	60.9881	0	0	65.7661	0	0	0	0	0	0	0	0	0	0	0	0	0	0	0	0	0	0	0	0	0	0	0	0	0	0	0	0	0	0	0	0	0	0	0	0	0	0
		215	976.58	0	0	0	65.1305	0	0	0	62.649	0	0	0	0	0	0	0	0	0	0	0	0	0	0	0	0	0	0	0	0	0	0	57.8706	0	0	0	0	0	0	0	0	0	0	0	0	0	0	0
		216	980.44	0	0	0	58.7859	57.165	63.5807	0	0	0	0	0	0	0	0	0	0	0	63.608	0	0	0	0	0	0	0	0	0	0	0	0	58.7215	0	0	0	0	0	0	0	0	0	0	0	0	0	0	0
		217	984.3	0	0	0	62.1823	0	0	0	63.7833	0	0	0	0	0	0	0	0	0	0	0	0	0	0	0	0	0	0	0	0	0	0	61.032	0	0	63.1331	0	0	0	0	0	0	0	0	0	0	0	0
		218	988.16	0	0	0	61.8574	0	0	0	65.8944	0	0	0	0	0	0	0	0	0	65.2926	0	0	0	0	0	0	0	0	0	0	0	0	65.5297	0	0	62.4432	0	0	0	0	0	0	0	0	0	0	0	0
		219	992.02	0	0	0	63.0208	66.6127	0	0	67.8118	0	0	0	0	0	0	0	0	0	62.466	0	0	0	0	0	0	0	0	0	0	0	0	0	0	0	0	0	0	0	0	0	0	0	0	0	0	0	0
		220	995.88	0	0	0	66.015	0	0	0	0	0	0	0	0	0	0	0	0	0	60.4364	0	0	0	0	0	0	0	0	0	0	0	61.662	63.5849	0	0	0	0	0	60.8059	0	0	0	0	0	0	0	0	0
		221	999.74	0	0	0	68.0246	63.3458	0	0	67.8418	0	0	0	0	0	61.5685	0	0	0	0	0	0	0	0	0	0	0	0	0	0	0	0	63.866	0	0	0	0	0	0	0	0	0	0	0	0	0	0	0
		222	1003.6	0	0	0	64.9229	0	0	0	0	0	0	0	0	0	0	0	0	0	58.6606	0	0	0	0	0	0	0	0	0	0	0	0	63.0367	0	0	0	0	0	0	0	0	0	0	0	0	0	0	0
		223	1007.46	0	0	0	60.7499	62.8972	0	0	64.71	0	0	0	0	0	0	0	0	0	63.5153	0	0	0	0	0	0	0	0	0	0	0	0	64.1826	0	0	61.4668	0	0	0	0	0	0	0	0	0	0	0	0
		224	1011.32	0	0	0	60.4704	68.4649	0	0	63.7726	0	0	0	0	0	0	0	0	0	0	0	0	0	0	0	0	0	0	0	0	0	0	63.9372	0	0	64.5318	0	0	0	0	0	0	0	0	0	0	0	0
		225	1015.18	0	0	0	63.148	61.9276	0	0	0	0	0	0	0	0	0	0	0	0	60.9252	0	0	0	0	0	0	0	0	0	0	0	0	61.9853	0	0	0	0	0	0	0	0	0	0	0	0	0	0	0
		226	1019.04	0	0	0	64.8314	0	0	0	66.8505	63.7313	0	0	0	0	0	0	0	0	0	0	0	0	0	0	0	0	0	0	0	0	0	61.755	0	0	66.0141	0	0	0	0	0	0	0	0	0	63.4482	0	0
		227	1022.9	0	0	0	64.9856	0	0	0	62.1002	0	0	0	0	0	0	0	0	0	61.2736	0	0	0	0	0	0	0	61.6931	0	0	0	0	61.6766	66.2324	0	60.06	0	0	0	0	0	0	0	0	0	0	0	0
		228	1026.76	0	0	0	60.6967	0	0	0	0	0	0	0	0	0	0	0	0	0	60.7489	0	0	0	0	0	0	0	0	0	0	0	61.9765	63.3757	0	0	62.8723	0	0	0	0	0	0	65.7007	0	0	0	0	0
		229	1030.62	0	0	0	65.1469	0	0	0	0	0	0	0	0	0	0	0	0	0	0	0	0	0	0	0	0	0	0	0	0	0	61.4793	64.1481	0	0	0	0	0	0	0	0	0	62.3736	0	0	0	0	0
		230	1034.48	0	0	0	63.1375	0	0	0	0	0	0	0	0	0	0	0	0	0	60.5013	0	0	0	0	0	0	0	0	0	0	0	0	63.6065	0	0	0	0	0	0	0	0	0	0	0	0	0	0	0
		231	1038.34	0	0	0	61.1151	0	0	0	64.26	0	0	0	0	0	0	0	0	0	64.7067	0	0	0	0	0	0	0	0	0	0	0	0	65.7072	0	0	65.2493	0	59.1112	0	0	0	0	0	0	0	0	0	0
		232	1042.2	0	0	0	62.8342	0	0	0	61.8218	0	0	0	0	0	0	0	0	61.2151	60.839	0	0	0	0	0	0	0	0	0	64.6307	0	0	65.3248	0	0	62.6917	0	0	0	0	0	0	66.5614	0	0	0	0	62.131
		233	1046.06	0	0	0	64.1357	0	0	0	0	63.0904	0	0	0	0	0	0	0	60.3535	0	0	0	0	0	0	0	0	0	0	0	0	62.1754	75.0984	0	0	61.7501	0	64.4777	0	0	0	0	62.0257	0	0	0	0	0
		234	1049.92	0	0	0	65.3704	0	0	0	66.6746	62.8761	0	0	0	0	0	0	0	64.529	0	0	0	0	0	0	0	0	0	0	0	0	63.4787	65.0987	0	0	63.2875	0	0	0	0	0	0	0	0	0	67.7615	0	0
		235	1053.78	0	0	0	66.2081	63.0199	0	0	66.3585	66.8187	0	0	0	0	0	0	0	0	0	0	0	0	0	0	0	0	0	0	0	73.843	0	62.1146	0	0	62.8887	0	0	0	0	0	0	0	0	0	0	0	0
		236	1057.64	0	0	62.5867	62.1324	0	0	0	61.6253	0	0	75.1093	0	0	0	0	0	69.7242	0	0	0	0	0	0	0	0	0	0	0	0	0	63.3748	0	0	63.7619	0	0	0	0	0	0	0	0	0	0	0	0
		237	1061.5	0	0	0	61.1506	0	0	0	62.319	0	0	0	0	0	0	0	0	0	0	0	0	0	0	0	0	0	0	0	0	0	0	61.8312	0	0	61.899	0	0	0	0	0	0	0	0	0	0	0	0
		238	1065.36	0	0	60.49	63.1963	0	0	0	61.9289	62.831	0	0	0	0	0	0	0	68.8918	0	0	0	0	0	0	0	0	0	0	0	0	0	62.1481	0	0	0	0	0	0	0	0	0	0	0	0	0	0	0
		239	1069.22	61.0285	0	60.2816	63.5785	0	0	0	58.208	62.9776	0	0	0	0	60.6193	0	0	0	0	0	0	0	0	0	66.0362	0	0	0	0	0	0	64.6966	72.2753	0	59.7372	0	0	0	0	0	0	61.4759	0	0	0	0	0
		240	1073.08	60.2436	0	0	62.0339	0	0	0	60.7283	60.4336	0	0	0	76.8527	0	0	0	68.8095	0	0	0	0	0	0	65.9264	0	0	0	0	0	0	66.6524	0	70.6444	62.1211	0	61.3293	0	0	0	0	59.6789	0	0	0	0	0
		241	1076.94	58.41	0	0	61.1901	0	0	0	64.3401	66.0503	0	0	0	68.7642	58.5036	0	0	66.1271	64.2578	0	62.7878	0	0	0	64.6061	0	0	0	0	0	0	69.3206	0	0	63.2759	0	0	0	59.4948	0	0	0	0	64.7402	0	0	0
		242	1080.8	0	0	0	68.0406	0	0	0	0	61.2072	0	0	0	0	59.6802	0	0	65.5841	0	0	0	0	0	78.5512	59.9161	0	0	0	0	0	0	68.1114	0	0	61.2728	58.5764	0	0	0	0	0	69.7946	0	0	0	0	0
		243	1084.66	0	0	64.9431	63.7062	57.9649	0	0	0	64.502	0	0	0	0	62.2277	0	0	59.5634	0	0	0	0	0	0	61.1717	0	0	0	0	0	0	66.2514	0	0	66.3074	0	0	0	60.7807	0	0	0	0	0	0	0	62.9402
		244	1088.52	0	0	61.6441	64.5132	0	0	0	0	69.7743	0	0	66.6054	0	60.7894	0	0	64.8089	0	0	0	0	0	0	61.4987	0	0	0	0	0	65.8481	61.7278	0	0	63.4883	0	0	0	0	0	0	0	0	0	0	0	0
		245	1092.38	58.4458	0	62.1704	62.4977	0	0	0	64.8044	65.2291	0	0	0	0	60.9418	0	0	61.4464	0	0	0	0	0	0	0	0	0	0	0	0	66.9404	63.7485	0	0	61.8203	0	0	0	59.5314	0	0	0	0	0	0	61.3888	0
		246	1096.24	0	0	62.9719	58.9072	0	0	0	63.9158	61.8584	0	0	0	0	0	0	0	64.3775	0	0	0	0	0	0	0	0	0	0	0	0	0	60.4881	0	0	61.1053	0	0	0	0	0	0	0	0	0	0	0	59.908
		247	1100.1	0	0	0	60.7501	0	0	0	0	63.75	0	0	0	0	61.0055	0	0	64.2399	0	0	0	0	0	0	65.1739	0	0	0	0	0	0	62.0581	0	0	64.2807	0	0	0	61.753	0	0	63.8485	0	0	0	63.5357	64.1616
		248	1103.96	0	0	58.3906	63.0175	0	0	0	0	60.1657	0	0	0	0	64.0431	0	0	71.5942	0	0	0	0	0	0	61.2158	0	0	0	0	0	0	63.0303	0	0	64.2455	0	0	0	65.0801	0	0	58.2868	0	0	0	0	0
		249	1107.82	0	0	64.425	0	0	0	0	62.5962	63.2114	0	0	0	0	62.1546	0	0	65.6405	0	0	0	0	0	0	0	0	0	0	0	0	0	60.835	0	0	61.6759	0	0	0	62.3049	0	0	61.2733	0	0	0	65.8338	66.5051
		250	1111.68	0	0	0	63.3294	0	0	0	0	61.7258	0	0	0	0	60.1428	0	0	61.9774	60.1073	0	0	0	0	0	61.4633	0	0	0	0	0	61.6407	61.9404	0	0	62.5973	0	0	0	0	0	0	0	0	0	0	60.4783	64.2841
		251	1115.54	0	0	0	62.9001	0	0	0	0	65.0049	0	0	0	0	63.7056	0	0	62.4523	0	0	0	0	59.3781	0	60.1494	0	0	0	0	0	0	60.8975	59.0819	0	60.2182	81.6203	0	0	0	0	0	0	0	0	0	0	59.5618
		252	1119.4	0	0	59.9102	62.8445	63.4843	0	0	60.2648	63.2878	0	0	0	0	0	0	0	64.5486	0	0	0	0	0	0	58.9885	0	0	0	0	0	0	61.3895	63.8355	63.3123	65.3486	0	68.293	0	61.521	0	0	0	0	0	0	63.1546	63.4888
		253	1123.26	0	0	59.8848	62.9261	62.9193	0	0	0	64.1372	0	64.8523	0	0	60.9609	0	0	68.1016	0	0	0	0	0	0	61.307	0	0	0	0	0	0	63.909	0	0	60.941	0	0	0	57.3819	0	0	0	0	0	0	64.7252	61.7008
		254	1127.12	0	0	0	66.6327	0	0	0	0	0	0	0	0	0	63.9358	0	0	65.6357	66.8135	0	0	0	0	0	60.5587	0	0	0	0	0	0	67.8393	0	0	61.2312	63.362	0	0	60.9423	0	0	64.236	0	0	0	63.7137	65.602
		255	1130.98	64.6569	0	68.0688	62.7523	0	0	0	65.9532	61.6826	0	0	0	61.9721	59.7447	0	0	64.0213	0	0	0	0	0	0	59.7647	0	0	0	0	0	0	64.8976	0	0	0	0	0	0	0	0	0	0	0	0	0	61.6344	63.9398
		256	1134.84	0	0	59.334	60.9163	0	0	0	0	58.8025	0	0	0	0	62.4886	0	0	65.8675	60.2394	0	0	0	0	0	0	0	0	0	0	0	0	62.5889	64.6777	0	61.6446	66.4518	0	0	65.6616	0	0	63.4034	0	0	0	0	59.863
		257	1138.7	62.1995	0	61.1633	64.2595	0	0	0	0	66.6027	0	0	0	0	59.0714	0	0	62.3609	0	0	0	0	0	0	61.0397	0	0	0	0	0	0	67.8785	0	0	0	0	0	0	59.0012	0	0	0	0	0	65.5691	65.0817	65.7329
		258	1142.56	0	0	65.06	66.1834	62.3463	0	0	0	60.4618	63.4428	0	0	0	61.9623	0	61.394	64.0819	0	0	63.6157	0	0	0	0	0	0	0	0	0	0	59.0463	0	0	0	0	0	0	61.1428	0	0	0	0	0	0	61.7674	63.7562
		259	1146.42	0	0	0	62.5605	0	0	0	0	63.2473	59.3109	0	0	0	61.0483	0	0	61.2315	0	0	0	64.6486	0	0	61.2356	0	0	0	0	0	0	64.2841	0	0	0	0	0	0	62.7956	0	0	0	0	0	0	61.3499	64.382
		260	1150.28	0	0	0	63.9165	0	0	0	65.4488	65.3442	0	0	0	0	59.4848	0	0	67.0215	0	0	0	0	0	0	0	0	0	0	0	0	0	62.1209	0	0	0	0	0	0	63.3816	0	0	0	0	0	0	0	63.3282
		261	1154.14	0	0	0	61.3536	0	0	0	64.8528	59.3449	62.1312	0	0	0	66.848	0	0	62.9628	0	0	0	0	0	0	62.4822	0	0	0	0	0	0	62.6172	62.1405	0	0	60.3417	0	0	60.8562	62.3895	0	0	0	0	0	63.7549	0
		262	1158	0	0	0	62.757	0	0	0	62.2095	62.1839	63.7928	0	0	0	57.638	64.7849	0	63.649	63.9632	0	0	0	0	0	63.9599	0	0	0	0	0	0	61.7835	0	0	0	0	0	0	60.2232	60.9085	0	0	0	0	0	0	0
		263	1161.86	0	0	0	62.773	0	0	0	66.3824	60.4642	0	0	0	0	63.1043	58.9824	0	62.1749	64.9109	0	0	0	0	62.4088	62.0061	0	0	0	82.7357	0	0	0	0	0	0	0	0	0	62.9545	61.4336	0	62.6163	0	0	0	62.6549	63.5546
		264	1165.72	0	0	57.1988	62.6618	0	0	0	63.469	59.2651	63.8234	0	0	0	63.1374	61.6045	0	63.1521	0	0	0	0	0	0	63.2354	0	0	0	0	0	0	66.608	69.7357	0	63.5168	0	0	0	63.8701	63.4118	0	62.0694	0	0	0	63.395	65.4072
		265	1169.58	0	0	61.5748	64.0604	0	0	0	64.4904	63.8249	62.1422	0	0	0	63.739	59.9101	0	64.6102	60.2857	0	0	0	0	0	63.5489	0	0	0	0	0	0	61.5189	62.2802	0	65.9231	0	0	0	62.5629	0	0	65.412	0	0	0	65.7426	62.4848
		266	1173.44	0	0	60.1423	62.8583	0	0	0	64.3446	63.5855	62.1931	0	0	0	60.2026	68.1063	0	64.4548	0	0	0	0	0	0	0	0	0	0	0	0	0	62.4948	0	0	0	0	74.7508	0	60.0507	67.3084	0	0	0	0	0	61.2188	0
		267	1177.3	0	0	0	62.6357	0	0	0	59.5784	66.9771	62.4601	0	0	0	61.5866	0	0	64.1779	0	62.1968	0	0	0	0	57.0071	0	0	0	0	0	0	59.8813	0	0	0	0	0	0	60.7477	68.68	0	61.6088	0	0	0	64.2755	61.9104
		268	1181.16	0	0	69.0173	64.9016	0	0	0	62.7968	62.3624	59.8201	0	0	0	58.9939	0	0	66.4646	0	0	0	0	0	0	0	0	0	0	0	0	0	62.3418	0	0	60.6153	0	0	0	0	60.027	0	60.2921	0	0	0	65.336	65.5365
		269	1185.02	0	0	0	57.3103	0	0	0	64.5184	63.4729	57.983	0	0	0	63.3863	0	0	68.7912	62.8751	0	0	0	0	0	0	0	0	0	0	0	0	63.7621	0	0	0	0	0	0	0	59.7344	0	0	0	0	0	65.4666	62.5643
		270	1188.88	0	0	64.3252	67.2628	0	0	0	62.266	64.1033	60.4495	0	0	0	59.4656	0	0	64.2752	67.827	0	0	0	0	0	0	0	0	0	0	0	0	0	59.3918	0	0	64.2912	0	0	60.5642	68.1197	0	0	0	0	0	58.6103	63.1831
		271	1192.74	0	0	0	62.2619	0	0	0	64.476	69.7641	61.4857	0	0	0	60.643	0	0	67.2169	0	0	0	0	0	0	0	0	0	0	0	0	0	69.1631	59.9703	0	0	60.8731	0	0	61.3335	61.8143	0	62.1846	0	0	0	0	66.8341
		272	1196.6	0	0	61.053	65.0853	0	0	0	64.0199	63.604	60.7537	0	0	0	59.4383	60.614	0	68.7434	0	0	0	0	0	0	61.5872	58.2403	0	0	0	0	0	0	58.6168	0	0	65.4435	0	0	60.6119	62.6495	0	60.2359	0	0	0	64.7932	68.7256
		273	1200.46	0	0	0	62.7807	0	0	0	62.4917	64.7207	64.8971	0	0	0	59.3847	59.9964	0	64.3147	0	0	0	60.5726	0	0	0	0	0	0	0	0	0	60.3277	0	0	0	0	0	0	58.4911	63.2612	0	55.1325	0	0	0	63.6374	57.3629
		274	1204.32	0	0	0	65.0018	0	0	0	62.5507	63.2176	60.9955	0	0	0	62.2345	65.0079	0	62.4093	0	0	0	62.2964	0	0	0	0	0	0	0	0	0	65.1595	0	0	0	65.4747	0	0	60.3253	61.7429	0	0	0	0	0	63.8914	63.5427
		275	1208.18	0	0	0	65.5833	0	0	0	64.7948	63.3093	61.4345	0	0	0	60.4747	58.9466	0	67.2307	0	0	0	62.2172	0	0	63.7374	0	0	0	0	0	0	60.7986	62.9078	0	0	58.963	0	0	60.0683	67.1325	0	0	0	0	0	0	62.0842
		276	1212.04	0	0	61.4006	66.1	0	0	0	63.9087	64.8494	57.0657	0	0	0	57.2308	62.0249	0	61.5462	0	0	0	0	0	0	0	0	0	0	0	0	0	64.396	61.523	0	0	62.2921	0	0	0	65.3466	0	0	0	0	0	63.132	0
		277	1215.9	0	0	0	67.1663	0	0	0	64.3607	65.6523	60.1486	0	0	0	62.6859	67.1508	0	65.313	0	0	0	0	0	72.0252	64.6726	0	0	0	0	0	0	60.1275	64.9022	63.7487	0	64.8032	0	0	61.1611	0	0	0	0	0	63.9148	0	0
		278	1219.76	0	0	0	62.3768	0	67.2929	0	60.7863	65.9403	62.4317	0	0	0	62.9049	63.0343	0	64.8611	59.2023	0	0	59.0596	0	0	0	0	0	0	0	0	0	66.6847	64.5987	0	0	61.366	0	0	60.714	59.5992	0	64.3765	0	0	0	0	0
		279	1223.62	0	0	0	66.9303	0	0	0	61.8808	61.7345	65.3574	0	0	0	66.1858	63.4235	0	67.9404	62.5785	0	0	62.0059	0	0	0	0	0	0	0	0	0	0	62.74	0	0	67.3071	0	0	62.5697	62.3744	0	0	0	0	61.7652	0	0
		280	1227.48	0	0	0	63.5449	0	0	0	64.2585	59.8687	0	0	0	0	62.7382	64.2242	0	60.4573	65.4765	0	0	0	0	0	0	0	0	0	0	0	0	66.8992	62.991	0	0	0	0	0	62.7973	0	0	63.075	0	0	0	63.2587	58.7255
		281	1231.34	0	0	0	61.9527	0	0	0	63.4169	61.9554	59.8292	0	0	0	60.5903	61.1895	60.3341	65.2851	59.9542	63.8103	0	0	0	0	0	0	0	0	0	0	0	63.036	66.3375	0	0	59.2508	0	0	0	64.1187	0	60.1055	0	0	0	0	0
		282	1235.2	0	0	0	63.9314	0	0	0	60.901	63.9193	64.2728	0	0	0	61.2265	62.6984	0	63.076	62.7095	0	0	60.1442	0	0	0	0	0	0	0	0	0	0	59.9637	0	0	63.2202	0	0	0	63.7254	0	61.7352	0	0	0	0	60.1197
		283	1239.06	0	0	0	60.2607	0	0	0	64.4578	64.9558	60.1039	0	0	0	60.2138	62.9831	0	63.871	67.9232	0	0	66.0783	63.0083	0	0	0	0	0	0	0	0	0	63.7376	0	0	69.5132	60.0446	0	62.6854	68.0955	0	0	0	0	0	0	61.9311
		284	1242.92	0	0	0	65.8556	0	0	0	63.477	62.0723	60.9772	0	0	0	59.4635	0	0	61.239	61.6971	59.9767	0	61.6291	0	0	65.7527	0	0	0	0	0	0	0	62.3537	0	0	60.1354	61.1868	0	66.8472	63.4964	0	62.0616	0	0	0	0	0
		285	1246.78	0	0	0	64.891	0	0	0	62.9654	62.546	66.4512	0	0	0	62.8767	0	0	65.6186	63.7277	0	0	0	64.6168	0	65.2579	68.3223	0	0	0	0	0	64.9327	56.2117	0	0	61.5998	0	0	64.6647	60.8321	0	65.2668	0	0	0	0	0
		286	1250.64	0	0	0	65.01	0	0	0	68.5697	62.3416	61.698	0	0	0	64.1403	68.8214	0	65.6238	63.8016	0	0	0	0	0	0	0	0	0	0	0	0	64.1502	63.2905	0	0	63.6171	0	0	0	61.3573	0	0	0	0	0	0	62.0818
		287	1254.5	0	0	0	58.9476	0	0	0	63.0208	58.96	63.4709	0	0	0	57.6661	61.7448	0	61.0782	65.2443	0	0	65.3945	0	0	0	0	0	0	58.8245	0	63.2287	60.5168	62.0648	0	0	62.5928	0	0	61.2269	62.4172	0	0	0	0	0	0	62.1962
		288	1258.36	0	0	0	60.4672	0	0	0	58.9882	64.5471	57.9885	0	0	0	60.2276	0	0	65.0983	61.9874	0	0	0	0	59.5834	0	0	0	0	0	0	62.0483	64.3564	61.4543	0	0	63.4625	0	0	61.3584	63.2134	0	60.3637	0	0	74.4835	0	59.6797
		289	1262.22	0	0	0	62.2095	0	0	62.0116	66.6726	0	65.9965	0	0	0	64.4134	57.6717	0	62.0952	0	0	0	0	0	0	0	0	0	0	0	0	60.2652	64.6129	62.4778	0	0	57.1487	0	0	62.4342	63.9523	0	56.393	0	0	0	0	0
		290	1266.08	0	0	0	62.6089	0	0	0	65.2744	65.0036	58.2769	0	0	0	63.4883	0	0	64.5362	57.482	0	0	0	0	0	62.5021	0	0	0	0	0	65.4403	63.8991	60.1887	0	0	62.2383	0	0	60.8947	61.3772	0	63.8255	0	0	0	0	64.8615
		291	1269.94	0	0	0	63.5899	0	0	0	61.9638	0	69.3842	0	0	0	64.4644	64.5999	0	70.9524	59.3221	0	0	0	64.3869	0	0	60.8741	0	0	0	0	61.873	0	61.7053	0	0	59.0052	0	0	70.2463	64.4846	0	62.603	0	0	0	0	0
		292	1273.8	0	0	0	0	0	0	0	60.6468	63.955	62.5687	0	0	0	63.3606	0	0	63.3099	60.9204	0	0	0	0	55.9745	0	0	0	0	59.3088	0	61.5256	62.1107	61.8244	0	0	60.4891	64.2617	0	65.0965	63.3784	0	0	0	0	0	0	0
		293	1277.66	0	0	0	64.9148	0	0	0	68.3396	63.8677	0	0	0	0	60.8775	0	0	65.0887	63.9002	0	0	61.4149	0	0	0	0	0	67.8382	65.5774	0	58.4974	0	62.4639	0	0	63.8009	0	0	0	63.4602	0	64.6126	0	0	0	0	0
		294	1281.52	0	0	0	64.0539	0	0	0	63.6311	0	57.9307	0	0	0	64.5572	0	0	69.361	65.5183	0	0	65.5625	0	0	0	0	0	0	0	0	61.0651	0	60.2426	0	0	59.6639	0	0	62.1355	65.7194	0	0	0	0	0	0	0
		295	1285.38	0	0	0	0	0	0	0	61.4686	62.9373	63.8956	0	0	0	63.5971	0	0	60.3075	64.8585	0	0	60.1046	60.8992	0	0	0	0	0	62.8304	0	0	60.4524	62.3127	0	0	64.8765	0	0	62.9077	65.0671	0	67.4282	0	0	0	0	0
		296	1289.24	0	0	0	65.8511	0	0	0	63.7853	63.3052	62.8103	0	0	0	65.409	0	0	65.7644	63.6799	0	0	0	61.4231	0	0	0	0	0	0	0	64.4166	0	61.5768	0	0	64.9883	0	0	62.5139	61.4066	0	62.8266	0	0	0	0	0
		297	1293.1	0	0	0	0	0	0	0	66.2802	67.3164	64.5818	0	0	0	61.6445	0	0	69.3503	64.181	0	0	0	62.7422	0	0	0	77.6228	0	0	0	66.0404	0	60.6472	0	0	60.1042	0	0	57.1639	63.2464	0	0	0	0	0	62.6724	0
		298	1296.96	0	0	0	0	0	0	0	66.1885	0	57.3902	0	0	0	65.4417	0	0	61.0787	63.1461	58.4149	0	0	63.883	63.2347	0	0	0	0	0	0	63.6409	63.1025	61.5234	0	0	63.3505	0	0	61.4821	61.2958	0	0	0	0	0	0	0
		299	1300.82	0	0	0	0	0	0	0	62.7892	0	64.8018	0	0	0	61.2756	0	0	60.9277	63.6318	64.554	0	64.042	59.8631	0	0	0	0	0	0	0	64.9577	63.6249	61.946	0	0	62.8313	0	78.6615	63.2495	62.8253	0	0	0	0	0	68.473	0
		300	1304.68	0	0	0	0	0	0	0	62.9729	60.1161	58.6351	73.8975	0	0	61.197	0	0	65.7516	59.3616	0	0	59.6277	0	0	0	0	0	0	0	0	62.294	65.9577	64.1401	62.4428	0	67.4988	0	0	64.5332	61.0575	0	0	0	0	0	0	0
		301	1308.54	0	0	0	0	0	0	0	67.4121	64.2202	64.1666	0	0	0	60.7744	0	0	64.1017	65.2631	0	0	62.0724	0	0	0	0	0	0	62.3796	0	60.178	67.163	64.7285	0	0	59.8852	0	0	62.8443	61.5899	0	0	59.0277	0	0	0	0
		302	1312.4	0	0	0	65.5389	0	0	0	61.3806	64.9824	57.8876	0	0	0	65.9964	0	0	61.94	63.9989	0	0	0	0	0	0	0	0	0	60.2006	0	62.0655	66.2468	60.8895	0	0	60.5917	0	0	61.4476	71.4449	0	61.9897	0	0	0	0	0
		303	1316.26	0	0	0	63.1343	0	0	0	65.844	62.4256	63.2529	0	0	0	60.5253	0	0	65.7758	69.3226	0	0	0	0	0	0	0	0	0	58.2897	0	66.7113	64.6149	62.0887	0	0	61.3494	0	0	63.1662	63.3122	0	0	0	0	0	67.3041	0
		304	1320.12	0	0	0	55.2324	0	0	0	66.0721	66.0298	0	0	0	0	64.9646	0	0	65.4411	59.1928	0	66.1525	0	0	0	0	0	0	0	60.7719	0	61.3115	62.9337	60.2924	0	0	60.3778	0	0	63.4775	0	0	0	0	0	67.034	0	0
		305	1323.98	0	0	0	0	0	0	0	63.1099	69.4373	0	0	0	0	61.1901	0	0	0	63.2036	0	0	58.639	0	0	0	68.0952	0	0	60.0974	0	62.6074	62.7919	60.827	0	0	71.6676	0	0	62.0129	62.9652	0	74.2998	0	0	0	0	0
		306	1327.84	65.8657	0	0	60.0774	0	0	0	69.3092	61.43	0	0	0	0	63.2582	0	0	64.9577	57.7674	62.8337	0	0	0	0	0	0	0	0	59.6145	0	61.7799	62.3564	65.6152	0	0	60.8798	0	0	0	68.0402	0	0	0	0	0	0	0
		307	1331.7	0	0	0	63.7802	0	0	0	62.1367	62.6526	0	0	0	0	64.1384	0	0	0	62.7309	0	0	62.6629	0	0	0	0	0	0	63.3894	0	0	63.9682	63.9957	0	0	64.5571	0	0	0	62.2056	0	0	0	0	0	0	59.185
		308	1335.56	0	0	0	62.6853	61.7959	0	0	68.8027	63.3819	60.6848	0	0	0	58.8933	0	0	0	64.1263	0	0	66.3253	0	0	0	0	0	0	58.9814	0	0	63.0452	66.6084	0	0	60.4768	0	0	61.7455	62.5037	0	0	0	0	0	60.952	67.0592
		309	1339.42	0	0	0	62.0374	0	0	0	66.2561	61.878	0	0	0	0	65.452	0	0	65.0991	63.4638	0	0	64.422	0	0	0	0	0	0	60.7536	0	63.2611	62.3376	65.9689	0	0	63.1852	0	0	58.6882	62.2258	0	0	0	0	0	59.4606	61.5725
		310	1343.28	59.8729	0	0	63.3017	62.1916	0	0	63.5723	0	0	0	0	0	59.378	0	0	62.0196	61.2122	63.2535	0	0	60.5409	0	0	0	0	0	58.1601	0	0	59.7488	67.1922	0	67.5159	62.3475	0	0	0	63.881	0	0	0	0	0	0	62.3374
		311	1347.14	59.0118	0	0	62.2304	59.0459	0	0	65.1383	63.5703	0	62.5688	0	0	59.744	0	0	0	61.606	61.4345	63.3122	0	0	0	0	0	0	0	56.2261	0	0	67.3265	65.4218	0	0	61.5342	0	0	0	61.1747	0	60.9736	0	0	0	0	61.9995
		312	1351	63.7496	0	0	64.2455	0	0	0	62.7413	61.8827	0	0	0	0	61.0368	0	0	65.279	0	56.3806	67.6399	0	0	0	0	0	0	0	60.2543	0	0	59.5214	60.4604	0	0	63.3702	0	0	0	62.4451	0	56.9321	0	0	0	0	63.3812
		313	1354.86	58.5762	0	0	61.4771	60.9826	0	0	69.3789	0	0	0	0	0	58.603	0	0	67.0193	63.5303	58.0843	0	0	0	58.9949	0	0	0	0	63.5076	0	60.9328	63.4662	63.9767	0	0	0	0	0	66.8791	62.0286	0	0	0	0	0	0	66.4338
		314	1358.72	61.8729	0	0	63.6158	60.9573	0	0	64.764	59.0406	0	0	0	0	59.494	0	0	0	63.648	0	0	0	0	0	0	0	0	0	61.5235	0	0	65.5017	57.2829	0	0	59.7536	0	0	0	0	0	58.2431	0	0	0	0	65.7588
		315	1362.58	0	0	0	63.4122	0	0	0	63.7358	0	0	0	0	0	63.2806	0	0	0	65.5236	0	0	0	0	0	0	0	0	0	0	0	62.367	66.7071	60.3059	0	0	63.1015	0	0	0	67.2817	0	0	0	0	0	0	63.0763
		316	1366.44	61.4402	0	0	66.2954	58.3102	0	0	63.6023	0	0	0	0	0	62.5115	0	0	66.4307	60.931	0	0	67.7671	0	0	0	0	0	0	61.6625	0	65.7574	64.4869	64.4999	0	0	65.2054	0	0	0	60.5411	66.7013	0	0	0	0	65.5066	62.9979
		317	1370.3	61.1352	0	0	62.8258	60.5397	0	0	61.3301	64.9022	0	0	0	0	59.7405	0	0	0	66.1828	0	68.422	0	0	0	0	0	0	0	61.1309	0	64.6766	66.6856	60.7243	0	0	61.7557	0	0	0	62.4582	61.8742	62.4419	0	0	0	62.597	67.5495
		318	1374.16	61.2225	0	0	64.3193	62.0146	0	0	61.7639	63.0354	0	59.8042	0	0	0	0	0	60.3188	61.4051	62.1841	0	0	0	0	0	0	0	0	61.247	0	0	65.1903	61.9082	0	0	60.337	0	0	0	0	0	60.5757	0	0	0	61.3897	64.2843
		319	1378.02	60.3013	0	0	63.1144	60.7593	0	0	63.6718	0	0	57.5065	0	0	0	0	0	65.9767	63.1661	61.0046	66.2839	0	0	0	0	0	0	0	58.574	0	0	65.9543	65.1017	0	0	0	0	0	0	0	0	63.6458	0	0	0	0	63.4231
		320	1381.88	59.571	0	0	61.975	62.9538	0	0	65.5029	61.7443	0	62.1371	0	0	62.2785	0	0	0	64.7868	0	64.1395	64.8675	0	0	0	0	0	0	59.2071	0	0	65.6714	62.9791	0	0	60.1319	0	0	61.5395	60.208	0	0	0	0	0	0	65.1986
		321	1385.74	59.4221	0	0	57.9569	0	0	0	67.4483	0	0	62.2983	0	0	62.5495	0	0	0	64.394	61.5277	62.9078	0	0	0	0	0	0	0	58.9504	0	0	63.1105	62.2329	0	0	0	0	0	61.0442	56.0141	0	62.3383	0	0	0	0	61.3212
		322	1389.6	61.7373	0	0	63.3504	62.3653	0	0	63.3587	61.8076	60.6256	60.2414	0	0	58.78	0	0	0	62.2152	61.6421	0	60.8376	0	0	0	0	0	0	63.821	0	0	68.3764	62.6931	0	0	0	0	0	0	0	0	0	0	0	0	0	60.8537
		323	1393.46	60.9698	0	0	59.0498	0	0	0	63.2862	63.6554	0	62.6089	0	0	0	0	0	64.2854	64.8883	60.3315	0	0	0	0	0	0	0	0	58.7478	0	0	61.7846	63.7484	0	0	0	0	0	0	0	0	0	0	0	0	0	58.4464
		324	1397.32	0	67.4641	0	60.0108	57.1073	0	0	63.6903	59.8079	0	59.6598	0	0	59.2247	0	0	0	62.8416	0	0	0	0	0	0	0	0	0	60.2134	0	0	64.43	60.0272	0	0	60.8357	0	0	0	0	0	56.9021	0	0	0	0	58.8396
		325	1401.18	0	0	0	60.4448	0	0	0	63.6829	65.0812	0	59.4982	0	0	62.507	0	0	0	62.2588	61.2798	0	61.0951	0	0	0	0	0	0	60.6595	0	0	66.9622	65.4209	0	0	0	0	0	0	0	0	62.5306	0	0	0	0	55.0445
		326	1405.04	59.2373	0	0	60.532	65.4487	0	0	59.7546	64.6392	0	59.1677	0	0	0	0	0	64.4508	63.1467	0	0	0	0	0	0	0	0	0	59.7646	0	0	62.2307	61.7402	0	0	0	0	0	0	0	62.4453	0	0	0	0	0	70.0032
		327	1408.9	59.3967	0	0	65.4173	0	0	0	65.8026	68.5609	0	61.6811	0	0	58.985	0	0	63.4474	62.2774	0	0	0	0	0	0	0	0	0	62.7543	0	0	61.1917	59.9465	0	0	0	0	0	0	0	0	60.0527	0	0	0	0	62.7205
		328	1412.76	62.9157	0	0	62.8421	61.1882	0	0	64.5254	0	0	0	0	0	61.0398	0	0	64.9358	59.4091	0	0	0	0	0	0	0	0	0	61.4461	0	0	62.7994	62.2869	0	0	0	0	0	0	0	0	60.6331	0	0	0	0	0
		329	1416.62	60.4993	0	0	62.777	62.1044	0	0	63.1936	63.7475	0	0	0	0	61.3254	0	0	61.6908	59.5468	61.2634	0	0	0	0	0	0	0	0	58.7149	0	0	66.7348	59.9135	0	0	0	0	0	0	0	65.4045	59.6225	0	0	0	0	63.6117
		330	1420.48	0	0	58.7588	64.0319	63.4806	0	0	63.05	63.4918	0	61.541	0	0	58.9752	0	0	60.4089	66.9036	0	0	59.1873	60.2623	0	0	0	63.8543	0	59.6399	0	0	60.1233	60.0839	0	0	0	0	0	0	62.9511	68.5132	60.3059	0	0	0	0	64.7289
		331	1424.34	0	0	62.6622	62.8066	57.2858	0	0	65.6158	60.3554	0	0	0	0	64.2247	0	0	63.4851	62.7932	0	62.0267	0	0	0	0	0	0	0	61.3282	0	0	59.9402	65.0259	0	0	0	0	0	0	0	63.5944	62.7927	0	0	0	0	64.2127
		332	1428.2	0	0	0	61.9598	0	0	0	60.1264	58.9452	0	0	0	0	66.3797	0	0	66.5267	61.792	0	66.1916	61.7423	0	0	0	0	0	0	60.3547	0	0	65.9895	62.8418	0	0	59.9558	0	0	0	0	0	63.4151	0	0	0	62.0005	62.0137
		333	1432.06	0	0	0	62.3736	60.9011	0	0	67.3148	63.8918	0	0	0	0	57.6696	0	0	62.1085	64.7621	0	62.1646	61.3663	0	0	0	0	0	0	62.4163	0	58.0433	62.6615	59.3925	0	0	0	0	0	0	0	67.099	60.8804	0	0	0	0	64.1749
		334	1435.92	0	0	0	60.0329	63.6723	0	0	64.0995	63.3015	0	62.3351	0	0	61.4407	0	0	66.9099	65.4727	0	0	64.4216	0	0	0	0	0	0	59.395	0	0	68.8743	61.2781	0	0	0	0	0	62.1665	0	0	64.3703	0	0	0	0	63.6834
		335	1439.78	0	0	0	65.3751	0	0	0	62.9424	66.0897	0	0	0	0	0	0	0	63.6336	65.775	0	64.094	63.718	0	0	0	0	0	0	0	0	0	64.2529	62.3742	0	0	66.8138	0	0	60.9395	62.4632	61.6959	59.7044	0	0	0	0	62.1856
		336	1443.64	61.4882	0	59.1456	65.8173	0	0	0	64.0852	59.4262	0	0	0	0	59.6259	0	0	61.5945	63.8303	64.7213	0	60.1576	0	0	0	0	0	0	59.0633	0	0	64.4329	59.2078	0	0	61.0166	0	0	67.742	0	0	60.9809	0	0	0	0	56.2653
		337	1447.5	59.6496	0	62.7789	64.595	63.6743	0	0	67.5208	59.4625	0	0	0	0	62.9263	0	0	62.3278	65.0409	0	0	58.4713	0	0	0	0	0	0	56.1862	0	0	65.2651	58.9354	0	0	0	0	0	61.8311	62.6357	0	62.0783	0	0	67.0544	0	64.3439
		338	1451.36	66.1628	0	62.4637	60.5785	64.9789	0	0	62.8502	64.2311	0	0	0	0	58.9647	0	0	62.4142	67.6776	57.8057	62.7131	56.5797	0	0	0	0	0	0	55.3712	0	0	66.4291	63.7772	0	0	0	0	0	0	0	0	58.4259	0	0	0	0	0
		339	1455.22	0	0	0	63.7152	63.4272	0	0	65.0724	64.6917	0	61.5979	0	0	59.4352	0	0	60.8414	63.1034	55.5668	0	58.5651	0	0	0	0	0	0	62.4837	0	0	65.4918	58.1994	0	0	63.3304	0	0	61.4891	65.1849	60.2482	63.9692	0	0	0	0	66.0771
		340	1459.08	0	0	59.6663	0	61.0806	0	0	70.5982	65.0192	0	60.4425	0	0	59.8947	0	0	65.9107	62.9314	61.0067	63.3053	63.546	0	0	0	0	0	0	57.8861	0	0	62.1912	59.6731	0	0	0	0	0	0	63.1974	0	61.1223	0	0	0	0	63.2331
		341	1462.94	61.4293	0	61.4308	62.0053	61.799	0	0	66.3695	62.3045	0	0	0	0	60.4161	0	0	61.4746	65.4798	62.2523	0	60.2131	0	60.8116	0	0	0	0	55.6971	0	0	66.8766	57.0716	0	0	0	0	0	0	62.8024	0	64.7602	0	0	0	0	61.9723
		342	1466.8	63.2666	0	58.8216	63.2778	65.7819	0	0	67.1201	67.6652	0	0	0	0	59.3625	0	0	63.1142	65.1591	0	0	60.641	0	0	0	0	0	0	0	0	0	67.268	67.7464	0	0	0	0	0	0	61.1861	61.2459	62.6692	0	0	0	0	61.4256
		343	1470.66	0	0	58.8299	61.4327	64.1293	0	0	63.8463	66.7994	0	0	0	0	59.9551	0	0	64.1657	64.4479	0	0	60.3597	0	0	0	0	0	0	0	0	0	63.2869	64.0842	0	0	0	0	0	69.297	60.3551	60.6763	60.7469	0	0	0	0	59.2441
		344	1474.52	0	0	0	65.3119	61.7206	0	0	66.7097	63.667	0	0	0	0	58.9079	0	0	61.2597	65.1108	0	63.748	61.3803	0	61.7757	0	0	0	0	62.8967	0	0	63.909	61.4474	0	0	0	0	0	0	60.8529	0	59.4471	0	0	0	61.2378	0
		345	1478.38	59.7956	0	62.3222	61.9276	63.9595	0	0	60.4154	66.6022	0	0	0	0	55.2639	0	0	64.6387	64.4478	57.2688	0	53.385	0	0	0	0	0	0	0	0	0	66.5798	61.6838	0	0	0	0	0	0	0	62.3424	64.8304	0	0	0	0	0
		346	1482.24	59.1882	0	61.1337	59.2551	57.6212	0	0	62.8619	60.378	0	0	0	0	0	0	0	63.6227	63.1667	61.7272	0	59.8976	0	0	0	0	0	0	0	0	0	64.5897	64.2613	0	0	0	0	0	61.3954	61.3493	0	60.4316	0	0	0	0	0
		347	1486.1	57.0501	0	62.4396	64.9863	60.416	0	0	62.3383	65.4946	0	0	0	0	62.8792	0	0	63.9218	60.2251	60.9513	0	64.1232	0	58.8099	0	0	0	0	58.6662	0	0	60.4571	64.5493	0	0	59.3639	0	0	60.5354	56.7822	55.3378	63.2026	0	0	0	0	0
		348	1489.96	59.8724	0	58.7971	61.1128	62.2027	0	0	61.8365	64.1622	0	0	0	0	59.2746	0	0	64.8264	67.1073	61.9299	0	59.2596	0	63.2953	0	0	0	0	0	0	0	61.8603	66.1984	0	0	0	0	0	62.7165	59.1861	60.8183	59.5333	0	0	0	0	0
		349	1493.82	55.6019	0	60.3128	60.1296	63.4148	0	0	64.8791	62.6257	0	0	0	0	56.2514	0	0	66.1443	63.2176	59.584	0	60.0263	0	62.8591	0	0	0	0	61.942	0	0	66.926	61.5216	0	0	0	0	0	57.1967	62.8304	0	63.3536	60.2557	0	0	0	61.9949
		350	1497.68	0	0	60.6986	62.9057	59.043	61.5652	0	64.1763	59.7148	0	0	0	0	58.5539	0	0	62.2571	61.0061	0	0	61.8352	0	61.9823	0	0	0	0	0	0	0	60.8184	62.1336	0	0	59.293	0	0	61.22	61.8891	60.5383	59.3176	0	0	0	0	0
		351	1501.54	0	0	61.5649	60.0577	63.5589	0	0	64.1871	62.8803	0	0	0	0	63.096	0	0	61.3068	64.9636	0	0	55.3667	0	57.5368	0	0	0	0	61.5236	0	0	61.7005	58.9231	0	0	60.1124	0	0	58.5325	61.0275	0	58.9583	0	0	0	0	0
		352	1505.4	58.0704	0	0	62.4493	66.6635	0	0	66.4772	58.3965	0	0	0	0	60.5075	0	0	64.6592	59.8306	59.8981	0	62.6419	0	61.7833	0	0	0	0	54.8303	0	0	64.1454	62.6202	0	0	0	0	0	63.3327	61.4057	56.9763	58.6789	0	0	0	0	0
		353	1509.26	60.846	0	60.9876	63.7549	61.3537	64.282	0	64.0135	64.0409	0	0	0	0	61.9666	0	0	65.9942	67.0894	0	0	61.487	0	62.258	0	0	0	0	0	0	0	66.9639	60.3708	0	0	63.7008	0	64.5337	66.1835	59.3549	0	61.7287	0	0	0	0	0
		354	1513.12	0	0	61.0836	62.1468	61.5132	0	0	66.4695	62.5824	0	0	0	0	60.1647	0	0	67.5351	64.1394	60.9104	65.4675	55.7464	0	56.4803	0	0	0	0	61.299	61.1487	0	63.8236	61.1128	0	0	0	0	0	58.986	65.2092	0	64.1517	0	0	0	0	59.8778
		355	1516.98	0	0	0	60.2539	60.9417	59.6404	0	66.1404	63.7591	0	0	0	0	59.2553	0	0	65.2992	58.9091	60.8305	0	60.4095	0	62.5977	0	0	0	0	0	65.1138	0	63.1672	59.8588	0	0	0	0	0	62.3923	58.5418	62.6274	56.242	60.1117	0	0	0	0
		356	1520.84	64.9706	0	0	62.8014	60.8772	61.6094	0	69.1232	62.47	0	0	0	0	59.8374	0	0	66.7944	59.1818	62.406	0	61.154	0	57.16	0	0	0	0	0	0	0	62.7993	63.7648	0	0	0	0	0	63.385	65.7702	60.2793	58.467	0	0	0	0	59.0948
		357	1524.7	58.987	0	57.2321	59.7577	60.208	60.6086	0	63.7736	63.571	0	0	0	0	58.1347	0	0	69.2513	61.1864	64.5616	0	60.1778	0	60.3597	0	0	0	0	60.8054	63.3494	0	64.5158	63.8487	0	0	0	0	67.2432	0	59.0138	0	59.3224	0	0	0	0	0
		358	1528.56	0	0	62.7233	63.7744	61.9006	61.4116	0	62.4645	58.5246	0	0	0	0	59.8045	0	0	63.0839	63.9175	59.935	67.5746	58.2252	0	64.2951	0	0	0	0	61.6652	0	0	64.2397	61.1685	0	0	0	0	0	66.2735	61.0644	61.8886	61.8279	0	0	0	0	0
		359	1532.42	0	0	60.0187	63.7962	71.6937	0	0	63.3061	68.1009	0	0	0	0	58.6219	0	0	68.3976	64.5476	62.1426	0	62.6165	0	64.8056	0	0	0	0	0	59.2256	0	66.3419	64.3794	0	0	0	0	0	59.9063	0	62.9163	61.0034	0	0	0	0	0
		360	1536.28	0	0	62.7003	60.0854	0	64.0367	0	67.2707	66.66	0	0	0	0	59.9871	0	0	63.3113	63.3166	64.1492	0	60.127	0	63.0902	0	0	0	0	60.4901	66.2606	0	64.8676	60.6843	0	0	0	64.6347	0	57.1142	0	0	61.7008	59.8638	0	0	0	69.1493
		361	1540.14	0	0	59.9957	63.2485	62.6915	61.9817	0	61.3304	62.6908	0	0	0	0	62.7757	0	0	64.6716	61.6219	63.2253	0	59.2603	0	0	0	0	0	0	58.3011	61.8024	0	67.5952	64.3381	0	0	0	0	0	60.2233	62.0897	0	60.1836	60.6407	0	0	0	0
		362	1544	59.2572	0	60.2663	61.5307	62.9611	61.6422	0	60.4619	60.4456	60.8115	0	0	0	61.6322	0	0	70.0782	61.9755	61.3393	0	61.4115	0	0	0	0	0	0	65.15	64.266	62.2127	68.8513	58.484	0	0	66.5501	60.2617	60.7466	62.6133	63.8238	0	59.618	61.6688	0	0	0	0
		363	1547.86	62.5128	0	0	60.6566	0	59.7385	0	63.774	65.9458	0	0	0	0	59.926	0	0	64.6511	61.2953	58.8148	66.3833	62.1232	0	62.5242	0	0	0	0	60.1292	60.6065	0	65.496	61.7006	0	0	0	67.8549	0	58.9614	0	0	63.2501	0	0	0	0	0
		364	1551.72	60.6091	0	60.8929	62.1966	0	60.5886	0	64.0845	61.3965	0	0	0	0	58.5348	0	0	67.9153	63.0273	65.6005	63.6187	60.6211	0	59.7938	0	0	0	0	62.8328	59.7224	0	63.2791	61.65	0	0	0	0	64.5908	0	58.1605	0	58.2629	57.1238	0	0	0	0
		365	1555.58	63.5672	0	63.5482	59.976	61.2522	62.8585	0	62.7407	64.5206	0	0	0	0	60.4983	0	0	62.7133	64.5596	63.7251	0	61.5392	0	64.8881	0	0	0	0	61.2728	61.1893	63.2786	69.5724	63.9029	0	0	0	56.7396	63.8914	0	58.7257	0	59.3643	64.579	0	0	0	0
		366	1559.44	56.9527	0	61.6022	60.9412	58.1028	58.5182	0	65.2946	61.238	0	0	0	0	59.883	0	0	61.3624	59.6812	0	0	62.123	0	0	0	0	0	0	61.9778	64.7668	0	67.7236	61.3398	0	0	0	0	0	55.965	63.1466	0	60.4402	0	0	0	0	62.1928
		367	1563.3	58.3466	0	61.8358	63.2126	0	67.4143	0	0	58.5804	0	0	0	0	60.1124	0	0	70.1176	65.5347	0	0	61.768	0	64.8302	0	0	0	0	61.9372	61.3584	0	68.6517	62.7568	0	0	0	0	0	63.0113	63.8457	0	64.8779	60.0802	0	0	0	0
		368	1567.16	59.1007	0	61.6524	60.8445	0	60.8397	0	0	62.0817	0	0	0	0	58.4032	0	0	63.4608	62.4991	60.0176	61.9468	60.6775	65.7937	62.8991	0	0	0	0	58.0591	61.6218	0	60.8144	62.6058	0	0	64.9095	0	0	0	59.2974	0	61.6821	55.6758	0	0	0	0
		369	1571.02	61.2385	0	63.5472	0	0	63.9364	0	62.6437	63.0751	0	0	0	0	64.2089	0	0	65.3187	60.6656	64.7755	0	62.3117	0	63.462	0	0	0	0	57.3419	61.7008	0	67.9424	59.8356	0	0	62.025	63.2979	61.5834	61.3875	61.9958	0	60.2951	0	0	0	0	0
		370	1574.88	60.1804	0	61.2794	61.2317	0	55.7408	0	62.3082	63.4275	56.1271	0	0	0	59.9867	0	0	62.8776	61.6275	59.4643	0	59.819	0	58.5074	0	0	0	0	60.7014	60.7193	0	65.5134	0	0	0	0	60.3661	0	62.828	57.5328	0	0	59.9778	0	0	0	0
		371	1578.74	57.0479	0	61.5866	61.63	0	63.5477	0	61.3796	0	0	0	0	0	59.5877	0	0	64.5405	61.0462	63.7333	64.077	60.6297	0	0	0	0	0	0	62.8807	62.3902	0	64.9648	63.2454	0	0	0	0	64.9836	63.9865	62.3511	0	63.0194	62.7451	0	0	62.3697	0
		372	1582.6	60.0921	0	60.9205	60.3815	0	0	0	64.1452	60.0832	62.9474	0	0	0	63.6764	0	0	65.4832	61.4448	59.2669	0	57.139	0	63.5026	0	0	0	0	59.6324	64.2924	0	63.7084	62.6428	0	0	0	60.2836	0	57.9825	0	0	60.061	59.1363	0	0	0	0
		373	1586.46	64.082	0	60.052	65.0202	0	60.2819	0	65.1836	63.6262	0	0	0	0	60.8392	0	0	67.4773	63.9776	62.2069	66.42	60.5771	0	61.5622	0	0	0	0	64.1349	64.6949	0	65.8004	60.8779	0	0	0	0	0	62.2815	62.2818	0	60.6727	0	0	0	0	0
		374	1590.32	60.0519	0	59.0395	62.7643	0	61.3411	0	64.2413	64.2356	60.3381	0	0	0	59.6132	0	0	63.0829	62.0412	63.4898	0	62.3535	0	60.7813	0	0	0	0	62.1857	63.1174	0	67.6328	62.346	0	0	0	62.7126	67.3957	66.2348	56.9464	0	59.955	59.948	0	0	0	0
		375	1594.18	0	0	62.073	65.4714	62.6442	62.3893	0	63.775	0	0	0	0	0	61.0331	0	0	64.9331	66.5278	59.7087	0	58.6365	60.4946	63.6582	0	0	0	0	0	59.7177	63.0795	66.5629	59.8421	0	0	0	59.0438	63.1033	67.7462	61.7911	0	67.0105	63.4858	0	0	63.9567	0
		376	1598.04	0	0	61.4791	61.6871	0	62.2925	0	65.2773	61.8955	61.666	0	0	0	62.4906	0	0	70.5587	62.504	60.7453	62.0919	57.4892	0	63.6479	0	0	0	0	59.5069	60.9969	0	66.423	65.3777	0	0	0	62.4504	0	59.76	0	0	65.1837	61.2757	0	0	60.8993	0
		377	1601.9	58.5089	0	64.3238	59.5714	0	63.7364	0	61.0821	62.9281	60.0085	0	0	0	60.0197	0	0	62.1561	60.9512	61.1648	60.0691	62.6229	0	61.9134	0	0	0	0	0	64.7448	61.2352	67.8318	64.4541	0	0	0	62.5518	65.8955	58.078	61.6603	0	0	63.956	0	0	62.4049	0
		378	1605.76	58.4982	0	61.5992	63.0708	0	64.364	0	66.5167	60.4747	0	0	0	0	61.5131	0	0	61.5232	62.6878	65.5711	64.1878	62.6382	0	62.4056	0	0	0	0	59.7709	65.7172	0	69.3544	61.0955	0	0	63.0715	61.1381	60.9566	58.7511	62.4727	0	61.103	64.4076	0	0	67.5142	0
		379	1609.62	0	0	61.07	59.3357	0	66.188	0	63.2297	64.6695	57.8486	0	0	0	55.6055	0	0	65.3902	59.1294	62.5794	63.2267	59.1574	0	63.0313	0	0	0	0	59.282	61.542	0	70.4328	65.1254	0	0	0	60.5428	61.7098	63.7482	0	0	0	59.9991	0	0	64.08	0
		380	1613.48	57.5194	0	61.5029	0	0	64.2528	0	66.4715	58.2634	0	0	0	0	59.6488	0	0	60.2804	63.1074	61.9213	63.1747	65.264	0	0	0	0	0	0	66.7339	59.2119	0	67.5453	62.6692	0	0	59.4097	0	61.1329	65.1795	0	0	61.4708	60.2975	0	0	61.2285	0
		381	1617.34	65.136	0	65.6839	0	0	63.658	0	63.5037	60.5688	62.3076	0	0	0	63.2279	0	0	69.9686	59.5343	58.7827	63.293	60.7143	0	62.5574	0	0	0	0	0	68.0141	65.0243	63.7294	63.8709	0	0	0	62.69	0	62.6773	59.8754	0	0	60.5168	0	0	0	0
		382	1621.2	61.4143	61.8634	62.7366	61.4763	57.9906	65.0024	0	64.459	58.2126	0	0	0	0	59.7021	0	0	64.7474	60.9965	63.5504	62.6915	56.3261	0	62.4723	0	0	0	0	0	66.6133	60.3964	69.4221	68.2618	0	0	0	0	61.0919	61.8648	66.7588	0	0	62.3359	0	0	63.237	0
		383	1625.06	60.3228	0	59.8026	60.1455	63.2339	63.858	0	60.4545	66.9924	0	0	0	0	62.4728	0	0	61.8737	62.8868	63.8867	64.3117	62.9807	0	64.0051	0	0	60.2616	0	58.1752	57.7895	61.9665	65.2407	67.0397	0	0	0	58.6959	63.6051	63.535	0	0	61.5164	59.7779	0	0	62.5836	0
		384	1628.92	61.2999	0	60.2283	61.7693	0	63.2252	0	59.8303	61.6358	0	0	0	0	63.1031	0	0	66.8524	63.5055	61.3821	65.1193	61.8575	0	60.2907	0	0	0	0	60.0475	61.8785	63.8093	65.0189	65.185	65.1125	0	0	62.2167	0	60.3117	63.2012	0	0	63.698	0	0	64.7016	0
		385	1632.78	61.2283	0	61.3885	59.1981	0	65.1445	0	65.1543	65.8644	0	0	0	0	62.2247	0	0	75.3237	64.5389	61.3729	61.5456	62.3321	0	61.516	0	0	0	0	60.9119	61.1642	0	62.866	65.7965	0	0	0	62.7216	59.9718	64.2924	63.7958	0	57.6931	59.4569	0	0	57.6593	0
		386	1636.64	0	0	61.802	63.108	0	64.4351	0	63.3027	64.3009	0	59.7474	59.7791	0	62.4574	0	0	0	67.0817	60.7865	62.2265	66.0117	63.2419	61.5813	0	0	0	0	0	57.5513	0	62.0595	60.9928	0	0	0	65.8961	63.4445	65.3092	62.1603	0	59.4564	64.3418	0	0	63.5973	0
		387	1640.5	62.9972	0	58.6473	59.1458	0	59.8867	0	60.1719	60.0908	0	0	0	0	61.5025	0	0	63.7809	63.7506	61.3111	62.1305	64.619	62.0632	60.9449	0	0	67.9096	0	62.3654	59.4487	0	63.5344	65.3819	0	0	61.0978	0	67.4097	64.4402	64.2744	0	0	60.327	0	0	60.6404	0
		388	1644.36	60.2991	0	63.4769	62.8592	59.9031	61.9327	0	64.7024	58.5468	0	0	0	0	61.4697	0	0	63.6978	62.4759	59.0708	59.6526	60.3952	0	63.0084	0	0	0	0	59.7302	64.2411	59.4226	70.5807	64.1897	0	0	56.3626	60.3391	64.0574	58.6781	0	73.7498	0	59.5622	0	0	59.4537	0
		389	1648.22	0	0	58.7648	54.8502	58.1151	57.8427	0	69.545	64.8063	59.5002	68.5935	0	0	63.4664	0	0	66.3437	65.6668	59.6534	64.2481	58.6557	0	0	0	0	0	0	0	60.9578	0	63.01	69.1836	0	0	61.5967	63.3477	63.4219	60.5029	0	0	63.4557	59.3957	0	0	60.5568	0
		390	1652.08	0	65.0771	59.5484	61.5852	0	62.747	64.132	63.7569	64.1367	0	63.0468	62.9879	0	61.6717	0	58.681	66.7842	60.4106	63.7363	66.6088	61.7813	62.0188	0	0	0	58.9854	0	61.9712	63.5792	0	64.4831	64.2055	0	0	0	63.841	61.9994	66.1064	0	0	0	61.4493	0	0	62.8267	0
		391	1655.94	60.6054	60.6623	63.0763	60.9418	0	61.5704	0	64.3481	63.1427	0	0	0	0	62.6808	68.5293	0	69.6104	59.6568	62.696	65.3394	59.109	0	0	0	0	0	0	0	61.7568	0	65.892	63.1759	0	0	0	60.0625	62.9191	60.2808	60.9152	0	66.9678	56.0412	0	0	65.2186	0
		392	1659.8	59.9167	0	57.1936	62.5244	0	61.4117	0	63.38	59.7323	0	0	0	0	62.6532	0	0	62.9154	62.751	63.3824	62.8101	61.1739	0	0	0	0	57.7892	0	0	61.1431	0	66.3834	57.5372	0	0	0	60.2052	65.156	62.524	0	0	0	64.0198	0	0	61.4013	0
		393	1663.66	54.1049	0	63.9374	61.7607	61.8654	64.2757	0	63.5389	63.4733	0	0	62.0372	0	62.6097	0	0	64.4918	63.024	62.427	65.9415	57.2971	0	64.4695	0	0	59.839	0	58.1177	62.5375	61.6724	65.2215	66.5663	0	0	0	0	63.3823	62.2048	60.8872	0	0	63.1715	0	0	60.5346	0
		394	1667.52	65.2083	0	64.8942	64.549	0	62.7919	0	65.1323	58.9366	0	59.2932	0	0	56.893	0	62.3813	66.7068	66.1293	60.0066	61.6571	60.6867	0	0	0	0	0	0	61.5818	62.6898	58.7662	60.8354	67.8037	0	0	60.2223	61.7412	60.3963	0	0	0	0	59.8876	0	0	69.0653	0
		395	1671.38	60.9898	63.8338	65.1024	64.682	0	62.2352	0	60.8704	64.4075	0	60.7706	60.3711	0	63.567	63.2388	0	65.1143	60.4746	57.5939	68.0076	59.0028	0	64.2497	0	0	0	59.4709	0	61.4067	0	67.4887	65.9498	0	0	0	63.2661	61.9397	58.4978	0	0	0	60.3521	0	0	61.1776	60.9424
		396	1675.24	62.4756	64.9171	61.7267	59.1151	64.951	61.2079	0	66.5201	60.6751	0	66.4181	59.1228	0	60.5119	0	62.8726	65.2811	62.2763	58.4981	64.7828	59.6423	0	67.4301	0	0	59.6415	62.8301	0	65.8563	0	67.2481	62.8512	0	0	0	0	58.7689	65.4445	0	0	0	61.2959	0	0	61.2828	56.6071
		397	1679.1	59.9393	60.6999	62.4337	60.4528	56.0872	58.2606	0	65.7885	63.7161	0	64.84	0	0	57.2534	0	57.8165	64.105	59.7862	59.6561	63.0905	62.0094	0	0	0	0	0	0	58.3572	62.3063	56.8755	65.2011	59.3663	0	0	0	59.915	64.0565	62.9734	62.4451	0	0	60.5639	0	0	65.3096	64.5763
		398	1682.96	61.6206	62.0483	63.4784	60.749	0	60.3299	0	62.3836	65.3047	0	63.0733	58.0836	0	65.18	0	0	63.7182	64.7782	65.9601	61.3301	66.1256	0	0	0	0	62.1593	62.9825	0	61.3377	62.3616	65.6807	59.9834	0	0	0	62.344	60.8865	59.0863	0	0	0	60.479	0	0	62.6293	60.5162
		399	1686.82	0	60.8955	63.4248	66.2483	62.8454	62.1661	0	65.8984	61.7563	0	67.392	58.0343	0	60.0141	0	57.8452	69.0718	61.9486	60.0172	0	58.854	60.7845	0	0	0	58.105	0	60.0649	65.4476	59.3206	67.2276	65.4502	0	0	0	0	61.1334	67.8215	0	0	59.0751	65.0057	0	0	62.6065	61.1232
		400	1690.68	59.8313	61.237	61.5225	65.1952	65.0894	62.2896	0	0	64.4876	0	59.4508	58.4753	0	62.0337	0	0	0	60.3698	59.2656	64.0263	58.6446	0	60.6854	0	0	0	0	0	62.3602	60.1907	61.684	59.7267	0	0	63.8699	0	61.2285	63.4327	0	0	0	57.6297	0	0	63.1826	68.6163
		401	1694.54	63.3113	61.3662	0	60.3853	60.9994	64.9919	0	0	62.3852	0	0	62.3273	0	68.3009	0	59.6501	0	63.0346	56.0727	65.0517	62.8892	0	0	0	0	0	0	0	60.8981	0	68.1351	68.0535	0	0	0	61.7854	60.1152	0	0	0	0	61.584	0	0	64.0992	65.4053
		402	1698.4	63.1132	64.0846	0	66.2216	0	63.678	0	60.9842	59.4947	0	63.3847	0	0	60.8019	0	60.3146	0	61.5153	58.274	64.2743	61.5127	0	63.2342	0	0	0	0	0	62.3859	60.9241	60.8252	65.2074	0	0	0	65.3351	63.5251	0	0	0	0	61.7386	0	0	63.66	63.9916
		403	1702.26	60.3932	61.9548	0	61.3544	72.0895	62.6739	0	66.4173	59.9265	0	0	61.3286	0	61.1765	0	60.1142	63.3928	62.3698	60.246	62.5606	61.7799	64.5058	60.7961	0	0	0	63.5667	0	63.2146	67.7518	64.4646	68.9004	0	0	0	59.4282	64.2926	64.4664	0	0	0	60.0525	0	0	65.154	60.3072
		404	1706.12	61.4362	60.7373	0	62.3321	0	58.7749	0	0	60.9465	0	68.651	63.6818	0	62.1393	0	60.5633	0	59.7904	55.3247	58.5059	62.3833	0	0	0	0	0	0	0	61.3544	60.4592	65.0924	61.2218	0	0	0	62.2165	0	71.9595	57.5012	0	0	61.5332	0	0	61.4291	58.989
		405	1709.98	59.4424	62.4864	60.9193	65.8534	62.9459	64.8144	62.6853	63.3541	63.122	0	61.1399	60.4729	0	60.7497	0	58.45	0	0	57.7215	65.0904	62.7551	0	0	0	0	63.5531	0	0	65.8278	63.4329	60.5455	63.3564	0	0	0	64.611	0	58.9988	60.485	0	0	65.3963	0	0	57.0324	65.2734
		406	1713.84	62.334	61.8213	65.5687	62.4789	0	59.6926	0	0	61.0716	0	0	61.8462	0	58.5481	0	0	63.4571	60.5336	58.7186	63.7485	65.1633	0	63.5412	0	0	60.9084	63.7437	0	66.1212	62.3536	66.3673	62.4874	0	66.95	0	64.4182	0	0	63.8047	0	0	63.1767	0	0	64.6585	66.4652
		407	1717.7	67.1658	63.0876	0	0	68.5877	61.0129	0	0	63.6766	0	0	0	0	59.1762	0	59.7494	0	62.4491	62.0286	64.6879	0	0	63.4747	0	0	57.5465	0	0	59.935	60.9575	0	61.8094	0	0	0	60.0079	62.5049	62.0841	0	0	60.9606	61.3028	0	0	63.1393	70.4863
		408	1721.56	0	59.4049	0	0	0	0	0	0	63.2203	0	61.4241	0	0	59.3213	0	58.3762	0	61.9181	66.9308	59.6057	63.5798	60.1386	0	0	0	58.3562	0	0	62.5747	59.8602	0	66.4178	0	0	0	0	67.9127	0	65.9558	0	0	59.9319	0	0	59.8388	67.3905
		409	1725.42	61.3294	56.889	64.4265	0	62.939	0	0	61.2822	61.3545	0	63.6332	56.5933	0	60.4359	0	61.9595	0	63.7901	60.3404	0	64.4028	0	63.8236	0	0	59.4583	0	0	60.6455	61.9122	0	65.5579	0	53.2229	0	66.684	0	0	60.5903	0	61.35	60.2146	0	0	58.8786	58.8764
		410	1729.28	60.9828	61.5673	0	0	0	0	0	0	62.8036	0	60.2285	61.4479	0	62.426	0	0	65.6791	63.7946	59.7998	61.1959	59.3278	0	66.3912	0	0	79.1233	0	0	59.3352	58.5147	0	62.446	0	60.7734	0	60.4052	60.6013	57.9879	0	0	0	60.8805	0	0	60.9204	62.2545
		411	1733.14	60.5899	63.6849	0	0	0	63.1971	0	0	0	0	0	60.5593	0	65.6082	0	0	60.9146	62.7398	63.0678	65.6132	61.8516	60.6756	61.3793	0	0	58.8142	64.8433	0	61.4362	61.1852	0	66.3096	0	59.3081	0	0	61.8852	59.6731	62.2838	0	62.6875	60.356	0	0	57.5061	0
		412	1737	0	62.5899	0	0	0	62.4908	0	0	0	58.9951	0	63.9272	0	60.1786	66.9936	0	0	60.8481	60.079	65.3939	66.081	63.7406	60.3199	0	0	60.5145	64.3099	0	65.0567	61.708	65.6748	67.3798	0	59.9728	0	57.2208	0	0	63.3131	0	62.6229	58.5133	0	0	61.014	0
		413	1740.86	62.7782	62.5064	0	0	0	0	0	0	63.0362	63.6605	0	62.0145	0	59.8452	0	0	0	66.053	0	60.7951	62.1462	0	65.7416	0	0	61.8341	0	59.2843	62.3149	61.2714	0	70.1808	0	62.5636	0	60.1139	65.3283	64.6833	62.8658	0	58.8995	61.9863	0	0	62.06	0
		414	1744.72	63.8689	63.0643	0	64.078	0	0	0	0	59.0009	0	67.4471	66.2546	0	62.198	0	0	0	64.3261	0	63.4939	59.9741	65.7626	60.9973	0	0	59.7519	60.9077	0	62.9416	60.0574	62.9496	62.8587	0	60.3323	0	62.6274	0	0	61.3073	70.2732	62.3538	58.6265	0	0	63.6853	0
		415	1748.58	65.3193	64.3142	0	65.3159	0	0	0	0	0	60.8029	0	60.0339	0	64.177	0	0	0	62.7966	62.1116	61.3832	63.8934	65.2949	63.5215	0	0	58.9716	62.7904	0	58.7757	61.6375	0	69.2135	0	60.9317	0	65.7329	60.6685	0	62.7047	0	0	60.42	0	0	61.7642	0
		416	1752.44	60.5798	61.3192	61.8027	0	0	61.1068	0	0	0	55.1597	0	59.2497	0	62.7648	0	0	0	0	0	64.0551	65.7748	64.1519	58.2342	0	0	55.2494	0	0	62.1363	64.0471	0	58.7129	0	0	0	62.4285	60.4948	64.1518	64.2093	0	63.28	58.95	0	0	62.0687	0
		417	1756.3	60.5473	0	61.0184	63.4737	0	0	58.1305	0	0	61.6663	0	60.6801	0	59.6068	0	0	0	69.2792	61.4829	65.3685	61.933	59.7953	60.0258	0	0	57.2729	0	0	0	63.1755	0	60.8003	0	0	0	62.4216	0	0	0	0	63.304	62.5416	0	0	66.8873	65.7385
		418	1760.16	64.8978	60.5567	61.5605	0	61.4761	0	0	0	0	0	0	64.3096	0	69.1894	0	0	0	62.6459	56.7182	64.237	63.0813	60.9513	64.0039	0	0	0	0	0	66.1828	56.3187	66.3153	62.046	0	65.1923	0	60.2935	65.5427	61.1853	65.7347	0	60.1897	62.4629	0	0	60.8022	61.3589
		419	1764.02	0	64.7473	0	0	0	0	0	0	0	60.1888	63.4495	0	0	59.7668	58.8205	0	61.9153	62.3517	0	67.337	60.2116	61.4405	62.3108	0	0	61.7624	0	0	58.4896	58.9575	0	65.2628	0	0	0	59.8486	0	0	61.3285	0	65.2154	63.0313	0	0	60.9264	63.7567
		420	1767.88	59.9927	64.9998	0	0	0	0	75.8156	0	0	59.3523	0	60.0349	0	60.2753	0	0	64.9267	60.5871	0	63.8562	61.9381	61.0778	65.6687	0	0	56.8009	0	0	64.172	58.5779	0	67.1895	0	61.2478	0	56.9324	0	60.785	0	63.2592	0	58.6016	0	0	63.421	57.3817
		421	1771.74	64.135	60.058	0	0	0	0	60.5842	0	0	61.8102	68.4758	0	0	61.3275	0	0	0	63.7452	0	65.3182	60.4283	64.1169	56.7435	0	0	60.529	0	63.8883	59.9047	56.9337	0	64.3103	0	60.409	0	59.0038	62.0728	0	63.4316	0	60.9356	62.1945	0	0	0	0
		422	1775.6	62.0769	59.7177	64.0457	0	0	0	0	0	0	57.6965	62.4386	0	58.3999	62.5433	62.4215	0	64.1918	64.543	0	65.1743	65.7788	58.546	55.1406	0	0	60.2536	0	0	58.862	58.404	0	67.2087	0	0	0	65.5223	65.8938	0	0	0	64.4041	62.6443	0	0	63.4687	0
		423	1779.46	61.0231	0	0	0	0	0	60.5083	0	0	60.494	0	0	0	63.4004	0	0	0	59.4194	74.0762	62.7133	66.3811	63.1658	58.8995	0	0	57.334	57.5863	0	60.2335	59.5421	0	60.4811	0	0	0	62.4355	67.4417	63.0957	61.7479	0	65.4909	60.6868	0	0	58.9618	0
		424	1783.32	60.0538	61.9077	0	0	60.2464	0	0	0	59.873	59.9791	0	0	0	0	0	0	64.0381	0	0	64.8988	61.8072	64.5257	64.8246	0	0	0	0	0	0	63.663	0	59.1897	0	62.0305	0	0	65.1801	59.7306	59.6431	0	65.4199	62.7661	0	0	60.5918	0
		425	1787.18	57.0137	61.9281	63.435	0	0	0	63.2589	0	0	61.1646	73.5276	60.8091	0	60.8152	0	0	66.554	64.4538	0	67.2836	63.3378	60.7801	61.1019	0	0	59.9799	0	63.8179	60.3585	63.9922	0	58.4451	0	60.1633	0	0	62.023	60.2139	0	67.9191	62.9469	0	0	0	63.0499	0
		426	1791.04	60.5569	66.7448	0	0	58.8521	0	63.474	0	0	59.8619	0	60.776	0	58.553	0	0	62.0512	62.4253	0	66.905	61.0183	58.4952	64.7372	0	0	61.165	0	0	60.9241	0	0	58.2568	0	61.6613	0	61.5808	66.2136	63.3994	62.6566	64.4428	61.5834	64.7727	60.9644	0	66.2828	0
		427	1794.9	61.4128	60.6561	63.1398	0	0	0	0	0	0	61.9247	0	59.8958	0	64.45	0	0	62.1287	57.7641	0	66.3722	61.4328	60.291	56.7804	0	0	0	0	0	64.7702	65.3337	0	65.6379	0	60.912	0	0	67.1936	64.6376	64.4605	0	63.0709	0	0	0	58.3085	0
		428	1798.76	62.425	0	0	0	0	0	61.3537	0	0	60.1016	0	0	0	58.8553	0	0	60.8524	0	0	65.0164	64.5516	57.4488	0	0	0	61.584	0	0	62.9421	62.916	0	71.4815	0	59.8832	0	62.2848	62.898	63.6206	0	0	61.8302	61.1232	0	0	61.247	0
		429	1802.62	64.2325	61.5074	61.851	0	0	0	58.6284	65.9472	0	60.8581	0	63.9641	0	64.8473	0	0	63.1588	66.0809	0	63.0054	64.2779	58.0193	72.6114	0	0	62.3642	0	0	58.4762	61.4576	64.847	62.452	0	60.4871	0	62.0387	59.2006	66.4564	63.896	67.047	63.9877	62.4463	0	0	64.6632	0
		430	1806.48	63.9958	0	0	0	60.8279	0	60.8523	0	0	59.5188	0	0	0	63.7838	0	0	63.8635	0	0	0	61.4707	57.9485	54.0629	0	0	60.5116	0	0	64.8417	0	0	57.7002	0	61.867	0	59.8706	0	64.8722	64.0828	62.6804	62.6227	62.553	0	0	0	0
		431	1810.34	59.7025	63.7914	0	0	61.7118	0	71.2602	0	60.8734	65.9261	0	0	0	61.5561	59.559	0	67.5132	62.1499	0	65.4739	62.72	64.27	64.3609	0	0	63.6882	0	61.2695	58.9072	60.0771	0	0	0	62.2502	0	60.6415	0	61.7164	64.6654	0	64.0064	61.8061	0	0	0	0
		432	1814.2	63.3467	0	0	0	0	0	65.4902	0	0	58.3516	0	58.9122	0	60.3289	0	0	68.2085	62.3771	0	63.3349	64.1354	63.1852	58.0648	0	0	65.1578	0	0	0	62.2	0	0	0	62.4476	0	61.2301	65.8322	63.1351	0	0	63.1298	63.0602	63.2698	61.5427	65.663	0
		433	1818.06	59.1685	60.699	0	0	60.6105	63.9609	65.2756	0	0	59.8479	0	64.2776	0	65.8931	61.7208	0	70.1225	62.6114	62.4449	62.0421	62.6694	58.9813	61.0609	0	0	60.3289	0	0	0	69.4393	0	0	0	59.7001	0	59.2493	0	61.4426	64.0931	0	59.6854	61.7132	0	0	58.646	0
		434	1821.92	58.6499	66.4371	0	0	63.3592	0	63.704	63.2875	61.1766	0	0	0	0	62.3038	58.675	0	62.5045	62.4887	0	62.9589	59.6478	65.9143	0	0	0	60.2317	0	0	0	0	0	61.8133	0	65.5066	0	62.2269	0	65.5282	0	64.6924	61.4747	62.868	0	0	0	0
		435	1825.78	60.9352	59.9443	0	0	66.1909	62.9027	60.8236	65.3251	0	60.8349	0	0	0	66.851	0	0	59.5605	62.5125	0	64.2488	0	64.8592	64.9273	0	0	60.2431	0	60.6173	0	66.1723	0	0	0	63.1881	0	0	65.2378	0	0	65.4478	65.1682	63.4416	0	0	0	0
		436	1829.64	57.8506	61.873	0	0	0	0	63.8113	65.8524	0	61.384	0	0	0	63.3814	63.1899	0	66.3165	0	63.4871	0	62.0404	60.1853	65.0698	0	0	66.305	0	0	0	0	67.9685	0	0	63.8696	0	69.2432	0	59.1953	0	0	0	65.3954	0	0	0	0
		437	1833.5	62.5094	76.9329	0	0	0	64.6269	61.6715	0	0	62.8984	0	0	0	64.4761	60.2044	0	64.5616	60.8338	0	0	64.95	62.1604	0	70.8741	0	62.606	0	63.0439	0	0	0	0	0	60.9393	0	62.5173	0	61.7312	0	0	58.502	63.2118	0	0	0	0
		438	1837.36	63.3092	0	63.4741	0	66.4384	0	57.7682	64.4249	61.4536	62.8455	0	0	0	56.4223	0	0	65.2101	64.4339	61.3941	63.4123	64.785	60.6677	61.0584	0	0	63.5902	0	0	0	62.9248	0	0	0	63.1234	0	64.6524	0	61.6957	60.8119	60.7453	58.7126	57.5421	0	0	62.7229	0
		439	1841.22	65.1399	0	0	0	0	65.6992	58.9294	66.7025	60.9145	60.6047	0	0	65.854	65.5806	0	0	66.5682	0	0	67.4887	60.211	64.5161	66.3049	0	0	61.6957	0	63.5179	64.2367	0	0	62.0721	0	65.4584	0	65.9733	0	0	0	0	61.8017	66.7001	59.5744	0	0	0
		440	1845.08	57.6738	0	0	0	0	64.275	65.5009	61.1674	65.0349	63.702	0	0	0	63.5717	0	0	62.4764	60.7652	61.7331	67.1391	66.3374	62.3343	74.3167	0	0	59.3942	0	0	64.7104	66.9486	67.358	0	0	61.5749	0	61.8144	60.4524	62.9521	0	60.4013	63.0726	66.6562	0	0	64.1706	0
		441	1848.94	58.9013	61.3266	0	0	0	62.5067	61.4582	61.2669	59.7268	62.4136	0	0	0	64.8969	0	0	64.2094	0	61.6243	60.9637	67.894	64.7489	0	0	0	59.8086	0	0	0	0	0	0	0	57.9791	0	60.8107	0	64.8127	60.6812	0	66.275	58.5163	0	0	0	0
		442	1852.8	59.9042	59.4148	0	0	58.8818	64.9568	57.6268	63.6306	67.3493	64.0033	0	0	0	60.7474	0	0	62.7337	0	0	62.7744	0	63.7918	0	0	0	59.569	0	0	0	0	65.8589	0	0	62.2541	0	63.3909	69.9743	59.3343	0	69.3659	0	61.6745	0	0	60.6216	0
		443	1856.66	71.9661	62.0854	0	0	0	64.7081	59.5791	62.4765	65.4706	59.6141	0	0	0	64.86	62.4291	0	63.7305	0	61.9579	63.2804	64.2357	64.5487	62.3895	0	0	62.3753	0	66.5924	62.1676	0	65.5007	0	0	59.3915	0	63.4172	0	61.4378	0	57.3377	0	0	0	0	0	0
		444	1860.52	59.9902	61.2092	0	0	61.8837	61.5855	61.6134	60.748	0	60.965	0	0	0	64.8906	63.4922	0	63.4377	57.4698	62.6787	61.8233	63.0741	56.5635	65.9125	0	0	65.2184	0	61.2074	0	0	0	0	0	61.0507	0	68.1755	65.5347	65.0149	0	66.6114	59.7853	61.5435	0	0	0	0
		445	1864.38	64.0071	0	0	0	0	63.8862	61.1012	63.3999	65.3515	67.4951	0	0	57.5246	59.5306	0	0	63.0528	66.9997	0	62.2148	65.6874	61.9189	64.0315	0	0	0	0	0	64.6618	0	65.0876	0	0	62.8468	0	64.3248	0	58.741	0	61.385	0	59.0092	0	0	0	0
		446	1868.24	62.4893	60.7789	0	0	59.5538	60.6666	0	0	63.7114	58.8451	0	0	57.7001	62.4462	0	0	63.0638	0	0	64.5567	62.471	0	0	0	0	0	0	0	67.0155	61.4597	64.4274	0	0	0	0	66.4202	0	62.1637	0	64.1748	61.5713	62.1133	0	0	60.5713	62.6275
		447	1872.1	60.0768	59.1616	0	0	64.5497	0	0	64.7489	64.9163	58.2673	0	0	57.696	57.3282	65.0206	0	60.8459	0	0	62.181	0	62.8947	66.6754	0	0	59.1965	0	0	0	0	67.1851	0	56.4498	0	0	63.1308	63.4015	64.0937	0	61.7726	64.6771	67.9929	0	0	66.076	0
		448	1875.96	57.9415	59.0006	0	0	61.1815	62.4873	58.9207	66.5732	64.6568	60.4983	0	0	0	63.1375	0	55.1241	64.5117	0	0	63.7033	0	61.6902	62.263	0	0	62.3904	0	0	0	0	66.4316	0	74.9505	62.9679	0	64.7512	65.9856	60.1192	0	0	65.7949	61.6819	0	0	65.2676	0
		449	1879.82	67.3387	58.6624	0	0	0	62.3042	0	64.2811	62.2871	59.2074	0	0	0	67.9624	60.4655	0	61.2677	62.2267	0	62.3152	58.9584	62.3614	60.3221	0	0	61.0451	0	62.0711	63.2607	0	65.6947	0	0	59.6851	0	60.0183	0	63.1464	0	0	59.895	61.288	0	0	59.3916	56.0728
		450	1883.68	63.4932	63.6443	0	0	62.6942	61.5847	62.3826	66.7685	63.1548	55.4109	62.7391	0	0	60.4414	0	56.8156	64.6855	60.7851	0	60.1848	61.8597	60.3471	0	0	0	65.2814	0	0	59.7376	65.9975	0	0	0	59.7739	0	0	0	64.4793	0	62.0205	63.9305	64.4792	64.7667	0	62.0926	0
		451	1887.54	58.0882	60.46	0	0	0	70.0758	60.6112	63.0807	65.5986	0	0	0	62.0845	61.9622	62.525	0	57.9456	0	0	65.4456	0	0	0	0	0	60.6692	0	0	62.539	61.3084	62.5367	0	0	65.0885	0	63.7231	0	57.4893	63.5502	0	61.6271	63.2702	0	67.8076	64.2277	0
		452	1891.4	59.339	62.4391	0	0	60.1063	0	59.4829	0	0	60.278	0	0	0	62.5682	0	0	62.0304	62.2491	0	61.7423	60.9565	62.3939	0	0	0	66.6447	0	56.5589	63.6826	0	70.2174	0	0	61.8372	0	62.2236	0	65.9859	0	62.0401	61.4092	0	68.1728	0	61.3642	0
		453	1895.26	56.0858	60.6824	0	0	59.4483	66.6904	0	0	65.268	55.0653	0	0	0	64.4891	63.1714	0	62.8489	62.0254	0	62.7812	61.4199	64.2034	0	57.7984	0	63.2376	0	56.185	64.0164	0	61.7711	0	0	61.254	0	0	0	0	0	0	58.5288	63.1369	0	0	56.414	0
		454	1899.12	56.2508	0	0	0	59.753	62.6727	0	67.1736	63.1644	0	61.9633	0	58.0915	62.4941	0	60.6008	61.8767	0	0	63.9329	61.2121	64.9332	0	61.4482	64.2722	62.4292	0	63.2583	61.4376	0	68.3202	0	0	62.0484	0	60.7535	0	63.8213	0	58.8732	62.6482	68.3043	0	0	63.882	0
		455	1902.98	59.2006	62.5994	0	0	0	0	60.8911	63.0753	64.7651	0	0	0	63.6352	57.9775	63.6937	0	67.884	0	0	62.7843	0	67.8133	64.0945	0	0	64.6788	0	58.3051	58.8074	0	0	0	0	66.4826	0	63.3294	0	62.459	0	66.0991	61.0123	67.5207	67.307	0	61.5524	0
		456	1906.84	61.0053	62.3544	0	0	0	62.6774	0	65.6516	63.3587	59.1499	62.8515	0	67.9508	60.3393	0	62.2906	65.8334	0	0	63.6864	0	0	0	61.9429	0	64.0774	0	58.588	63.4209	0	0	0	0	64.0233	0	64.7714	0	62.4452	0	0	60.2676	60.4336	60.619	0	62.8005	0
		457	1910.7	55.9059	61.7903	0	0	0	61.3386	0	63.5039	64.1969	0	0	0	65.9215	63.2914	0	63.9471	63.9988	0	0	65.0813	0	59.6114	0	60.173	61.4714	59.1712	0	62.4151	63.9207	0	64.8259	0	0	56.2865	69.3033	0	64.8169	62.2407	0	60.5734	59.781	62.1962	66.3385	0	60.272	0
		458	1914.56	59.2801	62.9617	0	0	0	0	0	67.5774	61.3844	0	62.5619	0	60.3994	58.9231	0	0	65.2966	0	0	61.852	0	0	0	59.3652	58.4948	63.3406	0	58.4971	60.6851	65.0404	64.7211	0	0	61.089	0	0	0	60.8454	0	0	58.2476	66.9422	0	0	66.0442	0
		459	1918.42	62.3755	64.5728	0	0	0	67.3265	0	60.5235	66.5269	0	67.293	0	63.7584	0	0	58.1075	63.3929	0	0	64.4536	0	0	0	62.1502	0	64.6561	0	60.6823	66.9511	59.2331	64.4124	0	0	62.0347	0	0	63.3004	60.3348	0	60.3249	60.8333	64.4916	60.8114	0	65.4202	0
		460	1922.28	0	64.1883	0	0	0	59.7195	61.4632	66.4803	65.0622	59.9836	61.5271	0	62.0503	75.9928	0	63.3612	62.7436	0	0	61.745	62.2807	0	0	57.8017	0	65.9074	0	58.0838	63.6537	64.6417	0	0	0	66.571	0	0	0	63.9116	0	60.6511	62.3891	66.3427	0	0	77.1376	0
		461	1926.14	61.9838	65.3296	0	0	0	59.7154	65.9537	62.9947	61.2662	0	62.1884	0	61.4519	0	0	55.826	62.1259	0	0	61.8303	59.273	0	0	63.1961	0	60.3961	0	59.803	65.0216	0	0	62.9816	58.8587	58.9326	64.8234	64.2288	0	0	0	60.0228	57.8274	61.1286	65.3396	0	62.0752	0
		462	1930	54.792	61.5057	0	0	0	62.8172	61.0099	63.5111	65.1818	0	61.7799	0	60.0835	64.6833	0	63.4727	67.3176	0	0	62.2014	58.8009	0	0	66.6433	0	65.3896	0	62.3931	63.6927	0	0	0	0	63.7243	0	0	64.9699	0	0	67.077	0	58.8278	60.7477	0	110.72	0
		463	1933.86	0	62.4755	0	0	0	61.4385	0	64.4226	62.2711	0	60.7222	0	66.1205	0	0	0	64.6076	0	0	63.0926	64.6103	0	0	64.2258	0	58.2293	0	60.0499	63.4837	0	0	0	0	65.4685	0	0	0	61.6523	0	63.4519	65.4162	66.1213	62.4729	0	65.2675	0
		464	1937.72	61.4057	63.9327	0	0	0	62.3305	62.4598	64.2495	61.5373	57.5599	63.9042	0	62.016	0	58.9734	0	67.0425	0	0	63.0425	60.8413	61.567	0	66.4077	59.9384	59.8928	0	62.1508	61.735	64.0943	60.8752	0	57.2517	64.1888	63.7926	0	0	0	0	61.6843	63.6987	0	70.0522	0	64.4269	0
		465	1941.58	66.7322	60.8708	0	0	0	61.0492	0	62.6534	64.0851	63.2855	0	0	63.4146	0	0	69.2935	65.6883	60.4992	0	63.1274	63.8012	63.0728	0	0	59.8039	61.3762	0	59.5714	60.3718	62.5755	0	0	0	60.7088	69.4923	0	0	64.4721	0	66.8828	0	63.0905	63.7609	0	63.2394	0
		466	1945.44	61.7809	61.1104	0	0	0	0	61.7755	63.2917	62.1474	61.5952	61.1331	0	64.7888	0	0	66.527	60.9742	0	0	71.5037	0	0	0	60.6777	0	60.2583	0	64.5812	60.637	66.2183	64.533	67.0768	57.532	62.8788	63.5358	0	0	62.2405	0	68.233	0	62.951	60.2966	0	70.9173	0
		467	1949.3	62.4327	61.9988	0	0	0	58.4596	62.0813	68.509	64.855	0	62.4131	0	67.788	0	61.6442	59.1347	68.5629	63.1529	0	61.4163	65.5687	0	0	0	0	63.6809	0	61.9846	62.0359	67.6172	0	61.0311	0	64.0753	0	0	65.3886	0	0	65.0187	0	61.7506	64.497	64.0721	65.628	0
		468	1953.16	63.9722	63.4426	0	0	0	66.7657	61.5372	69.2267	63.8858	0	66.9734	0	63.9582	0	0	61.253	0	0	0	65.2274	0	0	0	0	0	63.6398	0	56.9671	59.2683	62.3775	0	0	0	63.4181	0	0	64.2337	65.4331	0	59.8016	0	64.8942	61.5	0	62.2027	0
		469	1957.02	63.8289	0	0	0	0	68.6533	0	68.5061	61.7767	59.4291	60.5663	0	61.0691	0	0	62.2039	64.7024	0	0	59.5205	58.28	70.5163	0	62.822	0	62.9029	0	64.4158	63.4136	0	0	0	59.6874	67.0561	62.463	0	62.527	60.6304	0	0	0	60.1024	64.429	0	72.0257	0
		470	1960.88	59.1754	61.0401	0	0	0	60.5899	0	65.2144	62.7666	64.9422	65.2248	0	56.7235	0	0	58.1671	66.1404	0	0	63.7721	64.1093	59.8138	0	60.5345	62.0807	57.6153	0	65.0433	68.7933	63.744	69.3957	64.0835	0	66.4027	0	0	64.5349	0	0	63.4623	0	63.4958	64.8214	0	62.2677	0
		471	1964.74	65.6532	0	0	0	0	64.4702	0	66.3061	63.6328	0	61.8599	0	64.2774	63.0928	0	57.153	64.2697	0	0	62.2204	61.2216	66.4426	61.3811	60.4942	0	59.0989	0	54.7047	61.6272	64.1717	66.5417	65.8711	0	61.6165	0	0	63.3503	0	0	66.4395	0	61.7471	61.7846	0	63.9998	0
		472	1968.6	65.056	60.8652	0	0	0	66.1016	61.7055	67.4904	64.9203	61.7243	59.9773	0	67.7535	0	0	63.5974	63.0513	60.927	0	63.6147	65.3652	62.3143	0	61.7876	0	64.9038	0	58.0592	64.0788	64.0846	0	60.9046	0	69.3254	60.4561	0	62.6689	0	0	0	0	63.9294	58.8353	0	65.2017	0
		473	1972.46	62.9855	0	0	0	0	0	0	69.8154	65.2653	65.073	64.3903	0	0	0	0	63.3825	63.0263	64.2231	0	63.1262	65.251	60.5627	0	65.359	0	64.2801	0	64.6701	65.8093	61.0007	69.5881	0	58.7554	61.6963	0	0	0	65.8804	0	0	61.2296	60.4672	57.3386	0	66.9612	0
		474	1976.32	65.3018	0	0	0	0	62.0486	0	66.8705	60.9024	0	62.0274	0	66.5385	0	56.6606	62.3713	72.7688	0	0	61.668	63.045	0	0	61.6928	0	62.5761	0	62.7465	64.6195	62.7999	0	66.5299	61.8533	61.7167	0	0	0	0	0	0	0	61.9952	60.8884	0	68.5582	0
		475	1980.18	63.1334	0	0	0	0	63.2185	0	65.2568	63.1645	61.7882	62.4157	0	62.4893	0	0	0	0	0	0	64.9022	0	0	0	57.0844	0	66.0243	0	60.1062	65.7876	70.8093	0	66.8172	0	63.7109	0	0	0	63.8252	0	57.7882	0	61.2231	61.2745	0	61.7236	0
		476	1984.04	64.3911	0	0	0	0	63.7636	0	67.2062	65.2928	0	63.4251	0	64.0359	0	0	59.6492	65.61	0	0	61.1605	60.017	0	0	56.7748	0	62.2734	0	54.2462	59.0922	61.7243	0	64.8501	0	60.8087	0	0	62.3207	68.246	0	62.2212	0	62.2915	61.8428	65.3546	59.2407	0
		477	1987.9	60.7757	65.5461	0	0	0	61.6936	0	67.2357	63.5277	0	0	0	63.1551	0	59.7547	60.74	60.8056	0	0	64.3812	62.929	0	0	66.8336	0	66.6253	0	62.7315	62.9563	61.8738	67.9992	67.6463	62.4297	64.775	66.235	0	65.0121	0	0	59.8032	0	0	66.7681	0	63.0724	0
		478	1991.76	63.1282	62.3079	0	0	0	60.7937	66.0532	67.1233	63.2181	0	61.0341	0	63.3603	0	62.0851	66.7642	0	66.9861	0	62.9168	65.3494	62.695	0	59.8204	0	65.2732	0	64.5336	66.1793	0	0	0	58.5881	60.8647	0	0	62.7334	66.3583	0	0	0	61.5477	64.6552	0	61.0499	0
		479	1995.62	59.8491	59.3526	0	0	0	0	64.0726	59.8159	56.8323	0	64.1085	0	65.9121	0	57.1037	63.2174	0	62.8019	0	0	63.3725	0	68.3976	62.3479	0	70.3628	0	67.2455	62.6216	64.2234	63.0352	62.5427	58.6449	60.9581	0	0	63.8231	0	0	0	0	64.7364	66.0718	0	64.2647	0
		480	1999.48	60.4056	0	0	0	0	67.1643	0	64.1627	63.3392	0	62.8607	0	0	0	0	57.8934	0	60.1599	0	62.9206	59.15	0	0	60.9454	0	61.1354	68.518	60.8568	64.7161	68.0493	62.703	69.3068	0	65.8952	64.2297	0	61.9144	0	0	64.0584	0	0	59.3942	0	66.0501	0
		481	2003.34	61.9106	62.7458	0	0	0	60.9553	57.4659	64.256	60.8234	0	60.9543	0	64.3297	0	0	62.6185	0	0	0	61.7578	61.4002	62.1983	62.1345	59.6696	0	58.158	0	55.6563	65.4762	62.649	0	65.6902	68.6779	62.5863	0	0	63.4852	67.3029	0	57.7364	64.321	59.4203	56.6723	61.0122	63.6301	0
		482	2007.2	68.4017	0	0	0	0	0	0	62.1422	59.6935	0	62.7656	0	65.8747	62.77	59.1564	55.895	0	60.8767	0	60.8032	61.5312	61.7302	0	62.6119	0	60.4747	0	62.0652	64.926	63.3899	0	62.3738	0	64.3702	0	0	61.8172	61.694	0	66.3261	0	64.464	61.7452	0	63.0888	0
		483	2011.06	65.4658	60.3034	0	0	0	0	60.343	65.2226	63.3753	0	62.9383	0	59.5791	0	0	61.0799	0	65.2023	0	65.5271	0	0	0	61.515	0	60.5547	0	0	62.7242	63.3348	64.1422	61.9305	65.0008	62.2551	0	0	65.3967	67.065	0	64.9664	0	60.3599	55.9682	0	0	0
		484	2014.92	63.8125	64.9285	0	0	0	0	60.3009	69.9579	62.7036	0	0	0	63.9293	0	70.8073	62.3587	66.7773	62.0774	0	61.1461	0	59.8991	55.2537	64.9168	0	64.9917	0	60.1726	62.1475	65.8102	0	65.4316	0	67.1324	0	0	0	0	0	0	60.5773	0	62.5276	69.3823	67.1374	0
		485	2018.78	73.6439	0	0	0	0	0	59.9887	64.6739	63.1398	0	66.0958	0	60.4308	0	65.6018	61.571	0	61.1156	0	64.2762	0	0	62.4007	65.921	0	60.0497	62.3636	0	61.6642	65.2042	0	61.4812	0	61.9235	0	0	67.5241	61.7831	0	59.2938	61.8231	0	62.7865	61.1159	67.5898	0
		486	2022.64	67.3734	68.2881	0	0	0	0	61.0392	64.6582	58.6671	61.614	63.7375	0	62.0015	0	0	67.8131	0	62.6968	0	61.47	58.4166	0	0	56.8127	0	62.1507	0	60.2531	64.6251	65.1016	0	64.2833	57.1062	61.7619	0	0	59.2269	63.7473	0	57.8581	0	59.1052	58.968	56.0648	0	0
		487	2026.5	62.6741	59.9539	0	0	0	0	66.3608	64.5365	63.9503	0	0	0	62.906	0	58.6792	60.9117	0	63.7474	0	62.05	0	62.4819	0	62.0356	0	61.4825	0	65.8025	60.9444	61.3229	0	61.3208	57.5428	59.6481	0	0	0	66.0743	0	62.7176	0	0	60.8077	64.6889	62.244	0
		488	2030.36	58.6496	0	0	0	0	63.1984	0	64.9759	62.3001	0	61.7334	0	65.6	0	60.3772	60.3899	0	61.9959	0	61.9747	0	0	0	62.7655	0	0	0	60.9965	62.5329	63.2832	0	67.9712	0	64.5047	0	0	0	0	0	63.4542	56.9365	0	61.4559	60.1797	62.5353	0
		489	2034.22	64.0632	61.1391	0	0	0	0	65.2004	68.0871	67.0591	0	0	0	62.4101	61.9703	63.1318	58.6473	0	62.48	0	63.3146	0	63.5412	57.8259	63.2922	61.0185	0	0	62.0145	60.5595	64.4923	68.5433	66.6401	0	61.7859	0	0	66.2693	61.3047	0	0	0	0	63.296	63.6237	63.3275	0
		490	2038.08	66.7802	0	0	0	0	0	63.1729	66.8569	60.4825	0	64.8129	69.4989	65.4188	61.7053	63.1779	61.4096	0	65.5603	0	65.7591	60.2586	0	57.2006	60.5931	0	0	0	0	60.6124	0	0	62.9991	0	65.0921	0	0	67.3524	0	0	59.6876	0	62.8755	61.8803	62.3639	64.0551	0
		491	2041.94	61.7302	64.193	0	0	0	68.9523	62.5111	66.8879	65.1217	0	61.8952	0	64.0944	65.1372	0	65.4349	0	65.1329	0	0	67.5097	63.4619	62.257	61.1331	0	0	0	0	63.7419	62.5368	0	63.8883	0	72.2169	0	0	63.1852	0	0	64.2107	0	60.2317	63.3993	60.829	62.8368	0
		492	2045.8	63.7325	0	0	0	68.2901	0	0	63.6351	59.7636	0	63.2059	0	64.5594	58.7601	61.673	0	0	60.5908	0	63.9399	61.1049	0	62.6104	59.5853	61.6516	0	0	0	61.4241	65.4521	0	61.876	0	64.727	0	0	66.2881	0	0	64.5193	64.5723	66.6774	64.1514	61.9201	59.4792	0
		493	2049.66	59.3422	61.9732	0	0	0	0	65.1027	66.3234	63.9593	0	64.1577	0	68.3484	0	65.8181	63.8705	0	59.8556	0	0	0	0	0	61.724	64.5563	0	0	61.5429	64.0717	63.4436	0	62.15	0	63.9869	0	0	0	0	0	65.7977	62.0587	0	57.5299	65.643	0	0
		494	2053.52	63.0749	58.9205	0	0	0	66.2336	0	66.1608	63.6437	0	62.2489	0	66.5027	61.5562	60.7372	63.4543	62.5136	63.1029	63.4173	62.8295	0	0	58.7243	59.2209	0	0	0	0	66.5374	64.3205	0	61.4164	0	56.4325	0	0	0	62.1758	0	62.7332	64.4626	62.9753	62.0624	63.7759	0	0
		495	2057.38	64.7077	59.2351	0	0	0	0	0	65.179	60.9786	0	66.6039	0	64.3625	62.1259	56.4987	65.4991	0	61.4401	0	66.6248	0	0	0	64.0302	0	61.3734	0	60.4212	63.7712	63.7466	0	62.8247	0	63.6588	0	0	62.9438	0	0	59.5333	60.5008	57.4791	61.7321	58.0304	0	0
		496	2061.24	60.1262	63.3577	0	0	0	64.0884	0	62.6839	66.2354	60.3904	63.7724	0	0	60.3503	58.0314	63.332	0	61.89	0	0	0	65.5208	57.1641	65.9829	0	0	0	0	62.1075	65.5557	0	61.2706	0	66.7347	0	0	62.7982	0	0	60.4871	0	64.0134	63.3204	64.758	0	0
		497	2065.1	62.1256	63.8534	0	0	0	0	0	68.216	62.1428	63.5099	63.4448	0	67.8137	55.8033	59.9534	59.8068	0	54.6331	0	61.9662	0	0	61.9282	61.548	0	0	0	64.1184	64.6627	60.6251	0	61.5573	0	65.402	61.9452	0	0	65.437	0	62.9933	0	62.3456	63.7559	60.5497	0	0
		498	2068.96	61.5321	59.9657	0	0	0	61.3078	0	0	62.9758	0	64.2551	0	63.0818	63.3804	61.3719	63.5977	0	0	0	66.396	65.4559	0	59.1339	66.5451	0	60.4123	0	0	65.335	66.9601	0	65.162	0	66.2756	0	0	65.8517	64.7101	0	61.2343	61.5468	66.2699	59.5593	56.415	0	0
		499	2072.82	62.656	65.8395	0	66.2635	0	62.375	0	66.8503	60.7491	62.4929	66.6642	0	58.2692	58.5894	60.301	61.6536	0	0	61.2355	0	65.4431	0	0	65.4835	0	66.2704	0	60.0841	62.5031	62.1772	0	66.5094	60.0998	61.54	0	0	0	60.2203	0	63.0764	58.5174	59.2286	58.4227	60.8943	0	0
		500	2076.68	67.2406	56.8221	0	0	0	66.1602	0	0	61.5184	62.7572	62.5841	0	62.6687	0	61.6801	60.6414	0	0	60.1763	59.0912	0	61.5544	0	64.898	0	0	0	0	63.75	64.7825	0	61.4443	0	55.9887	0	0	0	0	0	66.4747	0	62.8716	62.4121	60.2924	0	0
		501	2080.54	63.8278	63.4842	0	0	0	63.9237	0	60.669	62.0889	0	62.4648	0	65.8556	65.2382	60.9672	61.3154	0	61.1314	0	64.8674	0	64.6226	0	61.0084	0	64.8462	0	0	64.4642	65.4681	0	61.1227	0	61.586	0	0	0	68.4027	0	60.3281	0	62.3736	60.4773	64.5989	0	0
		502	2084.4	62.1948	61.1093	0	64.0596	0	62.1026	0	0	63.1467	0	65.4677	0	60.3359	65.4055	59.2772	59.5398	0	57.8626	56.5412	63.8696	0	67.125	61.1799	62.6582	0	63.6454	0	0	64.9078	63.1312	0	61.7498	64.5219	61.4938	0	0	0	62.6595	0	69.4343	0	61.3705	56.4486	58.5711	66.3957	0
		503	2088.26	61.4741	65.5639	0	0	0	0	0	66.0522	64.881	59.8059	63.6097	0	61.6432	0	62.1784	59.1093	0	58.0764	61.5921	64.1542	0	63.0091	0	60.6629	0	0	0	0	66.2858	68.2569	0	64.5456	58.2606	61.7921	0	0	63.9291	0	0	64.8966	60.3495	65.0386	61.5145	0	0	0
		504	2092.12	0	64.495	0	0	0	0	0	62.2736	60.7228	0	65.8182	0	65.0352	0	63.0753	60.9562	0	61.1279	0	66.4183	0	0	60.4158	61.3937	0	63.8175	0	0	65.8399	64.1204	0	67.3762	0	63.1209	0	0	0	61.5215	0	63.1046	63.8661	60.2443	59.6438	62.8661	0	0
		505	2095.98	65.3791	65.7297	0	0	0	63.3393	0	64.4202	60.6492	65.1591	62.4908	0	62.0995	61.3558	62.8964	57.5007	0	58.8	0	65.0618	0	0	56.7999	66.8894	0	65.4381	0	0	60.0321	67.2473	0	64.7029	58.5174	63.9311	0	0	65.9652	63.7851	0	65.8855	56.3428	61.8085	57.9558	61.3492	0	0
		506	2099.84	64.5716	63.9938	0	0	0	60.4627	0	0	66.1896	0	65.0299	0	0	65.0426	62.8973	63.7835	0	56.8316	0	62.074	64.035	66.2638	59.128	68.1662	0	59.2576	0	0	65.5012	69.8513	0	61.5699	0	64.4499	0	0	63.9183	63.7285	0	62.0074	62.874	61.218	60.0991	61.3423	0	0
		507	2103.7	63.7311	61.7107	0	60.2119	0	65.5226	0	0	61.5529	63.238	60.2757	66.3504	60.7331	64.2038	64.1688	64.619	0	62.5971	0	64.665	65.3597	61.0596	57.2289	67.2375	0	65.9894	0	0	64.4937	0	0	64.5431	59.3504	63.3308	0	0	0	59.0707	0	68.3238	68.2387	66.6456	60.8084	61.556	0	0
		508	2107.56	63.1757	66.3532	0	58.1254	0	65.9392	0	0	64.4181	0	64.8399	0	64.4272	65.9794	59.8436	64.7656	0	65.3227	0	0	59.8361	62.7727	0	62.6917	0	0	0	0	64.9374	64.4157	0	70.0069	0	59.7807	0	0	0	66.0849	0	66.5195	64.4718	62.4019	60.2451	62.5008	0	0
		509	2111.42	61.2046	60.5914	0	0	0	0	0	0	63.536	60.816	68.1126	0	0	0	62.0664	61.1176	0	61.928	60.7768	0	0	0	0	63.6234	0	0	0	0	0	63.9631	0	63.2033	0	65.4425	0	0	0	62.008	0	65.2703	0	61.6044	58.3775	59.7176	0	0
		510	2115.28	64.2474	60.8768	0	64.9634	0	0	0	0	63.6184	0	65.8919	0	65.6718	64.7127	57.805	65.4648	0	58.8718	0	66.0113	58.785	0	0	61.9967	0	61.4077	0	0	64.1252	60.717	0	63.3469	0	61.6582	0	0	0	62.756	66.8336	62.4408	0	59.2704	0	63.3158	0	64.2797
		511	2119.14	65.5273	62.1473	0	0	0	0	0	0	67.0569	0	62.3671	0	0	0	64.2152	63.0149	0	58.1734	0	0	64.6625	0	60.1236	61.9042	0	0	0	0	64.8067	62.7354	0	66.4344	0	59.9211	0	0	0	65.5645	58.4985	63.3601	0	64.1943	61.1044	64.9679	67.0729	0
		512	2123	62.839	65.5423	0	0	0	61.9327	0	63.8199	66.093	64.6957	63.3386	61.941	59.0392	57.7002	60.4764	63.7029	0	57.5749	0	60.9141	0	0	64.3454	60.0516	60.8164	0	0	0	63.2898	68.6896	0	64.1504	0	61.6356	0	0	0	63.1785	0	65.2359	63.6431	62.7793	59.3232	58.9102	0	0
		513	2126.86	0	64.565	0	63.6442	0	0	0	0	62.7929	0	64.0207	0	60.6891	0	62.3981	59.8318	0	58.8991	0	0	0	0	61.2119	64.581	0	0	0	0	0	63.3736	0	65.3527	63.8902	66.2465	59.1378	0	0	64.7918	0	66.4556	0	61.3128	63.4717	61.7119	0	0
		514	2130.72	61.005	64.2225	0	63.7293	0	0	0	0	62.8101	0	64.6773	61.5908	64.9075	59.5889	59.6489	60.4151	0	61.4054	62.0732	0	0	61.025	62.5817	63.8624	62.32	0	63.2093	0	62.8442	0	0	64.3456	61.5708	65.8851	0	0	0	62.7759	0	63.8534	59.4464	65.858	60.9371	64.878	0	0
		515	2134.58	63.6891	61.0638	0	0	0	0	0	0	63.5665	0	60.0856	0	62.4075	0	60.2428	64.0669	0	64.6897	0	63.5948	0	60.7794	56.9651	64.6792	0	0	0	0	0	62.2732	0	64.5177	0	64.9622	60.9627	0	0	0	0	63.824	0	62.3795	61.1811	65.2983	0	0
		516	2138.44	62.8518	65.5996	0	0	62.5267	65.3477	0	0	59.174	0	59.3783	0	62.0744	59.5454	64.2115	61.279	0	63.6035	64.2375	64.7424	0	0	56.5743	62.6328	0	0	0	0	0	63.1032	0	67.9446	0	60.4108	56.8763	0	0	59.5475	0	64.3766	0	61.6117	62.8287	65.5785	0	0
		517	2142.3	62.5478	64.0369	0	0	0	66.6048	0	0	62.9658	0	62.5431	62.4589	62.28	0	56.729	57.0341	0	61.5673	59.557	70.3509	66.7506	64.6152	58.1218	62.9834	0	0	0	0	0	64.6631	64.3665	63.2022	61.8991	66.208	0	0	0	63.5226	0	62.5103	0	66.682	62.5629	62.7837	0	0
		518	2146.16	61.5679	62.0692	0	58.1395	0	0	0	0	60.2834	64.31	66.6271	0	0	64.0704	61.7633	63.9503	0	60.4837	58.4738	65.7723	62.2291	0	55.5014	61.0569	0	61.513	0	0	0	65.5321	66.2419	70.0288	59.4677	65.9242	0	0	0	0	0	67.7411	0	63.5268	62.8631	59.6851	0	0
		519	2150.02	68.4523	66.8258	0	57.7923	0	63.5455	0	0	66.8575	0	67.4015	61.3875	0	61.482	63.5517	63.9118	0	63.6774	0	0	60.0396	62.7196	57.8351	60.9065	0	61.2321	61.815	0	64.0857	61.4002	0	62.7352	60.977	62.6355	0	0	0	59.4009	0	64.9643	0	57.1233	57.39	60.6905	0	0
		520	2153.88	59.531	65.8287	0	0	0	0	0	0	61.0565	0	66.683	0	0	57.7765	64.6964	62.8505	0	58.58	0	67.7758	0	0	59.4571	62.7824	0	64.9203	62.3987	0	0	65.748	0	70.9628	70.5846	63.2648	0	0	0	65.013	0	65.9885	0	61.2277	60.2208	65.2472	0	0
		521	2157.74	64.6714	63.7997	0	0	0	0	0	0	63.8776	61.2827	63.4228	0	0	62.8905	66.9073	60.0186	0	64.116	64.9304	62.4224	0	64.1383	64.6742	61.5741	0	60.1876	0	64.3015	0	0	0	0	71.3938	62.7813	0	0	0	66.3346	0	64.318	0	63.0712	62.0149	58.5411	0	0
		522	2161.6	62.4884	62.5013	0	0	0	0	63.1485	0	65.8168	0	63.3458	0	0	0	61.7847	61.6178	0	59.1365	61.0702	64.425	0	65.0527	59.5333	62.9786	0	0	60.2894	0	63.1691	64.1042	63.904	66.4051	0	61.278	0	0	0	60.2895	0	66.7083	0	66.4345	63.1741	63.3901	0	0
		523	2165.46	64.203	0	62.1763	0	0	65.2936	0	0	64.6617	0	65.2049	0	62.9236	62.1674	63.3037	57.3652	64.6295	57.9795	60.6533	60.555	0	64.3262	57.7741	67.7379	0	0	62.6746	58.3297	65.7344	60.7717	0	0	57.5633	62.815	0	0	0	65.7462	0	65.1398	0	75.5758	60.7143	58.459	0	0
		524	2169.32	64.27	64.6076	0	0	0	0	61.7261	0	64.3693	0	67.6465	66.7344	62.7682	60.5196	60.7717	68.1003	0	60.8647	0	0	0	59.2482	59.757	61.564	0	0	61.3562	0	64.3334	60.9361	61.795	63.5445	0	61.1188	0	0	0	62.0725	0	0	61.6867	64.5754	64.6927	60.5693	0	0
		525	2173.18	62.8941	64.2	0	0	0	0	0	0	65.9069	0	63.2024	60.9482	65.5895	64.0942	61.8573	82.3468	0	68.4053	62.7621	65.8749	60.4939	67.127	61.56	63.0398	0	67.6122	0	59.048	0	58.811	0	65.916	0	64.021	62.348	0	0	64.4651	0	0	62.0523	63.7401	64.7038	65.1304	0	0
		526	2177.04	63.9201	59.7583	0	0	0	0	62.7545	0	67.8185	0	62.4903	60.9663	62.21	0	62.4406	63.3823	0	61.2474	0	67.2138	63.8505	0	66.8044	61.0048	0	66.1688	57.9282	0	0	61.2959	0	68.1686	61.4174	65.9949	0	0	0	60.0603	0	64.2263	0	63.275	62.7052	66.3762	0	0
		527	2180.9	64.5025	60.6166	0	62.2371	0	65.337	60.3694	0	63.8391	0	60.8219	0	0	58.1423	0	63.8879	66.9152	63.7922	60.5799	64.5655	0	57.0061	60.5361	60.9793	0	0	62.6995	0	0	64.4241	0	68.6012	65.4366	63.8566	0	0	0	62.1099	0	68.1268	58.9714	63.8617	63.2594	58.2741	59.4219	0
		528	2184.76	67.6686	62.8081	0	0	0	0	62.0191	0	65.4924	0	66.2917	0	0	0	58.0899	64.6085	0	59.9949	63.007	61.0202	0	64.7177	68.4198	59.8992	0	0	60.865	61.2456	0	62.9194	0	67.8779	57.6424	58.6877	0	0	0	65.3798	0	63.2306	66.3104	0	63.8669	61.4034	0	0
		529	2188.62	69.2522	0	62.6891	0	0	0	0	0	62.1649	0	67.7679	0	0	60.0105	60.7816	62.6351	0	60.1468	62.7029	62.38	0	64.1522	62.2558	57.2532	0	60.799	58.5365	0	0	62.3904	0	66.6851	63.1233	64.6395	0	0	65.8867	63.1325	0	61.9403	0	61.6574	67.839	62.7365	0	0
		530	2192.48	63.3129	0	0	0	0	0	0	0	64.0143	0	63.9313	0	66.1398	60.2553	63.9008	63.9732	62.3949	64.0726	58.9627	66.6778	0	66.0422	60.9142	68.7418	0	59.6377	0	60.138	64.8036	63.7179	63.9603	68.4403	60.7841	62.3862	0	0	0	0	0	0	62.712	66.0989	60.6855	64.166	62.0763	0
		531	2196.34	63.4434	59.7753	0	0	0	65.6006	61.5333	0	67.4663	0	65.9771	59.0309	61.267	58.2628	61.5978	59.3874	63.8523	60.5074	64.7707	62.1511	0	63.9281	58.4292	59.9382	0	0	56.2445	0	0	62.0719	0	71.7903	59.5495	61.3975	0	0	0	64.2006	0	0	0	67.5027	64.6507	0	62.5438	0
		532	2200.2	63.0803	61.9767	0	0	0	0	0	0	65.6197	0	60.2185	0	0	0	62.8781	67.3136	0	65.1526	60.7278	64.0007	0	62.0782	65.3977	64.1048	0	64.8142	58.7442	66.2594	65.4809	64.6914	64.4667	66.63	59.8214	63.3266	0	0	62.0778	57.5596	0	67.3753	0	63.652	64.5116	64.1952	67.6829	0
		533	2204.06	66.0485	63.32	0	0	0	0	66.0165	0	64.1016	0	62.8026	0	0	63.8436	62.8263	60.7556	0	58.378	59.9681	62.7325	0	62.2159	62.0855	60.6971	0	65.5229	62.6144	0	0	0	0	64.3604	58.9587	62.7495	61.8389	0	64.989	60.3048	0	0	64.4553	65.8793	56.9735	60.7499	0	0
		534	2207.92	65.3786	64.9813	0	0	0	0	63.7288	64.5872	66.307	0	66.5402	0	0	61.7768	68.5609	63.0185	0	63.1519	61.5547	58.6358	0	62.1673	63.9934	66.9276	62.196	60.5744	64.0187	0	0	62.0254	0	71.9288	58.5007	63.1993	58.7177	0	63.9559	0	0	0	0	0	60.5988	61.3299	67.7104	0
		535	2211.78	65.4108	0	0	0	0	0	63.4236	65.3736	65.5566	0	63.547	62.9735	0	65.6423	63.2958	63.0284	67.0994	64.3611	60.9583	60.5969	0	64.1231	62.7454	58.2993	0	63.4126	54.487	0	0	0	0	67.4233	62.5185	64.2378	0	0	64.4306	62.3036	0	64.0085	0	67.5885	60.7504	62.1045	62.5147	0
		536	2215.64	68.3734	0	0	59.8222	59.0987	0	63.9394	63.5521	63.156	0	64.3937	0	0	60.2616	63.9613	65.3937	62.8724	60.3921	63.5001	63.6273	0	62.9954	60.8979	61.0379	0	0	57.8736	0	0	65.1731	0	61.3621	0	61.2615	0	0	0	63.2955	0	66.7408	59.5152	64.0048	61.9076	60.0309	0	0
		537	2219.5	62.5649	0	0	0	59.2191	65.7362	69.6662	0	63.2208	0	65.1082	58.8738	0	59.0553	62.7702	63.2839	0	60.4109	62.6786	62.3561	64.8862	66.6446	60.8521	62.5067	0	62.7695	0	0	0	70.9381	0	63.9768	59.545	64.2152	0	0	0	0	0	0	0	63.7762	64.3028	62.791	0	0
		538	2223.36	67.5945	62.0932	0	0	0	63.5931	64.7673	65.3994	63.7823	0	67.5829	65.6829	0	0	64.8426	61.7037	0	62.4611	61.8467	64.0169	64.8701	63.4358	66.8571	64.0823	0	0	65.9308	0	66.4559	61.0106	0	64.5961	57.1955	63.1387	61.3117	0	64.3136	67.1259	0	59.3099	0	63.0424	66.5582	0	64.4548	0
		539	2227.22	66.1796	0	0	61.0853	61.0691	64.2619	65.7546	65.9869	64.423	67.7977	66.3252	65.4012	0	63.7965	60.1348	61.2652	0	61.6824	60.4728	65.0739	64.6567	65.794	0	64.6503	0	0	59.5383	68.2343	0	67.046	0	63.2455	58.6896	61.6729	65.3227	0	63.4175	62.5241	0	63.5636	0	61.088	66.1904	63.1235	66.282	0
		540	2231.08	65.5093	0	0	0	59.7301	61.7021	62.2611	61.5397	63.7502	0	66.2988	0	0	64.5202	64.1476	64.2467	61.9023	63.2262	64.9987	64.1923	65.6249	59.1095	65.4358	63.7808	0	64.0325	56.2163	63.2779	0	62.7447	63.4236	66.928	59.8887	63.1183	60.1148	0	68.1442	63.9442	0	60.1596	59.9733	64.6609	57.7811	64.4072	64.9696	0
		541	2234.94	64.4626	0	0	0	0	59.6537	62.9819	65.5922	65.8083	0	62.7118	0	0	62.5284	68.0129	64.1833	62.3597	65.087	69.154	0	0	65.21	0	61.4856	0	0	65.7295	61.1167	0	56.2664	0	63.14	60.6358	59.5702	0	67.1405	0	61.0548	60.2726	63.2214	60.8861	63.0911	62.2589	0	62.4485	0
		542	2238.8	64.5771	62.2989	66.9709	0	0	0	62.759	67.7953	65.2821	0	64.3804	0	0	0	62.9524	61.8941	0	66.5605	62.494	0	61.5486	65.205	0	63.9616	0	64.1717	56.5355	0	0	63.9941	0	69.1129	63.2679	63.9164	69.0324	0	0	62.4496	0	63.8013	0	67.4931	61.5017	0	0	0
		543	2242.66	63.2625	0	0	0	0	65.7836	61.7547	65.8042	64.255	0	66.4333	0	0	0	60.4482	66.9358	62.6324	60.8844	65.3389	0	0	62.2812	60.6995	62.7906	62.2331	67.4642	59.1281	66.0993	66.0612	61.5988	0	69.7117	57.4934	62.3181	61.2488	0	61.485	62.3362	0	63.514	60.4041	0	0	60.3166	65.2585	0
		544	2246.52	64.002	0	0	0	0	0	61.883	67.7358	67.2185	0	65.5666	0	0	62.5877	68.9602	0	0	64.7705	60.7187	65.3883	63.5276	0	0	61.9732	0	65.2566	0	66.1943	0	61.3851	0	64.7766	62.9047	66.6258	60.0584	0	0	61.2348	0	61.8428	0	64.3156	64.0146	0	63.7409	0
		545	2250.38	65.6797	0	62.6357	0	0	65.279	64.2769	63.6495	62.1456	0	65.0877	65.6705	62.2778	0	62.5636	62.5122	0	59.9589	0	63.0589	0	64.6391	0	58.4932	0	69.5939	65.0641	0	0	60.7085	0	63.3053	61.287	61.467	61.3785	0	58.3389	62.9509	0	60.9749	61.3221	64.8393	0	0	66.5354	0
		546	2254.24	62.7914	65.7975	0	65.3613	58.6143	65.336	61.3766	66.2915	64.8227	0	66.5112	64.2865	62.5005	63.3355	63.2468	63.9114	0	58.747	65.6767	0	61.6523	0	0	60.3243	0	65.9548	62.3983	63.6486	60.614	63.5276	61.5583	66.1737	59.2445	61.3968	61.802	0	67.102	0	0	62.338	0	58.3911	61.5924	0	67.4343	0
		547	2258.1	0	0	0	63.7106	59.0307	61.5253	0	66.0674	65.0196	0	60.0044	0	58.6432	0	64.4954	61.1566	0	60.9859	62.5945	67.0939	59.8232	0	0	63.0322	61.9811	65.363	66.6917	0	0	63.8544	0	67.51	60.6567	61.4829	62.0801	0	68.7575	0	0	64.6191	59.0172	0	60.9068	0	62.1513	0
		548	2261.96	61.3043	60.9905	0	0	58.12	0	57.8993	61.3751	63.7693	0	63.3788	0	0	60.9233	0	59.3892	0	63.5841	61.3936	61.3591	61.1879	65.9821	0	63.2902	0	67.0022	65.7139	63.9799	65.8686	62.2164	0	68.2338	61.4871	65.6033	59.74	0	65.9768	64.2364	0	62.778	66.4179	0	62.444	0	66.1116	0
		549	2265.82	63.5025	0	0	0	0	0	64.1635	62.495	66.6187	0	62.1376	0	0	0	0	67.2142	0	65.2333	61.4666	65.1865	0	64.3409	0	58.6903	0	65.0443	57.0063	64.9106	0	61.3612	0	0	60.3682	62.6265	60.9777	0	62.2673	65.9755	0	63.1608	0	0	57.827	0	65.0328	0
		550	2269.68	0	0	61.5504	0	57.688	0	66.7979	63.4309	66.3297	0	66.1614	0	0	60.549	62.9585	60.801	0	64.3308	57.2711	64.0788	66.7957	64.9137	0	63.8523	0	63.069	0	0	0	68.3504	65.5517	63.1575	61.8624	61.7639	56.8879	0	0	65.3023	0	0	60.787	61.8861	61.5899	0	62.0517	0
		551	2273.54	0	0	0	57.9416	0	62.5071	62.4308	62.7754	63.6283	0	63.7903	62.3083	62.8168	63.7632	62.1658	60.2837	0	64.0382	62.0592	0	61.7297	0	0	68.1437	0	68.3245	59.0258	65.1122	0	66.1362	0	62.2533	65.0562	61.4788	57.8027	63.3792	64.3599	0	0	63.917	64.0544	64.1494	61.2631	0	64.1085	63.6316
		552	2277.4	68.5135	0	64.1436	0	0	62.5353	58.7289	62.0298	60.8368	0	64.1718	0	65.3461	65.3075	62.7428	0	0	63.5362	61.8661	64.4294	65.6784	0	0	63.9398	0	63.7155	0	0	0	64.3396	62.0929	58.8472	61.9317	62.136	56.4574	0	65.4077	0	0	64.3696	60.0758	0	64.0588	0	61.1378	59.5799
		553	2281.26	0	62.9382	0	64.6419	0	69.8656	62.4038	65.5355	63.8258	0	64.5237	0	0	58.6268	60.4951	60.635	0	62.4288	58.1536	61.7778	64.822	62.9424	0	62.7886	0	65.7995	0	64.5696	0	63.8199	62.3498	65.4144	64.3631	68.4027	61.9911	0	0	0	0	64.0106	0	0	61.9356	0	64.5059	59.7922
		554	2285.12	0	0	0	62.8479	57.1304	64.0425	63.1317	63.3748	66.3948	0	61.169	64.3123	0	0	61.2807	62.2179	0	63.3707	61.0906	0	63.8106	0	0	64.9517	0	63.959	60.9494	0	0	60.9214	63.8633	61.8486	60.3608	60.5128	62.4555	0	0	0	60.5515	61.3472	0	64.033	61.1377	0	0	0
		555	2288.98	0	0	0	0	0	0	63.9757	69.5123	65.9122	0	60.589	58.5197	0	64.0589	64.4978	0	0	63.758	64.58	61.911	0	62.6445	0	63.0172	0	63.9831	64.0035	66.0225	0	64.4268	0	58.227	60.0772	65.7313	63.8348	0	65.7243	0	62.3501	61.7608	0	0	59.8725	0	62.9999	60.4271
		556	2292.84	0	0	0	0	60.4084	0	63.957	66.3716	64.9393	0	60.5168	58.8952	61.0678	63.784	58.9152	0	0	61.8712	58.759	67.6197	0	0	0	60.5614	0	63.8725	56.7086	69.1761	65.0086	61.7664	60.9281	65.1878	60.8066	66.0736	62.3075	0	0	0	63.0266	65.6667	0	0	60.8297	0	63.336	0
		557	2296.7	0	64.7345	0	0	63.5447	64.3708	0	64.416	64.7196	0	62.9932	0	61.953	63.1265	63.6581	64.1239	0	59.3466	60.1069	63.4222	63.2086	0	0	62.6297	0	64.5139	59.1034	63.9771	0	67.6572	65.3778	62.5647	59.6763	64.5239	58.8748	0	0	0	0	0	0	0	66.0029	0	64.4592	59.0589
		558	2300.56	0	0	63.2404	0	0	62.5307	64.658	67.842	61.8003	0	61.7706	0	63.6365	65.4498	64.1894	0	0	62.4063	63.1422	68.6484	68.3716	0	0	65.2048	0	0	0	63.3567	0	62.2474	0	63.9261	58.4855	65.0466	60.4061	0	0	0	60.4135	0	0	0	63.7944	0	65.762	0
		559	2304.42	0	63.4891	0	0	0	62.8115	62.5066	68.4514	61.7736	66.1482	64.9335	0	64.8032	63.3807	61.4579	64.3816	62.4083	60.3263	58.9494	0	60.3405	62.7429	0	65.0721	65.0535	68.7041	57.9396	0	59.0043	63.9485	0	63.3521	56.8565	68.2386	58.4023	0	0	0	0	0	0	0	64.2473	0	63.0533	57.0742
		560	2308.28	0	0	0	60.6672	62.2182	0	62.282	65.0244	65.829	0	60.3205	0	64.5208	61.8606	64.6434	0	0	64.3277	60.1816	65.9312	60.8554	60.8421	0	62.5559	62.0456	62.3856	0	0	0	64.2289	63.4123	0	0	61.1724	65.9629	0	0	0	0	0	0	0	61.7773	0	0	65.0748
		561	2312.14	0	0	0	0	59.199	67.5138	62.0671	63.2157	65.6828	0	63.3446	0	65.2822	64.2577	59.272	66.9531	0	60.7225	0	60.3075	59.5235	0	0	0	0	0	62.5886	67.494	60.5464	62.7432	0	0	60.509	63.7267	64.1056	0	0	64.9867	62.6153	0	0	61.4878	67.7156	0	63.6818	0
		562	2316	0	60.8196	0	0	64.2114	63.4283	65.6739	65.5354	62.9917	0	62.7872	0	60.4613	58.7736	61.9177	65.1473	0	58.6759	64.0298	62.5889	60.4791	0	0	65.1639	0	0	60.2936	0	0	63.0943	0	62.9688	0	60.3475	60.0692	0	0	0	0	0	0	0	61.3311	0	67.1819	0
		563	2319.86	0	0	0	0	59.1001	63.5575	62.9672	62.529	62.8004	0	67.0581	59.8269	61.2224	67.1672	59.827	0	0	61.2888	0	62.3474	64.6064	0	0	63.0987	60.3901	0	66.2888	62.8322	64.4068	63.5902	0	63.2987	56.7254	63.0092	59.3136	0	64.2196	0	0	0	0	0	65.7993	0	0	63.2065
		564	2323.72	0	0	0	0	62.0453	65.0502	64.8415	61.66	62.0167	0	0	0	63.1798	62.5618	59.4182	0	0	64.7702	0	0	62.394	59.2998	62.4139	64.53	63.8369	0	0	0	0	67.1071	0	67.1233	61.3518	59.1221	59.0014	0	60.813	0	60.8338	0	0	0	62.9922	0	62.895	0
		565	2327.58	0	0	60.9776	0	62.2464	0	58.9289	64.1916	66.5371	0	60.3456	0	60.0891	59.6991	56.9528	60.6962	0	57.8678	0	68.1826	62.0714	62.1355	0	61.2163	63.9443	59.2669	65.4565	68.7237	0	63.9528	0	65.4266	57.7389	64.8445	59.7386	0	67.0905	0	62.3273	0	0	63.8589	62.195	0	60.2477	0
		566	2331.44	62.0658	62.6158	0	0	0	60.42	59.1774	0	64.5624	0	64.4369	62.0501	62.9421	60.1379	60.8062	58.2217	0	65.5419	62.1928	62.8582	60.7341	0	0	63.0102	61.6235	61.7884	0	62.2258	0	63.8815	0	0	60.3371	64.1753	59.31	0	0	0	65.5536	0	0	0	0	0	64.4865	67.3167
		567	2335.3	0	64.8829	0	67.1103	0	0	64.5251	66.4013	60.6151	0	62.1116	60.1601	0	63.4494	63.7182	0	65.8554	59.3968	62.0352	0	60.0717	0	0	59.7864	64.4838	0	0	0	0	68.3538	64.2939	62.3696	0	60.312	59.0635	0	61.7545	0	60.2349	0	0	0	62.7712	0	65.2133	61.668
		568	2339.16	0	0	0	0	0	60.4022	59.9566	66.9938	62.1319	0	65.0517	61.3662	0	62.6423	60.3295	0	0	56.783	64.8265	66.2882	60.4013	0	60.3791	65.7014	62.8989	62.9915	0	66.7642	65.4327	0	0	0	0	62.7235	61.6507	0	62.2487	0	0	0	0	0	59.787	0	64.5808	62.5519
		569	2343.02	0	62.4775	0	0	0	65.7975	59.7395	68.1014	60.4892	0	63.2732	59.7072	0	63.2917	61.7725	0	68.9038	66.6624	61.1066	0	0	0	60.162	58.6994	59.771	0	62.6044	0	0	60.0916	61.3176	0	0	58.4696	60.0217	0	64.4592	70.4747	0	0	0	0	62.6727	0	66.1403	56.3236
		570	2346.88	0	62.1391	0	0	59.9512	64.1857	61.0598	66.3373	60.3871	0	63.0326	60.1642	0	62.2855	64.0055	0	0	61.9898	63.3569	61.3016	61.9746	0	0	58.3692	60.1107	0	0	69.6706	0	65.3219	65.1579	0	62.9637	65.6034	63.7131	0	66.8146	63.156	0	0	0	0	0	0	67.1964	0
		571	2350.74	65.2952	0	0	63.7136	61.6697	0	64.2805	64.591	61.5218	0	67.376	0	62.7543	65.4948	61.0101	0	0	60.3851	61.8389	63.9831	63.6266	0	0	64.7258	63.4746	64.1889	0	67.6336	0	61.2703	0	65.3766	62.8619	63.9777	61.9139	0	66.0203	63.0891	56.4492	0	0	0	61.1869	62.5833	65.5138	59.1495
		572	2354.6	0	0	58.222	0	65.3785	65.2206	61.5186	66.0334	62.4283	0	63.1898	62.1162	0	61.4516	62.7733	0	0	59.7138	61.7489	0	60.6516	0	0	62.9839	64.9523	0	63.6069	59.9846	64.114	61.3214	0	66.7066	0	63.3036	56.4732	0	60.4777	0	0	0	0	0	0	0	65.4681	64.1739
		573	2358.46	0	0	0	0	57.863	0	60.7597	64.769	63.7777	0	65.3356	59.8181	0	65.7752	60.0025	0	0	61.5608	62.703	65.4031	59.6839	0	61.4357	59.1558	60.8411	60.9167	0	0	0	58.1253	0	65.1561	0	63.0451	63.4484	0	63.5757	0	0	0	0	0	65.3746	0	67.8643	58.0728
		574	2362.32	0	0	0	0	56.9919	0	61.7534	63.718	0	0	63.288	0	0	63.5796	59.2429	0	0	59.3912	62.6439	63.061	56.8871	0	0	63.8369	64.1742	0	0	0	0	62.9218	0	61.6115	0	64.0641	59.1949	0	0	62.2964	0	0	0	65.5832	0	0	61.4194	58.6747
		575	2366.18	0	0	63.3183	0	0	0	0	65.8512	63.9896	0	64.5355	62.0195	0	60.6021	58.7255	64.4007	63.5262	61.4123	65.6264	0	63.3716	0	0	62.35	67.2197	67.2222	58.9597	0	0	65.5688	0	64.47	0	61.1594	61.8562	0	0	0	0	0	0	0	65.8057	63.3886	62.0682	60.1008
		576	2370.04	0	0	0	0	0	0	0	64.6135	67.3094	0	65.7812	0	63.1702	0	64.1569	0	69.337	63.1682	63.6391	62.5138	64.6527	0	0	63.8819	64.5823	0	60.6921	0	0	62.7118	0	63.6371	0	60.8875	62.5705	63.8617	0	64.1777	61.4481	0	0	0	0	0	64.1103	60.1508
		577	2373.9	0	0	0	0	59.8386	0	0	66.2119	0	0	60.2629	59.2457	0	65.131	65.0019	0	68.4378	58.1192	67.9142	0	64.101	0	0	66.6753	66.0407	0	0	0	0	61.8392	64.9455	65.1405	0	64.0158	60.9431	0	0	64.8659	62.1986	0	0	62.6819	0	0	63.1792	56.9082
		578	2377.76	0	0	0	64.0301	57.1613	0	64.1361	64.942	64.6128	0	62.9502	62.0716	64.5835	60.4428	60.8943	0	60.1814	61.6973	60.2829	0	63.0507	0	0	60.4415	64.0838	66.7711	55.8842	66.2935	67.4012	66.2176	0	62.8543	0	65.7566	60.878	0	64.0722	63.644	0	0	0	0	0	60.5373	64.6289	61.9262
		579	2381.62	0	0	0	0	56.4061	0	0	69.8516	65.2199	0	60.5201	59.7007	0	61.8329	56.6844	0	64.7216	64.0154	59.7725	59.731	60.1927	0	0	67.4088	60.8207	0	55.7351	0	0	64.5322	0	61.4781	62.8362	62.9809	61.7964	61.3316	63.8711	59.2377	0	0	0	0	59.3934	63.7149	65.7509	64.741
		580	2385.48	63.1714	0	61.8807	0	61.4087	0	60.8803	64.0264	65.1288	0	0	58.7849	0	62.3924	69.3244	0	63.476	60.727	62.0364	60.9716	66.4445	63.8711	0	66.9205	61.0216	64.2585	0	0	0	57.1541	0	60.7399	0	63.6459	63.3416	0	60.9787	63.9505	0	0	0	0	0	64.3137	65.3919	55.4323
		581	2389.34	0	0	0	0	0	0	0	64.2781	65.0501	0	61.1297	60.6889	0	62.8982	59.9273	0	65.5251	61.031	57.8118	68.1666	0	0	0	61.749	59.6134	62.1709	0	0	0	60.7025	0	65.8068	0	63.3572	63.243	0	63.1926	64.0601	59.3823	0	0	0	66.0664	66.1838	60.535	0
		582	2393.2	0	0	0	0	0	0	66.7752	65.6602	64.1875	0	62.3247	55.8705	61.5591	58.4315	61.9251	0	63.0251	61.8628	0	0	62.3096	61.0739	0	61.6588	61.5073	63.1822	0	0	0	63.3059	0	64.7028	0	63.2669	62.2196	63.2158	69.6801	64.8815	0	0	0	0	0	64.8533	0	60.9543
		583	2397.06	61.8976	0	57.5855	0	60.6765	0	63.4819	63.3423	0	0	62.1374	0	63.114	0	61.4456	0	68.5076	61.4488	0	0	62.7568	0	0	62.3349	58.4249	61.2183	0	0	0	66.5891	0	64.7601	0	68.914	60.0095	66.4243	0	61.3124	0	0	0	66.7304	0	62.6341	63.7661	64.5181
		584	2400.92	0	61.1222	63.5312	0	58.453	0	63.3371	64.0076	69.2466	0	60.604	58.9346	64.9292	63.4942	64.2827	0	66.7034	69.6484	63.6954	0	61.6269	61.3239	0	59.0544	61.4167	0	64.6136	0	0	60.7281	60.3434	65.8161	0	62.8734	64.1635	0	0	64.157	58.5815	0	0	0	0	63.7525	64.3309	60.9084
		585	2404.78	0	0	59.5048	0	0	0	61.8776	66.6186	0	0	66.7799	62.5488	64.2523	60.5979	63.9702	0	66.5131	62.1719	64.9022	0	64.933	0	0	64.1253	62.3312	64.3443	0	0	0	64.0054	63.6205	56.1566	0	63.3028	62.3786	0	0	0	0	0	0	0	0	59.7856	62.9652	0
		586	2408.64	0	0	0	0	57.9769	0	60.6372	64.0785	63.887	0	70.4881	64.4113	61.0492	58.3595	64.4216	0	69.4858	68.035	0	0	61.2888	63.3436	0	64.364	0	0	0	0	0	58.2519	0	58.3188	0	62.1615	59.4135	0	0	62.1102	0	0	0	0	0	61.1014	64.7535	0
		587	2412.5	0	63.2582	57.2091	0	63.1068	0	0	0	0	62.7628	66.4973	57.1614	0	67.7306	63.4223	0	63.7918	63.5941	60.8591	0	61.7684	0	0	64.0107	62.9814	0	0	60.9072	62.7921	62.4373	60.7495	62.4624	0	64.2514	67.4981	0	69.0016	62.2735	57.8625	0	0	0	0	63.3153	64.1461	60.2545
		588	2416.36	0	63.6788	0	0	65.9604	0	59.9196	0	65.8907	66.2282	60.048	65.6746	0	64.2166	60.5255	0	64.3885	65.2583	66.7087	0	61.6673	0	0	59.3044	60.663	64.452	0	0	0	61.7955	58.64	64.9972	0	61.8119	64.0351	0	0	0	0	0	0	0	0	61.6355	63.6877	66.8821
		589	2420.22	0	0	61.2949	0	61.748	61.9728	0	68.8516	0	58.7075	64.8604	58.1368	60.4421	65.8236	60.4813	0	64.8731	63.2015	62.5009	0	63.0724	0	0	60.2449	63.6906	0	0	0	0	0	0	58.3822	0	63.2393	0	0	0	64.1385	0	0	0	0	0	62.6435	0	0
		590	2424.08	0	0	62.1597	0	64.5951	0	0	65.2083	67.0012	63.003	63.498	60.3991	0	63.7885	62.7643	0	65.0716	62.2237	60.4897	0	64.3479	62.3556	0	60.2749	0	63.7525	0	59.4049	0	0	0	65.0064	0	63.3446	65.0185	0	0	67.4012	58.7482	0	0	0	0	66.4351	63.9229	59.7718
		591	2427.94	0	0	57.3663	0	60.7906	0	61.7368	61.3523	0	61.5085	60.5799	60.5677	0	65.6901	62.8437	0	64.912	63.3158	64.3234	64.6347	0	65.7985	0	64.3019	65.0655	0	0	61.3803	0	63.3171	0	64.6991	0	68.2882	63.5856	0	0	0	0	0	0	63.4233	0	67.356	61.8165	60.0791
		592	2431.8	0	0	64.0877	0	61.8231	0	0	65.2829	0	61.1982	62.8386	60.7934	0	0	60.5111	0	63.7081	55.3025	63.4538	0	61.3092	61.1868	0	62.2142	63.0345	0	62.6437	0	0	0	0	63.9958	0	63.5551	60.2245	0	0	66.7799	0	0	0	62.3961	61.3865	65.6187	63.2611	0
[truncated: 2 more columns]

## Sheet: Average Spots by Background
				SptId_12	SptId_15	SptId_17	SptId_19	SptId_20	SptId_22	SptId_27	SptId_30	SptId_31	SptId_33	SptId_34	SptId_36	SptId_39	SptId_41	SptId_42	SptId_44	SptId_46	SptId_49	SptId_51	SptId_52	SptId_54	SptId_55	SptId_56	SptId_57	SptId_60	SptId_61	SptId_62	SptId_64	SptId_65	SptId_66	SptId_68	SptId_72	SptId_73	SptId_77	SptId_79	SptId_80	SptId_81	SptId_83	SptId_84	SptId_86	SptId_87	SptId_89	SptId_92	SptId_93	SptId_95	SptId_97
		0	146.68	0	0	0	0	0	0	0	0	0	0	0	0	0	0	0	0	0	0	0	0	0	0	0	0	0	0	0	0	0	0	0	0	0	0	0	0	0	0	0	0	0	0	0	0	0	0
		1	150.54	0	0	0	0	0	0	0	0	0	0	0	0	0	0	0	0	0	0	0	0	0	0	0	0	0	0	0	0	0	0	0	0	2.82596	0	0	0	0	0	0	0	0	0	0	0	0	0
		2	154.4	0	0	0	0	0	0	0	0	0	0	0	0	0	0	0	0	0	0	0	0	0	0	0	0	0	0	0	0	0	0	0	0	0	0	0	0	0	0	0	0	0	0	0	0	0	0
		3	158.26	0	0	0	0	0	0	0	0	0	0	0	0	0	0	0	0	0	0	0	0	0	0	0	0	0	0	0	0	0	0	0	0	0	0	0	0	0	0	0	0	0	0	0	0	0	0
		4	162.12	0	0	0	0	0	0	0	0	0	0	0	0	0	0	0	0	0	0	0	3.42909	0	0	0	0	0	0	0	0	2.70882	0	0	0	0	0	0	0	0	0	0	0	0	0	0	0	0	0
		5	165.98	0	0	0	0	0	0	0	0	0	0	0	0	0	0	0	0	0	0	0	0	0	0	0	0	0	0	0	0	0	0	0	0	0	0	0	0	0	0	0	0	0	0	0	0	3.2999	0
		6	169.84	0	0	0	0	0	0	0	0	0	0	0	0	0	0	0	0	0	0	0	0	0	0	0	0	0	0	0	0	0	0	0	0	0	0	0	0	0	0	0	0	0	0	0	0	0	0
		7	173.7	0	0	0	0	0	0	0	0	0	0	0	0	0	0	0	0	0	0	0	0	0	0	0	0	0	0	0	0	0	0	0	0	0	0	0	0	0	0	0	0	0	0	0	0	0	0
		8	177.56	0	0	0	0	0	0	0	0	0	0	0	0	0	0	0	0	0	0	0	0	0	0	0	0	0	0	0	0	0	0	0	0	0	0	0	0	0	0	0	0	0	0	0	0	0	0
		9	181.42	0	0	0	0	0	0	0	0	0	0	0	0	0	0	0	0	0	0	0	0	0	0	0	0	0	0	0	0	0	0	0	0	0	0	0	0	0	0	0	0	0	0	0	0	0	0
		10	185.28	0	0	0	0	0	0	0	0	0	0	0	0	0	0	0	0	0	0	3.17169	0	0	0	0	0	0	0	0	0	0	0	0	0	0	0	0	0	0	0	0	0	0	0	0	0	0	0
		11	189.14	0	0	0	0	0	0	0	0	0	0	0	0	0	0	0	0	0	0	0	0	0	0	0	0	0	0	0	0	0	0	0	0	0	0	0	0	0	0	0	0	0	0	2.86091	0	0	0
		12	193	0	0	0	0	0	0	0	0	0	0	0	0	0	0	0	0	0	0	0	0	0	0	0	0	0	0	0	0	0	0	0	2.97244	0	0	0	0	0	0	0	0	0	0	0	0	0	0
		13	196.86	0	0	0	0	0	0	0	0	0	0	0	0	0	0	0	0	3.15927	0	0	0	3.08199	0	0	0	0	0	0	0	0	0	0	0	0	0	0	0	0	0	0	2.90897	0	0	0	0	0	0
		14	200.72	0	0	0	0	0	0	4.13888	0	0	0	0	0	0	0	0	0	0	0	0	0	0	0	0	0	0	0	0	0	0	0	0	0	0	0	0	0	0	0	0	0	0	0	0	0	0	0
		15	204.58	0	0	0	0	0	0	0	0	0	0	0	0	0	0	0	0	0	0	0	0	0	0	0	0	0	0	0	0	0	0	0	0	0	0	0	0	0	0	0	0	3.83267	0	3.1464	0	0	0
		16	208.44	0	0	0	0	0	0	0	0	0	0	0	0	0	0	0	0	0	3.3187	0	0	0	0	0	0	0	0	0	0	0	0	0	0	0	0	0	0	0	0	0	0	0	0	0	0	0	0
		17	212.3	0	0	0	0	0	0	0	0	0	0	0	0	0	0	0	0	0	0	0	0	0	0	0	0	0	0	0	0	0	0	0	0	0	0	0	0	0	0	0	0	0	0	0	0	0	0
		18	216.16	0	0	0	0	0	0	0	0	0	0	0	0	0	0	0	0	0	0	0	0	0	0	0	0	0	0	0	0	0	0	0	0	0	0	0	0	0	0	0	0	0	0	0	0	0	0
		19	220.02	0	0	0	0	0	0	0	0	0	0	0	0	0	2.82095	0	0	0	0	0	0	0	0	0	0	0	0	0	0	0	0	0	0	0	0	0	0	0	3.1057	0	0	0	0	0	0	0	0
		20	223.88	0	0	0	0	0	0	0	0	0	0	0	0	0	0	0	0	0	0	0	0	2.80063	2.57524	0	0	0	0	0	0	0	0	3.83947	0	0	0	0	0	0	0	0	0	0	0	0	0	0	0
		21	227.74	0	0	0	0	0	0	0	0	0	0	0	0	0	0	0	0	0	0	0	0	0	0	0	0	0	0	0	0	0	0	0	0	0	0	0	0	0	0	0	0	0	0	0	0	0	0
		22	231.6	3.09781	0	0	0	0	0	0	0	0	0	0	0	0	0	0	0	0	0	0	0	0	0	0	0	0	0	3.39833	0	0	0	0	0	0	0	0	0	0	0	0	0	0	0	0	0	0	0
		23	235.46	0	0	0	0	0	0	0	0	0	0	0	0	0	0	0	0	0	0	0	0	0	0	0	0	0	0	0	0	0	0	0	0	0	0	0	0	0	0	0	3.43899	0	0	0	0	0	0
		24	239.32	0	0	0	0	0	0	0	0	0	0	0	0	0	0	0	0	0	0	0	0	0	0	0	0	0	0	0	0	0	0	0	0	0	0	0	0	0	0	0	0	0	0	0	0	0	0
		25	243.18	0	0	0	0	0	0	0	0	0	0	0	0	0	0	0	0	0	0	0	0	0	0	0	0	0	0	0	0	0	0	0	0	0	0	0	0	0	0	0	0	0	0	0	0	0	0
		26	247.04	0	0	0	3.21814	0	0	0	0	0	0	0	0	0	0	0	0	0	0	0	0	3.18469	3.14487	0	0	0	0	0	0	0	0	0	0	0	0	0	0	0	0	0	0	0	0	0	0	0	0
		27	250.9	0	0	0	0	0	0	0	0	0	0	0	0	0	0	0	0	0	0	0	0	0	0	0	0	0	0	0	0	0	0	0	0	0	2.55987	0	0	0	0	0	0	0	0	0	0	0	0
		28	254.76	0	0	0	0	0	0	0	0	0	0	0	0	0	0	0	0	0	0	0	0	0	0	0	0	0	0	0	0	0	0	0	0	0	0	0	0	0	0	0	0	3.08988	0	0	0	0	0
		29	258.62	0	0	0	0	0	0	0	0	0	0	0	0	0	0	0	0	0	0	0	3.22826	0	0	0	0	0	0	0	0	0	0	0	0	0	0	0	0	0	0	0	0	0	0	0	0	0	0
		30	262.48	0	0	0	0	0	0	0	0	0	0	0	0	0	0	0	0	0	0	0	0	0	0	0	0	0	0	0	0	0	0	0	0	2.75646	0	0	0	0	0	0	0	0	0	0	0	0	0
		31	266.34	0	0	0	0	0	0	0	0	0	0	0	0	0	0	0	0	0	0	0	0	0	0	0	0	0	0	0	0	0	0	0	0	0	0	0	0	0	0	0	0	0	0	0	0	0	0
		32	270.2	0	0	0	0	0	0	0	0	0	2.79361	0	0	0	0	0	0	0	0	0	0	0	0	0	0	0	0	0	0	0	0	0	0	0	0	0	0	0	0	0	0	0	0	0	0	0	0
		33	274.06	0	0	0	0	0	0	0	0	0	0	0	0	0	0	0	0	0	0	0	0	0	0	0	0	0	0	2.76942	0	0	0	0	0	0	0	0	0	0	0	0	0	0	0	0	0	0	0
		34	277.92	0	0	0	0	0	0	0	0	0	0	0	0	0	0	0	0	0	0	0	0	0	0	0	0	0	0	0	0	0	0	0	0	0	0	0	0	0	0	0	0	0	0	0	0	0	0
		35	281.78	0	0	0	0	0	0	0	0	0	0	0	0	0	0	0	0	0	0	0	0	0	0	0	0	0	0	0	0	0	0	0	0	0	0	0	0	0	0	0	0	0	0	0	0	0	0
		36	285.64	0	0	0	0	0	0	0	0	0	0	0	0	0	0	0	0	0	0	0	0	0	0	0	0	0	0	0	0	0	0	0	0	0	0	0	0	0	0	0	0	0	0	0	0	0	0
		37	289.5	0	0	0	0	0	0	0	0	0	0	0	0	0	0	0	0	0	0	0	0	0	3.04953	0	0	0	0	0	0	0	0	0	0	2.94439	0	0	0	0	0	0	0	0	0	0	0	0	0
		38	293.36	0	0	0	0	0	0	0	0	0	0	0	0	0	0	0	0	0	0	0	0	0	0	0	0	0	0	0	2.70218	0	0	0	0	0	0	0	0	0	0	0	0	0	0	0	0	0	0
		39	297.22	0	0	0	0	0	0	0	0	0	0	0	0	0	0	0	0	0	0	0	0	0	0	0	0	0	0	0	0	0	0	0	0	0	0	0	0	0	0	0	0	0	0	0	0	0	0
		40	301.08	0	0	0	0	0	0	0	0	0	0	0	0	0	0	0	0	0	0	0	0	0	0	0	0	0	0	0	0	0	0	0	0	2.43248	0	0	0	0	0	0	0	0	0	0	0	0	0
		41	304.94	0	0	0	0	0	0	0	0	0	0	0	0	0	0	0	0	0	0	0	0	0	0	0	0	0	0	0	0	0	0	0	0	0	0	0	0	0	0	0	0	0	0	0	0	0	0
		42	308.8	0	0	0	0	0	0	0	0	0	0	0	0	0	0	0	0	0	0	0	0	0	0	0	0	0	0	0	0	0	0	0	0	0	0	0	0	0	0	0	0	0	0	0	0	0	0
		43	312.66	0	0	0	0	0	0	0	0	0	0	0	0	0	0	0	0	0	0	0	0	0	0	0	0	0	0	0	0	0	0	0	0	0	2.9231	0	0	0	0	0	0	0	0	0	0	0	0
		44	316.52	0	0	0	0	0	0	0	0	0	0	0	0	0	0	0	0	0	0	0	0	0	0	0	0	0	0	0	0	0	0	0	0	0	0	0	0	0	0	0	0	2.94625	0	0	0	0	0
		45	320.38	0	0	0	0	0	0	0	0	0	0	0	0	0	0	0	0	0	0	0	0	0	0	0	0	0	0	0	0	0	0	0	0	0	0	0	0	0	0	0	0	0	0	0	0	0	0
		46	324.24	0	0	0	0	0	0	0	0	0	0	0	0	0	0	0	0	0	0	0	0	0	0	0	0	0	0	0	0	0	0	0	0	0	0	0	3.52122	0	0	0	0	0	0	0	0	3.26175	0
		47	328.1	0	0	0	0	0	0	0	0	0	0	0	0	0	0	0	0	0	0	0	0	0	0	0	0	0	0	0	0	0	0	0	0	0	0	0	0	0	0	0	0	0	0	0	0	0	0
		48	331.96	3.12255	0	0	0	0	0	0	0	0	0	0	0	0	0	0	0	0	0	0	0	0	0	0	0	0	0	0	0	0	0	0	0	0	0	0	0	0	0	0	0	0	0	0	0	0	0
		49	335.82	0	0	0	0	0	0	0	0	0	0	0	0	0	0	0	0	0	0	0	0	0	0	0	0	0	0	0	0	0	0	0	0	0	0	0	0	0	0	0	0	0	0	0	0	0	0
		50	339.68	0	0	0	0	0	0	0	0	0	0	0	0	0	0	0	0	0	0	0	0	0	0	0	0	0	0	0	0	0	0	0	0	0	0	0	0	0	0	0	0	0	0	0	0	0	0
		51	343.54	0	0	0	0	0	0	0	0	0	0	0	0	0	0	0	0	0	0	0	0	0	0	0	0	0	0	0	0	0	0	3.0717	0	0	0	0	0	0	0	0	0	0	0	0	0	0	0
		52	347.4	0	0	0	0	0	0	0	0	0	0	0	0	0	0	0	0	0	0	0	0	0	0	0	0	0	0	0	0	0	0	0	0	0	0	0	0	0	0	0	0	0	0	0	0	0	0
		53	351.26	0	3.27749	0	0	0	0	0	0	0	0	0	0	0	0	0	0	0	0	0	0	0	0	0	0	0	0	0	0	0	0	0	0	0	0	0	0	0	0	0	0	0	0	0	0	0	0
		54	355.12	0	0	0	0	0	0	0	0	0	0	0	0	0	0	0	0	0	0	0	0	0	0	0	0	0	0	0	0	0	0	0	0	0	0	0	0	0	0	0	0	0	0	0	0	0	0
		55	358.98	0	0	0	0	0	0	0	0	0	0	0	0	0	0	0	0	0	0	0	0	0	0	0	0	0	0	0	0	2.90098	0	0	0	0	0	0	0	0	0	0	0	0	0	0	0	0	0
		56	362.84	0	0	0	0	0	0	0	0	0	0	3.53312	0	0	0	0	0	0	0	0	0	0	0	0	0	0	0	0	0	0	0	0	0	0	0	0	0	0	0	0	0	0	0	3.00066	0	0	0
		57	366.7	0	0	0	0	0	0	0	0	0	0	0	0	0	0	0	0	0	0	0	0	0	0	0	0	0	0	0	0	0	0	0	0	0	0	0	0	0	0	0	0	0	0	0	0	0	0
		58	370.56	0	0	0	0	0	0	0	0	0	0	0	0	0	0	0	0	0	0	0	0	0	0	3.55989	0	0	0	0	0	0	0	0	0	0	0	0	0	0	0	0	0	0	0	0	0	0	0
		59	374.42	0	0	0	0	0	0	0	0	0	0	0	0	0	0	0	0	0	0	0	0	0	0	0	0	0	0	0	0	0	0	0	0	0	0	0	0	0	0	0	0	0	0	0	0	0	0
		60	378.28	0	0	0	0	0	0	0	3.35299	0	0	0	0	0	0	0	0	0	0	0	0	0	0	0	0	0	0	0	0	0	0	0	0	0	0	0	0	0	0	0	0	0	0	0	0	3.1713	0
		61	382.14	0	0	0	0	0	0	0	0	0	0	0	0	0	0	0	0	0	0	0	0	0	0	0	0	0	0	0	0	0	0	0	0	0	0	0	0	0	0	0	0	0	0	0	0	0	0
		62	386	0	0	0	0	0	0	0	0	0	0	0	0	0	0	0	0	0	0	0	0	0	0	0	0	0	0	0	0	0	0	0	0	0	0	0	0	0	0	0	0	0	0	0	0	0	0
		63	389.86	0	0	0	0	0	0	0	0	0	0	0	0	0	0	0	0	0	0	0	0	0	0	0	0	0	0	0	0	0	0	0	0	0	0	0	0	0	0	0	2.6966	0	0	0	0	0	0
		64	393.72	0	0	0	0	0	0	0	0	0	0	0	0	0	0	0	0	0	0	0	0	0	0	0	0	0	0	0	0	0	0	0	0	0	0	0	0	0	0	0	0	0	0	0	0	0	0
		65	397.58	0	0	0	3.05238	0	0	0	0	0	0	0	0	0	0	0	0	0	0	0	0	0	0	0	0	0	0	0	0	0	0	0	0	0	0	0	0	0	0	0	0	0	0	0	0	0	0
		66	401.44	0	0	0	0	0	0	0	0	0	0	0	0	0	0	0	0	0	0	0	0	0	0	0	0	0	0	0	0	0	0	0	0	0	0	0	0	0	0	0	0	0	0	0	0	0	0
		67	405.3	0	0	0	0	0	0	0	0	0	0	0	0	0	0	0	0	0	0	0	0	0	0	0	0	0	3.19048	0	0	0	0	0	0	0	0	0	0	0	0	0	0	0	0	0	0	0	0
		68	409.16	0	0	0	0	0	0	0	0	0	0	0	0	0	0	0	0	0	0	0	0	0	0	0	0	0	0	0	0	0	0	0	0	0	0	0	0	0	0	0	0	0	0	0	0	0	0
		69	413.02	0	0	0	0	0	0	0	0	0	0	0	0	0	0	0	0	0	0	0	0	0	0	0	0	0	0	0	0	0	0	0	0	0	0	0	0	0	0	0	0	0	0	0	0	0	0
		70	416.88	0	0	0	0	0	0	0	0	0	0	0	0	0	0	0	0	0	0	0	0	0	0	0	0	0	0	0	0	0	0	0	0	0	0	0	0	0	0	0	0	0	0	0	0	0	0
		71	420.74	0	0	0	0	0	0	0	0	0	0	0	0	0	0	0	0	0	0	0	0	0	0	0	0	0	0	0	0	0	0	0	0	0	0	0	0	0	0	0	0	0	0	0	0	0	0
		72	424.6	0	0	0	0	0	0	0	0	0	0	0	0	0	0	0	0	0	0	0	0	0	0	0	0	0	0	0	0	0	0	0	0	0	0	0	3.31482	0	0	0	0	0	0	0	0	0	0
		73	428.46	0	0	0	0	0	0	0	0	0	0	0	0	0	0	0	0	0	0	0	0	0	0	0	0	0	0	0	0	0	0	0	0	0	0	0	0	0	0	0	0	0	0	0	0	0	0
		74	432.32	0	0	0	0	0	0	0	0	2.8252	0	0	0	0	0	0	0	0	0	0	0	0	0	0	0	0	0	0	0	0	0	0	0	0	0	0	0	0	0	0	0	0	0	0	0	0	0
		75	436.18	0	0	0	0	0	0	0	0	0	0	0	0	0	0	0	0	0	0	0	0	0	0	0	0	0	0	0	0	0	0	0	0	0	0	0	0	0	0	0	0	0	0	0	0	0	0
		76	440.04	0	0	0	0	0	0	0	0	0	0	3.1896	0	0	0	0	0	0	0	0	0	0	0	0	0	0	0	0	0	0	0	0	0	0	0	0	0	0	0	0	0	0	0	0	0	0	0
		77	443.9	0	0	0	0	0	0	0	0	0	0	0	0	0	0	0	0	0	0	0	0	0	0	0	0	0	0	0	0	0	0	0	0	0	0	0	0	0	0	0	0	0	0	0	0	0	0
		78	447.76	0	0	0	0	0	0	0	0	0	0	0	0	0	0	0	0	0	0	0	0	0	0	0	3.04926	0	0	0	0	0	0	0	0	3.0746	0	0	0	0	0	0	0	0	0	0	0	0	0
		79	451.62	0	0	0	0	0	0	0	0	0	0	0	0	0	0	0	0	0	0	0	0	0	0	0	0	0	0	0	0	0	0	0	0	0	0	0	0	0	0	0	0	0	0	0	0	0	0
		80	455.48	0	0	0	0	0	0	0	0	0	0	0	0	0	0	0	0	0	0	0	0	0	0	0	0	0	0	0	0	0	0	0	0	0	0	0	0	0	0	0	0	0	0	0	0	0	0
		81	459.34	0	0	0	0	0	0	0	0	0	0	0	0	0	0	0	0	0	0	0	0	0	0	0	0	0	0	0	0	0	0	0	0	0	0	0	0	0	0	0	0	0	0	0	0	0	0
		82	463.2	0	0	0	0	0	0	0	0	0	0	0	0	0	0	0	0	0	0	0	0	0	0	0	0	0	0	0	0	0	0	0	0	0	0	0	0	0	0	0	0	0	0	0	0	0	0
		83	467.06	0	0	0	0	0	0	0	0	0	0	0	0	0	0	0	0	0	0	0	0	0	0	0	0	0	0	0	0	0	0	0	0	0	3.09975	0	0	0	0	0	0	0	0	0	0	0	0
		84	470.92	0	0	0	0	0	0	0	0	0	0	0	0	0	0	0	0	0	0	0	0	0	0	0	0	0	0	0	0	0	0	0	0	0	0	0	0	0	0	0	0	0	0	0	0	0	0
		85	474.78	0	0	0	0	0	0	0	0	0	0	0	0	0	0	0	0	0	0	2.74917	0	0	0	0	0	0	0	0	0	0	0	0	0	0	0	0	0	0	0	0	0	0	0	0	0	0	0
		86	478.64	0	0	0	0	0	0	0	0	0	0	0	0	0	0	0	0	0	0	0	0	0	0	0	0	0	0	0	0	0	0	0	0	0	0	0	0	0	0	0	0	0	0	0	0	0	0
		87	482.5	2.61047	0	0	0	0	0	0	0	0	0	0	0	0	0	0	0	0	0	0	0	0	0	0	0	0	3.99742	0	0	0	0	0	0	0	0	0	0	0	0	0	0	0	0	0	0	0	0
		88	486.36	0	0	0	0	0	0	0	0	0	0	0	0	0	0	0	0	0	0	0	0	0	0	0	0	0	0	0	0	3.35974	0	0	0	0	0	0	0	0	0	0	0	0	0	0	0	0	0
		89	490.22	0	0	0	0	0	0	0	0	0	0	0	0	0	0	0	0	0	0	0	0	0	0	0	0	0	0	0	0	0	0	0	0	0	0	0	0	0	0	0	0	0	0	0	0	0	0
		90	494.08	0	0	0	0	0	0	0	0	0	0	0	0	0	0	0	0	0	0	0	0	0	0	0	0	0	0	0	0	0	0	0	0	0	0	0	0	0	0	0	0	0	0	0	0	0	0
		91	497.94	0	0	0	0	0	0	0	0	0	0	0	0	0	0	0	0	0	0	0	0	0	0	0	0	0	0	0	0	0	0	0	0	0	0	0	0	0	0	0	0	0	0	0	0	0	0
		92	501.8	3.13313	0	0	0	0	0	0	0	0	0	0	0	0	0	0	0	0	0	0	0	0	0	0	0	0	0	0	0	0	0	0	0	0	0	0	0	0	0	0	0	0	0	0	0	0	0
		93	505.66	0	0	0	0	0	0	0	0	0	0	0	0	0	0	0	0	0	0	0	0	0	0	0	0	0	0	0	0	0	0	0	0	0	0	0	0	0	0	0	0	0	0	0	0	0	0
		94	509.52	0	0	0	0	0	0	0	0	0	0	0	0	0	0	0	0	0	0	0	0	0	0	0	0	0	0	0	0	0	0	0	2.99397	0	0	0	0	0	0	0	0	0	0	0	0	0	0
		95	513.38	0	0	0	0	3.65535	0	0	0	0	0	0	0	0	0	0	0	0	0	0	0	0	0	0	0	0	0	0	0	0	0	0	0	0	0	0	0	0	0	0	0	0	0	0	0	0	0
		96	517.24	0	0	0	0	0	0	0	0	0	0	3.33969	0	0	0	0	0	0	0	0	0	0	0	0	0	0	0	0	0	0	0	0	0	0	0	0	0	0	0	0	0	0	0	0	0	0	0
		97	521.1	0	0	0	0	0	0	0	0	0	0	0	0	0	0	0	0	0	0	0	0	0	0	0	0	0	0	0	0	0	0	0	0	0	0	0	0	0	0	0	0	0	0	0	0	0	0
		98	524.96	0	0	0	0	0	0	0	0	0	0	0	0	0	0	0	0	0	0	0	0	0	0	0	0	0	0	0	0	0	0	0	0	0	0	0	0	0	0	0	0	0	0	0	0	0	0
		99	528.82	0	0	0	0	0	0	0	0	0	0	0	0	0	0	0	0	0	0	0	0	0	0	0	0	0	0	0	0	0	0	0	0	0	0	3.19731	0	0	0	0	0	0	0	0	0	0	0
		100	532.68	0	0	0	0	0	0	0	0	0	0	0	0	0	0	0	0	0	0	0	0	0	0	0	0	0	0	0	0	0	0	0	0	0	0	0	0	0	0	0	0	0	0	0	0	0	0
		101	536.54	0	0	0	0	2.99614	0	0	3.38884	0	0	0	0	0	0	0	0	0	0	0	0	0	0	0	0	0	0	0	0	0	0	0	0	0	0	0	0	0	0	0	0	0	0	0	0	0	0
		102	540.4	0	0	0	0	3.52294	0	0	0	0	0	0	0	0	0	0	0	0	0	0	0	0	0	0	0	0	0	0	0	0	0	0	0	0	0	0	3.06172	0	0	0	0	0	0	0	0	0	0
		103	544.26	0	0	0	0	0	0	0	0	0	0	0	0	0	0	0	0	0	0	3.03492	0	0	0	3.08643	0	0	0	0	0	0	0	0	0	0	0	0	0	0	0	0	0	0	0	0	0	0	0
		104	548.12	0	0	0	0	0	0	0	0	0	0	0	0	0	0	0	0	0	0	0	0	0	0	0	0	0	0	0	0	0	0	0	0	0	0	0	0	0	0	0	0	0	0	0	0	0	0
		105	551.98	0	0	0	0	0	0	0	0	0	0	0	0	0	0	0	0	0	0	0	0	0	0	0	0	0	0	0	0	0	0	0	0	0	0	0	0	0	0	0	0	0	0	0	0	0	0
		106	555.84	0	0	0	0	0	0	0	0	0	0	0	0	0	0	0	0	0	0	0	0	0	0	0	0	0	0	0	0	0	0	0	0	0	0	0	0	0	2.9207	0	0	0	0	0	0	0	0
		107	559.7	0	0	0	0	0	0	0	0	0	0	0	0	0	0	0	0	0	0	0	0	0	2.67812	0	0	0	0	0	0	0	0	0	0	0	0	0	0	0	0	0	0	0	0	0	0	0	0
		108	563.56	0	0	0	0	0	0	0	0	0	0	0	0	0	0	0	0	0	0	0	0	0	0	0	0	0	0	0	0	0	0	0	0	3.36567	0	0	0	0	0	0	0	0	0	0	0	0	0
		109	567.42	0	0	0	0	0	0	0	0	0	0	0	0	0	0	0	0	0	0	0	0	0	0	0	0	0	0	0	0	0	0	0	0	0	0	0	0	0	0	0	0	0	0	0	0	0	0
		110	571.28	0	0	0	0	0	0	0	0	0	0	0	0	0	0	0	0	0	0	0	0	0	0	0	0	0	0	0	0	0	0	0	0	0	0	0	0	0	0	0	0	0	0	0	0	0	0
		111	575.14	0	0	0	0	3.34112	0	0	0	0	0	0	0	0	0	0	0	0	0	0	0	0	0	0	0	0	0	0	0	0	0	0	0	0	0	0	0	0	0	0	0	0	0	0	0	0	0
		112	579	0	0	0	0	0	0	0	0	0	0	0	0	0	0	0	0	0	0	0	0	0	0	0	0	0	0	0	0	0	0	0	0	0	0	0	0	0	0	0	0	0	0	0	0	0	0
		113	582.86	0	0	0	0	0	0	0	0	0	0	0	0	0	0	0	0	3.25455	0	0	0	0	0	0	0	0	0	0	0	0	0	0	0	0	0	0	0	0	0	0	0	0	0	0	0	0	0
		114	586.72	0	0	0	0	0	0	0	0	0	0	0	0	0	0	0	0	0	0	0	0	0	0	0	0	0	0	0	0	0	0	0	0	0	0	0	0	0	0	0	0	0	0	0	0	0	0
		115	590.58	0	0	0	0	3.30656	0	0	0	0	0	0	0	0	0	0	0	2.74773	0	0	0	0	0	0	0	0	0	0	0	0	2.85652	0	0	0	0	0	0	0	0	0	0	0	0	0	2.9863	0	0
		116	594.44	0	0	0	0	0	0	0	0	0	0	0	0	0	0	0	0	0	0	0	0	0	0	0	0	0	0	0	0	0	0	0	0	0	0	0	0	0	0	0	0	0	0	0	0	0	0
		117	598.3	0	0	0	0	3.23854	0	0	0	0	0	0	0	0	0	0	0	3.09675	0	0	0	0	0	0	0	0	0	0	0	0	0	0	0	0	0	0	0	0	0	0	0	0	0	0	0	0	0
		118	602.16	0	0	0	0	0	0	0	0	0	0	0	0	0	0	0	0	0	0	0	0	0	0	0	0	0	0	0	0	0	0	0	0	0	0	0	0	0	0	0	0	0	0	0	0	0	0
		119	606.02	0	0	0	0	3.29384	0	0	0	0	0	0	0	0	0	0	0	3.4088	0	0	0	0	0	0	0	0	0	0	0	0	0	0	0	0	0	0	0	0	0	0	0	0	0	0	0	0	0
		120	609.88	0	0	0	0	3.43239	0	0	0	0	0	0	0	0	0	0	0	3.10822	0	0	0	0	0	0	0	0	0	0	0	0	0	0	0	0	0	0	0	0	0	0	0	0	0	0	0	0	0
		121	613.74	0	0	0	0	2.99523	0	0	0	0	0	0	0	0	0	0	0	2.92504	0	0	0	0	0	0	0	0	0	0	0	0	0	0	0	0	0	0	0	0	0	0	0	0	0	0	0	0	0
		122	617.6	0	0	0	0	3.03034	0	0	0	0	0	0	0	0	0	0	0	0	0	0	0	0	0	0	0	0	0	0	0	0	0	0	0	0	0	0	0	0	0	0	0	0	0	0	0	0	0
		123	621.46	0	0	0	0	3.21569	0	0	0	0	0	0	0	0	0	0	0	3.55458	0	0	0	0	0	0	0	0	0	0	0	0	0	0	0	0	0	0	0	0	0	0	0	0	0	0	0	0	0
		124	625.32	0	0	0	0	3.37086	0	0	0	0	0	0	0	0	0	0	0	0	0	0	0	0	0	0	0	0	0	0	0	0	0	0	0	0	0	0	0	0	0	0	0	0	0	3.34266	0	0	0
		125	629.18	0	0	0	0	3.26911	0	0	0	0	0	0	0	0	0	0	0	0	0	0	0	0	0	0	0	0	0	0	0	0	0	0	0	0	0	0	0	0	0	0	0	3.68027	0	0	0	0	0
		126	633.04	0	0	0	0	3.49527	0	0	0	0	0	0	0	0	0	0	0	3.22586	0	0	0	0	0	0	0	0	0	0	0	0	0	0	0	0	0	0	0	0	0	0	0	0	0	0	0	0	0
		127	636.9	0	0	0	0	0	0	0	0	0	0	0	0	0	0	0	0	2.98354	0	0	0	0	0	0	0	0	0	0	0	0	0	0	0	0	0	0	0	0	0	0	0	0	0	0	0	0	0
		128	640.76	0	0	0	0	3.1795	0	0	0	0	0	0	0	0	0	0	0	0	0	0	0	0	0	0	0	0	0	0	0	0	0	0	0	0	0	0	0	0	0	0	0	0	0	0	0	0	0
		129	644.62	0	0	0	0	0	0	0	0	0	0	0	0	0	0	0	0	0	3.32923	3.10136	0	0	0	0	0	0	0	0	0	0	0	0	0	0	3.40472	0	0	0	0	0	0	0	0	0	0	0	0
		130	648.48	0	0	0	0	3.21949	0	0	0	0	0	0	0	0	0	0	0	0	0	0	0	0	0	0	0	0	0	0	0	0	0	0	0	0	0	0	0	0	0	0	0	0	0	0	0	0	0
		131	652.34	0	0	0	0	0	0	0	0	0	0	0	0	0	0	0	0	0	0	0	0	0	0	0	0	0	0	0	0	0	0	0	0	0	0	0	0	0	0	0	0	0	0	0	2.72655	0	0
		132	656.2	0	0	0	0	3.06942	0	0	0	0	4.30469	0	0	0	0	0	0	0	0	0	0	0	0	0	0	0	0	0	0	0	0	0	0	0	0	0	0	0	0	0	0	0	0	0	0	0	0
		133	660.06	0	0	0	0	3.46803	0	0	0	0	0	0	0	0	0	0	0	0	0	0	0	0	0	0	0	0	0	0	0	0	0	0	0	0	0	0	0	0	0	0	0	0	0	0	0	0	0
		134	663.92	0	0	2.98534	0	3.42913	0	0	0	0	0	0	0	0	0	0	0	2.80467	0	0	0	0	0	0	0	0	0	0	0	0	0	0	0	0	0	0	0	0	0	3.06727	0	3.06154	0	0	0	0	0
		135	667.78	0	0	0	0	0	0	0	0	0	0	0	0	0	0	0	0	3.07652	0	0	0	0	0	0	0	0	0	0	0	0	0	0	0	0	0	0	0	0	0	0	0	0	0	0	0	0	0
		136	671.64	0	0	0	0	3.10126	0	0	0	0	0	0	0	0	0	0	0	0	0	0	0	0	0	0	0	0	0	0	0	0	0	0	0	0	0	0	0	0	0	0	0	0	0	0	0	0	0
		137	675.5	0	0	0	0	3.2014	0	0	0	0	0	0	0	0	0	0	0	2.8679	0	0	0	0	0	0	0	0	0	0	0	0	0	0	0	0	0	0	0	0	0	0	0	0	0	0	0	0	0
		138	679.36	0	0	0	0	0	0	0	0	0	0	0	0	3.08511	0	0	0	3.03296	0	0	0	0	0	0	0	0	0	0	0	0	0	0	0	0	0	0	0	0	0	0	0	0	0	0	0	0	0
		139	683.22	0	0	0	0	0	0	0	0	0	0	0	0	0	0	0	0	3.50839	0	0	0	0	0	0	3.05559	0	0	0	0	0	0	0	0	0	0	0	0	0	3.569	0	0	0	0	0	0	0	0
		140	687.08	0	0	0	0	0	0	0	0	0	0	0	0	0	0	0	0	3.6152	0	0	0	0	0	0	0	0	0	0	0	0	0	0	0	0	0	0	0	0	0	0	0	2.63899	0	0	0	0	0
		141	690.94	0	0	0	0	0	0	0	0	0	0	0	0	0	0	0	0	3.37697	0	0	0	0	0	0	0	0	0	0	0	0	0	0	0	0	0	0	0	0	0	0	0	0	0	0	0	0	0
		142	694.8	0	0	0	0	0	0	0	0	0	0	0	0	0	0	0	0	0	0	0	0	0	0	2.90314	0	0	0	0	0	0	0	0	0	0	0	0	0	0	0	0	0	0	0	0	0	0	0
		143	698.66	0	0	0	0	0	0	0	0	0	0	0	0	0	0	0	0	3.39223	0	0	0	0	0	0	0	0	0	0	0	0	0	0	0	0	0	0	0	0	0	0	0	0	0	0	0	0	0
		144	702.52	0	0	0	0	0	0	0	0	0	0	0	0	0	0	0	2.96472	0	0	0	0	0	0	0	0	0	0	0	0	0	0	0	0	0	0	0	0	0	0	0	0	0	0	0	0	0	0
		145	706.38	0	0	0	0	0	0	0	0	0	0	0	0	0	0	0	0	3.30207	0	0	0	0	0	0	0	0	0	0	0	0	0	3.22222	0	0	0	0	0	0	0	0	0	0	0	0	0	0	0
		146	710.24	0	0	0	0	0	0	0	0	0	0	0	0	0	0	0	0	3.39159	0	0	0	0	0	0	0	0	0	0	0	0	0	0	0	0	0	0	0	0	0	0	0	0	0	0	0	0	0
		147	714.1	0	0	0	0	0	0	0	3.50693	0	0	0	0	0	0	0	0	3.21046	0	0	0	0	0	0	0	0	2.87432	0	0	0	0	2.98156	0	0	0	0	0	0	0	0	0	0	0	0	0	0	0
		148	717.96	0	0	0	0	0	0	0	0	0	0	0	0	0	0	0	0	3.01278	0	0	0	0	0	0	0	0	0	0	0	0	0	0	0	0	0	0	0	0	0	0	0	0	0	0	0	0	0
		149	721.82	0	0	3.32265	0	0	0	0	0	2.86888	0	0	0	0	0	0	0	3.1832	0	0	0	0	0	0	0	0	0	0	3.06049	0	0	0	0	0	0	0	0	0	0	0	0	0	0	0	0	0	0
		150	725.68	0	0	0	0	0	0	0	0	0	0	0	0	0	0	0	0	0	0	0	0	0	0	0	0	0	0	0	0	0	0	0	0	0	0	0	0	0	0	0	0	0	0	0	0	0	0
		151	729.54	0	0	0	0	0	0	0	0	0	0	0	0	0	0	0	0	0	0	0	0	0	0	0	0	0	0	0	0	0	0	0	0	0	0	0	0	0	0	0	0	0	3.62159	0	0	0	0
		152	733.4	0	0	3.47682	0	0	0	0	0	0	0	0	0	0	0	0	0	0	0	0	0	0	0	0	0	0	0	0	0	0	0	0	0	0	0	0	0	0	0	0	0	0	0	0	0	0	0
		153	737.26	0	0	3.84182	0	0	0	0	0	0	0	0	0	0	0	0	0	0	0	0	0	0	0	0	0	0	0	0	0	0	0	0	0	0	0	0	0	0	0	0	0	0	0	0	0	0	0
		154	741.12	0	0	0	0	0	0	0	0	0	0	0	0	0	0	0	0	0	0	0	0	0	0	0	0	0	0	0	0	0	0	0	0	0	0	0	0	0	0	0	0	0	0	0	0	0	0
		155	744.98	0	0	3.20703	0	0	0	0	0	0	0	0	0	0	0	3.37966	0	0	0	0	0	0	0	0	0	0	0	0	0	0	0	0	0	0	0	0	0	0	0	0	0	0	0	0	0	0	0
		156	748.84	0	0	3.15974	0	0	0	0	0	0	0	0	0	0	0	0	0	0	0	0	0	0	0	0	0	0	0	0	0	0	0	0	0	0	0	0	0	0	0	0	0	0	0	0	0	0	0
		157	752.7	0	0	3.23496	0	0	0	0	0	0	0	0	0	0	0	0	0	0	0	0	0	0	0	0	0	0	0	0	0	0	0	3.29284	0	0	0	0	0	0	3.10838	0	0	0	0	0	0	0	0
		158	756.56	0	0	2.95913	0	0	0	0	0	0	0	0	0	0	0	0	0	0	0	0	0	0	0	0	0	0	0	0	0	0	0	3.01987	0	0	0	0	0	0	2.99063	0	0	0	0	0	0	0	0
		159	760.42	0	0	3.44989	0	3.6264	0	0	0	0	0	0	0	0	0	0	0	0	0	0	0	0	0	0	0	0	0	0	0	0	0	0	0	0	0	0	0	0	0	0	0	0	0	0	0	0	0
		160	764.28	0	0	3.17595	0	0	0	0	0	0	0	0	0	0	0	0	0	0	0	0	0	0	0	0	0	0	0	0	0	0	0	3.19077	0	0	0	0	0	0	3.38446	0	0	0	0	0	0	0	0
		161	768.14	0	0	3.24302	0	0	0	0	0	0	0	0	0	0	0	0	0	0	0	0	0	0	0	0	0	0	0	0	0	0	0	0	0	0	0	0	0	0	0	0	0	0	0	0	0	0	0
		162	772	0	0	3.86887	3.11639	0	0	0	0	0	0	0	0	0	0	0	0	0	0	0	0	0	0	0	0	0	0	0	0	0	0	0	0	0	0	0	0	0	3.27037	0	0	0	0	0	0	0	0
		163	775.86	0	0	3.59703	0	3.06206	0	0	0	0	0	0	0	0	0	0	0	0	0	0	0	0	0	0	0	0	0	0	0	0	0	3.27941	0	0	0	0	0	0	3.58734	0	0	0	0	0	0	0	0
		164	779.72	0	0	3.44706	0	0	0	0	0	0	0	0	3.98816	0	0	0	0	0	0	0	0	0	0	0	0	0	0	0	0	0	0	0	0	0	0	0	0	0	2.97832	0	0	0	0	0	0	0	0
		165	783.58	0	0	0	0	0	0	0	0	0	0	0	0	0	0	0	0	0	0	0	0	0	0	0	0	0	0	0	0	0	0	0	0	0	0	0	0	0	3.3753	0	0	0	0	0	0	0	0
		166	787.44	0	0	3.76641	0	0	0	0	0	0	0	0	0	0	0	0	0	0	0	0	0	0	0	0	0	0	0	0	0	0	0	3.35035	0	0	0	0	0	0	0	0	0	0	0	0	0	0	0
		167	791.3	0	0	3.81028	0	0	0	0	0	0	0	0	0	0	0	0	0	0	0	0	0	0	0	0	0	0	0	0	0	0	0	0	0	0	0	0	0	0	3.17831	0	0	0	0	0	0	0	0
		168	795.16	0	0	3.74902	0	0	0	0	3.15483	0	3.3273	0	0	0	0	0	0	0	0	0	0	0	0	0	0	0	0	0	0	0	0	0	0	0	0	0	0	0	3.09211	0	0	0	0	0	0	0	0
		169	799.02	0	0	3.91191	0	0	0	0	3.33941	0	0	0	0	0	0	0	0	0	0	0	0	0	0	0	0	0	0	0	0	0	0	3.112	0	0	0	0	0	0	3.07545	0	0	0	0	0	0	0	0
		170	802.88	0	0	3.45421	0	0	0	0	0	0	0	0	0	0	0	0	0	0	0	0	0	0	0	0	0	0	0	0	0	0	0	0	0	0	0	0	0	0	3.22469	0	0	0	0	0	0	0	0
		171	806.74	0	0	3.16862	0	0	0	0	0	0	0	0	0	0	0	0	0	0	0	0	0	0	0	0	0	0	0	0	0	0	0	0	0	0	0	0	0	0	0	0	0	0	0	0	0	0	0
		172	810.6	0	0	3.93358	0	0	0	0	3.20588	0	0	0	0	0	0	0	0	3.06815	0	0	0	0	0	0	3.18197	0	0	0	0	0	0	0	0	0	0	0	0	0	0	0	0	0	0	0	0	0	0
		173	814.46	0	0	4.02681	0	0	0	0	3.39851	0	0	0	0	0	0	0	0	0	0	0	0	0	0	0	0	0	0	0	0	0	0	0	0	0	0	0	0	0	0	0	0	0	0	0	0	0	0
		174	818.32	0	2.58135	3.52545	0	0	0	0	2.9501	0	0	0	0	0	0	0	0	2.83828	0	0	0	0	0	0	3.56015	0	0	0	0	0	0	2.73725	0	0	0	0	0	0	0	0	0	0	0	0	0	0	0
		175	822.18	0	0	2.75358	0	0	0	0	0	0	0	0	0	0	0	0	0	3.02102	0	0	0	0	0	0	0	0	0	0	0	0	0	0	0	0	0	0	0	0	0	0	0	0	0	0	0	0	0
		176	826.04	0	0	3.34829	0	0	0	0	3.93	3.02846	0	0	3.29046	0	0	0	0	3.2095	0	0	0	0	0	0	0	0	0	0	0	0	3.75246	0	0	0	0	0	0	0	0	0	0	0	0	0	0	0	0
		177	829.9	0	0	3.01125	0	0	0	0	3.15943	0	0	0	0	0	2.97426	0	0	0	0	0	0	0	0	0	0	0	0	0	0	0	0	0	0	0	0	0	0	0	0	0	0	0	0	0	0	0	0
		178	833.76	0	0	0	0	0	0	0	3.351	0	0	0	2.98703	0	0	0	0	0	0	0	0	0	0	0	3.06933	0	0	0	0	0	0	0	0	0	0	0	0	0	0	0	0	0	0	0	0	0	3.16517
		179	837.62	0	0	0	0	2.7908	0	0	3.21621	0	0	3.63146	0	0	0	0	0	0	0	0	0	0	0	0	0	3.37885	0	0	0	0	0	0	0	0	0	0	0	0	0	2.62754	0	0	0	0	0	0	3.33291
		180	841.48	0	0	0	0	0	0	0	3.61389	0	0	0	0	0	0	0	0	0	0	0	0	0	0	0	3.08848	0	0	0	0	0	0	0	0	0	0	0	0	0	0	0	0	2.8054	0	0	0	0	0
		181	845.34	0	0	0	0	0	0	0	3.08648	0	0	0	0	0	2.9681	0	0	2.98165	0	0	0	0	0	0	3.4086	0	0	0	0	0	0	0	0	0	0	0	0	0	0	0	0	0	0	0	0	0	3.31008
		182	849.2	0	0	0	0	0	0	0	0	0	0	0	3.95526	0	3.11036	0	0	0	0	0	0	0	0	0	3.18234	0	0	0	0	0	0	0	0	0	0	0	0	0	0	0	0	0	0	0	0	0	3.38407
		183	853.06	0	0	0	0	0	0	0	0	0	0	0	0	0	0	0	0	0	0	0	0	0	0	0	3.496	0	0	0	0	0	0	0	0	0	0	0	0	0	0	0	0	2.91492	0	0	0	0	3.35814
		184	856.92	0	0	0	0	0	0	0	3.05132	0	0	0	0	0	0	0	0	3.01242	0	0	0	0	0	0	3.1854	0	0	0	0	0	0	0	0	0	0	0	0	0	0	0	0	0	0	0	0	0	3.45638
		185	860.78	0	0	0	0	0	0	0	3.00693	0	0	3.36674	0	0	0	0	0	0	0	3.10518	0	0	0	0	0	0	0	0	0	0	0	0	0	0	0	0	0	0	0	0	0	0	0	0	0	0	3.85593
		186	864.64	0	0	0	0	0	0	0	3.74533	0	0	0	0	0	0	0	0	0	0	0	0	0	0	0	3.21233	0	0	0	0	0	0	0	0	0	0	0	0	0	0	0	0	0	0	0	0	0	3.63584
		187	868.5	0	0	0	0	0	0	0	3.49916	0	0	0	0	0	0	0	0	0	0	0	0	0	0	0	3.3494	0	0	0	0	0	0	0	2.88869	0	0	0	0	0	0	0	0	0	0	0	0	0	3.49735
		188	872.36	0	0	0	0	0	0	0	3.23167	0	0	0	0	0	0	0	0	0	0	0	0	0	0	0	3.62167	0	0	0	3.46439	0	0	0	0	0	0	0	0	0	0	0	0	0	0	0	0	0	3.07893
		189	876.22	0	0	0	0	0	0	0	3.29179	0	0	0	0	0	0	0	0	0	0	0	0	0	0	0	0	0	0	0	0	0	0	0	0	0	4.08074	0	0	0	0	0	0	0	0	0	0	0	0
		190	880.08	0	0	0	2.9254	0	0	0	3.13707	0	0	0	0	0	2.99453	0	0	0	0	0	0	0	0	0	3.42007	3.72619	0	0	0	0	3.60727	2.79807	0	0	0	0	0	0	0	0	0	0	0	0	0	0	3.22645
		191	883.94	0	0	0	2.98438	0	0	0	3.05873	0	0	0	0	0	0	0	0	0	0	0	0	0	0	0	3.22577	0	0	0	0	0	0	4.40437	0	0	0	0	0	0	0	0	0	3.09288	0	0	0	0	3.53582
		192	887.8	0	0	0	3.20999	0	0	0	3.7784	0	0	0	0	0	0	0	0	0	0	0	0	0	0	0	3.25803	0	0	0	0	0	0	0	0	0	0	0	0	3.07373	0	0	0	3.48377	0	0	0	0	3.3298
		193	891.66	0	0	0	3.18585	0	0	0	3.2618	0	0	3.15197	0	0	3.59704	0	0	0	0	0	0	0	0	0	3.69066	0	0	0	0	0	0	3.00112	0	0	0	0	0	0	0	0	0	0	0	0	0	0	3.14763
		194	895.52	0	0	0	3.26545	0	0	0	3.34062	0	0	0	0	0	0	0	0	0	0	0	0	0	0	0	3.00331	0	0	2.96198	2.97285	0	0	0	0	0	0	0	0	0	0	0	0	3.0519	0	0	0	0	3.46466
		195	899.38	0	0	0	3.2822	0	0	0	0	0	0	0	0	0	0	0	0	0	0	0	0	0	0	0	3.31218	0	0	0	0	0	0	0	0	0	0	0	0	0	0	0	0	0	0	0	0	0	3.36726
		196	903.24	0	0	0	0	0	0	0	0	0	0	2.95735	0	0	0	0	0	0	0	0	0	0	0	0	3.49498	0	0	0	0	0	0	3.20822	0	0	0	0	0	0	0	0	0	0	0	0	0	0	3.18914
		197	907.1	0	0	0	3.31658	0	0	0	2.98979	0	0	0	0	0	3.23284	0	0	0	0	0	0	0	0	0	2.71124	0	0	0	0	0	0	0	0	0	0	0	0	0	0	3.12055	0	3.40869	0	0	0	0	3.15957
		198	910.96	0	0	0	3.47639	0	0	0	3.20547	0	0	0	0	0	0	0	0	0	0	0	0	0	0	0	3.46269	0	0	0	0	0	0	0	0	0	0	0	0	0	0	0	0	0	0	0	0	0	0
		199	914.82	0	0	0	0	3.30682	0	0	3.58421	0	0	0	0	0	3.18016	0	0	2.9904	0	0	0	0	0	0	0	0	0	0	0	0	0	3.52664	0	0	0	0	0	0	0	0	0	0	0	0	0	0	0
		200	918.68	0	0	0	3.4698	0	0	0	3.18328	0	0	0	0	0	3.86924	0	0	0	0	0	0	0	0	0	2.91667	0	0	0	0	0	0	3.39708	0	0	0	0	0	0	0	0	0	0	0	0	0	0	3.6301
		201	922.54	0	0	0	3.56855	0	0	0	3.4918	0	0	0	0	0	0	0	0	0	0	0	0	0	0	0	0	0	0	0	0	0	0	3.3997	0	0	0	0	0	0	0	0	0	0	0	0	0	0	0
		202	926.4	0	0	0	2.83953	3.18482	0	0	3.354	0	0	0	0	0	3.1445	0	0	0	0	0	0	0	0	0	3.04535	0	0	0	0	0	0	0	0	0	0	0	0	0	0	3.00287	0	0	0	0	3.36681	0	0
		203	930.26	0	0	0	3.28134	0	0	0	2.99953	0	0	0	0	0	0	0	0	0	0	0	0	0	0	0	0	0	0	0	0	0	0	2.92277	0	0	0	0	0	0	0	0	0	0	0	0	0	0	0
		204	934.12	0	0	0	3.12706	0	0	0	2.93502	0	0	0	0	0	0	0	0	0	0	0	0	0	0	0	0	0	0	0	0	0	0	3.06899	0	0	0	0	0	0	0	0	0	0	0	0	0	0	0
		205	937.98	0	0	0	3.22823	0	0	0	3.30374	0	0	0	0	0	2.83144	0	0	0	0	0	0	0	0	0	0	0	0	0	0	0	0	0	0	0	0	0	0	0	0	0	0	0	0	0	0	0	2.76052
		206	941.84	0	0	0	3.355	3.36123	0	0	3.11136	0	0	0	0	0	0	0	0	0	0	0	0	0	0	0	0	0	0	0	0	0	0	3.04217	0	0	0	0	0	0	0	0	0	0	0	0	0	0	0
		207	945.7	0	0	0	3.69758	0	0	0	3.12714	0	0	0	0	3.28343	0	0	0	0	0	0	0	0	0	0	0	0	0	0	0	0	0	3.08424	0	0	0	0	0	0	0	0	0	0	0	0	0	0	0
		208	949.56	0	0	0	3.21366	3.27253	0	2.91206	3.24626	0	0	3.73006	0	0	0	0	0	0	3.68663	0	0	0	0	0	3.16736	0	0	0	0	0	0	3.09321	0	0	0	0	0	3.12351	0	0	0	0	0	0	0	0	3.22412
		209	953.42	0	0	0	3.82855	0	0	0	3.04604	0	0	0	0	0	0	0	0	0	0	0	0	3.36613	0	0	0	0	0	0	0	0	0	3.50864	0	0	0	0	0	0	0	0	0	0	0	0	0	0	0
		210	957.28	0	0	0	3.43864	3.2392	0	0	3.39008	0	0	0	0	0	0	0	0	0	0	0	2.88022	0	0	0	0	0	0	0	0	0	0	3.83575	0	0	0	0	0	3.58089	0	0	0	0	0	0	0	0	0
		211	961.14	0	0	0	3.95317	0	0	0	0	0	0	0	0	0	0	0	0	0	0	0	0	0	0	0	0	0	0	0	0	0	0	0	0	0	0	0	0	0	0	0	0	0	0	0	0	0	0
		212	965	0	0	0	3.94936	0	0	0	0	0	0	0	0	0	3.32141	0	0	0	3.33629	0	0	0	0	0	0	0	0	0	3.38499	0	0	3.18374	0	0	3.18872	0	0	0	0	0	2.87596	0	0	0	0	0	0
		213	968.86	0	0	0	3.61237	0	0	0	3.15203	0	0	0	0	0	0	0	0	0	3.34725	0	0	0	0	0	0	0	0	0	0	0	0	0	0	0	0	0	0	0	0	0	0	0	0	0	0	0	0
		214	972.72	0	0	0	3.25123	3.3472	0	0	3.01518	0	0	0	0	0	0	0	0	0	0	0	0	0	0	0	0	0	0	0	0	0	0	0	0	0	0	0	0	0	0	0	0	0	0	0	0	0	0
		215	976.58	0	0	0	3.67908	0	0	0	3.27775	0	0	0	0	0	0	0	0	0	0	0	0	0	0	0	0	0	0	0	0	0	0	3.08295	0	0	0	0	0	0	0	0	0	0	0	0	0	0	0
		216	980.44	0	0	0	3.62037	3.81638	3.085	0	0	0	0	0	0	0	0	0	0	0	3.32154	0	0	0	0	0	0	0	0	0	0	0	0	3.03407	0	0	0	0	0	0	0	0	0	0	0	0	0	0	0
		217	984.3	0	0	0	3.47046	0	0	0	3.49211	0	0	0	0	0	0	0	0	0	0	0	0	0	0	0	0	0	0	0	0	0	0	3.42967	0	0	3.16162	0	0	0	0	0	0	0	0	0	0	0	0
		218	988.16	0	0	0	3.44316	0	0	0	2.69998	0	0	0	0	0	0	0	0	0	3.8097	0	0	0	0	0	0	0	0	0	0	0	0	2.90023	0	0	3.32639	0	0	0	0	0	0	0	0	0	0	0	0
		219	992.02	0	0	0	3.49724	3.4731	0	0	3.14915	0	0	0	0	0	0	0	0	0	3.33011	0	0	0	0	0	0	0	0	0	0	0	0	0	0	0	0	0	0	0	0	0	0	0	0	0	0	0	0
		220	995.88	0	0	0	3.63615	0	0	0	0	0	0	0	0	0	0	0	0	0	3.4059	0	0	0	0	0	0	0	0	0	0	0	3.06032	3.42102	0	0	0	0	0	3.16642	0	0	0	0	0	0	0	0	0
		221	999.74	0	0	0	3.33279	3.90651	0	0	3.12675	0	0	0	0	0	2.9518	0	0	0	0	0	0	0	0	0	0	0	0	0	0	0	0	3.38605	0	0	0	0	0	0	0	0	0	0	0	0	0	0	0
		222	1003.6	0	0	0	3.7927	0	0	0	0	0	0	0	0	0	0	0	0	0	3.7944	0	0	0	0	0	0	0	0	0	0	0	0	3.57865	0	0	0	0	0	0	0	0	0	0	0	0	0	0	0
		223	1007.46	0	0	0	3.36391	3.08625	0	0	3.06424	0	0	0	0	0	0	0	0	0	3.33718	0	0	0	0	0	0	0	0	0	0	0	0	3.16938	0	0	3.26617	0	0	0	0	0	0	0	0	0	0	0	0
		224	1011.32	0	0	0	3.58965	3.0158	0	0	3.02391	0	0	0	0	0	0	0	0	0	0	0	0	0	0	0	0	0	0	0	0	0	0	3.73852	0	0	3.0095	0	0	0	0	0	0	0	0	0	0	0	0
		225	1015.18	0	0	0	3.57771	3.7274	0	0	0	0	0	0	0	0	0	0	0	0	3.04416	0	0	0	0	0	0	0	0	0	0	0	0	3.46496	0	0	0	0	0	0	0	0	0	0	0	0	0	0	0
		226	1019.04	0	0	0	3.73521	0	0	0	3.09216	2.74886	0	0	0	0	0	0	0	0	0	0	0	0	0	0	0	0	0	0	0	0	0	4.17585	0	0	3.31361	0	0	0	0	0	0	0	0	0	2.96522	0	0
		227	1022.9	0	0	0	3.0785	0	0	0	3.53456	0	0	0	0	0	0	0	0	0	2.80112	0	0	0	0	0	0	0	3.00807	0	0	0	0	3.68775	3.37497	0	3.05305	0	0	0	0	0	0	0	0	0	0	0	0
		228	1026.76	0	0	0	3.77518	0	0	0	0	0	0	0	0	0	0	0	0	0	3.59952	0	0	0	0	0	0	0	0	0	0	0	3.09172	3.87675	0	0	3.02177	0	0	0	0	0	0	3.29011	0	0	0	0	0
		229	1030.62	0	0	0	3.6117	0	0	0	0	0	0	0	0	0	0	0	0	0	0	0	0	0	0	0	0	0	0	0	0	0	2.99444	4.15179	0	0	0	0	0	0	0	0	0	3.38266	0	0	0	0	0
		230	1034.48	0	0	0	3.51758	0	0	0	0	0	0	0	0	0	0	0	0	0	3.55637	0	0	0	0	0	0	0	0	0	0	0	0	4.09111	0	0	0	0	0	0	0	0	0	0	0	0	0	0	0
		231	1038.34	0	0	0	3.97198	0	0	0	3.42516	0	0	0	0	0	0	0	0	0	3.10077	0	0	0	0	0	0	0	0	0	0	0	0	3.82093	0	0	3.33425	0	3.29492	0	0	0	0	0	0	0	0	0	0
		232	1042.2	0	0	0	3.42565	0	0	0	3.23373	0	0	0	0	0	0	0	0	3.16871	3.33757	0	0	0	0	0	0	0	0	0	2.85127	0	0	3.93398	0	0	2.98918	0	0	0	0	0	0	3.21288	0	0	0	0	3.02824
		233	1046.06	0	0	0	3.77948	0	0	0	0	3.08092	0	0	0	0	0	0	0	3.195	0	0	0	0	0	0	0	0	0	0	0	0	3.86055	2.8952	0	0	3.41058	0	3.14727	0	0	0	0	3.33356	0	0	0	0	0
		234	1049.92	0	0	0	3.21896	0	0	0	3.06994	3.22983	0	0	0	0	0	0	0	2.79125	0	0	0	0	0	0	0	0	0	0	0	0	3.31832	3.70516	0	0	3.19562	0	0	0	0	0	0	0	0	0	2.79865	0	0
		235	1053.78	0	0	0	3.37278	3.51406	0	0	3.35252	3.23067	0	0	0	0	0	0	0	0	0	0	0	0	0	0	0	0	0	0	0	4.62571	0	3.92055	0	0	3.99861	0	0	0	0	0	0	0	0	0	0	0	0
		236	1057.64	0	0	3.32358	4.16451	0	0	0	3.28611	0	0	3.78067	0	0	0	0	0	3.06272	0	0	0	0	0	0	0	0	0	0	0	0	0	3.51323	0	0	3.25589	0	0	0	0	0	0	0	0	0	0	0	0
		237	1061.5	0	0	0	4.53965	0	0	0	3.09486	0	0	0	0	0	0	0	0	0	0	0	0	0	0	0	0	0	0	0	0	0	0	3.79559	0	0	3.59502	0	0	0	0	0	0	0	0	0	0	0	0
		238	1065.36	0	0	3.16362	3.76429	0	0	0	2.88363	3.40253	0	0	0	0	0	0	0	3.44803	0	0	0	0	0	0	0	0	0	0	0	0	0	4.43791	0	0	0	0	0	0	0	0	0	0	0	0	0	0	0
		239	1069.22	3.34868	0	3.50509	3.74269	0	0	0	3.48612	3.3277	0	0	0	0	2.99317	0	0	0	0	0	0	0	0	0	2.9618	0	0	0	0	0	0	3.75847	3.92184	0	3.93256	0	0	0	0	0	0	3.43122	0	0	0	0	0
		240	1073.08	3.5625	0	0	3.2925	0	0	0	3.45119	3.4184	0	0	0	2.99633	0	0	0	3.41523	0	0	0	0	0	0	2.86367	0	0	0	0	0	0	4.33064	0	3.4126	3.59964	0	3.44381	0	0	0	0	3.2569	0	0	0	0	0
		241	1076.94	3.3157	0	0	3.32394	0	0	0	3.40641	3.74939	0	0	0	3.20564	2.92666	0	0	2.98381	2.90868	0	2.82838	0	0	0	3.19838	0	0	0	0	0	0	3.5924	0	0	3.42068	0	0	0	2.96291	0	0	0	0	3.07916	0	0	0
		242	1080.8	0	0	0	3.35259	0	0	0	0	3.23303	0	0	0	0	3.38811	0	0	3.41405	0	0	0	0	0	4.15793	3.29318	0	0	0	0	0	0	3.73786	0	0	3.3745	3.14793	0	0	0	0	0	4.23425	0	0	0	0	0
		243	1084.66	0	0	3.53211	3.50166	3.59839	0	0	0	3.29976	0	0	0	0	3.02779	0	0	3.38737	0	0	0	0	0	0	3.46961	0	0	0	0	0	0	3.34553	0	0	3.49447	0	0	0	3.36674	0	0	0	0	0	0	0	3.11762
		244	1088.52	0	0	3.27464	3.42559	0	0	0	0	3.16986	0	0	2.90959	0	3.13871	0	0	3.36849	0	0	0	0	0	0	3.26852	0	0	0	0	0	3.26591	4.03557	0	0	3.60476	0	0	0	0	0	0	0	0	0	0	0	0
		245	1092.38	3.70362	0	2.76778	3.46118	0	0	0	3.11807	2.94524	0	0	0	0	3.38985	0	0	3.54931	0	0	0	0	0	0	0	0	0	0	0	0	3.44253	3.78115	0	0	3.47109	0	0	0	3.11153	0	0	0	0	0	0	3.67959	0
		246	1096.24	0	0	3.32514	3.51858	0	0	0	3.18968	3.26288	0	0	0	0	0	0	0	3.41628	0	0	0	0	0	0	0	0	0	0	0	0	0	3.8213	0	0	3.57932	0	0	0	0	0	0	0	0	0	0	0	3.02896
		247	1100.1	0	0	0	3.72646	0	0	0	0	3.18899	0	0	0	0	3.61211	0	0	3.53457	0	0	0	0	0	0	3.65632	0	0	0	0	0	0	3.58174	0	0	3.23738	0	0	0	3.46442	0	0	3.23623	0	0	0	2.9975	3.12225
		248	1103.96	0	0	3.53809	3.861	0	0	0	0	3.46927	0	0	0	0	4.18843	0	0	3.30197	0	0	0	0	0	0	3.09751	0	0	0	0	0	0	4.07587	0	0	3.08608	0	0	0	3.10562	0	0	3.06154	0	0	0	0	0
		249	1107.82	0	0	3.15346	0	0	0	0	3.32677	3.29612	0	0	0	0	3.48546	0	0	3.53504	0	0	0	0	0	0	0	0	0	0	0	0	0	4.17406	0	0	3.29359	0	0	0	3.41276	0	0	3.59599	0	0	0	3.1668	3.2596
		250	1111.68	0	0	0	3.6726	0	0	0	0	3.12822	0	0	0	0	3.87515	0	0	3.54536	2.88783	0	0	0	0	0	3.63566	0	0	0	0	0	3.33986	4.37851	0	0	3.05313	0	0	0	0	0	0	0	0	0	0	3.06944	3.17817
		251	1115.54	0	0	0	3.00283	0	0	0	0	3.55321	0	0	0	0	3.12496	0	0	4.43861	0	0	0	0	2.95058	0	3.69039	0	0	0	0	0	0	4.26993	3.42246	0	4.06182	3.55273	0	0	0	0	0	0	0	0	0	0	3.37573
		252	1119.4	0	0	3.49761	3.5573	3.06662	0	0	3.12306	3.20551	0	0	0	0	0	0	0	3.87039	0	0	0	0	0	0	3.40911	0	0	0	0	0	0	4.6926	3.47263	3.22046	3.13877	0	2.64781	0	3.1777	0	0	0	0	0	0	3.04213	3.1643
		253	1123.26	0	0	3.50951	3.70568	3.01959	0	0	0	3.50371	0	2.94472	0	0	3.06569	0	0	3.3105	0	0	0	0	0	0	3.33539	0	0	0	0	0	0	4.85284	0	0	3.28533	0	0	0	3.54103	0	0	0	0	0	0	3.06315	3.23597
		254	1127.12	0	0	0	3.73768	0	0	0	0	0	0	0	0	0	3.03153	0	0	3.68682	3.02311	0	0	0	0	0	3.53338	0	0	0	0	0	0	4.06289	0	0	3.4069	3.09308	0	0	3.6549	0	0	2.72974	0	0	0	3.25252	3.50836
		255	1130.98	3.44949	0	2.92536	3.48451	0	0	0	3.36634	3.44722	0	0	0	3.01776	3.77538	0	0	3.32509	0	0	0	0	0	0	3.51208	0	0	0	0	0	0	4.01526	0	0	0	0	0	0	0	0	0	0	0	0	0	3.39859	3.42249
		256	1134.84	0	0	3.15667	3.68439	0	0	0	0	3.49189	0	0	0	0	3.55194	0	0	3.79638	3.58011	0	0	0	0	0	0	0	0	0	0	0	0	4.14481	2.81157	0	3.41415	3.30982	0	0	3.59263	0	0	3.48449	0	0	0	0	3.76866
		257	1138.7	3.57409	0	3.32168	3.15337	0	0	0	0	3.1367	0	0	0	0	3.43888	0	0	3.56782	0	0	0	0	0	0	3.38591	0	0	0	0	0	0	4.12468	0	0	0	0	0	0	3.19841	0	0	0	0	0	3.11164	2.88925	3.32106
		258	1142.56	0	0	3.23796	3.66602	3.16761	0	0	0	3.08276	3.43911	0	0	0	3.88621	0	3.15357	3.78517	0	0	3.12523	0	0	0	0	0	0	0	0	0	0	3.96444	0	0	0	0	0	0	3.5775	0	0	0	0	0	0	4.32768	3.63782
		259	1146.42	0	0	0	3.3554	0	0	0	0	3.19383	3.86355	0	0	0	3.43817	0	0	3.85923	0	0	0	2.97515	0	0	3.37376	0	0	0	0	0	0	3.78009	0	0	0	0	0	0	3.97189	0	0	0	0	0	0	3.62691	4.21274
		260	1150.28	0	0	0	3.04958	0	0	0	3.10879	2.93565	0	0	0	0	3.66538	0	0	3.45879	0	0	0	0	0	0	0	0	0	0	0	0	0	3.65204	0	0	0	0	0	0	3.49064	0	0	0	0	0	0	0	3.64913
		261	1154.14	0	0	0	3.39858	0	0	0	3.02973	3.88628	3.42084	0	0	0	3.89547	0	0	4.68368	0	0	0	0	0	0	3.30371	0	0	0	0	0	0	3.39214	2.82494	0	0	2.74795	0	0	3.3414	3.26156	0	0	0	0	0	3.42003	0
		262	1158	0	0	0	3.41748	0	0	0	3.48426	3.14784	3.30205	0	0	0	3.57057	3.28135	0	3.43524	3.09849	0	0	0	0	0	3.35862	0	0	0	0	0	0	3.97084	0	0	0	0	0	0	3.11971	3.63201	0	0	0	0	0	0	0
		263	1161.86	0	0	0	3.79789	0	0	0	3.18871	3.098	0	0	0	0	3.49541	3.43819	0	4.11786	3.0104	0	0	0	0	3.2229	3.45111	0	0	0	3.64621	0	0	0	0	0	0	0	0	0	3.81501	3.34526	0	3.48977	0	0	0	3.42332	3.66423
		264	1165.72	0	0	3.53226	3.3571	0	0	0	3.23096	3.2925	3.19576	0	0	0	4.11951	3.57657	0	4.15225	0	0	0	0	0	0	3.424	0	0	0	0	0	0	3.13843	3.06935	0	2.79101	0	0	0	3.43466	3.16919	0	3.44465	0	0	0	2.99725	3.59045
		265	1169.58	0	0	3.12053	3.74059	0	0	0	3.43787	3.10888	3.31965	0	0	0	4.20563	3.33463	0	3.63715	3.15354	0	0	0	0	0	3.67314	0	0	0	0	0	0	3.83392	3.04133	0	3.58423	0	0	0	3.67908	0	0	3.2518	0	0	0	3.27305	3.12177
		266	1173.44	0	0	3.44362	3.4422	0	0	0	3.58041	3.4334	3.41648	0	0	0	3.77107	2.9469	0	4.25699	0	0	0	0	0	0	0	0	0	0	0	0	0	3.85975	0	0	0	0	3.45643	0	3.04507	3.07203	0	0	0	0	0	3.47833	0
		267	1177.3	0	0	0	3.10467	0	0	0	3.74458	3.06315	3.29501	0	0	0	3.96315	0	0	4.34032	0	3.39245	0	0	0	0	3.48469	0	0	0	0	0	0	3.49202	0	0	0	0	0	0	3.79491	3.85938	0	4.07471	0	0	0	3.40886	3.22112
		268	1181.16	0	0	3.20143	3.71407	0	0	0	3.60418	3.01309	3.38143	0	0	0	4.53159	0	0	4.08882	0	0	0	0	0	0	0	0	0	0	0	0	0	2.98363	0	0	2.98823	0	0	0	0	3.05322	0	3.59503	0	0	0	3.63825	3.51993
		269	1185.02	0	0	0	3.89998	0	0	0	3.31436	3.66803	3.36991	0	0	0	4.05686	0	0	3.91812	3.50206	0	0	0	0	0	0	0	0	0	0	0	0	3.19358	0	0	0	0	0	0	0	3.33545	0	0	0	0	0	3.1448	3.34438
		270	1188.88	0	0	3.44038	3.55379	0	0	0	3.12619	3.48784	3.48619	0	0	0	4.48372	0	0	3.97462	3.04024	0	0	0	0	0	0	0	0	0	0	0	0	0	2.91106	0	0	3.05074	0	0	3.23878	3.27867	0	0	0	0	0	3.48014	3.42041
		271	1192.74	0	0	0	3.45703	0	0	0	3.34112	3.06542	3.30777	0	0	0	3.92898	0	0	4.16054	0	0	0	0	0	0	0	0	0	0	0	0	0	3.15668	3.16143	0	0	3.37285	0	0	3.58499	3.73294	0	3.33265	0	0	0	0	3.96862
		272	1196.6	0	0	2.97939	3.21033	0	0	0	3.13052	3.66032	3.40913	0	0	0	4.08752	3.44334	0	3.964	0	0	0	0	0	0	3.84711	3.40348	0	0	0	0	0	0	3.18839	0	0	3.14088	0	0	3.19858	4.00606	0	2.97283	0	0	0	3.30203	3.66585
		273	1200.46	0	0	0	4.12332	0	0	0	3.22944	3.88705	3.65982	0	0	0	4.21786	3.17572	0	3.9273	0	0	0	3.33387	0	0	0	0	0	0	0	0	0	3.3264	0	0	0	0	0	0	3.14308	3.59718	0	3.04775	0	0	0	3.51059	3.84327
		274	1204.32	0	0	0	3.42456	0	0	0	3.7883	3.48172	3.56581	0	0	0	4.10103	3.52656	0	4.54224	0	0	0	3.26152	0	0	0	0	0	0	0	0	0	3.60092	0	0	0	3.42236	0	0	3.34345	3.27229	0	0	0	0	0	3.2315	3.09149
		275	1208.18	0	0	0	3.79153	0	0	0	2.96792	3.37332	3.78365	0	0	0	4.86221	3.45538	0	4.43205	0	0	0	3.24157	0	0	2.8297	0	0	0	0	0	0	3.17961	3.45072	0	0	3.60868	0	0	3.48261	3.37644	0	0	0	0	0	0	3.70211
		276	1212.04	0	0	3.38242	3.91084	0	0	0	3.21464	3.67705	3.61548	0	0	0	4.3331	3.92146	0	4.69362	0	0	0	0	0	0	0	0	0	0	0	0	0	3.47917	3.2359	0	0	4.02956	0	0	0	3.46581	0	0	0	0	0	2.86831	0
		277	1215.9	0	0	0	3.93143	0	0	0	3.829	2.82796	3.32866	0	0	0	4.1399	3.37849	0	3.99344	0	0	0	0	0	4.26463	3.03753	0	0	0	0	0	0	3.40651	3.65626	3.56703	0	3.62879	0	0	3.7218	0	0	0	0	0	3.20193	0	0
		278	1219.76	0	0	0	4.21159	0	3.42787	0	3.53034	3.44611	3.0506	0	0	0	4.20856	3.25331	0	4.58828	3.2384	0	0	3.39937	0	0	0	0	0	0	0	0	0	3.11513	3.4591	0	0	3.58725	0	0	3.69238	3.48417	0	3.53859	0	0	0	0	0
		279	1223.62	0	0	0	3.64432	0	0	0	3.32148	3.16504	3.62475	0	0	0	4.32508	3.48189	0	3.90431	3.21173	0	0	3.20601	0	0	0	0	0	0	0	0	0	0	3.63622	0	0	3.27573	0	0	3.6756	3.41534	0	0	0	0	3.01401	0	0
		280	1227.48	0	0	0	3.98112	0	0	0	3.80626	3.85598	0	0	0	0	4.1239	3.80554	0	3.97723	3.49105	0	0	0	0	0	0	0	0	0	0	0	0	3.43827	3.69846	0	0	0	0	0	3.61542	0	0	3.14415	0	0	0	2.92191	3.54171
		281	1231.34	0	0	0	4.09923	0	0	0	3.53767	3.43134	3.57414	0	0	0	3.87693	3.40718	3.17205	4.30267	3.79221	3.30812	0	0	0	0	0	0	0	0	0	0	0	3.26048	3.01236	0	0	3.84501	0	0	0	3.47397	0	3.44094	0	0	0	0	0
		282	1235.2	0	0	0	4.00466	0	0	0	3.64557	3.56499	3.42709	0	0	0	4.27705	3.53629	0	3.65151	3.79926	0	0	3.3028	0	0	0	0	0	0	0	0	0	0	3.9235	0	0	4.12921	0	0	0	3.38159	0	2.92874	0	0	0	0	3.09147
		283	1239.06	0	0	0	3.42807	0	0	0	3.65286	3.77198	3.31963	0	0	0	4.00648	3.3329	0	3.90375	3.70588	0	0	3.55506	3.23101	0	0	0	0	0	0	0	0	0	3.63992	0	0	3.81525	3.14062	0	3.33075	2.81373	0	0	0	0	0	0	3.3091
		284	1242.92	0	0	0	3.98195	0	0	0	3.58282	3.30646	3.44667	0	0	0	4.47876	0	0	4.15058	4.04715	2.77214	0	3.81832	0	0	3.23395	0	0	0	0	0	0	0	3.44504	0	0	4.29454	3.10204	0	3.62319	3.63969	0	3.36464	0	0	0	0	0
		285	1246.78	0	0	0	3.38103	0	0	0	3.57084	3.60048	3.26867	0	0	0	4.59299	0	0	3.97028	3.63138	0	0	0	3.12193	0	2.94049	3.7102	0	0	0	0	0	2.86516	4.1625	0	0	4.39046	0	0	3.92269	3.43684	0	3.49384	0	0	0	0	0
		286	1250.64	0	0	0	3.80774	0	0	0	2.98934	4.30686	3.58964	0	0	0	4.61039	3.51258	0	3.71576	3.41139	0	0	0	0	0	0	0	0	0	0	0	0	3.27288	4.24666	0	0	4.02823	0	0	0	3.4281	0	0	0	0	0	0	3.84185
		287	1254.5	0	0	0	3.45043	0	0	0	3.51973	3.26735	3.22288	0	0	0	4.402	3.17792	0	4.07483	3.98803	0	0	3.29268	0	0	0	0	0	0	3.38343	0	2.73186	3.18418	4.22151	0	0	3.98854	0	0	3.51247	3.39866	0	0	0	0	0	0	3.75524
		288	1258.36	0	0	0	3.99211	0	0	0	3.7925	3.54465	3.51507	0	0	0	5.4756	0	0	4.0658	3.84926	0	0	0	0	3.41822	0	0	0	0	0	0	3.52164	3.47681	3.79579	0	0	4.07786	0	0	3.96723	3.62319	0	3.18649	0	0	3.35198	0	3.86433
		289	1262.22	0	0	0	4.0899	0	0	2.99478	3.2229	0	3.30441	0	0	0	4.42124	3.18783	0	4.02166	0	0	0	0	0	0	0	0	0	0	0	0	3.32528	2.88411	4.02913	0	0	4.21955	0	0	3.3101	3.82069	0	3.13901	0	0	0	0	0
		290	1266.08	0	0	0	3.16537	0	0	0	3.49869	3.41398	3.34446	0	0	0	5.36848	0	0	3.6848	3.6948	0	0	0	0	0	2.99329	0	0	0	0	0	3.39547	3.56602	4.51662	0	0	4.84645	0	0	3.21318	3.41763	0	3.12306	0	0	0	0	2.82375
		291	1269.94	0	0	0	3.62751	0	0	0	3.42672	0	3.08965	0	0	0	4.5758	3.09988	0	3.61838	3.38317	0	0	0	3.1099	0	0	2.80648	0	0	0	0	3.51725	0	4.45294	0	0	3.86713	0	0	3.40826	3.68975	0	3.75444	0	0	0	0	0
		292	1273.8	0	0	0	0	0	0	0	3.43984	3.20537	3.77598	0	0	0	5.00771	0	0	4.09918	3.49675	0	0	0	0	3.44717	0	0	0	0	3.81847	0	3.07936	3.52648	4.11911	0	0	5.06278	3.32598	0	3.71735	3.11976	0	0	0	0	0	0	0
		293	1277.66	0	0	0	3.74561	0	0	0	4.2371	3.17833	0	0	0	0	4.80799	0	0	3.71998	3.3501	0	0	3.61493	0	0	0	0	0	3.07115	3.37178	0	3.732	0	3.99707	0	0	4.78736	0	0	0	3.03541	0	3.31352	0	0	0	0	0
		294	1281.52	0	0	0	3.3222	0	0	0	3.86627	0	3.66286	0	0	0	4.21532	0	0	3.15836	3.58669	0	0	3.66045	0	0	0	0	0	0	0	0	2.86282	0	4.2158	0	0	4.16798	0	0	3.42522	3.5537	0	0	0	0	0	0	0
		295	1285.38	0	0	0	0	0	0	0	3.60046	3.33799	3.08664	0	0	0	4.5002	0	0	3.75361	3.83105	0	0	3.54328	3.47855	0	0	0	0	0	3.78321	0	0	3.08876	4.1211	0	0	4.60032	0	0	3.35881	3.53663	0	3.13679	0	0	0	0	0
		296	1289.24	0	0	0	2.88586	0	0	0	3.70764	3.1786	3.35755	0	0	0	4.09167	0	0	2.98126	4.05651	0	0	0	3.36263	0	0	0	0	0	0	0	3.24096	0	4.20178	0	0	4.02578	0	0	4.21346	3.39631	0	2.98932	0	0	0	0	0
		297	1293.1	0	0	0	0	0	0	0	3.45625	3.4391	3.39765	0	0	0	4.83785	0	0	3.46467	4.35232	0	0	0	3.4077	0	0	0	3.938	0	0	0	3.40218	0	3.95667	0	0	4.21246	0	0	3.7652	3.54652	0	0	0	0	0	3.35572	0
		298	1296.96	0	0	0	0	0	0	0	3.51423	0	3.38112	0	0	0	4.5418	0	0	3.51212	3.49718	3.20051	0	0	3.35783	3.10316	0	0	0	0	0	0	3.19005	3.3852	4.17183	0	0	3.60775	0	0	3.95395	3.15296	0	0	0	0	0	0	0
		299	1300.82	0	0	0	0	0	0	0	3.77008	0	3.90338	0	0	0	4.6704	0	0	3.81155	3.67173	2.97564	0	3.2667	3.22653	0	0	0	0	0	0	0	3.19086	3.12516	3.85398	0	0	3.88265	0	3.25349	3.75729	3.09843	0	0	0	0	0	3.52732	0
		300	1304.68	0	0	0	0	0	0	0	3.29713	3.10854	3.87794	3.44568	0	0	3.74012	0	0	3.33056	4.11695	0	0	3.18448	0	0	0	0	0	0	0	0	3.34803	2.99654	4.44759	2.60681	0	3.80867	0	0	3.62539	3.44429	0	0	0	0	0	0	0
		301	1308.54	0	0	0	0	0	0	0	3.75662	3.36288	3.59494	0	0	0	4.46705	0	0	3.31099	3.99557	0	0	3.54111	0	0	0	0	0	0	3.46569	0	3.44471	3.80609	4.22827	0	0	4.42964	0	0	3.23775	3.67133	0	0	3.15762	0	0	0	0
		302	1312.4	0	0	0	3.33005	0	0	0	3.81688	3.20138	3.67758	0	0	0	4.08247	0	0	3.4294	3.71853	0	0	0	0	0	0	0	0	0	3.55082	0	3.27692	3.27169	4.24399	0	0	4.40298	0	0	3.53342	3.44343	0	3.59328	0	0	0	0	0
		303	1316.26	0	0	0	3.51249	0	0	0	3.43327	3.66894	3.12696	0	0	0	4.00892	0	0	3.07347	3.41752	0	0	0	0	0	0	0	0	0	4.10329	0	3.3681	3.45802	4.15982	0	0	4.40897	0	0	4.11425	3.56206	0	0	0	0	0	2.93058	0
		304	1320.12	0	0	0	3.44151	0	0	0	3.38675	3.17071	0	0	0	0	3.77132	0	0	3.3944	3.36381	0	3.12329	0	0	0	0	0	0	0	3.34141	0	3.33608	3.22538	4.37466	0	0	3.5368	0	0	3.33774	0	0	0	0	0	3.49628	0	0
		305	1323.98	0	0	0	0	0	0	0	3.17326	3.38601	0	0	0	0	3.97572	0	0	0	4.13516	0	0	3.2125	0	0	0	2.99947	0	0	3.56424	0	2.96297	3.59008	4.05076	0	0	4.03262	0	0	3.04324	3.92747	0	2.8877	0	0	0	0	0
		306	1327.84	3.32645	0	0	3.53048	0	0	0	3.60813	3.5019	0	0	0	0	4.63108	0	0	3.43301	4.14314	3.30666	0	0	0	0	0	0	0	0	3.40516	0	3.20535	3.95622	4.53248	0	0	3.9373	0	0	0	3.13702	0	0	0	0	0	0	0
		307	1331.7	0	0	0	3.34322	0	0	0	3.31748	3.97278	0	0	0	0	3.22202	0	0	0	4.17394	0	0	3.38617	0	0	0	0	0	0	3.54873	0	0	4.09318	3.83421	0	0	3.30594	0	0	0	3.58007	0	0	0	0	0	0	3.76757
		308	1335.56	0	0	0	3.70811	3.1703	0	0	3.22513	3.24527	3.17484	0	0	0	3.54971	0	0	0	3.23504	0	0	3.44787	0	0	0	0	0	0	3.68112	0	0	3.90235	3.88907	0	0	4.19633	0	0	2.71167	3.69045	0	0	0	0	0	3.2894	3.77236
		309	1339.42	0	0	0	3.70536	0	0	0	3.64187	3.38025	0	0	0	0	3.95469	0	0	3.5434	3.83384	0	0	2.83492	0	0	0	0	0	0	4.18241	0	3.10317	3.89739	3.80544	0	0	4.02032	0	0	3.88231	4.32939	0	0	0	0	0	3.02704	3.69239
		310	1343.28	3.53694	0	0	3.64233	3.53204	0	0	3.45571	0	0	0	0	0	3.94218	0	0	3.2218	3.28328	3.82917	0	0	3.24665	0	0	0	0	0	3.86293	0	0	4.65042	4.27112	0	3.02352	3.96477	0	0	0	3.25467	0	0	0	0	0	0	3.46179
		311	1347.14	3.52487	0	0	3.46525	3.09371	0	0	3.52338	3.2064	0	3.10259	0	0	3.64215	0	0	0	3.76258	3.43222	2.89024	0	0	0	0	0	0	0	3.98453	0	0	4.68966	4.21027	0	0	3.61658	0	0	0	3.41451	0	3.79924	0	0	0	0	3.44563
		312	1351	3.32179	0	0	3.81262	0	0	0	3.24594	3.34061	0	0	0	0	3.3433	0	0	3.1841	0	3.79284	2.96463	0	0	0	0	0	0	0	3.64718	0	0	4.66911	3.82526	0	0	3.75497	0	0	0	4.03858	0	3.57209	0	0	0	0	3.56953
		313	1354.86	4.0285	0	0	3.55648	3.95451	0	0	3.73716	0	0	0	0	0	3.64381	0	0	3.36506	3.5052	3.78612	0	0	0	3.43379	0	0	0	0	3.88178	0	3.12287	4.07219	3.8258	0	0	0	0	0	3.26479	3.48238	0	0	0	0	0	0	3.56246
		314	1358.72	3.64194	0	0	3.59843	3.85535	0	0	3.96908	3.26314	0	0	0	0	3.55975	0	0	0	3.40606	0	0	0	0	0	0	0	0	0	3.66932	0	0	3.54252	3.95903	0	0	3.62161	0	0	0	0	0	3.48285	0	0	0	0	3.79681
		315	1362.58	0	0	0	3.68709	0	0	0	3.6507	0	0	0	0	0	3.50057	0	0	0	3.35594	0	0	0	0	0	0	0	0	0	0	0	2.84682	3.87013	4.03782	0	0	3.44112	0	0	0	3.71722	0	0	0	0	0	0	3.64623
		316	1366.44	3.29577	0	0	3.15338	3.36857	0	0	3.49738	0	0	0	0	0	3.59381	0	0	3.459	3.73907	0	0	3.04568	0	0	0	0	0	0	3.7157	0	3.08005	4.27219	3.44926	0	0	3.44764	0	0	0	3.40939	2.94924	0	0	0	0	3.57812	3.86286
		317	1370.3	3.76553	0	0	3.55813	3.48414	0	0	4.06171	3.59661	0	0	0	0	3.80921	0	0	0	3.67585	0	3.12251	0	0	0	0	0	0	0	3.93907	0	2.84472	3.71679	3.89403	0	0	3.32614	0	0	0	3.68262	3.30906	3.62123	0	0	0	3.40829	3.77742
		318	1374.16	3.13458	0	0	3.7356	3.57807	0	0	3.57789	3.06704	0	3.38505	0	0	0	0	0	3.20345	3.83401	3.49457	0	0	0	0	0	0	0	0	3.84915	0	0	4.27073	4.11651	0	0	3.52795	0	0	0	0	0	3.54614	0	0	0	3.11389	4.30573
		319	1378.02	3.45638	0	0	3.41898	3.32466	0	0	3.52167	0	0	3.27288	0	0	0	0	0	2.81714	3.80096	3.13024	2.81523	0	0	0	0	0	0	0	3.69197	0	0	3.72083	3.80677	0	0	0	0	0	0	0	0	3.50094	0	0	0	0	4.59558
		320	1381.88	3.45559	0	0	3.55541	3.67718	0	0	3.89081	3.62596	0	3.78293	0	0	3.42999	0	0	0	3.71051	0	3.30888	3.49474	0	0	0	0	0	0	3.76406	0	0	4.31811	3.56386	0	0	3.42305	0	0	3.0925	3.4165	0	0	0	0	0	0	3.79753
		321	1385.74	3.75276	0	0	3.74881	0	0	0	3.48964	0	0	3.15283	0	0	3.19445	0	0	0	3.71769	3.64512	3.01959	0	0	0	0	0	0	0	3.65659	0	0	4.28423	3.938	0	0	0	0	0	3.06387	4.04368	0	3.42751	0	0	0	0	3.79162
		322	1389.6	3.66931	0	0	3.64636	3.15898	0	0	3.66355	3.50193	3.27794	3.54884	0	0	3.19636	0	0	0	3.95546	3.22401	0	3.21178	0	0	0	0	0	0	4.37548	0	0	4.56916	3.44711	0	0	0	0	0	0	0	0	0	0	0	0	0	3.80331
		323	1393.46	3.44829	0	0	3.42651	0	0	0	3.3871	3.28853	0	3.30975	0	0	0	0	0	3.20342	3.79206	3.33455	0	0	0	0	0	0	0	0	4.28886	0	0	3.98264	4.05789	0	0	0	0	0	0	0	0	0	0	0	0	0	3.55659
		324	1397.32	0	3.02365	0	3.73543	3.80816	0	0	3.33689	3.77175	0	3.45957	0	0	3.33543	0	0	0	3.43622	0	0	0	0	0	0	0	0	0	3.77335	0	0	3.70538	3.90154	0	0	3.15327	0	0	0	0	0	3.8891	0	0	0	0	3.69195
		325	1401.18	0	0	0	3.44297	0	0	0	3.51347	3.32784	0	3.51582	0	0	3.32337	0	0	0	3.39739	3.38494	0	3.43509	0	0	0	0	0	0	3.75458	0	0	3.85053	3.87408	0	0	0	0	0	0	0	0	4.00801	0	0	0	0	3.74304
		326	1405.04	3.28846	0	0	3.61484	3.85538	0	0	3.89453	3.36358	0	3.44026	0	0	0	0	0	2.88552	4.03628	0	0	0	0	0	0	0	0	0	3.73817	0	0	4.43168	3.66059	0	0	0	0	0	0	0	3.24629	0	0	0	0	0	3.49639
		327	1408.9	3.60971	0	0	3.49778	0	0	0	3.55338	3.68528	0	3.89103	0	0	3.48387	0	0	3.38137	3.83073	0	0	0	0	0	0	0	0	0	3.73831	0	0	4.47476	4.30019	0	0	0	0	0	0	0	0	3.3927	0	0	0	0	3.58395
		328	1412.76	3.82669	0	0	3.55115	3.54177	0	0	3.42881	0	0	0	0	0	3.69374	0	0	3.76068	3.62407	0	0	0	0	0	0	0	0	0	3.54459	0	0	4.29409	3.83581	0	0	0	0	0	0	0	0	3.54336	0	0	0	0	0
		329	1416.62	3.1126	0	0	4.07363	3.23538	0	0	3.95029	3.02085	0	0	0	0	3.46808	0	0	3.82198	4.2316	3.32615	0	0	0	0	0	0	0	0	4.09729	0	0	3.60868	4.14865	0	0	0	0	0	0	0	3.44238	3.22442	0	0	0	0	4.19597
		330	1420.48	0	0	3.4671	3.50216	3.64818	0	0	3.1937	3.73135	0	3.31604	0	0	3.00126	0	0	3.99019	4.06819	0	0	3.89393	3.21322	0	0	0	3.24194	0	4.09418	0	0	4.21649	4.23192	0	0	0	0	0	0	3.30665	2.70376	3.67531	0	0	0	0	3.24279
		331	1424.34	0	0	3.19632	3.57798	3.28908	0	0	3.1318	3.60393	0	0	0	0	3.44424	0	0	3.28982	3.63825	0	2.9319	0	0	0	0	0	0	0	3.98784	0	0	3.6524	3.72016	0	0	0	0	0	0	0	3.73014	3.63227	0	0	0	0	3.52894
		332	1428.2	0	0	0	3.52156	0	0	0	3.34341	3.36413	0	0	0	0	3.56687	0	0	3.57026	4.28426	0	2.83629	3.59512	0	0	0	0	0	0	3.64397	0	0	3.50472	3.87207	0	0	3.22994	0	0	0	0	0	3.78907	0	0	0	3.30679	3.91631
		333	1432.06	0	0	0	3.78499	3.47948	0	0	3.48122	3.37967	0	0	0	0	3.67365	0	0	3.87119	4.13053	0	3.01663	3.36003	0	0	0	0	0	0	3.62786	0	2.70279	3.92793	4.87774	0	0	0	0	0	0	0	2.76338	4.17553	0	0	0	0	3.50689
		334	1435.92	0	0	0	3.48425	3.4863	0	0	3.6216	3.21381	0	3.41711	0	0	3.60858	0	0	4.00565	4.14749	0	0	3.2643	0	0	0	0	0	0	3.85936	0	0	3.92765	4.80933	0	0	0	0	0	3.80334	0	0	3.59348	0	0	0	0	3.4075
		335	1439.78	0	0	0	3.36118	0	0	0	3.625	3.08682	0	0	0	0	0	0	0	3.67937	3.87645	0	3.41106	3.75565	0	0	0	0	0	0	0	0	0	4.11486	3.93687	0	0	3.03619	0	0	3.50424	3.1136	3.32201	3.44952	0	0	0	0	3.62785
		336	1443.64	3.34413	0	3.84447	3.01901	0	0	0	3.6884	3.98268	0	0	0	0	3.87557	0	0	3.6647	3.45961	2.6981	0	4.1291	0	0	0	0	0	0	3.54413	0	0	3.94568	4.59174	0	0	3.31611	0	0	2.99916	0	0	3.64983	0	0	0	0	3.74421
		337	1447.5	3.50181	0	3.11839	3.6082	3.40099	0	0	3.58316	3.36152	0	0	0	0	4.00254	0	0	3.89659	3.83609	0	0	3.73696	0	0	0	0	0	0	3.80886	0	0	4.09913	4.47114	0	0	0	0	0	3.2734	3.60983	0	3.56487	0	0	3.08998	0	3.08041
		338	1451.36	3.34446	0	3.79729	3.79311	3.41836	0	0	3.65096	3.28905	0	0	0	0	3.81677	0	0	3.87357	3.67369	3.43076	2.96486	3.66947	0	0	0	0	0	0	3.66434	0	0	4.21894	4.08187	0	0	0	0	0	0	0	0	3.7903	0	0	0	0	0
		339	1455.22	0	0	0	3.31261	3.28688	0	0	3.80023	3.36495	0	3.13333	0	0	3.91865	0	0	3.88936	4.09984	3.7916	0	4.67509	0	0	0	0	0	0	3.62144	0	0	4.65382	4.15487	0	0	3.42423	0	0	3.51046	3.49377	3.60341	3.39566	0	0	0	0	3.56952
		340	1459.08	0	0	3.81001	0	3.9235	0	0	3.85447	4.16169	0	3.4929	0	0	3.26769	0	0	3.37355	3.59598	3.34593	3.28049	3.46566	0	0	0	0	0	0	3.57745	0	0	4.34267	4.56508	0	0	0	0	0	0	3.66136	0	3.68718	0	0	0	0	2.80912
		341	1462.94	3.20161	0	3.49791	3.49314	4.06259	0	0	3.75738	3.64085	0	0	0	0	3.79684	0	0	4.23273	4.18642	3.99204	0	3.64251	0	3.70638	0	0	0	0	3.74164	0	0	4.05842	4.10166	0	0	0	0	0	0	3.49161	0	3.52962	0	0	0	0	3.51908
		342	1466.8	3.0813	0	3.66665	3.25409	3.28454	0	0	3.32549	3.45561	0	0	0	0	3.60764	0	0	3.74092	3.83898	0	0	3.65462	0	0	0	0	0	0	0	0	0	3.94268	4.28013	0	0	0	0	0	0	3.46021	4.06688	3.73296	0	0	0	0	3.89799
		343	1470.66	0	0	2.97023	3.47951	4.18069	0	0	3.82302	3.80114	0	0	0	0	3.7894	0	0	3.67043	3.66451	0	0	4.18918	0	0	0	0	0	0	0	0	0	4.03802	5.23561	0	0	0	0	0	3.41127	3.10403	3.09736	3.89672	0	0	0	0	3.28021
		344	1474.52	0	0	0	3.44892	3.65554	0	0	3.23537	3.78957	0	0	0	0	4.07255	0	0	3.47741	3.8673	0	3.14908	4.33274	0	3.51356	0	0	0	0	3.68901	0	0	3.85608	3.7426	0	0	0	0	0	0	3.67385	0	3.80709	0	0	0	3.35696	0
		345	1478.38	3.47237	0	3.56258	3.70014	3.18998	0	0	3.79211	3.64746	0	0	0	0	4.33307	0	0	3.92884	3.55645	3.43271	0	4.32014	0	0	0	0	0	0	0	0	0	4.11065	5.11029	0	0	0	0	0	0	0	3.72996	3.45173	0	0	0	0	0
		346	1482.24	3.45245	0	3.5676	3.86818	3.96284	0	0	3.43432	4.22553	0	0	0	0	0	0	0	3.47481	4.55386	3.36699	0	4.14083	0	0	0	0	0	0	0	0	0	4.25945	4.91711	0	0	0	0	0	3.63597	3.50056	0	4.01767	0	0	0	0	0
		347	1486.1	3.49262	0	3.6547	3.82068	3.74452	0	0	3.43	4.26564	0	0	0	0	4.1537	0	0	3.49977	4.33734	3.60135	0	3.79424	0	3.46335	0	0	0	0	3.6273	0	0	4.00364	4.54047	0	0	3.44523	0	0	3.62066	3.77562	3.35586	3.71519	0	0	0	0	0
		348	1489.96	3.61623	0	3.36685	3.68151	3.57267	0	0	3.31863	4.76723	0	0	0	0	3.93061	0	0	3.55745	4.28623	3.25029	0	3.98827	0	3.41985	0	0	0	0	0	0	0	3.83853	4.46896	0	0	0	0	0	3.5069	3.70188	3.14917	3.80071	0	0	0	0	0
		349	1493.82	3.3316	0	3.77732	3.91479	3.4268	0	0	3.76733	3.69271	0	0	0	0	4.17418	0	0	3.38728	3.65699	3.33896	0	3.73848	0	3.58238	0	0	0	0	3.73489	0	0	3.5194	4.94122	0	0	0	0	0	4.0135	3.52784	0	3.7637	3.24351	0	0	0	3.18773
		350	1497.68	0	0	3.47077	3.77708	3.42749	3.41975	0	3.52362	4.29732	0	0	0	0	4.07365	0	0	4.06393	3.43092	0	0	3.83408	0	3.48049	0	0	0	0	0	0	0	4.54959	4.39096	0	0	3.7606	0	0	3.23049	3.77395	3.28284	4.06917	0	0	0	0	0
		351	1501.54	0	0	3.89835	3.95409	3.83133	0	0	3.44165	4.31594	0	0	0	0	3.94149	0	0	3.71656	4.61004	0	0	4.72615	0	3.55043	0	0	0	0	4.07965	0	0	4.31563	5.39905	0	0	3.47007	0	0	3.7033	3.49562	0	3.95096	0	0	0	0	0
		352	1505.4	3.76366	0	0	4.02334	3.4215	0	0	3.85007	4.31816	0	0	0	0	3.69307	0	0	3.73393	4.46449	3.7143	0	4.00562	0	3.49683	0	0	0	0	3.58677	0	0	4.22358	4.07964	0	0	0	0	0	3.14727	3.87034	3.07624	3.66199	0	0	0	0	0
		353	1509.26	3.27028	0	3.28675	3.45568	3.6962	3.46947	0	4.05326	3.81973	0	0	0	0	3.82294	0	0	3.63276	4.72524	0	0	4.08742	0	3.89435	0	0	0	0	0	0	0	4.14476	4.54894	0	0	3.49587	0	2.81363	3.29149	3.72277	0	4.21332	0	0	0	0	0
		354	1513.12	0	0	3.5551	4.21329	3.49136	0	0	3.18975	3.80476	0	0	0	0	4.79773	0	0	4.1665	4.1524	3.35331	3.05512	4.55498	0	3.41956	0	0	0	0	3.37858	3.47524	0	3.59631	4.72983	0	0	0	0	0	3.33646	3.57378	0	3.99182	0	0	0	0	3.06217
		355	1516.98	0	0	0	3.9006	3.56001	3.17731	0	3.90716	3.40091	0	0	0	0	4.03607	0	0	3.49147	4.86688	3.28207	0	4.23122	0	3.53317	0	0	0	0	0	3.39105	0	3.47896	5.36591	0	0	0	0	0	3.33921	3.66961	3.45544	3.84882	3.1996	0	0	0	0
		356	1520.84	3.56589	0	0	3.53269	3.75683	3.63784	0	3.44976	3.59773	0	0	0	0	4.38932	0	0	3.27948	3.80689	3.27049	0	4.04267	0	3.72541	0	0	0	0	0	0	0	4.05169	4.47141	0	0	0	0	0	3.36682	3.28028	3.3453	4.47314	0	0	0	0	3.23413
		357	1524.7	3.06574	0	3.67851	4.00406	3.91943	4.06981	0	3.26982	3.42378	0	0	0	0	3.89577	0	0	3.3271	4.18084	3.12698	0	4.48062	0	3.96973	0	0	0	0	3.68674	3.2437	0	3.53916	4.86173	0	0	0	0	3.16221	0	3.73137	0	4.05936	0	0	0	0	0
		358	1528.56	0	0	3.6052	4.06315	3.74289	3.58757	0	3.70798	4.25258	0	0	0	0	3.61527	0	0	3.7593	3.71529	3.75531	3.37568	4.13898	0	3.53693	0	0	0	0	3.46826	0	0	3.8828	5.1366	0	0	0	0	0	3.54448	3.97517	3.28123	3.56908	0	0	0	0	0
		359	1532.42	0	0	3.71645	3.98872	3.82759	0	0	3.61716	4.00014	0	0	0	0	4.62364	0	0	3.44929	4.10509	3.16293	0	4.57765	0	3.69761	0	0	0	0	0	3.10682	0	3.83158	5.4163	0	0	0	0	0	3.5863	0	3.10442	3.56741	0	0	0	0	0
		360	1536.28	0	0	3.555	3.46843	0	3.42666	0	3.36395	4.08965	0	0	0	0	4.93836	0	0	4.09109	3.98529	3.08714	0	4.06339	0	3.75411	0	0	0	0	3.46551	3.52945	0	3.50124	4.68132	0	0	0	3.36062	0	3.55824	0	0	3.7731	3.4729	0	0	0	3.70474
		361	1540.14	0	0	3.5379	3.79839	3.84889	3.56486	0	3.40953	4.30644	0	0	0	0	4.3217	0	0	3.24606	4.9269	3.24492	0	4.23198	0	0	0	0	0	0	3.87903	3.55978	0	3.99593	4.51805	0	0	0	0	0	3.6025	3.67426	0	2.90129	3.38171	0	0	0	0
		362	1544	3.3418	0	3.38559	3.88728	3.37855	3.0379	0	3.86107	4.32085	3.07551	0	0	0	4.46652	0	0	3.60459	3.83947	3.61838	0	4.1509	0	0	0	0	0	0	2.80214	3.18872	3.24749	3.97867	5.00854	0	0	3.22692	3.57532	3.31571	3.4529	3.39318	0	4.57281	3.09886	0	0	0	0
		363	1547.86	3.82521	0	0	3.72242	0	3.78595	0	3.30511	3.9458	0	0	0	0	3.92547	0	0	3.87522	4.43627	3.77229	3.04611	4.22178	0	3.67367	0	0	0	0	3.31772	3.25162	0	4.08458	4.8726	0	0	0	3.29754	0	4.20641	0	0	3.63391	0	0	0	0	0
		364	1551.72	3.88455	0	3.37627	3.61646	0	3.71578	0	3.60153	4.05657	0	0	0	0	4.37194	0	0	3.29027	4.29156	3.43953	3.06806	4.60724	0	3.45329	0	0	0	0	3.87496	3.87879	0	3.6988	5.01721	0	0	0	0	3.57435	0	3.52759	0	3.92245	3.28192	0	0	0	0
		365	1555.58	3.19944	0	3.21047	3.92764	3.30236	3.84032	0	3.43528	3.52061	0	0	0	0	3.78039	0	0	2.95542	4.47579	3.50056	0	4.00801	0	3.36478	0	0	0	0	3.91484	3.85942	2.79979	3.24523	4.52026	0	0	0	4.33537	3.09542	0	3.47931	0	3.6465	3.49725	0	0	0	0
		366	1559.44	3.69885	0	3.50966	3.38949	3.08998	3.54623	0	3.45949	3.9117	0	0	0	0	4.00316	0	0	3.44119	4.98925	0	0	4.11309	0	0	0	0	0	0	3.48893	3.38091	0	3.90361	5.04163	0	0	0	0	0	3.72341	3.66614	0	3.59843	0	0	0	0	3.30957
		367	1563.3	3.61284	0	3.38397	3.91479	0	3.3469	0	0	4.15609	0	0	0	0	3.88726	0	0	3.42577	4.1122	0	0	3.86022	0	3.43611	0	0	0	0	3.46898	3.96547	0	3.84213	3.65002	0	0	0	0	0	3.41073	3.64053	0	3.76472	3.6744	0	0	0	0
		368	1567.16	3.71858	0	3.12466	3.84448	0	3.63102	0	0	3.4277	0	0	0	0	3.86336	0	0	3.39332	4.38752	3.34829	3.4285	3.83411	3.1015	3.78094	0	0	0	0	3.58198	3.59565	0	4.50427	4.10338	0	0	3.2478	0	0	0	3.82181	0	3.71822	3.35462	0	0	0	0
		369	1571.02	3.35608	0	4.25386	0	0	3.07795	0	3.5713	3.66945	0	0	0	0	3.81909	0	0	3.36756	4.46661	3.77081	0	4.20935	0	3.33098	0	0	0	0	3.80451	3.86583	0	4.22919	4.52819	0	0	3.75573	3.7033	3.74367	3.69281	2.99673	0	3.88182	0	0	0	0	0
		370	1574.88	3.45659	0	3.71741	3.00382	0	3.42545	0	3.6692	3.68821	3.87119	0	0	0	4.02097	0	0	3.45882	4.14249	3.89893	0	4.08279	0	4.05327	0	0	0	0	3.38142	4.17626	0	4.0827	0	0	0	0	3.71017	0	3.71921	3.33452	0	0	3.86919	0	0	0	0
		371	1578.74	3.67426	0	3.889	3.83889	0	3.81243	0	4.06694	0	0	0	0	0	3.79293	0	0	3.31493	3.99742	3.24208	3.20545	3.50934	0	0	0	0	0	0	3.80101	3.96301	0	4.20758	4.15872	0	0	0	0	3.38503	3.79447	3.32825	0	3.03906	3.8795	0	0	3.07651	0
		372	1582.6	3.3938	0	4.02861	3.75248	0	0	0	3.50391	3.6958	3.49346	0	0	0	3.9534	0	0	3.23339	4.20419	4.03342	0	4.3404	0	3.85231	0	0	0	0	3.63571	3.26832	0	3.68199	3.6574	0	0	0	3.67421	0	3.51483	0	0	3.61491	3.84535	0	0	0	0
		373	1586.46	3.78542	0	3.30891	3.44208	0	3.68655	0	3.99559	3.91238	0	0	0	0	4.60439	0	0	3.22665	4.64413	4.57152	3.06722	3.99317	0	3.9039	0	0	0	0	3.56945	3.79898	0	3.57931	4.01785	0	0	0	0	0	3.63984	3.42519	0	3.63003	0	0	0	0	0
		374	1590.32	3.52096	0	3.50444	3.183	0	4.15606	0	3.38213	3.58926	3.43602	0	0	0	4.75636	0	0	3.54023	4.1128	4.48368	0	4.10397	0	3.52741	0	0	0	0	3.63119	3.9804	0	4.12739	4.12985	0	0	0	3.37937	3.66309	3.61455	3.6335	0	3.78424	3.87059	0	0	0	0
		375	1594.18	0	0	4.00238	3.72995	3.63448	3.73244	0	3.5566	0	0	0	0	0	4.46508	0	0	3.78078	4.42159	4.42425	0	3.93747	3.06414	3.02816	0	0	0	0	0	3.7143	3.35487	3.84053	4.39065	0	0	0	3.80562	3.86207	3.43316	3.23083	0	3.46648	4.10681	0	0	3.48204	0
		376	1598.04	0	0	3.42503	3.80866	0	3.47229	0	3.55286	3.90836	3.7434	0	0	0	4.75269	0	0	3.64422	3.80507	3.77034	3.13129	3.97675	0	3.23178	0	0	0	0	3.10625	3.63799	0	3.67804	4.11806	0	0	0	3.65782	0	4.08826	0	0	3.40806	4.00116	0	0	3.51465	0
		377	1601.9	3.71894	0	3.79418	3.28545	0	3.44603	0	3.62886	3.58947	3.46223	0	0	0	4.85592	0	0	3.44607	4.11281	3.5694	3.73109	3.81256	0	3.07681	0	0	0	0	0	3.91314	3.29959	3.94125	3.60927	0	0	0	3.425	3.44924	3.72863	3.48589	0	0	3.53276	0	0	3.01475	0
		378	1605.76	3.52641	0	4.22518	3.25245	0	3.95267	0	3.9961	4.07671	0	0	0	0	4.40512	0	0	3.66897	3.86178	4.04905	3.69577	3.91998	0	3.21102	0	0	0	0	3.33075	3.68688	0	3.54886	4.57704	0	0	3.44018	3.26721	2.73094	3.55896	3.36884	0	3.89116	3.69837	0	0	3.72924	0
		379	1609.62	0	0	3.67026	3.45705	0	3.49851	0	3.37713	3.96571	3.89227	0	0	0	4.8782	0	0	3.82588	4.78475	4.50422	3.47566	3.69233	0	2.89256	0	0	0	0	3.87255	4.27083	0	3.71318	3.88922	0	0	0	3.53826	3.66501	3.76784	0	0	0	3.89213	0	0	3.37089	0
		380	1613.48	4.06072	0	3.68817	0	0	4.05829	0	3.59687	3.64547	0	0	0	0	4.64939	0	0	3.98049	3.8939	4.15445	3.60521	3.33977	0	0	0	0	0	0	3.30834	3.59756	0	4.57456	3.92397	0	0	3.12003	0	3.7377	3.63634	0	0	3.87427	3.64416	0	0	3.95177	0
		381	1617.34	3.65479	0	4.10879	0	0	4.21278	0	3.66724	3.58978	3.42081	0	0	0	4.17171	0	0	3.5028	5.07563	4.07238	2.89139	3.70108	0	3.57301	0	0	0	0	0	3.68381	3.52525	4.29812	4.01404	0	0	0	3.33614	0	3.92055	3.35598	0	0	3.67245	0	0	0	0
		382	1621.2	3.26513	3.34976	3.64947	3.19175	3.4568	3.76756	0	3.77707	3.41869	0	0	0	0	4.61069	0	0	3.56828	4.81888	4.35488	3.12943	3.97169	0	3.18092	0	0	0	0	0	3.51818	3.16387	3.69623	4.07872	0	0	0	0	3.85945	3.83277	3.32281	0	0	3.54653	0	0	3.58573	0
		383	1625.06	3.67023	0	3.70883	4.03536	3.98692	4.0352	0	3.44277	4.58508	0	0	0	0	4.55652	0	0	3.67527	4.11352	4.37122	3.19594	3.70772	0	3.76227	0	0	4.30629	0	3.36121	3.88626	3.22921	4.15817	4.34564	0	0	0	3.29104	3.8481	3.29809	0	0	3.84136	3.49478	0	0	3.70061	0
		384	1628.92	3.71801	0	4.15017	3.6068	0	3.64741	0	3.5762	3.89612	0	0	0	0	4.29242	0	0	3.70246	4.32878	3.80256	3.24476	3.92355	0	3.47239	0	0	0	0	4.15427	4.10628	3.22941	4.05681	3.95391	2.80855	0	0	3.36973	0	3.52273	3.61257	0	0	4.29069	0	0	3.63513	0
		385	1632.78	3.76729	0	3.69803	3.82571	0	3.71392	0	3.33811	3.56637	0	0	0	0	4.65843	0	0	3.30996	3.88781	3.74187	2.97615	3.26374	0	3.03106	0	0	0	0	3.83142	4.06778	0	4.3235	3.57647	0	0	0	3.37288	3.30475	3.9122	2.98096	0	3.40635	3.93733	0	0	3.61765	0
		386	1636.64	0	0	3.51135	3.63451	0	4.1261	0	3.59805	3.61552	0	3.64018	3.33706	0	3.986	0	0	0	4.03954	4.66384	3.2856	3.65144	3.19478	3.69402	0	0	0	0	0	3.36965	0	4.38452	4.02309	0	0	0	4.14774	3.3947	3.27239	3.44287	0	3.63593	4.19739	0	0	3.69614	0
		387	1640.5	3.74533	0	3.58662	3.9631	0	3.81933	0	3.384	3.30924	0	0	0	0	4.39933	0	0	3.12415	4.71678	4.22135	3.03644	4.10717	3.41322	3.60219	0	0	3.35613	0	3.70788	4.03518	0	4.36698	3.90737	0	0	3.27883	0	2.99212	3.8701	3.18873	0	0	4.12362	0	0	3.78188	0
		388	1644.36	3.24104	0	3.68516	3.81196	3.70785	3.836	0	3.57788	4.44611	0	0	0	0	4.07838	0	0	3.40048	4.1076	4.472	3.3477	3.98377	0	3.40763	0	0	0	0	4.07558	4.06122	3.36566	4.04152	4.34694	0	0	3.63385	3.53354	3.58449	3.74387	0	2.96017	0	4.22913	0	0	3.38696	0
		389	1648.22	0	0	3.60111	3.7931	3.66394	4.14327	0	4.00032	4.13324	3.55047	3.53575	0	0	4.83696	0	0	3.72272	4.43505	4.01972	3.6242	3.93766	0	0	0	0	0	0	0	3.64463	0	4.09086	3.9996	0	0	3.73072	3.68603	3.4543	3.26487	0	0	3.33953	3.51729	0	0	4.30762	0
		390	1652.08	0	3.16802	4.36144	3.65194	0	3.8952	3.19395	3.46563	3.86523	0	3.25057	3.42843	0	4.65126	0	3.40323	2.992	4.48315	4.4067	3.18842	3.79355	3.18766	0	0	0	4.1075	0	3.49368	3.79703	0	4.06939	3.64849	0	0	0	3.60772	3.13575	3.58159	0	0	0	3.92035	0	0	3.98152	0
		391	1655.94	3.40189	3.38696	3.9383	3.73415	0	4.14377	0	3.6949	4.03838	0	0	0	0	4.91418	2.83632	0	3.04441	4.00864	4.78748	3.02324	4.43125	0	0	0	0	0	0	0	3.31052	0	4.00215	4.50222	0	0	0	3.50424	3.8511	3.14932	3.15284	0	3.52264	3.75827	0	0	3.48289	0
		392	1659.8	3.40726	0	4.11499	3.59539	0	4.34197	0	3.47051	4.02395	0	0	0	0	4.43716	0	0	3.79236	3.78259	4.3248	3.24096	3.631	0	0	0	0	3.91516	0	0	3.59963	0	3.59532	3.9701	0	0	0	3.57312	3.67628	3.59802	0	0	0	3.93636	0	0	3.37327	0
		393	1663.66	4.07165	0	3.44098	3.55704	3.66251	3.65979	0	3.77581	3.61448	0	0	2.68549	0	5.00497	0	0	3.45652	4.25115	3.72775	3.31179	3.95269	0	3.84615	0	0	3.72017	0	3.59515	3.50824	3.297	3.93846	3.4741	0	0	0	0	3.45211	3.58477	3.47925	0	0	3.31758	0	0	3.34006	0
		394	1667.52	3.36721	0	3.50293	3.76512	0	3.78354	0	3.89453	3.70859	0	3.15555	0	0	4.21408	0	3.06304	2.96648	3.66399	3.94618	3.52099	3.61577	0	0	0	0	0	0	3.48374	3.71796	4.00698	3.69327	3.72532	0	0	3.388	3.4409	3.34802	0	0	0	0	4.00346	0	0	3.80822	0
		395	1671.38	3.43845	3.32612	3.73391	3.97399	0	4.11859	0	3.63471	3.52092	0	3.89416	3.69422	0	3.77043	3.27461	0	3.41695	3.97117	4.15313	3.38147	3.84557	0	2.93226	0	0	0	3.92776	0	4.29165	0	3.69499	3.86609	0	0	0	3.11014	4.17107	3.57663	0	0	0	4.29663	0	0	3.73952	3.9506
		396	1675.24	4.66944	3.60339	3.20593	4.01347	3.48081	4.08325	0	3.47168	3.99428	0	3.26331	3.51027	0	4.32833	0	4.09555	3.7335	4.50732	4.00034	3.4885	4.09961	0	3.48442	0	0	3.92175	3.23985	0	3.31808	0	3.41087	4.0461	0	0	0	0	3.76557	3.11644	0	0	0	3.88003	0	0	4.42771	3.78067
		397	1679.1	3.83712	3.57629	4.02192	3.43457	3.70977	3.74092	0	3.07815	3.766	0	3.32556	0	0	4.66863	0	3.14558	2.85465	4.81482	3.74595	3.5801	3.84427	0	0	0	0	0	0	3.68957	3.3008	3.8471	3.2691	3.87804	0	0	0	3.67462	3.33911	3.44716	3.50972	0	0	3.74419	0	0	3.79887	3.46828
		398	1682.96	4.06602	3.36312	3.62244	4.03421	0	4.08043	0	3.38182	3.8642	0	3.44841	3.98374	0	3.97834	0	0	3.06314	3.95588	4.26261	3.3261	3.74821	0	0	0	0	3.50404	3.66394	0	3.85168	3.67651	3.6684	3.74316	0	0	0	3.41102	3.7119	3.4272	0	0	0	3.52988	0	0	3.62791	4.15093
		399	1686.82	0	3.8651	3.36703	3.64975	4.34209	3.93137	0	3.45889	3.61049	0	3.04498	3.6201	0	4.39731	0	3.61422	3.26781	4.05602	3.79542	0	3.96406	3.36017	0	0	0	3.29798	0	3.75659	3.69387	3.82451	4.33032	3.76436	0	0	0	0	3.49687	3.37176	0	0	3.17315	3.65183	0	0	3.93729	3.51993
		400	1690.68	3.5046	3.70314	3.70758	3.18417	3.50051	3.42952	0	0	3.26062	0	3.53456	3.63929	0	4.63559	0	0	0	3.86137	4.34738	3.79349	3.77782	0	3.45016	0	0	0	0	0	3.79406	3.85133	3.54512	4.53967	0	0	2.79589	0	3.58773	3.34476	0	0	0	3.58316	0	0	3.4733	3.49653
		401	1694.54	3.57799	3.75471	0	3.59155	3.67138	3.57087	0	0	3.41237	0	0	3.69336	0	3.9737	0	4.0122	0	4.17356	3.78672	3.42975	4.10472	0	0	0	0	0	0	0	3.87222	0	3.51857	3.70109	0	0	0	2.952	3.34649	0	0	0	0	3.30014	0	0	3.703	4.20415
		402	1698.4	3.36605	3.73601	0	3.50681	0	3.33847	0	3.46251	3.92444	0	3.74909	0	0	3.88775	0	3.736	0	4.05841	4.06831	3.1433	3.43065	0	3.59811	0	0	0	0	0	4.21525	3.85132	3.55118	3.58998	0	0	0	3.48733	3.38822	0	0	0	0	4.09478	0	0	4.07561	3.93931
		403	1702.26	3.61552	3.50182	0	3.92758	2.99517	3.89017	0	3.63612	4.09091	0	0	3.74456	0	4.37135	0	3.61477	3.29836	3.63309	3.41486	3.40665	3.53794	3.23856	3.68783	0	0	0	3.50937	0	3.72343	3.50688	3.41673	3.67574	0	0	0	3.4371	3.03022	3.21094	0	0	0	4.07382	0	0	3.89785	3.68558
		404	1706.12	3.71374	3.96533	0	3.33868	0	3.71304	0	0	3.94495	0	2.89351	3.51239	0	4.27603	0	3.33917	0	3.63574	4.11742	3.62308	4.13913	0	0	0	0	0	0	0	3.89633	3.91528	3.81433	3.92485	0	0	0	3.51316	0	3.33639	3.63522	0	0	3.66921	0	0	3.90154	4.60241
		405	1709.98	3.63528	3.33275	3.30291	3.25116	4.10327	3.60092	3.06976	3.47455	3.14858	0	3.43081	3.5669	0	3.65035	0	3.41809	0	0	4.15244	3.17731	4.17097	0	0	0	0	3.56816	0	0	3.43105	3.83579	3.52379	3.57736	0	0	0	3.32524	0	3.77627	3.32414	0	0	3.52242	0	0	3.92972	3.55629
		406	1713.84	3.84843	3.54505	3.37923	3.3052	0	3.33524	0	0	3.58282	0	0	4.02757	0	3.74452	0	0	3.0993	3.6266	3.91623	3.61936	3.48281	0	3.5838	0	0	3.93806	3.63356	0	3.76287	3.88566	3.16783	3.56032	0	3.4103	0	3.38301	0	0	3.61988	0	0	4.29916	0	0	3.88994	3.34081
		407	1717.7	3.38112	3.81378	0	0	3.76924	3.54964	0	0	3.42517	0	0	0	0	4.39685	0	3.30308	0	3.50115	3.53401	3.73218	0	0	3.32352	0	0	3.84475	0	0	3.24042	4.45284	0	3.71995	0	0	0	3.45484	3.29597	3.36899	0	0	3.25635	3.61512	0	0	3.39584	4.47481
		408	1721.56	0	4.00928	0	0	0	0	0	0	3.33091	0	3.41118	0	0	4.15087	0	3.74138	0	3.43212	3.79498	3.58724	3.80464	3.44751	0	0	0	3.43307	0	0	3.84975	4.05171	0	3.39879	0	0	0	0	3.09621	0	3.18798	0	0	4.37662	0	0	3.52155	3.42902
		409	1725.42	3.14878	4.10375	3.41777	0	3.60416	0	0	3.37668	3.30045	0	3.4337	3.35837	0	3.94336	0	3.64376	0	3.55271	3.7155	0	4.26474	0	3.4394	0	0	3.82364	0	0	3.83683	3.30134	0	3.66004	0	3.5727	0	2.92645	0	0	3.2913	0	3.28812	3.69375	0	0	3.73802	3.81328
		410	1729.28	3.59304	3.52851	0	0	0	0	0	0	3.35518	0	3.5783	3.6608	0	4.54868	0	0	3.58521	3.12954	3.51879	3.34254	3.96503	0	3.60217	0	0	3.4096	0	0	4.11468	4.25671	0	4.26658	0	3.48248	0	3.80922	3.69213	3.33133	0	0	0	3.69455	0	0	3.64799	3.80651
		411	1733.14	3.85359	3.37261	0	0	0	3.76196	0	0	0	0	0	3.72802	0	4.11252	0	0	3.18664	3.94996	3.44753	3.2889	4.03509	3.44508	3.48986	0	0	3.87532	3.96642	0	4.19678	4.20831	0	3.60418	0	3.59649	0	0	3.39437	3.15398	3.5773	0	3.06802	3.6142	0	0	3.27124	0
		412	1737	0	3.63301	0	0	0	3.1098	0	0	0	3.40998	0	3.25092	0	4.30506	3.38387	0	0	3.69428	4.12365	3.04881	3.43813	3.88233	3.41563	0	0	4.00551	3.50423	0	3.99779	3.81148	3.20815	3.48785	0	3.06813	0	3.62807	0	0	3.18914	0	3.17502	4.15128	0	0	3.94857	0
		413	1740.86	4.06524	3.588	0	0	0	0	0	0	3.56706	3.3032	0	3.45426	0	3.9243	0	0	0	3.1995	0	3.35238	3.64594	0	3.6285	0	0	3.40528	0	3.31871	3.88061	4.22641	0	3.67693	0	3.50922	0	3.76018	3.43764	3.78064	3.6298	0	3.65755	3.88757	0	0	3.64364	0
		414	1744.72	3.70297	3.72212	0	3.23878	0	0	0	0	3.44522	0	3.25274	3.47979	0	3.65835	0	0	0	3.35315	0	3.75679	3.57444	3.0467	3.36313	0	0	3.90165	3.33686	0	3.94559	3.9602	2.83725	3.7559	0	3.30649	0	3.66184	0	0	3.90395	3.06901	3.18444	3.78937	0	0	3.67579	0
		415	1748.58	3.85414	3.72688	0	3.44362	0	0	0	0	0	3.6201	0	4.00422	0	4.39661	0	0	0	3.68471	3.5988	3.72194	3.96572	3.54395	3.82054	0	0	3.20746	3.4864	0	3.46935	3.74581	0	3.31016	0	3.2562	0	4.02182	3.2618	0	3.71425	0	0	4.13359	0	0	3.84737	0
		416	1752.44	3.89579	3.72119	3.49739	0	0	3.42254	0	0	0	3.85026	0	3.86262	0	4.06425	0	0	0	0	0	3.76558	3.74965	3.44323	3.65015	0	0	4.01289	0	0	3.4584	3.61578	0	4.13989	0	0	0	4.24022	3.10484	3.23713	3.15779	0	3.77785	3.57504	0	0	3.39339	0
		417	1756.3	4.31109	0	3.4294	3.37333	0	0	3.37005	0	0	3.4426	0	3.66065	0	4.12513	0	0	0	3.41033	3.61984	3.48209	3.95484	3.38065	3.66086	0	0	3.72721	0	0	0	3.79116	0	4.1088	0	0	0	3.61316	0	0	0	0	3.57974	3.65041	0	0	3.46109	3.40063
		418	1760.16	4.02891	3.53857	3.62441	0	3.76499	0	0	0	0	0	0	4.25448	0	4.45647	0	0	0	3.22393	3.51592	3.50825	3.7432	3.56302	3.56903	0	0	0	0	0	3.38133	3.7119	3.21427	3.44674	0	3.81342	0	3.75242	3.93126	3.35063	3.71094	0	3.73854	4.16403	0	0	3.99683	3.40297
		419	1764.02	0	3.02719	0	0	0	0	0	0	0	3.76808	3.18206	0	0	3.91236	3.79678	0	3.4413	3.46694	0	3.39637	3.52447	3.42106	3.93337	0	0	3.84481	0	0	3.84163	4.09368	0	3.1356	0	0	0	3.78052	0	0	3.74784	0	3.5773	3.78078	0	0	3.66111	4.01575
		420	1767.88	3.73276	3.3611	0	0	0	0	3.14406	0	0	3.59992	0	3.32721	0	4.43642	0	0	3.45197	3.91026	0	3.16092	3.3659	3.34444	3.84662	0	0	3.6846	0	0	3.41305	4.11959	0	4.07945	0	3.56653	0	3.67952	0	3.72961	0	2.89849	0	3.56018	0	0	3.64841	3.54372
		421	1771.74	4.15239	3.38054	0	0	0	0	3.40781	0	0	3.82394	3.7826	0	0	3.89952	0	0	0	3.54847	0	3.5229	3.38283	3.61687	3.94063	0	0	3.28667	0	3.1314	3.9245	3.55701	0	3.32914	0	3.61703	0	3.3046	3.80662	0	3.51965	0	3.41387	3.27578	0	0	0	0
		422	1775.6	4.23613	3.40373	3.48442	0	0	0	0	0	0	3.90846	3.41722	0	3.46407	4.24154	3.34939	0	3.36174	3.72995	0	3.3334	3.70389	3.2348	3.97558	0	0	4.69764	0	0	3.61358	3.93132	0	3.66771	0	0	0	3.44683	3.18585	0	0	0	3.68876	3.3111	0	0	3.93165	0
		423	1779.46	3.31124	0	0	0	0	0	3.29099	0	0	4.0055	0	0	0	4.64737	0	0	0	3.8271	3.16907	3.62035	3.76848	3.64995	3.73604	0	0	3.82816	3.5181	0	3.52086	3.73343	0	4.23195	0	0	0	3.50206	3.5164	3.74504	3.86992	0	3.50739	3.86894	0	0	3.338	0
[truncated: 169 more rows]
[truncated: 2 more columns]
