# Supplementary material for: Quantitative imaging of transcription in living Drosophila embryos reveals the impact of core promoter motifs on promoter state dynamics
Source: Nat Commun. 2021 Jul 23;12:4504. doi: 10.1038/s41467-021-24461-6 (PMC8302612; doi:10.1038/s41467-021-24461-6)
Supplement: Supplementary file 13 — Source Data [file 41467_2021_24461_MOESM13_ESM.zip › NatComm Source Data/snaE-snaTATAlightPr/snaTATAlightPr M2 - DividedByBackground_SpatialSelected.xls]

## Sheet: Spots by Background
		Frame	Time	SptId_20	SptId_21	SptId_22	SptId_24	SptId_25	SptId_26	SptId_29	SptId_32	SptId_34	SptId_35	SptId_41	SptId_43	SptId_44	SptId_46	SptId_49	SptId_51	SptId_52	SptId_55	SptId_56	SptId_57	SptId_60	SptId_61	SptId_62	SptId_64	SptId_67	SptId_75	SptId_76	SptId_79	SptId_81	SptId_82	SptId_83	SptId_84	SptId_87	SptId_88	SptId_90	SptId_92	SptId_93	SptId_97	SptId_99	SptId_100	SptId_101	SptId_104	SptId_106	SptId_107	SptId_109	SptId_111
		0	185.28	0	0	0	0	0	0	0	0	0	0	0	0	0	0	0	0	0	0	0	0	0	0	0	0	0	0	0	0	0	0	0	0	0	0	0	0	0	0	0	0	0	0	0	0	0	0
		1	189.14	0	0	0	0	0	0	0	0	0	0	0	0	0	0	0	0	0	0	0	0	0	0	0	0	0	0	0	0	0	0	0	0	0	0	0	0	0	0	0	0	0	0	0	0	0	0
		2	193	0	0	0	0	0	0	0	0	0	0	0	0	0	0	0	0	0	0	0	0	0	0	0	0	0	0	0	0	0	0	0	0	0	0	0	0	0	0	0	0	0	0	0	0	0	0
		3	196.86	0	0	0	0	0	0	0	0	0	0	0	0	0	0	0	0	0	0	0	0	0	0	0	0	0	0	0	0	0	0	0	0	0	0	0	21.315	0	0	0	0	0	0	0	0	0	0
		4	200.72	0	0	0	0	0	0	0	0	0	0	0	0	0	0	0	0	0	0	0	0	0	0	0	0	0	0	0	0	0	0	0	0	0	0	0	0	0	0	0	0	0	0	0	0	0	0
		5	204.58	0	0	0	0	0	0	0	0	0	0	0	0	0	0	0	0	0	0	0	0	0	0	0	0	0	0	0	0	0	0	0	0	0	0	0	0	0	0	0	0	0	0	0	0	0	0
		6	208.44	0	0	0	0	0	0	0	0	0	0	0	0	0	0	0	0	0	0	0	0	0	0	0	0	0	0	0	0	0	0	0	0	0	0	0	0	0	0	0	0	0	0	0	0	0	0
		7	212.3	0	0	0	0	0	0	0	0	0	0	0	0	0	0	0	0	0	0	0	0	0	0	0	0	0	0	0	0	0	0	0	0	0	0	0	0	0	0	0	0	0	0	0	0	0	0
		8	216.16	0	0	0	0	0	0	0	0	0	0	0	0	0	0	0	0	0	0	0	0	0	0	0	0	0	0	0	0	0	0	0	0	0	0	0	0	0	0	0	0	0	0	0	0	0	0
		9	220.02	0	0	0	0	0	0	0	0	0	0	0	0	0	0	0	0	0	0	0	0	0	0	0	0	0	0	0	0	0	0	0	0	0	0	0	0	0	0	0	0	0	0	0	0	0	0
		10	223.88	0	0	0	0	0	0	0	0	0	0	0	16.7613	0	0	0	0	0	0	0	0	0	0	0	0	0	0	0	0	0	0	0	0	0	0	0	0	0	0	0	0	0	0	0	0	0	0
		11	227.74	0	0	0	0	0	0	0	0	0	0	0	0	0	0	0	0	0	0	0	0	0	0	0	0	0	0	0	0	0	0	0	0	0	0	0	0	0	0	0	0	0	0	0	0	0	0
		12	231.6	0	0	0	0	0	0	0	0	0	0	0	0	0	0	0	0	0	0	0	0	0	0	0	0	0	0	0	0	0	0	0	0	0	0	0	0	0	0	0	0	0	0	0	0	0	0
		13	235.46	0	0	0	0	0	0	0	0	0	0	0	0	0	0	0	0	0	0	0	0	0	0	0	0	0	0	0	0	0	0	0	0	0	0	0	0	0	0	0	0	0	0	0	0	0	0
		14	239.32	0	0	0	0	0	0	0	0	0	0	0	0	0	0	0	0	0	0	0	0	0	0	0	0	0	0	0	0	0	0	0	0	0	0	0	0	0	0	0	0	0	0	0	0	0	0
		15	243.18	0	0	0	0	0	0	0	0	0	0	0	0	0	0	0	0	0	0	0	0	0	0	0	0	0	0	0	0	0	0	0	0	0	0	0	0	0	0	0	0	0	0	0	0	0	0
		16	247.04	0	0	0	0	0	0	0	0	0	0	0	0	0	0	0	0	0	0	0	0	0	0	0	0	0	0	0	0	0	0	0	0	23.2954	0	0	0	0	0	0	0	0	0	0	0	0	0
		17	250.9	0	0	0	0	0	0	0	0	0	0	0	0	0	0	0	0	0	0	0	0	0	0	0	0	0	0	0	0	0	0	0	0	0	0	0	0	0	0	0	0	0	0	0	0	0	0
		18	254.76	0	0	0	0	0	0	0	0	0	0	0	0	0	0	0	0	0	0	0	0	0	0	0	0	0	0	0	0	0	0	0	0	0	0	0	0	0	0	0	0	0	0	0	0	0	0
		19	258.62	0	0	0	0	0	0	0	0	0	0	0	0	0	0	0	0	0	0	0	0	0	0	0	0	0	0	0	0	0	0	0	0	0	0	0	0	0	0	0	0	0	0	0	0	0	0
		20	262.48	0	27.1961	38.0933	0	0	0	0	0	0	0	0	0	0	0	0	0	0	0	0	0	0	0	0	0	16.9447	0	0	0	0	0	0	0	0	0	0	0	0	0	0	0	0	0	0	0	0	0
		21	266.34	0	0	0	0	0	0	0	0	0	0	0	0	0	0	0	0	0	0	0	0	0	0	0	0	0	25.5781	0	0	0	0	0	0	0	0	0	0	0	0	0	0	0	0	0	0	0	0
		22	270.2	0	0	25.7589	0	0	0	0	0	0	0	0	0	0	0	0	0	0	0	0	0	0	0	0	0	0	0	0	0	0	0	0	0	0	0	0	0	0	0	0	0	0	0	0	0	0	0
		23	274.06	0	0	0	0	0	0	0	0	0	0	0	0	0	0	0	0	0	0	0	0	0	0	0	0	0	0	0	0	0	0	0	0	0	0	0	0	0	0	0	0	0	0	0	0	0	0
		24	277.92	0	0	23.2212	0	0	0	0	0	0	0	0	0	0	0	0	0	0	0	0	0	0	0	0	0	0	0	0	0	0	0	0	0	0	0	0	0	0	0	0	0	0	0	0	0	0	0
		25	281.78	0	0	61.2679	0	0	0	0	0	0	0	0	0	0	0	0	0	0	0	0	0	29.2634	0	0	0	0	0	0	0	0	0	0	0	0	0	0	0	0	0	0	0	0	0	0	0	0	0
		26	285.64	0	0	0	0	0	0	0	0	0	0	0	0	0	0	0	0	0	0	0	0	0	0	0	0	0	0	0	0	0	0	0	0	0	0	0	0	0	0	0	0	0	0	0	0	0	0
		27	289.5	0	0	61.0811	0	0	0	0	0	0	0	0	0	0	0	0	0	0	0	0	0	0	0	0	0	0	0	0	0	0	0	0	0	0	0	0	0	0	0	0	0	0	0	0	0	0	0
		28	293.36	0	0	101.848	0	0	0	0	0	0	0	0	0	0	0	0	0	0	0	0	0	0	0	0	0	0	0	0	0	0	0	0	0	0	0	0	0	0	0	0	0	0	0	0	0	0	0
		29	297.22	0	0	77.9117	0	0	0	0	0	0	0	0	0	0	0	0	0	0	0	0	0	0	0	0	0	0	0	0	0	0	0	0	0	0	0	0	0	0	0	0	0	0	0	0	0	0	0
		30	301.08	0	0	72.7441	0	0	0	0	0	0	0	0	0	0	0	0	0	0	0	0	0	0	0	0	0	0	0	0	0	0	0	0	0	0	0	0	0	0	0	0	0	0	0	0	0	0	0
		31	304.94	0	0	28.0677	0	0	0	0	0	0	0	0	0	0	0	0	0	0	0	0	0	0	0	0	0	0	0	0	0	0	0	0	0	0	0	0	0	0	0	0	0	0	0	0	0	0	0
		32	308.8	0	0	68.6837	0	0	0	0	0	0	0	0	0	0	0	0	0	0	0	0	0	0	0	0	0	0	0	0	0	0	0	0	0	0	0	0	0	0	0	0	0	0	0	0	0	0	0
		33	312.66	0	0	101.801	0	0	0	0	0	0	0	0	0	0	0	0	0	0	0	0	0	0	0	0	0	0	0	0	0	0	0	0	0	0	0	0	0	0	0	0	0	0	0	0	0	0	0
		34	316.52	0	0	109.706	0	0	0	0	0	0	0	0	0	0	0	0	0	0	0	0	0	0	0	0	0	0	0	0	0	0	0	0	0	0	0	0	0	0	0	0	0	0	0	0	0	0	0
		35	320.38	0	0	149.083	0	0	0	0	0	0	0	0	0	0	0	0	0	0	0	0	0	0	0	0	0	0	0	0	0	0	0	0	0	0	0	0	0	0	0	0	0	0	0	0	0	0	0
		36	324.24	0	0	105.509	0	0	0	0	0	0	0	0	0	0	0	0	0	0	0	0	0	0	0	0	0	0	0	0	0	0	0	0	0	0	0	0	0	0	0	0	0	0	0	0	0	0	0
		37	328.1	0	0	142.255	0	0	0	0	0	0	0	0	0	0	0	0	0	0	0	0	0	0	0	0	0	0	0	0	0	0	0	0	0	0	0	0	0	0	0	0	0	0	0	0	0	0	0
		38	331.96	0	0	161.586	0	16.8813	0	0	0	0	0	0	0	0	0	0	0	0	0	0	0	0	0	0	0	0	0	0	0	0	0	0	0	0	0	0	0	0	0	0	0	0	0	0	0	0	0
		39	335.82	0	0	116.453	0	0	0	0	0	0	0	0	0	0	0	0	0	0	0	28.9923	0	0	0	0	0	0	0	0	0	0	0	0	0	0	0	0	0	0	0	0	0	0	0	0	0	0	0
		40	339.68	0	0	138.279	0	0	0	0	0	0	0	0	0	0	0	0	0	0	0	0	0	0	0	0	0	0	0	0	0	0	0	0	0	0	0	0	0	0	0	0	0	0	0	0	0	0	0
		41	343.54	0	0	207.161	0	0	0	0	0	0	0	0	0	0	0	0	0	0	0	0	0	0	0	0	0	0	0	0	0	0	0	0	0	0	0	0	0	0	0	0	0	0	0	0	0	0	0
		42	347.4	0	0	187.289	0	0	0	0	0	0	0	0	0	0	0	0	0	0	0	0	0	0	0	0	0	0	0	0	0	0	0	0	0	0	0	0	0	0	0	0	0	0	0	0	0	0	0
		43	351.26	0	0	146.791	0	29.8071	0	0	0	0	0	0	0	0	0	0	0	0	0	0	0	0	0	0	0	0	0	0	0	0	0	0	0	0	0	0	0	0	0	0	0	0	0	0	0	0	0
		44	355.12	0	0	170.804	0	0	0	0	0	0	0	0	0	0	0	0	0	0	0	0	0	0	0	0	20.1582	0	0	0	0	0	0	0	0	0	0	0	0	0	0	0	0	0	0	0	0	0	0
		45	358.98	0	0	110.759	0	0	0	0	0	0	0	0	0	0	0	0	0	0	0	0	0	0	0	0	0	0	0	0	0	0	0	0	0	0	0	0	0	0	0	0	0	0	0	0	0	0	0
		46	362.84	0	0	164.289	0	22.4251	0	0	0	0	0	0	0	0	0	0	0	0	0	0	0	0	0	0	0	0	0	0	0	0	0	0	0	0	0	0	0	0	0	0	0	0	0	0	0	0	0
		47	366.7	0	0	146.099	0	0	0	0	0	0	0	0	0	0	0	0	0	0	0	0	0	0	0	0	0	0	0	0	0	0	0	0	0	0	0	0	0	0	0	0	0	0	0	0	0	0	0
		48	370.56	0	0	174.575	0	37.5966	0	0	0	0	0	0	0	0	0	0	0	0	21.0433	0	0	0	0	0	0	0	0	0	0	0	0	0	0	0	0	0	0	0	0	0	0	0	0	0	0	0	16.8436
		49	374.42	0	0	161.558	0	57.5561	0	0	0	0	0	0	0	0	0	0	0	0	0	0	0	0	0	0	0	0	0	0	0	19.9078	0	25.5959	0	0	0	0	23.6716	0	0	0	0	0	0	0	0	0	0
		50	378.28	0	0	250.339	0	40.1828	0	0	0	0	0	0	0	0	0	0	0	0	0	0	0	0	0	0	0	0	0	0	0	0	0	0	0	0	0	0	0	0	0	0	0	0	0	0	0	0	0
		51	382.14	0	0	170.251	0	33.2	0	0	0	0	0	0	0	0	0	0	0	0	0	0	0	0	0	0	0	0	0	0	0	0	0	0	0	0	0	0	0	0	0	0	0	0	0	0	0	0	0
		52	386	0	0	158.171	0	48.9512	0	0	0	0	0	0	0	0	0	0	0	0	0	0	0	0	0	0	0	0	0	0	0	0	0	0	0	0	0	0	0	0	0	0	0	0	0	0	0	0	0
		53	389.86	0	0	198.605	0	0	0	0	0	0	0	0	0	0	0	0	0	0	0	0	0	0	0	0	0	0	0	0	0	0	0	0	0	0	0	0	0	0	0	0	0	0	20.926	0	0	0	0
		54	393.72	0	0	203.432	0	50.0435	0	0	0	0	0	0	0	0	0	0	0	0	0	0	0	26.0349	0	0	0	0	0	0	0	0	0	0	0	0	0	0	0	18.5532	0	0	0	0	0	0	0	0	0
		55	397.58	0	0	174.136	0	49.9403	0	0	19.717	0	0	0	0	0	0	0	0	0	0	0	0	0	0	0	0	0	0	21.7186	0	0	0	0	0	0	0	0	0	21.3366	0	0	0	0	0	0	0	0	0
		56	401.44	0	0	174.197	0	0	0	0	0	0	0	0	0	0	0	0	0	0	0	0	0	0	0	0	0	0	0	0	0	0	0	0	0	0	0	0	0	0	0	0	0	0	0	0	0	0	0
		57	405.3	0	0	148.084	0	46.646	0	0	33.6505	0	0	0	0	0	0	0	0	0	0	0	0	0	0	0	0	0	0	0	0	0	0	0	0	0	0	0	0	0	0	0	0	0	0	0	0	0	0
		58	409.16	0	0	111.121	0	44.3926	0	19.7284	0	0	0	0	0	0	0	0	0	0	0	0	0	0	0	0	0	0	0	0	0	0	24.0934	0	0	0	0	0	0	0	0	0	20.746	0	0	0	0	0	0
		59	413.02	0	0	186.945	0	89.8726	0	0	0	0	0	0	0	0	0	0	0	0	0	0	0	0	0	0	0	0	0	0	0	0	0	0	0	0	0	0	0	20.9434	0	0	0	0	0	0	0	0	0
		60	416.88	0	0	115.543	0	86.4853	0	0	0	0	0	0	0	0	0	0	0	0	0	0	0	0	0	0	0	0	0	0	0	0	0	0	0	0	0	0	0	0	0	0	0	0	19.6183	0	0	0	0
		61	420.74	0	0	129.788	0	100.432	0	0	0	0	0	0	0	0	0	0	0	0	0	0	0	0	0	0	0	0	0	0	0	0	21.7326	0	0	0	0	0	0	34.6496	0	0	0	0	0	0	0	0	0
		62	424.6	0	0	75.5616	0	70.4033	0	0	18.8291	0	0	0	0	0	0	0	0	0	0	0	0	0	0	0	0	0	0	0	0	0	40.8796	0	0	0	0	0	0	34.8593	0	24.7778	0	0	0	0	0	0	0
		63	428.46	0	0	123.76	0	76.5156	0	0	0	0	0	0	0	0	0	0	0	0	0	0	0	22.4809	0	0	0	0	0	0	0	0	36.1919	0	0	0	0	0	0	35.1985	0	0	0	0	0	0	0	0	0
		64	432.32	0	0	133.876	0	114.794	0	0	38.6872	0	0	0	0	0	25.8478	0	0	0	0	0	0	0	0	0	0	0	0	0	0	0	29.5597	0	0	0	0	0	0	0	0	0	0	0	0	0	0	0	0
		65	436.18	0	0	153.686	0	105.343	0	0	0	0	0	0	0	0	0	0	0	0	0	0	0	21.7091	0	0	0	0	0	0	0	0	0	0	0	0	0	0	0	56.5582	0	0	0	0	0	0	0	0	0
		66	440.04	0	0	148.844	0	69.033	0	0	35.8588	0	0	0	0	0	0	0	0	0	0	0	0	0	0	0	0	0	0	0	0	0	0	0	0	0	0	0	0	42.2974	0	0	0	0	20.0216	0	0	0	0
		67	443.9	0	0	142.588	0	68.736	0	0	0	0	0	0	0	0	0	18.887	0	0	0	0	0	36.0745	0	0	0	0	0	0	0	0	0	0	0	0	0	0	0	17.0378	0	0	0	0	0	0	0	0	0
		68	447.76	0	0	37.3553	0	121.148	0	0	0	0	0	0	0	0	0	0	0	0	0	0	0	62.867	24.6065	0	0	0	0	0	0	0	0	0	0	0	0	0	0	22.7769	0	0	0	0	0	0	0	0	0
		69	451.62	0	0	103.504	0	75.5686	0	0	0	0	0	0	0	0	0	0	0	0	0	0	0	24.9554	0	0	0	0	0	0	0	0	51.6898	0	0	0	0	0	0	33.3809	0	0	0	0	0	0	0	0	0
		70	455.48	0	0	67.592	0	98.6234	0	0	0	0	0	0	0	0	0	0	38.4458	0	23.9007	0	0	0	32.7784	0	0	0	0	0	0	0	0	0	22.3169	0	0	0	0	0	0	0	0	0	0	18.9684	0	0	0
		71	459.34	0	0	91.2914	0	37.8793	0	0	0	0	0	0	0	0	0	0	0	0	0	0	0	59.7876	35.5272	0	0	0	0	0	0	0	33.0778	0	0	0	0	0	0	0	0	0	0	0	0	0	0	0	0
		72	463.2	0	0	127.706	0	77.4115	0	0	20.3852	0	0	0	0	0	0	0	0	0	0	0	0	38.5772	0	0	0	0	0	0	0	0	32.4037	0	38.491	0	0	0	0	0	0	0	0	0	0	0	0	0	0
		73	467.06	0	0	101.373	0	78.0134	0	0	24.1411	0	0	0	0	0	0	0	27.2831	0	0	0	0	30.4962	0	0	0	0	0	0	0	0	0	0	0	0	0	0	0	33.2066	0	0	0	0	0	0	0	0	0
		74	470.92	0	0	46.7875	0	48.778	0	0	0	0	0	0	0	0	0	0	27.4108	0	38.3992	0	0	33.2228	0	0	0	0	0	0	0	0	35.8138	0	0	0	0	0	0	20.7599	0	0	0	0	0	0	0	0	0
		75	474.78	0	0	83.0554	0	52.2838	0	0	0	0	0	0	0	0	0	0	27.985	0	44.6257	0	0	76.4056	31.2275	0	0	0	0	0	0	0	0	0	0	0	0	0	0	41.0924	0	0	0	0	0	0	0	0	0
		76	478.64	0	0	58.4703	0	138.053	0	0	0	0	0	0	0	0	0	0	29.1604	0	15.7541	0	0	33.5805	29.591	0	0	0	0	0	0	0	27.8579	0	72.7467	0	0	0	0	0	0	0	0	0	0	0	0	0	0
		77	482.5	0	0	73.5038	0	113.586	0	0	0	0	0	0	0	0	0	0	41.8582	0	51.2993	29.5711	0	0	31.1938	0	0	0	0	0	0	0	34.162	0	31.176	0	0	0	0	24.2655	0	0	0	0	0	0	0	0	0
		78	486.36	0	0	94.7951	0	90.2164	0	0	0	0	0	0	0	0	0	0	76.9525	0	29.6484	0	0	0	19.6014	0	0	0	0	0	0	0	34.733	0	46.1468	0	0	0	0	45.7542	0	0	0	0	0	0	0	0	0
		79	490.22	0	0	59.7267	0	64.6631	0	0	0	0	0	0	0	0	0	0	90.2272	0	31.8864	18.1347	0	44.3012	39.3533	0	0	0	0	0	0	0	27.7505	0	53.1497	0	0	0	0	32.177	0	0	0	0	0	0	0	0	0
		80	494.08	0	0	33.9485	0	111.171	0	0	0	0	0	0	0	0	0	0	67.0449	0	62.5364	51.0935	0	51.3441	47.5868	0	0	0	0	0	0	0	46.4147	0	91.5958	0	0	0	0	22.1764	0	0	0	0	0	0	0	0	0
		81	497.94	0	0	52.6149	0	85.3657	0	0	0	0	0	0	0	0	0	0	116.722	0	74.7586	0	0	41.468	35.0183	0	0	0	0	0	0	0	45.9668	0	93.8585	0	0	0	23.829	0	0	0	0	0	0	0	0	0	0
		82	501.8	0	0	91.2721	0	101.83	19.4093	0	0	0	0	0	0	0	0	0	50.3685	0	38.7455	30.8577	0	34.4108	42.2213	0	0	0	0	0	0	0	22.4315	0	62.1223	0	0	0	31.3448	0	0	0	0	0	0	0	0	0	0
		83	505.66	0	0	47.3001	0	66.8379	0	0	0	0	0	0	0	18.3992	0	0	103.556	0	76.6387	58.9737	0	24.6941	51.2909	0	0	0	0	0	0	0	67.0205	0	74.4307	0	0	0	0	49.9634	0	0	0	0	0	0	0	0	0
		84	509.52	0	0	37.7898	0	106.616	0	0	18.6241	0	0	0	0	21.6178	0	0	58.6076	0	67.9166	38.8504	0	29.8101	38.5586	0	0	0	0	0	0	0	78.953	0	33.2162	0	0	0	39.465	0	0	0	0	0	0	0	0	0	0
		85	513.38	0	0	34.1366	0	24.5769	0	0	0	0	0	0	0	0	0	0	86.4044	0	21.752	42.4188	0	56.9727	88.3219	0	0	0	0	0	0	0	63.4541	0	94.5687	0	0	0	28.1216	0	0	0	0	0	0	0	0	0	0
		86	517.24	0	0	39.1735	0	69.5096	0	0	0	0	0	0	0	0	0	0	54.4324	0	56.9769	36.2197	0	43.5701	74.2301	0	0	0	0	0	0	0	80.3878	0	58.3461	0	0	0	33.5689	0	0	0	0	0	0	0	0	0	0
		87	521.1	0	0	89.4468	0	32.964	0	0	0	0	0	0	0	0	0	0	128.822	0	37.3077	37.3608	0	24.1216	42.3609	0	0	0	0	0	0	0	36.3327	0	106.173	0	0	0	48.6952	0	0	0	0	0	0	0	0	0	0
		88	524.96	0	0	44.411	0	0	0	0	31.4018	0	0	0	15.2607	0	0	0	101.683	0	43.6921	29.1692	0	35.3511	49.4612	0	0	0	0	0	0	0	79.5247	0	84.4583	0	0	0	42.4188	27.8955	0	0	0	0	0	0	0	0	0
		89	528.82	0	0	18.6348	0	24.6228	0	0	0	0	0	0	0	0	0	0	91.4881	0	47.8182	22.8184	0	63.3471	69.204	0	16.8726	0	0	0	0	0	55.8416	0	114.552	0	0	0	40.1	34.2958	0	0	0	0	0	0	0	0	0
		90	532.68	0	0	34.4035	0	22.9477	0	0	0	0	0	0	0	0	0	0	61.424	0	61.1607	54.8959	0	34.3569	25.9867	0	0	0	0	0	0	0	82.8789	0	93.227	0	0	0	52.0089	32.2204	0	0	0	0	0	0	0	0	0
		91	536.54	0	0	49.6347	0	56.8842	0	0	0	0	0	0	0	0	0	0	107.294	0	78.4701	50.7254	0	41.1731	69.3982	0	0	0	0	0	0	0	62.2527	0	126.232	0	0	0	50.0148	35.4127	0	0	0	0	0	0	0	0	0
		92	540.4	0	0	25.6598	0	60.4086	0	0	0	0	0	0	0	41.729	0	0	85.9313	0	51.4869	53.4714	0	69.5707	110.434	0	0	0	0	0	0	0	136.546	0	71.1964	0	0	0	30.6968	32.6976	0	0	0	0	0	0	0	0	0
		93	544.26	0	0	65.4686	0	23.9801	0	0	0	0	0	0	0	50.5405	0	0	83.0698	0	25.561	24.0449	0	81.3123	79.2034	0	0	0	0	0	0	0	109.983	0	32.1416	0	0	0	35.9345	21.6294	0	0	0	0	0	0	0	0	0
		94	548.12	0	0	38.0252	0	63.3573	0	0	0	0	0	0	0	30.002	0	0	76.56	0	67.3642	34.1402	0	107.636	101.659	0	0	0	0	0	0	0	120.456	0	88.087	0	0	0	0	0	0	0	0	0	0	0	0	0	0
		95	551.98	0	0	64.9329	0	52.6485	0	0	0	0	0	0	0	26.9038	0	0	124.794	0	53.6357	0	0	63.7658	86.3773	0	0	0	0	0	0	0	76.7032	0	65.0044	0	0	0	39.7726	0	0	0	0	0	0	0	0	0	0
		96	555.84	0	0	53.5259	0	31.0467	0	0	0	0	0	0	0	37.9222	0	0	98.5526	0	62.0318	38.3522	0	72.274	66.8573	0	0	0	0	0	0	0	78.5705	0	44.0729	0	0	0	42.6285	0	0	0	0	0	0	0	0	0	0
		97	559.7	0	0	0	0	47.3218	0	0	0	0	0	0	0	62.7804	0	0	143.938	0	0	0	0	94.7607	56.7583	0	0	0	0	0	0	0	102.528	0	86.7486	0	0	0	43.2776	0	0	0	0	0	0	0	0	0	0
		98	563.56	0	0	29.8779	0	19.7049	0	0	28.7152	0	0	0	0	66.9354	0	0	101.14	0	29.9473	0	0	100.206	115.033	0	0	0	0	0	0	0	115.62	0	50.2369	0	0	0	39.2539	0	0	0	0	0	0	0	0	0	0
		99	567.42	0	0	0	0	0	0	0	0	0	0	0	0	134.757	0	0	58.1469	0	0	0	0	75.8338	90.889	0	0	0	0	0	0	0	144.192	0	39.5443	0	0	0	89.9424	0	0	0	0	0	0	0	0	0	0
		100	571.28	0	0	0	0	0	0	0	0	0	0	0	0	82.6837	0	0	82.5078	0	15.7248	0	0	106.93	139.618	0	0	0	0	0	0	0	99.2103	0	40.0568	0	0	0	30.5695	23.4266	0	0	0	0	0	0	0	0	0
		101	575.14	0	0	0	0	0	0	0	0	0	0	0	0	42.8796	0	0	81.9447	0	20.2757	0	0	96.9305	60.5658	0	0	0	0	0	0	0	160.183	0	49.1192	0	0	0	0	21.683	0	0	0	0	0	0	0	0	0
		102	579	0	0	0	0	0	0	0	0	0	0	0	0	27.4586	0	0	68.5691	0	64.5972	0	0	102.639	42.5333	0	0	0	0	0	0	0	168.654	0	69.8616	0	0	0	56.7382	0	0	0	0	0	0	0	0	0	0
		103	582.86	0	0	0	28.0204	0	0	0	0	0	0	0	0	110.569	0	0	90.2823	0	107.561	0	0	118.872	55.1521	0	0	0	0	0	0	0	177.22	0	43.4044	0	0	0	35.3547	0	0	0	0	0	0	0	0	0	0
		104	586.72	0	0	0	22.8606	0	0	0	0	0	0	0	0	64.0476	0	0	74.4846	0	45.6191	0	0	115.146	62.6732	0	0	0	0	0	0	0	141.501	0	0	0	0	0	70.6309	0	0	0	0	0	0	0	0	0	0
		105	590.58	0	0	0	0	0	0	0	0	0	0	0	0	54.7633	0	0	82.2794	0	38.9053	0	0	129.299	59.362	0	0	0	0	0	0	0	98.2536	0	46.7211	0	0	0	66.912	0	0	0	0	0	0	0	0	0	0
		106	594.44	0	0	41.407	36.2988	0	0	0	0	0	0	0	0	73.1712	0	0	118.56	0	75.4321	0	0	57.6921	53.0782	0	0	0	0	0	0	0	136.132	0	58.9955	0	0	0	53.7096	0	0	0	0	0	0	0	0	0	0
		107	598.3	0	0	0	35.2181	0	0	0	0	0	0	0	0	73.4848	0	0	45.6175	0	38.4241	0	0	127.543	69.7814	0	0	0	0	0	31.0356	0	124.262	0	25.1732	0	0	0	47.2555	0	0	0	0	0	0	0	0	0	0
		108	602.16	0	0	0	34.2891	0	0	0	0	0	0	0	0	53.7952	0	0	78.2929	0	44.0301	0	0	127.708	64.9092	0	0	0	0	0	0	0	143.734	0	58.0228	0	0	0	60.1214	0	0	0	0	0	0	0	0	0	0
		109	606.02	0	0	0	0	0	0	0	0	0	0	0	0	70.7205	0	0	40.2441	0	42.6153	0	0	92.2156	75.5497	0	0	0	0	0	0	0	162.15	0	83.4357	0	0	0	38.5988	24.8363	0	0	0	0	0	0	0	0	0
		110	609.88	0	0	18.3654	22.2425	0	0	35.396	0	0	0	0	0	54.8434	0	0	69.4832	0	55.951	0	0	93.196	81.9456	0	0	0	0	0	0	0	149.24	0	60.5223	0	0	0	20.024	0	0	0	0	0	0	0	0	0	0
		111	613.74	0	0	17.0716	31.7488	0	0	44.6721	0	0	0	0	0	21.5675	0	0	41.2855	0	64.9524	0	0	108.19	65.7786	0	0	0	0	0	0	0	155.431	0	50.8279	0	0	0	50.5381	0	0	0	0	0	0	0	0	0	0
		112	617.6	0	0	0	18.2279	0	0	27.6962	0	0	0	0	0	69.492	0	0	28.7862	0	42.8449	0	0	116.727	50.3938	0	0	0	0	0	73.0601	0	169.628	0	34.2748	0	0	0	22.6578	0	0	0	0	0	0	0	0	0	0
		113	621.46	0	0	64.67	27.6134	0	0	0	0	0	0	0	0	56.9647	0	0	70.3459	0	44.4817	0	0	83.4338	23.2771	0	0	30.0325	0	0	0	0	94.1442	0	51.2664	0	0	0	48.5232	0	0	0	0	0	0	0	0	0	0
		114	625.32	0	0	0	38.208	0	0	32.1269	0	0	0	0	0	76.3976	0	0	0	0	0	0	0	104.852	18.3845	0	0	0	0	0	0	0	195.852	0	52.1254	0	0	0	32.9851	0	0	0	0	0	0	0	0	0	0
		115	629.18	0	0	48.9234	51.3997	0	0	87.4961	0	0	0	0	0	65.3491	0	0	37.6721	0	48.1761	0	0	70.7012	59.349	0	0	50.4333	0	0	24.8706	0	165.279	0	23.7058	0	0	0	64.7006	0	0	0	0	0	0	0	0	0	0
		116	633.04	0	0	40.3646	22.7111	0	0	67.6027	0	0	0	0	0	38.0327	0	0	40.319	0	84.0811	0	0	158.814	34.5226	0	0	0	0	0	26.0451	0	126.929	0	34.7777	0	0	0	85.8983	0	0	0	0	0	0	0	0	0	0
		117	636.9	0	18.6182	0	98.7467	0	0	0	0	0	0	0	0	19.7774	0	0	0	0	27.6115	0	0	137.201	65.2433	0	0	35.2022	0	0	0	0	144.593	0	42.2048	0	0	0	26.2229	0	0	0	0	0	0	0	0	0	0
		118	640.76	0	0	0	54.6302	0	0	65.7605	0	0	0	0	25.3215	59.1612	0	0	47.5244	0	30.4016	0	0	63.359	42.6388	0	0	52.236	0	0	0	0	173.769	0	50.0877	0	0	0	93.5762	27.0143	0	0	0	0	0	0	0	17.2186	0
		119	644.62	0	0	42.0355	84.7236	0	0	47.0925	48.4566	0	0	0	0	46.6574	0	0	40.3223	0	101.815	0	0	145.675	40.8706	0	0	34.7736	0	0	0	0	96.9516	0	0	0	0	0	89.2155	0	0	0	0	0	0	0	0	16.3113	0
		120	648.48	0	0	63.7948	51.9706	0	0	44.4989	0	0	0	0	0	0	0	0	0	0	73.5864	0	0	164.696	31.6984	0	0	50.1349	22.3348	0	16.8683	0	154.497	0	39.7971	0	0	0	0	0	0	0	0	0	0	0	0	0	0
		121	652.34	0	0	0	38.047	0	0	28.9992	0	0	0	0	0	72.1205	0	0	0	0	75.5588	0	0	105.497	0	0	0	25.6659	0	0	0	0	114.567	0	0	0	0	0	42.3956	0	0	0	0	0	0	0	0	0	0
		122	656.2	0	0	49.4477	119.872	0	0	75.5271	0	0	0	0	0	0	0	0	0	0	105.006	0	0	161.438	0	0	0	40.2617	0	0	42.7347	0	129.353	0	18.5565	0	0	0	77.8713	0	0	0	0	0	0	0	0	0	0
		123	660.06	0	0	75.1645	51.0552	0	0	76.2525	0	0	0	0	0	0	16.7954	0	0	0	34.5505	0	0	143.382	36.1727	0	0	40.2577	0	0	0	0	129.377	0	31.2073	0	0	0	79.0937	0	0	0	0	0	0	0	0	0	0
		124	663.92	0	0	42.3886	67.5845	0	0	29.5334	0	0	0	0	0	33.3737	0	0	0	0	100.147	0	0	79.4659	0	0	0	58.649	0	0	0	0	136.597	0	0	0	0	0	57.9815	0	0	0	0	0	0	0	0	0	0
		125	667.78	0	0	83.8425	48.2404	0	0	25.687	0	0	0	0	0	0	0	0	0	0	37.2908	0	0	131.549	24.7837	0	0	28.2823	0	0	19.2418	0	108.823	0	41.3573	0	0	0	88.4679	0	39.3147	0	0	0	0	0	0	0	0
		126	671.64	0	0	77.5454	58.5327	0	0	30.8344	35.287	0	0	0	28.6945	0	0	0	0	0	62.6049	0	0	121.49	21.03	0	0	32.6595	0	0	33.355	0	107.448	0	0	0	0	0	43.0701	0	28.1868	0	0	0	0	0	0	0	0
		127	675.5	0	0	88.3827	30.6223	0	0	56.788	19.9827	0	0	0	0	39.1291	0	0	0	0	48.8404	0	0	79.2986	0	0	0	70.7086	0	0	44.7953	0	87.5388	0	0	0	0	0	49.8157	20.5864	51.2636	0	0	0	0	0	0	0	0
		128	679.36	0	0	65.7597	82.9043	0	0	81.3488	0	0	0	0	0	0	0	0	0	0	73.5734	0	0	122.586	0	0	0	42.062	0	0	31.8632	0	122.726	17.9928	18.0581	0	0	0	79.1173	18.308	0	0	0	0	0	0	0	0	0
		129	683.22	0	0	75.9382	59.6788	0	0	96.4351	0	0	0	0	0	0	0	0	0	0	62.5677	0	0	136.083	0	0	0	63.6605	0	0	46.8593	16.9619	120.21	0	23.7812	0	0	0	36.3664	0	38.368	0	0	0	0	0	0	0	0
		130	687.08	0	0	103.048	0	0	0	88.2202	0	0	0	0	30.5384	0	0	0	16.5441	0	63.412	0	0	141.758	0	0	0	24.7241	22.0566	0	50.3783	0	73.5687	0	0	0	0	0	71.0425	0	27.3111	0	0	0	0	0	0	0	0
		131	690.94	0	0	82.2302	46.3012	0	0	39.1345	33.8878	0	0	0	32.7487	31.4594	0	0	0	18.4471	45.5394	0	0	164.122	0	0	0	46.1345	0	0	53.1572	0	61.7745	0	39.7154	0	0	22.4688	119.602	0	56.1461	0	0	0	0	0	0	0	0
		132	694.8	0	0	93.1103	37.0903	0	0	59.553	53.51	0	0	0	30.0243	0	0	0	0	0	51.4976	0	0	80.7276	0	0	0	28.2795	0	0	0	0	110.842	0	0	0	0	0	0	0	55.3336	0	0	0	0	0	0	0	0
		133	698.66	0	0	89.0613	0	0	0	37.8488	89.2716	0	0	0	0	33.2036	0	0	0	0	32.2252	0	0	94.5655	0	0	0	39.9178	0	0	32.1719	0	73.6587	0	0	0	0	0	85.9277	0	62.4024	0	0	0	0	0	0	0	0
		134	702.52	0	0	118.218	62.1055	0	0	54.05	17.9958	0	0	0	0	61.7997	0	0	0	0	45.3181	0	0	111.596	0	0	0	24.9809	0	0	31.6538	0	37.0199	0	0	0	0	0	70.9951	21.9927	49.5861	0	0	0	0	0	0	0	0
		135	706.38	0	0	125.771	26.3316	0	0	43.5013	48.0881	0	0	0	25.9715	43.0466	0	0	45.2735	0	33.3555	0	0	112.764	0	0	0	60.2799	0	0	33.1713	0	58.5018	0	0	0	0	0	111.418	0	68.054	0	0	0	0	0	0	0	0
		136	710.24	0	0	91.2986	0	28.1688	0	57.4377	29.1306	0	0	0	0	63.3277	0	0	0	24.1117	65.5767	0	0	38.4631	0	0	0	0	0	0	0	0	59.003	0	0	0	0	0	91.397	0	38.321	0	0	0	0	0	20.1928	0	0
		137	714.1	0	0	80.8374	31.1744	0	0	78.7587	42.1154	0	0	0	41.1916	34.605	0	0	0	0	49.3949	0	0	116.004	0	0	0	65.0816	0	0	37.7779	0	106.057	0	0	0	0	16.1594	71.6285	0	58.7001	0	0	0	0	0	0	0	0
		138	717.96	0	0	123.698	30.4712	0	0	112.751	44.3775	21.2764	0	0	0	39.161	0	0	0	0	73.8598	0	0	105.57	0	0	0	49.4776	0	0	33.7785	0	119.242	0	0	0	0	0	89.2353	0	82.7185	0	18.1052	0	0	0	0	17.5365	0
		139	721.82	0	0	172.101	0	0	0	76.7958	72.9226	0	0	0	29.2141	47.6224	0	0	0	0	35.7794	0	0	80.1316	0	0	0	46.3195	0	0	51.656	0	26.9657	0	0	0	0	16.836	63.3835	0	68.4652	0	0	0	0	0	0	0	0
		140	725.68	0	0	126.711	27.449	0	0	62.8749	48.5713	0	0	0	40.8279	0	0	0	0	0	47.7068	0	0	81.2132	0	0	0	32.8261	0	0	21.6978	0	75.5694	0	0	0	0	0	90.7089	0	73.0526	0	0	0	0	0	0	0	0
		141	729.54	0	0	142.037	56.0495	0	0	97.5026	44.9952	0	0	0	51.7715	71.3567	0	0	0	0	77.7647	0	0	133.265	0	0	0	19.9799	0	18.2984	34.7479	0	85.2473	0	0	0	0	0	92.956	0	76.9206	0	0	0	0	0	23.1869	0	0
		142	733.4	0	0	139.406	53.2648	0	0	130.841	30.895	0	0	0	0	30.2274	0	0	0	0	31.6032	0	0	93.1358	0	0	0	64.028	0	0	20.1782	0	79.0917	0	0	0	0	0	104.286	0	78.5448	0	0	0	0	0	0	0	0
		143	737.26	0	0	131.397	63.4848	0	0	106.804	65.4256	0	0	0	35.1345	64.0916	0	0	0	0	46.723	0	0	94.4855	0	0	0	86.9737	0	0	25.9072	0	37.4835	0	18.721	0	0	0	101.28	0	35.0546	0	0	0	0	0	0	0	0
		144	741.12	0	0	135.365	25.9718	0	0	92.5877	50.2891	0	0	0	67.4479	60.8265	0	0	47.6972	0	0	0	0	62.8839	0	0	0	33.6965	0	0	24.2979	0	120.758	0	38.4445	0	0	0	103.083	0	95.9597	0	0	0	0	0	0	0	0
		145	744.98	0	0	163.82	56.1406	22.7654	0	111.222	26.1953	0	0	0	29.5184	56.2094	0	0	49.4935	0	44.8538	0	0	83.8773	0	0	0	91.6316	0	0	0	0	65.6223	0	0	0	0	19.8254	93.6915	0	115.053	0	0	0	0	0	0	0	0
		146	748.84	0	0	112.091	41.634	0	0	146.883	70.1309	0	0	0	69.1512	80.9599	0	0	46.2837	0	18.924	0	0	58.3954	0	0	0	47.1374	0	0	0	0	72.3482	0	0	0	0	0	135.022	0	105.01	0	0	0	0	0	0	0	0
		147	752.7	0	0	139.303	61.952	0	0	67.1569	48.6957	0	0	0	40.0268	46.2272	0	0	40.5681	32.7536	33.011	0	0	52.0214	0	0	0	108.053	0	0	0	0	53.8153	0	0	0	0	0	127.645	23.2455	89.9866	0	0	0	0	0	0	0	0
		148	756.56	0	0	177.22	53.6952	0	0	63.029	28.7208	0	0	0	30.2915	63.1501	0	0	70.3626	0	36.5337	0	0	80.3473	0	0	0	30.9226	0	0	0	0	73.6841	0	22.2504	0	0	0	125.866	0	114.294	0	0	0	0	0	0	0	0
		149	760.42	0	0	160.782	89.3537	43.6708	0	92.8351	47.2109	0	0	0	59.8281	72.6728	0	0	72.224	0	29.7686	0	0	118.787	0	0	0	46.4769	0	18.0087	0	0	110.802	0	37.8761	0	0	0	135.321	0	127.202	0	0	0	0	0	0	0	0
		150	764.28	0	0	135.884	108.562	0	0	69.2785	82.5375	0	0	0	68.0225	46.6417	22.4875	0	58.4983	0	36.757	0	0	83.1286	0	0	0	50.0344	0	0	0	0	94.1655	0	42.8045	0	0	0	96.9943	0	116.348	0	0	0	0	0	0	0	0
		151	768.14	0	0	112.672	111.723	43.2008	57.0487	98.1401	99.3836	0	0	0	34.2574	103.094	0	0	59.1465	0	23.5324	0	0	45.5363	0	0	0	98.931	0	0	0	0	111.991	0	66.7106	0	0	0	118.807	0	82.1691	0	0	0	0	0	0	0	0
		152	772	0	0	162.745	105.801	0	0	68.3691	31.517	0	0	0	62.3606	86.5592	0	0	81.0323	0	27.5469	0	0	72.6786	0	0	0	65.5121	0	0	0	0	114.74	0	0	0	0	0	49.1205	0	82.2698	0	0	0	0	0	27.9221	0	0
		153	775.86	0	0	138.845	117.058	17.6687	18.8975	147.439	28.1246	0	0	0	81.0174	95.8672	0	0	19.7562	0	0	0	0	93.1556	0	0	0	106.921	0	0	0	0	102.089	0	54.3847	0	0	0	52.2586	0	95.0031	0	0	0	0	0	25.7034	0	0
		154	779.72	0	0	98.8873	78.8005	0	0	114.432	0	0	20.4934	0	60.4285	91.3047	0	0	58.4626	0	30.1018	0	16.4757	79.223	0	0	0	85.7927	0	0	0	0	40.1287	0	121.419	0	0	0	84.9689	17.5764	107.779	0	0	0	0	0	0	0	0
		155	783.58	0	0	130.835	113.002	16.034	0	94.9261	0	0	0	0	79.7583	87.9232	0	0	35.8269	0	0	0	19.8778	72.8068	0	0	0	41.4843	0	0	0	0	98.5671	0	40.3108	0	0	0	111.538	16.6614	125.12	0	0	0	0	0	22.9501	0	0
		156	787.44	0	0	74.005	100.263	0	38.4781	104.194	75.1313	0	0	0	122.323	64.6992	0	0	80.4976	0	0	0	0	77.5606	0	0	0	65.8387	0	0	0	0	76.2443	0	46.1696	0	0	0	76.0683	0	74.3547	0	0	0	0	0	83.2597	0	0
		157	791.3	0	0	88.2063	80.6813	42.2099	47.1444	151.081	18.0088	0	0	0	141.317	96.9105	0	0	69.7678	15.9981	34.1086	0	28.1534	52.3805	0	0	0	31.3724	0	0	0	0	85.6713	0	67.3342	0	0	0	50.7707	0	123.035	0	0	0	0	0	0	0	0
		158	795.16	0	0	89.2767	117.736	0	57.3774	103.039	34.6051	0	0	0	112.333	127.388	0	0	73.2962	0	27.7837	0	22.8531	40.3707	0	0	0	45.8525	0	0	0	0	54.4718	0	42.6021	0	0	0	65.2488	0	53.2285	0	0	0	0	0	0	0	0
		159	799.02	0	0	95.9198	137.479	29.9042	60.785	170.313	59.3504	0	0	0	81.2382	146.574	0	0	85.1063	0	17.3209	0	53.8477	70.9042	0	0	0	26.8409	0	0	0	0	57.7495	0	52.5135	0	0	0	50.1402	0	62.2552	0	0	0	0	0	0	0	0
		160	802.88	0	0	0	119.709	36.9986	22.221	105.135	0	0	0	0	55.5716	161.106	0	0	78.569	0	39.4571	0	32.5082	64.1584	0	0	0	45.8277	0	0	0	0	125.983	0	83.8589	0	0	0	44.5869	0	43.5739	0	0	0	0	0	0	0	0
		161	806.74	0	0	0	117.301	50.3007	22.5288	115.598	0	0	0	0	59.881	114.342	0	0	134.989	0	0	0	47.906	85.8201	0	0	0	0	0	0	0	0	113.518	0	89.8516	0	0	37.3691	39.6216	0	62.6988	0	0	0	0	0	0	0	0
		162	810.6	0	0	0	105.5	45.5594	78.5151	59.4935	34.1659	0	0	0	114.949	148.248	0	0	65.4679	0	39.5457	0	53.2441	39.9192	0	0	0	69.4933	0	0	0	0	120.976	0	56.3571	0	0	0	58.3164	0	58.1484	0	0	0	0	0	59.217	0	0
		163	814.46	0	0	25.3835	78.4452	22.5416	47.2011	129.543	50.1461	0	0	0	51.4906	83.1731	0	0	65.0006	24.6075	0	0	68.3691	21.3064	0	0	0	58.1702	0	0	0	0	99.155	0	85.5705	0	0	30.7575	38.2804	0	35.1911	0	0	0	0	0	0	0	0
		164	818.32	0	0	0	77.8211	42.9555	77.3478	87.7819	68.4977	0	0	0	56.1535	97.0448	0	0	58.6412	0	17.2438	0	23.1313	66.1539	0	0	0	22.6367	0	0	0	0	91.9902	0	75.0113	0	0	44.1154	0	27.302	65.3856	0	0	0	0	0	24.9347	0	0
		165	822.18	0	0	0	54.5274	20.5227	86.145	98.976	40.078	0	0	0	46.3599	98.3666	0	0	114.347	0	55.4148	0	66.4525	22.159	44.5421	0	0	0	0	0	0	0	103.49	0	97.374	0	0	0	21.0498	24.7627	0	0	0	0	0	0	62.721	0	0
		166	826.04	0	0	26.3024	70.879	0	82.0526	90.7561	17.7491	0	0	0	72.3254	98.04	0	0	121.14	0	60.4786	0	82.8147	76.9102	0	0	0	0	0	0	0	0	105.84	0	118.354	0	0	0	0	0	21.425	0	0	0	0	0	36.0286	0	0
		167	829.9	0	0	49.8195	44.7171	0	71.0433	70.0697	21.9233	0	0	0	100.792	114.391	0	17.067	89.9692	0	87.5668	0	77.668	54.6366	0	0	0	18.6515	0	0	0	0	66.3065	0	154.281	0	0	50.7704	0	19.7405	0	0	0	0	0	0	59.8877	0	0
		168	833.76	0	0	52.1906	51.0106	0	65.284	51.4638	50.7939	0	0	0	83.3205	130.13	0	0	92.013	0	25.8665	0	63.2354	40.7908	0	0	0	0	15.2606	0	0	0	91.9643	0	73.8962	0	0	46.7611	45.453	0	15.9533	0	0	0	0	0	64.0593	0	0
		169	837.62	0	0	0	48.6792	0	72.0619	103.076	0	0	18.1561	0	98.3055	111.196	0	0	83.173	0	81.5032	0	99.0023	47.455	43.658	0	0	0	0	0	0	0	91.1885	0	135.869	0	0	25.5976	0	41.6811	26.8572	0	0	0	0	0	80.6705	0	0
		170	841.48	0	0	16.0899	27.4888	0	94.7045	119.723	77.6188	0	17.632	0	63.9933	58.2105	0	0	91.1304	0	69.2174	0	75.5699	71.0715	0	0	0	0	0	0	0	0	52.1462	0	108.949	0	0	65.9567	0	53.6827	27.391	0	0	0	0	0	38.5491	0	0
		171	845.34	0	16.0372	0	39.9426	0	91.7284	49.1499	65.1137	0	20.712	0	83.391	81.3253	0	0	78.7369	0	100.477	0	82.5189	28.1055	0	0	0	0	0	0	0	0	73.2542	0	116.776	0	0	42.1144	18.229	0	0	0	0	0	0	0	79.3814	0	0
		172	849.2	0	0	0	85.6883	0	67.0864	80.5121	0	0	0	0	89.7566	66.9593	0	31.7951	89.5865	0	75.243	0	61.1211	0	40.7427	0	0	25.2396	0	0	0	0	51.1766	0	114.034	0	0	24.6458	20.0451	0	19.0338	0	0	0	0	0	55.3801	0	0
		173	853.06	0	0	34.253	24.7944	38.5115	111.209	78.7734	48.4651	0	0	0	109.691	92.7928	0	0	96.5807	0	102.616	0	74.5023	0	58.025	0	0	0	0	0	0	0	37.6689	0	135.684	0	0	44.0116	18.4135	42.3159	0	0	0	0	0	0	25.8139	0	0
		174	856.92	0	0	44.5321	25.6731	0	80.0258	80.825	0	0	35.7739	0	102.654	60.0468	0	0	34.7521	0	133.167	0	81.3947	47.7109	60.5594	0	0	0	0	0	0	0	52.1513	0	96.1266	0	0	44.7913	0	42.716	0	0	0	0	0	0	59.8058	0	0
		175	860.78	0	23.5463	17.9272	55.0813	18.1651	102.872	67.5262	33.2189	0	0	0	91.8156	34.1274	0	0	52.632	0	111.42	0	99.1523	0	77.0362	0	0	0	0	0	0	0	39.9577	0	119.867	0	0	27.0957	0	26.9952	0	0	0	0	0	0	52.7235	0	0
		176	864.64	0	0	33.6153	47.4928	0	78.7481	83.2421	19.3787	0	64.4203	0	68.5759	42.9574	0	0	70.7444	0	71.5816	0	92.2404	30.1703	71.4806	0	0	0	0	0	0	0	0	0	143.649	0	0	52.659	0	75.6579	0	0	0	0	0	0	29.9276	0	0
		177	868.5	0	0	0	0	0	88.6697	72.8998	49.4607	0	0	0	94.4005	43.1801	0	0	24.8177	0	116.02	0	97.7798	0	38.205	0	0	0	0	0	0	0	38.5587	0	124.748	0	0	86.6036	0	90.5299	26.049	0	0	0	0	0	47.1996	0	0
		178	872.36	0	40.681	40.7886	42.9081	0	71.1451	51.329	26.1394	0	32.0446	0	114.319	37.294	0	0	72.5199	0	96.1011	0	71.2501	0	64.049	0	0	0	0	0	0	0	24.6924	0	139.987	0	0	0	0	31.739	18.4634	0	0	0	0	0	35.8214	0	0
		179	876.22	0	32.4233	45.9999	57.8438	0	92.3908	86.8479	83.2692	0	36.8675	0	113.418	20.8806	0	0	48.8634	0	88.1834	0	74.0596	18.4586	83.2381	0	0	0	0	0	0	0	29.9267	0	185.131	0	0	35.3228	0	55.5438	0	0	0	0	0	0	54.6691	0	0
		180	880.08	0	0	56.7992	57.8831	0	131.891	99.7867	0	0	63.4759	0	104.602	0	0	0	35.0767	0	88.9967	0	99.371	21.8319	71.2113	0	0	0	0	0	0	0	67.0446	0	150.29	0	0	41.078	0	64.9808	0	0	0	0	0	0	44.3022	0	0
		181	883.94	0	0	41.3217	26.4678	0	117.208	86.5431	0	0	28.6975	0	138.18	17.8127	0	0	27.4154	0	120.583	0	98.9853	0	138.698	0	0	0	0	0	0	0	77.5509	0	139.028	0	0	17.4478	0	39.752	0	0	0	0	0	0	0	0	0
		182	887.8	0	0	41.4314	0	0	113.655	94.2429	50.4824	0	73.7815	0	103.265	43.953	0	23.5688	49.808	0	89.4754	0	119.16	0	133.233	0	0	0	0	0	0	0	40.3731	0	97.9788	0	0	37.9503	54.2652	30.5601	27.734	0	0	0	0	0	102.6	0	0
		183	891.66	0	0	43.5362	32.0089	0	81.9241	66.4722	55.1559	0	98.5983	0	117.788	33.4662	15.8027	0	34.998	0	96.8333	0	77.472	0	140.274	0	0	0	0	26.044	0	0	81.4013	0	127.198	0	0	0	0	75.9981	29.5924	0	0	0	0	0	55.4533	0	0
		184	895.52	0	0	61.1208	48.3064	0	60.1298	85.7463	67.9625	0	85.853	0	125.218	69.6626	0	0	29.0373	36.0425	135.443	0	60.926	0	128.483	0	0	0	0	32.8354	0	0	36.8213	0	117.471	0	0	0	0	20.646	21.5712	0	0	0	0	0	50.5878	0	0
		185	899.38	0	0	0	50.0693	0	117.334	87.4137	42.856	0	99.0609	0	124.822	54.6003	0	0	85.108	0	109.216	0	79.8484	50.5864	140.948	0	0	0	0	0	0	0	40.9782	0	112.388	0	0	0	30.5536	88.1229	45.1967	0	0	0	0	0	83.8525	0	0
		186	903.24	0	0	48.6605	79.3351	0	85.5632	90.3255	41.2701	0	75.5852	0	116.181	43.7	0	0	66.7334	30.5227	112.094	0	93.4616	25.3208	117.686	0	0	26.3686	0	22.8141	0	0	119.132	0	126.874	0	0	0	31.4806	0	56.0748	0	0	0	0	0	56.1922	0	0
		187	907.1	0	0	64.9126	47.9602	0	92.1243	47.0015	37.0947	0	70.6675	0	131.107	42.7847	0	27.1733	43.3361	30.4691	142.665	18.7675	89.688	22.0535	78.8939	0	0	0	0	0	0	0	41.1899	0	140.903	49.1428	0	28.3602	0	66.517	47.9627	0	0	0	0	0	42.4777	0	0
		188	910.96	0	0	90.7119	40.9555	0	95.8349	22.2094	30.6125	0	86.3551	0	196.7	35.1128	0	16.4579	56.6778	0	107.919	0	39.6824	82.0689	105.839	0	0	0	0	23.928	0	0	119.27	0	134.565	0	32.1897	0	0	67.0975	50.3775	0	0	0	0	0	101.433	0	0
		189	914.82	0	0	42.995	61.0979	0	118.791	70.1849	47.6609	0	92.6895	0	154.875	55.9009	0	0	36.6973	19.6314	90.2362	0	79.9849	15.5388	101.23	0	0	0	0	62.084	0	0	79.2717	0	86.5144	0	0	0	25.6629	72.4071	39.2778	0	0	0	0	0	57.1923	0	0
		190	918.68	0	0	68.2812	69.804	0	100.43	58.9017	35.4461	0	96.8652	0	156.898	57.4152	0	0	0	29.8759	98.2474	0	79.1219	16.736	91.3575	0	0	0	0	0	0	0	87.7499	0	101.285	0	0	0	0	75.5577	79.2351	0	0	0	0	0	81.1814	0	0
		191	922.54	0	19.7838	53.3186	46.9193	0	124.571	0	70.1706	0	56.8962	0	128.615	80.3373	0	56.2651	52.0254	47.1891	78.6134	35.8001	30.7632	29.8507	69.0806	0	0	22.6848	0	47.1271	0	0	106.899	0	147.852	0	0	62.0326	0	48.5873	72.0415	0	0	0	0	0	91.7499	0	0
		192	926.4	0	0	113.65	48.1071	0	71.5317	36.2858	78.7886	0	121.217	0	132.761	61.0004	0	53.7149	36.545	50.3905	54.2885	0	19.8224	0	110.276	0	0	0	0	0	0	0	80.2143	0	108.003	0	0	54.7985	0	88.8616	108.21	0	0	0	0	0	78.3185	0	0
		193	930.26	0	0	50.1782	87.6801	0	45.0002	0	74.8958	0	112.311	0	134.714	111.193	0	22.28	46.746	48.3068	86.8217	0	70.811	88.5114	61.5353	0	0	0	0	0	0	0	83.9104	0	107.193	0	0	0	0	0	118.793	0	0	16.4617	0	0	62.445	0	0
		194	934.12	0	0	84.5718	80.9603	0	108.231	48.101	72.3677	26.174	132.245	0	129.793	58.4794	0	51.4383	27.0265	57.7566	109.235	0	57.3587	38.7863	84.4481	0	0	41.6723	0	28.3974	0	0	102.837	0	59.3245	0	0	77.7169	27.1195	81.6591	77.2075	0	0	0	0	0	59.6407	0	0
		195	937.98	0	0	61.0554	70.9853	0	88.5789	21.7034	37.229	30.2834	133.978	0	121.727	36.7876	0	0	0	68.0153	71.6988	24.1842	23.0343	75.7821	96.3306	0	0	0	0	0	0	0	116.541	0	63.5251	0	17.833	31.8265	0	100.858	78.7299	0	0	0	0	0	56.3537	0	0
		196	941.84	0	0	43.0732	96.723	29.0435	94.1933	0	85.0945	48.5481	76.4504	0	94.1378	65.4268	0	0	29.0053	116.118	127.9	17.8872	56.6498	20.6382	76.1975	0	0	0	0	0	0	0	51.8186	0	83.3102	0	0	90.1075	0	97.3434	105.285	0	0	0	0	0	49.3698	0	0
		197	945.7	0	24.2869	38.6931	89.4869	26.7187	96.3539	0	29.1529	20.3512	100.429	0	124.248	68.9642	0	68.7009	26.9749	52.3676	86.385	0	43.7518	50.8534	39.8225	0	0	19.2911	0	0	0	0	68.5076	0	49.0045	0	0	0	0	123.736	80.5859	0	0	32.5607	0	0	64.9725	0	0
		198	949.56	0	0	26.9886	80.0016	0	79.5467	38.4306	75.0419	36.519	138.363	0	133.759	34.6301	0	35.9092	48.7545	114.944	107.445	0	30.2697	25.2577	87.699	0	0	0	0	0	0	0	52.3175	0	52.1105	0	0	71.5452	0	125.494	141.342	0	0	73.9377	0	0	64.7018	0	19.7423
		199	953.42	0	0	67.9091	89.9752	0	51.0601	49.3505	31.389	25.2329	94.0308	0	118.13	54.0179	0	47.1468	17.7405	51.1583	98.9645	0	36.6233	32.6374	42.0244	0	0	23.3758	0	0	0	0	26.2064	0	64.553	0	0	0	0	143.499	62.8472	0	0	41.3623	0	0	60.7148	0	0
		200	957.28	0	45.7741	67.1502	58.5352	0	70.8798	37.284	66.8381	24.4542	134.231	0	117.919	53.807	0	22.3194	40.0966	88.9671	41.0156	0	30.2486	0	56.5247	0	0	19.3615	0	0	0	0	92.6303	0	42.2407	0	0	0	27.7093	110.915	143.399	0	0	30.5196	0	0	72.1625	0	0
		201	961.14	0	40.6067	77.278	52.9827	27.0415	50.7901	53.8085	72.3533	0	83.7376	0	94.3209	87.8298	0	0	21.2232	57.0492	89.7146	26.3873	44.5807	18.9274	0	0	0	31.8086	0	0	0	0	55.1888	0	59.0611	0	0	20.8023	0	81.8018	96.7552	0	0	37.8803	0	0	66.4837	0	0
		202	965	0	53.5949	36.3513	87.8086	59.4565	62.3017	0	80.9043	58.6378	94.4468	0	113.826	56.2097	0	0	0	85.4193	66.5981	16.8814	34.4272	20.5766	33.8109	0	0	0	0	0	0	0	71.3983	0	79.1657	0	0	54.5777	0	93.9637	135.874	21.1093	0	0	0	0	34.9649	0	0
		203	968.86	0	30.3307	82.0049	74.0033	40.886	58.1449	90.8499	101.943	37.3385	87.9639	0	101.886	0	0	0	31.735	77.4162	108.013	0	16.1126	0	76.3667	0	0	42.0536	0	0	0	0	75.0177	0	0	0	0	34.6658	0	61.5464	111.154	0	0	40.7938	0	0	23.5545	0	0
		204	972.72	0	35.7954	88.122	140.725	82.55	33.7806	26.3312	51.326	0	55.7292	0	62.5518	43.1816	0	0	28.265	100.975	84.9135	0	0	20.2549	0	0	0	56.1156	0	0	0	0	75.1932	0	38.9216	0	0	74.8629	0	79.3255	100.698	0	0	56.3538	0	0	43.0754	0	0
		205	976.58	0	30.8233	98.6046	68.1925	51.9455	52.117	26.1708	48.486	0	67.0053	0	118.307	64.5151	0	0	37.4964	72.3737	74.2661	19.246	0	0	81.5469	0	0	47.3843	0	0	0	0	77.7651	0	25.3956	0	0	77.6419	0	62.9271	78.9942	0	0	0	0	0	64.1955	0	0
		206	980.44	0	52.3044	26.8364	90.9856	51.1423	59.7138	82.7029	85.0075	21.5285	46.2615	0	99.4932	48.2838	0	0	0	138.12	118.505	18.8516	29.5675	0	43.8722	0	0	19.1686	0	0	0	0	82.4321	0	16.6865	0	0	35.8229	0	105.468	107.253	0	0	32.364	0	0	106.986	0	0
		207	984.3	0	46.0116	104.41	78.0156	32.5874	0	63.8109	36.3565	17.8886	101.332	0	95.1975	86.307	0	0	33.1433	86.6012	92.2768	0	0	0	40.9097	0	0	27.9398	0	0	28.0861	0	58.9875	0	0	0	0	50.007	0	60.9916	74.9523	0	0	28.9571	0	0	76.5253	0	0
		208	988.16	0	75.2534	51.6409	18.0751	56.3752	0	26.4013	33.2893	75.1	62.3991	0	74.3536	38.1471	0	0	57.4621	95.4503	60.2174	41.0018	0	50.2889	50.0233	0	0	45.4968	0	0	0	0	56.4934	0	25.1686	0	0	69.441	21.097	102.765	47.1469	0	0	52.3108	0	0	53.0129	0	0
		209	992.02	0	67.0266	86.8048	67.0569	30.4939	32.1388	51.6725	44.7492	28.6434	70.1542	0	58.0394	65.0793	0	0	0	92.6485	82.3705	0	0	0	31.0107	0	0	71.2119	0	0	0	24.6336	82.1791	0	0	0	0	61.0448	26.9424	36.5017	42.8289	0	20.7367	29.6625	0	0	19.7564	0	0
		210	995.88	0	104.187	65.0901	46.1648	45.8077	53.9254	56.526	96.6943	36.2571	57.6979	0	61.7284	63.3667	0	0	44.7592	114.786	91.0616	0	27.0607	0	93.2387	0	0	41.9851	0	0	26.4226	27.9392	78.8672	0	0	0	0	30.2977	37.0552	154.534	0	0	0	18.3632	0	0	50.4345	0	0
		211	999.74	0	83.8912	117.495	92.778	61.7049	42.014	51.7357	59.5254	44.0267	71.5824	0	0	61.1684	0	0	0	112.205	91.3097	0	0	19.6929	61.6106	0	0	93.0702	0	0	16.4298	0	63.3777	0	20.0113	0	0	35.7154	0	90.9592	44.7588	0	0	30.735	0	0	52.5859	0	0
		212	1003.6	0	83.426	76.8195	55.9669	43.1712	28.0704	127.679	26.8378	38.406	84.0863	0	29.2301	52.3815	0	0	68.3838	66.265	75.0054	20.29	0	0	38.7859	0	0	70.4426	0	0	19.9929	0	48.0442	0	0	0	0	36.0986	0	122.855	42.3691	0	0	40.241	0	0	94.7825	0	0
		213	1007.46	0	73.3753	38.7369	90.8386	62.5202	0	60.6609	64.608	47.8019	93.5017	0	74.7677	79.1077	0	19.5259	26.0625	62.8705	96.2436	0	0	0	64.4356	0	0	33.5848	0	0	0	28.4205	64.3853	0	0	0	0	0	0	97.2123	35.2416	0	0	53.2768	0	0	65.689	0	0
		214	1011.32	0	47.3252	71.611	116.286	44.711	0	86.1848	60.1514	0	47.4703	0	21.7015	58.2698	0	0	0	78.6616	66.352	0	0	0	56.8638	0	0	99.4999	0	0	0	0	39.4333	0	0	0	0	31.3046	0	139.216	0	0	0	39.5972	0	0	87.201	0	0
		215	1015.18	0	28.9121	85.0203	120.396	24.8677	0	54.5319	78.3441	0	49.3421	0	68.8726	49.2803	0	0	39.3126	108.789	102.997	0	0	35.7329	36.8736	0	0	88.9697	0	0	50.6967	0	31.3208	0	0	0	0	39.5024	0	115.291	25.1632	0	0	41.8324	0	0	59.4351	0	0
		216	1019.04	0	46.4491	81.6746	57.8227	28.8421	0	56.9892	66.3662	37.0136	83.2607	0	44.3133	55.7949	0	0	25.4548	95.2807	93.2576	0	0	0	40.4079	0	0	37.2837	0	0	0	0	37.5088	0	0	0	0	0	0	126.114	35.4836	0	0	34.9885	0	0	106.127	0	0
		217	1022.9	0	48.2586	112.275	58.3937	0	0	70.5337	37.7361	74.7584	86.9728	0	87.1395	0	0	0	24.9885	26.191	78.513	0	0	27.7941	45.3058	0	0	137.956	0	0	32.5196	0	0	0	0	0	0	18.1656	34.5717	152.976	22.9664	0	0	28.7497	0	0	81.616	0	0
		218	1026.76	0	39.5155	77.0404	61.2102	61.1236	0	57.1629	65.5487	0	63.4451	0	44.785	28.9864	0	0	0	59.6372	78.573	0	0	0	70.1108	0	0	95.7422	0	0	0	0	40.9169	0	0	0	0	53.9076	24.7519	134.541	0	0	0	25.1689	0	0	47.5769	0	0
		219	1030.62	0	58.6589	59.8647	87.084	25.6528	0	39.721	73.9941	40.2548	63.4	0	75.6901	18.12	0	0	36.8076	62.7205	107.765	0	35.9956	0	104.242	0	0	58.6723	0	0	0	0	32.2535	0	0	0	0	54.8706	73.181	87.3335	23.7999	0	0	20.3624	0	0	76.63	21.6825	0
		220	1034.48	0	54.9164	78.9212	85.334	0	0	72.1643	125.512	0	58.0604	0	48.9385	0	0	0	48.9293	72.2118	52.2944	0	0	0	71.3938	0	0	97.2436	0	0	0	0	50.9072	0	42.645	0	0	41.2913	47.2254	154.717	0	0	0	29.8866	0	0	63.9891	0	0
		221	1038.34	0	54.3918	52.7185	23.5714	0	0	41.794	87.883	80.7749	41.6783	0	85.1335	0	0	0	46.6373	0	53.1131	0	36.3545	0	69.5876	0	0	35.2205	0	0	0	0	33.1714	0	32.9811	0	0	0	41.1188	187.728	0	0	0	0	0	0	70.5115	0	0
		222	1042.2	0	38.738	52.898	30.2587	0	0	68.6644	69.7613	17.784	83.1869	0	44.908	0	0	0	24.376	0	60.3121	0	16.2688	0	106.333	0	0	89.067	0	0	18.6562	0	36.0042	0	23.718	0	0	48.4043	65.7428	175.847	0	0	0	0	0	0	65.1516	0	0
		223	1046.06	0	38.0934	68.4852	46.1227	0	32.447	62.8228	90.6056	34.05	51.1748	0	82.3997	0	0	0	47.5737	68.2679	63.6119	0	50.0427	20.7367	75.6419	0	0	68.8959	0	0	0	0	0	0	52.4653	0	0	0	58.2442	83.3589	0	0	0	0	0	0	58.7447	0	0
		224	1049.92	0	49.7037	44.8466	0	0	0	20.4044	77.5323	56.6718	102.197	0	0	0	0	0	0	86.8711	81.4693	0	49.7998	22.9247	71.8663	0	0	58.2393	0	0	0	0	0	0	18.6921	0	0	0	125.342	170.361	0	0	0	0	0	0	101.606	0	0
		225	1053.78	0	54.5661	25.8458	53.275	0	21.9955	0	80.9654	41.496	0	0	0	0	0	0	0	77.1962	31.6821	0	51.5207	18.5108	81.0745	0	0	28.9528	0	21.4665	0	0	17.1742	0	44.267	0	0	0	99.0517	150.029	0	0	0	0	0	0	145.67	0	0
		226	1057.64	0	68.4099	54.4548	19.0777	0	0	24.3229	50.8074	27.2535	68.7466	0	34.9238	0	0	0	55.8837	21.4717	0	0	66.8801	0	98.5157	0	0	59.8849	0	0	0	0	0	0	48.0747	0	0	37.845	33.3444	208.443	0	0	0	31.6864	0	0	92.8201	0	0
		227	1061.5	0	43.074	49.9652	53.6891	0	0	44.6017	57.8936	94.1247	24.4212	0	0	21.4246	0	0	54.7984	0	30.6741	0	79.9387	0	134.422	0	0	26.1647	0	0	0	0	18.9731	0	73.1534	0	0	55.2059	90.5917	126.128	0	0	0	38.2593	0	0	197.634	0	0
		228	1065.36	0	71.8795	56.3576	22.5899	0	20.2667	31.1159	105.606	31.8304	30.0906	0	25.0184	0	0	0	25.0432	57.87	35.9332	0	29.5833	0	117.85	0	0	74.447	0	0	0	0	0	0	61.9443	0	0	19.6807	94.8757	127.337	0	0	0	30.0793	0	0	80.3687	0	0
		229	1069.22	0	115.938	80.7393	0	0	0	25.0438	23.8613	31.8048	47.1742	0	36.7148	0	0	0	64.5623	30.3209	41.4046	0	105.955	0	108.847	0	0	39.5469	0	0	0	0	0	0	77.9537	0	0	0	76.6908	99.284	0	0	0	30.0379	0	0	101.225	0	0
		230	1073.08	0	126.545	89.1146	28.1885	0	0	32.728	66.9818	0	0	0	0	0	0	0	23.2125	45.8628	22.876	0	74.4234	0	125.166	0	0	0	0	0	0	0	33.6979	0	109.914	0	0	30.7585	54.4788	79.5349	0	0	0	35.9732	0	0	47.356	0	0
		231	1076.94	0	87.2427	76.6906	20.0973	21.9647	0	52.4675	116.868	93.5934	48.5038	0	0	0	0	0	34.6989	58.6203	59.1821	0	103.876	0	131.064	0	0	48.5682	0	0	0	0	21.9596	0	143.132	0	0	50.2379	99.5093	148.595	0	0	0	0	0	0	37.8822	0	0
		232	1080.8	0	87.0698	77.7222	0	0	0	52.2349	69.3997	39.7091	72.7008	0	34.5361	21.3089	0	0	59.4379	66.5599	48.4075	0	91.3866	0	135.273	0	0	15.5359	0	0	0	0	0	0	141.272	0	0	0	83.5765	124.705	0	0	0	38.1034	0	0	41.3826	0	0
		233	1084.66	0	137.279	28.7797	30.3158	0	0	41.9254	145.213	42.9399	70.0305	0	21.1483	0	0	0	93.1434	0	15.4406	0	65.5946	0	204.556	0	0	0	0	0	0	0	30.8203	0	90.5806	0	0	43.566	90.1042	60.316	0	0	0	0	0	0	26.1421	0	0
		234	1088.52	0	105.08	62.5089	24.9564	0	0	27.3292	71.1565	45.7	52.1046	0	43.0548	0	0	0	72.3011	28.5962	0	0	112.999	0	88.0548	0	0	0	0	0	0	0	51.5842	0	108.634	0	0	26.1196	131.281	90.292	0	0	0	40.8023	0	0	38.7049	0	0
		235	1092.38	0	103.962	0	27.2506	26.431	0	34.1964	87.964	0	68.9015	0	35.293	0	0	18.9015	59.7258	34.1012	0	0	144.427	0	204.828	19.062	0	0	0	0	0	0	27.4786	0	110.405	0	0	31.1838	122.106	157.804	0	0	0	0	0	0	64.7661	0	0
		236	1096.24	0	122.695	58.0576	0	16.834	0	49.5595	115.092	49.9107	33.5072	0	22.0366	0	0	0	0	16.9089	0	0	136.214	24.9994	145.391	0	0	33.0166	0	0	0	0	57.8055	0	97.0403	0	0	0	75.341	120.142	26.236	0	0	0	0	0	33.1754	0	0
		237	1100.1	0	108.5	43.4106	0	0	0	82.2969	130.153	48.529	0	0	0	0	0	23.6726	38.637	0	69.8171	0	179.478	0	167.191	0	0	0	0	22.1594	33.8868	0	29.834	0	122.377	0	0	34.3844	103.14	128.429	0	0	0	17.8241	0	0	59.9284	0	0
		238	1103.96	0	98.6341	45.9466	0	73.722	0	56.2945	112.646	48.1729	60.8445	0	0	0	0	0	79.3121	76.0483	33.408	0	216.866	0	166.336	0	0	0	0	0	0	0	0	0	92.224	0	0	43.3459	64.9476	193.832	0	0	0	0	0	0	82.7588	0	0
		239	1107.82	0	123.693	18.8246	0	0	0	76.3201	102.6	21.0013	45.6898	0	59.5706	0	0	30.6969	0	24.5831	0	0	192.989	0	178.776	0	0	0	0	0	23.9097	0	36.7768	0	168.04	0	0	25.5259	116.823	188.729	0	0	0	58.848	0	0	60.1252	0	0
		240	1111.68	0	88.1167	70.9759	0	0	0	65.1332	126.053	83.3609	24.4486	0	74.8965	0	0	0	0	32.1529	0	0	196.89	0	150.887	0	0	20.9133	0	0	0	0	56.7439	0	128.48	0	0	0	42.2143	132.194	0	0	0	0	0	0	52.5436	0	0
		241	1115.54	0	129.194	0	0	56.8795	0	67.9868	93.1043	62.7931	55.3055	0	0	0	0	31.7996	0	60.8539	0	0	143.653	0	196.814	0	0	0	0	0	0	0	59.3477	0	114.48	0	0	43.8118	127.945	124.385	0	0	0	0	0	0	37.4444	0	0
		242	1119.4	0	150.506	67.3207	0	0	0	50.5593	106.872	84.081	71.4267	0	49.724	0	0	28.1961	0	26.6961	0	0	130.501	23.4274	162.293	0	0	19.9387	0	22.1947	0	0	93.4012	0	132.155	0	0	0	61.2388	143.09	0	0	0	44.2735	0	0	105.488	0	0
		243	1123.26	0	137.892	0	0	16.4223	0	105.497	138.861	101.253	62.7612	0	0	0	0	51.2294	0	28.8961	0	0	178.376	0	172.618	0	0	0	0	0	0	0	42.1026	20.7885	69.1258	0	0	73.3264	98.4388	96.4406	0	0	0	0	0	0	109.247	0	0
		244	1127.12	0	93.0873	44.357	0	44.0966	0	45.3896	133.767	127.402	75.8764	0	49.8828	0	0	82.7923	23.6402	28.3085	0	49.8624	110.678	0	138.509	0	0	0	0	20.6451	0	0	85.7167	0	151.974	0	0	30.7801	49.0377	110.857	41.6805	0	0	45.4141	0	0	69.746	0	0
		245	1130.98	0	104.627	73.6101	0	37.7226	0	103.493	122.616	73.6636	96.4189	0	34.1488	0	0	45.6544	0	0	0	0	189.863	0	167.466	0	0	0	0	0	0	0	94.8411	0	111.066	0	0	46.0607	51.438	141.441	30.6837	0	0	20.3003	0	0	94.7812	0	23.369
		246	1134.84	0	109.051	68.8555	0	19.6975	0	80.4804	88.9224	82.7836	84.2414	0	35.5261	0	0	33.3596	0	0	0	31.2926	157.823	33.8069	181.872	0	0	0	0	34.1237	0	0	0	0	86.2798	0	0	19.3267	44.497	88.1532	0	0	0	0	0	0	85.5173	0	0
		247	1138.7	0	115.204	83.0955	0	51.5132	0	79.7212	91.1153	91.5193	67.5597	0	38.4084	0	0	74.44	0	0	28.4063	68.3645	151.447	0	164.543	0	0	53.7609	0	32.1431	0	0	31.7066	0	72.9092	0	0	72.5649	50.6871	106.304	0	0	0	0	0	0	43.4428	0	0
		248	1142.56	0	124.241	101.682	0	43.4241	0	61.771	83.4746	61.0722	0	0	86.765	0	0	73.1046	0	0	20.1939	41.8305	183.434	25.6389	191.109	0	0	30.4422	0	52.1338	30.5157	0	88.874	0	104.699	0	0	80.9874	80.2398	70.1614	33.0765	0	0	0	0	0	0	0	0
		249	1146.42	0	111.18	52.1255	0	47.2589	0	80.0344	106.167	90.3495	76.0026	0	0	0	0	40.4393	32.1899	0	0	63.9676	135.758	48.3048	135.694	0	0	0	0	37.8563	0	0	58.0022	0	150.655	0	0	76.7406	71.3911	80.6927	0	0	0	25.5947	0	0	105.829	0	0
		250	1150.28	0	159.011	110.497	24.0865	41.536	0	51.9261	75.2405	83.7358	44.2086	0	0	0	0	63.5289	22.0786	0	0	74.1687	190.645	17.2598	128.263	0	0	0	0	0	0	0	86.4852	63.3889	112.594	0	0	92.3555	22.2102	37.3299	22.1287	0	0	0	0	0	47.2882	0	0
		251	1154.14	0	101.934	22.0426	0	52.2379	35.4182	75.9017	109.156	120.696	63.1684	0	0	0	0	65.436	23.325	0	0	57.882	194.786	33.8531	130.151	17.1057	0	78.4301	0	0	0	0	76.6592	19.8011	156.091	0	0	49.2546	91.5905	72.7597	40.0231	0	0	0	0	0	15.8525	0	0
		252	1158	0	93.3895	100.649	0	20.0135	0	62.5362	73.5037	116.981	40.1821	0	50.4397	0	0	72.9661	0	0	0	69.4493	152.286	42.8541	62.5329	0	0	91.6247	26.3537	0	0	0	57.8576	27.8181	156.74	0	0	95.0535	69.3343	65.2639	27.4919	0	0	0	0	0	43.8471	0	0
		253	1161.86	0	124.35	166.005	0	83.0898	23.427	57.5952	109.525	113.24	69.371	0	0	0	0	68.7958	0	0	17.1048	93.3662	167.291	32.2461	107.378	0	0	73.1528	0	0	0	0	54.3073	23.7839	141.102	0	0	67.9642	54.041	58.2664	41.061	0	0	19.6017	0	0	106.287	0	0
		254	1165.72	0	75.9898	145.007	0	64.4537	17.6924	25.5643	102.087	156.834	103.727	0	35.3002	0	0	42.6531	30.6694	23.8988	0	88.505	172.031	35.451	121.951	26.3442	0	0	0	0	0	23.3445	65.3857	46.123	167.222	0	0	114.683	26.0013	79.577	33.1331	0	0	34.4918	0	0	101.829	0	0
		255	1169.58	0	77.7443	87.3398	0	69.6643	0	97.0394	54.5595	75.1223	60.089	0	79.5637	0	0	79.162	0	0	44.3984	73.48	157.516	0	123.295	32.3825	0	0	0	0	0	25.3051	82.3016	57.9722	109.545	0	0	127.886	72.8676	78.6671	41.7243	0	0	53.7223	0	0	117.527	0	0
		256	1173.44	0	51.5107	179.683	0	76.9887	18.9653	67.7842	111.548	154.925	39.099	0	37.6632	0	0	66.8451	27.3251	26.5811	0	91.8857	150.772	0	90.8397	0	0	22.5301	24.5242	0	0	0	81.6518	42.8349	85.987	0	0	90.9883	51.8574	75.1809	36.4972	0	0	62.885	0	0	54.9357	0	0
		257	1177.3	0	57.5769	140.286	0	37.0907	0	118.985	121.101	89.8892	103.089	0	0	0	0	81.9078	25.6004	0	0	89.1485	140.217	26.6072	91.2116	0	0	0	0	0	36.5173	0	78.8023	78.3512	85.5102	0	0	105.904	81.2158	91.688	40.4553	0	0	31.8815	0	0	53.7633	0	0
		258	1181.16	0	57.9365	175.704	0	107.125	0	43.4318	129.171	149.202	67.5674	18.6559	54.1111	0	0	90.1526	36.7328	23.4052	0	114.972	156.183	0	79.018	28.9238	0	35.4338	0	0	0	22.627	104.082	28.5769	107.694	0	0	79.7225	30.1674	52.8014	68.2858	0	0	68.2963	0	0	52.4737	0	0
		259	1185.02	0	49.3544	106.727	0	73.0286	0	98.1338	109.721	116.994	100.84	0	68.348	0	0	122.007	40.2716	0	0	125.252	110.744	0	107.7	22.9804	0	38.2509	0	0	0	0	56.8623	73.8575	122.93	0	0	59.9917	75.0263	19.9354	0	0	0	53.7432	0	0	35.0972	0	0
		260	1188.88	0	27.3201	141.868	0	66.9754	0	67.2325	167.913	144.842	94.5987	0	78.5291	0	0	77.6004	58.5954	0	0	107.551	73.5538	19.807	55.4377	0	0	81.4576	0	47.4192	21.1262	0	68.0366	98.6162	136.423	0	0	111.708	93.0726	0	30.128	0	0	49.8565	0	0	50.0571	0	0
		261	1192.74	0	20.7469	95.9218	0	77.1381	72.6204	71.777	114.706	156.21	85.1078	30.7309	57.332	0	0	111.237	35.9502	0	0	121	121.742	0	95.5194	0	0	126.756	0	41.3111	0	0	58.252	48.9403	121.856	0	0	93.5633	92.9218	34.6942	0	0	0	73.9911	0	0	66.7529	0	0
		262	1196.6	0	0	146.746	0	75.09	0	77.1746	157.287	110.761	87.5752	16.8686	42.6482	0	0	79.5569	0	0	0	118.783	79.9908	35.6948	110.905	29.0786	0	45.7911	0	0	36.952	22.3784	69.1244	53.5893	107.797	0	0	63.8065	70.753	58.4586	75.1157	0	0	65.1006	0	0	0	0	0
		263	1200.46	0	27.9696	128.84	0	42.4767	21.625	58.7509	88.2905	201.564	81.1046	25.3239	36.5483	0	0	63.7376	40.8551	0	0	161.024	21.6569	25.0346	75.0343	0	0	20.9949	0	0	0	0	73.6959	48.8563	65.2897	0	0	85.2039	117.77	45.1784	84.6921	0	0	114.365	0	0	104.241	0	0
		264	1204.32	0	46.9317	172.602	0	103.818	34.4321	135.314	99.6086	195.347	97.8279	0	83.2683	0	0	120.842	0	0	0	155.032	34.7673	0	88.5187	0	0	89.2143	0	38.7298	29.3656	0	49.1801	65.6594	177.473	20.0955	0	68.6276	90.0323	17.6074	63.1344	0	0	106.645	0	0	88.0312	0	0
		265	1208.18	0	0	180.752	0	68.4911	0	54.0133	128.405	155.651	138.356	0	23.1994	0	0	56.0329	31.4638	25.4434	0	140.852	37.5175	37.0708	60.8545	31.1785	0	53.7592	0	0	0	0	45.6104	78.5776	106.279	0	0	89.9227	42.3555	0	59.157	0	0	99.1727	0	0	36.161	0	0
		266	1212.04	0	19.5408	148.97	0	52.7085	0	115.422	87.0416	172.575	102.908	40.3422	76.9499	0	0	98.9117	38.0251	46.3601	17.4743	128.175	65.9484	0	33.5841	31.5501	0	19.2935	0	40.8937	44.1838	0	63.8836	95.8505	153.683	0	0	73.7195	55.1415	47.0114	52.3468	0	0	136.006	0	0	19.2872	0	0
		267	1215.9	0	0	139.783	0	65.3084	62.1513	123.848	132.525	108.218	96.7666	0	20.2773	0	0	39.0224	40.4964	17.8373	0	143.201	93.3007	0	25.305	0	0	27.1993	0	46.4144	47.5673	0	44.5548	63.68	105.188	0	0	71.2561	165.05	46.8776	71.1755	0	0	99.3372	0	0	25.6965	0	0
		268	1219.76	0	23.0403	106.452	0	21.2104	0	126.732	122.388	120.933	105.385	0	17.1467	0	0	65.2219	46.005	0	0	220.198	63.7304	19.8569	126.28	60.0679	0	25.3534	0	26.1045	0	0	26.372	89.7348	117.868	0	0	104.614	91.1176	22.2845	75.002	0	0	117.34	0	0	75.9566	0	42.5159
		269	1223.62	0	0	102.782	0	98.6267	33.3543	101.857	173.294	139.694	97.5052	18.1849	39.1977	0	0	109.428	48.4032	0	0	231.256	68.9158	0	47.7522	21.3229	0	0	0	30.7946	24.2814	0	29.4613	81.9206	116.715	0	0	145.391	81.8126	0	85.1564	0	0	121.779	0	0	0	0	0
		270	1227.48	0	0	121.273	0	61.3181	0	107.185	117.57	131.156	99.4939	20.2284	0	0	0	74.8216	68.8601	25.47	0	171.339	59.6415	0	0	33.7125	0	18.9607	0	35.3328	44.4849	0	76.838	81.5457	183.676	0	0	62.613	119.693	27.9235	62.7393	0	0	160.354	0	0	55.9895	0	0
		271	1231.34	0	0	138.949	0	33.6501	65.2603	77.5572	137.891	103.287	86.5569	0	0	0	0	118.127	66.5749	35.1607	0	209.563	50.0424	0	40.1521	0	0	28.8459	0	38.1084	72.418	0	51.5862	51.1691	138.085	0	0	86.9072	163.089	15.8344	64.7456	0	0	132.219	0	0	60.8245	0	0
		272	1235.2	0	29.9733	158.743	0	0	41.0293	114.034	138.664	173.851	122.17	0	0	0	0	107.146	41.9589	40.9411	0	204.244	39.8542	50.6767	43.5619	28.9114	0	40.551	0	0	93.7546	0	52.2153	44.4849	123.403	0	0	76.8678	133.889	0	44.3543	0	0	144.42	0	0	0	0	23.9866
		273	1239.06	0	0	71.9772	0	30.7743	0	104.715	130.849	112.585	92.7233	0	0	0	0	116.477	0	18.5585	0	212.688	57.6527	21.6799	39.3757	20.3676	0	0	0	43.9694	44.8355	0	49.0267	44.9146	130.137	0	0	81.5897	149.407	0	26.4233	0	0	118.584	0	0	0	0	0
		274	1242.92	0	21.7799	158.626	0	18.6455	0	79.9832	144.909	65.5634	78.3164	0	0	0	0	116.591	47.8813	0	0	229.491	24.5288	39.7677	30.8405	24.0507	0	0	0	29.183	66.9613	0	0	69.3844	149.831	0	0	107.5	207.158	38.0177	90.2049	0	0	195.942	0	0	61.8669	0	33.2506
		275	1246.78	0	39.3913	126.625	40.578	42.3759	0	99.4576	70.2085	97.7628	94.6637	40.743	0	38.0132	0	122.132	41.5725	23.418	0	221.304	60.8103	28.5563	62.2484	65.1042	0	0	0	21.5597	62.1642	0	16.9638	52.3272	82.5828	0	0	49.1967	189.754	0	31.7484	0	0	227.64	0	0	0	0	42.6046
		276	1250.64	0	20.1868	115.003	0	0	43.4105	112.754	113.415	99.0886	130.545	39.5649	0	0	0	111.697	105.852	0	0	203.936	42.7878	44.2242	57.5894	41.4479	0	0	0	25.1073	60.5674	0	0	56.716	139.726	0	0	0	140.844	0	60.6119	0	0	176.657	0	0	37.3487	0	42.539
		277	1254.5	0	0	127.796	0	0	31.631	115.953	62.4127	78.1793	30.5413	0	0	0	0	73.3621	47.9534	0	0	205.906	45.9534	64.8589	34.3355	0	0	24.9661	0	29.4167	97.1828	0	19.1331	71.1581	136.148	0	0	92.8778	140.27	29.9027	0	0	0	181.951	0	0	29.7541	0	40.0131
		278	1258.36	0	0	116.842	0	23.415	57.9829	141.022	0	113.427	111.348	0	0	0	0	95.6955	31.3225	0	0	228.076	90.6972	90.7285	29.9808	0	0	0	0	47.1214	51.1122	0	28.9407	62.2713	85.8909	0	0	80.506	141.883	24.3827	0	0	0	170.61	0	0	49.0944	0	28.1571
		279	1262.22	0	0	78.4973	0	0	43.8586	110.826	21.956	89.9021	85.7711	41.8958	0	18.2197	0	166.689	56.5387	0	0	244.082	37.315	46.3758	19.3035	57.2476	0	0	0	0	66.4908	0	0	75.7844	111.864	0	0	123.363	147.002	0	60.944	0	0	101.659	0	0	46.2673	0	32.7764
		280	1266.08	0	0	158.026	0	0	30.6891	74.2726	68.7182	81.1416	107.33	46.2093	0	18.1454	0	131.467	46.4474	19.8374	0	221	47.4399	32.852	60.705	0	0	0	0	0	38.4986	17.3269	38.3511	63.021	134.555	0	0	64.8155	179.092	0	39.5944	37.5403	0	149.669	0	0	0	0	37.7832
		281	1269.94	0	0	111.836	0	0	46.1141	61.4574	91.0196	70.1764	89.8152	52.2987	0	0	0	69.7711	26.2563	0	0	244.347	18.2358	21.5051	20.2311	0	0	0	0	24.2835	87.2169	0	0	70.9108	163.677	0	0	81.3574	224.017	0	35.2098	0	0	199.046	0	0	0	0	55.9864
		282	1273.8	0	23.9496	106.57	0	0	30.7789	65.2984	121.226	74.4837	70.8494	25.9479	0	0	0	90.8892	32.2193	34.5859	0	264.023	46.8281	44.9405	33.2787	0	0	0	0	0	30.8569	19.2169	0	68.7883	178.253	0	0	69.1079	151.43	0	38.0183	0	0	126.829	0	0	77.2965	0	24.0411
		283	1277.66	0	0	161.734	0	0	92.7759	110.637	105.875	57.9584	64.8306	45.6028	0	0	0	117.577	47.4569	0	0	161.556	24.7101	0	0	0	0	17.7271	0	0	55.424	0	0	76.2022	197.522	0	0	40.1174	180.13	0	0	23.9298	0	163.368	0	0	20.3962	0	48.1191
		284	1281.52	0	50.701	179.299	0	0	28.2906	71.2114	108.06	49.4424	41.3887	21.069	0	0	0	101.261	54.3456	26.7704	0	194.591	67.7311	82.4571	0	76.2808	0	0	0	58.1531	74.5298	0	0	54.8785	125.005	0	0	31.6831	159.515	0	23.9133	43.2857	0	179.388	0	0	0	0	54.7855
		285	1285.38	0	30.2846	132.017	0	0	112.041	95.855	120.701	17.9725	55.4068	19.8488	0	24.0915	0	153.46	50.8267	0	0	94.5556	96.097	0	33.0813	0	0	0	0	0	52.3859	0	21.823	57.5498	205.508	0	0	40.1568	152.551	18.7511	22.3645	52.3584	0	153.241	0	0	0	0	75.5809
		286	1289.24	0	37.5146	166.854	0	0	51.5851	136.97	142.912	41.8421	80.6482	62.8386	0	33.5767	0	144.466	64.2048	0	0	144.333	80.3388	82.3201	34.4627	0	0	0	0	0	75.3742	0	19.5902	70.2928	149.234	0	0	110.89	179.594	0	0	56.0735	0	163.299	0	0	32.0763	0	54.6967
		287	1293.1	0	0	106.013	0	0	29.7139	111.383	115.637	37.6225	29.2888	49.9792	0	0	0	141.89	50.6354	43.3587	0	216.419	73.3766	45.9697	40.6317	0	0	0	0	0	97.8747	0	0	73.2734	97.5449	0	0	134.24	155.492	0	0	54.2335	0	102.32	0	31.5146	0	0	100.81
		288	1296.96	0	23.7344	117.492	0	0	53.1773	149.186	125.374	18.6579	79.3955	68.5701	16.6044	28.9589	0	146.939	19.4299	0	0	148.667	30.4818	55.8122	0	0	0	0	0	0	86.6817	0	29.5089	52.1333	123.612	0	0	93.7619	158.588	18.4446	0	62.5454	0	147.145	0	0	0	0	96.6411
		289	1300.82	0	32.3232	136.733	0	0	62.4509	123.587	143.503	17.9059	49.4224	56.4667	0	41.3892	0	64.5671	39.812	0	0	250.665	57.0638	65.884	40.4906	49.9548	0	0	0	0	118.921	19.9103	51.5324	50.3319	179.879	0	0	114.625	146.517	0	0	0	0	186.106	0	0	0	0	53.8591
		290	1304.68	0	0	139.749	0	0	107.233	71.1234	106.833	24.938	42.4096	23.4875	0	19.0088	0	97.4056	0	0	0	221.805	83.7635	48.968	95.7971	26.24	0	0	0	25.9806	137.456	0	44.0802	70.2027	97.4982	0	0	112.576	142.398	0	21.2784	38.0759	0	137.845	0	0	0	0	139.474
		291	1308.54	0	26.995	73.0422	0	0	96.7923	71.2425	109.631	40.0534	38.4325	77.5893	0	0	0	80.2252	0	0	0	217.398	88.1604	79.925	63.5017	17.7072	0	0	0	0	92.6327	0	46.6653	49.246	94.9996	0	0	132.21	125.14	0	32.0364	77.0158	0	63.6783	0	0	0	0	71.9255
		292	1312.4	0	62.536	149.681	0	0	47.3203	124.423	105.142	27.7164	28.26	55.9765	0	0	0	149.542	57.5796	21.8989	0	129.962	104.125	39.7883	116.01	0	0	0	0	0	76.0259	23.9908	38.3965	36.7894	103.455	0	0	62.6535	158.22	0	0	59.6883	0	151.202	0	0	0	0	64.7995
		293	1316.26	0	28.4457	111.316	0	0	37.5421	87.2037	85.2627	0	41.7318	86.7883	0	0	0	82.8371	0	35.3573	0	254.145	93.0071	41.1402	77.6334	18.8899	0	0	0	0	106.548	34.3974	50.6239	42.9771	53.6147	0	0	48.4203	178.922	0	17.9796	61.8659	0	189.845	0	0	34.171	0	80.9609
		294	1320.12	0	31.2588	103.751	0	0	82.243	100.381	50.052	0	0	50.2276	32.1067	30.5618	0	84.7355	0	0	0	248.655	80.9031	55.2742	37.8526	54.3168	0	0	0	0	101.373	0	34.4392	75.36	123.398	0	0	58.3079	170.25	0	0	48.0113	0	109.659	0	0	0	0	0
		295	1323.98	0	56.7547	169.522	0	0	36.896	146.271	115.498	28.4908	23.6163	18.8915	0	36.6803	0	81.594	0	0	21.2312	207.224	63.1436	26.339	92.6298	0	0	0	0	0	124.039	29.2076	42.901	43.639	101.418	0	0	117.433	133.987	0	18.3575	130.621	0	117.674	0	0	0	0	55.5864
		296	1327.84	0	34.5097	128.314	0	24.5764	24.3185	102.672	63.8771	0	20.8022	49.3183	0	24.6664	0	96.2224	0	32.8897	0	163.323	81.2595	43.6397	63.7174	36.453	0	0	0	28.3781	107.658	25.4116	43.1428	51.3046	118.774	0	0	68.145	119.937	0	26.9417	91.1718	0	108.643	0	0	0	0	32.297
		297	1331.7	0	0	84.1451	44.9149	48.921	57.2471	130.264	104.089	0	0	56.7785	0	35.7756	0	102.788	0	0	0	173.903	78.7161	35.2791	93.5005	0	0	0	0	0	109.258	26.4181	34.9074	70.1462	142.517	0	0	56.8409	107.247	0	0	98.8501	0	96.6955	0	0	34.9809	0	0
		298	1335.56	0	45.3279	168.106	0	0	36.3259	132.046	82.8801	28.951	16.7946	70.9774	0	40.956	0	106.798	0	0	0	182.356	73.6852	0	51.7782	0	0	0	0	0	109.181	0	57.7405	0	142.757	0	0	90.8506	180.534	21.2184	0	69.4221	0	156.394	0	0	37.931	0	46.0706
		299	1339.42	0	18.1048	116.226	0	22.6125	0	96.9547	66.5406	0	39.5034	38.5338	0	46.5922	0	104.037	0	0	0	200.21	65.2521	41.3818	94.6059	65.1548	0	0	0	0	137.52	19.6393	57.5474	27.8048	133.349	0	0	93.6118	183.205	22.3302	31.7873	90.4195	0	69.2264	0	0	0	0	103.06
		300	1343.28	0	32.0123	126.314	0	25.5671	61.5784	108.382	29.7625	26.0567	53.1637	40.662	0	0	0	103.232	0	68.4852	0	188.664	61.7964	0	67.994	51.3322	0	0	0	0	110.215	0	37.5324	54.6	94.7006	0	0	119.731	117.71	18.9068	0	52.6155	0	96.4706	0	0	40.3508	0	38.2949
		301	1347.14	0	27.6855	134.843	0	0	80.3971	147.524	0	38.4107	0	28.9178	25.1297	36.454	0	75.5756	23.7024	38.1103	0	187.862	102.21	0	73.4508	0	0	0	0	0	71.135	24.3413	46.3012	27.4544	111.217	0	0	58.9706	105.831	0	18.89	78.1161	0	72.8407	0	0	0	0	25.2331
		302	1351	0	31.5759	126.069	0	74.0179	35.4597	70.756	30.9381	0	43.8493	63.9203	0	31.5357	0	157.636	35.3686	0	0	155.571	91.7986	17.3681	96.1261	0	0	0	0	0	74.0283	0	74.3751	50.3037	51.7051	0	0	111.575	102.03	0	0	57.9925	0	85.5081	0	0	0	0	33.192
		303	1354.86	0	0	178.508	0	0	26.6976	89.4815	40.3079	20.9621	0	54.2018	0	0	0	132.636	0	54.9962	0	221.245	105.401	80.4255	33.5577	0	0	0	0	0	55.0734	0	53.5079	49.8144	0	0	0	83.7813	134.507	0	23.6848	20.1519	0	62.5417	0	0	75.1976	0	73.6435
		304	1358.72	0	27.8763	170.356	0	42.6695	23.0003	116.079	36.8498	43.8951	77.568	35.8169	0	0	0	137.385	0	20.9459	20.5701	111.583	59.528	19.8964	42.2376	0	0	0	0	0	33.1406	20.8058	58.0396	40.0495	92.5276	0	0	86.3576	132.386	0	0	58.5652	0	71.8682	0	0	35.1242	0	91.0262
		305	1362.58	0	0	162.984	0	0	90.8314	116.729	46.7164	0	43.2788	69.6786	0	25.74	0	142.5	26.2445	86.5993	0	145.43	92.7036	0	113.578	24.3349	0	0	0	40.0385	89.2741	0	46.6073	47.1922	37.9066	0	0	40.9996	130.344	0	0	27.7356	0	95.8276	16.9075	0	24.0448	0	70.3016
		306	1366.44	0	38.3955	152.274	0	28.1365	85.5042	99.594	26.6441	0	52.3124	57.8692	0	0	0	86.5935	0	91.7011	0	194.166	91.7593	26.1612	88.7126	0	0	0	18.5634	31.5155	67.0394	0	106.409	41.553	42.518	0	0	104.311	156.519	31.3465	26.5276	38.2297	0	55.4558	0	0	0	0	49.8712
		307	1370.3	0	63.73	167.232	0	38.9506	114.028	122.753	0	0	62.506	38.2714	0	0	0	40.0996	0	58.0483	0	93.1278	108.475	55.4379	61.5371	34.5003	0	0	0	0	97.8571	16.4798	75.1831	66.113	72.5292	0	0	80.764	139.621	33.8446	18.902	28.9805	0	47.2948	0	0	52.2244	0	21.5783
		308	1374.16	0	60.0098	168.192	0	45.1401	109.397	124.401	0	0	0	94.0248	0	31.9258	0	101.222	0	64.5292	0	114.611	92.3703	58.9148	77.0876	0	0	0	0	35.9498	44.7746	0	66.4526	33.281	21.0865	0	0	82.7696	144.595	0	0	0	0	59.0045	0	0	31.2188	0	63.5712
		309	1378.02	0	64.1025	135.893	0	61.8638	62.8905	138.847	39.1885	0	60.3308	0	0	0	0	99.0628	0	95.8893	0	161.786	40.3561	29.8686	116.918	0	0	0	0	0	48.6699	0	87.8261	81.8746	40.6306	0	0	85.7686	148.874	0	0	0	0	89.4369	0	0	36.2091	0	41.997
		310	1381.88	0	32.6572	131.416	0	59.9912	75.068	156.979	0	37.6318	76.5646	33.5657	0	67.2308	0	69.3189	0	69.1026	0	128.978	113.65	19.5272	41.6688	21.6894	0	0	0	31.5791	70.2196	0	83.9649	84.0873	74.512	0	0	73.3403	207.984	0	0	33.4356	0	54.5362	0	0	0	0	31.4146
		311	1385.74	0	71.6654	183.76	0	49.7599	107.091	168.338	0	0	72.4804	64.1168	0	0	0	75.3202	0	79.8958	0	151.651	68.2383	39.992	75.505	0	0	0	0	24.9672	69.6976	0	76.6125	29.2182	23.1798	0	0	100.823	109.28	23.8391	20.8385	40.8218	0	0	0	0	40.2112	0	0
		312	1389.6	0	33.8182	130.273	0	112.762	49.4129	95.8327	0	19.1081	62.6838	86.9427	0	29.7	0	31.6165	0	69.8597	0	161.156	60.3334	52.8352	67.6094	27.4085	0	0	0	24.4067	133.164	0	62.503	65.3825	39.9935	0	0	68.1283	66.0469	18.5916	30.8521	0	0	47.3058	0	0	0	0	0
		313	1393.46	0	0	148.236	0	53.155	132.827	95.6739	0	29.0191	33.0909	52.1864	0	53.0068	0	49.484	0	76.7782	0	136.853	121.483	73.9368	106.382	45.5518	0	0	0	45.9623	78.8871	0	77.241	87.7273	28.2198	0	0	56.3497	95.5621	32.5603	0	36.614	0	0	0	0	0	0	79.0087
		314	1397.32	0	0	138.794	0	129.316	84.4514	129.47	0	20.7623	54.415	62.3508	18.0827	45.35	0	50.1264	0	64.272	24.2654	67.9651	84.1087	50.9777	55.7025	27.0177	0	0	0	104.207	92.4739	0	122.559	20.9283	27.0758	25.4334	0	87.0376	139.332	0	25.7048	0	0	25.3414	0	0	0	0	53.1395
		315	1401.18	0	44.2301	130.524	0	73.9379	162.255	122.232	0	0	51.6797	0	18.0944	29.1806	0	83.6633	0	92.5514	0	120.043	0	53.2967	108.576	44.7735	0	0	0	53.7871	84.3709	0	76.4047	61.3991	57.171	20.2249	0	71.7788	127.154	0	0	24.7509	0	28.88	0	0	0	0	0
		316	1405.04	0	0	100.856	0	105.856	125.555	75.8785	0	0	90.0686	22.9106	0	66.1753	0	54.776	0	71.6016	0	151.814	56.4322	90.7449	118.03	22.8184	0	0	0	69.3009	64.664	0	76.7437	38.6187	85.2726	0	0	30.6592	140.954	0	19.8257	40.7617	0	18.6871	0	0	22.0562	0	50.2684
		317	1408.9	0	32.4927	136.547	0	157.838	128.963	125.015	0	0	66.1419	39.5544	0	28.532	0	77.7748	0	168.715	0	140.207	28.7352	84.4123	78.8952	49.5009	0	0	0	56.414	67.8474	0	76.2984	71.7059	70.0736	22.7904	0	100.54	110.989	37.0172	18.5304	42.3681	0	0	0	0	0	0	53.9424
		318	1412.76	0	26.3058	131.743	0	163.805	111.022	155.254	0	17.5677	78.6539	31.0845	0	37.4747	0	76.5249	0	148.063	0	150.602	32.0117	42.1211	25.893	19.648	0	0	0	67.2496	145.344	0	138.812	79.9022	0	17.9507	0	111.459	99.2794	0	0	38.0527	0	0	0	0	0	0	55.4674
		319	1416.62	0	0	102.52	0	93.143	103.343	103.935	0	0	58.8053	58.1424	0	57.4356	0	50.2248	0	112.595	0	101.839	34.3928	61.6582	123.777	42.1439	0	0	0	31.5789	100.343	0	86.7895	75.6762	66.2316	0	0	17.2793	81.9845	0	33.0309	52.3219	0	41.347	0	0	34.6244	0	31.8199
		320	1420.48	0	35.113	140.786	0	118.78	166.534	125.645	0	0	104.617	29.6498	0	19.3063	0	31.5113	0	73.8626	0	43.2508	22.3296	32.7048	93.1367	41.1592	0	0	0	35.6473	132.857	0	94.1426	62.8644	36.8069	0	0	0	48.9449	0	28.1511	22.4848	0	0	0	21.6484	30.949	0	29.2502
		321	1424.34	0	63.681	124.59	0	137.052	153.569	122.621	0	37.961	33.9465	0	0	26.6368	0	89.7216	0	124.976	0	25.7745	117.937	94.2885	62.7936	41.2052	0	0	0	38.0723	81.7994	0	92.5261	80.0453	48.9679	66.727	0	0	91.3269	0	74.3771	32.9143	0	42.7035	0	0	45.2961	0	48.585
		322	1428.2	0	0	133.693	0	161.37	134.283	146.231	19.3677	22.6	129.708	26.0505	0	62.7496	0	86.4562	0	51.4279	0	60.7256	55.9143	108.987	110.818	66.5606	0	0	0	46.2652	148.343	0	28.107	62.7818	22.6683	45.8881	0	0	53.1922	0	77.9827	32.8105	0	46.3558	0	0	52.4749	0	85.5836
		323	1432.06	0	21.8303	85.8537	0	85.3227	169.591	127.875	0	56.4509	85.8586	43.1942	0	63.3552	0	78.917	0	118.444	0	73.872	47.5599	84.4525	50.8298	49.1438	0	0	0	51.4289	110.161	0	114.965	68.9748	27.7885	69.9126	0	31.8747	118.997	0	91.4894	44.8516	0	36.569	0	0	0	0	68.9814
		324	1435.92	0	28.912	77.412	0	109.713	139.742	116.902	0	62.5966	69.3157	70.1209	0	76.5445	0	69.1279	0	100.734	0	99.6557	55.8368	86.4091	151.936	31.7746	0	0	0	32.5519	103.472	0	74.0681	75.66	20.207	26.8796	0	17.9101	81.1286	0	43.7223	0	0	0	0	0	0	0	38.8973
		325	1439.78	0	35.0857	117.185	0	115.467	134.148	165.684	35.272	29.4994	52.1921	0	0	93.6523	0	55.5841	0	86.6629	21.0642	73.379	43.8447	108.406	74.6962	41.5205	0	0	0	31.0561	47.6486	0	46.1709	91.6984	0	0	0	49.8337	76.2023	0	57.5412	47.041	0	0	0	0	26.0301	0	24.3283
		326	1443.64	0	20.9709	198.176	0	110.846	133.189	149.543	0	67.5817	75.248	28.7608	0	109.206	0	81.0464	0	47.2569	0	74.9971	87.3002	46.8974	115.292	22.5816	0	0	0	48.1668	38.4863	0	40.9376	110.685	0	34.4236	0	34.4654	49.6533	0	64.1903	0	0	71.7108	0	0	19.3432	0	56.0348
		327	1447.5	0	0	93.1943	0	120.175	155.714	167.046	0	28.3916	96.2588	36.2009	0	92.4557	0	79.2142	0	93.5453	0	49.942	25.615	79.9511	105.141	33.1231	20.0008	0	0	53.8369	84.2131	0	43.8078	96.6774	59.131	34.9595	0	29.5291	109.184	0	81.1531	0	0	50.1355	0	0	50.1262	0	21.4353
		328	1451.36	0	0	105.345	0	95.3405	150.738	146.349	0	36.1555	79.8972	24.9225	0	75.5312	0	128.568	0	72.2563	0	39.457	72.4467	86.9709	112.232	56.9541	0	0	0	78.5491	81.1466	0	21.1309	87.7608	75.1302	61.1648	0	24.4459	94.2651	0	39.1221	44.7946	0	35.0293	0	0	33.0162	18.9494	64.6612
		329	1455.22	0	0	71.5209	0	112.528	155.281	117.19	16.704	0	68.8424	0	0	153.7	0	94.5604	0	100.977	0	85.7149	65.1342	104.407	67.8306	84.2477	0	0	0	98.7144	27.3389	0	36.7474	123.736	18.3007	34.9119	0	0	101.153	24.2305	59.3201	38.8253	0	31.4153	0	0	19.6885	0	67.3114
		330	1459.08	0	0	71.2569	0	108.787	149.721	244.092	0	60.8969	95.8591	0	0	96.7315	0	53.3665	0	56.2959	0	56.3542	36.0505	98.7974	81.3875	65.3999	0	0	0	104.211	51.4997	0	60.5547	70.5044	32.0372	56.1872	0	68.7085	44.3795	16.8795	46.7978	0	0	64.545	0	0	19.4267	0	90.7174
		331	1462.94	0	0	91.0745	0	124.413	131.084	143.057	0	20.2489	0	38.6251	0	120.291	0	75.8276	0	59.0798	0	56.6118	36.0317	101.368	58.2763	61.9848	0	0	0	95.4636	64.0654	0	33.0296	113.772	34.48	49.9722	0	0	48.4175	0	51.2815	0	0	70.8087	0	0	0	0	127.954
		332	1466.8	0	41.8141	68.537	0	88.3652	129.563	211.573	0	34.5997	70.7763	0	18.6677	46.4989	0	72.2373	0	30.4866	0	49.8767	41.9871	103.507	0	51.6914	0	0	0	129.456	101.577	0	37.8458	145.341	42.0762	70.4125	0	20.8895	76.8119	0	57.6435	0	0	34.231	0	0	31.7761	0	62.0294
		333	1470.66	0	27.1448	88.4444	0	152.146	107.027	158.378	22.2778	77.6134	128.46	39.7731	0	93.8381	0	106.518	0	81.7906	0	66.2787	56.3458	164.749	88.256	70.2414	0	0	0	86.8319	142.137	0	33.8084	100.684	75.7764	32.7221	0	59.9465	62.5283	19.4022	31.86	0	0	54.0807	0	0	37.1219	0	0
		334	1474.52	0	0	64.487	0	106.103	122.323	138.799	0	58.6568	111.319	0	0	134.397	0	96.4396	0	58.7501	0	90.6798	60.4382	94.1522	0	122.453	0	0	0	85.7057	97.3629	0	0	121.661	0	57.8843	0	43.6783	53.9456	0	0	0	0	94.173	0	0	83.7986	0	62.7818
		335	1478.38	0	0	80.9766	0	88.0829	166.972	143.682	0	45.9633	86.0224	0	0	133.037	0	116.621	0	30.5853	0	84.691	72.213	78.1737	0	106.743	0	0	0	139.945	125.727	17.8346	29.6335	134.906	25.6472	48.3419	0	64.7875	90.3843	0	0	0	0	72.1422	0	0	29.4231	0	58.0841
		336	1482.24	0	0	51.0684	0	69.2655	143.845	159.48	0	78.7905	107.133	0	0	154.592	0	138.209	0	88.7888	40.1038	44.1798	44.1317	80.8434	49.707	26.0212	0	0	0	120.155	93.3108	0	42.9477	148.823	62.9757	0	0	36.0477	131.994	0	32.5887	0	0	0	0	0	35.2977	0	81.3159
		337	1486.1	0	0	69.9431	0	106.268	130.61	124.252	19.3557	24.7182	49.4877	24.8745	0	203.667	0	88.3679	0	74.923	35.2832	71.0831	37.6851	143.172	58.6276	81.8542	0	0	0	97.2452	33.0014	0	43.3797	167.025	40.342	18.1526	0	76.8142	51.8831	0	84.5056	0	0	110.448	0	0	47.4909	18.4382	82.6934
		338	1489.96	0	0	0	0	41.2633	102.571	177.79	0	38.9458	48.9515	0	0	176.49	0	87.3891	0	92.5436	0	57.1851	29.5472	79.5395	22.5505	116.055	0	0	0	157.716	43.3473	0	29.5078	151.277	20.7813	37.9391	0	40.7241	32.6243	0	54.7904	0	0	69.7178	0	0	39.2847	0	106.143
		339	1493.82	0	0	59.7772	0	27.8447	181.085	136.002	0	37.4225	93.876	19.5566	0	159.267	0	84.5191	0	105.469	0	58.3238	46.4186	84.4803	38.5017	85.1977	0	0	0	150.441	82.626	0	0	102.551	32.7172	24.5742	0	82.537	86.3011	0	70.3627	0	0	80.1269	0	0	0	0	0
		340	1497.68	0	0	28.9322	0	72.3482	127.543	138.401	0	62.9406	71.8999	42.7363	0	155.307	0	64.5156	0	75.1796	0	31.098	22.3199	143.391	24.9015	146.616	0	0	0	113.421	86.4416	0	29.9793	164.937	50.3025	56.0079	0	59.1328	64.8041	0	0	0	0	51.8881	0	0	0	0	69.4318
		341	1501.54	0	0	38.2322	0	46.4616	137.763	133.656	0	71.4361	60.5333	23.6433	0	175.426	0	0	0	67.8151	0	57.099	41.6732	130.631	0	92.0714	0	0	0	125.598	65.4077	0	23.874	187.837	45.9021	0	0	77.94	99.001	0	63.8403	20.181	0	87.7424	0	0	0	0	80.4209
		342	1505.4	0	0	94.5432	0	98.9037	183.556	141.922	0	68.1926	77.2969	41.0363	0	148.49	0	68.9378	0	128.873	31.321	46.8043	51.4986	167.045	24.8519	166.105	0	0	0	93.0465	68.1897	0	0	120.167	40.4496	0	0	120.848	126.94	0	67.5849	0	0	76.286	0	0	27.2823	0	59.9432
		343	1509.26	0	19.0492	38.0456	0	36.2615	206.984	126.527	0	66.7902	91.7079	26.3728	0	212.043	0	22.833	0	82.0302	0	64.3487	21.0932	110.358	38.1947	119.574	0	0	0	88.68	57.719	0	22.0123	136.78	0	41.0553	0	84.819	104.203	0	67.9336	0	0	87.3045	0	0	0	0	59.0935
		344	1513.12	0	27.436	32.8637	0	57.019	140.484	113.213	0	53.0872	0	39.0215	0	147.107	0	40.6189	0	38.6352	0	61.4641	0	125.043	23.6229	138.429	0	0	0	115.072	68.9802	0	34.1725	143.485	31.5568	0	0	98.907	87.0309	0	59.7346	0	0	143.421	0	0	62.0692	0	90.2292
		345	1516.98	0	0	0	0	53.3626	135.52	80.0593	0	22.2888	64.4132	0	0	125.037	0	49.8003	0	105.135	0	67.0012	65.6962	132.078	0	122.636	0	0	0	90.7199	96.5131	0	34.9643	142.474	0	19.8225	0	80.233	82.2545	0	42.0217	0	0	108.255	0	0	0	0	17.3831
		346	1520.84	41.1461	0	29.1751	0	63.7705	88.0719	82.7639	0	50.6132	68.1689	0	0	185.219	0	54.6637	0	102.607	0	0	50.1904	125.263	23.9734	104.939	0	0	0	89.4937	62.202	0	63.3786	248.447	0	19.6144	0	79.1485	93.714	0	26.4283	0	0	93.4754	0	0	0	0	71.8646
		347	1524.7	0	0	54.1464	0	16.0764	139.46	52.2894	0	30.8706	43.195	0	0	111.015	0	39.5296	0	72.369	0	116.543	48.3788	159.883	0	106.112	0	0	0	74.132	65.2161	0	29.9135	178.911	42.8075	0	0	89.9769	143.071	0	30.9246	0	0	101.319	0	0	0	0	20.3246
		348	1528.56	0	0	17.2875	0	72.5862	203.756	62.1557	0	23.412	59.129	0	0	109.091	0	0	0	71.6619	0	48.2599	26.2955	133.562	0	123.391	0	0	0	86.5779	70.6194	0	68.9466	232.263	21.4636	0	0	40.4409	85.6274	0	55.2198	0	0	138.94	0	0	23.8746	0	33.5199
		349	1532.42	0	47.3573	51.6286	0	119.95	135.07	135.022	0	55.848	89.8856	0	0	73.8273	0	0	0	112.505	21.7384	45.1538	26.5852	143.597	0	157.068	0	0	0	45.2855	70.4808	0	33.1199	149.575	0	0	0	36.4238	78.8087	0	76.1026	0	0	92.0639	0	0	40.913	0	41.725
		350	1536.28	0	25.2251	85.4899	0	60.4084	179.692	122.927	0	32.9178	28.3954	0	0	36.5796	0	19.4439	0	66.6402	0	79.6882	47.1585	144.316	0	112.541	0	0	0	67.3858	67.3866	0	28.1839	212.858	0	0	0	47.1844	82.1894	0	33.2944	0	0	71.885	0	0	18.9187	0	0
		351	1540.14	0	34.8779	54.871	0	39.8041	122.579	124.694	43.9322	54.4522	63.4896	0	0	81.9395	0	0	0	127.096	0	0	30.6889	145.209	0	139.874	0	0	0	0	143.553	0	32.5724	233.572	0	0	0	44.1664	122.366	0	43.3744	0	0	103.166	0	0	0	0	41.9894
		352	1544	0	44.8205	0	0	52.3829	173.885	129.151	0	44.2924	19.0854	0	0	86.2071	0	0	0	50.7529	21.9876	0	43.6404	115.427	0	201.1	0	0	0	71.1907	85.7034	0	16.9407	229.228	0	0	46.9737	118.175	102.649	0	31.2703	0	0	122.806	16.8445	0	21.085	0	54.1211
		353	1547.86	0	41.8457	0	0	22.0143	109.814	121.588	36.0902	45.141	70.8534	0	0	95.5368	0	0	0	33.3465	48.5584	18.6789	42.2569	160.066	0	121.984	0	0	0	59.8295	57.621	0	18.6855	222.818	0	0	18.7645	55.9182	80.7566	0	19.6297	0	0	119.627	0	0	0	0	0
		354	1551.72	0	65.8737	0	0	59.6756	95.0798	135.654	0	49.981	26.7072	22.4429	0	89.5667	0	0	0	55.1272	0	39.9646	31.1807	122.41	0	158.095	0	0	0	45.4424	51.8852	0	20.003	230.731	0	0	19.0406	81.9097	123.396	0	31.6432	0	0	88.9582	0	0	0	0	0
		355	1555.58	0	61.3953	0	0	0	92.3533	124.863	0	39.9857	0	0	0	85.7551	0	0	0	92.5115	0	60.9254	0	188.789	0	170.141	0	0	0	52.0982	83.6888	0	41.001	280.003	0	25.8779	18.8635	36.8164	77.9448	34.463	27.153	0	0	114.393	0	0	0	0	22.8152
		356	1559.44	0	72.5783	0	0	65.9896	61.3429	108.019	0	71.7237	24.5202	0	0	90.722	0	0	0	81.6995	0	49.394	29.54	116.083	0	195.398	0	0	0	44.4503	81.6087	0	64.9536	286.788	0	21.4633	0	73.1144	86.4166	39.7186	36.3381	0	0	34.2007	0	0	0	0	26.6285
		357	1563.3	0	44.9767	0	0	0	108.219	114.378	0	0	0	25.1126	0	55.7609	0	0	0	86.9764	26.92	0	0	125.867	0	145.42	0	0	0	69.9567	71.4213	0	67.5959	234.347	0	0	0	56.683	50.0424	0	51.4049	0	0	110.699	0	0	28.6215	0	0
		358	1567.16	0	79.8396	0	0	0	131.095	89.2787	0	0	37.6246	0	0	25.5431	0	0	0	89.7567	0	48.0497	0	86.6203	0	86.0447	0	0	0	56.8425	92.3267	0	48.7971	179.615	22.9367	0	0	92.5112	104.417	0	54.3743	0	0	124.131	0	0	0	0	0
		359	1571.02	0	84.989	0	0	0	125.262	82.842	54.1778	0	33.0625	0	0	28.598	0	0	0	47.3094	0	0	26.1172	87.7523	0	145.121	0	0	0	51.6904	76.8173	0	43.0482	216.889	0	0	0	100.919	107.61	44.0852	0	0	0	60.8901	0	0	0	0	0
		360	1574.88	0	83.5357	0	0	36.1543	90.3839	86.4394	0	40.5269	37.1218	31.5105	0	65.5047	0	0	0	83.5381	0	0	0	155.838	0	167.19	0	0	0	40.8158	46.5	0	63.2289	179.541	0	0	0	117.629	63.0471	0	54.8262	0	0	80.3211	0	0	0	0	45.7008
		361	1578.74	0	99.8139	0	0	0	123.475	79.6074	36.9066	0	28.5187	0	0	0	0	0	0	89.6096	0	0	29.4362	69.1015	0	106.967	0	0	21.3496	22.9544	40.9409	0	85.9852	212.266	0	0	18.0354	145.215	123.526	94.1995	28.1962	0	0	79.7268	0	0	0	0	0
		362	1582.6	0	106.374	0	24.5725	0	44.8773	81.2622	22.9111	0	0	0	24.6374	46.8116	0	0	0	125.723	0	35.1851	45.7948	100.355	0	108.894	0	0	0	0	56.3061	0	81.7192	235.983	0	0	38.1562	116.554	77.7777	56.0842	21.1068	0	0	36.1758	0	0	0	0	0
		363	1586.46	0	125.662	0	0	0	120.961	100.875	29.5568	59.9964	22.8524	40.465	28.6431	32.1905	0	0	0	49.5124	19.7722	0	0	118.467	0	100.032	0	30.0226	0	0	53.8566	0	61.5452	159.033	0	28.3364	0	81.6325	78.6662	37.8941	30.6983	0	0	43.4582	0	0	0	0	0
		364	1590.32	0	99.9106	0	0	0	66.317	79.2132	0	59.54	0	0	0	0	0	0	0	47.6391	0	0	23.8983	58.7493	0	133.185	0	0	0	0	118.144	0	37.1683	176.596	0	0	0	108.099	87.5845	36.5379	58.2807	0	0	45.1374	0	0	0	0	0
		365	1594.18	0	0	0	0	0	57.2052	157.526	88.8122	31.567	27.5447	0	0	54.6077	0	26.5899	0	40.1835	0	0	0	48.6656	0	100.739	0	0	0	0	92.8632	0	22.032	147.385	0	0	20.8113	85.3293	105.417	0	0	0	0	30.7384	0	0	0	0	0
		366	1598.04	0	64.6844	0	0	0	99.2105	144.854	42.6731	27.1683	18.4595	0	21.8995	0	0	21.6589	0	88.8561	0	0	0	52.2566	0	135.453	0	0	19.7015	0	54.5451	24.6949	63.6845	135.879	0	0	0	117.05	93.2825	89.1476	31.3915	0	0	17.6967	0	0	0	0	0
		367	1601.9	0	68.0376	0	0	0	56.8997	93.686	0	0	29.7502	0	27.8785	47.3606	0	20.2648	25.877	86.1259	73.1931	0	55.4626	53.9904	0	72.88	0	0	0	0	69.468	0	37.449	101.968	0	0	0	60.6002	71.8273	59.7715	25.4876	0	0	58.7037	0	0	0	0	0
		368	1605.76	0	61.5937	0	0	0	40.2528	151.491	29.3444	0	0	0	31.7914	0	0	22.0946	0	102.473	0	0	47.3532	68.4103	0	75.271	0	0	0	0	123.82	0	48.3848	150.425	0	0	0	75.1878	50.8313	64.656	23.4077	0	0	50.9743	0	0	0	0	0
		369	1609.62	0	85.1303	0	38.2148	31.0319	74.1879	82.2536	0	17.6927	34.3507	0	23.4863	16.3811	0	31.7886	69.2595	71.1155	38.4084	0	0	30.2137	0	83.2171	0	0	0	0	61.9962	0	94.2675	123.35	0	0	0	96.6649	127.746	92.7752	0	0	0	51.3476	0	0	0	0	0
		370	1613.48	0	74.444	26.4111	32.511	42.9957	56.1052	121.306	41.6204	46.0392	0	25.8305	0	0	0	0	54.9319	49.9129	54.0414	0	31.7184	58.9376	0	86.9118	0	0	0	0	72.6229	0	101.48	87.9079	0	0	0	150.394	70.1925	79.4057	21.2814	0	0	27.0644	0	0	0	0	0
		371	1617.34	0	19.0534	23.1325	29.2102	25.2269	37.1565	129.305	0	38.6438	0	0	38.7032	0	0	19.6104	0	96.487	30.7651	0	0	40.5763	0	124.352	0	0	0	0	72.5844	0	67.0836	120.339	0	0	0	120.322	56.9369	0	39.4985	0	0	71.028	0	0	0	0	0
		372	1621.2	20.6395	70.5763	0	0	23.9368	63.2034	94.7537	0	0	22.5996	28.3069	35.4301	0	0	38.0648	62.1228	63.5443	69.0592	0	50.6868	44.0631	0	85.778	0	0	0	0	167.316	0	79.4221	127.982	0	0	0	85.7745	40.2812	74.7658	36.066	0	0	35.4793	0	0	0	0	0
		373	1625.06	0	75.6468	33.5744	69.7328	19.9047	25.965	106.403	81.8509	0	0	32.769	48.5796	19.7843	0	0	54.703	65.8977	62.5137	0	0	47.6368	0	82.6936	0	0	0	0	84.4011	0	121.01	104.858	19.3042	24.9596	21.7529	76.5438	87.4612	29.4654	44.9809	0	0	0	0	0	0	0	0
		374	1628.92	0	22.7909	0	17.8809	0	54.9315	74.1567	0	43.2414	20.6658	0	27.2572	0	0	51.5209	46.5708	61.9915	59.4665	0	97.2737	96.447	0	77.8824	0	0	0	0	31.7552	0	113.779	100.283	0	0	50.6547	82.7177	60.0004	60.3488	0	0	0	0	0	0	0	0	0
		375	1632.78	0	42.4289	0	21.7162	18.7928	0	130.41	0	21.1656	42.6972	0	0	0	21.1169	51.2652	63.8962	26.2567	84.5144	32.058	58.5624	59.1627	0	33.0465	0	0	0	0	133.089	0	108.72	78.4725	0	0	0	128.716	70.8255	40.8001	0	0	0	48.3619	0	0	0	0	0
		376	1636.64	0	62.2058	0	19.4975	0	43.6538	125.126	27.0494	0	42.0065	17.5686	37.8741	0	0	40.9817	106.033	89.3935	46.5253	0	63.4886	29.0376	0	30.3186	0	0	0	0	89.2102	0	117.493	137.938	0	0	0	65.1808	116.253	78.0494	18.7836	0	0	0	0	0	0	0	0
		377	1640.5	0	56.3794	28.4324	45.3442	0	0	134.479	0	0	0	46.8855	20.5141	0	0	0	111.925	41.9527	43.3696	0	81.6466	57.8263	0	68.5767	0	0	0	0	84.8314	0	155.902	94.2824	0	0	36.803	59.1596	92.5448	61.6292	0	0	0	0	0	0	0	0	0
		378	1644.36	0	0	0	70.2664	0	22.5025	126.583	0	29.0172	0	0	40.9175	0	0	43.0488	93.6949	0	22.7511	0	93.2058	32.3055	22.045	78.8792	43.1344	0	0	0	89.1979	0	187.122	58.8743	0	0	0	92.6874	101.254	22.7609	0	0	0	0	0	0	0	0	0
		379	1648.22	0	59.9796	54.1383	29.4723	0	0	182.288	0	0	0	29.9111	33.9978	0	0	0	89.6778	41.3895	51.812	0	105.143	47.2516	26.9865	87.7105	0	0	0	0	128.798	0	126.576	101.637	0	0	53.1984	53.7565	77.9098	0	29.1473	0	0	0	0	0	0	0	0
		380	1652.08	0	47.7747	48.3811	113.327	0	0	161.281	0	0	0	38.143	36.0683	37.8821	0	31.9089	106.389	27.1266	31.8477	0	109.281	0	23.4607	127.924	0	0	0	0	135.347	0	119.499	146.874	0	0	0	30.6816	114.517	40.1887	0	0	0	0	0	0	0	0	0
		381	1655.94	0	0	46.5125	72.2619	18.9252	46.4214	193.091	0	0	0	18.2103	29.3327	0	0	0	110.405	22.6709	42.2748	0	134.962	0	0	84.0092	0	0	0	0	116.946	0	119.35	96.8514	0	0	0	26.0617	82.6096	25.8762	0	0	0	0	0	0	0	0	0
		382	1659.8	0	26.899	50.1414	97.4506	0	0	113.345	0	0	29.967	0	26.6714	0	0	0	102.673	19.3547	0	57.6244	83.1081	0	26.9497	63.2709	0	0	0	0	127.481	0	153.559	106.005	0	0	0	23.3283	98.6912	39.7041	0	0	0	0	0	0	0	0	0
		383	1663.66	0	64.4794	59.6453	50.0606	0	0	157.681	0	0	0	31.5915	40.4157	0	0	0	88.1198	26.2824	33.2052	29.3928	108.545	0	47.9001	56.9522	36.321	0	0	0	114.343	0	185.037	68.198	0	0	0	99.7298	111.864	34.1628	0	0	0	0	0	0	0	0	0
		384	1667.52	0	40.7242	52.6598	64.7531	0	22.3256	221.783	0	0	0	0	60.7826	0	17.5175	0	137.107	0	0	0	116.141	0	57.6721	53.9651	0	0	0	0	107.683	0	125.272	125.491	0	0	20.147	46.634	87.388	0	0	0	0	0	0	0	0	0	0
		385	1671.38	0	54.1117	0	114.88	0	0	180.188	0	0	55.1009	26.4599	0	19.2708	0	0	48.9755	23.7628	0	21.6271	127.294	0	38.8985	50.7599	0	0	0	0	136.826	0	131.243	96.4879	0	0	0	102.247	152.402	24.3969	0	0	0	16.0426	0	0	0	0	0
		386	1675.24	0	0	68.9958	101.79	31.6533	0	143.251	0	16.5459	0	35.1054	28.2833	22.3842	0	0	101.653	0	17.6886	29.9741	124.868	0	17.1575	92.9851	57.7878	0	0	0	113.293	0	131.969	58.4681	0	0	0	50.2565	97.0007	17.6889	0	0	0	0	0	0	0	0	0
		387	1679.1	0	71.3346	0	111.562	18.7726	0	189.6	0	0	0	48.6857	0	0	17.5287	0	88.5913	0	0	46.6719	112.039	30.8878	39.6639	57.3455	36.2791	0	0	0	96.1417	0	100.687	146.427	0	0	0	20.9704	118.45	0	0	24.5405	0	0	0	0	0	0	0
		388	1682.96	0	41.5952	72.2564	115.459	28.3608	0	134.634	0	23.6932	0	0	23.5992	0	0	17.7829	109.682	0	28.1723	0	119.969	0	45.8105	84.4336	28.0695	0	0	0	75.6632	0	156.761	89.2124	0	0	0	30.8887	149.644	33.9387	0	0	0	0	0	0	0	0	0
		389	1686.82	0	28.7914	19.7422	121.295	0	22.2825	125.456	0	0	36.0521	38.1688	57.5506	28.1827	19.8823	0	71.4452	0	0	40.6656	148.392	22.4375	44.7146	94.989	66.8444	0	0	0	53.5486	0	143.636	62.3756	0	0	0	0	138.434	0	19.8735	0	0	0	0	0	0	0	0
		390	1690.68	0	0	86.427	164.466	23.1146	0	174.197	0	45.082	0	43.7101	32.3044	0	0	0	56.0246	0	0	21.5455	125.645	27.3424	71.1444	114.029	46.5254	0	0	0	100.86	0	144.389	106.28	0	0	0	0	80.0888	0	0	0	0	0	0	0	0	0	0
		391	1694.54	0	0	32.2585	146.82	0	0	122.493	20.1336	0	18.3425	32.8807	0	0	0	0	65.3427	0	0	0	67.2155	26.5022	38.0303	69.0736	0	0	0	0	66.7424	0	107.545	113.133	0	0	0	52.6561	114.693	0	37.6596	0	0	0	0	0	0	0	0
		392	1698.4	0	0	55.7347	151.631	46.1955	0	107.302	0	24.2984	0	55.6197	0	0	37.3064	0	29.5943	0	0	0	104.57	0	52.2857	61.0491	37.4591	0	0	0	23.1779	0	141.659	121.496	33.6927	19.2455	0	0	139.812	0	23.2477	0	0	0	0	0	0	0	0
		393	1702.26	0	20.8827	66.0315	152.885	54.7779	0	82.577	0	29.8897	0	49.0714	0	0	33.3477	0	49.4804	0	0	17.7819	104.516	0	53.58	45.8542	0	0	0	0	62.8781	0	132.656	124.855	27.2111	0	0	0	106.02	0	17.1176	0	0	0	0	0	0	0	0
		394	1706.12	0	0	49.7414	173.025	30.6966	26.9852	117.27	0	39.6669	0	33.3088	24.731	0	21.5701	0	51.2855	0	0	38.41	109.12	0	43.9467	128.852	24.5862	0	0	0	42.4564	0	111.372	86.5501	0	0	0	0	93.8316	0	0	0	0	0	0	0	0	0	0
		395	1709.98	0	55.9233	33.8442	133.711	44.1024	0	74.6	31.2549	0	31.3675	33.9587	42.5185	42.5183	0	0	90.2133	0	0	30.9936	76.6033	0	91.7371	87.6901	36.5535	0	0	0	25.9328	0	168.873	140.004	0	0	0	37.7509	79.0579	0	50.9967	0	0	0	0	0	0	0	0
		396	1713.84	0	0	0	135.513	76.6298	0	130.695	0	30.7336	0	18.8285	0	29.5682	0	0	86.3957	0	0	0	72.9702	0	70.909	162.219	0	0	0	0	0	0	150.334	50.352	36.8784	0	0	0	52.8734	0	0	0	0	0	0	19.5607	0	0	0
		397	1717.7	0	22.1321	18.6283	121.636	48.2184	0	115.526	21.4248	42.3989	0	17.3267	27.8239	0	0	0	62.2929	0	0	26.6721	48.65	0	77.4307	168.392	0	0	0	0	24.019	0	53.4127	175.022	26.5433	0	0	36.3369	82.937	0	38.3039	0	0	0	0	0	0	0	0
		398	1721.56	0	0	0	156.065	50.3887	0	144.277	20.9197	0	0	0	42.3103	0	40.1649	0	84.8129	0	0	40.8932	78.5248	0	102.212	160.383	54.5228	0	0	0	0	40.1641	91.2344	156.449	0	0	0	0	49.2908	24.3645	0	0	0	0	0	0	0	0	0
		399	1725.42	0	31.6337	33.7056	113.297	32.156	0	162.928	0	43.2366	0	55.2443	0	24.2548	31.4749	0	107.643	0	0	62.8587	52.1386	0	78.7574	107.761	0	0	0	0	58.7142	0	105.764	89.275	94.2753	0	0	57.4289	95.3705	0	34.018	0	0	0	0	0	0	0	0
		400	1729.28	0	18.4588	22.3048	167.316	0	0	122.913	0	23.1195	0	0	0	31.0769	0	0	66.6577	0	0	0	45.1254	28.4736	77.4345	149.912	30.5528	71.2613	0	0	53.1186	0	83.7083	78.7423	36.4118	17.0521	0	0	52.2806	18.6251	24.4461	23.3368	0	0	0	0	0	0	0
		401	1733.14	0	0	0	164.002	19.8323	0	114.955	0	32.9074	0	25.5891	0	0	0	0	122.89	0	0	25.0039	33.0685	0	83.4425	73.896	0	63.5157	0	0	41.8568	0	83.8795	94.7783	37.2497	0	0	41.9018	47.1454	0	38.3961	0	0	0	0	0	0	0	0
		402	1737	0	0	0	122.562	61.5228	0	80.0551	0	0	18.4958	0	0	0	52.4518	0	20.7063	0	0	0	47.9958	26.3325	84.6397	107.677	26.7747	0	0	0	74.1563	0	80.84	56.6453	0	0	0	0	47.5462	0	18.0579	0	17.3089	0	0	0	0	0	0
		403	1740.86	0	0	0	134.452	0	0	76.9445	0	43.5344	0	57.7443	30.7307	0	0	0	52.3999	0	0	0	28.071	0	42.1916	26.3598	0	0	0	0	62.5146	0	39.805	69.097	39.8442	0	0	43.304	41.4655	0	50.9706	0	0	0	0	0	0	0	0
		404	1744.72	0	0	0	94.1481	44.655	0	66.2991	0	18.2266	0	0	0	23.2513	0	0	60.0235	0	0	39.0542	41.1063	0	83.0925	49.7147	0	0	0	0	0	0	90.7214	81.6288	45.1181	0	0	76.792	45.1591	0	93.0758	32.2712	31.6066	0	0	0	0	0	0
		405	1748.58	0	0	0	107.239	0	0	49.6037	0	24.6332	0	33.7192	0	15.6658	37.9531	0	47.7626	0	0	0	19.8432	0	63.8341	51.8447	0	0	0	0	83.5534	0	102.892	110.562	57.0171	0	0	0	95.676	0	51.0622	0	62.0375	0	0	0	0	0	0
		406	1752.44	0	20.8802	0	193.834	0	0	66.9815	0	26.2646	0	17.4965	0	58.1591	30.3099	22.4246	36.637	17.4549	0	0	56.2099	0	60.7297	91.7173	0	0	0	0	76.1474	0	101.493	93.0128	0	0	0	0	0	0	45.5095	0	0	0	0	0	0	0	0
		407	1756.3	0	0	0	71.8949	0	0	55.2966	28.8753	0	0	18.4835	0	31.8664	25.7455	18.997	0	0	0	56.0353	37.2321	0	60.5723	86.0829	0	0	22.7711	0	25.4058	0	56.1138	63.2171	0	0	0	27.2133	73.8217	0	86.1026	25.5079	75.9921	0	0	0	0	0	0
		408	1760.16	0	48.9901	0	72.2313	0	0	55.0989	23.0236	0	0	25.3749	43.5938	0	43.7533	0	56.0149	0	0	39.4294	64.8612	27.5635	80.5489	83.9745	0	0	0	0	33.5411	0	79.8606	66.0584	30.8769	0	0	0	0	0	51.3266	47.4428	0	0	0	0	0	0	0
		409	1764.02	0	0	0	47.6533	39.4098	0	37.1756	0	27.7451	0	0	0	27.3659	47.7147	0	55.2657	0	0	60.0672	27.0051	0	52.3047	77.289	0	0	0	0	53.8173	0	56.7408	97.4109	40.9301	0	0	30.6578	62.1229	0	51.4768	19.6559	61.787	0	0	0	0	0	0
		410	1767.88	0	0	0	80.0706	20.4002	0	56.7229	0	0	0	0	40.8867	18.8319	0	23.9321	77.7695	0	0	92.2542	45.861	0	29.0726	87.189	31.2338	0	0	0	77.7307	0	0	73.6151	46.5756	0	0	19.4309	0	0	54.1149	0	36.576	0	0	0	0	0	0
		411	1771.74	0	0	0	154.53	0	0	25.8882	0	0	0	0	46.1591	71.9481	60.921	0	52.8176	0	0	67.3465	0	21.8361	73.1155	92.1406	0	0	0	0	91.9315	0	34.4752	71.4684	19.5674	0	0	17.2664	53.5537	0	48.5065	20.2547	70.5986	0	0	0	0	0	0
		412	1775.6	0	21.3923	0	69.9978	29.0893	0	69.4929	0	20.2779	0	0	67.8046	0	0	0	55.6771	0	0	84.5936	33.0671	0	0	90.5611	0	0	0	0	51.7578	0	46.4518	72.8768	36.2406	0	0	0	35.3087	0	72.2836	0	34.4689	0	0	0	0	0	0
		413	1779.46	0	27.5984	0	52.4751	28.1097	0	33.9351	25.8763	0	0	0	26.5483	32.9801	27.4676	0	52.0436	19.2845	28.394	38.58	0	0	131.176	105.135	24.9317	0	0	23.5872	71.0584	0	0	99.2077	33.2236	0	0	32.3858	26.6174	0	70.1802	30.1868	35.1397	0	0	0	0	0	0
		414	1783.32	0	0	0	70.3134	31.4215	0	69.5053	33.6048	0	0	17.5339	0	0	47.0942	0	109.814	0	0	82.359	30.7385	0	70.1068	77.6617	0	0	0	0	55.7992	0	0	57.7014	37.132	0	0	0	66.0305	0	64.8475	0	38.9296	0	0	0	0	0	0
		415	1787.18	0	0	0	91.6942	0	0	82.5436	0	0	0	0	32.0472	39.7699	68.3205	0	65.8682	0	16.9358	58.2454	0	0	0	125.011	0	0	0	0	23.8285	0	19.7808	106.504	23.0594	0	0	0	37.0564	42.3972	60.7416	0	0	0	0	0	0	0	0
		416	1791.04	0	0	0	49.6684	50.9424	0	40.1394	0	0	0	0	49.0709	0	51.5337	0	91.5339	0	0	65.6726	42.9946	0	33.9565	84.9884	0	0	0	0	82.7685	21.39	0	49.9735	0	0	0	0	64.3819	28.0365	102.257	0	54.6119	0	0	0	0	0	0
		417	1794.9	0	0	0	55.497	0	0	52.8719	40.5912	45.1046	0	0	45.6256	36.1296	18.1653	0	45.4351	0	16.6885	27.3875	51.8453	0	48.4424	91.7319	0	0	25.9669	0	63.7518	0	52.3874	100.438	0	0	0	0	67.1989	0	95.749	0	0	0	0	0	0	0	0
		418	1798.76	0	22.0222	0	94.824	0	0	60.4636	39.6679	0	21.5669	0	30.0072	0	34.1457	0	89.3903	0	56.6632	100.924	16.219	27.2273	40.4561	101.425	0	0	0	0	45.9304	0	0	110.713	0	0	0	0	73.4364	0	76.1493	0	58.5787	0	0	0	0	0	0
		419	1802.62	0	39.0204	0	56.4523	50.2849	0	39.313	28.505	28.0943	0	0	52.6913	38.5605	36.4395	0	47.5167	0	0	47.043	51.2966	0	54.3423	103.377	0	0	0	21.7182	48.1927	33.277	17.239	119.527	0	0	0	0	105.522	0	91.5174	0	50.6013	0	0	0	0	0	0
		420	1806.48	0	21.6772	0	86.3899	39.1959	0	70.9039	54.9067	23.7252	0	0	43.3897	0	69.051	0	95.189	0	0	42.8614	27.4019	0	37.8365	108.833	0	0	22.3199	0	65.9138	0	0	117.138	0	0	0	0	0	22.1325	91.7527	0	82.6648	0	0	0	0	0	0
		421	1810.34	0	0	0	73.4564	0	0	32.5394	64.3567	42.1203	0	0	61.3723	30.9942	47.0785	0	74.229	0	43.9904	52.5505	55.0871	0	43.8038	125.614	0	0	0	0	50.7524	0	0	131.957	0	0	0	0	100.397	0	69.8404	0	83.3043	0	0	20.3329	0	0	0
		422	1814.2	0	0	0	56.9251	37.5832	0	54.3294	78.6024	0	0	0	70.6045	0	40.0823	0	119.626	38.5465	70.6651	0	0	0	33.7988	163.053	0	0	0	0	44.6374	20.3589	0	147.089	0	0	0	0	102.471	36.582	53.3843	32.3075	74.0604	0	0	0	0	0	35.6813
		423	1818.06	0	0	0	104.844	0	0	60.6436	112.803	64.6061	0	0	53.3183	78.981	71.612	27.839	86.651	0	40.4798	45.6679	0	0	42.5492	131.592	0	0	0	0	26.8525	0	0	139.663	0	0	0	0	60.1969	76.3099	68.7914	0	66.5569	0	0	0	0	0	0
		424	1821.92	0	0	0	58.142	0	0	43.0002	0	0	0	0	87.2341	83.0188	51.1995	23.2031	106.77	24.6661	62.5891	73.1134	0	0	80.6598	131.405	0	0	0	0	21.6148	68.9694	20.1498	120.1	0	0	0	0	73.1386	0	80.0032	0	72.3168	0	0	0	24.6079	0	36.6732
		425	1825.78	0	0	0	97.0985	45.8455	0	49.588	69.1915	60.2651	0	21.4235	23.7076	60.0109	45.0081	0	96.6322	0	62.1829	0	42.6181	0	0	107.606	0	0	18.4941	23.8557	0	0	0	80.1327	0	0	0	0	54.2975	19.9664	90.418	0	38.8206	0	0	0	25.753	19.9492	0
		426	1829.64	0	0	0	57.8734	0	0	55.356	24.0235	56.0243	0	0	64.4978	65.7035	75.6574	0	166.268	0	0	0	28.02	0	0	97.6805	0	0	0	0	0	0	0	95.0919	0	0	0	0	41.6628	37.1423	90.4879	0	66.3813	18.029	0	0	0	0	0
		427	1833.5	0	0	0	104.274	18.5177	0	118.839	86.5033	24.4078	0	0	68.2609	57.5427	0	0	66.2546	22.442	61.5829	70.8766	59.6307	0	61.8645	89.8272	0	0	0	47.9763	0	25.3301	0	64.4873	0	0	0	0	54.9812	37.7121	64.2721	0	50.7526	0	0	0	0	29.2955	0
		428	1837.36	0	0	0	59.2498	0	0	73.7356	97.0596	111.292	0	0	34.2171	47.2764	71.8632	0	86.16	0	20.9069	39.9777	17.4567	0	79.2963	61.6872	0	0	0	25.4646	0	0	0	106.373	0	0	0	0	65.1343	66.8238	56.7127	0	31.1281	0	0	0	43.1895	0	0
		429	1841.22	0	0	0	67.0288	0	0	97.1817	65.558	67.4886	0	25.5001	26.7159	66.3869	0	0	61.436	18.4871	67.7114	45.4095	0	0	35.3809	82.3265	0	0	0	96.0539	28.1655	22.373	0	137.235	0	0	0	0	51.5958	54.1308	96.6271	0	65.3052	0	0	0	0	0	0
		430	1845.08	0	0	0	125.137	0	0	88.9161	33.8169	91.087	18.1901	0	39.6299	47.9508	60.4005	0	112.361	0	87.4722	51.989	0	0	37.1155	65.9202	0	0	0	72.9827	0	0	0	128.799	0	0	0	0	74.4148	50.9825	39.1571	0	74.6233	0	0	0	0	0	0
		431	1848.94	0	0	0	95.476	0	0	96.637	42.0963	57.396	0	0	72.6354	39.7064	29.7491	0	139.112	32.2269	86.4748	32.0363	25.434	0	79.164	65.0148	18.3795	0	24.8579	0	18.0528	0	0	166.605	0	0	0	0	57.1821	0	64.6512	0	46.0783	0	0	0	20.2393	22.0694	0
		432	1852.8	0	0	0	43.721	18.3858	0	102.658	59.5528	127.671	0	21.8948	69.3162	0	0	0	123.989	20.8411	54.9173	41.2588	0	0	94.2923	41.9997	0	0	0	23.2319	0	0	0	94.2298	0	0	0	0	52.0713	30.6095	18.5266	42.9454	74.5786	30.0462	0	0	0	0	26.9062
		433	1856.66	0	0	0	45.3953	20.6992	0	109.924	25.827	129.963	0	20.5001	39.5409	41.5329	0	0	124.46	41.2543	64.9677	0	0	0	30.6708	28.5954	0	0	0	40.4174	0	0	0	143.298	0	0	0	0	23.7268	32.8863	0	33.0653	49.4152	0	19.2423	21.3312	18.4078	23.4351	0
		434	1860.52	0	0	0	71.587	0	0	145.611	43.9094	136.955	0	19.3177	81.8052	25.4376	23.4718	0	131.895	21.6975	86.3218	24.0415	0	0	106.419	0	28.6482	0	0	45.1803	20.2343	0	0	167.837	0	0	0	0	84.9745	0	41.1776	35.2405	49.8075	0	0	0	39.8096	29.9018	0
		435	1864.38	0	31.692	0	51.5294	0	0	75.2063	0	133.688	0	32.4995	56.4514	47.1282	34.0892	0	143.66	56.6105	96.5135	0	29.2355	0	81.1388	39.3252	0	0	0	55.84	0	0	0	99.8355	0	31.9127	0	0	39.0337	55.8426	28.5352	21.8867	30.376	0	0	0	0	21.1694	49.4614
		436	1868.24	0	0	0	0	0	0	62.8724	95.3532	148.885	0	35.8192	57.2655	43.6957	30.0295	0	159.926	40.3137	56.8359	53.8251	24.9448	0	82.4535	55.8643	0	0	0	71.8706	19.2009	0	0	141.508	0	0	0	0	56.7763	33.7564	0	26.8686	85.6268	0	0	0	0	21.8655	0
		437	1872.1	0	0	0	37.1343	0	16.2284	93.6326	63.9917	111.146	0	49.7332	0	57.2658	50.3338	0	142.968	27.2975	134.076	0	46.3316	0	79.5211	0	0	0	0	40.0423	0	0	0	142.554	0	0	0	0	25.5962	48.3466	44.1584	38.8234	84.1404	0	0	0	0	0	31.152
		438	1875.96	0	0	0	0	0	0	92.8436	93.3889	123.898	0	17.9851	49.4518	61.385	0	0	183.998	0	90.5117	27.6503	0	18.4642	72.1537	30.1313	0	0	0	72.5443	0	26.2737	0	172.223	0	21.0814	0	0	0	71.7825	0	0	58.2645	19.9223	0	0	0	0	47.418
		439	1879.82	0	0	0	24.504	0	0	145.887	63.8545	131.611	0	44.7736	68.8728	68.202	0	0	115.988	115.955	49.4789	36.1377	32.7717	0	45.9236	16.3622	25.6879	0	0	49.5458	0	31.5498	0	180.89	0	30.5533	0	0	0	46.3531	0	0	35.8671	0	0	0	0	27.242	64.3799
		440	1883.68	0	25.9599	0	20.1814	27.6432	21.2436	99.0401	41.3577	126.361	0	0	84.8898	70.2088	0	0	163.426	65.992	134.803	48.6207	36.5845	46.7386	55.6793	0	39.1357	0	0	165.892	0	0	0	126.236	0	38.2387	0	0	31.0806	68.8663	25.2012	0	45.3529	0	0	0	0	0	88.2981
		441	1887.54	0	0	0	0	0	0	112.554	0	105.867	0	0	69.9929	0	0	0	110.028	48.6607	113.49	54.2588	44.7488	16.1455	104.167	0	0	0	0	109.315	0	46.9043	0	176.625	0	70.3796	0	0	54.6711	80.3742	0	32.7429	62.7298	0	0	0	48.5267	28.84	87.0902
		442	1891.4	0	38.8839	0	0	0	0	90.1076	63.9993	107.044	0	38.3447	39.9256	0	0	49.0889	82.4202	38.7476	126.417	55.6021	0	0	40.5399	0	0	0	0	154.333	0	24.8073	0	111.126	0	52.7027	0	0	36.4092	91.6075	23.1557	21.6825	29.2066	81.0977	0	0	0	22.8206	125.996
		443	1895.26	0	24.0123	0	0	0	24.8239	61.7395	28.4317	172.411	0	61.4498	94.8599	0	0	0	120.584	40.1083	120.106	75.8261	81.902	0	24.067	60.2687	26.6848	0	0	87.4353	0	0	0	170.838	35.5479	76.2449	0	0	77.167	104.608	0	46.6913	27.7276	47.1422	0	0	18.2251	0	46.669
		444	1899.12	0	60.5998	0	0	20.7846	0	96.2119	22.2131	197.771	0	30.9652	33.3174	51.6763	0	0	138.861	54.6006	84.7268	39.8954	45.7245	59.7641	0	0	18.8222	0	0	113.306	0	42.9789	0	174.578	19.1632	48.1079	19.0248	0	83.169	57.8042	0	45.4451	0	87.9974	0	0	0	0	122.607
		445	1902.98	0	0	0	0	20.0932	0	77.4469	30.4916	167.68	0	43.796	77.3353	35.7884	0	0	166.893	0	88.3892	33.5841	74.0515	39.8916	58.6603	0	47.1074	0	0	97.1546	0	0	0	142.059	0	48.2979	0	0	37.9747	126.867	0	37.2278	0	32.0691	0	0	0	0	126.15
		446	1906.84	0	40.7682	0	0	61.9544	0	52.7308	36.2463	135.779	0	30.9987	74.2496	26.2053	0	0	153.26	0	86.5652	75.9098	54.1899	0	0	19.4507	0	0	0	122.854	0	0	0	158.611	0	55.0197	0	0	58.7988	128.891	0	58.6725	0	50.7536	0	0	0	0	91.7384
		447	1910.7	0	51.5476	0	0	19.2897	25.8662	25.0184	58.4378	103.676	0	37.1721	101.435	0	0	0	115.271	24.914	63.0914	31.7674	45.5224	0	33.9747	0	24.2232	0	0	123.666	0	0	0	112.82	0	47.3759	0	0	36.4636	128.158	0	43.0009	0	34.344	0	0	0	20.9801	99.5951
		448	1914.56	0	42.9718	0	0	64.4521	28.1946	79.5993	20.1584	162.484	0	88.7663	71.8998	0	0	0	115.183	0	110.406	90.7316	71.0903	0	0	18.5061	45.9345	0	0	137.043	0	0	0	135.41	0	0	0	0	0	165.634	0	0	0	62.6606	0	0	33.3566	0	115.963
		449	1918.42	0	33.2256	0	0	22.571	0	102.375	110.527	184.066	0	50.2158	74.0586	58.1339	0	0	94.7165	56.2098	105.666	0	50.6445	0	0	0	27.1936	0	0	142.49	0	62.8615	0	104.502	0	37.237	0	0	0	61.9474	0	26.8323	0	82.2689	0	0	24.6333	0	95.8308
		450	1922.28	0	31.3583	0	0	51.0785	0	59.361	20.5775	152.106	0	0	93.852	0	0	0	128.018	0	113.173	45.3813	121.925	0	41.4743	0	36.5761	0	0	84.9465	0	39.0482	0	119.5	0	0	0	0	59.6336	170.977	0	34.3865	0	114.781	0	0	0	0	116.193
		451	1926.14	0	28.4131	0	0	62.5105	48.371	76.6869	42.059	145.137	0	61.9171	113.334	0	0	0	100.996	21.2218	100.309	33.4359	79.4562	0	21.5349	0	53.2276	0	0	111.688	30.0914	0	0	135.345	0	18.7663	0	0	52.6795	108.547	0	43.759	22.1335	54.1434	0	0	76.0936	0	122.966
		452	1930	0	20.7521	0	0	0	0	61.3599	54.0577	156.098	0	30.4938	180.04	0	0	20.3746	155.6	23.3536	84.584	0	89.3198	0	0	0	55.8258	0	0	125.951	0	20.3002	0	202.492	0	44.248	18.71	0	23.625	167.477	0	0	0	76.2997	0	0	0	32.265	70.4858
		453	1933.86	0	47.4299	0	0	78.9507	0	35.5223	42.6589	154.244	24.7948	40.8062	134.155	0	0	0	99.4888	0	55.4501	0	64.2402	0	32.7142	0	69.2945	0	0	111.13	0	0	0	110.53	0	84.8708	0	0	38.3407	112.101	0	0	0	100.068	0	0	0	0	122.65
		454	1937.72	0	54.103	0	0	82.119	0	44.4503	56.9015	165.685	0	47.0629	64.7833	21.6945	0	0	139.038	0	65.4638	0	119.595	0	23.3874	0	56.5009	0	0	174.623	0	61.8106	24.3931	175.019	0	36.8344	0	0	0	200.656	0	17.4066	0	115.849	0	0	0	0	108.672
		455	1941.58	0	86.3335	0	0	78.7401	0	72.8961	38.0113	166.669	0	66.7339	152.479	24.1922	0	38.7063	73.9058	0	89.7436	0	77.9426	0	58.6634	0	41.5679	0	0	165.929	0	40.9895	0	151.967	0	38.1096	0	0	29.2655	142.226	0	48.7811	17.5568	112.444	0	0	0	0	70.3915
		456	1945.44	0	0	0	0	132.448	0	24.6742	36.3554	141.054	0	67.024	154.94	52.6043	0	0	91.4133	0	84.5676	0	68.6071	0	0	0	87.161	0	0	173.431	0	0	0	193.079	0	55.3444	0	0	0	145.002	0	0	26.8063	106.673	0	0	0	0	136.657
		457	1949.3	0	58.7957	0	0	52.1949	0	67.9491	52.5146	67.2012	0	34.5756	168.252	0	0	0	74.028	18.8511	64.6036	0	69.1205	43.3289	0	0	50.6671	0	0	177.336	0	34.457	23.5358	183.082	0	0	0	0	28.8093	146.558	0	22.9511	0	99.7486	0	0	0	31.6685	183.68
		458	1953.16	0	61.0714	0	0	84.2412	0	0	0	100.356	29.9868	54.3155	144.275	16.75	0	49.7715	103.397	0	51.4161	0	116.858	0	23.1258	0	52.6966	0	0	160.223	0	25.9565	0	168.029	0	33.873	0	0	34.8621	178.668	0	0	22.2638	98.7274	0	0	0	24.9506	113.488
		459	1957.02	0	50.3358	0	0	72.3277	42.1316	35.2772	0	226.214	0	0	173.418	0	0	41.6965	108.081	0	74.9916	0	118.327	0	62.2319	0	119.894	0	0	150.2	0	29.9607	26.4596	153.416	0	0	0	0	35.3026	196.393	0	0	0	93.2806	0	0	0	0	97.7086
		460	1960.88	0	62.4169	0	0	104.744	34.2057	42.694	39.0307	148.77	0	0	137.587	0	0	18.1454	57.0436	31.902	66.5023	0	116.161	0	32.3303	0	67.4678	0	0	201.17	0	65.7212	0	122.014	0	30.4092	24.0125	0	22.1574	141.389	0	0	0	139.662	0	0	34.9676	0	100.158
		461	1964.74	0	24.4052	0	0	87.9073	41.2779	91.552	43.7011	140.756	0	40.5809	137.432	25.6605	0	0	63.8903	55.4859	47.1488	22.9476	124.029	25.0715	0	0	56.3109	0	0	199.953	0	67.3802	0	167.629	0	48.8643	0	0	48.0181	190.831	0	0	0	109.229	29.3437	0	20.5438	0	121.049
		462	1968.6	0	33.977	37.4091	0	99.5896	0	72.0266	99.3146	132.984	0	22.5354	187.469	49.7247	0	0	98.6115	30.8754	42.3851	0	110.793	46.3198	37.0722	0	58.4922	0	0	177.758	0	35.8123	0	167.485	0	55.3614	0	0	0	195.792	0	0	19.0524	107.494	19.9151	0	0	37.0973	132.645
		463	1972.46	0	0	0	0	122.155	0	98.4929	74.7227	99.7114	0	26.6476	137.295	24.746	0	26.6504	0	61.9333	0	0	135.73	21.834	51.7369	0	124.654	0	0	176.203	0	95.2328	26.0042	141.403	0	110.362	17.7208	0	42.1429	217.338	0	20.3316	20.2973	170.283	52.675	0	39.6238	0	90.301
		464	1976.32	0	48.8798	0	0	119.933	0	48.746	85.1106	127.302	0	54.8773	145.056	39.7899	0	42.5479	94.8779	0	44.5842	0	110.177	23.5082	18.466	0	87.7014	0	0	217.804	0	67.8698	0	152.358	0	97.9179	19.8477	0	41.3084	194.413	0	33.1706	0	173.159	0	0	30.2511	0	73.748
		465	1980.18	0	61.302	0	0	147.595	0	31.7036	82.6354	120.693	0	54.2351	185.503	19.9701	0	77.7971	50.5977	47.7414	29.8382	22.3735	79.0818	0	47.3464	0	98.637	0	0	171.386	0	126.991	0	117.005	0	84.4722	0	0	80.9721	99.9395	0	0	20.1201	86.5032	0	0	0	0	90.5338
		466	1984.04	0	35.0228	0	18.3127	134.605	0	59.9825	46.3488	122.518	0	22.1657	168.822	44.2309	0	54.0998	37.7832	38.3334	44.965	0	74.7864	27.498	23.1204	0	91.0935	0	0	144.926	0	123.743	15.7039	116.284	29.8148	74.9753	42.8622	0	39.2382	84.4644	0	42.0902	0	97.4734	18.772	0	0	0	85.551
		467	1987.9	0	60.9867	0	0	105.126	0	0	82.9949	63.0841	0	18.9737	165.322	57.2494	0	27.6103	61.37	58.3904	71.1951	0	77.4265	33.96	19.1881	0	141.749	0	0	149.575	0	110.706	0	104.683	22.2738	82.1477	0	0	34.1623	126.477	33.9188	30.8958	41.8932	98.8571	0	0	53.3221	0	94.6458
		468	1991.76	0	74.133	0	0	125.072	30.5589	0	0	106.492	0	39.655	181.385	58.7193	0	0	73.3891	51.1123	0	0	68.3818	40.6661	0	0	51.8285	0	0	153.517	0	76.847	0	97.3379	0	93.6916	21.7698	0	86.9324	107.835	0	51.7213	0	119.811	21.3289	0	16.9922	0	56.5127
		469	1995.62	0	62.2049	0	0	144.116	0	0	51.7369	98.9698	0	23.1305	160.901	40.9374	0	97.6323	45.8796	40.1661	0	0	90.2057	59.9887	0	0	134.341	0	0	79.0661	0	115.654	0	122.166	46.0198	65.9001	0	0	84.4117	106.42	0	22.2787	0	118.449	20.8626	0	19.9399	0	142.778
		470	1999.48	0	81.2293	0	0	115.927	0	42.2076	0	100.92	0	0	159.791	67.572	0	107.105	36.7439	48.6678	0	0	56.2851	65.8032	61.0098	0	142.11	0	0	145.944	0	47.8422	0	114.16	32.6136	65.746	20.2188	0	110.177	163.406	0	38.0847	35.7819	156.109	70.9436	0	0	0	150.052
		471	2003.34	0	70.0646	0	0	98.5444	0	19.2232	25.1097	46.9043	0	61.2653	178.623	111.657	0	81.8819	83.6248	0	0	0	79.49	0	40.4378	0	95.8643	0	0	148.622	0	126.856	0	108.171	24.5438	0	46.0155	0	143.669	69.471	0	53.2874	26.9567	130.165	42.6783	0	38.1367	0	77.4345
		472	2007.2	0	123.424	0	0	105.74	0	18.3674	50.5396	126.327	0	63.7202	137.829	88.2359	0	58.6466	66.3238	80.9038	0	0	110.048	26.8702	56.631	0	81.7882	0	0	97.8411	0	64.8133	0	175.636	0	62.4604	24.9381	0	164.265	172.557	0	0	37.7431	120.517	52.3684	0	0	29.1282	110.928
		473	2011.06	16.791	69.2488	16.2035	0	201.61	0	0	77.6461	99.8425	0	34.6821	237.426	107.625	19.7364	122.773	0	63.7861	0	0	69.0663	0	53.9891	28.266	68.6648	0	0	178.184	0	78.2583	0	122.128	0	37.0373	37.1797	46.5863	136.487	152.614	15.8131	47.0224	25.3377	100.163	73.4263	0	25.3293	0	121.102
		474	2014.92	0	76.4013	34.7795	0	146.138	0	33.5489	54.5193	79.5258	0	73.2257	174.625	98.5114	0	94.475	0	26.7994	22.9224	0	77.151	34.7819	63.0993	0	60.4721	0	0	104.252	0	95.2759	0	102.06	23.9086	40.6621	38.1837	0	93.2724	134.582	0	52.3287	68.9985	119.087	80.2157	0	31.4762	0	72.9295
		475	2018.78	0	76.9279	0	0	138.959	0	0	26.4593	68.8568	0	38.9247	201.493	110.016	0	128.073	27.487	0	0	0	91.8683	30.3651	65.5439	17.911	52.811	0	0	180.753	0	92.9333	0	74.7744	0	83.5335	57.519	0	127.809	86.265	0	57.7923	58.429	90.8527	68.941	0	20.8693	0	114.241
		476	2022.64	0	70.1925	34.1225	0	125.446	0	0	66.6732	95.0814	0	60.9053	203.346	188.306	0	67.2487	23.33	23.7239	24.3619	25.2379	86.6758	50.5673	76.5257	0	60.5601	0	0	186.983	0	117.834	0	84.9938	36.1835	19.0902	0	0	137.937	94.9635	0	0	75.9219	56.6681	68.6946	0	58.9096	26.2623	81.2716
		477	2026.5	0	86.6653	24.097	0	128.623	0	0	41.2887	104.061	0	53.0307	103.669	115.2	0	91.8708	31.9815	33.4982	0	0	78.8707	26.2631	69.3003	0	0	0	0	134.986	0	65.5557	0	85.7517	0	77.8905	21.0462	0	172.683	149.661	0	0	23.5828	48.8949	73.9515	0	45.649	37.095	110.285
		478	2030.36	0	67.8433	0	0	99.6077	0	0	46.7928	74.6848	0	73.186	95.2395	93.6958	25.6963	72.4216	39.9353	19.2578	0	0	93.5499	0	108.204	26.2386	0	0	0	142.809	0	83.1465	0	125.047	39.992	0	77.6372	0	141.634	169.222	0	0	86.1581	91.9976	55.2628	0	33.2187	0	85.1302
		479	2034.22	0	63.0544	31.213	0	143.047	0	0	47.3317	74.8237	0	74.2469	140.373	79.0283	45.7447	25.3024	35.017	0	0	0	94.2613	46.6214	24.9948	63.1584	18.9844	0	0	140.361	0	67.0243	24.1786	67.5721	47.3601	132.195	46.1207	51.4733	139.054	191.234	0	23.3043	156.956	69.6	0	0	57.2392	0	136.027
		480	2038.08	0	103.69	0	0	83.3023	0	0	98.0354	69.9827	0	47.3895	87.5708	144.026	28.4718	51.6381	33.0927	0	0	0	79.8155	48.636	63.7671	19.478	36.2226	0	0	93.1017	0	101.12	23.3862	81.7477	48.5333	103.343	57.8105	17.5077	189.35	179.379	22.8723	22.7767	34.8115	115.507	40.3446	0	60.7191	37.6826	151.161
		481	2041.94	0	72.4106	28.2655	0	28.197	0	24.49	70.7837	60.0732	0	57.2211	125.235	109.279	35.4174	97.7561	44.3683	0	0	0	90.7399	24.1242	86.2185	26.5526	0	0	0	123.478	0	30.9687	0	70.5884	53.1158	107.906	48.442	0	214.089	129.311	0	18.3375	61.7198	126.874	49.7645	0	65.6987	41.8988	46.9778
		482	2045.8	0	39.5404	26.7858	0	140.056	0	0	74.1158	74.4542	0	53.1335	185.305	109.155	27.5067	162.562	0	0	0	0	64.8014	0	76.4217	61.3913	0	0	0	183.896	0	128.763	0	101.666	90.7064	35.7244	0	0	110.669	175.806	0	51.4743	29.8085	109.138	52.4159	0	77.4248	0	86.1491
		483	2049.66	0	98.6115	0	24.7857	75.3955	0	0	111.796	85.7763	0	79.1645	114.378	145.485	43.8738	120.972	37.1142	0	0	0	80.8501	0	37.3291	41.8416	30.7589	0	0	101.082	0	63.0415	0	76.0087	20.3154	0	0	0	147.572	150.515	37.4142	45.2668	53.4213	90.5497	31.6523	0	89.0316	31.9208	106.135
		484	2053.52	0	67.4412	39.9201	0	92.9172	0	0	120.96	74.9705	0	42.5663	111.888	163.39	31.5703	119.842	47.6028	42.2234	0	0	74.5083	0	104.071	47.5517	0	0	0	151.236	0	46.0141	0	116.757	42.55	75.026	61.8282	42.1413	138.311	142.476	33.1425	65.0871	26.8545	120.553	73.619	27.3587	72.5239	42.7246	49.167
		485	2057.38	0	76.4376	24.7455	0	52.9039	0	0	37.9139	42.8559	0	63.1792	160.906	110.329	34.7958	119.06	40.2623	0	0	0	64.1743	34.6688	55.1885	57.0296	0	0	0	146.041	0	69.1622	0	97.6156	47.2932	84.5094	55.0101	0	119.497	149.845	0	49.4337	42.8847	38.6243	78.1226	0	46.2374	0	83.9244
		486	2061.24	0	56.5841	0	0	48.4092	0	16.2002	64.9758	52.3114	0	89.5902	161.867	199.962	35.885	88.9712	19.4392	0	0	0	72.9138	0	91.3368	29.862	0	0	0	141.097	0	111.6	0	84.0114	0	75.1651	33.9365	0	220.754	135.765	45.8024	66.7441	47.5591	67.7741	41.8282	22.8597	68.6328	22.7422	63.7075
		487	2065.1	0	104.863	35.4937	0	76.874	20.6098	0	56.3013	34.7495	0	0	76.0076	160.714	34.263	127.962	0	0	30.8772	0	69.6103	0	83.3265	60.8866	47.1296	0	0	147.414	0	38.1357	0	70.3568	29.0937	77.7688	31.8378	26.5937	134.883	89.586	38.9159	0	45.0105	62.0559	62.948	0	93.4627	42.6526	109.331
		488	2068.96	0	82.5228	60.5745	40.2829	66.0748	0	0	78.7953	136.01	0	0	150.592	158.739	29.1249	128.811	0	0	0	0	72.0902	0	0	27.0136	0	0	0	134.879	0	26.7241	0	87.0836	48.5868	83.4526	66.4236	29.1055	181.918	124.753	37.1972	0	35.5804	76.6473	45.6862	0	108.431	50.3866	75.7549
		489	2072.82	0	84.5241	30.0745	0	63.3575	0	0	88.5341	61.1524	0	72.5717	128.186	175.759	38.2644	76.3052	30.7042	0	0	0	85.6578	0	80.7459	0	0	0	0	155.346	0	44.7516	0	112.614	73.0969	90.2879	36.9933	23.8779	151.583	112.229	0	40.825	44.0615	24.817	88.1203	24.3521	101.863	71.1456	103.265
		490	2076.68	0	95.2519	58.1011	0	52.6763	0	0	28.7374	91.2809	0	23.5947	115.194	130.502	28.536	124.573	35.6141	0	0	0	46.6941	0	53.7017	44.3781	0	0	0	120.479	0	38.912	0	84.7495	34.1765	72.1086	58.4557	0	115.461	88.0469	59.9887	51.1798	55.0133	0	43.6316	0	122.39	113.198	76.7827
		491	2080.54	0	84.097	68.4637	0	35.4729	0	0	53.5257	0	0	75.8428	88.9839	125.994	37.7948	76.2014	0	0	0	0	91.9371	0	68.3719	31.0541	0	0	19.1092	114.989	0	0	0	57.3417	50.8515	0	97.2241	0	131.743	129.495	37.6856	20.0793	84.8019	38.2844	24.5415	0	95.4863	0	109.744
		492	2084.4	0	35.0891	50.564	0	0	18.8091	0	44.8405	0	28.4571	0	85.8734	151.962	51.4443	63.9923	0	0	0	0	69.7923	24.3294	49.9924	0	0	0	33.3189	93.1619	0	48.8779	0	64.553	62.8943	76.0536	77.9841	36.0977	189.45	131.722	0	76.9935	61.4162	42.6761	70.5702	0	76.2226	19.2934	67.4436
		493	2088.26	0	28.7044	44.2094	0	29.4828	36.3431	0	154.332	46.2815	0	0	81.9581	158.47	33.9805	80.6273	0	23.1231	0	0	51.5708	35.9154	84.3847	42.9508	0	0	0	38.299	0	52.6135	0	96.0776	28.32	116.543	120.273	34.9142	184.765	113.762	20.9157	23.2538	40.9492	53.3017	30.9821	26.3971	93.9305	108.335	72.1886
		494	2092.12	0	22.7035	22.3687	0	64.0885	23.8304	0	122.311	43.751	0	17.3658	68.3994	160.56	47.1768	49.8161	31.9821	0	0	16.2035	60.5594	0	84.3261	50.7713	0	0	21.7624	72.8161	0	50.9235	0	78.9358	65.8481	167.021	80.1908	19.3503	170.83	156.344	18.3136	34.7374	0	59.8062	33.7354	0	61.9512	172.883	117.345
		495	2095.98	0	39.0723	61.3989	0	35.086	69.1428	0	91.7568	34.1754	29.0554	42.672	36.4437	166.496	65.5601	27.1962	0	0	0	0	48.1669	0	92.7566	28.3825	0	0	0	94.6618	0	56.753	0	60.0556	38.4571	79.1114	82.4184	38.0656	146.467	155.996	0	96.8593	16.8003	64.0553	36.5345	29.7206	110.779	59.5432	0
		496	2099.84	0	28.835	56.2653	0	0	52.9202	0	145.955	53.6846	19.7924	49.2435	32.6353	190.307	17.6534	95.4016	0	0	0	0	79.5411	0	43.422	62.508	0	0	15.8196	99.9363	0	58.3222	0	99.5411	43.7573	53.4178	125.688	25.5421	122.884	86.3698	59.3294	43.1719	35.9788	46.5501	56.9699	0	62.8947	80.183	76.7322
		497	2103.7	0	50.3759	0	0	0	32.4667	0	151.235	38.635	0	0	67.0409	157.572	85.6879	37.6063	0	39.1567	0	0	73.345	0	28.8097	52.1436	0	0	0	67.2247	0	0	0	72.5105	44.6096	65.7937	88.3134	39.1806	175.413	49.7431	23.0445	0	0	44.7539	52.1076	20.629	47.4337	98.8873	113.065
		498	2107.56	25.2995	31.3026	24.6194	24.7452	0	32.7122	0	93.2916	40.1684	0	58.9157	40.0329	191.166	48.2635	38.5521	24.99	0	0	0	42.338	0	69.6776	0	0	0	41.6315	71.6182	0	0	0	59.9752	0	55.9845	55.8506	35.1264	174.916	111.064	0	37.0542	20.7081	33.6384	55.344	0	64.261	85.1054	123.899
		499	2111.42	48.2608	36.4308	32.6232	0	0	71.791	0	244.539	0	0	67.1482	0	144.201	0	18.2408	29.3471	0	0	0	116.623	0	73.8991	18.2273	0	0	0	49.3664	0	100.016	25.6522	100.447	39.9483	54.2791	78.1937	29.2213	178.632	95.9863	39.7578	0	0	72.1456	0	0	74.1437	35.8444	82.8978
		500	2115.28	0	0	78.0267	17.3836	0	23.9109	0	90.1262	26.8346	23.4319	69.6852	28.5176	174.917	41.2491	19.1009	0	0	0	0	99.267	43.1361	55.1315	0	0	0	17.4566	89.7633	0	59.3982	0	45.4843	75.5834	41.0569	128.011	0	179.303	160.563	0	0	0	0	36.6343	0	30.4248	55.1453	73.2786
		501	2119.14	23.6956	18.8264	39.7686	0	0	37.0891	0	158.174	0	35.1712	48.2106	26.5466	136.185	49.0029	32.3149	31.6206	0	0	0	121.764	34.3968	151.041	0	0	0	32.1118	30.9287	0	51.3947	0	69.2536	76.0414	54.8964	117.659	36.7508	176.236	49.9837	91.7825	53.2596	0	65.223	73.6481	0	0	102.953	99.7986
		502	2123	59.6611	0	43.1364	0	0	146.054	0	103.269	55.0842	0	52.0731	18.3676	144.483	98.8874	24.4595	46.359	0	24.563	0	82.803	21.029	101.453	0	0	0	0	33.4804	0	83.6064	0	68.5905	57.7509	58.3943	173.733	50.3512	172.698	118.062	51.167	35.5648	0	50.329	89.414	0	0	46.2084	71.4349
		503	2126.86	22.9298	0	35.5365	0	19.4146	55.8753	0	143.57	28.7383	16.8289	25.2851	20.586	154.227	51.6097	0	23.0919	0	0	0	80.119	55.0632	105.546	0	0	0	39.6849	97.6321	0	27.7001	0	106.743	78.1356	135.627	119.226	54.9022	166.826	136.764	66.4489	31.3476	30.9608	63.2714	60.3644	0	0	82.2312	108.689
		504	2130.72	28.0796	0	37.1816	42.2174	0	35.7456	0	166.878	30.3631	0	43.8441	0	127.143	52.3433	0	0	0	0	0	74.5535	0	82.5897	0	0	0	0	62.9374	0	47.6376	0	111.542	0	68.029	114.668	29.6585	129.868	121.84	36.7504	55.7252	0	67.1318	0	0	0	53.2425	126.268
		505	2134.58	37.7681	0	0	0	0	90.2666	0	142.007	42.6641	0	0	0	145.588	45.2583	0	0	0	23.724	0	50.8702	0	84.21	0	0	0	27.6405	28.5146	0	0	0	55.5853	59.5953	61.1356	134.504	28.7881	111.771	69.0759	41.2694	31.6845	0	61.2518	64.2922	0	0	60.2633	62.2139
		506	2138.44	52.305	0	22.7559	0	0	92.0246	0	84.0955	0	0	35.1551	16.1837	149.467	0	46.6413	0	0	24.8575	0	96.3591	0	83.3074	0	0	0	0	0	0	0	0	0	0	46.5763	108.703	52.2515	112.946	100.463	58.7621	31.682	21.4928	68.8863	69.7381	30.9943	0	29.8621	77.5559
		507	2142.3	0	0	40.7893	0	0	79.7147	0	142.478	0	0	0	0	161.498	29.6944	31.4077	31.6697	0	21.4527	0	99.8629	0	54.7798	34.4051	0	0	19.3554	0	0	54.2077	0	54.0806	51.2503	111.37	116.869	43.1145	166.186	81.8856	33.2329	0	0	66.8059	31.4288	31.2977	0	49.5042	110.368
		508	2146.16	0	0	71.8341	0	0	119.434	0	81.446	39.5126	0	0	0	137.108	19.1611	70.2048	0	0	0	0	77.7699	48.4895	112.764	24.8379	0	0	61.5081	0	0	38.9653	0	69.3494	78.5035	109.561	102.336	25.3588	154.418	110.85	57.5711	42.0427	0	59.5603	49.5916	50.8587	0	0	92.6399
		509	2150.02	62.1253	0	57.6526	0	0	101.892	0	100.233	68.9526	0	41.5077	0	124.238	0	38.6983	35.2182	0	0	0	59.4963	0	107.569	0	0	0	101.843	36.4295	0	55.7384	0	26.1858	41.3228	49.963	87.4217	30.7352	139.939	111.779	110.27	0	26.9403	121.544	44.1761	54.8273	0	59.4357	137.612
		510	2153.88	0	0	40.4397	35.624	0	141.61	0	134.283	39.0217	0	17.6644	0	112.182	72.5548	43.5381	24.2238	0	0	0	121.454	47.8159	104.918	18.527	0	0	59.3953	32.9858	0	40.9639	0	20.8674	56.009	73.3717	98.0785	82.5964	156.89	83.9165	49.2014	35.6068	0	42.7306	61.4525	48.47	0	58.0188	60.0958
		511	2157.74	0	0	58.632	56.9901	0	117.951	0	97.2972	29.3219	0	0	0	91.6806	34.9697	0	29.6057	0	37.36	17.376	92.3924	0	81.2316	0	0	0	28.4485	30.0784	0	40.2014	0	45.5931	57.6976	34.6317	106.435	41.1638	171.828	94.1575	88.5969	39.0648	0	90.7495	0	0	0	0	95.2678
		512	2161.6	36.3168	0	24.2047	0	0	96.6498	0	84.3967	35.185	0	49.3682	0	108.295	56.5646	0	26.1258	0	23.1454	0	57.5661	0	120.115	0	0	0	47.1776	0	0	21.9252	0	37.5839	53.8838	96.0948	128.682	76.1424	134.445	101.463	22.501	0	0	53.5846	0	20.8801	0	66.0913	46.866
		513	2165.46	61.9867	0	28.3283	0	0	94.594	0	94.381	27.4329	0	0	0	68.2371	24.1376	0	64.5398	19.3333	0	0	99.8217	16.8773	92.2557	0	0	0	60.5449	21.6254	0	0	0	59.2047	45.1525	74.3898	103.711	40.8462	137.72	42.5804	55.9213	30.7788	0	101.267	34.1894	0	0	28.1839	49.3211
		514	2169.32	27.9572	0	0	0	0	83.8967	0	80.5764	85.2039	23.3865	49.9218	0	72.8501	22.6532	0	41.4721	0	31.6841	0	92.2347	0	129.945	0	18.5567	0	71.8592	45.8565	0	0	0	50.9692	30.233	55.2204	115.695	59.6414	123.144	72.4283	52.8484	28.8493	0	80.3025	20.0555	35.1968	0	0	74.399
		515	2173.18	0	19.5512	0	26.8478	0	152.407	0	176.159	81.0111	18.9996	0	0	64.3059	0	43.3464	0	0	37.5181	0	113.491	0	104.738	0	0	0	72.2068	0	0	0	0	50.8072	0	32.1933	65.4984	61.7305	70.9308	92.9284	89.5034	29.0025	0	85.8878	52.933	42.0311	0	0	50.3539
		516	2177.04	22.0316	27.6666	0	0	0	107.674	0	93.278	82.3673	0	0	0	73.3915	0	0	45.384	0	17.4663	0	123.261	26.1654	147.625	0	0	0	74.9251	0	0	0	0	73.9064	0	45.1295	79.3119	45.1319	84.4226	81.4479	50.8948	0	0	89.1309	52.3755	89.2297	0	31.4841	113.011
		517	2180.9	71.222	0	0	0	0	55.2794	0	85.859	60.8927	0	17.6941	0	97.4746	0	58.9796	37.7569	0	23.8316	0	108.206	0	48.8887	0	0	0	87.2034	0	0	48.678	0	37.4335	41.6884	66.5473	87.1213	87.0202	72.5886	60.0888	74.9007	0	0	86.4073	0	86.0366	27.9813	0	138.972
		518	2184.76	37.452	22.8028	32.4699	0	0	87.9819	0	134.411	48.7509	0	20.2587	0	67.4368	0	32.4794	0	0	0	0	99.4826	0	157.075	0	20.7255	0	66.6264	0	0	0	0	23.3297	57.1539	0	107.758	41.9771	99.3604	76.5182	36.3392	0	0	47.3967	21.99	56.3059	0	0	69.1792
		519	2188.62	0	0	0	0	0	90.0788	0	126.541	67.0348	21.712	19.1948	0	142.65	0	81.812	18.9287	0	0	0	117.158	0	94.7949	0	0	0	116.774	0	0	0	0	40.8276	44.3619	17.2285	91.5936	69.7557	107.739	52.5704	103.17	0	0	62.3048	28.8816	52.0768	0	0	126.477
		520	2192.48	25.4616	0	0	0	0	29.4928	0	70.4426	55.9804	18.4923	43.2647	0	64.1405	0	74.3314	0	0	23.5828	0	101.53	0	62.0068	0	26.2628	0	116.24	0	0	0	0	62.1222	0	45.7304	85.1915	89.4907	61.3034	55.8253	48.6206	0	0	67.8818	0	45.2051	0	25.5321	97.3224
		521	2196.34	0	0	31.022	41.1611	38.4096	38.5102	0	133.237	86.6239	0	23.4421	21.9459	59.7706	0	90.123	0	0	32.8711	0	50.3331	0	109.85	0	38.3688	0	144.716	0	0	28.233	0	0	45.2988	35.6094	76.7524	84.746	66.4434	60.9713	0	54.1366	0	76.9554	34.4034	0	0	0	123.186
		522	2200.2	0	20.4991	0	23.4073	0	71.9969	0	41.416	70.0357	0	0	28.5627	85.8823	22.666	51.8428	0	0	0	0	40.1555	0	94.5698	0	17.7848	0	120.599	0	0	0	0	0	0	0	62.7819	90.7268	105.13	64.9237	125.581	41.1317	0	60.4323	23.8138	0	18.0441	0	117.509
		523	2204.06	50.5286	0	0	48.9591	0	52.2459	0	99.4077	77.0949	0	21.4449	17.2276	71.8353	27.4842	54.5188	21.3444	0	60.1148	0	143.242	27.2553	81.9658	0	38.3385	0	73.6897	0	0	0	0	0	32.6729	0	95.9432	75.9559	75.8944	75.0278	67.0837	0	0	82.6836	0	42.2903	0	0	94.7646
		524	2207.92	43.1235	21.027	0	0	0	50.3061	34.6131	60.8864	102.735	0	0	0	128.457	0	47.4617	0	0	69.6821	16.0788	132.355	34.9019	50.5102	0	0	0	113.901	0	0	20.9423	0	0	0	0	61.0487	63.609	127.416	44.9197	64.029	28.7305	0	56.8159	0	55.4446	0	0	62.0552
		525	2211.78	0	45.2323	0	0	0	32.0948	21.1454	105.283	86.5945	0	21.2712	30.2665	104.457	0	49.7382	16.7531	0	19.8356	17.4059	149.688	0	28.3943	0	76.8592	0	115.526	0	0	86.4725	0	0	50.9908	0	119.568	0	72.9434	24.5711	46.5175	0	0	65.0295	0	45.2915	0	0	62.5289
		526	2215.64	0	0	0	0	0	38.7914	22.1998	138.631	104.246	31.8803	49.2448	0	147.024	22.8151	60.08	0	0	56.2153	34.7045	115.663	0	0	0	64.5084	0	127.387	0	0	30.8886	0	0	23.6064	0	58.7165	28.567	87.8641	54.0538	51.1692	0	0	57.0941	0	79.0901	0	0	86.0545
		527	2219.5	36.7774	30.9229	0	0	0	30.054	51.2915	117.13	67.4266	0	19.6925	40.2701	138.815	0	49.3278	0	0	56.7975	23.3096	66.3645	0	44.14	0	51.8437	0	96.0463	0	0	20.6549	0	0	77.9442	0	52.752	72.8741	152.525	47.4671	81.881	0	0	82.245	0	76.2121	19.9259	22.2217	69.0447
		528	2223.36	25.2	17.232	0	0	27.4678	28.5347	0	57.0562	61.7403	26.0842	46.5143	18.4906	83.998	0	50.8026	0	24.1461	53.1207	0	112.069	30.468	45.1246	0	81.4377	0	169.098	0	0	40.7229	0	0	45.14	0	0	44.962	98.1022	75.8966	73.3485	41.3814	0	87.9852	0	38.9161	0	0	59.291
		529	2227.22	21.7252	62.8986	0	0	0	0	0	77.4709	110.973	0	0	0	45.4982	0	42.5031	0	0	18.1516	18.7959	102.549	29.7809	0	0	107.888	0	133.768	0	0	23.4243	0	0	41.1331	0	40.4511	46.7106	114.424	0	74.8186	38.8777	0	122.763	0	55.0161	0	0	105.721
		530	2231.08	0	30.6921	0	0	17.9415	66.3201	0	72.1836	108.667	21.6123	62.834	32.8066	115.057	0	76.9125	0	0	45.6035	40.4955	97.4167	45.2238	0	0	58.1646	0	104.242	0	0	0	0	0	31.432	0	22.6839	71.3213	71.2853	25.9026	61.6421	0	0	101.509	0	93.0497	0	25.736	40.4337
		531	2234.94	0	40.2211	0	0	0	0	0	52.2829	48.3203	0	56.0901	0	159.719	0	0	0	0	38.5242	47.107	97.4598	62.1619	39.7446	0	22.2817	0	135.195	35.5009	18.6836	0	0	0	81.7679	30.5087	49.2389	75.1785	91.4151	0	69.4424	24.7894	0	86.9932	0	57.2627	0	0	108.485
		532	2238.8	41.3792	52.6307	0	0	0	17.1146	27.362	54.2467	94.7261	26.8638	0	55.2306	122.455	0	0	27.6808	0	0	67.2525	64.2046	0	0	0	0	0	137.192	0	18.9873	34.6133	0	15.7337	64.8579	0	24.6329	0	146.771	0	60.6967	0	0	86.7745	24.921	51.5472	49.7617	0	52.7588
		533	2242.66	0	63.4972	0	0	0	40.2067	41.6089	66.2642	87.3369	0	0	40.6483	87.5973	0	0	0	35.3144	22.5669	39.4402	167.224	37.5206	0	0	44.72	0	96.1254	0	0	46.7753	0	0	51.5724	0	0	53.1813	135.601	50.0122	66.4564	24.7132	0	115.82	0	63.8795	57.9113	54.4643	60.5906
		534	2246.52	33.0297	63.5012	0	0	0	0	54.0829	19.4052	50.9801	0	41.4586	26.1122	89.6383	0	37.4531	0	53.5277	50.4276	0	72.7484	42.6839	0	0	78.1846	0	123.394	0	0	46.8077	0	22.4634	30.6466	0	62.0801	88.6923	99.4866	26.0583	33.0127	0	0	77.6493	18.2727	42.1939	0	31.9647	40.7473
		535	2250.38	67.7582	69.6637	0	0	0	0	43.7824	26.2128	145.451	0	26.2966	0	138.235	20.9137	35.1396	0	36.285	0	109.928	73.7833	24.7923	0	0	41.5708	0	105.425	0	0	0	0	0	46.8269	0	0	0	119.609	0	96.2061	0	0	91.8106	0	63.7493	25.9086	0	0
		536	2254.24	40.0454	99.5685	0	0	0	0	0	60.3899	81.6268	0	0	69.7551	94.935	31.0376	0	0	19.3507	34.2478	60.6777	65.7505	47.9041	0	21.2592	42.7081	0	63.9155	0	21.9329	31.9689	0	0	109.885	0	0	0	133.815	38.4786	62.2391	0	0	83.0338	38.7058	0	0	0	25.4637
		537	2258.1	36.6668	62.0459	0	0	0	0	0	35.0569	43.0688	28.8214	0	0	131.664	0	62.6969	0	0	0	50.2187	95.6345	33.9391	25.8676	0	52.2269	0	85.5061	0	0	0	0	0	89.3954	0	33.9292	38.2471	165.335	48.784	79.9556	17.798	0	97.1668	25.2715	0	25.9266	0	0
		538	2261.96	69.3474	114.213	0	0	0	0	43.9489	42.5617	108.284	0	25.3961	0	91.6266	26.8923	0	0	73.4514	0	120.423	114.097	54.9924	24.4165	0	55.7053	0	140.749	0	0	0	0	0	75.6655	0	0	0	131.764	56.5715	47.7457	0	0	117.489	0	39.1788	0	92.0946	0
		539	2265.82	0	0	0	0	0	0	45.0596	0	103.424	0	35.9554	20.9386	106.01	25.8935	20.4527	17.0906	17.6436	0	162.301	107.131	70.6246	0	0	26.6885	0	180.07	0	0	24.0049	0	46.4835	120.761	0	0	27.8886	135.521	106.984	93.6508	0	0	89.5341	31.6959	33.4942	0	0	31.7855
		540	2269.68	0	81.0484	0	0	0	0	0	42.6168	74.3302	0	32.2834	0	124.813	0	0	0	52.1755	0	36.6842	96.7406	85.02	0	0	32.1006	0	121.263	0	0	0	0	0	111.239	0	0	0	150.891	0	85.5336	0	0	125.147	0	42.1511	44.5669	0	0
		541	2273.54	61.2705	85.7719	0	0	0	0	89.2808	47.3026	23.3282	27.1962	30.2854	0	67.9646	56.8182	34.5613	0	64.9315	0	100.839	159.219	86.6071	27.0017	0	50.2681	0	182.405	0	0	0	0	0	143.047	0	29.4237	0	129.877	44.8546	51.821	0	0	65.7037	0	63.9211	0	36.9082	0
		542	2277.4	0	115.603	0	0	0	0	65.5002	23.799	63.1802	0	0	0	97.7759	41.5596	70.7803	0	89.4211	0	53.5368	80.9786	44.873	0	0	48.4891	0	144.494	0	0	0	19.7343	0	139.99	0	0	0	181.605	44.6589	30.5126	0	0	110.054	0	20.9958	18.0649	54.3306	37.6509
		543	2281.26	0	109.936	0	0	0	0	107.028	22.3272	23.4658	0	20.8363	0	39.2074	17.9878	23.2998	44.7036	109.386	0	59.1338	130.191	133.323	0	0	25.7105	0	138.488	0	0	0	0	19.1732	58.577	0	46.3268	22.0294	101.612	41.6979	87.3467	0	0	110.053	0	37.0249	21.5443	31.675	17.8779
		544	2285.12	0	98.5652	0	0	0	20.3876	70.3038	0	76.4081	25.4378	30.1553	0	88.6664	59.2821	21.1972	0	57.0325	0	73.6293	146.772	43.8392	0	0	33.7431	0	122.625	0	0	45.1926	0	0	116.815	0	23.274	48.1135	168.556	0	93.614	22.2406	0	162.381	0	21.0023	21.8839	67.2244	0
		545	2288.98	29.2692	89.0803	0	0	0	0	95.0138	0	56.285	0	23.8227	0	123.807	37.8368	67.5168	0	69.3236	0	111.008	100.691	118.54	0	0	22.672	0	127.969	0	0	33.8916	0	47.6587	82.2928	0	0	24.1008	141.875	80.088	70.5788	0	0	114.909	0	48.1394	22.3437	0	29.8139
[truncated: 9 more columns]

## Sheet: Average Background
				SptId_20	SptId_21	SptId_22	SptId_24	SptId_25	SptId_26	SptId_29	SptId_32	SptId_34	SptId_35	SptId_41	SptId_43	SptId_44	SptId_46	SptId_49	SptId_51	SptId_52	SptId_55	SptId_56	SptId_57	SptId_60	SptId_61	SptId_62	SptId_64	SptId_67	SptId_75	SptId_76	SptId_79	SptId_81	SptId_82	SptId_83	SptId_84	SptId_87	SptId_88	SptId_90	SptId_92	SptId_93	SptId_97	SptId_99	SptId_100	SptId_101	SptId_104	SptId_106	SptId_107	SptId_109	SptId_111
		0	185.28	0	0	0	0	0	0	0	0	0	0	0	0	0	0	0	0	0	0	0	0	0	0	0	0	0	0	0	0	0	0	0	0	0	0	0	0	0	0	0	0	0	0	0	0	0	0
		1	189.14	0	0	0	0	0	0	0	0	0	0	0	0	0	0	0	0	0	0	0	0	0	0	0	0	0	0	0	0	0	0	0	0	0	0	0	0	0	0	0	0	0	0	0	0	0	0
		2	193	0	0	0	0	0	0	0	0	0	0	0	0	0	0	0	0	0	0	0	0	0	0	0	0	0	0	0	0	0	0	0	0	0	0	0	0	0	0	0	0	0	0	0	0	0	0
		3	196.86	0	0	0	0	0	0	0	0	0	0	0	0	0	0	0	0	0	0	0	0	0	0	0	0	0	0	0	0	0	0	0	0	0	0	0	134.929	0	0	0	0	0	0	0	0	0	0
		4	200.72	0	0	0	0	0	0	0	0	0	0	0	0	0	0	0	0	0	0	0	0	0	0	0	0	0	0	0	0	0	0	0	0	0	0	0	0	0	0	0	0	0	0	0	0	0	0
		5	204.58	0	0	0	0	0	0	0	0	0	0	0	0	0	0	0	0	0	0	0	0	0	0	0	0	0	0	0	0	0	0	0	0	0	0	0	0	0	0	0	0	0	0	0	0	0	0
		6	208.44	0	0	0	0	0	0	0	0	0	0	0	0	0	0	0	0	0	0	0	0	0	0	0	0	0	0	0	0	0	0	0	0	0	0	0	0	0	0	0	0	0	0	0	0	0	0
		7	212.3	0	0	0	0	0	0	0	0	0	0	0	0	0	0	0	0	0	0	0	0	0	0	0	0	0	0	0	0	0	0	0	0	0	0	0	0	0	0	0	0	0	0	0	0	0	0
		8	216.16	0	0	0	0	0	0	0	0	0	0	0	0	0	0	0	0	0	0	0	0	0	0	0	0	0	0	0	0	0	0	0	0	0	0	0	0	0	0	0	0	0	0	0	0	0	0
		9	220.02	0	0	0	0	0	0	0	0	0	0	0	0	0	0	0	0	0	0	0	0	0	0	0	0	0	0	0	0	0	0	0	0	0	0	0	0	0	0	0	0	0	0	0	0	0	0
		10	223.88	0	0	0	0	0	0	0	0	0	0	0	195.093	0	0	0	0	0	0	0	0	0	0	0	0	0	0	0	0	0	0	0	0	0	0	0	0	0	0	0	0	0	0	0	0	0	0
		11	227.74	0	0	0	0	0	0	0	0	0	0	0	0	0	0	0	0	0	0	0	0	0	0	0	0	0	0	0	0	0	0	0	0	0	0	0	0	0	0	0	0	0	0	0	0	0	0
		12	231.6	0	0	0	0	0	0	0	0	0	0	0	0	0	0	0	0	0	0	0	0	0	0	0	0	0	0	0	0	0	0	0	0	0	0	0	0	0	0	0	0	0	0	0	0	0	0
		13	235.46	0	0	0	0	0	0	0	0	0	0	0	0	0	0	0	0	0	0	0	0	0	0	0	0	0	0	0	0	0	0	0	0	0	0	0	0	0	0	0	0	0	0	0	0	0	0
		14	239.32	0	0	0	0	0	0	0	0	0	0	0	0	0	0	0	0	0	0	0	0	0	0	0	0	0	0	0	0	0	0	0	0	0	0	0	0	0	0	0	0	0	0	0	0	0	0
		15	243.18	0	0	0	0	0	0	0	0	0	0	0	0	0	0	0	0	0	0	0	0	0	0	0	0	0	0	0	0	0	0	0	0	0	0	0	0	0	0	0	0	0	0	0	0	0	0
		16	247.04	0	0	0	0	0	0	0	0	0	0	0	0	0	0	0	0	0	0	0	0	0	0	0	0	0	0	0	0	0	0	0	0	199.181	0	0	0	0	0	0	0	0	0	0	0	0	0
		17	250.9	0	0	0	0	0	0	0	0	0	0	0	0	0	0	0	0	0	0	0	0	0	0	0	0	0	0	0	0	0	0	0	0	0	0	0	0	0	0	0	0	0	0	0	0	0	0
		18	254.76	0	0	0	0	0	0	0	0	0	0	0	0	0	0	0	0	0	0	0	0	0	0	0	0	0	0	0	0	0	0	0	0	0	0	0	0	0	0	0	0	0	0	0	0	0	0
		19	258.62	0	0	0	0	0	0	0	0	0	0	0	0	0	0	0	0	0	0	0	0	0	0	0	0	0	0	0	0	0	0	0	0	0	0	0	0	0	0	0	0	0	0	0	0	0	0
		20	262.48	0	139.689	187.067	0	0	0	0	0	0	0	0	0	0	0	0	0	0	0	0	0	0	0	0	0	166.364	0	0	0	0	0	0	0	0	0	0	0	0	0	0	0	0	0	0	0	0	0
		21	266.34	0	0	0	0	0	0	0	0	0	0	0	0	0	0	0	0	0	0	0	0	0	0	0	0	0	150.793	0	0	0	0	0	0	0	0	0	0	0	0	0	0	0	0	0	0	0	0
		22	270.2	0	0	192.593	0	0	0	0	0	0	0	0	0	0	0	0	0	0	0	0	0	0	0	0	0	0	0	0	0	0	0	0	0	0	0	0	0	0	0	0	0	0	0	0	0	0	0
		23	274.06	0	0	0	0	0	0	0	0	0	0	0	0	0	0	0	0	0	0	0	0	0	0	0	0	0	0	0	0	0	0	0	0	0	0	0	0	0	0	0	0	0	0	0	0	0	0
		24	277.92	0	0	196.975	0	0	0	0	0	0	0	0	0	0	0	0	0	0	0	0	0	0	0	0	0	0	0	0	0	0	0	0	0	0	0	0	0	0	0	0	0	0	0	0	0	0	0
		25	281.78	0	0	185.105	0	0	0	0	0	0	0	0	0	0	0	0	0	0	0	0	0	137.886	0	0	0	0	0	0	0	0	0	0	0	0	0	0	0	0	0	0	0	0	0	0	0	0	0
		26	285.64	0	0	0	0	0	0	0	0	0	0	0	0	0	0	0	0	0	0	0	0	0	0	0	0	0	0	0	0	0	0	0	0	0	0	0	0	0	0	0	0	0	0	0	0	0	0
		27	289.5	0	0	188.258	0	0	0	0	0	0	0	0	0	0	0	0	0	0	0	0	0	0	0	0	0	0	0	0	0	0	0	0	0	0	0	0	0	0	0	0	0	0	0	0	0	0	0
		28	293.36	0	0	192.081	0	0	0	0	0	0	0	0	0	0	0	0	0	0	0	0	0	0	0	0	0	0	0	0	0	0	0	0	0	0	0	0	0	0	0	0	0	0	0	0	0	0	0
		29	297.22	0	0	192.924	0	0	0	0	0	0	0	0	0	0	0	0	0	0	0	0	0	0	0	0	0	0	0	0	0	0	0	0	0	0	0	0	0	0	0	0	0	0	0	0	0	0	0
		30	301.08	0	0	187.891	0	0	0	0	0	0	0	0	0	0	0	0	0	0	0	0	0	0	0	0	0	0	0	0	0	0	0	0	0	0	0	0	0	0	0	0	0	0	0	0	0	0	0
		31	304.94	0	0	196.453	0	0	0	0	0	0	0	0	0	0	0	0	0	0	0	0	0	0	0	0	0	0	0	0	0	0	0	0	0	0	0	0	0	0	0	0	0	0	0	0	0	0	0
		32	308.8	0	0	190.657	0	0	0	0	0	0	0	0	0	0	0	0	0	0	0	0	0	0	0	0	0	0	0	0	0	0	0	0	0	0	0	0	0	0	0	0	0	0	0	0	0	0	0
		33	312.66	0	0	195.813	0	0	0	0	0	0	0	0	0	0	0	0	0	0	0	0	0	0	0	0	0	0	0	0	0	0	0	0	0	0	0	0	0	0	0	0	0	0	0	0	0	0	0
		34	316.52	0	0	196.909	0	0	0	0	0	0	0	0	0	0	0	0	0	0	0	0	0	0	0	0	0	0	0	0	0	0	0	0	0	0	0	0	0	0	0	0	0	0	0	0	0	0	0
		35	320.38	0	0	191.283	0	0	0	0	0	0	0	0	0	0	0	0	0	0	0	0	0	0	0	0	0	0	0	0	0	0	0	0	0	0	0	0	0	0	0	0	0	0	0	0	0	0	0
		36	324.24	0	0	195.424	0	0	0	0	0	0	0	0	0	0	0	0	0	0	0	0	0	0	0	0	0	0	0	0	0	0	0	0	0	0	0	0	0	0	0	0	0	0	0	0	0	0	0
		37	328.1	0	0	195.98	0	0	0	0	0	0	0	0	0	0	0	0	0	0	0	0	0	0	0	0	0	0	0	0	0	0	0	0	0	0	0	0	0	0	0	0	0	0	0	0	0	0	0
		38	331.96	0	0	196.156	0	193.942	0	0	0	0	0	0	0	0	0	0	0	0	0	0	0	0	0	0	0	0	0	0	0	0	0	0	0	0	0	0	0	0	0	0	0	0	0	0	0	0	0
		39	335.82	0	0	196.861	0	0	0	0	0	0	0	0	0	0	0	0	0	0	0	145.073	0	0	0	0	0	0	0	0	0	0	0	0	0	0	0	0	0	0	0	0	0	0	0	0	0	0	0
		40	339.68	0	0	198.172	0	0	0	0	0	0	0	0	0	0	0	0	0	0	0	0	0	0	0	0	0	0	0	0	0	0	0	0	0	0	0	0	0	0	0	0	0	0	0	0	0	0	0
		41	343.54	0	0	194.279	0	0	0	0	0	0	0	0	0	0	0	0	0	0	0	0	0	0	0	0	0	0	0	0	0	0	0	0	0	0	0	0	0	0	0	0	0	0	0	0	0	0	0
		42	347.4	0	0	190.775	0	0	0	0	0	0	0	0	0	0	0	0	0	0	0	0	0	0	0	0	0	0	0	0	0	0	0	0	0	0	0	0	0	0	0	0	0	0	0	0	0	0	0
		43	351.26	0	0	201.116	0	192.605	0	0	0	0	0	0	0	0	0	0	0	0	0	0	0	0	0	0	0	0	0	0	0	0	0	0	0	0	0	0	0	0	0	0	0	0	0	0	0	0	0
		44	355.12	0	0	189.785	0	0	0	0	0	0	0	0	0	0	0	0	0	0	0	0	0	0	0	0	183.101	0	0	0	0	0	0	0	0	0	0	0	0	0	0	0	0	0	0	0	0	0	0
		45	358.98	0	0	192.78	0	0	0	0	0	0	0	0	0	0	0	0	0	0	0	0	0	0	0	0	0	0	0	0	0	0	0	0	0	0	0	0	0	0	0	0	0	0	0	0	0	0	0
		46	362.84	0	0	197.433	0	193.935	0	0	0	0	0	0	0	0	0	0	0	0	0	0	0	0	0	0	0	0	0	0	0	0	0	0	0	0	0	0	0	0	0	0	0	0	0	0	0	0	0
		47	366.7	0	0	194.881	0	0	0	0	0	0	0	0	0	0	0	0	0	0	0	0	0	0	0	0	0	0	0	0	0	0	0	0	0	0	0	0	0	0	0	0	0	0	0	0	0	0	0
		48	370.56	0	0	200.991	0	191.374	0	0	0	0	0	0	0	0	0	0	0	0	177.586	0	0	0	0	0	0	0	0	0	0	0	0	0	0	0	0	0	0	0	0	0	0	0	0	0	0	0	177.634
		49	374.42	0	0	195.898	0	192.907	0	0	0	0	0	0	0	0	0	0	0	0	0	0	0	0	0	0	0	0	0	0	0	142.708	0	190.265	0	0	0	0	136.197	0	0	0	0	0	0	0	0	0	0
		50	378.28	0	0	204.031	0	193.715	0	0	0	0	0	0	0	0	0	0	0	0	0	0	0	0	0	0	0	0	0	0	0	0	0	0	0	0	0	0	0	0	0	0	0	0	0	0	0	0	0
		51	382.14	0	0	192.927	0	197.349	0	0	0	0	0	0	0	0	0	0	0	0	0	0	0	0	0	0	0	0	0	0	0	0	0	0	0	0	0	0	0	0	0	0	0	0	0	0	0	0	0
		52	386	0	0	193.879	0	194.234	0	0	0	0	0	0	0	0	0	0	0	0	0	0	0	0	0	0	0	0	0	0	0	0	0	0	0	0	0	0	0	0	0	0	0	0	0	0	0	0	0
		53	389.86	0	0	193.359	0	0	0	0	0	0	0	0	0	0	0	0	0	0	0	0	0	0	0	0	0	0	0	0	0	0	0	0	0	0	0	0	0	0	0	0	0	0	187.996	0	0	0	0
		54	393.72	0	0	192.113	0	199.187	0	0	0	0	0	0	0	0	0	0	0	0	0	0	0	186.173	0	0	0	0	0	0	0	0	0	0	0	0	0	0	0	183.688	0	0	0	0	0	0	0	0	0
		55	397.58	0	0	195.749	0	198.397	0	0	163.159	0	0	0	0	0	0	0	0	0	0	0	0	0	0	0	0	0	0	187.028	0	0	0	0	0	0	0	0	0	190.94	0	0	0	0	0	0	0	0	0
		56	401.44	0	0	189.263	0	0	0	0	0	0	0	0	0	0	0	0	0	0	0	0	0	0	0	0	0	0	0	0	0	0	0	0	0	0	0	0	0	0	0	0	0	0	0	0	0	0	0
		57	405.3	0	0	190.999	0	198.753	0	0	192.389	0	0	0	0	0	0	0	0	0	0	0	0	0	0	0	0	0	0	0	0	0	0	0	0	0	0	0	0	0	0	0	0	0	0	0	0	0	0
		58	409.16	0	0	202.535	0	194.402	0	163.977	0	0	0	0	0	0	0	0	0	0	0	0	0	0	0	0	0	0	0	0	0	0	202.794	0	0	0	0	0	0	0	0	0	145.377	0	0	0	0	0	0
		59	413.02	0	0	195.657	0	184.684	0	0	0	0	0	0	0	0	0	0	0	0	0	0	0	0	0	0	0	0	0	0	0	0	0	0	0	0	0	0	0	188.222	0	0	0	0	0	0	0	0	0
		60	416.88	0	0	194.247	0	199.502	0	0	0	0	0	0	0	0	0	0	0	0	0	0	0	0	0	0	0	0	0	0	0	0	0	0	0	0	0	0	0	0	0	0	0	0	185.643	0	0	0	0
		61	420.74	0	0	197.006	0	194.718	0	0	0	0	0	0	0	0	0	0	0	0	0	0	0	0	0	0	0	0	0	0	0	0	205.544	0	0	0	0	0	0	193.538	0	0	0	0	0	0	0	0	0
		62	424.6	0	0	196.978	0	200.928	0	0	188.06	0	0	0	0	0	0	0	0	0	0	0	0	0	0	0	0	0	0	0	0	0	207.634	0	0	0	0	0	0	190.939	0	139.803	0	0	0	0	0	0	0
		63	428.46	0	0	182.055	0	196.247	0	0	0	0	0	0	0	0	0	0	0	0	0	0	0	186.47	0	0	0	0	0	0	0	0	201.951	0	0	0	0	0	0	195.719	0	0	0	0	0	0	0	0	0
		64	432.32	0	0	194.785	0	197.24	0	0	188.46	0	0	0	0	0	134.17	0	0	0	0	0	0	0	0	0	0	0	0	0	0	0	203.689	0	0	0	0	0	0	0	0	0	0	0	0	0	0	0	0
		65	436.18	0	0	197.741	0	198.599	0	0	0	0	0	0	0	0	0	0	0	0	0	0	0	203.831	0	0	0	0	0	0	0	0	0	0	0	0	0	0	0	196.346	0	0	0	0	0	0	0	0	0
		66	440.04	0	0	191.255	0	187.447	0	0	184.139	0	0	0	0	0	0	0	0	0	0	0	0	0	0	0	0	0	0	0	0	0	0	0	0	0	0	0	0	192.612	0	0	0	0	192.442	0	0	0	0
		67	443.9	0	0	190.843	0	187.093	0	0	0	0	0	0	0	0	0	159.952	0	0	0	0	0	185.699	0	0	0	0	0	0	0	0	0	0	0	0	0	0	0	193.569	0	0	0	0	0	0	0	0	0
		68	447.76	0	0	189.772	0	189.297	0	0	0	0	0	0	0	0	0	0	0	0	0	0	0	199.294	191.21	0	0	0	0	0	0	0	0	0	0	0	0	0	0	193.837	0	0	0	0	0	0	0	0	0
		69	451.62	0	0	196.108	0	197.079	0	0	0	0	0	0	0	0	0	0	0	0	0	0	0	203.443	0	0	0	0	0	0	0	0	197.931	0	0	0	0	0	0	192.326	0	0	0	0	0	0	0	0	0
		70	455.48	0	0	200.127	0	194.71	0	0	0	0	0	0	0	0	0	0	168.133	0	197.358	0	0	0	189.485	0	0	0	0	0	0	0	0	0	192.544	0	0	0	0	0	0	0	0	0	0	197.275	0	0	0
		71	459.34	0	0	197.916	0	200.584	0	0	0	0	0	0	0	0	0	0	0	0	0	0	0	193.334	189.601	0	0	0	0	0	0	0	199.379	0	0	0	0	0	0	0	0	0	0	0	0	0	0	0	0
		72	463.2	0	0	189.467	0	199.441	0	0	186.115	0	0	0	0	0	0	0	0	0	0	0	0	193.949	0	0	0	0	0	0	0	0	202.446	0	191.889	0	0	0	0	0	0	0	0	0	0	0	0	0	0
		73	467.06	0	0	192.438	0	194.595	0	0	182.634	0	0	0	0	0	0	0	191.107	0	0	0	0	213.437	0	0	0	0	0	0	0	0	0	0	0	0	0	0	0	200.773	0	0	0	0	0	0	0	0	0
		74	470.92	0	0	205.632	0	196.277	0	0	0	0	0	0	0	0	0	0	205.795	0	207.114	0	0	196.522	0	0	0	0	0	0	0	0	214.023	0	0	0	0	0	0	196.773	0	0	0	0	0	0	0	0	0
		75	474.78	0	0	191.824	0	195.912	0	0	0	0	0	0	0	0	0	0	200.786	0	196.949	0	0	197.538	184.325	0	0	0	0	0	0	0	0	0	0	0	0	0	0	191.374	0	0	0	0	0	0	0	0	0
		76	478.64	0	0	197.861	0	196.316	0	0	0	0	0	0	0	0	0	0	205.861	0	188.459	0	0	188.859	189.348	0	0	0	0	0	0	0	207.589	0	193.067	0	0	0	0	0	0	0	0	0	0	0	0	0	0
		77	482.5	0	0	190.181	0	202.913	0	0	0	0	0	0	0	0	0	0	192.364	0	195.344	204.186	0	0	193.308	0	0	0	0	0	0	0	208.155	0	184.95	0	0	0	0	187.262	0	0	0	0	0	0	0	0	0
		78	486.36	0	0	184.398	0	193.812	0	0	0	0	0	0	0	0	0	0	189.831	0	202.271	0	0	0	191.364	0	0	0	0	0	0	0	210.895	0	190.263	0	0	0	0	199.872	0	0	0	0	0	0	0	0	0
		79	490.22	0	0	189.798	0	194.887	0	0	0	0	0	0	0	0	0	0	187.593	0	193.061	196.584	0	207.308	196.324	0	0	0	0	0	0	0	207.996	0	185.156	0	0	0	0	193.43	0	0	0	0	0	0	0	0	0
		80	494.08	0	0	189.758	0	194.484	0	0	0	0	0	0	0	0	0	0	200.672	0	190.737	194.643	0	183.858	192.974	0	0	0	0	0	0	0	209.179	0	178.775	0	0	0	0	210.584	0	0	0	0	0	0	0	0	0
		81	497.94	0	0	185.784	0	198.569	0	0	0	0	0	0	0	0	0	0	188.037	0	192.553	0	0	197.598	191.129	0	0	0	0	0	0	0	200.906	0	198.149	0	0	0	193.798	0	0	0	0	0	0	0	0	0	0
		82	501.8	0	0	192.929	0	204.066	176.307	0	0	0	0	0	0	0	0	0	191.171	0	192.616	202.867	0	195.229	187.607	0	0	0	0	0	0	0	206.139	0	185.505	0	0	0	201.564	0	0	0	0	0	0	0	0	0	0
		83	505.66	0	0	184.46	0	199.093	0	0	0	0	0	0	0	191.693	0	0	195.41	0	194.614	198.156	0	197.213	190.794	0	0	0	0	0	0	0	208.041	0	184.48	0	0	0	0	187.337	0	0	0	0	0	0	0	0	0
		84	509.52	0	0	195.396	0	197.531	0	0	200.761	0	0	0	0	195.857	0	0	197.619	0	199.804	197.578	0	197.517	199.67	0	0	0	0	0	0	0	207.187	0	183.585	0	0	0	194.679	0	0	0	0	0	0	0	0	0	0
		85	513.38	0	0	198.584	0	197.625	0	0	0	0	0	0	0	0	0	0	198.092	0	203.659	196.092	0	192.794	191.549	0	0	0	0	0	0	0	201.547	0	191.744	0	0	0	186.725	0	0	0	0	0	0	0	0	0	0
		86	517.24	0	0	190.945	0	200.836	0	0	0	0	0	0	0	0	0	0	190.512	0	205.294	205.192	0	200.459	199.299	0	0	0	0	0	0	0	208.726	0	182.172	0	0	0	194.644	0	0	0	0	0	0	0	0	0	0
		87	521.1	0	0	191.455	0	192.634	0	0	0	0	0	0	0	0	0	0	193.057	0	197.868	199.915	0	200.152	192.866	0	0	0	0	0	0	0	205.215	0	186.611	0	0	0	187.596	0	0	0	0	0	0	0	0	0	0
		88	524.96	0	0	199.05	0	0	0	0	192.632	0	0	0	193.372	0	0	0	182.833	0	190.263	192.841	0	196.402	199.207	0	0	0	0	0	0	0	209.658	0	182.019	0	0	0	195.267	193.078	0	0	0	0	0	0	0	0	0
		89	528.82	0	0	187.338	0	191.936	0	0	0	0	0	0	0	0	0	0	187.576	0	196.871	197.297	0	190.632	187.879	0	175.136	0	0	0	0	0	205.062	0	176.13	0	0	0	189.601	188.944	0	0	0	0	0	0	0	0	0
		90	532.68	0	0	194.573	0	199.149	0	0	0	0	0	0	0	0	0	0	183.43	0	197.725	200.051	0	189.947	187.057	0	0	0	0	0	0	0	204.419	0	189.226	0	0	0	190.506	193.325	0	0	0	0	0	0	0	0	0
		91	536.54	0	0	193.393	0	208.089	0	0	0	0	0	0	0	0	0	0	187.447	0	201.44	195.622	0	197.799	190.279	0	0	0	0	0	0	0	208.232	0	187.821	0	0	0	196.662	190.892	0	0	0	0	0	0	0	0	0
		92	540.4	0	0	197.468	0	202.206	0	0	0	0	0	0	0	192.528	0	0	187.871	0	197.312	193.505	0	204.267	189.362	0	0	0	0	0	0	0	210.149	0	184.181	0	0	0	193.375	187.2	0	0	0	0	0	0	0	0	0
		93	544.26	0	0	190.229	0	198.373	0	0	0	0	0	0	0	183.338	0	0	186.422	0	194.163	190.477	0	190.857	194.802	0	0	0	0	0	0	0	200.594	0	189.816	0	0	0	193.018	183.269	0	0	0	0	0	0	0	0	0
		94	548.12	0	0	191.058	0	199.535	0	0	0	0	0	0	0	202.354	0	0	187.539	0	202.363	192.91	0	191.144	190.845	0	0	0	0	0	0	0	210.384	0	187.576	0	0	0	0	0	0	0	0	0	0	0	0	0	0
		95	551.98	0	0	199.452	0	196.549	0	0	0	0	0	0	0	195.139	0	0	184.408	0	201.787	0	0	194.681	200.944	0	0	0	0	0	0	0	211.243	0	179.742	0	0	0	191.288	0	0	0	0	0	0	0	0	0	0
		96	555.84	0	0	192.916	0	197.154	0	0	0	0	0	0	0	199.883	0	0	192.344	0	191.225	191.227	0	193.389	194.818	0	0	0	0	0	0	0	201.628	0	189.051	0	0	0	195.972	0	0	0	0	0	0	0	0	0	0
		97	559.7	0	0	0	0	191.265	0	0	0	0	0	0	0	193.978	0	0	190.957	0	0	0	0	200.832	202.561	0	0	0	0	0	0	0	201.965	0	191.323	0	0	0	190.538	0	0	0	0	0	0	0	0	0	0
		98	563.56	0	0	194.324	0	199.494	0	0	186.138	0	0	0	0	193.44	0	0	186.355	0	202.957	0	0	203.51	190.284	0	0	0	0	0	0	0	205.933	0	191.791	0	0	0	195.675	0	0	0	0	0	0	0	0	0	0
		99	567.42	0	0	0	0	0	0	0	0	0	0	0	0	195.404	0	0	194.508	0	0	0	0	187.568	200.024	0	0	0	0	0	0	0	194.442	0	188.826	0	0	0	187.709	0	0	0	0	0	0	0	0	0	0
		100	571.28	0	0	0	0	0	0	0	0	0	0	0	0	186.627	0	0	189.424	0	203.564	0	0	188.862	189.409	0	0	0	0	0	0	0	206.662	0	190.13	0	0	0	194.344	186.326	0	0	0	0	0	0	0	0	0
		101	575.14	0	0	0	0	0	0	0	0	0	0	0	0	194.521	0	0	186.846	0	197.478	0	0	189.125	195.853	0	0	0	0	0	0	0	204.953	0	193.773	0	0	0	0	195.545	0	0	0	0	0	0	0	0	0
		102	579	0	0	0	0	0	0	0	0	0	0	0	0	201.576	0	0	187.504	0	190.055	0	0	190.474	198.48	0	0	0	0	0	0	0	201.875	0	191.393	0	0	0	194.613	0	0	0	0	0	0	0	0	0	0
		103	582.86	0	0	0	185.079	0	0	0	0	0	0	0	0	196.202	0	0	186.083	0	201.429	0	0	191.719	192.395	0	0	0	0	0	0	0	207.325	0	192.377	0	0	0	203.509	0	0	0	0	0	0	0	0	0	0
		104	586.72	0	0	0	196.889	0	0	0	0	0	0	0	0	197.603	0	0	196.188	0	200.771	0	0	191.035	194.405	0	0	0	0	0	0	0	205.674	0	0	0	0	0	190.979	0	0	0	0	0	0	0	0	0	0
		105	590.58	0	0	0	0	0	0	0	0	0	0	0	0	193.013	0	0	194.374	0	206.502	0	0	192.097	191.907	0	0	0	0	0	0	0	205.285	0	189.336	0	0	0	192.043	0	0	0	0	0	0	0	0	0	0
		106	594.44	0	0	195.547	194.883	0	0	0	0	0	0	0	0	195.391	0	0	188.639	0	196.879	0	0	201.189	197.576	0	0	0	0	0	0	0	213.352	0	187.031	0	0	0	191.716	0	0	0	0	0	0	0	0	0	0
		107	598.3	0	0	0	195.78	0	0	0	0	0	0	0	0	192.571	0	0	185.28	0	195.944	0	0	191.622	195.238	0	0	0	0	0	194.003	0	202.894	0	192.944	0	0	0	183.767	0	0	0	0	0	0	0	0	0	0
		108	602.16	0	0	0	197.03	0	0	0	0	0	0	0	0	196.17	0	0	193.951	0	191.914	0	0	192.487	195.18	0	0	0	0	0	0	0	205.442	0	199.697	0	0	0	186.622	0	0	0	0	0	0	0	0	0	0
		109	606.02	0	0	0	0	0	0	0	0	0	0	0	0	188.517	0	0	196.699	0	203.566	0	0	192.429	187.215	0	0	0	0	0	0	0	206.944	0	197.386	0	0	0	190.861	189.641	0	0	0	0	0	0	0	0	0
		110	609.88	0	0	198.526	199.124	0	0	187.677	0	0	0	0	0	191.254	0	0	195.069	0	198.245	0	0	195.674	195.374	0	0	0	0	0	0	0	207.103	0	192.871	0	0	0	193.068	0	0	0	0	0	0	0	0	0	0
		111	613.74	0	0	184.224	191.566	0	0	185.395	0	0	0	0	0	200.441	0	0	198.859	0	187.907	0	0	188.806	195.139	0	0	0	0	0	0	0	196.647	0	184.466	0	0	0	190.945	0	0	0	0	0	0	0	0	0	0
		112	617.6	0	0	0	198.377	0	0	185.043	0	0	0	0	0	189.921	0	0	190.612	0	202.054	0	0	202.361	192.226	0	0	0	0	0	189.214	0	205.738	0	185.851	0	0	0	192.605	0	0	0	0	0	0	0	0	0	0
		113	621.46	0	0	196.629	190.451	0	0	0	0	0	0	0	0	193.839	0	0	192.449	0	189.539	0	0	193.339	190.488	0	0	182.269	0	0	0	0	207.076	0	199.214	0	0	0	192.156	0	0	0	0	0	0	0	0	0	0
		114	625.32	0	0	0	187.029	0	0	178.573	0	0	0	0	0	199.614	0	0	0	0	0	0	0	197.497	192.879	0	0	0	0	0	0	0	206.972	0	195.682	0	0	0	197.816	0	0	0	0	0	0	0	0	0	0
		115	629.18	0	0	190.257	188.756	0	0	180.179	0	0	0	0	0	190.913	0	0	194.494	0	196.55	0	0	194.226	198.318	0	0	184.937	0	0	185.681	0	204.036	0	181.053	0	0	0	192.657	0	0	0	0	0	0	0	0	0	0
		116	633.04	0	0	197.153	191.272	0	0	182.833	0	0	0	0	0	192.282	0	0	197.574	0	205.659	0	0	187.722	199.667	0	0	0	0	0	194.163	0	203.563	0	179.799	0	0	0	200.248	0	0	0	0	0	0	0	0	0	0
		117	636.9	0	168.545	0	191.794	0	0	0	0	0	0	0	0	187.992	0	0	0	0	196.404	0	0	193.883	187.483	0	0	187.63	0	0	0	0	201.186	0	190.808	0	0	0	185.525	0	0	0	0	0	0	0	0	0	0
		118	640.76	0	0	0	187.644	0	0	191.148	0	0	0	0	193.274	192.136	0	0	190.997	0	206.108	0	0	192.68	195.667	0	0	180.546	0	0	0	0	200.277	0	182.799	0	0	0	186.874	195.637	0	0	0	0	0	0	0	200.481	0
		119	644.62	0	0	183.987	190.443	0	0	189.69	178.242	0	0	0	0	191.717	0	0	183.72	0	192.152	0	0	184.321	182.429	0	0	184.422	0	0	0	0	201.513	0	0	0	0	0	191.592	0	0	0	0	0	0	0	0	209.241	0
		120	648.48	0	0	187.633	196.226	0	0	190.162	0	0	0	0	0	0	0	0	0	0	195.118	0	0	190.278	192.849	0	0	189.409	186.122	0	196.938	0	209.008	0	187.225	0	0	0	0	0	0	0	0	0	0	0	0	0	0
		121	652.34	0	0	0	189.687	0	0	190.247	0	0	0	0	0	190.986	0	0	0	0	197.369	0	0	193.93	0	0	0	191.032	0	0	0	0	209.52	0	0	0	0	0	200.21	0	0	0	0	0	0	0	0	0	0
		122	656.2	0	0	191.172	189.402	0	0	191.626	0	0	0	0	0	0	0	0	0	0	199.217	0	0	188.965	0	0	0	184.741	0	0	182.755	0	203.39	0	183.224	0	0	0	197.659	0	0	0	0	0	0	0	0	0	0
		123	660.06	0	0	186.404	185.015	0	0	185.03	0	0	0	0	0	0	174.869	0	0	0	194.903	0	0	184.842	192.521	0	0	190.125	0	0	0	0	208.167	0	186.207	0	0	0	200.711	0	0	0	0	0	0	0	0	0	0
		124	663.92	0	0	196.303	187.602	0	0	182.505	0	0	0	0	0	194.674	0	0	0	0	199.147	0	0	192.9	0	0	0	172.842	0	0	0	0	209.727	0	0	0	0	0	189.768	0	0	0	0	0	0	0	0	0	0
		125	667.78	0	0	192.897	186.897	0	0	184.724	0	0	0	0	0	0	0	0	0	0	193.372	0	0	182.944	186.413	0	0	190.013	0	0	189.432	0	189.712	0	187.657	0	0	0	197.394	0	194.05	0	0	0	0	0	0	0	0
		126	671.64	0	0	193.345	185.366	0	0	175.616	183.665	0	0	0	187.144	0	0	0	0	0	195.656	0	0	189.012	196.196	0	0	189.899	0	0	184.44	0	209.413	0	0	0	0	0	195.867	0	192.679	0	0	0	0	0	0	0	0
		127	675.5	0	0	200.865	184.8	0	0	192.893	179.455	0	0	0	0	191.187	0	0	0	0	195.003	0	0	190.407	0	0	0	185.89	0	0	190.087	0	210.524	0	0	0	0	0	194.437	175.359	188.925	0	0	0	0	0	0	0	0
		128	679.36	0	0	193.477	178.242	0	0	183.383	0	0	0	0	0	0	0	0	0	0	187.649	0	0	190.788	0	0	0	181.946	0	0	187.771	0	200.487	182.24	181.802	0	0	0	192.335	187.022	0	0	0	0	0	0	0	0	0
		129	683.22	0	0	189.233	185.476	0	0	185.793	0	0	0	0	0	0	0	0	0	0	192.959	0	0	182.932	0	0	0	180.567	0	0	193.067	195.144	208.502	0	189.645	0	0	0	194.053	0	193.495	0	0	0	0	0	0	0	0
		130	687.08	0	0	194.036	0	0	0	198.016	0	0	0	0	182.95	0	0	0	189.735	0	197.139	0	0	190.452	0	0	0	188.803	192.777	0	191.313	0	212.074	0	0	0	0	0	188.535	0	189.996	0	0	0	0	0	0	0	0
		131	690.94	0	0	205.472	179.088	0	0	191.136	182.603	0	0	0	193.809	182.775	0	0	0	182.197	201.298	0	0	193.594	0	0	0	184.461	0	0	191.827	0	208.16	0	182.927	0	0	152.612	191.928	0	195.472	0	0	0	0	0	0	0	0
		132	694.8	0	0	198.485	188.27	0	0	180.528	183.405	0	0	0	193.41	0	0	0	0	0	187.601	0	0	195.906	0	0	0	181.687	0	0	0	0	196.091	0	0	0	0	0	0	0	192.866	0	0	0	0	0	0	0	0
		133	698.66	0	0	195.955	0	0	0	182.886	183.339	0	0	0	0	192.178	0	0	0	0	199.037	0	0	182.54	0	0	0	186.934	0	0	192.373	0	202.895	0	0	0	0	0	193.372	0	195.153	0	0	0	0	0	0	0	0
		134	702.52	0	0	205.984	178.599	0	0	184.107	176.764	0	0	0	0	184.888	0	0	0	0	203.341	0	0	195.912	0	0	0	180.658	0	0	189.772	0	207.456	0	0	0	0	0	183.534	192.564	198.543	0	0	0	0	0	0	0	0
		135	706.38	0	0	191.134	189.582	0	0	182.615	188.612	0	0	0	181.545	190.398	0	0	180.149	0	205.393	0	0	194.193	0	0	0	184.24	0	0	187.301	0	202.472	0	0	0	0	0	189.942	0	195.977	0	0	0	0	0	0	0	0
		136	710.24	0	0	196.936	0	186.838	0	184.635	169.478	0	0	0	0	188.369	0	0	0	197.705	202.053	0	0	193.848	0	0	0	0	0	0	0	0	206.379	0	0	0	0	0	190.006	0	195.558	0	0	0	0	0	190.315	0	0
		137	714.1	0	0	189.232	186.595	0	0	180.475	186.464	0	0	0	192.952	194.77	0	0	0	0	196.235	0	0	185.434	0	0	0	184.23	0	0	191.144	0	204.739	0	0	0	0	187.135	188.877	0	187.001	0	0	0	0	0	0	0	0
		138	717.96	0	0	192.824	189.523	0	0	180.54	179.483	188.472	0	0	0	199.97	0	0	0	0	208.449	0	0	191.561	0	0	0	181.355	0	0	188.789	0	209.851	0	0	0	0	0	185.487	0	197.139	0	178.291	0	0	0	0	190.117	0
		139	721.82	0	0	186.582	0	0	0	186.417	186.842	0	0	0	187.375	192.472	0	0	0	0	203.749	0	0	190.137	0	0	0	180.702	0	0	191.924	0	212.64	0	0	0	0	186.149	194.53	0	190.462	0	0	0	0	0	0	0	0
		140	725.68	0	0	184.341	188.568	0	0	193.988	185.212	0	0	0	192.859	0	0	0	0	0	195.695	0	0	194.402	0	0	0	176.11	0	0	185.871	0	208.061	0	0	0	0	0	195.449	0	198.816	0	0	0	0	0	0	0	0
		141	729.54	0	0	197.195	178.271	0	0	181.718	171.663	0	0	0	182.263	189.751	0	0	0	0	200.451	0	0	193.352	0	0	0	180.131	0	184.606	182.601	0	201.414	0	0	0	0	0	189.391	0	193.862	0	0	0	0	0	177.255	0	0
		142	733.4	0	0	185.444	185.225	0	0	180.854	179.803	0	0	0	0	192.937	0	0	0	0	197.955	0	0	190.55	0	0	0	190.885	0	0	188.818	0	207.278	0	0	0	0	0	189.987	0	194.169	0	0	0	0	0	0	0	0
		143	737.26	0	0	194.137	190.707	0	0	185.367	175.421	0	0	0	188.248	188.855	0	0	0	0	200.244	0	0	191.183	0	0	0	188.54	0	0	191.684	0	208.812	0	191.443	0	0	0	200.622	0	187.536	0	0	0	0	0	0	0	0
		144	741.12	0	0	190.359	186.048	0	0	182.184	170.912	0	0	0	182.096	187.188	0	0	180.241	0	0	0	0	197.904	0	0	0	196.192	0	0	185.53	0	203.739	0	192.927	0	0	0	192.515	0	186.485	0	0	0	0	0	0	0	0
		145	744.98	0	0	190.276	193.265	198.02	0	187.391	177.245	0	0	0	178.025	196.106	0	0	185.479	0	198.757	0	0	190.576	0	0	0	188.33	0	0	0	0	204.565	0	0	0	0	187.437	189.846	0	192.25	0	0	0	0	0	0	0	0
		146	748.84	0	0	188.365	191.598	0	0	176.74	178.98	0	0	0	191.71	195.232	0	0	193.869	0	200.381	0	0	184.586	0	0	0	184.397	0	0	0	0	217.49	0	0	0	0	0	189.866	0	181.611	0	0	0	0	0	0	0	0
		147	752.7	0	0	186.931	181.931	0	0	186.608	180.919	0	0	0	185.026	195.729	0	0	180.955	178.545	208.961	0	0	185.481	0	0	0	182.206	0	0	0	0	200.854	0	0	0	0	0	192.275	186.273	190.817	0	0	0	0	0	0	0	0
		148	756.56	0	0	186.474	184.281	0	0	193.816	181.645	0	0	0	183.385	196.041	0	0	189.049	0	204.578	0	0	184.138	0	0	0	188.73	0	0	0	0	202.296	0	194.469	0	0	0	187.811	0	195.461	0	0	0	0	0	0	0	0
		149	760.42	0	0	185.947	181.033	189.944	0	177.379	182.67	0	0	0	193.254	189.782	0	0	187.431	0	193.325	0	0	186.848	0	0	0	192.311	0	186.965	0	0	208.904	0	193.869	0	0	0	190.533	0	196.113	0	0	0	0	0	0	0	0
		150	764.28	0	0	187.682	183.545	0	0	187.086	190.253	0	0	0	186.438	190.902	180.678	0	186.074	0	202.492	0	0	188.587	0	0	0	184.933	0	0	0	0	221.419	0	187.06	0	0	0	188.753	0	200.537	0	0	0	0	0	0	0	0
		151	768.14	0	0	187.225	186.712	174.719	171.888	183.697	178.42	0	0	0	188.514	196.084	0	0	188.261	0	194.54	0	0	192.374	0	0	0	182.167	0	0	0	0	207.669	0	185.967	0	0	0	193.684	0	196.181	0	0	0	0	0	0	0	0
		152	772	0	0	189.013	181.114	0	0	182.012	177.111	0	0	0	187.282	189.708	0	0	188.937	0	202.346	0	0	192.244	0	0	0	185.783	0	0	0	0	217.343	0	0	0	0	0	186.582	0	191.82	0	0	0	0	0	177.386	0	0
		153	775.86	0	0	183.932	186.284	191.582	173.25	186.932	183.114	0	0	0	181.973	192.61	0	0	190.472	0	0	0	0	191.046	0	0	0	189.028	0	0	0	0	210.161	0	190.274	0	0	0	190.629	0	191.573	0	0	0	0	0	176.008	0	0
		154	779.72	0	0	178.82	182.499	0	0	176.559	0	0	185.914	0	192.955	191.721	0	0	185.845	0	196.101	0	203.694	189.377	0	0	0	189.142	0	0	0	0	204.691	0	184.173	0	0	0	191.164	178.478	192.792	0	0	0	0	0	0	0	0
		155	783.58	0	0	187.748	186.793	192.716	0	183.954	0	0	0	0	180.608	186.333	0	0	188.769	0	0	0	204.247	183.527	0	0	0	195.013	0	0	0	0	199.346	0	194.265	0	0	0	182.826	178.016	186.181	0	0	0	0	0	185.62	0	0
		156	787.44	0	0	189.649	179.308	0	175.242	183.437	175.919	0	0	0	190.087	192.104	0	0	194.142	0	0	0	0	192.391	0	0	0	191.924	0	0	0	0	210.534	0	194.479	0	0	0	180.272	0	192.9	0	0	0	0	0	181.841	0	0
		157	791.3	0	0	185.168	184.367	189.245	177.052	176.508	183.466	0	0	0	190.012	192.735	0	0	182.978	176.334	193.822	0	196.033	194.672	0	0	0	190.327	0	0	0	0	202.402	0	192.904	0	0	0	193.281	0	200.04	0	0	0	0	0	0	0	0
		158	795.16	0	0	190.722	188.422	0	178.346	184.202	174.02	0	0	0	185.378	192.341	0	0	192.043	0	195.906	0	202.336	198.064	0	0	0	182.956	0	0	0	0	201.113	0	189.521	0	0	0	189.398	0	197.826	0	0	0	0	0	0	0	0
		159	799.02	0	0	185.884	195.055	176.497	169.433	187.443	170.226	0	0	0	188.421	198.521	0	0	181.126	0	202.76	0	201.011	197.873	0	0	0	191.312	0	0	0	0	204.036	0	185.495	0	0	0	191.364	0	192.064	0	0	0	0	0	0	0	0
		160	802.88	0	0	0	192.016	175.736	173.71	192.828	0	0	0	0	189.719	181.16	0	0	188.179	0	197.328	0	203.056	196.981	0	0	0	186.306	0	0	0	0	202.98	0	191.858	0	0	0	195.102	0	190.435	0	0	0	0	0	0	0	0
		161	806.74	0	0	0	189.598	186.141	172.268	197.235	0	0	0	0	185.234	199.131	0	0	196.439	0	0	0	199.829	196.353	0	0	0	0	0	0	0	0	210.373	0	196.446	0	0	178.65	199.79	0	194.661	0	0	0	0	0	0	0	0
		162	810.6	0	0	0	179.554	184.133	173.126	187.684	177.604	0	0	0	189.936	191.381	0	0	191.88	0	191.93	0	200.604	191.863	0	0	0	181.24	0	0	0	0	206.62	0	191.848	0	0	0	185.745	0	201.313	0	0	0	0	0	186.011	0	0
		163	814.46	0	0	190.675	182	187.298	174.551	177.787	183.185	0	0	0	187.801	193.584	0	0	181.229	184.253	0	0	194.284	197.124	0	0	0	186.264	0	0	0	0	201.099	0	188.78	0	0	177.615	188.478	0	186.041	0	0	0	0	0	0	0	0
		164	818.32	0	0	0	180.195	200.952	173.424	195.564	185.773	0	0	0	185.955	191.303	0	0	188.212	0	195.027	0	201.416	196.95	0	0	0	176.616	0	0	0	0	203.022	0	194.384	0	0	185.174	0	184.492	193.804	0	0	0	0	0	191.5	0	0
		165	822.18	0	0	0	181.652	196.709	166.429	192.218	187.684	0	0	0	191.027	196.276	0	0	189.152	0	200.993	0	193.988	186.516	198.06	0	0	0	0	0	0	0	196.947	0	193.686	0	0	0	188.505	177.929	0	0	0	0	0	0	175.858	0	0
		166	826.04	0	0	186.827	192.483	0	173.364	186.092	181.981	0	0	0	186.546	193.146	0	0	177.687	0	196.351	0	196.535	205.031	0	0	0	0	0	0	0	0	208.824	0	192.229	0	0	0	0	0	185.438	0	0	0	0	0	184.187	0	0
		167	829.9	0	0	176.517	191.001	0	172.289	185.415	176.342	0	0	0	194.837	196.651	0	187.438	190.632	0	203.548	0	202.606	191.52	0	0	0	173.713	0	0	0	0	210.236	0	194.223	0	0	186.191	0	183.126	0	0	0	0	0	0	181.423	0	0
		168	833.76	0	0	180.626	187.49	0	175.679	192.407	174.627	0	0	0	194.874	193.437	0	0	186.55	0	205.555	0	194.669	194.162	0	0	0	0	183.348	0	0	0	203.122	0	194.665	0	0	192.061	189.955	0	193.566	0	0	0	0	0	178.381	0	0
		169	837.62	0	0	0	181.371	0	181.053	178.713	0	0	194.756	0	185.697	196.041	0	0	185.433	0	193.44	0	196.945	184.807	193.596	0	0	0	0	0	0	0	204.302	0	193.311	0	0	181.384	0	190.926	186.952	0	0	0	0	0	182.967	0	0
		170	841.48	0	0	191.175	183.893	0	165.103	189.78	173.025	0	195.383	0	188.301	199.912	0	0	183.923	0	196.092	0	190.711	189.668	0	0	0	0	0	0	0	0	207.417	0	197.221	0	0	178.268	0	184.063	191.268	0	0	0	0	0	183.584	0	0
		171	845.34	0	189.061	0	199.136	0	172.771	180.224	171.945	0	199.353	0	190.704	197.306	0	0	192.362	0	197.001	0	202.329	191.6	0	0	0	0	0	0	0	0	205.258	0	191.434	0	0	179.06	190.85	0	0	0	0	0	0	0	180.37	0	0
		172	849.2	0	0	0	184.926	0	169.736	181.625	0	0	0	0	190.237	203.258	0	192.703	187.394	0	190.583	0	195.759	0	182.609	0	0	180.748	0	0	0	0	206.54	0	186.979	0	0	175.486	187.727	0	190.03	0	0	0	0	0	179.848	0	0
		173	853.06	0	0	187.166	187.341	187.087	174.554	181.876	178.706	0	0	0	195.586	192.019	0	0	198.673	0	206.507	0	201.9	0	189.815	0	0	0	0	0	0	0	206.563	0	185.865	0	0	175.022	198.604	185.179	0	0	0	0	0	0	181.569	0	0
		174	856.92	0	0	181.824	185.72	0	180.404	180.414	0	0	199.224	0	182.457	196.03	0	0	197.571	0	197.865	0	194.361	195.197	184.298	0	0	0	0	0	0	0	206.189	0	190.811	0	0	173.516	0	192.013	0	0	0	0	0	0	180.183	0	0
		175	860.78	0	192.599	190.716	181.768	188.163	169.492	184.58	178.302	0	0	0	187.593	191.664	0	0	193.684	0	194.247	0	200.419	0	186.575	0	0	0	0	0	0	0	205.517	0	190.461	0	0	186.635	0	183.847	0	0	0	0	0	0	186.065	0	0
		176	864.64	0	0	183.607	180.133	0	168.461	186.937	175.089	0	200.573	0	185.955	195.333	0	0	190.22	0	200.498	0	196.031	190.684	187.366	0	0	0	0	0	0	0	0	0	191.676	0	0	178.431	0	194.917	0	0	0	0	0	0	185.113	0	0
		177	868.5	0	0	0	0	0	166.821	186.489	174.28	0	0	0	190.264	206.854	0	0	191.114	0	208.144	0	205.82	0	189.268	0	0	0	0	0	0	0	207.709	0	197.454	0	0	189.138	0	193.759	193.674	0	0	0	0	0	187.247	0	0
		178	872.36	0	196.578	185.469	186.981	0	171.987	190.964	178.848	0	203.31	0	195.435	197.538	0	0	189.644	0	201.798	0	211.101	0	190.604	0	0	0	0	0	0	0	202.249	0	192.49	0	0	0	0	192.192	200.775	0	0	0	0	0	189.273	0	0
		179	876.22	0	199.27	183.935	188.231	0	169.27	193.925	173.618	0	202.021	0	184.274	199.707	0	0	192.271	0	195.717	0	194.033	188.422	188.231	0	0	0	0	0	0	0	200.457	0	195.721	0	0	176.147	0	186.124	0	0	0	0	0	0	191.369	0	0
		180	880.08	0	0	175.407	179.604	0	170.399	192.3	0	0	202.644	0	191.909	0	0	0	195.543	0	194.76	0	197.824	190.684	189.394	0	0	0	0	0	0	0	204.67	0	188.535	0	0	184.576	0	185.316	0	0	0	0	0	0	191.322	0	0
		181	883.94	0	0	178.598	195.861	0	174.288	185.769	0	0	195.592	0	192.162	195.872	0	0	196.24	0	194.821	0	202.677	0	190.371	0	0	0	0	0	0	0	202.628	0	190.321	0	0	191.314	0	190.682	0	0	0	0	0	0	0	0	0
		182	887.8	0	0	182.084	0	0	174.343	188.141	168.376	0	199.562	0	197.105	202.262	0	183.802	184.669	0	195.953	0	199.866	0	197.983	0	0	0	0	0	0	0	203.056	0	197.645	0	0	175.993	185.884	184.882	191.498	0	0	0	0	0	189.649	0	0
		183	891.66	0	0	187.729	198.351	0	177.457	197.932	173.236	0	196.788	0	189.977	201.128	182.437	0	190.211	0	194.458	0	211.664	0	185.765	0	0	0	0	192.367	0	0	209.063	0	184.884	0	0	0	0	192.413	193.698	0	0	0	0	0	183.902	0	0
		184	895.52	0	0	194.353	185.938	0	177.848	187.495	167.636	0	202.288	0	186.203	202.146	0	0	191.237	184.726	192.678	0	199.997	0	184.53	0	0	0	0	193.602	0	0	197.521	0	197.99	0	0	0	0	185.798	195.399	0	0	0	0	0	178.106	0	0
		185	899.38	0	0	0	187.52	0	179.07	191.343	177.875	0	202.239	0	193.892	190.951	0	0	195.07	0	204.266	0	204.137	190.447	183.628	0	0	0	0	0	0	0	206.671	0	196.444	0	0	0	192.154	187.579	205.966	0	0	0	0	0	184.061	0	0
		186	903.24	0	0	179.961	190.836	0	177.378	186.68	174.533	0	200.873	0	198.199	190.343	0	0	188.481	183.699	200.394	0	205.164	187.159	187.159	0	0	187.951	0	182.212	0	0	210.346	0	184.198	0	0	0	196.152	0	197.129	0	0	0	0	0	183.068	0	0
		187	907.1	0	0	177.762	185.279	0	178.064	179.462	167.167	0	197.304	0	183.644	198.178	0	187.868	191.665	176.868	195.255	193.207	207.809	194.119	184.019	0	0	0	0	0	0	0	203.812	0	191.94	182.611	0	178.56	0	186.704	184.623	0	0	0	0	0	189.841	0	0
		188	910.96	0	0	190.604	176.655	0	180.373	188.073	169.016	0	196.005	0	189.909	203.971	0	190.608	190.551	0	199.15	0	211	196.835	185.659	0	0	0	0	187.228	0	0	204.854	0	189.068	0	183.071	0	0	186.43	199.851	0	0	0	0	0	181.548	0	0
		189	914.82	0	0	178.788	189.188	0	177.673	186.151	173.581	0	209.301	0	188.946	201.929	0	0	198.816	185.621	199.92	0	197.637	189.783	185.35	0	0	0	0	185.249	0	0	199.163	0	183.576	0	0	0	186.378	183.104	195.403	0	0	0	0	0	184.518	0	0
		190	918.68	0	0	175.671	184.216	0	175.077	182.457	172.262	0	205.378	0	190.143	198.397	0	0	0	185.133	200.616	0	196.027	201.003	189.432	0	0	0	0	0	0	0	206.94	0	188.409	0	0	0	0	178.42	195.128	0	0	0	0	0	177.171	0	0
		191	922.54	0	183.737	186.408	180.075	0	168.955	0	176.299	0	212.299	0	188.354	186.327	0	191.113	193.309	186.336	198.071	195.642	195.818	199.058	181.657	0	0	189.07	0	184.586	0	0	214.96	0	196.141	0	0	183.484	0	188.485	193.708	0	0	0	0	0	197.766	0	0
		192	926.4	0	0	185.147	191.323	0	170.778	193.988	179.518	0	198.991	0	189.506	185.474	0	188.011	193.487	189.738	191.053	0	205.273	0	189.389	0	0	0	0	0	0	0	209.501	0	191.717	0	0	179.093	0	183.285	191.803	0	0	0	0	0	182.511	0	0
		193	930.26	0	0	178.464	176.802	0	170.488	0	171.144	0	205.242	0	188.882	196.911	0	198.609	192.787	184.508	201.609	0	191.623	198.652	188.038	0	0	0	0	0	0	0	203.836	0	194.267	0	0	0	0	0	193.312	0	0	197.306	0	0	185.363	0	0
		194	934.12	0	0	179.102	178.643	0	170.903	184.715	162.973	197.066	202.949	0	200.944	202.841	0	190.422	188.556	187.823	194.122	0	197.494	197.415	188.222	0	0	184.319	0	181.073	0	0	207.747	0	187.275	0	0	180.81	193.957	178.657	194.243	0	0	0	0	0	185.528	0	0
		195	937.98	0	0	183.358	194.618	0	174.793	191.169	178.329	191.425	212.334	0	200.975	206.482	0	0	0	190.692	197.005	195.624	199.746	200.879	181.178	0	0	0	0	0	0	0	210.106	0	190.051	0	191.05	183.369	0	181.75	195.504	0	0	0	0	0	187.956	0	0
		196	941.84	0	0	179.601	189.345	178.766	172.316	0	170.046	196.341	192.687	0	197.604	203.861	0	0	183.07	179.619	193.339	199.752	200.248	191.78	186.528	0	0	0	0	0	0	0	200.99	0	198.295	0	0	177.799	0	184.676	195.071	0	0	0	0	0	184.607	0	0
		197	945.7	0	188.373	191.455	189.916	190.391	173.039	0	177.581	195.615	200.013	0	193.106	204.367	0	191.191	189.843	174.001	199.734	0	209.774	197.863	178.869	0	0	193.924	0	0	0	0	214.078	0	187.167	0	0	0	0	190.227	199.253	0	0	191.12	0	0	183.785	0	0
		198	949.56	0	0	187.301	182.809	0	162.81	185.451	172.077	189.463	196.159	0	180.564	201.646	0	192.04	192.557	177.225	198.483	0	200.63	201.325	185.84	0	0	0	0	0	0	0	213.906	0	194.126	0	0	180.333	0	177.331	190.411	0	0	197.234	0	0	187.831	0	178.348
		199	953.42	0	0	189.238	188.385	0	163.748	187.475	173.118	190.109	207.273	0	188.063	191.918	0	186.057	187.65	181.28	195.798	0	204.815	197.35	189.866	0	0	181.47	0	0	0	0	204.378	0	188.481	0	0	0	0	185.945	188.346	0	0	189.907	0	0	189.163	0	0
		200	957.28	0	185.585	186.492	183.548	0	169.103	185.629	170.008	190.478	207.373	0	188.476	199.286	0	182.621	183.058	187.654	197.632	0	204.175	0	189.828	0	0	189.552	0	0	0	0	201.629	0	181.199	0	0	0	194.339	189.505	192.463	0	0	190.861	0	0	181.881	0	0
		201	961.14	0	185.314	181.319	179.644	186.528	168.556	189.524	172.653	0	208.091	0	196.351	203.325	0	0	186.4	182.965	198.831	190.584	197.193	193.74	0	0	0	178.788	0	0	0	0	211.166	0	192.445	0	0	189.739	0	195.68	192.796	0	0	195.511	0	0	187.023	0	0
		202	965	0	190.429	189.126	181.816	186.826	174.056	0	174.688	191.532	204.994	0	188.402	201.567	0	0	0	176.061	193.879	196.192	201.962	192.695	193.518	0	0	0	0	0	0	0	203.716	0	194.112	0	0	176.171	0	195.384	187.725	167.13	0	0	0	0	183.641	0	0
		203	968.86	0	192.742	186.465	195.843	184.097	168.063	182.433	170.105	181.1	209.109	0	192.529	0	0	0	185.6	182.52	196.864	0	210.829	0	188.21	0	0	191.969	0	0	0	0	202.846	0	0	0	0	185.543	0	188.687	189.252	0	0	201.428	0	0	182.428	0	0
		204	972.72	0	185.583	184.415	186.662	193.761	163.318	183.965	177.863	0	208.742	0	188.02	195.593	0	0	187.087	179.411	206.28	0	0	195.212	0	0	0	179.005	0	0	0	0	202.04	0	193.003	0	0	185.766	0	192.674	181.066	0	0	196.278	0	0	184.073	0	0
		205	976.58	0	192.484	188.987	184.83	193.126	174.223	188.034	166.935	0	206.118	0	188.12	198.419	0	0	186.124	184.017	201.236	203.367	0	0	189.694	0	0	188.354	0	0	0	0	197.788	0	196.412	0	0	179.491	0	191.253	185.609	0	0	0	0	0	181.212	0	0
		206	980.44	0	192.641	185.122	184.04	182.061	178.334	184.975	166.809	185.986	204.836	0	190.355	191.969	0	0	0	184.644	192.118	191.814	207.728	0	186.428	0	0	185.25	0	0	0	0	204.083	0	195.188	0	0	186.668	0	180.254	194.047	0	0	192.313	0	0	193.137	0	0
		207	984.3	0	185.627	191.007	182.886	190.38	0	183.762	176.502	177.152	209.086	0	183.335	186.115	0	0	183.929	191.441	197.417	0	0	0	177.929	0	0	184.934	0	0	186.925	0	206.62	0	0	0	0	193.713	0	191.616	184.037	0	0	198.052	0	0	178.412	0	0
		208	988.16	0	190.118	176.875	179.03	189.126	0	189.952	174.44	189.96	210.756	0	183.596	191.076	0	0	174.881	192.068	196.422	179.114	0	194.158	187.533	0	0	184.145	0	0	0	0	202.732	0	198.978	0	0	174.378	184.908	194.736	182.366	0	0	194.778	0	0	185.2	0	0
		209	992.02	0	189.596	183.907	183.545	199.942	173.871	184.798	167.31	190.795	202.468	0	190.422	196.837	0	0	0	188.227	200.412	0	0	0	188.193	0	0	188.901	0	0	0	187.184	205.076	0	0	0	0	186.306	195.603	191.306	187.35	0	181.128	201.332	0	0	191.28	0	0
		210	995.88	0	189.391	188.984	186.809	200.905	175.669	188.533	172.689	186.86	200.856	0	196.781	189.863	0	0	178.176	182.984	191.815	0	209.64	0	180.665	0	0	179.04	0	0	193.547	187.55	204.166	0	0	0	0	182.786	191.013	183.144	0	0	0	200.618	0	0	186.162	0	0
		211	999.74	0	189.853	183.675	182.209	189.952	169.205	191.609	164.837	188.863	203.807	0	0	188.807	0	0	0	179.563	199.026	0	0	193.674	191.493	0	0	186.311	0	0	198.42	0	199.297	0	192.891	0	0	185.55	0	192.493	197.436	0	0	195.087	0	0	194.634	0	0
		212	1003.6	0	187.711	180.957	182.858	192.675	176.983	178.824	172.108	190.908	209.356	0	182.038	192.358	0	0	188.817	190.462	202.239	190.093	0	0	179.266	0	0	186.265	0	0	186.516	0	202.896	0	0	0	0	187.736	0	193.643	189.313	0	0	187.446	0	0	187.091	0	0
		213	1007.46	0	182.623	188.167	192.011	191.986	0	191.458	177.687	184.135	208.542	0	186.658	194.178	0	183.295	182.907	181.866	199.681	0	0	0	173.708	0	0	202.383	0	0	0	176.844	202.391	0	0	0	0	0	0	186.026	189.265	0	0	193.705	0	0	186.652	0	0
		214	1011.32	0	189.814	184.12	180.418	191.071	0	188.305	172.315	0	214.197	0	194.779	190.579	0	0	0	175.511	203.204	0	0	0	185.478	0	0	192.342	0	0	0	0	206.45	0	0	0	0	180.612	0	190.625	0	0	0	193.802	0	0	185.72	0	0
		215	1015.18	0	185.839	180.086	184.035	204.562	0	188.293	168.819	0	204.308	0	190.773	190.644	0	0	184.572	184.596	199.763	0	0	197.829	185.526	0	0	185.018	0	0	187.744	0	203.156	0	0	0	0	192.672	0	181.255	188.092	0	0	192.578	0	0	179.894	0	0
		216	1019.04	0	186.591	188.259	184.893	192.912	0	192.861	155.245	186.985	212.609	0	184.121	196.505	0	0	194.501	175.356	200.541	0	0	0	181.771	0	0	180.883	0	0	0	0	202.593	0	0	0	0	0	0	191.494	194.4	0	0	193.892	0	0	179.36	0	0
		217	1022.9	0	180.134	185.847	183.564	0	0	188.265	165.809	177.706	213.492	0	193.184	0	0	0	188.407	178.497	202.96	0	0	194.789	177.682	0	0	191.707	0	0	193.083	0	0	0	0	0	0	186.507	192.325	197.94	180.045	0	0	195.446	0	0	186.912	0	0
		218	1026.76	0	183.422	185.76	185.149	199.187	0	187.254	170.285	0	205.437	0	193.033	196.368	0	0	0	182	206.649	0	0	0	174.952	0	0	184.527	0	0	0	0	204.659	0	0	0	0	186.653	195.096	197.025	0	0	0	198.499	0	0	189.546	0	0
		219	1030.62	0	193.423	182.111	186.349	194.989	0	193.021	174.081	184.028	217.792	0	179.997	193.047	0	0	190.015	186.988	208.472	0	205.831	0	181.644	0	0	189.527	0	0	0	0	192.909	0	0	0	0	179.112	192.482	191.095	195.967	0	0	191.824	0	0	187.25	186.51	0
		220	1034.48	0	185.427	177.506	186.21	0	0	199.808	167.131	0	210.505	0	188.543	0	0	0	190.847	178.336	201.704	0	0	0	186.949	0	0	180.248	0	0	0	0	211.876	0	186.892	0	0	184.567	194.768	192.597	0	0	0	200.223	0	0	189.845	0	0
		221	1038.34	0	181.498	191.545	187.77	0	0	194.813	173.924	191.037	211.645	0	185.438	0	0	0	197.953	0	193.568	0	203.579	0	182.978	0	0	189.889	0	0	0	0	206.745	0	180.77	0	0	0	177.826	194.707	0	0	0	0	0	0	186.863	0	0
		222	1042.2	0	187.516	174.43	176.875	0	0	196.303	163.457	183.255	209.444	0	190.456	0	0	0	191.746	0	194.754	0	212.615	0	184.186	0	0	179.842	0	0	193.555	0	203.393	0	191.079	0	0	179.839	184.978	192.065	0	0	0	0	0	0	181.101	0	0
		223	1046.06	0	195.283	181.995	183.922	0	174.099	189.915	156.977	188.253	217.392	0	186.178	0	0	0	179.995	187.233	194.806	0	200.369	186.095	182.756	0	0	187.79	0	0	0	0	0	0	190.088	0	0	0	193.959	194.844	0	0	0	0	0	0	177.548	0	0
		224	1049.92	0	196.062	183.804	0	0	0	188.146	159.469	187.642	210.426	0	0	0	0	0	0	183.122	208.508	0	198.354	188.53	184.37	0	0	184.188	0	0	0	0	0	0	187.566	0	0	0	188.947	189.563	0	0	0	0	0	0	179.685	0	0
		225	1053.78	0	194.003	185.253	194.2	0	166.716	0	164.638	189.247	0	0	0	0	0	0	0	184.465	205.573	0	191.146	195.021	178.453	0	0	186.234	0	188.666	0	0	208.685	0	186.391	0	0	0	189.77	187.31	0	0	0	0	0	0	180.264	0	0
		226	1057.64	0	198.436	176.679	176.698	0	0	191.836	170.27	190.031	203.356	0	182.397	0	0	0	185.564	195.467	0	0	193.854	0	189.097	0	0	186.825	0	0	0	0	0	0	198.587	0	0	179.099	191.246	185.782	0	0	0	199.36	0	0	182.256	0	0
		227	1061.5	0	192.343	179.185	190.541	0	0	187.459	167.013	189.493	197.82	0	0	188.102	0	0	192.268	0	206.037	0	204.081	0	193.384	0	0	194.881	0	0	0	0	201.812	0	202.356	0	0	184.02	193.55	198.799	0	0	0	188.712	0	0	193.165	0	0
		228	1065.36	0	183.335	179.603	189.288	0	168.108	190.032	169.962	190.918	209.767	0	184.344	0	0	0	181.127	187.99	199.398	0	202.986	0	190.539	0	0	189.84	0	0	0	0	0	0	192.722	0	0	176.518	189.311	184.824	0	0	0	193.489	0	0	176.934	0	0
		229	1069.22	0	187.618	181.795	0	0	0	191.425	174.843	190.663	206.003	0	185.32	0	0	0	181.484	180.832	196.838	0	200.66	0	178.599	0	0	187.246	0	0	0	0	0	0	193.205	0	0	0	179.383	187.583	0	0	0	191.891	0	0	183.977	0	0
		230	1073.08	0	185.697	184.538	188.658	0	0	190.571	164.896	0	0	0	0	0	0	0	177.964	191.615	197.325	0	205.863	0	183.763	0	0	0	0	0	0	0	207.194	0	199.793	0	0	181.738	190.166	179.167	0	0	0	192.032	0	0	182.701	0	0
		231	1076.94	0	187.534	188.889	184.005	190.624	0	185.848	164.253	185.611	214.561	0	0	0	0	0	188.162	172.585	186.07	0	209.904	0	184.063	0	0	186.398	0	0	0	0	197.863	0	186.15	0	0	176.62	191.851	181.406	0	0	0	0	0	0	179.346	0	0
		232	1080.8	0	192.283	180.759	0	0	0	183.345	166.845	191.568	201.869	0	194.318	200.057	0	0	188.651	179.538	193.276	0	195.094	0	176.591	0	0	187.887	0	0	0	0	0	0	193.91	0	0	0	191.465	191.7	0	0	0	193.815	0	0	182.734	0	0
		233	1084.66	0	194.669	192.844	184.162	0	0	186.235	180.039	181.137	205.525	0	195.146	0	0	0	187.346	0	205.951	0	209.194	0	183.045	0	0	0	0	0	0	0	193.963	0	188.804	0	0	175.986	190.535	183.699	0	0	0	0	0	0	177.262	0	0
		234	1088.52	0	189.542	188.981	195.541	0	0	185.845	168.642	190.109	206.795	0	185.786	0	0	0	198.932	174.044	0	0	206.56	0	173.324	0	0	0	0	0	0	0	204.714	0	197.057	0	0	181.396	190.416	183.438	0	0	0	195.161	0	0	183.026	0	0
		235	1092.38	0	185.164	0	186.565	191.29	0	179.405	178.71	0	207.253	0	194.515	0	0	193.847	197	183.043	0	0	201.846	0	182.573	191.847	0	0	0	0	0	0	210.2	0	184.91	0	0	187.245	200.129	192.359	0	0	0	0	0	0	176.682	0	0
		236	1096.24	0	186.895	182.767	0	200.546	0	193.949	170.22	188.677	207.328	0	183.15	0	0	0	0	179.728	0	0	202.96	182.485	190.775	0	0	182.484	0	0	0	0	203.285	0	185.016	0	0	0	191.941	193.621	185.394	0	0	0	0	0	181.46	0	0
		237	1100.1	0	197.087	175.579	0	0	0	190.019	171.829	179.501	0	0	0	0	0	186.291	188.472	0	191.687	0	197.261	0	185.082	0	0	0	0	185.158	192.465	0	202.889	0	188.303	0	0	177.144	195.52	193.196	0	0	0	195.521	0	0	184.737	0	0
		238	1103.96	0	194.527	178.555	0	193.918	0	199.824	169.433	187.263	214.514	0	0	0	0	0	182.381	185.106	190.823	0	203.319	0	192.556	0	0	0	0	0	0	0	0	0	199.482	0	0	176.649	182.563	195.7	0	0	0	0	0	0	173.287	0	0
		239	1107.82	0	185.919	184.812	0	0	0	184.054	167.924	189.227	215.3	0	184.453	0	0	177.64	0	182.158	0	0	195.591	0	189.936	0	0	0	0	0	198.957	0	210.377	0	181.296	0	0	175.156	187.335	187.459	0	0	0	195.334	0	0	172.49	0	0
		240	1111.68	0	187.728	184.499	0	0	0	189.489	175.894	191.709	215.104	0	191.811	0	0	0	0	179.486	0	0	204.296	0	195.982	0	0	176.73	0	0	0	0	201.237	0	188.372	0	0	0	191.31	195.508	0	0	0	0	0	0	180.802	0	0
		241	1115.54	0	186.254	0	0	196.099	0	183.756	175.298	190.706	210.485	0	0	0	0	178.65	0	174.056	0	0	202.126	0	194.452	0	0	0	0	0	0	0	206.242	0	180.818	0	0	184.288	187.589	194.131	0	0	0	0	0	0	180.508	0	0
		242	1119.4	0	196.783	176.157	0	0	0	182.103	180.758	191.339	213.141	0	180.879	0	0	169.704	0	185.158	0	0	200.321	191.015	188.351	0	0	181.255	0	194.821	0	0	206.314	0	187.659	0	0	0	185.618	196.939	0	0	0	194.699	0	0	187.737	0	0
		243	1123.26	0	191.099	0	0	192.543	0	174.697	177.163	182.8	217.746	0	0	0	0	170.957	0	185.458	0	0	207.589	0	195.061	0	0	0	0	0	0	0	204.311	190.249	191.39	0	0	191.282	180.224	187.867	0	0	0	0	0	0	183.713	0	0
		244	1127.12	0	194.022	182.045	0	194.437	0	187.4	173.338	180.673	212.293	0	190.306	0	0	177.215	190.269	182.383	0	196.922	211.091	0	182.444	0	0	0	0	185.468	0	0	203.076	0	185.847	0	0	188.791	183.553	180.467	182.699	0	0	191.372	0	0	186.262	0	0
		245	1130.98	0	189.444	180.424	0	194.843	0	181.693	167.58	183.537	219.117	0	179.011	0	0	185.196	0	0	0	0	198.001	0	190.391	0	0	0	0	0	0	0	207.779	0	188.041	0	0	181.63	184.513	187.52	183.681	0	0	189.652	0	0	183.148	0	188.284
		246	1134.84	0	184.244	176.936	0	189.364	0	187.536	172.476	188.757	210.609	0	177.137	0	0	180.518	0	0	0	187.968	206.535	191.322	184.482	0	0	0	0	190.63	0	0	0	0	187.193	0	0	181.045	187.743	190.362	0	0	0	0	0	0	178.046	0	0
		247	1138.7	0	186.469	184.535	0	186.418	0	181.52	171.398	190.2	211.117	0	177.253	0	0	183.705	0	0	191.965	193.697	193.877	0	185.167	0	0	188.26	0	189.559	0	0	209.861	0	188.536	0	0	180.308	184.564	189.748	0	0	0	0	0	0	180.628	0	0
		248	1142.56	0	193.712	179.196	0	191.369	0	181.169	178.641	186.353	0	0	182.7	0	0	180.878	0	0	194.316	191.32	203.196	188.308	188.871	0	0	190.886	0	192.505	188.689	0	196.469	0	189.544	0	0	183.3	177.231	185.601	190.83	0	0	0	0	0	0	0	0
		249	1146.42	0	189.054	172.699	0	185.552	0	184.033	167.293	188.734	221.703	0	0	0	0	182.298	188.165	0	0	191.003	205.932	194.266	180.531	0	0	0	0	189.955	0	0	200.82	0	184.687	0	0	177.155	180.275	186.114	0	0	0	199.612	0	0	183.192	0	0
		250	1150.28	0	189.98	171.633	178.44	195.204	0	184.088	178.787	182.574	212.357	0	0	0	0	177.541	188.101	0	0	195.258	197.084	194.44	180.137	0	0	0	0	0	0	0	206.359	187.714	180.187	0	0	183.14	185.185	184.758	188.082	0	0	0	0	0	178.882	0	0
		251	1154.14	0	181.018	173.573	0	191.145	167.428	181.748	171.874	185.283	214.838	0	0	0	0	186.09	192.626	0	0	195.467	193.412	193.306	196.341	175.672	0	189.94	0	0	0	0	203.72	200.292	178.191	0	0	186.724	181.405	182.67	192.389	0	0	0	0	0	206.214	0	0
		252	1158	0	185.085	175.838	0	197.816	0	182.838	175.515	190.527	208.327	0	185.747	0	0	178.96	0	0	0	197.986	199.98	192.677	188.461	0	0	182.527	185.78	0	0	0	211.606	198.108	191.636	0	0	181.656	191.262	175.487	188.746	0	0	0	0	0	188.77	0	0
		253	1161.86	0	185.783	177.151	0	180.179	159.26	175.761	173.905	187.584	211.601	0	0	0	0	184.401	0	0	197.429	195.103	204.231	189.418	187.552	0	0	186.268	0	0	0	0	195.922	184.705	191.684	0	0	177.432	188.412	178.164	194.686	0	0	198.299	0	0	176.832	0	0
		254	1165.72	0	184.051	171.406	0	179.369	175.442	192.769	168.563	190.208	210.157	0	185.098	0	0	182.707	184.94	187.374	0	188.554	201.9	200.558	186.649	174.194	0	0	0	0	0	185.311	212.401	196.821	188.791	0	0	176.364	181.222	184.023	190.414	0	0	197.554	0	0	188.924	0	0
		255	1169.58	0	181.132	183.021	0	193.471	0	184.76	179.767	195.508	210.704	0	189.798	0	0	182.31	0	0	201.944	192.76	198.729	0	183.041	177.658	0	0	0	0	0	189.409	205.513	201.269	188.744	0	0	183.038	192.925	193.677	183.946	0	0	194.035	0	0	180.785	0	0
		256	1173.44	0	186.389	177.313	0	193.249	173.317	183.111	177.95	196.011	209.059	0	183.787	0	0	185.04	174.199	185.132	0	192.359	202.617	0	184.325	0	0	200.132	186.714	0	0	0	204.882	196.359	184.598	0	0	176.177	187.958	180.538	199.604	0	0	187.31	0	0	190.204	0	0
		257	1177.3	0	186.759	178.479	0	193.714	0	184.939	168.579	186.441	210.817	0	0	0	0	188.7	182.419	0	0	191.187	199.819	200.246	188.912	0	0	0	0	0	182.845	0	206.06	197.699	184.294	0	0	181.419	185.432	183.208	187.046	0	0	189.608	0	0	189.535	0	0
		258	1181.16	0	184.788	188.43	0	192.167	0	186.039	170.975	187.752	222.889	175.44	182.495	0	0	181.237	183.624	173.679	0	189.15	194.753	0	179.061	179.299	0	189.763	0	0	0	183.674	194.107	199.147	193.427	0	0	191.74	193.586	177.249	188.912	0	0	189.908	0	0	188.59	0	0
		259	1185.02	0	196.031	190.495	0	191.418	0	185.298	177.432	190.318	207.993	0	188.784	0	0	182.547	181.84	0	0	187.087	202.503	0	181.997	181.546	0	190.531	0	0	0	0	200.15	202.864	188.148	0	0	188.626	192.519	175.717	0	0	0	188.117	0	0	186.226	0	0
		260	1188.88	0	194.472	180.879	0	185.65	0	192.333	169.6	193.28	218.798	0	194.883	0	0	182.563	192.677	0	0	189.872	196.836	198.465	178.29	0	0	189.718	0	178.831	182.806	0	200.407	204.48	185.343	0	0	182.816	178.205	0	190.056	0	0	196.143	0	0	177.298	0	0
		261	1192.74	0	191.113	179.521	0	187.702	171.026	179.11	173.016	186.806	205.304	172.855	187.452	0	0	185.918	186.675	0	0	178.868	200.596	0	185.01	0	0	183.644	0	182.082	0	0	201.71	193.46	189.937	0	0	192.543	189.471	186.515	0	0	0	194.726	0	0	182.179	0	0
		262	1196.6	0	0	180.209	0	187.375	0	183.636	175.59	192.559	218.521	191.302	192.529	0	0	178.099	0	0	0	189.563	189.584	179.326	188.819	171.742	0	183.9	0	0	194.495	195.904	201.043	194.087	195.357	0	0	185.812	187.667	184.01	190.32	0	0	193.516	0	0	0	0	0
		263	1200.46	0	187.167	185.633	0	185.466	168.74	182.823	179.974	190.133	212.072	181.015	184.058	0	0	184.805	200.244	0	0	184.197	191.948	183.546	183.463	0	0	190.617	0	0	0	0	203.621	200.281	191.638	0	0	181.541	192.223	178.846	188.01	0	0	193.914	0	0	189.292	0	0
		264	1204.32	0	189.488	172.286	0	175.548	169.202	184.601	169.453	184.666	210.369	0	186.409	0	0	172.597	0	0	0	187.207	192.969	0	175.443	0	0	192.077	0	186.239	189.678	0	207.34	206.231	185.487	180.09	0	186.033	199.562	185.434	185.446	0	0	202.907	0	0	185.253	0	0
		265	1208.18	0	0	184.833	0	179.147	0	184.714	172.913	198.071	207.783	0	176.815	0	0	183.874	188.503	176.903	0	197.47	199.454	194.196	186.905	174.832	0	187.875	0	0	0	0	194.89	201.724	194.894	0	0	194.534	190.081	0	192.707	0	0	199.42	0	0	194.989	0	0
		266	1212.04	0	190.678	181.09	0	187.674	0	184.333	164.944	196.066	207.924	182.167	178.61	0	0	184.943	191.321	200.712	192.053	186.307	206.298	0	183.122	175.087	0	183.844	0	189.394	193.216	0	199.378	186.457	182.877	0	0	191.428	202.951	185.338	190.403	0	0	198.756	0	0	186.911	0	0
		267	1215.9	0	0	189.651	0	186.561	170.471	186.745	178.766	190.199	213.131	0	180.744	0	0	180.947	188.881	170.822	0	193.602	199.28	0	185.023	0	0	183.093	0	188.972	191.224	0	194.076	187.908	189.66	0	0	191.97	182.878	188.32	187.789	0	0	197.026	0	0	194.618	0	0
		268	1219.76	0	187.367	185.426	0	188.87	0	191.151	171.553	186.773	212.44	0	182.192	0	0	178.391	187.24	0	0	196.837	212.003	189.053	190.45	189.519	0	176.111	0	184.987	0	0	202.146	197.616	194.047	0	0	189.601	197.13	187.754	182.835	0	0	203.469	0	0	194.848	0	192.164
		269	1223.62	0	0	186.59	0	183.885	171.882	188.627	176.694	191.046	204.369	178.39	186.899	0	0	182.175	202.735	0	0	198.896	209.357	0	183.887	176.899	0	0	0	180.843	187.221	0	203.419	195.287	194.028	0	0	187.006	197.573	0	186.727	0	0	202.276	0	0	0	0	0
		270	1227.48	0	0	179.751	0	182.833	0	191.967	173.419	191.414	207.952	145.934	0	0	0	188.876	195.106	179.034	0	204.221	209.787	0	0	175.336	0	179.318	0	183.597	188.873	0	206.538	198.784	183.22	0	0	192.867	182.584	179.383	189.737	0	0	201.061	0	0	190.303	0	0
		271	1231.34	0	0	175.216	0	190.817	173.643	186.288	177.227	191.96	212.011	0	0	0	0	179.452	187.818	173.802	0	198.227	204.606	0	193.29	0	0	165.431	0	185.76	194.482	0	202.167	202.525	186.247	0	0	176.993	197.076	192.114	184.877	0	0	190.359	0	0	190.236	0	0
		272	1235.2	0	188.368	179.541	0	0	175.826	187.541	176.015	189.703	206.434	0	0	0	0	177.72	187.565	176.839	0	201.813	205.7	183.812	188.812	177.3	0	178.417	0	0	185.804	0	210.379	201.259	193.975	0	0	176.875	184.638	0	192.563	0	0	198.588	0	0	0	0	176.765
		273	1239.06	0	0	183.169	0	181.84	0	189.781	173.841	187.716	218.823	0	0	0	0	189.943	0	177.601	0	193.927	202.974	191.053	182.346	193.935	0	0	0	188.563	186.571	0	209.518	204.455	191.759	0	0	190.183	188.98	0	194.98	0	0	202.346	0	0	0	0	0
		274	1242.92	0	188.293	183.645	0	184.173	0	188.715	174.075	190.213	202.269	0	0	0	0	184.551	195.337	0	0	192.783	207.226	196.189	182.52	188.227	0	0	0	187.883	184.106	0	0	201.832	200.086	0	0	178.185	182.879	179.101	186.475	0	0	200.702	0	0	194.725	0	187.094
		275	1246.78	0	189.204	177.99	183.597	174.604	0	194.706	181.915	186.462	209.373	186.364	0	188.829	0	178.061	200.253	173.755	0	198.682	202.63	199.22	192.085	179.405	0	0	0	186.97	193.278	0	212.334	201.425	201.785	0	0	176.882	187.316	0	197.742	0	0	203.795	0	0	0	0	186.623
		276	1250.64	0	193.988	180.725	0	0	176.294	188.038	179.615	191.394	211.813	182.081	0	0	0	182.896	192.514	0	0	198.101	204.988	201.473	183.332	186.379	0	0	0	185.364	183.168	0	0	197.369	194.009	0	0	0	189.018	0	198.773	0	0	199.284	0	0	196.553	0	187.428
		277	1254.5	0	0	178.973	0	0	172.141	192.828	169.517	201.498	210.895	0	0	0	0	180.011	190.664	0	0	198.566	210.605	188.887	197.347	0	0	185.972	0	183.195	183.705	0	202.79	199.317	190.616	0	0	179.096	194.125	182.258	0	0	0	199.746	0	0	200.443	0	184.439
		278	1258.36	0	0	179.174	0	188.255	174.172	189.843	0	197.961	207.323	0	0	0	0	187.428	190.63	0	0	197.018	204.902	207.267	188.988	0	0	0	0	193.203	194.181	0	208.323	193.54	186.795	0	0	182.595	180.487	177.626	0	0	0	200.897	0	0	192.548	0	189.793
		279	1262.22	0	0	180.503	0	0	175.29	197.833	177.446	197.048	203.145	186.343	0	190.398	0	176.778	191.25	0	0	194.91	208.897	193.442	185.51	190.209	0	0	0	0	183.694	0	0	202.904	197.66	0	0	180.621	187.01	0	196.836	0	0	202.058	0	0	189.551	0	183.028
		280	1266.08	0	0	176.186	0	0	168.757	196.102	178.424	197.322	208.767	191.866	0	189.194	0	182.86	197.255	172.402	0	193.824	200.422	188.512	186.278	0	0	0	0	0	192.059	196.285	210.477	195.792	204.288	0	0	183.907	191.667	0	193.437	174.373	0	199.614	0	0	0	0	182.039
		281	1269.94	0	0	185.316	0	0	159.431	196.494	173.479	195.75	207.537	184.192	0	0	0	183.83	193.934	0	0	190.406	204.653	195.581	182.838	0	0	0	0	187.699	191.454	0	0	204.722	194.066	0	0	181.299	186.374	0	183.103	0	0	199.859	0	0	0	0	182.366
		282	1273.8	0	183.385	186.366	0	0	181.748	193.803	178.518	189.182	209.529	189.495	0	0	0	181.265	199.229	169.491	0	184.336	204.322	190.919	186.275	0	0	0	0	0	192.34	187.335	0	199.816	192.059	0	0	179.01	181.371	0	192.092	0	0	193.544	0	0	198.146	0	185.308
		283	1277.66	0	0	182.906	0	0	170.454	190.334	178.162	181.717	206.862	182.05	0	0	0	179.27	187.096	0	0	191.073	210.279	0	0	0	0	176.904	0	0	186.219	0	0	202.278	192.728	0	0	187.35	184.506	0	0	181.866	0	193.692	0	0	197.242	0	188.407
		284	1281.52	0	185.144	187.692	0	0	170.057	196.598	173.691	188.32	209.308	192.226	0	0	0	179.783	194.698	168.059	0	204.326	208.649	192.84	0	183.965	0	0	0	197.324	187.294	0	0	203.869	198.08	0	0	188.081	195.285	0	195.372	173.083	0	200.375	0	0	0	0	184.264
		285	1285.38	0	177.087	178.689	0	0	166.332	189.286	173.403	185.84	206.852	184.495	0	194.965	0	178.157	188.09	0	0	195.208	204.377	0	184.122	0	0	0	0	0	185.164	0	203.913	202.642	195.982	0	0	185.274	196.157	185.216	192.985	174.375	0	195.692	0	0	0	0	185.126
		286	1289.24	0	182.782	181.979	0	0	164.078	186.537	175.219	194.78	200.029	179.874	0	195.255	0	179.482	185.204	0	0	193.601	200.849	194.655	191.627	0	0	0	0	0	194.51	0	223.428	196.976	198.943	0	0	177.401	186.348	0	0	178.302	0	200.589	0	0	194.224	0	181.29
		287	1293.1	0	0	183.252	0	0	164.368	193.118	169.712	188.345	205.505	183.677	0	0	0	174.628	197.885	181.14	0	196.499	199.573	203.721	193.642	0	0	0	0	0	199.306	0	0	203.744	198.842	0	0	185.02	193.283	0	0	183.503	0	199.394	0	188.008	0	0	188.85
		288	1296.96	0	180.414	180.319	0	0	169.057	191.371	175.714	190.643	212.103	187.677	184.65	187.197	0	176.339	183.017	0	0	190.144	201.268	195.746	0	0	0	0	0	0	190.075	0	198.482	202.73	195.337	0	0	180.777	193.375	176.149	0	174.945	0	200.748	0	0	0	0	189.629
		289	1300.82	0	187.667	191.095	0	0	180.141	185.077	167.641	187.033	213.729	183.223	0	200.028	0	176.467	191.551	0	0	189.276	207.82	196.072	193.23	179.843	0	0	0	0	186.695	192.765	204.415	201.562	192.107	0	0	183.25	189.725	0	0	0	0	193.992	0	0	0	0	187.192
		290	1304.68	0	0	186.764	0	0	179.403	185.579	170.518	190.392	208.49	180.01	0	196.699	0	170.647	0	0	0	188.008	213.422	204.154	181.77	175.724	0	0	0	181.405	182.808	0	193.533	207.727	192.619	0	0	181.761	187.909	0	196.208	180.981	0	188.929	0	0	0	0	178.104
		291	1308.54	0	182.775	188.001	0	0	168.433	194.884	171.174	189.048	215.885	185.67	0	0	0	181.19	0	0	0	189.593	207.621	198.198	179.318	182.92	0	0	0	0	188.206	0	206.406	200.565	196.896	0	0	173.399	190.978	0	197.369	179.794	0	200.555	0	0	0	0	190.572
		292	1312.4	0	183.27	186.464	0	0	170.878	194.787	177.056	193.063	208.563	179.504	0	0	0	166.134	187.532	177.543	0	197.351	204.427	194.153	191.948	0	0	0	0	0	190.212	193.491	203.664	198.155	181.394	0	0	186.518	190.646	0	0	173.853	0	192.28	0	0	0	0	187.934
		293	1316.26	0	183.156	183.263	0	0	171.754	191.322	174.918	0	210.319	188.009	0	0	0	172.568	0	177.842	0	195.798	203.737	200.753	189.442	177.29	0	0	0	0	194.194	188.706	208.143	197.57	190.843	0	0	176.579	191.402	0	182.707	184.932	0	192.215	0	0	181.265	0	189.783
		294	1320.12	0	185.58	188.971	0	0	168.245	197.578	172.241	0	0	181.394	183.513	206.14	0	178.709	0	0	0	184.677	202.773	193.562	184.637	171.475	0	0	0	0	196.69	0	201.573	202.641	193.998	0	0	179.461	187.425	0	0	180.062	0	195.972	0	0	0	0	0
		295	1323.98	0	179.932	179.121	0	0	171.319	186.517	173.198	189.254	208.119	180.61	0	187.512	0	173.297	0	0	203.71	197.216	207.163	188.39	183.451	0	0	0	0	0	199.662	200.085	205.1	200.417	201.168	0	0	178.637	182.831	0	199.156	180.828	0	199.271	0	0	0	0	189.057
		296	1327.84	0	178.124	177.37	0	194.659	168.802	194.679	164.347	0	194.835	189.301	0	197.556	0	181.486	0	173.215	0	195.312	190.353	182.632	189.21	174.005	0	0	0	200.788	194.439	189.795	201.609	206.94	191.262	0	0	177.827	191.926	0	191.747	179.836	0	200.096	0	0	0	0	183.546
		297	1331.7	0	0	182.708	182.189	190.245	171.502	194.927	172.833	0	0	183.767	0	192.869	0	176.13	0	0	0	192.67	201.23	185.237	183.593	0	0	0	0	0	191.959	185.062	202.078	196.49	199.141	0	0	182.298	187.613	0	0	187.992	0	203.567	0	0	186.988	0	0
		298	1335.56	0	180.198	176.258	0	0	171.668	190.972	171.187	186.384	208.995	191.103	0	188.764	0	173.083	0	0	0	188.899	196.403	0	180.404	0	0	0	0	0	194.905	0	206.458	0	197.336	0	0	167.869	199.253	183.567	0	181.556	0	191.023	0	0	198.887	0	183.653
		299	1339.42	0	181.499	179.736	0	188.303	0	198.546	170.873	0	212.842	184.695	0	193.487	0	178.917	0	0	0	188.132	199.319	190.615	183.329	178.253	0	0	0	0	186.649	191.147	206.282	197.52	198.337	0	0	180.576	187.691	152.619	183.816	178.391	0	199.635	0	0	0	0	183.156
		300	1343.28	0	188.146	188.735	0	187.937	176.279	192.994	176.229	176.231	214.752	175.053	0	0	0	169.802	0	173.088	0	194.266	199.008	0	180.016	179.751	0	0	0	0	193.858	0	201.932	195.989	193.367	0	0	175.051	188.82	191.518	0	183.178	0	190.742	0	0	190.95	0	182.922
		301	1347.14	0	178.541	186.024	0	0	169.981	195.242	0	212.909	0	185.941	179.429	195.754	0	170.531	183.02	179.348	0	189.442	190.383	0	177.956	0	0	0	0	0	190.652	191.527	210.34	204.995	197.029	0	0	171.509	184.558	0	191.106	184.264	0	197.115	0	0	0	0	190.939
		302	1351	0	186.662	178.243	0	183.712	177.751	195.093	177.419	0	198.749	186.247	0	201.771	0	166.891	184.881	0	0	187.483	200.384	190.406	193.111	0	0	0	0	0	191.737	0	207.892	198.455	195.532	0	0	176.912	196.168	0	0	177.747	0	199.607	0	0	0	0	185.255
		303	1354.86	0	0	188.569	0	0	174.885	192.744	202.467	202.079	0	180.714	0	0	0	169.818	0	172.212	0	186.463	202.854	191.693	195.067	0	0	0	0	0	187.114	0	209.857	210.301	0	0	0	178.381	190.109	0	189.151	184.449	0	194.03	0	0	192.466	0	182.609
		304	1358.72	0	190.628	194.827	0	183.48	164.998	189.25	177.26	186.627	204.827	187.565	0	0	0	178.934	0	173.208	195.672	191.543	207.785	189.331	192.033	0	0	0	0	0	192.302	191.677	206.342	201.7	191.932	0	0	184.257	189.673	0	0	180.722	0	204.068	0	0	189.356	0	185.924
		305	1362.58	0	0	186.098	0	0	171.945	186.157	174.05	0	211.004	186.528	0	195.649	0	173.79	174.475	165.221	0	183.704	204.091	0	181.083	170.29	0	0	0	184.972	177.005	0	201.921	189.671	197.38	0	0	169.977	194.693	0	0	183.23	0	196.833	194.174	0	188.107	0	187.094
		306	1366.44	0	185.881	191.3	0	183.854	170.027	196.709	172.308	0	210.084	182.757	0	0	0	181.388	0	165.647	0	185.836	200.71	192.537	188.203	0	0	0	192.098	183.053	181.028	0	205.086	199.143	201.139	0	0	178.735	188.092	175.107	185.467	181.377	0	198.987	0	0	0	0	181.548
		307	1370.3	0	182.081	189.318	0	187.905	173.904	195.417	0	0	209.372	179.821	0	0	0	173.119	0	174.079	0	183.597	199.714	185.541	186.977	171.419	0	0	0	0	180.917	201.944	206.323	195.695	194.349	0	0	179.597	187.429	180.679	185.272	180.707	0	198.775	0	0	193.568	0	185.511
		308	1374.16	0	191.885	182.982	0	187.815	174.932	195.232	0	0	0	182.324	0	195.077	0	183.043	0	178.26	0	194.37	203.854	185.997	188.448	0	0	0	0	180.669	177.98	0	204.778	191.881	194.389	0	0	177.154	198.72	0	0	0	0	205.832	0	0	190.462	0	184.864
		309	1378.02	0	189.618	186.986	0	170.229	177.849	192.521	182.273	0	212.28	0	0	0	0	169.64	0	181.105	0	197.267	206.09	182.03	200.268	0	0	0	0	0	187.118	0	205.338	207.476	194.878	0	0	184.893	191.229	0	0	0	0	194.718	0	0	197.63	0	189.442
		310	1381.88	0	188.32	191.704	0	170.859	173.563	189.592	0	187.049	205.879	180.72	0	190.909	0	181.394	0	187.591	0	199.616	203.423	188.865	190.886	179.12	0	0	0	182.114	181.417	0	204.383	204.228	197.217	0	0	178.592	189.288	0	0	183.965	0	198.932	0	0	0	0	187.429
		311	1385.74	0	189.394	180.725	0	178.296	181.211	190.522	0	0	209.988	176.101	0	0	0	179.832	0	171.661	0	192.442	205.002	185.262	190.318	0	0	0	0	178.835	188.572	0	200.79	202.305	198.707	0	0	186.694	180.5	187.297	189.841	179.512	0	0	0	0	188.008	0	0
		312	1389.6	0	190.903	186.6	0	182.731	179.589	197.438	0	193.269	204.503	181.97	0	191.212	0	176.617	0	179.388	0	193.061	206.751	191.141	185.847	179.287	0	0	0	183.802	187.694	0	200.966	199.778	195.032	0	0	180.718	198.253	182.502	196.712	0	0	199.109	0	0	0	0	0
		313	1393.46	0	0	184.22	0	189.578	170.35	190.292	0	186.911	203.893	171.136	0	194.183	0	183.231	0	174.307	0	193.529	213.035	192.394	185.717	175.515	0	0	0	184.869	187.065	0	202.781	200.496	204.891	0	0	174.127	188.108	188.573	0	186.295	0	0	0	0	0	0	180.55
		314	1397.32	0	0	193.777	0	183.596	175.699	186.931	0	186.444	206.947	183.494	182.937	192.216	0	182.957	0	192.137	202.593	199.514	200.942	188.043	185.342	180.178	0	0	0	180.554	183.522	0	203.176	196.958	203.798	188.532	0	175.843	194.722	0	186.775	0	0	194.741	0	0	0	0	178.568
		315	1401.18	0	192.878	180.051	0	176.878	174.922	196.683	0	0	208.186	0	177.293	191.669	0	180.677	0	177.35	0	187.241	0	185.134	193.118	181.089	0	0	0	180.75	180.939	0	212.801	195.638	195.729	185.119	0	169.312	193.489	0	0	184.478	0	200.277	0	0	0	0	0
		316	1405.04	0	0	190.697	0	182.275	178.877	199.899	0	0	203.556	175.77	0	187.094	0	188.331	0	170.541	0	184.337	209.685	180.583	183.521	177.664	0	0	0	191.109	184.353	0	205.88	199.178	202.21	0	0	178.446	195.993	0	189.048	181.224	0	203.509	0	0	198.312	0	172.693
		317	1408.9	0	193.028	176.811	0	175.706	178.85	188.018	0	0	198.044	184.531	0	184.985	0	178.425	0	174.063	0	193.314	207.551	190.873	181.418	179.694	0	0	0	177.562	186.02	0	200.489	195.242	194.695	186.219	0	177.461	201.722	197.827	192.441	186.579	0	0	0	0	0	0	188.738
		318	1412.76	0	189.008	182.53	0	184.182	178.45	190.313	0	196.212	196.596	185.494	0	192.21	0	179.523	0	173.636	0	195.761	221.732	187.934	189.434	180.884	0	0	0	186.217	184.266	0	198.715	199.995	0	183.558	0	176.702	199.568	0	0	188.239	0	0	0	0	0	0	181.656
		319	1416.62	0	0	180.657	0	181.474	167.307	190.87	0	0	207.975	181.038	0	188.646	0	183.694	0	181.35	0	204.716	211.992	190.81	186.052	184.345	0	0	0	187.277	184.428	0	203.596	209.696	198.561	0	0	183.572	191.768	0	192.365	186.04	0	195.443	0	0	199.281	0	173.068
		320	1420.48	0	194.999	195.502	0	175.349	173.25	194.262	0	0	195.055	190.187	0	180.149	0	183.648	0	179.13	0	186.17	212.096	187.129	180.627	173.521	0	0	0	184.474	181.075	0	217.468	204.106	195.86	0	0	0	201.86	0	193.172	189.639	0	0	0	190.222	196.323	0	181.503
		321	1424.34	0	196.841	182.174	0	188.797	173.492	190.179	0	184.795	203.379	0	0	182.267	0	180.001	0	172.905	0	195.426	212.715	187.298	196.151	192.427	0	0	0	189.35	182.397	0	205.531	205.396	197.599	180.467	0	0	189.156	0	187.652	186.788	0	199.702	0	0	197.192	0	187.548
		322	1428.2	0	0	180.518	0	180.628	170.774	193.379	178.131	193.23	199.056	188.134	0	188.766	0	185.366	0	182.975	0	194.712	201.576	183.195	186.803	181.849	0	0	0	183.507	186.486	0	207.92	202.973	189.472	182.509	0	0	190.874	0	189.991	184.148	0	207.137	0	0	197.485	0	185.48
		323	1432.06	0	192.622	187.901	0	184.195	166.035	186.346	0	196.525	202.368	184.284	0	189.629	0	185.854	0	165.892	0	187.189	212.427	179.035	182.314	175.648	0	0	0	181.318	178.203	0	215.449	211.265	208.359	176.42	0	185.539	192.626	0	186.557	186.46	0	198.338	0	0	0	0	186.398
		324	1435.92	0	194.072	177.027	0	174.182	171.172	177.542	0	196.592	204.658	182.442	0	191.261	0	180.101	0	178.34	0	199.647	215.611	180.305	185.492	179.672	0	0	0	181.525	188.959	0	203.569	198.956	203.444	175.189	0	178.447	194.629	0	191.733	0	0	0	0	0	0	0	188.033
		325	1439.78	0	195.864	174.443	0	179.601	171.877	191.949	170.56	198.343	202.368	0	0	190.353	0	182.48	0	177.158	191.225	197.032	206.296	190.358	176.85	187.426	0	0	0	192.2	197.865	0	201.404	202.152	0	0	0	178.835	202.737	0	188.404	193.725	0	0	0	0	190.357	0	184.518
		326	1443.64	0	190.645	185.022	0	181.784	183.115	191.784	0	197.317	197.826	183.061	0	191.034	0	181.995	0	182.026	0	198.074	210.469	186.364	172.623	184.973	0	0	0	177.072	184.715	0	207.706	200.821	0	185.367	0	174.697	195.657	0	195.107	0	0	192.063	0	0	194.745	0	181.137
		327	1447.5	0	0	179.475	0	181.203	179.669	193.055	0	194.001	192.543	192.399	0	186.814	0	182.48	0	170.409	0	189.34	214.21	188.365	174.823	189.928	161.543	0	0	185.263	190.279	0	211.218	202.095	208.165	192.194	0	185.072	191.686	0	189.05	0	0	195.371	0	0	193.551	0	187.028
		328	1451.36	0	0	187.926	0	194.356	189.051	188.426	0	202.763	197.416	182.366	0	192.728	0	185.279	0	175.21	0	197.633	211.825	189.362	173.694	186.957	0	0	0	189.563	183.606	0	206.948	200.921	200.825	190.485	0	186.902	183.323	0	194.877	187.567	0	210.138	0	0	185.697	202.065	188.428
		329	1455.22	0	0	172.159	0	193.063	178.386	189.973	175.348	0	202.927	0	0	187.788	0	188.091	0	177.555	0	200.327	206.42	198.234	181.319	184.788	0	0	0	184.249	186.803	0	211.716	202.9	201.085	183.605	0	0	184.839	192.155	187.053	185.06	0	194.396	0	0	190.822	0	175.735
		330	1459.08	0	0	187.575	0	179.562	166.577	190.235	0	198.992	200.763	0	0	190.775	0	185.903	0	177.082	0	187.794	214.338	192.95	180.187	191.973	0	0	0	181.804	192.467	0	208.753	201.689	200.048	172.869	0	177.518	189.232	194.971	198.065	0	0	196.514	0	0	192.776	0	182.369
		331	1462.94	0	0	185.222	0	191.749	176.216	192.197	0	202.381	0	176.336	0	194.005	0	185.882	0	176.93	0	184.379	212.146	200.289	182.973	181.335	0	0	0	176.643	191.679	0	206.3	204.742	191.676	179.06	0	0	186.462	0	195.665	0	0	191.106	0	0	0	0	187.285
		332	1466.8	0	189.505	185.053	0	181.881	183.972	190.596	0	204.684	192.677	0	187.114	191.08	0	183.838	0	167.811	0	192.374	208.54	183.243	0	185.427	0	0	0	189.794	183.496	0	201.211	212.954	198.259	166.987	0	175.399	196.076	0	190.984	0	0	197.511	0	0	196.406	0	177.996
		333	1470.66	0	190.828	184.602	0	178.105	173.927	191.081	163.526	195.984	196.753	183.591	0	190.498	0	186.589	0	170.692	0	190.514	212.332	188.474	175.49	178.228	0	0	0	188.03	182.056	0	200.927	208.544	195.562	180.52	0	194.674	181.982	188.845	194.884	0	0	184.946	0	0	190.157	0	0
		334	1474.52	0	0	187.061	0	182.209	175.192	202.098	0	206.421	203.675	0	0	199.223	0	182.529	0	179.625	0	183.348	209.387	192.019	0	179.881	0	0	0	183.045	186.806	0	0	196.644	0	186.061	0	177.96	194.288	0	0	0	0	195.13	0	0	189.908	0	185.962
		335	1478.38	0	0	174.149	0	189.004	168.962	188.556	0	198.985	196.391	0	0	196.998	0	197.187	0	168.807	0	180.928	207.788	195.654	0	184.837	0	0	0	182.543	192.122	186.939	209.054	194.342	196.045	197.696	0	185.313	180.817	0	0	0	0	187.74	0	0	192.672	0	181.013
		336	1482.24	0	0	186.436	0	186.947	183.183	195.686	0	195.595	189.045	0	0	193.069	0	188.548	0	168.771	182.053	186.239	203.096	195.106	181.906	179.546	0	0	0	188.457	186.956	0	201.105	204.665	203.475	0	0	185.033	185.599	0	193.288	0	0	0	0	0	191.174	0	183.408
		337	1486.1	0	0	171.725	0	179.997	173.654	194.862	173.644	204.748	196.614	181.632	0	198.628	0	175.539	0	173.939	201.257	193.323	212.578	189.36	186.397	178.5	0	0	0	190.724	190.659	0	196.244	193.971	202.146	186.805	0	174.004	189.407	0	191.502	0	0	192.334	0	0	187.51	192.589	191.091
		338	1489.96	0	0	0	0	183.432	173.528	193.695	0	198.173	200.505	0	0	194.47	0	181.51	0	172.416	0	179.889	211.864	191.653	188.377	186.075	0	0	0	187.755	180.818	0	206.115	198.814	201.768	192.15	0	182.619	194.702	0	192.205	0	0	188.632	0	0	184.346	0	181.217
		339	1493.82	0	0	170.449	0	182.333	173.813	195.158	0	207.068	207.944	186.996	0	196.908	0	190.217	0	170.334	0	188.396	215.043	194.921	186.018	179.676	0	0	0	183.893	194.104	0	0	210.169	190.909	184.299	0	182.052	188.48	0	176.187	0	0	186.504	0	0	0	0	0
		340	1497.68	0	0	174.269	0	187.773	181.021	203.084	0	195.708	208.123	188.318	0	187.777	0	187.288	0	173.571	0	181.909	214.114	186.456	179.025	187.967	0	0	0	189.515	186.75	0	216.183	200.804	209.87	185.313	0	178.919	191.238	0	0	0	0	202.705	0	0	0	0	188.631
		341	1501.54	0	0	176.605	0	178.47	182.219	199.886	0	197.575	195.364	177.598	0	193.181	0	0	0	180.181	0	178.76	213.639	190.904	0	182.977	0	0	0	185.402	185.315	0	201.349	203.937	202.758	0	0	190.134	184.028	0	188.502	188.94	0	192.313	0	0	0	0	184.032
		342	1505.4	0	0	178.342	0	184.705	180.512	199.702	0	205.33	206.153	189.466	0	191.279	0	187.053	0	177.678	196.418	186.329	213.365	184.394	177.854	181.205	0	0	0	192.044	184.148	0	0	208.044	209.792	0	0	183.702	184.151	0	184.346	0	0	194.964	0	0	190.856	0	180.471
		343	1509.26	0	190.402	185.803	0	178.426	176.197	194.836	0	210.705	198.456	175.104	0	190.839	0	198.31	0	172.095	0	178.776	208.218	196.152	176.962	183.694	0	0	0	188.927	195.326	0	207.384	208.094	0	175.081	0	179.759	187.557	0	186.815	0	0	192.04	0	0	0	0	177.617
		344	1513.12	0	188.402	183.455	0	188.692	177.772	199.403	0	211.652	0	185.795	0	193.96	0	176.864	0	160.579	0	184.775	0	192.925	179.021	178.965	0	0	0	179.027	190.185	0	211.427	214.072	214.407	0	0	174.255	186.957	0	179.41	0	0	197.719	0	0	194.38	0	181.128
		345	1516.98	0	0	0	0	189.946	177.347	202.837	0	213.56	207.504	0	0	188.176	0	194.316	0	163.561	0	188.37	213.726	202.888	0	188.941	0	0	0	180.49	193.145	0	201.406	211.547	0	187.564	0	181.97	185.789	0	181.406	0	0	189.903	0	0	0	0	178.621
		346	1520.84	188.256	0	184.13	0	193.506	177.753	197.876	0	203.761	201.998	0	0	192.702	0	189.157	0	166.207	0	0	213.268	196.107	173.067	180.677	0	0	0	180.571	199.608	0	193.299	212.42	0	171.201	0	181.798	185.116	0	186.656	0	0	193.42	0	0	0	0	174.759
		347	1524.7	0	0	175.912	0	191.834	182.625	197.516	0	202.004	204.677	0	0	204.522	0	186.746	0	168.097	0	178.552	208.459	196.3	0	175.655	0	0	0	189.176	195.442	0	207.632	198.742	205.245	0	0	176.167	185.46	0	174.553	0	0	193.27	0	0	0	0	177.667
		348	1528.56	0	0	170.701	0	184.773	179.833	203.843	0	197.762	201.018	0	0	200.448	0	0	0	176.844	0	182.387	202.734	195.392	0	182.21	0	0	0	193.571	202.551	0	206.464	201.672	195.447	0	0	186.395	180.515	0	188.393	0	0	197.236	0	0	198.998	0	182.101
		349	1532.42	0	200.835	175.852	0	176.807	184.09	198.13	0	204.913	197.885	0	0	198.03	0	0	0	178.179	194.541	186.518	207.86	195.067	0	188.167	0	0	0	184.165	199.515	0	213.919	195.313	0	0	0	177.988	185.601	0	183.279	0	0	196.744	0	0	189.524	0	180.563
		350	1536.28	0	206.778	171.763	0	174.727	177.548	202.73	0	205.634	205.35	0	0	199.893	0	191.731	0	168.757	0	185.134	206.622	197.421	0	188.26	0	0	0	191.183	193.896	0	211.255	195.91	0	0	0	184.722	190.511	0	186.278	0	0	191.389	0	0	193.565	0	0
		351	1540.14	0	199.897	172.933	0	180.911	179.689	200.692	168.237	201.351	199.261	0	0	207.409	0	0	0	164.876	0	0	210.043	193.467	0	196.52	0	0	0	0	196.646	0	215.458	199.065	0	0	0	185.775	184.25	0	186.515	0	0	196.655	0	0	0	0	177.712
		352	1544	0	208.922	0	0	196.686	182.131	196.096	0	197.257	204.292	0	0	199.566	0	0	0	169.429	189.97	0	208.82	194.461	0	193.72	0	0	0	187.23	196.807	0	211.149	206.083	0	0	175.056	181.959	189.949	0	179.435	0	0	187.988	191.873	0	200.427	0	184.364
		353	1547.86	0	200.14	0	0	187.379	179.002	197.504	172.152	195.654	206.285	0	0	200.813	0	0	0	168.803	186.785	174.528	213.267	194.289	0	192.46	0	0	0	194.252	195.12	0	206.042	209.157	0	0	174.159	185.396	188.851	0	182.173	0	0	195.24	0	0	0	0	0
		354	1551.72	0	204.315	0	0	192.625	180.543	198.844	0	198.295	201.256	196.409	0	194.659	0	0	0	172.419	0	175.856	211.573	191.905	0	185.091	0	0	0	191.077	205.704	0	211.068	204.493	0	0	178.093	185.363	188.313	0	181.145	0	0	199.442	0	0	0	0	0
		355	1555.58	0	204.869	0	0	0	174.904	191.161	0	200.972	0	0	0	201.434	0	0	0	174.757	0	181.763	0	189.868	0	190.865	0	0	0	185.822	198.282	0	214.214	197.601	0	181.159	178.917	177.638	181.564	193.454	193.864	0	0	199.303	0	0	0	0	175.103
		356	1559.44	0	212.102	0	0	185.908	182.254	190.921	0	200.52	209.093	0	0	195.895	0	0	0	172.449	0	177.653	209.58	192.854	0	185.206	0	0	0	186.748	198.508	0	204.715	205.256	0	175.089	0	188.376	189.767	189.106	187.131	0	0	199.996	0	0	0	0	179.545
		357	1563.3	0	200.548	0	0	0	183.221	196.306	0	0	0	192.971	0	196.177	0	0	0	179.083	193.053	0	0	187.928	0	192.944	0	0	0	176.523	193.234	0	211.063	201.825	0	0	0	181.342	181.446	0	182.181	0	0	197.807	0	0	200.653	0	0
		358	1567.16	0	203.571	0	0	0	175.24	205.155	0	0	200.481	0	0	207.884	0	0	0	168.489	0	181.021	0	195.047	0	194.934	0	0	0	180.006	196.455	0	208.66	198.012	201.99	0	0	194.82	191.376	0	180.177	0	0	204.453	0	0	0	0	0
		359	1571.02	0	207.368	0	0	0	183.4	192.137	173.115	0	197.989	0	0	198.616	0	0	0	171.784	0	0	206.914	192.075	0	197.001	0	0	0	181.504	197.442	0	209.997	200.96	0	0	0	186.823	188.551	174.14	0	0	0	194.531	0	0	0	0	0
		360	1574.88	0	198.861	0	0	182.33	180.663	195.154	0	188.788	196.138	193.554	0	209.573	0	0	0	163.734	0	0	0	191.737	0	195.604	0	0	0	178.632	184.086	0	221.228	192.753	0	0	0	189.179	190.667	0	176.503	0	0	199.35	0	0	0	0	176.737
		361	1578.74	0	196.947	0	0	0	180.457	192.218	175.822	0	192.821	0	0	0	0	0	0	169.48	0	0	206.922	194.656	0	195.387	0	0	171.947	182.231	195.208	0	206.105	202.214	0	0	190.847	178.77	172.417	179.948	192.189	0	0	196.609	0	0	0	0	0
		362	1582.6	0	199.334	0	174.707	0	177.417	204.006	174.108	0	0	0	181.432	193.542	0	0	0	171.52	0	176.637	192.162	180.22	0	199.653	0	0	0	0	193.709	0	218.308	199.515	0	0	181.989	190.092	186.699	178.179	193.114	0	0	195.932	0	0	0	0	0
		363	1586.46	0	209.38	0	0	0	181.463	198.503	177.184	184.361	209.343	188.014	177.705	202.358	0	0	0	165.413	178.432	0	0	188.5	0	199.326	0	173.103	0	0	204.358	0	210.236	213.371	0	176.381	0	181.423	188.569	184.119	188.675	0	0	198.26	0	0	0	0	0
		364	1590.32	0	203.742	0	0	0	172.671	196.078	0	192.795	0	0	0	0	0	0	0	174.646	0	0	196.917	190.879	0	194.392	0	0	0	0	198.351	0	221.802	206.165	0	0	0	178.66	193.961	180.552	192.311	0	0	191.903	0	0	0	0	0
		365	1594.18	0	0	0	0	0	176.942	192.076	173.535	203.314	209.477	0	0	194.954	0	203.611	0	179.8	0	0	0	193.566	0	199.327	0	0	0	0	194.749	0	201.434	206.914	0	0	185.284	188.235	193.203	0	0	0	0	203.524	0	0	0	0	0
		366	1598.04	0	202.429	0	0	0	174.548	195.452	165.374	197.215	199.463	0	172.835	0	0	197.379	0	163.467	0	0	0	185.546	0	194.289	0	0	172.525	0	185.04	184.167	206.659	202.393	0	0	0	185.605	200.413	182.405	192.536	0	0	198.568	0	0	0	0	0
		367	1601.9	0	205.578	0	0	0	174.114	200.724	0	0	193.108	0	181.179	201.412	0	199.706	190.903	169.148	189.458	0	204.679	184.792	0	194.813	0	0	0	0	205.26	0	208.283	212.322	0	0	0	189.092	187.255	190.258	190.131	0	0	201.793	0	0	0	0	0
		368	1605.76	0	211.19	0	0	0	182.05	202.995	175.195	0	0	0	175.833	0	0	204.937	0	166.121	0	0	198.529	181.23	0	201.233	0	0	0	0	190.882	0	206.738	205.929	0	0	0	193.502	189.018	193.733	193.312	0	0	200.493	0	0	0	0	0
		369	1609.62	0	197.685	0	188.278	181.169	173.02	196.538	0	195.334	199.152	0	177.848	203.894	0	202.054	204.679	177.739	197.977	0	0	184.088	0	191.247	0	0	0	0	190.592	0	207.919	205.212	0	0	0	184.514	201.846	179.38	0	0	0	199.016	0	0	0	0	0
		370	1613.48	0	200.634	180.038	181.723	176.297	172.854	191.268	173.449	201.72	0	177.077	0	0	0	0	199.283	167.231	185.043	0	208.932	179.529	0	187.477	0	0	0	0	189.183	0	216.752	207.24	0	0	0	183.937	199.138	186.926	192.187	0	0	202.517	0	0	0	0	0
		371	1617.34	0	197.392	178.883	182.231	178.778	181.745	193.101	0	200.731	0	0	180.864	0	0	207.644	0	158.343	195.417	0	0	183.161	0	195.203	0	0	0	0	203.129	0	211.929	211.304	0	0	0	187.521	197.886	0	184.589	0	0	204.258	0	0	0	0	0
		372	1621.2	191.235	202.363	0	0	179.431	181.541	194.43	0	0	189.517	191.296	182.528	0	0	198.188	190.574	162.343	191.806	0	195.337	189.592	0	187.064	0	0	0	0	202.33	0	211.906	210.795	0	0	0	191.677	193.664	192.882	191.954	0	0	200.004	0	0	0	0	0
		373	1625.06	0	197.788	178.529	188.964	180.008	173.772	190.174	203.761	0	0	178.949	190.903	193.083	0	0	192.403	172.434	199.109	0	0	178.874	0	195.795	0	0	0	0	203.268	0	207.686	201.577	195.449	180.211	181.217	192.191	197.608	191.615	188.302	0	0	0	0	0	0	0	0
		374	1628.92	0	210.127	0	195.684	0	181.408	192.39	0	197.242	175.217	0	184.649	0	0	209.449	201.629	166.426	193.033	0	202.357	180.97	0	184.74	0	0	0	0	199.401	0	215.461	213.456	0	0	168.217	174.932	191.999	181.76	0	0	0	0	0	0	0	0	0
		375	1632.78	0	196.965	0	181.662	182.357	0	190.959	0	200.325	195.423	0	0	0	171	205.461	191.889	169.899	185.294	182.513	201.99	187.145	0	197.6	0	0	0	0	193.366	0	217.31	219.937	0	0	0	182.813	188.943	184.411	0	0	0	195.071	0	0	0	0	0
		376	1636.64	0	195.126	0	179.51	0	170.753	190.113	167.804	0	199.16	190.966	184.612	0	0	203.091	187.243	174.073	187.296	0	208.258	188.204	0	187.212	0	0	0	0	202.611	0	216.499	203.584	0	0	0	182.048	185.38	177.426	209.438	0	0	0	0	0	0	0	0
		377	1640.5	0	197.04	186.794	187.543	0	0	193.488	0	0	0	191.36	190.601	0	0	0	190.431	167.927	205.42	0	204.087	188.911	0	191.683	0	0	0	0	201.164	0	210.516	219.49	0	0	175.909	183.233	191.334	184.004	0	0	0	0	0	0	0	0	0
		378	1644.36	0	0	0	184.484	0	169.492	198.841	0	194.195	0	0	178.017	0	0	202.259	186.136	0	202.716	0	209.418	175.914	185.212	198.417	194.949	0	0	0	202.718	0	207.164	197.675	0	0	0	174.436	181.702	189.755	0	0	0	0	0	0	0	0	0
		379	1648.22	0	205.67	176.566	187.159	0	0	200.495	0	0	0	192.002	187.865	0	0	0	200.741	168.932	195.495	0	204.293	173.433	190.688	197.194	0	0	0	0	189.459	0	208.262	214.862	0	0	174.535	189.968	186.536	0	188.594	0	0	0	0	0	0	0	0
		380	1652.08	0	195.313	183.77	186.769	0	0	201.034	0	0	0	185.145	198.179	198.801	0	202.138	200.396	169.76	193.891	0	203.191	0	184.138	197.172	0	0	0	0	188.583	0	209.148	195.453	0	0	0	185.453	197.386	188.088	0	0	0	0	0	0	0	0	0
		381	1655.94	0	0	174.598	186.737	179.074	177.116	197.669	0	0	0	191.705	179.663	0	0	0	178.796	175.159	199.126	0	205.354	0	0	192.61	0	0	0	0	197.51	0	207.943	212.377	0	0	0	173.127	199.601	184.455	0	0	0	0	0	0	0	0	0
		382	1659.8	0	199.375	183.86	179.188	0	0	203.308	0	0	196.516	0	183.117	0	0	0	179.765	179.75	0	185.182	207.008	0	189.501	192.458	0	0	0	0	197.119	0	208.942	208.178	0	0	0	182.011	196.228	187.059	0	0	0	0	0	0	0	0	0
		383	1663.66	0	194.232	173.995	190.969	0	0	195.813	0	0	0	196.952	181.142	0	0	0	188.97	165.396	191.446	196.238	205.619	0	191.189	188.369	196.883	0	0	0	186.78	0	212.871	216.737	0	0	0	175.805	186.896	182.831	0	0	0	0	0	0	0	0	0
		384	1667.52	0	201.895	172.029	183.76	0	180.018	189.681	0	0	0	0	187.373	0	182.617	0	187.008	0	0	0	202.563	0	178.977	190.697	0	0	0	0	189.965	0	209.161	222.295	0	0	187.075	192.606	189.763	0	0	0	0	0	0	0	0	0	0
		385	1671.38	0	201.343	0	190.903	0	0	200.225	0	0	195.605	183.07	0	195.374	0	0	183.459	179.272	0	202.015	216.924	0	186.64	195.568	0	0	0	0	187.063	0	213.458	216.068	0	0	0	172.279	196.795	185.106	0	0	0	181.516	0	0	0	0	0
		386	1675.24	0	0	179.866	184.351	180.645	0	194.693	0	199.989	0	188.262	187.955	200.811	0	0	183.734	0	195.663	185.26	212.744	0	193.91	197.258	192.757	0	0	0	197.232	0	218.839	210.799	0	0	0	186.045	195.854	184.296	0	0	0	0	0	0	0	0	0
		387	1679.1	0	200.982	0	189.724	177.014	0	207.495	0	0	0	189.337	0	0	178.678	0	189.33	0	0	188.293	209.694	186.222	198.241	189.762	200.033	0	0	0	195.139	0	211.397	204.231	0	0	0	185.5	193.55	0	0	192.131	0	0	0	0	0	0	0
		388	1682.96	0	190.887	170.199	183.399	191.92	0	214.055	0	188.282	0	0	192.506	0	0	210.652	188.855	0	191.394	0	205.228	0	185.569	193.691	194.054	0	0	0	194.229	0	221.228	210.049	0	0	0	189.907	198.912	179.058	0	0	0	0	0	0	0	0	0
		389	1686.82	0	211.8	170.396	185.613	0	167.531	205.507	0	0	214.273	191.308	174.733	209.029	179.758	0	186.52	0	0	190.554	204.074	180.457	195.171	183.042	192.716	0	0	0	181.293	0	221.253	206.683	0	0	0	0	186.501	0	177.976	0	0	0	0	0	0	0	0
		390	1690.68	0	0	176.739	186.531	180.579	0	209.608	0	190.275	0	187.668	192.977	0	0	0	189.595	0	0	188.345	205.889	187.548	187.225	194.871	193.228	0	0	0	190.908	0	220.439	202.437	0	0	0	0	191.3	0	0	0	0	0	0	0	0	0	0
		391	1694.54	0	0	170.621	193.707	0	0	203.318	168.028	0	198.446	195.799	0	0	0	0	182.163	0	0	0	211.886	181.608	198.657	184.093	0	0	0	0	184.051	0	215.445	202.17	0	0	0	178.555	204.545	0	183.937	0	0	0	0	0	0	0	0
		392	1698.4	0	0	190.402	202.281	184.866	0	206.65	0	194.581	0	190.886	0	0	182.114	0	189.969	0	0	0	213.904	0	188.694	184.704	183.32	0	0	0	197.947	0	214.282	199.596	190.694	187.888	0	0	195.92	0	188.922	0	0	0	0	0	0	0	0
		393	1702.26	0	204.763	166.072	196.304	180.566	0	204.645	0	188.694	0	186.83	0	0	177.104	0	183.426	0	0	191.206	210.255	0	192.012	196.209	0	0	0	0	181.271	0	207.929	204.558	196.354	0	0	0	203.651	0	192.843	0	0	0	0	0	0	0	0
		394	1706.12	0	0	179.689	187.869	189.207	178.431	204.69	0	193.386	0	194.303	184.828	0	172.832	0	188.143	0	0	188.492	207.955	0	191.596	195.193	193.564	0	0	0	182.14	0	212.594	202.495	0	0	0	0	193.73	0	0	0	0	0	0	0	0	0	0
		395	1709.98	0	198.414	182.07	188.391	191.713	0	211.032	167.174	0	201.068	188.258	181.568	190.977	0	0	195.525	0	0	183.36	206.727	0	195.45	188.63	195.303	0	0	0	188.718	0	217.264	204.501	0	0	0	180.499	193.668	0	181.463	0	0	0	0	0	0	0	0
		396	1713.84	0	0	0	190.291	183.519	0	213.008	0	198.87	0	192.899	0	207.047	0	0	185.53	0	0	0	203.288	0	200.609	190.718	0	0	0	0	0	0	209.36	204.56	188.864	0	0	0	204.262	0	0	0	0	0	0	195.442	0	0	0
		397	1717.7	0	194.965	184.666	181.467	181.03	0	208.498	165.929	205.076	0	193.285	174.85	0	0	0	188.753	0	0	173.29	209.578	0	191.164	190.496	0	0	0	0	185.895	0	208.471	197.45	183.888	0	0	177.395	202.768	0	183.636	0	0	0	0	0	0	0	0
		398	1721.56	0	0	0	191.741	178.056	0	198.583	175.959	0	0	0	172.747	0	182.298	0	190.136	0	0	191.67	209.182	0	194.068	187.788	191.388	0	0	0	0	160.317	198.73	212.989	0	0	0	0	198.495	187.568	0	0	0	0	0	0	0	0	0
		399	1725.42	0	206.046	194.834	186.403	183.449	0	209.362	0	200.478	0	190.572	0	203.3	181.669	0	189.906	0	0	180.77	213.105	0	196.49	190.227	0	0	0	0	180.485	0	207.293	203.26	177.311	0	0	176.462	204.057	0	179.258	0	0	0	0	0	0	0	0
		400	1729.28	0	195.3	184.759	182.332	0	0	206.447	0	189.969	0	0	0	197.639	0	0	194.921	0	0	0	209.04	181.045	192.808	196.669	193.959	166.023	0	0	174.798	0	213.79	204.198	189.911	193.231	0	0	203.154	185.878	183.956	199.599	0	0	0	0	0	0	0
		401	1733.14	0	0	0	192.846	186.111	0	216.85	0	203.419	0	192.074	0	0	0	0	194.125	0	0	185.691	215.764	0	187.303	196.817	0	163.723	0	0	189.646	0	213.389	207.358	189.961	0	0	181.997	204.686	0	188.404	0	0	0	0	0	0	0	0
		402	1737	0	0	0	175.266	182.323	0	205.721	0	0	198.154	0	0	0	171.662	0	187.335	0	0	0	216.436	180.727	192.735	195.78	197.836	0	0	0	178.056	0	206.754	208.031	0	0	0	0	207.482	0	194.264	0	195.91	0	0	0	0	0	0
		403	1740.86	0	0	0	189.77	0	0	203.094	0	194.834	0	190.183	171.295	0	0	0	195.038	0	0	0	211.321	0	195.134	202.202	0	0	0	0	187.716	0	199.121	206.84	181.156	0	0	189.775	194.74	0	190.384	0	0	0	0	0	0	0	0
		404	1744.72	0	0	0	202.192	181.637	0	212.733	0	194.057	0	0	0	199.817	0	0	196.59	0	0	181.696	211.452	0	193.399	203.018	0	0	0	0	0	0	211.042	212.033	186.887	0	0	173.469	197.679	0	181.39	182.547	193.472	0	0	0	0	0	0
		405	1748.58	0	0	0	188.673	0	0	200.65	0	204.034	0	191.582	0	187.159	188.021	0	195.278	0	0	0	205.712	0	190.337	202.374	0	0	0	0	194.905	0	212.971	205.984	188.189	0	0	0	199.078	0	189.925	0	188.596	0	0	0	0	0	0
		406	1752.44	0	193.245	0	197.411	0	0	196.935	0	197.148	0	189.809	0	197.321	175.883	198.309	193.165	191.808	0	0	193.293	0	194.518	195.939	0	0	0	0	185.298	0	220.981	203.434	0	0	0	0	0	0	191.037	0	0	0	0	0	0	0	0
		407	1756.3	0	0	0	196.008	0	0	217.066	163.496	0	0	200.233	0	195.629	181.974	196.873	0	0	0	164.218	213.445	0	195.717	199.424	0	0	185.498	0	182.478	0	205.404	196.134	0	0	0	174.4	190.08	0	188.391	193.783	187.533	0	0	0	0	0	0
		408	1760.16	0	195.325	0	185.086	0	0	209.514	161.009	0	0	199.37	176.103	0	175.507	0	189.539	0	0	172.765	201.23	186.732	213.038	206.134	0	0	0	0	186.398	0	215.288	209.027	189.818	0	0	0	0	0	178.465	198.724	0	0	0	0	0	0	0
		409	1764.02	0	0	0	190.396	176.504	0	201.53	0	198.81	0	0	0	198.861	192.184	0	193.755	0	0	178.483	203.924	0	193.654	196.884	0	0	0	0	194.603	0	207.505	199.351	187.833	0	0	184.847	197.705	0	185.015	193.326	195.51	0	0	0	0	0	0
		410	1767.88	0	0	0	187.984	171.518	0	202.017	0	0	0	0	184.461	198.493	0	208.632	185.728	0	0	165.196	206.995	0	185.707	220.234	191.011	0	0	0	187.018	0	0	207.389	184.152	0	0	185.169	0	0	180.985	0	187.391	0	0	0	0	0	0
		411	1771.74	0	0	0	183.692	0	0	205.036	0	0	0	0	176.39	195.961	174.455	0	185.771	0	0	175.109	0	189.594	178.403	193.91	0	0	0	0	181.962	0	206.932	198.381	189.039	0	0	179.656	198.474	0	180.883	191.363	191.548	0	0	0	0	0	0
		412	1775.6	0	186.328	0	194.349	183.882	0	202.668	0	195.139	0	0	178.587	0	0	0	189	0	0	171.183	211.146	0	0	198.54	0	0	0	0	174.215	0	211.015	196.071	189.373	0	0	0	198.846	0	180.885	0	191.448	0	0	0	0	0	0
		413	1779.46	0	205.411	0	181.076	180.899	0	201.944	157.905	0	0	0	189.73	200.515	169.873	0	190.84	175.944	197.718	176.854	0	0	173.202	204.851	163.366	0	0	182.811	195.403	0	0	194.39	191.851	0	0	177.269	196.939	0	181.732	188.625	186.541	0	0	0	0	0	0
		414	1783.32	0	0	0	183.948	185.955	0	205.524	174.975	0	0	189.461	0	0	186.605	0	182.654	0	0	168.251	206.093	0	172.366	210.889	0	0	0	0	186.562	0	0	199.146	184.989	0	0	0	195.046	0	183.554	0	194.094	0	0	0	0	0	0
		415	1787.18	0	0	0	186.01	0	0	200.839	0	0	0	0	189.439	192.08	185.742	0	198.776	0	188.3	164.477	0	0	0	206.638	0	0	0	0	189.941	0	213.54	201.889	190.465	0	0	0	209.599	174.068	177.16	0	0	0	0	0	0	0	0
		416	1791.04	0	0	0	187.222	177.553	0	211.089	0	0	0	0	183.429	0	183.88	0	189.897	0	0	165.884	208.375	0	182.41	201.769	0	0	0	0	180.745	172.978	0	207.75	0	0	0	0	192.228	177.732	187.371	0	185.179	0	0	0	0	0	0
		417	1794.9	0	0	0	185.92	0	0	195.34	171.392	187.01	0	0	184.085	196.238	174.288	0	192.869	0	187.674	182.675	203.432	0	187.955	211.192	0	0	186.815	0	190.896	0	205.794	210.119	0	0	0	0	197.399	0	190.665	0	0	0	0	0	0	0	0
		418	1798.76	0	195.894	0	192.725	0	0	210.391	185.112	0	201.466	0	188.288	0	183.479	0	190.155	0	189.735	172.307	210.926	190.948	174.189	206.083	0	0	0	0	174.568	0	0	210.337	0	0	0	0	194.699	0	185.097	0	199.783	0	0	0	0	0	0
		419	1802.62	0	196.871	0	199.248	183.634	0	195.762	172.952	197.833	0	0	190.088	208.477	180.985	0	196.015	0	0	180.26	202.47	0	179.86	207.937	0	0	0	185.19	183.14	168.675	214.572	213.969	0	0	0	0	202.564	0	181.79	0	188.019	0	0	0	0	0	0
		420	1806.48	0	194.444	0	193.425	174.687	0	198.621	176.736	190.135	0	0	192.258	0	203.038	0	203.206	0	0	194.207	207.833	0	177.765	208.972	0	0	190.413	0	184.817	0	0	214.371	0	0	0	0	0	179.419	181.401	0	188.992	0	0	0	0	0	0
		421	1810.34	0	0	0	192.427	0	0	202.093	168.778	188.057	0	0	185.752	197.037	175.282	0	205.001	0	195.452	182.7	210.394	0	183.318	201.896	0	0	0	0	191.459	0	0	210.424	0	0	0	0	199.428	0	189.732	0	190.662	0	0	203.168	0	0	0
		422	1814.2	0	0	0	193.377	179.309	0	203.242	164.728	0	0	0	181.872	0	174.117	0	202.832	180.302	194.028	0	0	0	184.297	203.505	0	0	0	0	186.032	158.997	0	207.221	0	0	0	0	199.295	182.795	184.605	188.098	188.427	0	0	0	0	0	190.856
		423	1818.06	0	0	0	190.684	0	0	206.551	181.431	200.012	0	0	190.422	200.909	180.277	207.048	195.543	0	190.786	175.747	0	0	174.433	204.784	0	0	0	0	181.696	0	0	207.356	0	0	0	0	191.472	179.649	183.846	0	185.901	0	0	0	0	0	0
		424	1821.92	0	0	0	188.177	0	0	195.581	0	0	0	0	190.487	201.75	180.92	207.041	198.127	179.153	191.966	195.19	0	0	186.722	204.475	0	0	0	0	180.432	155.402	205.312	218.401	0	0	0	0	197.119	0	184.018	0	190.744	0	0	0	198.798	0	192.375
		425	1825.78	0	0	0	179.9	179.08	0	200.512	173.808	193.23	0	192.639	206.854	200.38	177.301	0	195.504	0	193.14	0	213.336	0	0	196.188	0	0	175.407	180.418	0	0	0	221.258	0	0	0	0	190.709	185.361	176.768	0	193.892	0	0	0	202.384	175.596	0
		426	1829.64	0	0	0	192.351	0	0	203.411	169.084	196.736	0	0	201.852	206.747	175.013	0	182.11	0	0	0	216.81	0	0	192.945	0	0	0	0	0	0	0	206.274	0	0	0	0	200.394	186.041	180.19	0	194.904	190.028	0	0	0	0	0
		427	1833.5	0	0	0	184.743	187.496	0	203.956	174.756	201.821	0	0	185.509	205.395	0	0	194.462	188.53	188.494	185.646	213.212	0	185.098	197.212	0	0	0	187.426	0	165.1	0	212.306	0	0	0	0	191.011	183.336	179.907	0	192.837	0	0	0	0	176.75	0
		428	1837.36	0	0	0	186.482	0	0	205.396	174.645	183.831	0	0	187.158	210.126	178.548	0	188.092	0	196.442	177.424	208.115	0	173.93	208.86	0	0	0	191.992	0	0	0	213.607	0	0	0	0	193.953	187.134	180.083	0	195.482	0	0	0	196.876	0	0
		429	1841.22	0	0	0	196.811	0	0	209.114	176.439	188.551	0	196.823	194.678	207.149	0	0	190.816	186.076	195.861	181.57	0	0	178.232	200.677	0	0	0	192.09	180.86	145.488	0	210.201	0	0	0	0	195.423	187.306	177.911	0	198.591	0	0	0	0	0	0
		430	1845.08	0	0	0	188.057	0	0	208.714	175.977	189.983	207.146	0	192.077	197.786	173.492	0	192.363	0	194.13	181.615	0	0	172.569	202.214	0	0	0	191.881	0	0	0	204.683	0	0	0	0	202.5	186.103	179.661	0	193.827	0	0	0	0	0	0
		431	1848.94	0	0	0	184.811	0	0	197.699	180.491	191.32	0	0	193.969	198.179	179.972	0	187.122	176.591	193.64	184.821	204.922	0	179.4	207.26	193.748	0	203.879	0	182.354	0	0	206.993	0	0	0	0	194.257	0	177.383	0	182.559	0	0	0	203.861	195.067	0
		432	1852.8	0	0	0	186.409	177.147	0	206.765	175.609	200.962	0	194.749	195.986	0	0	0	192.436	182.188	185.989	184.809	0	0	181.924	200.168	0	0	0	178.461	0	0	0	209.116	0	0	0	0	194.522	175.763	193.236	192.011	189.746	187.844	0	0	0	0	193.153
		433	1856.66	0	0	0	195.549	188.22	0	209.472	176.675	191.038	0	193.804	186.946	198.445	0	0	196.761	183.132	191.818	0	0	0	183.138	207.446	0	0	0	190.091	0	0	0	200.275	0	0	0	0	201.839	190.748	0	194.04	192.046	0	180.228	201.63	200.133	191.508	0
		434	1860.52	0	0	0	186.626	0	0	196.832	177.251	192.764	0	189.464	195.648	199.469	184.647	0	190.705	187.441	185.955	185.554	0	0	184.826	0	203.154	0	0	191.898	186.169	0	0	209.227	0	0	0	0	189.951	0	179.272	172.103	198.043	0	0	0	198.545	174.104	0
		435	1864.38	0	194.308	0	193.812	0	0	201.951	0	192.26	0	189.295	185.487	209.047	170.201	0	196.241	183.712	205.785	0	210.6	0	173.616	208.085	0	0	0	193.893	0	0	0	208.423	0	167.864	0	0	198.367	182.477	178.376	191.212	194.99	0	0	0	0	171.71	191.422
		436	1868.24	0	0	0	0	0	0	211.381	174.1	195.15	0	184.761	200.959	200.752	175.328	0	199.192	172.1	197.094	183.632	206.817	0	178.816	202.115	0	0	0	188.798	178.95	0	0	211.423	0	0	0	0	192.263	189.742	0	194.651	193.351	0	0	0	0	184.583	0
		437	1872.1	0	0	0	197.93	0	187.326	205.27	163.146	188.932	0	187.742	0	203.21	181.488	0	192.295	179.357	195.531	0	201.051	0	178.821	0	0	0	0	196.517	0	0	0	209.695	0	0	0	0	185.301	184.563	166.424	203.924	198.454	0	0	0	0	0	194.049
		438	1875.96	0	0	0	0	0	0	201.457	161.936	191.835	0	190.102	187.475	206.141	0	0	184.725	0	196.814	189.04	0	186.415	173.518	201.352	0	0	0	194.433	0	161.606	0	208.456	0	187.084	0	0	0	191.453	0	0	196.209	191.695	0	0	0	0	185.689
		439	1879.82	0	0	0	197.559	0	0	205.995	175.477	200.957	0	183.434	185.603	212.061	0	0	189.7	169.712	195.376	186.177	217.413	0	180.713	202.235	199.705	0	0	190.955	0	148.337	0	202.273	0	174.024	0	0	0	185.295	0	0	188.501	0	0	0	0	174.583	185.679
		440	1883.68	0	196.726	0	186.013	195.998	179.772	215.468	165.459	206.196	0	0	203.04	194.719	0	0	204.759	180.643	194.603	179.08	214.107	195.321	183.856	0	192.407	0	0	189.491	0	0	0	210.597	0	181.596	0	0	182.364	179.043	175.19	0	199.392	0	0	0	0	0	190.876
		441	1887.54	0	0	0	0	0	0	202.471	0	198.297	0	0	202.006	0	0	0	193.724	184.194	197.294	183.196	213.972	196.402	190.252	0	0	0	0	190.725	0	165.443	0	205.232	0	180.109	0	0	195.222	177.731	0	187.033	188.698	0	0	0	205.351	180.583	182.971
		442	1891.4	0	202.372	0	0	0	0	204.411	175.971	190.715	0	193.065	190.154	0	0	206.666	193.484	185.818	187.213	174.957	0	0	187.001	0	0	0	0	192.74	0	159.55	0	207.27	0	177.505	0	0	197.505	182.889	179.265	187.478	199.578	193.655	0	0	0	169.583	191.626
		443	1895.26	0	195.775	0	0	0	171.73	208.295	177.724	192.134	0	181.953	195.499	0	0	0	195.042	175.25	187.01	179.556	212.156	0	181.119	206.459	201.163	0	0	187.876	0	0	0	203.362	177.957	187.029	0	0	195.679	182.702	0	188.75	202.289	198.527	0	0	194.676	0	201.654
		444	1899.12	0	202.096	0	0	189.467	0	198.011	177.013	202.128	0	190.278	188.73	199.279	0	0	194.453	174.449	189.314	179.469	217.783	189.478	0	0	199.073	0	0	199.336	0	158.333	0	209.351	181.024	171.178	178.189	0	183.458	176.977	0	182.418	0	194.119	0	0	0	0	187.371
		445	1902.98	0	0	0	0	178.219	0	212.985	174.704	192.366	0	197.301	187.702	191.375	0	0	198.995	0	194.718	191.728	211.569	192.672	187.469	0	198.716	0	0	196.676	0	0	0	204.162	0	186.24	0	0	198.632	174.341	0	194.613	0	189.217	0	0	0	0	189.409
		446	1906.84	0	195.177	0	0	186.766	0	206.047	168.624	194.543	0	187.201	196.823	200.799	0	0	187.557	0	193.484	186.511	204.632	0	0	201.689	0	0	0	192.644	0	0	0	204.657	0	172.447	0	0	181.738	178.601	0	190.26	0	200.262	0	0	0	0	198.663
		447	1910.7	0	186.158	0	0	182.274	173.238	205.489	178.361	198.223	0	181.857	186.573	0	0	0	193.058	177.25	194.004	182.326	217.563	0	183.195	0	198.116	0	0	191.719	0	0	0	208.155	0	178.129	0	0	193.755	187.511	0	188.182	0	194.969	0	0	0	184.222	193.594
		448	1914.56	0	198.595	0	0	186.588	174.431	208.833	176.8	197.521	0	179.539	185.689	0	0	0	198.093	0	189.889	189.68	212.533	0	0	201.231	194.647	0	0	191.078	0	0	0	205.531	0	0	0	0	0	181.756	0	0	0	198.482	0	0	204.277	0	196.046
		449	1918.42	0	198.131	0	0	188.516	0	206.154	175.622	200.912	0	184.364	191.875	202.171	0	0	196.344	183.776	190.629	0	213.666	0	0	0	204.055	0	0	195.635	0	159.875	0	213.24	0	174.37	0	0	0	188.902	0	193.125	0	196.453	0	0	196.766	0	195.522
		450	1922.28	0	187.733	0	0	183.991	0	203.972	173.247	196.79	0	0	186.059	0	0	0	189.505	0	187.581	183.49	215.246	0	180.015	0	203.384	0	0	194.358	0	162.671	0	207.005	0	0	0	0	194.991	183.761	0	192.837	0	202.874	0	0	0	0	188.444
		451	1926.14	0	192.517	0	0	181.697	181.969	199.03	183.029	190.379	0	184.085	196.578	0	0	0	197.631	183.066	191.608	182.409	216.484	0	182.819	0	206.04	0	0	200.174	181.513	0	0	211.422	0	177.446	0	0	191.972	176.808	0	192.463	200.375	191.381	0	0	191.672	0	192.054
		452	1930	0	187.836	0	0	0	0	198.957	169.929	187.895	0	191.58	188.847	0	0	200.887	187.866	177.403	191.514	0	206.472	0	0	0	201.86	0	0	200.086	0	164.284	0	207.781	0	170.788	179.262	0	191.111	178.234	0	0	0	199.647	0	0	0	191.508	202.622
		453	1933.86	0	193.38	0	0	189.447	0	198.833	172.953	193.415	204.639	179.973	183.802	0	0	0	195.328	0	201.677	0	213.729	0	177.965	0	202.873	0	0	194.673	0	0	0	209.635	0	207.669	0	0	197.78	181.096	0	0	0	199.795	0	0	0	0	194.659
		454	1937.72	0	191.745	0	0	189.444	0	195.679	170.593	194.538	0	188.917	181.019	205.997	0	0	190.229	0	196.2	0	207.885	0	176.933	0	205.961	0	0	197.482	0	145.283	208.952	204.829	0	183.035	0	0	0	180.568	0	192.743	0	190.965	0	0	0	0	212.327
		455	1941.58	0	184.03	0	0	191.414	0	206.993	178.289	198.01	0	181.003	189.003	208.993	0	203.791	194.91	0	196.85	0	205.882	0	183.027	0	197.965	0	0	199.459	0	155.674	0	205.032	0	174.812	0	0	207.753	188.686	0	192.657	196.221	198.419	0	0	0	0	202.737
		456	1945.44	0	0	0	0	194.627	0	204.911	176.122	187.956	0	189.41	192.164	202.417	0	0	193.889	0	184.941	0	223.753	0	0	0	190.533	0	0	189.983	0	0	0	205.739	0	183.397	0	0	0	185.812	0	0	191.671	188.071	0	0	0	0	206.02
		457	1949.3	0	192.497	0	0	191.781	0	204.521	182.425	194.461	0	197.885	189.763	0	0	0	194.697	184.976	183.318	0	218.213	185.303	0	0	199.321	0	0	200.495	0	165.133	216.861	213.008	0	0	0	0	194.486	188.472	0	197.812	0	196.785	0	0	0	176.422	193.538
		458	1953.16	0	196.311	0	0	191.533	0	0	0	199.26	194.386	185.232	182.783	199.702	0	193.163	202.365	0	188.851	0	217.572	0	190.22	0	196.275	0	0	195.159	0	190.28	0	213.214	0	179.937	0	0	195.284	191.254	0	0	191.521	185.055	0	0	0	180.396	201.193
		459	1957.02	0	201.109	0	0	196.854	168.377	205.119	0	190.236	0	0	188.631	0	0	196.827	193.161	0	187.034	0	211.058	0	184.038	0	193.554	0	0	188.649	0	168.855	212.022	208.075	0	0	0	0	199.475	189.635	0	0	0	197.233	0	0	0	0	199.808
		460	1960.88	0	188.555	0	0	195.944	185.437	202.534	175.093	201.525	0	0	195.28	0	0	202.53	187.699	179.487	190.46	0	212.214	0	182.399	0	202.734	0	0	193.925	0	170.097	0	220.417	0	181.327	179.657	0	198.85	198.785	0	0	0	199.604	0	0	198.927	0	191.458
		461	1964.74	0	191.025	0	0	194.455	184.772	200.487	180.773	198.671	0	187.97	191.455	200.619	0	0	187.039	185.741	189.57	178.276	212.264	189.219	0	0	202.607	0	0	196.056	0	176.298	0	206.683	0	178.126	0	0	196.384	184.194	0	0	0	192.732	186.173	0	194.998	0	199.555
		462	1968.6	0	199.9	166.51	0	193.896	0	205.063	171.012	199.483	0	179.984	184.382	204.385	0	0	195.839	219.56	186.834	0	207.612	187.026	185.584	0	203.172	0	0	195.48	0	160.476	0	212.664	0	180.523	0	0	0	177.581	0	0	195.985	194.951	189.655	0	0	180.984	192.438
		463	1972.46	0	0	0	0	190.602	0	202.086	183.679	191.723	0	174.95	177.355	206.943	0	206.301	0	186.087	0	0	204.015	189.338	182.81	0	199.961	0	0	192.891	0	175.811	205.851	226.098	0	179.057	185.318	0	194.694	180.985	0	195.509	187.414	194.118	189.141	0	211.186	0	200.751
		464	1976.32	0	200.389	0	0	188.614	0	197.329	184.16	192.81	0	174.936	178.131	205.907	0	205.086	185.554	0	191.278	0	216.652	196.229	186.451	0	197.523	0	0	195.869	0	171.903	0	209.342	0	179.702	177.451	0	193.689	171.851	0	187.214	0	193.718	0	0	206.604	0	194.988
		465	1980.18	0	201.054	0	0	189.268	0	196.634	173.558	186.059	0	179.367	184.692	213.319	0	197.527	185.325	192.663	198.135	190.582	213.146	0	191.989	0	199.367	0	0	195.121	0	165.705	0	216.511	0	187.825	0	0	193.808	178.548	0	0	195.526	194.941	0	0	0	0	199.23
		466	1984.04	0	203.696	0	191.506	191.531	0	193.323	183.996	201.253	0	183.482	184.65	203.432	0	193.716	186.194	182.061	186.011	0	206.227	190.377	182.091	0	196.633	0	0	199.136	0	170.336	211.604	212.754	182.829	174.844	183.355	0	196.187	183.237	0	195.58	0	202.086	182.026	0	0	0	202.908
		467	1987.9	0	203.798	0	0	184.722	0	0	178.963	197.054	0	180.355	196.005	202.378	0	191.74	185.221	192.566	186.122	0	203.444	186.573	196.737	0	187.183	0	0	195.321	0	163.035	0	215.939	182.681	188.514	0	0	195.889	182.942	178.072	204.17	176.21	191.175	0	0	195.622	0	204.647
		468	1991.76	0	201.813	0	0	187.309	185.183	0	0	208.419	0	185.273	186.818	206.099	0	0	185.028	195.882	0	0	209.354	193.183	0	0	190.166	0	0	195.203	0	168.816	0	207.71	0	179.888	182.087	0	199.626	188.806	0	196.902	0	196.894	183.413	0	197.267	0	205.175
		469	1995.62	0	203.569	0	0	182.679	0	0	176.702	198.566	0	185.469	189.769	208.123	0	197.558	186.161	185.704	0	0	204	182.018	0	0	200.751	0	0	197.114	0	166.911	0	207.013	180.64	186.161	0	0	193.788	182.09	0	193.772	0	201.573	189.813	0	202.96	0	197.475
		470	1999.48	0	200.543	0	0	179.942	0	204.963	0	199.208	0	0	182.457	212.144	0	195.855	192.168	194.091	0	0	215.013	183.471	185.183	0	192.182	0	0	195.862	0	174.051	0	216.967	180.661	172.664	180.674	0	192.8	173.928	0	184.641	193.254	199.412	182.074	0	0	0	197.778
		471	2003.34	0	200.315	0	0	184.262	0	205.116	175.51	189.578	0	194.531	190.379	208.272	0	197.467	193.615	0	0	0	203.535	0	184.283	0	202.067	0	0	188.121	0	152.969	0	210.573	180.453	0	183.134	0	181.897	175.051	0	202.262	194.423	198.801	182.622	0	203.531	0	200.285
		472	2007.2	0	197.668	0	0	183.781	0	205.636	176.238	193.22	0	192.576	184.577	205.347	0	194.316	201.27	184.058	0	0	202.303	189.318	178.948	0	199.98	0	0	189.736	0	161.587	0	210.356	0	184.357	177.078	0	175.722	175.177	0	0	187.425	192.396	191.356	0	0	175.328	205.981
		473	2011.06	195.403	202.935	175.641	0	184.742	0	0	182.224	195.528	0	193.385	187.928	221.76	188.433	193.014	0	191.045	0	0	208.568	0	185.315	198.047	195.078	0	0	182.317	0	167.918	0	208.224	0	179.603	183.084	171.982	191.315	182.867	201.163	201.159	187.231	189.492	188.665	0	199.216	0	204.323
		474	2014.92	0	192.706	178.755	0	178.496	0	201.497	176.965	195.999	0	187.052	182.288	205.255	0	194.644	0	191.46	189.465	0	220.71	197.028	188.893	0	190.749	0	0	196.285	0	161.898	0	206.722	180.186	172.937	187.148	0	188.813	181.985	0	194.368	187.265	191.793	183.829	0	200.723	0	200.769
		475	2018.78	0	204.178	0	0	172.245	0	0	177.593	199.821	0	184.048	185.039	207.106	0	191.461	191.145	0	0	0	211.303	186.003	185.204	193.345	201.227	0	0	200.6	0	167.712	0	208.48	0	184.92	182.253	0	200.611	171.564	0	192.898	179.432	195.129	194.848	0	194.065	0	199.386
		476	2022.64	0	205.734	175.016	0	183.809	0	0	177.553	202.805	0	192.495	181.867	208.182	0	210.621	197.857	187.532	184.181	195.064	206.194	188.521	184.944	0	192.288	0	0	196.018	0	163.679	0	212.874	178.369	184.702	0	0	191.218	163.063	0	0	185.586	198.93	200.947	0	196.47	186.96	207.797
		477	2026.5	0	196.192	167.822	0	166.89	0	0	178.088	195.328	0	187.005	196.645	203.785	0	195.514	202.555	177.024	0	0	210.255	180.062	187.402	0	0	0	0	202.629	0	172.922	0	207.261	0	184.528	178.844	0	193.158	166.904	0	0	194.167	194.335	189.732	0	199.654	178.353	193.889
		478	2030.36	0	190.748	0	0	178.751	0	0	178.254	198.166	0	186.388	177.846	208.024	180.843	195.177	192.712	182.886	0	0	205.356	0	188.164	205.194	0	0	0	195.554	0	164.264	0	201.133	187.088	0	179.656	0	194.571	170.492	0	0	194.573	183.929	194.434	0	199.827	0	201.797
		479	2034.22	0	196.751	168.071	0	170.888	0	0	172.633	191.744	0	193.005	191.205	209.937	182.054	204.803	200.246	0	0	0	212.834	182.556	188.48	207.763	194.001	0	0	190.972	0	165.626	205.43	205.543	190.287	181.626	174.434	168.845	185.029	172.741	0	196.444	156.745	183.692	0	0	206.641	0	197.21
		480	2038.08	0	189.4	0	0	185.169	0	0	180.741	203.779	0	191.92	183.84	208.046	185.095	200.066	210.802	0	0	0	211.688	185.192	175.827	202.228	195.707	0	0	193.101	0	163.727	210.381	211.48	170.975	177.922	187.302	167.926	185.065	174.664	175.146	202.751	192.092	194.551	185.006	0	199.031	178.942	197.696
		481	2041.94	0	192.071	178.521	0	182.111	0	207.513	177.922	197.925	0	180.895	185.06	200.295	181.182	196.54	184.389	0	0	0	211.814	183.094	185.389	192.975	0	0	0	196.755	0	161.647	0	213.364	179.796	184.086	189.484	0	193.943	184.27	0	198.773	196.955	189.393	193.833	0	206.184	178.621	195.603
		482	2045.8	0	199.77	166.245	0	183.377	0	0	182.215	202.5	0	193.023	176.779	211.535	186.063	200.97	0	0	0	0	211.955	0	181.297	191.933	0	0	0	192.854	0	159.852	0	209.087	178.775	191.242	0	0	189.393	170.705	0	202.276	185.115	194.973	194.139	0	201.731	0	192.77
		483	2049.66	0	192.777	0	196.081	178.804	0	0	179.139	192.757	0	198.485	187.309	207.843	184.028	197.227	192.002	0	0	0	214.929	0	183.905	194.018	201.86	0	0	196.346	0	165.209	0	205.253	180.75	0	0	0	198.275	176.707	190.222	198.313	200.22	192.679	185.01	0	208.578	181.073	189.795
		484	2053.52	0	193.294	163.752	0	177.717	0	0	175.785	197.611	0	196.423	185.042	208.232	186.599	197.785	194.778	189.421	0	0	208.366	0	181.107	193.621	0	0	0	191.746	0	167.144	0	202.909	174.524	174.646	177.961	174.295	198.589	176.865	183.722	196.598	188.162	189.071	201.578	195.258	201.478	179.358	190.392
		485	2057.38	0	196.566	184.033	0	184.24	0	0	192.805	191.642	0	183.035	184.263	215.428	171.774	190.081	194.698	0	0	0	208.573	193.113	184.278	199.773	0	0	0	202.409	0	163.066	0	204.68	175.332	190.369	173.404	0	193.704	181.387	0	200.774	192.353	189.466	193.209	0	206.067	0	198.607
		486	2061.24	0	196.363	0	0	191.41	0	206.603	173.588	197.28	0	189.831	186.474	208.609	176.731	196.086	198.26	0	0	0	203.926	0	183.595	196.169	0	0	0	191.896	0	167.33	0	209.71	0	190.221	177.891	0	182.506	167.923	180.82	192.376	196.303	189.202	197.594	204.289	211.269	176.324	205.015
		487	2065.1	0	200.318	169.579	0	192.093	181.127	0	176.141	210.507	0	0	177.943	206.547	183.58	193.894	0	0	192.44	0	215.629	0	181.839	198.254	201.508	0	0	189.527	0	165.672	0	203.875	171.515	183.634	186.979	179.591	191.232	168.866	186.248	0	193.644	190.28	186.567	0	204.755	173.284	191.473
		488	2068.96	0	190.553	170.237	199.439	178.48	0	0	184.871	197.486	0	0	184.765	209.054	171.091	201.451	0	0	0	0	212.595	0	0	199.715	0	0	0	199.142	0	154.318	0	203.345	179.205	182.127	174.351	180.241	197.925	176.365	179.234	0	184.737	195.689	197.346	0	207.69	182.826	207.868
		489	2072.82	0	199.86	172.904	0	179.537	0	0	185.68	197.833	0	180.084	186.674	211.893	177.476	195.911	198.474	0	0	0	211.703	0	192.976	0	0	0	0	195.183	0	167.882	0	202.009	184.591	181.287	182.412	181.842	196.672	159.433	0	194.562	198.064	197.284	197.605	196.78	205.433	174.712	197.162
		490	2076.68	0	196.227	175.453	0	171.215	0	0	183.455	202.803	0	188.39	192.398	204.58	195.858	197.812	213.146	0	0	0	211.869	0	177.871	192.595	0	0	0	187.917	0	153.988	0	209.523	179.304	181.962	180.444	0	193.588	174.611	185.502	190.153	195.153	0	202.537	0	209.634	182.971	192.296
		491	2080.54	0	200.566	174.969	0	177.516	0	0	191.534	0	0	185.344	194.541	213.725	186.454	190.955	0	0	0	0	212.58	0	184.038	198.782	0	0	192.106	194.522	0	0	0	210.109	176.809	0	177.158	0	202.129	166.493	177.415	193.881	190.243	192.298	190.412	0	200.071	0	192.129
		492	2084.4	0	197.497	171.189	0	0	180.657	0	180.328	0	207.365	0	189.593	202.28	178.854	209.182	0	0	0	0	208.992	188.003	182.208	0	0	0	196.675	194.811	0	157.495	0	203.197	175.167	183.292	175.997	169.512	203.753	174.869	0	198.432	192.409	194.512	193.679	0	204.047	179.751	193.584
		493	2088.26	0	201.746	180.731	0	178.986	182.593	0	187.55	196.018	0	0	191.781	210.677	179.515	203.219	0	185.572	0	0	210.138	189.724	183.126	198.879	0	0	0	199.065	0	161.745	0	203.565	173.093	187.87	194.324	167.153	196.022	171.965	187.706	194.076	197.415	201.194	186.85	189.49	197.082	173.028	190.487
		494	2092.12	0	211.421	173.814	0	177.864	175.952	0	191.307	200.521	0	187.956	190.967	210.925	184.264	199.434	181.727	0	0	196.871	212.733	0	186.644	201.275	0	0	194.234	193.611	0	155.528	0	199.276	173.627	183.995	185.096	173.899	203.501	167.055	181.449	195.092	0	199.026	201.124	0	214.072	175.263	195.177
		495	2095.98	0	189.495	174.547	0	175.426	182.015	0	188.596	190.341	205.022	176.04	184.861	211.495	187.751	196.462	0	0	0	0	206.262	0	179.06	205.232	0	0	0	194.091	0	151.182	0	207.641	178.225	181.352	183.272	181.66	207.221	168.018	0	194.478	195.532	190.538	197.512	190.912	198.035	164.519	0
		496	2099.84	0	199.376	179.72	0	0	177.003	0	187.051	199.834	208.111	181.75	184.003	208.326	178.832	202.46	0	0	0	0	201.833	0	180.968	199.078	0	0	206.959	190.611	0	153.389	0	204.72	178.325	183.066	182.842	171.952	203.119	177.643	183.349	199.042	181.801	187.196	183.606	0	206.011	166.918	176.575
		497	2103.7	0	185.624	0	0	0	182.618	0	175.924	202.252	0	0	181.949	210.563	179.722	193.079	0	191.487	0	0	202.413	0	188.895	199.354	0	0	0	195.107	0	0	0	194.386	181.956	179.683	185.283	162.963	202.231	166.475	170.583	0	0	205.01	197.61	204.566	211.411	168.869	195.834
		498	2107.56	168.146	195.735	166.008	197.331	0	190.999	0	185.494	199.684	0	180.733	176.58	213.631	181.027	208.316	181.192	0	0	0	210.615	0	190.018	0	0	0	197.951	202.141	0	0	0	204.785	0	184.301	191.869	171.182	202.514	171.378	0	202.541	197.121	196.323	190.102	0	213.909	173.596	192.14
		499	2111.42	172.396	194.176	177.941	0	0	169.13	0	183.84	0	0	183.207	0	216.51	0	194.728	176.678	0	0	0	213.062	0	183.737	193.83	0	0	0	192.358	0	150.667	205.168	191.972	176.428	192.265	184.299	172.751	205.797	163.253	176.267	0	0	188.549	0	0	205.425	181.255	192.852
		500	2115.28	0	0	174.299	195.414	0	188.617	0	190.366	204.699	210.269	185.219	178.416	208.539	177.143	198.159	0	0	0	0	208.952	184.509	184.051	0	0	0	199.581	190.88	0	173.153	0	195.892	181.045	182.284	185.265	0	205.825	197.194	0	0	0	0	193.179	0	208.054	172.472	194.573
		501	2119.14	165.769	201.048	178.131	0	0	194.396	0	177.229	0	196.069	178.093	187.896	210.346	177.704	195.73	183.045	0	0	0	211.237	188.71	185.427	0	0	0	202.947	196.581	0	167.916	0	195.21	186.451	189.302	182.987	172.513	207.018	174.877	180.132	197.129	0	199.853	192.279	0	0	174.371	190.604
		502	2123	167.043	0	181.123	0	0	179.639	0	181.37	194.684	0	184.106	178.031	208.537	181.479	198.042	188.507	0	178.276	0	207.082	203.481	190.64	0	0	0	0	196.085	0	148.984	0	194.939	183.201	187.707	180.018	182.359	194.374	163.575	180.937	196.683	0	197.421	190.339	0	0	179.924	190.999
		503	2126.86	169.604	0	181.138	0	184.088	181.279	0	179.899	194.514	202.628	183.112	186	206.254	183.512	0	181.969	0	0	0	208.752	193.759	189.329	0	0	0	198.766	195.284	0	161.732	0	196.453	169.398	184.152	183.676	171.541	206.952	168.75	177.279	193.061	198.606	193.073	192.15	0	0	175.213	194.886
		504	2130.72	167.987	0	169.062	175.378	0	193.171	0	188.077	200.144	0	175.235	0	203.913	178.457	0	0	0	0	0	213.927	0	177.867	0	0	0	0	192.477	0	164.933	0	196.347	0	182.246	188.936	179.341	202.421	172.883	171.862	200.376	0	206.236	0	0	0	174.86	185.177
		505	2134.58	158.997	0	0	0	0	177.12	0	180.801	192.222	0	0	0	206.254	184.298	0	0	0	172.146	0	211.519	0	183.268	0	0	0	210.163	194.146	0	0	0	197.192	174.678	180.271	181.088	174.69	202.404	175.039	167.727	201.928	0	192.386	195.125	0	0	174.866	193.333
		506	2138.44	173.062	0	171.428	0	0	183.625	0	182.019	0	0	186.204	185.743	199.576	0	192.79	0	0	177.854	0	198.642	0	174.534	0	0	0	0	0	0	0	0	0	0	191.256	178.835	183.459	200.104	173.796	179.538	197.052	195.74	196.541	193.969	192.423	0	182.941	195.291
		507	2142.3	0	0	168.892	0	0	180.318	0	178.252	0	0	0	0	198.628	178.956	193.265	183.424	0	194.428	0	205.452	0	185.652	198.72	0	0	196.845	0	0	156.989	0	202.808	176.448	186.845	175.325	179.104	200.3	172.35	169.621	0	0	178.427	193.421	186.18	0	171.521	188.107
		508	2146.16	0	0	172.286	0	0	184.93	0	180.414	197.608	0	0	0	209.638	187.098	191.412	0	0	0	0	207.021	194.743	187.889	190.073	0	0	192.609	0	0	163.248	0	202.597	176.209	195.516	176.956	176.783	210.066	178.963	176.599	195.159	0	190.261	193.057	194.008	0	0	198.597
		509	2150.02	168.756	0	172.169	0	0	182.124	0	179.541	201.196	0	192.422	0	203.093	0	199.466	181.184	0	0	0	211.374	0	178.48	0	0	0	195.889	199.234	0	160.876	0	199.344	178.981	186.338	185.846	191.539	206.941	181.25	173.991	0	194.727	183.11	195.875	193.59	0	181.675	197.396
		510	2153.88	0	0	169.165	177.577	0	187.713	0	174.855	198.915	0	194.176	0	210.435	177.397	189.007	188.616	0	0	0	214.403	183.14	187.155	201.544	0	0	194.308	186.686	0	157.798	0	204.386	187.059	201.018	192.988	192.042	209.906	185.911	179.365	192.21	0	184.973	191.074	191.129	0	172.03	200.679
		511	2157.74	0	0	174.581	182.856	0	186.069	0	184.353	200.839	0	0	0	210.819	180.528	0	183.816	0	180.059	190.32	213.113	0	183.229	0	0	0	187.708	195.722	0	167.606	0	206.281	183.526	187.199	186.358	190.191	209.576	173.412	174.893	209.242	0	195.197	0	0	0	0	194.966
		512	2161.6	157.117	0	175.09	0	0	180.88	0	174.296	201.051	0	184.025	0	203.989	188.705	0	178.023	0	179.863	0	209.776	0	183.807	0	0	0	200.583	0	0	163.191	0	196.52	171.22	179.427	179.038	189.513	204.805	175.897	174.125	0	0	179.399	0	191.953	0	172.262	193.509
		513	2165.46	167.713	0	176.114	0	0	185.107	0	176.37	198.521	0	0	0	212.069	189.082	0	191.742	191.225	0	0	204.374	186.759	193.788	0	0	0	201.735	193.384	0	0	0	204.933	176.712	187.284	185.449	190.618	208.917	180.788	169.881	189.124	0	187.237	182.571	0	0	167.897	205.369
		514	2169.32	158.206	0	0	0	0	186.956	0	179.78	201.446	203.109	177.798	0	211.063	181.432	0	177.541	0	180.848	0	216.328	0	183.932	0	203.269	0	201.923	190.508	0	0	0	203.986	178.414	193.932	177.536	176.22	206.449	176.561	168.255	189.675	0	188.002	191.369	199.819	0	0	187.355
		515	2173.18	0	189.758	0	169.474	0	188.404	0	169.779	202.232	193.531	0	0	209.048	0	194.411	0	0	173.836	0	213.673	0	178.274	0	0	0	201.657	0	0	0	0	194.5	0	193.519	178.462	186.456	212.7	180.246	168.172	202.775	0	187.396	191.582	193.333	0	0	192.021
		516	2177.04	159.453	197.603	0	0	0	178.028	0	171.82	198.428	0	0	0	210.46	0	0	179.887	0	184.355	0	212.525	181.843	189.419	0	0	0	193.9	0	0	0	0	199.617	0	186.596	185.975	184.26	214.504	167.825	178.8	0	0	190.63	194.518	202.007	0	173.104	192.644
		517	2180.9	158.364	0	0	0	0	175.237	0	180.82	209.22	0	184.864	0	216.108	0	192.1	186.588	0	174.432	0	215.247	0	190.391	0	0	0	193.238	0	0	150.458	0	189.776	171.798	195.62	180.427	192.185	211.48	178.735	178.997	0	0	194.116	0	200.601	202.421	0	187.11
		518	2184.76	173.876	176.82	166.462	0	0	178.878	0	182.709	207.647	0	179.429	0	214.631	0	185.872	0	0	0	0	210.057	0	187.007	0	200.96	0	199.996	0	0	0	0	201.46	171.344	0	180.126	185.125	205.444	166.732	172.679	0	0	191.659	190.177	198.967	0	0	193.02
		519	2188.62	0	0	0	0	0	188.724	0	174.062	207.847	202.331	176.818	0	215.849	0	194.409	199.063	0	0	0	209.291	0	182.415	0	0	0	199.419	0	0	0	0	198.934	176.165	182.895	175.94	184.673	204.215	167.223	179.654	0	0	193.854	197.15	199.417	0	0	190.43
		520	2192.48	159.141	0	0	0	0	171.16	0	181.595	210.27	193.919	177.72	0	215.948	0	178.323	0	0	164.272	0	209.879	0	169.997	0	199.788	0	198.521	0	0	0	0	202.488	0	192.366	182.753	180.019	206.808	167.737	171.1	0	0	201.173	0	195.995	0	165.752	197.252
		521	2196.34	0	0	169.815	183.498	169.072	183.172	0	178.111	208.903	0	177.032	171.786	217.414	0	181.241	0	0	174.226	0	217.134	0	185.553	0	200.084	0	203.357	0	0	151.596	0	0	171.02	182.677	174.444	182.239	198.379	168.177	0	190.851	0	197.803	200.068	0	0	0	194.357
		522	2200.2	0	186.398	0	187.035	0	184.202	0	176.671	206.609	0	0	169.101	213.595	173.608	186.005	0	0	0	0	208.987	0	178.556	0	204.219	0	201.669	0	0	0	0	0	0	0	169.301	177.941	208.674	183.23	167.143	185.064	0	206.413	188.756	0	207.437	0	198.648
		523	2204.06	169.488	0	0	174.247	0	180.378	0	186.957	207.822	0	184.193	172.398	218.013	176.574	192.411	183.326	0	178.425	0	217.227	184.368	186.651	0	196.956	0	199.58	0	0	0	0	0	171.794	0	174.78	188.017	209.844	171.79	163.11	0	0	193.4	0	195.742	0	0	189.026
		524	2207.92	169.467	190.707	0	0	0	179.203	206.801	186.364	205.061	0	0	0	210.358	0	198.181	0	0	173.115	195.848	207.926	182.369	186.378	0	0	0	198.419	0	0	160.68	0	0	0	0	175.483	183.056	204.056	174.311	168.564	193.592	0	195.086	0	188.783	0	0	188.88
		525	2211.78	0	190.992	0	0	0	180.497	196.544	179.545	209.413	0	187.39	172.997	211.073	0	190.94	203.963	0	177.963	188.902	215.595	0	187.115	0	198.714	0	192.044	0	0	160.803	0	0	163.755	0	173.842	0	206.448	160.025	171.29	0	0	192.036	0	200.038	0	0	191.735
		526	2215.64	0	0	0	0	0	180.556	206.398	177.081	212.381	192.125	183.167	0	212.387	186.018	196.904	0	0	174.205	194.067	214.632	0	0	0	203.756	0	201.229	0	0	162.066	0	0	180.205	0	170.157	179.368	203.086	172.976	179.053	0	0	196.833	0	192.654	0	0	189.264
		527	2219.5	169.615	191.315	0	0	0	172.124	194.711	181.815	202.783	0	183.776	172.758	208.449	0	186.082	0	0	174.198	198.931	217.24	0	183.031	0	202.59	0	200.133	0	0	163.109	0	0	178.73	0	171.558	198.164	206.405	155.181	176.366	0	0	197.155	0	197.816	211.182	171.454	192.064
		528	2223.36	162.579	189.067	0	0	158.003	172.562	0	186.237	208.405	195.329	177.279	174.359	215.493	0	189.793	0	195.725	178.499	0	206.328	183.34	183.869	0	197.341	0	196.768	0	0	159.689	0	0	168.276	0	0	182.332	208.701	169.033	176.854	191.318	0	201.875	0	188.996	0	0	184.699
		529	2227.22	173.393	185.839	0	0	0	0	0	180.455	211.51	0	0	0	211.041	0	186.81	0	0	183.51	189.776	212.026	175.179	0	0	202.014	0	195.085	0	0	191.382	0	0	169.037	0	173.197	178.76	199.862	0	174.997	200.166	0	199.319	0	190.962	0	0	181.619
		530	2231.08	0	195.555	0	0	174.846	177.322	0	191.165	200.806	200.442	169.478	166.795	210.4	0	189.553	0	0	168.737	185.971	208.517	181.608	0	0	206.277	0	204.074	0	0	0	0	0	180.93	0	174.794	177.282	207.953	178.978	168.408	0	0	187.649	0	188.598	0	173.842	191.795
		531	2234.94	0	189.726	0	0	0	0	0	181.972	208.091	0	184.685	0	210.827	0	0	0	0	184.014	191.097	215.658	190.229	183.824	0	204.697	0	194.733	194.305	174.591	0	0	0	173.515	183.718	177.339	192.342	206.268	0	181.1	191.574	0	198.188	0	189.949	0	0	188.423
		532	2238.8	160.346	189.262	0	0	0	183.41	200.497	179.642	205.181	183.518	0	167.371	218.856	0	0	182.148	0	0	187.696	215.265	0	0	0	0	0	191.309	0	176.434	163.55	0	209.741	182.491	0	181.83	0	208.154	0	174.342	0	0	193.467	190.041	199.196	198.486	0	199.019
		533	2242.66	0	185.095	0	0	0	185.093	196.905	184.187	207.072	0	0	172.234	208.477	0	0	0	187.402	175.655	189.806	209.031	178.009	0	0	205.926	0	198.293	0	0	194.611	0	0	174.958	0	0	178.71	217.004	169.219	175.017	190.343	0	197.376	0	195.133	204.571	178.814	189.584
		534	2246.52	163.671	185.209	0	0	0	0	202.578	178.56	197.744	0	184.256	172.793	215.243	0	174.725	0	192.835	183.927	0	211.331	184.753	0	0	208.813	0	194.41	0	0	169.823	0	201.706	169.545	0	167.091	180.354	213.878	166.434	171.116	0	0	195.082	195.811	195.17	0	180.105	189.289
		535	2250.38	156.778	184.371	0	0	0	0	195.17	172.283	210.703	0	175.802	0	208.036	183.372	184.692	0	187.626	0	194.637	216.377	179.653	0	0	202.474	0	194.897	0	0	0	0	0	169.219	0	0	0	201.841	0	164.865	0	0	196.666	0	194.873	203.6	0	0
		536	2254.24	162.84	183	0	0	0	0	0	178.109	212.149	0	0	183.628	211.229	180.169	0	0	187.538	177.559	189.493	204.774	185.412	0	199.208	200.313	0	207.993	0	176.356	165.192	0	0	171.952	0	0	0	206.404	180.568	170.825	0	0	185.286	205.24	0	0	0	201.149
		537	2258.1	164.263	186.088	0	0	0	0	0	176.427	209.804	180.803	0	0	207.688	0	193.582	0	0	0	187.5	218.227	183.27	175.316	0	210.887	0	196.898	0	0	0	0	0	213.232	0	170.797	178.785	212.665	170.773	170.632	188.336	0	200.82	199.434	0	208.203	0	0
		538	2261.96	163.481	185.837	0	0	0	0	196.273	175.909	206.826	0	179.201	0	213.65	177.523	0	0	188.546	0	190.346	219.638	185.517	181.312	0	204.11	0	192.598	0	0	0	0	0	170.183	0	0	0	211.188	167.523	173.649	0	0	198.656	0	192.757	0	167.588	0
		539	2265.82	0	0	0	0	0	0	194.631	0	216.768	0	183.644	176.803	214.14	186.726	183.203	198.413	198.316	0	179.912	213.812	169.403	0	0	202.709	0	191.37	0	0	167.549	0	196.973	171.901	0	0	192.731	208.764	162.754	178.034	0	0	194.898	196.398	192.75	0	0	194.491
		540	2269.68	0	190.898	0	0	0	0	0	180.469	203.349	0	181.889	0	214.208	0	0	0	199.442	0	191.745	214.398	187.45	0	0	200.339	0	205.067	0	0	0	0	0	172.26	0	0	0	205.692	0	181.379	0	0	196.369	0	186.306	198.6	0	0
		541	2273.54	160.436	181.167	0	0	0	0	197.041	185.254	205.631	189.548	172.129	0	220.394	181.438	190.415	0	199.364	0	179.702	208.524	178.392	179.877	0	192.528	0	203.667	0	0	0	0	0	170.825	0	172.888	0	214.464	171.175	177.303	0	0	196.047	0	184.743	0	167.822	0
		542	2277.4	0	178.646	0	0	0	0	200.427	177.109	212.709	0	0	0	221.639	177.672	186.492	0	196.24	0	191.121	211.105	182.827	0	0	202.252	0	195.455	0	0	0	206.29	0	173.484	0	0	0	206.475	175.15	173.01	0	0	188.48	0	187.514	198.562	173.254	186.742
		543	2281.26	0	190.701	0	0	0	0	198.995	193.307	199.652	0	177.575	0	210.496	183.458	184.593	195.286	183.204	0	188.961	212.895	178.754	0	0	196.652	0	194.537	0	0	0	0	194.177	175.905	0	178.083	182.302	203.619	161.759	166.818	0	0	188.081	0	190.412	193.786	173.165	174.126
		544	2285.12	0	195.363	0	0	0	172.997	203.801	0	206.366	186.023	180.267	0	217.14	185.267	178.561	0	202.043	0	190.386	219.381	173.224	0	0	195.714	0	200.979	0	0	167.018	0	0	186.003	0	169.545	184.979	199.946	0	175.796	195.004	0	194.327	0	186.265	194.846	171.56	0
		545	2288.98	160.271	189.369	0	0	0	0	197.235	0	201.368	0	183.732	0	208.687	185.56	179.629	0	203.928	0	193.878	207.228	183.6	0	0	195.351	0	208.934	0	0	171.871	0	190.731	184.451	0	0	188.583	204.892	161.872	165.319	0	0	188.218	0	187.871	208.381	0	188.402
[truncated: 9 more columns]

## Sheet: Background Std
				SptId_20	SptId_21	SptId_22	SptId_24	SptId_25	SptId_26	SptId_29	SptId_32	SptId_34	SptId_35	SptId_41	SptId_43	SptId_44	SptId_46	SptId_49	SptId_51	SptId_52	SptId_55	SptId_56	SptId_57	SptId_60	SptId_61	SptId_62	SptId_64	SptId_67	SptId_75	SptId_76	SptId_79	SptId_81	SptId_82	SptId_83	SptId_84	SptId_87	SptId_88	SptId_90	SptId_92	SptId_93	SptId_97	SptId_99	SptId_100	SptId_101	SptId_104	SptId_106	SptId_107	SptId_109	SptId_111
		0	185.28	0	0	0	0	0	0	0	0	0	0	0	0	0	0	0	0	0	0	0	0	0	0	0	0	0	0	0	0	0	0	0	0	0	0	0	0	0	0	0	0	0	0	0	0	0	0
		1	189.14	0	0	0	0	0	0	0	0	0	0	0	0	0	0	0	0	0	0	0	0	0	0	0	0	0	0	0	0	0	0	0	0	0	0	0	0	0	0	0	0	0	0	0	0	0	0
		2	193	0	0	0	0	0	0	0	0	0	0	0	0	0	0	0	0	0	0	0	0	0	0	0	0	0	0	0	0	0	0	0	0	0	0	0	0	0	0	0	0	0	0	0	0	0	0
		3	196.86	0	0	0	0	0	0	0	0	0	0	0	0	0	0	0	0	0	0	0	0	0	0	0	0	0	0	0	0	0	0	0	0	0	0	0	87.8515	0	0	0	0	0	0	0	0	0	0
		4	200.72	0	0	0	0	0	0	0	0	0	0	0	0	0	0	0	0	0	0	0	0	0	0	0	0	0	0	0	0	0	0	0	0	0	0	0	0	0	0	0	0	0	0	0	0	0	0
		5	204.58	0	0	0	0	0	0	0	0	0	0	0	0	0	0	0	0	0	0	0	0	0	0	0	0	0	0	0	0	0	0	0	0	0	0	0	0	0	0	0	0	0	0	0	0	0	0
		6	208.44	0	0	0	0	0	0	0	0	0	0	0	0	0	0	0	0	0	0	0	0	0	0	0	0	0	0	0	0	0	0	0	0	0	0	0	0	0	0	0	0	0	0	0	0	0	0
		7	212.3	0	0	0	0	0	0	0	0	0	0	0	0	0	0	0	0	0	0	0	0	0	0	0	0	0	0	0	0	0	0	0	0	0	0	0	0	0	0	0	0	0	0	0	0	0	0
		8	216.16	0	0	0	0	0	0	0	0	0	0	0	0	0	0	0	0	0	0	0	0	0	0	0	0	0	0	0	0	0	0	0	0	0	0	0	0	0	0	0	0	0	0	0	0	0	0
		9	220.02	0	0	0	0	0	0	0	0	0	0	0	0	0	0	0	0	0	0	0	0	0	0	0	0	0	0	0	0	0	0	0	0	0	0	0	0	0	0	0	0	0	0	0	0	0	0
		10	223.88	0	0	0	0	0	0	0	0	0	0	0	67.6481	0	0	0	0	0	0	0	0	0	0	0	0	0	0	0	0	0	0	0	0	0	0	0	0	0	0	0	0	0	0	0	0	0	0
		11	227.74	0	0	0	0	0	0	0	0	0	0	0	0	0	0	0	0	0	0	0	0	0	0	0	0	0	0	0	0	0	0	0	0	0	0	0	0	0	0	0	0	0	0	0	0	0	0
		12	231.6	0	0	0	0	0	0	0	0	0	0	0	0	0	0	0	0	0	0	0	0	0	0	0	0	0	0	0	0	0	0	0	0	0	0	0	0	0	0	0	0	0	0	0	0	0	0
		13	235.46	0	0	0	0	0	0	0	0	0	0	0	0	0	0	0	0	0	0	0	0	0	0	0	0	0	0	0	0	0	0	0	0	0	0	0	0	0	0	0	0	0	0	0	0	0	0
		14	239.32	0	0	0	0	0	0	0	0	0	0	0	0	0	0	0	0	0	0	0	0	0	0	0	0	0	0	0	0	0	0	0	0	0	0	0	0	0	0	0	0	0	0	0	0	0	0
		15	243.18	0	0	0	0	0	0	0	0	0	0	0	0	0	0	0	0	0	0	0	0	0	0	0	0	0	0	0	0	0	0	0	0	0	0	0	0	0	0	0	0	0	0	0	0	0	0
		16	247.04	0	0	0	0	0	0	0	0	0	0	0	0	0	0	0	0	0	0	0	0	0	0	0	0	0	0	0	0	0	0	0	0	68.6083	0	0	0	0	0	0	0	0	0	0	0	0	0
		17	250.9	0	0	0	0	0	0	0	0	0	0	0	0	0	0	0	0	0	0	0	0	0	0	0	0	0	0	0	0	0	0	0	0	0	0	0	0	0	0	0	0	0	0	0	0	0	0
		18	254.76	0	0	0	0	0	0	0	0	0	0	0	0	0	0	0	0	0	0	0	0	0	0	0	0	0	0	0	0	0	0	0	0	0	0	0	0	0	0	0	0	0	0	0	0	0	0
		19	258.62	0	0	0	0	0	0	0	0	0	0	0	0	0	0	0	0	0	0	0	0	0	0	0	0	0	0	0	0	0	0	0	0	0	0	0	0	0	0	0	0	0	0	0	0	0	0
		20	262.48	0	93.7425	66.1905	0	0	0	0	0	0	0	0	0	0	0	0	0	0	0	0	0	0	0	0	0	63.9506	0	0	0	0	0	0	0	0	0	0	0	0	0	0	0	0	0	0	0	0	0
		21	266.34	0	0	0	0	0	0	0	0	0	0	0	0	0	0	0	0	0	0	0	0	0	0	0	0	0	96.2626	0	0	0	0	0	0	0	0	0	0	0	0	0	0	0	0	0	0	0	0
		22	270.2	0	0	68.5141	0	0	0	0	0	0	0	0	0	0	0	0	0	0	0	0	0	0	0	0	0	0	0	0	0	0	0	0	0	0	0	0	0	0	0	0	0	0	0	0	0	0	0
		23	274.06	0	0	0	0	0	0	0	0	0	0	0	0	0	0	0	0	0	0	0	0	0	0	0	0	0	0	0	0	0	0	0	0	0	0	0	0	0	0	0	0	0	0	0	0	0	0
		24	277.92	0	0	68.7564	0	0	0	0	0	0	0	0	0	0	0	0	0	0	0	0	0	0	0	0	0	0	0	0	0	0	0	0	0	0	0	0	0	0	0	0	0	0	0	0	0	0	0
		25	281.78	0	0	66.6985	0	0	0	0	0	0	0	0	0	0	0	0	0	0	0	0	0	90.8345	0	0	0	0	0	0	0	0	0	0	0	0	0	0	0	0	0	0	0	0	0	0	0	0	0
		26	285.64	0	0	0	0	0	0	0	0	0	0	0	0	0	0	0	0	0	0	0	0	0	0	0	0	0	0	0	0	0	0	0	0	0	0	0	0	0	0	0	0	0	0	0	0	0	0
		27	289.5	0	0	63.6692	0	0	0	0	0	0	0	0	0	0	0	0	0	0	0	0	0	0	0	0	0	0	0	0	0	0	0	0	0	0	0	0	0	0	0	0	0	0	0	0	0	0	0
		28	293.36	0	0	67.95	0	0	0	0	0	0	0	0	0	0	0	0	0	0	0	0	0	0	0	0	0	0	0	0	0	0	0	0	0	0	0	0	0	0	0	0	0	0	0	0	0	0	0
		29	297.22	0	0	68.8906	0	0	0	0	0	0	0	0	0	0	0	0	0	0	0	0	0	0	0	0	0	0	0	0	0	0	0	0	0	0	0	0	0	0	0	0	0	0	0	0	0	0	0
		30	301.08	0	0	69.5964	0	0	0	0	0	0	0	0	0	0	0	0	0	0	0	0	0	0	0	0	0	0	0	0	0	0	0	0	0	0	0	0	0	0	0	0	0	0	0	0	0	0	0
		31	304.94	0	0	66.526	0	0	0	0	0	0	0	0	0	0	0	0	0	0	0	0	0	0	0	0	0	0	0	0	0	0	0	0	0	0	0	0	0	0	0	0	0	0	0	0	0	0	0
		32	308.8	0	0	64.5044	0	0	0	0	0	0	0	0	0	0	0	0	0	0	0	0	0	0	0	0	0	0	0	0	0	0	0	0	0	0	0	0	0	0	0	0	0	0	0	0	0	0	0
		33	312.66	0	0	66.2822	0	0	0	0	0	0	0	0	0	0	0	0	0	0	0	0	0	0	0	0	0	0	0	0	0	0	0	0	0	0	0	0	0	0	0	0	0	0	0	0	0	0	0
		34	316.52	0	0	70.5291	0	0	0	0	0	0	0	0	0	0	0	0	0	0	0	0	0	0	0	0	0	0	0	0	0	0	0	0	0	0	0	0	0	0	0	0	0	0	0	0	0	0	0
		35	320.38	0	0	66.7109	0	0	0	0	0	0	0	0	0	0	0	0	0	0	0	0	0	0	0	0	0	0	0	0	0	0	0	0	0	0	0	0	0	0	0	0	0	0	0	0	0	0	0
		36	324.24	0	0	69.1816	0	0	0	0	0	0	0	0	0	0	0	0	0	0	0	0	0	0	0	0	0	0	0	0	0	0	0	0	0	0	0	0	0	0	0	0	0	0	0	0	0	0	0
		37	328.1	0	0	71.4969	0	0	0	0	0	0	0	0	0	0	0	0	0	0	0	0	0	0	0	0	0	0	0	0	0	0	0	0	0	0	0	0	0	0	0	0	0	0	0	0	0	0	0
		38	331.96	0	0	70.8156	0	68.2498	0	0	0	0	0	0	0	0	0	0	0	0	0	0	0	0	0	0	0	0	0	0	0	0	0	0	0	0	0	0	0	0	0	0	0	0	0	0	0	0	0
		39	335.82	0	0	68.9183	0	0	0	0	0	0	0	0	0	0	0	0	0	0	0	88.3205	0	0	0	0	0	0	0	0	0	0	0	0	0	0	0	0	0	0	0	0	0	0	0	0	0	0	0
		40	339.68	0	0	69.6824	0	0	0	0	0	0	0	0	0	0	0	0	0	0	0	0	0	0	0	0	0	0	0	0	0	0	0	0	0	0	0	0	0	0	0	0	0	0	0	0	0	0	0
		41	343.54	0	0	68.9623	0	0	0	0	0	0	0	0	0	0	0	0	0	0	0	0	0	0	0	0	0	0	0	0	0	0	0	0	0	0	0	0	0	0	0	0	0	0	0	0	0	0	0
		42	347.4	0	0	69.1966	0	0	0	0	0	0	0	0	0	0	0	0	0	0	0	0	0	0	0	0	0	0	0	0	0	0	0	0	0	0	0	0	0	0	0	0	0	0	0	0	0	0	0
		43	351.26	0	0	69.6079	0	68.0905	0	0	0	0	0	0	0	0	0	0	0	0	0	0	0	0	0	0	0	0	0	0	0	0	0	0	0	0	0	0	0	0	0	0	0	0	0	0	0	0	0
		44	355.12	0	0	64.3974	0	0	0	0	0	0	0	0	0	0	0	0	0	0	0	0	0	0	0	0	69.3115	0	0	0	0	0	0	0	0	0	0	0	0	0	0	0	0	0	0	0	0	0	0
		45	358.98	0	0	69.7946	0	0	0	0	0	0	0	0	0	0	0	0	0	0	0	0	0	0	0	0	0	0	0	0	0	0	0	0	0	0	0	0	0	0	0	0	0	0	0	0	0	0	0
		46	362.84	0	0	67.5454	0	69.2036	0	0	0	0	0	0	0	0	0	0	0	0	0	0	0	0	0	0	0	0	0	0	0	0	0	0	0	0	0	0	0	0	0	0	0	0	0	0	0	0	0
		47	366.7	0	0	67.3937	0	0	0	0	0	0	0	0	0	0	0	0	0	0	0	0	0	0	0	0	0	0	0	0	0	0	0	0	0	0	0	0	0	0	0	0	0	0	0	0	0	0	0
		48	370.56	0	0	72.5259	0	70.8645	0	0	0	0	0	0	0	0	0	0	0	0	67.1154	0	0	0	0	0	0	0	0	0	0	0	0	0	0	0	0	0	0	0	0	0	0	0	0	0	0	0	71.3917
		49	374.42	0	0	71.54	0	71.562	0	0	0	0	0	0	0	0	0	0	0	0	0	0	0	0	0	0	0	0	0	0	0	89.7594	0	69.0872	0	0	0	0	93.4424	0	0	0	0	0	0	0	0	0	0
		50	378.28	0	0	69.1639	0	67.3416	0	0	0	0	0	0	0	0	0	0	0	0	0	0	0	0	0	0	0	0	0	0	0	0	0	0	0	0	0	0	0	0	0	0	0	0	0	0	0	0	0
		51	382.14	0	0	68.1878	0	72.8509	0	0	0	0	0	0	0	0	0	0	0	0	0	0	0	0	0	0	0	0	0	0	0	0	0	0	0	0	0	0	0	0	0	0	0	0	0	0	0	0	0
		52	386	0	0	63.2461	0	68.7715	0	0	0	0	0	0	0	0	0	0	0	0	0	0	0	0	0	0	0	0	0	0	0	0	0	0	0	0	0	0	0	0	0	0	0	0	0	0	0	0	0
		53	389.86	0	0	69.09	0	0	0	0	0	0	0	0	0	0	0	0	0	0	0	0	0	0	0	0	0	0	0	0	0	0	0	0	0	0	0	0	0	0	0	0	0	0	66.339	0	0	0	0
		54	393.72	0	0	68.3456	0	68.6178	0	0	0	0	0	0	0	0	0	0	0	0	0	0	0	70.0295	0	0	0	0	0	0	0	0	0	0	0	0	0	0	0	64.2853	0	0	0	0	0	0	0	0	0
		55	397.58	0	0	68.4365	0	64.9757	0	0	81.5048	0	0	0	0	0	0	0	0	0	0	0	0	0	0	0	0	0	0	77.723	0	0	0	0	0	0	0	0	0	66.8573	0	0	0	0	0	0	0	0	0
		56	401.44	0	0	69.543	0	0	0	0	0	0	0	0	0	0	0	0	0	0	0	0	0	0	0	0	0	0	0	0	0	0	0	0	0	0	0	0	0	0	0	0	0	0	0	0	0	0	0
		57	405.3	0	0	69.0966	0	70.3263	0	0	68.8574	0	0	0	0	0	0	0	0	0	0	0	0	0	0	0	0	0	0	0	0	0	0	0	0	0	0	0	0	0	0	0	0	0	0	0	0	0	0
		58	409.16	0	0	72.5591	0	67.8977	0	89.6292	0	0	0	0	0	0	0	0	0	0	0	0	0	0	0	0	0	0	0	0	0	0	70.1717	0	0	0	0	0	0	0	0	0	92.0476	0	0	0	0	0	0
		59	413.02	0	0	68.5157	0	66.0379	0	0	0	0	0	0	0	0	0	0	0	0	0	0	0	0	0	0	0	0	0	0	0	0	0	0	0	0	0	0	0	64.4847	0	0	0	0	0	0	0	0	0
		60	416.88	0	0	70.0152	0	71.5156	0	0	0	0	0	0	0	0	0	0	0	0	0	0	0	0	0	0	0	0	0	0	0	0	0	0	0	0	0	0	0	0	0	0	0	0	81.5517	0	0	0	0
		61	420.74	0	0	70.3143	0	68.4864	0	0	0	0	0	0	0	0	0	0	0	0	0	0	0	0	0	0	0	0	0	0	0	0	71.3121	0	0	0	0	0	0	64.5676	0	0	0	0	0	0	0	0	0
		62	424.6	0	0	67.9553	0	70.7484	0	0	66.3561	0	0	0	0	0	0	0	0	0	0	0	0	0	0	0	0	0	0	0	0	0	69.2693	0	0	0	0	0	0	64.2767	0	79.0121	0	0	0	0	0	0	0
		63	428.46	0	0	63.9068	0	69.5492	0	0	0	0	0	0	0	0	0	0	0	0	0	0	0	69.2315	0	0	0	0	0	0	0	0	62.875	0	0	0	0	0	0	65.6081	0	0	0	0	0	0	0	0	0
		64	432.32	0	0	70.2843	0	71.8741	0	0	68.6841	0	0	0	0	0	89.773	0	0	0	0	0	0	0	0	0	0	0	0	0	0	0	65.4012	0	0	0	0	0	0	0	0	0	0	0	0	0	0	0	0
		65	436.18	0	0	71.362	0	70.9806	0	0	0	0	0	0	0	0	0	0	0	0	0	0	0	70.9446	0	0	0	0	0	0	0	0	0	0	0	0	0	0	0	67.093	0	0	0	0	0	0	0	0	0
		66	440.04	0	0	70.2947	0	65.3488	0	0	65.7778	0	0	0	0	0	0	0	0	0	0	0	0	0	0	0	0	0	0	0	0	0	0	0	0	0	0	0	0	68.4692	0	0	0	0	65.2918	0	0	0	0
		67	443.9	0	0	69.3962	0	68.5531	0	0	0	0	0	0	0	0	0	62.4239	0	0	0	0	0	63.7764	0	0	0	0	0	0	0	0	0	0	0	0	0	0	0	68.8496	0	0	0	0	0	0	0	0	0
		68	447.76	0	0	66.1271	0	67.9258	0	0	0	0	0	0	0	0	0	0	0	0	0	0	0	64.9214	66.2295	0	0	0	0	0	0	0	0	0	0	0	0	0	0	66.4619	0	0	0	0	0	0	0	0	0
		69	451.62	0	0	70.0394	0	66.6679	0	0	0	0	0	0	0	0	0	0	0	0	0	0	0	67.146	0	0	0	0	0	0	0	0	70.4326	0	0	0	0	0	0	64.5826	0	0	0	0	0	0	0	0	0
		70	455.48	0	0	65.4289	0	70.6652	0	0	0	0	0	0	0	0	0	0	68.6475	0	67.7189	0	0	0	63.3474	0	0	0	0	0	0	0	0	0	71.0421	0	0	0	0	0	0	0	0	0	0	70.1918	0	0	0
		71	459.34	0	0	68.1826	0	71.0064	0	0	0	0	0	0	0	0	0	0	0	0	0	0	0	66.214	72.3357	0	0	0	0	0	0	0	70.2732	0	0	0	0	0	0	0	0	0	0	0	0	0	0	0	0
		72	463.2	0	0	67.2969	0	66.2745	0	0	66.2806	0	0	0	0	0	0	0	0	0	0	0	0	64.8131	0	0	0	0	0	0	0	0	68.1776	0	67.583	0	0	0	0	0	0	0	0	0	0	0	0	0	0
		73	467.06	0	0	69.1299	0	70.5846	0	0	68.8964	0	0	0	0	0	0	0	66.0699	0	0	0	0	75.3585	0	0	0	0	0	0	0	0	0	0	0	0	0	0	0	67.0049	0	0	0	0	0	0	0	0	0
		74	470.92	0	0	69.4939	0	73.8243	0	0	0	0	0	0	0	0	0	0	70.8831	0	72.133	0	0	63.2175	0	0	0	0	0	0	0	0	70.875	0	0	0	0	0	0	67.8543	0	0	0	0	0	0	0	0	0
		75	474.78	0	0	63.7124	0	74.4041	0	0	0	0	0	0	0	0	0	0	68.9411	0	66.5376	0	0	66.7437	64.6019	0	0	0	0	0	0	0	0	0	0	0	0	0	0	69.7351	0	0	0	0	0	0	0	0	0
		76	478.64	0	0	68.8012	0	70.225	0	0	0	0	0	0	0	0	0	0	73.853	0	76.1807	0	0	64.1952	70.0404	0	0	0	0	0	0	0	70.4717	0	63.2837	0	0	0	0	0	0	0	0	0	0	0	0	0	0
		77	482.5	0	0	69.0746	0	71.7779	0	0	0	0	0	0	0	0	0	0	69.9544	0	66.1248	71.7861	0	0	70.1038	0	0	0	0	0	0	0	68.7282	0	65.604	0	0	0	0	65.2929	0	0	0	0	0	0	0	0	0
		78	486.36	0	0	67.8744	0	67.4483	0	0	0	0	0	0	0	0	0	0	67.7434	0	69.7526	0	0	0	68.0152	0	0	0	0	0	0	0	66.7707	0	67.158	0	0	0	0	69.5922	0	0	0	0	0	0	0	0	0
		79	490.22	0	0	68.4644	0	70.668	0	0	0	0	0	0	0	0	0	0	67.8852	0	67.4137	66.2087	0	71.0993	70.9948	0	0	0	0	0	0	0	65.0562	0	66.5471	0	0	0	0	66.7386	0	0	0	0	0	0	0	0	0
		80	494.08	0	0	68.835	0	66.2296	0	0	0	0	0	0	0	0	0	0	69.8406	0	66.2618	68.9054	0	66.0319	71.9633	0	0	0	0	0	0	0	70.9454	0	66.1796	0	0	0	0	70.9861	0	0	0	0	0	0	0	0	0
		81	497.94	0	0	64.7923	0	70.1416	0	0	0	0	0	0	0	0	0	0	66.5692	0	72.8384	0	0	68.6421	68.7866	0	0	0	0	0	0	0	67.2076	0	76.5482	0	0	0	67.2234	0	0	0	0	0	0	0	0	0	0
		82	501.8	0	0	67.8286	0	72.9406	65.3124	0	0	0	0	0	0	0	0	0	66.5405	0	65.0986	70.4795	0	65.3886	67.9836	0	0	0	0	0	0	0	69.373	0	64.5226	0	0	0	70.223	0	0	0	0	0	0	0	0	0	0
		83	505.66	0	0	66.6083	0	72.0377	0	0	0	0	0	0	0	71.1813	0	0	67.0177	0	66.9439	66.7007	0	69.3786	64.1067	0	0	0	0	0	0	0	73.4652	0	66.817	0	0	0	0	66.8829	0	0	0	0	0	0	0	0	0
		84	509.52	0	0	69.5994	0	68.0237	0	0	70.03	0	0	0	0	69.0282	0	0	69.4481	0	70.0045	65.9787	0	70.1561	68.1803	0	0	0	0	0	0	0	67.0697	0	65.9281	0	0	0	67.5622	0	0	0	0	0	0	0	0	0	0
		85	513.38	0	0	67.0061	0	69.5806	0	0	0	0	0	0	0	0	0	0	73.3065	0	70.197	66.0383	0	67.5738	69.7085	0	0	0	0	0	0	0	67.9235	0	65.7619	0	0	0	63.6675	0	0	0	0	0	0	0	0	0	0
		86	517.24	0	0	66.6779	0	69.1431	0	0	0	0	0	0	0	0	0	0	68.5373	0	69.5557	71.8395	0	68.2511	68.2944	0	0	0	0	0	0	0	71.3364	0	66.0242	0	0	0	70.5068	0	0	0	0	0	0	0	0	0	0
		87	521.1	0	0	66.9481	0	70.14	0	0	0	0	0	0	0	0	0	0	68.6178	0	69.1653	67.7909	0	66.8408	68.1462	0	0	0	0	0	0	0	67.2536	0	65.6237	0	0	0	69.8801	0	0	0	0	0	0	0	0	0	0
		88	524.96	0	0	70.3799	0	0	0	0	68.0202	0	0	0	67.591	0	0	0	63.1576	0	64.9271	68.053	0	72.3301	69.6852	0	0	0	0	0	0	0	71.9567	0	67.3413	0	0	0	67.6654	64.9256	0	0	0	0	0	0	0	0	0
		89	528.82	0	0	67.1812	0	68.3189	0	0	0	0	0	0	0	0	0	0	66.5178	0	67.3176	66.5807	0	66.7049	64.4345	0	67.1755	0	0	0	0	0	68.9159	0	62.2313	0	0	0	64.6725	64.842	0	0	0	0	0	0	0	0	0
		90	532.68	0	0	70.7317	0	69.838	0	0	0	0	0	0	0	0	0	0	65.044	0	67.8293	68.389	0	68.7798	66.6941	0	0	0	0	0	0	0	68.7375	0	66.629	0	0	0	68.9841	66.7156	0	0	0	0	0	0	0	0	0
		91	536.54	0	0	69.7207	0	73.6994	0	0	0	0	0	0	0	0	0	0	67.0408	0	67.5832	69.8977	0	67.609	65.871	0	0	0	0	0	0	0	70.5157	0	69.5439	0	0	0	69.8038	68.5643	0	0	0	0	0	0	0	0	0
		92	540.4	0	0	68.0053	0	69.7906	0	0	0	0	0	0	0	69.5389	0	0	67.8933	0	69.4416	70.7255	0	68.8314	64.256	0	0	0	0	0	0	0	67.5303	0	66.0679	0	0	0	64.5845	66.8093	0	0	0	0	0	0	0	0	0
		93	544.26	0	0	69.9474	0	67.3482	0	0	0	0	0	0	0	67.0245	0	0	70.365	0	71.0895	66.1304	0	66.6034	70.7487	0	0	0	0	0	0	0	68.0286	0	62.648	0	0	0	66.4415	69.2206	0	0	0	0	0	0	0	0	0
		94	548.12	0	0	66.3211	0	71.515	0	0	0	0	0	0	0	73.5215	0	0	66.1514	0	69.0952	65.204	0	68.5036	67.8273	0	0	0	0	0	0	0	66.2838	0	67.6622	0	0	0	0	0	0	0	0	0	0	0	0	0	0
		95	551.98	0	0	72.7464	0	70.659	0	0	0	0	0	0	0	66.4532	0	0	62.1188	0	68.3095	0	0	68.0148	72.0477	0	0	0	0	0	0	0	70.3755	0	65.3998	0	0	0	65.129	0	0	0	0	0	0	0	0	0	0
		96	555.84	0	0	69.4329	0	69.8984	0	0	0	0	0	0	0	72.3966	0	0	70.2386	0	65.5404	68.7266	0	67.7781	69.9985	0	0	0	0	0	0	0	66.8415	0	69.396	0	0	0	68.5592	0	0	0	0	0	0	0	0	0	0
		97	559.7	0	0	0	0	68.6007	0	0	0	0	0	0	0	68.1305	0	0	65.4864	0	0	0	0	64.698	68.9633	0	0	0	0	0	0	0	67.0791	0	67.1921	0	0	0	69.8159	0	0	0	0	0	0	0	0	0	0
		98	563.56	0	0	72.2934	0	65.5607	0	0	68.4443	0	0	0	0	69.2776	0	0	64.9257	0	70.6096	0	0	72.3628	65.551	0	0	0	0	0	0	0	68.4768	0	69.0883	0	0	0	68.9404	0	0	0	0	0	0	0	0	0	0
		99	567.42	0	0	0	0	0	0	0	0	0	0	0	0	71.1075	0	0	67.6698	0	0	0	0	65.9653	70.2791	0	0	0	0	0	0	0	64.9464	0	65.5565	0	0	0	65.8768	0	0	0	0	0	0	0	0	0	0
		100	571.28	0	0	0	0	0	0	0	0	0	0	0	0	63.9778	0	0	67.7645	0	70.5392	0	0	67.1758	68.7546	0	0	0	0	0	0	0	74.499	0	64.0289	0	0	0	64.899	64.7606	0	0	0	0	0	0	0	0	0
		101	575.14	0	0	0	0	0	0	0	0	0	0	0	0	66.3744	0	0	63.4198	0	65.7847	0	0	64.0239	68.0012	0	0	0	0	0	0	0	68.8823	0	64.9945	0	0	0	0	69.0638	0	0	0	0	0	0	0	0	0
		102	579	0	0	0	0	0	0	0	0	0	0	0	0	66.8054	0	0	65.1422	0	70.393	0	0	70.5377	68.7866	0	0	0	0	0	0	0	68.8304	0	63.0911	0	0	0	65.4002	0	0	0	0	0	0	0	0	0	0
		103	582.86	0	0	0	63.5404	0	0	0	0	0	0	0	0	68.8588	0	0	67.5946	0	83.6923	0	0	67.2197	66.8083	0	0	0	0	0	0	0	70.0047	0	67.4522	0	0	0	72.8855	0	0	0	0	0	0	0	0	0	0
		104	586.72	0	0	0	68.0803	0	0	0	0	0	0	0	0	66.4116	0	0	69.0137	0	67.0578	0	0	68.0999	72.4522	0	0	0	0	0	0	0	68.4148	0	0	0	0	0	65.4673	0	0	0	0	0	0	0	0	0	0
		105	590.58	0	0	0	0	0	0	0	0	0	0	0	0	68.1831	0	0	68.6474	0	72.4623	0	0	63.7782	66.3867	0	0	0	0	0	0	0	70.4666	0	70.463	0	0	0	69.5	0	0	0	0	0	0	0	0	0	0
		106	594.44	0	0	71.263	73.9999	0	0	0	0	0	0	0	0	66.1991	0	0	66.3744	0	67.0238	0	0	70.7056	67.6807	0	0	0	0	0	0	0	68.3522	0	71.8136	0	0	0	67.1311	0	0	0	0	0	0	0	0	0	0
		107	598.3	0	0	0	65.1337	0	0	0	0	0	0	0	0	67.2218	0	0	63.6904	0	66.7123	0	0	67.2196	70.6319	0	0	0	0	0	65.7863	0	68.6119	0	65.4884	0	0	0	64.6957	0	0	0	0	0	0	0	0	0	0
		108	602.16	0	0	0	72.9612	0	0	0	0	0	0	0	0	70.5506	0	0	67.8922	0	69.7413	0	0	68.999	72.2871	0	0	0	0	0	0	0	70.2791	0	72.7793	0	0	0	68.0049	0	0	0	0	0	0	0	0	0	0
		109	606.02	0	0	0	0	0	0	0	0	0	0	0	0	65.6513	0	0	69.6166	0	67.7733	0	0	69.1332	67.0855	0	0	0	0	0	0	0	71.7386	0	69.1004	0	0	0	70.6957	66.5731	0	0	0	0	0	0	0	0	0
		110	609.88	0	0	72.1151	72.8214	0	0	69.1045	0	0	0	0	0	68.188	0	0	66.8831	0	69.1655	0	0	68.6967	69.02	0	0	0	0	0	0	0	70.1769	0	69.602	0	0	0	68.8971	0	0	0	0	0	0	0	0	0	0
		111	613.74	0	0	65.7371	64.8161	0	0	64.9504	0	0	0	0	0	71.9998	0	0	68.7173	0	64.2764	0	0	67.8517	70.7371	0	0	0	0	0	0	0	67.013	0	64.9537	0	0	0	66.9483	0	0	0	0	0	0	0	0	0	0
		112	617.6	0	0	0	70.8439	0	0	67.7446	0	0	0	0	0	65.7773	0	0	65.8813	0	68.5402	0	0	73.6007	70.3606	0	0	0	0	0	67.2065	0	68.9389	0	64.1495	0	0	0	68.722	0	0	0	0	0	0	0	0	0	0
		113	621.46	0	0	70.9383	67.4045	0	0	0	0	0	0	0	0	66.3286	0	0	67.9366	0	67.3109	0	0	67.3464	67.4468	0	0	66.2597	0	0	0	0	73.906	0	70.5075	0	0	0	65.3954	0	0	0	0	0	0	0	0	0	0
		114	625.32	0	0	0	67.424	0	0	72.0642	0	0	0	0	0	66.9168	0	0	0	0	0	0	0	66.5318	67.6141	0	0	0	0	0	0	0	69.9546	0	67.4489	0	0	0	69.1568	0	0	0	0	0	0	0	0	0	0
		115	629.18	0	0	69.4754	65.5828	0	0	69.6972	0	0	0	0	0	65.1493	0	0	73.5082	0	67.0637	0	0	68.4911	72.2115	0	0	66.379	0	0	65.1573	0	71.7474	0	65.1527	0	0	0	70.9674	0	0	0	0	0	0	0	0	0	0
		116	633.04	0	0	69.786	65.7243	0	0	66.3381	0	0	0	0	0	66.8527	0	0	67.4638	0	71.7019	0	0	70.1456	68.529	0	0	0	0	0	65.7942	0	70.3909	0	66.4243	0	0	0	68.3392	0	0	0	0	0	0	0	0	0	0
		117	636.9	0	66.5486	0	66.1896	0	0	0	0	0	0	0	0	69.6019	0	0	0	0	64.883	0	0	66.2394	70.572	0	0	68.1353	0	0	0	0	68.353	0	70.9088	0	0	0	64.1225	0	0	0	0	0	0	0	0	0	0
		118	640.76	0	0	0	67.2181	0	0	66.9197	0	0	0	0	71.9862	64.7069	0	0	68.2375	0	69.2222	0	0	67.2315	69.702	0	0	64.8524	0	0	0	0	69.914	0	62.9727	0	0	0	65.1225	64.5713	0	0	0	0	0	0	0	71.0924	0
		119	644.62	0	0	64.1771	68.4867	0	0	64.714	66.9326	0	0	0	0	66.1676	0	0	64.0928	0	65.3159	0	0	67.1959	66.0392	0	0	71.037	0	0	0	0	69.6383	0	0	0	0	0	67.6831	0	0	0	0	0	0	0	0	66.6144	0
		120	648.48	0	0	72.3213	68.2465	0	0	65.9452	0	0	0	0	0	0	0	0	0	0	67.429	0	0	64.1912	67.7217	0	0	64.6521	69.7972	0	66.7455	0	69.0801	0	65.8008	0	0	0	0	0	0	0	0	0	0	0	0	0	0
		121	652.34	0	0	0	69.5791	0	0	68.8874	0	0	0	0	0	68.4818	0	0	0	0	69.9802	0	0	69.2499	0	0	0	71.9297	0	0	0	0	70.2158	0	0	0	0	0	69.6153	0	0	0	0	0	0	0	0	0	0
		122	656.2	0	0	66.9647	67.9643	0	0	68.0744	0	0	0	0	0	0	0	0	0	0	69.5049	0	0	67.6314	0	0	0	65.0369	0	0	68.9016	0	67.6922	0	64.5609	0	0	0	69.5347	0	0	0	0	0	0	0	0	0	0
		123	660.06	0	0	67.776	68.7009	0	0	69.6428	0	0	0	0	0	0	63.443	0	0	0	68.6011	0	0	67.4378	68.9739	0	0	68.3029	0	0	0	0	73.1743	0	67.8515	0	0	0	69.6606	0	0	0	0	0	0	0	0	0	0
		124	663.92	0	0	72.0102	66.4287	0	0	65.3483	0	0	0	0	0	66.3713	0	0	0	0	71.3498	0	0	65.2112	0	0	0	62.1192	0	0	0	0	72.783	0	0	0	0	0	67.8413	0	0	0	0	0	0	0	0	0	0
		125	667.78	0	0	64.4299	69.7399	0	0	66.1832	0	0	0	0	0	0	0	0	0	0	63.9685	0	0	63.9912	66.5497	0	0	70.5556	0	0	66.7366	0	64.5895	0	68.5915	0	0	0	67.8991	0	66.2774	0	0	0	0	0	0	0	0
		126	671.64	0	0	66.9206	66.498	0	0	63.0498	69.4891	0	0	0	66.1631	0	0	0	0	0	69.1111	0	0	63.752	68.3902	0	0	67.4611	0	0	66.0485	0	70.0968	0	0	0	0	0	69.6404	0	66.253	0	0	0	0	0	0	0	0
		127	675.5	0	0	70.6628	66.5779	0	0	67.673	65.4861	0	0	0	0	68.8377	0	0	0	0	69.6163	0	0	66.1856	0	0	0	64.4562	0	0	67.1998	0	71.6005	0	0	0	0	0	69.73	64.6882	68.0155	0	0	0	0	0	0	0	0
		128	679.36	0	0	69.1633	66.3237	0	0	66.5138	0	0	0	0	0	0	0	0	0	0	65.823	0	0	71.673	0	0	0	66.9778	0	0	66.3397	0	67.9836	65.7095	68.3395	0	0	0	70.3627	62.8421	0	0	0	0	0	0	0	0	0
		129	683.22	0	0	65.4763	62.9694	0	0	64.298	0	0	0	0	0	0	0	0	0	0	66.6592	0	0	63.4591	0	0	0	64.4541	0	0	67.0057	61.3696	66.8704	0	66.4268	0	0	0	68.2816	0	69.8147	0	0	0	0	0	0	0	0
		130	687.08	0	0	68.2899	0	0	0	66.8125	0	0	0	0	63.8972	0	0	0	69.0084	0	67.9439	0	0	66.0314	0	0	0	67.4101	74.706	0	69.3324	0	70.427	0	0	0	0	0	64.8395	0	70.3556	0	0	0	0	0	0	0	0
		131	690.94	0	0	70.6018	66.6157	0	0	66.2089	68.0656	0	0	0	70.2689	62.2542	0	0	0	68.3072	68.627	0	0	68.5892	0	0	0	65.4728	0	0	67.2209	0	68.7566	0	66.9627	0	0	62.8063	69.5064	0	68.9561	0	0	0	0	0	0	0	0
		132	694.8	0	0	74.2145	66.6257	0	0	67.933	65.2562	0	0	0	70.1173	0	0	0	0	0	69.7355	0	0	66.7207	0	0	0	63.8787	0	0	0	0	66.7583	0	0	0	0	0	0	0	70.3556	0	0	0	0	0	0	0	0
		133	698.66	0	0	67.3812	0	0	0	63.5703	64.0088	0	0	0	0	67.1735	0	0	0	0	67.9231	0	0	64.5436	0	0	0	69.1893	0	0	65.6914	0	70.7059	0	0	0	0	0	65.4177	0	68.2392	0	0	0	0	0	0	0	0
		134	702.52	0	0	70.3591	63.6986	0	0	67.5838	67.8007	0	0	0	0	68.8919	0	0	0	0	70.1327	0	0	69.4057	0	0	0	63.284	0	0	67.8957	0	73.8004	0	0	0	0	0	61.3298	65.2086	68.588	0	0	0	0	0	0	0	0
		135	706.38	0	0	70.7218	66.7423	0	0	66.955	66.7038	0	0	0	66.3878	64.8864	0	0	65.4111	0	70.1459	0	0	67.2993	0	0	0	64.7197	0	0	67.6091	0	68.9202	0	0	0	0	0	64.1017	0	67.3838	0	0	0	0	0	0	0	0
		136	710.24	0	0	70.4411	0	66.7405	0	67.6157	64.1792	0	0	0	0	64.9794	0	0	0	71.0391	67.6155	0	0	68.9948	0	0	0	0	0	0	0	0	66.2419	0	0	0	0	0	66.9175	0	67.1035	0	0	0	0	0	71.2652	0	0
		137	714.1	0	0	65.1168	68.0468	0	0	65.9615	66.6818	0	0	0	67.1207	71.3872	0	0	0	0	65.3839	0	0	66.3012	0	0	0	65.0647	0	0	66.974	0	69.59	0	0	0	0	64.7736	68.3694	0	66.0582	0	0	0	0	0	0	0	0
		138	717.96	0	0	68.4114	71.7095	0	0	66.4508	66.4454	67.3028	0	0	0	72.8421	0	0	0	0	71.6096	0	0	65.9356	0	0	0	65.6042	0	0	72.8964	0	68.8896	0	0	0	0	0	68.6394	0	64.7623	0	68.2241	0	0	0	0	68.908	0
		139	721.82	0	0	66.8354	0	0	0	67.6614	69.6599	0	0	0	69.4674	72.1722	0	0	0	0	67.4426	0	0	65.6142	0	0	0	65.3062	0	0	66.11	0	69.7334	0	0	0	0	64.979	69.018	0	67.4971	0	0	0	0	0	0	0	0
		140	725.68	0	0	66.1531	65.9417	0	0	67.8762	71.6045	0	0	0	66.263	0	0	0	0	0	64.0316	0	0	68.1856	0	0	0	67.9938	0	0	69.9593	0	69.4055	0	0	0	0	0	69.1163	0	65.9525	0	0	0	0	0	0	0	0
		141	729.54	0	0	68.9738	62.8327	0	0	61.909	62.0645	0	0	0	65.2476	69.0449	0	0	0	0	69.2303	0	0	66.7444	0	0	0	67.2909	0	68.0462	64.1026	0	67.6729	0	0	0	0	0	66.4625	0	68.9956	0	0	0	0	0	62.7326	0	0
		142	733.4	0	0	73.1923	66.6091	0	0	63.4	68.7279	0	0	0	0	68.0808	0	0	0	0	67.907	0	0	65.9914	0	0	0	65.3273	0	0	65.6162	0	69.9496	0	0	0	0	0	66.7125	0	71.1443	0	0	0	0	0	0	0	0
		143	737.26	0	0	70.9937	67.2753	0	0	64.9603	65.0815	0	0	0	68.4883	67.366	0	0	0	0	67.6629	0	0	65.0729	0	0	0	70.1603	0	0	69.102	0	67.4189	0	64.4378	0	0	0	70.3158	0	69.3294	0	0	0	0	0	0	0	0
		144	741.12	0	0	67.7359	68.6478	0	0	63.808	62.2468	0	0	0	68.4981	65.8854	0	0	69.4922	0	0	0	0	69.2286	0	0	0	70.9991	0	0	64.4201	0	68.0126	0	67.4036	0	0	0	68.6926	0	63.9791	0	0	0	0	0	0	0	0
		145	744.98	0	0	64.6706	69.0911	71.5976	0	63.331	66.2061	0	0	0	63.0315	64.7265	0	0	64.3597	0	72.0464	0	0	69.6275	0	0	0	67.5949	0	0	0	0	67.0007	0	0	0	0	67.0972	66.1472	0	66.1699	0	0	0	0	0	0	0	0
		146	748.84	0	0	65.0368	66.8361	0	0	63.7107	69.4489	0	0	0	68.9358	70.1835	0	0	72.4076	0	70.8975	0	0	64.4815	0	0	0	64.4235	0	0	0	0	73.4319	0	0	0	0	0	68.8248	0	67.1207	0	0	0	0	0	0	0	0
		147	752.7	0	0	70.1469	67.1179	0	0	66.403	66.1741	0	0	0	65.7582	66.5565	0	0	65.5181	64.6254	72.7549	0	0	67.385	0	0	0	68.6349	0	0	0	0	68.2254	0	0	0	0	0	66.7217	66.8246	67.494	0	0	0	0	0	0	0	0
		148	756.56	0	0	67.3139	68.7089	0	0	68.2689	67.7067	0	0	0	66.3717	66.8287	0	0	70.0763	0	69.1178	0	0	63.9364	0	0	0	71.7105	0	0	0	0	66.3439	0	68.6688	0	0	0	65.7977	0	68.7445	0	0	0	0	0	0	0	0
		149	760.42	0	0	70.5099	68.9973	67.1526	0	66.4645	65.6851	0	0	0	67.3185	69.7189	0	0	63.9676	0	65.616	0	0	68.2389	0	0	0	72.0732	0	64.7863	0	0	72.1212	0	65.8821	0	0	0	65.9985	0	74.4316	0	0	0	0	0	0	0	0
		150	764.28	0	0	63.7827	66.7307	0	0	65.2695	71.1192	0	0	0	69.0844	64.1576	65.2785	0	68.1958	0	70.035	0	0	68.7045	0	0	0	68.476	0	0	0	0	71.0447	0	67.3083	0	0	0	68.0232	0	67.4048	0	0	0	0	0	0	0	0
		151	768.14	0	0	66.7024	66.3804	66.6532	64.8071	65.9386	65.5491	0	0	0	67.4663	69.5535	0	0	65.6922	0	69.8057	0	0	68.2977	0	0	0	65.0025	0	0	0	0	70.176	0	68.1316	0	0	0	66.7387	0	65.6549	0	0	0	0	0	0	0	0
		152	772	0	0	67.1143	68.3748	0	0	65.1203	66.5765	0	0	0	71.2549	65.1442	0	0	67.6245	0	70.5305	0	0	67.7258	0	0	0	68.4043	0	0	0	0	74.2381	0	0	0	0	0	63.179	0	68.5678	0	0	0	0	0	62.4666	0	0
		153	775.86	0	0	67.2366	67.0595	68.8378	65.5374	69.5053	67.78	0	0	0	65.2085	67.2227	0	0	66.3697	0	0	0	0	66.6969	0	0	0	70.6324	0	0	0	0	67.0591	0	65.8577	0	0	0	67.4213	0	66.2	0	0	0	0	0	62.6677	0	0
		154	779.72	0	0	65.0474	65.7429	0	0	66.5803	0	0	66.5115	0	69.5649	73.7684	0	0	67.9507	0	69.9381	0	73.9191	63.5826	0	0	0	71.1837	0	0	0	0	70.8191	0	72.57	0	0	0	68.5032	65.1312	68.5132	0	0	0	0	0	0	0	0
		155	783.58	0	0	68.2164	66.0009	68.993	0	71.3173	0	0	0	0	63.9454	68.8919	0	0	68.7489	0	0	0	67.5319	66.4899	0	0	0	70.8533	0	0	0	0	73.1883	0	69.617	0	0	0	68.2989	67.5831	65.8778	0	0	0	0	0	64.8444	0	0
		156	787.44	0	0	66.6277	64.2649	0	66.5168	65.418	68.8827	0	0	0	67.3257	65.3899	0	0	69.1978	0	0	0	0	67.506	0	0	0	66.2192	0	0	0	0	69.2759	0	68.5969	0	0	0	65.2822	0	69.3053	0	0	0	0	0	63.5022	0	0
		157	791.3	0	0	63.9508	66.0937	68.0944	69.9627	65.658	64.4519	0	0	0	68.9629	67.1451	0	0	70.0156	65.5206	65.9958	0	66.4666	70.3875	0	0	0	67.4631	0	0	0	0	70.2538	0	68.4024	0	0	0	70.5837	0	65.4288	0	0	0	0	0	0	0	0
		158	795.16	0	0	65.3046	67.8535	0	66.0009	65.8501	63.1863	0	0	0	68.041	71.87	0	0	67.2233	0	71.278	0	70.9087	67.4738	0	0	0	65.2151	0	0	0	0	67.2546	0	65.3254	0	0	0	70.5104	0	66.8213	0	0	0	0	0	0	0	0
		159	799.02	0	0	67.2336	68.8889	67.16	64.6861	69.4564	69.1224	0	0	0	66.6533	68.7872	0	0	64.6036	0	69.3932	0	73.1444	68.1024	0	0	0	66.3923	0	0	0	0	67.0916	0	68.0239	0	0	0	69.4097	0	66.6503	0	0	0	0	0	0	0	0
		160	802.88	0	0	0	65.3952	73.2229	63.6824	68.5114	0	0	0	0	66.6125	68.7922	0	0	69.8744	0	75.194	0	68.3992	66.0328	0	0	0	66.7791	0	0	0	0	73.6251	0	67.5096	0	0	0	69.8972	0	65.0813	0	0	0	0	0	0	0	0
		161	806.74	0	0	0	66.2303	67.0994	64.6063	66.8831	0	0	0	0	66.0891	68.8961	0	0	70.1247	0	0	0	71.7201	73.5498	0	0	0	0	0	0	0	0	69.2493	0	68.7517	0	0	61.797	71.6894	0	68.8313	0	0	0	0	0	0	0	0
		162	810.6	0	0	0	67.9275	68.6794	65.6447	65.9413	70.8858	0	0	0	64.4029	66.603	0	0	67.471	0	70.3176	0	69.2587	63.9503	0	0	0	68.346	0	0	0	0	67.526	0	69.349	0	0	0	68.3385	0	72.5362	0	0	0	0	0	64.5618	0	0
		163	814.46	0	0	67.7466	63.9065	66.8558	65.1134	66.9147	67.4684	0	0	0	66.032	64.904	0	0	67.7227	72.3071	0	0	66.2556	65.7731	0	0	0	68.2203	0	0	0	0	68.2641	0	70.7985	0	0	63.3432	64.2663	0	65.3911	0	0	0	0	0	0	0	0
		164	818.32	0	0	0	62.725	71.8997	66.2405	69.4411	72.0281	0	0	0	66.7645	68.3479	0	0	68.422	0	67.441	0	69.6844	68.6579	0	0	0	66.6874	0	0	0	0	67.2692	0	67.6819	0	0	67.4397	0	67.1598	70.8547	0	0	0	0	0	70.1702	0	0
		165	822.18	0	0	0	64.7761	71.4118	60.9901	71.0613	65.6301	0	0	0	71.2257	72.4419	0	0	68.8167	0	69.7562	0	68.7088	65.88	74.0714	0	0	0	0	0	0	0	66.7855	0	69.737	0	0	0	66.1897	67.0017	0	0	0	0	0	0	64.4565	0	0
		166	826.04	0	0	74.549	65.5099	0	67.2997	67.8818	68.0194	0	0	0	67.7282	67.6774	0	0	66.0065	0	67.0818	0	67.2361	70.8388	0	0	0	0	0	0	0	0	75.4455	0	68.966	0	0	0	0	0	64.3739	0	0	0	0	0	67.847	0	0
		167	829.9	0	0	63.4973	66.7488	0	63.2495	69.3278	66.9596	0	0	0	69.1043	66.2095	0	66.49	64.9821	0	71.1331	0	71.7562	68.0581	0	0	0	66.7434	0	0	0	0	69.5241	0	69.3838	0	0	64.162	0	65.3206	0	0	0	0	0	0	66.3637	0	0
		168	833.76	0	0	67.1318	64.7037	0	65.7489	65.981	64.3745	0	0	0	69.0416	68.8911	0	0	62.414	0	72.5832	0	65.8669	69.3287	0	0	0	0	68.6211	0	0	0	66.2265	0	67.6275	0	0	68.7578	68.1655	0	71.8716	0	0	0	0	0	63.0833	0	0
		169	837.62	0	0	0	64.7357	0	68.4089	66.1876	0	0	67.1723	0	66.6287	70.8769	0	0	64.4343	0	66.9628	0	70.0174	66.2529	71.6295	0	0	0	0	0	0	0	67.7501	0	66.5845	0	0	62.7032	0	69.2181	68.2469	0	0	0	0	0	65.2711	0	0
		170	841.48	0	0	68.671	66.2019	0	63.8301	66.6192	63.1868	0	66.1675	0	67.721	69.1441	0	0	68.2394	0	64.9305	0	66.5294	65.2162	0	0	0	0	0	0	0	0	69.3345	0	67.8918	0	0	66.4386	0	67.6029	67.8682	0	0	0	0	0	67.7983	0	0
		171	845.34	0	66.5618	0	68.6312	0	62.9606	64.5422	67.4466	0	68.0753	0	72.1813	69.246	0	0	71.2352	0	69.5333	0	71.0968	64.7415	0	0	0	0	0	0	0	0	70.9344	0	67.7867	0	0	69.2163	67.2731	0	0	0	0	0	0	0	65.3509	0	0
		172	849.2	0	0	0	64.0882	0	63.0397	68.9241	0	0	0	0	67.0869	69.7279	0	72.2292	69.6373	0	66.6713	0	66.0829	0	65.4066	0	0	68.3408	0	0	0	0	69.1488	0	67.2654	0	0	65.9525	67.9732	0	66.6444	0	0	0	0	0	62.869	0	0
		173	853.06	0	0	67.2171	66.1588	66.582	64.7686	62.7656	68.9857	0	0	0	72.329	69.0066	0	0	67.0584	0	69.0425	0	63.1038	0	66.1416	0	0	0	0	0	0	0	70.0304	0	63.2271	0	0	63.2703	67.0955	67.4688	0	0	0	0	0	0	63.5622	0	0
		174	856.92	0	0	69.9973	66.913	0	66.5824	66.5956	0	0	70.0122	0	64.8275	65.4452	0	0	72.9263	0	70.5224	0	68.353	69.2225	67.8165	0	0	0	0	0	0	0	69.839	0	69.9463	0	0	64.7726	0	66.9337	0	0	0	0	0	0	66.1152	0	0
		175	860.78	0	68.5493	71.1073	68.3722	65.2226	64.6992	64.5339	64.2133	0	0	0	66.919	64.2635	0	0	64.9246	0	65.2595	0	72.2524	0	67.5975	0	0	0	0	0	0	0	69.1465	0	64.264	0	0	66.7405	0	68.411	0	0	0	0	0	0	65.7114	0	0
		176	864.64	0	0	71.4824	65.3169	0	65.22	64.4119	67.5577	0	68.2596	0	67.566	67.2338	0	0	69.8566	0	65.9688	0	64.8509	67.611	67.5597	0	0	0	0	0	0	0	0	0	66.1022	0	0	66.7363	0	70.4965	0	0	0	0	0	0	65.0655	0	0
		177	868.5	0	0	0	0	0	63.2299	68.2348	62.8907	0	0	0	66.8724	72.0392	0	0	71.0436	0	73.5627	0	70.1845	0	68.8535	0	0	0	0	0	0	0	73.8089	0	71.6641	0	0	71.1358	0	70.3914	68.3614	0	0	0	0	0	66.9978	0	0
		178	872.36	0	67.7858	69.959	66.2104	0	61.7536	69.8733	68.1688	0	77.3451	0	68.7185	70.4552	0	0	66.4211	0	72.2429	0	71.5713	0	68.5327	0	0	0	0	0	0	0	71.6727	0	66.5575	0	0	0	0	67.4398	69.0545	0	0	0	0	0	65.5092	0	0
		179	876.22	0	69.4193	67.4002	69.3607	0	69.0492	66.9183	68.9603	0	74.0471	0	63.3442	69.7561	0	0	67.1761	0	69.0946	0	71.4995	67.3108	69.7121	0	0	0	0	0	0	0	71.2104	0	69.6001	0	0	68.1572	0	65.1011	0	0	0	0	0	0	66.2776	0	0
		180	880.08	0	0	68.6	60.6154	0	65.9549	67.2748	0	0	70.1201	0	64.82	0	0	0	69.8748	0	66.8444	0	68.9619	69.7012	64.9827	0	0	0	0	0	0	0	70.4177	0	65.4763	0	0	69.6787	0	65.2193	0	0	0	0	0	0	64.5682	0	0
		181	883.94	0	0	67.8833	68.9857	0	63.2897	65.783	0	0	63.7848	0	66.9198	66.2212	0	0	73.5903	0	71.3011	0	70.3825	0	71.4115	0	0	0	0	0	0	0	68.4683	0	65.2926	0	0	67.8054	0	65.9228	0	0	0	0	0	0	0	0	0
		182	887.8	0	0	65.5437	0	0	67.9135	67.3654	66.3016	0	69.6186	0	68.7218	70.5872	0	67.1071	65.3231	0	66.9547	0	64.6816	0	69.6911	0	0	0	0	0	0	0	68.4064	0	65.8062	0	0	66.2997	64.9706	65.9436	70.9095	0	0	0	0	0	67.2719	0	0
		183	891.66	0	0	69.3954	70.2894	0	62.2329	72.2692	65.4967	0	67.8982	0	66.3124	71.6123	67.9736	0	68.9701	0	67.1641	0	72.3351	0	68.9147	0	0	0	0	67.6163	0	0	70.4302	0	63.5962	0	0	0	0	67.4536	68.0849	0	0	0	0	0	66.2711	0	0
		184	895.52	0	0	71.6497	67.224	0	67.4293	67.6074	62.5466	0	68.4226	0	64.1348	68.1925	0	0	69.5262	63.9925	64.9328	0	66.8884	0	69.5806	0	0	0	0	72.491	0	0	64.3706	0	68.0871	0	0	0	0	62.0616	66.4135	0	0	0	0	0	64.8982	0	0
		185	899.38	0	0	0	69.2072	0	66.4985	67.8607	66.8123	0	71.7448	0	68.4551	65.083	0	0	68.8712	0	70.3895	0	67.2607	65.7154	64.5865	0	0	0	0	0	0	0	67.8505	0	72.7907	0	0	0	66.9585	66.4628	74.1145	0	0	0	0	0	66.3937	0	0
		186	903.24	0	0	68.4228	70.395	0	68.5968	70.6356	65.7296	0	66.3628	0	70.9589	66.5944	0	0	66.0558	68.1032	69.377	0	74.319	65.2536	68.8187	0	0	64.5164	0	66.1758	0	0	67.8734	0	67.0984	0	0	0	68.1291	0	68.8024	0	0	0	0	0	67.5279	0	0
		187	907.1	0	0	66.0388	70.1105	0	65.8045	65.4048	63.8596	0	69.8956	0	66.0581	68.0327	0	70.6447	66.3861	64.4052	68.2807	67.2404	70.8852	70.3791	66.4527	0	0	0	0	0	0	0	66.4281	0	68.1053	67.3692	0	65.7545	0	63.2373	71.3176	0	0	0	0	0	65.9026	0	0
		188	910.96	0	0	73.8389	65.5161	0	68.3866	67.4245	63.9994	0	68.6451	0	70.8108	68.2688	0	71.2899	67.2094	0	68.2946	0	68.3448	69.7254	65.3705	0	0	0	0	67.2315	0	0	67.4931	0	64.6085	0	70.2995	0	0	61.0344	69.7376	0	0	0	0	0	62.9554	0	0
		189	914.82	0	0	65.3578	65.9638	0	67.709	64.8143	65.4555	0	71.942	0	67.0914	71.0198	0	0	68.5185	68.2034	69.1273	0	63.4221	67.1828	65.997	0	0	0	0	67.1684	0	0	64.9514	0	65.2788	0	0	0	67.5992	67.4997	71.2245	0	0	0	0	0	67.9331	0	0
		190	918.68	0	0	67.3085	70.4493	0	64.1942	64.4776	69.2207	0	66.9743	0	68.002	67.3886	0	0	0	66.7763	67.1604	0	65.8198	70.0485	70.7406	0	0	0	0	0	0	0	65.6363	0	70.1783	0	0	0	0	68.4151	66.8841	0	0	0	0	0	65.126	0	0
		191	922.54	0	65.3588	71.3291	65.5239	0	63.4977	0	63.7769	0	70.3928	0	65.0358	65.4125	0	67.7975	64.6665	70.9846	68.6548	67.8302	67.1064	66.1365	65.6657	0	0	65.4576	0	71.8967	0	0	72.9587	0	69.7681	0	0	64.3429	0	66.1239	74.0139	0	0	0	0	0	70.2213	0	0
		192	926.4	0	0	71.1872	68.7243	0	63.4224	71.2739	67.8718	0	65.2682	0	66.1999	65.449	0	67.0858	67.2735	70.9522	72.4445	0	71.0005	0	65.4593	0	0	0	0	0	0	0	72.2486	0	66.444	0	0	64.6109	0	68.0796	68.257	0	0	0	0	0	65.7214	0	0
		193	930.26	0	0	65.8741	68.6926	0	67.9182	0	64.9986	0	68.7703	0	67.1075	69.4897	0	70.3996	66.2754	69.1853	72.3999	0	66.2562	68.345	65.3112	0	0	0	0	0	0	0	66.743	0	72.0683	0	0	0	0	0	71.9257	0	0	70.1713	0	0	68.5162	0	0
		194	934.12	0	0	65.2429	67.2547	0	64.7241	65.9115	63.3957	67.9862	70.6508	0	68.5789	69.9052	0	70.1083	65.2044	68.9439	67.6804	0	67.5858	66.7771	68.989	0	0	66.834	0	66.8885	0	0	68.0025	0	63.4993	0	0	66.7728	69.576	60.2609	68.6632	0	0	0	0	0	63.2265	0	0
		195	937.98	0	0	65.0139	67.1476	0	62.3991	66.1741	65.27	68.0368	80.4134	0	69.7458	72.4906	0	0	0	70.2267	72.6832	68.5468	69.5319	71.2336	64.976	0	0	0	0	0	0	0	73.6185	0	67.6195	0	70.3535	63.0142	0	67.8575	64.8965	0	0	0	0	0	68.7766	0	0
		196	941.84	0	0	68.4843	66.9714	68.1337	64.7487	0	66.1005	70.226	69.3105	0	68.0291	69.2575	0	0	63.3488	69.38	69.2564	70.7796	67.1665	68.9415	66.677	0	0	0	0	0	0	0	66.6079	0	67.5909	0	0	63.0718	0	66.3499	66.0825	0	0	0	0	0	69.6299	0	0
		197	945.7	0	71.2355	69.774	70.522	70.2319	67.2936	0	68.0033	68.5733	68.4335	0	66.7511	72.0599	0	70.3308	67.6205	62.7354	70.4607	0	74.4401	64.9305	64.2054	0	0	71.674	0	0	0	0	74.0902	0	67.7689	0	0	0	0	68.0525	70.988	0	0	71.732	0	0	64.8881	0	0
		198	949.56	0	0	69.7625	61.5339	0	59.5921	65.0591	66.5698	67.7209	68.7469	0	64.442	70.9477	0	65.576	72.6376	61.5374	66.1448	0	69.4774	71.8411	69.5056	0	0	0	0	0	0	0	68.7304	0	69.6697	0	0	65.7875	0	63.4476	69.822	0	0	67.759	0	0	65.1542	0	65.6541
		199	953.42	0	0	70.9147	68.1262	0	66.593	70.2831	65.006	65.7295	73.0959	0	69.0386	71.3649	0	62.9474	68.4122	69.6507	66.3331	0	68.1682	68.5798	68.9136	0	0	66.6095	0	0	0	0	73.7554	0	67.3262	0	0	0	0	61.5974	71.1012	0	0	64.1333	0	0	64.7671	0	0
		200	957.28	0	65.5478	67.7508	66.6578	0	62.7995	68.3986	64.0271	66.8857	68.2132	0	66.2211	73.6508	0	66.062	67.6035	73.463	72.7724	0	69.6715	0	65.8671	0	0	69.9764	0	0	0	0	72.0161	0	66.7074	0	0	0	67.4597	68.4053	69.3549	0	0	70.3771	0	0	63.4483	0	0
		201	961.14	0	64.3602	66.7399	64.3114	67.8145	66.6138	69.1728	65.4225	0	69.9012	0	66.2654	64.4177	0	0	68.1955	65.4873	67.8447	65.4415	63.4489	65.5956	0	0	0	68.4805	0	0	0	0	71.0467	0	68.7376	0	0	68.4143	0	65.9485	69.595	0	0	66.9299	0	0	66.1779	0	0
		202	965	0	63.1067	70.2245	64.251	70.3469	65.4225	0	67.3665	68.0577	70.0845	0	68.2274	68.7113	0	0	0	66.4085	69.9352	69.9746	68.0002	66.4117	66.641	0	0	0	0	0	0	0	67.3739	0	71.023	0	0	64.5593	0	70.911	68.785	63.1437	0	0	0	0	63.8112	0	0
		203	968.86	0	64.5103	67.1251	66.52	64.9034	68.6831	66.0918	70.454	66.6873	70.9698	0	67.9663	0	0	0	67.8027	68.1076	71.6154	0	69.3173	0	66.8803	0	0	71.6753	0	0	0	0	70.3899	0	0	0	0	63.5431	0	68.7369	64.3792	0	0	68.1744	0	0	63.9546	0	0
		204	972.72	0	67.8767	64.5123	70.6207	74.5088	63.4287	65.9904	67.0745	0	73.4195	0	72.5782	66.3233	0	0	64.8302	63.4705	73.6832	0	0	66.7568	0	0	0	65.1043	0	0	0	0	66.3552	0	71.2578	0	0	70.2223	0	67.3788	63.4424	0	0	66.2916	0	0	66.6223	0	0
		205	976.58	0	63.5897	67.1104	69.5815	71.0753	65.8945	66.4994	61.9527	0	66.1411	0	64.9116	70.7959	0	0	69.7952	67.4081	71.7263	71.9037	0	0	66.4434	0	0	66.8317	0	0	0	0	69.014	0	69.1034	0	0	68.9678	0	69.2645	67.8471	0	0	0	0	0	63.4516	0	0
		206	980.44	0	68.1073	68.1517	65.6867	65.1101	65.4938	69.885	62.8282	65.1506	66.8892	0	70.096	70.7276	0	0	0	64.8101	67.7539	68.4287	72.2243	0	66.555	0	0	68.7078	0	0	0	0	71.6886	0	65.6056	0	0	65.8181	0	64.4441	68.5723	0	0	70.4013	0	0	67.228	0	0
		207	984.3	0	63.6881	68.4428	66.3075	69.201	0	68.501	65.9239	65.9141	69.6799	0	69.1549	66.576	0	0	64.5487	70.6815	70.4562	0	0	0	63.9866	0	0	67.4131	0	0	68.1856	0	70.0188	0	0	0	0	69.9023	0	67.5805	64.9603	0	0	69.2653	0	0	62.9907	0	0
		208	988.16	0	63.9638	67.9697	65.4836	66.6937	0	68.8642	64.3948	69.7572	73.8363	0	65.6883	68.2218	0	0	65.4351	67.5211	66.5957	65.1338	0	66.7177	69.0436	0	0	68.4306	0	0	0	0	67.6745	0	70.521	0	0	65.537	65.2586	65.548	66.7201	0	0	71.5472	0	0	67.0316	0	0
		209	992.02	0	66.2513	68.4508	64.4779	69.4879	65.1464	69.2302	66.941	67.9719	72.3348	0	70.1117	71.6081	0	0	0	64.9005	65.6354	0	0	0	67.303	0	0	72.0118	0	0	0	68.0388	67.5377	0	0	0	0	68.0296	65.8582	65.9834	70.9566	0	70.7822	67.513	0	0	69.8631	0	0
		210	995.88	0	61.5924	68.3756	68.2414	72.4384	68.2091	64.4892	64.0841	65.0482	67.0947	0	69.2095	66.3623	0	0	67.1904	68.0238	69.5701	0	68.9134	0	67.4278	0	0	66.9521	0	0	68.178	65.9681	69.4442	0	0	0	0	68.4764	68.1153	62.4162	0	0	0	69.9444	0	0	66.6184	0	0
		211	999.74	0	68.3058	68.7831	66.493	67.8692	64.5361	69.0152	64.3495	70.0533	67.8788	0	0	66.9919	0	0	0	62.5836	71.7155	0	0	68.4091	69.7898	0	0	68.0141	0	0	66.7145	0	64.2692	0	69.4042	0	0	60.9038	0	67.7048	68.4914	0	0	65.388	0	0	72.1045	0	0
		212	1003.6	0	63.9995	62.287	68.6246	66.9618	65.943	65.0223	64.7729	64.8384	70.7097	0	67.9288	67.0346	0	0	64.1358	69.408	68.3329	69.2314	0	0	67.2925	0	0	69.1958	0	0	66.1451	0	69.6899	0	0	0	0	64.7237	0	69.9344	65.6134	0	0	65.0664	0	0	68.349	0	0
		213	1007.46	0	66.7209	70.4591	67.1271	67.7773	0	70.374	67.1584	64.1906	68.7302	0	69.653	68.4095	0	66.621	67.8385	67.4557	68.6937	0	0	0	62.0389	0	0	72.2155	0	0	0	63.8708	66.5557	0	0	0	0	0	0	64.5571	68.874	0	0	66.5507	0	0	62.6167	0	0
		214	1011.32	0	65.3835	66.9599	64.6243	73.8211	0	65.5506	63.0903	0	69.9658	0	70.7286	65.4689	0	0	0	67.5743	69.8214	0	0	0	71.2613	0	0	68.1301	0	0	0	0	74.7054	0	0	0	0	63.5519	0	69.4571	0	0	0	64.2521	0	0	70.0717	0	0
		215	1015.18	0	66.4671	67.2071	68.6635	72.2554	0	70.4258	62.3828	0	62.706	0	68.506	66.8537	0	0	67.2531	67.5063	70.9647	0	0	70.176	63.7702	0	0	67.1484	0	0	66.3952	0	69.2973	0	0	0	0	67.9666	0	62.973	67.2916	0	0	66.994	0	0	66.6732	0	0
		216	1019.04	0	65.2664	69.0034	65.822	66.6013	0	70.6026	65.3072	68.8297	70.4632	0	63.5014	66.7167	0	0	72.2832	68.6511	69.1439	0	0	0	64.6176	0	0	66.1563	0	0	0	0	72.3007	0	0	0	0	0	0	65.0369	69.0981	0	0	64.3808	0	0	65.8697	0	0
		217	1022.9	0	65.3226	67.4433	67.4091	0	0	68.7944	65.6419	65.878	73.6626	0	67.5983	0	0	0	68.8272	66.0925	67.8234	0	0	70.0539	61.5516	0	0	70.964	0	0	70.664	0	0	0	0	0	0	69.1533	71.6659	67.2812	66.3164	0	0	65.0267	0	0	65.1787	0	0
		218	1026.76	0	61.9299	66.4619	67.3856	73.9419	0	67.1658	72.6245	0	67.8636	0	68.945	66.8557	0	0	0	62.2827	67.3775	0	0	0	64.9411	0	0	71.4582	0	0	0	0	71.1026	0	0	0	0	68.8161	69.3118	69.022	0	0	0	66.8672	0	0	65.9911	0	0
		219	1030.62	0	65.583	68.2045	63.3247	72.2016	0	65.5912	66.3195	66.6754	72.2633	0	68.3157	67.5145	0	0	72.2893	68.8568	75.978	0	70.6335	0	64.2008	0	0	67.6099	0	0	0	0	67.7118	0	0	0	0	65.5643	71.5777	67.6111	69.4041	0	0	67.454	0	0	65.2682	67.5701	0
		220	1034.48	0	64.2601	65.9433	65.2546	0	0	66.5093	63.3617	0	73.3496	0	62.9937	0	0	0	66.8493	65.6666	65.7565	0	0	0	72.0336	0	0	70.2445	0	0	0	0	71.0205	0	65.586	0	0	67.8899	66.246	72.3505	0	0	0	69.7605	0	0	66.8926	0	0
		221	1038.34	0	64.9855	68.1811	66.2207	0	0	71.0584	71.4763	67.2974	70.8304	0	69.6945	0	0	0	71.1593	0	66.227	0	71.6072	0	65.8927	0	0	71.7292	0	0	0	0	66.2287	0	65.2776	0	0	0	63.9855	67.0165	0	0	0	0	0	0	65.6364	0	0
		222	1042.2	0	66.8635	63.7119	65.0611	0	0	67.9512	60.2297	63.4587	73.0023	0	69.4952	0	0	0	68.8063	0	66.7152	0	71.6401	0	65.5035	0	0	67.3419	0	0	71.7542	0	67.9864	0	69.0917	0	0	63.9013	66.1972	68.1004	0	0	0	0	0	0	63.2324	0	0
		223	1046.06	0	68.2302	69.2081	69.0135	0	64.1305	70.3801	63.4952	65.0837	70.0026	0	68.1769	0	0	0	71.3281	64.035	63.661	0	69.0344	69.8067	69.6321	0	0	67.1652	0	0	0	0	0	0	68.1959	0	0	0	72.7086	68.3046	0	0	0	0	0	0	64.8606	0	0
		224	1049.92	0	66.5277	70.4007	0	0	0	66.4072	61.0913	72.0692	69.9872	0	0	0	0	0	0	69.0992	70.0262	0	70.7756	70.3795	66.5717	0	0	70.4342	0	0	0	0	0	0	71.3459	0	0	0	66.85	69.009	0	0	0	0	0	0	65.7199	0	0
		225	1053.78	0	66.5033	66.4238	71.8981	0	70.7712	0	63.2477	69.1453	0	0	0	0	0	0	0	62.6004	69.2743	0	66.5548	68.8282	63.095	0	0	67.9851	0	66.5047	0	0	71.9097	0	66.9695	0	0	0	68.077	67.0576	0	0	0	0	0	0	64.5885	0	0
		226	1057.64	0	68.9719	66.7222	66.9056	0	0	68.42	69.8456	66.5689	68.7035	0	64.9621	0	0	0	73.1181	67.7265	0	0	65.0763	0	66.6587	0	0	68.907	0	0	0	0	0	0	71.9328	0	0	66.298	67.8073	65.0179	0	0	0	68.042	0	0	68.0501	0	0
		227	1061.5	0	64.9931	67.1164	70.6794	0	0	69.566	63.8223	66.1192	65.6611	0	0	68.3127	0	0	68.9916	0	72.4239	0	70.9142	0	67.7693	0	0	73.5685	0	0	0	0	64.1343	0	69.2594	0	0	65.076	69.5506	70.3428	0	0	0	67.5512	0	0	69.4904	0	0
		228	1065.36	0	63.0007	65.9522	69.1777	0	67.3814	66.6434	67.1574	65.5877	69.9017	0	64.8843	0	0	0	67.355	70.2671	70.9908	0	66.7699	0	69.4088	0	0	64.8589	0	0	0	0	0	0	70.6001	0	0	66.7601	64.2419	66.6136	0	0	0	68.8438	0	0	65.0794	0	0
		229	1069.22	0	67.1402	64.2152	0	0	0	69.8566	68.5009	67.2101	67.3654	0	63.3252	0	0	0	72.101	66.9073	67.3479	0	65.3354	0	60.6235	0	0	66.8101	0	0	0	0	0	0	73.3593	0	0	0	66.2143	71.4407	0	0	0	68.5971	0	0	69.2466	0	0
		230	1073.08	0	64.936	66.5495	72.838	0	0	72.5689	67.175	0	0	0	0	0	0	0	62.9458	70.0327	73.9284	0	66.959	0	64.0798	0	0	0	0	0	0	0	73.2002	0	70.6209	0	0	70.3015	72.7071	64.5515	0	0	0	68.0312	0	0	69.4423	0	0
		231	1076.94	0	68.9982	68.8974	67.1945	72.5294	0	71.3138	66.9147	64.592	72.5092	0	0	0	0	0	70.5611	63.8739	69.0822	0	72.5293	0	62.8467	0	0	69.6283	0	0	0	0	67.8159	0	65.7072	0	0	67.6211	65.3998	65.6112	0	0	0	0	0	0	66.9628	0	0
		232	1080.8	0	65.7944	66.9195	0	0	0	65.6551	62.0001	67.269	66.9032	0	69.1201	71.9302	0	0	70.904	68.6178	70.9049	0	66.9168	0	63.7102	0	0	72.0046	0	0	0	0	0	0	69.4015	0	0	0	65.7601	64.5382	0	0	0	65.6989	0	0	69.7499	0	0
		233	1084.66	0	67.7417	75.1908	67.1252	0	0	69.2893	66.4063	66.668	69.3396	0	71.6645	0	0	0	64.5952	0	73.4142	0	71.778	0	63.6989	0	0	0	0	0	0	0	69.3304	0	68.0811	0	0	63.0681	69.2165	67.7371	0	0	0	0	0	0	64.9183	0	0
		234	1088.52	0	69.091	69.0889	66.3536	0	0	66.7513	63.5038	65.9295	72.4963	0	66.6457	0	0	0	71.2396	66.0428	0	0	68.2754	0	62.6263	0	0	0	0	0	0	0	73.0694	0	67.9115	0	0	63.4682	65.953	67.0339	0	0	0	66.4736	0	0	66.4848	0	0
		235	1092.38	0	64.7801	0	68.5405	68.8931	0	65.7204	65.5707	0	69.6454	0	69.1012	0	0	68.8968	65.904	65.7075	0	0	67.971	0	65.0976	67.6678	0	0	0	0	0	0	68.7433	0	68.0364	0	0	67.2202	67.7807	65.1821	0	0	0	0	0	0	61.3089	0	0
		236	1096.24	0	65.714	68.9254	0	71.1259	0	67.9949	61.0023	69.5518	68.4537	0	68.0698	0	0	0	0	62.1552	0	0	70.4455	69.4627	69.6108	0	0	68.8567	0	0	0	0	70.0221	0	67.8688	0	0	0	64.3703	68.2313	68.9027	0	0	0	0	0	64.3585	0	0
		237	1100.1	0	69.416	70.0618	0	0	0	72.0714	66.1647	64.8498	0	0	0	0	0	67.8772	66.3526	0	70.9961	0	69.2396	0	69.3259	0	0	0	0	67.3713	68.155	0	70.3807	0	69.1911	0	0	64.2716	66.3524	68.457	0	0	0	63.2845	0	0	67.5464	0	0
		238	1103.96	0	68.6785	65.9931	0	69.4381	0	70.3491	64.2583	64.8339	74.5151	0	0	0	0	0	64.1899	68.8189	72.1079	0	69.9849	0	66.8715	0	0	0	0	0	0	0	0	0	67.1699	0	0	62.0928	64.5991	72.6102	0	0	0	0	0	0	65.0211	0	0
		239	1107.82	0	63.1059	70.5651	0	0	0	68.9001	66.5379	68.1118	71.5427	0	65.4113	0	0	64.8794	0	64.3078	0	0	66.6979	0	66.2577	0	0	0	0	0	67.0947	0	69.6286	0	69.2137	0	0	63.4739	66.8404	67.2519	0	0	0	66.7442	0	0	61.5344	0	0
		240	1111.68	0	65.4434	68.3689	0	0	0	69.4094	69.9935	70.0987	75.3746	0	68.3851	0	0	0	0	67.4365	0	0	69.611	0	73.302	0	0	67.0799	0	0	0	0	71.956	0	69.5495	0	0	0	70.9423	67.9884	0	0	0	0	0	0	65.5017	0	0
		241	1115.54	0	65.3283	0	0	70.5728	0	66.3177	61.9261	71.5847	73.4815	0	0	0	0	67.5722	0	65.9258	0	0	68.7994	0	64.787	0	0	0	0	0	0	0	72.9716	0	66.0542	0	0	67.1094	69.4006	66.7495	0	0	0	0	0	0	65.3263	0	0
		242	1119.4	0	68.4294	66.6168	0	0	0	67.6858	66.6346	70.6635	71.7354	0	65.3719	0	0	63.2877	0	67.7893	0	0	65.5517	71.9341	66.2947	0	0	71.0205	0	74.9382	0	0	70.3471	0	70.1876	0	0	0	63.5381	69.7308	0	0	0	68.9497	0	0	68.8181	0	0
		243	1123.26	0	64.9829	0	0	68.3816	0	66.6296	66.7903	66.1089	73.2178	0	0	0	0	61.324	0	70.2005	0	0	71.6558	0	68.6862	0	0	0	0	0	0	0	69.375	69.4467	67.8973	0	0	71.0091	66.1495	67.1196	0	0	0	0	0	0	69.0529	0	0
		244	1127.12	0	66.5874	68.6381	0	69.719	0	67.8974	69.1497	64.2468	76.9383	0	66.1811	0	0	65.1299	70.1336	64.271	0	68.5023	69.7809	0	67.5812	0	0	0	0	65.9404	0	0	71.8111	0	66.8009	0	0	70.2091	64.6634	64.9343	66.6547	0	0	66.1261	0	0	67.0423	0	0
		245	1130.98	0	64.7108	65.3412	0	69.293	0	66.1176	64.3356	68.4253	72.7764	0	66.7716	0	0	68.2659	0	0	0	0	66.0456	0	71.697	0	0	0	0	0	0	0	68.9713	0	67.9357	0	0	69.8733	63.9762	71.1281	66.156	0	0	65.8082	0	0	69.203	0	71.1595
		246	1134.84	0	63.3817	67.5555	0	68.0686	0	70.597	62.9414	66.2624	68.8289	0	62.6716	0	0	66.5753	0	0	0	68.7676	69.9263	64.9863	66.8275	0	0	0	0	67.5286	0	0	0	0	68.387	0	0	68.7811	67.6663	67.5547	0	0	0	0	0	0	64.1353	0	0
		247	1138.7	0	66.6194	69.3023	0	67.1907	0	64.4848	73.3387	64.1328	73.1654	0	66.5593	0	0	66.8791	0	0	66.4281	68.3669	66.5348	0	63.6857	0	0	70.1121	0	70.1031	0	0	71.633	0	69.3424	0	0	67.2611	64.7188	67.7616	0	0	0	0	0	0	64.5477	0	0
		248	1142.56	0	69.205	66.4351	0	67.2527	0	63.549	66.6909	67.0037	0	0	65.0734	0	0	64.3779	0	0	64.3511	68.3529	72.1988	66.528	70.3989	0	0	70.0828	0	66.8977	67.2328	0	69.1619	0	69.2813	0	0	67.3054	63.9959	67.3058	69.102	0	0	0	0	0	0	0	0
		249	1146.42	0	69.1752	63.6069	0	67.1505	0	65.6815	63.0561	65.2955	73.165	0	0	0	0	63.9016	66.8243	0	0	70.4464	69.8698	66.5939	63.2632	0	0	0	0	69.23	0	0	69.6722	0	65.083	0	0	64.8599	66.6856	68.4883	0	0	0	67.0162	0	0	66.1417	0	0
		250	1150.28	0	65.9102	65.0003	66.2667	67.4889	0	68.2585	68.9841	63.2498	70.7231	0	0	0	0	63.9766	71.3383	0	0	67.5324	65.8409	70.8743	68.1297	0	0	0	0	0	0	0	70.9879	68.404	66.1374	0	0	65.3952	68.7327	66.4666	66.9149	0	0	0	0	0	64.3615	0	0
		251	1154.14	0	65.2552	67.9394	0	68.4606	63.8777	69.2143	70.1061	66.235	73.4037	0	0	0	0	66.5614	67.8375	0	0	71.0041	66.4046	69.9726	73.9493	64.6525	0	69.2261	0	0	0	0	64.2851	68.015	66.2367	0	0	68.5871	68.1431	65.0284	68.7929	0	0	0	0	0	76.8213	0	0
		252	1158	0	65.6522	65.7808	0	69.4142	0	68.2875	69.0947	69.5355	66.6256	0	68.2231	0	0	63.3499	0	0	0	68.0405	69.6375	68.0202	73.5481	0	0	66.5496	67.6064	0	0	0	70.2309	70.5872	68.16	0	0	66.9549	67.1477	63.779	70.2821	0	0	0	0	0	71.1605	0	0
		253	1161.86	0	68.6584	72.2504	0	64.9976	64.8777	64.9657	64.9146	64.4982	69.9794	0	0	0	0	63.5976	0	0	73.4307	69.1049	69.019	68.3492	65.9066	0	0	67.744	0	0	0	0	65.9358	67.7417	70.1686	0	0	68.3542	68.0722	63.2387	72.0297	0	0	70.2367	0	0	65.7336	0	0
		254	1165.72	0	66.474	65.1863	0	66.808	65.9679	66.1367	61.7813	67.701	70.8993	0	68.6601	0	0	63.6951	70.2093	67.0367	0	70.1426	66.2282	67.6982	71.5387	65.2588	0	0	0	0	0	67.6759	71.9135	71.3853	67.8073	0	0	66.3514	66.4067	72.6136	67.4652	0	0	71.8709	0	0	63.1887	0	0
		255	1169.58	0	64.8429	67.7799	0	70.3659	0	67.9964	68.6972	72.2781	67.913	0	67.8524	0	0	64.8035	0	0	70.0386	68.8846	66.2963	0	65.5308	64.9054	0	0	0	0	0	65.3693	69.9571	69.7418	65.1672	0	0	70.8513	68.7195	70.0351	64.1068	0	0	68.9561	0	0	62.1881	0	0
		256	1173.44	0	69.4985	68.12	0	70.2812	64.6531	67.9168	68.5688	67.616	67.9274	0	67.4648	0	0	65.6386	65.2423	63.5553	0	65.0053	70.3299	0	61.5931	0	0	72.0106	68.7304	0	0	0	70.3997	66.8299	70.6753	0	0	67.7422	66.7103	69.3005	72.2805	0	0	67.2178	0	0	68.068	0	0
		257	1177.3	0	66.3734	67.3068	0	67.4929	0	70.6133	65.5573	70.7407	70.3833	0	0	0	0	65.1385	69.8505	0	0	69.9829	67.3381	73.0745	66.7302	0	0	0	0	0	69.069	0	73.0343	69.3892	67.6339	0	0	68.1803	67.6414	69.0118	67.2501	0	0	67.234	0	0	66.0291	0	0
		258	1181.16	0	65.3887	67.7711	0	65.7429	0	68.5607	68.6974	69.9673	69.8199	61.7062	65.1102	0	0	65.7454	66.0127	62.7122	0	70.383	70.1297	0	66.6635	65.1096	0	68.2506	0	0	0	64.4208	67.8215	72.5904	68.7249	0	0	68.3459	66.5639	66.3457	64.7165	0	0	66.6257	0	0	71.0465	0	0
		259	1185.02	0	70.5818	68.0917	0	69.8149	0	67.0383	69.2767	67.1677	73.3347	0	65.8935	0	0	63.4843	68.7135	0	0	70.3741	69.1209	0	68.645	64.2283	0	70.5213	0	0	0	0	70.6624	70.7716	64.7767	0	0	70.9169	65.5537	66.3469	0	0	0	66.7509	0	0	68.2433	0	0
		260	1188.88	0	65.3042	65.0486	0	68.2172	0	70.0994	70.446	65.8596	71.5254	0	70.4671	0	0	70.5093	69.1292	0	0	69.1077	72.1263	68.6286	61.4755	0	0	69.8084	0	64.9286	64.6786	0	76.0764	71.8873	65.336	0	0	69.7112	64.1232	0	66.1121	0	0	68.713	0	0	66.2547	0	0
		261	1192.74	0	68.6402	64.5561	0	68.1467	65.6118	66.8996	65.324	66.6432	68.3587	61.7821	64.9076	0	0	69.5942	74.2593	0	0	64.153	69.9058	0	63.4257	0	0	68.7142	0	71.4431	0	0	73.8483	69.6539	71.909	0	0	68.0356	68.6566	68.1316	0	0	0	64.9475	0	0	65.9539	0	0
		262	1196.6	0	0	62.3595	0	67.229	0	66.3913	68.3832	67.4106	72.9636	65.3796	71.5132	0	0	65.2817	0	0	0	69.8232	67.8061	66.9349	66.469	61.3166	0	65.3846	0	0	67.7111	64.9659	69.9103	67.6583	71.2969	0	0	69.311	71.11	68.9011	70.1914	0	0	68.5347	0	0	0	0	0
		263	1200.46	0	68.8357	68.6371	0	64.7303	65.3049	68.699	66.9227	66.9138	70.9457	65.7033	69.238	0	0	64.5719	74.4754	0	0	65.8903	66.8631	62.3117	68.3406	0	0	70.8735	0	0	0	0	66.5637	71.4584	67.3478	0	0	72.352	67.5419	67.0218	68.9545	0	0	64.8686	0	0	66.1315	0	0
		264	1204.32	0	67.5893	62.3619	0	67.9076	64.9166	68.339	70.0785	67.3076	67.4869	0	71.3668	0	0	62.6963	0	0	0	68.3195	70.4235	0	60.8283	0	0	71.4113	0	67.7269	69.3074	0	70.9624	69.1254	69.1596	74.0979	0	69.4886	73.058	69.3698	67.1775	0	0	71.6017	0	0	64.9632	0	0
		265	1208.18	0	0	66.5316	0	69.8545	0	64.9658	67.823	69.4526	71.9179	0	65.116	0	0	69.1481	67.3885	65.1386	0	71.4961	69.6381	73.4813	64.5103	64.9185	0	66.9243	0	0	0	0	66.7308	64.2051	67.3345	0	0	67.9863	67.6461	0	66.6769	0	0	70.3574	0	0	72.6013	0	0
		266	1212.04	0	68.4022	65.5228	0	71.1446	0	65.1159	66.5231	65.9558	69.3767	65.4504	63.6115	0	0	69.3201	72.1643	69.15	65.7186	66.4787	72.2677	0	64.633	64.4882	0	63.79	0	64.9978	67.4782	0	70.2678	69.0449	62.0557	0	0	71.9563	69.6312	68.7977	68.5698	0	0	72.0091	0	0	64.9547	0	0
		267	1215.9	0	0	71.3775	0	69.4021	66.0194	69.0592	66.4087	71.4125	71.1184	0	67.5612	0	0	63.1683	67.0652	61.1819	0	71.502	67.6491	0	66.5048	0	0	63.6576	0	66.0291	67.1509	0	65.6618	61.3289	69.185	0	0	67.8489	65.1848	66.9702	71.9261	0	0	69.1122	0	0	67.3888	0	0
		268	1219.76	0	68.5277	65.6313	0	69.9526	0	68.1345	67.2169	65.6639	67.2823	0	65.1487	0	0	68.4834	68.421	0	0	70.7223	72.1653	66.2805	67.8021	68.3141	0	65.8731	0	71.0324	0	0	63.681	63.868	66.3794	0	0	71.2284	67.0661	71.7377	65.6013	0	0	69.281	0	0	67.1114	0	67.8946
		269	1223.62	0	0	69.7347	0	68.5265	63.661	70.1973	63.8425	69.7179	70.1104	67.7209	67.5242	0	0	65.5677	71.2684	0	0	69.2666	69.4973	0	66.2696	62.0081	0	0	0	69.0287	66.7775	0	70.3867	71.7015	66.9165	0	0	66.7881	72.1051	0	68.2056	0	0	70.1792	0	0	0	0	0
		270	1227.48	0	0	63.6542	0	68.9236	0	68.1467	65.9708	68.8496	71.9329	62.4227	0	0	0	67.0018	69.4728	69.4365	0	69.3086	71.5916	0	0	65.952	0	69.2139	0	65.6775	65.7493	0	71.4407	68.057	63.0274	0	0	71.7187	62.818	63.8327	70.5591	0	0	67.7302	0	0	67.3996	0	0
		271	1231.34	0	0	65.8662	0	65.5293	63.4099	71.7803	68.5507	65.8661	72.838	0	0	0	0	66.9858	71.9003	63.3625	0	67.327	76.3162	0	69.8539	0	0	60.8349	0	67.4082	67.9617	0	70.6357	68.4726	65.022	0	0	66.9674	70.7935	73.7442	64.4349	0	0	67.2702	0	0	70.6726	0	0
		272	1235.2	0	70.3394	64.1027	0	0	67.2289	69.1968	69.9823	63.0638	68.3314	0	0	0	0	63.5156	63.7021	66.9869	0	66.9786	72.0814	68.1698	68.6443	63.3576	0	68.1959	0	0	63.3192	0	68.5397	69.0255	68.4291	0	0	63.1283	66.8376	0	66.8816	0	0	66.7038	0	0	0	0	60.4218
		273	1239.06	0	0	67.8225	0	68.3409	0	67.2375	64.6924	68.0455	73.7141	0	0	0	0	68.1892	0	65.7092	0	70.9197	70.165	68.7087	66.7712	70.571	0	0	0	71.0218	66.2988	0	67.9262	70.2448	67.5895	0	0	69.1134	63.6281	0	68.0813	0	0	67.1807	0	0	0	0	0
		274	1242.92	0	64.08	66.0844	0	65.6947	0	68.2221	66.0102	68.4993	69.8121	0	0	0	0	67.0156	68.3427	0	0	69.4577	69.5566	68.1687	65.1859	69.0243	0	0	0	70.1385	66.3758	0	0	67.7897	71.8049	0	0	67.0878	66.4861	65.494	73.0262	0	0	68.9877	0	0	67.7696	0	64.3542
		275	1246.78	0	68.2544	68.8202	67.6719	63.7072	0	70.3075	66.9846	65.6994	68.2487	66.0875	0	68.0547	0	67.4312	71.2579	63.9102	0	70.2062	72.3646	71.1201	70.1814	63.5098	0	0	0	67.7353	65.572	0	73.0596	73.3388	67.2822	0	0	69.4875	69.985	0	72.0667	0	0	67.6229	0	0	0	0	69.8207
		276	1250.64	0	72.324	64.8931	0	0	68.4724	64.6663	71.5536	66.6426	74.6387	66.7553	0	0	0	70.6525	65.8228	0	0	66.1678	68.5585	71.921	65.59	67.6443	0	0	0	68.0142	67.1703	0	0	66.5709	67.5778	0	0	0	67.3855	0	69.8743	0	0	66.2592	0	0	72.6667	0	67.4876
		277	1254.5	0	0	64.5836	0	0	66.8823	76.4023	64.2154	69.9824	71.6128	0	0	0	0	67.3209	68.2372	0	0	68.1953	72.3725	69.2989	71.391	0	0	67.237	0	67.1696	67.0086	0	71.4341	67.9753	67.6377	0	0	68.3225	67.8301	67.2757	0	0	0	70.8349	0	0	66.9237	0	64.7543
		278	1258.36	0	0	66.6096	0	70.8849	64.8396	68.5267	0	72.2865	68.1325	0	0	0	0	67.5326	70.4503	0	0	69.7691	69.6338	83.0154	67.6734	0	0	0	0	70.3138	69.9472	0	75.5267	69.3822	63.7213	0	0	66.9549	66.454	64.651	0	0	0	67.6222	0	0	69.5246	0	66.9708
		279	1262.22	0	0	64.8781	0	0	67.7304	69.5063	69.8088	80.8119	65.5228	66.7029	0	70.0451	0	63.2517	70.3588	0	0	67.7786	71.8801	67.1059	63.2919	66.0366	0	0	0	0	66.6302	0	0	72.3284	67.7855	0	0	68.7252	61.9449	0	67.7641	0	0	68.8031	0	0	66.784	0	62.7283
		280	1266.08	0	0	62.1104	0	0	62.2121	66.8788	65.9435	72.0718	70.5743	66.6478	0	69.109	0	65.5191	65.6849	65.748	0	71.2521	70.547	65.7201	65.9632	0	0	0	0	0	69.757	69.6214	71.9808	65.2917	73.8468	0	0	69.7087	65.0713	0	64.7443	68.2904	0	72.9288	0	0	0	0	64.914
		281	1269.94	0	0	69.6574	0	0	64.5775	70.897	64.4138	69.9653	69.9055	63.9012	0	0	0	69.2625	71.7474	0	0	65.1848	68.1831	68.7301	70.8055	0	0	0	0	67.956	71.4469	0	0	68.5506	67.4045	0	0	67.2988	67.2442	0	66.3231	0	0	70.7359	0	0	0	0	63.4307
		282	1273.8	0	68.5116	69.4957	0	0	66.8191	66.7396	72.0789	67.0437	69.6168	68.7814	0	0	0	70.7149	68.2595	64.3286	0	65.829	71.215	66.3138	67.4539	0	0	0	0	0	68.3897	65.9582	0	69.6069	66.201	0	0	67.901	65.9472	0	72.9913	0	0	65.4619	0	0	69.3131	0	65.8341
		283	1277.66	0	0	63.1371	0	0	63.3325	68.1442	68.594	66.2508	68.0103	65.5207	0	0	0	65.7965	65.2001	0	0	67.6685	68.4668	0	0	0	0	67.8287	0	0	66.6428	0	0	67.9563	67.3618	0	0	66.4757	65.738	0	0	67.1602	0	67.5698	0	0	70.3052	0	68.2519
		284	1281.52	0	65.0474	68.4549	0	0	65.8978	74.0505	70.7028	67.038	72.3722	68.4572	0	0	0	67.6348	72.8605	63.6461	0	68.9922	73.3963	68.72	0	66.271	0	0	0	66.8679	62.7969	0	0	68.4174	70.9523	0	0	69.5046	72.2635	0	67.6642	63.981	0	70.5854	0	0	0	0	66.6756
		285	1285.38	0	64.3722	65.5326	0	0	61.0964	68.7999	67.2655	65.2268	72.177	68.2764	0	68.4667	0	65.5234	68.9519	0	0	69.8148	71.825	0	65.5635	0	0	0	0	0	68.5643	0	71.1966	68.6911	69.8535	0	0	69.6098	68.339	68.3308	66.5846	64.3328	0	67.637	0	0	0	0	69.5157
		286	1289.24	0	66.928	66.8594	0	0	62.8492	71.4203	66.5397	68.6344	69.0929	63.4547	0	67.9623	0	64.6143	68.1319	0	0	67.0765	68.3869	66.4432	67.0641	0	0	0	0	0	68.1588	0	72.9639	67.6597	67.0613	0	0	67.6228	64.0225	0	0	65.925	0	69.2496	0	0	71.0898	0	70.5972
		287	1293.1	0	0	66.3579	0	0	63.7154	68.7683	65.3126	69.2458	73.4575	64.0931	0	0	0	65.7253	74.1161	66.1418	0	69.5963	70.9712	70.7451	67.9751	0	0	0	0	0	67.5578	0	0	70.8979	69.2936	0	0	66.8217	66.9383	0	0	68.7238	0	66.6247	0	71.9298	0	0	66.3667
		288	1296.96	0	70.3658	67.0479	0	0	59.5795	72.6627	69.2391	65.3944	72.513	68.1764	68.4767	64.9139	0	67.123	67.2057	0	0	66.1658	67.9879	70.152	0	0	0	0	0	0	64.6095	0	67.5146	70.6924	69.3463	0	0	71.8785	72.5099	62.0685	0	65.3905	0	71.0736	0	0	0	0	68.9129
		289	1300.82	0	67.0384	69.8128	0	0	64.0716	68.9351	67.1907	67.7196	71.177	68.6089	0	66.2734	0	66.5504	69.3413	0	0	65.5375	71.4256	70.5372	72.3153	63.147	0	0	0	0	64.2146	67.8532	72.645	65.0721	67.2378	0	0	66.1898	69.7823	0	0	0	0	63.9578	0	0	0	0	64.4322
		290	1304.68	0	0	70.0931	0	0	70.2414	63.5183	67.8648	67.1394	69.3734	63.6211	0	69.7359	0	58.9335	0	0	0	65.2005	73.0711	72.9909	66.6385	67.2869	0	0	0	63.2641	66.4708	0	65.8848	75.577	68.7901	0	0	66.6819	72.5724	0	68.7408	65.8275	0	68.5377	0	0	0	0	66.145
		291	1308.54	0	64.2655	66.3814	0	0	61.9793	69.2748	67.6527	64.6862	70.903	68.5386	0	0	0	67.5165	0	0	0	68.7627	73.5199	68.1455	63.9009	67.8988	0	0	0	0	64.8924	0	70.5744	72.0774	71.2919	0	0	67.9138	68.3645	0	76.0227	60.0342	0	68.7897	0	0	0	0	67.568
		292	1312.4	0	68.2178	69.4817	0	0	64.7224	68.832	72.2123	68.3174	69.94	66.5196	0	0	0	64.3964	66.1688	70.5022	0	74.2674	67.1489	69.2405	69.6463	0	0	0	0	0	65.4883	64.3529	71.6569	66.3153	65.6945	0	0	68.551	69.0007	0	0	62.1879	0	66.9896	0	0	0	0	66.8884
		293	1316.26	0	65.1588	65.2325	0	0	65.1207	69.0487	68.2951	0	69.0069	68.9575	0	0	0	62.0555	0	68.4298	0	66.8731	70.6505	71.555	69.3901	65.3154	0	0	0	0	67.8031	67.501	71.8941	63.8038	65.1755	0	0	65.7876	69.0522	0	68.1676	66.7688	0	65.5602	0	0	68.402	0	63.8261
		294	1320.12	0	63.8766	66.2791	0	0	65.1312	69.4938	66.1558	0	0	68.0151	65.3987	70.3556	0	68.7767	0	0	0	65.5974	68.9947	69.0885	67.7732	65.764	0	0	0	0	68.4818	0	67.8676	69.0146	67.9211	0	0	69.0549	71.2536	0	0	64.6164	0	68.3441	0	0	0	0	0
		295	1323.98	0	66.5672	65.6188	0	0	64.2448	72.0445	67.7632	67.068	69.7082	63.5768	0	69.6513	0	62.398	0	0	78.783	70.325	71.4869	70.8009	69.2036	0	0	0	0	0	68.7976	72.1635	72.3915	69.5937	68.4679	0	0	70.1989	64.5604	0	69.775	64.4778	0	68.2715	0	0	0	0	66.3475
		296	1327.84	0	69.1899	66.0022	0	71.4393	65.2689	66.4127	70.2284	0	71.8765	67.2494	0	67.7313	0	68.1569	0	66.8868	0	63.9619	66.0598	67.6422	71.6905	66.5559	0	0	0	70.1508	64.2492	69.6925	68.2684	69.7804	71.0214	0	0	69.6387	69.3257	0	70.1005	68.8334	0	63.4183	0	0	0	0	66.561
		297	1331.7	0	0	68.0111	71.972	69.8818	63.2552	65.9587	67.1015	0	0	64.9733	0	66.0989	0	64.6896	0	0	0	68.6258	67.5318	67.4676	69.8074	0	0	0	0	0	66.4706	64.7822	72.1889	64.4324	72.9685	0	0	67.3584	68.8314	0	0	69.8219	0	63.4252	0	0	66.2217	0	0
		298	1335.56	0	62.8205	69.097	0	0	64.1124	71.2657	65.6364	67.8838	67.2177	71.851	0	67.1408	0	65.5077	0	0	0	67.4715	67.2852	0	67.5912	0	0	0	0	0	67.2574	0	69.3729	0	69.9982	0	0	64.3496	77.1904	68.3828	0	68.6656	0	67.5389	0	0	70.3638	0	69.9403
		299	1339.42	0	67.0492	70.6295	0	67.8017	0	69.8856	66.6368	0	69.7579	65.0008	0	70.1058	0	67.971	0	0	0	65.8935	68.3055	67.1247	67.5087	68.6684	0	0	0	0	63.6778	69.3086	70.5481	69.5318	66.8611	0	0	66.8624	69.332	62.5921	68.9507	68.4756	0	69.0244	0	0	0	0	67.5424
		300	1343.28	0	72.1335	69.8931	0	65.1518	67.1042	70.1017	68.3428	59.307	73.6618	64.0381	0	0	0	68.5468	0	64.5669	0	73.3847	70.3427	0	69.1272	66.1292	0	0	0	0	69.46	0	69.3398	65.9761	71.8626	0	0	65.5668	66.4181	72.0496	0	68.51	0	66.1716	0	0	68.0474	0	68.9312
		301	1347.14	0	63.3558	71.2626	0	0	65.8993	70.9909	0	73.7064	0	67.7318	66.2663	68.3508	0	62.6488	70.148	66.7157	0	68.6371	66.67	0	64.0076	0	0	0	0	0	68.9672	69.3774	73.508	73.3343	68.8348	0	0	64.9707	67.2777	0	69.5296	67.0064	0	67.2879	0	0	0	0	67.3214
		302	1351	0	67.8653	66.2119	0	68.0507	68.257	68.7732	65.8777	0	67.6331	71.9796	0	67.2486	0	66.6599	67.068	0	0	66.0325	73.2264	68.5378	65.6701	0	0	0	0	0	67.5014	0	70.6622	68.868	66.9595	0	0	65.7735	74.0461	0	0	63.6851	0	67.2794	0	0	0	0	66.3094
		303	1354.86	0	0	71.0414	0	0	67.7154	70.1655	68.0751	76.77	0	67.3597	0	0	0	63.003	0	69.8005	0	65.5972	72.8122	68.5139	70.8696	0	0	0	0	0	66.1213	0	69.2504	73.4066	0	0	0	65.1433	71.3128	0	62.1562	65.3755	0	68.0789	0	0	67.3416	0	64.8676
		304	1358.72	0	64.8677	72.0178	0	66.144	62.7932	68.0497	68.1616	65.9496	68.6719	71.172	0	0	0	64.0198	0	65.5498	67.1527	66.8266	75.7018	67.3172	69.5214	0	0	0	0	0	65.2616	67.8514	67.3689	71.4088	65.3895	0	0	69.2379	69.0186	0	0	65.9192	0	68.3767	0	0	66.6918	0	67.7618
		305	1362.58	0	0	68.5587	0	0	66.3312	64.5841	66.1126	0	68.7074	69.8298	0	68.5245	0	64.2933	66.0879	65.8456	0	65.5679	73.6838	0	67.2701	67.8334	0	0	0	67.234	68.1757	0	69.0436	68.7536	70.7271	0	0	67.9898	73.5551	0	0	63.8054	0	69.6728	65.866	0	64.4877	0	64.4425
		306	1366.44	0	71.6282	67.5007	0	68.8207	63.6162	69.0836	67.566	0	74.2205	66.9758	0	0	0	66.4455	0	61.8403	0	70.6491	68.6791	71.6954	69.6263	0	0	0	65.2596	66.8668	69.0588	0	70.8828	67.4326	69.5861	0	0	63.9176	67.3947	63.4823	64.4545	65.2489	0	71.0434	0	0	0	0	66.4278
		307	1370.3	0	67.1561	73.6171	0	65.191	65.5781	67.8342	0	0	72.1434	66.8234	0	0	0	64.2778	0	65.2835	0	69.6108	70.0889	68.3203	66.4466	66.3461	0	0	0	0	65.0418	69.2403	67.2649	68.6743	66.9331	0	0	67.626	67.0747	64.2108	66.2385	69.2146	0	66.6798	0	0	72.3967	0	65.2414
		308	1374.16	0	66.9483	66.5775	0	64.977	64.5223	71.2678	0	0	0	66.4726	0	70.5527	0	68.5236	0	65.9996	0	65.8321	68.0322	71.9729	68.9964	0	0	0	0	69.9485	66.4018	0	72.2295	64.959	69.9545	0	0	62.8824	69.1226	0	0	0	0	71.9421	0	0	66.2993	0	66.2165
		309	1378.02	0	70.0553	66.957	0	65.0938	69.1159	69.4906	68.898	0	74.1756	0	0	0	0	63.09	0	66.0506	0	73.4587	70.225	64.9025	71.4145	0	0	0	0	0	65.908	0	68.0865	72.8352	71.9521	0	0	72.2	68.3289	0	0	0	0	68.7847	0	0	68.3387	0	67.7778
		310	1381.88	0	66.8143	69.3061	0	65.7319	67.9154	69.1217	0	72.7205	66.7847	65.547	0	69.1915	0	67.7559	0	68.365	0	74.1218	68.5582	69.8839	69.0596	66.3669	0	0	0	69.0648	64.0724	0	71.474	72.226	70.1926	0	0	63.9539	68.4769	0	0	66.4185	0	67.5954	0	0	0	0	65.8979
		311	1385.74	0	67.2492	66.4348	0	66.1645	67.6005	63.1602	0	0	69.7475	65.308	0	0	0	67.5547	0	64.8253	0	70.0893	69.7135	67.924	68.8718	0	0	0	0	62.9052	69.1386	0	70.6755	66.3216	74.7767	0	0	70.1363	63.9162	68.7814	72.8434	64.2299	0	0	0	0	66.8059	0	0
		312	1389.6	0	70.1596	72.2938	0	67.2848	67.3473	69.717	0	69.802	68.7046	69.3943	0	66.6372	0	63.3023	0	66.8214	0	67.6186	69.0322	67.5344	70.2031	66.3193	0	0	0	64.1808	69.9403	0	68.9237	68.6588	71.2223	0	0	65.7826	69.7775	63.559	71.0265	0	0	66.3908	0	0	0	0	0
		313	1393.46	0	0	65.1338	0	67.1516	63.8498	69.6414	0	65.1395	69.9346	64.1297	0	68.6365	0	64.4431	0	67.0263	0	69.4856	72.4098	69.5241	66.7953	69.5025	0	0	0	72.4196	66.1065	0	70.4413	69.6632	73.7968	0	0	66.9273	66.9571	69.4294	0	65.2005	0	0	0	0	0	0	67.5888
		314	1397.32	0	0	67.2482	0	63.6424	68.7381	68.7779	0	68.1847	72.5737	67.4595	65.7366	70.9195	0	65.3921	0	68.7374	73.1591	70.8589	72.2086	68.7776	68.8216	66.2934	0	0	0	67.3381	65.9052	0	66.6523	69.8015	69.2272	66.0056	0	64.107	67.7119	0	69.3267	0	0	70.9655	0	0	0	0	65.1816
		315	1401.18	0	67.973	63.3517	0	67.0331	67.6459	72.3788	0	0	71.2595	0	64.5744	68.4447	0	64.7565	0	63.3922	0	69.4622	0	64.2752	70.9671	63.481	0	0	0	65.2563	66.7117	0	70.3871	69.2196	67.5872	68.146	0	63.3605	66.7721	0	0	64.7786	0	66.274	0	0	0	0	0
		316	1405.04	0	0	68.5535	0	65.6279	66.4055	68.7866	0	0	69.3995	61.8691	0	68.38	0	68.389	0	63.9472	0	64.5497	72.6547	66.0776	66.2105	66.6292	0	0	0	71.1758	67.3123	0	69.5465	71.9819	71.2996	0	0	65.9879	71.1344	0	68.2296	68.174	0	68.46	0	0	69.1661	0	65.8229
		317	1408.9	0	67.1211	64.1341	0	67.062	69.967	66.4382	0	0	65.9195	63.8716	0	67.8959	0	68.2044	0	64.2426	0	67.0453	71.1501	68.1188	66.2027	67.8417	0	0	0	65.1145	63.5026	0	65.5675	71.3384	68.3244	64.7339	0	65.6054	67.1483	68.4147	72.0897	69.3301	0	0	0	0	0	0	70.6151
		318	1412.76	0	64.2372	65.2633	0	66.5327	70.7279	65.788	0	69.0971	65.9782	68.2643	0	68.8372	0	66.8667	0	64.6604	0	68.6183	75.1934	67.9297	67.2475	69.754	0	0	0	65.1206	68.7934	0	64.962	65.7848	0	64.0602	0	67.0424	72.29	0	0	66.2147	0	0	0	0	0	0	66.382
		319	1416.62	0	0	67.1463	0	63.652	62.7345	68.5551	0	0	70.0409	66.5556	0	69.2322	0	69.2052	0	65.6004	0	69.6621	73.6096	74.8763	68.0123	69.7514	0	0	0	68.9234	70.32	0	70.1701	71.3677	71.51	0	0	69.3707	68.6084	0	69.8867	68.1561	0	67.2378	0	0	65.6213	0	65.734
		320	1420.48	0	70.8568	75.4731	0	66.3834	63.5512	72.0985	0	0	66.8548	65.7102	0	64.7504	0	63.26	0	64.1872	0	64.256	70.9094	70.1859	66.8795	62.5332	0	0	0	68.3994	65.7399	0	72.71	67.3867	71.6247	0	0	0	71.5248	0	70.5047	68.9264	0	0	0	67.2366	66.4243	0	66.686
		321	1424.34	0	66.8325	67.3889	0	72.3577	66.1528	70.6081	0	66.9521	66.1912	0	0	69.4704	0	67.5298	0	64.3118	0	69.3752	70.0077	71.8267	68.4374	73.109	0	0	0	71.2878	64.3463	0	68.6417	71.0371	71.7474	65.7954	0	0	66.7341	0	71.3464	68.6736	0	70.5108	0	0	67.2378	0	71.1531
		322	1428.2	0	0	71.5642	0	63.7914	65.8542	72.3982	73.2887	66.2561	66.1925	68.8914	0	64.8857	0	69.557	0	68.8651	0	68.4535	64.9244	62.7776	66.6586	68.3419	0	0	0	68.8949	70.5665	0	70.7026	69.2121	63.9533	63.2351	0	0	66.3589	0	70.253	67.6893	0	72.3527	0	0	66.5082	0	71.6352
		323	1432.06	0	69.2911	66.0219	0	65.363	62.3068	66.5192	0	68.9047	67.0257	65.5989	0	68.3127	0	69.0187	0	60.6742	0	65.2867	72.2122	65.9045	66.2986	65.1606	0	0	0	62.0504	66.031	0	67.7207	70.9855	71.4167	63.2617	0	69.2143	69.4464	0	69.0932	67.8321	0	71.9875	0	0	0	0	67.8892
		324	1435.92	0	68.3338	66.9969	0	61.5846	62.8372	69.9037	0	68.1953	68.8661	63.6662	0	66.3501	0	63.483	0	68.9358	0	70.3485	71.3065	67.158	66.6625	66.8453	0	0	0	65.1008	68.9277	0	67.9312	66.3694	73.4092	63.3776	0	64.9462	68.8609	0	70.0865	0	0	0	0	0	0	0	67.067
		325	1439.78	0	68.8706	66.2993	0	67.1149	62.534	68.1006	67.8376	70.763	70.3382	0	0	67.0535	0	67.2831	0	64.0354	66.7649	73.3403	71.4828	70.2841	65.269	69.0164	0	0	0	70.6653	69.1728	0	67.7799	68.697	0	0	0	67.4627	72.2927	0	63.8767	67.4409	0	0	0	0	64.3742	0	68.3617
		326	1443.64	0	67.6531	69.1587	0	64.703	69.7455	71.8898	0	71.3526	67.4935	67.1197	0	69.4548	0	64.6335	0	72.9782	0	70.1161	66.3894	62.5289	64.9785	70.8601	0	0	0	69.0789	66.5326	0	68.9067	65.9761	0	63.7416	0	60.6086	72.026	0	69.441	0	0	65.8662	0	0	71.3929	0	66.0839
		327	1447.5	0	0	68.8369	0	64.2163	69.6443	69.4304	0	73.6362	70.7455	66.26	0	68.1315	0	67.3429	0	64.0935	0	70.0367	70.6375	69.9593	70.1514	70.9521	66.5209	0	0	66.6947	64.5488	0	78.0371	67.1406	75.9882	69.5064	0	68.639	67.5703	0	66.7674	0	0	66.0081	0	0	68.3259	0	64.1321
		328	1451.36	0	0	69.4814	0	73.7909	68.0433	70.1497	0	72.4576	65.1728	64.4892	0	68.5472	0	67.8494	0	65.2201	0	69.5392	71.6018	66.2313	67.7822	70.3017	0	0	0	69.8052	66.8702	0	70.6248	67.8035	69.7431	70.4218	0	67.713	62.9413	0	70.1593	63.8502	0	70.845	0	0	63.3654	73.5051	69.7256
		329	1455.22	0	0	68.2712	0	71.9691	72.0614	70.228	68.6639	0	68.465	0	0	64.8061	0	63.8625	0	64.3454	0	73.093	67.2587	70.087	69.2724	70.8104	0	0	0	65.0696	67.095	0	70.7811	70.1618	67.2004	64.6929	0	0	69.2429	68.9234	69.4888	63.6164	0	70.1028	0	0	70.5036	0	65.2885
		330	1459.08	0	0	70.5547	0	65.2686	65.4733	72.2689	0	68.8345	69.7219	0	0	67.7559	0	70.5598	0	64.41	0	67.3066	71.6676	71.6178	65.4599	69.5754	0	0	0	64.3233	67.1992	0	67.7365	70.1417	69.3044	65.3631	0	68.9006	67.3554	69.8651	68.8903	0	0	68.9023	0	0	65.1612	0	65.4116
		331	1462.94	0	0	68.5267	0	68.3909	65.0009	69.1745	0	67.2759	0	63.0995	0	68.4377	0	69.4043	0	67.1128	0	65.0299	68.9234	72.1733	69.1649	70.9096	0	0	0	65.7196	70.4929	0	64.3279	67.224	70.5577	65.1081	0	0	63.9702	0	65.7812	0	0	69.1352	0	0	0	0	66.1016
		332	1466.8	0	67.4868	75.7718	0	66.6166	66.4852	71.8939	0	67.9127	66.9315	0	66.2773	71.1916	0	69.7617	0	60.2134	0	68.5412	68.3723	63.4949	0	65.6446	0	0	0	67.1572	70.8793	0	65.9403	74.2024	68.3742	68.7365	0	68.3428	66.1898	0	75.8666	0	0	67.7864	0	0	72.1069	0	68.1489
		333	1470.66	0	66.745	67.3919	0	66.0817	62.8549	66.8996	62.8458	65.4826	69.1499	63.4106	0	68.5259	0	68.7141	0	64.2314	0	70.657	75.6263	67.8379	63.3524	66.2763	0	0	0	70.3364	64.9772	0	70.1871	73.5937	70.27	65.3966	0	69.3832	62.87	68.5846	70.3106	0	0	68.3103	0	0	65.4575	0	0
		334	1474.52	0	0	68.0791	0	69.6068	64.9343	74.5385	0	71.1847	67.4559	0	0	70.8658	0	72.8286	0	67.9695	0	67.7496	71.6507	72.8977	0	67.4636	0	0	0	65.8495	65.9317	0	0	67.3198	0	65.6795	0	65.8475	66.3317	0	0	0	0	68.4456	0	0	61.7623	0	65.5249
		335	1478.38	0	0	67.8312	0	71.311	63.2007	71.1048	0	71.2483	71.206	0	0	71.8251	0	73.334	0	61.6466	0	64.659	73.3718	68.3305	0	66.4993	0	0	0	67.5647	64.9282	67.7049	72.2185	70.0098	66.6656	74.4021	0	67.2266	65.2006	0	0	0	0	70.783	0	0	65.3255	0	66.5352
		336	1482.24	0	0	68.8266	0	64.5096	70.5147	68.7835	0	69.5677	65.73	0	0	67.9463	0	70.6425	0	68.3637	66.4659	66.7165	70.7358	70.3085	62.0772	65.712	0	0	0	68.9277	65.9377	0	65.7173	73.3952	73.0036	0	0	68.0665	67.8958	0	72.0334	0	0	0	0	0	68.7944	0	70.0222
		337	1486.1	0	0	65.8842	0	68.7792	64.0228	68.7879	66.6116	70.9163	66.6437	69.1515	0	73.004	0	65.9434	0	63.1305	70.7892	67.966	74.8079	67.1779	66.0675	63.0291	0	0	0	66.8876	70.8762	0	66.3868	71.8742	69.0758	68.7522	0	68.0591	69.8104	0	68.1049	0	0	67.4576	0	0	66.9779	64.6684	66.1345
		338	1489.96	0	0	0	0	64.9879	68.3769	66.7421	0	68.8688	66.5151	0	0	69.9487	0	68.0417	0	60.6207	0	68.1857	69.672	68.4233	66.2517	68.0475	0	0	0	70.3402	68.058	0	69.6348	68.2643	69.5785	70.1891	0	66.2049	66.6712	0	68.9483	0	0	66.2267	0	0	64.763	0	65.744
		339	1493.82	0	0	64.4282	0	69.4236	67.3426	71.1029	0	70.3273	68.4367	65.2574	0	69.3893	0	67.7039	0	65.7784	0	65.3419	69.2149	69.9023	67.2001	61.0375	0	0	0	66.873	66.8501	0	0	67.1831	68.1315	70.2222	0	68.0246	66.7682	0	66.9078	0	0	69.404	0	0	0	0	0
		340	1497.68	0	0	72.4383	0	68.2294	72.7987	75.9584	0	70.0693	73.0989	65.7191	0	71.6899	0	72.326	0	62.1982	0	68.1588	71.9607	70.7921	67.3305	69.6859	0	0	0	68.6103	68.7639	0	77.6253	71.0409	75.9053	69.1857	0	65.8647	66.5843	0	0	0	0	72.6222	0	0	0	0	70.0298
		341	1501.54	0	0	65.7252	0	65.1437	71.2971	71.2174	0	67.6357	67.669	65.3025	0	68.8955	0	0	0	66.8282	0	69.3299	73.1373	68.2624	0	64.2529	0	0	0	67.0412	65.9856	0	69.8225	67.4958	70.4177	0	0	67.4067	67.2236	0	64.0608	66.2603	0	66.8811	0	0	0	0	67.3709
		342	1505.4	0	0	67.4	0	67.0228	69.0515	68.0857	0	73.0935	67.8028	68.7622	0	72.1355	0	65.527	0	65.5286	68.6538	73.5267	73.6504	69.6425	68.4607	75.5119	0	0	0	67.9041	67.9977	0	0	72.7869	70.4102	0	0	68.4202	65.2348	0	66.599	0	0	71.9882	0	0	64.3696	0	64.5253
		343	1509.26	0	68.7449	70.0613	0	62.5087	72.5737	69.4056	0	73.6461	68.9573	60.5992	0	70.1743	0	68.0929	0	65.8164	0	65.6246	69.144	71.3476	66.6849	67.5363	0	0	0	69.6673	65.0362	0	69.7712	71.2017	0	63.4375	0	66.6431	69.9005	0	67.4193	0	0	71.0643	0	0	0	0	67.7519
		344	1513.12	0	69.3696	69.587	0	67.2996	65.591	73.4091	0	72.0991	0	69.9591	0	69.7092	0	68.0323	0	62.9008	0	64.5846	0	67.3349	67.7118	62.5002	0	0	0	63.8422	67.6938	0	73.4876	71.1282	76.7006	0	0	62.7406	68.6306	0	68.5142	0	0	67.448	0	0	70.2003	0	67.0679
		345	1516.98	0	0	0	0	66.9948	64.9273	71.673	0	73.4579	68.0636	0	0	68.2078	0	68.3743	0	63.6012	0	72.5376	67.5214	74.4068	0	69.3805	0	0	0	66.9661	67.8282	0	68.2439	74.5688	0	66.028	0	65.7411	67.5269	0	65.692	0	0	67.1081	0	0	0	0	65.4845
		346	1520.84	63.5732	0	69.3697	0	68.6328	67.4223	66.3472	0	67.8455	65.3107	0	0	68.6641	0	67.418	0	61.4833	0	0	72.1835	68.185	66.2889	67.4672	0	0	0	68.7503	73.6735	0	68.1945	68.8321	0	61.8788	0	64.2816	68.1225	0	74.804	0	0	67.1201	0	0	0	0	64.0143
		347	1524.7	0	0	68.7839	0	65.5546	69.682	68.7037	0	67.668	69.5712	0	0	71.7148	0	68.5332	0	63.5933	0	69.8332	72.7595	69.6526	0	69.0281	0	0	0	69.6273	66.6863	0	70.1768	66.6702	69.1699	0	0	68.2686	66.3339	0	68.5817	0	0	65.238	0	0	0	0	63.7845
		348	1528.56	0	0	61.3106	0	69.1338	69.9325	70.2957	0	67.122	72.5607	0	0	70.5307	0	0	0	62.6006	0	65.8521	69.1867	73.2233	0	66.9982	0	0	0	71.7761	73.8296	0	68.4365	69.4665	67.2876	0	0	66.6533	62.0837	0	72.9302	0	0	69.1399	0	0	67.3504	0	63.3676
		349	1532.42	0	67.6007	68.5655	0	67.2063	71.3162	67.7173	0	73.2297	64.6222	0	0	69.9085	0	0	0	69.136	69.5503	67.4434	67.9495	73.2231	0	67.9556	0	0	0	70.1335	71.376	0	76.3867	67.4551	0	0	0	66.3403	69.8509	0	67.1284	0	0	72.382	0	0	65.3121	0	66.326
		350	1536.28	0	69.9005	64.4422	0	62.0172	66.7912	67.008	0	68.055	70.4112	0	0	67.6125	0	75.0399	0	63.572	0	66.5447	71.4966	74.7466	0	69.8726	0	0	0	72.5381	69.267	0	70.1317	69.3756	0	0	0	68.5914	70.3319	0	68.9297	0	0	68.3279	0	0	66.4716	0	0
		351	1540.14	0	70.0522	66.9846	0	66.8804	67.0313	66.9891	68.7418	70.3537	70.7378	0	0	70.6939	0	0	0	62.4026	0	0	72.1154	69.1385	0	69.0101	0	0	0	0	67.7421	0	71.4838	68.7288	0	0	0	68.743	68.9694	0	68.0282	0	0	68.6385	0	0	0	0	64.8689
		352	1544	0	73.5411	0	0	69.4563	71.9949	69.9824	0	67.4103	69.1535	0	0	71.3103	0	0	0	64.3057	68.9733	0	73.9024	67.9979	0	67.6151	0	0	0	68.4997	69.7822	0	71.1932	70.971	0	0	62.5612	65.491	67.6408	0	71.3931	0	0	65.6205	72.8602	0	69.8342	0	66.0741
		353	1547.86	0	68.4638	0	0	71.0816	65.8871	70.0587	71.0182	66.9724	70.639	0	0	67.6781	0	0	0	60.6418	68.7164	67.7007	76.0641	72.9192	0	70.6123	0	0	0	70.4936	67.6678	0	68.0145	72.7997	0	0	66.1977	63.7083	66.8389	0	72.8301	0	0	68.0491	0	0	0	0	0
		354	1551.72	0	69.6957	0	0	68.7521	68.9795	67.2062	0	65.529	66.3821	70.4604	0	64.69	0	0	0	61.567	0	66.5391	73.2406	68.2839	0	65.5955	0	0	0	70.6601	70.3514	0	68.4373	69.4693	0	0	63.611	71.4337	65.1912	0	67.7271	0	0	70.8425	0	0	0	0	0
		355	1555.58	0	71.3252	0	0	0	66.1369	70.3755	0	73.4337	0	0	0	69.9918	0	0	0	65.6109	0	70.1419	0	68.959	0	69.6681	0	0	0	68.2309	72.9375	0	68.3238	70.4909	0	64.3437	64.5358	67.0908	66.5462	66.829	72.567	0	0	66.2268	0	0	0	0	63.6418
		356	1559.44	0	78.6827	0	0	65.1346	71.8162	64.8739	0	72.4872	73.7353	0	0	67.146	0	0	0	65.7877	0	66.4346	68.323	68.7979	0	67.0753	0	0	0	68.503	69.1679	0	70.3552	74.7777	0	63.9395	0	71.3822	70.6632	66.7863	65.1938	0	0	68.9876	0	0	0	0	64.6255
		357	1563.3	0	65.8231	0	0	0	69.3548	71.1056	0	0	0	68.6561	0	68.5318	0	0	0	67.2806	71.4295	0	0	66.7272	0	71.3975	0	0	0	70.0106	66.7974	0	72.628	67.4129	0	0	0	62.9113	68.1316	0	72.3519	0	0	65.4187	0	0	68.7036	0	0
		358	1567.16	0	67.3548	0	0	0	68.3805	67.1901	0	0	68.7136	0	0	73.305	0	0	0	62.1313	0	66.834	0	66.6466	0	71.8245	0	0	0	67.4871	69.5362	0	69.5471	72.5243	73.4723	0	0	73.1372	71.0109	0	66.4621	0	0	70.931	0	0	0	0	0
		359	1571.02	0	73.2399	0	0	0	70.6595	68.2615	63.2301	0	70.5793	0	0	69.4794	0	0	0	65.4958	0	0	71.8716	66.4879	0	76.5835	0	0	0	66.0612	67.0536	0	69.8622	68.5758	0	0	0	71.1127	71.0053	64.6948	0	0	0	65.5593	0	0	0	0	0
		360	1574.88	0	66.8086	0	0	66.8055	64.6054	69.8839	0	68.6	67.5176	67.0357	0	69.1584	0	0	0	58.7606	0	0	0	71.9814	0	71.1037	0	0	0	69.0649	68.2192	0	73.0837	64.778	0	0	0	70.8839	66.793	0	64.6396	0	0	70.6552	0	0	0	0	70.4038
		361	1578.74	0	67.4891	0	0	0	68.0192	67.5683	67.9833	0	67.1829	0	0	0	0	0	0	62.7602	0	0	71.4728	70.9159	0	68.7229	0	0	64.9177	66.3876	66.2947	0	69.4893	71.638	0	0	72.1984	66.4867	62.524	65.8728	68.3387	0	0	68.6683	0	0	0	0	0
		362	1582.6	0	70.5638	0	63.7004	0	67.6801	68.2231	68.2234	0	0	0	65.3407	69.3403	0	0	0	65.2771	0	63.9946	67.6904	67.5289	0	71.4287	0	0	0	0	68.6927	0	72.7939	73.7698	0	0	63.4639	68.019	72.3815	63.9513	68.7107	0	0	68.2821	0	0	0	0	0
		363	1586.46	0	71.3206	0	0	0	64.6282	68.6575	67.962	68.228	71.6251	66.4928	66.5508	73.0553	0	0	0	64.5058	66.7023	0	0	69.0312	0	71.7224	0	62.7661	0	0	69.5997	0	69.5782	75.3728	0	66.4101	0	66.4444	74.19	69.1182	66.9991	0	0	70.1347	0	0	0	0	0
		364	1590.32	0	72.8331	0	0	0	63.4969	66.1894	0	69.3271	0	0	0	0	0	0	0	69.022	0	0	70.0338	68.3313	0	70.2063	0	0	0	0	67.7497	0	78.1434	71.8486	0	0	0	67.4712	70.1617	71.4731	67.8827	0	0	69.6723	0	0	0	0	0
		365	1594.18	0	0	0	0	0	66.3019	65.4085	66.1142	69.2511	70.6949	0	0	67.2445	0	67.025	0	68.8159	0	0	0	68.4024	0	69.4101	0	0	0	0	66.0974	0	73.7066	71.4864	0	0	65.1952	67.875	67.6168	0	0	0	0	72.1663	0	0	0	0	0
		366	1598.04	0	68.572	0	0	0	64.4615	69.3502	62.8468	69.0891	67.9635	0	64.8696	0	0	68.4619	0	61.1088	0	0	0	66.2821	0	71.715	0	0	64.749	0	62.9468	65.7728	70.7607	72.495	0	0	0	69.9645	69.5306	68.5819	66.5326	0	0	71.0462	0	0	0	0	0
		367	1601.9	0	69.8178	0	0	0	64.3163	73.3002	0	0	68.9028	0	68.0602	67.9507	0	66.5694	67.4826	64.9983	66.3517	0	68.0843	73.3757	0	65.5544	0	0	0	0	71.2181	0	71.2519	73.3715	0	0	0	69.8544	68.0058	68.5979	66.9688	0	0	71.5118	0	0	0	0	0
		368	1605.76	0	72.8368	0	0	0	71.45	67.9965	66.4867	0	0	0	69.5482	0	0	63.3487	0	66.7432	0	0	69.304	66.9132	0	74.0683	0	0	0	0	66.6354	0	66.9607	73.7087	0	0	0	69.0333	72.009	69.6549	69.8623	0	0	73.0752	0	0	0	0	0
		369	1609.62	0	68.9053	0	71.7973	65.728	66.9937	69.8015	0	72.6069	71.3231	0	63.3547	69.8236	0	73.2689	79.8272	68.1083	73.5038	0	0	66.4215	0	67.2676	0	0	0	0	65.7521	0	70.9594	71.4764	0	0	0	66.7074	71.7852	65.3261	0	0	0	66.2428	0	0	0	0	0
		370	1613.48	0	68.6909	65.8895	70.7082	71.1124	63.6303	69.4528	66.3877	65.9835	0	64.6987	0	0	0	0	67.1701	62.5235	64.0168	0	69.4244	62.6776	0	70.1567	0	0	0	0	68.4536	0	74.4406	70.7409	0	0	0	66.1294	70.1837	66.5831	66.6564	0	0	71.2196	0	0	0	0	0
		371	1617.34	0	75.2214	65.8625	70.6985	67.9673	70.7928	71.1681	0	70.6364	0	0	66.8394	0	0	70.9163	0	64.9795	73.3702	0	0	67.3455	0	65.1807	0	0	0	0	70.9566	0	68.0123	77.5015	0	0	0	68.6951	74.5604	0	65.9098	0	0	67.5419	0	0	0	0	0
		372	1621.2	69.8657	68.2768	0	0	68.6436	69.5263	70.1812	0	0	66.062	65.263	64.8583	0	0	69.814	71.1542	59.1781	67.3971	0	68.5562	70.0991	0	69.7503	0	0	0	0	69.5262	0	70.8076	70.5355	0	0	0	68.5403	69.0684	71.1402	66.4684	0	0	69.783	0	0	0	0	0
		373	1625.06	0	65.8142	68.5229	64.9297	68.9109	67.883	66.3392	70.7335	0	0	63.098	68.1547	66.1887	0	0	66.7212	69.2608	68.6165	0	0	68.8841	0	72.5042	0	0	0	0	71.1803	0	68.3553	66.5407	70.0064	64.7873	67.8516	70.1098	68.6214	68.5631	68.6518	0	0	0	0	0	0	0	0
		374	1628.92	0	70.4351	0	68.6546	0	72.9155	69.6786	0	67.986	72.4313	0	66.3561	0	0	73.9262	66.4169	65.6244	69.5802	0	66.7952	66.0374	0	64.0173	0	0	0	0	66.7648	0	72.8981	71.7845	0	0	63.159	65.9999	72.1321	66.4478	0	0	0	0	0	0	0	0	0
		375	1632.78	0	70.3505	0	64.1945	67.2639	0	67.551	0	70.132	73.8093	0	0	0	65.2401	68.1029	69.7341	60.537	71.522	64.8182	69.2165	69.4294	0	69.2584	0	0	0	0	67.6649	0	70.1364	74.7583	0	0	0	69.1522	75.2668	70.4304	0	0	0	68.3328	0	0	0	0	0
		376	1636.64	0	70.7234	0	68.7783	0	67.6636	68.078	67.887	0	69.7826	65.922	64.2487	0	0	65.3639	68.6805	68.4112	71.7094	0	66.9041	68.5715	0	67.1383	0	0	0	0	73.0621	0	67.6493	69.8969	0	0	0	64.5858	69.6431	65.856	72.9596	0	0	0	0	0	0	0	0
		377	1640.5	0	70.7772	72.5625	68.6547	0	0	70.8242	0	0	0	66.442	71.2405	0	0	0	65.9025	67.0357	71.5031	0	67.9598	65.6207	0	67.3663	0	0	0	0	69.1347	0	74.8069	73.1692	0	0	64.297	70.4903	72.4006	68.6821	0	0	0	0	0	0	0	0	0
		378	1644.36	0	0	0	66.4704	0	62.4847	73.3999	0	67.3082	0	0	70.0746	0	0	68.0238	67.7642	0	69.559	0	68.7631	67.2833	69.0199	71.22	66.3229	0	0	0	67.1814	0	70.0366	69.5143	0	0	0	69.0324	69.1855	66.8142	0	0	0	0	0	0	0	0	0
		379	1648.22	0	70.7598	66.4563	65.5394	0	0	75.1008	0	0	0	67.6085	69.186	0	0	0	67.9654	64.7282	64.2438	0	68.9643	66.1302	73.3816	68.5198	0	0	0	0	65.3614	0	70.5991	72.6714	0	0	67.3233	71.4488	70.1607	0	67.209	0	0	0	0	0	0	0	0
		380	1652.08	0	70.8622	66.8388	65.6461	0	0	69.4597	0	0	0	68.6934	71.0106	71.6615	0	73.927	73.5039	63.7102	68.444	0	67.4226	0	64.6144	75.2166	0	0	0	0	65.9576	0	68.479	66.7848	0	0	0	69.3029	70.7259	69.6016	0	0	0	0	0	0	0	0	0
		381	1655.94	0	0	67.9813	67.7018	66.0801	64.2812	74.738	0	0	0	70.368	64.2939	0	0	0	64.7152	66.7297	68.5772	0	72.0859	0	0	69.805	0	0	0	0	70.4144	0	66.1324	70.2116	0	0	0	64.2263	71.3001	67.0494	0	0	0	0	0	0	0	0	0
		382	1659.8	0	71.8414	65.9908	64.3423	0	0	73.1724	0	0	67.8358	0	66.9214	0	0	0	66.727	68.5758	0	68.7594	67.8137	0	68.2318	67.0778	0	0	0	0	66.4264	0	71.5412	68.2258	0	0	0	68.799	69.9528	67.5779	0	0	0	0	0	0	0	0	0
		383	1663.66	0	67.0012	65.4862	67.4557	0	0	70.4868	0	0	0	70.3161	71.072	0	0	0	68.6629	66.2578	67.6894	71.0026	72.618	0	69.9749	71.3206	68.9294	0	0	0	66.7367	0	68.9523	73.234	0	0	0	68.4267	69.9337	70.3821	0	0	0	0	0	0	0	0	0
		384	1667.52	0	69.7127	68.7213	71.9985	0	65.4729	68.5618	0	0	0	0	65.9846	0	61.7898	0	66.1829	0	0	0	71.8169	0	66.5823	70.0377	0	0	0	0	66.9418	0	70.458	77.1853	0	0	74.0563	71.2831	68.0054	0	0	0	0	0	0	0	0	0	0
		385	1671.38	0	67.7586	0	69.7546	0	0	71.7795	0	0	67.9687	65.6459	0	66.7097	0	0	66.6624	66.0535	0	70.0793	72.7254	0	65.7167	69.0203	0	0	0	0	68.8902	0	72.447	74.3701	0	0	0	67.4028	70.9959	67.7964	0	0	0	71.3248	0	0	0	0	0
		386	1675.24	0	0	68.3798	64.8938	67.579	0	73.7852	0	69.3116	0	67.0717	70.8847	65.8592	0	0	68.1868	0	70.2908	71.5301	73.9553	0	69.0906	69.1829	68.9024	0	0	0	72.7157	0	74.3886	65.7054	0	0	0	74.923	70.002	70.5708	0	0	0	0	0	0	0	0	0
		387	1679.1	0	68.5287	0	68.4224	66.4433	0	69.5055	0	0	0	63.3118	0	0	65.8382	0	68.0353	0	0	69.4824	70.6409	70.633	67.0991	67.2902	69.6734	0	0	0	70.9756	0	67.8153	68.8825	0	0	0	68.4586	70.8874	0	0	68.3674	0	0	0	0	0	0	0
		388	1682.96	0	66.2319	64.7047	66.0459	68.3389	0	70.4235	0	67.1986	0	0	66.3868	0	0	69.7217	67.5002	0	64.2683	0	69.4994	0	68.3425	66.2387	67.1912	0	0	0	68.82	0	69.1926	72.0179	0	0	0	72.3234	71.9331	65.4089	0	0	0	0	0	0	0	0	0
		389	1686.82	0	74.402	66.1448	67.8935	0	61.3386	70.5447	0	0	74.1537	69.6331	63.7073	68.6906	66.7939	0	68.2622	0	0	71.7744	68.5814	71.6007	72.0129	65.1996	70.2012	0	0	0	67.6975	0	75.3279	67.3689	0	0	0	0	69.3496	0	69.2214	0	0	0	0	0	0	0	0
		390	1690.68	0	0	67.7852	71.6932	68.9491	0	73.6126	0	66.0986	0	68.6737	67.9722	0	0	0	72.1424	0	0	67.7933	70.3151	72.342	69.445	72.7563	68.4737	0	0	0	65.2646	0	77.4292	66.5374	0	0	0	0	68.4948	0	0	0	0	0	0	0	0	0	0
		391	1694.54	0	0	64.0252	70.7103	0	0	66.3675	64.4509	0	67.7457	72.9431	0	0	0	0	66.0448	0	0	0	70.1259	66.6149	74.6431	69.3312	0	0	0	0	68.2791	0	69.7373	67.6617	0	0	0	67.3369	68.8372	0	68.4153	0	0	0	0	0	0	0	0
		392	1698.4	0	0	71.9712	71.9978	68.205	0	69.29	0	72.1446	0	69.4245	0	0	66.3442	0	67.6113	0	0	0	73.5878	0	67.0706	68.259	63.7933	0	0	0	70.2551	0	73.497	69.5961	68.2961	75.8188	0	0	66.1278	0	70.7478	0	0	0	0	0	0	0	0
		393	1702.26	0	72.4522	65.0333	66.0351	66.2952	0	72.4622	0	67.6675	0	66.6725	0	0	66.7244	0	66.2276	0	0	73.4011	69.5343	0	66.9843	75.108	0	0	0	0	66.9553	0	70.9182	68.8496	69.6478	0	0	0	74.9297	0	77.1159	0	0	0	0	0	0	0	0
		394	1706.12	0	0	66.831	66.5868	69.1633	65.6751	65.9652	0	69.2631	0	68.5845	75.9292	0	62.8722	0	68.8618	0	0	71.9823	73.5771	0	74.1206	67.0774	69.4338	0	0	0	67.9965	0	70.4552	70.5906	0	0	0	0	69.8081	0	0	0	0	0	0	0	0	0	0
		395	1709.98	0	71.2423	68.6702	63.5995	67.2213	0	73.8504	63.0105	0	71.4926	70.7608	65.2161	69.3252	0	0	73.1032	0	0	68.9931	69.5198	0	68.7448	70.2185	66.8678	0	0	0	72.4806	0	72.9815	72.8726	0	0	0	68.3807	68.3662	0	69.5221	0	0	0	0	0	0	0	0
		396	1713.84	0	0	0	63.8971	66.8255	0	71.109	0	68.1424	0	66.5071	0	73.7998	0	0	67.7653	0	0	0	67.5025	0	70.1263	69.5135	0	0	0	0	0	0	71.9907	76.0222	67.5331	0	0	0	70.6093	0	0	0	0	0	0	67.8077	0	0	0
		397	1717.7	0	66.6586	69.1781	63.5649	70.5481	0	69.6668	65.6859	70.8254	0	69.3481	67.7038	0	0	0	67.4003	0	0	67.1998	69.9499	0	70.5581	70.8323	0	0	0	0	68.6759	0	72.3882	78.0004	66.6804	0	0	67.3234	71.1094	0	69.1712	0	0	0	0	0	0	0	0
		398	1721.56	0	0	0	64.3034	65.9898	0	70.149	67.2379	0	0	0	65.8811	0	67.8517	0	69.2345	0	0	71.4343	68.7149	0	66.3027	66.698	65.5002	0	0	0	0	78.0873	69.6733	71.8095	0	0	0	0	69.2533	66.0146	0	0	0	0	0	0	0	0	0
		399	1725.42	0	73.0245	71.5893	67.476	66.4749	0	68.3178	0	72.6568	0	65.4021	0	71.0704	66.8004	0	66.3667	0	0	69.5503	74.4596	0	70.3265	71.5171	0	0	0	0	62.7575	0	69.6135	71.7893	69.0152	0	0	64.7464	72.4076	0	68.4705	0	0	0	0	0	0	0	0
		400	1729.28	0	70.8054	71.173	67.0614	0	0	69.6196	0	70.1692	0	0	0	70.0455	0	0	70.7986	0	0	0	70.9104	68.6658	69.6996	69.0782	66.0592	61.5033	0	0	64.229	0	73.188	70.2605	71.1966	67.56	0	0	72.2971	69.3328	66.38	69.1952	0	0	0	0	0	0	0
		401	1733.14	0	0	0	68.3744	72.0581	0	73.0369	0	72.7621	0	71.1439	0	0	0	0	69.9238	0	0	71.1224	73.4464	0	70.4467	71.0194	0	63.7111	0	0	68.6124	0	72.3729	68.1957	65.2691	0	0	67.4865	73.1138	0	69.9505	0	0	0	0	0	0	0	0
		402	1737	0	0	0	64.5804	70.9145	0	72.5799	0	0	69.6343	0	0	0	64.6361	0	68.8201	0	0	0	73.5861	67.9393	67.8096	68.6518	70.665	0	0	0	67.5108	0	73.932	68.3347	0	0	0	0	72.2029	0	72.9298	0	69.693	0	0	0	0	0	0
		403	1740.86	0	0	0	62.9443	0	0	67.9775	0	70.0992	0	64.0853	67.1158	0	0	0	66.9952	0	0	0	69.6508	0	67.5218	71.703	0	0	0	0	67.038	0	69.338	71.5324	68.6066	0	0	72.2493	69.7909	0	68.0283	0	0	0	0	0	0	0	0
		404	1744.72	0	0	0	73.0198	66.6167	0	75.2808	0	75.8645	0	0	0	70.1056	0	0	69.1263	0	0	66.8774	72.4269	0	69.596	68.6214	0	0	0	0	0	0	72.6931	72.1367	68.3283	0	0	67.9299	71.5371	0	70.6356	69.1467	70.0024	0	0	0	0	0	0
		405	1748.58	0	0	0	71.7563	0	0	69.4594	0	74.4299	0	71.4045	0	70.975	67.9117	0	71.1015	0	0	0	70.2443	0	69.2443	72.7091	0	0	0	0	68.293	0	71.2169	67.6043	64.8659	0	0	0	76.5181	0	69.0039	0	63.3488	0	0	0	0	0	0
		406	1752.44	0	67.3548	0	69.9509	0	0	67.0508	0	68.9146	0	69.3647	0	68.472	66.8269	70.9989	68.2223	68.3037	0	0	71.6982	0	68.7378	70.7119	0	0	0	0	68.5396	0	71.2425	72.1528	0	0	0	0	0	0	68.6976	0	0	0	0	0	0	0	0
		407	1756.3	0	0	0	71.1862	0	0	76.0399	63.2891	0	0	71.5159	0	68.9968	66.349	65.4491	0	0	0	76.0159	71.9413	0	64.5069	69.0636	0	0	66.0103	0	75.1815	0	69.1708	67.2321	0	0	0	68.6803	68.2374	0	66.2128	69.3441	69.4117	0	0	0	0	0	0
		408	1760.16	0	74.2747	0	65.0264	0	0	69.2514	62.9294	0	0	69.7533	63.5434	0	62.9415	0	67.2962	0	0	66.0042	69.6309	69.2512	77.9516	74.0946	0	0	0	0	68.0781	0	74.8048	70.1081	67.6431	0	0	0	0	0	66.8622	70.1665	0	0	0	0	0	0	0
		409	1764.02	0	0	0	64.4812	63.1715	0	71.812	0	72.8399	0	0	0	70.4991	68.0753	0	66.8478	0	0	72.1048	65.0967	0	66.7423	72.5796	0	0	0	0	66.3276	0	74.6077	69.7505	66.0519	0	0	72.1808	66.0137	0	72.8093	68.9068	68.4687	0	0	0	0	0	0
		410	1767.88	0	0	0	69.3709	63.266	0	69.1922	0	0	0	0	70.0636	69.9985	0	73.2577	65.6465	0	0	68.0492	69.8559	0	71.6504	78.899	67.1981	0	0	0	67.8612	0	0	70.1688	68.0774	0	0	71.3278	0	0	70.9602	0	66.6501	0	0	0	0	0	0
		411	1771.74	0	0	0	67.033	0	0	67.3556	0	0	0	0	63.9416	70.3401	66.4515	0	68.7253	0	0	73.9974	0	73.1842	67.1162	65.6698	0	0	0	0	70.0508	0	72.746	69.7104	67.4025	0	0	69.152	68.9058	0	71.1407	74.9195	66.3596	0	0	0	0	0	0
		412	1775.6	0	63.8814	0	69.3954	71.175	0	68.448	0	70.8698	0	0	70.3329	0	0	0	71.4099	0	0	66.4193	70.7583	0	0	70.3619	0	0	0	0	63.1603	0	70.6972	71.9163	66.6985	0	0	0	71.8679	0	69.3932	0	68.9069	0	0	0	0	0	0
		413	1779.46	0	70.6137	0	68.5777	69.046	0	71.2563	61.8088	0	0	0	67.4774	68.0225	61.4186	0	67.3778	69.0888	70.031	66.8662	0	0	66.0169	74.5652	68.2917	0	0	73.5204	70.4003	0	0	68.6551	68.6709	0	0	70.7264	70.685	0	70.6401	67.5944	63.9261	0	0	0	0	0	0
		414	1783.32	0	0	0	67.6778	67.2121	0	69.1658	66.9028	0	0	67.3815	0	0	68.2636	0	66.2947	0	0	64.2107	71.2908	0	68.2925	70.8678	0	0	0	0	65.8772	0	0	69.0276	69.4809	0	0	0	69.1087	0	67.3264	0	67.4137	0	0	0	0	0	0
		415	1787.18	0	0	0	62.7134	0	0	70.8933	0	0	0	0	70.024	69.1	68.8459	0	65.7686	0	66.7634	66.9272	0	0	0	72.3441	0	0	0	0	67.7854	0	72.7024	69.4826	67.0158	0	0	0	72.3431	67.9747	70.7039	0	0	0	0	0	0	0	0
		416	1791.04	0	0	0	68.437	65.8335	0	72.534	0	0	0	0	68.666	0	68.5512	0	71.5197	0	0	66.5251	68.8143	0	67.3942	70.4986	0	0	0	0	67.9233	70.7378	0	69.9296	0	0	0	0	70.4744	69.4949	68.4263	0	63.6655	0	0	0	0	0	0
		417	1794.9	0	0	0	65.1384	0	0	68.7724	71.6387	69.5553	0	0	69.1937	70.2227	69.4578	0	69.0765	0	69.8868	67.7987	71.2057	0	69.9299	71.1801	0	0	64.8129	0	70.0208	0	72.4294	71.3301	0	0	0	0	69.4462	0	74.0086	0	0	0	0	0	0	0	0
		418	1798.76	0	64.7632	0	68.3145	0	0	79.265	73.1178	0	70.8981	0	68.6984	0	67.3041	0	64.2693	0	70.0904	66.6037	73.9003	70.8459	65.3072	73.4259	0	0	0	0	69.0299	0	0	72.7328	0	0	0	0	65.6602	0	72.9846	0	68.0989	0	0	0	0	0	0
		419	1802.62	0	72.6976	0	71.5138	68.4661	0	71.5241	65.3638	70.2329	0	0	73.729	68.5272	67.783	0	68.435	0	0	70.0666	70.2539	0	70.1293	71.6015	0	0	0	68.493	69.3887	70.6243	70.4037	76.4117	0	0	0	0	75.2426	0	71.3539	0	68.1836	0	0	0	0	0	0
		420	1806.48	0	67.8842	0	67.8431	64.2868	0	68.4545	64.3577	67.1055	0	0	70.2222	0	67.6314	0	76.5134	0	0	67.5536	70.7737	0	64.2722	70.785	0	0	65.0063	0	71.158	0	0	71.2083	0	0	0	0	0	68.807	69.2131	0	67.2548	0	0	0	0	0	0
		421	1810.34	0	0	0	68.4533	0	0	73.8734	65.4467	67.7171	0	0	67.8946	69.386	64.8006	0	72.7758	0	71.1248	72.0179	72.1925	0	65.7739	69.9396	0	0	0	0	66.9162	0	0	70.0485	0	0	0	0	71.211	0	72.1744	0	66.6789	0	0	71.437	0	0	0
		422	1814.2	0	0	0	68.8066	62.0947	0	70.9662	65.4281	0	0	0	69.1964	0	65.3037	0	72.2379	69.3342	68.8842	0	0	0	66.6367	70.7866	0	0	0	0	67.7603	76.3347	0	69.8722	0	0	0	0	74.1172	66.4154	73.6341	72.551	70.9611	0	0	0	0	0	69.4987
		423	1818.06	0	0	0	70.198	0	0	70.5169	69.7989	81.0418	0	0	68.5076	65.5169	65.6396	73.0161	69.1198	0	66.7752	67.4863	0	0	67.3492	71.0187	0	0	0	0	67.6522	0	0	71.2924	0	0	0	0	68.9415	67.8715	71.5213	0	66.8489	0	0	0	0	0	0
		424	1821.92	0	0	0	68.185	0	0	69.1294	0	0	0	0	70.2751	70.4503	64.8397	72.2895	71.3159	67.2232	70.0933	71.4304	0	0	66.3007	69.9237	0	0	0	0	66.7563	72.7256	67.7276	76.2803	0	0	0	0	71.0182	0	72.5072	0	66.5755	0	0	0	70.813	0	71.2461
		425	1825.78	0	0	0	68.2347	67.7394	0	70.372	66.4716	70.2623	0	65.118	71.2704	68.6763	66.3643	0	71.9628	0	67.5684	0	71.171	0	0	69.7271	0	0	75.2045	68.5018	0	0	0	77.5482	0	0	0	0	72.0268	69.0429	67.2576	0	67.533	0	0	0	69.8424	65.5026	0
		426	1829.64	0	0	0	73.2481	0	0	68.8498	61.7967	71.3651	0	0	71.7851	73.2957	67.8408	0	68.6998	0	0	0	71.313	0	0	66.1866	0	0	0	0	0	0	0	67.8606	0	0	0	0	67.5727	68.5226	64.9101	0	69.7501	67.1558	0	0	0	0	0
		427	1833.5	0	0	0	67.4995	68.5115	0	74.2374	67.6842	74.0638	0	0	65.7306	71.6512	0	0	68.1489	68.6356	66.4821	68.5403	67.1743	0	71.8761	69.8615	0	0	0	72.4982	0	69.9436	0	71.5798	0	0	0	0	69.3054	69.5164	72.1363	0	67.6698	0	0	0	0	64.8457	0
		428	1837.36	0	0	0	66.9126	0	0	72.9685	64.6653	65.1495	0	0	67.8656	69.7442	65.7541	0	68.5964	0	67.3729	68.7756	65.9433	0	66.3303	72.5022	0	0	0	71.3229	0	0	0	70.4402	0	0	0	0	64.8973	72.3517	71.9617	0	72.0748	0	0	0	68.5791	0	0
		429	1841.22	0	0	0	72.6877	0	0	75.8338	69.3149	68.259	0	70.0293	69.9613	74.4348	0	0	69.7327	65.4473	70.1192	68.6329	0	0	64.7526	68.8318	0	0	0	69.0198	66.0727	77.7442	0	70.8728	0	0	0	0	69.6246	66.7451	68.8814	0	71.8111	0	0	0	0	0	0
		430	1845.08	0	0	0	67.022	0	0	69.6569	64.9581	65.9867	69.6769	0	67.3763	69.5491	68.3646	0	67.4067	0	69.1326	67.7296	0	0	63.8568	71.3095	0	0	0	68.6227	0	0	0	66.3602	0	0	0	0	67.8091	67.1331	72.4738	0	64.7071	0	0	0	0	0	0
		431	1848.94	0	0	0	66.8003	0	0	67.5503	66.6339	69.2838	0	0	66.9166	68.6568	65.5865	0	67.5696	63.7475	68.2577	66.8118	71.8212	0	67.8436	73.3679	67.009	0	71.2577	0	68.1501	0	0	71.0618	0	0	0	0	69.9807	0	69.6638	0	65.6509	0	0	0	71.3832	72.3789	0
		432	1852.8	0	0	0	63.0495	62.1549	0	70.9116	70.546	71.0186	0	67.6743	69.9475	0	0	0	70.0466	67.5546	70.1365	68.7001	0	0	71.8492	63.9288	0	0	0	64.2927	0	0	0	70.217	0	0	0	0	67.4212	67.7069	71.5785	66.4992	70.959	72.1277	0	0	0	0	67.7891
		433	1856.66	0	0	0	67.5176	68.531	0	73.7258	69.0823	69.3095	0	68.9534	66.2779	64.6088	0	0	69.1928	67.3034	67.7683	0	0	0	67.0504	73.816	0	0	0	70.039	0	0	0	68.1189	0	0	0	0	70.6467	73.4607	0	67.0944	68.3662	0	64.4135	68.4851	68.6822	72.9216	0
		434	1860.52	0	0	0	67.9442	0	0	70.6519	65.3452	68.8549	0	70.7109	66.8249	69.9567	70.0355	0	67.5717	69.3346	65.9375	64.5417	0	0	71.6528	0	67.7812	0	0	66.5905	67.0535	0	0	71.6877	0	0	0	0	70.9501	0	70.3933	66.0181	71.2543	0	0	0	69.5793	65.616	0
		435	1864.38	0	72.3177	0	73.1468	0	0	70.3302	0	69.9003	0	65.3553	65.8382	68.6263	66.116	0	68.7508	69.0639	70.0385	0	66.3727	0	64.7706	74.7637	0	0	0	70.2844	0	0	0	68.1797	0	59.6467	0	0	70.1922	69.7282	66.3365	70.4652	67.306	0	0	0	0	64.1066	67.0163
		436	1868.24	0	0	0	0	0	0	72.6789	70.7051	66.1898	0	65.9234	68.1991	69.1788	65.4401	0	73.8627	67.5913	65.528	68.71	68.5147	0	66.8178	69.6855	0	0	0	65.8297	63.0766	0	0	73.8345	0	0	0	0	67.5103	73.3871	0	68.6359	68.5552	0	0	0	0	70.3236	0
		437	1872.1	0	0	0	74.0306	0	74.1697	70.7323	64.7013	65.1022	0	67.2834	0	67.7721	64.0625	0	67.5304	72.3433	69.4696	0	69.8881	0	61.6991	0	0	0	0	65.3464	0	0	0	68.1086	0	0	0	0	69.1381	71.4444	64.4079	72.9576	70.0282	0	0	0	0	0	72.6065
		438	1875.96	0	0	0	0	0	0	70.9816	68.0596	67.5014	0	64.1171	67.5218	69.5598	0	0	68.8943	0	66.9484	68.4019	0	70.0191	63.8316	64.5823	0	0	0	67.973	0	76.0849	0	74.0378	0	69.2717	0	0	0	74.7477	0	0	74.9813	65.7581	0	0	0	0	68.0218
		439	1879.82	0	0	0	68.5821	0	0	66.7782	68.7538	71.6759	0	70.5903	67.5664	73.0188	0	0	69.7648	67.6348	66.6397	77.0997	73.5035	0	66.4821	72.6849	72.4492	0	0	72.632	0	80.8522	0	67.7412	0	71.0959	0	0	0	70.7746	0	0	67.4807	0	0	0	0	65.216	67.2874
		440	1883.68	0	70.7427	0	68.5826	73.3045	71.0508	70.6739	63.1731	71.2401	0	0	80.4987	66.6372	0	0	70.8197	67.9172	68.8855	68.2194	71.9225	69.1599	68.4348	0	70.8496	0	0	68.9072	0	0	0	68.5543	0	65.5974	0	0	64.2877	67.6235	71.3629	0	66.3624	0	0	0	0	0	66.0908
		441	1887.54	0	0	0	0	0	0	66.7678	0	69.4071	0	0	70.7795	0	0	0	67.6409	67.5457	71.1471	69.4051	72.077	73.0424	69.5275	0	0	0	0	66.0589	0	72.1131	0	72.764	0	67.1303	0	0	70.0976	69.5875	0	68.1784	67.3071	0	0	0	69.8693	66.0928	60.6884
		442	1891.4	0	71.2231	0	0	0	0	71.6562	67.5655	65.5879	0	70.0108	70.2124	0	0	72.9633	74.0685	76.7967	69.2173	70.4784	0	0	65.8689	0	0	0	0	67.7679	0	77.1005	0	69.4106	0	62.8314	0	0	67.7866	68.6561	71.6438	66.6796	70.262	69.6592	0	0	0	63.6572	69.8092
		443	1895.26	0	64.95	0	0	0	65.8251	75.165	64.5447	65.7021	0	65.8715	71.8319	0	0	0	68.2732	70.6065	68.1478	70.4665	72.961	0	67.5084	70.6114	73.48	0	0	67.309	0	0	0	68.8588	65.4898	68.5232	0	0	73.8926	64.0408	0	65.7764	69.8884	70.5009	0	0	64.5682	0	72.0868
		444	1899.12	0	71.8556	0	0	73.3039	0	73.0933	63.5541	68.6676	0	67.2232	64.5262	66.4262	0	0	70.9695	68.8234	70.3307	70.3332	73.0989	68.3965	0	0	66.3248	0	0	71.8455	0	75.9289	0	70.774	71.3736	69.1262	67.8601	0	66.4471	67.4559	0	69.007	0	67.4604	0	0	0	0	70.0038
		445	1902.98	0	0	0	0	67.1599	0	73.8149	65.515	65.1104	0	67.7442	70.2948	68.8391	0	0	71.7518	0	71.6231	76.1123	72.6501	71.4429	70.9909	0	72.0256	0	0	69.2941	0	0	0	71.7987	0	68.6812	0	0	70.0999	68.7563	0	69.4389	0	70.6559	0	0	0	0	69.0353
		446	1906.84	0	71.9631	0	0	69.4784	0	70.2409	66.4123	69.0607	0	66.273	70.917	70.1733	0	0	68.527	0	70.2129	69.3915	68.0794	0	0	73.8008	0	0	0	67.6183	0	0	0	66.7059	0	68.6309	0	0	64.6106	70.3465	0	69.2324	0	69.1167	0	0	0	0	70.8631
		447	1910.7	0	65.136	0	0	70.708	68.1166	72.8463	64.4137	70.7001	0	66.1708	66.7449	0	0	0	66.937	62.3228	67.8172	66.6079	70.8523	0	65.8679	0	69.4362	0	0	67.1073	0	0	0	74.6501	0	71.5247	0	0	66.9127	68.2118	0	70.8551	0	69.3519	0	0	0	65.79	68.2251
		448	1914.56	0	67.5777	0	0	67.7444	67.3904	69.6669	65.9156	70.4371	0	63.652	69.1068	0	0	0	70.3631	0	67.12	70.8393	70.5335	0	0	68.1181	64.809	0	0	66.427	0	0	0	67.5336	0	0	0	0	0	66.9739	0	0	0	70.0705	0	0	68.4149	0	70.8219
		449	1918.42	0	65.9154	0	0	69.4073	0	70.7008	69.8811	68.0372	0	66.1495	69.3458	64.5492	0	0	69.6755	72.1762	69.4734	0	72.6119	0	0	0	67.8509	0	0	67.4997	0	79.2308	0	71.285	0	67.9782	0	0	0	72.0241	0	73.3237	0	67.4485	0	0	66.8785	0	71.0128
		450	1922.28	0	63.3095	0	0	69.5821	0	70.0694	69.5166	69.7493	0	0	66.8712	0	0	0	70.2724	0	67.0902	67.9007	73.0782	0	71.889	0	69.4172	0	0	65.8835	0	77.088	0	67.0861	0	0	0	0	70.6373	68.866	0	67.1831	0	71.0756	0	0	0	0	66.1319
		451	1926.14	0	69.5161	0	0	64.5	69.8081	66.2667	71.1739	69.4043	0	68.2893	71.8592	0	0	0	70.6174	72.1608	69.3216	66.6677	69.5191	0	69.4042	0	68.2334	0	0	70.6807	69.9257	0	0	73.1433	0	69.8708	0	0	66.9535	64.9738	0	68.1486	69.1951	68.9333	0	0	68.1154	0	66.7962
		452	1930	0	66.9949	0	0	0	0	68.1036	64.9464	70.7323	0	67.3614	109.781	0	0	67.4164	71.5743	65.8042	68.1949	0	70.6783	0	0	0	68.565	0	0	75.3884	0	82.4565	0	71.7339	0	64.6915	67.6117	0	66.6489	64.4806	0	0	0	68.8061	0	0	0	68.2737	71.0368
		453	1933.86	0	67.5936	0	0	69.0726	0	70.055	71.1703	69.711	73.4623	63.5943	69.6584	0	0	0	71.6729	0	68.1819	0	69.7299	0	65.3169	0	66.7891	0	0	70.9406	0	0	0	69.681	0	70.4831	0	0	77.0406	68.6257	0	0	0	71.1031	0	0	0	0	69.2437
		454	1937.72	0	71.0483	0	0	69.1206	0	67.6962	63.6624	67.9245	0	65.8208	67.5497	73.3202	0	0	70.3779	0	66.1979	0	72.4381	0	65.0844	0	69.4459	0	0	73.4314	0	70.0998	66.9871	72.1251	0	66.8821	0	0	0	67.4243	0	70.522	0	64.9494	0	0	0	0	73.0807
		455	1941.58	0	66.2195	0	0	65.6513	0	74.047	68.6079	73.1753	0	66.9787	68.2222	71.1092	0	69.3622	68.4513	0	68.5538	0	69.3602	0	72.8079	0	69.0551	0	0	73.7681	0	72.7573	0	72.6466	0	69.7284	0	0	69.2394	66.8837	0	67.7778	66.2538	69.71	0	0	0	0	69.6586
		456	1945.44	0	0	0	0	68.8603	0	70.7428	66.6487	68.6254	0	65.6831	68.1557	67.9515	0	0	68.9201	0	66.7663	0	75.3484	0	0	0	66.1437	0	0	67.3549	0	0	0	71.5836	0	67.9664	0	0	0	70.0665	0	0	66.2903	67.5598	0	0	0	0	71.6174
		457	1949.3	0	67.4525	0	0	67.0638	0	69.9552	67.0854	68.4465	0	68.7452	68.9431	0	0	0	65.1962	69.1098	68.8022	0	73.2946	68.8435	0	0	64.7175	0	0	66.0907	0	73.7155	71.5724	72.7228	0	0	0	0	70.9234	69.3022	0	67.0837	0	72.3207	0	0	0	69.3115	68.3088
		458	1953.16	0	69.6292	0	0	70.8407	0	0	0	67.8857	68.5603	66.0763	68.0347	67.7406	0	68.0486	75.3821	0	68.3706	0	75.518	0	67.321	0	68.7211	0	0	69.6729	0	73.0277	0	68.3211	0	65.9653	0	0	67.8496	73.3576	0	0	67.8419	65.1478	0	0	0	65.0965	65.2388
		459	1957.02	0	68.2081	0	0	69.4505	66.2217	67.901	0	71.619	0	0	68.5208	0	0	67.998	72.2269	0	65.4867	0	70.6386	0	71.9266	0	64.3079	0	0	64.4268	0	71.1679	69.9223	73.604	0	0	0	0	71.8243	72.6753	0	0	0	70.219	0	0	0	0	68.74
		460	1960.88	0	70.9721	0	0	72.739	68.6149	72.0291	64.6285	67.5721	0	0	68.7241	0	0	69.3627	70.5751	72.0252	67.1105	0	65.6122	0	65.0374	0	69.9968	0	0	69.5541	0	72.721	0	74.6436	0	66.1252	69.5924	0	70.6588	72.9548	0	0	0	66.0093	0	0	69.8304	0	66.8365
		461	1964.74	0	69.3326	0	0	70.4464	72.0661	70.0678	68.576	69.3982	0	68.0024	68.0927	67.4673	0	0	68.0144	65.0406	66.9308	66.3647	70.8893	66.352	0	0	69.0515	0	0	69.729	0	70.5775	0	73.6384	0	69.5062	0	0	68.5684	66.7831	0	0	0	67.1202	66.6504	0	67.5542	0	70.4109
		462	1968.6	0	69.7122	65.7444	0	72.4924	0	69.1126	63.3641	71.6005	0	64.5287	67.2358	66.4045	0	0	68.9199	77.7868	65.3863	0	71.5386	72.6638	68.334	0	72.9052	0	0	72.4645	0	76.588	0	69.5963	0	66.0636	0	0	0	68.4452	0	0	71.6741	63.7446	66.8797	0	0	65.7009	70.0623
		463	1972.46	0	0	0	0	68.7468	0	71.3694	70.4841	68.9886	0	64.2347	65.4064	69.8314	0	70.6343	0	70.874	0	0	70.884	69.5405	65.3524	0	66.3559	0	0	68.84	0	73.514	68.5981	75.6138	0	70.5433	67.919	0	68.6096	70.0196	0	67.5936	69.0227	72.7217	67.099	0	71.6023	0	69.9587
		464	1976.32	0	77.1527	0	0	71.5399	0	73.2259	70.2099	72.3514	0	61.135	64.9491	71.4396	0	70.6778	69.8798	0	71.6622	0	70.2362	72.0582	71.5975	0	69.2962	0	0	70.8949	0	77.5169	0	68.9453	0	67.6404	67.5407	0	70.8817	66.5295	0	69.0376	0	68.235	0	0	71.5363	0	67.0625
		465	1980.18	0	73.5559	0	0	68.3932	0	69.3362	65.3481	65.883	0	64.3462	66.9407	75.9317	0	67.8174	66.5016	67.6304	68.682	72.6145	72.857	0	67.5224	0	71.2659	0	0	68.3926	0	74.1527	0	73.0286	0	71.7931	0	0	75.3792	67.1824	0	0	66.1589	70.3804	0	0	0	0	67.898
		466	1984.04	0	70.1433	0	69.1493	64.2713	0	70.2604	67.5404	73.2887	0	67.5055	68.9193	73.7983	0	66.2355	66.575	67.3022	61.2052	0	65.7053	68.3348	67.3485	0	65.5333	0	0	66.3978	0	67.6064	70.5427	74.0625	66.4693	66.4613	65.5431	0	72.2105	70.8813	0	68.4756	0	73.3508	66.6697	0	0	0	69.2048
		467	1987.9	0	72.124	0	0	68.9416	0	0	67.6178	71.254	0	68.3594	71.3494	69.4932	0	72.1368	70.1234	71.2481	70.6531	0	67.9578	69.2709	70.4463	0	65.9976	0	0	67.8961	0	75.1885	0	70.2956	68.8505	70.9996	0	0	73.0427	67.8061	68.2477	74.6821	67.4056	68.2977	0	0	69.7593	0	70.4003
		468	1991.76	0	71.4071	0	0	78.1552	66.4968	0	0	72.062	0	67.6511	67.7756	70.623	0	0	65.7663	67.3095	0	0	70.2405	72.1095	0	0	70.4654	0	0	71.5265	0	74.9357	0	70.2945	0	66.3632	68.0795	0	78.6253	75.033	0	69.4945	0	67.1103	67.092	0	68.6817	0	76.0422
		469	1995.62	0	70.0142	0	0	68.9502	0	0	65.7521	70.3187	0	68.6937	69.4285	69.5636	0	67.5715	67.4933	68.6285	0	0	68.3331	68.6553	0	0	74.9597	0	0	72.1829	0	73.5776	0	69.9432	67.2916	69.6401	0	0	73.9301	69.5432	0	67.9722	0	72.6394	64.0415	0	68.6653	0	70.2791
		470	1999.48	0	69.4865	0	0	65.9603	0	69.4009	0	74.0138	0	0	71.6588	73.6244	0	64.1805	65.2669	65.3935	0	0	72.4993	67.5646	66.1862	0	63.3728	0	0	73.1778	0	69.8663	0	71.6348	64.976	67.8428	70.3871	0	71.3246	69.241	0	70.1775	70.8223	68.3312	69.7826	0	0	0	67.6877
		471	2003.34	0	70.233	0	0	68.8485	0	71.0239	68.4126	64.9142	0	68.5749	66.5228	66.8434	0	71.7178	71.6286	0	0	0	67.4576	0	67.9875	0	69.6021	0	0	68.7348	0	69.7347	0	71.4846	67.1283	0	67.0236	0	64.6889	68.9291	0	66.9916	66.3863	71.9026	64.6786	0	70.8033	0	67.646
		472	2007.2	0	69.0754	0	0	69.7604	0	74.9888	67.227	67.8735	0	69.0177	70.3462	69.5749	0	67.1065	71.379	69.8718	0	0	68.7388	71.4452	71.6796	0	70.6184	0	0	69.8009	0	73.1389	0	67.7506	0	70.1718	65.898	0	66.953	67.0138	0	0	69.7891	68.3418	67.3739	0	0	61.999	70.3795
		473	2011.06	68.3384	70.6403	66.556	0	68.1874	0	0	71.5846	63.9577	0	67.4811	66.3766	72.0164	67.6815	67.0937	0	68.8762	0	0	72.8664	0	67.6043	73.029	65.15	0	0	68.378	0	66.3609	0	69.1197	0	63.9297	69.649	74.4115	70.3845	67.4857	72.6304	68.2639	64.191	69.1958	67.2398	0	68.5207	0	68.2066
		474	2014.92	0	68.0291	69.3828	0	71.7708	0	70.7592	67.0431	65.4947	0	68.1193	68.1932	70.6113	0	68.9484	0	70.5491	68.9358	0	74.6218	73.8483	68.8207	0	64.4641	0	0	72.0149	0	67.4165	0	72.1317	65.3742	68.9313	68.8849	0	71.253	69.0016	0	68.1297	66.2976	71.1147	63.785	0	71.4083	0	65.8359
		475	2018.78	0	73.9516	0	0	62.5124	0	0	71.2285	65.8527	0	65.7434	69.2937	70.8822	0	67.2513	69.9622	0	0	0	73.5334	70.3084	65.2888	68.8906	69.8219	0	0	70.1776	0	73.3502	0	69.4885	0	68.4921	69.3372	0	71.1311	73.4079	0	68.0999	67.699	69.5738	68.3924	0	68.4356	0	70.0059
		476	2022.64	0	74.4224	69.7542	0	69.2088	0	0	66.0981	72.2381	0	68.7483	66.1943	68.4838	0	67.8902	69.2276	66.1997	70.5738	67.3792	69.3789	64.8634	68.2326	0	63.7972	0	0	70.1518	0	70.1923	0	68.4107	67.1855	66.4452	0	0	69.5877	71.8424	0	0	63.7609	70.2172	67.8093	0	67.7756	70.0855	68.6078
		477	2026.5	0	70.799	65.3551	0	67.0223	0	0	64.4117	66.4922	0	70.6909	71.7905	68.1255	0	69.6666	73.7694	67.6853	0	0	70.0155	66.4893	69.4358	0	0	0	0	71.5928	0	72.023	0	68.0686	0	66.9486	66.7551	0	72.1489	66.2382	0	0	67.2994	67.7601	69.8818	0	68.2952	68.8951	69.3626
		478	2030.36	0	69.1996	0	0	70.322	0	0	68.6327	67.9878	0	69.2169	66.1928	69.2302	61.7933	67.3894	70.8814	69.5505	0	0	71.9654	0	71.2658	69.7963	0	0	0	74.5354	0	78.2323	0	69.8267	67.5821	0	65.4194	0	70.2054	71.3027	0	0	70.7334	64.8398	65.9641	0	69.9896	0	69.7875
		479	2034.22	0	70.7394	68.3818	0	61.3687	0	0	65.0179	69.5741	0	69.7147	70.5107	73.371	69.3384	76.6945	69.1761	0	0	0	72.1242	67.9218	67.6661	72.4486	66.8949	0	0	68.2367	0	73.7088	70.8839	69.3318	66.1363	65.6123	64.7601	64.4236	67.9096	68.4362	0	72.9127	65.257	66.7611	0	0	69.8255	0	66.7231
		480	2038.08	0	68.3941	0	0	69.0393	0	0	71.5322	67.9873	0	67.5062	68.6982	74.5755	66.2754	69.7476	69.0688	0	0	0	72.6274	67.7492	65.6708	71.591	67.9151	0	0	66.1723	0	77.5993	70.1603	69.7304	63.009	70.835	67.9755	66.1201	65.3686	69.6313	65.4327	73.5898	67.5798	68.4909	65.4941	0	71.8418	69.7463	67.5049
		481	2041.94	0	70.8853	66.9523	0	73.0721	0	78.2054	67.9124	69.442	0	65.1306	65.9252	66.6325	64.671	67.5936	64.854	0	0	0	69.7818	68.1165	71.2194	66.2296	0	0	0	70.0637	0	67.2529	0	74.6791	70.5101	67.0907	68.9457	0	71.8681	68.7213	0	68.0159	69.9479	70.8363	66.2573	0	70.6662	67.4342	70.8552
		482	2045.8	0	70.0628	63.9911	0	68.1438	0	0	74.4565	69.8171	0	68.0749	68.2254	74.0438	67.0751	72.7655	0	0	0	0	73.9416	0	69.8234	67.191	0	0	0	70.2798	0	66.6994	0	69.4227	64.895	72.3876	0	0	66.8323	62.1276	0	69.0246	70.2482	68.0093	70.0292	0	70.3618	0	70.2272
		483	2049.66	0	68.0546	0	73.048	64.3317	0	0	69.8689	63.0622	0	71.8185	68.973	71.6978	67.6706	67.1193	70.0647	0	0	0	72.6355	0	70.6167	69.5326	69.178	0	0	72.4085	0	78.2502	0	73.7143	66.317	0	0	0	70.5019	70.9985	71.3673	71.7159	67.9942	73.33	70.3936	0	72.6514	67.3929	67.7906
		484	2053.52	0	69.3316	64.5528	0	66.6026	0	0	66.2334	70.5973	0	72.5748	72.9182	65.6582	65.9713	76.7041	72.359	72.4165	0	0	70.2105	0	65.961	72.8068	0	0	0	72.6209	0	72.7041	0	71.9047	66.0123	66.0758	66.0215	68.2722	73.5362	71.0291	70.3697	70.1082	68.0594	71.5276	68.6963	67.9589	68.607	66.0102	68.4848
		485	2057.38	0	66.5055	67.2472	0	67.277	0	0	72.7707	68.9964	0	68.1046	67.9991	73.826	60.8315	68.0712	67.4307	0	0	0	68.0302	73.4887	69.4431	70.4085	0	0	0	75.6054	0	69.8241	0	70.7444	68.559	73.221	66.424	0	68.0433	65.2046	0	71.6891	71.3158	69.1483	66.1056	0	68.1071	0	69.1381
		486	2061.24	0	68.0812	0	0	70.3379	0	70.6539	69.9426	70.3996	0	69.169	66.6795	73.2325	63.2884	67.6938	68.7654	0	0	0	69.7941	0	69.2574	69.6713	0	0	0	69.3693	0	70.7601	0	71.9991	0	67.803	66.8253	0	71.5546	69.6458	73.5886	68.9241	66.112	66.211	69.4045	70.6494	70.8491	67.3644	71.3334
		487	2065.1	0	69.0697	63.1179	0	69.2899	66.5591	0	68.4564	71.5889	0	0	65.606	72.6272	66.7196	67.0359	0	0	68.7448	0	72.6818	0	65.69	71.295	71.5844	0	0	68.9407	0	70.2032	0	74.7627	65.8363	73.0885	66.7083	65.0635	71.0426	66.384	71.4794	0	66.4497	66.1688	68.517	0	66.769	63.8337	67.9991
		488	2068.96	0	62.4186	67.3024	66.9986	68.7476	0	0	73.4278	77.3217	0	0	69.1577	72.9312	66.1515	69.94	0	0	0	0	70.0813	0	0	72.2438	0	0	0	72.0354	0	74.9539	0	74.9449	67.3248	68.2233	64.3613	70.948	67.8818	72.595	67.7948	0	66.5803	75.0161	67.5546	0	70.9379	65.7174	71.7272
		489	2072.82	0	68.8936	70.2163	0	66.865	0	0	68.0621	72.4184	0	66.0785	70.0012	74.7568	64.7998	68.4091	68.6988	0	0	0	75.0393	0	68.828	0	0	0	0	68.5932	0	71.6618	0	73.3633	73.0636	66.1827	67.7312	67.193	70.297	64.2399	0	69.5632	64.5612	69.528	68.9459	71.2592	70.0219	68.3746	66.8848
		490	2076.68	0	69.2538	72.2659	0	67.3757	0	0	70.3705	69.9802	0	65.6583	70.6063	67.3959	71.3722	72.588	69.5785	0	0	0	74.963	0	65.2382	65.8815	0	0	0	68.0259	0	73.1838	0	72.2763	68.8576	66.7586	67.1245	0	68.8399	65.6949	65.3501	67.9872	67.7055	0	72.8585	0	71.8993	65.1141	67.7542
		491	2080.54	0	71.1977	64.207	0	67.3824	0	0	71.6767	0	0	69.2527	71.6687	72.3541	67.7102	66.3943	0	0	0	0	69.6307	0	70.2185	72.0699	0	0	66.9181	69.7527	0	0	0	72.2512	66.9809	0	66.726	0	68.5499	65.997	63.7894	69.9445	65.2994	69.3251	68.3749	0	67.465	0	68.2137
		492	2084.4	0	67.2307	64.5364	0	0	67.0921	0	66.527	0	72.1736	0	68.5102	67.5524	64.8439	68.2429	0	0	0	0	69.209	70.8316	68.4367	0	0	0	70.7322	68.5206	0	71.7127	0	71.7293	68.6956	72.6153	67.6764	66.106	69.6819	69.1729	0	69.658	66.8601	66.0405	68.3547	0	72.282	70.298	66.6909
		493	2088.26	0	69.5438	68.6379	0	66.4593	66.086	0	71.6589	66.8437	0	0	72.7352	70.5426	65.5634	74.2083	0	70.7132	0	0	75.1468	67.3067	66.6594	73.2128	0	0	0	70.5111	0	62.2517	0	72.9327	67.4652	69.8149	71.7021	65.6704	68.0688	67.0725	73.6675	69.5961	68.6282	71.0991	64.0008	65.2389	66.3408	65.2305	67.9814
		494	2092.12	0	71.9072	65.8478	0	72.3402	68.6048	0	72.4083	69.8429	0	70.4523	71.7548	70.3046	67.7099	72.7722	68.4693	0	0	64.6144	73.2928	0	71.3034	68.2767	0	0	70.0619	69.4878	0	66.6842	0	72.378	65.2463	69.2307	67.1418	68.191	71.3351	67.3642	70.8882	68.595	0	74.4304	73.0039	0	68.0675	65.4906	68.4223
		495	2095.98	0	65.1692	65.1311	0	68.5041	62.7477	0	74.1629	70.5049	70.5921	65.4432	63.8036	73.1583	65.5832	69.6878	0	0	0	0	71.1688	0	68.6315	68.9822	0	0	0	67.973	0	63.6159	0	67.9502	69.3398	66.0412	67.8849	68.1295	77.5032	69.8211	0	70.6485	69.6783	67.8834	66.9796	69.0495	67.5603	59.1094	0
		496	2099.84	0	70.6979	74.0301	0	0	71.7804	0	67.3263	69.2435	68.1203	72.3642	68.9474	70.7754	65.0492	71.082	0	0	0	0	71.3377	0	66.9695	74.3608	0	0	68.5389	72.2082	0	73.5127	0	70.9667	72.2477	65.172	69.3274	67.8101	71.8384	68.2514	68.1664	69.7994	64.744	70.9254	62.3499	0	69.4327	62.0764	63.6988
		497	2103.7	0	62.2946	0	0	0	67.5221	0	66.6162	70.5883	0	0	66.2408	69.8295	68.5283	67.1744	0	71.0317	0	0	70.9236	0	71.6661	72.0929	0	0	0	74.2493	0	0	0	71.9481	72.4101	63.816	66.4311	65.7445	73.9985	67.859	64.6244	0	0	71.1834	70.2798	71.9949	72.351	64.1605	73.4818
		498	2107.56	67.5838	72.888	65.847	69.5828	0	65.4357	0	66.6285	67.8946	0	68.9715	69.2692	71.6934	66.5194	70.8183	71.6268	0	0	0	71.0755	0	71.1858	0	0	0	69.8163	70.2822	0	0	0	68.6017	0	69.8109	69.4121	68.2793	68.8155	63.4137	0	70.9841	68.8103	66.5626	69.2252	0	70.5763	65.6424	68.8493
		499	2111.42	67.0108	71.0652	66.3842	0	0	61.3176	0	64.6806	0	0	66.7709	0	74.8211	0	68.3128	67.5207	0	0	0	71.8707	0	68.2065	71.2364	0	0	0	70.0543	0	70.0917	68.4704	71.0559	63.2275	69.2739	65.2929	62.5202	72.9219	68.0438	65.613	0	0	70.74	0	0	70.6719	69.9489	68.616
		500	2115.28	0	0	66.8026	71.3949	0	70.9164	0	69.0288	69.8829	73.8811	70.2613	68.7106	70.0961	63.5556	70.109	0	0	0	0	69.2746	69.7887	65.8902	0	0	0	66.3893	66.8167	0	67.4201	0	67.7024	69.8609	67.4046	67.1371	0	70.6698	74.2006	0	0	0	0	69.0974	0	71.8725	64.4976	66.4316
		501	2119.14	66.9118	72.7149	66.7898	0	0	65.3758	0	64.6539	0	67.8648	68.7154	73.888	68.6297	68.641	69.5237	74.1673	0	0	0	74.0403	69.6057	65.3379	0	0	0	70.5903	71.548	0	72.8316	0	70.8956	69.2147	66.1017	69.3587	68.4761	71.3939	71.5416	68.9025	70.1484	0	70.5917	65.1432	0	0	68.2824	64.9653
		502	2123	63.2897	0	69.7509	0	0	69.5059	0	64.6121	68.4383	0	67.7908	67.0664	72.5375	67.4554	65.5908	71.719	0	71.0524	0	72.5316	72.7353	67.5188	0	0	0	0	67.8315	0	70.9684	0	69.0557	68.876	66.6912	69.3686	72.0768	64.0034	66.7196	66.7788	68.7687	0	73.6931	67.0984	0	0	65.764	69.9875
		503	2126.86	65.6249	0	66.9077	0	69.6329	65.7235	0	65.3279	74.4358	68.9563	67.4466	71.8787	69.8852	69.041	0	67.0357	0	0	0	68.6645	75.373	69.3654	0	0	0	71.6784	65.6072	0	73.6074	0	68.475	67.6938	66.0967	69.0783	72.1161	66.5548	70.0529	71.5551	66.7508	69.0699	71.065	66.966	0	0	62.8505	68.0511
		504	2130.72	64.8624	0	63.8299	63.9312	0	67.0078	0	73.0583	66.8793	0	67.1487	0	70.3063	65.8822	0	0	0	0	0	71.504	0	66.8278	0	0	0	0	71.8452	0	66.9824	0	67.7079	0	66.8607	66.4693	70.0302	71.1582	67.2869	65.7408	69.1988	0	72.1266	0	0	0	64.5369	68.6383
		505	2134.58	58.8034	0	0	0	0	66.1269	0	64.7006	67.375	0	0	0	69.3406	69.6517	0	0	0	61.9168	0	70.1236	0	66.4977	0	0	0	73.8608	70.787	0	0	0	69.9879	68.3157	62.8089	67.4211	68.8374	69.774	65.4168	65.1907	71.5063	0	72.4568	67.5277	0	0	66.5714	70.107
		506	2138.44	68.8454	0	63.9203	0	0	65.5656	0	67.5584	0	0	67.7517	69.1399	67.3405	0	68.208	0	0	66.611	0	68.7449	0	67.9982	0	0	0	0	0	0	0	0	0	0	69.5163	67.4264	70.0919	68.6737	68.7602	72.192	69.3962	67.35	69.7638	65.6835	69.5613	0	68.8362	68.5282
		507	2142.3	0	0	63.4385	0	0	68.57	0	67.6688	0	0	0	0	66.902	65.0613	65.8163	72.0839	0	66.2426	0	71.2007	0	68.6514	70.5716	0	0	69.8211	0	0	64.4174	0	68.1469	67.7487	65.1744	62.5268	68.1288	73.3002	65.709	70.4683	0	0	64.2276	66.15	66.6895	0	64.2262	68.4607
		508	2146.16	0	0	64.6315	0	0	65.3374	0	72.4775	66.4683	0	0	0	71.2174	69.1388	78.4214	0	0	0	0	70.5835	68.1902	67.6901	69.382	0	0	66.1622	0	0	72.4715	0	73.3954	69.3109	70.5618	65.5636	70.4613	70.0963	70.6829	73.634	66.3356	0	68.0979	65.0932	69.1111	0	0	71.6282
		509	2150.02	65.6057	0	70.0215	0	0	69.1991	0	67.6635	73.7899	0	69.2878	0	69.5723	0	72.287	70.331	0	0	0	72.2144	0	70.2548	0	0	0	64.5178	73.2266	0	70.9645	0	69.2779	66.7607	69.6699	64.7209	71.2613	73.6098	70.8561	68.8961	0	71.447	68.4618	68.9494	70.6927	0	70.4198	66.4977
		510	2153.88	0	0	65.3033	69.2642	0	69.0582	0	69.311	73.1037	0	67.392	0	73.0417	66.1491	71.4539	64.9491	0	0	0	71.5333	64.8398	65.3541	75.8337	0	0	69.3848	69.8758	0	67.0897	0	70.7896	69.7002	72.1787	70.1916	70.3151	75.3186	72.3656	71.9187	66.0953	0	69.9232	69.7055	64.5928	0	62.8514	73.2013
		511	2157.74	0	0	71.4644	69.5122	0	70.3903	0	64.8891	69.4655	0	0	0	72.022	64.1182	0	68.501	0	62.8712	66.7267	69.8379	0	70.2901	0	0	0	65.6046	67.205	0	71.064	0	76.046	70.1581	65.7515	66.4628	66.1949	72.232	66.6155	68.4554	73.5357	0	71.6772	0	0	0	0	71.6257
		512	2161.6	62.718	0	70.7766	0	0	65.6456	0	61.8048	71.2975	0	67.5727	0	69.7405	71.8659	0	67.774	0	69.1321	0	74.1153	0	71.1602	0	0	0	67.7191	0	0	71.3972	0	70.6257	68.2939	66.897	65.9133	66.1274	69.4096	67.1704	74.4143	0	0	67.2681	0	72.1801	0	69.6343	69.363
		513	2165.46	70.0967	0	68.8087	0	0	66.5793	0	72.4235	68.1977	0	0	0	67.8946	67.9121	0	66.1114	66.1205	0	0	67.4464	67.4727	71.491	0	0	0	72.1276	71.0493	0	0	0	70.5657	70.0741	67.6883	72.3944	70.1668	75.271	74.4953	69.2987	69.7452	0	66.3513	64.7263	0	0	66.997	72.2478
		514	2169.32	62.1649	0	0	0	0	68.9635	0	69.7079	69.9011	70.2918	67.5013	0	68.9099	70.6134	0	69.506	0	67.2076	0	72.6079	0	69.3122	0	71.4094	0	65.472	66.7592	0	0	0	72.0066	71.0675	66.5709	68.3513	69.5944	68.6873	68.4246	67.9035	68.3656	0	68.6383	69.4978	71.598	0	0	70.4005
		515	2173.18	0	67.9649	0	63.1769	0	67.7589	0	64.3523	68.8106	70.7198	0	0	68.763	0	71.5012	0	0	68.3823	0	70.5789	0	67.2749	0	0	0	72.3856	0	0	0	0	74.1626	0	66.6421	66.9753	65.877	70.8608	73.5148	65.2543	72.9744	0	64.5599	68.1084	67.1715	0	0	68.749
		516	2177.04	60.9519	67.2936	0	0	0	68.403	0	70.5361	65.5803	0	0	0	69.3416	0	0	67.2425	0	71.0765	0	73.589	69.0273	64.1572	0	0	0	66.9136	0	0	0	0	68.9631	0	71.8998	64.9811	67.8102	74.1131	67.2617	71.1901	0	0	71.294	68.1263	69.438	0	67.4014	69.6307
		517	2180.9	64.165	0	0	0	0	65.3556	0	70.5245	71.2986	0	73.1049	0	72.4629	0	69.0959	73.0924	0	65.1063	0	69.5857	0	67.4178	0	0	0	65.6483	0	0	66.4725	0	69.5394	67.3928	73.092	66.0408	68.9146	75.4849	72.7117	66.6676	0	0	72.8794	0	70.8799	68.5335	0	67.2786
		518	2184.76	67.9581	63.0045	67.2629	0	0	66.5617	0	68.1537	71.3016	0	69.8178	0	72.2098	0	68.675	0	0	0	0	75.2939	0	65.2676	0	67.7995	0	69.7667	0	0	0	0	70.63	68.2302	0	67.2794	69.2388	70.5119	66.0369	68.3065	0	0	71.7052	69.452	68.0226	0	0	67.9829
		519	2188.62	0	0	0	0	0	69.3875	0	67.8675	70.4169	69.1803	66.2548	0	73.9352	0	68.2967	68.6727	0	0	0	71.4162	0	64.8026	0	0	0	67.5594	0	0	0	0	68.6129	65.8599	67.9825	66.2905	66.703	72.174	73.536	69.4561	0	0	70.4164	68.9476	64.6462	0	0	66.5771
		520	2192.48	64.063	0	0	0	0	67.3063	0	70.5678	74.1293	66.0814	66.5544	0	74.211	0	68.495	0	0	63.9499	0	69.1289	0	66.2261	0	68.717	0	68.7459	0	0	0	0	74.0503	0	70.3203	68.8621	68.5235	72.6308	73.0847	66.3102	0	0	68.5611	0	69.029	0	66.485	71.3493
		521	2196.34	0	0	68.4514	70.3043	63.2448	68.1419	0	64.8833	74.066	0	64.2546	65.4837	73.355	0	70.5673	0	0	67.7221	0	73.0144	0	68.8156	0	67.9885	0	74.9676	0	0	65.4252	0	0	67.8003	68.783	68.4833	66.7945	66.7792	64.7746	0	70.2315	0	67.6582	70.3657	0	0	0	70.6153
		522	2200.2	0	66.9533	0	72.8436	0	68.1774	0	66.7787	71.1041	0	0	64.2685	73.3085	64.9352	71.2614	0	0	0	0	64.3867	0	68.6217	0	72.8631	0	67.8966	0	0	0	0	0	0	0	63.3829	66.3223	72.5267	63.427	72.5672	68.3022	0	76.2888	65.2076	0	68.2895	0	71.2549
		523	2204.06	64.8111	0	0	66.7306	0	67.6377	0	72.2312	68.683	0	68.4579	66.3504	71.6971	67.6641	66.0219	67.3235	0	67.403	0	76.1723	65.6724	68.379	0	66.6519	0	67.4008	0	0	0	0	0	68.3803	0	69.3164	68.9136	70.6328	69.1494	72.1963	0	0	68.4053	0	71.7233	0	0	67.2262
		524	2207.92	63.3074	68.3085	0	0	0	67.6183	72.1793	66.6542	70.0544	0	0	0	69.901	0	75.1753	0	0	63.4476	67.6713	71.1274	67.6506	69.0551	0	0	0	69.1506	0	0	69.1479	0	0	0	0	70.7875	70.3286	73.3315	76.0187	67.6893	67.7105	0	74.1045	0	65.8848	0	0	66.3069
		525	2211.78	0	71.9712	0	0	0	67.5249	70.4	69.0044	72.9028	0	70.8327	64.889	73.8644	0	69.9513	77.8827	0	63.5131	71.2639	73.7517	0	68.3149	0	66.9444	0	68.4746	0	0	70.4265	0	0	66.3439	0	69.7574	0	69.7028	62.0448	72.4399	0	0	71.3657	0	70.6506	0	0	71.2843
		526	2215.64	0	0	0	0	0	70.2616	71.7654	69.8924	75.2465	62.4933	68.8412	0	74.0563	71.0397	68.484	0	0	67.8736	72.7597	68.2479	0	0	0	63.8269	0	73.5299	0	0	70.98	0	0	66.4288	0	69.2246	69.7693	69.6809	65.7146	66.6886	0	0	71.149	0	68.7595	0	0	67.9899
		527	2219.5	65.9923	66.2776	0	0	0	68.5449	72.6295	67.2676	64.5667	0	68.485	67.0576	71.0765	0	72.6209	0	0	67.7781	75.0352	73.5526	0	71.6524	0	68.6163	0	72.7688	0	0	64.2165	0	0	66.6159	0	67.8709	74.1914	70.67	65.1902	71.3475	0	0	71.6067	0	72.643	72.1383	68.154	66.3373
		528	2223.36	64.7086	64.5944	0	0	64.7236	65.661	0	69.2385	67.4093	64.1251	69.3728	66.1891	74.3649	0	70.1851	0	68.9208	66.5948	0	71.1375	64.5526	69.4017	0	68.9149	0	69.2159	0	0	68.5031	0	0	66.7728	0	0	70.0332	71.866	67.3164	66.4416	67.2087	0	73.6044	0	67.4998	0	0	66.1132
		529	2227.22	67.5883	68.485	0	0	0	0	0	68.6315	72.3438	0	0	0	70.7139	0	68.5614	0	0	66.5601	72.8617	71.1506	68.8107	0	0	68.0758	0	66.0106	0	0	69.7794	0	0	65.0562	0	68.983	68.2726	68.6427	0	69.2174	75.9164	0	70.436	0	66.2591	0	0	66.123
		530	2231.08	0	68.7968	0	0	68.02	68.6912	0	68.8743	65.1177	69.8928	65.6135	66.558	73.6153	0	70.6327	0	0	65.9662	66.2657	68.2745	69.059	0	0	72.4027	0	71.9449	0	0	0	0	0	75.8788	0	64.6458	66.9288	70.3408	72.5502	65.8128	0	0	68.9559	0	69.8491	0	67.4742	66.0909
		531	2234.94	0	67.0763	0	0	0	0	0	67.7673	70.1289	0	68.8268	0	71.0693	0	0	0	0	75.7037	71.6793	73.5782	69.5306	68.9452	0	72.2628	0	71.1549	72.405	68.4701	0	0	0	65.255	67.5575	65.7991	66.1329	65.7619	0	64.474	67.7682	0	67.8001	0	67.5028	0	0	66.4169
		532	2238.8	61.4217	64.8729	0	0	0	68.7795	71.686	74.518	72.8972	68.5302	0	67.6956	74.9549	0	0	68.7977	0	0	67.8306	71.2446	0	0	0	0	0	70.6189	0	69.8934	75.4203	0	75.7478	70.0916	0	70.8008	0	74.9996	0	67.0064	0	0	68.6994	68.0049	69.6584	66.6199	0	70.3582
		533	2242.66	0	68.897	0	0	0	70.2832	73.35	68.3568	72.8273	0	0	69.4554	70.6526	0	0	0	62.5313	69.1442	73.9712	70.942	62.7549	0	0	73.3096	0	67.2491	0	0	69.4125	0	0	72.2141	0	0	66.479	78.0503	64.4248	67.1064	65.1888	0	70.6792	0	72.4013	66.9487	64.709	68.6933
		534	2246.52	64.8291	71.0172	0	0	0	0	71.8928	66.8353	69.7518	0	67.054	65.4726	75.5911	0	69.1725	0	70.3591	67.0692	0	68.065	66.0703	0	0	71.6528	0	67.7421	0	0	72.4813	0	73.8109	61.3941	0	61.0689	67.2771	73.1431	66.1223	65.897	0	0	71.1666	67.9677	71.5045	0	68.8838	68.3102
		535	2250.38	64.9207	69.7972	0	0	0	0	66.0513	67.8837	75.3876	0	67.2799	0	71.1146	67.2073	67.3468	0	64.4482	0	71.8287	72.6344	67.0866	0	0	68.4153	0	64.6375	0	0	0	0	0	62.4115	0	0	0	70.5616	0	70.0517	0	0	70.1286	0	66.3119	66.2157	0	0
		536	2254.24	63.4948	67.5426	0	0	0	0	0	70.1048	72.2942	0	0	85.2659	70.655	66.0131	0	0	67.3958	65.6654	67.1554	67.618	66.9237	0	74.7567	68.5819	0	71.4515	0	65.5469	68.8762	0	0	66.1509	0	0	0	73.2427	66.5162	70.3453	0	0	69.5601	70.5177	0	0	0	71.8934
		537	2258.1	65.6609	63.6088	0	0	0	0	0	70.0495	70.541	68.0934	0	0	68.3888	0	73.1697	0	0	0	70.5143	69.2154	68.0829	68.078	0	73.1441	0	67.1386	0	0	0	0	0	76.2818	0	66.8132	65.3099	76.1203	69.1376	70.6931	65.3983	0	70.6058	69.2323	0	69.8806	0	0
		538	2261.96	64.015	66.0011	0	0	0	0	70.1967	74.9736	69.9986	0	67.5849	0	75.6374	70.871	0	0	71.0117	0	68.4235	74.3284	68.0352	66.2712	0	75.1625	0	67.6068	0	0	0	0	0	64.7468	0	0	0	73.1936	66.9814	70.5987	0	0	70.7445	0	72.0526	0	71.1104	0
		539	2265.82	0	0	0	0	0	0	66.6339	0	71.0217	0	65.3531	71.7717	70.5109	68.5325	71.436	73.9461	68.2164	0	68.423	73.4903	62.7638	0	0	71.6839	0	63.8697	0	0	70.8385	0	68.233	69.5559	0	0	68.1472	67.2733	63.6908	76.2347	0	0	67.5169	67.4768	71.9634	0	0	67.1053
		540	2269.68	0	67.3897	0	0	0	0	0	71.1671	69.5804	0	68.9569	0	72.8745	0	0	0	69.8477	0	70.2226	74.6125	73.0666	0	0	71.1835	0	74.612	0	0	0	0	0	67.361	0	0	0	74.4478	0	67.3877	0	0	72.9408	0	67.5368	66.9272	0	0
		541	2273.54	65.6227	67.3841	0	0	0	0	76.488	69.2513	69.9088	65.4034	67.0397	0	73.4101	62.7058	69.6968	0	69.4728	0	65.3201	68.3206	65.9975	72.5768	0	70.9666	0	74.6501	0	0	0	0	0	63.7871	0	65.5412	0	72.1474	71.5836	69.3441	0	0	71.0522	0	70.272	0	65.3874	0
		542	2277.4	0	70.2406	0	0	0	0	73.3351	69.3277	75.5765	0	0	0	74.7355	63.5728	69.0233	0	66.5693	0	65.8936	69.6069	70.2528	0	0	69.7981	0	66.6105	0	0	0	69.4879	0	67.5568	0	0	0	76.5707	69.2522	64.7259	0	0	68.8462	0	65.1375	70.801	66.8448	65.4389
		543	2281.26	0	65.7119	0	0	0	0	67.2231	73.0877	70.0777	0	65.2776	0	72.5489	69.6942	70.1788	70.2598	66.5125	0	68.4159	69.444	63.5235	0	0	66.2791	0	68.1775	0	0	0	0	68.251	67.6006	0	69.1533	67.115	69.5217	69.0273	64.6558	0	0	66.0347	0	72.2813	68.2308	63.7066	60.2047
		544	2285.12	0	67.5153	0	0	0	65.0484	68.4565	0	67.8692	65.8623	66.8062	0	72.1905	67.2941	67.0624	0	69.4318	0	67.8919	71.9805	68.1061	0	0	67.1996	0	67.8542	0	0	72.1286	0	0	70.5147	0	64.0761	70.13	72.5452	0	67.1332	71.049	0	72.516	0	68.7751	67.7567	67.2335	0
		545	2288.98	65.1793	67.5247	0	0	0	0	70.241	0	72.9155	0	69.8487	0	73.1467	66.7952	64.3901	0	69.0776	0	68.7111	69.0637	66.0834	0	0	73.0943	0	66.7278	0	0	67.6378	0	69.6385	66.2315	0	0	68.7052	71.3262	67.1971	62.5404	0	0	70.6358	0	70.2225	72.0145	0	67.69
[truncated: 9 more columns]

## Sheet: Average Spots by Background
				SptId_20	SptId_21	SptId_22	SptId_24	SptId_25	SptId_26	SptId_29	SptId_32	SptId_34	SptId_35	SptId_41	SptId_43	SptId_44	SptId_46	SptId_49	SptId_51	SptId_52	SptId_55	SptId_56	SptId_57	SptId_60	SptId_61	SptId_62	SptId_64	SptId_67	SptId_75	SptId_76	SptId_79	SptId_81	SptId_82	SptId_83	SptId_84	SptId_87	SptId_88	SptId_90	SptId_92	SptId_93	SptId_97	SptId_99	SptId_100	SptId_101	SptId_104	SptId_106	SptId_107	SptId_109	SptId_111
		0	185.28	0	0	0	0	0	0	0	0	0	0	0	0	0	0	0	0	0	0	0	0	0	0	0	0	0	0	0	0	0	0	0	0	0	0	0	0	0	0	0	0	0	0	0	0	0	0
		1	189.14	0	0	0	0	0	0	0	0	0	0	0	0	0	0	0	0	0	0	0	0	0	0	0	0	0	0	0	0	0	0	0	0	0	0	0	0	0	0	0	0	0	0	0	0	0	0
		2	193	0	0	0	0	0	0	0	0	0	0	0	0	0	0	0	0	0	0	0	0	0	0	0	0	0	0	0	0	0	0	0	0	0	0	0	0	0	0	0	0	0	0	0	0	0	0
		3	196.86	0	0	0	0	0	0	0	0	0	0	0	0	0	0	0	0	0	0	0	0	0	0	0	0	0	0	0	0	0	0	0	0	0	0	0	3.5525	0	0	0	0	0	0	0	0	0	0
		4	200.72	0	0	0	0	0	0	0	0	0	0	0	0	0	0	0	0	0	0	0	0	0	0	0	0	0	0	0	0	0	0	0	0	0	0	0	0	0	0	0	0	0	0	0	0	0	0
		5	204.58	0	0	0	0	0	0	0	0	0	0	0	0	0	0	0	0	0	0	0	0	0	0	0	0	0	0	0	0	0	0	0	0	0	0	0	0	0	0	0	0	0	0	0	0	0	0
		6	208.44	0	0	0	0	0	0	0	0	0	0	0	0	0	0	0	0	0	0	0	0	0	0	0	0	0	0	0	0	0	0	0	0	0	0	0	0	0	0	0	0	0	0	0	0	0	0
		7	212.3	0	0	0	0	0	0	0	0	0	0	0	0	0	0	0	0	0	0	0	0	0	0	0	0	0	0	0	0	0	0	0	0	0	0	0	0	0	0	0	0	0	0	0	0	0	0
		8	216.16	0	0	0	0	0	0	0	0	0	0	0	0	0	0	0	0	0	0	0	0	0	0	0	0	0	0	0	0	0	0	0	0	0	0	0	0	0	0	0	0	0	0	0	0	0	0
		9	220.02	0	0	0	0	0	0	0	0	0	0	0	0	0	0	0	0	0	0	0	0	0	0	0	0	0	0	0	0	0	0	0	0	0	0	0	0	0	0	0	0	0	0	0	0	0	0
		10	223.88	0	0	0	0	0	0	0	0	0	0	0	2.79354	0	0	0	0	0	0	0	0	0	0	0	0	0	0	0	0	0	0	0	0	0	0	0	0	0	0	0	0	0	0	0	0	0	0
		11	227.74	0	0	0	0	0	0	0	0	0	0	0	0	0	0	0	0	0	0	0	0	0	0	0	0	0	0	0	0	0	0	0	0	0	0	0	0	0	0	0	0	0	0	0	0	0	0
		12	231.6	0	0	0	0	0	0	0	0	0	0	0	0	0	0	0	0	0	0	0	0	0	0	0	0	0	0	0	0	0	0	0	0	0	0	0	0	0	0	0	0	0	0	0	0	0	0
		13	235.46	0	0	0	0	0	0	0	0	0	0	0	0	0	0	0	0	0	0	0	0	0	0	0	0	0	0	0	0	0	0	0	0	0	0	0	0	0	0	0	0	0	0	0	0	0	0
		14	239.32	0	0	0	0	0	0	0	0	0	0	0	0	0	0	0	0	0	0	0	0	0	0	0	0	0	0	0	0	0	0	0	0	0	0	0	0	0	0	0	0	0	0	0	0	0	0
		15	243.18	0	0	0	0	0	0	0	0	0	0	0	0	0	0	0	0	0	0	0	0	0	0	0	0	0	0	0	0	0	0	0	0	0	0	0	0	0	0	0	0	0	0	0	0	0	0
		16	247.04	0	0	0	0	0	0	0	0	0	0	0	0	0	0	0	0	0	0	0	0	0	0	0	0	0	0	0	0	0	0	0	0	2.91192	0	0	0	0	0	0	0	0	0	0	0	0	0
		17	250.9	0	0	0	0	0	0	0	0	0	0	0	0	0	0	0	0	0	0	0	0	0	0	0	0	0	0	0	0	0	0	0	0	0	0	0	0	0	0	0	0	0	0	0	0	0	0
		18	254.76	0	0	0	0	0	0	0	0	0	0	0	0	0	0	0	0	0	0	0	0	0	0	0	0	0	0	0	0	0	0	0	0	0	0	0	0	0	0	0	0	0	0	0	0	0	0
		19	258.62	0	0	0	0	0	0	0	0	0	0	0	0	0	0	0	0	0	0	0	0	0	0	0	0	0	0	0	0	0	0	0	0	0	0	0	0	0	0	0	0	0	0	0	0	0	0
		20	262.48	0	3.88516	3.17444	0	0	0	0	0	0	0	0	0	0	0	0	0	0	0	0	0	0	0	0	0	2.82412	0	0	0	0	0	0	0	0	0	0	0	0	0	0	0	0	0	0	0	0	0
		21	266.34	0	0	0	0	0	0	0	0	0	0	0	0	0	0	0	0	0	0	0	0	0	0	0	0	0	3.65402	0	0	0	0	0	0	0	0	0	0	0	0	0	0	0	0	0	0	0	0
		22	270.2	0	0	3.21986	0	0	0	0	0	0	0	0	0	0	0	0	0	0	0	0	0	0	0	0	0	0	0	0	0	0	0	0	0	0	0	0	0	0	0	0	0	0	0	0	0	0	0
		23	274.06	0	0	0	0	0	0	0	0	0	0	0	0	0	0	0	0	0	0	0	0	0	0	0	0	0	0	0	0	0	0	0	0	0	0	0	0	0	0	0	0	0	0	0	0	0	0
		24	277.92	0	0	2.90265	0	0	0	0	0	0	0	0	0	0	0	0	0	0	0	0	0	0	0	0	0	0	0	0	0	0	0	0	0	0	0	0	0	0	0	0	0	0	0	0	0	0	0
		25	281.78	0	0	3.40377	0	0	0	0	0	0	0	0	0	0	0	0	0	0	0	0	0	3.65792	0	0	0	0	0	0	0	0	0	0	0	0	0	0	0	0	0	0	0	0	0	0	0	0	0
		26	285.64	0	0	0	0	0	0	0	0	0	0	0	0	0	0	0	0	0	0	0	0	0	0	0	0	0	0	0	0	0	0	0	0	0	0	0	0	0	0	0	0	0	0	0	0	0	0
		27	289.5	0	0	3.39339	0	0	0	0	0	0	0	0	0	0	0	0	0	0	0	0	0	0	0	0	0	0	0	0	0	0	0	0	0	0	0	0	0	0	0	0	0	0	0	0	0	0	0
		28	293.36	0	0	3.512	0	0	0	0	0	0	0	0	0	0	0	0	0	0	0	0	0	0	0	0	0	0	0	0	0	0	0	0	0	0	0	0	0	0	0	0	0	0	0	0	0	0	0
		29	297.22	0	0	3.89558	0	0	0	0	0	0	0	0	0	0	0	0	0	0	0	0	0	0	0	0	0	0	0	0	0	0	0	0	0	0	0	0	0	0	0	0	0	0	0	0	0	0	0
		30	301.08	0	0	3.30655	0	0	0	0	0	0	0	0	0	0	0	0	0	0	0	0	0	0	0	0	0	0	0	0	0	0	0	0	0	0	0	0	0	0	0	0	0	0	0	0	0	0	0
		31	304.94	0	0	3.11864	0	0	0	0	0	0	0	0	0	0	0	0	0	0	0	0	0	0	0	0	0	0	0	0	0	0	0	0	0	0	0	0	0	0	0	0	0	0	0	0	0	0	0
		32	308.8	0	0	3.43419	0	0	0	0	0	0	0	0	0	0	0	0	0	0	0	0	0	0	0	0	0	0	0	0	0	0	0	0	0	0	0	0	0	0	0	0	0	0	0	0	0	0	0
		33	312.66	0	0	3.91542	0	0	0	0	0	0	0	0	0	0	0	0	0	0	0	0	0	0	0	0	0	0	0	0	0	0	0	0	0	0	0	0	0	0	0	0	0	0	0	0	0	0	0
		34	316.52	0	0	3.78296	0	0	0	0	0	0	0	0	0	0	0	0	0	0	0	0	0	0	0	0	0	0	0	0	0	0	0	0	0	0	0	0	0	0	0	0	0	0	0	0	0	0	0
		35	320.38	0	0	4.14119	0	0	0	0	0	0	0	0	0	0	0	0	0	0	0	0	0	0	0	0	0	0	0	0	0	0	0	0	0	0	0	0	0	0	0	0	0	0	0	0	0	0	0
		36	324.24	0	0	3.51698	0	0	0	0	0	0	0	0	0	0	0	0	0	0	0	0	0	0	0	0	0	0	0	0	0	0	0	0	0	0	0	0	0	0	0	0	0	0	0	0	0	0	0
		37	328.1	0	0	3.84472	0	0	0	0	0	0	0	0	0	0	0	0	0	0	0	0	0	0	0	0	0	0	0	0	0	0	0	0	0	0	0	0	0	0	0	0	0	0	0	0	0	0	0
		38	331.96	0	0	3.94112	0	2.81356	0	0	0	0	0	0	0	0	0	0	0	0	0	0	0	0	0	0	0	0	0	0	0	0	0	0	0	0	0	0	0	0	0	0	0	0	0	0	0	0	0
		39	335.82	0	0	3.63916	0	0	0	0	0	0	0	0	0	0	0	0	0	0	0	4.14176	0	0	0	0	0	0	0	0	0	0	0	0	0	0	0	0	0	0	0	0	0	0	0	0	0	0	0
		40	339.68	0	0	3.54561	0	0	0	0	0	0	0	0	0	0	0	0	0	0	0	0	0	0	0	0	0	0	0	0	0	0	0	0	0	0	0	0	0	0	0	0	0	0	0	0	0	0	0
		41	343.54	0	0	4.14321	0	0	0	0	0	0	0	0	0	0	0	0	0	0	0	0	0	0	0	0	0	0	0	0	0	0	0	0	0	0	0	0	0	0	0	0	0	0	0	0	0	0	0
		42	347.4	0	0	4.07149	0	0	0	0	0	0	0	0	0	0	0	0	0	0	0	0	0	0	0	0	0	0	0	0	0	0	0	0	0	0	0	0	0	0	0	0	0	0	0	0	0	0	0
		43	351.26	0	0	3.76388	0	2.98071	0	0	0	0	0	0	0	0	0	0	0	0	0	0	0	0	0	0	0	0	0	0	0	0	0	0	0	0	0	0	0	0	0	0	0	0	0	0	0	0	0
		44	355.12	0	0	4.2701	0	0	0	0	0	0	0	0	0	0	0	0	0	0	0	0	0	0	0	0	2.87975	0	0	0	0	0	0	0	0	0	0	0	0	0	0	0	0	0	0	0	0	0	0
		45	358.98	0	0	3.95566	0	0	0	0	0	0	0	0	0	0	0	0	0	0	0	0	0	0	0	0	0	0	0	0	0	0	0	0	0	0	0	0	0	0	0	0	0	0	0	0	0	0	0
		46	362.84	0	0	4.10722	0	2.80313	0	0	0	0	0	0	0	0	0	0	0	0	0	0	0	0	0	0	0	0	0	0	0	0	0	0	0	0	0	0	0	0	0	0	0	0	0	0	0	0	0
		47	366.7	0	0	3.94863	0	0	0	0	0	0	0	0	0	0	0	0	0	0	0	0	0	0	0	0	0	0	0	0	0	0	0	0	0	0	0	0	0	0	0	0	0	0	0	0	0	0	0
		48	370.56	0	0	3.87945	0	3.13305	0	0	0	0	0	0	0	0	0	0	0	0	3.00619	0	0	0	0	0	0	0	0	0	0	0	0	0	0	0	0	0	0	0	0	0	0	0	0	0	0	0	2.80726
		49	374.42	0	0	4.48773	0	3.38565	0	0	0	0	0	0	0	0	0	0	0	0	0	0	0	0	0	0	0	0	0	0	0	3.31797	0	3.19949	0	0	0	0	3.94527	0	0	0	0	0	0	0	0	0	0
		50	378.28	0	0	4.55162	0	3.09098	0	0	0	0	0	0	0	0	0	0	0	0	0	0	0	0	0	0	0	0	0	0	0	0	0	0	0	0	0	0	0	0	0	0	0	0	0	0	0	0	0
		51	382.14	0	0	4.25627	0	3.01818	0	0	0	0	0	0	0	0	0	0	0	0	0	0	0	0	0	0	0	0	0	0	0	0	0	0	0	0	0	0	0	0	0	0	0	0	0	0	0	0	0
		52	386	0	0	4.16239	0	3.05945	0	0	0	0	0	0	0	0	0	0	0	0	0	0	0	0	0	0	0	0	0	0	0	0	0	0	0	0	0	0	0	0	0	0	0	0	0	0	0	0	0
		53	389.86	0	0	4.41344	0	0	0	0	0	0	0	0	0	0	0	0	0	0	0	0	0	0	0	0	0	0	0	0	0	0	0	0	0	0	0	0	0	0	0	0	0	0	2.98943	0	0	0	0
		54	393.72	0	0	4.42244	0	3.12772	0	0	0	0	0	0	0	0	0	0	0	0	0	0	0	2.89277	0	0	0	0	0	0	0	0	0	0	0	0	0	0	0	3.0922	0	0	0	0	0	0	0	0	0
		55	397.58	0	0	3.95764	0	3.12127	0	0	3.28616	0	0	0	0	0	0	0	0	0	0	0	0	0	0	0	0	0	0	3.10266	0	0	0	0	0	0	0	0	0	2.66707	0	0	0	0	0	0	0	0	0
		56	401.44	0	0	4.2487	0	0	0	0	0	0	0	0	0	0	0	0	0	0	0	0	0	0	0	0	0	0	0	0	0	0	0	0	0	0	0	0	0	0	0	0	0	0	0	0	0	0	0
		57	405.3	0	0	4.11346	0	3.10973	0	0	2.80421	0	0	0	0	0	0	0	0	0	0	0	0	0	0	0	0	0	0	0	0	0	0	0	0	0	0	0	0	0	0	0	0	0	0	0	0	0	0
		58	409.16	0	0	3.70404	0	3.1709	0	3.28806	0	0	0	0	0	0	0	0	0	0	0	0	0	0	0	0	0	0	0	0	0	0	3.01167	0	0	0	0	0	0	0	0	0	3.45767	0	0	0	0	0	0
		59	413.02	0	0	4.45106	0	3.74469	0	0	0	0	0	0	0	0	0	0	0	0	0	0	0	0	0	0	0	0	0	0	0	0	0	0	0	0	0	0	0	2.99191	0	0	0	0	0	0	0	0	0
		60	416.88	0	0	4.12655	0	3.45941	0	0	0	0	0	0	0	0	0	0	0	0	0	0	0	0	0	0	0	0	0	0	0	0	0	0	0	0	0	0	0	0	0	0	0	0	3.26971	0	0	0	0
		61	420.74	0	0	3.70822	0	3.58687	0	0	0	0	0	0	0	0	0	0	0	0	0	0	0	0	0	0	0	0	0	0	0	0	3.10466	0	0	0	0	0	0	3.14996	0	0	0	0	0	0	0	0	0
		62	424.6	0	0	3.43462	0	3.35254	0	0	2.68987	0	0	0	0	0	0	0	0	0	0	0	0	0	0	0	0	0	0	0	0	0	3.40664	0	0	0	0	0	0	3.48593	0	3.53969	0	0	0	0	0	0	0
		63	428.46	0	0	4.26757	0	3.18815	0	0	0	0	0	0	0	0	0	0	0	0	0	0	0	3.21155	0	0	0	0	0	0	0	0	3.01599	0	0	0	0	0	0	2.93321	0	0	0	0	0	0	0	0	0
		64	432.32	0	0	3.82503	0	3.82647	0	0	3.22393	0	0	0	0	0	3.69254	0	0	0	0	0	0	0	0	0	0	0	0	0	0	0	2.95597	0	0	0	0	0	0	0	0	0	0	0	0	0	0	0	0
		65	436.18	0	0	3.94067	0	3.63252	0	0	0	0	0	0	0	0	0	0	0	0	0	0	0	2.71364	0	0	0	0	0	0	0	0	0	0	0	0	0	0	0	3.32695	0	0	0	0	0	0	0	0	0
		66	440.04	0	0	3.8165	0	3.13786	0	0	2.98823	0	0	0	0	0	0	0	0	0	0	0	0	0	0	0	0	0	0	0	0	0	0	0	0	0	0	0	0	3.02124	0	0	0	0	2.86023	0	0	0	0
		67	443.9	0	0	4.07394	0	3.4368	0	0	0	0	0	0	0	0	0	3.14783	0	0	0	0	0	3.60745	0	0	0	0	0	0	0	0	0	0	0	0	0	0	0	2.83964	0	0	0	0	0	0	0	0	0
		68	447.76	0	0	3.73553	0	3.908	0	0	0	0	0	0	0	0	0	0	0	0	0	0	0	3.14335	2.73406	0	0	0	0	0	0	0	0	0	0	0	0	0	0	2.84711	0	0	0	0	0	0	0	0	0
		69	451.62	0	0	3.33885	0	3.28559	0	0	0	0	0	0	0	0	0	0	0	0	0	0	0	2.77282	0	0	0	0	0	0	0	0	3.44599	0	0	0	0	0	0	3.33809	0	0	0	0	0	0	0	0	0
		70	455.48	0	0	3.21867	0	3.52226	0	0	0	0	0	0	0	0	0	0	3.20382	0	2.98759	0	0	0	2.97985	0	0	0	0	0	0	0	0	0	2.78962	0	0	0	0	0	0	0	0	0	0	3.16141	0	0	0
		71	459.34	0	0	3.38116	0	2.91379	0	0	0	0	0	0	0	0	0	0	0	0	0	0	0	3.14672	3.22975	0	0	0	0	0	0	0	3.00707	0	0	0	0	0	0	0	0	0	0	0	0	0	0	0	0
		72	463.2	0	0	3.86988	0	3.5187	0	0	2.91217	0	0	0	0	0	0	0	0	0	0	0	0	3.21477	0	0	0	0	0	0	0	0	2.94579	0	2.96085	0	0	0	0	0	0	0	0	0	0	0	0	0	0
		73	467.06	0	0	4.05491	0	3.54606	0	0	3.01764	0	0	0	0	0	0	0	3.03146	0	0	0	0	2.77238	0	0	0	0	0	0	0	0	0	0	0	0	0	0	0	2.76722	0	0	0	0	0	0	0	0	0
		74	470.92	0	0	3.11917	0	3.25186	0	0	0	0	0	0	0	0	0	0	3.04565	0	2.95379	0	0	3.32228	0	0	0	0	0	0	0	0	2.98449	0	0	0	0	0	0	2.59499	0	0	0	0	0	0	0	0	0
		75	474.78	0	0	3.46064	0	3.26774	0	0	0	0	0	0	0	0	0	0	3.10945	0	3.71881	0	0	3.32198	3.46972	0	0	0	0	0	0	0	0	0	0	0	0	0	0	3.16095	0	0	0	0	0	0	0	0	0
		76	478.64	0	0	3.43943	0	3.73116	0	0	0	0	0	0	0	0	0	0	2.91604	0	2.62568	0	0	3.35805	3.28789	0	0	0	0	0	0	0	3.09532	0	3.46413	0	0	0	0	0	0	0	0	0	0	0	0	0	0
		77	482.5	0	0	3.67519	0	3.78618	0	0	0	0	0	0	0	0	0	0	3.21987	0	3.66423	2.95711	0	0	2.8358	0	0	0	0	0	0	0	2.84683	0	3.1176	0	0	0	0	3.03319	0	0	0	0	0	0	0	0	0
		78	486.36	0	0	3.51093	0	3.75902	0	0	0	0	0	0	0	0	0	0	3.20635	0	2.96484	0	0	0	2.8002	0	0	0	0	0	0	0	3.15754	0	3.2962	0	0	0	0	3.51956	0	0	0	0	0	0	0	0	0
		79	490.22	0	0	3.31815	0	3.40332	0	0	0	0	0	0	0	0	0	0	3.75947	0	3.18864	3.02245	0	3.16437	3.02717	0	0	0	0	0	0	0	2.77505	0	3.32186	0	0	0	0	2.92518	0	0	0	0	0	0	0	0	0
		80	494.08	0	0	3.39485	0	4.11745	0	0	0	0	0	0	0	0	0	0	3.35224	0	3.29139	3.64954	0	3.66743	3.17245	0	0	0	0	0	0	0	3.31533	0	3.98242	0	0	0	0	2.77205	0	0	0	0	0	0	0	0	0
		81	497.94	0	0	3.28843	0	3.5569	0	0	0	0	0	0	0	0	0	0	4.02488	0	3.73793	0	0	2.962	3.18348	0	0	0	0	0	0	0	3.28335	0	3.2365	0	0	0	2.97862	0	0	0	0	0	0	0	0	0	0
		82	501.8	0	0	3.51047	0	3.51138	2.77276	0	0	0	0	0	0	0	0	0	3.3579	0	3.22879	3.08577	0	2.86757	3.24779	0	0	0	0	0	0	0	2.80393	0	3.45124	0	0	0	2.84953	0	0	0	0	0	0	0	0	0	0
		83	505.66	0	0	3.37858	0	3.3419	0	0	0	0	0	0	0	3.06654	0	0	3.57091	0	3.64946	3.46904	0	3.08676	3.41939	0	0	0	0	0	0	0	3.35102	0	3.54432	0	0	0	0	3.12271	0	0	0	0	0	0	0	0	0
		84	509.52	0	0	3.14915	0	3.80771	0	0	2.66059	0	0	0	0	3.08826	0	0	3.25598	0	3.23412	2.98849	0	3.31224	2.96604	0	0	0	0	0	0	0	3.58877	0	3.69069	0	0	0	3.28875	0	0	0	0	0	0	0	0	0	0
		85	513.38	0	0	3.10333	0	3.07211	0	0	0	0	0	0	0	0	0	0	3.45618	0	2.719	3.26299	0	3.35133	3.53288	0	0	0	0	0	0	0	3.17271	0	3.63726	0	0	0	3.12463	0	0	0	0	0	0	0	0	0	0
		86	517.24	0	0	3.26446	0	3.30998	0	0	0	0	0	0	0	0	0	0	3.2019	0	3.35158	2.78613	0	3.11215	3.53477	0	0	0	0	0	0	0	3.34949	0	3.24145	0	0	0	3.05172	0	0	0	0	0	0	0	0	0	0
		87	521.1	0	0	3.72695	0	3.2964	0	0	0	0	0	0	0	0	0	0	4.02569	0	3.10897	3.1134	0	3.0152	3.53008	0	0	0	0	0	0	0	3.02773	0	3.93232	0	0	0	3.24635	0	0	0	0	0	0	0	0	0	0
		88	524.96	0	0	2.96074	0	0	0	0	3.48909	0	0	0	2.54345	0	0	0	4.06733	0	3.12086	2.91692	0	3.21373	3.29741	0	0	0	0	0	0	0	3.18099	0	3.6721	0	0	0	3.02992	3.0995	0	0	0	0	0	0	0	0	0
		89	528.82	0	0	3.10579	0	3.07785	0	0	0	0	0	0	0	0	0	0	3.65952	0	3.41559	3.25977	0	3.33406	3.64231	0	2.81209	0	0	0	0	0	3.2848	0	4.24265	0	0	0	3.34167	3.1178	0	0	0	0	0	0	0	0	0
		90	532.68	0	0	3.12759	0	2.86846	0	0	0	0	0	0	0	0	0	0	3.41245	0	3.39782	3.22917	0	3.12335	3.71239	0	0	0	0	0	0	0	3.45329	0	3.45285	0	0	0	3.71492	2.92913	0	0	0	0	0	0	0	0	0
		91	536.54	0	0	3.30898	0	2.99391	0	0	0	0	0	0	0	0	0	0	3.6998	0	3.56682	3.17034	0	2.94094	3.46991	0	0	0	0	0	0	0	3.11263	0	4.07201	0	0	0	3.12592	3.21934	0	0	0	0	0	0	0	0	0
		92	540.4	0	0	3.20748	0	3.1794	0	0	0	0	0	0	0	3.47742	0	0	3.58047	0	3.43246	3.14537	0	3.31289	3.94407	0	0	0	0	0	0	0	3.59332	0	3.55982	0	0	0	3.06968	3.26976	0	0	0	0	0	0	0	0	0
		93	544.26	0	0	3.11755	0	2.99751	0	0	0	0	0	0	0	3.61004	0	0	3.61173	0	3.19513	3.43499	0	3.38801	3.44363	0	0	0	0	0	0	0	3.79252	0	3.57129	0	0	0	2.99454	3.08992	0	0	0	0	0	0	0	0	0
		94	548.12	0	0	3.16877	0	3.16786	0	0	0	0	0	0	0	3.0002	0	0	3.48	0	3.20782	3.10366	0	3.98653	3.76513	0	0	0	0	0	0	0	3.88568	0	3.82987	0	0	0	0	0	0	0	0	0	0	0	0	0	0
		95	551.98	0	0	3.24665	0	3.29053	0	0	0	0	0	0	0	3.36298	0	0	4.30323	0	3.57572	0	0	3.3561	3.3222	0	0	0	0	0	0	0	3.33492	0	3.61136	0	0	0	3.31438	0	0	0	0	0	0	0	0	0	0
		96	555.84	0	0	3.34537	0	3.10467	0	0	0	0	0	0	0	3.16019	0	0	3.79049	0	3.26483	3.48657	0	3.44162	3.34286	0	0	0	0	0	0	0	3.57139	0	3.14806	0	0	0	3.0449	0	0	0	0	0	0	0	0	0	0
		97	559.7	0	0	0	0	3.15478	0	0	0	0	0	0	0	3.4878	0	0	3.99828	0	0	0	0	3.79043	3.15324	0	0	0	0	0	0	0	3.6617	0	3.77168	0	0	0	3.32904	0	0	0	0	0	0	0	0	0	0
		98	563.56	0	0	2.98779	0	2.81498	0	0	3.19058	0	0	0	0	3.52291	0	0	3.89001	0	2.99473	0	0	3.45538	3.71076	0	0	0	0	0	0	0	3.854	0	3.34913	0	0	0	3.01953	0	0	0	0	0	0	0	0	0	0
		99	567.42	0	0	0	0	0	0	0	0	0	0	0	0	4.08354	0	0	3.06036	0	0	0	0	3.61113	3.24604	0	0	0	0	0	0	0	4.36947	0	3.29536	0	0	0	3.7476	0	0	0	0	0	0	0	0	0	0
		100	571.28	0	0	0	0	0	0	0	0	0	0	0	0	3.44515	0	0	3.5873	0	2.6208	0	0	3.81893	4.10642	0	0	0	0	0	0	0	3.54323	0	3.08129	0	0	0	3.39661	3.34666	0	0	0	0	0	0	0	0	0
		101	575.14	0	0	0	0	0	0	0	0	0	0	0	0	3.29843	0	0	3.72476	0	2.53446	0	0	3.59002	3.18767	0	0	0	0	0	0	0	3.72518	0	3.27462	0	0	0	0	2.71037	0	0	0	0	0	0	0	0	0
		102	579	0	0	0	0	0	0	0	0	0	0	0	0	3.05095	0	0	3.6089	0	3.22986	0	0	3.53926	3.03809	0	0	0	0	0	0	0	4.11351	0	3.32674	0	0	0	3.33754	0	0	0	0	0	0	0	0	0	0
		103	582.86	0	0	0	3.11338	0	0	0	0	0	0	0	0	3.68565	0	0	3.76176	0	3.16357	0	0	3.96239	3.06401	0	0	0	0	0	0	0	4.43049	0	3.3388	0	0	0	3.21407	0	0	0	0	0	0	0	0	0	0
		104	586.72	0	0	0	2.85757	0	0	0	0	0	0	0	0	3.5582	0	0	3.54689	0	3.25851	0	0	4.11237	3.29859	0	0	0	0	0	0	0	4.16178	0	0	0	0	0	3.36338	0	0	0	0	0	0	0	0	0	0
		105	590.58	0	0	0	0	0	0	0	0	0	0	0	0	3.0424	0	0	3.42831	0	2.77895	0	0	4.30997	3.29789	0	0	0	0	0	0	0	3.63902	0	3.59393	0	0	0	3.71733	0	0	0	0	0	0	0	0	0	0
		106	594.44	0	0	3.18515	3.29989	0	0	0	0	0	0	0	0	3.85112	0	0	3.8245	0	3.27966	0	0	3.20512	3.31739	0	0	0	0	0	0	0	3.88948	0	3.47032	0	0	0	3.15939	0	0	0	0	0	0	0	0	0	0
		107	598.3	0	0	0	2.93484	0	0	0	0	0	0	0	0	3.34022	0	0	3.2584	0	2.9557	0	0	3.64407	3.6727	0	0	0	0	0	3.10356	0	4.00844	0	3.14664	0	0	0	3.37539	0	0	0	0	0	0	0	0	0	0
		108	602.16	0	0	0	3.11719	0	0	0	0	0	0	0	0	3.58635	0	0	3.55877	0	3.14501	0	0	3.7561	3.41627	0	0	0	0	0	0	0	3.8847	0	3.4131	0	0	0	3.16429	0	0	0	0	0	0	0	0	0	0
		109	606.02	0	0	0	0	0	0	0	0	0	0	0	0	3.53603	0	0	3.0957	0	3.2781	0	0	3.68862	3.5976	0	0	0	0	0	0	0	4.15769	0	3.33743	0	0	0	2.96914	2.75959	0	0	0	0	0	0	0	0	0
		110	609.88	0	0	3.06089	3.1775	0	0	3.21782	0	0	0	0	0	3.42771	0	0	3.47416	0	3.29123	0	0	3.4517	3.4144	0	0	0	0	0	0	0	4.3894	0	3.18538	0	0	0	2.86057	0	0	0	0	0	0	0	0	0	0
		111	613.74	0	0	2.84527	3.17488	0	0	3.43632	0	0	0	0	0	3.08107	0	0	3.1758	0	3.60846	0	0	3.86394	3.28893	0	0	0	0	0	0	0	4.31751	0	3.17674	0	0	0	3.15863	0	0	0	0	0	0	0	0	0	0
		112	617.6	0	0	0	2.60398	0	0	3.07736	0	0	0	0	0	3.4746	0	0	3.19846	0	3.06035	0	0	3.64773	3.35958	0	0	0	0	0	3.47905	0	4.13728	0	3.1159	0	0	0	2.83222	0	0	0	0	0	0	0	0	0	0
		113	621.46	0	0	3.40369	3.45167	0	0	0	0	0	0	0	0	3.35087	0	0	3.51729	0	3.42167	0	0	3.62756	2.90963	0	0	3.33694	0	0	0	0	3.62093	0	3.01567	0	0	0	3.23488	0	0	0	0	0	0	0	0	0	0
		114	625.32	0	0	0	3.47346	0	0	3.56966	0	0	0	0	0	4.02093	0	0	0	0	0	0	0	3.74472	3.06409	0	0	0	0	0	0	0	4.16707	0	3.25784	0	0	0	3.29851	0	0	0	0	0	0	0	0	0	0
		115	629.18	0	0	3.26156	3.42665	0	0	3.9771	0	0	0	0	0	3.43942	0	0	3.13934	0	3.01101	0	0	3.53506	3.29717	0	0	3.15208	0	0	3.10883	0	4.13199	0	2.96323	0	0	0	3.23503	0	0	0	0	0	0	0	0	0	0
		116	633.04	0	0	3.10497	3.24444	0	0	3.38013	0	0	0	0	0	2.9256	0	0	3.10146	0	3.23389	0	0	4.41151	2.87688	0	0	0	0	0	2.8939	0	3.84633	0	3.47777	0	0	0	3.43593	0	0	0	0	0	0	0	0	0	0
		117	636.9	0	3.10304	0	3.79795	0	0	0	0	0	0	0	0	3.29624	0	0	0	0	3.06795	0	0	3.81114	3.26216	0	0	3.2002	0	0	0	0	4.01647	0	3.01463	0	0	0	3.27786	0	0	0	0	0	0	0	0	0	0
		118	640.76	0	0	0	3.41439	0	0	3.13145	0	0	0	0	3.16519	3.48007	0	0	3.16829	0	2.76378	0	0	3.33468	3.55323	0	0	3.4824	0	0	0	0	4.45562	0	3.13048	0	0	0	3.46579	3.00159	0	0	0	0	0	0	0	2.86977	0
		119	644.62	0	0	3.50296	3.85107	0	0	3.36375	3.23044	0	0	0	0	3.33267	0	0	3.36019	0	3.51087	0	0	4.04653	3.14389	0	0	3.47736	0	0	0	0	3.5908	0	0	0	0	0	3.43137	0	0	0	0	0	0	0	0	2.71855	0
		120	648.48	0	0	3.03785	3.24816	0	0	3.42299	0	0	0	0	0	0	0	0	0	0	3.67932	0	0	4.45125	2.88167	0	0	3.58106	2.79185	0	2.81138	0	3.6785	0	3.31643	0	0	0	0	0	0	0	0	0	0	0	0	0	0
		121	652.34	0	0	0	3.17058	0	0	3.22213	0	0	0	0	0	3.43431	0	0	0	0	3.59804	0	0	3.63782	0	0	0	3.20824	0	0	0	0	3.95058	0	0	0	0	0	3.02826	0	0	0	0	0	0	0	0	0	0
		122	656.2	0	0	3.29652	3.74599	0	0	3.28379	0	0	0	0	0	0	0	0	0	0	3.75022	0	0	4.03594	0	0	0	3.35514	0	0	3.28729	0	3.91978	0	3.09275	0	0	0	3.53961	0	0	0	0	0	0	0	0	0	0
		123	660.06	0	0	3.95603	3.19095	0	0	3.63107	0	0	0	0	0	0	2.79924	0	0	0	3.14095	0	0	4.3449	3.01439	0	0	3.35481	0	0	0	0	3.92051	0	3.46747	0	0	0	3.43886	0	0	0	0	0	0	0	0	0	0
		124	663.92	0	0	3.02775	3.55708	0	0	3.28149	0	0	0	0	0	3.03397	0	0	0	0	3.85181	0	0	3.45504	0	0	0	3.66556	0	0	0	0	3.79436	0	0	0	0	0	3.86543	0	0	0	0	0	0	0	0	0	0
		125	667.78	0	0	3.3537	3.7108	0	0	3.21087	0	0	0	0	0	0	0	0	0	0	3.10756	0	0	4.1109	3.09796	0	0	2.82823	0	0	3.20696	0	4.03048	0	3.44644	0	0	0	3.53872	0	3.27622	0	0	0	0	0	0	0	0
		126	671.64	0	0	3.52479	3.4431	0	0	3.42604	3.20791	0	0	0	3.18828	0	0	0	0	0	3.68264	0	0	3.79655	3.00429	0	0	3.26595	0	0	3.03228	0	3.70511	0	0	0	0	0	3.58917	0	3.13187	0	0	0	0	0	0	0	0
		127	675.5	0	0	3.53531	3.06223	0	0	3.15489	3.33046	0	0	0	0	3.26076	0	0	0	0	3.25603	0	0	3.30411	0	0	0	3.36707	0	0	3.19967	0	3.12639	0	0	0	0	0	3.32105	2.94091	3.41758	0	0	0	0	0	0	0	0
		128	679.36	0	0	3.65332	4.14522	0	0	3.87375	0	0	0	0	0	0	0	0	0	0	3.50349	0	0	4.08621	0	0	0	3.23554	0	0	3.18632	0	3.6096	2.99879	3.00968	0	0	0	3.43988	3.05134	0	0	0	0	0	0	0	0	0
		129	683.22	0	0	3.6161	3.51052	0	0	3.70904	0	0	0	0	0	0	0	0	0	0	3.47598	0	0	4.38979	0	0	0	3.35055	0	0	3.3471	2.82698	3.43457	0	2.97266	0	0	0	3.30604	0	3.19733	0	0	0	0	0	0	0	0
		130	687.08	0	0	3.68028	0	0	0	3.52881	0	0	0	0	3.39316	0	0	0	2.75735	0	3.33747	0	0	4.16934	0	0	0	3.09052	2.75707	0	3.35855	0	3.34403	0	0	0	0	0	3.38298	0	3.03457	0	0	0	0	0	0	0	0
		131	690.94	0	0	3.57522	3.30723	0	0	3.26121	3.08071	0	0	0	2.72906	3.49549	0	0	0	3.07452	3.25282	0	0	4.20824	0	0	0	3.29532	0	0	3.54381	0	3.08873	0	3.30962	0	0	3.20982	3.85813	0	3.11923	0	0	0	0	0	0	0	0
		132	694.8	0	0	3.58117	3.37185	0	0	3.72206	3.14765	0	0	0	3.00243	0	0	0	0	0	3.96135	0	0	3.5099	0	0	0	3.53493	0	0	0	0	3.57554	0	0	0	0	0	0	0	3.25492	0	0	0	0	0	0	0	0
		133	698.66	0	0	3.71089	0	0	0	3.15407	3.57087	0	0	0	0	3.32036	0	0	0	0	3.22252	0	0	3.78262	0	0	0	3.32648	0	0	2.92472	0	3.34812	0	0	0	0	0	3.58032	0	3.28434	0	0	0	0	0	0	0	0
		134	702.52	0	0	3.81348	3.45031	0	0	3.86072	2.99929	0	0	0	0	3.43331	0	0	0	0	3.237	0	0	3.98558	0	0	0	3.12261	0	0	3.16538	0	3.36545	0	0	0	0	0	3.54975	2.74909	3.30574	0	0	0	0	0	0	0	0
		135	706.38	0	0	4.05712	3.29146	0	0	3.34625	3.43486	0	0	0	3.24644	3.58722	0	0	3.48258	0	3.03232	0	0	4.02728	0	0	0	3.17263	0	0	3.31713	0	3.2501	0	0	0	0	0	3.84202	0	3.24067	0	0	0	0	0	0	0	0
		136	710.24	0	0	3.51149	0	2.81688	0	3.37869	3.23673	0	0	0	0	3.51821	0	0	0	3.01396	3.27884	0	0	3.20526	0	0	0	0	0	0	0	0	3.27794	0	0	0	0	0	3.65588	0	3.19342	0	0	0	0	0	2.88469	0	0
		137	714.1	0	0	3.36823	3.11744	0	0	3.57994	3.23965	0	0	0	3.16858	3.14591	0	0	0	0	3.08718	0	0	3.86679	0	0	0	3.25408	0	0	3.14816	0	3.53524	0	0	0	0	2.69324	3.58143	0	3.66876	0	0	0	0	0	0	0	0
		138	717.96	0	0	3.63818	3.38569	0	0	3.88796	3.16982	3.03949	0	0	0	3.01238	0	0	0	0	3.51713	0	0	3.77034	0	0	0	3.29851	0	0	3.07077	0	3.7263	0	0	0	0	0	3.71814	0	3.75993	0	3.01754	0	0	0	0	2.92275	0
		139	721.82	0	0	4.65138	0	0	0	3.83979	3.83803	0	0	0	3.24601	2.80132	0	0	0	0	2.98161	0	0	3.64234	0	0	0	3.56304	0	0	3.2285	0	2.99619	0	0	0	0	2.806	3.33597	0	3.80362	0	0	0	0	0	0	0	0
		140	725.68	0	0	4.2237	3.43113	0	0	3.49305	3.46938	0	0	0	3.1406	0	0	0	0	0	3.40763	0	0	3.53101	0	0	0	3.28261	0	0	3.09968	0	3.28562	0	0	0	0	0	3.62835	0	3.32057	0	0	0	0	0	0	0	0
		141	729.54	0	0	4.0582	3.5031	0	0	4.06261	3.7496	0	0	0	3.45143	3.56784	0	0	0	0	3.38108	0	0	3.80757	0	0	0	3.32998	0	3.04974	3.1589	0	3.40989	0	0	0	0	0	4.04157	0	3.66289	0	0	0	0	0	3.31242	0	0
		142	733.4	0	0	4.10018	3.32905	0	0	4.08877	3.0895	0	0	0	0	3.02274	0	0	0	0	3.16032	0	0	3.72543	0	0	0	3.55711	0	0	2.8826	0	3.29549	0	0	0	0	0	4.01099	0	3.74023	0	0	0	0	0	0	0	0
		143	737.26	0	0	3.86462	3.52693	0	0	4.10785	3.44345	0	0	0	3.51345	3.37324	0	0	0	0	3.11486	0	0	3.37448	0	0	0	3.62391	0	0	2.87857	0	3.12363	0	3.12016	0	0	0	3.61714	0	3.18678	0	0	0	0	0	0	0	0
		144	741.12	0	0	4.10198	3.24647	0	0	3.70351	3.59208	0	0	0	3.3724	3.37925	0	0	3.66901	0	0	0	0	3.30968	0	0	0	3.06332	0	0	3.03724	0	3.77367	0	3.20371	0	0	0	3.81788	0	3.42713	0	0	0	0	0	0	0	0
		145	744.98	0	0	3.9956	3.30239	3.2522	0	3.9722	3.27441	0	0	0	3.6898	3.30643	0	0	3.53525	0	3.20385	0	0	3.64684	0	0	0	3.66527	0	0	0	0	3.28111	0	0	0	0	2.8322	3.60352	0	3.96736	0	0	0	0	0	0	0	0
		146	748.84	0	0	3.86521	3.4695	0	0	4.19665	3.50655	0	0	0	3.45756	3.68	0	0	3.30598	0	2.70343	0	0	3.24419	0	0	0	3.62596	0	0	0	0	3.28855	0	0	0	0	0	4.21942	0	3.75036	0	0	0	0	0	0	0	0
		147	752.7	0	0	4.09715	3.26063	0	0	3.53458	3.24638	0	0	0	3.33557	3.08182	0	0	3.12062	3.27536	3.001	0	0	3.25134	0	0	0	4.1559	0	0	0	0	3.36346	0	0	0	0	0	3.75426	3.32079	3.46102	0	0	0	0	0	0	0	0
		148	756.56	0	0	4.54411	3.35595	0	0	3.50161	3.1912	0	0	0	3.36572	3.32369	0	0	3.51813	0	3.04448	0	0	3.49336	0	0	0	3.09226	0	0	0	0	3.68421	0	3.17862	0	0	0	4.06019	0	3.80979	0	0	0	0	0	0	0	0
		149	760.42	0	0	4.87218	3.57415	3.3593	0	3.86813	2.95068	0	0	0	3.32378	3.63364	0	0	3.43924	0	3.30762	0	0	3.59959	0	0	0	3.31978	0	3.00145	0	0	3.82075	0	3.15634	0	0	0	4.10063	0	3.85461	0	0	0	0	0	0	0	0
		150	764.28	0	0	4.11769	3.61874	0	0	3.8488	3.43906	0	0	0	3.58013	3.33155	3.21251	0	3.44107	0	3.06308	0	0	3.32515	0	0	0	3.33563	0	0	0	0	3.62175	0	3.05747	0	0	0	3.59238	0	3.75315	0	0	0	0	0	0	0	0
		151	768.14	0	0	3.75572	3.7241	3.32314	3.35581	3.9256	3.97534	0	0	0	3.11431	3.55495	0	0	3.47921	0	2.94155	0	0	3.50279	0	0	0	3.95724	0	0	0	0	3.73302	0	3.51108	0	0	0	3.71271	0	3.42371	0	0	0	0	0	0	0	0
		152	772	0	0	4.64986	3.77861	0	0	3.79828	3.1517	0	0	0	3.11803	3.60663	0	0	3.85868	0	3.06077	0	0	3.46088	0	0	0	3.448	0	0	0	0	3.58564	0	0	0	0	0	3.50861	0	3.42791	0	0	0	0	0	3.49027	0	0
		153	775.86	0	0	3.967	4.33548	2.94478	3.14959	4.09552	3.12496	0	0	0	3.68261	3.83469	0	0	2.82232	0	0	0	0	3.58291	0	0	0	3.68692	0	0	0	0	3.52029	0	3.1991	0	0	0	3.48391	0	3.65397	0	0	0	0	0	3.21292	0	0
		154	779.72	0	0	3.95549	3.58184	0	0	4.08685	0	0	2.92763	0	3.35714	3.80436	0	0	3.65392	0	3.01018	0	2.74594	3.60104	0	0	0	3.5747	0	0	0	0	3.34406	0	3.79433	0	0	0	3.6943	2.9294	3.84926	0	0	0	0	0	0	0	0
		155	783.58	0	0	3.84808	3.76673	2.67233	0	3.95525	0	0	0	0	3.79802	3.66347	0	0	3.25699	0	0	0	2.83969	3.64034	0	0	0	3.1911	0	0	0	0	3.65063	0	3.10083	0	0	0	4.13104	2.7769	4.17068	0	0	0	0	0	2.86877	0	0
		156	787.44	0	0	3.36386	4.17762	0	3.49801	4.53016	4.17396	0	0	0	3.70675	3.40522	0	0	3.4999	0	0	0	0	3.52548	0	0	0	3.46519	0	0	0	0	3.31497	0	3.07797	0	0	0	3.6223	0	3.71773	0	0	0	0	0	3.46916	0	0
		157	791.3	0	0	3.52825	3.50788	3.24692	3.14296	4.19669	3.00147	0	0	0	3.92548	3.72733	0	0	3.67199	2.66634	3.10078	0	3.12815	3.27378	0	0	0	3.13724	0	0	0	0	3.72484	0	3.5439	0	0	0	3.17317	0	3.72834	0	0	0	0	0	0	0	0
		158	795.16	0	0	3.8816	3.79793	0	3.37514	3.67996	3.46051	0	0	0	3.62363	3.86025	0	0	3.4903	0	2.77837	0	2.85664	3.36423	0	0	0	3.52712	0	0	0	0	3.20423	0	3.55017	0	0	0	3.62493	0	3.13109	0	0	0	0	0	0	0	0
		159	799.02	0	0	3.68922	3.71566	3.32269	4.05233	4.86609	3.7094	0	0	0	3.69265	3.96145	0	0	3.70027	0	2.88682	0	3.36548	3.37639	0	0	0	3.35512	0	0	0	0	3.03945	0	3.08903	0	0	0	3.34268	0	3.66207	0	0	0	0	0	0	0	0
		160	802.88	0	0	0	3.86157	3.36351	3.17442	4.04365	0	0	0	0	3.26892	4.13094	0	0	3.41604	0	3.28809	0	3.25082	3.20792	0	0	0	3.81898	0	0	0	0	3.70538	0	3.64604	0	0	0	2.97246	0	3.35183	0	0	0	0	0	0	0	0
		161	806.74	0	0	0	3.7839	3.14379	3.2184	3.3028	0	0	0	0	3.52241	3.57319	0	0	3.97026	0	0	0	3.19373	3.30077	0	0	0	0	0	0	0	0	3.54742	0	3.74382	0	0	3.39719	3.04781	0	3.48327	0	0	0	0	0	0	0	0
		162	810.6	0	0	0	3.76787	3.50457	3.56887	3.71834	3.41659	0	0	0	3.83164	4.36025	0	0	3.11752	0	3.29547	0	3.32776	3.3266	0	0	0	3.47467	0	0	0	0	3.90245	0	3.31512	0	0	0	3.43038	0	3.23047	0	0	0	0	0	3.70106	0	0
		163	814.46	0	0	3.17294	3.56569	3.22023	3.63086	4.17879	3.34307	0	0	0	3.21816	3.46554	0	0	3.42108	3.07594	0	0	3.25567	3.04377	0	0	0	3.23168	0	0	0	0	3.81365	0	3.42282	0	0	3.4175	3.19003	0	3.19919	0	0	0	0	0	0	0	0
		164	818.32	0	0	0	3.70577	3.06825	3.68323	3.65758	3.42489	0	0	0	3.30315	3.73249	0	0	3.25784	0	2.87396	0	3.30447	3.15018	0	0	0	3.23381	0	0	0	0	3.67961	0	3.57197	0	0	3.67628	0	3.41275	3.44135	0	0	0	0	0	3.11684	0	0
		165	822.18	0	0	0	3.40796	2.93182	4.10214	3.53486	3.33983	0	0	0	3.31142	3.64321	0	0	3.94302	0	3.25969	0	3.4975	3.16557	3.18158	0	0	0	0	0	0	0	4.13959	0	3.47764	0	0	0	3.00711	3.09533	0	0	0	0	0	0	3.4845	0	0
		166	826.04	0	0	3.2878	3.37519	0	3.72966	3.49062	2.95819	0	0	0	3.61627	3.63111	0	0	4.03799	0	3.35992	0	3.76431	3.49592	0	0	0	0	0	0	0	0	3.64967	0	4.22692	0	0	0	0	0	3.06071	0	0	0	0	0	3.27533	0	0
		167	829.9	0	0	3.55854	3.19408	0	3.73912	3.68788	3.1319	0	0	0	3.47559	3.69002	0	2.84449	3.59877	0	3.64861	0	3.23617	3.41479	0	0	0	3.10858	0	0	0	0	3.31532	0	4.16976	0	0	3.38469	0	3.29008	0	0	0	0	0	0	3.74298	0	0
		168	833.76	0	0	3.26191	3.40071	0	3.62689	3.43092	3.17462	0	0	0	3.47169	3.71801	0	0	3.83388	0	2.87406	0	3.32818	3.13775	0	0	0	0	2.54343	0	0	0	3.53709	0	3.35892	0	0	3.34008	3.24664	0	2.65888	0	0	0	0	0	3.7682	0	0
		169	837.62	0	0	0	3.24528	0	3.6031	4.48155	0	0	3.02601	0	3.93222	3.97129	0	0	3.46554	0	3.39597	0	3.80778	3.16366	3.35831	0	0	0	0	0	0	0	3.79952	0	3.99616	0	0	3.1997	0	3.20624	2.98413	0	0	0	0	0	3.66684	0	0
		170	841.48	0	0	2.68166	3.4361	0	4.11759	3.99076	3.69613	0	2.93867	0	3.55518	3.23392	0	0	3.64522	0	3.64302	0	3.7785	3.38436	0	0	0	0	0	0	0	0	3.47641	0	3.63163	0	0	3.66426	0	3.35517	3.04344	0	0	0	0	0	3.21243	0	0
		171	845.34	0	2.67286	0	3.07251	0	4.16947	3.51071	3.42704	0	2.95886	0	3.47462	3.38855	0	0	3.57895	0	3.72135	0	3.43829	3.12283	0	0	0	0	0	0	0	0	3.18496	0	3.76698	0	0	3.82859	3.03816	0	0	0	0	0	0	0	3.78007	0	0
		172	849.2	0	0	0	3.89492	0	3.72702	3.83391	0	0	0	0	3.45218	3.18854	0	3.17951	3.58346	0	3.76215	0	3.59536	0	3.39523	0	0	3.60565	0	0	0	0	3.01039	0	3.93222	0	0	3.52083	2.86358	0	3.17231	0	0	0	0	0	3.46125	0	0
		173	853.06	0	0	3.11391	3.54206	3.50105	4.44836	3.58061	3.4618	0	0	0	3.91752	3.86637	0	0	3.44931	0	3.3102	0	3.38647	0	3.86833	0	0	0	0	0	0	0	2.89761	0	4.24014	0	0	3.38551	3.06892	3.52632	0	0	0	0	0	0	3.22674	0	0
		174	856.92	0	0	3.18086	3.20913	0	3.20103	3.51413	0	0	2.98115	0	4.10617	3.33593	0	0	3.15928	0	3.91667	0	3.69976	3.40792	3.36441	0	0	0	0	0	0	0	3.25945	0	3.43309	0	0	3.44548	0	3.28584	0	0	0	0	0	0	3.51799	0	0
		175	860.78	0	2.94329	2.98787	3.44258	3.02751	3.81009	3.55401	3.32189	0	0	0	3.82565	3.41274	0	0	3.5088	0	3.71401	0	3.54115	0	3.3494	0	0	0	0	0	0	0	3.07367	0	3.99557	0	0	3.01063	0	3.3744	0	0	0	0	0	0	3.5149	0	0
		176	864.64	0	0	3.36153	3.39234	0	3.74991	3.61922	3.22979	0	3.06763	0	3.80977	3.30442	0	0	3.53722	0	3.25371	0	3.54771	3.01703	3.40384	0	0	0	0	0	0	0	0	0	4.35299	0	0	3.29119	0	3.28947	0	0	0	0	0	0	3.32529	0	0
		177	868.5	0	0	0	0	0	3.69457	3.64499	3.0913	0	0	0	3.77602	3.0843	0	0	3.10221	0	4.0007	0	3.49213	0	3.18375	0	0	0	0	0	0	0	3.21323	0	3.78025	0	0	3.46414	0	3.48192	2.89433	0	0	0	0	0	3.3714	0	0
		178	872.36	0	3.12931	3.13758	3.30062	0	3.55725	3.42193	3.26743	0	2.91315	0	3.94205	3.10783	0	0	3.45333	0	3.69619	0	3.39286	0	3.55828	0	0	0	0	0	0	0	2.7436	0	4.24202	0	0	0	0	3.1739	3.07724	0	0	0	0	0	3.25649	0	0
		179	876.22	0	3.24233	3.2857	3.40257	0	4.01699	3.94763	3.6204	0	3.35159	0	3.91097	2.98294	0	0	3.05396	0	3.52734	0	3.21998	3.07644	3.78355	0	0	0	0	0	0	0	2.99267	0	4.20752	0	0	3.21116	0	3.47148	0	0	0	0	0	0	3.41682	0	0
		180	880.08	0	0	3.54995	3.61769	0	4.39636	3.56381	0	0	3.17379	0	3.73578	0	0	0	3.18879	0	3.7082	0	3.54896	3.11885	3.39102	0	0	0	0	0	0	0	3.7247	0	4.29401	0	0	3.15985	0	3.42004	0	0	0	0	0	0	2.95348	0	0
		181	883.94	0	0	3.44348	2.94087	0	4.04167	3.60596	0	0	3.18861	0	4.31813	2.96878	0	0	3.04616	0	3.76821	0	3.66612	0	3.9628	0	0	0	0	0	0	0	3.6929	0	3.97224	0	0	2.90796	0	3.31266	0	0	0	0	0	0	0	0	0
		182	887.8	0	0	3.45261	0	0	3.91915	3.76972	3.60588	0	3.68908	0	4.13059	2.9302	0	2.9461	3.32054	0	3.72814	0	3.97199	0	3.91863	0	0	0	0	0	0	0	2.88379	0	3.76841	0	0	3.45003	3.39157	3.39556	3.08155	0	0	0	0	0	3.8	0	0
		183	891.66	0	0	3.10973	3.20089	0	3.72382	3.16534	3.67706	0	3.39994	0	3.92626	3.04238	2.63379	0	3.18164	0	3.58642	0	3.36835	0	4.12571	0	0	0	0	2.89378	0	0	3.39172	0	3.97495	0	0	0	0	3.61896	3.69905	0	0	0	0	0	3.46583	0	0
		184	895.52	0	0	3.3956	3.22042	0	3.75811	3.57276	3.57698	0	3.73274	0	4.03929	3.16648	0	0	3.62967	3.27659	4.23261	0	3.58388	0	4.28277	0	0	0	0	2.98503	0	0	3.3474	0	4.19539	0	0	0	0	2.94943	3.0816	0	0	0	0	0	3.16174	0	0
		185	899.38	0	0	0	3.57638	0	3.91114	3.49655	3.29661	0	3.53789	0	3.90068	3.21179	0	0	3.40432	0	3.64052	0	3.62947	3.37242	4.02709	0	0	0	0	0	0	0	3.15217	0	3.74628	0	0	0	2.7776	3.67179	3.47667	0	0	0	0	0	3.64576	0	0
		186	903.24	0	0	3.47575	3.44935	0	4.07444	3.9272	3.43918	0	3.43569	0	3.63067	3.64167	0	0	3.51229	3.05227	4.00336	0	3.33791	3.1651	4.05814	0	0	2.92984	0	3.25916	0	0	3.61006	0	3.84468	0	0	0	3.14806	0	3.11527	0	0	0	0	0	3.51201	0	0
		187	907.1	0	0	3.81839	3.19734	0	4.18747	3.6155	3.37225	0	3.71934	0	4.37022	3.29113	0	3.01926	3.33354	3.38546	4.07613	3.12791	3.58752	3.1505	3.75685	0	0	0	0	0	0	0	3.16845	0	4.54526	3.27619	0	3.15113	0	3.69539	3.42591	0	0	0	0	0	3.26751	0	0
		188	910.96	0	0	3.48892	3.41296	0	4.16673	3.17277	3.82656	0	3.59813	0	4.37111	3.19207	0	2.74298	3.33399	0	3.99699	0	3.30687	3.41954	4.07073	0	0	0	0	2.991	0	0	3.72719	0	3.6369	0	3.21897	0	0	3.53145	3.1486	0	0	0	0	0	4.05733	0	0
		189	914.82	0	0	3.3073	3.39433	0	4.39968	3.50925	3.40435	0	3.56498	0	4.18581	3.28829	0	0	2.82287	2.80449	3.60945	0	3.4776	2.58979	3.89346	0	0	0	0	3.44911	0	0	3.44659	0	3.60477	0	0	0	3.20787	3.62036	3.27315	0	0	0	0	0	3.36425	0	0
		190	918.68	0	0	3.59375	3.4902	0	4.01721	3.4648	3.54461	0	3.72559	0	4.4828	3.37737	0	0	0	3.31954	3.63879	0	3.76771	2.78934	3.6543	0	0	0	0	0	0	0	3.375	0	4.0514	0	0	0	0	3.77789	3.30146	0	0	0	0	0	3.52963	0	0
		191	922.54	0	2.82625	3.33241	3.60918	0	4.29556	0	3.50853	0	3.34684	0	4.28715	3.82559	0	3.51657	3.46836	3.14594	3.57334	2.98334	3.07632	3.31674	3.63582	0	0	2.83559	0	3.14181	0	0	3.56331	0	3.99601	0	0	3.64898	0	3.47052	3.79166	0	0	0	0	0	3.98913	0	0
		192	926.4	0	0	3.78833	3.20714	0	3.97398	3.29871	3.5813	0	3.78802	0	4.02306	3.58826	0	3.35718	3.04542	3.35936	3.01603	0	3.30373	0	3.80261	0	0	0	0	0	0	0	3.64611	0	4.0001	0	0	3.4249	0	3.70257	3.86465	0	0	0	0	0	3.91592	0	0
		193	930.26	0	0	3.85986	3.98546	0	3.46155	0	3.56647	0	3.74371	0	4.08223	3.97116	0	2.785	3.1164	3.22045	3.94644	0	3.37195	3.68798	3.41863	0	0	0	0	0	0	0	3.81411	0	4.28771	0	0	0	0	0	4.0963	0	0	2.74362	0	0	3.67324	0	0
		194	934.12	0	0	3.84417	3.68001	0	4.00855	3.43579	3.80883	3.27175	3.77842	0	3.70836	3.07786	0	3.21489	3.00295	3.60979	3.76673	0	3.82391	2.98356	3.37793	0	0	3.20557	0	3.15527	0	0	3.67274	0	3.48968	0	0	3.53259	3.01327	3.5504	3.67655	0	0	0	0	0	3.50828	0	0
		195	937.98	0	0	3.39197	3.73607	0	4.02631	3.10048	3.38445	3.36482	3.43532	0	3.68869	3.06564	0	0	0	3.40076	3.58494	3.02303	3.29061	3.44464	4.01377	0	0	0	0	0	0	0	3.64191	0	3.73677	0	2.97217	3.18265	0	4.03433	3.42304	0	0	0	0	0	3.31492	0	0
		196	941.84	0	0	3.58943	3.86892	3.22706	4.28151	0	3.69976	3.03426	3.6405	0	3.48659	3.44352	0	0	3.22281	3.8706	3.87575	2.9812	3.33234	3.4397	3.62845	0	0	0	0	0	0	0	3.45457	0	3.47126	0	0	3.6043	0	3.74398	3.76017	0	0	0	0	0	3.29132	0	0
		197	945.7	0	3.03586	2.97639	3.72862	2.96875	3.70592	0	3.64411	2.90731	3.71958	0	3.88274	3.6297	0	3.81672	2.99721	3.49117	3.4554	0	2.91679	3.17834	3.62022	0	0	2.75587	0	0	0	0	3.42538	0	3.50032	0	0	0	0	3.86676	3.50373	0	0	3.25607	0	0	3.60958	0	0
		198	949.56	0	0	3.37357	3.63644	0	4.41926	3.20255	3.75209	3.04325	3.95322	0	4.17996	3.46301	0	2.99243	3.2503	3.96359	3.58149	0	3.02697	3.15721	3.65413	0	0	0	0	0	0	0	3.0775	0	3.47403	0	0	3.57726	0	4.32737	4.1571	0	0	3.3608	0	0	3.40536	0	2.82033
		199	953.42	0	0	3.77273	3.33242	0	3.64715	3.29003	3.1389	3.15411	3.61657	0	3.93768	3.37612	0	3.14312	2.95675	3.65416	3.80633	0	3.05195	3.26374	3.23264	0	0	3.89597	0	0	0	0	3.2758	0	3.58628	0	0	0	0	4.09999	3.49151	0	0	2.95445	0	0	3.37304	0	0
		200	957.28	0	3.26958	3.53422	3.44325	0	3.37523	3.107	3.71323	3.05678	4.06762	0	3.93065	3.36294	0	3.18848	3.34138	3.86814	3.15505	0	3.02486	0	3.32498	0	0	3.22691	0	0	0	0	3.43075	0	3.52006	0	0	0	3.07881	3.82466	4.21762	0	0	3.39107	0	0	3.79803	0	0
		201	961.14	0	3.38389	3.51264	3.53218	3.00461	3.62787	3.36303	3.61767	0	3.22068	0	3.49337	3.37807	0	0	3.03188	3.80328	3.58858	3.29841	3.18434	3.15456	0	0	0	3.18086	0	0	0	0	3.06604	0	3.28117	0	0	2.97176	0	3.40841	3.45554	0	0	3.15669	0	0	3.69354	0	0
		202	965	0	3.34968	3.30467	3.81776	3.30314	3.6648	0	3.67747	3.25766	4.10638	0	3.92502	3.12276	0	0	0	3.88269	3.17134	2.81356	2.86893	2.93951	3.07372	0	0	0	0	0	0	0	3.10428	0	3.44199	0	0	3.63852	0	3.61399	4.24606	3.01562	0	0	0	0	2.91375	0	0
		203	968.86	0	3.03307	3.56543	3.36379	3.40717	3.63405	3.78541	4.07772	3.39441	3.25792	0	3.77355	0	0	0	3.1735	3.87081	4.0005	0	2.68543	0	3.32029	0	0	3.00383	0	0	0	0	3.40989	0	0	0	0	3.15144	0	3.23928	3.70512	0	0	3.13798	0	0	2.94432	0	0
		204	972.72	0	2.98295	3.67175	4.02071	3.75227	3.37806	3.2914	3.42173	0	3.09607	0	3.4751	3.0844	0	0	3.14055	3.73981	3.53806	0	0	2.89356	0	0	0	3.50723	0	0	0	0	3.41787	0	3.24347	0	0	3.94015	0	3.77741	3.87301	0	0	3.31493	0	0	3.31349	0	0
		205	976.58	0	3.08233	3.40016	3.58908	3.24659	3.25731	3.27135	3.72969	0	3.52659	0	4.22526	3.22576	0	0	3.1247	3.44637	3.37573	2.74943	0	0	3.39779	0	0	3.15895	0	0	0	0	3.53478	0	2.82173	0	0	3.69723	0	3.49595	3.76163	0	0	0	0	0	3.56642	0	0
		206	980.44	0	3.26903	2.98182	3.63942	3.1964	3.31744	3.75922	3.86398	3.0755	3.0841	0	3.68493	3.21892	0	0	0	3.94629	3.7033	3.14193	2.95675	0	3.37479	0	0	2.73838	0	0	0	0	3.58401	0	2.78108	0	0	3.25663	0	3.90622	3.69836	0	0	3.2364	0	0	3.68917	0	0
		207	984.3	0	3.53935	3.86704	3.54616	3.25874	0	3.35847	3.30514	2.98144	3.4942	0	3.8079	3.92304	0	0	3.31433	3.60838	3.69107	0	0	0	3.71906	0	0	3.10442	0	0	2.80861	0	2.94937	0	0	0	0	3.3338	0	3.58774	3.74761	0	0	2.89571	0	0	3.47842	0	0
		208	988.16	0	3.76267	3.44273	3.01252	3.52345	0	3.30017	3.32893	3.57619	3.28416	0	3.54065	3.46792	0	0	3.38012	3.5352	3.34541	3.41682	0	3.14306	3.33489	0	0	3.49975	0	0	0	0	3.32314	0	2.79651	0	0	3.47205	3.01385	3.67017	3.14313	0	0	3.48739	0	0	3.53419	0	0
		209	992.02	0	3.52772	3.47219	3.35285	3.04939	3.21388	3.69089	3.44225	3.1826	3.50771	0	3.22441	3.42523	0	0	0	3.86036	3.4321	0	0	0	3.10107	0	0	3.39104	0	0	0	3.0792	3.28717	0	0	0	0	3.21288	2.9936	3.04181	3.56907	0	2.96239	2.96625	0	0	3.29273	0	0
		210	995.88	0	4.34112	3.25451	3.29749	3.27198	3.37034	3.7684	3.71901	3.2961	3.394	0	3.42936	3.52037	0	0	3.44301	3.95814	3.79424	0	3.00674	0	3.88495	0	0	3.49876	0	0	2.93584	3.10436	3.15469	0	0	0	0	3.36641	3.08793	4.06669	0	0	0	3.06054	0	0	3.15215	0	0
		211	999.74	0	3.35565	4.19626	3.86575	3.6297	3.50117	3.44905	3.50149	3.14476	3.40868	0	0	3.39824	0	0	0	3.86915	3.65239	0	0	2.81327	3.08053	0	0	3.87793	0	0	2.7383	0	3.33567	0	2.85875	0	0	3.57154	0	3.95475	3.19706	0	0	3.415	0	0	3.50573	0	0
		212	1003.6	0	3.62722	3.65807	3.49793	3.08366	3.11894	3.86905	3.35472	3.2005	3.50359	0	2.92301	3.27384	0	0	3.41919	3.48763	3.26111	3.38167	0	0	3.23216	0	0	3.52213	0	0	3.33216	0	3.20295	0	0	0	0	3.00822	0	4.72519	3.25916	0	0	3.09546	0	0	3.7913	0	0
		213	1007.46	0	3.49406	3.52153	3.78494	3.29054	0	3.56829	3.40042	3.1868	3.74007	0	3.56037	3.43947	0	2.78942	3.25781	3.30897	3.43727	0	0	0	3.39135	0	0	3.05316	0	0	0	3.15783	3.3887	0	0	0	0	0	0	3.88849	3.20378	0	0	3.13393	0	0	3.64939	0	0
		214	1011.32	0	3.38037	3.58055	3.87619	3.19365	0	3.44739	3.34175	0	2.9669	0	3.10021	3.42764	0	0	0	3.93308	3.49221	0	0	0	3.55399	0	0	3.68518	0	0	0	0	3.03333	0	0	0	0	3.47829	0	4.09458	0	0	0	3.04594	0	0	3.63337	0	0
		215	1015.18	0	3.21245	3.69653	3.88374	3.10847	0	3.40824	3.73067	0	3.08388	0	3.27965	3.28536	0	0	3.27605	3.88531	4.11987	0	0	2.97774	3.0728	0	0	3.70707	0	0	3.16854	0	2.84735	0	0	0	0	3.29186	0	3.84302	3.14541	0	0	3.21788	0	0	3.49618	0	0
		216	1019.04	0	3.31779	3.40311	3.40134	3.20468	0	3.16607	3.9039	3.08447	3.4692	0	3.40872	3.28205	0	0	3.63641	3.81123	3.58683	0	0	0	3.1083	0	0	3.38943	0	0	0	0	3.12573	0	0	0	0	0	0	4.06819	3.22578	0	0	3.18077	0	0	3.65957	0	0
		217	1022.9	0	3.44705	4.00983	3.2441	0	0	3.7123	3.43056	3.73792	3.47891	0	3.35152	0	0	0	3.12356	3.27387	3.27138	0	0	3.08824	3.48506	0	0	4.05752	0	0	2.95633	0	0	0	0	0	0	3.02759	3.14289	4.49929	3.28092	0	0	3.19441	0	0	3.40067	0	0
		218	1026.76	0	3.29296	3.66859	3.6006	3.21703	0	3.57268	3.6416	0	3.33922	0	2.98567	3.22071	0	0	0	3.31318	3.5715	0	0	0	3.89505	0	0	3.82969	0	0	0	0	3.14746	0	0	0	0	3.36922	3.09398	4.077	0	0	0	3.14611	0	0	3.39835	0	0
		219	1030.62	0	3.25883	3.32582	3.6285	3.2066	0	3.05546	3.69971	3.09653	3.17	0	3.60429	3.01999	0	0	3.0673	3.48447	3.71604	0	3.27232	0	3.86083	0	0	3.25957	0	0	0	0	3.58372	0	0	0	0	3.42941	3.32641	3.79711	2.97498	0	0	2.90891	0	0	3.48318	2.71032	0
		220	1034.48	0	3.43227	3.58733	3.87882	0	0	3.43639	3.92226	0	3.05581	0	3.26257	0	0	0	3.26195	3.61059	3.2684	0	0	0	3.3997	0	0	3.88974	0	0	0	0	2.99454	0	3.28038	0	0	3.44094	3.14836	4.29769	0	0	0	2.98866	0	0	3.76407	0	0
		221	1038.34	0	3.39949	3.10109	2.94643	0	0	2.98529	3.66179	3.36562	2.97702	0	3.8697	0	0	0	3.10915	0	3.31957	0	3.30495	0	3.47938	0	0	3.20186	0	0	0	0	3.01558	0	3.29811	0	0	0	3.42656	4.46972	0	0	0	0	0	0	3.52558	0	0
		222	1042.2	0	3.22816	3.30613	3.02587	0	0	3.12111	3.67165	2.96399	3.61682	0	3.20771	0	0	0	3.047	0	3.54777	0	2.71147	0	3.66665	0	0	4.0485	0	0	2.66518	0	2.76956	0	2.96474	0	0	3.22695	3.86723	4.28894	0	0	0	0	0	0	3.61954	0	0
		223	1046.06	0	3.17445	3.42426	3.29448	0	3.2447	3.30646	4.11844	3.09546	3.19842	0	3.43332	0	0	0	3.39812	3.25085	3.34799	0	3.33618	3.45612	3.7821	0	0	3.6261	0	0	0	0	0	0	3.49768	0	0	0	3.64026	3.47329	0	0	0	0	0	0	3.67154	0	0
		224	1049.92	0	3.31358	3.20333	0	0	0	2.91491	3.87661	3.54199	3.52405	0	0	0	0	0	0	3.61963	3.54214	0	3.11249	2.86559	3.78244	0	0	3.42584	0	0	0	0	0	0	3.11536	0	0	0	3.79823	4.25902	0	0	0	0	0	0	4.23357	0	0
		225	1053.78	0	3.20977	3.23073	3.13382	0	3.66592	0	4.04827	2.964	0	0	0	0	0	0	0	3.50892	2.88019	0	3.22004	3.08514	3.52498	0	0	3.21698	0	3.06665	0	0	2.86236	0	3.40516	0	0	0	3.96207	4.16748	0	0	0	0	0	0	4.41423	0	0
		226	1057.64	0	3.25762	3.63032	3.17962	0	0	3.04036	3.6291	3.02816	3.43733	0	3.17489	0	0	0	3.10465	3.06739	0	0	3.34401	0	3.78906	0	0	3.32694	0	0	0	0	0	0	3.20498	0	0	3.44046	3.33444	4.73734	0	0	0	3.16864	0	0	3.57	0	0
		227	1061.5	0	3.07671	3.56894	3.15818	0	0	3.18584	3.4055	3.4861	3.05265	0	0	3.57076	0	0	3.22344	0	3.06741	0	3.4756	0	3.84063	0	0	2.90719	0	0	0	0	3.16218	0	3.18058	0	0	3.24741	3.93877	4.06863	0	0	0	3.18827	0	0	4.59615	0	0
		228	1065.36	0	3.78313	3.31515	3.22713	0	3.37779	3.45732	3.91132	3.18304	3.00906	0	3.1273	0	0	0	3.1304	3.61687	2.99443	0	2.95833	0	3.80161	0	0	3.72235	0	0	0	0	0	0	3.44135	0	0	3.28012	3.79503	4.39094	0	0	0	3.00793	0	0	3.65312	0	0
		229	1069.22	0	3.86459	3.5104	0	0	0	3.13047	3.40876	3.18048	3.62878	0	3.33771	0	0	0	3.58679	3.36899	2.95747	0	3.78411	0	4.03138	0	0	3.29557	0	0	0	0	0	0	3.54335	0	0	0	3.83454	3.54586	0	0	0	3.33754	0	0	3.89325	0	0
		230	1073.08	0	3.95452	3.71311	3.13206	0	0	2.97528	3.72121	0	0	0	0	0	0	0	3.31608	3.27591	3.81266	0	3.38288	0	3.79292	0	0	0	0	0	0	0	3.06344	0	3.4348	0	0	3.41761	3.63192	3.78738	0	0	0	3.27029	0	0	3.38257	0	0
		231	1076.94	0	3.79316	3.48593	3.34955	3.13781	0	3.49783	4.17387	3.59975	3.23359	0	0	0	0	0	3.15445	3.66377	3.4813	0	3.58193	0	4.51945	0	0	3.46916	0	0	0	0	2.74495	0	3.76662	0	0	3.58842	3.68553	4.37044	0	0	0	0	0	0	3.44383	0	0
		232	1080.8	0	3.48279	3.70106	0	0	0	3.48233	3.65261	3.30909	3.63504	0	3.13964	3.04413	0	0	3.49635	3.32799	3.22717	0	3.51487	0	3.97863	0	0	2.58932	0	0	0	0	0	0	3.62235	0	0	0	3.63376	4.02275	0	0	0	2.93103	0	0	3.18328	0	0
		233	1084.66	0	4.03763	3.19774	3.03158	0	0	3.22503	4.27097	3.30307	3.33479	0	3.52472	0	0	0	3.58244	0	2.57343	0	3.45235	0	4.87037	0	0	0	0	0	0	0	3.42447	0	3.62322	0	0	3.35123	3.46554	3.548	0	0	0	0	0	0	3.26776	0	0
		234	1088.52	0	3.50266	3.28994	2.77293	0	0	3.03658	3.95314	3.80833	3.06498	0	3.5879	0	0	0	3.44291	3.57452	0	0	3.76663	0	4.19309	0	0	0	0	0	0	0	3.22401	0	3.87977	0	0	3.26495	3.8612	3.92574	0	0	0	3.13864	0	0	3.22541	0	0
		235	1092.38	0	3.85043	0	3.02784	3.30388	0	3.10876	3.51856	0	3.28102	0	2.94108	0	0	2.70022	3.14346	3.41012	0	0	3.90343	0	4.99581	2.72315	0	0	0	0	0	0	2.74786	0	3.94303	0	0	3.11838	3.93891	4.26496	0	0	0	0	0	0	3.40874	0	0
		236	1096.24	0	3.83421	3.41515	0	2.80567	0	3.53996	3.96869	3.11942	3.04611	0	3.67277	0	0	0	0	2.81814	0	0	3.78373	3.12492	4.2762	0	0	3.30166	0	0	0	0	3.21142	0	3.73232	0	0	0	3.58766	4.29079	2.91511	0	0	0	0	0	3.31754	0	0
		237	1100.1	0	3.74139	3.10076	0	0	0	3.42904	4.19848	3.23527	0	0	0	0	0	3.3818	3.51246	0	3.67458	0	4.27329	0	4.17977	0	0	0	0	3.16563	3.08061	0	3.31489	0	3.94765	0	0	3.43844	3.43801	4.4286	0	0	0	2.97069	0	0	3.32936	0	0
		238	1103.96	0	3.79362	3.53435	0	3.51057	0	3.12747	3.88436	3.44092	3.20234	0	0	0	0	0	3.6051	3.45674	3.3408	0	4.71447	0	4.49556	0	0	0	0	0	0	0	0	0	3.4157	0	0	3.3343	3.41829	4.72762	0	0	0	0	0	0	3.76176	0	0
		239	1107.82	0	3.99011	3.13743	0	0	0	4.01685	3.94615	3.50021	3.04599	0	3.30948	0	0	3.06969	0	3.07289	0	0	4.82474	0	4.83179	0	0	0	0	0	2.65663	0	3.06473	0	4.09854	0	0	3.19073	4.17224	4.83921	0	0	0	3.26933	0	0	3.16449	0	0
		240	1111.68	0	3.3891	3.37981	0	0	0	3.83136	4.06622	3.78913	2.71651	0	3.40439	0	0	0	0	3.21529	0	0	4.18916	0	4.19129	0	0	2.98761	0	0	0	0	3.54649	0	4.14451	0	0	0	3.24725	4.26433	0	0	0	0	0	0	3.28398	0	0
		241	1115.54	0	4.30648	0	0	3.15997	0	3.77704	4.04801	3.3049	3.25326	0	0	0	0	3.17996	0	3.57964	0	0	4.22509	0	4.57707	0	0	0	0	0	0	0	3.2971	0	4.24	0	0	3.37014	3.65556	3.88703	0	0	0	0	0	0	3.40404	0	0
		242	1119.4	0	4.06773	3.54319	0	0	0	3.61138	3.68524	3.50337	3.24667	0	3.31493	0	0	3.52452	0	3.33701	0	0	3.7286	3.34678	4.05733	0	0	3.32312	0	3.17068	0	0	3.59235	0	4.12983	0	0	0	3.60228	4.33607	0	0	0	3.40566	0	0	3.51626	0	0
		243	1123.26	0	3.93976	0	0	2.73706	0	3.76774	4.2079	4.21886	2.98863	0	0	0	0	3.65924	0	3.21067	0	0	4.35064	0	4.31546	0	0	0	0	0	0	0	3.00733	2.96979	3.45629	0	0	3.49173	4.10162	3.85763	0	0	0	0	0	0	3.76712	0	0
		244	1127.12	0	3.58028	3.16836	0	3.14976	0	3.49151	4.18022	4.10973	3.44893	0	3.11768	0	0	3.59967	2.95502	3.14539	0	3.32416	3.68925	0	4.61695	0	0	0	0	3.44085	0	0	3.42867	0	4.34212	0	0	3.07801	3.50269	3.82264	3.47337	0	0	3.49339	0	0	3.4873	0	0
		245	1130.98	0	4.1851	3.87422	0	3.14355	0	3.83308	4.54133	3.50779	3.44353	0	3.10443	0	0	3.51188	0	0	0	0	4.41541	0	3.89456	0	0	0	0	0	0	0	3.51263	0	3.82986	0	0	3.54313	3.4292	3.82272	3.06837	0	0	2.90004	0	0	3.79125	0	2.92112
		246	1134.84	0	4.03893	3.62397	0	3.28291	0	3.6582	3.86619	3.59929	3.36966	0	3.22965	0	0	3.33596	0	0	0	3.12926	4.15324	3.07336	4.33028	0	0	0	0	3.10215	0	0	0	0	3.59499	0	0	3.22111	3.17836	3.67305	0	0	0	0	0	0	3.71814	0	0
		247	1138.7	0	3.71627	3.61285	0	3.21958	0	3.62369	3.79647	3.51997	3.37799	0	3.49167	0	0	3.54476	0	0	3.15625	3.59813	3.88325	0	4.21905	0	0	3.36005	0	3.21431	0	0	2.88242	0	3.47187	0	0	3.45547	3.16794	3.93718	0	0	0	0	0	0	3.34176	0	0
		248	1142.56	0	4.14138	3.91084	0	3.34031	0	3.63359	3.7943	3.3929	0	0	3.4706	0	0	3.65523	0	0	2.88484	2.98789	4.2659	2.84877	4.24686	0	0	3.38247	0	3.25836	3.05157	0	3.29163	0	4.02687	0	0	3.52119	3.64726	3.50807	3.00696	0	0	0	0	0	0	0	0
		249	1146.42	0	3.70599	3.72325	0	3.1506	0	3.81116	4.24668	3.76456	3.16678	0	0	0	0	3.36994	3.21899	0	0	3.36672	4.68132	3.22032	4.24044	0	0	0	0	3.1547	0	0	3.41189	0	4.18486	0	0	3.83703	3.96617	3.84251	0	0	0	2.84385	0	0	3.64928	0	0
		250	1150.28	0	4.54318	4.09249	3.44093	2.96686	0	3.46174	3.58288	3.48899	2.94724	0	0	0	0	3.73699	3.15408	0	0	3.22473	4.33283	2.87663	4.13752	0	0	0	0	0	0	0	3.45941	3.16945	4.17016	0	0	3.55213	3.7017	3.11083	3.16124	0	0	0	0	0	3.37773	0	0
		251	1154.14	0	3.92055	3.14894	0	3.26487	3.54182	3.99482	3.76399	3.77176	3.00802	0	0	0	0	3.444	2.91563	0	0	3.21567	4.42696	3.38531	3.94397	2.85095	0	3.26792	0	0	0	0	3.33301	2.82873	4.45975	0	0	3.51819	3.81627	3.46475	3.63846	0	0	0	0	0	2.64208	0	0
		252	1158	0	3.89123	4.02597	0	2.85907	0	3.6786	3.86861	3.77358	3.09093	0	3.60283	0	0	3.6483	0	0	0	3.47246	4.00752	3.06101	3.29121	0	0	3.52403	2.92819	0	0	0	2.89288	3.47727	3.82292	0	0	3.6559	3.46672	3.43494	3.05466	0	0	0	0	0	3.65392	0	0
		253	1161.86	0	3.88593	4.36856	0	3.6126	3.34672	3.5997	4.21252	3.90483	3.30338	0	0	0	0	3.62083	0	0	2.85081	3.45801	3.80206	3.22461	3.83494	0	0	3.32513	0	0	0	0	3.39421	3.3977	4.27582	0	0	3.9979	3.37757	3.23702	3.15854	0	0	2.80024	0	0	4.08798	0	0
		254	1165.72	0	3.99947	4.67763	0	3.58076	2.94874	2.84047	3.92641	4.1272	3.57679	0	3.20911	0	0	3.55442	3.40771	2.98735	0	3.84804	4.00072	2.95425	4.06502	3.29302	0	0	0	0	0	3.33493	3.26929	3.07487	4.18055	0	0	3.95459	3.25016	3.61714	3.0121	0	0	3.13562	0	0	3.63675	0	0
		255	1169.58	0	3.88721	3.49359	0	3.48321	0	3.59405	3.40997	3.26619	3.16258	0	3.61653	0	0	3.76962	0	0	2.9599	3.34	4.2572	0	3.97724	2.94386	0	0	0	0	0	2.81168	3.42923	3.41013	4.05724	0	0	4.12537	3.64338	3.42031	3.47702	0	0	3.58148	0	0	3.91755	0	0
		256	1173.44	0	3.96236	4.72849	0	3.66613	3.16088	3.56759	3.71827	4.07697	3.00762	0	3.1386	0	0	3.34226	3.41564	2.95345	0	3.99503	4.07493	0	3.78499	0	0	2.81627	3.06552	0	0	0	3.55008	3.29499	3.73857	0	0	3.95601	3.45716	3.41731	2.80748	0	0	3.69912	0	0	3.23151	0	0
		257	1177.3	0	3.38688	4.25108	0	3.0909	0	4.24947	4.32502	3.74538	3.43631	0	0	0	0	3.56121	3.20005	0	0	3.71452	4.0062	2.95636	3.50814	0	0	0	0	0	3.65173	0	3.58192	3.26463	3.71783	0	0	3.65186	3.69163	3.52646	3.11195	0	0	3.98519	0	0	3.16254	0	0
[truncated: 288 more rows]
[truncated: 9 more columns]
