# Supplementary material for: Quantitative imaging of transcription in living Drosophila embryos reveals the impact of core promoter motifs on promoter state dynamics
Source: Nat Commun. 2021 Jul 23;12:4504. doi: 10.1038/s41467-021-24461-6 (PMC8302612; doi:10.1038/s41467-021-24461-6)
Supplement: Supplementary file 13 — Source Data [file 41467_2021_24461_MOESM13_ESM.zip › NatComm Source Data/snaE-snaTATAlightPr/snaTATAlightPr M3 - DividedByBackground_SpatialSelected.xls]

## Sheet: Spots by Background
		Frame	Time	SptId_8	SptId_13	SptId_14	SptId_16	SptId_18	SptId_19	SptId_21	SptId_23	SptId_24	SptId_25	SptId_26	SptId_31	SptId_32	SptId_33	SptId_34	SptId_36	SptId_37	SptId_39	SptId_43	SptId_44	SptId_45	SptId_47	SptId_49	SptId_50	SptId_51	SptId_54	SptId_55	SptId_56	SptId_57	SptId_58	SptId_60	SptId_61	SptId_62	SptId_63	SptId_66	SptId_67	SptId_69	SptId_70	SptId_71	SptId_72	SptId_75	SptId_77	SptId_78	SptId_80	SptId_81	SptId_82
		0	193	0	0	0	0	0	0	0	0	0	0	0	0	0	0	0	0	0	0	0	0	0	0	0	0	18.8305	0	0	0	0	0	0	0	0	0	0	0	0	0	0	0	0	0	0	0	0	0
		1	196.86	0	0	0	0	0	0	0	0	0	0	0	0	0	0	0	0	0	0	0	0	0	0	0	0	0	18.6324	0	0	0	0	0	0	0	0	0	0	0	0	0	0	0	0	0	0	0	19.2603
		2	200.72	0	0	0	0	0	0	0	0	0	0	0	19.6155	0	0	0	0	0	0	0	0	0	0	0	0	0	0	0	0	0	0	0	0	0	0	0	0	0	0	0	0	0	0	0	0	0	0
		3	204.58	0	0	0	0	0	0	0	0	0	0	0	0	0	0	0	0	0	0	0	0	0	0	0	0	0	0	0	0	0	0	0	0	0	0	0	0	0	0	0	0	0	0	0	0	0	0
		4	208.44	0	0	0	0	0	0	0	0	0	0	0	0	0	0	0	0	0	0	0	0	0	0	0	0	0	0	0	0	0	0	0	0	0	0	0	0	0	0	0	0	0	0	0	0	0	0
		5	212.3	0	0	0	0	0	0	0	0	0	0	0	0	0	0	0	0	0	0	0	0	0	0	0	0	0	0	0	0	0	0	0	0	0	0	0	0	0	0	0	0	0	0	0	0	0	0
		6	216.16	0	0	0	0	0	0	0	0	0	0	0	0	0	0	0	0	0	0	0	0	0	0	0	0	0	0	19.9417	0	0	0	0	0	0	0	0	0	0	0	0	0	0	0	0	0	0	0
		7	220.02	0	0	0	0	0	0	0	0	0	0	0	0	0	0	0	0	0	0	0	0	0	0	0	0	0	0	0	0	0	0	0	0	0	0	0	0	0	17.215	0	0	0	0	0	0	0	0
		8	223.88	0	0	0	0	0	0	0	0	0	0	0	0	0	0	0	0	0	0	0	0	0	0	0	0	0	0	0	0	0	0	0	0	0	0	0	0	0	0	0	0	0	0	0	0	0	0
		9	227.74	0	0	0	0	0	0	0	0	0	0	0	0	0	0	0	0	0	0	22.3951	0	0	0	0	0	0	0	0	0	0	0	0	0	0	0	0	0	0	0	0	0	0	0	0	0	0	0
		10	231.6	0	0	0	0	0	0	0	0	0	0	0	0	0	0	0	0	0	0	0	0	0	0	0	0	0	0	0	0	0	0	0	0	0	0	0	0	0	0	0	0	0	0	0	0	0	0
		11	235.46	0	0	0	0	0	0	0	0	0	0	0	0	0	0	0	0	0	0	0	0	0	0	0	0	0	0	0	0	0	0	0	19.8959	0	0	0	0	0	0	0	0	0	0	0	0	0	0
		12	239.32	0	0	0	0	0	0	0	0	0	0	0	0	0	0	0	0	0	0	0	0	0	0	0	0	0	0	0	0	0	0	0	0	0	0	0	0	0	0	0	0	0	0	0	0	0	0
		13	243.18	0	0	0	0	0	0	0	0	0	0	0	0	0	0	0	0	0	0	0	0	0	0	0	0	0	0	0	0	0	0	0	0	0	0	0	0	0	0	0	0	0	0	0	0	0	0
		14	247.04	0	0	0	0	0	0	0	0	0	0	0	0	0	0	0	0	0	0	0	0	0	0	0	0	0	0	0	0	0	0	0	0	0	0	0	0	18.9539	0	0	0	0	0	0	0	0	0
		15	250.9	0	0	0	0	0	0	0	0	0	0	0	0	0	0	0	0	0	0	0	0	0	0	0	0	0	0	0	0	0	0	0	0	0	0	0	0	0	0	0	0	0	0	0	0	0	0
		16	254.76	0	0	0	0	0	0	0	0	0	0	0	0	0	0	0	0	0	0	0	0	0	0	0	0	0	0	0	0	0	0	0	0	0	0	0	0	0	0	0	0	0	0	0	0	0	0
		17	258.62	0	0	0	0	0	0	0	0	0	0	0	0	0	0	0	0	0	0	0	0	0	0	0	0	0	0	0	0	0	0	0	0	0	0	0	0	0	0	0	0	0	0	0	0	0	0
		18	262.48	0	0	0	0	0	0	0	0	0	0	0	0	0	0	0	0	0	0	0	0	0	0	0	0	0	0	0	0	0	0	0	0	0	0	0	0	0	0	0	0	0	0	0	0	0	0
		19	266.34	0	0	0	0	0	0	0	0	0	0	0	0	0	0	0	0	0	0	0	0	0	0	0	0	0	0	0	0	0	0	0	0	0	0	0	0	0	0	0	0	0	0	0	0	0	0
		20	270.2	0	0	0	0	0	0	0	0	0	0	0	0	0	0	0	0	0	0	0	0	0	0	0	0	0	0	0	0	0	0	0	0	0	0	0	0	0	0	0	0	0	0	0	0	0	0
		21	274.06	0	0	0	0	0	0	0	0	0	0	0	21.8932	0	0	0	0	0	0	0	0	0	0	0	0	0	0	0	0	0	0	0	0	0	0	0	0	0	0	0	0	0	0	0	0	0	0
		22	277.92	0	0	0	0	0	0	0	0	0	0	0	0	0	0	0	0	0	0	0	0	0	0	0	0	0	0	0	0	0	0	0	0	0	0	0	0	0	0	0	0	0	0	0	0	0	0
		23	281.78	0	0	0	0	0	0	0	0	0	0	0	0	0	0	0	0	0	0	0	0	0	0	0	0	0	0	0	0	0	0	20.4512	0	0	0	0	0	0	0	0	0	0	0	0	0	0	0
		24	285.64	0	0	0	0	0	0	0	0	0	0	0	24.3691	0	0	0	0	0	0	0	0	0	0	0	0	0	0	0	0	0	0	0	0	0	0	0	0	0	0	0	0	0	0	0	0	0	0
		25	289.5	0	0	0	0	0	0	0	0	0	0	0	0	0	0	0	0	0	0	0	0	0	0	0	0	0	0	0	0	0	0	0	0	0	0	0	0	0	0	0	0	0	0	0	0	0	0
		26	293.36	0	0	0	0	0	0	0	0	0	0	0	0	0	0	0	0	0	0	0	0	0	0	0	0	0	0	0	0	0	0	0	0	0	0	0	0	0	0	0	0	0	0	0	0	0	0
		27	297.22	0	0	0	0	0	0	0	0	0	0	0	0	0	0	0	0	0	0	0	0	0	0	0	0	0	0	0	0	0	0	0	0	15.8807	0	17.366	0	0	0	0	0	0	0	0	0	0	0
		28	301.08	0	0	0	0	0	0	0	0	0	0	0	0	0	0	0	0	0	0	0	0	0	0	0	0	0	0	0	0	0	0	0	0	0	0	0	0	0	0	0	0	0	0	0	0	0	0
		29	304.94	0	0	0	0	0	0	0	0	0	0	0	0	0	0	0	0	0	0	0	0	0	0	0	0	0	0	0	0	0	0	0	0	0	0	0	0	0	0	0	0	0	0	0	0	0	0
		30	308.8	0	0	0	0	0	0	0	0	0	0	0	0	0	0	0	0	0	0	0	0	0	0	0	0	0	0	0	0	0	0	17.2258	0	0	18.9406	0	0	0	0	0	0	0	0	0	0	0	0
		31	312.66	0	0	0	0	0	0	0	0	0	0	0	0	0	0	0	0	0	0	0	0	0	0	0	0	0	0	0	0	0	0	0	0	0	0	0	0	0	0	0	0	0	0	0	0	0	0
		32	316.52	0	0	0	0	0	0	0	0	0	0	0	0	0	0	0	0	0	0	0	0	0	0	0	0	0	0	0	0	0	0	0	0	0	0	0	0	0	0	0	0	0	0	0	0	0	0
		33	320.38	0	0	0	0	0	0	0	0	0	0	0	0	0	0	0	0	0	0	0	0	0	0	0	0	0	0	0	0	0	0	0	0	0	0	0	0	0	0	0	0	0	0	21.9431	0	0	0
		34	324.24	0	0	0	0	0	0	0	0	0	0	0	0	0	0	0	0	0	0	0	0	0	0	0	0	0	0	0	0	0	0	0	0	0	0	0	0	0	0	0	0	0	0	0	0	0	0
		35	328.1	0	0	0	0	0	0	0	0	0	0	0	0	0	0	0	0	0	0	0	0	0	0	0	0	0	0	0	0	0	0	0	0	0	0	0	0	0	0	0	0	0	0	0	0	0	0
		36	331.96	0	0	0	0	0	0	0	0	0	0	0	0	0	0	0	0	0	0	0	0	0	0	0	0	0	0	0	0	0	0	0	0	0	0	0	0	0	0	0	0	0	0	0	0	0	0
		37	335.82	0	0	0	0	0	0	0	0	0	0	0	0	0	0	0	0	0	0	0	0	0	0	0	0	0	0	0	0	0	0	0	0	0	0	0	0	0	0	0	0	0	0	0	0	0	0
		38	339.68	0	0	0	0	0	0	0	0	0	0	0	0	0	0	0	0	0	0	0	0	0	0	0	0	0	0	0	0	0	0	0	0	0	0	0	0	0	0	0	0	0	0	0	0	0	0
		39	343.54	0	0	0	0	0	0	0	0	0	0	15.5831	0	0	0	0	0	0	0	0	0	0	0	0	0	0	0	0	0	0	0	0	0	0	0	0	0	0	0	0	17.855	0	0	0	0	0	0
		40	347.4	0	0	0	0	0	0	0	0	0	0	0	0	0	0	0	0	0	0	0	0	0	0	0	0	0	0	0	0	0	0	0	0	0	0	0	0	0	0	0	0	0	0	0	0	0	0
		41	351.26	0	0	0	0	0	0	0	0	0	0	0	0	0	0	0	0	0	0	0	0	0	0	0	0	0	0	0	0	0	0	0	0	0	0	0	0	0	0	0	0	0	0	0	0	0	0
		42	355.12	0	0	0	0	0	0	0	0	0	0	0	0	0	0	0	0	0	0	0	0	0	0	0	0	0	0	0	0	0	0	0	0	0	0	0	0	0	0	0	0	0	0	0	0	0	0
		43	358.98	0	0	0	0	0	0	0	0	0	0	0	0	0	0	0	0	0	0	0	0	0	0	0	0	0	0	0	0	0	0	0	0	0	0	0	0	0	0	0	0	0	0	0	0	0	0
		44	362.84	0	0	0	0	0	0	0	0	0	0	0	0	0	0	0	0	0	0	0	0	0	0	17.0418	0	0	0	0	0	0	0	0	0	0	0	0	0	0	0	0	0	0	0	0	0	0	0
		45	366.7	0	0	0	0	0	0	0	0	0	0	0	0	0	0	0	0	0	0	0	0	0	0	0	0	0	0	0	0	0	0	0	0	0	0	0	0	0	0	0	0	0	0	0	0	0	0
		46	370.56	0	0	0	0	0	0	0	0	0	0	0	0	0	0	0	0	0	0	0	0	0	0	0	0	0	0	0	0	0	0	0	0	0	0	0	0	0	0	0	0	0	0	0	0	0	0
		47	374.42	0	0	0	0	0	0	0	0	0	0	0	0	0	0	0	0	0	0	0	0	0	0	0	0	0	0	0	0	0	0	0	0	0	0	0	0	0	0	0	0	0	0	0	0	0	0
		48	378.28	0	0	0	0	0	0	0	0	0	0	0	0	0	0	0	0	0	0	0	0	0	0	0	0	0	0	0	0	0	0	0	0	0	0	0	0	24.9886	0	0	0	0	0	0	0	0	0
		49	382.14	0	0	0	0	0	0	0	0	0	0	0	0	0	0	0	0	0	0	0	0	0	0	0	0	0	0	0	0	0	0	0	0	0	0	0	0	0	0	0	0	0	0	0	0	0	0
		50	386	0	0	0	0	0	0	0	0	0	0	0	0	0	0	0	0	0	0	0	0	0	0	0	0	0	0	0	0	0	0	0	0	0	0	0	0	0	0	0	0	0	0	0	0	0	0
		51	389.86	0	0	0	0	0	0	0	0	0	0	0	0	0	0	0	0	0	0	0	0	0	0	0	0	0	0	0	0	0	0	0	0	0	0	0	0	0	0	0	0	0	0	0	0	0	0
		52	393.72	0	0	0	0	0	17.2626	0	0	0	0	0	0	0	0	0	0	0	0	0	0	0	0	0	0	0	0	0	0	0	0	0	0	0	0	0	0	0	0	0	0	0	0	0	0	0	0
		53	397.58	0	0	0	0	0	0	0	0	0	0	0	0	0	0	0	0	0	0	0	0	0	0	0	0	0	0	0	0	0	0	0	0	0	0	0	0	0	0	0	0	0	0	0	0	0	0
		54	401.44	0	0	0	0	0	0	0	0	0	0	0	0	0	0	0	0	0	0	0	0	0	0	0	0	0	0	0	0	0	0	0	0	0	0	0	0	0	0	0	0	0	0	0	0	0	0
		55	405.3	0	0	0	0	0	0	0	0	0	0	0	0	0	0	0	0	0	0	0	0	0	0	0	0	0	17.9628	0	0	0	0	0	0	0	0	0	0	0	0	0	0	0	0	0	0	0	0
		56	409.16	0	0	0	0	0	0	0	0	0	0	0	0	0	0	0	0	0	0	0	0	0	0	0	0	0	0	0	0	0	0	0	0	0	0	0	0	0	0	0	0	0	0	0	0	0	0
		57	413.02	0	0	0	0	0	0	0	0	0	0	0	0	0	0	0	0	0	0	0	0	0	0	0	0	0	0	0	0	0	0	0	0	0	0	0	0	0	0	0	0	0	0	0	0	0	0
		58	416.88	0	0	0	0	0	0	0	0	0	0	0	0	0	0	0	0	0	0	0	0	0	0	0	0	0	0	0	0	0	0	0	0	0	0	0	0	0	0	0	0	0	0	0	0	0	0
		59	420.74	0	0	0	0	0	0	0	0	0	0	0	0	19.6865	0	0	0	0	0	0	0	0	0	0	0	0	0	0	0	0	0	0	0	0	0	0	0	0	0	0	0	0	0	0	0	0	0
		60	424.6	0	0	0	0	0	0	0	0	0	0	0	0	0	0	0	0	0	0	0	0	0	0	0	0	0	0	0	0	0	0	0	0	0	0	0	0	0	0	0	0	0	0	0	0	0	0
		61	428.46	0	0	0	0	0	0	0	0	0	0	0	0	0	0	0	0	0	0	0	0	0	0	0	0	0	0	0	0	0	0	0	0	0	0	0	18.3932	0	0	0	0	0	0	0	0	0	0
		62	432.32	0	0	0	0	0	0	0	0	0	0	0	0	0	0	0	0	0	0	0	0	0	0	0	0	0	0	0	0	0	0	0	0	0	0	0	0	0	0	0	0	0	0	0	0	0	0
		63	436.18	0	0	0	0	0	0	0	0	0	0	0	0	0	0	0	0	0	0	0	0	0	0	0	0	0	0	0	0	0	0	0	0	0	0	0	0	0	0	0	0	0	0	0	0	0	0
		64	440.04	0	0	0	0	0	0	0	0	0	0	0	0	0	0	0	0	0	0	0	0	0	0	0	0	0	0	0	0	0	0	0	0	0	0	0	0	0	0	0	0	0	0	0	0	0	0
		65	443.9	0	0	0	0	0	0	0	0	0	0	0	0	0	0	0	0	0	0	0	0	0	0	0	0	0	0	0	0	0	0	0	0	0	0	0	0	0	0	0	0	0	0	0	0	0	28.0158
		66	447.76	0	0	0	0	0	0	0	0	0	0	0	0	0	0	0	0	0	0	0	0	0	0	0	0	0	0	0	0	0	0	0	0	0	0	0	0	0	0	0	0	0	0	0	0	0	0
		67	451.62	0	0	0	0	0	0	0	17.9935	0	0	0	0	0	0	0	0	0	0	0	0	0	0	0	0	0	0	0	0	0	0	0	0	0	0	0	0	0	0	0	0	0	0	0	0	0	0
		68	455.48	0	0	0	0	0	0	0	0	0	0	0	0	0	0	0	0	0	0	0	0	0	0	0	0	0	0	0	0	0	0	0	0	0	0	0	0	0	0	0	0	0	0	0	0	0	0
		69	459.34	0	0	0	0	0	0	0	0	0	0	0	0	0	0	0	0	0	0	0	0	0	0	0	0	0	0	0	0	0	0	0	0	0	0	0	0	0	0	0	0	0	0	0	0	0	0
		70	463.2	0	0	0	0	0	0	0	0	0	0	0	0	0	0	0	0	0	0	0	0	0	0	0	0	0	0	0	0	0	0	0	0	0	0	0	0	0	0	0	0	0	0	0	0	0	0
		71	467.06	0	0	0	0	0	0	0	0	0	0	0	0	0	0	0	0	0	0	0	0	0	0	0	0	0	0	0	0	0	0	0	0	0	0	0	0	0	0	0	0	0	0	0	0	0	17.7465
		72	470.92	0	0	0	0	0	0	0	0	0	0	0	0	0	0	0	0	0	0	0	0	0	0	0	0	0	0	0	0	0	0	0	0	0	0	0	0	0	0	0	0	0	0	0	0	0	0
		73	474.78	0	0	0	0	0	0	0	0	0	0	0	0	0	0	0	0	0	0	0	0	0	0	0	0	0	0	0	0	0	0	0	0	0	0	0	0	0	0	0	0	0	0	0	0	0	0
		74	478.64	0	0	0	16.4891	0	0	0	0	0	0	0	0	0	0	0	0	0	0	0	0	0	0	0	0	0	0	0	0	0	0	0	0	0	0	0	0	0	0	0	0	0	0	0	0	0	0
		75	482.5	0	0	0	0	0	0	0	0	0	0	0	0	0	0	0	0	0	0	0	0	0	0	0	0	0	0	0	0	0	0	0	0	0	0	0	0	0	0	0	0	0	0	0	0	0	0
		76	486.36	0	0	0	0	0	0	0	0	0	0	0	0	0	0	0	0	0	0	0	0	0	0	0	0	0	0	0	0	0	0	0	0	0	0	0	0	0	0	0	0	0	0	0	0	0	0
		77	490.22	0	0	0	0	0	0	0	0	0	0	0	0	0	0	0	0	0	0	0	0	0	0	0	0	0	0	0	0	0	0	0	0	0	0	0	0	0	0	0	0	0	0	0	0	0	0
		78	494.08	0	0	16.9693	0	0	0	0	0	0	0	0	0	0	0	0	0	0	0	0	0	0	0	0	0	0	0	0	0	0	0	0	0	0	0	0	0	0	0	0	0	0	0	0	0	0	0
		79	497.94	0	0	0	0	0	0	0	0	0	0	0	0	0	0	0	0	0	0	0	0	0	0	0	0	0	0	0	0	0	0	0	21.3291	0	0	0	0	0	0	0	0	0	0	0	0	0	0
		80	501.8	0	0	0	0	0	0	0	0	0	0	0	0	0	0	0	0	0	0	0	0	0	0	0	0	0	0	0	0	0	0	0	0	0	0	0	0	0	0	0	0	0	0	0	0	0	0
		81	505.66	0	0	0	0	0	0	0	0	0	0	0	0	0	0	0	0	0	0	0	0	0	0	0	0	0	0	0	0	0	0	0	0	0	0	0	0	0	0	0	0	0	0	0	0	0	0
		82	509.52	0	0	0	0	0	0	0	0	0	0	0	0	0	0	0	0	0	0	0	0	0	0	0	0	0	0	0	0	0	0	0	0	0	0	0	0	0	0	0	0	0	0	0	0	0	0
		83	513.38	0	0	0	0	0	0	0	0	0	0	0	0	0	0	0	0	0	18.9384	0	0	0	0	0	0	0	0	0	0	0	0	0	0	0	0	0	0	0	0	0	0	0	0	0	0	0	0
		84	517.24	0	0	0	0	0	0	0	0	0	0	0	0	0	0	0	0	0	0	0	0	0	0	0	0	0	0	0	0	0	0	0	0	0	0	0	0	0	0	0	0	0	0	0	0	0	0
		85	521.1	0	0	0	0	0	0	0	0	0	0	0	0	0	0	0	0	0	0	0	0	0	0	0	0	0	0	0	0	0	0	0	0	0	0	0	0	0	0	0	0	0	0	0	0	0	0
		86	524.96	0	0	0	0	0	0	0	0	0	0	0	0	0	0	0	0	0	0	0	0	0	0	0	0	19.2499	0	0	0	0	0	0	0	0	0	0	0	0	0	0	0	0	0	0	0	0	0
		87	528.82	0	0	0	0	0	0	0	0	0	0	0	18.5748	0	0	0	0	0	0	0	0	0	0	0	0	0	0	0	0	0	0	0	0	0	0	0	0	0	0	0	0	0	0	0	0	0	0
		88	532.68	0	0	0	0	0	0	0	0	0	0	0	0	0	0	0	0	0	0	0	0	0	0	0	0	0	0	0	0	0	0	0	0	0	0	0	0	0	0	0	0	0	0	0	0	0	0
		89	536.54	0	0	0	0	0	0	0	0	0	0	0	0	0	0	0	0	0	0	0	0	0	0	0	0	0	0	0	0	0	0	0	0	0	0	0	0	0	0	0	0	0	0	0	0	0	0
		90	540.4	0	0	0	0	0	0	0	0	0	0	0	0	0	0	0	0	0	0	0	0	0	0	0	0	0	0	0	0	0	0	0	0	0	0	0	0	0	0	0	0	0	0	0	0	0	0
		91	544.26	0	0	0	0	0	0	0	0	0	0	0	0	0	0	0	0	0	0	0	0	0	0	0	0	0	0	0	0	0	0	0	0	0	0	0	0	0	0	0	0	0	0	0	0	0	0
		92	548.12	0	0	0	0	0	0	0	0	0	0	0	0	0	0	0	0	0	0	0	0	0	0	0	0	0	0	0	0	0	0	0	0	0	0	0	0	0	0	0	0	0	27.7415	0	0	0	0
		93	551.98	0	0	0	0	0	0	0	0	0	0	0	0	0	0	0	0	0	0	0	0	0	0	0	0	0	0	0	0	0	0	0	0	0	0	0	0	0	0	0	0	0	0	0	0	0	0
		94	555.84	0	0	0	0	0	0	0	0	0	0	0	0	0	0	0	0	0	0	0	0	0	0	0	0	0	0	0	0	0	0	0	0	0	0	0	0	0	0	0	0	0	0	0	0	0	0
		95	559.7	0	0	0	0	0	0	0	0	0	0	0	0	0	0	0	0	0	0	0	0	0	0	0	0	0	0	0	0	0	0	0	0	0	0	0	0	0	0	0	0	0	0	0	0	0	0
		96	563.56	0	0	0	0	0	0	0	0	0	0	0	0	0	0	0	0	0	0	0	0	0	0	0	0	0	0	0	0	0	0	0	0	0	0	0	0	0	0	0	0	0	0	0	0	0	0
		97	567.42	0	0	0	0	0	0	0	0	0	0	0	0	0	0	0	0	0	0	0	0	0	0	0	0	0	0	0	0	0	0	0	0	0	0	0	0	0	0	0	0	0	0	0	0	0	0
		98	571.28	0	0	0	0	0	0	0	0	0	0	0	0	0	0	0	0	0	0	0	0	0	0	0	0	0	0	0	0	0	0	0	0	0	0	0	0	0	0	0	0	0	54.1351	0	0	0	0
		99	575.14	0	0	0	0	0	0	0	0	0	0	0	0	0	0	0	0	0	0	0	0	0	0	0	0	0	0	0	0	0	0	0	0	0	0	0	0	0	0	0	0	0	0	0	0	0	0
		100	579	0	0	0	0	0	0	0	0	0	0	0	0	0	0	0	0	0	0	0	0	0	0	0	0	16.2514	0	0	0	0	0	0	0	0	0	0	0	0	0	0	0	0	27.4122	0	0	0	0
		101	582.86	0	0	0	0	0	0	0	0	0	0	0	0	0	0	0	0	0	0	0	0	0	0	0	0	0	0	0	0	0	0	0	0	0	0	0	0	0	0	0	0	0	25.0682	0	0	0	0
		102	586.72	0	0	0	0	0	0	0	0	0	0	0	0	0	0	0	0	0	0	0	0	0	0	0	0	0	0	0	0	0	0	0	0	0	0	0	0	0	0	0	0	0	0	0	0	0	0
		103	590.58	0	0	0	0	0	0	0	0	0	0	0	0	0	0	0	0	0	0	0	0	0	0	0	0	0	0	0	0	0	0	0	0	0	0	0	0	0	0	0	0	0	0	0	0	0	0
		104	594.44	0	0	0	0	0	0	0	0	0	0	0	0	0	0	0	0	0	0	0	0	0	0	0	0	0	0	0	0	0	0	0	0	0	0	0	0	0	0	0	0	0	0	0	0	0	0
		105	598.3	0	0	0	0	0	0	0	0	0	0	0	0	0	0	0	0	0	0	0	0	0	0	0	0	0	0	0	0	0	0	0	0	0	0	0	0	0	0	0	0	0	0	0	0	0	0
		106	602.16	0	0	0	0	0	0	0	0	0	0	0	0	0	0	0	0	0	0	0	0	0	0	0	0	0	0	0	0	0	0	0	0	0	0	0	0	0	0	0	0	0	26.5553	0	0	0	0
		107	606.02	0	0	0	0	0	0	0	0	0	0	0	0	0	0	0	0	0	0	0	0	0	0	0	0	0	0	0	0	0	0	0	0	0	0	0	0	0	0	0	0	0	47.3297	0	0	0	0
		108	609.88	0	0	0	0	0	0	0	0	0	0	0	0	0	0	0	0	0	0	0	0	0	0	0	0	0	0	0	0	0	0	0	0	0	0	0	0	0	0	0	0	0	27.9212	0	0	0	0
		109	613.74	0	0	0	0	0	0	0	0	0	0	0	0	0	0	0	0	0	0	0	0	0	0	0	0	0	0	0	0	0	0	0	0	0	0	0	0	0	0	0	0	0	25.2194	0	0	0	0
		110	617.6	0	0	0	0	0	0	0	0	0	0	0	0	0	0	0	0	0	0	0	0	0	0	0	0	0	0	0	0	0	0	0	0	0	0	0	0	0	0	0	0	0	45.3155	0	0	0	0
		111	621.46	0	0	0	0	0	0	0	0	0	0	0	0	0	0	0	0	0	0	0	0	0	0	0	0	0	0	0	0	0	0	0	0	0	0	0	0	0	0	0	0	0	0	0	0	0	0
		112	625.32	0	0	0	0	0	0	0	0	0	0	0	0	0	0	0	0	0	0	0	0	0	0	0	0	0	0	0	0	0	0	0	0	0	0	0	0	0	0	0	0	0	16.1951	0	0	0	0
		113	629.18	0	0	0	0	0	0	0	0	0	0	0	0	0	0	0	0	0	0	0	0	0	0	0	0	0	0	0	0	0	0	0	0	0	0	0	0	0	0	0	0	0	0	0	0	0	0
		114	633.04	0	0	0	0	0	0	0	0	0	0	0	0	0	0	0	0	0	0	0	0	0	0	0	0	0	0	0	0	0	0	0	0	0	0	0	0	0	0	0	0	0	0	0	0	0	0
		115	636.9	0	0	0	0	0	0	0	0	0	0	0	0	0	0	19.8097	0	0	0	0	0	0	0	0	0	0	0	0	0	0	0	0	0	0	0	0	0	0	0	0	0	0	40.2186	0	0	0	0
		116	640.76	0	0	0	0	0	0	0	0	0	0	0	0	0	0	0	0	0	0	0	0	0	0	0	0	0	0	0	0	0	0	0	0	0	0	0	0	0	0	0	0	0	0	0	0	0	0
		117	644.62	0	0	0	0	18.758	0	0	0	0	0	0	0	0	0	0	0	0	0	0	0	0	0	0	0	0	0	0	0	0	0	0	0	0	0	0	0	0	0	0	0	0	0	0	0	0	0
		118	648.48	0	0	26.8957	0	0	0	0	0	0	0	0	0	0	0	0	0	0	0	0	0	16.8447	0	0	0	0	0	0	0	0	0	0	0	0	0	0	0	0	0	0	0	0	0	0	0	0	0
		119	652.34	21.2198	0	0	0	0	0	0	0	0	0	0	0	0	0	0	0	0	0	0	0	0	0	0	20.0898	0	0	0	0	0	0	0	0	0	0	0	0	0	0	0	0	0	0	0	0	0	0
		120	656.2	0	0	0	0	0	0	0	0	0	0	0	0	0	0	0	0	0	0	0	0	0	0	0	0	0	0	0	0	0	0	0	0	0	0	0	0	0	0	0	0	0	0	0	0	0	0
		121	660.06	0	0	21.3009	0	0	0	0	0	0	0	0	0	0	0	0	0	0	0	0	0	0	0	0	0	0	0	0	0	0	0	0	0	0	0	0	0	0	0	0	0	0	17.9433	0	0	0	0
		122	663.92	0	0	0	0	0	0	0	0	0	0	0	0	0	0	0	0	0	0	0	0	0	0	0	0	0	0	0	0	0	0	0	0	0	0	0	0	0	0	0	0	0	42.7835	0	0	0	0
		123	667.78	0	0	0	0	0	0	0	0	0	0	0	26.8982	0	0	0	0	0	0	0	0	0	0	0	0	0	0	0	0	0	0	0	0	0	0	0	0	0	0	0	0	0	21.1085	0	0	0	0
		124	671.64	35.878	0	0	0	0	0	0	0	0	0	0	0	0	0	0	0	0	0	0	0	0	0	0	0	0	0	0	0	0	0	0	0	0	0	0	0	0	0	0	0	0	0	0	0	0	0
		125	675.5	50.0264	0	0	0	0	0	0	0	0	0	0	0	0	0	0	0	0	0	0	0	0	0	0	0	0	0	0	0	0	0	0	0	0	0	0	0	0	0	0	0	0	0	0	0	0	0
		126	679.36	0	0	52.6156	0	0	0	0	0	0	0	0	18.8506	0	0	0	17.2362	0	0	0	0	0	0	0	0	0	0	0	0	0	0	0	0	0	0	0	0	0	0	0	0	0	37.8298	0	0	0	0
		127	683.22	18.4187	0	27.6145	0	0	0	0	0	0	0	0	0	0	0	0	0	0	0	0	0	0	0	0	0	0	0	0	0	0	0	0	0	0	0	0	0	0	0	0	0	0	0	0	0	0	0
		128	687.08	53.1566	0	22.3822	0	0	0	0	0	0	0	0	0	0	0	0	0	0	0	0	0	0	0	0	0	0	0	0	0	0	0	0	0	0	0	0	0	0	0	0	36.8799	0	0	0	0	0	0
		129	690.94	46.5298	0	55.4952	0	0	0	0	0	0	0	0	0	0	0	0	0	0	0	0	0	0	0	0	0	0	0	0	0	35.4006	0	0	0	0	0	0	0	0	0	0	0	0	18.2952	0	0	0	0
		130	694.8	74.6944	0	27.5346	0	0	0	0	0	0	0	0	0	0	0	0	0	0	0	0	0	0	0	0	0	0	0	0	0	0	0	0	0	0	0	0	0	0	0	0	0	0	0	0	0	0	0
		131	698.66	35.7366	0	56.9373	0	0	0	0	0	0	0	0	0	0	0	0	0	0	0	0	0	0	0	0	0	0	0	0	0	22.4564	0	0	0	0	0	0	0	0	0	0	0	0	0	0	0	0	0
		132	702.52	0	0	24.6833	0	0	0	0	0	0	0	0	51.1622	0	0	0	0	0	0	0	0	0	0	0	0	0	0	26.7585	0	0	0	0	0	0	0	0	0	0	0	0	0	0	18.1026	0	0	0	0
		133	706.38	41.2445	0	66.991	0	0	0	0	0	0	0	0	17.9079	0	0	0	0	0	0	0	0	0	0	0	0	0	0	0	0	0	0	0	0	0	0	0	0	0	0	0	0	0	0	0	0	0	0
		134	710.24	32.8728	0	53.5856	0	0	0	0	0	0	0	0	0	0	0	0	0	0	0	0	0	0	0	0	0	0	0	0	0	16.0545	0	0	0	0	0	0	0	0	0	0	0	0	38.8283	0	0	0	0
		135	714.1	35.9999	0	55.6146	0	0	0	0	0	0	0	0	28.0088	0	0	0	0	0	0	0	0	0	0	0	0	0	0	16.6982	0	29.9564	0	0	0	0	0	0	0	0	0	0	0	0	0	0	0	0	0
		136	717.96	62.0323	0	31.786	0	18.3689	0	0	0	0	0	0	32.2222	0	0	0	0	0	0	0	0	0	0	0	0	0	0	0	0	25.9616	0	0	0	0	0	0	0	0	0	0	0	0	45.255	0	0	0	0
		137	721.82	51.0425	0	69.9035	0	0	0	0	0	0	0	0	50.5555	0	0	0	0	0	0	0	0	0	0	0	0	0	0	0	0	0	0	0	0	0	0	0	0	0	0	0	0	0	0	0	0	0	0
		138	725.68	49.4555	0	19.4909	0	0	0	0	0	0	0	0	0	0	0	0	0	0	0	0	0	0	0	0	0	0	0	0	0	26.0922	0	0	0	0	0	0	0	0	0	0	0	0	0	0	0	0	0
		139	729.54	0	0	48.6764	0	0	0	0	0	0	0	0	32.8718	0	0	0	0	0	0	0	0	0	0	0	0	0	0	0	0	74.1666	0	0	0	0	0	0	0	0	0	0	0	0	0	0	0	0	0
		140	733.4	52.5536	0	25.6507	0	0	0	0	0	0	0	0	67.9526	0	0	0	0	27.2586	0	0	0	0	0	0	0	0	0	0	0	0	0	0	0	0	0	0	0	0	0	0	0	0	32.5476	0	0	0	0
		141	737.26	55.8357	0	39.7731	0	0	0	0	0	0	0	0	0	0	0	0	0	27.0508	0	0	0	0	0	0	0	0	0	0	0	0	0	0	0	0	0	0	0	0	0	0	0	0	19.6266	0	0	0	0
		142	741.12	25.8267	0	55.5488	0	0	0	0	0	0	0	0	0	0	0	0	0	0	0	0	0	0	0	0	0	0	0	0	0	47.3064	0	0	0	0	0	0	0	0	0	0	0	0	0	0	0	0	0
		143	744.98	25.2086	0	37.2326	0	0	0	0	0	0	0	0	0	0	0	0	0	38.3975	0	0	0	0	0	0	0	0	0	0	0	47.6418	0	0	0	0	0	0	0	0	0	0	0	0	0	0	0	0	0
		144	748.84	50.7508	0	39.1729	0	0	0	0	0	0	0	0	55.4084	0	0	0	0	35.9124	0	0	0	0	0	20.006	0	0	0	0	0	50.0212	0	0	0	0	0	0	0	0	0	0	0	0	0	0	0	0	0
		145	752.7	78.6258	0	38.4272	0	0	0	0	0	0	0	0	62.5952	0	0	0	0	0	0	0	0	0	0	0	0	0	0	0	0	0	0	0	0	0	0	0	0	0	0	0	0	0	52.2802	0	0	0	0
		146	756.56	67.153	0	39.1906	0	0	0	0	0	0	0	0	75.9356	0	0	0	0	55.4794	0	0	0	0	0	0	0	0	0	0	0	34.0838	0	0	0	0	0	0	0	0	0	0	0	0	45.2086	0	0	0	0
		147	760.42	90.7581	0	65.8702	0	0	0	0	0	0	0	0	36.8115	0	0	0	0	25.1651	0	0	0	0	0	0	0	0	0	31.7505	0	74.5237	0	0	0	0	0	0	0	0	0	0	0	0	56.1939	0	0	0	0
		148	764.28	51.5137	0	39.0138	0	0	0	0	0	0	0	0	44.1619	0	0	0	0	0	0	0	0	0	0	0	0	0	0	0	0	0	0	0	0	0	0	0	0	0	0	0	0	0	34.2225	0	0	0	0
		149	768.14	0	0	0	0	0	0	0	0	0	0	0	36.1519	0	0	0	0	0	0	0	0	0	0	0	0	0	0	0	0	0	0	0	0	0	0	0	0	0	0	0	0	0	31.8253	0	0	0	0
		150	772	25.305	0	54.092	0	0	0	0	0	0	0	0	55.8507	0	0	0	0	26.1235	0	0	0	0	0	0	0	0	0	0	0	0	0	0	0	0	0	0	0	0	0	0	0	0	38.2911	0	0	0	0
		151	775.86	44.0537	0	24.8904	0	0	0	0	0	0	0	0	63.2605	0	0	0	0	0	0	0	0	0	0	0	0	0	0	64.6187	0	0	0	0	0	0	0	0	0	0	0	0	0	0	40.7183	0	0	0	0
		152	779.72	64.2483	0	0	0	0	0	0	0	0	0	0	28.8123	0	0	18.1661	0	0	0	0	0	0	0	0	0	0	0	21.5512	0	39.1854	0	0	0	0	0	0	0	0	0	0	0	0	59.0378	0	0	0	0
		153	783.58	47.5483	0	0	0	0	0	0	0	0	0	0	62.0993	0	0	0	0	34.1004	0	0	0	0	0	0	0	0	0	0	0	0	0	0	0	0	0	0	0	0	0	0	0	0	0	0	0	0	0
		154	787.44	53.0335	0	86.0791	0	0	0	0	0	0	0	0	54.4674	0	0	0	0	0	0	0	0	0	0	0	0	0	0	43.8884	0	32.0341	0	0	0	0	16.2006	0	0	0	0	0	0	0	59.9474	0	0	0	15.5387
		155	791.3	48.5797	0	40.1559	0	0	0	0	0	0	0	0	31.3789	0	0	0	0	0	0	0	0	0	0	0	0	0	0	65.6313	0	19.3271	0	0	0	0	0	0	0	0	0	0	0	0	0	0	0	0	0
		156	795.16	81.5271	0	28.7093	0	0	0	0	0	0	0	0	80.268	0	0	0	0	0	0	0	0	0	0	0	0	0	0	69.8862	0	0	0	0	0	0	0	0	0	0	0	0	0	0	33.028	0	0	0	0
		157	799.02	83.4263	0	0	0	0	0	0	0	0	0	0	45.4408	0	0	0	0	0	0	0	0	0	0	0	0	0	0	41.2183	0	0	0	0	0	0	0	0	0	0	0	0	0	0	53.5827	0	0	0	0
		158	802.88	94.5264	0	0	0	0	0	0	0	0	0	0	75.6073	0	0	0	0	0	0	0	0	0	0	0	0	0	0	71.2579	0	0	0	0	0	0	0	0	0	0	0	0	0	0	22.1317	0	0	0	0
		159	806.74	75.6258	0	0	0	0	0	0	0	0	0	0	28.8337	0	0	0	0	0	0	0	0	0	0	0	0	0	0	22.1807	0	0	0	0	0	0	0	0	0	0	0	0	0	0	26.7544	18.174	0	0	0
		160	810.6	73.4365	0	0	0	0	0	0	0	0	0	0	48.1306	0	0	0	0	0	0	0	0	0	0	0	0	0	0	77.2873	0	0	0	0	0	0	0	0	0	0	0	0	0	0	60.1448	0	0	0	0
		161	814.46	66.5185	0	44.4259	0	0	0	0	0	0	0	0	45.3799	0	0	0	0	23.1491	0	0	0	0	0	0	0	0	0	61.8058	0	0	0	0	0	0	0	0	0	0	0	0	0	0	0	25.8703	0	0	0
		162	818.32	101.485	0	0	0	0	0	0	0	0	0	0	36.4021	0	0	26.6415	0	0	0	0	0	0	0	0	0	0	0	55.0746	0	0	0	0	0	0	0	0	0	0	0	0	0	0	55.2697	0	0	0	0
		163	822.18	118.636	0	59.1557	0	0	0	0	0	0	0	0	33.6029	0	0	25.2151	0	0	0	0	0	0	0	0	0	0	0	56.3166	0	0	0	0	0	0	0	0	0	0	0	0	0	0	0	0	0	0	0
		164	826.04	86.6095	0	42.5708	0	0	0	0	0	0	0	0	48.6767	0	0	0	0	0	0	0	0	0	0	0	0	0	0	81.5108	0	0	0	0	0	0	0	0	0	0	0	0	0	0	26.1131	0	0	0	0
		165	829.9	116.674	0	47.6979	0	0	0	0	0	0	0	0	42.4414	0	0	0	0	0	0	0	0	0	0	0	0	0	0	43.0859	0	0	0	0	0	0	0	0	0	0	0	0	0	0	44.5203	0	0	0	0
		166	833.76	134.241	0	37.9306	0	0	0	0	0	0	0	0	43.447	0	0	0	0	0	0	0	0	0	0	0	0	0	0	43.5223	0	0	0	0	0	0	0	0	0	0	0	0	30.6672	0	0	0	0	0	17.151
		167	837.62	116.604	0	23.5809	0	0	0	0	0	0	0	0	34.1634	0	0	0	0	0	0	0	0	0	0	0	0	0	0	61.1852	0	0	0	0	0	0	0	0	0	0	0	0	0	0	21.9267	0	0	0	0
		168	841.48	91.9625	0	0	0	0	0	0	0	0	0	0	0	0	0	0	0	0	0	0	0	0	0	0	0	0	0	59.9798	0	0	0	0	0	0	0	0	0	0	0	0	20.396	0	0	0	0	0	0
		169	845.34	120.304	0	0	0	0	0	0	0	0	0	0	17.4051	0	0	0	0	0	0	0	0	0	0	0	0	0	0	51.1476	0	0	0	0	0	0	0	0	0	0	0	0	22.7512	0	32.0073	0	0	0	0
		170	849.2	76.5133	0	48.843	0	0	0	0	0	0	0	0	0	0	0	0	0	0	0	0	0	0	0	0	0	0	0	71.6159	0	0	0	0	0	0	0	0	0	0	0	0	0	0	33.1436	0	0	0	0
		171	853.06	133.818	0	34.4722	18.1432	0	0	0	0	0	0	0	0	0	0	26.2328	0	0	0	0	0	0	0	0	0	0	0	52.6458	0	0	0	0	0	0	0	0	0	0	0	0	50.5859	0	0	0	0	0	0
		172	856.92	123.243	0	59.3923	0	26.9172	0	0	0	0	0	0	24.4039	0	0	0	0	0	0	0	0	0	0	0	0	0	0	39.6308	0	0	0	0	0	0	0	0	0	0	0	0	42.3249	0	23.4388	0	0	0	0
		173	860.78	79.9564	0	60.4442	0	0	0	0	0	0	0	0	27.2755	0	0	0	41.6967	0	0	0	0	0	0	0	0	0	0	36.9832	0	19.2162	0	0	0	0	0	0	0	0	0	0	69.0392	0	0	0	0	0	0
		174	864.64	113.851	0	55.2729	0	0	0	0	0	0	0	0	0	0	0	19.5025	19.4165	0	0	0	0	0	0	0	0	0	0	55.888	0	0	0	0	0	0	33.1361	0	0	0	0	0	31.5028	0	27.9739	0	0	0	0
		175	868.5	168.989	0	39.6444	0	0	0	0	0	0	0	0	0	0	0	0	0	0	0	0	0	0	0	0	0	0	0	80.793	0	0	0	0	0	0	0	0	0	0	0	0	66.2637	0	0	0	0	0	0
		176	872.36	108.083	0	48.0994	0	0	0	0	0	0	0	0	42.7441	0	0	21.4438	0	0	0	0	0	0	0	0	0	0	0	62.4381	0	0	0	0	0	0	0	0	0	0	0	0	45.0043	0	0	0	0	0	0
		177	876.22	145.591	0	45.6929	0	0	0	0	0	0	0	0	0	0	0	24.2347	0	0	0	0	0	0	0	0	0	0	0	0	0	0	0	0	0	0	0	0	0	0	0	0	20.6122	0	0	0	0	0	0
		178	880.08	123.638	0	52.3533	0	0	0	0	0	0	0	0	0	0	0	0	24.849	0	0	0	0	0	0	0	0	0	0	77.2656	0	39.6886	0	0	0	0	0	0	0	0	0	0	61.4479	0	0	0	0	0	0
		179	883.94	90.5446	0	69.3222	0	0	0	0	0	0	0	0	0	0	0	21.3186	52.5513	0	0	0	0	0	0	0	0	0	0	0	0	0	0	0	0	0	0	0	0	0	0	0	58.3814	0	0	0	0	0	0
		180	887.8	168.365	0	71.5339	0	0	0	0	0	0	0	0	0	0	0	0	33.6779	0	0	0	0	0	0	0	0	0	0	0	0	0	0	0	0	0	72.065	0	0	0	0	0	75.51	0	0	0	0	0	0
		181	891.66	111.602	0	69.0361	0	0	0	0	0	0	0	0	0	0	0	0	0	0	0	0	0	0	20.47	0	0	0	0	27.9412	0	0	0	0	0	0	48.0522	0	0	0	0	0	78.75	0	0	0	0	0	0
		182	895.52	119.084	0	73.2777	0	0	0	0	0	0	0	0	0	0	0	0	35.8013	0	0	0	0	0	0	0	0	0	0	94.0016	0	0	0	0	0	0	38.9389	0	0	0	0	0	27.7844	0	0	0	0	0	0
		183	899.38	126.269	0	83.767	0	0	0	0	0	0	0	0	0	0	0	0	53.0425	0	0	0	0	0	0	0	0	0	0	49.102	0	0	0	0	0	0	54.3631	0	0	0	0	0	30.3916	0	0	18.3686	0	0	0
		184	903.24	213.773	0	65.7768	0	0	0	0	0	0	0	0	0	0	0	0	65.2783	0	0	0	0	0	0	0	0	0	0	40.4538	0	0	0	0	0	0	0	0	0	0	0	0	55.9629	0	28.2812	0	0	0	0
		185	907.1	149.772	0	49.9364	0	0	0	0	0	0	0	0	0	0	0	0	37.4334	0	0	0	0	0	0	0	0	0	0	60.9235	0	22.9393	0	0	0	0	38.5596	0	0	0	0	0	38.5236	0	0	0	0	0	0
		186	910.96	88.8035	26.8344	25.6639	0	0	0	0	0	0	0	0	0	0	0	0	85.7928	0	0	0	0	0	0	0	0	0	0	40.7451	0	0	0	0	0	0	17.7118	0	0	0	0	0	31.6845	0	0	0	0	0	0
		187	914.82	78.8061	0	94.9321	0	0	0	0	0	0	0	0	0	0	0	32.0713	0	0	0	0	0	0	0	0	0	0	0	80.3999	0	0	0	0	0	0	0	0	0	0	0	0	70.7561	0	0	0	0	0	0
		188	918.68	81.2244	43.3222	43.265	0	0	0	0	0	0	0	0	0	0	0	19.0315	25.0622	0	0	0	0	0	0	0	0	0	0	42.6051	0	31.2905	0	0	0	0	21.8681	0	0	0	0	0	22.7636	0	0	0	0	0	0
		189	922.54	105.985	0	0	0	0	0	0	0	0	0	0	0	0	0	0	0	0	0	0	0	0	0	0	0	0	0	30.1049	0	0	0	0	0	0	28.8651	0	0	0	0	0	34.9005	0	0	0	0	0	0
		190	926.4	137.354	23.0148	0	0	0	0	0	0	0	0	0	0	0	0	0	33.1136	0	0	0	0	0	0	0	0	0	0	0	0	0	0	0	0	0	31.4049	0	0	0	0	0	69.0023	0	0	0	0	0	0
		191	930.26	33.5941	21.4057	0	0	0	0	0	0	0	0	0	0	0	0	0	0	0	0	0	0	0	0	0	0	0	0	44.6766	0	0	0	0	0	0	0	0	0	0	0	0	64.8167	0	0	0	0	0	0
		192	934.12	96.0096	83.3138	0	0	0	0	0	0	0	0	0	0	0	0	22.6812	23.6867	0	0	0	0	0	0	0	0	0	0	66.4801	0	18.8689	0	0	0	0	44.3032	0	0	38.2615	0	0	42.6062	0	0	0	0	0	0
		193	937.98	93.0402	33.491	0	0	0	0	0	15.9164	0	0	0	0	0	0	0	40.5584	0	0	0	0	0	0	0	0	0	0	25.2592	0	0	0	0	0	0	46.3991	0	0	30.7404	0	0	0	0	31.0501	0	0	0	0
		194	941.84	153.115	44.8109	42.2051	0	0	0	0	0	0	0	0	0	0	0	34.4943	0	0	0	0	0	0	0	0	0	0	0	0	0	0	0	0	0	0	47.8397	0	0	0	0	0	25.5324	0	24.7344	0	0	0	0
		195	945.7	85.9331	69.537	24.6318	0	0	0	0	0	0	0	0	0	0	0	18.3947	0	0	0	27.3624	0	0	0	0	0	0	0	0	0	0	0	0	0	0	0	0	0	29.5381	0	0	0	0	0	0	0	0	0
		196	949.56	136.913	0	38.8792	0	25.9628	0	0	0	0	0	0	0	0	0	0	0	0	0	0	0	0	0	0	0	0	0	25.2397	0	0	0	0	0	0	47.6569	0	0	0	0	0	0	0	0	0	0	0	0
		197	953.42	103.778	38.5925	0	0	0	0	0	0	0	0	0	0	0	0	34.1944	0	0	0	0	0	0	0	0	0	0	0	0	0	19.9251	0	0	0	0	0	0	0	0	0	0	0	0	0	0	0	0	0
		198	957.28	140.636	28.0632	0	0	0	0	0	0	0	0	0	0	0	0	0	0	21.4808	0	26.9571	0	0	0	0	0	0	0	24.197	0	0	0	0	0	0	36.6067	0	0	0	0	0	0	0	0	0	0	0	0
		199	961.14	136.194	50.4246	0	0	20.2282	0	0	0	0	0	0	0	0	0	0	0	0	0	0	0	0	0	0	0	0	0	0	0	16.8669	0	0	0	0	21.6806	0	0	17.7848	0	0	0	0	0	0	0	0	0
		200	965	77.7758	59.6579	0	0	0	0	0	0	0	0	0	0	0	0	72.4373	0	0	0	0	0	0	0	0	0	0	0	0	0	0	0	0	0	0	50.354	0	0	28.3173	0	0	0	0	0	0	0	0	0
		201	968.86	89.216	59.9171	21.6171	0	0	0	0	0	0	0	0	0	0	0	95.468	0	0	0	0	0	0	0	0	0	0	0	17.9449	0	0	0	0	0	0	92.628	0	0	64.6728	0	0	0	0	0	0	0	0	0
		202	972.72	45.5147	65.3234	54.9951	0	0	0	0	0	0	0	0	0	0	0	59.6072	0	0	0	0	0	0	0	0	0	0	0	60.1058	0	67.1291	0	0	0	0	75.4635	0	0	41.9257	0	0	0	0	39.1293	0	0	0	0
		203	976.58	122.12	111.18	0	0	21.8783	0	0	0	0	0	0	0	0	0	70.5998	0	0	0	0	0	0	0	0	0	0	0	46.1045	0	0	0	0	0	0	115.825	0	0	0	0	0	0	0	75.311	0	0	0	0
		204	980.44	91.2341	87.2581	0	0	0	0	0	0	0	0	0	0	0	0	58.6625	0	0	0	0	0	0	0	0	0	0	0	38.4547	0	0	0	0	0	0	105.191	0	0	0	0	0	43.9006	0	81.0519	0	0	0	0
		205	984.3	92.9723	39.1886	0	0	18.0055	0	0	0	0	0	0	0	0	0	57.9001	0	0	0	0	0	0	0	0	0	0	0	26.4456	0	46.4017	0	0	0	0	56.6327	0	0	40.2644	0	0	25.6641	0	53.6258	0	0	0	0
		206	988.16	145.39	58.469	0	0	0	0	0	0	0	0	0	0	0	0	38.293	0	0	0	0	0	0	0	0	0	0	0	0	0	41.7625	0	0	0	0	72.5349	0	0	0	0	0	0	0	76.9875	0	0	0	0
		207	992.02	83.1316	37.3485	0	0	0	0	0	0	0	0	0	0	0	0	31.2557	0	0	0	0	0	0	0	0	0	0	0	38.9567	0	31.4971	0	0	0	0	113.689	0	0	0	0	0	0	0	78.1305	0	0	0	0
		208	995.88	46.3302	41.192	0	0	19.125	0	0	0	0	0	0	0	0	0	26.9088	36.5505	0	0	0	0	0	0	0	0	0	0	0	0	36.176	0	0	0	0	75.1867	0	0	0	0	0	0	0	41.3801	0	0	0	0
		209	999.74	57.0756	57.6678	0	0	0	0	0	0	0	0	0	0	0	0	56.3951	0	27.1951	0	0	0	0	0	0	0	0	0	30.0299	0	0	0	0	0	0	80.3009	0	0	17.6519	0	0	0	0	149.013	0	0	0	0
		210	1003.6	74.3295	29.6618	0	0	19.6307	0	0	0	0	0	0	0	0	0	59.9024	0	0	0	0	0	0	0	0	0	0	0	0	0	0	0	0	0	0	70.9918	0	0	0	0	0	0	0	148.247	0	0	0	0
		211	1007.46	86.411	22.7006	0	0	34.8944	0	22.078	0	0	0	0	0	0	0	57.0779	0	0	0	0	0	0	0	0	24.6337	0	0	71.5972	0	25.1134	0	0	0	0	76.0372	0	0	0	0	0	0	0	94.4724	0	0	0	0
		212	1011.32	136.677	52.1761	0	0	24.5543	0	0	16.9602	0	0	0	0	0	0	71.5383	0	0	0	0	0	0	0	0	0	0	0	16.6293	0	44.5532	0	0	0	16.6935	157.237	0	0	0	20.1467	0	0	0	169.725	0	0	0	0
		213	1015.18	93.1592	0	0	0	38.2107	0	0	0	0	0	0	0	0	0	33.9768	0	0	0	0	0	0	0	0	0	0	0	0	0	86.9694	0	0	0	0	156.021	0	0	0	0	0	0	0	123.231	0	0	20.4585	0
		214	1019.04	150.229	70.6895	0	0	0	0	0	0	0	0	0	0	0	20.972	47.7908	0	0	0	0	0	0	0	0	0	0	0	0	0	41.223	0	0	0	0	82.2094	0	0	0	0	0	0	0	149.984	0	0	0	0
		215	1022.9	111.419	0	0	0	0	0	0	0	0	0	0	0	0	0	50.6882	0	0	0	0	0	0	0	0	0	0	0	21.7501	0	98.2579	0	0	0	0	50.786	0	0	0	0	0	0	0	184.636	0	0	0	0
		216	1026.76	69.5023	60.6739	0	0	0	0	0	0	0	0	0	0	0	0	83.3485	41.4503	0	0	0	0	0	0	0	0	0	0	0	0	64.9643	0	0	0	0	59.8445	0	0	0	0	0	0	0	164.698	0	0	0	0
		217	1030.62	117.948	49.6005	0	0	0	0	0	0	0	0	0	0	0	0	49.5594	0	0	0	0	0	0	0	0	0	0	0	68.0277	0	39.919	0	0	0	0	81.3465	0	0	0	0	0	0	0	136.409	0	0	0	0
		218	1034.48	106.858	40.755	0	0	0	0	0	0	24.2273	0	0	0	0	0	86.0132	0	0	0	0	0	0	0	0	0	0	0	0	0	73.5815	0	0	0	0	81.677	0	0	0	0	0	0	0	197.63	0	0	0	0
		219	1038.34	42.6085	0	0	0	0	0	0	0	0	0	0	27.6801	0	0	89.6554	0	0	0	0	0	0	0	0	0	0	0	22.8324	0	85.1069	0	0	0	0	158.294	0	0	0	0	0	0	0	177.098	0	0	0	0
		220	1042.2	52.0603	0	0	0	0	0	0	0	0	0	0	0	0	0	39.5018	25.5658	0	0	0	0	0	0	0	0	0	0	20.9099	0	79.2887	0	0	0	0	123.066	0	0	0	0	0	0	0	129.305	0	0	0	0
		221	1046.06	0	41.6178	0	0	24.7163	0	0	0	0	0	0	47.9387	0	0	71.0799	0	0	0	0	0	0	0	0	0	0	0	43.8916	0	75.5413	0	0	0	0	156.755	0	0	0	0	0	0	0	173.859	0	0	0	0
		222	1049.92	27.9217	30.7541	0	0	39.9516	0	0	0	0	0	0	65.1602	0	0	73.6221	0	0	0	0	0	0	0	0	0	0	0	58.0578	0	74.2146	0	0	0	0	126.842	0	0	0	0	0	0	0	199.369	0	0	0	0
		223	1053.78	37.3567	0	0	0	24.2232	0	0	0	0	0	0	59.4548	0	0	62.2986	19.5549	0	0	0	0	0	40.2453	0	0	0	0	19.4449	0	37.5796	0	0	0	0	64.0233	0	0	0	0	22.5633	0	0	111.186	0	0	0	0
		224	1057.64	0	34.217	0	0	34.9894	0	0	0	0	0	0	39.4904	0	0	100.041	20.2806	0	0	0	0	0	0	0	0	0	0	49.3581	0	28.7789	0	0	0	0	90.3374	0	0	0	0	0	0	0	148.114	0	0	0	0
		225	1061.5	29.7774	0	0	0	33.6023	0	0	0	0	0	0	52.9266	0	0	73.539	0	0	0	0	0	0	0	0	0	0	0	28.2847	0	74.5611	0	0	0	0	77.6344	0	0	0	0	19.0144	0	0	195.506	0	0	0	0
		226	1065.36	0	31.0707	0	0	53.8652	0	0	0	20.5792	0	0	62.4487	0	0	41.271	0	0	0	0	0	0	0	0	0	0	0	35.2315	0	60.4574	0	0	0	0	61.5301	0	0	0	0	31.1665	0	0	124.023	0	0	0	0
		227	1069.22	40.2332	25.7993	0	0	53.9311	0	0	0	0	0	0	119.582	0	0	62.5565	21.0283	24.729	0	0	0	0	0	0	0	0	0	0	0	48.0163	0	0	0	0	94.1371	0	0	0	0	0	0	0	169.188	0	0	0	0
		228	1073.08	26.7746	0	0	0	41.1893	0	0	0	20.2823	0	0	40.8562	0	0	73.4134	27.4315	0	0	0	0	0	0	0	0	0	0	46.5837	0	39.1768	0	0	0	0	45.8135	0	0	0	0	59.7493	0	0	85.5502	0	0	0	0
		229	1076.94	94.4008	45.9404	0	0	68.1385	0	0	0	48.2308	0	0	95.6659	0	0	75.9647	28.8689	0	0	0	0	0	0	0	0	0	0	61.3359	20.2081	56.2849	0	0	0	0	43.6489	0	15.9958	0	0	61.7996	0	0	104.136	0	0	0	0
		230	1080.8	65.3469	59.2278	0	0	62.3826	0	0	0	0	0	0	106.613	0	0	43.5957	0	0	0	0	0	0	0	0	0	0	0	36.0083	0	74.7586	0	25.331	0	0	69.057	0	0	0	0	64.8696	0	0	135.807	0	0	0	0
		231	1084.66	78.5326	25.4571	0	0	80.6337	0	18.5801	0	48.2971	0	0	66.4649	0	0	53.4235	0	0	0	0	0	0	0	0	0	0	0	54.444	0	54.5883	0	0	0	0	42.3717	0	0	0	0	49.2296	0	0	149.661	0	0	0	0
		232	1088.52	33.693	53.2567	0	0	52.5085	0	0	0	0	0	0	96.1374	0	0	118.734	0	0	0	0	0	0	0	0	0	0	0	74.4942	0	58.0785	0	0	0	0	52.9536	0	0	0	0	52.7492	0	0	111.861	0	0	0	0
		233	1092.38	69.3831	41.0492	0	0	63.467	0	0	0	21.5841	0	0	101.887	0	0	86.5174	32.8268	0	0	0	0	0	0	0	0	0	0	58.4327	0	0	0	0	0	0	20.7724	0	0	0	0	35.6813	20.2463	0	97.08	0	0	0	0
		234	1096.24	0	0	0	0	78.0663	0	0	0	27.0666	0	0	111.1	0	0	83.884	49.788	0	0	0	0	0	0	0	0	0	0	40.8264	0	40.1616	0	0	0	0	39.7011	0	0	0	0	44.3957	0	0	143.958	0	0	0	0
		235	1100.1	32.1879	0	0	0	57.4355	0	33.7101	0	56.9656	0	33.7888	64.3019	0	0	52.9433	75.1889	0	0	0	0	0	0	0	0	0	0	40.5785	0	45.827	0	0	0	0	0	0	0	0	0	54.838	0	0	95.5223	0	0	0	0
		236	1103.96	41.6837	0	0	0	67.8565	0	29.7855	0	29.8941	0	0	77.9213	0	0	43.9125	0	0	0	0	0	0	26.164	0	0	0	0	73.9914	0	42.7664	0	0	0	0	0	0	0	0	0	51.4016	0	0	142.066	0	0	0	0
		237	1107.82	26.7033	25.4997	0	0	79.9334	0	29.5661	0	24.7144	0	0	109.388	0	0	73.6121	47.8433	27.2328	0	0	0	0	0	0	0	0	0	23.3483	0	50.2162	0	0	0	0	0	0	0	0	0	92.6524	0	0	123.753	0	0	0	0
		238	1111.68	45.7261	36.0134	0	0	86.7021	0	33.9494	0	0	0	33.8993	98.1985	0	0	42.1591	22.7404	0	0	0	0	0	28.6319	0	0	0	0	62.7129	0	21.4639	0	0	0	0	0	0	0	0	0	79.8256	39.6885	0	100.979	0	0	0	0
		239	1115.54	32.1223	0	0	0	61.3078	0	24.3234	0	26.7586	0	0	52.6877	0	0	35.9652	33.335	0	0	0	0	0	0	0	0	16.4313	0	72.0709	0	56.5366	0	0	0	0	0	0	0	0	0	52.4395	20.0537	0	79.3537	0	0	0	0
		240	1119.4	49.815	0	0	0	74.282	0	59.6872	0	25.4135	0	34.5855	93.3058	0	0	48.679	66.6906	0	0	0	0	0	0	0	0	0	0	60.3008	0	45.2476	0	0	0	0	0	0	0	0	0	72.4321	0	0	135.18	0	0	0	0
		241	1123.26	46.9055	0	0	0	133.335	0	61.1162	0	25.4021	0	0	49.5796	0	0	0	29.0885	0	0	0	0	0	24.0465	0	0	0	0	0	0	0	0	0	0	0	0	0	0	0	0	72.8602	0	0	79.4889	0	0	0	0
		242	1127.12	56.1893	0	0	24.2604	69.5361	0	50.3616	17.8592	32.3159	0	31.8305	82.6734	0	0	31.8338	119.587	0	0	0	0	0	45.9855	0	0	0	0	37.5487	0	0	0	0	0	23.3803	0	0	0	0	0	51.1499	0	0	42.5506	0	25.9464	0	0
		243	1130.98	73.6829	0	0	0	114.427	0	53.0849	0	0	0	24.2388	45.8997	0	0	20.4824	72.4281	0	0	0	0	0	0	0	0	0	0	43.9919	0	0	0	0	0	0	0	0	0	0	0	59.0602	0	0	110.902	0	0	0	0
		244	1134.84	82.8555	20.5695	0	0	85.9658	0	25.2151	0	46.7575	0	35.2872	53.6778	0	0	0	57.8069	0	0	0	0	0	36.6216	0	0	24.0896	0	69.0906	0	0	0	0	0	0	0	0	0	0	0	85.6938	0	0	76.9885	0	0	0	0
		245	1138.7	94.1428	0	0	0	74.6411	0	35.7331	0	45.5837	0	0	0	0	0	80.987	70.8777	0	0	0	0	0	0	0	22.0907	0	0	38.3964	0	22.9064	0	0	0	0	20.9457	0	0	0	0	72.3321	0	0	54.5449	0	0	0	0
		246	1142.56	73.366	0	0	0	41.4351	0	0	0	0	0	0	88.8125	0	0	81.4387	25.4282	0	0	0	0	0	0	0	0	0	0	64.1635	0	0	0	0	20.6588	0	0	0	0	0	0	51.2557	0	0	66.4538	0	0	0	0
		247	1146.42	111.131	0	0	0	105.636	0	47.1756	29.0354	0	0	41.6101	59.9332	0	0	24.9629	19.2479	0	0	0	0	0	26.8246	0	0	0	0	29.1456	0	32.4803	0	0	0	0	0	0	0	0	0	42.9323	0	0	38.4158	0	0	0	0
		248	1150.28	113.877	0	0	0	135.698	0	38.8375	0	35.846	0	38.7983	66.5428	0	0	22.7626	93.9487	0	0	0	0	0	0	0	0	0	0	86.2284	0	0	0	0	0	0	0	0	0	0	0	59.0129	0	0	25.5026	0	0	0	0
		249	1154.14	104.617	0	0	0	91.8913	0	34.1198	17.42	66.0639	0	26.8695	29.0547	0	0	76.6746	17.6385	0	0	0	0	0	0	0	0	0	0	77.8794	0	0	0	0	0	0	0	0	0	0	0	45.8601	0	0	73.9897	0	0	0	0
		250	1158	132.577	0	0	0	73.8601	0	0	20.7343	31.1134	0	26.5996	72.0581	0	0	0	0	0	0	0	0	0	22.6798	0	37.5074	0	0	81.395	0	38.6149	0	0	0	0	31.778	0	0	0	0	0	0	0	53.4604	0	0	0	0
		251	1161.86	165.11	0	0	0	63.3011	0	0	0	0	0	40.6166	60.3785	0	0	19.1455	37.4163	0	0	0	0	0	0	0	0	0	0	48.7848	0	0	42.1984	0	0	0	21.6325	0	0	0	0	38.5693	0	0	0	0	0	0	0
		252	1165.72	138.053	0	0	0	136.733	0	0	0	36.6261	0	0	75.6017	0	0	19.2595	0	0	0	0	0	17.4651	30.8679	0	0	0	0	44.1153	0	29.6806	0	0	0	0	0	0	0	0	0	42.9613	0	0	21.8552	0	0	0	0
		253	1169.58	92.4814	61.3468	0	0	93.7991	0	0	0	0	0	18.3532	47.5275	0	0	49.5708	59.0929	0	0	0	0	0	0	0	43.2063	0	0	59.8953	0	0	0	0	0	0	0	0	0	0	0	0	0	0	27.9397	0	0	0	0
		254	1173.44	80.3139	0	0	0	139.546	0	0	0	0	0	53.5188	77.7333	0	0	0	29.6762	0	0	0	0	0	0	0	0	0	0	28.5031	0	52.457	0	0	0	0	0	0	0	0	0	29.309	0	0	19.9765	0	0	0	0
		255	1177.3	69.6333	0	0	0	95.5949	0	19.6783	0	18.4109	0	18.8822	0	0	0	0	18.7677	0	0	0	0	0	0	0	0	20.9524	0	90.0483	0	28.6546	0	0	0	0	48.6227	0	0	0	0	0	0	0	56.5861	0	0	0	0
		256	1181.16	130.136	0	0	0	92.4192	0	0	0	0	0	22.3524	53.3145	0	0	0	17.9214	0	0	0	0	0	0	0	0	0	0	60.0513	0	0	0	0	0	0	41.57	0	0	0	0	35.8519	22.4729	0	24.1481	0	0	0	0
		257	1185.02	119.37	0	0	0	145.553	0	0	0	0	0	0	70.9184	0	0	29.4759	49.3889	0	0	0	0	0	51.029	0	0	0	0	50.4093	0	0	0	0	0	0	34.3968	0	0	0	0	0	0	0	22.0627	0	0	0	0
		258	1188.88	110.72	0	0	0	156.32	0	0	22.0602	0	0	0	40.2485	0	0	0	0	0	0	0	0	0	0	0	36.4577	0	0	49.4525	0	40.6192	57.0798	0	0	0	86.208	0	0	0	0	0	0	0	0	0	0	0	0
		259	1192.74	138.832	0	0	0	105.287	0	0	0	0	0	0	73.7958	0	0	21.438	0	0	0	0	0	0	0	0	38.0956	0	0	28.6143	0	0	0	0	0	0	67.4989	0	0	0	0	17.5549	0	0	24.8601	0	0	0	0
		260	1196.6	161.676	32.061	0	0	119.751	0	0	27.9122	20.6625	0	0	42.9783	0	0	0	28.698	0	0	0	0	0	0	0	25.9802	0	0	39.3883	0	0	71.9949	0	0	0	74.1829	0	0	0	0	0	0	0	0	0	0	0	0
		261	1200.46	125.451	0	0	0	144.68	0	0	0	0	0	31.6932	0	0	0	0	22.4117	0	0	23.4656	0	0	0	0	21.2284	0	0	41.9966	0	0	0	0	0	0	56.9394	0	0	0	0	32.3129	0	0	0	0	0	0	0
		262	1204.32	144.737	0	0	0	168.103	0	0	0	0	0	0	0	0	0	37.7484	0	0	0	0	0	0	23.4302	0	0	0	0	53.672	0	19.0309	56.3698	0	0	0	53.2797	0	0	0	0	0	0	0	0	0	0	0	0
		263	1208.18	58.9219	32.6159	0	0	185.114	0	0	33.8888	0	0	24.7572	43.476	0	0	0	0	0	0	0	0	0	0	0	0	0	0	34.7821	0	0	57.5364	0	0	0	59.6787	0	0	0	0	28.7906	0	0	0	0	0	0	20.532
		264	1212.04	85.9212	0	0	0	138.852	0	0	30.1786	0	0	0	27.2125	0	0	0	0	0	0	0	0	0	0	0	0	0	0	0	0	0	54.0181	0	0	0	51.7888	0	0	0	0	17.2217	0	0	0	0	0	0	0
		265	1215.9	125.35	0	0	0	139.803	0	0	57.2189	0	0	0	62.7751	0	0	0	0	20.1082	0	0	0	0	51.9279	0	0	33.4049	0	40.4498	0	0	81.4982	0	0	0	63.6762	0	0	0	0	0	0	0	37.9528	0	0	0	0
		266	1219.76	73.7552	0	0	0	91.1964	0	0	27.3924	0	0	0	28.3218	0	0	0	23.2213	0	0	0	0	0	24.8405	25.6157	0	0	0	0	0	28.3847	114.923	0	0	0	85.3069	0	0	0	0	17.6359	16.7994	0	0	0	0	0	0
		267	1223.62	120.856	42.6053	0	0	127.536	0	0	35.4491	0	0	0	64.7447	0	0	0	0	0	0	0	0	0	34.4518	0	0	0	0	34.8184	0	0	71.0305	0	0	0	78.5667	0	0	0	0	29.9021	0	0	35.6887	0	0	0	0
		268	1227.48	75.7759	0	0	0	145.628	0	0	22.1001	0	0	0	0	0	0	0	0	0	0	0	0	0	0	0	0	0	0	47.1315	0	0	61.236	0	0	0	117.086	0	0	0	0	18.1038	0	0	42.0095	0	0	0	0
		269	1231.34	91.3214	46.8834	0	0	74.485	0	0	0	0	0	0	49.3912	0	0	0	0	21.6698	0	0	0	0	95.0462	0	0	0	0	82.3186	0	0	72.7516	0	0	0	106.313	0	0	0	0	0	0	0	46.5767	0	0	0	0
		270	1235.2	124.897	49.8529	0	0	110.808	0	0	30.791	0	0	0	0	0	0	0	0	0	0	0	0	0	38.6723	0	0	0	0	66.8473	0	0	48.8001	0	0	0	181.245	0	0	0	0	0	0	0	17.9339	0	0	0	0
		271	1239.06	95.0143	0	0	0	90.1294	0	0	19.6931	0	0	0	76.4351	0	0	0	0	0	0	0	0	0	18.547	0	0	0	0	21.6497	0	29.8756	102.902	0	0	0	95.9287	0	0	0	0	0	0	0	0	0	0	0	37.2004
		272	1242.92	101.895	74.281	0	0	96.5131	0	0	0	0	0	34.2503	18.2438	0	0	0	0	26.0844	0	0	0	0	33.6263	0	0	0	0	0	0	64.4318	43.3343	0	0	0	127.16	0	0	0	0	0	0	0	0	0	0	0	0
		273	1246.78	87.8871	43.3368	0	0	73.6854	0	0	0	0	0	0	48.0823	0	0	0	0	25.9247	0	0	0	0	47.3339	0	0	0	0	22.781	0	0	71.4009	0	0	0	83.9893	0	0	0	0	0	0	0	34.05	0	0	0	0
		274	1250.64	46.7762	45.3374	0	0	19.9773	0	0	0	0	0	17.552	31.9542	0	0	0	0	0	0	0	0	0	78.8614	0	0	0	0	21.3492	0	64.2607	53.7661	0	0	0	61.5681	0	0	0	0	0	20.8101	0	20.9826	0	0	0	31.4754
		275	1254.5	52.121	78.3323	0	0	49.8828	0	0	0	0	0	0	28.6325	0	0	0	18.9728	32.3572	0	0	0	0	44.3841	0	0	0	0	28.6848	0	0	57.5358	0	0	0	46.0231	0	0	0	0	18.3094	0	0	57.4093	0	0	0	34.5839
		276	1258.36	41.5261	0	0	0	55.2096	0	0	0	0	0	82.444	0	0	0	18.9858	0	33.583	0	0	0	0	0	0	0	0	0	0	0	25.6009	55.0946	0	0	0	78.164	0	0	0	0	0	0	0	50.9695	0	0	0	37.9759
		277	1262.22	79.6679	32.8338	0	0	66.4451	0	0	0	0	0	69.9994	39.9774	0	0	0	0	55.8636	0	0	0	0	0	0	0	0	0	0	0	28.3066	70.507	0	0	0	19.2671	0	0	0	0	0	24.5341	0	30.1901	0	0	0	24.5131
		278	1266.08	65.862	0	0	0	81.9025	0	0	0	0	0	78.083	0	0	0	0	0	20.7731	0	0	0	0	0	0	0	0	0	0	0	73.7508	28.6223	0	0	0	77.4548	0	0	0	0	0	0	0	27.1205	0	0	0	0
		279	1269.94	71.4972	30.1609	0	0	37.9749	0	0	31.5704	0	0	55.3602	30.0713	0	0	23.1459	0	0	0	0	0	0	45.7265	0	0	0	0	0	0	34.3033	47.0731	0	0	0	48.709	0	0	0	0	0	18.9237	0	56.3381	0	0	0	34.5754
		280	1273.8	83.853	0	0	0	97.9861	0	0	56.7255	0	0	62.655	80.2815	0	0	0	0	0	0	0	0	0	65.6016	0	0	18.713	0	35.0904	0	19.5968	25.714	0	0	0	43.8299	0	0	0	0	17.7717	0	0	79.6238	0	0	0	28.3661
		281	1277.66	26.2314	44.6799	0	0	0	0	0	0	0	0	74.6406	52.023	0	0	0	0	54.4339	0	0	0	0	40.2776	0	0	0	0	0	0	32.4072	44.5706	0	0	0	23.3814	0	0	0	0	19.1563	37.1594	0	47.146	0	0	0	52.1259
		282	1281.52	83.4389	0	0	0	81.9538	0	0	31.5274	0	0	62.9722	116.061	0	0	20.4741	38.1886	0	0	0	0	0	30.7392	0	0	0	0	0	0	79.3003	0	0	0	0	41.5525	0	0	0	0	22.9275	49.528	0	94.321	0	0	0	50.709
		283	1285.38	0	0	0	0	102.152	0	23.805	0	0	0	84.4954	49.6716	0	0	0	18.5347	35.7862	0	0	0	0	64.9226	0	0	0	0	42.1207	0	0	47.7929	0	0	0	109.586	0	0	0	0	39.037	0	0	77.6064	0	0	0	0
		284	1289.24	74.0437	0	0	0	52.959	0	24.6691	18.0734	0	0	35.6744	69.5688	0	0	0	0	59.9973	0	0	0	0	35.9528	0	0	0	0	28.7865	0	39.3555	62.953	0	0	0	126.497	0	0	0	0	54.8486	74.4818	0	48.1957	0	0	0	40.3238
		285	1293.1	30.9543	0	0	0	21.671	0	24.7687	0	0	0	32.4656	75.9137	0	0	0	0	27.6678	0	0	0	0	22.7004	0	27.0694	0	0	59.751	0	55.3845	44.2241	0	0	0	0	0	0	0	0	26.1088	40.763	0	139.894	0	23.6515	0	42.6242
		286	1296.96	109.412	0	0	0	40.5191	0	0	18.6047	0	0	71.9784	88.9451	0	0	0	0	71.495	0	0	0	0	50.44	0	41.5764	0	0	92.0937	0	66.8934	0	0	0	0	53.5683	0	0	0	0	60.6359	74.6466	0	0	0	0	0	32.5734
		287	1300.82	67.9764	0	0	0	68.1984	0	34.5649	0	0	0	35.7152	81.9901	0	0	0	0	35.4008	0	0	0	0	74.0959	0	0	0	0	65.031	0	38.0724	0	0	0	0	28.6966	0	0	0	0	0	68.6792	0	76.4569	0	0	0	0
		288	1304.68	52.1794	0	0	0	52.6649	0	49.7185	0	0	0	93.9688	84.4549	21.7961	0	0	0	68.9441	0	0	17.5661	0	54.1905	0	0	0	0	50.3265	0	48.3417	26.8763	0	0	0	52.703	0	0	0	0	0	33.9862	0	66.8601	0	0	0	25.7581
		289	1308.54	58.7156	40.0555	0	0	33.2742	0	0	0	0	0	85.2089	95.9927	0	0	0	30.7581	66.1189	0	0	0	0	71.3464	0	18.3205	0	0	31.4967	0	63.7112	0	0	0	0	45.5448	0	0	0	0	58.2015	0	0	187.632	0	0	0	44.7171
		290	1312.4	79.2162	0	0	0	119.975	0	27.21	0	0	0	132.589	80.6943	0	0	22.8039	0	68.6778	0	0	15.9679	0	28.7298	0	20.3804	0	0	28.9878	0	0	0	0	0	0	50.6277	0	0	0	0	0	42.4258	0	86.8583	0	0	0	38.3567
		291	1316.26	34.3375	23.9512	0	0	52.5563	0	47.4365	0	0	0	94.9573	98.9719	0	0	0	19.6898	61.099	0	0	38.0275	0	30.3174	0	0	0	0	67.8204	0	79.2331	0	0	0	0	39.9672	0	0	0	0	25.0018	0	0	71.0738	0	0	0	0
		292	1320.12	41.0774	26.7029	0	0	92.02	0	0	0	0	0	145.801	165.544	0	0	0	0	91.966	0	0	24.9448	0	63.6509	0	0	0	0	117.388	0	68.1769	28.4412	0	0	0	0	0	0	0	0	55.7358	35.6832	0	155.994	0	0	0	52.7718
		293	1323.98	0	49.911	0	0	72.3182	0	37.8888	0	0	0	94.09	89.6347	0	0	0	0	88.387	0	0	40.0678	0	71.8058	0	67.9255	0	0	115.753	0	134.704	0	0	0	0	0	0	0	0	0	31.9506	17.6848	0	125.554	0	0	0	62.4856
		294	1327.84	59.0118	43.1921	0	0	99.535	0	18.6787	0	0	0	146.312	145.034	0	0	0	0	70.6752	0	0	37.1674	0	83.1039	0	54.1404	0	0	58.5585	0	83.3005	0	0	0	0	0	0	0	0	0	38.211	29.8747	0	139.896	17.4925	0	0	75.543
		295	1331.7	24.5779	92.8031	0	0	90.2987	0	49.2595	0	0	0	98.6201	133.524	0	0	0	29.4707	45.5238	0	0	0	0	91.6564	0	0	18.3885	0	32.834	0	0	0	0	0	0	38.4798	0	0	0	0	68.1863	27.5453	0	192.856	0	0	0	0
		296	1335.56	66.0683	89.3011	0	0	116.646	0	50.8438	0	0	0	107.979	147.79	0	0	0	0	0	0	0	57.1456	0	116.592	0	0	64.3594	0	111.87	0	48.9229	26.2272	0	0	0	25.6728	0	0	0	0	104.275	37.2757	0	132.908	0	0	0	62.3238
		297	1339.42	0	118.563	0	43.3934	77.7496	0	82.5594	0	0	0	121.49	82.2791	0	0	0	0	0	0	0	53.6329	0	40.9054	0	25.7058	47.8554	0	74.7739	0	99.034	0	0	0	0	28.6112	0	0	0	0	53.4157	49.6852	0	146.877	0	0	0	0
		298	1343.28	0	55.6196	27.3908	0	71.3417	0	50.2664	0	0	0	131.162	115.169	0	0	0	28.1921	0	0	0	99.9796	0	0	0	0	32.8199	0	56.4932	0	98.9609	0	23.2093	0	0	82.5956	0	0	0	0	0	50.2453	0	113.137	0	0	0	69.0836
		299	1347.14	51.7787	77.7922	0	19.0261	101.893	0	54.6008	0	0	0	116.151	159.43	0	0	0	0	0	0	0	124.843	0	29.7741	0	33.9821	27.6954	0	136.005	0	108.187	0	0	0	0	0	0	0	0	0	49.4496	81.7133	0	117.262	0	0	0	37.931
		300	1351	19.4455	0	0	0	110.499	0	61.2779	0	0	0	157.646	127.821	0	0	0	0	29.8993	0	0	68.7118	0	67.3432	0	0	19.4377	0	110.127	0	29.3828	0	0	0	0	0	0	0	0	0	40.6938	66.7958	0	55.3515	0	0	0	55.6925
		301	1354.86	0	61.755	0	55.908	75.7472	0	44.2079	0	0	0	162.089	182.768	0	0	0	0	35.205	0	0	61.7818	0	27.5599	0	44.6974	80.755	0	79.8828	0	94.7568	0	0	0	40.4215	0	0	0	0	0	29.0634	63.5764	0	160.106	0	0	0	64.1145
		302	1358.72	0	97.1837	0	43.6081	94.3889	0	67.4984	0	0	0	171.786	184.653	0	0	0	0	28.237	0	0	65.1074	0	31.7696	0	50.4311	56.3506	0	102.232	0	47.7101	0	0	0	19.2494	0	0	0	0	0	87.6975	35.3582	17.2042	87.706	0	33.5495	0	57.4844
		303	1362.58	19.9482	104.209	0	30.3642	59.3989	0	0	0	0	0	192.496	110.972	0	0	0	0	41.3222	0	0	54.7023	0	28.7529	0	28.7548	119.095	0	53.6302	0	150.257	0	0	0	37.1018	0	0	0	0	0	64.6163	55.9475	0	110.662	0	0	0	44.4394
		304	1366.44	0	57.0114	0	0	90.8392	0	35.338	0	0	0	167.11	117.86	0	0	0	0	71.1975	0	0	102.892	0	0	0	0	72.0598	0	24.1661	0	108.247	0	0	0	38.241	0	0	0	0	0	53.9264	115.678	0	114.837	0	0	0	38.8124
		305	1370.3	0	87.6196	0	0	102.557	0	55.7117	0	0	0	190.788	122.895	0	0	0	0	50.1312	0	0	158.259	0	92.68	0	0	71.8541	0	110.514	0	0	20.7327	62.3098	0	27.3396	0	0	0	0	0	69.87	99.3196	0	97.1148	0	0	0	78.9054
		306	1374.16	21.8472	0	0	25.0425	104.662	0	0	0	0	0	210.718	145.76	0	0	0	21.3239	35.609	0	0	110.041	0	57.0895	0	0	68.6261	0	121.044	0	35.9355	0	37.6232	0	0	0	0	0	0	0	94.5011	144.909	0	80.1993	0	0	0	27.1846
		307	1378.02	0	0	0	37.7322	56.9748	0	47.8998	0	0	0	162.595	141.123	0	0	0	0	42.9542	0	0	91.1048	0	58.3916	0	60.3839	86.0858	0	78.7762	0	0	0	0	0	24.9286	0	0	0	0	0	52.6659	78.3877	0	128.823	0	0	0	56.161
		308	1381.88	0	90.34	0	0	179.371	0	61.6053	0	0	0	159.114	155.639	0	0	0	0	55.2969	0	0	141.945	0	51.4459	0	19.8881	77.4	0	53.6541	0	45.543	0	33.2148	0	0	0	0	0	0	33.3778	60.6233	153.628	0	68.9745	0	0	0	51.6873
		309	1385.74	0	19.3906	0	0	62.439	0	82.255	22.0288	0	0	129.795	96.52	0	0	0	0	41.9736	0	0	96.285	0	42.8138	0	0	124.014	0	84.0475	15.8738	78.8815	31.0105	0	0	29.636	0	0	0	0	0	84.4326	79.0953	0	66.451	20.2162	0	0	23.8232
		310	1389.6	0	24.7605	0	0	86.1658	0	118.539	0	0	0	122.407	264.715	0	0	0	0	45.6437	0	0	125.319	0	75.0266	0	0	138.381	0	88.3628	0	65.1681	0	40.0708	0	0	0	0	0	0	0	65.711	66.2699	0	83.9532	0	0	0	23.1506
		311	1393.46	0	83.569	0	0	96.3385	0	74.6472	0	0	0	135.794	204.442	0	0	0	0	62.9113	0	0	102.003	0	50.3525	0	36.0389	62.2055	0	111.454	0	103.525	0	80.4178	0	0	0	0	0	0	24.4814	110.298	108.626	0	114.843	0	0	19.8415	25.2741
		312	1397.32	0	62.4965	0	30.0629	98.8804	0	34.7361	0	0	0	137.483	138.269	0	0	0	0	50.0758	0	0	65.2709	0	26.8646	0	21.5863	145.06	0	96.1333	0	98.1599	0	72.9078	0	0	0	0	0	0	24.6793	88.2784	115.407	0	94.2585	0	0	0	64.4575
		313	1401.18	0	144.848	0	44.8702	91.04	0	100.116	0	0	0	98.226	178.256	0	23.1946	0	0	74.6392	0	0	134.037	0	58.2906	0	0	85.3324	0	95.8847	0	23.8695	0	38.9097	0	32.9176	0	0	0	26.2468	0	75.4686	105.545	0	52.3443	0	0	0	33.0145
		314	1405.04	0	20.4921	0	0	89.9145	0	67.5401	0	0	0	115.734	189.166	0	0	0	0	66.0784	0	0	128.512	0	49.7506	0	20.1425	40.2067	0	85.0896	0	0	0	77.216	0	0	0	0	0	0	0	48.524	136.89	0	50.7832	0	0	0	40.9216
		315	1408.9	0	44.2761	0	0	84.79	0	75.6762	0	0	0	133.413	166.904	0	0	0	0	100.891	0	0	71.9095	18.7553	41.9841	0	31.2437	83.6349	0	130.258	0	43.2036	0	105.356	0	42.5952	0	0	0	27.286	40.6621	104.984	107.711	0	54.5177	0	0	0	24.4731
		316	1412.76	0	0	0	0	131.195	0	48.7108	0	0	0	132.957	171.195	0	0	0	0	94.9902	0	0	119.683	0	0	0	0	46.0672	0	80.7649	0	77.0147	0	57.077	0	0	0	0	0	0	56.3752	97.5864	122.815	0	36.5597	0	0	0	56.2718
		317	1416.62	0	0	0	37.0438	113.299	0	42.82	0	0	0	118.402	111.27	0	31.3729	0	0	123.559	0	0	106.752	0	24.5614	0	0	86.3139	0	57.0292	0	36.9965	0	57.912	0	28.3061	22.0265	0	0	0	20.3077	80.0064	171.257	0	44.8037	0	0	0	33.4257
		318	1420.48	0	80.195	0	39.0755	161.131	0	89.1058	0	0	0	111.961	175.946	0	25.934	0	0	137	0	0	117.038	0	77.8845	0	43.1921	125.289	0	73.8586	21.869	88.8024	0	117.511	0	0	0	0	0	0	35.5412	35.4579	178.335	0	28.8267	0	0	0	0
		319	1424.34	0	78.6872	0	0	50.017	0	82.3227	0	0	0	136.405	194.767	0	0	0	0	54.6551	0	0	193.151	0	40.3865	0	45.6293	74.9249	0	69.8973	25.4252	53.6226	0	71.9353	18.457	0	0	0	0	20.5363	0	53.4745	106.709	0	0	0	0	0	0
		320	1428.2	0	34.323	0	43.9026	98.299	0	54.1824	18.593	0	0	111.581	87.8992	0	0	0	0	88.4248	0	0	84.0779	0	69.6317	0	0	74.8633	0	67.8575	0	66.4303	0	63.3025	0	37.2352	0	0	0	0	49.6893	58.2134	127.567	0	0	0	0	0	0
		321	1432.06	0	133.288	0	0	132.812	0	71.2145	0	0	0	46.5577	145.907	0	0	0	0	29.358	0	0	114.217	0	32.7628	0	0	35.7614	0	131.365	0	67.6589	0	104.084	0	41.854	0	0	0	0	40.962	53.3807	147.794	0	0	0	0	0	43.5822
		322	1435.92	0	76.6138	0	27.3036	66.5172	0	80.0237	41.4769	0	0	64.8945	168.135	0	17.2067	0	0	90.9885	0	0	99.4118	0	57.0386	0	0	83.8828	0	51.0092	0	29.0448	0	112.382	0	0	0	0	0	42.4812	34.7463	38.231	138.734	0	0	0	0	0	0
		323	1439.78	0	91.2618	0	30.2478	88.6999	0	49.9597	0	0	0	119.287	163.986	0	0	0	0	77.9525	0	0	151.85	0	116.141	0	0	92.5023	0	37.8036	0	0	0	100.817	0	0	16.9265	0	0	0	0	73.3857	268.323	0	0	0	0	0	0
		324	1443.64	0	46.9771	0	94.515	117.475	0	54.6813	0	0	0	95.3296	208.653	0	34.5501	0	22.2205	22.3627	0	0	110.162	0	111.471	0	0	141.607	0	34.3718	0	64.105	0	164.262	0	58.6237	0	0	0	39.5532	37.4694	37.6768	198.384	0	0	0	0	0	0
		325	1447.5	0	79.9783	0	0	117.789	0	89.9639	69.0757	0	0	48.6653	122.637	0	0	18.1754	0	27.6419	0	0	76.3516	0	71.9576	0	0	77.1939	0	50.4518	0	26.8761	0	100.875	21.1363	43.5598	0	0	0	0	85.0804	69.4619	150.161	0	31.4052	0	0	0	0
		326	1451.36	0	86.3987	0	0	126.73	0	116.902	23.7283	0	0	72.5078	99.9047	0	58.8271	0	0	64.2511	0	0	83.3524	0	87.7288	0	22.3109	70.3773	0	50.8555	0	32.447	0	125.943	0	27.6863	0	0	0	0	78.3731	29.8724	187.16	0	0	0	0	0	0
		327	1455.22	0	71.9531	0	0	117.892	0	86.9639	67.1208	0	0	98.579	156.137	0	66.3068	0	0	27.7786	0	0	120.433	0	59.5774	0	0	94.3607	0	35.0013	0	0	0	106.962	0	44.1409	0	0	0	68.9752	68.0909	76.8734	150.833	0	37.232	0	0	0	0
		328	1459.08	0	86.051	0	26.7094	80.7466	0	45.0196	51.3979	0	0	89.2105	154.513	0	58.7107	0	23.7075	27.2581	0	0	64.2446	0	100.179	0	0	54.6208	0	102.95	0	31.3729	0	91.4128	0	53.8439	0	0	0	0	85.5763	57.9533	164.958	0	0	0	0	0	0
		329	1462.94	0	90.4547	0	0	129.668	0	78.0522	48.6339	0	0	65.1848	197.193	0	48.3608	0	28.6879	86.4761	0	0	107.478	0	105.916	0	0	65.1387	0	94.9433	0	0	0	167.22	0	0	0	0	0	0	43.0406	24.1789	230.609	0	27.4861	0	0	0	16.7293
		330	1466.8	0	121.057	0	0	59.4044	0	73.6151	43.9046	19.2101	0	20.9539	203.843	0	17.5517	0	0	32.8603	0	0	104.402	0	77.4731	0	0	76.5263	0	96.9392	0	0	0	140.518	0	40.7333	35.1154	0	0	0	32.8457	39.6107	165.449	26.9661	0	0	0	0	0
		331	1470.66	0	124.572	0	0	35.9764	0	106.217	38.0927	35.0517	0	66.7171	158.884	0	70.9115	0	0	105.979	0	0	101.649	0	102.475	0	0	87.6403	0	0	0	50.6785	0	103.467	0	35.5482	0	0	0	30.9267	22.5279	45.1888	140.402	0	24.4607	0	0	0	0
		332	1474.52	0	87.6614	0	30.6539	126.076	0	73.0029	53.2853	28.2149	0	86.7875	144.13	0	50.3898	0	20.4009	28.0273	0	0	157.38	0	58.5001	0	0	47.0486	0	76.2437	0	0	0	122.285	20.3153	69.4221	0	0	0	0	55.1372	73.501	162.013	32.7798	0	0	0	0	0
		333	1478.38	0	77.473	0	60.1381	76.0231	0	91.3275	51.3204	0	0	106.749	205.291	0	63.8679	24.6869	0	89.8055	0	0	150.292	0	116.395	0	0	50.7711	0	99.1255	0	0	0	103.736	0	68.9955	33.6274	0	0	0	20.3828	40.7552	158.648	0	30.6714	0	0	0	0
		334	1482.24	0	73.4495	0	41.4774	136.361	0	82.8176	33.4851	0	0	41.6756	123.638	0	0	0	0	27.2144	0	0	146.511	0	33.0696	0	0	103.385	0	26.5782	0	0	0	117.189	0	112.248	22.03	18.8583	0	58.0336	33.2555	61.3548	134.42	0	0	0	0	0	16.2042
		335	1486.1	0	42.5789	0	0	74.059	0	97.909	65.1061	0	0	67.4834	131.492	0	58.2265	0	42.6836	73.2429	0	0	70.3597	0	71.9025	0	33.1587	77.761	0	101.847	0	36.872	22.6356	164.134	0	37.2767	0	28.9704	0	25.3681	38.8167	37.3413	50.3948	0	26.1151	0	0	0	28.7004
		336	1489.96	0	91.7825	0	31.6379	93.4598	0	108.913	73.2254	0	0	97.362	132.453	0	49.2425	0	46.6081	53.073	0	0	132.038	0	55.9841	0	0	86.9619	0	92.7447	0	27.5297	19.9988	117.119	0	66.2189	0	36.2494	0	39.974	58.2853	31.9876	161.926	34.2768	0	0	0	0	21.0648
		337	1493.82	0	87.9743	0	28.7843	161.983	0	75.3855	91.8568	0	0	65.7872	145.638	0	52.2608	24.8953	48.4257	51.5595	0	0	143.515	0	71.829	0	45.9454	86.0467	0	92.2493	0	0	0	146.472	0	65.0603	48.3387	21.8682	0	0	40.3509	88.8682	123.872	0	0	0	0	0	0
		338	1497.68	0	0	0	0	110.417	0	89.1437	28.2652	0	0	0	61.6965	0	61.4836	35.549	26.2499	85.5135	0	0	113.305	0	104.432	0	0	63.921	0	66.6918	0	0	0	107.836	0	89.1087	35.3409	30.8713	0	51.1814	37.2462	59.7091	194.472	0	0	0	0	0	0
		339	1501.54	0	50.1451	0	0	83.6747	0	107.024	52.524	0	0	51.6366	147.304	0	50.045	26.9075	0	97.7802	0	0	96.7961	0	62.9577	0	0	99.7432	0	34.8788	17.3044	42.4224	45.854	126.359	0	61.0991	0	29.6351	0	21.7073	38.5307	23.364	74.3305	37.563	70.2469	0	0	0	0
		340	1505.4	0	37.6283	0	0	115.577	0	51.962	100.267	0	0	0	131.798	0	24.6506	25.5064	55.2521	71.3824	0	0	196.242	0	119.414	0	0	98.183	0	120.24	0	24.4012	56.0975	119.141	0	123.414	0	48.9886	0	26.9407	0	19.9279	91.938	0	80.302	0	0	0	0
		341	1509.26	0	60.869	0	0	62.3539	0	80.8543	58.0753	0	0	57.9123	125.551	0	0	43.1199	34.2469	0	0	0	176.94	0	69.0304	0	0	178.075	0	30.001	0	69.3458	0	65.1275	0	113.008	24.4425	31.1428	0	0	63.3486	50.4401	98.5468	0	27.807	0	0	0	29.7964
		342	1513.12	0	71.469	0	17.198	51.4376	0	80.618	59.6497	0	0	0	116.409	0	84.8205	61.1513	38.0664	90.7918	0	0	142.261	21.7144	61.3006	0	0	102.907	0	42.8132	0	66.989	0	82.5712	0	56.542	0	22.6402	0	32.3486	55.6335	52.8354	80.9041	56.3801	58.0574	41.0734	0	0	0
		343	1516.98	0	60.6867	0	28.9613	134.806	0	70.4509	53.3252	0	0	21.7503	182.717	0	59.5445	59.293	21.3728	92.633	0	0	148.234	20.045	79.9255	0	0	147.028	0	58.5124	31.9259	34.3031	0	76.2453	0	58.8452	0	35.7248	0	34.7184	33.3502	18.1868	41.7267	0	0	31.7023	0	0	23.9828
		344	1520.84	0	25.2982	0	0	39.0517	0	90.1256	83.3577	0	0	0	128.417	0	114.562	85.2493	0	121.451	0	0	123.814	0	55.9356	0	0	90.5443	0	104.431	0	38.7016	34.4822	99.9366	0	43.7654	42.2119	19.7792	0	0	27.8333	25.4612	77.1437	0	22.8628	0	0	0	0
		345	1524.7	0	27.2035	0	0	74.3292	0	45.1051	70.4476	0	0	0	135.089	0	0	0	0	23.1448	0	0	149.547	37.7652	29.5682	0	0	79.6745	0	98.2918	0	0	26.0984	98.3397	0	89.0111	18.0374	56.8794	0	0	46.8167	31.2222	69.8049	45.8231	21.152	47.5162	0	0	0
		346	1528.56	0	0	0	0	69.9245	0	61.7979	59.5469	20.5451	0	0	106.491	0	52.293	62.3725	25.3336	28.8088	0	0	143.027	0	63.5091	0	0	74.8081	0	42.6884	0	0	34.8444	135.28	0	146.731	18.8856	27.0363	0	0	35.6783	98.8798	58.825	0	34.7193	33.7523	0	0	32.4141
		347	1532.42	0	0	0	0	63.8855	0	72.3465	105.236	26.9694	0	53.4475	67.3707	0	76.7371	35.0775	34.7678	82.3073	0	0	81.4934	0	105.008	0	25.0617	55.3466	0	69.3696	0	29.1731	30.1705	99.7416	0	44.1117	29.2384	21.4829	0	0	69.4377	59.8179	0	26.5991	35.0914	83.2475	0	0	0
		348	1536.28	0	42.5626	0	0	79.1534	0	70.9768	72.9028	0	0	0	124.742	0	18.0097	24.5511	22.855	79.4309	0	0	99.8806	0	85.3962	0	0	75.7717	0	53.553	0	0	59.5879	74.5982	0	92.1027	0	0	0	17.8484	78.5556	116.468	0	23.243	32.9789	65.6162	0	0	0
		349	1540.14	0	46.5467	0	0	120.557	18.181	97.4367	60.1894	0	0	0	61.4441	0	57.2951	96.8925	0	77.9862	0	0	91.7661	65.4065	33.9542	0	0	123.266	0	75.419	0	34.8069	0	83.4847	0	127.676	0	50.9022	0	0	44.4526	33.4039	36.5955	39.436	0	65.0965	0	0	32.9082
		350	1544	0	0	0	0	35.9958	0	57.4747	113.902	0	0	24.9355	98.9085	0	48.7107	63.1089	0	47.6668	0	0	91.757	27.2552	45.2136	0	0	0	0	72.3215	0	0	66.8166	112.023	0	58.4657	0	26.0739	0	0	48.7689	17.6604	98.1995	0	35.3993	48.5935	0	0	0
		351	1547.86	0	25.6954	0	0	66.6642	0	111.428	55.23	0	0	18.2219	116.038	0	52.2818	119.498	0	38.401	0	0	145.786	0	49.9864	0	0	68.9261	0	164.049	0	0	0	98.0848	0	122.922	42.2491	63.334	0	0	47.9793	0	27.1875	43.1262	0	101.335	0	0	0
		352	1551.72	0	21.6361	0	0	39.7303	0	69.5509	54.6269	0	0	0	98.1092	0	49.2586	35.1445	41.4061	115.358	0	0	77.0819	41.358	41.3305	0	0	79.4506	0	151.382	0	0	17.4824	109.883	0	160.83	0	49.3851	0	0	37.7259	68.4664	38.721	41.3422	45.6131	0	0	0	0
		353	1555.58	44.1646	19.2895	0	0	39.4713	0	52.5739	50.5939	0	0	0	95.1888	0	34.2802	50.7305	35.3659	57.6019	0	0	91.8487	26.633	112.258	0	0	130.848	0	75.6009	0	27.2133	28.3147	73.893	0	126.488	0	39.1	0	0	29.1968	68.7467	44.4443	24.0043	29.0723	49.3569	0	0	0
		354	1559.44	0	0	0	0	62.2784	0	85.3138	63.8801	0	0	0	92.5398	0	43.1188	0	0	129.81	0	0	59.724	33.9698	39.9784	0	0	103.906	0	50.8939	0	67.6215	22.2493	87.8259	0	89.186	43.4517	81.8027	0	0	92.8401	0	28.0246	16.6855	36.9807	0	20.4602	0	0
		355	1563.3	0	0	0	0	0	0	74.0081	23.8554	0	0	0	114.279	0	59.1927	79.9854	0	115.956	0	0	88.1551	0	68.5134	0	0	82.4904	0	125.904	0	25.3312	0	111.616	0	113.759	0	81.7414	0	0	43.8812	54.6526	70.2275	46.6553	83.0292	51.6759	0	0	0
		356	1567.16	0	0	0	0	34.7303	0	46.0157	0	0	0	26.5017	25.4327	0	49.3168	96.044	86.2387	82.6043	0	0	165.959	0	64.9851	0	0	136.24	0	149.845	0	49.8691	0	85.194	0	65.024	0	66.6524	19.1907	0	62.8354	62.1445	40.2095	25.4193	48.6491	87.4966	0	0	15.8848
		357	1571.02	0	0	0	0	20.0952	0	123.763	37.3276	0	0	22.6422	64.2532	0	32.0287	54.0808	27.3429	60.0834	0	0	64.0174	0	123.101	0	0	86.3835	0	152.433	0	33.4077	0	106.557	0	73.7109	29.2298	0	0	0	40.1052	39.2106	45.8912	40.2008	85.7823	69.4518	20.7301	0	0
		358	1574.88	0	0	35.5959	0	0	0	47.8174	15.3353	0	0	0	22.3854	0	74.7544	90.4168	68.7877	142.101	0	0	121.952	42.4479	37.5762	0	0	137.053	0	144.302	0	0	0	128.327	0	154.422	22.6403	79.1444	0	0	0	35.2835	31.9037	0	119.372	50.5052	37.5685	0	0
		359	1578.74	0	0	0	0	24.2117	0	139.639	72.8339	0	0	0	69.5923	0	68.6254	80.489	64.9383	79.5089	0	0	146.168	0	127.403	0	0	0	0	128.537	0	57.3426	0	155.046	0	77.7332	71.4557	63.363	0	0	35.5703	85.2571	0	18.1602	102.458	50.2745	0	0	0
		360	1582.6	0	0	0	0	46.1749	0	125.713	69.0456	0	0	31.0199	29.4582	0	18.2835	30.6911	0	155.923	0	0	72.5525	69.128	72.6614	0	0	54.7881	0	190.487	0	29.9346	0	120.531	0	118.457	0	88.301	0	18.6056	56.6428	30.5783	0	53.1054	66.2525	60.9614	0	0	0
		361	1586.46	0	0	0	0	27.0215	0	69.1111	33.3962	0	0	0	0	0	58.4937	87.2409	49.0033	123.083	0	0	100.806	68.3992	78.1098	0	0	94.3007	0	130.674	0	114.867	21.0153	123.514	0	154.073	47.5491	26.1762	0	0	95.9489	0	32.3038	61.5745	110.628	44.7681	0	0	38.1446
		362	1590.32	0	0	0	0	25.3937	0	78.6925	90.5571	0	0	27.0982	46.0802	0	59.0936	67.1892	26.8378	91.0773	0	0	141.327	36.4783	110.164	0	0	40.3584	0	160.222	0	89.4089	0	70.8023	0	97.7066	0	65.7378	0	28.1488	53.2072	38.7412	55.914	34.8123	69.5675	89.6748	0	0	0
		363	1594.18	0	0	0	0	35.4582	0	92.7711	23.4454	0	0	29.1287	23.8735	0	43.4498	114.2	34.0104	96.8663	0	0	152.804	35.88	98.5873	0	0	66.3796	0	152.257	0	81.3257	0	95.6442	0	122.408	0	115.538	0	0	67.0378	49.1876	54.0395	52.2526	85.807	88.8856	0	0	0
		364	1598.04	21.8529	0	0	0	47.1233	21.4418	125.815	20.6921	0	0	24.829	52.0188	0	69.7233	26.6029	25.7717	101.325	0	0	88.7384	70.3299	106.966	0	0	49.2923	0	139.012	0	87.048	0	53.5861	0	109.301	63.2206	137.701	0	0	55.9742	57.2069	51.9868	0	75.7854	42.4945	19.3743	0	0
		365	1601.9	22.9651	0	33.4376	42.767	49.8724	0	65.5656	41.3785	0	0	0	28.3399	0	30.8913	85.503	41.5061	89.4648	0	0	134.593	45.1775	66.6752	0	0	94.3418	0	130.58	0	118.435	0	87.1697	0	115.133	0	114.507	0	49.1959	71.6254	77.2977	25.1851	0	49.2798	100.694	0	0	0
		366	1605.76	0	0	0	0	34.813	0	55.8558	28.8836	0	0	38.1771	69.4843	0	39.5521	104.524	39.6134	129.791	0	0	152.547	79.2595	63.5287	0	0	83.5661	0	125.377	0	98.4646	0	64.6936	38.1518	80.3575	57.7771	68.6064	0	0	42.1609	57.8221	25.0888	33.263	61.9822	20.1305	0	0	0
		367	1609.62	0	0	0	0	80.1645	0	36.0231	35.9852	20.6369	0	17.2812	43.4162	0	38.0247	129.605	49.8052	83.5093	0	0	75.0272	87.085	58.9522	0	0	80.3709	0	149.98	0	109.377	0	100.887	24.4543	98.1733	35.301	70.3969	0	31.6321	16.3596	45.9693	34.8641	47.992	66.7492	68.1109	0	0	0
		368	1613.48	31.6441	18.3826	0	0	68.9811	0	57.8046	0	0	0	24.0634	64.6329	0	51.3716	113.127	26.9814	84.0575	0	0	75.3441	85.3428	77.4107	0	0	96.4967	0	204.442	0	78.7562	0	53.2466	0	178.913	0	65.6341	0	0	79.1317	87.0056	40.5888	21.0299	42.9295	22.4815	19.5069	0	0
		369	1617.34	39.9814	0	0	0	87.9227	0	55.1552	32.8691	0	0	0	38.3792	0	45.5818	64.4465	0	0	0	0	135.787	30.1351	144.891	0	0	56.0994	0	170.788	0	55.1637	0	83.1779	0	136.598	77.596	42.24	0	26.53	69.8109	63.8513	20.8343	82.7956	75.9241	46.2023	0	0	0
		370	1621.2	22.1014	0	32.2569	36.1164	83.3172	0	78.7814	44.3127	0	0	0	59.2084	0	46.8927	78.3141	81.6236	109.282	0	0	98.7756	36.6511	111.357	0	0	74.7282	0	154.908	0	86.5163	18.0277	85.397	0	107.089	38.0921	79.3526	0	0	0	92.4765	37.2265	71.653	93.3873	69.439	0	0	0
		371	1625.06	55.3738	0	0	20.2898	58.2436	0	44.023	59.5704	0	0	30.7513	33.4154	0	42.1717	127.721	50.7402	122.262	0	0	129.297	73.2768	98.3025	0	0	139.064	0	174.973	0	86.4868	0	111.987	23.1413	105.848	40.1662	69.5955	0	60.5674	67.3724	88.0626	43.0846	96.1439	76.6713	72.8532	0	0	0
		372	1628.92	60.619	27.9209	0	0	48.4306	0	87.4005	0	0	0	73.0729	29.7746	0	27.4117	100.072	50.2764	50.192	0	0	111.264	82.6773	104.254	0	28.9863	113.308	0	89.181	0	169.009	0	89.4599	25.4767	85.2658	34.4091	67.7142	0	0	31.5843	110.755	0	55.5201	64.6327	0	27.0385	0	0
		373	1632.78	28.0826	0	0	0	0	0	101.404	62.4575	29.4044	0	25.2283	66.0489	0	47.7567	73.7395	62.9179	81.6514	0	0	127.136	49.1393	78.0949	0	0	107.804	0	156.002	0	186.052	25.8605	70.539	32.4013	158.625	0	43.8199	0	0	85.171	76.5613	0	42.7509	55.5404	61.7919	0	0	0
		374	1636.64	34.567	0	25.1996	0	65.9357	0	96.6088	57.8292	0	0	52.7947	47.4216	0	0	80.0007	48.3794	90.3655	0	0	110.427	32.8205	97.415	0	32.6645	74.5206	0	117.92	0	155.989	0	62.0386	0	103.529	59.2851	103.243	0	0	37.5775	66.5712	25.2537	85.5649	47.292	74.0672	35.3639	0	0
		375	1640.5	49.5095	0	52.9818	27.483	61.213	0	29.4354	0	37.0462	0	31.5951	32.6433	0	0	72.601	61.4371	85.2906	0	0	84.4427	64.0193	100.327	0	0	67.0191	0	98.7337	0	158.084	0	67.325	26.4229	137.617	0	42.7627	0	0	56.935	96.2704	0	92.8013	31.7272	72.8341	0	0	0
		376	1644.36	0	0	53.4219	23.6794	78.1685	0	79.9968	20.7178	0	0	22.6624	39.1226	0	36.717	60.6624	30.9763	24.8013	0	0	123.939	49.4014	67.2121	0	0	89.6841	0	149.706	0	153.423	0	98.5042	28.3296	143.26	46.7926	36.7682	0	0	52.8125	49.845	52.3907	0	52.604	47.6192	0	0	0
		377	1648.22	41.0284	0	22.689	68.7556	17.4746	19.9463	79.3479	73.6991	0	0	0	48.1396	0	0	46.5381	41.3574	56.0567	0	0	132.5	73.9052	69.7835	0	0	49.655	0	101.095	0	139.858	0	78.8581	0	123.782	52.5814	50.2735	0	0	53.7483	86.2535	33.2477	82.7265	84.5089	0	0	0	0
		378	1652.08	38.9757	0	26.2148	48.5072	59.8543	0	53.0514	36.3174	0	0	0	49.8999	0	55.2578	62.3995	41.9488	66.4837	0	0	138.141	118.244	60.3838	0	0	51.6058	0	126.947	0	118.467	0	93.6161	0	129.594	47.212	68.2309	0	0	81.3801	123.583	0	91.8912	53.0991	0	18.2653	0	0
		379	1655.94	0	0	29.5167	32.8267	77.1821	15.7346	52.799	46.8683	0	0	38.857	68.4497	0	59.1727	80.8771	49.0152	41.5858	0	0	60.3307	64.871	68.7016	0	0	120.347	0	162.881	0	57.8385	0	113.923	22.8102	145.704	49.1491	68.2445	0	0	68.4131	149.354	0	33.1528	0	23.3159	0	0	0
		380	1659.8	0	0	35.8857	64.3886	26.5033	0	21.6291	56.571	61.917	0	41.2843	23.0881	0	42.8289	88.3099	47.0856	111.9	0	0	127.264	60.43	105.885	0	23.1878	100.166	0	141.029	0	186.895	0	83.0165	0	155.445	0	49.1482	0	0	76.361	27.4316	0	22.3347	0	57.0841	0	0	0
		381	1663.66	104.107	0	91.4078	39.3712	60.7595	0	44.3023	45.7917	0	0	0	0	0	0	36.3886	0	80.7253	0	0	126.954	87.4951	128.634	0	34.8594	164.417	0	185.141	0	166.393	0	75.8943	0	150.615	34.0109	28.8243	0	0	76.1819	101.414	26.0173	78.8349	74.9172	78.9258	0	0	0
		382	1667.52	37.116	0	67.3557	0	52.2942	0	23.1445	85.2525	85.4822	0	20.9976	58.7954	0	24.2713	50.2229	26.4001	82.2879	0	0	24.3646	0	168.231	0	27.6284	33.9014	0	122.247	0	147.861	0	44.9687	0	137.625	27.7279	43.6159	0	20.3763	90.2245	128.715	33.5722	91.8965	39.7486	84.2426	0	0	24.5352
		383	1671.38	69.0103	0	67.4623	21.4819	86.8286	0	20.6827	0	28.9534	0	42.2655	58.8012	0	0	50.4587	25.45	49.3284	0	0	75.9415	83.7571	74.3112	0	0	52.8884	0	91.3164	0	85.9342	0	26.5044	0	168.861	45.2469	60.8633	0	0	93.3315	96.225	0	101.932	59.4424	0	0	0	43.4323
		384	1675.24	73.4436	0	64.0953	22.4637	98.8068	0	46.6976	59.0936	0	0	17.4334	55.2798	0	0	63.6293	0	76.0783	0	0	31.2417	48.1169	103.952	0	0	81.815	0	157.636	0	95.9855	0	31.4505	0	101.185	0	41.3051	0	20.206	95.9015	154.506	26.3646	63.7002	101.596	0	0	0	25.4347
		385	1679.1	33.8428	24.1098	61.9001	58.3453	63.1482	0	27.0606	0	24.6925	0	51.1515	76.333	0	0	17.7823	47.906	49.0568	0	0	63.8556	77.3566	95.267	0	49.9327	64.7566	0	72.4389	0	159.409	0	70.801	0	193.898	35.5192	95.8998	0	22.4846	98.5078	155.567	56.1197	112.749	51.6848	0	0	0	27.0016
		386	1682.96	27.7273	46.5717	71.8769	26.689	80.0346	0	55.3505	66.6744	56.2918	0	0	0	0	0	40.3396	0	33.577	0	0	24.8594	62.5524	75.8778	0	48.4782	61.687	17.0318	134.351	0	105.871	0	24.3509	20.8783	227.096	0	67.7423	0	0	140.209	183.393	60.5635	112.501	74.4396	0	0	0	34.6422
		387	1686.82	66.0716	0	72.5711	54.6448	102.458	0	72.9694	29.2252	35.3914	0	43.4932	72.9242	0	0	0	0	34.3601	0	0	76.4218	106.13	117.57	0	50.5525	96.4023	0	138.224	17.8433	85.1302	0	36.4785	0	123.648	0	86.7404	0	0	100.293	123.969	22.2389	128.347	0	0	0	0	0
		388	1690.68	59.2133	23.9485	0	0	93.6331	0	68.9296	68.5895	41.3077	0	38.9679	88.2689	0	0	45.2104	41.8411	65.7628	0	0	55.4144	42.6848	134.886	0	35.5413	86.7416	0	133.895	39.0765	88.8887	0	49.211	22.6321	108.407	27.5354	66.7608	0	0	149.204	149.373	0	86.3261	62.2267	39.4347	0	0	0
		389	1694.54	0	0	81.8042	35.7756	225.284	0	74.2508	75.9656	0	0	47.8394	63.4345	0	0	46.1921	0	49.4617	0	0	41.0586	72.7942	116.569	0	0	92.5458	0	76.6139	0	150.891	0	70.2846	0	158.835	0	53.0157	0	0	92.5825	100.639	0	116.758	57.2716	36.6381	0	0	61.2047
		390	1698.4	58.9427	0	48.3006	36.9844	103.154	0	78.2743	41.1156	38.698	0	0	112.113	0	0	0	18.3121	67.2916	0	0	81.0016	54.6983	49.4908	0	46.7735	101.607	0	126.016	43.8188	92.2685	0	33.0336	0	123.455	0	95.5927	0	0	68.7037	107.472	0	51.034	90.0007	0	0	0	26.5869
		391	1702.26	33.4938	0	0	59.5222	128.274	0	64.8291	95.4799	39.3393	0	0	65.7017	19.9478	0	0	0	54.5468	0	0	66.6407	57.6867	59.3195	0	0	41.6355	0	108.191	33.3045	53.5842	0	0	0	118.251	0	0	0	0	97.508	130.133	0	56.244	81.2849	33.8753	0	0	36.5678
		392	1706.12	24.8156	29	24.9672	50.332	106.997	22.7878	34.4322	44.5405	0	19.4699	0	25.1651	0	21.515	0	0	36.4658	0	0	0	59.6703	48.5284	0	25.8766	100.702	0	134.407	28.2129	41.7444	0	0	0	115.974	0	35.0424	0	0	62.9648	115.04	44.7101	109.321	78.7741	63.0659	0	0	33.1364
		393	1709.98	0	0	65.9434	71.1563	133.862	58.019	41.2737	57.5494	62.9614	0	27.7261	62.0231	0	0	0	0	99.8618	0	0	70.4979	55.7426	92.6192	0	91.595	56.563	0	69.0516	45.007	95.2754	0	91.6953	0	98.9393	20.5396	96.5891	0	18.3417	104.178	110.619	27.7957	93.8125	44.2689	31.8612	0	0	63.6798
		394	1713.84	112.154	48.7695	82.3768	49.0416	112.7	51.2868	25.3782	42.9482	0	0	25.3038	35.962	0	0	0	0	53.1775	0	0	74.9719	74.595	32.4052	0	113.59	93.5444	0	80.8727	34.4779	36.7854	0	26.4189	40.4702	115.828	0	84.5665	0	0	90.0488	76.6091	0	99.7238	135.795	24.0336	0	0	0
		395	1717.7	64.8738	0	84.548	38.0639	122.981	51.9441	32.0058	82.7349	31.3634	0	0	71.1454	20.7338	0	0	0	105.403	0	0	63.6897	123.234	37.9043	0	86.0178	61.9933	0	102.322	27.0963	86.3563	0	0	0	107.275	0	76.6314	0	0	73.4232	85.5414	46.8533	79.6371	125.422	0	0	0	45.4199
		396	1721.56	36.1503	42.4378	67.091	38.7707	85.919	70.8218	0	114.546	35.8542	17.3922	66.0903	34.5221	27.255	0	0	0	116.029	0	0	72.8819	25.6754	134.799	0	55.1424	41.921	0	120.961	37.7993	40.2311	0	0	0	131.993	0	81.0896	0	0	112.422	85.3965	0	73.6297	127.897	24.7336	0	0	70.1627
		397	1725.42	42.0192	26.4669	57.3085	78.3871	79.1483	71.0596	34.1719	85.6975	36.918	0	0	42.3139	0	20.6804	0	0	51.3812	0	22.3531	60.1473	91.6078	98.315	0	83.2991	21.2941	0	134.04	0	41.5998	0	0	0	117.619	0	0	0	0	57.1108	93.0388	0	64.9334	83.6783	0	0	0	23.3995
		398	1729.28	53.9681	0	30.8136	41.2626	129.135	87.0737	72.5342	68.5292	74.4785	0	0	0	0	0	0	0	37.6734	0	0	42.6675	28.5703	87.0454	0	35.4018	27.6208	0	113.872	71.5255	0	0	31.5762	0	81.4423	0	64.7461	0	0	77.6173	117.24	0	74.6909	119.351	0	0	0	84.1874
		399	1733.14	55.0857	0	44.1406	40.023	105.647	79.4513	79.4684	51.5406	23.7792	0	0	57.0532	0	0	0	0	119.074	0	0	66.5179	89.5909	137.781	0	0	41.1028	0	71.8268	36.5547	43.5155	0	93.1321	0	132.947	0	75.113	0	0	83.9533	83.2027	0	48.9905	129.566	0	0	0	34.8104
		400	1737	19.7124	0	52.7452	24.7122	118.346	92.3976	61.6689	99.755	56.4391	0	0	51.6526	58.0069	0	0	0	76.6346	0	0	0	109.117	59.3686	0	41.1856	69.1877	0	78.3337	0	27.4399	0	85.4285	0	98.3765	0	101.747	0	0	105.646	74.8586	0	91.3412	110.449	0	0	0	59.623
		401	1740.86	61.0538	33.2349	59.4017	45.4468	74.588	56.756	60.1491	130.833	114.261	22.2589	19.6001	0	0	30.7752	0	0	62.422	0	24.8728	0	88.4414	119.37	0	55.8253	37.1907	0	76.783	0	59.97	0	84.733	0	186.534	0	102.413	0	0	86.2516	48.1568	0	78.6965	97.7146	0	0	0	53.972
		402	1744.72	57.3539	57.7201	118.512	56.6142	89.8834	58.0668	73.7671	112.279	50.5986	0	0	0	0	0	0	0	69.0857	0	0	16.3313	81.7821	71.0039	0	23.7147	84.3163	0	83.8872	0	0	0	63.476	0	149.181	0	105.69	0	0	132.402	113.483	0	64.2816	72.1279	0	0	0	33.6678
		403	1748.58	0	41.6554	77.3486	0	112.343	32.7881	62.3266	99.7079	44.9733	0	51.2271	26.6833	0	0	0	0	51.9266	0	0	33.9563	138.023	86.7743	0	50.1118	0	0	52.1141	54.4337	37.3138	0	34.6805	0	226.027	0	97.0966	0	0	144.789	109.864	0	26.8751	55.4175	0	0	0	28.8267
		404	1752.44	23.0768	71.0537	98.286	0	120.209	39.8739	54.009	142.813	23.3847	0	0	37.9316	0	0	0	25.4594	60.2493	0	0	26.7891	177.779	100.683	0	0	0	0	130.357	0	67.4025	0	0	0	140.759	0	69.6034	24.0306	0	51.8924	54.9645	0	76.1833	79.7815	0	0	0	47.0626
		405	1756.3	23.0469	72.5639	72.3705	27.253	82.6128	85.7667	44.521	90.3529	66.545	0	0	0	65.4159	0	0	0	80.9322	0	0	46.497	155.711	92.6865	0	0	0	0	105.84	0	46.8995	0	80.2919	0	146.651	0	75.0864	0	0	94.0172	54.0393	0	0	78.1147	0	0	0	102.989
		406	1760.16	0	64.639	80.1871	40.8975	93.4491	52.1444	67.484	99.2666	29.8537	0	0	0	52.3808	24.07	18.4647	0	45.5278	0	29.5184	0	141.321	59.0056	0	0	0	0	91.0341	48.1716	41.9123	0	84.6217	0	179.768	32.0455	65.6904	0	0	120.953	62.8221	0	30.1709	67.918	0	0	0	0
		407	1764.02	26.1957	55.4914	76.5814	76.4725	87.9059	57.7044	112.882	107.805	88.2027	0	17.0592	0	23.9992	0	0	0	47.3218	0	0	43.1159	157.79	80.1631	0	27.8085	0	0	154.999	0	0	0	149.211	0	168.769	0	53.4311	19.5994	0	109.564	51.933	0	29.5452	122.058	0	0	0	57.0457
		408	1767.88	17.7755	47.3321	47.1536	38.7774	70.3644	103.669	81.3812	114.184	39.811	0	0	47.3526	35.1564	0	0	0	24.7492	0	0	0	160.182	95.1731	0	0	0	0	111.025	36.465	21.004	0	82.1761	0	232.145	0	20.3305	0	0	128.249	54.8059	0	36.071	102.4	0	0	0	50.8437
		409	1771.74	33.0264	0	47.3289	0	121.653	106.079	75.7882	111.648	74.591	28.7135	0	0	42.1102	0	0	0	49.6757	0	0	22.0191	147.476	78.9661	0	0	0	0	159.579	59.6901	0	0	72.8658	0	170.72	0	40.1846	0	0	77.8659	107.315	0	39.902	63.3002	0	0	0	78.1811
		410	1775.6	0	145.082	80.2129	54.8925	69.4477	74.1419	69.6165	52.7236	149.707	0	44.7482	0	28.6118	0	0	0	37.9441	0	0	0	122.853	88.158	0	20.7441	21.9353	0	101.113	0	0	0	106.777	0	136.754	19.048	85.3258	0	0	81.7651	109.996	0	49.3662	112.711	0	0	0	40.3853
		411	1779.46	49.7346	102.576	83.0089	58.9351	119.236	93.4469	97.5665	67.0111	51.1216	0	0	0	69.1561	0	0	0	49.1416	0	0	53.6389	90.2129	60.5562	0	30.1561	30.1697	0	76.7345	31.7518	44.2367	0	74.0211	0	177.396	0	67.6197	0	0	76.2114	66.38	0	69.4636	132.586	0	0	0	35.8775
		412	1783.32	36.6152	86.2213	70.6608	68.0512	80.9878	76.1647	81.6129	126.963	87.5416	29.3934	0	0	71.2916	0	0	0	52.34	0	0	37.6343	153.693	28.5413	0	39.3498	0	0	88.3748	21.5155	20.7912	0	88.7319	0	254.493	0	43.4838	0	0	41.0275	91.4079	0	82.0112	138.767	0	0	0	44.2745
		413	1787.18	65.6766	117.34	82.1177	41.3002	81.7529	105.824	94.7413	121.503	107.638	27.3249	0	45.7593	19.3754	0	0	0	87.3535	0	24.5384	19.42	135.301	33.9618	23.6512	0	21.6167	0	85.74	58.6436	28.2174	0	52.6382	0	119.681	0	51.1114	0	0	81.9007	91.6398	0	52.7249	127.043	0	0	0	44.8653
		414	1791.04	24.4479	85.2084	77.8782	33.9044	110.278	159.275	49.7583	99.942	51.8099	0	0	0	27.9653	0	0	0	29.7754	0	0	0	163.808	32.2294	20.8053	26.5502	20.0896	0	65.9727	46.5315	0	0	69.4761	0	188.09	0	69.2819	0	0	78.6906	38.7224	0	54.099	117.907	0	0	0	30.0061
		415	1794.9	27.994	61.9865	68.826	0	82.2177	117.449	137.305	66.8385	61.4778	22.7478	0	0	22.5087	0	0	0	87.1834	0	0	43.1117	155.373	65.6576	0	0	0	0	37.9779	0	0	0	89.4486	0	209.044	0	41.5883	0	0	132.131	41.0065	0	53.6782	71.151	0	0	0	55.3395
		416	1798.76	48.117	73.3012	74.323	28.8365	87.8276	102.289	118.409	68.2751	111.425	100.499	0	0	59.347	0	0	23.5566	61.5532	0	0	57.1311	136.873	22.236	0	0	22.8291	0	58.2347	0	27.1983	0	109.724	0	234.876	0	0	0	0	123.488	55.5917	0	37.069	90.691	0	0	0	0
		417	1802.62	83.6064	115.448	127.937	0	51.5871	124.249	90.0331	80.0337	55.0365	60.4037	0	0	0	0	0	21.6057	93.8793	0	0	39.8495	137.717	54.9008	0	0	32.5231	0	52.4107	0	51.7921	0	106.61	0	138.629	0	53.1382	0	0	75.4548	29.048	0	34.7161	131.928	0	0	0	26.019
		418	1806.48	80.7914	69.1796	112.905	120.6	57.6025	129.823	54.512	162.06	104.065	51.5331	0	0	53.4388	0	0	50.4865	63.5996	0	0	18.3741	115.343	76.2862	0	25.4284	0	0	78.1451	0	0	0	101.825	0	199.248	0	78.9512	0	0	137.024	40.4343	0	0	137.149	0	0	0	45.2147
		419	1810.34	36.2606	60.9142	55.9233	39.6703	92.9045	109.379	78.1751	136.24	122.019	36.5362	24.5385	23.2971	26.6538	0	20.5894	0	0	0	0	0	108.125	24.3915	0	42.0529	0	0	52.2932	0	0	0	130.149	0	139.159	0	73.7623	0	0	118.711	48.7201	0	0	54.5201	0	0	0	0
		420	1814.2	42.7218	70.7793	90.4019	50.7895	85.5834	117.008	67.686	141.452	86.8894	71.3788	42.6441	0	36.7494	0	0	25.3999	63.4461	0	0	0	122.864	26.2541	0	0	45.108	0	33.7144	31.6437	0	0	113.608	0	215.866	27.5726	32.9869	0	0	137.315	80.2104	0	25.1809	83.8453	0	0	0	0
		421	1818.06	25.1432	51.2494	72.3651	0	57.2676	78.5715	89.7627	101.138	68.0535	101.278	17.8716	0	104.071	0	0	20.433	20.037	0	36.548	0	225.907	43.7636	0	47.0622	0	0	26.3917	41.5166	0	0	145.242	0	227.688	0	38.2383	0	0	111.732	47.8032	0	18.3888	123.109	0	0	0	0
		422	1821.92	51.061	71.2876	99.0008	35.5781	0	131.066	68.1415	50.9257	66.9655	68.1127	0	0	75.1717	0	0	0	28.3853	0	0	0	187.938	59.5281	0	27.8648	63.2348	0	45.6674	0	28.8118	0	144.149	0	166.871	0	80.9544	0	0	112.829	28.573	0	31.3671	104.218	0	0	0	0
		423	1825.78	92.9439	21.6808	132.212	40.8536	38.2115	50.7297	74.8756	119.64	104.989	84.2915	37.5559	0	65.1825	0	0	22.1125	54.6564	0	19.2884	0	134.34	43.0407	0	107.081	26.6014	0	0	0	0	0	98.738	0	198.408	0	80.8145	0	0	119.284	40.5382	0	51.0701	137.72	0	0	0	0
		424	1829.64	42.5002	63.7179	91.514	55.7323	43.3848	109.475	110.604	146.051	0	92.8292	0	0	74.7887	0	0	17.7297	43.2094	0	0	0	133.792	71.8052	23.5445	47.4342	0	0	30.1983	28.61	0	0	122.896	0	252.056	0	69.2045	0	0	149.224	43.1674	0	56.9229	131.948	0	0	0	0
		425	1833.5	87.4099	38.2138	0	67.1369	37.942	90.7092	79.8886	70.1376	61.1266	78.4728	27.5769	0	45.2436	0	0	38.408	47.8933	0	29.8192	0	168.479	34.013	0	105.853	0	0	0	31.9944	0	47.3006	180.205	0	199.49	0	58.0392	0	0	111.263	83.2296	0	71.1511	147.258	0	0	0	0
		426	1837.36	84.4771	40.8716	54.8059	48.7771	25.4876	108.809	68.8215	60.2763	63.1725	68.2182	0	0	0	0	0	0	42.0733	0	0	0	108.205	26.2103	0	62.8138	35.4484	0	61.937	0	0	35.4074	222.995	0	146.321	0	106.02	0	0	116.617	106.091	0	21.0723	131.009	37.2569	0	0	0
		427	1841.22	32.8369	64.918	0	22.3385	0	75.258	90.0436	113.784	57.1509	44.4028	0	34.3695	125.042	0	0	35.015	0	0	0	0	157.187	76.6441	0	50.82	49.8174	0	27.6329	24.0092	0	0	199.598	0	155.505	0	18.7068	0	0	117.08	108.384	0	39.7173	104.821	50.3296	0	0	0
		428	1845.08	44.2881	90.7414	90.2846	23.3835	0	85.4878	93.521	86.1943	50.6917	84.9675	23.59	0	93.9317	0	0	35.5591	33.2573	0	0	0	156.649	39.4925	0	42.7888	74.6005	0	0	0	0	0	232.371	0	115.996	0	92.5003	0	0	64.6383	94.1462	0	35.8739	86.7331	34.3225	0	0	0
		429	1848.94	58.4098	0	41.0445	29.3234	0	165.26	59.0487	86.0203	67.9047	109.359	33.5916	0	61.2323	0	0	0	0	0	0	0	162.792	104.461	0	44.2794	95.2251	0	38.5621	0	0	0	216.887	0	106.082	0	29.8933	0	0	95.9755	95.2931	0	81.459	103.582	0	0	0	0
		430	1852.8	40.1783	88.0599	69.3227	0	0	103.986	33.8	140.714	66.3511	105.811	0	0	89.1881	0	0	31.1975	49.231	0	0	25.7002	130.219	41.7882	0	39.5614	63.9492	0	18.6464	43.8579	0	27.1701	146.142	0	92.6583	0	75.6783	0	0	101.716	181.265	0	17.9246	130.323	0	0	0	0
		431	1856.66	39.1356	33.8178	62.1751	0	0	114.79	57.275	94.8737	72.237	74.7713	26.2086	34.9087	93.0293	0	0	25.0987	32.7829	0	46.817	27.9871	120.569	65.7286	27.3606	36.537	34.1795	0	56.6817	0	0	0	162.695	22.2216	187.527	0	77.311	0	0	86.7779	146.627	0	39.7413	61.9574	41.693	0	0	0
		432	1860.52	38.2807	46.8333	75.4968	26.8341	23.3022	81.1184	85.3846	63.172	96.9245	112.21	51.4449	0	115.455	0	0	21.0768	74.9789	0	19.4818	0	142.096	90.0139	0	73.6635	33.6581	0	36.2703	28.3976	0	61.0375	234.052	0	166.451	0	86.5854	0	0	85.6605	129.817	0	99.0194	90.9775	0	0	0	0
		433	1864.38	45.2882	70.5075	23.9074	57.6661	17.3391	89.2607	103.161	76.4596	67.7479	113.211	0	0	167.082	0	0	0	79.487	0	0	0	89.2783	46.7949	0	66.1747	33.2954	0	0	37.5201	0	0	219.198	0	96.3271	0	52.6161	0	0	90.3722	58.0241	0	44.8918	72.462	0	0	0	0
		434	1868.24	48.695	81.7724	0	0	0	60.5066	66.5979	77.7876	32.6717	105.608	49.9333	0	164.261	0	0	50.2686	33.0728	0	0	32.3221	151.468	41.8534	0	31.9368	57.5232	0	35.8465	0	0	31.2637	170.583	0	146.545	0	58.1672	0	22.6345	143.732	83.4947	0	89.8123	49.9474	20.2283	0	0	0
		435	1872.1	0	0	56.3533	36.6036	22.1604	67.6202	57.9969	101.526	0	137.397	43.2849	0	192.659	0	0	81.1747	108.029	0	0	0	132.73	96.7228	0	88.3867	63.1575	0	28.4504	27.8756	0	0	178.561	0	103.375	0	59.8164	0	0	104.933	101.679	0	99.75	61.4846	0	0	0	0
		436	1875.96	58.6078	0	0	30.8603	0	33.1165	55.248	111.104	33.5817	148.713	32.1586	0	195.711	0	0	41.1149	86.7715	0	0	0	153.076	71.8231	0	28.7323	126.709	0	28.4855	0	0	39.1508	231.918	0	143.006	0	62.6093	18.6867	0	93.0136	93.9048	0	95.6265	110.85	0	0	0	0
		437	1879.82	33.0223	18.4549	0	0	52.517	72.4446	82.2986	116.741	0	94.9135	50.0418	0	172.662	0	0	32.4013	49.5785	0	0	0	188.939	132.489	0	74.7177	64.0954	0	41.5566	47.4077	0	0	218.892	0	166.684	0	44.5758	23.7812	0	87.209	148.1	0	95.8398	76.3756	22.242	0	0	0
		438	1883.68	43.65	0	62.259	0	0	74.7859	68.5266	87.8103	20.093	120.61	40.6771	0	120.06	0	0	36.6892	77.2685	0	0	0	168.603	87.5999	0	33.0867	78.605	0	46.4882	70.8289	0	0	218.095	0	46.6364	0	73.3469	0	0	122.666	135.319	0	71.8418	126.356	30.1391	0	0	0
		439	1887.54	40.1896	18.6545	37.0442	0	0	52.6997	69.3993	47.9784	45.3298	112.021	36.979	0	163.654	0	0	55.73	41.7672	0	0	0	70.295	62.9572	0	68.3019	74.9212	0	39.2444	22.2961	0	38.5764	114.851	0	58.0138	0	49.0645	0	0	96.4352	116.736	0	79.3111	31.8942	31.8737	0	0	0
		440	1891.4	50.9355	42.196	0	0	0	53.4426	68.3425	83.1923	26.171	111.687	98.4182	0	178.986	0	0	73.3692	0	0	0	0	42.3131	180.273	0	60.8078	103.413	0	73.1793	39.5899	0	0	178.104	37.1693	43.2149	0	54.0026	0	0	83.5536	90.0216	0	38.0328	49.4357	57.6324	0	0	0
		441	1895.26	109.391	0	34.9685	0	29.3766	84.7206	0	139.424	0	88.8914	71.6082	0	166.131	0	0	52.4151	19.1146	0	0	0	66.6682	111.494	0	71.4846	87.4407	0	60.1496	59.2654	0	40.7244	137.084	0	19.4883	0	33.4471	0	0	57.3112	103.854	0	43.6041	26.7063	46.6321	0	0	0
		442	1899.12	68.739	30.6128	49.9534	0	0	0	71.1379	112.564	29.1971	66.5498	91.4745	0	174.567	0	0	35.0294	65.6878	0	18.111	0	93.2889	66.0271	0	67.7974	86.9458	0	36.5521	90.7951	0	0	115.687	0	32.0784	0	29.8016	0	0	76.0811	74.8676	0	92.8971	44.4987	56.9447	0	0	0
		443	1902.98	85.6816	0	45.8514	0	0	21.03	52.1324	34.9601	42.0558	87.2872	83.0453	0	201.603	0	0	69.2704	64.4426	0	0	0	65.7151	93.2499	0	74.0757	83.5106	0	93.3584	80.5024	0	0	136.176	0	0	0	33.5716	0	0	68.4395	125.002	0	59.4643	0	0	0	0	0
		444	1906.84	24.667	0	0	0	0	25.78	111.97	96.5279	28.4732	110.88	92.826	0	176.656	0	0	41.1335	49.9947	0	0	0	0	62.2184	0	93.2385	94.1448	0	84.0072	88.9038	20.4547	0	95.7663	0	24.2833	0	0	0	0	83.3009	119.919	0	81.2877	85.2995	46.193	0	0	0
		445	1910.7	0	0	21.2689	0	0	41.9657	27.4819	42.6492	0	134.497	156.35	17.267	252.869	35.0803	0	32.1654	45.9074	0	20.0118	0	149.182	99.2971	0	0	72.1278	0	72.9133	24.4563	0	0	111.498	37.083	41.3286	18.2969	34.9833	0	0	84.6851	50.2322	0	84.656	53.7673	35.9921	0	0	0
		446	1914.56	76.8772	0	23.663	0	0	23.2435	87.9216	66.3615	0	83.5881	158.493	0	152.436	48.0799	0	29.0526	89.7239	0	27.8529	22.3963	86.741	79.6131	0	88.8898	146.032	0	121.176	130.483	0	0	128.129	0	64.2998	0	50.028	0	0	97.3265	92.4329	0	71.1934	54.6061	21.1073	0	0	0
		447	1918.42	0	29.0576	0	0	0	21.1485	0	20.34	22.0582	92.2254	104.8	0	130.733	27.5298	0	20.1142	56.0733	0	0	0	38.0207	95.2663	0	75.532	84.8407	0	97.2816	70.4521	0	0	97.8342	0	26.4339	0	32.3132	0	0	80.0061	121.738	0	104.039	54.4969	48.2534	0	0	19.0228
		448	1922.28	51.4896	0	0	0	0	0	62.4101	94.1559	0	89.1503	183.831	0	233.113	56.7289	0	0	60.8675	0	23.4668	20.8161	0	68.4095	0	0	124.982	0	87.9259	50.8437	0	0	128.71	0	41.9244	0	0	0	0	96.9224	99.8221	0	81.4518	0	35.7577	0	0	0
		449	1926.14	32.9896	0	0	0	0	0	28.4011	84.9179	0	76.3148	145.487	0	120.396	0	0	30.9345	52.673	0	0	32.3662	42.6554	35.8578	0	101.074	128.161	0	102.596	78.6279	0	0	126.466	0	0	0	41.4659	40.6535	0	80.124	138.728	0	50.1267	69.819	36.5832	0	0	0
		450	1930	0	0	0	0	0	0	28.4664	59.7956	0	80.0432	184.145	16.2563	229.612	0	0	0	86.1543	0	37.389	0	62.8186	76.0004	0	42.4922	167.845	0	61.8747	52.8422	0	0	93.829	0	22.6744	21.5226	0	0	0	60.5972	108.558	0	56.4574	37.7887	38.628	0	0	0
		451	1933.86	0	37.0608	22.3158	0	56.4532	0	0	50.8815	0	52.7497	98.9849	0	227.144	0	0	76.7132	87.5878	0	37.807	0	0	38.7833	0	89.3476	105.676	0	116.116	82.1668	0	0	72.1196	0	23.1256	0	0	0	0	89.3961	147.949	0	66.9726	0	32.1808	0	0	0
		452	1937.72	38.4948	33.6888	0	0	0	0	38.533	103.424	0	56.8616	151.107	0	254.594	87.0444	0	25.2572	80.9232	0	26.869	0	61.5582	66.4742	0	50.3295	101.908	0	98.9225	0	0	0	110.596	19.0336	44.3555	0	0	0	21.2395	65.8503	147.899	0	70.3536	40.0793	42.3639	0	0	0
		453	1941.58	0	0	0	0	0	24.0831	0	91.1133	48.8868	41.969	175.606	0	208.409	55.143	0	65.3847	67.6282	0	0	38.178	0	39.2502	0	58.032	91.8507	0	58.3323	43.1401	0	0	77.5	22.1931	40.5521	0	35.7558	39.3003	0	99.1345	134.257	0	35.6279	53.2834	28.6082	0	0	0
		454	1945.44	79.2691	0	0	0	0	0	0	45.0132	0	0	121.715	0	216.422	0	0	42.2936	59.6178	0	0	0	0	81.0488	0	87.3039	87.2407	0	57.2088	46.6866	0	0	40.0147	0	35.5853	0	0	0	0	103.193	88.4709	0	77.2513	62.4857	54.8822	0	0	0
		455	1949.3	37.4198	0	0	0	0	0	45.7658	56.7855	0	43.1161	200.236	0	212.91	62.7926	0	36.8651	76.8062	0	27.4965	41.5635	44.7286	73.2125	0	60.8291	135.028	0	82.4778	0	0	0	65.0631	0	49.2066	0	0	0	0	140.046	137.599	0	92.9357	37.7762	0	0	0	0
		456	1953.16	31.5811	0	0	0	0	0	66.4407	127.069	0	37.5046	215.134	0	214.613	38.1606	0	70.2726	109.536	0	48.2275	48.0102	0	89.5588	0	69.4715	88.6057	0	82.5259	29.1893	0	0	56.647	0	0	0	31.5485	26.6722	0	20.7596	190.369	0	96.6379	68.9257	40.3332	0	0	0
		457	1957.02	32.4469	17.8401	0	0	0	0	46.0889	52.0641	0	32.6587	127.209	0	174.962	24.2348	0	47.9093	106.696	0	32.9822	58.039	40.6581	46.5253	0	72.5519	108.471	0	113.513	0	0	0	100.836	0	0	0	0	18.8563	0	110.329	155.128	0	111.388	19.862	26.6764	0	0	0
		458	1960.88	0	0	0	0	30.8614	0	23.7851	0	0	42.7113	161.836	0	236.378	47.7239	0	71.6724	110.819	0	23.586	44.5032	55.4231	99.2826	0	57.0016	156.387	0	43.3129	21.3582	0	0	80.6508	0	0	22.1062	0	50.6203	0	96.7215	123.199	22.5999	99.5147	70.0822	0	0	0	0
		459	1964.74	0	0	0	0	0	0	32.6052	0	0	84.3146	102.315	0	199.592	24.6107	0	0	68.761	0	46.975	57.9937	36.6271	47.5726	0	96.2037	115.112	0	22.8622	0	0	0	69.778	0	22.7899	0	0	59.156	0	42.6299	162.885	0	48.757	0	69.975	0	0	0
		460	1968.6	0	0	0	0	0	0	39.9548	0	0	64.917	150.355	0	219.401	69.569	0	60.5218	30.9049	0	21.0392	30.1838	43.4012	22.7122	0	69.1245	103.135	0	0	0	0	0	109.234	0	28.4637	0	0	82.2379	41.471	0	203.411	25.8558	105.261	0	46.3511	0	0	0
		461	1972.46	24.4598	0	0	0	0	20.7413	46.3115	39.7528	0	28.3029	161.16	0	138.772	100.751	0	48.5228	85.1905	0	30.1142	69.7993	86.0984	72.5456	0	62.0914	129.713	0	46.4328	0	0	0	74.1886	0	0	0	0	60.5897	0	37.4461	193.412	0	62.3087	0	69.9658	0	0	0
		462	1976.32	0	0	0	0	0	0	47.4618	0	0	91.4078	164.706	0	204.981	55.7164	0	68.537	102.613	0	61.3442	57.928	80.1868	67.1528	0	52.6995	86.5394	0	30.0979	0	0	0	44.7642	18.8314	0	0	0	43.6995	0	55.5097	181.255	0	51.3605	18.994	39.3205	0	0	0
		463	1980.18	20.0475	0	0	0	0	0	39.2847	0	0	105.254	167.17	0	165.791	0	0	78.35	76.2543	0	58.6741	22.4136	91.0271	0	0	86.1658	108.675	0	66.1738	0	0	0	62.574	0	0	0	0	117.038	0	63.7515	168.734	39.9466	70.6382	0	53.2844	0	0	0
		464	1984.04	0	0	0	0	0	0	43.8075	0	0	44.7195	121.099	20.4899	203.597	44.8204	0	52.8276	66.3006	0	72.5784	37.0764	60.7262	64.6516	0	41.8846	80.8899	0	31.1079	0	18.5221	0	83.3194	0	0	60.414	0	63.2764	0	50.2107	169.48	37.2495	68.3297	0	44.9192	0	0	0
		465	1987.9	0	0	0	0	0	0	70.4271	0	0	51.4439	161.746	0	135.322	83.9247	0	29.6908	43.2639	0	54.7415	77.339	0	73.6275	0	26.0319	79.3937	0	0	0	0	0	117.992	0	0	68.3246	0	43.4793	0	90.7556	153.389	25.0773	104.496	0	0	0	0	0
		466	1991.76	0	0	0	0	0	0	38.5237	0	0	60.5765	142.797	0	177.157	32.1994	0	56.6267	53.0558	0	0	98.3734	54.2696	98.9684	0	67.2593	78.9245	0	49.4264	21.8675	0	0	87.1964	0	0	0	0	72.0385	0	105.165	52.068	0	88.3822	0	66.2198	0	0	0
		467	1995.62	0	0	0	0	0	0	73.0782	0	0	71.6179	143.984	0	195.42	67.6045	0	56.6871	75.0104	0	64.0304	97.3098	94.7501	43.0728	0	46.2334	110.058	0	19.6716	0	0	0	82.4796	0	0	62.9202	0	34.8585	0	93.418	155.822	0	103.626	0	80.3794	0	0	0
		468	1999.48	0	0	0	0	0	0	65.9542	0	0	96.304	116.963	0	159.886	43.6605	0	29.1016	64.599	0	0	74.2597	68.5437	0	0	0	99.9803	0	52.6556	33.0599	0	0	55.2198	0	0	64.7463	0	126.515	0	100.414	162.015	0	105.597	54.3147	77.9354	0	0	19.8133
		469	2003.34	0	0	0	0	0	0	61.0957	0	0	0	74.5218	0	135.355	58.0696	0	0	68.0366	0	46.0231	0	62.7257	70.1152	0	57.8415	73.942	0	31.7641	0	0	0	47.178	0	0	22.9863	0	65.8105	0	91.7595	113.885	0	136.084	0	22.665	0	0	25.4048
		470	2007.2	0	0	0	0	0	0	78.6016	0	0	105.518	159.859	0	132.141	35.9034	0	0	0	0	68.4977	37.7174	156.791	72.4764	0	65.1213	61.7789	0	47.1723	19.9982	0	0	70.9938	0	0	30.9568	0	70.822	0	84.6455	138.068	0	105.482	0	53.177	0	0	18.0191
		471	2011.06	53.5157	23.918	0	0	0	19.6302	84.4049	0	0	62.677	64.858	0	71.6054	49.0064	0	52.1002	74.2952	0	0	72.2086	124.639	36.4915	0	98.6557	73.4576	0	0	0	0	0	68.1581	0	0	55.7149	0	111.372	0	73.7827	239.619	0	49.3906	0	38.5858	0	0	0
		472	2014.92	32.4918	0	0	0	0	0	128.034	0	0	75.6411	118.783	0	152.924	87.3434	0	89.5071	0	0	18.558	62.6211	66.4758	0	0	42.3862	54.2109	0	23.5059	22.5409	0	22.2293	33.5452	0	0	35.8611	0	114.229	0	113.174	204.602	28.2689	161.309	0	39.5226	0	0	0
		473	2018.78	32.3529	0	0	0	0	0	38.584	0	0	103.379	167.769	0	117.108	39.7486	0	0	0	22.6664	57.0209	69.3155	143.37	41.1742	0	62.1367	53.2952	0	54.1831	0	0	0	47.708	0	0	0	0	55.0924	0	67.3618	142.332	0	90.5704	0	43.0045	0	0	0
		474	2022.64	0	0	0	0	0	0	92.8653	18.2503	0	135.493	120.591	0	155.401	61.5421	0	28.1275	27.7681	0	0	48.1944	196.798	93.143	26.1464	61.7407	121.27	0	19.3399	0	0	0	40.4719	0	0	50.6858	0	98.0554	0	78.4194	234.048	0	83.0273	0	101.394	29.1759	0	0
		475	2026.5	0	0	0	20.7239	0	0	67.1409	22.0112	0	129.901	52.1421	0	124.543	54.495	0	36.0513	38.3803	0	0	0	159.931	88.3727	0	57.3899	114.542	0	45.5914	0	0	0	61.1562	0	0	61.2089	0	76.0616	19.6204	105.472	192.478	0	55.6173	0	59.9763	0	0	0
		476	2030.36	0	0	0	0	0	0	49.136	0	0	86.4882	105.53	0	133.101	49.8783	0	66.3545	0	0	33.4702	65.2605	182.812	82.3723	0	33.1056	61.7841	0	51.9865	0	0	0	88.8733	0	28.3848	39.4618	0	25.2969	0	41.7002	219.705	0	36.2781	0	59.4761	0	0	0
		477	2034.22	64.2025	0	0	0	0	0	29.4827	0	0	111.002	112.493	0	80.8497	24.35	0	18.8622	0	0	80.0037	0	185.648	36.9642	0	0	91.3613	0	0	25.8622	0	0	49.265	0	0	0	0	116.416	36.945	52.7726	179.696	0	45.4288	0	99.0253	0	0	0
		478	2038.08	27.5264	0	0	0	0	0	71.6605	0	0	162.228	83.8852	21.4136	113.191	51.6495	0	50.4295	29.1983	0	0	41.3281	130.321	116.393	0	0	70.1081	0	53.7829	0	0	38.6292	84.4853	0	0	75.1083	0	42.1458	0	55.9336	238.905	0	45.9232	0	94.1807	35.8988	0	0
		479	2041.94	84.5051	0	0	19.5687	0	0	134.211	0	0	120.78	73.2639	0	128.549	72.8025	0	43.1085	36.5863	0	29.6122	0	178.779	106.105	0	48.7441	35.723	0	18.5266	46.8492	0	37.8444	50.0062	0	0	45.5626	0	34.7544	0	59.7437	226.117	0	35.8806	0	0	0	0	0
		480	2045.8	60.5775	20.7447	0	0	0	0	69.9039	0	0	127.001	90.9217	0	59.6527	27.0907	0	47.7196	0	0	52.9785	0	138.892	78.7412	0	0	33.5837	0	53.6611	0	0	0	25.7028	0	35.2186	57.6467	0	63.7966	0	81.9062	168.612	0	58.4015	0	33.5765	26.5722	0	0
		481	2049.66	36.4923	17.0366	0	33.7522	17.4855	0	54.476	0	0	147.218	0	0	93.5952	88.6679	0	44.3818	0	0	37.058	60.8805	155.393	128.485	0	0	66.1849	15.579	30.9776	0	0	51.9166	69.422	0	35.1139	41.2197	0	95.6227	22.5825	62.8857	165.02	21.7347	66.8302	0	0	0	0	0
		482	2053.52	49.1589	37.449	0	0	0	0	55.8071	0	0	191.527	49.9923	0	86.1042	74.3461	0	22.4721	0	0	60.9863	0	154.173	79.0029	30.4292	34.4877	66.4063	0	76.9842	0	0	35.2541	52.0682	0	0	24.401	0	26.9442	0	83.8031	189.746	0	39.964	53.4875	82.2695	21.8493	0	0
		483	2057.38	56.8305	0	0	22.2734	0	0	114.098	0	0	188.095	0	22.0356	99.8144	34.852	23.479	45.6302	32.4859	0	35.9178	48.7517	111.066	0	16.93	25.311	21.802	0	67.4153	0	0	23.2321	36.6364	47.1927	42.3703	27.5058	0	66.6103	0	50.384	132.214	0	82.1038	35.034	60.0309	0	0	0
		484	2061.24	0	19.6302	0	50.8319	0	0	121.962	0	0	142.343	0	0	78.3174	86.7799	0	51.6302	23.7604	0	21.7454	45.7871	125.942	48.9778	0	52.4177	70.414	0	71.8773	0	0	91.1415	0	0	50.3928	44.432	0	105.264	0	29.9044	79.5822	0	81.7677	0	70.2149	0	0	0
		485	2065.1	0	39.1946	0	0	0	0	54.0473	0	0	182.44	36.1363	0	71.5787	87.1359	0	0	0	0	0	30.5765	97.5084	71.5885	28.095	42.2809	70.63	0	64.8003	0	0	35.0679	82.0741	0	36.543	38.0136	0	0	0	52.4082	120.7	0	44.754	24.7104	71.7055	0	0	0
		486	2068.96	18.9991	39.0665	47.1574	24.7713	0	0	75.7473	0	0	146.157	17.6639	0	104.154	114.827	0	47.7131	0	0	28.6112	51.7914	137.737	21.7988	0	0	46.5541	0	18.0315	0	0	48.2557	55.6455	44.5895	43.0422	75.3828	0	35.3012	0	25.4362	162.477	0	64.5036	19.2574	113.59	0	0	0
		487	2072.82	37.8539	41.4117	0	64.4519	0	0	94.1927	0	0	105.988	38.8834	0	73.9572	67.5289	0	26.8317	0	0	36.5536	39.0979	57.5917	86.5453	18.6848	0	64.7584	0	0	0	0	34.6132	79.5594	0	77.9552	41.1645	0	27.9818	0	0	141.995	0	71.6606	62.1471	161.63	0	0	0
		488	2076.68	30.4922	41.6135	27.8756	36.6204	0	0	39.2234	0	0	138.01	0	0	73.8233	102.713	0	0	0	0	64.5961	0	106.565	51.6763	0	44.3346	64.6643	0	0	0	0	72.3015	24.2816	42.1423	73.356	55.4917	0	0	0	0	102.486	0	65.481	42.2461	100.786	36.0105	0	0
		489	2080.54	36.0752	59.0323	0	59.9954	0	0	86.9622	0	0	155.68	0	0	98.5783	133.44	0	16.9911	0	0	19.3209	0	79.7752	52.4618	19.4362	0	57.2049	0	0	0	23.3173	113.59	0	22.7442	27.9535	23.1549	0	0	0	0	115.228	0	61.4788	62.8625	48.4324	0	0	0
		490	2084.4	37.9566	95.9661	0	51.2498	0	0	59.7597	0	0	154.357	0	0	62.2779	92.4204	0	0	0	0	0	48.351	68.932	51.1866	0	0	71.6325	0	29.2345	0	0	82.1525	82.0988	120.177	67.3148	90.8412	0	0	0	23.2206	54.1556	19.7987	75.832	43.5877	54.5566	0	0	0
		491	2088.26	50.4854	54.1407	0	63.2211	0	0	66.0875	0	0	69.0286	0	0	74.3531	66.6555	0	0	0	0	31.8226	32.8276	67.781	61.3122	37.1617	24.7391	44.0582	0	0	0	0	47.4148	0	52.9451	73.1624	57.6221	0	24.5528	0	27.9408	92.7081	0	0	59.5157	140.948	0	0	0
		492	2092.12	39.2803	70.9959	0	64.1109	0	0	93.0695	0	0	87.7513	0	0	61.8268	75.8602	0	0	0	0	0	27.1985	58.1089	66.5216	0	0	42.6997	0	0	0	0	77.4778	0	25.8547	57.2492	49.3251	0	0	0	0	129.576	0	0	44.8922	118.855	0	0	0
		493	2095.98	0	73.2195	0	75.8953	0	0	58.5485	0	0	147.494	0	0	66.033	65.4166	0	0	0	0	26.7243	43.33	0	32.3103	54.8123	47.5031	73.8906	0	32.5253	0	0	53.7802	65.1854	32.7591	96.0309	39.4223	0	0	0	0	105.614	0	0	22.2806	50.0299	0	29.8903	0
		494	2099.84	28.5617	113.875	0	0	0	0	56.7612	0	0	112.262	0	0	131.989	92.6944	0	17.8438	0	0	0	82.6958	56.9835	70.4492	24.954	0	59.8758	0	0	0	25.172	85.5853	45.852	0	73.4909	45.3501	0	0	0	26.2798	83.8202	0	50.5884	82.0439	84.7415	0	0	0
		495	2103.7	0	0	0	31.729	0	0	50.3929	0	0	98.5973	0	0	68.3527	70.6568	0	0	0	0	0	0	62.9085	49.6243	41.6116	32.6368	96.7959	0	0	0	0	65.4843	0	44.8885	73.81	73.5025	0	0	0	46.8951	75.1022	0	45.2499	57.3419	81.1595	0	36.2196	0
		496	2107.56	79.4959	82.5072	0	0	0	0	48.51	0	0	156.121	0	0	50.0459	68.2239	0	0	0	0	0	72.4691	74.083	0	51.6696	0	55.6008	0	0	0	0	112.772	38.9551	39.5627	50.2036	91.9346	0	0	0	63.0419	77.9316	0	60.6333	60.9931	87.8552	0	0	0
		497	2111.42	36.7764	76.5105	0	37.7496	0	0	88.0419	0	0	92.8444	0	0	50.3981	92.763	0	0	25.2554	0	0	82.2724	52.143	111.645	26.0016	0	76.7806	0	0	0	0	47.1826	17.7764	103.595	86.9988	89.0923	0	0	0	115.363	75.1101	0	68.7024	85.9565	86.8241	0	0	0
		498	2115.28	54.4954	55.968	0	75.5237	0	0	56.8266	0	0	66.4812	0	0	89.2895	62.9994	0	0	0	0	0	111.787	26.4825	38.6956	38.0738	23.3967	100.304	0	0	0	70.7669	64.0432	18.4698	48.8015	39.4075	55.0694	0	0	0	57.3932	40.6432	0	82.2874	87.5817	49.025	0	0	0
		499	2119.14	0	43.6105	0	31.1682	0	0	49.4875	0	0	95.4664	19.6945	26.9926	26.6222	59.8637	0	0	0	0	0	27.1958	39.6321	57.9984	54.8941	58.5068	85.0001	33.9305	0	0	46.6761	51.3625	35.7558	0	56.3494	33.3183	0	0	0	18.5629	81.08	0	67.4478	78.4159	73.9341	0	26.0685	0
		500	2123	0	72.8332	0	44.6667	0	0	113.588	0	0	80.1091	0	0	73.9462	30.2657	0	0	0	0	0	75.2711	70.6746	43.9572	22.2931	0	54.9896	0	17.3335	0	0	143.644	0	37.7158	86.302	67.0154	0	0	0	69.5055	140.877	0	40.0875	42.6773	53.9819	0	0	0
		501	2126.86	0	39.6267	0	27.6061	0	0	51.8036	0	0	69.2934	0	0	45.9837	72.2136	0	0	18.3288	0	0	83.644	53.601	61.8931	45.5994	0	59.8953	34.3957	0	23.15	44.4535	66.8793	0	71.3701	54.8085	88.6345	0	18.3297	0	89.155	109.278	0	53.2153	89.5251	85.214	0	22.6114	0
		502	2130.72	31.473	96.3278	0	48.9927	0	0	93.1406	0	0	84.0968	0	0	26.7421	68.9219	0	0	36.7989	0	0	23.3609	78.6699	67.4096	0	0	43.0394	0	0	0	0	65.9678	32.3908	77.0418	0	35.3859	0	0	0	86.5889	88.9049	0	32.8222	63.7835	0	0	28.3028	0
		503	2134.58	31.6359	76.6371	0	58.8942	0	0	77.2954	0	0	73.6844	16.3945	0	58.8253	38.048	0	0	0	0	28.9131	120.072	23.5873	54.2084	20.0717	0	56.7412	0	17.519	20.7577	0	41.0113	0	27.9077	63.8637	58.7281	0	0	42.7142	31.9604	60.9199	0	80.6937	0	0	0	63.8279	0
		504	2138.44	0	72.0909	0	50.3097	0	0	38.9922	21.1688	26.7752	85.1782	0	0	39.8133	104.038	0	17.8482	0	0	0	58.1588	0	42.1869	35.9295	0	47.6432	34.0397	0	0	0	55.2406	26.9621	63.9197	54.4815	65.3138	0	0	0	121.309	40.699	0	68.2938	51.5427	84.6846	0	41.7794	0
		505	2142.3	53.1659	41.9627	0	18.3847	0	0	72.3763	0	0	105.931	0	0	63.9687	97.341	0	0	0	0	0	122.58	21.7922	0	50.0795	0	42.973	0	0	25.7972	0	0	0	64.7575	59.6469	56.6733	0	0	0	89.8022	29.2912	0	65.6889	22.4683	31.2565	0	0	0
		506	2146.16	49.0347	67.7975	0	50.1655	0	0	81.4342	0	0	33.6113	0	0	23.9277	36.8052	0	0	0	0	34.5568	48.5961	0	74.7831	56.9912	0	25.0884	0	0	0	0	75.698	0	60.0599	104.677	44.6264	0	0	0	58.0866	0	0	53.814	133.793	25.7634	0	54.1851	27.8033
		507	2150.02	29.1729	92.3178	0	0	0	0	113.115	23.9884	0	0	0	0	0	103.547	0	16.3822	22.3287	0	0	22.9361	68.5401	63.4199	61.0618	0	46.3224	0	0	31.9569	0	41.9019	0	55.671	41.4808	60.7801	30.9091	0	0	90.1631	54.0225	28.4316	46.3125	84.0861	0	0	0	0
		508	2153.88	70.3103	91.7883	0	44.736	0	0	78.0149	0	0	58.0628	0	0	0	112.461	0	0	20.881	0	0	56.3834	27.6867	22.2978	50.7573	0	51.8573	0	0	29.5812	0	90.5704	0	109.022	0	52.6806	0	0	32.886	165.244	57.8049	0	41.3966	55.4576	42.3972	0	0	0
		509	2157.74	57.648	67.1389	0	115.538	0	42.4275	48.8136	0	0	87.0954	0	0	71.0171	74.3678	0	0	0	0	0	129.766	0	0	35.4714	0	39.344	0	0	23.1196	0	77.8133	0	54.931	0	69.6856	0	0	29.5508	70.4205	31.3344	0	44.1333	82.953	38.362	0	0	0
		510	2161.6	65.2104	98.6803	0	77.1762	0	50.252	122.569	77.5375	0	79.4175	0	0	28.3436	88.3732	0	0	0	0	0	86.0774	0	28.4102	28.6916	0	80.3048	0	17.5656	22.5855	0	126.899	0	83.6318	41.6352	45.9867	0	0	48.6074	136.448	34.2946	0	27.7523	105.866	0	0	0	29.3129
		511	2165.46	33.2319	62.6355	0	64.665	0	0	95.1685	37.9338	0	50.5658	0	0	31.1596	49.5163	0	0	25.1373	0	58.5575	87.3836	0	42.4767	49.8562	0	45.4067	0	0	0	41.8864	75.0281	0	45.022	35.2785	34.2448	0	0	66.8707	102.276	30.8054	30.3238	84.4484	83.2792	25.4391	0	0	0
		512	2169.32	52.9107	89.7592	0	22.8098	0	0	103.195	20.8132	0	118.642	0	0	0	82.3084	0	0	0	0	31.1784	38.3334	51.8869	68.8976	33.2679	0	50.6695	0	0	32.9191	0	49.3786	37.7641	83.0051	61.3872	43.551	0	0	80.0759	145.181	0	26.5487	60.155	73.909	25.9373	32.726	0	0
		513	2173.18	0	65.4879	0	99.0255	0	0	44.9586	63.5708	0	137.974	0	0	0	75.793	0	0	0	0	31.7099	100.105	69.4209	76.3653	109.638	0	49.5308	0	0	0	0	61.182	0	69.8729	20.4492	75.69	0	20.024	84.6544	114.216	0	0	110.865	61.8894	25.8155	0	0	0
		514	2177.04	37.8635	97.4773	0	86.0326	0	0	24.7799	72.6984	0	96.3584	0	0	0	71.8678	0	0	34.186	0	32.4754	99.8699	61.236	38.3072	74.0548	0	78.159	0	60.3329	0	18.4368	112.753	45.1949	95.6502	0	0	0	16.559	80.6182	122.426	28.8976	0	82.0582	78.7138	40.2244	26.1983	0	0
		515	2180.9	88.9452	95.4921	0	62.5073	0	0	32.8814	88.9448	0	63.4039	0	26.7593	0	82.8419	0	66.947	19.9732	0	29.9807	65.7925	64.411	0	49.797	0	0	0	0	0	23.352	46.9992	0	39.3196	45.7854	0	0	0	87.0749	106.404	29.1239	0	103.961	52.4553	0	0	0	0
		516	2184.76	44.8136	63.8451	0	63.4639	0	0	45.7037	64.2228	0	143.46	0	0	0	84.9755	0	34.7998	0	0	68.6464	37.5803	36.371	87.3485	0	0	77.525	0	0	0	0	44.4069	0	49.5285	16.5871	0	0	0	89.9526	145.222	0	0	98.118	40.1209	49.4145	0	18.6621	0
		517	2188.62	72.6493	70.807	0	93.0658	0	0	46.8437	53.3974	0	103.237	18.8208	0	0	51.8128	0	31.3859	0	0	52.9386	131.276	41.8437	49.0869	84.6189	0	74.8078	0	27.1709	0	0	62.918	0	82.6507	39.7813	0	0	19.4428	91.9538	127.936	0	0	72.9276	36.6542	0	18.9632	0	0
		518	2192.48	0	66.0786	0	69.7072	0	0	68.4297	54.6527	0	99.7771	0	0	0	48.7354	0	57.1302	0	0	66.3925	72.5542	45.8616	0	29.6664	0	33.3479	0	21.21	0	0	116.647	0	55.8556	0	0	0	0	45.0699	150.182	0	0	64.0539	63.9699	29.3219	0	31.7874	0
		519	2196.34	0	24.2405	0	62.3859	0	35.195	30.8604	118.368	0	97.7454	0	0	0	30.6964	0	46.9977	0	0	114.895	98.04	33.4375	22.1926	86.6289	0	57.6978	0	0	0	0	82.6936	0	129.592	45.3632	0	0	0	105.86	124.79	0	0	63.4189	34.8716	0	0	19.5764	0
		520	2200.2	37.056	116.223	0	48.2675	0	39.6549	73.2258	24.2738	0	134.254	0	0	0	0	0	0	0	0	67.9584	68.6983	24.1338	35.6701	69.7229	0	44.9487	0	19.9264	0	0	120.12	0	71.7495	29.744	0	0	0	86.9247	183.274	46.7251	0	89.9576	0	21.304	0	0	0
		521	2204.06	19.5166	86.2749	0	71.3452	0	42.0335	0	114.74	0	117.689	0	0	0	42.2022	0	58.1599	0	0	99.1419	68.2446	0	0	89.9443	32.8331	40.0325	0	16.6328	0	0	35.1674	0	87.8767	29.1145	0	0	0	60.6092	146.333	44.5728	0	54.8994	99.7199	54.9892	41.6872	0	0
		522	2207.92	0	93.4305	0	44.0566	0	54.9742	25.5133	96.7302	0	92.3519	0	0	0	26.4497	0	0	0	0	74.87	44.5758	42.2196	34.0679	110.145	30.9773	42.8322	0	0	0	20.2411	129.907	0	90.0373	0	0	0	0	57.6452	157.586	45.3763	0	153.538	21.2358	33.5624	0	0	0
		523	2211.78	0	92.8845	0	87.5387	19.7329	24.485	54.6869	34.1579	0	101.508	0	0	0	42.1692	0	54.3485	0	0	88.8469	0	22.1316	29.282	60.0729	23.0232	62.3342	0	37.6563	0	0	45.3607	0	65.5265	0	0	0	0	81.4413	106.316	0	0	104.602	23.066	48.3006	0	0	0
		524	2215.64	0	103.289	0	47.2992	0	0	0	63.0674	0	88.1895	0	0	0	19.3041	0	38.0533	0	0	98.9704	36.8596	0	0	88.8485	20.545	52.135	0	0	0	0	126.544	0	44.0661	61.4387	0	0	0	70.59	127.459	0	0	90.7259	22.5869	56.1015	0	0	0
		525	2219.5	0	108.605	0	72.0954	0	30.1659	38.9067	20.0298	0	43.7088	0	0	35.3059	0	0	0	21.4054	0	58.2143	43.8057	0	0	89.0663	53.0748	41.3105	0	48.7461	0	0	77.086	0	106.918	52.3599	0	0	0	75.5752	99.0435	33.6419	0	33.4375	0	0	0	0	0
		526	2223.36	0	94.8611	0	52.4886	30.9473	33.2889	38.2771	0	0	126.034	0	0	0	64.9453	0	85.7664	28.3251	0	96.7686	76.6595	0	0	72.7998	42.552	55.9545	0	0	0	0	96.6427	0	49.1288	0	0	0	0	130.458	77.8811	54.6604	0	28.8521	27.3233	0	0	0	0
		527	2227.22	0	93.4864	0	39.161	0	33.3386	32.1553	49.0436	0	122.005	0	0	0	0	0	24.0989	0	0	98.6016	32.5468	31.7889	28.5756	81.9997	20.5292	81.6661	0	48.7276	0	0	59.6409	0	49.6566	41.9137	0	0	0	82.7071	101.82	29.0558	0	72.0077	0	0	0	48.1321	0
		528	2231.08	20.3962	69.4461	0	60.9922	0	0	55.7945	22.9702	0	80.0107	0	24.3911	0	26.8866	0	0	0	0	89.7973	56.4088	0	0	120.883	25.9438	43.1772	0	60.1264	0	0	72.4555	0	79.7935	36.6069	0	0	17.0116	32.5007	84.363	0	0	82.3888	0	0	0	18.1486	37.8661
		529	2234.94	0	86.1284	0	72.1154	0	19.7031	31.765	0	0	0	0	0	0	49.317	0	0	0	0	106.433	64.1548	0	0	89.984	29.4049	94.3578	0	20.2009	0	0	54.0327	0	40.7731	34.9128	0	0	0	17.9651	114.458	24.5488	0	74.1985	0	0	0	0	0
		530	2238.8	0	126.323	0	68.3445	0	43.2583	34.2017	0	0	67.3817	0	0	0	0	0	0	19.8958	0	103.041	52.9117	0	63.0073	48.138	0	69.2255	0	45.084	0	0	35.2456	0	47.7758	29.0701	0	0	0	65.7648	89.8822	34.4957	0	71.8493	0	0	0	0	24.1065
		531	2242.66	0	111.697	0	65.3312	0	55.9763	80.7028	0	0	54.5067	0	0	19.6908	21.5799	0	0	22.3843	0	129.591	83.0811	0	0	63.9752	43.5833	60.3855	0	60.5749	0	0	68.6429	39.2116	54.6315	72.6508	0	0	0	19.0566	37.2129	0	0	79.0237	0	0	0	0	0
		532	2246.52	0	74.752	0	103.046	0	28.056	58.2559	42.5703	0	75.1298	0	0	0	0	0	0	0	0	95.1012	94.3816	0	24.0382	127.904	0	79.4692	0	58.4572	0	0	57.8962	0	27.4351	33.9917	0	15.7969	0	32.4781	68.9449	0	0	90.7378	0	0	0	0	0
		533	2250.38	0	106.704	0	38.7353	0	30.0119	53.267	0	0	76.8949	0	0	0	24.2636	0	0	19.095	0	60.1443	128.318	0	0	34.0576	0	75.8149	0	72.3918	0	0	75.6206	0	62.9897	0	0	0	0	0	71.7346	41.7109	0	79.0893	0	0	0	0	26.3119
		534	2254.24	0	103.692	0	19.2827	34.6344	24.2339	86.0382	27.2122	0	69.8767	0	0	0	0	0	33.1905	0	0	78.2351	0	0	0	94.245	34.4715	28.7142	22.9773	65.3137	0	53.7144	28.6594	0	33.0389	30.9208	0	0	0	18.8907	58.6073	71.3703	0	81.8806	0	0	0	0	25.6345
		535	2258.1	0	100.89	0	59.3323	0	0	90.1713	0	0	34.4581	0	0	0	0	0	0	0	0	76.5761	93.979	0	0	106.93	0	54.8588	18.1145	69.8349	0	29.1235	0	0	74.7203	24.3469	0	0	0	0	31.3528	23.9541	0	106.841	0	0	0	0	0
		536	2261.96	0	42.0675	0	19.6356	64.2292	0	75.063	0	0	25.5217	35.4926	0	0	0	0	0	0	0	134.459	114	49.5318	39.8295	128.721	38.6881	33.2491	0	92.9119	0	0	28.448	0	85.2447	0	0	0	0	61.7962	30.2011	79.786	0	85.3181	0	0	0	0	0
		537	2265.82	0	126.002	0	80.0543	41.3643	0	122.91	36.3907	0	64.2381	0	0	0	26.1352	0	0	0	0	129.09	0	0	0	83.967	24.5668	69.042	0	63.6227	0	0	0	0	0	39.1271	0	0	0	0	42.9411	16.8421	0	45.9752	0	0	0	0	55.2528
		538	2269.68	0	84.7256	0	66.755	65.5296	0	68.1066	28.5741	0	59.6177	0	45.6823	0	27.0038	0	0	0	0	105.585	0	26.3309	0	70.1055	22.3778	32.4444	0	42.3396	0	44.9254	0	0	34.3518	18.254	22.63	28.9859	0	0	55.5555	0	17.9398	69.0945	0	0	0	0	44.4569
		539	2273.54	0	116.42	0	89.0915	69.507	0	99.1175	0	0	37.0837	0	0	0	27.8267	0	0	0	0	64.3691	19.9522	0	0	33.614	32.1717	33.3552	0	73.2595	0	59.0553	29.9461	0	67.1113	0	0	39.0548	0	0	32.2173	30.5786	0	68.5656	0	32.9787	0	0	51.5511
		540	2277.4	0	91.6909	0	81.665	0	0	96.6126	18.9244	0	20.3254	16.7332	33.2125	25.5703	0	0	18.7401	0	21.7372	57.33	48.8492	30.4845	0	41.1479	100.793	59.771	0	45.8386	0	49.1813	0	0	72.7728	0	0	0	27.8316	0	58.6498	26.6825	0	43.1424	0	52.2831	0	0	27.8534
		541	2281.26	0	131.159	0	64.5232	0	0	111.661	0	0	0	0	27.1091	18.8704	0	0	0	23.0043	0	114.335	0	18.7773	0	48.1428	0	86.6787	0	40.918	0	99.6668	0	0	54.1258	28.143	0	46.915	0	0	51.867	23.5926	0	36.7656	0	53.1569	0	0	58.4755
		542	2285.12	0	62.5213	0	42.6732	31.4769	0	163.706	0	0	28.7595	49.6354	0	22.3952	0	0	18.8278	0	0	126.258	0	52.8875	0	83.79	56.9642	30.683	0	42.393	0	70.2802	18.4459	0	48.0657	40.3906	0	43.5848	0	0	60.1271	0	0	36.7622	0	38.8883	0	24.7406	23.5988
		543	2288.98	0	26.9486	0	61.7233	50.4493	0	153.271	0	0	0	0	0	27.1407	0	0	33.1413	0	28.1039	95.3088	34.1489	30.8693	27.4663	83.7752	28.3309	61.2924	0	36.4665	0	80.2032	0	0	91.4022	28.5187	0	33.4744	0	0	59.4498	19.9595	0	91.9657	0	52.4876	0	0	70.0529
		544	2292.84	0	27.8999	0	62.2602	73.6275	0	108.943	0	25.7653	0	43.5357	0	30.8241	0	0	0	0	0	59.1503	23.2472	53.5094	0	90.7775	55.5372	40.7449	0	41.743	0	42.58	0	0	97.7163	0	0	62.4469	0	0	23.1758	0	16.1562	52.873	0	0	0	34.3158	70.1895
		545	2296.7	0	73.3668	0	72.5387	58.8097	0	180.065	0	26.1664	40.5092	82.472	57.513	38.6526	0	0	0	0	0	72.6178	23.597	64.154	26.3619	53.8827	72.4689	27.8445	0	24.5688	0	43.6542	31.7406	0	47.583	0	0	43.5038	0	0	29.3682	0	0	27.8433	0	51.2752	0	33.3524	35.889
		546	2300.56	0	80.2179	0	126.934	41.4149	0	129.63	0	34.9793	0	40.8917	28.8928	70.1906	0	0	0	0	0	85.6488	47.3159	0	23.8407	89.0781	38.7838	35.2107	0	28.4547	0	36.8567	0	0	128.302	0	0	47.0199	0	0	0	0	0	91.7263	0	71.3559	0	0	107.047
		547	2304.42	0	77.2067	0	104.377	48.642	0	117.707	0	0	0	36.662	23.8746	23.6915	0	0	30.7648	20.2518	0	113.16	36.2143	0	0	28.7536	0	25.7696	24.1772	23.8028	0	50.6035	22.9364	0	63.3204	21.9559	0	54.1907	0	0	0	17.3666	0	0	0	73.4319	0	47.8723	52.6084
		548	2308.28	0	76.9591	0	79.8379	0	0	112.659	0	0	0	0	39.6023	68.5258	0	0	0	0	0	80.3311	0	30.5	0	80.4788	28.8556	21.1892	0	0	43.766	65.3004	0	0	84.9873	0	0	76.6576	0	0	26.3632	19.9367	0	44.1494	0	0	0	0	68.895
		549	2312.14	0	93.3222	0	86.35	43.7253	0	201.71	0	30.1709	53.8804	0	25.7055	66.2833	32.6177	0	0	0	0	76.2815	27.1332	0	0	63.1333	62.5315	61.8176	0	0	85.1484	95.9533	0	0	30.7663	0	0	61.9198	0	0	0	0	0	98.358	0	23.0477	0	0	37.5448
		550	2316	0	52.2771	0	67.6678	41.1828	0	200.602	0	74.5721	0	60.1903	0	32.5256	22.2673	0	32.351	0	0	73.047	49.2022	0	0	119.154	103.811	60.6866	0	0	0	54.7652	0	0	83.9364	0	0	98.9222	0	0	19.8402	23.7184	0	44.9349	0	76.0103	0	29.2823	133.087
		551	2319.86	0	95.1834	0	69.3259	27.9496	0	122.35	0	31.4884	23.7414	50.2176	0	35.2795	0	31.9757	20.0665	0	0	101.557	0	0	0	113.014	24.347	70.5924	0	20.6686	20.9767	58.1896	0	0	85.0657	32.8743	0	67.1676	0	0	40.253	0	0	59.672	0	0	0	0	57.7518
		552	2323.72	0	55.3405	0	134.879	23.7847	0	92.5178	0	51.573	0	33.2616	0	0	0	0	0	30.7937	0	53.8218	0	0	0	125.401	100.286	32.9048	0	0	0	56.6618	0	0	0	19.3377	0	51.939	0	0	0	0	0	26.4716	0	0	0	34.1252	79.3038
		553	2327.58	0	61.2244	0	98.0879	54.6044	0	142.691	0	53.7783	0	0	53.7385	85.8449	37.5383	0	52.1012	24.5718	0	85.3223	65.5314	0	36.8007	88.6778	52.0324	35.3408	0	0	60.0164	31.1491	0	81.9825	79.8062	0	30.2017	56.111	0	0	32.4495	0	0	0	0	0	0	47.6426	0
		554	2331.44	0	33.788	0	128.307	0	0	115.975	0	49.8905	0	36.2517	45.113	91.864	0	0	46.013	0	20.8652	49.5116	0	18.2245	0	35.4704	0	42.4233	0	29.4227	0	61.2163	0	0	0	0	0	58.7447	20.6752	0	43.8713	0	0	27.9875	0	26.091	30.4721	42.127	52.7391
		555	2335.3	0	31.5157	0	168.936	35.2738	0	119.804	0	16.6304	0	45.9401	57.404	85.0972	0	0	0	0	0	45.148	48.3647	0	0	86.457	0	66.809	0	0	0	63.021	0	0	50.0034	0	0	102.913	0	0	38.8245	0	0	0	0	0	0	46.41	22.6026
		556	2339.16	0	36.0163	0	75.7019	0	0	122.353	0	89.9967	0	45.387	62.4794	98.5386	0	0	0	39.607	0	32.2565	58.8996	0	0	65.217	0	53.6067	22.0877	0	24.5208	83.5433	0	0	27.2701	0	0	81.7339	0	15.713	26.1936	0	0	0	0	67.1986	0	30.2294	30.9416
		557	2343.02	0	0	0	156.096	40.5605	0	101.707	0	109.696	0	97.2998	0	80.7819	0	0	0	23.3146	0	0	78.8032	41.7828	23.1374	89.4379	54.1678	80.1411	0	0	36.9959	42.7167	0	0	0	0	0	62.5191	52.9633	0	0	30.5009	0	25.2186	0	42.046	38.1575	27.4224	31.0236
		558	2346.88	0	45.1403	0	83.6991	0	0	71.589	0	26.9815	0	67.5895	21.2698	88.8109	0	0	0	0	0	42.8788	0	0	0	75.2075	0	130.928	24.1015	0	0	68.6626	0	0	0	0	0	75.8134	0	0	33.8407	0	0	16.9963	0	39.6253	33.462	0	74.541
		559	2350.74	0	37.6041	0	83.3525	169.053	0	0	0	78.125	0	65.0557	31.6843	93.6762	0	0	0	0	0	24.1125	0	22.4585	0	59.0073	53.3092	87.5232	0	0	0	114.791	0	36.7442	41.444	50.2528	0	72.7158	0	0	57.7978	0	0	19.2064	0	38.7913	0	37.5222	0
		560	2354.6	0	56.4276	0	67.4032	74.4655	0	48.6219	0	50.3418	0	68.8227	22.2831	82.7693	0	0	45.7613	0	0	70.3021	34.3442	30.6333	0	85.6743	31.2121	88.9402	22.7419	0	24.7783	54.2892	0	0	0	65.4065	0	66.6415	0	0	0	0	25.2957	0	0	0	35.3963	0	0
		561	2358.46	0	35.3251	0	96.5477	63.4781	0	85.8863	0	74.8102	0	107.383	52.9056	113.379	0	0	0	32.5791	0	60.2768	23.3915	0	0	82.6178	47.4065	39.2651	0	0	0	96.4814	0	27.1662	0	67.529	23.7787	28.851	55.2699	0	40.7324	0	35.0175	19.8787	0	29.043	0	77.8968	0
		562	2362.32	0	53.5036	0	101.212	87.9559	0	0	0	108.077	0	112.781	0	51.6514	0	0	0	0	0	19.5331	0	0	0	0	0	26.8913	34.9351	0	0	0	0	51.12	26.2168	0	0	93.1015	25.5499	0	38.5962	0	0	0	0	24.4942	33.8011	61.5647	0
		563	2366.18	0	0	0	70.6183	168.606	0	71.9655	0	77.6886	0	104.535	45.9753	43.4803	0	0	0	0	0	0	0	0	0	62.2592	0	36.2581	0	0	0	75.1152	0	64.5977	0	32.7684	0	49.4831	0	0	33.4093	21.5387	0	0	0	61.5485	40.8885	56.9883	37.352
		564	2370.04	0	0	0	100.396	72.6798	0	44.6795	0	104.679	51.992	79.9798	56.9091	86.8067	0	0	0	0	0	22.2343	0	0	0	25.8398	0	103.634	37.4698	0	0	44.9009	0	36.3362	0	81.8918	0	49.3159	34.1745	0	43.7281	0	0	42.9602	0	56.3031	77.719	89.111	47.9491
		565	2373.9	0	0	0	119.821	134.737	0	68.321	0	115.981	43.6762	88.9003	58.7881	87.8395	0	0	0	24.4669	0	0	48.4652	0	0	25.2912	0	82.5472	0	0	0	47.9254	0	54.0789	0	28.0598	0	72.7696	0	0	0	0	0	33.4129	0	32.1678	37.5946	68.4401	0
		566	2377.76	0	0	0	97.9512	141.377	0	81.1361	0	114.17	77.9792	71.737	0	118.947	0	0	53.9769	0	0	0	34.4465	0	0	60.2954	0	19.2069	68.6442	0	0	34.886	20.3354	38.1773	0	42.1041	0	77.7611	0	0	33.5232	18.3579	0	42.5948	0	0	29.9265	36.994	18.3048
		567	2381.62	0	0	0	103.699	87.8872	0	32.208	0	70.8291	0	90.681	71.8699	73.6062	0	0	0	0	0	54.9147	0	33.3048	0	43.7818	0	65.2343	0	0	0	81.5082	0	69.3889	0	75.617	0	89.8592	23.7432	0	36.4705	0	0	29.9306	0	51.2682	57.5828	45.9294	27.7864
		568	2385.48	0	0	0	79.8346	50.6387	0	36.5373	0	87.775	40.1441	125.082	28.714	104.647	0	0	35.8906	0	0	41.5666	0	38.6137	0	0	0	62.131	24.7567	0	0	0	0	31.5517	20.9217	53.2861	0	63.5456	54.5894	28.2812	42.8843	0	0	0	0	40.0916	23.7979	115.182	0
		569	2389.34	0	0	0	129.118	94.1475	0	66.4141	0	49.3679	69.2962	62.7965	0	114.116	22.8243	0	22.6571	0	0	41.2628	0	20.5383	0	23.5939	0	67.3686	0	0	0	120.221	0	0	0	63.4475	0	83.3467	79.1428	0	68.4261	0	0	26.2478	0	0	23.8344	44.1865	31.7751
		570	2393.2	0	0	0	37.9836	91.6556	19.5827	65.3483	0	34.4523	23.4021	111.242	0	64.9158	0	0	0	0	0	30.6195	21.6868	18.0781	0	60.893	0	24.4322	25.0409	0	0	0	45.6337	0	37.8458	93.4992	0	72.1899	0	0	64.3523	0	0	20.8278	0	0	28.3483	95.2701	37.2692
		571	2397.06	0	33.028	0	108.138	48.2247	0	0	0	99.7101	54.1333	88.9993	0	53.991	0	0	25.7541	0	53.2146	0	20.2275	0	0	0	0	50.3275	43.7133	0	0	73.6088	0	40.9328	0	99.354	0	64.5119	54.3949	0	57.9298	17.2822	0	51.0682	0	69.6976	74.7782	39.0876	41.1422
		572	2400.92	0	24.3334	0	93.8376	69.4	0	0	0	56.9114	47.0626	85.1653	0	67.6712	0	0	26.2796	0	0	55.581	0	28.0213	0	52.0375	0	0	62.7187	0	0	49.5869	19.5049	65.6443	0	51.6265	0	35.223	92.3992	0	53.6379	0	0	0	0	0	0	73.2995	74.3327
		573	2404.78	0	0	0	61.598	91.7017	0	37.1424	22.8463	39.6457	20.4569	41.3649	0	90.8257	0	0	0	0	0	48.5913	26.3238	0	0	0	0	0	59.9171	16.522	0	86.4499	0	30.2658	0	88.1139	0	52.7621	37.3494	21.3825	22.9725	0	32.5689	0	0	0	59.1899	41.7517	23.1797
		574	2408.64	0	0	0	103.098	34.3622	0	33.6404	0	35.0061	32.8731	98.3747	0	111.508	0	0	0	0	0	46.7036	0	0	0	18.6995	0	0	26.8217	26.2116	0	86.666	0	41.4833	0	80.8951	0	117.366	25.0043	0	69.3527	0	28.9064	0	0	0	61.9582	0	27.3948
		575	2412.5	0	0	0	82.9997	57.5816	0	0	0	40.7751	26.9586	163.195	0	109.334	0	0	0	0	0	70.9627	29.8138	0	0	32.3858	0	0	54.0605	0	0	88.6719	0	18.7969	0	74.1554	0	44.1535	0	0	92.9222	0	0	42.4126	0	28.3405	28.8568	63.6501	51.1502
		576	2416.36	0	0	0	82.9844	49.4083	0	0	0	78.6266	26.9515	69.8498	0	151.995	0	32.4071	0	0	0	0	19.3804	0	0	0	0	0	0	17.5351	0	40.0049	0	62.9971	0	75.8922	0	101.19	94.0647	0	49.6291	0	0	0	0	0	26.7173	0	69.6001
		577	2420.22	0	0	0	103.115	62.2778	0	62.9963	0	37.3828	22.0559	114.45	0	69.2861	0	0	0	0	0	0	0	0	0	23.3945	0	0	67.197	26.0321	0	89.2675	0	24.8884	0	82.3693	0	132.304	24.0299	0	36.286	0	0	60.8056	0	45.8801	0	28.0946	46.2079
		578	2424.08	0	0	0	101.484	43.0124	0	0	0	28.4932	67.6821	110.737	0	121.942	0	0	18.0946	0	0	31.4922	0	0	0	29.9431	0	0	38.7614	0	0	63.3	0	79.0672	0	113.38	0	83.5273	42.6137	0	35.0682	0	0	64.5499	0	0	0	0	53.6077
		579	2427.94	0	0	0	87.2846	64.0202	0	31.4699	0	34.994	37.3374	60.7742	0	86.5453	0	0	0	0	0	62.0032	0	0	0	0	0	0	25.0243	0	0	45.0291	0	20.4878	0	87.7632	0	94.2082	81.6474	0	59.7843	0	0	0	0	19.3676	25.4399	0	48.4405
		580	2431.8	0	0	0	111.013	50.0247	0	0	0	25.4501	63.5924	45.1889	0	59.0021	0	0	54.3683	0	0	31.9263	0	0	0	0	0	0	41.0777	0	0	52.803	0	32.7377	0	63.6379	0	42.6984	0	0	53.3372	0	0	73.1885	0	0	41.9265	38.0438	61.7042
		581	2435.66	0	0	0	87.9967	60.2203	0	26.1679	0	0	55.0557	100.201	0	123.053	0	0	0	0	0	0	0	0	0	0	0	0	54.6759	0	0	39.3321	0	39.192	0	123.314	0	97.7185	0	0	38.7462	0	69.5407	54.4478	0	66.0096	32.4815	20.5248	54.1727
		582	2439.52	0	0	0	98.7271	26.744	0	0	0	21.6815	41.702	22.3081	0	102.661	0	0	0	0	24.6313	34.8187	0	0	0	0	0	0	71.5426	0	0	30.2726	0	39.5884	0	138.405	0	77.7203	59.5521	37.5359	36.5485	0	34.7254	51.1157	0	0	38.1705	0	47.868
		583	2443.38	0	0	0	115.584	59.2116	0	0	0	36.4735	69.0459	44.9036	0	79.2328	0	0	0	0	0	59.9121	0	0	0	0	0	0	52.97	30.0944	0	0	0	0	0	75.8689	0	33.7064	89.0717	0	93.4652	0	0	0	0	0	0	23.4016	55.4773
		584	2447.24	0	0	0	93.1586	77.6733	0	26.7264	0	0	24.7069	108.73	0	65.4981	0	0	0	0	0	34.6553	0	0	0	0	0	0	41.571	0	0	54.0628	0	50.9583	16.7361	105.916	0	52.9816	98.6538	0	38.7483	0	0	0	0	0	0	0	60.3746
		585	2451.1	0	0	0	138.365	0	0	0	0	0	67.6465	73.3642	20.0884	0	0	0	0	0	0	22.682	0	18.1118	0	0	0	0	27.3086	37.6382	0	0	0	59.1561	0	81.4466	0	81.2219	140.081	0	38.9137	0	0	36.475	0	0	0	0	38.9024
		586	2454.96	0	0	0	118.583	75.5478	0	0	0	41.6992	0	0	0	126.258	0	0	0	0	0	65.7951	0	0	0	0	0	0	59.0035	0	0	39.3786	0	109.599	0	54.4686	0	58.9418	37.2488	27.2161	0	0	0	100.87	0	56.8777	24.7182	0	53.5737
		587	2458.82	0	0	0	90.7717	68.2848	0	0	0	0	32.2721	100.744	0	67.9992	0	0	0	25.3228	0	0	0	0	0	0	0	0	68.3835	27.6742	0	33.5692	0	80.857	0	99.5371	0	41.5742	63.024	0	23.0945	0	0	32.3816	0	0	56.7017	0	46.46
		588	2462.68	0	0	0	136.746	88.661	0	0	0	24.6234	27.6304	77.1473	0	87.3598	0	0	0	34.3755	0	66.3575	0	0	0	0	0	0	75.8015	0	0	0	0	66.448	0	78.6409	0	74.9621	70.7096	36.6725	45.9493	0	0	75.1022	0	0	94.9016	0	47.3036
		589	2466.54	0	0	0	92.8471	87.3203	0	0	0	0	21.8977	103.082	0	91.8397	0	0	0	25.9163	0	44.6651	0	0	0	0	0	0	52.6202	0	0	45.6746	0	0	0	88.781	0	46.581	28.4367	0	0	0	0	89.5787	0	0	32.7462	0	74.5556
		590	2470.4	0	0	0	115.4	88.4551	0	0	0	0	45.7975	0	0	94.2348	0	0	26.1987	46.4362	0	0	0	33.344	0	0	0	0	65.3331	0	0	65.286	0	0	0	95.1166	0	54.433	0	0	44.1838	0	0	42.2589	0	0	0	0	66.5123
		591	2474.26	0	0	0	137.093	71.7507	0	0	0	36.7491	0	100.126	0	111.871	21.4538	0	0	0	47.7038	30.8606	0	0	0	0	0	0	45.5098	23.9353	0	83.1956	0	26.2454	0	42.9604	0	72.3524	67.5455	28.0161	0	0	32.2695	111.398	0	0	70.1913	0	141.045
		592	2478.12	0	0	0	102.448	73.0123	0	0	0	0	62.2382	40.3251	0	104.78	0	0	28.8269	64.3285	24.9641	54.4296	0	0	0	0	0	0	0	0	0	90.8113	0	28.4225	0	89.3792	0	129.725	99.214	0	0	0	0	66.1713	0	34.0946	0	0	59.7963
		593	2481.98	0	0	0	102.442	124.282	0	0	0	0	49.5991	64.5204	0	101.086	0	0	0	0	17.1731	45.5308	0	0	0	0	0	0	48.5603	0	0	41.1956	0	0	0	139.198	0	79.1569	118.72	0	0	0	27.4678	50.3587	0	0	41.9837	0	106.908
		594	2485.84	0	0	0	123.533	113.708	0	0	0	0	38.9326	65.1793	0	75.2946	32.4533	46.2827	0	47.2012	0	0	0	0	0	0	0	0	0	0	0	40.0558	0	0	0	82.6995	0	68.3221	73.9605	46.4373	46.0817	0	0	95.5145	0	0	84.5383	0	105.543
		595	2489.7	0	0	0	128.841	62.3869	0	0	0	21.0724	0	100.764	0	111.674	39.6039	0	0	45.3971	19.2711	22.1268	0	0	0	0	0	0	58.7111	0	0	20.8154	0	30.1704	0	117.07	0	84.8425	88.0222	36.4993	0	0	27.0043	81.6541	0	0	60.3742	0	73.3874
		596	2493.56	0	0	0	109.967	98.9915	0	0	0	32.1487	25.2053	50.5138	0	82.4764	0	0	0	36.105	58.7719	44.0328	0	0	0	0	0	0	0	0	0	0	0	22.1769	0	99.3681	0	84.0514	94.7996	35.1567	0	0	0	92.1738	0	68.0022	46.3503	0	102.698
		597	2497.42	0	0	0	106.122	103.082	0	0	0	0	25.7613	63.3392	0	78.6679	32.2333	33.3099	0	34.2567	38.4972	39.2319	0	0	0	0	0	0	0	26.3891	0	21.3578	0	0	0	102.151	0	97.2106	79.9414	0	51.0849	0	0	94.0805	0	27.345	77.937	0	64.9092
		598	2501.28	0	0	0	118.527	72.8571	0	0	0	29.266	41.9021	31.303	0	85.2897	34.9218	40.6395	28.0464	58.8909	22.3357	46.419	0	0	0	0	0	0	0	32.0965	0	35.2685	0	0	0	139.909	0	87.9881	47.7855	27.1044	28.9152	0	0	96.4483	0	58.2502	45.7356	0	56.0748
		599	2505.14	0	28.4426	0	72.4179	89.5189	0	0	0	0	26.2403	54.1385	0	123.272	67.8687	23.0552	0	68.5336	17.5956	46.0956	0	0	0	0	0	0	51.467	26.2301	0	40.6455	0	0	0	88.9812	0	86.695	58.1656	36.0209	89.4898	0	0	52.5202	0	0	21.4344	0	30.6067
		600	2509	0	0	0	79.2659	35.6296	0	0	0	0	29.7526	57.6128	0	109.22	36.668	75.9577	0	0	0	59.7511	0	0	0	0	0	0	80.3789	65.1385	0	0	0	0	0	115.261	0	100.286	75.0862	0	22.2692	0	0	106.224	0	35.3212	88.7352	37.211	54.3586
		601	2512.86	0	0	0	67.8334	71.6869	0	0	0	0	0	101.898	0	154.562	66.0958	0	0	27.1753	0	36.8506	0	0	0	31.3279	0	0	55.9639	69.0883	0	63.0265	0	0	0	87.1787	0	126.918	41.4254	26.6145	0	0	22.7168	42.7235	0	49.9639	143.102	0	41.3922
		602	2516.72	0	0	0	97.2439	44.004	0	0	0	0	0	0	0	147.243	23.5084	0	0	100.187	54.8945	94.6922	0	0	0	0	39.5243	0	89.4032	0	0	85.4734	0	0	0	65.6849	0	109.106	92.6976	22.1914	0	0	0	103.135	0	0	54.2312	0	39.468
		603	2520.58	0	0	0	77.0124	0	0	0	0	0	27.6104	44.7716	0	85.2277	42.3064	86.6357	0	95.5153	58.3476	76.2649	0	0	0	0	37.5525	0	0	0	0	78.4354	0	0	0	78.5356	0	59.2803	52.6722	23.9519	0	0	0	57.6905	0	33.3383	83.0708	27.6433	25.7563
		604	2524.44	0	0	0	120.03	0	0	0	0	0	29.2683	99.1323	0	153.647	36.3099	0	0	80.7093	63.8202	56.9897	0	0	0	0	0	0	53.8746	0	0	32.7952	0	0	0	37.465	0	106.433	97.6104	47.1111	71.7573	0	0	48.0525	0	0	0	0	36.873
		605	2528.3	0	0	0	110.236	48.031	0	0	0	0	69.1871	73.52	0	132.523	26.8533	36.7285	0	63.8684	40.604	83.1221	0	0	0	0	0	0	23.0372	0	0	107.045	0	0	0	38.0975	0	92.1008	87.2925	44.5127	0	0	20.6994	59.5968	0	39.311	50.8079	0	21.1439
		606	2532.16	0	0	0	98.6112	95.8578	0	0	0	0	26.462	65.8987	0	74.1976	39.6306	57.7608	0	75.6359	72.2484	86.5636	0	26.18	0	0	35.4824	0	85.0902	36.9294	0	47.008	0	40.3154	0	15.5165	0	56.7912	62.5728	62.3557	0	0	0	64.1816	0	0	54.4729	28.1201	45.5814
		607	2536.02	0	0	0	135.268	41.1103	0	0	0	26.6063	0	0	0	72.1882	20.6584	50.2231	0	95.1936	62.6472	80.2864	0	0	0	0	0	0	54.9217	0	0	71.7499	0	0	0	57.5132	0	108.062	63.3788	63.6739	65.5508	0	0	35.0999	0	57.1752	74.6583	0	33.281
		608	2539.88	0	0	0	100.628	0	0	0	0	18.0515	37.5174	74.9598	0	87.0753	0	66.9311	0	35.5275	51.5719	120.999	0	0	0	0	0	0	30.1359	34.5491	0	52.2516	0	0	0	79.6144	0	74.7574	144.702	40.0977	91.6141	0	0	51.5701	0	33.9429	46.8594	0	51.6695
		609	2543.74	0	0	0	104.229	45.6545	0	0	0	53.5305	0	40.9801	0	111.451	0	52.7369	0	115.001	55.1646	67.2243	0	0	0	0	91.5025	0	54.246	0	0	49.7868	0	0	0	67.5424	0	80.1392	43.6664	90.0763	107.349	0	19.3597	38.1527	0	24.0634	42.6414	34.6862	42.9878
		610	2547.6	0	0	0	90.1713	64.8018	0	0	0	23.2474	0	0	0	128.647	0	0	0	44.9381	116.335	83.2707	0	0	0	0	37.2883	0	41.8458	0	0	32.5152	0	0	0	29.1582	0	99.0116	87.6593	51.632	23.7299	0	0	50.8189	0	27.4305	77.5946	42.5579	28.7759
		611	2551.46	0	17.7794	0	120.725	35.5528	0	0	0	64.5538	0	0	0	139.571	21.6231	42.1981	0	96.1952	40.3557	123.146	0	0	0	0	35.3272	0	42.7991	0	0	23.1316	0	0	0	71.3253	0	92.3812	0	69.7116	65.3985	0	39.8832	48.8521	0	28.3819	65.2706	23.3885	33.0918
		612	2555.32	0	0	0	81.075	0	0	0	0	22.1281	0	0	0	92.1933	0	0	0	130.067	89.3069	73.3539	0	0	0	0	0	0	60.5923	0	0	69.4505	0	0	0	84.1354	0	100.401	47.5946	118.732	128.677	0	0	38.1007	0	49.3633	93.6118	0	21.4386
		613	2559.18	29.3037	0	0	108.772	0	0	0	0	93.2187	0	86.5541	0	165.89	0	0	0	84.6432	80.3416	86.8719	0	0	0	0	0	0	30.9454	0	0	28.2715	0	0	0	88.5165	0	112.398	109.232	59.9284	46.5803	0	39.3411	0	0	0	99.6092	0	20.836
		614	2563.04	0	0	0	75.811	0	0	0	0	18.3413	0	86.0442	0	68.456	18.3908	0	0	121.481	117.457	0	0	0	0	0	57.4116	0	0	0	0	0	0	0	0	64.3042	0	91.5682	78.7526	88.4724	0	0	0	37.4235	0	0	89.9275	38.0792	70.2249
		615	2566.9	0	0	0	110.978	0	0	0	0	44.7992	0	92.8463	0	129.367	25.8241	0	0	99.3262	182.886	81.3784	0	0	0	0	24.0123	0	0	0	0	81.0693	0	0	0	41.903	0	92.0799	89.7169	91.3131	98.8287	0	35.7264	70.4116	0	0	79.0353	25.3434	0
		616	2570.76	0	0	0	86.2609	71.9311	0	0	0	38.4443	0	38.167	0	85.4185	0	0	0	126.984	85.5983	40.163	0	0	0	0	0	0	44.4639	32.6324	0	0	0	0	0	93.7941	0	45.3045	28.8318	124.762	134.347	0	0	0	0	50.9553	59.4043	0	0
		617	2574.62	0	0	0	77.353	56.2753	0	0	0	69.8952	0	62.4928	0	142.66	0	46.1056	0	114.465	84.2076	86.3813	0	0	0	0	0	0	56.0881	40.5189	0	35.8172	0	0	0	97.5328	0	69.5044	62.0376	49.8399	110.085	0	0	31.8092	0	0	104.971	0	0
		618	2578.48	0	0	0	73.9432	29.6222	0	0	0	79.4538	0	0	0	241.886	0	0	0	70.6359	92.9955	65.238	0	0	0	0	0	0	47.5818	37.5582	0	46.8174	0	0	0	67.9387	0	105.518	50.3996	120.047	85.1852	0	0	64.3789	0	20.3309	58.4432	0	0
		619	2582.34	0	0	0	34.5242	0	0	0	0	63.4712	0	0	0	129.174	0	16.2312	0	54.7886	84.7802	80.0899	0	0	0	0	0	0	0	0	0	57.4373	0	0	0	43.3783	0	51.8122	86.9485	103.496	140.64	0	0	0	0	20.3319	46.2076	37.3201	46.1174
		620	2586.2	0	0	0	103.214	0	0	0	0	69.6667	0	57.4084	0	125.649	0	0	0	0	74.1229	36.8038	0	0	0	0	0	0	33.3879	0	0	62.4953	0	0	0	60.7135	0	76.1865	34.1957	128.985	59.9791	0	0	38.8997	0	0	59.9473	0	0
		621	2590.06	44.1711	46.4847	0	64.0985	0	0	0	0	42.0927	0	31.7155	0	167.615	24.8119	34.4563	0	48.6648	141.29	54.8331	0	0	0	0	0	0	0	32.7203	0	41.9944	0	0	0	56.3069	0	0	66.5691	115.085	88.5556	0	0	0	0	0	56.2691	46.189	0
		622	2593.92	0	25.8254	0	16.7282	0	0	0	0	104.757	0	34.4628	0	134.797	27.0526	0	0	88.9774	54.5636	30.0467	18.9888	0	0	0	0	0	18.8127	0	0	36.4182	0	32.0606	0	106.28	0	0	0	119.639	102.193	0	0	22.7391	0	0	81.5256	0	0
		623	2597.78	23.6505	0	0	95.7888	0	0	0	0	87.0823	0	66.0699	0	123.823	0	0	0	21.7095	105.699	60.7937	31.2377	0	0	0	0	0	49.9634	0	0	36.4125	0	0	0	84.8036	0	61.2946	124.371	99.6107	54.5109	0	0	0	0	0	73.1722	0	41.5772
		624	2601.64	56.7419	0	0	88.6162	0	0	0	0	23.9408	0	50.1741	0	118.632	0	0	0	43.0035	105.953	37.3362	0	0	0	0	0	0	0	0	0	0	0	0	0	38.018	0	51.6619	106.397	137.902	54.7914	0	0	31.0265	0	0	73.8969	25.8141	42.1425
		625	2605.5	33.5648	0	0	93.9577	0	0	0	0	84.6997	0	30.5043	0	122.332	0	0	0	42.6224	94.2888	46.5873	0	0	0	0	0	0	51.9397	0	0	0	0	0	0	92.582	0	32.2162	57.9176	97.9826	95.8397	0	0	0	0	19.7826	78.361	0	0
		626	2609.36	39.1216	0	0	109.981	0	0	0	0	62.6035	0	23.2346	0	164.48	0	0	0	34.3211	115.486	73.0299	0	0	0	0	0	0	0	0	0	23.191	0	0	0	70.2941	0	77.8741	71.3341	115.999	42.3617	0	0	0	0	0	82.9063	47.5064	28.5564
		627	2613.22	46.2726	0	0	64.6982	0	0	0	0	47.8551	0	20.8545	0	89.1534	0	0	0	0	135.519	34.8327	0	0	0	0	0	0	25.5338	0	0	0	0	0	0	63.8129	0	64.2283	39.6106	99.4721	72.8576	0	0	26.0144	0	43.4605	38.9601	0	65.7079
		628	2617.08	25.4376	0	0	80.8564	0	0	0	0	39.0982	0	43.9861	0	79.3381	20.7286	0	0	20.3094	93.1295	30.8336	0	18.3069	0	0	0	0	44.0151	0	0	0	0	0	0	43.3191	0	68.933	79.3635	46.9287	100.437	0	0	25.2612	0	30.6855	93.4659	41.655	46.3971
		629	2620.94	50.2405	36.3368	0	112.981	0	0	0	0	25.7687	0	0	0	143.081	0	0	0	0	114.212	49.2884	0	16.8678	0	0	0	0	44.4837	0	0	0	0	0	0	100.341	0	81.9026	39.1968	127.347	56.7151	0	0	0	0	0	99.2614	49.9276	59.1762
		630	2624.8	0	0	0	77.6131	0	0	0	0	70.3033	0	0	0	128.918	0	0	0	39.4068	75.263	51.0069	0	0	0	0	0	0	0	0	0	31.9454	0	0	0	98.334	0	69.323	36.6331	94.4687	52.9591	0	55.0242	0	0	0	78.6582	98.9402	26.1253
		631	2628.66	34.7859	0	0	87.4895	0	0	0	0	24.741	0	0	0	202.956	42.7966	17.9991	0	18.7267	76.8975	60.0655	0	0	0	0	0	0	81.0137	0	0	0	0	0	0	128.043	0	114.547	78.5605	63.9511	56.2609	0	0	73.1576	0	0	103.147	21.5601	0
		632	2632.52	26.558	0	0	106.906	0	0	0	0	68.4764	0	30.0325	0	211.975	0	0	0	23.346	93.0036	48.7442	0	0	0	0	0	0	89.4616	19.9555	0	0	0	0	0	63.5407	0	25.4852	76.6181	132.013	26.9621	0	20.5545	0	0	0	0	0	17.6226
		633	2636.38	0	0	0	39.9029	0	0	0	0	17.6193	0	64.5102	0	180.859	18.0747	0	0	0	85.5057	64.9537	0	0	0	0	0	0	46.449	0	0	0	0	0	0	78.9648	0	55.9444	64.4408	66.4287	0	0	0	42.909	0	22.2196	112.18	28.8484	69.2093
		634	2640.24	24.3286	0	0	53.9692	0	0	0	0	40.5116	0	0	0	166.086	37.1615	0	0	0	117.798	37.2329	0	0	0	0	0	0	42.2932	0	0	0	0	0	0	86.1448	0	119.873	38.4757	63.1425	34.0136	0	0	29.9242	0	0	87.1067	58.7774	67.0169
		635	2644.1	48.4428	0	0	87.3644	0	0	0	0	125.194	0	57.3522	0	200.302	31.1668	0	0	0	95.7109	26.2352	0	0	0	0	0	0	40.1224	28.4883	0	0	0	0	0	95.8592	0	101.087	63.9278	100.766	33.4862	0	19.3014	0	0	0	78.5486	23.5775	48.534
		636	2647.96	0	0	0	63.5181	0	0	0	0	0	0	0	0	257.92	0	0	0	0	91.3694	0	0	0	0	0	0	0	70.7142	0	0	0	0	0	0	100.371	0	71.4557	66.6636	60.7659	44.9048	0	37.9424	0	0	20.2443	105.63	42.8854	0
		637	2651.82	37.4912	0	0	29.9948	0	0	17.6304	0	64.5495	0	30.3285	0	104.65	0	0	0	0	135.336	28.0917	0	0	0	0	0	0	56.4728	0	0	0	0	0	0	61.6062	0	124.099	0	58.8442	40.4278	0	0	51.0987	0	0	54.8175	41.323	28.1879
		638	2655.68	0	0	0	37.3706	0	0	0	0	65.23	0	37.4945	0	98.6931	28.4115	0	0	0	106.784	53.9491	0	0	0	0	0	0	97.5593	0	0	0	0	0	0	110.059	0	43.7797	65.2423	83.78	40.1121	0	34.4676	49.9961	0	0	62.1473	0	22.6065
[truncated: 23 more columns]

## Sheet: Average Background
				SptId_8	SptId_13	SptId_14	SptId_16	SptId_18	SptId_19	SptId_21	SptId_23	SptId_24	SptId_25	SptId_26	SptId_31	SptId_32	SptId_33	SptId_34	SptId_36	SptId_37	SptId_39	SptId_43	SptId_44	SptId_45	SptId_47	SptId_49	SptId_50	SptId_51	SptId_54	SptId_55	SptId_56	SptId_57	SptId_58	SptId_60	SptId_61	SptId_62	SptId_63	SptId_66	SptId_67	SptId_69	SptId_70	SptId_71	SptId_72	SptId_75	SptId_77	SptId_78	SptId_80	SptId_81	SptId_82
		0	193	0	0	0	0	0	0	0	0	0	0	0	0	0	0	0	0	0	0	0	0	0	0	0	0	171.53	0	0	0	0	0	0	0	0	0	0	0	0	0	0	0	0	0	0	0	0	0
		1	196.86	0	0	0	0	0	0	0	0	0	0	0	0	0	0	0	0	0	0	0	0	0	0	0	0	0	143.674	0	0	0	0	0	0	0	0	0	0	0	0	0	0	0	0	0	0	0	191.845
		2	200.72	0	0	0	0	0	0	0	0	0	0	0	166.705	0	0	0	0	0	0	0	0	0	0	0	0	0	0	0	0	0	0	0	0	0	0	0	0	0	0	0	0	0	0	0	0	0	0
		3	204.58	0	0	0	0	0	0	0	0	0	0	0	0	0	0	0	0	0	0	0	0	0	0	0	0	0	0	0	0	0	0	0	0	0	0	0	0	0	0	0	0	0	0	0	0	0	0
		4	208.44	0	0	0	0	0	0	0	0	0	0	0	0	0	0	0	0	0	0	0	0	0	0	0	0	0	0	0	0	0	0	0	0	0	0	0	0	0	0	0	0	0	0	0	0	0	0
		5	212.3	0	0	0	0	0	0	0	0	0	0	0	0	0	0	0	0	0	0	0	0	0	0	0	0	0	0	0	0	0	0	0	0	0	0	0	0	0	0	0	0	0	0	0	0	0	0
		6	216.16	0	0	0	0	0	0	0	0	0	0	0	0	0	0	0	0	0	0	0	0	0	0	0	0	0	0	154.701	0	0	0	0	0	0	0	0	0	0	0	0	0	0	0	0	0	0	0
		7	220.02	0	0	0	0	0	0	0	0	0	0	0	0	0	0	0	0	0	0	0	0	0	0	0	0	0	0	0	0	0	0	0	0	0	0	0	0	0	179.205	0	0	0	0	0	0	0	0
		8	223.88	0	0	0	0	0	0	0	0	0	0	0	0	0	0	0	0	0	0	0	0	0	0	0	0	0	0	0	0	0	0	0	0	0	0	0	0	0	0	0	0	0	0	0	0	0	0
		9	227.74	0	0	0	0	0	0	0	0	0	0	0	0	0	0	0	0	0	0	121.723	0	0	0	0	0	0	0	0	0	0	0	0	0	0	0	0	0	0	0	0	0	0	0	0	0	0	0
		10	231.6	0	0	0	0	0	0	0	0	0	0	0	0	0	0	0	0	0	0	0	0	0	0	0	0	0	0	0	0	0	0	0	0	0	0	0	0	0	0	0	0	0	0	0	0	0	0
		11	235.46	0	0	0	0	0	0	0	0	0	0	0	0	0	0	0	0	0	0	0	0	0	0	0	0	0	0	0	0	0	0	0	173.101	0	0	0	0	0	0	0	0	0	0	0	0	0	0
		12	239.32	0	0	0	0	0	0	0	0	0	0	0	0	0	0	0	0	0	0	0	0	0	0	0	0	0	0	0	0	0	0	0	0	0	0	0	0	0	0	0	0	0	0	0	0	0	0
		13	243.18	0	0	0	0	0	0	0	0	0	0	0	0	0	0	0	0	0	0	0	0	0	0	0	0	0	0	0	0	0	0	0	0	0	0	0	0	0	0	0	0	0	0	0	0	0	0
		14	247.04	0	0	0	0	0	0	0	0	0	0	0	0	0	0	0	0	0	0	0	0	0	0	0	0	0	0	0	0	0	0	0	0	0	0	0	0	157.856	0	0	0	0	0	0	0	0	0
		15	250.9	0	0	0	0	0	0	0	0	0	0	0	0	0	0	0	0	0	0	0	0	0	0	0	0	0	0	0	0	0	0	0	0	0	0	0	0	0	0	0	0	0	0	0	0	0	0
		16	254.76	0	0	0	0	0	0	0	0	0	0	0	0	0	0	0	0	0	0	0	0	0	0	0	0	0	0	0	0	0	0	0	0	0	0	0	0	0	0	0	0	0	0	0	0	0	0
		17	258.62	0	0	0	0	0	0	0	0	0	0	0	0	0	0	0	0	0	0	0	0	0	0	0	0	0	0	0	0	0	0	0	0	0	0	0	0	0	0	0	0	0	0	0	0	0	0
		18	262.48	0	0	0	0	0	0	0	0	0	0	0	0	0	0	0	0	0	0	0	0	0	0	0	0	0	0	0	0	0	0	0	0	0	0	0	0	0	0	0	0	0	0	0	0	0	0
		19	266.34	0	0	0	0	0	0	0	0	0	0	0	0	0	0	0	0	0	0	0	0	0	0	0	0	0	0	0	0	0	0	0	0	0	0	0	0	0	0	0	0	0	0	0	0	0	0
		20	270.2	0	0	0	0	0	0	0	0	0	0	0	0	0	0	0	0	0	0	0	0	0	0	0	0	0	0	0	0	0	0	0	0	0	0	0	0	0	0	0	0	0	0	0	0	0	0
		21	274.06	0	0	0	0	0	0	0	0	0	0	0	154.797	0	0	0	0	0	0	0	0	0	0	0	0	0	0	0	0	0	0	0	0	0	0	0	0	0	0	0	0	0	0	0	0	0	0
		22	277.92	0	0	0	0	0	0	0	0	0	0	0	0	0	0	0	0	0	0	0	0	0	0	0	0	0	0	0	0	0	0	0	0	0	0	0	0	0	0	0	0	0	0	0	0	0	0
		23	281.78	0	0	0	0	0	0	0	0	0	0	0	0	0	0	0	0	0	0	0	0	0	0	0	0	0	0	0	0	0	0	182.679	0	0	0	0	0	0	0	0	0	0	0	0	0	0	0
		24	285.64	0	0	0	0	0	0	0	0	0	0	0	173.129	0	0	0	0	0	0	0	0	0	0	0	0	0	0	0	0	0	0	0	0	0	0	0	0	0	0	0	0	0	0	0	0	0	0
		25	289.5	0	0	0	0	0	0	0	0	0	0	0	0	0	0	0	0	0	0	0	0	0	0	0	0	0	0	0	0	0	0	0	0	0	0	0	0	0	0	0	0	0	0	0	0	0	0
		26	293.36	0	0	0	0	0	0	0	0	0	0	0	0	0	0	0	0	0	0	0	0	0	0	0	0	0	0	0	0	0	0	0	0	0	0	0	0	0	0	0	0	0	0	0	0	0	0
		27	297.22	0	0	0	0	0	0	0	0	0	0	0	0	0	0	0	0	0	0	0	0	0	0	0	0	0	0	0	0	0	0	0	0	190.671	0	181.044	0	0	0	0	0	0	0	0	0	0	0
		28	301.08	0	0	0	0	0	0	0	0	0	0	0	0	0	0	0	0	0	0	0	0	0	0	0	0	0	0	0	0	0	0	0	0	0	0	0	0	0	0	0	0	0	0	0	0	0	0
		29	304.94	0	0	0	0	0	0	0	0	0	0	0	0	0	0	0	0	0	0	0	0	0	0	0	0	0	0	0	0	0	0	0	0	0	0	0	0	0	0	0	0	0	0	0	0	0	0
		30	308.8	0	0	0	0	0	0	0	0	0	0	0	0	0	0	0	0	0	0	0	0	0	0	0	0	0	0	0	0	0	0	180.833	0	0	165.57	0	0	0	0	0	0	0	0	0	0	0	0
		31	312.66	0	0	0	0	0	0	0	0	0	0	0	0	0	0	0	0	0	0	0	0	0	0	0	0	0	0	0	0	0	0	0	0	0	0	0	0	0	0	0	0	0	0	0	0	0	0
		32	316.52	0	0	0	0	0	0	0	0	0	0	0	0	0	0	0	0	0	0	0	0	0	0	0	0	0	0	0	0	0	0	0	0	0	0	0	0	0	0	0	0	0	0	0	0	0	0
		33	320.38	0	0	0	0	0	0	0	0	0	0	0	0	0	0	0	0	0	0	0	0	0	0	0	0	0	0	0	0	0	0	0	0	0	0	0	0	0	0	0	0	0	0	170.988	0	0	0
		34	324.24	0	0	0	0	0	0	0	0	0	0	0	0	0	0	0	0	0	0	0	0	0	0	0	0	0	0	0	0	0	0	0	0	0	0	0	0	0	0	0	0	0	0	0	0	0	0
		35	328.1	0	0	0	0	0	0	0	0	0	0	0	0	0	0	0	0	0	0	0	0	0	0	0	0	0	0	0	0	0	0	0	0	0	0	0	0	0	0	0	0	0	0	0	0	0	0
		36	331.96	0	0	0	0	0	0	0	0	0	0	0	0	0	0	0	0	0	0	0	0	0	0	0	0	0	0	0	0	0	0	0	0	0	0	0	0	0	0	0	0	0	0	0	0	0	0
		37	335.82	0	0	0	0	0	0	0	0	0	0	0	0	0	0	0	0	0	0	0	0	0	0	0	0	0	0	0	0	0	0	0	0	0	0	0	0	0	0	0	0	0	0	0	0	0	0
		38	339.68	0	0	0	0	0	0	0	0	0	0	0	0	0	0	0	0	0	0	0	0	0	0	0	0	0	0	0	0	0	0	0	0	0	0	0	0	0	0	0	0	0	0	0	0	0	0
		39	343.54	0	0	0	0	0	0	0	0	0	0	184.238	0	0	0	0	0	0	0	0	0	0	0	0	0	0	0	0	0	0	0	0	0	0	0	0	0	0	0	0	164.548	0	0	0	0	0	0
		40	347.4	0	0	0	0	0	0	0	0	0	0	0	0	0	0	0	0	0	0	0	0	0	0	0	0	0	0	0	0	0	0	0	0	0	0	0	0	0	0	0	0	0	0	0	0	0	0
		41	351.26	0	0	0	0	0	0	0	0	0	0	0	0	0	0	0	0	0	0	0	0	0	0	0	0	0	0	0	0	0	0	0	0	0	0	0	0	0	0	0	0	0	0	0	0	0	0
		42	355.12	0	0	0	0	0	0	0	0	0	0	0	0	0	0	0	0	0	0	0	0	0	0	0	0	0	0	0	0	0	0	0	0	0	0	0	0	0	0	0	0	0	0	0	0	0	0
		43	358.98	0	0	0	0	0	0	0	0	0	0	0	0	0	0	0	0	0	0	0	0	0	0	0	0	0	0	0	0	0	0	0	0	0	0	0	0	0	0	0	0	0	0	0	0	0	0
		44	362.84	0	0	0	0	0	0	0	0	0	0	0	0	0	0	0	0	0	0	0	0	0	0	172.869	0	0	0	0	0	0	0	0	0	0	0	0	0	0	0	0	0	0	0	0	0	0	0
		45	366.7	0	0	0	0	0	0	0	0	0	0	0	0	0	0	0	0	0	0	0	0	0	0	0	0	0	0	0	0	0	0	0	0	0	0	0	0	0	0	0	0	0	0	0	0	0	0
		46	370.56	0	0	0	0	0	0	0	0	0	0	0	0	0	0	0	0	0	0	0	0	0	0	0	0	0	0	0	0	0	0	0	0	0	0	0	0	0	0	0	0	0	0	0	0	0	0
		47	374.42	0	0	0	0	0	0	0	0	0	0	0	0	0	0	0	0	0	0	0	0	0	0	0	0	0	0	0	0	0	0	0	0	0	0	0	0	0	0	0	0	0	0	0	0	0	0
		48	378.28	0	0	0	0	0	0	0	0	0	0	0	0	0	0	0	0	0	0	0	0	0	0	0	0	0	0	0	0	0	0	0	0	0	0	0	0	160.233	0	0	0	0	0	0	0	0	0
		49	382.14	0	0	0	0	0	0	0	0	0	0	0	0	0	0	0	0	0	0	0	0	0	0	0	0	0	0	0	0	0	0	0	0	0	0	0	0	0	0	0	0	0	0	0	0	0	0
		50	386	0	0	0	0	0	0	0	0	0	0	0	0	0	0	0	0	0	0	0	0	0	0	0	0	0	0	0	0	0	0	0	0	0	0	0	0	0	0	0	0	0	0	0	0	0	0
		51	389.86	0	0	0	0	0	0	0	0	0	0	0	0	0	0	0	0	0	0	0	0	0	0	0	0	0	0	0	0	0	0	0	0	0	0	0	0	0	0	0	0	0	0	0	0	0	0
		52	393.72	0	0	0	0	0	171.121	0	0	0	0	0	0	0	0	0	0	0	0	0	0	0	0	0	0	0	0	0	0	0	0	0	0	0	0	0	0	0	0	0	0	0	0	0	0	0	0
		53	397.58	0	0	0	0	0	0	0	0	0	0	0	0	0	0	0	0	0	0	0	0	0	0	0	0	0	0	0	0	0	0	0	0	0	0	0	0	0	0	0	0	0	0	0	0	0	0
		54	401.44	0	0	0	0	0	0	0	0	0	0	0	0	0	0	0	0	0	0	0	0	0	0	0	0	0	0	0	0	0	0	0	0	0	0	0	0	0	0	0	0	0	0	0	0	0	0
		55	405.3	0	0	0	0	0	0	0	0	0	0	0	0	0	0	0	0	0	0	0	0	0	0	0	0	0	186.664	0	0	0	0	0	0	0	0	0	0	0	0	0	0	0	0	0	0	0	0
		56	409.16	0	0	0	0	0	0	0	0	0	0	0	0	0	0	0	0	0	0	0	0	0	0	0	0	0	0	0	0	0	0	0	0	0	0	0	0	0	0	0	0	0	0	0	0	0	0
		57	413.02	0	0	0	0	0	0	0	0	0	0	0	0	0	0	0	0	0	0	0	0	0	0	0	0	0	0	0	0	0	0	0	0	0	0	0	0	0	0	0	0	0	0	0	0	0	0
		58	416.88	0	0	0	0	0	0	0	0	0	0	0	0	0	0	0	0	0	0	0	0	0	0	0	0	0	0	0	0	0	0	0	0	0	0	0	0	0	0	0	0	0	0	0	0	0	0
		59	420.74	0	0	0	0	0	0	0	0	0	0	0	0	166.916	0	0	0	0	0	0	0	0	0	0	0	0	0	0	0	0	0	0	0	0	0	0	0	0	0	0	0	0	0	0	0	0	0
		60	424.6	0	0	0	0	0	0	0	0	0	0	0	0	0	0	0	0	0	0	0	0	0	0	0	0	0	0	0	0	0	0	0	0	0	0	0	0	0	0	0	0	0	0	0	0	0	0
		61	428.46	0	0	0	0	0	0	0	0	0	0	0	0	0	0	0	0	0	0	0	0	0	0	0	0	0	0	0	0	0	0	0	0	0	0	0	146.195	0	0	0	0	0	0	0	0	0	0
		62	432.32	0	0	0	0	0	0	0	0	0	0	0	0	0	0	0	0	0	0	0	0	0	0	0	0	0	0	0	0	0	0	0	0	0	0	0	0	0	0	0	0	0	0	0	0	0	0
		63	436.18	0	0	0	0	0	0	0	0	0	0	0	0	0	0	0	0	0	0	0	0	0	0	0	0	0	0	0	0	0	0	0	0	0	0	0	0	0	0	0	0	0	0	0	0	0	0
		64	440.04	0	0	0	0	0	0	0	0	0	0	0	0	0	0	0	0	0	0	0	0	0	0	0	0	0	0	0	0	0	0	0	0	0	0	0	0	0	0	0	0	0	0	0	0	0	0
		65	443.9	0	0	0	0	0	0	0	0	0	0	0	0	0	0	0	0	0	0	0	0	0	0	0	0	0	0	0	0	0	0	0	0	0	0	0	0	0	0	0	0	0	0	0	0	0	158.553
		66	447.76	0	0	0	0	0	0	0	0	0	0	0	0	0	0	0	0	0	0	0	0	0	0	0	0	0	0	0	0	0	0	0	0	0	0	0	0	0	0	0	0	0	0	0	0	0	0
		67	451.62	0	0	0	0	0	0	0	162.448	0	0	0	0	0	0	0	0	0	0	0	0	0	0	0	0	0	0	0	0	0	0	0	0	0	0	0	0	0	0	0	0	0	0	0	0	0	0
		68	455.48	0	0	0	0	0	0	0	0	0	0	0	0	0	0	0	0	0	0	0	0	0	0	0	0	0	0	0	0	0	0	0	0	0	0	0	0	0	0	0	0	0	0	0	0	0	0
		69	459.34	0	0	0	0	0	0	0	0	0	0	0	0	0	0	0	0	0	0	0	0	0	0	0	0	0	0	0	0	0	0	0	0	0	0	0	0	0	0	0	0	0	0	0	0	0	0
		70	463.2	0	0	0	0	0	0	0	0	0	0	0	0	0	0	0	0	0	0	0	0	0	0	0	0	0	0	0	0	0	0	0	0	0	0	0	0	0	0	0	0	0	0	0	0	0	0
		71	467.06	0	0	0	0	0	0	0	0	0	0	0	0	0	0	0	0	0	0	0	0	0	0	0	0	0	0	0	0	0	0	0	0	0	0	0	0	0	0	0	0	0	0	0	0	0	169.949
		72	470.92	0	0	0	0	0	0	0	0	0	0	0	0	0	0	0	0	0	0	0	0	0	0	0	0	0	0	0	0	0	0	0	0	0	0	0	0	0	0	0	0	0	0	0	0	0	0
		73	474.78	0	0	0	0	0	0	0	0	0	0	0	0	0	0	0	0	0	0	0	0	0	0	0	0	0	0	0	0	0	0	0	0	0	0	0	0	0	0	0	0	0	0	0	0	0	0
		74	478.64	0	0	0	186.305	0	0	0	0	0	0	0	0	0	0	0	0	0	0	0	0	0	0	0	0	0	0	0	0	0	0	0	0	0	0	0	0	0	0	0	0	0	0	0	0	0	0
		75	482.5	0	0	0	0	0	0	0	0	0	0	0	0	0	0	0	0	0	0	0	0	0	0	0	0	0	0	0	0	0	0	0	0	0	0	0	0	0	0	0	0	0	0	0	0	0	0
		76	486.36	0	0	0	0	0	0	0	0	0	0	0	0	0	0	0	0	0	0	0	0	0	0	0	0	0	0	0	0	0	0	0	0	0	0	0	0	0	0	0	0	0	0	0	0	0	0
		77	490.22	0	0	0	0	0	0	0	0	0	0	0	0	0	0	0	0	0	0	0	0	0	0	0	0	0	0	0	0	0	0	0	0	0	0	0	0	0	0	0	0	0	0	0	0	0	0
		78	494.08	0	0	168.598	0	0	0	0	0	0	0	0	0	0	0	0	0	0	0	0	0	0	0	0	0	0	0	0	0	0	0	0	0	0	0	0	0	0	0	0	0	0	0	0	0	0	0
		79	497.94	0	0	0	0	0	0	0	0	0	0	0	0	0	0	0	0	0	0	0	0	0	0	0	0	0	0	0	0	0	0	0	157.156	0	0	0	0	0	0	0	0	0	0	0	0	0	0
		80	501.8	0	0	0	0	0	0	0	0	0	0	0	0	0	0	0	0	0	0	0	0	0	0	0	0	0	0	0	0	0	0	0	0	0	0	0	0	0	0	0	0	0	0	0	0	0	0
		81	505.66	0	0	0	0	0	0	0	0	0	0	0	0	0	0	0	0	0	0	0	0	0	0	0	0	0	0	0	0	0	0	0	0	0	0	0	0	0	0	0	0	0	0	0	0	0	0
		82	509.52	0	0	0	0	0	0	0	0	0	0	0	0	0	0	0	0	0	0	0	0	0	0	0	0	0	0	0	0	0	0	0	0	0	0	0	0	0	0	0	0	0	0	0	0	0	0
		83	513.38	0	0	0	0	0	0	0	0	0	0	0	0	0	0	0	0	0	156.138	0	0	0	0	0	0	0	0	0	0	0	0	0	0	0	0	0	0	0	0	0	0	0	0	0	0	0	0
		84	517.24	0	0	0	0	0	0	0	0	0	0	0	0	0	0	0	0	0	0	0	0	0	0	0	0	0	0	0	0	0	0	0	0	0	0	0	0	0	0	0	0	0	0	0	0	0	0
		85	521.1	0	0	0	0	0	0	0	0	0	0	0	0	0	0	0	0	0	0	0	0	0	0	0	0	0	0	0	0	0	0	0	0	0	0	0	0	0	0	0	0	0	0	0	0	0	0
		86	524.96	0	0	0	0	0	0	0	0	0	0	0	0	0	0	0	0	0	0	0	0	0	0	0	0	150.702	0	0	0	0	0	0	0	0	0	0	0	0	0	0	0	0	0	0	0	0	0
		87	528.82	0	0	0	0	0	0	0	0	0	0	0	172.653	0	0	0	0	0	0	0	0	0	0	0	0	0	0	0	0	0	0	0	0	0	0	0	0	0	0	0	0	0	0	0	0	0	0
		88	532.68	0	0	0	0	0	0	0	0	0	0	0	0	0	0	0	0	0	0	0	0	0	0	0	0	0	0	0	0	0	0	0	0	0	0	0	0	0	0	0	0	0	0	0	0	0	0
		89	536.54	0	0	0	0	0	0	0	0	0	0	0	0	0	0	0	0	0	0	0	0	0	0	0	0	0	0	0	0	0	0	0	0	0	0	0	0	0	0	0	0	0	0	0	0	0	0
		90	540.4	0	0	0	0	0	0	0	0	0	0	0	0	0	0	0	0	0	0	0	0	0	0	0	0	0	0	0	0	0	0	0	0	0	0	0	0	0	0	0	0	0	0	0	0	0	0
		91	544.26	0	0	0	0	0	0	0	0	0	0	0	0	0	0	0	0	0	0	0	0	0	0	0	0	0	0	0	0	0	0	0	0	0	0	0	0	0	0	0	0	0	0	0	0	0	0
		92	548.12	0	0	0	0	0	0	0	0	0	0	0	0	0	0	0	0	0	0	0	0	0	0	0	0	0	0	0	0	0	0	0	0	0	0	0	0	0	0	0	0	0	174.792	0	0	0	0
		93	551.98	0	0	0	0	0	0	0	0	0	0	0	0	0	0	0	0	0	0	0	0	0	0	0	0	0	0	0	0	0	0	0	0	0	0	0	0	0	0	0	0	0	0	0	0	0	0
		94	555.84	0	0	0	0	0	0	0	0	0	0	0	0	0	0	0	0	0	0	0	0	0	0	0	0	0	0	0	0	0	0	0	0	0	0	0	0	0	0	0	0	0	0	0	0	0	0
		95	559.7	0	0	0	0	0	0	0	0	0	0	0	0	0	0	0	0	0	0	0	0	0	0	0	0	0	0	0	0	0	0	0	0	0	0	0	0	0	0	0	0	0	0	0	0	0	0
		96	563.56	0	0	0	0	0	0	0	0	0	0	0	0	0	0	0	0	0	0	0	0	0	0	0	0	0	0	0	0	0	0	0	0	0	0	0	0	0	0	0	0	0	0	0	0	0	0
		97	567.42	0	0	0	0	0	0	0	0	0	0	0	0	0	0	0	0	0	0	0	0	0	0	0	0	0	0	0	0	0	0	0	0	0	0	0	0	0	0	0	0	0	0	0	0	0	0
		98	571.28	0	0	0	0	0	0	0	0	0	0	0	0	0	0	0	0	0	0	0	0	0	0	0	0	0	0	0	0	0	0	0	0	0	0	0	0	0	0	0	0	0	170.702	0	0	0	0
		99	575.14	0	0	0	0	0	0	0	0	0	0	0	0	0	0	0	0	0	0	0	0	0	0	0	0	0	0	0	0	0	0	0	0	0	0	0	0	0	0	0	0	0	0	0	0	0	0
		100	579	0	0	0	0	0	0	0	0	0	0	0	0	0	0	0	0	0	0	0	0	0	0	0	0	188.538	0	0	0	0	0	0	0	0	0	0	0	0	0	0	0	0	180.394	0	0	0	0
		101	582.86	0	0	0	0	0	0	0	0	0	0	0	0	0	0	0	0	0	0	0	0	0	0	0	0	0	0	0	0	0	0	0	0	0	0	0	0	0	0	0	0	0	165.788	0	0	0	0
		102	586.72	0	0	0	0	0	0	0	0	0	0	0	0	0	0	0	0	0	0	0	0	0	0	0	0	0	0	0	0	0	0	0	0	0	0	0	0	0	0	0	0	0	0	0	0	0	0
		103	590.58	0	0	0	0	0	0	0	0	0	0	0	0	0	0	0	0	0	0	0	0	0	0	0	0	0	0	0	0	0	0	0	0	0	0	0	0	0	0	0	0	0	0	0	0	0	0
		104	594.44	0	0	0	0	0	0	0	0	0	0	0	0	0	0	0	0	0	0	0	0	0	0	0	0	0	0	0	0	0	0	0	0	0	0	0	0	0	0	0	0	0	0	0	0	0	0
		105	598.3	0	0	0	0	0	0	0	0	0	0	0	0	0	0	0	0	0	0	0	0	0	0	0	0	0	0	0	0	0	0	0	0	0	0	0	0	0	0	0	0	0	0	0	0	0	0
		106	602.16	0	0	0	0	0	0	0	0	0	0	0	0	0	0	0	0	0	0	0	0	0	0	0	0	0	0	0	0	0	0	0	0	0	0	0	0	0	0	0	0	0	175.897	0	0	0	0
		107	606.02	0	0	0	0	0	0	0	0	0	0	0	0	0	0	0	0	0	0	0	0	0	0	0	0	0	0	0	0	0	0	0	0	0	0	0	0	0	0	0	0	0	180.521	0	0	0	0
		108	609.88	0	0	0	0	0	0	0	0	0	0	0	0	0	0	0	0	0	0	0	0	0	0	0	0	0	0	0	0	0	0	0	0	0	0	0	0	0	0	0	0	0	181.045	0	0	0	0
		109	613.74	0	0	0	0	0	0	0	0	0	0	0	0	0	0	0	0	0	0	0	0	0	0	0	0	0	0	0	0	0	0	0	0	0	0	0	0	0	0	0	0	0	179.545	0	0	0	0
		110	617.6	0	0	0	0	0	0	0	0	0	0	0	0	0	0	0	0	0	0	0	0	0	0	0	0	0	0	0	0	0	0	0	0	0	0	0	0	0	0	0	0	0	185.566	0	0	0	0
		111	621.46	0	0	0	0	0	0	0	0	0	0	0	0	0	0	0	0	0	0	0	0	0	0	0	0	0	0	0	0	0	0	0	0	0	0	0	0	0	0	0	0	0	0	0	0	0	0
		112	625.32	0	0	0	0	0	0	0	0	0	0	0	0	0	0	0	0	0	0	0	0	0	0	0	0	0	0	0	0	0	0	0	0	0	0	0	0	0	0	0	0	0	185.551	0	0	0	0
		113	629.18	0	0	0	0	0	0	0	0	0	0	0	0	0	0	0	0	0	0	0	0	0	0	0	0	0	0	0	0	0	0	0	0	0	0	0	0	0	0	0	0	0	0	0	0	0	0
		114	633.04	0	0	0	0	0	0	0	0	0	0	0	0	0	0	0	0	0	0	0	0	0	0	0	0	0	0	0	0	0	0	0	0	0	0	0	0	0	0	0	0	0	0	0	0	0	0
		115	636.9	0	0	0	0	0	0	0	0	0	0	0	0	0	0	165.929	0	0	0	0	0	0	0	0	0	0	0	0	0	0	0	0	0	0	0	0	0	0	0	0	0	0	189.439	0	0	0	0
		116	640.76	0	0	0	0	0	0	0	0	0	0	0	0	0	0	0	0	0	0	0	0	0	0	0	0	0	0	0	0	0	0	0	0	0	0	0	0	0	0	0	0	0	0	0	0	0	0
		117	644.62	0	0	0	0	171.98	0	0	0	0	0	0	0	0	0	0	0	0	0	0	0	0	0	0	0	0	0	0	0	0	0	0	0	0	0	0	0	0	0	0	0	0	0	0	0	0	0
		118	648.48	0	0	168.986	0	0	0	0	0	0	0	0	0	0	0	0	0	0	0	0	0	191.574	0	0	0	0	0	0	0	0	0	0	0	0	0	0	0	0	0	0	0	0	0	0	0	0	0
		119	652.34	166.071	0	0	0	0	0	0	0	0	0	0	0	0	0	0	0	0	0	0	0	0	0	0	146.293	0	0	0	0	0	0	0	0	0	0	0	0	0	0	0	0	0	0	0	0	0	0
		120	656.2	0	0	0	0	0	0	0	0	0	0	0	0	0	0	0	0	0	0	0	0	0	0	0	0	0	0	0	0	0	0	0	0	0	0	0	0	0	0	0	0	0	0	0	0	0	0
		121	660.06	0	0	166.988	0	0	0	0	0	0	0	0	0	0	0	0	0	0	0	0	0	0	0	0	0	0	0	0	0	0	0	0	0	0	0	0	0	0	0	0	0	0	178.339	0	0	0	0
		122	663.92	0	0	0	0	0	0	0	0	0	0	0	0	0	0	0	0	0	0	0	0	0	0	0	0	0	0	0	0	0	0	0	0	0	0	0	0	0	0	0	0	0	180.607	0	0	0	0
		123	667.78	0	0	0	0	0	0	0	0	0	0	0	164.212	0	0	0	0	0	0	0	0	0	0	0	0	0	0	0	0	0	0	0	0	0	0	0	0	0	0	0	0	0	178.459	0	0	0	0
		124	671.64	170.16	0	0	0	0	0	0	0	0	0	0	0	0	0	0	0	0	0	0	0	0	0	0	0	0	0	0	0	0	0	0	0	0	0	0	0	0	0	0	0	0	0	0	0	0	0
		125	675.5	173.308	0	0	0	0	0	0	0	0	0	0	0	0	0	0	0	0	0	0	0	0	0	0	0	0	0	0	0	0	0	0	0	0	0	0	0	0	0	0	0	0	0	0	0	0	0
		126	679.36	0	0	172.344	0	0	0	0	0	0	0	0	158.616	0	0	0	196.099	0	0	0	0	0	0	0	0	0	0	0	0	0	0	0	0	0	0	0	0	0	0	0	0	0	178.272	0	0	0	0
		127	683.22	166.57	0	171.721	0	0	0	0	0	0	0	0	0	0	0	0	0	0	0	0	0	0	0	0	0	0	0	0	0	0	0	0	0	0	0	0	0	0	0	0	0	0	0	0	0	0	0
		128	687.08	171.682	0	171.386	0	0	0	0	0	0	0	0	0	0	0	0	0	0	0	0	0	0	0	0	0	0	0	0	0	0	0	0	0	0	0	0	0	0	0	0	159.897	0	0	0	0	0	0
		129	690.94	164.97	0	171.096	0	0	0	0	0	0	0	0	0	0	0	0	0	0	0	0	0	0	0	0	0	0	0	0	0	168.895	0	0	0	0	0	0	0	0	0	0	0	0	181.687	0	0	0	0
		130	694.8	166.639	0	172.801	0	0	0	0	0	0	0	0	0	0	0	0	0	0	0	0	0	0	0	0	0	0	0	0	0	0	0	0	0	0	0	0	0	0	0	0	0	0	0	0	0	0	0
		131	698.66	177.689	0	170.995	0	0	0	0	0	0	0	0	0	0	0	0	0	0	0	0	0	0	0	0	0	0	0	0	0	170.33	0	0	0	0	0	0	0	0	0	0	0	0	0	0	0	0	0
		132	702.52	0	0	175.706	0	0	0	0	0	0	0	0	171.259	0	0	0	0	0	0	0	0	0	0	0	0	0	0	170.413	0	0	0	0	0	0	0	0	0	0	0	0	0	0	173.29	0	0	0	0
		133	706.38	171.271	0	168.918	0	0	0	0	0	0	0	0	157.249	0	0	0	0	0	0	0	0	0	0	0	0	0	0	0	0	0	0	0	0	0	0	0	0	0	0	0	0	0	0	0	0	0	0
		134	710.24	174.369	0	174.394	0	0	0	0	0	0	0	0	0	0	0	0	0	0	0	0	0	0	0	0	0	0	0	0	0	166.184	0	0	0	0	0	0	0	0	0	0	0	0	177.01	0	0	0	0
		135	714.1	163.167	0	180.258	0	0	0	0	0	0	0	0	169.125	0	0	0	0	0	0	0	0	0	0	0	0	0	0	176.965	0	167.61	0	0	0	0	0	0	0	0	0	0	0	0	0	0	0	0	0
		136	717.96	177.827	0	170.987	0	176.113	0	0	0	0	0	0	165.786	0	0	0	0	0	0	0	0	0	0	0	0	0	0	0	0	167.94	0	0	0	0	0	0	0	0	0	0	0	0	176.754	0	0	0	0
		137	721.82	171.916	0	170.077	0	0	0	0	0	0	0	0	164.75	0	0	0	0	0	0	0	0	0	0	0	0	0	0	0	0	0	0	0	0	0	0	0	0	0	0	0	0	0	0	0	0	0	0
		138	725.68	174.439	0	176.338	0	0	0	0	0	0	0	0	0	0	0	0	0	0	0	0	0	0	0	0	0	0	0	0	0	159.128	0	0	0	0	0	0	0	0	0	0	0	0	0	0	0	0	0
		139	729.54	0	0	173.184	0	0	0	0	0	0	0	0	163.301	0	0	0	0	0	0	0	0	0	0	0	0	0	0	0	0	162.391	0	0	0	0	0	0	0	0	0	0	0	0	0	0	0	0	0
		140	733.4	171.672	0	173.056	0	0	0	0	0	0	0	0	168.691	0	0	0	0	162.737	0	0	0	0	0	0	0	0	0	0	0	0	0	0	0	0	0	0	0	0	0	0	0	0	173.377	0	0	0	0
		141	737.26	177.467	0	180.373	0	0	0	0	0	0	0	0	0	0	0	0	0	160.808	0	0	0	0	0	0	0	0	0	0	0	0	0	0	0	0	0	0	0	0	0	0	0	0	170.076	0	0	0	0
		142	741.12	166.727	0	169.149	0	0	0	0	0	0	0	0	0	0	0	0	0	0	0	0	0	0	0	0	0	0	0	0	0	162.071	0	0	0	0	0	0	0	0	0	0	0	0	0	0	0	0	0
		143	744.98	176.091	0	168.213	0	0	0	0	0	0	0	0	0	0	0	0	0	162.068	0	0	0	0	0	0	0	0	0	0	0	165.275	0	0	0	0	0	0	0	0	0	0	0	0	0	0	0	0	0
		144	748.84	170.184	0	171.904	0	0	0	0	0	0	0	0	173.891	0	0	0	0	167.602	0	0	0	0	0	182.745	0	0	0	0	0	162.791	0	0	0	0	0	0	0	0	0	0	0	0	0	0	0	0	0
		145	752.7	179.47	0	178.598	0	0	0	0	0	0	0	0	173.783	0	0	0	0	0	0	0	0	0	0	0	0	0	0	0	0	0	0	0	0	0	0	0	0	0	0	0	0	0	171.422	0	0	0	0
		146	756.56	166.858	0	167.566	0	0	0	0	0	0	0	0	171.013	0	0	0	0	166.368	0	0	0	0	0	0	0	0	0	0	0	171.783	0	0	0	0	0	0	0	0	0	0	0	0	172.556	0	0	0	0
		147	760.42	176.745	0	170.016	0	0	0	0	0	0	0	0	167.692	0	0	0	0	164.156	0	0	0	0	0	0	0	0	0	175.115	0	164.136	0	0	0	0	0	0	0	0	0	0	0	0	181.586	0	0	0	0
		148	764.28	172.711	0	168.607	0	0	0	0	0	0	0	0	167.882	0	0	0	0	0	0	0	0	0	0	0	0	0	0	0	0	0	0	0	0	0	0	0	0	0	0	0	0	0	177.748	0	0	0	0
		149	768.14	0	0	0	0	0	0	0	0	0	0	0	163.117	0	0	0	0	0	0	0	0	0	0	0	0	0	0	0	0	0	0	0	0	0	0	0	0	0	0	0	0	0	181.648	0	0	0	0
		150	772	168.939	0	173.778	0	0	0	0	0	0	0	0	167.948	0	0	0	0	168.622	0	0	0	0	0	0	0	0	0	0	0	0	0	0	0	0	0	0	0	0	0	0	0	0	179.781	0	0	0	0
		151	775.86	167.296	0	175.369	0	0	0	0	0	0	0	0	174.074	0	0	0	0	0	0	0	0	0	0	0	0	0	0	182.285	0	0	0	0	0	0	0	0	0	0	0	0	0	0	178.396	0	0	0	0
		152	779.72	173.405	0	0	0	0	0	0	0	0	0	0	166.04	0	0	185.951	0	0	0	0	0	0	0	0	0	0	0	179.294	0	164.883	0	0	0	0	0	0	0	0	0	0	0	0	175.159	0	0	0	0
		153	783.58	175.085	0	0	0	0	0	0	0	0	0	0	163.561	0	0	0	0	164.631	0	0	0	0	0	0	0	0	0	0	0	0	0	0	0	0	0	0	0	0	0	0	0	0	0	0	0	0	0
		154	787.44	181.942	0	169.693	0	0	0	0	0	0	0	0	164.282	0	0	0	0	0	0	0	0	0	0	0	0	0	0	175.604	0	166.26	0	0	0	0	183.697	0	0	0	0	0	0	0	172.835	0	0	0	188.754
		155	791.3	171.718	0	169.639	0	0	0	0	0	0	0	0	159.502	0	0	0	0	0	0	0	0	0	0	0	0	0	0	186.435	0	163.346	0	0	0	0	0	0	0	0	0	0	0	0	0	0	0	0	0
		156	795.16	172.568	0	174.299	0	0	0	0	0	0	0	0	164.212	0	0	0	0	0	0	0	0	0	0	0	0	0	0	180.379	0	0	0	0	0	0	0	0	0	0	0	0	0	0	174.065	0	0	0	0
		157	799.02	175.232	0	0	0	0	0	0	0	0	0	0	165.754	0	0	0	0	0	0	0	0	0	0	0	0	0	0	179.192	0	0	0	0	0	0	0	0	0	0	0	0	0	0	192.338	0	0	0	0
		158	802.88	176.437	0	0	0	0	0	0	0	0	0	0	160.805	0	0	0	0	0	0	0	0	0	0	0	0	0	0	183.797	0	0	0	0	0	0	0	0	0	0	0	0	0	0	174.41	0	0	0	0
		159	806.74	169.744	0	0	0	0	0	0	0	0	0	0	163.836	0	0	0	0	0	0	0	0	0	0	0	0	0	0	176.865	0	0	0	0	0	0	0	0	0	0	0	0	0	0	168.682	184.715	0	0	0
		160	810.6	173.293	0	0	0	0	0	0	0	0	0	0	173.091	0	0	0	0	0	0	0	0	0	0	0	0	0	0	173.185	0	0	0	0	0	0	0	0	0	0	0	0	0	0	172.367	0	0	0	0
		161	814.46	164.917	0	166.795	0	0	0	0	0	0	0	0	178.427	0	0	0	0	170.028	0	0	0	0	0	0	0	0	0	173.301	0	0	0	0	0	0	0	0	0	0	0	0	0	0	0	172.089	0	0	0
		162	818.32	177.17	0	0	0	0	0	0	0	0	0	0	170.347	0	0	161.627	0	0	0	0	0	0	0	0	0	0	0	180.519	0	0	0	0	0	0	0	0	0	0	0	0	0	0	172.228	0	0	0	0
		163	822.18	175.141	0	168.251	0	0	0	0	0	0	0	0	169.122	0	0	164.822	0	0	0	0	0	0	0	0	0	0	0	178.42	0	0	0	0	0	0	0	0	0	0	0	0	0	0	0	0	0	0	0
		164	826.04	170.166	0	179.114	0	0	0	0	0	0	0	0	169.937	0	0	0	0	0	0	0	0	0	0	0	0	0	0	174.173	0	0	0	0	0	0	0	0	0	0	0	0	0	0	174.357	0	0	0	0
		165	829.9	168.744	0	179.127	0	0	0	0	0	0	0	0	168.255	0	0	0	0	0	0	0	0	0	0	0	0	0	0	172.4	0	0	0	0	0	0	0	0	0	0	0	0	0	0	180.547	0	0	0	0
		166	833.76	172.145	0	172.394	0	0	0	0	0	0	0	0	169.54	0	0	0	0	0	0	0	0	0	0	0	0	0	0	175.243	0	0	0	0	0	0	0	0	0	0	0	0	164.117	0	0	0	0	0	175.85
		167	837.62	165.724	0	171.325	0	0	0	0	0	0	0	0	173.694	0	0	0	0	0	0	0	0	0	0	0	0	0	0	179.374	0	0	0	0	0	0	0	0	0	0	0	0	0	0	176.178	0	0	0	0
		168	841.48	161.033	0	0	0	0	0	0	0	0	0	0	0	0	0	0	0	0	0	0	0	0	0	0	0	0	0	171.041	0	0	0	0	0	0	0	0	0	0	0	0	161.453	0	0	0	0	0	0
		169	845.34	166.311	0	0	0	0	0	0	0	0	0	0	170.927	0	0	0	0	0	0	0	0	0	0	0	0	0	0	177.897	0	0	0	0	0	0	0	0	0	0	0	0	159.684	0	177.366	0	0	0	0
		170	849.2	174.702	0	166.083	0	0	0	0	0	0	0	0	0	0	0	0	0	0	0	0	0	0	0	0	0	0	0	175.366	0	0	0	0	0	0	0	0	0	0	0	0	0	0	180.005	0	0	0	0
		171	853.06	166.077	0	165.931	188.886	0	0	0	0	0	0	0	0	0	0	163.993	0	0	0	0	0	0	0	0	0	0	0	181.971	0	0	0	0	0	0	0	0	0	0	0	0	159.392	0	0	0	0	0	0
		172	856.92	170.825	0	167.227	0	170.226	0	0	0	0	0	0	167.351	0	0	0	0	0	0	0	0	0	0	0	0	0	0	177.312	0	0	0	0	0	0	0	0	0	0	0	0	161.229	0	175.862	0	0	0	0
		173	860.78	169.717	0	164.152	0	0	0	0	0	0	0	0	159.447	0	0	0	172.963	0	0	0	0	0	0	0	0	0	0	176.999	0	154.922	0	0	0	0	0	0	0	0	0	0	163.371	0	0	0	0	0	0
		174	864.64	167.754	0	168.582	0	0	0	0	0	0	0	0	0	0	0	174.747	172.946	0	0	0	0	0	0	0	0	0	0	172.846	0	0	0	0	0	0	176.394	0	0	0	0	0	157.732	0	176.879	0	0	0	0
		175	868.5	178.058	0	167.439	0	0	0	0	0	0	0	0	0	0	0	0	0	0	0	0	0	0	0	0	0	0	0	173.406	0	0	0	0	0	0	0	0	0	0	0	0	158.563	0	0	0	0	0	0
		176	872.36	175.143	0	173.62	0	0	0	0	0	0	0	0	169.006	0	0	171.472	0	0	0	0	0	0	0	0	0	0	0	178.24	0	0	0	0	0	0	0	0	0	0	0	0	156.696	0	0	0	0	0	0
		177	876.22	175.08	0	160.112	0	0	0	0	0	0	0	0	0	0	0	167.033	0	0	0	0	0	0	0	0	0	0	0	0	0	0	0	0	0	0	0	0	0	0	0	0	159.663	0	0	0	0	0	0
		178	880.08	171.849	0	163.638	0	0	0	0	0	0	0	0	0	0	0	0	187.131	0	0	0	0	0	0	0	0	0	0	177.802	0	162.515	0	0	0	0	0	0	0	0	0	0	161.714	0	0	0	0	0	0
		179	883.94	163.864	0	170.753	0	0	0	0	0	0	0	0	0	0	0	160.283	179.919	0	0	0	0	0	0	0	0	0	0	0	0	0	0	0	0	0	0	0	0	0	0	0	163.871	0	0	0	0	0	0
		180	887.8	174.74	0	166.467	0	0	0	0	0	0	0	0	0	0	0	0	171.982	0	0	0	0	0	0	0	0	0	0	0	0	0	0	0	0	0	179.824	0	0	0	0	0	157.727	0	0	0	0	0	0
		181	891.66	169.809	0	167.84	0	0	0	0	0	0	0	0	0	0	0	0	0	0	0	0	0	0	157.596	0	0	0	0	180.558	0	0	0	0	0	0	181.053	0	0	0	0	0	157.676	0	0	0	0	0	0
		182	895.52	168.973	0	168.823	0	0	0	0	0	0	0	0	0	0	0	0	176.809	0	0	0	0	0	0	0	0	0	0	182.263	0	0	0	0	0	0	176.482	0	0	0	0	0	160.774	0	0	0	0	0	0
		183	899.38	167.65	0	166.533	0	0	0	0	0	0	0	0	0	0	0	0	177.575	0	0	0	0	0	0	0	0	0	0	168.038	0	0	0	0	0	0	165.186	0	0	0	0	0	158.432	0	0	161.853	0	0	0
		184	903.24	166.368	0	166.046	0	0	0	0	0	0	0	0	0	0	0	0	178.16	0	0	0	0	0	0	0	0	0	0	172.493	0	0	0	0	0	0	0	0	0	0	0	0	161.196	0	161.273	0	0	0	0
		185	907.1	173.604	0	170.076	0	0	0	0	0	0	0	0	0	0	0	0	176.26	0	0	0	0	0	0	0	0	0	0	175.253	0	154.974	0	0	0	0	177.569	0	0	0	0	0	167.274	0	0	0	0	0	0
		186	910.96	172.955	172.167	172.772	0	0	0	0	0	0	0	0	0	0	0	0	168.301	0	0	0	0	0	0	0	0	0	0	187.998	0	0	0	0	0	0	173.161	0	0	0	0	0	165.191	0	0	0	0	0	0
		187	914.82	170.063	0	174.904	0	0	0	0	0	0	0	0	0	0	0	167.253	0	0	0	0	0	0	0	0	0	0	0	179.528	0	0	0	0	0	0	0	0	0	0	0	0	158.53	0	0	0	0	0	0
		188	918.68	173.815	165.481	164.359	0	0	0	0	0	0	0	0	0	0	0	167.301	172.371	0	0	0	0	0	0	0	0	0	0	177.467	0	161.007	0	0	0	0	176.238	0	0	0	0	0	161.925	0	0	0	0	0	0
		189	922.54	174.411	0	0	0	0	0	0	0	0	0	0	0	0	0	0	0	0	0	0	0	0	0	0	0	0	0	180.17	0	0	0	0	0	0	176.788	0	0	0	0	0	155.213	0	0	0	0	0	0
		190	926.4	169.962	173.193	0	0	0	0	0	0	0	0	0	0	0	0	0	180.379	0	0	0	0	0	0	0	0	0	0	0	0	0	0	0	0	0	181.659	0	0	0	0	0	158.69	0	0	0	0	0	0
		191	930.26	155.503	169.02	0	0	0	0	0	0	0	0	0	0	0	0	0	0	0	0	0	0	0	0	0	0	0	0	177.901	0	0	0	0	0	0	0	0	0	0	0	0	160.576	0	0	0	0	0	0
		192	934.12	174.503	167.799	0	0	0	0	0	0	0	0	0	0	0	0	164.542	179.046	0	0	0	0	0	0	0	0	0	0	179.016	0	151.201	0	0	0	0	176.105	0	0	184.859	0	0	167.534	0	0	0	0	0	0
		193	937.98	175.698	166.97	0	0	0	0	0	189.427	0	0	0	0	0	0	0	185.239	0	0	0	0	0	0	0	0	0	0	173.521	0	0	0	0	0	0	173.366	0	0	185.781	0	0	0	0	153.429	0	0	0	0
		194	941.84	180.864	164.536	165.785	0	0	0	0	0	0	0	0	0	0	0	171.246	0	0	0	0	0	0	0	0	0	0	0	0	0	0	0	0	0	0	166.932	0	0	0	0	0	167.904	0	168.915	0	0	0	0
		195	945.7	183.585	172.167	170.349	0	0	0	0	0	0	0	0	0	0	0	170.484	0	0	0	123.82	0	0	0	0	0	0	0	0	0	0	0	0	0	0	0	0	0	179.937	0	0	0	0	0	0	0	0	0
		196	949.56	174.147	0	165.05	0	182.992	0	0	0	0	0	0	0	0	0	0	0	0	0	0	0	0	0	0	0	0	0	164.503	0	0	0	0	0	0	173.196	0	0	0	0	0	0	0	0	0	0	0	0
		197	953.42	170.2	163.477	0	0	0	0	0	0	0	0	0	0	0	0	187.867	0	0	0	0	0	0	0	0	0	0	0	0	0	163.562	0	0	0	0	0	0	0	0	0	0	0	0	0	0	0	0	0
		198	957.28	174.528	169.332	0	0	0	0	0	0	0	0	0	0	0	0	0	0	167.964	0	167.674	0	0	0	0	0	0	0	176.386	0	0	0	0	0	0	165.68	0	0	0	0	0	0	0	0	0	0	0	0
		199	961.14	167.848	170.532	0	0	172.977	0	0	0	0	0	0	0	0	0	0	0	0	0	0	0	0	0	0	0	0	0	0	0	180.947	0	0	0	0	173.289	0	0	172.732	0	0	0	0	0	0	0	0	0
		200	965	177.806	165.46	0	0	0	0	0	0	0	0	0	0	0	0	167.497	0	0	0	0	0	0	0	0	0	0	0	0	0	0	0	0	0	0	174.822	0	0	171.768	0	0	0	0	0	0	0	0	0
		201	968.86	174.106	169.551	170.513	0	0	0	0	0	0	0	0	0	0	0	170.088	0	0	0	0	0	0	0	0	0	0	0	182.893	0	0	0	0	0	0	165.144	0	0	179.689	0	0	0	0	0	0	0	0	0
		202	972.72	174.889	171.087	178.198	0	0	0	0	0	0	0	0	0	0	0	169.46	0	0	0	0	0	0	0	0	0	0	0	170.05	0	158.605	0	0	0	0	180.432	0	0	182.323	0	0	0	0	173.119	0	0	0	0
		203	976.58	162.717	171.784	0	0	175.151	0	0	0	0	0	0	0	0	0	161.87	0	0	0	0	0	0	0	0	0	0	0	181.523	0	0	0	0	0	0	167.874	0	0	0	0	0	0	0	169.524	0	0	0	0
		204	980.44	162.955	168.443	0	0	0	0	0	0	0	0	0	0	0	0	165.915	0	0	0	0	0	0	0	0	0	0	0	178.496	0	0	0	0	0	0	168.731	0	0	0	0	0	148.016	0	170.656	0	0	0	0
		205	984.3	168.513	164.155	0	0	165.449	0	0	0	0	0	0	0	0	0	169.533	0	0	0	0	0	0	0	0	0	0	0	178.517	0	165.856	0	0	0	0	174.122	0	0	181.997	0	0	156.756	0	169.564	0	0	0	0
		206	988.16	165.253	170.843	0	0	0	0	0	0	0	0	0	0	0	0	158.384	0	0	0	0	0	0	0	0	0	0	0	0	0	172.308	0	0	0	0	174.261	0	0	0	0	0	0	0	171.729	0	0	0	0
		207	992.02	164.342	172.992	0	0	0	0	0	0	0	0	0	0	0	0	164.77	0	0	0	0	0	0	0	0	0	0	0	171.883	0	162.809	0	0	0	0	169.049	0	0	0	0	0	0	0	172.89	0	0	0	0
		208	995.88	160.975	164.886	0	0	171.817	0	0	0	0	0	0	0	0	0	159.465	175.702	0	0	0	0	0	0	0	0	0	0	0	0	167.348	0	0	0	0	159.816	0	0	0	0	0	0	0	172.402	0	0	0	0
		209	999.74	167.848	164.633	0	0	0	0	0	0	0	0	0	0	0	0	160.014	0	158.521	0	0	0	0	0	0	0	0	0	174.759	0	0	0	0	0	0	169.114	0	0	177.487	0	0	0	0	168.616	0	0	0	0
		210	1003.6	169.906	165.971	0	0	166.372	0	0	0	0	0	0	0	0	0	163.783	0	0	0	0	0	0	0	0	0	0	0	0	0	0	0	0	0	0	173.358	0	0	0	0	0	0	0	178.007	0	0	0	0
		211	1007.46	183.518	157.221	0	0	173.352	0	168.675	0	0	0	0	0	0	0	163.724	0	0	0	0	0	0	0	0	168.549	0	0	179.141	0	168.596	0	0	0	0	161.579	0	0	0	0	0	0	0	173.712	0	0	0	0
		212	1011.32	175.743	167.356	0	0	176.832	0	0	165.505	0	0	0	0	0	0	161.913	0	0	0	0	0	0	0	0	0	0	0	182.449	0	170.403	0	0	0	181.148	165.661	0	0	0	160.076	0	0	0	175.514	0	0	0	0
		213	1015.18	178.662	0	0	0	181.546	0	0	0	0	0	0	0	0	0	166.202	0	0	0	0	0	0	0	0	0	0	0	0	0	160.999	0	0	0	0	172.06	0	0	0	0	0	0	0	167.888	0	0	145.221	0
		214	1019.04	166.785	168.497	0	0	0	0	0	0	0	0	0	0	0	195.165	165.639	0	0	0	0	0	0	0	0	0	0	0	0	0	167.649	0	0	0	0	162.561	0	0	0	0	0	0	0	165.644	0	0	0	0
		215	1022.9	170.788	0	0	0	0	0	0	0	0	0	0	0	0	0	166.37	0	0	0	0	0	0	0	0	0	0	0	177.286	0	168.628	0	0	0	0	172.41	0	0	0	0	0	0	0	175.465	0	0	0	0
		216	1026.76	168.369	168.854	0	0	0	0	0	0	0	0	0	0	0	0	166.026	175.27	0	0	0	0	0	0	0	0	0	0	0	0	167.338	0	0	0	0	168.42	0	0	0	0	0	0	0	169.498	0	0	0	0
		217	1030.62	166.658	169.897	0	0	0	0	0	0	0	0	0	0	0	0	162.189	0	0	0	0	0	0	0	0	0	0	0	183.028	0	166.237	0	0	0	0	163.707	0	0	0	0	0	0	0	179.336	0	0	0	0
		218	1034.48	171.583	156.84	0	0	0	0	0	0	176.454	0	0	0	0	0	160.801	0	0	0	0	0	0	0	0	0	0	0	0	0	159.402	0	0	0	0	159.311	0	0	0	0	0	0	0	177.392	0	0	0	0
		219	1038.34	169.004	0	0	0	0	0	0	0	0	0	0	153.793	0	0	160.314	0	0	0	0	0	0	0	0	0	0	0	171.554	0	160.234	0	0	0	0	162.489	0	0	0	0	0	0	0	159.804	0	0	0	0
		220	1042.2	171.186	0	0	0	0	0	0	0	0	0	0	0	0	0	168.549	172.965	0	0	0	0	0	0	0	0	0	0	162.841	0	163.92	0	0	0	0	165.521	0	0	0	0	0	0	0	165.493	0	0	0	0
		221	1046.06	0	168.029	0	0	172.801	0	0	0	0	0	0	155.907	0	0	171.3	0	0	0	0	0	0	0	0	0	0	0	172.972	0	166.028	0	0	0	0	156.78	0	0	0	0	0	0	0	168.199	0	0	0	0
		222	1049.92	176.458	166.71	0	0	177.94	0	0	0	0	0	0	153.683	0	0	165.684	0	0	0	0	0	0	0	0	0	0	0	172.035	0	164.429	0	0	0	0	158.891	0	0	0	0	0	0	0	173.357	0	0	0	0
		223	1053.78	167.975	0	0	0	171.984	0	0	0	0	0	0	149.946	0	0	172.171	191.972	0	0	0	0	0	154.975	0	0	0	0	169.402	0	169.427	0	0	0	0	164.924	0	0	0	0	179.894	0	0	173.97	0	0	0	0
		224	1057.64	0	168.776	0	0	173.452	0	0	0	0	0	0	158.975	0	0	168.071	164.689	0	0	0	0	0	0	0	0	0	0	173.183	0	169.291	0	0	0	0	154.167	0	0	0	0	0	0	0	168.431	0	0	0	0
		225	1061.5	173.789	0	0	0	180.315	0	0	0	0	0	0	164.605	0	0	156.556	0	0	0	0	0	0	0	0	0	0	0	179.92	0	174.904	0	0	0	0	164.45	0	0	0	0	172.343	0	0	158.655	0	0	0	0
		226	1065.36	0	170.321	0	0	178.204	0	0	0	166.576	0	0	156.384	0	0	166.267	0	0	0	0	0	0	0	0	0	0	0	176.518	0	164.281	0	0	0	0	164.18	0	0	0	0	169.765	0	0	167.42	0	0	0	0
		227	1069.22	178.683	171.323	0	0	177.504	0	0	0	0	0	0	157.833	0	0	168.743	169.771	185.531	0	0	0	0	0	0	0	0	0	0	0	159.363	0	0	0	0	166.778	0	0	0	0	0	0	0	172.896	0	0	0	0
		228	1073.08	168.182	0	0	0	183.057	0	0	0	178.875	0	0	165.777	0	0	170.528	173.742	0	0	0	0	0	0	0	0	0	0	178.625	0	167.701	0	0	0	0	168.859	0	0	0	0	174.211	0	0	159.684	0	0	0	0
		229	1076.94	166.98	172.158	0	0	177.624	0	0	0	180.611	0	0	164.939	0	0	163.313	178.289	0	0	0	0	0	0	0	0	0	0	176.096	144.546	164.982	0	0	0	0	171.459	0	188.799	0	0	136.279	0	0	179.592	0	0	0	0
		230	1080.8	174.53	174.918	0	0	173.702	0	0	0	0	0	0	159.568	0	0	178.275	0	0	0	0	0	0	0	0	0	0	0	180.097	0	164.356	0	165.37	0	0	160.997	0	0	0	0	177.541	0	0	167.834	0	0	0	0
		231	1084.66	172.107	172.408	0	0	173.228	0	166.038	0	169.141	0	0	149.763	0	0	168.54	0	0	0	0	0	0	0	0	0	0	0	176.108	0	166.977	0	0	0	0	166.739	0	0	0	0	176.804	0	0	174.628	0	0	0	0
		232	1088.52	171.252	171.753	0	0	170.791	0	0	0	0	0	0	164.504	0	0	170.659	0	0	0	0	0	0	0	0	0	0	0	178.39	0	164.037	0	0	0	0	168.034	0	0	0	0	169.974	0	0	166.975	0	0	0	0
		233	1092.38	168.413	168.871	0	0	173.129	0	0	0	161.091	0	0	152.08	0	0	173.399	183.539	0	0	0	0	0	0	0	0	0	0	182.073	0	0	0	0	0	0	173.596	0	0	0	0	172.78	162.005	0	166.801	0	0	0	0
		234	1096.24	0	0	0	0	177.836	0	0	0	174.089	0	0	162.286	0	0	179.081	180.987	0	0	0	0	0	0	0	0	0	0	172.413	0	156.518	0	0	0	0	170.549	0	0	0	0	178.508	0	0	179.136	0	0	0	0
		235	1100.1	169.101	0	0	0	177.225	0	170.691	0	169.26	0	173.637	160.135	0	0	165.573	180.372	0	0	0	0	0	0	0	0	0	0	185.64	0	176.141	0	0	0	0	0	0	0	0	0	180.258	0	0	166.558	0	0	0	0
		236	1103.96	170.402	0	0	0	169.711	0	176.999	0	175.52	0	0	156.042	0	0	165.693	0	0	0	0	0	0	160.412	0	0	0	0	181.67	0	171.747	0	0	0	0	0	0	0	0	0	175.462	0	0	174.194	0	0	0	0
		237	1107.82	168.631	166.237	0	0	180.775	0	165.392	0	172.248	0	0	153.82	0	0	168.614	177.308	165.426	0	0	0	0	0	0	0	0	0	179.285	0	159.271	0	0	0	0	0	0	0	0	0	179.067	0	0	170.631	0	0	0	0
		238	1111.68	174.211	158.136	0	0	181.587	0	172.139	0	0	0	162.747	150.145	0	0	166.773	179.593	0	0	0	0	0	145.607	0	0	0	0	189.881	0	170.053	0	0	0	0	0	0	0	0	0	169.607	168.689	0	172.531	0	0	0	0
		239	1115.54	173.12	0	0	0	171.985	0	161.82	0	167.797	0	0	154.268	0	0	170.415	181.401	0	0	0	0	0	0	0	0	182.335	0	185.442	0	163.31	0	0	0	0	0	0	0	0	0	173.114	165.505	0	166.356	0	0	0	0
		240	1119.4	179.163	0	0	0	185.752	0	173.974	0	177.307	0	176.635	146.443	0	0	169.519	176.442	0	0	0	0	0	0	0	0	0	0	177.162	0	168.318	0	0	0	0	0	0	0	0	0	180.983	0	0	169.212	0	0	0	0
		241	1123.26	172.56	0	0	0	172.551	0	176.533	0	172.702	0	0	156.677	0	0	0	189.732	0	0	0	0	0	153.536	0	0	0	0	0	0	0	0	0	0	0	0	0	0	0	0	177.889	0	0	166.69	0	0	0	0
		242	1127.12	179.233	0	0	175.348	176.498	0	170.983	161.317	174.341	0	176.529	158.273	0	0	170.511	173.564	0	0	0	0	0	152.961	0	0	0	0	179.713	0	0	0	0	0	173.608	0	0	0	0	0	179.57	0	0	166.273	0	170.929	0	0
		243	1130.98	174.79	0	0	0	177.37	0	171.329	0	0	0	174.183	162.746	0	0	163.75	182.36	0	0	0	0	0	0	0	0	0	0	170.713	0	0	0	0	0	0	0	0	0	0	0	177.903	0	0	178.481	0	0	0	0
		244	1134.84	169.053	163.932	0	0	173.406	0	182.391	0	168.85	0	174.539	156.62	0	0	0	175.014	0	0	0	0	0	156.028	0	0	170.53	0	180.864	0	0	0	0	0	0	0	0	0	0	0	173.618	0	0	160.089	0	0	0	0
		245	1138.7	167.926	0	0	0	171.166	0	178.322	0	170.894	0	0	0	0	0	164.718	173.694	0	0	0	0	0	0	0	160.565	0	0	177.282	0	166.198	0	0	0	0	167.338	0	0	0	0	173.242	0	0	165.24	0	0	0	0
		246	1142.56	173.105	0	0	0	179.606	0	0	0	0	0	0	157.523	0	0	160.489	176.339	0	0	0	0	0	0	0	0	0	0	169.286	0	0	0	0	170.387	0	0	0	0	0	0	169.444	0	0	159.223	0	0	0	0
		247	1146.42	167.576	0	0	0	180.392	0	171.763	163.697	0	0	172.578	161.046	0	0	160.038	181.214	0	0	0	0	0	153.516	0	0	0	0	182.463	0	164.13	0	0	0	0	0	0	0	0	0	177.722	0	0	173.392	0	0	0	0
		248	1150.28	167.611	0	0	0	180.157	0	172.874	0	167.689	0	174.415	161.205	0	0	176.737	178.182	0	0	0	0	0	0	0	0	0	0	182.156	0	0	0	0	0	0	0	0	0	0	0	175.131	0	0	159.356	0	0	0	0
		249	1154.14	172.199	0	0	0	188.973	0	175.235	161.194	177.449	0	173.543	157.496	0	0	165.765	177.566	0	0	0	0	0	0	0	0	0	0	183.078	0	0	0	0	0	0	0	0	0	0	0	170.213	0	0	172.159	0	0	0	0
		250	1158	171.9	0	0	0	186.907	0	0	162.388	171.02	0	176.507	164.756	0	0	0	0	0	0	0	0	0	145.636	0	157.356	0	0	175.097	0	169.494	0	0	0	0	166.467	0	0	0	0	0	0	0	166.684	0	0	0	0
		251	1161.86	177.863	0	0	0	185.131	0	0	0	0	0	171.605	156.695	0	0	171.581	170.995	0	0	0	0	0	0	0	0	0	0	181.922	0	0	174.059	0	0	0	166.555	0	0	0	0	171.769	0	0	0	0	0	0	0
		252	1165.72	162.017	0	0	0	183.489	0	0	0	171.845	0	0	162.245	0	0	165.477	0	0	0	0	0	143.829	157.575	0	0	0	0	184.358	0	161.183	0	0	0	0	0	0	0	0	0	171.689	0	0	154.791	0	0	0	0
		253	1169.58	177.798	174.663	0	0	193.093	0	0	0	0	0	174.629	155.868	0	0	164.149	185.268	0	0	0	0	0	0	0	155.949	0	0	174.688	0	0	0	0	0	0	0	0	0	0	0	0	0	0	165.356	0	0	0	0
		254	1173.44	175.449	0	0	0	181.424	0	0	0	0	0	169.361	166.994	0	0	0	180.919	0	0	0	0	0	0	0	0	0	0	177.104	0	163.791	0	0	0	0	0	0	0	0	0	174.861	0	0	165.344	0	0	0	0
		255	1177.3	166.257	0	0	0	188.002	0	171.661	0	166.423	0	170.213	0	0	0	0	173.863	0	0	0	0	0	0	0	0	176.352	0	183.968	0	160.603	0	0	0	0	175.412	0	0	0	0	0	0	0	166.773	0	0	0	0
		256	1181.16	163.122	0	0	0	183.209	0	0	0	0	0	168.707	165.002	0	0	0	173.48	0	0	0	0	0	0	0	0	0	0	172.286	0	0	0	0	0	0	169.401	0	0	0	0	170.981	164.02	0	169.454	0	0	0	0
		257	1185.02	164.974	0	0	0	182.943	0	0	0	0	0	0	167.601	0	0	170.241	177.914	0	0	0	0	0	147.72	0	0	0	0	182.129	0	0	0	0	0	0	170.306	0	0	0	0	0	0	0	167.568	0	0	0	0
		258	1188.88	169.734	0	0	0	179.561	0	0	158.884	0	0	0	170.143	0	0	0	0	0	0	0	0	0	0	0	151.82	0	0	181.043	0	163.839	176.612	0	0	0	166.91	0	0	0	0	0	0	0	0	0	0	0	0
		259	1192.74	162.456	0	0	0	189.691	0	0	0	0	0	0	163.668	0	0	168.299	0	0	0	0	0	0	0	0	152.826	0	0	182.531	0	0	0	0	0	0	168.255	0	0	0	0	179.152	0	0	168.624	0	0	0	0
		260	1196.6	164.076	165.497	0	0	182.294	0	0	161.435	176.359	0	0	161.872	0	0	0	182.208	0	0	0	0	0	0	0	162.393	0	0	182.085	0	0	173.54	0	0	0	178.087	0	0	0	0	0	0	0	0	0	0	0	0
		261	1200.46	169.619	0	0	0	182.202	0	0	0	0	0	169.09	0	0	0	0	170.09	0	0	160.106	0	0	0	0	154.981	0	0	178.753	0	0	0	0	0	0	176.732	0	0	0	0	181.692	0	0	0	0	0	0	0
		262	1204.32	167.587	0	0	0	181.859	0	0	0	0	0	0	0	0	0	158.232	0	0	0	0	0	0	149.849	0	0	0	0	167.108	0	166.151	169.204	0	0	0	168.732	0	0	0	0	0	0	0	0	0	0	0	0
		263	1208.18	168.002	167.005	0	0	181.212	0	0	151.26	0	0	170.415	169.588	0	0	0	0	0	0	0	0	0	0	0	0	0	0	176.729	0	0	166.486	0	0	0	168.653	0	0	0	0	173.737	0	0	0	0	0	0	173.972
		264	1212.04	172.169	0	0	0	187.977	0	0	162.234	0	0	0	165.182	0	0	0	0	0	0	0	0	0	0	0	0	0	0	0	0	0	178.718	0	0	0	171.099	0	0	0	0	172.109	0	0	0	0	0	0	0
		265	1215.9	169.932	0	0	0	181.734	0	0	157.535	0	0	0	162.995	0	0	0	0	160.531	0	0	0	0	150.362	0	0	161.743	0	175.452	0	0	169.942	0	0	0	168.289	0	0	0	0	0	0	0	166.154	0	0	0	0
		266	1219.76	165.005	0	0	0	181.652	0	0	158.256	0	0	0	166.515	0	0	0	190.86	0	0	0	0	0	155.23	166.499	0	0	0	0	0	159.17	173.925	0	0	0	170.01	0	0	0	0	172.886	168.399	0	0	0	0	0	0
		267	1223.62	167.968	169.744	0	0	179.698	0	0	158.17	0	0	0	157.449	0	0	0	0	0	0	0	0	0	159.73	0	0	0	0	174.132	0	0	172.926	0	0	0	172.109	0	0	0	0	171.995	0	0	167.952	0	0	0	0
		268	1227.48	160.5	0	0	0	177.734	0	0	160.859	0	0	0	0	0	0	0	0	0	0	0	0	0	0	0	0	0	0	170.947	0	0	183.078	0	0	0	167.937	0	0	0	0	173.886	0	0	166.391	0	0	0	0
		269	1231.34	168.044	171.66	0	0	177.244	0	0	0	0	0	0	171.407	0	0	0	0	165.438	0	0	0	0	156.566	0	0	0	0	172.221	0	0	174.635	0	0	0	172.641	0	0	0	0	0	0	0	171.502	0	0	0	0
		270	1235.2	169.076	162.358	0	0	185.058	0	0	163.359	0	0	0	0	0	0	0	0	0	0	0	0	0	163.735	0	0	0	0	177.748	0	0	177.459	0	0	0	170.046	0	0	0	0	0	0	0	161.761	0	0	0	0
		271	1239.06	166.007	0	0	0	181.606	0	0	166.708	0	0	0	160.947	0	0	0	0	0	0	0	0	0	160.996	0	0	0	0	174.46	0	163.311	181.444	0	0	0	161.954	0	0	0	0	0	0	0	0	0	0	0	161.181
		272	1242.92	171.598	160.512	0	0	182.39	0	0	0	0	0	180.32	158.026	0	0	0	0	161.591	0	0	0	0	157.942	0	0	0	0	0	0	160.697	177.296	0	0	0	169.573	0	0	0	0	0	0	0	0	0	0	0	0
		273	1246.78	174.121	170.156	0	0	178.556	0	0	0	0	0	0	162.305	0	0	0	0	160.465	0	0	0	0	153.484	0	0	0	0	175.585	0	0	170.222	0	0	0	168.2	0	0	0	0	0	0	0	168.517	0	0	0	0
		274	1250.64	168.932	169.331	0	0	177.301	0	0	0	0	0	171.49	162.107	0	0	0	0	0	0	0	0	0	155.019	0	0	0	0	168.391	0	163.288	172.581	0	0	0	174.019	0	0	0	0	0	160.451	0	171.285	0	0	0	168.227
		275	1254.5	168.147	160.049	0	0	177.817	0	0	0	0	0	0	150.773	0	0	0	170.718	157.523	0	0	0	0	157.804	0	0	0	0	184.384	0	0	172.519	0	0	0	165.765	0	0	0	0	181.765	0	0	174.449	0	0	0	166.465
		276	1258.36	154.578	0	0	0	173.068	0	0	0	0	0	178.982	0	0	0	157.486	0	150.433	0	0	0	0	0	0	0	0	0	0	0	153.51	174.064	0	0	0	173.801	0	0	0	0	0	0	0	169.219	0	0	0	155.678
		277	1262.22	154.78	163.825	0	0	174.339	0	0	0	0	0	174.33	159.065	0	0	0	0	150.581	0	0	0	0	0	0	0	0	0	0	0	157.667	182.436	0	0	0	169.304	0	0	0	0	0	166.585	0	164.226	0	0	0	166.564
		278	1266.08	156.038	0	0	0	175.917	0	0	0	0	0	169.704	0	0	0	0	0	155.634	0	0	0	0	0	0	0	0	0	0	0	156.866	176.541	0	0	0	175.922	0	0	0	0	0	0	0	165.041	0	0	0	0
		279	1269.94	163.419	165.91	0	0	172.114	0	0	160.498	0	0	173.338	169.563	0	0	167.157	0	0	0	0	0	0	159.164	0	0	0	0	0	0	151.997	178.977	0	0	0	169.702	0	0	0	0	0	155.467	0	171.802	0	0	0	164.828
		280	1273.8	166.553	0	0	0	170.259	0	0	159.082	0	0	168.43	160.56	0	0	0	0	0	0	0	0	0	168.624	0	0	156.522	0	180.904	0	158.444	179.941	0	0	0	163.45	0	0	0	0	182.256	0	0	167.149	0	0	0	159.521
		281	1277.66	174.371	163.989	0	0	0	0	0	0	0	0	169.291	154.778	0	0	0	0	160.47	0	0	0	0	158.55	0	0	0	0	0	0	168.296	173.41	0	0	0	168.596	0	0	0	0	181.507	160.928	0	158.868	0	0	0	160.957
		282	1281.52	168.147	0	0	0	180.309	0	0	156.34	0	0	168.789	162.157	0	0	170.264	175.707	0	0	0	0	0	159.113	0	0	0	0	0	0	154.955	0	0	0	0	176.018	0	0	0	0	183.186	162.555	0	166.368	0	0	0	166.341
		283	1285.38	0	0	0	0	180.045	0	169.082	0	0	0	163.737	167.44	0	0	0	169.25	146.006	0	0	0	0	161.13	0	0	0	0	175.424	0	0	167.996	0	0	0	169.894	0	0	0	0	168.302	0	0	166.275	0	0	0	0
		284	1289.24	166.915	0	0	0	175.57	0	170.74	157.414	0	0	175.028	163.234	0	0	0	0	162.307	0	0	0	0	157.29	0	0	0	0	182.343	0	158.097	179.404	0	0	0	168.408	0	0	0	0	175.119	151.5	0	165.741	0	0	0	168.61
		285	1293.1	167.957	0	0	0	165.844	0	174.938	0	0	0	166.946	162.856	0	0	0	0	158.307	0	0	0	0	158.764	0	166.683	0	0	183.595	0	152.786	173.864	0	0	0	0	0	0	0	0	182.008	162.598	0	165.232	0	165.317	0	166.947
		286	1296.96	170.227	0	0	0	172.19	0	0	171.73	0	0	169.217	161.156	0	0	0	0	160.235	0	0	0	0	152.458	0	171.876	0	0	184.236	0	153.184	0	0	0	0	170.661	0	0	0	0	181.658	149.558	0	0	0	0	0	160.438
		287	1300.82	167.014	0	0	0	171.353	0	168.61	0	0	0	176.367	166.179	0	0	0	0	169.714	0	0	0	0	150.616	0	0	0	0	175.224	0	158.199	0	0	0	0	167.86	0	0	0	0	0	153.525	0	165.008	0	0	0	0
		288	1304.68	165.813	0	0	0	172.658	0	171.144	0	0	0	168.577	159.328	170.902	0	0	0	162.001	0	0	166.742	0	148.661	0	0	0	0	191.51	0	163.151	176.14	0	0	0	166.784	0	0	0	0	0	168.127	0	162.085	0	0	0	168.025
		289	1308.54	166.668	174.233	0	0	175.692	0	0	0	0	0	167.471	159.564	0	0	0	165.257	160.952	0	0	0	0	163.778	0	159.384	0	0	180.336	0	163.833	0	0	0	0	169.218	0	0	0	0	179.428	0	0	167.269	0	0	0	161.929
		290	1312.4	165.774	0	0	0	177.595	0	169.68	0	0	0	172.729	158.933	0	0	161.815	0	158.508	0	0	168.088	0	160.46	0	161.086	0	0	180.593	0	0	0	0	0	0	169.828	0	0	0	0	0	162.142	0	167.238	0	0	0	165.656
		291	1316.26	189.065	162.372	0	0	170.693	0	166.053	0	0	0	174.636	161.207	0	0	0	165.518	155.404	0	0	170.535	0	161.425	0	0	0	0	189.412	0	158.898	0	0	0	0	177.646	0	0	0	0	179.627	0	0	166.714	0	0	0	0
		292	1320.12	165.492	159.945	0	0	174.755	0	0	0	0	0	169.656	158.103	0	0	0	0	149.468	0	0	166.448	0	156.824	0	0	0	0	180.163	0	158.338	171.477	0	0	0	0	0	0	0	0	178.359	154.639	0	154.679	0	0	0	171.323
		293	1323.98	0	162.73	0	0	175.475	0	169.918	0	0	0	177.373	156.982	0	0	0	0	161.359	0	0	171.335	0	156.575	0	159.454	0	0	186.302	0	156.818	0	0	0	0	0	0	0	0	0	172.767	162.003	0	159.661	0	0	0	165.718
		294	1327.84	165.17	158.27	0	0	169.85	0	171.425	0	0	0	178.987	161.003	0	0	0	0	153.774	0	0	169.342	0	159.15	0	161.543	0	0	185.182	0	157.706	0	0	0	0	0	0	0	0	0	184.24	165.926	0	168.411	162.984	0	0	167.944
		295	1331.7	154.773	165.038	0	0	172.804	0	168.272	0	0	0	167.086	160.443	0	0	0	165.079	155.303	0	0	0	0	153.944	0	0	167.278	0	187.215	0	0	0	0	0	0	169.102	0	0	0	0	186.944	157.195	0	160.653	0	0	0	0
		296	1335.56	165.102	167.803	0	0	166.847	0	164.956	0	0	0	182.933	159.226	0	0	0	0	0	0	0	176.479	0	151.512	0	0	165.058	0	182.497	0	161.07	171.616	0	0	0	172.089	0	0	0	0	187.025	154.363	0	162.684	0	0	0	163.228
		297	1339.42	0	160.277	0	174.312	174.766	0	162.659	0	0	0	181.298	159.883	0	0	0	0	0	0	0	162.419	0	157.95	0	168.134	168.382	0	190.133	0	162.227	0	0	0	0	178.776	0	0	0	0	186.106	152.681	0	162.64	0	0	0	0
		298	1343.28	0	159.53	167.903	0	178.058	0	164.305	0	0	0	170.728	157.786	0	0	0	166.182	0	0	0	169.485	0	0	0	0	164.839	0	181.88	0	144.047	0	156.101	0	0	166.462	0	0	0	0	0	154.701	0	165.455	0	0	0	160.907
		299	1347.14	162.074	172.305	0	174.182	171.022	0	163.148	0	0	0	169.813	160.986	0	0	0	0	0	0	0	173.49	0	155.672	0	160.849	166.923	0	187.722	0	152.061	0	0	0	0	0	0	0	0	0	179.577	160.831	0	162.679	0	0	0	176.847
		300	1351	171.557	0	0	0	175.376	0	160.221	0	0	0	171.035	165.059	0	0	0	0	159.703	0	0	176.84	0	155.606	0	0	164.68	0	185.313	0	162.578	0	0	0	0	0	0	0	0	0	186.318	163.513	0	160.592	0	0	0	159.285
		301	1354.86	0	173.104	0	177.166	178.964	0	170.626	0	0	0	177.045	155.623	0	0	0	0	160.346	0	0	176.589	0	155.879	0	167.75	164.807	0	186.048	0	164.104	0	0	0	169.836	0	0	0	0	0	177.611	156.3	0	158.289	0	0	0	163.614
		302	1358.72	0	164.328	0	176.435	168.759	0	160.508	0	0	0	174.124	156.093	0	0	0	0	156.745	0	0	174.972	0	160.94	0	163.312	157.265	0	182.849	0	158.08	0	0	0	159.486	0	0	0	0	0	177.645	153.43	157.578	161.608	0	165.993	0	160.583
		303	1362.58	170.291	171.752	0	181.233	172.209	0	0	0	0	0	171.645	147.551	0	0	0	0	163.399	0	0	173.265	0	156.124	0	165.12	166.564	0	188.83	0	160.831	0	0	0	162.04	0	0	0	0	0	179.97	152.929	0	169.417	0	0	0	162.468
		304	1366.44	0	170.703	0	0	175.222	0	163.677	0	0	0	173.311	156.687	0	0	0	0	157.112	0	0	173.307	0	0	0	0	156.939	0	180.915	0	169.548	0	0	0	181.768	0	0	0	0	0	180.246	153.867	0	161.69	0	0	0	162.603
		305	1370.3	0	169.859	0	0	172.967	0	158.046	0	0	0	175.242	163.978	0	0	0	0	160.878	0	0	167.403	0	155.406	0	0	165.906	0	182.601	0	0	180.102	167.983	0	170.558	0	0	0	0	0	183.197	154.028	0	158.482	0	0	0	160.103
		306	1374.16	169.404	0	0	172.307	169.603	0	0	0	0	0	166.066	149.217	0	0	0	173.139	162.431	0	0	177.807	0	164.111	0	0	154.256	0	182.388	0	165.185	0	162.028	0	0	0	0	0	0	0	178.834	154.09	0	165.026	0	0	0	162.482
		307	1378.02	0	0	0	174.042	170.707	0	162.318	0	0	0	176.082	155.021	0	0	0	0	158.355	0	0	176.829	0	154.132	0	161.964	157.808	0	184.535	0	0	0	0	0	170.246	0	0	0	0	0	174.914	156.121	0	159.094	0	0	0	174.409
		308	1381.88	0	167.257	0	0	135.574	0	156.334	0	0	0	169.225	162.453	0	0	0	0	159.376	0	0	175.886	0	156.067	0	158.638	160.026	0	181.943	0	156.797	0	165.227	0	0	0	0	0	0	178.412	178.413	157.563	0	163.031	0	0	0	161.239
		309	1385.74	0	173.434	0	0	178.174	0	161.826	154.071	0	0	173.912	151.523	0	0	0	0	152.405	0	0	176.912	0	161.443	0	0	157.918	0	197.02	167.257	160.811	175.199	0	0	169.085	0	0	0	0	0	179.67	153.018	0	170.878	148.05	0	0	168.366
		310	1389.6	0	167.04	0	0	176.845	0	165.144	0	0	0	173.666	152.938	0	0	0	0	150.076	0	0	179.821	0	167.54	0	0	161.403	0	196.497	0	160.447	0	164.509	0	0	0	0	0	0	0	180.305	153.056	0	170.535	0	0	0	166.389
		311	1393.46	0	172.612	0	0	175.662	0	164.507	0	0	0	172.224	157.047	0	0	0	0	161.752	0	0	176.662	0	157.569	0	161.908	160.131	0	185.798	0	167.293	0	165.834	0	0	0	0	0	0	170.456	182.089	148.114	0	163.432	0	0	161.429	158.027
		312	1397.32	0	172.202	0	174.534	176.122	0	164.152	0	0	0	171.155	161.924	0	0	0	0	163.891	0	0	174.687	0	154.106	0	158.202	156.583	0	191.64	0	158.833	0	171.134	0	0	0	0	0	0	172.331	181.03	154.99	0	161.237	0	0	0	157.67
		313	1401.18	0	157.862	0	174.838	179.416	0	163.69	0	0	0	172.856	154.778	0	181.767	0	0	153.579	0	0	176.213	0	147.399	0	0	163.139	0	186.849	0	157.732	0	163.97	0	163.195	0	0	0	166.382	0	183.454	155.981	0	167.583	0	0	0	160.566
		314	1405.04	0	168.797	0	0	179.604	0	169.618	0	0	0	174.512	157.047	0	0	0	0	149.716	0	0	182.566	0	156.48	0	155.939	165.644	0	182.431	0	0	0	173.241	0	0	0	0	0	0	0	173.667	160.421	0	164.306	0	0	0	162.335
		315	1408.9	0	168.85	0	0	181.271	0	164.411	0	0	0	170.208	152.088	0	0	0	0	146.97	0	0	179.67	161.821	159.561	0	163.681	153.548	0	193.738	0	153.969	0	171.342	0	161.708	0	0	0	169.647	174.659	178.704	157.914	0	162.589	0	0	0	157.969
		316	1412.76	0	0	0	0	179.74	0	162.182	0	0	0	175.012	151.862	0	0	0	0	185.924	0	0	174.152	0	0	0	0	158.334	0	183.954	0	153.192	0	160.485	0	0	0	0	0	0	168.975	170.29	157.27	0	165.237	0	0	0	157.006
		317	1416.62	0	0	0	171.365	176.207	0	160.789	0	0	0	174.406	150.543	0	178.307	0	0	157.552	0	0	176.39	0	157.239	0	0	158.294	0	187.01	0	165.799	0	167.029	0	164.77	174.971	0	0	0	176.436	174.436	162.247	0	162.911	0	0	0	159.099
		318	1420.48	0	175.41	0	175.813	175.05	0	169.832	0	0	0	174.079	153.945	0	170.626	0	0	151.117	0	0	174.285	0	149.568	0	157.853	158.753	0	182.931	161.279	158.475	0	167.508	0	0	0	0	0	0	174.361	186.192	159.111	0	160.858	0	0	0	0
		319	1424.34	0	170.053	0	0	171.762	0	159.361	0	0	0	177.127	155.155	0	0	0	0	152.447	0	0	161.609	0	153.591	0	153.104	160.294	0	185.315	161.886	160.194	0	162.952	167.85	0	0	0	0	172.134	0	188.164	152.892	0	0	0	0	0	0
		320	1428.2	0	174.431	0	174.227	178.557	0	160.199	170.44	0	0	173.068	162.174	0	0	0	0	156.868	0	0	166.334	0	149.285	0	0	165.034	0	182.647	0	160.619	0	165.46	0	165.435	0	0	0	0	179.234	171.576	162.072	0	0	0	0	0	0
		321	1432.06	0	165.101	0	0	171.422	0	158.03	0	0	0	173.999	161.596	0	0	0	0	151.611	0	0	166.499	0	160.121	0	0	161.543	0	180.771	0	160.245	0	175.07	0	156.974	0	0	0	0	174.21	170.811	152.408	0	0	0	0	0	151.53
		322	1435.92	0	164.018	0	176.9	177.653	0	164.551	166.912	0	0	180.508	150.528	0	178.302	0	0	161.13	0	0	171.609	0	155.141	0	0	155.765	0	182.065	0	155.656	0	168.56	0	0	0	0	0	171.417	181.429	171.615	156.248	0	0	0	0	0	0
		323	1439.78	0	175.396	0	177.534	174.871	0	158.908	0	0	0	177.681	151.543	0	0	0	0	148.924	0	0	175.535	0	157.86	0	0	166.796	0	184.823	0	0	0	175.853	0	0	180.25	0	0	0	0	174.857	157.948	0	0	0	0	0	0
		324	1443.64	0	168.891	0	174.099	180.192	0	159.36	0	0	0	181.025	160.051	0	168.798	0	171.058	154.409	0	0	170.966	0	146.631	0	0	165.302	0	181.69	0	155.885	0	173.4	0	172.507	0	0	0	160.063	171.18	178.598	153.344	0	0	0	0	0	0
		325	1447.5	0	163.957	0	0	175.136	0	163.966	160.795	0	0	164.553	160.588	0	0	185.526	0	150.243	0	0	172.753	0	151.867	0	0	162.215	0	199.101	0	160.291	0	172.154	152.25	161.089	0	0	0	0	172.872	173.088	160.994	0	157.681	0	0	0	0
		326	1451.36	0	172.387	0	0	182.79	0	157.004	171.441	0	0	174.602	163.366	0	165.298	0	0	145.865	0	0	183.174	0	150.726	0	146.028	165.153	0	183.264	0	155.114	0	173.38	0	157.659	0	0	0	0	180.623	183.246	154.199	0	0	0	0	0	0
		327	1455.22	0	166.178	0	0	173.524	0	152.788	166.088	0	0	173.293	158.854	0	173.21	0	0	141.62	0	0	173.324	0	152.121	0	0	165.811	0	191.564	0	0	0	168.938	0	162.865	0	0	0	166.002	169.421	180.674	162.286	0	156.559	0	0	0	0
		328	1459.08	0	160.707	0	165.597	178.583	0	161.818	159.267	0	0	172.446	157.372	0	173.836	0	168.892	149.864	0	0	164.449	0	156.62	0	0	169.77	0	184.129	0	162.178	0	172.777	0	156.768	0	0	0	0	176.591	173.847	161.49	0	0	0	0	0	0
		329	1462.94	0	167.753	0	0	180.931	0	159.406	159.272	0	0	163.075	158.225	0	170.655	0	171.71	156.968	0	0	163.196	0	155.982	0	0	161.394	0	179.065	0	0	0	166.117	0	0	0	0	0	0	176.485	175.07	155.597	0	155.133	0	0	0	161.393
		330	1466.8	0	163.931	0	0	172.125	0	153.433	167.705	164.861	0	166.27	155.782	0	175.71	0	0	154.137	0	0	161.06	0	145.638	0	0	167.106	0	179.834	0	0	0	165.559	0	167.357	176.931	0	0	0	178.654	173.488	155.903	173.699	0	0	0	0	0
		331	1470.66	0	160.566	0	0	171.557	0	151.143	166.725	161.818	0	163.227	149.147	0	164.98	0	0	147.01	0	0	161.281	0	157.99	0	0	159.561	0	0	0	159.831	0	164.342	0	161.189	0	0	0	160.638	181.153	176.592	161.222	0	159.112	0	0	0	0
		332	1474.52	0	159.466	0	172.148	174.53	0	162.103	163.291	167.181	0	164.839	153.195	0	173.13	0	168.032	144.217	0	0	162.696	0	151.658	0	0	161.025	0	181.313	0	0	0	163.323	155.892	166.345	0	0	0	0	176.124	173.644	151.019	174.62	0	0	0	0	0
		333	1478.38	0	162.082	0	171.638	174.368	0	157.554	163.658	0	0	169.772	147.093	0	159.485	154.211	0	146.272	0	0	158.618	0	157.078	0	0	166.808	0	188.609	0	0	0	170.48	0	157.836	169.177	0	0	0	173.381	175.83	154.972	0	165.138	0	0	0	0
		334	1482.24	0	167.326	0	168.308	167.306	0	159.531	159.325	0	0	163.165	155.664	0	0	0	0	145.658	0	0	169.086	0	158.696	0	0	155.806	0	182.593	0	0	0	168.983	0	167.567	173.037	164.543	0	166.179	172.573	164.649	151.904	0	0	0	0	0	175.078
		335	1486.1	0	157.285	0	0	180.883	0	168.503	164.547	0	0	167.285	146.831	0	163.173	0	174.306	153.831	0	0	176.607	0	152.776	0	156.158	156.801	0	181.793	0	149.165	170.837	162.886	0	162.514	0	165.583	0	166.114	166.861	169.946	154.242	0	159.486	0	0	0	161.043
		336	1489.96	0	163.441	0	174.285	185.063	0	166.601	158.729	0	0	162.055	153.458	0	167.234	0	170.7	154.335	0	0	161.794	0	155.508	0	0	165.613	0	180.776	0	147.731	177.91	161.614	0	158.927	0	169.437	0	164.132	168.859	170.129	169.269	178.488	0	0	0	0	164.445
		337	1493.82	0	165.401	0	166.723	173.487	0	164.727	158.736	0	0	162.326	147.441	0	137.751	160.071	178.025	145.851	0	0	170.115	0	145.15	0	158.688	172.697	0	181.389	0	0	0	157.669	0	162.142	171.912	169.699	0	0	179.03	174.359	156.274	0	0	0	0	0	0
		338	1497.68	0	0	0	0	186.24	0	167.752	162.037	0	0	0	154.207	0	165.947	153.619	171.696	152.958	0	0	167.018	0	151.792	0	0	166.8	0	186.59	0	0	0	157.841	0	160.355	170.369	166.076	0	164.044	169.333	163.56	162.471	0	0	0	0	0	0
		339	1501.54	0	165.26	0	0	175.298	0	168.102	164.839	0	0	176.541	154.456	0	170.667	161.479	0	158.232	0	0	165.513	0	156.597	0	0	170.969	0	185.901	148.922	150.062	170.061	164.801	0	164.454	0	168.888	0	165.52	173.783	182.289	157.069	170.38	156.334	0	0	0	0
		340	1505.4	0	165.301	0	0	176.765	0	170.971	159.026	0	0	0	147.149	0	163.12	159.999	168.989	156.439	0	0	172.669	0	159.21	0	0	168.624	0	182.501	0	155.402	179.099	168.238	0	156.263	0	171.203	0	158.571	0	175.833	165.198	0	157.593	0	0	0	0
		341	1509.26	0	159.539	0	0	181.015	0	167.734	167.059	0	0	167.995	144.435	0	0	162.06	175.403	0	0	0	165.955	0	160.48	0	0	163.308	0	186.194	0	158.222	0	167.61	0	166.475	173.551	166.395	0	0	175.063	177.478	161.487	0	154.889	0	0	0	160.489
		342	1513.12	0	155.984	0	172.229	176.525	0	165.571	151.736	0	0	0	156.07	0	162.991	156.203	175.089	158.076	0	0	166.638	146.262	157.127	0	0	160.388	0	177.515	0	158.101	0	164.404	0	163.029	0	156.801	0	172.156	168.981	176.719	156.321	176.25	172.364	155.478	0	0	0
		343	1516.98	0	159.425	0	169.709	180.184	0	162.837	161.012	0	0	171.17	153.97	0	171.317	155.313	165.304	155.895	0	0	171.884	156.747	151.866	0	0	165.472	0	181.91	149.033	169.868	0	160.666	0	160.438	0	164.648	0	166.684	166.206	173.587	154.098	0	0	153.018	0	0	163.742
		344	1520.84	0	161.474	0	0	171.056	0	169.109	150.976	0	0	0	149.637	0	169.306	158.324	0	154.869	0	0	168.429	0	150.673	0	0	186.384	0	177.399	0	153.792	167.652	151.276	0	155.306	165.025	163.404	0	0	170.407	176.229	146.532	0	157.768	0	0	0	0
		345	1524.7	0	166.67	0	0	174.01	0	165.436	153.674	0	0	0	149.198	0	0	0	0	153.987	0	0	170.127	154.057	159.563	0	0	161.833	0	173.585	0	0	168.823	161.461	0	164.912	164.215	175.687	0	0	171.029	175.612	148.141	177.007	149.679	153.779	0	0	0
		346	1528.56	0	0	0	0	173.158	0	165.685	164.19	170.941	0	0	161.929	0	174.077	167.654	183.63	151.967	0	0	167.024	0	147.412	0	0	175.997	0	184.804	0	0	175.38	158.997	0	163.551	163.246	162.004	0	0	167.301	167.324	149.392	0	154.842	158.685	0	0	173.505
		347	1532.42	0	0	0	0	184.424	0	160.077	156.116	169.822	0	179.26	153.078	0	171.091	151.037	174.443	152.708	0	0	166.492	0	159.14	0	151.546	172.639	0	194.884	0	146.539	173.381	160.324	0	179.816	163.107	163.293	0	0	173.22	175.75	0	180.795	154.197	153.914	0	0	0
		348	1536.28	0	162.02	0	0	174.231	0	171.803	160.844	0	0	0	146.694	0	171.241	164.351	174.973	156.362	0	0	168.491	0	162.033	0	0	165.299	0	183.631	0	0	178.761	158.06	0	159.572	0	0	0	162.199	174.157	172.708	0	175.881	153.401	158.497	0	0	0
		349	1540.14	0	171.054	0	0	178.729	181.618	167.75	149.462	0	0	0	153.896	0	175.739	157.154	0	152.232	0	0	165.366	149.542	155.445	0	0	177.608	0	181.121	0	161.29	0	156.652	0	164.126	0	163.942	0	0	177.672	175.698	152.45	180.343	0	185.002	0	0	164.184
		350	1544	0	0	0	0	186.772	0	170.927	159.672	0	0	176.936	152.414	0	177.846	151.009	0	155.307	0	0	156.631	160.483	162.186	0	0	0	0	177.306	0	0	176.348	163.511	0	167.38	0	165.453	0	0	180.299	174.741	158.545	0	159.325	155.062	0	0	0
		351	1547.86	0	157.46	0	0	176.722	0	162.203	154.192	0	0	168.588	151.252	0	177.404	159.183	0	153.538	0	0	163.829	0	157.783	0	0	175.594	0	179.197	0	0	0	158.536	0	172.825	176.028	156.772	0	0	174.846	0	154.446	173.583	0	161.049	0	0	0
		352	1551.72	0	160.796	0	0	175.861	0	174.39	159.775	0	0	0	155.755	0	176.091	154.875	181.036	159.79	0	0	164.5	158.929	159.712	0	0	165.298	0	179.989	0	0	168.569	158.814	0	159.535	0	161	0	0	173.197	172.479	155.73	186.468	164.295	0	0	0	0
		353	1555.58	163.955	163.871	0	0	174	0	172.957	160.158	0	0	0	155.102	0	177.303	162.25	168.411	155.151	0	0	168.026	159.727	161.21	0	0	162.509	0	184.429	0	159.224	177.717	158.378	0	165.169	0	169.642	0	0	181.116	180.081	156.96	182.051	149.868	155.824	0	0	0
		354	1559.44	0	0	0	0	183.675	0	168.132	161.788	0	0	0	156.052	0	185.465	0	0	156.984	0	0	171.321	156.934	161.112	0	0	168.691	0	185.877	0	156.636	162.028	165.088	0	161.696	174.815	163.222	0	0	162.376	0	156.291	183.753	150.322	0	152.882	0	0
		355	1563.3	0	0	0	0	0	0	168.927	169.144	0	0	0	153.16	0	174.954	163.342	0	160.544	0	0	175.826	0	159.443	0	0	162.467	0	189.002	0	162.013	0	154.019	0	172.698	0	155.38	0	0	177.183	176.679	149.927	180.365	158.282	157.017	0	0	0
		356	1567.16	0	0	0	0	172.99	0	159.446	0	0	0	172.555	155.469	0	176.755	160.76	169.019	153.273	0	0	173.41	0	173.424	0	0	162.081	0	181.047	0	156.289	0	155.093	0	168.707	0	163.415	165.497	0	173.485	172.823	149.02	173.372	167.465	164.201	0	0	168.526
		357	1571.02	0	0	0	0	181.984	0	155.297	167.222	0	0	165.664	156.521	0	175.28	160.112	169.953	154.851	0	0	172.5	0	160.445	0	0	168.933	0	188.102	0	161.699	0	163.93	0	171.969	162.266	0	0	0	168.532	175.641	147.043	172.609	161.222	151.126	153.352	0	0
		358	1574.88	0	0	138.668	0	0	0	151.619	173.26	0	0	0	160.864	0	177.943	164.826	164.404	156.445	0	0	173.322	166.086	161.751	0	0	162.601	0	174.439	0	0	0	150.95	0	164.73	166.384	152.67	0	0	0	188.672	146.66	0	154.568	160.756	160.507	0	0
		359	1578.74	0	0	0	0	178.633	0	171.285	156.96	0	0	0	154.184	0	167.576	163.103	168.036	157.29	0	0	174.607	0	165.938	0	0	0	0	184.741	0	158.033	0	157.36	0	163.019	157.23	156.684	0	0	169.045	171.563	0	181.881	162.399	143.631	0	0	0
		360	1582.6	0	0	0	0	176.135	0	172.409	162.168	0	0	171.341	159.514	0	172.669	162.295	0	157.732	0	0	171.352	160.138	179.077	0	0	163.539	0	182.958	0	159.18	0	160.05	0	169.386	0	164.675	0	155.598	174.02	175.321	0	186.685	155.828	152.113	0	0	0
		361	1586.46	0	0	0	0	176.896	0	164.981	166.306	0	0	0	0	0	169.403	154.159	162.581	164.109	0	0	172.916	157.429	167.213	0	0	162.936	0	185.202	0	160.089	175.205	169.714	0	157.763	159.982	161.215	0	0	171.967	0	156.452	175.609	150.514	151.961	0	0	166.157
		362	1590.32	0	0	0	0	168.073	0	165.048	161.335	0	0	168.129	146.505	0	178.919	155.635	171.81	161.874	0	0	173.455	163.796	167.232	0	0	164.65	0	189.499	0	162.758	0	166.774	0	159.887	0	164.137	0	157.2	160.091	176.427	147.298	186.4	157.272	153.287	0	0	0
		363	1594.18	0	0	0	0	173.19	0	166.862	155.596	0	0	179.376	160.01	0	165.133	146.638	178.21	156.763	0	0	172.07	160.145	164.149	0	0	168.41	0	186.665	0	160.675	0	164.662	0	172.424	0	164.682	0	0	170.337	176.386	154.239	184.622	151.584	148.753	0	0	0
		364	1598.04	159.338	0	0	0	176.898	188.277	165.346	167.6	0	0	166.902	151.926	0	169.111	159.72	174.998	172.357	0	0	175.245	162.634	160.622	0	0	166.76	0	187.509	0	168.321	0	168.999	0	166	161.356	158.307	0	0	175.634	175.521	150.634	0	151.032	145.313	146.638	0	0
		365	1601.9	161.506	0	155.155	170.809	168.45	0	158.711	160.059	0	0	0	151.835	0	170.339	150.275	173.975	168.904	0	0	171.674	159.925	164.859	0	0	178.722	0	187.861	0	168.556	0	163.818	0	157.417	0	158.296	0	154.098	177.13	184.016	155.33	0	149.919	150.803	0	0	0
		366	1605.76	0	0	0	0	180.995	0	154.827	159.468	0	0	167.221	148.149	0	172.507	152.032	176.607	160.288	0	0	168.525	159.59	166.869	0	0	164.54	0	184.228	0	176.713	0	163.525	148.25	163.992	169.531	161.588	0	0	169.968	179.689	152.379	184.649	153.286	156.181	0	0	0
		367	1609.62	0	0	0	0	183.348	0	168.808	160.76	159.326	0	187.256	146.489	0	170.152	160.063	175.945	166.233	0	0	176.203	162.313	161.063	0	0	168.892	0	188.258	0	180.413	0	171.995	154.083	163.222	167.304	170.107	0	152.566	175.616	177.423	148.978	175.321	151.223	146.893	0	0	0
		368	1613.48	164.169	162.545	0	0	179.948	0	163.378	0	0	0	167.101	145.359	0	165.597	165.857	170.747	169.217	0	0	166.463	171.063	164.047	0	0	172.503	0	187.936	0	187.134	0	165.25	0	156.853	0	161.334	0	0	173.331	175.862	158.295	181.361	156.256	147.633	155.33	0	0
		369	1617.34	148.994	0	0	0	177.702	0	165.551	166.661	0	0	0	141.848	0	169.585	158.783	0	0	0	0	180.445	163.829	165.325	0	0	169.164	0	191.77	0	172.94	0	165.801	0	158.457	158.384	158.902	0	154.24	173.039	178.352	160.12	187.896	159.159	142.634	0	0	0
		370	1621.2	168.903	0	155.719	177.952	173.77	0	168.441	156.389	0	0	0	144.962	0	173.012	166.586	179.495	164.501	0	0	179.903	168.699	164.283	0	0	166.523	0	184.29	0	173.227	175.674	173.425	0	159.065	165.179	167.808	0	0	0	186.101	149.893	187.878	147.558	149.743	0	0	0
		371	1625.06	160.979	0	0	173.831	176.947	0	173.386	153.986	0	0	172.676	145.263	0	169.592	163.677	181.769	163.534	0	0	169.346	164.622	165.733	0	0	172.813	0	194.367	0	165.343	0	169.564	155.696	169.338	160.359	157.065	0	153.911	169.758	187.651	149.52	169.798	146.743	146.541	0	0	0
		372	1628.92	169.287	164.465	0	0	174.58	0	159.896	0	0	0	170.474	150.699	0	171.387	163.033	176.306	155.184	0	0	168.536	164.531	159.437	0	157.212	166.149	0	191.992	0	173.168	0	171.552	153.356	163.606	170.536	158.061	0	0	168.185	171.694	0	170.425	159.718	0	158.219	0	0
		373	1632.78	158.425	0	0	0	0	0	167.064	151.063	169.669	0	169.611	174.25	0	161.338	163.467	176.707	143.01	0	0	174.31	161.256	165.465	0	0	168.147	0	195.472	0	169.109	135.071	163.853	153.728	165.497	0	166.431	0	0	174.367	174.018	0	179.903	151.097	152.172	0	0	0
		374	1636.64	197.182	0	151.352	0	178.902	0	167.024	162.029	0	0	167.119	151.977	0	0	163.686	179.064	153.366	0	0	167.857	159.199	170.898	0	160.725	152.911	0	193.683	0	173.448	0	165.397	0	169.266	159.973	158.693	0	0	169.543	183.443	149.404	174.265	153.451	144.072	162.652	0	0
		375	1640.5	165.988	0	147.315	176.873	175.11	0	164.122	0	170.922	0	159.297	142.602	0	0	167.532	174.194	161.003	0	0	170.222	157.156	171.321	0	0	162.088	0	197.977	0	174.572	0	171.155	159.407	163.069	0	155.93	0	0	176.587	181.603	0	179.696	148.894	150.396	0	0	0
		376	1644.36	0	0	153.776	173.188	182.35	0	166.244	156.194	0	0	163.134	146.412	0	173.571	168.77	173.455	157.613	0	0	170.479	163.457	164.762	0	0	163.173	0	202.952	0	163.632	0	166.46	146.172	168.826	162.355	168.325	0	0	174.391	179.035	154.169	0	147.783	151.283	0	0	0
		377	1648.22	169.2	0	154.657	171.186	179.346	188.406	163.987	158.523	0	0	0	146.989	0	0	167.046	176.631	154.522	0	0	165.608	162.37	172.304	0	0	169.046	0	189.475	0	170.301	0	166.667	0	163.036	161.045	163.545	0	0	178.573	182.856	144.401	171.106	142.92	0	0	0	0
		378	1652.08	158.945	0	147.894	171.376	185.3	0	159.28	160.254	0	0	0	151.904	0	164.158	163.751	178.623	154.263	0	0	165.888	157.657	158.42	0	0	162.23	0	192.891	0	166.266	0	168.55	0	174.352	163.475	161.29	0	0	173.642	181.781	0	173.542	153.675	0	158.607	0	0
		379	1655.94	0	0	150.457	176.228	172.838	202.929	163.318	155.969	0	0	175.104	150.359	0	161.172	173.584	181.78	149.907	0	0	167.875	148.156	153.548	0	0	157.635	0	197.721	0	164.544	0	173.327	154.887	166.468	166.677	156.027	0	0	179.556	177.833	0	176.245	0	145.266	0	0	0
		380	1659.8	0	0	153.348	179.131	177.751	0	173.793	158.491	161.394	0	171.881	156.444	0	162.134	162.904	176.763	159.32	0	0	166.473	154.543	159.371	0	161.593	161.621	0	189.607	0	164.692	0	170.219	0	165.834	0	171.563	0	0	176.988	182.709	0	179.093	0	148.15	0	0	0
		381	1663.66	166.646	0	155.742	173.147	169.422	0	172.226	153.871	0	0	0	0	0	0	165.821	0	157.076	0	0	175.371	149.791	155.278	0	168.563	160.081	0	195.786	0	177.309	0	170	0	173.96	172.533	165.902	0	0	177.995	182.578	159.432	168.707	156.106	164.141	0	0	0
		382	1667.52	165.508	0	155.176	0	169.407	0	171.013	158.47	154.465	0	165.352	144.008	0	169.377	161.719	177.348	158.747	0	0	175.254	0	165.581	0	161.139	161.203	0	199.507	0	172.553	0	166.494	0	167.273	170.406	153.774	0	171.474	171.982	177.687	155.396	174.707	145.791	146.149	0	0	172.813
		383	1671.38	169.685	0	160.06	184.248	168.769	0	175.799	0	159.359	0	178.775	140.677	0	0	165.541	178.035	158.083	0	0	182.878	165.347	161.739	0	0	166.52	0	193.481	0	164.719	0	175.556	0	169.245	173.25	166.176	0	0	180.218	186.272	0	177.158	153.897	0	0	0	170.058
		384	1675.24	170.525	0	148.903	161.015	174.654	0	161.807	160.644	0	0	171.395	145.605	0	0	168.947	0	160.755	0	0	181.712	155.33	154.745	0	0	166.876	0	187.615	0	172.703	0	174.147	0	165.232	0	170.923	0	150.253	176.181	176.789	144.247	178.116	152.771	0	0	0	171.144
		385	1679.1	177.261	169.516	159.483	179.243	186.102	0	169.25	0	155.149	0	173.504	148.101	0	0	164.039	183.652	161.323	0	0	184.275	155.346	169.009	0	180.583	162.794	0	200.086	0	165.75	0	177.949	0	156.856	159.125	169.156	0	150.903	166.819	184.377	146.669	172.099	146.755	0	0	0	176.619
		386	1682.96	175.459	155.824	163.335	178.088	174.687	0	171.778	163.601	163.807	0	0	0	0	0	158.901	0	158.769	0	0	181.018	152.704	164.501	0	153.863	170.457	168.391	195.838	0	165.427	0	173.423	134.781	159.853	0	167.827	0	0	182	180.241	150.107	176.239	153.722	0	0	0	166.04
		387	1686.82	168.469	0	182.166	183.952	171.377	0	163.808	168.553	151.054	0	162.6	138.596	0	0	0	0	164.289	0	0	174.191	154.273	158.714	0	159.656	158.855	0	194.872	155.296	165.922	0	177.502	0	158.903	0	169.356	0	0	180.821	184.288	149.828	173.055	0	0	0	0	0
		388	1690.68	178.98	152.285	0	0	169.961	0	171.392	156.7	161.616	0	167.009	139.177	0	0	160.361	181.783	162.584	0	0	173.71	151.975	152.603	0	158.464	173.077	0	197.848	162.502	165.263	0	164.232	144.794	168.744	159.576	174.324	0	0	173.132	185.543	0	178.417	156.958	157.425	0	0	0
		389	1694.54	0	0	151.19	178.53	171.566	0	170.261	153.82	0	0	160.997	144.023	0	0	162.344	0	159.113	0	0	178.477	160.425	160.137	0	0	170.467	0	194.717	0	166.584	0	174.405	0	160.072	0	167.309	0	0	174.601	179.901	0	171.465	137.66	149.298	0	0	177.323
		390	1698.4	164.702	0	149.667	177.534	170.716	0	177.389	166.822	173.032	0	0	147.869	0	0	0	172.017	162.056	0	0	166.886	152.802	157.14	0	162.549	162.971	0	192.038	162.099	160.716	0	172.007	0	160.941	0	170.829	0	0	170.544	186.569	0	177.196	155.943	0	0	0	167.79
		391	1702.26	156.357	0	0	178.354	181.066	0	176.032	157.499	161.391	0	0	142.949	171.447	0	0	0	156.27	0	0	165.169	158.269	163.993	0	0	173.53	0	198.806	157.697	157.565	0	0	0	158.731	0	0	0	0	163.115	177.764	0	177.797	151.639	155.128	0	0	178.928
		392	1706.12	158.489	158.138	154.242	184.992	172.855	185.231	173.878	158.799	0	166.308	0	137.214	0	176.295	0	0	159.657	0	0	0	157.616	153.869	0	155.43	163.731	0	188.293	153.405	158.417	0	0	0	157.104	0	161.889	0	0	167.776	188.118	149.318	171.669	160.268	155.282	0	0	175.728
		393	1709.98	0	0	156.27	170.976	179.573	194.574	176.844	157.534	155.111	0	169.191	143.189	0	0	0	0	158.329	0	0	170.445	159.626	162.558	0	156.22	161.554	0	184.471	164.663	167.126	0	169.333	0	156.217	168.795	164.47	0	152.603	166.244	185.149	156.319	176.32	150.693	160.101	0	0	172.535
		394	1713.84	153.548	160.469	159.511	175.015	182.858	188.664	176.884	166.456	0	0	176.772	146.46	0	0	0	0	165.22	0	0	180.948	150.439	160.684	0	147.038	172.293	0	190.979	150.357	163.625	0	167.153	141.956	165.591	0	169.701	0	0	165.832	177.25	0	179.205	156.338	164.478	0	0	0
		395	1717.7	152.851	0	149.678	172.552	171.839	182.292	186.435	170.013	163.152	0	0	144.169	172.279	0	0	0	163.316	0	0	166.542	156.775	164.836	0	158.746	177.342	0	199.478	157.254	160.208	0	0	0	170.096	0	166.707	0	0	176.034	187.979	149.957	170.473	145.596	0	0	0	178.16
		396	1721.56	159.141	162.826	157.354	176.241	175.689	186.68	0	153.807	167.344	169.444	170.933	147.905	168.153	0	0	0	167.872	0	0	185.862	160.075	166.063	0	156.014	171.656	0	189.648	146.537	161.691	0	0	0	171.161	0	162.697	0	0	172.404	184.961	0	169.633	154.389	159.662	0	0	169.677
		397	1725.42	148.289	164.923	156.609	177.197	174.015	191.895	173.212	165.711	165.448	0	0	140.805	0	171.66	0	0	159.669	0	170.849	178.295	155.02	156.202	0	155.272	167.135	0	190.705	0	156.828	0	0	0	168.697	0	0	0	0	180.386	183.45	0	174.24	146.525	0	0	0	164.918
		398	1729.28	154.74	0	154.607	173.402	171.812	183.672	173.422	164.237	167.162	0	0	0	0	0	0	0	158.467	0	0	175.309	154.286	157.711	0	162.477	168.424	0	185.919	156.769	0	0	159.139	0	158.959	0	170.373	0	0	172.049	186.591	0	176.501	157.811	0	0	0	172.995
		399	1733.14	153.143	0	156.545	180.246	167.245	180.337	172.912	162.474	162.831	0	0	148.598	0	0	0	0	153.518	0	0	175.547	155.228	163.296	0	0	162.568	0	182.467	153.414	155.232	0	160.611	0	155.46	0	171.448	0	0	176.015	181.184	0	174.483	159.317	0	0	0	164.664
		400	1737	155.435	0	149.189	186.345	168.785	181.78	175.226	164.263	157.178	0	0	148.298	163.222	0	0	0	162.942	0	0	0	159.819	164.414	0	156.147	166.634	0	192.395	0	151.823	0	158.144	0	168.404	0	164.644	0	0	175.256	175.758	0	167.307	151.908	0	0	0	166.949
		401	1740.86	157.697	166.361	153.817	174.138	172.91	184.21	176.561	169.598	167.931	160.43	169.642	0	0	170.722	0	0	161.818	0	162.909	0	155.289	153.029	0	149.753	166.574	0	192.36	0	151.492	0	159.702	0	165.015	0	174.587	0	0	180.252	187.367	0	171.736	151.134	0	0	0	170.014
		402	1744.72	157.199	169.49	154.794	174.532	160.964	182.893	169.52	164.715	161.19	0	0	0	0	0	0	0	155.633	0	0	184.799	154.447	158.005	0	158.973	175.933	0	186.286	0	0	0	165.826	0	161.495	0	174.35	0	0	176.184	182.978	0	167.342	161.921	0	0	0	167.846
		403	1748.58	0	172.055	160.649	0	168.457	181.346	171.725	169.024	162.697	0	167.275	141.811	0	0	0	0	163.096	0	0	163.887	161.741	178.232	0	160.96	0	0	184.806	154.555	154.688	0	156.572	0	165.295	0	160.078	0	0	181.934	185.712	0	166.735	149.628	0	0	0	165.333
		404	1752.44	159.944	167.859	161.488	0	178.864	186.388	175.693	167.66	162.884	0	0	138.934	0	0	0	175.22	161.263	0	0	160.774	158.568	156.839	0	0	0	0	188.606	0	161.077	0	0	0	155.82	0	168.9	167.328	0	178.6	182.554	0	176.797	162.018	0	0	0	168.35
		405	1756.3	155.205	165.909	159.789	182.952	179.028	189.281	173.558	171.705	157.698	0	0	0	166.962	0	0	0	162.272	0	0	165.581	149.547	155.168	0	0	0	0	187.056	0	166.611	0	154.125	0	164.295	0	163.811	0	0	183.456	185.217	0	0	157.192	0	0	0	165.581
		406	1760.16	0	162.487	146.046	179.767	180.515	183.394	164.528	159.399	152.711	0	0	0	163.953	179.144	157.164	0	164.91	0	167.015	0	146.525	152.833	0	0	0	0	184.283	150.607	160.931	0	158.009	0	165.814	175.438	172.963	0	0	179.574	181.72	0	170.098	153.685	0	0	0	0
		407	1764.02	158.499	163.503	157.492	171.617	180.466	182.135	173.288	167.803	151.855	0	175.565	0	157.339	0	0	0	161.722	0	0	167.919	153.501	160.909	0	156.966	0	0	185.989	0	0	0	166.154	0	155.669	0	165.129	163.321	0	182.167	190.996	0	179.962	158.245	0	0	0	169.794
		408	1767.88	187.955	165.49	158.227	180.75	180.006	184.5	167.864	177.739	166.135	0	0	141.661	156.842	0	0	0	167.48	0	0	0	171.074	157.87	0	0	0	0	186.101	154.449	167.587	0	174.893	0	164.47	0	165.072	0	0	167.331	184.214	0	178.565	159.483	0	0	0	162.459
		409	1771.74	162.597	0	156.564	0	169.161	177.754	167.401	176.887	156.346	159.716	0	0	164.663	0	0	0	156.314	0	0	170.852	157.137	159.309	0	0	0	0	187.863	157.363	0	0	161.79	0	164.082	0	161.554	0	0	173.414	178.614	0	180.192	162.432	0	0	0	174.799
		410	1775.6	0	167.354	162.019	174.268	169.495	195.584	173.249	166.263	162.631	0	174.823	0	165.142	0	0	0	166.245	0	0	0	157.57	154.631	0	166.698	177.248	0	187.682	0	0	0	162.395	0	161.371	162.117	162.565	0	0	174.561	177.916	0	173.864	154.989	0	0	0	180.437
		411	1779.46	157.838	159.297	165.295	175.854	168.347	181.686	171.237	167.689	168.011	0	0	0	164.743	0	0	0	158.074	0	0	163.78	155.876	183.565	0	155.657	184.092	0	186.982	167.014	153.944	0	154.618	0	161.548	0	161.817	0	0	171.169	175.008	0	187.595	156.992	0	0	0	178.636
		412	1783.32	161.326	160.517	162.636	169.417	171.915	188.079	170.12	165.277	168.571	159.117	0	0	160.313	0	0	0	159.381	0	0	166.922	166.39	149.538	0	158.273	0	0	191.265	169.134	154.296	0	155.018	0	159.109	0	164.82	0	0	168.058	175.204	0	187.487	155.671	0	0	0	178.975
		413	1787.18	157.575	164.727	154.595	173.437	168.606	182.075	183.711	170.703	166.596	167.21	0	130.094	168.667	0	0	0	156.582	0	172.057	166.015	165.726	159.797	184.177	0	180.139	0	190.926	165.491	154.586	0	153.957	0	161.346	0	161.119	0	0	182.99	186.524	0	182.836	144.266	0	0	0	180.518
		414	1791.04	154.001	159.773	155.178	177.027	174.967	195.981	170.062	171.029	163.502	0	0	0	166.349	0	0	0	161.543	0	0	0	155.475	153.338	171.399	158.003	173.124	0	192.837	155.422	0	0	162.301	0	172.651	0	158.93	0	0	170.427	186.171	0	179.134	156.675	0	0	0	181.23
		415	1794.9	160.784	170.521	156.307	0	169.501	187.256	178.056	171.488	173.25	164.412	0	0	173.888	0	0	0	156.773	0	0	188.046	165.17	162.22	0	0	0	0	187.083	0	0	0	150.053	0	167.094	0	169.615	0	0	174.077	183.483	0	179.048	156.779	0	0	0	176.583
		416	1798.76	160.609	162.262	155.955	180.154	179.442	186.823	179.885	174.339	161.454	163.246	0	0	168.231	0	0	172.86	150.845	0	0	167.439	168.909	156.908	0	0	175.477	0	189.526	0	152.546	0	153.476	0	168.651	0	0	0	0	181.029	186.934	0	184.359	162.64	0	0	0	0
		417	1802.62	146.927	165.702	147.197	0	182.391	187.301	171.604	170.828	157.895	161.745	0	0	0	0	0	175.371	159.961	0	0	173.427	164.053	156.063	0	0	170.833	0	194.865	0	150.274	0	157.368	0	167.253	0	167.337	0	0	173.548	181.527	0	174.559	155.152	0	0	0	172.758
		418	1806.48	155.004	164.875	153.262	169.61	168.673	182.902	170.036	167.303	162.341	163.778	0	0	171.411	0	0	170.739	162.375	0	0	180.145	159.698	160.173	0	159.664	0	0	185.527	0	0	0	165.814	0	169.538	0	160.099	0	0	176.057	189.616	0	0	159.637	0	0	0	171.537
		419	1810.34	150.604	161.391	152.638	172.396	173.996	188.509	172.523	169.634	155.763	157.57	173.686	149.504	161.591	0	165.425	0	0	0	0	0	164.745	155.915	0	152.071	0	0	194.27	0	0	0	162.921	0	167.341	0	159.58	0	0	176.15	191.728	0	0	154.548	0	0	0	0
		420	1814.2	169.656	166.8	157.43	181.691	176.74	190.355	181.293	176.816	161.769	159.263	176.976	0	160.003	0	0	171.772	164.801	0	0	0	152.331	154.833	0	0	165.071	0	187.724	152.51	0	0	173.439	0	162.624	168.102	173.857	0	0	181.669	178.643	0	175.252	148.869	0	0	0	0
		421	1818.06	173.128	161.504	150.045	0	168.856	180.549	169.023	165.932	166.119	164.171	170.103	0	162.438	0	0	175.745	166.891	0	158.914	0	161.182	155.449	0	161.085	0	0	192.826	165.909	0	0	162.184	0	163.465	0	173.282	0	0	178.695	183.126	0	186.2	161.329	0	0	0	0
		422	1821.92	160.005	167.462	151.342	169.065	0	190.904	176.896	173.37	158.962	164.507	0	0	169.864	0	0	0	154.411	0	0	0	160.585	159.505	0	162.571	166.38	0	197.734	0	154.624	0	164.323	0	160.651	0	171.862	0	0	179.492	181.885	0	180.38	155.856	0	0	0	0
		423	1825.78	157.106	159.634	156.347	174.722	164.793	188.824	164.419	167.603	168.437	171.939	163.277	0	174.188	0	0	174.065	155.737	0	155.067	0	150.729	153.576	0	171.552	169.991	0	0	0	0	0	171.94	0	160.795	0	168.881	0	0	180.074	173.466	0	177.384	150.435	0	0	0	0
		424	1829.64	153.176	155.011	160.183	171.104	168.976	183.083	174.75	155.733	0	159.971	0	0	166.924	0	0	172.254	169.824	0	0	0	150.584	161.144	176.601	161.129	0	0	197.296	158.022	0	0	169.208	0	156.553	0	167.374	0	0	187.048	173.951	0	177.697	156.115	0	0	0	0
		425	1833.5	151.39	167.845	0	173.258	168.837	187.104	171.451	168.64	167.717	168.644	171.629	0	176.887	0	0	175.015	159.667	0	162.647	0	155.391	149.149	0	161.705	0	0	0	148.182	0	166.975	162.842	0	155.571	0	173.986	0	0	178.217	179.576	0	179.238	155.672	0	0	0	0
		426	1837.36	148.17	161.31	151.754	169.711	156.468	183.321	169.758	166.633	156.35	166.583	0	0	0	0	0	0	159.816	0	0	0	164.355	164.668	0	169.374	171.658	0	187.594	0	0	165.078	160.129	0	170.577	0	169.769	0	0	190.324	173.323	0	183.796	150.715	156.401	0	0	0
		427	1841.22	149.496	166.918	0	171.99	0	191.767	168.807	166.245	169.726	165.08	0	144.285	159.826	0	0	177.981	0	0	0	0	156.012	160.978	0	158.579	182.045	0	194.659	145.569	0	0	163.303	0	161.461	0	172.985	0	0	181.2	174.204	0	178.033	152.316	166.999	0	0	0
		428	1845.08	160.743	160.555	156.007	182.351	0	183.289	171.715	163.804	163.735	160.662	179.144	0	170.432	0	0	166.315	154.282	0	0	0	152.787	153.346	0	170.232	172.693	0	0	0	0	0	166.858	0	174.532	0	170.41	0	0	186.902	179.03	0	185.734	165.9	161.993	0	0	0
		429	1848.94	159.528	0	157.073	168.023	0	192.048	177.21	171.378	160.416	161.358	183.32	0	167.036	0	0	0	0	0	0	0	154.854	153.148	0	165.788	170.9	0	189.902	0	0	0	167.193	0	167.974	0	167.897	0	0	181.265	176.991	0	185.111	155.934	0	0	0	0
		430	1852.8	162.252	171.293	155.476	0	0	192.767	174.172	161.448	163.027	162.157	0	0	170.236	0	0	170.334	154.293	0	0	167.548	151.806	161.003	0	169.079	166.976	0	189.259	149.893	0	165.439	166.865	0	172.828	0	178.136	0	0	175.99	173.52	0	183.435	152.191	0	0	0	0
		431	1856.66	161.694	172.483	159.453	0	0	193.561	179.59	171.744	167.255	170.64	173.149	132.918	173.365	0	0	169.849	153.525	0	171.754	160.538	156.806	155.229	183.804	168.487	177.797	0	191.367	0	0	0	160.669	145.354	170.295	0	169.989	0	0	180.161	180.451	0	186.783	156.833	158.851	0	0	0
		432	1860.52	174.109	166.634	162.775	182.156	168.482	189.094	171.46	166.957	161.579	169.877	176.713	0	175.133	0	0	165.964	161.579	0	157.942	0	160.47	152.487	0	170.627	167.27	0	182.518	142.054	0	160.917	165.066	0	170.964	0	165.859	0	0	190.064	173.121	0	187.064	153.862	0	0	0	0
		433	1864.38	170.177	161.855	159.03	181.476	171.058	179.351	175.589	157.848	165.762	168.014	0	0	174.944	0	0	0	159.158	0	0	0	161.282	148.841	0	162.071	168.402	0	0	159.115	0	0	167.155	0	166.786	0	162.802	0	0	186.341	189.283	0	186.248	160.512	0	0	0	0
		434	1868.24	162.83	164.139	0	0	0	188.508	163.894	164.512	168.188	164.542	174.253	0	162.656	0	0	166.366	165.332	0	0	168.523	150.619	156.833	0	158.845	176.885	0	191.567	0	0	164.312	164.119	0	177.29	0	173.414	0	178.533	180.495	183.257	0	185.019	155.123	156.612	0	0	0
		435	1872.1	0	0	157.595	180.993	160.963	193.966	167.475	167.621	0	166.351	166.132	0	165.313	0	0	178.763	149.126	0	0	0	151.006	154.462	0	159.538	175.387	0	186.078	146.723	0	0	175.559	0	163.164	0	175.035	0	0	182.83	178.258	0	181.985	153.258	0	0	0	0
		436	1875.96	164.432	0	0	173.945	0	192.442	167.083	166.871	159.373	160.114	167.949	0	169.245	0	0	172.249	157.01	0	0	0	152.46	149.27	0	168.765	181.533	0	192.87	0	0	164.288	162.984	0	168.063	0	169.815	161.88	0	171.33	181.088	0	187.95	149.147	0	0	0	0
		437	1879.82	168.583	169.928	0	0	167.508	191.484	164.45	168.253	0	163.591	172.596	0	175.562	0	0	173.542	155.612	0	0	0	159.739	156.33	0	157.754	167.048	0	188.923	149.976	0	0	168.48	0	163.921	0	173.682	173.288	0	177.115	173.281	0	178.172	157.171	146.794	0	0	0
		438	1883.68	170.607	0	159.318	0	0	185.49	171.831	170.413	152.391	164.356	173.464	0	167.316	0	0	174.084	157.037	0	0	0	147.346	152.717	0	161.908	162.483	0	199.169	145.717	0	0	170.636	0	165.943	0	165.978	0	0	179.822	174.647	0	176.36	151.366	147.815	0	0	0
		439	1887.54	167.407	171.433	152.386	0	0	186.396	170.03	170.66	161.527	164.111	159.631	0	167.806	0	0	166.499	154.739	0	0	0	159.826	151.087	0	163.07	171.22	0	191.059	152.314	0	160.383	166.129	0	172.493	0	172.956	0	0	164.255	178.026	0	184.06	151.187	149.026	0	0	0
		440	1891.4	179.521	172.197	0	0	0	186.929	172.001	162.707	159.681	157.243	172.123	0	163.231	0	0	171.134	0	0	0	0	161.463	150.644	0	154.388	164.835	0	192.254	155.595	0	0	164.955	156.446	168.067	0	166.066	0	0	171.399	175.669	0	181.054	155.758	149.499	0	0	0
		441	1895.26	176.944	0	158.914	0	169.829	190.52	0	167.69	0	160.972	167.97	0	166.158	0	0	174.091	160.505	0	0	0	153.866	156.385	0	162.371	155.271	0	180.766	150.763	0	161.132	169.334	0	172.052	0	167.727	0	0	177.836	165.145	0	179.57	154.87	143.099	0	0	0
		442	1899.12	169.583	175.711	154.124	0	0	0	177.964	169.673	165.907	144.809	169.741	0	169.923	0	0	180.962	154.808	0	172.271	0	151.025	159.783	0	166.525	169.301	0	195.091	158.654	0	0	165.205	0	163.506	0	172.273	0	0	182.384	174.107	0	182.729	155.758	148.548	0	0	0
		443	1902.98	169.932	0	161.391	0	0	193.152	176.378	174.513	159.455	164.148	172.508	0	168.495	0	0	169.654	147.884	0	0	0	163.083	157.909	0	156.421	165.799	0	188.831	154.207	0	0	164.354	0	0	0	170.74	0	0	176.784	175.726	0	179.705	0	0	0	0	0
		444	1906.84	167.633	0	0	0	0	182.273	180.853	165.02	153.97	161.977	179.508	0	162.44	0	0	179.124	154.536	0	0	0	0	150.727	0	159.247	166.732	0	189.829	156.765	175.558	0	160.547	0	167.235	0	0	0	0	176.829	174.326	0	188.454	159.051	145.087	0	0	0
		445	1910.7	0	0	172.035	0	0	184.985	175.825	164.317	0	151.885	169.715	181.271	165.251	175.597	0	181.437	165.768	0	162.054	0	159.02	151.434	0	0	170.697	0	190.925	151.086	0	0	165.689	141.952	169.713	177.407	162.134	0	0	180.728	177.814	0	179.928	162.366	147.255	0	0	0
		446	1914.56	166.486	0	168.702	0	0	185.686	171.63	166.512	0	165.418	174.872	0	174.591	180.512	0	174.132	182.671	0	169.462	174.046	159.728	155.803	0	151.075	172.1	0	191.912	152.334	0	0	163.296	0	161.711	0	152.255	0	0	185.181	188.959	0	179.932	152.401	151.938	0	0	0
		447	1918.42	0	156.826	0	0	0	183.323	0	163.323	167.421	166.722	175.763	0	170.141	178.425	0	172.316	150.232	0	0	0	153.942	156.236	0	162.196	170.531	0	185.688	159.002	0	0	164.401	0	178.559	0	166.96	0	0	172.574	180.232	0	178.722	155.715	162.144	0	0	174.58
		448	1922.28	165.587	0	0	0	0	0	176.574	162.773	0	163.791	178.914	0	165.336	200.163	0	0	155.173	0	173.607	167.275	0	151.616	0	0	164.208	0	188.591	159.096	0	0	164.688	0	161.863	0	0	0	0	179.164	178.387	0	191.893	0	152.191	0	0	0
		449	1926.14	161.657	0	0	0	0	0	165.944	155.75	0	168.539	173.659	0	161.725	0	0	178.862	151.767	0	0	161.774	157.729	148.447	0	148.199	175.303	0	191.089	158.684	0	0	165.824	0	0	0	157.768	167.341	0	176.164	176.525	0	185.869	159.441	151.326	0	0	0
		450	1930	0	0	0	0	0	0	171.465	162.905	0	173.294	174.075	185.958	171.276	0	0	0	152.517	0	171.494	0	153.808	149.644	0	158.523	174.512	0	192.841	151.829	0	0	165.748	0	161.46	144.639	0	0	0	175.949	183.182	0	190.852	148.828	140.364	0	0	0
		451	1933.86	0	160.547	157.467	0	176.394	0	0	171.772	0	161.119	176.492	0	173.045	0	0	178.822	157.465	0	165.816	0	0	150.735	0	150.927	170.512	0	190.146	150.657	0	0	168.872	0	165.487	0	0	0	0	177.849	176.824	0	188.614	0	147.573	0	0	0
		452	1937.72	167.997	163.407	0	0	0	0	173.046	161.926	0	161.656	171.713	0	164.91	187.157	0	174.366	160.374	0	167.703	0	167.955	152.345	0	153.111	180.329	0	193.182	0	0	0	163.378	157.406	171.14	0	0	0	149.674	168.503	185.897	0	187.368	151.076	150.081	0	0	0
		453	1941.58	0	0	0	0	0	171.614	0	159.011	160.841	167.481	176.218	0	171.859	184.792	0	181.847	161.368	0	0	165.54	0	149.426	0	147.005	173.924	0	194.009	156.745	0	0	168.942	143.513	171.804	0	170.154	164.045	0	172.241	190.008	0	184.855	156.916	145.588	0	0	0
		454	1945.44	166.9	0	0	0	0	0	0	159.642	0	0	174.21	0	166.272	0	0	170.735	159.013	0	0	0	0	149.391	0	156.259	180.856	0	193.344	157.626	0	0	174.711	0	163.101	0	0	0	0	174.169	184.716	0	175.285	153.187	147.789	0	0	0
		455	1949.3	162.534	0	0	0	0	0	169.166	162.418	0	168.614	174.224	0	167.244	183.366	0	174.447	163.906	0	177.586	169.981	162.469	157.145	0	154.909	173.794	0	192.634	0	0	0	173.124	0	167.335	0	0	0	0	167.574	183.162	0	180.695	155.442	0	0	0	0
		456	1953.16	171.115	0	0	0	0	0	169.083	163.273	0	169.526	174.673	0	167.562	179.714	0	176.513	157.127	0	162.729	167.985	0	150.035	0	152.696	177.144	0	188.147	149.884	0	0	167.582	0	0	0	177.314	162.191	0	170.427	181.274	0	183.675	161.028	153.174	0	0	0
		457	1957.02	171.234	157.118	0	0	0	0	175.205	166.737	0	161.243	175.153	0	164.784	177.389	0	175.269	165.592	0	169.758	154.947	161.173	148.392	0	143.167	185.995	0	188.621	0	0	0	172.499	0	0	0	0	170.818	0	167.899	183.629	0	185.369	154.365	153.806	0	0	0
		458	1960.88	0	0	0	0	168.074	0	174.984	0	0	168.644	174.924	0	169.208	172.911	0	187.59	164.061	0	173.111	166.572	161.629	153.058	0	159.75	180.277	0	193.961	156.567	0	0	165.107	0	0	147.063	0	158.632	0	171.699	181.487	150.222	176.778	154.091	0	0	0	0
		459	1964.74	0	0	0	0	0	0	177.518	0	0	164.621	172.067	0	180.343	179.475	0	0	157.778	0	171.134	177.002	167.581	155.972	0	143.092	187.565	0	194.207	0	0	0	170.512	0	170.689	0	0	166.137	0	171.945	189.103	0	194.085	0	144.452	0	0	0
		460	1968.6	0	0	0	0	0	0	166.288	0	0	171.188	169.518	0	170.551	174.431	0	180.398	168.355	0	163.932	163.465	162.162	145.649	0	146.157	186.542	0	0	0	0	0	167.255	0	170.217	0	0	171.235	178.896	0	180.871	146.35	179.429	0	151.669	0	0	0
		461	1972.46	170.443	0	0	0	0	182.583	171.469	163.51	0	169.523	180.299	0	168.637	178.073	0	181.688	166.051	0	166.832	166.764	154.033	152.856	0	158.589	181.47	0	183.814	0	0	0	171.051	0	0	0	0	163.774	0	174.651	182.931	0	179.205	0	139.425	0	0	0
		462	1976.32	0	0	0	0	0	0	166.513	0	0	161.409	180.442	0	179.104	174.796	0	176.416	166.442	0	170.595	165.671	164.104	153.471	0	147.705	172.707	0	193.768	0	0	0	171.968	150.652	0	0	0	166.707	0	176.366	187.322	0	186.077	157.892	147.048	0	0	0
		463	1980.18	166.804	0	0	0	0	0	169.354	0	0	162.103	175.725	0	171.638	0	0	178.06	157.027	0	171.183	163.249	163.841	0	0	155.317	178.662	0	198.447	0	0	0	170.71	0	0	0	0	168.749	0	174.866	185.369	150.301	190.761	0	135.18	0	0	0
		464	1984.04	0	0	0	0	0	0	166.638	0	0	165.163	179.093	153.344	167.355	164.122	0	180.871	166.907	0	168.907	171.106	172.99	149.091	0	141.675	175.028	0	191.816	0	157.379	0	172.037	0	0	150.743	0	163.363	0	180.838	180.104	155.035	187.591	0	150.782	0	0	0
		465	1987.9	0	0	0	0	0	0	174.535	0	0	169.525	172.839	0	164.977	167.019	0	178.068	166.12	0	177.105	156.454	0	141.904	0	152.582	187.836	0	0	0	0	0	166.147	0	0	147.048	0	176.429	0	165.676	174.973	145.47	192.696	0	0	0	0	0
		466	1991.76	0	0	0	0	0	0	169.298	0	0	163.595	186.846	0	169.669	171.649	0	177.849	156.402	0	0	162.991	157.989	149.29	0	147.028	176.092	0	194.734	156.808	0	0	167.06	0	0	0	0	172.241	0	173.994	183.51	0	188.443	0	139.807	0	0	0
		467	1995.62	0	0	0	0	0	0	170.407	0	0	166.634	183.409	0	169.63	170.906	0	171.715	155.792	0	168.295	161.628	163.535	151.998	0	141.067	184.684	0	195.714	0	0	0	161.07	0	0	150.46	0	159.101	0	173.061	185.41	0	190.31	0	146.717	0	0	0
		468	1999.48	0	0	0	0	0	0	168.177	0	0	165.445	178.064	0	164.949	172.994	0	171.984	165.498	0	0	158.552	154.821	0	0	0	179.975	0	184.045	147.823	0	0	174.919	0	0	155.623	0	171.845	0	173.761	178.545	0	183.31	154.083	150.227	0	0	180.535
		469	2003.34	0	0	0	0	0	0	175.07	0	0	0	176.955	0	169.458	172.603	0	0	164.808	0	170.175	0	170.504	148.299	0	146.746	188.742	0	190.907	0	0	0	166.031	0	0	154.962	0	171.827	0	174.674	178.443	0	179.675	0	146.26	0	0	185.989
		470	2007.2	0	0	0	0	0	0	163.915	0	0	157.385	179.096	0	170.825	173.187	0	0	0	0	171.071	163.373	159.843	152.326	0	141.843	175.918	0	202.619	158.114	0	0	167.916	0	0	150.597	0	178.419	0	172.035	182.873	0	182.762	0	145.664	0	0	194.183
		471	2011.06	169.558	162.095	0	0	0	175.036	159.043	0	0	156.15	175.923	0	163.465	172.549	0	179.558	162.877	0	0	159.275	166.946	155.68	0	137.782	184.011	0	0	0	0	0	167.977	0	0	150.247	0	174.524	0	171.463	177.523	0	176.532	0	149.537	0	0	0
		472	2014.92	166.626	0	0	0	0	0	159.989	0	0	169.736	182.955	0	174.754	177.93	0	171.897	0	0	170.924	157.87	167.219	0	0	140.753	173.139	0	193.951	154.608	0	172.205	169.413	0	0	142.439	0	167.409	0	183.399	182.5	156.816	183.883	0	144.221	0	0	0
		473	2018.78	162.119	0	0	0	0	0	162.217	0	0	168.274	188.92	0	164.404	179.578	0	0	0	182.208	169.236	157.584	174.249	146.864	0	131.356	180.035	0	190.484	0	0	0	164.081	0	0	0	0	167.609	0	180.265	178.154	0	183.46	0	146.45	0	0	0
		474	2022.64	0	0	0	0	0	0	168.448	162.408	0	169.662	178.919	0	176.916	172.142	0	175.985	174.048	0	0	161.388	163.706	147.139	169.278	145.285	179.756	0	189.505	0	0	0	160.457	0	0	158.348	0	167.099	0	180.708	172.042	0	181.735	0	151.331	156.156	0	0
		475	2026.5	0	0	0	186.066	0	0	165.384	152.422	0	164.609	183.384	0	169.308	172.97	0	169.98	176.809	0	0	0	173.356	143.823	0	138.7	171.78	0	198.414	0	0	0	157.22	0	0	150.256	0	158.674	168.294	177.222	181.678	0	185.608	0	151.376	0	0	0
		476	2030.36	0	0	0	0	0	0	165.927	0	0	154.114	192.913	0	177.662	171.477	0	187.327	0	0	171.556	159.407	164.19	148.569	0	143.39	177.02	0	188.741	0	0	0	166.799	0	172.593	153.515	0	163.894	0	179.136	179.441	0	180.384	0	148.866	0	0	0
		477	2034.22	157.174	0	0	0	0	0	165.623	0	0	162.601	181.932	0	161.67	169.733	0	180.891	0	0	171.242	0	161.235	152.283	0	0	171.407	0	0	150.065	0	0	171.866	0	0	0	0	160.812	182.542	171.111	172.964	0	182.483	0	153.405	0	0	0
		478	2038.08	165.55	0	0	0	0	0	165.391	0	0	163.775	181.486	146.963	168.229	169.953	0	172.518	176.825	0	0	154.326	169.643	139.647	0	0	171.792	0	187.476	0	0	168.965	173.581	0	0	155.669	0	166.161	0	182.502	178.083	0	176.795	0	142.758	161.342	0	0
		479	2041.94	159.458	0	0	181.157	0	0	164.792	0	0	162.321	181.263	0	165.883	171.189	0	182.679	158.611	0	165.573	0	161.708	156.797	0	147.054	166.615	0	190.591	171.529	0	166.709	167.919	0	0	157.849	0	170.654	0	181.258	178.864	0	169.674	0	0	0	0	0
		480	2045.8	160.951	167.609	0	0	0	0	173.095	0	0	158.739	179.836	0	161.753	173.38	0	172.445	0	0	170.371	0	172.011	155.586	0	0	164.217	0	185.293	0	0	0	164.924	0	179.649	158.032	0	168.943	0	177.85	186.191	0	175.697	0	142.57	158.511	0	0
		481	2049.66	150.799	181.022	0	181.292	173.343	0	170.699	0	0	167.078	0	0	168.887	164.727	0	179.488	0	0	165.174	153.924	166.501	146.888	0	0	164.177	179.729	194.27	0	0	171.217	171.358	0	169.021	156.309	0	168.046	172.258	171.963	183.051	148.012	170.447	0	0	0	0	0
		482	2053.52	142.355	167.161	0	0	0	0	170.606	0	0	156.715	184.768	0	170.816	172.41	0	177.554	0	0	172.465	0	162.265	145.286	177.132	132.888	167.348	0	186.194	0	0	170.902	169.989	0	0	161.428	0	172.876	0	168.86	174.792	0	169.953	152.11	139.237	160.554	0	0
		483	2057.38	155.586	0	0	177.656	0	0	164.788	0	0	159.207	0	145.129	167.13	178.67	189.701	165.965	164.964	0	170.862	158.661	159.436	0	180.271	141.401	165.489	0	193.146	0	0	170.712	164.809	142.013	165.234	153.531	0	160.26	0	173.666	171.76	0	177.373	151.196	142.66	0	0	0
		484	2061.24	0	161.741	0	177.054	0	0	154.122	0	0	155.329	0	0	173.154	175.663	0	178.616	170.073	0	175.117	155.611	164.647	154.09	0	131.33	178.644	0	197.545	0	0	175.562	0	0	168.635	162.225	0	163.303	0	170.209	175.152	0	171.082	0	144.129	0	0	0
		485	2065.1	0	170.202	0	0	0	0	175.273	0	0	163.369	178.325	0	171.937	171.032	0	0	0	0	0	153.157	167.78	144.018	173.91	141.955	173.396	0	192.314	0	0	177.826	168.494	0	172.181	156.523	0	0	0	170.717	179.867	0	177.213	157.99	139.278	0	0	0
		486	2068.96	163.218	166.05	152.51	178.755	0	0	160.323	0	0	162.538	176.858	0	163.566	168.349	0	177.771	0	0	167.557	150.932	163.02	149.182	0	0	173.626	0	196.877	0	0	169.659	165.26	139.091	177.407	156.8	0	166.453	0	173.1	179.915	0	178.192	156.927	149.731	0	0	0
		487	2072.82	160.301	159.255	0	179.7	0	0	167.21	0	0	173.51	183.729	0	171.613	171.66	0	173.861	0	0	159.574	154.765	166.118	147.091	173.136	0	194.708	0	0	0	0	171.033	170.728	0	168.879	155.862	0	174.899	0	0	171.527	0	171.545	123.208	143.785	0	0	0
		488	2076.68	164.042	156.992	124.84	186.454	0	0	161.179	0	0	158.365	0	0	171.694	176.677	0	0	0	0	165.025	0	162.614	146.914	0	146.951	165.532	0	0	0	0	177.133	154.026	140.381	171.52	158.654	0	0	0	0	168.725	0	178.372	154.334	145.854	148.346	0	0
		489	2080.54	165.626	149.715	0	172.396	0	0	156.976	0	0	160.766	0	0	166.761	168.502	0	185.391	0	0	161.949	0	166.518	144.41	174.725	0	167.783	0	0	0	149.546	169.619	0	138.848	178.296	151.113	0	0	0	0	180.199	0	171.636	163.579	155.929	0	0	0
		490	2084.4	164.662	151.595	0	178.479	0	0	159.874	0	0	164.34	0	0	168.166	169.367	0	0	0	0	0	155.509	166.425	142.791	0	0	167.55	0	195.523	0	0	174.261	161.878	136.199	172.622	152.717	0	0	0	177.386	172.854	185.669	169.533	164.702	142.494	0	0	0
		491	2088.26	168.544	164.885	0	174.151	0	0	162.799	0	0	163.338	0	0	162.333	173.474	0	0	0	0	165.48	160.048	159.514	137.624	176.257	148.308	160.992	0	0	0	0	174.545	0	149.06	176.484	150.775	0	159.819	0	173.152	177.848	0	0	162.848	138.909	0	0	0
		492	2092.12	161.251	163.108	0	178.301	0	0	157.893	0	0	157.559	0	0	164.718	173.662	0	0	0	0	0	154.236	169.389	139.218	0	0	171.477	0	0	0	0	163.157	0	145.66	179.182	153.066	0	0	0	0	174.315	0	0	160.072	144.655	0	0	0
		493	2095.98	0	160.299	0	181.039	0	0	157.118	0	0	165.939	0	0	161.374	179.236	0	0	0	0	172.652	153.242	0	149.55	175.982	140.812	166.598	0	185.425	0	0	167.682	163.564	140.389	168.248	169.523	0	0	0	0	179.058	0	0	157.043	147.932	0	169.018	0
		494	2099.84	158.779	153.879	0	0	0	0	156.762	0	0	159.52	0	0	157.225	178.749	0	173.338	0	0	0	161.495	163.346	150.094	173.52	0	163.939	0	0	0	141.705	169.725	163.526	0	174.525	153.914	0	0	0	180.139	178.406	0	173.657	155.929	144.073	0	0	0
		495	2103.7	0	0	0	176.999	0	0	158.852	0	0	169.193	0	0	173.424	176.756	0	0	0	0	0	0	161.075	140.516	179.541	139.26	162.899	0	0	0	0	161.902	0	144.959	176.06	157.423	0	0	0	173.366	177.691	0	167.426	152.698	137.421	0	178.798	0
		496	2107.56	162.637	158.665	0	0	0	0	159.74	0	0	169.247	0	0	166.307	162.788	0	0	0	0	0	157.557	151.992	0	172.48	0	163.955	0	0	0	0	171.355	164.831	140.789	172.059	151.042	0	0	0	176.866	178.477	0	170.451	149.935	152.034	0	0	0
		497	2111.42	158.525	157.678	0	172.028	0	0	169.181	0	0	160.957	0	0	167.427	161.25	0	0	151.176	0	0	158.887	161.057	140.776	175.143	0	166.943	0	0	0	0	165.591	156.894	139.639	181.129	158.779	0	0	0	137.263	177.739	0	170.314	154.892	155.671	0	0	0
		498	2115.28	159.206	152.319	0	179.877	0	0	158.025	0	0	172.515	0	0	171.084	163.7	0	0	0	0	0	157.335	158.709	143.298	182.619	143.225	160.233	0	0	0	179.632	174.694	164.647	143.438	163.497	154.841	0	0	0	170.177	180.424	0	183.637	151.15	144.416	0	0	0
		499	2119.14	0	161.314	0	171.681	0	0	157.858	0	0	162.308	177.41	135.222	172.338	160.331	0	0	0	0	0	153.847	158.205	140.28	175.064	140.257	163.27	161.654	0	0	151.876	171.487	165.652	0	172.247	155.86	0	0	0	169.37	177.306	0	171.051	152.495	150.025	0	179.412	0
		500	2123	0	157.675	0	178.97	0	0	163.099	0	0	175.885	0	0	171.219	160.313	0	0	0	0	0	158.507	159.449	137.156	187.009	0	161.467	0	185.421	0	0	171.675	0	138.271	171.688	162.843	0	0	0	170.015	177.034	0	165.463	157.578	147.29	0	0	0
		501	2126.86	0	160.296	0	170.542	0	0	165.104	0	0	159.308	0	0	168.755	170.868	0	0	157.184	0	0	151.87	158.859	137.447	173.467	0	166.357	152.606	0	151.058	148.785	175.017	0	131.021	183.183	149.253	0	156.14	0	168.515	180.795	0	168.222	150.919	152.557	0	175.575	0
		502	2130.72	154.259	156.621	0	164.126	0	0	160.156	0	0	173.265	0	0	165.096	172.688	0	0	149.081	0	0	159.069	161.574	139.075	0	0	158.762	0	0	0	0	164.747	168.721	149.685	0	148.364	0	0	0	171.673	168.517	0	166.137	152.343	0	0	174.823	0
		503	2134.58	167.341	156.308	0	175.909	0	0	170.903	0	0	173.863	184.086	0	169.468	164.634	0	0	0	0	170.269	148.711	163.308	137.193	181.848	0	169.559	0	199.44	138.792	0	165.125	0	138.456	179.773	160.145	0	0	180.876	165.424	176.199	0	160.892	0	0	0	172.715	0
		504	2138.44	0	158.758	0	179.846	0	0	166.649	149.654	165.078	174.669	0	0	167.055	169.352	0	178.785	0	0	0	162.417	0	136.393	168.803	0	171.924	158.962	0	0	0	158.525	160.039	140.16	173.105	148.514	0	0	0	177.432	173.149	0	167.351	152.301	156.014	0	171.28	0
		505	2142.3	155.005	161	0	174.874	0	0	164.709	0	0	171.073	0	0	165.847	171.562	0	0	0	0	0	156.608	168.776	0	171.048	0	177.67	0	0	143.581	0	0	0	141.435	180.646	154.323	0	0	0	173.871	182.581	0	163.467	150.746	146.082	0	0	0
		506	2146.16	158.52	166.157	0	176.735	0	0	169.634	0	0	173.037	0	0	164.914	174.649	0	0	0	0	169.199	147.069	0	134.937	173.027	0	166.212	0	0	0	0	172.66	0	149.75	173.247	154.191	0	0	0	175.015	0	0	175.735	153.738	149.592	0	169.272	142.501
		507	2150.02	149.899	156.936	0	0	0	0	171.277	143.528	0	0	0	0	0	179.454	0	176.472	156.301	0	0	155.955	161.234	139.562	166.815	0	167.09	0	0	148.951	0	170.111	0	142.157	172.73	150.444	171.665	0	0	160.476	169.318	150.783	168.767	152.225	0	0	0	0
		508	2153.88	153.975	157.068	0	172.278	0	0	170.596	0	0	170.78	0	0	0	171.58	0	0	168.096	0	0	167.443	167.373	137.637	174.123	0	168.809	0	0	143.605	0	174.936	0	138.046	0	156.794	0	0	173.265	172.388	168.844	0	170.28	159.203	153.949	0	0	0
		509	2157.74	148.765	152.579	0	189.955	0	168.499	174.275	0	0	167.632	0	0	170.818	169.926	0	0	0	0	0	155.611	0	0	171.688	0	175.376	0	0	145.072	0	171.089	0	149.078	0	155.498	0	0	181.349	173.245	179.738	0	177.757	160.549	146.238	0	0	0
		510	2161.6	164.897	160.225	0	183.165	0	171.595	164.715	154.119	0	172.985	0	0	163.459	176.354	0	0	0	0	0	159.298	0	139.703	169.318	0	172.107	0	191.852	180.381	0	160.529	0	146.141	172.042	149.565	0	0	174.48	167.815	181.194	0	167.806	145.902	0	0	0	174.77
		511	2165.46	160.96	159.43	0	172.968	0	0	169.352	145.543	0	172.706	0	0	168.52	167.399	0	0	145.043	0	173.487	148.323	0	140.242	169.628	0	167.861	0	0	0	147.924	161.886	0	142.619	175.433	144.051	0	0	181.679	171.956	178.995	176.099	179.009	163.486	154.919	0	0	0
		512	2169.32	143.109	161.644	0	172.382	0	0	172.974	154.037	0	165.388	0	0	0	169.071	0	0	0	0	167.52	150.365	166.188	136.434	177.919	0	166.194	0	0	131.352	0	170.702	162.615	148.4	177.333	149.503	0	0	179.854	175.739	0	147.352	163.927	164.459	142.613	148.017	0	0
		513	2173.18	0	158.518	0	176.086	0	0	168.911	157.273	0	168.851	0	0	0	169.805	0	0	0	0	164.744	149.633	158.987	133.909	169.083	0	171.893	0	0	0	0	170.589	0	143.79	169.248	153.798	0	168.298	170.694	166.404	0	0	171.235	162.338	144.332	0	0	0
		514	2177.04	163.773	161.432	0	180.292	0	0	166.425	154.625	0	172.294	0	0	0	168.086	0	0	158.486	0	166.988	157.094	166.912	141.122	174.465	0	174.938	0	189.714	0	151.708	157.255	157.518	139.268	0	0	0	167.703	175.06	168.591	180.569	0	170.732	161.89	149.114	156.346	0	0
		515	2180.9	154.5	161.322	0	177.163	0	0	167.724	154.444	0	167.34	0	152.807	0	167.56	0	175.841	150.852	0	168.408	148.892	169.055	0	175.613	0	0	0	0	0	160.715	161.535	0	139.396	188.401	0	0	0	169.992	163.744	180.265	0	175.777	160.041	0	0	0	0
		516	2184.76	154.395	164.633	0	170.963	0	0	169.614	158.9	0	163.913	0	0	0	167.036	0	166.208	0	0	163.301	168.2	162.602	142.99	0	0	175.389	0	0	0	0	163.24	0	140.505	182.612	0	0	0	165.987	169.21	0	0	167.869	151.766	149.693	0	184.223	0
		517	2188.62	161.006	171.89	0	180.55	0	0	173.449	151.112	0	171.024	175.497	0	0	174.629	0	165.679	0	0	165.003	162.68	161.171	138.937	174.193	0	165.197	0	187.959	0	0	165.39	0	140.144	178.803	0	0	158.774	173.196	174.056	0	0	173.131	161.428	0	149.342	0	0
		518	2192.48	0	162.155	0	186.093	0	0	166.609	155.033	0	171.222	0	0	0	159.289	0	178.662	0	0	164.913	158.971	157.386	0	176.328	0	169.126	0	189.25	0	0	165.946	0	138.464	0	0	0	0	168.449	169.974	0	0	168.967	155.761	155.311	0	159.749	0
		519	2196.34	0	156.598	0	178.919	0	168.462	163.673	142.995	0	170.801	0	0	0	169.043	0	172.03	0	0	166.692	160.985	161.974	138.154	165.014	0	163.247	0	0	0	0	162.721	0	139.152	188.126	0	0	0	171.5	168.499	0	0	175.043	155.599	0	0	162.696	0
		520	2200.2	151.447	168.684	0	180.328	0	163.435	160.271	150.038	0	168.524	0	0	0	0	0	0	0	0	171.443	158.403	166.157	135.099	167.821	0	164.81	0	188.543	0	0	158.041	0	138.677	178.019	0	0	0	169.768	174.04	187.886	0	176.928	0	142.321	0	0	0
		521	2204.06	145.158	168.149	0	173.396	0	163.846	0	144.579	0	173.414	0	0	0	165.702	0	167.951	0	0	175.163	161.815	0	0	167.437	134.59	158.596	0	187.221	0	0	155.172	0	147.104	185.097	0	0	0	177.349	171.506	173.334	0	174.064	150.632	156.049	163.024	0	0
		522	2207.92	0	168.767	0	185.33	0	168.043	170.617	147.255	0	168.984	0	0	0	158.792	0	0	0	0	172.846	156.856	161.75	132.94	168.432	132.452	155.584	0	0	0	146.434	157.143	0	136.777	0	0	0	0	180.795	169.139	176.744	0	174.303	147.016	158.987	0	0	0
		523	2211.78	0	157.077	0	171.844	166.574	175.291	162.47	144.564	0	170.509	0	0	0	160.069	0	168.45	0	0	169.269	0	166.639	128.611	165.749	138.86	164.533	0	195.134	0	0	165.672	0	140.768	0	0	0	0	176.483	171.461	0	0	172.712	151.825	152.172	0	0	0
		524	2215.64	0	171.684	0	176.874	0	0	0	147.747	0	174.273	0	0	0	161.106	0	173.625	0	0	167.161	151.06	0	0	171.235	141.348	170.461	0	0	0	0	160.443	0	146.734	181.905	0	0	0	179.26	175.727	0	0	167.449	149.866	150.46	0	0	0
		525	2219.5	0	168.288	0	174.893	0	173.872	173.441	154.37	0	167.106	0	0	161.531	0	0	0	154.307	0	166.626	156.692	0	0	182.819	133.849	156.74	0	184.733	0	0	160.6	0	137.283	179.317	0	0	0	180.707	163.07	180.935	0	190.684	0	0	0	0	0
		526	2223.36	0	163.534	0	176.515	164.409	165.671	169.266	0	0	166.519	0	0	0	167.818	0	177.692	146.195	0	169.508	148.253	0	0	177.707	133.507	168.494	0	0	0	0	164.896	0	172.017	0	0	0	0	172.639	165.984	181.1	0	178.67	142.15	0	0	0	0
		527	2227.22	0	154.793	0	186.512	0	168.933	173.377	151.947	0	171.501	0	0	0	0	0	166.48	0	0	172.725	159.831	173.205	125.876	175.366	131.471	161.009	0	187.84	0	0	153.033	0	140.163	182.184	0	0	0	170.094	169.113	178.518	0	177.342	0	0	0	159.291	0
		528	2231.08	163.462	153.241	0	176.646	0	0	172.669	150.456	0	169.152	0	130.704	0	164.431	0	0	0	0	171.564	148.293	0	0	168.311	129.472	167.75	0	177.31	0	0	157.6	0	143.119	179.229	0	0	163.359	177.934	167.064	0	0	177.961	0	0	0	167.781	174.457
		529	2234.94	0	160.679	0	181.958	0	180.022	171.132	0	0	0	0	0	0	164.892	0	0	0	0	168.125	154.673	0	0	182.877	135.726	165.021	0	190.338	0	0	169.212	0	135.874	187.467	0	0	0	176.008	176.021	177.157	0	170.219	0	0	0	0	0
		530	2238.8	0	158.308	0	174.776	0	173.377	183.09	0	0	170.061	0	0	0	0	0	0	143.146	0	167.429	154.673	0	119.081	175.62	0	160.822	0	187.672	0	0	163.652	0	132.766	181.527	0	0	0	185.16	169.088	172.717	0	178.749	0	0	0	0	183.768
		531	2242.66	0	159.279	0	170.087	0	160.639	167.59	0	0	170.493	0	0	172.72	162.837	0	0	142.556	0	167.434	155.33	0	0	160.703	120.413	167.822	0	184.218	0	0	165.188	163.497	133.202	177.341	0	0	0	170.23	170.425	0	0	171.101	0	0	0	0	0
		532	2246.52	0	148.932	0	167.051	0	172.37	173.579	144.655	0	161.64	0	0	0	0	0	0	0	0	161.333	151.237	0	128.795	174.138	0	164.189	0	191.508	0	0	158.698	0	136.759	174.307	0	172.945	0	172.947	163.899	0	0	173.202	0	0	0	0	0
		533	2250.38	0	151.494	0	177.073	0	174.397	174.705	0	0	161.688	0	0	0	179.199	0	0	142.079	0	164.122	156.783	0	0	171.445	0	162.844	0	191.348	0	0	165.762	0	131.212	0	0	0	0	0	180.164	165.664	0	176.358	0	0	0	0	178.551
		534	2254.24	0	153.975	0	173.99	150.169	160.932	164.206	143.208	0	170.801	0	0	0	0	0	171.886	0	0	168.121	0	0	0	170.035	130.282	161.732	163.466	177.987	0	151.412	160.052	0	125.942	175.416	0	0	0	171.672	173.545	175.423	0	173.704	0	0	0	0	168.562
		535	2258.1	0	151.174	0	181.689	0	0	188.63	0	0	156.538	0	0	0	0	0	0	0	0	178.006	149.278	0	0	176.77	0	172.042	160.48	178.779	0	156.163	0	0	131.945	185.157	0	0	0	0	180.494	179.719	0	181.12	0	0	0	0	0
		536	2261.96	0	155.108	0	172.85	158.199	0	174.893	0	0	159.002	176.685	0	0	0	0	0	0	0	172.06	151.868	168.397	129.879	169.009	128.463	166.621	0	185.487	0	0	167.007	0	136.865	0	0	0	0	170.787	179.133	176.046	0	174.957	0	0	0	0	0
		537	2265.82	0	151.823	0	173.882	156.004	0	173.835	154.875	0	165.867	0	0	0	179.834	0	0	0	0	169.447	0	0	0	177.212	129.728	162.524	0	183.001	0	0	0	0	0	178.981	0	0	0	0	173.47	187.684	0	172.376	0	0	0	0	166.326
		538	2269.68	0	150.828	0	177.425	150.558	0	173.948	147.231	0	159.869	0	129.634	0	168.384	0	0	0	0	170.128	0	167.522	0	172.083	137.457	153.339	0	183.988	0	139.142	0	0	140.342	173.442	145.426	165.736	0	0	171.522	0	174.64	187.975	0	0	0	0	172.594
		539	2273.54	0	159.036	0	165.055	161.466	0	182.783	0	0	165.679	0	0	0	171.67	0	0	0	0	172.055	157.075	0	0	174.778	130.114	165.312	0	176.032	0	138.548	168.737	0	139.157	0	0	171.042	0	0	170.933	176.79	0	174.709	0	139.727	0	0	169.366
		540	2277.4	0	154.77	0	166.485	0	0	182.45	164.866	0	160.341	174.204	129.59	163.706	0	0	172.305	0	185.028	170.574	154.434	167.101	0	163.459	123.987	163.022	0	181.179	0	142.554	0	0	132.343	0	0	0	162.585	0	173.095	166.889	0	178.409	0	143.507	0	0	173.48
		541	2281.26	0	153.768	0	163.957	0	0	174.045	0	0	0	0	123.427	170.002	0	0	0	141.321	0	174.846	0	170.259	0	169.309	0	155.632	0	182.242	0	144.843	0	0	130.622	173.294	0	182.394	0	0	178.688	169.206	0	181.311	0	146.491	0	0	167.797
		542	2285.12	0	151.964	0	182.878	153.319	0	182.815	0	0	172.326	171.994	0	166.375	0	0	160.561	0	0	162.199	0	172.12	0	168.743	134.681	165.14	0	188.923	0	140.452	164.318	0	128.47	175.734	0	173.157	0	0	175.162	0	0	171.29	0	144.722	0	156.585	165.983
		543	2288.98	0	150.732	0	175.768	154.135	0	182.01	0	0	0	0	0	162.634	0	0	156.24	0	180.082	173.132	132.127	164.468	162.708	170.54	131.729	152.58	0	177.231	0	152.812	0	0	131.66	171.467	0	183.185	0	0	165.686	172.098	0	184.58	0	150.15	0	0	172.027
		544	2292.84	0	153.442	0	171.988	160.09	0	175.615	0	174.615	0	162.924	0	167.563	0	0	0	0	0	170.143	153.051	160.869	0	165.548	132.884	161.272	0	184.486	0	154.204	0	0	129.446	0	0	172.771	0	0	170.997	0	183.954	179.96	0	0	0	166.192	172.661
		545	2296.7	0	148.064	0	173.163	155.144	0	171.693	0	174.04	164.605	165.571	130.51	166.328	0	0	0	0	0	167.7	156.291	165.539	130.226	170.184	132.071	157.697	0	183.729	0	158.152	156.487	0	132.526	0	0	165.227	0	0	171.614	0	0	175.194	0	145.041	0	162.867	171.25
		546	2300.56	0	150.989	0	172.57	154.51	0	175.067	0	170.072	0	168.616	129.79	168.626	0	0	0	0	0	174.492	154.747	0	128.478	171.793	133.535	162.82	0	176.878	0	158.262	0	0	134.737	0	0	169.418	0	0	0	0	0	176.754	0	141.698	0	0	175.82
		547	2304.42	0	146.529	0	174.291	152.461	0	173.549	0	0	0	167.312	129.971	164.616	0	0	157.713	153.369	0	166.64	159.274	0	0	171.77	0	162.478	157.215	188.423	0	156.728	149.762	0	143.887	182.365	0	172.889	0	0	0	173.379	0	0	0	147.947	0	153.826	170.733
		548	2308.28	0	142.699	0	169.243	0	0	174.287	0	0	0	0	130.599	163.851	0	0	0	0	0	169.735	0	176.197	0	169.473	127.982	158.335	0	0	136.225	155.267	0	0	138.126	0	0	170.733	0	0	158.251	174.101	0	173.139	0	0	0	0	175.644
		549	2312.14	0	156.801	0	171.43	140.925	0	170.542	0	175.5	163.937	0	129.894	163.359	175.549	0	0	0	0	162.215	159.62	0	0	160.834	133.053	151.025	0	0	138.37	159.286	0	0	131.735	0	0	172.093	0	0	0	0	0	173.601	0	148.215	0	0	173.952
		550	2316	0	152.973	0	173.199	152.175	0	177.646	0	178.043	0	177.072	0	160.981	176.088	0	162.097	0	0	163.552	158.021	0	0	166.608	139.61	146.144	0	0	0	158.367	0	0	133.53	0	0	172.55	0	0	160.835	175.981	0	180.706	0	139.442	0	159.858	180.896
		551	2319.86	0	153.997	0	174.668	147.23	0	178.301	0	167.649	160.942	166.416	0	164.402	0	145.798	159.669	0	0	171.076	0	0	0	159.67	128.476	157.609	0	181.434	134.769	163.878	0	0	134.567	176.947	0	174.965	0	0	170.074	0	0	168.655	0	0	0	0	179.406
		552	2323.72	0	147.686	0	181.571	145.85	0	174.702	0	177.283	0	158.471	0	0	0	0	0	141.782	0	168.593	0	0	0	158.603	131.872	157.515	0	0	0	159.667	0	0	0	179.598	0	172.491	0	0	0	0	0	178.002	0	0	0	165.215	176.7
		553	2327.58	0	147.147	0	182.194	148.303	0	172.59	0	187.362	0	0	126.297	161.967	176.646	0	159.881	146.062	0	171.854	148.982	0	132.416	167.088	135.915	154.779	0	0	137.046	155.51	0	149.3	138.636	0	139.098	168.47	0	0	159.571	0	0	0	0	0	0	153.161	0
		554	2331.44	0	148.189	0	171.768	0	0	167.071	0	174.041	0	165.068	137.809	163.764	0	0	160.563	0	181.211	171.172	0	166.864	0	162.53	0	150.766	0	179.691	0	147.248	0	0	0	0	0	171.096	147.568	0	158.19	0	0	163.037	0	146.181	139.374	167.28	170.405
		555	2335.3	0	150.846	0	172.409	156.944	0	172.54	0	179.851	0	170.722	141.523	170.864	0	0	0	0	0	163.285	155.94	0	0	160.427	0	159.11	0	0	0	163.263	0	0	139.69	0	0	169.853	0	0	164.51	0	0	0	0	0	0	158.78	164.76
		556	2339.16	0	157.318	0	170.63	0	0	170.523	0	177.284	0	172.384	145.248	169.73	0	0	0	149.57	0	168.307	153.991	0	0	166.306	0	155.745	155.743	0	132.785	147.78	0	0	130.399	0	0	162.197	0	174.886	154.694	0	0	0	0	141.566	0	154.287	172.163
		557	2343.02	0	0	0	171.048	146.645	0	170.037	0	170.735	0	165.365	0	159.924	0	0	0	152.952	0	0	145.971	174.043	131	168.407	127.068	152.918	0	0	124.338	148.771	0	0	0	0	0	169.324	148.14	0	0	169.732	0	181.652	0	140.156	143.537	159.833	166.293
		558	2346.88	0	152.347	0	181.424	0	0	168.909	0	165.669	0	170.174	155.291	166.23	0	0	0	0	0	174.119	0	0	0	161.673	0	150.449	151.111	0	0	152.135	0	0	0	0	0	169.535	0	0	156.084	0	0	174.567	0	135.444	141.833	0	175.42
		559	2350.74	0	149.904	0	186.497	141.376	0	0	0	164.365	0	162.276	138.239	172.477	0	0	0	0	0	167.631	0	169.246	0	169.233	129.509	139.597	0	0	0	150.177	0	148.214	138.838	181.522	0	166.566	0	0	155.802	0	0	177.441	0	136.603	0	149.725	0
		560	2354.6	0	141.402	0	176.831	152.164	0	164.658	0	173.196	0	152.726	140.106	165.17	0	0	157.513	0	0	165.97	140.839	174.288	0	161.787	130.975	159.298	153.681	0	128.257	141.851	0	0	0	184.309	0	155.459	0	0	0	0	150.223	0	0	0	145.58	0	0
		561	2358.46	0	149.808	0	179.973	158.716	0	173.543	0	173.96	0	163.611	137.679	173.163	0	0	0	140.611	0	166.864	158.006	0	0	164.601	139.643	154.259	0	0	0	133.715	0	154.31	0	177.257	146.476	165.089	166.637	0	152.09	0	142.357	170.786	0	144.407	0	151.162	0
		562	2362.32	0	145.242	0	184.425	151.519	0	0	0	175.106	0	164.745	0	175.039	0	0	0	0	0	167.664	0	0	0	0	0	152.652	153.685	0	0	0	0	136.6	142.199	0	0	169.643	165.089	0	152.062	0	0	0	0	143.422	152.806	144.58	0
		563	2366.18	0	0	0	181.95	146.638	0	174.806	0	174.067	0	158.684	130.287	168.72	0	0	0	0	0	0	0	0	0	157.31	0	155.551	0	0	0	147.427	0	167.034	0	185.972	0	163.631	0	0	154.478	164.076	0	0	0	133.943	143.757	144.047	177.768
		564	2370.04	0	0	0	174.807	149.684	0	164.796	0	182.376	154.812	162.366	133.441	166.588	0	0	0	0	0	166.41	0	0	0	156.077	0	153.801	152.283	0	0	142.514	0	144.842	0	179.859	0	164.247	172.117	0	155.735	0	0	177.629	0	133.012	141.664	144.64	168.992
		565	2373.9	0	0	0	185.985	150.375	0	175.275	0	176.659	155.187	158.031	132.255	171.404	0	0	0	146.075	0	0	149.117	0	0	160.451	0	158.782	0	0	0	139.613	0	139.407	0	181.933	0	166.388	0	0	0	0	0	163.799	0	128.669	139.674	144.17	0
		566	2377.76	0	0	0	179.232	154.424	0	162.591	0	171.078	158.222	147.386	0	156.893	0	0	162.736	0	0	0	153.194	0	0	153.129	0	159.37	154.288	0	0	150.576	157.263	146.16	0	186.371	0	164.504	0	0	156.459	171.643	0	167.673	0	0	145.958	144.726	176.675
		567	2381.62	0	0	0	177.331	139.986	0	180.204	0	174.081	0	169.352	134.131	162.948	0	0	0	0	0	168.48	0	169.375	0	158.079	0	152.466	0	0	0	144.881	0	145.441	0	189.812	0	171.435	160.762	0	154.81	0	0	181.787	0	133.24	151.486	139.126	180.196
		568	2385.48	0	0	0	175.538	144.731	0	171.359	0	175.187	159.276	164.101	127.777	156.278	0	0	157.061	0	0	165.638	0	174.834	0	0	0	152.79	157.735	0	0	0	0	148.518	146.355	185.321	0	173.765	159.243	167.39	156.887	0	0	0	0	119.851	156.316	144.753	0
		569	2389.34	0	0	0	176.467	145.867	0	173.788	0	164.338	151.769	165.136	0	157.297	180.378	0	149.181	0	0	162.883	0	174.163	0	161.694	0	149.981	0	0	0	137.555	0	0	0	189.543	0	170.181	151.814	0	155.321	0	0	163.633	0	0	149.952	152.649	171.172
		570	2393.2	0	0	0	175.971	142.043	151.563	170.609	0	162.747	151.055	168.282	0	165.137	0	0	0	0	0	169.99	146.402	167.496	0	159.641	0	139.979	165.13	0	0	0	156.836	0	141.918	188.28	0	168.777	0	0	157.586	0	0	168.285	0	0	143.959	147.045	176.902
		571	2397.06	0	140.124	0	181.416	139.617	0	0	0	172.119	150.758	156.282	0	173.307	0	0	157.761	0	178.767	0	142.38	0	0	0	0	147.196	157.16	0	0	141.437	0	141.696	0	188.981	0	171.891	147.514	0	159.693	164.793	0	175.941	0	134.725	145.751	146.159	173.253
		572	2400.92	0	150.205	0	179.96	132.752	0	0	0	172.162	149.737	164.457	0	156.788	0	0	164.5	0	0	161.08	0	165.481	0	163.113	0	0	150.976	0	0	147.398	154.73	142.907	0	189.651	0	166.851	148.952	0	158.712	0	0	0	0	0	0	137.122	182.894
		573	2404.78	0	0	0	184.649	143.934	0	174.49	145.538	169.678	150.658	160.813	0	159.47	0	0	0	0	0	161.099	147.471	0	0	0	0	0	166.58	182.545	0	145.957	0	142.008	0	194.566	0	169.952	145.705	158.26	155.708	0	155.332	0	0	0	151.648	152.042	171.831
		574	2408.64	0	0	0	177.724	144.17	0	169.023	0	166.285	150.823	167.421	0	150.698	0	0	0	0	0	155.491	0	0	0	143.212	0	0	162.48	171.26	0	147.509	0	149.096	0	183.41	0	164.775	149.774	0	146.786	0	156.99	0	0	0	177.959	0	170.032
		575	2412.5	0	0	0	181.422	138.065	0	0	0	167.136	148.265	159.331	0	160.746	0	0	0	0	0	160.338	144.363	0	0	142.099	0	0	157.472	0	0	138.77	0	160.505	0	192.609	0	162.864	0	0	151.169	0	0	172.378	0	132.496	157.225	141.728	172.433
		576	2416.36	0	0	0	183.745	142.547	0	0	0	160.048	147.19	162.978	0	148.412	0	134.878	0	0	0	0	145.457	0	0	0	0	0	0	179.013	0	141.608	0	145.832	0	187.924	0	173.05	156.095	0	149.811	0	0	0	0	0	149.641	0	176.437
		577	2420.22	0	0	0	177.278	138.974	0	175.264	0	163.15	155.151	164.701	0	163.265	0	0	0	0	0	0	0	0	0	154.994	0	0	160.93	189.497	0	144.129	0	146.936	0	191.37	0	165.052	154.599	0	146.144	0	0	164.393	0	133.566	0	139.208	175.901
		578	2424.08	0	0	0	178.747	139.657	0	0	0	157.02	150.631	162.438	0	155.713	0	0	157.285	0	0	167.343	0	0	0	159.302	0	0	164.545	0	0	137.899	0	147.469	0	189.796	0	173.584	157.109	0	143.207	0	0	165.298	0	0	0	0	177.941
		579	2427.94	0	0	0	180.456	155.795	0	177.821	0	161.828	150.225	161.055	0	153.295	0	0	0	0	0	171.152	0	0	0	0	0	0	160.205	0	0	143.552	0	157.362	0	193.008	0	164.604	146.606	0	151.645	0	0	0	0	171.007	144.773	0	171.592
		580	2431.8	0	0	0	181.474	142.709	0	0	0	165.619	145.143	173.228	0	157.113	0	0	155.146	0	0	163.157	0	0	0	0	0	0	158.748	0	0	145.617	0	146.711	0	190.704	0	165.955	0	0	156.851	0	0	167.431	0	0	139.291	146.016	181.576
		581	2435.66	0	0	0	187.166	145.051	0	177.355	0	0	145.598	152.154	0	148.879	0	0	0	0	0	0	0	0	0	0	0	0	161.497	0	0	146.623	0	138.37	0	193.043	0	157.381	0	0	148.247	0	148.158	160.576	0	129.254	151.255	152.255	167.981
		582	2439.52	0	0	0	179.252	143.247	0	0	0	162.073	146.732	165.321	0	144.592	0	0	0	0	174.899	166.807	0	0	0	0	0	0	158.367	0	0	141.085	0	147.771	0	190.347	0	166.533	150.843	160.033	140.334	0	145.945	174.643	0	0	141.34	0	164.076
		583	2443.38	0	0	0	191.895	141.104	0	0	0	159.815	146.453	163.617	0	148.449	0	0	0	0	0	152.891	0	0	0	0	0	0	156.032	176.71	0	0	0	0	0	188.615	0	163.767	152.181	0	143.422	0	0	0	0	0	0	150.331	169.601
		584	2447.24	0	0	0	185.544	151.519	0	169.944	0	0	151.01	169.75	0	149.317	0	0	0	0	0	154.753	0	0	0	0	0	0	163.455	0	0	137.599	0	147.689	160.73	186.734	0	158.074	145.397	0	149.606	0	0	0	0	0	0	0	173.583
		585	2451.1	0	0	0	185.097	0	0	0	0	0	148.98	154.571	157.404	0	0	0	0	0	0	165.241	0	156.086	0	0	0	0	159.949	177.187	0	0	0	152.816	0	179.455	0	165.239	153.811	0	146.915	0	0	165.922	0	0	0	0	172.457
		586	2454.96	0	0	0	174.815	139.845	0	0	0	156.742	0	0	0	148.244	0	0	0	0	0	168.022	0	0	0	0	0	0	167.295	0	0	141.6	0	148.459	0	179.094	0	173.391	151.602	156.966	0	0	0	171.042	0	130.068	144.59	0	169.747
		587	2458.82	0	0	0	186.942	140.178	0	0	0	0	143.685	156.516	0	152.061	0	0	0	132.884	0	0	0	0	0	0	0	0	159.819	175	0	150.078	0	146.691	0	182.404	0	166.233	150.498	0	145.965	0	0	174.173	0	0	149.466	0	167.951
		588	2462.68	0	0	0	192.328	140.377	0	0	0	153.715	140.316	156.519	0	152.736	0	0	0	125.002	0	161.007	0	0	0	0	0	0	157.82	0	0	0	0	147.183	0	185.921	0	157.52	154.406	161.074	144.311	0	0	166.693	0	0	140.925	0	162.694
		589	2466.54	0	0	0	187.566	137.86	0	0	0	0	139.238	160.066	0	148.258	0	0	0	132.542	0	166.73	0	0	0	0	0	0	159.331	0	0	152.054	0	0	0	186.605	0	171.443	150.158	0	0	0	0	173.914	0	0	152.323	0	170.933
		590	2470.4	0	0	0	182.297	144.344	0	0	0	0	148.502	0	0	151.685	0	0	153.328	131.083	0	0	0	162.968	0	0	0	0	153.521	0	0	143.002	0	0	0	188.842	0	172.983	0	0	145.528	0	0	173.833	0	0	0	0	162.436
		591	2474.26	0	0	0	195.291	138.438	0	0	0	155.487	0	151.678	0	150.593	172.51	0	0	0	181.788	164.611	0	0	0	0	0	0	159.746	185.667	0	141.546	0	156.599	0	195.157	0	171.038	152.386	155.91	0	0	147.539	168.495	0	0	143.408	0	170.01
		592	2478.12	0	0	0	186.417	143.647	0	0	0	0	135.319	152.114	0	157.272	0	0	146.495	142.627	174.49	160.629	0	0	0	0	0	0	0	0	0	133.188	0	149.494	0	193.457	0	174.739	152.378	0	0	0	0	169.53	0	142.574	0	0	174.476
		593	2481.98	0	0	0	187.774	135.144	0	0	0	0	140.607	154.478	0	155.472	0	0	0	0	179.409	170.5	0	0	0	0	0	0	150.37	0	0	138.364	0	0	0	189.083	0	171.987	150.725	0	0	0	148.21	170.755	0	0	154.56	0	176.283
		594	2485.84	0	0	0	187.788	140.456	0	0	0	0	144.429	151.52	0	146.558	172.155	134.953	0	138.111	0	0	0	0	0	0	0	0	0	0	0	153.536	0	0	0	192.419	0	168.452	154.38	157.201	141.379	0	0	165.389	0	0	157.018	0	168.624
		595	2489.7	0	0	0	185.64	143.989	0	0	0	153.139	0	151.225	0	154.512	172.735	0	0	137.894	181.152	163.738	0	0	0	0	0	0	156.154	0	0	147.343	0	154.655	0	186.598	0	166.343	153.393	161.894	0	0	143.607	171.994	0	0	152.019	0	174.921
		596	2493.56	0	0	0	187.138	147.154	0	0	0	155.59	143.026	153.067	0	150.795	0	0	0	145.271	181.838	168.42	0	0	0	0	0	0	0	0	0	0	0	146.91	0	192.748	0	164.28	154.399	156.613	0	0	0	173.878	0	149.833	153.332	0	174.619
		597	2497.42	0	0	0	196.349	148.019	0	0	0	0	140.637	147.823	0	155.247	171.655	139.898	0	143.125	177.805	173.43	0	0	0	0	0	0	0	165.977	0	142.992	0	0	0	194.594	0	164.745	148.609	0	143.076	0	0	166.528	0	133.443	149.621	0	174.259
		598	2501.28	0	0	0	183.267	141.126	0	0	0	163.5	137.248	141.807	0	160.477	168.806	143.186	151.035	141.788	170.31	169.629	0	0	0	0	0	0	0	185.659	0	137.488	0	0	0	180.181	0	164.011	148.999	159.826	145.079	0	0	170.101	0	148.566	145.576	0	168.418
		599	2505.14	0	140.634	0	178.879	146.092	0	0	0	0	155.714	140.196	0	160.207	165.437	148.123	0	154.683	183.455	163.595	0	0	0	0	0	0	160.491	180.746	0	139.278	0	0	0	181.117	0	158.683	156.708	151.023	145.424	0	0	172.258	0	0	146.213	0	176.987
		600	2509	0	0	0	180.267	146.704	0	0	0	0	153.869	135.248	0	158.395	175.548	136.932	0	0	0	168.399	0	0	0	0	0	0	162.555	172.678	0	0	0	0	0	188.26	0	167.78	150.028	0	144.549	0	0	174.98	0	143.653	142.446	137.836	176.458
		601	2512.86	0	0	0	187.474	142.983	0	0	0	0	0	147.913	0	155.485	167.061	0	0	149.364	0	163.552	0	0	0	158.165	0	0	159.299	180.971	0	138.815	0	0	0	190.069	0	170.063	146.504	154.803	0	0	152.927	168.221	0	139.301	145.553	0	180.686
		602	2516.72	0	0	0	194.141	151.464	0	0	0	0	0	0	0	152.884	166.621	0	0	157.984	178.306	163.646	0	0	0	0	131.742	0	164.994	0	0	140.242	0	0	0	193.408	0	170.55	149.95	164.703	0	0	0	175.566	0	0	145.654	0	172.266
		603	2520.58	0	0	0	194.787	0	0	0	0	0	152.081	149.001	0	159.502	174.56	142.955	0	150.646	178.036	166.892	0	0	0	0	144.944	0	0	0	0	139.248	0	0	0	184.388	0	168.538	150.801	161.49	0	0	0	169.473	0	147.938	141.975	135.331	172.268
		604	2524.44	0	0	0	189.127	0	0	0	0	0	148.112	142.769	0	159.99	165.933	0	0	151.903	172.422	172.329	0	0	0	0	0	0	165.328	0	0	135.538	0	0	0	184.359	0	171.517	156.735	157.67	144.808	0	0	175.579	0	0	0	0	177.773
		605	2528.3	0	0	0	188.785	134.642	0	0	0	0	138.942	151.183	0	165.224	175.77	134.936	0	156.447	172.175	160.848	0	0	0	0	0	0	162.52	0	0	159.457	0	0	0	181.902	0	160.313	136.976	157.775	0	0	147.492	175.144	0	148.33	144.131	0	182.512
		606	2532.16	0	0	0	193.548	141.272	0	0	0	0	144.396	147.196	0	160.908	168.456	146.726	0	150.233	173.429	165.046	0	154.087	0	0	130.431	0	170.325	172.112	0	137.742	0	146.942	0	183.805	0	164.427	145.558	146.402	0	0	0	174.38	0	0	141.795	126.316	183.957
		607	2536.02	0	0	0	186.548	140.5	0	0	0	160.526	0	0	0	158.031	169.132	142.863	0	148.707	176.959	160.961	0	0	0	0	0	0	169.896	0	0	134.955	0	0	0	187.487	0	165.72	134.998	154.129	136.688	0	0	174.502	0	144.083	148.544	0	178.75
		608	2539.88	0	0	0	186.33	0	0	0	0	163.864	139.962	154.776	0	161.986	0	146.658	0	151.911	174.979	164.274	0	0	0	0	0	0	162.995	183.507	0	136.646	0	0	0	177.606	0	173.521	143.634	156.742	135.328	0	0	168.547	0	148.956	136.195	0	168.088
		609	2543.74	0	0	0	182.244	147.74	0	0	0	161.665	0	149.585	0	156.204	0	178.167	0	148.694	178.194	168.882	0	0	0	0	137.81	0	168.289	0	0	131.581	0	0	0	190.503	0	167.059	140.772	153.414	142.032	0	150.209	176.973	0	140.629	140.122	132.214	176.608
		610	2547.6	0	0	0	190.803	145.227	0	0	0	156.577	0	0	0	157.617	0	0	0	157.995	179.051	165.989	0	0	0	0	137.175	0	162.621	0	0	131.846	0	0	0	173.193	0	162.213	137.304	155.194	143.026	0	0	175.427	0	144.402	149.92	130.176	175.981
		611	2551.46	0	152.761	0	188.089	139.117	0	0	0	157.636	0	0	0	155.792	169.68	141.76	0	158.241	174.622	162.514	0	0	0	0	131.712	0	168.205	0	0	139.204	0	0	0	182.698	0	171.02	0	157.018	139.315	0	144.597	172.173	0	149.356	156.594	128.653	181.525
		612	2555.32	0	0	0	200.876	0	0	0	0	158.441	0	0	0	154.057	0	0	0	147.524	168.789	156.161	0	0	0	0	0	0	171.886	0	0	145.341	0	0	0	181.03	0	166.432	140.919	151.813	138.479	0	0	171.65	0	146.972	140.784	0	172.632
		613	2559.18	145.784	0	0	193.22	0	0	0	0	155.57	0	144.441	0	166.05	0	0	0	155.051	182.284	158.29	0	0	0	0	0	0	165.259	0	0	150.54	0	0	0	177.221	0	170.145	132.928	146.775	131.579	0	146.488	0	0	0	154.293	0	157.324
		614	2563.04	0	0	0	194.141	0	0	0	0	177.36	0	139.033	0	156.509	168.508	0	0	157.012	179.955	0	0	0	0	0	130.096	0	0	0	0	0	0	0	0	184.436	0	161.224	148.668	160.547	0	0	0	167.97	0	0	147.908	130.202	167.149
		615	2566.9	0	0	0	190.263	0	0	0	0	160.226	0	142.127	0	171.45	166.395	0	0	152.659	182.201	156.639	0	0	0	0	127.768	0	0	0	0	141.521	0	0	0	183.806	0	167.051	138.636	156.637	137.45	0	149.217	172.145	0	0	143.151	140.155	0
		616	2570.76	0	0	0	187.408	149.24	0	0	0	155.29	0	151.99	0	163.981	0	0	0	154.594	179.571	172.597	0	0	0	0	0	0	159.073	171.915	0	0	0	0	0	186.632	0	171.374	142.69	151.929	145.623	0	0	0	0	149.072	152.043	0	0
		617	2574.62	0	0	0	185.384	148.769	0	0	0	157.55	0	139.024	0	172.593	0	145.015	0	155.497	181.599	155.01	0	0	0	0	0	0	171.855	182.606	0	147.667	0	0	0	189.957	0	163.285	135.354	152.328	142.58	0	0	172.308	0	0	153.071	0	0
		618	2578.48	0	0	0	187.306	142.359	0	0	0	157.916	0	0	0	173.999	0	0	0	152.798	177.396	160.121	0	0	0	0	0	0	163.655	177.804	0	146.762	0	0	0	189.509	0	162.361	138.91	150.633	141.21	0	0	175.182	0	155.133	146.125	0	0
		619	2582.34	0	0	0	186.97	0	0	0	0	161.128	0	0	0	178.403	0	184.521	0	158.318	177.518	157.236	0	0	0	0	0	0	0	0	0	139.474	0	0	0	181.104	0	160.831	144.948	150.614	138.865	0	0	0	0	152.371	155.581	134.673	162.13
		620	2586.2	0	0	0	182.331	0	0	0	0	166.909	0	137.82	0	165.492	0	0	0	0	182.859	169.738	0	0	0	0	0	0	170.601	0	0	142.971	0	0	0	191.341	0	163.625	140.31	149.412	135.597	0	0	176.48	0	0	151.116	0	0
		621	2590.06	147.291	136.367	0	194.045	0	0	0	0	160.812	0	152.638	0	163.804	169.717	147.955	0	155.944	181.528	167.764	0	0	0	0	0	0	0	173.195	0	132.446	0	0	0	184.862	0	0	150.04	142.79	134.402	0	0	0	0	0	158.257	141.008	0
		622	2593.92	0	134.402	0	195.419	0	0	0	0	158.816	0	140.877	0	163.772	170.187	0	0	141.789	175.905	165.609	165.571	0	0	0	0	0	169.035	0	0	134.356	0	150.496	0	176.75	0	0	0	149.6	131.056	0	0	170.983	0	0	142.593	0	0
		623	2597.78	136.657	0	0	194.48	0	0	0	0	160.768	0	149.811	0	172.423	0	0	0	154.586	176.719	159.227	164.481	0	0	0	0	0	158.736	0	0	136.629	0	0	0	187.822	0	164.974	147.615	152.182	134.23	0	0	0	0	0	147.378	0	167.087
		624	2601.64	143.492	0	0	193.87	0	0	0	0	162.275	0	138.657	0	163.768	0	0	0	153.15	181.364	160.086	0	0	0	0	0	0	0	0	0	0	0	0	0	196.407	0	173.59	144.271	149.475	129.327	0	0	165.181	0	0	139.14	141.512	158.035
		625	2605.5	146.85	0	0	195.12	0	0	0	0	149.859	0	155.552	0	174.288	0	0	0	156.068	180.912	163.156	0	0	0	0	0	0	181.749	0	0	0	0	0	0	189.54	0	162.217	148.521	149.088	133.431	0	0	0	0	149.374	149.385	0	0
		626	2609.36	138.721	0	0	201.79	0	0	0	0	162.994	0	139.49	0	173.443	0	0	0	140.147	179.208	162.796	0	0	0	0	0	0	0	0	0	132.164	0	0	0	186.104	0	162.005	146.326	152.699	140.292	0	0	0	0	0	146.889	132.34	166.548
		627	2613.22	141.833	0	0	190.485	0	0	0	0	150.935	0	149.896	0	175.462	0	0	0	0	176.869	161.314	0	0	0	0	0	0	161.394	0	0	0	0	0	0	184.351	0	166.469	147.183	146.715	133.466	0	0	175.326	0	164.08	150.667	0	159.189
		628	2617.08	148.796	0	0	189.744	0	0	0	0	153.076	0	136.93	0	167.171	176.133	0	0	171.94	188.673	158.399	0	165.511	0	0	0	0	175.508	0	0	0	0	0	0	192.225	0	157.907	147.385	145.774	125.96	0	0	172.715	0	152.808	144.459	136.814	165.42
		629	2620.94	149.959	139.335	0	194.528	0	0	0	0	160.427	0	0	0	180.583	0	0	0	0	179.359	164.237	0	169.494	0	0	0	0	161.452	0	0	0	0	0	0	191.627	0	160.581	147.563	155.056	132.169	0	0	0	0	0	149.696	129.227	156.127
		630	2624.8	0	0	0	194.052	0	0	0	0	156.081	0	0	0	170.597	0	0	0	146.65	181.63	162.508	0	0	0	0	0	0	0	0	0	127.217	0	0	0	190.829	0	158.548	144.651	150.399	125.078	0	147.935	0	0	0	151.949	123.529	166.429
		631	2628.66	148.25	0	0	197.349	0	0	0	0	153.187	0	0	0	171.042	184.944	147.119	0	150.48	187.561	163.139	0	0	0	0	0	0	155.788	0	0	0	0	0	0	187.641	0	159.288	147.301	156.151	127.086	0	0	169.333	0	0	149.253	134.461	0
		632	2632.52	146.321	0	0	194.976	0	0	0	0	149.993	0	139.549	0	168.303	0	0	0	169.665	193.003	160.368	0	0	0	0	0	0	166.015	172.985	0	0	0	0	0	198.298	0	164.762	138.244	151.076	139.158	0	152.376	0	0	0	0	0	165.412
		633	2636.38	0	0	0	203.193	0	0	0	0	155.682	0	136.924	0	165.438	171.344	0	0	0	190.21	157.558	0	0	0	0	0	0	160.068	0	0	0	0	0	0	190.718	0	165.379	135.582	157.432	0	0	0	176.443	0	161.479	152.657	126.801	164.371
		634	2640.24	143.576	0	0	191.035	0	0	0	0	160.497	0	0	0	173.934	175.343	0	0	0	182.745	157.442	0	0	0	0	0	0	172.77	0	0	0	0	0	0	176.215	0	159.727	133.825	153.114	126.332	0	0	166.454	0	0	156.245	127.821	164.779
		635	2644.1	141.073	0	0	193.019	0	0	0	0	159.72	0	133.142	0	158.216	182.598	0	0	0	182.497	160.586	0	0	0	0	0	0	163.425	172.281	0	0	0	0	0	183.77	0	158.923	143.036	161.752	130.084	0	158.382	0	0	0	159.379	134.026	164.854
		636	2647.96	0	0	0	193.189	0	0	0	0	0	0	0	0	166.99	0	0	0	0	188.969	0	0	0	0	0	0	0	166.247	0	0	0	0	0	0	174.573	0	156.712	146.557	150.545	135.175	0	151.229	0	0	177.68	145.148	131.187	0
		637	2651.82	150.329	0	0	196.634	0	0	200.392	0	154.533	0	136.835	0	162.475	0	0	0	0	185.272	161.364	0	0	0	0	0	0	167.922	0	0	0	0	0	0	181.573	0	152.024	0	153.813	136.317	0	0	175.053	0	0	150.755	138.736	153.293
		638	2655.68	0	0	0	196.759	0	0	0	0	161.505	0	128.339	0	161.004	177.182	0	0	0	186.535	158.371	0	0	0	0	0	0	159.021	0	0	0	0	0	0	183.347	0	156.808	144.109	153.652	136.393	0	155.624	173.434	0	0	154.874	0	158.804
[truncated: 23 more columns]

## Sheet: Background Std
				SptId_8	SptId_13	SptId_14	SptId_16	SptId_18	SptId_19	SptId_21	SptId_23	SptId_24	SptId_25	SptId_26	SptId_31	SptId_32	SptId_33	SptId_34	SptId_36	SptId_37	SptId_39	SptId_43	SptId_44	SptId_45	SptId_47	SptId_49	SptId_50	SptId_51	SptId_54	SptId_55	SptId_56	SptId_57	SptId_58	SptId_60	SptId_61	SptId_62	SptId_63	SptId_66	SptId_67	SptId_69	SptId_70	SptId_71	SptId_72	SptId_75	SptId_77	SptId_78	SptId_80	SptId_81	SptId_82
		0	193	0	0	0	0	0	0	0	0	0	0	0	0	0	0	0	0	0	0	0	0	0	0	0	0	66.5419	0	0	0	0	0	0	0	0	0	0	0	0	0	0	0	0	0	0	0	0	0
		1	196.86	0	0	0	0	0	0	0	0	0	0	0	0	0	0	0	0	0	0	0	0	0	0	0	0	0	58.279	0	0	0	0	0	0	0	0	0	0	0	0	0	0	0	0	0	0	0	70.9739
		2	200.72	0	0	0	0	0	0	0	0	0	0	0	67.0004	0	0	0	0	0	0	0	0	0	0	0	0	0	0	0	0	0	0	0	0	0	0	0	0	0	0	0	0	0	0	0	0	0	0
		3	204.58	0	0	0	0	0	0	0	0	0	0	0	0	0	0	0	0	0	0	0	0	0	0	0	0	0	0	0	0	0	0	0	0	0	0	0	0	0	0	0	0	0	0	0	0	0	0
		4	208.44	0	0	0	0	0	0	0	0	0	0	0	0	0	0	0	0	0	0	0	0	0	0	0	0	0	0	0	0	0	0	0	0	0	0	0	0	0	0	0	0	0	0	0	0	0	0
		5	212.3	0	0	0	0	0	0	0	0	0	0	0	0	0	0	0	0	0	0	0	0	0	0	0	0	0	0	0	0	0	0	0	0	0	0	0	0	0	0	0	0	0	0	0	0	0	0
		6	216.16	0	0	0	0	0	0	0	0	0	0	0	0	0	0	0	0	0	0	0	0	0	0	0	0	0	0	77.43	0	0	0	0	0	0	0	0	0	0	0	0	0	0	0	0	0	0	0
		7	220.02	0	0	0	0	0	0	0	0	0	0	0	0	0	0	0	0	0	0	0	0	0	0	0	0	0	0	0	0	0	0	0	0	0	0	0	0	0	62.1708	0	0	0	0	0	0	0	0
		8	223.88	0	0	0	0	0	0	0	0	0	0	0	0	0	0	0	0	0	0	0	0	0	0	0	0	0	0	0	0	0	0	0	0	0	0	0	0	0	0	0	0	0	0	0	0	0	0
		9	227.74	0	0	0	0	0	0	0	0	0	0	0	0	0	0	0	0	0	0	73.266	0	0	0	0	0	0	0	0	0	0	0	0	0	0	0	0	0	0	0	0	0	0	0	0	0	0	0
		10	231.6	0	0	0	0	0	0	0	0	0	0	0	0	0	0	0	0	0	0	0	0	0	0	0	0	0	0	0	0	0	0	0	0	0	0	0	0	0	0	0	0	0	0	0	0	0	0
		11	235.46	0	0	0	0	0	0	0	0	0	0	0	0	0	0	0	0	0	0	0	0	0	0	0	0	0	0	0	0	0	0	0	66.3236	0	0	0	0	0	0	0	0	0	0	0	0	0	0
		12	239.32	0	0	0	0	0	0	0	0	0	0	0	0	0	0	0	0	0	0	0	0	0	0	0	0	0	0	0	0	0	0	0	0	0	0	0	0	0	0	0	0	0	0	0	0	0	0
		13	243.18	0	0	0	0	0	0	0	0	0	0	0	0	0	0	0	0	0	0	0	0	0	0	0	0	0	0	0	0	0	0	0	0	0	0	0	0	0	0	0	0	0	0	0	0	0	0
		14	247.04	0	0	0	0	0	0	0	0	0	0	0	0	0	0	0	0	0	0	0	0	0	0	0	0	0	0	0	0	0	0	0	0	0	0	0	0	76.4991	0	0	0	0	0	0	0	0	0
		15	250.9	0	0	0	0	0	0	0	0	0	0	0	0	0	0	0	0	0	0	0	0	0	0	0	0	0	0	0	0	0	0	0	0	0	0	0	0	0	0	0	0	0	0	0	0	0	0
		16	254.76	0	0	0	0	0	0	0	0	0	0	0	0	0	0	0	0	0	0	0	0	0	0	0	0	0	0	0	0	0	0	0	0	0	0	0	0	0	0	0	0	0	0	0	0	0	0
		17	258.62	0	0	0	0	0	0	0	0	0	0	0	0	0	0	0	0	0	0	0	0	0	0	0	0	0	0	0	0	0	0	0	0	0	0	0	0	0	0	0	0	0	0	0	0	0	0
		18	262.48	0	0	0	0	0	0	0	0	0	0	0	0	0	0	0	0	0	0	0	0	0	0	0	0	0	0	0	0	0	0	0	0	0	0	0	0	0	0	0	0	0	0	0	0	0	0
		19	266.34	0	0	0	0	0	0	0	0	0	0	0	0	0	0	0	0	0	0	0	0	0	0	0	0	0	0	0	0	0	0	0	0	0	0	0	0	0	0	0	0	0	0	0	0	0	0
		20	270.2	0	0	0	0	0	0	0	0	0	0	0	0	0	0	0	0	0	0	0	0	0	0	0	0	0	0	0	0	0	0	0	0	0	0	0	0	0	0	0	0	0	0	0	0	0	0
		21	274.06	0	0	0	0	0	0	0	0	0	0	0	67.9018	0	0	0	0	0	0	0	0	0	0	0	0	0	0	0	0	0	0	0	0	0	0	0	0	0	0	0	0	0	0	0	0	0	0
		22	277.92	0	0	0	0	0	0	0	0	0	0	0	0	0	0	0	0	0	0	0	0	0	0	0	0	0	0	0	0	0	0	0	0	0	0	0	0	0	0	0	0	0	0	0	0	0	0
		23	281.78	0	0	0	0	0	0	0	0	0	0	0	0	0	0	0	0	0	0	0	0	0	0	0	0	0	0	0	0	0	0	64.1945	0	0	0	0	0	0	0	0	0	0	0	0	0	0	0
		24	285.64	0	0	0	0	0	0	0	0	0	0	0	66.112	0	0	0	0	0	0	0	0	0	0	0	0	0	0	0	0	0	0	0	0	0	0	0	0	0	0	0	0	0	0	0	0	0	0
		25	289.5	0	0	0	0	0	0	0	0	0	0	0	0	0	0	0	0	0	0	0	0	0	0	0	0	0	0	0	0	0	0	0	0	0	0	0	0	0	0	0	0	0	0	0	0	0	0
		26	293.36	0	0	0	0	0	0	0	0	0	0	0	0	0	0	0	0	0	0	0	0	0	0	0	0	0	0	0	0	0	0	0	0	0	0	0	0	0	0	0	0	0	0	0	0	0	0
		27	297.22	0	0	0	0	0	0	0	0	0	0	0	0	0	0	0	0	0	0	0	0	0	0	0	0	0	0	0	0	0	0	0	0	68.2646	0	63.8401	0	0	0	0	0	0	0	0	0	0	0
		28	301.08	0	0	0	0	0	0	0	0	0	0	0	0	0	0	0	0	0	0	0	0	0	0	0	0	0	0	0	0	0	0	0	0	0	0	0	0	0	0	0	0	0	0	0	0	0	0
		29	304.94	0	0	0	0	0	0	0	0	0	0	0	0	0	0	0	0	0	0	0	0	0	0	0	0	0	0	0	0	0	0	0	0	0	0	0	0	0	0	0	0	0	0	0	0	0	0
		30	308.8	0	0	0	0	0	0	0	0	0	0	0	0	0	0	0	0	0	0	0	0	0	0	0	0	0	0	0	0	0	0	64.9219	0	0	65.4508	0	0	0	0	0	0	0	0	0	0	0	0
		31	312.66	0	0	0	0	0	0	0	0	0	0	0	0	0	0	0	0	0	0	0	0	0	0	0	0	0	0	0	0	0	0	0	0	0	0	0	0	0	0	0	0	0	0	0	0	0	0
		32	316.52	0	0	0	0	0	0	0	0	0	0	0	0	0	0	0	0	0	0	0	0	0	0	0	0	0	0	0	0	0	0	0	0	0	0	0	0	0	0	0	0	0	0	0	0	0	0
		33	320.38	0	0	0	0	0	0	0	0	0	0	0	0	0	0	0	0	0	0	0	0	0	0	0	0	0	0	0	0	0	0	0	0	0	0	0	0	0	0	0	0	0	0	64.331	0	0	0
		34	324.24	0	0	0	0	0	0	0	0	0	0	0	0	0	0	0	0	0	0	0	0	0	0	0	0	0	0	0	0	0	0	0	0	0	0	0	0	0	0	0	0	0	0	0	0	0	0
		35	328.1	0	0	0	0	0	0	0	0	0	0	0	0	0	0	0	0	0	0	0	0	0	0	0	0	0	0	0	0	0	0	0	0	0	0	0	0	0	0	0	0	0	0	0	0	0	0
		36	331.96	0	0	0	0	0	0	0	0	0	0	0	0	0	0	0	0	0	0	0	0	0	0	0	0	0	0	0	0	0	0	0	0	0	0	0	0	0	0	0	0	0	0	0	0	0	0
		37	335.82	0	0	0	0	0	0	0	0	0	0	0	0	0	0	0	0	0	0	0	0	0	0	0	0	0	0	0	0	0	0	0	0	0	0	0	0	0	0	0	0	0	0	0	0	0	0
		38	339.68	0	0	0	0	0	0	0	0	0	0	0	0	0	0	0	0	0	0	0	0	0	0	0	0	0	0	0	0	0	0	0	0	0	0	0	0	0	0	0	0	0	0	0	0	0	0
		39	343.54	0	0	0	0	0	0	0	0	0	0	70.9329	0	0	0	0	0	0	0	0	0	0	0	0	0	0	0	0	0	0	0	0	0	0	0	0	0	0	0	0	68.5028	0	0	0	0	0	0
		40	347.4	0	0	0	0	0	0	0	0	0	0	0	0	0	0	0	0	0	0	0	0	0	0	0	0	0	0	0	0	0	0	0	0	0	0	0	0	0	0	0	0	0	0	0	0	0	0
		41	351.26	0	0	0	0	0	0	0	0	0	0	0	0	0	0	0	0	0	0	0	0	0	0	0	0	0	0	0	0	0	0	0	0	0	0	0	0	0	0	0	0	0	0	0	0	0	0
		42	355.12	0	0	0	0	0	0	0	0	0	0	0	0	0	0	0	0	0	0	0	0	0	0	0	0	0	0	0	0	0	0	0	0	0	0	0	0	0	0	0	0	0	0	0	0	0	0
		43	358.98	0	0	0	0	0	0	0	0	0	0	0	0	0	0	0	0	0	0	0	0	0	0	0	0	0	0	0	0	0	0	0	0	0	0	0	0	0	0	0	0	0	0	0	0	0	0
		44	362.84	0	0	0	0	0	0	0	0	0	0	0	0	0	0	0	0	0	0	0	0	0	0	64.7175	0	0	0	0	0	0	0	0	0	0	0	0	0	0	0	0	0	0	0	0	0	0	0
		45	366.7	0	0	0	0	0	0	0	0	0	0	0	0	0	0	0	0	0	0	0	0	0	0	0	0	0	0	0	0	0	0	0	0	0	0	0	0	0	0	0	0	0	0	0	0	0	0
		46	370.56	0	0	0	0	0	0	0	0	0	0	0	0	0	0	0	0	0	0	0	0	0	0	0	0	0	0	0	0	0	0	0	0	0	0	0	0	0	0	0	0	0	0	0	0	0	0
		47	374.42	0	0	0	0	0	0	0	0	0	0	0	0	0	0	0	0	0	0	0	0	0	0	0	0	0	0	0	0	0	0	0	0	0	0	0	0	0	0	0	0	0	0	0	0	0	0
		48	378.28	0	0	0	0	0	0	0	0	0	0	0	0	0	0	0	0	0	0	0	0	0	0	0	0	0	0	0	0	0	0	0	0	0	0	0	0	74.1147	0	0	0	0	0	0	0	0	0
		49	382.14	0	0	0	0	0	0	0	0	0	0	0	0	0	0	0	0	0	0	0	0	0	0	0	0	0	0	0	0	0	0	0	0	0	0	0	0	0	0	0	0	0	0	0	0	0	0
		50	386	0	0	0	0	0	0	0	0	0	0	0	0	0	0	0	0	0	0	0	0	0	0	0	0	0	0	0	0	0	0	0	0	0	0	0	0	0	0	0	0	0	0	0	0	0	0
		51	389.86	0	0	0	0	0	0	0	0	0	0	0	0	0	0	0	0	0	0	0	0	0	0	0	0	0	0	0	0	0	0	0	0	0	0	0	0	0	0	0	0	0	0	0	0	0	0
		52	393.72	0	0	0	0	0	61.0187	0	0	0	0	0	0	0	0	0	0	0	0	0	0	0	0	0	0	0	0	0	0	0	0	0	0	0	0	0	0	0	0	0	0	0	0	0	0	0	0
		53	397.58	0	0	0	0	0	0	0	0	0	0	0	0	0	0	0	0	0	0	0	0	0	0	0	0	0	0	0	0	0	0	0	0	0	0	0	0	0	0	0	0	0	0	0	0	0	0
		54	401.44	0	0	0	0	0	0	0	0	0	0	0	0	0	0	0	0	0	0	0	0	0	0	0	0	0	0	0	0	0	0	0	0	0	0	0	0	0	0	0	0	0	0	0	0	0	0
		55	405.3	0	0	0	0	0	0	0	0	0	0	0	0	0	0	0	0	0	0	0	0	0	0	0	0	0	65.4069	0	0	0	0	0	0	0	0	0	0	0	0	0	0	0	0	0	0	0	0
		56	409.16	0	0	0	0	0	0	0	0	0	0	0	0	0	0	0	0	0	0	0	0	0	0	0	0	0	0	0	0	0	0	0	0	0	0	0	0	0	0	0	0	0	0	0	0	0	0
		57	413.02	0	0	0	0	0	0	0	0	0	0	0	0	0	0	0	0	0	0	0	0	0	0	0	0	0	0	0	0	0	0	0	0	0	0	0	0	0	0	0	0	0	0	0	0	0	0
		58	416.88	0	0	0	0	0	0	0	0	0	0	0	0	0	0	0	0	0	0	0	0	0	0	0	0	0	0	0	0	0	0	0	0	0	0	0	0	0	0	0	0	0	0	0	0	0	0
		59	420.74	0	0	0	0	0	0	0	0	0	0	0	0	69.8608	0	0	0	0	0	0	0	0	0	0	0	0	0	0	0	0	0	0	0	0	0	0	0	0	0	0	0	0	0	0	0	0	0
		60	424.6	0	0	0	0	0	0	0	0	0	0	0	0	0	0	0	0	0	0	0	0	0	0	0	0	0	0	0	0	0	0	0	0	0	0	0	0	0	0	0	0	0	0	0	0	0	0
		61	428.46	0	0	0	0	0	0	0	0	0	0	0	0	0	0	0	0	0	0	0	0	0	0	0	0	0	0	0	0	0	0	0	0	0	0	0	60.8931	0	0	0	0	0	0	0	0	0	0
		62	432.32	0	0	0	0	0	0	0	0	0	0	0	0	0	0	0	0	0	0	0	0	0	0	0	0	0	0	0	0	0	0	0	0	0	0	0	0	0	0	0	0	0	0	0	0	0	0
		63	436.18	0	0	0	0	0	0	0	0	0	0	0	0	0	0	0	0	0	0	0	0	0	0	0	0	0	0	0	0	0	0	0	0	0	0	0	0	0	0	0	0	0	0	0	0	0	0
		64	440.04	0	0	0	0	0	0	0	0	0	0	0	0	0	0	0	0	0	0	0	0	0	0	0	0	0	0	0	0	0	0	0	0	0	0	0	0	0	0	0	0	0	0	0	0	0	0
		65	443.9	0	0	0	0	0	0	0	0	0	0	0	0	0	0	0	0	0	0	0	0	0	0	0	0	0	0	0	0	0	0	0	0	0	0	0	0	0	0	0	0	0	0	0	0	0	65.3789
		66	447.76	0	0	0	0	0	0	0	0	0	0	0	0	0	0	0	0	0	0	0	0	0	0	0	0	0	0	0	0	0	0	0	0	0	0	0	0	0	0	0	0	0	0	0	0	0	0
		67	451.62	0	0	0	0	0	0	0	59.7305	0	0	0	0	0	0	0	0	0	0	0	0	0	0	0	0	0	0	0	0	0	0	0	0	0	0	0	0	0	0	0	0	0	0	0	0	0	0
		68	455.48	0	0	0	0	0	0	0	0	0	0	0	0	0	0	0	0	0	0	0	0	0	0	0	0	0	0	0	0	0	0	0	0	0	0	0	0	0	0	0	0	0	0	0	0	0	0
		69	459.34	0	0	0	0	0	0	0	0	0	0	0	0	0	0	0	0	0	0	0	0	0	0	0	0	0	0	0	0	0	0	0	0	0	0	0	0	0	0	0	0	0	0	0	0	0	0
		70	463.2	0	0	0	0	0	0	0	0	0	0	0	0	0	0	0	0	0	0	0	0	0	0	0	0	0	0	0	0	0	0	0	0	0	0	0	0	0	0	0	0	0	0	0	0	0	0
		71	467.06	0	0	0	0	0	0	0	0	0	0	0	0	0	0	0	0	0	0	0	0	0	0	0	0	0	0	0	0	0	0	0	0	0	0	0	0	0	0	0	0	0	0	0	0	0	63.1811
		72	470.92	0	0	0	0	0	0	0	0	0	0	0	0	0	0	0	0	0	0	0	0	0	0	0	0	0	0	0	0	0	0	0	0	0	0	0	0	0	0	0	0	0	0	0	0	0	0
		73	474.78	0	0	0	0	0	0	0	0	0	0	0	0	0	0	0	0	0	0	0	0	0	0	0	0	0	0	0	0	0	0	0	0	0	0	0	0	0	0	0	0	0	0	0	0	0	0
		74	478.64	0	0	0	65.7718	0	0	0	0	0	0	0	0	0	0	0	0	0	0	0	0	0	0	0	0	0	0	0	0	0	0	0	0	0	0	0	0	0	0	0	0	0	0	0	0	0	0
		75	482.5	0	0	0	0	0	0	0	0	0	0	0	0	0	0	0	0	0	0	0	0	0	0	0	0	0	0	0	0	0	0	0	0	0	0	0	0	0	0	0	0	0	0	0	0	0	0
		76	486.36	0	0	0	0	0	0	0	0	0	0	0	0	0	0	0	0	0	0	0	0	0	0	0	0	0	0	0	0	0	0	0	0	0	0	0	0	0	0	0	0	0	0	0	0	0	0
		77	490.22	0	0	0	0	0	0	0	0	0	0	0	0	0	0	0	0	0	0	0	0	0	0	0	0	0	0	0	0	0	0	0	0	0	0	0	0	0	0	0	0	0	0	0	0	0	0
		78	494.08	0	0	66.3635	0	0	0	0	0	0	0	0	0	0	0	0	0	0	0	0	0	0	0	0	0	0	0	0	0	0	0	0	0	0	0	0	0	0	0	0	0	0	0	0	0	0	0
		79	497.94	0	0	0	0	0	0	0	0	0	0	0	0	0	0	0	0	0	0	0	0	0	0	0	0	0	0	0	0	0	0	0	61.8721	0	0	0	0	0	0	0	0	0	0	0	0	0	0
		80	501.8	0	0	0	0	0	0	0	0	0	0	0	0	0	0	0	0	0	0	0	0	0	0	0	0	0	0	0	0	0	0	0	0	0	0	0	0	0	0	0	0	0	0	0	0	0	0
		81	505.66	0	0	0	0	0	0	0	0	0	0	0	0	0	0	0	0	0	0	0	0	0	0	0	0	0	0	0	0	0	0	0	0	0	0	0	0	0	0	0	0	0	0	0	0	0	0
		82	509.52	0	0	0	0	0	0	0	0	0	0	0	0	0	0	0	0	0	0	0	0	0	0	0	0	0	0	0	0	0	0	0	0	0	0	0	0	0	0	0	0	0	0	0	0	0	0
		83	513.38	0	0	0	0	0	0	0	0	0	0	0	0	0	0	0	0	0	61.1563	0	0	0	0	0	0	0	0	0	0	0	0	0	0	0	0	0	0	0	0	0	0	0	0	0	0	0	0
		84	517.24	0	0	0	0	0	0	0	0	0	0	0	0	0	0	0	0	0	0	0	0	0	0	0	0	0	0	0	0	0	0	0	0	0	0	0	0	0	0	0	0	0	0	0	0	0	0
		85	521.1	0	0	0	0	0	0	0	0	0	0	0	0	0	0	0	0	0	0	0	0	0	0	0	0	0	0	0	0	0	0	0	0	0	0	0	0	0	0	0	0	0	0	0	0	0	0
		86	524.96	0	0	0	0	0	0	0	0	0	0	0	0	0	0	0	0	0	0	0	0	0	0	0	0	59.128	0	0	0	0	0	0	0	0	0	0	0	0	0	0	0	0	0	0	0	0	0
		87	528.82	0	0	0	0	0	0	0	0	0	0	0	62.3713	0	0	0	0	0	0	0	0	0	0	0	0	0	0	0	0	0	0	0	0	0	0	0	0	0	0	0	0	0	0	0	0	0	0
		88	532.68	0	0	0	0	0	0	0	0	0	0	0	0	0	0	0	0	0	0	0	0	0	0	0	0	0	0	0	0	0	0	0	0	0	0	0	0	0	0	0	0	0	0	0	0	0	0
		89	536.54	0	0	0	0	0	0	0	0	0	0	0	0	0	0	0	0	0	0	0	0	0	0	0	0	0	0	0	0	0	0	0	0	0	0	0	0	0	0	0	0	0	0	0	0	0	0
		90	540.4	0	0	0	0	0	0	0	0	0	0	0	0	0	0	0	0	0	0	0	0	0	0	0	0	0	0	0	0	0	0	0	0	0	0	0	0	0	0	0	0	0	0	0	0	0	0
		91	544.26	0	0	0	0	0	0	0	0	0	0	0	0	0	0	0	0	0	0	0	0	0	0	0	0	0	0	0	0	0	0	0	0	0	0	0	0	0	0	0	0	0	0	0	0	0	0
		92	548.12	0	0	0	0	0	0	0	0	0	0	0	0	0	0	0	0	0	0	0	0	0	0	0	0	0	0	0	0	0	0	0	0	0	0	0	0	0	0	0	0	0	69.0325	0	0	0	0
		93	551.98	0	0	0	0	0	0	0	0	0	0	0	0	0	0	0	0	0	0	0	0	0	0	0	0	0	0	0	0	0	0	0	0	0	0	0	0	0	0	0	0	0	0	0	0	0	0
		94	555.84	0	0	0	0	0	0	0	0	0	0	0	0	0	0	0	0	0	0	0	0	0	0	0	0	0	0	0	0	0	0	0	0	0	0	0	0	0	0	0	0	0	0	0	0	0	0
		95	559.7	0	0	0	0	0	0	0	0	0	0	0	0	0	0	0	0	0	0	0	0	0	0	0	0	0	0	0	0	0	0	0	0	0	0	0	0	0	0	0	0	0	0	0	0	0	0
		96	563.56	0	0	0	0	0	0	0	0	0	0	0	0	0	0	0	0	0	0	0	0	0	0	0	0	0	0	0	0	0	0	0	0	0	0	0	0	0	0	0	0	0	0	0	0	0	0
		97	567.42	0	0	0	0	0	0	0	0	0	0	0	0	0	0	0	0	0	0	0	0	0	0	0	0	0	0	0	0	0	0	0	0	0	0	0	0	0	0	0	0	0	0	0	0	0	0
		98	571.28	0	0	0	0	0	0	0	0	0	0	0	0	0	0	0	0	0	0	0	0	0	0	0	0	0	0	0	0	0	0	0	0	0	0	0	0	0	0	0	0	0	62.1407	0	0	0	0
		99	575.14	0	0	0	0	0	0	0	0	0	0	0	0	0	0	0	0	0	0	0	0	0	0	0	0	0	0	0	0	0	0	0	0	0	0	0	0	0	0	0	0	0	0	0	0	0	0
		100	579	0	0	0	0	0	0	0	0	0	0	0	0	0	0	0	0	0	0	0	0	0	0	0	0	70.0797	0	0	0	0	0	0	0	0	0	0	0	0	0	0	0	0	69.034	0	0	0	0
		101	582.86	0	0	0	0	0	0	0	0	0	0	0	0	0	0	0	0	0	0	0	0	0	0	0	0	0	0	0	0	0	0	0	0	0	0	0	0	0	0	0	0	0	61.5646	0	0	0	0
		102	586.72	0	0	0	0	0	0	0	0	0	0	0	0	0	0	0	0	0	0	0	0	0	0	0	0	0	0	0	0	0	0	0	0	0	0	0	0	0	0	0	0	0	0	0	0	0	0
		103	590.58	0	0	0	0	0	0	0	0	0	0	0	0	0	0	0	0	0	0	0	0	0	0	0	0	0	0	0	0	0	0	0	0	0	0	0	0	0	0	0	0	0	0	0	0	0	0
		104	594.44	0	0	0	0	0	0	0	0	0	0	0	0	0	0	0	0	0	0	0	0	0	0	0	0	0	0	0	0	0	0	0	0	0	0	0	0	0	0	0	0	0	0	0	0	0	0
		105	598.3	0	0	0	0	0	0	0	0	0	0	0	0	0	0	0	0	0	0	0	0	0	0	0	0	0	0	0	0	0	0	0	0	0	0	0	0	0	0	0	0	0	0	0	0	0	0
		106	602.16	0	0	0	0	0	0	0	0	0	0	0	0	0	0	0	0	0	0	0	0	0	0	0	0	0	0	0	0	0	0	0	0	0	0	0	0	0	0	0	0	0	65.9894	0	0	0	0
		107	606.02	0	0	0	0	0	0	0	0	0	0	0	0	0	0	0	0	0	0	0	0	0	0	0	0	0	0	0	0	0	0	0	0	0	0	0	0	0	0	0	0	0	62.6475	0	0	0	0
		108	609.88	0	0	0	0	0	0	0	0	0	0	0	0	0	0	0	0	0	0	0	0	0	0	0	0	0	0	0	0	0	0	0	0	0	0	0	0	0	0	0	0	0	66.5046	0	0	0	0
		109	613.74	0	0	0	0	0	0	0	0	0	0	0	0	0	0	0	0	0	0	0	0	0	0	0	0	0	0	0	0	0	0	0	0	0	0	0	0	0	0	0	0	0	65.3509	0	0	0	0
		110	617.6	0	0	0	0	0	0	0	0	0	0	0	0	0	0	0	0	0	0	0	0	0	0	0	0	0	0	0	0	0	0	0	0	0	0	0	0	0	0	0	0	0	68.6212	0	0	0	0
		111	621.46	0	0	0	0	0	0	0	0	0	0	0	0	0	0	0	0	0	0	0	0	0	0	0	0	0	0	0	0	0	0	0	0	0	0	0	0	0	0	0	0	0	0	0	0	0	0
		112	625.32	0	0	0	0	0	0	0	0	0	0	0	0	0	0	0	0	0	0	0	0	0	0	0	0	0	0	0	0	0	0	0	0	0	0	0	0	0	0	0	0	0	66.6041	0	0	0	0
		113	629.18	0	0	0	0	0	0	0	0	0	0	0	0	0	0	0	0	0	0	0	0	0	0	0	0	0	0	0	0	0	0	0	0	0	0	0	0	0	0	0	0	0	0	0	0	0	0
		114	633.04	0	0	0	0	0	0	0	0	0	0	0	0	0	0	0	0	0	0	0	0	0	0	0	0	0	0	0	0	0	0	0	0	0	0	0	0	0	0	0	0	0	0	0	0	0	0
		115	636.9	0	0	0	0	0	0	0	0	0	0	0	0	0	0	67.4368	0	0	0	0	0	0	0	0	0	0	0	0	0	0	0	0	0	0	0	0	0	0	0	0	0	0	67.5544	0	0	0	0
		116	640.76	0	0	0	0	0	0	0	0	0	0	0	0	0	0	0	0	0	0	0	0	0	0	0	0	0	0	0	0	0	0	0	0	0	0	0	0	0	0	0	0	0	0	0	0	0	0
		117	644.62	0	0	0	0	63.7076	0	0	0	0	0	0	0	0	0	0	0	0	0	0	0	0	0	0	0	0	0	0	0	0	0	0	0	0	0	0	0	0	0	0	0	0	0	0	0	0	0
		118	648.48	0	0	64.1579	0	0	0	0	0	0	0	0	0	0	0	0	0	0	0	0	0	70.5664	0	0	0	0	0	0	0	0	0	0	0	0	0	0	0	0	0	0	0	0	0	0	0	0	0
		119	652.34	63.8511	0	0	0	0	0	0	0	0	0	0	0	0	0	0	0	0	0	0	0	0	0	0	64.1006	0	0	0	0	0	0	0	0	0	0	0	0	0	0	0	0	0	0	0	0	0	0
		120	656.2	0	0	0	0	0	0	0	0	0	0	0	0	0	0	0	0	0	0	0	0	0	0	0	0	0	0	0	0	0	0	0	0	0	0	0	0	0	0	0	0	0	0	0	0	0	0
		121	660.06	0	0	62.5541	0	0	0	0	0	0	0	0	0	0	0	0	0	0	0	0	0	0	0	0	0	0	0	0	0	0	0	0	0	0	0	0	0	0	0	0	0	0	61.8206	0	0	0	0
		122	663.92	0	0	0	0	0	0	0	0	0	0	0	0	0	0	0	0	0	0	0	0	0	0	0	0	0	0	0	0	0	0	0	0	0	0	0	0	0	0	0	0	0	67.596	0	0	0	0
		123	667.78	0	0	0	0	0	0	0	0	0	0	0	64.3594	0	0	0	0	0	0	0	0	0	0	0	0	0	0	0	0	0	0	0	0	0	0	0	0	0	0	0	0	0	65.2458	0	0	0	0
		124	671.64	63.5468	0	0	0	0	0	0	0	0	0	0	0	0	0	0	0	0	0	0	0	0	0	0	0	0	0	0	0	0	0	0	0	0	0	0	0	0	0	0	0	0	0	0	0	0	0
		125	675.5	62.3956	0	0	0	0	0	0	0	0	0	0	0	0	0	0	0	0	0	0	0	0	0	0	0	0	0	0	0	0	0	0	0	0	0	0	0	0	0	0	0	0	0	0	0	0	0
		126	679.36	0	0	63.692	0	0	0	0	0	0	0	0	58.5658	0	0	0	68.1209	0	0	0	0	0	0	0	0	0	0	0	0	0	0	0	0	0	0	0	0	0	0	0	0	0	63.5286	0	0	0	0
		127	683.22	60.1105	0	61.1138	0	0	0	0	0	0	0	0	0	0	0	0	0	0	0	0	0	0	0	0	0	0	0	0	0	0	0	0	0	0	0	0	0	0	0	0	0	0	0	0	0	0	0
		128	687.08	65.9975	0	64.9608	0	0	0	0	0	0	0	0	0	0	0	0	0	0	0	0	0	0	0	0	0	0	0	0	0	0	0	0	0	0	0	0	0	0	0	0	61.1084	0	0	0	0	0	0
		129	690.94	58.3702	0	60.1994	0	0	0	0	0	0	0	0	0	0	0	0	0	0	0	0	0	0	0	0	0	0	0	0	0	66.9564	0	0	0	0	0	0	0	0	0	0	0	0	65.8687	0	0	0	0
		130	694.8	61.6423	0	62.3634	0	0	0	0	0	0	0	0	0	0	0	0	0	0	0	0	0	0	0	0	0	0	0	0	0	0	0	0	0	0	0	0	0	0	0	0	0	0	0	0	0	0	0
		131	698.66	64.7601	0	61.1174	0	0	0	0	0	0	0	0	0	0	0	0	0	0	0	0	0	0	0	0	0	0	0	0	0	68.1202	0	0	0	0	0	0	0	0	0	0	0	0	0	0	0	0	0
		132	702.52	0	0	65.3287	0	0	0	0	0	0	0	0	64.4086	0	0	0	0	0	0	0	0	0	0	0	0	0	0	61.7154	0	0	0	0	0	0	0	0	0	0	0	0	0	0	64.0955	0	0	0	0
		133	706.38	60.9126	0	63.115	0	0	0	0	0	0	0	0	60.648	0	0	0	0	0	0	0	0	0	0	0	0	0	0	0	0	0	0	0	0	0	0	0	0	0	0	0	0	0	0	0	0	0	0
		134	710.24	65.2877	0	64.5963	0	0	0	0	0	0	0	0	0	0	0	0	0	0	0	0	0	0	0	0	0	0	0	0	0	67.1042	0	0	0	0	0	0	0	0	0	0	0	0	63.317	0	0	0	0
		135	714.1	62.9652	0	64.2114	0	0	0	0	0	0	0	0	61.726	0	0	0	0	0	0	0	0	0	0	0	0	0	0	65.7181	0	59.8169	0	0	0	0	0	0	0	0	0	0	0	0	0	0	0	0	0
		136	717.96	62.1002	0	62.104	0	66.9329	0	0	0	0	0	0	62.4856	0	0	0	0	0	0	0	0	0	0	0	0	0	0	0	0	66.3401	0	0	0	0	0	0	0	0	0	0	0	0	63.9191	0	0	0	0
		137	721.82	64.8191	0	62.4513	0	0	0	0	0	0	0	0	64.6821	0	0	0	0	0	0	0	0	0	0	0	0	0	0	0	0	0	0	0	0	0	0	0	0	0	0	0	0	0	0	0	0	0	0
		138	725.68	63.5612	0	59.2651	0	0	0	0	0	0	0	0	0	0	0	0	0	0	0	0	0	0	0	0	0	0	0	0	0	59.5722	0	0	0	0	0	0	0	0	0	0	0	0	0	0	0	0	0
		139	729.54	0	0	63.0421	0	0	0	0	0	0	0	0	60.2819	0	0	0	0	0	0	0	0	0	0	0	0	0	0	0	0	61.6795	0	0	0	0	0	0	0	0	0	0	0	0	0	0	0	0	0
		140	733.4	62.8675	0	66.1439	0	0	0	0	0	0	0	0	61.5604	0	0	0	0	60.3045	0	0	0	0	0	0	0	0	0	0	0	0	0	0	0	0	0	0	0	0	0	0	0	0	60.6864	0	0	0	0
		141	737.26	62.6136	0	64.5742	0	0	0	0	0	0	0	0	0	0	0	0	0	61.869	0	0	0	0	0	0	0	0	0	0	0	0	0	0	0	0	0	0	0	0	0	0	0	0	61.2207	0	0	0	0
		142	741.12	62.2639	0	66.6391	0	0	0	0	0	0	0	0	0	0	0	0	0	0	0	0	0	0	0	0	0	0	0	0	0	64.1438	0	0	0	0	0	0	0	0	0	0	0	0	0	0	0	0	0
		143	744.98	62.9338	0	62.5074	0	0	0	0	0	0	0	0	0	0	0	0	0	59.2937	0	0	0	0	0	0	0	0	0	0	0	63.1755	0	0	0	0	0	0	0	0	0	0	0	0	0	0	0	0	0
		144	748.84	58.9361	0	60.4866	0	0	0	0	0	0	0	0	65.0848	0	0	0	0	61.1632	0	0	0	0	0	64.3894	0	0	0	0	0	62.3634	0	0	0	0	0	0	0	0	0	0	0	0	0	0	0	0	0
		145	752.7	62.9857	0	62.9303	0	0	0	0	0	0	0	0	62.6455	0	0	0	0	0	0	0	0	0	0	0	0	0	0	0	0	0	0	0	0	0	0	0	0	0	0	0	0	0	65.1063	0	0	0	0
		146	756.56	62.0687	0	61.3992	0	0	0	0	0	0	0	0	64.1669	0	0	0	0	62.9013	0	0	0	0	0	0	0	0	0	0	0	67.8408	0	0	0	0	0	0	0	0	0	0	0	0	62.571	0	0	0	0
		147	760.42	65.928	0	63.6385	0	0	0	0	0	0	0	0	64.6693	0	0	0	0	60.166	0	0	0	0	0	0	0	0	0	68.0294	0	65.018	0	0	0	0	0	0	0	0	0	0	0	0	63.9351	0	0	0	0
		148	764.28	64.56	0	59.5318	0	0	0	0	0	0	0	0	63.5304	0	0	0	0	0	0	0	0	0	0	0	0	0	0	0	0	0	0	0	0	0	0	0	0	0	0	0	0	0	61.683	0	0	0	0
		149	768.14	0	0	0	0	0	0	0	0	0	0	0	65.6018	0	0	0	0	0	0	0	0	0	0	0	0	0	0	0	0	0	0	0	0	0	0	0	0	0	0	0	0	0	70.0571	0	0	0	0
		150	772	63.8795	0	61.6433	0	0	0	0	0	0	0	0	61.0549	0	0	0	0	62.6557	0	0	0	0	0	0	0	0	0	0	0	0	0	0	0	0	0	0	0	0	0	0	0	0	62.4981	0	0	0	0
		151	775.86	63.1647	0	65.6081	0	0	0	0	0	0	0	0	63.273	0	0	0	0	0	0	0	0	0	0	0	0	0	0	67.1475	0	0	0	0	0	0	0	0	0	0	0	0	0	0	64.9866	0	0	0	0
		152	779.72	62.9705	0	0	0	0	0	0	0	0	0	0	65.076	0	0	67.4957	0	0	0	0	0	0	0	0	0	0	0	62.4817	0	63.6665	0	0	0	0	0	0	0	0	0	0	0	0	65.6475	0	0	0	0
		153	783.58	67.9048	0	0	0	0	0	0	0	0	0	0	61.0213	0	0	0	0	61.0239	0	0	0	0	0	0	0	0	0	0	0	0	0	0	0	0	0	0	0	0	0	0	0	0	0	0	0	0	0
		154	787.44	73.5897	0	59.8978	0	0	0	0	0	0	0	0	65.7466	0	0	0	0	0	0	0	0	0	0	0	0	0	0	64.4878	0	63.3181	0	0	0	0	69.4886	0	0	0	0	0	0	0	60.9113	0	0	0	65.1154
		155	791.3	64.3334	0	59.3868	0	0	0	0	0	0	0	0	59.8628	0	0	0	0	0	0	0	0	0	0	0	0	0	0	66.5671	0	57.1651	0	0	0	0	0	0	0	0	0	0	0	0	0	0	0	0	0
		156	795.16	63.6313	0	65.8597	0	0	0	0	0	0	0	0	63.1427	0	0	0	0	0	0	0	0	0	0	0	0	0	0	63.271	0	0	0	0	0	0	0	0	0	0	0	0	0	0	66.0659	0	0	0	0
		157	799.02	62.5363	0	0	0	0	0	0	0	0	0	0	65.2544	0	0	0	0	0	0	0	0	0	0	0	0	0	0	65.3666	0	0	0	0	0	0	0	0	0	0	0	0	0	0	73.5273	0	0	0	0
		158	802.88	67.6943	0	0	0	0	0	0	0	0	0	0	65.5862	0	0	0	0	0	0	0	0	0	0	0	0	0	0	67.4246	0	0	0	0	0	0	0	0	0	0	0	0	0	0	62.7762	0	0	0	0
		159	806.74	61.4633	0	0	0	0	0	0	0	0	0	0	57.8302	0	0	0	0	0	0	0	0	0	0	0	0	0	0	65.2986	0	0	0	0	0	0	0	0	0	0	0	0	0	0	62.2381	65.9069	0	0	0
		160	810.6	64.3043	0	0	0	0	0	0	0	0	0	0	62.829	0	0	0	0	0	0	0	0	0	0	0	0	0	0	66.2369	0	0	0	0	0	0	0	0	0	0	0	0	0	0	64.6868	0	0	0	0
		161	814.46	62.1125	0	64.1043	0	0	0	0	0	0	0	0	70.3091	0	0	0	0	64.5098	0	0	0	0	0	0	0	0	0	62.192	0	0	0	0	0	0	0	0	0	0	0	0	0	0	0	61.4354	0	0	0
		162	818.32	64.4753	0	0	0	0	0	0	0	0	0	0	66.2973	0	0	60.3452	0	0	0	0	0	0	0	0	0	0	0	69.8699	0	0	0	0	0	0	0	0	0	0	0	0	0	0	64.5745	0	0	0	0
		163	822.18	66.2433	0	60.4635	0	0	0	0	0	0	0	0	67.1502	0	0	61.7356	0	0	0	0	0	0	0	0	0	0	0	66.6017	0	0	0	0	0	0	0	0	0	0	0	0	0	0	0	0	0	0	0
		164	826.04	61.3786	0	64.1192	0	0	0	0	0	0	0	0	62.3287	0	0	0	0	0	0	0	0	0	0	0	0	0	0	67.9457	0	0	0	0	0	0	0	0	0	0	0	0	0	0	66.166	0	0	0	0
		165	829.9	61.2916	0	62.452	0	0	0	0	0	0	0	0	63.3088	0	0	0	0	0	0	0	0	0	0	0	0	0	0	65.4225	0	0	0	0	0	0	0	0	0	0	0	0	0	0	66.3465	0	0	0	0
		166	833.76	65.8771	0	62.7321	0	0	0	0	0	0	0	0	62.2161	0	0	0	0	0	0	0	0	0	0	0	0	0	0	66.9656	0	0	0	0	0	0	0	0	0	0	0	0	62.3003	0	0	0	0	0	63.976
		167	837.62	63.0534	0	60.8177	0	0	0	0	0	0	0	0	64.6156	0	0	0	0	0	0	0	0	0	0	0	0	0	0	65.7915	0	0	0	0	0	0	0	0	0	0	0	0	0	0	63.7188	0	0	0	0
		168	841.48	62.3363	0	0	0	0	0	0	0	0	0	0	0	0	0	0	0	0	0	0	0	0	0	0	0	0	0	62.8173	0	0	0	0	0	0	0	0	0	0	0	0	65.1481	0	0	0	0	0	0
		169	845.34	59.4259	0	0	0	0	0	0	0	0	0	0	63.2584	0	0	0	0	0	0	0	0	0	0	0	0	0	0	64.742	0	0	0	0	0	0	0	0	0	0	0	0	60.9155	0	68.2405	0	0	0	0
		170	849.2	67.8166	0	59.6593	0	0	0	0	0	0	0	0	0	0	0	0	0	0	0	0	0	0	0	0	0	0	0	67.1747	0	0	0	0	0	0	0	0	0	0	0	0	0	0	67.6076	0	0	0	0
		171	853.06	62.5621	0	59.5931	65.5936	0	0	0	0	0	0	0	0	0	0	63.4431	0	0	0	0	0	0	0	0	0	0	0	69.4447	0	0	0	0	0	0	0	0	0	0	0	0	61.2099	0	0	0	0	0	0
		172	856.92	65.5823	0	60.012	0	64.0534	0	0	0	0	0	0	59.0904	0	0	0	0	0	0	0	0	0	0	0	0	0	0	65.7715	0	0	0	0	0	0	0	0	0	0	0	0	60.4536	0	62.2349	0	0	0	0
		173	860.78	60.8422	0	62.0242	0	0	0	0	0	0	0	0	59.7722	0	0	0	66.7012	0	0	0	0	0	0	0	0	0	0	63.2533	0	61.0492	0	0	0	0	0	0	0	0	0	0	62.942	0	0	0	0	0	0
		174	864.64	61.994	0	61.9564	0	0	0	0	0	0	0	0	0	0	0	65.4414	59.5566	0	0	0	0	0	0	0	0	0	0	61.9708	0	0	0	0	0	0	65.1629	0	0	0	0	0	60.6649	0	65.7921	0	0	0	0
		175	868.5	64.5661	0	64.4622	0	0	0	0	0	0	0	0	0	0	0	0	0	0	0	0	0	0	0	0	0	0	0	65.3795	0	0	0	0	0	0	0	0	0	0	0	0	60.4202	0	0	0	0	0	0
		176	872.36	63.8723	0	62.8712	0	0	0	0	0	0	0	0	66.3359	0	0	66.3246	0	0	0	0	0	0	0	0	0	0	0	67.1045	0	0	0	0	0	0	0	0	0	0	0	0	60.2254	0	0	0	0	0	0
		177	876.22	65.6744	0	60.3829	0	0	0	0	0	0	0	0	0	0	0	63.1875	0	0	0	0	0	0	0	0	0	0	0	0	0	0	0	0	0	0	0	0	0	0	0	0	61.8169	0	0	0	0	0	0
		178	880.08	61.7153	0	61.9309	0	0	0	0	0	0	0	0	0	0	0	0	69.8674	0	0	0	0	0	0	0	0	0	0	65.5665	0	63.4917	0	0	0	0	0	0	0	0	0	0	63.8035	0	0	0	0	0	0
		179	883.94	62.6429	0	64.561	0	0	0	0	0	0	0	0	0	0	0	60.1514	66.6646	0	0	0	0	0	0	0	0	0	0	0	0	0	0	0	0	0	0	0	0	0	0	0	63.4546	0	0	0	0	0	0
		180	887.8	61.2354	0	62.543	0	0	0	0	0	0	0	0	0	0	0	0	62.3526	0	0	0	0	0	0	0	0	0	0	0	0	0	0	0	0	0	66.7096	0	0	0	0	0	58.1407	0	0	0	0	0	0
		181	891.66	65.1526	0	60.0569	0	0	0	0	0	0	0	0	0	0	0	0	0	0	0	0	0	0	63.2264	0	0	0	0	64.7494	0	0	0	0	0	0	66.3032	0	0	0	0	0	63.1716	0	0	0	0	0	0
		182	895.52	63.2239	0	62.7325	0	0	0	0	0	0	0	0	0	0	0	0	63.9691	0	0	0	0	0	0	0	0	0	0	65.301	0	0	0	0	0	0	66.925	0	0	0	0	0	64.0329	0	0	0	0	0	0
		183	899.38	59.2645	0	59.0451	0	0	0	0	0	0	0	0	0	0	0	0	65.1567	0	0	0	0	0	0	0	0	0	0	64.4571	0	0	0	0	0	0	59.5989	0	0	0	0	0	63.9105	0	0	59.7927	0	0	0
		184	903.24	62.9114	0	58.3803	0	0	0	0	0	0	0	0	0	0	0	0	65.1396	0	0	0	0	0	0	0	0	0	0	63.3383	0	0	0	0	0	0	0	0	0	0	0	0	62.8999	0	59.6859	0	0	0	0
		185	907.1	60.1426	0	64.1278	0	0	0	0	0	0	0	0	0	0	0	0	65.4009	0	0	0	0	0	0	0	0	0	0	66.9113	0	59.149	0	0	0	0	65.2795	0	0	0	0	0	60.3824	0	0	0	0	0	0
		186	910.96	63.3522	63.1891	65.853	0	0	0	0	0	0	0	0	0	0	0	0	73.0456	0	0	0	0	0	0	0	0	0	0	66.6582	0	0	0	0	0	0	66.0388	0	0	0	0	0	64.3567	0	0	0	0	0	0
		187	914.82	62.3568	0	66.6366	0	0	0	0	0	0	0	0	0	0	0	65.6139	0	0	0	0	0	0	0	0	0	0	0	66.7769	0	0	0	0	0	0	0	0	0	0	0	0	60.4274	0	0	0	0	0	0
		188	918.68	64.5335	58.6467	60.2825	0	0	0	0	0	0	0	0	0	0	0	63.2007	62.8069	0	0	0	0	0	0	0	0	0	0	66.811	0	60.74	0	0	0	0	65.707	0	0	0	0	0	60.4239	0	0	0	0	0	0
		189	922.54	65.5213	0	0	0	0	0	0	0	0	0	0	0	0	0	0	0	0	0	0	0	0	0	0	0	0	0	67.1845	0	0	0	0	0	0	66.3928	0	0	0	0	0	60.426	0	0	0	0	0	0
		190	926.4	65.4455	62.4111	0	0	0	0	0	0	0	0	0	0	0	0	0	62.1866	0	0	0	0	0	0	0	0	0	0	0	0	0	0	0	0	0	64.494	0	0	0	0	0	61.7415	0	0	0	0	0	0
		191	930.26	61.0138	60.6666	0	0	0	0	0	0	0	0	0	0	0	0	0	0	0	0	0	0	0	0	0	0	0	0	65.957	0	0	0	0	0	0	0	0	0	0	0	0	66.123	0	0	0	0	0	0
		192	934.12	65.6545	65.5777	0	0	0	0	0	0	0	0	0	0	0	0	62.581	70.9081	0	0	0	0	0	0	0	0	0	0	65.8753	0	61.7371	0	0	0	0	63.395	0	0	65.2345	0	0	61.1974	0	0	0	0	0	0
		193	937.98	63.6477	63.8822	0	0	0	0	0	67.7122	0	0	0	0	0	0	0	68.7725	0	0	0	0	0	0	0	0	0	0	66.4957	0	0	0	0	0	0	60.9201	0	0	67.6381	0	0	0	0	63.9208	0	0	0	0
		194	941.84	69.633	59.843	61.6394	0	0	0	0	0	0	0	0	0	0	0	63.5965	0	0	0	0	0	0	0	0	0	0	0	0	0	0	0	0	0	0	63.5483	0	0	0	0	0	62.0574	0	67.6891	0	0	0	0
		195	945.7	70.2839	64.258	65.525	0	0	0	0	0	0	0	0	0	0	0	63.2462	0	0	0	59.0029	0	0	0	0	0	0	0	0	0	0	0	0	0	0	0	0	0	62.3417	0	0	0	0	0	0	0	0	0
		196	949.56	65.0388	0	58.4894	0	66.4528	0	0	0	0	0	0	0	0	0	0	0	0	0	0	0	0	0	0	0	0	0	59.2499	0	0	0	0	0	0	59.2686	0	0	0	0	0	0	0	0	0	0	0	0
		197	953.42	64.6437	58.4306	0	0	0	0	0	0	0	0	0	0	0	0	67.0963	0	0	0	0	0	0	0	0	0	0	0	0	0	68.7653	0	0	0	0	0	0	0	0	0	0	0	0	0	0	0	0	0
		198	957.28	62.5203	60.497	0	0	0	0	0	0	0	0	0	0	0	0	0	0	62.5084	0	59.8609	0	0	0	0	0	0	0	61.1659	0	0	0	0	0	0	62.5669	0	0	0	0	0	0	0	0	0	0	0	0
		199	961.14	64.2846	67.3031	0	0	63.442	0	0	0	0	0	0	0	0	0	0	0	0	0	0	0	0	0	0	0	0	0	0	0	67.5519	0	0	0	0	67.0769	0	0	60.7653	0	0	0	0	0	0	0	0	0
		200	965	66.5485	63.0895	0	0	0	0	0	0	0	0	0	0	0	0	62.2704	0	0	0	0	0	0	0	0	0	0	0	0	0	0	0	0	0	0	63.0318	0	0	65.8346	0	0	0	0	0	0	0	0	0
		201	968.86	67.5633	63.3629	61.9161	0	0	0	0	0	0	0	0	0	0	0	60.8087	0	0	0	0	0	0	0	0	0	0	0	66.3224	0	0	0	0	0	0	59.1771	0	0	64.617	0	0	0	0	0	0	0	0	0
		202	972.72	64.0088	63.0242	62.3387	0	0	0	0	0	0	0	0	0	0	0	63.6702	0	0	0	0	0	0	0	0	0	0	0	64.5113	0	59.1486	0	0	0	0	65.8349	0	0	67.3918	0	0	0	0	59.5118	0	0	0	0
		203	976.58	61.9707	64.3811	0	0	63.0639	0	0	0	0	0	0	0	0	0	62.8751	0	0	0	0	0	0	0	0	0	0	0	64.482	0	0	0	0	0	0	61.3392	0	0	0	0	0	0	0	65.1833	0	0	0	0
		204	980.44	65.1726	59.8055	0	0	0	0	0	0	0	0	0	0	0	0	65.1286	0	0	0	0	0	0	0	0	0	0	0	66.9929	0	0	0	0	0	0	62.2357	0	0	0	0	0	60.8709	0	65.7117	0	0	0	0
		205	984.3	62.956	60.6567	0	0	59.0058	0	0	0	0	0	0	0	0	0	60.1825	0	0	0	0	0	0	0	0	0	0	0	65.8305	0	63.9102	0	0	0	0	65.0571	0	0	63.9226	0	0	58.2133	0	66.0187	0	0	0	0
		206	988.16	65.2088	61.6347	0	0	0	0	0	0	0	0	0	0	0	0	63.0641	0	0	0	0	0	0	0	0	0	0	0	0	0	68.3637	0	0	0	0	62.5239	0	0	0	0	0	0	0	64.5899	0	0	0	0
		207	992.02	60.7024	61.169	0	0	0	0	0	0	0	0	0	0	0	0	62.1736	0	0	0	0	0	0	0	0	0	0	0	63.8518	0	62.7342	0	0	0	0	63.0166	0	0	0	0	0	0	0	67.8505	0	0	0	0
		208	995.88	64.2364	59.6723	0	0	60.6157	0	0	0	0	0	0	0	0	0	58.9044	65.2695	0	0	0	0	0	0	0	0	0	0	0	0	63.1696	0	0	0	0	60.4907	0	0	0	0	0	0	0	63.7034	0	0	0	0
		209	999.74	62.0716	63.0005	0	0	0	0	0	0	0	0	0	0	0	0	62.492	0	63.595	0	0	0	0	0	0	0	0	0	65.6941	0	0	0	0	0	0	56.6291	0	0	64.2515	0	0	0	0	65.2433	0	0	0	0
		210	1003.6	60.5262	61.1386	0	0	63.1212	0	0	0	0	0	0	0	0	0	62.4084	0	0	0	0	0	0	0	0	0	0	0	0	0	0	0	0	0	0	66.4245	0	0	0	0	0	0	0	64.7631	0	0	0	0
		211	1007.46	71.0751	59.7298	0	0	63.537	0	67.2665	0	0	0	0	0	0	0	63.1411	0	0	0	0	0	0	0	0	64.1686	0	0	64.4008	0	65.16	0	0	0	0	60.2299	0	0	0	0	0	0	0	63.2294	0	0	0	0
		212	1011.32	64.941	61.9152	0	0	61.9973	0	0	65.7518	0	0	0	0	0	0	63.8251	0	0	0	0	0	0	0	0	0	0	0	65.8027	0	66.6269	0	0	0	70.9035	61.4053	0	0	0	64.6426	0	0	0	68.8274	0	0	0	0
		213	1015.18	64.2566	0	0	0	63.0568	0	0	0	0	0	0	0	0	0	65.8553	0	0	0	0	0	0	0	0	0	0	0	0	0	60.2283	0	0	0	0	64.5186	0	0	0	0	0	0	0	62.8509	0	0	59.6246	0
		214	1019.04	64.0499	63.4537	0	0	0	0	0	0	0	0	0	0	0	71.4344	62.8728	0	0	0	0	0	0	0	0	0	0	0	0	0	63.2605	0	0	0	0	61.6775	0	0	0	0	0	0	0	59.3568	0	0	0	0
		215	1022.9	63.3566	0	0	0	0	0	0	0	0	0	0	0	0	0	60.8474	0	0	0	0	0	0	0	0	0	0	0	64.7193	0	64.3198	0	0	0	0	65.661	0	0	0	0	0	0	0	64.9502	0	0	0	0
		216	1026.76	62.8297	60.4632	0	0	0	0	0	0	0	0	0	0	0	0	61.9875	68.7121	0	0	0	0	0	0	0	0	0	0	0	0	61.5033	0	0	0	0	63.6896	0	0	0	0	0	0	0	65.1564	0	0	0	0
		217	1030.62	63.8371	58.9125	0	0	0	0	0	0	0	0	0	0	0	0	60.8875	0	0	0	0	0	0	0	0	0	0	0	61.9513	0	60.8596	0	0	0	0	59.495	0	0	0	0	0	0	0	64.66	0	0	0	0
		218	1034.48	61.5651	59.1022	0	0	0	0	0	0	68.5064	0	0	0	0	0	59.265	0	0	0	0	0	0	0	0	0	0	0	0	0	59.2272	0	0	0	0	61.0567	0	0	0	0	0	0	0	66.3082	0	0	0	0
		219	1038.34	64.5673	0	0	0	0	0	0	0	0	0	0	59.0534	0	0	63.7381	0	0	0	0	0	0	0	0	0	0	0	65.7888	0	61.3059	0	0	0	0	61.1768	0	0	0	0	0	0	0	62.6653	0	0	0	0
		220	1042.2	65.1564	0	0	0	0	0	0	0	0	0	0	0	0	0	64.9078	68.2754	0	0	0	0	0	0	0	0	0	0	59.8482	0	58.8709	0	0	0	0	61.0478	0	0	0	0	0	0	0	62.6475	0	0	0	0
		221	1046.06	0	63.2709	0	0	62.6227	0	0	0	0	0	0	61.0217	0	0	66.603	0	0	0	0	0	0	0	0	0	0	0	65.0129	0	64.17	0	0	0	0	58.7109	0	0	0	0	0	0	0	60.7168	0	0	0	0
		222	1049.92	63.7132	63.7554	0	0	64.7095	0	0	0	0	0	0	60.5634	0	0	61.5431	0	0	0	0	0	0	0	0	0	0	0	64.3971	0	60.5744	0	0	0	0	60.1713	0	0	0	0	0	0	0	66.6573	0	0	0	0
		223	1053.78	61.5102	0	0	0	61.8207	0	0	0	0	0	0	57.8475	0	0	63.9719	68.8912	0	0	0	0	0	56.9175	0	0	0	0	60.6946	0	63.7126	0	0	0	0	62.6501	0	0	0	0	65.7452	0	0	63.6935	0	0	0	0
		224	1057.64	0	63.4081	0	0	62.2956	0	0	0	0	0	0	61.0124	0	0	62.0323	62.8395	0	0	0	0	0	0	0	0	0	0	63.9523	0	63.9226	0	0	0	0	58.6441	0	0	0	0	0	0	0	64.3674	0	0	0	0
		225	1061.5	64.6753	0	0	0	65.638	0	0	0	0	0	0	61.0466	0	0	58.3137	0	0	0	0	0	0	0	0	0	0	0	66.1346	0	65.1957	0	0	0	0	63.9161	0	0	0	0	64.915	0	0	58.7602	0	0	0	0
		226	1065.36	0	62.5682	0	0	65.567	0	0	0	64.8817	0	0	60.9585	0	0	62.8924	0	0	0	0	0	0	0	0	0	0	0	59.7701	0	63.1101	0	0	0	0	62.4632	0	0	0	0	62.1666	0	0	62.2174	0	0	0	0
		227	1069.22	68.0075	64.5622	0	0	62.8067	0	0	0	0	0	0	63.8751	0	0	61.9795	63.3055	67.5266	0	0	0	0	0	0	0	0	0	0	0	58.8236	0	0	0	0	65.0524	0	0	0	0	0	0	0	64.2246	0	0	0	0
		228	1073.08	62.0421	0	0	0	64.7747	0	0	0	65.2795	0	0	62.9802	0	0	66.8943	64.4276	0	0	0	0	0	0	0	0	0	0	63.9579	0	60.8435	0	0	0	0	65.0099	0	0	0	0	68.0928	0	0	60.3016	0	0	0	0
		229	1076.94	59.8027	63.3791	0	0	65.5968	0	0	0	64.7009	0	0	64.3128	0	0	61.1456	65.8568	0	0	0	0	0	0	0	0	0	0	61.8794	58.3554	62.1299	0	0	0	0	64.8627	0	67.6844	0	0	58.1424	0	0	64.6608	0	0	0	0
		230	1080.8	63.9927	67.9176	0	0	63.7288	0	0	0	0	0	0	59.5807	0	0	69.1606	0	0	0	0	0	0	0	0	0	0	0	66.6685	0	60.7011	0	63.5825	0	0	62.8252	0	0	0	0	60.5085	0	0	62.931	0	0	0	0
		231	1084.66	64.8811	61.3051	0	0	58.9555	0	59.7447	0	62.4122	0	0	60.3871	0	0	61.9978	0	0	0	0	0	0	0	0	0	0	0	64.7597	0	63.7849	0	0	0	0	64.911	0	0	0	0	63.8208	0	0	68.2489	0	0	0	0
		232	1088.52	61.4615	63.1099	0	0	60.8075	0	0	0	0	0	0	63.6682	0	0	63.75	0	0	0	0	0	0	0	0	0	0	0	66.227	0	62.2959	0	0	0	0	62.8522	0	0	0	0	62.9734	0	0	63.2317	0	0	0	0
		233	1092.38	61.1274	61.2568	0	0	62.5499	0	0	0	59.6062	0	0	60.7973	0	0	64.7661	65.6298	0	0	0	0	0	0	0	0	0	0	64.7276	0	0	0	0	0	0	67.5444	0	0	0	0	63.1726	61.5701	0	61.0732	0	0	0	0
		234	1096.24	0	0	0	0	62.8406	0	0	0	64.4785	0	0	64.9603	0	0	67.4954	61.6959	0	0	0	0	0	0	0	0	0	0	65.8111	0	58.2515	0	0	0	0	61.3241	0	0	0	0	67.0024	0	0	67.04	0	0	0	0
		235	1100.1	62.0514	0	0	0	62.4769	0	58.0521	0	63.6019	0	60.0142	59.3892	0	0	63.4335	66.6147	0	0	0	0	0	0	0	0	0	0	65.5637	0	61.3143	0	0	0	0	0	0	0	0	0	65.6969	0	0	61.4256	0	0	0	0
		236	1103.96	63.0128	0	0	0	60.5755	0	66.0016	0	62.6433	0	0	59.2824	0	0	63.4294	0	0	0	0	0	0	66.6946	0	0	0	0	64.6205	0	66.1287	0	0	0	0	0	0	0	0	0	65.6789	0	0	65.1561	0	0	0	0
		237	1107.82	61.7704	66.7052	0	0	63.652	0	62.7581	0	67.2395	0	0	65.2845	0	0	67.2023	71.8041	61.9422	0	0	0	0	0	0	0	0	0	66.9142	0	62.2554	0	0	0	0	0	0	0	0	0	62.7774	0	0	64.1179	0	0	0	0
		238	1111.68	66.536	55.7107	0	0	69.1281	0	61.0135	0	0	0	64.1765	62.1698	0	0	66.5218	65.6584	0	0	0	0	0	55.8764	0	0	0	0	66.1883	0	63.0389	0	0	0	0	0	0	0	0	0	63.7724	63.9278	0	63.8064	0	0	0	0
		239	1115.54	64.6311	0	0	0	64.7003	0	60.4749	0	66.2978	0	0	57.3752	0	0	65.7199	67.9101	0	0	0	0	0	0	0	0	61.9913	0	67.8619	0	62.2236	0	0	0	0	0	0	0	0	0	60.4424	60.8218	0	64.0063	0	0	0	0
		240	1119.4	64.2751	0	0	0	66.096	0	64.7965	0	64.3875	0	63.0701	58.049	0	0	65.4841	64.6497	0	0	0	0	0	0	0	0	0	0	65.5347	0	64.2349	0	0	0	0	0	0	0	0	0	68.5384	0	0	63.1568	0	0	0	0
		241	1123.26	62.7321	0	0	0	62.2034	0	62.7455	0	60.8897	0	0	61.0541	0	0	0	70.9762	0	0	0	0	0	61.7266	0	0	0	0	0	0	0	0	0	0	0	0	0	0	0	0	62.3933	0	0	67.5502	0	0	0	0
		242	1127.12	64.8862	0	0	63.9672	64.3036	0	64.3468	62.5845	64.9638	0	65.73	62.5698	0	0	63.44	63.7394	0	0	0	0	0	60.403	0	0	0	0	65.4233	0	0	0	0	0	64.3486	0	0	0	0	0	61.0165	0	0	63.9019	0	59.2922	0	0
		243	1130.98	60.4519	0	0	0	63.7038	0	60.4429	0	0	0	64.599	64.9613	0	0	60.8067	65.6765	0	0	0	0	0	0	0	0	0	0	64.7691	0	0	0	0	0	0	0	0	0	0	0	60.5605	0	0	73.4561	0	0	0	0
		244	1134.84	62.3866	61.9521	0	0	65.9934	0	67.3254	0	66.401	0	61.6806	58.9467	0	0	0	64.4723	0	0	0	0	0	61.0693	0	0	64.0216	0	66.6368	0	0	0	0	0	0	0	0	0	0	0	65.3735	0	0	61.8779	0	0	0	0
		245	1138.7	62.3656	0	0	0	63.7144	0	66.5653	0	63.8499	0	0	0	0	0	62.64	60.1476	0	0	0	0	0	0	0	62.5471	0	0	64.8572	0	62.4951	0	0	0	0	62.537	0	0	0	0	62.0933	0	0	65.1635	0	0	0	0
		246	1142.56	64.0218	0	0	0	64.3475	0	0	0	0	0	0	59.9265	0	0	61.4392	67.65	0	0	0	0	0	0	0	0	0	0	63.4343	0	0	0	0	62.0558	0	0	0	0	0	0	60.6145	0	0	59.2537	0	0	0	0
		247	1146.42	62.6334	0	0	0	63.3942	0	65.2516	61.2409	0	0	66.6544	64.1443	0	0	60.8568	65.9659	0	0	0	0	0	60.8324	0	0	0	0	64.9673	0	62.5808	0	0	0	0	0	0	0	0	0	65.2177	0	0	63.8122	0	0	0	0
		248	1150.28	60.4435	0	0	0	61.7571	0	61.3809	0	59.5854	0	60.1844	61.5945	0	0	69.1618	67.9991	0	0	0	0	0	0	0	0	0	0	67.0308	0	0	0	0	0	0	0	0	0	0	0	63.0089	0	0	64.4998	0	0	0	0
		249	1154.14	70.1735	0	0	0	66.7229	0	62.2998	59.2248	66.05	0	63.7934	60.1668	0	0	61.5624	64.5466	0	0	0	0	0	0	0	0	0	0	67.6824	0	0	0	0	0	0	0	0	0	0	0	64.6035	0	0	67.3191	0	0	0	0
		250	1158	64.4179	0	0	0	63.7137	0	0	65.9108	63.0704	0	66.4942	61.1428	0	0	0	0	0	0	0	0	0	56.3018	0	60.0803	0	0	65.7878	0	67.1379	0	0	0	0	57.6632	0	0	0	0	0	0	0	62.1476	0	0	0	0
		251	1161.86	67.2756	0	0	0	64.7196	0	0	0	0	0	64.0614	57.7302	0	0	63.2832	70.032	0	0	0	0	0	0	0	0	0	0	68.9172	0	0	62.5393	0	0	0	62.1885	0	0	0	0	65.7581	0	0	0	0	0	0	0
		252	1165.72	59.1114	0	0	0	66.6937	0	0	0	61.5465	0	0	62.4027	0	0	64.7594	0	0	0	0	0	61.6517	60.9546	0	0	0	0	66.255	0	61.957	0	0	0	0	0	0	0	0	0	62.1119	0	0	59.7739	0	0	0	0
		253	1169.58	64.1711	64.5037	0	0	65.9649	0	0	0	0	0	64.0013	59.3793	0	0	63.7671	66.0012	0	0	0	0	0	0	0	60.1902	0	0	62.9477	0	0	0	0	0	0	0	0	0	0	0	0	0	0	58.6197	0	0	0	0
		254	1173.44	65.3117	0	0	0	63.973	0	0	0	0	0	62.6497	63.9544	0	0	0	67.4928	0	0	0	0	0	0	0	0	0	0	67.5486	0	60.9341	0	0	0	0	0	0	0	0	0	65.3366	0	0	66.8773	0	0	0	0
		255	1177.3	62.042	0	0	0	64.8679	0	65.7756	0	64.6449	0	62.6053	0	0	0	0	67.9623	0	0	0	0	0	0	0	0	66.8911	0	67.3081	0	62.3674	0	0	0	0	66.4427	0	0	0	0	0	0	0	61.623	0	0	0	0
		256	1181.16	61.9429	0	0	0	65.9021	0	0	0	0	0	62.6388	59.9478	0	0	0	62.8989	0	0	0	0	0	0	0	0	0	0	62.7291	0	0	0	0	0	0	66.2864	0	0	0	0	66.1561	66.0486	0	64.2053	0	0	0	0
		257	1185.02	60.6296	0	0	0	65.6256	0	0	0	0	0	0	63.7051	0	0	65.7394	63.6449	0	0	0	0	0	56.8052	0	0	0	0	65.8964	0	0	0	0	0	0	59.1673	0	0	0	0	0	0	0	62.0153	0	0	0	0
		258	1188.88	65.1307	0	0	0	63.7105	0	0	60.6683	0	0	0	63.8658	0	0	0	0	0	0	0	0	0	0	0	61.5692	0	0	68.5559	0	60.4007	68.3262	0	0	0	62.9979	0	0	0	0	0	0	0	0	0	0	0	0
		259	1192.74	57.9177	0	0	0	66.3973	0	0	0	0	0	0	65.0128	0	0	67.1793	0	0	0	0	0	0	0	0	57.6254	0	0	64.5599	0	0	0	0	0	0	61.556	0	0	0	0	62.2102	0	0	61.0926	0	0	0	0
		260	1196.6	63.2173	64.6892	0	0	65.2344	0	0	64.1186	65.8913	0	0	61.8038	0	0	0	69.7391	0	0	0	0	0	0	0	63.4632	0	0	66.525	0	0	63.4343	0	0	0	64.8697	0	0	0	0	0	0	0	0	0	0	0	0
		261	1200.46	64.3879	0	0	0	67.4195	0	0	0	0	0	63.5762	0	0	0	0	61.6796	0	0	61.623	0	0	0	0	62.1461	0	0	65.5451	0	0	0	0	0	0	65.5405	0	0	0	0	67.2956	0	0	0	0	0	0	0
		262	1204.32	62.5625	0	0	0	63.3384	0	0	0	0	0	0	0	0	0	58.9299	0	0	0	0	0	0	60.9659	0	0	0	0	62.8248	0	63.6761	59.8707	0	0	0	62.9868	0	0	0	0	0	0	0	0	0	0	0	0
		263	1208.18	65.0348	63.3655	0	0	67.7194	0	0	56.4473	0	0	61.0883	64.079	0	0	0	0	0	0	0	0	0	0	0	0	0	0	64.8628	0	0	60.7522	0	0	0	64.3922	0	0	0	0	61.3526	0	0	0	0	0	0	62.1697
		264	1212.04	65.3019	0	0	0	65.6124	0	0	60.8241	0	0	0	61.0137	0	0	0	0	0	0	0	0	0	0	0	0	0	0	0	0	0	66.0673	0	0	0	62.7689	0	0	0	0	61.0447	0	0	0	0	0	0	0
		265	1215.9	61.0888	0	0	0	63.9865	0	0	61.3413	0	0	0	61.9746	0	0	0	0	61.3575	0	0	0	0	59.8114	0	0	62.1346	0	63.7077	0	0	62.6215	0	0	0	64.0523	0	0	0	0	0	0	0	65.2314	0	0	0	0
		266	1219.76	63.2033	0	0	0	63.17	0	0	62.1493	0	0	0	61.8084	0	0	0	70.416	0	0	0	0	0	61.6254	65.4701	0	0	0	0	0	59.7882	62.6684	0	0	0	67.4992	0	0	0	0	63.4615	62.2398	0	0	0	0	0	0
		267	1223.62	59.9653	64.0467	0	0	64.7055	0	0	61.1227	0	0	0	62.1485	0	0	0	0	0	0	0	0	0	61.2582	0	0	0	0	64.6403	0	0	63.0817	0	0	0	65.1164	0	0	0	0	63.1116	0	0	62.9737	0	0	0	0
		268	1227.48	60.893	0	0	0	66.9524	0	0	64.4302	0	0	0	0	0	0	0	0	0	0	0	0	0	0	0	0	0	0	65.0453	0	0	66.4732	0	0	0	62.8735	0	0	0	0	64.6003	0	0	67.6368	0	0	0	0
		269	1231.34	67.4551	66.6644	0	0	64.3113	0	0	0	0	0	0	65.2121	0	0	0	0	62.3687	0	0	0	0	71.6228	0	0	0	0	65.8796	0	0	60.5277	0	0	0	66.1076	0	0	0	0	0	0	0	65.8525	0	0	0	0
		270	1235.2	65.6019	64.8304	0	0	68.9251	0	0	60.4362	0	0	0	0	0	0	0	0	0	0	0	0	0	60.0427	0	0	0	0	62.2001	0	0	62.6748	0	0	0	63.2683	0	0	0	0	0	0	0	61.7167	0	0	0	0
		271	1239.06	62.6721	0	0	0	69.0954	0	0	64.9118	0	0	0	61.7449	0	0	0	0	0	0	0	0	0	59.5993	0	0	0	0	63.9191	0	61.8804	66.8288	0	0	0	61.6945	0	0	0	0	0	0	0	0	0	0	0	61.6037
		272	1242.92	66.043	61.5278	0	0	62.7053	0	0	0	0	0	65.2939	64.0907	0	0	0	0	59.8682	0	0	0	0	60.3428	0	0	0	0	0	0	63.8642	61.374	0	0	0	60.883	0	0	0	0	0	0	0	0	0	0	0	0
		273	1246.78	61.0863	68.6011	0	0	64.5291	0	0	0	0	0	0	61.582	0	0	0	0	59.3276	0	0	0	0	57.6828	0	0	0	0	63.5479	0	0	61.128	0	0	0	63.4932	0	0	0	0	0	0	0	66.6929	0	0	0	0
		274	1250.64	61.9025	67.0775	0	0	60.4102	0	0	0	0	0	60.9772	60.434	0	0	0	0	0	0	0	0	0	59.4334	0	0	0	0	61.8454	0	62.9619	64.5297	0	0	0	68.1589	0	0	0	0	0	63.7714	0	64.6519	0	0	0	58.8335
		275	1254.5	65.3938	61.9435	0	0	67.2039	0	0	0	0	0	0	58.9991	0	0	0	66.1966	60.6258	0	0	0	0	60.9995	0	0	0	0	62.2009	0	0	63.534	0	0	0	65.1823	0	0	0	0	63.0046	0	0	66.6301	0	0	0	63.2203
		276	1258.36	62.2592	0	0	0	63.0131	0	0	0	0	0	63.3132	0	0	0	61.4218	0	57.7443	0	0	0	0	0	0	0	0	0	0	0	59.8326	63.882	0	0	0	65.6594	0	0	0	0	0	0	0	60.8147	0	0	0	61.7247
		277	1262.22	61.5243	65.0031	0	0	60.7821	0	0	0	0	0	62.7309	58.4543	0	0	0	0	56.0675	0	0	0	0	0	0	0	0	0	0	0	58.7805	65.2608	0	0	0	62.4517	0	0	0	0	0	61.2994	0	60.6496	0	0	0	59.9561
		278	1266.08	56.4974	0	0	0	63.3213	0	0	0	0	0	61.6127	0	0	0	0	0	59.1368	0	0	0	0	0	0	0	0	0	0	0	60.0596	61.6275	0	0	0	65.4551	0	0	0	0	0	0	0	61.798	0	0	0	0
		279	1269.94	62.0419	62.2047	0	0	64.8344	0	0	61.1066	0	0	64.816	61.7154	0	0	57.9904	0	0	0	0	0	0	64.9484	0	0	0	0	0	0	58.4098	62.8482	0	0	0	62.272	0	0	0	0	0	60.0735	0	64.4742	0	0	0	61.7639
		280	1273.8	65.7232	0	0	0	62.0098	0	0	60.6334	0	0	61.8097	65.0053	0	0	0	0	0	0	0	0	0	61.7907	0	0	59.2526	0	64.9025	0	59.9442	63.7116	0	0	0	62.998	0	0	0	0	69.4275	0	0	62.2213	0	0	0	61.8756
		281	1277.66	65.322	61.3878	0	0	0	0	0	0	0	0	61.3508	58.0605	0	0	0	0	62.4917	0	0	0	0	59.4566	0	0	0	0	0	0	62.9196	63.4916	0	0	0	63.1485	0	0	0	0	68.5496	60.6516	0	63.0131	0	0	0	62.7247
		282	1281.52	61.5189	0	0	0	63.8352	0	0	60.2856	0	0	63.0046	63.7291	0	0	60.5576	64.9556	0	0	0	0	0	64.6723	0	0	0	0	0	0	60.8054	0	0	0	0	64.6009	0	0	0	0	65.3152	60.6118	0	61.889	0	0	0	67.046
		283	1285.38	0	0	0	0	65.0887	0	61.0354	0	0	0	58.6703	63.5743	0	0	0	61.5972	57.5956	0	0	0	0	62.2439	0	0	0	0	62.7906	0	0	56.9127	0	0	0	63.6572	0	0	0	0	59.8885	0	0	62.0502	0	0	0	0
		284	1289.24	67.2938	0	0	0	59.914	0	63.9323	58.2958	0	0	62.8514	67.2121	0	0	0	0	60.6209	0	0	0	0	63.4412	0	0	0	0	64.7084	0	61.7379	65.4837	0	0	0	61.2561	0	0	0	0	63.5406	60.2957	0	63.1828	0	0	0	64.1523
		285	1293.1	62.9408	0	0	0	64.3616	0	63.8756	0	0	0	60.9	61.4384	0	0	0	0	57.6685	0	0	0	0	61.5788	0	64.3021	0	0	67.0504	0	59.0209	62.3991	0	0	0	0	0	0	0	0	63.1565	62.3349	0	61.8405	0	62.4144	0	58.6148
		286	1296.96	63.7959	0	0	0	63.8055	0	0	61.1706	0	0	63.0548	65.5492	0	0	0	0	63.0643	0	0	0	0	59.0645	0	65.0189	0	0	63.8497	0	62.7992	0	0	0	0	65.1569	0	0	0	0	64.3233	59.3428	0	0	0	0	0	60.4873
		287	1300.82	61.7101	0	0	0	59.8512	0	63.8495	0	0	0	63.0804	64.1749	0	0	0	0	63.2387	0	0	0	0	59.7109	0	0	0	0	63.2181	0	57.5086	0	0	0	0	64.5225	0	0	0	0	0	61.0138	0	59.9038	0	0	0	0
		288	1304.68	65.5324	0	0	0	61.0901	0	65.8976	0	0	0	61.5406	63.3507	62.5524	0	0	0	63.0688	0	0	65.1921	0	54.1317	0	0	0	0	69.3328	0	62.6456	65.5792	0	0	0	59.6458	0	0	0	0	0	64.3369	0	61.669	0	0	0	62.4918
		289	1308.54	66.4421	67.0337	0	0	68.8078	0	0	0	0	0	66.5356	59.3236	0	0	0	60.9424	59.5888	0	0	0	0	66.4508	0	66.1228	0	0	71.0297	0	59.2363	0	0	0	0	61.0296	0	0	0	0	64.3341	0	0	65.3603	0	0	0	62.2501
		290	1312.4	57.1185	0	0	0	68.9143	0	62.0747	0	0	0	62.0309	58.0589	0	0	62.0184	0	59.4475	0	0	61.7509	0	60.9354	0	63.6188	0	0	68.9114	0	0	0	0	0	0	64.9261	0	0	0	0	0	58.8328	0	62.2814	0	0	0	62.3032
		291	1316.26	65.6993	64.1404	0	0	66.7173	0	62.2511	0	0	0	61.9206	59.7692	0	0	0	60.8209	60.3531	0	0	65.2467	0	59.0391	0	0	0	0	66.2244	0	60.3304	0	0	0	0	67.4799	0	0	0	0	66.1719	0	0	64.6945	0	0	0	0
		292	1320.12	61.241	62.7422	0	0	66.0903	0	0	0	0	0	66.4659	61.7118	0	0	0	0	59.8014	0	0	61.1042	0	60.7219	0	0	0	0	65.2657	0	57.4757	58.0624	0	0	0	0	0	0	0	0	60.6946	61.0663	0	58.8626	0	0	0	66.8214
		293	1323.98	0	62.847	0	0	63.4783	0	66.9936	0	0	0	67.2026	60.0925	0	0	0	0	61.685	0	0	62.9405	0	62.1334	0	63.1639	0	0	68.2081	0	59.7796	0	0	0	0	0	0	0	0	0	61.7461	62.0206	0	64.2213	0	0	0	62.8545
		294	1327.84	61.1393	61.838	0	0	62.2624	0	67.3775	0	0	0	67.6705	62.4243	0	0	0	0	59.9176	0	0	61.6655	0	61.024	0	63.8034	0	0	64.646	0	62.2401	0	0	0	0	0	0	0	0	0	66.004	64.7681	0	63.8412	61.9882	0	0	63.8571
		295	1331.7	60.5489	60.3435	0	0	64.13	0	61.5597	0	0	0	60.2034	62.1544	0	0	0	60.9623	59.0137	0	0	0	0	56.379	0	0	64.8738	0	65.4977	0	0	0	0	0	0	63.3037	0	0	0	0	76.2846	63.7324	0	57.9693	0	0	0	0
		296	1335.56	65.7015	62.5547	0	0	62.5249	0	63.2552	0	0	0	66.6566	58.7159	0	0	0	0	0	0	0	64.4701	0	56.6299	0	0	62.1648	0	66.2792	0	64.4694	62.2986	0	0	0	63.2685	0	0	0	0	73.5053	57.9768	0	63.719	0	0	0	60.6704
		297	1339.42	0	63.3446	0	62.8297	62.5394	0	61.0138	0	0	0	66.0569	62.0249	0	0	0	0	0	0	0	60.3827	0	62.8017	0	63.2985	63.305	0	65.8981	0	62.1724	0	0	0	0	64.1797	0	0	0	0	67.8413	58.8703	0	62.3767	0	0	0	0
		298	1343.28	0	57.5891	62.4219	0	64.2351	0	60.8761	0	0	0	61.4909	60.8282	0	0	0	62.8506	0	0	0	64.7949	0	0	0	0	65.3586	0	62.2528	0	57.4174	0	58.0914	0	0	63.6385	0	0	0	0	0	61.8591	0	63.2624	0	0	0	62.0031
		299	1347.14	58.1542	65.6549	0	60.5664	61.9959	0	62.7667	0	0	0	60.4323	64.8311	0	0	0	0	0	0	0	67.4743	0	63.6796	0	60.7374	60.4252	0	69.2523	0	60.2329	0	0	0	0	0	0	0	0	0	68.2504	63.1983	0	61.212	0	0	0	65.4143
		300	1351	63.4449	0	0	0	64.2671	0	58.2541	0	0	0	65.088	62.9889	0	0	0	0	63.9052	0	0	67.2976	0	61.5912	0	0	62.521	0	68.922	0	60.061	0	0	0	0	0	0	0	0	0	67.1907	63.4034	0	62.6584	0	0	0	60.5241
		301	1354.86	0	64.4865	0	65.6861	66.667	0	62.343	0	0	0	67.655	60.8959	0	0	0	0	65.4539	0	0	65.2824	0	63.5775	0	63.8731	59.5174	0	67.6601	0	64.9302	0	0	0	61.721	0	0	0	0	0	62.7207	57.8816	0	58.5862	0	0	0	61.5969
		302	1358.72	0	61.9804	0	61.6421	59.4271	0	63.4893	0	0	0	66.146	60.7534	0	0	0	0	60.5708	0	0	66.7619	0	59.9471	0	65.5627	59.6332	0	64.6792	0	56.6507	0	0	0	60.5528	0	0	0	0	0	62.6408	61.0603	64.9097	61.1814	0	66.3596	0	61.796
		303	1362.58	64.9448	66.6836	0	72.1743	62.8286	0	0	0	0	0	62.6757	62.0739	0	0	0	0	63.0381	0	0	63.0999	0	61.856	0	62.9042	63.0064	0	66.0565	0	59.4922	0	0	0	59.329	0	0	0	0	0	65.25	59.173	0	66.1783	0	0	0	59.5633
		304	1366.44	0	64.8698	0	0	62.8512	0	62.3782	0	0	0	65.247	63.7071	0	0	0	0	59.107	0	0	63.2299	0	0	0	0	58.4848	0	65.246	0	61.5144	0	0	0	64.823	0	0	0	0	0	68.0897	60.5521	0	63.0154	0	0	0	61.9151
		305	1370.3	0	69.8249	0	0	62.203	0	58.6286	0	0	0	63.9087	61.9349	0	0	0	0	63.0398	0	0	59.7252	0	59.0168	0	0	66.7367	0	67.4088	0	0	63.2233	63.9105	0	65.8972	0	0	0	0	0	64.1909	60.1428	0	59.7534	0	0	0	67.5592
		306	1374.16	61.6714	0	0	59.1761	63.5862	0	0	0	0	0	60.5397	58.2975	0	0	0	59.8466	60.9567	0	0	67.1569	0	63.0276	0	0	58.663	0	65.7298	0	60.6211	0	64.602	0	0	0	0	0	0	0	64.4508	59.8762	0	63.7887	0	0	0	61.5752
		307	1378.02	0	0	0	63.6428	61.5383	0	63.7054	0	0	0	63.784	59.269	0	0	0	0	60.0914	0	0	65.4458	0	63.0955	0	60.6411	59.3752	0	67.0963	0	0	0	0	0	61.0725	0	0	0	0	0	62.8201	61.361	0	60.6162	0	0	0	66.883
		308	1381.88	0	61.7974	0	0	55.7158	0	61.8929	0	0	0	61.7605	65.5099	0	0	0	0	62.6638	0	0	64.6452	0	57.6791	0	66.75	60.6013	0	63.8432	0	59.5772	0	62.2289	0	0	0	0	0	0	63.9519	66.3123	59.3643	0	63.3608	0	0	0	58.0712
		309	1385.74	0	67.5913	0	0	61.3573	0	60.4574	61.4064	0	0	61.98	58.8078	0	0	0	0	60.6132	0	0	66.207	0	60.4678	0	0	61.8366	0	67.7346	63.6272	63.8155	62.7466	0	0	61.6311	0	0	0	0	0	59.1128	59.8647	0	61.6997	58.1519	0	0	63.189
		310	1389.6	0	64.5281	0	0	69.4955	0	60.1754	0	0	0	64.4154	60.1776	0	0	0	0	57.9342	0	0	64.7025	0	65.3954	0	0	60.9739	0	68.2303	0	58.502	0	60.9923	0	0	0	0	0	0	0	62.0298	59.4288	0	63.7766	0	0	0	61.9489
		311	1393.46	0	64.2742	0	0	64.0349	0	63.9977	0	0	0	62.6062	59.5549	0	0	0	0	60.966	0	0	66.3693	0	60.5407	0	61.9441	60.4521	0	66.2732	0	63.9056	0	63.1724	0	0	0	0	0	0	62.1436	63.6915	61.0839	0	60.3834	0	0	62.937	62.1073
		312	1397.32	0	64.0012	0	62.3389	65.3157	0	62.8579	0	0	0	63.9304	59.2546	0	0	0	0	65.5036	0	0	65.7827	0	65.8635	0	63.7468	60.2991	0	68.244	0	61.8215	0	64.1613	0	0	0	0	0	0	61.5052	62.2908	58.7179	0	61.4532	0	0	0	57.8635
		313	1401.18	0	59.9492	0	60.5152	66.4419	0	61.2681	0	0	0	61.9493	61.5516	0	65.3421	0	0	60.1715	0	0	65.0827	0	58.7163	0	0	60.4309	0	65.8728	0	60.9389	0	59.6744	0	64.7186	0	0	0	61.8874	0	62.4832	59.5581	0	63.915	0	0	0	61.9226
		314	1405.04	0	65.4261	0	0	65.7189	0	62.2892	0	0	0	62.8916	60.5113	0	0	0	0	59.4447	0	0	66.9205	0	62.7616	0	59.6189	63.9124	0	67.8059	0	0	0	63.7735	0	0	0	0	0	0	0	60.5423	64.7015	0	66.0293	0	0	0	62.9056
		315	1408.9	0	62.2771	0	0	66.3691	0	60.9091	0	0	0	64.0598	60.3381	0	0	0	0	58.6792	0	0	65.1005	64.1032	61.4178	0	62.6886	59.8558	0	67.1502	0	59.1951	0	66.3341	0	63.142	0	0	0	63.9767	64.3453	63.8292	64.495	0	61.6431	0	0	0	60.9589
		316	1412.76	0	0	0	0	64.5033	0	62.2441	0	0	0	65.96	61.1844	0	0	0	0	75.578	0	0	64.9823	0	0	0	0	62.1675	0	64.2491	0	61.4793	0	61.7472	0	0	0	0	0	0	62.6699	63.1714	62.2569	0	61.874	0	0	0	61.4466
		317	1416.62	0	0	0	62.1488	63.5565	0	59.5528	0	0	0	64.3018	60.6073	0	65.5363	0	0	63.3994	0	0	64.7109	0	59.7706	0	0	60.775	0	68.5322	0	61.9535	0	60.3493	0	62.2789	62.5526	0	0	0	64.7994	65.7193	62.1039	0	66.8944	0	0	0	59.8063
		318	1420.48	0	65.7103	0	66.051	60.8546	0	65.4733	0	0	0	64.2697	59.4526	0	62.5641	0	0	58.234	0	0	65.8622	0	60.0617	0	60.7418	59.4455	0	66.7844	60.8227	61.1868	0	61.6495	0	0	0	0	0	0	61.5278	65.539	60.0125	0	62.9311	0	0	0	0
		319	1424.34	0	63.8488	0	0	60.8166	0	61.0574	0	0	0	61.9804	60.8712	0	0	0	0	57.2433	0	0	62.461	0	59.6846	0	56.3807	62.3426	0	67.0964	58.7441	63.1003	0	60.8483	67.8304	0	0	0	0	60.5575	0	67.0097	61.4339	0	0	0	0	0	0
		320	1428.2	0	64.5917	0	64.5304	64.8238	0	61.9446	66.0612	0	0	62.1618	63.4793	0	0	0	0	59.8542	0	0	64.0489	0	60.6192	0	0	60.3088	0	66.4653	0	63.436	0	64.4265	0	64.069	0	0	0	0	66.1243	62.2864	64.3948	0	0	0	0	0	0
		321	1432.06	0	64.7788	0	0	63.1781	0	58.9377	0	0	0	62.7985	61.3377	0	0	0	0	61.1005	0	0	60.6748	0	61.9727	0	0	61.3295	0	64.4811	0	62.4737	0	65.2892	0	61.1849	0	0	0	0	63.6356	62.073	58.364	0	0	0	0	0	62.1588
		322	1435.92	0	62.6753	0	65.4345	65.6406	0	62.5718	61.8114	0	0	61.1056	59.1932	0	64.2538	0	0	62.1063	0	0	63.1209	0	62.7229	0	0	60.4018	0	69.9378	0	59.7939	0	62.1605	0	0	0	0	0	63.5029	65.1353	62.9207	60.7323	0	0	0	0	0	0
		323	1439.78	0	66.9739	0	66.5881	62.1812	0	65.0353	0	0	0	65.7246	60.2824	0	0	0	0	60.4167	0	0	63.5388	0	61.3981	0	0	62.7424	0	66.0822	0	0	0	63.2145	0	0	66.9738	0	0	0	0	65.0532	62.3669	0	0	0	0	0	0
		324	1443.64	0	66.1321	0	65.2289	66.1137	0	60.8889	0	0	0	64.4088	65.4433	0	63.0945	0	61.6636	60.5741	0	0	63.776	0	59.6997	0	0	65.0567	0	64.0385	0	63.1989	0	63.9297	0	63.8051	0	0	0	61.1474	65.3809	62.2233	60.4846	0	0	0	0	0	0
		325	1447.5	0	62.9184	0	0	62.9466	0	62.9536	61.1732	0	0	60.2965	65.6912	0	0	75.9146	0	58.7568	0	0	63.6975	0	63.6283	0	0	62.9298	0	70.0482	0	62.2563	0	63.4322	62.0654	64.1958	0	0	0	0	63.8675	63.8615	61.4501	0	65.1903	0	0	0	0
		326	1451.36	0	61.7616	0	0	70.3107	0	61.2482	61.868	0	0	63.6908	63.2922	0	62.5361	0	0	60.1852	0	0	63.2659	0	56.3857	0	59.5187	65.063	0	63.198	0	59.4167	0	62.9604	0	61.5724	0	0	0	0	61.1309	63.1269	60.2196	0	0	0	0	0	0
		327	1455.22	0	62.0902	0	0	65.3057	0	59.3334	58.01	0	0	64.1499	59.3265	0	61.4458	0	0	60.2504	0	0	64.1036	0	59.3198	0	0	63.1614	0	68.5152	0	0	0	61.974	0	58.5898	0	0	0	62.1646	61.5136	63.7628	63.0595	0	63.6258	0	0	0	0
		328	1459.08	0	62.7825	0	60.6457	63.1738	0	59.838	62.4531	0	0	62.5871	63.4484	0	62.9076	0	64.0455	59.4164	0	0	61.1773	0	63.2497	0	0	61.1623	0	62.0435	0	64.6132	0	64.6657	0	57.1026	0	0	0	0	65.6554	62.0965	63.9032	0	0	0	0	0	0
		329	1462.94	0	65.1204	0	0	64.2415	0	63.7813	60.4399	0	0	67.1063	62.3722	0	60.7523	0	61.7099	63.7852	0	0	63.5998	0	61.2755	0	0	60.0912	0	63.45	0	0	0	63.238	0	0	0	0	0	0	65.7317	63.9846	64.4973	0	57.6176	0	0	0	62.2198
		330	1466.8	0	64.2266	0	0	64.6539	0	58.8681	62.5615	61.6747	0	63.1276	60.6821	0	68.2922	0	0	60.5151	0	0	60.2787	0	59.1499	0	0	61.4841	0	64.4385	0	0	0	64.2853	0	61.6465	65.2978	0	0	0	63.0514	65.3593	61.7124	64.5193	0	0	0	0	0
		331	1470.66	0	62.9209	0	0	63.8916	0	59.2915	60.7684	60.3971	0	63.1696	60.8265	0	64.7268	0	0	61.0059	0	0	62.2999	0	64.7994	0	0	62.5055	0	0	0	64.8823	0	61.1735	0	61.2389	0	0	0	64.3163	63.8017	66.4949	59.9436	0	60.4401	0	0	0	0
		332	1474.52	0	59.3774	0	63.7679	65.5329	0	61.5654	62.3685	65.9186	0	61.4688	61.0409	0	63.5213	0	63.1109	62.2121	0	0	61.4976	0	59.4266	0	0	60.2745	0	66.0527	0	0	0	58.8343	61.0502	62.0674	0	0	0	0	63.2848	65.0281	59.3743	62.9885	0	0	0	0	0
		333	1478.38	0	61.1829	0	65.8207	61.2218	0	60.2835	59.3437	0	0	62.9431	58.2907	0	61.1643	59.8187	0	55.9228	0	0	61.9404	0	62.9791	0	0	62.559	0	68.2585	0	0	0	63.4607	0	57.1152	63.8804	0	0	0	63.691	65.3879	61.3912	0	62.8673	0	0	0	0
		334	1482.24	0	66.3808	0	63.6624	63.4548	0	59.0263	62.5196	0	0	61.017	59.8348	0	0	0	0	59.5893	0	0	63.7327	0	60.0169	0	0	58.7905	0	67.9521	0	0	0	63.8175	0	60.6851	66.2981	61.8639	0	64.1135	62.485	61.0244	57.3212	0	0	0	0	0	64.16
		335	1486.1	0	59.1032	0	0	63.9931	0	59.617	62.2515	0	0	61.2673	60.1666	0	59.8861	0	67.1081	60.4815	0	0	68.9202	0	57.8186	0	63.5108	60.1098	0	64.2509	0	61.4966	62.6221	62.924	0	63.7113	0	62.5781	0	63.163	64.659	65.6112	61.1279	0	62.8399	0	0	0	62.9712
		336	1489.96	0	63.7125	0	63.7673	68.9336	0	62.5131	61.8611	0	0	60.9093	62.7961	0	62.823	0	61.1546	59.6834	0	0	64.8597	0	59.1414	0	0	63.1172	0	64.3518	0	59.9113	65.7792	58.9966	0	57.1676	0	61.4476	0	67.5285	61.9935	62.4193	66.4094	67.3831	0	0	0	0	62.9099
		337	1493.82	0	65.8862	0	62.9472	65.2129	0	61.8126	60.994	0	0	60.109	59	0	61.3518	60.6378	61.8605	59.0776	0	0	63.3039	0	59.9819	0	58.4599	64.0426	0	60.7656	0	0	0	57.0635	0	63.2204	62.4776	61.5784	0	0	65.292	66.5485	64.7227	0	0	0	0	0	0
		338	1497.68	0	0	0	0	64.5632	0	63.0945	59.6743	0	0	0	58.8724	0	65.1793	59.6207	64.0912	59.4162	0	0	66.6237	0	61.8119	0	0	64.3256	0	65.509	0	0	0	64.0402	0	64.0475	62.2857	61.6597	0	61.4853	63.4189	62.4175	65.5395	0	0	0	0	0	0
		339	1501.54	0	65.1933	0	0	62.58	0	63.2653	58.8987	0	0	63.7731	60.5925	0	65.2792	62.6322	0	65.735	0	0	64.212	0	59.8216	0	0	64.0578	0	66.1631	60.8618	60.0419	58.767	63.4694	0	61.8523	0	64.2895	0	63.5203	60.6853	64.3417	65.4389	63.9466	64.399	0	0	0	0
		340	1505.4	0	64.5035	0	0	62.0286	0	62.7668	62.969	0	0	0	57.6338	0	60.3892	63.0706	61.5537	62.372	0	0	64.0414	0	63.2812	0	0	64.161	0	62.4495	0	58.4561	63.2259	63.6661	0	57.8013	0	63.1244	0	62.0762	0	62.0586	61.2655	0	61.8452	0	0	0	0
		341	1509.26	0	67.482	0	0	63.158	0	62.3126	62	0	0	62.9319	62.874	0	0	60.857	64.0802	0	0	0	62.0048	0	60.7644	0	0	64.2349	0	67.1388	0	61.6189	0	57.3015	0	62.331	65.5836	60.1523	0	0	63.2391	63.5348	65.7651	0	64.0765	0	0	0	62.0787
		342	1513.12	0	63.3978	0	61.9305	64.0119	0	61.2906	59.4635	0	0	0	60.807	0	60.9359	56.3909	64.0925	59.2649	0	0	61.7645	58.1281	64.2309	0	0	62.1673	0	62.8462	0	61.7144	0	59.0849	0	59.4436	0	57.3897	0	65.5796	58.4088	66.6332	65.8961	62.3069	65.8863	60.9605	0	0	0
		343	1516.98	0	61.5761	0	66.4901	65.9338	0	64.3207	66.4892	0	0	60.3996	60.4354	0	60.7295	57.015	61.3958	62.7764	0	0	64.6167	60.2375	58.6918	0	0	60.1718	0	63.0984	58.119	68.9606	0	62.8958	0	59.4887	0	63.1689	0	64.1588	58.8584	64.1946	60.1383	0	0	57.8861	0	0	63.2688
		344	1520.84	0	59.8747	0	0	62.8021	0	62.883	58.4998	0	0	0	61.093	0	63.0741	61.259	0	60.2964	0	0	61.253	0	61.1605	0	0	66.9273	0	64.119	0	63.1544	59.8149	58.9188	0	58.936	64.0086	63.2148	0	0	62.0907	62.2066	61.0256	0	64.2306	0	0	0	0
		345	1524.7	0	65.4161	0	0	62.2528	0	62.2275	60.2811	0	0	0	58.254	0	0	0	0	60.7315	0	0	60.9111	59.8009	61.3371	0	0	59.8791	0	66.3677	0	0	63.2915	64.6289	0	63.4316	64.7711	68.1047	0	0	62.3438	62.7148	61.2893	64.5535	63.8217	60.5531	0	0	0
		346	1528.56	0	0	0	0	61.2714	0	61.8318	61.5858	65.446	0	0	60.5627	0	62.6503	63.0186	64.7572	62.2303	0	0	62.6553	0	58.8523	0	0	67.8474	0	68.1836	0	0	65.742	64.0054	0	62.1188	60.6893	59.8925	0	0	62.9069	64.9378	58.9346	0	62.83	62.5564	0	0	64.6345
		347	1532.42	0	0	0	0	67.8191	0	58.5629	60.1898	64.9498	0	61.8566	56.6043	0	58.7349	58.3811	63.645	61.9299	0	0	62.7611	0	63.5505	0	62.1094	63.5331	0	77.293	0	58.1313	60.4986	58.9134	0	64.993	64.3049	61.2266	0	0	63.7563	61.8555	0	64.412	61.9174	59.3713	0	0	0
		348	1536.28	0	62.9211	0	0	66.0624	0	66.0353	62.6083	0	0	0	56.2876	0	64.9576	62.0844	64.3097	61.9826	0	0	66.3661	0	63.3141	0	0	62.9151	0	66.0761	0	0	64.36	58.8434	0	60.6757	0	0	0	65.4331	64.1029	61.34	0	62.2131	62.979	58.8428	0	0	0
		349	1540.14	0	66.6079	0	0	62.4067	63.228	65.4239	57.5449	0	0	0	61.5873	0	67.6688	59.3979	0	64.581	0	0	62.8083	58.6369	61.8428	0	0	64.6979	0	70.1051	0	63.1	0	63.8634	0	63.2551	0	60.1774	0	0	67.7971	65.0539	59.6344	67.9242	0	65.4434	0	0	65.7002
		350	1544	0	0	0	0	69.441	0	65.6997	60.2715	0	0	68.4262	64.5498	0	65.4151	57.5951	0	59.3617	0	0	59.5863	60.3292	65.6189	0	0	0	0	69.2799	0	0	65.051	60.9768	0	62.3959	0	62.4396	0	0	67.738	64.8249	60.8632	0	60.699	60.891	0	0	0
		351	1547.86	0	60.9344	0	0	64.9313	0	62.443	62.7893	0	0	64.3349	60.6201	0	64.3838	60.4391	0	60.9703	0	0	64.3798	0	64.0278	0	0	66.6271	0	64.1367	0	0	0	60.6169	0	64.7145	66.8611	59.7435	0	0	62.6119	0	59.3158	62.8281	0	63.7031	0	0	0
		352	1551.72	0	67.7526	0	0	66.3943	0	67.8522	58.716	0	0	0	59.2893	0	62.8057	61.4463	67.7379	62.7371	0	0	66.3305	63.2662	61.9904	0	0	62.3009	0	63.402	0	0	61.4003	59.5873	0	57.929	0	62.9493	0	0	61.7942	62.3568	60.4098	64.8754	61.8388	0	0	0	0
		353	1555.58	64.3985	63.8692	0	0	66.6684	0	63.6713	60.4254	0	0	0	59.9331	0	61.4011	65.0579	59.9647	61.4756	0	0	59.2498	60.5415	61.41	0	0	61.5261	0	66.9302	0	62.2531	67.5938	61.3337	0	64.7192	0	63.0679	0	0	65.8592	62.8736	60.6336	65.5604	60.2752	60.416	0	0	0
		354	1559.44	0	0	0	0	66.8394	0	59.947	61.6828	0	0	0	65.4325	0	67.5093	0	0	62.3278	0	0	65.3312	61.2056	61.3339	0	0	64.7894	0	64.3384	0	66.6589	59.4753	61.3388	0	63.8024	63.8895	62.9368	0	0	60.8868	0	63.4941	62.9512	60.2016	0	62.599	0	0
		355	1563.3	0	0	0	0	0	0	65.9385	62.2713	0	0	0	58.6218	0	63.1988	61.7647	0	63.8218	0	0	64.6905	0	62.0626	0	0	63.8529	0	68.3214	0	62.8217	0	61.2763	0	63.8324	0	62.1657	0	0	66.194	62.0734	63.1546	65.7113	61.3833	62.8427	0	0	0
		356	1567.16	0	0	0	0	60.1344	0	60.2661	0	0	0	66.0491	60.6119	0	66.8132	62.6441	62.3242	59.6276	0	0	61.9848	0	65.0172	0	0	57.7438	0	64.2531	0	63.6938	0	61.2746	0	65.9062	0	63.0793	63.2889	0	58.194	64.981	61.9293	63.2889	65.6679	65.2175	0	0	61.5968
		357	1571.02	0	0	0	0	65.1183	0	60.9246	63.0009	0	0	61.0578	60.6579	0	64.7187	62.4547	64.5583	58.9148	0	0	63.7864	0	62.2623	0	0	62.9712	0	61.4634	0	63.6997	0	61.9479	0	61.6318	60.7087	0	0	0	62.078	64.5675	59.8576	63.6258	65.1563	58.6734	58.2003	0	0
		358	1574.88	0	0	56.6513	0	0	0	56.8825	61.6563	0	0	0	62.3459	0	64.9409	62.7336	62.484	58.4603	0	0	63.6757	63.3864	61.6316	0	0	58.7945	0	61.0097	0	0	0	58.8724	0	59.7953	65.6353	60.5635	0	0	0	69.3153	59.2936	0	61.8618	61.6992	61.5962	0	0
		359	1578.74	0	0	0	0	64.1863	0	63.0504	60.3892	0	0	0	60.5185	0	60.4036	64.1448	62.3716	60.4912	0	0	64.5857	0	62.2448	0	0	0	0	65.2719	0	60.0583	0	61.3374	0	65.1907	60.6644	64.2701	0	0	63.0812	59.0755	0	64.0425	60.2299	56.4582	0	0	0
		360	1582.6	0	0	0	0	61.5959	0	60.3977	62.0894	0	0	61.7219	61.7736	0	64.6735	64.8508	0	61.9673	0	0	62.9886	66.5444	68.3858	0	0	63.132	0	66.1347	0	58.9764	0	59.1493	0	65.3075	0	62.1943	0	61.9045	65.0999	60.8336	0	65.1073	65.3408	60.7402	0	0	0
		361	1586.46	0	0	0	0	65.2666	0	65.156	64.244	0	0	0	0	0	63.2462	64.9544	62.6956	64.3809	0	0	62.7709	60.916	63.5378	0	0	60.47	0	69.2667	0	62.1197	64.0987	60.8196	0	60.6565	59.6258	59.4214	0	0	63.5639	0	63.1733	67.7002	65.0226	61.4545	0	0	62.7351
		362	1590.32	0	0	0	0	60.5514	0	64.614	61.5992	0	0	63.2864	61.3574	0	66.1973	64.2193	62.8606	59.6963	0	0	66.9508	61.8413	62.8702	0	0	63.2929	0	68.5139	0	64.8912	0	61.0865	0	60.5095	0	66.2346	0	59.5736	61.3175	65.6372	60.2341	65.5811	62.775	62.2284	0	0	0
		363	1594.18	0	0	0	0	62.3985	0	63.2525	58.8295	0	0	64.6798	62.1395	0	59.0382	60.329	65.6777	60.7571	0	0	63.74	62.9789	62.5198	0	0	59.3657	0	68.4971	0	65.793	0	62.3066	0	65.3376	0	63.8985	0	0	63.7104	62.1781	64.4971	63.6191	61.8632	62.8759	0	0	0
		364	1598.04	59.2334	0	0	0	66.2255	64.7162	62.6747	62.3887	0	0	66.3401	61.9616	0	65.8879	63.8109	62.7062	64.5251	0	0	63.2542	62.8977	62.753	0	0	63.3264	0	68.458	0	63.6454	0	62.6326	0	66.3277	61.9759	64.4868	0	0	66.0916	64.421	61.1714	0	62.1866	60.5157	61.5277	0	0
		365	1601.9	60.5621	0	58.7084	63.142	60.6922	0	61.4719	59.1952	0	0	0	61.6217	0	63.075	59.4827	64.8445	63.5264	0	0	65.7986	63.6159	66.4687	0	0	68.5176	0	69.2431	0	64.3854	0	66.8254	0	61.571	0	58.5716	0	61.3726	62.8541	65.7866	58.6911	0	64.0041	60.6634	0	0	0
		366	1605.76	0	0	0	0	66.2559	0	59.3007	63.2525	0	0	61.5711	59.0969	0	63.2718	59.6102	64.5411	59.0824	0	0	62.2654	59.3977	66.152	0	0	65.1092	0	65.4578	0	68.0892	0	60.8623	57.1055	63.7559	64.4016	66.2064	0	0	64.0548	64.006	59.9393	66.6401	64.3831	61.8835	0	0	0
		367	1609.62	0	0	0	0	66.3615	0	65.4653	62.709	61.6879	0	64.9403	60.1669	0	62.8537	64.9909	65.9774	56.6455	0	0	68.928	64.7076	61.5065	0	0	64.2023	0	68.1379	0	66.8591	0	61.9176	61.1414	61.9268	67.7308	60.6098	0	58.8971	66.1707	65.6761	59.6321	67.1466	63.1199	60.4148	0	0	0
		368	1613.48	60.2019	65.6073	0	0	65.1061	0	60.5699	0	0	0	62.7537	61.2125	0	68.1342	66.2126	63.9345	63.9352	0	0	61.2369	67.4931	59.3943	0	0	66.4022	0	66.3154	0	74.1604	0	62.0579	0	60.6517	0	59.8624	0	0	65.7101	66.7438	59.5109	62.411	64.3206	57.4095	63.1994	0	0
		369	1617.34	58.6715	0	0	0	61.1901	0	62.9732	64.5074	0	0	0	59.2103	0	64.7919	59.8623	0	0	0	0	64.9027	66.6616	63.6422	0	0	63.2917	0	66.4157	0	65.0002	0	62.4063	0	60.816	59.8273	62.6886	0	64.1325	64.2115	62.4901	63.0667	66.8565	64.3153	62.5169	0	0	0
		370	1621.2	66.4467	0	64.0905	63.9713	63.7324	0	66.5403	60.2246	0	0	0	60.7679	0	64.9849	64.5897	65.2493	66.8887	0	0	61.98	62.6726	62.5426	0	0	60.7034	0	61.822	0	65.3807	61.8639	62.5968	0	60.235	61.8389	63.48	0	0	0	66.2793	62.7961	69.0847	62.8101	58.9396	0	0	0
		371	1625.06	57.7946	0	0	65.4685	60.6978	0	65.2208	60.9685	0	0	68.0728	57.1335	0	64.2007	60.7886	70.1874	64.8266	0	0	61.0532	65.8075	62.7623	0	0	61.0089	0	64.0596	0	62.2528	0	64.7405	65.611	62.9155	58.0739	61.6722	0	58.5197	62.9419	65.0334	60.7573	68.2053	58.1484	60.7237	0	0	0
		372	1628.92	63.5742	60.7649	0	0	65.5278	0	59.4542	0	0	0	62.6524	61.3469	0	65.092	62.1127	61.1394	60.6313	0	0	66.0766	60.7961	62.6182	0	61.642	61.3084	0	65.3736	0	65.1808	0	63.435	62.5793	62.0239	63.1324	59.1524	0	0	61.4231	64.738	0	62.9439	69.3222	0	61.06	0	0
		373	1632.78	63.8724	0	0	0	0	0	62.871	57.6026	68.4686	0	63.9021	70.2499	0	61.899	69.3094	63.727	58.4347	0	0	68.041	65.572	64.2098	0	0	62.2826	0	65.7439	0	67.4531	55.6766	63.0431	62.0541	60.6531	0	61.3549	0	0	61.4588	62.3801	0	66.8035	59.866	59.8128	0	0	0
		374	1636.64	66.1512	0	65.6658	0	63.4103	0	62.0271	64.415	0	0	66.9088	61.9681	0	0	61.2403	65.1175	63.5622	0	0	61.8497	63.0646	62.2129	0	62.3536	58.3024	0	66.7098	0	68.3003	0	61.1688	0	63.9397	66.0096	61.4348	0	0	63.2941	64.7481	57.7455	66.2548	65.3728	59.8882	64.7878	0	0
		375	1640.5	67.2491	0	56.7214	64.5243	65.217	0	60.465	0	64.6994	0	61.1195	58.8224	0	0	66.1688	63.7973	63.8617	0	0	62.6115	61.7406	65.1353	0	0	58.7537	0	68.7644	0	65.4813	0	63.449	61.756	60.9993	0	59.873	0	0	67.1056	63.7438	0	63.1286	58.0669	59.1459	0	0	0
		376	1644.36	0	0	58.3525	64.9269	65.8332	0	61.2869	66.3523	0	0	62.198	59.5345	0	63.1711	61.8985	63.1205	63.3515	0	0	63.3765	63.7991	62.8469	0	0	62.7489	0	65.4017	0	62.1713	0	59.991	62.7986	62.8725	61.8037	60.9041	0	0	61.0982	65.5775	60.517	0	64.6612	57.2988	0	0	0
		377	1648.22	64.4785	0	59.2481	63.3929	69.5973	66.4421	61.3826	63.0777	0	0	0	58.4434	0	0	66.372	66.8026	64.2413	0	0	61.9854	64.9738	65.1432	0	0	63.6287	0	66.943	0	67.3588	0	60.8238	0	63.4861	63.368	62.3585	0	0	66.4385	66.6052	56.5262	63.2193	60.3952	0	0	0	0
		378	1652.08	59.7267	0	57.7039	62.5904	66.5035	0	62.9307	63.0082	0	0	0	58.9358	0	60.32	61.57	63.2431	57.9346	0	0	61.1239	64.5557	65.0914	0	0	60.6062	0	67.8297	0	63.7092	0	65.0723	0	65.2085	64.5673	63.0741	0	0	63.5698	66.5732	0	63.4895	63.2602	0	62.2113	0	0
		379	1655.94	0	0	58.8537	66.7374	65.8689	74.192	60.045	62.7072	0	0	70.5841	61.8738	0	63.012	66.9471	66.0656	62.4528	0	0	65.3938	58.634	59.6505	0	0	61.7232	0	72.2559	0	63.6168	0	67.8423	59.3546	65.7808	64.6378	60.7147	0	0	63.8855	64.2075	0	64.56	0	55.9965	0	0	0
		380	1659.8	0	0	59.4415	66.064	62.7772	0	67.5921	60.0963	61.436	0	63.5029	62.7021	0	58.6928	62.0252	63.7129	63.1097	0	0	62.6728	59.5074	58.9318	0	61.4062	60.8989	0	64.6791	0	63.0971	0	61.4727	0	63.5448	0	62.5442	0	0	64.9032	64.3843	0	66.7877	0	57.7934	0	0	0
		381	1663.66	67.4922	0	60.7583	64.1917	63.666	0	63.1957	62.7738	0	0	0	0	0	0	62.7699	0	58.206	0	0	63.6416	56.7926	59.1291	0	63.817	64.8356	0	67.1437	0	71.0438	0	60.7799	0	65.0823	63.9998	60.6133	0	0	65.7648	64.4011	61.5962	66.0459	60.4574	63.0881	0	0	0
		382	1667.52	63.8727	0	59.6253	0	64.1427	0	63.6796	63.9636	62.9881	0	64.5392	59.1439	0	61.276	64.2983	65.9228	64.381	0	0	66.9089	0	65.0438	0	61.6639	64.1226	0	73.263	0	61.6982	0	61.8994	0	62.8731	63.1281	59.4168	0	68.6961	62.2643	65.2834	61.2177	64.2613	64.1524	55.958	0	0	65.4042
		383	1671.38	59.2186	0	60.2129	68.0641	62.8248	0	65.0497	0	66.6251	0	67.4119	56.6342	0	0	67.8481	64.3727	62.7411	0	0	67.9605	61.0276	62.7453	0	0	62.7147	0	64.4386	0	61.8358	0	65.2254	0	64.5155	68.2791	61.698	0	0	62.5979	65.5076	0	65.683	63.2919	0	0	0	65.7577
		384	1675.24	69.4266	0	58.9713	63.1873	62.498	0	62.6555	60.9702	0	0	61.7974	57.3686	0	0	63.3762	0	61.6909	0	0	67.7309	63.7317	59.2849	0	0	62.9162	0	64.0109	0	66.633	0	63.2543	0	61.7311	0	63.2202	0	61.3512	68.2747	63.1023	62.4928	69.0586	59.9165	0	0	0	65.8702
		385	1679.1	67.6486	64.1051	60.5331	64.6393	68.0515	0	58.6465	0	59.3126	0	66.0853	59.5343	0	0	63.1589	66.3402	62.5174	0	0	64.8922	61.8492	61.4577	0	64.1805	64.8286	0	67.7483	0	61.3099	0	66.9749	0	59.3684	61.1135	61.8379	0	63.0398	64.4131	65.3801	60.3943	67.4534	63.2817	0	0	0	67.4216
		386	1682.96	65.3246	60.2123	61.5177	65.1413	64.8022	0	67.5236	63.1829	63.0968	0	0	0	0	0	59.3247	0	64.2987	0	0	64.9186	60.6023	66.4243	0	57.7606	64.6161	64.1627	64.5514	0	67.5592	0	65.5573	57.18	61.6546	0	63.4886	0	0	66.4715	67.9169	61.6169	62.1454	61.9121	0	0	0	63.71
		387	1686.82	66.9755	0	65.9595	65.8112	61.4609	0	61.8577	64.2937	63.6453	0	61.0391	60.0034	0	0	0	0	62.7575	0	0	67.0608	62.0214	59.814	0	64.3228	59.4189	0	68.7938	59.5803	66.3672	0	66.317	0	59.5582	0	63.3696	0	0	68.6138	70.4452	57.7146	64.7896	0	0	0	0	0
		388	1690.68	64.3896	59.7611	0	0	62.2927	0	63.7303	63.4796	62.1367	0	70.5534	60.2133	0	0	62.0748	64.4973	65.1651	0	0	64.5686	62.7287	57.862	0	59.8744	65.1489	0	70.5878	69.0531	64.9833	0	63.1369	59.1643	62.8582	61.251	67.6205	0	0	63.8852	63.1811	0	63.706	62.4978	61.6594	0	0	0
		389	1694.54	0	0	60.9894	66.6317	62.3144	0	62.9657	60.3772	0	0	62.5917	62.0431	0	0	58.9236	0	62.7737	0	0	65.9894	60.3149	61.7411	0	0	60.4862	0	66.8829	0	67.4334	0	66.6384	0	58.8633	0	63.6995	0	0	67.1	63.8483	0	60.7574	56.0173	58.6518	0	0	64.7909
		390	1698.4	64.6146	0	55.6533	62.9904	64.4726	0	65.6804	61.6266	67.3789	0	0	62.5818	0	0	0	64.4204	63.6643	0	0	63.3237	60.9492	59.7933	0	61.3214	62.1119	0	71.5754	66.8624	61.0672	0	64.4971	0	62.1026	0	62.1104	0	0	63.5923	61.7131	0	64.1587	62.9589	0	0	0	61.9559
		391	1702.26	63.2318	0	0	61.7721	66.7913	0	60.4645	61.9564	60.7898	0	0	60.0881	62.2869	0	0	0	61.2131	0	0	61.0196	65.6352	62.854	0	0	64.2661	0	70.012	60.3052	60.7163	0	0	0	60.5881	0	0	0	0	61.4729	62.0858	0	65.9512	64.9211	61.3207	0	0	66.7654
		392	1706.12	59.6162	60.1145	59.3424	65.2116	61.4746	67.2414	59.6423	62.1514	0	60.0616	0	60.927	0	66.5972	0	0	63.457	0	0	0	63.8578	63.9289	0	60.6404	60.0081	0	69.7066	57.0366	59.1571	0	0	0	61.9029	0	58.3834	0	0	62.5411	66.8316	61.3568	63.5546	59.4346	62.1821	0	0	63.0812
		393	1709.98	0	0	64.4466	61.9528	64.18	65.9878	65.0841	60.7222	61.3338	0	68.0182	62.2558	0	0	0	0	58.8169	0	0	59.9075	63.0342	62.8618	0	60.0678	61.4287	0	68.4176	63.7722	65.1961	0	67.0377	0	59.1037	64.7917	61.8531	0	65.4017	62.7981	66.674	65.2454	64.155	60.4778	66.5518	0	0	59.8288
		394	1713.84	60.2221	63.8295	63.1561	61.7079	64.9322	65.0407	61.2508	64.8752	0	0	62.4633	60.9801	0	0	0	0	63.1451	0	0	63.5859	62.1874	60.5082	0	57.3941	63.8871	0	64.2099	58.86	61.0324	0	62.5395	55.4528	63.6855	0	64.4061	0	0	63.4182	62.6856	0	68.0001	61.4177	62.07	0	0	0
		395	1717.7	57.9269	0	59.863	61.8812	64.0686	62.0922	63.9831	65.8632	66.3971	0	0	61.3247	63.8521	0	0	0	59.4652	0	0	65.1166	61.7857	62.2648	0	58.5924	69.1637	0	71.9743	58.8989	65.9073	0	0	0	64.3799	0	62.8296	0	0	65.1353	66.9138	60.6525	63.2817	58.9581	0	0	0	67.2111
		396	1721.56	64.365	62.0179	59.9266	62.0839	64.4856	63.1516	0	63.8062	62.7961	62.5337	65.3657	60.547	63.5028	0	0	0	63.9268	0	0	69.0973	63.7177	62.5634	0	60.9458	65.4951	0	67.3702	57.7244	62.4076	0	0	0	64.3502	0	59.5067	0	0	65.1658	66.9754	0	65.0174	64.6803	62.2549	0	0	60.7373
		397	1725.42	64.3232	63.9365	64.4445	65.0674	63.8699	65.9636	65.0303	66.233	64.2953	0	0	60.0648	0	63.0078	0	0	67.0931	0	68.5445	63.1724	61.3889	59.5678	0	63.4337	64.0498	0	68.742	0	59.9684	0	0	0	65.6278	0	0	0	0	71.0359	63.9902	0	65.56	61.4177	0	0	0	61.6333
		398	1729.28	64.1732	0	60.584	62.2929	61.5586	67.242	62.3026	61.9424	62.044	0	0	0	0	0	0	0	59.4419	0	0	66.9817	62.3328	61.3659	0	63.49	64.651	0	67.0211	59.4507	0	0	59.7993	0	62.9255	0	62.3543	0	0	64.5819	63.6806	0	65.1254	56.3787	0	0	0	63.346
		399	1733.14	63.8412	0	60.816	68.8822	68.33	66.588	63.8496	63.9563	61.1935	0	0	60.554	0	0	0	0	61.3655	0	0	67.0803	61.0844	67.4964	0	0	60.5353	0	66.2637	64.3113	65.0636	0	64.1129	0	62.7757	0	64.7576	0	0	64.3158	66.7889	0	65.9743	64.213	0	0	0	62.8656
		400	1737	64.2766	0	57.0856	65.7496	65.6179	64.6575	63.1448	60.1955	59.8439	0	0	60.0318	63.8143	0	0	0	63.1713	0	0	0	59.0035	61.5707	0	59.2732	64.6022	0	71.0902	0	60.3626	0	61.3195	0	67.5678	0	63.6229	0	0	62.2362	62.437	0	63.3815	58.0479	0	0	0	64.7878
		401	1740.86	61.9298	61.6566	61.7004	62.9781	63.3304	70.4232	70.2462	60.1693	63.7118	60.046	67.6466	0	0	63.9132	0	0	63.7992	0	62.3773	0	62.6039	58.3854	0	59.3504	60.9781	0	66.7407	0	59.3675	0	60.2775	0	67.6296	0	65.6809	0	0	64.7327	64.6759	0	62.0907	59.4469	0	0	0	67.8705
		402	1744.72	61.2313	65.2256	59.1231	63.9514	59.5188	66.6808	63.1884	59.249	62.7062	0	0	0	0	0	0	0	61.6652	0	0	65.346	60.7251	63.5107	0	62.4664	64.0299	0	66.2118	0	0	0	64.088	0	64.6686	0	65.6133	0	0	67.4626	62.7487	0	61.687	61.1009	0	0	0	61.4727
		403	1748.58	0	62.3139	61.7709	0	61.2889	64.4742	65.9522	59.7579	63.1415	0	63.1108	57.1268	0	0	0	0	61.5631	0	0	61.675	65.2557	62.9559	0	62.0875	0	0	67.2331	59.2322	65.3384	0	61.3938	0	65.7478	0	60.3612	0	0	67.4671	68.834	0	63.1038	61.0078	0	0	0	62.7144
		404	1752.44	64.1682	65.791	63.5061	0	66.705	68.6359	65.0333	64.3061	65.9309	0	0	57.1112	0	0	0	64.0505	60.4265	0	0	63.3576	64.2988	62.9578	0	0	0	0	71.898	0	66.6146	0	0	0	61.7024	0	62.8176	65.6884	0	62.1072	68.3459	0	63.3792	63.8961	0	0	0	63.5492
		405	1756.3	59.1562	66.7316	62.6773	66.3658	65.1869	66.1858	64.1673	65.6246	64.2968	0	0	0	64.2578	0	0	0	62.4287	0	0	63.4082	59.5968	61.4932	0	0	0	0	65.6466	0	71.7967	0	55.7282	0	62.0999	0	62.6167	0	0	66.7124	64.9886	0	0	61.1324	0	0	0	62.9498
		406	1760.16	0	65.7152	59.8702	70.3347	65.7454	67.7162	62.3015	59.8584	63.2384	0	0	0	62.7186	68.2299	62.6646	0	64.9046	0	61.9031	0	60.0068	59.0562	0	0	0	0	64.1855	56.7973	62.0878	0	59.1421	0	67.8528	65.4998	61.9288	0	0	70.4341	66.4889	0	63.3112	65.5439	0	0	0	0
		407	1764.02	62.5395	65.6816	61.8833	64.2973	63.3418	66.2154	63.7591	59.2461	62.9412	0	66.4924	0	57.6794	0	0	0	66.0222	0	0	64.3977	62.3257	59.7049	0	62.7147	0	0	69.7298	0	0	0	62.9379	0	61.7882	0	63.7633	63.1404	0	68.1366	67.2797	0	67.8214	63.5838	0	0	0	64.898
		408	1767.88	64.7091	62.7701	61.7933	63.5981	66.1406	63.675	61.6339	65.858	61.6761	0	0	59.4684	60.9691	0	0	0	63.7093	0	0	0	59.9333	64.2378	0	0	0	0	65.577	63.0235	70.31	0	63.1483	0	62.3349	0	60.5752	0	0	64.7692	66.0406	0	67.4225	65.3397	0	0	0	61.418
		409	1771.74	60.0512	0	60.8974	0	61.4485	65.152	63.1091	64.0413	63.8377	59.5844	0	0	61.8591	0	0	0	60.9291	0	0	64.7043	63.3533	61.6825	0	0	0	0	62.8859	61.9624	0	0	61.1394	0	65.4098	0	61.4095	0	0	65.0231	66.4592	0	67.5197	66.0355	0	0	0	67.7716
		410	1775.6	0	63.4142	66.0813	64.6958	61.9397	67.5148	63.2444	60.7281	64.1992	0	62.7546	0	65.0187	0	0	0	63.5383	0	0	0	63.5542	62.3572	0	62.5151	66.851	0	67.808	0	0	0	58.5234	0	59.2731	64.3307	62.0715	0	0	65.3017	66.7844	0	64.6194	63.909	0	0	0	69.7043
		411	1779.46	62.8168	62.0939	62.9205	63.2597	62.6055	64.9397	60.8652	65.0371	66.5015	0	0	0	65.0323	0	0	0	61.6556	0	0	63.4749	62.4232	67.7119	0	57.6907	68.5381	0	68.0492	59.4602	63.1449	0	61.5995	0	62.2447	0	57.403	0	0	64.6892	61.9471	0	64.7558	60.6623	0	0	0	65.2045
		412	1783.32	62.5131	62.0374	64.7419	65.284	60.8411	64.1431	62.5236	61.4939	66.6756	62.7212	0	0	61.6406	0	0	0	60.2851	0	0	64.8841	63.9805	61.7769	0	65.5716	0	0	67.5595	64.8311	65.8937	0	57.3117	0	64.6533	0	63.1587	0	0	58.5315	64.0351	0	66.7934	63.2868	0	0	0	63.8818
		413	1787.18	61.3633	61.4798	60.3869	62.5924	65.6332	61.6659	69.2427	65.4051	62.7095	62.4183	0	52.7503	63.4519	0	0	0	63.0422	0	63.2916	62.7318	60.5328	64.4856	65.0857	0	65.0331	0	67.1641	63.3215	56.7467	0	57.6564	0	60.7132	0	60.1396	0	0	66.8725	66.5801	0	64.113	60.686	0	0	0	65.4507
		414	1791.04	60.1522	62.982	62.2963	63.9645	60.2347	67.5952	64.7915	64.6076	62.2354	0	0	0	64.984	0	0	0	62.0177	0	0	0	60.9257	62.8278	64.2119	60.218	65.5544	0	64.945	63.0809	0	0	66.816	0	66.6754	0	61.2215	0	0	63.7748	62.8531	0	62.1682	65.5053	0	0	0	67.0881
		415	1794.9	65.312	65.3646	64.1526	0	63.2281	66.2546	65.1585	64.7948	65.6514	63.4433	0	0	62.9251	0	0	0	59.1656	0	0	61.1154	61.0019	63.1774	0	0	0	0	63.8957	0	0	0	55.9272	0	63.9642	0	63.9538	0	0	62.3738	66.2475	0	62.9913	65.4037	0	0	0	65.9553
		416	1798.76	61.6562	62.8763	64.6166	63.6039	64.1692	66.0616	67.204	69.2996	63.8046	61.544	0	0	66.7943	0	0	62.8746	64.3049	0	0	63.5585	67.4365	65.0587	0	0	63.5731	0	68.0761	0	59.1463	0	60.067	0	66.8485	0	0	0	0	65.4303	63.3578	0	62.3923	67.2951	0	0	0	0
		417	1802.62	59.5239	63.2978	60.3349	0	67.3799	66.3364	63.3368	63.3403	60.6023	63.0032	0	0	0	0	0	64.9634	65.1927	0	0	64.8303	61.1547	65.2541	0	0	64.5187	0	71.1301	0	61.2774	0	59.9061	0	63.2556	0	62.1633	0	0	63.413	62.6441	0	66.8598	62.1952	0	0	0	62.9612
		418	1806.48	61.6059	65.9189	61.8965	61.1772	60.8981	64.1985	64.3837	62.2165	62.2536	61.5192	0	0	66.6979	0	0	64.0514	64.4113	0	0	66.8361	62.4706	65.446	0	64.3064	0	0	67.0476	0	0	0	65.1992	0	64.9224	0	59.1477	0	0	65.7574	70.165	0	0	64.4247	0	0	0	62.6665
		419	1810.34	62.8596	63.7389	64.0897	62.6268	64.0683	65.0726	62.6716	59.7282	58.577	58.0045	66.4208	58.2663	64.0105	0	64.5571	0	0	0	0	0	65.1607	62.1722	0	62.5844	0	0	65.4765	0	0	0	60.932	0	65.3433	0	62.8146	0	0	65.0401	68.2188	0	0	65.3583	0	0	0	0
		420	1814.2	67.5487	63.3169	62.0953	66.8063	65.2572	70.2117	67.0147	65.7228	63.6528	61.0203	67.6422	0	64.6404	0	0	62.225	63.7616	0	0	0	62.0582	60.897	0	0	64.6668	0	64.2374	61.2178	0	0	64.0084	0	59.7766	60.7392	66.0403	0	0	69.4337	63.8985	0	66.067	60.931	0	0	0	0
		421	1818.06	64.8486	59.9161	58.8846	0	61.5668	69.0097	61.4847	57.7454	65.54	61.8687	63.9971	0	65.3484	0	0	63.6018	67.1452	0	64.376	0	64.8298	62.4118	0	63.205	0	0	63.4451	67.7281	0	0	63.6758	0	64.0287	0	68.2918	0	0	65.5683	65.861	0	68.5171	67.1585	0	0	0	0
		422	1821.92	64.489	67.2495	58.434	63.852	0	69.222	64.5767	63.6712	63.0472	63.4234	0	0	63.3957	0	0	0	61.3863	0	0	0	64.2158	64.1729	0	63.1616	62.4129	0	68.8984	0	63.5689	0	61.9567	0	64.0792	0	66.4826	0	0	66.1483	64.0998	0	65.7521	63.555	0	0	0	0
		423	1825.78	64.3654	61.0518	61.2914	65.8694	61.8161	66.927	62.9557	63.6639	66.2248	63.0072	60.5695	0	66.4241	0	0	60.7813	62.153	0	60.876	0	61.1787	61.6633	0	65.5196	68.4662	0	0	0	0	0	63.189	0	63.4088	0	59.4738	0	0	63.6761	62.5935	0	62.2172	65.69	0	0	0	0
		424	1829.64	65.0663	64.14	63.8449	62.9567	61.6201	63.7014	65.9165	63.2113	0	63.1421	0	0	65.4176	0	0	63.3533	68.1295	0	0	0	60.2827	63.0167	62.8569	61.0304	0	0	68.2005	65.9898	0	0	61.794	0	60.107	0	64.0858	0	0	66.6204	62.8219	0	66.6738	63.2836	0	0	0	0
		425	1833.5	60.85	61.4322	0	60.4018	61.1359	65.4026	64.0342	62.7689	60.5216	64.4535	68.3233	0	66.1019	0	0	62.7539	61.9155	0	65.5431	0	61.5785	57.1314	0	58.0875	0	0	0	58.1352	0	62.6349	63.7423	0	59.3482	0	60.201	0	0	61.1752	62.5078	0	64.1007	63.1645	0	0	0	0
		426	1837.36	60.9598	65.3527	59.7193	65.2943	58.9195	64.7087	59.2428	58.6258	59.5886	62.6689	0	0	0	0	0	0	62.6391	0	0	0	63.6289	66.0577	0	62.8979	64.7002	0	66.5743	0	0	61.0039	64.1058	0	66.4312	0	63.7265	0	0	64.7945	63.8957	0	68.1601	60.3955	64.6578	0	0	0
		427	1841.22	58.1672	65.5674	0	66.6494	0	63.2621	63.7862	65.5974	67.9398	61.7417	0	61.6135	60.4804	0	0	68.6724	0	0	0	0	60.249	62.6004	0	59.6473	66.8259	0	65.5284	58.6167	0	0	62.4083	0	61.6555	0	67.2183	0	0	63.0653	65.1408	0	68.5343	61.1935	69.4016	0	0	0
		428	1845.08	61.6967	63.4339	63.0914	71.2934	0	65.8455	66.8619	62.6343	61.5566	61.8688	63.7275	0	63.4636	0	0	63.092	60.6617	0	0	0	59.3376	62.667	0	65.1319	62.9342	0	0	0	0	0	61.9697	0	67.6268	0	61.8579	0	0	65.49	64.7447	0	65.4624	65.1227	67.0645	0	0	0
		429	1848.94	61.7735	0	64.1477	64.7579	0	66.7731	61.5969	68.1869	64.1666	60.645	65.3084	0	61.6367	0	0	0	0	0	0	0	60.3444	67.2606	0	67.3919	66.5983	0	64.9267	0	0	0	63.0411	0	71.5382	0	67.4409	0	0	67.116	63.5449	0	66.8687	61.9994	0	0	0	0
		430	1852.8	64.2216	64.8598	61.7291	0	0	67.4421	63.0684	66.0292	63.1325	61.5972	0	0	63.6431	0	0	64.864	60.837	0	0	64.1271	60.2623	62.515	0	62.3264	66.7571	0	63.727	62.1952	0	61.7337	63.1996	0	68.4883	0	65.5619	0	0	65.2011	63.3902	0	67.3994	66.9374	0	0	0	0
		431	1856.66	61.1343	69.0655	61.1312	0	0	67.6223	63.7653	65.6425	62.7088	62.6416	64.5991	58.3666	62.2465	0	0	62.4383	61.975	0	64.3219	64.4217	61.4168	61.0587	65.8922	61.0417	69.2099	0	69.4274	0	0	0	62.4061	59.1332	65.1865	0	62.196	0	0	67.8794	65.0377	0	65.8472	62.8636	67.2733	0	0	0
		432	1860.52	69.9215	65.3951	62.0305	68.5282	69.007	66.5731	64.4646	64.563	59.5389	62.4074	63.2796	0	67.9272	0	0	65.9288	64.2173	0	60.2466	0	60.0729	61.1037	0	69.1958	64.0993	0	64.1706	56.5753	0	61.9624	66.4276	0	65.8263	0	60.7876	0	0	67.0631	62.9855	0	67.0935	63.5571	0	0	0	0
		433	1864.38	64.3938	65.8712	59.1958	66.4961	62.6786	63.2347	61.2087	63.6579	63.5449	63.6647	0	0	65.2367	0	0	0	60.1759	0	0	0	62.6796	61.8937	0	63.9297	65.2964	0	0	61.2117	0	0	59.9354	0	67.1572	0	62.316	0	0	65.1828	70.7547	0	65.0803	65.6155	0	0	0	0
		434	1868.24	61.7916	63.952	0	0	0	66.84	62.129	62.4788	70.476	62.7427	65.2626	0	64.7212	0	0	62.0657	61.162	0	0	63.3828	55.5016	57.2329	0	60.5179	65.0322	0	67.1364	0	0	62.4195	65.2226	0	68.3316	0	65.114	0	65.4793	64.1767	64.0767	0	64.2404	62.3739	61.232	0	0	0
		435	1872.1	0	0	60.8892	61.4574	59.7276	66.9629	60.7765	65.1115	0	60.2987	63.8491	0	60.3861	0	0	65.4883	60.9231	0	0	0	61.754	61.2057	0	60.0821	68.5933	0	66.9496	61.6679	0	0	62.0311	0	61.7898	0	65.927	0	0	66.0152	66.1127	0	62.9791	59.8514	0	0	0	0
		436	1875.96	65.7097	0	0	63.4559	0	67.6078	65.3612	63.2935	61.7487	63.5937	61.6462	0	66.7625	0	0	63.8912	61.1961	0	0	0	61.2324	59.8312	0	64.4473	66.0061	0	68.4668	0	0	62.0545	62.2858	0	64.6301	0	63.6212	63.5376	0	61.9725	66.7992	0	68.3533	62.5884	0	0	0	0
		437	1879.82	67.0934	65.7943	0	0	63.076	64.5895	60.5856	64.8945	0	62.4792	65.6666	0	71.3745	0	0	61.4404	62.7719	0	0	0	65.154	64.4211	0	62.6602	62.6805	0	67.8331	62.7864	0	0	58.606	0	64.5121	0	65.4986	61.4688	0	67.0764	62.6351	0	63.9549	63.9396	59.3968	0	0	0
		438	1883.68	68.616	0	60.1807	0	0	65.9979	62.5177	67.2494	59.13	58.4305	66.647	0	65.7714	0	0	63.9553	65.346	0	0	0	61.5606	60.3515	0	62.5486	64.1173	0	72.5988	56.7709	0	0	64.3566	0	66.1833	0	61.1087	0	0	65.3207	63.7164	0	67.2763	62.8341	60.0214	0	0	0
		439	1887.54	63.5801	64.7305	61.0298	0	0	63.8897	62.2282	64.8454	59.8566	65.9219	60.494	0	63.0242	0	0	65.7545	61.012	0	0	0	64.9277	60.141	0	65.0852	64.3257	0	65.9014	59.2597	0	61.9729	63.1727	0	68.0662	0	65.3669	0	0	61.9238	65.4838	0	69.4611	61.5062	57.601	0	0	0
		440	1891.4	69.6977	64.5578	0	0	0	66.1464	64.2659	62.3044	65.2332	60.8498	65.3331	0	64.0385	0	0	65.4311	0	0	0	0	61.7011	62.5889	0	60.0284	64.7741	0	68.4449	60.7252	0	0	65.1377	63.1658	64.6489	0	63.6874	0	0	64.3699	63.0528	0	66.0692	64.548	63.8661	0	0	0
		441	1895.26	66.1602	0	59.7532	0	64.4404	66.0746	0	59.3892	0	61.2049	60.7445	0	61.6237	0	0	64.806	62.3575	0	0	0	58.3523	61.6547	0	64.5917	59.8625	0	66.6451	61.6636	0	58.4707	64.5532	0	70.4567	0	64.8711	0	0	68.3448	60.01	0	65.173	62.9588	60.85	0	0	0
		442	1899.12	68.8615	63.3271	60.6542	0	0	0	66.6057	62.4246	64.51	56.9344	67.044	0	62.4199	0	0	65.9065	64.8163	0	63.6059	0	60.0065	61.9226	0	65.5094	66.081	0	67.416	62.925	0	0	65.3427	0	64.9482	0	62.095	0	0	67.8078	67.2213	0	67.2249	64.9629	58.9419	0	0	0
		443	1902.98	62.8755	0	63.7829	0	0	67.3585	66.7212	65.8217	61.8381	63.2256	63.7233	0	65.2041	0	0	61.218	61.6288	0	0	0	62.5444	64.0184	0	66.8717	62.9864	0	67.4128	61.3468	0	0	60.7726	0	0	0	63.9893	0	0	62.3811	64.5459	0	62.1015	0	0	0	0	0
		444	1906.84	60.9098	0	0	0	0	65.7736	66.897	63.2676	62.7063	63.5088	64.6613	0	64.3138	0	0	63.4238	61.6368	0	0	0	0	58.4627	0	60.5759	65.4927	0	67.2816	61.9868	68.7578	0	65.6581	0	67.8954	0	0	0	0	63.0836	65.3028	0	69.1601	62.9366	58.5535	0	0	0
		445	1910.7	0	0	66.4917	0	0	68.1332	64.0119	62.1151	0	55.3736	63.723	67.1206	62.9738	61.3564	0	66.278	65.5178	0	63.1651	0	61.0797	58.2108	0	0	61.3236	0	69.9065	62.0355	0	0	60.4658	60.5667	66.9893	64.8741	60.0104	0	0	64.167	63.0636	0	60.5431	65.9334	60.1123	0	0	0
		446	1914.56	65.385	0	65.0087	0	0	68.4712	63.0473	66.2265	0	60.8743	70.5546	0	67.4463	66.9956	0	64.2243	67.7386	0	64.1743	67.4321	61.463	59.021	0	59.5879	69.4944	0	68.142	59.6316	0	0	63.1667	0	63.2466	0	62.4749	0	0	69.0601	63.9571	0	65.3571	61.2688	64.1033	0	0	0
		447	1918.42	0	60.4891	0	0	0	61.5541	0	64.8226	66.9014	62.4503	61.9135	0	64.1961	62.6553	0	60.7208	57.9735	0	0	0	62.8225	63.3785	0	66.5956	62.9699	0	69.2804	60.1701	0	0	61.2147	0	71.7893	0	65.7512	0	0	63.3488	66.4972	0	64.1985	65.9197	62.1449	0	0	68.0307
		448	1922.28	65.5988	0	0	0	0	0	62.65	64.9286	0	60.9188	68.8301	0	64.2618	68.5816	0	0	63.736	0	64.389	66.0167	0	59.934	0	0	61.3914	0	67.297	65.8358	0	0	64.1186	0	61.7006	0	0	0	0	65.9261	67.5932	0	67.4	0	60.7902	0	0	0
		449	1926.14	60.7032	0	0	0	0	0	63.2198	61.4855	0	63.6874	70.3885	0	65.6143	0	0	64.3831	61.1829	0	0	61.4821	61.8147	58.3088	0	58.1868	61.8012	0	67.7406	62.6662	0	0	66.2113	0	0	0	63.9027	62.0086	0	66.869	64.4584	0	65.6612	63.0651	60.5554	0	0	0
		450	1930	0	0	0	0	0	0	63.4131	61.2546	0	67.1658	66.1696	66.7879	68.5257	0	0	0	61.2209	0	69.5735	0	57.6215	60.3084	0	65.8612	63.8775	0	68.888	60.0745	0	0	63.3152	0	64.814	59.0494	0	0	0	70.9557	63.2243	0	67.2216	61.4782	59.6137	0	0	0
		451	1933.86	0	66.6227	65.3873	0	67.0944	0	0	68.026	0	58.0827	66.5796	0	66.736	0	0	67.5444	65.9237	0	63.4998	0	0	61.6094	0	59.1505	63.0017	0	67.4808	61.5191	0	0	66.4103	0	65.8583	0	0	0	0	65.2734	63.8304	0	69.1819	0	61.3634	0	0	0
		452	1937.72	66.3761	63.7369	0	0	0	0	66.8325	62.3155	0	61.7194	63.8701	0	64.0731	68.382	0	65.5342	63.409	0	66.4376	0	61.8204	61.5326	0	58.5918	63.97	0	64.646	0	0	0	64.8265	61.1164	66.1496	0	0	0	65.1586	60.3166	66.7681	0	68.7621	64.3166	59.149	0	0	0
		453	1941.58	0	0	0	0	0	65.4131	0	61.0235	64.2355	62.9545	61.9695	0	68.1997	67.3856	0	67.1331	63.4814	0	0	63.7825	0	61.298	0	58.792	65.7003	0	69.3691	60.0961	0	0	69.6559	56.7784	65.9584	0	67.0535	62.8371	0	63.7455	67.2746	0	67.0675	60.446	61.1667	0	0	0
		454	1945.44	68.75	0	0	0	0	0	0	63.8057	0	0	64.7502	0	62.4276	0	0	62.1966	63.744	0	0	0	0	65.1432	0	63.3581	66.7353	0	69.0396	60.5198	0	0	62.5156	0	63.6509	0	0	0	0	63.4984	64.9292	0	63.6764	58.877	60.8953	0	0	0
		455	1949.3	65.7542	0	0	0	0	0	62.5791	62.5729	0	65.8314	62.4358	0	65.7486	65.3669	0	62.3308	61.7219	0	66.7526	60.6344	63.7111	62.2234	0	62.1693	65.4923	0	66.5656	0	0	0	66.7249	0	65.5451	0	0	0	0	64.0319	66.6666	0	65.1522	62.7656	0	0	0	0
		456	1953.16	64.0514	0	0	0	0	0	60.3929	61.6857	0	60.5221	62.9967	0	62.4663	65.1553	0	62.547	61.7357	0	65.1404	61.7272	0	57.5705	0	60.3939	65.716	0	65.1411	57.2247	0	0	62.6208	0	0	0	67.0916	60.752	0	65.8412	67.0611	0	67.6726	62.6963	62.7064	0	0	0
		457	1957.02	63.2691	63.0417	0	0	0	0	67.9397	67.1681	0	59.2431	67.8311	0	62.5756	62.9967	0	64.7277	65.7838	0	62.8142	56.7998	61.1198	59.5486	0	63.5953	65.651	0	63.196	0	0	0	65.7873	0	0	0	0	62.3944	0	62.6369	62.7928	0	68.4537	64.575	64.3104	0	0	0
		458	1960.88	0	0	0	0	63.1818	0	67.471	0	0	62.2838	66.3455	0	64.058	64.0372	0	70.1852	63.5213	0	69.9988	59.4842	59.8778	58.5393	0	60.2777	66.2277	0	66.4442	61.3238	0	0	62.9096	0	0	59.5811	0	63.4753	0	64.1775	64.5188	60.4589	65.9292	61.6743	0	0	0	0
		459	1964.74	0	0	0	0	0	0	66.551	0	0	65.1551	66.7085	0	65.4705	64.9433	0	0	61.2976	0	58.7245	66.6876	62.6713	62.3911	0	55.9583	64.8002	0	64.5621	0	0	0	64.2656	0	66.5963	0	0	62.2903	0	65.0034	62.8506	0	70.227	0	63.8631	0	0	0
		460	1968.6	0	0	0	0	0	0	62.0396	0	0	66.1906	63.7906	0	64.2386	66.5952	0	65.9612	62.3033	0	64.7563	63.3136	63.1229	60.749	0	62.0467	65.6747	0	0	0	0	0	67.3478	0	66.7022	0	0	64.2399	64.0451	0	60.3842	61.0017	63.9689	0	63.6119	0	0	0
		461	1972.46	63.1712	0	0	0	0	62.2566	64.0633	61.3709	0	60.2099	64.4742	0	63.7458	64.4613	0	65.2605	66.8143	0	63.7063	64.7883	59.5484	61.5556	0	63.5698	65.8224	0	68.6961	0	0	0	63.8043	0	0	0	0	62.3443	0	65.7767	67.1247	0	67.0191	0	59.5304	0	0	0
		462	1976.32	0	0	0	0	0	0	61.8209	0	0	59.7961	68.345	0	64.8621	63.2848	0	64.2584	63.7529	0	65.2473	63.5504	59.8782	65.0038	0	60.0657	64.6611	0	69.1834	0	0	0	63.9088	59.097	0	0	0	63.0518	0	63.8587	64.3883	0	66.8611	65.9463	60.8895	0	0	0
		463	1980.18	66.2914	0	0	0	0	0	62.3142	0	0	60.4267	64.909	0	63.1335	0	0	63.5264	62.4196	0	62.0684	61.6049	66.5258	0	0	62.5732	62.3359	0	69.1135	0	0	0	62.9965	0	0	0	0	69.7191	0	66.9795	66.7874	62.1574	67.8873	0	58.3149	0	0	0
		464	1984.04	0	0	0	0	0	0	66.0731	0	0	61.8246	65.0447	63.5006	62.2268	62.7732	0	70.2292	64.3874	0	62.4737	65.7269	64.3237	61.7276	0	60.3893	65.6726	0	64.9451	0	69.1067	0	68.7896	0	0	60.2592	0	63.5065	0	65.9707	65.1921	64.7354	65.8839	0	62.7101	0	0	0
		465	1987.9	0	0	0	0	0	0	64.8701	0	0	64.2301	65.5587	0	62.3778	60.9065	0	67.1574	64.8093	0	63.8751	59.9997	0	59.8145	0	59.0985	63.9931	0	0	0	0	0	63.1305	0	0	57.9468	0	65.9872	0	63.5343	64.0209	61.2052	66.761	0	0	0	0	0
		466	1991.76	0	0	0	0	0	0	65.4016	0	0	61.274	63.9509	0	62.9868	61.8285	0	71.7599	60.2927	0	0	60.1506	62.2712	61.2018	0	59.1029	61.9124	0	69.3995	60.2874	0	0	61.4142	0	0	0	0	62.1337	0	68.0961	66.9859	0	64.611	0	57.9422	0	0	0
		467	1995.62	0	0	0	0	0	0	65.677	0	0	62.7431	62.8335	0	67.3523	62.208	0	63.2531	64.8343	0	66.0464	64.8293	60.6369	63.9227	0	60.3524	67.6142	0	69.2632	0	0	0	59.397	0	0	59.1003	0	59.1521	0	64.9131	66.594	0	67.2466	0	62.0871	0	0	0
		468	1999.48	0	0	0	0	0	0	65.5207	0	0	63.3461	68.1563	0	61.9915	63.683	0	64.4243	65.7438	0	0	65.1117	59.0094	0	0	0	64.1317	0	65.685	61.7576	0	0	67.1449	0	0	62.3931	0	65.0859	0	65.982	64.3931	0	64.2536	64.5464	62.9961	0	0	64.9617
		469	2003.34	0	0	0	0	0	0	67.0362	0	0	0	63.6224	0	67.3594	59.9748	0	0	60.0508	0	64.6863	0	62.783	59.4623	0	59.0811	68.7637	0	68.3205	0	0	0	64.7743	0	0	63.2663	0	67.3879	0	67.5279	65.9417	0	65.8742	0	60.5678	0	0	66.5551
		470	2007.2	0	0	0	0	0	0	65.0258	0	0	62.2026	62.2586	0	63.4286	63.899	0	0	0	0	63.0363	63.1349	65.0654	66.1477	0	56.6296	69.3993	0	70.9989	63.0799	0	0	65.6156	0	0	60.2489	0	63.66	0	61.1292	68.5207	0	65.9154	0	61.2136	0	0	63.269
		471	2011.06	67.5045	63.2225	0	0	0	63.4412	62.6405	0	0	61.1128	62.6473	0	61.647	65.1716	0	65.3993	61.2999	0	0	67.197	61.973	62.5651	0	57.8136	66.9955	0	0	0	0	0	64.175	0	0	63.0158	0	62.0208	0	63.1053	63.6742	0	64.8088	0	62.898	0	0	0
		472	2014.92	63.402	0	0	0	0	0	65.0945	0	0	65.5114	66.6225	0	67.2116	64.48	0	63.5	0	0	61.0076	62.3157	63.7474	0	0	60.5088	63.923	0	64.9385	63.1537	0	63.7305	61.6886	0	0	56.9955	0	62.6808	0	70.1396	67.67	64.7559	66.8621	0	60.7459	0	0	0
		473	2018.78	66.2611	0	0	0	0	0	60.6191	0	0	62.4698	68.3889	0	60.3968	62.6489	0	0	0	70.6422	64.6414	63.0117	65.3475	60.3431	0	57.0557	66.3271	0	64.8245	0	0	0	63.3561	0	0	0	0	68.9629	0	66.6749	65.9829	0	64.7762	0	62.7987	0	0	0
		474	2022.64	0	0	0	0	0	0	64.9472	64.349	0	68.5888	67.7503	0	65.6861	65.2646	0	65.0347	64.3767	0	0	61.6008	61.7719	58.57	61.9007	60.0345	70.1786	0	67.3132	0	0	0	66.6788	0	0	61.5276	0	60.9439	0	69.6066	63.4392	0	68.4655	0	62.5473	62.1364	0	0
		475	2026.5	0	0	0	64.0639	0	0	64.0218	64.3825	0	63.2711	67.6611	0	66.0424	60.5032	0	63.0641	66.555	0	0	0	66.4162	59.3793	0	52.2361	61.2072	0	68.921	0	0	0	64.1484	0	0	61.6257	0	64.1324	61.5503	64.4834	66.929	0	65.7905	0	61.3281	0	0	0
		476	2030.36	0	0	0	0	0	0	62.9039	0	0	60.6127	67.3242	0	66.6252	59.993	0	68.5837	0	0	66.592	64.9273	63.7824	60.446	0	57.7877	64.7683	0	63.3885	0	0	0	65.3847	0	66.4477	62.5233	0	62.9401	0	62.7185	63.9179	0	65.4523	0	58.963	0	0	0
		477	2034.22	62.5418	0	0	0	0	0	62.7699	0	0	61.6087	65.9622	0	62.5354	65.6585	0	68.6498	0	0	62.5659	0	60.9931	60.1146	0	0	66.811	0	0	62.3916	0	0	65.892	0	0	0	0	62.9357	67.8137	63.7488	61.9972	0	66.954	0	62.8346	0	0	0
		478	2038.08	62.3225	0	0	0	0	0	67.2404	0	0	63.026	73.7524	61.9768	65.0954	65.8263	0	67.6546	66.67	0	0	60.2967	65.5021	56.8107	0	0	64.132	0	65.6359	0	0	63.2876	65.8673	0	0	65.5234	0	60.0513	0	65.9964	64.7562	0	63.9835	0	63.1885	62.9675	0	0
		479	2041.94	62.906	0	0	68.4249	0	0	64.2188	0	0	60.2266	63.109	0	63.2903	61.739	0	67.46	62.4759	0	61.8565	0	62.4723	62.9513	0	58.1504	62.8486	0	67.8867	65.5983	0	59.7154	63.8489	0	0	62.247	0	63.5083	0	67.9985	65.6672	0	64.5006	0	0	0	0	0
		480	2045.8	69.3236	65.1784	0	0	0	0	64.2045	0	0	63.728	66.7286	0	62.7718	65.202	0	62.3787	0	0	64.2548	0	64.8031	66.0372	0	0	65.9378	0	63.7977	0	0	0	63.0532	0	64.6176	59.7328	0	64.985	0	66.5625	70.1806	0	64.4392	0	56.8864	61.3438	0	0
		481	2049.66	66.9677	63.1004	0	63.5172	64.4745	0	63.6497	0	0	61.573	0	0	63.3964	60.8518	0	64.7594	0	0	61.1269	63.8082	65.7597	81.9467	0	0	62.9476	64.9826	66.8894	0	0	64.3717	67.0692	0	67.6482	59.8424	0	64.9297	67.8486	64.6793	64.5238	58.5849	67.5721	0	0	0	0	0
		482	2053.52	62.0897	64.143	0	0	0	0	65.718	0	0	61.7546	69.2577	0	63.7527	63.4177	0	64.0595	0	0	66.231	0	60.1233	62.1429	63.2243	57.3476	61.6489	0	62.9502	0	0	62.4376	68.8493	0	0	63.6277	0	63.4013	0	65.5596	66.857	0	65.8249	66.2377	60.6383	65.0949	0	0
		483	2057.38	58.5986	0	0	67.8116	0	0	60.1449	0	0	65.2607	0	59.6531	66.4921	67.0827	66.0814	61.3598	66.5379	0	65.4868	66.7502	61.0862	0	63.3115	63.6256	63.1301	0	66.9483	0	0	62.6477	62.7396	62.4449	61.9376	62.1503	0	60.7222	0	66.5359	66.196	0	68.3579	62.5312	58.8867	0	0	0
		484	2061.24	0	59.8366	0	63.5207	0	0	59.2892	0	0	62.439	0	0	62.5702	61.2172	0	68.9772	64.7686	0	63.0786	62.0228	65.8967	64.4983	0	56.077	63.6675	0	68.4741	0	0	64.1182	0	0	66.8114	63.3928	0	59.3458	0	63.8978	65.6169	0	63.4366	0	62.7147	0	0	0
		485	2065.1	0	63.7662	0	0	0	0	68.4846	0	0	64.1166	65.7374	0	64.5222	66.7729	0	0	0	0	0	63.9787	64.7271	59.3205	61.8608	57.7464	62.9845	0	65.535	0	0	64.916	60.5765	0	66.3042	59.6019	0	0	0	69.2776	65.7521	0	69.2905	66.0285	56.5127	0	0	0
		486	2068.96	68.3024	68.293	59.3483	65.0397	0	0	64.3623	0	0	62.2783	63.9532	0	64.5053	60.4338	0	62.8647	0	0	61.0734	61.9211	67.6729	60.7628	0	0	63.7871	0	67.7436	0	0	65.5939	63.4933	59.4241	63.0473	62.5857	0	62.236	0	63.8021	63.0675	0	65.5803	68.4956	66.4439	0	0	0
		487	2072.82	62.9289	59.8474	0	61.4591	0	0	65.2765	0	0	65.2596	69.4989	0	67.7885	65.196	0	66.3994	0	0	56.1444	63.8052	57.8091	60.9001	64.7211	0	67.1299	0	0	0	0	58.7662	63.3008	0	64.8635	63.44	0	64.7656	0	0	60.0271	0	66.6755	58.4282	58.4567	0	0	0
		488	2076.68	61.0006	62.0425	55.4211	65.2299	0	0	60.7271	0	0	60.4584	0	0	63.8718	67.1726	0	0	0	0	62.1248	0	62.0638	59.2704	0	60.8596	62.2578	0	0	0	0	63.6012	61.4896	60.3873	65.0027	59.6525	0	0	0	0	65.5451	0	65.0945	60.1313	63.0949	59.2751	0	0
		489	2080.54	65.3926	57.6236	0	61.6951	0	0	58.8346	0	0	59.7704	0	0	60.2379	66.6534	0	63.1414	0	0	60.717	0	62.8573	58.9716	64.3015	0	63.9018	0	0	0	62.2134	62.3064	0	60.9646	63.9661	62.1086	0	0	0	0	64.1145	0	65.6822	67.6396	60.9907	0	0	0
		490	2084.4	64.6839	63.3925	0	65.3132	0	0	62.9611	0	0	61.0644	0	0	66.5428	60.0869	0	0	0	0	0	63.3729	62.2272	66.528	0	0	64.7752	0	65.6678	0	0	61.6514	60.4785	57.1413	65.4191	59.1796	0	0	0	64.1607	67.69	67.687	65.0975	64.6735	60.276	0	0	0
		491	2088.26	66.3562	62.2432	0	60.8496	0	0	62.3396	0	0	61.9614	0	0	63.9655	62.0021	0	0	0	0	65.3301	61.9256	61.4164	55.9373	65.0866	63.5519	59.1799	0	0	0	0	62.0126	0	59.6372	68.8808	63.4347	0	61.2161	0	64.619	65.9571	0	0	70.9818	58.4495	0	0	0
		492	2092.12	62.7025	64.423	0	62.9742	0	0	60.2433	0	0	60.7613	0	0	63.0083	61.2391	0	0	0	0	0	61.9844	63.7452	55.7127	0	0	66.8684	0	0	0	0	60.4823	0	58.361	68.3957	60.5918	0	0	0	0	64.7487	0	0	67.0822	58.3251	0	0	0
		493	2095.98	0	68.7539	0	66.2632	0	0	62.0735	0	0	63.2094	0	0	65.2532	65.158	0	0	0	0	64.9633	63.9802	0	62.6387	63.1461	62.1793	66.2835	0	62.7116	0	0	59.6087	65.273	60.4153	63.632	68.2942	0	0	0	0	59.8505	0	0	65.1129	62.6001	0	61.0979	0
		494	2099.84	66.7781	62.2287	0	0	0	0	58.7675	0	0	60.2175	0	0	61.8676	64.1767	0	61.2145	0	0	0	63.8636	63.4656	60.0818	62.3507	0	62.9565	0	0	0	60.7312	62.723	62.3172	0	66.9641	60.8188	0	0	0	70.4574	67.3218	0	64.1107	64.0429	58.8646	0	0	0
		495	2103.7	0	0	0	72.9247	0	0	62.5951	0	0	65.0314	0	0	65.3728	64.1238	0	0	0	0	0	0	63.3361	57.6793	65.6801	61.8901	62.8329	0	0	0	0	60.8229	0	59.1	69.6316	61.4491	0	0	0	65.4094	63.7089	0	64.1447	64.9689	58.3413	0	69.1903	0
		496	2107.56	62.8772	61.998	0	0	0	0	62.0687	0	0	64.1653	0	0	64.3987	63.3455	0	0	0	0	0	67.2173	60.648	0	62.2465	0	57.9208	0	0	0	0	64.8105	62.607	55.8211	68.501	61.8866	0	0	0	62.7274	63.4462	0	65.0738	61.5823	61.7681	0	0	0
		497	2111.42	62.8599	63.2911	0	63.1297	0	0	64.5857	0	0	65.2294	0	0	63.0569	60.8672	0	0	61.284	0	0	67.6211	64.1744	60.6355	61.5818	0	65.1178	0	0	0	0	60.4409	64.5668	56.0615	66.1377	64.144	0	0	0	61.3817	64.9226	0	63.6804	61.3846	62.317	0	0	0
		498	2115.28	63.5843	63.0079	0	68.4555	0	0	64.8939	0	0	63.7493	0	0	61.9324	62.3196	0	0	0	0	0	62.2868	62.208	58.5794	64.7955	57.6069	62.1628	0	0	0	64.7234	61.8231	61.8405	59.3451	60.4015	59.5515	0	0	0	63.9992	60.5263	0	66.6318	62.4966	64.5405	0	0	0
		499	2119.14	0	62.1911	0	59.373	0	0	63.9362	0	0	66.0737	63.1153	60.8038	67.4171	63.4088	0	0	0	0	0	61.3123	60.917	63.1083	60.8366	56.0567	62.0868	62.6698	0	0	60.992	64.3427	62.0468	0	66.826	61.4815	0	0	0	63.9715	68.3292	0	64.4542	65.2095	62.0467	0	65.9985	0
		500	2123	0	59.6084	0	64.1235	0	0	59.844	0	0	64.7292	0	0	64.3952	56.5203	0	0	0	0	0	61.4194	61.0983	63.9079	67.4432	0	61.7576	0	65.3295	0	0	65.2176	0	58.413	63.8757	67.3846	0	0	0	64.9665	63.9463	0	58.546	63.1953	58.7714	0	0	0
		501	2126.86	0	62.189	0	63.7299	0	0	65.1927	0	0	65.2181	0	0	68.0893	64.1629	0	0	66.9177	0	0	64.2552	61.536	59.2043	63.0409	0	64.5128	58.1588	0	62.8913	62.663	65.2447	0	53.346	66.5772	62.3209	0	60.6811	0	61.8543	65.6524	0	64.3452	66.9254	61.8678	0	64.3697	0
		502	2130.72	61.6325	64.1048	0	62.896	0	0	60.9454	0	0	66.1571	0	0	60.8503	66.6225	0	0	59.4102	0	0	65.367	62.651	59.3102	0	0	64.2638	0	0	0	0	63.2996	66.6174	61.1909	0	60.7912	0	0	0	70.5347	62.0421	0	64.7994	64.8902	0	0	65.731	0
		503	2134.58	66.3704	62.7271	0	67.503	0	0	63.318	0	0	64.571	69.9876	0	65.127	61.0038	0	0	0	0	61.6516	61.5889	63.3885	58.6468	66.4742	0	62.5873	0	69.4466	58.6392	0	60.3998	0	58.6107	65.9168	63.5572	0	0	62.9511	61.4548	63.0061	0	62.2595	0	0	0	63.1183	0
		504	2138.44	0	63.2629	0	63.4929	0	0	64.1925	57.6148	59.2458	65.7703	0	0	62.8763	63.712	0	64.2981	0	0	0	64.6329	0	58.1958	62.1052	0	63.5563	61.1733	0	0	0	59.803	62.6125	59.3186	66.61	62.7054	0	0	0	67.1254	61.8291	0	63.6468	65.4475	65.1785	0	65.0984	0
		505	2142.3	61.8726	61.4543	0	64.5557	0	0	64.2579	0	0	64.4771	0	0	62.4553	65.864	0	0	0	0	0	68.296	63.0573	0	61.3025	0	68.0315	0	0	59.5717	0	0	0	61.7409	70.1293	60.4587	0	0	0	62.0186	65.2867	0	65.4819	68.0691	64.125	0	0	0
		506	2146.16	67.0094	68.4646	0	60.5347	0	0	60.7508	0	0	60.1	0	0	61.492	63.7942	0	0	0	0	66.4743	63.1705	0	61.1542	62.8919	0	65.8739	0	0	0	0	64.7918	0	62.323	65.4256	63.2385	0	0	0	61.9027	0	0	67.826	66.9465	64.659	0	63.5874	62.6991
		507	2150.02	63.602	59.7978	0	0	0	0	64.6092	61.3929	0	0	0	0	0	67.7684	0	66.2621	61.6314	0	0	62.8391	61.9607	55.6299	63.1286	0	60.079	0	0	63.4995	0	62.2468	0	59.599	61.6529	57.1038	65.4109	0	0	58.368	64.035	60.8489	62.019	63.5251	0	0	0	0
		508	2153.88	61.9115	62.5977	0	65.1334	0	0	68.2677	0	0	64.721	0	0	0	62.8063	0	0	64.7613	0	0	60.084	61.133	62.7972	64.6771	0	67.338	0	0	58.1369	0	63.0581	0	56.4775	0	65.0571	0	0	63.0439	65.7711	64.8813	0	65.7484	62.5733	66.7911	0	0	0
		509	2157.74	60.0274	65.2005	0	76.2991	0	58.6156	66.7119	0	0	67.88	0	0	64.1178	61.4531	0	0	0	0	0	62.8442	0	0	63.4564	0	63.934	0	0	60.3284	0	66.2036	0	64.4102	0	63.4168	0	0	65.8559	65.708	64.9437	0	66.3115	65.0631	62.3559	0	0	0
		510	2161.6	64.3833	66.209	0	65.8848	0	62.446	65.7548	62.0082	0	64.8563	0	0	62.172	64.8005	0	0	0	0	0	63.4024	0	61.3247	63.285	0	66.9381	0	69.3278	64.7451	0	58.6275	0	63.3321	60.8204	59.7875	0	0	62.3615	66.5423	63.9448	0	62.9616	60.1217	0	0	0	65.4526
		511	2165.46	63.4712	60.1279	0	65.3257	0	0	65.9921	61.2508	0	62.6726	0	0	64.0068	64.8101	0	0	58.3409	0	65.0241	60.603	0	58.9995	61.495	0	64.5897	0	0	0	60.0354	60.9246	0	56.4248	70.9705	56.9779	0	0	68.0684	68.2225	62.4252	63.7917	66.9899	70.1734	62.9465	0	0	0
		512	2169.32	59.9889	62.6921	0	62.1107	0	0	68.4709	64.2564	0	61.0093	0	0	0	63.6656	0	0	0	0	65.8788	62.3375	67.0636	58.4673	70.0036	0	64.4856	0	0	58.1586	0	63.9955	67.1421	62.6585	77.963	56.5644	0	0	64.0518	64.3537	0	64.5804	65.9291	75.8872	57.7891	58.2045	0	0
		513	2173.18	0	63.5752	0	66.9223	0	0	64.5382	64.3237	0	63.9004	0	0	0	63.3647	0	0	0	0	64.0666	61.6697	59.4292	56.2053	63.9854	0	61.4704	0	0	0	0	63.33	0	58.2633	67.5503	61.3632	0	63.0534	65.0091	65.461	0	0	64.7766	62.7629	59.6701	0	0	0
		514	2177.04	65.0062	63.8913	0	67.2457	0	0	62.9981	60.8553	0	67.4439	0	0	0	64.1089	0	0	62.5857	0	61.7742	62.5558	61.282	62.0055	65.0124	0	63.8481	0	63.7454	0	60.1956	79.9375	63.6436	61.3165	0	0	0	66.0837	63.2757	69.5922	65.7551	0	63.6205	66.6893	58.8817	60.8584	0	0
		515	2180.9	63.0396	63.2332	0	64.8015	0	0	61.7597	58.1884	0	63.2563	0	57.9338	0	61.8961	0	66.7084	57.4306	0	60.6927	60.486	61.8297	0	64.3784	0	0	0	0	0	60.782	59.6342	0	60.6465	69.3541	0	0	0	65.187	60.7804	66.8194	0	68.2744	63.1941	0	0	0	0
		516	2184.76	62.5405	64.9627	0	63.8001	0	0	69.5864	64.8652	0	61.3361	0	0	0	64.5786	0	60.7401	0	0	64.2968	68.9179	62.5738	60.0037	0	0	63.7476	0	0	0	0	59.3106	0	61.2586	67.3999	0	0	0	62.5936	61.3797	0	0	60.9198	60.1807	64.3116	0	66.0258	0
		517	2188.62	65.5262	67.8104	0	66.7061	0	0	64.786	63.0975	0	61.1701	65.3482	0	0	64.7949	0	63.3439	0	0	62.5459	65.4024	63.654	60.1726	66.3823	0	59.1905	0	69.0608	0	0	59.909	0	57.8511	65.2534	0	0	59.8864	67.467	67.7733	0	0	61.6311	64.9759	0	58.7142	0	0
		518	2192.48	0	66.6524	0	69.0521	0	0	63.4972	63.1653	0	62.0205	0	0	0	62.7697	0	64.3533	0	0	64.1623	62.8216	64.6028	0	66.4145	0	61.0154	0	62.4336	0	0	57.59	0	56.9578	0	0	0	0	63.2535	64.6872	0	0	63.8377	65.7369	64.217	0	57.0477	0
		519	2196.34	0	62.4315	0	62.1334	0	61.8153	69.0661	58.0635	0	64.2937	0	0	0	59.1945	0	63.304	0	0	61.8197	67.1046	59.1307	57.8809	63.2747	0	60.6663	0	0	0	0	61.0761	0	56.5463	70.3147	0	0	0	64.7884	59.1701	0	0	65.1502	60.3735	0	0	60.7642	0
		520	2200.2	67.1966	69.8675	0	65.0891	0	62.4254	58.5014	61.106	0	64.5538	0	0	0	0	0	0	0	0	63.6794	63.0427	61.0366	62.9389	63.0427	0	62.9544	0	68.5786	0	0	61.681	0	62.8686	69.3885	0	0	0	62.1668	64.3272	64.2494	0	66.2589	0	58.1782	0	0	0
		521	2204.06	58.5238	62.9288	0	61.5638	0	60.3219	0	60.7499	0	63.072	0	0	0	60.7287	0	65.4375	0	0	65.3616	66.1945	0	0	61.1642	60.0665	60.2908	0	66.2095	0	0	60.7037	0	61.2378	68.1996	0	0	0	63.819	63.817	59.9422	0	67.5923	58.3116	64.0978	59.8176	0	0
		522	2207.92	0	64.7314	0	66.1846	0	61.434	65.0283	66.457	0	65.7023	0	0	0	61.5709	0	0	0	0	70.5977	62.5243	63.4018	59.2159	64.9896	60.8693	63.4239	0	0	0	56.6832	59.0242	0	59.7942	0	0	0	0	68.9275	65.184	64.548	0	66.2272	66.8722	62.9685	0	0	0
		523	2211.78	0	56.2575	0	66.9619	64.4226	65.8868	64.7903	63.2827	0	65.9302	0	0	0	63.6354	0	61.8684	0	0	66.3089	0	65.587	56.408	60.9724	57.4203	64.0218	0	68.5832	0	0	62.7667	0	60.9654	0	0	0	0	65.7274	64.5663	0	0	64.9159	64.583	57.5453	0	0	0
		524	2215.64	0	63.4328	0	67.2573	0	0	0	60.2885	0	64.45	0	0	0	63.5414	0	65.2913	0	0	61.4651	62.1448	0	0	62.7904	60.6081	66.9057	0	0	0	0	60.4626	0	62.7654	61.449	0	0	0	66.6579	70.2045	0	0	63.9122	59.8073	61.064	0	0	0
		525	2219.5	0	65.7622	0	60.8338	0	65.9591	68.7322	63.2175	0	59.2149	0	0	63.3428	0	0	0	61.7435	0	60.8688	63.7637	0	0	67.4731	56.9109	61.0006	0	64.1962	0	0	61.6065	0	56.2656	70.8619	0	0	0	66.2849	59.8662	64.8685	0	67.6053	0	0	0	0	0
		526	2223.36	0	63.8753	0	62.5096	66.7161	63.5769	62.8132	0	0	64.0531	0	0	0	66.1577	0	66.0479	65.4481	0	63.8343	58.5905	0	0	64.8053	59.7817	62.1791	0	0	0	0	59.4205	0	64.7658	0	0	0	0	61.9728	63.4937	64.1264	0	62.192	59.7127	0	0	0	0
		527	2227.22	0	59.4748	0	68.0635	0	59.1793	64.8292	58.6407	0	66.5793	0	0	0	0	0	65.9141	0	0	66.6807	66.3067	67.5074	57.5274	64.2884	56.6412	62.4225	0	66.2118	0	0	57.7408	0	61.567	66.628	0	0	0	61.2345	65.4731	66.6809	0	69.3711	0	0	0	59.9089	0
		528	2231.08	65.9149	57.8519	0	65.1807	0	0	67.983	59.8653	0	62.1415	0	59.6551	0	65.2106	0	0	0	0	65.5348	62.2711	0	0	61.8283	58.7875	61.4665	0	63.9716	0	0	61.7859	0	63.0512	67.0355	0	0	64.3488	67.4539	60.2328	0	0	64.8063	0	0	0	61.2378	65.9022
		529	2234.94	0	63.8434	0	64.5728	0	63.0846	64.0841	0	0	0	0	0	0	63.3749	0	0	0	0	63.7048	64.6855	0	0	66.6463	59.9921	65.7424	0	70.4739	0	0	65.8437	0	58.8086	70.0158	0	0	0	65.7725	65.5371	64.2015	0	61.1684	0	0	0	0	0
		530	2238.8	0	59.7788	0	63.6694	0	62.5146	65.4219	0	0	60.8732	0	0	0	0	0	0	63.4964	0	64.1643	61.024	0	57.1534	64.4383	0	67.1363	0	68.8689	0	0	60.285	0	60.1288	64.169	0	0	0	72.0473	64.9684	62.6399	0	67.424	0	0	0	0	63.4406
		531	2242.66	0	63.5335	0	60.7352	0	60.6138	62.7714	0	0	61.4935	0	0	65.7538	61.8318	0	0	60.1993	0	64.4248	63.6638	0	0	62.8831	57.4714	66.5182	0	63.9252	0	0	61.8474	62.9244	60.5416	65.1533	0	0	0	63.8645	64.3598	0	0	63.2529	0	0	0	0	0
		532	2246.52	0	59.3618	0	63.8308	0	64.0483	63.9619	55.7422	0	59.4097	0	0	0	0	0	0	0	0	63.4793	60.2913	0	59.6741	62.4898	0	61.0284	0	66.3306	0	0	65.2205	0	54.9229	64.0455	0	64.9695	0	64.8294	65.3518	0	0	63.7945	0	0	0	0	0
		533	2250.38	0	63.5747	0	64.1157	0	63.1689	64.2576	0	0	64.3258	0	0	0	67.341	0	0	60.866	0	63.9651	64.8217	0	0	65.5564	0	66.2279	0	69.9894	0	0	63.6534	0	62.266	0	0	0	0	0	67.9149	60.2198	0	66.4254	0	0	0	0	66.2381
		534	2254.24	0	62.8041	0	61.672	62.3341	62.1674	62.6092	61.1988	0	64.4834	0	0	0	0	0	66.8326	0	0	67.8893	0	0	0	61.4306	58.5041	61.4012	66.2838	69.239	0	60.6958	58.0472	0	53.2623	64.8885	0	0	0	62.028	65.9249	66.395	0	63.3202	0	0	0	0	63.5594
		535	2258.1	0	62.9019	0	66.4382	0	0	68.223	0	0	63.2855	0	0	0	0	0	0	0	0	70.5987	62.8328	0	0	65.728	0	66.1639	60.6766	64.438	0	65.8653	0	0	57.1103	63.4372	0	0	0	0	66.0132	63.4704	0	67.3975	0	0	0	0	0
		536	2261.96	0	57.392	0	65.6087	64.4951	0	64.4168	0	0	59.8303	63.7084	0	0	0	0	0	0	0	62.9182	65.4618	60.7608	59.7409	63.8291	59.3373	64.5284	0	65.2526	0	0	62.9983	0	62.4332	0	0	0	0	64.9811	64.2824	66.6625	0	65.8418	0	0	0	0	0
		537	2265.82	0	60.7973	0	64.7888	59.8638	0	63.4431	63.8621	0	62.9286	0	0	0	68.5538	0	0	0	0	63.307	0	0	0	66.2833	55.6916	60.441	0	65.7381	0	0	0	0	0	62.5713	0	0	0	0	65.6742	72.1316	0	64.6658	0	0	0	0	62.7366
		538	2269.68	0	61.0293	0	60.6423	59.3209	0	63.4793	58.5506	0	62.1579	0	54.8777	0	61.0132	0	0	0	0	64.6455	0	63.8998	0	64.0513	60.0415	61.4904	0	67.8541	0	58.4301	0	0	59.43	65.7815	62.2243	65.3179	0	0	64.351	0	65.0924	69.636	0	0	0	0	62.8384
		539	2273.54	0	62.0813	0	59.0858	64.6766	0	62.7104	0	0	62.6506	0	0	0	62.5747	0	0	0	0	61.5659	63.2982	0	0	66.7634	57.3994	64.6845	0	63.4416	0	59.7032	64.5768	0	61.2615	0	0	64.3718	0	0	63.5115	64.6578	0	66.1757	0	57.8571	0	0	65.3416
		540	2277.4	0	58.9768	0	64.0399	0	0	65.2149	61.8706	0	65.436	64.5005	54.6077	64.1018	0	0	66.0503	0	63.2757	69.8482	63.6696	60.2242	0	64.7409	56.5784	63.4404	0	62.7774	0	58.1159	0	0	58.7992	0	0	0	63.0169	0	63.6775	62.8641	0	67.53	0	56.2496	0	0	62.3596
		541	2281.26	0	61.6366	0	61.6461	0	0	65.9043	0	0	0	0	53.6066	64.7535	0	0	0	58.4515	0	63.4332	0	63.2897	0	64.1126	0	61.1457	0	67.7277	0	63.5943	0	0	55.3825	63.2863	0	65.3366	0	0	64.7267	60.3364	0	67.374	0	57.8774	0	0	66.7586
		542	2285.12	0	62.4949	0	65.3676	62.6095	0	63.1485	0	0	64.1317	63.0338	0	63.9008	0	0	61.0268	0	0	61.8911	0	63.6114	0	65.8002	59.1488	62.4248	0	67.7243	0	58.3841	60.743	0	54.605	68.1679	0	61.2983	0	0	65.7066	0	0	68.0779	0	58.9838	0	63.1591	63.9818
		543	2288.98	0	58.8085	0	68.5268	61.7649	0	64.3142	0	0	0	0	0	60.0287	0	0	61.5368	0	64.8928	65.7137	57.0738	62.4132	61.2467	64.9603	57.5162	60.0052	0	65.3193	0	64.4421	0	0	55.4092	66.926	0	69.154	0	0	61.9409	64.5646	0	69.0141	0	62.3492	0	0	64.5493
		544	2292.84	0	64.561	0	65.9219	62.3717	0	64.728	0	66.3962	0	60.5654	0	64.7378	0	0	0	0	0	65.7522	59.4261	61.2806	0	63.2355	62.3112	57.3463	0	68.8193	0	60.4151	0	0	56.8176	0	0	66.9134	0	0	64.6004	0	65.6282	65.7971	0	0	0	64.387	61.7974
		545	2296.7	0	60.9811	0	69.1422	62.1947	0	62.4218	0	64.7969	64.2552	61.3197	57.4795	66.7953	0	0	0	0	0	65.1619	60.476	62.8446	56.4229	66.2387	59.5768	59.9056	0	65.7064	0	62.6183	57.3993	0	57.5201	0	0	62.2098	0	0	66.6211	0	0	64.3911	0	58.9066	0	63.3872	63.5449
		546	2300.56	0	61.6048	0	63.7904	61.3652	0	62.116	0	67.3526	0	64.9169	63.7349	65.1362	0	0	0	0	0	64.4943	63.7363	0	57.0617	65.7181	59.157	64.4963	0	64.9632	0	61.6547	0	0	57.951	0	0	58.4332	0	0	0	0	0	65.7939	0	55.8522	0	0	63.5812
		547	2304.42	0	59.0035	0	70.5172	64.0326	0	61.4759	0	0	0	65.2995	56.7069	71.4031	0	0	58.112	65.8065	0	67.2195	64.5863	0	0	67.9478	0	64.304	61.7527	67.8754	0	66.1397	57.0406	0	59.1787	65.8018	0	60.8077	0	0	0	65.0029	0	0	0	58.5102	0	61.1908	60.0002
		548	2308.28	0	59.3459	0	64.7338	0	0	64.3586	0	0	0	0	57.3454	65.6992	0	0	0	0	0	64.1724	0	63.7072	0	61.2287	57.45	62.68	0	0	61.118	61.6956	0	0	57.2616	0	0	65.6246	0	0	65.8171	65.128	0	63.4925	0	0	0	0	63.7621
		549	2312.14	0	61.3826	0	64.8842	56.0215	0	61.5117	0	70.6742	58.7626	0	56.8278	67.1147	64.7417	0	0	0	0	60.715	65.3816	0	0	62.756	58.1402	59.7234	0	0	56.4796	60.905	0	0	56.6969	0	0	64.9263	0	0	0	0	0	66.8796	0	58.5505	0	0	61.4478
		550	2316	0	63.1309	0	64.358	62.5329	0	68.3517	0	67.0044	0	65.9008	0	65.8849	65.0016	0	61.8034	0	0	61.2646	59.2303	0	0	64.3968	60.3658	57.4138	0	0	0	61.5036	0	0	53.9903	0	0	63.7346	0	0	64.7107	64.2089	0	66.5827	0	61.4661	0	62.424	60.9154
		551	2319.86	0	64.3679	0	63.888	61.5384	0	67.4406	0	65.5569	63.0838	62.0021	0	70.1142	0	64.1837	64.2324	0	0	64.2391	0	0	0	64.7832	53.0423	59.0092	0	64.0418	55.806	64.8208	0	0	57.2166	66.1712	0	64.1002	0	0	66.1567	0	0	66.049	0	0	0	0	63.6448
		552	2323.72	0	59.6532	0	68.3374	60.1662	0	66.2662	0	64.5632	0	61.2949	0	0	0	0	0	61.1572	0	64.8689	0	0	0	62.5667	59.618	61.93	0	0	0	62.987	0	0	0	66.475	0	64.599	0	0	0	0	0	68.5923	0	0	0	63.2991	65.3406
		553	2327.58	0	57.9059	0	67.4897	63.3499	0	63.9612	0	68.3898	0	0	55.8523	66.3268	64.9904	0	65.0502	60.3019	0	63.1609	61.3924	0	61.2268	64.1696	61.8921	62.6642	0	0	57.6062	61.9009	0	60.3873	60.6113	0	61.0455	65.3218	0	0	60.4386	0	0	0	0	0	0	62.1859	0
		554	2331.44	0	57.9955	0	64.4081	0	0	63.7087	0	67.1325	0	63.8886	63.0997	64.8407	0	0	63.566	0	65.6313	63.0784	0	66.2723	0	65.3186	0	61.0585	0	65.122	0	61.3522	0	0	0	0	0	64.4869	63.284	0	64.0716	0	0	64.8053	0	60.2707	57.0252	65.5532	65.8431
		555	2335.3	0	60.8266	0	65.6813	60.8008	0	64.1436	0	67.2015	0	65.4682	60.4034	68.1678	0	0	0	0	0	60.3985	62.9346	0	0	59.9987	0	63.6308	0	0	0	62.2298	0	0	60.4589	0	0	62.4579	0	0	62.8372	0	0	0	0	0	0	59.412	59.3844
		556	2339.16	0	61.4692	0	65.625	0	0	63.6369	0	68.3978	0	64.8931	60.2262	66.9893	0	0	0	58.6113	0	63.4436	61.8126	0	0	67.2847	0	60.5599	62.1369	0	59.4238	62.5675	0	0	55.452	0	0	62.5642	0	63.0419	63.2867	0	0	0	0	60.7044	0	61.2683	65.6783
		557	2343.02	0	0	0	63.5729	58.0871	0	64.7279	0	63.4781	0	63.219	0	62.7132	0	0	0	60.0114	0	0	58.1756	67.9426	54.0416	63.9208	57.2127	59.9988	0	0	54.5063	60.0314	0	0	0	0	0	62.0153	60.7553	0	0	62.2594	0	66.8107	0	61.3995	58.0264	66.37	64.4865
		558	2346.88	0	60.4226	0	66.4787	0	0	61.6594	0	61.6693	0	62.1568	64.3402	67.2952	0	0	0	0	0	64.8402	0	0	0	63.8269	0	64.9396	61.2263	0	0	62.4265	0	0	0	0	0	64.013	0	0	64.0584	0	0	64.2476	0	62.1824	59.3056	0	65.2177
		559	2350.74	0	58.4303	0	66.1703	57.0923	0	0	0	64.0001	0	61.0525	60.4349	63.8057	0	0	0	0	0	60.0919	0	65.1329	0	61.4052	59.4948	56.9982	0	0	0	61.4722	0	61.9751	59.2207	65.9692	0	67.4997	0	0	65.0486	0	0	65.9099	0	56.9485	0	60.025	0
		560	2354.6	0	60.092	0	63.6824	63.41	0	62.0633	0	67.7919	0	61.4467	58.1424	61.9564	0	0	59.5516	0	0	66.0724	59.1878	61.7326	0	62.6484	56.4905	61.2326	65.0247	0	50.777	62.2704	0	0	0	67.7045	0	61.8697	0	0	0	0	59.9604	0	0	0	57.9789	0	0
		561	2358.46	0	62.425	0	64.5914	62.7723	0	61.6935	0	65.9875	0	62.8907	59.2801	63.1846	0	0	0	59.4827	0	64.656	63.7085	0	0	59.57	61.8198	63.1947	0	0	0	58.0817	0	61.9367	0	66.7372	60.9624	63.6888	65.0024	0	60.0753	0	60.7002	64.745	0	59.7897	0	64.8172	0
		562	2362.32	0	56.5471	0	67.0964	61.6133	0	0	0	62.3494	0	62.941	0	67.4075	0	0	0	0	0	67.583	0	0	0	0	0	58.8275	58.0759	0	0	0	0	58.825	58.6794	0	0	65.5402	63.3742	0	64.7047	0	0	0	0	60.3902	63.5363	59.5361	0
		563	2366.18	0	0	0	69.5187	60.5472	0	63.2962	0	62.958	0	64.8259	57.8167	66.0445	0	0	0	0	0	0	0	0	0	62.5787	0	57.5134	0	0	0	63.029	0	70.618	0	65.4911	0	62.0749	0	0	63.2234	63.3983	0	0	0	61.7462	57.3269	62.7949	62.2386
		564	2370.04	0	0	0	65.6053	63.1444	0	63.2075	0	64.8494	60.8191	62.9961	59.1372	63.715	0	0	0	0	0	61.2804	0	0	0	59.7953	0	60.7017	57.8071	0	0	60.1774	0	59.029	0	67.8648	0	64.7967	69.0357	0	63.8049	0	0	65.5635	0	56.6146	57.1207	59.1241	62.2151
		565	2373.9	0	0	0	66.73	60.3932	0	67.0524	0	64.612	62.1609	62.6795	57.2474	69.3721	0	0	0	61.3742	0	0	62.426	0	0	61.0203	0	62.7337	0	0	0	60.7328	0	62.9165	0	65.8224	0	63.6475	0	0	0	0	0	63.5195	0	54.6886	59.0093	61.6426	0
		566	2377.76	0	0	0	64.9129	64.5296	0	62.1773	0	63.7259	64.6203	60.3249	0	62.2584	0	0	63.9369	0	0	0	62.275	0	0	58.4897	0	61.8039	61.1439	0	0	60.8352	61.8973	61.0272	0	66.6551	0	62.9655	0	0	62.1322	65.3427	0	64.7762	0	0	60.9653	60.8602	67.791
		567	2381.62	0	0	0	65.8141	57.6603	0	68.0964	0	72.644	0	63.7618	58.0934	65.9916	0	0	0	0	0	63.681	0	66.5093	0	62.8294	0	59.6897	0	0	0	62.1342	0	60.551	0	68.6027	0	64.8529	63.8815	0	61.915	0	0	72.787	0	56.9062	59.7048	59.425	65.628
		568	2385.48	0	0	0	65.6115	58.9519	0	66.0792	0	65.3049	65.0787	64.5374	56.3999	65.7734	0	0	62.8457	0	0	61.58	0	62.7844	0	0	0	62.791	58.8311	0	0	0	0	60.2392	58.11	64.4381	0	65.8451	62.2147	60.8535	64.4018	0	0	0	0	56.8405	63.0557	60.4011	0
		569	2389.34	0	0	0	67.3224	60.207	0	67.3021	0	59.48	61.8757	65.5648	0	60.086	66.9664	0	62.3769	0	0	64.0022	0	65.8939	0	62.3891	0	58.8196	0	0	0	58.8438	0	0	0	69.1188	0	61.907	59.1792	0	59.7105	0	0	61.6168	0	0	58.8692	62.0334	62.7467
		570	2393.2	0	0	0	67.5858	58.7003	63.0336	67.1225	0	62.9342	67.3478	64.6996	0	69.2975	0	0	0	0	0	62.9662	60.8945	62.5855	0	59.3503	0	54.0659	66.3006	0	0	0	62.0953	0	57.9807	68.6514	0	63.5788	0	0	63.9665	0	0	65.3633	0	0	56.0282	57.9348	64.9996
		571	2397.06	0	58.5805	0	72.0157	58.6737	0	0	0	69.2891	57.9736	61.3087	0	68.531	0	0	60.6898	0	63.6156	0	57.042	0	0	0	0	59.9084	61.5068	0	0	57.5813	0	59.173	0	65.229	0	68.6766	60.3804	0	65.4906	62.5054	0	65.5466	0	56.7824	59.222	60.187	60.1617
		572	2400.92	0	64.1727	0	65.083	55.3629	0	0	0	67.2782	62.0096	62.7838	0	63.7131	0	0	62.4235	0	0	61.365	0	60.2308	0	64.0678	0	0	58.4029	0	0	64.0162	61.2891	61.24	0	64.6418	0	61.3895	59.5772	0	60.4038	0	0	0	0	0	0	61.017	64.4217
		573	2404.78	0	0	0	68.2768	60.8902	0	65.267	61.1001	62.8541	62.7235	60.0366	0	66.0592	0	0	0	0	0	59.0174	61.5614	0	0	0	0	0	62.3923	68.3424	0	62.5455	0	57.9344	0	72.7027	0	61.5212	61.0672	61.73	59.0488	0	62.1799	0	0	0	64.5281	59.4944	65.8747
		574	2408.64	0	0	0	68.3675	61.097	0	68.3575	0	61.3387	61.627	68.7393	0	68.4546	0	0	0	0	0	60.6439	0	0	0	58.5099	0	0	63.9668	65.0175	0	60.3694	0	62.0387	0	65.2312	0	61.097	63.4088	0	61.8985	0	64.4355	0	0	0	67.2968	0	59.3258
		575	2412.5	0	0	0	66.2667	55.2931	0	0	0	65.9187	60.973	60.9146	0	64.9886	0	0	0	0	0	62.9237	58.4203	0	0	56.2275	0	0	58.6836	0	0	57.4454	0	63.8629	0	70.2716	0	60.0038	0	0	63.9491	0	0	64.222	0	58.1414	58.0849	61.0138	66.4832
		576	2416.36	0	0	0	68.2736	58.136	0	0	0	62.0239	61.2123	64.1868	0	59.0627	0	54.7996	0	0	0	0	59.29	0	0	0	0	0	0	67.4009	0	57.0113	0	61.7107	0	68.475	0	65.8746	62.8154	0	57.7737	0	0	0	0	0	61.3374	0	63.9638
		577	2420.22	0	0	0	65.2547	55.7653	0	67.8702	0	68.727	59.8892	63.0592	0	65.3123	0	0	0	0	0	0	0	0	0	59.8957	0	0	60.993	67.1846	0	58.5914	0	58.3174	0	66.0459	0	63.2333	60.9628	0	61.6453	0	0	63.7692	0	60.0306	0	54.9531	65.3809
		578	2424.08	0	0	0	67.586	58.3171	0	0	0	63.7377	62.2072	58.9127	0	64.1332	0	0	63.2312	0	0	63.2227	0	0	0	61.0679	0	0	63.3896	0	0	58.4174	0	55.1421	0	65.2637	0	62.4492	66.0736	0	61.2667	0	0	61.3677	0	0	0	0	66.4473
		579	2427.94	0	0	0	65.7674	56.5803	0	64.3971	0	60.7305	61.5786	58.2675	0	64.5119	0	0	0	0	0	64.9792	0	0	0	0	0	0	63.7635	0	0	56.968	0	65.5863	0	65.3716	0	65.5473	55.9056	0	63.4455	0	0	0	0	65.3394	58.1747	0	63.9267
		580	2431.8	0	0	0	66.1344	57.0797	0	0	0	64.4122	61.0558	66.6059	0	59.9538	0	0	57.765	0	0	62.7129	0	0	0	0	0	0	63.3978	0	0	62.5104	0	59.28	0	64.1001	0	61.6657	0	0	65.0471	0	0	63.8005	0	0	57.1499	62.5638	65.1439
		581	2435.66	0	0	0	66.1046	59.1129	0	67.8235	0	0	60.3797	58.6754	0	62.6468	0	0	0	0	0	0	0	0	0	0	0	0	61.9746	0	0	60.6687	0	56.4586	0	66.5927	0	59.0633	0	0	60.1689	0	60.0313	60.2791	0	55.5519	60.6058	61.2358	62.5986
		582	2439.52	0	0	0	64.4564	55.2965	0	0	0	68.0517	59.8236	64.3487	0	60.2104	0	0	0	0	67.2444	60.4869	0	0	0	0	0	0	63.0328	0	0	60.9982	0	63.6213	0	66.6922	0	66.8758	61.6577	58.7682	58.8077	0	60.2349	66.046	0	0	58.3512	0	62.9726
		583	2443.38	0	0	0	63.7922	57.8962	0	0	0	63.3147	56.3046	61.351	0	62.8111	0	0	0	0	0	59.5824	0	0	0	0	0	0	62.5034	62.2641	0	0	0	0	0	64.3935	0	63.7895	62.5145	0	57.7448	0	0	0	0	0	0	60.1211	62.5853
		584	2447.24	0	0	0	65.5699	58.4752	0	66.874	0	0	62.6977	68.4785	0	62.672	0	0	0	0	0	61.3399	0	0	0	0	0	0	62.2903	0	0	59.1539	0	61.9915	58.8802	70.1865	0	61.3304	62.2676	0	63.3585	0	0	0	0	0	0	0	62.0583
		585	2451.1	0	0	0	65.7687	0	0	0	0	0	60.251	63.1786	60.0963	0	0	0	0	0	0	64.3575	0	61.8387	0	0	0	0	61.257	66.5223	0	0	0	65.6044	0	63.0176	0	65.1388	62.4875	0	61.5786	0	0	65.3476	0	0	0	0	64.0087
		586	2454.96	0	0	0	65.3029	57.8563	0	0	0	62.096	0	0	0	63.3247	0	0	0	0	0	67.8204	0	0	0	0	0	0	65.5013	0	0	61.9699	0	60.6781	0	68.729	0	71.1271	62.4773	57.9586	0	0	0	62.0178	0	54.4951	56.4087	0	59.9505
		587	2458.82	0	0	0	67.7537	58.2848	0	0	0	0	59.8372	62.1583	0	60.8162	0	0	0	58.8562	0	0	0	0	0	0	0	0	66.1132	65.1861	0	62.1257	0	59.8788	0	65.4628	0	62.203	64.0434	0	56.7198	0	0	62.9835	0	0	61.4964	0	61.3719
		588	2462.68	0	0	0	69.7459	56.2408	0	0	0	62.826	60.3713	62.2671	0	64.4006	0	0	0	56.6731	0	60.4069	0	0	0	0	0	0	63.7406	0	0	0	0	58.735	0	66.9381	0	63.0468	63.5368	63.7678	60.5614	0	0	62.6028	0	0	52.8614	0	61.0014
		589	2466.54	0	0	0	65.1257	61.2179	0	0	0	0	61.9715	60.4435	0	58.0647	0	0	0	55.6524	0	63.9149	0	0	0	0	0	0	61.5089	0	0	63.5743	0	0	0	67.415	0	69.8137	60.2913	0	0	0	0	65.5251	0	0	57.0458	0	60.4511
		590	2470.4	0	0	0	65.2107	60.2112	0	0	0	0	61.4884	0	0	62.655	0	0	60.6875	57.8809	0	0	0	63.4821	0	0	0	0	57.966	0	0	60.7655	0	0	0	69.7529	0	66.0857	0	0	61.5739	0	0	63.152	0	0	0	0	60.705
		591	2474.26	0	0	0	68.7254	57.3223	0	0	0	60.8268	0	60.5841	0	63.2621	66.3332	0	0	0	66.6601	60.7762	0	0	0	0	0	0	63.6931	69.2241	0	57.1984	0	63.5355	0	68.1783	0	67.9773	60.6086	64.826	0	0	59.8358	61.3762	0	0	57.7119	0	63.892
		592	2478.12	0	0	0	66.8252	55.6333	0	0	0	0	58.8815	57.4957	0	62.339	0	0	61.1585	59.8485	61.837	61.2091	0	0	0	0	0	0	0	0	0	57.9504	0	57.8581	0	67.8646	0	69.3366	64.5252	0	0	0	0	63.1104	0	59.199	0	0	64.7729
		593	2481.98	0	0	0	66.1279	55.3771	0	0	0	0	61.1663	62.3548	0	65.9459	0	0	0	0	65.6827	66.2702	0	0	0	0	0	0	66.1366	0	0	60.6068	0	0	0	67.7196	0	62.948	63.8215	0	0	0	60.6214	63.8484	0	0	58.6523	0	63.4077
		594	2485.84	0	0	0	67.0834	52.3904	0	0	0	0	60.1987	60.5857	0	60.4764	66.9093	61.3767	0	59.1974	0	0	0	0	0	0	0	0	0	0	0	60.7416	0	0	0	68.5236	0	69.2036	64.5444	61.1181	60.5787	0	0	64.7684	0	0	63.0098	0	61.0651
		595	2489.7	0	0	0	65.9215	57.8022	0	0	0	62.8	0	59.0296	0	62.3525	62.3346	0	0	59.7271	64.9382	62.6221	0	0	0	0	0	0	61.5066	0	0	60.5737	0	62.2631	0	68.1177	0	66.759	60.7276	61.5262	0	0	59.6979	63.4443	0	0	62.6345	0	67.0158
		596	2493.56	0	0	0	68.5565	64.286	0	0	0	61.1568	58.618	63.9058	0	62.4726	0	0	0	66.1049	64.9428	65.3174	0	0	0	0	0	0	0	0	0	0	0	58.1705	0	70.0974	0	63.8451	61.2696	58.2565	0	0	0	63.5408	0	61.3722	61.5161	0	64.6695
		597	2497.42	0	0	0	71.1225	63.6371	0	0	0	0	56.742	58.9005	0	61.8148	62.7059	59.124	0	59.6457	67.8011	65.8084	0	0	0	0	0	0	0	65.4256	0	61.5599	0	0	0	67.6652	0	63.4311	60.4343	0	59.2913	0	0	62.6597	0	59.4278	59.0122	0	65.1299
		598	2501.28	0	0	0	66.4888	55.6546	0	0	0	61.9981	59.3959	58.799	0	64.6617	64.7304	61.4734	58.5037	60.6056	61.7894	63.4608	0	0	0	0	0	0	0	68.9963	0	59.4156	0	0	0	63.5149	0	65.9026	58.6041	59.4392	60.2689	0	0	63.3635	0	65.0896	57.7251	0	59.0139
		599	2505.14	0	61.2703	0	64.6193	59.5997	0	0	0	0	63.6987	58.7426	0	64.6349	64.925	61.8889	0	63.8257	64.6749	68.3108	0	0	0	0	0	0	60.6824	70.5953	0	60.0273	0	0	0	64.8647	0	61.3023	61.7183	54.5745	59.4668	0	0	64.6003	0	0	57.1641	0	68.9284
		600	2509	0	0	0	66.5609	62.3232	0	0	0	0	61.6271	58.5041	0	64.6431	65.1808	55.6288	0	0	0	63.3629	0	0	0	0	0	0	66.9362	66.2329	0	0	0	0	0	64.4844	0	61.6758	63.8919	0	57.9481	0	0	65.6396	0	62.2109	54.5115	60.493	64.3926
		601	2512.86	0	0	0	61.1235	60.1887	0	0	0	0	0	58.3848	0	63.1256	65.9058	0	0	64.6062	0	65.4178	0	0	0	63.1213	0	0	64.1081	69.1195	0	59.1047	0	0	0	70.3721	0	61.4322	61.3306	58.2157	0	0	61.5496	59.8628	0	61.7854	58.6742	0	67.1735
		602	2516.72	0	0	0	66.5759	63.7121	0	0	0	0	0	0	0	63.2397	64.0188	0	0	61.4298	67.5938	61.6061	0	0	0	0	56.2662	0	65.5853	0	0	58.6107	0	0	0	69.6858	0	60.8772	62.1181	64.4134	0	0	0	66.4789	0	0	55.3852	0	65.446
		603	2520.58	0	0	0	67.9619	0	0	0	0	0	61.6693	58.3202	0	65.2598	63.7885	61.9131	0	62.1854	64.2654	68.289	0	0	0	0	65.3649	0	0	0	0	62.2277	0	0	0	65.6178	0	65.2398	59.3279	61.45	0	0	0	63.7507	0	64.6782	60.3132	55.9107	63.3099
		604	2524.44	0	0	0	69.3044	0	0	0	0	0	61.0676	61.1672	0	62.4454	63.2317	0	0	65.5641	61.7402	65.7708	0	0	0	0	0	0	63.4177	0	0	60.8385	0	0	0	65.5291	0	64.1597	63.1335	61.4254	59.0036	0	0	64.5025	0	0	0	0	67.1293
		605	2528.3	0	0	0	68.6304	57.0176	0	0	0	0	58.8164	58.6289	0	70.0754	67.9793	60.2349	0	64.2766	59.9735	61.1455	0	0	0	0	0	0	60.9236	0	0	62.2361	0	0	0	66.8308	0	62.6574	60.1303	60.7195	0	0	58.5986	66.7433	0	63.5899	57.631	0	63.8933
		606	2532.16	0	0	0	66.9636	56.3331	0	0	0	0	60.5928	61.017	0	69.5673	60.1935	64.02	0	61.7337	64.9772	64.798	0	64.8922	0	0	59.0458	0	66.513	64.3987	0	61.4357	0	58.7231	0	66.8121	0	63.2568	58.8459	59.9434	0	0	0	67.665	0	0	57.0662	55.0033	61.6977
		607	2536.02	0	0	0	71.8497	56.2709	0	0	0	64.8421	0	0	0	67.1884	63.2782	56.3724	0	65.6006	64.9907	62.8995	0	0	0	0	0	0	67.8412	0	0	57.651	0	0	0	69.6315	0	63.4852	56.5232	62.7349	59.9162	0	0	63.4038	0	63.2001	59.597	0	64.991
		608	2539.88	0	0	0	65.9224	0	0	0	0	63.5347	64.693	59.5921	0	64.7708	0	60.7779	0	64.5214	60.7443	66.4555	0	0	0	0	0	0	59.701	68.0075	0	58.2041	0	0	0	63.5141	0	65.2406	58.929	57.072	62.0991	0	0	62.7196	0	65.0508	55.682	0	65.7344
		609	2543.74	0	0	0	63.4266	58.9154	0	0	0	64.2288	0	64.6614	0	65.2225	0	62.951	0	58.7654	61.514	67.1913	0	0	0	0	59.0775	0	61.1909	0	0	57.6117	0	0	0	68.6614	0	64.9585	59.0256	56.2722	63.2899	0	59.3669	63.4437	0	61.5254	58.8566	55.796	61.3405
		610	2547.6	0	0	0	70.1627	57.0416	0	0	0	62.5985	0	0	0	65.6714	0	0	0	65.2725	64.0975	66.4364	0	0	0	0	62.266	0	62.3005	0	0	56.8173	0	0	0	64.7937	0	63.3835	58.5328	60.9229	60.9111	0	0	65.7955	0	63.8681	64.5326	55.7938	69.4282
		611	2551.46	0	61.6343	0	66.7067	55.1407	0	0	0	65.5921	0	0	0	63.9598	60.7467	58.8141	0	67.6284	64.2509	66.0585	0	0	0	0	60.9757	0	63.3372	0	0	57.8882	0	0	0	69.0614	0	64.6519	0	61.9604	63.5159	0	60.8627	66.4124	0	61.1006	61.5861	55.2196	68.5342
		612	2555.32	0	0	0	70.5826	0	0	0	0	63.5276	0	0	0	65.639	0	0	0	59.2962	62.0178	61.8126	0	0	0	0	0	0	62.3689	0	0	64.181	0	0	0	66.568	0	62.9433	57.9116	58.8762	60.2288	0	0	58.4834	0	61.5548	55.3486	0	63.1106
		613	2559.18	63.1568	0	0	69.6913	0	0	0	0	63.4744	0	57.6176	0	64.1535	0	0	0	66.3543	63.2509	60.0143	0	0	0	0	0	0	63.3337	0	0	65.7191	0	0	0	62.6076	0	62.6497	57.4622	57.908	56.1601	0	61.2063	0	0	0	58.1552	0	60.2982
		614	2563.04	0	0	0	67.6255	0	0	0	0	64.746	0	54.0391	0	62.6007	65.4956	0	0	65.617	71.59	0	0	0	0	0	55.7636	0	0	0	0	0	0	0	0	63.5048	0	62.2631	62.3199	63.4065	0	0	0	61.7509	0	0	60.7733	57.9701	68.0652
		615	2566.9	0	0	0	68.0397	0	0	0	0	64.4588	0	58.2095	0	67.3045	59.8046	0	0	61.9646	71.3484	61.6945	0	0	0	0	55.0374	0	0	0	0	58.1926	0	0	0	65.5641	0	63.4241	60.0865	60.3921	60.7149	0	60.9373	66.3306	0	0	61.8173	59.9688	0
		616	2570.76	0	0	0	65.1954	61.3216	0	0	0	62.0458	0	62.8161	0	63.4124	0	0	0	62.6471	63.5222	66.5537	0	0	0	0	0	0	62.8469	62.9744	0	0	0	0	0	66.3577	0	64.5701	57.3214	62.048	63.8722	0	0	0	0	63.9278	61.1677	0	0
		617	2574.62	0	0	0	66.6002	58.813	0	0	0	69.753	0	53.4336	0	63.5989	0	59.3084	0	63.8493	64.888	59.7408	0	0	0	0	0	0	65.0033	66.3134	0	59.7947	0	0	0	70.2243	0	60.0269	55.6975	58.2669	60.085	0	0	62.9926	0	0	54.9964	0	0
		618	2578.48	0	0	0	67.8228	57.7378	0	0	0	65.0018	0	0	0	66.4844	0	0	0	64.27	66.1077	64.3695	0	0	0	0	0	0	63.0392	62.6433	0	64.4908	0	0	0	66.7291	0	64.0799	56.9139	56.8096	61.1347	0	0	60.7715	0	62.4792	60.4638	0	0
		619	2582.34	0	0	0	64.3631	0	0	0	0	62.5425	0	0	0	65.5926	0	68.5293	0	66.5068	62.6784	61.35	0	0	0	0	0	0	0	0	0	65.808	0	0	0	66.3237	0	64.7571	59.6421	58.81	60.8543	0	0	0	0	63.4928	58.5871	56.1452	63.1451
		620	2586.2	0	0	0	65.1969	0	0	0	0	64.706	0	59.4369	0	65.1045	0	0	0	0	64.5698	65.2781	0	0	0	0	0	0	62.9865	0	0	56.3713	0	0	0	67.3306	0	60.5117	57.606	59.9105	58.49	0	0	66.3223	0	0	61.6024	0	0
		621	2590.06	60.003	55.1158	0	69.5086	0	0	0	0	66.3538	0	63.522	0	60.8937	61.929	65.3239	0	64.0545	63.7272	61.8372	0	0	0	0	0	0	0	69.8149	0	61.1877	0	0	0	64.5356	0	0	62.0856	60.286	62.9381	0	0	0	0	0	63.0804	61.2993	0
		622	2593.92	0	56.5637	0	67.2833	0	0	0	0	63.9793	0	55.1502	0	65.1167	60.6405	0	0	59.2637	63.0666	63.464	63.5905	0	0	0	0	0	66.1027	0	0	56.2301	0	59.5507	0	61.0949	0	0	0	59.2069	54.3922	0	0	63.3512	0	0	59.0728	0	0
		623	2597.78	57.1347	0	0	69.6047	0	0	0	0	65.0614	0	58.17	0	64.8179	0	0	0	61.5462	62.7256	60.7883	61.4534	0	0	0	0	0	63.1907	0	0	62.8641	0	0	0	64.9791	0	67.7672	60.1384	62.6626	59.9341	0	0	0	0	0	60.0893	0	62.3182
		624	2601.64	59.6461	0	0	67.7327	0	0	0	0	67.0569	0	55.8868	0	61.6131	0	0	0	65.6562	63.1581	60.4473	0	0	0	0	0	0	0	0	0	0	0	0	0	67.985	0	63.7568	58.2044	60.8677	59.7969	0	0	67.2183	0	0	55.7736	60.7034	60.9917
		625	2605.5	60.3414	0	0	69.2298	0	0	0	0	59.613	0	59.4673	0	63.8551	0	0	0	64.5166	66.4258	62.8948	0	0	0	0	0	0	66.6201	0	0	0	0	0	0	67.7725	0	61.1559	62.2621	61.2016	61.5192	0	0	0	0	59.2825	60.7236	0	0
		626	2609.36	56.8066	0	0	72.6293	0	0	0	0	62.3141	0	58.8248	0	64.8082	0	0	0	61.0902	66.4135	64.4629	0	0	0	0	0	0	0	0	0	59.7758	0	0	0	65.0374	0	64.0477	61.3461	58.8775	59.8012	0	0	0	0	0	60.2888	60.2413	63.6287
		627	2613.22	56.3822	0	0	66.2514	0	0	0	0	60.7563	0	58.7717	0	63.6192	0	0	0	0	61.6389	64.4083	0	0	0	0	0	0	61.5944	0	0	0	0	0	0	67.9441	0	62.0603	57.7197	56.6191	59.5782	0	0	65.8097	0	66.9151	63.0892	0	62.5551
		628	2617.08	63.3249	0	0	69.2586	0	0	0	0	61.058	0	55.0255	0	63.654	64.9301	0	0	65.4755	64.9255	62.9552	0	66.1958	0	0	0	0	65.4367	0	0	0	0	0	0	67.5015	0	63.9247	61.8595	59.9523	55.2645	0	0	66.5086	0	63.9003	59.4646	61.9444	65.763
		629	2620.94	68.3864	57.5471	0	70.739	0	0	0	0	66.2582	0	0	0	68.6737	0	0	0	0	63.4207	63.5907	0	64.0749	0	0	0	0	62.1121	0	0	0	0	0	0	64.6148	0	62.0504	60.0389	59.339	57.0583	0	0	0	0	0	58.5816	58.0841	59.1074
		630	2624.8	0	0	0	67.7549	0	0	0	0	61.943	0	0	0	66.1681	0	0	0	59.4268	63.1468	60.4987	0	0	0	0	0	0	0	0	0	58.9576	0	0	0	71.5548	0	65.4552	61.7183	59.0697	55.4387	0	59.9945	0	0	0	57.677	54.3192	66.8324
		631	2628.66	64.0403	0	0	72.5833	0	0	0	0	62.4601	0	0	0	64.6554	66.1993	61.8615	0	58.039	66.961	63.4261	0	0	0	0	0	0	65.9884	0	0	0	0	0	0	69.0313	0	64.4403	59.4798	60.9152	54.9437	0	0	69.9973	0	0	56.9077	56.2439	0
		632	2632.52	61.1051	0	0	69.7745	0	0	0	0	64.5493	0	61.6127	0	63.5184	0	0	0	66.7463	70.8094	62.7668	0	0	0	0	0	0	65.1076	64.3035	0	0	0	0	0	73.1747	0	63.1957	59.4884	59.9192	56.4206	0	60.4646	0	0	0	0	0	64.3304
		633	2636.38	0	0	0	67.0065	0	0	0	0	66.3023	0	57.2963	0	65.7262	65.5919	0	0	0	70.1629	61.6806	0	0	0	0	0	0	61.8465	0	0	0	0	0	0	65.9564	0	61.7895	57.7919	63.4656	0	0	0	65.1105	0	65.3446	59.69	59.948	62.7003
		634	2640.24	60.9521	0	0	66.495	0	0	0	0	62.4963	0	0	0	66.2344	65.3696	0	0	0	67.0768	62.8863	0	0	0	0	0	0	67.1365	0	0	0	0	0	0	62.2322	0	60.8405	57.1562	55.8752	52.5404	0	0	62.0921	0	0	65.1192	58.2927	61.6747
		635	2644.1	59.1717	0	0	65.3585	0	0	0	0	64.4053	0	52.5426	0	59.3466	67.8555	0	0	0	64.0999	64.6237	0	0	0	0	0	0	61.5854	62.825	0	0	0	0	0	66.978	0	62.8463	59.4582	60.8176	64.2335	0	62.0517	0	0	0	67.257	56.6912	64.4257
		636	2647.96	0	0	0	64.6568	0	0	0	0	0	0	0	0	63.5423	0	0	0	0	67.0016	0	0	0	0	0	0	0	66.8431	0	0	0	0	0	0	62.974	0	62.3094	59.7495	57.4323	58.9451	0	61.4687	0	0	66.2751	56.8905	55.5444	0
		637	2651.82	59.5277	0	0	68.1663	0	0	70.1748	0	63.279	0	60.9456	0	68.8229	0	0	0	0	64.7201	65.7426	0	0	0	0	0	0	68.7985	0	0	0	0	0	0	69.491	0	61.653	0	60.6055	60.4844	0	0	65.149	0	0	61.5235	61.3843	62.1182
		638	2655.68	0	0	0	73.1815	0	0	0	0	63.0389	0	54.899	0	62.1861	66.6164	0	0	0	61.9253	61.1335	0	0	0	0	0	0	63.3303	0	0	0	0	0	0	64.0717	0	75.323	59.9518	61.7057	60.3265	0	60.313	69.6856	0	0	63.2965	0	61.4839
[truncated: 23 more columns]

## Sheet: Average Spots by Background
				SptId_8	SptId_13	SptId_14	SptId_16	SptId_18	SptId_19	SptId_21	SptId_23	SptId_24	SptId_25	SptId_26	SptId_31	SptId_32	SptId_33	SptId_34	SptId_36	SptId_37	SptId_39	SptId_43	SptId_44	SptId_45	SptId_47	SptId_49	SptId_50	SptId_51	SptId_54	SptId_55	SptId_56	SptId_57	SptId_58	SptId_60	SptId_61	SptId_62	SptId_63	SptId_66	SptId_67	SptId_69	SptId_70	SptId_71	SptId_72	SptId_75	SptId_77	SptId_78	SptId_80	SptId_81	SptId_82
		0	193	0	0	0	0	0	0	0	0	0	0	0	0	0	0	0	0	0	0	0	0	0	0	0	0	3.13841	0	0	0	0	0	0	0	0	0	0	0	0	0	0	0	0	0	0	0	0	0
		1	196.86	0	0	0	0	0	0	0	0	0	0	0	0	0	0	0	0	0	0	0	0	0	0	0	0	0	3.1054	0	0	0	0	0	0	0	0	0	0	0	0	0	0	0	0	0	0	0	3.21005
		2	200.72	0	0	0	0	0	0	0	0	0	0	0	3.26925	0	0	0	0	0	0	0	0	0	0	0	0	0	0	0	0	0	0	0	0	0	0	0	0	0	0	0	0	0	0	0	0	0	0
		3	204.58	0	0	0	0	0	0	0	0	0	0	0	0	0	0	0	0	0	0	0	0	0	0	0	0	0	0	0	0	0	0	0	0	0	0	0	0	0	0	0	0	0	0	0	0	0	0
		4	208.44	0	0	0	0	0	0	0	0	0	0	0	0	0	0	0	0	0	0	0	0	0	0	0	0	0	0	0	0	0	0	0	0	0	0	0	0	0	0	0	0	0	0	0	0	0	0
		5	212.3	0	0	0	0	0	0	0	0	0	0	0	0	0	0	0	0	0	0	0	0	0	0	0	0	0	0	0	0	0	0	0	0	0	0	0	0	0	0	0	0	0	0	0	0	0	0
		6	216.16	0	0	0	0	0	0	0	0	0	0	0	0	0	0	0	0	0	0	0	0	0	0	0	0	0	0	2.84882	0	0	0	0	0	0	0	0	0	0	0	0	0	0	0	0	0	0	0
		7	220.02	0	0	0	0	0	0	0	0	0	0	0	0	0	0	0	0	0	0	0	0	0	0	0	0	0	0	0	0	0	0	0	0	0	0	0	0	0	2.86916	0	0	0	0	0	0	0	0
		8	223.88	0	0	0	0	0	0	0	0	0	0	0	0	0	0	0	0	0	0	0	0	0	0	0	0	0	0	0	0	0	0	0	0	0	0	0	0	0	0	0	0	0	0	0	0	0	0
		9	227.74	0	0	0	0	0	0	0	0	0	0	0	0	0	0	0	0	0	0	3.73251	0	0	0	0	0	0	0	0	0	0	0	0	0	0	0	0	0	0	0	0	0	0	0	0	0	0	0
		10	231.6	0	0	0	0	0	0	0	0	0	0	0	0	0	0	0	0	0	0	0	0	0	0	0	0	0	0	0	0	0	0	0	0	0	0	0	0	0	0	0	0	0	0	0	0	0	0
		11	235.46	0	0	0	0	0	0	0	0	0	0	0	0	0	0	0	0	0	0	0	0	0	0	0	0	0	0	0	0	0	0	0	2.84226	0	0	0	0	0	0	0	0	0	0	0	0	0	0
		12	239.32	0	0	0	0	0	0	0	0	0	0	0	0	0	0	0	0	0	0	0	0	0	0	0	0	0	0	0	0	0	0	0	0	0	0	0	0	0	0	0	0	0	0	0	0	0	0
		13	243.18	0	0	0	0	0	0	0	0	0	0	0	0	0	0	0	0	0	0	0	0	0	0	0	0	0	0	0	0	0	0	0	0	0	0	0	0	0	0	0	0	0	0	0	0	0	0
		14	247.04	0	0	0	0	0	0	0	0	0	0	0	0	0	0	0	0	0	0	0	0	0	0	0	0	0	0	0	0	0	0	0	0	0	0	0	0	3.15899	0	0	0	0	0	0	0	0	0
		15	250.9	0	0	0	0	0	0	0	0	0	0	0	0	0	0	0	0	0	0	0	0	0	0	0	0	0	0	0	0	0	0	0	0	0	0	0	0	0	0	0	0	0	0	0	0	0	0
		16	254.76	0	0	0	0	0	0	0	0	0	0	0	0	0	0	0	0	0	0	0	0	0	0	0	0	0	0	0	0	0	0	0	0	0	0	0	0	0	0	0	0	0	0	0	0	0	0
		17	258.62	0	0	0	0	0	0	0	0	0	0	0	0	0	0	0	0	0	0	0	0	0	0	0	0	0	0	0	0	0	0	0	0	0	0	0	0	0	0	0	0	0	0	0	0	0	0
		18	262.48	0	0	0	0	0	0	0	0	0	0	0	0	0	0	0	0	0	0	0	0	0	0	0	0	0	0	0	0	0	0	0	0	0	0	0	0	0	0	0	0	0	0	0	0	0	0
		19	266.34	0	0	0	0	0	0	0	0	0	0	0	0	0	0	0	0	0	0	0	0	0	0	0	0	0	0	0	0	0	0	0	0	0	0	0	0	0	0	0	0	0	0	0	0	0	0
		20	270.2	0	0	0	0	0	0	0	0	0	0	0	0	0	0	0	0	0	0	0	0	0	0	0	0	0	0	0	0	0	0	0	0	0	0	0	0	0	0	0	0	0	0	0	0	0	0
		21	274.06	0	0	0	0	0	0	0	0	0	0	0	3.1276	0	0	0	0	0	0	0	0	0	0	0	0	0	0	0	0	0	0	0	0	0	0	0	0	0	0	0	0	0	0	0	0	0	0
		22	277.92	0	0	0	0	0	0	0	0	0	0	0	0	0	0	0	0	0	0	0	0	0	0	0	0	0	0	0	0	0	0	0	0	0	0	0	0	0	0	0	0	0	0	0	0	0	0
		23	281.78	0	0	0	0	0	0	0	0	0	0	0	0	0	0	0	0	0	0	0	0	0	0	0	0	0	0	0	0	0	0	2.9216	0	0	0	0	0	0	0	0	0	0	0	0	0	0	0
		24	285.64	0	0	0	0	0	0	0	0	0	0	0	3.04613	0	0	0	0	0	0	0	0	0	0	0	0	0	0	0	0	0	0	0	0	0	0	0	0	0	0	0	0	0	0	0	0	0	0
		25	289.5	0	0	0	0	0	0	0	0	0	0	0	0	0	0	0	0	0	0	0	0	0	0	0	0	0	0	0	0	0	0	0	0	0	0	0	0	0	0	0	0	0	0	0	0	0	0
		26	293.36	0	0	0	0	0	0	0	0	0	0	0	0	0	0	0	0	0	0	0	0	0	0	0	0	0	0	0	0	0	0	0	0	0	0	0	0	0	0	0	0	0	0	0	0	0	0
		27	297.22	0	0	0	0	0	0	0	0	0	0	0	0	0	0	0	0	0	0	0	0	0	0	0	0	0	0	0	0	0	0	0	0	2.64679	0	2.89433	0	0	0	0	0	0	0	0	0	0	0
		28	301.08	0	0	0	0	0	0	0	0	0	0	0	0	0	0	0	0	0	0	0	0	0	0	0	0	0	0	0	0	0	0	0	0	0	0	0	0	0	0	0	0	0	0	0	0	0	0
		29	304.94	0	0	0	0	0	0	0	0	0	0	0	0	0	0	0	0	0	0	0	0	0	0	0	0	0	0	0	0	0	0	0	0	0	0	0	0	0	0	0	0	0	0	0	0	0	0
		30	308.8	0	0	0	0	0	0	0	0	0	0	0	0	0	0	0	0	0	0	0	0	0	0	0	0	0	0	0	0	0	0	2.87097	0	0	3.15677	0	0	0	0	0	0	0	0	0	0	0	0
		31	312.66	0	0	0	0	0	0	0	0	0	0	0	0	0	0	0	0	0	0	0	0	0	0	0	0	0	0	0	0	0	0	0	0	0	0	0	0	0	0	0	0	0	0	0	0	0	0
		32	316.52	0	0	0	0	0	0	0	0	0	0	0	0	0	0	0	0	0	0	0	0	0	0	0	0	0	0	0	0	0	0	0	0	0	0	0	0	0	0	0	0	0	0	0	0	0	0
		33	320.38	0	0	0	0	0	0	0	0	0	0	0	0	0	0	0	0	0	0	0	0	0	0	0	0	0	0	0	0	0	0	0	0	0	0	0	0	0	0	0	0	0	0	3.13472	0	0	0
		34	324.24	0	0	0	0	0	0	0	0	0	0	0	0	0	0	0	0	0	0	0	0	0	0	0	0	0	0	0	0	0	0	0	0	0	0	0	0	0	0	0	0	0	0	0	0	0	0
		35	328.1	0	0	0	0	0	0	0	0	0	0	0	0	0	0	0	0	0	0	0	0	0	0	0	0	0	0	0	0	0	0	0	0	0	0	0	0	0	0	0	0	0	0	0	0	0	0
		36	331.96	0	0	0	0	0	0	0	0	0	0	0	0	0	0	0	0	0	0	0	0	0	0	0	0	0	0	0	0	0	0	0	0	0	0	0	0	0	0	0	0	0	0	0	0	0	0
		37	335.82	0	0	0	0	0	0	0	0	0	0	0	0	0	0	0	0	0	0	0	0	0	0	0	0	0	0	0	0	0	0	0	0	0	0	0	0	0	0	0	0	0	0	0	0	0	0
		38	339.68	0	0	0	0	0	0	0	0	0	0	0	0	0	0	0	0	0	0	0	0	0	0	0	0	0	0	0	0	0	0	0	0	0	0	0	0	0	0	0	0	0	0	0	0	0	0
		39	343.54	0	0	0	0	0	0	0	0	0	0	2.59718	0	0	0	0	0	0	0	0	0	0	0	0	0	0	0	0	0	0	0	0	0	0	0	0	0	0	0	0	2.97583	0	0	0	0	0	0
		40	347.4	0	0	0	0	0	0	0	0	0	0	0	0	0	0	0	0	0	0	0	0	0	0	0	0	0	0	0	0	0	0	0	0	0	0	0	0	0	0	0	0	0	0	0	0	0	0
		41	351.26	0	0	0	0	0	0	0	0	0	0	0	0	0	0	0	0	0	0	0	0	0	0	0	0	0	0	0	0	0	0	0	0	0	0	0	0	0	0	0	0	0	0	0	0	0	0
		42	355.12	0	0	0	0	0	0	0	0	0	0	0	0	0	0	0	0	0	0	0	0	0	0	0	0	0	0	0	0	0	0	0	0	0	0	0	0	0	0	0	0	0	0	0	0	0	0
		43	358.98	0	0	0	0	0	0	0	0	0	0	0	0	0	0	0	0	0	0	0	0	0	0	0	0	0	0	0	0	0	0	0	0	0	0	0	0	0	0	0	0	0	0	0	0	0	0
		44	362.84	0	0	0	0	0	0	0	0	0	0	0	0	0	0	0	0	0	0	0	0	0	0	2.8403	0	0	0	0	0	0	0	0	0	0	0	0	0	0	0	0	0	0	0	0	0	0	0
		45	366.7	0	0	0	0	0	0	0	0	0	0	0	0	0	0	0	0	0	0	0	0	0	0	0	0	0	0	0	0	0	0	0	0	0	0	0	0	0	0	0	0	0	0	0	0	0	0
		46	370.56	0	0	0	0	0	0	0	0	0	0	0	0	0	0	0	0	0	0	0	0	0	0	0	0	0	0	0	0	0	0	0	0	0	0	0	0	0	0	0	0	0	0	0	0	0	0
		47	374.42	0	0	0	0	0	0	0	0	0	0	0	0	0	0	0	0	0	0	0	0	0	0	0	0	0	0	0	0	0	0	0	0	0	0	0	0	0	0	0	0	0	0	0	0	0	0
		48	378.28	0	0	0	0	0	0	0	0	0	0	0	0	0	0	0	0	0	0	0	0	0	0	0	0	0	0	0	0	0	0	0	0	0	0	0	0	3.12358	0	0	0	0	0	0	0	0	0
		49	382.14	0	0	0	0	0	0	0	0	0	0	0	0	0	0	0	0	0	0	0	0	0	0	0	0	0	0	0	0	0	0	0	0	0	0	0	0	0	0	0	0	0	0	0	0	0	0
		50	386	0	0	0	0	0	0	0	0	0	0	0	0	0	0	0	0	0	0	0	0	0	0	0	0	0	0	0	0	0	0	0	0	0	0	0	0	0	0	0	0	0	0	0	0	0	0
		51	389.86	0	0	0	0	0	0	0	0	0	0	0	0	0	0	0	0	0	0	0	0	0	0	0	0	0	0	0	0	0	0	0	0	0	0	0	0	0	0	0	0	0	0	0	0	0	0
		52	393.72	0	0	0	0	0	2.8771	0	0	0	0	0	0	0	0	0	0	0	0	0	0	0	0	0	0	0	0	0	0	0	0	0	0	0	0	0	0	0	0	0	0	0	0	0	0	0	0
		53	397.58	0	0	0	0	0	0	0	0	0	0	0	0	0	0	0	0	0	0	0	0	0	0	0	0	0	0	0	0	0	0	0	0	0	0	0	0	0	0	0	0	0	0	0	0	0	0
		54	401.44	0	0	0	0	0	0	0	0	0	0	0	0	0	0	0	0	0	0	0	0	0	0	0	0	0	0	0	0	0	0	0	0	0	0	0	0	0	0	0	0	0	0	0	0	0	0
		55	405.3	0	0	0	0	0	0	0	0	0	0	0	0	0	0	0	0	0	0	0	0	0	0	0	0	0	2.9938	0	0	0	0	0	0	0	0	0	0	0	0	0	0	0	0	0	0	0	0
		56	409.16	0	0	0	0	0	0	0	0	0	0	0	0	0	0	0	0	0	0	0	0	0	0	0	0	0	0	0	0	0	0	0	0	0	0	0	0	0	0	0	0	0	0	0	0	0	0
		57	413.02	0	0	0	0	0	0	0	0	0	0	0	0	0	0	0	0	0	0	0	0	0	0	0	0	0	0	0	0	0	0	0	0	0	0	0	0	0	0	0	0	0	0	0	0	0	0
		58	416.88	0	0	0	0	0	0	0	0	0	0	0	0	0	0	0	0	0	0	0	0	0	0	0	0	0	0	0	0	0	0	0	0	0	0	0	0	0	0	0	0	0	0	0	0	0	0
		59	420.74	0	0	0	0	0	0	0	0	0	0	0	0	3.28108	0	0	0	0	0	0	0	0	0	0	0	0	0	0	0	0	0	0	0	0	0	0	0	0	0	0	0	0	0	0	0	0	0
		60	424.6	0	0	0	0	0	0	0	0	0	0	0	0	0	0	0	0	0	0	0	0	0	0	0	0	0	0	0	0	0	0	0	0	0	0	0	0	0	0	0	0	0	0	0	0	0	0
		61	428.46	0	0	0	0	0	0	0	0	0	0	0	0	0	0	0	0	0	0	0	0	0	0	0	0	0	0	0	0	0	0	0	0	0	0	0	3.06554	0	0	0	0	0	0	0	0	0	0
		62	432.32	0	0	0	0	0	0	0	0	0	0	0	0	0	0	0	0	0	0	0	0	0	0	0	0	0	0	0	0	0	0	0	0	0	0	0	0	0	0	0	0	0	0	0	0	0	0
		63	436.18	0	0	0	0	0	0	0	0	0	0	0	0	0	0	0	0	0	0	0	0	0	0	0	0	0	0	0	0	0	0	0	0	0	0	0	0	0	0	0	0	0	0	0	0	0	0
		64	440.04	0	0	0	0	0	0	0	0	0	0	0	0	0	0	0	0	0	0	0	0	0	0	0	0	0	0	0	0	0	0	0	0	0	0	0	0	0	0	0	0	0	0	0	0	0	0
		65	443.9	0	0	0	0	0	0	0	0	0	0	0	0	0	0	0	0	0	0	0	0	0	0	0	0	0	0	0	0	0	0	0	0	0	0	0	0	0	0	0	0	0	0	0	0	0	3.11287
		66	447.76	0	0	0	0	0	0	0	0	0	0	0	0	0	0	0	0	0	0	0	0	0	0	0	0	0	0	0	0	0	0	0	0	0	0	0	0	0	0	0	0	0	0	0	0	0	0
		67	451.62	0	0	0	0	0	0	0	2.99891	0	0	0	0	0	0	0	0	0	0	0	0	0	0	0	0	0	0	0	0	0	0	0	0	0	0	0	0	0	0	0	0	0	0	0	0	0	0
		68	455.48	0	0	0	0	0	0	0	0	0	0	0	0	0	0	0	0	0	0	0	0	0	0	0	0	0	0	0	0	0	0	0	0	0	0	0	0	0	0	0	0	0	0	0	0	0	0
		69	459.34	0	0	0	0	0	0	0	0	0	0	0	0	0	0	0	0	0	0	0	0	0	0	0	0	0	0	0	0	0	0	0	0	0	0	0	0	0	0	0	0	0	0	0	0	0	0
		70	463.2	0	0	0	0	0	0	0	0	0	0	0	0	0	0	0	0	0	0	0	0	0	0	0	0	0	0	0	0	0	0	0	0	0	0	0	0	0	0	0	0	0	0	0	0	0	0
		71	467.06	0	0	0	0	0	0	0	0	0	0	0	0	0	0	0	0	0	0	0	0	0	0	0	0	0	0	0	0	0	0	0	0	0	0	0	0	0	0	0	0	0	0	0	0	0	2.95776
		72	470.92	0	0	0	0	0	0	0	0	0	0	0	0	0	0	0	0	0	0	0	0	0	0	0	0	0	0	0	0	0	0	0	0	0	0	0	0	0	0	0	0	0	0	0	0	0	0
		73	474.78	0	0	0	0	0	0	0	0	0	0	0	0	0	0	0	0	0	0	0	0	0	0	0	0	0	0	0	0	0	0	0	0	0	0	0	0	0	0	0	0	0	0	0	0	0	0
		74	478.64	0	0	0	2.74819	0	0	0	0	0	0	0	0	0	0	0	0	0	0	0	0	0	0	0	0	0	0	0	0	0	0	0	0	0	0	0	0	0	0	0	0	0	0	0	0	0	0
		75	482.5	0	0	0	0	0	0	0	0	0	0	0	0	0	0	0	0	0	0	0	0	0	0	0	0	0	0	0	0	0	0	0	0	0	0	0	0	0	0	0	0	0	0	0	0	0	0
		76	486.36	0	0	0	0	0	0	0	0	0	0	0	0	0	0	0	0	0	0	0	0	0	0	0	0	0	0	0	0	0	0	0	0	0	0	0	0	0	0	0	0	0	0	0	0	0	0
		77	490.22	0	0	0	0	0	0	0	0	0	0	0	0	0	0	0	0	0	0	0	0	0	0	0	0	0	0	0	0	0	0	0	0	0	0	0	0	0	0	0	0	0	0	0	0	0	0
		78	494.08	0	0	2.82822	0	0	0	0	0	0	0	0	0	0	0	0	0	0	0	0	0	0	0	0	0	0	0	0	0	0	0	0	0	0	0	0	0	0	0	0	0	0	0	0	0	0	0
		79	497.94	0	0	0	0	0	0	0	0	0	0	0	0	0	0	0	0	0	0	0	0	0	0	0	0	0	0	0	0	0	0	0	3.55485	0	0	0	0	0	0	0	0	0	0	0	0	0	0
		80	501.8	0	0	0	0	0	0	0	0	0	0	0	0	0	0	0	0	0	0	0	0	0	0	0	0	0	0	0	0	0	0	0	0	0	0	0	0	0	0	0	0	0	0	0	0	0	0
		81	505.66	0	0	0	0	0	0	0	0	0	0	0	0	0	0	0	0	0	0	0	0	0	0	0	0	0	0	0	0	0	0	0	0	0	0	0	0	0	0	0	0	0	0	0	0	0	0
		82	509.52	0	0	0	0	0	0	0	0	0	0	0	0	0	0	0	0	0	0	0	0	0	0	0	0	0	0	0	0	0	0	0	0	0	0	0	0	0	0	0	0	0	0	0	0	0	0
		83	513.38	0	0	0	0	0	0	0	0	0	0	0	0	0	0	0	0	0	3.15639	0	0	0	0	0	0	0	0	0	0	0	0	0	0	0	0	0	0	0	0	0	0	0	0	0	0	0	0
		84	517.24	0	0	0	0	0	0	0	0	0	0	0	0	0	0	0	0	0	0	0	0	0	0	0	0	0	0	0	0	0	0	0	0	0	0	0	0	0	0	0	0	0	0	0	0	0	0
		85	521.1	0	0	0	0	0	0	0	0	0	0	0	0	0	0	0	0	0	0	0	0	0	0	0	0	0	0	0	0	0	0	0	0	0	0	0	0	0	0	0	0	0	0	0	0	0	0
		86	524.96	0	0	0	0	0	0	0	0	0	0	0	0	0	0	0	0	0	0	0	0	0	0	0	0	3.20832	0	0	0	0	0	0	0	0	0	0	0	0	0	0	0	0	0	0	0	0	0
		87	528.82	0	0	0	0	0	0	0	0	0	0	0	3.0958	0	0	0	0	0	0	0	0	0	0	0	0	0	0	0	0	0	0	0	0	0	0	0	0	0	0	0	0	0	0	0	0	0	0
		88	532.68	0	0	0	0	0	0	0	0	0	0	0	0	0	0	0	0	0	0	0	0	0	0	0	0	0	0	0	0	0	0	0	0	0	0	0	0	0	0	0	0	0	0	0	0	0	0
		89	536.54	0	0	0	0	0	0	0	0	0	0	0	0	0	0	0	0	0	0	0	0	0	0	0	0	0	0	0	0	0	0	0	0	0	0	0	0	0	0	0	0	0	0	0	0	0	0
		90	540.4	0	0	0	0	0	0	0	0	0	0	0	0	0	0	0	0	0	0	0	0	0	0	0	0	0	0	0	0	0	0	0	0	0	0	0	0	0	0	0	0	0	0	0	0	0	0
		91	544.26	0	0	0	0	0	0	0	0	0	0	0	0	0	0	0	0	0	0	0	0	0	0	0	0	0	0	0	0	0	0	0	0	0	0	0	0	0	0	0	0	0	0	0	0	0	0
		92	548.12	0	0	0	0	0	0	0	0	0	0	0	0	0	0	0	0	0	0	0	0	0	0	0	0	0	0	0	0	0	0	0	0	0	0	0	0	0	0	0	0	0	3.08239	0	0	0	0
		93	551.98	0	0	0	0	0	0	0	0	0	0	0	0	0	0	0	0	0	0	0	0	0	0	0	0	0	0	0	0	0	0	0	0	0	0	0	0	0	0	0	0	0	0	0	0	0	0
		94	555.84	0	0	0	0	0	0	0	0	0	0	0	0	0	0	0	0	0	0	0	0	0	0	0	0	0	0	0	0	0	0	0	0	0	0	0	0	0	0	0	0	0	0	0	0	0	0
		95	559.7	0	0	0	0	0	0	0	0	0	0	0	0	0	0	0	0	0	0	0	0	0	0	0	0	0	0	0	0	0	0	0	0	0	0	0	0	0	0	0	0	0	0	0	0	0	0
		96	563.56	0	0	0	0	0	0	0	0	0	0	0	0	0	0	0	0	0	0	0	0	0	0	0	0	0	0	0	0	0	0	0	0	0	0	0	0	0	0	0	0	0	0	0	0	0	0
		97	567.42	0	0	0	0	0	0	0	0	0	0	0	0	0	0	0	0	0	0	0	0	0	0	0	0	0	0	0	0	0	0	0	0	0	0	0	0	0	0	0	0	0	0	0	0	0	0
		98	571.28	0	0	0	0	0	0	0	0	0	0	0	0	0	0	0	0	0	0	0	0	0	0	0	0	0	0	0	0	0	0	0	0	0	0	0	0	0	0	0	0	0	3.8668	0	0	0	0
		99	575.14	0	0	0	0	0	0	0	0	0	0	0	0	0	0	0	0	0	0	0	0	0	0	0	0	0	0	0	0	0	0	0	0	0	0	0	0	0	0	0	0	0	0	0	0	0	0
		100	579	0	0	0	0	0	0	0	0	0	0	0	0	0	0	0	0	0	0	0	0	0	0	0	0	2.70857	0	0	0	0	0	0	0	0	0	0	0	0	0	0	0	0	3.0458	0	0	0	0
		101	582.86	0	0	0	0	0	0	0	0	0	0	0	0	0	0	0	0	0	0	0	0	0	0	0	0	0	0	0	0	0	0	0	0	0	0	0	0	0	0	0	0	0	3.13353	0	0	0	0
		102	586.72	0	0	0	0	0	0	0	0	0	0	0	0	0	0	0	0	0	0	0	0	0	0	0	0	0	0	0	0	0	0	0	0	0	0	0	0	0	0	0	0	0	0	0	0	0	0
		103	590.58	0	0	0	0	0	0	0	0	0	0	0	0	0	0	0	0	0	0	0	0	0	0	0	0	0	0	0	0	0	0	0	0	0	0	0	0	0	0	0	0	0	0	0	0	0	0
		104	594.44	0	0	0	0	0	0	0	0	0	0	0	0	0	0	0	0	0	0	0	0	0	0	0	0	0	0	0	0	0	0	0	0	0	0	0	0	0	0	0	0	0	0	0	0	0	0
		105	598.3	0	0	0	0	0	0	0	0	0	0	0	0	0	0	0	0	0	0	0	0	0	0	0	0	0	0	0	0	0	0	0	0	0	0	0	0	0	0	0	0	0	0	0	0	0	0
		106	602.16	0	0	0	0	0	0	0	0	0	0	0	0	0	0	0	0	0	0	0	0	0	0	0	0	0	0	0	0	0	0	0	0	0	0	0	0	0	0	0	0	0	2.95058	0	0	0	0
		107	606.02	0	0	0	0	0	0	0	0	0	0	0	0	0	0	0	0	0	0	0	0	0	0	0	0	0	0	0	0	0	0	0	0	0	0	0	0	0	0	0	0	0	3.15531	0	0	0	0
		108	609.88	0	0	0	0	0	0	0	0	0	0	0	0	0	0	0	0	0	0	0	0	0	0	0	0	0	0	0	0	0	0	0	0	0	0	0	0	0	0	0	0	0	3.10235	0	0	0	0
		109	613.74	0	0	0	0	0	0	0	0	0	0	0	0	0	0	0	0	0	0	0	0	0	0	0	0	0	0	0	0	0	0	0	0	0	0	0	0	0	0	0	0	0	3.15242	0	0	0	0
		110	617.6	0	0	0	0	0	0	0	0	0	0	0	0	0	0	0	0	0	0	0	0	0	0	0	0	0	0	0	0	0	0	0	0	0	0	0	0	0	0	0	0	0	2.83222	0	0	0	0
		111	621.46	0	0	0	0	0	0	0	0	0	0	0	0	0	0	0	0	0	0	0	0	0	0	0	0	0	0	0	0	0	0	0	0	0	0	0	0	0	0	0	0	0	0	0	0	0	0
		112	625.32	0	0	0	0	0	0	0	0	0	0	0	0	0	0	0	0	0	0	0	0	0	0	0	0	0	0	0	0	0	0	0	0	0	0	0	0	0	0	0	0	0	2.69918	0	0	0	0
		113	629.18	0	0	0	0	0	0	0	0	0	0	0	0	0	0	0	0	0	0	0	0	0	0	0	0	0	0	0	0	0	0	0	0	0	0	0	0	0	0	0	0	0	0	0	0	0	0
		114	633.04	0	0	0	0	0	0	0	0	0	0	0	0	0	0	0	0	0	0	0	0	0	0	0	0	0	0	0	0	0	0	0	0	0	0	0	0	0	0	0	0	0	0	0	0	0	0
		115	636.9	0	0	0	0	0	0	0	0	0	0	0	0	0	0	3.30161	0	0	0	0	0	0	0	0	0	0	0	0	0	0	0	0	0	0	0	0	0	0	0	0	0	0	2.87276	0	0	0	0
		116	640.76	0	0	0	0	0	0	0	0	0	0	0	0	0	0	0	0	0	0	0	0	0	0	0	0	0	0	0	0	0	0	0	0	0	0	0	0	0	0	0	0	0	0	0	0	0	0
		117	644.62	0	0	0	0	3.12634	0	0	0	0	0	0	0	0	0	0	0	0	0	0	0	0	0	0	0	0	0	0	0	0	0	0	0	0	0	0	0	0	0	0	0	0	0	0	0	0	0
		118	648.48	0	0	3.36197	0	0	0	0	0	0	0	0	0	0	0	0	0	0	0	0	0	2.80745	0	0	0	0	0	0	0	0	0	0	0	0	0	0	0	0	0	0	0	0	0	0	0	0	0
		119	652.34	3.53663	0	0	0	0	0	0	0	0	0	0	0	0	0	0	0	0	0	0	0	0	0	0	3.3483	0	0	0	0	0	0	0	0	0	0	0	0	0	0	0	0	0	0	0	0	0	0
		120	656.2	0	0	0	0	0	0	0	0	0	0	0	0	0	0	0	0	0	0	0	0	0	0	0	0	0	0	0	0	0	0	0	0	0	0	0	0	0	0	0	0	0	0	0	0	0	0
		121	660.06	0	0	3.04299	0	0	0	0	0	0	0	0	0	0	0	0	0	0	0	0	0	0	0	0	0	0	0	0	0	0	0	0	0	0	0	0	0	0	0	0	0	0	2.99055	0	0	0	0
		122	663.92	0	0	0	0	0	0	0	0	0	0	0	0	0	0	0	0	0	0	0	0	0	0	0	0	0	0	0	0	0	0	0	0	0	0	0	0	0	0	0	0	0	3.56529	0	0	0	0
		123	667.78	0	0	0	0	0	0	0	0	0	0	0	3.36228	0	0	0	0	0	0	0	0	0	0	0	0	0	0	0	0	0	0	0	0	0	0	0	0	0	0	0	0	0	3.0155	0	0	0	0
		124	671.64	3.26164	0	0	0	0	0	0	0	0	0	0	0	0	0	0	0	0	0	0	0	0	0	0	0	0	0	0	0	0	0	0	0	0	0	0	0	0	0	0	0	0	0	0	0	0	0
		125	675.5	3.33509	0	0	0	0	0	0	0	0	0	0	0	0	0	0	0	0	0	0	0	0	0	0	0	0	0	0	0	0	0	0	0	0	0	0	0	0	0	0	0	0	0	0	0	0	0
		126	679.36	0	0	3.50771	0	0	0	0	0	0	0	0	3.14176	0	0	0	2.8727	0	0	0	0	0	0	0	0	0	0	0	0	0	0	0	0	0	0	0	0	0	0	0	0	0	3.43907	0	0	0	0
		127	683.22	3.06978	0	3.45182	0	0	0	0	0	0	0	0	0	0	0	0	0	0	0	0	0	0	0	0	0	0	0	0	0	0	0	0	0	0	0	0	0	0	0	0	0	0	0	0	0	0	0
		128	687.08	3.32228	0	3.19745	0	0	0	0	0	0	0	0	0	0	0	0	0	0	0	0	0	0	0	0	0	0	0	0	0	0	0	0	0	0	0	0	0	0	0	0	3.35272	0	0	0	0	0	0
		129	690.94	3.32356	0	3.96394	0	0	0	0	0	0	0	0	0	0	0	0	0	0	0	0	0	0	0	0	0	0	0	0	0	3.21824	0	0	0	0	0	0	0	0	0	0	0	0	3.0492	0	0	0	0
		130	694.8	3.3952	0	3.44183	0	0	0	0	0	0	0	0	0	0	0	0	0	0	0	0	0	0	0	0	0	0	0	0	0	0	0	0	0	0	0	0	0	0	0	0	0	0	0	0	0	0	0
		131	698.66	3.24878	0	3.55858	0	0	0	0	0	0	0	0	0	0	0	0	0	0	0	0	0	0	0	0	0	0	0	0	0	2.80705	0	0	0	0	0	0	0	0	0	0	0	0	0	0	0	0	0
		132	702.52	0	0	3.52618	0	0	0	0	0	0	0	0	3.41081	0	0	0	0	0	0	0	0	0	0	0	0	0	0	2.97317	0	0	0	0	0	0	0	0	0	0	0	0	0	0	3.0171	0	0	0	0
		133	706.38	3.43704	0	3.72172	0	0	0	0	0	0	0	0	2.98466	0	0	0	0	0	0	0	0	0	0	0	0	0	0	0	0	0	0	0	0	0	0	0	0	0	0	0	0	0	0	0	0	0	0
		134	710.24	3.28728	0	3.3491	0	0	0	0	0	0	0	0	0	0	0	0	0	0	0	0	0	0	0	0	0	0	0	0	0	2.67575	0	0	0	0	0	0	0	0	0	0	0	0	3.23569	0	0	0	0
		135	714.1	3.27272	0	3.47591	0	0	0	0	0	0	0	0	3.11209	0	0	0	0	0	0	0	0	0	0	0	0	0	0	2.78303	0	3.32849	0	0	0	0	0	0	0	0	0	0	0	0	0	0	0	0	0
		136	717.96	3.26486	0	3.1786	0	3.06149	0	0	0	0	0	0	3.22222	0	0	0	0	0	0	0	0	0	0	0	0	0	0	0	0	3.2452	0	0	0	0	0	0	0	0	0	0	0	0	3.017	0	0	0	0
		137	721.82	3.40283	0	3.49518	0	0	0	0	0	0	0	0	3.37037	0	0	0	0	0	0	0	0	0	0	0	0	0	0	0	0	0	0	0	0	0	0	0	0	0	0	0	0	0	0	0	0	0	0
		138	725.68	3.29704	0	3.24849	0	0	0	0	0	0	0	0	0	0	0	0	0	0	0	0	0	0	0	0	0	0	0	0	0	3.26153	0	0	0	0	0	0	0	0	0	0	0	0	0	0	0	0	0
		139	729.54	0	0	3.24509	0	0	0	0	0	0	0	0	3.28718	0	0	0	0	0	0	0	0	0	0	0	0	0	0	0	0	3.53174	0	0	0	0	0	0	0	0	0	0	0	0	0	0	0	0	0
		140	733.4	3.2846	0	3.66438	0	0	0	0	0	0	0	0	3.57645	0	0	0	0	3.02874	0	0	0	0	0	0	0	0	0	0	0	0	0	0	0	0	0	0	0	0	0	0	0	0	3.25476	0	0	0	0
		141	737.26	3.28445	0	3.31443	0	0	0	0	0	0	0	0	0	0	0	0	0	3.38135	0	0	0	0	0	0	0	0	0	0	0	0	0	0	0	0	0	0	0	0	0	0	0	0	3.2711	0	0	0	0
		142	741.12	3.22834	0	3.70325	0	0	0	0	0	0	0	0	0	0	0	0	0	0	0	0	0	0	0	0	0	0	0	0	0	3.37903	0	0	0	0	0	0	0	0	0	0	0	0	0	0	0	0	0
		143	744.98	3.15108	0	3.38478	0	0	0	0	0	0	0	0	0	0	0	0	0	3.49068	0	0	0	0	0	0	0	0	0	0	0	3.40299	0	0	0	0	0	0	0	0	0	0	0	0	0	0	0	0	0
		144	748.84	3.38339	0	3.0133	0	0	0	0	0	0	0	0	3.07824	0	0	0	0	2.9927	0	0	0	0	0	2.858	0	0	0	0	0	3.33475	0	0	0	0	0	0	0	0	0	0	0	0	0	0	0	0	0
		145	752.7	3.74409	0	3.20226	0	0	0	0	0	0	0	0	3.29448	0	0	0	0	0	0	0	0	0	0	0	0	0	0	0	0	0	0	0	0	0	0	0	0	0	0	0	0	0	3.26751	0	0	0	0
		146	756.56	3.53437	0	3.56279	0	0	0	0	0	0	0	0	3.61598	0	0	0	0	3.46746	0	0	0	0	0	0	0	0	0	0	0	3.09853	0	0	0	0	0	0	0	0	0	0	0	0	3.47759	0	0	0	0
		147	760.42	3.63032	0	3.29351	0	0	0	0	0	0	0	0	3.68115	0	0	0	0	3.59501	0	0	0	0	0	0	0	0	0	3.17505	0	3.72619	0	0	0	0	0	0	0	0	0	0	0	0	3.30552	0	0	0	0
		148	764.28	3.67955	0	3.25115	0	0	0	0	0	0	0	0	3.15442	0	0	0	0	0	0	0	0	0	0	0	0	0	0	0	0	0	0	0	0	0	0	0	0	0	0	0	0	0	3.11114	0	0	0	0
		149	768.14	0	0	0	0	0	0	0	0	0	0	0	3.28654	0	0	0	0	0	0	0	0	0	0	0	0	0	0	0	0	0	0	0	0	0	0	0	0	0	0	0	0	0	2.89321	0	0	0	0
		150	772	3.16313	0	3.18188	0	0	0	0	0	0	0	0	3.49067	0	0	0	0	3.26543	0	0	0	0	0	0	0	0	0	0	0	0	0	0	0	0	0	0	0	0	0	0	0	0	3.19092	0	0	0	0
		151	775.86	3.38874	0	3.1113	0	0	0	0	0	0	0	0	3.16302	0	0	0	0	0	0	0	0	0	0	0	0	0	0	3.23094	0	0	0	0	0	0	0	0	0	0	0	0	0	0	3.13218	0	0	0	0
		152	779.72	3.56935	0	0	0	0	0	0	0	0	0	0	3.20136	0	0	3.02768	0	0	0	0	0	0	0	0	0	0	0	3.07875	0	3.26545	0	0	0	0	0	0	0	0	0	0	0	0	3.47281	0	0	0	0
		153	783.58	3.39631	0	0	0	0	0	0	0	0	0	0	3.44996	0	0	0	0	3.41004	0	0	0	0	0	0	0	0	0	0	0	0	0	0	0	0	0	0	0	0	0	0	0	0	0	0	0	0	0
		154	787.44	3.11962	0	3.58663	0	0	0	0	0	0	0	0	3.20397	0	0	0	0	0	0	0	0	0	0	0	0	0	0	3.65737	0	3.20341	0	0	0	0	2.7001	0	0	0	0	0	0	0	3.52632	0	0	0	2.58979
		155	791.3	3.23865	0	3.08891	0	0	0	0	0	0	0	0	3.48654	0	0	0	0	0	0	0	0	0	0	0	0	0	0	3.45428	0	3.22118	0	0	0	0	0	0	0	0	0	0	0	0	0	0	0	0	0
		156	795.16	3.54466	0	3.18992	0	0	0	0	0	0	0	0	3.64854	0	0	0	0	0	0	0	0	0	0	0	0	0	0	3.32791	0	0	0	0	0	0	0	0	0	0	0	0	0	0	3.3028	0	0	0	0
		157	799.02	3.79211	0	0	0	0	0	0	0	0	0	0	3.49545	0	0	0	0	0	0	0	0	0	0	0	0	0	0	3.43486	0	0	0	0	0	0	0	0	0	0	0	0	0	0	2.82014	0	0	0	0
		158	802.88	3.63563	0	0	0	0	0	0	0	0	0	0	3.97933	0	0	0	0	0	0	0	0	0	0	0	0	0	0	3.39323	0	0	0	0	0	0	0	0	0	0	0	0	0	0	3.16167	0	0	0	0
		159	806.74	3.78129	0	0	0	0	0	0	0	0	0	0	3.20375	0	0	0	0	0	0	0	0	0	0	0	0	0	0	3.16868	0	0	0	0	0	0	0	0	0	0	0	0	0	0	2.97271	3.029	0	0	0
		160	810.6	3.67183	0	0	0	0	0	0	0	0	0	0	3.4379	0	0	0	0	0	0	0	0	0	0	0	0	0	0	3.86437	0	0	0	0	0	0	0	0	0	0	0	0	0	0	3.75905	0	0	0	0
		161	814.46	3.91285	0	3.41738	0	0	0	0	0	0	0	0	2.83624	0	0	0	0	2.89363	0	0	0	0	0	0	0	0	0	3.43365	0	0	0	0	0	0	0	0	0	0	0	0	0	0	0	2.87448	0	0	0
		162	818.32	3.75869	0	0	0	0	0	0	0	0	0	0	3.30928	0	0	3.33019	0	0	0	0	0	0	0	0	0	0	0	3.23968	0	0	0	0	0	0	0	0	0	0	0	0	0	0	3.25116	0	0	0	0
		163	822.18	3.82697	0	3.47975	0	0	0	0	0	0	0	0	3.05481	0	0	3.60216	0	0	0	0	0	0	0	0	0	0	0	3.51979	0	0	0	0	0	0	0	0	0	0	0	0	0	0	0	0	0	0	0
		164	826.04	3.60873	0	3.04077	0	0	0	0	0	0	0	0	3.24512	0	0	0	0	0	0	0	0	0	0	0	0	0	0	3.88147	0	0	0	0	0	0	0	0	0	0	0	0	0	0	3.26414	0	0	0	0
		165	829.9	4.32125	0	3.17986	0	0	0	0	0	0	0	0	3.26472	0	0	0	0	0	0	0	0	0	0	0	0	0	0	3.3143	0	0	0	0	0	0	0	0	0	0	0	0	0	0	3.18002	0	0	0	0
		166	833.76	4.19504	0	3.16089	0	0	0	0	0	0	0	0	3.34207	0	0	0	0	0	0	0	0	0	0	0	0	0	0	3.34787	0	0	0	0	0	0	0	0	0	0	0	0	3.06672	0	0	0	0	0	2.8585
		167	837.62	4.48476	0	3.3687	0	0	0	0	0	0	0	0	3.41634	0	0	0	0	0	0	0	0	0	0	0	0	0	0	3.59913	0	0	0	0	0	0	0	0	0	0	0	0	0	0	2.74083	0	0	0	0
		168	841.48	3.83177	0	0	0	0	0	0	0	0	0	0	0	0	0	0	0	0	0	0	0	0	0	0	0	0	0	3.52822	0	0	0	0	0	0	0	0	0	0	0	0	3.39933	0	0	0	0	0	0
		169	845.34	4.14843	0	0	0	0	0	0	0	0	0	0	2.90085	0	0	0	0	0	0	0	0	0	0	0	0	0	0	3.40984	0	0	0	0	0	0	0	0	0	0	0	0	3.25017	0	2.90976	0	0	0	0
		170	849.2	3.47788	0	3.48879	0	0	0	0	0	0	0	0	0	0	0	0	0	0	0	0	0	0	0	0	0	0	0	3.41028	0	0	0	0	0	0	0	0	0	0	0	0	0	0	3.01305	0	0	0	0
		171	853.06	4.3167	0	3.13384	2.59188	0	0	0	0	0	0	0	0	0	0	3.27911	0	0	0	0	0	0	0	0	0	0	0	3.09681	0	0	0	0	0	0	0	0	0	0	0	0	3.61328	0	0	0	0	0	0
		172	856.92	3.97558	0	3.71202	0	2.9908	0	0	0	0	0	0	3.05048	0	0	0	0	0	0	0	0	0	0	0	0	0	0	3.04852	0	0	0	0	0	0	0	0	0	0	0	0	3.25576	0	3.3484	0	0	0	0
		173	860.78	3.99782	0	3.55554	0	0	0	0	0	0	0	0	3.40944	0	0	0	3.20744	0	0	0	0	0	0	0	0	0	0	3.36211	0	3.2027	0	0	0	0	0	0	0	0	0	0	3.83551	0	0	0	0	0	0
		174	864.64	4.06612	0	3.68486	0	0	0	0	0	0	0	0	0	0	0	2.78607	3.23608	0	0	0	0	0	0	0	0	0	0	3.28753	0	0	0	0	0	0	3.01238	0	0	0	0	0	3.15028	0	3.10821	0	0	0	0
		175	868.5	3.92999	0	3.3037	0	0	0	0	0	0	0	0	0	0	0	0	0	0	0	0	0	0	0	0	0	0	0	3.51274	0	0	0	0	0	0	0	0	0	0	0	0	3.48756	0	0	0	0	0	0
		176	872.36	4.15704	0	3.43567	0	0	0	0	0	0	0	0	3.28801	0	0	3.57396	0	0	0	0	0	0	0	0	0	0	0	3.46879	0	0	0	0	0	0	0	0	0	0	0	0	3.21459	0	0	0	0	0	0
		177	876.22	4.15974	0	3.51484	0	0	0	0	0	0	0	0	0	0	0	3.02934	0	0	0	0	0	0	0	0	0	0	0	0	0	0	0	0	0	0	0	0	0	0	0	0	2.9446	0	0	0	0	0	0
		178	880.08	3.86368	0	3.49022	0	0	0	0	0	0	0	0	0	0	0	0	2.76099	0	0	0	0	0	0	0	0	0	0	3.2194	0	3.05297	0	0	0	0	0	0	0	0	0	0	3.8405	0	0	0	0	0	0
		179	883.94	3.77269	0	3.64854	0	0	0	0	0	0	0	0	0	0	0	3.04551	3.28446	0	0	0	0	0	0	0	0	0	0	0	0	0	0	0	0	0	0	0	0	0	0	0	3.64884	0	0	0	0	0	0
		180	887.8	4.43065	0	3.57669	0	0	0	0	0	0	0	0	0	0	0	0	3.36779	0	0	0	0	0	0	0	0	0	0	0	0	0	0	0	0	0	3.27568	0	0	0	0	0	3.59571	0	0	0	0	0	0
		181	891.66	4.29238	0	3.4518	0	0	0	0	0	0	0	0	0	0	0	0	0	0	0	0	0	0	2.92429	0	0	0	0	3.10458	0	0	0	0	0	0	3.20348	0	0	0	0	0	3.9375	0	0	0	0	0	0
		182	895.52	4.10635	0	3.48942	0	0	0	0	0	0	0	0	0	0	0	0	3.25466	0	0	0	0	0	0	0	0	0	0	3.61544	0	0	0	0	0	0	3.24491	0	0	0	0	0	3.47305	0	0	0	0	0	0
		183	899.38	4.20897	0	3.49029	0	0	0	0	0	0	0	0	0	0	0	0	3.12014	0	0	0	0	0	0	0	0	0	0	3.50729	0	0	0	0	0	0	3.39769	0	0	0	0	0	3.37684	0	0	3.06143	0	0	0
		184	903.24	4.4536	0	3.46194	0	0	0	0	0	0	0	0	0	0	0	0	3.4357	0	0	0	0	0	0	0	0	0	0	3.37115	0	0	0	0	0	0	0	0	0	0	0	0	3.73086	0	3.53515	0	0	0	0
		185	907.1	3.94136	0	3.32909	0	0	0	0	0	0	0	0	0	0	0	0	3.11945	0	0	0	0	0	0	0	0	0	0	3.38464	0	3.27704	0	0	0	0	3.2133	0	0	0	0	0	3.2103	0	0	0	0	0	0
		186	910.96	3.70015	2.9816	3.20798	0	0	0	0	0	0	0	0	0	0	0	0	3.43171	0	0	0	0	0	0	0	0	0	0	3.13424	0	0	0	0	0	0	2.95197	0	0	0	0	0	3.16845	0	0	0	0	0	0
		187	914.82	3.75267	0	3.516	0	0	0	0	0	0	0	0	0	0	0	3.56347	0	0	0	0	0	0	0	0	0	0	0	3.82857	0	0	0	0	0	0	0	0	0	0	0	0	3.72401	0	0	0	0	0	0
		188	918.68	3.69202	3.33248	3.32807	0	0	0	0	0	0	0	0	0	0	0	3.17192	3.58031	0	0	0	0	0	0	0	0	0	0	3.27732	0	3.12905	0	0	0	0	3.12402	0	0	0	0	0	3.25194	0	0	0	0	0	0
		189	922.54	3.92539	0	0	0	0	0	0	0	0	0	0	0	0	0	0	0	0	0	0	0	0	0	0	0	0	0	3.01049	0	0	0	0	0	0	3.20723	0	0	0	0	0	3.49005	0	0	0	0	0	0
		190	926.4	3.92441	3.28782	0	0	0	0	0	0	0	0	0	0	0	0	0	3.01033	0	0	0	0	0	0	0	0	0	0	0	0	0	0	0	0	0	2.85499	0	0	0	0	0	3.83346	0	0	0	0	0	0
		191	930.26	3.73268	3.05796	0	0	0	0	0	0	0	0	0	0	0	0	0	0	0	0	0	0	0	0	0	0	0	0	3.19119	0	0	0	0	0	0	0	0	0	0	0	0	3.60093	0	0	0	0	0	0
		192	934.12	3.69268	3.96733	0	0	0	0	0	0	0	0	0	0	0	0	3.24017	3.38381	0	0	0	0	0	0	0	0	0	0	3.49895	0	3.14482	0	0	0	0	3.16451	0	0	3.18846	0	0	3.55052	0	0	0	0	0	0
		193	937.98	3.57847	3.3491	0	0	0	0	0	2.65274	0	0	0	0	0	0	0	3.11988	0	0	0	0	0	0	0	0	0	0	3.1574	0	0	0	0	0	0	3.31422	0	0	3.41561	0	0	0	0	3.45001	0	0	0	0
		194	941.84	4.2532	3.44699	3.5171	0	0	0	0	0	0	0	0	0	0	0	3.13584	0	0	0	0	0	0	0	0	0	0	0	0	0	0	0	0	0	0	3.41712	0	0	0	0	0	3.19155	0	3.09179	0	0	0	0
		195	945.7	3.58054	3.65984	3.51883	0	0	0	0	0	0	0	0	0	0	0	3.06578	0	0	0	3.90891	0	0	0	0	0	0	0	0	0	0	0	0	0	0	0	0	0	3.28201	0	0	0	0	0	0	0	0	0
		196	949.56	4.14887	0	3.23993	0	2.88476	0	0	0	0	0	0	0	0	0	0	0	0	0	0	0	0	0	0	0	0	0	3.15497	0	0	0	0	0	0	3.17713	0	0	0	0	0	0	0	0	0	0	0	0
		197	953.42	3.99146	3.50841	0	0	0	0	0	0	0	0	0	0	0	0	2.84953	0	0	0	0	0	0	0	0	0	0	0	0	0	3.32086	0	0	0	0	0	0	0	0	0	0	0	0	0	0	0	0	0
		198	957.28	4.39489	3.11813	0	0	0	0	0	0	0	0	0	0	0	0	0	0	3.06868	0	2.99523	0	0	0	0	0	0	0	3.02462	0	0	0	0	0	0	3.66067	0	0	0	0	0	0	0	0	0	0	0	0
		199	961.14	4.39336	3.36164	0	0	2.88974	0	0	0	0	0	0	0	0	0	0	0	0	0	0	0	0	0	0	0	0	0	0	0	2.81114	0	0	0	0	3.61343	0	0	2.96414	0	0	0	0	0	0	0	0	0
		200	965	3.38156	3.31433	0	0	0	0	0	0	0	0	0	0	0	0	3.62186	0	0	0	0	0	0	0	0	0	0	0	0	0	0	0	0	0	0	3.59672	0	0	3.14637	0	0	0	0	0	0	0	0	0
		201	968.86	3.56864	3.52454	3.08815	0	0	0	0	0	0	0	0	0	0	0	3.53585	0	0	0	0	0	0	0	0	0	0	0	2.99082	0	0	0	0	0	0	3.70512	0	0	3.23364	0	0	0	0	0	0	0	0	0
		202	972.72	3.50113	3.43807	3.05528	0	0	0	0	0	0	0	0	0	0	0	3.5063	0	0	0	0	0	0	0	0	0	0	0	3.75661	0	3.94877	0	0	0	0	3.5935	0	0	2.99469	0	0	0	0	3.26077	0	0	0	0
		203	976.58	4.52297	3.47438	0	0	3.12546	0	0	0	0	0	0	0	0	0	3.52999	0	0	0	0	0	0	0	0	0	0	0	3.07363	0	0	0	0	0	0	3.86083	0	0	0	0	0	0	0	3.58624	0	0	0	0
		204	980.44	3.9667	3.49032	0	0	0	0	0	0	0	0	0	0	0	0	3.45073	0	0	0	0	0	0	0	0	0	0	0	2.95805	0	0	0	0	0	0	4.04582	0	0	0	0	0	4.39006	0	3.524	0	0	0	0
		205	984.3	3.57586	3.5626	0	0	3.00092	0	0	0	0	0	0	0	0	0	3.61876	0	0	0	0	0	0	0	0	0	0	0	2.9384	0	3.31441	0	0	0	0	3.53955	0	0	2.87603	0	0	3.20801	0	3.57505	0	0	0	0
		206	988.16	4.0386	3.24828	0	0	0	0	0	0	0	0	0	0	0	0	3.48118	0	0	0	0	0	0	0	0	0	0	0	0	0	3.2125	0	0	0	0	3.45404	0	0	0	0	0	0	0	3.66607	0	0	0	0
		207	992.02	3.46382	3.11238	0	0	0	0	0	0	0	0	0	0	0	0	3.12557	0	0	0	0	0	0	0	0	0	0	0	3.54152	0	3.14971	0	0	0	0	4.21071	0	0	0	0	0	0	0	3.55139	0	0	0	0
		208	995.88	3.56386	3.43266	0	0	3.1875	0	0	0	0	0	0	0	0	0	3.3636	3.04588	0	0	0	0	0	0	0	0	0	0	0	0	3.28873	0	0	0	0	3.58032	0	0	0	0	0	0	0	3.18309	0	0	0	0
		209	999.74	3.80504	3.60423	0	0	0	0	0	0	0	0	0	0	0	0	3.5247	0	3.39939	0	0	0	0	0	0	0	0	0	3.00299	0	0	0	0	0	0	3.65004	0	0	2.94199	0	0	0	0	4.38274	0	0	0	0
		210	1003.6	3.37861	3.29576	0	0	3.27178	0	0	0	0	0	0	0	0	0	3.52367	0	0	0	0	0	0	0	0	0	0	0	0	0	0	0	0	0	0	3.54959	0	0	0	0	0	0	0	4.11798	0	0	0	0
		211	1007.46	3.757	3.24294	0	0	3.17221	0	3.154	0	0	0	0	0	0	0	3.56737	0	0	0	0	0	0	0	0	3.07922	0	0	3.40939	0	3.13917	0	0	0	0	3.80186	0	0	0	0	0	0	0	3.63356	0	0	0	0
		212	1011.32	4.0199	3.261	0	0	3.06929	0	0	2.82669	0	0	0	0	0	0	3.57692	0	0	0	0	0	0	0	0	0	0	0	2.77155	0	3.18237	0	0	0	2.78225	3.93093	0	0	0	2.87811	0	0	0	4.24311	0	0	0	0
		213	1015.18	3.32711	0	0	0	2.93929	0	0	0	0	0	0	0	0	0	3.39768	0	0	0	0	0	0	0	0	0	0	0	0	0	3.95315	0	0	0	0	4.10582	0	0	0	0	0	0	0	4.10771	0	0	3.40975	0
		214	1019.04	3.9534	3.7205	0	0	0	0	0	0	0	0	0	0	0	2.99601	3.67622	0	0	0	0	0	0	0	0	0	0	0	0	0	3.43525	0	0	0	0	3.91473	0	0	0	0	0	0	0	4.16623	0	0	0	0
		215	1022.9	3.97924	0	0	0	0	0	0	0	0	0	0	0	0	0	3.37921	0	0	0	0	0	0	0	0	0	0	0	3.10716	0	4.46627	0	0	0	0	3.38573	0	0	0	0	0	0	0	4.29385	0	0	0	0
		216	1026.76	3.47511	3.56905	0	0	0	0	0	0	0	0	0	0	0	0	3.62385	3.18849	0	0	0	0	0	0	0	0	0	0	0	0	3.41917	0	0	0	0	3.32469	0	0	0	0	0	0	0	4.33416	0	0	0	0
		217	1030.62	4.06718	3.5429	0	0	0	0	0	0	0	0	0	0	0	0	3.53996	0	0	0	0	0	0	0	0	0	0	0	3.40139	0	3.32658	0	0	0	0	3.69757	0	0	0	0	0	0	0	3.8974	0	0	0	0
		218	1034.48	3.9577	3.705	0	0	0	0	0	0	3.02841	0	0	0	0	0	3.58388	0	0	0	0	0	0	0	0	0	0	0	0	0	3.87271	0	0	0	0	4.08385	0	0	0	0	0	0	0	4.29631	0	0	0	0
		219	1038.34	3.55071	0	0	0	0	0	0	0	0	0	0	3.46001	0	0	4.07524	0	0	0	0	0	0	0	0	0	0	0	3.26178	0	3.7003	0	0	0	0	4.39705	0	0	0	0	0	0	0	4.54097	0	0	0	0
		220	1042.2	3.25377	0	0	0	0	0	0	0	0	0	0	0	0	0	3.29182	3.19573	0	0	0	0	0	0	0	0	0	0	3.48499	0	3.60403	0	0	0	0	4.24366	0	0	0	0	0	0	0	4.04077	0	0	0	0
		221	1046.06	0	3.20137	0	0	3.08954	0	0	0	0	0	0	3.42419	0	0	3.38476	0	0	0	0	0	0	0	0	0	0	0	3.13511	0	3.77707	0	0	0	0	4.23662	0	0	0	0	0	0	0	4.24046	0	0	0	0
		222	1049.92	2.79217	3.41712	0	0	3.0732	0	0	0	0	0	0	3.62001	0	0	3.6811	0	0	0	0	0	0	0	0	0	0	0	3.41516	0	3.90603	0	0	0	0	4.09167	0	0	0	0	0	0	0	4.74688	0	0	0	0
		223	1053.78	3.11306	0	0	0	3.46046	0	0	0	0	0	0	3.96366	0	0	3.27888	2.79356	0	0	0	0	0	3.35378	0	0	0	0	3.24082	0	3.41633	0	0	0	0	3.55685	0	0	0	0	2.82042	0	0	3.83399	0	0	0	0
		224	1057.64	0	3.4217	0	0	3.18086	0	0	0	0	0	0	3.59004	0	0	3.70523	3.38011	0	0	0	0	0	0	0	0	0	0	3.08488	0	3.19765	0	0	0	0	3.92771	0	0	0	0	0	0	0	4.11428	0	0	0	0
		225	1061.5	3.30861	0	0	0	3.05475	0	0	0	0	0	0	3.52844	0	0	3.87047	0	0	0	0	0	0	0	0	0	0	0	3.14275	0	3.55053	0	0	0	0	3.88172	0	0	0	0	3.16907	0	0	4.88764	0	0	0	0
		226	1065.36	0	3.4523	0	0	3.36658	0	0	0	2.93989	0	0	3.67345	0	0	3.43925	0	0	0	0	0	0	0	0	0	0	0	2.93596	0	3.35875	0	0	0	0	3.23842	0	0	0	0	3.46295	0	0	4.13411	0	0	0	0
		227	1069.22	2.8738	3.22491	0	0	3.59541	0	0	0	0	0	0	4.12352	0	0	3.6798	3.00404	2.74766	0	0	0	0	0	0	0	0	0	0	0	3.42973	0	0	0	0	3.62066	0	0	0	0	0	0	0	4.69966	0	0	0	0
		228	1073.08	3.34683	0	0	0	3.16841	0	0	0	2.89747	0	0	3.40468	0	0	3.49587	3.04795	0	0	0	0	0	0	0	0	0	0	3.10558	0	3.56153	0	0	0	0	3.52412	0	0	0	0	3.51467	0	0	3.88864	0	0	0	0
		229	1076.94	3.93337	3.53388	0	0	3.78547	0	0	0	3.21539	0	0	3.98608	0	0	3.79824	3.20765	0	0	0	0	0	0	0	0	0	0	3.2282	3.36801	3.51781	0	0	0	0	3.11778	0	2.66597	0	0	4.11998	0	0	3.71915	0	0	0	0
		230	1080.8	3.63038	3.29043	0	0	3.66956	0	0	0	0	0	0	4.2645	0	0	3.35351	0	0	0	0	0	0	0	0	0	0	0	3.27348	0	3.73793	0	3.16638	0	0	3.8365	0	0	0	0	3.24348	0	0	4.24396	0	0	0	0
		231	1084.66	3.56966	3.18214	0	0	3.50581	0	3.09669	0	3.44979	0	0	3.9097	0	0	3.33897	0	0	0	0	0	0	0	0	0	0	0	3.40275	0	3.41177	0	0	0	0	3.25936	0	0	0	0	3.28197	0	0	4.15726	0	0	0	0
		232	1088.52	3.3693	3.55045	0	0	3.28178	0	0	0	0	0	0	3.56064	0	0	3.95779	0	0	0	0	0	0	0	0	0	0	0	3.3861	0	3.41638	0	0	0	0	3.3096	0	0	0	0	3.51661	0	0	3.99504	0	0	0	0
		233	1092.38	3.46915	3.42076	0	0	3.34037	0	0	0	3.08345	0	0	4.07548	0	0	3.4607	3.28268	0	0	0	0	0	0	0	0	0	0	3.65205	0	0	0	0	0	0	2.96748	0	0	0	0	3.56813	3.37438	0	3.73385	0	0	0	0
		234	1096.24	0	0	0	0	3.54847	0	0	0	3.0074	0	0	3.83104	0	0	3.35536	3.55628	0	0	0	0	0	0	0	0	0	0	3.1405	0	3.65106	0	0	0	0	3.30843	0	0	0	0	3.41505	0	0	3.89076	0	0	0	0
		235	1100.1	3.21879	0	0	0	3.58972	0	3.37101	0	3.35092	0	3.07171	3.78246	0	0	3.52955	3.41768	0	0	0	0	0	0	0	0	0	0	3.38154	0	3.27336	0	0	0	0	0	0	0	0	0	3.42737	0	0	3.82089	0	0	0	0
		236	1103.96	3.47364	0	0	0	3.39282	0	3.30949	0	2.98941	0	0	4.10112	0	0	3.37788	0	0	0	0	0	0	3.73771	0	0	0	0	3.36324	0	3.05474	0	0	0	0	0	0	0	0	0	3.42677	0	0	4.05903	0	0	0	0
		237	1107.82	3.33792	3.18747	0	0	3.63334	0	3.69577	0	3.0893	0	0	4.37551	0	0	3.50534	3.41738	3.02586	0	0	0	0	0	0	0	0	0	2.91854	0	3.58687	0	0	0	0	0	0	0	0	0	3.56355	0	0	3.86727	0	0	0	0
		238	1111.68	3.81051	3.60134	0	0	3.76966	0	3.39494	0	0	0	3.76659	4.2695	0	0	3.51326	3.24862	0	0	0	0	0	3.57899	0	0	0	0	3.48405	0	3.06628	0	0	0	0	0	0	0	0	0	3.80122	3.05296	0	3.73995	0	0	0	0
		239	1115.54	3.21223	0	0	0	3.83174	0	3.47477	0	2.97317	0	0	3.76341	0	0	2.9971	3.03045	0	0	0	0	0	0	0	0	2.73855	0	3.27595	0	3.76911	0	0	0	0	0	0	0	0	0	3.27747	3.34229	0	3.60699	0	0	0	0
		240	1119.4	3.321	0	0	0	3.37645	0	3.14143	0	3.17669	0	3.45855	4.05677	0	0	3.47707	3.70504	0	0	0	0	0	0	0	0	0	0	3.35004	0	3.48058	0	0	0	0	0	0	0	0	0	3.44915	0	0	3.86227	0	0	0	0
		241	1123.26	3.35039	0	0	0	4.1667	0	3.05581	0	3.17526	0	0	3.5414	0	0	0	2.90885	0	0	0	0	0	3.43521	0	0	0	0	0	0	0	0	0	0	0	0	0	0	0	0	3.64301	0	0	3.78519	0	0	0	0
		242	1127.12	3.12163	0	0	3.03255	3.31124	0	3.35744	2.97654	2.93781	0	3.18305	3.75788	0	0	3.53708	4.12368	0	0	0	0	0	3.53735	0	0	0	0	3.41352	0	0	0	0	0	3.34004	0	0	0	0	0	3.19687	0	0	3.54589	0	2.88293	0	0
		243	1130.98	3.50871	0	0	0	3.81424	0	3.53899	0	0	0	3.02986	3.27855	0	0	2.92606	3.6214	0	0	0	0	0	0	0	0	0	0	3.38399	0	0	0	0	0	0	0	0	0	0	0	3.28112	0	0	3.69675	0	0	0	0
		244	1134.84	3.45231	3.42824	0	0	3.73765	0	3.15189	0	3.33982	0	3.52872	3.57852	0	0	0	3.61293	0	0	0	0	0	3.66216	0	0	3.0112	0	3.45453	0	0	0	0	0	0	0	0	0	0	0	3.72582	0	0	3.84942	0	0	0	0
		245	1138.7	3.92262	0	0	0	3.55434	0	2.97776	0	3.25598	0	0	0	0	0	3.68123	3.37513	0	0	0	0	0	0	0	3.15582	0	0	3.1997	0	3.27234	0	0	0	0	3.49095	0	0	0	0	3.44439	0	0	3.40906	0	0	0	0
		246	1142.56	3.33482	0	0	0	3.45293	0	0	0	0	0	0	3.5525	0	0	3.87804	3.17853	0	0	0	0	0	0	0	0	0	0	3.20817	0	0	0	0	2.95126	0	0	0	0	0	0	3.41705	0	0	3.69188	0	0	0	0
		247	1146.42	4.11598	0	0	0	3.77273	0	3.14504	3.22615	0	0	3.20077	3.32962	0	0	3.56613	3.20799	0	0	0	0	0	3.35307	0	0	0	0	3.2384	0	3.24803	0	0	0	0	0	0	0	0	0	3.06659	0	0	3.49234	0	0	0	0
		248	1150.28	4.06704	0	0	0	4.37736	0	3.23646	0	2.98717	0	3.23319	3.50225	0	0	2.84532	3.47958	0	0	0	0	0	0	0	0	0	0	3.44914	0	0	0	0	0	0	0	0	0	0	0	3.47135	0	0	3.18782	0	0	0	0
		249	1154.14	3.73632	0	0	0	3.40338	0	2.84332	2.90333	3.88611	0	3.35869	3.2283	0	0	3.65117	2.93975	0	0	0	0	0	0	0	0	0	0	3.11517	0	0	0	0	0	0	0	0	0	0	0	3.5277	0	0	3.52332	0	0	0	0
		250	1158	4.01749	0	0	0	3.35728	0	0	2.96205	3.11134	0	2.95551	3.79253	0	0	0	0	0	0	0	0	0	3.77997	0	3.40976	0	0	3.53891	0	3.21791	0	0	0	0	3.53089	0	0	0	0	0	0	0	3.34128	0	0	0	0
		251	1161.86	4.23359	0	0	0	3.33164	0	0	0	0	0	3.38472	3.77365	0	0	3.19091	3.40148	0	0	0	0	0	0	0	0	0	0	3.04905	0	0	3.24603	0	0	0	3.60542	0	0	0	0	3.21411	0	0	0	0	0	0	0
		252	1165.72	4.45333	0	0	0	3.59824	0	0	0	3.05217	0	0	3.60008	0	0	2.75136	0	0	0	0	0	2.91085	3.42977	0	0	0	0	3.1511	0	3.29784	0	0	0	0	0	0	0	0	0	3.06866	0	0	3.12218	0	0	0	0
		253	1169.58	3.55698	3.40815	0	0	3.34997	0	0	0	0	0	3.05887	3.39482	0	0	3.54077	3.69331	0	0	0	0	0	0	0	3.60052	0	0	3.32752	0	0	0	0	0	0	0	0	0	0	0	0	0	0	3.49246	0	0	0	0
		254	1173.44	3.49191	0	0	0	3.98704	0	0	0	0	0	3.56792	3.70158	0	0	0	2.96762	0	0	0	0	0	0	0	0	0	0	3.16701	0	3.49713	0	0	0	0	0	0	0	0	0	3.25655	0	0	2.85379	0	0	0	0
		255	1177.3	3.66491	0	0	0	3.29638	0	3.27972	0	3.06848	0	3.14704	0	0	0	0	3.12795	0	0	0	0	0	0	0	0	2.9932	0	3.4634	0	3.18384	0	0	0	0	3.24151	0	0	0	0	0	0	0	3.14367	0	0	0	0
		256	1181.16	4.33786	0	0	0	3.8508	0	0	0	0	0	3.1932	3.5543	0	0	0	2.9869	0	0	0	0	0	0	0	0	0	0	3.75321	0	0	0	0	0	0	3.46417	0	0	0	0	3.25926	3.21042	0	3.01852	0	0	0	0
		257	1185.02	3.61728	0	0	0	3.93387	0	0	0	0	0	0	3.73255	0	0	3.2751	3.29259	0	0	0	0	0	3.40193	0	0	0	0	3.36062	0	0	0	0	0	0	3.12699	0	0	0	0	0	0	0	3.15182	0	0	0	0
		258	1188.88	4.10075	0	0	0	4.11368	0	0	3.15145	0	0	0	3.35404	0	0	0	0	0	0	0	0	0	0	0	4.55721	0	0	3.09078	0	3.69265	3.35764	0	0	0	3.592	0	0	0	0	0	0	0	0	0	0	0	0
		259	1192.74	4.33849	0	0	0	3.39635	0	0	0	0	0	0	3.51409	0	0	3.06257	0	0	0	0	0	0	0	0	3.80956	0	0	3.17937	0	0	0	0	0	0	3.55257	0	0	0	0	2.92582	0	0	3.10751	0	0	0	0
		260	1196.6	4.49099	3.2061	0	0	3.99172	0	0	3.48902	3.44374	0	0	3.30603	0	0	0	2.8698	0	0	0	0	0	0	0	3.71145	0	0	3.58075	0	0	3.59975	0	0	0	3.53252	0	0	0	0	0	0	0	0	0	0	0	0
		261	1200.46	4.04682	0	0	0	4.13371	0	0	0	0	0	3.16932	0	0	0	0	3.20167	0	0	2.93321	0	0	0	0	3.53807	0	0	2.99976	0	0	0	0	0	0	3.34938	0	0	0	0	3.23129	0	0	0	0	0	0	0
		262	1204.32	4.38597	0	0	0	4.00246	0	0	0	0	0	0	0	0	0	3.43167	0	0	0	0	0	0	3.90503	0	0	0	0	3.3545	0	3.17181	3.75799	0	0	0	3.32998	0	0	0	0	0	0	0	0	0	0	0	0
[truncated: 376 more rows]
[truncated: 23 more columns]
