# Supplementary material for: Quantitative imaging of transcription in living Drosophila embryos reveals the impact of core promoter motifs on promoter state dynamics
Source: Nat Commun. 2021 Jul 23;12:4504. doi: 10.1038/s41467-021-24461-6 (PMC8302612; doi:10.1038/s41467-021-24461-6)
Supplement: Supplementary file 13 — Source Data [file 41467_2021_24461_MOESM13_ESM.zip › NatComm Source Data/snaE-snaTATAmutPr/snaTATAmutPr M2 - DividedByBackground_SpatialSelected.xls]

## Sheet: Spots by Background
		Frame	Time	SptId_13	SptId_17	SptId_28	SptId_30	SptId_65	SptId_69	SptId_74	SptId_102	SptId_110
		0	347.4	0	0	0	24.052	0	0	0	0	0
		1	351.26	0	0	0	0	0	0	0	0	0
		2	355.12	0	0	0	0	0	0	0	0	0
		3	358.98	0	0	0	0	0	0	0	24.7539	0
		4	362.84	0	0	0	0	0	0	0	0	0
		5	366.7	0	0	0	0	0	0	0	0	0
		6	370.56	0	0	0	0	0	0	26.8145	19.4601	0
		7	374.42	0	0	0	0	0	0	0	22.1329	46.3628
		8	378.28	0	0	0	0	0	0	0	0	0
		9	382.14	0	0	0	0	42.0361	0	0	0	0
		10	386	0	0	0	0	0	0	0	0	0
		11	389.86	0	0	0	0	0	0	0	0	0
		12	393.72	0	0	0	0	0	24.4975	25.6252	0	0
		13	397.58	0	0	0	0	0	0	0	0	0
		14	401.44	0	0	0	0	0	0	0	18.636	0
		15	405.3	0	0	0	0	0	0	0	0	0
		16	409.16	0	0	0	0	0	0	0	0	0
		17	413.02	0	0	0	0	0	0	0	0	0
		18	416.88	0	0	0	0	0	0	0	0	21.6852
		19	420.74	0	0	24.2258	0	0	0	0	0	0
		20	424.6	0	0	0	0	0	0	0	0	0
		21	428.46	0	0	0	0	0	0	0	0	0
		22	432.32	0	0	0	0	0	0	0	0	23.1328
		23	436.18	0	0	0	0	0	0	0	0	0
		24	440.04	0	0	0	0	0	0	0	0	0
		25	443.9	0	0	0	18.6279	0	0	0	0	0
		26	447.76	0	0	0	0	0	0	0	0	0
		27	451.62	0	0	0	0	0	0	0	0	0
		28	455.48	0	0	0	0	0	0	0	0	0
		29	459.34	0	0	0	0	0	0	0	0	0
		30	463.2	0	0	0	0	0	0	0	0	0
		31	467.06	0	0	0	0	0	0	0	0	0
		32	470.92	0	0	0	0	0	0	0	0	0
		33	474.78	0	0	0	0	0	0	0	0	0
		34	478.64	0	0	0	0	0	0	0	0	0
		35	482.5	0	0	0	0	0	0	0	0	0
		36	486.36	0	0	0	0	0	0	0	0	0
		37	490.22	0	0	0	0	0	0	0	0	0
		38	494.08	0	15.7054	0	0	0	0	0	0	0
		39	497.94	0	0	0	0	0	0	0	0	0
		40	501.8	0	0	0	0	0	0	0	0	0
		41	505.66	0	0	0	0	0	0	0	0	0
		42	509.52	0	0	0	0	0	0	0	0	0
		43	513.38	0	0	0	0	0	0	0	0	0
		44	517.24	0	0	0	0	0	0	0	23.2378	0
		45	521.1	0	0	0	0	0	0	0	0	0
		46	524.96	0	0	0	0	0	0	19.5902	24.2485	0
		47	528.82	0	0	0	0	0	0	0	0	16.5266
		48	532.68	0	0	0	0	0	0	0	0	0
		49	536.54	0	0	0	0	0	0	0	0	0
		50	540.4	0	0	0	0	0	0	0	0	0
		51	544.26	0	0	0	0	0	0	0	0	0
		52	548.12	0	0	0	0	0	0	0	0	0
		53	551.98	0	0	0	0	0	0	0	0	0
		54	555.84	0	0	0	0	0	0	0	0	0
		55	559.7	0	0	0	0	0	0	0	0	0
		56	563.56	0	0	0	0	0	0	0	0	0
		57	567.42	0	0	0	0	0	0	0	0	0
		58	571.28	0	0	0	0	0	0	0	0	0
		59	575.14	0	0	0	0	0	0	0	0	0
		60	579	0	0	0	0	0	0	24.6091	0	0
		61	582.86	0	0	0	0	0	0	0	0	0
		62	586.72	0	0	0	0	0	0	0	0	0
		63	590.58	0	0	0	0	0	0	0	0	0
		64	594.44	0	0	0	0	0	0	0	0	0
		65	598.3	0	0	0	0	0	0	0	0	0
		66	602.16	0	0	0	0	0	0	0	0	0
		67	606.02	18.8644	0	0	0	0	0	17.2026	0	0
		68	609.88	0	0	0	0	0	0	0	0	0
		69	613.74	0	0	0	0	0	0	0	0	0
		70	617.6	0	0	0	0	0	0	0	0	0
		71	621.46	0	0	0	0	0	0	0	0	0
		72	625.32	0	0	0	0	0	0	0	0	0
		73	629.18	0	0	0	0	0	0	0	0	0
		74	633.04	0	0	0	0	0	0	0	0	0
		75	636.9	0	0	0	0	0	0	0	0	0
		76	640.76	0	0	0	0	0	0	0	0	0
		77	644.62	0	0	0	0	0	0	0	0	0
		78	648.48	0	0	0	0	0	0	0	0	0
		79	652.34	0	0	21.3532	0	0	0	0	0	0
		80	656.2	0	0	0	0	0	0	0	0	0
		81	660.06	0	0	0	0	20.2765	0	0	0	0
		82	663.92	0	0	0	0	0	0	0	0	0
		83	667.78	0	0	0	0	0	0	0	0	0
		84	671.64	0	0	0	0	0	0	0	0	0
		85	675.5	0	0	0	0	0	0	0	0	0
		86	679.36	0	0	0	0	0	0	0	0	0
		87	683.22	0	0	0	0	0	0	0	0	0
		88	687.08	0	0	0	0	0	0	0	0	0
		89	690.94	0	0	0	0	0	0	0	0	0
		90	694.8	0	0	0	0	0	0	0	0	0
		91	698.66	0	0	0	0	0	0	0	0	0
		92	702.52	0	0	0	0	16.8652	0	0	0	0
		93	706.38	0	0	0	0	0	0	0	0	0
		94	710.24	0	0	0	0	0	0	0	0	0
		95	714.1	0	0	0	0	0	0	0	0	0
		96	717.96	0	0	0	0	0	0	0	0	0
		97	721.82	0	0	0	0	0	0	0	0	0
		98	725.68	0	0	0	0	0	0	0	0	0
		99	729.54	0	0	0	0	0	0	0	0	0
		100	733.4	0	0	0	0	0	0	0	0	0
		101	737.26	0	0	0	0	0	0	0	0	0
		102	741.12	0	0	0	0	0	0	0	0	0
		103	744.98	0	0	0	0	0	0	0	0	0
		104	748.84	0	0	0	0	0	0	0	0	0
		105	752.7	0	0	0	0	0	0	0	0	0
		106	756.56	0	0	27.8418	0	0	0	0	0	0
		107	760.42	0	0	0	0	0	0	0	0	0
		108	764.28	0	0	0	0	0	0	0	0	0
		109	768.14	0	0	0	0	0	0	0	0	0
		110	772	0	0	0	0	0	0	0	0	0
		111	775.86	0	0	0	0	0	0	0	0	0
		112	779.72	0	38.5816	0	0	0	0	0	0	0
		113	783.58	0	0	0	0	17.8948	0	0	0	0
		114	787.44	0	0	0	0	0	0	0	0	0
		115	791.3	0	0	0	0	0	0	0	0	0
		116	795.16	0	0	0	0	0	0	0	0	0
		117	799.02	0	0	0	0	0	0	0	0	0
		118	802.88	0	0	0	0	0	0	0	0	0
		119	806.74	0	0	0	0	0	0	0	0	0
		120	810.6	0	0	0	0	0	0	0	0	0
		121	814.46	0	0	0	0	0	0	0	0	0
		122	818.32	0	0	0	0	0	0	0	0	0
		123	822.18	0	0	0	0	0	0	0	0	0
		124	826.04	0	0	0	0	0	0	0	0	0
		125	829.9	0	0	0	0	0	0	0	0	0
		126	833.76	0	0	0	0	0	0	0	0	0
		127	837.62	0	0	0	0	0	0	0	0	0
		128	841.48	0	0	0	0	0	0	0	0	0
		129	845.34	0	0	0	0	0	0	0	0	0
		130	849.2	0	0	0	0	0	0	0	0	0
		131	853.06	0	0	0	0	0	0	0	0	0
		132	856.92	0	0	0	0	0	0	0	0	0
		133	860.78	0	0	0	0	0	0	0	0	0
		134	864.64	0	0	0	0	0	0	0	0	0
		135	868.5	0	0	0	0	15.5428	0	0	0	0
		136	872.36	0	0	0	0	0	0	0	0	0
		137	876.22	0	0	0	0	0	0	0	0	0
		138	880.08	0	0	0	0	0	0	0	0	0
		139	883.94	0	0	0	0	0	0	0	0	0
		140	887.8	15.3082	0	0	0	0	0	0	0	0
		141	891.66	0	0	0	0	0	0	0	0	0
		142	895.52	0	0	0	0	0	0	0	0	0
		143	899.38	0	0	0	0	0	0	21.1368	0	0
		144	903.24	0	0	0	0	0	0	0	0	0
		145	907.1	0	0	0	0	0	0	0	0	0
		146	910.96	0	0	0	0	0	0	0	0	0
		147	914.82	0	0	0	0	0	0	0	0	0
		148	918.68	0	24.7078	0	0	0	0	0	0	0
		149	922.54	0	0	0	0	0	0	0	0	0
		150	926.4	0	0	0	0	0	0	0	0	0
		151	930.26	0	0	0	0	0	0	0	0	0
		152	934.12	0	0	0	0	0	0	0	0	0
		153	937.98	0	0	0	0	0	0	0	0	0
		154	941.84	0	0	0	0	0	0	0	0	0
		155	945.7	0	0	0	0	0	0	0	0	0
		156	949.56	0	0	0	0	0	0	0	0	0
		157	953.42	0	0	0	0	0	0	0	0	0
		158	957.28	0	0	0	0	0	0	0	0	0
		159	961.14	0	0	0	0	0	0	0	0	0
		160	965	0	0	0	0	0	0	0	0	0
		161	968.86	0	0	0	15.3433	0	0	0	0	0
		162	972.72	0	0	0	0	0	0	0	0	0
		163	976.58	0	0	0	0	0	0	0	0	0
		164	980.44	0	0	0	0	0	0	0	0	0
		165	984.3	0	0	0	0	0	0	0	0	0
		166	988.16	0	0	0	0	0	0	0	0	0
		167	992.02	0	0	0	0	0	0	0	0	0
		168	995.88	0	0	0	0	0	0	0	17.2146	0
		169	999.74	0	0	0	0	0	0	0	0	0
		170	1003.6	0	0	0	0	0	0	0	0	0
		171	1007.46	0	0	0	0	0	0	0	0	0
		172	1011.32	0	0	0	0	0	0	0	0	0
		173	1015.18	0	0	0	0	0	0	0	0	0
		174	1019.04	0	0	0	0	0	0	0	0	0
		175	1022.9	0	0	0	0	0	0	0	0	0
		176	1026.76	0	0	0	0	0	0	0	0	0
		177	1030.62	0	0	0	0	0	0	0	0	0
		178	1034.48	0	0	0	0	0	0	0	0	0
		179	1038.34	0	0	0	0	0	0	0	0	0
		180	1042.2	0	0	0	0	0	0	0	0	0
		181	1046.06	0	0	0	0	0	0	0	0	0
		182	1049.92	0	0	0	0	0	0	17.0971	0	0
		183	1053.78	0	0	0	0	0	0	0	0	0
		184	1057.64	0	0	0	0	0	0	0	0	0
		185	1061.5	0	0	0	0	0	0	0	0	0
		186	1065.36	0	0	0	0	0	0	0	0	0
		187	1069.22	0	0	0	0	0	0	0	0	0
		188	1073.08	0	0	0	0	0	0	0	0	0
		189	1076.94	0	0	0	0	0	0	0	0	0
		190	1080.8	0	15.8675	0	0	0	0	0	0	0
		191	1084.66	0	0	0	0	0	0	0	0	0
		192	1088.52	0	0	0	0	0	0	0	0	0
		193	1092.38	0	0	0	0	0	0	0	0	0
		194	1096.24	0	0	0	0	0	0	0	0	0
		195	1100.1	0	0	0	0	0	0	0	0	0
		196	1103.96	25.7865	0	0	0	15.6537	0	0	0	0
		197	1107.82	0	0	0	0	0	0	0	0	0
		198	1111.68	0	0	0	0	0	0	0	0	0
		199	1115.54	0	0	0	0	0	0	0	0	0
		200	1119.4	0	0	0	0	0	0	0	0	0
		201	1123.26	0	0	0	0	0	0	0	0	0
		202	1127.12	0	0	0	0	0	0	0	0	0
		203	1130.98	0	0	0	0	0	0	0	0	0
		204	1134.84	0	0	0	0	0	15.0849	0	0	0
		205	1138.7	0	0	0	0	0	0	0	0	0
		206	1142.56	0	0	0	0	0	0	0	0	0
		207	1146.42	0	0	0	0	0	0	0	0	0
		208	1150.28	0	0	0	0	0	0	0	0	0
		209	1154.14	0	0	0	0	0	0	0	0	0
		210	1158	0	0	0	0	0	0	0	0	0
		211	1161.86	0	0	0	0	0	0	0	0	0
		212	1165.72	0	0	0	0	0	0	0	0	0
		213	1169.58	0	0	0	0	0	0	0	0	0
		214	1173.44	0	0	0	0	0	0	0	0	0
		215	1177.3	0	0	0	0	0	0	0	0	0
		216	1181.16	0	0	0	0	0	0	0	0	0
		217	1185.02	0	0	0	0	0	0	0	0	0
		218	1188.88	0	0	0	0	0	0	0	0	0
		219	1192.74	0	0	0	0	0	0	0	0	0
		220	1196.6	0	0	0	0	0	0	0	0	0
		221	1200.46	0	0	0	0	0	0	0	0	0
		222	1204.32	0	0	0	0	0	0	0	0	0
		223	1208.18	0	0	0	0	0	0	0	0	0
		224	1212.04	0	0	0	0	0	0	0	0	0
		225	1215.9	0	0	0	0	0	0	0	0	0
		226	1219.76	0	0	0	0	0	0	0	0	0
		227	1223.62	0	0	0	0	0	0	0	0	0
		228	1227.48	0	0	0	0	0	0	0	0	0
		229	1231.34	0	0	0	0	0	0	0	0	0
		230	1235.2	0	0	0	0	0	0	0	0	0
		231	1239.06	0	0	0	0	0	0	0	0	0
		232	1242.92	0	0	0	0	0	0	0	0	0
		233	1246.78	0	0	0	0	0	0	0	0	0
		234	1250.64	0	0	0	0	0	0	0	0	0
		235	1254.5	0	0	0	0	0	0	0	0	0
		236	1258.36	0	0	0	0	0	0	0	0	0
		237	1262.22	0	0	0	0	0	0	0	0	0
		238	1266.08	0	0	0	0	0	0	0	0	0
		239	1269.94	0	0	0	0	0	0	0	0	0
		240	1273.8	0	0	0	0	18.4875	0	0	0	0
		241	1277.66	0	0	0	0	0	0	0	0	0
		242	1281.52	0	0	0	0	0	0	0	0	0
		243	1285.38	0	0	0	0	17.5792	0	0	0	0
		244	1289.24	0	0	0	0	0	0	0	0	0
		245	1293.1	0	0	0	0	0	0	0	0	0
		246	1296.96	0	0	0	0	21.6297	0	0	0	0
		247	1300.82	0	0	0	0	0	0	0	0	0
		248	1304.68	0	0	0	0	0	28.7776	0	0	0
		249	1308.54	0	0	0	0	0	0	0	0	0
		250	1312.4	0	0	0	0	19.2693	0	0	0	0
		251	1316.26	0	0	0	0	0	0	0	0	0
		252	1320.12	0	0	0	0	25.3443	0	0	0	0
		253	1323.98	0	0	0	0	0	0	0	0	0
		254	1327.84	0	0	0	0	0	0	0	0	0
		255	1331.7	0	0	0	0	28.849	0	0	0	0
		256	1335.56	0	0	0	0	32.0239	0	0	0	0
		257	1339.42	0	0	0	0	0	0	0	0	0
		258	1343.28	0	0	0	0	0	0	0	0	0
		259	1347.14	0	0	17.7498	0	0	0	0	0	0
		260	1351	0	0	0	0	0	0	0	0	0
		261	1354.86	0	0	0	0	34.2747	0	0	0	0
		262	1358.72	0	0	0	0	0	0	0	0	0
		263	1362.58	0	20.7388	0	0	0	0	0	0	0
		264	1366.44	0	0	0	0	20.2759	0	0	0	0
		265	1370.3	0	16.2332	0	0	0	0	0	0	0
		266	1374.16	0	0	0	0	0	0	18.8905	0	0
		267	1378.02	0	0	0	26.5372	0	0	0	0	0
		268	1381.88	0	0	0	0	0	0	0	0	0
		269	1385.74	0	0	0	0	0	0	0	0	0
		270	1389.6	0	22.5412	0	0	0	0	21.7582	0	0
		271	1393.46	0	0	0	0	0	0	25.2746	0	0
		272	1397.32	0	0	0	0	0	0	0	0	0
		273	1401.18	0	29.2053	0	0	0	0	0	0	0
		274	1405.04	0	59.9312	0	0	0	0	0	0	0
		275	1408.9	0	54.0026	0	0	0	0	0	0	0
		276	1412.76	0	42.2131	0	0	0	0	0	0	0
		277	1416.62	0	42.8819	0	0	0	0	0	0	0
		278	1420.48	0	31.6769	0	0	0	0	0	0	0
		279	1424.34	0	41.2366	0	0	0	0	0	0	17.0912
		280	1428.2	0	62.9077	0	19.0353	0	0	0	0	0
		281	1432.06	0	39.9293	0	0	0	0	0	0	0
		282	1435.92	0	56.9436	0	0	0	0	0	0	0
		283	1439.78	0	41.1941	0	0	32.9568	0	0	0	0
		284	1443.64	0	51.2722	0	0	55.7026	0	0	0	0
		285	1447.5	0	57.8244	0	0	46.6615	0	0	0	0
		286	1451.36	0	67.7683	0	0	33.1635	0	0	0	0
		287	1455.22	0	78.2524	0	0	20.692	0	0	0	0
		288	1459.08	0	66.0171	0	0	38.5445	0	0	0	0
		289	1462.94	0	110.773	0	0	44.832	0	0	0	0
		290	1466.8	0	58.1399	0	0	50.9956	0	0	0	0
		291	1470.66	0	57.0284	0	0	71.9067	0	0	0	0
		292	1474.52	0	34.6169	0	0	0	0	0	0	0
		293	1478.38	0	93.8019	0	0	0	0	0	0	0
		294	1482.24	0	80.7729	0	0	0	0	0	0	0
		295	1486.1	0	123.422	0	0	0	0	0	0	0
		296	1489.96	0	120.124	0	0	23.4187	0	0	0	0
		297	1493.82	18.0527	59.3752	0	0	0	0	0	0	0
		298	1497.68	0	62.043	0	0	28.5135	0	0	0	0
		299	1501.54	0	54.6496	0	0	0	0	0	0	0
		300	1505.4	0	49.1785	0	0	0	0	0	0	24.6755
		301	1509.26	0	68.809	0	0	0	0	0	0	19.4918
		302	1513.12	0	60.5525	0	0	0	0	0	0	0
		303	1516.98	0	64.6866	0	0	0	0	0	0	0
		304	1520.84	0	59.8166	0	0	0	0	0	0	0
		305	1524.7	0	77.1241	0	0	0	0	0	0	0
		306	1528.56	0	25.1841	0	0	19.8836	0	0	0	0
		307	1532.42	0	43.3679	0	0	38.6562	0	0	0	0
		308	1536.28	0	41.2878	0	0	0	0	0	0	0
		309	1540.14	0	0	0	0	0	0	0	0	0
		310	1544	32.3775	17.6949	0	0	21.2786	0	16.986	0	0
		311	1547.86	0	35.9556	0	0	0	0	0	0	0
		312	1551.72	0	61.498	0	0	0	0	0	0	20.4746
		313	1555.58	44.3831	0	0	34.0936	24.8582	0	0	0	0
		314	1559.44	0	39.4183	0	0	0	0	0	0	0
		315	1563.3	29.2863	0	0	0	0	0	0	0	0
		316	1567.16	18.4209	0	0	17.0077	0	0	0	0	0
		317	1571.02	37.8536	0	0	0	0	0	0	0	0
		318	1574.88	47.9527	17.7768	0	0	0	0	0	0	0
		319	1578.74	36.5457	0	0	0	49.188	0	0	0	0
		320	1582.6	39.9999	57.8944	0	0	0	0	0	0	0
		321	1586.46	40.7189	22.5438	0	0	0	0	0	0	0
		322	1590.32	56.7287	0	0	0	0	0	0	0	0
		323	1594.18	57.7581	0	0	0	0	0	0	0	0
		324	1598.04	30.048	0	0	0	0	0	0	0	0
		325	1601.9	41.8833	19.6967	0	0	28.1289	0	22.8413	0	0
		326	1605.76	91.0168	0	0	0	52.8527	0	0	0	0
		327	1609.62	82.0064	0	0	0	0	0	0	0	0
		328	1613.48	50.9523	34.0952	0	0	40.0135	0	0	0	0
		329	1617.34	56.744	0	0	0	47.0613	0	0	0	0
		330	1621.2	91.0839	0	0	0	0	0	0	0	0
		331	1625.06	74.4896	0	0	0	0	0	0	0	0
		332	1628.92	40.7726	0	0	0	31.6855	0	0	0	0
		333	1632.78	82.9643	0	0	0	17.0889	0	0	0	18.9896
		334	1636.64	81.272	0	0	0	0	0	0	0	0
		335	1640.5	0	0	0	0	0	0	0	0	0
		336	1644.36	42.6188	0	0	0	0	0	0	0	0
		337	1648.22	33.6476	0	0	0	0	0	0	0	0
		338	1652.08	55.9651	0	0	0	0	0	0	0	15.8349
		339	1655.94	0	0	0	0	0	0	0	0	0
		340	1659.8	0	0	0	0	0	0	0	0	0
		341	1663.66	20.5155	0	0	0	0	0	0	0	0
		342	1667.52	21.2165	0	0	0	20.2667	0	0	0	0
		343	1671.38	0	0	0	0	0	0	0	0	0
		344	1675.24	0	0	0	0	0	0	26.7189	0	0
		345	1679.1	0	0	0	0	0	0	0	0	0
		346	1682.96	0	0	0	0	0	0	0	0	0
		347	1686.82	0	0	0	0	0	0	0	0	0
		348	1690.68	0	0	0	0	59.3122	0	0	0	0
		349	1694.54	0	18.5604	0	0	0	0	0	0	0
		350	1698.4	0	0	0	0	0	0	0	0	0
		351	1702.26	0	19.9851	0	0	0	0	0	0	0
		352	1706.12	0	19.2327	0	0	16.385	0	0	0	0
		353	1709.98	0	0	0	0	0	0	0	0	0
		354	1713.84	0	32.1351	0	0	0	0	0	0	0
		355	1717.7	0	0	0	0	0	0	0	0	0
		356	1721.56	0	0	0	0	28.0425	0	0	0	0
		357	1725.42	0	0	0	0	0	0	0	0	0
		358	1729.28	0	0	0	0	0	0	0	0	0
		359	1733.14	0	0	0	0	0	0	0	0	0
		360	1737	0	0	15.7181	0	0	0	0	0	0
		361	1740.86	0	0	0	0	0	0	0	0	0
		362	1744.72	0	0	0	0	0	0	0	0	19.4005
		363	1748.58	0	0	0	22.1882	0	0	0	0	23.7267
		364	1752.44	0	0	0	0	0	0	0	0	0
		365	1756.3	0	0	0	0	27.9445	0	0	0	25.2249
		366	1760.16	0	0	0	0	0	0	0	0	47.1296
		367	1764.02	0	0	0	0	0	0	0	0	46.2379
		368	1767.88	0	25.2768	0	0	0	0	0	0	36.2166
		369	1771.74	0	0	0	0	0	0	0	0	43.3343
		370	1775.6	0	0	0	0	17.929	0	0	0	68.1949
		371	1779.46	0	0	0	0	0	21.7673	0	0	115.793
		372	1783.32	19.936	0	0	0	0	0	0	0	104.582
		373	1787.18	0	0	0	0	0	0	0	0	53.205
		374	1791.04	0	0	0	0	0	0	0	0	52.4743
		375	1794.9	0	0	0	0	0	0	0	0	96.7352
		376	1798.76	0	0	0	0	0	33.4146	0	0	112.092
		377	1802.62	0	0	0	0	0	0	0	0	106.199
		378	1806.48	0	0	0	0	0	0	0	0	119.927
		379	1810.34	0	0	0	0	0	0	0	0	148.375
		380	1814.2	0	0	0	0	0	45.2411	0	0	152.739
		381	1818.06	0	0	24.0575	0	18.2646	0	0	0	62.8071
		382	1821.92	0	0	40.1861	0	0	0	0	0	61.2644
		383	1825.78	0	27.0562	0	0	0	0	0	0	130.517
		384	1829.64	0	0	43.5246	0	23.9563	0	0	0	133.328
		385	1833.5	0	0	42.4487	0	0	0	0	0	80.4404
		386	1837.36	0	0	0	0	0	0	0	0	123.894
		387	1841.22	0	0	60.8862	0	0	0	0	0	0
		388	1845.08	0	15.8	43.6271	0	0	20.3182	0	0	118.405
		389	1848.94	0	19.1261	59.0208	0	0	0	0	0	60.5999
		390	1852.8	0	0	56.9148	0	0	18.8271	0	0	21.7259
		391	1856.66	0	0	33.5967	0	0	0	16.8693	0	84.7968
		392	1860.52	0	0	52.8916	0	0	17.5651	0	0	84.6002
		393	1864.38	0	0	76.7245	0	0	0	0	0	77.1929
		394	1868.24	0	19.7845	89.5667	0	0	45.2261	0	0	83.9402
		395	1872.1	0	0	76.4484	0	0	0	0	0	48.606
		396	1875.96	0	22.9765	45.3428	0	0	0	0	0	44.7186
		397	1879.82	0	49.329	53.7615	0	0	0	0	0	101.546
		398	1883.68	0	0	101.625	0	0	45.5813	0	0	98.2177
		399	1887.54	0	0	54.1728	0	0	70.2666	0	0	51.2113
		400	1891.4	0	0	96.4849	0	0	0	0	0	47.8773
		401	1895.26	0	0	52.5152	19.4827	0	0	0	0	29.4462
		402	1899.12	0	0	119.756	0	0	0	0	0	71.7257
		403	1902.98	0	0	124.982	0	0	26.1418	0	0	0
		404	1906.84	0	0	97.4833	0	0	0	0	0	0
		405	1910.7	0	0	161.121	0	0	0	0	0	0
		406	1914.56	0	0	126.186	0	0	59.0952	0	0	25.6295
		407	1918.42	0	0	91.9427	0	0	44.3855	0	0	0
		408	1922.28	0	0	59.1568	0	0	49.8719	0	0	27.6826
		409	1926.14	0	0	43.7514	0	0	28.9113	0	0	0
		410	1930	0	21.0155	70.4788	0	0	64.4539	0	0	0
		411	1933.86	0	0	106.111	0	0	0	0	0	0
		412	1937.72	0	0	153.472	0	0	0	0	0	0
		413	1941.58	0	21.6694	80.871	0	0	70.4371	0	0	0
		414	1945.44	0	0	73.6267	0	0	0	0	0	0
		415	1949.3	0	0	87.8658	0	0	0	0	0	0
		416	1953.16	0	0	109.518	0	0	38.7524	0	0	0
		417	1957.02	0	0	109.244	0	0	46.0326	0	0	0
		418	1960.88	0	0	90.237	0	0	55.4054	0	0	0
		419	1964.74	0	0	98.712	0	0	53.2575	0	0	0
		420	1968.6	0	0	111.387	0	0	74.0576	0	0	0
		421	1972.46	0	0	95.8114	0	0	47.3154	0	0	0
		422	1976.32	0	0	97.8945	0	0	26.0656	0	0	0
		423	1980.18	0	0	121.096	29.0844	31.2053	44.1491	0	0	0
		424	1984.04	0	0	60.6536	0	0	0	0	0	0
		425	1987.9	0	0	78.4443	0	0	49.8232	0	0	0
		426	1991.76	0	0	104.053	0	15.6112	52.3723	0	0	0
		427	1995.62	0	0	63.4633	0	0	22.7871	0	0	0
		428	1999.48	0	0	91.699	0	20.7415	24.3348	0	0	0
		429	2003.34	0	0	64.1187	0	0	0	0	0	0
		430	2007.2	0	0	66.3199	0	0	29.1707	0	0	0
		431	2011.06	0	0	47.1366	0	0	57.2471	0	0	0
		432	2014.92	0	0	0	0	0	61.8406	0	0	0
		433	2018.78	0	0	61.6749	0	0	75.3237	0	0	0
		434	2022.64	0	0	60.5243	0	0	0	0	0	0
		435	2026.5	19.3721	0	40.0597	0	0	119.287	0	0	0
		436	2030.36	0	0	30.8473	0	0	67.6609	0	0	0
		437	2034.22	0	0	44.0196	0	0	103.309	0	0	0
		438	2038.08	0	0	0	0	0	127.575	0	0	0
		439	2041.94	0	0	33.521	0	35.2351	0	0	0	0
		440	2045.8	0	0	34.3576	0	0	75.8942	0	0	0
		441	2049.66	0	0	30.0774	0	0	62.829	0	0	0
		442	2053.52	0	0	0	0	0	68.5547	0	0	0
		443	2057.38	0	0	40.6786	0	0	80.7408	0	0	0
		444	2061.24	0	0	22.3693	0	0	90.7227	0	0	0
		445	2065.1	21.2218	0	36.0616	0	0	64.657	0	0	0
		446	2068.96	0	0	47.6807	28.5951	0	86.2734	0	0	0
		447	2072.82	0	0	0	0	0	61.0312	0	0	0
		448	2076.68	0	0	0	0	0	75.0957	0	0	0
		449	2080.54	0	0	0	0	0	96.4824	0	0	0
		450	2084.4	0	0	0	0	0	63.1108	0	0	0
		451	2088.26	0	0	0	29.5091	0	38.1978	0	0	0
		452	2092.12	0	0	0	45.8282	0	69.0862	0	0	0
		453	2095.98	0	0	0	0	0	34.1209	0	0	0
		454	2099.84	0	0	0	24.8844	0	63.8088	0	0	0
		455	2103.7	0	0	0	0	0	38.7674	0	0	0
		456	2107.56	0	0	0	0	0	0	0	0	0
		457	2111.42	0	0	21.7627	46.2959	0	19.8038	0	0	0
		458	2115.28	0	0	0	0	0	0	0	0	0
		459	2119.14	0	15.3238	0	20.4559	0	45.4907	0	0	0
		460	2123	0	0	0	0	0	39.2383	0	0	0
		461	2126.86	0	0	0	0	0	27.1916	0	0	0
		462	2130.72	0	0	0	29.7183	26.0766	25.9516	0	0	0
		463	2134.58	0	0	23.6211	25.8502	0	20.4245	0	0	0
		464	2138.44	0	0	0	28.9762	0	0	0	0	0
		465	2142.3	0	0	0	35.1732	0	52.6195	0	0	0
		466	2146.16	0	0	0	65.1026	0	0	0	0	0
		467	2150.02	0	0	0	0	0	71.3634	0	0	0
		468	2153.88	0	0	0	67.2462	0	36.3921	0	0	0
		469	2157.74	0	0	0	0	0	0	0	0	0
		470	2161.6	0	0	0	32.767	0	0	0	0	0
		471	2165.46	0	0	0	42.3576	0	0	0	0	0
		472	2169.32	0	0	0	80.303	0	0	0	0	0
		473	2173.18	17.9923	0	0	21.4347	0	19.6739	0	0	0
		474	2177.04	0	0	0	86.4902	15.438	19.4037	0	17.9395	0
		475	2180.9	0	0	0	31.7312	0	0	0	0	0
		476	2184.76	0	0	0	42.9834	0	0	0	0	0
		477	2188.62	0	0	0	43.5	0	0	0	0	0
		478	2192.48	0	0	0	71.9682	16.2852	20.5373	0	0	0
		479	2196.34	0	0	0	24.0226	0	0	0	0	0
		480	2200.2	0	0	0	53.7684	0	0	0	0	0
		481	2204.06	0	0	0	24.5839	0	0	0	0	0
		482	2207.92	0	0	0	45.2122	0	21.6004	0	0	0
		483	2211.78	0	0	0	22.7209	0	0	0	0	0
		484	2215.64	0	0	43.939	75.7269	0	24.132	0	0	0
		485	2219.5	0	0	0	81.4752	0	0	0	0	0
		486	2223.36	0	0	0	73.3703	0	0	0	0	0
		487	2227.22	0	0	0	69.4993	0	21.0794	0	0	0
		488	2231.08	0	0	0	85.0778	0	30.4486	0	0	0
		489	2234.94	0	0	0	0	0	19.0945	0	0	0
		490	2238.8	0	0	0	0	0	70.4212	0	0	0
		491	2242.66	0	0	26.9525	31.1158	18.7112	49.4166	0	0	0
		492	2246.52	0	0	20.5183	71.8531	0	32.1671	0	0	18.0688
		493	2250.38	0	0	0	45.8398	20.5364	0	0	0	0
		494	2254.24	0	0	0	18.5909	18.7895	0	0	0	0
		495	2258.1	0	0	0	33.6537	23.6852	0	0	0	0
		496	2261.96	0	0	0	0	38.0242	0	0	0	0
		497	2265.82	0	0	0	54.8983	62.3683	52.6712	0	0	0
		498	2269.68	0	0	0	24.7076	0	51.3697	0	0	0
		499	2273.54	0	0	0	49.1627	0	0	0	0	0
		500	2277.4	0	0	0	0	29.2491	20.3795	0	0	0
		501	2281.26	0	0	0	31.2262	20.6099	39.3957	0	0	0
		502	2285.12	0	0	0	32.559	23.5318	0	0	0	0
		503	2288.98	0	0	0	0	24.8905	0	0	0	0
		504	2292.84	0	0	0	35.4107	23.6291	74.4247	0	0	0
		505	2296.7	0	0	0	23.2846	56.0688	38.068	0	0	0
		506	2300.56	0	0	0	34.2556	30.8222	0	16.3396	0	0
		507	2304.42	0	0	0	41.1788	42.5891	0	0	0	0
		508	2308.28	0	0	0	0	111.154	65.4186	0	0	0
		509	2312.14	0	16.0669	0	0	61.9745	88.7243	0	0	0
		510	2316	0	0	0	43.9085	0	58.4037	0	0	0
		511	2319.86	0	0	0	85.913	58.5966	51.094	0	0	0
		512	2323.72	0	0	0	0	43.0961	45.5047	0	0	0
		513	2327.58	0	0	0	0	117.524	33.6153	18.5908	0	0
		514	2331.44	0	0	0	0	83.5354	77.3373	0	0	0
		515	2335.3	0	0	0	27.9715	52.9365	0	0	0	0
		516	2339.16	0	0	0	25.6075	69.7748	65.9539	50.6829	0	0
		517	2343.02	0	0	0	57.0959	116.904	90.2527	0	0	0
		518	2346.88	0	0	0	35.9169	96.885	65.7263	39.9156	0	0
		519	2350.74	0	0	0	64.2463	65.7437	49.4617	0	0	0
		520	2354.6	0	0	0	41.5869	105.445	70.4313	0	0	0
		521	2358.46	0	0	0	37.7677	128.853	57.546	47.9609	0	0
		522	2362.32	0	0	0	28.2995	91.9083	109.739	0	0	0
		523	2366.18	0	0	0	41.8662	82.5913	163.274	0	0	0
		524	2370.04	0	0	0	34.4912	70.3987	76.3037	0	0	0
		525	2373.9	0	0	0	49.1379	89.133	72.1512	29.3314	0	0
		526	2377.76	0	0	0	30.7943	127.601	35.0453	0	0	19.9314
		527	2381.62	0	0	0	0	43.1447	68.7952	25.0702	0	20.7399
		528	2385.48	0	0	0	44.0455	41.3422	60.0838	25.4265	0	0
		529	2389.34	0	0	0	49.4409	42.9474	56.0807	61.742	0	0
		530	2393.2	0	0	0	35.3065	60.501	28.6686	54.8847	0	0
		531	2397.06	0	0	0	62.1534	72.1919	0	81.2266	0	0
		532	2400.92	0	0	0	60.1561	0	60.627	80.8369	0	0
		533	2404.78	0	0	0	45.0704	21.7761	31.1432	18.3842	0	0
		534	2408.64	0	0	0	32.7989	19.6051	43.1086	43.5575	0	0
		535	2412.5	0	0	0	25.167	27.412	41.7776	66.0687	0	0
		536	2416.36	0	0	0	53.1597	0	0	69.3049	0	0
		537	2420.22	0	0	0	50.0512	0	0	42.025	0	0
		538	2424.08	0	0	0	99.1643	21.201	30.1638	66.2695	0	0
		539	2427.94	0	0	0	0	28.2448	0	50.1325	0	0
		540	2431.8	0	0	0	33.6907	25.4438	0	138.736	0	0
		541	2435.66	0	0	0	0	20.7455	41.7187	48.0558	0	0
		542	2439.52	0	0	0	62.058	0	0	93.6232	0	0
		543	2443.38	0	0	0	43.9488	16.5466	34.3166	49.4133	0	0
		544	2447.24	0	0	0	33.6944	21.1529	0	49.9289	0	0
		545	2451.1	0	0	0	32.9737	0	23.3204	0	0	0
		546	2454.96	0	0	0	39.2858	22.1153	0	65.9158	0	0
		547	2458.82	0	0	0	54.7885	0	0	46.3961	0	0
		548	2462.68	0	0	0	0	0	0	103.484	0	0
		549	2466.54	0	0	0	41.5366	0	34.1828	0	0	0
		550	2470.4	0	0	0	20.3233	0	0	69.3797	23.2415	0
		551	2474.26	0	0	0	50.6265	0	40.1314	74.3063	21.2692	0
		552	2478.12	0	0	0	0	0	21.378	59.2405	31.1854	0
		553	2481.98	0	0	0	0	0	0	68.2101	42.3108	0
		554	2485.84	0	0	0	35.7081	0	0	68.432	0	0
		555	2489.7	0	0	0	17.7926	0	0	99.7314	0	0
		556	2493.56	0	0	0	23.1992	0	0	43.7835	84.5851	0
		557	2497.42	0	0	0	0	0	42.2375	42.1394	30.2245	0
		558	2501.28	0	0	0	55.9202	0	0	72.9795	34.7128	0
		559	2505.14	0	0	0	68.5997	38.5649	27.0704	72.0719	36.3194	0
		560	2509	0	0	0	56.633	16.112	0	0	73.1944	0
		561	2512.86	0	0	0	0	0	24.0708	51.4765	53.9636	0
		562	2516.72	0	0	0	36.5968	0	0	37.5304	0	0
		563	2520.58	0	0	0	0	0	0	33.1976	80.6997	0
		564	2524.44	0	0	0	0	40.2153	0	77.806	37.8444	0
		565	2528.3	0	0	0	50.4629	35.571	0	26.2665	25.4278	0
		566	2532.16	0	0	0	0	15.5733	0	30.8927	0	0
		567	2536.02	0	0	0	0	33.8961	0	0	17.7007	0
		568	2539.88	0	0	0	41.0249	0	0	0	0	0
		569	2543.74	22.8714	0	0	0	43.8777	24.1169	37.0839	0	0
		570	2547.6	0	0	0	0	0	0	74.9394	26.997	0
		571	2551.46	0	0	0	27.9654	0	0	83.3721	0	0
		572	2555.32	0	0	0	0	0	0	54.2775	49.4447	0
		573	2559.18	0	0	0	0	0	0	0	58.8034	0
		574	2563.04	0	0	0	29.6035	0	0	73.8386	69.4691	0
		575	2566.9	0	0	0	30.157	0	0	47.7261	0	0
		576	2570.76	0	0	0	0	27.4933	17.0154	20.3342	29.3264	0
		577	2574.62	0	0	0	46.6617	0	0	60.7056	49.285	0
		578	2578.48	0	0	0	0	23.9571	0	0	0	0
		579	2582.34	0	0	0	0	27.7897	0	0	0	0
		580	2586.2	0	0	0	0	0	0	36.7282	28.5177	0
		581	2590.06	0	0	0	0	43.6496	0	0	55.3827	0
		582	2593.92	0	0	0	0	17.9026	0	31.4153	32.8805	0
		583	2597.78	0	0	0	22.9619	41.1952	0	0	21.9122	0
		584	2601.64	0	0	0	33.8839	27.1554	16.4572	0	0	0
		585	2605.5	0	0	0	37.6331	23.1936	0	0	21.6151	0
		586	2609.36	0	0	0	88.5832	24.6201	0	25.3965	37.0784	0
		587	2613.22	0	0	0	0	0	0	45.9476	54.9531	0
		588	2617.08	0	0	0	0	26.029	0	35.5539	48.8846	0
		589	2620.94	0	0	0	29.3299	0	0	41.4114	65.3832	0
		590	2624.8	0	0	0	0	43.7283	0	0	0	0
		591	2628.66	0	0	0	0	0	0	68.9692	28.3041	0
		592	2632.52	0	0	0	43.9189	0	0	45.359	73.7884	0
		593	2636.38	0	0	0	38.5021	0	0	0	28.1237	0
		594	2640.24	0	0	0	0	0	0	0	88.4188	0
		595	2644.1	0	0	0	29.9249	15.3119	0	0	35.8462	0
		596	2647.96	0	0	0	36.2975	0	0	0	50.6662	0
		597	2651.82	0	0	0	0	0	0	0	106.758	0
		598	2655.68	0	0	0	0	0	0	69.0676	66.1483	0
		599	2659.54	0	0	0	0	17.7878	0	70.6755	53.0797	0
		600	2663.4	0	0	0	21.0017	0	0	0	75.0627	0
		601	2667.26	0	0	0	34.5536	0	0	21.9179	25.7321	0
		602	2671.12	0	0	0	0	0	0	0	53.5597	0
		603	2674.98	0	0	0	0	21.4751	0	67.7464	42.6832	0
		604	2678.84	0	0	0	0	0	0	73.0007	42.2957	0
		605	2682.7	0	0	0	0	0	0	43.4758	104.867	0
		606	2686.56	0	0	0	0	0	0	0	60.4271	0
		607	2690.42	0	0	0	0	0	0	24.2696	54.8618	0
		608	2694.28	0	0	0	0	0	0	56.2231	55.8673	0
		609	2698.14	0	0	0	0	0	0	50.4918	67.0909	0
		610	2702	0	34.7283	0	0	0	0	0	56.7587	15.4768
		611	2705.86	0	22.8633	0	0	0	0	20.4001	47.6081	0
		612	2709.72	0	0	0	0	0	0	46.173	31.7062	0
		613	2713.58	0	0	0	0	0	0	0	72.4056	0
		614	2717.44	0	18.5947	0	0	0	0	19.6247	117.196	0
		615	2721.3	0	0	0	0	0	0	23.0808	59.2367	0
		616	2725.16	0	23.988	0	0	0	0	32.6432	22.5358	0
		617	2729.02	0	0	0	0	0	0	43.7278	53.8371	0
		618	2732.88	0	0	0	0	0	0	48.8021	120.966	0
		619	2736.74	0	0	0	0	0	0	21.5123	60.3719	0
		620	2740.6	0	0	0	0	0	0	25.5974	51.5786	0
		621	2744.46	0	0	0	0	0	0	43.2602	82.4111	0
		622	2748.32	0	0	0	0	0	0	63.0778	58.7932	0

## Sheet: Average Background
				SptId_13	SptId_17	SptId_28	SptId_30	SptId_65	SptId_69	SptId_74	SptId_102	SptId_110
		0	347.4	0	0	0	82.7375	0	0	0	0	0
		1	351.26	0	0	0	0	0	0	0	0	0
		2	355.12	0	0	0	0	0	0	0	0	0
		3	358.98	0	0	0	0	0	0	0	108.67	0
		4	362.84	0	0	0	0	0	0	0	0	0
		5	366.7	0	0	0	0	0	0	0	0	0
		6	370.56	0	0	0	0	0	0	84.9541	97.9441	0
		7	374.42	0	0	0	0	0	0	0	105.047	84.6369
		8	378.28	0	0	0	0	0	0	0	0	0
		9	382.14	0	0	0	0	101.46	0	0	0	0
		10	386	0	0	0	0	0	0	0	0	0
		11	389.86	0	0	0	0	0	0	0	0	0
		12	393.72	0	0	0	0	0	117.114	117.346	0	0
		13	397.58	0	0	0	0	0	0	0	0	0
		14	401.44	0	0	0	0	0	0	0	127.549	0
		15	405.3	0	0	0	0	0	0	0	0	0
		16	409.16	0	0	0	0	0	0	0	0	0
		17	413.02	0	0	0	0	0	0	0	0	0
		18	416.88	0	0	0	0	0	0	0	0	126.4
		19	420.74	0	0	106.044	0	0	0	0	0	0
		20	424.6	0	0	0	0	0	0	0	0	0
		21	428.46	0	0	0	0	0	0	0	0	0
		22	432.32	0	0	0	0	0	0	0	0	152.684
		23	436.18	0	0	0	0	0	0	0	0	0
		24	440.04	0	0	0	0	0	0	0	0	0
		25	443.9	0	0	0	136.999	0	0	0	0	0
		26	447.76	0	0	0	0	0	0	0	0	0
		27	451.62	0	0	0	0	0	0	0	0	0
		28	455.48	0	0	0	0	0	0	0	0	0
		29	459.34	0	0	0	0	0	0	0	0	0
		30	463.2	0	0	0	0	0	0	0	0	0
		31	467.06	0	0	0	0	0	0	0	0	0
		32	470.92	0	0	0	0	0	0	0	0	0
		33	474.78	0	0	0	0	0	0	0	0	0
		34	478.64	0	0	0	0	0	0	0	0	0
		35	482.5	0	0	0	0	0	0	0	0	0
		36	486.36	0	0	0	0	0	0	0	0	0
		37	490.22	0	0	0	0	0	0	0	0	0
		38	494.08	0	157.144	0	0	0	0	0	0	0
		39	497.94	0	0	0	0	0	0	0	0	0
		40	501.8	0	0	0	0	0	0	0	0	0
		41	505.66	0	0	0	0	0	0	0	0	0
		42	509.52	0	0	0	0	0	0	0	0	0
		43	513.38	0	0	0	0	0	0	0	0	0
		44	517.24	0	0	0	0	0	0	0	164.258	0
		45	521.1	0	0	0	0	0	0	0	0	0
		46	524.96	0	0	0	0	0	0	160.029	164.299	0
		47	528.82	0	0	0	0	0	0	0	0	183.704
		48	532.68	0	0	0	0	0	0	0	0	0
		49	536.54	0	0	0	0	0	0	0	0	0
		50	540.4	0	0	0	0	0	0	0	0	0
		51	544.26	0	0	0	0	0	0	0	0	0
		52	548.12	0	0	0	0	0	0	0	0	0
		53	551.98	0	0	0	0	0	0	0	0	0
		54	555.84	0	0	0	0	0	0	0	0	0
		55	559.7	0	0	0	0	0	0	0	0	0
		56	563.56	0	0	0	0	0	0	0	0	0
		57	567.42	0	0	0	0	0	0	0	0	0
		58	571.28	0	0	0	0	0	0	0	0	0
		59	575.14	0	0	0	0	0	0	0	0	0
		60	579	0	0	0	0	0	0	135.641	0	0
		61	582.86	0	0	0	0	0	0	0	0	0
		62	586.72	0	0	0	0	0	0	0	0	0
		63	590.58	0	0	0	0	0	0	0	0	0
		64	594.44	0	0	0	0	0	0	0	0	0
		65	598.3	0	0	0	0	0	0	0	0	0
		66	602.16	0	0	0	0	0	0	0	0	0
		67	606.02	167.246	0	0	0	0	0	180.205	0	0
		68	609.88	0	0	0	0	0	0	0	0	0
		69	613.74	0	0	0	0	0	0	0	0	0
		70	617.6	0	0	0	0	0	0	0	0	0
		71	621.46	0	0	0	0	0	0	0	0	0
		72	625.32	0	0	0	0	0	0	0	0	0
		73	629.18	0	0	0	0	0	0	0	0	0
		74	633.04	0	0	0	0	0	0	0	0	0
		75	636.9	0	0	0	0	0	0	0	0	0
		76	640.76	0	0	0	0	0	0	0	0	0
		77	644.62	0	0	0	0	0	0	0	0	0
		78	648.48	0	0	0	0	0	0	0	0	0
		79	652.34	0	0	215.096	0	0	0	0	0	0
		80	656.2	0	0	0	0	0	0	0	0	0
		81	660.06	0	0	0	0	174.931	0	0	0	0
		82	663.92	0	0	0	0	0	0	0	0	0
		83	667.78	0	0	0	0	0	0	0	0	0
		84	671.64	0	0	0	0	0	0	0	0	0
		85	675.5	0	0	0	0	0	0	0	0	0
		86	679.36	0	0	0	0	0	0	0	0	0
		87	683.22	0	0	0	0	0	0	0	0	0
		88	687.08	0	0	0	0	0	0	0	0	0
		89	690.94	0	0	0	0	0	0	0	0	0
		90	694.8	0	0	0	0	0	0	0	0	0
		91	698.66	0	0	0	0	0	0	0	0	0
		92	702.52	0	0	0	0	200.649	0	0	0	0
		93	706.38	0	0	0	0	0	0	0	0	0
		94	710.24	0	0	0	0	0	0	0	0	0
		95	714.1	0	0	0	0	0	0	0	0	0
		96	717.96	0	0	0	0	0	0	0	0	0
		97	721.82	0	0	0	0	0	0	0	0	0
		98	725.68	0	0	0	0	0	0	0	0	0
		99	729.54	0	0	0	0	0	0	0	0	0
		100	733.4	0	0	0	0	0	0	0	0	0
		101	737.26	0	0	0	0	0	0	0	0	0
		102	741.12	0	0	0	0	0	0	0	0	0
		103	744.98	0	0	0	0	0	0	0	0	0
		104	748.84	0	0	0	0	0	0	0	0	0
		105	752.7	0	0	0	0	0	0	0	0	0
		106	756.56	0	0	180.699	0	0	0	0	0	0
		107	760.42	0	0	0	0	0	0	0	0	0
		108	764.28	0	0	0	0	0	0	0	0	0
		109	768.14	0	0	0	0	0	0	0	0	0
		110	772	0	0	0	0	0	0	0	0	0
		111	775.86	0	0	0	0	0	0	0	0	0
		112	779.72	0	168.967	0	0	0	0	0	0	0
		113	783.58	0	0	0	0	208.552	0	0	0	0
		114	787.44	0	0	0	0	0	0	0	0	0
		115	791.3	0	0	0	0	0	0	0	0	0
		116	795.16	0	0	0	0	0	0	0	0	0
		117	799.02	0	0	0	0	0	0	0	0	0
		118	802.88	0	0	0	0	0	0	0	0	0
		119	806.74	0	0	0	0	0	0	0	0	0
		120	810.6	0	0	0	0	0	0	0	0	0
		121	814.46	0	0	0	0	0	0	0	0	0
		122	818.32	0	0	0	0	0	0	0	0	0
		123	822.18	0	0	0	0	0	0	0	0	0
		124	826.04	0	0	0	0	0	0	0	0	0
		125	829.9	0	0	0	0	0	0	0	0	0
		126	833.76	0	0	0	0	0	0	0	0	0
		127	837.62	0	0	0	0	0	0	0	0	0
		128	841.48	0	0	0	0	0	0	0	0	0
		129	845.34	0	0	0	0	0	0	0	0	0
		130	849.2	0	0	0	0	0	0	0	0	0
		131	853.06	0	0	0	0	0	0	0	0	0
		132	856.92	0	0	0	0	0	0	0	0	0
		133	860.78	0	0	0	0	0	0	0	0	0
		134	864.64	0	0	0	0	0	0	0	0	0
		135	868.5	0	0	0	0	218.429	0	0	0	0
		136	872.36	0	0	0	0	0	0	0	0	0
		137	876.22	0	0	0	0	0	0	0	0	0
		138	880.08	0	0	0	0	0	0	0	0	0
		139	883.94	0	0	0	0	0	0	0	0	0
		140	887.8	200.22	0	0	0	0	0	0	0	0
		141	891.66	0	0	0	0	0	0	0	0	0
		142	895.52	0	0	0	0	0	0	0	0	0
		143	899.38	0	0	0	0	0	0	190.284	0	0
		144	903.24	0	0	0	0	0	0	0	0	0
		145	907.1	0	0	0	0	0	0	0	0	0
		146	910.96	0	0	0	0	0	0	0	0	0
		147	914.82	0	0	0	0	0	0	0	0	0
		148	918.68	0	215.033	0	0	0	0	0	0	0
		149	922.54	0	0	0	0	0	0	0	0	0
		150	926.4	0	0	0	0	0	0	0	0	0
		151	930.26	0	0	0	0	0	0	0	0	0
		152	934.12	0	0	0	0	0	0	0	0	0
		153	937.98	0	0	0	0	0	0	0	0	0
		154	941.84	0	0	0	0	0	0	0	0	0
		155	945.7	0	0	0	0	0	0	0	0	0
		156	949.56	0	0	0	0	0	0	0	0	0
		157	953.42	0	0	0	0	0	0	0	0	0
		158	957.28	0	0	0	0	0	0	0	0	0
		159	961.14	0	0	0	0	0	0	0	0	0
		160	965	0	0	0	0	0	0	0	0	0
		161	968.86	0	0	0	228.96	0	0	0	0	0
		162	972.72	0	0	0	0	0	0	0	0	0
		163	976.58	0	0	0	0	0	0	0	0	0
		164	980.44	0	0	0	0	0	0	0	0	0
		165	984.3	0	0	0	0	0	0	0	0	0
		166	988.16	0	0	0	0	0	0	0	0	0
		167	992.02	0	0	0	0	0	0	0	0	0
		168	995.88	0	0	0	0	0	0	0	178.396	0
		169	999.74	0	0	0	0	0	0	0	0	0
		170	1003.6	0	0	0	0	0	0	0	0	0
		171	1007.46	0	0	0	0	0	0	0	0	0
		172	1011.32	0	0	0	0	0	0	0	0	0
		173	1015.18	0	0	0	0	0	0	0	0	0
		174	1019.04	0	0	0	0	0	0	0	0	0
		175	1022.9	0	0	0	0	0	0	0	0	0
		176	1026.76	0	0	0	0	0	0	0	0	0
		177	1030.62	0	0	0	0	0	0	0	0	0
		178	1034.48	0	0	0	0	0	0	0	0	0
		179	1038.34	0	0	0	0	0	0	0	0	0
		180	1042.2	0	0	0	0	0	0	0	0	0
		181	1046.06	0	0	0	0	0	0	0	0	0
		182	1049.92	0	0	0	0	0	0	202.022	0	0
		183	1053.78	0	0	0	0	0	0	0	0	0
		184	1057.64	0	0	0	0	0	0	0	0	0
		185	1061.5	0	0	0	0	0	0	0	0	0
		186	1065.36	0	0	0	0	0	0	0	0	0
		187	1069.22	0	0	0	0	0	0	0	0	0
		188	1073.08	0	0	0	0	0	0	0	0	0
		189	1076.94	0	0	0	0	0	0	0	0	0
		190	1080.8	0	213.329	0	0	0	0	0	0	0
		191	1084.66	0	0	0	0	0	0	0	0	0
		192	1088.52	0	0	0	0	0	0	0	0	0
		193	1092.38	0	0	0	0	0	0	0	0	0
		194	1096.24	0	0	0	0	0	0	0	0	0
		195	1100.1	0	0	0	0	0	0	0	0	0
		196	1103.96	204.06	0	0	0	231.446	0	0	0	0
		197	1107.82	0	0	0	0	0	0	0	0	0
		198	1111.68	0	0	0	0	0	0	0	0	0
		199	1115.54	0	0	0	0	0	0	0	0	0
		200	1119.4	0	0	0	0	0	0	0	0	0
		201	1123.26	0	0	0	0	0	0	0	0	0
		202	1127.12	0	0	0	0	0	0	0	0	0
		203	1130.98	0	0	0	0	0	0	0	0	0
		204	1134.84	0	0	0	0	0	206.697	0	0	0
		205	1138.7	0	0	0	0	0	0	0	0	0
		206	1142.56	0	0	0	0	0	0	0	0	0
		207	1146.42	0	0	0	0	0	0	0	0	0
		208	1150.28	0	0	0	0	0	0	0	0	0
		209	1154.14	0	0	0	0	0	0	0	0	0
		210	1158	0	0	0	0	0	0	0	0	0
		211	1161.86	0	0	0	0	0	0	0	0	0
		212	1165.72	0	0	0	0	0	0	0	0	0
		213	1169.58	0	0	0	0	0	0	0	0	0
		214	1173.44	0	0	0	0	0	0	0	0	0
		215	1177.3	0	0	0	0	0	0	0	0	0
		216	1181.16	0	0	0	0	0	0	0	0	0
		217	1185.02	0	0	0	0	0	0	0	0	0
		218	1188.88	0	0	0	0	0	0	0	0	0
		219	1192.74	0	0	0	0	0	0	0	0	0
		220	1196.6	0	0	0	0	0	0	0	0	0
		221	1200.46	0	0	0	0	0	0	0	0	0
		222	1204.32	0	0	0	0	0	0	0	0	0
		223	1208.18	0	0	0	0	0	0	0	0	0
		224	1212.04	0	0	0	0	0	0	0	0	0
		225	1215.9	0	0	0	0	0	0	0	0	0
		226	1219.76	0	0	0	0	0	0	0	0	0
		227	1223.62	0	0	0	0	0	0	0	0	0
		228	1227.48	0	0	0	0	0	0	0	0	0
		229	1231.34	0	0	0	0	0	0	0	0	0
		230	1235.2	0	0	0	0	0	0	0	0	0
		231	1239.06	0	0	0	0	0	0	0	0	0
		232	1242.92	0	0	0	0	0	0	0	0	0
		233	1246.78	0	0	0	0	0	0	0	0	0
		234	1250.64	0	0	0	0	0	0	0	0	0
		235	1254.5	0	0	0	0	0	0	0	0	0
		236	1258.36	0	0	0	0	0	0	0	0	0
		237	1262.22	0	0	0	0	0	0	0	0	0
		238	1266.08	0	0	0	0	0	0	0	0	0
		239	1269.94	0	0	0	0	0	0	0	0	0
		240	1273.8	0	0	0	0	231.129	0	0	0	0
		241	1277.66	0	0	0	0	0	0	0	0	0
		242	1281.52	0	0	0	0	0	0	0	0	0
		243	1285.38	0	0	0	0	235.335	0	0	0	0
		244	1289.24	0	0	0	0	0	0	0	0	0
		245	1293.1	0	0	0	0	0	0	0	0	0
		246	1296.96	0	0	0	0	217.294	0	0	0	0
		247	1300.82	0	0	0	0	0	0	0	0	0
		248	1304.68	0	0	0	0	0	186.951	0	0	0
		249	1308.54	0	0	0	0	0	0	0	0	0
		250	1312.4	0	0	0	0	228.551	0	0	0	0
		251	1316.26	0	0	0	0	0	0	0	0	0
		252	1320.12	0	0	0	0	212.632	0	0	0	0
		253	1323.98	0	0	0	0	0	0	0	0	0
		254	1327.84	0	0	0	0	0	0	0	0	0
		255	1331.7	0	0	0	0	214.53	0	0	0	0
		256	1335.56	0	0	0	0	224.988	0	0	0	0
		257	1339.42	0	0	0	0	0	0	0	0	0
		258	1343.28	0	0	0	0	0	0	0	0	0
		259	1347.14	0	0	188.396	0	0	0	0	0	0
		260	1351	0	0	0	0	0	0	0	0	0
		261	1354.86	0	0	0	0	215.727	0	0	0	0
		262	1358.72	0	0	0	0	0	0	0	0	0
		263	1362.58	0	190.416	0	0	0	0	0	0	0
		264	1366.44	0	0	0	0	226.426	0	0	0	0
		265	1370.3	0	208.276	0	0	0	0	0	0	0
		266	1374.16	0	0	0	0	0	0	191.578	0	0
		267	1378.02	0	0	0	204.958	0	0	0	0	0
		268	1381.88	0	0	0	0	0	0	0	0	0
		269	1385.74	0	0	0	0	0	0	0	0	0
		270	1389.6	0	206.289	0	0	0	0	189.722	0	0
		271	1393.46	0	0	0	0	0	0	189.795	0	0
		272	1397.32	0	0	0	0	0	0	0	0	0
		273	1401.18	0	210.442	0	0	0	0	0	0	0
		274	1405.04	0	208.889	0	0	0	0	0	0	0
		275	1408.9	0	194.417	0	0	0	0	0	0	0
		276	1412.76	0	198.848	0	0	0	0	0	0	0
		277	1416.62	0	209.832	0	0	0	0	0	0	0
		278	1420.48	0	211.384	0	0	0	0	0	0	0
		279	1424.34	0	208.65	0	0	0	0	0	0	195.891
		280	1428.2	0	199.721	0	198.999	0	0	0	0	0
		281	1432.06	0	196.998	0	0	0	0	0	0	0
		282	1435.92	0	213.264	0	0	0	0	0	0	0
		283	1439.78	0	204.422	0	0	224.536	0	0	0	0
		284	1443.64	0	207.813	0	0	232.808	0	0	0	0
		285	1447.5	0	207.144	0	0	233.447	0	0	0	0
		286	1451.36	0	204.727	0	0	228.172	0	0	0	0
		287	1455.22	0	224.581	0	0	211.337	0	0	0	0
		288	1459.08	0	203.402	0	0	222.963	0	0	0	0
		289	1462.94	0	200.066	0	0	223.546	0	0	0	0
		290	1466.8	0	198.332	0	0	214.999	0	0	0	0
		291	1470.66	0	204.722	0	0	217.963	0	0	0	0
		292	1474.52	0	201.896	0	0	0	0	0	0	0
		293	1478.38	0	200.38	0	0	0	0	0	0	0
		294	1482.24	0	200.179	0	0	0	0	0	0	0
		295	1486.1	0	205.847	0	0	0	0	0	0	0
		296	1489.96	0	203.397	0	0	212.907	0	0	0	0
		297	1493.82	188.615	206.231	0	0	0	0	0	0	0
		298	1497.68	0	206.727	0	0	220.913	0	0	0	0
		299	1501.54	0	200.331	0	0	0	0	0	0	0
		300	1505.4	0	206.899	0	0	0	0	0	0	213.086
		301	1509.26	0	194.335	0	0	0	0	0	0	213.115
		302	1513.12	0	200.091	0	0	0	0	0	0	0
		303	1516.98	0	199.114	0	0	0	0	0	0	0
		304	1520.84	0	202.987	0	0	0	0	0	0	0
		305	1524.7	0	196.813	0	0	0	0	0	0	0
		306	1528.56	0	202.39	0	0	223.802	0	0	0	0
		307	1532.42	0	202.892	0	0	220.896	0	0	0	0
		308	1536.28	0	206.114	0	0	0	0	0	0	0
		309	1540.14	0	0	0	0	0	0	0	0	0
		310	1544	187.352	196.836	0	0	225.297	0	191.746	0	0
		311	1547.86	0	207.394	0	0	0	0	0	0	0
		312	1551.72	0	203.129	0	0	0	0	0	0	211.335
		313	1555.58	195.705	0	0	196.782	220.41	0	0	0	0
		314	1559.44	0	204.347	0	0	0	0	0	0	0
		315	1563.3	201.46	0	0	0	0	0	0	0	0
		316	1567.16	196.515	0	0	195.265	0	0	0	0	0
		317	1571.02	199.189	0	0	0	0	0	0	0	0
		318	1574.88	189.541	199.08	0	0	0	0	0	0	0
		319	1578.74	191.267	0	0	0	227.291	0	0	0	0
		320	1582.6	194.326	195.667	0	0	0	0	0	0	0
		321	1586.46	188.733	200.721	0	0	0	0	0	0	0
		322	1590.32	199.458	0	0	0	0	0	0	0	0
		323	1594.18	198.968	0	0	0	0	0	0	0	0
		324	1598.04	192.958	0	0	0	0	0	0	0	0
		325	1601.9	195.567	202.217	0	0	217.357	0	190.663	0	0
		326	1605.76	196.096	0	0	0	213.821	0	0	0	0
		327	1609.62	213.776	0	0	0	0	0	0	0	0
		328	1613.48	195.379	201.964	0	0	216.477	0	0	0	0
		329	1617.34	203.123	0	0	0	213.53	0	0	0	0
		330	1621.2	195.885	0	0	0	0	0	0	0	0
		331	1625.06	196.524	0	0	0	0	0	0	0	0
		332	1628.92	201.925	0	0	0	222.91	0	0	0	0
		333	1632.78	200.821	0	0	0	226.404	0	0	0	209.641
		334	1636.64	199.687	0	0	0	0	0	0	0	0
		335	1640.5	0	0	0	0	0	0	0	0	0
		336	1644.36	206.388	0	0	0	0	0	0	0	0
		337	1648.22	199.657	0	0	0	0	0	0	0	0
		338	1652.08	193.227	0	0	0	0	0	0	0	200.253
		339	1655.94	0	0	0	0	0	0	0	0	0
		340	1659.8	0	0	0	0	0	0	0	0	0
		341	1663.66	190.392	0	0	0	0	0	0	0	0
		342	1667.52	207.245	0	0	0	224.161	0	0	0	0
		343	1671.38	0	0	0	0	0	0	0	0	0
		344	1675.24	0	0	0	0	0	0	186.572	0	0
		345	1679.1	0	0	0	0	0	0	0	0	0
		346	1682.96	0	0	0	0	0	0	0	0	0
		347	1686.82	0	0	0	0	0	0	0	0	0
		348	1690.68	0	0	0	0	221.034	0	0	0	0
		349	1694.54	0	207.323	0	0	0	0	0	0	0
		350	1698.4	0	0	0	0	0	0	0	0	0
		351	1702.26	0	207.904	0	0	0	0	0	0	0
		352	1706.12	0	205.639	0	0	229.722	0	0	0	0
		353	1709.98	0	0	0	0	0	0	0	0	0
		354	1713.84	0	211.513	0	0	0	0	0	0	0
		355	1717.7	0	0	0	0	0	0	0	0	0
		356	1721.56	0	0	0	0	221.77	0	0	0	0
		357	1725.42	0	0	0	0	0	0	0	0	0
		358	1729.28	0	0	0	0	0	0	0	0	0
		359	1733.14	0	0	0	0	0	0	0	0	0
		360	1737	0	0	190.926	0	0	0	0	0	0
		361	1740.86	0	0	0	0	0	0	0	0	0
		362	1744.72	0	0	0	0	0	0	0	0	208.964
		363	1748.58	0	0	0	194.788	0	0	0	0	200.112
		364	1752.44	0	0	0	0	0	0	0	0	0
		365	1756.3	0	0	0	0	225.519	0	0	0	194.808
		366	1760.16	0	0	0	0	0	0	0	0	193.891
		367	1764.02	0	0	0	0	0	0	0	0	186.514
		368	1767.88	0	204.575	0	0	0	0	0	0	200.819
		369	1771.74	0	0	0	0	0	0	0	0	196.334
		370	1775.6	0	0	0	0	210.386	0	0	0	198.035
		371	1779.46	0	0	0	0	0	204.114	0	0	202.793
		372	1783.32	188.302	0	0	0	0	0	0	0	202.94
		373	1787.18	0	0	0	0	0	0	0	0	206.184
		374	1791.04	0	0	0	0	0	0	0	0	204.405
		375	1794.9	0	0	0	0	0	0	0	0	204.104
		376	1798.76	0	0	0	0	0	176.181	0	0	203.573
		377	1802.62	0	0	0	0	0	0	0	0	194.767
		378	1806.48	0	0	0	0	0	0	0	0	183.436
		379	1810.34	0	0	0	0	0	0	0	0	194.884
		380	1814.2	0	0	0	0	0	189.032	0	0	192.852
		381	1818.06	0	0	197.693	0	206.41	0	0	0	200.136
		382	1821.92	0	0	173.02	0	0	0	0	0	196.786
		383	1825.78	0	201.691	0	0	0	0	0	0	200.242
		384	1829.64	0	0	177.463	0	219.149	0	0	0	201.165
		385	1833.5	0	0	169.876	0	0	0	0	0	207.11
		386	1837.36	0	0	0	0	0	0	0	0	193.593
		387	1841.22	0	0	177.495	0	0	0	0	0	0
		388	1845.08	0	205.442	179.888	0	0	184.465	0	0	194.072
		389	1848.94	0	207.361	174.023	0	0	0	0	0	201.222
		390	1852.8	0	0	171.607	0	0	168.905	0	0	204.411
		391	1856.66	0	0	187.459	0	0	0	178.431	0	205.303
		392	1860.52	0	0	182.789	0	0	185.994	0	0	201.323
		393	1864.38	0	0	167.626	0	0	0	0	0	194.293
		394	1868.24	0	201.926	167.473	0	0	186.795	0	0	196.568
		395	1872.1	0	0	177.662	0	0	0	0	0	204.049
		396	1875.96	0	201.336	177.448	0	0	0	0	0	195.265
		397	1879.82	0	206.957	177.432	0	0	0	0	0	187.245
		398	1883.68	0	0	182.721	0	0	176.081	0	0	198.508
		399	1887.54	0	0	174.313	0	0	171.888	0	0	193.492
		400	1891.4	0	0	172.98	0	0	0	0	0	200.325
		401	1895.26	0	0	215.404	209.827	0	0	0	0	196.596
		402	1899.12	0	0	169.987	0	0	0	0	0	196.931
		403	1902.98	0	0	172.617	0	0	164.793	0	0	0
		404	1906.84	0	0	172.553	0	0	0	0	0	0
		405	1910.7	0	0	175.012	0	0	0	0	0	0
		406	1914.56	0	0	172.262	0	0	171.198	0	0	190.444
		407	1918.42	0	0	175.196	0	0	177.04	0	0	0
		408	1922.28	0	0	171.933	0	0	170.437	0	0	189.288
		409	1926.14	0	0	174.326	0	0	224.688	0	0	0
		410	1930	0	196.807	165.624	0	0	167.05	0	0	0
		411	1933.86	0	0	167.109	0	0	0	0	0	0
		412	1937.72	0	0	163.404	0	0	0	0	0	0
		413	1941.58	0	209.189	172.015	0	0	166.943	0	0	0
		414	1945.44	0	0	165.13	0	0	0	0	0	0
		415	1949.3	0	0	177.543	0	0	0	0	0	0
		416	1953.16	0	0	171.971	0	0	168.247	0	0	0
		417	1957.02	0	0	172.779	0	0	168.272	0	0	0
		418	1960.88	0	0	179.084	0	0	172.673	0	0	0
		419	1964.74	0	0	175.237	0	0	170.643	0	0	0
		420	1968.6	0	0	182.058	0	0	164.399	0	0	0
		421	1972.46	0	0	166.504	0	0	171.762	0	0	0
		422	1976.32	0	0	174.31	0	0	168.882	0	0	0
		423	1980.18	0	0	169.278	194.193	212.913	169.494	0	0	0
		424	1984.04	0	0	168.894	0	0	0	0	0	0
		425	1987.9	0	0	183.174	0	0	165.164	0	0	0
		426	1991.76	0	0	177.573	0	219.393	165.011	0	0	0
		427	1995.62	0	0	170.839	0	0	174.616	0	0	0
		428	1999.48	0	0	177.668	0	229.154	186.277	0	0	0
		429	2003.34	0	0	180.821	0	0	0	0	0	0
		430	2007.2	0	0	175.272	0	0	169.108	0	0	0
		431	2011.06	0	0	176.148	0	0	176.009	0	0	0
		432	2014.92	0	0	0	0	0	183.908	0	0	0
		433	2018.78	0	0	179.668	0	0	181.922	0	0	0
		434	2022.64	0	0	178.887	0	0	0	0	0	0
		435	2026.5	181.757	0	172.568	0	0	181.873	0	0	0
		436	2030.36	0	0	175.672	0	0	181.035	0	0	0
		437	2034.22	0	0	180.033	0	0	177.981	0	0	0
		438	2038.08	0	0	0	0	0	178.562	0	0	0
		439	2041.94	0	0	163.062	0	193.443	0	0	0	0
		440	2045.8	0	0	170.617	0	0	172.74	0	0	0
		441	2049.66	0	0	161.184	0	0	185.551	0	0	0
		442	2053.52	0	0	0	0	0	172.811	0	0	0
		443	2057.38	0	0	167.533	0	0	177.766	0	0	0
		444	2061.24	0	0	178.995	0	0	189.335	0	0	0
		445	2065.1	176.752	0	175.422	0	0	184.497	0	0	0
		446	2068.96	0	0	169.523	200.139	0	170.435	0	0	0
		447	2072.82	0	0	0	0	0	187.15	0	0	0
		448	2076.68	0	0	0	0	0	184.072	0	0	0
		449	2080.54	0	0	0	0	0	180.261	0	0	0
		450	2084.4	0	0	0	0	0	174.249	0	0	0
		451	2088.26	0	0	0	187.535	0	177.864	0	0	0
		452	2092.12	0	0	0	181.068	0	175.809	0	0	0
		453	2095.98	0	0	0	0	0	169.222	0	0	0
		454	2099.84	0	0	0	180.836	0	173.518	0	0	0
		455	2103.7	0	0	0	0	0	182.009	0	0	0
		456	2107.56	0	0	0	0	0	0	0	0	0
		457	2111.42	0	0	185.684	187.079	0	172.24	0	0	0
		458	2115.28	0	0	0	0	0	0	0	0	0
		459	2119.14	0	214.503	0	198.573	0	175.091	0	0	0
		460	2123	0	0	0	0	0	172.485	0	0	0
		461	2126.86	0	0	0	0	0	174.134	0	0	0
		462	2130.72	0	0	0	197.925	212.566	187.31	0	0	0
		463	2134.58	0	0	180.347	191.914	0	167.985	0	0	0
		464	2138.44	0	0	0	193.4	0	0	0	0	0
		465	2142.3	0	0	0	185.084	0	171.476	0	0	0
		466	2146.16	0	0	0	189.578	0	0	0	0	0
		467	2150.02	0	0	0	0	0	151.478	0	0	0
		468	2153.88	0	0	0	180.427	0	157.094	0	0	0
		469	2157.74	0	0	0	0	0	0	0	0	0
		470	2161.6	0	0	0	183.081	0	0	0	0	0
		471	2165.46	0	0	0	178.48	0	0	0	0	0
		472	2169.32	0	0	0	179.844	0	0	0	0	0
		473	2173.18	187.692	0	0	185.727	0	165.499	0	0	0
		474	2177.04	0	0	0	182.368	227.166	167.906	0	236.405	0
		475	2180.9	0	0	0	193.091	0	0	0	0	0
		476	2184.76	0	0	0	184.653	0	0	0	0	0
		477	2188.62	0	0	0	190.276	0	0	0	0	0
		478	2192.48	0	0	0	185.429	206.446	164.578	0	0	0
		479	2196.34	0	0	0	179.747	0	0	0	0	0
		480	2200.2	0	0	0	191.692	0	0	0	0	0
		481	2204.06	0	0	0	177.596	0	0	0	0	0
		482	2207.92	0	0	0	184.596	0	178.145	0	0	0
		483	2211.78	0	0	0	176.402	0	0	0	0	0
		484	2215.64	0	0	181.775	183.053	0	164.967	0	0	0
		485	2219.5	0	0	0	184.927	0	0	0	0	0
		486	2223.36	0	0	0	185.647	0	0	0	0	0
		487	2227.22	0	0	0	179.901	0	162.671	0	0	0
		488	2231.08	0	0	0	195.985	0	181.651	0	0	0
		489	2234.94	0	0	0	0	0	183.508	0	0	0
		490	2238.8	0	0	0	0	0	184.589	0	0	0
		491	2242.66	0	0	186.365	183.958	230.29	179.919	0	0	0
		492	2246.52	0	0	182.276	184.321	0	170.64	0	0	174.61
		493	2250.38	0	0	0	183.225	220.73	0	0	0	0
		494	2254.24	0	0	0	182.832	229.171	0	0	0	0
		495	2258.1	0	0	0	177.098	225.373	0	0	0	0
		496	2261.96	0	0	0	0	219.413	0	0	0	0
		497	2265.82	0	0	0	187.711	223.335	173.909	0	0	0
		498	2269.68	0	0	0	189.578	0	182.306	0	0	0
		499	2273.54	0	0	0	184.632	0	0	0	0	0
		500	2277.4	0	0	0	0	225.579	170.711	0	0	0
		501	2281.26	0	0	0	186.734	216.013	188.777	0	0	0
		502	2285.12	0	0	0	178.261	218.682	0	0	0	0
		503	2288.98	0	0	0	0	218.919	0	0	0	0
		504	2292.84	0	0	0	188.559	223.03	170.495	0	0	0
		505	2296.7	0	0	0	182.395	211.526	180.493	0	0	0
		506	2300.56	0	0	0	184.787	218.966	0	218.855	0	0
		507	2304.42	0	0	0	173.779	214.632	0	0	0	0
		508	2308.28	0	0	0	0	207.702	181.63	0	0	0
		509	2312.14	0	202.093	0	0	212.797	179.962	0	0	0
		510	2316	0	0	0	179.441	0	164.87	0	0	0
		511	2319.86	0	0	0	183.372	219.637	174.013	0	0	0
		512	2323.72	0	0	0	0	217.444	181.146	0	0	0
		513	2327.58	0	0	0	0	213.871	157.071	179.712	0	0
		514	2331.44	0	0	0	0	220.721	170.952	0	0	0
		515	2335.3	0	0	0	184.545	218.262	0	0	0	0
		516	2339.16	0	0	0	181.588	224.795	163.523	186.039	0	0
		517	2343.02	0	0	0	189.961	217.23	175.441	0	0	0
		518	2346.88	0	0	0	182.588	226.413	181.449	194.11	0	0
		519	2350.74	0	0	0	190.408	212.659	172.356	0	0	0
		520	2354.6	0	0	0	185.804	211.609	174.439	0	0	0
		521	2358.46	0	0	0	187.303	216.604	173.166	198.391	0	0
		522	2362.32	0	0	0	181.841	210.199	177.339	0	0	0
		523	2366.18	0	0	0	182.438	226.791	177.493	0	0	0
		524	2370.04	0	0	0	181.727	221.652	178.183	0	0	0
		525	2373.9	0	0	0	178.64	211.336	173.552	201.184	0	0
		526	2377.76	0	0	0	172.889	209.794	160.193	0	0	193.062
		527	2381.62	0	0	0	0	218.451	163.79	177.661	0	195.71
		528	2385.48	0	0	0	176.045	209.737	166.118	186.97	0	0
		529	2389.34	0	0	0	165.875	214.076	163.871	192.98	0	0
		530	2393.2	0	0	0	172.716	209.6	166.663	197.414	0	0
		531	2397.06	0	0	0	178.397	212.641	0	190.11	0	0
		532	2400.92	0	0	0	172.717	0	172.827	197.929	0	0
		533	2404.78	0	0	0	166.651	208.761	221.3	183.799	0	0
		534	2408.64	0	0	0	179.366	218.718	168.876	196.2	0	0
		535	2412.5	0	0	0	169.746	220.378	180.264	190.968	0	0
		536	2416.36	0	0	0	177.334	0	0	193.32	0	0
		537	2420.22	0	0	0	174.122	0	0	197.097	0	0
		538	2424.08	0	0	0	177.342	219.706	162.745	180.52	0	0
		539	2427.94	0	0	0	0	211.083	0	196.3	0	0
		540	2431.8	0	0	0	166.337	204.843	0	195.4	0	0
		541	2435.66	0	0	0	0	211.612	153.025	188.656	0	0
		542	2439.52	0	0	0	164.088	0	0	175.747	0	0
		543	2443.38	0	0	0	178.662	204.03	164.876	182.076	0	0
		544	2447.24	0	0	0	177.299	208.576	0	168.019	0	0
		545	2451.1	0	0	0	169.802	0	154.028	0	0	0
		546	2454.96	0	0	0	172.632	198.324	0	172.417	0	0
		547	2458.82	0	0	0	177.026	0	0	166.328	0	0
		548	2462.68	0	0	0	0	0	0	162.923	0	0
		549	2466.54	0	0	0	174.112	0	163.679	0	0	0
		550	2470.4	0	0	0	172.118	0	0	171.75	173.267	0
		551	2474.26	0	0	0	168.054	0	160.573	163.849	178.615	0
		552	2478.12	0	0	0	0	0	161.427	166.879	171.843	0
		553	2481.98	0	0	0	0	0	0	175.472	179.647	0
		554	2485.84	0	0	0	176.43	0	0	169.54	0	0
		555	2489.7	0	0	0	173.611	0	0	174.078	0	0
		556	2493.56	0	0	0	173.153	0	0	168.945	167.039	0
		557	2497.42	0	0	0	0	0	162.533	162.342	167.348	0
		558	2501.28	0	0	0	165.879	0	0	158.88	169.534	0
		559	2505.14	0	0	0	169.636	217.763	158.55	164.461	168.01	0
		560	2509	0	0	0	170.554	217.106	0	0	161.529	0
		561	2512.86	0	0	0	0	0	167.547	166.27	175.896	0
		562	2516.72	0	0	0	175.125	0	0	171.061	0	0
		563	2520.58	0	0	0	0	0	0	163.687	171.661	0
		564	2524.44	0	0	0	0	214.769	0	153.433	171.307	0
		565	2528.3	0	0	0	176.367	220.489	0	172.273	168.162	0
		566	2532.16	0	0	0	0	222.047	0	166.641	0	0
		567	2536.02	0	0	0	0	210.909	0	0	176.773	0
		568	2539.88	0	0	0	177.014	0	0	0	0	0
		569	2543.74	197.496	0	0	0	205.777	162.044	164.061	0	0
		570	2547.6	0	0	0	0	0	0	164.866	168.241	0
		571	2551.46	0	0	0	174.036	0	0	160.569	0	0
		572	2555.32	0	0	0	0	0	0	158.942	177.835	0
		573	2559.18	0	0	0	0	0	0	0	172.881	0
		574	2563.04	0	0	0	179.168	0	0	156.395	168.132	0
		575	2566.9	0	0	0	160.759	0	0	164.69	0	0
		576	2570.76	0	0	0	0	222.745	206.872	169.271	181.543	0
		577	2574.62	0	0	0	175.904	0	0	166.064	181.597	0
		578	2578.48	0	0	0	0	215.97	0	0	0	0
		579	2582.34	0	0	0	0	214.792	0	0	0	0
		580	2586.2	0	0	0	0	0	0	154.84	176.101	0
		581	2590.06	0	0	0	0	204.263	0	0	178.377	0
		582	2593.92	0	0	0	0	222.649	0	160.718	183.574	0
		583	2597.78	0	0	0	164.577	212.864	0	0	175.108	0
		584	2601.64	0	0	0	160.666	216.458	206.292	0	0	0
		585	2605.5	0	0	0	160.524	219.155	0	0	167.106	0
		586	2609.36	0	0	0	170.326	221.364	0	150.966	171.771	0
		587	2613.22	0	0	0	0	0	0	149.192	172.42	0
		588	2617.08	0	0	0	0	223.481	0	144.119	178.277	0
		589	2620.94	0	0	0	158.03	0	0	147.737	188.244	0
		590	2624.8	0	0	0	0	223.219	0	0	0	0
		591	2628.66	0	0	0	0	0	0	166.495	182.518	0
		592	2632.52	0	0	0	158.474	0	0	152.561	173.455	0
		593	2636.38	0	0	0	166.562	0	0	0	177.146	0
		594	2640.24	0	0	0	0	0	0	0	177.27	0
		595	2644.1	0	0	0	152.147	216.041	0	0	172.515	0
		596	2647.96	0	0	0	160.039	0	0	0	169.146	0
		597	2651.82	0	0	0	0	0	0	0	166.695	0
		598	2655.68	0	0	0	0	0	0	164.607	175.031	0
		599	2659.54	0	0	0	0	228.471	0	157.862	167.333	0
		600	2663.4	0	0	0	160.701	0	0	0	166.967	0
		601	2667.26	0	0	0	153.096	0	0	161.786	164.814	0
		602	2671.12	0	0	0	0	0	0	0	163.089	0
		603	2674.98	0	0	0	0	231.291	0	165.736	199.352	0
		604	2678.84	0	0	0	0	0	0	156.875	174.912	0
		605	2682.7	0	0	0	0	0	0	165.839	171.312	0
		606	2686.56	0	0	0	0	0	0	0	174.392	0
		607	2690.42	0	0	0	0	0	0	165.928	185.958	0
		608	2694.28	0	0	0	0	0	0	158.742	184.097	0
		609	2698.14	0	0	0	0	0	0	168.542	178.4	0
		610	2702	0	210.146	0	0	0	0	0	191.847	211.608
		611	2705.86	0	212.874	0	0	0	0	166.421	186.25	0
		612	2709.72	0	0	0	0	0	0	165.465	184.002	0
		613	2713.58	0	0	0	0	0	0	0	183.384	0
		614	2717.44	0	230.657	0	0	0	0	162.194	182.507	0
		615	2721.3	0	0	0	0	0	0	151.641	176.951	0
		616	2725.16	0	203.06	0	0	0	0	160.861	172.703	0
		617	2729.02	0	0	0	0	0	0	155.302	184.78	0
		618	2732.88	0	0	0	0	0	0	155.874	178.819	0
		619	2736.74	0	0	0	0	0	0	157.538	177.516	0
		620	2740.6	0	0	0	0	0	0	170.134	190.408	0
		621	2744.46	0	0	0	0	0	0	166.412	198.505	0
		622	2748.32	0	0	0	0	0	0	159.2	185.957	0

## Sheet: Background Std
				SptId_13	SptId_17	SptId_28	SptId_30	SptId_65	SptId_69	SptId_74	SptId_102	SptId_110
		0	347.4	0	0	0	44.7026	0	0	0	0	0
		1	351.26	0	0	0	0	0	0	0	0	0
		2	355.12	0	0	0	0	0	0	0	0	0
		3	358.98	0	0	0	0	0	0	0	48.5351	0
		4	362.84	0	0	0	0	0	0	0	0	0
		5	366.7	0	0	0	0	0	0	0	0	0
		6	370.56	0	0	0	0	0	0	45.9421	46.0177	0
		7	374.42	0	0	0	0	0	0	0	54.6632	53.6487
		8	378.28	0	0	0	0	0	0	0	0	0
		9	382.14	0	0	0	0	50.5697	0	0	0	0
		10	386	0	0	0	0	0	0	0	0	0
		11	389.86	0	0	0	0	0	0	0	0	0
		12	393.72	0	0	0	0	0	51.241	51.4245	0	0
		13	397.58	0	0	0	0	0	0	0	0	0
		14	401.44	0	0	0	0	0	0	0	50.0143	0
		15	405.3	0	0	0	0	0	0	0	0	0
		16	409.16	0	0	0	0	0	0	0	0	0
		17	413.02	0	0	0	0	0	0	0	0	0
		18	416.88	0	0	0	0	0	0	0	0	54.6246
		19	420.74	0	0	49.7611	0	0	0	0	0	0
		20	424.6	0	0	0	0	0	0	0	0	0
		21	428.46	0	0	0	0	0	0	0	0	0
		22	432.32	0	0	0	0	0	0	0	0	61.0439
		23	436.18	0	0	0	0	0	0	0	0	0
		24	440.04	0	0	0	0	0	0	0	0	0
		25	443.9	0	0	0	61.6067	0	0	0	0	0
		26	447.76	0	0	0	0	0	0	0	0	0
		27	451.62	0	0	0	0	0	0	0	0	0
		28	455.48	0	0	0	0	0	0	0	0	0
		29	459.34	0	0	0	0	0	0	0	0	0
		30	463.2	0	0	0	0	0	0	0	0	0
		31	467.06	0	0	0	0	0	0	0	0	0
		32	470.92	0	0	0	0	0	0	0	0	0
		33	474.78	0	0	0	0	0	0	0	0	0
		34	478.64	0	0	0	0	0	0	0	0	0
		35	482.5	0	0	0	0	0	0	0	0	0
		36	486.36	0	0	0	0	0	0	0	0	0
		37	490.22	0	0	0	0	0	0	0	0	0
		38	494.08	0	61.4103	0	0	0	0	0	0	0
		39	497.94	0	0	0	0	0	0	0	0	0
		40	501.8	0	0	0	0	0	0	0	0	0
		41	505.66	0	0	0	0	0	0	0	0	0
		42	509.52	0	0	0	0	0	0	0	0	0
		43	513.38	0	0	0	0	0	0	0	0	0
		44	517.24	0	0	0	0	0	0	0	64.1344	0
		45	521.1	0	0	0	0	0	0	0	0	0
		46	524.96	0	0	0	0	0	0	64.9148	68.6965	0
		47	528.82	0	0	0	0	0	0	0	0	69.2523
		48	532.68	0	0	0	0	0	0	0	0	0
		49	536.54	0	0	0	0	0	0	0	0	0
		50	540.4	0	0	0	0	0	0	0	0	0
		51	544.26	0	0	0	0	0	0	0	0	0
		52	548.12	0	0	0	0	0	0	0	0	0
		53	551.98	0	0	0	0	0	0	0	0	0
		54	555.84	0	0	0	0	0	0	0	0	0
		55	559.7	0	0	0	0	0	0	0	0	0
		56	563.56	0	0	0	0	0	0	0	0	0
		57	567.42	0	0	0	0	0	0	0	0	0
		58	571.28	0	0	0	0	0	0	0	0	0
		59	575.14	0	0	0	0	0	0	0	0	0
		60	579	0	0	0	0	0	0	78.6598	0	0
		61	582.86	0	0	0	0	0	0	0	0	0
		62	586.72	0	0	0	0	0	0	0	0	0
		63	590.58	0	0	0	0	0	0	0	0	0
		64	594.44	0	0	0	0	0	0	0	0	0
		65	598.3	0	0	0	0	0	0	0	0	0
		66	602.16	0	0	0	0	0	0	0	0	0
		67	606.02	72.7115	0	0	0	0	0	77.2986	0	0
		68	609.88	0	0	0	0	0	0	0	0	0
		69	613.74	0	0	0	0	0	0	0	0	0
		70	617.6	0	0	0	0	0	0	0	0	0
		71	621.46	0	0	0	0	0	0	0	0	0
		72	625.32	0	0	0	0	0	0	0	0	0
		73	629.18	0	0	0	0	0	0	0	0	0
		74	633.04	0	0	0	0	0	0	0	0	0
		75	636.9	0	0	0	0	0	0	0	0	0
		76	640.76	0	0	0	0	0	0	0	0	0
		77	644.62	0	0	0	0	0	0	0	0	0
		78	648.48	0	0	0	0	0	0	0	0	0
		79	652.34	0	0	78.6859	0	0	0	0	0	0
		80	656.2	0	0	0	0	0	0	0	0	0
		81	660.06	0	0	0	0	68.1188	0	0	0	0
		82	663.92	0	0	0	0	0	0	0	0	0
		83	667.78	0	0	0	0	0	0	0	0	0
		84	671.64	0	0	0	0	0	0	0	0	0
		85	675.5	0	0	0	0	0	0	0	0	0
		86	679.36	0	0	0	0	0	0	0	0	0
		87	683.22	0	0	0	0	0	0	0	0	0
		88	687.08	0	0	0	0	0	0	0	0	0
		89	690.94	0	0	0	0	0	0	0	0	0
		90	694.8	0	0	0	0	0	0	0	0	0
		91	698.66	0	0	0	0	0	0	0	0	0
		92	702.52	0	0	0	0	70.6071	0	0	0	0
		93	706.38	0	0	0	0	0	0	0	0	0
		94	710.24	0	0	0	0	0	0	0	0	0
		95	714.1	0	0	0	0	0	0	0	0	0
		96	717.96	0	0	0	0	0	0	0	0	0
		97	721.82	0	0	0	0	0	0	0	0	0
		98	725.68	0	0	0	0	0	0	0	0	0
		99	729.54	0	0	0	0	0	0	0	0	0
		100	733.4	0	0	0	0	0	0	0	0	0
		101	737.26	0	0	0	0	0	0	0	0	0
		102	741.12	0	0	0	0	0	0	0	0	0
		103	744.98	0	0	0	0	0	0	0	0	0
		104	748.84	0	0	0	0	0	0	0	0	0
		105	752.7	0	0	0	0	0	0	0	0	0
		106	756.56	0	0	65.3365	0	0	0	0	0	0
		107	760.42	0	0	0	0	0	0	0	0	0
		108	764.28	0	0	0	0	0	0	0	0	0
		109	768.14	0	0	0	0	0	0	0	0	0
		110	772	0	0	0	0	0	0	0	0	0
		111	775.86	0	0	0	0	0	0	0	0	0
		112	779.72	0	64.7743	0	0	0	0	0	0	0
		113	783.58	0	0	0	0	69.9671	0	0	0	0
		114	787.44	0	0	0	0	0	0	0	0	0
		115	791.3	0	0	0	0	0	0	0	0	0
		116	795.16	0	0	0	0	0	0	0	0	0
		117	799.02	0	0	0	0	0	0	0	0	0
		118	802.88	0	0	0	0	0	0	0	0	0
		119	806.74	0	0	0	0	0	0	0	0	0
		120	810.6	0	0	0	0	0	0	0	0	0
		121	814.46	0	0	0	0	0	0	0	0	0
		122	818.32	0	0	0	0	0	0	0	0	0
		123	822.18	0	0	0	0	0	0	0	0	0
		124	826.04	0	0	0	0	0	0	0	0	0
		125	829.9	0	0	0	0	0	0	0	0	0
		126	833.76	0	0	0	0	0	0	0	0	0
		127	837.62	0	0	0	0	0	0	0	0	0
		128	841.48	0	0	0	0	0	0	0	0	0
		129	845.34	0	0	0	0	0	0	0	0	0
		130	849.2	0	0	0	0	0	0	0	0	0
		131	853.06	0	0	0	0	0	0	0	0	0
		132	856.92	0	0	0	0	0	0	0	0	0
		133	860.78	0	0	0	0	0	0	0	0	0
		134	864.64	0	0	0	0	0	0	0	0	0
		135	868.5	0	0	0	0	75.566	0	0	0	0
		136	872.36	0	0	0	0	0	0	0	0	0
		137	876.22	0	0	0	0	0	0	0	0	0
		138	880.08	0	0	0	0	0	0	0	0	0
		139	883.94	0	0	0	0	0	0	0	0	0
		140	887.8	74.3869	0	0	0	0	0	0	0	0
		141	891.66	0	0	0	0	0	0	0	0	0
		142	895.52	0	0	0	0	0	0	0	0	0
		143	899.38	0	0	0	0	0	0	69.25	0	0
		144	903.24	0	0	0	0	0	0	0	0	0
		145	907.1	0	0	0	0	0	0	0	0	0
		146	910.96	0	0	0	0	0	0	0	0	0
		147	914.82	0	0	0	0	0	0	0	0	0
		148	918.68	0	70.0593	0	0	0	0	0	0	0
		149	922.54	0	0	0	0	0	0	0	0	0
		150	926.4	0	0	0	0	0	0	0	0	0
		151	930.26	0	0	0	0	0	0	0	0	0
		152	934.12	0	0	0	0	0	0	0	0	0
		153	937.98	0	0	0	0	0	0	0	0	0
		154	941.84	0	0	0	0	0	0	0	0	0
		155	945.7	0	0	0	0	0	0	0	0	0
		156	949.56	0	0	0	0	0	0	0	0	0
		157	953.42	0	0	0	0	0	0	0	0	0
		158	957.28	0	0	0	0	0	0	0	0	0
		159	961.14	0	0	0	0	0	0	0	0	0
		160	965	0	0	0	0	0	0	0	0	0
		161	968.86	0	0	0	74.6984	0	0	0	0	0
		162	972.72	0	0	0	0	0	0	0	0	0
		163	976.58	0	0	0	0	0	0	0	0	0
		164	980.44	0	0	0	0	0	0	0	0	0
		165	984.3	0	0	0	0	0	0	0	0	0
		166	988.16	0	0	0	0	0	0	0	0	0
		167	992.02	0	0	0	0	0	0	0	0	0
		168	995.88	0	0	0	0	0	0	0	82.0576	0
		169	999.74	0	0	0	0	0	0	0	0	0
		170	1003.6	0	0	0	0	0	0	0	0	0
		171	1007.46	0	0	0	0	0	0	0	0	0
		172	1011.32	0	0	0	0	0	0	0	0	0
		173	1015.18	0	0	0	0	0	0	0	0	0
		174	1019.04	0	0	0	0	0	0	0	0	0
		175	1022.9	0	0	0	0	0	0	0	0	0
		176	1026.76	0	0	0	0	0	0	0	0	0
		177	1030.62	0	0	0	0	0	0	0	0	0
		178	1034.48	0	0	0	0	0	0	0	0	0
		179	1038.34	0	0	0	0	0	0	0	0	0
		180	1042.2	0	0	0	0	0	0	0	0	0
		181	1046.06	0	0	0	0	0	0	0	0	0
		182	1049.92	0	0	0	0	0	0	81.1007	0	0
		183	1053.78	0	0	0	0	0	0	0	0	0
		184	1057.64	0	0	0	0	0	0	0	0	0
		185	1061.5	0	0	0	0	0	0	0	0	0
		186	1065.36	0	0	0	0	0	0	0	0	0
		187	1069.22	0	0	0	0	0	0	0	0	0
		188	1073.08	0	0	0	0	0	0	0	0	0
		189	1076.94	0	0	0	0	0	0	0	0	0
		190	1080.8	0	72.1313	0	0	0	0	0	0	0
		191	1084.66	0	0	0	0	0	0	0	0	0
		192	1088.52	0	0	0	0	0	0	0	0	0
		193	1092.38	0	0	0	0	0	0	0	0	0
		194	1096.24	0	0	0	0	0	0	0	0	0
		195	1100.1	0	0	0	0	0	0	0	0	0
		196	1103.96	72.6928	0	0	0	74.3036	0	0	0	0
		197	1107.82	0	0	0	0	0	0	0	0	0
		198	1111.68	0	0	0	0	0	0	0	0	0
		199	1115.54	0	0	0	0	0	0	0	0	0
		200	1119.4	0	0	0	0	0	0	0	0	0
		201	1123.26	0	0	0	0	0	0	0	0	0
		202	1127.12	0	0	0	0	0	0	0	0	0
		203	1130.98	0	0	0	0	0	0	0	0	0
		204	1134.84	0	0	0	0	0	74.7714	0	0	0
		205	1138.7	0	0	0	0	0	0	0	0	0
		206	1142.56	0	0	0	0	0	0	0	0	0
		207	1146.42	0	0	0	0	0	0	0	0	0
		208	1150.28	0	0	0	0	0	0	0	0	0
		209	1154.14	0	0	0	0	0	0	0	0	0
		210	1158	0	0	0	0	0	0	0	0	0
		211	1161.86	0	0	0	0	0	0	0	0	0
		212	1165.72	0	0	0	0	0	0	0	0	0
		213	1169.58	0	0	0	0	0	0	0	0	0
		214	1173.44	0	0	0	0	0	0	0	0	0
		215	1177.3	0	0	0	0	0	0	0	0	0
		216	1181.16	0	0	0	0	0	0	0	0	0
		217	1185.02	0	0	0	0	0	0	0	0	0
		218	1188.88	0	0	0	0	0	0	0	0	0
		219	1192.74	0	0	0	0	0	0	0	0	0
		220	1196.6	0	0	0	0	0	0	0	0	0
		221	1200.46	0	0	0	0	0	0	0	0	0
		222	1204.32	0	0	0	0	0	0	0	0	0
		223	1208.18	0	0	0	0	0	0	0	0	0
		224	1212.04	0	0	0	0	0	0	0	0	0
		225	1215.9	0	0	0	0	0	0	0	0	0
		226	1219.76	0	0	0	0	0	0	0	0	0
		227	1223.62	0	0	0	0	0	0	0	0	0
		228	1227.48	0	0	0	0	0	0	0	0	0
		229	1231.34	0	0	0	0	0	0	0	0	0
		230	1235.2	0	0	0	0	0	0	0	0	0
		231	1239.06	0	0	0	0	0	0	0	0	0
		232	1242.92	0	0	0	0	0	0	0	0	0
		233	1246.78	0	0	0	0	0	0	0	0	0
		234	1250.64	0	0	0	0	0	0	0	0	0
		235	1254.5	0	0	0	0	0	0	0	0	0
		236	1258.36	0	0	0	0	0	0	0	0	0
		237	1262.22	0	0	0	0	0	0	0	0	0
		238	1266.08	0	0	0	0	0	0	0	0	0
		239	1269.94	0	0	0	0	0	0	0	0	0
		240	1273.8	0	0	0	0	74.2805	0	0	0	0
		241	1277.66	0	0	0	0	0	0	0	0	0
		242	1281.52	0	0	0	0	0	0	0	0	0
		243	1285.38	0	0	0	0	72.539	0	0	0	0
		244	1289.24	0	0	0	0	0	0	0	0	0
		245	1293.1	0	0	0	0	0	0	0	0	0
		246	1296.96	0	0	0	0	72.1541	0	0	0	0
		247	1300.82	0	0	0	0	0	0	0	0	0
		248	1304.68	0	0	0	0	0	83.6044	0	0	0
		249	1308.54	0	0	0	0	0	0	0	0	0
		250	1312.4	0	0	0	0	68.77	0	0	0	0
		251	1316.26	0	0	0	0	0	0	0	0	0
		252	1320.12	0	0	0	0	72.0333	0	0	0	0
		253	1323.98	0	0	0	0	0	0	0	0	0
		254	1327.84	0	0	0	0	0	0	0	0	0
		255	1331.7	0	0	0	0	68.4684	0	0	0	0
		256	1335.56	0	0	0	0	75.5247	0	0	0	0
		257	1339.42	0	0	0	0	0	0	0	0	0
		258	1343.28	0	0	0	0	0	0	0	0	0
		259	1347.14	0	0	74.543	0	0	0	0	0	0
		260	1351	0	0	0	0	0	0	0	0	0
		261	1354.86	0	0	0	0	73.0252	0	0	0	0
		262	1358.72	0	0	0	0	0	0	0	0	0
		263	1362.58	0	68.2858	0	0	0	0	0	0	0
		264	1366.44	0	0	0	0	74.2366	0	0	0	0
		265	1370.3	0	71.625	0	0	0	0	0	0	0
		266	1374.16	0	0	0	0	0	0	66.8336	0	0
		267	1378.02	0	0	0	69.2236	0	0	0	0	0
		268	1381.88	0	0	0	0	0	0	0	0	0
		269	1385.74	0	0	0	0	0	0	0	0	0
		270	1389.6	0	71.5186	0	0	0	0	65.0865	0	0
		271	1393.46	0	0	0	0	0	0	64.8875	0	0
		272	1397.32	0	0	0	0	0	0	0	0	0
		273	1401.18	0	73.3601	0	0	0	0	0	0	0
		274	1405.04	0	69.8486	0	0	0	0	0	0	0
		275	1408.9	0	66.5169	0	0	0	0	0	0	0
		276	1412.76	0	63.9478	0	0	0	0	0	0	0
		277	1416.62	0	71.3713	0	0	0	0	0	0	0
		278	1420.48	0	72.708	0	0	0	0	0	0	0
		279	1424.34	0	73.4056	0	0	0	0	0	0	68.7177
		280	1428.2	0	63.0793	0	69.476	0	0	0	0	0
		281	1432.06	0	68.6201	0	0	0	0	0	0	0
		282	1435.92	0	66.8502	0	0	0	0	0	0	0
		283	1439.78	0	70.2493	0	0	75.493	0	0	0	0
		284	1443.64	0	72.1227	0	0	74.9013	0	0	0	0
		285	1447.5	0	63.2581	0	0	76.8505	0	0	0	0
		286	1451.36	0	72.2256	0	0	72.4781	0	0	0	0
		287	1455.22	0	74.3935	0	0	72.8776	0	0	0	0
		288	1459.08	0	73.3297	0	0	74.7472	0	0	0	0
		289	1462.94	0	72.5164	0	0	69.7327	0	0	0	0
		290	1466.8	0	71.4528	0	0	69.1676	0	0	0	0
		291	1470.66	0	70.1362	0	0	68.7508	0	0	0	0
		292	1474.52	0	68.7008	0	0	0	0	0	0	0
		293	1478.38	0	66.4127	0	0	0	0	0	0	0
		294	1482.24	0	65.7179	0	0	0	0	0	0	0
		295	1486.1	0	70.6964	0	0	0	0	0	0	0
		296	1489.96	0	71.6649	0	0	69.6324	0	0	0	0
		297	1493.82	69.833	72.0404	0	0	0	0	0	0	0
		298	1497.68	0	72.4543	0	0	70.7637	0	0	0	0
		299	1501.54	0	65.5105	0	0	0	0	0	0	0
		300	1505.4	0	69.5844	0	0	0	0	0	0	69.8503
		301	1509.26	0	69.0328	0	0	0	0	0	0	70.4904
		302	1513.12	0	68.6031	0	0	0	0	0	0	0
		303	1516.98	0	66.1284	0	0	0	0	0	0	0
		304	1520.84	0	65.6537	0	0	0	0	0	0	0
		305	1524.7	0	66.7278	0	0	0	0	0	0	0
		306	1528.56	0	70.7086	0	0	70.901	0	0	0	0
		307	1532.42	0	70.0578	0	0	71.896	0	0	0	0
		308	1536.28	0	72.8987	0	0	0	0	0	0	0
		309	1540.14	0	0	0	0	0	0	0	0	0
		310	1544	64.4118	65.2302	0	0	74.4909	0	67.7623	0	0
		311	1547.86	0	74.2711	0	0	0	0	0	0	0
		312	1551.72	0	70.2348	0	0	0	0	0	0	68.2992
		313	1555.58	69.637	0	0	68.7969	71.5961	0	0	0	0
		314	1559.44	0	71.6068	0	0	0	0	0	0	0
		315	1563.3	69.6561	0	0	0	0	0	0	0	0
		316	1567.16	67.6815	0	0	68.4815	0	0	0	0	0
		317	1571.02	70.8662	0	0	0	0	0	0	0	0
		318	1574.88	64.911	69.0463	0	0	0	0	0	0	0
		319	1578.74	73.8461	0	0	0	77.0082	0	0	0	0
		320	1582.6	68.3715	68.3802	0	0	0	0	0	0	0
		321	1586.46	67.4785	70.3484	0	0	0	0	0	0	0
		322	1590.32	67.7604	0	0	0	0	0	0	0	0
		323	1594.18	72.5948	0	0	0	0	0	0	0	0
		324	1598.04	68.839	0	0	0	0	0	0	0	0
		325	1601.9	67.2958	71.6243	0	0	72.2611	0	69.4497	0	0
		326	1605.76	68.9948	0	0	0	70.3386	0	0	0	0
		327	1609.62	70.2698	0	0	0	0	0	0	0	0
		328	1613.48	69.8813	70.7147	0	0	70.702	0	0	0	0
		329	1617.34	67.103	0	0	0	71.1394	0	0	0	0
		330	1621.2	68.3501	0	0	0	0	0	0	0	0
		331	1625.06	67.8389	0	0	0	0	0	0	0	0
		332	1628.92	70.1002	0	0	0	71.5735	0	0	0	0
		333	1632.78	69.346	0	0	0	75.0484	0	0	0	70.5941
		334	1636.64	70.0499	0	0	0	0	0	0	0	0
		335	1640.5	0	0	0	0	0	0	0	0	0
		336	1644.36	70.5907	0	0	0	0	0	0	0	0
		337	1648.22	70.8125	0	0	0	0	0	0	0	0
		338	1652.08	66.9835	0	0	0	0	0	0	0	69.0111
		339	1655.94	0	0	0	0	0	0	0	0	0
		340	1659.8	0	0	0	0	0	0	0	0	0
		341	1663.66	68.6247	0	0	0	0	0	0	0	0
		342	1667.52	70.0683	0	0	0	76.509	0	0	0	0
		343	1671.38	0	0	0	0	0	0	0	0	0
		344	1675.24	0	0	0	0	0	0	69.2047	0	0
		345	1679.1	0	0	0	0	0	0	0	0	0
		346	1682.96	0	0	0	0	0	0	0	0	0
		347	1686.82	0	0	0	0	0	0	0	0	0
		348	1690.68	0	0	0	0	73.0501	0	0	0	0
		349	1694.54	0	69.398	0	0	0	0	0	0	0
		350	1698.4	0	0	0	0	0	0	0	0	0
		351	1702.26	0	72.4092	0	0	0	0	0	0	0
		352	1706.12	0	66.87	0	0	80.8006	0	0	0	0
		353	1709.98	0	0	0	0	0	0	0	0	0
		354	1713.84	0	69.2103	0	0	0	0	0	0	0
		355	1717.7	0	0	0	0	0	0	0	0	0
		356	1721.56	0	0	0	0	70.9614	0	0	0	0
		357	1725.42	0	0	0	0	0	0	0	0	0
		358	1729.28	0	0	0	0	0	0	0	0	0
		359	1733.14	0	0	0	0	0	0	0	0	0
		360	1737	0	0	69.4739	0	0	0	0	0	0
		361	1740.86	0	0	0	0	0	0	0	0	0
		362	1744.72	0	0	0	0	0	0	0	0	69.2933
		363	1748.58	0	0	0	70.673	0	0	0	0	72.4222
		364	1752.44	0	0	0	0	0	0	0	0	0
		365	1756.3	0	0	0	0	80.0988	0	0	0	63.1076
		366	1760.16	0	0	0	0	0	0	0	0	67.0809
		367	1764.02	0	0	0	0	0	0	0	0	72.0177
		368	1767.88	0	73.0868	0	0	0	0	0	0	70.7851
		369	1771.74	0	0	0	0	0	0	0	0	68.7379
		370	1775.6	0	0	0	0	69.3518	0	0	0	67.8448
		371	1779.46	0	0	0	0	0	72.2779	0	0	72.5438
		372	1783.32	64.4212	0	0	0	0	0	0	0	75.5825
		373	1787.18	0	0	0	0	0	0	0	0	71.2886
		374	1791.04	0	0	0	0	0	0	0	0	72.9359
		375	1794.9	0	0	0	0	0	0	0	0	71.8283
		376	1798.76	0	0	0	0	0	65.1129	0	0	70.6607
		377	1802.62	0	0	0	0	0	0	0	0	73.0804
		378	1806.48	0	0	0	0	0	0	0	0	66.9498
		379	1810.34	0	0	0	0	0	0	0	0	73.3017
		380	1814.2	0	0	0	0	0	82.2853	0	0	70.1807
		381	1818.06	0	0	69.0238	0	67.7644	0	0	0	75.6896
		382	1821.92	0	0	63.718	0	0	0	0	0	66.8226
		383	1825.78	0	70.8488	0	0	0	0	0	0	72.832
		384	1829.64	0	0	67.1031	0	73.4189	0	0	0	73.1999
		385	1833.5	0	0	63.297	0	0	0	0	0	72.5199
		386	1837.36	0	0	0	0	0	0	0	0	70.4789
		387	1841.22	0	0	67.3315	0	0	0	0	0	0
		388	1845.08	0	71.103	68.4122	0	0	69.1913	0	0	69.3364
		389	1848.94	0	69.3275	68.8986	0	0	0	0	0	68.5266
		390	1852.8	0	0	63.6785	0	0	63.7369	0	0	70.775
		391	1856.66	0	0	65.9242	0	0	0	60.5929	0	69.2707
		392	1860.52	0	0	73.3469	0	0	68.8464	0	0	69.3003
		393	1864.38	0	0	61.5413	0	0	0	0	0	69.7002
		394	1868.24	0	73.036	64.4669	0	0	71.1907	0	0	68.702
		395	1872.1	0	0	68.8735	0	0	0	0	0	75.4658
		396	1875.96	0	69.1212	67.9612	0	0	0	0	0	76.1074
		397	1879.82	0	71.7749	65.051	0	0	0	0	0	70.9865
		398	1883.68	0	0	70.5925	0	0	63.1352	0	0	71.8843
		399	1887.54	0	0	67.4753	0	0	64.8932	0	0	71.6694
		400	1891.4	0	0	67.4651	0	0	0	0	0	71.8968
		401	1895.26	0	0	74.5712	73.1442	0	0	0	0	69.0283
		402	1899.12	0	0	64.647	0	0	0	0	0	69.4859
		403	1902.98	0	0	66.9369	0	0	64.1366	0	0	0
		404	1906.84	0	0	66.9654	0	0	0	0	0	0
		405	1910.7	0	0	68.1948	0	0	0	0	0	0
		406	1914.56	0	0	63.3415	0	0	66.7655	0	0	67.9028
		407	1918.42	0	0	63.1076	0	0	64.7198	0	0	0
		408	1922.28	0	0	65.118	0	0	67.6537	0	0	70.0505
		409	1926.14	0	0	66.283	0	0	69.9202	0	0	0
		410	1930	0	69.2023	60.7363	0	0	64.6239	0	0	0
		411	1933.86	0	0	66.9149	0	0	0	0	0	0
		412	1937.72	0	0	63.5081	0	0	0	0	0	0
		413	1941.58	0	72.343	70.105	0	0	64.6941	0	0	0
		414	1945.44	0	0	62.2612	0	0	0	0	0	0
		415	1949.3	0	0	68.3668	0	0	0	0	0	0
		416	1953.16	0	0	65.2224	0	0	62.158	0	0	0
		417	1957.02	0	0	71.3938	0	0	68.9829	0	0	0
		418	1960.88	0	0	67.0834	0	0	63.4933	0	0	0
		419	1964.74	0	0	65.323	0	0	64.5353	0	0	0
		420	1968.6	0	0	69.5924	0	0	64.6766	0	0	0
		421	1972.46	0	0	65.1802	0	0	66.9661	0	0	0
		422	1976.32	0	0	71.8252	0	0	65.8223	0	0	0
		423	1980.18	0	0	62.7128	69.9811	67.673	65.5007	0	0	0
		424	1984.04	0	0	69.3497	0	0	0	0	0	0
		425	1987.9	0	0	73.5233	0	0	65.7349	0	0	0
		426	1991.76	0	0	74.7082	0	72.4357	68.1515	0	0	0
		427	1995.62	0	0	62.5671	0	0	70.6735	0	0	0
		428	1999.48	0	0	68.4578	0	78.74	75.1077	0	0	0
		429	2003.34	0	0	66.3351	0	0	0	0	0	0
		430	2007.2	0	0	70.6298	0	0	63.0748	0	0	0
		431	2011.06	0	0	65.4764	0	0	66.6163	0	0	0
		432	2014.92	0	0	0	0	0	67.4354	0	0	0
		433	2018.78	0	0	66.6339	0	0	66.6435	0	0	0
		434	2022.64	0	0	62.0313	0	0	0	0	0	0
		435	2026.5	66.9461	0	69.1417	0	0	72.5088	0	0	0
		436	2030.36	0	0	69.292	0	0	75.1709	0	0	0
		437	2034.22	0	0	70.7029	0	0	70.1283	0	0	0
		438	2038.08	0	0	0	0	0	66.5933	0	0	0
		439	2041.94	0	0	61.9566	0	70.8649	0	0	0	0
		440	2045.8	0	0	69.8285	0	0	67.5302	0	0	0
		441	2049.66	0	0	64.4942	0	0	73.771	0	0	0
		442	2053.52	0	0	0	0	0	70.6764	0	0	0
		443	2057.38	0	0	60.8602	0	0	66.3163	0	0	0
		444	2061.24	0	0	69.576	0	0	74.1836	0	0	0
		445	2065.1	65.4207	0	70.4209	0	0	69.0708	0	0	0
		446	2068.96	0	0	62.6455	71.6792	0	65.725	0	0	0
		447	2072.82	0	0	0	0	0	70.8945	0	0	0
		448	2076.68	0	0	0	0	0	72.3798	0	0	0
		449	2080.54	0	0	0	0	0	70.2944	0	0	0
		450	2084.4	0	0	0	0	0	61.1584	0	0	0
		451	2088.26	0	0	0	67.2899	0	72.343	0	0	0
		452	2092.12	0	0	0	66.6329	0	67.5362	0	0	0
		453	2095.98	0	0	0	0	0	63.8914	0	0	0
		454	2099.84	0	0	0	73.6434	0	65.7565	0	0	0
		455	2103.7	0	0	0	0	0	68.9034	0	0	0
		456	2107.56	0	0	0	0	0	0	0	0	0
		457	2111.42	0	0	74.2885	68.9785	0	65.154	0	0	0
		458	2115.28	0	0	0	0	0	0	0	0	0
		459	2119.14	0	71.732	0	69.5371	0	71.204	0	0	0
		460	2123	0	0	0	0	0	70.7276	0	0	0
		461	2126.86	0	0	0	0	0	66.8701	0	0	0
		462	2130.72	0	0	0	71.9102	72.1779	74.3695	0	0	0
		463	2134.58	0	0	65.8421	68.206	0	67.4756	0	0	0
		464	2138.44	0	0	0	69.6122	0	0	0	0	0
		465	2142.3	0	0	0	66.9563	0	71.0011	0	0	0
		466	2146.16	0	0	0	69.8546	0	0	0	0	0
		467	2150.02	0	0	0	0	0	62.7	0	0	0
		468	2153.88	0	0	0	60.4668	0	64.1278	0	0	0
		469	2157.74	0	0	0	0	0	0	0	0	0
		470	2161.6	0	0	0	66.3777	0	0	0	0	0
		471	2165.46	0	0	0	66.1358	0	0	0	0	0
		472	2169.32	0	0	0	66.6067	0	0	0	0	0
		473	2173.18	70.284	0	0	70.3097	0	65.385	0	0	0
		474	2177.04	0	0	0	65.0404	75.3391	67.955	0	81.2447	0
		475	2180.9	0	0	0	73.359	0	0	0	0	0
		476	2184.76	0	0	0	69.1279	0	0	0	0	0
		477	2188.62	0	0	0	70.9954	0	0	0	0	0
		478	2192.48	0	0	0	67.3841	72.1767	70.0059	0	0	0
		479	2196.34	0	0	0	63.4458	0	0	0	0	0
		480	2200.2	0	0	0	68.9184	0	0	0	0	0
		481	2204.06	0	0	0	63.0378	0	0	0	0	0
		482	2207.92	0	0	0	70.003	0	67.9398	0	0	0
		483	2211.78	0	0	0	68.0632	0	0	0	0	0
		484	2215.64	0	0	67.0992	63.7309	0	69.0207	0	0	0
		485	2219.5	0	0	0	68.4931	0	0	0	0	0
		486	2223.36	0	0	0	66.7027	0	0	0	0	0
		487	2227.22	0	0	0	69.3901	0	67.9875	0	0	0
		488	2231.08	0	0	0	70.9402	0	70.8517	0	0	0
		489	2234.94	0	0	0	0	0	74.8774	0	0	0
		490	2238.8	0	0	0	0	0	68.9185	0	0	0
		491	2242.66	0	0	72.5138	67.4765	69.5031	66.7171	0	0	0
		492	2246.52	0	0	69.6438	72.1606	0	68.0858	0	0	65.9149
		493	2250.38	0	0	0	69.2193	73.9973	0	0	0	0
		494	2254.24	0	0	0	68.0697	74.7792	0	0	0	0
		495	2258.1	0	0	0	66.4673	73.9551	0	0	0	0
		496	2261.96	0	0	0	0	72.4206	0	0	0	0
		497	2265.82	0	0	0	71.834	76.4192	66.8822	0	0	0
		498	2269.68	0	0	0	67.2258	0	70.2414	0	0	0
		499	2273.54	0	0	0	69.8426	0	0	0	0	0
		500	2277.4	0	0	0	0	75.9291	71.4388	0	0	0
		501	2281.26	0	0	0	69.7203	69.1718	74.2571	0	0	0
		502	2285.12	0	0	0	66.1609	74.9418	0	0	0	0
		503	2288.98	0	0	0	0	73.2861	0	0	0	0
		504	2292.84	0	0	0	70.717	72.4881	68.0128	0	0	0
		505	2296.7	0	0	0	67.4317	71.8851	71.983	0	0	0
		506	2300.56	0	0	0	67.8232	71.2194	0	76.1001	0	0
		507	2304.42	0	0	0	70.8198	75.2282	0	0	0	0
		508	2308.28	0	0	0	0	72.1326	70.9232	0	0	0
		509	2312.14	0	76.2897	0	0	72.5767	69.1365	0	0	0
		510	2316	0	0	0	64.8714	0	71.8821	0	0	0
		511	2319.86	0	0	0	65.9759	71.4781	73.2386	0	0	0
		512	2323.72	0	0	0	0	74.197	70.3951	0	0	0
		513	2327.58	0	0	0	0	69.1027	65.634	62.8228	0	0
		514	2331.44	0	0	0	0	70.5377	74.4803	0	0	0
		515	2335.3	0	0	0	66.5943	76.3907	0	0	0	0
		516	2339.16	0	0	0	69.1551	73.7799	64.0488	70.6172	0	0
		517	2343.02	0	0	0	66.8235	75.3905	69.0023	0	0	0
		518	2346.88	0	0	0	64.9249	71.5847	68.172	69.9949	0	0
		519	2350.74	0	0	0	69.2994	75.0128	65.6049	0	0	0
		520	2354.6	0	0	0	69.5975	68.4889	66.8706	0	0	0
		521	2358.46	0	0	0	66.5061	69.3738	66.2035	71.6391	0	0
		522	2362.32	0	0	0	65.1105	76.6912	68.4166	0	0	0
		523	2366.18	0	0	0	68.5669	74.6617	67.6197	0	0	0
		524	2370.04	0	0	0	71.077	73.6205	68.4817	0	0	0
		525	2373.9	0	0	0	69.4669	72.4008	71.4886	71.2221	0	0
		526	2377.76	0	0	0	64.3566	76.7428	66.5205	0	0	70.2605
		527	2381.62	0	0	0	0	74.2852	64.8893	65.6451	0	66.5694
		528	2385.48	0	0	0	65.9927	71.3738	62.5946	69.3539	0	0
		529	2389.34	0	0	0	66.0201	74.6168	66.8776	68.7293	0	0
		530	2393.2	0	0	0	68.5541	71.1656	64.1298	69.1613	0	0
		531	2397.06	0	0	0	68.1808	70.6532	0	67.7518	0	0
		532	2400.92	0	0	0	68.1902	0	74.5799	67.7216	0	0
		533	2404.78	0	0	0	61.0605	71.3963	75.5387	64.3505	0	0
		534	2408.64	0	0	0	68.643	72.0366	70.1233	69.2253	0	0
		535	2412.5	0	0	0	64.8951	73.1755	70.4636	72.6911	0	0
		536	2416.36	0	0	0	68.4234	0	0	69.7336	0	0
		537	2420.22	0	0	0	67.1438	0	0	71.6336	0	0
		538	2424.08	0	0	0	72.2894	73.3962	71.1809	67.4272	0	0
		539	2427.94	0	0	0	0	73.5865	0	69.9538	0	0
		540	2431.8	0	0	0	65.3679	69.4538	0	70.7742	0	0
		541	2435.66	0	0	0	0	73.6281	67.0076	70.613	0	0
		542	2439.52	0	0	0	60.7557	0	0	62.8088	0	0
		543	2443.38	0	0	0	68.2926	65.7555	68.9407	68.2444	0	0
		544	2447.24	0	0	0	65.7356	70.6723	0	62.3493	0	0
		545	2451.1	0	0	0	68.7379	0	67.2751	0	0	0
		546	2454.96	0	0	0	66.4019	69.6899	0	65.9582	0	0
		547	2458.82	0	0	0	70.7922	0	0	64.5141	0	0
		548	2462.68	0	0	0	0	0	0	66.8491	0	0
		549	2466.54	0	0	0	70.048	0	65.5077	0	0	0
		550	2470.4	0	0	0	67.7757	0	0	65.0056	69.498	0
		551	2474.26	0	0	0	68.7865	0	67.6999	63.5833	67.5601	0
		552	2478.12	0	0	0	0	0	60.3841	66.5513	66.0468	0
		553	2481.98	0	0	0	0	0	0	68.6412	67.1001	0
		554	2485.84	0	0	0	63.7083	0	0	65.8967	0	0
		555	2489.7	0	0	0	66.1373	0	0	66.6376	0	0
		556	2493.56	0	0	0	65.3118	0	0	58.9743	66.6089	0
		557	2497.42	0	0	0	0	0	70.9132	65.593	69.9631	0
		558	2501.28	0	0	0	65.6417	0	0	62.9929	66.5129	0
		559	2505.14	0	0	0	62.1788	69.4147	66.0115	64.6032	68.5292	0
		560	2509	0	0	0	64.5235	74.49	0	0	65.941	0
		561	2512.86	0	0	0	0	0	67.5612	64.5034	73.1325	0
		562	2516.72	0	0	0	64.9384	0	0	64.2668	0	0
		563	2520.58	0	0	0	0	0	0	65.7695	66.766	0
		564	2524.44	0	0	0	0	74.8099	0	61.5592	70.7202	0
		565	2528.3	0	0	0	61.9709	70.3844	0	67.5645	63.2519	0
		566	2532.16	0	0	0	0	72.3485	0	62.2195	0	0
		567	2536.02	0	0	0	0	69.3588	0	0	65.3484	0
		568	2539.88	0	0	0	68.1352	0	0	0	0	0
		569	2543.74	69.265	0	0	0	72.5958	65.2438	67.5406	0	0
		570	2547.6	0	0	0	0	0	0	64.4262	63.0967	0
		571	2551.46	0	0	0	62.986	0	0	60.9302	0	0
		572	2555.32	0	0	0	0	0	0	59.3416	68.5822	0
		573	2559.18	0	0	0	0	0	0	0	66.9362	0
		574	2563.04	0	0	0	63.8418	0	0	66.202	65.1055	0
		575	2566.9	0	0	0	59.2363	0	0	61.857	0	0
		576	2570.76	0	0	0	0	74.4464	74.9193	69.4299	66.516	0
		577	2574.62	0	0	0	71.3002	0	0	62.3974	66.5585	0
		578	2578.48	0	0	0	0	73.9974	0	0	0	0
		579	2582.34	0	0	0	0	69.8602	0	0	0	0
		580	2586.2	0	0	0	0	0	0	62.9057	65.3705	0
		581	2590.06	0	0	0	0	70.5862	0	0	68.2895	0
		582	2593.92	0	0	0	0	74.6399	0	67.5065	69.1094	0
		583	2597.78	0	0	0	66.0909	72.0392	0	0	70.4153	0
		584	2601.64	0	0	0	63.1873	70.707	69.8518	0	0	0
		585	2605.5	0	0	0	64.9221	71.8359	0	0	62.8431	0
		586	2609.36	0	0	0	67.6656	70.5918	0	61.1955	66.0456	0
		587	2613.22	0	0	0	0	0	0	64.0708	63.0897	0
		588	2617.08	0	0	0	0	74.8377	0	57.8082	69.9908	0
		589	2620.94	0	0	0	61.6868	0	0	59.6209	65.7959	0
		590	2624.8	0	0	0	0	73.9467	0	0	0	0
		591	2628.66	0	0	0	0	0	0	64.319	68.6623	0
		592	2632.52	0	0	0	63.8372	0	0	63.2537	67.722	0
		593	2636.38	0	0	0	65.3408	0	0	0	68.8476	0
		594	2640.24	0	0	0	0	0	0	0	65.136	0
		595	2644.1	0	0	0	58.7528	72.0528	0	0	66.0221	0
		596	2647.96	0	0	0	62.4025	0	0	0	66.0327	0
		597	2651.82	0	0	0	0	0	0	0	62.433	0
		598	2655.68	0	0	0	0	0	0	63.3389	71.963	0
		599	2659.54	0	0	0	0	73.4333	0	64.0966	62.6932	0
		600	2663.4	0	0	0	62.0483	0	0	0	70.0742	0
		601	2667.26	0	0	0	62.9156	0	0	68.6857	66.4724	0
		602	2671.12	0	0	0	0	0	0	0	63.2742	0
		603	2674.98	0	0	0	0	76.4889	0	65.3981	70.8115	0
		604	2678.84	0	0	0	0	0	0	59.4141	69.3863	0
		605	2682.7	0	0	0	0	0	0	71.78	70.3403	0
		606	2686.56	0	0	0	0	0	0	0	63.0949	0
		607	2690.42	0	0	0	0	0	0	63.8656	68.247	0
		608	2694.28	0	0	0	0	0	0	62.235	68.7875	0
		609	2698.14	0	0	0	0	0	0	64.6437	65.7091	0
		610	2702	0	71.5065	0	0	0	0	0	66.4332	73.5157
		611	2705.86	0	74.4928	0	0	0	0	63.8773	68.5534	0
		612	2709.72	0	0	0	0	0	0	64.285	71.9905	0
		613	2713.58	0	0	0	0	0	0	0	70.576	0
		614	2717.44	0	74.3085	0	0	0	0	62.4022	69.2933	0
		615	2721.3	0	0	0	0	0	0	58.8821	66.1792	0
		616	2725.16	0	73.2797	0	0	0	0	63.4301	63.3123	0
		617	2729.02	0	0	0	0	0	0	60.2779	68.8789	0
		618	2732.88	0	0	0	0	0	0	59.6858	67.3447	0
		619	2736.74	0	0	0	0	0	0	63.2849	68.9806	0
		620	2740.6	0	0	0	0	0	0	64.8694	68.1142	0
		621	2744.46	0	0	0	0	0	0	64.3881	73.2656	0
		622	2748.32	0	0	0	0	0	0	64.8776	68.0901	0

## Sheet: Average Spots by Background
				SptId_13	SptId_17	SptId_28	SptId_30	SptId_65	SptId_69	SptId_74	SptId_102	SptId_110
		0	347.4	0	0	0	4.00866	0	0	0	0	0
		1	351.26	0	0	0	0	0	0	0	0	0
		2	355.12	0	0	0	0	0	0	0	0	0
		3	358.98	0	0	0	0	0	0	0	3.09423	0
		4	362.84	0	0	0	0	0	0	0	0	0
		5	366.7	0	0	0	0	0	0	0	0	0
		6	370.56	0	0	0	0	0	0	3.83064	3.24335	0
		7	374.42	0	0	0	0	0	0	0	3.16185	4.2148
		8	378.28	0	0	0	0	0	0	0	0	0
		9	382.14	0	0	0	0	3.50301	0	0	0	0
		10	386	0	0	0	0	0	0	0	0	0
		11	389.86	0	0	0	0	0	0	0	0	0
		12	393.72	0	0	0	0	0	3.06219	3.66074	0	0
		13	397.58	0	0	0	0	0	0	0	0	0
		14	401.44	0	0	0	0	0	0	0	3.106	0
		15	405.3	0	0	0	0	0	0	0	0	0
		16	409.16	0	0	0	0	0	0	0	0	0
		17	413.02	0	0	0	0	0	0	0	0	0
		18	416.88	0	0	0	0	0	0	0	0	3.09788
		19	420.74	0	0	4.03764	0	0	0	0	0	0
		20	424.6	0	0	0	0	0	0	0	0	0
		21	428.46	0	0	0	0	0	0	0	0	0
		22	432.32	0	0	0	0	0	0	0	0	2.8916
		23	436.18	0	0	0	0	0	0	0	0	0
		24	440.04	0	0	0	0	0	0	0	0	0
		25	443.9	0	0	0	3.10465	0	0	0	0	0
		26	447.76	0	0	0	0	0	0	0	0	0
		27	451.62	0	0	0	0	0	0	0	0	0
		28	455.48	0	0	0	0	0	0	0	0	0
		29	459.34	0	0	0	0	0	0	0	0	0
		30	463.2	0	0	0	0	0	0	0	0	0
		31	467.06	0	0	0	0	0	0	0	0	0
		32	470.92	0	0	0	0	0	0	0	0	0
		33	474.78	0	0	0	0	0	0	0	0	0
		34	478.64	0	0	0	0	0	0	0	0	0
		35	482.5	0	0	0	0	0	0	0	0	0
		36	486.36	0	0	0	0	0	0	0	0	0
		37	490.22	0	0	0	0	0	0	0	0	0
		38	494.08	0	2.61756	0	0	0	0	0	0	0
		39	497.94	0	0	0	0	0	0	0	0	0
		40	501.8	0	0	0	0	0	0	0	0	0
		41	505.66	0	0	0	0	0	0	0	0	0
		42	509.52	0	0	0	0	0	0	0	0	0
		43	513.38	0	0	0	0	0	0	0	0	0
		44	517.24	0	0	0	0	0	0	0	2.90472	0
		45	521.1	0	0	0	0	0	0	0	0	0
		46	524.96	0	0	0	0	0	0	3.26503	2.69428	0
		47	528.82	0	0	0	0	0	0	0	0	2.75444
		48	532.68	0	0	0	0	0	0	0	0	0
		49	536.54	0	0	0	0	0	0	0	0	0
		50	540.4	0	0	0	0	0	0	0	0	0
		51	544.26	0	0	0	0	0	0	0	0	0
		52	548.12	0	0	0	0	0	0	0	0	0
		53	551.98	0	0	0	0	0	0	0	0	0
		54	555.84	0	0	0	0	0	0	0	0	0
		55	559.7	0	0	0	0	0	0	0	0	0
		56	563.56	0	0	0	0	0	0	0	0	0
		57	567.42	0	0	0	0	0	0	0	0	0
		58	571.28	0	0	0	0	0	0	0	0	0
		59	575.14	0	0	0	0	0	0	0	0	0
		60	579	0	0	0	0	0	0	3.51558	0	0
		61	582.86	0	0	0	0	0	0	0	0	0
		62	586.72	0	0	0	0	0	0	0	0	0
		63	590.58	0	0	0	0	0	0	0	0	0
		64	594.44	0	0	0	0	0	0	0	0	0
		65	598.3	0	0	0	0	0	0	0	0	0
		66	602.16	0	0	0	0	0	0	0	0	0
		67	606.02	3.14407	0	0	0	0	0	2.86711	0	0
		68	609.88	0	0	0	0	0	0	0	0	0
		69	613.74	0	0	0	0	0	0	0	0	0
		70	617.6	0	0	0	0	0	0	0	0	0
		71	621.46	0	0	0	0	0	0	0	0	0
		72	625.32	0	0	0	0	0	0	0	0	0
		73	629.18	0	0	0	0	0	0	0	0	0
		74	633.04	0	0	0	0	0	0	0	0	0
		75	636.9	0	0	0	0	0	0	0	0	0
		76	640.76	0	0	0	0	0	0	0	0	0
		77	644.62	0	0	0	0	0	0	0	0	0
		78	648.48	0	0	0	0	0	0	0	0	0
		79	652.34	0	0	3.05046	0	0	0	0	0	0
		80	656.2	0	0	0	0	0	0	0	0	0
		81	660.06	0	0	0	0	3.37942	0	0	0	0
		82	663.92	0	0	0	0	0	0	0	0	0
		83	667.78	0	0	0	0	0	0	0	0	0
		84	671.64	0	0	0	0	0	0	0	0	0
		85	675.5	0	0	0	0	0	0	0	0	0
		86	679.36	0	0	0	0	0	0	0	0	0
		87	683.22	0	0	0	0	0	0	0	0	0
		88	687.08	0	0	0	0	0	0	0	0	0
		89	690.94	0	0	0	0	0	0	0	0	0
		90	694.8	0	0	0	0	0	0	0	0	0
		91	698.66	0	0	0	0	0	0	0	0	0
		92	702.52	0	0	0	0	2.81087	0	0	0	0
		93	706.38	0	0	0	0	0	0	0	0	0
		94	710.24	0	0	0	0	0	0	0	0	0
		95	714.1	0	0	0	0	0	0	0	0	0
		96	717.96	0	0	0	0	0	0	0	0	0
		97	721.82	0	0	0	0	0	0	0	0	0
		98	725.68	0	0	0	0	0	0	0	0	0
		99	729.54	0	0	0	0	0	0	0	0	0
		100	733.4	0	0	0	0	0	0	0	0	0
		101	737.26	0	0	0	0	0	0	0	0	0
		102	741.12	0	0	0	0	0	0	0	0	0
		103	744.98	0	0	0	0	0	0	0	0	0
		104	748.84	0	0	0	0	0	0	0	0	0
		105	752.7	0	0	0	0	0	0	0	0	0
		106	756.56	0	0	3.09353	0	0	0	0	0	0
		107	760.42	0	0	0	0	0	0	0	0	0
		108	764.28	0	0	0	0	0	0	0	0	0
		109	768.14	0	0	0	0	0	0	0	0	0
		110	772	0	0	0	0	0	0	0	0	0
		111	775.86	0	0	0	0	0	0	0	0	0
		112	779.72	0	4.28684	0	0	0	0	0	0	0
		113	783.58	0	0	0	0	2.55641	0	0	0	0
		114	787.44	0	0	0	0	0	0	0	0	0
		115	791.3	0	0	0	0	0	0	0	0	0
		116	795.16	0	0	0	0	0	0	0	0	0
		117	799.02	0	0	0	0	0	0	0	0	0
		118	802.88	0	0	0	0	0	0	0	0	0
		119	806.74	0	0	0	0	0	0	0	0	0
		120	810.6	0	0	0	0	0	0	0	0	0
		121	814.46	0	0	0	0	0	0	0	0	0
		122	818.32	0	0	0	0	0	0	0	0	0
		123	822.18	0	0	0	0	0	0	0	0	0
		124	826.04	0	0	0	0	0	0	0	0	0
		125	829.9	0	0	0	0	0	0	0	0	0
		126	833.76	0	0	0	0	0	0	0	0	0
		127	837.62	0	0	0	0	0	0	0	0	0
		128	841.48	0	0	0	0	0	0	0	0	0
		129	845.34	0	0	0	0	0	0	0	0	0
		130	849.2	0	0	0	0	0	0	0	0	0
		131	853.06	0	0	0	0	0	0	0	0	0
		132	856.92	0	0	0	0	0	0	0	0	0
		133	860.78	0	0	0	0	0	0	0	0	0
		134	864.64	0	0	0	0	0	0	0	0	0
		135	868.5	0	0	0	0	2.59046	0	0	0	0
		136	872.36	0	0	0	0	0	0	0	0	0
		137	876.22	0	0	0	0	0	0	0	0	0
		138	880.08	0	0	0	0	0	0	0	0	0
		139	883.94	0	0	0	0	0	0	0	0	0
		140	887.8	2.55136	0	0	0	0	0	0	0	0
		141	891.66	0	0	0	0	0	0	0	0	0
		142	895.52	0	0	0	0	0	0	0	0	0
		143	899.38	0	0	0	0	0	0	3.01954	0	0
		144	903.24	0	0	0	0	0	0	0	0	0
		145	907.1	0	0	0	0	0	0	0	0	0
		146	910.96	0	0	0	0	0	0	0	0	0
		147	914.82	0	0	0	0	0	0	0	0	0
		148	918.68	0	2.74532	0	0	0	0	0	0	0
		149	922.54	0	0	0	0	0	0	0	0	0
		150	926.4	0	0	0	0	0	0	0	0	0
		151	930.26	0	0	0	0	0	0	0	0	0
		152	934.12	0	0	0	0	0	0	0	0	0
		153	937.98	0	0	0	0	0	0	0	0	0
		154	941.84	0	0	0	0	0	0	0	0	0
		155	945.7	0	0	0	0	0	0	0	0	0
		156	949.56	0	0	0	0	0	0	0	0	0
		157	953.42	0	0	0	0	0	0	0	0	0
		158	957.28	0	0	0	0	0	0	0	0	0
		159	961.14	0	0	0	0	0	0	0	0	0
		160	965	0	0	0	0	0	0	0	0	0
		161	968.86	0	0	0	2.55722	0	0	0	0	0
		162	972.72	0	0	0	0	0	0	0	0	0
		163	976.58	0	0	0	0	0	0	0	0	0
		164	980.44	0	0	0	0	0	0	0	0	0
		165	984.3	0	0	0	0	0	0	0	0	0
		166	988.16	0	0	0	0	0	0	0	0	0
		167	992.02	0	0	0	0	0	0	0	0	0
		168	995.88	0	0	0	0	0	0	0	2.86909	0
		169	999.74	0	0	0	0	0	0	0	0	0
		170	1003.6	0	0	0	0	0	0	0	0	0
		171	1007.46	0	0	0	0	0	0	0	0	0
		172	1011.32	0	0	0	0	0	0	0	0	0
		173	1015.18	0	0	0	0	0	0	0	0	0
		174	1019.04	0	0	0	0	0	0	0	0	0
		175	1022.9	0	0	0	0	0	0	0	0	0
		176	1026.76	0	0	0	0	0	0	0	0	0
		177	1030.62	0	0	0	0	0	0	0	0	0
		178	1034.48	0	0	0	0	0	0	0	0	0
		179	1038.34	0	0	0	0	0	0	0	0	0
		180	1042.2	0	0	0	0	0	0	0	0	0
		181	1046.06	0	0	0	0	0	0	0	0	0
		182	1049.92	0	0	0	0	0	0	2.84952	0	0
		183	1053.78	0	0	0	0	0	0	0	0	0
		184	1057.64	0	0	0	0	0	0	0	0	0
		185	1061.5	0	0	0	0	0	0	0	0	0
		186	1065.36	0	0	0	0	0	0	0	0	0
		187	1069.22	0	0	0	0	0	0	0	0	0
		188	1073.08	0	0	0	0	0	0	0	0	0
		189	1076.94	0	0	0	0	0	0	0	0	0
		190	1080.8	0	2.64458	0	0	0	0	0	0	0
		191	1084.66	0	0	0	0	0	0	0	0	0
		192	1088.52	0	0	0	0	0	0	0	0	0
		193	1092.38	0	0	0	0	0	0	0	0	0
		194	1096.24	0	0	0	0	0	0	0	0	0
		195	1100.1	0	0	0	0	0	0	0	0	0
		196	1103.96	2.86517	0	0	0	2.60896	0	0	0	0
		197	1107.82	0	0	0	0	0	0	0	0	0
		198	1111.68	0	0	0	0	0	0	0	0	0
		199	1115.54	0	0	0	0	0	0	0	0	0
		200	1119.4	0	0	0	0	0	0	0	0	0
		201	1123.26	0	0	0	0	0	0	0	0	0
		202	1127.12	0	0	0	0	0	0	0	0	0
		203	1130.98	0	0	0	0	0	0	0	0	0
		204	1134.84	0	0	0	0	0	2.51415	0	0	0
		205	1138.7	0	0	0	0	0	0	0	0	0
		206	1142.56	0	0	0	0	0	0	0	0	0
		207	1146.42	0	0	0	0	0	0	0	0	0
		208	1150.28	0	0	0	0	0	0	0	0	0
		209	1154.14	0	0	0	0	0	0	0	0	0
		210	1158	0	0	0	0	0	0	0	0	0
		211	1161.86	0	0	0	0	0	0	0	0	0
		212	1165.72	0	0	0	0	0	0	0	0	0
		213	1169.58	0	0	0	0	0	0	0	0	0
		214	1173.44	0	0	0	0	0	0	0	0	0
		215	1177.3	0	0	0	0	0	0	0	0	0
		216	1181.16	0	0	0	0	0	0	0	0	0
		217	1185.02	0	0	0	0	0	0	0	0	0
		218	1188.88	0	0	0	0	0	0	0	0	0
		219	1192.74	0	0	0	0	0	0	0	0	0
		220	1196.6	0	0	0	0	0	0	0	0	0
		221	1200.46	0	0	0	0	0	0	0	0	0
		222	1204.32	0	0	0	0	0	0	0	0	0
		223	1208.18	0	0	0	0	0	0	0	0	0
		224	1212.04	0	0	0	0	0	0	0	0	0
		225	1215.9	0	0	0	0	0	0	0	0	0
		226	1219.76	0	0	0	0	0	0	0	0	0
		227	1223.62	0	0	0	0	0	0	0	0	0
		228	1227.48	0	0	0	0	0	0	0	0	0
		229	1231.34	0	0	0	0	0	0	0	0	0
		230	1235.2	0	0	0	0	0	0	0	0	0
		231	1239.06	0	0	0	0	0	0	0	0	0
		232	1242.92	0	0	0	0	0	0	0	0	0
		233	1246.78	0	0	0	0	0	0	0	0	0
		234	1250.64	0	0	0	0	0	0	0	0	0
		235	1254.5	0	0	0	0	0	0	0	0	0
		236	1258.36	0	0	0	0	0	0	0	0	0
		237	1262.22	0	0	0	0	0	0	0	0	0
		238	1266.08	0	0	0	0	0	0	0	0	0
		239	1269.94	0	0	0	0	0	0	0	0	0
		240	1273.8	0	0	0	0	2.64107	0	0	0	0
		241	1277.66	0	0	0	0	0	0	0	0	0
		242	1281.52	0	0	0	0	0	0	0	0	0
		243	1285.38	0	0	0	0	2.92987	0	0	0	0
		244	1289.24	0	0	0	0	0	0	0	0	0
		245	1293.1	0	0	0	0	0	0	0	0	0
		246	1296.96	0	0	0	0	3.08996	0	0	0	0
		247	1300.82	0	0	0	0	0	0	0	0	0
		248	1304.68	0	0	0	0	0	2.87776	0	0	0
		249	1308.54	0	0	0	0	0	0	0	0	0
		250	1312.4	0	0	0	0	2.40866	0	0	0	0
		251	1316.26	0	0	0	0	0	0	0	0	0
		252	1320.12	0	0	0	0	2.53443	0	0	0	0
		253	1323.98	0	0	0	0	0	0	0	0	0
		254	1327.84	0	0	0	0	0	0	0	0	0
		255	1331.7	0	0	0	0	2.8849	0	0	0	0
		256	1335.56	0	0	0	0	2.91126	0	0	0	0
		257	1339.42	0	0	0	0	0	0	0	0	0
		258	1343.28	0	0	0	0	0	0	0	0	0
		259	1347.14	0	0	2.95831	0	0	0	0	0	0
		260	1351	0	0	0	0	0	0	0	0	0
		261	1354.86	0	0	0	0	2.85623	0	0	0	0
		262	1358.72	0	0	0	0	0	0	0	0	0
		263	1362.58	0	2.96268	0	0	0	0	0	0	0
		264	1366.44	0	0	0	0	2.89656	0	0	0	0
		265	1370.3	0	2.70554	0	0	0	0	0	0	0
		266	1374.16	0	0	0	0	0	0	3.14842	0	0
		267	1378.02	0	0	0	2.94857	0	0	0	0	0
		268	1381.88	0	0	0	0	0	0	0	0	0
		269	1385.74	0	0	0	0	0	0	0	0	0
		270	1389.6	0	3.22017	0	0	0	0	3.10831	0	0
		271	1393.46	0	0	0	0	0	0	3.15933	0	0
		272	1397.32	0	0	0	0	0	0	0	0	0
		273	1401.18	0	2.92053	0	0	0	0	0	0	0
		274	1405.04	0	3.15428	0	0	0	0	0	0	0
		275	1408.9	0	3.37516	0	0	0	0	0	0	0
		276	1412.76	0	3.51776	0	0	0	0	0	0	0
		277	1416.62	0	3.06299	0	0	0	0	0	0	0
		278	1420.48	0	3.16769	0	0	0	0	0	0	0
		279	1424.34	0	3.17204	0	0	0	0	0	0	2.84853
		280	1428.2	0	3.31093	0	2.71933	0	0	0	0	0
		281	1432.06	0	3.07148	0	0	0	0	0	0	0
		282	1435.92	0	3.34962	0	0	0	0	0	0	0
		283	1439.78	0	3.43284	0	0	2.99607	0	0	0	0
		284	1443.64	0	3.20451	0	0	2.93172	0	0	0	0
		285	1447.5	0	3.21247	0	0	2.74479	0	0	0	0
		286	1451.36	0	3.38841	0	0	2.76363	0	0	0	0
		287	1455.22	0	3.00971	0	0	2.95601	0	0	0	0
		288	1459.08	0	3.47458	0	0	2.75318	0	0	0	0
		289	1462.94	0	3.69244	0	0	2.802	0	0	0	0
		290	1466.8	0	3.23	0	0	3.18723	0	0	0	0
		291	1470.66	0	3.16825	0	0	3.12638	0	0	0	0
		292	1474.52	0	3.14699	0	0	0	0	0	0	0
		293	1478.38	0	3.60776	0	0	0	0	0	0	0
		294	1482.24	0	3.67149	0	0	0	0	0	0	0
		295	1486.1	0	3.52634	0	0	0	0	0	0	0
		296	1489.96	0	4.00415	0	0	2.92734	0	0	0	0
		297	1493.82	3.00878	3.12501	0	0	0	0	0	0	0
		298	1497.68	0	3.26542	0	0	3.16817	0	0	0	0
		299	1501.54	0	3.21468	0	0	0	0	0	0	0
		300	1505.4	0	3.07366	0	0	0	0	0	0	3.08444
		301	1509.26	0	3.62152	0	0	0	0	0	0	2.78454
		302	1513.12	0	3.56191	0	0	0	0	0	0	0
		303	1516.98	0	3.40456	0	0	0	0	0	0	0
		304	1520.84	0	3.14824	0	0	0	0	0	0	0
		305	1524.7	0	3.50564	0	0	0	0	0	0	0
		306	1528.56	0	3.59772	0	0	2.84052	0	0	0	0
		307	1532.42	0	3.09771	0	0	2.76116	0	0	0	0
		308	1536.28	0	2.94913	0	0	0	0	0	0	0
		309	1540.14	0	0	0	0	0	0	0	0	0
		310	1544	3.23775	2.94915	0	0	2.65982	0	2.831	0	0
		311	1547.86	0	2.9963	0	0	0	0	0	0	0
		312	1551.72	0	3.23674	0	0	0	0	0	0	2.92495
		313	1555.58	3.41408	0	0	3.40936	2.76203	0	0	0	0
		314	1559.44	0	3.28486	0	0	0	0	0	0	0
		315	1563.3	2.92863	0	0	0	0	0	0	0	0
		316	1567.16	3.07016	0	0	2.83461	0	0	0	0	0
		317	1571.02	3.15446	0	0	0	0	0	0	0	0
		318	1574.88	3.42519	2.96279	0	0	0	0	0	0	0
		319	1578.74	3.32234	0	0	0	2.89341	0	0	0	0
		320	1582.6	3.07691	3.6184	0	0	0	0	0	0	0
		321	1586.46	3.39324	3.22054	0	0	0	0	0	0	0
		322	1590.32	3.33698	0	0	0	0	0	0	0	0
		323	1594.18	3.39753	0	0	0	0	0	0	0	0
		324	1598.04	3.33867	0	0	0	0	0	0	0	0
		325	1601.9	3.22179	2.81381	0	0	2.81289	0	3.26305	0	0
		326	1605.76	3.64067	0	0	0	2.93626	0	0	0	0
		327	1609.62	3.15409	0	0	0	0	0	0	0	0
		328	1613.48	3.18452	3.09956	0	0	3.07796	0	0	0	0
		329	1617.34	3.33788	0	0	0	3.13742	0	0	0	0
		330	1621.2	3.96017	0	0	0	0	0	0	0	0
		331	1625.06	3.72448	0	0	0	0	0	0	0	0
		332	1628.92	3.39772	0	0	0	2.8805	0	0	0	0
		333	1632.78	3.31857	0	0	0	2.84815	0	0	0	3.16493
		334	1636.64	3.53357	0	0	0	0	0	0	0	0
		335	1640.5	0	0	0	0	0	0	0	0	0
		336	1644.36	3.0442	0	0	0	0	0	0	0	0
		337	1648.22	3.05888	0	0	0	0	0	0	0	0
		338	1652.08	3.29207	0	0	0	0	0	0	0	2.63916
		339	1655.94	0	0	0	0	0	0	0	0	0
		340	1659.8	0	0	0	0	0	0	0	0	0
		341	1663.66	3.41926	0	0	0	0	0	0	0	0
		342	1667.52	2.65206	0	0	0	2.89524	0	0	0	0
		343	1671.38	0	0	0	0	0	0	0	0	0
		344	1675.24	0	0	0	0	0	0	2.96876	0	0
		345	1679.1	0	0	0	0	0	0	0	0	0
		346	1682.96	0	0	0	0	0	0	0	0	0
		347	1686.82	0	0	0	0	0	0	0	0	0
		348	1690.68	0	0	0	0	3.12169	0	0	0	0
		349	1694.54	0	3.09341	0	0	0	0	0	0	0
		350	1698.4	0	0	0	0	0	0	0	0	0
		351	1702.26	0	2.85502	0	0	0	0	0	0	0
		352	1706.12	0	2.74753	0	0	2.73083	0	0	0	0
		353	1709.98	0	0	0	0	0	0	0	0	0
		354	1713.84	0	2.92137	0	0	0	0	0	0	0
		355	1717.7	0	0	0	0	0	0	0	0	0
		356	1721.56	0	0	0	0	2.54932	0	0	0	0
		357	1725.42	0	0	0	0	0	0	0	0	0
		358	1729.28	0	0	0	0	0	0	0	0	0
		359	1733.14	0	0	0	0	0	0	0	0	0
		360	1737	0	0	2.61969	0	0	0	0	0	0
		361	1740.86	0	0	0	0	0	0	0	0	0
		362	1744.72	0	0	0	0	0	0	0	0	2.7715
		363	1748.58	0	0	0	2.77352	0	0	0	0	2.96584
		364	1752.44	0	0	0	0	0	0	0	0	0
		365	1756.3	0	0	0	0	2.79445	0	0	0	3.15311
		366	1760.16	0	0	0	0	0	0	0	0	3.14197
		367	1764.02	0	0	0	0	0	0	0	0	3.08252
		368	1767.88	0	3.1596	0	0	0	0	0	0	3.29242
		369	1771.74	0	0	0	0	0	0	0	0	3.33341
		370	1775.6	0	0	0	0	2.56128	0	0	0	3.24737
		371	1779.46	0	0	0	0	0	3.10961	0	0	3.61854
		372	1783.32	2.84801	0	0	0	0	0	0	0	3.60629
		373	1787.18	0	0	0	0	0	0	0	0	3.32531
		374	1791.04	0	0	0	0	0	0	0	0	3.27964
		375	1794.9	0	0	0	0	0	0	0	0	3.86941
		376	1798.76	0	0	0	0	0	3.34146	0	0	3.61588
		377	1802.62	0	0	0	0	0	0	0	0	3.79281
		378	1806.48	0	0	0	0	0	0	0	0	3.74773
		379	1810.34	0	0	0	0	0	0	0	0	4.01015
		380	1814.2	0	0	0	0	0	3.23151	0	0	3.81848
		381	1818.06	0	0	3.00718	0	3.0441	0	0	0	3.30564
		382	1821.92	0	0	3.65328	0	0	0	0	0	3.22444
		383	1825.78	0	3.00625	0	0	0	0	0	0	4.07866
		384	1829.64	0	0	3.62705	0	2.66181	0	0	0	3.60347
		385	1833.5	0	0	3.53739	0	0	0	0	0	3.49741
		386	1837.36	0	0	0	0	0	0	0	0	3.64395
		387	1841.22	0	0	4.05908	0	0	0	0	0	0
		388	1845.08	0	2.63334	3.35593	0	0	2.9026	0	0	3.94682
		389	1848.94	0	2.7323	3.6888	0	0	0	0	0	3.36666
		390	1852.8	0	0	3.55718	0	0	3.13785	0	0	3.1037
		391	1856.66	0	0	3.35967	0	0	0	2.81155	0	3.68682
		392	1860.52	0	0	3.30573	0	0	2.92751	0	0	3.67827
		393	1864.38	0	0	3.83623	0	0	0	0	0	3.50877
		394	1868.24	0	3.29741	3.89421	0	0	3.01508	0	0	3.49751
		395	1872.1	0	0	3.47493	0	0	0	0	0	3.03788
		396	1875.96	0	3.28236	3.48791	0	0	0	0	0	3.43989
		397	1879.82	0	3.08306	3.8401	0	0	0	0	0	3.90562
		398	1883.68	0	0	3.90865	0	0	3.50625	0	0	3.50778
		399	1887.54	0	0	3.61152	0	0	3.51333	0	0	3.41409
		400	1891.4	0	0	3.71096	0	0	0	0	0	2.99233
		401	1895.26	0	0	2.76396	2.78324	0	0	0	0	2.94462
		402	1899.12	0	0	4.43542	0	0	0	0	0	3.26026
		403	1902.98	0	0	4.16607	0	0	3.26773	0	0	0
		404	1906.84	0	0	3.74936	0	0	0	0	0	0
		405	1910.7	0	0	4.60345	0	0	0	0	0	0
		406	1914.56	0	0	3.94331	0	0	3.47619	0	0	3.20369
		407	1918.42	0	0	3.53626	0	0	3.41427	0	0	0
		408	1922.28	0	0	3.47981	0	0	3.56228	0	0	3.07585
		409	1926.14	0	0	3.36549	0	0	2.40927	0	0	0
		410	1930	0	3.00221	3.91549	0	0	3.79141	0	0	0
		411	1933.86	0	0	3.93003	0	0	0	0	0	0
		412	1937.72	0	0	4.51388	0	0	0	0	0	0
		413	1941.58	0	2.70867	3.67596	0	0	3.91317	0	0	0
		414	1945.44	0	0	3.87509	0	0	0	0	0	0
		415	1949.3	0	0	3.66108	0	0	0	0	0	0
		416	1953.16	0	0	4.21224	0	0	3.52295	0	0	0
		417	1957.02	0	0	3.90156	0	0	3.83605	0	0	0
		418	1960.88	0	0	3.75988	0	0	3.46284	0	0	0
		419	1964.74	0	0	3.656	0	0	3.8041	0	0	0
		420	1968.6	0	0	3.84094	0	0	3.70288	0	0	0
		421	1972.46	0	0	3.99214	0	0	3.63965	0	0	0
		422	1976.32	0	0	3.62572	0	0	3.25819	0	0	0
		423	1980.18	0	0	3.90634	2.90844	3.12053	3.39609	0	0	0
		424	1984.04	0	0	3.56786	0	0	0	0	0	0
		425	1987.9	0	0	3.73544	0	0	3.83255	0	0	0
		426	1991.76	0	0	4.33553	0	2.60187	3.74088	0	0	0
		427	1995.62	0	0	3.73314	0	0	3.2553	0	0	0
		428	1999.48	0	0	3.98691	0	2.59268	3.4764	0	0	0
		429	2003.34	0	0	3.56215	0	0	0	0	0	0
		430	2007.2	0	0	3.90117	0	0	3.24119	0	0	0
		431	2011.06	0	0	3.62589	0	0	3.81648	0	0	0
		432	2014.92	0	0	0	0	0	3.43559	0	0	0
		433	2018.78	0	0	3.62794	0	0	3.76618	0	0	0
		434	2022.64	0	0	3.56025	0	0	0	0	0	0
		435	2026.5	2.76744	0	3.64179	0	0	4.11334	0	0	0
		436	2030.36	0	0	3.42748	0	0	3.5611	0	0	0
		437	2034.22	0	0	3.38612	0	0	4.13235	0	0	0
		438	2038.08	0	0	0	0	0	3.86591	0	0	0
		439	2041.94	0	0	3.72456	0	2.93626	0	0	0	0
		440	2045.8	0	0	3.43576	0	0	3.61401	0	0	0
		441	2049.66	0	0	3.34194	0	0	3.4905	0	0	0
		442	2053.52	0	0	0	0	0	3.80859	0	0	0
		443	2057.38	0	0	3.69805	0	0	3.67004	0	0	0
		444	2061.24	0	0	3.19561	0	0	3.48934	0	0	0
		445	2065.1	3.03169	0	3.60616	0	0	3.403	0	0	0
		446	2068.96	0	0	3.40577	2.85951	0	3.75102	0	0	0
		447	2072.82	0	0	0	0	0	3.59007	0	0	0
		448	2076.68	0	0	0	0	0	3.57599	0	0	0
		449	2080.54	0	0	0	0	0	3.71086	0	0	0
		450	2084.4	0	0	0	0	0	3.7124	0	0	0
		451	2088.26	0	0	0	3.27879	0	3.47253	0	0	0
		452	2092.12	0	0	0	3.27344	0	3.83812	0	0	0
		453	2095.98	0	0	0	0	0	3.41209	0	0	0
		454	2099.84	0	0	0	3.11055	0	3.75346	0	0	0
		455	2103.7	0	0	0	0	0	3.23061	0	0	0
		456	2107.56	0	0	0	0	0	0	0	0	0
		457	2111.42	0	0	3.10896	3.30685	0	3.30063	0	0	0
		458	2115.28	0	0	0	0	0	0	0	0	0
		459	2119.14	0	2.55397	0	2.92227	0	3.49929	0	0	0
		460	2123	0	0	0	0	0	3.26986	0	0	0
		461	2126.86	0	0	0	0	0	3.39896	0	0	0
		462	2130.72	0	0	0	3.30203	3.25958	3.24395	0	0	0
		463	2134.58	0	0	3.37444	2.87224	0	3.40408	0	0	0
		464	2138.44	0	0	0	2.89762	0	0	0	0	0
		465	2142.3	0	0	0	3.19756	0	3.50797	0	0	0
		466	2146.16	0	0	0	3.42645	0	0	0	0	0
		467	2150.02	0	0	0	0	0	4.19784	0	0	0
		468	2153.88	0	0	0	3.36231	0	3.63921	0	0	0
		469	2157.74	0	0	0	0	0	0	0	0	0
		470	2161.6	0	0	0	3.2767	0	0	0	0	0
		471	2165.46	0	0	0	3.5298	0	0	0	0	0
		472	2169.32	0	0	0	3.65014	0	0	0	0	0
		473	2173.18	2.99871	0	0	3.0621	0	3.27898	0	0	0
		474	2177.04	0	0	0	3.60376	2.57301	3.23395	0	2.56279	0
		475	2180.9	0	0	0	3.17312	0	0	0	0	0
		476	2184.76	0	0	0	3.07024	0	0	0	0	0
		477	2188.62	0	0	0	3.10715	0	0	0	0	0
		478	2192.48	0	0	0	3.99823	2.71419	3.42289	0	0	0
		479	2196.34	0	0	0	3.43181	0	0	0	0	0
		480	2200.2	0	0	0	2.98714	0	0	0	0	0
		481	2204.06	0	0	0	3.51198	0	0	0	0	0
		482	2207.92	0	0	0	3.47787	0	3.08576	0	0	0
		483	2211.78	0	0	0	3.24584	0	0	0	0	0
		484	2215.64	0	0	3.37993	3.60604	0	3.44743	0	0	0
		485	2219.5	0	0	0	3.3948	0	0	0	0	0
		486	2223.36	0	0	0	3.49382	0	0	0	0	0
		487	2227.22	0	0	0	3.65786	0	3.51323	0	0	0
		488	2231.08	0	0	0	3.40311	0	3.38317	0	0	0
		489	2234.94	0	0	0	0	0	3.18242	0	0	0
		490	2238.8	0	0	0	0	0	3.52106	0	0	0
		491	2242.66	0	0	3.36906	3.11158	2.67303	3.52975	0	0	0
		492	2246.52	0	0	3.41972	3.59265	0	3.57412	0	0	3.01147
		493	2250.38	0	0	0	3.52614	2.93377	0	0	0	0
		494	2254.24	0	0	0	3.09848	2.68421	0	0	0	0
		495	2258.1	0	0	0	3.36537	2.96065	0	0	0	0
		496	2261.96	0	0	0	0	2.71601	0	0	0	0
		497	2265.82	0	0	0	3.43114	2.96992	4.05163	0	0	0
		498	2269.68	0	0	0	3.08844	0	3.21061	0	0	0
		499	2273.54	0	0	0	3.27751	0	0	0	0	0
		500	2277.4	0	0	0	0	2.65901	3.39658	0	0	0
		501	2281.26	0	0	0	3.12262	2.94427	3.28298	0	0	0
		502	2285.12	0	0	0	2.95991	2.94148	0	0	0	0
		503	2288.98	0	0	0	0	2.76561	0	0	0	0
		504	2292.84	0	0	0	3.21915	2.62545	3.72123	0	0	0
		505	2296.7	0	0	0	3.32637	3.29816	3.46073	0	0	0
		506	2300.56	0	0	0	3.11415	3.08222	0	2.72326	0	0
		507	2304.42	0	0	0	3.43156	3.04208	0	0	0	0
		508	2308.28	0	0	0	0	3.58563	3.44309	0	0	0
		509	2312.14	0	2.67781	0	0	3.26182	3.54897	0	0	0
		510	2316	0	0	0	3.37758	0	3.89358	0	0	0
		511	2319.86	0	0	0	3.43652	3.25537	3.40627	0	0	0
		512	2323.72	0	0	0	0	2.87308	3.50036	0	0	0
		513	2327.58	0	0	0	0	3.4566	3.73503	3.09847	0	0
		514	2331.44	0	0	0	0	3.48064	3.86687	0	0	0
		515	2335.3	0	0	0	3.10795	3.11391	0	0	0	0
		516	2339.16	0	0	0	3.20093	2.90728	3.6641	3.37886	0	0
		517	2343.02	0	0	0	3.17199	3.65324	4.1024	0	0	0
		518	2346.88	0	0	0	3.26517	3.2295	3.65146	3.3263	0	0
		519	2350.74	0	0	0	3.38139	3.28719	3.80475	0	0	0
		520	2354.6	0	0	0	3.19899	3.63602	3.52157	0	0	0
		521	2358.46	0	0	0	3.14731	3.39086	3.59663	2.99756	0	0
		522	2362.32	0	0	0	3.14438	3.53493	3.7841	0	0	0
		523	2366.18	0	0	0	3.22047	3.05894	3.88748	0	0	0
		524	2370.04	0	0	0	3.13557	3.35232	3.81518	0	0	0
		525	2373.9	0	0	0	3.27586	3.42819	3.60756	3.25905	0	0
		526	2377.76	0	0	0	3.42159	3.64576	3.50453	0	0	2.84734
		527	2381.62	0	0	0	0	2.87632	3.82196	3.13378	0	2.96284
		528	2385.48	0	0	0	3.38812	3.18017	3.75523	3.17832	0	0
		529	2389.34	0	0	0	3.53149	2.86316	3.50504	3.24958	0	0
		530	2393.2	0	0	0	3.20968	2.881	3.58357	3.22851	0	0
		531	2397.06	0	0	0	3.65608	3.13878	0	3.69212	0	0
		532	2400.92	0	0	0	3.53859	0	3.5663	3.6744	0	0
		533	2404.78	0	0	0	3.46695	3.11087	2.59527	3.06404	0	0
		534	2408.64	0	0	0	3.27989	2.45064	3.59239	3.35058	0	0
		535	2412.5	0	0	0	3.14588	2.7412	3.21366	3.30344	0	0
		536	2416.36	0	0	0	3.79712	0	0	3.46524	0	0
		537	2420.22	0	0	0	3.57508	0	0	3.23269	0	0
		538	2424.08	0	0	0	3.96657	2.65013	3.35153	3.48787	0	0
		539	2427.94	0	0	0	0	2.82448	0	3.13328	0	0
		540	2431.8	0	0	0	3.36907	3.18048	0	3.65095	0	0
		541	2435.66	0	0	0	0	2.96364	3.79261	3.43256	0	0
		542	2439.52	0	0	0	3.65047	0	0	3.74493	0	0
		543	2443.38	0	0	0	3.38068	2.75776	3.11969	3.29422	0	0
		544	2447.24	0	0	0	3.06313	3.02185	0	3.56635	0	0
		545	2451.1	0	0	0	3.29737	0	3.88674	0	0	0
		546	2454.96	0	0	0	3.27382	2.76442	0	3.66199	0	0
		547	2458.82	0	0	0	3.42428	0	0	3.56893	0	0
		548	2462.68	0	0	0	0	0	0	3.98017	0	0
		549	2466.54	0	0	0	3.46138	0	3.10753	0	0	0
		550	2470.4	0	0	0	3.38722	0	0	3.46899	3.32022	0
		551	2474.26	0	0	0	3.61618	0	3.34428	3.91086	3.03846	0
		552	2478.12	0	0	0	0	0	3.054	3.48474	3.11854	0
		553	2481.98	0	0	0	0	0	0	3.59001	3.25467	0
		554	2485.84	0	0	0	3.24619	0	0	3.4216	0	0
		555	2489.7	0	0	0	2.96544	0	0	3.56183	0	0
		556	2493.56	0	0	0	3.31417	0	0	3.64863	4.02786	0
		557	2497.42	0	0	0	0	0	3.83977	3.83085	3.35827	0
		558	2501.28	0	0	0	3.49501	0	0	3.84103	3.47128	0
		559	2505.14	0	0	0	3.61051	2.75464	3.3838	3.60359	3.63194	0
		560	2509	0	0	0	3.53956	2.68533	0	0	4.57465	0
		561	2512.86	0	0	0	0	0	3.43869	3.67689	3.37273	0
		562	2516.72	0	0	0	3.32698	0	0	3.41185	0	0
		563	2520.58	0	0	0	0	0	0	3.31976	3.84284	0
		564	2524.44	0	0	0	0	2.87252	0	3.8903	3.4404	0
		565	2528.3	0	0	0	3.36419	2.96425	0	2.9185	3.63255	0
		566	2532.16	0	0	0	0	2.59554	0	3.43253	0	0
		567	2536.02	0	0	0	0	2.82468	0	0	2.95011	0
		568	2539.88	0	0	0	3.41874	0	0	0	0	0
		569	2543.74	2.85892	0	0	0	3.13412	3.44527	3.70839	0	0
		570	2547.6	0	0	0	0	0	0	3.74697	3.37463	0
		571	2551.46	0	0	0	3.49568	0	0	3.78964	0	0
		572	2555.32	0	0	0	0	0	0	3.39235	3.29631	0
		573	2559.18	0	0	0	0	0	0	0	3.92023	0
		574	2563.04	0	0	0	2.96035	0	0	3.69193	3.85939	0
		575	2566.9	0	0	0	3.76962	0	0	3.67124	0	0
		576	2570.76	0	0	0	0	2.74933	2.83589	3.38904	3.25849	0
		577	2574.62	0	0	0	3.58936	0	0	3.7941	3.52036	0
		578	2578.48	0	0	0	0	2.6619	0	0	0	0
		579	2582.34	0	0	0	0	3.08774	0	0	0	0
		580	2586.2	0	0	0	0	0	0	3.67282	3.16864	0
		581	2590.06	0	0	0	0	3.11783	0	0	3.46142	0
		582	2593.92	0	0	0	0	2.55751	0	3.49059	3.65339	0
		583	2597.78	0	0	0	3.28027	3.16887	0	0	3.13032	0
		584	2601.64	0	0	0	3.38839	3.01726	2.74287	0	0	0
		585	2605.5	0	0	0	3.76331	2.57707	0	0	3.60251	0
		586	2609.36	0	0	0	3.85144	2.73557	0	4.23275	3.08986	0
		587	2613.22	0	0	0	0	0	0	3.82897	3.66354	0
		588	2617.08	0	0	0	0	2.89211	0	3.95043	3.25897	0
		589	2620.94	0	0	0	3.25888	0	0	3.76467	3.26916	0
		590	2624.8	0	0	0	0	2.91522	0	0	0	0
		591	2628.66	0	0	0	0	0	0	3.62996	3.1449	0
		592	2632.52	0	0	0	4.39189	0	0	3.77992	3.8836	0
		593	2636.38	0	0	0	3.50019	0	0	0	3.12485	0
		594	2640.24	0	0	0	0	0	0	0	3.53675	0
		595	2644.1	0	0	0	3.32499	2.55199	0	0	3.58462	0
		596	2647.96	0	0	0	3.62975	0	0	0	3.61901	0
		597	2651.82	0	0	0	0	0	0	0	3.954	0
		598	2655.68	0	0	0	0	0	0	3.63514	3.48149	0
		599	2659.54	0	0	0	0	2.54111	0	3.92642	3.53865	0
		600	2663.4	0	0	0	3.00025	0	0	0	3.75314	0
		601	2667.26	0	0	0	3.83929	0	0	3.13112	3.67601	0
		602	2671.12	0	0	0	0	0	0	0	3.57065	0
		603	2674.98	0	0	0	0	2.68439	0	3.5656	3.0488	0
		604	2678.84	0	0	0	0	0	0	3.84214	3.52464	0
		605	2682.7	0	0	0	0	0	0	3.62298	4.03335	0
		606	2686.56	0	0	0	0	0	0	0	3.35706	0
		607	2690.42	0	0	0	0	0	0	3.46708	3.22716	0
		608	2694.28	0	0	0	0	0	0	4.01594	3.49171	0
		609	2698.14	0	0	0	0	0	0	3.36612	3.94653	0
		610	2702	0	2.89402	0	0	0	0	0	3.15326	2.57946
		611	2705.86	0	2.85792	0	0	0	0	3.40001	3.40058	0
		612	2709.72	0	0	0	0	0	0	3.55177	3.52291	0
		613	2713.58	0	0	0	0	0	0	0	3.81082	0
		614	2717.44	0	2.65639	0	0	0	0	3.27078	4.04124	0
		615	2721.3	0	0	0	0	0	0	3.8468	3.48451	0
		616	2725.16	0	2.66534	0	0	0	0	3.62702	3.2194	0
		617	2729.02	0	0	0	0	0	0	3.64398	3.36482	0
		618	2732.88	0	0	0	0	0	0	3.75401	3.78018	0
		619	2736.74	0	0	0	0	0	0	3.58539	3.77325	0
		620	2740.6	0	0	0	0	0	0	3.65677	3.43858	0
		621	2744.46	0	0	0	0	0	0	3.60502	3.4338	0
		622	2748.32	0	0	0	0	0	0	3.94236	3.45842	0
