# Supplementary material for: Quantitative imaging of transcription in living Drosophila embryos reveals the impact of core promoter motifs on promoter state dynamics
Source: Nat Commun. 2021 Jul 23;12:4504. doi: 10.1038/s41467-021-24461-6 (PMC8302612; doi:10.1038/s41467-021-24461-6)
Supplement: Supplementary file 13 — Source Data [file 41467_2021_24461_MOESM13_ESM.zip › NatComm Source Data/snaE-snaTATAmutPr/snaTATAmutPr M3 - DividedByBackground_SpatialSelected.xls]

## Sheet: Spots by Background
		Frame	Time	SptId_11	SptId_63	SptId_73	SptId_74
		0	216.16	0	0	0	0
		1	220.02	0	0	0	0
		2	223.88	0	0	0	0
		3	227.74	0	0	0	0
		4	231.6	0	0	0	0
		5	235.46	0	0	0	0
		6	239.32	0	0	0	0
		7	243.18	0	0	0	0
		8	247.04	0	0	0	0
		9	250.9	0	0	0	0
		10	254.76	0	0	0	0
		11	258.62	0	0	0	0
		12	262.48	0	0	0	0
		13	266.34	0	0	0	0
		14	270.2	0	0	0	0
		15	274.06	0	0	0	0
		16	277.92	0	0	0	0
		17	281.78	0	0	0	0
		18	285.64	0	0	0	0
		19	289.5	0	0	0	0
		20	293.36	0	0	0	0
		21	297.22	0	0	0	0
		22	301.08	0	0	0	0
		23	304.94	0	0	0	0
		24	308.8	0	0	0	0
		25	312.66	0	0	0	0
		26	316.52	0	0	0	0
		27	320.38	0	0	0	0
		28	324.24	0	0	0	0
		29	328.1	0	0	0	0
		30	331.96	0	0	0	0
		31	335.82	0	0	0	0
		32	339.68	0	0	0	0
		33	343.54	0	0	0	0
		34	347.4	0	0	0	0
		35	351.26	0	0	0	0
		36	355.12	0	0	0	0
		37	358.98	0	0	0	0
		38	362.84	0	0	0	0
		39	366.7	0	0	17.1139	0
		40	370.56	0	0	0	0
		41	374.42	0	0	0	0
		42	378.28	0	0	0	0
		43	382.14	0	0	0	19.2619
		44	386	0	0	0	0
		45	389.86	0	0	0	0
		46	393.72	0	0	0	0
		47	397.58	0	0	0	0
		48	401.44	0	0	0	0
		49	405.3	0	0	0	0
		50	409.16	0	0	0	0
		51	413.02	0	0	0	0
		52	416.88	0	0	0	0
		53	420.74	0	0	0	0
		54	424.6	0	0	0	0
		55	428.46	0	0	0	0
		56	432.32	0	0	0	0
		57	436.18	0	0	0	0
		58	440.04	0	0	0	0
		59	443.9	0	0	0	0
		60	447.76	0	0	0	0
		61	451.62	17.0384	0	0	0
		62	455.48	0	0	0	0
		63	459.34	0	0	0	0
		64	463.2	0	0	0	0
		65	467.06	0	0	0	0
		66	470.92	0	0	0	0
		67	474.78	0	0	0	0
		68	478.64	0	0	0	0
		69	482.5	0	0	0	0
		70	486.36	0	0	0	0
		71	490.22	0	0	0	0
		72	494.08	0	0	0	0
		73	497.94	0	0	0	0
		74	501.8	0	0	0	0
		75	505.66	0	0	0	0
		76	509.52	0	0	0	0
		77	513.38	0	0	0	0
		78	517.24	0	0	0	0
		79	521.1	0	0	0	0
		80	524.96	0	0	0	0
		81	528.82	0	0	0	0
		82	532.68	0	0	0	0
		83	536.54	0	0	0	0
		84	540.4	17.9183	0	0	0
		85	544.26	0	0	0	0
		86	548.12	0	0	0	0
		87	551.98	0	0	0	0
		88	555.84	0	0	0	0
		89	559.7	0	0	0	0
		90	563.56	0	0	0	0
		91	567.42	0	0	0	0
		92	571.28	0	0	0	0
		93	575.14	0	0	0	0
		94	579	0	0	0	0
		95	582.86	0	0	0	0
		96	586.72	0	0	0	0
		97	590.58	0	0	0	0
		98	594.44	0	0	0	0
		99	598.3	0	0	0	0
		100	602.16	0	0	0	0
		101	606.02	0	0	0	0
		102	609.88	0	0	0	0
		103	613.74	0	0	0	0
		104	617.6	0	16.8471	0	0
		105	621.46	0	19.1032	0	0
		106	625.32	0	0	0	0
		107	629.18	0	0	0	0
		108	633.04	0	0	0	0
		109	636.9	21.7661	23.1068	0	0
		110	640.76	0	0	0	0
		111	644.62	0	0	0	0
		112	648.48	0	0	0	0
		113	652.34	0	38.0492	0	0
		114	656.2	0	0	0	0
		115	660.06	0	0	0	0
		116	663.92	0	0	0	0
		117	667.78	0	0	0	0
		118	671.64	0	0	0	0
		119	675.5	0	0	0	0
		120	679.36	0	0	0	0
		121	683.22	0	0	0	0
		122	687.08	0	0	0	0
		123	690.94	0	0	0	0
		124	694.8	0	0	0	0
		125	698.66	0	0	0	0
		126	702.52	0	17.9481	0	0
		127	706.38	0	30.1666	0	0
		128	710.24	0	0	0	0
		129	714.1	0	0	0	0
		130	717.96	0	0	0	0
		131	721.82	0	37.4875	0	0
		132	725.68	0	0	0	0
		133	729.54	0	18.2016	0	0
		134	733.4	0	0	0	0
		135	737.26	0	0	0	0
		136	741.12	0	0	0	0
		137	744.98	0	0	0	0
		138	748.84	0	0	0	0
		139	752.7	0	0	0	0
		140	756.56	0	0	0	0
		141	760.42	0	18.568	0	0
		142	764.28	0	0	0	0
		143	768.14	0	0	0	0
		144	772	0	0	0	0
		145	775.86	0	0	0	0
		146	779.72	0	0	0	0
		147	783.58	0	0	0	0
		148	787.44	0	15.7251	0	0
		149	791.3	0	0	0	0
		150	795.16	0	32.1182	0	0
		151	799.02	0	0	0	0
		152	802.88	0	35.2479	0	0
		153	806.74	0	54.4439	0	0
		154	810.6	0	44.6056	0	0
		155	814.46	0	37.8501	0	0
		156	818.32	0	26.4746	0	0
		157	822.18	0	0	0	0
		158	826.04	0	0	0	0
		159	829.9	0	41.6665	0	0
		160	833.76	0	67.4175	0	0
		161	837.62	0	0	0	0
		162	841.48	0	45.4811	0	0
		163	845.34	0	53.7954	0	0
		164	849.2	0	48.7271	0	0
		165	853.06	0	41.1938	0	0
		166	856.92	0	27.7095	0	0
		167	860.78	0	35.4288	0	0
		168	864.64	0	0	0	0
		169	868.5	0	43.6588	0	0
		170	872.36	0	30.2951	0	0
		171	876.22	0	0	0	0
		172	880.08	0	22.171	0	0
		173	883.94	0	0	0	0
		174	887.8	0	0	0	0
		175	891.66	0	0	0	0
		176	895.52	0	25.0402	0	0
		177	899.38	0	0	0	0
		178	903.24	0	34.9692	0	0
		179	907.1	0	83.2882	0	0
		180	910.96	0	0	0	0
		181	914.82	0	70.2468	0	0
		182	918.68	0	45.2805	0	0
		183	922.54	0	39.8864	20.7792	21.0641
		184	926.4	0	48.9376	0	0
		185	930.26	0	50.5311	0	0
		186	934.12	0	132.652	0	0
		187	937.98	0	88.3152	0	0
		188	941.84	0	94.2808	0	0
		189	945.7	0	70.6434	0	0
		190	949.56	0	90.4962	17.8193	0
		191	953.42	20.5963	98.6847	0	0
		192	957.28	0	27.3545	0	0
		193	961.14	0	112.642	17.4661	0
		194	965	0	43.6977	0	0
		195	968.86	0	70.2398	0	0
		196	972.72	0	75.3694	0	0
		197	976.58	0	104.007	0	0
		198	980.44	0	54.5549	0	0
		199	984.3	0	53.5067	0	0
		200	988.16	0	41.5305	0	0
		201	992.02	0	43.0319	0	0
		202	995.88	0	18.6527	0	0
		203	999.74	0	20.7778	0	0
		204	1003.6	0	41.0103	0	0
		205	1007.46	0	0	0	0
		206	1011.32	0	0	0	0
		207	1015.18	0	46.1839	0	0
		208	1019.04	0	0	0	0
		209	1022.9	0	0	0	0
		210	1026.76	0	0	0	0
		211	1030.62	0	49.7836	0	0
		212	1034.48	0	0	0	0
		213	1038.34	0	0	0	0
		214	1042.2	0	19.5403	0	0
		215	1046.06	0	18.5387	0	0
		216	1049.92	0	17.4621	0	0
		217	1053.78	0	31.5358	0	0
		218	1057.64	0	32.3678	0	0
		219	1061.5	0	0	0	0
		220	1065.36	0	43.9954	0	0
		221	1069.22	0	0	0	0
		222	1073.08	0	0	0	0
		223	1076.94	0	0	24.3097	0
		224	1080.8	0	0	0	0
		225	1084.66	0	0	0	0
		226	1088.52	0	0	0	0
		227	1092.38	0	0	16.9734	0
		228	1096.24	0	0	0	0
		229	1100.1	0	0	0	0
		230	1103.96	0	0	32.4161	0
		231	1107.82	0	0	0	0
		232	1111.68	0	0	0	0
		233	1115.54	0	0	0	0
		234	1119.4	0	0	0	0
		235	1123.26	0	0	0	0
		236	1127.12	0	0	0	0
		237	1130.98	0	0	0	0
		238	1134.84	0	0	0	0
		239	1138.7	0	0	0	0
		240	1142.56	0	17.5159	0	0
		241	1146.42	0	0	0	0
		242	1150.28	0	0	0	0
		243	1154.14	0	0	0	0
		244	1158	0	0	0	0
		245	1161.86	0	0	0	0
		246	1165.72	0	0	0	0
		247	1169.58	0	0	0	0
		248	1173.44	0	0	0	0
		249	1177.3	0	0	0	0
		250	1181.16	0	0	0	0
		251	1185.02	0	0	0	0
		252	1188.88	0	0	0	0
		253	1192.74	0	21.6755	0	0
		254	1196.6	0	0	0	0
		255	1200.46	0	0	0	0
		256	1204.32	0	0	0	0
		257	1208.18	0	0	0	0
		258	1212.04	0	0	0	15.423
		259	1215.9	0	0	0	0
		260	1219.76	0	0	0	0
		261	1223.62	0	0	0	0
		262	1227.48	0	21.817	0	0
		263	1231.34	0	0	0	0
		264	1235.2	0	0	0	0
		265	1239.06	0	0	0	0
		266	1242.92	0	0	0	0
		267	1246.78	0	0	0	0
		268	1250.64	0	0	0	0
		269	1254.5	0	0	0	0
		270	1258.36	0	0	0	0
		271	1262.22	0	0	0	0
		272	1266.08	0	0	0	0
		273	1269.94	0	18.3948	0	0
		274	1273.8	0	0	0	0
		275	1277.66	0	0	0	0
		276	1281.52	0	28.5056	0	0
		277	1285.38	0	18.6361	0	0
		278	1289.24	0	0	0	0
		279	1293.1	0	0	0	0
		280	1296.96	0	25.4488	0	0
		281	1300.82	0	21.4636	0	0
		282	1304.68	0	0	0	0
		283	1308.54	0	49.6765	0	0
		284	1312.4	0	0	0	0
		285	1316.26	0	0	0	0
		286	1320.12	0	74.008	0	0
		287	1323.98	0	51.8744	0	0
		288	1327.84	0	70.0894	0	0
		289	1331.7	0	28.8119	0	17.3881
		290	1335.56	0	80.2473	0	0
		291	1339.42	0	81.2507	0	0
		292	1343.28	0	21.3754	0	0
		293	1347.14	0	41.4061	0	0
		294	1351	0	69.3259	0	0
		295	1354.86	0	72.2224	0	0
		296	1358.72	0	89.4353	0	0
		297	1362.58	0	108.808	0	0
		298	1366.44	0	41.5711	0	0
		299	1370.3	0	60.1425	0	0
		300	1374.16	0	70.3421	0	0
		301	1378.02	0	78.133	0	0
		302	1381.88	0	80.3371	0	0
		303	1385.74	0	79.8606	0	0
		304	1389.6	0	87.762	0	0
		305	1393.46	0	79.3162	0	0
		306	1397.32	0	72.3526	0	0
		307	1401.18	0	90.485	0	0
		308	1405.04	0	111.618	0	0
		309	1408.9	0	115.937	0	0
		310	1412.76	0	83.0588	0	0
		311	1416.62	0	88.8079	0	0
		312	1420.48	0	124.12	0	0
		313	1424.34	0	142.977	0	0
		314	1428.2	0	80.9577	0	0
		315	1432.06	0	81.7765	0	0
		316	1435.92	0	66.7929	0	0
		317	1439.78	0	36.6757	0	0
		318	1443.64	0	21.4143	0	0
		319	1447.5	0	26.5819	15.8706	0
		320	1451.36	0	29.7358	0	0
		321	1455.22	0	0	0	0
		322	1459.08	0	24.8951	0	0
		323	1462.94	0	0	0	0
		324	1466.8	0	0	0	0
		325	1470.66	0	0	0	0
		326	1474.52	0	28.5836	0	0
		327	1478.38	0	20.2931	0	0
		328	1482.24	0	23.5642	0	0
		329	1486.1	0	0	0	0
		330	1489.96	0	32.15	0	0
		331	1493.82	0	0	0	0
		332	1497.68	0	37.2828	0	0
		333	1501.54	0	49.9999	0	0
		334	1505.4	0	43.2558	0	0
		335	1509.26	0	0	0	0
		336	1513.12	0	0	17.1104	0
		337	1516.98	0	0	0	0
		338	1520.84	0	0	0	0
		339	1524.7	0	0	0	0
		340	1528.56	0	22.17	0	0
		341	1532.42	0	0	17.3769	0
		342	1536.28	0	33.4556	0	0
		343	1540.14	0	0	0	0
		344	1544	0	0	0	0
		345	1547.86	0	0	0	15.6325
		346	1551.72	0	0	0	0
		347	1555.58	0	0	0	0
		348	1559.44	23.5771	0	0	0
		349	1563.3	0	0	0	0
		350	1567.16	0	0	0	0
		351	1571.02	0	0	0	24.2863
		352	1574.88	0	0	0	0
		353	1578.74	0	0	0	0
		354	1582.6	17.3353	0	0	0
		355	1586.46	0	0	0	0
		356	1590.32	0	0	0	19.0826
		357	1594.18	0	0	0	30.3845
		358	1598.04	0	0	0	0
		359	1601.9	0	0	0	0
		360	1605.76	0	0	0	44.782
		361	1609.62	0	0	0	0
		362	1613.48	0	0	0	0
		363	1617.34	0	0	0	0
		364	1621.2	0	0	0	0
		365	1625.06	0	0	0	0
		366	1628.92	0	0	0	0
		367	1632.78	0	0	0	0
		368	1636.64	0	0	0	0
		369	1640.5	0	0	16.8896	0
		370	1644.36	0	0	0	0
		371	1648.22	0	0	0	0
		372	1652.08	0	0	0	33.9447
		373	1655.94	0	0	0	0
		374	1659.8	0	0	0	0
		375	1663.66	0	0	0	0
		376	1667.52	0	0	0	22.1332
		377	1671.38	0	0	0	30.3198
		378	1675.24	0	0	0	0
		379	1679.1	0	0	0	0
		380	1682.96	0	0	0	0
		381	1686.82	0	0	0	0
		382	1690.68	0	0	0	33.2402
		383	1694.54	0	0	0	42.3808
		384	1698.4	0	0	29.8977	0
		385	1702.26	0	0	0	0
		386	1706.12	0	0	0	30.5528
		387	1709.98	0	0	0	0
		388	1713.84	0	0	0	31.4391
		389	1717.7	0	0	0	23.912
		390	1721.56	0	17.2521	0	0
		391	1725.42	0	0	0	21.7086
		392	1729.28	0	0	0	0
		393	1733.14	0	0	0	0
		394	1737	0	0	0	0
		395	1740.86	0	0	0	0
		396	1744.72	0	0	0	0
		397	1748.58	0	0	0	0
		398	1752.44	0	0	0	0
		399	1756.3	0	0	65.8968	0
		400	1760.16	0	0	0	0
		401	1764.02	0	0	43.0059	0
		402	1767.88	0	0	39.681	0
		403	1771.74	0	0	0	0
		404	1775.6	0	0	47.269	0
		405	1779.46	16.1587	0	39.6204	0
		406	1783.32	0	0	48.9087	26.3272
		407	1787.18	0	0	33.9241	0
		408	1791.04	0	0	66.6019	31.821
		409	1794.9	0	0	62.3588	0
		410	1798.76	0	0	106.342	0
		411	1802.62	0	0	81.5976	0
		412	1806.48	0	0	65.0885	34.2955
		413	1810.34	0	0	87.4074	22.8038
		414	1814.2	16.6905	0	76.838	0
		415	1818.06	0	0	105.071	0
		416	1821.92	0	0	73.8022	28.3865
		417	1825.78	0	0	73.8491	52.0403
		418	1829.64	0	0	88.415	0
		419	1833.5	0	0	86.9988	34.3776
		420	1837.36	16.9092	0	53.0874	0
		421	1841.22	0	0	103.886	74.0378
		422	1845.08	0	17.7227	78.1896	49.0864
		423	1848.94	0	0	61.9313	57.1718
		424	1852.8	55.4885	0	87.5161	67.8036
		425	1856.66	0	0	48.0812	20.2648
		426	1860.52	0	0	57.5651	69.7853
		427	1864.38	51.2621	0	97.154	104.598
		428	1868.24	0	0	34.3677	86.7492
		429	1872.1	16.1407	0	26.9759	71.3428
		430	1875.96	0	0	44.2272	54.6177
		431	1879.82	0	0	34.7297	73.6185
		432	1883.68	16.7942	0	53.0271	52.672
		433	1887.54	0	0	0	48.6909
		434	1891.4	0	0	0	85.8681
		435	1895.26	0	0	0	104.78
		436	1899.12	40.8395	0	57.8849	47.1515
		437	1902.98	0	0	0	126.153
		438	1906.84	40.9324	0	27.8456	81.324
		439	1910.7	19.8949	0	0	109.108
		440	1914.56	0	0	19.9275	53.771
		441	1918.42	0	0	0	50.6895
		442	1922.28	73.5927	0	0	77.8054
		443	1926.14	0	0	0	91.0742
		444	1930	43.1718	0	0	90.9419
		445	1933.86	0	0	0	89.4887
		446	1937.72	33.6693	0	0	61.9356
		447	1941.58	0	0	0	71.7888
		448	1945.44	57.9358	0	40.3932	46.128
		449	1949.3	0	0	0	47.4537
		450	1953.16	0	0	33.5445	98.2079
		451	1957.02	0	0	0	38.9517
		452	1960.88	59.1328	0	0	72.7468
		453	1964.74	39.2745	0	0	68.278
		454	1968.6	28.3946	0	0	52.5574
		455	1972.46	31.1198	0	0	26.2984
		456	1976.32	0	0	0	72.1964
		457	1980.18	80.9989	0	0	35.9788
		458	1984.04	31.3648	0	0	45.7825
		459	1987.9	58.2823	0	0	17.6828
		460	1991.76	55.1093	0	0	60.8651
		461	1995.62	27.2632	0	0	52.7786
		462	1999.48	35.3589	0	0	47.3091
		463	2003.34	24.408	0	0	47.4628
		464	2007.2	44.2188	0	0	0
		465	2011.06	63.5948	0	0	66.3176
		466	2014.92	20.7675	0	0	0
		467	2018.78	64.858	0	0	33.3273
		468	2022.64	44.0476	0	0	39.6009
		469	2026.5	25.7016	0	0	50.7642
		470	2030.36	50.4875	0	0	37.9347
		471	2034.22	95.5198	0	0	54.0938
		472	2038.08	55.8141	0	0	57.8375
		473	2041.94	0	0	0	66.8566
		474	2045.8	33.8922	0	0	63.46
		475	2049.66	104.644	0	0	94.7411
		476	2053.52	66.1271	0	16.1801	104.547
		477	2057.38	0	0	0	80.7133
		478	2061.24	95.5997	0	0	70.887
		479	2065.1	29.9346	0	0	72.9169
		480	2068.96	77.1756	0	0	129.314
		481	2072.82	99.4506	0	0	94.8599
		482	2076.68	71.0935	0	0	73.9846
		483	2080.54	52.8523	0	0	43.5898
		484	2084.4	78.1599	0	0	45.8222
		485	2088.26	79.1432	0	0	64.1849
		486	2092.12	37.1433	0	0	51.1677
		487	2095.98	0	0	0	28.2271
		488	2099.84	82.179	0	0	67.4003
		489	2103.7	79.6365	0	0	66.2593
		490	2107.56	0	0	0	72.177
		491	2111.42	67.4369	0	0	62.4419
		492	2115.28	26.7586	0	0	44.7942
		493	2119.14	47.41	0	0	18.2237
		494	2123	88.9033	0	0	24.5164
		495	2126.86	77.5329	0	0	0
		496	2130.72	41.6637	0	0	0
		497	2134.58	58.8998	0	0	0
		498	2138.44	32.5131	0	0	0
		499	2142.3	78.2828	0	0	0
		500	2146.16	34.3291	0	0	0
		501	2150.02	86.7499	0	0	0
		502	2153.88	30.1225	0	0	0
		503	2157.74	32.9797	0	0	0
		504	2161.6	64.754	0	0	0
		505	2165.46	69.3518	0	0	0
		506	2169.32	56.6157	0	0	0
		507	2173.18	39.0729	0	47.3846	0
		508	2177.04	0	0	17.9758	0
		509	2180.9	76.6013	0	0	15.6422
		510	2184.76	63.3923	0	0	0
		511	2188.62	50.0596	0	0	0
		512	2192.48	89.326	0	0	0
		513	2196.34	51.7844	0	0	0
		514	2200.2	114.024	0	0	0
		515	2204.06	38.8424	0	0	0
		516	2207.92	89.641	0	0	0
		517	2211.78	55.5907	0	0	0
		518	2215.64	102.401	0	0	0
		519	2219.5	33.0609	0	0	0
		520	2223.36	69.1811	0	0	0
		521	2227.22	57.8608	0	0	0
		522	2231.08	150.239	0	0	0
		523	2234.94	68.5049	0	0	0
		524	2238.8	68.448	0	0	0
		525	2242.66	62.6008	0	0	0
		526	2246.52	75.6385	0	0	0
		527	2250.38	72.1286	0	0	16.2952
		528	2254.24	72.8567	0	0	0
		529	2258.1	32.116	0	0	16.9479
		530	2261.96	67.2703	0	0	16.411
		531	2265.82	99.4446	0	0	0
		532	2269.68	0	0	0	0
		533	2273.54	77.9921	0	0	0
		534	2277.4	77.4205	0	0	0
		535	2281.26	24.1407	0	0	0
		536	2285.12	73.1134	0	0	0
		537	2288.98	64.1404	0	0	0
		538	2292.84	70.8717	0	0	19.8545
		539	2296.7	73.7306	0	0	32.516
		540	2300.56	41.6257	0	0	0
		541	2304.42	85.0131	0	0	0
		542	2308.28	85.0444	0	0	0
		543	2312.14	40.8748	0	0	32.0056
		544	2316	18.2419	0	0	19.5961
		545	2319.86	0	0	0	15.9793

## Sheet: Average Background
				SptId_11	SptId_63	SptId_73	SptId_74
		0	216.16	0	0	0	0
		1	220.02	0	0	0	0
		2	223.88	0	0	0	0
		3	227.74	0	0	0	0
		4	231.6	0	0	0	0
		5	235.46	0	0	0	0
		6	239.32	0	0	0	0
		7	243.18	0	0	0	0
		8	247.04	0	0	0	0
		9	250.9	0	0	0	0
		10	254.76	0	0	0	0
		11	258.62	0	0	0	0
		12	262.48	0	0	0	0
		13	266.34	0	0	0	0
		14	270.2	0	0	0	0
		15	274.06	0	0	0	0
		16	277.92	0	0	0	0
		17	281.78	0	0	0	0
		18	285.64	0	0	0	0
		19	289.5	0	0	0	0
		20	293.36	0	0	0	0
		21	297.22	0	0	0	0
		22	301.08	0	0	0	0
		23	304.94	0	0	0	0
		24	308.8	0	0	0	0
		25	312.66	0	0	0	0
		26	316.52	0	0	0	0
		27	320.38	0	0	0	0
		28	324.24	0	0	0	0
		29	328.1	0	0	0	0
		30	331.96	0	0	0	0
		31	335.82	0	0	0	0
		32	339.68	0	0	0	0
		33	343.54	0	0	0	0
		34	347.4	0	0	0	0
		35	351.26	0	0	0	0
		36	355.12	0	0	0	0
		37	358.98	0	0	0	0
		38	362.84	0	0	0	0
		39	366.7	0	0	213.336	0
		40	370.56	0	0	0	0
		41	374.42	0	0	0	0
		42	378.28	0	0	0	0
		43	382.14	0	0	0	216.957
		44	386	0	0	0	0
		45	389.86	0	0	0	0
		46	393.72	0	0	0	0
		47	397.58	0	0	0	0
		48	401.44	0	0	0	0
		49	405.3	0	0	0	0
		50	409.16	0	0	0	0
		51	413.02	0	0	0	0
		52	416.88	0	0	0	0
		53	420.74	0	0	0	0
		54	424.6	0	0	0	0
		55	428.46	0	0	0	0
		56	432.32	0	0	0	0
		57	436.18	0	0	0	0
		58	440.04	0	0	0	0
		59	443.9	0	0	0	0
		60	447.76	0	0	0	0
		61	451.62	217.685	0	0	0
		62	455.48	0	0	0	0
		63	459.34	0	0	0	0
		64	463.2	0	0	0	0
		65	467.06	0	0	0	0
		66	470.92	0	0	0	0
		67	474.78	0	0	0	0
		68	478.64	0	0	0	0
		69	482.5	0	0	0	0
		70	486.36	0	0	0	0
		71	490.22	0	0	0	0
		72	494.08	0	0	0	0
		73	497.94	0	0	0	0
		74	501.8	0	0	0	0
		75	505.66	0	0	0	0
		76	509.52	0	0	0	0
		77	513.38	0	0	0	0
		78	517.24	0	0	0	0
		79	521.1	0	0	0	0
		80	524.96	0	0	0	0
		81	528.82	0	0	0	0
		82	532.68	0	0	0	0
		83	536.54	0	0	0	0
		84	540.4	204.316	0	0	0
		85	544.26	0	0	0	0
		86	548.12	0	0	0	0
		87	551.98	0	0	0	0
		88	555.84	0	0	0	0
		89	559.7	0	0	0	0
		90	563.56	0	0	0	0
		91	567.42	0	0	0	0
		92	571.28	0	0	0	0
		93	575.14	0	0	0	0
		94	579	0	0	0	0
		95	582.86	0	0	0	0
		96	586.72	0	0	0	0
		97	590.58	0	0	0	0
		98	594.44	0	0	0	0
		99	598.3	0	0	0	0
		100	602.16	0	0	0	0
		101	606.02	0	0	0	0
		102	609.88	0	0	0	0
		103	613.74	0	0	0	0
		104	617.6	0	196.71	0	0
		105	621.46	0	198.606	0	0
		106	625.32	0	0	0	0
		107	629.18	0	0	0	0
		108	633.04	0	0	0	0
		109	636.9	182.21	195.051	0	0
		110	640.76	0	0	0	0
		111	644.62	0	0	0	0
		112	648.48	0	0	0	0
		113	652.34	0	187.126	0	0
		114	656.2	0	0	0	0
		115	660.06	0	0	0	0
		116	663.92	0	0	0	0
		117	667.78	0	0	0	0
		118	671.64	0	0	0	0
		119	675.5	0	0	0	0
		120	679.36	0	0	0	0
		121	683.22	0	0	0	0
		122	687.08	0	0	0	0
		123	690.94	0	0	0	0
		124	694.8	0	0	0	0
		125	698.66	0	0	0	0
		126	702.52	0	186.371	0	0
		127	706.38	0	190.707	0	0
		128	710.24	0	0	0	0
		129	714.1	0	0	0	0
		130	717.96	0	0	0	0
		131	721.82	0	190.037	0	0
		132	725.68	0	0	0	0
		133	729.54	0	189.324	0	0
		134	733.4	0	0	0	0
		135	737.26	0	0	0	0
		136	741.12	0	0	0	0
		137	744.98	0	0	0	0
		138	748.84	0	0	0	0
		139	752.7	0	0	0	0
		140	756.56	0	0	0	0
		141	760.42	0	193.72	0	0
		142	764.28	0	0	0	0
		143	768.14	0	0	0	0
		144	772	0	0	0	0
		145	775.86	0	0	0	0
		146	779.72	0	0	0	0
		147	783.58	0	0	0	0
		148	787.44	0	191.795	0	0
		149	791.3	0	0	0	0
		150	795.16	0	193.753	0	0
		151	799.02	0	0	0	0
		152	802.88	0	194.196	0	0
		153	806.74	0	185.549	0	0
		154	810.6	0	198.809	0	0
		155	814.46	0	184.465	0	0
		156	818.32	0	182.93	0	0
		157	822.18	0	0	0	0
		158	826.04	0	0	0	0
		159	829.9	0	188.785	0	0
		160	833.76	0	188.467	0	0
		161	837.62	0	0	0	0
		162	841.48	0	192.322	0	0
		163	845.34	0	188.064	0	0
		164	849.2	0	190.182	0	0
		165	853.06	0	193.889	0	0
		166	856.92	0	193.039	0	0
		167	860.78	0	192.527	0	0
		168	864.64	0	0	0	0
		169	868.5	0	198.471	0	0
		170	872.36	0	196.005	0	0
		171	876.22	0	0	0	0
		172	880.08	0	197.916	0	0
		173	883.94	0	0	0	0
		174	887.8	0	0	0	0
		175	891.66	0	0	0	0
		176	895.52	0	200.119	0	0
		177	899.38	0	0	0	0
		178	903.24	0	189.71	0	0
		179	907.1	0	197.759	0	0
		180	910.96	0	0	0	0
		181	914.82	0	201.575	0	0
		182	918.68	0	196.707	0	0
		183	922.54	0	196.458	196.35	161.792
		184	926.4	0	196.985	0	0
		185	930.26	0	189.428	0	0
		186	934.12	0	191.366	0	0
		187	937.98	0	192.073	0	0
		188	941.84	0	189.126	0	0
		189	945.7	0	197.966	0	0
		190	949.56	0	199.423	201.916	0
		191	953.42	184.305	192.694	0	0
		192	957.28	0	194.52	0	0
		193	961.14	0	192.513	205.14	0
		194	965	0	192.573	0	0
		195	968.86	0	187.842	0	0
		196	972.72	0	195.995	0	0
		197	976.58	0	191.43	0	0
		198	980.44	0	198.406	0	0
		199	984.3	0	190.911	0	0
		200	988.16	0	188.56	0	0
		201	992.02	0	195.994	0	0
		202	995.88	0	183.941	0	0
		203	999.74	0	195.786	0	0
		204	1003.6	0	198.438	0	0
		205	1007.46	0	0	0	0
		206	1011.32	0	0	0	0
		207	1015.18	0	197.666	0	0
		208	1019.04	0	0	0	0
		209	1022.9	0	0	0	0
		210	1026.76	0	0	0	0
		211	1030.62	0	188.415	0	0
		212	1034.48	0	0	0	0
		213	1038.34	0	0	0	0
		214	1042.2	0	195.033	0	0
		215	1046.06	0	181.566	0	0
		216	1049.92	0	187.434	0	0
		217	1053.78	0	202.627	0	0
		218	1057.64	0	185.308	0	0
		219	1061.5	0	0	0	0
		220	1065.36	0	193.157	0	0
		221	1069.22	0	0	0	0
		222	1073.08	0	0	0	0
		223	1076.94	0	0	190.788	0
		224	1080.8	0	0	0	0
		225	1084.66	0	0	0	0
		226	1088.52	0	0	0	0
		227	1092.38	0	0	202.434	0
		228	1096.24	0	0	0	0
		229	1100.1	0	0	0	0
		230	1103.96	0	0	197.278	0
		231	1107.82	0	0	0	0
		232	1111.68	0	0	0	0
		233	1115.54	0	0	0	0
		234	1119.4	0	0	0	0
		235	1123.26	0	0	0	0
		236	1127.12	0	0	0	0
		237	1130.98	0	0	0	0
		238	1134.84	0	0	0	0
		239	1138.7	0	0	0	0
		240	1142.56	0	193.653	0	0
		241	1146.42	0	0	0	0
		242	1150.28	0	0	0	0
		243	1154.14	0	0	0	0
		244	1158	0	0	0	0
		245	1161.86	0	0	0	0
		246	1165.72	0	0	0	0
		247	1169.58	0	0	0	0
		248	1173.44	0	0	0	0
		249	1177.3	0	0	0	0
		250	1181.16	0	0	0	0
		251	1185.02	0	0	0	0
		252	1188.88	0	0	0	0
		253	1192.74	0	192.753	0	0
		254	1196.6	0	0	0	0
		255	1200.46	0	0	0	0
		256	1204.32	0	0	0	0
		257	1208.18	0	0	0	0
		258	1212.04	0	0	0	205.538
		259	1215.9	0	0	0	0
		260	1219.76	0	0	0	0
		261	1223.62	0	0	0	0
		262	1227.48	0	193.702	0	0
		263	1231.34	0	0	0	0
		264	1235.2	0	0	0	0
		265	1239.06	0	0	0	0
		266	1242.92	0	0	0	0
		267	1246.78	0	0	0	0
		268	1250.64	0	0	0	0
		269	1254.5	0	0	0	0
		270	1258.36	0	0	0	0
		271	1262.22	0	0	0	0
		272	1266.08	0	0	0	0
		273	1269.94	0	192.011	0	0
		274	1273.8	0	0	0	0
		275	1277.66	0	0	0	0
		276	1281.52	0	187.472	0	0
		277	1285.38	0	207.34	0	0
		278	1289.24	0	0	0	0
		279	1293.1	0	0	0	0
		280	1296.96	0	190.265	0	0
		281	1300.82	0	188.319	0	0
		282	1304.68	0	0	0	0
		283	1308.54	0	184.433	0	0
		284	1312.4	0	0	0	0
		285	1316.26	0	0	0	0
		286	1320.12	0	181.737	0	0
		287	1323.98	0	194.798	0	0
		288	1327.84	0	194.138	0	0
		289	1331.7	0	188.082	0	188.692
		290	1335.56	0	189.776	0	0
		291	1339.42	0	185.5	0	0
		292	1343.28	0	195.224	0	0
		293	1347.14	0	194.754	0	0
		294	1351	0	195.482	0	0
		295	1354.86	0	192.419	0	0
		296	1358.72	0	194.644	0	0
		297	1362.58	0	196.023	0	0
		298	1366.44	0	193.428	0	0
		299	1370.3	0	188.519	0	0
		300	1374.16	0	194.165	0	0
		301	1378.02	0	193.849	0	0
		302	1381.88	0	192.003	0	0
		303	1385.74	0	196.355	0	0
		304	1389.6	0	192.612	0	0
		305	1393.46	0	194.311	0	0
		306	1397.32	0	200.104	0	0
		307	1401.18	0	192.551	0	0
		308	1405.04	0	194.62	0	0
		309	1408.9	0	196.788	0	0
		310	1412.76	0	190.925	0	0
		311	1416.62	0	183.227	0	0
		312	1420.48	0	194.715	0	0
		313	1424.34	0	188.268	0	0
		314	1428.2	0	188.073	0	0
		315	1432.06	0	189.725	0	0
		316	1435.92	0	186.667	0	0
		317	1439.78	0	192.035	0	0
		318	1443.64	0	188.893	0	0
		319	1447.5	0	185.69	213.603	0
		320	1451.36	0	194.379	0	0
		321	1455.22	0	0	0	0
		322	1459.08	0	186.824	0	0
		323	1462.94	0	0	0	0
		324	1466.8	0	0	0	0
		325	1470.66	0	0	0	0
		326	1474.52	0	187.87	0	0
		327	1478.38	0	195.88	0	0
		328	1482.24	0	187.53	0	0
		329	1486.1	0	0	0	0
		330	1489.96	0	191.571	0	0
		331	1493.82	0	0	0	0
		332	1497.68	0	190.034	0	0
		333	1501.54	0	188.72	0	0
		334	1505.4	0	187.559	0	0
		335	1509.26	0	0	0	0
		336	1513.12	0	0	194.56	0
		337	1516.98	0	0	0	0
		338	1520.84	0	0	0	0
		339	1524.7	0	0	0	0
		340	1528.56	0	183.221	0	0
		341	1532.42	0	0	194.914	0
		342	1536.28	0	181.942	0	0
		343	1540.14	0	0	0	0
		344	1544	0	0	0	0
		345	1547.86	0	0	0	203.806
		346	1551.72	0	0	0	0
		347	1555.58	0	0	0	0
		348	1559.44	194.892	0	0	0
		349	1563.3	0	0	0	0
		350	1567.16	0	0	0	0
		351	1571.02	0	0	0	180.636
		352	1574.88	0	0	0	0
		353	1578.74	0	0	0	0
		354	1582.6	201.612	0	0	0
		355	1586.46	0	0	0	0
		356	1590.32	0	0	0	186.505
		357	1594.18	0	0	0	180.849
		358	1598.04	0	0	0	0
		359	1601.9	0	0	0	0
		360	1605.76	0	0	0	190.344
		361	1609.62	0	0	0	0
		362	1613.48	0	0	0	0
		363	1617.34	0	0	0	0
		364	1621.2	0	0	0	0
		365	1625.06	0	0	0	0
		366	1628.92	0	0	0	0
		367	1632.78	0	0	0	0
		368	1636.64	0	0	0	0
		369	1640.5	0	0	207.761	0
		370	1644.36	0	0	0	0
		371	1648.22	0	0	0	0
		372	1652.08	0	0	0	188.306
		373	1655.94	0	0	0	0
		374	1659.8	0	0	0	0
		375	1663.66	0	0	0	0
		376	1667.52	0	0	0	178.6
		377	1671.38	0	0	0	185.489
		378	1675.24	0	0	0	0
		379	1679.1	0	0	0	0
		380	1682.96	0	0	0	0
		381	1686.82	0	0	0	0
		382	1690.68	0	0	0	176.864
		383	1694.54	0	0	0	179.94
		384	1698.4	0	0	200.417	0
		385	1702.26	0	0	0	0
		386	1706.12	0	0	0	179.591
		387	1709.98	0	0	0	0
		388	1713.84	0	0	0	188.841
		389	1717.7	0	0	0	185.012
		390	1721.56	0	197.715	0	0
		391	1725.42	0	0	0	176.29
		392	1729.28	0	0	0	0
		393	1733.14	0	0	0	0
		394	1737	0	0	0	0
		395	1740.86	0	0	0	0
		396	1744.72	0	0	0	0
		397	1748.58	0	0	0	0
		398	1752.44	0	0	0	0
		399	1756.3	0	0	200.419	0
		400	1760.16	0	0	0	0
		401	1764.02	0	0	203.833	0
		402	1767.88	0	0	197.903	0
		403	1771.74	0	0	0	0
		404	1775.6	0	0	203.008	0
		405	1779.46	205.091	0	200.2	0
		406	1783.32	0	0	207.223	184.866
		407	1787.18	0	0	198.591	0
		408	1791.04	0	0	207.967	188.9
		409	1794.9	0	0	206.787	0
		410	1798.76	0	0	204.961	0
		411	1802.62	0	0	205.656	0
		412	1806.48	0	0	196.025	205.421
		413	1810.34	0	0	203.53	187.293
		414	1814.2	206.525	0	210.807	0
		415	1818.06	0	0	210.448	0
		416	1821.92	0	0	204.98	187.061
		417	1825.78	0	0	213.015	187.22
		418	1829.64	0	0	213.742	0
		419	1833.5	0	0	201.624	194.371
		420	1837.36	200.837	0	209.202	0
		421	1841.22	0	0	205.446	189.849
		422	1845.08	0	204.258	211.997	189.503
		423	1848.94	0	0	211.799	189.079
		424	1852.8	200.582	0	208.762	184.002
		425	1856.66	0	0	213.576	190.774
		426	1860.52	0	0	223.364	197.004
		427	1864.38	198.626	0	198.139	188.493
		428	1868.24	0	0	213.601	195.564
		429	1872.1	208.48	0	213.783	196.502
		430	1875.96	0	0	209.916	199.075
		431	1879.82	0	0	219.985	187.928
		432	1883.68	199.473	0	209.289	195.037
		433	1887.54	0	0	0	183.012
		434	1891.4	0	0	0	184.073
		435	1895.26	0	0	0	186.677
		436	1899.12	201.472	0	204.44	199.061
		437	1902.98	0	0	0	197.713
		438	1906.84	200.428	0	204.629	194.076
		439	1910.7	204.927	0	0	195.045
		440	1914.56	0	0	205.495	186.234
		441	1918.42	0	0	0	192.328
		442	1922.28	206.189	0	0	200.641
		443	1926.14	0	0	0	193.117
		444	1930	202.076	0	0	192.563
		445	1933.86	0	0	0	188.817
		446	1937.72	198.965	0	0	197.802
		447	1941.58	0	0	0	211.537
		448	1945.44	207.091	0	204.044	212.669
		449	1949.3	0	0	0	208.371
		450	1953.16	0	0	198.841	196.278
		451	1957.02	0	0	0	195.396
		452	1960.88	204.354	0	0	201.933
		453	1964.74	196.438	0	0	195.407
		454	1968.6	204.124	0	0	200.695
		455	1972.46	206.042	0	0	194.232
		456	1976.32	0	0	0	202.628
		457	1980.18	203.867	0	0	201.341
		458	1984.04	204.848	0	0	199.574
		459	1987.9	203.424	0	0	212.692
		460	1991.76	206.136	0	0	208.313
		461	1995.62	197.702	0	0	208.437
		462	1999.48	203.541	0	0	202.033
		463	2003.34	211.365	0	0	197.629
		464	2007.2	195.121	0	0	0
		465	2011.06	197.202	0	0	202.661
		466	2014.92	205.947	0	0	0
		467	2018.78	196.29	0	0	199.566
		468	2022.64	204.188	0	0	200.753
		469	2026.5	198.859	0	0	201.5
		470	2030.36	208.111	0	0	204.351
		471	2034.22	204.858	0	0	203.886
		472	2038.08	207.403	0	0	202.205
		473	2041.94	0	0	0	207.324
		474	2045.8	198.836	0	0	203.025
		475	2049.66	198.158	0	0	205.835
		476	2053.52	187.609	0	202.1	199.775
		477	2057.38	0	0	0	200.277
		478	2061.24	201.047	0	0	212.31
		479	2065.1	201.005	0	0	203.684
		480	2068.96	196.267	0	0	209.692
		481	2072.82	193.694	0	0	207.812
		482	2076.68	189.848	0	0	213.518
		483	2080.54	197.002	0	0	200.505
		484	2084.4	197.083	0	0	206.909
		485	2088.26	192.967	0	0	195.108
		486	2092.12	201.113	0	0	213.201
		487	2095.98	0	0	0	207.283
		488	2099.84	193.991	0	0	197.403
		489	2103.7	202.03	0	0	208.001
		490	2107.56	0	0	0	205.578
		491	2111.42	192.758	0	0	199.081
		492	2115.28	187.304	0	0	205.674
		493	2119.14	188.927	0	0	203.746
		494	2123	197.586	0	0	212.715
		495	2126.86	198.522	0	0	0
		496	2130.72	198.518	0	0	0
		497	2134.58	202.836	0	0	0
		498	2138.44	183.003	0	0	0
		499	2142.3	194.781	0	0	0
		500	2146.16	186.926	0	0	0
		501	2150.02	191.539	0	0	0
		502	2153.88	196.465	0	0	0
		503	2157.74	197.03	0	0	0
		504	2161.6	196.22	0	0	0
		505	2165.46	194.011	0	0	0
		506	2169.32	189.099	0	0	0
		507	2173.18	196.121	0	193.27	0
		508	2177.04	0	0	186.974	0
		509	2180.9	194.801	0	0	206.621
		510	2184.76	199.093	0	0	0
		511	2188.62	189.714	0	0	0
		512	2192.48	194.714	0	0	0
		513	2196.34	194.75	0	0	0
		514	2200.2	192.828	0	0	0
		515	2204.06	198.263	0	0	0
		516	2207.92	198.548	0	0	0
		517	2211.78	197.857	0	0	0
		518	2215.64	198.787	0	0	0
		519	2219.5	191.737	0	0	0
		520	2223.36	199.057	0	0	0
		521	2227.22	202.849	0	0	0
		522	2231.08	199.694	0	0	0
		523	2234.94	202.394	0	0	0
		524	2238.8	196.339	0	0	0
		525	2242.66	196.339	0	0	0
		526	2246.52	197.32	0	0	0
		527	2250.38	187.845	0	0	191.222
		528	2254.24	194.656	0	0	0
		529	2258.1	199.714	0	0	207.695
		530	2261.96	188.493	0	0	217.415
		531	2265.82	202.816	0	0	0
		532	2269.68	0	0	0	0
		533	2273.54	196.776	0	0	0
		534	2277.4	185.571	0	0	0
		535	2281.26	199.911	0	0	0
		536	2285.12	199.69	0	0	0
		537	2288.98	195.789	0	0	0
		538	2292.84	197.244	0	0	206.402
		539	2296.7	193.583	0	0	217.77
		540	2300.56	196.129	0	0	0
		541	2304.42	194.652	0	0	0
		542	2308.28	205.069	0	0	0
		543	2312.14	202.178	0	0	209.432
		544	2316	196.91	0	0	178.965
		545	2319.86	0	0	0	217.093

## Sheet: Background Std
				SptId_11	SptId_63	SptId_73	SptId_74
		0	216.16	0	0	0	0
		1	220.02	0	0	0	0
		2	223.88	0	0	0	0
		3	227.74	0	0	0	0
		4	231.6	0	0	0	0
		5	235.46	0	0	0	0
		6	239.32	0	0	0	0
		7	243.18	0	0	0	0
		8	247.04	0	0	0	0
		9	250.9	0	0	0	0
		10	254.76	0	0	0	0
		11	258.62	0	0	0	0
		12	262.48	0	0	0	0
		13	266.34	0	0	0	0
		14	270.2	0	0	0	0
		15	274.06	0	0	0	0
		16	277.92	0	0	0	0
		17	281.78	0	0	0	0
		18	285.64	0	0	0	0
		19	289.5	0	0	0	0
		20	293.36	0	0	0	0
		21	297.22	0	0	0	0
		22	301.08	0	0	0	0
		23	304.94	0	0	0	0
		24	308.8	0	0	0	0
		25	312.66	0	0	0	0
		26	316.52	0	0	0	0
		27	320.38	0	0	0	0
		28	324.24	0	0	0	0
		29	328.1	0	0	0	0
		30	331.96	0	0	0	0
		31	335.82	0	0	0	0
		32	339.68	0	0	0	0
		33	343.54	0	0	0	0
		34	347.4	0	0	0	0
		35	351.26	0	0	0	0
		36	355.12	0	0	0	0
		37	358.98	0	0	0	0
		38	362.84	0	0	0	0
		39	366.7	0	0	69.2232	0
		40	370.56	0	0	0	0
		41	374.42	0	0	0	0
		42	378.28	0	0	0	0
		43	382.14	0	0	0	70.075
		44	386	0	0	0	0
		45	389.86	0	0	0	0
		46	393.72	0	0	0	0
		47	397.58	0	0	0	0
		48	401.44	0	0	0	0
		49	405.3	0	0	0	0
		50	409.16	0	0	0	0
		51	413.02	0	0	0	0
		52	416.88	0	0	0	0
		53	420.74	0	0	0	0
		54	424.6	0	0	0	0
		55	428.46	0	0	0	0
		56	432.32	0	0	0	0
		57	436.18	0	0	0	0
		58	440.04	0	0	0	0
		59	443.9	0	0	0	0
		60	447.76	0	0	0	0
		61	451.62	73.3388	0	0	0
		62	455.48	0	0	0	0
		63	459.34	0	0	0	0
		64	463.2	0	0	0	0
		65	467.06	0	0	0	0
		66	470.92	0	0	0	0
		67	474.78	0	0	0	0
		68	478.64	0	0	0	0
		69	482.5	0	0	0	0
		70	486.36	0	0	0	0
		71	490.22	0	0	0	0
		72	494.08	0	0	0	0
		73	497.94	0	0	0	0
		74	501.8	0	0	0	0
		75	505.66	0	0	0	0
		76	509.52	0	0	0	0
		77	513.38	0	0	0	0
		78	517.24	0	0	0	0
		79	521.1	0	0	0	0
		80	524.96	0	0	0	0
		81	528.82	0	0	0	0
		82	532.68	0	0	0	0
		83	536.54	0	0	0	0
		84	540.4	73.9695	0	0	0
		85	544.26	0	0	0	0
		86	548.12	0	0	0	0
		87	551.98	0	0	0	0
		88	555.84	0	0	0	0
		89	559.7	0	0	0	0
		90	563.56	0	0	0	0
		91	567.42	0	0	0	0
		92	571.28	0	0	0	0
		93	575.14	0	0	0	0
		94	579	0	0	0	0
		95	582.86	0	0	0	0
		96	586.72	0	0	0	0
		97	590.58	0	0	0	0
		98	594.44	0	0	0	0
		99	598.3	0	0	0	0
		100	602.16	0	0	0	0
		101	606.02	0	0	0	0
		102	609.88	0	0	0	0
		103	613.74	0	0	0	0
		104	617.6	0	71.0126	0	0
		105	621.46	0	67.5371	0	0
		106	625.32	0	0	0	0
		107	629.18	0	0	0	0
		108	633.04	0	0	0	0
		109	636.9	75.9401	69.2763	0	0
		110	640.76	0	0	0	0
		111	644.62	0	0	0	0
		112	648.48	0	0	0	0
		113	652.34	0	66.7981	0	0
		114	656.2	0	0	0	0
		115	660.06	0	0	0	0
		116	663.92	0	0	0	0
		117	667.78	0	0	0	0
		118	671.64	0	0	0	0
		119	675.5	0	0	0	0
		120	679.36	0	0	0	0
		121	683.22	0	0	0	0
		122	687.08	0	0	0	0
		123	690.94	0	0	0	0
		124	694.8	0	0	0	0
		125	698.66	0	0	0	0
		126	702.52	0	65.7479	0	0
		127	706.38	0	66.7021	0	0
		128	710.24	0	0	0	0
		129	714.1	0	0	0	0
		130	717.96	0	0	0	0
		131	721.82	0	67.7859	0	0
		132	725.68	0	0	0	0
		133	729.54	0	68.7635	0	0
		134	733.4	0	0	0	0
		135	737.26	0	0	0	0
		136	741.12	0	0	0	0
		137	744.98	0	0	0	0
		138	748.84	0	0	0	0
		139	752.7	0	0	0	0
		140	756.56	0	0	0	0
		141	760.42	0	66.9616	0	0
		142	764.28	0	0	0	0
		143	768.14	0	0	0	0
		144	772	0	0	0	0
		145	775.86	0	0	0	0
		146	779.72	0	0	0	0
		147	783.58	0	0	0	0
		148	787.44	0	68.8586	0	0
		149	791.3	0	0	0	0
		150	795.16	0	69.0401	0	0
		151	799.02	0	0	0	0
		152	802.88	0	67.6693	0	0
		153	806.74	0	68.6511	0	0
		154	810.6	0	68.8703	0	0
		155	814.46	0	64.1786	0	0
		156	818.32	0	63.04	0	0
		157	822.18	0	0	0	0
		158	826.04	0	0	0	0
		159	829.9	0	67.3574	0	0
		160	833.76	0	63.6013	0	0
		161	837.62	0	0	0	0
		162	841.48	0	70.2955	0	0
		163	845.34	0	66.704	0	0
		164	849.2	0	67.5622	0	0
		165	853.06	0	68.4961	0	0
		166	856.92	0	67.5637	0	0
		167	860.78	0	68.7091	0	0
		168	864.64	0	0	0	0
		169	868.5	0	74.3454	0	0
		170	872.36	0	67.2308	0	0
		171	876.22	0	0	0	0
		172	880.08	0	65.6644	0	0
		173	883.94	0	0	0	0
		174	887.8	0	0	0	0
		175	891.66	0	0	0	0
		176	895.52	0	68.9262	0	0
		177	899.38	0	0	0	0
		178	903.24	0	66.8489	0	0
		179	907.1	0	69.6163	0	0
		180	910.96	0	0	0	0
		181	914.82	0	75.5696	0	0
		182	918.68	0	65.9127	0	0
		183	922.54	0	70.0853	67.425	80.2159
		184	926.4	0	70.8671	0	0
		185	930.26	0	63.1381	0	0
		186	934.12	0	69.2997	0	0
		187	937.98	0	69.9126	0	0
		188	941.84	0	63.9258	0	0
		189	945.7	0	70.3514	0	0
		190	949.56	0	81.5933	69.7193	0
		191	953.42	78.5528	68.7207	0	0
		192	957.28	0	74.2374	0	0
		193	961.14	0	72.1569	71.4084	0
		194	965	0	71.8909	0	0
		195	968.86	0	69.1565	0	0
		196	972.72	0	70.3683	0	0
		197	976.58	0	70.2707	0	0
		198	980.44	0	69.7914	0	0
		199	984.3	0	69.4801	0	0
		200	988.16	0	67.7033	0	0
		201	992.02	0	67.293	0	0
		202	995.88	0	67.2268	0	0
		203	999.74	0	65.0951	0	0
		204	1003.6	0	68.0557	0	0
		205	1007.46	0	0	0	0
		206	1011.32	0	0	0	0
		207	1015.18	0	67.7082	0	0
		208	1019.04	0	0	0	0
		209	1022.9	0	0	0	0
		210	1026.76	0	0	0	0
		211	1030.62	0	65.0698	0	0
		212	1034.48	0	0	0	0
		213	1038.34	0	0	0	0
		214	1042.2	0	64.6924	0	0
		215	1046.06	0	69.3389	0	0
		216	1049.92	0	66.0634	0	0
		217	1053.78	0	75.8576	0	0
		218	1057.64	0	69.433	0	0
		219	1061.5	0	0	0	0
		220	1065.36	0	72.2325	0	0
		221	1069.22	0	0	0	0
		222	1073.08	0	0	0	0
		223	1076.94	0	0	66.3508	0
		224	1080.8	0	0	0	0
		225	1084.66	0	0	0	0
		226	1088.52	0	0	0	0
		227	1092.38	0	0	69.7564	0
		228	1096.24	0	0	0	0
		229	1100.1	0	0	0	0
		230	1103.96	0	0	67.933	0
		231	1107.82	0	0	0	0
		232	1111.68	0	0	0	0
		233	1115.54	0	0	0	0
		234	1119.4	0	0	0	0
		235	1123.26	0	0	0	0
		236	1127.12	0	0	0	0
		237	1130.98	0	0	0	0
		238	1134.84	0	0	0	0
		239	1138.7	0	0	0	0
		240	1142.56	0	69.7092	0	0
		241	1146.42	0	0	0	0
		242	1150.28	0	0	0	0
		243	1154.14	0	0	0	0
		244	1158	0	0	0	0
		245	1161.86	0	0	0	0
		246	1165.72	0	0	0	0
		247	1169.58	0	0	0	0
		248	1173.44	0	0	0	0
		249	1177.3	0	0	0	0
		250	1181.16	0	0	0	0
		251	1185.02	0	0	0	0
		252	1188.88	0	0	0	0
		253	1192.74	0	73.2548	0	0
		254	1196.6	0	0	0	0
		255	1200.46	0	0	0	0
		256	1204.32	0	0	0	0
		257	1208.18	0	0	0	0
		258	1212.04	0	0	0	67.0791
		259	1215.9	0	0	0	0
		260	1219.76	0	0	0	0
		261	1223.62	0	0	0	0
		262	1227.48	0	69.8756	0	0
		263	1231.34	0	0	0	0
		264	1235.2	0	0	0	0
		265	1239.06	0	0	0	0
		266	1242.92	0	0	0	0
		267	1246.78	0	0	0	0
		268	1250.64	0	0	0	0
		269	1254.5	0	0	0	0
		270	1258.36	0	0	0	0
		271	1262.22	0	0	0	0
		272	1266.08	0	0	0	0
		273	1269.94	0	65.6614	0	0
		274	1273.8	0	0	0	0
		275	1277.66	0	0	0	0
		276	1281.52	0	64.3858	0	0
		277	1285.38	0	73.1407	0	0
		278	1289.24	0	0	0	0
		279	1293.1	0	0	0	0
		280	1296.96	0	68.429	0	0
		281	1300.82	0	66.4032	0	0
		282	1304.68	0	0	0	0
		283	1308.54	0	67.1763	0	0
		284	1312.4	0	0	0	0
		285	1316.26	0	0	0	0
		286	1320.12	0	67.3185	0	0
		287	1323.98	0	69.7822	0	0
		288	1327.84	0	72.5404	0	0
		289	1331.7	0	63.3377	0	74.5099
		290	1335.56	0	68.4201	0	0
		291	1339.42	0	65.3507	0	0
		292	1343.28	0	70.0479	0	0
		293	1347.14	0	65.3593	0	0
		294	1351	0	71.3597	0	0
		295	1354.86	0	70.6797	0	0
		296	1358.72	0	68.124	0	0
		297	1362.58	0	68.8407	0	0
		298	1366.44	0	67.4494	0	0
		299	1370.3	0	65.6051	0	0
		300	1374.16	0	71.0168	0	0
		301	1378.02	0	71.8932	0	0
		302	1381.88	0	68.794	0	0
		303	1385.74	0	70.6225	0	0
		304	1389.6	0	64.8762	0	0
		305	1393.46	0	66.1323	0	0
		306	1397.32	0	71.9667	0	0
		307	1401.18	0	73.7571	0	0
		308	1405.04	0	68.1751	0	0
		309	1408.9	0	74.0182	0	0
		310	1412.76	0	72.9629	0	0
		311	1416.62	0	63.4408	0	0
		312	1420.48	0	69.1612	0	0
		313	1424.34	0	68.9971	0	0
		314	1428.2	0	68.682	0	0
		315	1432.06	0	67.6628	0	0
		316	1435.92	0	64.4178	0	0
		317	1439.78	0	66.9007	0	0
		318	1443.64	0	69.8725	0	0
		319	1447.5	0	67.6064	71.779	0
		320	1451.36	0	72.6321	0	0
		321	1455.22	0	0	0	0
		322	1459.08	0	64.3363	0	0
		323	1462.94	0	0	0	0
		324	1466.8	0	0	0	0
		325	1470.66	0	0	0	0
		326	1474.52	0	69.8036	0	0
		327	1478.38	0	70.1511	0	0
		328	1482.24	0	64.6667	0	0
		329	1486.1	0	0	0	0
		330	1489.96	0	69.203	0	0
		331	1493.82	0	0	0	0
		332	1497.68	0	65.9255	0	0
		333	1501.54	0	68.0478	0	0
		334	1505.4	0	70.1807	0	0
		335	1509.26	0	0	0	0
		336	1513.12	0	0	68.0071	0
		337	1516.98	0	0	0	0
		338	1520.84	0	0	0	0
		339	1524.7	0	0	0	0
		340	1528.56	0	70.9989	0	0
		341	1532.42	0	0	73.3762	0
		342	1536.28	0	65.0557	0	0
		343	1540.14	0	0	0	0
		344	1544	0	0	0	0
		345	1547.86	0	0	0	77.3224
		346	1551.72	0	0	0	0
		347	1555.58	0	0	0	0
		348	1559.44	67.1806	0	0	0
		349	1563.3	0	0	0	0
		350	1567.16	0	0	0	0
		351	1571.02	0	0	0	69.3067
		352	1574.88	0	0	0	0
		353	1578.74	0	0	0	0
		354	1582.6	72.6961	0	0	0
		355	1586.46	0	0	0	0
		356	1590.32	0	0	0	67.5946
		357	1594.18	0	0	0	67.2556
		358	1598.04	0	0	0	0
		359	1601.9	0	0	0	0
		360	1605.76	0	0	0	71.8902
		361	1609.62	0	0	0	0
		362	1613.48	0	0	0	0
		363	1617.34	0	0	0	0
		364	1621.2	0	0	0	0
		365	1625.06	0	0	0	0
		366	1628.92	0	0	0	0
		367	1632.78	0	0	0	0
		368	1636.64	0	0	0	0
		369	1640.5	0	0	72.2667	0
		370	1644.36	0	0	0	0
		371	1648.22	0	0	0	0
		372	1652.08	0	0	0	68.0181
		373	1655.94	0	0	0	0
		374	1659.8	0	0	0	0
		375	1663.66	0	0	0	0
		376	1667.52	0	0	0	67.1853
		377	1671.38	0	0	0	69.419
		378	1675.24	0	0	0	0
		379	1679.1	0	0	0	0
		380	1682.96	0	0	0	0
		381	1686.82	0	0	0	0
		382	1690.68	0	0	0	67.5764
		383	1694.54	0	0	0	68.7586
		384	1698.4	0	0	69.2657	0
		385	1702.26	0	0	0	0
		386	1706.12	0	0	0	66.8078
		387	1709.98	0	0	0	0
		388	1713.84	0	0	0	69.0929
		389	1717.7	0	0	0	65.6787
		390	1721.56	0	69.2763	0	0
		391	1725.42	0	0	0	64.1098
		392	1729.28	0	0	0	0
		393	1733.14	0	0	0	0
		394	1737	0	0	0	0
		395	1740.86	0	0	0	0
		396	1744.72	0	0	0	0
		397	1748.58	0	0	0	0
		398	1752.44	0	0	0	0
		399	1756.3	0	0	69.1205	0
		400	1760.16	0	0	0	0
		401	1764.02	0	0	69.7761	0
		402	1767.88	0	0	69.4352	0
		403	1771.74	0	0	0	0
		404	1775.6	0	0	69.2738	0
		405	1779.46	71.576	0	69.4058	0
		406	1783.32	0	0	72.2773	68.2621
		407	1787.18	0	0	67.3978	0
		408	1791.04	0	0	71.2528	70.8766
		409	1794.9	0	0	71.5316	0
		410	1798.76	0	0	70.7496	0
		411	1802.62	0	0	68.6573	0
		412	1806.48	0	0	66.1811	70.8877
		413	1810.34	0	0	68.3129	65.8852
		414	1814.2	72.6284	0	74.399	0
		415	1818.06	0	0	69.8585	0
		416	1821.92	0	0	71.7423	66.7952
		417	1825.78	0	0	69.0092	70.0788
		418	1829.64	0	0	71.4079	0
		419	1833.5	0	0	69.3565	71.6393
		420	1837.36	68.1369	0	72.5745	0
		421	1841.22	0	0	68.0846	68.2974
		422	1845.08	0	69.7366	74.1566	69.8093
		423	1848.94	0	0	73.3018	72.5859
		424	1852.8	66.8842	0	67.8418	67.1287
		425	1856.66	0	0	73.4163	72.9446
		426	1860.52	0	0	75.1984	70.2023
		427	1864.38	69.9877	0	69.1966	66.8032
		428	1868.24	0	0	70.9638	75.7983
		429	1872.1	68.8825	0	72.8485	68.464
		430	1875.96	0	0	72.5149	70.3085
		431	1879.82	0	0	74.3863	69.2058
		432	1883.68	67.7624	0	70.2251	73.0241
		433	1887.54	0	0	0	66.016
		434	1891.4	0	0	0	67.6389
		435	1895.26	0	0	0	67.9317
		436	1899.12	70.3266	0	75.631	69.8229
		437	1902.98	0	0	0	72.5324
		438	1906.84	66.8972	0	74.0666	72.6076
		439	1910.7	70.4706	0	0	69.4918
		440	1914.56	0	0	69.9457	68.312
		441	1918.42	0	0	0	69.3592
		442	1922.28	69.2884	0	0	70.4966
		443	1926.14	0	0	0	73.4392
		444	1930	70.0113	0	0	70.3474
		445	1933.86	0	0	0	64.3428
		446	1937.72	68.4713	0	0	74.1802
		447	1941.58	0	0	0	74.3495
		448	1945.44	68.4722	0	69.46	73.6721
		449	1949.3	0	0	0	70.9089
		450	1953.16	0	0	70.4884	69.3911
		451	1957.02	0	0	0	71.2985
		452	1960.88	69.7326	0	0	69.8776
		453	1964.74	67.2371	0	0	68.9843
		454	1968.6	70.1219	0	0	73.7608
		455	1972.46	69.3728	0	0	71.7517
		456	1976.32	0	0	0	79.3567
		457	1980.18	68.9901	0	0	73.2268
		458	1984.04	72.3779	0	0	68.886
		459	1987.9	66.1903	0	0	72.9633
		460	1991.76	67.7788	0	0	73.3081
		461	1995.62	69.116	0	0	74.3329
		462	1999.48	66.4963	0	0	72.7617
		463	2003.34	75.1747	0	0	74.876
		464	2007.2	68.479	0	0	0
		465	2011.06	68.7412	0	0	69.7723
		466	2014.92	71.1972	0	0	0
		467	2018.78	65.6346	0	0	71.3295
		468	2022.64	71.112	0	0	70.7986
		469	2026.5	68.1308	0	0	68.3583
		470	2030.36	69.3459	0	0	73.5949
		471	2034.22	68.2899	0	0	70.9887
		472	2038.08	71.7728	0	0	75.2068
		473	2041.94	0	0	0	73.6515
		474	2045.8	69.0295	0	0	70.6566
		475	2049.66	69.4431	0	0	69.3787
		476	2053.52	65.3517	0	72.3127	69.1014
		477	2057.38	0	0	0	71.0418
		478	2061.24	69.5199	0	0	70.5702
		479	2065.1	67.8667	0	0	69.0764
		480	2068.96	69.1588	0	0	70.713
		481	2072.82	64.8618	0	0	73.4477
		482	2076.68	76.4393	0	0	72.0439
		483	2080.54	70.3632	0	0	72.9356
		484	2084.4	66.6558	0	0	71.8182
		485	2088.26	69.3718	0	0	70.7092
		486	2092.12	68.9713	0	0	71.967
		487	2095.98	0	0	0	70.3629
		488	2099.84	71.8136	0	0	72.0431
		489	2103.7	66.3791	0	0	71.4445
		490	2107.56	0	0	0	70.6001
		491	2111.42	65.7644	0	0	72.1076
		492	2115.28	70.6013	0	0	73.98
		493	2119.14	66.1663	0	0	71.5816
		494	2123	67.7852	0	0	73.3378
		495	2126.86	69.1436	0	0	0
		496	2130.72	65.5524	0	0	0
		497	2134.58	69.8367	0	0	0
		498	2138.44	64.8398	0	0	0
		499	2142.3	67.0416	0	0	0
		500	2146.16	66.975	0	0	0
		501	2150.02	68.8885	0	0	0
		502	2153.88	67.4854	0	0	0
		503	2157.74	68.2688	0	0	0
		504	2161.6	67.6134	0	0	0
		505	2165.46	68.6423	0	0	0
		506	2169.32	67.8352	0	0	0
		507	2173.18	65.8395	0	72.203	0
		508	2177.04	0	0	72.3091	0
		509	2180.9	69.8826	0	0	78.324
		510	2184.76	72.3157	0	0	0
		511	2188.62	69.0143	0	0	0
		512	2192.48	64.7675	0	0	0
		513	2196.34	71.8231	0	0	0
		514	2200.2	70.0229	0	0	0
		515	2204.06	68.8343	0	0	0
		516	2207.92	67.0574	0	0	0
		517	2211.78	67.8099	0	0	0
		518	2215.64	62.9684	0	0	0
		519	2219.5	68.9601	0	0	0
		520	2223.36	68.9812	0	0	0
		521	2227.22	69.7147	0	0	0
		522	2231.08	69.2555	0	0	0
		523	2234.94	70.5506	0	0	0
		524	2238.8	65.4908	0	0	0
		525	2242.66	68.3948	0	0	0
		526	2246.52	71.3799	0	0	0
		527	2250.38	68.513	0	0	71.9629
		528	2254.24	66.9747	0	0	0
		529	2258.1	66.6979	0	0	72.848
		530	2261.96	64.8848	0	0	72.9606
		531	2265.82	69.869	0	0	0
		532	2269.68	0	0	0	0
		533	2273.54	69.8837	0	0	0
		534	2277.4	67.9399	0	0	0
		535	2281.26	68.3658	0	0	0
		536	2285.12	71.5021	0	0	0
		537	2288.98	71.4896	0	0	0
		538	2292.84	67.8147	0	0	74.1392
		539	2296.7	68.947	0	0	72.8731
		540	2300.56	66.9183	0	0	0
		541	2304.42	66.9148	0	0	0
		542	2308.28	70.6127	0	0	0
		543	2312.14	69.5862	0	0	76.2683
		544	2316	69.9297	0	0	63.9044
		545	2319.86	0	0	0	71.2292

## Sheet: Average Spots by Background
				SptId_11	SptId_63	SptId_73	SptId_74
		0	216.16	0	0	0	0
		1	220.02	0	0	0	0
		2	223.88	0	0	0	0
		3	227.74	0	0	0	0
		4	231.6	0	0	0	0
		5	235.46	0	0	0	0
		6	239.32	0	0	0	0
		7	243.18	0	0	0	0
		8	247.04	0	0	0	0
		9	250.9	0	0	0	0
		10	254.76	0	0	0	0
		11	258.62	0	0	0	0
		12	262.48	0	0	0	0
		13	266.34	0	0	0	0
		14	270.2	0	0	0	0
		15	274.06	0	0	0	0
		16	277.92	0	0	0	0
		17	281.78	0	0	0	0
		18	285.64	0	0	0	0
		19	289.5	0	0	0	0
		20	293.36	0	0	0	0
		21	297.22	0	0	0	0
		22	301.08	0	0	0	0
		23	304.94	0	0	0	0
		24	308.8	0	0	0	0
		25	312.66	0	0	0	0
		26	316.52	0	0	0	0
		27	320.38	0	0	0	0
		28	324.24	0	0	0	0
		29	328.1	0	0	0	0
		30	331.96	0	0	0	0
		31	335.82	0	0	0	0
		32	339.68	0	0	0	0
		33	343.54	0	0	0	0
		34	347.4	0	0	0	0
		35	351.26	0	0	0	0
		36	355.12	0	0	0	0
		37	358.98	0	0	0	0
		38	362.84	0	0	0	0
		39	366.7	0	0	2.85231	0
		40	370.56	0	0	0	0
		41	374.42	0	0	0	0
		42	378.28	0	0	0	0
		43	382.14	0	0	0	2.40774
		44	386	0	0	0	0
		45	389.86	0	0	0	0
		46	393.72	0	0	0	0
		47	397.58	0	0	0	0
		48	401.44	0	0	0	0
		49	405.3	0	0	0	0
		50	409.16	0	0	0	0
		51	413.02	0	0	0	0
		52	416.88	0	0	0	0
		53	420.74	0	0	0	0
		54	424.6	0	0	0	0
		55	428.46	0	0	0	0
		56	432.32	0	0	0	0
		57	436.18	0	0	0	0
		58	440.04	0	0	0	0
		59	443.9	0	0	0	0
		60	447.76	0	0	0	0
		61	451.62	2.83973	0	0	0
		62	455.48	0	0	0	0
		63	459.34	0	0	0	0
		64	463.2	0	0	0	0
		65	467.06	0	0	0	0
		66	470.92	0	0	0	0
		67	474.78	0	0	0	0
		68	478.64	0	0	0	0
		69	482.5	0	0	0	0
		70	486.36	0	0	0	0
		71	490.22	0	0	0	0
		72	494.08	0	0	0	0
		73	497.94	0	0	0	0
		74	501.8	0	0	0	0
		75	505.66	0	0	0	0
		76	509.52	0	0	0	0
		77	513.38	0	0	0	0
		78	517.24	0	0	0	0
		79	521.1	0	0	0	0
		80	524.96	0	0	0	0
		81	528.82	0	0	0	0
		82	532.68	0	0	0	0
		83	536.54	0	0	0	0
		84	540.4	2.55976	0	0	0
		85	544.26	0	0	0	0
		86	548.12	0	0	0	0
		87	551.98	0	0	0	0
		88	555.84	0	0	0	0
		89	559.7	0	0	0	0
		90	563.56	0	0	0	0
		91	567.42	0	0	0	0
		92	571.28	0	0	0	0
		93	575.14	0	0	0	0
		94	579	0	0	0	0
		95	582.86	0	0	0	0
		96	586.72	0	0	0	0
		97	590.58	0	0	0	0
		98	594.44	0	0	0	0
		99	598.3	0	0	0	0
		100	602.16	0	0	0	0
		101	606.02	0	0	0	0
		102	609.88	0	0	0	0
		103	613.74	0	0	0	0
		104	617.6	0	2.80786	0	0
		105	621.46	0	2.72903	0	0
		106	625.32	0	0	0	0
		107	629.18	0	0	0	0
		108	633.04	0	0	0	0
		109	636.9	2.72076	2.88835	0	0
		110	640.76	0	0	0	0
		111	644.62	0	0	0	0
		112	648.48	0	0	0	0
		113	652.34	0	3.17077	0	0
		114	656.2	0	0	0	0
		115	660.06	0	0	0	0
		116	663.92	0	0	0	0
		117	667.78	0	0	0	0
		118	671.64	0	0	0	0
		119	675.5	0	0	0	0
		120	679.36	0	0	0	0
		121	683.22	0	0	0	0
		122	687.08	0	0	0	0
		123	690.94	0	0	0	0
		124	694.8	0	0	0	0
		125	698.66	0	0	0	0
		126	702.52	0	2.99135	0	0
		127	706.38	0	3.01666	0	0
		128	710.24	0	0	0	0
		129	714.1	0	0	0	0
		130	717.96	0	0	0	0
		131	721.82	0	3.12396	0	0
		132	725.68	0	0	0	0
		133	729.54	0	3.0336	0	0
		134	733.4	0	0	0	0
		135	737.26	0	0	0	0
		136	741.12	0	0	0	0
		137	744.98	0	0	0	0
		138	748.84	0	0	0	0
		139	752.7	0	0	0	0
		140	756.56	0	0	0	0
		141	760.42	0	3.09467	0	0
		142	764.28	0	0	0	0
		143	768.14	0	0	0	0
		144	772	0	0	0	0
		145	775.86	0	0	0	0
		146	779.72	0	0	0	0
		147	783.58	0	0	0	0
		148	787.44	0	2.62085	0	0
		149	791.3	0	0	0	0
		150	795.16	0	2.91983	0	0
		151	799.02	0	0	0	0
		152	802.88	0	3.20436	0	0
		153	806.74	0	3.88885	0	0
		154	810.6	0	3.18611	0	0
		155	814.46	0	3.44092	0	0
		156	818.32	0	3.30932	0	0
		157	822.18	0	0	0	0
		158	826.04	0	0	0	0
		159	829.9	0	3.47221	0	0
		160	833.76	0	3.54829	0	0
		161	837.62	0	0	0	0
		162	841.48	0	3.03207	0	0
		163	845.34	0	3.58636	0	0
		164	849.2	0	3.48051	0	0
		165	853.06	0	3.16875	0	0
		166	856.92	0	3.07883	0	0
		167	860.78	0	3.2208	0	0
		168	864.64	0	0	0	0
		169	868.5	0	3.11849	0	0
		170	872.36	0	3.02951	0	0
		171	876.22	0	0	0	0
		172	880.08	0	2.77138	0	0
		173	883.94	0	0	0	0
		174	887.8	0	0	0	0
		175	891.66	0	0	0	0
		176	895.52	0	3.13002	0	0
		177	899.38	0	0	0	0
		178	903.24	0	3.49692	0	0
		179	907.1	0	3.47034	0	0
		180	910.96	0	0	0	0
		181	914.82	0	2.92695	0	0
		182	918.68	0	3.23432	0	0
		183	922.54	0	3.06819	2.96846	3.00916
		184	926.4	0	3.0586	0	0
		185	930.26	0	3.60937	0	0
		186	934.12	0	3.79004	0	0
		187	937.98	0	3.27093	0	0
		188	941.84	0	3.62619	0	0
		189	945.7	0	3.36397	0	0
		190	949.56	0	3.23201	2.96988	0
		191	953.42	2.94233	3.52445	0	0
		192	957.28	0	3.03939	0	0
		193	961.14	0	4.17191	2.91102	0
		194	965	0	3.36136	0	0
		195	968.86	0	3.51199	0	0
		196	972.72	0	3.27693	0	0
		197	976.58	0	3.58644	0	0
		198	980.44	0	3.20911	0	0
		199	984.3	0	3.34417	0	0
		200	988.16	0	3.19466	0	0
		201	992.02	0	3.58599	0	0
		202	995.88	0	3.10878	0	0
		203	999.74	0	2.96825	0	0
		204	1003.6	0	2.92931	0	0
		205	1007.46	0	0	0	0
		206	1011.32	0	0	0	0
		207	1015.18	0	3.29885	0	0
		208	1019.04	0	0	0	0
		209	1022.9	0	0	0	0
		210	1026.76	0	0	0	0
		211	1030.62	0	3.31891	0	0
		212	1034.48	0	0	0	0
		213	1038.34	0	0	0	0
		214	1042.2	0	3.25672	0	0
		215	1046.06	0	3.08979	0	0
		216	1049.92	0	2.91036	0	0
		217	1053.78	0	3.15358	0	0
		218	1057.64	0	3.59642	0	0
		219	1061.5	0	0	0	0
		220	1065.36	0	3.14253	0	0
		221	1069.22	0	0	0	0
		222	1073.08	0	0	0	0
		223	1076.94	0	0	2.70108	0
		224	1080.8	0	0	0	0
		225	1084.66	0	0	0	0
		226	1088.52	0	0	0	0
		227	1092.38	0	0	2.8289	0
		228	1096.24	0	0	0	0
		229	1100.1	0	0	0	0
		230	1103.96	0	0	3.24161	0
		231	1107.82	0	0	0	0
		232	1111.68	0	0	0	0
		233	1115.54	0	0	0	0
		234	1119.4	0	0	0	0
		235	1123.26	0	0	0	0
		236	1127.12	0	0	0	0
		237	1130.98	0	0	0	0
		238	1134.84	0	0	0	0
		239	1138.7	0	0	0	0
		240	1142.56	0	2.91931	0	0
		241	1146.42	0	0	0	0
		242	1150.28	0	0	0	0
		243	1154.14	0	0	0	0
		244	1158	0	0	0	0
		245	1161.86	0	0	0	0
		246	1165.72	0	0	0	0
		247	1169.58	0	0	0	0
		248	1173.44	0	0	0	0
		249	1177.3	0	0	0	0
		250	1181.16	0	0	0	0
		251	1185.02	0	0	0	0
		252	1188.88	0	0	0	0
		253	1192.74	0	3.09649	0	0
		254	1196.6	0	0	0	0
		255	1200.46	0	0	0	0
		256	1204.32	0	0	0	0
		257	1208.18	0	0	0	0
		258	1212.04	0	0	0	2.5705
		259	1215.9	0	0	0	0
		260	1219.76	0	0	0	0
		261	1223.62	0	0	0	0
		262	1227.48	0	3.11672	0	0
		263	1231.34	0	0	0	0
		264	1235.2	0	0	0	0
		265	1239.06	0	0	0	0
		266	1242.92	0	0	0	0
		267	1246.78	0	0	0	0
		268	1250.64	0	0	0	0
		269	1254.5	0	0	0	0
		270	1258.36	0	0	0	0
		271	1262.22	0	0	0	0
		272	1266.08	0	0	0	0
		273	1269.94	0	3.06579	0	0
		274	1273.8	0	0	0	0
		275	1277.66	0	0	0	0
		276	1281.52	0	3.16729	0	0
		277	1285.38	0	2.6623	0	0
		278	1289.24	0	0	0	0
		279	1293.1	0	0	0	0
		280	1296.96	0	3.1811	0	0
		281	1300.82	0	3.06623	0	0
		282	1304.68	0	0	0	0
		283	1308.54	0	3.31177	0	0
		284	1312.4	0	0	0	0
		285	1316.26	0	0	0	0
		286	1320.12	0	3.89516	0	0
		287	1323.98	0	3.24215	0	0
		288	1327.84	0	3.50447	0	0
		289	1331.7	0	3.20133	0	2.89802
		290	1335.56	0	3.6476	0	0
		291	1339.42	0	3.53264	0	0
		292	1343.28	0	3.05363	0	0
		293	1347.14	0	3.18509	0	0
		294	1351	0	3.4663	0	0
		295	1354.86	0	3.43916	0	0
		296	1358.72	0	3.72647	0	0
		297	1362.58	0	3.75202	0	0
		298	1366.44	0	3.19777	0	0
		299	1370.3	0	3.5378	0	0
		300	1374.16	0	3.70222	0	0
		301	1378.02	0	3.39709	0	0
		302	1381.88	0	3.65169	0	0
		303	1385.74	0	3.63003	0	0
		304	1389.6	0	3.51048	0	0
		305	1393.46	0	3.44853	0	0
		306	1397.32	0	3.28875	0	0
		307	1401.18	0	3.6194	0	0
		308	1405.04	0	3.98634	0	0
		309	1408.9	0	3.86457	0	0
		310	1412.76	0	3.61125	0	0
		311	1416.62	0	3.86121	0	0
		312	1420.48	0	3.87875	0	0
		313	1424.34	0	4.20522	0	0
		314	1428.2	0	3.5199	0	0
		315	1432.06	0	3.40735	0	0
		316	1435.92	0	3.51542	0	0
		317	1439.78	0	3.33415	0	0
		318	1443.64	0	3.05918	0	0
		319	1447.5	0	3.32274	2.6451	0
		320	1451.36	0	3.30398	0	0
		321	1455.22	0	0	0	0
		322	1459.08	0	3.11189	0	0
		323	1462.94	0	0	0	0
		324	1466.8	0	0	0	0
		325	1470.66	0	0	0	0
		326	1474.52	0	3.57295	0	0
		327	1478.38	0	3.38218	0	0
		328	1482.24	0	3.36632	0	0
		329	1486.1	0	0	0	0
		330	1489.96	0	3.215	0	0
		331	1493.82	0	0	0	0
		332	1497.68	0	3.1069	0	0
		333	1501.54	0	3.33333	0	0
		334	1505.4	0	3.32737	0	0
		335	1509.26	0	0	0	0
		336	1513.12	0	0	2.85174	0
		337	1516.98	0	0	0	0
		338	1520.84	0	0	0	0
		339	1524.7	0	0	0	0
		340	1528.56	0	3.16714	0	0
		341	1532.42	0	0	2.89614	0
		342	1536.28	0	3.04142	0	0
		343	1540.14	0	0	0	0
		344	1544	0	0	0	0
		345	1547.86	0	0	0	2.60542
		346	1551.72	0	0	0	0
		347	1555.58	0	0	0	0
		348	1559.44	2.94714	0	0	0
		349	1563.3	0	0	0	0
		350	1567.16	0	0	0	0
		351	1571.02	0	0	0	3.46948
		352	1574.88	0	0	0	0
		353	1578.74	0	0	0	0
		354	1582.6	2.88921	0	0	0
		355	1586.46	0	0	0	0
		356	1590.32	0	0	0	3.18044
		357	1594.18	0	0	0	3.37605
		358	1598.04	0	0	0	0
		359	1601.9	0	0	0	0
		360	1605.76	0	0	0	3.44477
		361	1609.62	0	0	0	0
		362	1613.48	0	0	0	0
		363	1617.34	0	0	0	0
		364	1621.2	0	0	0	0
		365	1625.06	0	0	0	0
		366	1628.92	0	0	0	0
		367	1632.78	0	0	0	0
		368	1636.64	0	0	0	0
		369	1640.5	0	0	2.81494	0
		370	1644.36	0	0	0	0
		371	1648.22	0	0	0	0
		372	1652.08	0	0	0	3.08588
		373	1655.94	0	0	0	0
		374	1659.8	0	0	0	0
		375	1663.66	0	0	0	0
		376	1667.52	0	0	0	3.16189
		377	1671.38	0	0	0	3.03198
		378	1675.24	0	0	0	0
		379	1679.1	0	0	0	0
		380	1682.96	0	0	0	0
		381	1686.82	0	0	0	0
		382	1690.68	0	0	0	3.32402
		383	1694.54	0	0	0	3.26006
		384	1698.4	0	0	2.98977	0
		385	1702.26	0	0	0	0
		386	1706.12	0	0	0	3.39476
		387	1709.98	0	0	0	0
		388	1713.84	0	0	0	3.14391
		389	1717.7	0	0	0	2.989
		390	1721.56	0	2.87535	0	0
		391	1725.42	0	0	0	3.6181
		392	1729.28	0	0	0	0
		393	1733.14	0	0	0	0
		394	1737	0	0	0	0
		395	1740.86	0	0	0	0
		396	1744.72	0	0	0	0
		397	1748.58	0	0	0	0
		398	1752.44	0	0	0	0
		399	1756.3	0	0	3.46825	0
		400	1760.16	0	0	0	0
		401	1764.02	0	0	3.07185	0
		402	1767.88	0	0	3.05239	0
		403	1771.74	0	0	0	0
		404	1775.6	0	0	3.15127	0
		405	1779.46	2.69312	0	3.04772	0
		406	1783.32	0	0	3.26058	2.92524
		407	1787.18	0	0	3.08401	0
		408	1791.04	0	0	3.70011	3.53567
		409	1794.9	0	0	3.28204	0
		410	1798.76	0	0	3.79793	0
		411	1802.62	0	0	3.54772	0
		412	1806.48	0	0	3.42571	2.85796
		413	1810.34	0	0	3.4963	3.25768
		414	1814.2	2.78175	0	3.65895	0
		415	1818.06	0	0	3.75254	0
		416	1821.92	0	0	3.51439	3.15406
		417	1825.78	0	0	3.21083	3.25252
		418	1829.64	0	0	3.27463	0
		419	1833.5	0	0	3.62495	3.12523
		420	1837.36	2.8182	0	3.53916	0
		421	1841.22	0	0	3.71022	3.52561
		422	1845.08	0	2.95378	3.12758	3.27243
		423	1848.94	0	0	3.25954	3.36305
		424	1852.8	3.08269	0	3.50064	3.39018
		425	1856.66	0	0	3.00507	3.37747
		426	1860.52	0	0	3.19806	3.67291
		427	1864.38	3.41747	0	3.88616	3.874
		428	1868.24	0	0	2.86398	3.7717
		429	1872.1	2.69011	0	2.99732	3.56714
		430	1875.96	0	0	3.15909	3.21281
		431	1879.82	0	0	2.89414	3.50564
		432	1883.68	2.79904	0	3.31419	3.51147
		433	1887.54	0	0	0	3.74545
		434	1891.4	0	0	0	3.43472
		435	1895.26	0	0	0	4.19119
		436	1899.12	3.40329	0	3.21583	3.14343
		437	1902.98	0	0	0	3.82281
		438	1906.84	3.14864	0	2.78456	3.87257
		439	1910.7	2.84212	0	0	3.76235
		440	1914.56	0	0	2.84679	3.36069
		441	1918.42	0	0	0	3.62068
		442	1922.28	3.19968	0	0	3.70502
		443	1926.14	0	0	0	3.79476
		444	1930	3.32091	0	0	3.63767
		445	1933.86	0	0	0	3.57955
		446	1937.72	3.06085	0	0	3.87098
		447	1941.58	0	0	0	3.41851
		448	1945.44	3.21865	0	3.10717	3.0752
		449	1949.3	0	0	0	2.96586
		450	1953.16	0	0	3.0495	3.63733
		451	1957.02	0	0	0	3.24598
		452	1960.88	3.11225	0	0	3.63734
		453	1964.74	3.27288	0	0	3.25133
		454	1968.6	2.83946	0	0	3.28484
		455	1972.46	3.11198	0	0	3.2873
		456	1976.32	0	0	0	3.28166
		457	1980.18	3.37496	0	0	3.2708
		458	1984.04	3.13648	0	0	3.05217
		459	1987.9	3.23791	0	0	2.94714
		460	1991.76	3.06163	0	0	3.20343
		461	1995.62	3.02924	0	0	3.10463
		462	1999.48	2.94658	0	0	3.37922
		463	2003.34	3.051	0	0	3.16419
		464	2007.2	2.94792	0	0	0
		465	2011.06	3.3471	0	0	3.15798
		466	2014.92	2.96679	0	0	0
		467	2018.78	3.2429	0	0	3.02975
		468	2022.64	3.14626	0	0	3.30008
		469	2026.5	2.85573	0	0	3.38428
		470	2030.36	2.96985	0	0	3.16122
		471	2034.22	3.29379	0	0	3.18199
		472	2038.08	2.93758	0	0	3.04408
		473	2041.94	0	0	0	3.51877
		474	2045.8	3.08111	0	0	3.173
		475	2049.66	3.60841	0	0	3.50893
		476	2053.52	3.30635	0	2.69669	3.73383
		477	2057.38	0	0	0	3.66879
		478	2061.24	3.18666	0	0	3.54435
		479	2065.1	2.99346	0	0	3.64584
		480	2068.96	3.35546	0	0	3.9186
		481	2072.82	3.55181	0	0	3.38785
		482	2076.68	3.38541	0	0	3.36293
		483	2080.54	3.30327	0	0	3.63249
		484	2084.4	3.55272	0	0	3.27301
		485	2088.26	3.44101	0	0	3.37815
		486	2092.12	3.09527	0	0	3.19798
		487	2095.98	0	0	0	3.13635
		488	2099.84	3.573	0	0	3.20954
		489	2103.7	3.18546	0	0	3.31297
		490	2107.56	0	0	0	3.437
		491	2111.42	3.21128	0	0	3.469
		492	2115.28	3.34483	0	0	3.19958
		493	2119.14	3.38643	0	0	3.03728
		494	2123	3.55613	0	0	2.72404
		495	2126.86	3.52422	0	0	0
		496	2130.72	2.97598	0	0	0
		497	2134.58	3.09999	0	0	0
		498	2138.44	3.25131	0	0	0
		499	2142.3	3.26178	0	0	0
		500	2146.16	3.43291	0	0	0
		501	2150.02	3.46999	0	0	0
		502	2153.88	3.34694	0	0	0
		503	2157.74	2.99815	0	0	0
		504	2161.6	3.40811	0	0	0
		505	2165.46	3.30247	0	0	0
		506	2169.32	3.33034	0	0	0
		507	2173.18	3.25607	0	3.15897	0
		508	2177.04	0	0	2.99596	0
		509	2180.9	3.33049	0	0	2.60703
		510	2184.76	3.16962	0	0	0
		511	2188.62	3.12873	0	0	0
		512	2192.48	3.43562	0	0	0
		513	2196.34	3.04614	0	0	0
		514	2200.2	3.45527	0	0	0
		515	2204.06	2.98788	0	0	0
		516	2207.92	3.58564	0	0	0
		517	2211.78	3.47442	0	0	0
		518	2215.64	3.65719	0	0	0
		519	2219.5	3.30609	0	0	0
		520	2223.36	3.45906	0	0	0
		521	2227.22	3.04531	0	0	0
		522	2231.08	3.85229	0	0	0
		523	2234.94	3.11386	0	0	0
		524	2238.8	3.60253	0	0	0
		525	2242.66	3.47782	0	0	0
		526	2246.52	3.28863	0	0	0
		527	2250.38	3.27857	0	0	2.71587
		528	2254.24	3.46937	0	0	0
		529	2258.1	2.91963	0	0	2.82466
		530	2261.96	3.54054	0	0	2.73517
		531	2265.82	3.55159	0	0	0
		532	2269.68	0	0	0	0
		533	2273.54	3.5451	0	0	0
		534	2277.4	3.68669	0	0	0
		535	2281.26	3.01759	0	0	0
		536	2285.12	3.32333	0	0	0
		537	2288.98	3.37581	0	0	0
		538	2292.84	3.22144	0	0	3.30908
		539	2296.7	3.68653	0	0	2.956
		540	2300.56	3.46881	0	0	0
		541	2304.42	3.40052	0	0	0
		542	2308.28	3.27094	0	0	0
		543	2312.14	2.91963	0	0	3.20056
		544	2316	3.04031	0	0	3.26601
		545	2319.86	0	0	0	2.66322
