# Supplementary material for: Quantitative imaging of transcription in living Drosophila embryos reveals the impact of core promoter motifs on promoter state dynamics
Source: Nat Commun. 2021 Jul 23;12:4504. doi: 10.1038/s41467-021-24461-6 (PMC8302612; doi:10.1038/s41467-021-24461-6)
Supplement: Supplementary file 13 — Source Data [file 41467_2021_24461_MOESM13_ESM.zip › NatComm Source Data/snaE-snaTATAmutPr/snaTATAmutPr M1 - ComprehensiveActivationData.xls]

## Sheet: Sheet 1
						Time	Frame	Active Nucs	Cumulative Active Nucs
Tot Nucs Numb	26					138.96	0	0	0
Region						142.82	1	0	0
X1	32					146.68	2	0	0
X2	61					150.54	3	0	0
Y1	-25					154.4	4	0	0
Y2	25					158.26	5	0	0
						162.12	6	0	0
Filter Parameters						165.98	7	0	0
Zeros	2					169.84	8	0	0
Ones	30					173.7	9	0	0
Pix Size	0.1312					177.56	10	0	0
						181.42	11	0	0
						185.28	12	0	0
						189.14	13	0	0
						193	14	0	0
						196.86	15	0	0
						200.72	16	0	0
						204.58	17	0	0
						208.44	18	0	0
						212.3	19	0	0
						216.16	20	0	0
						220.02	21	0	0
						223.88	22	0	0
						227.74	23	0	0
						231.6	24	0	0
						235.46	25	0	0
						239.32	26	0	0
						243.18	27	0	0
						247.04	28	0	0
						250.9	29	0	0
						254.76	30	0	0
						258.62	31	0	0
						262.48	32	0	0
						266.34	33	0	0
						270.2	34	0	0
						274.06	35	0	0
						277.92	36	0	0
						281.78	37	0	0
						285.64	38	0	0
						289.5	39	0	0
						293.36	40	0	0
						297.22	41	0	0
						301.08	42	0	0
						304.94	43	0	0
						308.8	44	0	0
						312.66	45	0	0
						316.52	46	0	0
						320.38	47	0	0
						324.24	48	0	0
						328.1	49	0	0
						331.96	50	0	0
						335.82	51	0	0
						339.68	52	0	0
						343.54	53	0	0
						347.4	54	0	0
						351.26	55	0	0
						355.12	56	0	0
						358.98	57	0	0
						362.84	58	0	0
						366.7	59	0	0
						370.56	60	0	0
						374.42	61	0	0
						378.28	62	0	0
						382.14	63	0	0
						386	64	0	0
						389.86	65	0	0
						393.72	66	0	0
						397.58	67	0	0
						401.44	68	0	0
						405.3	69	0	0
						409.16	70	0	0
						413.02	71	0	0
						416.88	72	0	0
						420.74	73	0	0
						424.6	74	0	0
						428.46	75	0	0
						432.32	76	0	0
						436.18	77	0	0
						440.04	78	0	0
						443.9	79	0	0
						447.76	80	0	0
						451.62	81	0	0
						455.48	82	1	1
						459.34	83	1	1
						463.2	84	1	1
						467.06	85	1	1
						470.92	86	1	1
						474.78	87	1	1
						478.64	88	1	1
						482.5	89	1	1
						486.36	90	1	1
						490.22	91	1	1
						494.08	92	1	1
						497.94	93	1	1
						501.8	94	1	1
						505.66	95	1	1
						509.52	96	1	1
						513.38	97	1	1
						517.24	98	1	1
						521.1	99	1	1
						524.96	100	1	1
						528.82	101	1	1
						532.68	102	1	1
						536.54	103	1	1
						540.4	104	1	1
						544.26	105	1	1
						548.12	106	1	1
						551.98	107	1	1
						555.84	108	1	1
						559.7	109	1	1
						563.56	110	1	1
						567.42	111	1	1
						571.28	112	1	1
						575.14	113	1	1
						579	114	1	1
						582.86	115	1	1
						586.72	116	1	1
						590.58	117	1	1
						594.44	118	1	1
						598.3	119	1	1
						602.16	120	1	1
						606.02	121	1	1
						609.88	122	1	1
						613.74	123	1	1
						617.6	124	1	1
						621.46	125	1	1
						625.32	126	1	1
						629.18	127	0	1
						633.04	128	1	2
						636.9	129	1	2
						640.76	130	1	2
						644.62	131	1	2
						648.48	132	1	2
						652.34	133	1	2
						656.2	134	1	2
						660.06	135	1	2
						663.92	136	1	2
						667.78	137	1	2
						671.64	138	1	2
						675.5	139	1	2
						679.36	140	1	2
						683.22	141	1	2
						687.08	142	1	2
						690.94	143	1	2
						694.8	144	1	2
						698.66	145	1	2
						702.52	146	1	2
						706.38	147	1	2
						710.24	148	1	2
						714.1	149	1	2
						717.96	150	1	2
						721.82	151	1	2
						725.68	152	1	2
						729.54	153	1	2
						733.4	154	1	2
						737.26	155	1	2
						741.12	156	1	2
						744.98	157	1	2
						748.84	158	1	2
						752.7	159	1	2
						756.56	160	1	2
						760.42	161	1	2
						764.28	162	1	2
						768.14	163	1	2
						772	164	1	2
						775.86	165	0	2
						779.72	166	0	2
						783.58	167	0	2
						787.44	168	0	2
						791.3	169	0	2
						795.16	170	0	2
						799.02	171	0	2
						802.88	172	0	2
						806.74	173	0	2
						810.6	174	0	2
						814.46	175	0	2
						818.32	176	0	2
						822.18	177	0	2
						826.04	178	0	2
						829.9	179	0	2
						833.76	180	0	2
						837.62	181	0	2
						841.48	182	0	2
						845.34	183	0	2
						849.2	184	0	2
						853.06	185	0	2
						856.92	186	0	2
						860.78	187	0	2
						864.64	188	0	2
						868.5	189	0	2
						872.36	190	0	2
						876.22	191	0	2
						880.08	192	0	2
						883.94	193	0	2
						887.8	194	0	2
						891.66	195	0	2
						895.52	196	0	2
						899.38	197	0	2
						903.24	198	0	2
						907.1	199	0	2
						910.96	200	0	2
						914.82	201	0	2
						918.68	202	0	2
						922.54	203	0	2
						926.4	204	0	2
						930.26	205	0	2
						934.12	206	0	2
						937.98	207	0	2
						941.84	208	0	2
						945.7	209	0	2
						949.56	210	0	2
						953.42	211	0	2
						957.28	212	0	2
						961.14	213	0	2
						965	214	0	2
						968.86	215	0	2
						972.72	216	0	2
						976.58	217	0	2
						980.44	218	0	2
						984.3	219	0	2
						988.16	220	0	2
						992.02	221	0	2
						995.88	222	0	2
						999.74	223	0	2
						1003.6	224	0	2
						1007.46	225	0	2
						1011.32	226	0	2
						1015.18	227	0	2
						1019.04	228	0	2
						1022.9	229	0	2
						1026.76	230	0	2
						1030.62	231	0	2
						1034.48	232	0	2
						1038.34	233	1	3
						1042.2	234	1	3
						1046.06	235	1	3
						1049.92	236	1	3
						1053.78	237	1	3
						1057.64	238	1	3
						1061.5	239	1	3
						1065.36	240	1	3
						1069.22	241	1	3
						1073.08	242	1	3
						1076.94	243	1	3
						1080.8	244	1	3
						1084.66	245	1	3
						1088.52	246	1	3
						1092.38	247	1	3
						1096.24	248	1	3
						1100.1	249	1	3
						1103.96	250	1	3
						1107.82	251	1	3
						1111.68	252	1	3
						1115.54	253	1	3
						1119.4	254	1	3
						1123.26	255	1	3
						1127.12	256	1	3
						1130.98	257	1	3
						1134.84	258	1	3
						1138.7	259	1	3
						1142.56	260	1	3
						1146.42	261	1	3
						1150.28	262	1	3
						1154.14	263	1	3
						1158	264	1	3
						1161.86	265	1	3
						1165.72	266	1	3
						1169.58	267	1	3
						1173.44	268	1	3
						1177.3	269	1	3
						1181.16	270	1	3
						1185.02	271	1	3
						1188.88	272	1	3
						1192.74	273	1	3
						1196.6	274	1	3
						1200.46	275	1	3
						1204.32	276	1	3
						1208.18	277	1	3
						1212.04	278	1	3
						1215.9	279	1	3
						1219.76	280	1	3
						1223.62	281	1	3
						1227.48	282	1	3
						1231.34	283	0	3
						1235.2	284	0	3
						1239.06	285	0	3
						1242.92	286	0	3
						1246.78	287	0	3
						1250.64	288	0	3
						1254.5	289	0	3
						1258.36	290	0	3
						1262.22	291	0	3
						1266.08	292	0	3
						1269.94	293	0	3
						1273.8	294	0	3
						1277.66	295	0	3
						1281.52	296	0	3
						1285.38	297	0	3
						1289.24	298	0	3
						1293.1	299	0	3
						1296.96	300	0	3
						1300.82	301	0	3
						1304.68	302	0	3
						1308.54	303	0	3
						1312.4	304	0	3
						1316.26	305	0	3
						1320.12	306	0	3
						1323.98	307	0	3
						1327.84	308	0	3
						1331.7	309	0	3
						1335.56	310	0	3
						1339.42	311	0	3
						1343.28	312	0	3
						1347.14	313	0	3
						1351	314	0	3
						1354.86	315	0	3
						1358.72	316	0	3
						1362.58	317	0	3
						1366.44	318	1	4
						1370.3	319	1	4
						1374.16	320	1	4
						1378.02	321	1	4
						1381.88	322	1	4
						1385.74	323	1	4
						1389.6	324	1	4
						1393.46	325	1	4
						1397.32	326	1	4
						1401.18	327	1	4
						1405.04	328	1	4
						1408.9	329	1	4
						1412.76	330	1	4
						1416.62	331	1	4
						1420.48	332	1	4
						1424.34	333	2	4
						1428.2	334	2	4
						1432.06	335	2	4
						1435.92	336	2	4
						1439.78	337	2	4
						1443.64	338	2	4
						1447.5	339	2	4
						1451.36	340	2	4
						1455.22	341	2	4
						1459.08	342	2	4
						1462.94	343	2	4
						1466.8	344	2	4
						1470.66	345	2	4
						1474.52	346	2	4
						1478.38	347	2	4
						1482.24	348	2	4
						1486.1	349	2	4
						1489.96	350	2	4
						1493.82	351	2	4
						1497.68	352	2	4
						1501.54	353	2	4
						1505.4	354	2	4
						1509.26	355	2	4
						1513.12	356	2	4
						1516.98	357	2	4
						1520.84	358	2	4
						1524.7	359	2	4
						1528.56	360	2	4
						1532.42	361	2	4
						1536.28	362	2	4
						1540.14	363	2	4
						1544	364	2	4
						1547.86	365	2	4
						1551.72	366	2	4
						1555.58	367	2	4
						1559.44	368	2	4
						1563.3	369	2	4
						1567.16	370	1	4
						1571.02	371	1	4
						1574.88	372	1	4
						1578.74	373	1	4
						1582.6	374	1	4
						1586.46	375	1	4
						1590.32	376	1	4
						1594.18	377	1	4
						1598.04	378	1	4
						1601.9	379	1	4
						1605.76	380	1	4
						1609.62	381	1	4
						1613.48	382	1	4
						1617.34	383	1	4
						1621.2	384	1	4
						1625.06	385	1	4
						1628.92	386	1	4
						1632.78	387	1	4
						1636.64	388	1	4
						1640.5	389	1	4
						1644.36	390	1	4
						1648.22	391	1	4
						1652.08	392	1	4
						1655.94	393	1	4
						1659.8	394	1	4
						1663.66	395	1	4
						1667.52	396	1	4
						1671.38	397	1	4
						1675.24	398	1	4
						1679.1	399	1	4
						1682.96	400	1	4
						1686.82	401	1	4
						1690.68	402	1	4
						1694.54	403	1	4
						1698.4	404	2	5
						1702.26	405	2	5
						1706.12	406	2	5
						1709.98	407	2	5
						1713.84	408	2	5
						1717.7	409	2	5
						1721.56	410	2	5
						1725.42	411	2	5
						1729.28	412	2	5
						1733.14	413	2	5
						1737	414	2	5
						1740.86	415	1	5
						1744.72	416	1	5
						1748.58	417	1	5
						1752.44	418	1	5
						1756.3	419	1	5
						1760.16	420	1	5
						1764.02	421	2	6
						1767.88	422	2	6
						1771.74	423	2	6
						1775.6	424	2	6
						1779.46	425	2	6
						1783.32	426	2	6
						1787.18	427	2	6
						1791.04	428	2	6
						1794.9	429	2	6
						1798.76	430	2	6
						1802.62	431	2	6
						1806.48	432	2	6
						1810.34	433	2	6
						1814.2	434	2	6
						1818.06	435	2	6
						1821.92	436	2	6
						1825.78	437	2	6
						1829.64	438	2	6
						1833.5	439	2	6
						1837.36	440	2	6
						1841.22	441	2	6
						1845.08	442	2	6
						1848.94	443	2	6
						1852.8	444	3	7
						1856.66	445	3	7
						1860.52	446	3	7
						1864.38	447	3	7
						1868.24	448	3	7
						1872.1	449	3	7
						1875.96	450	4	8
						1879.82	451	4	8
						1883.68	452	4	8
						1887.54	453	4	8
						1891.4	454	4	8
						1895.26	455	4	8
						1899.12	456	4	8
						1902.98	457	4	8
						1906.84	458	4	8
						1910.7	459	4	8
						1914.56	460	4	8
						1918.42	461	4	8
						1922.28	462	4	8
						1926.14	463	4	8
						1930	464	4	8
						1933.86	465	4	8
						1937.72	466	4	8
						1941.58	467	4	8
						1945.44	468	4	8
						1949.3	469	4	8
						1953.16	470	4	8
						1957.02	471	4	8
						1960.88	472	4	8
						1964.74	473	4	8
						1968.6	474	3	8
						1972.46	475	3	8
						1976.32	476	3	8
						1980.18	477	3	8
						1984.04	478	3	8
						1987.9	479	3	8
						1991.76	480	3	8
						1995.62	481	3	8
						1999.48	482	3	8
						2003.34	483	3	8
						2007.2	484	3	8
						2011.06	485	3	8
						2014.92	486	3	8
						2018.78	487	3	8
						2022.64	488	3	8
						2026.5	489	3	8
						2030.36	490	3	8
						2034.22	491	3	8
						2038.08	492	3	8
						2041.94	493	3	8
						2045.8	494	3	8
						2049.66	495	3	8
						2053.52	496	2	8
						2057.38	497	2	8
						2061.24	498	2	8
						2065.1	499	2	8
						2068.96	500	2	8
						2072.82	501	2	8
						2076.68	502	2	8
						2080.54	503	2	8
						2084.4	504	2	8
						2088.26	505	2	8
						2092.12	506	2	8
						2095.98	507	2	8
						2099.84	508	2	8
						2103.7	509	2	8
						2107.56	510	2	8
						2111.42	511	2	8
						2115.28	512	2	8
						2119.14	513	2	8
						2123	514	2	8
						2126.86	515	2	8
						2130.72	516	2	8
						2134.58	517	2	8
						2138.44	518	2	8
						2142.3	519	2	8
						2146.16	520	2	8
						2150.02	521	2	8
						2153.88	522	2	8
						2157.74	523	2	8
						2161.6	524	2	8
						2165.46	525	2	8
						2169.32	526	2	8
						2173.18	527	2	8
						2177.04	528	2	8
						2180.9	529	2	8
						2184.76	530	2	8
						2188.62	531	2	8
						2192.48	532	2	8
						2196.34	533	2	8
						2200.2	534	2	8
						2204.06	535	2	8
						2207.92	536	2	8
						2211.78	537	2	8
						2215.64	538	2	8
						2219.5	539	2	8
						2223.36	540	2	8
						2227.22	541	2	8
						2231.08	542	2	8
						2234.94	543	2	8
						2238.8	544	2	8
						2242.66	545	2	8
						2246.52	546	2	8
						2250.38	547	2	8
						2254.24	548	2	8
						2258.1	549	2	8
						2261.96	550	2	8
						2265.82	551	2	8
						2269.68	552	2	8
						2273.54	553	2	8
						2277.4	554	2	8
						2281.26	555	2	8
						2285.12	556	2	8
						2288.98	557	2	8
						2292.84	558	2	8
						2296.7	559	2	8
						2300.56	560	2	8
						2304.42	561	2	8
						2308.28	562	2	8
						2312.14	563	2	8
						2316	564	2	8
						2319.86	565	2	8
						2323.72	566	2	8
						2327.58	567	2	8
						2331.44	568	2	8
						2335.3	569	2	8
						2339.16	570	2	8
						2343.02	571	2	8
						2346.88	572	2	8
						2350.74	573	2	8
						2354.6	574	2	8
						2358.46	575	2	8
						2362.32	576	2	8
						2366.18	577	2	8
						2370.04	578	2	8
						2373.9	579	2	8
						2377.76	580	2	8
						2381.62	581	2	8
						2385.48	582	2	8
						2389.34	583	2	8
						2393.2	584	2	8
						2397.06	585	2	8
						2400.92	586	2	8
						2404.78	587	2	8
						2408.64	588	2	8
						2412.5	589	2	8
						2416.36	590	2	8
						2420.22	591	2	8
						2424.08	592	2	8
