# Supplementary material for: Quantitative imaging of transcription in living Drosophila embryos reveals the impact of core promoter motifs on promoter state dynamics
Source: Nat Commun. 2021 Jul 23;12:4504. doi: 10.1038/s41467-021-24461-6 (PMC8302612; doi:10.1038/s41467-021-24461-6)
Supplement: Supplementary file 13 — Source Data [file 41467_2021_24461_MOESM13_ESM.zip › NatComm Source Data/snaE-snaTATAmutPr/snaTATAmutPr M3 - ComprehensiveActivationData.xls]

## Sheet: Sheet 1
						Time	Frame	Active Nucs	Cumulative Active Nucs
Tot Nucs Numb	30					216.16	0	0	0
Region						220.02	1	0	0
X1	38					223.88	2	0	0
X2	59					227.74	3	0	0
Y1	-25					231.6	4	0	0
Y2	25					235.46	5	0	0
						239.32	6	0	0
Filter Parameters						243.18	7	0	0
Zeros	2					247.04	8	0	0
Ones	30					250.9	9	0	0
Pix Size	0.1312					254.76	10	0	0
						258.62	11	0	0
						262.48	12	0	0
						266.34	13	0	0
						270.2	14	0	0
						274.06	15	0	0
						277.92	16	0	0
						281.78	17	0	0
						285.64	18	0	0
						289.5	19	0	0
						293.36	20	0	0
						297.22	21	0	0
						301.08	22	0	0
						304.94	23	0	0
						308.8	24	0	0
						312.66	25	0	0
						316.52	26	0	0
						320.38	27	0	0
						324.24	28	0	0
						328.1	29	0	0
						331.96	30	0	0
						335.82	31	0	0
						339.68	32	0	0
						343.54	33	0	0
						347.4	34	0	0
						351.26	35	0	0
						355.12	36	0	0
						358.98	37	0	0
						362.84	38	0	0
						366.7	39	0	0
						370.56	40	0	0
						374.42	41	0	0
						378.28	42	0	0
						382.14	43	0	0
						386	44	0	0
						389.86	45	0	0
						393.72	46	0	0
						397.58	47	0	0
						401.44	48	0	0
						405.3	49	0	0
						409.16	50	0	0
						413.02	51	0	0
						416.88	52	0	0
						420.74	53	0	0
						424.6	54	0	0
						428.46	55	0	0
						432.32	56	0	0
						436.18	57	0	0
						440.04	58	0	0
						443.9	59	0	0
						447.76	60	0	0
						451.62	61	0	0
						455.48	62	0	0
						459.34	63	0	0
						463.2	64	0	0
						467.06	65	0	0
						470.92	66	0	0
						474.78	67	0	0
						478.64	68	0	0
						482.5	69	0	0
						486.36	70	0	0
						490.22	71	0	0
						494.08	72	0	0
						497.94	73	0	0
						501.8	74	0	0
						505.66	75	0	0
						509.52	76	0	0
						513.38	77	0	0
						517.24	78	0	0
						521.1	79	0	0
						524.96	80	0	0
						528.82	81	0	0
						532.68	82	0	0
						536.54	83	0	0
						540.4	84	0	0
						544.26	85	0	0
						548.12	86	0	0
						551.98	87	0	0
						555.84	88	0	0
						559.7	89	0	0
						563.56	90	0	0
						567.42	91	0	0
						571.28	92	0	0
						575.14	93	0	0
						579	94	0	0
						582.86	95	0	0
						586.72	96	0	0
						590.58	97	0	0
						594.44	98	0	0
						598.3	99	0	0
						602.16	100	0	0
						606.02	101	0	0
						609.88	102	0	0
						613.74	103	0	0
						617.6	104	0	0
						621.46	105	0	0
						625.32	106	0	0
						629.18	107	0	0
						633.04	108	0	0
						636.9	109	0	0
						640.76	110	0	0
						644.62	111	0	0
						648.48	112	0	0
						652.34	113	0	0
						656.2	114	0	0
						660.06	115	0	0
						663.92	116	0	0
						667.78	117	0	0
						671.64	118	0	0
						675.5	119	0	0
						679.36	120	0	0
						683.22	121	0	0
						687.08	122	0	0
						690.94	123	0	0
						694.8	124	0	0
						698.66	125	0	0
						702.52	126	0	0
						706.38	127	0	0
						710.24	128	0	0
						714.1	129	0	0
						717.96	130	0	0
						721.82	131	0	0
						725.68	132	0	0
						729.54	133	0	0
						733.4	134	0	0
						737.26	135	0	0
						741.12	136	0	0
						744.98	137	0	0
						748.84	138	0	0
						752.7	139	0	0
						756.56	140	0	0
						760.42	141	0	0
						764.28	142	0	0
						768.14	143	0	0
						772	144	0	0
						775.86	145	0	0
						779.72	146	0	0
						783.58	147	0	0
						787.44	148	0	0
						791.3	149	0	0
						795.16	150	0	0
						799.02	151	0	0
						802.88	152	0	0
						806.74	153	0	0
						810.6	154	0	0
						814.46	155	0	0
						818.32	156	0	0
						822.18	157	0	0
						826.04	158	0	0
						829.9	159	0	0
						833.76	160	0	0
						837.62	161	0	0
						841.48	162	0	0
						845.34	163	0	0
						849.2	164	0	0
						853.06	165	0	0
						856.92	166	0	0
						860.78	167	0	0
						864.64	168	0	0
						868.5	169	0	0
						872.36	170	0	0
						876.22	171	0	0
						880.08	172	0	0
						883.94	173	0	0
						887.8	174	0	0
						891.66	175	0	0
						895.52	176	1	1
						899.38	177	1	1
						903.24	178	1	1
						907.1	179	1	1
						910.96	180	1	1
						914.82	181	1	1
						918.68	182	1	1
						922.54	183	1	1
						926.4	184	1	1
						930.26	185	1	1
						934.12	186	1	1
						937.98	187	1	1
						941.84	188	1	1
						945.7	189	1	1
						949.56	190	1	1
						953.42	191	1	1
						957.28	192	1	1
						961.14	193	1	1
						965	194	1	1
						968.86	195	1	1
						972.72	196	1	1
						976.58	197	1	1
						980.44	198	1	1
						984.3	199	1	1
						988.16	200	1	1
						992.02	201	1	1
						995.88	202	1	1
						999.74	203	1	1
						1003.6	204	1	1
						1007.46	205	1	1
						1011.32	206	1	1
						1015.18	207	1	1
						1019.04	208	0	1
						1022.9	209	0	1
						1026.76	210	0	1
						1030.62	211	0	1
						1034.48	212	0	1
						1038.34	213	0	1
						1042.2	214	0	1
						1046.06	215	0	1
						1049.92	216	0	1
						1053.78	217	0	1
						1057.64	218	0	1
						1061.5	219	0	1
						1065.36	220	0	1
						1069.22	221	0	1
						1073.08	222	0	1
						1076.94	223	0	1
						1080.8	224	0	1
						1084.66	225	0	1
						1088.52	226	0	1
						1092.38	227	0	1
						1096.24	228	0	1
						1100.1	229	0	1
						1103.96	230	0	1
						1107.82	231	0	1
						1111.68	232	0	1
						1115.54	233	0	1
						1119.4	234	0	1
						1123.26	235	0	1
						1127.12	236	0	1
						1130.98	237	0	1
						1134.84	238	0	1
						1138.7	239	0	1
						1142.56	240	0	1
						1146.42	241	0	1
						1150.28	242	0	1
						1154.14	243	0	1
						1158	244	0	1
						1161.86	245	0	1
						1165.72	246	0	1
						1169.58	247	0	1
						1173.44	248	0	1
						1177.3	249	0	1
						1181.16	250	0	1
						1185.02	251	0	1
						1188.88	252	0	1
						1192.74	253	0	1
						1196.6	254	0	1
						1200.46	255	0	1
						1204.32	256	0	1
						1208.18	257	0	1
						1212.04	258	0	1
						1215.9	259	0	1
						1219.76	260	0	1
						1223.62	261	0	1
						1227.48	262	0	1
						1231.34	263	0	1
						1235.2	264	0	1
						1239.06	265	0	1
						1242.92	266	0	1
						1246.78	267	0	1
						1250.64	268	0	1
						1254.5	269	0	1
						1258.36	270	0	1
						1262.22	271	0	1
						1266.08	272	0	1
						1269.94	273	1	1
						1273.8	274	1	1
						1277.66	275	1	1
						1281.52	276	1	1
						1285.38	277	1	1
						1289.24	278	1	1
						1293.1	279	1	1
						1296.96	280	1	1
						1300.82	281	1	1
						1304.68	282	1	1
						1308.54	283	1	1
						1312.4	284	1	1
						1316.26	285	1	1
						1320.12	286	1	1
						1323.98	287	1	1
						1327.84	288	1	1
						1331.7	289	1	1
						1335.56	290	1	1
						1339.42	291	1	1
						1343.28	292	1	1
						1347.14	293	1	1
						1351	294	1	1
						1354.86	295	1	1
						1358.72	296	1	1
						1362.58	297	1	1
						1366.44	298	1	1
						1370.3	299	1	1
						1374.16	300	1	1
						1378.02	301	1	1
						1381.88	302	1	1
						1385.74	303	1	1
						1389.6	304	1	1
						1393.46	305	1	1
						1397.32	306	1	1
						1401.18	307	1	1
						1405.04	308	1	1
						1408.9	309	1	1
						1412.76	310	1	1
						1416.62	311	1	1
						1420.48	312	1	1
						1424.34	313	1	1
						1428.2	314	1	1
						1432.06	315	1	1
						1435.92	316	1	1
						1439.78	317	1	1
						1443.64	318	1	1
						1447.5	319	1	1
						1451.36	320	1	1
						1455.22	321	1	1
						1459.08	322	1	1
						1462.94	323	0	1
						1466.8	324	0	1
						1470.66	325	0	1
						1474.52	326	0	1
						1478.38	327	0	1
						1482.24	328	0	1
						1486.1	329	0	1
						1489.96	330	0	1
						1493.82	331	0	1
						1497.68	332	0	1
						1501.54	333	0	1
						1505.4	334	0	1
						1509.26	335	0	1
						1513.12	336	0	1
						1516.98	337	0	1
						1520.84	338	0	1
						1524.7	339	0	1
						1528.56	340	0	1
						1532.42	341	0	1
						1536.28	342	0	1
						1540.14	343	0	1
						1544	344	0	1
						1547.86	345	0	1
						1551.72	346	0	1
						1555.58	347	0	1
						1559.44	348	0	1
						1563.3	349	0	1
						1567.16	350	0	1
						1571.02	351	0	1
						1574.88	352	0	1
						1578.74	353	0	1
						1582.6	354	0	1
						1586.46	355	0	1
						1590.32	356	0	1
						1594.18	357	0	1
						1598.04	358	0	1
						1601.9	359	0	1
						1605.76	360	0	1
						1609.62	361	0	1
						1613.48	362	0	1
						1617.34	363	0	1
						1621.2	364	0	1
						1625.06	365	0	1
						1628.92	366	0	1
						1632.78	367	0	1
						1636.64	368	0	1
						1640.5	369	0	1
						1644.36	370	0	1
						1648.22	371	0	1
						1652.08	372	0	1
						1655.94	373	0	1
						1659.8	374	0	1
						1663.66	375	0	1
						1667.52	376	0	1
						1671.38	377	0	1
						1675.24	378	0	1
						1679.1	379	0	1
						1682.96	380	0	1
						1686.82	381	0	1
						1690.68	382	0	1
						1694.54	383	0	1
						1698.4	384	0	1
						1702.26	385	0	1
						1706.12	386	0	1
						1709.98	387	0	1
						1713.84	388	0	1
						1717.7	389	0	1
						1721.56	390	0	1
						1725.42	391	0	1
						1729.28	392	0	1
						1733.14	393	0	1
						1737	394	0	1
						1740.86	395	0	1
						1744.72	396	0	1
						1748.58	397	0	1
						1752.44	398	0	1
						1756.3	399	1	2
						1760.16	400	1	2
						1764.02	401	1	2
						1767.88	402	1	2
						1771.74	403	1	2
						1775.6	404	1	2
						1779.46	405	1	2
						1783.32	406	1	2
						1787.18	407	1	2
						1791.04	408	1	2
						1794.9	409	1	2
						1798.76	410	1	2
						1802.62	411	1	2
						1806.48	412	2	3
						1810.34	413	2	3
						1814.2	414	2	3
						1818.06	415	2	3
						1821.92	416	2	3
						1825.78	417	2	3
						1829.64	418	2	3
						1833.5	419	2	3
						1837.36	420	2	3
						1841.22	421	2	3
						1845.08	422	2	3
						1848.94	423	2	3
						1852.8	424	2	3
						1856.66	425	2	3
						1860.52	426	2	3
						1864.38	427	2	3
						1868.24	428	2	3
						1872.1	429	2	3
						1875.96	430	2	3
						1879.82	431	2	3
						1883.68	432	2	3
						1887.54	433	1	3
						1891.4	434	1	3
						1895.26	435	1	3
						1899.12	436	1	3
						1902.98	437	1	3
						1906.84	438	1	3
						1910.7	439	1	3
						1914.56	440	1	3
						1918.42	441	1	3
						1922.28	442	1	3
						1926.14	443	1	3
						1930	444	1	3
						1933.86	445	1	3
						1937.72	446	1	3
						1941.58	447	1	3
						1945.44	448	1	3
						1949.3	449	1	3
						1953.16	450	1	3
						1957.02	451	1	3
						1960.88	452	2	4
						1964.74	453	2	4
						1968.6	454	2	4
						1972.46	455	2	4
						1976.32	456	2	4
						1980.18	457	2	4
						1984.04	458	2	4
						1987.9	459	2	4
						1991.76	460	2	4
						1995.62	461	2	4
						1999.48	462	2	4
						2003.34	463	2	4
						2007.2	464	2	4
						2011.06	465	2	4
						2014.92	466	2	4
						2018.78	467	2	4
						2022.64	468	2	4
						2026.5	469	2	4
						2030.36	470	2	4
						2034.22	471	2	4
						2038.08	472	2	4
						2041.94	473	2	4
						2045.8	474	2	4
						2049.66	475	2	4
						2053.52	476	2	4
						2057.38	477	2	4
						2061.24	478	2	4
						2065.1	479	2	4
						2068.96	480	2	4
						2072.82	481	2	4
						2076.68	482	2	4
						2080.54	483	2	4
						2084.4	484	2	4
						2088.26	485	2	4
						2092.12	486	2	4
						2095.98	487	2	4
						2099.84	488	2	4
						2103.7	489	2	4
						2107.56	490	2	4
						2111.42	491	2	4
						2115.28	492	2	4
						2119.14	493	2	4
						2123	494	2	4
						2126.86	495	1	4
						2130.72	496	1	4
						2134.58	497	1	4
						2138.44	498	1	4
						2142.3	499	1	4
						2146.16	500	1	4
						2150.02	501	1	4
						2153.88	502	1	4
						2157.74	503	1	4
						2161.6	504	1	4
						2165.46	505	1	4
						2169.32	506	1	4
						2173.18	507	1	4
						2177.04	508	1	4
						2180.9	509	1	4
						2184.76	510	1	4
						2188.62	511	1	4
						2192.48	512	1	4
						2196.34	513	1	4
						2200.2	514	1	4
						2204.06	515	1	4
						2207.92	516	1	4
						2211.78	517	1	4
						2215.64	518	1	4
						2219.5	519	1	4
						2223.36	520	1	4
						2227.22	521	1	4
						2231.08	522	1	4
						2234.94	523	1	4
						2238.8	524	1	4
						2242.66	525	1	4
						2246.52	526	1	4
						2250.38	527	1	4
						2254.24	528	1	4
						2258.1	529	1	4
						2261.96	530	1	4
						2265.82	531	1	4
						2269.68	532	1	4
						2273.54	533	1	4
						2277.4	534	1	4
						2281.26	535	1	4
						2285.12	536	1	4
						2288.98	537	1	4
						2292.84	538	1	4
						2296.7	539	1	4
						2300.56	540	1	4
						2304.42	541	1	4
						2308.28	542	1	4
						2312.14	543	1	4
						2316	544	1	4
						2319.86	545	1	4
