# Supplementary material for: Quantitative imaging of transcription in living Drosophila embryos reveals the impact of core promoter motifs on promoter state dynamics
Source: Nat Commun. 2021 Jul 23;12:4504. doi: 10.1038/s41467-021-24461-6 (PMC8302612; doi:10.1038/s41467-021-24461-6)
Supplement: Supplementary file 13 — Source Data [file 41467_2021_24461_MOESM13_ESM.zip › NatComm Source Data/snaE-snaTATAmutPr/snaTATAmutPr M1 - DividedByBackground_SpatialSelected.xls]

## Sheet: Spots by Background
		Frame	Time	SptId_29	SptId_36	SptId_47	SptId_64	SptId_68	SptId_93	SptId_103	SptId_108
		0	138.96	0	0	0	0	0	0	0	0
		1	142.82	0	0	0	0	0	0	0	0
		2	146.68	0	0	0	0	0	0	0	0
		3	150.54	0	0	0	0	0	0	0	0
		4	154.4	0	0	0	0	0	0	0	0
		5	158.26	0	0	0	0	0	0	0	0
		6	162.12	0	0	0	0	0	0	0	0
		7	165.98	0	0	0	0	0	0	0	0
		8	169.84	0	0	0	0	0	0	0	0
		9	173.7	0	0	0	0	0	0	0	0
		10	177.56	0	0	0	0	0	0	0	0
		11	181.42	0	0	0	0	0	0	0	0
		12	185.28	0	0	0	0	21.915	0	0	0
		13	189.14	0	0	0	0	0	0	0	0
		14	193	0	0	0	0	0	0	0	0
		15	196.86	0	0	0	0	0	0	0	0
		16	200.72	0	0	0	0	0	0	0	0
		17	204.58	0	0	0	0	0	0	0	0
		18	208.44	0	0	0	0	0	0	0	0
		19	212.3	0	0	0	0	0	0	0	0
		20	216.16	0	0	0	0	0	0	0	0
		21	220.02	0	0	0	0	0	0	0	0
		22	223.88	0	0	0	0	0	0	0	0
		23	227.74	0	0	0	0	0	0	0	0
		24	231.6	0	0	0	0	0	0	0	0
		25	235.46	0	0	0	0	0	0	0	0
		26	239.32	0	0	0	20.6042	0	0	0	0
		27	243.18	0	0	0	0	0	0	0	0
		28	247.04	0	0	0	0	0	0	0	0
		29	250.9	0	0	0	0	0	0	0	0
		30	254.76	0	0	0	0	0	0	0	0
		31	258.62	0	0	0	0	0	0	0	0
		32	262.48	0	0	0	0	0	17.4769	0	0
		33	266.34	0	0	0	0	0	0	0	0
		34	270.2	0	0	0	0	0	0	0	0
		35	274.06	0	0	0	0	0	0	0	0
		36	277.92	0	0	0	0	0	0	0	0
		37	281.78	0	0	0	0	0	0	0	0
		38	285.64	0	0	0	0	0	0	0	0
		39	289.5	0	0	0	0	0	0	0	0
		40	293.36	0	0	0	0	0	0	0	0
		41	297.22	0	0	0	0	0	0	0	0
		42	301.08	0	0	0	0	0	0	0	0
		43	304.94	0	0	0	0	0	0	0	0
		44	308.8	0	0	0	0	0	0	0	0
		45	312.66	0	0	0	0	0	0	0	0
		46	316.52	0	0	0	0	0	0	0	0
		47	320.38	0	0	0	0	0	0	0	0
		48	324.24	0	0	0	0	0	0	0	0
		49	328.1	0	0	0	0	0	0	0	0
		50	331.96	0	0	17.0641	0	0	0	0	0
		51	335.82	0	0	0	0	0	0	0	0
		52	339.68	0	0	20.1553	0	0	0	0	0
		53	343.54	0	0	0	0	0	0	0	0
		54	347.4	0	0	0	0	0	0	0	0
		55	351.26	0	0	0	0	0	0	0	0
		56	355.12	0	22.5681	0	0	0	0	0	0
		57	358.98	0	0	0	0	0	0	0	0
		58	362.84	0	0	0	0	0	0	0	0
		59	366.7	0	0	0	0	0	0	0	0
		60	370.56	0	0	0	0	0	0	0	0
		61	374.42	0	0	0	0	0	0	0	0
		62	378.28	0	0	0	0	0	0	0	0
		63	382.14	0	0	0	0	0	0	0	0
		64	386	0	0	0	0	0	0	0	0
		65	389.86	0	0	0	0	0	0	0	0
		66	393.72	0	0	15.8248	0	0	0	0	0
		67	397.58	0	0	0	0	0	0	0	0
		68	401.44	0	0	0	0	0	0	0	0
		69	405.3	0	0	0	0	0	0	0	0
		70	409.16	0	0	0	0	0	0	0	0
		71	413.02	0	0	0	0	0	0	0	0
		72	416.88	0	0	0	0	0	0	0	0
		73	420.74	0	0	0	0	0	0	0	0
		74	424.6	0	0	0	0	0	0	0	0
		75	428.46	0	0	0	0	0	0	0	0
		76	432.32	0	0	0	0	0	0	0	0
		77	436.18	0	0	0	0	0	0	0	0
		78	440.04	0	0	0	0	0	0	0	0
		79	443.9	0	0	0	0	0	0	0	0
		80	447.76	0	0	0	0	0	0	0	0
		81	451.62	0	0	0	0	0	0	0	0
		82	455.48	0	0	0	0	23.1516	0	0	0
		83	459.34	0	0	0	0	16.0062	0	0	0
		84	463.2	0	0	0	0	0	0	0	0
		85	467.06	0	0	0	0	0	0	0	0
		86	470.92	0	0	0	0	17.6982	0	0	0
		87	474.78	0	0	0	0	32.7546	0	0	0
		88	478.64	19.1142	0	0	0	39.5441	0	0	0
		89	482.5	0	0	0	0	59.2589	0	0	0
		90	486.36	0	0	0	0	0	0	0	0
		91	490.22	0	0	0	0	30.6765	0	0	0
		92	494.08	0	0	0	19.6051	27.6833	0	0	0
		93	497.94	0	0	0	0	28.8278	0	0	0
		94	501.8	0	0	0	0	0	0	0	0
		95	505.66	0	0	0	0	17.7292	0	0	0
		96	509.52	0	0	0	0	29.2304	0	0	0
		97	513.38	0	0	0	0	34.9018	0	0	0
		98	517.24	0	0	0	0	48.5587	0	0	0
		99	521.1	0	0	0	0	50.7935	0	0	0
		100	524.96	0	0	0	0	34.6986	0	0	0
		101	528.82	0	0	0	0	37.836	0	0	0
		102	532.68	0	0	0	0	92.076	0	0	0
		103	536.54	0	0	0	0	26.8734	0	0	0
		104	540.4	0	0	0	0	30.4151	0	0	0
		105	544.26	0	0	0	0	56.0585	0	0	0
		106	548.12	0	0	0	0	63.0114	0	0	0
		107	551.98	0	0	0	0	50.406	0	0	0
		108	555.84	0	0	0	0	0	0	0	0
		109	559.7	0	0	0	0	51.4165	0	0	0
		110	563.56	0	0	0	0	30.0843	0	0	0
		111	567.42	0	0	0	0	42.2959	0	0	0
		112	571.28	0	0	0	0	0	0	0	0
		113	575.14	0	0	0	0	107.925	0	0	0
		114	579	0	0	0	0	53.0087	0	0	0
		115	582.86	0	0	0	0	70.6336	0	0	0
		116	586.72	0	0	0	0	55.5077	0	0	0
		117	590.58	0	0	0	0	58.3773	0	0	21.3283
		118	594.44	0	0	0	0	0	0	0	0
		119	598.3	0	0	0	0	91.3253	0	0	0
		120	602.16	0	0	0	0	0	0	0	0
		121	606.02	24.1988	0	0	0	24.757	0	0	0
		122	609.88	0	0	0	0	45.5338	19.8947	0	0
		123	613.74	0	0	0	0	39.5949	0	0	0
		124	617.6	0	0	0	0	81.7152	0	0	0
		125	621.46	0	0	0	0	32.9984	0	0	0
		126	625.32	0	25.3064	0	0	61.3796	0	0	0
		127	629.18	0	0	0	0	0	0	0	0
		128	633.04	19.1703	20.433	0	0	0	0	0	0
		129	636.9	0	0	0	0	0	0	17.6147	0
		130	640.76	0	0	0	0	0	0	0	0
		131	644.62	47.7188	0	0	0	0	0	0	0
		132	648.48	0	0	0	0	0	0	0	0
		133	652.34	21.4604	0	0	0	0	0	0	0
		134	656.2	26.729	0	0	0	0	0	0	0
		135	660.06	41.2383	0	0	0	0	0	0	0
		136	663.92	65.6903	0	0	0	0	0	0	0
		137	667.78	54.2246	0	0	0	35.8043	0	0	0
		138	671.64	54.937	0	0	0	26.849	0	0	0
		139	675.5	96.9534	0	0	0	0	0	0	0
		140	679.36	47.3183	0	0	0	0	0	0	0
		141	683.22	44.7846	0	0	0	39.2547	0	0	17.4689
		142	687.08	43.3686	0	0	0	23.385	0	0	0
		143	690.94	43.8317	0	0	0	24.5037	0	0	0
		144	694.8	36.3199	0	0	0	0	0	0	0
		145	698.66	40.2813	0	0	0	25.3306	0	17.8125	0
		146	702.52	49.0959	0	0	0	0	0	0	0
		147	706.38	0	0	0	0	0	0	0	0
		148	710.24	35.2647	0	0	0	0	0	0	0
		149	714.1	0	0	0	0	0	0	0	0
		150	717.96	42.6062	0	0	0	0	0	0	0
		151	721.82	0	0	0	0	0	0	0	0
		152	725.68	30.3853	0	0	0	29.5312	0	0	0
		153	729.54	33.5681	0	0	0	0	0	0	0
		154	733.4	48.8012	0	0	0	0	0	0	0
		155	737.26	42.8719	0	0	0	0	0	0	0
		156	741.12	26.24	0	0	0	0	0	0	0
		157	744.98	0	0	0	0	0	0	0	0
		158	748.84	17.3421	0	0	0	0	0	0	0
		159	752.7	0	0	0	0	0	0	0	0
		160	756.56	40.6473	0	0	0	0	0	0	0
		161	760.42	36.7768	0	0	0	0	0	0	0
		162	764.28	0	0	0	0	0	0	0	0
		163	768.14	0	0	0	0	0	0	0	0
		164	772	41.7559	0	0	0	0	0	0	0
		165	775.86	0	0	0	0	0	0	0	0
		166	779.72	0	0	0	0	0	0	0	0
		167	783.58	0	0	0	0	0	0	0	0
		168	787.44	30.2232	0	0	0	0	0	0	0
		169	791.3	24.9321	0	0	0	0	0	0	0
		170	795.16	0	0	0	0	0	0	0	0
		171	799.02	0	0	0	17.4089	0	0	0	0
		172	802.88	39.6757	0	0	0	0	0	0	0
		173	806.74	0	0	0	0	0	0	0	0
		174	810.6	23.2491	0	0	17.8942	0	0	0	0
		175	814.46	0	0	0	0	0	0	0	0
		176	818.32	66.4138	0	0	0	0	0	0	0
		177	822.18	41.6662	0	0	0	0	0	0	0
		178	826.04	0	0	0	0	0	0	0	0
		179	829.9	0	0	0	0	0	0	0	0
		180	833.76	0	0	0	0	0	0	0	0
		181	837.62	0	0	0	0	0	0	0	0
		182	841.48	0	0	0	0	0	0	0	0
		183	845.34	27.8484	0	0	0	0	0	0	0
		184	849.2	54.6025	0	0	0	0	0	0	0
		185	853.06	27.6129	0	0	0	0	0	0	0
		186	856.92	33.1599	0	0	0	0	0	0	0
		187	860.78	0	0	0	0	0	0	0	0
		188	864.64	41.2678	0	0	0	0	0	0	0
		189	868.5	31.8633	0	0	0	0	0	0	0
		190	872.36	0	0	0	0	0	25.5743	0	0
		191	876.22	52.446	0	0	0	0	0	0	0
		192	880.08	22.7411	0	0	0	0	0	0	0
		193	883.94	25.453	0	0	0	0	0	0	0
		194	887.8	0	0	0	0	0	0	0	0
		195	891.66	16.603	0	0	0	0	0	0	0
		196	895.52	0	0	0	0	0	0	0	0
		197	899.38	0	0	0	0	0	0	0	0
		198	903.24	18.5454	0	0	0	0	0	0	0
		199	907.1	0	0	0	0	0	0	0	0
		200	910.96	0	0	0	0	0	0	0	0
		201	914.82	30.7051	0	0	0	0	0	0	0
		202	918.68	0	0	0	0	0	0	0	0
		203	922.54	0	0	0	0	0	0	0	0
		204	926.4	0	0	0	18.8963	0	0	0	0
		205	930.26	0	0	0	0	0	32.4719	0	0
		206	934.12	0	0	0	22.9898	0	0	0	0
		207	937.98	0	0	0	0	0	0	0	0
		208	941.84	0	0	0	0	0	16.9623	0	0
		209	945.7	0	0	0	0	0	0	0	0
		210	949.56	0	0	0	0	0	0	0	0
		211	953.42	0	0	0	0	0	0	0	0
		212	957.28	0	0	0	0	0	31.4401	0	0
		213	961.14	0	0	0	0	15.0983	0	0	0
		214	965	0	0	0	0	0	30.3213	0	0
		215	968.86	0	0	0	0	0	0	0	0
		216	972.72	0	0	0	0	0	0	0	0
		217	976.58	0	0	0	0	0	0	0	0
		218	980.44	0	0	0	0	0	0	0	0
		219	984.3	0	0	0	0	0	0	0	0
		220	988.16	0	0	0	0	43.3733	0	21.6353	0
		221	992.02	0	0	0	0	0	0	0	0
		222	995.88	0	0	0	0	0	0	0	0
		223	999.74	0	0	0	0	0	0	0	0
		224	1003.6	0	0	0	0	0	0	0	0
		225	1007.46	0	0	0	0	0	0	0	0
		226	1011.32	0	0	0	0	0	0	0	0
		227	1015.18	0	0	0	0	0	0	0	0
		228	1019.04	0	0	0	0	0	0	0	0
		229	1022.9	0	0	0	0	0	0	0	0
		230	1026.76	0	0	0	0	0	0	20.8741	0
		231	1030.62	0	0	0	0	23.9748	0	0	0
		232	1034.48	0	0	0	0	0	0	0	0
		233	1038.34	0	0	0	0	0	43.5437	0	0
		234	1042.2	0	0	0	0	0	0	0	0
		235	1046.06	0	0	0	0	19.2187	27.0873	0	0
		236	1049.92	0	0	0	0	0	0	0	0
		237	1053.78	19.7724	0	0	0	0	58.9614	25.7986	0
		238	1057.64	0	30.8618	0	0	0	34.8689	0	0
		239	1061.5	0	0	0	0	0	54.229	0	0
		240	1065.36	0	0	0	0	21.7002	73.0253	0	0
		241	1069.22	0	0	0	0	21.1177	74.2666	0	0
		242	1073.08	0	0	0	0	0	91.3433	0	0
		243	1076.94	0	0	0	0	30.2612	104.489	0	0
		244	1080.8	0	0	0	0	0	82.9992	0	0
		245	1084.66	0	0	0	0	0	46.6571	0	0
		246	1088.52	0	0	0	0	0	50.661	0	0
		247	1092.38	0	0	0	0	25.6151	49.2157	0	0
		248	1096.24	0	0	0	0	0	65.9946	0	0
		249	1100.1	0	0	0	0	35.081	49.7314	0	0
		250	1103.96	0	0	0	0	20.342	0	0	0
		251	1107.82	0	0	0	0	0	52.9032	0	0
		252	1111.68	0	0	0	0	0	29.8006	0	0
		253	1115.54	0	0	0	0	0	37.1596	0	0
		254	1119.4	0	0	0	0	0	28.4272	0	0
		255	1123.26	0	0	0	0	31.7867	29.6974	0	0
		256	1127.12	0	0	0	0	0	44.5084	0	0
		257	1130.98	0	0	0	0	0	0	0	0
		258	1134.84	0	0	0	0	0	41.9102	0	0
		259	1138.7	0	0	0	0	0	44.2384	0	0
		260	1142.56	0	0	0	0	0	34.6792	0	0
		261	1146.42	0	0	0	0	0	51.7688	0	0
		262	1150.28	0	0	0	21.1127	0	75.4177	0	0
		263	1154.14	34.7788	0	0	0	0	78.8572	0	0
		264	1158	0	0	0	0	0	57.5832	0	0
		265	1161.86	0	0	0	0	0	82.6405	0	0
		266	1165.72	0	0	0	0	0	98.2379	0	0
		267	1169.58	18.2604	0	0	0	32.9487	102.691	0	0
		268	1173.44	0	0	0	0	0	87.1325	0	0
		269	1177.3	0	0	0	0	0	75.959	0	0
		270	1181.16	0	18.6067	0	0	0	81.4599	0	0
		271	1185.02	0	0	0	0	0	68.101	0	0
		272	1188.88	0	0	0	0	26.1599	172.656	0	0
		273	1192.74	23.6725	0	0	0	24.6098	99.0619	0	0
		274	1196.6	0	0	0	0	0	27.1942	0	0
		275	1200.46	0	33.3717	0	0	0	88.4682	0	0
		276	1204.32	0	0	0	0	0	59.8177	0	0
		277	1208.18	0	0	0	0	0	46.4869	0	0
		278	1212.04	35.4227	0	0	0	0	70.7793	0	0
		279	1215.9	0	0	0	0	22.5642	36.1037	0	0
		280	1219.76	0	0	0	0	0	0	0	0
		281	1223.62	0	0	0	0	0	42.7246	0	0
		282	1227.48	0	0	0	0	43.8578	30.2946	0	0
		283	1231.34	0	0	0	0	0	0	0	0
		284	1235.2	0	0	0	0	22.9518	0	0	0
		285	1239.06	20.7486	0	0	0	0	0	19.5034	0
		286	1242.92	0	0	0	0	0	0	0	0
		287	1246.78	0	25.809	0	0	32.9922	0	0	0
		288	1250.64	0	0	0	0	16.5023	0	0	0
		289	1254.5	0	0	0	29.3201	0	0	0	0
		290	1258.36	0	0	0	0	0	0	0	0
		291	1262.22	0	0	0	0	17.8005	21.2561	0	0
		292	1266.08	0	0	0	0	0	0	0	0
		293	1269.94	0	0	0	0	0	0	0	0
		294	1273.8	0	0	0	18.2361	0	16.8244	0	0
		295	1277.66	0	0	0	0	0	0	0	0
		296	1281.52	0	0	0	0	0	0	0	0
		297	1285.38	0	0	0	0	0	0	0	0
		298	1289.24	0	0	0	0	0	0	0	0
		299	1293.1	0	0	0	0	0	18.4112	0	0
		300	1296.96	0	0	0	15.5267	0	0	0	0
		301	1300.82	0	0	0	16.9788	0	21.3786	0	0
		302	1304.68	0	28.2675	0	0	0	0	0	0
		303	1308.54	0	24.3907	0	0	66.9352	0	0	0
		304	1312.4	0	39.2406	0	0	0	0	0	0
		305	1316.26	0	23.2083	0	0	0	0	0	0
		306	1320.12	26.8369	31.8725	0	0	0	0	0	0
		307	1323.98	0	29.9623	0	0	0	0	0	0
		308	1327.84	0	49.5319	0	0	0	0	0	0
		309	1331.7	0	37.3691	0	0	0	0	0	0
		310	1335.56	0	25.6998	0	0	38.8207	0	0	0
		311	1339.42	0	35.1217	0	0	0	0	0	0
		312	1343.28	0	35.3765	0	0	51.9584	18.0198	0	0
		313	1347.14	0	66.6647	0	0	43.974	0	0	0
		314	1351	0	0	0	0	0	0	0	0
		315	1354.86	0	0	0	0	0	0	0	0
		316	1358.72	0	0	0	0	0	0	0	0
		317	1362.58	0	0	0	0	27.2156	0	0	0
		318	1366.44	0	30.1713	0	0	36.0835	0	0	0
		319	1370.3	0	0	0	0	0	0	0	0
		320	1374.16	0	51.3417	0	0	39.1483	0	0	0
		321	1378.02	0	36.0795	0	0	0	0	0	0
		322	1381.88	0	57.4118	0	0	0	20.6439	0	0
		323	1385.74	0	38.159	0	18.9627	19.3696	0	0	0
		324	1389.6	0	32.6493	0	0	0	0	0	0
		325	1393.46	0	0	0	0	20.9467	0	0	0
		326	1397.32	0	28.6111	0	0	0	0	0	0
		327	1401.18	0	40.8705	0	0	0	0	0	0
		328	1405.04	0	23.6086	0	0	0	0	0	0
		329	1408.9	0	66.9856	0	0	0	0	0	0
		330	1412.76	0	39.1906	0	0	24.7927	0	0	0
		331	1416.62	0	25.4917	0	0	0	0	0	0
		332	1420.48	0	67.7948	0	0	0	0	0	0
		333	1424.34	0	66.3275	0	0	0	24.1113	0	0
		334	1428.2	0	48.4072	0	0	0	30.1392	0	0
		335	1432.06	0	56.9965	0	0	0	0	0	0
		336	1435.92	0	42.2237	0	0	0	27.6237	0	0
		337	1439.78	0	62.7965	0	0	0	25.1983	0	0
		338	1443.64	0	24.4745	0	26.107	0	20.9087	0	0
		339	1447.5	0	45.3228	0	0	29.6381	0	0	0
		340	1451.36	0	0	0	0	0	0	0	0
		341	1455.22	0	73.796	0	0	0	26.645	0	0
		342	1459.08	0	18.0679	0	0	0	35.7076	0	0
		343	1462.94	0	25.4141	0	0	0	56.5306	0	0
		344	1466.8	0	81.0986	0	0	0	29.7364	0	0
		345	1470.66	0	50.9481	0	0	0	80.2629	0	0
		346	1474.52	0	120.641	0	0	20.1678	72.6839	0	0
		347	1478.38	0	47.9992	0	31.045	0	33.9245	0	0
		348	1482.24	0	45.6994	0	0	0	96.6665	0	0
		349	1486.1	0	69.3949	0	0	0	85.6699	0	0
		350	1489.96	0	31.1904	0	0	0	66.9309	0	0
		351	1493.82	0	92.3188	0	0	0	77.0894	0	0
		352	1497.68	0	76.7435	0	0	0	73.2492	0	0
		353	1501.54	0	81.152	0	0	0	87.4283	0	0
		354	1505.4	0	26.9028	0	0	0	61.3213	0	0
		355	1509.26	0	40.6623	0	0	22.7711	46.8022	0	0
		356	1513.12	0	49.7914	0	0	0	40.4913	0	0
		357	1516.98	0	0	0	0	20.5722	78.179	0	0
		358	1520.84	0	28.5889	0	0	0	80.7176	0	0
		359	1524.7	0	38.3015	0	18.6172	0	72.2666	0	0
		360	1528.56	0	51.8088	0	0	0	55.0533	0	0
		361	1532.42	0	0	0	0	0	0	0	15.9371
		362	1536.28	0	0	0	0	0	66.1001	19.457	0
		363	1540.14	0	27.1605	0	0	0	67.7487	0	0
		364	1544	0	0	0	0	0	40.7146	0	0
		365	1547.86	0	0	0	0	0	79.3035	0	0
		366	1551.72	0	61.4915	0	0	0	37.0677	0	0
		367	1555.58	0	26.8668	0	0	0	22.6223	0	0
		368	1559.44	0	35.4409	0	15.1099	0	0	0	0
		369	1563.3	0	40.4388	0	0	0	23.898	0	0
		370	1567.16	0	0	23.7863	0	0	0	0	0
		371	1571.02	0	51.1062	0	0	0	0	0	20.8557
		372	1574.88	0	0	0	0	0	0	0	0
		373	1578.74	0	73.0405	0	0	0	0	0	0
		374	1582.6	0	40.0774	0	0	0	0	0	0
		375	1586.46	0	29.1402	0	0	20.6831	0	0	0
		376	1590.32	0	0	0	0	25.2638	0	0	0
		377	1594.18	0	87.2247	56.3682	0	0	0	0	0
		378	1598.04	0	39.4296	0	0	0	0	0	0
		379	1601.9	0	63.4022	0	0	0	0	0	0
		380	1605.76	0	57.8531	18.3052	0	0	0	0	0
		381	1609.62	0	77.9393	38.7812	0	0	0	0	0
		382	1613.48	0	42.338	24.6296	0	0	0	0	0
		383	1617.34	0	21.0275	28.5747	0	30.2577	0	0	0
		384	1621.2	0	39.8416	0	0	0	0	0	0
		385	1625.06	0	66.5552	22.6237	0	33.3226	0	0	0
		386	1628.92	0	63.2405	0	0	0	0	0	0
		387	1632.78	0	55.2174	0	0	0	0	21.6275	0
		388	1636.64	0	66.2498	0	0	0	0	0	0
		389	1640.5	0	84.5465	0	0	0	0	0	0
		390	1644.36	0	30.9407	18.0311	0	23.2119	0	0	0
		391	1648.22	0	87.9399	0	0	0	0	0	0
		392	1652.08	0	55.1935	0	0	32.3513	0	0	0
		393	1655.94	0	101.944	0	0	18.2652	0	0	0
		394	1659.8	0	53.1361	0	44.2508	0	0	0	0
		395	1663.66	0	119.179	0	0	27.7683	0	0	0
		396	1667.52	0	84.312	0	0	0	0	0	0
		397	1671.38	0	113.665	27.7944	0	29.7434	0	0	0
		398	1675.24	0	82.4678	0	0	0	0	0	0
		399	1679.1	0	127.016	25.9986	0	0	0	0	0
		400	1682.96	0	42.6671	0	52.0071	24.0558	0	0	0
		401	1686.82	0	115.998	0	38.1849	0	0	0	0
		402	1690.68	0	52.731	0	0	0	0	0	0
		403	1694.54	0	57.6752	0	0	0	0	0	0
		404	1698.4	0	48.8778	20.6218	0	19.7027	0	0	0
		405	1702.26	0	24.2557	0	39.5746	0	0	0	0
		406	1706.12	0	42.4173	25.3822	0	39.5138	15.2928	0	0
		407	1709.98	0	51.0066	0	19.3551	0	0	0	0
		408	1713.84	0	23.5789	27.6281	38.0635	78.6264	0	0	0
		409	1717.7	0	19.9619	0	22.0372	0	0	0	0
		410	1721.56	0	28.4336	0	44.8696	0	22.3248	0	0
		411	1725.42	0	29.6847	16.7023	52.3505	0	0	0	0
		412	1729.28	0	34.6631	0	39.3936	0	0	0	0
		413	1733.14	0	75.4436	26.1136	0	0	21.9422	0	0
		414	1737	0	74.9276	0	0	0	0	0	0
		415	1740.86	0	0	64.8834	29.3731	0	0	0	0
		416	1744.72	0	0	43.1507	27.8721	0	0	0	0
		417	1748.58	0	0	30.4568	18.3085	0	0	0	0
		418	1752.44	0	28.0328	20.0168	0	20.4368	19.4837	0	0
		419	1756.3	0	0	0	0	16.9053	0	0	0
		420	1760.16	0	0	30.7766	0	0	32.6984	19.9608	0
		421	1764.02	0	0	30.9609	0	0	71.1385	21.765	23.6288
		422	1767.88	0	0	39.2979	0	0	59.6175	0	0
		423	1771.74	0	0	28.9346	0	0	50.9665	0	0
		424	1775.6	0	0	71.0029	0	0	84.4474	0	26.7785
		425	1779.46	0	0	44.9549	0	0	0	39.84	46.9716
		426	1783.32	0	0	60.6304	0	0	79.5321	18.5979	30.0763
		427	1787.18	0	0	53.7792	0	0	50.054	0	39.2287
		428	1791.04	0	0	0	0	0	35.379	0	49.0817
		429	1794.9	0	0	26.2714	0	0	0	33.8827	0
		430	1798.76	0	0	0	0	0	24.7853	0	26.946
		431	1802.62	0	0	44.8461	0	0	0	49.7316	79.8726
		432	1806.48	0	0	110.067	0	0	27.5412	52.1539	44.7777
		433	1810.34	0	0	24.3725	0	0	0	24.9505	74.9861
		434	1814.2	0	0	46.5954	0	0	0	0	36.7928
		435	1818.06	0	0	34.3703	0	0	0	37.2286	32.0999
		436	1821.92	0	0	0	0	0	0	29.9776	57.2053
		437	1825.78	0	0	32.2527	0	0	0	0	88.3636
		438	1829.64	0	0	0	0	0	0	32.0784	75.1112
		439	1833.5	0	0	59.9642	19.0505	0	0	27.2656	41.7878
		440	1837.36	0	0	19.7119	29.8195	0	0	31.624	27.4264
		441	1841.22	0	0	0	0	0	0	0	24.2942
		442	1845.08	0	0	0	0	0	0	54.1819	45.1135
		443	1848.94	0	0	42.3457	0	0	0	0	44.6376
		444	1852.8	0	0	0	22.7434	0	0	55.1635	35.2428
		445	1856.66	0	0	0	27.6544	0	0	51.9208	0
		446	1860.52	0	0	29.4213	42.568	0	0	25.5332	44.6163
		447	1864.38	0	14.8341	45.0436	43.6874	0	0	0	49.7185
		448	1868.24	0	0	66.0127	54.5915	24.3979	0	0	44.4106
		449	1872.1	0	0	47.4892	31.0426	0	0	0	36.1748
		450	1875.96	0	0	30.3871	71.8418	0	0	21.1329	61.815
		451	1879.82	0	0	24.1615	18.001	23.5203	0	68.4365	46.9902
		452	1883.68	0	0	0	57.9803	0	0	53.734	92.0824
		453	1887.54	0	0	0	43.9303	29.5569	0	0	0
		454	1891.4	0	0	44.405	85.4491	39.3867	0	54.5353	49.5539
		455	1895.26	0	0	41.1138	27.891	17.5943	0	84.6145	42.8066
		456	1899.12	0	0	48.0512	44.0598	31.2054	0	81.8142	32.4518
		457	1902.98	27.2359	0	40.2145	69.615	29.1908	0	33.4295	49.6533
		458	1906.84	0	0	53.9388	65.6319	0	0	30.6168	0
		459	1910.7	0	0	0	96.5394	0	0	0	37.3701
		460	1914.56	0	0	26.7041	59.3985	37.365	0	72.0993	34.2552
		461	1918.42	0	0	34.3695	29.2738	0	0	0	81.8415
		462	1922.28	0	0	42.9335	63.789	0	0	30.0796	51.1182
		463	1926.14	0	0	25.4869	57.5027	0	0	56.5317	21.7896
		464	1930	0	0	0	95.6068	0	0	27.5075	32.4915
		465	1933.86	0	0	30.8433	76.83	20.0906	25.1192	50.6431	89.418
		466	1937.72	0	0	19.1677	0	0	0	36.3182	25.8088
		467	1941.58	0	0	24.3641	20.3132	0	0	22.1944	48.8786
		468	1945.44	0	0	0	52.7301	0	0	0	0
		469	1949.3	0	0	19.0897	57.1931	0	0	56.0795	0
		470	1953.16	0	0	31.5973	0	0	0	104.63	45.8159
		471	1957.02	0	0	0	32.4626	0	0	138.567	44.2394
		472	1960.88	0	0	0	18.4149	0	0	75.1514	44.0293
		473	1964.74	0	0	23.117	41.5478	0	0	47.628	52.761
		474	1968.6	0	0	0	0	0	0	117.328	65.0172
		475	1972.46	0	0	0	0	0	0	76.3826	30.567
		476	1976.32	0	0	0	36.5607	0	0	60.7109	0
		477	1980.18	0	0	0	50.6381	0	0	63.865	0
		478	1984.04	0	0	0	83.9367	0	0	76.0582	84.684
		479	1987.9	0	0	0	0	0	0	99.2054	61.6133
		480	1991.76	0	0	0	24.7162	0	0	99.1452	44.623
		481	1995.62	0	0	0	33.04	0	0	47.7937	58.0503
		482	1999.48	0	0	18.3899	44.1966	0	0	69.6622	69.808
		483	2003.34	0	0	0	55.9396	0	0	84.02	64.7942
		484	2007.2	0	0	17.3067	29.1414	0	0	77.2835	38.483
		485	2011.06	0	0	0	38.7891	0	0	65.9767	25.5554
		486	2014.92	0	0	0	0	0	0	29.2587	65.3455
		487	2018.78	0	0	0	40.5853	0	0	66.3195	40.2976
		488	2022.64	0	0	0	48.9641	0	0	93.2795	0
		489	2026.5	0	0	0	44.1623	0	0	56.2794	0
		490	2030.36	0	0	0	53.6598	0	0	82.7077	27.4875
		491	2034.22	0	0	0	38.4926	0	0	38.5955	83.1704
		492	2038.08	0	0	0	16.3554	0	0	31.0416	32.2069
		493	2041.94	0	0	0	16.6787	0	0	35.1572	0
		494	2045.8	0	0	0	45.6874	0	0	52.3105	0
		495	2049.66	0	0	0	0	0	0	70.981	40.6432
		496	2053.52	0	0	0	0	0	0	101.061	0
		497	2057.38	0	0	0	41.4117	0	0	58.7519	0
		498	2061.24	0	0	0	15.9569	0	0	93.3544	0
		499	2065.1	0	0	0	21.5259	0	0	28.5389	0
		500	2068.96	0	0	0	52.1657	0	0	69.4372	0
		501	2072.82	0	0	0	68.9444	0	0	88.6939	0
		502	2076.68	0	0	0	79.8966	0	0	67.2517	0
		503	2080.54	0	0	0	69.6275	0	0	68.5507	0
		504	2084.4	0	0	40.8989	31.1053	0	0	44.2675	0
		505	2088.26	0	0	0	39.0847	0	26.9654	68.1608	0
		506	2092.12	0	0	0	46.8199	0	0	54.6615	0
		507	2095.98	0	0	0	40.264	0	0	47.8473	0
		508	2099.84	0	0	0	77.7993	0	0	100.164	0
		509	2103.7	0	0	0	78.0874	0	0	88.3767	0
		510	2107.56	0	0	0	36.2734	0	0	98.8658	0
		511	2111.42	0	0	0	68.4761	0	0	21.6176	0
		512	2115.28	0	0	0	33.6275	0	0	66.9631	0
		513	2119.14	0	0	0	108.35	0	0	85.3484	0
		514	2123	0	0	26.2913	58.3266	0	0	72.6262	0
		515	2126.86	0	0	0	40.6215	0	0	102.642	0
		516	2130.72	0	0	0	47.8168	0	0	34.4069	0
		517	2134.58	0	0	0	69.6037	0	0	49.445	0
		518	2138.44	0	0	0	112.125	0	0	50.019	0
		519	2142.3	0	0	20.2131	74.9744	0	0	86.3692	0
		520	2146.16	0	0	40.6609	66.3107	0	0	19.4111	0
		521	2150.02	0	0	0	74.9941	0	0	44.5998	0
		522	2153.88	0	0	24.0674	93.3491	0	0	50.0606	0
		523	2157.74	0	0	65.3985	104.854	0	0	35.7646	0
		524	2161.6	0	0	0	94.5283	0	0	57.5953	0
		525	2165.46	0	0	0	81.7299	0	0	81.0359	0
		526	2169.32	0	0	40.102	74.0587	0	0	57.5509	0
		527	2173.18	0	0	24.56	21.7012	0	0	43.9169	0
		528	2177.04	0	0	0	0	0	0	133.01	0
		529	2180.9	0	0	43.4956	37.1971	0	0	77.5657	0
		530	2184.76	0	0	55.6173	91.5146	0	0	98.2855	0
		531	2188.62	0	0	17.4574	78.0404	0	0	21.6742	0
		532	2192.48	0	0	0	77.6505	0	0	95.4399	37.6891
		533	2196.34	0	0	0	37.6722	0	0	74.5785	0
		534	2200.2	0	0	20.1634	104.371	0	0	61.7664	28.3941
		535	2204.06	0	0	35.8287	39.3857	0	0	61.9049	24.5973
		536	2207.92	0	0	69.74	56.2422	0	0	48.7491	19.2151
		537	2211.78	0	0	20.0921	73.9016	0	0	0	32.9512
		538	2215.64	0	0	62.3066	50.6935	0	0	53.4511	0
		539	2219.5	0	0	0	45.593	0	0	26.0445	83.1664
		540	2223.36	0	0	52.2789	63.3634	0	0	45.3373	43.9138
		541	2227.22	0	0	0	79.5717	0	0	34.7089	34.5512
		542	2231.08	0	0	42.1447	28.5199	0	0	61.725	44.1417
		543	2234.94	0	0	29.3797	66.0398	0	0	46.6102	0
		544	2238.8	0	0	44.0579	49.997	0	0	29.482	49.7357
		545	2242.66	0	0	0	68.8361	0	0	54.3736	19.2682
		546	2246.52	0	0	26.4871	37.72	0	0	41.9442	25.321
		547	2250.38	0	0	33.0987	80.6054	0	0	22.534	0
		548	2254.24	0	0	0	36.9959	0	0	33.2804	32.4306
		549	2258.1	0	0	0	0	0	0	0	72.843
		550	2261.96	0	0	0	0	0	0	72.1667	0
		551	2265.82	0	0	0	64.0664	0	0	29.8644	0
		552	2269.68	0	0	21.5353	0	0	0	29.0993	0
		553	2273.54	0	0	25.4074	67.5053	0	0	26.5338	0
		554	2277.4	0	0	0	44.3137	0	0	25.2191	0
		555	2281.26	0	0	0	48.5027	0	0	27.791	57.9162
		556	2285.12	0	0	0	86.3689	0	0	63.936	0
		557	2288.98	0	20.9739	33.7723	114.026	0	0	50.5999	25.8644
		558	2292.84	0	0	0	105.621	0	0	31.948	18.9476
		559	2296.7	0	0	0	83.9043	0	0	48.4009	0
		560	2300.56	0	0	49.9488	63.3712	0	0	23.7057	30.1965
		561	2304.42	0	0	0	92.3819	0	15.1669	0	47.3174
		562	2308.28	0	0	0	61.2243	0	0	0	0
		563	2312.14	0	0	0	52.5373	0	0	52.6623	0
		564	2316	0	0	0	85.9253	0	0	37.7109	0
		565	2319.86	0	0	0	97.5686	0	0	47.3659	0
		566	2323.72	0	0	28.3981	68.4956	0	0	45.6464	0
		567	2327.58	0	0	0	133.54	0	0	46.8374	0
		568	2331.44	0	0	0	31.7812	0	0	40.7133	0
		569	2335.3	0	0	0	60.5887	0	0	70.4409	0
		570	2339.16	0	0	30.5101	113.025	0	0	45.1943	0
		571	2343.02	0	0	0	17.5546	0	0	60.494	19.3025
		572	2346.88	0	0	0	42.7094	0	0	59.2097	0
		573	2350.74	0	0	0	103.621	0	0	22.6928	0
		574	2354.6	0	0	0	91.1572	0	0	26.6488	0
		575	2358.46	0	0	0	118.785	0	0	48.226	0
		576	2362.32	0	0	0	150.445	0	0	69.2848	0
		577	2366.18	0	0	0	85.3286	0	17.8822	126.636	0
		578	2370.04	0	0	0	49.2353	0	0	64.1252	0
		579	2373.9	0	0	0	67.7169	0	0	68.7661	0
		580	2377.76	0	0	0	57.4326	0	0	101.085	0
		581	2381.62	0	0	17.2817	89.2626	0	0	0	0
		582	2385.48	0	0	0	109.401	0	0	62.4853	0
		583	2389.34	20.5428	0	0	57.9315	0	0	79.4654	0
		584	2393.2	22.4928	0	0	87.6997	0	0	85.8736	0
		585	2397.06	0	0	0	97.7377	0	0	32.5499	0
		586	2400.92	0	0	0	73.3217	0	0	75.5881	0
		587	2404.78	0	0	0	0	0	0	105.746	0
		588	2408.64	0	0	0	77.1533	0	0	56.0659	0
		589	2412.5	0	0	0	60.4092	0	0	127.722	0
		590	2416.36	0	0	0	0	0	0	62.7879	0
		591	2420.22	0	0	0	53.481	0	0	0	0
		592	2424.08	0	0	0	94.7391	0	0	76.3059	0

## Sheet: Average Background
				SptId_29	SptId_36	SptId_47	SptId_64	SptId_68	SptId_93	SptId_103	SptId_108
		0	138.96	0	0	0	0	0	0	0	0
		1	142.82	0	0	0	0	0	0	0	0
		2	146.68	0	0	0	0	0	0	0	0
		3	150.54	0	0	0	0	0	0	0	0
		4	154.4	0	0	0	0	0	0	0	0
		5	158.26	0	0	0	0	0	0	0	0
		6	162.12	0	0	0	0	0	0	0	0
		7	165.98	0	0	0	0	0	0	0	0
		8	169.84	0	0	0	0	0	0	0	0
		9	173.7	0	0	0	0	0	0	0	0
		10	177.56	0	0	0	0	0	0	0	0
		11	181.42	0	0	0	0	0	0	0	0
		12	185.28	0	0	0	0	153.319	0	0	0
		13	189.14	0	0	0	0	0	0	0	0
		14	193	0	0	0	0	0	0	0	0
		15	196.86	0	0	0	0	0	0	0	0
		16	200.72	0	0	0	0	0	0	0	0
		17	204.58	0	0	0	0	0	0	0	0
		18	208.44	0	0	0	0	0	0	0	0
		19	212.3	0	0	0	0	0	0	0	0
		20	216.16	0	0	0	0	0	0	0	0
		21	220.02	0	0	0	0	0	0	0	0
		22	223.88	0	0	0	0	0	0	0	0
		23	227.74	0	0	0	0	0	0	0	0
		24	231.6	0	0	0	0	0	0	0	0
		25	235.46	0	0	0	0	0	0	0	0
		26	239.32	0	0	0	196.271	0	0	0	0
		27	243.18	0	0	0	0	0	0	0	0
		28	247.04	0	0	0	0	0	0	0	0
		29	250.9	0	0	0	0	0	0	0	0
		30	254.76	0	0	0	0	0	0	0	0
		31	258.62	0	0	0	0	0	0	0	0
		32	262.48	0	0	0	0	0	182.527	0	0
		33	266.34	0	0	0	0	0	0	0	0
		34	270.2	0	0	0	0	0	0	0	0
		35	274.06	0	0	0	0	0	0	0	0
		36	277.92	0	0	0	0	0	0	0	0
		37	281.78	0	0	0	0	0	0	0	0
		38	285.64	0	0	0	0	0	0	0	0
		39	289.5	0	0	0	0	0	0	0	0
		40	293.36	0	0	0	0	0	0	0	0
		41	297.22	0	0	0	0	0	0	0	0
		42	301.08	0	0	0	0	0	0	0	0
		43	304.94	0	0	0	0	0	0	0	0
		44	308.8	0	0	0	0	0	0	0	0
		45	312.66	0	0	0	0	0	0	0	0
		46	316.52	0	0	0	0	0	0	0	0
		47	320.38	0	0	0	0	0	0	0	0
		48	324.24	0	0	0	0	0	0	0	0
		49	328.1	0	0	0	0	0	0	0	0
		50	331.96	0	0	171.237	0	0	0	0	0
		51	335.82	0	0	0	0	0	0	0	0
		52	339.68	0	0	158.519	0	0	0	0	0
		53	343.54	0	0	0	0	0	0	0	0
		54	347.4	0	0	0	0	0	0	0	0
		55	351.26	0	0	0	0	0	0	0	0
		56	355.12	0	163.018	0	0	0	0	0	0
		57	358.98	0	0	0	0	0	0	0	0
		58	362.84	0	0	0	0	0	0	0	0
		59	366.7	0	0	0	0	0	0	0	0
		60	370.56	0	0	0	0	0	0	0	0
		61	374.42	0	0	0	0	0	0	0	0
		62	378.28	0	0	0	0	0	0	0	0
		63	382.14	0	0	0	0	0	0	0	0
		64	386	0	0	0	0	0	0	0	0
		65	389.86	0	0	0	0	0	0	0	0
		66	393.72	0	0	190.903	0	0	0	0	0
		67	397.58	0	0	0	0	0	0	0	0
		68	401.44	0	0	0	0	0	0	0	0
		69	405.3	0	0	0	0	0	0	0	0
		70	409.16	0	0	0	0	0	0	0	0
		71	413.02	0	0	0	0	0	0	0	0
		72	416.88	0	0	0	0	0	0	0	0
		73	420.74	0	0	0	0	0	0	0	0
		74	424.6	0	0	0	0	0	0	0	0
		75	428.46	0	0	0	0	0	0	0	0
		76	432.32	0	0	0	0	0	0	0	0
		77	436.18	0	0	0	0	0	0	0	0
		78	440.04	0	0	0	0	0	0	0	0
		79	443.9	0	0	0	0	0	0	0	0
		80	447.76	0	0	0	0	0	0	0	0
		81	451.62	0	0	0	0	0	0	0	0
		82	455.48	0	0	0	0	200.159	0	0	0
		83	459.34	0	0	0	0	195.674	0	0	0
		84	463.2	0	0	0	0	0	0	0	0
		85	467.06	0	0	0	0	0	0	0	0
		86	470.92	0	0	0	0	207.027	0	0	0
		87	474.78	0	0	0	0	207.696	0	0	0
		88	478.64	170.659	0	0	0	200.46	0	0	0
		89	482.5	0	0	0	0	161.056	0	0	0
		90	486.36	0	0	0	0	0	0	0	0
		91	490.22	0	0	0	0	206.705	0	0	0
		92	494.08	0	0	0	179.851	195.533	0	0	0
		93	497.94	0	0	0	0	199.391	0	0	0
		94	501.8	0	0	0	0	0	0	0	0
		95	505.66	0	0	0	0	209.992	0	0	0
		96	509.52	0	0	0	0	205.711	0	0	0
		97	513.38	0	0	0	0	199.961	0	0	0
		98	517.24	0	0	0	0	195.886	0	0	0
		99	521.1	0	0	0	0	202.467	0	0	0
		100	524.96	0	0	0	0	191.16	0	0	0
		101	528.82	0	0	0	0	200.338	0	0	0
		102	532.68	0	0	0	0	189.735	0	0	0
		103	536.54	0	0	0	0	199.975	0	0	0
		104	540.4	0	0	0	0	205.983	0	0	0
		105	544.26	0	0	0	0	200.255	0	0	0
		106	548.12	0	0	0	0	204.899	0	0	0
		107	551.98	0	0	0	0	199.619	0	0	0
		108	555.84	0	0	0	0	0	0	0	0
		109	559.7	0	0	0	0	198.244	0	0	0
		110	563.56	0	0	0	0	200.437	0	0	0
		111	567.42	0	0	0	0	197.986	0	0	0
		112	571.28	0	0	0	0	0	0	0	0
		113	575.14	0	0	0	0	198.712	0	0	0
		114	579	0	0	0	0	202.193	0	0	0
		115	582.86	0	0	0	0	203.642	0	0	0
		116	586.72	0	0	0	0	200.386	0	0	0
		117	590.58	0	0	0	0	206.587	0	0	169.399
		118	594.44	0	0	0	0	0	0	0	0
		119	598.3	0	0	0	0	199.507	0	0	0
		120	602.16	0	0	0	0	0	0	0	0
		121	606.02	192.076	0	0	0	205.639	0	0	0
		122	609.88	0	0	0	0	194.603	192.865	0	0
		123	613.74	0	0	0	0	194.899	0	0	0
		124	617.6	0	0	0	0	201.37	0	0	0
		125	621.46	0	0	0	0	192.161	0	0	0
		126	625.32	0	167.823	0	0	195	0	0	0
		127	629.18	0	0	0	0	0	0	0	0
		128	633.04	183.356	182.988	0	0	0	0	0	0
		129	636.9	0	0	0	0	0	0	192.225	0
		130	640.76	0	0	0	0	0	0	0	0
		131	644.62	175.759	0	0	0	0	0	0	0
		132	648.48	0	0	0	0	0	0	0	0
		133	652.34	181.497	0	0	0	0	0	0	0
		134	656.2	181.675	0	0	0	0	0	0	0
		135	660.06	204.179	0	0	0	0	0	0	0
		136	663.92	185.933	0	0	0	0	0	0	0
		137	667.78	181.467	0	0	0	188.553	0	0	0
		138	671.64	184.047	0	0	0	194.532	0	0	0
		139	675.5	181.035	0	0	0	0	0	0	0
		140	679.36	183.819	0	0	0	0	0	0	0
		141	683.22	180.754	0	0	0	193.047	0	0	206.137
		142	687.08	180.891	0	0	0	203.421	0	0	0
		143	690.94	191.688	0	0	0	194.256	0	0	0
		144	694.8	186.399	0	0	0	0	0	0	0
		145	698.66	188.028	0	0	0	199.048	0	190.653	0
		146	702.52	181.461	0	0	0	0	0	0	0
		147	706.38	0	0	0	0	0	0	0	0
		148	710.24	181.825	0	0	0	0	0	0	0
		149	714.1	0	0	0	0	0	0	0	0
		150	717.96	178.636	0	0	0	0	0	0	0
		151	721.82	0	0	0	0	0	0	0	0
		152	725.68	177.75	0	0	0	197.723	0	0	0
		153	729.54	176.835	0	0	0	0	0	0	0
		154	733.4	183.028	0	0	0	0	0	0	0
		155	737.26	178.788	0	0	0	0	0	0	0
		156	741.12	179.421	0	0	0	0	0	0	0
		157	744.98	0	0	0	0	0	0	0	0
		158	748.84	178.064	0	0	0	0	0	0	0
		159	752.7	0	0	0	0	0	0	0	0
		160	756.56	176.469	0	0	0	0	0	0	0
		161	760.42	186.667	0	0	0	0	0	0	0
		162	764.28	0	0	0	0	0	0	0	0
		163	768.14	0	0	0	0	0	0	0	0
		164	772	170.707	0	0	0	0	0	0	0
		165	775.86	0	0	0	0	0	0	0	0
		166	779.72	0	0	0	0	0	0	0	0
		167	783.58	0	0	0	0	0	0	0	0
		168	787.44	181.847	0	0	0	0	0	0	0
		169	791.3	181.172	0	0	0	0	0	0	0
		170	795.16	0	0	0	0	0	0	0	0
		171	799.02	0	0	0	200.3	0	0	0	0
		172	802.88	175.372	0	0	0	0	0	0	0
		173	806.74	0	0	0	0	0	0	0	0
		174	810.6	179.232	0	0	191.571	0	0	0	0
		175	814.46	0	0	0	0	0	0	0	0
		176	818.32	172.028	0	0	0	0	0	0	0
		177	822.18	177.05	0	0	0	0	0	0	0
		178	826.04	0	0	0	0	0	0	0	0
		179	829.9	0	0	0	0	0	0	0	0
		180	833.76	0	0	0	0	0	0	0	0
		181	837.62	0	0	0	0	0	0	0	0
		182	841.48	0	0	0	0	0	0	0	0
		183	845.34	175.055	0	0	0	0	0	0	0
		184	849.2	180.138	0	0	0	0	0	0	0
		185	853.06	188.753	0	0	0	0	0	0	0
		186	856.92	172.558	0	0	0	0	0	0	0
		187	860.78	0	0	0	0	0	0	0	0
		188	864.64	178.541	0	0	0	0	0	0	0
		189	868.5	185.134	0	0	0	0	0	0	0
		190	872.36	0	0	0	0	0	202.391	0	0
		191	876.22	176.067	0	0	0	0	0	0	0
		192	880.08	173.035	0	0	0	0	0	0	0
		193	883.94	184.301	0	0	0	0	0	0	0
		194	887.8	0	0	0	0	0	0	0	0
		195	891.66	181.834	0	0	0	0	0	0	0
		196	895.52	0	0	0	0	0	0	0	0
		197	899.38	0	0	0	0	0	0	0	0
		198	903.24	175.947	0	0	0	0	0	0	0
		199	907.1	0	0	0	0	0	0	0	0
		200	910.96	0	0	0	0	0	0	0	0
		201	914.82	181.208	0	0	0	0	0	0	0
		202	918.68	0	0	0	0	0	0	0	0
		203	922.54	0	0	0	0	0	0	0	0
		204	926.4	0	0	0	183.687	0	0	0	0
		205	930.26	0	0	0	0	0	196.17	0	0
		206	934.12	0	0	0	199.002	0	0	0	0
		207	937.98	0	0	0	0	0	0	0	0
		208	941.84	0	0	0	0	0	198.794	0	0
		209	945.7	0	0	0	0	0	0	0	0
		210	949.56	0	0	0	0	0	0	0	0
		211	953.42	0	0	0	0	0	0	0	0
		212	957.28	0	0	0	0	0	191.03	0	0
		213	961.14	0	0	0	0	206.315	0	0	0
		214	965	0	0	0	0	0	195.242	0	0
		215	968.86	0	0	0	0	0	0	0	0
		216	972.72	0	0	0	0	0	0	0	0
		217	976.58	0	0	0	0	0	0	0	0
		218	980.44	0	0	0	0	0	0	0	0
		219	984.3	0	0	0	0	0	0	0	0
		220	988.16	0	0	0	0	198.763	0	184.236	0
		221	992.02	0	0	0	0	0	0	0	0
		222	995.88	0	0	0	0	0	0	0	0
		223	999.74	0	0	0	0	0	0	0	0
		224	1003.6	0	0	0	0	0	0	0	0
		225	1007.46	0	0	0	0	0	0	0	0
		226	1011.32	0	0	0	0	0	0	0	0
		227	1015.18	0	0	0	0	0	0	0	0
		228	1019.04	0	0	0	0	0	0	0	0
		229	1022.9	0	0	0	0	0	0	0	0
		230	1026.76	0	0	0	0	0	0	186.595	0
		231	1030.62	0	0	0	0	192.869	0	0	0
		232	1034.48	0	0	0	0	0	0	0	0
		233	1038.34	0	0	0	0	0	202.739	0	0
		234	1042.2	0	0	0	0	0	0	0	0
		235	1046.06	0	0	0	0	188.462	201.57	0	0
		236	1049.92	0	0	0	0	0	0	0	0
		237	1053.78	175.801	0	0	0	0	203.964	172.063	0
		238	1057.64	0	174.293	0	0	0	195.733	0	0
		239	1061.5	0	0	0	0	0	195.357	0	0
		240	1065.36	0	0	0	0	192.118	201.314	0	0
		241	1069.22	0	0	0	0	192.398	195.135	0	0
		242	1073.08	0	0	0	0	0	204.503	0	0
		243	1076.94	0	0	0	0	195.2	200.652	0	0
		244	1080.8	0	0	0	0	0	206.604	0	0
		245	1084.66	0	0	0	0	0	201.62	0	0
		246	1088.52	0	0	0	0	0	206.234	0	0
		247	1092.38	0	0	0	0	184.891	196.685	0	0
		248	1096.24	0	0	0	0	0	200.789	0	0
		249	1100.1	0	0	0	0	191.785	199.009	0	0
		250	1103.96	0	0	0	0	201.061	0	0	0
		251	1107.82	0	0	0	0	0	212.709	0	0
		252	1111.68	0	0	0	0	0	199.526	0	0
		253	1115.54	0	0	0	0	0	186.008	0	0
		254	1119.4	0	0	0	0	0	199.316	0	0
		255	1123.26	0	0	0	0	200.933	200.893	0	0
		256	1127.12	0	0	0	0	0	191.627	0	0
		257	1130.98	0	0	0	0	0	0	0	0
		258	1134.84	0	0	0	0	0	196.515	0	0
		259	1138.7	0	0	0	0	0	202.132	0	0
		260	1142.56	0	0	0	0	0	198.39	0	0
		261	1146.42	0	0	0	0	0	197.861	0	0
		262	1150.28	0	0	0	195.901	0	221.526	0	0
		263	1154.14	179.535	0	0	0	0	194.136	0	0
		264	1158	0	0	0	0	0	203.879	0	0
		265	1161.86	0	0	0	0	0	204.936	0	0
		266	1165.72	0	0	0	0	0	208.667	0	0
		267	1169.58	176.721	0	0	0	198.005	205.247	0	0
		268	1173.44	0	0	0	0	0	195.679	0	0
		269	1177.3	0	0	0	0	0	190.3	0	0
		270	1181.16	0	162.038	0	0	0	193.96	0	0
		271	1185.02	0	0	0	0	0	197.677	0	0
		272	1188.88	0	0	0	0	197.669	187.795	0	0
		273	1192.74	174.802	0	0	0	195.775	194.071	0	0
		274	1196.6	0	0	0	0	0	205.926	0	0
		275	1200.46	0	162.443	0	0	0	197.212	0	0
		276	1204.32	0	0	0	0	0	195.929	0	0
		277	1208.18	0	0	0	0	0	189.795	0	0
		278	1212.04	172.912	0	0	0	0	198.434	0	0
		279	1215.9	0	0	0	0	183.299	192.584	0	0
		280	1219.76	0	0	0	0	0	0	0	0
		281	1223.62	0	0	0	0	0	191.248	0	0
		282	1227.48	0	0	0	0	183.707	199.409	0	0
		283	1231.34	0	0	0	0	0	0	0	0
		284	1235.2	0	0	0	0	188.787	0	0	0
		285	1239.06	174.662	0	0	0	0	0	185.199	0
		286	1242.92	0	0	0	0	0	0	0	0
		287	1246.78	0	171.452	0	0	192.924	0	0	0
		288	1250.64	0	0	0	0	196.094	0	0	0
		289	1254.5	0	0	0	206.65	0	0	0	0
		290	1258.36	0	0	0	0	0	0	0	0
		291	1262.22	0	0	0	0	193.028	192.227	0	0
		292	1266.08	0	0	0	0	0	0	0	0
		293	1269.94	0	0	0	0	0	0	0	0
		294	1273.8	0	0	0	214.245	0	200.007	0	0
		295	1277.66	0	0	0	0	0	0	0	0
		296	1281.52	0	0	0	0	0	0	0	0
		297	1285.38	0	0	0	0	0	0	0	0
		298	1289.24	0	0	0	0	0	0	0	0
		299	1293.1	0	0	0	0	0	213.946	0	0
		300	1296.96	0	0	0	203.778	0	0	0	0
		301	1300.82	0	0	0	211.264	0	198.283	0	0
		302	1304.68	0	164.535	0	0	0	0	0	0
		303	1308.54	0	163.095	0	0	201.075	0	0	0
		304	1312.4	0	159.885	0	0	0	0	0	0
		305	1316.26	0	162.097	0	0	0	0	0	0
		306	1320.12	178.859	167.637	0	0	0	0	0	0
		307	1323.98	0	163.839	0	0	0	0	0	0
		308	1327.84	0	167.629	0	0	0	0	0	0
		309	1331.7	0	175.332	0	0	0	0	0	0
		310	1335.56	0	155.838	0	0	198.837	0	0	0
		311	1339.42	0	157.51	0	0	0	0	0	0
		312	1343.28	0	161.633	0	0	192.712	188.237	0	0
		313	1347.14	0	162.65	0	0	194.547	0	0	0
		314	1351	0	0	0	0	0	0	0	0
		315	1354.86	0	0	0	0	0	0	0	0
		316	1358.72	0	0	0	0	0	0	0	0
		317	1362.58	0	0	0	0	187.392	0	0	0
		318	1366.44	0	166.814	0	0	192.969	0	0	0
		319	1370.3	0	0	0	0	0	0	0	0
		320	1374.16	0	164.817	0	0	190.558	0	0	0
		321	1378.02	0	153.633	0	0	0	0	0	0
		322	1381.88	0	163.503	0	0	0	198.025	0	0
		323	1385.74	0	161.639	0	209.886	190.04	0	0	0
		324	1389.6	0	158.809	0	0	0	0	0	0
		325	1393.46	0	0	0	0	195.21	0	0	0
		326	1397.32	0	170.318	0	0	0	0	0	0
		327	1401.18	0	164.789	0	0	0	0	0	0
		328	1405.04	0	172.226	0	0	0	0	0	0
		329	1408.9	0	166.722	0	0	0	0	0	0
		330	1412.76	0	160.115	0	0	190.54	0	0	0
		331	1416.62	0	167.309	0	0	0	0	0	0
		332	1420.48	0	173.184	0	0	0	0	0	0
		333	1424.34	0	170.306	0	0	0	194.473	0	0
		334	1428.2	0	164.645	0	0	0	194.398	0	0
		335	1432.06	0	173.818	0	0	0	0	0	0
		336	1435.92	0	180.136	0	0	0	198.742	0	0
		337	1439.78	0	173.099	0	0	0	189.1	0	0
		338	1443.64	0	162.986	0	199.219	0	187.817	0	0
		339	1447.5	0	159.588	0	0	199.709	0	0	0
		340	1451.36	0	0	0	0	0	0	0	0
		341	1455.22	0	168.275	0	0	0	188.215	0	0
		342	1459.08	0	182.921	0	0	0	181.698	0	0
		343	1462.94	0	169.394	0	0	0	181.229	0	0
		344	1466.8	0	161.211	0	0	0	188.086	0	0
		345	1470.66	0	168.642	0	0	0	187.92	0	0
		346	1474.52	0	164.09	0	0	198.088	186.204	0	0
		347	1478.38	0	163.961	0	195.845	0	190.04	0	0
		348	1482.24	0	160.374	0	0	0	189.424	0	0
		349	1486.1	0	169.465	0	0	0	188.911	0	0
		350	1489.96	0	169.507	0	0	0	191.302	0	0
		351	1493.82	0	167.452	0	0	0	181.127	0	0
		352	1497.68	0	175.898	0	0	0	182.91	0	0
		353	1501.54	0	169.423	0	0	0	174.143	0	0
		354	1505.4	0	157.27	0	0	0	191.092	0	0
		355	1509.26	0	157.689	0	0	190.725	192.277	0	0
		356	1513.12	0	159.987	0	0	0	192.14	0	0
		357	1516.98	0	0	0	0	178.59	186.06	0	0
		358	1520.84	0	169.262	0	0	0	187.357	0	0
		359	1524.7	0	167.539	0	200.407	0	188.261	0	0
		360	1528.56	0	157.811	0	0	0	188.127	0	0
		361	1532.42	0	0	0	0	0	0	0	195.456
		362	1536.28	0	0	0	0	0	182.723	189.289	0
		363	1540.14	0	160.564	0	0	0	186.896	0	0
		364	1544	0	0	0	0	0	202.9	0	0
		365	1547.86	0	0	0	0	0	195.275	0	0
		366	1551.72	0	160.965	0	0	0	188.736	0	0
		367	1555.58	0	163.25	0	0	0	183.226	0	0
		368	1559.44	0	157.558	0	207.943	0	0	0	0
		369	1563.3	0	160.737	0	0	0	193.865	0	0
		370	1567.16	0	0	185.821	0	0	0	0	0
		371	1571.02	0	150.197	0	0	0	0	0	187.718
		372	1574.88	0	0	0	0	0	0	0	0
		373	1578.74	0	163.621	0	0	0	0	0	0
		374	1582.6	0	161.088	0	0	0	0	0	0
		375	1586.46	0	166.711	0	0	188.56	0	0	0
		376	1590.32	0	0	0	0	187.897	0	0	0
		377	1594.18	0	166.226	184.501	0	0	0	0	0
		378	1598.04	0	161.655	0	0	0	0	0	0
		379	1601.9	0	164.931	0	0	0	0	0	0
		380	1605.76	0	160.596	184.374	0	0	0	0	0
		381	1609.62	0	165.167	175.987	0	0	0	0	0
		382	1613.48	0	161.415	177.063	0	0	0	0	0
		383	1617.34	0	164.974	169.976	0	180.682	0	0	0
		384	1621.2	0	155.591	0	0	0	0	0	0
		385	1625.06	0	169.528	171.369	0	183.149	0	0	0
		386	1628.92	0	162.032	0	0	0	0	0	0
		387	1632.78	0	168.298	0	0	0	0	171.31	0
		388	1636.64	0	158.612	0	0	0	0	0	0
		389	1640.5	0	159.735	0	0	0	0	0	0
		390	1644.36	0	161.406	183.627	0	188.136	0	0	0
		391	1648.22	0	157.289	0	0	0	0	0	0
		392	1652.08	0	156.323	0	0	192.666	0	0	0
		393	1655.94	0	157.813	0	0	204.706	0	0	0
		394	1659.8	0	168.21	0	188.132	0	0	0	0
		395	1663.66	0	166.849	0	0	193.494	0	0	0
		396	1667.52	0	175.111	0	0	0	0	0	0
		397	1671.38	0	169.842	178.597	0	195.64	0	0	0
		398	1675.24	0	175.487	0	0	0	0	0	0
		399	1679.1	0	163.861	178.779	0	0	0	0	0
		400	1682.96	0	162.889	0	204.088	191.181	0	0	0
		401	1686.82	0	160.434	0	192.982	0	0	0	0
		402	1690.68	0	165.671	0	0	0	0	0	0
		403	1694.54	0	166.657	0	0	0	0	0	0
		404	1698.4	0	163.101	173.36	0	200.835	0	0	0
		405	1702.26	0	167.054	0	191.588	0	0	0	0
		406	1706.12	0	168.021	173.468	0	190.566	215.396	0	0
		407	1709.98	0	155.607	0	200.826	0	0	0	0
		408	1713.84	0	161.712	182.568	195.752	186.095	0	0	0
		409	1717.7	0	168.371	0	196.939	0	0	0	0
		410	1721.56	0	166.141	0	197.795	0	185.981	0	0
		411	1725.42	0	165.641	184.107	202.844	0	0	0	0
		412	1729.28	0	169.604	0	203.79	0	0	0	0
		413	1733.14	0	168.112	179.676	0	0	192.505	0	0
		414	1737	0	169.297	0	0	0	0	0	0
		415	1740.86	0	0	181.834	204.167	0	0	0	0
		416	1744.72	0	0	177.239	204.649	0	0	0	0
		417	1748.58	0	0	179.303	203.895	0	0	0	0
		418	1752.44	0	158.564	179.998	0	194.355	190.98	0	0
		419	1756.3	0	0	0	0	194.851	0	0	0
		420	1760.16	0	0	180.819	0	0	188.235	168.63	0
		421	1764.02	0	0	183.167	0	0	187.76	164.898	169.285
		422	1767.88	0	0	178.712	0	0	185.634	0	0
		423	1771.74	0	0	177.711	0	0	186.809	0	0
		424	1775.6	0	0	188.344	0	0	190.012	0	167.821
		425	1779.46	0	0	181.27	0	0	0	171.561	178.044
		426	1783.32	0	0	175.143	0	0	181.801	175.074	167.507
		427	1787.18	0	0	182.636	0	0	188.736	0	171.737
		428	1791.04	0	0	0	0	0	183.273	0	171.714
		429	1794.9	0	0	164.133	0	0	0	168.375	0
		430	1798.76	0	0	0	0	0	196.205	0	163.735
		431	1802.62	0	0	164.162	0	0	0	177.875	168.13
		432	1806.48	0	0	170.996	0	0	185.141	178.855	172.139
		433	1810.34	0	0	176.264	0	0	0	178.794	167.431
		434	1814.2	0	0	168.729	0	0	0	0	163.157
		435	1818.06	0	0	176.984	0	0	0	171.696	164.549
		436	1821.92	0	0	0	0	0	0	178.166	171.942
		437	1825.78	0	0	177.194	0	0	0	0	170.308
		438	1829.64	0	0	0	0	0	0	176.567	158.179
		439	1833.5	0	0	178.773	203.039	0	0	173.552	171.27
		440	1837.36	0	0	185.472	195.409	0	0	165.033	163.638
		441	1841.22	0	0	0	0	0	0	0	171.975
		442	1845.08	0	0	0	0	0	0	171.164	167.045
		443	1848.94	0	0	171.045	0	0	0	0	165.376
		444	1852.8	0	0	0	207.313	0	0	175.279	174.589
		445	1856.66	0	0	0	189.445	0	0	175.306	0
		446	1860.52	0	0	182.317	205.342	0	0	173.265	171.193
		447	1864.38	0	200.349	185.642	203.354	0	0	0	160.484
		448	1868.24	0	0	178.723	196.001	197.845	0	0	173.562
		449	1872.1	0	0	185.053	205.653	0	0	0	164.424
		450	1875.96	0	0	174.12	204.825	0	0	170.398	179.131
		451	1879.82	0	0	172.547	194.656	185.329	0	185.208	172.334
		452	1883.68	0	0	0	196.739	0	0	172.628	167.415
		453	1887.54	0	0	0	189.391	194.1	0	0	0
		454	1891.4	0	0	174.71	199.733	191.181	0	181.222	158.615
		455	1895.26	0	0	189.523	200.208	196.428	0	188.183	167.638
		456	1899.12	0	0	182.118	203.178	198.01	0	173.197	165.692
		457	1902.98	155.053	0	190.851	195.92	198.145	0	174.516	163.051
		458	1906.84	0	0	193.794	205.434	0	0	166.575	0
		459	1910.7	0	0	0	197.66	0	0	0	172.652
		460	1914.56	0	0	193.828	199.685	169.463	0	178.504	161.757
		461	1918.42	0	0	178.414	201.341	0	0	0	164.415
		462	1922.28	0	0	175.085	200.176	0	0	167.688	161.136
		463	1926.14	0	0	175.07	198.513	0	0	169.834	169.301
		464	1930	0	0	0	200.687	0	0	171.299	175.985
		465	1933.86	0	0	173.425	200.846	180.034	199.409	170.606	174.35
		466	1937.72	0	0	177.068	0	0	0	172.09	174.591
		467	1941.58	0	0	180.881	201.593	0	0	169.277	181.941
		468	1945.44	0	0	0	199.26	0	0	0	0
		469	1949.3	0	0	174.126	204.343	0	0	181.1	0
		470	1953.16	0	0	172.388	0	0	0	184.029	179.217
		471	1957.02	0	0	0	201.031	0	0	174.002	171.815
		472	1960.88	0	0	0	196.363	0	0	178.413	181.992
		473	1964.74	0	0	176.926	209.638	0	0	185.899	185.838
		474	1968.6	0	0	0	0	0	0	180.205	178.768
		475	1972.46	0	0	0	0	0	0	179.648	172.801
		476	1976.32	0	0	0	194.28	0	0	184.86	0
		477	1980.18	0	0	0	197.973	0	0	177.64	0
		478	1984.04	0	0	0	202.355	0	0	179.81	170.162
		479	1987.9	0	0	0	0	0	0	180.363	170.97
		480	1991.76	0	0	0	214.232	0	0	189.591	170.472
		481	1995.62	0	0	0	209.715	0	0	191.615	169.232
		482	1999.48	0	0	176.02	206.735	0	0	190.103	173.92
		483	2003.34	0	0	0	195.246	0	0	176.196	171.219
		484	2007.2	0	0	195.993	199.613	0	0	185.149	174.649
		485	2011.06	0	0	0	196.808	0	0	177.639	178.827
		486	2014.92	0	0	0	0	0	0	189.379	178.452
		487	2018.78	0	0	0	206.972	0	0	176.494	173.98
		488	2022.64	0	0	0	206.09	0	0	178.464	0
		489	2026.5	0	0	0	203.318	0	0	187.795	0
		490	2030.36	0	0	0	199.945	0	0	174.76	180.446
		491	2034.22	0	0	0	211.183	0	0	180.643	171.888
		492	2038.08	0	0	0	200.668	0	0	189.681	177.229
		493	2041.94	0	0	0	205.531	0	0	176.692	0
		494	2045.8	0	0	0	202.901	0	0	179.907	0
		495	2049.66	0	0	0	0	0	0	186.627	173.854
		496	2053.52	0	0	0	0	0	0	186.204	0
		497	2057.38	0	0	0	198.953	0	0	182.888	0
		498	2061.24	0	0	0	213.889	0	0	181.898	0
		499	2065.1	0	0	0	215.275	0	0	176.776	0
		500	2068.96	0	0	0	208.604	0	0	174.561	0
		501	2072.82	0	0	0	197.652	0	0	178.062	0
		502	2076.68	0	0	0	206.242	0	0	181.111	0
		503	2080.54	0	0	0	212.933	0	0	174.09	0
		504	2084.4	0	0	182.499	202.217	0	0	181.487	0
		505	2088.26	0	0	0	208.803	0	203.891	174.719	0
		506	2092.12	0	0	0	203.033	0	0	185.816	0
		507	2095.98	0	0	0	204.798	0	0	181.996	0
		508	2099.84	0	0	0	209.706	0	0	183.04	0
		509	2103.7	0	0	0	213.85	0	0	174.593	0
		510	2107.56	0	0	0	212.773	0	0	176.876	0
		511	2111.42	0	0	0	211.49	0	0	183.323	0
		512	2115.28	0	0	0	204.119	0	0	189.343	0
		513	2119.14	0	0	0	210.421	0	0	179.218	0
		514	2123	0	0	184.32	211.465	0	0	173.422	0
		515	2126.86	0	0	0	204.301	0	0	190.029	0
		516	2130.72	0	0	0	213.084	0	0	186.038	0
		517	2134.58	0	0	0	206.038	0	0	181.394	0
		518	2138.44	0	0	0	192.215	0	0	181.191	0
		519	2142.3	0	0	169.939	200.629	0	0	177.691	0
		520	2146.16	0	0	180.936	206.573	0	0	182.988	0
		521	2150.02	0	0	0	192.775	0	0	184.485	0
		522	2153.88	0	0	181.283	200.152	0	0	182.958	0
		523	2157.74	0	0	181.594	201.395	0	0	176.599	0
		524	2161.6	0	0	0	204.891	0	0	188.852	0
		525	2165.46	0	0	0	203.108	0	0	176.835	0
		526	2169.32	0	0	175.577	193.792	0	0	181.804	0
		527	2173.18	0	0	176.954	196.164	0	0	177.016	0
		528	2177.04	0	0	0	0	0	0	181.49	0
		529	2180.9	0	0	185.835	191.574	0	0	178.429	0
		530	2184.76	0	0	177.697	206.568	0	0	177.208	0
		531	2188.62	0	0	183.876	203.561	0	0	180.122	0
		532	2192.48	0	0	0	196.341	0	0	179.652	182.732
		533	2196.34	0	0	0	196.086	0	0	180.763	0
		534	2200.2	0	0	192.379	202.5	0	0	175.775	178.276
		535	2204.06	0	0	182.061	194.03	0	0	168.404	180.345
		536	2207.92	0	0	210.396	190.427	0	0	175.347	180.899
		537	2211.78	0	0	180.12	207.641	0	0	0	186.852
		538	2215.64	0	0	182.725	201.998	0	0	183.663	0
		539	2219.5	0	0	0	202.75	0	0	180.729	184.834
		540	2223.36	0	0	179.728	201.173	0	0	178.462	178.896
		541	2227.22	0	0	0	199.895	0	0	179.551	181.615
		542	2231.08	0	0	181.138	202.245	0	0	173.997	175.684
		543	2234.94	0	0	178.253	207.632	0	0	181.741	0
		544	2238.8	0	0	184.507	207.692	0	0	183.468	168.27
		545	2242.66	0	0	0	204.616	0	0	176.28	181.283
		546	2246.52	0	0	183.183	210.101	0	0	179.071	185.341
		547	2250.38	0	0	189.071	205.904	0	0	180.217	0
		548	2254.24	0	0	0	205.509	0	0	189.751	183.284
		549	2258.1	0	0	0	0	0	0	0	182.722
		550	2261.96	0	0	0	0	0	0	177.741	0
		551	2265.82	0	0	0	191.567	0	0	180.717	0
		552	2269.68	0	0	213.557	0	0	0	179.283	0
		553	2273.54	0	0	177.114	208.339	0	0	194.695	0
		554	2277.4	0	0	0	209.642	0	0	180.855	0
		555	2281.26	0	0	0	212.401	0	0	182.325	179.242
		556	2285.12	0	0	0	195.105	0	0	180.118	0
		557	2288.98	0	153.048	172.982	189.72	0	0	173.696	177.039
		558	2292.84	0	0	0	193.56	0	0	175.442	184.033
		559	2296.7	0	0	0	199.585	0	0	182.083	0
		560	2300.56	0	0	179.664	194.489	0	0	183.163	182.206
		561	2304.42	0	0	0	207.259	0	180.92	0	178.222
		562	2308.28	0	0	0	208.708	0	0	0	0
		563	2312.14	0	0	0	205.112	0	0	180.034	0
		564	2316	0	0	0	195.984	0	0	189.654	0
		565	2319.86	0	0	0	209.801	0	0	179.327	0
		566	2323.72	0	0	165.434	210.174	0	0	188.733	0
		567	2327.58	0	0	0	200.269	0	0	182.781	0
		568	2331.44	0	0	0	210.187	0	0	174.783	0
		569	2335.3	0	0	0	208.471	0	0	179.257	0
		570	2339.16	0	0	163.422	202.583	0	0	185.466	0
		571	2343.02	0	0	0	202.739	0	0	181.605	183.033
		572	2346.88	0	0	0	207.566	0	0	175.174	0
		573	2350.74	0	0	0	200.134	0	0	178.603	0
		574	2354.6	0	0	0	207.927	0	0	188.601	0
		575	2358.46	0	0	0	207.207	0	0	184.091	0
		576	2362.32	0	0	0	202.632	0	0	174.122	0
		577	2366.18	0	0	0	199.699	0	181.354	180.154	0
		578	2370.04	0	0	0	201.888	0	0	183.001	0
		579	2373.9	0	0	0	200.216	0	0	175.043	0
		580	2377.76	0	0	0	211.082	0	0	181.837	0
		581	2381.62	0	0	162.658	198.773	0	0	0	0
		582	2385.48	0	0	0	188.418	0	0	174.825	0
		583	2389.34	180.21	0	0	196.491	0	0	187.755	0
		584	2393.2	173.477	0	0	198.838	0	0	174	0
		585	2397.06	0	0	0	194.357	0	0	183.687	0
		586	2400.92	0	0	0	198.29	0	0	182.515	0
		587	2404.78	0	0	0	0	0	0	176.584	0
		588	2408.64	0	0	0	205.02	0	0	177.416	0
		589	2412.5	0	0	0	204.224	0	0	174.653	0
		590	2416.36	0	0	0	0	0	0	166.704	0
		591	2420.22	0	0	0	213.982	0	0	0	0
		592	2424.08	0	0	0	211.644	0	0	177.968	0

## Sheet: Background Std
				SptId_29	SptId_36	SptId_47	SptId_64	SptId_68	SptId_93	SptId_103	SptId_108
		0	138.96	0	0	0	0	0	0	0	0
		1	142.82	0	0	0	0	0	0	0	0
		2	146.68	0	0	0	0	0	0	0	0
		3	150.54	0	0	0	0	0	0	0	0
		4	154.4	0	0	0	0	0	0	0	0
		5	158.26	0	0	0	0	0	0	0	0
		6	162.12	0	0	0	0	0	0	0	0
		7	165.98	0	0	0	0	0	0	0	0
		8	169.84	0	0	0	0	0	0	0	0
		9	173.7	0	0	0	0	0	0	0	0
		10	177.56	0	0	0	0	0	0	0	0
		11	181.42	0	0	0	0	0	0	0	0
		12	185.28	0	0	0	0	89.7159	0	0	0
		13	189.14	0	0	0	0	0	0	0	0
		14	193	0	0	0	0	0	0	0	0
		15	196.86	0	0	0	0	0	0	0	0
		16	200.72	0	0	0	0	0	0	0	0
		17	204.58	0	0	0	0	0	0	0	0
		18	208.44	0	0	0	0	0	0	0	0
		19	212.3	0	0	0	0	0	0	0	0
		20	216.16	0	0	0	0	0	0	0	0
		21	220.02	0	0	0	0	0	0	0	0
		22	223.88	0	0	0	0	0	0	0	0
		23	227.74	0	0	0	0	0	0	0	0
		24	231.6	0	0	0	0	0	0	0	0
		25	235.46	0	0	0	0	0	0	0	0
		26	239.32	0	0	0	68.4759	0	0	0	0
		27	243.18	0	0	0	0	0	0	0	0
		28	247.04	0	0	0	0	0	0	0	0
		29	250.9	0	0	0	0	0	0	0	0
		30	254.76	0	0	0	0	0	0	0	0
		31	258.62	0	0	0	0	0	0	0	0
		32	262.48	0	0	0	0	0	77.6203	0	0
		33	266.34	0	0	0	0	0	0	0	0
		34	270.2	0	0	0	0	0	0	0	0
		35	274.06	0	0	0	0	0	0	0	0
		36	277.92	0	0	0	0	0	0	0	0
		37	281.78	0	0	0	0	0	0	0	0
		38	285.64	0	0	0	0	0	0	0	0
		39	289.5	0	0	0	0	0	0	0	0
		40	293.36	0	0	0	0	0	0	0	0
		41	297.22	0	0	0	0	0	0	0	0
		42	301.08	0	0	0	0	0	0	0	0
		43	304.94	0	0	0	0	0	0	0	0
		44	308.8	0	0	0	0	0	0	0	0
		45	312.66	0	0	0	0	0	0	0	0
		46	316.52	0	0	0	0	0	0	0	0
		47	320.38	0	0	0	0	0	0	0	0
		48	324.24	0	0	0	0	0	0	0	0
		49	328.1	0	0	0	0	0	0	0	0
		50	331.96	0	0	81.1593	0	0	0	0	0
		51	335.82	0	0	0	0	0	0	0	0
		52	339.68	0	0	86.3947	0	0	0	0	0
		53	343.54	0	0	0	0	0	0	0	0
		54	347.4	0	0	0	0	0	0	0	0
		55	351.26	0	0	0	0	0	0	0	0
		56	355.12	0	84.5768	0	0	0	0	0	0
		57	358.98	0	0	0	0	0	0	0	0
		58	362.84	0	0	0	0	0	0	0	0
		59	366.7	0	0	0	0	0	0	0	0
		60	370.56	0	0	0	0	0	0	0	0
		61	374.42	0	0	0	0	0	0	0	0
		62	378.28	0	0	0	0	0	0	0	0
		63	382.14	0	0	0	0	0	0	0	0
		64	386	0	0	0	0	0	0	0	0
		65	389.86	0	0	0	0	0	0	0	0
		66	393.72	0	0	66.3063	0	0	0	0	0
		67	397.58	0	0	0	0	0	0	0	0
		68	401.44	0	0	0	0	0	0	0	0
		69	405.3	0	0	0	0	0	0	0	0
		70	409.16	0	0	0	0	0	0	0	0
		71	413.02	0	0	0	0	0	0	0	0
		72	416.88	0	0	0	0	0	0	0	0
		73	420.74	0	0	0	0	0	0	0	0
		74	424.6	0	0	0	0	0	0	0	0
		75	428.46	0	0	0	0	0	0	0	0
		76	432.32	0	0	0	0	0	0	0	0
		77	436.18	0	0	0	0	0	0	0	0
		78	440.04	0	0	0	0	0	0	0	0
		79	443.9	0	0	0	0	0	0	0	0
		80	447.76	0	0	0	0	0	0	0	0
		81	451.62	0	0	0	0	0	0	0	0
		82	455.48	0	0	0	0	68.4791	0	0	0
		83	459.34	0	0	0	0	67.3614	0	0	0
		84	463.2	0	0	0	0	0	0	0	0
		85	467.06	0	0	0	0	0	0	0	0
		86	470.92	0	0	0	0	69.1978	0	0	0
		87	474.78	0	0	0	0	72.1104	0	0	0
		88	478.64	72.3959	0	0	0	68.3387	0	0	0
		89	482.5	0	0	0	0	82.1176	0	0	0
		90	486.36	0	0	0	0	0	0	0	0
		91	490.22	0	0	0	0	73.0814	0	0	0
		92	494.08	0	0	0	75.2485	71.2428	0	0	0
		93	497.94	0	0	0	0	72.7887	0	0	0
		94	501.8	0	0	0	0	0	0	0	0
		95	505.66	0	0	0	0	73.3571	0	0	0
		96	509.52	0	0	0	0	68.2963	0	0	0
		97	513.38	0	0	0	0	68.3996	0	0	0
		98	517.24	0	0	0	0	67.5438	0	0	0
		99	521.1	0	0	0	0	67.5342	0	0	0
		100	524.96	0	0	0	0	64.1509	0	0	0
		101	528.82	0	0	0	0	66.4566	0	0	0
		102	532.68	0	0	0	0	67.5128	0	0	0
		103	536.54	0	0	0	0	70.3268	0	0	0
		104	540.4	0	0	0	0	75.4333	0	0	0
		105	544.26	0	0	0	0	68.3701	0	0	0
		106	548.12	0	0	0	0	69.6952	0	0	0
		107	551.98	0	0	0	0	71.417	0	0	0
		108	555.84	0	0	0	0	0	0	0	0
		109	559.7	0	0	0	0	71.05	0	0	0
		110	563.56	0	0	0	0	67.4595	0	0	0
		111	567.42	0	0	0	0	70.1734	0	0	0
		112	571.28	0	0	0	0	0	0	0	0
		113	575.14	0	0	0	0	68.7481	0	0	0
		114	579	0	0	0	0	68.0762	0	0	0
		115	582.86	0	0	0	0	66.0563	0	0	0
		116	586.72	0	0	0	0	69.5474	0	0	0
		117	590.58	0	0	0	0	71.5703	0	0	80.9288
		118	594.44	0	0	0	0	0	0	0	0
		119	598.3	0	0	0	0	70.134	0	0	0
		120	602.16	0	0	0	0	0	0	0	0
		121	606.02	71.8049	0	0	0	70.5836	0	0	0
		122	609.88	0	0	0	0	66.51	69.4579	0	0
		123	613.74	0	0	0	0	70.4335	0	0	0
		124	617.6	0	0	0	0	70.72	0	0	0
		125	621.46	0	0	0	0	67.3102	0	0	0
		126	625.32	0	76.4679	0	0	69.6327	0	0	0
		127	629.18	0	0	0	0	0	0	0	0
		128	633.04	67.8684	65.2573	0	0	0	0	0	0
		129	636.9	0	0	0	0	0	0	69.5053	0
		130	640.76	0	0	0	0	0	0	0	0
		131	644.62	66.6469	0	0	0	0	0	0	0
		132	648.48	0	0	0	0	0	0	0	0
		133	652.34	62.2327	0	0	0	0	0	0	0
		134	656.2	64.4097	0	0	0	0	0	0	0
		135	660.06	71.483	0	0	0	0	0	0	0
		136	663.92	66.0111	0	0	0	0	0	0	0
		137	667.78	66.422	0	0	0	64.8563	0	0	0
		138	671.64	65.1371	0	0	0	66.1588	0	0	0
		139	675.5	64.5722	0	0	0	0	0	0	0
		140	679.36	65.0453	0	0	0	0	0	0	0
		141	683.22	63.259	0	0	0	70.9695	0	0	74.2994
		142	687.08	64.7993	0	0	0	70.17	0	0	0
		143	690.94	67.3939	0	0	0	69.9057	0	0	0
		144	694.8	67.7104	0	0	0	0	0	0	0
		145	698.66	65.1165	0	0	0	73.5352	0	67.0542	0
		146	702.52	65.4152	0	0	0	0	0	0	0
		147	706.38	0	0	0	0	0	0	0	0
		148	710.24	66.5169	0	0	0	0	0	0	0
		149	714.1	0	0	0	0	0	0	0	0
		150	717.96	68.3108	0	0	0	0	0	0	0
		151	721.82	0	0	0	0	0	0	0	0
		152	725.68	64.3004	0	0	0	70.2412	0	0	0
		153	729.54	65.5152	0	0	0	0	0	0	0
		154	733.4	65.1013	0	0	0	0	0	0	0
		155	737.26	66.4596	0	0	0	0	0	0	0
		156	741.12	65.7318	0	0	0	0	0	0	0
		157	744.98	0	0	0	0	0	0	0	0
		158	748.84	63.2939	0	0	0	0	0	0	0
		159	752.7	0	0	0	0	0	0	0	0
		160	756.56	70.2479	0	0	0	0	0	0	0
		161	760.42	69.04	0	0	0	0	0	0	0
		162	764.28	0	0	0	0	0	0	0	0
		163	768.14	0	0	0	0	0	0	0	0
		164	772	67.0169	0	0	0	0	0	0	0
		165	775.86	0	0	0	0	0	0	0	0
		166	779.72	0	0	0	0	0	0	0	0
		167	783.58	0	0	0	0	0	0	0	0
		168	787.44	67.5778	0	0	0	0	0	0	0
		169	791.3	65.6985	0	0	0	0	0	0	0
		170	795.16	0	0	0	0	0	0	0	0
		171	799.02	0	0	0	67.661	0	0	0	0
		172	802.88	66.6561	0	0	0	0	0	0	0
		173	806.74	0	0	0	0	0	0	0	0
		174	810.6	64.8972	0	0	64.9808	0	0	0	0
		175	814.46	0	0	0	0	0	0	0	0
		176	818.32	63.4503	0	0	0	0	0	0	0
		177	822.18	66.0725	0	0	0	0	0	0	0
		178	826.04	0	0	0	0	0	0	0	0
		179	829.9	0	0	0	0	0	0	0	0
		180	833.76	0	0	0	0	0	0	0	0
		181	837.62	0	0	0	0	0	0	0	0
		182	841.48	0	0	0	0	0	0	0	0
		183	845.34	68.8244	0	0	0	0	0	0	0
		184	849.2	66.0481	0	0	0	0	0	0	0
		185	853.06	69.0643	0	0	0	0	0	0	0
		186	856.92	64.7314	0	0	0	0	0	0	0
		187	860.78	0	0	0	0	0	0	0	0
		188	864.64	64.0242	0	0	0	0	0	0	0
		189	868.5	66.1579	0	0	0	0	0	0	0
		190	872.36	0	0	0	0	0	68.0589	0	0
		191	876.22	63.848	0	0	0	0	0	0	0
		192	880.08	68.5654	0	0	0	0	0	0	0
		193	883.94	63.4195	0	0	0	0	0	0	0
		194	887.8	0	0	0	0	0	0	0	0
		195	891.66	66.7039	0	0	0	0	0	0	0
		196	895.52	0	0	0	0	0	0	0	0
		197	899.38	0	0	0	0	0	0	0	0
		198	903.24	65.2604	0	0	0	0	0	0	0
		199	907.1	0	0	0	0	0	0	0	0
		200	910.96	0	0	0	0	0	0	0	0
		201	914.82	66.4925	0	0	0	0	0	0	0
		202	918.68	0	0	0	0	0	0	0	0
		203	922.54	0	0	0	0	0	0	0	0
		204	926.4	0	0	0	74.6734	0	0	0	0
		205	930.26	0	0	0	0	0	68.961	0	0
		206	934.12	0	0	0	69.8491	0	0	0	0
		207	937.98	0	0	0	0	0	0	0	0
		208	941.84	0	0	0	0	0	69.5055	0	0
		209	945.7	0	0	0	0	0	0	0	0
		210	949.56	0	0	0	0	0	0	0	0
		211	953.42	0	0	0	0	0	0	0	0
		212	957.28	0	0	0	0	0	68.1587	0	0
		213	961.14	0	0	0	0	74.4398	0	0	0
		214	965	0	0	0	0	0	68.3264	0	0
		215	968.86	0	0	0	0	0	0	0	0
		216	972.72	0	0	0	0	0	0	0	0
		217	976.58	0	0	0	0	0	0	0	0
		218	980.44	0	0	0	0	0	0	0	0
		219	984.3	0	0	0	0	0	0	0	0
		220	988.16	0	0	0	0	70.2361	0	65.6794	0
		221	992.02	0	0	0	0	0	0	0	0
		222	995.88	0	0	0	0	0	0	0	0
		223	999.74	0	0	0	0	0	0	0	0
		224	1003.6	0	0	0	0	0	0	0	0
		225	1007.46	0	0	0	0	0	0	0	0
		226	1011.32	0	0	0	0	0	0	0	0
		227	1015.18	0	0	0	0	0	0	0	0
		228	1019.04	0	0	0	0	0	0	0	0
		229	1022.9	0	0	0	0	0	0	0	0
		230	1026.76	0	0	0	0	0	0	66.1614	0
		231	1030.62	0	0	0	0	67.6152	0	0	0
		232	1034.48	0	0	0	0	0	0	0	0
		233	1038.34	0	0	0	0	0	72.7959	0	0
		234	1042.2	0	0	0	0	0	0	0	0
		235	1046.06	0	0	0	0	64.3397	69.2056	0	0
		236	1049.92	0	0	0	0	0	0	0	0
		237	1053.78	65.771	0	0	0	0	73.1572	78.7271	0
		238	1057.64	0	65.0254	0	0	0	67.4753	0	0
		239	1061.5	0	0	0	0	0	68.7653	0	0
		240	1065.36	0	0	0	0	65.313	67.4088	0	0
		241	1069.22	0	0	0	0	70.0213	69.5109	0	0
		242	1073.08	0	0	0	0	0	72.3378	0	0
		243	1076.94	0	0	0	0	70.8266	70.0612	0	0
		244	1080.8	0	0	0	0	0	74.1067	0	0
		245	1084.66	0	0	0	0	0	68.2922	0	0
		246	1088.52	0	0	0	0	0	71.4	0	0
		247	1092.38	0	0	0	0	66.7363	70.5712	0	0
		248	1096.24	0	0	0	0	0	69.5685	0	0
		249	1100.1	0	0	0	0	64.173	72.6524	0	0
		250	1103.96	0	0	0	0	69.6463	0	0	0
		251	1107.82	0	0	0	0	0	74.0752	0	0
		252	1111.68	0	0	0	0	0	66.6517	0	0
		253	1115.54	0	0	0	0	0	66.0955	0	0
		254	1119.4	0	0	0	0	0	70.3519	0	0
		255	1123.26	0	0	0	0	71.8216	70.0467	0	0
		256	1127.12	0	0	0	0	0	66.3608	0	0
		257	1130.98	0	0	0	0	0	0	0	0
		258	1134.84	0	0	0	0	0	69.0673	0	0
		259	1138.7	0	0	0	0	0	68.2125	0	0
		260	1142.56	0	0	0	0	0	69.9991	0	0
		261	1146.42	0	0	0	0	0	69.5452	0	0
		262	1150.28	0	0	0	67.7627	0	76.5665	0	0
		263	1154.14	63.8886	0	0	0	0	67.1919	0	0
		264	1158	0	0	0	0	0	74.131	0	0
		265	1161.86	0	0	0	0	0	71.9812	0	0
		266	1165.72	0	0	0	0	0	74.3544	0	0
		267	1169.58	65.2073	0	0	0	67.5669	76.9513	0	0
		268	1173.44	0	0	0	0	0	69.5547	0	0
		269	1177.3	0	0	0	0	0	70.575	0	0
		270	1181.16	0	61.2111	0	0	0	69.5914	0	0
		271	1185.02	0	0	0	0	0	70.0345	0	0
		272	1188.88	0	0	0	0	69.2312	67.2776	0	0
		273	1192.74	63.7084	0	0	0	71.4215	68.1075	0	0
		274	1196.6	0	0	0	0	0	67.6441	0	0
		275	1200.46	0	60.5852	0	0	0	70.7248	0	0
		276	1204.32	0	0	0	0	0	67.8102	0	0
		277	1208.18	0	0	0	0	0	65.4101	0	0
		278	1212.04	63.3193	0	0	0	0	69.4231	0	0
		279	1215.9	0	0	0	0	67.8155	64.8027	0	0
		280	1219.76	0	0	0	0	0	0	0	0
		281	1223.62	0	0	0	0	0	71.2676	0	0
		282	1227.48	0	0	0	0	65.1329	73.7535	0	0
		283	1231.34	0	0	0	0	0	0	0	0
		284	1235.2	0	0	0	0	70.4443	0	0	0
		285	1239.06	66.4852	0	0	0	0	0	68.2374	0
		286	1242.92	0	0	0	0	0	0	0	0
		287	1246.78	0	61.3136	0	0	68.7656	0	0	0
		288	1250.64	0	0	0	0	72.104	0	0	0
		289	1254.5	0	0	0	66.8426	0	0	0	0
		290	1258.36	0	0	0	0	0	0	0	0
		291	1262.22	0	0	0	0	65.8555	61.5726	0	0
		292	1266.08	0	0	0	0	0	0	0	0
		293	1269.94	0	0	0	0	0	0	0	0
		294	1273.8	0	0	0	72.8561	0	69.3606	0	0
		295	1277.66	0	0	0	0	0	0	0	0
		296	1281.52	0	0	0	0	0	0	0	0
		297	1285.38	0	0	0	0	0	0	0	0
		298	1289.24	0	0	0	0	0	0	0	0
		299	1293.1	0	0	0	0	0	76.8923	0	0
		300	1296.96	0	0	0	69.2644	0	0	0	0
		301	1300.82	0	0	0	71.0592	0	69.3481	0	0
		302	1304.68	0	61.8244	0	0	0	0	0	0
		303	1308.54	0	61.5587	0	0	69.0229	0	0	0
		304	1312.4	0	62.6698	0	0	0	0	0	0
		305	1316.26	0	59.0889	0	0	0	0	0	0
		306	1320.12	69.297	66.006	0	0	0	0	0	0
		307	1323.98	0	61.9861	0	0	0	0	0	0
		308	1327.84	0	67.5534	0	0	0	0	0	0
		309	1331.7	0	65.0314	0	0	0	0	0	0
		310	1335.56	0	60.7877	0	0	69.1658	0	0	0
		311	1339.42	0	62.3102	0	0	0	0	0	0
		312	1343.28	0	61.9522	0	0	65.6608	65.008	0	0
		313	1347.14	0	66.7311	0	0	63.4003	0	0	0
		314	1351	0	0	0	0	0	0	0	0
		315	1354.86	0	0	0	0	0	0	0	0
		316	1358.72	0	0	0	0	0	0	0	0
		317	1362.58	0	0	0	0	66.2043	0	0	0
		318	1366.44	0	64.0553	0	0	71.2496	0	0	0
		319	1370.3	0	0	0	0	0	0	0	0
		320	1374.16	0	63.1695	0	0	68.7217	0	0	0
		321	1378.02	0	61.5912	0	0	0	0	0	0
		322	1381.88	0	61.8564	0	0	0	71.3565	0	0
		323	1385.74	0	65.6443	0	72.201	65.9044	0	0	0
		324	1389.6	0	62.2617	0	0	0	0	0	0
		325	1393.46	0	0	0	0	71.5225	0	0	0
		326	1397.32	0	62.423	0	0	0	0	0	0
		327	1401.18	0	63.5905	0	0	0	0	0	0
		328	1405.04	0	65.7213	0	0	0	0	0	0
		329	1408.9	0	66.8309	0	0	0	0	0	0
		330	1412.76	0	60.4807	0	0	66.6771	0	0	0
		331	1416.62	0	63.8981	0	0	0	0	0	0
		332	1420.48	0	65.0628	0	0	0	0	0	0
		333	1424.34	0	62.8294	0	0	0	68.622	0	0
		334	1428.2	0	62.5345	0	0	0	72.8649	0	0
		335	1432.06	0	69.3967	0	0	0	0	0	0
		336	1435.92	0	67.6651	0	0	0	74.2516	0	0
		337	1439.78	0	63.1564	0	0	0	66.7138	0	0
		338	1443.64	0	64.3416	0	69.5353	0	68.3568	0	0
		339	1447.5	0	62.4757	0	0	70.0425	0	0	0
		340	1451.36	0	0	0	0	0	0	0	0
		341	1455.22	0	65.0424	0	0	0	70.5464	0	0
		342	1459.08	0	68.7655	0	0	0	66.2686	0	0
		343	1462.94	0	64.8402	0	0	0	65.1647	0	0
		344	1466.8	0	62.538	0	0	0	66.2491	0	0
		345	1470.66	0	64.0149	0	0	0	69.4938	0	0
		346	1474.52	0	65.2293	0	0	72.7494	69.4047	0	0
		347	1478.38	0	64.9523	0	65.829	0	64.7067	0	0
		348	1482.24	0	62.0266	0	0	0	70.9608	0	0
		349	1486.1	0	65.6818	0	0	0	67.8691	0	0
		350	1489.96	0	61.6358	0	0	0	71.6765	0	0
		351	1493.82	0	60.9044	0	0	0	66.4636	0	0
		352	1497.68	0	65.7209	0	0	0	69.4532	0	0
		353	1501.54	0	63.0643	0	0	0	66.5606	0	0
		354	1505.4	0	61.3502	0	0	0	74.5946	0	0
		355	1509.26	0	62.8779	0	0	68.4089	69.246	0	0
		356	1513.12	0	65.6519	0	0	0	69.2806	0	0
		357	1516.98	0	0	0	0	63.8903	68.0834	0	0
		358	1520.84	0	62.3841	0	0	0	64.5549	0	0
		359	1524.7	0	62.6158	0	70.0293	0	66.8013	0	0
		360	1528.56	0	60.0096	0	0	0	69.194	0	0
		361	1532.42	0	0	0	0	0	0	0	72.3301
		362	1536.28	0	0	0	0	0	64.8593	67.4961	0
		363	1540.14	0	64.5583	0	0	0	73.1206	0	0
		364	1544	0	0	0	0	0	69.9598	0	0
		365	1547.86	0	0	0	0	0	69.9417	0	0
		366	1551.72	0	66.0416	0	0	0	63.6412	0	0
		367	1555.58	0	63.3265	0	0	0	66.3466	0	0
		368	1559.44	0	62.8656	0	71.5387	0	0	0	0
		369	1563.3	0	66.0441	0	0	0	67.2313	0	0
		370	1567.16	0	0	67.4674	0	0	0	0	0
		371	1571.02	0	61.0041	0	0	0	0	0	71.1411
		372	1574.88	0	0	0	0	0	0	0	0
		373	1578.74	0	66.0158	0	0	0	0	0	0
		374	1582.6	0	63.1656	0	0	0	0	0	0
		375	1586.46	0	65.8752	0	0	64.2307	0	0	0
		376	1590.32	0	0	0	0	65.9513	0	0	0
		377	1594.18	0	61.356	67.0176	0	0	0	0	0
		378	1598.04	0	62.8863	0	0	0	0	0	0
		379	1601.9	0	65.4049	0	0	0	0	0	0
		380	1605.76	0	65.642	64.8956	0	0	0	0	0
		381	1609.62	0	64.3518	67.6622	0	0	0	0	0
		382	1613.48	0	63.0472	66.9527	0	0	0	0	0
		383	1617.34	0	64.006	63.3468	0	67.7415	0	0	0
		384	1621.2	0	63.6329	0	0	0	0	0	0
		385	1625.06	0	69.5885	65.9678	0	65.4664	0	0	0
		386	1628.92	0	60.1389	0	0	0	0	0	0
		387	1632.78	0	67.4357	0	0	0	0	61.8033	0
		388	1636.64	0	65.7918	0	0	0	0	0	0
		389	1640.5	0	67.6468	0	0	0	0	0	0
		390	1644.36	0	65.7243	65.4766	0	69.0425	0	0	0
		391	1648.22	0	65.3208	0	0	0	0	0	0
		392	1652.08	0	65.8115	0	0	67.3186	0	0	0
		393	1655.94	0	64.4064	0	0	72.6296	0	0	0
		394	1659.8	0	67.6301	0	67.837	0	0	0	0
		395	1663.66	0	68.1413	0	0	65.213	0	0	0
		396	1667.52	0	68.3014	0	0	0	0	0	0
		397	1671.38	0	62.7896	62.4715	0	70.537	0	0	0
		398	1675.24	0	68.2187	0	0	0	0	0	0
		399	1679.1	0	65.1598	66.0593	0	0	0	0	0
		400	1682.96	0	64.2366	0	66.4371	66.0222	0	0	0
		401	1686.82	0	61.944	0	67.8047	0	0	0	0
		402	1690.68	0	59.7316	0	0	0	0	0	0
		403	1694.54	0	61.1588	0	0	0	0	0	0
		404	1698.4	0	62.862	63.0546	0	75.7231	0	0	0
		405	1702.26	0	67.2416	0	69.6863	0	0	0	0
		406	1706.12	0	73.5808	63.1416	0	67.7769	69.6729	0	0
		407	1709.98	0	62.7102	0	72.4442	0	0	0	0
		408	1713.84	0	59.452	67.3588	66.0063	66.2407	0	0	0
		409	1717.7	0	69.9504	0	67.4849	0	0	0	0
		410	1721.56	0	68.2107	0	68.3659	0	73.0816	0	0
		411	1725.42	0	66.8349	64.79	74.456	0	0	0	0
		412	1729.28	0	65.6615	0	70.7263	0	0	0	0
		413	1733.14	0	64.7021	67.2578	0	0	69.4015	0	0
		414	1737	0	65.5368	0	0	0	0	0	0
		415	1740.86	0	0	66.4277	67.6497	0	0	0	0
		416	1744.72	0	0	63.2882	68.293	0	0	0	0
		417	1748.58	0	0	65.9867	71.8776	0	0	0	0
		418	1752.44	0	63.0598	67.2246	0	69.4383	71.3184	0	0
		419	1756.3	0	0	0	0	67.4165	0	0	0
		420	1760.16	0	0	70.4176	0	0	66.7051	61.8763	0
		421	1764.02	0	0	68.9215	0	0	70.0345	62.4465	67.1246
		422	1767.88	0	0	66.3299	0	0	74.0961	0	0
		423	1771.74	0	0	64.9169	0	0	69.4536	0	0
		424	1775.6	0	0	71.0511	0	0	71.5053	0	65.465
		425	1779.46	0	0	63.5482	0	0	0	61.874	65.3087
		426	1783.32	0	0	63.1958	0	0	68.5406	63.8961	59.9533
		427	1787.18	0	0	66.6554	0	0	65.7476	0	64.9181
		428	1791.04	0	0	0	0	0	69.2439	0	68.1858
		429	1794.9	0	0	63.1562	0	0	0	61.6106	0
		430	1798.76	0	0	0	0	0	70.9003	0	64.4875
		431	1802.62	0	0	64.3523	0	0	0	70.4406	66.9851
		432	1806.48	0	0	61.9464	0	0	69.5445	64.6031	65.6639
		433	1810.34	0	0	66.6143	0	0	0	64.2755	66.2409
		434	1814.2	0	0	65.474	0	0	0	0	65.3617
		435	1818.06	0	0	67.4803	0	0	0	65.7201	64.8895
		436	1821.92	0	0	0	0	0	0	68.298	65.6766
		437	1825.78	0	0	64.9456	0	0	0	0	71.1592
		438	1829.64	0	0	0	0	0	0	64.9236	62.201
		439	1833.5	0	0	64.7359	70.8977	0	0	65.5069	64.4482
		440	1837.36	0	0	66.8395	67.4101	0	0	66.0016	66.6114
		441	1841.22	0	0	0	0	0	0	0	65.7782
		442	1845.08	0	0	0	0	0	0	64.7966	61.2544
		443	1848.94	0	0	62.2224	0	0	0	0	63.7299
		444	1852.8	0	0	0	69.3815	0	0	69.9655	66.0774
		445	1856.66	0	0	0	64.9655	0	0	64.8279	0
		446	1860.52	0	0	65.355	70.2112	0	0	62.1189	72.1717
		447	1864.38	0	72.3662	69.4946	67.4912	0	0	0	62.6235
		448	1868.24	0	0	62.9872	66.8397	75.166	0	0	66.5395
		449	1872.1	0	0	65.0622	68.3595	0	0	0	62.4708
		450	1875.96	0	0	64.7664	69.5592	0	0	63.662	67.1887
		451	1879.82	0	0	67.096	68.3672	68.463	0	67.2211	68.9752
		452	1883.68	0	0	0	67.2771	0	0	64.579	68.6694
		453	1887.54	0	0	0	65.2203	66.6954	0	0	0
		454	1891.4	0	0	64.6712	72.821	70.2915	0	65.1508	63.0245
		455	1895.26	0	0	71.1284	69.6902	74.8461	0	69.7472	62.8001
		456	1899.12	0	0	65.9053	72.8374	72.1378	0	64.4141	62.5766
		457	1902.98	63.5472	0	65.5868	68.6665	69.405	0	68.2048	70.6539
		458	1906.84	0	0	71.4723	69.019	0	0	60.0587	0
		459	1910.7	0	0	0	69.6277	0	0	0	62.0116
		460	1914.56	0	0	68.5804	70.6909	64.2497	0	66.3154	66.4066
		461	1918.42	0	0	65.2178	70.313	0	0	0	67.2965
		462	1922.28	0	0	66.9415	70.1763	0	0	64.103	66.7875
		463	1926.14	0	0	64.6784	68.3835	0	0	66.0168	64.9854
		464	1930	0	0	0	67.8229	0	0	67.7314	65.7201
		465	1933.86	0	0	64.6502	68.5025	65.4968	68.1524	64.8495	67.7632
		466	1937.72	0	0	63.9477	0	0	0	62.7237	64.4969
		467	1941.58	0	0	66.0515	69.0032	0	0	60.8422	66.0161
		468	1945.44	0	0	0	68.3509	0	0	0	0
		469	1949.3	0	0	63.4208	71.8677	0	0	70.1043	0
		470	1953.16	0	0	68.3294	0	0	0	66.1342	65.552
		471	1957.02	0	0	0	69.2875	0	0	65.0884	65.2207
		472	1960.88	0	0	0	66.4371	0	0	66.9513	69.9058
		473	1964.74	0	0	63.6948	72.9203	0	0	71.5618	67.7531
		474	1968.6	0	0	0	0	0	0	67.2219	64.6621
		475	1972.46	0	0	0	0	0	0	63.7236	68.9312
		476	1976.32	0	0	0	70.3792	0	0	68.9578	0
		477	1980.18	0	0	0	66.6504	0	0	67.5414	0
		478	1984.04	0	0	0	67.1282	0	0	66.2716	65.5582
		479	1987.9	0	0	0	0	0	0	70.8302	62.8327
		480	1991.76	0	0	0	71.3097	0	0	69.3026	64.1409
		481	1995.62	0	0	0	75.2532	0	0	69.9056	68.5734
		482	1999.48	0	0	64.5311	73.9345	0	0	70.1735	70.8466
		483	2003.34	0	0	0	66.097	0	0	61.2784	67.6531
		484	2007.2	0	0	73.6521	70.2738	0	0	66.6581	67.7161
		485	2011.06	0	0	0	69.0391	0	0	66.0616	70.4093
		486	2014.92	0	0	0	0	0	0	69.8418	66.1486
		487	2018.78	0	0	0	66.8763	0	0	69.2838	64.872
		488	2022.64	0	0	0	71.2893	0	0	68.9821	0
		489	2026.5	0	0	0	69.8371	0	0	69.5544	0
		490	2030.36	0	0	0	67.0559	0	0	69.5594	69.3314
		491	2034.22	0	0	0	70.4999	0	0	65.1725	71.1405
		492	2038.08	0	0	0	70.4094	0	0	70.7629	67.5079
		493	2041.94	0	0	0	71.5593	0	0	69.3638	0
		494	2045.8	0	0	0	70.3911	0	0	69.7926	0
		495	2049.66	0	0	0	0	0	0	71.2497	70.7797
		496	2053.52	0	0	0	0	0	0	67.0387	0
		497	2057.38	0	0	0	68.5663	0	0	67.7239	0
		498	2061.24	0	0	0	72.4963	0	0	68.4921	0
		499	2065.1	0	0	0	72.3216	0	0	62.1695	0
		500	2068.96	0	0	0	71.291	0	0	64.3288	0
		501	2072.82	0	0	0	68.0175	0	0	63.3314	0
		502	2076.68	0	0	0	73.026	0	0	68.6119	0
		503	2080.54	0	0	0	71.4698	0	0	64.2042	0
		504	2084.4	0	0	67.8816	69.3726	0	0	69.06	0
		505	2088.26	0	0	0	68.3122	0	70.4741	65.06	0
		506	2092.12	0	0	0	63.8982	0	0	67.2311	0
		507	2095.98	0	0	0	72.6237	0	0	66.1591	0
		508	2099.84	0	0	0	74.3374	0	0	67.1158	0
		509	2103.7	0	0	0	73.6499	0	0	63.4522	0
		510	2107.56	0	0	0	71.4101	0	0	69.3456	0
		511	2111.42	0	0	0	70.3152	0	0	64.5889	0
		512	2115.28	0	0	0	64.4923	0	0	68.0987	0
		513	2119.14	0	0	0	70.6656	0	0	65.1248	0
		514	2123	0	0	66.8218	70.6719	0	0	69.2413	0
		515	2126.86	0	0	0	73.0585	0	0	64.4636	0
		516	2130.72	0	0	0	70.3125	0	0	68.3113	0
		517	2134.58	0	0	0	75.0219	0	0	68.2162	0
		518	2138.44	0	0	0	66.0172	0	0	64.4409	0
		519	2142.3	0	0	62.9563	70.4913	0	0	64.5794	0
		520	2146.16	0	0	64.1289	74.3904	0	0	67.8196	0
		521	2150.02	0	0	0	68.8025	0	0	67.6299	0
		522	2153.88	0	0	69.2385	69.0798	0	0	67.9063	0
		523	2157.74	0	0	68.6651	71.9299	0	0	64.4376	0
		524	2161.6	0	0	0	70.6845	0	0	71.1331	0
		525	2165.46	0	0	0	75.7304	0	0	69.9442	0
		526	2169.32	0	0	65.6106	66.716	0	0	64.9164	0
		527	2173.18	0	0	66.883	68.9993	0	0	68.0126	0
		528	2177.04	0	0	0	0	0	0	65.0289	0
		529	2180.9	0	0	69.4268	69.5483	0	0	66.7836	0
		530	2184.76	0	0	62.7271	71.9356	0	0	65.9883	0
		531	2188.62	0	0	66.9742	71.3484	0	0	64.6668	0
		532	2192.48	0	0	0	70.448	0	0	70.2942	70.9395
		533	2196.34	0	0	0	70.0447	0	0	67.6601	0
		534	2200.2	0	0	68.7416	69.3352	0	0	65.5725	67.7834
		535	2204.06	0	0	68.0034	62.8606	0	0	63.6336	67.7486
		536	2207.92	0	0	71.5249	64.2721	0	0	69.0937	68.211
		537	2211.78	0	0	69.25	74.1063	0	0	0	66.5885
		538	2215.64	0	0	69.2846	75.3846	0	0	72.5762	0
		539	2219.5	0	0	0	70.3576	0	0	65.5786	67.1068
		540	2223.36	0	0	61.9115	72.6435	0	0	64.7696	67.0369
		541	2227.22	0	0	0	72.261	0	0	68.7039	66.1577
		542	2231.08	0	0	63.6674	72.3123	0	0	68.339	66.6034
		543	2234.94	0	0	65.6583	69.8537	0	0	70.975	0
		544	2238.8	0	0	64.0647	72.5696	0	0	67.4783	63.6763
		545	2242.66	0	0	0	71.4166	0	0	67.0013	64.5378
		546	2246.52	0	0	68.5981	73.6677	0	0	67.0244	72.0813
		547	2250.38	0	0	70.0387	72.1095	0	0	67.8833	0
		548	2254.24	0	0	0	71.3974	0	0	69.0332	66.8539
		549	2258.1	0	0	0	0	0	0	0	69.0609
		550	2261.96	0	0	0	0	0	0	67.1997	0
		551	2265.82	0	0	0	69.1866	0	0	69.8801	0
		552	2269.68	0	0	67.5193	0	0	0	62.6903	0
		553	2273.54	0	0	65.4837	72.5656	0	0	67.9586	0
		554	2277.4	0	0	0	71.24	0	0	65.4973	0
		555	2281.26	0	0	0	72.2936	0	0	65.5462	66.8215
		556	2285.12	0	0	0	69.2485	0	0	61.5871	0
		557	2288.98	0	63.4721	61.2659	66.1706	0	0	66.1236	66.1823
		558	2292.84	0	0	0	72.1356	0	0	63.5845	71.4392
		559	2296.7	0	0	0	77.2302	0	0	64.2783	0
		560	2300.56	0	0	65.5818	68.1837	0	0	63.9182	66.6393
		561	2304.42	0	0	0	75.8647	0	68.9075	0	65.1071
		562	2308.28	0	0	0	74.1658	0	0	0	0
		563	2312.14	0	0	0	69.4451	0	0	65.5899	0
		564	2316	0	0	0	66.9694	0	0	72.6363	0
		565	2319.86	0	0	0	72.566	0	0	66.7273	0
		566	2323.72	0	0	61.5296	74.9277	0	0	67.4967	0
		567	2327.58	0	0	0	70.1664	0	0	68.4339	0
		568	2331.44	0	0	0	70.5664	0	0	65.7145	0
		569	2335.3	0	0	0	71.9288	0	0	63.5176	0
		570	2339.16	0	0	61.7541	71.2062	0	0	65.1806	0
		571	2343.02	0	0	0	71.7071	0	0	67.5369	72.8351
		572	2346.88	0	0	0	70.2337	0	0	63.4192	0
		573	2350.74	0	0	0	70.0503	0	0	66.3996	0
		574	2354.6	0	0	0	70.6389	0	0	67.6539	0
		575	2358.46	0	0	0	72.0732	0	0	67.4434	0
		576	2362.32	0	0	0	71.6286	0	0	66.248	0
		577	2366.18	0	0	0	74.6698	0	66.9296	67.6984	0
		578	2370.04	0	0	0	74.7191	0	0	65.6316	0
		579	2373.9	0	0	0	69.7496	0	0	62.6616	0
		580	2377.76	0	0	0	74.5475	0	0	68.9456	0
		581	2381.62	0	0	66.9547	68.9518	0	0	0	0
		582	2385.48	0	0	0	66.7507	0	0	68.7174	0
		583	2389.34	66.4249	0	0	68.0395	0	0	64.0502	0
		584	2393.2	63.6995	0	0	67.045	0	0	64.2234	0
		585	2397.06	0	0	0	70.2842	0	0	64.552	0
		586	2400.92	0	0	0	69.2908	0	0	66.0774	0
		587	2404.78	0	0	0	0	0	0	66.7207	0
		588	2408.64	0	0	0	69.0937	0	0	64.7482	0
		589	2412.5	0	0	0	72.2	0	0	66.1556	0
		590	2416.36	0	0	0	0	0	0	60.7911	0
		591	2420.22	0	0	0	75.3616	0	0	0	0
		592	2424.08	0	0	0	70.1458	0	0	67.1516	0

## Sheet: Average Spots by Background
				SptId_29	SptId_36	SptId_47	SptId_64	SptId_68	SptId_93	SptId_103	SptId_108
		0	138.96	0	0	0	0	0	0	0	0
		1	142.82	0	0	0	0	0	0	0	0
		2	146.68	0	0	0	0	0	0	0	0
		3	150.54	0	0	0	0	0	0	0	0
		4	154.4	0	0	0	0	0	0	0	0
		5	158.26	0	0	0	0	0	0	0	0
		6	162.12	0	0	0	0	0	0	0	0
		7	165.98	0	0	0	0	0	0	0	0
		8	169.84	0	0	0	0	0	0	0	0
		9	173.7	0	0	0	0	0	0	0	0
		10	177.56	0	0	0	0	0	0	0	0
		11	181.42	0	0	0	0	0	0	0	0
		12	185.28	0	0	0	0	3.65251	0	0	0
		13	189.14	0	0	0	0	0	0	0	0
		14	193	0	0	0	0	0	0	0	0
		15	196.86	0	0	0	0	0	0	0	0
		16	200.72	0	0	0	0	0	0	0	0
		17	204.58	0	0	0	0	0	0	0	0
		18	208.44	0	0	0	0	0	0	0	0
		19	212.3	0	0	0	0	0	0	0	0
		20	216.16	0	0	0	0	0	0	0	0
		21	220.02	0	0	0	0	0	0	0	0
		22	223.88	0	0	0	0	0	0	0	0
		23	227.74	0	0	0	0	0	0	0	0
		24	231.6	0	0	0	0	0	0	0	0
		25	235.46	0	0	0	0	0	0	0	0
		26	239.32	0	0	0	2.57552	0	0	0	0
		27	243.18	0	0	0	0	0	0	0	0
		28	247.04	0	0	0	0	0	0	0	0
		29	250.9	0	0	0	0	0	0	0	0
		30	254.76	0	0	0	0	0	0	0	0
		31	258.62	0	0	0	0	0	0	0	0
		32	262.48	0	0	0	0	0	2.91281	0	0
		33	266.34	0	0	0	0	0	0	0	0
		34	270.2	0	0	0	0	0	0	0	0
		35	274.06	0	0	0	0	0	0	0	0
		36	277.92	0	0	0	0	0	0	0	0
		37	281.78	0	0	0	0	0	0	0	0
		38	285.64	0	0	0	0	0	0	0	0
		39	289.5	0	0	0	0	0	0	0	0
		40	293.36	0	0	0	0	0	0	0	0
		41	297.22	0	0	0	0	0	0	0	0
		42	301.08	0	0	0	0	0	0	0	0
		43	304.94	0	0	0	0	0	0	0	0
		44	308.8	0	0	0	0	0	0	0	0
		45	312.66	0	0	0	0	0	0	0	0
		46	316.52	0	0	0	0	0	0	0	0
		47	320.38	0	0	0	0	0	0	0	0
		48	324.24	0	0	0	0	0	0	0	0
		49	328.1	0	0	0	0	0	0	0	0
		50	331.96	0	0	2.84402	0	0	0	0	0
		51	335.82	0	0	0	0	0	0	0	0
		52	339.68	0	0	3.35921	0	0	0	0	0
		53	343.54	0	0	0	0	0	0	0	0
		54	347.4	0	0	0	0	0	0	0	0
		55	351.26	0	0	0	0	0	0	0	0
		56	355.12	0	3.22401	0	0	0	0	0	0
		57	358.98	0	0	0	0	0	0	0	0
		58	362.84	0	0	0	0	0	0	0	0
		59	366.7	0	0	0	0	0	0	0	0
		60	370.56	0	0	0	0	0	0	0	0
		61	374.42	0	0	0	0	0	0	0	0
		62	378.28	0	0	0	0	0	0	0	0
		63	382.14	0	0	0	0	0	0	0	0
		64	386	0	0	0	0	0	0	0	0
		65	389.86	0	0	0	0	0	0	0	0
		66	393.72	0	0	2.63747	0	0	0	0	0
		67	397.58	0	0	0	0	0	0	0	0
		68	401.44	0	0	0	0	0	0	0	0
		69	405.3	0	0	0	0	0	0	0	0
		70	409.16	0	0	0	0	0	0	0	0
		71	413.02	0	0	0	0	0	0	0	0
		72	416.88	0	0	0	0	0	0	0	0
		73	420.74	0	0	0	0	0	0	0	0
		74	424.6	0	0	0	0	0	0	0	0
		75	428.46	0	0	0	0	0	0	0	0
		76	432.32	0	0	0	0	0	0	0	0
		77	436.18	0	0	0	0	0	0	0	0
		78	440.04	0	0	0	0	0	0	0	0
		79	443.9	0	0	0	0	0	0	0	0
		80	447.76	0	0	0	0	0	0	0	0
		81	451.62	0	0	0	0	0	0	0	0
		82	455.48	0	0	0	0	2.89396	0	0	0
		83	459.34	0	0	0	0	2.66771	0	0	0
		84	463.2	0	0	0	0	0	0	0	0
		85	467.06	0	0	0	0	0	0	0	0
		86	470.92	0	0	0	0	2.94969	0	0	0
		87	474.78	0	0	0	0	2.97769	0	0	0
		88	478.64	3.1857	0	0	0	3.29535	0	0	0
		89	482.5	0	0	0	0	3.70368	0	0	0
		90	486.36	0	0	0	0	0	0	0	0
		91	490.22	0	0	0	0	3.06765	0	0	0
		92	494.08	0	0	0	3.26751	3.07592	0	0	0
		93	497.94	0	0	0	0	3.20309	0	0	0
		94	501.8	0	0	0	0	0	0	0	0
		95	505.66	0	0	0	0	2.95487	0	0	0
		96	509.52	0	0	0	0	2.92304	0	0	0
		97	513.38	0	0	0	0	3.17289	0	0	0
		98	517.24	0	0	0	0	3.03492	0	0	0
		99	521.1	0	0	0	0	3.17459	0	0	0
		100	524.96	0	0	0	0	3.46986	0	0	0
		101	528.82	0	0	0	0	2.91047	0	0	0
		102	532.68	0	0	0	0	3.54138	0	0	0
		103	536.54	0	0	0	0	2.98593	0	0	0
		104	540.4	0	0	0	0	2.76501	0	0	0
		105	544.26	0	0	0	0	3.29756	0	0	0
		106	548.12	0	0	0	0	2.86415	0	0	0
		107	551.98	0	0	0	0	3.15038	0	0	0
		108	555.84	0	0	0	0	0	0	0	0
		109	559.7	0	0	0	0	3.21353	0	0	0
		110	563.56	0	0	0	0	3.00843	0	0	0
		111	567.42	0	0	0	0	3.25353	0	0	0
		112	571.28	0	0	0	0	0	0	0	0
		113	575.14	0	0	0	0	3.72154	0	0	0
		114	579	0	0	0	0	3.11816	0	0	0
		115	582.86	0	0	0	0	3.53168	0	0	0
		116	586.72	0	0	0	0	3.46923	0	0	0
		117	590.58	0	0	0	0	3.24318	0	0	3.04691
		118	594.44	0	0	0	0	0	0	0	0
		119	598.3	0	0	0	0	3.51251	0	0	0
		120	602.16	0	0	0	0	0	0	0	0
		121	606.02	2.68876	0	0	0	3.09462	0	0	0
		122	609.88	0	0	0	0	3.5026	2.8421	0	0
		123	613.74	0	0	0	0	3.04576	0	0	0
		124	617.6	0	0	0	0	3.26861	0	0	0
		125	621.46	0	0	0	0	3.29984	0	0	0
		126	625.32	0	3.16329	0	0	3.40998	0	0	0
		127	629.18	0	0	0	0	0	0	0	0
		128	633.04	3.19505	2.919	0	0	0	0	0	0
		129	636.9	0	0	0	0	0	0	2.93579	0
		130	640.76	0	0	0	0	0	0	0	0
		131	644.62	3.18125	0	0	0	0	0	0	0
		132	648.48	0	0	0	0	0	0	0	0
		133	652.34	3.06577	0	0	0	0	0	0	0
		134	656.2	3.34113	0	0	0	0	0	0	0
		135	660.06	2.94559	0	0	0	0	0	0	0
		136	663.92	3.45738	0	0	0	0	0	0	0
		137	667.78	3.38904	0	0	0	3.25494	0	0	0
		138	671.64	3.23159	0	0	0	2.98323	0	0	0
		139	675.5	3.87813	0	0	0	0	0	0	0
		140	679.36	3.63987	0	0	0	0	0	0	0
		141	683.22	3.44497	0	0	0	3.0196	0	0	2.91149
		142	687.08	3.33605	0	0	0	2.92312	0	0	0
		143	690.94	3.13083	0	0	0	3.06296	0	0	0
		144	694.8	3.30181	0	0	0	0	0	0	0
		145	698.66	3.35678	0	0	0	3.16633	0	2.96875	0
		146	702.52	3.27306	0	0	0	0	0	0	0
		147	706.38	0	0	0	0	0	0	0	0
		148	710.24	3.20588	0	0	0	0	0	0	0
		149	714.1	0	0	0	0	0	0	0	0
		150	717.96	3.55051	0	0	0	0	0	0	0
		151	721.82	0	0	0	0	0	0	0	0
		152	725.68	3.37614	0	0	0	2.95312	0	0	0
		153	729.54	3.35681	0	0	0	0	0	0	0
		154	733.4	3.25341	0	0	0	0	0	0	0
		155	737.26	3.29784	0	0	0	0	0	0	0
		156	741.12	3.28	0	0	0	0	0	0	0
		157	744.98	0	0	0	0	0	0	0	0
		158	748.84	2.89034	0	0	0	0	0	0	0
		159	752.7	0	0	0	0	0	0	0	0
		160	756.56	3.69521	0	0	0	0	0	0	0
		161	760.42	3.06473	0	0	0	0	0	0	0
		162	764.28	0	0	0	0	0	0	0	0
		163	768.14	0	0	0	0	0	0	0	0
		164	772	3.47965	0	0	0	0	0	0	0
		165	775.86	0	0	0	0	0	0	0	0
		166	779.72	0	0	0	0	0	0	0	0
		167	783.58	0	0	0	0	0	0	0	0
		168	787.44	3.35813	0	0	0	0	0	0	0
		169	791.3	3.11651	0	0	0	0	0	0	0
		170	795.16	0	0	0	0	0	0	0	0
		171	799.02	0	0	0	2.90148	0	0	0	0
		172	802.88	3.30631	0	0	0	0	0	0	0
		173	806.74	0	0	0	0	0	0	0	0
		174	810.6	3.32131	0	0	2.98236	0	0	0	0
		175	814.46	0	0	0	0	0	0	0	0
		176	818.32	3.90669	0	0	0	0	0	0	0
		177	822.18	3.20509	0	0	0	0	0	0	0
		178	826.04	0	0	0	0	0	0	0	0
		179	829.9	0	0	0	0	0	0	0	0
		180	833.76	0	0	0	0	0	0	0	0
		181	837.62	0	0	0	0	0	0	0	0
		182	841.48	0	0	0	0	0	0	0	0
		183	845.34	3.48106	0	0	0	0	0	0	0
		184	849.2	3.64017	0	0	0	0	0	0	0
		185	853.06	3.0681	0	0	0	0	0	0	0
		186	856.92	3.31599	0	0	0	0	0	0	0
		187	860.78	0	0	0	0	0	0	0	0
		188	864.64	3.17444	0	0	0	0	0	0	0
		189	868.5	2.89667	0	0	0	0	0	0	0
		190	872.36	0	0	0	0	0	2.84158	0	0
		191	876.22	3.4964	0	0	0	0	0	0	0
		192	880.08	3.24873	0	0	0	0	0	0	0
		193	883.94	3.18162	0	0	0	0	0	0	0
		194	887.8	0	0	0	0	0	0	0	0
		195	891.66	2.76717	0	0	0	0	0	0	0
		196	895.52	0	0	0	0	0	0	0	0
		197	899.38	0	0	0	0	0	0	0	0
		198	903.24	3.0909	0	0	0	0	0	0	0
		199	907.1	0	0	0	0	0	0	0	0
		200	910.96	0	0	0	0	0	0	0	0
		201	914.82	3.07051	0	0	0	0	0	0	0
		202	918.68	0	0	0	0	0	0	0	0
		203	922.54	0	0	0	0	0	0	0	0
		204	926.4	0	0	0	2.69947	0	0	0	0
		205	930.26	0	0	0	0	0	2.95199	0	0
		206	934.12	0	0	0	2.87372	0	0	0	0
		207	937.98	0	0	0	0	0	0	0	0
		208	941.84	0	0	0	0	0	2.82705	0	0
		209	945.7	0	0	0	0	0	0	0	0
		210	949.56	0	0	0	0	0	0	0	0
		211	953.42	0	0	0	0	0	0	0	0
		212	957.28	0	0	0	0	0	3.14401	0	0
		213	961.14	0	0	0	0	2.51638	0	0	0
		214	965	0	0	0	0	0	3.03213	0	0
		215	968.86	0	0	0	0	0	0	0	0
		216	972.72	0	0	0	0	0	0	0	0
		217	976.58	0	0	0	0	0	0	0	0
		218	980.44	0	0	0	0	0	0	0	0
		219	984.3	0	0	0	0	0	0	0	0
		220	988.16	0	0	0	0	3.09809	0	3.09076	0
		221	992.02	0	0	0	0	0	0	0	0
		222	995.88	0	0	0	0	0	0	0	0
		223	999.74	0	0	0	0	0	0	0	0
		224	1003.6	0	0	0	0	0	0	0	0
		225	1007.46	0	0	0	0	0	0	0	0
		226	1011.32	0	0	0	0	0	0	0	0
		227	1015.18	0	0	0	0	0	0	0	0
		228	1019.04	0	0	0	0	0	0	0	0
		229	1022.9	0	0	0	0	0	0	0	0
		230	1026.76	0	0	0	0	0	0	2.98202	0
		231	1030.62	0	0	0	0	3.42498	0	0	0
		232	1034.48	0	0	0	0	0	0	0	0
		233	1038.34	0	0	0	0	0	3.11027	0	0
		234	1042.2	0	0	0	0	0	0	0	0
		235	1046.06	0	0	0	0	3.20312	2.70873	0	0
		236	1049.92	0	0	0	0	0	0	0	0
		237	1053.78	3.29539	0	0	0	0	3.10323	3.22483	0
		238	1057.64	0	3.42909	0	0	0	3.48689	0	0
		239	1061.5	0	0	0	0	0	3.38931	0	0
		240	1065.36	0	0	0	0	3.10003	3.31933	0	0
		241	1069.22	0	0	0	0	3.01682	3.53651	0	0
		242	1073.08	0	0	0	0	0	3.26226	0	0
		243	1076.94	0	0	0	0	3.02612	3.48297	0	0
		244	1080.8	0	0	0	0	0	3.4583	0	0
		245	1084.66	0	0	0	0	0	3.33265	0	0
		246	1088.52	0	0	0	0	0	3.16631	0	0
		247	1092.38	0	0	0	0	3.20189	3.28104	0	0
		248	1096.24	0	0	0	0	0	3.4734	0	0
		249	1100.1	0	0	0	0	3.18918	3.31542	0	0
		250	1103.96	0	0	0	0	2.90601	0	0	0
		251	1107.82	0	0	0	0	0	2.93907	0	0
		252	1111.68	0	0	0	0	0	3.31118	0	0
		253	1115.54	0	0	0	0	0	3.37815	0	0
		254	1119.4	0	0	0	0	0	3.15858	0	0
		255	1123.26	0	0	0	0	2.8897	3.29972	0	0
		256	1127.12	0	0	0	0	0	3.17917	0	0
		257	1130.98	0	0	0	0	0	0	0	0
		258	1134.84	0	0	0	0	0	2.99359	0	0
		259	1138.7	0	0	0	0	0	3.15988	0	0
		260	1142.56	0	0	0	0	0	3.15265	0	0
		261	1146.42	0	0	0	0	0	3.23555	0	0
		262	1150.28	0	0	0	3.01611	0	2.79325	0	0
		263	1154.14	3.16171	0	0	0	0	3.58442	0	0
		264	1158	0	0	0	0	0	3.38725	0	0
		265	1161.86	0	0	0	0	0	3.44336	0	0
		266	1165.72	0	0	0	0	0	3.38751	0	0
		267	1169.58	3.04341	0	0	0	2.99533	3.66754	0	0
		268	1173.44	0	0	0	0	0	3.78837	0	0
		269	1177.3	0	0	0	0	0	3.61709	0	0
		270	1181.16	0	3.10112	0	0	0	3.54174	0	0
		271	1185.02	0	0	0	0	0	3.24291	0	0
		272	1188.88	0	0	0	0	2.90665	3.83681	0	0
		273	1192.74	3.38179	0	0	0	3.07623	3.66896	0	0
		274	1196.6	0	0	0	0	0	3.02158	0	0
		275	1200.46	0	3.33717	0	0	0	3.53873	0	0
		276	1204.32	0	0	0	0	0	3.51869	0	0
		277	1208.18	0	0	0	0	0	3.57591	0	0
		278	1212.04	3.22025	0	0	0	0	3.21724	0	0
		279	1215.9	0	0	0	0	3.22346	3.00864	0	0
		280	1219.76	0	0	0	0	0	0	0	0
		281	1223.62	0	0	0	0	0	3.05175	0	0
		282	1227.48	0	0	0	0	3.37368	3.02946	0	0
		283	1231.34	0	0	0	0	0	0	0	0
		284	1235.2	0	0	0	0	3.27882	0	0	0
		285	1239.06	2.96409	0	0	0	0	0	3.25057	0
		286	1242.92	0	0	0	0	0	0	0	0
		287	1246.78	0	3.22613	0	0	2.99929	0	0	0
		288	1250.64	0	0	0	0	2.75038	0	0	0
		289	1254.5	0	0	0	2.93201	0	0	0	0
		290	1258.36	0	0	0	0	0	0	0	0
		291	1262.22	0	0	0	0	2.96675	3.03658	0	0
		292	1266.08	0	0	0	0	0	0	0	0
		293	1269.94	0	0	0	0	0	0	0	0
		294	1273.8	0	0	0	3.03935	0	2.80407	0	0
		295	1277.66	0	0	0	0	0	0	0	0
		296	1281.52	0	0	0	0	0	0	0	0
		297	1285.38	0	0	0	0	0	0	0	0
		298	1289.24	0	0	0	0	0	0	0	0
		299	1293.1	0	0	0	0	0	3.06853	0	0
		300	1296.96	0	0	0	2.58778	0	0	0	0
		301	1300.82	0	0	0	2.8298	0	3.05408	0	0
		302	1304.68	0	3.14083	0	0	0	0	0	0
		303	1308.54	0	3.48438	0	0	3.18739	0	0	0
		304	1312.4	0	3.56733	0	0	0	0	0	0
		305	1316.26	0	3.31547	0	0	0	0	0	0
		306	1320.12	3.35461	3.18725	0	0	0	0	0	0
		307	1323.98	0	3.32914	0	0	0	0	0	0
		308	1327.84	0	3.53799	0	0	0	0	0	0
		309	1331.7	0	3.11409	0	0	0	0	0	0
		310	1335.56	0	3.67139	0	0	3.23506	0	0	0
		311	1339.42	0	3.90241	0	0	0	0	0	0
		312	1343.28	0	3.53765	0	0	3.2474	3.00331	0	0
		313	1347.14	0	3.92145	0	0	3.141	0	0	0
		314	1351	0	0	0	0	0	0	0	0
		315	1354.86	0	0	0	0	0	0	0	0
		316	1358.72	0	0	0	0	0	0	0	0
		317	1362.58	0	0	0	0	3.02396	0	0	0
		318	1366.44	0	3.35236	0	0	3.28032	0	0	0
		319	1370.3	0	0	0	0	0	0	0	0
		320	1374.16	0	3.66727	0	0	3.55893	0	0	0
		321	1378.02	0	3.60795	0	0	0	0	0	0
		322	1381.88	0	3.58824	0	0	0	2.94912	0	0
		323	1385.74	0	3.469	0	2.70896	3.22827	0	0	0
		324	1389.6	0	3.6277	0	0	0	0	0	0
		325	1393.46	0	0	0	0	2.99239	0	0	0
		326	1397.32	0	3.57639	0	0	0	0	0	0
		327	1401.18	0	3.40587	0	0	0	0	0	0
		328	1405.04	0	3.37265	0	0	0	0	0	0
		329	1408.9	0	3.72142	0	0	0	0	0	0
		330	1412.76	0	3.26589	0	0	3.09909	0	0	0
		331	1416.62	0	3.18646	0	0	0	0	0	0
		332	1420.48	0	3.56815	0	0	0	0	0	0
		333	1424.34	0	3.68486	0	0	0	3.01391	0	0
		334	1428.2	0	3.72363	0	0	0	3.01392	0	0
		335	1432.06	0	3.35274	0	0	0	0	0	0
		336	1435.92	0	3.51864	0	0	0	3.0693	0	0
		337	1439.78	0	3.48869	0	0	0	3.59976	0	0
		338	1443.64	0	3.49636	0	2.90078	0	3.48478	0	0
		339	1447.5	0	3.48637	0	0	2.96381	0	0	0
		340	1451.36	0	0	0	0	0	0	0	0
		341	1455.22	0	3.884	0	0	0	3.33063	0	0
		342	1459.08	0	3.01132	0	0	0	3.57076	0	0
		343	1462.94	0	3.17676	0	0	0	3.53317	0	0
		344	1466.8	0	3.86184	0	0	0	2.97364	0	0
		345	1470.66	0	3.63915	0	0	0	3.48969	0	0
		346	1474.52	0	4.46819	0	0	3.36131	3.46114	0	0
		347	1478.38	0	3.42851	0	3.1045	0	3.08405	0	0
		348	1482.24	0	3.51534	0	0	0	3.71794	0	0
		349	1486.1	0	3.65236	0	0	0	3.56958	0	0
		350	1489.96	0	3.4656	0	0	0	3.71838	0	0
		351	1493.82	0	3.69275	0	0	0	3.50407	0	0
		352	1497.68	0	3.65445	0	0	0	3.32951	0	0
		353	1501.54	0	3.68873	0	0	0	3.97401	0	0
		354	1505.4	0	3.36285	0	0	0	3.60714	0	0
		355	1509.26	0	3.69657	0	0	3.25301	3.12015	0	0
		356	1513.12	0	3.55653	0	0	0	3.37427	0	0
		357	1516.98	0	0	0	0	2.93889	3.55359	0	0
		358	1520.84	0	3.57361	0	0	0	3.66898	0	0
		359	1524.7	0	3.48195	0	3.10286	0	3.28485	0	0
		360	1528.56	0	3.70063	0	0	0	3.44083	0	0
		361	1532.42	0	0	0	0	0	0	0	2.65618
		362	1536.28	0	0	0	0	0	3.67223	2.77958	0
		363	1540.14	0	3.39506	0	0	0	3.38744	0	0
		364	1544	0	0	0	0	0	2.90818	0	0
		365	1547.86	0	0	0	0	0	3.60471	0	0
		366	1551.72	0	3.61715	0	0	0	3.08897	0	0
		367	1555.58	0	3.35835	0	0	0	3.23176	0	0
		368	1559.44	0	3.93788	0	2.51832	0	0	0	0
		369	1563.3	0	3.3699	0	0	0	2.98726	0	0
		370	1567.16	0	0	2.97329	0	0	0	0	0
		371	1571.02	0	3.93125	0	0	0	0	0	2.97939
		372	1574.88	0	0	0	0	0	0	0	0
		373	1578.74	0	3.65203	0	0	0	0	0	0
		374	1582.6	0	3.6434	0	0	0	0	0	0
		375	1586.46	0	3.64253	0	0	2.95472	0	0	0
		376	1590.32	0	0	0	0	3.15797	0	0	0
		377	1594.18	0	3.96476	3.31578	0	0	0	0	0
		378	1598.04	0	3.58451	0	0	0	0	0	0
		379	1601.9	0	3.52234	0	0	0	0	0	0
		380	1605.76	0	3.61582	3.05086	0	0	0	0	0
		381	1609.62	0	3.5427	3.52556	0	0	0	0	0
		382	1613.48	0	3.52817	3.07871	0	0	0	0	0
		383	1617.34	0	3.50459	3.17496	0	3.36196	0	0	0
		384	1621.2	0	3.98416	0	0	0	0	0	0
		385	1625.06	0	3.69751	3.23196	0	3.02933	0	0	0
		386	1628.92	0	3.51336	0	0	0	0	0	0
		387	1632.78	0	3.45109	0	0	0	0	3.08964	0
		388	1636.64	0	4.14061	0	0	0	0	0	0
		389	1640.5	0	4.02602	0	0	0	0	0	0
		390	1644.36	0	3.43785	3.00518	0	2.90148	0	0	0
		391	1648.22	0	3.99727	0	0	0	0	0	0
		392	1652.08	0	3.9424	0	0	2.94103	0	0	0
		393	1655.94	0	4.07775	0	0	3.04421	0	0	0
		394	1659.8	0	3.54241	0	3.16077	0	0	0	0
		395	1663.66	0	4.10963	0	0	3.08537	0	0	0
		396	1667.52	0	4.01486	0	0	0	0	0	0
		397	1671.38	0	4.37171	3.4743	0	3.30483	0	0	0
		398	1675.24	0	4.12339	0	0	0	0	0	0
		399	1679.1	0	4.23386	3.24982	0	0	0	0	0
		400	1682.96	0	3.87883	0	3.25044	3.00697	0	0	0
		401	1686.82	0	4.14277	0	3.18207	0	0	0	0
		402	1690.68	0	3.7665	0	0	0	0	0	0
		403	1694.54	0	3.84502	0	0	0	0	0	0
		404	1698.4	0	3.75983	3.43697	0	3.28379	0	0	0
		405	1702.26	0	3.46509	0	3.0442	0	0	0	0
		406	1706.12	0	3.53477	3.62602	0	3.59216	2.54879	0	0
		407	1709.98	0	3.64333	0	3.22584	0	0	0	0
		408	1713.84	0	3.92982	3.06979	3.17195	3.41854	0	0	0
		409	1717.7	0	3.32698	0	3.14818	0	0	0	0
		410	1721.56	0	3.5542	0	2.99131	0	3.18926	0	0
		411	1725.42	0	3.2983	2.78371	3.07944	0	0	0	0
		412	1729.28	0	3.46631	0	3.2828	0	0	0	0
		413	1733.14	0	3.77218	3.26421	0	0	3.13461	0	0
		414	1737	0	3.56798	0	0	0	0	0	0
		415	1740.86	0	0	3.41491	2.93731	0	0	0	0
		416	1744.72	0	0	3.31929	2.78721	0	0	0	0
		417	1748.58	0	0	3.38409	3.05141	0	0	0	0
		418	1752.44	0	4.00469	3.33614	0	2.91954	3.24729	0	0
		419	1756.3	0	0	0	0	2.81754	0	0	0
		420	1760.16	0	0	3.41962	0	0	3.26984	3.32681	0
		421	1764.02	0	0	3.09609	0	0	3.55693	3.10929	3.37554
		422	1767.88	0	0	3.57253	0	0	3.50691	0	0
		423	1771.74	0	0	3.21495	0	0	3.39777	0	0
		424	1775.6	0	0	3.38109	0	0	3.67163	0	3.34731
		425	1779.46	0	0	3.21107	0	0	0	3.32	3.35512
		426	1783.32	0	0	3.56649	0	0	3.45792	3.09964	3.34181
		427	1787.18	0	0	3.3612	0	0	3.33693	0	3.56624
		428	1791.04	0	0	0	0	0	3.21627	0	3.50583
		429	1794.9	0	0	3.28392	0	0	0	3.38827	0
		430	1798.76	0	0	0	0	0	3.09816	0	3.36824
		431	1802.62	0	0	3.73717	0	0	0	3.31544	3.80346
		432	1806.48	0	0	4.07655	0	0	3.44265	3.25962	3.44444
		433	1810.34	0	0	3.04656	0	0	0	3.11881	3.74931
		434	1814.2	0	0	3.88295	0	0	0	0	3.3448
		435	1818.06	0	0	3.43703	0	0	0	3.38442	3.20999
		436	1821.92	0	0	0	0	0	0	3.33085	3.57533
		437	1825.78	0	0	3.22527	0	0	0	0	3.8419
		438	1829.64	0	0	0	0	0	0	3.20784	3.95322
		439	1833.5	0	0	3.33134	2.7215	0	0	3.40821	3.21444
		440	1837.36	0	0	3.28531	2.98195	0	0	3.51378	3.4283
		441	1841.22	0	0	0	0	0	0	0	3.4706
		442	1845.08	0	0	0	0	0	0	3.38637	3.47027
		443	1848.94	0	0	3.52881	0	0	0	0	3.43366
		444	1852.8	0	0	0	2.84292	0	0	3.44772	3.20389
		445	1856.66	0	0	0	3.4568	0	0	3.24505	0
		446	1860.52	0	0	3.67766	3.04057	0	0	3.19165	3.71802
		447	1864.38	0	2.47235	3.2174	2.91249	0	0	0	3.55132
		448	1868.24	0	0	3.8831	3.41197	3.04973	0	0	3.4162
		449	1872.1	0	0	3.39209	3.10426	0	0	0	3.28861
		450	1875.96	0	0	3.03871	3.26554	0	0	3.52215	3.43417
		451	1879.82	0	0	3.02019	3.00017	2.94004	0	3.42182	3.35645
		452	1883.68	0	0	0	3.41061	0	0	3.58227	3.6833
		453	1887.54	0	0	0	3.37925	2.95569	0	0	0
		454	1891.4	0	0	3.41577	3.41796	3.28223	0	3.63569	3.53956
		455	1895.26	0	0	3.1626	2.7891	2.93238	0	3.52561	3.29281
		456	1899.12	0	0	3.43223	3.14713	3.12054	0	3.71883	3.24518
		457	1902.98	3.40449	0	3.09343	3.48075	2.91908	0	3.34295	3.54667
		458	1906.84	0	0	3.17287	3.28159	0	0	3.40187	0
		459	1910.7	0	0	0	3.86158	0	0	0	3.39728
		460	1914.56	0	0	2.96713	3.12623	3.11375	0	3.7947	3.80613
		461	1918.42	0	0	3.43695	3.25264	0	0	0	4.30745
		462	1922.28	0	0	3.30258	3.18945	0	0	3.34218	3.6513
		463	1926.14	0	0	3.18587	3.19459	0	0	3.53323	3.11279
		464	1930	0	0	0	3.54099	0	0	3.43844	3.24915
		465	1933.86	0	0	3.08433	3.49227	2.87009	3.58845	3.37621	3.88774
		466	1937.72	0	0	3.19462	0	0	0	3.30165	3.2261
		467	1941.58	0	0	3.04552	2.90189	0	0	3.69907	3.49133
		468	1945.44	0	0	0	3.10177	0	0	0	0
		469	1949.3	0	0	3.18161	2.85966	0	0	3.11553	0
		470	1953.16	0	0	3.15973	0	0	0	3.8752	3.5243
		471	1957.02	0	0	0	2.95115	0	0	4.07551	3.68662
		472	1960.88	0	0	0	3.06914	0	0	3.57864	3.14495
		473	1964.74	0	0	3.30243	2.9677	0	0	3.402	3.29756
		474	1968.6	0	0	0	0	0	0	3.91093	3.42196
		475	1972.46	0	0	0	0	0	0	3.47194	3.0567
		476	1976.32	0	0	0	3.04673	0	0	3.37283	0
		477	1980.18	0	0	0	2.97871	0	0	3.36132	0
		478	1984.04	0	0	0	3.22834	0	0	4.22546	3.84927
		479	1987.9	0	0	0	0	0	0	3.54305	3.62431
		480	1991.76	0	0	0	2.74624	0	0	3.5409	3.43254
		481	1995.62	0	0	0	3.00364	0	0	3.18625	3.62815
		482	1999.48	0	0	3.06498	2.94644	0	0	3.48311	3.4904
		483	2003.34	0	0	0	3.10776	0	0	3.81909	3.41022
		484	2007.2	0	0	2.88446	2.91414	0	0	3.68017	3.20692
		485	2011.06	0	0	0	3.23242	0	0	3.47246	3.19442
		486	2014.92	0	0	0	0	0	0	3.25097	3.43923
		487	2018.78	0	0	0	3.12194	0	0	3.68442	3.35814
		488	2022.64	0	0	0	3.06026	0	0	3.73118	0
		489	2026.5	0	0	0	2.94416	0	0	3.51746	0
		490	2030.36	0	0	0	3.15646	0	0	4.13539	3.43594
		491	2034.22	0	0	0	3.20772	0	0	3.50868	3.96049
		492	2038.08	0	0	0	2.7259	0	0	3.10416	3.57854
		493	2041.94	0	0	0	2.77979	0	0	3.51572	0
		494	2045.8	0	0	0	3.04583	0	0	3.48737	0
		495	2049.66	0	0	0	0	0	0	3.54905	3.38693
		496	2053.52	0	0	0	0	0	0	3.48487	0
		497	2057.38	0	0	0	3.18552	0	0	3.67199	0
		498	2061.24	0	0	0	2.65948	0	0	3.73418	0
		499	2065.1	0	0	0	2.69074	0	0	3.56736	0
		500	2068.96	0	0	0	3.26036	0	0	3.47186	0
		501	2072.82	0	0	0	3.28307	0	0	3.85626	0
		502	2076.68	0	0	0	3.47376	0	0	3.36259	0
		503	2080.54	0	0	0	3.16488	0	0	3.42753	0
		504	2084.4	0	0	3.14607	2.82775	0	0	3.16197	0
		505	2088.26	0	0	0	3.00651	0	2.99615	3.40804	0
		506	2092.12	0	0	0	3.34428	0	0	3.41634	0
		507	2095.98	0	0	0	3.09723	0	0	3.18982	0
		508	2099.84	0	0	0	3.11197	0	0	3.70977	0
		509	2103.7	0	0	0	3.3951	0	0	3.68236	0
		510	2107.56	0	0	0	3.02278	0	0	3.6617	0
		511	2111.42	0	0	0	3.26076	0	0	3.08823	0
		512	2115.28	0	0	0	3.05705	0	0	3.52437	0
		513	2119.14	0	0	0	3.73619	0	0	3.7108	0
		514	2123	0	0	2.92125	3.24036	0	0	3.63131	0
		515	2126.86	0	0	0	3.12473	0	0	3.4214	0
		516	2130.72	0	0	0	2.81276	0	0	3.1279	0
		517	2134.58	0	0	0	3.31446	0	0	3.29633	0
		518	2138.44	0	0	0	3.86637	0	0	3.3346	0
		519	2142.3	0	0	3.36885	3.25976	0	0	3.75518	0
		520	2146.16	0	0	3.12776	3.31553	0	0	3.23519	0
		521	2150.02	0	0	0	3.40882	0	0	3.43076	0
		522	2153.88	0	0	3.00843	3.3339	0	0	3.33737	0
		523	2157.74	0	0	3.44203	3.49512	0	0	3.25132	0
		524	2161.6	0	0	0	3.50105	0	0	3.38796	0
		525	2165.46	0	0	0	3.40541	0	0	3.5233	0
		526	2169.32	0	0	3.34183	3.52661	0	0	3.59693	0
		527	2173.18	0	0	3.07001	3.10018	0	0	3.37822	0
		528	2177.04	0	0	0	0	0	0	3.69473	0
		529	2180.9	0	0	3.10683	3.38156	0	0	3.37242	0
		530	2184.76	0	0	3.70782	3.51979	0	0	4.09523	0
		531	2188.62	0	0	2.90957	3.71621	0	0	3.09632	0
		532	2192.48	0	0	0	3.10602	0	0	3.53481	3.42629
		533	2196.34	0	0	0	3.13935	0	0	3.38993	0
		534	2200.2	0	0	2.88048	3.26158	0	0	3.25087	3.1549
		535	2204.06	0	0	3.25715	3.28214	0	0	3.64146	3.5139
		536	2207.92	0	0	2.7896	3.30836	0	0	3.24994	3.20252
		537	2211.78	0	0	3.34869	3.35916	0	0	0	3.29512
		538	2215.64	0	0	3.6651	3.16834	0	0	3.34069	0
		539	2219.5	0	0	0	3.03953	0	0	3.25556	3.32666
		540	2223.36	0	0	3.48526	3.01731	0	0	3.48748	3.37798
		541	2227.22	0	0	0	3.18287	0	0	3.15535	3.14101
		542	2231.08	0	0	3.2419	3.16887	0	0	3.63088	3.39552
		543	2234.94	0	0	3.26441	3.30199	0	0	3.3293	0
		544	2238.8	0	0	3.38907	3.12481	0	0	3.27578	3.82582
		545	2242.66	0	0	0	3.27791	0	0	3.39835	3.21136
		546	2246.52	0	0	2.94302	3.14333	0	0	3.49535	3.16512
		547	2250.38	0	0	3.30987	3.22421	0	0	3.21914	0
		548	2254.24	0	0	0	3.08299	0	0	3.02549	3.24306
		549	2258.1	0	0	0	0	0	0	0	3.46872
		550	2261.96	0	0	0	0	0	0	3.2803	0
		551	2265.82	0	0	0	3.37192	0	0	3.31826	0
		552	2269.68	0	0	2.69191	0	0	0	3.23326	0
		553	2273.54	0	0	3.17592	3.06842	0	0	2.9482	0
		554	2277.4	0	0	0	2.95424	0	0	3.15238	0
		555	2281.26	0	0	0	3.03142	0	0	3.08789	3.86108
		556	2285.12	0	0	0	4.1128	0	0	3.04457	0
		557	2288.98	0	2.99627	3.07021	4.07236	0	0	3.16249	3.23305
		558	2292.84	0	0	0	3.30065	0	0	2.90436	2.70681
		559	2296.7	0	0	0	3.10757	0	0	3.02505	0
		560	2300.56	0	0	3.1218	3.16856	0	0	2.96321	3.01965
		561	2304.42	0	0	0	3.0794	0	2.52782	0	3.15449
		562	2308.28	0	0	0	2.66192	0	0	0	0
		563	2312.14	0	0	0	2.76512	0	0	3.2914	0
		564	2316	0	0	0	2.96294	0	0	2.69363	0
		565	2319.86	0	0	0	3.25229	0	0	3.15773	0
		566	2323.72	0	0	3.15534	2.97807	0	0	2.8529	0
		567	2327.58	0	0	0	3.42411	0	0	2.92734	0
		568	2331.44	0	0	0	2.64843	0	0	3.39278	0
		569	2335.3	0	0	0	3.02944	0	0	3.35433	0
		570	2339.16	0	0	3.39001	3.42501	0	0	3.22817	0
		571	2343.02	0	0	0	2.92577	0	0	3.36078	2.7575
		572	2346.88	0	0	0	2.84729	0	0	3.70061	0
		573	2350.74	0	0	0	3.45402	0	0	3.24183	0
		574	2354.6	0	0	0	3.03857	0	0	2.66488	0
		575	2358.46	0	0	0	3.21039	0	0	3.01413	0
		576	2362.32	0	0	0	3.85757	0	0	3.46424	0
		577	2366.18	0	0	0	3.16032	0	2.98036	3.83747	0
		578	2370.04	0	0	0	3.28235	0	0	3.56251	0
		579	2373.9	0	0	0	3.07804	0	0	3.12573	0
		580	2377.76	0	0	0	3.1907	0	0	3.48569	0
		581	2381.62	0	0	2.88028	3.57051	0	0	0	0
		582	2385.48	0	0	0	3.31517	0	0	3.2887	0
		583	2389.34	2.56784	0	0	3.21841	0	0	3.31106	0
		584	2393.2	3.21326	0	0	3.37307	0	0	3.73363	0
		585	2397.06	0	0	0	3.61992	0	0	3.25499	0
		586	2400.92	0	0	0	3.33281	0	0	3.28644	0
		587	2404.78	0	0	0	0	0	0	3.64641	0
		588	2408.64	0	0	0	3.35449	0	0	3.298	0
		589	2412.5	0	0	0	3.35607	0	0	3.87035	0
		590	2416.36	0	0	0	0	0	0	3.92424	0
		591	2420.22	0	0	0	3.14594	0	0	0	0
		592	2424.08	0	0	0	3.26687	0	0	3.46845	0
