# Supplementary material for: Quantitative imaging of transcription in living Drosophila embryos reveals the impact of core promoter motifs on promoter state dynamics
Source: Nat Commun. 2021 Jul 23;12:4504. doi: 10.1038/s41467-021-24461-6 (PMC8302612; doi:10.1038/s41467-021-24461-6)
Supplement: Supplementary file 13 — Source Data [file 41467_2021_24461_MOESM13_ESM.zip › NatComm Source Data/snaE-snaTATAmutPr/snaTATAmutPr M2 - ComprehensiveActivationData.xls]

## Sheet: Sheet 1
						Time	Frame	Active Nucs	Cumulative Active Nucs
Tot Nucs Numb	27					347.4	0	0	0
Region						351.26	1	0	0
X1	44					355.12	2	0	0
X2	69					358.98	3	0	0
Y1	-25					362.84	4	0	0
Y2	25					366.7	5	0	0
						370.56	6	0	0
Filter Parameters						374.42	7	0	0
Zeros	2					378.28	8	0	0
Ones	30					382.14	9	0	0
Pix Size	0.1312					386	10	0	0
						389.86	11	0	0
						393.72	12	0	0
						397.58	13	0	0
						401.44	14	0	0
						405.3	15	0	0
						409.16	16	0	0
						413.02	17	0	0
						416.88	18	0	0
						420.74	19	0	0
						424.6	20	0	0
						428.46	21	0	0
						432.32	22	0	0
						436.18	23	0	0
						440.04	24	0	0
						443.9	25	0	0
						447.76	26	0	0
						451.62	27	0	0
						455.48	28	0	0
						459.34	29	0	0
						463.2	30	0	0
						467.06	31	0	0
						470.92	32	0	0
						474.78	33	0	0
						478.64	34	0	0
						482.5	35	0	0
						486.36	36	0	0
						490.22	37	0	0
						494.08	38	0	0
						497.94	39	0	0
						501.8	40	0	0
						505.66	41	0	0
						509.52	42	0	0
						513.38	43	0	0
						517.24	44	0	0
						521.1	45	0	0
						524.96	46	0	0
						528.82	47	0	0
						532.68	48	0	0
						536.54	49	0	0
						540.4	50	0	0
						544.26	51	0	0
						548.12	52	0	0
						551.98	53	0	0
						555.84	54	0	0
						559.7	55	0	0
						563.56	56	0	0
						567.42	57	0	0
						571.28	58	0	0
						575.14	59	0	0
						579	60	0	0
						582.86	61	0	0
						586.72	62	0	0
						590.58	63	0	0
						594.44	64	0	0
						598.3	65	0	0
						602.16	66	0	0
						606.02	67	0	0
						609.88	68	0	0
						613.74	69	0	0
						617.6	70	0	0
						621.46	71	0	0
						625.32	72	0	0
						629.18	73	0	0
						633.04	74	0	0
						636.9	75	0	0
						640.76	76	0	0
						644.62	77	0	0
						648.48	78	0	0
						652.34	79	0	0
						656.2	80	0	0
						660.06	81	0	0
						663.92	82	0	0
						667.78	83	0	0
						671.64	84	0	0
						675.5	85	0	0
						679.36	86	0	0
						683.22	87	0	0
						687.08	88	0	0
						690.94	89	0	0
						694.8	90	0	0
						698.66	91	0	0
						702.52	92	0	0
						706.38	93	0	0
						710.24	94	0	0
						714.1	95	0	0
						717.96	96	0	0
						721.82	97	0	0
						725.68	98	0	0
						729.54	99	0	0
						733.4	100	0	0
						737.26	101	0	0
						741.12	102	0	0
						744.98	103	0	0
						748.84	104	0	0
						752.7	105	0	0
						756.56	106	0	0
						760.42	107	0	0
						764.28	108	0	0
						768.14	109	0	0
						772	110	0	0
						775.86	111	0	0
						779.72	112	0	0
						783.58	113	0	0
						787.44	114	0	0
						791.3	115	0	0
						795.16	116	0	0
						799.02	117	0	0
						802.88	118	0	0
						806.74	119	0	0
						810.6	120	0	0
						814.46	121	0	0
						818.32	122	0	0
						822.18	123	0	0
						826.04	124	0	0
						829.9	125	0	0
						833.76	126	0	0
						837.62	127	0	0
						841.48	128	0	0
						845.34	129	0	0
						849.2	130	0	0
						853.06	131	0	0
						856.92	132	0	0
						860.78	133	0	0
						864.64	134	0	0
						868.5	135	0	0
						872.36	136	0	0
						876.22	137	0	0
						880.08	138	0	0
						883.94	139	0	0
						887.8	140	0	0
						891.66	141	0	0
						895.52	142	0	0
						899.38	143	0	0
						903.24	144	0	0
						907.1	145	0	0
						910.96	146	0	0
						914.82	147	0	0
						918.68	148	0	0
						922.54	149	0	0
						926.4	150	0	0
						930.26	151	0	0
						934.12	152	0	0
						937.98	153	0	0
						941.84	154	0	0
						945.7	155	0	0
						949.56	156	0	0
						953.42	157	0	0
						957.28	158	0	0
						961.14	159	0	0
						965	160	0	0
						968.86	161	0	0
						972.72	162	0	0
						976.58	163	0	0
						980.44	164	0	0
						984.3	165	0	0
						988.16	166	0	0
						992.02	167	0	0
						995.88	168	0	0
						999.74	169	0	0
						1003.6	170	0	0
						1007.46	171	0	0
						1011.32	172	0	0
						1015.18	173	0	0
						1019.04	174	0	0
						1022.9	175	0	0
						1026.76	176	0	0
						1030.62	177	0	0
						1034.48	178	0	0
						1038.34	179	0	0
						1042.2	180	0	0
						1046.06	181	0	0
						1049.92	182	0	0
						1053.78	183	0	0
						1057.64	184	0	0
						1061.5	185	0	0
						1065.36	186	0	0
						1069.22	187	0	0
						1073.08	188	0	0
						1076.94	189	0	0
						1080.8	190	0	0
						1084.66	191	0	0
						1088.52	192	0	0
						1092.38	193	0	0
						1096.24	194	0	0
						1100.1	195	0	0
						1103.96	196	0	0
						1107.82	197	0	0
						1111.68	198	0	0
						1115.54	199	0	0
						1119.4	200	0	0
						1123.26	201	0	0
						1127.12	202	0	0
						1130.98	203	0	0
						1134.84	204	0	0
						1138.7	205	0	0
						1142.56	206	0	0
						1146.42	207	0	0
						1150.28	208	0	0
						1154.14	209	0	0
						1158	210	0	0
						1161.86	211	0	0
						1165.72	212	0	0
						1169.58	213	0	0
						1173.44	214	0	0
						1177.3	215	0	0
						1181.16	216	0	0
						1185.02	217	0	0
						1188.88	218	0	0
						1192.74	219	0	0
						1196.6	220	0	0
						1200.46	221	0	0
						1204.32	222	0	0
						1208.18	223	0	0
						1212.04	224	0	0
						1215.9	225	0	0
						1219.76	226	0	0
						1223.62	227	0	0
						1227.48	228	0	0
						1231.34	229	0	0
						1235.2	230	0	0
						1239.06	231	0	0
						1242.92	232	0	0
						1246.78	233	0	0
						1250.64	234	0	0
						1254.5	235	0	0
						1258.36	236	0	0
						1262.22	237	0	0
						1266.08	238	0	0
						1269.94	239	0	0
						1273.8	240	0	0
						1277.66	241	0	0
						1281.52	242	0	0
						1285.38	243	0	0
						1289.24	244	0	0
						1293.1	245	0	0
						1296.96	246	0	0
						1300.82	247	0	0
						1304.68	248	0	0
						1308.54	249	0	0
						1312.4	250	0	0
						1316.26	251	0	0
						1320.12	252	0	0
						1323.98	253	0	0
						1327.84	254	0	0
						1331.7	255	0	0
						1335.56	256	0	0
						1339.42	257	0	0
						1343.28	258	0	0
						1347.14	259	0	0
						1351	260	0	0
						1354.86	261	0	0
						1358.72	262	0	0
						1362.58	263	0	0
						1366.44	264	0	0
						1370.3	265	0	0
						1374.16	266	0	0
						1378.02	267	0	0
						1381.88	268	0	0
						1385.74	269	0	0
						1389.6	270	1	1
						1393.46	271	1	1
						1397.32	272	1	1
						1401.18	273	1	1
						1405.04	274	1	1
						1408.9	275	1	1
						1412.76	276	1	1
						1416.62	277	1	1
						1420.48	278	1	1
						1424.34	279	1	1
						1428.2	280	1	1
						1432.06	281	1	1
						1435.92	282	1	1
						1439.78	283	1	1
						1443.64	284	1	1
						1447.5	285	1	1
						1451.36	286	1	1
						1455.22	287	1	1
						1459.08	288	1	1
						1462.94	289	1	1
						1466.8	290	1	1
						1470.66	291	1	1
						1474.52	292	1	1
						1478.38	293	1	1
						1482.24	294	1	1
						1486.1	295	1	1
						1489.96	296	1	1
						1493.82	297	1	1
						1497.68	298	1	1
						1501.54	299	1	1
						1505.4	300	1	1
						1509.26	301	1	1
						1513.12	302	1	1
						1516.98	303	1	1
						1520.84	304	1	1
						1524.7	305	1	1
						1528.56	306	1	1
						1532.42	307	1	1
						1536.28	308	1	1
						1540.14	309	1	1
						1544	310	2	2
						1547.86	311	2	2
						1551.72	312	2	2
						1555.58	313	2	2
						1559.44	314	2	2
						1563.3	315	1	2
						1567.16	316	1	2
						1571.02	317	1	2
						1574.88	318	1	2
						1578.74	319	1	2
						1582.6	320	1	2
						1586.46	321	1	2
						1590.32	322	1	2
						1594.18	323	1	2
						1598.04	324	1	2
						1601.9	325	1	2
						1605.76	326	1	2
						1609.62	327	1	2
						1613.48	328	1	2
						1617.34	329	1	2
						1621.2	330	1	2
						1625.06	331	1	2
						1628.92	332	1	2
						1632.78	333	1	2
						1636.64	334	1	2
						1640.5	335	1	2
						1644.36	336	1	2
						1648.22	337	1	2
						1652.08	338	1	2
						1655.94	339	1	2
						1659.8	340	1	2
						1663.66	341	1	2
						1667.52	342	1	2
						1671.38	343	0	2
						1675.24	344	0	2
						1679.1	345	0	2
						1682.96	346	0	2
						1686.82	347	0	2
						1690.68	348	0	2
						1694.54	349	0	2
						1698.4	350	0	2
						1702.26	351	0	2
						1706.12	352	0	2
						1709.98	353	0	2
						1713.84	354	0	2
						1717.7	355	0	2
						1721.56	356	0	2
						1725.42	357	0	2
						1729.28	358	0	2
						1733.14	359	0	2
						1737	360	0	2
						1740.86	361	0	2
						1744.72	362	1	3
						1748.58	363	1	3
						1752.44	364	1	3
						1756.3	365	1	3
						1760.16	366	1	3
						1764.02	367	1	3
						1767.88	368	1	3
						1771.74	369	1	3
						1775.6	370	1	3
						1779.46	371	1	3
						1783.32	372	1	3
						1787.18	373	1	3
						1791.04	374	1	3
						1794.9	375	1	3
						1798.76	376	1	3
						1802.62	377	1	3
						1806.48	378	1	3
						1810.34	379	1	3
						1814.2	380	1	3
						1818.06	381	2	4
						1821.92	382	2	4
						1825.78	383	2	4
						1829.64	384	2	4
						1833.5	385	2	4
						1837.36	386	2	4
						1841.22	387	2	4
						1845.08	388	2	4
						1848.94	389	2	4
						1852.8	390	2	4
						1856.66	391	2	4
						1860.52	392	2	4
						1864.38	393	2	4
						1868.24	394	2	4
						1872.1	395	2	4
						1875.96	396	2	4
						1879.82	397	2	4
						1883.68	398	2	4
						1887.54	399	2	4
						1891.4	400	2	4
						1895.26	401	2	4
						1899.12	402	2	4
						1902.98	403	2	5
						1906.84	404	2	5
						1910.7	405	2	5
						1914.56	406	2	5
						1918.42	407	2	5
						1922.28	408	2	5
						1926.14	409	2	5
						1930	410	2	5
						1933.86	411	2	5
						1937.72	412	2	5
						1941.58	413	2	5
						1945.44	414	2	5
						1949.3	415	2	5
						1953.16	416	2	5
						1957.02	417	2	5
						1960.88	418	2	5
						1964.74	419	2	5
						1968.6	420	2	5
						1972.46	421	2	5
						1976.32	422	2	5
						1980.18	423	2	5
						1984.04	424	2	5
						1987.9	425	2	5
						1991.76	426	2	5
						1995.62	427	2	5
						1999.48	428	2	5
						2003.34	429	2	5
						2007.2	430	2	5
						2011.06	431	2	5
						2014.92	432	2	5
						2018.78	433	2	5
						2022.64	434	2	5
						2026.5	435	2	5
						2030.36	436	2	5
						2034.22	437	2	5
						2038.08	438	2	5
						2041.94	439	2	5
						2045.8	440	2	5
						2049.66	441	2	5
						2053.52	442	2	5
						2057.38	443	2	5
						2061.24	444	2	5
						2065.1	445	2	5
						2068.96	446	2	5
						2072.82	447	1	5
						2076.68	448	1	5
						2080.54	449	1	5
						2084.4	450	1	5
						2088.26	451	2	6
						2092.12	452	2	6
						2095.98	453	2	6
						2099.84	454	2	6
						2103.7	455	2	6
						2107.56	456	2	6
						2111.42	457	2	6
						2115.28	458	2	6
						2119.14	459	2	6
						2123	460	2	6
						2126.86	461	2	6
						2130.72	462	2	6
						2134.58	463	2	6
						2138.44	464	2	6
						2142.3	465	2	6
						2146.16	466	2	6
						2150.02	467	2	6
						2153.88	468	2	6
						2157.74	469	1	6
						2161.6	470	1	6
						2165.46	471	1	6
						2169.32	472	1	6
						2173.18	473	1	6
						2177.04	474	1	6
						2180.9	475	1	6
						2184.76	476	1	6
						2188.62	477	1	6
						2192.48	478	1	6
						2196.34	479	1	6
						2200.2	480	1	6
						2204.06	481	1	6
						2207.92	482	1	6
						2211.78	483	1	6
						2215.64	484	1	6
						2219.5	485	1	6
						2223.36	486	1	6
						2227.22	487	1	6
						2231.08	488	1	6
						2234.94	489	1	6
						2238.8	490	1	6
						2242.66	491	2	7
						2246.52	492	2	7
						2250.38	493	2	7
						2254.24	494	2	7
						2258.1	495	2	7
						2261.96	496	2	7
						2265.82	497	3	7
						2269.68	498	3	7
						2273.54	499	3	7
						2277.4	500	3	7
						2281.26	501	3	7
						2285.12	502	3	7
						2288.98	503	3	7
						2292.84	504	3	7
						2296.7	505	3	7
						2300.56	506	3	7
						2304.42	507	3	7
						2308.28	508	3	7
						2312.14	509	3	7
						2316	510	3	7
						2319.86	511	3	7
						2323.72	512	2	7
						2327.58	513	2	7
						2331.44	514	2	7
						2335.3	515	3	7
						2339.16	516	3	7
						2343.02	517	3	7
						2346.88	518	3	7
						2350.74	519	3	7
						2354.6	520	3	7
						2358.46	521	3	7
						2362.32	522	3	7
						2366.18	523	3	7
						2370.04	524	3	7
						2373.9	525	4	8
						2377.76	526	4	8
						2381.62	527	4	8
						2385.48	528	4	8
						2389.34	529	4	8
						2393.2	530	4	8
						2397.06	531	4	8
						2400.92	532	4	8
						2404.78	533	4	8
						2408.64	534	4	8
						2412.5	535	4	8
						2416.36	536	4	8
						2420.22	537	4	8
						2424.08	538	4	8
						2427.94	539	4	8
						2431.8	540	4	8
						2435.66	541	4	8
						2439.52	542	4	8
						2443.38	543	4	8
						2447.24	544	4	8
						2451.1	545	4	8
						2454.96	546	3	8
						2458.82	547	2	8
						2462.68	548	2	8
						2466.54	549	2	8
						2470.4	550	3	9
						2474.26	551	3	9
						2478.12	552	3	9
						2481.98	553	3	9
						2485.84	554	3	9
						2489.7	555	3	9
						2493.56	556	3	9
						2497.42	557	3	9
						2501.28	558	3	9
						2505.14	559	3	9
						2509	560	3	9
						2512.86	561	3	9
						2516.72	562	3	9
						2520.58	563	3	9
						2524.44	564	3	9
						2528.3	565	3	9
						2532.16	566	3	9
						2536.02	567	3	9
						2539.88	568	3	9
						2543.74	569	3	9
						2547.6	570	3	9
						2551.46	571	3	9
						2555.32	572	3	9
						2559.18	573	3	9
						2563.04	574	3	9
						2566.9	575	3	9
						2570.76	576	3	9
						2574.62	577	3	9
						2578.48	578	2	9
						2582.34	579	2	9
						2586.2	580	2	9
						2590.06	581	2	9
						2593.92	582	2	9
						2597.78	583	1	9
						2601.64	584	1	9
						2605.5	585	1	9
						2609.36	586	1	9
						2613.22	587	1	9
						2617.08	588	1	9
						2620.94	589	1	9
						2624.8	590	1	9
						2628.66	591	1	9
						2632.52	592	1	9
						2636.38	593	1	9
						2640.24	594	1	9
						2644.1	595	1	9
						2647.96	596	1	9
						2651.82	597	1	9
						2655.68	598	1	9
						2659.54	599	1	9
						2663.4	600	1	9
						2667.26	601	1	9
						2671.12	602	1	9
						2674.98	603	1	9
						2678.84	604	1	9
						2682.7	605	1	9
						2686.56	606	1	9
						2690.42	607	1	9
						2694.28	608	1	9
						2698.14	609	1	9
						2702	610	1	9
						2705.86	611	1	9
						2709.72	612	1	9
						2713.58	613	1	9
						2717.44	614	1	9
						2721.3	615	1	9
						2725.16	616	1	9
						2729.02	617	1	9
						2732.88	618	1	9
						2736.74	619	1	9
						2740.6	620	1	9
						2744.46	621	1	9
						2748.32	622	1	9
