# Supplementary material for: Quantitative imaging of transcription in living Drosophila embryos reveals the impact of core promoter motifs on promoter state dynamics
Source: Nat Commun. 2021 Jul 23;12:4504. doi: 10.1038/s41467-021-24461-6 (PMC8302612; doi:10.1038/s41467-021-24461-6)
Supplement: Supplementary file 13 — Source Data [file 41467_2021_24461_MOESM13_ESM.zip › NatComm Source Data/snaE-Ilp4Pr/Ilp4Pr M2 - ComprehensiveActivationData.xls]

## Sheet: Sheet 1
						Time	Frame	Active Nucs	Cumulative Active Nucs
Tot Nucs Numb	67					239.32	0	0	0
Region						243.18	1	0	0
X1	40					247.04	2	0	0
X2	76					250.9	3	0	0
Y1	-25					254.76	4	0	0
Y2	25					258.62	5	0	0
						262.48	6	0	0
Filter Parameters						266.34	7	0	0
Zeros	2					270.2	8	0	0
Ones	30					274.06	9	0	0
Pix Size	0.1312					277.92	10	0	0
						281.78	11	0	0
						285.64	12	0	0
						289.5	13	0	0
						293.36	14	0	0
						297.22	15	0	0
						301.08	16	0	0
						304.94	17	0	0
						308.8	18	0	0
						312.66	19	0	0
						316.52	20	0	0
						320.38	21	0	0
						324.24	22	0	0
						328.1	23	0	0
						331.96	24	0	0
						335.82	25	0	0
						339.68	26	0	0
						343.54	27	0	0
						347.4	28	1	1
						351.26	29	1	1
						355.12	30	1	1
						358.98	31	1	1
						362.84	32	1	1
						366.7	33	1	1
						370.56	34	1	1
						374.42	35	2	2
						378.28	36	2	2
						382.14	37	2	2
						386	38	2	2
						389.86	39	2	2
						393.72	40	2	2
						397.58	41	2	2
						401.44	42	2	2
						405.3	43	2	2
						409.16	44	2	2
						413.02	45	2	2
						416.88	46	3	3
						420.74	47	3	3
						424.6	48	3	3
						428.46	49	3	3
						432.32	50	3	3
						436.18	51	3	3
						440.04	52	3	3
						443.9	53	3	3
						447.76	54	3	3
						451.62	55	3	3
						455.48	56	3	3
						459.34	57	3	3
						463.2	58	3	3
						467.06	59	3	3
						470.92	60	3	3
						474.78	61	3	3
						478.64	62	3	3
						482.5	63	3	3
						486.36	64	3	3
						490.22	65	3	3
						494.08	66	3	3
						497.94	67	3	3
						501.8	68	3	3
						505.66	69	3	3
						509.52	70	3	3
						513.38	71	3	3
						517.24	72	3	3
						521.1	73	3	3
						524.96	74	3	3
						528.82	75	3	3
						532.68	76	4	4
						536.54	77	5	5
						540.4	78	6	6
						544.26	79	6	6
						548.12	80	6	6
						551.98	81	6	6
						555.84	82	6	6
						559.7	83	6	6
						563.56	84	6	6
						567.42	85	6	6
						571.28	86	6	6
						575.14	87	6	6
						579	88	6	6
						582.86	89	6	6
						586.72	90	7	7
						590.58	91	7	7
						594.44	92	8	8
						598.3	93	8	8
						602.16	94	9	9
						606.02	95	9	9
						609.88	96	9	9
						613.74	97	9	9
						617.6	98	9	9
						621.46	99	9	9
						625.32	100	9	9
						629.18	101	9	9
						633.04	102	9	9
						636.9	103	9	9
						640.76	104	9	9
						644.62	105	9	9
						648.48	106	9	9
						652.34	107	9	9
						656.2	108	8	9
						660.06	109	8	9
						663.92	110	8	9
						667.78	111	8	9
						671.64	112	10	10
						675.5	113	10	10
						679.36	114	10	10
						683.22	115	11	11
						687.08	116	11	11
						690.94	117	11	11
						694.8	118	11	11
						698.66	119	11	11
						702.52	120	11	11
						706.38	121	11	11
						710.24	122	11	11
						714.1	123	11	11
						717.96	124	11	11
						721.82	125	11	11
						725.68	126	11	11
						729.54	127	11	11
						733.4	128	11	11
						737.26	129	12	12
						741.12	130	12	12
						744.98	131	12	12
						748.84	132	12	12
						752.7	133	12	12
						756.56	134	12	12
						760.42	135	12	12
						764.28	136	12	12
						768.14	137	13	13
						772	138	13	13
						775.86	139	13	13
						779.72	140	15	15
						783.58	141	15	15
						787.44	142	15	15
						791.3	143	16	16
						795.16	144	16	16
						799.02	145	16	16
						802.88	146	16	16
						806.74	147	16	16
						810.6	148	16	16
						814.46	149	15	16
						818.32	150	15	16
						822.18	151	16	17
						826.04	152	16	17
						829.9	153	16	17
						833.76	154	16	17
						837.62	155	16	17
						841.48	156	16	17
						845.34	157	15	17
						849.2	158	15	17
						853.06	159	16	17
						856.92	160	16	17
						860.78	161	16	17
						864.64	162	17	18
						868.5	163	18	18
						872.36	164	17	18
						876.22	165	17	18
						880.08	166	17	18
						883.94	167	17	18
						887.8	168	17	18
						891.66	169	16	18
						895.52	170	16	19
						899.38	171	16	19
						903.24	172	17	19
						907.1	173	17	20
						910.96	174	18	21
						914.82	175	18	21
						918.68	176	18	21
						922.54	177	19	22
						926.4	178	19	22
						930.26	179	19	22
						934.12	180	19	22
						937.98	181	19	22
						941.84	182	19	22
						945.7	183	18	22
						949.56	184	20	23
						953.42	185	21	24
						957.28	186	22	25
						961.14	187	21	25
						965	188	22	26
						968.86	189	22	26
						972.72	190	22	26
						976.58	191	23	26
						980.44	192	23	26
						984.3	193	23	26
						988.16	194	23	26
						992.02	195	23	26
						995.88	196	25	28
						999.74	197	25	28
						1003.6	198	25	28
						1007.46	199	25	28
						1011.32	200	26	29
						1015.18	201	25	29
						1019.04	202	26	30
						1022.9	203	25	30
						1026.76	204	24	30
						1030.62	205	25	30
						1034.48	206	26	31
						1038.34	207	26	31
						1042.2	208	26	31
						1046.06	209	26	31
						1049.92	210	26	31
						1053.78	211	27	32
						1057.64	212	27	32
						1061.5	213	28	33
						1065.36	214	29	34
						1069.22	215	29	34
						1073.08	216	29	34
						1076.94	217	29	34
						1080.8	218	30	34
						1084.66	219	30	34
						1088.52	220	29	34
						1092.38	221	30	35
						1096.24	222	30	35
						1100.1	223	30	35
						1103.96	224	30	35
						1107.82	225	30	35
						1111.68	226	30	35
						1115.54	227	29	35
						1119.4	228	29	35
						1123.26	229	29	35
						1127.12	230	28	35
						1130.98	231	28	35
						1134.84	232	28	35
						1138.7	233	29	36
						1142.56	234	29	36
						1146.42	235	30	37
						1150.28	236	30	37
						1154.14	237	30	37
						1158	238	31	38
						1161.86	239	31	38
						1165.72	240	32	39
						1169.58	241	32	39
						1173.44	242	33	39
						1177.3	243	33	39
						1181.16	244	33	39
						1185.02	245	32	39
						1188.88	246	32	39
						1192.74	247	33	40
						1196.6	248	33	40
						1200.46	249	33	40
						1204.32	250	33	40
						1208.18	251	33	40
						1212.04	252	34	40
						1215.9	253	34	40
						1219.76	254	34	40
						1223.62	255	33	40
						1227.48	256	33	40
						1231.34	257	33	40
						1235.2	258	33	40
						1239.06	259	32	40
						1242.92	260	31	40
						1246.78	261	31	40
						1250.64	262	31	40
						1254.5	263	32	40
						1258.36	264	32	40
						1262.22	265	31	40
						1266.08	266	31	40
						1269.94	267	32	41
						1273.8	268	32	41
						1277.66	269	33	41
						1281.52	270	33	41
						1285.38	271	33	41
						1289.24	272	31	41
						1293.1	273	33	42
						1296.96	274	34	42
						1300.82	275	35	42
						1304.68	276	35	42
						1308.54	277	35	42
						1312.4	278	35	42
						1316.26	279	36	42
						1320.12	280	36	42
						1323.98	281	36	42
						1327.84	282	37	43
						1331.7	283	37	43
						1335.56	284	38	43
						1339.42	285	38	43
						1343.28	286	38	43
						1347.14	287	38	43
						1351	288	38	43
						1354.86	289	39	44
						1358.72	290	39	44
						1362.58	291	39	44
						1366.44	292	38	44
						1370.3	293	37	44
						1374.16	294	37	45
						1378.02	295	37	45
						1381.88	296	38	46
						1385.74	297	38	46
						1389.6	298	41	48
						1393.46	299	40	48
						1397.32	300	39	48
						1401.18	301	39	48
						1405.04	302	41	49
						1408.9	303	40	49
						1412.76	304	40	49
						1416.62	305	39	49
						1420.48	306	40	49
						1424.34	307	41	50
						1428.2	308	41	50
						1432.06	309	42	50
						1435.92	310	43	51
						1439.78	311	43	51
						1443.64	312	43	52
						1447.5	313	42	52
						1451.36	314	42	52
						1455.22	315	42	52
						1459.08	316	44	53
						1462.94	317	44	53
						1466.8	318	46	53
						1470.66	319	47	53
						1474.52	320	47	53
						1478.38	321	47	53
						1482.24	322	46	53
						1486.1	323	46	53
						1489.96	324	47	53
						1493.82	325	47	53
						1497.68	326	47	53
						1501.54	327	47	53
						1505.4	328	47	53
						1509.26	329	47	53
						1513.12	330	47	53
						1516.98	331	47	53
						1520.84	332	47	53
						1524.7	333	48	53
						1528.56	334	48	53
						1532.42	335	49	54
						1536.28	336	48	54
						1540.14	337	45	54
						1544	338	45	54
						1547.86	339	45	54
						1551.72	340	44	54
						1555.58	341	45	56
						1559.44	342	44	56
						1563.3	343	44	56
						1567.16	344	45	56
						1571.02	345	45	56
						1574.88	346	45	56
						1578.74	347	43	56
						1582.6	348	44	56
						1586.46	349	43	56
						1590.32	350	43	56
						1594.18	351	42	56
						1598.04	352	42	56
						1601.9	353	42	56
						1605.76	354	42	57
						1609.62	355	42	57
						1613.48	356	42	57
						1617.34	357	42	57
						1621.2	358	41	57
						1625.06	359	40	57
						1628.92	360	41	57
						1632.78	361	41	57
						1636.64	362	43	58
						1640.5	363	43	58
						1644.36	364	43	58
						1648.22	365	42	58
						1652.08	366	42	58
						1655.94	367	41	58
						1659.8	368	41	58
						1663.66	369	42	58
						1667.52	370	41	58
						1671.38	371	42	58
						1675.24	372	43	58
						1679.1	373	44	58
						1682.96	374	43	58
						1686.82	375	43	58
						1690.68	376	43	58
						1694.54	377	43	58
						1698.4	378	44	58
						1702.26	379	45	58
						1706.12	380	45	58
						1709.98	381	44	58
						1713.84	382	44	58
						1717.7	383	45	59
						1721.56	384	47	59
						1725.42	385	49	60
						1729.28	386	49	60
						1733.14	387	49	60
						1737	388	48	60
						1740.86	389	48	61
						1744.72	390	48	61
						1748.58	391	47	61
						1752.44	392	48	61
						1756.3	393	49	61
						1760.16	394	49	61
						1764.02	395	50	61
						1767.88	396	50	61
						1771.74	397	50	61
						1775.6	398	49	61
						1779.46	399	49	61
						1783.32	400	48	61
						1787.18	401	48	61
						1791.04	402	47	61
						1794.9	403	48	61
						1798.76	404	49	61
						1802.62	405	50	61
						1806.48	406	51	62
						1810.34	407	51	62
						1814.2	408	50	62
						1818.06	409	49	62
						1821.92	410	49	62
						1825.78	411	49	62
						1829.64	412	50	62
						1833.5	413	49	62
						1837.36	414	47	62
						1841.22	415	47	62
						1845.08	416	48	62
						1848.94	417	49	62
						1852.8	418	51	62
						1856.66	419	49	62
						1860.52	420	49	62
						1864.38	421	49	63
						1868.24	422	51	63
						1872.1	423	51	63
						1875.96	424	52	63
						1879.82	425	52	63
						1883.68	426	53	63
						1887.54	427	51	63
						1891.4	428	52	63
						1895.26	429	53	63
						1899.12	430	53	63
						1902.98	431	53	63
						1906.84	432	52	63
						1910.7	433	51	63
						1914.56	434	50	63
						1918.42	435	50	63
						1922.28	436	49	63
						1926.14	437	50	63
						1930	438	50	63
						1933.86	439	50	63
						1937.72	440	50	63
						1941.58	441	51	64
						1945.44	442	51	64
						1949.3	443	50	64
						1953.16	444	50	64
						1957.02	445	50	64
						1960.88	446	49	64
						1964.74	447	49	64
						1968.6	448	48	64
						1972.46	449	48	64
						1976.32	450	47	64
						1980.18	451	47	64
						1984.04	452	48	64
						1987.9	453	50	64
						1991.76	454	49	64
						1995.62	455	49	64
						1999.48	456	48	64
						2003.34	457	47	64
						2007.2	458	47	64
						2011.06	459	48	64
						2014.92	460	48	64
						2018.78	461	48	64
						2022.64	462	47	64
						2026.5	463	47	64
						2030.36	464	48	64
						2034.22	465	46	64
						2038.08	466	46	64
						2041.94	467	47	64
						2045.8	468	46	64
						2049.66	469	46	64
						2053.52	470	46	64
						2057.38	471	46	64
						2061.24	472	47	64
						2065.1	473	46	64
						2068.96	474	46	64
						2072.82	475	46	64
						2076.68	476	47	64
						2080.54	477	48	64
						2084.4	478	50	64
						2088.26	479	49	64
						2092.12	480	49	64
						2095.98	481	49	64
						2099.84	482	49	64
						2103.7	483	49	64
						2107.56	484	49	64
						2111.42	485	50	64
						2115.28	486	50	64
						2119.14	487	50	64
						2123	488	49	64
						2126.86	489	49	64
						2130.72	490	49	64
						2134.58	491	47	64
						2138.44	492	47	64
						2142.3	493	48	64
						2146.16	494	48	64
						2150.02	495	49	64
						2153.88	496	49	64
						2157.74	497	49	64
						2161.6	498	48	64
						2165.46	499	48	64
						2169.32	500	48	64
						2173.18	501	49	64
						2177.04	502	49	64
						2180.9	503	49	64
						2184.76	504	50	64
						2188.62	505	50	64
						2192.48	506	50	64
						2196.34	507	50	64
						2200.2	508	50	64
						2204.06	509	50	64
						2207.92	510	50	64
						2211.78	511	49	64
						2215.64	512	49	64
						2219.5	513	49	64
						2223.36	514	48	64
						2227.22	515	48	64
						2231.08	516	48	64
						2234.94	517	47	64
						2238.8	518	48	64
						2242.66	519	46	64
						2246.52	520	46	64
						2250.38	521	45	64
						2254.24	522	44	64
						2258.1	523	44	64
						2261.96	524	44	64
						2265.82	525	45	64
						2269.68	526	45	64
						2273.54	527	45	64
						2277.4	528	44	64
						2281.26	529	44	64
						2285.12	530	44	64
						2288.98	531	45	64
						2292.84	532	45	64
						2296.7	533	46	64
						2300.56	534	45	64
						2304.42	535	45	64
						2308.28	536	46	64
						2312.14	537	44	64
						2316	538	44	64
						2319.86	539	44	64
						2323.72	540	44	64
						2327.58	541	46	65
						2331.44	542	47	65
						2335.3	543	45	65
						2339.16	544	45	65
						2343.02	545	47	65
						2346.88	546	47	65
						2350.74	547	47	65
						2354.6	548	47	65
						2358.46	549	46	65
						2362.32	550	46	65
						2366.18	551	45	65
						2370.04	552	45	65
						2373.9	553	44	65
						2377.76	554	44	65
						2381.62	555	44	65
						2385.48	556	43	65
						2389.34	557	44	65
						2393.2	558	44	65
						2397.06	559	42	65
						2400.92	560	42	65
						2404.78	561	41	65
						2408.64	562	41	65
						2412.5	563	39	65
						2416.36	564	39	65
						2420.22	565	40	65
						2424.08	566	39	65
						2427.94	567	39	65
						2431.8	568	39	65
						2435.66	569	40	65
						2439.52	570	41	65
						2443.38	571	42	65
						2447.24	572	42	65
						2451.1	573	42	65
						2454.96	574	45	65
						2458.82	575	46	65
						2462.68	576	46	65
						2466.54	577	47	65
						2470.4	578	47	65
						2474.26	579	47	65
						2478.12	580	47	65
						2481.98	581	47	65
						2485.84	582	47	65
						2489.7	583	46	65
						2493.56	584	46	65
						2497.42	585	46	65
						2501.28	586	45	65
						2505.14	587	45	65
						2509	588	45	65
						2512.86	589	44	65
						2516.72	590	44	65
						2520.58	591	42	65
						2524.44	592	42	65
						2528.3	593	41	65
						2532.16	594	40	65
						2536.02	595	40	65
						2539.88	596	40	65
						2543.74	597	39	65
						2547.6	598	39	65
						2551.46	599	39	65
						2555.32	600	39	65
						2559.18	601	37	65
						2563.04	602	37	65
						2566.9	603	36	65
						2570.76	604	35	65
						2574.62	605	35	65
						2578.48	606	35	65
						2582.34	607	33	65
						2586.2	608	33	65
