# Supplementary material for: Quantitative imaging of transcription in living Drosophila embryos reveals the impact of core promoter motifs on promoter state dynamics
Source: Nat Commun. 2021 Jul 23;12:4504. doi: 10.1038/s41467-021-24461-6 (PMC8302612; doi:10.1038/s41467-021-24461-6)
Supplement: Supplementary file 13 — Source Data [file 41467_2021_24461_MOESM13_ESM.zip › NatComm Source Data/snaE-Ilp4Pr/Ilp4Pr M1 - DividedByBackground_SpatialSelected.xls]

## Sheet: Spots by Background
		Frame	Time	SptId_28	SptId_29	SptId_30	SptId_31	SptId_33	SptId_37	SptId_38	SptId_39	SptId_40	SptId_41	SptId_42	SptId_45	SptId_46	SptId_48	SptId_49	SptId_52	SptId_53	SptId_54	SptId_58	SptId_59	SptId_60	SptId_62	SptId_63	SptId_67	SptId_70	SptId_72	SptId_74	SptId_75	SptId_76	SptId_80	SptId_81	SptId_82	SptId_84	SptId_85	SptId_86	SptId_89	SptId_90	SptId_93	SptId_94	SptId_95	SptId_96	SptId_97	SptId_100	SptId_103	SptId_105	SptId_108
		0	239.32	0	0	0	0	0	0	0	0	0	0	0	0	0	0	0	0	0	0	0	0	0	0	0	0	0	0	0	0	0	0	0	0	0	0	0	0	0	0	0	0	0	0	0	0	0	0
		1	243.18	0	0	0	0	0	0	0	0	0	0	0	0	0	0	0	0	0	0	0	0	0	0	0	0	0	0	0	0	0	0	0	0	0	0	0	0	0	0	0	0	0	0	0	0	0	13.9611
		2	247.04	0	0	0	0	0	0	0	0	0	0	0	0	0	0	0	0	0	0	0	0	0	0	0	0	0	0	0	0	0	0	0	0	0	0	0	0	0	0	0	0	0	0	0	0	0	0
		3	250.9	0	0	0	0	0	0	0	0	0	0	0	0	0	0	0	0	0	0	0	0	0	0	0	0	0	0	0	0	0	0	0	0	0	0	0	0	0	0	0	0	0	0	0	0	0	0
		4	254.76	0	0	0	0	0	0	0	0	0	0	0	0	0	0	0	0	0	0	0	0	0	0	0	0	0	0	0	0	0	0	0	0	0	0	0	0	0	0	0	0	0	0	0	0	0	0
		5	258.62	0	0	0	0	0	23.2781	0	0	0	0	0	0	0	0	0	0	0	0	0	0	0	0	0	0	0	0	0	0	0	0	0	0	0	0	0	0	0	0	0	0	0	0	0	0	0	0
		6	262.48	0	0	0	0	0	0	0	0	0	0	0	0	0	0	0	0	0	0	0	0	0	0	0	0	0	0	0	0	0	0	0	0	0	0	0	0	0	0	0	0	0	0	0	0	0	0
		7	266.34	0	0	0	0	0	0	0	0	0	0	0	0	0	0	0	0	0	0	0	0	0	0	0	0	0	0	0	0	0	0	0	0	0	0	0	0	0	0	0	0	0	0	0	0	0	0
		8	270.2	0	0	0	0	0	0	0	0	0	0	0	0	0	0	0	0	0	0	0	0	0	0	0	0	0	0	0	0	0	0	0	0	0	0	0	0	0	0	0	0	0	0	0	0	0	0
		9	274.06	0	0	0	0	0	0	0	0	0	0	0	0	0	0	0	0	0	0	0	0	0	0	0	0	0	0	0	0	0	0	0	0	0	0	0	0	0	0	0	0	0	0	0	0	0	0
		10	277.92	0	0	0	0	0	0	0	0	0	0	0	0	0	0	0	0	0	0	0	0	0	0	0	0	0	0	0	0	0	0	0	0	0	0	0	0	0	0	0	0	0	0	0	0	0	0
		11	281.78	0	0	0	0	0	0	0	0	0	0	0	0	0	0	0	0	0	0	0	0	0	0	0	0	0	0	0	0	0	0	0	0	0	0	0	0	0	0	0	0	0	0	0	0	0	0
		12	285.64	0	0	0	0	0	0	0	0	0	0	0	0	0	0	0	0	0	0	0	0	0	0	0	0	0	0	0	0	0	0	0	0	0	0	0	0	0	0	0	0	0	0	0	0	0	0
		13	289.5	0	0	0	0	0	0	0	0	0	0	0	0	0	0	0	0	0	0	0	0	0	0	0	0	0	0	0	0	0	0	0	0	0	0	0	0	0	0	0	0	0	0	0	0	0	0
		14	293.36	0	0	0	0	0	0	0	0	0	0	0	0	0	0	0	0	0	0	0	0	0	0	0	0	0	0	0	0	0	0	0	0	0	0	0	0	0	0	0	0	0	0	0	0	0	0
		15	297.22	0	0	0	0	0	0	0	0	0	0	0	0	0	0	0	0	0	0	0	0	0	0	0	0	0	0	0	0	0	0	0	0	0	0	0	0	0	0	0	0	0	0	0	0	0	0
		16	301.08	0	0	0	0	0	0	0	0	0	0	0	0	0	0	0	0	0	0	0	0	0	0	0	0	0	0	0	0	0	0	0	0	0	0	0	0	0	0	0	0	0	0	0	0	0	0
		17	304.94	0	0	0	0	0	0	0	0	0	0	0	0	0	0	0	0	0	0	0	0	0	0	0	0	0	0	0	0	0	0	0	0	0	0	0	0	0	0	0	0	0	0	0	0	0	0
		18	308.8	0	0	0	0	0	0	0	0	0	0	0	0	0	0	0	0	0	0	0	0	0	0	0	0	0	0	0	0	0	0	0	0	0	0	0	0	0	0	0	0	0	0	0	0	0	0
		19	312.66	0	0	0	0	0	0	0	0	0	0	0	0	0	0	0	0	0	0	0	0	0	0	0	0	0	0	0	0	0	0	0	0	0	0	0	0	0	0	0	0	0	0	0	0	0	0
		20	316.52	0	0	0	0	0	0	0	0	0	0	0	0	0	0	0	0	0	0	0	0	0	0	0	0	0	0	0	0	0	0	0	0	0	0	0	0	0	0	0	0	0	0	0	0	0	0
		21	320.38	0	0	0	0	0	0	0	0	0	0	0	0	0	0	0	0	0	0	0	0	0	0	0	0	0	0	0	0	0	0	0	0	0	0	0	0	0	0	0	0	0	0	0	0	0	0
		22	324.24	0	0	0	0	0	0	0	0	0	0	0	0	0	0	0	0	0	0	0	0	0	0	0	0	0	0	0	0	0	0	0	0	0	0	0	0	0	0	0	0	0	0	0	0	0	0
		23	328.1	0	0	0	0	0	0	0	0	0	0	0	0	0	0	0	0	0	0	0	0	0	0	0	0	0	0	0	0	0	0	0	0	0	0	0	0	0	0	0	0	0	0	0	0	0	0
		24	331.96	0	0	0	0	0	0	0	0	0	0	0	0	0	0	0	0	0	0	0	0	0	0	0	0	0	0	0	0	0	0	0	0	0	0	0	0	0	0	0	0	0	0	0	0	0	0
		25	335.82	0	0	0	0	0	0	0	0	0	0	0	0	0	0	0	0	0	0	0	0	0	0	0	0	0	0	0	0	0	0	0	0	0	0	0	0	0	0	0	0	0	0	0	0	0	0
		26	339.68	0	0	0	0	0	0	0	0	0	0	0	0	0	0	0	0	0	0	0	0	0	0	0	0	0	0	0	0	0	0	0	0	0	0	0	0	0	0	0	0	0	0	0	0	0	0
		27	343.54	0	0	0	0	0	0	0	0	0	0	0	0	0	0	0	0	0	0	0	0	0	0	0	0	0	0	0	0	0	0	0	0	0	0	0	0	0	0	0	0	0	0	0	0	0	0
		28	347.4	0	0	0	0	0	0	0	0	0	0	0	0	0	0	0	45.7668	0	0	0	0	0	0	0	0	0	0	0	0	21.1042	0	0	0	0	0	0	0	0	0	0	0	0	0	0	0	0	0
		29	351.26	0	0	0	0	0	0	0	0	0	0	0	0	0	0	0	0	0	0	0	0	0	0	0	0	0	0	0	0	0	0	0	0	0	0	0	0	0	0	0	0	0	0	0	0	0	0
		30	355.12	0	0	0	0	0	0	0	0	0	0	0	0	0	0	0	0	0	0	0	0	0	0	0	0	0	0	0	0	0	0	0	0	0	0	0	0	0	0	0	0	0	0	0	0	0	0
		31	358.98	0	0	0	0	0	0	0	0	0	0	0	0	0	0	0	0	0	0	0	0	0	0	0	0	0	0	0	0	23.4607	0	0	0	0	0	0	0	0	0	0	0	0	0	0	0	0	0
		32	362.84	0	0	0	0	0	0	0	0	0	0	0	0	0	0	0	0	0	0	0	16.5274	0	0	0	0	0	0	0	0	0	0	0	0	0	0	0	0	0	0	0	0	0	0	0	0	0	0
		33	366.7	0	0	0	0	0	0	0	0	0	0	0	0	0	0	0	0	0	0	0	0	0	0	0	0	0	0	0	0	0	0	0	0	0	0	0	0	0	0	0	0	0	0	0	0	0	0
		34	370.56	0	0	0	0	0	0	0	0	0	0	0	0	0	0	0	0	0	0	0	0	0	0	0	0	0	0	0	0	0	0	0	0	0	0	0	0	0	0	0	0	0	0	0	0	0	0
		35	374.42	0	0	0	0	0	0	0	0	0	0	0	0	0	0	0	0	0	0	0	0	0	0	0	0	0	0	0	0	0	0	0	0	0	0	0	0	0	0	0	0	0	0	0	0	0	0
		36	378.28	0	0	0	0	0	27.9726	0	0	0	0	0	0	0	0	0	0	0	0	0	0	0	0	0	0	0	0	0	0	0	0	0	0	0	0	0	0	0	0	0	0	0	0	0	0	0	0
		37	382.14	0	0	0	0	0	0	0	0	0	0	0	0	0	0	0	0	0	0	0	0	0	0	0	0	0	0	0	0	0	0	0	0	0	0	0	0	0	0	0	0	0	0	0	0	0	0
		38	386	0	0	0	0	0	0	0	0	0	0	0	0	0	0	0	0	0	0	0	0	0	0	0	0	0	0	0	0	0	0	0	0	0	0	0	0	0	0	0	0	0	0	0	0	0	0
		39	389.86	0	0	0	0	0	0	0	0	0	0	0	0	0	0	0	0	0	0	0	0	0	0	0	0	0	0	0	0	0	0	0	0	0	0	0	0	0	0	0	0	0	0	0	0	0	0
		40	393.72	0	0	0	0	0	0	0	0	0	0	0	0	0	0	0	0	0	0	0	0	0	0	0	0	0	0	0	0	0	0	0	0	0	0	0	0	0	0	0	0	0	0	0	0	0	0
		41	397.58	0	0	0	0	0	0	0	0	0	0	0	0	0	0	0	0	0	0	0	0	0	0	0	0	0	0	0	0	0	0	0	0	0	0	0	0	0	0	0	0	0	0	0	0	0	0
		42	401.44	0	0	0	0	0	0	0	0	0	0	0	0	0	0	0	0	0	0	0	0	0	0	0	0	0	0	0	0	0	0	0	0	0	0	0	0	0	0	0	0	0	0	0	0	0	0
		43	405.3	0	0	0	0	0	0	0	0	0	0	16.0228	0	0	0	0	0	0	0	0	0	0	0	0	0	0	0	0	0	0	0	0	0	0	0	0	0	0	0	16.0649	0	0	0	0	0	0	0
		44	409.16	0	0	0	0	0	0	0	0	0	0	0	0	0	0	0	0	0	0	0	0	0	0	0	0	0	0	0	0	0	0	0	0	0	0	0	0	0	0	0	0	0	0	0	0	0	0
		45	413.02	0	0	0	0	0	0	0	0	0	0	0	0	0	0	0	0	0	0	0	0	0	0	0	0	0	0	0	0	0	0	0	0	0	0	0	0	0	0	0	0	0	0	0	0	0	0
		46	416.88	0	0	0	0	0	0	0	0	0	0	0	0	0	0	0	0	0	0	0	0	0	0	0	0	0	0	0	0	0	0	0	0	0	0	0	0	0	0	0	0	0	0	0	0	0	0
		47	420.74	0	0	0	0	0	0	0	0	0	0	0	0	0	0	0	0	0	0	0	0	0	0	0	0	0	0	0	0	0	0	0	0	0	0	0	0	0	0	0	0	0	0	0	0	0	0
		48	424.6	0	0	0	0	0	0	0	0	0	0	0	0	0	0	0	0	0	0	0	0	0	0	0	0	0	0	0	0	0	0	0	0	0	0	0	0	0	0	0	0	0	0	0	0	0	0
		49	428.46	0	0	0	0	0	0	0	0	0	0	0	0	0	0	0	0	0	0	0	0	0	0	0	0	0	0	0	0	0	0	0	0	0	0	0	0	0	0	0	0	0	0	0	0	0	0
		50	432.32	0	0	0	0	0	0	0	0	0	0	0	0	0	0	0	0	0	0	0	0	0	0	0	0	0	0	0	0	0	0	0	0	0	0	0	18.7856	0	0	19.6701	0	0	0	0	0	0	0
		51	436.18	0	0	0	0	0	0	0	0	0	0	0	0	0	0	0	0	0	0	0	0	0	0	0	0	0	0	0	0	0	0	0	0	0	0	0	0	0	0	0	0	0	0	0	0	0	0
		52	440.04	0	0	0	0	0	0	0	0	0	0	0	0	0	0	0	0	0	0	0	0	0	0	0	0	0	0	0	0	0	0	0	0	0	0	0	0	0	0	0	0	0	0	0	0	0	0
		53	443.9	0	0	0	0	0	0	0	18.8773	0	0	0	0	0	0	0	0	0	0	0	0	0	0	0	0	0	0	0	0	0	0	0	0	0	0	0	0	0	0	0	0	0	0	0	0	0	0
		54	447.76	0	0	0	0	0	0	0	0	0	0	0	0	0	0	0	0	0	0	0	0	0	0	0	0	0	0	0	0	0	0	0	0	0	0	0	0	0	0	0	0	0	0	0	0	0	0
		55	451.62	0	0	0	0	0	0	0	0	0	0	0	0	0	0	0	0	0	0	0	0	0	0	0	0	0	0	0	0	0	0	0	0	0	0	0	0	0	0	0	0	0	0	0	0	0	0
		56	455.48	0	0	0	0	0	0	0	0	0	0	0	0	0	0	0	15.9166	0	0	0	0	0	0	0	0	0	0	0	0	0	0	0	0	0	0	0	0	0	0	0	0	0	0	0	0	0	0
		57	459.34	0	0	0	0	0	0	0	0	0	0	0	0	0	0	0	0	0	0	0	0	0	0	0	0	0	0	0	0	0	0	0	0	0	0	0	0	0	0	0	0	0	0	0	0	0	0
		58	463.2	0	0	0	0	0	0	0	0	0	0	0	0	0	0	0	0	0	0	0	0	0	0	0	0	0	0	0	0	0	0	0	0	0	0	0	0	0	0	0	0	0	0	0	0	0	0
		59	467.06	0	0	0	0	0	0	0	0	0	0	0	0	0	0	0	20.8399	0	0	0	0	0	0	0	0	0	0	0	0	0	0	0	0	0	0	0	0	0	0	0	0	0	0	0	0	0	0
		60	470.92	0	0	0	0	0	0	0	0	0	0	0	0	0	0	0	27.1108	0	0	0	0	0	0	0	0	0	0	0	0	0	0	0	0	0	0	0	0	0	0	0	0	0	0	0	0	0	0
		61	474.78	0	0	0	0	0	0	0	0	0	0	0	0	0	0	0	20.6979	0	0	0	0	0	0	0	0	0	0	0	0	0	0	0	0	0	0	0	0	0	0	0	0	0	0	0	0	0	0
		62	478.64	0	0	0	0	0	0	0	0	0	0	0	0	0	0	0	64.6562	0	0	0	0	0	0	0	0	0	0	0	0	0	0	0	0	0	0	0	0	0	0	0	0	0	0	0	0	0	0
		63	482.5	0	0	0	0	0	0	0	0	0	0	0	0	0	0	0	55.8089	0	0	0	0	0	0	0	0	0	0	0	0	0	0	0	0	0	0	0	0	0	0	0	0	0	0	0	0	0	0
		64	486.36	0	0	0	0	0	0	0	0	0	0	0	0	0	0	0	44.3411	0	0	0	0	0	0	0	0	0	0	0	0	0	0	0	0	0	0	0	0	0	0	0	0	0	0	0	0	0	0
		65	490.22	0	0	0	0	0	0	0	0	0	0	0	0	0	0	0	47.366	0	0	0	0	0	0	0	0	0	0	0	0	0	0	0	0	0	0	0	0	0	0	0	0	0	0	0	0	0	0
		66	494.08	0	0	0	0	0	0	0	0	0	0	0	0	0	0	0	38.2649	0	0	0	0	0	0	0	0	0	0	0	0	0	0	0	0	0	0	0	0	0	0	0	0	0	0	0	0	0	0
		67	497.94	0	0	0	0	0	0	0	0	0	0	0	0	0	0	0	88.0961	0	0	0	0	0	0	0	0	0	0	0	0	0	0	0	0	0	0	0	0	0	0	0	0	0	0	0	0	0	0
		68	501.8	0	0	0	0	0	0	0	0	0	0	0	0	0	0	0	83.6368	0	0	0	0	0	0	0	0	0	0	0	0	0	0	0	0	0	0	0	0	0	0	0	0	0	0	0	0	0	0
		69	505.66	0	0	0	0	0	0	0	0	0	0	0	0	0	0	0	85.6771	0	0	0	0	0	0	0	0	0	0	0	0	0	0	0	0	0	0	0	0	0	0	0	0	0	0	0	0	0	0
		70	509.52	0	0	0	0	0	0	0	0	0	0	0	0	0	0	0	65.5359	0	0	0	0	0	0	0	0	0	0	0	0	0	0	0	0	0	0	0	0	0	0	0	0	0	0	0	0	0	0
		71	513.38	0	0	0	0	0	0	0	0	0	0	0	0	0	0	0	91.1086	0	0	0	0	0	0	0	0	0	0	0	0	0	0	0	0	0	0	0	0	0	0	0	0	0	0	21.96	0	0	0
		72	517.24	0	0	0	0	0	0	0	0	0	0	0	0	0	0	0	48.7154	0	0	0	0	0	0	0	0	0	0	0	0	0	0	0	0	0	0	0	0	0	0	0	0	0	0	0	0	0	0
		73	521.1	0	0	0	0	0	0	0	0	0	0	0	0	0	0	0	60.5752	0	0	0	0	0	0	0	0	0	0	15.3669	0	0	0	0	0	0	0	0	0	0	0	0	0	0	0	0	0	0	0
		74	524.96	0	0	0	0	0	0	0	0	0	0	0	0	0	0	0	31.9382	0	0	0	0	0	0	0	0	0	0	0	0	0	0	0	0	0	0	0	0	0	0	0	0	0	0	0	0	0	0
		75	528.82	0	0	0	0	0	0	0	0	0	0	0	0	0	0	0	61.8548	0	0	0	0	0	0	0	0	0	0	0	0	0	0	0	0	0	0	0	0	0	0	0	0	0	0	0	0	0	0
		76	532.68	0	0	0	0	0	0	0	0	0	0	0	0	0	0	0	56.9382	0	0	0	0	0	0	0	0	0	0	0	0	0	0	0	0	0	0	0	0	0	14.5079	0	0	0	0	0	0	0	0
		77	536.54	0	0	0	0	0	0	0	0	0	0	0	0	0	0	0	56.1054	0	0	0	0	0	0	0	0	0	0	0	0	0	0	0	0	0	0	0	0	0	0	0	0	0	0	0	0	0	0
		78	540.4	0	0	0	0	0	0	0	0	0	0	0	0	0	0	0	63.9549	0	0	0	0	0	0	0	0	0	0	0	0	0	0	0	0	0	0	0	0	0	0	0	0	0	0	0	0	0	0
		79	544.26	0	0	0	0	0	0	0	0	0	0	0	0	0	0	0	38.0669	0	0	0	0	0	0	21.1696	0	0	0	0	0	0	0	0	0	0	0	0	0	0	0	0	0	0	0	0	0	0	0
		80	548.12	0	0	0	0	0	0	0	0	0	0	0	0	0	0	0	56.1254	0	0	0	0	0	0	0	0	0	0	0	0	0	0	0	0	0	0	0	0	0	0	0	0	0	0	0	0	0	0
		81	551.98	0	0	0	0	0	0	0	0	0	0	0	0	0	0	0	75.615	0	0	0	0	0	0	0	0	0	0	0	0	0	0	0	0	0	0	0	0	0	0	0	0	0	0	0	0	0	0
		82	555.84	0	0	0	0	0	0	0	0	0	0	0	0	0	0	0	41.2701	0	0	0	0	0	0	0	0	0	0	0	0	0	0	0	0	0	0	0	0	0	0	0	0	0	0	0	0	0	0
		83	559.7	0	0	0	0	0	0	0	0	0	0	0	0	0	0	0	25.1415	0	0	0	0	0	0	0	0	0	0	0	0	0	0	0	0	0	0	0	0	0	0	0	0	0	0	0	0	0	0
		84	563.56	0	0	0	0	0	0	0	0	0	0	0	0	0	0	0	38.6989	0	0	0	0	0	0	17.6187	0	0	0	0	0	0	0	0	0	0	0	0	0	0	0	0	0	0	0	0	0	0	0
		85	567.42	0	0	0	0	0	0	0	0	0	0	0	0	0	0	0	0	0	0	0	0	0	0	0	0	0	0	0	0	0	0	0	0	0	0	0	0	0	0	0	0	0	0	0	0	0	0
		86	571.28	0	0	0	0	0	0	0	0	0	0	0	0	0	0	0	0	0	0	0	0	0	0	0	0	0	0	0	0	0	0	0	0	0	0	0	0	0	0	0	0	0	0	0	0	0	0
		87	575.14	0	0	0	0	0	0	0	0	0	0	0	0	0	0	0	41.1449	0	0	0	0	0	0	0	0	0	0	0	0	0	0	0	0	0	0	0	0	0	0	0	0	0	0	0	0	0	0
		88	579	0	0	0	0	0	0	0	0	0	0	0	0	0	0	0	42.7389	0	0	0	0	0	0	0	0	0	0	0	0	0	0	0	0	0	0	0	0	0	0	0	0	0	0	0	0	0	0
		89	582.86	0	0	0	0	0	0	0	0	0	0	0	0	0	0	0	36.2735	0	0	0	0	0	0	0	0	0	0	0	0	0	0	0	0	0	0	0	0	0	0	0	0	0	0	0	0	0	0
		90	586.72	0	0	0	13.8864	0	0	0	0	0	0	0	0	0	0	0	31.5722	0	0	0	0	0	0	0	0	0	0	0	0	0	0	0	0	0	0	0	0	0	0	0	0	0	0	0	0	0	0
		91	590.58	0	0	0	0	0	0	0	0	0	0	0	0	0	0	0	0	0	0	0	0	0	0	0	0	0	0	0	0	0	0	0	0	0	0	0	0	0	0	0	0	0	0	0	0	0	0
		92	594.44	0	0	0	0	0	0	0	0	0	0	0	0	0	0	0	0	0	0	0	0	0	0	0	0	0	0	0	0	0	0	0	0	0	0	0	0	0	0	0	0	0	0	0	0	0	0
		93	598.3	0	0	0	0	0	0	0	0	0	0	0	0	0	0	0	28.332	0	20.4965	0	0	0	0	0	0	0	0	0	0	0	0	0	0	0	0	0	0	0	0	0	0	0	0	0	0	0	0
		94	602.16	0	0	0	0	0	0	0	0	0	0	0	0	0	0	0	24.0022	0	0	0	0	0	0	0	0	0	0	0	0	0	0	0	0	0	0	0	0	0	0	0	0	0	0	0	0	0	0
		95	606.02	0	0	0	0	0	0	0	0	0	0	0	0	0	0	0	20.4756	0	0	0	0	0	0	23.1794	0	0	0	0	0	0	0	0	0	0	0	0	0	0	0	0	0	0	0	0	0	0	0
		96	609.88	0	0	0	0	0	0	0	0	0	0	0	0	0	0	0	26.3432	0	0	0	0	0	0	0	0	0	0	0	0	0	0	0	0	0	0	0	0	0	0	0	0	0	0	0	0	0	0
		97	613.74	0	0	0	0	0	0	0	0	0	0	0	0	0	0	0	23.656	0	0	0	0	0	0	23.6611	0	0	0	0	0	0	0	0	0	0	0	0	0	0	0	0	0	0	0	0	0	0	0
		98	617.6	0	0	0	0	0	0	0	0	0	0	0	0	0	0	0	33.6962	0	0	0	0	0	0	0	0	0	0	0	0	0	0	0	0	0	0	0	0	0	0	0	0	0	0	0	0	0	0
		99	621.46	0	0	0	0	0	0	0	0	0	0	0	0	0	0	0	66.1969	0	0	0	0	0	0	0	0	0	0	0	0	0	0	0	0	0	0	0	0	0	0	0	0	0	0	0	0	0	0
		100	625.32	0	0	0	0	0	0	0	0	0	0	0	0	0	0	0	34.5269	0	0	0	0	0	0	17.4298	0	0	0	0	0	0	0	0	0	0	0	0	0	0	0	0	0	0	0	0	0	0	0
		101	629.18	0	0	0	0	0	0	0	0	0	0	0	0	0	0	0	0	0	0	0	0	0	0	0	0	0	0	0	0	0	0	0	0	0	0	0	0	0	0	0	0	0	0	0	0	0	0
		102	633.04	0	0	0	0	0	0	0	0	0	0	0	0	0	0	0	22.805	0	0	0	0	0	0	0	0	0	0	0	0	0	0	0	0	0	0	0	0	0	0	0	0	0	0	0	0	0	0
		103	636.9	0	0	0	0	0	0	0	0	0	0	0	0	0	0	0	54.9136	0	0	0	0	0	0	0	0	0	0	0	0	0	0	0	0	0	0	0	0	0	0	0	0	0	0	0	0	0	0
		104	640.76	0	0	0	0	0	0	0	0	0	0	0	0	0	0	0	43.9462	0	0	0	0	0	0	43.95	0	0	0	0	0	0	0	0	0	0	0	0	0	0	0	0	0	0	0	0	0	0	0
		105	644.62	0	0	0	0	0	0	0	0	0	0	0	0	0	0	0	0	0	0	0	0	0	0	0	0	0	0	0	0	0	0	0	0	0	0	0	0	0	0	0	16.602	0	0	0	0	0	0
		106	648.48	0	0	0	0	0	0	0	0	0	0	0	0	0	0	0	49.7156	0	0	0	0	0	0	40.2185	0	0	0	0	0	0	0	0	0	0	0	0	0	0	0	0	0	0	0	0	0	0	0
		107	652.34	0	0	0	0	0	0	0	0	0	0	0	0	0	0	0	35.9416	0	0	0	0	0	0	25.3336	0	0	0	0	0	0	0	0	0	0	0	0	0	0	0	0	0	0	0	0	0	0	0
		108	656.2	0	0	0	0	0	0	0	0	0	0	0	0	0	0	0	22.2954	0	0	0	0	0	0	27.0346	0	0	0	0	0	0	0	0	0	0	0	0	0	0	0	0	0	0	0	0	0	0	0
		109	660.06	0	0	0	0	0	0	0	0	0	0	0	0	0	0	0	17.6968	0	0	0	0	0	0	17.7627	0	0	0	0	0	0	0	0	0	0	0	0	0	0	0	0	0	0	0	0	0	0	0
		110	663.92	0	0	0	0	0	0	0	0	0	0	0	0	0	0	0	58.585	0	0	0	0	0	0	20.4647	0	0	0	0	0	0	0	0	0	0	0	0	0	0	0	0	0	0	0	0	0	0	0
		111	667.78	0	0	0	0	0	0	0	0	0	0	0	0	0	0	0	23.8053	0	0	0	0	0	0	19.5948	0	0	0	0	0	0	0	0	0	0	0	0	0	0	0	0	0	0	0	0	0	0	0
		112	671.64	0	0	0	0	0	0	0	0	0	0	0	0	0	0	0	60.7817	0	0	0	0	0	0	28.3128	0	0	0	0	0	0	0	0	0	0	0	0	0	0	0	0	0	0	0	0	0	0	0
		113	675.5	0	0	0	0	0	0	0	0	0	0	0	0	0	0	0	54.5567	0	0	0	0	0	0	32.2176	38.5063	0	0	0	0	0	0	0	0	0	0	0	0	0	0	0	0	0	0	0	0	0	0
		114	679.36	0	0	0	0	0	0	0	0	0	0	0	0	0	0	0	88.1321	0	0	0	0	0	0	15.6953	0	0	0	0	0	0	0	0	0	0	0	0	0	0	0	0	0	0	0	0	0	0	0
		115	683.22	0	0	0	0	0	0	0	0	0	0	0	0	0	0	0	62.6146	0	0	0	0	0	0	0	46.348	0	0	0	0	0	0	0	0	0	0	0	0	0	0	0	0	0	0	0	0	0	0
		116	687.08	0	0	0	0	0	0	0	0	0	0	0	0	0	0	0	41.9682	0	0	0	0	0	0	15.2249	0	0	0	0	0	0	0	0	0	0	0	0	0	0	0	0	0	0	0	0	0	0	0
		117	690.94	0	0	0	0	0	0	0	0	0	0	0	17.956	0	0	0	25.4538	0	0	0	0	0	0	28.5317	67.0853	0	0	0	0	0	0	0	0	0	0	0	0	0	0	0	0	0	0	0	0	0	0
		118	694.8	0	0	0	0	0	0	0	0	0	0	0	0	0	0	0	31.0739	0	0	0	0	0	0	30.7773	43.4264	0	0	0	0	0	0	0	0	0	0	0	0	0	0	0	0	0	0	0	0	0	0
		119	698.66	0	0	0	0	0	0	0	0	0	0	0	0	0	0	0	34.3402	0	0	0	0	0	0	35.4446	23.7378	0	0	0	0	0	0	0	0	0	0	0	0	0	0	0	0	0	0	0	0	0	0
		120	702.52	0	0	0	0	0	0	0	0	0	0	0	0	0	0	0	42.4473	0	0	0	0	0	0	0	58.3833	0	0	0	0	0	0	0	0	0	0	0	0	0	0	0	0	0	0	0	0	0	0
		121	706.38	0	0	0	0	0	0	14.7631	0	0	0	0	0	0	0	0	37.1868	0	0	0	0	0	0	0	36.7312	0	0	0	29.9998	0	0	0	0	0	0	0	0	0	0	0	0	0	0	0	0	0	0
		122	710.24	0	0	0	0	0	0	0	0	0	0	0	0	0	0	0	54.0622	0	0	0	0	0	0	0	54.013	0	0	0	0	0	0	0	0	0	0	0	0	0	0	0	0	0	0	0	0	0	0
		123	714.1	0	0	0	0	0	0	0	0	0	21.2228	0	0	0	0	0	52.6567	0	0	0	0	0	0	0	55.2423	0	14.7488	0	0	0	0	0	0	0	0	0	0	0	0	0	0	0	0	0	0	0	0
		124	717.96	0	0	0	0	0	0	0	0	0	0	0	0	0	0	0	67.2875	0	0	0	0	0	0	20.8189	33.7965	0	0	0	16.2296	0	0	0	0	0	0	0	0	0	0	0	0	0	0	0	0	0	0
		125	721.82	0	0	0	0	0	0	0	0	0	0	0	0	0	0	0	70.0178	0	0	0	0	0	0	0	50.0254	0	0	0	0	0	0	0	0	0	0	0	0	0	0	0	0	0	0	0	0	0	0
		126	725.68	0	0	0	0	0	0	0	0	0	15.1615	0	0	0	0	0	117.539	0	0	0	0	0	0	0	26.5906	0	0	0	20.7305	0	0	0	0	0	0	0	0	0	0	0	0	0	0	0	0	0	0
		127	729.54	0	0	0	0	0	0	0	0	0	0	0	0	0	0	0	79.2896	0	0	0	0	0	0	0	42.6852	0	0	0	0	0	0	0	0	0	0	0	0	0	0	0	0	0	0	0	0	0	0
		128	733.4	0	0	0	0	0	0	0	0	0	31.8659	0	0	0	0	0	117.153	0	0	0	0	0	0	0	37.3499	0	0	0	0	0	0	0	0	0	0	0	0	0	0	0	0	0	0	0	0	0	0
		129	737.26	0	0	0	0	0	0	0	0	0	15.9487	0	0	0	0	0	108.091	0	0	0	0	0	0	0	72.1774	0	0	0	17.1287	0	0	0	0	0	0	0	0	0	0	0	0	0	0	0	0	0	0
		130	741.12	0	0	0	0	0	0	0	0	0	45.0163	0	0	15.4464	0	0	73.8001	0	0	0	0	0	0	14.7242	83.0556	0	0	0	20.0584	0	0	0	0	0	0	0	0	0	0	0	0	0	0	0	0	0	0
		131	744.98	0	0	15.5497	20.5599	0	0	0	0	0	18.6113	0	0	0	0	0	115.901	0	0	0	0	0	0	0	16.7233	0	0	0	0	0	0	0	0	0	0	0	0	0	0	0	0	0	0	0	0	0	0
		132	748.84	0	0	0	0	16.5694	0	0	0	0	0	0	0	0	0	0	108.255	0	0	0	0	0	0	0	94.0173	0	0	0	0	0	0	0	0	0	0	0	0	0	0	0	0	0	0	0	0	0	0
		133	752.7	0	0	0	0	0	0	0	0	0	16.2833	0	0	0	0	0	118.739	0	0	0	0	0	0	0	95.1147	0	0	0	24.2991	0	0	0	0	0	0	0	0	0	0	0	0	0	0	0	0	0	0
		134	756.56	0	0	0	0	0	0	0	0	0	22.0711	0	0	0	0	0	125.753	0	0	0	0	0	0	0	82.3164	0	0	0	0	0	0	0	0	0	0	0	0	0	0	0	0	0	0	0	0	0	0
		135	760.42	0	0	0	0	0	0	0	0	0	22.4252	0	0	0	0	0	70.6224	0	0	0	0	0	0	0	60.497	0	0	0	0	0	0	0	0	0	0	0	0	0	0	0	0	0	0	0	0	0	0
		136	764.28	0	0	0	31.9062	0	0	0	0	0	59.8893	0	0	0	0	0	104.171	0	0	0	0	0	0	0	112.48	0	0	0	0	0	0	0	0	0	0	0	0	0	0	0	0	0	0	0	0	0	0
		137	768.14	0	0	0	15.9727	0	0	0	0	0	21.3287	0	0	0	0	0	90.1542	0	0	0	0	0	0	0	79.0132	0	0	0	0	0	0	0	0	0	0	0	0	0	0	0	0	0	0	0	0	0	0
		138	772	0	0	0	0	0	0	0	0	0	55.9036	0	0	0	0	0	108.781	0	0	0	0	0	0	0	98.8731	0	0	0	17.4535	0	0	0	0	0	0	0	0	0	0	0	0	0	0	0	0	0	0
		139	775.86	0	18.3663	0	38.6104	0	0	0	0	0	43.9467	0	0	0	0	0	65.5506	0	0	0	0	0	0	0	97.425	0	0	0	18.0585	0	0	0	0	0	0	0	0	0	0	0	0	0	0	0	0	0	0
		140	779.72	0	0	0	31.4871	0	0	0	0	0	0	0	0	0	0	0	90.3677	0	0	0	0	0	0	0	113.535	0	0	0	0	0	0	0	0	0	0	0	0	0	0	0	0	0	0	0	0	0	0
		141	783.58	0	0	0	30.3172	0	0	0	0	0	0	0	0	0	0	0	62.6731	0	0	0	16.3947	0	0	0	101.613	0	0	0	32.3323	0	0	0	0	0	0	0	0	0	0	0	0	0	0	0	0	0	0
		142	787.44	0	0	0	0	0	0	0	0	0	0	0	0	0	0	0	86.7282	0	0	0	0	0	0	0	56.2185	0	0	0	0	0	0	0	0	0	0	0	0	0	0	0	0	0	0	0	0	0	0
		143	791.3	0	21.3858	0	61.1944	0	0	0	0	0	15.0519	0	0	0	0	0	58.8407	0	0	0	0	0	0	0	64.3764	0	0	0	40.8002	0	0	0	0	0	0	0	0	0	0	0	0	0	0	0	0	0	0
		144	795.16	0	0	0	52.7321	0	0	0	0	0	0	0	0	0	0	0	105.16	0	0	0	0	0	0	0	65.0911	0	0	0	42.2214	0	0	0	0	0	0	0	0	0	0	0	0	0	0	0	0	0	0
		145	799.02	0	0	0	31.3356	0	0	0	0	0	32.4791	0	0	0	0	0	99.8834	0	0	0	0	0	0	0	70.1803	0	0	0	46.3746	0	0	0	0	0	0	0	0	0	0	0	0	0	0	0	0	0	0
		146	802.88	0	17.2014	0	33.0269	0	0	0	0	0	0	0	0	0	0	0	102.573	0	0	0	0	0	0	0	50.2124	0	0	0	26.1546	0	0	0	0	0	0	0	0	0	0	0	0	0	0	0	0	0	0
		147	806.74	0	0	0	31.0936	0	0	0	0	0	18.9409	0	0	0	0	0	45.1481	0	0	0	0	0	0	0	46.8294	0	0	0	52.3671	0	0	0	0	0	0	0	0	0	0	24.9996	0	0	0	0	0	0	0
		148	810.6	0	0	0	0	0	0	0	0	0	23.905	0	0	0	0	0	107.959	0	0	0	0	0	0	0	50.2718	0	0	0	78.7066	0	0	0	0	0	0	0	0	0	0	0	0	0	0	0	0	0	0
		149	814.46	0	0	0	0	0	0	0	0	0	0	0	0	0	0	0	73.8616	0	0	0	0	0	0	0	77.3304	0	0	0	52.4098	0	0	0	0	0	0	0	0	0	0	0	0	0	0	0	0	0	0
		150	818.32	0	16.0756	0	0	0	0	0	0	0	29.7492	0	0	0	0	0	52.2921	0	0	0	0	0	0	0	32.5051	0	0	0	36.7191	0	0	0	0	0	0	0	0	0	0	0	0	0	0	0	0	0	0
		151	822.18	0	0	0	39.351	0	0	0	0	0	36.1901	0	0	0	0	0	56.1876	0	0	0	0	0	0	0	37.2723	0	0	0	32.952	0	0	0	0	0	0	0	0	0	0	0	0	0	0	0	0	0	0
		152	826.04	0	0	0	0	0	0	15.6678	0	0	21.2788	0	0	0	0	0	76.9018	0	0	0	0	0	0	0	50.9114	0	0	0	34.9547	0	0	0	0	0	0	0	0	0	0	0	0	0	0	0	0	0	0
		153	829.9	0	0	0	0	0	0	0	0	0	32.859	0	0	0	0	0	39.2108	0	0	0	0	0	0	0	50.8908	0	0	0	25.836	0	0	0	0	0	0	0	0	0	0	0	0	0	0	0	0	0	0
		154	833.76	0	22.114	0	0	0	0	0	0	0	57.4401	0	0	0	0	0	64.1614	0	0	0	0	0	0	0	32.5178	0	0	0	41.866	0	0	0	0	0	0	0	0	0	0	0	0	0	0	0	0	0	0
		155	837.62	0	0	0	24.1024	0	0	0	0	0	76.6975	0	0	0	0	0	92.3856	0	0	0	0	0	0	0	41.8497	0	0	0	35.1824	0	0	0	0	0	0	0	0	0	0	0	0	0	0	0	0	0	0
		156	841.48	0	43.865	0	21.7364	0	0	0	0	0	45.7826	0	0	0	0	0	40.0078	0	0	0	0	0	0	0	44.8135	0	0	0	36.8323	0	0	0	0	0	0	0	0	0	0	0	0	0	0	0	0	0	0
		157	845.34	0	31.4232	0	0	0	0	0	0	0	61.0497	0	0	0	0	0	95.8877	0	0	0	0	0	0	0	42.4925	0	0	0	0	0	0	0	0	15.9739	0	0	0	0	0	0	0	0	0	0	0	17.6655	0
		158	849.2	0	0	0	0	0	0	0	0	0	28.3641	0	0	0	0	0	83.0461	0	0	0	0	0	0	0	41.276	0	0	0	21.2476	0	0	0	0	0	0	0	0	0	0	0	0	0	0	0	0	0	0
		159	853.06	0	25.0672	0	17.0202	0	0	0	0	0	31.835	0	0	0	0	0	51.2055	0	0	0	0	0	0	0	77.3375	0	0	0	0	0	0	0	0	0	0	0	0	0	0	0	0	0	0	0	0	0	0
		160	856.92	0	49.0639	0	18.849	0	0	0	0	0	18.4709	0	0	0	0	0	46.7088	0	0	0	0	0	0	0	50.9755	0	0	0	0	0	24.5085	0	0	0	0	0	0	0	0	0	0	0	29.2403	0	0	0	0
		161	860.78	0	35.7295	0	0	0	0	0	0	0	24.1236	0	0	0	0	0	61.3881	0	0	0	0	0	0	0	56.3421	0	0	0	0	0	0	0	0	0	0	0	0	0	0	0	0	0	0	0	0	0	0
		162	864.64	0	50.4112	0	0	0	0	0	0	0	37.767	0	0	0	0	0	73.4775	0	0	0	0	0	0	23.8608	51.6007	0	0	0	0	0	19.1222	0	0	0	0	0	0	0	0	0	0	0	17.8259	0	0	0	0
		163	868.5	0	26.2517	0	0	0	0	0	0	0	39.4279	0	0	0	0	0	70.135	0	0	0	0	0	0	0	89.2018	0	0	0	22.1999	0	15.9188	0	0	0	0	0	0	0	0	0	0	0	39.3132	0	0	0	0
		164	872.36	0	38.5105	0	15.2787	0	0	0	0	0	56.6684	0	0	0	0	0	90.3139	0	0	0	0	0	0	35.0934	74.8813	0	0	0	0	0	25.494	0	0	0	0	0	0	0	0	0	0	0	0	0	0	0	0
		165	876.22	0	38.9546	0	0	0	0	0	0	0	38.6939	0	0	0	0	0	47.5797	0	0	0	0	0	0	46.6489	84.8256	0	0	0	0	0	36.3887	0	0	0	0	0	0	0	0	0	0	0	41.2894	0	0	0	0
		166	880.08	0	55.0005	0	0	0	0	0	0	0	31.6752	0	0	0	0	0	69.7919	0	0	0	0	0	0	24.391	45.7761	0	0	0	0	0	37.7897	0	0	0	0	0	0	0	0	0	0	0	18.633	0	0	0	0
		167	883.94	0	24.4759	0	0	0	0	0	0	0	0	0	0	0	0	0	50.6491	0	0	14.6191	0	0	0	33.2839	72.7748	0	0	0	0	0	0	0	0	0	0	0	0	0	0	0	0	0	35.5368	0	0	0	0
		168	887.8	0	27.3592	0	0	0	0	0	0	0	19.3264	0	0	0	0	0	52.9497	0	0	0	0	0	0	44.0598	35.5673	0	0	0	0	0	52.998	0	0	15.2919	0	0	0	0	0	0	0	0	76.0778	0	0	0	0
		169	891.66	0	0	0	0	0	0	0	0	0	46.3457	0	0	0	0	0	90.3804	0	0	0	0	0	0	47.8494	65.339	0	0	0	0	0	16.6002	0	0	0	0	0	0	0	0	0	0	0	36.8971	0	0	0	0
		170	895.52	0	0	0	0	0	0	0	0	0	15.2062	0	0	0	0	0	91.6697	0	0	0	0	0	0	42.294	61.2276	0	0	0	0	0	0	0	0	0	0	0	0	0	0	0	0	0	50.4607	0	0	0	0
		171	899.38	0	0	0	0	0	0	0	0	0	26.1143	0	0	0	0	0	102.512	0	0	0	0	0	0	41.5724	66.6929	0	0	0	0	0	46.7217	0	0	0	0	0	0	0	0	0	0	0	55.9852	0	0	0	0
		172	903.24	0	18.7825	0	0	0	0	0	0	0	23.63	0	0	0	0	0	76.5355	0	0	0	0	0	0	50.9195	63.5502	0	0	0	0	0	39.8858	0	0	0	0	0	0	0	0	0	0	0	61.7865	0	0	0	0
		173	907.1	0	0	0	0	0	0	0	0	0	35.4397	0	0	0	0	0	90.3506	0	0	0	0	0	0	66.3251	45.51	0	0	0	0	0	21.6066	0	0	0	0	17.8506	0	0	0	0	0	0	51.5293	0	0	0	0
		174	910.96	0	0	0	0	0	0	0	0	0	57.756	0	0	0	0	0	89.5435	0	0	0	0	0	0	44.7215	60.5365	0	0	0	0	0	65.7881	0	0	0	0	0	0	0	0	0	0	0	88.5316	0	0	0	0
		175	914.82	0	0	0	0	0	0	0	0	0	32.8746	0	0	0	0	0	77.3583	0	0	0	0	0	0	63.6156	23.2093	0	0	0	0	0	56.7666	0	0	0	0	0	0	0	0	0	0	0	49.0486	0	0	0	0
		176	918.68	0	0	0	0	0	0	0	0	0	0	0	0	15.271	0	0	90.443	0	0	0	0	0	0	84.9163	38.7727	0	0	0	0	0	50.7326	0	0	0	0	0	0	0	0	0	0	0	48.858	0	0	0	0
		177	922.54	0	0	0	0	0	0	0	0	0	37.1579	0	0	0	0	0	134.677	0	0	0	0	0	0	29.6191	39.0065	0	0	0	0	0	22.5788	0	0	0	0	0	0	0	0	0	0	0	47.0857	0	0	0	0
		178	926.4	0	0	0	0	0	0	0	0	0	17.1576	0	0	0	0	0	120.105	0	0	0	0	0	0	55.759	0	0	0	0	0	0	48.1828	0	0	0	0	0	0	0	0	0	0	0	58.4532	0	0	0	0
		179	930.26	0	0	0	0	0	0	0	0	0	28.5914	0	0	0	0	14.8295	114.443	0	0	0	0	0	0	64.8189	34.6217	0	0	0	0	0	68.1166	0	0	0	0	0	0	0	0	0	0	0	97.1469	0	0	0	0
		180	934.12	0	0	0	0	0	0	0	0	0	34.2786	0	0	0	0	0	125.828	0	0	0	0	0	0	69.8275	25.5117	0	0	0	0	0	27.7445	57.9679	0	0	0	0	0	0	0	0	0	0	68.9871	0	0	0	0
		181	937.98	0	0	0	17.3125	0	0	0	0	0	0	0	0	0	0	0	110.592	0	0	0	0	0	0	52.7778	55.5647	0	0	0	0	0	43.0436	0	0	0	0	0	0	19.9839	0	0	0	0	60.9033	0	0	0	0
		182	941.84	0	0	0	0	0	0	0	0	0	18.4971	0	0	0	0	0	61.4827	0	0	0	0	0	0	48.9133	53.4486	0	0	0	0	0	41.8468	37.4255	0	0	0	0	0	0	0	0	0	0	113.381	0	0	0	0
		183	945.7	0	0	0	0	0	0	0	0	0	16.5664	0	0	0	0	0	63.1124	0	0	0	0	0	0	39.2372	51.298	0	0	0	0	0	44.5904	28.8611	0	0	0	0	0	0	0	0	0	0	82.1325	0	0	0	0
		184	949.56	0	18.815	0	0	0	0	0	0	0	0	0	0	0	0	0	104.137	0	0	0	0	0	0	54.3377	23.5627	0	0	0	0	0	30.3131	38.9268	0	0	0	0	0	0	0	0	0	0	81.418	0	0	0	0
		185	953.42	0	21.6517	0	0	0	0	0	0	0	0	0	0	0	0	0	119.894	0	0	0	0	0	0	67.2701	46.8319	0	0	0	0	0	35.6055	51.2995	0	0	0	0	0	0	0	0	0	0	87.2325	0	0	0	0
		186	957.28	0	26.4557	0	16.0234	0	0	0	0	0	0	0	0	0	0	0	133.415	0	0	0	0	0	0	76.8609	52.6989	0	0	0	0	0	35.951	60.1201	0	0	0	0	0	0	0	0	0	0	56.4796	0	0	0	0
		187	961.14	0	32.1308	0	20.3378	0	0	0	0	0	0	0	0	0	0	0	80.6533	0	0	0	0	0	0	76.6072	67.7401	0	0	0	0	0	33.6327	36.3395	0	0	0	0	0	0	0	0	0	0	123.004	0	0	0	0
		188	965	0	32.8977	15.8512	0	0	0	0	0	0	0	0	0	0	0	0	83.2817	0	0	0	0	0	0	81.3592	61.2648	0	0	0	0	0	24.2416	54.1423	25.6524	0	0	0	0	0	0	0	0	0	86.1905	0	0	0	0
		189	968.86	0	28.0906	0	0	0	0	0	0	0	0	0	0	0	0	0	107.096	0	0	0	0	0	0	78.8214	33.9491	0	0	0	0	0	28.3787	54.81	29.6851	0	0	0	0	0	0	0	0	0	78.0349	0	0	0	0
		190	972.72	0	22.1548	0	20.9048	0	0	0	0	0	0	0	0	0	0	0	114.676	0	0	0	0	0	0	86.8808	40.57	0	0	0	0	0	31.5148	55.6958	0	0	0	0	0	0	0	0	0	0	94.5612	0	0	0	0
		191	976.58	0	47.9442	0	0	0	38.2279	0	0	0	0	0	0	0	0	0	111.521	0	0	0	0	0	0	116.721	18.0164	0	0	0	0	0	51.5428	64.6105	22.5745	0	0	0	0	0	0	0	0	0	59.7919	0	0	0	0
		192	980.44	0	0	0	20.7083	0	25.026	0	0	0	0	0	0	0	0	0	93.7975	0	0	0	0	0	0	62.0493	31.4345	0	0	0	0	0	69.9351	73.9839	0	0	0	0	0	0	0	0	0	0	75.224	0	0	0	0
		193	984.3	0	0	0	0	0	26.5466	0	0	0	0	0	0	0	0	0	105.898	0	0	0	0	0	0	122.316	43.6598	0	0	0	0	0	48.6629	83.7384	0	0	0	0	0	0	0	0	0	0	59.7057	0	0	0	0
		194	988.16	0	36.0399	0	40.2459	0	0	0	0	0	0	0	0	0	0	0	30.8581	0	0	0	0	0	0	33.2636	52.5217	0	0	0	0	0	0	82.3309	0	0	0	0	0	0	0	0	0	0	100.82	0	0	0	0
		195	992.02	0	29.0438	0	30.4237	0	30.7471	0	0	0	0	0	0	0	0	0	153.924	0	0	0	0	0	0	89.0864	37.5882	0	0	0	0	0	32.1188	54.8493	0	0	0	0	0	0	0	0	0	0	54.9364	0	0	0	0
		196	995.88	0	0	0	34.6823	0	20.5938	0	0	0	0	0	0	0	0	0	68.0391	0	0	0	0	0	0	95.8658	59.9305	0	0	0	0	0	0	49.6534	19.008	0	0	0	0	0	0	0	0	0	91.0436	0	0	0	0
		197	999.74	0	46.6245	0	0	0	20.2729	0	0	0	0	0	0	0	0	0	136.125	0	0	0	0	0	0	52.0597	30.304	0	0	0	0	0	29.9014	77.9691	0	0	0	0	0	0	0	0	0	0	69.0729	0	0	0	0
		198	1003.6	0	36.8164	0	28.1375	0	27.6674	0	0	0	0	0	0	0	0	0	108.344	0	0	0	0	0	0	117.579	32.7818	0	0	0	0	0	40.9927	76.8015	0	0	0	0	0	0	0	0	0	0	51.0918	0	0	0	0
		199	1007.46	0	21.0153	0	42.3191	0	49.3295	0	0	0	0	0	0	0	0	0	91.1309	0	0	0	0	0	0	84.7845	38.7728	0	0	0	0	0	60.508	79.2205	0	0	0	0	0	0	0	0	0	0	26.5702	0	0	0	0
		200	1011.32	0	68.8332	0	25.5697	0	20.5931	0	0	0	0	0	0	0	0	0	66.551	0	0	0	0	0	0	87.6372	34.9396	0	0	0	0	0	0	81.3014	31.8755	0	0	0	0	0	0	0	0	0	56.0808	0	0	0	0
		201	1015.18	0	19.3793	0	56.7719	0	34.6769	0	0	0	0	0	0	0	0	0	38.4664	0	0	0	0	0	0	81.7702	45.7672	0	0	0	16.2255	0	21.8013	115.393	0	0	0	0	0	0	0	0	0	0	40.1984	0	0	0	0
		202	1019.04	0	54.3127	0	47.7694	0	28.1529	0	0	0	0	0	0	0	0	0	78.3055	0	0	0	0	0	0	85.0089	53.1291	0	0	0	19.324	0	30.3373	75.1361	0	0	0	0	0	0	0	0	0	0	85.1148	0	0	0	25.1871
		203	1022.9	0	28.5191	0	55.036	0	92.8744	0	0	0	0	0	0	0	0	0	101.071	0	0	0	0	0	0	65.1198	63.9201	0	0	0	0	0	49.875	90.4218	0	0	0	0	0	0	0	0	0	0	43.1533	0	0	0	0
		204	1026.76	0	39.454	0	26.5979	0	18.6601	0	0	0	0	0	0	0	0	0	60.4422	16.1536	0	0	0	0	0	78.5816	79.4656	0	0	0	0	0	33.9343	121.254	0	0	0	0	0	0	0	0	0	0	92.3168	0	19.7704	0	0
		205	1030.62	0	56.2144	0	45.182	0	53.2653	0	0	0	0	0	0	0	0	0	71.2305	0	0	0	0	0	0	53.9	64.5747	0	0	0	15.7554	0	79.0145	114.604	14.4151	0	0	0	0	0	0	0	0	0	42.7518	0	0	0	0
		206	1034.48	0	0	0	45.3013	0	36.5102	0	0	0	0	0	0	0	0	0	51.5929	0	0	0	0	0	0	90.6726	75.1834	0	0	0	47.6997	0	57.8427	81.2839	40.4108	0	0	0	0	0	0	0	0	0	53.4626	0	41.3094	0	0
		207	1038.34	0	47.0479	0	37.5241	0	0	0	0	0	0	0	0	0	0	0	58.5262	0	0	0	0	0	0	80.0951	76.3321	0	0	0	48.9905	0	37.1846	112.65	25.7612	0	0	0	0	0	0	0	0	0	0	0	47.7174	0	17.1021
		208	1042.2	0	43.7923	0	41.8257	0	0	0	0	0	0	0	0	0	0	0	87.3629	0	29.2731	0	0	0	0	85.9616	50.2373	0	0	0	30.5106	0	54.2402	86.0831	0	0	0	0	0	0	0	0	0	0	22.1448	0	42.352	0	0
		209	1046.06	0	0	0	74.4837	0	31.2407	0	0	0	0	0	0	0	0	0	124.55	0	25.316	0	0	0	0	129.499	78.4537	0	0	0	22.9224	0	56.2471	111.878	20.3602	0	0	0	0	0	0	0	0	0	42.7526	0	58.1065	0	0
		210	1049.92	0	33.3309	0	46.9237	0	0	0	0	0	0	0	0	0	13.7912	0	113.522	0	0	0	0	0	0	49.5026	30.8319	0	0	0	0	0	79.7691	97.4117	31.8983	0	0	0	0	0	0	0	0	0	44.4874	0	91.7488	0	32.423
		211	1053.78	0	40.136	0	47.0314	0	47.4966	0	0	0	0	0	0	0	0	0	40.0665	0	0	0	0	0	0	61.6066	82.2438	0	0	0	37.1527	0	79.3951	144.391	27.0904	0	0	0	0	0	26.9145	0	0	0	97.5272	0	80.5972	0	16.9238
		212	1057.64	0	60.0629	0	43.1214	0	31.7399	0	0	0	0	0	0	0	0	0	96.9468	0	15.6238	0	0	0	0	87.6798	43.9842	0	0	0	0	0	49.6799	163.734	35.0344	0	0	0	0	0	26.7449	0	0	0	51.0018	0	100.103	0	33.9799
		213	1061.5	0	66.5085	0	36.777	0	47.1257	0	0	0	0	0	0	0	0	0	90.4089	0	37.7795	0	0	0	0	104.972	59.7048	0	24.8921	0	32.0096	0	62.7442	119.393	47.9043	0	0	0	0	0	0	0	0	0	38.0655	0	69.6206	0	31.5022
		214	1065.36	0	28.5334	0	83.4275	0	18.1933	0	0	0	0	0	0	0	0	0	61.529	0	0	0	0	0	0	127.396	63.7951	0	0	0	0	0	66.7438	99.0178	41.7033	0	0	0	0	0	0	0	0	0	48.1056	0	71.4369	0	48.5758
		215	1069.22	0	26.3657	0	41.4324	0	0	0	0	0	0	0	0	0	0	0	66.6799	0	17.9981	0	0	0	0	113.725	19.5851	0	0	21.3418	46.0793	0	42.6548	97.0285	23.8699	0	0	0	0	0	0	0	0	0	43.0317	0	48.9393	0	35.7913
		216	1073.08	0	22.0905	0	115.248	0	0	0	0	0	0	0	0	0	0	0	62.5994	0	0	0	0	0	0	105.408	28.6155	0	28.4507	0	57.2294	0	57.0422	109.639	37.0095	0	0	0	0	0	0	0	0	0	49.3694	0	66.9251	0	0
		217	1076.94	0	71.3078	0	73.8768	0	0	0	0	0	0	0	0	0	0	0	100.002	0	0	0	0	0	0	61.0261	44.5449	0	0	0	31.1225	0	82.9479	139.987	28.3975	0	0	0	0	0	41.9497	0	0	0	30.6423	0	73.2259	0	73.3963
		218	1080.8	0	51.4948	0	61.6626	0	23.0381	0	0	0	0	0	0	0	0	0	47.2875	0	0	0	0	0	0	107.769	65.7011	0	23.3446	0	0	0	64.7904	118.581	32.4997	0	0	0	0	0	42.8809	0	0	0	81.352	0	59.7162	13.7547	0
		219	1084.66	0	22.6459	0	79.3962	0	0	0	0	0	0	0	0	0	0	0	61.7275	0	29.7758	0	0	0	0	92.6382	0	0	18.1073	0	51.1566	0	92.4726	127.914	37.5398	0	0	0	0	0	45.1815	0	0	0	80.4557	0	102.056	0	33.8954
		220	1088.52	0	50.3181	0	56.2308	0	40.4121	0	0	0	0	0	0	0	0	0	53.3181	0	0	0	0	0	0	104.283	61.8221	0	0	0	41.4781	0	66.7052	132.451	39.8872	0	0	0	0	0	24.1936	0	0	0	40.5532	0	80.1018	0	70.9765
		221	1092.38	0	50.7718	0	54.2426	0	0	0	0	0	0	0	0	0	0	0	52.9358	0	41.5473	0	0	0	0	121.8	39.1462	0	26.9535	0	0	0	32.4643	143.796	50.3556	0	0	16.9221	0	0	0	0	0	0	55.8423	0	150.636	0	79.7575
		222	1096.24	0	39.8846	0	58.7512	0	17.1637	0	0	0	0	0	0	0	0	0	74.7893	0	0	0	0	0	0	60.478	41.6183	0	51.7058	0	38.3981	0	0	133.312	52.8605	0	0	37.7742	0	0	46.2588	0	0	0	110.718	0	56.6067	0	22.0069
		223	1100.1	0	35.2843	0	70.0713	0	17.9415	0	0	0	0	0	0	0	0	0	44.0336	0	34.9918	0	0	0	0	79.1402	0	0	0	0	0	0	52.4741	102.726	45.4185	0	27.2763	0	0	0	42.9723	0	0	0	70.2845	0	103.19	0	49.161
		224	1103.96	0	32.6246	0	59.8361	0	0	0	0	0	0	0	0	0	0	0	44.3523	0	82.7167	0	0	0	0	54.644	48.9753	0	54.9348	0	37.2524	0	0	118.739	50.041	0	0	0	0	0	65.3161	0	0	0	71.8576	0	104.993	0	33.4563
		225	1107.82	0	32.0794	0	67.539	0	24.3461	0	0	0	0	0	0	0	0	0	66.8333	0	41.8963	0	0	0	0	92.2009	21.3274	0	21.785	0	27.6723	0	0	147.093	15.5886	0	0	0	0	0	57.4034	0	0	0	92.442	0	133.593	0	66.0166
		226	1111.68	0	28.8893	15.0402	65.2899	0	0	0	0	0	0	0	0	0	0	0	29.0418	0	38.1717	0	0	0	0	93.2577	61.2602	0	29.8702	0	44.0789	0	0	128.788	25.5752	0	0	0	0	0	131.042	0	0	0	103.94	0	131.596	0	67.7712
		227	1115.54	0	0	0	87.4669	0	22.8061	0	0	0	0	0	0	0	0	0	0	0	53.5292	0	0	0	0	48.9935	42.1617	0	42.6798	0	41.3106	0	24.0669	147.281	21.1254	0	0	0	0	0	76.7455	0	0	0	148.545	0	68.4521	0	30.6464
		228	1119.4	0	0	0	58.8504	0	0	0	0	0	0	0	0	0	0	0	27.1988	0	52.7234	0	0	0	0	123.873	20.9883	0	0	0	39.964	0	0	123.557	26.3097	0	0	0	0	0	71.3958	19.4422	0	0	39.9057	0	64.686	0	68.4939
		229	1123.26	0	30.1985	0	73.4316	0	0	0	0	0	0	0	0	0	0	0	0	0	55.621	0	0	0	0	77.2046	40.3247	0	21.0664	0	0	0	0	168.914	39.9247	0	40.0468	24.3948	0	0	116.125	0	0	0	131.148	0	87.2578	0	48.8484
		230	1127.12	0	43.3818	0	75.7941	0	0	0	0	0	0	0	0	0	26.6728	0	0	0	41.6064	0	0	0	0	76.3213	42.632	0	17.5601	0	16.0235	0	0	109.75	24.9253	0	16.346	0	0	0	116.768	0	0	0	113.903	0	115.155	0	39.9836
		231	1130.98	0	23.0799	0	93.9573	0	0	0	0	0	0	19.756	0	0	0	0	0	0	77.7977	0	0	0	0	36.7428	36.0308	0	0	0	0	0	0	59.6695	39.255	0	17.4691	27.2487	0	0	123.251	0	0	0	69.4253	0	65.1019	0	47.8693
		232	1134.84	0	23.1949	0	81.5022	0	0	0	0	0	0	0	0	0	0	0	28.6078	0	51.1262	0	0	0	0	36.5517	17.9604	0	28.5025	0	0	0	0	96.8548	57.7978	0	0	0	0	0	111.882	0	0	0	83.6089	0	32.0813	0	38.2522
		233	1138.7	0	0	0	107.405	0	0	0	0	0	14.7849	23.3481	0	0	0	0	23.6929	0	77.8668	0	0	0	0	114.443	39.8621	0	0	0	0	0	0	72.3225	27.4872	0	0	0	0	0	89.6686	0	0	0	95.9226	0	86.7974	0	31.2294
		234	1142.56	0	28.1246	0	41.3193	0	0	0	0	0	0	19.0171	0	0	0	0	30.7835	0	80.9483	0	0	0	0	112.514	49.5255	0	0	0	0	0	0	46.0177	61.8156	0	0	43.292	0	0	111.798	0	0	0	107.505	0	81.8893	0	0
		235	1146.42	0	35.2751	20.795	72.0748	0	0	0	0	0	0	39.122	0	0	0	0	37.1744	0	97.8633	0	0	0	0	64.9183	0	0	20.5851	0	0	0	18.4084	51.0138	45.2891	0	0	22.7295	0	0	130.759	0	0	0	71.4756	0	55.3321	0	47.6605
		236	1150.28	0	27.8187	0	37.3781	0	0	0	0	0	0	38.7445	0	0	0	0	0	0	87.3774	0	0	0	0	138.974	36.4284	0	0	0	0	0	0	49.9094	32.7923	0	0	20.7	0	22.3449	104.719	0	0	0	114.756	0	68.6246	0	25.7102
		237	1154.14	0	24.7447	0	87.3583	0	0	0	0	0	0	45.5347	0	0	0	0	71.2629	0	105.728	0	0	0	0	66.9592	20.0711	0	0	0	18.6029	0	0	76.0489	22.1745	0	0	31.4563	0	0	103.307	0	0	0	97.3769	0	51.6052	0	48.7872
		238	1158	0	30.2246	0	106.453	0	0	0	0	0	0	77.9814	0	0	0	0	51.8855	0	123.489	15.1569	0	0	0	109.517	16.897	0	0	0	0	0	0	79.366	44.5355	0	37.1521	27.0029	0	0	145.735	0	0	0	147.25	0	45.9084	0	47.0516
		239	1161.86	0	26.926	0	98.9727	0	0	0	0	0	0	56.19	0	0	0	0	97.6744	0	16.3335	0	0	0	0	124.01	0	0	0	0	0	0	17.8734	90.8653	38.7758	0	18.5708	0	0	0	128.187	0	0	0	78.908	0	28.5365	0	27.8474
		240	1165.72	0	55.8162	0	71.2746	0	0	0	0	0	0	95.0882	0	0	0	0	15.6228	0	127.176	0	0	0	0	128.38	0	0	0	0	0	0	0	80.7329	72.6902	0	18.9248	27.7807	0	0	110.726	0	21.5829	0	157.732	0	52.7357	0	53.6155
		241	1169.58	0	0	15.186	155.644	0	0	0	0	0	0	49.6484	0	0	0	0	60.3109	0	59.8112	0	0	0	0	139.487	38.9255	12.9564	0	0	0	0	18.7912	33.0352	0	0	44.615	28.8708	0	0	94.4221	0	0	0	107.184	0	64.2601	0	53.1138
		242	1173.44	0	45.2759	18.7395	95.9584	0	0	0	0	0	18.37	105.257	0	0	0	0	95.1571	0	132.913	0	0	0	0	148.285	0	0	0	0	0	0	0	61.6794	73.0629	0	27.6887	58.0424	0	0	81.3471	0	0	0	111.773	0	61.3313	0	48.1259
		243	1177.3	0	0	19.3759	106.293	0	0	0	0	0	0	108.627	0	0	0	0	45.9441	0	106.876	0	0	0	0	45.6012	42.536	0	0	0	0	0	0	69.9571	50.6322	0	0	0	0	0	102.949	0	20.4974	0	143.117	0	53.5912	0	54.8735
		244	1181.16	0	54.9755	51.9927	37.936	0	0	0	0	0	16.0279	60.061	0	0	0	0	97.7319	0	98.4367	0	0	0	0	96.2908	16.1643	0	0	0	0	0	0	49.1576	34.5588	0	14.5103	41.6818	0	22.0761	111.053	0	0	0	146.217	0	0	0	59.1477
		245	1185.02	0	26.3694	54.0546	72.9972	0	0	0	0	0	0	115.073	0	0	0	0	73.3812	0	128.19	0	0	0	0	83.879	46.4926	0	17.7732	0	0	0	0	90.6612	36.9535	0	0	19.9079	0	0	94.2346	0	0	0	170.664	0	20.1944	0	44.1657
		246	1188.88	0	0	29.2016	63.6126	0	0	0	0	0	0	105.988	0	0	0	0	108.615	0	111.47	0	0	0	0	109.831	27.0432	0	0	0	0	0	0	58.3245	43.5346	0	0	0	0	24.1257	131.886	0	0	0	180.226	0	46.1953	0	71.454
		247	1192.74	0	47.4907	0	93.7857	0	27.2062	0	0	0	0	95.5845	0	0	0	0	95.8514	0	107.536	0	0	0	0	128.129	47.6228	0	0	0	0	0	0	66.2402	65.8762	0	29.0511	56.8908	0	0	63.3671	0	0	0	135.388	0	33.8598	0	39.3609
		248	1196.6	0	20.9805	0	27.2678	0	23.2523	0	0	0	15.3059	88.8007	0	0	0	0	83.3099	0	127.617	0	0	0	0	95.429	66.107	0	0	0	0	0	0	98.7108	69.3358	0	31.5608	52.4713	0	0	68.3563	0	0	0	108.781	0	36.8643	0	67.4496
		249	1200.46	0	71.4235	50.9532	0	0	0	0	0	0	0	68.2507	0	0	0	0	82.5423	0	104.914	0	0	0	0	31.3572	0	0	44.5443	0	0	23.8832	0	64.079	53.408	0	37.8437	30.7652	0	0	69.0966	0	0	0	139.476	0	61.9012	0	75.5509
		250	1204.32	0	34.4778	33.3005	15.0242	0	21.9458	0	0	0	34.5381	99.346	0	0	0	0	51.9261	0	110.133	0	0	0	0	100.666	36.1765	0	0	0	0	0	0	41.0929	55.659	0	0	45.9645	0	0	99.008	0	0	0	145.953	0	19.4223	0	38.1473
		251	1208.18	0	43.546	55.002	56.6904	0	24.5294	0	0	0	0	100.602	0	0	0	0	87.3478	0	151.501	0	0	0	0	30.7017	25.3814	0	32.8395	0	0	0	0	90.0962	39.0448	0	24.8793	52.256	0	0	80.9641	0	0	0	149.704	0	0	0	0
		252	1212.04	0	61.668	65.9633	50.7627	0	0	0	0	0	16.6768	102.73	0	0	0	0	51.744	0	75.4884	0	0	0	0	88.3771	45.2478	0	55.309	0	0	0	0	58.4437	0	0	21.128	59.8302	0	0	61.121	0	0	0	148.76	0	30.1306	0	60.6209
		253	1215.9	0	64.3705	49.8713	38.5376	0	0	0	0	0	0	53.5038	0	0	0	0	109.958	0	99.5496	0	0	0	0	47.8582	23.0393	0	15.8735	0	14.8755	0	34.81	51.887	53.9315	0	45.096	0	0	0	64.9469	0	0	0	97.3176	0	0	0	37.385
		254	1219.76	0	69.5383	24.8275	62.6153	0	36.5669	0	0	0	54.3097	148.627	0	0	0	0	134.043	0	101.788	0	0	0	0	33.7072	0	0	0	0	0	0	0	26.7478	46.0455	0	48.2189	25.1034	0	0	98.624	0	0	0	126.352	0	26.7163	0	80.7034
		255	1223.62	0	69.8972	42.8542	0	0	0	0	0	0	34.4909	130.365	0	0	0	0	104.842	0	116.753	0	0	0	0	59.8853	0	0	16.5433	0	0	0	0	72.8264	26.988	0	38.4404	38.8892	0	0	89.0471	0	18.2853	0	87.9661	0	16.4835	0	51.2623
		256	1227.48	0	38.0751	41.5579	79.0067	0	0	0	0	0	44.7259	96.3831	0	0	0	0	107.732	0	48.8386	0	0	0	0	24.4412	38.8452	0	0	0	0	0	0	49.0493	35.0022	0	26.8564	57.5073	0	0	57.191	0	0	0	103.761	0	41.4019	0	0
		257	1231.34	0	82.6222	64.3487	38.5478	0	0	0	0	0	27.8369	143.164	0	0	0	0	93.1365	0	51.9238	0	0	0	0	61.8349	24.0939	0	32.2933	0	0	0	0	85.6183	25.6707	0	64.9868	50.5043	0	0	65.849	0	0	0	117.702	0	27.3995	0	42.9087
		258	1235.2	0	47.7306	48.9214	47.948	0	29.1239	0	0	0	24.8138	66.934	0	16.0424	0	0	82.9712	26.0928	65.5856	0	0	0	0	72.952	39.619	0	27.1739	0	0	0	16.5026	54.558	0	0	0	30.7937	0	0	68.5065	0	0	0	81.3031	0	60.467	0	35.1369
		259	1239.06	0	65.5378	35.5021	39.5525	0	0	0	0	0	14.5765	76.7517	0	0	0	0	99.9461	0	69.0238	0	0	0	0	44.9031	42.8644	0	40.1913	0	0	0	0	59.6552	17.2555	0	0	36.3418	0	0	64.1535	0	0	0	75.775	0	46.6586	0	29.3803
		260	1242.92	0	74.2854	57.688	98.2935	0	0	0	0	0	0	103.914	0	0	0	0	148.687	0	66.9018	14.1596	0	0	0	29.3631	41.5662	0	37.3395	0	0	0	0	80.5054	33.9152	0	37.4549	64.3168	0	0	46.3516	0	0	0	78.7457	0	29.9261	0	56.7004
		261	1246.78	0	79.4323	59.7366	41.7006	0	0	0	0	0	0	78.118	0	23.4184	0	23.2578	71.3287	21.8195	50.9315	0	0	0	0	22.4742	25.4992	0	0	17.6681	0	0	0	77.9872	0	0	17.4306	31.4663	0	0	80.1286	0	0	0	96.9237	0	22.1178	0	17.5163
		262	1250.64	0	76.0506	43.6693	72.1371	0	0	0	0	0	17.7515	41.8041	0	29.9505	0	0	55.3448	39.7203	81.5756	18.1817	0	0	0	47.4824	19.4029	0	15.5159	0	0	0	0	95.7381	42.5331	0	37.9318	46.8288	0	0	73.0645	0	15.0889	0	126.62	0	58.7947	0	0
		263	1254.5	0	56.6505	25.3696	20.6664	0	16.269	0	0	0	0	28.6539	0	0	0	0	47.0405	0	87.3421	20.7238	0	0	0	27.0986	0	0	0	21.4639	0	0	0	84.6823	35.4984	0	63.487	0	0	0	31.6498	0	0	24.6553	51.921	0	57.3871	0	25.2685
		264	1258.36	0	46.2573	44.3259	73.6109	0	0	0	0	0	20.4824	0	0	0	0	0	17.3279	19.3673	25.8252	0	0	0	0	41.4824	62.801	0	21.0207	0	0	0	0	101.285	0	0	32.7508	31.4403	0	0	114.119	0	23.6187	17.911	124.91	0	62.236	0	47.8386
		265	1262.22	0	68.915	46.5748	65.966	0	21.58	0	0	0	0	39.379	0	0	0	17.0426	79.3172	18.7974	0	0	0	0	0	51.583	27.1662	0	0	0	0	0	0	100.74	32.4318	0	48.815	76.6345	0	0	91.2251	0	21.4414	0	118.173	0	92.0805	0	39.9128
		266	1266.08	0	68.0125	69.0336	87.5222	0	43.784	0	0	0	0	46.122	0	29.3247	0	18.839	57.8977	0	67.8407	0	0	0	0	42.4992	0	0	18.1672	0	0	0	0	97.333	36.5744	0	27.5919	58.9189	0	0	106.251	0	17.0143	0	75.3078	0	90.6495	0	41.7067
		267	1269.94	0	33.2646	66.1112	72.7172	0	19.2007	0	0	0	37.0065	20.383	0	0	0	0	48.5558	0	43.4378	0	0	0	0	38.9019	33.4817	0	20.0835	0	0	0	0	84.4819	0	0	61.3675	36.8668	0	0	73.219	0	0	0	81.4132	0	101.715	0	0
		268	1273.8	0	63.0583	91.2536	93.2418	0	17.3889	0	0	0	18.1581	33.8227	0	55.3948	0	0	70.0722	22.3708	75.8976	0	0	0	0	0	0	0	14.8119	0	0	0	0	142.851	0	0	56.4091	0	0	0	55.6912	0	0	0	114.86	0	122.903	0	18.5044
		269	1277.66	0	73.5917	28.6807	93.3454	0	0	0	0	0	0	71.7645	0	0	0	0	80.5619	0	33.3315	0	0	0	0	32.5321	47.4835	0	0	0	0	0	0	52.5635	28.2502	0	29.4938	24.7144	0	0	68.4799	0	0	0	128.202	0	94.108	0	0
		270	1281.52	0	69.431	30.8749	75.8942	0	0	0	0	0	19.3058	21.2486	0	49.5202	0	0	49.9946	0	41.6935	14.8839	0	0	0	0	16.3702	0	21.0939	0	0	0	0	56.0241	0	0	42.4091	31.227	0	0	63.3987	0	0	21.5579	54.7519	0	127.547	0	0
		271	1285.38	0	43.2302	19.0615	40.8266	0	0	0	0	0	21.7223	27.7216	0	27.3866	0	0	60.2487	0	38.7073	14.9046	0	0	0	35.0139	22.8397	0	0	0	0	0	0	51.3319	0	0	0	52.3956	0	0	97.5951	0	14.9035	29.766	75.3485	0	82.6653	0	17.8165
		272	1289.24	0	38.4405	27.0998	105.603	0	0	0	0	0	39.8366	70.2379	0	0	0	22.4167	86.8071	0	34.7681	0	0	0	0	23.5685	0	0	0	0	0	0	0	91.8891	0	0	0	0	0	0	82.9501	0	0	0	60.7834	0	50.0092	0	43.6468
		273	1293.1	0	22.2835	50.3222	62.2171	0	0	0	0	0	0	34.5092	0	0	0	0	86.6332	13.5529	29.1625	0	0	0	0	22.3281	27.4764	0	26.0775	23.2722	0	0	0	51.509	0	0	38.9601	50.2737	0	0	34.6913	0	27.9326	38.6683	66.1958	0	87.2594	0	24.3551
		274	1296.96	0	0	66.6535	91.9069	0	25.4893	0	0	0	0	42.7418	0	0	0	0	76.4269	0	16.8734	0	14.2694	0	0	44.7499	27.3752	0	33.9022	32.986	26.9564	0	0	75.3999	0	0	35.5929	45.9313	0	0	100.002	20.9833	0	67.3889	58.781	0	80.5486	0	0
		275	1300.82	0	22.3521	88.9917	67.8112	0	41.7095	0	0	0	0	81.3856	0	51.7826	0	0	103.49	0	0	23.4695	0	0	0	18.2255	24.3342	0	21.8027	0	0	0	0	18.8881	0	0	16.5587	18.2545	0	0	87.3604	0	0	29.7729	36.2129	0	47.6159	0	0
		276	1304.68	0	46.2917	30.8562	74.2405	0	28.0251	0	0	0	0	20.5425	0	31.2686	0	0	68.318	0	0	27.5744	0	0	0	0	0	0	31.6067	0	0	0	0	74.6258	0	0	0	0	0	0	55.5367	0	36.892	0	37.8346	0	46.8492	0	28.6636
		277	1308.54	0	73.5145	22.0846	90.6314	0	32.8272	0	0	0	23.0378	0	0	22.3718	0	0	98.6043	0	35.2116	22.2367	0	0	0	0	0	0	0	0	38.5469	0	0	29.968	0	0	41.3841	0	0	0	17.2544	0	0	0	47.7895	0	95.8741	0	0
		278	1312.4	0	17.0383	41.0385	91.9963	0	59.5437	0	0	0	0	46.4153	0	0	0	0	105.244	0	21.3815	0	36.2269	0	0	0	0	0	0	23.2741	23.684	0	0	0	0	0	19.9002	33.4931	0	0	46.5775	15.7299	0	0	51.0977	0	59.4261	0	0
		279	1316.26	0	24.8875	87.8963	78.6918	0	34.3996	0	0	0	24.791	59.4886	0	28.2868	0	0	90.5218	26.2817	105.141	0	0	0	0	30.1173	20.9289	0	0	13.5859	0	0	0	49.3466	0	0	21.9808	15.4974	0	0	18.8332	0	0	15.9245	24.7761	0	67.8375	0	31.1828
		280	1320.12	0	49.4949	25.0703	106.835	0	0	0	0	0	0	0	0	18.2713	0	0	87.8418	0	15.3503	0	17.6465	0	0	57.3395	33.2365	0	0	0	35.116	0	0	58.5401	0	0	39.9918	0	0	0	0	24.858	0	40.2016	51.2536	0	64.862	0	21.8992
		281	1323.98	0	37.4235	52.807	94.8216	0	29.4815	0	0	0	0	17.7934	0	0	0	0	116.269	0	51.3704	18.8221	0	0	0	0	0	0	0	21.3072	28.3216	0	0	25.5027	0	0	0	19.35	0	0	63.0481	0	0	20.5668	33.356	0	86.1975	0	0
		282	1327.84	0	39.3403	53.0562	117.908	0	32.2344	0	0	0	0	67.8556	0	0	0	0	130.126	0	0	0	0	0	0	40.6873	0	0	0	0	0	0	0	36.9037	19.9702	0	0	20.0836	0	0	42.0276	36.8381	0	43.5712	79.6557	0	68.0755	0	0
		283	1331.7	0	38.6757	70.5435	106.052	0	20.2145	0	0	0	15.3334	30.791	0	0	0	0	163.037	28.6973	34.9103	0	0	0	0	0	0	0	0	0	16.6753	0	0	17.9896	0	0	0	0	0	0	29.3749	0	0	30.6521	59.4057	0	75.9466	0	0
		284	1335.56	15.5996	19.7823	25.6116	48.5676	0	19.8821	0	0	0	0	36.6828	0	15.9367	0	0	100.011	0	0	0	0	0	0	0	0	0	23.8722	22.2412	0	0	0	78.1593	23.9293	0	0	0	0	0	53.5997	40.823	0	18.8821	62.1986	0	90.0565	0	0
		285	1339.42	23.036	0	24.8538	68.4047	0	58.8883	0	0	0	0	61.6507	0	0	0	0	105.536	65.2574	32.4246	36.5458	0	0	0	41.2534	0	36.3623	0	22.2891	30.1502	0	0	38.8101	31.5446	0	30.0887	0	0	0	45.657	17.038	0	44.4826	46.1077	0	55.1211	0	0
		286	1343.28	0	0	43.9828	63.2633	0	0	0	0	0	0	56.3257	0	0	0	0	107.753	16.3699	0	0	0	0	0	18.5287	0	0	30.5575	0	69.0302	0	0	18.6855	39.1098	0	30.0271	0	0	0	30.2809	0	0	59.9387	40.5621	0	44.8243	0	0
		287	1347.14	17.2913	23.1823	0	19.4805	0	19.7831	0	0	0	0	74.9087	16.9789	0	0	0	152.175	18.4969	22.7489	0	0	0	0	30.1605	0	0	32.1593	0	25.6841	0	0	49.3043	27.4151	0	51.3152	0	0	0	0	0	0	36.1734	34.5089	0	59.9725	0	0
		288	1351	29.8229	0	15.0943	0	0	30.2618	0	0	0	0	59.0297	0	0	0	0	124.35	44.8075	34.7217	30.3007	0	0	0	20.8303	0	0	24.4358	0	0	0	0	33.0585	30.0384	0	27.5762	0	0	0	34.4752	37.8704	0	52.3429	38.4153	0	94.4465	0	0
		289	1354.86	29.2351	18.2191	23.9479	46.4537	0	0	0	0	0	0	68.0494	0	0	0	0	91.3729	30.3595	37.2757	49.3796	0	0	0	84.82	0	29.5895	63.2387	0	40.5602	0	0	69.2241	24.0531	0	25.3465	0	0	0	0	0	0	0	53.7676	0	124.664	0	0
		290	1358.72	14.8644	0	45.3578	0	0	0	14.3369	0	0	0	16.2095	0	0	0	0	62.0241	38.0039	31.7585	22.6498	0	0	0	52.4001	40.5958	0	34.9128	0	44.1657	0	0	63.5027	50.4642	0	57.0197	0	0	0	19.1387	0	0	42.0318	63.9879	0	65.3988	0	0
		291	1362.58	0	27.14	43.93	95.8144	0	33.8776	0	0	0	0	22.3051	0	0	0	0	117.353	54.5852	39.2054	40.8709	0	0	0	89.4192	0	28.4638	0	0	73.0465	0	0	39.9455	25.8574	0	30.3917	0	0	0	18.8969	46.7973	0	0	37.1346	0	69.9529	0	0
		292	1366.44	17.6318	0	39.5933	40.0814	0	0	0	0	0	0	54.6378	0	0	0	0	90.1554	42.1744	55.1691	40.1337	0	0	0	26.5636	0	0	39.8035	0	0	0	0	23.5736	44.4615	0	56.7688	0	0	0	0	0	0	30.1291	25.269	0	71.3575	0	0
		293	1370.3	25.0076	0	25.7829	0	0	39.8311	0	0	0	0	65.2847	0	0	0	0	91.1339	20.3558	0	53.9529	0	0	0	66.1941	0	36.4559	28.4189	0	45.8444	0	22.7471	74.6359	41.3466	0	25.0922	0	0	0	15.7849	0	0	38.5536	54.7581	0	44.0784	0	0
		294	1374.16	0	0	0	0	0	0	0	0	0	0	77.7658	0	0	0	0	44.9076	34.6538	18.2855	24.757	0	0	0	49.8343	0	0	21.6105	0	40.4607	0	0	48.79	19.1879	0	41.5489	0	0	0	38.4181	18.0814	28.3104	58.7494	72.9295	0	67.5439	0	19.1583
		295	1378.02	0	48.9282	46.041	46.9103	0	37.8523	40.8876	0	0	0	45.8459	39.6126	0	0	0	56.1454	33.5268	30.4134	28.1768	0	0	0	39.9102	0	23.4354	18.1776	19.6669	22.877	0	0	77.8352	32.7604	0	51.4682	0	0	0	19.739	31.6373	16.3939	40.3819	63.9428	0	68.3022	0	0
		296	1381.88	0	26.1219	25.616	57.9817	0	0	0	0	0	0	50.5172	0	0	0	0	0	62.3959	41.0965	27.1181	0	0	0	45.9223	0	36.2942	74.0211	0	59.5526	0	0	66.1945	0	0	24.2724	0	0	0	16.0946	0	0	0	91.6656	0	67.8661	0	15.5037
		297	1385.74	0	36.1026	60.0099	39.9563	0	39.3631	0	0	0	0	33.0566	0	0	0	0	53.494	58.7732	0	0	0	0	0	47.7056	0	48.8585	46.2862	0	24.6881	0	30.3257	0	21.6009	0	0	0	0	16.6547	28.6958	21.7019	0	17.3713	69.6337	0	64.011	0	0
		298	1389.6	0	55.1323	20.0759	47.3681	0	29.1972	0	0	0	0	53.4658	0	0	0	0	47.4677	72.7638	0	38.4502	0	0	0	60.8011	0	50.9669	56.2377	0	37.0587	0	0	35.995	0	0	20.2896	0	0	0	37.999	0	15.2332	0	102.678	0	18.0345	0	0
		299	1393.46	0	76.1764	0	40.4279	0	21.1565	0	0	0	0	72.9515	0	0	0	0	93.7404	78.4496	39.2347	33.6466	0	0	0	20.1008	0	52.4978	27.7436	0	40.2097	0	38.3941	68.1639	22.4083	12.8813	32.0529	0	0	0	27.1989	0	0	19.4477	100.593	0	66.5794	0	0
		300	1397.32	0	73.4621	51.5664	40.0993	0	24.3521	0	0	0	0	95.0451	0	0	0	0	121.572	25.5707	32.5604	59.5776	0	0	0	82.097	20.0731	41.6077	34.6361	0	52.2539	0	0	29.8996	16.3596	0	0	0	0	22.6924	17.4159	0	0	0	102.685	0	39.4042	0	0
		301	1401.18	0	28.2201	0	16.4921	0	17.694	0	0	0	0	99.4544	0	0	0	0	91.2248	53.4119	42.0901	55.4326	0	42.8974	0	52.906	27.77	43.4377	33.4314	0	62.2665	0	0	53.0954	27.2423	0	29.3109	0	0	0	22.6275	0	0	0	55.0827	0	39.5461	0	28.8191
		302	1405.04	0	65.0464	34.4181	62.1276	0	0	0	0	0	0	54.1591	0	0	0	0	77.607	18.3154	25.7582	51.1526	0	17.4943	0	46.6059	15.1517	57.2831	28.4583	0	52.7794	0	18.6947	70.6418	18.2831	0	0	0	0	19.4086	20.1586	0	21.27	27.926	101.183	0	62.0794	0	0
		303	1408.9	17.7157	66.8211	66.0752	32.1429	0	0	24.2482	31.2292	0	0	58.194	0	0	0	0	75.2913	59.1217	52.0896	61.9255	0	15.1839	0	56.6039	0	63.8365	31.8458	0	38.5986	0	0	85.2753	23.2627	0	0	0	0	0	26.4256	22.9608	0	0	45.7776	0	58.2532	0	0
		304	1412.76	14.6586	71.7479	76.1593	61.5502	0	0	0	0	0	0	68.7655	0	0	0	0	43.0903	91.8138	47.7388	66.0175	0	31.6876	0	34.416	29.6876	52.4913	79.2723	0	0	0	0	56.7635	19.7547	0	0	0	0	14.1475	22.2222	0	0	20.5628	100.553	0	44.336	0	0
		305	1416.62	0	59.149	72.6719	64.2134	0	0	0	0	0	0	58.2681	0	0	0	0	91.4265	83.5574	92.5699	42.5106	0	0	0	28.3413	32.8181	32.6878	44.375	0	40.4133	0	0	53.1232	0	0	0	0	0	0	0	0	43.7148	0	82.5068	0	60.8084	0	0
		306	1420.48	0	70.6321	107.118	24.1645	0	0	32.3339	0	0	0	66.6955	0	0	0	19.0603	86.7663	24.9056	93.6487	60.7827	0	47.2786	0	0	42.7086	71.9985	40.2113	20.0976	32.1654	0	0	64.8	0	0	0	0	0	26.9267	32.9241	0	69.1934	0	105.693	0	65.1322	0	0
		307	1424.34	0	88.9918	67.6042	57.2288	0	0	18.5504	16.7949	0	0	60.6584	0	0	0	0	71.1287	30.6183	81.9518	42.6475	0	34.7075	0	40.2712	27.0637	72.7077	0	0	45.1788	0	0	74.4127	0	0	14.9262	0	0	27.338	30.6541	0	36.1386	0	99.6753	0	26.0287	0	0
		308	1428.2	0	59.8759	68.5317	44.5092	0	0	43.0923	0	0	0	33.8313	0	0	0	0	78.8521	33.652	69.4089	23.6547	0	30.3628	0	36.0866	0	0	61.0918	0	39.2894	0	34.1422	54.922	0	0	0	0	0	0	0	0	39.7308	25.3699	63.5322	0	116.29	0	29.9767
		309	1432.06	0	74.5794	0	48.8943	0	0	0	32.5565	0	0	37.9702	0	0	0	20.0611	42.745	76.367	60.8109	24.1017	0	0	0	53.0236	50.386	104.489	23.5896	0	31.504	0	0	93.5212	0	0	16.443	0	0	0	60.2828	16.0449	0	0	104.624	0	70.4338	0	0
		310	1435.92	0	73.0627	44.894	63.2118	0	0	26.5812	20.7109	0	0	31.2455	0	0	0	24.9775	76.7696	76.2868	39.2065	26.8039	0	29.3684	19.0716	56.5323	72.8633	67.7582	60.4122	0	52.7889	0	0	90.3105	0	0	0	0	0	0	0	0	31.5259	0	97.4235	0	106.303	0	0
		311	1439.78	0	96.2109	25.4555	59.5076	0	0	49.3217	37.4179	0	0	42.6254	0	0	0	20.729	79.6497	70.3984	34.4393	46.5987	0	54.8975	0	57.9812	87.8897	57.0853	0	0	28.9324	0	0	104.951	0	0	15.3805	0	0	0	0	18.1386	59.1631	16.3532	115.786	0	54.927	31.216	18.9837
		312	1443.64	0	56.5539	42.6379	44.1625	0	0	70.8392	0	0	0	0	0	0	0	15.2095	137.592	42.3513	46.3922	39.761	0	34.6971	0	60.7126	65.0256	33.1561	30.8393	0	29.7235	0	0	67.4921	0	0	0	0	0	0	0	0	43.1428	0	90.609	0	125.789	0	0
		313	1447.5	16.0405	51.5285	16.3032	57.6373	0	0	71.8532	58.7739	0	0	23.8821	0	0	0	0	113.902	0	32.205	42.4564	0	0	0	111.725	111.36	26.2633	35.5145	0	36.5815	0	15.0341	115.917	0	0	23.4641	0	0	0	0	0	41.6315	0	152.129	14.956	122.726	0	0
		314	1451.36	0	66.8791	36.5336	75.5763	0	0	33.3631	41.5945	0	0	49.7864	0	0	0	15.3517	118.607	67.5267	0	18.7377	0	23.6743	0	96.9602	83.1107	23.7756	0	0	70.1856	0	23.1756	86.6521	0	15.5347	39.1863	0	0	0	19.2774	18.8629	39.9514	0	95.9571	0	124.779	0	0
		315	1455.22	0	44.853	0	77.7621	0	0	35.8953	0	0	0	35.4441	0	0	0	21.5092	59.7745	49.1247	52.9904	50.9335	0	17.5695	0	80.2191	57.8493	43.2421	31.0824	0	53.403	0	0	47.5444	0	0	35.9555	0	0	0	16.9618	17.163	40.8365	0	112.53	0	52.0106	0	0
		316	1459.08	0	60.5323	19.2665	66.9462	0	0	42.6713	92.5241	0	36.3246	0	0	0	0	30.0391	93.3216	69.5256	88.3587	0	0	0	0	77.4649	139.878	31.2109	47.7231	0	59.9142	20.3175	16.2758	84.4383	0	0	0	0	0	0	0	0	16.5478	19.8489	114.804	0	56.9348	0	0
		317	1462.94	18.3702	44.1653	0	44.933	0	0	58.9193	43.2108	0	16.4904	0	0	0	0	20.9689	82.3043	35.7697	60.6675	28.1203	0	26.8093	0	120.403	105.022	46.1525	40.5481	0	25.9994	0	0	83.7585	0	0	0	0	0	0	0	0	37.8768	27.4418	140.115	0	123.257	29.7847	0
		318	1466.8	28.2394	62.2231	32.8908	59.5637	0	0	46.4473	54.9451	0	26.6034	0	0	0	0	0	71.897	53.3731	81.9631	0	0	0	0	103.736	84.1517	17.5269	0	0	68.904	0	22.1367	65.0742	0	54.4685	0	0	0	0	0	0	24.7375	0	130.024	0	54.3118	37.8764	0
		319	1470.66	0	33.1506	29.8383	55.8732	0	0	57.8293	28.6723	0	48.4701	0	0	0	0	0	73.0408	38.1857	63.9512	0	0	0	0	42.7364	113.437	0	0	0	50.8459	0	0	90.2796	0	0	25.8367	22.4194	0	0	0	0	43.3448	15.2649	121.614	0	55.1316	18.1373	0
		320	1474.52	0	38.516	0	49.9124	0	0	17.9688	49.9577	0	33.626	0	0	0	0	0	41.2091	34.0264	53.7591	0	0	17.2026	0	154.47	96.659	0	0	0	24.6761	0	31.3651	106.688	0	0	0	0	0	0	0	0	47.4189	0	105.895	0	74.4819	0	19.5467
		321	1478.38	0	65.5639	27.7177	61.8839	0	0	0	0	0	0	0	0	0	0	18.0915	58.398	102.322	0	0	0	0	0	52.9995	80.6218	37.2495	0	0	39.2655	0	84.6078	100.719	0	22.1493	0	0	0	0	37.9009	33.6758	0	15.9431	108.11	0	65.1979	30.4145	0
		322	1482.24	16.0035	25.9274	76.9093	64.826	0	0	71.1406	39.7682	0	36.2582	0	0	0	0	0	69.6978	102.515	56.8382	0	0	0	0	66.7485	86.2261	35.0865	0	0	0	16.3132	37.0788	94.3161	0	27.8951	18.8715	0	0	0	27.8719	0	45.3937	0	115.951	0	73.8945	0	0
		323	1486.1	0	55.0271	19.9171	30.6617	0	0	77.3502	32.7519	0	0	0	0	0	0	0	99.7076	0	0	0	0	0	0	76.9979	80.7833	40.1769	19.5125	0	27.3723	24.3223	46.0329	87.6686	0	28.1541	15.9175	46.0542	0	0	0	0	0	0	52.5268	0	55.8506	36.8004	17.7159
		324	1489.96	19.8827	0	37.9029	25.4856	0	0	41.2409	62.3236	0	34.1947	0	0	0	0	0	109.363	62.9056	24.0184	0	0	40.8296	0	98.0175	105.747	0	0	0	37.6836	0	35.3018	109.225	0	0	29.373	0	0	0	19.9462	0	26.2243	27.682	99.8117	0	50.3827	35.9253	0
		325	1493.82	0	40.9493	76.5587	46.4268	0	0	83.2413	46.2634	0	61.8726	0	0	0	0	0	61.9773	29.5709	40.6763	0	0	0	0	82.2723	119.493	16.1062	0	0	0	0	0	104.385	0	24.2843	0	0	0	0	0	0	14.7771	34.5397	102.947	0	60.2211	14.5092	17.2123
		326	1497.68	0	0	80.2757	77.3852	0	0	68.4049	26.4027	0	29.7221	0	0	0	0	0	96.5992	0	18.1051	14.8827	0	0	0	64.8909	70.6263	17.6725	0	0	35.4814	22.4303	24.8686	95.4607	0	0	0	0	0	0	15.0023	0	54.6609	23.5756	63.1377	0	50.956	0	0
		327	1501.54	39.154	40.6731	81.8944	20.1762	0	0	63.7469	48.1747	0	54.0834	0	0	0	0	0	95.4226	32.0865	44.3449	0	0	0	0	49.6182	106.654	0	0	42.5709	0	0	37.0691	50.6753	0	23.5597	30.1217	0	0	0	0	0	19.1202	41.7643	40.871	0	89.6632	0	0
		328	1505.4	0	34.6688	91.12	40.3235	0	0	40.6263	89.0936	0	22.7539	0	0	0	0	0	39.776	39.8988	0	26.1609	0	0	0	79.4077	99.8069	0	0	15.3475	30.4777	0	17.3131	76.3766	0	26.6785	0	0	0	0	0	0	22.6452	26.9681	45.1264	0	26.314	0	0
		329	1509.26	39.0473	46.4761	106.8	30.6731	0	0	83.1006	51.2955	0	58.6454	0	0	0	0	0	54.9523	42.6513	0	0	0	0	0	65.9334	121.659	0	0	29.2121	0	0	18.9545	77.5337	0	30.5727	0	0	0	0	17.4428	0	84.3399	0	59.6159	0	50.1314	0	35.5801
		330	1513.12	0	0	91.5167	30.8276	0	0	104.203	99.3851	0	105.694	0	0	0	0	0	50.7128	36.0144	0	0	0	0	0	81.3042	109.762	0	0	46.9008	0	0	31.4368	63.0958	0	44.1321	0	0	0	0	48.085	0	31.9781	0	78.8861	0	43.4748	46.8902	38.3609
		331	1516.98	50.232	19.6668	36.4849	58.6914	0	0	84.5285	82.2993	0	74.9768	19.6719	0	0	0	0	79.8775	23.4593	0	30.7301	0	0	0	58.3528	131.061	0	0	27.132	0	0	0	51.5537	0	18.2923	0	0	0	0	31.7612	0	71.0781	28.7333	35.764	0	28.8371	33.5486	0
		332	1520.84	0	23.1345	47.4649	30.8187	0	0	15.6907	44.7608	0	90.2657	0	0	0	0	0	51.1678	0	17.3166	0	0	0	0	57.9676	119.107	0	0	59.2221	0	22.9113	39.2449	75.8563	0	50.8616	0	0	0	0	66.3919	0	56.6186	19.5817	26.2199	0	23.4909	29.9938	54.2406
		333	1524.7	57.3899	26.6919	64.7002	22.4406	0	0	60.0186	81.1678	0	63.125	0	0	0	0	0	64.0807	0	0	60.9373	0	14.3106	0	73.8368	114.291	0	0	44.2944	0	0	30.9848	0	0	30.5034	39.9014	0	0	0	0	0	24.4796	36.3995	79.5989	0	0	0	22.1721
		334	1528.56	29.842	0	33.2799	78.626	0	0	93.912	77.1469	0	0	18.6145	0	0	0	0	109.915	0	15.0363	25.0765	0	0	0	75.4935	107.523	0	0	76.814	0	28.7584	16.1301	36.8805	0	24.9118	23.5854	0	0	0	44.3269	0	28.2141	22.4481	51.9775	0	16.5588	19.1799	78.7192
		335	1532.42	34.8169	0	69.5372	32.5383	0	0	35.3439	52.8398	0	99.7773	0	0	0	0	0	56.2218	0	0	40.5396	0	0	0	77.5549	117.731	0	0	52.0775	0	17.04	60.99	53.4292	0	69.3443	37.0705	0	0	0	41.1345	0	23.2769	22.782	33.1845	0	44.2047	0	21.8701
		336	1536.28	36.6867	0	20.3835	41.2455	0	0	59.5868	36.6624	0	73.3802	0	0	0	0	0	47.247	0	0	16.9798	0	0	0	92.0107	95.2232	0	0	60.4084	0	0	38.4927	57.3447	0	46.1508	0	0	0	0	0	0	0	0	38.9479	0	0	0	41.7206
		337	1540.14	19.2693	0	59.3286	26.4044	0	0	43.804	120.61	0	96.8815	0	0	0	0	0	48.4247	21.4186	0	15.3687	0	0	0	82.3556	103.591	0	0	73.0605	0	31.9283	28.4552	57.4445	0	78.1768	0	0	0	0	26.1922	15.3966	68.2585	0	20.1819	0	18.3472	14.9463	53.0498
		338	1544	26.2145	16.3347	43.0355	30.573	0	0	57.5872	56.9555	0	87.7202	0	0	0	0	0	24.7907	15.8088	0	25.5125	0	0	0	92.4419	85.8315	0	0	60.3343	0	20.4589	0	73.3061	0	39.3817	34.3611	0	0	0	38.4636	70.9467	46.603	0	20.3102	0	19.0842	0	0
		339	1547.86	43.195	23.7977	22.6645	0	0	0	15.9024	89.1684	0	56.5125	0	0	0	0	0	59.7103	0	0	24.2146	0	0	0	81.4983	79.4253	0	0	69.305	0	37.0629	0	0	0	55.7289	0	0	0	0	93.646	41.8819	39.1645	31.605	39.8069	0	0	0	82.8759
		340	1551.72	0	0	62.5155	33.277	0	0	34.0255	53.9223	0	84.5249	0	0	0	0	0	36.7325	48.8449	0	15.7938	0	0	0	105.235	108.2	0	0	94.4744	0	30.8663	0	65.6751	0	15.7101	37.3947	0	0	0	81.9871	40.0994	52.6578	30.0215	21.3017	0	0	0	47.8694
		341	1555.58	24.3653	0	72.6961	26.4786	0	0	0	92.6816	0	79.6466	0	0	0	0	0	59.4436	43.1468	0	32.2551	0	0	0	114.836	114.809	0	0	115.5	0	0	18.0945	96.5589	0	0	19.1465	0	0	0	82.3844	27.4959	27.7133	38.5421	46.6628	0	0	0	67.8449
		342	1559.44	0	0	41.8902	21.415	0	45.8666	43.6827	92.0295	0	60.5419	0	0	0	0	0	37.7291	56.0091	0	0	0	0	0	100.641	82.684	0	0	19.6281	0	24.2953	0	31.2002	0	28.4938	28.3123	0	0	0	65.5208	40.3646	50.429	16.5389	0	0	66.6528	0	76.8656
		343	1563.3	45.0567	0	33.9237	0	0	0	15.0123	140.057	0	131.385	0	0	0	0	0	49.3369	50.7364	0	0	0	0	0	143.756	104.047	20.9334	0	101.118	0	0	0	19.6862	0	26.7908	30.2618	0	0	22.0508	62.8996	41.4951	37.7278	0	0	0	0	0	78.5093
		344	1567.16	33.0824	0	55.714	0	0	0	47.6743	100.788	0	86.4907	0	0	0	0	0	86.444	0	0	0	0	0	0	110.663	73.6261	0	0	103.989	0	27.6225	20.0584	94.5732	31.1893	26.2662	42.2356	0	0	0	52.4375	21.5995	90.0052	0	0	0	47.4565	0	79.5819
		345	1571.02	22.3486	0	60.1636	0	0	0	19.0248	95.2123	0	90.0038	0	0	0	0	0	31.0626	0	0	0	0	0	0	78.3936	97.191	0	0	76.9312	0	22.4843	16.1895	0	0	69.0225	38.5841	0	0	0	118.34	53.4662	123.894	0	22.4235	0	23.4593	0	103.634
		346	1574.88	0	0	49.9613	35.1103	0	0	0	125.199	0	80.825	0	0	0	0	0	26.1635	50.0271	0	0	0	0	0	98.9059	79.9199	0	0	84.0679	16.8291	0	0	66.9866	21.6826	46.2129	24.3179	0	0	0	90.1179	19.5059	71.9406	0	32.0834	0	0	0	92.8709
		347	1578.74	0	0	0	0	0	16.6934	0	88.4635	0	140.577	0	0	0	0	0	0	31.9342	0	0	0	0	0	124.348	60.8684	0	0	93.788	0	0	0	76.7681	0	40.0224	20.585	0	0	23.6413	89.1169	43.5831	25.492	16.8079	22.5759	0	24.0517	0	26.4491
		348	1582.6	0	41.6494	24.7217	28.2927	0	0	0	125.637	0	99.4843	0	0	0	0	0	58.5017	71.6033	24.3907	0	0	0	0	104.168	76.0183	0	0	72.7948	0	0	24.7737	77.3678	0	45.7835	19.601	0	0	36.2119	103.808	39.4307	43.8525	0	0	0	0	0	0
		349	1586.46	25.5717	0	45.4658	0	0	24.6148	41.5892	100.485	0	101.044	0	0	0	0	0	49.1034	40.8922	0	0	0	0	0	122.601	70.6905	0	0	94.1994	0	0	0	32.4723	0	20.8421	23.8277	0	0	48.2707	95.8734	48.9219	85.0661	30.2094	0	0	0	0	19.7526
		350	1590.32	20.1571	15.1129	0	0	0	18.3594	21.1884	69.1321	0	70.3457	0	15.1764	0	0	0	62.5142	38.2334	20.9087	16.3112	0	15.1496	0	157.853	95.4011	0	0	120.877	0	0	0	68.2291	18.0244	22.8705	0	0	0	0	54.8886	0	41.0913	19.3493	0	0	32.7516	0	0
		351	1594.18	0	14.9057	28.6953	0	0	0	0	119.489	0	43.5219	0	0	28.9912	0	0	48.5429	38.647	35.7172	0	0	0	0	57.9078	75.1658	16.6395	0	86.6587	0	0	0	48.6634	0	0	0	0	0	19.9938	142.21	0	55.9157	0	0	0	24.7405	0	0
		352	1598.04	0	28.7096	27.7494	0	0	42.3112	0	26.1328	0	72.2453	0	0	0	0	0	0	127.452	32.104	0	0	0	0	129.118	32.8435	39.4735	14.679	102.75	0	0	0	56.8507	18.2989	52.3648	0	0	0	35.4794	88.5213	63.5332	94.9738	0	0	0	30.1216	0	24.1275
		353	1601.9	0	0	0	0	0	0	0	81.662	0	122.194	0	23.6216	0	22.1958	0	53.5958	42.1067	47.0265	0	0	16.4122	0	112.457	92.3684	24.4429	0	106.716	0	17.0166	0	50.8058	0	46.3084	18.1523	0	0	17.2558	88.7918	25.6138	47.6015	0	0	47.414	0	0	49.233
		354	1605.76	0	0	32.5234	0	0	0	0	33.4788	0	87.9651	0	0	0	0	0	68.6351	21.0462	59.7315	0	0	0	0	96.5423	67.3894	35.3415	0	67.8313	0	0	0	92.9885	0	44.2677	0	0	0	19.8677	63.6805	71.1521	93.8005	0	0	0	0	0	30.5234
		355	1609.62	35.4896	14.4697	0	0	0	32.9742	0	80.9624	0	88.1648	0	14.7867	0	0	0	77.1785	34.028	40.2141	0	0	0	0	88.8344	84.682	0	0	120.962	0	0	0	45.403	18.2372	31.0569	0	0	0	0	77.5587	62.3162	86.1966	0	0	19.5227	0	0	26.9868
		356	1613.48	28.0746	0	61.661	0	0	24.8502	0	126.95	0	125.438	41.103	29.1697	19.7794	20.3584	0	55.3479	42.1713	87.3315	0	0	0	0	109.641	99.0329	21.8526	0	73.5207	0	0	0	34.7624	0	66.0987	0	0	0	0	103.605	55.2202	70.3763	0	0	50.3773	16.2621	0	53.3372
		357	1617.34	0	0	44.3859	0	0	18.9216	15.7064	106.404	0	106.017	32.0942	0	0	0	0	65.5621	58.3202	68.7844	0	0	0	0	100.34	91.471	0	0	85.4961	0	0	0	80.6673	29.9385	0	0	0	0	0	128.741	96.6511	47.3924	0	0	0	0	0	48.8629
		358	1621.2	0	24.0588	19.0911	0	0	0	33.7286	76.9034	0	107.635	0	0	0	21.256	0	44.3676	89.9458	99.7402	0	0	0	0	114.004	95.5783	37.452	0	108.473	0	0	0	83.8927	18.8418	34.5881	0	0	0	39.8964	68.7713	60.257	29.7017	0	0	26.4214	26.6237	0	55.92
		359	1625.06	0	0	29.0342	0	0	20.081	0	96.6043	0	147.452	0	30.7955	0	27.5636	0	0	67.4215	67.8037	0	0	0	0	106.635	60.3983	18.902	0	131.146	0	0	0	46.182	36.1904	41.5562	0	21.3692	0	28.2474	61.7884	51.904	24.603	0	0	27.3485	20.4084	0	22.5532
		360	1628.92	0	0	20.956	0	0	22.5121	0	104.596	0	56.029	0	0	0	0	0	29.6191	34.6368	120.903	0	0	0	0	66.8986	55.2361	31.7038	0	84.2628	0	0	0	66.731	0	61.818	0	17.0573	0	50.5189	30.5021	81.9427	48.0033	0	0	17.0859	0	0	0
		361	1632.78	21.4325	23.2248	54.9231	0	0	37.4864	23.2001	96.0662	0	62.5646	30.9384	18.4239	0	28.4645	0	44.2021	64.6861	70.8536	0	0	0	0	37.4837	43.634	26.4599	0	89.0675	0	0	0	76.1134	20.7021	40.718	0	33.0622	0	0	65.4211	86.1354	20.4815	16.7496	21.4347	36.7227	0	0	0
		362	1636.64	35.9797	0	31.5049	0	0	0	32.9493	112.645	0	113.444	0	29.3611	0	19.402	0	83.1059	87.4894	0	0	0	14.9972	0	116.531	54.9169	36.0881	0	100.78	0	0	0	70.7427	30.6237	35.4239	0	0	0	30.5056	84.6321	84.6553	76.0131	0	0	19.0945	0	0	32.7119
		363	1640.5	0	0	47.9003	0	0	0	23.5032	82.1694	0	57.4237	27.7293	15.2769	0	25.1146	0	72.9316	49.9835	20.1903	0	0	0	0	97.0892	38.4694	46.6912	0	107.173	20.3364	15.3983	0	117.901	27.0339	33.8657	0	0	0	46.4914	53.0328	72.5687	82.3905	0	0	16.3022	0	0	0
		364	1644.36	15.8911	18.6634	50.1371	0	0	18.2206	28.8959	66.687	0	46.8921	60.4608	0	0	0	0	32.8988	88.2227	58.8287	0	0	0	0	106.903	50.7733	46.2716	0	51.1856	0	0	0	27.4185	0	31.1149	0	21.3316	0	45.399	70.9382	26.4504	87.9447	16.3249	0	29.5029	27.8878	0	28.3213
		365	1648.22	53.464	0	65.203	0	0	22.4177	65.2513	34.0999	0	27.7377	93.0195	0	0	56.1219	17.6493	42.188	65.7802	45.8376	17.2807	0	19.4083	0	98.1695	48.7781	43.5926	0	98.8094	0	0	0	21.9031	32.8151	33.5493	0	0	0	0	82.3094	37.1433	53.2628	0	0	0	25.517	0	34.2587
		366	1652.08	49.9711	0	59.6904	0	0	0	44.488	95.4245	0	93.1174	35.3254	23.8884	0	18.4891	27.1365	39.0495	66.4797	85.5173	0	0	18.4797	0	89.6668	49.9202	67.4027	0	89.941	0	0	0	26.1136	24.1057	47.2296	0	0	0	27.6775	79.3653	68.8753	30.2095	0	0	32.6862	0	0	0
		367	1655.94	0	0	34.0906	0	0	29.3092	23.2434	102.894	0	115.794	47.456	0	0	41.0154	0	15.7787	73.646	81.3161	0	0	58.0652	0	108.249	39.4763	45.5419	63.0918	106.761	0	0	0	26.4302	0	45.9113	0	0	0	20.794	59.7091	32.8862	72.8217	0	0	0	37.6485	0	0
		368	1659.8	17.1807	0	66.9184	0	0	21.3923	49.8091	98.5259	0	58.5375	87.4344	40.2559	15.5511	21.4502	37.8274	46.4638	60.553	59.047	0	0	21.8468	0	120.048	15.8401	98.9002	0	65.8145	0	0	0	53.2668	0	46.3876	0	0	0	0	83.1238	55.8551	70.8473	0	0	23.9685	19.5103	0	0
		369	1663.66	34.9161	38.6237	42.3658	0	0	40.994	30.2435	83.0372	0	34.7642	72.1354	0	0	44.6359	46.016	17.6771	50.8377	23.6933	0	0	0	0	47.2632	64.4378	57.1897	0	92.0411	0	0	0	20.2486	18.868	56.7041	0	17.6045	0	44.3002	42.2776	29.9588	0	17.0131	0	34.9909	0	0	55.0483
		370	1667.52	19.5531	0	48.5599	0	0	18.5599	47.1612	97.9528	0	53.9881	89.3244	0	15.143	0	42.4817	22.3847	72.3563	54.9646	0	0	50.5915	0	49.7122	61.4459	44.3492	0	102.789	0	0	0	42.7234	0	0	0	0	0	32.316	28.2281	52.4124	49.1412	0	0	21.2919	24.5095	0	0
		371	1671.38	39.4306	24.6513	16.569	0	0	0	62.8238	137.184	0	53.0025	62.4088	22.7882	0	28.5015	25.218	48.324	82.0446	72.7528	0	0	45.9918	0	110.153	98.9316	64.4526	34.2317	114.224	0	0	0	76.45	26.3191	32.429	0	0	0	60.1029	63.8711	71.9348	0	0	0	17.232	0	0	0
		372	1675.24	0	0	32.77	0	0	0	56.8336	140.817	0	36.7129	88.0951	21.5415	0	0	37.5297	62.1447	73.5879	145.757	0	0	48.2058	0	73.2707	52.1575	114.146	74.279	86.0962	0	0	0	58.2561	0	21.8411	0	0	0	71.689	22.5218	60.0242	24.3764	0	0	0	23.1406	0	0
		373	1679.1	0	32.4802	80.9705	0	0	15.9373	58.291	109.453	0	29.4505	88.5886	0	0	0	47.3461	47.3516	57.0424	69.6594	0	0	56.3535	0	54.2976	49.5696	57.8185	29.3481	76.2479	0	0	0	64.7644	0	17.2781	0	0	0	72.5582	45.882	46.5616	35.8583	0	0	0	30.7135	0	16.233
		374	1682.96	33.8495	19.9321	37.7749	0	0	49.8664	38.5091	85.8077	0	64.6112	96.3108	0	0	0	72.0956	58.9708	49.3388	60.8862	0	0	0	0	41.5479	70.7708	60.5235	53.224	108.197	0	0	0	80.0957	17.4382	0	0	0	0	37.6778	40.7505	54.0051	28.8539	0	0	19.2943	0	0	0
		375	1686.82	32.6105	22.1289	69.646	0	0	17.4585	75.6588	58.1144	0	0	98.231	0	0	0	39.277	84.9039	16.8051	49.9891	0	0	37.2405	0	46.4867	61.5231	82.8298	24.5614	78.9107	0	0	0	86.532	0	47.7722	0	0	0	52.3133	22.2914	25.1863	93.335	0	0	0	0	14.1443	0
		376	1690.68	0	31.5441	66.4021	0	0	25.1567	87.4587	36.5813	0	28.6305	97.2248	0	0	0	16.593	65.8488	58.2922	54.994	0	0	67.2951	0	50.5952	103.49	63.8582	33.7885	107.489	0	0	0	88.893	25.018	14.7422	0	14.9704	0	45.153	66.6479	108.263	19.2982	18.0659	0	29.9258	16.7472	0	25.6075
		377	1694.54	17.7233	47.3634	57.7498	0	0	27.6032	73.051	72.6408	0	53.1699	78.1833	0	0	0	31.3342	16.0245	39.9879	37.9365	0	0	81.9979	0	101.34	105.705	63.2633	34.6099	93.8472	0	0	0	78.6154	0	0	0	0	0	24.9012	57.7696	52.5814	52.0329	0	0	0	0	0	58.7446
		378	1698.4	32.6695	20.1949	80.7432	0	0	38.5743	73.6249	70.128	0	96.1385	80.05	19.4201	45.1752	0	0	19.5887	62.7955	33.9037	0	0	66.4216	0	63.4991	54.0972	90.6518	56.9191	79.6282	0	0	0	86.3827	0	0	0	0	0	27.7499	67.5262	103.195	16.406	0	0	28.2483	43.9378	0	29.0066
		379	1702.26	0	27.5954	58.6077	0	0	19.5159	26.3504	68.7797	0	102.891	92.0054	0	16.2786	0	49.2688	50.1703	69.2451	88.0988	0	0	38.5755	0	37.9563	57.1013	64.401	38.8973	76.1772	0	0	0	61.0088	0	0	0	0	0	65.9623	107.117	41.9469	0	0	0	0	0	0	64.6297
		380	1706.12	48.4706	34.2872	80.3996	0	0	0	106.605	95.8991	0	107.764	48.4903	0	0	0	33.6498	0	48.0302	64.3983	0	0	0	0	27.5358	47.8975	122.324	69.2574	113.823	0	0	0	48.3509	22.0653	0	0	0	0	51.7191	85.6661	0	27.4609	0	0	18.7674	21.7976	0	0
		381	1709.98	23.9295	74.1864	74.9337	0	0	0	44.5846	75.3358	0	65.0098	106.283	0	32.7824	0	43.174	0	0	41.1259	0	0	71.3965	23.9009	43.1044	53.0762	76.0193	39.4859	90.4608	0	0	0	37.1222	0	0	0	0	0	47.8559	69.164	0	53.4473	0	0	51.413	62.7171	0	0
		382	1713.84	0	42.2878	81.7694	0	0	27.4842	43.4968	21.1244	0	110.903	72.0894	0	0	0	29.9066	30.1014	99.133	42.0864	0	0	50.8232	0	65.5958	113.013	47.2149	42.3163	44.0127	0	19.1134	0	0	0	0	0	0	0	19.6867	74.1889	23.0911	0	0	0	0	0	0	0
		383	1717.7	0	33.583	79.6733	0	0	15.8892	98.9705	73.9666	0	95.1621	25.4161	18.693	0	0	37.3838	35.8247	61.5086	35.8371	0	19.5707	30.823	33.7864	18.7511	74.675	55.8932	71.7603	40.9036	0	0	0	57.9323	21.7139	0	0	0	0	15.3963	20.5717	0	33.2075	0	0	0	28.3774	0	0
		384	1721.56	0	33.7901	51.7544	0	0	0	80.8735	70.8921	0	97.3404	56.4422	0	21.2007	0	29.8146	55.6121	20.431	47.2226	0	0	73.8575	18.6804	71.8682	39.9695	55.9787	53.7071	80.9068	0	18.72	0	80.3907	50.2712	0	0	0	0	0	40.1161	32.5596	79.3607	0	0	0	26.9442	0	61.6191
		385	1725.42	0	44.2601	52.0666	0	0	0	51.4753	46.682	0	104.707	48.5016	0	0	0	38.5906	49.7936	68.8654	0	0	0	20.5209	28.7599	46.4878	105.774	0	26.5899	68.058	0	0	0	111.387	0	0	0	0	0	0	69.9216	0	37.0001	0	43.7976	0	41.6225	0	29.7192
		386	1729.28	0	0	48.328	0	0	0	105.652	51.5836	0	112.38	51.3694	0	19.6465	0	40.0793	18.3829	40.3766	84.1309	0	0	51.9738	17.8664	95.9641	99.1952	52.6025	45.3761	102.865	0	0	21.2298	120.614	34.9318	0	0	0	0	54.6594	30.7534	0	21.1261	0	0	0	48.9689	0	0
		387	1733.14	0	0	73.6786	0	0	0	33.187	0	0	64.444	37.7619	0	0	0	79.9768	48.8431	38.9848	33.2152	0	37.4755	93.1481	0	70.6464	105.636	48.3433	78.5575	94.1429	0	0	27.7365	137.427	0	0	0	0	0	0	37.5012	30.2185	15.4569	25.337	20.5742	0	37.0454	0	28.4398
		388	1737	20.182	19.0533	48.9688	0	0	0	91.2281	64.4126	0	68.8112	17.2993	0	24.7588	0	57.8745	44.8689	26.9138	74.6094	0	17.5788	91.3557	0	105.151	73.9483	57.3778	85.6097	35.0664	0	0	0	103.468	0	0	0	0	0	29.5939	60.8141	0	0	0	0	41.8732	0	0	0
		389	1740.86	0	44.1516	52.0036	0	0	0	85.5808	39.4268	0	123.903	31.5948	0	0	0	20.0935	38.147	51.9512	57.8429	0	16.9563	69.1157	27.7678	78.8346	100.235	0	59.4946	53.4365	0	15.5456	17.9104	71.5021	0	0	0	0	0	47.4343	140.889	0	20.5884	25.1904	0	0	26.0426	0	0
		390	1744.72	0	68.6145	73.6508	0	0	15.5442	60.5511	52.1669	0	142.892	0	0	0	0	48.4718	64.5186	67.3354	49.0622	0	0	83.3001	0	67.3522	71.3057	54.8262	81.95	80.8246	0	0	0	93.6531	20.0833	0	0	0	0	30.229	81.6878	22.3876	66.9857	30.3858	0	0	30.1733	0	31.6885
		391	1748.58	0	0	55.7944	0	0	19.876	98.7342	0	0	61.6686	41.2071	0	16.2205	0	61.8458	108.729	0	57.5606	0	0	69.8021	0	35.3413	99.0121	39.6222	66.9657	39.5409	0	0	0	144.853	16.7292	0	0	0	0	36.0098	49.147	0	21.9394	16.4212	0	15.0826	17.0528	0	14.4101
		392	1752.44	0	23.1853	41.2596	0	0	0	89.043	0	0	109.346	76.0006	21.5966	0	0	41.1351	72.6711	33.6892	27.8651	0	35.2889	47.9912	0	44.6819	129.463	92.4746	84.0149	99.3514	0	0	0	123.582	0	0	0	0	0	40.0286	53.902	0	26.4786	32.589	0	22.2382	52.3947	0	25.5516
		393	1756.3	0	73.9257	15.5711	0	0	0	45.6542	0	0	37.8372	37.2109	0	0	0	81.9674	32.4481	0	33.51	0	0	79.573	0	84.1074	106.946	56.203	33.6115	59.0481	0	0	0	125.751	34.6659	0	0	0	0	51.0143	28.3278	0	27.8871	23.3453	15.4281	19.1985	0	19.4414	28.5491
		394	1760.16	0	0	17.5601	0	0	0	98.8114	55.1293	0	57.8595	39.6986	0	0	0	36.0124	71.49	26.5371	43.3074	0	0	114.397	49.5652	83.1896	114.949	0	67.956	56.2116	0	0	0	107.821	21.3679	0	0	0	0	51.6215	95.785	0	68.9935	0	0	0	50.7208	16.3104	29.7365
		395	1764.02	0	35.4587	68.8631	0	0	34.5453	91.9926	50.382	0	55.2032	58.4262	0	0	0	95.6781	81.8703	0	33.6676	0	0	104.523	23.5156	110.949	64.4912	40.0933	42.567	44.4497	0	0	0	97.7282	15.9251	0	0	0	0	55.6111	86.111	0	24.5587	34.1866	0	0	34.3573	0	18.334
		396	1767.88	0	36.4333	23.1359	0	0	22.6983	73.8508	91.1728	0	113.504	19.1903	0	0	0	46.6201	69.9859	0	59.9158	0	0	74.7521	39.0296	73.2154	47.1126	68.205	56.1543	79.3401	0	39.8885	0	68.7692	0	0	0	0	0	27.3645	84.2253	18.7194	60.8683	0	0	0	33.0367	0	63.5934
		397	1771.74	0	34.01	47.0176	0	0	26.1169	30.1295	58.2643	0	25.1375	50.1182	0	0	0	71.9053	52.0481	0	53.2147	0	39.5782	120.695	0	106.806	77.9795	0	58.7282	38.338	0	0	0	127.534	56.0517	0	0	15.8782	0	57.6249	82.18	0	0	0	0	0	0	0	0
		398	1775.6	0	0	71.3608	0	0	49.7244	63.8544	71.1903	0	98.3618	72.884	0	0	0	100.215	66.8299	17.1877	27.4264	0	18.3179	70.5066	29.8406	85.5506	81.1581	0	70.2781	31.2949	0	0	0	116.29	24.6564	0	0	27.0873	0	23.3783	72.3368	0	142.611	0	0	0	75.254	15.8635	33.3933
		399	1779.46	40.3406	37.1615	35.0136	0	0	38.4414	59.5083	44.142	0	26.2289	34.3851	0	34.5563	0	91.1014	86.8223	0	0	0	0	80.7406	35.3323	76.5889	54.2588	0	122.417	52.9576	0	31.9082	0	86.3278	33.6049	18.3029	0	0	0	31.8178	75.1993	0	118.846	25.2249	0	0	50.7397	0	63.7519
		400	1783.32	0	48.8594	0	0	0	37.1315	35.6173	40.9182	0	62.0855	38.6084	0	41.3257	0	31.8515	46.8892	0	0	0	25.8716	121.365	24.409	86.4187	73.7623	0	41.6592	72.3835	0	0	0	94.795	28.2952	15.2517	0	0	0	40.6179	70.0396	0	54.4532	0	20.328	0	41.7302	0	0
		401	1787.18	0	17.2306	41.526	0	0	32.3162	76.2743	91.9557	0	78.4387	41.3086	0	29.9609	0	86.463	58.5866	0	0	0	0	58.3	0	133.942	78.1281	23.3263	26.8027	98.6981	0	0	0	89.1843	32.5255	16.5212	0	0	0	21.8255	28.9491	0	92.7616	0	20.4839	0	32.2038	45.5724	59.0708
		402	1791.04	0	17.8514	56.3001	0	0	33.7423	115.508	61.3854	0	75.7843	28.5304	0	55.0529	0	33.9821	88.3957	0	28.3093	0	0	73.737	30.9515	113.682	102.634	0	73.3028	100.502	0	32.5982	0	63.7011	19.8636	0	0	0	0	58.5011	37.7104	0	55.2763	0	0	0	25.1865	0	64.0272
		403	1794.9	0	16.5628	33.8425	0	0	0	50.1511	44.6817	0	41.5605	30.8525	0	0	0	74.1131	73.9366	0	0	0	20.5501	118.02	24.8917	126.273	55.3351	0	55.0944	123.966	0	0	17.4658	70.9702	25.8935	0	0	0	0	52.7687	40.0999	0	49.2445	29.7034	0	0	56.5247	0	48.4318
		404	1798.76	18.2095	50.8743	0	0	0	0	67.2705	69.6999	0	54.8408	61.5777	0	33.69	0	38.2745	116.798	0	43.0136	0	23.459	90.3523	28.7021	100.296	74.5606	0	71.8786	98.1143	0	39.5803	0	64.8342	40.8766	0	20.6243	0	0	17.6825	0	0	33.6976	0	0	0	0	0	43.4093
		405	1802.62	0	71.4005	0	0	0	48.1706	41.2593	39.7413	0	44.6258	33.5412	0	0	0	62.1149	60.4552	0	0	0	0	54.5146	60.2041	93.9629	31.3178	0	52.6683	118.576	0	0	0	83.7482	30.3986	21.216	0	0	0	0	33.6156	0	52.0927	0	0	0	52.5572	28.7485	47.0814
		406	1806.48	0	63.2441	0	0	0	16.5827	51.9176	86.3361	0	70.176	49.9847	0	38.4324	0	63.9602	66.5936	0	0	0	0	57.8546	35.5754	92.017	64.8248	0	71.6649	62.8483	0	37.4535	0	63.0574	0	32.7259	19.4713	17.3362	0	23.9703	28.2721	0	58.0161	0	0	0	51.8901	0	32.7051
		407	1810.34	39.3045	64.6131	17.7011	0	0	42.3628	38.4508	15.4852	0	36.8208	42.3584	0	35.177	0	108.502	134.284	0	37.8723	0	0	42.9672	24.8172	103.276	69.4927	22.352	61.6701	108.726	0	16.6148	0	82.5392	18.8561	0	0	26.1698	0	45.4858	31.5086	0	63.1185	0	0	0	0	46.5404	46.3404
		408	1814.2	19.6427	56.1339	0	17.2071	0	18.5642	74.0137	69.3666	0	26.5098	41.9418	0	0	0	111.8	77.2566	0	0	0	0	90.45	22.6647	114.965	138.854	0	63.2606	121.209	0	44.372	0	69.1839	0	45.2701	0	0	0	45.7761	23.2564	0	0	21.9598	0	0	41.821	0	65.3642
		409	1818.06	0	53.7069	0	0	0	0	58.977	34.6426	0	25.3079	56.7642	0	0	0	76.6607	97.7085	0	46.2294	0	0	104.741	23.3767	68.3931	65.0874	29.0045	57.638	76.1247	0	23.9701	0	0	0	60.8504	38.9834	0	0	42.8674	35.1276	0	18.3739	0	0	0	44.374	24.8072	21.254
		410	1821.92	0	33.3615	0	0	0	0	30.3117	84.1505	0	0	0	0	36.0032	0	56.8823	84.9897	0	0	0	0	70.0159	24.0352	119.25	86.5501	0	51.5755	92.0908	0	0	0	51.0685	0	42.2061	0	33.2433	0	32.0703	38.32	0	0	0	0	0	0	0	67.8389
		411	1825.78	0	39.0021	28.5648	0	0	0	50.4654	24.0406	0	0	52.381	0	0	0	62.3947	79.6962	0	15.0372	0	0	62.1287	28.9639	113.481	102.939	49.4205	67.423	76.878	0	34.593	19.6959	0	0	34.2891	0	17.1503	0	19.1522	36.8977	0	24.6585	0	0	0	24.2909	0	0
		412	1829.64	0	0	0	0	0	0	19.7386	112.097	0	22.9112	30.0992	0	0	0	24.7261	76.6348	0	24.7869	0	49.8292	85.5129	32.2095	132.752	0	0	66.501	129.831	0	0	0	23.7626	44.7689	87.563	32.7684	30.9085	0	0	25.7076	0	79.9151	0	0	0	47.4962	38.5626	59.6905
		413	1833.5	0	38.4702	0	0	0	0	41.4529	105.967	0	51.3926	87.3267	0	25.0594	0	33.9184	108.446	0	59.4307	0	50.904	0	19.5872	70.2358	44.7976	0	61.7126	139.306	0	0	0	46.2952	0	0	0	0	0	67.9961	15.8451	0	62.0073	0	0	0	0	31.2826	24.7546
		414	1837.36	39.4946	33.07	0	0	0	0	33.1056	23.4043	0	42.4078	68.949	0	36.7814	0	72.2569	95.5337	0	0	0	34.4836	66.6268	45.2814	112.189	67.7861	37.4294	42.3321	130.685	0	46.0952	39.0045	19.4689	24.1743	28.5754	43.5145	0	0	55.7758	62.2547	0	44.3098	0	0	0	0	16.9789	27.9395
		415	1841.22	57.3763	0	0	20.1053	0	0	74.7471	36.0473	0	79.0105	0	0	21.82	0	68.6754	120.55	0	0	0	0	59.9084	20.9681	116.59	80.7253	28.3415	41.1566	127.584	0	61.3805	0	51.6433	23.3945	0	0	0	0	76.6199	36.1092	0	42.3627	0	0	0	45.0406	0	0
		416	1845.08	30.1522	27	0	0	0	17.8891	0	0	0	70.6203	28.9024	0	62.489	0	89.7097	133.191	0	25.3612	0	16.4104	25.7248	28.8235	102.345	84.6958	0	44.2026	145.438	0	22.8443	16.1368	46.0103	24.1661	26.8135	0	16.4421	0	79.7311	73.3911	0	0	0	0	0	0	33.1406	0
		417	1848.94	19.6542	15.5617	0	0	0	0	59.8325	58.0481	0	53.6453	37.0617	0	54.7044	0	60.6608	67.9917	0	19.7181	0	32.6897	76.6877	0	98.5157	42.5012	0	86.5512	138.91	0	0	28.2348	56.1718	0	45.8962	19.9164	0	0	47.5832	28.6998	0	0	0	22.6451	0	30.7555	0	0
		418	1852.8	0	39.0345	0	0	0	16.1593	55.4262	70.5174	0	53.3469	68.7002	0	35.0576	0	82.1319	66.2459	0	0	0	48.8712	38.9085	22.6162	117.583	83.007	0	61.2325	126.13	0	28.3343	25.9641	17.7003	0	56.7909	21.0678	24.9853	0	21.984	34.7944	0	0	0	0	0	35.5782	34.5506	41.0041
		419	1856.66	0	0	0	0	0	25.5196	57.4695	49.848	0	60.6428	88.3564	22.3978	0	0	47.8112	56.0848	0	36.6718	0	17.754	62.6678	0	64.0332	95.513	33.7922	67.7095	152.235	0	0	21.5729	0	0	38.8474	19.87	0	0	47.2769	0	0	0	0	0	0	0	0	0
		420	1860.52	31.981	34.4333	0	0	0	52.5072	63.851	0	0	37.8881	45.7784	0	0	0	67.6781	46.9014	0	19.4594	0	0	81.9398	0	123.601	83.9229	0	0	147.222	0	35.5896	0	36.2297	0	80.407	19.8481	29.9261	0	83.0669	56.4057	0	0	0	0	0	0	43.0296	0
		421	1864.38	28.36	49.5565	0	13.0688	0	16.3216	60.9623	28.581	0	61.5272	79.9505	0	101.201	0	75.0603	29.3293	0	55.6317	0	37.1246	78.1352	0	77.4367	99.5693	49.5387	68.5921	192.552	0	35.9322	38.3344	40.812	0	24.624	33.7248	86.6519	0	36.2553	0	0	0	0	19.5247	0	18.1669	23.0969	0
		422	1868.24	30.8316	47.1283	0	0	0	0	67.3651	0	0	99.1216	67.6752	0	80.353	0	48.4064	26.501	0	0	0	73.5885	39.4323	0	108.975	91.2036	0	46.1142	158.104	0	0	0	36.9895	0	32.3937	17.0224	37.2986	0	54.8005	0	0	0	0	0	0	30.8885	14.0287	0
		423	1872.1	41.3987	60.5322	23.7766	22.4489	0	30.1798	41.4173	34.4654	0	54.475	95.8605	0	23.9611	0	47.9488	40.7655	0	45.1723	0	53.4444	74.3567	0	52.6739	52.298	45.8092	0	164.376	0	17.1448	33.6845	45.3951	0	61.2575	0	102.411	0	40.0635	0	0	30.0481	0	0	0	0	30.4923	0
		424	1875.96	60.0142	31.5599	16.7471	0	0	35.8434	0	23.7289	0	73.3001	33.6511	0	42.5702	0	0	72.1201	22.9826	0	0	0	100.871	0	41.2879	83.8183	0	91.1469	189.044	0	27.0174	0	43.9007	0	0	0	0	0	74.7965	0	0	0	0	0	0	18.3268	23.423	0
		425	1879.82	43.2324	52.723	0	0	0	47.5597	40.3607	0	0	51.3867	60.8191	0	45.9385	0	37.3367	31.0493	0	0	0	0	82.0153	0	100.526	101.933	0	85.306	170.835	0	45.934	0	15.658	0	24.054	0	0	0	68.7612	41.847	0	0	0	0	0	0	52.0349	0
		426	1883.68	59.8807	25.5099	0	0	0	0	90.967	19.8495	0	81.2387	70.719	0	53.5471	0	0	41.0296	0	32.3865	0	0	31.0186	0	85.3815	63.935	22.8584	96.8977	123.259	0	0	0	48.4064	0	23.1498	0	58.7698	0	65.9921	17.9024	23.3727	15.7266	0	0	0	44.6978	32.542	0
		427	1887.54	71.1393	39.4757	84.1381	20.4378	0	28.4469	66.8254	36.364	0	29.3419	104.391	0	43.9635	0	22.2317	38.7299	29.6278	55.3166	0	26.5793	57.4673	0	0	20.7693	0	33.9234	129.346	0	0	0	64.1133	0	22.6218	0	41.7084	0	71.1399	38.611	25.2334	0	0	0	15.4365	0	20.6092	0
		428	1891.4	94.4022	29.627	25.617	14.8131	0	34.6041	52.5601	24.5857	31.179	18.8654	69.7001	0	35.1149	0	64.0141	55.3766	0	43.4097	0	43.1922	47.1703	0	40.867	65.7779	15.6181	107.139	124.693	0	0	0	28.8296	0	0	0	83.1183	0	72.1878	20.6534	0	0	26.6212	0	22.55	34.3364	0	0
		429	1895.26	62.8399	61.4301	37.3216	19.5982	0	22.645	92.6003	32.1068	0	21.703	66.1707	0	30.6676	0	21.2373	73.8391	41.2994	27.5354	0	27.8144	80.32	0	44.6703	82.6352	0	128.254	114.609	15.4948	0	0	51.8582	0	0	0	70.7601	0	49.4408	53.6409	36.2373	0	19.3895	0	0	0	29.1418	0
		430	1899.12	60.4982	0	68.4221	23.8933	0	33.4686	32.5371	0	0	0	59.0158	0	38.7087	0	49.6316	36.6832	0	38.6585	0	41.9385	88.6865	0	59.033	31.6813	0	67.8006	124.072	0	0	0	55.9445	0	60.9885	0	46.0305	0	112.339	0	22.8932	0	0	0	0	57.8875	0	0
		431	1902.98	61.353	55.898	39.6694	77.2278	0	60.4704	115.922	0	0	0	73.9279	0	86.5842	0	0	21.6222	0	35.4132	0	34.2187	78.3719	0	73.6378	25.2265	0	80.0288	133.461	0	0	0	73.2713	0	39.1113	0	62.8256	0	49.7245	50.8584	0	35.102	26.0164	0	0	37.1047	25.4526	0
		432	1906.84	52.9773	0	62.2725	73.5003	0	72.4598	139.742	0	0	0	33.268	0	60.745	0	41.0928	71.4691	27.826	22.0096	0	61.2695	65.5368	0	23.8385	51.1593	0	61.2315	156.18	0	0	0	76.9214	0	77.3751	0	83.6557	0	84.5038	45.7932	0	31.0575	42.8461	29.452	0	39.1026	33.8314	0
		433	1910.7	0	0	51.4886	58.9387	0	0	100.032	22.6088	0	0	80.3723	0	0	0	54.4995	0	27.4173	0	0	17.8192	71.7258	0	15.1192	0	39.3926	102.091	154.908	22.0686	0	0	49.5538	0	43.3378	0	102.925	0	59.389	31.2284	31.2101	0	21.0783	30.2607	0	40.1191	0	0
		434	1914.56	76.3459	0	79.186	65.6284	0	0	80.8739	22.5758	0	38.6515	40.7816	16.4829	26.0192	0	42.732	42.5409	23.078	35.0662	0	21.5795	59.0468	0	39.7449	0	0	107.838	125.981	0	0	15.0555	36.5553	0	57.3746	0	56.3818	0	112.782	59.62	0	48.3124	0	28.5217	0	67.0728	0	0
		435	1918.42	80.358	37.6142	69.4937	0	0	30.9341	38.6822	0	0	0	0	25.6439	80.4705	0	0	96.3752	18.6549	48.3308	0	28.1622	73.4801	0	62.6508	56.034	25.1379	101.782	82.6021	0	0	20.8792	69.1731	0	0	0	37.2126	0	83.8314	57.2196	50.0572	0	0	51.7469	0	0	47.27	0
		436	1922.28	41.3522	54.7633	56.8381	59.0916	0	39.8138	109.381	0	0	0	70.6561	26.1403	37.169	0	28.5209	56.7122	16.0742	18.3096	19.0101	45.7514	66.1101	24.8568	19.4913	0	0	59.3847	123.211	0	0	0	53.1748	0	0	0	133.226	0	98.3248	58.2182	32.3055	24.1286	42.5558	49.8253	19.2916	53.9078	22.9266	0
		437	1926.14	25.8557	51.037	84.2812	15.894	0	0	67.213	0	0	0	0	0	61.247	0	72.68	72.3839	55.511	22.0707	25.4752	47.5932	90.7236	18.3391	73.9869	0	24.121	113.753	78.6382	0	0	0	62.0706	0	66.9171	31.3245	106.871	0	108.201	71.2144	0	58.9937	32.9277	0	29.8459	17.7013	24.4143	0
		438	1930	45.7576	35.0556	92.0945	57.2633	0	34.2562	134.532	0	0	0	0	63.464	41.7595	0	0	51.8325	60.0415	54.842	37.1098	20.4615	107.34	20.8175	0	0	36.1266	98.5723	94.2818	0	0	0	22.9229	0	41.7292	0	121.082	0	106.78	81.2909	38.6695	39.5318	0	28.8567	23.7395	26.4127	63.486	0
		439	1933.86	64.0406	54.5829	97.7091	69.572	0	36.7885	81.9742	0	0	34.9621	50.124	0	66.4263	23.7548	0	32.2831	26.7909	40.1895	0	75.8291	86.9435	44.5856	17.2966	0	0	67.2294	84.9877	0	0	0	55.6758	0	63.1736	0	18.6624	0	138.854	35.9681	27.1979	29.6151	0	36.909	0	79.2294	24.532	0
		440	1937.72	87.4958	32.0518	71.9074	24.2381	0	0	176.84	0	0	27.5024	117.456	35.5159	21.0267	0	19.0795	54.9754	0	0	26.5654	22.2531	82.9295	33.5076	0	0	27.3855	60.9102	101.958	0	0	0	30.0438	0	48.2652	29.5053	0	0	148.238	35.4512	39.2781	30.0575	0	47.4472	0	42.0133	24.1052	0
		441	1941.58	74.1746	43.1415	107.983	0	0	39.9051	38.4284	0	0	48.7114	38.5123	24.1232	30.977	0	17.6432	84.7562	0	24.1995	0	19.3036	85.295	26.912	15.3106	0	0	147.322	109.403	0	0	0	31.0083	0	55.8253	0	0	0	140.343	52.0412	0	57.6013	19.4705	34.4519	0	30.0777	18.0599	0
		442	1945.44	64.5954	61.9896	126.152	38.3038	0	29.676	42.2872	0	0	0	20.1399	33.0851	47.0131	0	0	78.8495	0	52.8777	0	21.7573	38.5358	54.7629	21.409	0	0	103.487	116.601	0	0	0	70.2944	0	110.157	0	43.2438	0	140.738	57.7848	37.9185	33.2168	0	39.7208	17.8873	38.1354	0	43.8069
		443	1949.3	136.279	46.4041	90.3729	61.3126	0	18.006	106.754	0	0	40.0459	71.9598	23.5806	36.6764	0	27.5047	19.361	59.9611	67.7798	42.0321	24.6067	97.9914	27.4482	0	0	70.8607	91.9475	85.6872	0	0	0	52.4815	0	0	0	0	0	129.286	77.1239	51.3441	68.5431	0	30.0306	16.5686	54.1447	62.0324	0
		444	1953.16	109.083	26.7008	70.594	36.2348	0	20.4532	83.4882	0	0	51.766	43.6458	57.705	0	0	0	29.8129	34.8296	44.3171	0	0	113.558	41.3738	18.901	0	43.0629	117.307	97.5126	0	0	0	91.4376	0	61.2458	0	47.8588	0	167.14	34.1515	25.4122	76.4522	0	25.9332	29.4262	28.5597	34.3356	0
		445	1957.02	70.0967	42.7775	119.839	25.3046	0	28.4439	57.202	0	15.9798	64.7753	0	19.202	29.2552	0	0	56.3498	59.8561	0	20.0347	0	143.595	42.3002	30.0195	0	0	122.871	142.607	0	0	17.4549	41.232	0	81.2795	31.1932	83.1377	0	150.458	77.1224	15.5656	54.5279	0	45.394	0	68.1664	39.463	0
		446	1960.88	117.23	30.729	116.12	67.5902	0	47.1994	79.1195	0	0	39.1867	0	0	32.5093	0	0	56.9414	17.1654	0	35.3683	25.6524	136.861	53.6424	0	0	0	94.7638	101.785	0	0	0	43.0757	0	39.4522	0	68.674	0	147.772	72.2439	80.5026	99.4409	13.8198	23.474	20.5068	0	25.7981	0
		447	1964.74	152.63	0	101.848	25.1166	0	66.6427	50.5135	0	0	65.1386	27.1932	0	45.0401	0	42.6319	71.8089	60.069	0	25.8461	34.7572	119.602	53.3425	0	0	47.4553	83.9259	118.367	0	0	0	107.63	0	24.2278	0	49.8119	0	165.212	103.65	0	64.6731	0	70.5381	0	28.9497	28.606	0
		448	1968.6	122.464	0	87.9837	72.2024	0	30.0557	47.8452	0	22.6039	44.4871	0	45.0598	47.7676	22.8612	0	45.7551	54.4111	0	19.5693	16.7992	126.691	49.474	25.1542	0	24.2503	85.3125	83.5667	0	0	0	98.0772	0	67.0587	0	27.0332	0	138.919	48.3013	0	78.8578	0	18.0088	0	56.5699	23.2226	31.9976
		449	1972.46	174.766	51.1171	132.119	27.5159	0	59.5396	63.8941	0	0	86.6103	17.3083	18.2777	0	0	0	59.5476	25.7267	34.791	0	20.4858	173.343	53.5834	0	22.4517	37.2776	59.9087	152.76	0	0	0	96.8977	0	43.4164	0	44.8344	0	191.332	82.9935	16.8874	135.3	0	33.8487	0	47.7878	19.8377	39.707
		450	1976.32	99.524	133.811	109.863	77.9958	0	19.3581	37.8136	0	0	43.0955	0	26.3308	0	15.0869	35.9221	38.9563	44.5017	44.0859	34.3329	25.4188	136.75	79.8572	39.6578	0	0	74.5156	105.977	0	0	0	78.6057	0	49.9018	0	41.1349	0	157.64	49.7247	0	67.1639	0	26.4183	0	37.5138	15.351	45.2077
		451	1980.18	174.506	61.5489	53.9891	62.4845	0	60.378	44.4634	0	0	22.3745	0	18.915	37.4631	0	40.6875	61.4998	0	0	0	18.4255	151.193	54.6148	0	0	0	41.7538	99.0327	0	0	0	118.644	0	26.1457	18.845	25.9967	0	144.893	65.5912	56.2488	92.7312	0	76.8354	0	57.4011	52.3858	46.9513
		452	1984.04	109.335	115.076	86.2698	66.9783	0	16.8816	34.3774	0	0	46.6923	23.2163	91.0051	0	0	77.1438	50.2025	28.1162	0	27.0144	40.9463	122.345	61.3734	0	29.0816	19.6554	75.3266	102.263	0	0	0	113.941	0	46.9427	0	0	0	192.563	61.5061	17.4367	88.6261	0	64.5123	24.97	42.1063	49.2597	58.0308
		453	1987.9	115.712	36.3672	114.998	82.7979	0	49.9388	30.0233	0	0	47.3684	0	0	0	0	0	36.3759	55.0091	0	0	21.5175	128.819	80.8121	43.4374	15.1238	42.5484	59.4376	117.272	0	0	0	81.2611	0	0	0	32.0995	0	129.199	42.1011	48.6952	49.3353	0	38.7374	18.8684	0	52.7267	21.2203
		454	1991.76	117.251	47.6386	73.0099	82.8229	0	33.4204	49.4599	0	0	41.4964	0	26.0422	18.0969	0	0	44.9295	53.9511	0	46.1345	34.386	113.22	47.3845	38.4493	0	35.1778	90.3186	121.234	0	0	0	104.703	0	58.7543	0	0	0	155.76	41.1905	30.8677	72.5329	0	17.2423	0	27.5787	74.1446	0
		455	1995.62	131.161	87.5156	94.4897	130.082	0	40.8207	34.9088	28.2753	0	58.3706	16.6906	81.397	16.7508	0	0	0	56.5561	36.6179	0	0	118.327	67.3666	30.3315	18.3289	0	23.9441	139.563	0	0	0	111.304	0	0	30.4513	0	0	139.531	73.1355	0	100.938	0	70.4831	22.3283	0	26.5661	82.177
		456	1999.48	116.502	23.7308	64.8567	69.1918	0	70.3016	74.1625	0	21.6347	66.318	0	26.4757	41.253	0	35.3025	16.9468	41.0911	0	0	0	122.297	98.9762	0	50.0339	16.7883	19.4119	146.495	0	0	0	74.3232	0	78.8755	0	0	0	149.09	0	21.0907	70.6823	0	43.053	0	0	32.8158	35.7034
		457	2003.34	116.503	64.3044	29.8789	107.757	0	56.1136	66.8235	0	24.4616	45.6036	40.6462	42.9324	33.0735	0	61.8974	47.7638	0	31.0765	0	63.3207	140.355	69.3088	31.5391	0	52.7688	28.7066	141.046	0	0	0	75.3121	0	33.4139	0	49.1673	0	180.111	70.6575	0	50.2103	0	75.261	0	30.5076	0	96.7864
		458	2007.2	125.601	116.79	97.5683	64.4327	0	40.5872	62.6989	0	0	52.9136	21.1231	62.9687	17.0841	0	0	78.2336	89.84	49.3708	29.0375	90.4527	103.497	81.5428	21.5541	15.6705	56.8382	27.7103	130.777	0	0	0	49.2864	0	0	20.4002	0	0	173.112	38.9772	0	105.576	0	70.958	0	0	39.1625	90.9044
		459	2011.06	126.301	52.87	52.2915	55.4534	0	37.2828	93.2315	0	0	39.2426	0	53.3193	48.0489	0	27.052	25.7614	0	0	0	38.4291	95.7091	124.969	0	60.172	25.6775	0	144.221	0	0	0	18.2114	0	45.9193	0	17.5598	0	200.549	33.0861	0	109.168	0	37.6677	0	0	0	58.8106
		460	2014.92	91.3131	73.801	63.9461	119.912	0	15.725	63.5694	0	0	53.783	0	56.6024	0	0	0	0	31.6132	0	25.3274	66.9349	72.0454	83.9089	50.8834	63.0911	29.7488	52.3335	179.299	0	0	0	60.2312	0	77.2821	0	0	0	114.877	46.8587	0	62.0959	0	29.6315	18.2044	20.6909	16.9999	79.0993
		461	2018.78	26.7224	69.8919	74.0828	119.605	0	50.2734	82.8123	0	0	0	0	16.3871	0	0	69.8189	22.8352	35.3301	0	0	53.7524	92.5119	99.4807	31.0495	43.0834	16.8498	29.4522	115.331	0	0	0	0	0	39.1172	0	0	0	131.055	65.3433	0	85.1922	0	37.1037	48.6354	30.246	21.8656	92.3113
		462	2022.64	49.5472	28.0884	80.1045	102.482	0	71.6049	49.7202	0	0	109.913	0	34.8344	33.1798	0	0	30.7475	54.427	26.7169	0	23.7354	105.021	80.7676	53.4899	0	64.8	39.4488	172.543	0	0	0	40.9683	0	38.3562	24.8853	0	0	163.812	69.6785	24.3417	62.0846	0	49.8027	0	22.7661	45.8076	74.6732
		463	2026.5	47.0801	89.0864	39.6497	93.5287	0	19.3255	35.3618	0	0	104.946	0	0	18.8992	0	0	0	28.0132	0	0	0	62.7563	110.164	44.8647	34.2539	35.6685	0	93.497	0	0	0	59.9733	0	40.0099	0	0	0	113.692	51.7172	0	0	0	31.1487	37.1468	39.783	18.0689	70.8943
		464	2030.36	43.0053	134.671	70.1386	92.5177	0	61.6756	30.3407	0	0	65.9953	41.7519	26.4596	0	0	26.9397	0	0	30.8801	0	41.653	74.6825	90.9831	37.7533	22.4702	81.8651	0	155.78	0	25.2608	0	36.5305	0	0	0	0	0	98.2782	0	0	61.7052	0	58.7784	0	55.0614	0	37.5812
		465	2034.22	66.3522	125.878	86.1872	23.2819	0	23.8804	42.8408	0	0	93.4835	18.5913	23.8626	30.1051	0	0	22.689	35.5558	0	0	0	88.3597	78.5972	0	34.2416	54.1749	37.4448	137.498	35.3194	23.5572	0	49.8123	0	0	0	0	0	175.415	15.732	0	53.4708	0	50.3946	37.8434	50.6474	0	36.3028
		466	2038.08	32.0668	63.3622	67.4864	64.5882	0	57.8366	24.8671	0	0	121.749	44.6479	41.6898	0	0	27.9392	0	64.9908	15.7347	0	34.4423	53.1133	102.903	0	17.2224	89.274	40.3967	164.183	0	0	0	68.4674	0	35.4437	0	0	0	141.768	43.4236	17.9863	121.946	0	0	0	47.8562	38.9848	64.482
		467	2041.94	0	115.714	89.4359	80.2725	0	80.8521	35.2267	0	0	105.687	19.9119	24.6805	0	0	31.1153	23.4651	44.0998	21.4294	0	32.9583	83.4191	90.9404	32.3193	27.4327	36.8082	83.0392	156.881	0	0	0	0	0	0	24.2117	0	0	137.202	29.8687	0	103.82	0	20.5972	27.0161	62.521	0	0
		468	2045.8	31.8712	68.9478	49.9833	90.6546	0	51.7332	56.5372	54.9396	0	64.6169	24.7796	45.4276	0	0	0	0	0	23.4091	0	30.7327	93.9708	108.893	40.8497	43.4863	81.6676	39.0542	174.911	0	36.412	0	0	0	0	0	0	0	108.025	0	0	28.4938	0	34.8421	37.5587	0	49.9207	32.0656
		469	2049.66	24.379	83.8076	88.0393	82.345	0	40.4286	50.2568	22.0869	23.5603	94.7169	0	25.0704	51.1225	0	23.956	0	76.6228	0	0	59.6661	46.7756	84.6616	34.0074	0	102.727	40.4256	174.731	19.2349	18.3365	0	32.3046	0	0	0	0	0	106.722	49.5796	0	66.3763	0	0	17.71	0	35.561	44.1297
		470	2053.52	16.1339	75.5334	104.419	63.0305	0	93.4165	0	0	0	115.254	22.5915	31.8674	0	0	31.6061	0	26.321	0	0	32.3274	73.7281	118.637	42.8503	0	69.0268	66.9231	134.65	21.5313	21.4446	0	26.7127	0	18.0489	0	0	0	88.93	0	0	32.9564	0	42.6134	53.1845	0	17.1631	32.9022
		471	2057.38	0	90.7192	88.7777	82.048	0	67.6607	0	0	0	121.144	0	21.0936	0	0	56.5311	16.8714	0	0	0	82.0212	52.6849	94.0404	40.9979	0	46.983	38.5077	163.941	46.687	28.627	0	42.929	0	39.8877	0	16.7034	0	94.5368	0	0	73.2739	0	20.0594	48.0568	0	0	48.3297
		472	2061.24	0	63.4551	64.4823	80.8668	0	69.2309	0	0	0	130.013	36.048	0	16.7432	0	49.0521	22.3685	20.2503	0	0	56.7294	77.3619	60.396	47.4854	0	0	56.8707	128.304	0	33.9833	0	49.104	0	46.992	0	0	0	171.392	0	0	73.506	0	33.5796	15.8039	0	36.0093	49.1219
		473	2065.1	0	103.372	81.9863	46.9841	0	90.6089	28.0829	0	0	101.821	23.9978	26.1628	0	0	30.947	36.7608	33.8089	0	0	42.1679	79.5906	100.096	27.3458	35.6202	16.3025	44.8134	124.853	21.1408	51.8698	0	30.6622	0	29.154	0	0	0	74.1826	23.647	0	94.7044	0	0	19.3539	30.3059	18.5884	52.3688
		474	2068.96	0	62.8739	102.967	120.186	0	82.1902	0	0	0	91.2345	27.5412	59.6207	19.5969	0	0	0	37.3159	0	0	43.3885	41.7115	108.716	40.0665	27.8152	31.0026	81.3181	142.299	47.2215	67.3699	0	16.3771	0	59.5775	0	0	0	95.1517	24.0468	0	80.2832	0	0	24.9214	0	0	58.506
		475	2072.82	36.3723	83.7504	120.284	46.6064	0	92.7685	20.3314	0	0	50.0428	20.6586	0	0	0	43.5161	58.3847	0	0	0	49.3146	68.7845	64.1856	0	28.9936	0	99.5367	89.7006	0	80.3925	0	0	0	53.8277	0	0	0	86.0482	36.857	24.264	0	0	0	21.4091	39.3825	0	63.9544
		476	2076.68	33.6329	58.5683	88.4067	109.326	0	54.8979	55.989	59.907	0	113.973	0	20.7104	0	0	53.5318	52.562	0	15.3612	0	17.372	67.6585	62.8996	52.1209	17.7403	0	27.0401	125.362	0	32.6277	0	17.7698	0	34.6083	0	0	0	90.3119	0	0	90.0935	22.5036	0	47.0139	0	0	55.0298
		477	2080.54	0	109.614	124.714	130.716	0	28.5565	36.8718	39.942	0	96.0788	0	0	0	0	44.0167	0	0	0	0	22.6377	42.8426	72.4871	70.606	34.6709	18.3904	81.618	120.68	67.7122	50.0223	20.2201	0	0	31.5456	0	0	0	120.19	0	0	38.3971	0	30.4165	0	22.3254	0	40.2982
		478	2084.4	0	71.5399	92.2316	63.5163	0	92.9883	26.5705	46.6076	0	118.073	27.054	0	0	0	35.6017	30.9422	42.1921	0	0	29.8481	68.3389	90.1562	69.4184	45.9693	49.0367	78.2647	114.403	0	61.6179	0	0	0	53.27	0	0	0	136.644	29.5766	0	20.2694	0	35.3278	35.5317	29.3136	0	74.37
		479	2088.26	0	79.9246	55.1671	132.232	0	102.627	57.9938	25.4965	0	93.0538	20.2907	0	0	0	29.9124	53.3283	32.8119	0	0	30.3339	81.0606	62.6034	123.493	105.004	0	0	97.7762	0	66.4179	0	15.7839	0	43.1731	37.147	0	0	113.324	14.1198	0	0	17.3354	42.1942	47.548	60.6362	35.6334	16.6259
		480	2092.12	0	87.6746	70.0597	67.719	0	73.1075	94.789	28.5507	0	130.546	16.8946	0	0	0	26.2999	0	20.0875	40.8239	0	0	67.7849	94.2798	57.8161	82.6107	0	21.0158	34.1222	54.5875	42.9416	0	0	0	48.4041	0	0	0	40.4854	46.489	0	70.0647	0	20.3763	52.7287	26.4921	0	23.1404
		481	2095.98	0	38.1452	55.6216	115.629	0	101.26	38.8184	56.7897	0	104.431	22.2169	32.2451	0	0	0	0	0	36.0704	0	27.2087	65.1759	59.6448	61.206	34.5206	47.3079	21.8953	58.7886	0	21.4992	25.3323	0	0	65.8031	0	0	0	94.7169	0	0	40.1324	0	0	0	38.1922	0	42.9263
		482	2099.84	25.8198	55.0091	75.8098	73.4274	0	68.1936	55.0599	0	0	145.144	0	0	0	0	54.197	36.9274	43.3382	0	0	20.6925	78.3452	82.8894	95.3355	0	0	28.6931	87.0297	29.2707	50.2557	0	0	0	48.2771	0	0	0	82.3829	50.1674	0	32.353	30.1013	0	16.9556	53.3483	0	16.0149
		483	2103.7	0	73.1369	59.9144	98.7736	0	49.3329	48.8698	0	0	91.2729	27.4945	28.5728	0	0	67.8222	57.7094	44.9103	73.7802	0	42.2726	56.3973	65.6146	28.8547	18.4774	0	16.9246	66.7446	17.159	39.0745	0	0	0	70.2248	0	0	0	48.7873	45.3255	0	58.5885	25.1443	0	0	95.7011	14.0155	0
		484	2107.56	0	67.9061	54.6045	85.5752	0	39.0693	63.4241	0	0	70.5179	22.5249	21.8237	0	0	0	34.58	0	31.005	0	0	90.0188	48.9456	31.6262	32.8605	28.8272	34.1052	50.3881	45.3483	89.0914	32.1981	0	0	38.5348	0	0	0	43.6405	51.1985	0	61.0839	20.8997	37.8048	0	81.2471	0	38.3451
		485	2111.42	34.8113	81.8187	66.285	44.1318	0	61.2733	58.2297	26.872	0	69.2761	0	32.9909	0	0	81.751	29.4827	19.8322	23.5061	0	34.342	74.0758	80.7284	20.7892	22.6584	43.9474	57.215	25.737	0	86.5312	0	0	0	37.4431	0	0	0	0	16.7354	0	25.0676	18.5091	0	0	55.4479	0	0
		486	2115.28	0	64.857	37.6362	61.0635	0	68.1769	63.6952	0	0	92.2239	0	0	0	0	0	0	0	37.7204	0	21.0156	51.9412	25.9301	98.172	0	36.051	0	22.4464	0	44.8572	15.5906	17.4735	0	70.1623	0	0	0	36.087	46.1256	0	17.8285	0	24.241	0	56.8418	0	38.4907
		487	2119.14	0	0	75.6802	49.4886	0	79.22	93.546	26.7787	0	60.8127	51.0865	0	15.3964	0	73.3548	0	0	26.849	24.6524	0	90.8888	75.1804	84.6711	0	47.9447	49.3646	20.6457	0	81.0159	0	19.8069	0	0	0	0	0	28.7755	58.1621	0	0	0	34.7065	16.6128	93.7027	0	0
		488	2123	16.1896	55.2503	28.7862	91.4844	29.1325	97.6785	101.01	0	0	67.9793	40.1496	0	0	0	19.7557	20.2843	0	37.6569	0	19.1695	47.4639	78.8567	28.6719	0	23.7555	111.741	17.2911	0	56.6046	0	0	0	39.0053	0	0	0	51.0162	19.5397	0	0	0	53.7533	0	65.93	0	22.7189
		489	2126.86	0	30.4226	66.7653	52.6937	36.2104	52.4038	111.365	21.2182	0	121.613	32.6186	0	0	0	58.0989	0	23.293	52.5174	0	0	110.779	60.6687	71.5288	21.0022	18.6071	105.661	23.255	0	29.6615	0	0	0	104.103	0	0	0	72.8554	67.3624	0	31.5909	0	34.3276	0	62.0466	0	0
		490	2130.72	41.0648	56.3047	49.7834	53.7223	0	96.3813	118.209	75.5815	15.9124	83.1998	82.7259	50.2601	0	0	40.9368	57.432	40.4683	17.3287	0	24.9093	81.2226	58.5628	49.8515	31.3238	0	56.5461	15.2106	41.855	0	0	0	0	78.9246	0	0	0	55.7119	55.567	0	34.9391	17.7637	0	0	55.2046	0	0
		491	2134.58	0	34.4467	26.302	51.5858	39.4146	92.5039	78.493	29.476	0	96.2084	55.6912	41.9793	0	0	32.7026	41.2132	0	58.2717	0	0	93.8523	80.8326	101.126	17.7978	0	66.753	0	16.5266	19.7956	0	0	0	69.7056	0	0	0	51.1452	60.6233	0	43.4505	35.6239	80.116	0	33.9645	0	0
		492	2138.44	0	0	43.1952	27.9208	39.6446	77.2043	105.717	40.7545	0	84.4758	79.4474	31.0131	0	0	91.8215	20.0091	0	0	0	47.3134	40.4969	47.0887	90.5231	34.2553	27.0803	79.5436	0	0	0	0	22.5483	0	0	23.4973	0	0	48.4442	62.9696	0	38.3861	0	62.5927	0	0	0	0
		493	2142.3	17.8544	30.3111	27.5064	42.1143	30.3279	114.349	75.2686	77.309	23.5191	100.968	53.8773	0	0	0	60.2266	82.2372	0	0	0	21.0133	34.3952	54.9908	33.2701	0	0	47.3355	0	18.5785	52.877	15.5561	0	0	71.5258	0	0	0	83.2471	64.1254	0	20.9936	20.0075	24.5773	0	92.9634	0	0
		494	2146.16	0	32.3277	70.5903	34.9225	0	113.145	65.157	57.5013	22.8179	128.845	33.1403	36.7088	0	0	33.2732	62.621	0	30.7138	0	0	0	38.82	49.6913	0	0	60.9283	19.208	0	65.4831	0	0	0	0	0	0	0	50.1432	38.2518	0	39.7402	0	61.4931	0	124.918	0	0
		495	2150.02	0	57.0928	65.8109	18.2107	0	98.4268	47.794	58.7387	17.1745	79.8344	71.8701	22.5716	0	0	0	0	0	16.3443	0	0	17.9104	56.401	97.3169	32.0582	0	0	0	52.085	54.5853	0	0	0	69.8875	0	0	0	55.7341	63.4703	17.4369	60.0026	40.4083	85.0316	23.5067	104.637	0	0
		496	2153.88	0	15.7487	73.4111	97.0901	49.7338	122.663	106.78	55.1939	26.508	108.097	58.2168	67.6748	0	0	67.3718	51.4011	0	50.7584	0	0	54.3825	40.963	59.8687	22.3705	0	58.2998	0	46.2954	18.5997	0	20.1242	0	68.3373	0	0	0	0	51.9342	0	0	17.1077	56.4448	0	97.7716	0	0
		497	2157.74	14.8704	27.1014	39.9719	42.8127	62.0907	110.572	91.5413	42.0125	0	47.4363	44.5907	29.6874	0	0	36.9624	63.9027	0	31.5341	26.1094	0	79.6025	75.7534	31.9742	22.7534	19.1492	0	0	0	45.7	0	16.8149	0	42.5897	0	0	0	40.9091	75.1635	0	22.1147	30.904	55.7122	0	87.1714	0	0
		498	2161.6	0	44.1796	0	94.3926	88.0282	87.4733	115.166	105.301	22.4242	110.556	44.6656	47.6554	0	0	0	92.3292	0	51.5593	0	34.1494	94.9512	36.0258	123.349	0	0	58.6823	0	24.475	0	0	19.5652	0	30.1049	0	0	0	33.6587	48.0031	50.743	47.7887	38.1404	86.6901	0	78.3547	0	0
		499	2165.46	0	45.3691	55.9962	87.2411	51.4658	66.0647	70.5868	40.4156	0	58.2766	113.847	48.4294	0	25.736	70.9673	123.582	0	0	0	36.4382	30.9759	17.97	68.6617	0	36.5829	0	0	23.3147	0	0	0	0	62.8701	19.7064	0	0	90.0084	34.9925	22.4499	0	17.5368	76.0136	0	52.0312	0	20.834
		500	2169.32	0	31.7988	74.228	47.6663	42.1718	114.399	61.2712	63.4044	0	71.8814	92.8542	46.0064	0	0	16.489	41.0235	0	0	0	47.8996	133.961	25.5976	64.6931	16.5971	50.0782	64.1084	0	21.3223	69.7719	16.9101	16.1296	0	0	0	0	0	32.9944	43.0012	0	0	0	25.715	0	130.247	0	0
		501	2173.18	0	30.9836	46.2466	41.6962	70.4413	66.9825	44.6276	136.846	0	83.2647	97.8435	63.3455	0	0	0	103.862	0	0	0	33.0253	75.4829	54.5825	81.2525	0	48.7501	15.862	0	0	91.5131	17.2118	19.9535	0	0	46.3201	0	0	63.8342	23.6122	36.3435	0	38.775	21.2596	0	52.2479	0	0
		502	2177.04	0	85.5465	30.134	71.3047	46.9876	26.9566	117.251	112.208	0	88.2589	54.1146	71.3171	0	0	0	49.015	0	0	0	69.9801	124.132	0	0	0	19.4475	0	20.9751	0	26.9361	16.2338	0	0	38.3143	27.26	0	0	35.9027	28.3557	0	20.49	28.8331	32.1501	0	134.8	0	25.4742
		503	2180.9	0	47.3786	50.7191	34.5456	76.9939	113.718	40.8722	97.9142	28.5231	81.4744	94.5744	78.5229	0	0	0	27.2632	0	53.4401	0	68.535	49.6206	36.8183	75.0505	34.1916	42.6109	49.8598	0	0	49.9654	27.4367	50.9672	0	55.8097	24.4706	0	0	0	59.5365	0	48.2066	22.3572	45.5767	0	70.7393	0	50.1242
		504	2184.76	19.9514	46.6525	84.569	99.4657	69.7398	53.5014	68.4317	89.6293	47.682	125.225	32.6203	37.0376	0	0	35.9332	59.3163	0	24.5231	0	20.6143	101.745	78.6109	0	0	19.1163	32.601	0	19.6958	40.8465	39.8414	0	0	21.4054	0	0	0	40.81	0	0	26.1183	0	67.3317	12.6641	65.5456	0	29.6287
		505	2188.62	0	26.2363	68.7091	101.069	59.9234	79.5187	76.062	95.4465	0	70.1008	82.4844	26.4444	0	0	0	112.213	23.7669	0	0	46.6439	82.9608	37.676	125.203	48.2684	45.5155	31.2254	19.7877	35.3806	0	0	69.1776	0	41.087	53.1848	0	0	28.3783	17.8342	65.2293	18.9024	37.6601	47.5363	0	79.6927	0	21.1907
		506	2192.48	0	56.8107	14.4849	63.1887	59.4766	62.3628	78.5854	102.616	30.7309	87.7326	53.6413	37.4164	0	0	44.9973	83.7822	0	32.0955	0	47.4502	26.9008	71.6161	105.313	44.2334	32.6741	38.7487	24.2972	0	29.3433	50.1047	0	0	34.5741	0	28.9284	0	74.6316	47.6734	0	0	24.0283	72.637	0	62.7798	0	20.226
		507	2196.34	0	33.8008	83.043	70.7998	62.4656	40.0017	79.6579	105.46	0	73.1305	83.2583	61.3149	0	25.9115	49.3016	106.894	0	29.083	0	49.3056	47.8853	24.4667	116.04	65.2573	35.1768	49.4683	14.9131	21.3788	0	37.6379	0	0	45.7474	69.3187	0	0	38.631	102.431	25.6199	46.9038	0	0	0	54.1765	30.982	44.2498
		508	2200.2	0	66.5789	48.9388	57.0776	48.2785	88.5443	80.4665	61.4228	17.9553	62.8921	41.5102	50.3846	0	0	90.9852	104.421	0	0	0	80.8861	88.3602	17.192	90.4315	0	0	64.1651	50.0422	0	38.8889	17.0124	34.834	0	0	31.4633	0	0	0	71.2527	47.4757	0	16.4654	79.0306	30.281	79.0474	0	24.6304
		509	2204.06	0	49.3215	72.8556	54.6955	81.2087	83.4257	71.4983	76.3729	25.0168	0	69.6358	58.6497	0	0	0	107.719	0	41.3189	0	80.6563	79.5721	85.7238	119.795	47.625	31.0769	32.3267	31.0372	30.1233	64.2007	74.164	34.677	0	0	0	25.9018	0	24.7882	38.7984	0	52.4772	0	0	44.5319	39.0914	16.5496	42.9723
		510	2207.92	34.0452	41.8186	51.8911	123.029	100.513	70.507	23.796	57.2831	33.028	25.9975	34.9152	43.0276	0	0	0	122.411	0	22.5226	0	38.3626	104.174	50.4977	23.5537	0	16.7549	18.054	54.3837	30.1355	77.4359	43.7387	19.641	0	0	17.3813	23.271	0	21.4512	40.714	31.456	67.4818	26.5215	61.7454	0	0	25.7008	51.7636
		511	2211.78	0	0	33.5133	67.8555	44.7566	76.1311	116.475	150.75	66.2874	29.2947	0	0	0	0	28.9469	47.2979	18.1828	0	0	34.4467	81.6282	35.8776	86.7664	0	35.4965	0	66.5609	29.1473	105.977	0	33.4437	38.8166	23.9475	0	25.836	0	59.8506	70.1769	0	62.6439	0	43.2864	0	0	21.3763	0
		512	2215.64	0	79.0206	74.0914	125.935	109.051	40.4392	70.0972	68.1191	0	34.3763	67.085	37.9978	0	0	0	131.111	32.5439	33.431	0	90.524	80.7987	26.3405	90.956	25.4958	21.7207	27.3049	38.4307	61.1285	80.4388	28.7829	15.0601	26.5401	0	0	0	0	0	62.8862	0	70.5846	27.1093	39.7703	19.6925	0	33.3083	18.4582
		513	2219.5	0	42.9836	111.494	84.2737	73.247	80.5157	71.4933	24.3412	85.486	29.2621	48.8901	25.9482	0	0	0	88.0882	0	0	0	81.2163	120.132	23.4122	85.8117	28.3473	0	19.1621	44.7473	0	0	0	38.5902	0	0	0	0	0	39.8045	42.4897	19.0309	24.7787	51.3375	0	47.5414	0	33.0532	0
		514	2223.36	0	47.0293	90.7911	52.1664	86.6996	46.475	54.8402	86.3856	47.4052	0	39.8892	32.28	0	0	30.9408	88.134	0	0	0	32.2973	88.8204	48.7134	88.9372	20.2718	0	0	78.7512	0	35.4974	21.6971	33.9305	27.7455	0	18.7251	17.7312	18.2687	45.9461	18.3538	0	0	29.774	31.0417	0	0	48.5916	60.3783
		515	2227.22	0	44.777	0	16.7751	23.3525	116.836	101.834	62.6379	44.9444	45.5016	78.5681	0	0	0	27.2455	61.7431	0	0	0	54.3918	140.322	49.9227	93.8383	0	0	0	23.7822	0	0	24.094	27.957	0	0	49.4302	0	0	41.92	49.9064	0	0	0	38.8129	0	30.0565	41.158	16.9018
		516	2231.08	0	0	91.166	19.6527	68.5757	81.3205	94.7918	50.1117	0	0	44.6854	0	0	0	25.386	114.469	0	22.5175	0	108.692	42.8851	32.981	142.88	20.3894	22.5863	29.7477	35.4144	22.8181	80.8183	24.9895	58.3816	0	0	0	22.6089	0	41.5135	42.7281	17.9477	51.1913	0	45.4922	26.4457	0	37.8351	42.1803
		517	2234.94	0	37.6163	30.7513	0	40.0213	77.8265	66.5274	103.289	21.0794	0	0	35.7744	0	0	26.7252	100.07	0	22.0567	0	122.74	147.694	0	93.6431	18.8518	54.954	54.9356	29.4628	0	29.8086	19.9304	53.1984	23.3411	26.3529	23.2488	0	0	43.367	46.6268	57.1807	20.6198	0	60.3038	51.4532	26.4681	34.4369	0
		518	2238.8	0	28.9107	0	0	51.825	68.4879	90.2211	32.4376	21.8397	28.1989	61.279	44.4392	0	0	46.8964	47.844	29.4825	16.2406	0	141.323	61.2838	39.0433	92.9233	28.6946	45.9547	26.8372	37.2714	29.7869	41.541	34.9671	47.9045	0	36.4203	30.6538	0	0	0	75.05	0	35.1285	0	45.2289	0	0	49.3425	32.3312
		519	2242.66	0	27.2506	0	16.5545	45.4076	113.221	56.6765	57.4072	0	0	0	0	0	0	61.7937	71.3507	0	19.4642	0	59.8095	118.328	29.4414	89.4045	42.0861	86.4775	72.405	53.0402	26.9039	0	0	39.8303	23.2879	28.3809	0	0	0	50.2513	37.2656	73.3552	65.3307	30.5452	55.1408	0	25.8108	45.4712	44.2105
		520	2246.52	18.3273	58.6005	55.5098	53.281	71.4588	73.0562	40.8223	57.9098	28.7827	0	51.7865	78.5149	0	0	0	71.493	0	17.0567	0	66.003	78.0478	0	99.8839	36.4414	49.7672	34.7718	23.1405	27.6002	28.3321	57.5338	83.4937	0	18.2154	0	0	0	60.6728	65.896	0	42.2957	0	37.1667	29.6896	34.4485	60.3493	21.6113
		521	2250.38	22.7411	0	72.8122	144.276	40.92	66.0457	47.631	57.2161	22.5254	0	91.0752	34.6888	0	0	32.9428	90.7614	0	0	0	106.908	139.303	0	90.0063	30.7236	54.377	67.3824	55.8961	0	0	0	50.9001	0	0	22.0111	0	0	50.4719	35.2801	72.4379	46.0618	0	36.4426	21.6414	0	36.2307	74.185
		522	2254.24	18.2603	0	21.6666	120.465	73.0872	82.7742	0	62.1327	0	0	32.3705	46.5118	0	0	22.0117	33.3915	0	25.1575	0	60.099	72.6951	0	89.7273	29.787	37.3077	88.8949	33.9168	44.8149	26.5143	0	61.6035	31.6291	21.0148	20.6458	0	20.6955	0	56.6559	57.0881	18.5894	27.3122	24.5429	26.6807	0	0	82.6553
		523	2258.1	0	0	55.929	57.6725	101.701	97.601	72.9959	32.0495	43.5166	0	96.8975	72.7433	0	0	50.3035	116.337	20.2376	34.7928	0	44.7248	91.9789	73.604	111.429	0	33.3204	93.7861	40.6583	51.2247	0	24.6715	34.7007	0	0	0	0	0	71.4016	85.3466	0	42.4839	19.4167	25.8487	0	0	25.3139	33.5178
		524	2261.96	0	44.9304	17.7697	51.58	84.6176	92.8206	84.1026	30.4084	0	0	59.9471	0	0	0	47.1013	100.059	0	65.0453	0	111.038	66.4056	35.0026	101.009	28.5646	22.7195	103.938	20.1375	0	0	0	71.8045	0	0	33.687	0	30.1062	35.6392	51.8073	0	0	0	50.3635	17.7718	0	82.8948	68.5629
		525	2265.82	28.4405	28.6782	60.1709	52.8428	75.4476	102.403	61.2837	18.9908	31.2772	0	64.5972	68.6144	0	0	95.8776	110.263	55.571	58.7145	0	51.9894	71.9498	0	68.8638	0	0	18.5468	26.0927	32.4055	0	20.0172	62.9454	0	0	22.7408	0	0	21.2374	59.1333	0	35.0517	0	48.8549	43.3044	0	80.9004	0
		526	2269.68	23.2796	31.8956	42.7517	71.0123	29.4508	113.396	88.6571	22.2117	0	23.3667	85.1159	56.5984	0	0	71.4888	73.155	0	61.4381	0	64.2332	80.7745	32.7558	79.9891	0	22.922	0	72.3899	26.6674	0	0	69.3221	0	0	0	0	0	43.3229	31.5277	56.4585	0	43.4798	41.7524	39.504	0	55.9824	76.1011
		527	2273.54	35.828	47.4194	73.3621	67.2052	115.947	61.8203	61.9719	0	0	0	36.1926	110.365	0	0	92.9433	52.9772	0	0	0	87.1839	52.4905	27.1109	72.5293	20.1616	0	29.1831	54.6424	0	34.2251	0	74.9244	0	32.8211	20.8818	19.6787	24.6911	31.1737	52.599	28.7512	0	0	50.7651	61.5735	41.5772	78.4159	49.6941
		528	2277.4	47.9171	28.3385	52.3967	25.5751	24.5927	76.028	81.2188	19.6546	0	0	65.0062	53.8363	0	0	41.0188	0	0	23.2091	0	27.2281	67.7011	0	60.5785	19.7178	23.9165	17.4399	47.6329	47.5916	42.2484	24.107	56.047	0	28.8851	0	0	0	25.0187	65.7026	0	21.7487	17.0278	65.6055	37.7807	35.2888	79.7257	62.0909
		529	2281.26	0	21.9903	38.0753	105.452	21.3053	64.8711	84.4067	0	28.3822	0	51.7565	80.2378	0	0	79.2278	43.5929	0	0	0	71.1697	129.423	22.7081	59.6717	21.3793	31.4542	0	36.6347	34.4461	0	0	68.0762	0	0	0	0	36.0404	35.6208	68.8113	45.1608	25.6698	0	32.157	20.9355	0	44.8056	52.0387
		530	2285.12	0	42.5809	77.1283	118.353	45.6292	83.3859	65.0985	0	31.197	0	70.412	47.329	0	0	0	25.7728	0	0	0	35.1233	107.244	36.5801	87.7179	25.0846	40.3957	29.5792	91.1076	46.8899	0	15.2558	58.7852	29.7714	19.6887	24.5367	31.496	28.9015	69.4355	37.9334	81.621	0	24.5861	0	0	40.9982	100.459	42.4138
		531	2288.98	14.2382	34.369	30.3499	86.6414	32.6365	67.2173	44.092	24.0817	0	0	88.9067	65.1006	0	0	0	35.2535	0	28.995	0	25.0565	86.7222	44.9225	64.9616	33.4847	53.1661	22.5088	68.5509	20.7234	0	20.5273	61.8363	0	0	0	29.9339	0	0	48.4524	68.4407	0	0	0	59.2003	19.099	32.3784	57.7101
		532	2292.84	20.2716	0	84.3488	25.3368	54.9322	68.0118	0	0	17.792	0	97.3578	23.4335	0	0	0	57.2741	0	56.9262	0	41.16	83.3643	35.3891	73.9104	43.7076	54.8319	20.0392	56.8876	0	0	16.7128	67.2378	0	0	0	33.9007	0	41.0555	15.3553	0	25.2777	0	0	106.955	34.1199	54.708	24.8803
		533	2296.7	0	0	82.6825	43.7807	47.1768	76.2842	22.6306	0	0	0	46.8971	54.3567	0	0	0	0	0	0	0	0	103.11	51.7053	54.3093	64.1318	46.6638	21.3887	35.5653	42.3792	0	20.0086	69.7762	0	0	0	0	0	0	71.4865	0	20.3367	0	28.1972	0	0	79.0305	15.8715
		534	2300.56	47.9269	41.4081	40.0413	84.1563	63.8817	53.8985	50.1504	0	0	0	94.1789	32.6279	39.643	0	38.4331	0	0	27.2301	0	0	77.7094	15.1262	0	57.6067	23.7823	17.7015	59.9259	0	31.1399	0	42.7389	0	0	0	0	0	18.8313	20.6197	60.8204	0	0	41.2307	73.5726	0	79.5565	53.9322
		535	2304.42	38.382	27.1193	0	43.6453	0	50.5579	85.4403	0	0	0	34.9366	22.382	0	0	33.4698	68.9903	19.8527	0	0	0	60.6774	0	88.8527	95.4484	29.8639	90.7955	49.0955	0	0	0	64.2673	0	0	0	44.7488	18.6136	16.5901	47.235	40.3318	0	16.0497	47.0618	41.2193	51.4945	61.7835	64.3244
		536	2308.28	0	45.933	19.5786	112.98	41.7653	94.3245	28.9738	18.1222	0	0	61.674	71.4346	0	0	0	0	32.1568	24.6303	0	32.082	93.6942	35.0542	80.4591	32.4064	90.728	47.4989	0	22.1729	0	0	46.4951	0	0	0	46.9883	0	21.6277	0	0	0	0	45.3238	70.8357	36.5436	52.3839	42.4382
		537	2312.14	0	29.6295	0	119.943	24.122	48.0784	57.9987	17.6296	0	0	100.953	55.4473	33.9764	0	0	29.5474	24.091	39.4912	0	0	118.204	38.7468	54.9647	35.3691	89.869	16.0207	51.2793	0	0	0	60.9738	0	0	0	20.6494	30.1994	57.1776	0	50.4878	0	0	46.317	82.7976	0	32.7094	31.6302
		538	2316	23.7653	57.1594	42.7691	115.442	19.848	27.9502	48.3012	31.517	28.8792	0	57.3676	44.9702	0	0	17.2327	107.186	17.578	19.6866	0	45.1544	68.7913	0	27.835	82.1409	93.7419	0	38.4335	0	16.1643	0	33.0928	0	0	0	0	29.667	0	35.5051	0	38.7967	0	22.5905	21.559	32.3932	59.6508	32.4898
		539	2319.86	0	33.6912	22.9283	93.0515	43.9467	36.6768	65.8355	29.3671	28.091	0	91.4884	62.2825	50.8449	0	0	49.0978	0	44.4793	0	0	103.549	35.4814	84.9219	28.919	105.262	37.4853	42.6077	0	16.7625	0	35.0868	0	0	0	0	0	41.8683	39.5383	21.8658	0	0	24.248	102.227	44.1505	68.2273	37.212
		540	2323.72	0	35.258	17.7436	43.481	30.2537	20.4712	51.6105	46.9996	20.6685	0	88.8502	62.9523	33.7322	0	0	14.61	23.1182	30.0222	0	40.9872	77.62	0	80.3583	57.7431	65.4497	54.5865	69.1794	0	23.5759	26.4319	61.9455	0	23.0542	20.793	0	0	24.0805	53.0425	0	24.7429	0	18.6152	37.5211	72.2323	53.8795	94.8858
		541	2327.58	33.8226	39.884	24.8159	71.9493	49.4122	55.8729	36.2569	0	25.6354	0	60.3423	17.4624	46.5702	0	0	24.9889	0	0	0	0	82.1899	46.399	72.1228	43.8528	58.9365	0	41.7655	0	0	0	0	0	0	0	0	0	0	45.9621	0	0	0	16.9505	94.7167	29.3276	88.6869	53.4327
		542	2331.44	44.3339	18.7149	42.1646	94.5432	52.1609	50.5412	44.5985	35.5293	0	0	72.7303	67.7158	39.7057	0	0	58.9409	45.4403	0	0	40.9379	150.392	47.4391	86.2483	73.0914	95.4192	0	76.1381	0	0	0	45.7062	0	0	0	0	0	23.584	65.2676	0	0	0	24.0932	42.3402	44.8163	55.7017	83.8911
		543	2335.3	40.5762	0	22.6562	118.354	0	101.952	65.1208	0	0	16.0886	45.488	53.7274	65.5997	0	0	0	34.5092	0	0	30.9976	79.7761	21.075	104.196	54.4276	56.9645	22.3993	86.6845	0	0	0	72.8645	0	0	0	0	0	62.0411	47.2488	47.1041	0	0	0	20.3892	46.4563	16.6524	28.7504
		544	2339.16	28.665	0	32.5466	89.6604	61.1079	71.3394	40.124	0	0	0	0	82.1507	20.3743	40.4661	0	0	0	0	0	45.5995	91.357	27.589	43.5805	39.7074	92.2215	0	62.0491	0	0	0	46.8978	0	0	0	0	0	61.9108	29.6387	36.9719	0	0	70.9349	53.015	0	78.5688	54.1035
		545	2343.02	0	22.9615	18.1807	110.585	69.3177	45.1854	0	46.5679	0	0	0	93.3064	0	0	0	74.6208	36.5061	0	0	0	91.8217	0	37.2868	88.6902	65.4516	34.4817	78.2133	0	0	0	59.0069	0	0	0	21.4005	0	58.0451	40.4842	0	0	0	24.9991	0	26.7452	0	81.7871
		546	2346.88	0	37.6023	0	149.646	92.7991	29.1655	39.2656	43.9116	0	0	39.1791	83.6621	72.5843	0	0	73.3088	68.2565	24.3917	0	0	66.0705	19.1578	42.6837	41.2613	77.9881	45.6155	113.767	0	0	0	56.455	0	20.7842	0	0	0	41.5873	64.5987	0	0	0	32.1315	56.0357	56.3518	0	93.2472
		547	2350.74	0	50.5059	40.5762	107.28	65.3245	35.8228	36.1325	0	34.3415	69.2567	74.4663	27.922	23.0994	0	0	0	89.2833	0	0	22.1324	77.1712	46.4614	84.5592	86.7224	70.7866	18.1717	91.1796	0	0	0	25.9628	0	0	0	0	0	87.865	43.5443	17.5227	0	0	0	53.6202	0	27.6108	42.1866
		548	2354.6	0	76.1704	37.9498	99.8933	34.2973	80.912	53.3914	0	36.0416	55.8322	92.7438	82.3014	82.6064	0	0	104.06	69.503	41.0765	0	0	0	63.4084	88.8571	36.5555	46.8203	35.2924	97.923	0	25.3172	0	99.091	0	0	0	0	0	46.7297	21.2153	76.7515	0	0	49.5288	47.905	0	18.1365	61.8148
		549	2358.46	23.3862	24.4144	0	96.0339	72.5611	97.3037	63.0482	0	29.4556	32.2876	51.6967	69.9528	62.4846	0	22.7107	68.2552	30.0023	35.6638	0	0	100.966	35.2352	70.7061	28.1568	0	32.3672	95.8327	0	23.7547	0	44.6829	0	0	0	32.2815	0	35.5237	28.4755	53.7924	0	0	24.6793	47.0374	37.8123	27.2676	31.2215
		550	2362.32	33.1142	58.4385	20.7991	136.541	106.764	106.591	0	41.5909	25.1746	20.8215	67.9863	28.5825	64.2045	0	0	84.8916	0	0	0	27.4389	37.27	53.111	66.5885	33.3187	57.9778	30.7897	49.2411	0	0	0	74.1592	0	28.5361	0	0	0	44.4957	67.4668	0	0	31.7513	77.1389	22.7144	0	0	51.462
		551	2366.18	51.0491	75.568	0	125.043	95.6999	91.7044	38.358	61.3734	19.9263	33.524	56.3329	79.1358	72.5338	0	0	45.2123	23.719	0	0	19.2381	27.8034	22.6536	72.7325	59.6416	32.097	0	104.906	0	27.2546	0	0	0	0	0	0	0	103.651	76.6151	41.2998	0	0	0	70.881	0	0	29.5158
		552	2370.04	0	25.8564	40.8408	161.667	70.3387	69.4247	0	72.5225	14.9467	36.8338	53.3966	60.053	55.3551	0	0	31.3322	0	0	17.3272	0	0	25.1262	55.458	56.3617	0	54.7774	66.6875	0	0	0	0	0	0	0	0	0	59.4617	79.2157	33.8235	0	0	0	49.0513	18.5042	55.5288	58.2512
		553	2373.9	52.0336	0	39.5955	99.717	60.1299	114.738	55.0534	79.7823	32.5315	30.1723	60.4756	86.2383	19.7666	0	0	55.7525	38.5474	0	0	0	30.2582	53.1224	43.0599	87.6369	61.5536	37.4901	54.1385	0	26.1099	0	0	0	45.1433	0	35.6184	0	26.7197	64.1832	83.4607	0	59.9195	23.1082	0	0	44.6846	95.6794
		554	2377.76	0	32.669	58.0765	114.562	58.4645	114.871	16.6112	57.8514	28.8142	95.7026	54.5465	54.3937	29.7751	35.3453	0	37.6459	28.3917	0	0	0	0	62.5225	98.0256	45.1655	85.882	18.9392	89.3839	0	0	0	53.0001	0	34.3622	0	0	0	41.0517	63.7316	68.2764	0	0	23.0153	24.9311	15.9055	69.3352	16.891
		555	2381.62	0	95.6266	45.7139	121.71	65.1507	70.8889	0	29.3494	44.6432	90.6702	18.5192	45.4863	47.5936	0	0	44.2793	48.1054	0	0	31.5958	48.8273	19.7873	54.9366	28.9836	70.1025	31.9921	51.6326	0	0	0	60.7895	0	0	0	41.1921	0	45.7282	72.3487	0	0	16.6191	0	0	25.683	19.2613	53.2368
		556	2385.48	19.7204	52.6596	28.4771	60.1763	62.8966	93.8786	0	59.7322	0	23.1613	53.9804	79.3759	19.8395	0	0	83.7354	39.4422	21.7151	0	0	0	38.3309	68.6477	102.748	0	18.3962	40.4432	0	0	0	29.2321	0	30.451	0	46.5321	0	51.2117	66.4651	29.7131	0	0	0	0	37.309	30.8255	49.6348
		557	2389.34	0	63.4421	46.0604	144.844	68.4535	42.2981	0	38.2147	19.4199	29.1501	68.7316	0	69.4012	0	0	92.3352	34.4485	0	0	0	19.176	85.7979	63.8511	23.5689	71.5828	34.4286	59.1008	0	0	0	37.4946	0	0	0	22.4997	0	24.5861	72.7862	59.2718	0	23.6078	57.4072	20.9443	39.9745	40.0941	0
		558	2393.2	0	86.5682	64.9033	163.625	87.2996	72.199	0	26.8348	0	111.608	22.0603	33.6709	25.3948	0	24.8806	66.6424	69.6087	24.5064	15.7512	0	18.3444	97.4042	81.2493	34.7016	26.8318	39.2699	88.5866	0	0	0	39.329	0	0	0	31.2086	0	95	41.5972	32.5837	0	19.8525	0	0	0	0	50.5226
		559	2397.06	0	67.5034	72.6571	107.974	33.6657	63.4979	0	19.6396	15.4475	72.1883	76.1247	27.8694	28.5667	0	34.3642	77.5366	56.3028	20.1929	0	0	0	46.1138	56.9199	51.928	67.9358	45.1774	51.8675	0	0	0	31.9271	0	0	30.3206	0	0	51.3512	22.5511	94.8047	0	35.0467	0	0	47.3022	0	0
		560	2400.92	0	112.986	39.6555	134.796	96.404	31.1871	0	89.8986	0	80.1632	18.915	47.6143	60.5893	0	0	71.7449	26.2131	29.9499	0	18.554	0	91.9664	88.8819	51.5597	48.9193	36.6358	30.1937	0	0	0	57.8583	0	0	22.6456	27.5746	0	34.7324	42.5684	80.5105	0	32.1373	27.993	59.0771	44.1887	24.2206	0
		561	2404.78	0	81.0787	15.2601	93.3062	77.5929	43.2783	0	42.3883	0	96.6328	59.5514	29.3706	33.9886	0	35.0645	28.8189	69.9824	24.4463	0	0	0	96.0216	113.824	57.9977	0	0	100.494	0	0	0	51.829	0	0	0	0	23.4964	63.4601	57.659	38.3038	0	31.3041	17.7781	44.0412	0	0	40.086
		562	2408.64	0	133.09	0	93.9209	80.6616	48.4439	0	46.0745	0	55.2888	46.5437	0	0	34.185	0	84.0229	50.9595	32.0872	0	0	45.8973	43.3298	33.6059	38.1072	57.3601	0	64.468	0	0	0	70.7617	0	34.5657	18.2776	0	0	75.8729	58.3087	58.8016	0	18.6589	50.6162	0	17.801	33.0139	62.8998
		563	2412.5	0	112.351	0	85.2328	106.993	74.51	0	46.8138	0	17.052	32.1187	70.6819	0	0	0	33.1187	63.3704	23.0373	0	19.8002	53.0875	51.419	82.7669	0	26.471	32.3759	24.4777	0	0	0	59.6079	0	25.8866	23.2569	0	17.2565	54.7465	79.6609	0	0	0	46.7556	69.0056	0	85.4893	0
		564	2416.36	18.6999	150.102	37.7094	126.14	107.238	20.0833	0	74.7709	0	57.9575	81.5623	37.1288	22.3388	0	0	51.701	25.9333	58.6147	0	29.0973	26.3074	86.4589	66.1115	37.7855	72.9441	14.3879	58.9533	0	0	0	37.5071	0	56.5747	39.8473	21.8957	0	52.9584	41.8898	31.1412	23.5873	52.6017	18.8316	0	36.7466	31.8325	48.5163
		565	2420.22	0	114.387	21.2196	66.5244	33.5537	40.43	0	0	0	37.3671	127.749	68.4081	0	22.7617	22.3653	72.8738	69.7753	0	0	0	30.8159	74.9589	41.0341	31.4733	0	19.3649	47.1743	0	0	0	36.0135	0	29.163	23.168	0	16.4717	78.4732	59.228	37.9326	43.9076	27.1611	33.5716	0	0	0	56.9401
		566	2424.08	30.9186	124.67	87.1041	29.4517	83.7114	63.3995	0	54.8586	0	127.72	108.045	88.1656	47.5773	0	0	54.3893	47.353	21.2958	0	0	0	81.6948	51.5975	52.4245	89.5662	23.2758	88.2957	0	0	0	60.5699	0	44.5425	0	0	0	0	56.5209	88.3505	0	26.8138	24.6568	31.0628	0	48.1681	30.6417
		567	2427.94	0	97.2171	39.8045	75.394	65.0247	75.4249	0	48.1052	0	112.695	22.3322	93.6396	55.0854	16.1564	57.9697	29.5702	36.3963	58.3997	0	18.298	38.2496	53.7576	51.1356	33.0958	0	34.7183	24.414	0	31.7173	0	60.8086	0	44.6603	0	0	16.1043	36.99	76.6008	38.5059	0	41.284	21.269	35.242	0	48.5763	34.0574
		568	2431.8	0	64.2375	53.6818	153.547	104.217	37.2612	41.159	50.4336	0	63.1732	66.5588	25.8697	59.7328	0	0	0	44.5067	0	0	0	36.3872	68.7344	36.0769	57.8375	0	30.9562	43.6159	0	0	0	41.1922	0	0	0	0	0	62.7504	57.4815	84.2159	0	0	0	71.4671	0	68.7374	82.6752
		569	2435.66	48.6306	37.5001	47.5512	85.8693	102.318	47.3859	0	54.7691	0	58.9934	104.395	46.0022	30.5352	0	46.3505	0	35.9827	61.56	0	0	24.6605	83.9471	87.1777	79.6413	45.2581	65.1363	26.2597	0	0	0	16.6086	0	29.9482	0	0	0	28.5436	46.813	48.3468	0	43.765	0	0	0	49.885	30.5763
		570	2439.52	0	81.7497	46.1014	72.0319	109.468	69.8171	35.7405	42.7373	0	83.7295	0	43.5783	34.9256	0	0	61.459	40.953	29.5829	0	30.1405	0	36.0181	20.3284	84.2912	31.6292	0	18.2118	0	0	0	39.9077	0	39.2935	0	0	27.7676	73.2268	84.1089	0	0	36.4251	0	0	18.7965	51.7992	25.6031
		571	2443.38	38.4036	26.418	39.635	95.5045	57.0969	119.91	0	53.2718	0	105.463	87.1293	38.8405	44.4511	0	0	74.0426	57.273	48.4961	0	0	66.4728	49.4116	97.3372	35.9474	0	0	82.5044	0	31.924	0	0	0	0	21.5857	0	0	71.0189	90.1576	41.1329	0	50.0912	0	0	0	61.7977	45.2115
		572	2447.24	0	15.682	16.316	70.1758	83.2432	103.05	0	96.0612	0	102.457	37.3762	48.7187	51.8708	0	26.192	0	35.3625	44.1744	0	0	28.9692	58.5554	120.682	63.1584	0	27.0898	58.7133	0	0	0	32.1124	0	79.5397	0	35.1512	0	64.8053	64.3356	0	0	0	0	0	0	52.7186	0
		573	2451.1	32.0232	40.8074	59.7272	24.4096	106.693	137.411	23.128	121.185	0	85.8086	62.0833	37.4358	25.3528	0	23.0787	49.4488	64.9605	64.1332	0	0	30.2847	58.014	44.1509	74.7015	22.8754	0	50.8674	0	0	0	20.0557	0	0	0	35.9695	30.9368	0	38.3325	79.6189	0	33.3061	0	0	39.9494	0	20.0762
		574	2454.96	0	30.8963	69.8052	63.0133	47.1627	155.688	0	56.1472	0	54.2218	86.3327	80.1842	28.2949	0	52.021	74.1002	58.9774	78.3274	0	24.4568	26.4473	97.8074	24.0693	24.9593	23.6204	0	22.7014	0	0	0	0	0	81.9364	47.9024	0	17.1845	39.9266	44.5278	26.237	0	67.9038	0	21.2261	18.1036	75.2702	29.8382
		575	2458.82	0	53.0131	33.3193	38.5875	114.709	111.436	24.4491	76.7444	0	115.117	26.6158	49.8349	0	0	42.305	52.3592	83.5615	102.341	0	0	50.5688	92.4522	96.6028	43.7999	24.6932	0	60.1453	0	0	0	32.1502	0	50.9576	0	0	0	0	40.7255	42.9212	0	102.386	32.5069	41.4382	0	37.7015	50.372
		576	2462.68	26.7095	54.033	46.2536	47.7348	80.583	126.474	30.1481	81.1511	15.6834	28.6089	46.3169	91.6961	36.8767	34.5174	70.606	92.5004	43.9772	50.059	20.1589	0	24.1436	59.0099	132.495	30.9416	42.605	16.3051	40.8712	0	36.0167	0	0	0	61.372	0	0	28.354	0	0	48.5328	0	0	0	15.945	80.6872	52.9437	0
		577	2466.54	32.7386	0	19.3154	44.4299	57.2179	105.66	0	44.753	0	56.2644	0	23.5453	0	40.3735	24.3696	21.9868	71.6251	81.7185	0	0	17.8827	80.3247	84.2835	60.5052	32.3712	0	43.6657	0	35.4119	0	35.7966	0	36.63	23.918	0	29.642	0	49.5839	40.5243	0	33.694	0	0	0	48.6644	42.1536
		578	2470.4	54.2685	68.84	48.0283	41.4681	92.911	94.7521	0	62.463	0	26.7372	40.4127	73.0614	0	23.6599	39.3341	71.9742	62.5362	54.7122	0	47.5403	0	64.0876	74.3176	25.1286	0	19.9784	42.8678	0	0	0	15.1413	0	28.1975	0	0	27.0348	0	20.2746	52.9976	0	51.7325	0	0	0	58.7463	16.3111
		579	2474.26	62.0055	0	0	56.6942	92.153	70.9439	38.3025	18.0644	0	88.145	0	23.1761	30.8152	65.5321	0	84.0635	38.5889	57.751	0	0	75.4129	68.6368	27.0498	24.3022	0	28.8421	57.4843	0	0	0	16.4023	0	39.7655	0	0	0	0	73.2277	78.4948	0	28.2794	0	0	17.423	42.9097	37.909
		580	2478.12	0	29.468	0	61.7834	58.788	95.431	0	21.7081	19.3545	39.841	0	33.6151	0	27.0183	40.6519	92.9491	58.4076	89.9308	19.4393	0	0	83.7988	32.0852	39.782	0	23.0226	31.4039	0	53.7919	0	35.8893	0	47.4955	0	0	51.8929	0	58.4363	77.7294	0	57.6616	0	0	36.3697	33.8002	52.6083
		581	2481.98	56.8438	23.6504	45.1471	51.6288	30.0581	155.806	0	0	0	54.8229	0	0	0	0	53.978	51.1126	120.352	115.652	0	0	38.2345	68.5943	42.5643	66.0311	56.9527	46.511	46.834	0	0	0	33.5144	0	0	0	0	0	16.3113	51.3469	48.6846	0	18.3526	0	0	0	0	0
		582	2485.84	87.078	60.686	24.5052	39.0861	71.1176	91.6682	37.3117	56.2274	0	82.9203	60.2762	27.4045	0	31.0544	35.9162	84.6645	73.0148	92.4503	0	0	24.1347	54.0158	38.4126	77.9537	0	48.6553	37.6174	0	21.6122	0	44.7671	0	43.2345	0	0	0	0	82.5242	0	0	0	0	0	66.438	14.0662	19.7262
		583	2489.7	112.679	16.6289	51.5017	19.2995	75.1615	119.416	23.9813	41.3086	22.3853	58.2222	0	38.0607	33.1754	31.4448	48.8494	87.6834	73.5181	49.5789	29.3932	47.2678	28.5205	84.3571	65.2527	66.2578	76.1772	38.1478	56.5491	0	0	0	24.9024	25.4679	95.3295	0	0	0	0	32.5571	54.7882	0	54.565	0	0	37.7497	0	0
		584	2493.56	0	16.2407	22.0397	26.1791	42.4595	146.895	44.4233	26.2215	0	34.6011	0	42.3861	24.5287	46.4671	0	102.014	46.6924	115.44	17.3094	31.367	0	78.2503	0	41.8385	0	51.5016	0	0	0	0	0	0	37.5741	18.6383	0	30.503	0	47.1344	71.8078	0	48.3516	0	21.9438	24.6721	36.0191	0
		585	2497.42	37.4406	27.001	0	28.2616	68.35	123.703	0	0	57.2452	23.7057	0	21.8109	38.0963	0	27.3144	104.974	80.52	112.118	38.0752	0	45.0648	84.4489	79.2358	68.127	37.4978	35.418	49.7824	0	0	0	0	0	42.846	0	0	0	0	65.9199	0	0	74.3274	0	0	55.8511	17.046	0
		586	2501.28	60.4776	37.4831	30.2265	0	57.8696	138.638	0	0	0	79.5491	0	22.7809	0	0	0	67.9202	69.0754	73.5911	21.6809	48.2118	0	62.9628	40.4435	71.6668	55.5405	0	30.8516	0	39.7171	0	0	0	40.6689	0	0	26.6626	0	72.9411	16.4238	0	85.134	0	30.3811	30.4768	46.6882	0
		587	2505.14	19.1779	0	0	0	65.8922	154.049	0	0	44.0274	24.0821	28.5339	0	65.6429	23.7524	21.5156	61.07	30.5966	67.1555	29.3818	0	0	77.1238	67.881	27.3111	0	0	65.2891	0	0	0	0	0	15.0387	0	0	47.9875	0	37.5442	0	0	53.29	0	0	34.2164	0	0
		588	2509	58.0501	37.6454	0	0	64.4434	157.38	0	16.4057	19.4252	24.7134	22.8252	28.4561	32.0345	0	0	76.0295	50.6744	87.2535	0	38.46	21.4147	59.3234	42.5605	65.3684	0	36.0749	41.1219	0	0	0	68.7819	0	65.4435	0	0	0	0	80.1365	0	0	53.2794	0	18.7681	42.1824	0	21.7491
		589	2512.86	65.3166	28.171	47.6056	0	45.7385	169.96	0	0	29.216	53.0441	20.0454	0	36.761	0	16.5362	65.5645	55.5417	88.1525	55.2172	0	60.8969	66.1099	51.9935	35.0783	0	43.3623	38.8209	0	0	0	35.6442	0	58.044	0	0	29.272	26.6031	79.986	58.0802	0	0	0	0	23.3397	63.5991	0
		590	2516.72	57.1598	0	22.5875	22.2437	35.7577	175.346	0	0	18.9659	72.0838	0	21.8923	53.1146	49.634	41.3537	91.4298	44.1125	100.553	0	44.0884	64.968	76.3355	0	29.3735	0	20.7269	74.6508	0	0	0	31.2512	0	29.7301	0	0	30.5501	0	68.8441	65.3847	0	0	0	0	37.9869	0	0
		591	2520.58	88.8955	32.431	26.3514	0	48.8659	156.842	0	0	31.6354	56.5159	0	28.5863	33.8009	0	20.4479	91.9037	108.868	89.4057	0	31.6371	24.2177	56.1814	62.0516	107.086	0	27.0865	73.895	0	0	0	57.1791	0	0	0	0	36.3391	0	60.9138	93.8819	0	17.7527	0	0	0	0	0
		592	2524.44	27.4024	0	47.899	24.4018	21.7863	183.485	0	0	38.9634	73.9461	0	25.7656	44.0477	39.1499	25.055	86.5629	0	113.036	51.4005	34.7323	65.4492	51.743	115.204	76.2401	0	0	47.2997	0	28.2828	19.0154	35.9135	34.2998	18.1449	0	0	0	0	26.5111	59.4119	0	34.2665	0	0	34.3578	0	0
		593	2528.3	74.8768	0	35.9933	53.1129	47.8641	131.834	0	21.2558	24.9715	29.4547	0	0	73.6017	0	0	63.2009	0	91.9989	19.2284	51.3545	0	87.8351	44.1623	36.4554	0	70.5971	53.9324	20.6112	0	0	20.7252	0	35.4412	0	0	19.683	0	39.3895	20.1594	0	26.3619	0	0	0	0	0
		594	2532.16	71.4599	27.9687	0	0	0	136.805	0	20.3059	34.8104	50.4416	0	0	26.6869	46.8213	48.6568	83.4503	0	27.4805	0	30.9617	61.9238	75.5523	57.572	0	0	56.6051	0	0	0	16.2853	60.7003	0	0	0	0	31.0328	19.4799	0	50.551	0	19.1684	0	0	0	21.9133	26.2534
		595	2536.02	66.0988	0	0	18.2505	71.9265	118.646	0	0	70.124	28.521	27.4762	0	49.0637	34.842	51.5597	72.2615	0	0	0	79.3587	0	57.0735	86.33	122.966	0	0	52.4615	29.726	0	0	0	17.1009	0	0	0	0	0	36.8298	31.6372	0	0	0	0	30.2654	0	0
		596	2539.88	89.3328	14.521	20.2001	22.6128	30.0446	147.743	0	0	83.6939	0	0	0	64.8916	66.7573	40.9369	106.149	80.3453	42.7774	31.8264	19.0479	0	85.0479	114.855	54.0608	0	37.5139	60.7414	0	0	0	0	22.8748	38.3606	0	0	25.6752	20.3366	31.6575	35.3709	0	18.7933	0	0	40.1983	0	23.2883
		597	2543.74	36.8025	28.515	20.7489	0	33.9464	195.616	0	0	111.721	46.291	0	22.7198	48.1599	79.8184	22.7723	87.1378	26.4608	45.9323	37.049	69.8344	0	64.8471	71.7679	70.3875	0	0	79.8231	0	0	0	43.128	0	0	0	0	22.2428	0	53.0328	29.6627	0	0	0	0	36.1402	0	48.1123
		598	2547.6	52.0381	0	0	45.0565	36.7634	147.977	0	0	44.6717	36.8011	0	0	72.6101	84.8775	19.4095	112.458	64.6483	68.4976	56.3291	0	34.1148	70.2453	88.3687	45.769	0	26.0098	23.2749	0	0	0	42.9644	29.4539	0	0	0	57.5006	43.0601	50.398	0	0	0	0	0	56.9125	0	0
		599	2551.46	66.6561	33.6209	0	0	0	187.844	0	0	42.4166	49.6947	20.6023	14.5928	30.6138	30.0537	58.0777	79.2006	19.9507	0	51.8618	0	0	45.171	23.1831	0	0	43.9002	87.061	0	0	0	82.0164	30.6723	0	0	0	36.1631	29.4461	28.9857	56.2598	0	0	0	0	27.291	66.7798	31.0643
		600	2555.32	84.5262	61.1423	0	19.2095	33.3341	173.922	0	0	73.8914	25.5657	0	0	54.5037	0	0	99.5424	38.121	26.3126	0	32.2488	35.9362	71.5548	79.2165	20.0617	0	58.9394	53.5966	23.3834	0	0	77.1381	27.2273	0	0	0	0	19.074	0	47.529	27.1001	28.805	0	0	22.9975	54.9278	34.7127
		601	2559.18	101.722	0	62.5074	0	67.6165	180.919	0	0	76.4244	0	0	0	59.0504	60.6724	55.0129	79.7936	50.8762	0	36.4065	61.5242	35.643	43.482	47.942	105.724	0	67.6619	68.9722	0	0	0	61.4288	18.0174	0	0	0	28.1292	0	0	27.1793	0	17.7228	0	0	20.4907	53.8649	64.1795
		602	2563.04	86.1187	0	31.8179	20.0333	67.434	249.038	0	18.3474	75.465	26.9544	0	0	86.4793	116.68	55.2929	89.4038	46.4322	51.7567	60.7774	31.5444	19.513	38.9569	58.3924	42.7248	0	120.876	58.2544	32.4359	0	0	74.3197	0	0	0	0	23.9292	15.4193	21.3986	44.7749	0	29.8562	0	0	76.0042	24.1759	26.887
		603	2566.9	47.6566	0	0	61.3262	62.1399	159.764	0	23.0193	60.8374	48.5092	0	0	53.3206	40.4873	58.4708	86.6002	53.0662	33.5343	25.7629	26.5978	70.7207	92.4242	52.3203	0	0	70.6953	63.1084	42.6379	0	17.9118	91.8138	0	0	0	0	33.6812	0	40.5878	47.7462	0	0	0	0	29.1855	54.8729	33.6405
		604	2570.76	87.6638	0	0	67.9306	0	187.421	0	25.0271	65.7763	31.785	0	0	51.5662	34.8615	32.8634	74.7242	55.6007	38.8508	28.4133	76.4952	0	51.5846	0	19.5798	0	56.5536	56.6514	0	0	0	73.8975	0	0	0	0	0	18.9862	35.5424	50.5712	23.4539	17.7154	0	0	37.3809	50.1863	42.819
		605	2574.62	67.9046	0	0	29.446	44.3293	135.669	0	0	85.474	27.4739	0	26.0853	80.3141	48.5939	37.0406	63.0225	59.9142	0	56.308	33.4377	57.1345	71.5417	48.5712	43.7484	0	29.9186	54.3301	0	0	17.6889	49.9274	0	0	0	0	28.4522	0	0	0	42.7698	49.906	30.2622	0	0	52.7753	42.4518
		606	2578.48	97.6878	28.8993	0	35.1524	22.3654	92.0867	0	0	77.9161	0	0	29.672	69.5657	51.523	47.6387	44.0166	28.0348	0	22.3222	36.8812	24.7431	30.052	56.1797	55.4177	22.8048	62.5764	68.5986	0	20.8447	0	84.7562	0	0	0	0	22.2427	0	0	44.4219	20.7889	20.3237	0	0	21.3632	19.6873	0
		607	2582.34	52.663	0	0	59.3907	0	175.11	21.8272	0	90.1666	33.2101	0	0	52.1516	51.5899	65.5769	92.4354	38.1042	71.594	0	39.5069	31.2599	42.5708	71.5286	34.2864	0	50.698	61.6338	0	0	0	19.008	0	0	0	0	19.7462	30.7836	27.4692	40.4194	58.508	0	0	0	42.6414	24.982	77.0532
		608	2586.2	51.6219	0	0	42.8598	28.2088	157.353	0	0	98.2808	37.2097	23.3394	0	106.182	18.4396	67.4541	51.8329	18.9923	53.2968	0	40.9946	0	52.6122	80.9852	89.0509	0	61.7808	54.0593	0	40.2107	0	112.906	0	0	0	0	0	26.0104	31.4267	40.5554	0	0	0	0	40.2383	0	98.5712
		609	2590.06	33.9163	0	17.424	39.1549	0	160.176	35.942	50.8516	100.057	30.1374	0	0	41.1324	39.2118	46.6471	89.2911	107.859	60.6151	0	0	0	62.6426	39.263	20.4859	0	0	52.2037	0	24.3443	20.9378	106.017	0	0	0	0	0	0	32.4657	42.6152	61.5828	60.7238	0	0	45.8787	0	97.7256
		610	2593.92	55.6938	0	0	28.5352	17.2537	136.013	0	0	56.1806	41.2531	0	0	74.7994	36.3393	103.937	47.7302	84.798	0	0	54.3141	0	49.8554	59.4794	68.1498	0	45.1324	118.66	0	33.021	0	74.8783	0	0	0	0	17.8553	0	23.77	38.4776	88.7473	39.6243	0	0	16.5131	16.8015	77.1815
		611	2597.78	34.5024	0	0	64.4308	0	161.268	0	0	59.1474	21.1245	0	0	74.3727	40.2898	99.0091	35.7367	86.4647	90.9088	38.7969	51.8825	0	75.0958	27.753	31.7642	0	30.6662	71.0249	0	22.488	0	125.951	0	0	0	0	18.8839	0	26.3737	54.1668	35.4572	38.5291	0	0	0	0	58.5048
		612	2601.64	0	0	0	66.0193	0	145.473	0	18.9192	96.5169	23.1855	31.9307	0	107.129	28.9338	91.5687	77.7897	62.4357	44.0531	40.9885	0	0	106.251	0	17.7832	0	55.7111	76.7725	56.197	33.5069	16.7776	32.3715	0	0	0	0	0	0	0	31.1024	87.22	41.712	37.8669	0	19.4333	24.7259	98.4718
		613	2605.5	0	0	29.8109	50.284	25.6734	123.187	17.7913	0	63.454	0	0	18.2535	66.1434	0	98.3234	24.1331	31.3815	40.7654	43.9739	58.8692	0	76.3854	66.2611	0	0	24.0257	90.265	30.4998	16.0367	0	100.151	0	0	0	0	23.0173	0	52.9033	39.1801	0	26.1806	0	0	23.3338	30.6805	106.219
		614	2609.36	51.9073	0	0	63.481	0	126.211	32.8958	28.2055	96.7397	0	0	0	73.5094	0	127.822	20.4043	107.017	24.2354	0	36.4868	26.5981	107.27	36.1715	18.1885	32.9878	46.6043	94.2888	0	48.8277	0	66.5621	0	0	0	0	0	0	37.3156	35.3947	0	30.805	21.5825	0	41.297	0	60.2358
		615	2613.22	45.1016	0	0	42.5295	66.7893	176.606	0	31.5608	66.9565	0	0	0	66.6223	0	116.975	46.2004	110.403	0	0	49.6729	0	42.0784	0	19.8261	0	35.1417	81.3441	0	21.2928	0	77.3576	0	0	0	0	0	0	25.4539	0	30.8481	23.5045	0	0	0	19.7725	69.5976
		616	2617.08	39.9591	0	29.7302	45.7205	16.2841	162.089	0	0	33.3441	0	0	0	53.0473	0	81.847	0	49.9595	0	0	39.8489	16.7419	97.2522	43.3985	0	0	34.7731	79.198	27.2685	0	0	92.7796	0	0	0	0	21.2168	21.5823	49.4989	16.9134	51.6653	0	0	0	39.8476	0	99.7344
		617	2620.94	75.3154	0	25.2762	81.9726	0	146.607	0	41.1552	94.6741	17.2262	0	42.0867	60.4497	0	131.554	56.8023	22.6468	39.9462	33.8898	39.898	0	110.551	35.8096	26.7316	36.5376	29.7417	92.0519	29.2769	18.4162	0	125.652	0	0	0	0	0	21.9242	0	0	41.5112	18.2857	0	0	0	35.6334	56.5792
		618	2624.8	77.4422	0	23.7886	35.368	35.6242	178.243	0	55.4124	25.5383	41.2752	0	0	50.3346	0	66.2625	58.1309	25.8417	0	0	38.7797	0	77.1454	0	0	0	24.8985	106.266	0	36.5996	0	47.1245	0	0	0	0	0	0	15.9125	0	33.2855	0	0	0	65.4145	17.2071	87.1492
		619	2628.66	66.1609	20.3853	27.8848	107.601	0	163.907	0	17.1131	55.5326	39.284	0	24.41	55.861	0	111.798	45.2289	46.3553	17.1955	0	67.6802	0	93.6667	0	42.6271	46	27.1239	101.323	23.9369	0	15.1548	86.1388	0	0	0	0	24.6212	0	22.956	0	80.74	0	0	0	0	0	94.6842
		620	2632.52	71.4547	0	0	40.7234	73.0279	128.212	0	31.2681	26.1135	23.4171	0	0	49.1225	22.8138	92.7435	52.963	51.2104	0	0	65.576	0	170.18	0	0	22.4683	0	126.099	43.3842	0	0	87.4752	0	0	0	0	15.1283	0	30.8949	24.3804	0	45.1136	0	0	21.4929	19.9368	154.496
		621	2636.38	78.7485	0	0	121.082	24.1389	193.802	0	37.6487	0	52.5979	0	0	17.0455	22.1654	90.2142	43.77	54.1364	0	47.3136	76.9016	0	92.4229	15.3102	0	0	33.6396	100.024	42.7019	0	18.8731	24.9713	0	0	0	0	19.9815	0	38.0447	0	0	0	19.4902	0	35.1305	39.3218	77.4891
		622	2640.24	85.2403	0	34.788	100.57	40.468	109.304	0	30.7131	43.8649	22.3738	0	36.5899	78.0749	26.5584	82.116	77.0614	110.313	67.3877	0	66.2951	0	110.697	38.4438	0	0	18.099	85.8013	0	0	44.8447	120.76	0	0	0	0	0	30.6409	26.2963	38.5362	29.3379	21.9449	0	0	40.5061	0	67.2459
		623	2644.1	58.9024	0	40.3039	68.1875	37.5415	78.4022	0	17.6128	65.2542	58.6175	0	78.2124	21.3933	0	80.82	92.71	95.915	27.7169	0	86.8324	0	124.41	0	26.3639	0	27.7761	90.2773	61.8912	0	0	120.744	0	0	0	0	0	0	0	0	46.1064	19.9687	0	0	30.9082	33.5693	86.2009
		624	2647.96	68.2126	0	23.1082	79.7302	69.6581	100.874	0	42.7851	66.8095	21.547	0	0	30.547	0	84.7435	63.6706	78.1216	0	0	62.0044	0	126.562	0	27.7368	22.4732	0	45.0337	65.358	0	0	69.8331	0	0	0	0	0	0	0	17.8286	48.7642	18.3105	0	0	16.9777	0	101.961
		625	2651.82	71.3105	15.8581	0	54.0604	38.2816	133.417	0	30.1535	47.6181	45.2861	0	23.1163	92.3469	0	82.3933	58.6681	81.8113	30.1169	33.0739	61.8314	0	149.716	31.1864	0	0	0	37.5889	88.0852	0	0	37.597	0	0	0	0	0	0	0	32.4071	18.3055	0	18.3412	0	51.1322	40.021	66.2963
		626	2655.68	63.3534	0	0	75.5874	58.9329	141.277	0	26.3422	52.4748	41.5916	0	58.6666	75.9784	0	98.602	70.9812	0	47.1354	0	66.1069	0	140.535	53.9658	28.4839	0	0	85.3647	43.1863	0	28.4063	25.8013	0	0	0	0	0	0	15.0665	0	34.3213	20.052	0	0	29.246	0	106.259
		627	2659.54	73.7614	0	0	87.7604	36.3902	154.964	0	0	58.9905	20.783	0	35.3173	43.2599	45.9411	82.3204	54.1675	0	34.6094	0	19.2125	0	103.105	25.9253	0	42.4381	42.8795	69.6068	41.4497	0	54.4426	70.4821	0	0	0	0	0	0	0	0	40.8471	0	0	0	36.6894	39.7102	83.5868
		628	2663.4	91.0016	0	25.2994	114.999	35.9679	178.672	0	0	93.4762	106.613	0	54.0968	44.6645	29.4161	37.7163	41.4516	67.3253	0	0	0	0	79.7396	31.7903	45.0105	44.8576	15.7476	54.4699	28.3819	0	46.1738	69.1822	0	0	0	0	0	0	24.7456	0	29.6789	0	21.4955	0	59.8735	0	60.3239
		629	2667.26	21.992	0	0	110.558	53.1964	105.689	0	37.2634	48.591	39.556	0	70.9592	106.492	52.0577	59.8757	83.6399	0	0	0	44.7973	0	112.25	0	0	25.9527	27.0216	0	30.0023	0	24.9328	115.108	0	0	0	0	0	0	0	19.221	76.9642	22.3085	0	0	27.4666	37.4649	105.419
		630	2671.12	89.1118	0	21.5395	115.413	20.8244	78.3468	0	19.2461	56.9066	58.9471	0	45.9511	44.0206	0	88.3524	98.3457	76.6688	0	56.7934	72.3891	0	63.3349	56.0935	0	18.5296	62.1161	36.1592	47.0308	0	28.6908	73.1138	0	0	0	0	24.7123	0	32.2739	0	56.6446	0	28.4338	0	36.2482	0	61.4559
		631	2674.98	39.2705	27.329	0	111.587	25.1381	104.836	0	22.4404	69.2923	86.2529	0	33.2139	132.915	44.8975	18.6399	80.1108	0	0	0	46.2	0	92.583	59.4068	0	0	35.2539	95.7486	63.2957	0	22.7909	51.3035	0	0	0	0	23.8961	0	63.4896	0	0	32.6147	29.1794	0	30.5983	0	43.1374
		632	2678.84	0	0	22.1442	113.776	0	76.0413	0	19.7598	62.1251	86.2195	0	71.0564	77.7163	0	66.4587	81.9571	58.2044	0	31.8284	67.7859	0	110.445	39.251	0	26.5882	0	81.3798	47.9685	0	58.5933	63.2632	0	0	0	0	0	0	0	0	59.0338	0	0	0	0	0	91.2096
		633	2682.7	65.509	0	0	94.6275	55.1888	143.947	0	52.7703	31.899	64.8874	0	48.1405	109.803	42.3115	17.1505	122.177	50.0722	0	26.7103	26.7447	0	77.5298	21.3869	0	45.7046	0	109.266	29.207	0	57.0305	111.755	0	0	0	0	0	0	20.5748	21.2348	70.2832	19.145	0	31.3768	68.7255	0	46.7373
[truncated: 3 more columns]

## Sheet: Average Background
				SptId_28	SptId_29	SptId_30	SptId_31	SptId_33	SptId_37	SptId_38	SptId_39	SptId_40	SptId_41	SptId_42	SptId_45	SptId_46	SptId_48	SptId_49	SptId_52	SptId_53	SptId_54	SptId_58	SptId_59	SptId_60	SptId_62	SptId_63	SptId_67	SptId_70	SptId_72	SptId_74	SptId_75	SptId_76	SptId_80	SptId_81	SptId_82	SptId_84	SptId_85	SptId_86	SptId_89	SptId_90	SptId_93	SptId_94	SptId_95	SptId_96	SptId_97	SptId_100	SptId_103	SptId_105	SptId_108
		0	239.32	0	0	0	0	0	0	0	0	0	0	0	0	0	0	0	0	0	0	0	0	0	0	0	0	0	0	0	0	0	0	0	0	0	0	0	0	0	0	0	0	0	0	0	0	0	0
		1	243.18	0	0	0	0	0	0	0	0	0	0	0	0	0	0	0	0	0	0	0	0	0	0	0	0	0	0	0	0	0	0	0	0	0	0	0	0	0	0	0	0	0	0	0	0	0	317.811
		2	247.04	0	0	0	0	0	0	0	0	0	0	0	0	0	0	0	0	0	0	0	0	0	0	0	0	0	0	0	0	0	0	0	0	0	0	0	0	0	0	0	0	0	0	0	0	0	0
		3	250.9	0	0	0	0	0	0	0	0	0	0	0	0	0	0	0	0	0	0	0	0	0	0	0	0	0	0	0	0	0	0	0	0	0	0	0	0	0	0	0	0	0	0	0	0	0	0
		4	254.76	0	0	0	0	0	0	0	0	0	0	0	0	0	0	0	0	0	0	0	0	0	0	0	0	0	0	0	0	0	0	0	0	0	0	0	0	0	0	0	0	0	0	0	0	0	0
		5	258.62	0	0	0	0	0	224.803	0	0	0	0	0	0	0	0	0	0	0	0	0	0	0	0	0	0	0	0	0	0	0	0	0	0	0	0	0	0	0	0	0	0	0	0	0	0	0	0
		6	262.48	0	0	0	0	0	0	0	0	0	0	0	0	0	0	0	0	0	0	0	0	0	0	0	0	0	0	0	0	0	0	0	0	0	0	0	0	0	0	0	0	0	0	0	0	0	0
		7	266.34	0	0	0	0	0	0	0	0	0	0	0	0	0	0	0	0	0	0	0	0	0	0	0	0	0	0	0	0	0	0	0	0	0	0	0	0	0	0	0	0	0	0	0	0	0	0
		8	270.2	0	0	0	0	0	0	0	0	0	0	0	0	0	0	0	0	0	0	0	0	0	0	0	0	0	0	0	0	0	0	0	0	0	0	0	0	0	0	0	0	0	0	0	0	0	0
		9	274.06	0	0	0	0	0	0	0	0	0	0	0	0	0	0	0	0	0	0	0	0	0	0	0	0	0	0	0	0	0	0	0	0	0	0	0	0	0	0	0	0	0	0	0	0	0	0
		10	277.92	0	0	0	0	0	0	0	0	0	0	0	0	0	0	0	0	0	0	0	0	0	0	0	0	0	0	0	0	0	0	0	0	0	0	0	0	0	0	0	0	0	0	0	0	0	0
		11	281.78	0	0	0	0	0	0	0	0	0	0	0	0	0	0	0	0	0	0	0	0	0	0	0	0	0	0	0	0	0	0	0	0	0	0	0	0	0	0	0	0	0	0	0	0	0	0
		12	285.64	0	0	0	0	0	0	0	0	0	0	0	0	0	0	0	0	0	0	0	0	0	0	0	0	0	0	0	0	0	0	0	0	0	0	0	0	0	0	0	0	0	0	0	0	0	0
		13	289.5	0	0	0	0	0	0	0	0	0	0	0	0	0	0	0	0	0	0	0	0	0	0	0	0	0	0	0	0	0	0	0	0	0	0	0	0	0	0	0	0	0	0	0	0	0	0
		14	293.36	0	0	0	0	0	0	0	0	0	0	0	0	0	0	0	0	0	0	0	0	0	0	0	0	0	0	0	0	0	0	0	0	0	0	0	0	0	0	0	0	0	0	0	0	0	0
		15	297.22	0	0	0	0	0	0	0	0	0	0	0	0	0	0	0	0	0	0	0	0	0	0	0	0	0	0	0	0	0	0	0	0	0	0	0	0	0	0	0	0	0	0	0	0	0	0
		16	301.08	0	0	0	0	0	0	0	0	0	0	0	0	0	0	0	0	0	0	0	0	0	0	0	0	0	0	0	0	0	0	0	0	0	0	0	0	0	0	0	0	0	0	0	0	0	0
		17	304.94	0	0	0	0	0	0	0	0	0	0	0	0	0	0	0	0	0	0	0	0	0	0	0	0	0	0	0	0	0	0	0	0	0	0	0	0	0	0	0	0	0	0	0	0	0	0
		18	308.8	0	0	0	0	0	0	0	0	0	0	0	0	0	0	0	0	0	0	0	0	0	0	0	0	0	0	0	0	0	0	0	0	0	0	0	0	0	0	0	0	0	0	0	0	0	0
		19	312.66	0	0	0	0	0	0	0	0	0	0	0	0	0	0	0	0	0	0	0	0	0	0	0	0	0	0	0	0	0	0	0	0	0	0	0	0	0	0	0	0	0	0	0	0	0	0
		20	316.52	0	0	0	0	0	0	0	0	0	0	0	0	0	0	0	0	0	0	0	0	0	0	0	0	0	0	0	0	0	0	0	0	0	0	0	0	0	0	0	0	0	0	0	0	0	0
		21	320.38	0	0	0	0	0	0	0	0	0	0	0	0	0	0	0	0	0	0	0	0	0	0	0	0	0	0	0	0	0	0	0	0	0	0	0	0	0	0	0	0	0	0	0	0	0	0
		22	324.24	0	0	0	0	0	0	0	0	0	0	0	0	0	0	0	0	0	0	0	0	0	0	0	0	0	0	0	0	0	0	0	0	0	0	0	0	0	0	0	0	0	0	0	0	0	0
		23	328.1	0	0	0	0	0	0	0	0	0	0	0	0	0	0	0	0	0	0	0	0	0	0	0	0	0	0	0	0	0	0	0	0	0	0	0	0	0	0	0	0	0	0	0	0	0	0
		24	331.96	0	0	0	0	0	0	0	0	0	0	0	0	0	0	0	0	0	0	0	0	0	0	0	0	0	0	0	0	0	0	0	0	0	0	0	0	0	0	0	0	0	0	0	0	0	0
		25	335.82	0	0	0	0	0	0	0	0	0	0	0	0	0	0	0	0	0	0	0	0	0	0	0	0	0	0	0	0	0	0	0	0	0	0	0	0	0	0	0	0	0	0	0	0	0	0
		26	339.68	0	0	0	0	0	0	0	0	0	0	0	0	0	0	0	0	0	0	0	0	0	0	0	0	0	0	0	0	0	0	0	0	0	0	0	0	0	0	0	0	0	0	0	0	0	0
		27	343.54	0	0	0	0	0	0	0	0	0	0	0	0	0	0	0	0	0	0	0	0	0	0	0	0	0	0	0	0	0	0	0	0	0	0	0	0	0	0	0	0	0	0	0	0	0	0
		28	347.4	0	0	0	0	0	0	0	0	0	0	0	0	0	0	0	296	0	0	0	0	0	0	0	0	0	0	0	0	259.616	0	0	0	0	0	0	0	0	0	0	0	0	0	0	0	0	0
		29	351.26	0	0	0	0	0	0	0	0	0	0	0	0	0	0	0	0	0	0	0	0	0	0	0	0	0	0	0	0	0	0	0	0	0	0	0	0	0	0	0	0	0	0	0	0	0	0
		30	355.12	0	0	0	0	0	0	0	0	0	0	0	0	0	0	0	0	0	0	0	0	0	0	0	0	0	0	0	0	0	0	0	0	0	0	0	0	0	0	0	0	0	0	0	0	0	0
		31	358.98	0	0	0	0	0	0	0	0	0	0	0	0	0	0	0	0	0	0	0	0	0	0	0	0	0	0	0	0	251.869	0	0	0	0	0	0	0	0	0	0	0	0	0	0	0	0	0
		32	362.84	0	0	0	0	0	0	0	0	0	0	0	0	0	0	0	0	0	0	0	242.386	0	0	0	0	0	0	0	0	0	0	0	0	0	0	0	0	0	0	0	0	0	0	0	0	0	0
		33	366.7	0	0	0	0	0	0	0	0	0	0	0	0	0	0	0	0	0	0	0	0	0	0	0	0	0	0	0	0	0	0	0	0	0	0	0	0	0	0	0	0	0	0	0	0	0	0
		34	370.56	0	0	0	0	0	0	0	0	0	0	0	0	0	0	0	0	0	0	0	0	0	0	0	0	0	0	0	0	0	0	0	0	0	0	0	0	0	0	0	0	0	0	0	0	0	0
		35	374.42	0	0	0	0	0	0	0	0	0	0	0	0	0	0	0	0	0	0	0	0	0	0	0	0	0	0	0	0	0	0	0	0	0	0	0	0	0	0	0	0	0	0	0	0	0	0
		36	378.28	0	0	0	0	0	197.98	0	0	0	0	0	0	0	0	0	0	0	0	0	0	0	0	0	0	0	0	0	0	0	0	0	0	0	0	0	0	0	0	0	0	0	0	0	0	0	0
		37	382.14	0	0	0	0	0	0	0	0	0	0	0	0	0	0	0	0	0	0	0	0	0	0	0	0	0	0	0	0	0	0	0	0	0	0	0	0	0	0	0	0	0	0	0	0	0	0
		38	386	0	0	0	0	0	0	0	0	0	0	0	0	0	0	0	0	0	0	0	0	0	0	0	0	0	0	0	0	0	0	0	0	0	0	0	0	0	0	0	0	0	0	0	0	0	0
		39	389.86	0	0	0	0	0	0	0	0	0	0	0	0	0	0	0	0	0	0	0	0	0	0	0	0	0	0	0	0	0	0	0	0	0	0	0	0	0	0	0	0	0	0	0	0	0	0
		40	393.72	0	0	0	0	0	0	0	0	0	0	0	0	0	0	0	0	0	0	0	0	0	0	0	0	0	0	0	0	0	0	0	0	0	0	0	0	0	0	0	0	0	0	0	0	0	0
		41	397.58	0	0	0	0	0	0	0	0	0	0	0	0	0	0	0	0	0	0	0	0	0	0	0	0	0	0	0	0	0	0	0	0	0	0	0	0	0	0	0	0	0	0	0	0	0	0
		42	401.44	0	0	0	0	0	0	0	0	0	0	0	0	0	0	0	0	0	0	0	0	0	0	0	0	0	0	0	0	0	0	0	0	0	0	0	0	0	0	0	0	0	0	0	0	0	0
		43	405.3	0	0	0	0	0	0	0	0	0	0	288.152	0	0	0	0	0	0	0	0	0	0	0	0	0	0	0	0	0	0	0	0	0	0	0	0	0	0	0	295.115	0	0	0	0	0	0	0
		44	409.16	0	0	0	0	0	0	0	0	0	0	0	0	0	0	0	0	0	0	0	0	0	0	0	0	0	0	0	0	0	0	0	0	0	0	0	0	0	0	0	0	0	0	0	0	0	0
		45	413.02	0	0	0	0	0	0	0	0	0	0	0	0	0	0	0	0	0	0	0	0	0	0	0	0	0	0	0	0	0	0	0	0	0	0	0	0	0	0	0	0	0	0	0	0	0	0
		46	416.88	0	0	0	0	0	0	0	0	0	0	0	0	0	0	0	0	0	0	0	0	0	0	0	0	0	0	0	0	0	0	0	0	0	0	0	0	0	0	0	0	0	0	0	0	0	0
		47	420.74	0	0	0	0	0	0	0	0	0	0	0	0	0	0	0	0	0	0	0	0	0	0	0	0	0	0	0	0	0	0	0	0	0	0	0	0	0	0	0	0	0	0	0	0	0	0
		48	424.6	0	0	0	0	0	0	0	0	0	0	0	0	0	0	0	0	0	0	0	0	0	0	0	0	0	0	0	0	0	0	0	0	0	0	0	0	0	0	0	0	0	0	0	0	0	0
		49	428.46	0	0	0	0	0	0	0	0	0	0	0	0	0	0	0	0	0	0	0	0	0	0	0	0	0	0	0	0	0	0	0	0	0	0	0	0	0	0	0	0	0	0	0	0	0	0
		50	432.32	0	0	0	0	0	0	0	0	0	0	0	0	0	0	0	0	0	0	0	0	0	0	0	0	0	0	0	0	0	0	0	0	0	0	0	231.082	0	0	237.924	0	0	0	0	0	0	0
		51	436.18	0	0	0	0	0	0	0	0	0	0	0	0	0	0	0	0	0	0	0	0	0	0	0	0	0	0	0	0	0	0	0	0	0	0	0	0	0	0	0	0	0	0	0	0	0	0
		52	440.04	0	0	0	0	0	0	0	0	0	0	0	0	0	0	0	0	0	0	0	0	0	0	0	0	0	0	0	0	0	0	0	0	0	0	0	0	0	0	0	0	0	0	0	0	0	0
		53	443.9	0	0	0	0	0	0	0	247.069	0	0	0	0	0	0	0	0	0	0	0	0	0	0	0	0	0	0	0	0	0	0	0	0	0	0	0	0	0	0	0	0	0	0	0	0	0	0
		54	447.76	0	0	0	0	0	0	0	0	0	0	0	0	0	0	0	0	0	0	0	0	0	0	0	0	0	0	0	0	0	0	0	0	0	0	0	0	0	0	0	0	0	0	0	0	0	0
		55	451.62	0	0	0	0	0	0	0	0	0	0	0	0	0	0	0	0	0	0	0	0	0	0	0	0	0	0	0	0	0	0	0	0	0	0	0	0	0	0	0	0	0	0	0	0	0	0
		56	455.48	0	0	0	0	0	0	0	0	0	0	0	0	0	0	0	298.494	0	0	0	0	0	0	0	0	0	0	0	0	0	0	0	0	0	0	0	0	0	0	0	0	0	0	0	0	0	0
		57	459.34	0	0	0	0	0	0	0	0	0	0	0	0	0	0	0	0	0	0	0	0	0	0	0	0	0	0	0	0	0	0	0	0	0	0	0	0	0	0	0	0	0	0	0	0	0	0
		58	463.2	0	0	0	0	0	0	0	0	0	0	0	0	0	0	0	0	0	0	0	0	0	0	0	0	0	0	0	0	0	0	0	0	0	0	0	0	0	0	0	0	0	0	0	0	0	0
		59	467.06	0	0	0	0	0	0	0	0	0	0	0	0	0	0	0	299.954	0	0	0	0	0	0	0	0	0	0	0	0	0	0	0	0	0	0	0	0	0	0	0	0	0	0	0	0	0	0
		60	470.92	0	0	0	0	0	0	0	0	0	0	0	0	0	0	0	299.29	0	0	0	0	0	0	0	0	0	0	0	0	0	0	0	0	0	0	0	0	0	0	0	0	0	0	0	0	0	0
		61	474.78	0	0	0	0	0	0	0	0	0	0	0	0	0	0	0	307.374	0	0	0	0	0	0	0	0	0	0	0	0	0	0	0	0	0	0	0	0	0	0	0	0	0	0	0	0	0	0
		62	478.64	0	0	0	0	0	0	0	0	0	0	0	0	0	0	0	299.631	0	0	0	0	0	0	0	0	0	0	0	0	0	0	0	0	0	0	0	0	0	0	0	0	0	0	0	0	0	0
		63	482.5	0	0	0	0	0	0	0	0	0	0	0	0	0	0	0	299.289	0	0	0	0	0	0	0	0	0	0	0	0	0	0	0	0	0	0	0	0	0	0	0	0	0	0	0	0	0	0
		64	486.36	0	0	0	0	0	0	0	0	0	0	0	0	0	0	0	297.647	0	0	0	0	0	0	0	0	0	0	0	0	0	0	0	0	0	0	0	0	0	0	0	0	0	0	0	0	0	0
		65	490.22	0	0	0	0	0	0	0	0	0	0	0	0	0	0	0	303.213	0	0	0	0	0	0	0	0	0	0	0	0	0	0	0	0	0	0	0	0	0	0	0	0	0	0	0	0	0	0
		66	494.08	0	0	0	0	0	0	0	0	0	0	0	0	0	0	0	295.493	0	0	0	0	0	0	0	0	0	0	0	0	0	0	0	0	0	0	0	0	0	0	0	0	0	0	0	0	0	0
		67	497.94	0	0	0	0	0	0	0	0	0	0	0	0	0	0	0	311.671	0	0	0	0	0	0	0	0	0	0	0	0	0	0	0	0	0	0	0	0	0	0	0	0	0	0	0	0	0	0
		68	501.8	0	0	0	0	0	0	0	0	0	0	0	0	0	0	0	302.032	0	0	0	0	0	0	0	0	0	0	0	0	0	0	0	0	0	0	0	0	0	0	0	0	0	0	0	0	0	0
		69	505.66	0	0	0	0	0	0	0	0	0	0	0	0	0	0	0	294.034	0	0	0	0	0	0	0	0	0	0	0	0	0	0	0	0	0	0	0	0	0	0	0	0	0	0	0	0	0	0
		70	509.52	0	0	0	0	0	0	0	0	0	0	0	0	0	0	0	302.78	0	0	0	0	0	0	0	0	0	0	0	0	0	0	0	0	0	0	0	0	0	0	0	0	0	0	0	0	0	0
		71	513.38	0	0	0	0	0	0	0	0	0	0	0	0	0	0	0	299.511	0	0	0	0	0	0	0	0	0	0	0	0	0	0	0	0	0	0	0	0	0	0	0	0	0	0	261.293	0	0	0
		72	517.24	0	0	0	0	0	0	0	0	0	0	0	0	0	0	0	299.207	0	0	0	0	0	0	0	0	0	0	0	0	0	0	0	0	0	0	0	0	0	0	0	0	0	0	0	0	0	0
		73	521.1	0	0	0	0	0	0	0	0	0	0	0	0	0	0	0	292.843	0	0	0	0	0	0	0	0	0	0	253.141	0	0	0	0	0	0	0	0	0	0	0	0	0	0	0	0	0	0	0
		74	524.96	0	0	0	0	0	0	0	0	0	0	0	0	0	0	0	291.062	0	0	0	0	0	0	0	0	0	0	0	0	0	0	0	0	0	0	0	0	0	0	0	0	0	0	0	0	0	0
		75	528.82	0	0	0	0	0	0	0	0	0	0	0	0	0	0	0	304.601	0	0	0	0	0	0	0	0	0	0	0	0	0	0	0	0	0	0	0	0	0	0	0	0	0	0	0	0	0	0
		76	532.68	0	0	0	0	0	0	0	0	0	0	0	0	0	0	0	293.02	0	0	0	0	0	0	0	0	0	0	0	0	0	0	0	0	0	0	0	0	0	259.79	0	0	0	0	0	0	0	0
		77	536.54	0	0	0	0	0	0	0	0	0	0	0	0	0	0	0	294.232	0	0	0	0	0	0	0	0	0	0	0	0	0	0	0	0	0	0	0	0	0	0	0	0	0	0	0	0	0	0
		78	540.4	0	0	0	0	0	0	0	0	0	0	0	0	0	0	0	296.349	0	0	0	0	0	0	0	0	0	0	0	0	0	0	0	0	0	0	0	0	0	0	0	0	0	0	0	0	0	0
		79	544.26	0	0	0	0	0	0	0	0	0	0	0	0	0	0	0	305.462	0	0	0	0	0	0	300.053	0	0	0	0	0	0	0	0	0	0	0	0	0	0	0	0	0	0	0	0	0	0	0
		80	548.12	0	0	0	0	0	0	0	0	0	0	0	0	0	0	0	297.975	0	0	0	0	0	0	0	0	0	0	0	0	0	0	0	0	0	0	0	0	0	0	0	0	0	0	0	0	0	0
		81	551.98	0	0	0	0	0	0	0	0	0	0	0	0	0	0	0	301.845	0	0	0	0	0	0	0	0	0	0	0	0	0	0	0	0	0	0	0	0	0	0	0	0	0	0	0	0	0	0
		82	555.84	0	0	0	0	0	0	0	0	0	0	0	0	0	0	0	299.83	0	0	0	0	0	0	0	0	0	0	0	0	0	0	0	0	0	0	0	0	0	0	0	0	0	0	0	0	0	0
		83	559.7	0	0	0	0	0	0	0	0	0	0	0	0	0	0	0	294.334	0	0	0	0	0	0	0	0	0	0	0	0	0	0	0	0	0	0	0	0	0	0	0	0	0	0	0	0	0	0
		84	563.56	0	0	0	0	0	0	0	0	0	0	0	0	0	0	0	302.825	0	0	0	0	0	0	295.879	0	0	0	0	0	0	0	0	0	0	0	0	0	0	0	0	0	0	0	0	0	0	0
		85	567.42	0	0	0	0	0	0	0	0	0	0	0	0	0	0	0	0	0	0	0	0	0	0	0	0	0	0	0	0	0	0	0	0	0	0	0	0	0	0	0	0	0	0	0	0	0	0
		86	571.28	0	0	0	0	0	0	0	0	0	0	0	0	0	0	0	0	0	0	0	0	0	0	0	0	0	0	0	0	0	0	0	0	0	0	0	0	0	0	0	0	0	0	0	0	0	0
		87	575.14	0	0	0	0	0	0	0	0	0	0	0	0	0	0	0	307.159	0	0	0	0	0	0	0	0	0	0	0	0	0	0	0	0	0	0	0	0	0	0	0	0	0	0	0	0	0	0
		88	579	0	0	0	0	0	0	0	0	0	0	0	0	0	0	0	303.331	0	0	0	0	0	0	0	0	0	0	0	0	0	0	0	0	0	0	0	0	0	0	0	0	0	0	0	0	0	0
		89	582.86	0	0	0	0	0	0	0	0	0	0	0	0	0	0	0	290.184	0	0	0	0	0	0	0	0	0	0	0	0	0	0	0	0	0	0	0	0	0	0	0	0	0	0	0	0	0	0
		90	586.72	0	0	0	301.805	0	0	0	0	0	0	0	0	0	0	0	303.812	0	0	0	0	0	0	0	0	0	0	0	0	0	0	0	0	0	0	0	0	0	0	0	0	0	0	0	0	0	0
		91	590.58	0	0	0	0	0	0	0	0	0	0	0	0	0	0	0	0	0	0	0	0	0	0	0	0	0	0	0	0	0	0	0	0	0	0	0	0	0	0	0	0	0	0	0	0	0	0
		92	594.44	0	0	0	0	0	0	0	0	0	0	0	0	0	0	0	0	0	0	0	0	0	0	0	0	0	0	0	0	0	0	0	0	0	0	0	0	0	0	0	0	0	0	0	0	0	0
		93	598.3	0	0	0	0	0	0	0	0	0	0	0	0	0	0	0	307.78	0	264.631	0	0	0	0	0	0	0	0	0	0	0	0	0	0	0	0	0	0	0	0	0	0	0	0	0	0	0	0
		94	602.16	0	0	0	0	0	0	0	0	0	0	0	0	0	0	0	299.848	0	0	0	0	0	0	0	0	0	0	0	0	0	0	0	0	0	0	0	0	0	0	0	0	0	0	0	0	0	0
		95	606.02	0	0	0	0	0	0	0	0	0	0	0	0	0	0	0	305.143	0	0	0	0	0	0	311.786	0	0	0	0	0	0	0	0	0	0	0	0	0	0	0	0	0	0	0	0	0	0	0
		96	609.88	0	0	0	0	0	0	0	0	0	0	0	0	0	0	0	299.318	0	0	0	0	0	0	0	0	0	0	0	0	0	0	0	0	0	0	0	0	0	0	0	0	0	0	0	0	0	0
		97	613.74	0	0	0	0	0	0	0	0	0	0	0	0	0	0	0	308.548	0	0	0	0	0	0	318.456	0	0	0	0	0	0	0	0	0	0	0	0	0	0	0	0	0	0	0	0	0	0	0
		98	617.6	0	0	0	0	0	0	0	0	0	0	0	0	0	0	0	300.717	0	0	0	0	0	0	0	0	0	0	0	0	0	0	0	0	0	0	0	0	0	0	0	0	0	0	0	0	0	0
		99	621.46	0	0	0	0	0	0	0	0	0	0	0	0	0	0	0	304.078	0	0	0	0	0	0	0	0	0	0	0	0	0	0	0	0	0	0	0	0	0	0	0	0	0	0	0	0	0	0
		100	625.32	0	0	0	0	0	0	0	0	0	0	0	0	0	0	0	296.117	0	0	0	0	0	0	305.914	0	0	0	0	0	0	0	0	0	0	0	0	0	0	0	0	0	0	0	0	0	0	0
		101	629.18	0	0	0	0	0	0	0	0	0	0	0	0	0	0	0	0	0	0	0	0	0	0	0	0	0	0	0	0	0	0	0	0	0	0	0	0	0	0	0	0	0	0	0	0	0	0
		102	633.04	0	0	0	0	0	0	0	0	0	0	0	0	0	0	0	295.285	0	0	0	0	0	0	0	0	0	0	0	0	0	0	0	0	0	0	0	0	0	0	0	0	0	0	0	0	0	0
		103	636.9	0	0	0	0	0	0	0	0	0	0	0	0	0	0	0	288.053	0	0	0	0	0	0	0	0	0	0	0	0	0	0	0	0	0	0	0	0	0	0	0	0	0	0	0	0	0	0
		104	640.76	0	0	0	0	0	0	0	0	0	0	0	0	0	0	0	296.294	0	0	0	0	0	0	314.516	0	0	0	0	0	0	0	0	0	0	0	0	0	0	0	0	0	0	0	0	0	0	0
		105	644.62	0	0	0	0	0	0	0	0	0	0	0	0	0	0	0	0	0	0	0	0	0	0	0	0	0	0	0	0	0	0	0	0	0	0	0	0	0	0	0	282.857	0	0	0	0	0	0
		106	648.48	0	0	0	0	0	0	0	0	0	0	0	0	0	0	0	311.532	0	0	0	0	0	0	313.885	0	0	0	0	0	0	0	0	0	0	0	0	0	0	0	0	0	0	0	0	0	0	0
		107	652.34	0	0	0	0	0	0	0	0	0	0	0	0	0	0	0	303.631	0	0	0	0	0	0	319.023	0	0	0	0	0	0	0	0	0	0	0	0	0	0	0	0	0	0	0	0	0	0	0
		108	656.2	0	0	0	0	0	0	0	0	0	0	0	0	0	0	0	308.18	0	0	0	0	0	0	305.645	0	0	0	0	0	0	0	0	0	0	0	0	0	0	0	0	0	0	0	0	0	0	0
		109	660.06	0	0	0	0	0	0	0	0	0	0	0	0	0	0	0	297.794	0	0	0	0	0	0	312.565	0	0	0	0	0	0	0	0	0	0	0	0	0	0	0	0	0	0	0	0	0	0	0
		110	663.92	0	0	0	0	0	0	0	0	0	0	0	0	0	0	0	297.755	0	0	0	0	0	0	289.377	0	0	0	0	0	0	0	0	0	0	0	0	0	0	0	0	0	0	0	0	0	0	0
		111	667.78	0	0	0	0	0	0	0	0	0	0	0	0	0	0	0	303.462	0	0	0	0	0	0	311.818	0	0	0	0	0	0	0	0	0	0	0	0	0	0	0	0	0	0	0	0	0	0	0
		112	671.64	0	0	0	0	0	0	0	0	0	0	0	0	0	0	0	301.407	0	0	0	0	0	0	303.361	0	0	0	0	0	0	0	0	0	0	0	0	0	0	0	0	0	0	0	0	0	0	0
		113	675.5	0	0	0	0	0	0	0	0	0	0	0	0	0	0	0	301.814	0	0	0	0	0	0	314.518	317.948	0	0	0	0	0	0	0	0	0	0	0	0	0	0	0	0	0	0	0	0	0	0
		114	679.36	0	0	0	0	0	0	0	0	0	0	0	0	0	0	0	304.384	0	0	0	0	0	0	304.995	0	0	0	0	0	0	0	0	0	0	0	0	0	0	0	0	0	0	0	0	0	0	0
		115	683.22	0	0	0	0	0	0	0	0	0	0	0	0	0	0	0	299.211	0	0	0	0	0	0	0	306.659	0	0	0	0	0	0	0	0	0	0	0	0	0	0	0	0	0	0	0	0	0	0
		116	687.08	0	0	0	0	0	0	0	0	0	0	0	0	0	0	0	296.153	0	0	0	0	0	0	303.318	0	0	0	0	0	0	0	0	0	0	0	0	0	0	0	0	0	0	0	0	0	0	0
		117	690.94	0	0	0	0	0	0	0	0	0	0	0	290.711	0	0	0	298.463	0	0	0	0	0	0	304.644	306.49	0	0	0	0	0	0	0	0	0	0	0	0	0	0	0	0	0	0	0	0	0	0
		118	694.8	0	0	0	0	0	0	0	0	0	0	0	0	0	0	0	296.487	0	0	0	0	0	0	320.919	315.292	0	0	0	0	0	0	0	0	0	0	0	0	0	0	0	0	0	0	0	0	0	0
		119	698.66	0	0	0	0	0	0	0	0	0	0	0	0	0	0	0	291.611	0	0	0	0	0	0	311.162	312.076	0	0	0	0	0	0	0	0	0	0	0	0	0	0	0	0	0	0	0	0	0	0
		120	702.52	0	0	0	0	0	0	0	0	0	0	0	0	0	0	0	299.289	0	0	0	0	0	0	0	310.911	0	0	0	0	0	0	0	0	0	0	0	0	0	0	0	0	0	0	0	0	0	0
		121	706.38	0	0	0	0	0	0	324.526	0	0	0	0	0	0	0	0	299.138	0	0	0	0	0	0	0	310.689	0	0	0	287.935	0	0	0	0	0	0	0	0	0	0	0	0	0	0	0	0	0	0
		122	710.24	0	0	0	0	0	0	0	0	0	0	0	0	0	0	0	301.209	0	0	0	0	0	0	0	313.128	0	0	0	0	0	0	0	0	0	0	0	0	0	0	0	0	0	0	0	0	0	0
		123	714.1	0	0	0	0	0	0	0	0	0	314.897	0	0	0	0	0	287.371	0	0	0	0	0	0	0	301.707	0	298.871	0	0	0	0	0	0	0	0	0	0	0	0	0	0	0	0	0	0	0	0
		124	717.96	0	0	0	0	0	0	0	0	0	0	0	0	0	0	0	293.962	0	0	0	0	0	0	311.208	302.516	0	0	0	299.452	0	0	0	0	0	0	0	0	0	0	0	0	0	0	0	0	0	0
		125	721.82	0	0	0	0	0	0	0	0	0	0	0	0	0	0	0	307.379	0	0	0	0	0	0	0	307.244	0	0	0	0	0	0	0	0	0	0	0	0	0	0	0	0	0	0	0	0	0	0
		126	725.68	0	0	0	0	0	0	0	0	0	312.371	0	0	0	0	0	304.179	0	0	0	0	0	0	0	316.39	0	0	0	293.818	0	0	0	0	0	0	0	0	0	0	0	0	0	0	0	0	0	0
		127	729.54	0	0	0	0	0	0	0	0	0	0	0	0	0	0	0	310.419	0	0	0	0	0	0	0	315.613	0	0	0	0	0	0	0	0	0	0	0	0	0	0	0	0	0	0	0	0	0	0
		128	733.4	0	0	0	0	0	0	0	0	0	307.821	0	0	0	0	0	304.25	0	0	0	0	0	0	0	312.799	0	0	0	0	0	0	0	0	0	0	0	0	0	0	0	0	0	0	0	0	0	0
		129	737.26	0	0	0	0	0	0	0	0	0	315.261	0	0	0	0	0	291.061	0	0	0	0	0	0	0	312.632	0	0	0	296.695	0	0	0	0	0	0	0	0	0	0	0	0	0	0	0	0	0	0
		130	741.12	0	0	0	0	0	0	0	0	0	300.091	0	0	284.662	0	0	294.39	0	0	0	0	0	0	310.646	308.986	0	0	0	292.945	0	0	0	0	0	0	0	0	0	0	0	0	0	0	0	0	0	0
		131	744.98	0	0	258.012	308.562	0	0	0	0	0	304.331	0	0	0	0	0	303.518	0	0	0	0	0	0	0	312.976	0	0	0	0	0	0	0	0	0	0	0	0	0	0	0	0	0	0	0	0	0	0
		132	748.84	0	0	0	0	242.857	0	0	0	0	0	0	0	0	0	0	304.466	0	0	0	0	0	0	0	306.71	0	0	0	0	0	0	0	0	0	0	0	0	0	0	0	0	0	0	0	0	0	0
		133	752.7	0	0	0	0	0	0	0	0	0	311.791	0	0	0	0	0	290.032	0	0	0	0	0	0	0	305.568	0	0	0	282.768	0	0	0	0	0	0	0	0	0	0	0	0	0	0	0	0	0	0
		134	756.56	0	0	0	0	0	0	0	0	0	298.717	0	0	0	0	0	301.576	0	0	0	0	0	0	0	309.051	0	0	0	0	0	0	0	0	0	0	0	0	0	0	0	0	0	0	0	0	0	0
		135	760.42	0	0	0	0	0	0	0	0	0	312.461	0	0	0	0	0	309.972	0	0	0	0	0	0	0	315.867	0	0	0	0	0	0	0	0	0	0	0	0	0	0	0	0	0	0	0	0	0	0
		136	764.28	0	0	0	311.57	0	0	0	0	0	304.128	0	0	0	0	0	299.929	0	0	0	0	0	0	0	310.429	0	0	0	0	0	0	0	0	0	0	0	0	0	0	0	0	0	0	0	0	0	0
		137	768.14	0	0	0	308.026	0	0	0	0	0	317.694	0	0	0	0	0	308.15	0	0	0	0	0	0	0	309.86	0	0	0	0	0	0	0	0	0	0	0	0	0	0	0	0	0	0	0	0	0	0
		138	772	0	0	0	0	0	0	0	0	0	313.593	0	0	0	0	0	315.588	0	0	0	0	0	0	0	301.012	0	0	0	300.684	0	0	0	0	0	0	0	0	0	0	0	0	0	0	0	0	0	0
		139	775.86	0	303.381	0	293.962	0	0	0	0	0	307.827	0	0	0	0	0	297.541	0	0	0	0	0	0	0	302.592	0	0	0	291.165	0	0	0	0	0	0	0	0	0	0	0	0	0	0	0	0	0	0
		140	779.72	0	0	0	303.172	0	0	0	0	0	0	0	0	0	0	0	309.989	0	0	0	0	0	0	0	303.35	0	0	0	0	0	0	0	0	0	0	0	0	0	0	0	0	0	0	0	0	0	0
		141	783.58	0	0	0	289.934	0	0	0	0	0	0	0	0	0	0	0	306.208	0	0	0	266.611	0	0	0	305.275	0	0	0	286.37	0	0	0	0	0	0	0	0	0	0	0	0	0	0	0	0	0	0
		142	787.44	0	0	0	0	0	0	0	0	0	0	0	0	0	0	0	302.785	0	0	0	0	0	0	0	304.757	0	0	0	0	0	0	0	0	0	0	0	0	0	0	0	0	0	0	0	0	0	0
		143	791.3	0	304.969	0	296.939	0	0	0	0	0	320.424	0	0	0	0	0	302.97	0	0	0	0	0	0	0	306.929	0	0	0	299.778	0	0	0	0	0	0	0	0	0	0	0	0	0	0	0	0	0	0
		144	795.16	0	0	0	304.16	0	0	0	0	0	0	0	0	0	0	0	300.305	0	0	0	0	0	0	0	315.988	0	0	0	298.072	0	0	0	0	0	0	0	0	0	0	0	0	0	0	0	0	0	0
		145	799.02	0	0	0	300.999	0	0	0	0	0	308.598	0	0	0	0	0	300.661	0	0	0	0	0	0	0	309.36	0	0	0	302.86	0	0	0	0	0	0	0	0	0	0	0	0	0	0	0	0	0	0
		146	802.88	0	307.243	0	299.664	0	0	0	0	0	0	0	0	0	0	0	304.738	0	0	0	0	0	0	0	307.195	0	0	0	303.771	0	0	0	0	0	0	0	0	0	0	0	0	0	0	0	0	0	0
		147	806.74	0	0	0	302.506	0	0	0	0	0	285.097	0	0	0	0	0	301.762	0	0	0	0	0	0	0	311.151	0	0	0	296.885	0	0	0	0	0	0	0	0	0	0	238.164	0	0	0	0	0	0	0
		148	810.6	0	0	0	0	0	0	0	0	0	315.54	0	0	0	0	0	296.409	0	0	0	0	0	0	0	310.075	0	0	0	288.959	0	0	0	0	0	0	0	0	0	0	0	0	0	0	0	0	0	0
		149	814.46	0	0	0	0	0	0	0	0	0	0	0	0	0	0	0	304.949	0	0	0	0	0	0	0	308.831	0	0	0	303.836	0	0	0	0	0	0	0	0	0	0	0	0	0	0	0	0	0	0
		150	818.32	0	298.775	0	0	0	0	0	0	0	313.521	0	0	0	0	0	302.914	0	0	0	0	0	0	0	307.029	0	0	0	297.066	0	0	0	0	0	0	0	0	0	0	0	0	0	0	0	0	0	0
		151	822.18	0	0	0	305.075	0	0	0	0	0	310.14	0	0	0	0	0	297.521	0	0	0	0	0	0	0	299.874	0	0	0	294.884	0	0	0	0	0	0	0	0	0	0	0	0	0	0	0	0	0	0
		152	826.04	0	0	0	0	0	0	255.811	0	0	313.129	0	0	0	0	0	288.082	0	0	0	0	0	0	0	300.915	0	0	0	298.558	0	0	0	0	0	0	0	0	0	0	0	0	0	0	0	0	0	0
		153	829.9	0	0	0	0	0	0	0	0	0	313.582	0	0	0	0	0	296.194	0	0	0	0	0	0	0	304.987	0	0	0	284.913	0	0	0	0	0	0	0	0	0	0	0	0	0	0	0	0	0	0
		154	833.76	0	312.02	0	0	0	0	0	0	0	307.12	0	0	0	0	0	297.469	0	0	0	0	0	0	0	295.13	0	0	0	295.873	0	0	0	0	0	0	0	0	0	0	0	0	0	0	0	0	0	0
		155	837.62	0	0	0	294.41	0	0	0	0	0	310.219	0	0	0	0	0	292.87	0	0	0	0	0	0	0	301.77	0	0	0	295.034	0	0	0	0	0	0	0	0	0	0	0	0	0	0	0	0	0	0
		156	841.48	0	303.75	0	292.458	0	0	0	0	0	308.807	0	0	0	0	0	295.168	0	0	0	0	0	0	0	312.74	0	0	0	289.067	0	0	0	0	0	0	0	0	0	0	0	0	0	0	0	0	0	0
		157	845.34	0	314.895	0	0	0	0	0	0	0	301.656	0	0	0	0	0	288.327	0	0	0	0	0	0	0	309.961	0	0	0	0	0	0	0	0	285.903	0	0	0	0	0	0	0	0	0	0	0	302.51	0
		158	849.2	0	0	0	0	0	0	0	0	0	309.722	0	0	0	0	0	294.343	0	0	0	0	0	0	0	306.934	0	0	0	308.035	0	0	0	0	0	0	0	0	0	0	0	0	0	0	0	0	0	0
		159	853.06	0	303.624	0	290.243	0	0	0	0	0	313.114	0	0	0	0	0	298.757	0	0	0	0	0	0	0	302.195	0	0	0	0	0	0	0	0	0	0	0	0	0	0	0	0	0	0	0	0	0	0
		160	856.92	0	324.128	0	301.024	0	0	0	0	0	300.58	0	0	0	0	0	302.662	0	0	0	0	0	0	0	311.071	0	0	0	0	0	314.503	0	0	0	0	0	0	0	0	0	0	0	295.893	0	0	0	0
		161	860.78	0	308.848	0	0	0	0	0	0	0	314.879	0	0	0	0	0	300.547	0	0	0	0	0	0	0	309.236	0	0	0	0	0	0	0	0	0	0	0	0	0	0	0	0	0	0	0	0	0	0
		162	864.64	0	306.896	0	0	0	0	0	0	0	309.397	0	0	0	0	0	284.087	0	0	0	0	0	0	319.058	304.783	0	0	0	0	0	315.759	0	0	0	0	0	0	0	0	0	0	0	308.652	0	0	0	0
		163	868.5	0	301.086	0	0	0	0	0	0	0	315.335	0	0	0	0	0	292.236	0	0	0	0	0	0	0	302.281	0	0	0	288.966	0	309.445	0	0	0	0	0	0	0	0	0	0	0	314.271	0	0	0	0
		164	872.36	0	311.318	0	298.519	0	0	0	0	0	309.749	0	0	0	0	0	298.813	0	0	0	0	0	0	322.426	299.421	0	0	0	0	0	309.328	0	0	0	0	0	0	0	0	0	0	0	0	0	0	0	0
		165	876.22	0	302.455	0	0	0	0	0	0	0	307.413	0	0	0	0	0	301.431	0	0	0	0	0	0	317.692	303.988	0	0	0	0	0	310.783	0	0	0	0	0	0	0	0	0	0	0	313.81	0	0	0	0
		166	880.08	0	310.052	0	0	0	0	0	0	0	317.378	0	0	0	0	0	301.94	0	0	0	0	0	0	319.216	294.215	0	0	0	0	0	301.378	0	0	0	0	0	0	0	0	0	0	0	312.564	0	0	0	0
		167	883.94	0	295.025	0	0	0	0	0	0	0	0	0	0	0	0	0	299.926	0	0	330.048	0	0	0	322.348	303.635	0	0	0	0	0	0	0	0	0	0	0	0	0	0	0	0	0	312.549	0	0	0	0
		168	887.8	0	299.168	0	0	0	0	0	0	0	311.957	0	0	0	0	0	297.528	0	0	0	0	0	0	310.646	303.031	0	0	0	0	0	300.86	0	0	302.775	0	0	0	0	0	0	0	0	306.739	0	0	0	0
		169	891.66	0	0	0	0	0	0	0	0	0	310.341	0	0	0	0	0	305.896	0	0	0	0	0	0	314.382	311.835	0	0	0	0	0	309.093	0	0	0	0	0	0	0	0	0	0	0	312.464	0	0	0	0
		170	895.52	0	0	0	0	0	0	0	0	0	309.085	0	0	0	0	0	299.314	0	0	0	0	0	0	312.739	307.313	0	0	0	0	0	0	0	0	0	0	0	0	0	0	0	0	0	315.473	0	0	0	0
		171	899.38	0	0	0	0	0	0	0	0	0	307.303	0	0	0	0	0	291.099	0	0	0	0	0	0	323.315	315.071	0	0	0	0	0	297.848	0	0	0	0	0	0	0	0	0	0	0	313.851	0	0	0	0
		172	903.24	0	307.786	0	0	0	0	0	0	0	316.377	0	0	0	0	0	298.463	0	0	0	0	0	0	310.647	305.349	0	0	0	0	0	311.49	0	0	0	0	0	0	0	0	0	0	0	312.755	0	0	0	0
		173	907.1	0	0	0	0	0	0	0	0	0	318.315	0	0	0	0	0	295.294	0	0	0	0	0	0	322.985	315.051	0	0	0	0	0	312.035	0	0	0	0	316.685	0	0	0	0	0	0	300.47	0	0	0	0
		174	910.96	0	0	0	0	0	0	0	0	0	304.038	0	0	0	0	0	304.835	0	0	0	0	0	0	330.289	305.75	0	0	0	0	0	302.851	0	0	0	0	0	0	0	0	0	0	0	300.819	0	0	0	0
		175	914.82	0	0	0	0	0	0	0	0	0	294.361	0	0	0	0	0	296.762	0	0	0	0	0	0	316.117	306.644	0	0	0	0	0	315.396	0	0	0	0	0	0	0	0	0	0	0	304.005	0	0	0	0
		176	918.68	0	0	0	0	0	0	0	0	0	0	0	0	298.213	0	0	305.353	0	0	0	0	0	0	311.495	305.111	0	0	0	0	0	300.635	0	0	0	0	0	0	0	0	0	0	0	305.068	0	0	0	0
		177	922.54	0	0	0	0	0	0	0	0	0	310.513	0	0	0	0	0	297.735	0	0	0	0	0	0	313.75	308.744	0	0	0	0	0	295.588	0	0	0	0	0	0	0	0	0	0	0	316.551	0	0	0	0
		178	926.4	0	0	0	0	0	0	0	0	0	304.763	0	0	0	0	0	296.582	0	0	0	0	0	0	322.244	0	0	0	0	0	0	309.467	0	0	0	0	0	0	0	0	0	0	0	308.161	0	0	0	0
		179	930.26	0	0	0	0	0	0	0	0	0	304.358	0	0	0	0	313.025	304.484	0	0	0	0	0	0	330.505	292.649	0	0	0	0	0	299.134	0	0	0	0	0	0	0	0	0	0	0	305.434	0	0	0	0
		180	934.12	0	0	0	0	0	0	0	0	0	311.769	0	0	0	0	0	290.222	0	0	0	0	0	0	315.592	289.711	0	0	0	0	0	297.933	313.484	0	0	0	0	0	0	0	0	0	0	309.29	0	0	0	0
		181	937.98	0	0	0	301.401	0	0	0	0	0	0	0	0	0	0	0	297.996	0	0	0	0	0	0	314.659	298.625	0	0	0	0	0	296.583	0	0	0	0	0	0	307.947	0	0	0	0	302.086	0	0	0	0
		182	941.84	0	0	0	0	0	0	0	0	0	297.56	0	0	0	0	0	312.885	0	0	0	0	0	0	310.754	307.174	0	0	0	0	0	299.115	305.62	0	0	0	0	0	0	0	0	0	0	307.018	0	0	0	0
		183	945.7	0	0	0	0	0	0	0	0	0	316.485	0	0	0	0	0	308.656	0	0	0	0	0	0	322.959	312.78	0	0	0	0	0	307.219	316.551	0	0	0	0	0	0	0	0	0	0	293.44	0	0	0	0
		184	949.56	0	299.07	0	0	0	0	0	0	0	0	0	0	0	0	0	312.261	0	0	0	0	0	0	325.888	302.596	0	0	0	0	0	312.703	308.631	0	0	0	0	0	0	0	0	0	0	291.655	0	0	0	0
		185	953.42	0	298.082	0	0	0	0	0	0	0	0	0	0	0	0	0	302.918	0	0	0	0	0	0	320.365	320.167	0	0	0	0	0	296.443	318.346	0	0	0	0	0	0	0	0	0	0	292.884	0	0	0	0
		186	957.28	0	308.44	0	299.188	0	0	0	0	0	0	0	0	0	0	0	300.829	0	0	0	0	0	0	305.214	318.261	0	0	0	0	0	299.88	321.24	0	0	0	0	0	0	0	0	0	0	313.6	0	0	0	0
		187	961.14	0	304.381	0	302.294	0	0	0	0	0	0	0	0	0	0	0	304.129	0	0	0	0	0	0	307.843	303.616	0	0	0	0	0	305.655	320.395	0	0	0	0	0	0	0	0	0	0	310.503	0	0	0	0
		188	965	0	305.067	277.14	0	0	0	0	0	0	0	0	0	0	0	0	305.181	0	0	0	0	0	0	317.112	311.141	0	0	0	0	0	306.168	313.396	294.631	0	0	0	0	0	0	0	0	0	302.319	0	0	0	0
		189	968.86	0	298.925	0	0	0	0	0	0	0	0	0	0	0	0	0	302.047	0	0	0	0	0	0	317.921	305.015	0	0	0	0	0	304.348	313.1	293.515	0	0	0	0	0	0	0	0	0	291.46	0	0	0	0
		190	972.72	0	304.313	0	303.279	0	0	0	0	0	0	0	0	0	0	0	287.923	0	0	0	0	0	0	309.033	307.493	0	0	0	0	0	297.828	315.194	0	0	0	0	0	0	0	0	0	0	306.955	0	0	0	0
		191	976.58	0	306.022	0	0	0	300.722	0	0	0	0	0	0	0	0	0	292.815	0	0	0	0	0	0	309.86	309.829	0	0	0	0	0	310.227	310.368	287.759	0	0	0	0	0	0	0	0	0	298.452	0	0	0	0
		192	980.44	0	0	0	300.41	0	286.981	0	0	0	0	0	0	0	0	0	298.377	0	0	0	0	0	0	309.85	322.608	0	0	0	0	0	305.269	310.757	0	0	0	0	0	0	0	0	0	0	296.82	0	0	0	0
		193	984.3	0	0	0	0	0	278.152	0	0	0	0	0	0	0	0	0	295.709	0	0	0	0	0	0	303.239	313.927	0	0	0	0	0	313.73	312.234	0	0	0	0	0	0	0	0	0	0	299.754	0	0	0	0
		194	988.16	0	304.219	0	310.218	0	0	0	0	0	0	0	0	0	0	0	298.236	0	0	0	0	0	0	308.536	310.101	0	0	0	0	0	0	310.588	0	0	0	0	0	0	0	0	0	0	300.297	0	0	0	0
		195	992.02	0	289.356	0	303.447	0	289.654	0	0	0	0	0	0	0	0	0	301.83	0	0	0	0	0	0	315.357	306.399	0	0	0	0	0	308.48	325.018	0	0	0	0	0	0	0	0	0	0	307.119	0	0	0	0
		196	995.88	0	0	0	306.525	0	277.268	0	0	0	0	0	0	0	0	0	307.691	0	0	0	0	0	0	321.053	303.351	0	0	0	0	0	0	320.603	291.087	0	0	0	0	0	0	0	0	0	304.096	0	0	0	0
		197	999.74	0	290.513	0	0	0	284.961	0	0	0	0	0	0	0	0	0	296.75	0	0	0	0	0	0	312.487	307.649	0	0	0	0	0	296.207	304.788	0	0	0	0	0	0	0	0	0	0	304.968	0	0	0	0
		198	1003.6	0	305.543	0	295.015	0	287.27	0	0	0	0	0	0	0	0	0	302.112	0	0	0	0	0	0	311.892	308.006	0	0	0	0	0	301.103	310.176	0	0	0	0	0	0	0	0	0	0	297.073	0	0	0	0
		199	1007.46	0	293.073	0	304.236	0	285.042	0	0	0	0	0	0	0	0	0	297.396	0	0	0	0	0	0	317.346	315.659	0	0	0	0	0	307.513	312.545	0	0	0	0	0	0	0	0	0	0	313.924	0	0	0	0
		200	1011.32	0	310.475	0	311.619	0	286.65	0	0	0	0	0	0	0	0	0	288.741	0	0	0	0	0	0	307.758	310.336	0	0	0	0	0	0	314.816	294.176	0	0	0	0	0	0	0	0	0	305.72	0	0	0	0
		201	1015.18	0	300.94	0	295.34	0	284.83	0	0	0	0	0	0	0	0	0	305.331	0	0	0	0	0	0	314.197	307.469	0	0	0	284.984	0	299.753	307.229	0	0	0	0	0	0	0	0	0	0	300.584	0	0	0	0
		202	1019.04	0	298.199	0	302.976	0	295.991	0	0	0	0	0	0	0	0	0	308.829	0	0	0	0	0	0	314.79	320.709	0	0	0	292.641	0	302.433	302.371	0	0	0	0	0	0	0	0	0	0	307.62	0	0	0	277.841
		203	1022.9	0	295.696	0	301.584	0	286.311	0	0	0	0	0	0	0	0	0	294.396	0	0	0	0	0	0	314.973	303.363	0	0	0	0	0	300.151	309.748	0	0	0	0	0	0	0	0	0	0	313.209	0	0	0	0
		204	1026.76	0	300.603	0	311.98	0	291.155	0	0	0	0	0	0	0	0	0	304.621	294.858	0	0	0	0	0	317.288	314.035	0	0	0	0	0	299.019	315.866	0	0	0	0	0	0	0	0	0	0	296.057	0	299.64	0	0
		205	1030.62	0	305.456	0	305.963	0	288.781	0	0	0	0	0	0	0	0	0	312.689	0	0	0	0	0	0	319.277	315.774	0	0	0	295.011	0	297.996	307.8	290.599	0	0	0	0	0	0	0	0	0	306.817	0	0	0	0
		206	1034.48	0	0	0	309.859	0	293.042	0	0	0	0	0	0	0	0	0	298.045	0	0	0	0	0	0	311.88	309.922	0	0	0	298.115	0	294.886	307.01	305.909	0	0	0	0	0	0	0	0	0	287.79	0	299.133	0	0
		207	1038.34	0	327.836	0	314.198	0	0	0	0	0	0	0	0	0	0	0	295.492	0	0	0	0	0	0	316.049	312.909	0	0	0	287.709	0	295.606	308.763	298.356	0	0	0	0	0	0	0	0	0	0	0	281.093	0	296.805
		208	1042.2	0	306.904	0	304.286	0	0	0	0	0	0	0	0	0	0	0	295.331	0	297.201	0	0	0	0	320.887	310.944	0	0	0	295.34	0	311.503	317.008	0	0	0	0	0	0	0	0	0	0	296.503	0	294.744	0	0
		209	1046.06	0	0	0	316.553	0	292.983	0	0	0	0	0	0	0	0	0	311.208	0	313.754	0	0	0	0	316.026	314.083	0	0	0	289.804	0	308.621	316.952	304.81	0	0	0	0	0	0	0	0	0	298.952	0	292.411	0	0
		210	1049.92	0	305.482	0	311.122	0	0	0	0	0	0	0	0	0	334.778	0	293.67	0	0	0	0	0	0	324.932	305.657	0	0	0	0	0	311.649	310.805	301.207	0	0	0	0	0	0	0	0	0	299.77	0	287.219	0	287.913
		211	1053.78	0	309.174	0	310.793	0	285.999	0	0	0	0	0	0	0	0	0	307.988	0	0	0	0	0	0	311.022	314.078	0	0	0	277.261	0	311.871	313.62	290.434	0	0	0	0	0	305.672	0	0	0	307.566	0	303.758	0	289.12
		212	1057.64	0	293.242	0	307.968	0	282.295	0	0	0	0	0	0	0	0	0	298.37	0	298.326	0	0	0	0	304.654	314.113	0	0	0	0	0	308.434	306.668	285.577	0	0	0	0	0	308.843	0	0	0	303.558	0	291.58	0	295.116
		213	1061.5	0	306.607	0	315.795	0	290.755	0	0	0	0	0	0	0	0	0	299.174	0	299.475	0	0	0	0	314.083	316.775	0	311.866	0	292.381	0	297.669	309.859	293.961	0	0	0	0	0	0	0	0	0	305	0	297.613	0	274.616
		214	1065.36	0	311.424	0	322.352	0	285.326	0	0	0	0	0	0	0	0	0	298.136	0	0	0	0	0	0	309.194	307.422	0	0	0	0	0	302.68	309.217	280.817	0	0	0	0	0	0	0	0	0	302.439	0	296.079	0	288.436
		215	1069.22	0	298.873	0	316.781	0	0	0	0	0	0	0	0	0	0	0	310.498	0	301.365	0	0	0	0	309.817	317.844	0	0	298.569	293.32	0	312.837	305.25	287.056	0	0	0	0	0	0	0	0	0	290.925	0	296.919	0	294.597
		216	1073.08	0	306.513	0	309.776	0	0	0	0	0	0	0	0	0	0	0	315.179	0	0	0	0	0	0	310.981	310.776	0	319.957	0	298.431	0	317.063	317.094	288.953	0	0	0	0	0	0	0	0	0	292.387	0	295.42	0	0
		217	1076.94	0	299.967	0	316.662	0	0	0	0	0	0	0	0	0	0	0	299.275	0	0	0	0	0	0	307.524	303.604	0	0	0	289.18	0	306.265	305.229	287.807	0	0	0	0	0	298.977	0	0	0	294.429	0	280.215	0	274.687
		218	1080.8	0	301.875	0	307.999	0	278.625	0	0	0	0	0	0	0	0	0	285.805	0	0	0	0	0	0	307.863	309.249	0	306.666	0	0	0	315	311.357	295.91	0	0	0	0	0	301.509	0	0	0	296.797	0	300.304	291.246	0
		219	1084.66	0	306.016	0	314.31	0	0	0	0	0	0	0	0	0	0	0	305.099	0	304.98	0	0	0	0	305.954	0	0	314.183	0	290.989	0	307.129	320.129	281.169	0	0	0	0	0	299.215	0	0	0	294.261	0	307.783	0	281.572
		220	1088.52	0	308.1	0	309.208	0	292.611	0	0	0	0	0	0	0	0	0	305.543	0	0	0	0	0	0	314.711	312.542	0	0	0	298.929	0	308.312	323.561	285.004	0	0	0	0	0	306.196	0	0	0	300.544	0	305.823	0	289.518
		221	1092.38	0	305.741	0	304.429	0	0	0	0	0	0	0	0	0	0	0	311.869	0	310.465	0	0	0	0	306	313.414	0	321.479	0	0	0	311.511	307.268	293.592	0	0	288.734	0	0	0	0	0	0	298.43	0	309.454	0	287.396
		222	1096.24	0	295.076	0	308.589	0	292.536	0	0	0	0	0	0	0	0	0	303.252	0	0	0	0	0	0	300.919	325.722	0	310.487	0	286.629	0	0	306.034	283.179	0	0	315.586	0	0	302.235	0	0	0	305.037	0	303.692	0	291.455
		223	1100.1	0	305.915	0	316.264	0	294.513	0	0	0	0	0	0	0	0	0	293.98	0	291.468	0	0	0	0	302.248	0	0	0	0	0	0	317.852	312.014	283.365	0	282.003	0	0	0	293.77	0	0	0	304.349	0	290.921	0	280.71
		224	1103.96	0	312.954	0	295.257	0	0	0	0	0	0	0	0	0	0	0	311.078	0	298.477	0	0	0	0	303.034	316.793	0	302.468	0	281.942	0	0	302.606	285.346	0	0	0	0	0	311.332	0	0	0	295.96	0	297.859	0	281.771
		225	1107.82	0	298.135	0	305.483	0	284.933	0	0	0	0	0	0	0	0	0	300.015	0	299.024	0	0	0	0	307.838	307.21	0	314.758	0	298.891	0	0	309.015	288.928	0	0	0	0	0	297.787	0	0	0	288.484	0	300.659	0	285.171
		226	1111.68	0	300.804	288.228	315.684	0	0	0	0	0	0	0	0	0	0	0	312.481	0	305.436	0	0	0	0	320.52	307.573	0	302.141	0	286.94	0	0	313.81	282.735	0	0	0	0	0	296.829	0	0	0	296.528	0	298.133	0	284.796
		227	1115.54	0	0	0	308.631	0	268.524	0	0	0	0	0	0	0	0	0	0	0	293.709	0	0	0	0	316.716	324.014	0	310.78	0	284.842	0	315.412	308.9	283.924	0	0	0	0	0	307.836	0	0	0	310.02	0	298.72	0	284.634
		228	1119.4	0	0	0	300.27	0	0	0	0	0	0	0	0	0	0	0	297.256	0	302.788	0	0	0	0	323.718	314.652	0	0	0	289.21	0	0	306.668	285.18	0	0	0	0	0	305.368	321.26	0	0	299.055	0	299.477	0	286.303
		229	1123.26	0	306.539	0	319.848	0	0	0	0	0	0	0	0	0	0	0	0	0	308.157	0	0	0	0	305.008	313.778	0	312.725	0	0	0	0	311.105	284.836	0	296.703	288.095	0	0	301.004	0	0	0	302.377	0	301.944	0	293.889
		230	1127.12	0	316.193	0	308.032	0	0	0	0	0	0	0	0	0	284.634	0	0	0	303.92	0	0	0	0	306.808	312.301	0	308.427	0	288.014	0	0	313.84	289.786	0	289.184	0	0	0	314.932	0	0	0	305.963	0	293.517	0	301.024
		231	1130.98	0	315.513	0	305.607	0	0	0	0	0	0	287.76	0	0	0	0	0	0	305.497	0	0	0	0	321.695	304.073	0	0	0	0	0	0	309.672	289.848	0	292.058	275.976	0	0	299.218	0	0	0	301.835	0	286.766	0	292.526
		232	1134.84	0	302.006	0	312.176	0	0	0	0	0	0	0	0	0	0	0	302.295	0	311.171	0	0	0	0	309.37	298.045	0	312.499	0	0	0	0	315.988	287.07	0	0	0	0	0	298.234	0	0	0	291.931	0	297.806	0	280.036
		233	1138.7	0	0	0	318.115	0	0	0	0	0	303.079	310.689	0	0	0	0	297.515	0	310.492	0	0	0	0	306.014	311.574	0	0	0	0	0	0	320.467	293.3	0	0	0	0	0	302.659	0	0	0	298.449	0	290.297	0	292.033
		234	1142.56	0	296.679	0	320.77	0	0	0	0	0	0	299.941	0	0	0	0	324.915	0	308.172	0	0	0	0	303.375	314.121	0	0	0	0	0	0	316.357	285.429	0	0	286.82	0	0	301.131	0	0	0	295.8	0	294.886	0	0
		235	1146.42	0	317.306	305.554	320.736	0	0	0	0	0	0	296.099	0	0	0	0	318.741	0	312.702	0	0	0	0	324.146	0	0	310.467	0	0	0	322.788	309.74	290.556	0	0	281.132	0	0	303.887	0	0	0	306.65	0	292.94	0	289.758
		236	1150.28	0	295.233	0	311.787	0	0	0	0	0	0	293.59	0	0	0	0	0	0	299.677	0	0	0	0	311.504	305.174	0	0	0	0	0	0	305.173	296.045	0	0	282.512	0	309.556	299.23	0	0	0	299.558	0	296.22	0	285.996
		237	1154.14	0	302.246	0	311.087	0	0	0	0	0	0	298.124	0	0	0	0	298.907	0	306.096	0	0	0	0	307.59	303.072	0	0	0	292.319	0	0	317.585	291.145	0	0	279.849	0	0	305.845	0	0	0	309.396	0	296.811	0	292.597
		238	1158	0	293.834	0	311.207	0	0	0	0	0	0	299.199	0	0	0	0	321.978	0	296.319	302.568	0	0	0	312.252	295.022	0	0	0	0	0	0	315.576	287.119	0	297.48	291.821	0	0	295.578	0	0	0	301.298	0	302.581	0	296.356
		239	1161.86	0	289.868	0	309.015	0	0	0	0	0	0	302.011	0	0	0	0	302.034	0	300.854	0	0	0	0	297.258	0	0	0	0	0	0	300.782	322.136	294.643	0	293.256	0	0	0	305.147	0	0	0	307.624	0	297.023	0	293.241
		240	1165.72	0	299.089	0	315.933	0	0	0	0	0	0	297.219	0	0	0	0	307.436	0	298.673	0	0	0	0	314.651	0	0	0	0	0	0	0	308.263	287.811	0	290.412	299.993	0	0	301.889	0	305.288	0	306.717	0	292.572	0	289.785
		241	1169.58	0	0	308.244	316.331	0	0	0	0	0	0	304.098	0	0	0	0	299.714	0	303.839	0	0	0	0	304.581	309.617	321.616	0	0	0	0	302.749	311.577	0	0	295.864	293.202	0	0	316.176	0	0	0	303.861	0	299.486	0	295.215
		242	1173.44	0	308.752	302.089	312.531	0	0	0	0	0	305.987	297.053	0	0	0	0	310.97	0	295.095	0	0	0	0	313.929	0	0	0	0	0	0	0	300.084	277.816	0	289.685	304.863	0	0	297.675	0	0	0	310.514	0	295.95	0	292.857
		243	1177.3	0	0	302.386	313.547	0	0	0	0	0	0	291.217	0	0	0	0	297.035	0	305.889	0	0	0	0	315.934	307.951	0	0	0	0	0	0	306.116	292.304	0	0	0	0	0	312.048	0	286.232	0	294.13	0	299.377	0	312.975
		244	1181.16	0	302.935	307.063	309.047	0	0	0	0	0	305.28	283.861	0	0	0	0	313.04	0	310.86	0	0	0	0	304.463	305.302	0	0	0	0	0	0	308.619	285.861	0	283.593	299.795	0	317.764	294.823	0	0	0	301.804	0	0	0	300.434
		245	1185.02	0	300.652	310.038	318.177	0	0	0	0	0	0	285.584	0	0	0	0	295.103	0	316.997	0	0	0	0	304.832	306.995	0	304.447	0	0	0	0	312.714	281.706	0	0	293.401	0	0	311.924	0	0	0	297.129	0	298.449	0	302.452
		246	1188.88	0	0	314.229	304.248	0	0	0	0	0	0	302.184	0	0	0	0	306.22	0	302.458	0	0	0	0	306.452	318.12	0	0	0	0	0	0	310.436	296.063	0	0	0	0	307.929	313.338	0	0	0	304.457	0	288.146	0	291.32
		247	1192.74	0	303.575	0	316.893	0	291.699	0	0	0	0	296.021	0	0	0	0	298.17	0	306.288	0	0	0	0	302.672	300.759	0	0	0	0	0	0	311.427	291.334	0	287.734	291.875	0	0	309.798	0	0	0	302.582	0	284.733	0	295.496
		248	1196.6	0	309.144	0	311.026	0	297.433	0	0	0	307.333	294.57	0	0	0	0	298.908	0	295.063	0	0	0	0	312.955	298.183	0	0	0	0	0	0	301.507	287.269	0	288.396	294.37	0	0	311.354	0	0	0	304.722	0	277.912	0	295.628
		249	1200.46	0	313.538	298.902	0	0	0	0	0	0	0	292.788	0	0	0	0	307.866	0	312.629	0	0	0	0	305.066	0	0	296.356	0	0	289.827	0	310.024	281.849	0	286.309	293.384	0	0	307.121	0	0	0	298.482	0	293.5	0	302.247
		250	1204.32	0	309.62	309.905	310.566	0	302.062	0	0	0	306.908	295.925	0	0	0	0	301.428	0	306.422	0	0	0	0	306.449	296.408	0	0	0	0	0	0	318.4	289.225	0	0	290.876	0	0	305.884	0	0	0	316.65	0	292.19	0	298.999
		251	1208.18	0	316.745	307.698	313.88	0	295.686	0	0	0	0	301.166	0	0	0	0	298.038	0	310.896	0	0	0	0	314.119	316.373	0	296.351	0	0	0	0	313.421	287.208	0	295.065	295.124	0	0	316.437	0	0	0	295.189	0	0	0	0
		252	1212.04	0	300.74	310.9	312.06	0	0	0	0	0	312.65	296.506	0	0	0	0	296.15	0	302.709	0	0	0	0	302.805	304.523	0	308.449	0	0	0	0	310.59	0	0	291.651	287.363	0	0	310.941	0	0	0	303.381	0	289.075	0	298.23
		253	1215.9	0	310.67	314.048	312.344	0	0	0	0	0	0	286.989	0	0	0	0	304.017	0	321.297	0	0	0	0	307.241	322.622	0	301.005	0	297.806	0	308.906	324.012	288.626	0	295.348	0	0	0	318.183	0	0	0	300.706	0	0	0	300.656
		254	1219.76	0	308.664	311.388	302.626	0	292.56	0	0	0	306.98	292.624	0	0	0	0	293.659	0	318.762	0	0	0	0	315.986	0	0	0	0	0	0	0	312.063	289.062	0	285.116	293.426	0	0	301.945	0	0	0	296.727	0	287.652	0	292.714
		255	1223.62	0	304.419	299.924	0	0	0	0	0	0	302.776	287.493	0	0	0	0	309.045	0	299.143	0	0	0	0	315.503	0	0	304.896	0	0	0	0	307.649	297.317	0	289.305	293.526	0	0	307.871	0	286.952	0	297.91	0	294.355	0	299.987
		256	1227.48	0	302.35	310.146	310.214	0	0	0	0	0	303.136	297.179	0	0	0	0	296.402	0	320.771	0	0	0	0	314.714	300.217	0	0	0	0	0	0	312.196	283.068	0	286.449	290.85	0	0	316.676	0	0	0	289.84	0	290.929	0	0
		257	1231.34	0	299.919	307.186	304.635	0	0	0	0	0	298.021	306.201	0	0	0	0	297.166	0	313.864	0	0	0	0	308.693	313.275	0	307.649	0	0	0	0	318.775	288.617	0	291.259	289.758	0	0	300.718	0	0	0	300.718	0	297.523	0	288.31
		258	1235.2	0	299.871	312.91	303.099	0	306.655	0	0	0	306.725	301.551	0	287.924	0	0	292.945	313.496	311.883	0	0	0	0	308.258	307.176	0	311.108	0	0	0	313.527	317.753	0	0	0	299.769	0	0	302.818	0	0	0	305.13	0	300.395	0	296.469
		259	1239.06	0	305.106	305.616	310.044	0	0	0	0	0	304.805	302.443	0	0	0	0	286.845	0	314.182	0	0	0	0	307.284	308.391	0	312.381	0	0	0	0	305.338	287.444	0	0	298.775	0	0	298.269	0	0	0	291.098	0	288.114	0	289.412
		260	1242.92	0	309.711	308.556	290.965	0	0	0	0	0	0	304.858	0	0	0	0	287.301	0	309.887	308.624	0	0	0	321.73	317.349	0	313.663	0	0	0	0	307.594	288.16	0	281.912	292.49	0	0	303.182	0	0	0	301.096	0	285.336	0	288.146
		261	1246.78	0	302.497	303.348	317.669	0	0	0	0	0	0	297.998	0	283.495	0	277.025	310.899	293.545	295.24	0	0	0	0	299.988	310.442	0	0	296.128	0	0	0	311.615	0	0	296.26	290.279	0	0	300.367	0	0	0	308.284	0	293.248	0	299.777
		262	1250.64	0	299.077	306.897	320.085	0	0	0	0	0	286.511	301.669	0	278.225	0	0	297.462	324.242	315.106	315.042	0	0	0	303.775	312.943	0	308.136	0	0	0	0	317.951	293.536	0	300.223	294.392	0	0	299.859	0	296.243	0	297.212	0	296.489	0	0
		263	1254.5	0	297.173	311.632	320.955	0	294.732	0	0	0	0	306.625	0	0	0	0	305.928	0	312.976	312.926	0	0	0	313.301	0	0	0	287.04	0	0	0	314.257	296.21	0	293.131	0	0	0	302.277	0	0	288.417	302.016	0	302.751	0	293.844
		264	1258.36	0	296.948	299.215	311.625	0	0	0	0	0	302.016	0	0	0	0	0	305.46	294.259	316.667	0	0	0	0	314.061	314.103	0	303.701	0	0	0	0	312.288	0	0	281.489	297.675	0	0	294.692	0	296.121	289.32	299.071	0	289.864	0	289.076
		265	1262.22	0	298.948	305.981	313.859	0	308.017	0	0	0	0	314.254	0	0	0	271.614	294.501	303.287	0	0	0	0	0	310.121	316.533	0	0	0	0	0	0	317.52	289.777	0	282.229	292.675	0	0	313.96	0	290.56	0	309.867	0	297.816	0	299.929
		266	1266.08	0	314.854	301.129	309.636	0	290.174	0	0	0	0	310.004	0	288.051	0	278.837	307.439	0	310.964	0	0	0	0	315.441	0	0	313.533	0	0	0	0	318.104	300.319	0	296.608	290.026	0	0	311.498	0	293.929	0	289.412	0	291.132	0	290.433
		267	1269.94	0	308.286	298.754	308.167	0	294.365	0	0	0	295.489	306.138	0	0	0	0	303.218	0	313.298	0	0	0	0	310.885	320.145	0	308.462	0	0	0	0	321.039	0	0	287.823	282.287	0	0	303.541	0	0	0	297.728	0	291.303	0	0
		268	1273.8	0	306.795	302.366	302.01	0	302.435	0	0	0	297.057	303.051	0	273.347	0	0	295.524	302.672	317.915	0	0	0	0	0	0	0	304.688	0	0	0	0	308.938	0	0	291.513	0	0	0	304.716	0	0	0	303.038	0	295.331	0	295.28
		269	1277.66	0	309.641	305.014	309.71	0	0	0	0	0	0	305.527	0	0	0	0	304.424	0	314.987	0	0	0	0	302.225	310.487	0	0	0	0	0	0	310.52	294.228	0	302.776	289.346	0	0	309.303	0	0	0	301.61	0	283.972	0	0
		270	1281.52	0	293.659	293.831	307.836	0	0	0	0	0	300.531	302.279	0	283.258	0	0	300.872	0	308.969	322.9	0	0	0	0	315.817	0	305.397	0	0	0	0	325.467	0	0	296.729	283.153	0	0	313.603	0	0	290.938	297.287	0	288.52	0	0
		271	1285.38	0	304.856	299.872	299.633	0	0	0	0	0	305.722	298.504	0	277.654	0	0	307.824	0	312.732	313.594	0	0	0	317.045	309.373	0	0	0	0	0	0	326.055	0	0	0	273.019	0	0	291.808	0	286.509	280.723	296.025	0	294.041	0	298.263
		272	1289.24	0	292.218	305.795	307.444	0	0	0	0	0	290.612	295.339	0	0	0	289.205	305.839	0	307.61	0	0	0	0	308.335	0	0	0	0	0	0	0	315.957	0	0	0	0	0	0	304.472	0	0	0	293.287	0	284.708	0	292.553
		273	1293.1	0	290.753	304.458	298.776	0	0	0	0	0	0	304.933	0	0	0	0	299.331	309.527	318.354	0	0	0	0	291.696	319.328	0	306.51	294.385	0	0	0	320.934	0	0	287.91	295.144	0	0	308.117	0	298.683	286.023	291.423	0	276.051	0	287.086
		274	1296.96	0	0	300.584	296.05	0	289.808	0	0	0	0	299.005	0	0	0	0	297.84	0	307.703	0	296.998	0	0	308.314	312.472	0	311.308	290.669	274.48	0	0	319.815	0	0	291.266	301.08	0	0	313.584	283.94	0	287.303	305.643	0	284.102	0	0
		275	1300.82	0	281.987	295.848	301.233	0	283.652	0	0	0	0	303.125	0	293.129	0	0	292.619	0	0	304.651	0	0	0	300.841	321.523	0	309.228	0	0	0	0	304.213	0	0	286.556	290.284	0	0	303.032	0	0	293.22	283.738	0	289.483	0	0
		276	1304.68	0	288.259	297.217	298.853	0	283.175	0	0	0	0	298.26	0	279.034	0	0	307.225	0	0	304.231	0	0	0	0	0	0	302.341	0	0	0	0	313.35	0	0	0	0	0	0	315.233	0	280.874	0	289.735	0	282.161	0	291.834
		277	1308.54	0	295.942	299.031	297.292	0	284.094	0	0	0	290.002	0	0	276.598	0	0	297.959	0	305.013	320.281	0	0	0	0	0	0	0	0	298.312	0	0	306.894	0	0	280.76	0	0	0	303.69	0	0	0	297.743	0	278.344	0	0
		278	1312.4	0	312.649	296.112	305.849	0	291.903	0	0	0	0	289.043	0	0	0	0	305.557	0	310.689	0	289.509	0	0	0	0	0	0	289.85	281.329	0	0	0	0	0	288.69	303.257	0	0	294.284	290.021	0	0	292.107	0	286.44	0	0
		279	1316.26	0	307.183	291.628	308.685	0	280.41	0	0	0	303.981	301.402	0	272.141	0	0	293.609	305.955	303.096	0	0	0	0	298.566	327.203	0	0	295.968	0	0	0	331.168	0	0	284.43	293.79	0	0	297.241	0	0	287.167	305.415	0	292.11	0	283.746
		280	1320.12	0	308.901	301.912	299.986	0	0	0	0	0	0	0	0	261.229	0	0	304.297	0	300.645	0	310.94	0	0	301.52	309.118	0	0	0	299.578	0	0	302.169	0	0	280.683	0	0	0	0	291.495	0	284.864	303.667	0	288.597	0	298.504
		281	1323.98	0	305.209	297.612	303.064	0	284.484	0	0	0	0	306.744	0	0	0	0	304.319	0	306.285	311.018	0	0	0	0	0	0	0	289.291	295.711	0	0	316.476	0	0	0	302.635	0	0	319.28	0	0	291.636	295.27	0	278.709	0	0
		282	1327.84	0	307.343	300.511	306.993	0	294.592	0	0	0	0	290.352	0	0	0	0	301.209	0	0	0	0	0	0	311.99	0	0	0	0	0	0	0	313.6	296.042	0	0	288.644	0	0	309.535	289.917	0	283.306	304.95	0	288.871	0	0
		283	1331.7	0	304.816	298.114	310.187	0	292.018	0	0	0	302.021	308.013	0	0	0	0	299.902	307.938	303.32	0	0	0	0	0	0	0	0	0	280.295	0	0	313.403	0	0	0	0	0	0	310.741	0	0	285.918	286.235	0	285.49	0	0
		284	1335.56	298.533	302.593	302.012	308.972	0	289.053	0	0	0	0	305.593	0	266.681	0	0	300.258	0	0	0	0	0	0	0	0	0	295.364	288.519	0	0	0	315.983	290.816	0	0	0	0	0	305.785	284.643	0	295.624	295.746	0	289.141	0	0
		285	1339.42	298.923	0	300.719	299.965	0	286.424	0	0	0	0	302.835	0	0	0	0	319.606	315.412	304.985	301.101	0	0	0	301.139	0	317.581	0	294.897	293.232	0	0	306.492	282.648	0	292.336	0	0	0	298.552	294.048	0	281.616	301.078	0	281.253	0	0
		286	1343.28	0	0	301.254	307.098	0	0	0	0	0	0	305.775	0	0	0	0	309.876	301.895	0	0	0	0	0	297.431	0	0	305.621	0	286.86	0	0	306.923	273.384	0	297.864	0	0	0	303.756	0	0	290.797	301.907	0	284.689	0	0
		287	1347.14	305.53	309.848	0	299.94	0	285.243	0	0	0	0	290.1	292.186	0	0	0	309.867	303.78	292.103	0	0	0	0	305.466	0	0	313.222	0	295.124	0	0	322.933	291.737	0	319.515	0	0	0	0	0	0	298.977	301.748	0	294.702	0	0
		288	1351	299.401	0	300.311	0	0	304.046	0	0	0	0	313.639	0	0	0	0	304.801	295.285	303.038	318.508	0	0	0	302.059	0	0	311.223	0	0	0	0	307.001	294.124	0	297.502	0	0	0	313.732	278.793	0	282.464	294.987	0	308.037	0	0
		289	1354.86	292.97	294.088	303.659	304.949	0	0	0	0	0	0	292.214	0	0	0	0	298.217	300.829	305.105	302.838	0	0	0	319.665	0	302.404	304.782	0	294.303	0	0	317.924	296.635	0	286.39	0	0	0	0	0	0	0	294.936	0	288.976	0	0
		290	1358.72	297.625	0	302.793	0	0	0	315.55	0	0	0	310.25	0	0	0	0	319.747	304.258	294.221	301.812	0	0	0	295.438	294.341	0	307.251	0	289.727	0	0	307.798	295.358	0	291.531	0	0	0	304.567	0	0	292.136	293.774	0	293.201	0	0
		291	1362.58	0	291.968	305.076	299.861	0	286.798	0	0	0	0	310.646	0	0	0	0	305.08	295.96	292.307	299.578	0	0	0	300.674	0	295.85	0	0	289.473	0	0	299.833	294.461	0	283.926	0	0	0	301.266	276.875	0	0	293.796	0	286.321	0	0
		292	1366.44	293.107	0	300.985	300.813	0	0	0	0	0	0	315.203	0	0	0	0	307.469	313.792	299.606	298.053	0	0	0	300.788	0	0	302.059	0	0	0	0	325.152	294.367	0	278.41	0	0	0	0	0	0	279.697	299.418	0	291.924	0	0
		293	1370.3	287.153	0	307.684	0	0	283.045	0	0	0	0	297.864	0	0	0	0	314.054	302.027	0	294.071	0	0	0	298.818	0	287.553	292.693	0	291.421	0	311.513	308.189	289.02	0	301.129	0	0	0	306.875	0	0	296.159	301.143	0	284.175	0	0
		294	1374.16	0	0	0	0	0	0	0	0	0	0	300.055	0	0	0	0	314.424	303.517	296.574	309.811	0	0	0	294.757	0	0	284.908	0	294.78	0	0	322.545	295.707	0	275.146	0	0	0	300.379	285.653	302.893	286.233	296.697	0	294.919	0	281.862
		295	1378.02	0	305.264	301.253	296.097	0	291.554	303.588	0	0	0	309.646	289.655	0	0	0	307.612	310.468	290.135	292.475	0	0	0	297.342	0	290.714	295.528	301.877	293.351	0	0	320.022	300.759	0	286.702	0	0	0	297.025	281.155	294.622	291.913	277.029	0	296.389	0	0
		296	1381.88	0	298.255	308.283	296.835	0	0	0	0	0	0	304.985	0	0	0	0	0	304.154	301.388	303.119	0	0	0	302.533	0	297.982	301.819	0	290.331	0	0	312.352	0	0	288.064	0	0	0	294.509	0	0	0	298.869	0	281.363	0	276.45
		297	1385.74	0	286.406	294.735	291.168	0	290.551	0	0	0	0	297.671	0	0	0	0	295.472	310.907	0	0	0	0	0	316.084	0	285.17	299.787	0	300.185	0	299.02	0	308.366	0	0	0	0	304.779	294.294	274.953	0	279.139	300.027	0	283.826	0	0
		298	1389.6	0	301.656	298.717	302.778	0	296.878	0	0	0	0	294.356	0	0	0	0	302.016	304.423	0	310.74	0	0	0	304.238	0	292.935	313.811	0	298.391	0	0	310.543	0	0	284.924	0	0	0	296.35	0	287.99	0	301.436	0	299.482	0	0
		299	1393.46	0	293.477	0	293.783	0	292.818	0	0	0	0	304.435	0	0	0	0	304.074	301.353	295.784	314.653	0	0	0	312.425	0	308.489	297.654	0	283.588	0	290.982	300.217	289.625	332.187	299.505	0	0	0	294.093	0	0	307.593	296.083	0	288.888	0	0
		300	1397.32	0	288.625	306.013	295.067	0	301.699	0	0	0	0	293.566	0	0	0	0	290.699	297.684	298.952	309.899	0	0	0	311.047	313.404	304.295	300.351	0	297.758	0	0	301.04	291.877	0	0	0	0	303.097	282.098	0	0	0	293.899	0	304.257	0	0
		301	1401.18	0	301.771	0	302.872	0	287.442	0	0	0	0	297.322	0	0	0	0	314.991	310.399	298.669	318.278	0	294.913	0	323.196	305.762	297.76	297.475	0	282.351	0	0	314.829	283.199	0	290.814	0	0	0	289.559	0	0	0	287.422	0	279.851	0	274.714
		302	1405.04	0	305.951	306.873	298.434	0	0	0	0	0	0	298.122	0	0	0	0	295.27	293.306	302.7	305.635	0	292.266	0	305.068	305.115	306.984	300.791	0	288.181	0	294.308	311.246	297.378	0	0	0	0	308.832	303.79	0	287.024	288.226	300.811	0	285.586	0	0
		303	1408.9	295.274	317.864	310.737	298.79	0	0	301.383	289.601	0	0	302.058	0	0	0	0	308.854	295.509	298.524	309.097	0	289.846	0	311.887	0	301.724	296.9	0	286.331	0	0	297.296	296.613	0	0	0	0	0	284.989	274.25	0	0	298.793	0	278.577	0	0
		304	1412.76	299.62	289.124	306.384	293.533	0	0	0	0	0	0	307.553	0	0	0	0	289.601	304.333	308.512	302.995	0	300.938	0	297.361	295.073	301.021	302.413	0	0	0	0	302.342	292.183	0	0	0	0	314.543	288.091	0	0	277.054	291.867	0	279.682	0	0
		305	1416.62	0	297.773	314.551	294.58	0	0	0	0	0	0	295.445	0	0	0	0	295.057	293.116	303.609	311.146	0	0	0	313.57	307.543	303.508	302.851	0	284.881	0	0	312.03	0	0	0	0	0	0	0	0	288.094	0	302.205	0	272.298	0	0
		306	1420.48	0	304.012	310.349	291.129	0	0	302.53	0	0	0	302.524	0	0	0	270.3	312.667	292.866	304.329	297.157	0	295.8	0	0	310.898	304.937	300.811	293.07	288.011	0	0	304.722	0	0	0	0	0	310.77	306.888	0	279.926	0	299.546	0	276.284	0	0
		307	1424.34	0	301.444	310.01	286.184	0	0	307.217	290.565	0	0	310.229	0	0	0	0	301.917	308.149	287.352	308.693	0	301.981	0	317.348	299.7	300.023	0	0	285.643	0	0	307.716	0	0	282.456	0	0	307.776	305.44	0	289.912	0	305.101	0	276.656	0	0
		308	1428.2	0	306.902	302.181	292.793	0	0	299.149	0	0	0	302.323	0	0	0	0	296.606	298.288	309.672	311.482	0	293.155	0	312.028	0	0	305.344	0	292.064	0	287.913	309.33	0	0	0	0	0	0	0	0	296.747	284.826	287.303	0	285.656	0	285.055
		309	1432.06	0	300.847	0	292.795	0	0	0	294.135	0	0	304.396	0	0	0	269.177	290.116	297.825	293.418	308.485	0	0	0	307.919	297.722	298.433	301.658	0	270.601	0	0	303.91	0	0	278.66	0	0	0	296.984	271.489	0	0	289.763	0	286.823	0	0
		310	1435.92	0	285.905	295.118	287.636	0	0	306.57	284.343	0	0	306.508	0	0	0	274.768	291.43	299.947	293.242	312.716	0	278.735	315.075	302.606	294.469	306.767	299.46	0	295.157	0	0	306.775	0	0	0	0	0	0	0	0	293.283	0	302.73	0	288.364	0	0
		311	1439.78	0	291.402	288.15	294.131	0	0	299.909	277.113	0	0	295.551	0	0	0	275.894	303.831	301.555	304.826	311.919	0	286.698	0	306.082	295.53	288.2	0	0	289.26	0	0	312.64	0	0	309.743	0	0	0	0	277.751	289.505	285.02	298.757	0	290.932	304.652	283.717
		312	1443.64	0	295.435	298.561	296.428	0	0	289.854	0	0	0	0	0	0	0	291.529	292.111	288.846	296.903	301.627	0	289.304	0	299.147	293.746	298.618	306.557	0	291.89	0	0	317.311	0	0	0	0	0	0	0	0	297.477	0	282.477	0	290.184	0	0
		313	1447.5	280.042	286.211	298.408	283.879	0	0	303.369	287.066	0	0	290.259	0	0	0	0	295.92	0	299.705	315.548	0	0	0	301.283	294.253	300.8	300.75	0	295.532	0	307.235	310.955	0	0	290.997	0	0	0	0	0	291.702	0	300.003	290.185	276.585	0	0
		314	1451.36	0	296.715	297.48	307.041	0	0	297.664	281.455	0	0	288.995	0	0	0	288.632	299.275	285.887	0	310.977	0	287.485	0	303.63	309.707	303.378	0	0	294.419	0	301.697	313.703	0	297.85	285.457	0	0	0	291.378	287.548	278.013	0	299.519	0	284.951	0	0
		315	1455.22	0	304.706	0	296.97	0	0	303.689	0	0	0	291.868	0	0	0	286.436	302.738	285.152	301.413	317.237	0	277.413	0	309.627	299.969	301.095	313.392	0	287.025	0	0	318.397	0	0	287.912	0	0	0	305.039	286.313	282.737	0	296.17	0	282.577	0	0
		316	1459.08	0	291.217	296.629	304.976	0	0	297.717	290.973	0	305.716	0	0	0	0	279.203	306.017	293.633	301.702	0	0	0	0	294.714	304.307	300.44	305.785	0	301.581	285.271	308.863	319.583	0	0	0	0	0	0	0	0	287.47	276.438	298.465	0	287.996	0	0
		317	1462.94	284.265	299.036	0	308.481	0	0	302.227	285.553	0	305.147	0	0	0	0	277.888	307.93	298.437	302.617	303.198	0	281.171	0	297.053	303.08	292.79	305.366	0	289.353	0	0	316.732	0	0	0	0	0	0	0	0	281.465	273.488	289.948	0	274.353	305.895	0
		318	1466.8	279.822	291.419	300.601	287.591	0	0	302.773	287.432	0	305.713	0	0	0	0	0	292.891	292.882	298.634	0	0	0	0	296.755	297.059	293.548	0	0	293.147	0	294.262	313.719	0	294.5	0	0	0	0	0	0	290.369	0	292.393	0	284.266	298.761	0
		319	1470.66	0	301.623	296.465	289.513	0	0	308.2	287.943	0	297.833	0	0	0	0	0	300.38	293.068	303.2	0	0	0	0	304.565	298.491	0	0	0	292.255	0	0	313.426	0	0	286.762	294.299	0	0	0	0	284.048	289.29	293.041	0	276.375	319.343	0
		320	1474.52	0	286.686	0	299.345	0	0	309.758	285.722	0	307.173	0	0	0	0	0	295.687	285.543	296.768	0	0	279.899	0	294.116	294.023	0	0	0	291.294	0	309.101	315.517	0	0	0	0	0	0	0	0	274.405	0	291.572	0	287.801	0	286.135
		321	1478.38	0	298.304	298.04	297.8	0	0	0	0	0	0	0	0	0	0	295	286.585	282.461	0	0	0	0	0	305.871	294.573	289.883	0	0	286.155	0	305.705	310.697	0	287.368	0	0	0	0	290.125	272.807	0	269.96	292.719	0	285.699	319.058	0
		322	1482.24	283.189	289.462	304.02	299.402	0	0	303.708	277.357	0	311.985	0	0	0	0	0	293.74	279.305	311.991	0	0	0	0	302.314	300.477	300.742	0	0	0	295.957	299.227	318.525	0	290.732	289.273	0	0	0	296.177	0	277.549	0	291.9	0	286.76	0	0
		323	1486.1	0	295.146	294.018	304.745	0	0	302.74	278.244	0	0	0	0	0	0	0	296.015	0	0	0	0	0	0	299.54	295.667	291.461	308.212	0	293.143	293.558	297.2	313.75	0	290.047	283.399	304.337	0	0	0	0	0	0	293.26	0	282.969	308.909	276.871
		324	1489.96	286.882	0	295.782	299.15	0	0	310.517	281.627	0	306.977	0	0	0	0	0	295.037	293.487	310.22	0	0	302.159	0	296.835	298.825	0	0	0	291.4	0	304.885	319.04	0	0	287.304	0	0	0	297.5	0	279.932	278.412	298.462	0	288.214	312.927	0
		325	1493.82	0	283.058	295.472	290.07	0	0	307.119	277.433	0	293.781	0	0	0	0	0	273.81	284.165	299.708	0	0	0	0	303.99	297.139	293.861	0	0	0	0	0	311.769	0	288.169	0	0	0	0	0	0	290.449	292.793	289.722	0	281.546	311.251	289.096
		326	1497.68	0	0	297.799	301.569	0	0	301.543	278.267	0	307.314	0	0	0	0	0	296.483	0	303.616	305.388	0	0	0	303.263	304.504	288.583	0	0	292.435	300.13	288.678	313.763	0	0	0	0	0	0	303.02	0	291.689	278.466	299.283	0	276.651	0	0
		327	1501.54	292.869	287.463	309.545	296.24	0	0	302.54	279.856	0	296.227	0	0	0	0	0	288.244	294.766	314.67	0	0	0	0	299.608	302.482	0	0	292.923	0	0	300.978	320.689	0	285.912	280.927	0	0	0	0	0	292.257	276.839	292.677	0	285.937	0	0
		328	1505.4	0	290.521	310.206	302.553	0	0	298.23	278.886	0	293.972	0	0	0	0	0	292.01	291.112	0	303.086	0	0	0	300.991	291.823	0	0	293.207	275.874	0	295.268	316.17	0	282.25	0	0	0	0	0	0	288.494	265.87	307.093	0	286.615	0	0
		329	1509.26	295.386	293.376	304.167	303.263	0	0	311.562	291.878	0	293.152	0	0	0	0	0	293.163	290.495	0	0	0	0	0	305.96	289.095	0	0	299.192	0	0	301.089	313.902	0	298.599	0	0	0	0	302.016	0	285.25	0	306.043	0	287.225	0	282.462
		330	1513.12	0	0	294.995	296.682	0	0	304.798	286.311	0	295.512	0	0	0	0	0	301.857	295.715	0	0	0	0	0	303.515	308.86	0	0	290.763	0	0	300.539	319.356	0	295.137	0	0	0	0	298.513	0	299.299	0	304.997	0	277.54	315.717	288.288
		331	1516.98	291.209	281.694	313.554	311.528	0	0	298.041	279.905	0	305.161	290.212	0	0	0	0	300.36	293.743	0	300.487	0	0	0	287.87	299.143	0	0	307.129	0	0	0	310.065	0	302.204	0	0	0	0	290.512	0	275.205	285.697	304.049	0	276.658	323.411	0
		332	1520.84	0	291.167	309.302	304.588	0	0	301.835	290.343	0	310.217	0	0	0	0	0	309.257	0	307.047	0	0	0	0	299.754	299.805	0	0	296.899	0	294.222	296.828	308.689	0	298.182	0	0	0	0	290.984	0	276.764	281.335	304.006	0	277.213	308.297	286.999
		333	1524.7	288.988	296.495	311.606	298.477	0	0	296.041	296.337	0	305.98	0	0	0	0	0	306.847	0	0	303.591	0	295.655	0	298.78	305.115	0	0	286.379	0	0	299.114	0	0	291.247	284.802	0	0	0	0	0	291.386	278.053	290.645	0	0	0	288.245
		334	1528.56	285.972	0	305.109	298.26	0	0	303.316	284.341	0	0	297.187	0	0	0	0	303.197	0	289.898	296.294	0	0	0	301.165	310.641	0	0	296.47	0	280.475	304.091	325.918	0	306.2	287.89	0	0	0	295.78	0	284.786	272.584	287.644	0	281.24	313.088	276.756
		335	1532.42	290.318	0	288.378	285.633	0	0	302.853	285.467	0	298.394	0	0	0	0	0	302.427	0	0	305.405	0	0	0	303.321	304.549	0	0	301.531	0	282.806	293.507	319.937	0	292.612	276.096	0	0	0	291.482	0	301.543	273.505	298.543	0	281.441	0	284.955
		336	1536.28	289.233	0	300.193	297.899	0	0	307.803	287.106	0	308.557	0	0	0	0	0	296.95	0	0	300.887	0	0	0	299.628	311.783	0	0	299.329	0	0	291.016	316.228	0	295.293	0	0	0	0	0	0	0	0	304.33	0	0	0	285.974
		337	1540.14	286.311	0	287.315	300.707	0	0	298.991	285.233	0	299.293	0	0	0	0	0	305.237	283.725	0	313.429	0	0	0	295.329	302.931	0	0	305.268	0	288.897	303.319	310.735	0	293.054	0	0	0	0	284.551	289.025	284.199	0	294.621	0	286.147	319.544	286.749
		338	1544	286.635	287.915	302.239	295.784	0	0	291.732	281.132	0	304.639	0	0	0	0	0	294.667	284.715	0	293.504	0	0	0	294.055	290.208	0	0	290.051	0	292.783	0	310.725	0	302.501	274.875	0	0	0	286.505	280.704	285.11	0	293.843	0	283.218	0	0
		339	1547.86	287.441	295.112	300.25	0	0	0	294.421	265.621	0	299.597	0	0	0	0	0	298.977	0	0	298.704	0	0	0	291.908	298.834	0	0	299.56	0	279.066	0	0	0	291.213	0	0	0	0	291.63	284.49	277.496	268.438	301.455	0	0	0	276.582
		340	1551.72	0	0	295.894	302.341	0	0	307.74	290.9	0	302.041	0	0	0	0	0	299.626	290.184	0	305.879	0	0	0	290.426	296.756	0	0	300.124	0	276.612	0	304.073	0	304.899	293.545	0	0	0	299.718	282.697	274.375	266.909	307.111	0	0	0	284.044
		341	1555.58	291.316	0	289.177	302.432	0	0	0	272.287	0	305.161	0	0	0	0	0	302.152	294.947	0	304.2	0	0	0	279.641	297.058	0	0	292.166	0	0	300.644	298.626	0	0	276.239	0	0	0	284.605	279.751	284.989	284.649	294.303	0	0	0	275.835
		342	1559.44	0	0	299.306	297.082	0	293.024	288.833	281.236	0	305.689	0	0	0	0	0	308.277	294.72	0	0	0	0	0	289.295	293.213	0	0	296.462	0	292.114	0	310.607	0	301.294	284.188	0	0	0	291.694	287.604	309.584	277.83	0	0	294.496	0	291.522
		343	1563.3	287.904	0	305.273	0	0	0	305.082	273.96	0	298.985	0	0	0	0	0	302.309	293.754	0	0	0	0	0	283.494	291.464	291.353	0	292.005	0	0	0	301.683	0	291.816	290.003	0	0	300.896	292.148	285.215	302.138	0	0	0	0	0	289.061
		344	1567.16	289.791	0	296.927	0	0	0	291.289	276.631	0	300.113	0	0	0	0	0	292.189	0	0	0	0	0	0	285.298	299.894	0	0	293.263	0	282.125	284.32	310.363	289.939	300.386	293.994	0	0	0	294.827	280.655	289.428	0	0	0	295.787	0	279.687
		345	1571.02	273.485	0	291.09	0	0	0	302.237	280.899	0	298.487	0	0	0	0	0	297.27	0	0	0	0	0	0	296.427	290.902	0	0	294.458	0	284.332	291.608	0	0	286.037	303.7	0	0	0	285.103	294.766	296.624	0	290.365	0	285.089	0	278.847
		346	1574.88	0	0	300.553	286.81	0	0	0	275.785	0	299.524	0	0	0	0	0	300.762	292.921	0	0	0	0	0	281.641	299.487	0	0	293.977	293.421	0	0	309.525	294.245	293.381	295.461	0	0	0	297.588	276.994	284.179	0	301.308	0	0	0	280.002
		347	1578.74	0	0	0	0	0	292.751	0	271.152	0	299.963	0	0	0	0	0	0	284.742	0	0	0	0	0	286.212	299.548	0	0	292.063	0	0	0	300.19	0	291.137	295.701	0	0	298.037	294.333	285.684	290.287	271.302	288.449	0	282.682	0	287.268
		348	1582.6	0	296.907	302.366	302.835	0	0	0	290.146	0	303.113	0	0	0	0	0	297.444	287.096	296.26	0	0	0	0	287.7	293.495	0	0	305.791	0	0	297.937	315.545	0	289.689	290.699	0	0	290.568	291.201	295.684	306.459	0	0	0	0	0	0
		349	1586.46	289.734	0	300.886	0	0	283.366	311.21	282.949	0	310.18	0	0	0	0	0	294.827	274.331	0	0	0	0	0	293.871	298.937	0	0	299.63	0	0	0	313.775	0	299.154	290.502	0	0	302.026	287.118	279.037	285.237	281.999	0	0	0	0	294.392
		350	1590.32	284.367	301.927	0	0	0	284.649	289.309	285.092	0	304.695	0	303.63	0	0	0	293.421	292.389	301.167	294.644	0	302.714	0	293.069	295.825	0	0	307.404	0	0	0	318.53	273.907	292.56	0	0	0	0	294.141	0	281.081	278.77	0	0	288.017	0	0
		351	1594.18	0	301.964	293.533	0	0	0	0	293.517	0	300.86	0	0	272.083	0	0	290.856	276.788	304.979	0	0	0	0	309.492	296.199	285.826	0	295.527	0	0	0	312.802	0	0	0	0	0	306.545	276.893	0	284.643	0	0	0	278.369	0	0
		352	1598.04	0	299.447	301.772	0	0	278.579	0	283.666	0	312.242	0	0	0	0	0	0	288.437	302.797	0	0	0	0	297.944	309.59	290.195	325.568	297.372	0	0	0	313.646	289.581	297.528	0	0	0	304.374	304.447	281.003	274.212	0	0	0	280.928	0	285.069
		353	1601.9	0	0	0	0	0	0	0	286.424	0	307.176	0	295.831	0	281.9	0	293.437	311.589	310.336	0	0	300.021	0	285.124	308.71	292.723	0	303.067	0	289.54	0	316.617	0	289.321	285.583	0	0	308.302	290.072	290.235	290.705	0	0	283.292	0	0	284.992
		354	1605.76	0	0	306.672	0	0	0	0	286.988	0	308.02	0	0	0	0	0	297.486	290.028	289.697	0	0	0	0	312.93	302.303	296.932	0	300.864	0	0	0	310.382	0	301.032	0	0	0	300.135	294.376	270.674	274.423	0	0	0	0	0	289.745
		355	1609.62	289.381	300.56	0	0	0	292.319	0	280.698	0	306.573	0	290.803	0	0	0	287.632	279.652	301.238	0	0	0	0	305.141	300.04	0	0	300.558	0	0	0	306.345	279.1	288.922	0	0	0	0	290.425	280.409	275.637	0	0	280.75	0	0	285.695
		356	1613.48	284.207	0	300.092	0	0	281.164	0	283.38	0	306.176	293.044	294.689	281.556	282.831	0	285.828	280.57	298.667	0	0	0	0	305.842	303.889	294.747	0	301.548	0	0	0	309.328	0	292.275	0	0	0	0	298.585	270.046	277.253	0	0	278.439	276.163	0	278.848
		357	1617.34	0	0	284.189	0	0	302.881	298.477	284.218	0	305.007	296.751	0	0	0	0	284.448	279.663	311.175	0	0	0	0	292.813	304.031	0	0	297.417	0	0	0	312.27	298.813	0	0	0	0	0	289.736	273.996	279.517	0	0	0	0	0	287.969
		358	1621.2	0	283.057	295.32	0	0	0	305.765	279.194	0	315.595	0	0	0	282.79	0	289.739	290.775	304.16	0	0	0	0	297.217	301.585	286.233	0	282.642	0	0	0	310.826	300.714	288.654	0	0	0	293.661	282.967	290.307	275.506	0	0	280.417	274.304	0	287.446
		359	1625.06	0	0	304.813	0	0	288.881	0	278.124	0	294.34	0	303.616	0	285.231	0	0	280.474	302.093	0	0	0	0	298.982	292.012	278.383	0	284.309	0	0	0	315.773	295.659	286.913	0	287.563	0	297.939	292.919	283.196	276.592	0	0	283.269	291.792	0	278.319
		360	1628.92	0	0	285.741	0	0	298.639	0	285.211	0	306.074	0	0	0	0	0	297.207	291.251	319.397	0	0	0	0	280.275	304.076	283.31	0	303.776	0	0	0	309.437	0	279.061	0	269.621	0	292.782	298.897	273.313	276.335	0	0	285.909	0	0	0
		361	1632.78	288.767	296.278	304.225	0	0	299.842	308.145	274.571	0	326.047	291.224	289.243	0	269.634	0	297.407	277.71	308.114	0	0	0	0	303.732	303.708	276.682	0	299.885	0	0	0	309.854	300.646	284.542	0	276.328	0	0	296.433	281.348	276.982	276.663	287.105	282.496	0	0	0
		362	1636.64	282.27	0	307.063	0	0	0	309.294	276.372	0	304.027	0	287.318	0	279.714	0	297.343	287.029	0	0	0	304.723	0	286.275	299.725	280.148	0	299.275	0	0	0	309.474	301.107	282.719	0	0	0	299.453	303.667	273.663	278.807	0	0	278.876	0	0	286.868
		363	1640.5	0	0	295.739	0	0	0	303.193	277.962	0	312.554	295.391	289.522	0	281.709	0	283.444	275.671	305.048	0	0	0	0	296.737	307.101	276.733	0	298.171	265.682	291.331	0	307.055	297.626	286.544	0	0	0	291.237	297.835	287.989	264.97	0	0	291.311	0	0	0
		364	1644.36	271.032	296.945	283.423	0	0	293.843	302.465	276.711	0	307.493	292.057	0	0	0	0	293.627	287.216	307.129	0	0	0	0	294.154	302.896	281.079	0	299.322	0	0	0	311.031	0	286.904	0	277.897	0	291.504	289.914	273.077	271.932	267.444	0	277.261	287.617	0	289.217
		365	1648.22	275.606	0	284.389	0	0	278.932	305.848	275.837	0	311.021	296.303	0	0	278.537	275.366	297.407	279.628	311.338	291.481	0	285.341	0	297.74	287.096	286.7	0	298.565	0	0	0	314.933	293.676	289.932	0	0	0	0	288.91	269.982	272.742	0	0	0	282.126	0	273.391
		366	1652.08	284.945	0	283.094	0	0	0	309.275	284.864	0	298.967	290.103	287.965	0	280.381	283.05	293.09	278.175	292.982	0	0	288.1	0	307.316	296.613	284.781	0	301.82	0	0	0	327.186	306.235	278.067	0	0	0	290.38	288.073	273.567	269.948	0	0	281.893	0	0	0
		367	1655.94	0	0	302.018	0	0	292.775	302.279	265.857	0	295.887	289.321	0	0	275.238	0	299.709	288.108	306.926	0	0	288.951	0	307.172	293.188	285.254	298.311	314.665	0	0	0	313.089	0	273.419	0	0	0	287.727	295.935	275.526	288.65	0	0	0	281.95	0	0
		368	1659.8	284.622	0	305.626	0	0	292.863	300.708	263.819	0	304.847	290.24	298.689	289.884	288.482	286.724	306.949	294.519	294.308	0	0	293.407	0	301.238	301.765	292.376	0	291.562	0	0	0	313.685	0	268.843	0	0	0	0	279.414	267.03	276.186	0	0	295.304	267.654	0	0
		369	1663.66	283.365	302.275	288.322	0	0	280.334	301.817	272.275	0	319.927	301.336	0	0	277.781	270.319	294.959	292.932	292.445	0	0	0	0	293.865	294.578	289.248	0	301.626	0	0	0	323.034	287.735	294.635	0	277.77	0	297.132	293.394	271.306	0	267.735	0	280.644	0	0	293.451
		370	1667.52	289.826	0	284.247	0	0	290.088	304.36	276.409	0	311.42	300.153	0	283.101	0	274.518	300.876	284.536	294.135	0	0	294.199	0	303.708	289.946	283.816	0	298.203	0	0	0	305.57	0	0	0	0	0	287.412	290.207	289.378	275.227	0	0	286.495	279.402	0	0
		371	1671.38	276.511	293.453	284.326	0	0	0	306.572	274.711	0	311.212	299.75	290.676	0	280.477	274.328	282.799	297.545	285.996	0	0	299.662	0	292.629	293.546	294.759	298.437	297.433	0	0	0	320.615	286.294	287.644	0	0	0	301.316	293.889	271.357	0	0	0	285.167	0	0	0
		372	1675.24	0	0	285.932	0	0	0	307.864	277.459	0	305.424	300.028	297.797	0	0	276.341	289.051	289.219	314.394	0	0	277.497	0	297.54	291.694	281.421	293.609	294.984	0	0	0	311.967	0	283.365	0	0	0	298.665	285.413	283.535	291.47	0	0	0	294.505	0	0
		373	1679.1	0	294.98	282.263	0	0	289.322	309.242	279.619	0	303.051	289.292	0	0	0	279.094	287.298	285.314	289.365	0	0	301.081	0	294.875	289.593	295.148	288.06	306.592	0	0	0	303.299	0	296.097	0	0	0	305.382	288.937	271.533	301.743	0	0	0	279.552	0	283.251
		374	1682.96	287.803	303.631	284.369	0	0	273.752	307.979	289.823	0	307.315	299.925	0	0	0	266.84	290.72	280.976	288.604	0	0	0	0	304.444	286.036	278.768	292.725	307.052	0	0	0	306.708	284.719	0	0	0	0	305.273	279.629	273.233	279.928	0	0	277.387	0	0	0
		375	1686.82	277.61	298.162	290.21	0	0	274.937	304.987	289.67	0	0	297.778	0	0	0	284.416	289.009	283.01	302.946	0	0	282.488	0	303.485	289.501	290.608	297.662	283.003	0	0	0	311.607	0	269.55	0	0	0	287.805	281.768	269.035	272.427	0	0	0	0	304.292	0
		376	1690.68	0	288.516	286.467	0	0	270.584	298.198	279.651	0	313.651	300.582	0	0	0	269.089	301.798	287.482	296.414	0	0	308.017	0	305.819	284.423	289.673	300.043	292.875	0	0	0	310.834	286.394	280.827	0	277.214	0	302.151	299.019	266.859	287.903	274.108	0	289.483	283.809	0	279.879
		377	1694.54	279.744	298.796	291.62	0	0	276.598	299.161	278.452	0	312.997	297.749	0	0	0	282.471	285.874	271.657	294.94	0	0	279.056	0	297.976	285.313	280.874	287.404	300.925	0	0	0	297.461	0	0	0	0	0	296.573	291.347	268.27	282.379	0	0	0	0	0	287.788
		378	1698.4	281.823	302.453	282.377	0	0	269.609	296.788	280.23	0	306.36	289.606	283.006	289.561	0	0	283.786	283.237	290.854	0	0	288.28	0	298.965	289.571	285.962	291.519	298.513	0	0	0	305.929	0	0	0	0	0	284.217	294.937	285.546	280.447	0	0	285.079	277.825	0	277.902
		379	1702.26	0	306.428	280.134	0	0	269.114	304.739	283.732	0	302.613	289.668	0	269.249	0	270.293	298.742	277.103	295.418	0	0	295.135	0	294.733	288.347	282.232	293.851	296.309	0	0	0	296.154	0	0	0	0	0	297.791	292.091	271.415	0	0	0	0	0	0	286.571
		380	1706.12	275.136	301.629	284.939	0	0	0	301.779	278.949	0	312.109	289.481	0	0	0	264.816	0	280.303	302.586	0	0	0	0	310.722	285.151	289.64	308.343	287.657	0	0	0	315.32	282.208	0	0	0	0	293.586	297.2	0	290.268	0	0	276.703	268.104	0	0
		381	1709.98	275.225	300.675	298.331	0	0	0	303.131	276.416	0	302.816	294.929	0	276.49	0	264.187	0	0	304.553	0	0	310.687	296.139	293.242	283.78	295.399	303.374	293.21	0	0	0	315.364	0	0	0	0	0	299.629	303.453	0	309.202	0	0	279.365	286.365	0	0
		382	1713.84	0	304.462	286.073	0	0	283.326	297.516	280.718	0	301.93	295.73	0	0	0	258.94	282.711	275.277	307.32	0	0	294.787	0	281.588	293.878	283.978	296.009	292.825	0	283.78	0	0	0	0	0	0	0	294.665	293.036	271.447	0	0	0	0	0	0	0
		383	1717.7	0	309.83	292.821	0	0	281.261	300.867	272.245	0	312.152	289.502	278.394	0	0	279.399	294.685	286.09	305.382	0	268.36	297.116	300.653	295.77	285.919	287.119	299.079	292.737	0	0	0	306.478	285.024	0	0	0	0	286.823	300.899	0	272.8	0	0	0	268.699	0	0
		384	1721.56	0	296.063	301.327	0	0	0	310.423	273.923	0	307.303	286.045	0	273.67	0	280.031	294.666	279.281	300.492	0	0	301.676	299.779	299.159	295.301	286.038	293.388	282.844	0	310.524	0	317.985	273.835	0	0	0	0	0	296.39	258.664	264.917	0	0	0	270.225	0	287.346
		385	1725.42	0	295.616	302.862	0	0	0	299.581	266.013	0	308.213	278.568	0	0	0	269.962	288.31	283.103	0	0	0	294.528	306.538	290.636	289.58	0	308.839	295.851	0	0	0	300.098	0	0	0	0	0	0	299.121	0	281.189	0	284.125	0	259.018	0	286.885
		386	1729.28	0	0	296.847	0	0	0	296.768	267.914	0	308.668	288.343	0	273.992	0	272.684	290.379	272.707	311.503	0	0	307.52	307.785	302.061	291.486	276.146	292.819	292.024	0	0	284.977	312.641	278.972	0	0	0	0	304.12	297.268	0	280.317	0	0	0	259.961	0	0
		387	1733.14	0	0	308.638	0	0	0	295.899	0	0	296.164	282.851	0	0	0	266.565	289.171	284.239	299.923	0	264.973	291.793	0	290.531	299.907	280.018	292.232	283.569	0	0	281.578	302.386	0	0	0	0	0	0	300.097	262.852	271.14	265.817	284.726	0	265.242	0	284.25
		388	1737	286.048	302.834	289.164	0	0	0	311.768	279.169	0	308.758	291.861	0	277.437	0	271.259	285.053	300.515	316.354	0	267.481	297.19	0	295.461	286.768	288.369	294.616	294.812	0	0	0	303.901	0	0	0	0	0	290.229	306.064	0	0	0	0	279.415	0	0	0
		389	1740.86	0	298.811	299.172	0	0	0	297.356	268.904	0	306.748	288.813	0	0	0	272.127	286.576	292.736	309.545	0	273.526	305.488	296.71	294.414	294.717	0	304.078	288.417	0	276.798	292.008	313.179	0	0	0	0	0	292.995	307.227	0	263.207	272.048	0	0	270.442	0	0
		390	1744.72	0	303.682	291.646	0	0	283.644	296.46	275.079	0	313.455	0	0	0	0	277.254	280.973	290.62	304.022	0	0	298.127	0	286.598	301.224	285.119	289.323	291.335	0	0	0	317.801	282.174	0	0	0	0	295.511	294.659	252.73	274.79	263.61	0	0	255.69	0	264.639
		391	1748.58	0	0	285.333	0	0	287.28	298.944	0	0	310.985	279.515	0	263.062	0	272.953	287.081	0	305.348	0	0	298.788	0	298.49	285.803	287.793	290.208	292.634	0	0	0	303.341	279.212	0	0	0	0	302.084	295.949	0	270.245	268.86	0	277.472	278.371	0	308.672
		392	1752.44	0	314.811	297.797	0	0	0	285.974	0	0	298.092	297.445	272.729	0	0	270.912	275.804	272.52	313.582	0	273.061	298.826	0	295.623	285.386	281.688	308.005	287.183	0	0	0	311.372	0	0	0	0	0	298.112	293.533	0	276.11	268.894	0	290.312	274.875	0	274.308
		393	1756.3	0	306.28	289.318	0	0	0	293.139	0	0	320.716	287.067	0	0	0	273.487	286.581	0	327.275	0	0	294.308	0	292.412	298.177	295.696	300.701	277.418	0	0	0	310.239	271.073	0	0	0	0	301.818	284.349	0	275.862	260.823	282.082	280.386	0	310.316	265.963
		394	1760.16	0	0	293.79	0	0	0	297.02	270.419	0	308.402	296.308	0	0	0	268.463	269.646	278.176	310.709	0	0	299.353	301.542	273.291	294.384	0	301.195	278.003	0	0	0	298.727	270.64	0	0	0	0	290.518	292.551	0	276.722	0	0	0	255.359	297.908	266.978
		395	1764.02	0	307.795	288.645	0	0	280.299	288.567	261.403	0	310.507	290.623	0	0	0	276.709	272.272	0	312.912	0	0	301.055	295.123	283.266	298.863	291.47	305.213	286.998	0	0	0	286.141	281.066	0	0	0	0	300.983	294.736	0	263.369	257.616	0	0	261.283	0	275.717
		396	1767.88	0	310.677	294.521	0	0	281.034	296.72	261.811	0	298.676	299.057	0	0	0	269.991	269.626	0	301.206	0	0	303.978	299.03	292.998	284.531	270.655	294.421	300.995	0	278.225	0	303.537	0	0	0	0	0	291.253	289.64	254.762	266.379	0	0	0	254.747	0	268.99
		397	1771.74	0	303.969	300.462	0	0	271.97	291.873	261.121	0	295.534	294.025	0	0	0	271.065	280.625	0	311.775	0	263.302	298.348	0	277.306	288.717	0	286.966	277.793	0	0	0	290.479	281.419	0	0	269.551	0	288.538	300.791	0	0	0	0	0	0	0	0
		398	1775.6	0	0	293.565	0	0	286.419	300.214	265.949	0	297.402	299.174	0	0	0	268.073	275.82	273.043	306.311	0	256.853	296.412	293.727	287.701	278.74	0	291.471	282.794	0	0	0	301.936	293.312	0	0	256.578	0	296.172	295.161	0	269.447	0	0	0	259.016	285.877	295.209
		399	1779.46	288.27	287.287	296.513	0	0	276.629	292.934	265.076	0	299.783	299.141	0	266.174	0	275.155	282.554	0	0	0	0	296.232	296.188	286.634	287.382	0	293.98	282.528	0	271.936	0	297.668	278.263	269.302	0	0	0	297.349	279.524	0	273.288	268.029	0	0	250.533	0	271.741
		400	1783.32	0	296.176	0	0	0	284.61	284.693	264.552	0	306.255	294.729	0	269.179	0	263.472	271.491	0	0	0	269.485	296.79	302.061	293.073	289.403	0	303.822	281.418	0	0	0	289.224	261.635	281.083	0	0	0	305.481	289.679	0	272.509	0	275.974	0	252.167	0	0
		401	1787.18	0	305.968	283.461	0	0	272.092	294.188	273.545	0	305.717	292.409	0	278.563	0	264.506	285.97	0	0	0	0	300.223	0	286.864	291.854	281.57	304.336	285.811	0	0	0	297.317	269.973	278.915	0	0	0	291.539	292.583	0	268.775	0	275.484	0	263.416	297.351	260.348
		402	1791.04	0	293.422	285.737	0	0	283.265	289.01	280.099	0	294.296	284.434	0	267.088	0	261.726	255.114	0	314.349	0	0	302.263	304.282	290.801	290.147	0	297.956	289.318	0	269.309	0	313.636	274.371	0	0	0	0	299.738	281.699	0	274.928	0	0	0	279.912	0	271.057
		403	1794.9	0	296.689	288.159	0	0	0	282.626	265.836	0	305.699	286.557	0	0	0	256.567	269.596	0	0	0	268.806	313.464	296.524	288.907	292.256	0	298.324	290.297	0	0	286.101	300.394	261.108	0	0	0	0	300.557	287.058	0	272.396	262.428	0	0	254.42	0	260.469
		404	1798.76	278.041	295.041	0	0	0	0	290.499	270.675	0	302.165	284.632	0	269.605	0	274.935	275.818	0	305.857	0	271.58	301.442	292.034	298.627	291.521	0	307.658	290.09	0	266.092	0	297.574	277.249	0	274.433	0	0	293.906	0	0	273.165	0	0	0	0	0	271.877
		405	1802.62	0	302.715	0	0	0	281.188	289.413	274.374	0	304.644	279.835	0	0	0	261.692	287.965	0	0	0	0	306.56	297.754	278.344	288.941	0	296.061	296.821	0	0	0	303.135	257.742	277.951	0	0	0	0	292.008	0	272.764	0	0	0	258.937	298.276	293.725
		406	1806.48	0	296.296	0	0	0	283.729	292.194	272.296	0	289.472	300.012	0	280.675	0	266.697	275.357	0	0	0	0	299.63	303.412	288.414	280.695	0	303.44	290.78	0	272.151	0	297.84	0	268.319	287.551	264.879	0	303.709	292.303	0	281.491	0	0	0	250.587	0	277.48
		407	1810.34	267.145	305.294	277.779	0	0	289.311	287.485	273.423	0	292.579	295.431	0	278.136	0	269.71	280.972	0	302.754	0	0	296.598	296.891	293.922	288.865	262.974	297.194	275.803	0	271.144	0	307.03	254.453	0	0	273.522	0	313.571	289.476	0	277.589	0	0	0	0	290.35	271.664
		408	1814.2	270.329	303.684	0	294.24	0	290.398	286.69	265.891	0	289.138	290.903	0	0	0	261.699	287.781	0	0	0	0	299.823	300.6	285.939	287.51	0	302.273	288.733	0	274.047	0	303.452	0	278.197	0	0	0	301.576	294.628	0	0	268.855	0	0	260.945	0	269.704
		409	1818.06	0	304.523	0	0	0	0	293.08	248.596	0	290.344	282.238	0	0	0	271.469	281.378	0	308.592	0	0	305.784	307.144	297.311	291.931	271.682	290.312	295.857	0	273.174	0	0	0	271.436	274.861	0	0	312.312	290.712	0	283.336	0	0	0	250.169	291.206	260.939
		410	1821.92	0	309.669	0	0	0	0	289.955	268.721	0	0	0	0	273.253	0	261.47	274.045	0	0	0	0	297.761	301.807	297.275	289.717	0	297.273	284.111	0	0	0	309.212	0	285.432	0	252.653	0	299.904	295.146	0	0	0	0	0	0	0	272.867
		411	1825.78	0	298.215	293.193	0	0	0	290.04	251.616	0	0	301.541	0	0	0	263.612	289.123	0	302.782	0	0	292.57	295.471	289.158	295.524	281.402	297.391	280.301	0	269.274	283.866	0	0	268.365	0	258.538	0	293.648	281.508	0	277.551	0	0	0	265.367	0	0
		412	1829.64	0	0	0	0	0	0	282.036	249.874	0	289.815	294.427	0	0	0	261.222	280.826	0	297.374	0	263.46	296.809	304.631	288.388	0	0	300.281	275.104	0	0	0	303.165	268.825	301.2	259.61	256.661	0	0	285.402	0	272.639	0	0	0	263.621	272.751	267.631
		413	1833.5	0	295.424	0	0	0	0	293.031	256.333	0	293.116	293.805	0	264.891	0	271.18	276.929	0	296.9	0	257.917	0	311.121	286.193	287.024	0	288.369	286.864	0	0	0	305.842	0	0	0	0	0	303.753	288.418	0	270.42	0	0	0	0	283.065	275.262
		414	1837.36	268.822	296.13	0	0	0	0	279.318	262.003	0	287.612	305.603	0	259.533	0	258.204	271.402	0	0	0	244.377	304.022	306.064	291.373	289.042	273.021	289.993	282.78	0	267.034	288.634	299.452	268.964	280.171	275.081	0	0	295.863	307.655	0	297.271	0	0	0	0	294.131	275.989
		415	1841.22	271.053	0	0	277.29	0	0	292.801	265.041	0	288.354	0	0	278.14	0	264.476	276.134	0	0	0	0	291.361	304.367	289.176	278.785	270.451	290.403	287.888	0	265.491	0	305.383	263.267	0	0	0	0	307.923	306.155	0	291.79	0	0	0	263.806	0	0
		416	1845.08	272.75	302.074	0	0	0	295.039	0	0	0	280.217	302.951	0	255.261	0	266.772	282.121	0	299.591	0	249.781	306.164	302.427	290.947	295.965	0	279.192	275.003	0	258.62	284.133	315.429	268.351	287.393	0	264.017	0	315.084	295.24	0	0	0	0	0	0	286.99	0
		417	1848.94	284.519	290.52	0	0	0	0	297.965	262.265	0	289.867	288.222	0	263.562	0	264.421	272.636	0	294.348	0	259.96	308.159	0	277.022	283.592	0	282.388	289.021	0	0	292.37	302.34	0	268.432	266.414	0	0	307.714	301.848	0	0	0	274.452	0	265.416	0	0
		418	1852.8	0	293.612	0	0	0	289.431	301.446	249.598	0	284.253	312.838	0	269.385	0	269.834	275.519	0	0	0	245.237	301.682	303.854	293.742	284.94	0	281.158	279.965	0	268.438	278.5	302.142	0	286.137	265.334	272.801	0	309.088	300.048	0	0	0	0	0	262.942	275.017	271.217
		419	1856.66	0	0	0	0	0	284.644	288.588	265.928	0	289.697	281.609	268.866	0	0	258.141	270.127	0	296.658	0	251.154	304.814	0	293.816	282.077	267.932	274.009	291.976	0	0	291.43	0	0	284.189	250.478	0	0	294.288	0	0	0	0	0	0	0	0	0
		420	1860.52	275.977	306.041	0	0	0	289.484	283.081	0	0	294.472	292.977	0	0	0	269.216	266.218	0	299.187	0	0	301.392	0	288.8	283.022	0	0	294.126	0	266.286	0	311.347	0	284.764	268.993	273.206	0	300.758	291.23	0	0	0	0	0	0	277.716	0
		421	1864.38	279.901	294.452	0	340.659	0	280.242	279.796	264.966	0	279.242	302.875	0	255.016	0	257.286	274.197	0	302.004	0	255.006	300.581	0	282.437	279.494	280.912	282.146	301.965	0	262.049	280.609	306.674	0	291.626	269.831	257.363	0	296.591	0	0	0	0	260.695	0	250.015	292.55	0
		422	1868.24	274.588	291.629	0	0	0	0	286.321	0	0	305.786	314.635	0	263.388	0	247.24	256.406	0	0	0	252.132	300.972	0	289.196	270.538	0	281.172	297.348	0	0	0	312.413	0	282.154	263.359	272.771	0	316.001	0	0	0	0	0	0	255.856	286.485	0
		423	1872.1	272.52	298.601	293.23	303.132	0	294.237	292.704	265.571	0	301.423	290.464	0	256.207	0	265.596	266.108	0	307.069	0	251.757	303.833	0	294.966	272.821	273.962	0	283.235	0	262.996	272.975	319.748	0	293.678	0	265.586	0	300.548	0	0	255.957	0	0	0	0	290.499	0
		424	1875.96	275.718	308.556	283.93	0	0	294.643	0	252.267	0	303.82	290.957	0	265.491	0	0	285.399	260.067	0	0	0	300.364	0	300.524	273.652	0	297.179	290.631	0	260.906	0	304.756	0	0	0	0	0	303.076	0	0	0	0	0	0	249.962	293.771	0
		425	1879.82	279.813	304.345	0	0	0	282.466	280.892	0	0	307.92	291.537	0	247.635	0	249.165	269.346	0	0	0	0	296.042	0	292.085	262.978	0	293.473	289.922	0	267.71	0	313.896	0	279.995	0	0	0	316.676	299.09	0	0	0	0	0	0	301.855	0
		426	1883.68	271.69	301.961	0	0	0	0	280.629	269.529	0	295.266	296.625	0	260.257	0	0	266.393	0	301.391	0	0	295.887	0	285.46	273.278	266.248	271.069	300.563	0	0	0	308.74	0	281.989	0	269.73	0	313.235	304.484	261.544	271.26	0	0	0	251.847	309.415	0
		427	1887.54	279.199	304.567	287.171	305.169	0	302.74	282.931	266.335	0	312.591	289.815	0	256.212	0	260.169	270.954	265.393	304.429	0	256.139	302.641	0	0	278.729	0	286.351	282.582	0	0	0	316.58	0	276.989	0	270.353	0	309.91	298.438	262.708	0	0	0	271.5	0	298.944	0
		428	1891.4	286.794	320.249	288.948	297.304	0	280.978	287.347	261.005	268.386	290.744	287.977	0	252.656	0	262.036	260.308	0	287.194	0	254.467	293.617	0	293.146	282.192	278.524	279.945	286.744	0	0	0	303.126	0	0	0	269.508	0	305.841	288.281	0	0	260.318	0	270.066	245.861	0	0
		429	1895.26	277.038	311.232	286.188	290.18	0	281.96	298.055	264.555	0	291.435	289.781	0	266.894	0	248.29	269.018	265.573	299.723	0	257.313	296.178	0	292.32	272.789	0	282.416	281.749	292.098	0	0	313.644	0	0	0	269.389	0	299.874	310.77	252.005	0	259.573	0	0	0	304.168	0
		430	1899.12	271.942	0	271.71	295.145	0	290.033	279.558	0	0	0	296.243	0	259.761	0	259.814	268.434	0	289.898	0	252.632	299.087	0	289.55	278.429	0	280.956	293.434	0	0	0	305.856	0	264.886	0	262.087	0	303.154	0	260.077	0	0	0	0	254.891	0	0
		431	1902.98	283.214	294.197	276.712	302.909	0	276.036	286.51	0	0	0	287.916	0	247.794	0	0	276.984	0	284.047	0	257.345	289.121	0	294.699	268.289	0	268.066	287.147	0	0	0	308.934	0	263.019	0	260.26	0	294.483	300.442	0	280.583	250.342	0	0	257.488	297.455	0
		432	1906.84	260.149	0	282.966	283.958	0	277.409	294.513	0	0	0	293.556	0	252.086	0	255.568	271.376	259.865	283.695	0	245.44	295.3	0	290.832	270.488	0	275.74	280.639	0	0	0	301.321	0	263.896	0	263.867	0	304.105	297.337	0	272.848	260.887	270.304	0	260.059	297.86	0
		433	1910.7	0	0	289.365	285.161	0	0	279.191	259.722	0	0	286.156	0	0	0	243.69	0	260.566	0	0	249.787	279.119	0	299.884	0	263.73	293.776	268.669	261.412	0	0	305.769	0	270.157	0	266.486	0	300.342	294.124	259.628	0	257.658	265.393	0	243.974	0	0
		434	1914.56	271.174	0	275.074	289.113	0	0	276.591	255.23	0	305.809	282.382	253.414	245.357	0	254.587	254.72	266.618	275.964	0	257.513	304.978	0	285.27	0	0	281.106	273.851	0	0	289.662	302.61	0	271.357	0	267.444	0	298.975	300.134	0	244.182	0	261.731	0	247.611	0	0
		435	1918.42	268.275	306.48	282.644	0	0	287.676	272.942	0	0	0	0	256.084	248.016	0	0	255.678	251.355	281.518	0	245.968	291.725	0	293.308	261.216	274.367	286.653	281.24	0	0	288.134	298.454	0	0	0	260.933	0	306.854	301.75	262.959	0	0	269.581	0	0	290.227	0
		436	1922.28	272.391	311.467	299.482	293.189	0	277.241	271.666	0	0	0	277.4	259.37	248.056	0	251.36	263.559	263.653	301.427	273.591	247.38	290.712	299.596	281.407	0	0	303.428	282.305	0	0	0	298.431	0	0	0	268.626	0	293.639	313.888	260.915	264.043	259.189	261.493	268.873	245.141	301.396	0
		437	1926.14	269.302	303.623	276.752	295.144	0	0	274.024	0	0	0	0	0	244.698	0	245.79	266.924	263.821	296.003	264.532	252.893	296.428	308.085	289.687	0	276.522	288.378	281.364	0	0	0	313.03	0	262.026	255.71	255.896	0	292.02	300.684	0	259.367	260.085	0	303.727	248.231	294.868	0
		438	1930	263.694	314.101	276.097	298.376	0	303.449	281.851	0	0	0	0	244.769	250.913	0	0	262.577	260.936	290.544	267.422	249.2	291.252	305.128	0	0	269.247	285.172	274.136	0	0	0	310.649	0	275.322	0	252.96	0	299.287	290.586	264.317	269.151	0	266.247	276.29	253.59	293.073	0
		439	1933.86	258.196	293.205	280.076	293.193	0	290.526	309.28	0	0	291.602	282.559	0	243.729	259.358	0	284.7	266.657	293.733	0	235.028	297.412	295.499	296.764	0	0	275.4	270.627	0	0	0	301.98	0	268.657	0	266.901	0	293.647	309.468	269.91	285.192	0	268.661	0	248.178	297.611	0
		440	1937.72	255.235	286.848	278.316	287.233	0	0	267.813	0	0	301.319	285.418	257.124	241.693	0	243.036	270.048	0	0	253.751	233.091	298.157	317.659	0	0	269.814	279.887	281.811	0	0	0	305.687	0	278.026	246.328	0	0	290.174	307.578	267.579	281.96	0	270.616	0	250.611	284.296	0
		441	1941.58	268.838	307.639	281.155	0	0	286.73	289.577	0	0	290.794	263.838	258.755	250.831	0	247.29	274.387	0	290.915	0	236.122	295.363	316.959	274.255	0	0	289.557	278.494	0	0	0	298.823	0	271.615	0	0	0	312.684	295.016	0	284.351	255.464	266.691	0	242.372	289.98	0
		442	1945.44	256.938	301.712	273.947	286.29	0	291.178	272.092	0	0	0	290.17	247.846	239.784	0	0	266.406	0	282.236	0	226.866	299.566	308.11	291.233	0	0	286.732	281.859	0	0	0	319.955	0	279.383	0	265.957	0	305.177	299.092	265.279	288.8	0	265.428	263.93	245.101	0	278.404
		443	1949.3	256.73	308.96	277.472	287.608	0	290.07	278.481	0	0	294.237	262.132	241.384	241.463	0	237.523	263.881	260.886	295.354	258.802	231.766	308.354	306.541	0	0	269.995	274.939	279.552	0	0	0	309.5	0	0	0	0	0	280.92	302.046	265.62	283.661	0	265.995	279.384	238.952	297.361	0
		444	1953.16	252.248	292.725	279.287	290.356	0	290.81	281.489	0	0	294.247	250.746	261.659	0	0	0	250.932	259.406	286.526	0	0	304.347	311.937	277.023	0	259.318	273.871	283.317	0	0	0	304.907	0	253.83	0	260.078	0	316.633	315.653	260.741	278.056	0	258.78	269.351	241.214	291.272	0
		445	1957.02	265.733	303.15	277.682	276.432	0	277.704	266.879	0	251.631	307.494	0	254.453	252.4	0	0	265.396	258.27	0	248.02	0	295.394	302.788	290.478	0	0	274.313	280.546	0	0	298.197	305.103	0	262.588	262.429	261.47	0	296.84	309.417	254.985	266.212	0	255.012	0	253.615	287.181	0
		446	1960.88	263.149	294.868	277.643	285.752	0	293.902	274.446	0	0	293.391	0	0	252.851	0	0	262.041	243.629	0	250.253	239.276	303.074	315.087	0	0	0	259.72	281.152	0	0	0	300.308	0	261.76	0	265.865	0	297.011	306.905	266.575	260.225	285.388	250.66	272.202	0	278.16	0
		447	1964.74	263.893	0	286.379	281.288	0	297.362	260.168	0	0	301.419	267.788	0	262.811	0	238.765	263.714	265.611	0	257.64	230.686	295.99	309.528	0	0	271.245	269.321	287.089	0	0	0	310.582	0	254.832	0	267.446	0	318.712	301.4	0	272.385	0	259.633	0	257.723	288.96	0
		448	1968.6	269.189	0	277.427	288.245	0	294.786	279.84	0	264.644	288.241	0	249.025	269.073	253.224	0	265.369	255.242	0	262.247	239.833	303.296	303.331	279.516	0	258.058	263.08	285.233	0	0	0	316.078	0	253.241	0	272.517	0	319.013	307.052	0	276.092	0	259.04	0	261.411	291.354	290.803
		449	1972.46	269.252	298.55	283.76	292.013	0	283.475	268.288	0	0	293.718	255.542	246.858	0	0	0	249.649	253.045	304.332	0	241.338	310.76	313.045	0	279.978	264.261	271.847	288.524	0	0	0	317.263	0	255.572	0	257.392	0	318.806	311.362	259.543	279.24	0	254.633	0	258.225	293.935	286.977
		450	1976.32	261.866	302.105	288.121	284.528	0	277.609	268.845	0	0	300.194	0	246.593	0	254.525	257.557	266.838	247.945	294.652	263.071	231.993	302.668	313.923	279.516	0	0	270.99	285.601	0	0	0	315.117	0	263.277	0	306.82	0	316.791	315.336	0	274.865	0	260.653	0	255.24	282.262	285.726
		451	1980.18	262.735	313.978	297.412	281.894	0	269.436	278.566	0	0	292.208	0	245.943	252.275	0	253.714	259.383	0	0	0	232.667	296.197	327.896	0	0	0	272.837	281.977	0	0	0	308.158	0	261.687	257.045	254.109	0	321.155	308.654	262.068	273.274	0	264.657	0	248.828	289.831	286.212
		452	1984.04	265.834	299.516	292.64	273.79	0	276.692	271.254	0	0	285.229	267.226	240.525	0	0	250.078	247.119	267.034	0	258.603	240.437	289.15	321.312	0	268.933	268.069	273.17	291.463	0	0	0	317.549	0	262.043	0	0	0	326.511	305.677	250.907	271.805	0	264.26	261.234	250.39	285.548	292.345
		453	1987.9	267.294	296.641	285.891	285.575	0	286.331	271.989	0	0	292.495	0	0	0	0	0	260.915	314.948	0	0	221.866	297.573	316.512	285.745	286.568	268.823	279.419	289.634	0	0	0	313.286	0	0	0	253.493	0	320.149	301.323	271.813	274.063	0	267.958	261.707	0	297.383	294.01
		454	1991.76	263.784	300.449	293.22	282.675	0	281.385	286.859	0	0	298.412	0	259.003	266.952	0	0	260.252	261.515	0	246.843	221.544	297.482	315.525	273.451	0	267.981	279.068	285.72	0	0	0	325.35	0	263.453	0	0	0	325.244	320.899	263.771	278.315	0	275.486	0	253.856	295.72	0
		455	1995.62	252.369	296.061	285.947	289.956	0	268.515	269.616	254.781	0	291.739	283.454	242.49	252.226	0	0	0	242.591	312.826	0	0	304.969	313.108	278.556	272.139	0	278.941	283.04	0	0	0	316.441	0	0	249.875	0	0	310.081	317.452	0	266.291	0	259.48	267.374	0	293.419	299.962
		456	1999.48	252.073	299.569	288.282	299.992	0	277.846	279.912	0	273.219	274.028	0	250.078	249.752	0	244.289	258.692	259.156	0	0	0	301.609	314.126	0	274.674	266.019	269.731	289.668	0	0	0	312.985	0	254.337	0	0	0	310.162	0	255.468	265.866	0	264.093	0	0	289.098	297.787
		457	2003.34	256.68	302.965	282.508	301.251	0	281.679	279.213	0	279.99	288.376	252.299	265.557	252.407	0	246.278	257.182	0	295.786	0	230.715	307.934	315.515	304.162	0	267.487	268.579	291.365	0	0	0	315.381	0	256.63	0	243.373	0	319.709	316.711	0	259.07	0	258.461	0	243.677	0	291.549
		458	2007.2	266.311	299.75	286.046	293.64	0	285.558	279.51	0	0	291.947	248.922	255.968	260.769	0	0	258.802	252.159	302	271.959	230.275	302.377	308.942	288.391	267.381	255.409	283.469	292.276	0	0	0	306.21	0	0	248.528	0	0	318.937	317.493	0	262.313	0	255.081	0	0	307.641	277.192
		459	2011.06	267.584	293.323	290.946	285.357	0	275.891	266.82	0	0	295.776	0	253.36	265.313	0	261.459	254.567	0	0	0	233.807	311.945	306.261	0	261.766	259.527	0	290.194	0	0	0	305.743	0	256.319	0	253.647	0	304.563	311.37	0	270.609	0	264.603	0	0	0	290.968
		460	2014.92	261.726	308.98	293.716	289.521	0	282.099	264.325	0	0	282.171	0	263.293	0	0	0	0	240.216	0	271.604	230.209	308.278	315.985	288.503	269.515	260.851	261.228	289.048	0	0	0	301.82	0	251.727	0	0	0	320.786	318.511	0	250.5	0	265.832	264.386	250.399	303.06	287.828
		461	2018.78	256.751	300.578	282.4	289.185	0	275.136	277.495	0	0	0	0	272.714	0	0	254.659	252.767	234.389	0	0	242.854	299.843	300.49	303.838	268.828	257.807	265.583	282.734	0	0	0	0	0	257.099	0	0	0	309.503	311.141	0	269.555	0	269.138	265.321	246.28	293.749	280.02
		462	2022.64	259.995	303.257	288.098	286.558	0	283.361	273.913	0	0	290.185	0	259.571	244.004	0	0	240.637	253.422	297.939	0	235.429	296.303	326.629	293.719	0	263.272	257.346	295.585	0	0	0	309.288	0	255.291	242.151	0	0	315.185	303.752	253.68	268.231	0	265.849	0	256.521	290.192	288.31
		463	2026.5	253.398	285.768	295.11	291.472	0	283.202	273.657	0	0	306.225	0	0	246.201	0	0	0	236.21	0	0	0	303.221	313.842	307.703	269.459	252.94	0	294.073	0	0	0	298.266	0	257.536	0	0	0	315.052	305.082	0	0	0	264.698	262.472	268.029	292.437	291.758
		464	2030.36	267.711	303.487	294.075	287.199	0	279.884	284.437	0	0	294.581	261.186	245.733	0	0	255.979	0	0	297.279	0	222.673	310.059	318.543	299.497	267.91	260.648	0	291.99	0	249.2	0	300.625	0	0	0	0	0	315.869	0	0	265.601	0	270.627	0	259.492	0	292.434
		465	2034.22	246.533	281.582	286.864	293.275	0	277.969	263.464	0	0	294.843	255.442	248.548	257.232	0	0	248.403	249.045	0	0	0	315.868	312.556	0	267.365	274.666	253.787	285.371	276.109	236.743	0	315.263	0	0	0	0	0	314.934	305.174	0	274.898	0	266.417	266.916	256.321	0	278.243
		466	2038.08	250.602	291.025	289.243	287.607	0	280.376	268.548	0	0	308.571	268.053	255.698	0	0	247	0	250.374	301.881	0	234.305	306.835	312.605	0	272.319	275.847	260.715	287.253	0	0	0	299.748	0	252.936	0	0	0	318.95	299.146	251.359	261.149	0	0	0	256.832	297.577	284.669
		467	2041.94	0	296.248	287.077	290.585	0	284.643	264.288	0	0	284.907	275.514	256.235	0	0	242.518	243.467	248.164	308.035	0	240.607	289.25	315.767	289.486	244.999	283.823	257.18	292.316	0	0	0	0	0	0	240.834	0	0	306.664	318.929	0	268.888	0	271.979	260.882	248.636	0	0
		468	2045.8	251.7	294.222	279.953	281.96	0	303.5	276.667	240.955	0	309.548	272.159	245.754	0	0	0	0	0	306.889	0	228.129	304.808	315.467	297.677	272.868	265.785	271.417	288.929	0	230.144	0	0	0	0	0	0	0	307.03	0	0	266.058	0	258.882	267.129	0	289.119	291.247
		469	2049.66	259.568	287.396	286.599	286.538	0	289.226	276.56	251.371	260.014	307.4	0	260.467	245.469	0	250	0	248.02	0	0	227.634	306.869	321.621	297.583	0	264.973	263.892	304.863	269.874	231.832	0	293.116	0	0	0	0	0	308.718	316.058	0	256.823	0	0	256.07	0	297.32	297.645
		470	2053.52	260.879	295.631	276.73	277.834	0	294.284	0	0	0	305.318	267.313	254.962	0	0	234.48	0	242.772	0	0	227.609	300.618	309.962	295.54	0	281.442	257.893	290.91	254.42	250.926	0	313.634	0	259.904	0	0	0	307.579	0	0	252.515	0	256.422	261.899	0	296.449	285.057
		471	2057.38	0	294.767	283.945	287.551	0	284.937	0	0	0	316.681	0	248.18	0	0	252.71	254.217	0	0	0	223.137	296.669	311.462	296.137	0	266.139	263.012	300.151	253.133	243.756	0	300.892	0	251.205	0	248.632	0	308.081	0	0	257.54	0	275.831	264.978	0	0	288.684
		472	2061.24	0	296.036	284.977	294.348	0	296.717	0	0	0	310.83	264.98	0	244.1	0	257.93	250.664	243.7	0	0	235.363	303.315	315.253	300.724	0	0	259.641	295.883	0	235.027	0	303.091	0	263.534	0	0	0	311.159	0	0	257.884	0	262.868	262.593	0	266.792	296.568
		473	2065.1	0	294.326	286.731	288.587	0	286.892	278.034	0	0	310.359	273.15	245.96	0	0	267.652	254.048	238.369	0	0	231.907	299.847	318.164	315.442	251.43	260.205	266.907	301.187	251.504	253.982	0	297.957	0	253.79	0	0	0	297.428	308.412	0	246.177	0	0	269.042	254.208	262.744	293.381
		474	2068.96	0	287.767	282.877	285.149	0	293.952	0	0	0	304.03	260.881	247.397	257.081	0	0	0	236.012	0	0	246.909	310.418	317.82	302.348	254.033	254.882	254.052	285.49	258.844	243.076	0	301.029	0	246.284	0	0	0	296.831	309.978	0	247.549	0	0	261.783	0	0	305.78
		475	2072.82	239.358	293.396	281.684	295.839	0	292.2	264.32	0	0	313.112	249.097	0	0	0	261.099	265.583	0	0	0	237.394	298.904	323.468	0	275.061	0	244.985	292.785	0	232.298	0	0	0	250.484	0	0	0	304.039	303.959	234.792	0	0	0	262.645	260.014	0	292.302
		476	2076.68	255.88	284.028	276.223	297.386	0	292.325	277.572	240.356	0	304.793	0	267.982	0	0	257.959	251.417	0	305.705	0	237.279	298.174	316.123	314.998	260.255	0	244.378	288.366	0	256.286	0	306.138	0	252.251	0	0	0	303.039	0	0	263.604	263.291	0	253.244	0	0	292.696
		477	2080.54	0	293.95	278.165	291.823	0	289.846	283.144	251.265	0	320.091	0	0	0	0	252.586	0	0	0	0	247.684	309.598	316.043	312.24	262.699	250.946	252.077	293.828	244.343	242.732	296.042	0	0	259.942	0	0	0	299.542	0	0	264.629	0	269.065	0	258.674	0	288.573
		478	2084.4	0	290.914	284.805	295.027	0	280.842	265.746	244.295	0	300.883	258.446	0	0	0	264.51	250.725	249.431	0	0	244.17	309.648	313.478	311.719	258.651	262.579	263.912	298.148	0	244.799	0	0	0	257.818	0	0	0	309.395	298.107	0	266.411	0	259.598	259.515	244.153	0	296.168
		479	2088.26	0	295.679	286.856	286.639	0	294.299	275.064	247.681	0	303.76	259.035	0	0	0	264.539	253.242	258.961	0	0	237.556	303.427	324.871	295.346	265.732	0	0	295.072	0	240.161	0	307.275	0	255.182	232.482	0	0	290.159	307.653	0	0	257.047	264.041	246.319	270.152	279.205	307.894
		480	2092.12	0	303.44	286.87	287.452	0	287.549	281.826	240.8	0	308.534	248.127	0	0	0	273.956	0	255.631	297.13	0	0	304.109	278.48	303.601	264.76	0	251.192	285.093	238.406	253.856	0	0	0	258.077	0	0	0	292.92	309.17	0	264.356	0	257.652	257.033	264.306	0	300.254
		481	2095.98	0	296.918	285.914	278.424	0	290.242	280.177	238.23	0	302.85	236.217	257.124	0	0	0	0	0	295.2	0	228.897	304.192	308.309	320.606	258.078	260.992	256.448	287.59	0	230.706	282.88	0	0	249.593	0	0	0	279.929	0	0	277.905	0	0	0	242.537	0	292.781
		482	2099.84	264.448	293.297	283.789	276.464	0	291.699	273.175	0	0	299.758	0	0	0	0	264.443	244.046	253.125	0	0	233.901	299.725	313.08	314.825	0	0	245.704	296.014	231.084	242.023	0	0	0	254.862	0	0	0	291.201	307.172	0	278.088	254.308	0	260.68	240.139	0	300.345
		483	2103.7	0	285.451	296.623	280.065	0	297.611	284.102	0	0	300.472	243.467	268.192	0	0	255.757	240.204	267.912	303.577	0	223.242	292	313.878	287.682	259.885	0	256.314	287.049	236.028	249.6	0	0	0	250.083	0	0	0	283.742	305.744	0	266.742	260.139	0	0	242.829	302.523	0
		484	2107.56	0	285.541	287.211	291.872	0	300.466	291.845	0	0	303.554	240.401	257.243	0	0	0	254.106	0	305.177	0	0	298.515	307.607	294.187	265.182	262.044	254.477	288.917	235.577	244.58	286.197	0	0	253.122	0	0	0	293.008	308.603	0	254.699	258.137	269.807	0	240.673	0	296.439
		485	2111.42	261.151	287.355	280.636	284.942	0	278.849	283.893	255.656	0	308	0	267.589	0	0	257.881	252.759	263.663	302.347	0	228.292	303.621	307.277	304.149	247.943	257.33	253.71	278.859	0	257.225	0	0	0	255.134	0	0	0	0	299.007	0	261.293	253.712	0	0	257.828	0	0
		486	2115.28	0	300.908	270.458	280.692	0	284.554	281.199	0	0	308.727	0	0	0	0	0	0	0	317.07	0	230.162	298.145	312.687	294.045	0	254.445	0	287.707	0	257.461	284.466	310.87	0	263.774	0	0	0	283.288	306.793	0	252.18	0	265.005	0	250.625	0	287.108
		487	2119.14	0	0	270.903	295.179	0	273.984	279.788	266.182	0	302.634	253.198	0	250.449	0	262.696	0	0	289.508	269.142	0	302.116	310.134	299.854	0	266.912	263.995	291.974	0	254.506	0	306.559	0	0	0	0	0	284.269	311.698	0	0	0	268.48	254.082	237.4	0	0
		488	2123	257.511	299.256	286.735	279.173	261.117	277.809	282.487	0	0	305.108	254.124	0	0	0	246.714	257.096	0	287.066	0	227.445	300.923	302.625	281.391	0	275.22	262.366	281.821	0	257.824	0	0	0	250.607	0	0	0	288.693	304.969	0	0	0	272.97	0	239.967	0	292.091
		489	2126.86	0	282.619	274.109	314.535	261.113	301.772	274.324	244.272	0	305.995	235.785	0	0	0	260.056	0	273.472	292.532	0	0	293.233	306.715	298.02	266.782	257.967	260.824	291.765	0	254.707	0	0	0	246.649	0	0	0	285.717	298.089	0	261.056	0	265.908	0	245.332	0	0
		490	2130.72	253.745	301.503	287.345	295.073	0	298.388	288.176	259.773	267.15	301.251	240.65	255.173	0	0	250.752	263.129	263.96	284.383	0	239.389	290.19	316.293	294.073	264.687	0	272.433	313.532	240.831	0	0	0	0	237.011	0	0	0	300.923	300.592	0	258.65	252.482	0	0	248.331	0	0
		491	2134.58	0	281.246	289.559	313.168	258.61	314.462	278.305	251.9	0	302.063	259.125	265.202	0	0	271.324	262.95	0	282.796	0	0	299.566	324.053	298.242	259.189	0	267.868	0	251.474	260.007	0	0	0	240.827	0	0	0	284.445	305.064	0	257.235	264.092	268.111	0	244.078	0	0
		492	2138.44	0	0	270.956	309.089	260.338	312.638	273.56	243.335	0	297.636	247.044	253.313	0	0	265.94	274.925	0	0	0	236.085	296.467	319.588	296.422	255.376	252.065	264.66	0	0	0	0	318.117	0	0	241.517	0	0	282.965	299.018	0	268.717	0	258.609	0	0	0	0
		493	2142.3	252.599	298.439	266.083	293.368	249.539	318.777	270.179	261.444	262.893	294.55	248.342	0	0	0	268.553	259.214	0	0	0	223.859	291.872	311.197	289.78	0	0	266.734	0	238.071	253.21	279.761	0	0	237.369	0	0	0	278.616	305.464	0	261.222	256.504	264.187	0	254.283	0	0
		494	2146.16	0	293.34	286.314	282.397	0	307.349	275.504	264.637	264.179	298.25	262.008	263.343	0	0	284.794	257.581	0	293.777	0	0	0	315.327	288.3	0	0	273.994	283.423	0	258.83	0	0	0	0	0	0	0	277.884	312.535	0	236.109	0	259.086	0	258.882	0	0
		495	2150.02	0	312.526	290.089	299.714	0	310.911	280.077	266.621	268.072	293.207	243.884	257.713	0	0	0	0	0	280.159	0	0	302.283	310.349	293.454	237.724	0	0	0	240.991	255.655	0	0	0	244.879	0	0	0	284.709	305.387	247.12	244.956	254.898	250.495	258.522	243.814	0	0
		496	2153.88	0	310.882	275.149	290.091	268.389	306.228	280.016	266.75	268.862	296.891	248.159	250.3	0	0	268.673	259.508	0	284.899	0	0	305.337	302.468	297.535	253.906	0	268.715	0	255.555	247.962	0	317.28	0	259.741	0	0	0	0	299.456	0	0	241.704	259.351	0	262.704	0	0
		497	2157.74	268.385	315.003	272.742	290.568	279.43	311.371	288.766	266.896	0	299.033	232.963	276.717	0	0	273.9	251.46	0	288.608	266.839	0	304.677	293.135	314.973	267.081	258.81	0	0	0	237.002	0	311.866	0	235.339	0	0	0	291.084	307.822	0	260.053	251.909	257.484	0	263.974	0	0
		498	2161.6	0	320.713	0	288.137	276.162	309.946	289.139	255.23	267.88	304.217	250.461	288.257	0	0	0	247.408	0	291.257	0	231.278	305.494	309.195	292.066	0	0	257.164	0	243.391	0	0	316.48	0	236.207	0	0	0	291.752	311.021	273.279	237.629	258.466	268	0	254.828	0	0
		499	2165.46	0	322.047	274.894	293.795	273.074	319.111	284.203	259.875	0	303.243	255.623	270.889	0	249.262	252.13	258.897	0	0	0	224.133	309.693	300.446	312.387	0	267.666	0	0	261.724	0	0	0	0	233.004	237.994	0	0	280.052	291.377	254.255	0	257.629	265.111	0	257.557	0	290.919
		500	2169.32	0	324.698	281.942	283.282	266.244	315.344	285.86	245.078	0	306.088	253.656	266.789	0	0	265.147	263.776	0	0	0	224.323	300.856	306.943	293.154	241.247	272.334	283.676	0	249.598	235.912	275.16	307.074	0	0	0	0	0	293.141	318.572	0	0	0	255.454	0	251.107	0	0
		501	2173.18	0	315.554	268.387	281.656	272.496	311.47	295.915	257.151	0	297.521	258.372	265.686	0	0	0	265.602	0	0	0	229.188	289.708	299.4	309.652	0	257.866	287.668	0	0	221.16	284.455	302.303	0	0	250.561	0	0	279.255	310.603	253.608	0	259.136	248.781	0	262.346	0	0
		502	2177.04	0	311.012	278.257	304.594	263.772	310.795	284.236	263.795	0	306.337	251.466	263.233	0	0	0	260.492	0	0	0	236.31	297.457	0	0	0	263.838	0	275.279	0	251.447	286.255	0	0	235.082	252.458	0	0	279.422	308.826	0	236.36	252.523	255.614	0	247.605	0	304.426
		503	2180.9	0	318.646	265.719	306.262	266.307	301.026	290.614	258.972	273.077	304.218	260.366	277.116	0	0	0	267.173	0	292.29	0	225.797	291.593	310.933	295.215	248.189	247.284	321.802	0	0	238.185	287.644	304.078	0	241.302	243.925	0	0	0	308.231	0	239.594	254.549	251.554	0	244.404	0	300.374
		504	2184.76	248.354	302.406	261.006	308.589	277.489	303.6	291.225	254.348	253.765	290.285	259.899	263.867	0	0	242.589	255.933	0	285.568	0	224.796	306.825	302.783	0	0	277.565	283.979	0	254.927	243.008	301.621	0	0	232.278	0	0	0	274.663	0	0	241.861	0	261.734	304.719	254.373	0	294.849
		505	2188.62	0	301.796	250.418	296.955	264.421	307.664	297.836	275.547	0	297.429	266.232	278.245	0	0	0	253.535	241.891	0	0	232.571	295.609	311.126	301.128	250.039	266.832	275.737	281.084	243.184	0	0	300.675	0	242.85	245.841	0	0	286.169	309.125	241.149	238.489	251.114	260.538	0	265.708	0	312.543
		506	2192.48	0	305.383	315.018	301.937	287.02	302.953	289.634	264.443	276.172	305.929	257.73	267.263	0	0	247.148	275.643	0	288.358	0	226.153	294.192	302.837	302.499	253.496	279.182	282.023	287.564	0	235.454	278.717	0	0	236.044	0	223.863	0	279.01	319.402	0	0	268.183	247.587	0	259.303	0	313.903
		507	2196.34	0	316.324	248.377	295.354	272.31	306.362	282.157	258.107	0	307.327	249.296	270.048	0	231.634	252.629	256.917	0	286.422	0	234.273	309.865	297.424	308.204	237.506	275.778	281.878	287.465	238.461	0	285.962	0	0	231.532	227.5	0	0	270.896	308.119	239.072	306.755	0	0	0	262.383	272.288	299.753
		508	2200.2	0	296.881	259.365	304.393	275.008	319.953	284.379	253.538	257.974	304.935	256.298	275.005	0	0	252.36	260.724	0	0	0	224.723	294.68	302.407	298.568	0	0	266.593	296.889	0	242.357	277.738	303.755	0	0	224.929	0	0	0	307.918	237.111	0	254.717	261.139	259.536	245.954	0	308.197
		509	2204.06	0	295.104	271.661	284.777	275.66	315.922	277.909	255.85	270.459	0	264.878	263.701	0	0	0	265.227	0	295.942	0	238.295	297.152	299.975	297.584	234.898	259.775	277.696	294.807	237.822	235.932	280.19	296.219	0	0	0	246.354	0	274.526	310.992	0	246.583	0	0	239.671	258.88	278.134	307.43
		510	2207.92	251.548	314.549	271.935	287.874	267.24	322.01	294.923	249.288	261.505	289.067	258.827	281.982	0	0	0	247.634	0	296.946	0	240.443	302.024	290.528	298.891	0	276.158	263.93	285.656	254.915	237.758	275.362	302.784	0	0	237.266	227.149	0	276.954	308.641	231.371	233.841	261.109	247.257	0	0	280.458	302.259
		511	2211.78	0	0	277.621	300.963	286.126	306.195	281.304	250.906	277.338	300.361	0	0	0	0	231.804	258.447	240.611	0	0	234.826	305.323	300.187	297.166	0	258.167	0	290.591	249.32	249.762	0	307.292	259.348	224.491	0	232.35	0	272.345	327.301	0	241.412	0	244.095	0	0	276.288	0
		512	2215.64	0	296.189	266.32	288.283	277.787	307.77	303.493	253.424	0	299.189	260.49	256.094	0	0	0	248.859	248.772	298.196	0	256.982	300.995	307.017	292.779	248.002	266.106	278.778	298.121	265.686	230.884	272.245	295.881	266.013	0	0	0	0	0	317.748	0	236.539	255.927	251.947	249.689	0	294.701	321.104
		513	2219.5	0	303.139	268.982	291.503	287.397	311.79	280.208	248.96	270.372	290.854	242.482	270.462	0	0	0	253.36	0	0	0	243.744	302.875	312.828	294.063	251.594	0	279.093	291.124	0	0	0	302.434	0	0	0	0	0	255.85	317.277	237.14	239.52	263.394	0	242.82	0	278.914	0
		514	2223.36	0	297.899	254.298	294.807	283.081	322.26	286.523	249.509	282.606	0	254.656	270.384	0	0	262.922	265.221	0	0	0	231.66	303.905	316.402	304.035	253.604	0	0	296.973	0	225.622	285.983	307.304	267.25	0	236.26	236.476	264.387	259.326	308.383	0	0	258.783	253.884	0	0	281.818	307.528
		515	2227.22	0	292.136	0	300.267	279.671	328.041	289.264	246.145	280.457	297	241.065	0	0	0	268.558	267.722	0	0	0	243.915	306.952	317.09	298.045	0	0	0	300.098	0	0	289.823	312.444	0	0	238.154	0	0	262.643	296.836	0	0	0	237.189	0	253.423	286.773	312.807
		516	2231.08	0	0	270.013	295.431	294.682	322.944	281.132	244.953	0	0	242.808	0	0	0	251.005	281.098	0	289.864	0	247.25	300.571	298.626	297.88	262.538	262.106	285.131	306.824	264.176	239.983	281.999	306.621	0	0	0	243.886	0	270.586	306.636	241.702	231.368	0	243.228	259.437	0	273	305.143
		517	2234.94	0	293.171	281.419	0	285.173	313.672	271.963	248.429	276.62	0	0	265.078	0	0	250.849	267.043	0	288.755	0	245.323	277.119	0	296.583	278.806	253.903	309.69	301.194	0	240.031	267.029	308.524	245.189	227.261	233.045	0	0	260.705	306.047	236.058	242.339	0	235.424	255.669	251.397	271.947	0
		518	2238.8	0	276.991	0	0	282.624	311.821	271.333	254.088	271.157	298.664	241.078	275.432	0	0	245.2	294.311	263.037	290.136	0	253.561	294.907	298.72	294.167	250.709	262.976	292.579	292.154	237.219	231.073	285.783	320.388	0	237.395	236.969	0	0	0	301.732	0	242.481	0	245.44	0	0	286.021	309.67
		519	2242.66	0	294.783	0	295.57	288.366	315.896	280.134	247.722	0	0	0	0	0	0	278.265	265.968	0	298.137	0	244.359	273.485	301.48	295.242	243.24	267.295	288.364	304.26	247.77	0	0	306.576	264.043	235.017	0	0	0	257.745	307.549	236.929	241.081	253.558	253.968	0	241.256	281.167	296.242
		520	2246.52	265.888	283.052	276.78	295.114	289.579	307.078	262.283	251.719	271.483	0	228.457	270.114	0	0	0	256.235	0	301.289	0	256.897	279.752	0	312.152	252.433	267.505	282.758	295.283	222.643	246.152	284.407	310.071	0	230.849	0	0	0	267.682	307.485	0	243.311	0	242.071	250.559	243.204	283.069	294.383
		521	2250.38	261.069	0	269.859	289.39	294.77	307.681	282.337	260.626	270.45	0	241.91	265.59	0	0	255.23	268.418	0	0	0	241.992	282.937	0	286.235	254.04	263.255	259.044	299.288	0	0	0	307.838	0	0	246.739	0	0	272.984	301.473	229.231	243.238	0	238.54	247.35	0	267.867	301.8
		522	2254.24	274.201	0	264.139	300.619	283.962	308.901	0	250.561	0	0	252.576	274.103	0	0	264.086	284.743	0	285.561	0	240.054	283.568	0	295.763	247.793	261.313	277.328	285.434	240.746	246.735	0	314.089	243.194	239.07	231.088	0	266.822	0	295.821	235.776	239.599	248.827	243.288	245.308	0	0	261.895
		523	2258.1	0	0	255.449	305.518	291.491	306.206	284.975	252.578	283.042	0	237.168	260.739	0	0	239.009	270.774	246.225	301.988	0	248.967	295.763	289.876	298.79	0	261.912	276.683	303.161	250.973	0	285.349	313.452	0	0	0	0	0	268.733	309.081	0	243.928	257.253	251.154	0	0	278.148	292.681
		524	2261.96	0	289.626	242.885	299.127	281.62	312.689	287.423	253.022	0	0	251.288	0	0	0	254.961	275.497	0	292.627	0	243.935	296.285	292.464	279.709	246.284	257.62	285.854	311.806	0	0	0	304.521	0	0	229.792	0	252.772	282.554	311.867	0	0	0	248.712	239.368	0	277.774	283.608
		525	2265.82	265.185	299.949	271.892	303.296	283.217	312.608	335.065	249.437	270.549	0	239.221	272.333	0	0	272.003	270.117	254.683	301.731	0	256.956	290.758	0	300.477	0	0	299.135	281.918	249.773	0	279.56	307.473	0	0	233.852	0	0	274.328	314.814	0	248.661	0	247.754	257.156	0	272.125	0
		526	2269.68	261.775	302.581	277.159	299.202	283.524	308.151	269.082	246.086	0	296.576	231.202	270.785	0	0	268.322	266.079	0	296.135	0	243.986	293.608	293.841	284.426	0	261.889	0	297.583	247.156	0	0	301.895	0	0	0	0	0	265.172	322.32	237.395	0	263.157	245.71	254.987	0	251.847	285.331
		527	2273.54	274.227	288.995	276.001	303.712	265.284	308.135	280.563	0	0	0	241.182	270.965	0	0	272.941	256.941	0	0	0	231.121	295.939	292.871	299.341	240.557	0	277.283	291.239	0	229.977	0	307.63	0	223.606	246.052	225.625	266.331	270.003	313.257	241.138	0	0	253.225	251.066	241.286	277.482	304.805
		528	2277.4	265.939	287.735	262.421	295.913	284.353	320.763	275.441	257.14	0	0	262.298	267.7	0	0	270.997	0	0	306.69	0	238.577	304.131	0	313.758	238.414	267.305	272.593	292.907	237.605	241.642	278.84	302.104	0	225.653	0	0	0	266.881	307.081	0	245.762	253.879	243.73	240.652	250.901	269.311	294.391
		529	2281.26	0	298.404	274.981	300.146	274.063	305.19	271.744	0	275.067	0	242.288	281.314	0	0	269.236	269.058	0	0	0	247.296	302.466	300.95	303.511	264.274	274.081	0	283.311	257.156	0	0	309.301	0	0	0	0	256.712	272.762	314.599	227.52	258.046	0	237.242	241.074	0	274.631	314.689
		530	2285.12	0	299.524	267.93	285.788	270.529	309.117	285.076	0	283.97	0	255.184	273.3	0	0	0	273.389	0	0	0	239.215	302.646	298.96	301.341	258.405	268.518	283.679	283.204	297.484	0	287.235	293.509	261.291	237.853	232.591	244.381	258.084	269.704	302.451	238.566	0	257.747	0	0	251.694	274.361	311.479
		531	2288.98	290.345	290.087	270.643	296.106	270.311	312.821	263.268	256.958	0	0	250.768	261.78	0	0	0	269.732	0	291.533	0	243.769	295.726	290.99	308.705	240.349	259.376	284.245	297.968	243.589	0	280.261	305.306	0	0	0	227.936	0	0	314.597	239.01	0	0	0	254.458	250.013	280.434	287.177
		532	2292.84	275.952	0	274.705	286.934	265.4	316.71	0	0	277.654	0	259.014	269.87	0	0	0	265.146	0	295.33	0	221.38	291.78	302.409	303.043	247.325	265.977	276.607	292.665	0	0	276.136	292.811	0	0	0	250.32	0	271.73	309.665	0	246.897	0	0	257.781	256.184	264.586	295.856
		533	2296.7	0	0	279.709	296.021	272.995	319.922	281.698	0	0	0	254.11	286.037	0	0	0	0	0	0	0	0	296.653	297.706	297.555	249.658	269.481	282.438	280.217	295.829	0	292.474	285.57	0	0	0	0	0	0	306.715	0	238.878	0	240.379	0	0	270.187	298.081
		534	2300.56	256.286	297.768	278.737	301.415	266.101	313.552	274.913	0	0	0	267.565	282.427	252.932	0	268.207	0	0	298.823	0	0	297.146	309.067	0	255.561	253.466	284.552	276.325	0	236.674	0	282.67	0	0	0	0	0	261.427	320.034	233.787	0	0	241.228	261.198	0	284.351	289.364
		535	2304.42	259.888	290.568	0	302.438	0	317.537	267.485	0	0	0	260.358	269.01	0	0	246.849	276.517	230.044	0	0	0	293.717	0	300.047	258.338	268.753	278.307	283.937	0	0	0	285.511	0	0	0	235.671	258.413	266.906	305.324	248.662	0	243.619	238.474	269.655	243.346	283.15	281.122
		536	2308.28	0	304.161	270.091	293.971	271.11	317.913	254.161	247.321	0	0	238.35	274.517	0	0	0	0	235.533	295.693	0	225.859	294.479	312.43	287.388	258.56	269.233	276.028	0	257.792	0	0	283.083	0	0	0	257.703	0	298.183	0	0	0	0	247.751	256.679	245.433	276.077	299.07
		537	2312.14	0	288.193	0	284.918	276.138	312.594	270.23	266.144	0	0	245.155	262.285	264.919	0	0	270.582	244.199	289.407	0	0	287.969	304.722	294.262	266.278	264.084	273.583	286.178	0	0	0	292.257	0	0	0	259.282	245.336	279.445	0	250.318	0	0	255.479	255.02	0	276.709	291.873
		538	2316	263.831	303.694	274.778	278.469	268.793	315.132	262.105	266.523	274.557	0	240.868	270.891	0	0	280.919	268.282	240.699	292.788	0	232.735	296.316	0	302.748	253.114	269.997	0	294.431	0	250.861	0	293.78	0	0	0	0	261.301	0	312.237	0	235.406	0	254.178	270.049	256.566	264.472	302.28
		539	2319.86	0	316.136	272.327	286.745	262.886	312.513	259.769	251.949	268.52	0	237.09	262.465	267.972	0	0	270.277	0	291.776	0	0	296.787	305.484	297.014	245.929	258.689	283.071	296.73	0	252.648	0	300.854	0	0	0	0	0	281.454	329.428	237.265	0	0	257.176	248.32	263.734	276.561	292.943
		540	2323.72	0	313.914	264.659	288.494	261.786	311.511	268.53	246.577	272.927	0	248.711	274.621	262.865	0	0	284.6	243.185	296.081	0	214.189	280.495	0	289.628	232.565	280.597	260.632	286.718	0	246.566	282.046	291.337	0	230.067	248.449	0	0	278.441	318.348	0	248.03	0	256.565	246.794	250.027	274.873	290.897
		541	2327.58	247.142	322.234	267.369	296.014	265.157	306.606	242.326	0	283.28	0	242.583	274.246	262.399	0	0	288.568	0	0	0	0	284.585	308.218	284.848	247.396	277.824	0	281.955	0	0	0	0	0	0	0	0	0	0	328.031	0	0	0	237.573	255.636	249.765	273.84	294.988
		542	2331.44	255.154	300.348	251.49	290.777	253.37	316.89	255.367	246.219	0	0	250.528	269.745	262.507	0	0	307.002	255.192	0	0	253.335	289.217	310.798	280.168	256.241	263.469	0	292.219	0	0	0	276.155	0	0	0	0	0	266.79	313.785	0	0	0	235.917	270.948	237.28	266.689	292.891
		543	2335.3	263.011	0	257.457	289.623	0	312.206	247.386	0	0	292.07	236.744	268.504	251.952	0	0	0	259.525	0	0	235.437	278.831	305.196	279.915	247.044	261.444	281.438	287.56	0	0	0	298.335	0	0	0	0	0	261.826	315.796	230.829	0	0	0	271.467	239.601	275.275	295.056
		544	2339.16	248.073	0	260.672	277.346	254.631	324.491	251.121	0	0	0	0	263.175	259.788	224.336	0	0	0	0	0	241.033	287.028	309.979	295.155	238.545	261.913	0	295.846	0	0	0	295.962	0	0	0	0	0	272.893	326.836	230.986	0	0	232.847	251.382	0	280.328	295.193
		545	2343.02	0	288.875	249.88	272.631	266.598	314.15	0	262.412	0	0	0	259.596	0	0	0	274.521	252.177	0	0	0	288.08	0	290.987	235.392	259.153	274.812	284.849	0	0	0	285.306	0	0	0	242.051	0	264.157	315.753	0	0	0	234.688	0	256.308	0	290.633
		546	2346.88	0	300.753	0	276.861	269.054	316.367	262.621	258.52	0	0	243.446	264.564	265.732	0	0	264.334	262.202	292.559	0	0	287.844	312.197	280.904	231.864	277.709	269.864	293.679	0	0	0	293.331	0	216.462	0	0	0	277.946	315.672	0	0	0	237.244	256.497	256.939	0	286.765
		547	2350.74	0	288.243	264.761	275.661	261.204	310.808	260.652	0	282.02	274.544	238.108	260.44	266.847	0	0	0	261.359	0	0	239.467	285.158	318.609	278.302	237.678	261.038	277.025	304.531	0	0	0	299.929	0	0	0	0	0	274.865	309.547	230.158	0	0	0	257.161	0	276.704	283.621
		548	2354.6	0	292.213	246.615	284.354	266.085	317.048	266.654	0	265.637	289.439	242.119	261.611	257.765	0	0	263.665	250.449	289.46	0	0	0	315.29	274.902	232.058	257.089	276.008	287.052	0	250.067	0	285.354	0	0	0	0	0	277.275	311.568	221.025	0	0	240.567	248.826	0	292.118	286.55
		549	2358.46	246.94	291.427	0	272.747	259.988	306.556	264.322	0	265.62	275.555	240.615	257.545	266.258	0	285.461	264.258	244.381	292.706	0	0	293.485	313.21	291.106	233.017	0	283.219	283.39	0	244.92	0	301.771	0	0	0	241.408	0	278.574	308.054	230.423	0	0	237.243	243.02	245.74	300.723	283.843
		550	2362.32	257.986	289.877	250.587	280.86	282.828	314.024	0	262.606	274.404	279.662	245.138	264.917	262.692	0	0	264.82	0	0	0	242.539	284.357	319.557	282.376	228.7	244.093	288.181	272.131	0	0	0	293.126	0	228.657	0	0	0	275.038	310.078	0	0	253.155	240.722	242.534	0	0	279.604
		551	2366.18	259.221	286.219	0	276.945	274.87	324.074	255.801	260.813	274.16	282.722	239.86	272.152	249.553	0	0	254.82	249.125	0	0	256.783	277.304	327.983	286.419	238.76	262.766	0	281.308	0	242.381	0	0	0	0	0	0	0	282.583	316.439	221.575	0	0	0	247.513	0	0	304.549
		552	2370.04	0	297.876	261.944	281.182	277.045	306.389	0	261.078	283.742	277.598	241.289	259.271	265.414	0	0	261.839	0	0	305.589	0	0	317.597	294.132	232.836	0	283.219	287.22	0	0	0	0	0	0	0	0	0	275.085	315.341	232.176	0	0	0	230.718	251.619	267.807	302.071
		553	2373.9	257.199	0	266.116	293.29	275.753	305.949	292.588	253.553	287.168	273.563	245.719	261.636	258.416	0	0	273.745	257.034	0	0	0	278.768	319.884	284.836	241.405	261.236	278.42	298.753	0	238.377	0	0	0	236.514	0	232.352	0	291.77	319.024	241.143	0	249.285	237.361	0	0	265.169	282.861
		554	2377.76	0	304.019	250.841	292.348	265.358	313.246	258.681	243.693	274.378	279.669	243.902	254.79	261.124	237.004	0	264.039	265.324	0	0	0	0	323.611	288.017	234.493	263.361	281.268	281.55	0	0	0	297.528	0	226.062	0	0	0	274.995	315.008	234.415	0	0	230.064	243.992	235.956	279.151	290.866
		555	2381.62	0	300.774	271.778	286.058	270.327	301.585	0	257.586	263.041	293.04	235.27	263.244	260.876	0	0	275.479	269.637	0	0	229.936	266.204	320.357	289.152	234.719	264.727	288.54	286.854	0	0	0	306.122	0	0	0	236.623	0	264.345	320.973	0	0	259.942	0	0	236.304	282.275	289.462
		556	2385.48	262.976	297.952	274.607	295.349	292.623	314.182	0	262.036	0	285.778	239.124	261.15	268.454	0	0	273.672	266.973	280.265	0	0	0	311.837	283.622	230.797	0	272.122	295.154	0	0	0	310.002	0	237.661	0	240.845	0	258.359	319.822	233.6	0	0	0	0	239.835	288.333	288.004
		557	2389.34	0	299.47	276.137	291.217	278.846	314.624	0	266.05	257.829	281.783	247.048	0	260.183	0	0	279.59	266.572	0	0	0	282.072	320.288	286.166	230.346	250.186	272.129	286.561	0	0	0	308.631	0	0	0	233.959	0	274.098	321.847	233.652	0	267.326	250.543	245.078	238.127	274.23	0
		558	2393.2	0	297.684	276.365	284.192	275.121	320.129	0	274.197	0	278.94	252.127	266.491	262.416	0	276.641	272.694	265.657	296.534	288.042	0	281.83	316.906	292.581	237.107	262.114	267.584	288.306	0	0	0	293.092	0	0	0	232.949	0	262.179	318.964	234.504	0	266.112	0	0	0	0	311.722
		559	2397.06	0	298.089	281.184	286.94	273.72	307.806	0	268.946	279.334	283.204	236.586	261.326	273.22	0	286.49	283.053	265.085	299.363	0	0	0	320.837	286.789	222.982	261.968	269.294	282.2	0	0	0	298.273	0	0	238.32	0	0	272.73	317.811	236.792	0	252.891	0	0	238.805	0	0
		560	2400.92	0	279.715	261.755	283.695	275.829	326.994	0	266.578	0	287.613	239.915	263.849	253.873	0	0	271.657	260.671	301.937	0	225.827	0	320.867	296.179	233.457	265.376	281.446	284.397	0	0	0	288.014	0	0	215.538	229.596	0	270.641	324.302	241.434	0	255.342	243.418	260.558	239.813	264.94	0
		561	2404.78	0	293.098	279.028	269.071	279.613	302.138	0	260.898	0	294.569	253.076	269.18	262.5	0	278.258	273.293	260.623	302.172	0	0	0	313.763	301.272	239.871	0	0	285.559	0	0	0	297.864	0	0	0	0	257.955	271.162	292.409	230.786	0	232.589	246.483	243.091	0	0	288.23
		562	2408.64	0	295.763	0	274.55	276.674	309.244	0	258.603	0	308.941	238.013	0	0	238.965	0	281.911	262.797	304.389	0	0	290.213	317.611	309.172	234.418	243.619	0	289.275	0	0	0	286.497	0	233.208	222.185	0	0	273.655	308.736	229.364	0	255.588	238.382	0	234.481	279.7	280.939
		563	2412.5	0	285.205	0	269.016	281.673	312.965	0	247.043	0	292.459	227.998	261.977	0	0	0	266.979	262.851	309.542	0	248.179	299.75	324.861	293.064	0	258.661	274.34	285.321	0	0	0	298.45	0	221.427	209.916	0	245.357	271.816	319.266	0	0	0	246.73	245.111	0	272.561	0
		564	2416.36	255.51	294.306	270.278	279.413	281.962	302.092	0	250.472	0	296.493	240.773	260.741	255.564	0	0	262.394	255.463	297.519	0	233.321	267.948	334.402	308.131	230.326	237.566	291.563	283.987	0	0	0	292.478	0	228.742	223.328	239.317	0	267.833	320.866	238.077	233.982	247.331	234.286	0	235.559	264.101	283.08
		565	2420.22	0	289.692	266.782	276.154	274.903	297.205	0	0	0	299.22	236.682	259.662	0	230.915	286.381	268.903	248.913	0	0	0	284.237	322.497	301.822	229.909	0	285.929	279.644	0	0	0	293.584	0	233.446	225.052	0	257.047	280.707	313.484	236.525	226.27	249.879	239.339	0	0	0	285.949
		566	2424.08	257.903	298.748	258.139	275.705	289.913	296.374	0	260.907	0	299.678	240.243	264.343	268.826	0	0	278.768	256.774	295.598	0	0	0	325.553	304.201	228.443	247.504	275.652	298.338	0	0	0	279.76	0	245.519	0	0	0	0	308.859	233.547	0	245.21	246.099	240.416	0	287.037	294.403
		567	2427.94	0	293.395	263.487	276.892	276.987	316.301	0	250.451	0	289.622	229.176	252.03	254.623	238.234	291.187	276.359	264.038	302.964	0	237.294	281.702	314.207	308.278	219	0	269.483	286.353	0	240.752	0	275.964	0	241.646	0	0	259.869	276.669	303.939	247.417	0	254.772	243.311	242.467	0	280.281	294.884
		568	2431.8	0	282.67	262.063	280.331	285.636	307.693	248.718	246.78	0	289.538	251.162	261.271	253.077	0	0	0	256.928	0	0	0	276.361	312.086	310.365	240.588	0	260.174	295.098	0	0	0	274.227	0	0	0	0	0	284.843	302.41	228.057	0	0	0	239.159	0	289.74	295.796
		569	2435.66	238.985	300.532	267.48	279.739	280.225	310.05	0	252.679	0	289.575	236.707	259.531	242.507	0	283.535	0	262.487	305.068	0	0	267.067	326.325	300.834	249.469	246.63	260.346	286.256	0	0	0	274.136	0	237.944	0	0	0	275.614	307.201	238.423	0	236.993	0	0	0	292.172	294.182
		570	2439.52	0	302.142	260.903	291.843	277.698	313.462	269.974	250.086	0	283.675	0	267.473	256.145	0	0	275.972	250.311	292.602	0	236.393	0	330.723	312.863	240.998	246.26	0	285.913	0	0	0	289.092	0	245.715	0	0	254.109	281.782	312.393	0	0	248.126	0	0	238.927	287.746	290.239
		571	2443.38	233.936	297.297	273.546	290.709	272.887	319.316	0	259.499	0	280.771	229.36	254.94	245.078	0	0	264.929	268.696	292.25	0	0	266.425	328.04	293.67	227.916	0	0	290.675	0	244.831	0	0	0	0	228.021	0	0	284.263	317.422	223.836	0	246.69	0	0	0	301.791	282.672
		572	2447.24	0	298.367	263.299	285.041	280.696	322.291	0	261.458	0	291.722	248.955	252.921	256.214	0	291.577	0	263.188	288.086	0	0	262.106	332.864	306.508	215.284	0	269.548	291.689	0	0	0	280.919	0	228.515	0	220.249	0	286.443	309.362	0	0	0	0	0	0	290.979	0
		573	2451.1	232.612	283.086	274.598	292.098	259.745	313.687	253.588	257.597	0	291.171	258.83	260.767	254.213	0	290.745	276.407	263.914	292.906	0	0	261.717	329.593	280.198	217.452	252.105	0	297.597	0	0	0	285.505	0	0	0	218.797	251.965	0	316.233	214.786	0	236.774	0	0	301.081	0	298.213
		574	2454.96	0	279.03	269.063	291.129	273.669	328.561	0	266.46	0	296.67	244.195	257.258	245.98	0	298.053	260.606	271.155	290.46	0	242.836	261.123	330.231	295.106	221.321	254.78	0	291.48	0	0	0	0	0	240.748	226.168	0	243.184	276.232	309.627	241.72	0	251.046	0	248.091	240.891	287.219	275.72
		575	2458.82	0	294.72	266.482	290.249	266.44	316.288	269.745	251.641	0	296.402	215.548	246.654	0	0	294.693	267.651	270.795	280.182	0	0	265.164	332.875	305.623	233.631	263.636	0	296.532	0	0	0	278.94	0	241.711	0	0	0	0	303.274	238.157	0	251.626	246.963	249.022	0	292.827	291.75
		576	2462.68	277.392	284.493	257.775	291.904	270.355	325.813	246.152	262.288	266.396	284.527	228.793	246.717	250.321	235.852	292.694	274.01	273.141	287.121	242.623	0	254.229	326.318	305.28	233.892	249.056	258.569	303.049	0	243.609	0	0	0	231.295	0	0	246.808	0	0	226.342	0	0	0	247.727	236.06	282.961	0
		577	2466.54	246.865	0	261.812	294.689	267.364	330.959	0	252.564	0	293.24	0	253.299	0	237.78	295.614	266.068	263.874	276.951	0	0	247.445	335.687	308.542	226.526	246.114	0	304.427	0	249.323	0	283.127	0	233.634	223.054	0	246.778	0	305.503	223.397	0	224.936	0	0	0	283.554	296.321
		578	2470.4	247.768	297.269	247.146	294.588	263.596	311.391	0	251.301	0	300.518	235.594	240.661	0	237.744	289.291	254.619	261.944	284.763	0	234.496	0	321.451	296.121	229.5	0	256.477	303.654	0	0	0	271.112	0	218.637	0	0	225.968	0	292.533	239.898	0	250.075	0	0	0	275.149	301.513
		579	2474.26	250.075	0	0	287.296	268.76	322.945	264.238	242.577	0	275.535	0	285.682	247.118	242.111	0	248.122	272.203	278.056	0	0	249.997	318.109	310.353	245.78	0	264.267	291.349	0	0	0	305.75	0	234.55	0	0	0	0	315.7	234.054	0	238.336	0	0	252.77	276.021	296.816
		580	2478.12	0	270.666	0	294.934	268.864	324.391	0	263.404	263.298	275.746	0	251.762	0	235.877	286.505	272.084	266.027	274.833	223.568	0	0	319.921	291.038	242.119	0	257.877	282.098	0	245.762	0	291.117	0	247.244	0	0	231.477	0	305.307	232.28	0	238.824	0	0	247.843	285.827	280.792
		581	2481.98	246.447	277.839	238.354	288.308	276.098	330.995	0	0	0	285.884	0	0	0	0	291.563	274.414	271.72	267.571	0	0	252.834	315.639	305.726	238.13	243.061	261.358	286.053	0	0	0	289.189	0	0	0	0	0	271.775	299.667	241.945	0	248.194	0	0	0	0	0
		582	2485.84	244.861	272.979	228.931	304.712	254.55	312.616	263.644	254.858	0	285.382	227.967	248.208	0	240.642	307.855	267.81	267.124	265.84	0	0	256.602	329.792	295.632	232.471	0	283.299	294.119	0	245.324	0	295.954	0	233.563	0	0	0	0	295.828	0	0	0	0	0	248.442	301.646	274.71
		583	2489.7	253.561	283.062	242.38	286.225	251.525	318.876	262.914	252.659	246.188	288.189	0	245.923	258.113	230.118	289.338	266.96	251.421	279.937	219.303	243.972	252.485	321.455	302.47	234.433	248.841	272.965	306.141	0	0	0	272.464	237.515	233.621	0	0	0	0	297.723	236.639	0	238.083	0	0	238.042	0	0
		584	2493.56	0	284.408	263.887	286.029	262.062	324.321	258.04	257.613	0	290.714	0	243.169	256.067	235.155	0	259.131	267.281	270.124	235.247	221.379	0	315.769	0	240.639	0	260.866	0	0	0	0	0	0	232.155	231.566	0	237.583	0	301.203	222.956	0	240.178	0	259.071	236.948	286.681	0
		585	2497.42	249.489	280.138	0	275.037	265.15	344.826	0	0	248.178	286.514	0	249.279	260.576	0	300.464	269.325	245.579	272.552	226.499	0	254.323	306.126	310.668	239.01	270.843	260.066	303.28	0	0	0	0	0	231.224	0	0	0	0	307.054	0	0	240.557	0	0	230.577	271.324	0
		586	2501.28	244.306	283.114	239.26	0	255.747	329.167	0	0	0	289.142	0	244.108	0	0	0	260.659	263.118	266.106	226.328	240.46	0	320.967	304.276	232.8	261.953	0	291.622	0	238.512	0	0	0	226.93	0	0	232.461	0	303.642	239.773	0	234.137	0	249.695	246.351	272.66	0
		587	2505.14	240.694	0	0	0	248.315	330.096	0	0	266.856	279.834	231.234	0	247.871	237.197	282.075	266.383	259.637	272.204	235.486	0	0	319.37	294.913	241.586	0	0	280.124	0	0	0	0	0	303.018	0	0	236.666	0	285.903	0	0	250.685	0	0	246.197	0	0
		588	2509	234.332	284.523	0	0	246.092	333.504	0	244.244	271.657	281.386	215.683	233.588	241.74	0	0	261.162	262.598	270.327	0	224.961	240.396	304.77	306.528	234.486	0	309.745	293.931	0	0	0	283.374	0	231.513	0	0	0	0	291.553	0	0	236.545	0	255.486	239.033	0	275.368
		589	2512.86	231.273	288.275	229.931	0	247.559	327.788	0	0	253.286	267.4	210.621	0	250.972	0	286.523	265.784	262.217	269.544	223.173	0	244.167	327.515	296.941	237.64	0	267.952	291.544	0	0	0	294.354	0	236.976	0	0	243.987	288.839	281.662	227.272	0	0	0	0	250.26	265.192	0
		590	2516.72	249.214	0	229.198	297.388	254.882	326.115	0	0	248.077	277.344	0	238.669	264.805	234.436	282.78	281.418	256.05	280.667	0	241.061	252.047	316.183	0	225.203	0	259.325	281.819	0	0	0	282.869	0	223.981	0	0	229.852	0	299.662	237.716	0	0	0	0	246.427	0	0
		591	2520.58	240.53	289.969	240.822	0	254.144	325.996	0	0	253.514	275.869	0	244.628	260.644	0	290.152	272.633	247.566	262.109	0	222.776	245.812	321.298	289.05	221.934	0	260.573	283.957	0	0	0	281.869	0	0	0	0	233.358	0	298.914	234.635	0	255.398	0	0	0	0	0
		592	2524.44	242.497	0	244.598	278.422	239.096	322.795	0	0	253.443	280.326	0	243.154	273.272	227.051	289.364	264.94	0	278.416	230.173	228.116	236.886	330.035	286.24	217.471	0	0	274.653	0	237.742	293.867	283.737	233.792	239.902	0	0	0	0	287.2	234.902	0	228.649	0	0	260.144	0	0
		593	2528.3	239.821	0	227.598	293.018	245.048	318.932	0	257.436	257.774	265.39	0	0	257.182	0	0	266.974	0	274.568	226.747	232.755	0	321.466	292.784	224.466	0	262.617	286.692	236.279	0	0	281.059	0	243.587	0	0	237.667	0	300.41	233.191	0	250.817	0	0	0	0	0
		594	2532.16	254.255	272.018	0	0	0	334.285	0	254.409	242.37	267.101	0	0	244.54	229.81	283.455	262.803	0	308.4	0	227.83	241.345	321.936	289.846	0	0	274.71	0	0	0	302.728	292.222	0	0	0	0	267.459	279.878	0	231.628	0	247.647	0	0	0	262.353	271.317
		595	2536.02	240.851	0	0	283.226	242.664	320.086	0	0	249.758	273.447	245.449	0	260.987	230.182	292.36	265.66	0	0	0	228.305	0	329.47	305.653	226.005	0	0	276.775	229.496	0	0	0	231.509	0	0	0	0	0	302.174	231.183	0	0	0	0	250.782	0	0
		596	2539.88	235.647	276.84	244.751	284.087	251.493	335.5	0	0	234.689	0	0	0	264.287	237.188	301.44	261.396	258.024	272.106	240.492	228.844	0	329.79	288.016	219.605	0	264.942	265.075	0	0	0	0	253.029	237.692	0	0	233.961	270.941	306.309	234.317	0	240.671	0	0	262.051	0	265.712
		597	2543.74	237.755	279.818	242.23	0	263.74	331.614	0	0	232.858	272.256	0	244.236	264.598	235.81	284.118	271.972	260.574	250.586	221.464	223.887	0	319.907	282.076	224.273	0	0	274.582	0	0	0	284.038	0	0	0	0	233.2	0	304.283	239.324	0	0	0	0	263.28	0	274.649
		598	2547.6	244.897	0	0	282.667	247.175	320.57	0	0	234.242	259.639	0	0	259.867	248.205	279.245	269.861	254.98	256.929	222.514	0	252.647	319.438	289.164	228.911	0	268.091	266.253	0	0	0	284.584	248.048	0	0	0	242.085	274.662	296.143	0	0	0	0	0	252.247	0	0
		599	2551.46	244.794	282.176	0	0	0	319.153	0	0	240.236	271.96	274.775	285.073	241.721	242.865	291.144	272.649	252.873	0	233.949	0	0	319.873	304.661	0	0	270.545	266.664	0	0	0	272.982	240.51	0	0	0	251.886	274.06	302.528	238.269	0	0	0	0	253.38	297.156	265.707
		600	2555.32	244.421	275.816	0	295.322	258.864	323.529	0	0	239.987	271.183	0	0	259.157	0	0	267.574	255.345	264.436	0	237.249	247.717	322.215	311.652	233.779	0	276.827	265.502	223.962	0	0	283.79	250.153	0	0	0	0	272.937	0	224.305	226.604	243.846	0	0	254.158	277.637	257.168
		601	2559.18	226.096	0	222.774	0	248.682	329.152	0	0	236.338	0	0	0	269.482	238.164	282.043	267.039	252.259	0	238.859	244.489	245.855	317.879	311.314	224.68	0	271.778	276.575	0	0	0	287.976	235.772	0	0	0	244.159	0	0	234.296	0	255.321	0	0	243.818	267.781	272.907
		602	2563.04	242.758	0	233.642	288.42	253.537	311.744	0	270.012	241.225	277.58	0	0	272.667	246.349	296.331	273.691	263.524	266.111	220.394	236.175	243.786	313.141	303.361	231.341	0	252.672	281.043	231.719	0	0	289.977	0	0	0	0	235.695	264.214	286.747	226.466	0	253.884	0	0	234.908	273.04	266.002
		603	2566.9	224.565	0	0	287.039	261.909	318.113	0	259.478	245.639	267.64	0	0	259.562	242.447	294.609	255.057	259.299	262.359	249.312	226.335	248.711	322.989	288.664	0	0	264.473	294.573	242.437	0	289.139	282.354	0	0	0	0	237.135	0	297.207	232.73	0	0	0	0	252.043	284.129	272.826
		604	2570.76	235.548	0	0	272.793	0	316.448	0	261.956	255.366	278.747	0	0	249.407	248.039	301.977	270.595	243.396	264.525	230.385	235.518	0	316.664	0	233.863	0	266.261	267.99	0	0	0	288.616	0	0	0	0	0	283.048	302.934	243.479	228.747	248.54	0	0	250.556	275.055	270.744
		605	2574.62	240.764	0	0	280.649	263.189	329.485	0	0	262.103	267.381	0	225.798	259.618	241.882	300.967	263.874	253.346	0	234.958	230.01	240.73	323.056	310.678	231.917	0	271.102	286.25	0	0	282.946	280.447	0	0	0	0	254.462	0	0	0	230.373	256.382	225.992	0	0	286.251	268.917
		606	2578.48	236.826	283.951	0	281.204	269.344	306.809	0	0	245.533	0	0	222.904	267.804	232.168	294.886	275.942	247.371	0	228.427	234.266	241.926	324.371	305.466	229.205	229.688	266.314	291.129	0	244.139	0	300.922	0	0	0	0	237.472	0	0	234.142	234.645	247.15	0	0	250.759	271.038	0
		607	2582.34	237.187	0	0	277.586	0	313.375	220.779	0	235.83	279.192	0	0	257.288	233.67	302.591	284.793	261.861	255.65	0	229.276	247.185	328.582	292.191	224.55	0	269.478	282.994	0	0	0	289.93	0	0	0	0	248.452	280.409	290.398	227.44	237.728	0	0	0	257.449	292.21	256.848
		608	2586.2	225.892	0	0	276.46	249.32	314.338	0	0	238.999	280.034	227.556	0	281.734	250.548	299.092	282.755	263.212	266.808	0	232.055	0	322.035	299.227	227.982	0	271.735	279.545	0	241.154	0	291.348	0	0	0	0	0	265.74	290.167	243.543	0	0	0	0	257.218	0	256.616
		609	2590.06	222.725	0	229.913	293.169	0	308.924	227.366	282.39	253.895	281.909	0	0	267.283	229.471	331.168	273.364	247.535	255.976	0	0	0	323.119	305.733	238.554	0	0	289.462	0	236.729	289.238	275.974	0	0	0	0	0	0	295.419	234.518	229.658	243.134	0	0	245.299	0	254.693
		610	2593.92	220.168	0	0	284.911	246.149	318.058	0	0	240.581	279.931	0	0	274.427	227.825	314.324	279.802	255.914	0	0	229.204	0	324.218	297.33	231.094	0	270.404	272.375	0	245.147	0	277.116	0	0	0	0	249.114	0	290.744	221.817	236.83	243.664	0	0	253.132	254.56	262.278
		611	2597.78	210.768	0	0	275.008	0	325.793	0	0	250.087	274.374	0	0	279.767	235.965	298.104	271.99	248.737	256.334	218.007	231.889	0	321.31	301.77	230.605	0	273.298	295.84	0	228.344	0	270.97	0	0	0	0	248.624	0	285.512	209.483	241.587	258.169	0	0	0	0	267.448
		612	2601.64	0	0	0	294.596	0	308.704	0	275.17	257.893	279.917	228.746	0	272.784	233.982	302.145	264.405	261.549	254.647	237.945	0	0	321.391	0	240.564	0	265.566	299.118	227.236	241.354	326.626	276.91	0	0	0	0	0	0	0	227.764	227.815	247.555	228.009	0	257.856	261.669	278.516
		613	2605.5	0	0	226.125	310.596	260.581	314.416	233.767	0	251.158	0	0	221.985	277.443	0	309.611	262.419	262.862	253.598	222.632	231.36	0	323.989	296.811	0	0	259.929	284.274	223.28	244.626	0	274.466	0	0	0	0	248.03	0	287.26	229.096	0	252.019	0	0	256.28	242.956	258.917
		614	2609.36	236.383	0	0	323.026	0	323.958	241.247	269.309	258.219	0	0	0	276.073	0	302.146	264.797	261.762	243.776	0	250.2	209.038	332.384	301.011	220.744	237.603	251.222	286.821	0	241.379	0	266.323	0	0	0	0	0	0	288.887	228.198	0	250.349	233.198	0	250.091	0	263.929
		615	2613.22	227.354	0	0	294.078	263.695	325.318	0	260.038	265.038	0	0	0	266.938	0	297.345	271.837	263.724	0	0	245.063	0	337.323	0	225.057	0	257.984	289.683	0	237.732	0	263.749	0	0	0	0	0	0	297.4	0	247.568	254.632	0	0	0	253.787	268.3
		616	2617.08	215.846	0	234.543	301.134	269.773	321.946	0	0	252.728	0	0	0	265.895	0	285.337	0	248.682	0	0	242.541	225.422	317.7	280.955	0	0	259.597	286.927	221.574	0	0	288.328	0	0	0	0	250.367	261	292.006	235.79	233.212	0	0	0	241.144	0	268.614
		617	2620.94	221.296	0	226.339	298.295	0	320.49	0	266.382	260.05	271.853	0	214.605	276.197	0	287.533	259.672	243.831	247.683	231.692	240.413	0	323.199	290.984	224.042	231.597	253.314	289.359	238.038	239.626	0	288.352	0	0	0	0	0	262.085	0	0	227.962	228.868	0	0	0	266.211	263.1
		618	2624.8	233.891	0	244.235	308.782	242.363	327.424	0	261.295	249.312	262.942	0	0	251.576	0	292.76	262.597	244.179	0	0	233.215	0	334.33	0	0	0	253.59	285.163	0	236.424	0	276.82	0	0	0	0	0	0	298.319	0	232.684	0	0	0	238.128	243.678	283.904
		619	2628.66	234.429	252.584	233.102	293.139	0	326.923	0	253.256	262.548	266.139	0	227.202	261.166	0	293.878	256.716	250.22	253.788	0	242.346	0	334.73	0	216.318	221.435	241.116	297.908	226.679	0	289.546	275.834	0	0	0	0	250.678	0	302.056	0	232.363	0	0	0	0	0	275.717
		620	2632.52	234.232	0	0	295.211	256.245	329.057	0	259.178	260.747	271.298	0	0	320.118	234.244	289.077	274.664	256.901	0	0	229.459	0	320.154	0	0	230.591	0	294.389	230.476	0	0	274.626	0	0	0	0	258.059	0	291.44	235.968	0	236.935	0	0	253.711	254.555	269.016
		621	2636.38	234.252	0	0	288.037	260.202	322.04	0	256.583	0	260.182	0	0	262.709	223.637	286.418	274.686	246.544	0	218.013	243.376	0	333.078	309.989	0	0	252.47	296.719	237.132	0	276.425	277.158	0	0	0	0	243.575	0	288.582	0	0	0	227.601	0	262.194	252.761	272.529
		622	2640.24	232.226	0	232.667	293.377	255.832	318.461	0	253.214	244.068	257.131	0	230.2	262.453	230.322	299.735	255.939	251.303	233.5	0	245.599	0	330.36	301.713	0	0	259.518	288.574	0	0	274.748	265.568	0	0	0	0	0	282.368	295.25	228.616	232.157	264.937	0	0	269.12	0	280.017
		623	2644.1	241.314	0	227.472	292.004	244.05	334.468	0	263.559	245.517	263.761	0	224.389	250.592	0	284.905	264.092	236.751	243.282	0	239.772	0	320.192	0	228.987	0	248.019	275.219	224.669	0	0	251.367	0	0	0	0	0	0	0	0	240.487	248.889	0	0	246.86	252.165	254.394
		624	2647.96	236.95	0	246.838	303.85	248.657	325.048	0	268.481	270.291	248.944	0	0	260.418	0	286.995	258.22	235.479	0	0	237.854	0	341.769	0	214.913	242.956	0	298.621	238.211	0	0	269.586	0	0	0	0	0	0	0	233.333	238.248	261.435	0	0	262.698	0	257.835
		625	2651.82	238.562	269.011	0	301.385	252.027	326.541	0	260.434	260.405	252.307	0	218.72	248.866	0	291.164	276.675	250.711	255.006	220.265	228.687	0	322.017	297.438	0	0	0	293.943	247.068	0	0	259.834	0	0	0	0	0	0	0	220.26	233.318	0	232.7	0	271.825	262.037	281.524
		626	2655.68	230.832	0	0	304.535	262.858	325.984	0	270.745	253.932	256.494	0	232.875	264.957	0	285.593	272.593	0	259.274	0	227.102	0	358.268	291.407	224.232	0	0	288.82	235.283	0	278.53	270.839	0	0	0	0	0	0	303.189	0	230.935	257.082	0	0	253.847	0	286.29
		627	2659.54	234.486	0	0	292.569	259.96	334.697	0	0	241.853	254.15	0	232.832	261.304	223.612	296.124	284.414	0	234.272	0	226.155	0	345.637	299.862	0	232.385	248.23	304.295	248.904	0	269.532	257.299	0	0	0	0	0	0	0	0	242.171	0	0	0	260.865	264.088	262.805
		628	2663.4	241.875	0	234.907	299.307	253.476	326.654	0	0	254.878	253.525	0	245.837	257.475	226.441	278.527	278.542	245.777	0	0	0	0	330.526	300.437	216.305	237.307	253.372	296.568	237.898	0	279.401	260.399	0	0	0	0	0	0	305.873	0	241.889	0	236.654	0	248.106	0	248.409
		629	2667.26	234.085	0	0	289.277	270.545	331.093	0	253.949	250.561	254.323	0	238.292	273.607	221.6	282.468	278.85	0	0	0	220.125	0	340.498	0	0	225.641	244.323	0	226.283	0	260.821	255.63	0	0	0	0	0	0	0	221.737	256.847	280.879	0	0	258.533	268.812	264.733
		630	2671.12	234.997	0	237.75	316.126	277.318	315.444	0	265.665	242.924	255.602	0	245.631	275.144	0	297.921	292.112	239.798	0	216.997	233.626	0	335.297	305.187	0	240.588	246.957	300.394	222.684	0	261.652	263.712	0	0	0	0	249.228	0	296.06	0	262.161	0	227.054	0	241.419	0	269.266
		631	2674.98	242.37	255.553	0	310.627	273.529	316.074	0	269.514	258.182	262.345	0	247.186	249.739	225.091	299.036	280.736	0	0	0	238.723	0	351.512	305.437	0	0	247.831	301.007	228.609	0	274.715	295.925	0	0	0	0	235.603	0	300.301	0	0	261.263	233.007	0	244.556	0	273.661
		632	2678.84	0	0	237.805	309.001	0	310.489	0	264.578	245.408	262.632	0	245.115	272.375	0	296.891	276.328	263.09	0	217.887	231.243	0	326.66	296.859	0	239.129	0	305.297	238.01	0	283.07	268.766	0	0	0	0	0	0	0	0	239.117	0	0	0	0	0	268.064
		633	2682.7	233.693	0	0	311.717	263.206	314.297	0	258.176	233.048	260.682	0	235.934	274.61	216.111	290.254	285.995	242.03	0	219.167	224.343	0	326.352	298.875	0	253.541	0	304.706	242.168	0	266.419	269.546	0	0	0	0	0	0	288.8	222.324	248.21	250.144	0	275.904	238.514	0	283.799
[truncated: 3 more columns]

## Sheet: Background Std
				SptId_28	SptId_29	SptId_30	SptId_31	SptId_33	SptId_37	SptId_38	SptId_39	SptId_40	SptId_41	SptId_42	SptId_45	SptId_46	SptId_48	SptId_49	SptId_52	SptId_53	SptId_54	SptId_58	SptId_59	SptId_60	SptId_62	SptId_63	SptId_67	SptId_70	SptId_72	SptId_74	SptId_75	SptId_76	SptId_80	SptId_81	SptId_82	SptId_84	SptId_85	SptId_86	SptId_89	SptId_90	SptId_93	SptId_94	SptId_95	SptId_96	SptId_97	SptId_100	SptId_103	SptId_105	SptId_108
		0	239.32	0	0	0	0	0	0	0	0	0	0	0	0	0	0	0	0	0	0	0	0	0	0	0	0	0	0	0	0	0	0	0	0	0	0	0	0	0	0	0	0	0	0	0	0	0	0
		1	243.18	0	0	0	0	0	0	0	0	0	0	0	0	0	0	0	0	0	0	0	0	0	0	0	0	0	0	0	0	0	0	0	0	0	0	0	0	0	0	0	0	0	0	0	0	0	88.5391
		2	247.04	0	0	0	0	0	0	0	0	0	0	0	0	0	0	0	0	0	0	0	0	0	0	0	0	0	0	0	0	0	0	0	0	0	0	0	0	0	0	0	0	0	0	0	0	0	0
		3	250.9	0	0	0	0	0	0	0	0	0	0	0	0	0	0	0	0	0	0	0	0	0	0	0	0	0	0	0	0	0	0	0	0	0	0	0	0	0	0	0	0	0	0	0	0	0	0
		4	254.76	0	0	0	0	0	0	0	0	0	0	0	0	0	0	0	0	0	0	0	0	0	0	0	0	0	0	0	0	0	0	0	0	0	0	0	0	0	0	0	0	0	0	0	0	0	0
		5	258.62	0	0	0	0	0	106.025	0	0	0	0	0	0	0	0	0	0	0	0	0	0	0	0	0	0	0	0	0	0	0	0	0	0	0	0	0	0	0	0	0	0	0	0	0	0	0	0
		6	262.48	0	0	0	0	0	0	0	0	0	0	0	0	0	0	0	0	0	0	0	0	0	0	0	0	0	0	0	0	0	0	0	0	0	0	0	0	0	0	0	0	0	0	0	0	0	0
		7	266.34	0	0	0	0	0	0	0	0	0	0	0	0	0	0	0	0	0	0	0	0	0	0	0	0	0	0	0	0	0	0	0	0	0	0	0	0	0	0	0	0	0	0	0	0	0	0
		8	270.2	0	0	0	0	0	0	0	0	0	0	0	0	0	0	0	0	0	0	0	0	0	0	0	0	0	0	0	0	0	0	0	0	0	0	0	0	0	0	0	0	0	0	0	0	0	0
		9	274.06	0	0	0	0	0	0	0	0	0	0	0	0	0	0	0	0	0	0	0	0	0	0	0	0	0	0	0	0	0	0	0	0	0	0	0	0	0	0	0	0	0	0	0	0	0	0
		10	277.92	0	0	0	0	0	0	0	0	0	0	0	0	0	0	0	0	0	0	0	0	0	0	0	0	0	0	0	0	0	0	0	0	0	0	0	0	0	0	0	0	0	0	0	0	0	0
		11	281.78	0	0	0	0	0	0	0	0	0	0	0	0	0	0	0	0	0	0	0	0	0	0	0	0	0	0	0	0	0	0	0	0	0	0	0	0	0	0	0	0	0	0	0	0	0	0
		12	285.64	0	0	0	0	0	0	0	0	0	0	0	0	0	0	0	0	0	0	0	0	0	0	0	0	0	0	0	0	0	0	0	0	0	0	0	0	0	0	0	0	0	0	0	0	0	0
		13	289.5	0	0	0	0	0	0	0	0	0	0	0	0	0	0	0	0	0	0	0	0	0	0	0	0	0	0	0	0	0	0	0	0	0	0	0	0	0	0	0	0	0	0	0	0	0	0
		14	293.36	0	0	0	0	0	0	0	0	0	0	0	0	0	0	0	0	0	0	0	0	0	0	0	0	0	0	0	0	0	0	0	0	0	0	0	0	0	0	0	0	0	0	0	0	0	0
		15	297.22	0	0	0	0	0	0	0	0	0	0	0	0	0	0	0	0	0	0	0	0	0	0	0	0	0	0	0	0	0	0	0	0	0	0	0	0	0	0	0	0	0	0	0	0	0	0
		16	301.08	0	0	0	0	0	0	0	0	0	0	0	0	0	0	0	0	0	0	0	0	0	0	0	0	0	0	0	0	0	0	0	0	0	0	0	0	0	0	0	0	0	0	0	0	0	0
		17	304.94	0	0	0	0	0	0	0	0	0	0	0	0	0	0	0	0	0	0	0	0	0	0	0	0	0	0	0	0	0	0	0	0	0	0	0	0	0	0	0	0	0	0	0	0	0	0
		18	308.8	0	0	0	0	0	0	0	0	0	0	0	0	0	0	0	0	0	0	0	0	0	0	0	0	0	0	0	0	0	0	0	0	0	0	0	0	0	0	0	0	0	0	0	0	0	0
		19	312.66	0	0	0	0	0	0	0	0	0	0	0	0	0	0	0	0	0	0	0	0	0	0	0	0	0	0	0	0	0	0	0	0	0	0	0	0	0	0	0	0	0	0	0	0	0	0
		20	316.52	0	0	0	0	0	0	0	0	0	0	0	0	0	0	0	0	0	0	0	0	0	0	0	0	0	0	0	0	0	0	0	0	0	0	0	0	0	0	0	0	0	0	0	0	0	0
		21	320.38	0	0	0	0	0	0	0	0	0	0	0	0	0	0	0	0	0	0	0	0	0	0	0	0	0	0	0	0	0	0	0	0	0	0	0	0	0	0	0	0	0	0	0	0	0	0
		22	324.24	0	0	0	0	0	0	0	0	0	0	0	0	0	0	0	0	0	0	0	0	0	0	0	0	0	0	0	0	0	0	0	0	0	0	0	0	0	0	0	0	0	0	0	0	0	0
		23	328.1	0	0	0	0	0	0	0	0	0	0	0	0	0	0	0	0	0	0	0	0	0	0	0	0	0	0	0	0	0	0	0	0	0	0	0	0	0	0	0	0	0	0	0	0	0	0
		24	331.96	0	0	0	0	0	0	0	0	0	0	0	0	0	0	0	0	0	0	0	0	0	0	0	0	0	0	0	0	0	0	0	0	0	0	0	0	0	0	0	0	0	0	0	0	0	0
		25	335.82	0	0	0	0	0	0	0	0	0	0	0	0	0	0	0	0	0	0	0	0	0	0	0	0	0	0	0	0	0	0	0	0	0	0	0	0	0	0	0	0	0	0	0	0	0	0
		26	339.68	0	0	0	0	0	0	0	0	0	0	0	0	0	0	0	0	0	0	0	0	0	0	0	0	0	0	0	0	0	0	0	0	0	0	0	0	0	0	0	0	0	0	0	0	0	0
		27	343.54	0	0	0	0	0	0	0	0	0	0	0	0	0	0	0	0	0	0	0	0	0	0	0	0	0	0	0	0	0	0	0	0	0	0	0	0	0	0	0	0	0	0	0	0	0	0
		28	347.4	0	0	0	0	0	0	0	0	0	0	0	0	0	0	0	102.619	0	0	0	0	0	0	0	0	0	0	0	0	100.538	0	0	0	0	0	0	0	0	0	0	0	0	0	0	0	0	0
		29	351.26	0	0	0	0	0	0	0	0	0	0	0	0	0	0	0	0	0	0	0	0	0	0	0	0	0	0	0	0	0	0	0	0	0	0	0	0	0	0	0	0	0	0	0	0	0	0
		30	355.12	0	0	0	0	0	0	0	0	0	0	0	0	0	0	0	0	0	0	0	0	0	0	0	0	0	0	0	0	0	0	0	0	0	0	0	0	0	0	0	0	0	0	0	0	0	0
		31	358.98	0	0	0	0	0	0	0	0	0	0	0	0	0	0	0	0	0	0	0	0	0	0	0	0	0	0	0	0	108.495	0	0	0	0	0	0	0	0	0	0	0	0	0	0	0	0	0
		32	362.84	0	0	0	0	0	0	0	0	0	0	0	0	0	0	0	0	0	0	0	108.96	0	0	0	0	0	0	0	0	0	0	0	0	0	0	0	0	0	0	0	0	0	0	0	0	0	0
		33	366.7	0	0	0	0	0	0	0	0	0	0	0	0	0	0	0	0	0	0	0	0	0	0	0	0	0	0	0	0	0	0	0	0	0	0	0	0	0	0	0	0	0	0	0	0	0	0
		34	370.56	0	0	0	0	0	0	0	0	0	0	0	0	0	0	0	0	0	0	0	0	0	0	0	0	0	0	0	0	0	0	0	0	0	0	0	0	0	0	0	0	0	0	0	0	0	0
		35	374.42	0	0	0	0	0	0	0	0	0	0	0	0	0	0	0	0	0	0	0	0	0	0	0	0	0	0	0	0	0	0	0	0	0	0	0	0	0	0	0	0	0	0	0	0	0	0
		36	378.28	0	0	0	0	0	108.531	0	0	0	0	0	0	0	0	0	0	0	0	0	0	0	0	0	0	0	0	0	0	0	0	0	0	0	0	0	0	0	0	0	0	0	0	0	0	0	0
		37	382.14	0	0	0	0	0	0	0	0	0	0	0	0	0	0	0	0	0	0	0	0	0	0	0	0	0	0	0	0	0	0	0	0	0	0	0	0	0	0	0	0	0	0	0	0	0	0
		38	386	0	0	0	0	0	0	0	0	0	0	0	0	0	0	0	0	0	0	0	0	0	0	0	0	0	0	0	0	0	0	0	0	0	0	0	0	0	0	0	0	0	0	0	0	0	0
		39	389.86	0	0	0	0	0	0	0	0	0	0	0	0	0	0	0	0	0	0	0	0	0	0	0	0	0	0	0	0	0	0	0	0	0	0	0	0	0	0	0	0	0	0	0	0	0	0
		40	393.72	0	0	0	0	0	0	0	0	0	0	0	0	0	0	0	0	0	0	0	0	0	0	0	0	0	0	0	0	0	0	0	0	0	0	0	0	0	0	0	0	0	0	0	0	0	0
		41	397.58	0	0	0	0	0	0	0	0	0	0	0	0	0	0	0	0	0	0	0	0	0	0	0	0	0	0	0	0	0	0	0	0	0	0	0	0	0	0	0	0	0	0	0	0	0	0
		42	401.44	0	0	0	0	0	0	0	0	0	0	0	0	0	0	0	0	0	0	0	0	0	0	0	0	0	0	0	0	0	0	0	0	0	0	0	0	0	0	0	0	0	0	0	0	0	0
		43	405.3	0	0	0	0	0	0	0	0	0	0	107.309	0	0	0	0	0	0	0	0	0	0	0	0	0	0	0	0	0	0	0	0	0	0	0	0	0	0	0	87.9325	0	0	0	0	0	0	0
		44	409.16	0	0	0	0	0	0	0	0	0	0	0	0	0	0	0	0	0	0	0	0	0	0	0	0	0	0	0	0	0	0	0	0	0	0	0	0	0	0	0	0	0	0	0	0	0	0
		45	413.02	0	0	0	0	0	0	0	0	0	0	0	0	0	0	0	0	0	0	0	0	0	0	0	0	0	0	0	0	0	0	0	0	0	0	0	0	0	0	0	0	0	0	0	0	0	0
		46	416.88	0	0	0	0	0	0	0	0	0	0	0	0	0	0	0	0	0	0	0	0	0	0	0	0	0	0	0	0	0	0	0	0	0	0	0	0	0	0	0	0	0	0	0	0	0	0
		47	420.74	0	0	0	0	0	0	0	0	0	0	0	0	0	0	0	0	0	0	0	0	0	0	0	0	0	0	0	0	0	0	0	0	0	0	0	0	0	0	0	0	0	0	0	0	0	0
		48	424.6	0	0	0	0	0	0	0	0	0	0	0	0	0	0	0	0	0	0	0	0	0	0	0	0	0	0	0	0	0	0	0	0	0	0	0	0	0	0	0	0	0	0	0	0	0	0
		49	428.46	0	0	0	0	0	0	0	0	0	0	0	0	0	0	0	0	0	0	0	0	0	0	0	0	0	0	0	0	0	0	0	0	0	0	0	0	0	0	0	0	0	0	0	0	0	0
		50	432.32	0	0	0	0	0	0	0	0	0	0	0	0	0	0	0	0	0	0	0	0	0	0	0	0	0	0	0	0	0	0	0	0	0	0	0	123.56	0	0	119.988	0	0	0	0	0	0	0
		51	436.18	0	0	0	0	0	0	0	0	0	0	0	0	0	0	0	0	0	0	0	0	0	0	0	0	0	0	0	0	0	0	0	0	0	0	0	0	0	0	0	0	0	0	0	0	0	0
		52	440.04	0	0	0	0	0	0	0	0	0	0	0	0	0	0	0	0	0	0	0	0	0	0	0	0	0	0	0	0	0	0	0	0	0	0	0	0	0	0	0	0	0	0	0	0	0	0
		53	443.9	0	0	0	0	0	0	0	107.624	0	0	0	0	0	0	0	0	0	0	0	0	0	0	0	0	0	0	0	0	0	0	0	0	0	0	0	0	0	0	0	0	0	0	0	0	0	0
		54	447.76	0	0	0	0	0	0	0	0	0	0	0	0	0	0	0	0	0	0	0	0	0	0	0	0	0	0	0	0	0	0	0	0	0	0	0	0	0	0	0	0	0	0	0	0	0	0
		55	451.62	0	0	0	0	0	0	0	0	0	0	0	0	0	0	0	0	0	0	0	0	0	0	0	0	0	0	0	0	0	0	0	0	0	0	0	0	0	0	0	0	0	0	0	0	0	0
		56	455.48	0	0	0	0	0	0	0	0	0	0	0	0	0	0	0	90.418	0	0	0	0	0	0	0	0	0	0	0	0	0	0	0	0	0	0	0	0	0	0	0	0	0	0	0	0	0	0
		57	459.34	0	0	0	0	0	0	0	0	0	0	0	0	0	0	0	0	0	0	0	0	0	0	0	0	0	0	0	0	0	0	0	0	0	0	0	0	0	0	0	0	0	0	0	0	0	0
		58	463.2	0	0	0	0	0	0	0	0	0	0	0	0	0	0	0	0	0	0	0	0	0	0	0	0	0	0	0	0	0	0	0	0	0	0	0	0	0	0	0	0	0	0	0	0	0	0
		59	467.06	0	0	0	0	0	0	0	0	0	0	0	0	0	0	0	86.4013	0	0	0	0	0	0	0	0	0	0	0	0	0	0	0	0	0	0	0	0	0	0	0	0	0	0	0	0	0	0
		60	470.92	0	0	0	0	0	0	0	0	0	0	0	0	0	0	0	89.4498	0	0	0	0	0	0	0	0	0	0	0	0	0	0	0	0	0	0	0	0	0	0	0	0	0	0	0	0	0	0
		61	474.78	0	0	0	0	0	0	0	0	0	0	0	0	0	0	0	87.2158	0	0	0	0	0	0	0	0	0	0	0	0	0	0	0	0	0	0	0	0	0	0	0	0	0	0	0	0	0	0
		62	478.64	0	0	0	0	0	0	0	0	0	0	0	0	0	0	0	103.616	0	0	0	0	0	0	0	0	0	0	0	0	0	0	0	0	0	0	0	0	0	0	0	0	0	0	0	0	0	0
		63	482.5	0	0	0	0	0	0	0	0	0	0	0	0	0	0	0	87.4792	0	0	0	0	0	0	0	0	0	0	0	0	0	0	0	0	0	0	0	0	0	0	0	0	0	0	0	0	0	0
		64	486.36	0	0	0	0	0	0	0	0	0	0	0	0	0	0	0	84.3728	0	0	0	0	0	0	0	0	0	0	0	0	0	0	0	0	0	0	0	0	0	0	0	0	0	0	0	0	0	0
		65	490.22	0	0	0	0	0	0	0	0	0	0	0	0	0	0	0	93.1562	0	0	0	0	0	0	0	0	0	0	0	0	0	0	0	0	0	0	0	0	0	0	0	0	0	0	0	0	0	0
		66	494.08	0	0	0	0	0	0	0	0	0	0	0	0	0	0	0	90.0395	0	0	0	0	0	0	0	0	0	0	0	0	0	0	0	0	0	0	0	0	0	0	0	0	0	0	0	0	0	0
		67	497.94	0	0	0	0	0	0	0	0	0	0	0	0	0	0	0	92.6759	0	0	0	0	0	0	0	0	0	0	0	0	0	0	0	0	0	0	0	0	0	0	0	0	0	0	0	0	0	0
		68	501.8	0	0	0	0	0	0	0	0	0	0	0	0	0	0	0	87.4792	0	0	0	0	0	0	0	0	0	0	0	0	0	0	0	0	0	0	0	0	0	0	0	0	0	0	0	0	0	0
		69	505.66	0	0	0	0	0	0	0	0	0	0	0	0	0	0	0	86.8379	0	0	0	0	0	0	0	0	0	0	0	0	0	0	0	0	0	0	0	0	0	0	0	0	0	0	0	0	0	0
		70	509.52	0	0	0	0	0	0	0	0	0	0	0	0	0	0	0	88.1458	0	0	0	0	0	0	0	0	0	0	0	0	0	0	0	0	0	0	0	0	0	0	0	0	0	0	0	0	0	0
		71	513.38	0	0	0	0	0	0	0	0	0	0	0	0	0	0	0	86.7522	0	0	0	0	0	0	0	0	0	0	0	0	0	0	0	0	0	0	0	0	0	0	0	0	0	0	91.8897	0	0	0
		72	517.24	0	0	0	0	0	0	0	0	0	0	0	0	0	0	0	87.0157	0	0	0	0	0	0	0	0	0	0	0	0	0	0	0	0	0	0	0	0	0	0	0	0	0	0	0	0	0	0
		73	521.1	0	0	0	0	0	0	0	0	0	0	0	0	0	0	0	83.8515	0	0	0	0	0	0	0	0	0	0	106.498	0	0	0	0	0	0	0	0	0	0	0	0	0	0	0	0	0	0	0
		74	524.96	0	0	0	0	0	0	0	0	0	0	0	0	0	0	0	81.0662	0	0	0	0	0	0	0	0	0	0	0	0	0	0	0	0	0	0	0	0	0	0	0	0	0	0	0	0	0	0
		75	528.82	0	0	0	0	0	0	0	0	0	0	0	0	0	0	0	86.3532	0	0	0	0	0	0	0	0	0	0	0	0	0	0	0	0	0	0	0	0	0	0	0	0	0	0	0	0	0	0
		76	532.68	0	0	0	0	0	0	0	0	0	0	0	0	0	0	0	80.4468	0	0	0	0	0	0	0	0	0	0	0	0	0	0	0	0	0	0	0	0	0	104.568	0	0	0	0	0	0	0	0
		77	536.54	0	0	0	0	0	0	0	0	0	0	0	0	0	0	0	80.0939	0	0	0	0	0	0	0	0	0	0	0	0	0	0	0	0	0	0	0	0	0	0	0	0	0	0	0	0	0	0
		78	540.4	0	0	0	0	0	0	0	0	0	0	0	0	0	0	0	89.444	0	0	0	0	0	0	0	0	0	0	0	0	0	0	0	0	0	0	0	0	0	0	0	0	0	0	0	0	0	0
		79	544.26	0	0	0	0	0	0	0	0	0	0	0	0	0	0	0	89.0492	0	0	0	0	0	0	85.6601	0	0	0	0	0	0	0	0	0	0	0	0	0	0	0	0	0	0	0	0	0	0	0
		80	548.12	0	0	0	0	0	0	0	0	0	0	0	0	0	0	0	84.9046	0	0	0	0	0	0	0	0	0	0	0	0	0	0	0	0	0	0	0	0	0	0	0	0	0	0	0	0	0	0
		81	551.98	0	0	0	0	0	0	0	0	0	0	0	0	0	0	0	89.8545	0	0	0	0	0	0	0	0	0	0	0	0	0	0	0	0	0	0	0	0	0	0	0	0	0	0	0	0	0	0
		82	555.84	0	0	0	0	0	0	0	0	0	0	0	0	0	0	0	87.3383	0	0	0	0	0	0	0	0	0	0	0	0	0	0	0	0	0	0	0	0	0	0	0	0	0	0	0	0	0	0
		83	559.7	0	0	0	0	0	0	0	0	0	0	0	0	0	0	0	83.969	0	0	0	0	0	0	0	0	0	0	0	0	0	0	0	0	0	0	0	0	0	0	0	0	0	0	0	0	0	0
		84	563.56	0	0	0	0	0	0	0	0	0	0	0	0	0	0	0	89.3129	0	0	0	0	0	0	84.4355	0	0	0	0	0	0	0	0	0	0	0	0	0	0	0	0	0	0	0	0	0	0	0
		85	567.42	0	0	0	0	0	0	0	0	0	0	0	0	0	0	0	0	0	0	0	0	0	0	0	0	0	0	0	0	0	0	0	0	0	0	0	0	0	0	0	0	0	0	0	0	0	0
		86	571.28	0	0	0	0	0	0	0	0	0	0	0	0	0	0	0	0	0	0	0	0	0	0	0	0	0	0	0	0	0	0	0	0	0	0	0	0	0	0	0	0	0	0	0	0	0	0
		87	575.14	0	0	0	0	0	0	0	0	0	0	0	0	0	0	0	85.173	0	0	0	0	0	0	0	0	0	0	0	0	0	0	0	0	0	0	0	0	0	0	0	0	0	0	0	0	0	0
		88	579	0	0	0	0	0	0	0	0	0	0	0	0	0	0	0	84.0209	0	0	0	0	0	0	0	0	0	0	0	0	0	0	0	0	0	0	0	0	0	0	0	0	0	0	0	0	0	0
		89	582.86	0	0	0	0	0	0	0	0	0	0	0	0	0	0	0	81.7996	0	0	0	0	0	0	0	0	0	0	0	0	0	0	0	0	0	0	0	0	0	0	0	0	0	0	0	0	0	0
		90	586.72	0	0	0	91.414	0	0	0	0	0	0	0	0	0	0	0	83.5412	0	0	0	0	0	0	0	0	0	0	0	0	0	0	0	0	0	0	0	0	0	0	0	0	0	0	0	0	0	0
		91	590.58	0	0	0	0	0	0	0	0	0	0	0	0	0	0	0	0	0	0	0	0	0	0	0	0	0	0	0	0	0	0	0	0	0	0	0	0	0	0	0	0	0	0	0	0	0	0
		92	594.44	0	0	0	0	0	0	0	0	0	0	0	0	0	0	0	0	0	0	0	0	0	0	0	0	0	0	0	0	0	0	0	0	0	0	0	0	0	0	0	0	0	0	0	0	0	0
		93	598.3	0	0	0	0	0	0	0	0	0	0	0	0	0	0	0	85.2302	0	109.209	0	0	0	0	0	0	0	0	0	0	0	0	0	0	0	0	0	0	0	0	0	0	0	0	0	0	0	0
		94	602.16	0	0	0	0	0	0	0	0	0	0	0	0	0	0	0	84.7328	0	0	0	0	0	0	0	0	0	0	0	0	0	0	0	0	0	0	0	0	0	0	0	0	0	0	0	0	0	0
		95	606.02	0	0	0	0	0	0	0	0	0	0	0	0	0	0	0	85.5857	0	0	0	0	0	0	89.9526	0	0	0	0	0	0	0	0	0	0	0	0	0	0	0	0	0	0	0	0	0	0	0
		96	609.88	0	0	0	0	0	0	0	0	0	0	0	0	0	0	0	88.3923	0	0	0	0	0	0	0	0	0	0	0	0	0	0	0	0	0	0	0	0	0	0	0	0	0	0	0	0	0	0
		97	613.74	0	0	0	0	0	0	0	0	0	0	0	0	0	0	0	88.7682	0	0	0	0	0	0	86.7975	0	0	0	0	0	0	0	0	0	0	0	0	0	0	0	0	0	0	0	0	0	0	0
		98	617.6	0	0	0	0	0	0	0	0	0	0	0	0	0	0	0	84.64	0	0	0	0	0	0	0	0	0	0	0	0	0	0	0	0	0	0	0	0	0	0	0	0	0	0	0	0	0	0
		99	621.46	0	0	0	0	0	0	0	0	0	0	0	0	0	0	0	91.5384	0	0	0	0	0	0	0	0	0	0	0	0	0	0	0	0	0	0	0	0	0	0	0	0	0	0	0	0	0	0
		100	625.32	0	0	0	0	0	0	0	0	0	0	0	0	0	0	0	87.7704	0	0	0	0	0	0	87.8642	0	0	0	0	0	0	0	0	0	0	0	0	0	0	0	0	0	0	0	0	0	0	0
		101	629.18	0	0	0	0	0	0	0	0	0	0	0	0	0	0	0	0	0	0	0	0	0	0	0	0	0	0	0	0	0	0	0	0	0	0	0	0	0	0	0	0	0	0	0	0	0	0
		102	633.04	0	0	0	0	0	0	0	0	0	0	0	0	0	0	0	87.5053	0	0	0	0	0	0	0	0	0	0	0	0	0	0	0	0	0	0	0	0	0	0	0	0	0	0	0	0	0	0
		103	636.9	0	0	0	0	0	0	0	0	0	0	0	0	0	0	0	86.7694	0	0	0	0	0	0	0	0	0	0	0	0	0	0	0	0	0	0	0	0	0	0	0	0	0	0	0	0	0	0
		104	640.76	0	0	0	0	0	0	0	0	0	0	0	0	0	0	0	81.2568	0	0	0	0	0	0	89.452	0	0	0	0	0	0	0	0	0	0	0	0	0	0	0	0	0	0	0	0	0	0	0
		105	644.62	0	0	0	0	0	0	0	0	0	0	0	0	0	0	0	0	0	0	0	0	0	0	0	0	0	0	0	0	0	0	0	0	0	0	0	0	0	0	0	102.398	0	0	0	0	0	0
		106	648.48	0	0	0	0	0	0	0	0	0	0	0	0	0	0	0	89.3514	0	0	0	0	0	0	90.4521	0	0	0	0	0	0	0	0	0	0	0	0	0	0	0	0	0	0	0	0	0	0	0
		107	652.34	0	0	0	0	0	0	0	0	0	0	0	0	0	0	0	90.3372	0	0	0	0	0	0	87.6546	0	0	0	0	0	0	0	0	0	0	0	0	0	0	0	0	0	0	0	0	0	0	0
		108	656.2	0	0	0	0	0	0	0	0	0	0	0	0	0	0	0	87.555	0	0	0	0	0	0	86.5615	0	0	0	0	0	0	0	0	0	0	0	0	0	0	0	0	0	0	0	0	0	0	0
		109	660.06	0	0	0	0	0	0	0	0	0	0	0	0	0	0	0	86.6126	0	0	0	0	0	0	83.0411	0	0	0	0	0	0	0	0	0	0	0	0	0	0	0	0	0	0	0	0	0	0	0
		110	663.92	0	0	0	0	0	0	0	0	0	0	0	0	0	0	0	85.2742	0	0	0	0	0	0	81.2463	0	0	0	0	0	0	0	0	0	0	0	0	0	0	0	0	0	0	0	0	0	0	0
		111	667.78	0	0	0	0	0	0	0	0	0	0	0	0	0	0	0	88.2939	0	0	0	0	0	0	91.4386	0	0	0	0	0	0	0	0	0	0	0	0	0	0	0	0	0	0	0	0	0	0	0
		112	671.64	0	0	0	0	0	0	0	0	0	0	0	0	0	0	0	90.4975	0	0	0	0	0	0	83.2126	0	0	0	0	0	0	0	0	0	0	0	0	0	0	0	0	0	0	0	0	0	0	0
		113	675.5	0	0	0	0	0	0	0	0	0	0	0	0	0	0	0	91.945	0	0	0	0	0	0	88.4039	88.9891	0	0	0	0	0	0	0	0	0	0	0	0	0	0	0	0	0	0	0	0	0	0
		114	679.36	0	0	0	0	0	0	0	0	0	0	0	0	0	0	0	86.1025	0	0	0	0	0	0	93.3719	0	0	0	0	0	0	0	0	0	0	0	0	0	0	0	0	0	0	0	0	0	0	0
		115	683.22	0	0	0	0	0	0	0	0	0	0	0	0	0	0	0	90.1775	0	0	0	0	0	0	0	86.6099	0	0	0	0	0	0	0	0	0	0	0	0	0	0	0	0	0	0	0	0	0	0
		116	687.08	0	0	0	0	0	0	0	0	0	0	0	0	0	0	0	82.4644	0	0	0	0	0	0	89.2685	0	0	0	0	0	0	0	0	0	0	0	0	0	0	0	0	0	0	0	0	0	0	0
		117	690.94	0	0	0	0	0	0	0	0	0	0	0	87.2088	0	0	0	94.6263	0	0	0	0	0	0	83.6379	82.8236	0	0	0	0	0	0	0	0	0	0	0	0	0	0	0	0	0	0	0	0	0	0
		118	694.8	0	0	0	0	0	0	0	0	0	0	0	0	0	0	0	91.4498	0	0	0	0	0	0	91.5221	88.9209	0	0	0	0	0	0	0	0	0	0	0	0	0	0	0	0	0	0	0	0	0	0
		119	698.66	0	0	0	0	0	0	0	0	0	0	0	0	0	0	0	82.2472	0	0	0	0	0	0	82.745	84.9768	0	0	0	0	0	0	0	0	0	0	0	0	0	0	0	0	0	0	0	0	0	0
		120	702.52	0	0	0	0	0	0	0	0	0	0	0	0	0	0	0	87.0775	0	0	0	0	0	0	0	88.7609	0	0	0	0	0	0	0	0	0	0	0	0	0	0	0	0	0	0	0	0	0	0
		121	706.38	0	0	0	0	0	0	94.7125	0	0	0	0	0	0	0	0	89.9395	0	0	0	0	0	0	0	89.6817	0	0	0	81.727	0	0	0	0	0	0	0	0	0	0	0	0	0	0	0	0	0	0
		122	710.24	0	0	0	0	0	0	0	0	0	0	0	0	0	0	0	83.3942	0	0	0	0	0	0	0	89.7553	0	0	0	0	0	0	0	0	0	0	0	0	0	0	0	0	0	0	0	0	0	0
		123	714.1	0	0	0	0	0	0	0	0	0	87.2143	0	0	0	0	0	82.576	0	0	0	0	0	0	0	88.7744	0	98.4991	0	0	0	0	0	0	0	0	0	0	0	0	0	0	0	0	0	0	0	0
		124	717.96	0	0	0	0	0	0	0	0	0	0	0	0	0	0	0	84.2595	0	0	0	0	0	0	85.5985	85.9741	0	0	0	88.1984	0	0	0	0	0	0	0	0	0	0	0	0	0	0	0	0	0	0
		125	721.82	0	0	0	0	0	0	0	0	0	0	0	0	0	0	0	87.3877	0	0	0	0	0	0	0	84.5333	0	0	0	0	0	0	0	0	0	0	0	0	0	0	0	0	0	0	0	0	0	0
		126	725.68	0	0	0	0	0	0	0	0	0	92.4808	0	0	0	0	0	93.2376	0	0	0	0	0	0	0	88.5035	0	0	0	89.2068	0	0	0	0	0	0	0	0	0	0	0	0	0	0	0	0	0	0
		127	729.54	0	0	0	0	0	0	0	0	0	0	0	0	0	0	0	88.4213	0	0	0	0	0	0	0	88.1618	0	0	0	0	0	0	0	0	0	0	0	0	0	0	0	0	0	0	0	0	0	0
		128	733.4	0	0	0	0	0	0	0	0	0	91.7007	0	0	0	0	0	88.9128	0	0	0	0	0	0	0	87.586	0	0	0	0	0	0	0	0	0	0	0	0	0	0	0	0	0	0	0	0	0	0
		129	737.26	0	0	0	0	0	0	0	0	0	87.0137	0	0	0	0	0	84.0432	0	0	0	0	0	0	0	88.7489	0	0	0	92.8957	0	0	0	0	0	0	0	0	0	0	0	0	0	0	0	0	0	0
		130	741.12	0	0	0	0	0	0	0	0	0	83.0615	0	0	82.0516	0	0	84.2063	0	0	0	0	0	0	85.3719	86.7888	0	0	0	89.4361	0	0	0	0	0	0	0	0	0	0	0	0	0	0	0	0	0	0
		131	744.98	0	0	112.192	87.2731	0	0	0	0	0	88.8769	0	0	0	0	0	89.899	0	0	0	0	0	0	0	88.5507	0	0	0	0	0	0	0	0	0	0	0	0	0	0	0	0	0	0	0	0	0	0
		132	748.84	0	0	0	0	93.9346	0	0	0	0	0	0	0	0	0	0	86.6574	0	0	0	0	0	0	0	85.401	0	0	0	0	0	0	0	0	0	0	0	0	0	0	0	0	0	0	0	0	0	0
		133	752.7	0	0	0	0	0	0	0	0	0	83.744	0	0	0	0	0	86.3034	0	0	0	0	0	0	0	83.954	0	0	0	83.5059	0	0	0	0	0	0	0	0	0	0	0	0	0	0	0	0	0	0
		134	756.56	0	0	0	0	0	0	0	0	0	85.5439	0	0	0	0	0	87.2227	0	0	0	0	0	0	0	87.9377	0	0	0	0	0	0	0	0	0	0	0	0	0	0	0	0	0	0	0	0	0	0
		135	760.42	0	0	0	0	0	0	0	0	0	90.9271	0	0	0	0	0	88.551	0	0	0	0	0	0	0	87.8807	0	0	0	0	0	0	0	0	0	0	0	0	0	0	0	0	0	0	0	0	0	0
		136	764.28	0	0	0	88.1259	0	0	0	0	0	84.6441	0	0	0	0	0	94.0911	0	0	0	0	0	0	0	83.8798	0	0	0	0	0	0	0	0	0	0	0	0	0	0	0	0	0	0	0	0	0	0
		137	768.14	0	0	0	88.8128	0	0	0	0	0	87.1193	0	0	0	0	0	90.6399	0	0	0	0	0	0	0	88.9258	0	0	0	0	0	0	0	0	0	0	0	0	0	0	0	0	0	0	0	0	0	0
		138	772	0	0	0	0	0	0	0	0	0	87.0374	0	0	0	0	0	87.8316	0	0	0	0	0	0	0	83.0635	0	0	0	95.2462	0	0	0	0	0	0	0	0	0	0	0	0	0	0	0	0	0	0
		139	775.86	0	84.6236	0	88.1355	0	0	0	0	0	87.557	0	0	0	0	0	91.113	0	0	0	0	0	0	0	88.592	0	0	0	89.7977	0	0	0	0	0	0	0	0	0	0	0	0	0	0	0	0	0	0
		140	779.72	0	0	0	82.0299	0	0	0	0	0	0	0	0	0	0	0	86.4376	0	0	0	0	0	0	0	84.5275	0	0	0	0	0	0	0	0	0	0	0	0	0	0	0	0	0	0	0	0	0	0
		141	783.58	0	0	0	83.8971	0	0	0	0	0	0	0	0	0	0	0	88.0526	0	0	0	105.504	0	0	0	85.4453	0	0	0	82.1536	0	0	0	0	0	0	0	0	0	0	0	0	0	0	0	0	0	0
		142	787.44	0	0	0	0	0	0	0	0	0	0	0	0	0	0	0	82.225	0	0	0	0	0	0	0	89.3155	0	0	0	0	0	0	0	0	0	0	0	0	0	0	0	0	0	0	0	0	0	0
		143	791.3	0	85.937	0	81.1815	0	0	0	0	0	92.955	0	0	0	0	0	86.7241	0	0	0	0	0	0	0	92.0487	0	0	0	87.9136	0	0	0	0	0	0	0	0	0	0	0	0	0	0	0	0	0	0
		144	795.16	0	0	0	83.4251	0	0	0	0	0	0	0	0	0	0	0	90.1074	0	0	0	0	0	0	0	89.4792	0	0	0	87.9255	0	0	0	0	0	0	0	0	0	0	0	0	0	0	0	0	0	0
		145	799.02	0	0	0	88.1193	0	0	0	0	0	84.1112	0	0	0	0	0	84.7636	0	0	0	0	0	0	0	87.5399	0	0	0	90.162	0	0	0	0	0	0	0	0	0	0	0	0	0	0	0	0	0	0
		146	802.88	0	89.4759	0	85.7809	0	0	0	0	0	0	0	0	0	0	0	85.8798	0	0	0	0	0	0	0	81.9933	0	0	0	91.6383	0	0	0	0	0	0	0	0	0	0	0	0	0	0	0	0	0	0
		147	806.74	0	0	0	87.0236	0	0	0	0	0	81.9059	0	0	0	0	0	81.5089	0	0	0	0	0	0	0	88.0099	0	0	0	92.25	0	0	0	0	0	0	0	0	0	0	102.513	0	0	0	0	0	0	0
		148	810.6	0	0	0	0	0	0	0	0	0	88.8998	0	0	0	0	0	86.4392	0	0	0	0	0	0	0	85.4589	0	0	0	90.4432	0	0	0	0	0	0	0	0	0	0	0	0	0	0	0	0	0	0
		149	814.46	0	0	0	0	0	0	0	0	0	0	0	0	0	0	0	86.5736	0	0	0	0	0	0	0	87.2002	0	0	0	89.1983	0	0	0	0	0	0	0	0	0	0	0	0	0	0	0	0	0	0
		150	818.32	0	85.1763	0	0	0	0	0	0	0	87.8725	0	0	0	0	0	88.7584	0	0	0	0	0	0	0	91.5234	0	0	0	87.0792	0	0	0	0	0	0	0	0	0	0	0	0	0	0	0	0	0	0
		151	822.18	0	0	0	89.9535	0	0	0	0	0	85.4765	0	0	0	0	0	86.8953	0	0	0	0	0	0	0	86.7857	0	0	0	87.0419	0	0	0	0	0	0	0	0	0	0	0	0	0	0	0	0	0	0
		152	826.04	0	0	0	0	0	0	105.158	0	0	84.4807	0	0	0	0	0	87.0971	0	0	0	0	0	0	0	86.6414	0	0	0	91.469	0	0	0	0	0	0	0	0	0	0	0	0	0	0	0	0	0	0
		153	829.9	0	0	0	0	0	0	0	0	0	85.7172	0	0	0	0	0	81.8142	0	0	0	0	0	0	0	82.7051	0	0	0	87.8843	0	0	0	0	0	0	0	0	0	0	0	0	0	0	0	0	0	0
		154	833.76	0	87.1004	0	0	0	0	0	0	0	89.312	0	0	0	0	0	85.2657	0	0	0	0	0	0	0	84.4683	0	0	0	84.7733	0	0	0	0	0	0	0	0	0	0	0	0	0	0	0	0	0	0
		155	837.62	0	0	0	85.3039	0	0	0	0	0	88.2213	0	0	0	0	0	88.2626	0	0	0	0	0	0	0	82.6452	0	0	0	84.3817	0	0	0	0	0	0	0	0	0	0	0	0	0	0	0	0	0	0
		156	841.48	0	89.1337	0	88.7553	0	0	0	0	0	84.7593	0	0	0	0	0	87.6517	0	0	0	0	0	0	0	95.1983	0	0	0	84.132	0	0	0	0	0	0	0	0	0	0	0	0	0	0	0	0	0	0
		157	845.34	0	90.2207	0	0	0	0	0	0	0	90.5237	0	0	0	0	0	85.5954	0	0	0	0	0	0	0	85.5606	0	0	0	0	0	0	0	0	88.5827	0	0	0	0	0	0	0	0	0	0	0	87.5261	0
		158	849.2	0	0	0	0	0	0	0	0	0	87.6526	0	0	0	0	0	87.6048	0	0	0	0	0	0	0	87.4864	0	0	0	89.6309	0	0	0	0	0	0	0	0	0	0	0	0	0	0	0	0	0	0
		159	853.06	0	83.5415	0	85.7373	0	0	0	0	0	90.35	0	0	0	0	0	84.74	0	0	0	0	0	0	0	89.2586	0	0	0	0	0	0	0	0	0	0	0	0	0	0	0	0	0	0	0	0	0	0
		160	856.92	0	88.9088	0	87.8545	0	0	0	0	0	82.7036	0	0	0	0	0	83.1747	0	0	0	0	0	0	0	89.2348	0	0	0	0	0	86.5521	0	0	0	0	0	0	0	0	0	0	0	87.4551	0	0	0	0
		161	860.78	0	90.4415	0	0	0	0	0	0	0	91.7976	0	0	0	0	0	86.6336	0	0	0	0	0	0	0	86.5582	0	0	0	0	0	0	0	0	0	0	0	0	0	0	0	0	0	0	0	0	0	0
		162	864.64	0	81.3857	0	0	0	0	0	0	0	82.8001	0	0	0	0	0	87.0439	0	0	0	0	0	0	87.3189	90.7654	0	0	0	0	0	93.9442	0	0	0	0	0	0	0	0	0	0	0	90.1623	0	0	0	0
		163	868.5	0	87.007	0	0	0	0	0	0	0	92.1882	0	0	0	0	0	83.7114	0	0	0	0	0	0	0	85.7934	0	0	0	87.3885	0	91.1342	0	0	0	0	0	0	0	0	0	0	0	89.4022	0	0	0	0
		164	872.36	0	89.46	0	87.3282	0	0	0	0	0	86.2662	0	0	0	0	0	95.8317	0	0	0	0	0	0	91.2846	87.587	0	0	0	0	0	88.0482	0	0	0	0	0	0	0	0	0	0	0	0	0	0	0	0
		165	876.22	0	83.9436	0	0	0	0	0	0	0	89.4038	0	0	0	0	0	85.5443	0	0	0	0	0	0	85.4769	83.1593	0	0	0	0	0	87.9365	0	0	0	0	0	0	0	0	0	0	0	89.3597	0	0	0	0
		166	880.08	0	87.5437	0	0	0	0	0	0	0	86.9919	0	0	0	0	0	88.4485	0	0	0	0	0	0	86.5502	82.5243	0	0	0	0	0	84.7936	0	0	0	0	0	0	0	0	0	0	0	87.6272	0	0	0	0
		167	883.94	0	84.4262	0	0	0	0	0	0	0	0	0	0	0	0	0	90.0964	0	0	90.1536	0	0	0	85.874	87.6616	0	0	0	0	0	0	0	0	0	0	0	0	0	0	0	0	0	87.5944	0	0	0	0
		168	887.8	0	91.2939	0	0	0	0	0	0	0	90.572	0	0	0	0	0	91.374	0	0	0	0	0	0	83.7948	83.167	0	0	0	0	0	86.8199	0	0	86.3275	0	0	0	0	0	0	0	0	89.3039	0	0	0	0
		169	891.66	0	0	0	0	0	0	0	0	0	91.8853	0	0	0	0	0	85.4161	0	0	0	0	0	0	87.1421	93.1834	0	0	0	0	0	92.9691	0	0	0	0	0	0	0	0	0	0	0	87.1766	0	0	0	0
		170	895.52	0	0	0	0	0	0	0	0	0	83.3544	0	0	0	0	0	88.2552	0	0	0	0	0	0	86.1228	84.1388	0	0	0	0	0	0	0	0	0	0	0	0	0	0	0	0	0	89.1391	0	0	0	0
		171	899.38	0	0	0	0	0	0	0	0	0	89.3789	0	0	0	0	0	85.789	0	0	0	0	0	0	87.9703	87.7239	0	0	0	0	0	81.3011	0	0	0	0	0	0	0	0	0	0	0	85.5624	0	0	0	0
		172	903.24	0	87.9261	0	0	0	0	0	0	0	87.7856	0	0	0	0	0	87.0623	0	0	0	0	0	0	85.6825	88.6132	0	0	0	0	0	85.0648	0	0	0	0	0	0	0	0	0	0	0	90.6491	0	0	0	0
		173	907.1	0	0	0	0	0	0	0	0	0	87.6126	0	0	0	0	0	88.62	0	0	0	0	0	0	88.7474	93.854	0	0	0	0	0	90.2254	0	0	0	0	88.0868	0	0	0	0	0	0	90.9075	0	0	0	0
		174	910.96	0	0	0	0	0	0	0	0	0	85.8363	0	0	0	0	0	90.6595	0	0	0	0	0	0	91.3922	86.7711	0	0	0	0	0	87.7248	0	0	0	0	0	0	0	0	0	0	0	85.7079	0	0	0	0
		175	914.82	0	0	0	0	0	0	0	0	0	84.1188	0	0	0	0	0	90.9709	0	0	0	0	0	0	87.5453	83.6492	0	0	0	0	0	89.0205	0	0	0	0	0	0	0	0	0	0	0	85.6053	0	0	0	0
		176	918.68	0	0	0	0	0	0	0	0	0	0	0	0	82.3158	0	0	87.8336	0	0	0	0	0	0	87.247	86.5358	0	0	0	0	0	83.5538	0	0	0	0	0	0	0	0	0	0	0	85.3235	0	0	0	0
		177	922.54	0	0	0	0	0	0	0	0	0	83.1972	0	0	0	0	0	89.8383	0	0	0	0	0	0	89.2381	90.9313	0	0	0	0	0	80.0475	0	0	0	0	0	0	0	0	0	0	0	91.5577	0	0	0	0
		178	926.4	0	0	0	0	0	0	0	0	0	87.9541	0	0	0	0	0	89.6214	0	0	0	0	0	0	89.3424	0	0	0	0	0	0	85.5647	0	0	0	0	0	0	0	0	0	0	0	86.5703	0	0	0	0
		179	930.26	0	0	0	0	0	0	0	0	0	84.3726	0	0	0	0	94.9429	91.2365	0	0	0	0	0	0	93.9965	86.6935	0	0	0	0	0	86.751	0	0	0	0	0	0	0	0	0	0	0	90.0937	0	0	0	0
		180	934.12	0	0	0	0	0	0	0	0	0	91.865	0	0	0	0	0	87.5223	0	0	0	0	0	0	90.2352	80.2803	0	0	0	0	0	83.3639	87.1689	0	0	0	0	0	0	0	0	0	0	87.9123	0	0	0	0
		181	937.98	0	0	0	87.6195	0	0	0	0	0	0	0	0	0	0	0	85.0215	0	0	0	0	0	0	89.8176	85.3148	0	0	0	0	0	84.3706	0	0	0	0	0	0	99.2603	0	0	0	0	86.2996	0	0	0	0
		182	941.84	0	0	0	0	0	0	0	0	0	86.6241	0	0	0	0	0	87.6866	0	0	0	0	0	0	88.4513	85.6305	0	0	0	0	0	89.4247	91.2431	0	0	0	0	0	0	0	0	0	0	86.3342	0	0	0	0
		183	945.7	0	0	0	0	0	0	0	0	0	85.8184	0	0	0	0	0	83.5149	0	0	0	0	0	0	84.3329	85.5283	0	0	0	0	0	82.6047	90.6136	0	0	0	0	0	0	0	0	0	0	82.1108	0	0	0	0
		184	949.56	0	84.737	0	0	0	0	0	0	0	0	0	0	0	0	0	91.1549	0	0	0	0	0	0	87.5984	86.3275	0	0	0	0	0	91.6089	84.3698	0	0	0	0	0	0	0	0	0	0	83.8487	0	0	0	0
		185	953.42	0	88.4969	0	0	0	0	0	0	0	0	0	0	0	0	0	92.9137	0	0	0	0	0	0	88.0099	90.1732	0	0	0	0	0	83.4046	85.3134	0	0	0	0	0	0	0	0	0	0	83.1284	0	0	0	0
		186	957.28	0	86.1451	0	89.0593	0	0	0	0	0	0	0	0	0	0	0	91.815	0	0	0	0	0	0	88.7305	85.6271	0	0	0	0	0	87.0244	87.7022	0	0	0	0	0	0	0	0	0	0	88.3163	0	0	0	0
		187	961.14	0	88.4169	0	81.9663	0	0	0	0	0	0	0	0	0	0	0	88.8436	0	0	0	0	0	0	88.4018	87.3667	0	0	0	0	0	82.8384	88.6185	0	0	0	0	0	0	0	0	0	0	86.0461	0	0	0	0
		188	965	0	84.088	92.9176	0	0	0	0	0	0	0	0	0	0	0	0	87.6723	0	0	0	0	0	0	85.4332	90.1807	0	0	0	0	0	86.5452	87.8212	89.5425	0	0	0	0	0	0	0	0	0	87.1088	0	0	0	0
		189	968.86	0	87.236	0	0	0	0	0	0	0	0	0	0	0	0	0	82.9699	0	0	0	0	0	0	88.3597	84.7775	0	0	0	0	0	86.2288	89.1015	86.4649	0	0	0	0	0	0	0	0	0	85.114	0	0	0	0
		190	972.72	0	85.9836	0	87.0701	0	0	0	0	0	0	0	0	0	0	0	81.0072	0	0	0	0	0	0	84.4785	88.2328	0	0	0	0	0	84.933	86.5802	0	0	0	0	0	0	0	0	0	0	85.7666	0	0	0	0
		191	976.58	0	84.4965	0	0	0	86.6677	0	0	0	0	0	0	0	0	0	89.801	0	0	0	0	0	0	83.9034	84.2011	0	0	0	0	0	89.7912	86.0708	82.1952	0	0	0	0	0	0	0	0	0	82.8076	0	0	0	0
		192	980.44	0	0	0	81.4304	0	85.8361	0	0	0	0	0	0	0	0	0	88.2522	0	0	0	0	0	0	87.3013	89.9013	0	0	0	0	0	87.7153	88.9208	0	0	0	0	0	0	0	0	0	0	85.04	0	0	0	0
		193	984.3	0	0	0	0	0	83.7127	0	0	0	0	0	0	0	0	0	94.9152	0	0	0	0	0	0	83.5799	89.1643	0	0	0	0	0	88.8734	89.3973	0	0	0	0	0	0	0	0	0	0	84.2573	0	0	0	0
		194	988.16	0	84.3075	0	87.4575	0	0	0	0	0	0	0	0	0	0	0	87.2463	0	0	0	0	0	0	87.8812	88.0285	0	0	0	0	0	0	85.9373	0	0	0	0	0	0	0	0	0	0	80.7638	0	0	0	0
		195	992.02	0	85.4794	0	84.4784	0	81.0033	0	0	0	0	0	0	0	0	0	89.9668	0	0	0	0	0	0	90.4164	87.7001	0	0	0	0	0	84.5073	90.3585	0	0	0	0	0	0	0	0	0	0	84.4648	0	0	0	0
		196	995.88	0	0	0	87.904	0	83.5752	0	0	0	0	0	0	0	0	0	85.1292	0	0	0	0	0	0	95.4395	86.2596	0	0	0	0	0	0	89.1947	88.0077	0	0	0	0	0	0	0	0	0	88.7033	0	0	0	0
		197	999.74	0	85.2302	0	0	0	79.7275	0	0	0	0	0	0	0	0	0	85.8565	0	0	0	0	0	0	93.0916	84.7632	0	0	0	0	0	87.2299	86.942	0	0	0	0	0	0	0	0	0	0	85.0486	0	0	0	0
		198	1003.6	0	93.6653	0	87.3418	0	82.7002	0	0	0	0	0	0	0	0	0	86.1235	0	0	0	0	0	0	90.3617	87.6868	0	0	0	0	0	89.9159	84.8811	0	0	0	0	0	0	0	0	0	0	84.4428	0	0	0	0
		199	1007.46	0	79.4908	0	83.0634	0	85.9872	0	0	0	0	0	0	0	0	0	87.2843	0	0	0	0	0	0	91.1285	87.5099	0	0	0	0	0	88.7085	87.1085	0	0	0	0	0	0	0	0	0	0	88.1565	0	0	0	0
		200	1011.32	0	89.5467	0	86.7616	0	81.8492	0	0	0	0	0	0	0	0	0	85.9935	0	0	0	0	0	0	90.1605	84.7395	0	0	0	0	0	0	92.1523	86.3597	0	0	0	0	0	0	0	0	0	87.4702	0	0	0	0
		201	1015.18	0	83.1099	0	84.9285	0	86.602	0	0	0	0	0	0	0	0	0	88.0672	0	0	0	0	0	0	91.3433	84.3392	0	0	0	91.2407	0	79.7764	88.9987	0	0	0	0	0	0	0	0	0	0	84.4521	0	0	0	0
		202	1019.04	0	87.498	0	86.9846	0	87.9823	0	0	0	0	0	0	0	0	0	85.0603	0	0	0	0	0	0	90.9936	90.9218	0	0	0	89.4573	0	88.4652	88.2385	0	0	0	0	0	0	0	0	0	0	89.306	0	0	0	80.7416
		203	1022.9	0	82.8745	0	81.9387	0	87.0574	0	0	0	0	0	0	0	0	0	82.1188	0	0	0	0	0	0	91.0739	82.6932	0	0	0	0	0	86.5288	85.0623	0	0	0	0	0	0	0	0	0	0	87.4307	0	0	0	0
		204	1026.76	0	82.5697	0	85.7591	0	84.2819	0	0	0	0	0	0	0	0	0	86.6585	86.7604	0	0	0	0	0	91.2451	93.311	0	0	0	0	0	88.3356	83.8687	0	0	0	0	0	0	0	0	0	0	85.8128	0	84.9479	0	0
		205	1030.62	0	87.8656	0	86.9016	0	85.5473	0	0	0	0	0	0	0	0	0	89.4383	0	0	0	0	0	0	90.7815	88.2021	0	0	0	84.2702	0	87.663	89.5633	81.3015	0	0	0	0	0	0	0	0	0	91.4793	0	0	0	0
		206	1034.48	0	0	0	85.3953	0	83.0122	0	0	0	0	0	0	0	0	0	88.5895	0	0	0	0	0	0	88.1685	87.6559	0	0	0	85.5934	0	86.0646	89.3558	85.0738	0	0	0	0	0	0	0	0	0	83.3004	0	85.8034	0	0
		207	1038.34	0	93.3831	0	86.3389	0	0	0	0	0	0	0	0	0	0	0	84.3429	0	0	0	0	0	0	92.6433	88.6635	0	0	0	85.2943	0	88.4695	87.1648	86.8745	0	0	0	0	0	0	0	0	0	0	0	81.4447	0	86.7764
		208	1042.2	0	92.6251	0	86.216	0	0	0	0	0	0	0	0	0	0	0	87.0129	0	79.2947	0	0	0	0	92.516	92.4766	0	0	0	86.9758	0	87.531	86.5546	0	0	0	0	0	0	0	0	0	0	87.4614	0	89.9518	0	0
		209	1046.06	0	0	0	83.378	0	82.8061	0	0	0	0	0	0	0	0	0	89.9415	0	90.4618	0	0	0	0	88.6544	90.8685	0	0	0	87.5607	0	84.3646	89.1068	91.0834	0	0	0	0	0	0	0	0	0	81.5894	0	84.9678	0	0
		210	1049.92	0	96.4132	0	85.4729	0	0	0	0	0	0	0	0	0	90.1906	0	86.5463	0	0	0	0	0	0	93.2021	84.8673	0	0	0	0	0	91.8756	87.6582	86.8977	0	0	0	0	0	0	0	0	0	86.5107	0	82.1711	0	86.9452
		211	1053.78	0	86.0048	0	89.2657	0	82.3571	0	0	0	0	0	0	0	0	0	85.3173	0	0	0	0	0	0	86.3354	84.9662	0	0	0	82.3019	0	87.4284	86.6706	84.546	0	0	0	0	0	85.3168	0	0	0	90.0504	0	86.8286	0	86.5698
		212	1057.64	0	85.4532	0	86.6145	0	78.8885	0	0	0	0	0	0	0	0	0	87.7179	0	82.3121	0	0	0	0	88.2486	88.5229	0	0	0	0	0	90.071	86.2981	84.9103	0	0	0	0	0	85.5048	0	0	0	86.1428	0	86.2165	0	89.5459
		213	1061.5	0	87.4184	0	88.5339	0	88.6475	0	0	0	0	0	0	0	0	0	83.2328	0	89.8426	0	0	0	0	89.4571	89.0728	0	87.2541	0	86.8652	0	84.408	87.2138	83.285	0	0	0	0	0	0	0	0	0	84.698	0	85.3209	0	79.7341
		214	1065.36	0	87.8016	0	95.1329	0	84.2345	0	0	0	0	0	0	0	0	0	84.9988	0	0	0	0	0	0	86.4204	88.1206	0	0	0	0	0	89.9079	78.7022	83.6951	0	0	0	0	0	0	0	0	0	85.8584	0	87.6708	0	86.0383
		215	1069.22	0	87.4091	0	92.4306	0	0	0	0	0	0	0	0	0	0	0	88.6278	0	85.6255	0	0	0	0	86.69	89.6244	0	0	83.9664	85.0548	0	86.9918	87.0493	83.2733	0	0	0	0	0	0	0	0	0	85.0777	0	90.0726	0	86.3715
		216	1073.08	0	87.9916	0	89.2858	0	0	0	0	0	0	0	0	0	0	0	88.8102	0	0	0	0	0	0	90.4259	87.7953	0	86.528	0	88.6189	0	87.9125	91.6056	86.9722	0	0	0	0	0	0	0	0	0	82.5966	0	90.0261	0	0
		217	1076.94	0	89.0477	0	88.6253	0	0	0	0	0	0	0	0	0	0	0	86.4176	0	0	0	0	0	0	92.0382	90.4412	0	0	0	84.6004	0	89.4885	82.1603	89.241	0	0	0	0	0	88.7414	0	0	0	86.2837	0	82.0211	0	87.6893
		218	1080.8	0	92.3643	0	86.417	0	80.844	0	0	0	0	0	0	0	0	0	81.1202	0	0	0	0	0	0	91.4371	88.8117	0	81.4177	0	0	0	93.8919	85.0543	89.0776	0	0	0	0	0	84.7074	0	0	0	85.6676	0	84.6449	86.6407	0
		219	1084.66	0	88.848	0	94.186	0	0	0	0	0	0	0	0	0	0	0	87.4409	0	86.66	0	0	0	0	92.9588	0	0	90.31	0	86.6722	0	88.0886	87.0015	85.5855	0	0	0	0	0	88.1146	0	0	0	86.8183	0	88.8931	0	85.0563
		220	1088.52	0	90.8288	0	87.3572	0	89.5379	0	0	0	0	0	0	0	0	0	86.3951	0	0	0	0	0	0	90.7162	88.1	0	0	0	85.7677	0	91.4262	91.4686	79.133	0	0	0	0	0	91.608	0	0	0	87.8114	0	90.2963	0	90.6768
		221	1092.38	0	91.8072	0	86.638	0	0	0	0	0	0	0	0	0	0	0	85.1114	0	90.068	0	0	0	0	87.7003	86.7015	0	85.7154	0	0	0	89.714	88.2893	88.6052	0	0	87.0842	0	0	0	0	0	0	87.5108	0	89.3028	0	84.292
		222	1096.24	0	86.5111	0	83.3877	0	89.3446	0	0	0	0	0	0	0	0	0	84.6197	0	0	0	0	0	0	83.7472	91.307	0	84.7375	0	81.7105	0	0	85.974	83.6685	0	0	87.2402	0	0	87.8841	0	0	0	87.4751	0	86.5825	0	88.0736
		223	1100.1	0	88.1837	0	92.0345	0	83.9815	0	0	0	0	0	0	0	0	0	86.1516	0	81.1917	0	0	0	0	88.5175	0	0	0	0	0	0	92.1022	90.0156	84.5993	0	85.0151	0	0	0	85.977	0	0	0	91.9734	0	85.9697	0	86.2299
		224	1103.96	0	88.504	0	85.2266	0	0	0	0	0	0	0	0	0	0	0	93.5711	0	85.807	0	0	0	0	89.132	86.6873	0	86.2948	0	85.5336	0	0	89.6245	83.6447	0	0	0	0	0	89.8491	0	0	0	87.9972	0	85.5261	0	82.9931
		225	1107.82	0	85.6125	0	84.9497	0	88.3683	0	0	0	0	0	0	0	0	0	90.0521	0	82.5724	0	0	0	0	86.1933	84.576	0	88.5252	0	85.519	0	0	85.941	83.4878	0	0	0	0	0	86.1311	0	0	0	81.5847	0	89.3946	0	84.9886
		226	1111.68	0	88.091	86.0041	87.892	0	0	0	0	0	0	0	0	0	0	0	90.217	0	89.6845	0	0	0	0	87.651	85.8397	0	83.0138	0	86.2603	0	0	95.3656	79.2797	0	0	0	0	0	87.6109	0	0	0	82.8697	0	87.9646	0	83.1379
		227	1115.54	0	0	0	88.3985	0	80.6707	0	0	0	0	0	0	0	0	0	0	0	81.0326	0	0	0	0	89.7748	91.674	0	91.3896	0	85.5844	0	86.7679	89.3354	82.8583	0	0	0	0	0	90.2725	0	0	0	85.0526	0	88.1418	0	85.5972
		228	1119.4	0	0	0	84.3991	0	0	0	0	0	0	0	0	0	0	0	82.7155	0	86.0809	0	0	0	0	84.1208	86.5305	0	0	0	83.7863	0	0	85.1422	81.7582	0	0	0	0	0	85.0152	89.0851	0	0	86.1663	0	85.7753	0	88.4221
		229	1123.26	0	86.138	0	89.2223	0	0	0	0	0	0	0	0	0	0	0	0	0	85.7671	0	0	0	0	89.6199	91.7974	0	86.0085	0	0	0	0	88.4755	82.8654	0	90.8402	88.8084	0	0	83.6803	0	0	0	85.5863	0	85.5407	0	86.7667
		230	1127.12	0	90.2136	0	88.0643	0	0	0	0	0	0	0	0	0	83.6685	0	0	0	90.1844	0	0	0	0	90.1688	88.4669	0	86.4175	0	88.9407	0	0	85.4881	81.4691	0	88.1316	0	0	0	88.566	0	0	0	81.1336	0	88.4916	0	84.4054
		231	1130.98	0	88.3993	0	87.3227	0	0	0	0	0	0	83.4054	0	0	0	0	0	0	89.4264	0	0	0	0	89.0019	87.0234	0	0	0	0	0	0	86.4967	81.7528	0	83.6065	84.951	0	0	85.0909	0	0	0	85.5012	0	85.8422	0	89.5852
		232	1134.84	0	88.5047	0	90.8784	0	0	0	0	0	0	0	0	0	0	0	87.1097	0	92.1274	0	0	0	0	88.4946	81.9779	0	86.2584	0	0	0	0	89.2298	83.9502	0	0	0	0	0	86.2427	0	0	0	84.011	0	89.0707	0	83.6049
		233	1138.7	0	0	0	87.0202	0	0	0	0	0	88.331	91.9246	0	0	0	0	92.6045	0	91.3349	0	0	0	0	86.9578	91.0335	0	0	0	0	0	0	87.8959	88.567	0	0	0	0	0	89.9646	0	0	0	90.3666	0	90.7177	0	85.6562
		234	1142.56	0	88.3082	0	89.2884	0	0	0	0	0	0	85.9245	0	0	0	0	95.6538	0	88.9922	0	0	0	0	85.8097	92.3147	0	0	0	0	0	0	88.6859	81.9597	0	0	81.1496	0	0	83.6652	0	0	0	82.931	0	82.1855	0	0
		235	1146.42	0	89.6294	88.6398	89.7789	0	0	0	0	0	0	84.4221	0	0	0	0	92.223	0	88.6564	0	0	0	0	95.329	0	0	92.8679	0	0	0	89.1804	88.6919	86.1419	0	0	83.2884	0	0	89.1874	0	0	0	87.8198	0	88.8333	0	83.1137
		236	1150.28	0	83.9871	0	93.8047	0	0	0	0	0	0	86.8289	0	0	0	0	0	0	87.8541	0	0	0	0	90.2916	87.7912	0	0	0	0	0	0	85.4882	91.1578	0	0	85.5392	0	91.6546	90.2724	0	0	0	89.9485	0	85.0534	0	78.6767
		237	1154.14	0	87.6645	0	88.3507	0	0	0	0	0	0	84.3649	0	0	0	0	86.5055	0	86.2771	0	0	0	0	86.9964	86.7678	0	0	0	86.8677	0	0	87.5055	84.91	0	0	87.9767	0	0	85.5161	0	0	0	89.6894	0	86.1148	0	87.4135
		238	1158	0	81.8448	0	87.6779	0	0	0	0	0	0	83.1796	0	0	0	0	91.6282	0	87.6895	101.974	0	0	0	89.9089	84.1068	0	0	0	0	0	0	88.7814	76.6172	0	84.2758	86.5586	0	0	92.1509	0	0	0	85.7692	0	90.8147	0	87.7689
		239	1161.86	0	80.6107	0	88.0332	0	0	0	0	0	0	92.1904	0	0	0	0	89.1952	0	86.038	0	0	0	0	84.6881	0	0	0	0	0	0	85.0784	88.3553	85.3512	0	88.2998	0	0	0	90.0424	0	0	0	88.5369	0	86.3343	0	85.5764
		240	1165.72	0	85.2668	0	85.2227	0	0	0	0	0	0	84.2659	0	0	0	0	89.8212	0	82.2997	0	0	0	0	84.532	0	0	0	0	0	0	0	86.4801	83.18	0	86.1666	86.957	0	0	86.3815	0	92.0918	0	88.3402	0	86.7913	0	83.2152
		241	1169.58	0	0	91.7442	90.706	0	0	0	0	0	0	82.8172	0	0	0	0	87.76	0	89.9594	0	0	0	0	83.2131	87.6238	87.7103	0	0	0	0	86.4241	84.2909	0	0	86.7304	91.321	0	0	88.1673	0	0	0	85.9781	0	89.0262	0	89.052
		242	1173.44	0	88.8744	87.1615	88.7859	0	0	0	0	0	86.251	89.3053	0	0	0	0	92.7055	0	88.0547	0	0	0	0	96.9063	0	0	0	0	0	0	0	83.9077	81.7058	0	81.1349	92.8905	0	0	84.7521	0	0	0	87.4303	0	91.3599	0	82.3874
		243	1177.3	0	0	87.0511	92.3071	0	0	0	0	0	0	83.1455	0	0	0	0	89.3721	0	87.839	0	0	0	0	89.0612	83.4962	0	0	0	0	0	0	85.1175	85.7412	0	0	0	0	0	90.5309	0	86.2146	0	82.8267	0	84.9723	0	84.9679
		244	1181.16	0	88.7887	93.5297	86.0981	0	0	0	0	0	91.3151	82.4319	0	0	0	0	87.958	0	83.7599	0	0	0	0	88.5124	91.6794	0	0	0	0	0	0	83.357	84.7942	0	85.0065	89.1157	0	88.2733	86.0902	0	0	0	91.0961	0	0	0	88.2483
		245	1185.02	0	88.936	85.4542	89.6433	0	0	0	0	0	0	84.909	0	0	0	0	88.2974	0	93.6173	0	0	0	0	87.5357	88.3589	0	85.6804	0	0	0	0	89.0737	82.5738	0	0	80.7596	0	0	89.7264	0	0	0	87.0752	0	85.2477	0	88.9624
		246	1188.88	0	0	86.4104	89.3385	0	0	0	0	0	0	89.2476	0	0	0	0	90.5458	0	86.8809	0	0	0	0	89.6168	82.7951	0	0	0	0	0	0	86.6548	86.9682	0	0	0	0	85.0793	95.8564	0	0	0	87.2009	0	85.4995	0	86.9309
		247	1192.74	0	90.1924	0	90.4164	0	81.6336	0	0	0	0	86.6465	0	0	0	0	87.3788	0	84.8989	0	0	0	0	90.0226	86.206	0	0	0	0	0	0	81.9816	86.0643	0	84.5642	88.3301	0	0	89.0452	0	0	0	84.7199	0	86.0206	0	81.8923
		248	1196.6	0	89.9656	0	87.2307	0	82.354	0	0	0	90.0892	84.1529	0	0	0	0	86.6784	0	82.0636	0	0	0	0	86.7017	86.0337	0	0	0	0	0	0	86.7508	82.1742	0	85.4609	89.3306	0	0	87.4678	0	0	0	87.5349	0	86.5208	0	83.897
		249	1200.46	0	93.038	85.5981	0	0	0	0	0	0	0	83.2407	0	0	0	0	88.4136	0	88.5819	0	0	0	0	91.174	0	0	86.6596	0	0	86.0161	0	89.9002	82.381	0	80.5882	81.1986	0	0	89.3848	0	0	0	82.8901	0	84.4442	0	89.3944
		250	1204.32	0	90.0724	87.6203	88.7735	0	87.4495	0	0	0	85.8976	85.721	0	0	0	0	85.4966	0	83.347	0	0	0	0	90.0939	82.7836	0	0	0	0	0	0	93.1213	89.6528	0	0	82.1467	0	0	87.6602	0	0	0	91.2606	0	84.7615	0	88.5751
		251	1208.18	0	88.6113	87.4128	87.18	0	84.361	0	0	0	0	89.2185	0	0	0	0	86.1421	0	89.7438	0	0	0	0	91.5562	91.055	0	83.1693	0	0	0	0	86.0841	84.7031	0	81.9708	91.5559	0	0	88.8088	0	0	0	86.465	0	0	0	0
		252	1212.04	0	87.4626	91.8651	88.2152	0	0	0	0	0	85.5712	87.2023	0	0	0	0	84.6744	0	88.4586	0	0	0	0	96.1104	88.0418	0	88.5453	0	0	0	0	86.7308	0	0	85.8515	85.0524	0	0	85.7815	0	0	0	85.1296	0	88.549	0	84.0503
		253	1215.9	0	90.2298	87.3561	86.7719	0	0	0	0	0	0	84.5962	0	0	0	0	86.1979	0	91.1329	0	0	0	0	87.5974	90.3431	0	87.1846	0	85.1731	0	84.1459	90.4051	80.4239	0	83.342	0	0	0	94.8498	0	0	0	87.8604	0	0	0	84.7489
		254	1219.76	0	86.104	85.1634	91.371	0	82.2876	0	0	0	93.9254	86.8858	0	0	0	0	85.7397	0	87.599	0	0	0	0	90.9914	0	0	0	0	0	0	0	90.4532	78.5279	0	86.4229	84.3698	0	0	87.5727	0	0	0	88.1138	0	87.905	0	87.8743
		255	1223.62	0	93.9233	84.7655	0	0	0	0	0	0	84.8205	88.5818	0	0	0	0	85.5441	0	86.32	0	0	0	0	86.2613	0	0	87.7958	0	0	0	0	86.7022	82.6781	0	86.6194	84.8632	0	0	91.8811	0	85.1459	0	85.8553	0	86.9255	0	90.1232
		256	1227.48	0	89.1995	90.3751	86.6089	0	0	0	0	0	85.7897	82.4906	0	0	0	0	89.0038	0	89.5713	0	0	0	0	85.5636	84.3843	0	0	0	0	0	0	92.2799	80.4844	0	81.9755	92.1321	0	0	90.6001	0	0	0	84.3824	0	85.9649	0	0
		257	1231.34	0	85.367	90.7505	84.5084	0	0	0	0	0	83.8221	86.7058	0	0	0	0	83.9658	0	92.7198	0	0	0	0	86.9529	89.3727	0	89.2732	0	0	0	0	89.3706	90.6656	0	87.2291	84.195	0	0	87.8808	0	0	0	85.6541	0	84.7924	0	87.4351
		258	1235.2	0	83.2184	91.9807	85.0643	0	90.7719	0	0	0	83.3591	87.3065	0	83.6967	0	0	85.883	85.7709	85.7376	0	0	0	0	87.9266	86.4096	0	82.9757	0	0	0	85.797	87.736	0	0	0	84.615	0	0	85.5476	0	0	0	85.0977	0	95.2318	0	86.4278
		259	1239.06	0	90.3607	85.3768	86.6291	0	0	0	0	0	86.4118	86.4649	0	0	0	0	87.4917	0	92.5572	0	0	0	0	88.069	87.2126	0	88.469	0	0	0	0	84.9873	81.8977	0	0	85.7869	0	0	82.4341	0	0	0	92.3094	0	82.6074	0	85.9065
		260	1242.92	0	90.6527	87.6537	83.7401	0	0	0	0	0	0	88.4281	0	0	0	0	82.8004	0	85.7403	85.3451	0	0	0	86.623	91.7432	0	89.5935	0	0	0	0	87.693	81.9024	0	82.1428	85.3079	0	0	86.2108	0	0	0	86.3738	0	82.3772	0	82.5423
		261	1246.78	0	88.3647	87.5531	90.0413	0	0	0	0	0	0	87.8584	0	82.991	0	85.0305	87.7766	85.1495	85.4903	0	0	0	0	89.7049	84.8414	0	0	88.2801	0	0	0	89.5322	0	0	84.2289	85.2298	0	0	83.9541	0	0	0	86.0004	0	85.5485	0	87.5943
		262	1250.64	0	87.0378	88.7563	87.19	0	0	0	0	0	83.5702	87.3754	0	85.4759	0	0	89.6411	93.366	85.7668	84.692	0	0	0	83.2299	89.6717	0	90.2219	0	0	0	0	88.8334	85.6288	0	89.2931	83.7234	0	0	85.8673	0	88.6726	0	91.17	0	85.0528	0	0
		263	1254.5	0	84.1418	90.003	89.312	0	80.2656	0	0	0	0	89.4144	0	0	0	0	86.6696	0	91.7232	89.6599	0	0	0	89.49	0	0	0	83.9766	0	0	0	93.4559	88.0318	0	89.062	0	0	0	89.8946	0	0	85.3994	86.3058	0	88.4536	0	85.5092
		264	1258.36	0	88.6191	88.7943	91.4375	0	0	0	0	0	87.5313	0	0	0	0	0	86.7393	82.1379	89.4759	0	0	0	0	89.5872	92.8399	0	84.324	0	0	0	0	91.9549	0	0	88.5896	82.8836	0	0	87.6611	0	87.9034	88.2434	87.8056	0	84.4683	0	83.9367
		265	1262.22	0	87.3137	87.6533	90.6841	0	89.2332	0	0	0	0	91.3458	0	0	0	83.931	90.4171	88.9005	0	0	0	0	0	87.986	92.6323	0	0	0	0	0	0	88.5657	83.7706	0	80.034	83.956	0	0	87.8561	0	84.4263	0	91.4117	0	86.8853	0	82.3873
		266	1266.08	0	88.4476	85.8531	84.6365	0	80.4355	0	0	0	0	86.5121	0	85.9649	0	81.3104	85.3322	0	88.3098	0	0	0	0	89.4555	0	0	85.4106	0	0	0	0	89.5669	89.1883	0	90.4012	85.1719	0	0	89.6097	0	81.8845	0	80.7447	0	87.9933	0	86.8567
		267	1269.94	0	89.4407	84.9317	88.4722	0	84.4549	0	0	0	91.7862	90.2418	0	0	0	0	88.2293	0	86.5004	0	0	0	0	85.393	86.0363	0	85.7853	0	0	0	0	86.1011	0	0	81.2441	82.3297	0	0	87.4915	0	0	0	84.0558	0	85.9289	0	0
		268	1273.8	0	87.2843	85.4743	86.6603	0	87.4659	0	0	0	84.4322	86.309	0	85.2716	0	0	86.6391	89.7502	86.7897	0	0	0	0	0	0	0	87.5115	0	0	0	0	89.7514	0	0	88.9279	0	0	0	85.5436	0	0	0	85.4856	0	82.3308	0	85.6789
		269	1277.66	0	85.9665	84.3249	88.0238	0	0	0	0	0	0	88.5811	0	0	0	0	88.9866	0	89.9237	0	0	0	0	86.484	84.4364	0	0	0	0	0	0	85.4542	88.5218	0	87.0918	90.2345	0	0	92.788	0	0	0	84.7516	0	90.0375	0	0
		270	1281.52	0	86.3528	85.041	88.2035	0	0	0	0	0	87.4354	85.9219	0	85.8262	0	0	89.0486	0	86.9423	92.5392	0	0	0	0	93.2239	0	88.3753	0	0	0	0	91.238	0	0	91.0977	84.0683	0	0	91.8483	0	0	85.5042	88.2571	0	82.6985	0	0
		271	1285.38	0	86.949	94.9735	87.75	0	0	0	0	0	89.3162	84.5484	0	91.8092	0	0	85.5354	0	96.6172	88.8071	0	0	0	88.1678	86.4781	0	0	0	0	0	0	90.2167	0	0	0	81.4465	0	0	86.1726	0	81.8676	89.2398	84.7152	0	85.2528	0	89.461
		272	1289.24	0	83.6918	86.4032	86.6228	0	0	0	0	0	84.7515	83.5609	0	0	0	85.9168	85.6091	0	84.1529	0	0	0	0	92.5746	0	0	0	0	0	0	0	90.2821	0	0	0	0	0	0	88.1882	0	0	0	84.2577	0	87.5121	0	87.5195
		273	1293.1	0	85.3324	86.6271	84.6512	0	0	0	0	0	0	94.7749	0	0	0	0	87.6124	93.1858	87.7516	0	0	0	0	85.1591	90.7947	0	83.1629	84.344	0	0	0	89.9459	0	0	84.1771	86.9582	0	0	84.1874	0	83.8399	82.7274	83.6862	0	87.4696	0	87.5253
		274	1296.96	0	0	83.1632	89.2954	0	89.1694	0	0	0	0	84.4579	0	0	0	0	88.9706	0	83.397	0	88.7925	0	0	87.4613	86.8275	0	91.7407	83.4902	86.1886	0	0	88.9968	0	0	88.6967	83.3605	0	0	86.1662	80.57	0	85.2288	86.2135	0	87.1252	0	0
		275	1300.82	0	90.2567	82.323	89.0284	0	82.192	0	0	0	0	89.6397	0	87.7075	0	0	89.5633	0	0	91.982	0	0	0	85.51	89.6536	0	89.3476	0	0	0	0	83.5578	0	0	86.8648	90.253	0	0	90.5753	0	0	84.5016	84.7558	0	94.3604	0	0
		276	1304.68	0	86.797	86.7435	82.3245	0	83.9773	0	0	0	0	86.8013	0	84.7958	0	0	92.2126	0	0	94.4202	0	0	0	0	0	0	90.3584	0	0	0	0	89.2767	0	0	0	0	0	0	90.8292	0	81.7622	0	82.1062	0	83.214	0	87.3623
		277	1308.54	0	88.102	84.6894	83.8752	0	82.1353	0	0	0	85.9909	0	0	84.1241	0	0	85.9325	0	88.4649	93.0602	0	0	0	0	0	0	0	0	89.5237	0	0	86.0276	0	0	84.3046	0	0	0	88.536	0	0	0	87.6717	0	81.2447	0	0
		278	1312.4	0	86.8252	87.1342	91.9206	0	79.7856	0	0	0	0	88.1946	0	0	0	0	86.7714	0	87.3127	0	85.6226	0	0	0	0	0	0	85.2405	83.6035	0	0	0	0	0	88.66	81.7975	0	0	80.4414	87.1818	0	0	89.1625	0	89.046	0	0
		279	1316.26	0	90.7335	85.1464	87.0919	0	86.0903	0	0	0	85.6948	91.4444	0	80.0943	0	0	87.021	86.2937	83.8951	0	0	0	0	87.4184	89.7141	0	0	85.9821	0	0	0	92.3288	0	0	88.88	90.0833	0	0	81.2142	0	0	85.5162	84.1221	0	89.8644	0	82.9615
		280	1320.12	0	87.839	86.3133	89.8222	0	0	0	0	0	0	0	0	80.9958	0	0	92.8604	0	85.8343	0	91.8912	0	0	89.0811	85.0617	0	0	0	88.675	0	0	84.2092	0	0	84.11	0	0	0	0	89.433	0	84.6863	85.8249	0	85.7308	0	83.6457
		281	1323.98	0	84.0173	85.1107	85.7444	0	78.4562	0	0	0	0	89.6295	0	0	0	0	89.1097	0	87.9618	87.5745	0	0	0	0	0	0	0	85.0139	85.888	0	0	86.8487	0	0	0	84.8573	0	0	88.5685	0	0	85.8978	86.0278	0	82.4227	0	0
		282	1327.84	0	88.9009	86.6013	84.1337	0	84.0524	0	0	0	0	88.6857	0	0	0	0	84.9279	0	0	0	0	0	0	89.3479	0	0	0	0	0	0	0	93.1875	82.4241	0	0	84.3935	0	0	86.9638	82.2378	0	85.3318	88.8567	0	83.3466	0	0
		283	1331.7	0	87.4055	87.9186	83.5626	0	84.4969	0	0	0	91.485	87.3756	0	0	0	0	88.5509	88.6335	90.7048	0	0	0	0	0	0	0	0	0	85.3987	0	0	91.2643	0	0	0	0	0	0	85.8192	0	0	83.9652	84.1521	0	83.257	0	0
		284	1335.56	84.6332	86.1148	87.2951	86.3731	0	83.2146	0	0	0	0	85.3219	0	81.6017	0	0	88.4816	0	0	0	0	0	0	0	0	0	84.6135	86.1434	0	0	0	91.7837	84.9747	0	0	0	0	0	90.0659	85.158	0	84.5894	85.7521	0	93.5806	0	0
		285	1339.42	87.9595	0	89.8196	82.3857	0	90.8664	0	0	0	0	85.792	0	0	0	0	99.0071	86.6085	87.574	83.0418	0	0	0	87.8328	0	92.4318	0	87.8383	88.6511	0	0	85.065	83.1086	0	88.3346	0	0	0	85.7968	82.6235	0	86.4209	89.3153	0	84.881	0	0
		286	1343.28	0	0	84.3808	88.6439	0	0	0	0	0	0	85.5076	0	0	0	0	90.6459	85.0747	0	0	0	0	0	97.0897	0	0	86.232	0	82.6285	0	0	86.8136	82.0904	0	84.8117	0	0	0	85.7209	0	0	88.0422	85.0031	0	84.9568	0	0
		287	1347.14	88.7892	86.6355	0	83.5265	0	82.458	0	0	0	0	80.6133	81.2061	0	0	0	91.7451	83.4206	88.9551	0	0	0	0	90.6367	0	0	92.245	0	85.5447	0	0	85.0514	85.3296	0	90.8238	0	0	0	0	0	0	83.6935	87.4591	0	87.4788	0	0
		288	1351	88.0353	0	79.3151	0	0	86.8726	0	0	0	0	87.7344	0	0	0	0	87.9766	82.781	86.4098	90.3007	0	0	0	89.265	0	0	90.1725	0	0	0	0	86.843	86.9558	0	84.9396	0	0	0	90.7368	81.4721	0	82.6444	85.542	0	102.906	0	0
		289	1354.86	87.9027	87.4502	88.187	85.5782	0	0	0	0	0	0	91.4969	0	0	0	0	86.9225	84.6827	87.6661	87.6696	0	0	0	88.7187	0	91.2229	88.066	0	87.7143	0	0	85.1843	87.2343	0	80.1805	0	0	0	0	0	0	0	88.9769	0	88.8077	0	0
		290	1358.72	83.6225	0	86.5808	0	0	0	87.4909	0	0	0	89.0355	0	0	0	0	96.4439	84.348	86.4068	86.4352	0	0	0	82.8538	83.0363	0	95.2836	0	81.2917	0	0	87.4921	85.3364	0	83.2067	0	0	0	93.4632	0	0	85.6507	87.8734	0	90.6363	0	0
		291	1362.58	0	80.9892	87.8374	88.3492	0	87.9508	0	0	0	0	89.6802	0	0	0	0	87.2161	85.0893	84.6	87.4631	0	0	0	84.7428	0	82.8081	0	0	89.0524	0	0	78.9696	83.9924	0	82.1396	0	0	0	85.2967	81.4464	0	0	91.1409	0	89.1066	0	0
		292	1366.44	87.0761	0	86.9294	88.7045	0	0	0	0	0	0	86.2958	0	0	0	0	88.8686	85.1063	83.0525	81.3562	0	0	0	84.132	0	0	83.0373	0	0	0	0	87.7982	83.9235	0	85.2582	0	0	0	0	0	0	83.1951	88.7325	0	87.8197	0	0
		293	1370.3	83.6412	0	87.3789	0	0	79.3679	0	0	0	0	83.6656	0	0	0	0	88.2674	86.2504	0	86.2293	0	0	0	88.4145	0	82.0291	86.1861	0	87.9811	0	87.6858	86.9115	84.1258	0	85.2297	0	0	0	90.9939	0	0	82.5977	82.9815	0	86.8104	0	0
		294	1374.16	0	0	0	0	0	0	0	0	0	0	84.466	0	0	0	0	88.8344	86.1912	88.7977	89.294	0	0	0	89.4031	0	0	85.0257	0	87.3178	0	0	91.3281	87.5437	0	82.9661	0	0	0	92.7436	84.2527	85.8217	82.6385	86.1607	0	85.3827	0	82.4093
		295	1378.02	0	85.1537	85.6094	85.6537	0	87.9251	86.36	0	0	0	88.3805	81.9172	0	0	0	89.7617	84.4016	89.7526	84.746	0	0	0	86.9788	0	85.1845	85.9308	88.2371	90.0435	0	0	90.1571	88.6019	0	85.0076	0	0	0	85.5095	84.1405	85.1366	82.0976	78.476	0	93.991	0	0
		296	1381.88	0	92.0555	89.5785	82.1658	0	0	0	0	0	0	87.3912	0	0	0	0	0	85.4242	87.3588	86.3878	0	0	0	89.866	0	87.6866	87.9317	0	85.0763	0	0	89.715	0	0	87.587	0	0	0	91.5056	0	0	0	87.8596	0	81.7341	0	80.4998
		297	1385.74	0	80.7125	85.8713	87.3238	0	82.9201	0	0	0	0	83.3751	0	0	0	0	86.9724	89.5348	0	0	0	0	0	89.5867	0	80.6869	86.8761	0	89.1396	0	87.6821	0	86.318	0	0	0	0	88.9598	85.8218	80.2941	0	89.6881	84.5588	0	81.6536	0	0
		298	1389.6	0	91.1142	83.151	89.9228	0	84.4533	0	0	0	0	83.9042	0	0	0	0	91.5964	86.9932	0	91.9551	0	0	0	87.1646	0	88.248	87.8086	0	88.9314	0	0	83.8987	0	0	86.5398	0	0	0	84.4911	0	86.3077	0	87.1443	0	91.6883	0	0
		299	1393.46	0	81.3169	0	85.9281	0	84.033	0	0	0	0	86.167	0	0	0	0	89.9038	86.4414	84.0283	88.8595	0	0	0	87.6877	0	90.7978	87.934	0	83.4032	0	79.7447	84.4065	84.4677	92.7185	89.9302	0	0	0	83.8008	0	0	87.497	81.2509	0	86.2518	0	0
		300	1397.32	0	84.2856	87.4149	85.0725	0	88.7266	0	0	0	0	87.4038	0	0	0	0	84.7511	83.7681	89.0014	89.7681	0	0	0	87.9226	88.8898	92.1392	86.6047	0	89.8269	0	0	89.3779	84.976	0	0	0	0	90.2012	85.5716	0	0	0	87.1161	0	87.4935	0	0
		301	1401.18	0	86.578	0	90.0644	0	87.5002	0	0	0	0	85.007	0	0	0	0	93.319	87.8205	84.4071	90.7925	0	81.9988	0	94.9936	87.6807	90.7106	79.6425	0	82.4613	0	0	92.8961	79.8656	0	84.7694	0	0	0	83.454	0	0	0	81.2813	0	81.9866	0	87.3211
		302	1405.04	0	82.2322	88.3703	83.4699	0	0	0	0	0	0	86.6904	0	0	0	0	88.427	85.2129	87.0378	86.3769	0	85.9256	0	83.6496	86.4639	85.2022	83.1968	0	89.5173	0	85.8518	94.3607	89.1007	0	0	0	0	86.8829	90.6596	0	82.384	88.9891	92.2282	0	84.2646	0	0
		303	1408.9	83.8493	93.6474	89.589	91.4108	0	0	85.7118	90.823	0	0	86.7855	0	0	0	0	91.3511	84.885	87.0812	88.3098	0	86.8502	0	88.3091	0	87.891	82.898	0	87.3118	0	0	85.5028	85.6648	0	0	0	0	0	83.6532	76.9356	0	0	88.5972	0	82.9635	0	0
		304	1412.76	85.0727	88.8535	87.9867	87.3891	0	0	0	0	0	0	88.8156	0	0	0	0	90.9569	92.5449	87.3818	88.3159	0	80.6598	0	85.3649	88.572	86.8458	87.1535	0	0	0	0	90.7286	86.0511	0	0	0	0	88.8431	86.4485	0	0	82.2428	82.9936	0	82.6666	0	0
		305	1416.62	0	83.485	90.2032	84.8542	0	0	0	0	0	0	84.7746	0	0	0	0	89.8747	85.403	88.7135	86.3738	0	0	0	82.8548	90.0304	89.4569	85.5215	0	87.8773	0	0	88.0653	0	0	0	0	0	0	0	0	87.5167	0	87.3137	0	84.4389	0	0
		306	1420.48	0	87.6872	85.7753	84.6932	0	0	86.1649	0	0	0	85.4747	0	0	0	81.5069	94.7123	88.2322	88.8688	88.5623	0	86.8057	0	0	91.7266	89.5759	85.6181	85.7326	88.2286	0	0	87.2187	0	0	0	0	0	87.2768	88.5804	0	83.4299	0	87.5257	0	79.3499	0	0
		307	1424.34	0	84.7031	86.5411	86.3094	0	0	92.0748	92.1267	0	0	90.6376	0	0	0	0	87.981	85.7585	81.8519	90.89	0	85.3179	0	93.8946	85.8549	88.801	0	0	86.8427	0	0	90.8636	0	0	84.7159	0	0	84.5937	93.1742	0	85.0669	0	88.7573	0	84.2707	0	0
		308	1428.2	0	86.16	86.3021	85.2789	0	0	84.251	0	0	0	86.6255	0	0	0	0	82.7303	83.9977	86.4379	88.487	0	85.6289	0	89.957	0	0	83.1971	0	86.6791	0	85.105	88.8786	0	0	0	0	0	0	0	0	84.3567	88.5724	82.9402	0	84.4799	0	85.7267
		309	1432.06	0	83.7891	0	90.456	0	0	0	87.2186	0	0	84.8658	0	0	0	82.1183	87.9987	90.3846	85.123	85.332	0	0	0	87.3221	86.1254	87.7305	86.0915	0	81.1348	0	0	83.9131	0	0	87.8263	0	0	0	84.7976	82.5239	0	0	84.9982	0	84.1691	0	0
		310	1435.92	0	87.1147	82.8229	87.2382	0	0	87.2256	87.4436	0	0	89.8536	0	0	0	87.6656	84.1742	92.2112	83.4768	90.2468	0	84.2623	84.7795	89.9713	88.2071	86.7829	85.6315	0	83.8643	0	0	90.079	0	0	0	0	0	0	0	0	85.9979	0	83.399	0	84.8788	0	0
		311	1439.78	0	89.7923	83.3365	85.5217	0	0	87.9115	83.1201	0	0	84.8175	0	0	0	84.0452	88.7352	87.7884	88.7651	91.4066	0	82.0081	0	86.7948	88.1548	84.8793	0	0	84.8381	0	0	90.0358	0	0	91.6362	0	0	0	0	81.0205	84.2847	83.0975	84.4223	0	88.4803	86.6109	83.8326
		312	1443.64	0	90.2714	86.6131	84.7062	0	0	84.1217	0	0	0	0	0	0	0	86.8705	85.8561	84.9942	89.1826	88.5002	0	86.9094	0	88.856	87.9443	83.7243	87.5813	0	87.5023	0	0	88.015	0	0	0	0	0	0	0	0	87.6193	0	80.5398	0	86.3047	0	0
		313	1447.5	86.256	82.1405	86.4604	82.6614	0	0	84.8716	83.1497	0	0	83.5226	0	0	0	0	86.0013	0	87.5981	87.7586	0	0	0	88.4621	86.3725	82.8687	88.8673	0	87.4541	0	86.306	84.68	0	0	91.3644	0	0	0	0	0	85.49	0	83.4374	89.0458	83.4571	0	0
		314	1451.36	0	87.418	91.1114	92.907	0	0	80.7601	80.8726	0	0	79.5344	0	0	0	88.0436	89.744	89.7198	0	89.423	0	86.0321	0	85.486	87.3568	84.8262	0	0	87.209	0	87.7587	83.6541	0	88.2101	86.2331	0	0	0	82.4739	85.8316	78.9242	0	85.3056	0	80.8384	0	0
		315	1455.22	0	89.8289	0	87.8666	0	0	85.3922	0	0	0	83.7995	0	0	0	86.5486	82.763	86.0768	86.3395	92.543	0	85.1561	0	92.2675	91.6671	84.8514	87.6477	0	87.0223	0	0	89.7174	0	0	88.7087	0	0	0	86.9026	84.1976	80.3872	0	85.4331	0	81.7804	0	0
		316	1459.08	0	87.7354	82.8142	87.3887	0	0	83.0052	84.5092	0	84.1438	0	0	0	0	83.783	93.0475	90.4219	84.0427	0	0	0	0	81.2392	88.1904	83.5088	90.2168	0	84.8877	84.4643	87.1057	89.6795	0	0	0	0	0	0	0	0	83.3025	85.802	85.6714	0	84.247	0	0
		317	1462.94	81.7321	87.4419	0	86.4439	0	0	87.2761	86.9103	0	88.47	0	0	0	0	80.2612	87.8641	86.3213	88.5116	84.4061	0	84.7158	0	89.5078	84.8171	83.2294	92.5626	0	86.4491	0	0	83.785	0	0	0	0	0	0	0	0	82.7807	81.5418	80.4884	0	84.5761	90.9987	0
		318	1466.8	85.029	80.6197	83.3949	82.1043	0	0	84.1533	88.8104	0	88.1813	0	0	0	0	0	83.3653	79.0798	87.3622	0	0	0	0	86.2271	87.8266	83.2853	0	0	84.7879	0	87.5857	83.4325	0	83.3214	0	0	0	0	0	0	83.7641	0	87.0248	0	89.0673	86.4349	0
		319	1470.66	0	88.6711	84.4189	89.4004	0	0	88.6596	85.5266	0	86.8486	0	0	0	0	0	82.3314	85.4173	87.7087	0	0	0	0	91.2057	86.6111	0	0	0	85.0789	0	0	93.8794	0	0	81.5477	90.4686	0	0	0	0	81.2657	87.5287	92.1197	0	85.7623	87.5769	0
		320	1474.52	0	83.989	0	87.7272	0	0	87.4951	83.1068	0	88.3879	0	0	0	0	0	84.856	86.1905	85.1856	0	0	78.7686	0	84.2446	86.7636	0	0	0	83.8576	0	89.4933	90.582	0	0	0	0	0	0	0	0	81.0109	0	84.4557	0	86.3492	0	81.9322
		321	1478.38	0	85.9804	86.7705	88.6308	0	0	0	0	0	0	0	0	0	0	86.9332	87.5433	82.2568	0	0	0	0	0	86.5286	90.3082	80.8501	0	0	82.1775	0	86.57	87.184	0	86.2353	0	0	0	0	85.6075	80.3221	0	83.7467	87.2606	0	80.745	89.7737	0
		322	1482.24	83.4793	85.8975	87.4252	88.0015	0	0	86.9198	86.9261	0	87.9597	0	0	0	0	0	89.7122	86.5326	90.7809	0	0	0	0	87.9922	85.9788	85.1434	0	0	0	84.2777	88.6404	87.6989	0	85.741	84.7861	0	0	0	83.2233	0	85.5874	0	81.0588	0	83.7902	0	0
		323	1486.1	0	89.3843	82.4117	84.1901	0	0	88.9763	83.91	0	0	0	0	0	0	0	92.0567	0	0	0	0	0	0	85.4518	84.4291	80.2888	87.4093	0	92.0433	92.1774	85.4838	85.3057	0	91.2169	85.8378	91.3642	0	0	0	0	0	0	84.369	0	85.8483	85.2414	81.6674
		324	1489.96	85.1902	0	84.9082	88.0935	0	0	89.4002	88.767	0	87.9801	0	0	0	0	0	87.6249	83.7943	86.3029	0	0	84.6464	0	86.2684	86.7885	0	0	0	89.9044	0	90.6397	90.2636	0	0	82.5301	0	0	0	92.1222	0	81.4372	87.5236	85.2728	0	90.0611	88.6044	0
		325	1493.82	0	77.0451	83.2224	83.2769	0	0	91.4803	82.9582	0	85.5038	0	0	0	0	0	88.9524	91.0156	82.0345	0	0	0	0	90.1311	87.0532	87.7177	0	0	0	0	0	82.4767	0	88.4313	0	0	0	0	0	0	87.4371	86.7845	82.2141	0	87.1618	87.6987	85.7126
		326	1497.68	0	0	86.4433	87.8389	0	0	90.1301	82.0334	0	86.5351	0	0	0	0	0	87.2215	0	84.7618	85.0628	0	0	0	84.1353	89.9625	84.7083	0	0	83.8588	91.448	84.4619	85.4316	0	0	0	0	0	0	90.6145	0	84.916	90.5271	86.7935	0	86.8646	0	0
		327	1501.54	83.6292	85.8482	88.3817	84.0742	0	0	89.1075	85.4562	0	86.1075	0	0	0	0	0	88.2537	86.9791	84.5287	0	0	0	0	88.2835	88.4072	0	0	82.8707	0	0	81.6869	92.2485	0	87.3228	88.1561	0	0	0	0	0	86.3549	84.9913	85.831	0	83.2973	0	0
		328	1505.4	0	86.23	89.2728	86.7676	0	0	86.2122	81.1178	0	86.1699	0	0	0	0	0	85.2121	88.1954	0	87.2377	0	0	0	86.3881	87.8956	0	0	87.908	82.942	0	86.7317	84.4381	0	83.4205	0	0	0	0	0	0	82.5867	78.5611	88.3245	0	86.104	0	0
		329	1509.26	85.1253	84.4503	89.764	87.7358	0	0	85.0061	82.3677	0	86.6055	0	0	0	0	0	87.1166	91.7632	0	0	0	0	0	91.5907	82.9478	0	0	81.7584	0	0	93.555	83.7248	0	89.4692	0	0	0	0	92.6938	0	84.0919	0	92.8486	0	90.1012	0	83.3168
		330	1513.12	0	0	87.3507	83.7038	0	0	85.5461	84.2	0	83.8118	0	0	0	0	0	87.3431	86.6483	0	0	0	0	0	91.3069	89.2087	0	0	84.4949	0	0	84.4209	89.1528	0	84.0614	0	0	0	0	87.2399	0	90.2041	0	89.4266	0	85.4437	83.5051	84.1379
		331	1516.98	86.4044	84.9326	87.8599	90.8705	0	0	85.7157	80.8468	0	86.9684	86.2171	0	0	0	0	93.4644	90.2205	0	86.2608	0	0	0	85.6178	91.2621	0	0	89.5995	0	0	0	86.8172	0	84.7056	0	0	0	0	81.953	0	80.6797	85.2883	86.5619	0	82.2579	83.6451	0
		332	1520.84	0	89.6448	86.898	83.4574	0	0	87.2999	90.0764	0	82.8478	0	0	0	0	0	91.1059	0	84.4643	0	0	0	0	86.2333	87.6118	0	0	84.6635	0	86.0421	85.5496	87.5313	0	86.7185	0	0	0	0	81.5469	0	88.8972	88.3011	84.6581	0	85.929	89.7417	86.9401
		333	1524.7	84.8021	88.63	92.7092	85.2105	0	0	83.2456	86.9828	0	87.8886	0	0	0	0	0	89.2993	0	0	87.9419	0	84.3958	0	85.9878	90.0475	0	0	87.1439	0	0	86.9034	0	0	84.9996	86.7964	0	0	0	0	0	83.6416	80.7462	85.9801	0	0	0	80.5922
		334	1528.56	83.8699	0	94.7812	86.2988	0	0	85.3858	77.7547	0	0	86.3445	0	0	0	0	90.4256	0	83.1161	85.4601	0	0	0	87.2294	88.2384	0	0	87.724	0	87.5059	89.6229	88.9793	0	88.836	89.1683	0	0	0	83.0043	0	91.3429	82.5437	82.326	0	88.9712	88.7935	85.5426
		335	1532.42	88.0072	0	86.5795	83.8631	0	0	83.8517	84.2997	0	83.8596	0	0	0	0	0	89.173	0	0	86.1516	0	0	0	83.7976	86.995	0	0	86.0069	0	88.5421	85.1524	86.8735	0	83.1364	82.7291	0	0	0	86.9862	0	89.608	84.1012	86.2584	0	83.4957	0	87.6359
		336	1536.28	91.0469	0	85.0331	92.5761	0	0	91.28	84.2136	0	88.7479	0	0	0	0	0	83.7023	0	0	84.397	0	0	0	86.8054	86.388	0	0	83.7921	0	0	86.9221	83.3444	0	90.4335	0	0	0	0	0	0	0	0	89.5092	0	0	0	85.7533
		337	1540.14	83.5778	0	83.569	89.8973	0	0	86.6081	86.9601	0	88.8056	0	0	0	0	0	88.0231	86.5123	0	93.1277	0	0	0	87.3831	88.4879	0	0	88.1694	0	90.2803	88.1786	86.2755	0	84.5895	0	0	0	0	81.9398	89.9945	89.3651	0	89.6101	0	85.3445	91.6971	80.4328
		338	1544	85.7717	84.1399	83.6296	88.0072	0	0	83.0684	82.0079	0	87.668	0	0	0	0	0	89.4287	84.1146	0	87.3999	0	0	0	88.1779	85.5442	0	0	87.4006	0	84.1777	0	93.6334	0	91.0043	83.5801	0	0	0	85.3804	81.4296	80.562	0	92.3481	0	86.6787	0	0
		339	1547.86	82.7713	89.9524	89.0424	0	0	0	93.7033	81.5368	0	88.1792	0	0	0	0	0	85.3621	0	0	84.1126	0	0	0	83.2029	86.6137	0	0	87.6377	0	82.191	0	0	0	85.3869	0	0	0	0	87.2934	81.7276	82.8657	80.2194	83.7034	0	0	0	82.7564
		340	1551.72	0	0	85.6362	86.0109	0	0	87.7447	84.8361	0	85.7003	0	0	0	0	0	88.0199	84.9271	0	87.7846	0	0	0	87.9158	88.0069	0	0	87.3836	0	85.9834	0	82.8272	0	86.9068	91.0908	0	0	0	89.7068	85.6568	84.5722	84.0678	89.4771	0	0	0	83.6284
		341	1555.58	83.1172	0	79.2823	84.8507	0	0	0	81.7515	0	84.556	0	0	0	0	0	87.2315	87.4182	0	85.2243	0	0	0	85.0102	87.4303	0	0	85.966	0	0	88.8122	84.2063	0	0	83.2735	0	0	0	82.2512	82.9549	89.3614	81.4161	88.3891	0	0	0	86.0908
		342	1559.44	0	0	86.6197	86.409	0	83.3055	87.7454	85.452	0	90.5775	0	0	0	0	0	89.7197	84.8611	0	0	0	0	0	87.9709	85.1886	0	0	84.9006	0	87.4775	0	81.6268	0	84.4749	82.9153	0	0	0	87.932	83.9241	89.142	80.4583	0	0	90.3773	0	91.9505
		343	1563.3	86.6083	0	85.3067	0	0	0	85.7944	78.2952	0	88.3534	0	0	0	0	0	90.8395	85.6043	0	0	0	0	0	84.813	85.2313	90.1144	0	80.4483	0	0	0	86.8289	0	84.9166	84.4071	0	0	92.2907	85.9654	83.1049	90.4782	0	0	0	0	0	89.3444
		344	1567.16	83.7109	0	83.5863	0	0	0	87.2294	81.8317	0	82.4146	0	0	0	0	0	88.0157	0	0	0	0	0	0	83.5532	85.9803	0	0	86.4964	0	84.9072	86.8127	89.4307	85.6317	87.8807	92.6771	0	0	0	88.3488	80.9227	84.6596	0	0	0	91.0473	0	84.0779
		345	1571.02	81.0986	0	84.2512	0	0	0	89.4448	83.8541	0	88.0453	0	0	0	0	0	85.6034	0	0	0	0	0	0	85.2953	86.4429	0	0	87.3524	0	82.854	83.7835	0	0	83.2321	89.56	0	0	0	86.1607	86.7706	89.3237	0	82.5913	0	84.4152	0	89.5889
		346	1574.88	0	0	86.8095	84.8569	0	0	0	82.6512	0	85.306	0	0	0	0	0	85.2667	87.2086	0	0	0	0	0	82.8437	87.4813	0	0	87.3241	95.0124	0	0	86.1666	87.4419	84.7658	89.5502	0	0	0	87.7194	77.4219	86.0292	0	90.5005	0	0	0	84.9433
		347	1578.74	0	0	0	0	0	81.7584	0	80.9298	0	84.0905	0	0	0	0	0	0	83.9223	0	0	0	0	0	83.4698	84.4748	0	0	82.1956	0	0	0	82.938	0	89.4284	82.7968	0	0	88.9999	87.1115	86.5541	86.3226	81.6776	84.5625	0	85.3288	0	87.7734
		348	1582.6	0	91.2188	88.6916	83.4546	0	0	0	87.346	0	87.4501	0	0	0	0	0	86.9857	88.1064	85.9619	0	0	0	0	88.0722	84.1731	0	0	82.4051	0	0	85.5633	89.9163	0	86.5127	82.4026	0	0	87.875	85.0563	82.2697	88.523	0	0	0	0	0	0
		349	1586.46	89.3947	0	86.3389	0	0	84.3212	88.3923	87.3263	0	89.3022	0	0	0	0	0	88.7207	85.3811	0	0	0	0	0	88.4388	87.6849	0	0	84.4138	0	0	0	93.3343	0	88.1179	86.4026	0	0	86.3937	86.9221	86.0996	84.2283	86.811	0	0	0	0	93.8894
		350	1590.32	82.8954	86.4864	0	0	0	86.5936	82.6987	85.4041	0	87.3843	0	88.6458	0	0	0	90.0786	88.4502	84.9016	86.3216	0	86.2484	0	85.4264	84.1123	0	0	89.6632	0	0	0	89.9132	88.2047	81.8161	0	0	0	0	83.2761	0	87.7807	84.8757	0	0	83.3102	0	0
		351	1594.18	0	90.5381	83.6314	0	0	0	0	88.356	0	86.3747	0	0	81.6141	0	0	86.4026	80.8783	84.6916	0	0	0	0	87.9209	86.0511	85.1472	0	87.5063	0	0	0	84.5748	0	0	0	0	0	88.0612	81.4805	0	86.321	0	0	0	82.4595	0	0
		352	1598.04	0	86.6432	85.0421	0	0	82.3758	0	83.2662	0	89.8684	0	0	0	0	0	0	81.8201	88.0585	0	0	0	0	91.3917	88.3922	84.3641	97.8106	82.6051	0	0	0	88.5512	90.2465	87.9187	0	0	0	85.0968	88.4173	81.6427	83.2889	0	0	0	87.0622	0	83.3857
		353	1601.9	0	0	0	0	0	0	0	90.1179	0	88.0239	0	92.2884	0	85.2078	0	85.5563	100.025	88.4161	0	0	84.9722	0	85.4739	93.5164	87.3183	0	87.8123	0	86.1851	0	83.8185	0	81.9609	89.5468	0	0	87.4066	86.7125	89.9286	84.8254	0	0	79.8471	0	0	79.5079
		354	1605.76	0	0	86.9391	0	0	0	0	82.4659	0	94.4847	0	0	0	0	0	91.0624	91.1843	91.2349	0	0	0	0	86.5367	89.9803	87.493	0	87.3446	0	0	0	86.7623	0	84.0799	0	0	0	89.5922	85.3734	84.5768	86.6648	0	0	0	0	0	91.8558
		355	1609.62	88.242	86.4575	0	0	0	85.2787	0	86.5297	0	91.8105	0	87.7476	0	0	0	88.4993	81.5911	86.0788	0	0	0	0	84.4362	82.3936	0	0	92.7973	0	0	0	85.5727	81.7118	86.0488	0	0	0	0	91.4586	79.9633	84.7047	0	0	82.3718	0	0	85.4282
		356	1613.48	84.5752	0	89.5963	0	0	79.9287	0	85.2214	0	83.4384	86.8108	84.2599	81.6438	84.72	0	86.5625	83.7971	84.6023	0	0	0	0	85.7498	86.3733	88.1266	0	87.7106	0	0	0	85.3476	0	87.6418	0	0	0	0	92.734	76.3272	85.6976	0	0	83.8553	82.521	0	83.7781
		357	1617.34	0	0	85.8798	0	0	85.4092	88.5788	82.7561	0	86.9769	86.5593	0	0	0	0	85.7018	85.2197	92.9213	0	0	0	0	87.1054	83.8697	0	0	85.8886	0	0	0	89.4149	85.0282	0	0	0	0	0	88.6827	79.5089	83.5609	0	0	0	0	0	83.2709
		358	1621.2	0	84.1153	89.1795	0	0	0	83.7052	87.0407	0	92.23	0	0	0	86.2246	0	87.0112	90.6484	88.0023	0	0	0	0	82.221	86.3778	89.4434	0	83.3553	0	0	0	91.1822	87.9335	80.4886	0	0	0	88.1408	80.387	86.2847	80.0401	0	0	81.6248	84.1107	0	88.6161
		359	1625.06	0	0	90.8639	0	0	87.1331	0	83.8246	0	87.6943	0	90.2168	0	85.5449	0	0	83.6731	86.2569	0	0	0	0	82.9094	84.9221	82.2734	0	87.0499	0	0	0	90.7782	84.9428	84.1759	0	83.1046	0	85.0729	85.2212	83.1493	84.3759	0	0	85.2829	81.4137	0	83.1238
		360	1628.92	0	0	84.9502	0	0	84.861	0	85.2718	0	90.9298	0	0	0	0	0	88.7847	84.5412	90.0124	0	0	0	0	81.3558	84.1464	83.038	0	85.7602	0	0	0	91.6987	0	83.7715	0	81.7827	0	86.5147	89.6213	82.6811	90.1937	0	0	85.7666	0	0	0
		361	1632.78	85.5341	84.919	89.9224	0	0	83.8323	83.1742	80.0245	0	98.7931	90.1823	86.4197	0	80.8208	0	82.8132	81.5712	91.9688	0	0	0	0	87.6603	88.618	83.1229	0	93.4847	0	0	0	91.4657	86.1337	84.7915	0	81.188	0	0	83.5417	86.359	82.4256	81.7248	83.8968	84.1535	0	0	0
		362	1636.64	84.646	0	86.7542	0	0	0	86.861	84.5035	0	84.9897	0	83.3581	0	86.5855	0	89.3375	82.9122	0	0	0	88.6141	0	84.612	81.8904	85.8036	0	88.1234	0	0	0	90.2198	88.2467	91.6415	0	0	0	86.2406	90.8256	81.6122	83.9161	0	0	80.6678	0	0	87.1671
		363	1640.5	0	0	85.2005	0	0	0	87.3864	87.3716	0	87.6415	87.7169	84.653	0	79.0551	0	82.8085	86.8522	84.7272	0	0	0	0	88.2309	84.5437	80.8252	0	80.8395	85.6263	89.286	0	90.6795	89.2991	82.2953	0	0	0	87.6975	88.9744	85.7078	86.21	0	0	80.9637	0	0	0
		364	1644.36	86.2136	86.5434	79.2424	0	0	88.8464	82.871	83.3172	0	88.985	86.3356	0	0	0	0	89.1565	82.2185	85.986	0	0	0	0	86.2606	87.0555	86.6384	0	81.4398	0	0	0	87.9987	0	84.8142	0	82.5387	0	87.9458	87.526	82.8114	83.8054	81.459	0	84.2652	85.6052	0	84.0465
		365	1648.22	81.0985	0	84.7247	0	0	83.8448	83.6966	87.3108	0	87.3924	85.2835	0	0	88.0044	83.7117	82.6218	84.4169	92.3655	93.5505	0	83.7377	0	91.4434	87.1858	84.1787	0	88.8563	0	0	0	92.7946	86.1844	87.7725	0	0	0	0	87.3202	81.7182	85.7801	0	0	0	84.0244	0	83.906
		366	1652.08	80.539	0	83.004	0	0	0	85.2044	85.7128	0	89.6844	85.2965	85.5545	0	83.1506	83.4997	84.64	88.0525	80.9532	0	0	83.1766	0	91.4391	82.6433	83.2438	0	84.6778	0	0	0	86.597	89.1178	79.8652	0	0	0	90.5432	86.1663	81.9859	80.176	0	0	82.5729	0	0	0
		367	1655.94	0	0	89.2352	0	0	88.574	87.6291	82.3053	0	87.0166	80.8708	0	0	80.761	0	87.3587	87.282	91.4031	0	0	86.4666	0	86.3454	85.0061	79.5638	85.217	94.3434	0	0	0	88.2404	0	87.3021	0	0	0	88.333	85.5339	86.2045	85.7518	0	0	0	88.8202	0	0
		368	1659.8	83.4998	0	90.5909	0	0	84.0252	86.8046	80.9377	0	85.9326	81.8221	87.7567	84.9096	84.687	86.2052	89.0244	86.2359	85.2089	0	0	83.0526	0	88.6251	89.701	86.8366	0	91.491	0	0	0	91.7594	0	80.5725	0	0	0	0	82.3841	78.4538	80.0609	0	0	86.8767	83.7206	0	0
		369	1663.66	83.1577	84.8475	83.7834	0	0	87.3402	86.3334	84.8635	0	87.6074	87.6142	0	0	79.0476	83.4551	89.9399	84.1091	88.3867	0	0	0	0	83.2592	86.6977	84.1721	0	83.2633	0	0	0	89.3109	83.8262	88.7577	0	81.3798	0	84.0797	88.5982	84.6245	0	81.8905	0	80.2593	0	0	86.0034
		370	1667.52	84.3236	0	84.9579	0	0	86.0789	86.9068	83.3846	0	91.794	83.9882	0	81.9022	0	80.6991	89.3624	82.7537	89.9316	0	0	91.1033	0	88.0668	84.4554	84.6138	0	87.3294	0	0	0	84.2174	0	0	0	0	0	81.5939	82.9175	87.5433	82.348	0	0	84.3902	81.5373	0	0
		371	1671.38	81.4514	87.1603	85.6862	0	0	0	88.2675	88.8189	0	88.265	82.3556	83.9569	0	86.2114	80.8706	87.7503	83.6071	84.7552	0	0	86.6972	0	86.5597	87.5061	82.1539	89.0365	89.7409	0	0	0	91.1396	85.377	84.3669	0	0	0	84.5672	92.2225	86.9316	0	0	0	85.2372	0	0	0
		372	1675.24	0	0	84.7655	0	0	0	86.2739	85.2613	0	90.5266	84.2691	83.9156	0	0	82.5335	82.8765	79.7181	94.3886	0	0	85.4413	0	85.6589	88.3843	85.5865	84.3358	87.5436	0	0	0	87.5871	0	87.0517	0	0	0	85.6366	87.9854	83.8304	97.6165	0	0	0	88.6644	0	0
		373	1679.1	0	89.4372	80.8191	0	0	82.1705	85.4172	87.0474	0	89.1773	87.6756	0	0	0	89.0813	81.0372	88.3178	88.3199	0	0	85.8607	0	87.4939	86.0871	86.6209	83.0647	92.7364	0	0	0	85.8102	0	84.8157	0	0	0	91.7788	89.4328	90.8078	85.2939	0	0	0	78.9717	0	85.7766
		374	1682.96	86.7045	92.8089	85.426	0	0	82.4462	87.1786	87.6135	0	88.4527	88.4605	0	0	0	78.3983	86.0212	83.426	82.0623	0	0	0	0	96.5631	86.4709	83.015	87.8056	91.1021	0	0	0	85.9973	85.4665	0	0	0	0	92.4465	82.0073	87.8643	94.3349	0	0	86.4619	0	0	0
		375	1686.82	81.031	90.2492	86.4241	0	0	86.5341	89.1373	84.8398	0	0	86.4485	0	0	0	83.8191	85.0808	87.1971	92.0856	0	0	82.7483	0	84.96	86.4959	88.4116	90.0766	86.5658	0	0	0	91.1996	0	80.255	0	0	0	86.7252	83.8862	83.7677	84.5666	0	0	0	0	84.8945	0
		376	1690.68	0	84.7798	86.6667	0	0	81.3622	82.3262	91.8016	0	93.1368	92.1911	0	0	0	87.4462	85.5289	89.4459	86.53	0	0	91.6878	0	89.2037	87.5831	81.8007	86.5417	83.4124	0	0	0	82.5487	79.756	88.675	0	80.2307	0	89.8046	86.7561	79.2872	89.4264	83.0791	0	84.9865	86.343	0	83.9954
		377	1694.54	83.8408	91.0903	84.3252	0	0	83.5635	90.0832	88.6852	0	87.8612	84.9367	0	0	0	81.8359	85.8952	83.9319	89.4157	0	0	83.1293	0	88.1635	80.5349	85.6389	83.691	87.2808	0	0	0	87.5788	0	0	0	0	0	88.3996	88.4723	83.1513	88.838	0	0	0	0	0	89.6921
		378	1698.4	84.8625	83.0458	84.2818	0	0	80.7906	84.2919	80.4734	0	85.5455	85.0535	81.3209	85.8992	0	0	85.7797	86.7803	84.5925	0	0	84.9791	0	88.4147	85.0529	84.5091	84.3892	86.51	0	0	0	84.9548	0	0	0	0	0	88.0787	90.2484	86.3741	84.6071	0	0	89.5344	83.1926	0	81.5657
		379	1702.26	0	85.6606	81.1896	0	0	82.8205	83.2413	86.541	0	91.6324	86.2057	0	80.1845	0	80.6631	85.696	85.1208	83.4158	0	0	87.1523	0	83.8964	93.5082	84.34	84.8462	88.5801	0	0	0	83.4241	0	0	0	0	0	86.9418	86.9371	84.8079	0	0	0	0	0	0	88.6995
		380	1706.12	84.6864	85.489	89.6723	0	0	0	84.5104	81.8147	0	90.7435	83.9125	0	0	0	81.166	0	86.7571	87.7478	0	0	0	0	92.955	83.8643	86.5332	89.0094	86.7739	0	0	0	86.8532	87.4514	0	0	0	0	85.7801	87.48	0	86.1556	0	0	82.1955	85.5294	0	0
		381	1709.98	84.4622	87.4883	90.6631	0	0	0	84.6216	84.2039	0	85.4915	89.6783	0	82.7485	0	82.8138	0	0	88.3351	0	0	91.2256	79.9935	90.7983	83.7302	88.6278	90.2753	84.7261	0	0	0	92.2755	0	0	0	0	0	86.8805	84.7878	0	85.1841	0	0	86.2871	88.3266	0	0
		382	1713.84	0	90.0693	82.9801	0	0	83.7455	89.0433	86.0663	0	87.708	90.6912	0	0	0	83.1322	84.2381	85.4313	87.6716	0	0	84.0148	0	86.9593	86.6598	83.2835	84.0428	82.7086	0	83.7085	0	0	0	0	0	0	0	87.6116	84.2636	85.9337	0	0	0	0	0	0	0
		383	1717.7	0	88.2488	85.2015	0	0	84.94	87.6844	83.1946	0	85.793	89.1498	80.5745	0	0	83.0001	89.1672	85.8887	88.9704	0	79.7752	87.3285	87.672	86.9117	88.8863	80.3831	88.5791	85.5992	0	0	0	83.6462	89.7575	0	0	0	0	83.427	89.7748	0	80.2177	0	0	0	83.7628	0	0
		384	1721.56	0	85.1708	86.1997	0	0	0	89.3164	84.1559	0	84.7413	83.7632	0	80.8304	0	86.7869	83.5505	84.7128	81.8991	0	0	82.2784	87.3293	88.366	83.8337	84.9215	83.3536	84.2118	0	87.435	0	87.242	83.4535	0	0	0	0	0	85.4152	83.3205	84.1223	0	0	0	86.0664	0	89.5148
		385	1725.42	0	84.8466	85.8735	0	0	0	84.3575	79.6258	0	90.3359	86.651	0	0	0	84.8872	88.9908	85.9388	0	0	0	86.2861	90.9538	88.9722	85.5569	0	84.7253	86.4512	0	0	0	85.4912	0	0	0	0	0	0	84.1625	0	81.9972	0	88.9962	0	81.7676	0	83.4548
		386	1729.28	0	0	89.6881	0	0	0	83.3165	82.1748	0	84.6549	84.4259	0	84.2847	0	87.8131	89.2615	81.3612	85.8537	0	0	90.8353	88.9993	89.8746	84.0464	82.5288	83.6725	83.9201	0	0	89.1446	87.1677	88.5116	0	0	0	0	87.7103	92.2489	0	87.2071	0	0	0	83.8889	0	0
		387	1733.14	0	0	90.7861	0	0	0	81.8835	0	0	81.1274	87.8593	0	0	0	80.9252	82.2543	80.5172	86.0867	0	81.13	87.2744	0	83.2581	86.3434	83.4487	83.0248	83.5899	0	0	78.0956	85.4994	0	0	0	0	0	0	83.3096	80.2577	85.6996	79.9886	81.8993	0	86.0138	0	87.1817
		388	1737	90.4273	87.1143	86.204	0	0	0	82.6643	88.0841	0	88.6429	85.0422	0	83.6127	0	81.3178	83.2039	87.5245	87.2277	0	79.3191	83.407	0	87.6051	84.8807	87.7336	92.0098	84.0569	0	0	0	88.8714	0	0	0	0	0	89.0907	90.9886	0	0	0	0	84.4357	0	0	0
		389	1740.86	0	84.4889	86.5446	0	0	0	87.5475	83.8946	0	90.9752	83.0656	0	0	0	83.4941	83.8267	87.8764	87.9271	0	86.9269	88.366	86.0763	90.4777	89.1631	0	89.0354	84.6503	0	83.7391	86.1202	91.0278	0	0	0	0	0	91.6319	85.9687	0	84.8647	83.6446	0	0	85.5648	0	0
		390	1744.72	0	86.0567	84.7396	0	0	86.7068	85.053	80.7534	0	91.4616	0	0	0	0	84.8548	87.7633	86.4423	84.5624	0	0	89.6141	0	85.7311	88.0789	87.6514	86.0878	87.4436	0	0	0	90.4103	81.8041	0	0	0	0	82.6154	90.6276	74.1815	82.3899	81.7728	0	0	81.3011	0	79.0191
		391	1748.58	0	0	84.1235	0	0	85.3271	85.5182	0	0	87.4881	83.0955	0	80.6049	0	82.8129	86.9005	0	84.1197	0	0	87.4975	0	89.389	83.3748	84.7038	84.8677	83.7527	0	0	0	90.631	84.502	0	0	0	0	87.7517	82.0294	0	85.9173	83.275	0	85.3572	85.3025	0	89.1608
		392	1752.44	0	86.9375	83.3568	0	0	0	80.1691	0	0	86.16	84.6399	83.6533	0	0	83.8956	84.0044	80.0807	89.365	0	85.4904	87.6784	0	83.4174	89.5168	81.8149	91.6766	83.9637	0	0	0	86.0104	0	0	0	0	0	86.3093	92.1804	0	84.7258	86.1267	0	86.4915	82.4192	0	77.722
		393	1756.3	0	91.6475	94.5379	0	0	0	88.2315	0	0	93.4727	86.7408	0	0	0	81.4591	90.1108	0	89.7788	0	0	85.7267	0	83.2181	86.6983	83.9482	88.0983	79.6015	0	0	0	85.1569	83.9356	0	0	0	0	89.9398	82.3592	0	85.2787	75.5673	89.3023	86.1454	0	90.0956	85.6032
		394	1760.16	0	0	83.3597	0	0	0	85.8392	82.3791	0	85.3966	82.4282	0	0	0	82.3831	86.8272	86.6103	89.5401	0	0	88.5908	84.5349	76.5443	87.4313	0	85.5725	83.4213	0	0	0	82.2256	80.5302	0	0	0	0	87.1085	88.6752	0	88.4646	0	0	0	82.7636	84.9224	82.215
		395	1764.02	0	85.5749	85.2857	0	0	84.9476	82.4278	81.5167	0	89.5841	83.4245	0	0	0	86.5409	84.8089	0	87.0532	0	0	89.6204	78.4809	86.5923	89.5135	85.4705	84.1292	90.6621	0	0	0	85.6178	83.0977	0	0	0	0	91.5972	89.1299	0	82.9561	77.4398	0	0	78.8687	0	84.2713
		396	1767.88	0	91.315	85.1684	0	0	84.2008	84.3321	80.4246	0	88.9706	87.2411	0	0	0	84.5749	82.5254	0	83.9899	0	0	83.5799	85.1636	89.7082	83.9576	79.4971	83.2316	103.955	0	89.2779	0	85.5491	0	0	0	0	0	83.2025	87.3467	82.3257	82.7044	0	0	0	79.6852	0	87.6599
		397	1771.74	0	87.7242	89.4336	0	0	75.0607	84.0057	80.4717	0	83.6037	82.1484	0	0	0	82.1374	87.7071	0	86.5657	0	80.8244	87.578	0	84.045	86.9605	0	84.3909	83.2812	0	0	0	84.2983	84.7327	0	0	83.8156	0	85.7963	92.3458	0	0	0	0	0	0	0	0
		398	1775.6	0	0	84.7297	0	0	84.6033	88.2505	85.9519	0	90.5733	88.1507	0	0	0	82.1274	84.0538	89.2446	86.3954	0	80.1655	84.8588	84.2119	88.6286	83.4316	0	86.289	81.4395	0	0	0	91.984	86.7956	0	0	81.8138	0	88.4946	85.7369	0	89.0378	0	0	0	83.4461	81.3237	83.2066
		399	1779.46	89.8532	84.1294	83.3755	0	0	82.4931	85.3046	82.5875	0	91.8585	87.9287	0	83.7489	0	86.0527	90.3657	0	0	0	0	84.9195	89.5023	87.9181	81.809	0	78.9341	86.0949	0	83.3209	0	88.8638	83.7257	79.8757	0	0	0	83.4495	86.698	0	86.891	79.6748	0	0	79.5632	0	83.0516
		400	1783.32	0	85.0191	0	0	0	89.1783	80.4229	80.7654	0	91.9993	84.4779	0	84.1777	0	76.4989	80.4616	0	0	0	81.6325	83.3574	91.0199	84.8794	87.9407	0	84.3279	87.5942	0	0	0	86.4288	80.513	82.0493	0	0	0	91.9361	88.6811	0	89.0575	0	85.4828	0	80.1598	0	0
		401	1787.18	0	86.8485	83.906	0	0	84.8215	88.4406	81.5798	0	87.4989	88.637	0	86.2286	0	82.8567	83.9862	0	0	0	0	89.7935	0	87.7706	88.6401	83.2445	83.4165	87.4715	0	0	0	88.1883	83.054	81.7444	0	0	0	86.1269	88.3593	0	88.2655	0	82.1782	0	81.3362	87.5686	81.7201
		402	1791.04	0	80.3707	85.5167	0	0	85.8331	80.8535	85.2267	0	88.9497	86.7151	0	81.1297	0	85.3895	78.5459	0	88.8102	0	0	83.6908	91.1828	86.7844	83.5328	0	87.2925	87.5373	0	85.1619	0	85.363	87.9485	0	0	0	0	90.1953	88.5296	0	86.7719	0	0	0	89.1892	0	82.2175
		403	1794.9	0	83.7863	88.8486	0	0	0	83.808	85.3825	0	87.1997	82.6318	0	0	0	82.5405	83.3786	0	0	0	88.1408	91.5465	85.1917	90.2344	84.6122	0	89.0941	85.3055	0	0	86.6033	84.6671	84.3512	0	0	0	0	92.3101	86.0235	0	81.9435	75.4207	0	0	82.8057	0	79.888
		404	1798.76	81.9079	83.4886	0	0	0	0	83.2381	79.7596	0	83.326	83.2315	0	81.4196	0	84.068	90.0359	0	89.2452	0	79.4484	87.0997	83.928	87.0405	83.5365	0	89.824	83.5016	0	82.629	0	85.7838	81.7875	0	85.9867	0	0	84.5299	0	0	84.4978	0	0	0	0	0	86.9236
		405	1802.62	0	85.3504	0	0	0	82.8743	83.8815	85.5828	0	87.9595	86.4276	0	0	0	85.5789	90.7853	0	0	0	0	89.2032	88.2325	83.2598	84.4002	0	84.7681	85.2067	0	0	0	82.2931	76.4805	83.7348	0	0	0	0	88.3057	0	83.0424	0	0	0	80.3218	82.0709	84.6223
		406	1806.48	0	90.5739	0	0	0	85.5488	85.0207	79.93	0	110.683	85.2364	0	83.329	0	84.7727	84.3551	0	0	0	0	89.2958	88.5842	87.5396	86.5529	0	87.7749	91.0947	0	81.9951	0	86.9362	0	77.1886	89.652	88.1814	0	90.7363	90.5375	0	90.3331	0	0	0	81.0046	0	80.9038
		407	1810.34	85.2845	87.6779	85.9305	0	0	86.3159	82.0065	84.0176	0	87.0275	87.9768	0	81.9544	0	85.572	83.4448	0	85.504	0	0	84.5328	89.046	89.0006	90.2882	80.7941	87.7094	82.4875	0	81.6358	0	82.8996	81.4425	0	0	85.3791	0	88.2804	87.8172	0	88.01	0	0	0	0	87.3441	86.2399
		408	1814.2	80.6675	86.5676	0	89.2433	0	84.5402	86.9986	85.6329	0	87.915	85.1448	0	0	0	82.9531	83.3883	0	0	0	0	82.8237	86.7284	83.8268	86.8072	0	88.9392	86.6021	0	86.0924	0	87.184	0	84.0535	0	0	0	89.1672	91.5877	0	0	80.0954	0	0	81.4591	0	82.888
		409	1818.06	0	90.8452	0	0	0	0	87.0552	80.1196	0	89.1456	86.2615	0	0	0	83.1231	79.3143	0	89.01	0	0	88.2823	86.0861	88.8014	86.0706	91.9585	90.8246	96.86	0	78.735	0	0	0	85.9205	83.6428	0	0	92.9025	84.0296	0	92.4286	0	0	0	79.3214	89.9903	81.5952
		410	1821.92	0	90.9983	0	0	0	0	85.0631	83.1141	0	0	0	0	80.6389	0	83.9187	84.855	0	0	0	0	86.3036	83.9065	88.7302	83.7513	0	83.3543	83.6183	0	0	0	89.8389	0	86.3528	0	80.2954	0	91.7508	86.0321	0	0	0	0	0	0	0	78.2992
		411	1825.78	0	87.245	83.7522	0	0	0	84.7303	84.505	0	0	83.5662	0	0	0	85.6209	87.8345	0	87.6945	0	0	89.5988	87.5215	86.9848	92.0762	83.6334	83.5216	86.6515	0	82.5453	83.9632	0	0	78.1255	0	86.9313	0	80.7982	83.6849	0	85.4272	0	0	0	84.6792	0	0
		412	1829.64	0	0	0	0	0	0	82.2564	76.0915	0	86.3678	80.8662	0	0	0	86.4343	84.1193	0	84.4902	0	87.8832	89.3425	85.5302	87.594	0	0	85.5526	87.1215	0	0	0	88.1185	82.4709	88.7294	76.087	79.6921	0	0	84.7025	0	84.1889	0	0	0	85.3901	84.6552	88.9021
		413	1833.5	0	85.4487	0	0	0	0	80.6248	79.603	0	81.1603	83.598	0	85.7462	0	86.023	83.9934	0	86.1614	0	82.5975	0	92.0108	82.8268	84.1382	0	89.3012	84.9338	0	0	0	86.5111	0	0	0	0	0	87.2465	86.5717	0	82.8362	0	0	0	0	81.8755	87.1214
		414	1837.36	84.1081	81.179	0	0	0	0	83.4358	81.9547	0	86.157	90.2868	0	80.2507	0	80.2583	79.0855	0	0	0	80.4359	84.6671	89.3932	86.2718	87.5606	88.0493	88.9847	88.4017	0	87.6136	84.2097	81.9345	77.8893	82.2034	81.8749	0	0	91.0044	90.7441	0	83.5821	0	0	0	0	87.5347	87.1311
		415	1841.22	85.0895	0	0	89.0063	0	0	85.3456	84.108	0	84.4713	0	0	84.2118	0	84.4569	82.4747	0	0	0	0	85.1946	88.1039	82.3838	85.4384	82.1057	86.075	86.4419	0	83.8814	0	89.6452	82.263	0	0	0	0	90.0152	86.2612	0	88.4033	0	0	0	87.6738	0	0
		416	1845.08	88.2485	83.8506	0	0	0	88.3661	0	0	0	83.0592	84.7264	0	82.3317	0	79.3223	85.4789	0	87.8134	0	80.8054	87.986	87.8873	88.4504	90.7552	0	86.4439	80.9492	0	75.5156	84.4812	86.6878	84.2633	88.3607	0	84.7143	0	87.9732	85.0016	0	0	0	0	0	0	86.0138	0
		417	1848.94	89.128	82.8818	0	0	0	0	88.0725	85.0131	0	81.8573	86.5627	0	81.913	0	83.922	87.502	0	80.4414	0	85.1278	87.4608	0	85.4793	83.0445	0	86.6479	86.2838	0	0	86.046	89.0295	0	84.017	86.1204	0	0	85.8173	86.7958	0	0	0	83.5324	0	83.8174	0	0
		418	1852.8	0	83.6401	0	0	0	84.9166	84.0456	78.6519	0	88.1959	93.8872	0	85.4673	0	84.9664	84.4352	0	0	0	77.1263	87.906	89.063	86.4474	89.5711	0	78.9297	83.906	0	81.5456	82.8879	85.6507	0	82.7823	82.6983	86.232	0	90.4169	93.9091	0	0	0	0	0	86.4968	82.9551	81.148
		419	1856.66	0	0	0	0	0	82.8667	89.0724	86.5746	0	85.8488	86.1076	80.9009	0	0	84.3883	85.8834	0	84.3806	0	78.2709	85.8851	0	88.4138	87.8851	81.3943	84.0382	85.0918	0	0	86.1222	0	0	84.7472	78.5772	0	0	89.2696	0	0	0	0	0	0	0	0	0
		420	1860.52	84.9893	91.2202	0	0	0	88.2575	82.6369	0	0	88.6726	89.8261	0	0	0	89.9836	84.9314	0	91.3057	0	0	88.5207	0	88.6709	89.6094	0	0	83.8234	0	85.5002	0	87.6341	0	84.8213	84.5252	88.2158	0	86.2151	90.3135	0	0	0	0	0	0	83.5999	0
		421	1864.38	88.2197	87.3194	0	99.8906	0	85.2982	85.9745	79.454	0	82.7254	82.3502	0	86.6462	0	80.2175	87.0467	0	87.4972	0	80.857	85.0181	0	86.4793	84.2097	80.438	84.469	87.6996	0	82.295	78.6473	84.7321	0	87.3146	86.5742	77.7162	0	91.3874	0	0	0	0	84.828	0	80.5894	88.4106	0
		422	1868.24	84.6259	82.6053	0	0	0	0	84.4828	0	0	92.2391	89.0066	0	79.8939	0	83.6796	81.7026	0	0	0	83.9889	87.6831	0	92.517	85.1834	0	82.9573	88.2235	0	0	0	91.7027	0	81.6781	85.058	86.2657	0	95.126	0	0	0	0	0	0	82.459	85.2734	0
		423	1872.1	83.1904	88.2953	88.4991	88.8172	0	84.0914	87.6627	81.7122	0	87.503	84.4631	0	79.4339	0	80.655	80.429	0	88.1698	0	79.6293	87.9794	0	83.5787	82.2411	81.8308	0	92.5051	0	82.2088	79.7854	87.5565	0	83.3203	0	80.6235	0	90.8786	0	0	85.2858	0	0	0	0	89.6526	0
		424	1875.96	85.1487	95.6917	81.448	0	0	84.0569	0	81.2205	0	84.839	88.0676	0	83.0099	0	0	87.1836	86.0941	0	0	0	81.5539	0	87.5463	79.7406	0	89.1206	88.6374	0	83.4741	0	85.5436	0	0	0	0	0	86.6316	0	0	0	0	0	0	83.1103	84.7908	0
		425	1879.82	88.3386	86.5514	0	0	0	83.5877	86.3932	0	0	90.3559	84.9497	0	74.4868	0	84.0406	80.9795	0	0	0	0	90.0686	0	83.2246	79.9257	0	86.2483	91.6162	0	81.905	0	88.9555	0	81.3205	0	0	0	89.9987	88.135	0	0	0	0	0	0	84.3413	0
		426	1883.68	83.4082	86.1807	0	0	0	0	84.5679	90.3396	0	82.7806	87.3647	0	80.4357	0	0	80.8475	0	88.5285	0	0	84.1806	0	86.8201	91.8518	82.9778	83.2393	89.1918	0	0	0	85.5587	0	85.2281	0	81.3043	0	88.0864	90.401	82.9946	85.5264	0	0	0	82.6694	86.5753	0
		427	1887.54	89.1105	87.2268	83.6017	85.8581	0	85.9282	88.0748	83.922	0	92.221	90.4834	0	84.674	0	82.2594	85.7249	85.2533	87.2418	0	81.8533	83.1076	0	0	83.5162	0	85.5416	89.2562	0	0	0	94.2219	0	85.8323	0	91.4584	0	91.6625	83.1378	87.6572	0	0	0	83.5197	0	89.746	0
		428	1891.4	88.309	90.3262	83.1742	82.9062	0	78.5356	82.369	82.6986	86.1001	88.2259	82.1556	0	76.6664	0	82.1091	81.392	0	87.7747	0	81.0096	87.9004	0	85.3754	84.9906	82.8803	86.4364	90.2587	0	0	0	84.6972	0	0	0	85.1794	0	91.1031	90.2932	0	0	81.1397	0	87.2511	80.0417	0	0
		429	1895.26	84.5547	88.3019	83.4454	88.5117	0	82.7348	85.5797	83.317	0	86.2681	89.1784	0	79.2961	0	80.8821	84.445	86.1443	84.9255	0	80.4386	83.5913	0	85.29	88.0073	0	79.3625	89.1995	82.7297	0	0	89.7459	0	0	0	83.264	0	88.9148	90.8674	81.6123	0	81.91	0	0	0	90.1786	0
		430	1899.12	81.9554	0	86.4974	88.9361	0	85.9088	82.9339	0	0	0	89.6701	0	82.1201	0	82.4085	86.625	0	85.8349	0	79.5833	90.2249	0	85.3241	85.2411	0	80.9505	86.9264	0	0	0	89.4066	0	83.9837	0	81.5715	0	86.7204	0	87.0481	0	0	0	0	81.4866	0	0
		431	1902.98	84.9702	84.0786	84.3206	93.074	0	83.0038	82.9259	0	0	0	90.63	0	81.0775	0	0	91.3506	0	83.2581	0	83.1649	87.8457	0	90.0977	81.3289	0	82.6628	89.7246	0	0	0	89.6062	0	79.7859	0	83.5932	0	86.7431	86.7553	0	91.5567	77.9449	0	0	82.9962	86.1087	0
		432	1906.84	83.5517	0	85.315	87.9702	0	84.0656	88.252	0	0	0	87.0441	0	79.7878	0	81.3563	84.3276	84.7027	85.0728	0	80.3074	88.2735	0	87.1445	81.7159	0	82.5737	83.9948	0	0	0	82.7107	0	84.8554	0	78.4496	0	87.6195	82.3847	0	88.3379	86.7302	82.846	0	81.7587	91.9962	0
		433	1910.7	0	0	83.5462	87.8925	0	0	90.1204	83.3675	0	0	86.2127	0	0	0	74.6722	0	82.4946	0	0	76.2216	87.4563	0	86.1183	0	82.8058	84.6677	91.5641	83.5721	0	0	89.2898	0	82.3536	0	78.2985	0	88.7452	89.7016	83.3627	0	77.9211	84.9016	0	79.3935	0	0
		434	1914.56	83.1804	0	79.5555	89.0326	0	0	82.1904	79.4033	0	86.2924	84.3945	83.6531	79.3542	0	83.9159	81.3604	85.8827	91.4173	0	81.1929	86.9996	0	83.8048	0	0	84.1185	83.4148	0	0	83.8598	88.3222	0	84.7501	0	84.6016	0	84.0131	84.2645	0	79.5361	0	81.1989	0	83.8995	0	0
		435	1918.42	82.921	90.8311	86.8001	0	0	80.9688	85.9627	0	0	0	0	81.7982	82.4016	0	0	81.1653	81.3524	85.7326	0	84.422	83.8185	0	86.41	84.5638	82.6749	88.664	85.4691	0	0	88.1313	83.5136	0	0	0	85.3024	0	89.0793	89.9397	84.2208	0	0	80.4972	0	0	86.8399	0
		436	1922.28	84.0137	87.5703	91.2512	91.16	0	81.7603	83.0929	0	0	0	82.2079	86.8155	82.3008	0	80.3884	78.931	86.0701	93.5794	88.5301	81.9448	86.9383	86.0449	83.3471	0	0	92.6998	87.4711	0	0	0	86.6808	0	0	0	89.3311	0	91.6896	86.6119	78.3678	84.6597	86.2926	81.5086	89.1107	82.6929	85.2018	0
		437	1926.14	86.3116	86.787	82.991	88.9941	0	0	83.5562	0	0	0	0	0	80.5128	0	77.0787	83.1171	85.4405	87.5189	82.5529	82.0841	88.3184	90.1523	82.1923	0	82.3391	89.6024	85.4259	0	0	0	89.5103	0	81.9102	77.2654	80.2985	0	84.3441	86.0322	0	86.6263	85.3112	0	84.9601	83.1197	90.7429	0
		438	1930	84.5486	89.8661	82.8933	87.2405	0	90.0833	84.2904	0	0	0	0	82.2094	78.0474	0	0	83.8182	84.8057	86.0366	89.4043	78.8982	83.5689	88.576	0	0	82.0541	83.3578	82.4094	0	0	0	89.9032	0	86.4935	0	82.9216	0	95.1367	85.8865	84.541	83.3224	0	82.8684	88.8636	83.8642	78.7666	0
		439	1933.86	84.0102	86.9617	85.3366	88.3911	0	84.8899	88.7503	0	0	81.6263	85.5472	0	78.3417	81.5052	0	87.2122	81.0618	80.8608	0	80.8132	90.3832	87.9373	89.5335	0	0	87.1902	83.2655	0	0	0	91.5107	0	77.6741	0	82.0993	0	92.9015	89.5735	89.1042	87.9152	0	81.3517	0	84.7525	83.1647	0
		440	1937.72	75.6171	88.9614	82.1592	85.533	0	0	79.2486	0	0	90.0483	84.3989	79.3257	73.503	0	78.2209	84.7901	0	0	78.6041	75.1644	87.1253	92.1818	0	0	79.498	84.726	88.5537	0	0	0	85.3903	0	85.3815	77.0164	0	0	89.3508	93.122	83.2412	83.8433	0	78.4526	0	75.6522	84.3567	0
		441	1941.58	89.1966	90.3195	82.0855	0	0	81.9999	85.355	0	0	86.1069	79.0583	76.7201	80.2071	0	77.7834	81.6899	0	85.0082	0	78.2043	83.4413	92.0276	80.5865	0	0	86.3511	85.7198	0	0	0	83.6959	0	84.2774	0	0	0	95.3182	85.6519	0	87.2774	80.2846	87.4558	0	80.3946	88.6674	0
		442	1945.44	82.6044	87.5871	84.6377	88.1241	0	86.3235	85.6959	0	0	0	86.2575	77.5549	76.6566	0	0	88.0521	0	86.4537	0	73.8064	84.6415	85.7286	87.5151	0	0	89.4717	82.9165	0	0	0	92.1168	0	88.0355	0	87.1238	0	87.148	84.1117	87.1062	83.0507	0	79.5688	90.989	81.1467	0	82.9511
		443	1949.3	84.8385	85.9961	81.6204	92.8036	0	88.7087	81.4548	0	0	88.9013	86.3193	77.3137	75.5143	0	81.7882	78.5758	87.178	88.6201	81.9363	76.6224	89.3186	85.8401	0	0	87.5855	85.9143	91.9406	0	0	0	93.7877	0	0	0	0	0	84.1254	85.2424	84.4918	83.845	0	84.2404	86.7435	80.3883	87.2335	0
		444	1953.16	80.9174	85.8976	83.5014	90.245	0	85.2806	83.0756	0	0	83.4984	83.1189	79.7167	0	0	0	81.919	82.489	80.677	0	0	88.8408	88.8609	81.9074	0	84.5091	86.0225	85.8299	0	0	0	89.1602	0	72.5409	0	84.3278	0	94.7902	89.7001	83.152	87.4961	0	81.6656	86.6454	77.2436	91.0138	0
		445	1957.02	89.4246	86.2634	79.6373	90.2002	0	85.6923	84.2725	0	73.501	88.4415	0	78.2241	78.1316	0	0	86.4193	80.9678	0	83.7695	0	82.3539	87.9576	84.2838	0	0	81.3316	88.7178	0	0	87.1462	89.1496	0	78.9824	79.2079	81.1203	0	87.5502	90.3852	84.3475	84.9783	0	72.1834	0	86.5067	86.8834	0
		446	1960.88	83.3195	90.4526	86.8176	87.6238	0	91.9202	84.8104	0	0	88.8585	0	0	85.0294	0	0	85.0407	81.1328	0	79.3647	81.93	86.2633	92.3753	0	0	0	82.2138	83.3874	0	0	0	88.5083	0	79.2159	0	79.2313	0	86.8446	85.0921	83.8812	84.0061	88.0906	77.8308	87.5896	0	80.6558	0
		447	1964.74	86.441	0	87.2618	86.8186	0	87.9458	82.4	0	0	84.6958	85.8017	0	81.2558	0	77.9856	88.0109	80.1077	0	86.1789	76.4624	88.0231	89.5899	0	0	83.2608	87.5313	91.6886	0	0	0	87.4954	0	80.5631	0	85.2092	0	93.8178	83.994	0	84.7043	0	96.04	0	82.6683	83.3813	0
		448	1968.6	84.2978	0	82.773	89.2436	0	88.4252	85.7434	0	84.6601	87.1176	0	74.6847	82.6022	78.4307	0	86.2822	86.5829	0	84.8296	87.5773	86.104	89.4153	86.0572	0	80.959	86.3908	87.896	0	0	0	89.3544	0	81.3925	0	85.1644	0	88.7554	92.1453	0	86.8463	0	74.0532	0	82.3919	84.6411	82.5417
		449	1972.46	89.5445	84.5703	90.96	93.5754	0	82.606	85.7668	0	0	87.4939	82.7326	82.1353	0	0	0	85.3714	84.2927	92.5553	0	79.9065	91.2537	94.6148	0	88.4406	82.6325	86.9019	90.6274	0	0	0	88.7784	0	85.3919	0	81.5743	0	90.9137	87.9628	84.8328	84.1975	0	82.4443	0	79.2715	86.1715	87.5533
		450	1976.32	85.4785	89.625	88.3671	89.2843	0	85.2003	87.0449	0	0	89.1097	0	80.862	0	80.8239	83.0617	86.6008	79.2288	84.7877	78.4032	80.86	91.2189	91.0161	85.9627	0	0	83.9155	89.2576	0	0	0	91.6733	0	81.183	0	86.3486	0	87.9231	93.0123	0	86.8974	0	82.1188	0	85.8742	84.1377	84.2976
		451	1980.18	88.2736	84.0444	90.585	82.941	0	84.3737	87.0395	0	0	88.3052	0	85.2969	80.2608	0	82.6914	84.8864	0	0	0	80.5084	88.5972	90.5035	0	0	0	86.3936	91.8565	0	0	0	85.7104	0	82.3254	84.6788	79.4956	0	88.9879	89.0462	80.1633	82.3437	0	83.5372	0	84.7728	83.003	85.9
		452	1984.04	85.6214	88.889	89.0529	85.0329	0	87.4185	94.5795	0	0	83.0965	85.2768	79.4709	0	0	75.6561	80.523	84.6654	0	83.6421	78.2468	80.5608	93.104	0	83.5553	83.3489	88.3212	85.8021	0	0	0	87.3638	0	83.7341	0	0	0	96.0158	85.0178	88.3017	84.873	0	83.6442	93.6746	87.024	89.2196	85.7746
		453	1987.9	86.9264	88.1968	86.6782	90.4872	0	84.0373	90.9378	0	0	89.3716	0	0	0	0	0	85.0754	87.4578	0	0	80.0825	92.4316	89.4003	88.089	86.8502	81.6241	88.2649	89.8493	0	0	0	90.8104	0	0	0	82.0433	0	90.7376	87.4033	85.6949	83.2076	0	84.1656	91.7566	0	89.9699	85.7437
		454	1991.76	87.3406	89.6209	87.0696	87.7622	0	85.5444	88.8645	0	0	89.6176	0	80.936	81.8908	0	0	84.5551	83.7852	0	81.6693	71.3813	84.9702	90.3046	82.76	0	85.5787	88.1249	86.2423	0	0	0	91.3037	0	84.8832	0	0	0	92.27	93.3601	79.59	88.4013	0	89.6431	0	84.648	83.7235	0
		455	1995.62	82.4933	85.9672	86.6665	91.5661	0	81.898	81.8807	86.7637	0	85.0814	88.7788	81.7315	80.3516	0	0	0	80.3441	93.9948	0	0	88.6916	87.0727	86.4947	84.4039	0	87.3756	85.7486	0	0	0	83.5889	0	0	76.4173	0	0	92.9096	87.3491	0	82.1406	0	78.6184	87.4279	0	83.5189	87.1711
		456	1999.48	84.5265	88.0259	88.308	86.9402	0	84.3401	82.0201	0	86.1612	87.1075	0	82.666	85.1042	0	78.9616	83.8341	85.4707	0	0	0	86.0651	90.801	0	83.3214	84.8227	85.7044	90.118	0	0	0	93.4629	0	78.984	0	0	0	93.5044	0	81.4907	82.4063	0	79.5577	0	0	82.8118	87.8034
		457	2003.34	82.4184	87.9135	85.6888	95.6401	0	85.8762	81.7841	0	87.0307	89.0423	86.5532	80.326	77.1158	0	81.1208	90.1352	0	81.5504	0	76.6543	88.1559	88.7859	91.9678	0	82.7914	89.1464	85.3223	0	0	0	84.2699	0	89.3639	0	87.4529	0	89.7009	91.1497	0	87.9152	0	83.7226	0	82.9777	0	84.4463
		458	2007.2	88.4905	87.2418	89.5149	92.58	0	85.6476	88.7587	0	0	84.1124	81.9576	80.6638	79.3192	0	0	82.8257	88.8882	89.7539	89.4285	79.2541	92.1478	82.9761	85.729	90.3129	79.4544	88.4566	87.6101	0	0	0	84.0324	0	0	83.5598	0	0	89.4943	90.0967	0	82.8957	0	79.0087	0	0	90.4739	80.2124
		459	2011.06	85.1815	82.5297	89.8678	90.3503	0	83.9717	81.6156	0	0	90.8191	0	83.6377	83.3284	0	85.8125	80.6189	0	0	0	81.3803	89.4304	86.1755	0	80.5893	82.0974	0	86.2867	0	0	0	87.3927	0	85.1829	0	86.1851	0	79.4063	86.4983	0	90.5808	0	84.7714	0	0	0	80.3696
		460	2014.92	87.5599	92.4752	92.6171	95.7295	0	80.9184	87.8898	0	0	85.2261	0	83.1274	0	0	0	0	75.7038	0	84.6613	81.1322	87.2702	88.7662	88.4351	86.2276	85.9335	89.3042	88.7029	0	0	0	93.5108	0	83.0829	0	0	0	94.0701	92.8029	0	80.361	0	85.3896	87.616	88.5357	89.32	92.1644
		461	2018.78	89.8261	88.6564	83.8175	93.349	0	80.7142	89.8446	0	0	0	0	87.0151	0	0	84.8717	84.2552	78.2006	0	0	86.1773	87.3754	80.7514	87.5008	87.3108	78.5416	81.7254	85.4549	0	0	0	0	0	81.0142	0	0	0	93.8096	91.7568	0	84.7013	0	82.4138	89.8435	85.9829	84.6774	90.5814
		462	2022.64	82.444	90.526	85.5284	86.7296	0	85.351	84.2451	0	0	85.6412	0	81.8128	81.0049	0	0	79.9818	81.2819	89.0532	0	76.2883	83.7751	89.0864	86.4279	0	85.8216	82.7597	83.6598	0	0	0	92.8285	0	80.4132	84.1585	0	0	84.4217	86.81	81.5682	84.6733	0	83.4988	0	91.1631	88.7382	88.7337
		463	2026.5	86.9042	89.0954	87.9839	92.1228	0	84.442	81.6816	0	0	91.1579	0	0	83.5215	0	0	0	76.7153	0	0	0	91.9294	86.4214	91.4794	89.2006	85.6867	0	92.7586	0	0	0	87.3032	0	80.7777	0	0	0	86.8011	89.5125	0	0	0	78.464	93.2693	84.7515	83.3912	87.2603
		464	2030.36	85.6202	87.088	83.7455	86.5136	0	85.2671	90.0193	0	0	83.992	85.7607	82.7716	0	0	81.7731	0	0	86.6715	0	78.9648	87.5766	89.6726	87.8462	87.3633	84.2935	0	90.0047	0	83.7642	0	89.8695	0	0	0	0	0	91.0728	0	0	89.4456	0	84.6073	0	85.987	0	85.9861
		465	2034.22	85.018	83.7374	86.593	85.16	0	83.3855	85.0784	0	0	87.5554	84.1026	84.897	80.3835	0	0	85.6787	85.764	0	0	0	88.6285	91.9176	0	82.8491	81.016	80.8677	88.467	91.3255	80.6339	0	89.1564	0	0	0	0	0	88.4781	85.8537	0	87.124	0	90.6408	88.0603	84.7576	0	83.3702
		466	2038.08	91.4387	87.9274	83.5656	88.4042	0	86.4866	84.6086	0	0	89.0858	84.2399	86.7194	0	0	85.9856	0	83.6331	87.739	0	80.3187	86.5627	85.7246	0	91.1788	82.089	85.9181	86.8666	0	0	0	91.7229	0	80.5927	0	0	0	94.7804	83.7982	87.859	83.7165	0	0	0	82.2749	91.6923	88.7761
		467	2041.94	0	86.5301	83.6614	89.0548	0	84.1487	87.1117	0	0	81.3046	82.3527	83.0841	0	0	81.9647	85.0766	85.7832	89.4813	0	81.759	84.7698	94.6795	85.4227	85.0805	85.8056	86.5204	86.1965	0	0	0	0	0	0	78.0752	0	0	89.3471	89.3008	0	84.5155	0	82.5511	83.7002	79.961	0	0
		468	2045.8	83.1947	82.6732	84.9259	82.279	0	80.2584	88.1682	77.74	0	87.8494	81.7937	83.8974	0	0	0	0	0	89.0611	0	78.8708	88.992	89.5436	91.8453	84.2716	88.5392	82.7191	83.7597	0	81.4621	0	0	0	0	0	0	0	86.673	0	0	86.2962	0	72.2471	86.7808	0	87.3644	85.0931
		469	2049.66	83.0028	90.8846	86.8864	87.2624	0	85.5831	90.9863	87.9463	84.796	91.5482	0	85.0848	76.2921	0	88.5789	0	83.4081	0	0	82.927	88.9761	89.7836	97.5006	0	82.3208	84.1743	88.7014	86.885	79.0635	0	89.8955	0	0	0	0	0	90.4764	85.7899	0	86.8379	0	0	92.1478	0	80.549	89.3263
		470	2053.52	91.7034	87.012	82.9287	84.6528	0	89.2292	0	0	0	89.8223	83.3839	90.3809	0	0	86.7378	0	84.2072	0	0	84.2727	84.7803	91.573	92.4121	0	87.1091	80.4548	85.4944	87.4877	85.1832	0	88.0217	0	87.7857	0	0	0	91.4556	0	0	80.7133	0	77.0274	88.4794	0	93.0684	84.1669
		471	2057.38	0	87.1887	87.5722	90.231	0	84.7126	0	0	0	86.7933	0	86.4849	0	0	94.2581	88.1758	0	0	0	78.5025	85.7192	91.889	87.7648	0	83.0953	79.3689	92.3619	83.4249	77.7589	0	86.3737	0	82.4961	0	78.103	0	88.6612	0	0	86.3191	0	81.425	84.3171	0	0	81.7317
		472	2061.24	0	86.2438	86.7526	84.4958	0	83.4083	0	0	0	91.6691	85.1246	0	82.2176	0	86.4833	85.0983	81.5058	0	0	86.8555	85.3332	89.9368	88.0566	0	0	82.694	85.1915	0	76.8299	0	87.2173	0	87.0474	0	0	0	91.3266	0	0	85.209	0	83.2483	90.7927	0	84.7989	85.3167
		473	2065.1	0	83.8247	85.7495	89.6608	0	88.1469	90.0681	0	0	84.5687	85.5953	80.0103	0	0	92.3022	93.6918	83.4279	0	0	85.0454	89.0817	91.596	92.4983	85.5946	84.3269	83.1255	89.7956	81.6361	84.9001	0	87.3758	0	82.1129	0	0	0	85.259	87.1543	0	85.4916	0	0	86.863	83.358	86.9827	87.332
		474	2068.96	0	86.7764	92.6386	89.5857	0	88.9114	0	0	0	86.8486	88.8408	82.9892	91.3563	0	0	0	80.2475	0	0	82.0587	86.5788	90.5584	89.1092	90.842	83.9578	83.1802	85.3713	78.8231	83.8114	0	87.3829	0	85.2055	0	0	0	89.0422	91.0197	0	84.8963	0	0	92.111	0	0	88.9129
		475	2072.82	80.4809	89.3426	87.1729	92.9155	0	87.9389	78.8036	0	0	89.1664	81.482	0	0	0	90.6111	91.1994	0	0	0	80.4946	85.3356	90.1016	0	87.8362	0	80.7385	90.4172	0	78.8756	0	0	0	83.1707	0	0	0	89.3091	89.2672	78.2285	0	0	0	88.1642	86.0011	0	85.9931
		476	2076.68	86.6718	86.2375	85.1839	90.9882	0	83.3551	87.0868	77.9258	0	89.5254	0	86.1458	0	0	86.2594	82.9878	0	86.3933	0	85.7185	83.5598	88.9892	93.5419	87.4293	0	84.5982	90.6651	0	85.5992	0	84.7106	0	84.8844	0	0	0	86.0454	0	0	86.3511	87.3717	0	89.5393	0	0	88.2394
		477	2080.54	0	85.3834	81.8163	89.7523	0	93.5485	82.5346	82.3597	0	92.445	0	0	0	0	83.2543	0	0	0	0	83.6764	88.6975	96.4171	90.3884	85.862	80.9536	89.3877	92.2494	82.8825	81.1452	89.8143	0	0	82.3108	0	0	0	87.8547	0	0	87.513	0	82.2834	0	86.4852	0	82.6815
		478	2084.4	0	92.3543	83.614	89.0966	0	88.8454	83.9562	80.486	0	85.0279	82.931	0	0	0	88.7801	86.2601	81.2704	0	0	79.4908	89.5463	88.2982	89.5427	87.8367	83.0653	82.9476	87.7768	0	82.4948	0	0	0	83.3274	0	0	0	88.7808	87.8816	0	86.0151	0	82.8872	91.0825	85.0454	0	81.9943
		479	2088.26	0	89.6467	87.3218	87.2548	0	82.1498	87.3691	85.5087	0	87.9641	82.972	0	0	0	85.6396	83.7713	83.7043	0	0	86.4163	83.9778	93.8795	86.0685	87.5459	0	0	89.0733	0	78.0041	0	83.7518	0	80.7368	81.3666	0	0	85.3258	88.6905	0	0	82.1611	80.3649	81.3012	86.9766	86.9769	87.1225
		480	2092.12	0	99.7266	86.9618	84.6347	0	84.5418	88.1257	84.5708	0	90.4789	77.8238	0	0	0	85.6883	0	81.2553	88.3716	0	0	89.388	85.1776	92.3145	86.4013	0	83.3655	81.9463	82.1529	85.303	0	0	0	86.2581	0	0	0	93.0536	89.7454	0	83.2761	0	80.2259	85.9431	87.9392	0	87.9493
		481	2095.98	0	89.4572	87.191	86.5335	0	82.7196	83.0941	82.6604	0	93.7627	80.5237	87.626	0	0	0	0	0	90.643	0	81.2819	88.469	93.8653	90.3917	83.4235	84.1715	81.9054	87.2047	0	76.9741	84.9416	0	0	82.0202	0	0	0	81.479	0	0	85.661	0	0	0	84.0345	0	84.486
		482	2099.84	84.5428	86.7691	86.7934	83.8619	0	93.0074	82.9348	0	0	88.7024	0	0	0	0	89.3619	85.9636	82.6824	0	0	81.3054	90.9277	92.9887	91.2809	0	0	95.1204	90.8822	83.6388	84.0256	0	0	0	84.7581	0	0	0	84.1766	81.6994	0	84.0703	82.6019	0	85.3633	82.0562	0	88.0694
		483	2103.7	0	86.1502	89.772	82.7717	0	87.8791	86.9816	0	0	89.3937	81.2542	82.9365	0	0	87.4178	76.5845	80.9678	85.4259	0	76.1149	90.126	87.9342	86.6394	94.5581	0	86.9866	92.0769	81.6479	86.9697	0	0	0	80.7442	0	0	0	92.367	92.0563	0	78.6886	83.2196	0	0	89.4735	85.9266	0
		484	2107.56	0	86.6127	84.4306	92.7448	0	88.4785	92.2879	0	0	86.0065	81.187	82.7214	0	0	0	83.2825	0	85.9393	0	0	86.7487	93.5854	86.8026	90.6618	81.3364	86.6341	93.9152	79.9721	80.3846	83.9687	0	0	77.955	0	0	0	84.662	87.7201	0	84.6325	81.4905	84.3063	0	82.0174	0	87.8298
		485	2111.42	82.9316	91.6627	89.232	88.7118	0	86.7022	90.2743	83.7597	0	87.0797	0	82.3452	0	0	86.6714	91.3659	82.2327	92.3119	0	74.6505	90.3843	90.0318	97.5776	83.2393	80.305	82.9449	84.9034	0	84.0811	0	0	0	80.4533	0	0	0	0	84.1264	0	84.2378	81.543	0	0	86.7537	0	0
		486	2115.28	0	92.7822	82.9959	82.1696	0	85.8456	85.7255	0	0	85.0116	0	0	0	0	0	0	0	88.5484	0	82.3417	82.6032	84.6245	87.8992	0	77.5428	0	88.7271	0	77.6138	85.7183	90.2501	0	81.2443	0	0	0	89.9638	88.1905	0	83.0884	0	84.9063	0	88.6592	0	87.0383
		487	2119.14	0	0	88.5846	91.9006	0	85.2826	89.5417	86.3548	0	87.5019	80.1038	0	83.9773	0	81.3852	0	0	86.9757	80.2299	0	87.9329	83.976	87.0028	0	83.502	87.5457	88.7914	0	83.761	0	87.3985	0	0	0	0	0	86.8726	90.1936	0	0	0	80.9491	87.6073	82.0809	0	0
		488	2123	90.526	91.4123	86.6452	89.0144	85.253	83.3684	85.3957	0	0	86.1821	84.2346	0	0	0	80.0089	82.9206	0	81.7712	0	80.0793	94.3369	88.1014	86.1809	0	85.5237	85.5741	85.3535	0	91.9793	0	0	0	84.4958	0	0	0	94.0261	84.4144	0	0	0	85.8889	0	78.5663	0	81.423
		489	2126.86	0	91.0311	88.9436	92.6874	78.0911	85.5158	89.152	77.6455	0	91.5387	81.0578	0	0	0	88.4335	0	88.4097	85.0817	0	0	87.9382	89.4394	88.2122	90.4903	82.7819	83.093	88.3845	0	82.4458	0	0	0	79.5557	0	0	0	87.6551	88.4678	0	80.888	0	87.7771	0	84.7391	0	0
		490	2130.72	84.5523	92.3996	82.4793	94.9795	0	85.8598	87.595	86.8381	87.172	85.469	81.0398	83.8071	0	0	84.2358	83.96	86.3652	85.1014	0	80.235	86.799	92.7853	89.082	95.3932	0	89.3007	91.2745	82.5369	0	0	0	0	77.9741	0	0	0	90.486	82.9478	0	81.5507	82.7842	0	0	84.2533	0	0
		491	2134.58	0	83.9853	84.0098	88.9837	80.7561	91.6973	84.8175	84.9563	0	84.2862	86.6159	85.7317	0	0	87.4905	85.1683	0	87.2523	0	0	86.1434	90.6291	86.7281	84.5874	0	89.6196	0	82.0963	81.3534	0	0	0	77.3315	0	0	0	86.7873	89.6691	0	81.8132	83.9032	84.5778	0	79.0475	0	0
		492	2138.44	0	0	85.2774	94.4479	86.1406	85.3293	85.7036	79.1511	0	83.9432	84.036	83.8933	0	0	86.3451	88.8212	0	0	0	82.3393	91.795	92.104	89.9542	89.9451	81.6129	81.4002	0	0	0	0	84.6813	0	0	80.324	0	0	85.3878	85.7067	0	84.8361	0	80.9132	0	0	0	0
		493	2142.3	87.3362	91.5221	83.4708	95.4132	81.4717	90.4932	85.5452	86.7725	80.2765	83.0467	81.7576	0	0	0	90.4896	90.3626	0	0	0	78.6143	89.3104	94.485	94.4225	0	0	83.9404	0	79.9277	79.9978	90.7276	0	0	73.71	0	0	0	83.4447	88.6344	0	87.1386	89.1056	82.0188	0	86.7393	0	0
		494	2146.16	0	87.5372	88.8633	89.7845	0	87.5107	88.6273	84.7587	84.6759	91.42	86.0882	87.3409	0	0	90.2035	85.1171	0	91.4033	0	0	0	92.7495	89.7964	0	0	94.2913	89.1129	0	85.9165	0	0	0	0	0	0	0	82.9846	86.014	0	75.3031	0	83.2442	0	82.0049	0	0
		495	2150.02	0	89.9358	87.123	89.6461	0	80.7492	85.0031	87.8927	84.0753	88.5752	86.3988	87.5414	0	0	0	0	0	87.0743	0	0	87.1129	88.6427	92.8379	88.3644	0	0	0	78.8225	81.1935	0	0	0	80.1242	0	0	0	90.556	87.219	83.3712	80.1321	80.6806	77.1097	83.9655	82.5075	0	0
		496	2153.88	0	92.9195	86.6693	88.8701	83.7068	87.4428	87.4444	84.4181	80.0644	91.3465	86.4043	80.9268	0	0	84.6579	91.6943	0	85.1303	0	0	87.8675	90.1072	87.821	87.2227	0	89.2191	0	80.419	80.3783	0	90.2228	0	86.9134	0	0	0	0	87.5046	0	0	74.6711	81.8982	0	89.0728	0	0
		497	2157.74	85.7976	93.4881	89.5135	86.5396	83.8136	85.4606	81.9063	86.0583	0	89.357	79.4406	90.2767	0	0	85.8044	83.1384	0	82.6344	80.7421	0	86.4191	84.8849	94.5003	89.8852	81.9563	0	0	0	81.1845	0	91.6587	0	82.0096	0	0	0	85.7634	90.0892	0	87.0044	79.3251	83.9694	0	85.7918	0	0
		498	2161.6	0	92.6069	0	90.6309	81.5521	89.2108	86.8751	85.5787	83.9834	86.6731	88.2251	86.9231	0	0	0	86.9547	0	83.2681	0	81.2472	89.975	91.7188	87.271	0	0	86.6356	0	78.8411	0	0	86.0469	0	77.631	0	0	0	87.9266	89.0869	85.1178	81.8527	89.4014	78.8007	0	83.8572	0	0
		499	2165.46	0	89.2371	85.3305	81.9783	86.311	90.5163	91.0292	89.5352	0	90.2221	85.1497	84.8677	0	85.0389	85.8826	92.6643	0	0	0	75.2949	85.9661	90.897	92.8073	0	79.3598	0	0	86.4685	0	0	0	0	85.1098	82.8409	0	0	82.0622	85.0878	80.1474	0	85.7933	82.1123	0	82.217	0	88.3075
		500	2169.32	0	91.4158	91.182	89.3359	79.7167	91.8219	85.5412	87.8931	0	90.2896	86.6406	85.7785	0	0	85.6558	85.9658	0	0	0	82.1357	87.1803	88.3271	83.9334	83.3622	83.1393	84.7257	0	79.3876	77.5069	81.1991	82.6637	0	0	0	0	0	90.7113	94.7196	0	0	0	80.1685	0	83.5247	0	0
		501	2173.18	0	89.3067	84.0215	91.2009	86.3161	87.217	90.7753	82.6897	0	92.78	83.7173	86.8469	0	0	0	85.9107	0	0	0	79.4654	86.5055	91.2116	91.8073	0	88.2308	91.3271	0	0	91.9178	88.7475	89.5278	0	0	79.7444	0	0	79.1444	85.3832	84.0383	0	82.2702	78.951	0	84.2784	0	0
		502	2177.04	0	90.7375	90.3563	91.7103	82.6117	86.3583	89.3561	85.4796	0	89.7303	84.9813	81.1887	0	0	0	91.9699	0	0	0	83.6345	90.3673	0	0	0	82.6715	0	80.7328	0	82.4497	90.9431	0	0	81.9698	90.2695	0	0	90.0324	90.1835	0	85.0564	82.1029	80.2634	0	79.7882	0	91.6018
		503	2180.9	0	94.0902	92.0057	87.9693	83.9912	90.3728	82.2882	85.7881	83.9138	88.8172	83.3953	87.246	0	0	0	90.053	0	81.5567	0	83.3073	87.9467	93.182	84.623	86.3289	82.376	93.3169	0	0	87.0594	90.0068	91.0558	0	85.8901	84.3729	0	0	0	87.8605	0	85.001	78.9804	87.9617	0	83.6117	0	86.4852
		504	2184.76	85.5458	91.1329	84.6414	85.6898	88.1944	87.5829	90.6027	84.2672	81.2171	90.0776	84.4383	84.0239	0	0	81.2633	84.7811	0	84.059	0	79.9707	86.5602	85.5573	0	0	86.182	87.2113	0	87.9886	83.7778	88.1218	0	0	78.7213	0	0	0	91.042	0	0	81.1131	0	85.4739	92.1814	83.624	0	87.9707
		505	2188.62	0	89.303	85.8356	89.8	80.9871	87.0658	92.4209	90.9195	0	94.7628	89.0619	87.202	0	0	0	88.4481	80.4801	0	0	83.1026	85.9536	92.0436	92.7523	84.2946	86.8904	83.9821	94.442	88.1042	0	0	84.7733	0	82.0454	79.5105	0	0	89.5847	85.3381	82.7488	83.704	81.7551	83.9934	0	86.0641	0	89.898
		506	2192.48	0	89.6697	83.4848	97.2155	84.8202	89.023	86.7793	78.468	86.6754	89.0099	91.5345	81.6349	0	0	82.9963	84.1598	0	88.4985	0	83.6012	86.5342	92.2122	84.9302	82.3432	87.1306	91.5618	88.111	0	81.1471	94.0202	0	0	79.8839	0	81.9151	0	91.2492	87.182	0	0	83.8063	80.3823	0	86.9912	0	89.9436
		507	2196.34	0	89.0096	88.1005	90.306	84.732	85.457	86.5582	83.9754	0	88.6466	86.4482	85.4384	0	78.9227	90.7393	93.6433	0	85.0287	0	83.4555	87.2651	94.4831	92.7294	86.9053	84.0465	88.1134	85.1992	85.3737	0	87.9408	0	0	79.5279	79.1094	0	0	86.8	87.7403	82.2242	85.6764	0	0	0	86.1298	82.5282	85.1257
		508	2200.2	0	89.4801	87.4346	93.0318	85.8316	89.7512	91.8029	80.7134	83.4973	92.4777	79.9818	84.4146	0	0	85.68	92.238	0	0	0	78.1504	86.1426	92.3332	85.7764	0	0	101.988	92.1048	0	84.7731	84.9067	91.4498	0	0	81.0395	0	0	0	90.7184	83.2097	0	83.6217	82.1302	83.4785	83.0218	0	90.4516
		509	2204.06	0	89.1962	90.0846	85.9309	83.3599	88.5186	92.7913	88.0166	87.7741	0	92.1073	81.6957	0	0	0	90.7259	0	80.7313	0	85.6669	88.1391	88.118	88.5882	86.4724	79.8492	96.4708	89.6201	81.4944	84.5619	86.1881	86.7963	0	0	0	86.951	0	88.6179	84.8689	0	87.8097	0	0	86.4882	82.467	91.9188	87.1162
		510	2207.92	86.397	89.1272	88.344	88.051	82.3985	89.8713	95.3879	85.6007	81.1003	84.1784	81.8792	82.1477	0	0	0	83.6141	0	86.699	0	82.2119	85.0322	90.1169	91.2391	0	83.9638	80.265	87.3471	82.263	76.9344	87.3209	85.8073	0	0	85.2261	78.9893	0	91.0951	88.8124	77.2084	78.922	85.1501	75.3358	0	0	86.8651	90.796
		511	2211.78	0	0	92.0941	88.3554	82.13	90.3771	83.8293	80.2569	87.7474	89.3206	0	0	0	0	81.8271	85.7526	86.2317	0	0	83.5265	88.0385	90.7856	92.6685	0	80.1117	0	88.9037	77.3442	84.0676	0	88.4666	81.813	73.964	0	76.2534	0	89.269	90.3144	0	80.3641	0	80.2681	0	0	82.2185	0
		512	2215.64	0	89.6287	85.8157	85.6268	87.329	88.1938	87.1979	89.064	0	91.1682	83.3204	80.8198	0	0	0	86.3948	87.7142	88.4648	0	81.8372	85.7324	90.0461	91.1602	89.0638	84.2607	95.1953	88.7682	88.8173	81.851	83.7465	86.2464	80.8033	0	0	0	0	0	91.4362	0	79.657	83.4944	84.301	88.6634	0	85.7392	88.137
		513	2219.5	0	91.1826	92.0931	92.7509	86.4454	87.8237	86.8409	85.6188	87.4978	85.2424	83.5699	85.8691	0	0	0	86.0047	0	0	0	86.5857	88.7616	86.2174	91.8053	81.1673	0	91.4268	89.9037	0	0	0	90.8259	0	0	0	0	0	88.1664	87.484	81.737	82.3421	87.4147	0	78.6199	0	86.0387	0
		514	2223.36	0	91.2498	84.5245	93.2622	82.6013	91.0641	89.0299	85.4618	83.6826	0	83.4337	86.5302	0	0	96.1992	85.3498	0	0	0	78.0544	89.66	88.3197	91.5066	85.9455	0	0	89.8609	0	83.6067	87.7335	94.0339	81.6478	0	84.0206	84.5698	79.1604	89.7491	86.2929	0	0	85.0742	79.6399	0	0	82.1767	83.5281
		515	2227.22	0	88.0761	0	88.0016	86.2678	91.5946	88.3237	92.3566	87.774	93.6139	84.551	0	0	0	89.3502	89.1575	0	0	0	82.605	89.74	96.3368	91.4073	0	0	0	89.5302	0	0	90.0843	93.5736	0	0	85.4202	0	0	85.2774	90.3253	0	0	0	79.2467	0	83.3718	85.3401	87.2208
		516	2231.08	0	0	79.8987	94.3725	83.6463	88.1704	90.7432	88.5162	0	0	79.5143	0	0	0	90.6484	91.272	0	85.4773	0	80.3841	90.7463	90.6975	93.1302	90.6176	84.2721	88.9803	89.0302	82.1673	83.7435	83.9544	90.8966	0	0	0	78.9913	0	85.5829	88.3224	86.8262	75.5486	0	80.412	81.7731	0	88.5021	87.6117
		517	2234.94	0	85.523	88.9306	0	83.8321	88.5339	81.9396	82.6648	81.2812	0	0	82.5248	0	0	88.8404	92.8302	0	84.4502	0	85.9925	81.7636	0	93.4796	91.4525	80.6455	94.8199	90.5619	0	90.4721	85.17	89.5803	82.5296	81.1828	81.3112	0	0	87.6294	86.9206	84.2264	88.299	0	78.0274	82.1661	84.8346	86.8803	0
		518	2238.8	0	85.5964	0	0	78.5754	85.4726	87.7028	85.9236	84.1411	93.8538	83.3615	85.5329	0	0	85.5698	102.034	88.1433	87.5779	0	82.0359	87.841	89.6383	90.3248	82.4717	84.7702	91.1853	87.1534	82.5485	81.2862	90.0925	90.2279	0	82.7778	85.8992	0	0	0	87.7438	0	85.2311	0	81.0321	0	0	88.8406	90.3462
		519	2242.66	0	90.863	0	88.32	82.4422	88.3795	86.9354	83.274	0	0	0	0	0	0	90.9896	88.5516	0	86.102	0	87.5974	83.6592	88.7495	95.6058	78.5986	83.0596	87.5195	83.4795	90.7294	0	0	90.0804	82.2208	79.6843	0	0	0	90.1885	91.3676	81.2457	79.2487	82.4214	82.0841	0	82.9036	84.6774	85.5516
		520	2246.52	85.2947	88.9484	83.5456	94.351	86.7179	85.9515	90.1687	80.2422	86.0042	0	79.4007	85.8786	0	0	0	82.9135	0	86.0171	0	85.2846	86.9123	0	90.4537	87.4064	87.1817	83.5975	90.3876	84.1858	83.7722	84.6437	89.2012	0	80.498	0	0	0	87.3033	87.642	0	79.6428	0	81.2568	85.5304	83.2254	86.4937	86.2595
		521	2250.38	85.3784	0	87.9108	89.5722	87.4109	86.762	84.7306	89.5218	90.6253	0	79.38	82.3053	0	0	92.509	89.3132	0	0	0	78.9366	88.1944	0	91.93	84.6761	87.4796	81.5927	85.4343	0	0	0	90.0621	0	0	85.0637	0	0	83.2407	87.615	82.3201	82.4591	0	77.0106	82.402	0	85.0236	87.2613
		522	2254.24	87.0382	0	88.5878	87.7212	79.5572	88.6762	0	86.3871	0	0	86.949	80.8106	0	0	87.9372	90.0777	0	81.8457	0	79.5351	91.8255	0	88.7516	82.6227	83.8914	89.1895	90.5028	81.0033	80.4758	0	92.2712	78.0447	81.1693	76.3868	0	85.9072	0	88.0367	77.9305	82.9758	78.4331	78.4181	82.212	0	0	102.597
		523	2258.1	0	0	87.1238	88.1952	84.2814	85.58	88.9522	90.0175	86.8108	0	80.1619	88.0174	0	0	82.3514	83.7068	82.7848	92.5699	0	81.5784	89.6443	88.99	93.3928	0	84.1269	81.908	89.1814	83.7415	0	90.6575	89.4731	0	0	0	0	0	85.8737	87.421	0	83.8056	86.2558	77.5357	0	0	85.3144	90.3112
		524	2261.96	0	86.3394	84.3009	89.0806	81.5172	86.2799	86.3425	86.1294	0	0	86.9586	0	0	0	86.477	89.6863	0	82.9733	0	83.1645	86.6659	91.8216	87.1017	80.0106	78.0304	86.132	95.2983	0	0	0	86.8373	0	0	80.8395	0	79.9924	88.7438	86.3642	0	0	0	83.3048	80.4615	0	85.6997	83.3933
		525	2265.82	85.907	86.0783	86.6903	88.0286	89.4529	89.6386	97.5239	86.585	85.0718	0	84.4435	81.8522	0	0	84.9684	86.4577	85.1374	88.9521	0	85.1349	89.6241	0	88.5186	0	0	93.8025	86.8801	86.9799	0	83.5641	90.5834	0	0	79.8357	0	0	82.532	91.102	0	83.1644	0	80.2095	89.6958	0	87.2039	0
		526	2269.68	82.7368	89.0127	85.7015	88.8206	86.501	86.5672	84.9227	82.2588	0	89.5578	75.1422	88.0279	0	0	87.0053	89.0196	0	87.0775	0	83.5924	84.6997	89.8424	92.5507	0	79.6991	0	89.9878	89.2426	0	0	87.0806	0	0	0	0	0	91.5951	90.8773	83.2427	0	86.7676	78.5641	84.7671	0	81.8927	80.7125
		527	2273.54	86.8617	83.4022	89.0716	91.1585	81.5411	93.2479	86.6736	0	0	0	80.9166	79.2271	0	0	89.5107	85.4905	0	0	0	84.707	87.1286	89.8703	89.0638	82.6808	0	92.2657	85.5444	0	85.1515	0	93.1864	0	75.7865	81.0303	76.4642	84.1629	90.0665	93.0948	84.3617	0	0	83.7519	85.745	83.313	85.7309	107.06
		528	2277.4	83.1827	87.5733	83.0972	87.7887	85.6644	84.8042	79.1387	85.3608	0	0	83.8498	81.3026	0	0	84.4071	0	0	86.7965	0	82.3971	89.2474	0	87.9901	81.8838	82.5085	89.9044	87.8216	84.5126	84.5973	80.6829	89.8454	0	78.7877	0	0	0	88.6074	91.5895	0	84.606	82.035	81.7456	82.4381	86.7452	86.1992	91.3697
		529	2281.26	0	82.9316	84.8364	93.09	88.3801	86.987	86.7524	0	86.7213	0	86.0627	85.5198	0	0	85.802	88.8417	0	0	0	80.8852	90.1909	86.7989	91.8453	82.3118	83.9002	0	80.6111	83.9788	0	0	90.323	0	0	0	0	82.7928	93.922	90.9342	77.9221	85.5397	0	80.3434	83.3586	0	86.5261	91.61
		530	2285.12	0	92.8524	83.3763	87.1885	81.392	87.1724	83.4769	0	84.2332	0	81.2519	81.9803	0	0	0	88.453	0	0	0	82.3736	86.6826	85.5118	90.452	85.4335	86.9355	86.142	85.0989	87.0383	0	88.4813	86.2506	82.9966	78.6714	83.3533	85.5548	84.3722	88.9257	94.29	81.4366	0	85.3271	0	0	85.148	85.3078	86.6789
		531	2288.98	94.1932	86.8787	81.4251	88.3509	83.7833	86.2069	87.2575	83.7747	0	0	82.4729	80.1801	0	0	0	89.1697	0	89.5833	0	79.3601	85.9387	84.8251	88.2694	83.7694	87.9355	89.1603	93.4239	89.3685	0	85.9547	89.7023	0	0	0	75.7109	0	0	87.087	85.2923	0	0	0	86.7197	81.3801	80.7266	89.0758
		532	2292.84	85.3692	0	91.6366	87.7926	83.8433	86.6921	0	0	80.9483	0	80.5111	81.8719	0	0	0	83.2213	0	84.9293	0	84.9949	87.3398	89.6344	87.1847	80.6598	77.5401	93.969	86.5643	0	0	89.7752	92.2223	0	0	0	83.6444	0	85.0197	89.4429	0	85.7094	0	0	84.5097	80.7338	87.7248	89.808
		533	2296.7	0	0	84.0777	90.8623	86.4485	89.8575	86.927	0	0	0	84.1844	84.5864	0	0	0	0	0	0	0	0	83.4951	87.6306	94.2659	86.2377	80.9058	92.1149	88.1165	88.388	0	85.6406	84.8805	0	0	0	0	0	0	91.1461	0	86.4724	0	84.9045	0	0	85.4862	84.3541
		534	2300.56	84.0932	92.9538	81.6379	90.1073	84.0266	94.624	86.9943	0	0	0	86.5236	87.9052	79.9272	0	82.8371	0	0	90.1887	0	0	89.3145	91.5707	0	87.1313	83.3535	88.1777	83.3164	0	81.1596	0	83.3347	0	0	0	0	0	87.1418	94.0536	87.8515	0	0	87.0183	90.4737	0	87.7253	87.3657
		535	2304.42	81.9538	88.5667	0	92.6341	0	87.171	90.372	0	0	0	85.1105	80.0094	0	0	85.6258	96.3429	85.622	0	0	0	88.3197	0	88.6027	82.3798	87.1817	90.0834	87.2962	0	0	0	81.2776	0	0	0	83.0818	79.2215	83.7857	88.428	85.9497	0	85.7794	77.8667	85.8757	82.8568	83.7355	86.4758
		536	2308.28	0	86.6043	88.4743	85.5436	82.3579	90.7828	83.1742	84.0988	0	0	82.0179	85.0856	0	0	0	0	84.7666	88.0455	0	79.725	85.4237	92.3527	91.2726	83.4428	81.4584	86.5813	0	82.3095	0	0	89.7056	0	0	0	80.9483	0	89.4574	0	0	0	0	80.2429	84.7362	83.1839	86.0247	93.3892
		537	2312.14	0	83.6849	0	86.0988	84.216	90.3323	90.0898	84.4248	0	0	87.881	84.2971	89.1231	0	0	87.8131	82.5911	84.4642	0	0	84.9479	93.8894	89.3704	87.2113	85.7358	79.931	90.9515	0	0	0	93.3734	0	0	0	84.7984	77.6689	90.5458	0	86.366	0	0	83.9056	86.655	0	84.659	85.0694
		538	2316	81.9047	87.9822	91.4651	90.6988	82.009	82.4407	85.6274	88.126	79.0888	0	83.8138	82.9285	0	0	88.5736	90.9438	82.5318	88.7235	0	86.0779	87.991	0	89.3637	84.9454	93.2112	0	86.9029	0	85.2092	0	90.4326	0	0	0	0	78.6818	0	88.3526	0	80.9015	0	85.2238	82.8484	82.7944	82.8542	93.153
		539	2319.86	0	93.8993	88.2187	85.4914	85.5332	85.0935	84.3818	83.7429	85.6342	0	80.12	85.9397	81.7752	0	0	89.4727	0	91.0207	0	0	87.9241	91.0823	88.3209	87.7219	81.7422	91.9127	89.1846	0	92.272	0	90.1486	0	0	0	0	0	92.189	91.6698	82.573	0	0	79.6518	86.7145	83.0428	82.6478	86.1286
		540	2323.72	0	91.9651	82.9858	86.6925	82.4292	84.2218	89.3453	83.1645	87.7889	0	88.5817	84.8776	84.0345	0	0	92.6368	92.1776	87.8916	0	82.4807	87.3475	0	95.8013	82.5331	84.8267	86.6259	81.0444	0	87.0265	87.6648	86.9757	0	83.5077	85.335	0	0	92.6672	87.3607	0	76.5926	0	85.2486	81.3684	85.0389	87.3976	87.6099
		541	2327.58	81.2078	95.6892	89.8509	93.2494	82.4724	88.0568	84.9512	0	86.4428	0	80.2419	88.0853	85.1228	0	0	100.051	0	0	0	0	82.227	87.8705	87.4537	83.4387	83.6672	0	81.7368	0	0	0	0	0	0	0	0	0	0	88.2722	0	0	0	81.2059	85.8224	80.3229	81.9508	88.9657
		542	2331.44	85.5702	89.8325	81.649	87.8542	84.0423	91.0455	82.8241	85.1068	0	0	82.9117	82.7312	86.0119	0	0	91.3131	77.8166	0	0	91.2126	85.4335	92.8966	85.5364	86.1674	80.9178	0	86.0615	0	0	0	92.1044	0	0	0	0	0	88.8853	88.3505	0	0	0	74.9546	84.2064	88.4434	90.0306	87.3787
		543	2335.3	85.9214	0	88.0301	84.6975	0	88.5771	85.1144	0	0	85.6638	79.7935	84.9588	85.661	0	0	0	88.4728	0	0	83.733	88.0895	87.7825	83.192	85.6659	79.069	89.6709	84.1695	0	0	0	89.4921	0	0	0	0	0	87.7911	86.8915	80.0292	0	0	0	82.3023	79.9602	83.4419	87.0026
		544	2339.16	82.0548	0	88.9365	83.2977	81.5746	92.1684	85.6476	0	0	0	0	84.5812	84.7865	78.2258	0	0	0	0	0	86.4169	90.8091	87.8895	92.7619	82.6814	82.8798	0	96.9919	0	0	0	91.4526	0	0	0	0	0	92.4104	90.0602	76.2524	0	0	79.0568	88.4387	0	83.7922	87.6837
		545	2343.02	0	93.2194	88.2995	85.2103	83.8371	86.2854	0	83.6042	0	0	0	87.4875	0	0	0	98.9717	79.4814	0	0	0	89.373	0	93.2542	79.9569	83.8892	87.8754	83.182	0	0	0	88.4335	0	0	0	79.0451	0	86.9447	85.1615	0	0	0	79.2598	0	85.3467	0	88.1812
		546	2346.88	0	91.6113	0	87.6408	81.3307	87.1155	91.6799	84.1932	0	0	78.5108	82.6553	83.1145	0	0	84.8351	90.7715	85.0949	0	0	87.0039	86.4731	98.1976	85.1834	84.0368	82.0093	88.0283	0	0	0	88.6329	0	71.3159	0	0	0	91.1338	88.1118	0	0	0	80.7478	84.0476	81.7303	0	90.1419
		547	2350.74	0	87.9893	86.9489	84.5082	81.4052	87.4197	86.3372	0	88.8268	88.5858	85.444	86.616	84.1138	0	0	0	85.8403	0	0	78.6044	81.1111	88.9834	87.4013	82.5307	82.9937	89.0184	88.0952	0	0	0	93.6038	0	0	0	0	0	86.5673	89.3239	78.8565	0	0	0	83.9696	0	91.8742	91.4436
		548	2354.6	0	86.9082	80.823	83.3319	85.38	88.5375	85.2367	0	85.3615	90.9565	82.6048	89.6874	81.8783	0	0	87.0134	83.2086	92.8852	0	0	0	93.6256	83.2756	83.6202	83.2124	84.0684	88.7106	0	79.9579	0	85.8027	0	0	0	0	0	92.7225	88.3065	79.7746	0	0	80.7481	87.9673	0	87.8578	88.6708
		549	2358.46	85.9778	86.6231	0	87.8763	80.7169	89.2257	82.6974	0	85.1267	90.2995	84.439	79.8996	85.5942	0	84.7923	87.9033	85.4449	85.2983	0	0	88.0611	86.0731	85.2582	85.8415	0	87.0042	85.296	0	82.9929	0	90.243	0	0	0	78.4733	0	86.3146	92.4701	73.3986	0	0	79.34	80.7473	82.5046	88.2235	92.1062
		550	2362.32	80.3239	86.2214	83.0496	88.4999	83.372	88.7959	0	91.2551	87.1837	89.7145	82.6549	85.21	83.1718	0	0	87.8729	0	0	0	84.3268	90.0451	91.8746	86.1788	79.4996	86.5845	89.6219	82.4661	0	0	0	89.0881	0	84.3518	0	0	0	86.078	91.4794	0	0	80.5351	80.9792	85.81	0	0	86.3239
		551	2366.18	84.9864	90.4488	0	83.3512	84.2026	88.3054	80.7554	83.5558	88.2218	89.1425	84.7356	85.4571	81.5097	0	0	84.9931	84.5905	0	0	86.304	82.4971	98.7032	89.0404	77.3861	89.3884	0	87.351	0	82.7834	0	0	0	0	0	0	0	93.3115	91.15	75.6529	0	0	0	78.8101	0	0	92.9625
		552	2370.04	0	92.5652	90.2781	86.564	83.5702	86.3634	0	87.7891	87.6819	88.9694	89.3245	82.9735	82.5882	0	0	83.2418	0	0	84.3696	0	0	88.412	90.1798	79.3333	0	86.945	85.2542	0	0	0	0	0	0	0	0	0	84.2353	93.1675	81.521	0	0	0	74.5334	87.1642	86.9739	83.7156
		553	2373.9	84.9707	0	82.6431	90.1398	87.2574	87.8507	95.2841	85.1507	84.97	85.6531	81.1239	85.3387	83.5187	0	0	90.388	85.4799	0	0	0	87.2071	90.6816	94.1221	82.2303	85.1436	86.0424	86.8318	0	84.0597	0	0	0	80.7006	0	83.498	0	90.2683	87.5631	80.1079	0	83.7578	85.6265	0	0	86.4449	85.7054
		554	2377.76	0	91.1234	83.8998	86.6774	83.4186	94.1627	87.4313	83.2124	88.2288	88.4355	84.8849	81.2483	82.9688	76.049	0	87.194	87.313	0	0	0	0	92.9665	91.8046	79.5174	78.4877	85.1256	91.2619	0	0	0	86.394	0	74.802	0	0	0	89.8628	81.4588	85.4291	0	0	77.0338	79.7845	78.7019	80.8156	86.8613
		555	2381.62	0	89.7592	87.8707	85.4336	83.0807	89.4565	0	85.5642	82.8867	95.484	84.995	81.6001	85.1905	0	0	84.4114	92.0996	0	0	78.8744	81.1718	91.7986	95.3594	86.721	85.3055	84.5731	87.0202	0	0	0	92.8766	0	0	0	80.2633	0	88.4164	89.8524	0	0	85.5855	0	0	83.3794	86.5918	88.3724
		556	2385.48	82.5936	92.1876	85.3092	89.4509	84.1302	88.0589	0	88.8685	0	90.641	82.2053	84.4284	83.8114	0	0	85.123	84.5695	84.8478	0	0	0	84.6389	85.9566	77.4438	0	87.0958	88.9347	0	0	0	86.5709	0	83.281	0	81.3666	0	84.9602	90.3026	83.309	0	0	0	0	86.0528	84.5881	81.0999
		557	2389.34	0	92.4259	86.4925	91.1542	86.6415	88.8227	0	87.1188	83.3531	85.6749	86.1615	0	81.4395	0	0	90.1093	87.6251	0	0	0	82.8065	89.8194	88.5648	81.2951	79.1126	85.0952	89.7097	0	0	0	89.4614	0	0	0	87.4307	0	89.302	87.9572	74.7273	0	87.8063	85.1044	81.2284	82.5944	80.6625	0
		558	2393.2	0	87.2946	91.5202	87.5852	84.6775	88.7808	0	91.011	0	91.7758	83.1928	84.725	83.2918	0	89.961	91.4583	86.1462	83.3304	84.379	0	85.6931	89.954	86.0861	81.5146	81.7656	82.4553	83.3286	0	0	0	87.2666	0	0	0	73.2218	0	88.2728	92.4339	83.1459	0	85.6656	0	0	0	0	105.143
		559	2397.06	0	86.6561	88.7885	87.4524	84.5277	91.6535	0	91.2518	87.8118	92.8826	80.0995	77.783	86.4926	0	85.5868	95.6379	84.2092	82.3365	0	0	0	90.1447	86.0769	74.8937	84.3284	84.4403	89.1281	0	0	0	89.7053	0	0	77.3368	0	0	92.2336	94.3038	80.3858	0	85.7559	0	0	81.2607	0	0
		560	2400.92	0	90.0441	85.9566	92.4183	85.5411	91.2826	0	86.2035	0	88.898	86.9551	80.0812	80.7737	0	0	84.818	82.6458	88.0695	0	80.0741	0	93.3854	90.3725	82.5754	85.2872	89.5922	84.2319	0	0	0	88.0709	0	0	74.9212	83.5802	0	85.7328	96.967	81.3153	0	85.595	74.8187	84.6425	79.3794	86.3776	0
		561	2404.78	0	89.0696	89.2503	80.477	82.5203	86.0607	0	86.6564	0	88.5856	86.6823	83.0389	82.9788	0	90.8717	83.4662	84.6957	86.8953	0	0	0	94.0778	86.2424	82.6358	0	0	80.7069	0	0	0	94.4121	0	0	0	0	86.7247	87.3325	89.428	80.5715	0	79.5334	84.2606	83.8095	0	0	87.6289
		562	2408.64	0	89.8784	0	91.2431	82.2782	88.1399	0	91.0126	0	94.3663	87.8827	0	0	82.0887	0	91.7899	85.299	87.1606	0	0	84.1465	87.0967	85.7812	81.3325	79.7057	0	85.8949	0	0	0	86.9435	0	77.6729	79.9397	0	0	90.1259	87.9079	84.2517	0	88.8414	81.4078	0	78.3943	85.2201	87.4101
		563	2412.5	0	84.6891	0	90.8171	85.4008	88.4948	0	82.3198	0	98.6365	78.5849	82.1496	0	0	0	83.2994	85.5921	88.4069	0	85.8237	86.5915	92.8978	86.8587	0	86.6381	88.3466	87.7862	0	0	0	85.7722	0	73.4183	81.9139	0	79.8541	89.5602	89.5188	0	0	0	83.2055	78.6251	0	86.194	0
		564	2416.36	83.2402	89.4964	84.4608	86.2863	79.6205	86.4183	0	83.0898	0	88.0564	81.3033	78.6663	81.2403	0	0	88.3971	81.9799	87.2334	0	77.5536	85.4548	94.4023	88.0624	76.6112	79.3739	86.3986	85.0769	0	0	0	89.7281	0	80.2265	81.1694	80.9047	0	85.471	90.9664	86.4883	76.5002	82.7558	76.4389	0	82.8865	82.3844	91.5082
		565	2420.22	0	84.1631	85.5638	88.7646	86.7102	83.7678	0	0	0	92.3643	77.7349	79.0289	0	78.823	88.6713	85.126	83.6648	0	0	0	85.5709	90.8049	87.6718	82.764	0	84.6528	83.8352	0	0	0	92.0027	0	84.0629	83.5023	0	84.3934	93.3334	93.5401	84.1599	78.5511	81.0649	84.2462	0	0	0	86.3361
		566	2424.08	87.9172	90.6771	84.925	84.3559	88.0877	88.2887	0	82.727	0	91.4474	82.3622	79.9694	87.3062	0	0	89.2243	85.0374	84.4775	0	0	0	91.4814	90.1637	82.4963	80.9002	84.7517	88.0621	0	0	0	87.7697	0	93.6689	0	0	0	0	91.8005	80.0142	0	85.3658	88.0529	86.6854	0	87.7505	86.1868
		567	2427.94	0	87.7852	85.0578	88.9181	83.5042	90.3222	0	83.6597	0	91.8197	80.7296	82.5912	80.9179	81.3793	89.3527	87.3901	87.9682	87.9596	0	84.9028	90.2588	85.506	92.1647	78.172	0	84.1658	84.5605	0	79.5884	0	90.6849	0	83.9752	0	0	84.872	93.3544	84.2032	87.4364	0	81.1393	82.2531	82.5385	0	91.3547	93.5698
		568	2431.8	0	83.4701	85.894	84.1676	85.6694	90.3848	82.3844	85.5888	0	90.2143	84.6934	85.8332	81.9675	0	0	0	84.5436	0	0	0	82.6388	85.6049	93.8356	83.889	0	88.7282	87.4803	0	0	0	83.2973	0	0	0	0	0	86.0263	89.1251	82.1143	0	0	0	82.0185	0	86.804	86.6558
		569	2435.66	79.4382	89.7408	87.9834	84.3422	82.9894	89.6736	0	82.4773	0	85.951	82.3804	83.9817	84.0532	0	86.1947	0	81.7527	86.8602	0	0	84.3978	93.1866	89.2018	87.8169	82.3539	85.5627	88.5863	0	0	0	89.9159	0	84.1993	0	0	0	88.234	84.7422	79.2493	0	79.078	0	0	0	85.1958	97.8036
		570	2439.52	0	92.2475	84.7386	88.7909	84.7143	93.573	89.5896	79.1764	0	91.8671	0	82.3581	81.5673	0	0	93.4043	85.5357	84.8597	0	83.0709	0	91.6656	86.35	85.9406	78.5309	0	91.2041	0	0	0	86.8867	0	82.2201	0	0	84.9925	92.851	87.5377	0	0	81.2221	0	0	78.7623	83.0887	86.3741
		571	2443.38	81.3305	90.1026	87.4125	91.1295	84.677	90.9555	0	87.2391	0	85.1646	83.1502	81.4926	86.2772	0	0	83.0887	87.6944	87.2965	0	0	83.3177	90.8332	86.8162	79.091	0	0	89.6531	0	81.3228	0	0	0	0	76.0455	0	0	87.6818	92.3043	76.1926	0	80.1751	0	0	0	87.7432	85.7617
		572	2447.24	0	87.7723	87.1619	86.972	87.1155	92.3748	0	86.4032	0	90.5538	84.6522	77.8251	86.784	0	88.5599	0	82.8586	83.0781	0	0	80.8275	89.7765	88.4207	77.2081	0	81.4516	89.9914	0	0	0	90.9425	0	73.342	0	78.3395	0	88.5641	89.786	0	0	0	0	0	0	83.6417	0
		573	2451.1	81.9711	86.1238	89.366	90.1552	80.5223	91.6267	85.0496	80.7948	0	86.1199	82.0171	83.7374	80.9807	0	92.2081	85.7531	83.5483	84.5447	0	0	86.9969	92.8177	86.6588	83.3949	84.3825	0	84.4338	0	0	0	97.442	0	0	0	78.4213	82.1643	0	87.5031	79.6465	0	82.3404	0	0	85.4737	0	92.696
		574	2454.96	0	82.2505	84.3016	93.5685	87.0237	94.7729	0	87.2293	0	95.2154	84.842	84.1571	84.6415	0	87.2839	84.3142	80.9302	86.7918	0	83.2194	84.4049	90.8898	89.9555	83.3601	76.0749	0	87.3463	0	0	0	0	0	78.8173	78.4071	0	76.3602	88.9541	87.813	79.9413	0	81.0582	0	81.0555	80.8856	85.3625	80.8839
		575	2458.82	0	93.9891	86.2249	87.9658	83.6319	93.1729	84.1452	82.3611	0	87.1209	77.2973	79.8447	0	0	86.3241	84.5124	87.568	85.6523	0	0	85.2557	88.2382	88.1265	82.4919	83.784	0	85.7723	0	0	0	93.3495	0	84.9158	0	0	0	0	89.0773	82.4068	0	80.5647	77.0872	83.8364	0	88.9201	85.4614
		576	2462.68	79.9715	93.7131	86.7538	89.0384	84.5945	86.7328	77.5572	81.2317	84.2405	89.1146	79.6493	78.5917	82.9374	74.2614	94.6875	87.0062	85.3609	85.3401	80.4004	0	84.6649	87.3127	89.8349	80.5348	82.6826	81.0538	89.1737	0	81.1192	0	0	0	80.7265	0	0	79.0976	0	0	78.7051	0	0	0	83.9459	82.2538	92.2805	0
		577	2466.54	81.4165	0	86.7069	94.4263	83.9222	93.0523	0	84.616	0	96.6158	0	77.7083	0	75.931	85.1929	83.9976	92.3514	83.8359	0	0	84.2865	89.5178	88.6093	77.6382	81.9187	0	93.0744	0	87.3272	0	85.6842	0	81.3952	78.9536	0	84.5936	0	88.4167	80.5524	0	80.6923	0	0	0	82.9891	86.1358
		578	2470.4	80.4564	87.9763	85.3756	93.4559	83.5286	89.2135	0	85.0755	0	90.3033	83.4676	82.762	0	81.2671	89.1862	85.9561	85.0888	83.8986	0	83.1759	0	92.2471	89.3521	81.0117	0	83.2072	87.8344	0	0	0	89.0492	0	78.5454	0	0	76.7679	0	82.0981	81.3641	0	83.6536	0	0	0	83.057	91.2127
		579	2474.26	83.2478	0	0	94.9021	85.3661	89.9091	84.3492	81.0325	0	85.4245	0	97.3158	84.1519	84.2248	0	83.1505	84.9632	84.4239	0	0	80.7983	87.9267	84.107	87.0891	0	88.7696	85.8525	0	0	0	93.9468	0	83.4952	0	0	0	0	88.4684	77.7451	0	80.4536	0	0	85.9687	85.1953	87.3618
		580	2478.12	0	88.9264	0	87.0654	81.7203	87.0135	0	86.5361	82.0311	86.3115	0	82.5873	0	80.5477	87.7727	86.3384	85.8166	85.2673	77.2109	0	0	91.95	89.4711	85.4905	0	81.2768	83.0988	0	80.573	0	91.3974	0	91.4814	0	0	85.4684	0	87.6139	78.0939	0	81.0353	0	0	85.2529	84.4883	85.5574
		581	2481.98	81.1103	90.4482	80.1643	89.187	83.5649	92.8886	0	0	0	94.0583	0	0	0	0	82.4993	87.1947	85.7367	83.1388	0	0	81.0148	91.1938	90.7544	89.183	83.8792	82.176	91.5627	0	0	0	88.4044	0	0	0	0	0	88.6391	87.6742	83.2615	0	81.9287	0	0	0	0	0
		582	2485.84	83.261	81.925	82.3586	90.9331	79.5664	89.1824	91.6371	81.8377	0	83.303	77.5123	80.2693	0	73.7837	91.6146	85.6095	90.5194	80.337	0	0	82.7683	89.5665	86.7407	81.7623	0	84.8822	88.4607	0	80.4484	0	92.2405	0	80.8772	0	0	0	0	85.9143	0	0	0	0	0	86.6157	90.5531	82.251
		583	2489.7	90.2619	85.0071	86.373	89.6496	80.7493	89.6104	85.8557	81.13	81.2315	88.6449	0	83.7677	85.8719	80.1723	89.0937	91.559	84.0476	83.6418	78.4274	83.5926	86.67	91.4261	89.9733	81.1627	82.2801	92.5675	101.104	0	0	0	89.7376	81.1554	86.0914	0	0	0	0	83.9697	80.883	0	77.8303	0	0	76.0867	0	0
		584	2493.56	0	89.2495	82.9659	89.5376	83.0136	89.3633	79.2532	88.5201	0	88.3613	0	76.4711	82.8675	78.2398	0	89.6422	89.5167	84.6929	83.5821	78.21	0	88.2656	0	82.0398	0	87.9256	0	0	0	0	0	0	84.367	79.0902	0	77.8378	0	87.7919	79.0603	0	81.7484	0	82.1072	81.1077	82.8079	0
		585	2497.42	81.3081	93.0643	0	82.1476	85.0953	95.6583	0	0	79.4834	87.768	0	80.2358	86.2316	0	88.8785	86.3211	82.6015	84.4257	77.7046	0	80.3585	88.1803	90.4485	81.2369	82.6471	80.9449	87.1627	0	0	0	0	0	86.5742	0	0	0	0	92.611	0	0	84.896	0	0	81.8286	77.26	0
		586	2501.28	79.3611	85.8245	82.1145	0	80.7061	92.0164	0	0	0	93.0406	0	81.3338	0	0	0	88.4933	84.6399	81.7667	76.0291	79.6308	0	92.3807	87.0265	76.9153	83.8676	0	86.2165	0	85.3577	0	0	0	77.7778	0	0	79.0714	0	86.2589	84.1088	0	82.8514	0	80.6443	84.3897	87.3379	0
		587	2505.14	80.1023	0	0	0	85.9693	92.0474	0	0	82.9661	85.2256	80.0313	0	82.7319	78.2509	87.5332	88.9305	92.9033	78.7924	77.2245	0	0	89.4023	89.0095	81.6584	0	0	82.2058	0	0	0	0	0	90.7217	0	0	79.3039	0	87.0776	0	0	84.9863	0	0	80.5696	0	0
		588	2509	78.353	86.3184	0	0	84.5292	92.677	0	84.5093	87.7503	87.023	80.4183	79.3759	79.6066	0	0	87.6782	87.8294	81.1937	0	76.0936	74.204	84.4654	87.3208	79.86	0	89.6117	87.1134	0	0	0	85.7853	0	86.9969	0	0	0	0	81.8276	0	0	86.275	0	84.1129	81.4165	0	84.9584
		589	2512.86	82.1323	87.3559	80.2234	0	80.4295	87.8592	0	0	84.1453	91.1567	72.7656	0	89.5604	0	86.5319	85.2119	88.0569	81.8987	77.8779	0	80.4517	91.2464	85.1512	86.436	0	84.3904	83.9202	0	0	0	92.3513	0	93.514	0	0	80.8239	88.6886	85.4359	80.954	0	0	0	0	79.7982	84.9735	0
		590	2516.72	84.8361	0	78.6763	89.4158	82.3881	93.6481	0	0	87.3874	87.7659	0	79.5669	83.8588	80.8129	84.1568	90.046	82.404	84.2328	0	88.6099	84.5353	87.0872	0	79.1578	0	84.4492	89.0885	0	0	0	83.178	0	86.7688	0	0	73.7134	0	92.2807	85.1684	0	0	0	0	84.0496	0	0
		591	2520.58	82.1202	90.3042	84.0453	0	84.9335	94.95	0	0	86.9044	87.3464	0	78.2161	84.9532	0	86.8986	90.8912	83.754	76.8229	0	84.346	84.3737	93.757	88.6482	78.4366	0	81.7975	88.1904	0	0	0	88.0814	0	0	0	0	77.9517	0	84.1184	79.1874	0	87.1341	0	0	0	0	0
		592	2524.44	75.1072	0	81.3776	87.3456	77.9937	89.7279	0	0	89.0084	86.6861	0	79.1797	86.4749	72.8944	90.249	90.088	0	85.388	82.6269	77.8703	80.6982	90.6456	88.1359	80.3225	0	0	84.3406	0	75.3394	88.4047	89.225	82.8297	89.0814	0	0	0	0	81.7293	86.2663	0	83.1059	0	0	91.2357	0	0
		593	2528.3	80.5206	0	79.2773	87.7281	83.3783	90.487	0	86.4857	88.6168	86.2049	0	0	82.0779	0	0	88.2519	0	83.4247	81.1992	85.5445	0	92.1916	83.0825	82.5778	0	85.2249	84.7414	85.993	0	0	88.9979	0	82.7258	0	0	76.9521	0	86.6577	86.33	0	86.8043	0	0	0	0	0
		594	2532.16	81.5002	85.4261	0	0	0	93.2496	0	85.0819	80.6088	92.8182	0	0	82.2251	80.9812	87.0777	84.8914	0	86.7234	0	78.1699	80.3408	85.2555	87.3131	0	0	84.1622	0	0	0	87.3244	90.3964	0	0	0	0	82.3638	88.8305	0	82.3447	0	83.851	0	0	0	93.9774	89.4521
		595	2536.02	77.9237	0	0	88.2832	82.4793	90.2745	0	0	84.3885	89.3462	79.4635	0	81.447	75.6191	86.1782	87.3941	0	0	0	82.472	0	93.5887	91.0225	82.087	0	0	87.8029	83.6405	0	0	0	76.7065	0	0	0	0	0	84.0876	82.6763	0	0	0	0	83.096	0	0
		596	2539.88	78.8795	81.7312	85.712	85.9449	81.6024	88.2833	0	0	82.268	0	0	0	82.5559	76.1374	90.5585	83.5843	82.5457	86.6282	79.2975	82.4407	0	90.8047	86.7466	77.5758	0	77.6606	84.6421	0	0	0	0	79.465	80.8235	0	0	79.558	91.226	88.4678	81.2887	0	80.9498	0	0	82.5101	0	83.4407
		597	2543.74	75.7489	84.657	82.3619	0	80.8198	93.7461	0	0	81.4916	88.1526	0	82.047	80.3097	79.5481	91.4513	83.1892	82.1341	74.6971	79.7156	81.3687	0	91.7485	89.2143	78.6981	0	0	82.1558	0	0	0	85.6351	0	0	0	0	75.899	0	92.211	83.5967	0	0	0	0	85.5713	0	88.9967
		598	2547.6	81.629	0	0	86.9743	82.6894	92.2948	0	0	87.6403	86.4065	0	0	85.1098	81.9105	87.9744	86.427	83.3196	81.8444	77.1162	0	82.4508	85.9912	85.8044	81.8159	0	79.9008	82.4469	0	0	0	88.4778	76.8705	0	0	0	78.85	88.2069	85.1618	0	0	0	0	0	82.9197	0	0
		599	2551.46	82.8812	94.4984	0	0	0	91.1773	0	0	76.9952	92.3023	83.9471	86.3809	83.2488	80.9633	86.2097	82.9106	79.4976	0	81.3078	0	0	93.4165	91.7617	0	0	83.362	84.0533	0	0	0	85.4084	81.7873	0	0	0	85.6057	87.1737	87.3467	85.4675	0	0	0	0	85.6655	86.6514	81.9431
		600	2555.32	83.239	84.9624	0	88.0235	85.7153	90.5846	0	0	79.3343	86.495	0	0	79.3148	0	0	87.8644	84.7179	82.4813	0	79.1626	82.9604	94.1358	89.941	77.702	0	82.3381	86	79.0748	0	0	86.2964	85.5265	0	0	0	0	90.5714	0	75.6401	84.6549	85.3204	0	0	83.3341	88.1752	82.5794
		601	2559.18	83.9504	0	78.3073	0	81.0464	95.5927	0	0	81.3015	0	0	0	84.2568	78.9649	87.6298	92.9114	81.686	0	85.2929	87.7073	81.6569	90.6817	86.9999	78.5215	0	80.2822	87.7273	0	0	0	86.7374	77.413	0	0	0	82.3478	0	0	85.5709	0	84.3959	0	0	86.402	87.3469	82.4565
		602	2563.04	79.2494	0	86.7798	88.8286	85.3742	87.6967	0	87.5725	83.7889	85.6697	0	0	83.8629	84.1851	86.349	84.0788	86.5008	82.3891	75.258	83.4866	83.3597	92.826	90.0317	82.7559	0	83.2342	85.9789	88.9487	0	0	88.4971	0	0	0	0	73.4507	82.3913	90.2248	74.1286	0	86.993	0	0	82.7094	85.1535	84.9633
		603	2566.9	75.6121	0	0	91.6694	86.1903	91.7826	0	86.6672	85.3898	87.4359	0	0	80.5928	81.102	85.7619	85.4488	84.0607	82.6227	84.3103	76.5072	78.2607	88.2719	81.1534	0	0	90.8521	82.0451	79.032	0	86.6851	91.1158	0	0	0	0	80.7629	0	87.1863	80.4913	0	0	0	0	85.0657	87.3276	84.9076
		604	2570.76	79.3297	0	0	87.4677	0	93.8952	0	77.6251	86.3738	91.374	0	0	80.7059	86.3191	86.1903	88.3628	80.2344	87.1051	74.8044	77.2563	0	86.3029	0	79.4573	0	85.1789	83.1422	0	0	0	91.9212	0	0	0	0	0	88.111	88.6151	81.9265	81.0276	91.4129	0	0	81.2909	84.0877	85.9798
		605	2574.62	82.9038	0	0	89.236	82.8763	95.7117	0	0	88.1556	81.7477	0	84.2375	81.2912	77.7492	90.2269	85.5396	76.8488	0	75.0436	81.0182	81.3163	93.9781	91.3852	80.079	0	88.1105	82.4135	0	0	81.5177	84.0726	0	0	0	0	81.3712	0	0	0	89.162	85.296	84.0959	0	0	90.3908	88.3452
		606	2578.48	82.2842	85.7178	0	89.1048	84.0514	88.8897	0	0	83.1315	0	0	80.6847	85.0627	71.099	88.8054	88.6982	81.8114	0	74.9373	81.3866	88.3601	94.7589	90.0364	81.5726	83.5082	84.6474	89.3991	0	85.7576	0	96.2682	0	0	0	0	83.369	0	0	81.2114	81.5133	81.4907	0	0	82.1627	84.2054	0
		607	2582.34	86.266	0	0	88.6793	0	89.133	79.6878	0	83.1644	88.459	0	0	80.1874	78.4182	93.0591	88.3043	80.6652	82.7856	0	81.9852	78.3913	91.9031	85.7942	81.8686	0	90.4349	83.4295	0	0	0	88.3079	0	0	0	0	84.0954	99.469	85.0225	80.6185	84.6719	0	0	0	83.8109	88.6984	81.0015
		608	2586.2	81.4223	0	0	86.1581	84.9459	91.046	0	0	81.4766	87.1747	84.1532	0	88.781	79.0508	92.4808	97.3956	85.3605	82.9176	0	81.1869	0	89.2642	92.9371	81.2269	0	86.1139	85.0175	0	87.3289	0	90.5434	0	0	0	0	0	85.0189	87.8968	80.0835	0	0	0	0	85.7489	0	79.9523
		609	2590.06	78.3181	0	79.1945	92.8195	0	87.6351	74.5227	85.7921	84.3203	82.789	0	0	80.5286	76.9113	98.1702	87.8832	82.6524	83.2468	0	0	0	94.9664	85.6217	86.9441	0	0	84.8356	0	82.2128	85.9811	89.2882	0	0	0	0	0	0	89.9249	81.979	81.0196	86.2945	0	0	74.0524	0	85.2262
		610	2593.92	79.9971	0	0	85.8228	79.7165	94.7411	0	0	81.7804	94.1234	0	0	90.4115	75.7403	94.4643	85.4075	87.808	0	0	80.7326	0	103.66	87.3485	86.2336	0	85.7845	82.7848	0	85.6204	0	93.9587	0	0	0	0	81.3516	0	88.2194	78.1936	80.8541	86.1697	0	0	81.3665	84.8772	82.9751
		611	2597.78	73.6402	0	0	85.1631	0	93.0091	0	0	79.4316	86.6066	0	0	87.2795	81.9226	86.5017	93.0931	83.3474	81.8377	70.8022	80.9333	0	97.1124	88.053	80.0258	0	85.0061	86.4964	0	85.9249	0	89.7326	0	0	0	0	80.5721	0	88.2821	79.7245	80.4981	84.9878	0	0	0	0	85.0612
		612	2601.64	0	0	0	90.8201	0	88.2963	0	82.3964	83.8038	91.6555	81.9486	0	88.8529	76.3613	81.0029	86.0606	84.329	78.9521	83.5911	0	0	88.076	0	84.8933	0	82.7127	91.2219	83.4991	83.3266	91.9952	96.98	0	0	0	0	0	0	0	84.4276	82.5033	79.8257	74.8993	0	80.1873	88.88	89.5883
		613	2605.5	0	0	80.9994	92.0576	84.2074	87.7779	77.3292	0	85.6713	0	0	83.6684	82.8612	0	91.2836	84.3475	89.4292	81.2699	78.4081	78.3075	0	92.0482	85.1312	0	0	80.4608	84.1009	79.8272	88.1631	0	91.1159	0	0	0	0	82.1797	0	84.785	79.1772	0	88.5005	0	0	86.6924	84.7806	80.2955
		614	2609.36	83.5829	0	0	93.9961	0	89.473	79.5697	87.6347	87.3283	0	0	0	86.9184	0	86.5318	88.3335	86.3566	74.3832	0	82.9353	83.3446	95.0515	91.8429	76.3577	77.7628	84.6943	83.9132	0	85.9803	0	96.7806	0	0	0	0	0	0	86.5221	74.3823	0	84.855	78.3217	0	80.4606	0	84.8399
		615	2613.22	79.3793	0	0	93.8041	82.8069	90.9104	0	84.9185	88.4103	0	0	0	82.8794	0	89.6063	87.9803	79.5411	0	0	85.6519	0	97.8631	0	80.4752	0	82.9915	89.8752	0	80.9945	0	84.4987	0	0	0	0	0	0	85.4285	0	87.0001	83.7166	0	0	0	87.5178	85.6949
		616	2617.08	74.6222	0	86.7859	96.744	89.3986	87.8429	0	0	81.8312	0	0	0	82.9002	0	84.53	0	82.6276	0	0	89.6092	81.9061	87.9813	83.8342	0	0	87.0544	86.5523	81.7434	0	0	88.812	0	0	0	0	78.9358	94.5009	88.4513	80.3029	85.3472	0	0	0	82.3745	0	88.0137
		617	2620.94	76.5022	0	84.5392	89.8156	0	89.1718	0	84.8301	84.6972	87.6643	0	74.4678	87.8847	0	81.8825	90.7582	80.6071	76.0775	78.3756	80.2003	0	90.9947	88.6093	74.7122	78.6799	85.4124	89.0772	89.1542	83.1368	0	88.8123	0	0	0	0	0	83.1441	0	0	82.2176	79.619	0	0	0	85.6156	87.5543
		618	2624.8	78.786	0	79.372	97.0223	80.9191	91.4954	0	84.773	81.9337	83.8037	0	0	85.5997	0	88.8345	84.701	77.5776	0	0	84.3561	0	91.7593	0	0	0	78.4498	82.8633	0	87.4939	0	86.3433	0	0	0	0	0	0	90.1442	0	81.8802	0	0	0	81.1964	78.2379	86.1826
		619	2628.66	81.76	83.7559	81.509	91.8382	0	91.2398	0	81.7548	83.5576	85.4716	0	85.2369	82.3343	0	90.9376	85.3202	83.8119	78.7746	0	82.1111	0	88.6811	0	84.6222	75.3437	78.1751	85.5772	85.7537	0	87.4728	85.6391	0	0	0	0	78.3299	0	89.2963	0	81.7713	0	0	0	0	0	88.3883
		620	2632.52	79.5499	0	0	91.1422	78.8991	90.6785	0	84.1566	85.0984	96.6141	0	0	88.8912	73.7671	86.7309	88.1748	85.9985	0	0	78.889	0	91.4218	0	0	82.3996	0	86.823	82.641	0	0	89.0953	0	0	0	0	81.9539	0	85.0236	82.3306	0	78.0859	0	0	85.1874	80.7232	83.7481
		621	2636.38	82.1906	0	0	94.2999	85.456	88.5055	0	78.4067	0	82.8675	0	0	82.1559	74.9003	89.83	95.1209	84.4279	0	77.3643	80.7779	0	94.1848	87.2843	0	0	82.9193	90.8431	86.0996	0	85.5504	91.8553	0	0	0	0	84.5297	0	81.8011	0	0	0	81.281	0	82.7492	84.404	87.0061
		622	2640.24	80.9884	0	78.4376	90.835	82.6946	90.9099	0	79.0607	78.0484	82.9953	0	83.1608	84.8989	72.7498	89.3737	85.2373	85.2553	75.5081	0	84.3354	0	97.5823	91.815	0	0	80.7131	86.0418	0	0	85.305	89.356	0	0	0	0	0	93.4548	82.8001	84.7965	85.0619	88.44	0	0	83.662	0	89.9298
		623	2644.1	86.5329	0	78.5831	92.4683	84.8744	94.327	0	82.2071	82.0519	89.1331	0	76.5581	89.2146	0	86.4827	86.3376	82.3106	79.8953	0	82.919	0	93.2426	0	83.9171	0	75.2697	82.8485	83.0621	0	0	78.4468	0	0	0	0	0	0	0	0	86.4261	84.9826	0	0	84.7821	85.1675	82.3628
		624	2647.96	81.6981	0	83.6176	90.3261	81.0705	91.8582	0	91.0442	81.4077	86.3078	0	0	86.5639	0	88.4703	80.4592	78.1905	0	0	82.6959	0	92.5153	0	78.6458	84.2704	0	82.4913	88.9852	0	0	89.7507	0	0	0	0	0	0	0	77.5449	79.764	83.9001	0	0	82.5535	0	86.7396
		625	2651.82	81.8907	82.5991	0	90.7321	84.4253	93.1545	0	79.2199	84.3574	84.8668	0	80.0436	83.4804	0	89.9951	95.1394	82.7792	81.178	75.4713	80.8463	0	92.1872	87.2736	0	0	0	85.0526	83.1127	0	0	84.0651	0	0	0	0	0	0	0	77.5929	84.5615	0	82.2723	0	86.1676	81.8651	96.2734
		626	2655.68	84.3907	0	0	88.2178	84.7535	89.0022	0	85.7266	86.0342	84.6368	0	81.333	83.4156	0	88.517	92.4742	0	80.3376	0	79.504	0	100.335	86.4907	81.0835	0	0	89.1096	81.5456	0	87.0441	85.1364	0	0	0	0	0	0	85.9916	0	79.4166	85.5921	0	0	82.9361	0	90.2514
		627	2659.54	80.3293	0	0	91.0835	89.2647	92.5001	0	0	80.9295	87.5417	0	80.1914	85.2241	78.1564	96.2676	90.1021	0	72.5762	0	86.9139	0	99.5908	91.3042	0	85.0272	83.645	91.9746	88.963	0	83.2121	86.6986	0	0	0	0	0	0	0	0	82.8243	0	0	0	85.7488	89.1046	82.117
		628	2663.4	80.4319	0	80.1444	93.1841	83.2231	88.2496	0	0	79.2877	84.4538	0	81.3505	82.8948	80.1778	87.5949	88.7913	87.2872	0	0	0	0	94.6994	92.2493	76.8334	83.4105	89.6541	91.8852	77.1201	0	84.138	83.4058	0	0	0	0	0	0	93.3963	0	84.3438	0	83.0095	0	86.2236	0	81.4861
		629	2667.26	75.5195	0	0	93.6677	82.557	89.2646	0	81.3871	88.9981	88.6795	0	80.1422	86.8521	85.7982	92.3843	90.6451	0	0	0	80.5816	0	100.026	0	0	80.9835	81.0876	0	82.7717	0	83.7796	83.6597	0	0	0	0	0	0	0	76.7424	90.2862	88.091	0	0	88.7016	86.8024	88.2386
		630	2671.12	79.0593	0	79.9311	88.6003	85.3141	90.8227	0	83.6541	80.9439	89.1941	0	80.8962	90.6347	0	94.53	91.0313	79.5581	0	81.6466	80.0894	0	93.1705	94.1146	0	78.1563	80.3893	85.2961	84.4862	0	87.7786	84.3634	0	0	0	0	82.6195	0	86.1734	0	84.9942	0	77.433	0	84.7358	0	90.9439
		631	2674.98	80.7762	80.0356	0	101.14	80.4833	87.8758	0	85.3856	83.4155	82.4821	0	79.6565	87.1915	77.9739	90.5782	93.4967	0	0	0	82.4977	0	96.0002	87.1351	0	0	83.1865	91.9429	83.3117	0	86.4398	86.5388	0	0	0	0	76.6752	0	87.0392	0	0	90.1726	76.7333	0	82.027	0	84.7348
		632	2678.84	0	0	82.8592	101.254	0	88.9267	0	86.7595	85.9241	89.5575	0	82.5139	86.4055	0	90.6746	91.8257	86.225	0	81.6138	76.7798	0	88.8739	88.4313	0	80.2381	0	86.5955	81.7515	0	83.758	84.8298	0	0	0	0	0	0	0	0	82.7774	0	0	0	0	0	90.8087
		633	2682.7	81.0009	0	0	97.5072	81.8003	91.9156	0	87.1867	74.0756	84.644	0	78.7612	87.7175	71.8035	88.6821	90.9533	80.2238	0	78.579	84.2086	0	88.4952	90.5911	0	88.6497	0	89.703	90.4497	0	84.5754	84.9704	0	0	0	0	0	0	84.6476	76.3754	82.485	82.1467	0	81.8869	81.9345	0	88.8229
[truncated: 3 more columns]

## Sheet: Average Spots by Background
				SptId_28	SptId_29	SptId_30	SptId_31	SptId_33	SptId_37	SptId_38	SptId_39	SptId_40	SptId_41	SptId_42	SptId_45	SptId_46	SptId_48	SptId_49	SptId_52	SptId_53	SptId_54	SptId_58	SptId_59	SptId_60	SptId_62	SptId_63	SptId_67	SptId_70	SptId_72	SptId_74	SptId_75	SptId_76	SptId_80	SptId_81	SptId_82	SptId_84	SptId_85	SptId_86	SptId_89	SptId_90	SptId_93	SptId_94	SptId_95	SptId_96	SptId_97	SptId_100	SptId_103	SptId_105	SptId_108
		0	239.32	0	0	0	0	0	0	0	0	0	0	0	0	0	0	0	0	0	0	0	0	0	0	0	0	0	0	0	0	0	0	0	0	0	0	0	0	0	0	0	0	0	0	0	0	0	0
		1	243.18	0	0	0	0	0	0	0	0	0	0	0	0	0	0	0	0	0	0	0	0	0	0	0	0	0	0	0	0	0	0	0	0	0	0	0	0	0	0	0	0	0	0	0	0	0	2.32686
		2	247.04	0	0	0	0	0	0	0	0	0	0	0	0	0	0	0	0	0	0	0	0	0	0	0	0	0	0	0	0	0	0	0	0	0	0	0	0	0	0	0	0	0	0	0	0	0	0
		3	250.9	0	0	0	0	0	0	0	0	0	0	0	0	0	0	0	0	0	0	0	0	0	0	0	0	0	0	0	0	0	0	0	0	0	0	0	0	0	0	0	0	0	0	0	0	0	0
		4	254.76	0	0	0	0	0	0	0	0	0	0	0	0	0	0	0	0	0	0	0	0	0	0	0	0	0	0	0	0	0	0	0	0	0	0	0	0	0	0	0	0	0	0	0	0	0	0
		5	258.62	0	0	0	0	0	3.32544	0	0	0	0	0	0	0	0	0	0	0	0	0	0	0	0	0	0	0	0	0	0	0	0	0	0	0	0	0	0	0	0	0	0	0	0	0	0	0	0
		6	262.48	0	0	0	0	0	0	0	0	0	0	0	0	0	0	0	0	0	0	0	0	0	0	0	0	0	0	0	0	0	0	0	0	0	0	0	0	0	0	0	0	0	0	0	0	0	0
		7	266.34	0	0	0	0	0	0	0	0	0	0	0	0	0	0	0	0	0	0	0	0	0	0	0	0	0	0	0	0	0	0	0	0	0	0	0	0	0	0	0	0	0	0	0	0	0	0
		8	270.2	0	0	0	0	0	0	0	0	0	0	0	0	0	0	0	0	0	0	0	0	0	0	0	0	0	0	0	0	0	0	0	0	0	0	0	0	0	0	0	0	0	0	0	0	0	0
		9	274.06	0	0	0	0	0	0	0	0	0	0	0	0	0	0	0	0	0	0	0	0	0	0	0	0	0	0	0	0	0	0	0	0	0	0	0	0	0	0	0	0	0	0	0	0	0	0
		10	277.92	0	0	0	0	0	0	0	0	0	0	0	0	0	0	0	0	0	0	0	0	0	0	0	0	0	0	0	0	0	0	0	0	0	0	0	0	0	0	0	0	0	0	0	0	0	0
		11	281.78	0	0	0	0	0	0	0	0	0	0	0	0	0	0	0	0	0	0	0	0	0	0	0	0	0	0	0	0	0	0	0	0	0	0	0	0	0	0	0	0	0	0	0	0	0	0
		12	285.64	0	0	0	0	0	0	0	0	0	0	0	0	0	0	0	0	0	0	0	0	0	0	0	0	0	0	0	0	0	0	0	0	0	0	0	0	0	0	0	0	0	0	0	0	0	0
		13	289.5	0	0	0	0	0	0	0	0	0	0	0	0	0	0	0	0	0	0	0	0	0	0	0	0	0	0	0	0	0	0	0	0	0	0	0	0	0	0	0	0	0	0	0	0	0	0
		14	293.36	0	0	0	0	0	0	0	0	0	0	0	0	0	0	0	0	0	0	0	0	0	0	0	0	0	0	0	0	0	0	0	0	0	0	0	0	0	0	0	0	0	0	0	0	0	0
		15	297.22	0	0	0	0	0	0	0	0	0	0	0	0	0	0	0	0	0	0	0	0	0	0	0	0	0	0	0	0	0	0	0	0	0	0	0	0	0	0	0	0	0	0	0	0	0	0
		16	301.08	0	0	0	0	0	0	0	0	0	0	0	0	0	0	0	0	0	0	0	0	0	0	0	0	0	0	0	0	0	0	0	0	0	0	0	0	0	0	0	0	0	0	0	0	0	0
		17	304.94	0	0	0	0	0	0	0	0	0	0	0	0	0	0	0	0	0	0	0	0	0	0	0	0	0	0	0	0	0	0	0	0	0	0	0	0	0	0	0	0	0	0	0	0	0	0
		18	308.8	0	0	0	0	0	0	0	0	0	0	0	0	0	0	0	0	0	0	0	0	0	0	0	0	0	0	0	0	0	0	0	0	0	0	0	0	0	0	0	0	0	0	0	0	0	0
		19	312.66	0	0	0	0	0	0	0	0	0	0	0	0	0	0	0	0	0	0	0	0	0	0	0	0	0	0	0	0	0	0	0	0	0	0	0	0	0	0	0	0	0	0	0	0	0	0
		20	316.52	0	0	0	0	0	0	0	0	0	0	0	0	0	0	0	0	0	0	0	0	0	0	0	0	0	0	0	0	0	0	0	0	0	0	0	0	0	0	0	0	0	0	0	0	0	0
		21	320.38	0	0	0	0	0	0	0	0	0	0	0	0	0	0	0	0	0	0	0	0	0	0	0	0	0	0	0	0	0	0	0	0	0	0	0	0	0	0	0	0	0	0	0	0	0	0
		22	324.24	0	0	0	0	0	0	0	0	0	0	0	0	0	0	0	0	0	0	0	0	0	0	0	0	0	0	0	0	0	0	0	0	0	0	0	0	0	0	0	0	0	0	0	0	0	0
		23	328.1	0	0	0	0	0	0	0	0	0	0	0	0	0	0	0	0	0	0	0	0	0	0	0	0	0	0	0	0	0	0	0	0	0	0	0	0	0	0	0	0	0	0	0	0	0	0
		24	331.96	0	0	0	0	0	0	0	0	0	0	0	0	0	0	0	0	0	0	0	0	0	0	0	0	0	0	0	0	0	0	0	0	0	0	0	0	0	0	0	0	0	0	0	0	0	0
		25	335.82	0	0	0	0	0	0	0	0	0	0	0	0	0	0	0	0	0	0	0	0	0	0	0	0	0	0	0	0	0	0	0	0	0	0	0	0	0	0	0	0	0	0	0	0	0	0
		26	339.68	0	0	0	0	0	0	0	0	0	0	0	0	0	0	0	0	0	0	0	0	0	0	0	0	0	0	0	0	0	0	0	0	0	0	0	0	0	0	0	0	0	0	0	0	0	0
		27	343.54	0	0	0	0	0	0	0	0	0	0	0	0	0	0	0	0	0	0	0	0	0	0	0	0	0	0	0	0	0	0	0	0	0	0	0	0	0	0	0	0	0	0	0	0	0	0
		28	347.4	0	0	0	0	0	0	0	0	0	0	0	0	0	0	0	2.86043	0	0	0	0	0	0	0	0	0	0	0	0	3.01489	0	0	0	0	0	0	0	0	0	0	0	0	0	0	0	0	0
		29	351.26	0	0	0	0	0	0	0	0	0	0	0	0	0	0	0	0	0	0	0	0	0	0	0	0	0	0	0	0	0	0	0	0	0	0	0	0	0	0	0	0	0	0	0	0	0	0
		30	355.12	0	0	0	0	0	0	0	0	0	0	0	0	0	0	0	0	0	0	0	0	0	0	0	0	0	0	0	0	0	0	0	0	0	0	0	0	0	0	0	0	0	0	0	0	0	0
		31	358.98	0	0	0	0	0	0	0	0	0	0	0	0	0	0	0	0	0	0	0	0	0	0	0	0	0	0	0	0	2.93258	0	0	0	0	0	0	0	0	0	0	0	0	0	0	0	0	0
		32	362.84	0	0	0	0	0	0	0	0	0	0	0	0	0	0	0	0	0	0	0	2.75456	0	0	0	0	0	0	0	0	0	0	0	0	0	0	0	0	0	0	0	0	0	0	0	0	0	0
		33	366.7	0	0	0	0	0	0	0	0	0	0	0	0	0	0	0	0	0	0	0	0	0	0	0	0	0	0	0	0	0	0	0	0	0	0	0	0	0	0	0	0	0	0	0	0	0	0
		34	370.56	0	0	0	0	0	0	0	0	0	0	0	0	0	0	0	0	0	0	0	0	0	0	0	0	0	0	0	0	0	0	0	0	0	0	0	0	0	0	0	0	0	0	0	0	0	0
		35	374.42	0	0	0	0	0	0	0	0	0	0	0	0	0	0	0	0	0	0	0	0	0	0	0	0	0	0	0	0	0	0	0	0	0	0	0	0	0	0	0	0	0	0	0	0	0	0
		36	378.28	0	0	0	0	0	3.49657	0	0	0	0	0	0	0	0	0	0	0	0	0	0	0	0	0	0	0	0	0	0	0	0	0	0	0	0	0	0	0	0	0	0	0	0	0	0	0	0
		37	382.14	0	0	0	0	0	0	0	0	0	0	0	0	0	0	0	0	0	0	0	0	0	0	0	0	0	0	0	0	0	0	0	0	0	0	0	0	0	0	0	0	0	0	0	0	0	0
		38	386	0	0	0	0	0	0	0	0	0	0	0	0	0	0	0	0	0	0	0	0	0	0	0	0	0	0	0	0	0	0	0	0	0	0	0	0	0	0	0	0	0	0	0	0	0	0
		39	389.86	0	0	0	0	0	0	0	0	0	0	0	0	0	0	0	0	0	0	0	0	0	0	0	0	0	0	0	0	0	0	0	0	0	0	0	0	0	0	0	0	0	0	0	0	0	0
		40	393.72	0	0	0	0	0	0	0	0	0	0	0	0	0	0	0	0	0	0	0	0	0	0	0	0	0	0	0	0	0	0	0	0	0	0	0	0	0	0	0	0	0	0	0	0	0	0
		41	397.58	0	0	0	0	0	0	0	0	0	0	0	0	0	0	0	0	0	0	0	0	0	0	0	0	0	0	0	0	0	0	0	0	0	0	0	0	0	0	0	0	0	0	0	0	0	0
[truncated: 592 more rows]
[truncated: 3 more columns]
