# Supplementary material for: Quantitative imaging of transcription in living Drosophila embryos reveals the impact of core promoter motifs on promoter state dynamics
Source: Nat Commun. 2021 Jul 23;12:4504. doi: 10.1038/s41467-021-24461-6 (PMC8302612; doi:10.1038/s41467-021-24461-6)
Supplement: Supplementary file 13 — Source Data [file 41467_2021_24461_MOESM13_ESM.zip › NatComm Source Data/snaE-Ilp4Pr/Ilp4Pr M1 - ComprehensiveActivationData.xls]

## Sheet: Sheet 1
						Time	Frame	Active Nucs	Cumulative Active Nucs
Tot Nucs Numb	52					239.32	0	0	0
Region						243.18	1	0	0
X1	59					247.04	2	0	0
X2	528					250.9	3	0	0
Y1	-25					254.76	4	0	0
Y2	25					258.62	5	0	0
						262.48	6	0	0
Filter Parameters						266.34	7	0	0
Zeros	2					270.2	8	0	0
Ones	30					274.06	9	0	0
Pix Size	0.1312					277.92	10	0	0
						281.78	11	0	0
						285.64	12	0	0
						289.5	13	0	0
						293.36	14	0	0
						297.22	15	0	0
						301.08	16	0	0
						304.94	17	0	0
						308.8	18	0	0
						312.66	19	0	0
						316.52	20	0	0
						320.38	21	0	0
						324.24	22	0	0
						328.1	23	0	0
						331.96	24	0	0
						335.82	25	0	0
						339.68	26	0	0
						343.54	27	0	0
						347.4	28	0	0
						351.26	29	0	0
						355.12	30	0	0
						358.98	31	0	0
						362.84	32	0	0
						366.7	33	0	0
						370.56	34	0	0
						374.42	35	0	0
						378.28	36	0	0
						382.14	37	0	0
						386	38	0	0
						389.86	39	0	0
						393.72	40	0	0
						397.58	41	0	0
						401.44	42	0	0
						405.3	43	0	0
						409.16	44	0	0
						413.02	45	0	0
						416.88	46	0	0
						420.74	47	0	0
						424.6	48	0	0
						428.46	49	0	0
						432.32	50	0	0
						436.18	51	0	0
						440.04	52	0	0
						443.9	53	0	0
						447.76	54	0	0
						451.62	55	0	0
						455.48	56	1	1
						459.34	57	1	1
						463.2	58	1	1
						467.06	59	1	1
						470.92	60	1	1
						474.78	61	1	1
						478.64	62	1	1
						482.5	63	1	1
						486.36	64	1	1
						490.22	65	1	1
						494.08	66	1	1
						497.94	67	1	1
						501.8	68	1	1
						505.66	69	1	1
						509.52	70	1	1
						513.38	71	1	1
						517.24	72	1	1
						521.1	73	1	1
						524.96	74	1	1
						528.82	75	1	1
						532.68	76	1	1
						536.54	77	1	1
						540.4	78	1	1
						544.26	79	1	1
						548.12	80	1	1
						551.98	81	1	1
						555.84	82	1	1
						559.7	83	1	1
						563.56	84	1	1
						567.42	85	1	1
						571.28	86	1	1
						575.14	87	1	1
						579	88	1	1
						582.86	89	1	1
						586.72	90	1	1
						590.58	91	1	1
						594.44	92	1	1
						598.3	93	1	1
						602.16	94	1	1
						606.02	95	1	1
						609.88	96	1	1
						613.74	97	1	1
						617.6	98	1	1
						621.46	99	1	1
						625.32	100	1	1
						629.18	101	1	1
						633.04	102	1	1
						636.9	103	1	1
						640.76	104	1	1
						644.62	105	1	1
						648.48	106	1	1
						652.34	107	1	1
						656.2	108	1	1
						660.06	109	1	1
						663.92	110	1	1
						667.78	111	1	1
						671.64	112	1	1
						675.5	113	2	2
						679.36	114	2	2
						683.22	115	2	2
						687.08	116	2	2
						690.94	117	2	2
						694.8	118	2	2
						698.66	119	2	2
						702.52	120	2	2
						706.38	121	2	2
						710.24	122	2	2
						714.1	123	2	2
						717.96	124	2	2
						721.82	125	2	2
						725.68	126	2	2
						729.54	127	2	2
						733.4	128	2	2
						737.26	129	3	3
						741.12	130	3	3
						744.98	131	3	3
						748.84	132	3	3
						752.7	133	3	3
						756.56	134	3	3
						760.42	135	3	3
						764.28	136	3	3
						768.14	137	3	3
						772	138	3	3
						775.86	139	3	3
						779.72	140	3	3
						783.58	141	3	3
						787.44	142	3	3
						791.3	143	4	4
						795.16	144	4	4
						799.02	145	4	4
						802.88	146	4	4
						806.74	147	4	4
						810.6	148	4	4
						814.46	149	4	4
						818.32	150	4	4
						822.18	151	4	4
						826.04	152	4	4
						829.9	153	4	4
						833.76	154	4	4
						837.62	155	4	4
						841.48	156	4	4
						845.34	157	4	4
						849.2	158	4	4
						853.06	159	4	4
						856.92	160	6	6
						860.78	161	5	6
						864.64	162	6	7
						868.5	163	6	7
						872.36	164	6	7
						876.22	165	6	7
						880.08	166	6	7
						883.94	167	6	7
						887.8	168	6	7
						891.66	169	6	7
						895.52	170	6	7
						899.38	171	6	7
						903.24	172	6	7
						907.1	173	6	7
						910.96	174	6	7
						914.82	175	6	7
						918.68	176	6	7
						922.54	177	6	7
						926.4	178	6	7
						930.26	179	6	7
						934.12	180	7	8
						937.98	181	7	8
						941.84	182	7	8
						945.7	183	7	8
						949.56	184	7	9
						953.42	185	7	9
						957.28	186	8	10
						961.14	187	8	10
						965	188	8	10
						968.86	189	8	10
						972.72	190	8	10
						976.58	191	8	10
						980.44	192	8	10
						984.3	193	8	10
						988.16	194	8	10
						992.02	195	8	10
						995.88	196	8	10
						999.74	197	8	10
						1003.6	198	9	10
						1007.46	199	9	10
						1011.32	200	9	10
						1015.18	201	9	10
						1019.04	202	9	10
						1022.9	203	9	10
						1026.76	204	10	11
						1030.62	205	11	12
						1034.48	206	11	12
						1038.34	207	12	13
						1042.2	208	12	13
						1046.06	209	12	13
						1049.92	210	12	13
						1053.78	211	12	13
						1057.64	212	12	13
						1061.5	213	12	13
						1065.36	214	12	13
						1069.22	215	12	13
						1073.08	216	12	13
						1076.94	217	13	14
						1080.8	218	13	14
						1084.66	219	14	15
						1088.52	220	14	15
						1092.38	221	14	15
						1096.24	222	14	15
						1100.1	223	14	15
						1103.96	224	13	15
						1107.82	225	13	15
						1111.68	226	13	15
						1115.54	227	13	15
						1119.4	228	13	15
						1123.26	229	13	16
						1127.12	230	13	16
						1130.98	231	14	17
						1134.84	232	15	17
						1138.7	233	15	17
						1142.56	234	15	17
						1146.42	235	15	17
						1150.28	236	15	17
						1154.14	237	15	17
						1158	238	16	18
						1161.86	239	16	18
						1165.72	240	16	18
						1169.58	241	16	19
						1173.44	242	16	19
						1177.3	243	16	19
						1181.16	244	16	19
						1185.02	245	16	19
						1188.88	246	16	19
						1192.74	247	16	19
						1196.6	248	16	19
						1200.46	249	16	19
						1204.32	250	16	19
						1208.18	251	16	19
						1212.04	252	16	19
						1215.9	253	16	19
						1219.76	254	16	19
						1223.62	255	16	19
						1227.48	256	16	19
						1231.34	257	16	19
						1235.2	258	16	19
						1239.06	259	16	19
						1242.92	260	16	19
						1246.78	261	16	19
						1250.64	262	16	19
						1254.5	263	16	19
						1258.36	264	16	19
						1262.22	265	16	19
						1266.08	266	16	19
						1269.94	267	16	19
						1273.8	268	16	19
						1277.66	269	17	19
						1281.52	270	16	19
						1285.38	271	16	19
						1289.24	272	16	19
						1293.1	273	16	19
						1296.96	274	17	20
						1300.82	275	17	20
						1304.68	276	15	20
						1308.54	277	15	20
						1312.4	278	15	20
						1316.26	279	16	20
						1320.12	280	16	20
						1323.98	281	14	20
						1327.84	282	14	20
						1331.7	283	14	21
						1335.56	284	15	22
						1339.42	285	16	23
						1343.28	286	16	23
						1347.14	287	16	23
						1351	288	16	23
						1354.86	289	17	24
						1358.72	290	17	24
						1362.58	291	17	24
						1366.44	292	16	24
						1370.3	293	16	24
						1374.16	294	16	24
						1378.02	295	17	24
						1381.88	296	17	24
						1385.74	297	18	25
						1389.6	298	18	25
						1393.46	299	18	25
						1397.32	300	19	25
						1401.18	301	19	25
						1405.04	302	20	26
						1408.9	303	21	27
						1412.76	304	21	27
						1416.62	305	21	27
						1420.48	306	21	27
						1424.34	307	22	28
						1428.2	308	22	28
						1432.06	309	22	28
						1435.92	310	21	28
						1439.78	311	21	28
						1443.64	312	21	28
						1447.5	313	21	28
						1451.36	314	21	28
						1455.22	315	21	28
						1459.08	316	21	28
						1462.94	317	21	28
						1466.8	318	20	29
						1470.66	319	20	29
						1474.52	320	20	29
						1478.38	321	21	29
						1482.24	322	21	29
						1486.1	323	21	29
						1489.96	324	21	29
						1493.82	325	21	29
						1497.68	326	21	29
						1501.54	327	21	30
						1505.4	328	20	30
						1509.26	329	20	30
						1513.12	330	20	30
						1516.98	331	20	30
						1520.84	332	19	30
						1524.7	333	19	30
						1528.56	334	18	30
						1532.42	335	18	30
						1536.28	336	18	30
						1540.14	337	20	31
						1544	338	20	31
						1547.86	339	19	31
						1551.72	340	19	31
						1555.58	341	19	31
						1559.44	342	18	31
						1563.3	343	16	31
						1567.16	344	16	31
						1571.02	345	16	31
						1574.88	346	16	31
						1578.74	347	17	32
						1582.6	348	18	32
						1586.46	349	18	32
						1590.32	350	18	32
						1594.18	351	19	32
						1598.04	352	19	32
						1601.9	353	19	32
						1605.76	354	19	32
						1609.62	355	19	32
						1613.48	356	19	32
						1617.34	357	20	32
						1621.2	358	21	33
						1625.06	359	21	33
						1628.92	360	21	33
						1632.78	361	22	33
						1636.64	362	23	34
						1640.5	363	23	34
						1644.36	364	24	34
						1648.22	365	25	35
						1652.08	366	24	35
						1655.94	367	24	35
						1659.8	368	24	35
						1663.66	369	25	35
						1667.52	370	25	35
						1671.38	371	26	35
						1675.24	372	26	35
						1679.1	373	26	35
						1682.96	374	26	35
						1686.82	375	26	35
						1690.68	376	26	35
						1694.54	377	26	36
						1698.4	378	26	36
						1702.26	379	26	36
						1706.12	380	26	36
						1709.98	381	26	36
						1713.84	382	26	36
						1717.7	383	26	36
						1721.56	384	26	36
						1725.42	385	26	36
						1729.28	386	26	36
						1733.14	387	26	36
						1737	388	26	36
						1740.86	389	26	36
						1744.72	390	26	36
						1748.58	391	24	36
						1752.44	392	24	36
						1756.3	393	24	36
						1760.16	394	25	36
						1764.02	395	24	36
						1767.88	396	24	36
						1771.74	397	23	36
						1775.6	398	23	36
						1779.46	399	23	37
						1783.32	400	23	37
						1787.18	401	23	37
						1791.04	402	24	37
						1794.9	403	24	37
						1798.76	404	22	37
						1802.62	405	24	38
						1806.48	406	24	38
						1810.34	407	24	38
						1814.2	408	23	38
						1818.06	409	23	38
						1821.92	410	23	38
						1825.78	411	23	38
						1829.64	412	23	38
						1833.5	413	23	38
						1837.36	414	24	39
						1841.22	415	23	39
						1845.08	416	24	39
						1848.94	417	24	39
						1852.8	418	24	39
						1856.66	419	24	39
						1860.52	420	24	39
						1864.38	421	23	39
						1868.24	422	23	39
						1872.1	423	24	39
						1875.96	424	24	39
						1879.82	425	25	39
						1883.68	426	26	39
						1887.54	427	28	40
						1891.4	428	28	40
						1895.26	429	28	40
						1899.12	430	26	40
						1902.98	431	27	40
						1906.84	432	27	40
						1910.7	433	28	40
						1914.56	434	29	41
						1918.42	435	30	41
						1922.28	436	30	42
						1926.14	437	30	42
						1930	438	30	42
						1933.86	439	31	42
						1937.72	440	31	42
						1941.58	441	31	42
						1945.44	442	31	42
						1949.3	443	32	42
						1953.16	444	31	42
						1957.02	445	30	42
						1960.88	446	30	42
						1964.74	447	30	42
						1968.6	448	31	42
						1972.46	449	32	42
						1976.32	450	32	42
						1980.18	451	32	42
						1984.04	452	32	42
						1987.9	453	32	42
						1991.76	454	31	42
						1995.62	455	31	42
						1999.48	456	32	42
						2003.34	457	31	42
						2007.2	458	31	42
						2011.06	459	30	42
						2014.92	460	30	42
						2018.78	461	30	42
						2022.64	462	30	42
						2026.5	463	30	42
						2030.36	464	32	43
						2034.22	465	32	43
						2038.08	466	31	43
						2041.94	467	30	43
						2045.8	468	28	43
						2049.66	469	28	43
						2053.52	470	27	43
						2057.38	471	27	43
						2061.24	472	27	43
						2065.1	473	29	43
						2068.96	474	28	43
						2072.82	475	27	43
						2076.68	476	27	43
						2080.54	477	26	43
						2084.4	478	26	43
						2088.26	479	26	43
						2092.12	480	25	43
						2095.98	481	25	43
						2099.84	482	25	43
						2103.7	483	25	43
						2107.56	484	26	43
						2111.42	485	27	43
						2115.28	486	27	43
						2119.14	487	27	43
						2123	488	28	44
						2126.86	489	28	44
						2130.72	490	29	44
						2134.58	491	28	44
						2138.44	492	28	44
						2142.3	493	27	44
						2146.16	494	26	44
						2150.02	495	26	44
						2153.88	496	26	44
						2157.74	497	26	44
						2161.6	498	28	44
						2165.46	499	28	44
						2169.32	500	29	44
						2173.18	501	28	44
						2177.04	502	30	44
						2180.9	503	30	44
						2184.76	504	30	44
						2188.62	505	30	44
						2192.48	506	30	44
						2196.34	507	31	44
						2200.2	508	31	45
						2204.06	509	31	45
						2207.92	510	30	45
						2211.78	511	30	45
						2215.64	512	30	45
						2219.5	513	30	45
						2223.36	514	30	45
						2227.22	515	30	45
						2231.08	516	31	45
						2234.94	517	31	45
						2238.8	518	31	45
						2242.66	519	30	45
						2246.52	520	29	45
						2250.38	521	28	45
						2254.24	522	28	45
						2258.1	523	28	45
						2261.96	524	29	45
						2265.82	525	29	45
						2269.68	526	29	45
						2273.54	527	30	45
						2277.4	528	30	45
						2281.26	529	30	45
						2285.12	530	29	45
						2288.98	531	29	45
						2292.84	532	28	45
						2296.7	533	28	45
						2300.56	534	27	45
						2304.42	535	28	45
						2308.28	536	28	45
						2312.14	537	28	45
						2316	538	28	45
						2319.86	539	28	45
						2323.72	540	28	45
						2327.58	541	28	45
						2331.44	542	28	45
						2335.3	543	29	45
						2339.16	544	28	45
						2343.02	545	28	45
						2346.88	546	28	45
						2350.74	547	29	45
						2354.6	548	30	45
						2358.46	549	30	45
						2362.32	550	32	46
						2366.18	551	31	46
						2370.04	552	31	46
						2373.9	553	31	46
						2377.76	554	30	46
						2381.62	555	29	46
						2385.48	556	30	46
						2389.34	557	30	46
						2393.2	558	30	46
						2397.06	559	29	46
						2400.92	560	29	46
						2404.78	561	29	46
						2408.64	562	31	46
						2412.5	563	31	46
						2416.36	564	32	46
						2420.22	565	32	46
						2424.08	566	33	46
						2427.94	567	33	46
						2431.8	568	32	46
						2435.66	569	31	46
						2439.52	570	32	46
						2443.38	571	32	46
						2447.24	572	32	46
						2451.1	573	31	46
						2454.96	574	31	46
						2458.82	575	30	46
						2462.68	576	32	47
						2466.54	577	32	47
						2470.4	578	31	47
						2474.26	579	30	47
						2478.12	580	30	48
						2481.98	581	30	48
						2485.84	582	30	48
						2489.7	583	31	48
						2493.56	584	32	49
						2497.42	585	31	49
						2501.28	586	30	49
						2505.14	587	30	49
						2509	588	31	49
						2512.86	589	31	49
						2516.72	590	31	49
						2520.58	591	31	49
						2524.44	592	30	49
						2528.3	593	29	49
						2532.16	594	30	49
						2536.02	595	29	49
						2539.88	596	30	49
						2543.74	597	28	49
						2547.6	598	27	49
						2551.46	599	28	49
						2555.32	600	29	49
						2559.18	601	28	49
						2563.04	602	28	49
						2566.9	603	27	49
						2570.76	604	27	49
						2574.62	605	27	49
						2578.48	606	27	49
						2582.34	607	27	49
						2586.2	608	27	49
						2590.06	609	27	49
						2593.92	610	27	49
						2597.78	611	27	49
						2601.64	612	27	49
						2605.5	613	25	49
						2609.36	614	25	49
						2613.22	615	25	49
						2617.08	616	25	49
						2620.94	617	24	49
						2624.8	618	23	49
						2628.66	619	23	49
						2632.52	620	21	49
						2636.38	621	21	49
						2640.24	622	20	49
						2644.1	623	19	49
						2647.96	624	18	49
						2651.82	625	18	49
						2655.68	626	18	49
						2659.54	627	18	49
						2663.4	628	17	49
						2667.26	629	17	49
						2671.12	630	16	49
						2674.98	631	16	49
						2678.84	632	16	49
						2682.7	633	16	49
