# Supplementary material for: Quantitative imaging of transcription in living Drosophila embryos reveals the impact of core promoter motifs on promoter state dynamics
Source: Nat Commun. 2021 Jul 23;12:4504. doi: 10.1038/s41467-021-24461-6 (PMC8302612; doi:10.1038/s41467-021-24461-6)
Supplement: Supplementary file 13 — Source Data [file 41467_2021_24461_MOESM13_ESM.zip › NatComm Source Data/snaE-Ilp4Pr/Ilp4Pr M2 - DividedByBackground_SpatialSelected.xls]

## Sheet: Spots by Background
		Frame	Time	SptId_18	SptId_19	SptId_21	SptId_22	SptId_24	SptId_27	SptId_28	SptId_29	SptId_30	SptId_31	SptId_32	SptId_34	SptId_37	SptId_39	SptId_41	SptId_42	SptId_43	SptId_44	SptId_46	SptId_50	SptId_52	SptId_53	SptId_55	SptId_56	SptId_58	SptId_60	SptId_61	SptId_62	SptId_63	SptId_65	SptId_67	SptId_70	SptId_71	SptId_72	SptId_74	SptId_75	SptId_77	SptId_79	SptId_80	SptId_82	SptId_83	SptId_85	SptId_87	SptId_88	SptId_89	SptId_92
		0	239.32	0	0	0	0	0	0	0	0	0	17.6771	0	0	0	0	0	0	0	0	0	0	0	0	0	0	0	0	0	0	0	0	0	0	0	0	0	0	0	0	0	0	0	0	0	0	0	0
		1	243.18	0	0	0	0	0	0	0	0	0	0	0	0	0	0	0	0	0	0	0	0	0	0	0	0	0	0	0	0	0	0	0	0	0	0	0	0	0	0	0	0	0	0	0	0	0	0
		2	247.04	0	0	0	0	0	0	0	0	0	0	0	0	0	0	0	0	0	0	0	0	0	0	0	0	0	0	0	0	0	0	0	0	0	0	0	0	0	0	0	0	0	0	0	0	0	0
		3	250.9	0	0	0	0	0	0	0	0	0	0	0	0	0	0	0	0	0	0	0	0	0	0	0	0	0	0	0	0	0	0	0	0	0	0	0	0	0	0	0	0	0	0	0	0	0	0
		4	254.76	0	0	0	0	0	0	0	0	0	0	0	0	0	0	0	0	0	0	0	0	0	0	0	0	0	0	0	0	0	0	0	0	0	0	0	0	0	0	0	0	0	0	0	0	0	0
		5	258.62	0	0	0	0	0	14.586	0	0	0	0	0	0	0	0	0	0	0	0	0	0	0	0	0	0	0	0	0	0	0	0	0	0	0	0	0	0	0	0	0	0	0	0	0	0	0	0
		6	262.48	0	0	0	0	0	0	0	0	0	0	17.8842	0	0	0	0	0	0	0	0	0	0	0	0	0	0	0	0	0	0	0	0	0	0	0	0	0	0	0	0	0	0	0	0	0	0	0
		7	266.34	0	0	0	0	0	0	0	0	0	0	0	0	0	0	0	0	0	0	0	0	0	0	0	0	0	0	0	0	0	0	0	0	0	0	0	0	0	0	0	0	0	0	0	0	0	0
		8	270.2	0	0	0	0	0	0	0	0	0	0	0	0	0	0	0	0	0	0	0	0	0	0	0	0	0	0	0	0	0	0	0	0	0	0	0	0	0	0	0	0	0	0	0	0	0	0
		9	274.06	0	0	0	0	0	0	0	0	0	0	0	0	0	0	0	0	0	0	0	0	0	0	0	0	0	0	0	0	0	0	0	0	0	0	0	0	0	0	0	0	0	0	0	0	0	0
		10	277.92	0	0	0	0	0	0	0	0	0	0	0	0	0	0	0	0	0	0	0	0	0	0	0	0	0	0	0	0	0	0	0	0	0	0	0	0	0	0	0	0	0	0	0	0	0	0
		11	281.78	0	0	0	0	0	0	0	0	0	0	0	0	0	0	0	0	0	0	0	0	0	0	0	0	0	0	0	0	0	0	0	0	0	0	0	0	0	0	0	0	0	0	0	0	0	0
		12	285.64	0	0	0	0	0	0	0	0	0	0	0	0	0	0	0	0	0	0	0	0	0	0	0	0	0	0	0	0	0	0	0	0	0	0	0	0	0	0	0	0	0	0	0	0	0	0
		13	289.5	0	0	0	0	0	0	0	0	0	0	0	0	0	0	0	0	0	0	0	0	0	0	0	0	0	0	0	0	0	0	0	0	0	0	0	0	0	0	0	0	0	0	0	0	0	0
		14	293.36	0	0	0	0	0	0	0	0	0	0	0	0	0	0	0	0	0	0	0	0	0	0	0	0	0	0	0	0	0	0	0	0	0	0	0	0	0	0	0	0	0	0	0	0	0	0
		15	297.22	0	0	0	0	0	0	0	0	0	0	0	0	0	0	0	0	0	0	0	0	0	0	0	0	0	0	0	0	0	0	0	0	0	0	0	0	0	0	0	0	0	0	0	0	0	0
		16	301.08	0	0	0	0	0	0	0	0	0	0	0	0	0	0	0	0	0	0	0	0	0	0	0	0	0	0	0	0	0	0	0	0	0	0	0	0	0	0	0	0	0	0	0	0	0	0
		17	304.94	0	0	0	0	0	0	0	0	0	0	0	0	0	0	0	0	0	0	0	0	0	0	0	0	0	0	0	0	0	0	0	0	0	0	0	0	0	0	0	0	0	0	0	0	0	0
		18	308.8	0	0	0	0	0	0	0	0	0	0	0	0	0	0	0	0	0	0	0	0	0	0	0	0	0	0	0	0	0	0	0	0	0	0	0	0	0	0	0	0	0	0	0	0	0	0
		19	312.66	0	0	0	0	0	0	0	0	0	0	0	0	0	0	0	0	0	0	0	0	0	0	0	0	0	0	0	0	0	0	0	0	0	0	0	0	0	0	0	0	0	0	0	0	0	0
		20	316.52	0	0	0	0	0	0	0	0	0	0	0	0	0	0	0	0	0	0	0	0	0	0	0	0	0	0	0	0	0	0	0	0	0	0	0	0	0	0	0	0	0	0	0	0	0	0
		21	320.38	0	0	0	0	0	0	0	0	0	0	0	0	0	0	0	0	0	0	0	0	0	0	0	0	0	0	0	0	0	0	0	0	0	0	0	0	0	0	0	0	0	0	0	0	0	0
		22	324.24	0	0	0	0	0	0	0	0	0	0	0	0	0	0	0	0	0	0	0	0	0	0	0	0	0	0	0	0	0	0	0	0	0	0	0	0	0	0	0	0	0	0	0	0	0	0
		23	328.1	0	0	0	0	0	0	0	0	0	0	0	0	0	0	0	0	0	0	0	0	0	0	0	0	0	0	0	0	0	0	0	0	0	0	0	0	0	0	14.4548	0	0	0	0	0	0	0
		24	331.96	0	0	0	0	0	0	0	0	0	0	0	0	0	0	0	0	0	0	0	0	0	0	0	0	0	0	0	0	0	0	0	0	0	0	0	0	0	0	0	0	0	0	0	14.1496	0	0
		25	335.82	0	0	0	0	0	0	0	0	0	0	0	0	0	0	0	0	0	0	0	0	0	0	0	0	0	0	0	0	0	0	0	0	0	0	0	0	0	0	0	0	0	0	0	0	0	0
		26	339.68	0	0	0	0	0	0	0	0	0	0	0	0	0	0	0	0	0	0	0	0	0	0	0	0	0	0	0	0	0	0	0	0	0	0	0	0	0	0	0	0	0	0	0	0	0	0
		27	343.54	0	0	0	0	0	0	0	0	0	0	0	0	0	0	0	0	0	0	0	0	0	0	0	0	0	0	0	0	0	0	0	0	0	0	0	0	0	0	0	0	0	0	0	0	0	0
		28	347.4	0	0	0	0	0	0	0	0	0	0	0	0	0	0	0	0	0	0	0	0	0	0	0	0	0	0	0	0	0	0	0	0	0	0	0	0	0	0	0	0	0	0	0	0	0	0
		29	351.26	0	0	0	0	0	0	0	0	0	0	0	0	0	0	0	0	0	0	0	0	0	0	0	0	0	0	0	0	0	0	0	0	0	0	0	0	0	0	0	0	0	0	0	0	0	0
		30	355.12	0	0	0	0	0	0	0	0	0	0	0	0	0	0	0	0	0	0	0	0	0	0	0	0	0	0	0	0	0	0	0	0	0	0	0	0	0	0	0	0	0	0	0	0	0	0
		31	358.98	0	0	0	0	0	0	0	0	0	0	0	0	0	0	0	0	0	0	0	0	0	0	0	0	0	0	0	0	0	0	0	0	0	0	0	0	0	0	0	0	0	0	0	0	0	0
		32	362.84	0	0	0	0	0	0	0	0	0	0	0	0	0	0	0	0	0	0	0	0	0	0	0	0	0	0	0	0	0	0	0	0	0	0	0	0	0	0	0	0	0	0	0	0	0	0
		33	366.7	0	0	0	0	0	0	0	0	0	0	0	0	0	0	0	0	0	0	0	0	0	0	0	0	0	0	0	0	0	0	0	0	0	0	0	0	0	0	0	0	0	0	0	0	0	0
		34	370.56	0	0	0	0	0	0	0	0	0	0	0	0	0	0	0	0	0	0	0	0	0	0	0	0	0	0	0	0	0	0	0	0	0	0	19.6167	0	0	0	0	0	0	0	0	0	0	0
		35	374.42	0	20.8926	0	0	0	0	0	0	0	0	0	0	0	0	0	0	0	0	0	0	0	0	0	0	0	0	0	0	0	38.1853	0	0	0	0	0	0	0	0	0	0	0	0	0	0	0	0
		36	378.28	0	0	0	0	0	0	0	0	0	0	0	0	0	0	0	0	0	0	0	0	0	0	0	0	0	0	0	0	0	0	0	0	0	0	0	0	0	0	0	0	0	0	0	0	0	0
		37	382.14	0	0	0	0	0	0	0	0	0	0	0	0	0	0	0	0	0	0	0	0	0	0	0	0	0	0	0	0	0	32.7428	0	0	0	0	0	0	0	0	0	0	0	0	0	0	0	0
		38	386	0	0	0	0	12.7987	0	0	0	0	0	0	0	0	0	0	0	0	0	0	0	0	0	0	0	0	0	0	0	0	27.2012	0	0	0	0	0	0	0	0	0	0	0	0	0	0	0	0
		39	389.86	0	0	0	0	0	0	0	0	0	0	0	0	0	0	0	0	0	0	0	0	0	0	0	0	0	0	0	0	0	43.5897	0	0	0	0	0	0	0	0	0	0	0	0	0	0	0	0
		40	393.72	0	0	0	0	0	0	0	0	0	0	0	0	0	0	0	0	0	0	0	0	0	0	0	0	0	0	0	0	0	38.9268	0	0	0	0	0	0	0	0	0	0	0	0	0	0	0	0
		41	397.58	0	0	0	0	0	0	0	0	0	0	0	0	0	0	0	0	0	0	0	0	0	0	0	0	0	0	0	0	0	41.2518	0	0	0	0	0	0	0	0	0	0	0	0	0	0	0	0
		42	401.44	0	0	0	0	0	0	0	0	0	0	0	0	0	0	0	0	0	0	0	0	0	0	0	0	0	0	0	0	0	18.7311	0	0	0	0	0	0	0	0	0	0	0	0	0	0	0	0
		43	405.3	0	0	0	0	0	0	0	0	0	0	0	0	0	0	0	0	0	0	0	0	0	0	0	0	0	0	0	0	0	0	0	0	0	0	0	0	0	0	0	0	0	0	0	0	0	0
		44	409.16	0	0	0	0	0	0	0	0	0	0	0	0	0	0	0	0	0	0	0	0	0	0	0	0	0	0	0	0	0	42.096	0	0	0	0	0	0	0	0	0	0	0	0	0	0	0	0
		45	413.02	0	0	0	0	0	0	0	0	0	0	0	0	0	0	0	0	0	0	0	0	0	0	0	0	0	0	0	0	0	41.4946	0	0	0	0	0	0	0	0	0	0	0	0	0	0	0	0
		46	416.88	0	0	0	20.3865	0	0	0	0	0	0	0	0	0	0	0	0	0	0	0	0	0	0	0	0	0	0	0	0	0	62.8368	0	0	0	0	0	0	0	0	0	0	0	0	0	0	0	0
		47	420.74	0	0	0	27.4211	0	0	0	0	0	0	0	0	0	0	0	0	0	0	0	0	0	0	0	0	0	0	0	0	0	37.3597	0	0	0	0	0	0	0	0	0	0	0	17.3014	0	0	0	0
		48	424.6	0	0	0	18.3879	0	0	0	0	0	0	0	0	0	0	0	0	0	0	0	0	0	0	0	0	0	0	0	0	0	55.6058	0	0	0	0	0	0	0	0	0	0	0	0	0	0	0	0
		49	428.46	0	0	0	41.9943	0	0	0	0	0	0	0	0	0	0	0	0	0	0	0	0	0	0	0	0	0	0	0	0	0	47.2542	0	0	0	0	0	0	0	0	0	0	0	0	0	0	0	0
		50	432.32	0	0	0	20.6104	0	0	0	0	0	0	0	0	0	0	0	0	0	0	0	0	0	0	0	0	0	0	0	0	0	31.9412	0	0	0	0	0	0	0	0	0	0	0	0	0	0	0	0
		51	436.18	0	0	0	30.9527	0	0	0	0	0	0	0	0	0	0	0	0	0	0	0	0	0	0	0	0	0	0	0	0	0	54.3518	0	0	0	0	0	0	0	0	0	0	0	0	0	0	0	0
		52	440.04	0	0	0	54.6466	0	0	0	0	0	0	0	0	0	0	0	0	0	0	0	0	0	0	0	0	0	0	0	0	0	92.096	0	0	0	0	0	0	0	0	0	0	0	0	0	0	0	0
		53	443.9	0	0	0	37.1816	0	0	0	0	0	0	0	0	0	0	0	0	0	0	0	0	0	0	0	0	0	0	0	0	0	39.4596	0	0	0	0	0	0	0	0	0	0	0	0	0	0	0	0
		54	447.76	0	0	0	47.7736	0	0	0	0	0	0	0	0	0	0	0	0	0	0	0	0	0	0	0	0	0	0	0	0	0	60.3311	0	0	0	0	0	0	0	0	0	0	0	0	0	0	0	0
		55	451.62	0	0	0	57.315	0	0	0	0	0	0	0	0	0	0	0	0	0	0	0	0	0	0	0	0	0	0	0	0	0	59.6022	0	0	0	0	0	0	0	0	0	0	0	0	0	0	0	0
		56	455.48	0	0	0	17.9572	0	0	0	17.5104	0	0	0	0	0	0	0	0	0	0	0	0	0	0	0	0	0	0	0	0	0	42.672	0	0	0	0	0	0	0	0	0	0	0	0	0	0	0	0
		57	459.34	0	0	0	56.3533	0	0	0	0	0	0	0	0	0	0	0	0	0	0	0	0	0	0	0	0	0	0	0	0	0	71.7603	0	0	0	0	0	0	0	0	0	0	0	0	0	0	0	0
		58	463.2	0	0	0	25.7456	0	0	0	0	0	0	0	0	0	0	0	0	0	0	0	0	0	0	0	0	0	0	0	0	0	31.9731	0	0	0	0	0	0	0	0	0	0	0	0	0	0	0	0
		59	467.06	0	0	0	59.5955	0	0	0	0	0	0	0	0	0	0	0	0	0	0	0	0	0	0	0	0	0	0	0	0	0	49.2341	0	0	0	0	0	0	0	0	0	0	0	0	0	0	0	0
		60	470.92	0	0	0	60.7609	0	0	0	0	0	0	0	0	0	0	0	0	0	0	0	0	0	0	0	0	0	0	0	0	0	62.2083	0	0	0	0	0	0	0	0	0	0	0	0	0	0	0	0
		61	474.78	0	0	0	68.9791	0	0	0	0	0	0	0	0	0	0	0	0	0	0	0	0	0	0	0	0	0	0	0	0	0	65.536	0	0	0	0	0	0	0	0	0	0	0	0	0	0	0	0
		62	478.64	0	0	0	44.4891	0	0	0	0	0	0	17.4503	0	0	0	0	0	0	0	0	0	0	0	0	0	0	0	0	0	0	62.8015	0	0	0	0	0	0	0	0	0	0	0	0	0	0	0	0
		63	482.5	0	0	0	31.1053	0	0	0	0	0	0	0	0	0	0	0	0	0	0	0	0	0	0	0	0	0	0	0	0	0	70.0256	0	0	0	0	0	0	0	0	0	0	0	0	0	0	0	0
		64	486.36	0	0	0	84.3904	0	0	0	0	0	0	0	0	0	15.1291	0	0	0	0	0	0	0	0	0	0	0	0	0	0	0	76.8632	0	0	0	0	0	0	0	21.8882	0	0	0	0	0	0	0	0
		65	490.22	0	0	0	78.579	0	0	0	0	0	0	0	0	0	0	0	0	0	0	0	0	0	0	0	0	0	0	0	0	0	61.7065	0	0	0	0	0	0	0	0	0	0	0	0	0	0	0	0
		66	494.08	0	0	0	74.2469	0	0	0	0	0	0	0	0	0	0	0	0	0	17.6921	0	0	0	0	0	0	0	0	0	0	0	87.0391	0	0	0	0	0	0	0	0	0	0	0	0	0	0	0	0
		67	497.94	0	0	0	67.3505	0	0	0	0	0	0	0	0	0	0	0	0	0	0	0	0	0	0	0	0	0	0	0	0	0	61.8142	0	0	0	0	0	0	0	0	0	15.5438	0	0	0	0	0	0
		68	501.8	0	0	0	76.0342	0	0	0	0	0	0	0	0	0	0	0	0	0	0	0	0	0	0	0	0	0	0	0	0	0	140.744	0	0	0	0	0	0	0	0	0	0	0	0	0	0	0	0
		69	505.66	0	0	0	72.4139	0	0	0	0	0	0	0	0	0	0	0	0	0	0	0	0	0	0	0	0	0	0	0	0	0	73.8959	0	0	0	0	0	0	0	0	0	0	0	0	0	0	0	0
		70	509.52	0	0	0	73.4503	0	0	0	0	0	0	0	0	0	0	0	0	0	25.0664	0	0	0	0	0	0	0	16.9721	0	0	0	103.116	0	0	0	0	0	0	0	0	0	0	0	0	0	0	0	0
		71	513.38	0	0	0	75.9893	0	0	0	0	0	0	0	0	0	0	0	0	0	0	0	0	0	0	0	0	0	0	0	0	0	91.4188	0	0	0	0	0	0	0	0	0	0	0	0	0	0	0	0
		72	517.24	0	0	0	89.1306	0	0	0	0	0	0	0	0	0	0	0	0	0	25.6975	0	0	0	0	0	0	0	0	0	0	0	82.5239	0	0	0	0	0	0	0	0	0	0	0	0	0	0	0	0
		73	521.1	0	0	0	69.4452	0	0	0	0	0	0	0	0	0	0	0	0	0	20.5226	0	0	0	0	0	0	0	0	0	0	0	68.3667	0	0	0	0	0	0	0	0	0	0	0	0	0	0	0	0
		74	524.96	0	0	0	82.8034	0	0	0	0	0	0	0	0	0	0	0	0	0	22.5821	0	0	0	0	0	0	0	0	0	0	0	49.3585	0	0	0	0	0	0	0	0	0	0	0	0	0	0	0	0
		75	528.82	0	0	0	70.508	0	0	0	0	0	0	0	0	0	0	0	0	0	0	13.8999	0	0	0	0	0	0	0	0	0	0	32.9934	0	0	0	0	0	0	0	0	0	0	0	0	0	0	0	0
		76	532.68	0	0	0	64.0979	0	0	0	0	0	0	0	0	0	0	0	0	0	0	0	0	0	0	0	0	26.8048	0	0	0	0	134.891	0	0	0	0	0	0	0	0	0	0	0	0	0	0	0	0
		77	536.54	0	0	0	56.8434	0	0	0	0	0	0	0	0	0	0	0	0	0	0	0	0	14.8479	0	0	0	20.2805	0	0	0	0	106.219	0	0	0	0	0	0	0	0	0	0	0	0	0	0	0	0
		78	540.4	0	0	0	31.9836	0	0	0	0	0	0	0	0	0	0	0	0	0	25.349	0	0	0	0	0	0	24.363	0	0	0	0	72.071	0	0	0	0	0	0	0	0	0	0	0	0	0	0	0	0
		79	544.26	0	0	0	68.8541	0	0	0	0	0	0	0	0	0	0	0	0	0	0	0	0	0	0	0	0	29.4498	0	0	0	0	96.159	0	0	0	0	0	0	0	0	0	0	0	0	0	0	0	0
		80	548.12	0	0	0	49.3588	0	0	0	0	0	0	0	0	0	0	0	0	0	14.4669	0	0	0	0	0	0	37.6712	0	0	0	0	96.4931	0	0	0	0	0	0	0	0	0	0	0	0	0	0	0	0
		81	551.98	0	0	0	49.1643	0	0	0	0	0	0	0	0	0	0	0	0	0	31.6674	0	0	0	0	0	0	43.0452	0	0	0	0	134.771	0	0	0	0	0	0	0	0	0	0	0	0	0	0	0	0
		82	555.84	0	0	0	38.9134	0	0	0	0	0	0	0	0	0	0	0	0	0	39.5176	0	0	0	0	0	0	16.0477	0	0	0	0	77.6701	0	0	0	0	0	0	0	0	0	0	0	0	0	0	0	0
		83	559.7	0	0	0	36.5812	0	0	0	0	0	0	0	0	0	0	0	0	0	37.3155	0	0	0	0	0	0	46.032	0	0	0	0	87.5888	0	0	0	0	0	0	0	0	0	0	0	0	0	0	0	0
		84	563.56	0	0	0	63.5734	0	0	0	0	0	0	0	0	0	0	0	0	0	0	0	0	0	0	0	0	32.8201	0	0	0	18.9521	74.6578	0	0	0	0	0	0	0	0	0	0	0	0	0	0	0	0
		85	567.42	0	0	0	41.2151	0	0	0	0	0	0	0	0	0	0	0	0	0	0	0	0	0	0	0	0	51.826	0	0	0	0	70.4396	0	0	0	0	0	0	0	0	0	0	0	0	0	0	0	0
		86	571.28	0	0	0	41.4306	0	0	0	0	0	0	0	0	0	0	0	0	0	44.5844	0	0	0	0	0	0	27.5995	0	0	0	0	46.8877	0	0	0	0	0	0	0	0	0	0	0	0	0	0	0	0
		87	575.14	0	0	0	65.6509	0	0	0	0	0	0	0	0	0	0	0	0	0	33.6726	0	0	0	0	0	0	50.0421	0	21.7416	0	29.9108	28.286	0	0	0	0	0	0	0	0	0	0	0	0	0	0	0	22.1029
		88	579	0	0	0	0	0	0	0	0	0	0	0	0	0	0	0	0	0	25.9568	0	0	0	0	0	0	32.4051	0	0	0	0	58.8655	0	0	0	0	0	0	0	0	0	0	0	0	0	0	0	16.8492
		89	582.86	0	0	0	38.6537	0	0	0	0	0	0	0	0	0	0	0	0	0	22.4425	0	0	0	0	0	0	52.292	0	0	0	0	43.0206	0	0	0	0	0	0	0	0	0	0	0	0	0	0	0	0
		90	586.72	0	0	0	47.3368	0	0	0	0	0	0	0	0	0	0	0	0	0	27.1058	0	0	0	0	0	0	49.6695	0	0	0	0	54.1072	0	0	0	0	0	0	0	0	0	0	0	0	0	0	0	0
		91	590.58	0	0	0	86.8287	0	0	0	0	0	0	0	0	0	0	0	0	0	0	0	0	0	0	0	0	34.4481	0	0	0	0	43.9571	0	0	0	0	0	0	0	0	0	0	0	0	0	0	0	0
		92	594.44	0	0	0	40.8236	0	0	0	0	0	0	0	18.1483	0	0	0	0	0	47.7164	0	0	0	0	0	16.0013	45.839	0	0	0	0	65.0274	0	0	0	0	0	0	0	0	0	0	0	0	0	0	0	39.8355
		93	598.3	0	0	0	35.7863	0	0	0	0	0	0	0	0	0	0	0	0	0	72.8745	0	0	0	0	0	15.9606	70.7494	0	0	0	0	128.652	0	0	0	0	0	0	0	0	0	0	0	0	0	0	0	21.5808
		94	602.16	0	0	0	64.4039	0	0	0	0	18.5088	0	0	0	0	0	0	0	0	30.8055	0	0	0	0	0	0	77.724	0	36.2322	0	0	155.865	0	0	0	0	0	0	0	0	0	0	0	0	0	0	0	36.0899
		95	606.02	0	0	0	0	0	0	0	0	0	0	0	25.6505	0	0	0	0	0	73.2767	0	0	0	0	0	0	47.9459	0	0	0	0	146.561	0	0	0	0	0	0	0	0	0	0	0	0	0	0	0	38.0839
		96	609.88	0	0	0	35.7808	0	0	0	0	0	15.1246	0	63.649	0	0	0	0	0	53.8676	0	0	0	0	0	0	47.4071	0	31.0307	0	0	134.483	0	0	0	0	0	0	0	0	0	0	0	0	0	0	0	27.5449
		97	613.74	0	0	0	60.5521	0	0	0	0	0	0	0	22.689	0	0	0	0	0	67.1134	0	0	0	0	0	22.8274	80.6089	0	0	0	0	89.9417	0	0	0	0	0	0	0	0	0	0	0	0	0	0	0	0
		98	617.6	0	0	0	0	0	0	0	0	39.0499	0	0	45.521	0	0	0	0	0	60.0457	0	0	0	0	17.3975	26.085	39.2101	0	47.3134	0	0	146.966	0	0	0	0	0	0	0	0	0	0	0	0	0	0	0	29.3154
		99	621.46	0	0	0	37.9034	0	0	0	0	42.9365	0	0	49.0234	0	0	0	0	0	38.2991	0	0	0	0	0	18.206	27.5151	0	14.6302	0	0	114.585	0	0	0	0	0	0	0	0	0	0	0	0	0	0	0	28.1188
		100	625.32	0	0	0	31.4751	0	0	0	0	23.1175	0	0	31.129	0	0	0	0	0	43.8771	0	0	0	0	0	0	62.4987	0	70.9815	0	0	131.431	0	0	0	0	0	0	0	0	0	0	0	0	0	0	0	23.5172
		101	629.18	0	0	0	0	0	0	0	0	0	0	0	46.8945	0	0	0	0	0	60.8237	0	0	0	0	0	22.334	60.2548	0	38.8674	0	0	129.673	0	0	0	0	0	0	0	0	0	0	0	0	0	0	0	26.8129
		102	633.04	0	0	0	0	0	0	0	0	33.9907	0	0	33.9401	0	0	20.7774	0	0	22.1721	0	0	0	0	0	33.9819	110.202	0	37.702	0	0	166.351	0	0	0	0	0	0	0	0	0	0	0	0	0	0	0	0
		103	636.9	0	0	0	15.9098	0	0	0	0	61.324	0	0	38.1751	0	0	0	0	0	46.3164	16.9955	0	0	0	0	42.8012	82.5844	0	33.896	0	16.4217	129.235	0	0	0	0	0	0	0	0	0	0	0	0	0	0	0	29.1204
		104	640.76	0	0	0	44.5806	0	0	0	0	29.8481	0	0	55.8737	0	0	0	0	0	53.2739	0	0	0	0	0	0	94.805	0	41.6938	0	0	137.837	0	0	0	0	0	0	0	0	0	0	0	0	0	0	0	23.6702
		105	644.62	0	0	0	17.4739	0	0	0	0	33.52	0	0	30.9542	15.299	0	0	0	0	54.4367	0	0	0	0	0	39.2715	50.5266	0	49.9494	0	24.7437	177.168	0	0	0	0	0	0	0	0	0	0	0	0	0	0	0	0
		106	648.48	0	0	0	0	0	0	0	0	27.4456	0	0	26.2616	0	0	0	0	0	14.9917	0	0	0	0	0	21.3326	87.3853	0	0	0	0	164.158	0	0	0	0	0	0	0	0	0	0	0	0	0	0	0	0
		107	652.34	0	0	0	19.9331	0	0	0	0	38.6386	0	0	31.9691	0	0	0	0	0	21.5508	0	0	0	0	0	31.7585	55.8703	0	21.4716	0	0	193.841	0	0	0	0	0	0	0	0	0	0	0	0	0	0	0	0
		108	656.2	0	0	0	0	0	0	0	0	44.6673	0	0	19.4582	0	0	0	0	0	0	0	0	0	0	0	0	67.0298	0	56.7948	0	29.0294	153.863	0	0	0	0	0	0	0	0	0	0	0	0	0	0	0	0
		109	660.06	0	0	0	0	0	0	0	0	22.5715	0	0	35.0854	0	0	0	0	0	75.5237	0	0	0	0	0	0	54.3239	0	28.8577	0	0	198.749	0	0	0	0	0	0	0	0	0	0	0	0	0	0	0	0
		110	663.92	0	0	0	0	0	0	0	0	28.8706	0	0	35.2752	0	0	0	0	0	46.425	0	0	0	0	0	0	36.9277	0	55.7814	0	0	226.827	0	0	0	0	0	0	0	0	0	0	0	0	0	0	0	0
		111	667.78	0	0	0	0	0	0	0	0	88.0969	0	0	42.4656	0	0	0	0	0	0	0	0	0	0	0	0	56.4365	0	61.4429	0	0	200.361	0	0	0	0	0	0	0	0	0	0	0	0	0	0	0	0
		112	671.64	0	0	0	36.9857	0	0	0	0	44.8436	0	0	53.7717	0	0	0	0	0	37.0368	0	0	0	0	0	0	41.4782	0	55.8161	0	43.0675	204.03	0	0	0	0	0	0	0	0	0	0	0	0	0	0	0	0
		113	675.5	0	0	0	31.9105	0	0	0	0	76.6482	0	0	48.024	0	0	0	0	0	39.1854	0	0	0	0	0	0	71.9447	0	29.4518	0	20.0966	193.204	0	0	0	0	0	0	0	0	0	0	0	0	0	0	0	16.6606
		114	679.36	0	0	0	17.7895	0	0	0	0	42.2958	0	0	60.1962	0	0	0	0	0	22.5624	0	0	0	0	0	0	91.1006	0	47.701	0	23.664	159.244	0	0	0	0	0	0	0	0	0	0	0	0	0	0	0	0
		115	683.22	0	0	0	0	0	0	0	0	38.1621	0	46.6893	88.5392	0	0	0	0	0	0	0	0	0	0	0	0	63.3655	0	58.7202	0	45.2046	128.825	0	0	0	0	0	0	20.4681	0	0	0	0	0	0	0	0	0
		116	687.08	0	0	0	0	0	0	0	0	32.1647	0	65.5022	34.1725	0	0	0	0	0	29.5058	0	0	0	0	0	16.8149	28.6411	0	91.3403	0	50.8527	186.689	0	0	0	0	0	0	0	0	0	0	0	0	0	0	0	0
		117	690.94	0	0	0	30.0037	0	0	0	0	52.1913	0	81.699	45.6414	0	0	0	0	0	39.2438	0	0	0	0	0	0	41.5497	0	66.0058	0	36.5989	140.192	0	0	0	0	0	0	0	0	0	0	0	0	0	0	0	25.2962
		118	694.8	0	0	0	33.672	0	0	0	0	34.7047	0	79.7976	102.397	0	0	0	0	0	35.348	0	0	0	0	0	0	37.3699	0	79.7807	0	21.8565	176.539	0	0	0	0	0	0	0	0	0	0	0	0	0	0	0	0
		119	698.66	0	0	0	55.8388	0	0	0	0	0	0	63.3761	80.528	0	0	0	0	0	75.2561	0	0	0	0	0	0	35.1726	0	73.923	0	32.4742	175.9	0	0	0	0	0	0	0	0	0	0	0	0	0	0	0	0
		120	702.52	0	0	0	21.948	0	0	0	0	0	0	82.1821	85.6308	0	0	0	0	0	0	0	0	0	0	0	0	78.8139	0	32.5054	0	77.9869	177.713	0	0	0	0	0	0	0	0	0	0	0	0	0	0	0	0
		121	706.38	0	0	0	32.5176	0	0	0	0	23.9431	0	86.1355	93.1926	0	0	0	19.0976	0	61.7448	0	0	0	0	0	0	55.6055	0	27.6365	0	37.599	163.904	0	0	0	0	0	0	0	0	0	0	0	0	0	0	0	0
		122	710.24	0	0	0	29.6	0	0	0	0	41.7244	0	142.571	81.7105	0	0	0	0	0	0	0	0	0	0	0	0	32.5183	0	49.4364	0	29.8314	159.448	0	0	0	0	0	0	0	0	0	0	0	0	0	0	0	0
		123	714.1	0	0	0	57.7197	0	0	0	0	16.2168	0	95.7421	147.209	0	0	0	0	0	55.1653	0	0	0	0	0	0	79.9547	0	30.6688	0	25.0836	143.431	0	0	0	0	0	0	0	0	0	0	0	14.3193	0	0	0	0
		124	717.96	0	0	0	73.7735	0	0	0	0	0	0	55.5237	80.182	0	0	0	0	0	38.8768	0	0	0	0	0	0	68.08	0	117.156	0	0	137.763	0	0	0	0	0	0	0	0	0	0	0	0	0	0	0	14.2021
		125	721.82	0	0	0	27.4301	0	0	0	0	21.5461	0	88.0672	86.685	0	0	0	0	0	50.3913	0	0	0	0	0	0	127.649	0	75.3362	0	49.6374	161.74	0	0	0	0	0	0	0	0	0	0	0	0	0	0	0	0
		126	725.68	0	0	0	46.8299	0	0	0	0	0	0	109.355	98.685	0	0	0	0	0	0	0	0	0	0	0	0	71.7622	0	41.0876	0	15.7748	122.193	0	0	0	0	0	0	0	0	0	0	0	0	0	0	0	0
		127	729.54	0	0	0	64.093	0	0	0	0	20.0164	0	104.297	86.2248	0	0	0	0	0	46.5632	0	0	0	0	0	0	61.4361	0	60.7993	0	0	127.418	0	0	0	0	0	0	0	0	0	0	0	0	0	0	0	0
		128	733.4	0	0	0	66.0323	0	0	0	0	0	0	73.427	85.3991	0	0	0	0	0	22.154	0	0	0	0	0	0	53.9627	0	94.7622	0	41.7615	81.3959	0	0	0	0	0	0	0	0	0	0	0	0	0	0	0	0
		129	737.26	0	0	0	62.1463	0	0	0	0	0	0	96.7198	89.6272	0	0	0	0	15.9924	31.1582	16.1302	0	0	0	0	0	80.3432	0	74.8238	0	0	111.262	0	0	0	0	0	0	0	0	0	0	0	0	0	0	0	0
		130	741.12	0	18.9264	0	107.502	0	0	0	0	0	0	154.228	64.9789	0	0	0	0	27.9559	51.4444	0	0	0	0	0	0	82.0634	0	72.6188	0	25.4076	110.11	0	0	0	0	0	0	0	0	0	0	0	0	0	0	0	0
		131	744.98	0	0	0	74.3113	0	0	0	0	40.8383	0	128.818	28.6415	0	0	0	0	16.9368	45.5421	0	0	0	0	16.4185	0	60.6226	0	65.5201	0	0	92.7697	0	0	0	0	0	0	0	0	0	0	0	0	0	0	0	0
		132	748.84	0	0	0	47.8333	0	0	0	0	28.9517	0	157.119	91.3349	0	0	0	0	0	55.167	0	0	0	0	0	0	78.7595	0	24.0765	0	37.7838	64.8959	0	0	0	0	0	0	0	0	0	0	0	0	0	0	0	0
		133	752.7	0	0	0	36.207	0	0	0	0	32.1485	0	76.6256	22.1517	0	0	0	0	0	34.7893	0	0	0	0	0	0	32.0139	0	80.7908	0	60.5374	56.1166	0	0	0	0	0	0	0	0	0	0	0	0	0	0	0	37.4694
		134	756.56	0	0	0	43.4182	0	0	0	0	49.3346	0	150.009	99.3285	0	0	0	0	27.7468	17.1741	0	0	0	0	0	0	46.067	0	116.389	0	16.6279	58.5081	0	0	0	0	0	0	0	0	0	0	0	0	0	0	0	0
		135	760.42	0	0	0	63.834	0	0	0	0	49.4705	0	161.766	73.5439	0	0	0	0	55.853	52.4087	0	0	0	0	0	0	60.096	0	60.666	0	26.3449	72.4988	0	0	0	0	0	0	0	0	0	0	0	0	0	0	0	17.6706
		136	764.28	0	0	0	64.9362	0	0	0	0	35.396	0	147.701	112.167	0	0	0	0	36.6023	0	0	0	0	0	0	0	67.7807	0	71.5235	0	54.9763	68.5337	0	0	0	0	0	0	0	0	0	0	0	0	0	0	0	40.3517
		137	768.14	0	16.2109	0	60.8117	0	0	0	0	0	0	134.22	70.5077	0	0	0	0	0	31.8839	0	0	0	0	0	17.0507	55.224	0	54.8757	0	34.5372	62.1555	0	0	0	0	0	0	0	0	0	0	0	0	0	0	0	40.7864
		138	772	0	24.2528	0	58.2042	0	0	0	0	0	0	140.397	40.7775	0	0	0	0	27.3571	50.4973	0	0	0	0	0	0	47.5327	0	40.8351	0	15.7638	68.8025	0	0	0	0	0	0	0	0	0	0	0	0	0	0	0	20.6246
		139	775.86	0	17.46	0	70.4354	0	0	0	0	0	0	86.9733	58.8189	0	0	0	0	62.92	39.7529	0	0	0	0	0	0	21.226	0	72.0175	0	20.7044	64.179	0	0	0	0	0	0	0	0	0	0	0	0	0	0	0	28.7818
		140	779.72	0	0	0	44.0118	0	0	0	0	60.6387	0	80.6728	72.9995	0	0	0	0	59.1862	45.1972	0	0	0	0	0	0	43.4391	0	52.1711	0	43.3819	58.4077	0	0	0	0	0	0	0	0	0	0	0	0	0	0	0	0
		141	783.58	0	35.1618	0	111.76	26.0441	0	0	0	16.3209	0	142.359	37.3219	0	0	0	0	27.0912	32.0068	0	0	0	0	0	0	80.6713	0	62.6629	0	64.0307	51.5126	0	0	0	0	0	0	0	0	0	0	0	0	0	0	0	0
		142	787.44	0	0	0	41.0985	20.5092	0	0	0	57.5281	0	121.554	39.6198	0	0	0	0	0	27.905	0	0	0	0	0	0	41.5384	0	100.158	0	47.3797	71.5082	0	0	0	0	0	0	0	0	0	0	0	0	0	0	0	0
		143	791.3	0	0	0	85.5244	16.0983	0	0	0	57.8111	0	84.4429	17.9545	0	0	0	0	36.4429	52.537	0	0	0	0	0	0	43.0043	0	106.457	0	46.2216	36.5771	0	0	0	0	0	0	0	0	0	0	0	0	0	0	0	40.4672
		144	795.16	0	36.1811	0	110.836	21.8586	0	0	0	32.836	0	120.797	83.7709	0	0	0	0	42.1968	41.7448	0	0	16.21	0	0	0	27.0482	0	80.9018	0	33.8824	45.824	0	0	0	0	0	0	0	0	0	0	0	0	0	0	0	60.0915
		145	799.02	0	0	0	71.7432	0	0	0	0	0	0	150.543	60.0391	0	0	0	0	63.7986	24.7353	0	0	0	0	0	0	50.4425	0	88.9542	0	48.0898	55.8539	0	0	0	0	0	0	0	0	0	0	0	0	0	0	0	59.713
		146	802.88	0	23.9671	0	29.747	0	0	0	0	61.0619	0	114.634	48.2527	0	0	0	0	52.4781	41.6466	0	0	0	0	0	17.6965	39.7607	0	47.7709	0	21.9118	100.153	0	0	0	0	0	0	0	0	0	0	0	0	0	0	0	46.8792
		147	806.74	0	0	0	64.4231	0	0	0	0	0	0	165.749	41.2758	0	0	0	0	71.5131	39.4797	0	0	0	0	0	17.0027	23.7023	0	70.3911	0	33.0052	65.6092	16.5015	0	0	0	0	15.3217	0	0	0	0	0	0	0	0	0	63.7646
		148	810.6	0	23.8385	0	69.5404	0	0	0	0	30.1299	0	190.177	30.757	0	0	0	0	39.4063	25.2849	0	0	0	0	0	21.2616	46.4141	0	60.9856	0	26.6452	55.5742	0	0	0	0	0	0	0	0	0	0	0	0	0	0	0	63.0856
		149	814.46	0	31.3588	0	59.2271	0	0	0	0	32.2147	0	125.534	35.6481	0	0	0	0	60.2247	82.3934	0	0	0	0	0	72.7016	0	0	46.0829	0	59.7256	86.8856	0	0	0	0	0	0	0	0	0	0	0	0	0	0	0	51.2164
		150	818.32	0	27.6712	0	92.4989	0	0	0	0	47.5393	0	142.517	26.6399	0	0	0	0	52.6831	43.4021	0	0	0	0	0	0	0	0	49.576	0	34.7719	81.1213	0	0	0	0	0	0	0	0	0	0	0	0	0	0	0	0
		151	822.18	0	41.8039	0	49.3736	29.4588	0	0	0	48.134	0	111.25	50.8192	0	0	0	0	22.9022	74.6612	0	0	0	0	0	51.6463	0	0	72.625	0	28.6367	59.0958	0	0	0	0	0	0	0	0	0	0	0	0	27.1051	0	0	70.4973
		152	826.04	0	0	0	58.8966	0	0	0	0	25.1126	0	128.339	21.8005	0	0	0	0	32.1639	96.2942	0	0	0	0	0	50.4497	0	0	27.5266	0	21.0311	70.6397	0	0	0	0	0	0	0	0	0	0	0	0	21.1698	0	0	36.01
		153	829.9	0	0	0	78.4073	0	0	0	0	28.3241	0	115.927	26.1627	0	0	0	0	38.3007	33.7357	0	0	0	0	0	49.3999	0	0	58.1605	0	51.95	74.4479	0	0	0	0	0	0	0	0	15.8482	0	0	0	45.0043	0	0	50.0092
		154	833.76	0	91.7054	0	61.3036	31.032	0	0	0	97.3466	0	127.794	41.4252	0	0	0	0	32.5016	67.6192	0	0	0	0	0	29.3934	0	0	0	0	29.4738	25.9657	0	0	0	0	0	24.3081	0	0	0	0	0	0	15.7907	0	0	40.3757
		155	837.62	0	33.7298	0	103.236	0	0	0	0	63.0753	0	133.905	34.0338	0	0	0	0	21.1464	69.6013	0	0	0	0	0	56.8298	0	0	58.6743	0	70.6379	71.2252	0	0	0	0	0	0	0	0	0	0	0	0	18.2727	0	0	0
		156	841.48	0	58.0812	0	136.325	0	0	0	0	37.711	0	125.947	31.1774	0	0	0	0	38.3362	57.1789	0	0	0	0	0	24.2542	0	0	54.3962	0	33.3328	68.5588	0	0	0	0	0	0	0	0	0	0	0	0	17.9997	17.9063	0	65.902
		157	845.34	0	20.3423	0	73.3823	38.2439	0	0	0	18.7631	0	181.266	22.4456	0	0	0	0	31.4532	20.1058	0	0	0	0	0	67.9884	0	0	0	0	44.3077	71.4967	0	0	0	0	0	0	0	0	0	0	0	0	33.6121	0	0	56.3409
		158	849.2	0	43.3035	0	116.914	29.4138	0	0	0	44.5806	0	139.006	25.1421	0	0	0	0	44.3707	69.7453	0	0	0	0	0	42.7273	0	0	33.6914	0	37.8084	65.6539	0	0	0	0	0	0	0	0	0	0	0	0	31.3956	0	0	45.4611
		159	853.06	0	51.4455	0	92.5968	0	0	0	0	27.8833	0	157.627	15.7015	0	0	0	0	55.7365	79.1311	0	0	0	0	0	30.528	51.3055	0	28.7999	0	63.173	65.8679	0	0	0	0	0	55.0574	0	0	0	0	0	0	22.0686	0	0	49.4167
		160	856.92	0	48.4836	0	137.919	0	0	0	0	0	0	120.145	0	0	0	0	0	33.7448	105.499	0	0	0	0	0	0	19.0636	0	29.3127	0	55.315	0	0	0	0	0	0	0	0	0	0	0	0	0	37.163	0	0	73.988
		161	860.78	0	52.5221	0	85.1658	0	0	0	0	40.6537	0	157.986	27.8619	0	0	0	0	27.6604	59.7168	0	0	0	0	0	25.3118	22.6768	0	25.4776	0	61.9664	65.6298	0	0	0	0	0	0	0	0	0	0	0	0	67.0794	0	0	56.5338
		162	864.64	0	31.8641	0	109.638	0	0	0	0	0	0	151.967	25.2475	0	0	0	0	0	35.6375	0	0	20.9305	0	0	84.9743	32.9593	0	33.1591	0	62.4511	62.0822	0	0	0	0	0	58.5695	0	0	0	0	28.5496	0	82.9082	0	0	0
		163	868.5	0	51.5919	0	83.7059	0	0	0	0	45.2383	0	182.226	21.4871	0	0	0	0	47.9257	80.7776	0	0	19.2562	0	0	54.0849	46.7647	0	20.7096	0	60.7202	49.9711	0	0	0	0	0	27.1465	0	0	0	0	0	0	0	0	0	60.463
		164	872.36	0	24.028	0	99.1821	0	0	0	0	41.2665	0	135.865	0	0	0	0	0	16.862	88.301	0	0	0	0	0	36.8112	0	0	0	0	43.8073	83.1546	0	0	0	0	0	24.04	0	0	0	0	24.3152	0	92.7887	0	0	50.0527
		165	876.22	0	35.1037	0	151.539	0	0	0	0	28.5453	0	147.278	0	0	0	0	0	0	58.8226	0	0	0	0	0	39.9842	34.063	0	0	0	67.3645	79.9746	0	0	0	0	0	34.7541	0	0	0	0	0	0	92.0783	0	0	21.2511
		166	880.08	0	41.8413	0	129.708	0	25.5457	0	0	29.5967	0	145.644	0	0	0	0	0	38.4844	78.5321	0	0	0	0	0	30.3133	0	0	29.5373	37.1772	69.4256	105.321	0	0	0	0	0	43.5928	0	0	0	0	17.8202	0	76.7153	0	0	57.7376
		167	883.94	0	22.7026	0	100.327	0	0	0	0	37.1558	0	189.35	0	0	0	0	0	16.9847	49.1109	0	0	0	0	0	21.317	55.6039	0	0	16.3255	30.6868	85.4853	0	0	0	0	0	0	0	0	0	0	23.6941	0	55.9679	0	0	79.6254
		168	887.8	0	61.3599	0	101.68	0	0	0	0	35.9575	0	160.942	0	0	0	0	0	24.6541	92.6623	0	0	0	0	0	55.8405	25.315	0	0	16.1766	68.938	102.367	0	0	0	0	0	29.5534	0	0	0	0	0	0	102.121	0	0	75.0576
		169	891.66	0	54.0653	0	94.7607	0	0	0	0	17.1816	0	139.659	18.3417	0	0	0	0	0	77.979	0	0	17.2306	0	0	29.881	0	0	20.1299	15.3802	52.915	88.4165	0	0	0	0	0	46.7253	23.641	0	0	0	26.5581	0	130.974	0	0	125.05
		170	895.52	0	64.4688	0	87.515	0	0	0	27.262	26.2155	0	142.822	29.1295	0	0	0	0	0	100.574	0	0	0	0	0	0	0	0	0	0	70.8753	80.6822	0	0	0	0	0	0	0	0	19.0959	0	19.828	0	76.1351	0	0	27.9019
		171	899.38	0	21.8631	0	93.2665	0	0	0	0	0	0	154.475	0	0	0	0	0	0	98.987	0	0	0	0	0	0	32.6011	0	0	0	31.6938	138.51	0	0	0	0	0	47.1548	0	0	23.6041	0	32.4211	0	136.091	0	0	73.0624
		172	903.24	0	44.1941	0	133.954	0	0	0	0	16.3465	0	183.591	20.5144	0	0	0	0	29.5586	138.504	0	0	0	0	0	0	18.7606	0	0	0	44.3029	57.9102	0	0	0	0	0	66.7823	0	0	22.5568	0	0	0	92.8574	0	0	98.5924
		173	907.1	0	0	0	91.7298	0	0	0	0	0	0	136.752	0	0	0	0	0	21.6598	72.2207	0	0	42.8587	0	0	36.4815	0	0	0	0	37.6248	42.0261	0	0	0	0	0	65.0359	0	0	0	0	35.7831	0	48.0922	0	0	157.298
		174	910.96	0	0	0	106.687	0	0	0	0	0	0	178.421	32.2975	0	0	0	0	0	76.0955	0	0	0	0	0	45.2961	28.875	0	0	48.2877	66.1163	60.1133	0	0	0	0	0	73.4776	0	0	24.2102	0	29.5046	0	126.457	0	0	102.699
		175	914.82	0	31.4021	0	69.4244	0	0	0	0	0	0	112.336	0	0	0	0	0	49.039	86.0869	0	0	34.6031	0	0	46.5669	37.8539	0	0	49.1006	44.0918	48.208	0	0	0	0	0	76.122	0	0	48.0566	0	38.5911	0	170.94	0	0	78.6505
		176	918.68	0	49.0924	0	110.241	0	0	0	0	0	0	186.514	0	0	0	0	0	26.7046	89.1462	0	0	0	0	0	26.7714	0	0	0	33.591	22.91	43.3954	0	0	0	0	0	0	0	0	0	0	56.931	0	87.5087	0	0	106.442
		177	922.54	0	29.0098	0	41.0432	0	0	0	22.9643	19.9038	0	79.1003	0	0	0	0	0	57.9456	121.852	0	0	0	0	0	30.7532	0	0	0	42.8183	35.5849	20.3374	0	0	0	0	0	19.5173	18.7361	0	0	0	0	0	102.906	0	0	121.254
		178	926.4	0	42.5078	0	35.3065	23.7742	0	0	21.5181	0	0	138.246	21.1424	0	0	0	0	95.9219	86.6343	0	0	39.9948	0	0	15.1548	41.5592	0	0	37.9364	42.3936	0	0	0	0	0	0	40.2127	0	0	45.0904	0	31.5729	0	128.549	0	0	97.7368
		179	930.26	0	62.1689	0	113.549	0	0	0	0	0	0	113.798	46.1926	0	0	0	0	53.4654	110.823	0	0	0	0	0	35.5804	0	0	0	26.1143	34.9184	56.2897	0	0	0	0	0	18.3875	0	0	0	0	0	0	107.402	0	0	145.515
		180	934.12	0	45.8383	0	120.489	0	0	0	0	0	0	105.621	30.8642	0	0	0	0	71.7845	102.927	0	0	28.2803	0	0	26.5428	34.5042	0	0	47.6768	27.6052	33.9462	0	0	0	0	0	60.0894	0	0	73.9136	0	36.5977	0	144.142	18.0665	0	79.2605
		181	937.98	0	56.2356	0	82.3561	0	0	0	34.6511	16.6239	0	72.9963	0	0	0	0	0	74.8445	74.3095	0	0	56.836	0	0	23.7225	16.6976	0	0	38.9555	24.5176	30.9216	0	0	0	0	0	22.656	20.9248	0	29.6213	0	22.377	0	114.12	0	0	123.455
		182	941.84	0	29.6524	0	51.9851	0	0	0	0	0	0	143.967	0	0	0	0	0	93.5723	79.7893	0	0	32.7935	0	0	59.9303	46.9041	0	0	61.0055	21.175	21.8069	0	0	0	0	0	32.3867	0	0	36.2158	0	27.7039	0	84.057	25.5154	0	141.231
		183	945.7	0	53.6434	0	63.8357	0	0	0	22.4699	28.7565	0	142.895	0	0	0	0	0	75.8036	97.1807	0	0	46.2006	0	0	63.1117	26.2815	0	0	29.6114	37.9541	0	0	0	0	0	0	0	0	0	28.5366	0	51.8353	0	117.496	24.0181	0	55.8133
		184	949.56	0	19.0488	0	109.741	0	0	0	43.1248	20.0563	0	141.542	39.9632	0	0	0	0	72.197	84.485	0	0	65.3594	0	0	25.8315	32.9925	0	0	36.3182	0	0	0	0	0	0	0	0	0	0	31.1435	0	29.3883	0	121.241	0	0	133.209
		185	953.42	0	26.6166	0	74.0079	0	0	0	0	19.2029	0	87.6524	73.4024	0	0	0	0	54.923	44.7882	0	0	37.3547	0	0	33.9602	27.6951	0	0	73.9257	16.6287	0	0	0	0	0	0	0	0	0	38.4599	0	27.7744	0	111.234	0	0	142.923
		186	957.28	0	41.272	0	86.7655	0	0	0	38.7106	0	0	107.618	65.4283	0	0	0	0	29.0071	38.6187	0	0	41.9559	0	0	60.2659	38.2765	0	0	69.2024	27.4407	0	0	0	0	0	0	51.9618	32.1543	0	26.4014	0	20.9153	0	129.611	0	0	143.624
		187	961.14	0	122.703	0	81.4539	0	0	0	47.614	0	0	113.143	84.4223	0	0	0	0	111.295	68.6953	0	0	26.4145	0	0	43.9405	0	0	0	59.5011	0	0	0	0	0	0	0	0	0	0	35.9428	0	43.4696	0	147.058	0	0	137.724
		188	965	0	45.4422	0	41.3123	34.3439	0	0	20.2858	0	0	112.776	34.6256	0	0	0	0	104.237	99.8902	0	0	80.9032	0	0	60.3663	48.157	0	0	94.7947	0	0	0	0	0	0	37.3172	0	22.2675	0	31.6995	0	40.4435	0	124.754	29.9881	0	133.624
		189	968.86	0	65.1242	18.9883	117.111	0	0	0	58.57	0	0	108.61	96.2168	0	0	0	0	48.0513	0	0	0	49.2287	0	0	55.7486	34.333	0	0	76.8736	0	0	0	0	0	0	0	23.0031	41.2075	0	62.1452	0	0	0	151.205	22.577	0	176.134
		190	972.72	0	63.9106	0	54.788	0	0	0	0	0	0	148.67	94.8403	0	0	0	0	70.2373	134.354	0	0	21.9154	0	0	55.8923	41.727	0	0	98.8033	0	0	0	0	0	0	23.131	29.2758	0	0	45.8924	0	21.7201	0	100.894	33.6968	0	150.868
		191	976.58	0	87.4957	0	140.494	0	0	0	17.6296	0	0	90.4712	111.762	0	0	0	0	56.7487	81.0526	0	0	19.6978	0	0	62.6754	0	0	50.6446	104.823	25.2369	0	0	0	0	0	0	0	29.1615	0	32.6655	0	49.9362	0	161.204	58.7687	0	157.411
		192	980.44	0	61.9804	18.7794	90.4476	0	0	0	55.8127	0	0	143.8	97.0974	0	0	0	0	61.6758	100.009	0	0	54.8539	0	0	77.5884	0	0	0	118.048	0	0	0	0	0	0	0	0	0	0	53.4625	0	35.8242	0	101.263	27.6561	0	148.51
		193	984.3	0	52.8797	0	97.9681	0	0	0	46.7078	0	0	83.5143	74.3237	0	0	0	0	64.1275	53.4898	0	0	67.6915	0	0	76.744	47.2559	0	20.6891	92.3706	23.6542	0	0	0	0	0	0	0	0	0	20.4616	0	55.9127	0	136.536	29.807	0	134.825
		194	988.16	0	65.4967	25.8368	119.753	0	0	0	36.5995	0	0	128.586	90.9896	0	0	0	0	71.0132	95.9657	0	0	34.8866	0	29.2737	76.6712	40.4546	0	24.1486	110.982	0	0	0	0	0	0	0	0	56.0938	0	33.5787	0	0	0	138.259	52.8254	0	120.662
		195	992.02	0	0	32.6799	107.978	16.7341	0	0	19.6856	0	0	135.519	133.118	0	0	0	0	50.1413	51.8381	0	0	30.3742	0	0	40.2852	42.8823	0	0	89.5546	27.0818	0	0	0	0	0	0	0	0	0	61.5271	0	48.1855	0	132.95	93.2599	0	152.85
		196	995.88	0	31.3283	33.2015	82.1248	0	0	0	0	0	0	128.041	75.2643	0	0	0	0	51.9147	88.5757	0	0	38.6421	0	0	81.2534	45.2628	0	25.8256	131.936	0	0	0	0	0	0	25.1054	31.1638	0	0	58.1921	0	24.9916	0	112.014	85.8295	0	147.474
		197	999.74	0	52.2439	18.0735	109.607	22.774	0	0	60.5093	0	0	138.852	117.596	0	0	0	0	94.5973	119.274	0	0	37.2377	0	17.7034	0	26.2945	0	0	110.645	24.7713	0	0	0	0	0	0	25.9	0	0	78.0725	0	0	0	127.961	67.1802	0	164.782
		198	1003.6	0	48.4661	0	65.2281	0	0	0	68.5766	15.9035	0	109.972	82.3216	0	0	0	0	98.4172	44.1872	0	0	42.4055	0	22.8147	39.9527	50.4885	0	30.127	69.0969	26.8582	0	0	0	0	0	30.366	32.2812	0	0	68.3879	0	0	0	127.443	86.8407	0	126.18
		199	1007.46	0	45.6249	0	89.5628	64.6889	0	0	54.2538	0	0	151.644	105.455	0	0	0	0	64.0315	97.6648	0	0	21.8292	0	0	74.3448	22.8244	0	0	145.237	23.0585	0	0	0	0	0	37.3593	0	0	0	97.999	0	18.5193	0	147.791	74.9224	0	166.326
		200	1011.32	0	0	0	84.3811	0	0	0	55.9686	0	0	155.675	189.678	0	0	0	0	118.249	63.1862	0	0	41.0489	0	0	46.5463	57.817	0	40.8031	144.725	0	0	0	0	0	0	16.7535	0	36.9001	0	39.7439	0	74.4122	0	116.98	62.3618	0	131.876
		201	1015.18	0	27.7383	0	81.3139	20.353	0	0	90.2781	0	0	169.999	74.7022	0	0	0	0	74.0324	98.5705	0	0	0	0	0	87.8117	31.9297	0	50.6709	99.2834	40.7505	0	0	0	0	0	52.3353	32.5979	45.7289	0	54.3451	0	0	0	143.948	93.3823	0	148.897
		202	1019.04	0	16.322	0	33.6318	0	0	0	44.8212	0	0	113.041	81.3284	0	0	0	0	94.5805	61.8055	0	0	35.9732	0	24.1916	107.117	64.445	0	0	99.2723	0	0	0	0	0	0	25.1612	36.9214	38.0982	0	47.6159	0	0	0	129.661	105.847	0	107.489
		203	1022.9	0	43.7895	16.8917	54.1208	31.6142	0	0	62.5999	17.9198	0	130.854	121.763	0	0	0	0	87.0538	82.4171	0	0	0	0	0	78.0712	53.8862	0	0	95.4866	22.5314	0	0	0	0	0	58.1328	0	22.0477	0	22.0939	0	0	0	122.651	72.5971	0	142.317
		204	1026.76	0	0	0	95.1391	18.4013	0	0	125.686	0	0	124.457	90.6688	0	0	0	0	102.887	50.2509	0	0	0	0	16.006	28.7619	16.915	0	0	143.961	53.3787	0	0	0	0	0	51.2567	19.3443	21.1791	0	49.115	0	24.5041	0	92.5979	91.8189	0	164.174
		205	1030.62	0	0	0	62.8942	21.4295	0	0	41.585	24.0824	0	161.784	100.809	0	0	0	0	76.73	120.377	0	0	0	0	0	41.8249	46.5668	0	45.833	101.806	29.7285	0	0	0	0	0	69.1057	15.6997	30.7538	0	41.8943	0	23.4937	0	141.498	72.2216	0	170.947
		206	1034.48	0	0	0	39.2757	0	0	0	111.49	0	0	136.402	25.9318	0	0	14.9977	0	74.9601	78.1964	0	0	51.6455	0	41.5825	40.617	57.6691	0	24.8187	84.598	15.8129	17.0176	0	0	0	0	62.2579	0	70.6943	0	20.9496	0	0	0	155.629	94.4754	0	178.217
		207	1038.34	0	0	0	56.3218	31.0795	0	0	101.445	0	0	167.154	121.482	0	0	0	0	0	76.5496	0	0	41.2657	0	28.8226	27.8906	46.6965	0	35.9407	99.8528	43.4242	0	0	0	0	0	95.3247	62.8396	0	0	56.2624	0	64.4095	0	134.771	66.8327	0	135.355
		208	1042.2	0	0	0	55.3878	0	0	0	88.6418	0	0	133.544	108.711	0	0	0	0	68.4372	84.4945	0	0	51.7721	0	30.4238	103.053	68.0964	0	23.0807	87.2939	45.96	0	0	0	0	0	75.135	36.5364	17.674	0	83.7959	0	19.0197	0	129.151	44.8233	0	125.968
		209	1046.06	0	0	0	33.875	35.7604	0	0	98.999	22.9794	0	151.238	104.603	0	0	0	0	0	69.6543	0	0	0	0	52.9697	65.2994	46.7532	0	54.3931	119.548	52.5847	0	0	0	0	0	28.3859	16.3474	69.879	0	77.3219	0	0	0	139.123	51.9948	0	204.483
		210	1049.92	0	0	0	113.755	0	0	0	91.3197	0	0	85.765	119.314	0	0	0	0	65.663	87.0066	17.3716	0	77.9803	0	32.3322	131.205	66.6673	0	18.6394	151.06	27.6845	26.5001	0	0	0	0	80.5668	32.6325	53.7259	0	36.6793	0	0	0	108.105	60.558	0	146.893
		211	1053.78	0	0	40.7349	39.7894	33.0292	0	0	80.1143	0	0	125.652	98.6953	0	0	0	0	36.9454	106.701	0	0	36.6963	0	72.3927	123.397	84.2071	0	39.0278	129.309	50.8662	0	0	0	0	0	62.5786	80.2192	78.9687	0	26.9626	0	0	0	105.511	67.9296	0	153.544
		212	1057.64	0	0	15.7054	92.1537	35.0094	0	0	84.3557	0	0	95.8325	144.987	0	0	0	0	64.8997	103.064	0	0	103.62	0	45.0729	153.255	75.8107	0	67.0822	102.103	52.4777	28.2558	0	0	0	0	69.8053	44.5516	39.1188	0	63.9919	0	36.6268	0	123.254	106.192	0	138.254
		213	1061.5	0	0	0	108.136	27.5369	0	0	56.3349	44.9833	0	127.33	88.6278	0	0	0	0	60.5902	48.7388	0	0	115.119	0	50.8094	137.349	75.8777	0	27.539	78.4469	21.4771	29.6671	0	0	0	0	43.7434	109.407	0	0	86.5299	0	0	0	101.148	63.7746	0	179.152
		214	1065.36	0	0	0	90.341	51.3715	0	0	94.2042	0	0	88.2062	97.1607	0	0	0	0	89.5623	103.834	22.8656	0	93.6546	0	40.8898	148.528	61.7083	0	22.8474	63.1561	52.6163	21.5054	0	0	0	0	52.3621	73.1709	47.6165	0	41.4671	0	0	0	107.927	47.5549	0	231.713
		215	1069.22	0	0	34.3642	78.0805	36.233	0	0	122.931	0	0	73.7157	71.1143	0	0	0	0	104.794	76.0027	0	0	42.7599	0	31.051	124.129	66.8724	0	22.3721	104.771	65.4982	0	0	0	0	0	58.065	91.766	35.5001	0	108.89	0	24.1399	0	99.5881	59.4874	0	131.698
		216	1073.08	0	0	16.1443	81.8011	40.702	0	0	117.038	0	0	161.892	116.942	0	0	0	0	96.7019	100.762	52.3164	0	72.6601	0	41.1399	130.424	84.3269	0	57.7111	76.8341	58.3364	0	0	0	0	0	43.3527	95.2177	26.8231	0	65.0722	0	0	0	105.335	89.694	0	144.867
		217	1076.94	0	0	0	45.2302	0	0	0	79.0115	34.0213	0	80.603	58.9604	0	0	0	0	31.3581	114.772	25.9948	0	49.351	0	30.7242	122.723	27.6716	0	24.774	109.361	64.6182	0	0	0	0	0	26.755	122.894	26.3506	0	21.3126	0	0	0	129.976	57.6851	0	137.202
		218	1080.8	0	0	0	65.1973	24.6214	0	0	114.423	0	0	81.5287	159.961	0	0	0	0	45.1767	82.723	52.8726	0	45.9591	0	64.6522	125.85	29.6176	0	35.9942	110.766	55.7522	43.8897	0	0	0	0	108.125	86.4838	61.1354	0	75.0977	0	0	0	75.1025	42.0759	0	124.813
		219	1084.66	0	0	64.9297	102.85	25.3272	0	0	129.781	0	0	171.984	78.3964	0	0	0	0	85.7245	99.4199	42.9977	0	73.8881	0	64.7615	124.289	34.7388	0	33.6644	112.094	67.5326	40.903	0	0	0	0	57.9914	105.206	87.8855	0	102.531	0	0	0	114.073	50.4949	0	153.41
		220	1088.52	0	0	36.2827	96.8433	0	0	0	145.339	22.7577	0	128.624	99.3722	0	0	0	0	81.7261	33.5619	14.691	0	111.281	0	30.3824	112.267	37.0827	0	46.5007	84.8231	53.5154	0	0	0	0	0	21.9949	85.6348	47.5003	0	93.022	0	21.181	0	109.612	37.1274	0	87.5909
		221	1092.38	0	0	46.7203	108.819	29.5557	0	0	142.53	0	0	160.184	164.94	0	0	0	0	50.1153	47.6284	30.3522	0	100.753	0	42.4125	82.2695	65.6303	0	37.4489	97.792	74.2897	64.542	0	0	0	0	49.9991	116.86	78.3952	0	85.3468	0	0	0	52.0434	87.2476	0	87.6081
		222	1096.24	0	0	80.7715	118.2	0	0	0	129.031	0	0	152.057	159.461	0	0	0	0	55.7121	32.0663	37.8714	0	91.6661	0	50.0593	122.309	42.5472	0	57.0749	66.0813	85.2921	33.6508	0	0	0	0	25.747	101.61	63.1744	0	55.8922	0	0	0	108.194	50.2542	0	82.8757
		223	1100.1	0	0	53.9022	58.7604	0	0	0	121.535	0	0	130.188	149.737	0	0	0	0	74.2583	80.9525	77.1178	0	61.6366	0	50.0271	93.0632	31.9338	0	31.6718	116	73.4265	0	0	0	0	0	67.2988	100.101	87.8072	0	46.5139	0	0	0	148.344	88.1142	0	94.2644
		224	1103.96	0	0	54.1002	82.4352	0	16.4904	0	156.92	0	0	221.734	113.201	0	0	0	0	83.8765	37.9638	97.5444	0	76.647	0	20.3944	109.296	29.9153	0	0	70.062	64.4169	29.9198	0	0	0	0	36.7035	72.2215	108.793	0	66.2631	0	0	0	129.021	60.0984	0	121.69
		225	1107.82	0	0	106.092	64.2878	0	0	0	161.387	0	0	188.369	126.415	0	0	0	0	77.2782	77.9811	69.7951	0	94.9221	0	22.5105	106.72	36.0602	0	73.8271	72.4838	89.3354	0	0	0	0	0	27.6681	94.2148	107.943	0	53.1302	0	0	0	109.274	90.4989	0	145.518
		226	1111.68	0	0	66.1511	95.4072	22.5168	18.914	0	166.847	34.9896	0	195.876	89.6686	0	0	0	0	83.3074	31.7246	52.403	0	44.8424	0	28.0162	90.0348	59.4761	0	57.8747	101.542	118.691	60.2704	0	0	0	0	46.1716	122.992	71.6741	0	67.2251	0	0	0	90.4138	36.093	0	165.291
		227	1115.54	0	0	50.438	96.0135	0	0	0	123.876	20.1942	0	155.611	177.763	0	0	0	0	54.2181	55.2217	46.0824	0	77.8635	0	0	115.77	0	0	29.4196	142.053	101.464	84.0383	0	0	0	0	35.9609	55.1076	44.0329	0	75.0382	0	0	0	155.879	86.1761	0	86.5351
		228	1119.4	0	0	92.13	116.181	0	0	0	126.622	0	0	122.959	148.291	0	0	0	0	48.6563	57.4714	92.4696	0	41.3784	0	0	70.9622	0	0	42.7622	105.706	94.3702	74.4168	0	0	0	0	75.2634	110.095	95.0118	0	87.3101	0	0	0	177.011	71.3361	0	100.187
		229	1123.26	0	0	75.1681	75.5866	0	0	0	142.462	23.6498	0	137.629	134.173	0	0	0	0	0	78.3516	87.517	0	71.7192	0	21.8708	97.9635	0	0	52.0937	156.842	134.495	28.7947	0	0	0	0	60.7566	98.0757	143.864	0	100.197	0	0	0	196.713	79.5629	0	107.753
		230	1127.12	0	0	85.7217	86.4507	0	0	0	166.5	38.8689	0	205.921	83.8141	0	0	0	0	0	65.7382	96.9997	30.7372	100.795	0	58.271	85.8534	32.3553	0	33.5068	82.9014	109.046	87.7543	0	0	0	0	55.7896	71.3741	58.6716	0	72.9836	0	0	0	137.912	39.8596	0	52.8068
		231	1130.98	0	0	35.2471	147.151	19.732	0	0	108.689	35.3605	0	207.869	95.0922	0	0	0	0	41.3844	56.5574	79.8017	0	59.2874	0	37.6267	76.4444	21.4294	0	56.7616	63.8663	78.8671	101.531	0	0	0	0	70.0384	75.2569	76.5013	0	76.5069	0	0	0	149.371	94.8425	0	90.4781
		232	1134.84	0	0	109.156	107.284	25.221	0	0	124.42	0	0	107.99	122.019	0	0	0	0	0	34.5147	89.3863	0	71.0631	0	49.0238	113.266	17.2543	0	50.7784	55.7997	80.1818	100.359	0	0	0	0	51.9693	63.3478	74.2085	0	90.1999	0	0	0	139.596	89.4022	0	59.638
		233	1138.7	0	0	116.721	120.847	0	0	0	96.1957	30.08	0	215.145	122.67	0	0	0	0	0	32.5269	27.1068	25.0357	82.6456	0	0	104.953	0	0	74.2669	132.64	65.1274	36.644	0	0	0	0	28.3268	48.3488	82.7297	51.0113	69.7455	0	0	0	142.069	75.5514	0	84.0488
		234	1142.56	0	21.9543	91.4835	151.949	36.3007	0	0	85.2153	19.0563	0	181.87	57.7314	0	0	0	0	62.3171	75.4617	82.9286	0	53.4164	0	0	128.822	0	0	50.397	93.7073	54.1627	66.498	0	0	0	0	57.3072	47.2337	105.345	0	70.0904	0	0	0	132.427	64.696	0	93.079
		235	1146.42	0	0	59.2368	132.445	38.1796	0	0	78.7237	0	0	171.958	88.7671	0	0	0	0	64.6318	0	76.1078	23.522	70.2799	0	39.7262	112.144	0	0	50.6655	103.446	62.0999	74.6491	0	0	0	0	60.5298	67.3735	73.3024	19.2772	30.9696	0	0	0	146.333	116.109	0	112.701
		236	1150.28	18.599	0	72.8145	151.403	0	0	0	120.408	25.4312	0	90.1806	77.4174	0	17.4082	0	0	33.6096	61.5014	41.9732	26.0909	76.1784	0	55.2002	73.5556	0	0	81.2477	88.5637	99.2708	0	0	0	0	0	23.7423	62.4893	61.7939	43.4398	60.8136	0	0	0	90.2741	85.2455	0	138.108
		237	1154.14	0	24.4802	138.294	179.164	0	0	0	133.801	0	0	203.597	74.4078	0	0	0	0	35.3234	0	80.5912	0	87.1594	0	21.2266	85.9632	0	0	36.3062	104.676	37.7608	101.162	0	0	0	0	21.9446	32.2801	81.2507	30.5058	24.0779	0	0	0	166.177	59.0801	0	102.239
		238	1158	0	26.9576	60.1992	119.82	34.6289	0	0	78.7665	0	0	191.766	116.41	0	0	0	0	0	41.6475	80.631	0	82.616	0	0	131.11	0	0	73.7889	58.2183	132.826	145.204	0	0	23.3745	0	23.9936	68.5344	73.7638	58.3555	22.4328	0	32.7137	0	211.21	71.0514	0	93.8894
		239	1161.86	0	0	100.322	102.994	49.7061	0	0	117.979	0	0	146.594	121.735	0	0	0	0	0	30.8576	95.2776	0	85.0986	0	33.8024	110.871	0	0	35.7099	72.1055	70.8466	66.4584	0	0	0	0	56.3819	42.4952	26.9814	0	0	0	0	0	158.136	106.283	0	105.09
		240	1165.72	0	0	102.66	105.252	26.3256	0	0	158.8	19.7086	0	143.877	127.209	0	23.4508	0	0	38.7905	58.1183	58.0648	0	93.2366	0	45.1601	160.2	0	0	62.222	25.1512	80.162	98.5885	0	0	0	0	33.7514	0	36.1942	68.3988	44.5679	0	0	0	142.514	58.957	0	96.3716
		241	1169.58	0	0	87.7846	133.506	0	0	0	141.771	0	0	84.6794	87.7776	0	0	0	0	0	21.4948	62.795	0	33.9746	0	30.802	86.7713	0	0	55.8413	82.146	57.5029	56.9196	0	0	34.1371	0	25.6676	31.7215	43.8048	19.3101	49.1313	0	0	0	196.198	85.4778	0	85.795
		242	1173.44	0	30.2266	88.7872	118.129	19.7783	20.4395	0	100.94	29.3425	0	142.97	114.019	0	54.3482	0	0	26.5795	65.9499	71.7285	0	89.8399	0	38.0691	114.487	0	0	41.4537	54.5288	66.0809	62.6995	0	0	0	0	0	25.5691	77.0037	59.54	34.2788	0	0	0	184.643	59.0297	0	102.72
		243	1177.3	0	27.1035	49.6745	161.237	45.5875	0	0	114.58	18.9755	0	112.242	115.212	0	19.7117	0	0	16.2697	22.5702	59.4559	0	60.0443	0	46.589	138.955	0	0	49.5548	58.2974	62.1832	112.828	0	0	0	0	0	32.6141	71.9924	26.8281	49.8756	0	0	0	136.006	103.551	0	100.412
		244	1181.16	0	44.1583	87.6645	99.1674	0	0	0	61.5928	25.2026	0	112.698	119.85	0	16.1476	0	0	19.505	89.9239	88.95	0	96.1558	0	18.6022	95.3202	0	0	30.8664	33.0206	45.5351	150.51	0	0	40.9554	0	20.9392	29.8459	22.3838	69.4268	0	0	0	0	171.748	24.1041	0	124.017
		245	1185.02	0	44.1748	76.4349	124.192	30.091	0	0	121.408	16.367	0	93.2716	107.216	0	43.6709	0	0	0	86.337	90.3246	0	68.6542	0	54.9643	126.929	0	0	31.3248	39.428	44.8006	59.08	0	0	31.6093	0	0	0	68.7902	24.3797	56.6457	0	0	0	175.016	23.4736	0	156.385
		246	1188.88	0	0	87.2869	164.417	0	0	0	109.356	0	0	140.023	75.9133	0	0	0	0	34.823	82.5797	118.962	0	84.2663	0	42.1823	153.081	0	0	62.2236	60.7743	83.2363	127.861	0	0	19.4184	0	0	38.1545	58.4549	56.4083	23.03	0	0	0	164.379	43.8543	0	88.1376
		247	1192.74	0	50.8902	78.7788	136.616	50.1162	16.2083	0	67.2487	18.2635	0	96.5727	133.689	0	35.591	0	0	22.6977	87.4738	74.5816	0	73.5948	0	47.3301	128.464	0	0	42.0201	47.7754	53.9202	92.3455	0	0	0	0	0	57.8572	50.5801	40.2695	21.3625	0	0	0	212.293	0	0	93.2925
		248	1196.6	0	66.997	57.658	122.332	42.6373	63.4612	0	121.098	0	0	139.118	93.5384	0	50.7873	0	0	32.8689	98.4637	71.7848	0	44.027	0	0	80.0895	0	0	49.2717	0	74.4643	130.598	0	0	44.7085	0	0	20.7262	55.1424	51.8239	49.2841	0	0	0	101.862	60.8219	0	121.81
		249	1200.46	0	35.4077	49.1162	100.011	0	43.3902	0	126.035	26.5781	0	111.203	86.0307	0	16.2556	0	0	0	97.1609	60.2613	0	48.1892	0	0	84.2615	0	0	118.212	29.7884	75.6537	89.3641	0	0	38.7991	0	0	29.8248	94.4779	41.3897	36.9077	0	0	0	183.617	86.6508	0	165.757
		250	1204.32	0	0	43.4005	108.225	25.4231	55.3331	0	151.054	0	0	69.5065	118.943	0	57.0827	0	0	0	109.368	112.814	0	0	0	63.5031	87.7205	0	0	50.959	37.2758	90.5763	109.737	0	0	44.3028	0	0	25.9736	67.5987	51.0295	18.0912	0	0	0	112.294	74.2965	0	120.249
		251	1208.18	0	0	55.2758	112.76	0	38.1717	0	57.9161	0	0	66.8705	68.5964	0	0	0	0	35.5382	128.106	156.271	0	129.298	0	67.2857	85.9975	0	0	32.3365	51.7934	116.001	177.552	0	0	65.83	0	0	37.5611	48.521	36.8844	0	0	0	0	124.975	72.9084	0	128.797
		252	1212.04	0	46.5714	66.3037	129.416	0	35.1716	0	67.2549	24.8585	0	91.3511	90.9399	0	39.8246	0	0	0	77.4969	147.396	0	63.399	14.8971	0	94.7531	0	0	52.7255	69.3322	52.6526	116.7	0	0	30.0129	0	0	19.3703	56.843	88.4848	0	0	24.1534	0	127.737	75.5393	0	109.136
		253	1215.9	0	31.3096	131.439	106.556	0	26.87	0	116.44	0	0	129.738	56.8834	0	32.0932	0	0	0	28.1701	49.5119	0	30.2638	0	39.1153	92.0545	0	0	17.5201	119.863	85.8242	131.369	0	0	37.9358	0	0	25.9583	33.042	80.8003	43.7276	0	0	0	173.671	75.7467	0	130.161
		254	1219.76	19.0552	47.1268	24.4645	123.235	0	38.7765	0	112.06	0	0	75.5236	73.8942	0	51.7238	0	0	40.6149	64.0939	73.1035	14.5065	45.6525	0	22.1624	127.417	0	0	53.7192	49.8316	72.9483	125.585	0	0	50.7895	0	0	19.5168	50.4516	40.8333	37.525	0	28.8742	0	229.651	60.4983	0	88.2027
		255	1223.62	0	39.4407	21.9552	89.2928	0	82.1141	0	69.8768	0	0	97.208	69.9765	0	15.3519	0	0	0	88.7715	97.2222	0	40.5761	0	48.2891	153.415	0	0	83.7593	48.2152	91.0142	170.905	0	0	78.945	0	0	19.7209	61.634	48.1439	28.055	0	0	0	138.234	81.5748	0	107.579
		256	1227.48	31.247	0	35.3594	131.736	24.0256	36.6033	0	78.3926	0	0	38.9444	65.471	0	28.981	0	0	0	81.1222	55.0431	0	114.08	0	29.9694	113.972	0	0	66.0127	49.5116	103.044	169.368	0	0	52.5338	0	0	0	20.1856	27.62	82.5063	0	25.4621	0	107.735	0	0	95.0886
		257	1231.34	0	60.2488	0	127.406	0	56.1331	0	109.168	0	0	122.163	56.6782	0	56.605	0	0	0	70.4298	77.3927	0	37.9383	0	27.9169	90.6795	0	0	0	40.5845	121.564	132.112	0	0	48.0522	0	0	0	74.9668	0	33.2131	0	23.154	0	188.937	81.2266	0	76.8117
		258	1235.2	25.8364	109.937	23.1803	125.963	0	74.8101	0	72.0019	0	0	108.758	0	0	25.7694	0	0	23.8584	63.5747	46.3335	0	63.6548	0	0	131.536	0	0	29.1531	83.0447	116.603	90.5177	0	0	25.7082	0	0	28.2985	17.1409	58.6073	27.8953	0	27.4699	0	199.256	76.2416	0	74.2697
		259	1239.06	24.5093	43.8858	35.5467	62.4278	0	67.934	0	80.3048	0	0	121.224	85.091	0	33.3337	0	0	19.4556	109.636	88.3611	0	82.63	0	38.1143	106.072	0	0	46.2044	59.5026	165.691	142.018	0	0	50.8905	0	0	0	48.4747	85.0634	24.1113	0	59.2079	0	136.369	38.3891	0	165.292
		260	1242.92	0	41.9217	0	76.9699	0	80.4233	0	133.754	0	0	70.2499	23.3302	0	65.1863	0	0	0	99.2686	125.827	0	75.4009	0	62.5559	154.137	0	0	25.2855	72.346	73.5122	124.427	0	0	0	0	0	0	39.7424	92.8729	26.5209	0	0	0	192.679	105.459	0	108.262
		261	1246.78	23.5134	104.132	0	73.3038	0	0	0	58.6792	0	0	88.7956	89.6207	0	34.2876	0	0	0	71.2559	82.9916	0	54.4853	0	66.9786	116.4	0	0	20.921	56.419	123.393	121.143	0	0	30.705	0	0	0	0	99.9555	0	0	26.5743	0	128.437	84.9779	0	131.09
		262	1250.64	0	40.0885	0	100.776	0	75.3568	0	116.562	0	0	73.4409	0	0	51.3577	0	0	0	64.9593	59.3448	0	0	0	36.6041	146.009	0	0	0	44.9047	124.886	119.434	0	0	27.9716	0	0	0	23.6745	115.543	22.4149	0	16.6374	0	132.092	73.0239	0	126.213
		263	1254.5	0	74.107	0	101.921	0	82.2647	0	161.238	0	0	83.7999	0	25.8155	55.4901	16.9931	0	36.2135	115.979	75.0417	0	41.1419	0	56.9922	89.8294	0	0	0	82.6912	128.377	134.51	0	0	35.984	0	0	0	29.8338	0	0	0	25.1799	0	163.63	45.8961	0	103.057
		264	1258.36	0	40.7694	0	133.472	0	94.0769	0	152.283	0	0	129.76	54.1788	37.292	54.5473	0	0	20.8553	29.6874	67.5859	0	20.7116	0	20.4753	86.6598	0	0	22.9668	79.1702	173.661	139.232	0	0	26.1456	0	0	0	0	0	18.0733	0	45.2192	0	122.551	71.4447	0	96.0903
		265	1262.22	0	48.8724	0	118.947	0	21.9637	0	86.6283	0	0	79.7639	0	30.0803	34.0039	0	0	36.8717	66.2498	86.1296	0	59.2435	0	74.34	129.591	0	0	68.3977	43.1957	174.102	106.893	0	0	32.2559	0	0	0	67.0117	159.289	0	0	0	0	130.476	70.5901	0	133.309
		266	1266.08	38.1117	0	0	132.974	0	63.2209	0	66.62	19.4317	0	70.6863	0	0	29.0908	0	0	38.9476	46.6352	73.0674	0	55.0337	0	29.1549	153.483	0	0	0	34.1298	147.295	125.776	0	0	19.7939	0	0	0	59.3043	155.644	0	0	17.3624	0	143.372	76.9137	0	108.874
		267	1269.94	0	40.4307	0	99.6857	0	23.012	0	94.8724	34.0836	0	147.988	35.1062	26.2747	47.4787	0	0	41.4231	73.0397	64.9505	0	72.0147	0	41.9879	105.378	0	0	43.6373	59.0027	169.617	148.734	0	0	41.0147	0	0	0	84.8462	63.9315	0	0	27.2779	0	170.058	90.9546	0	139.165
		268	1273.8	0	40.0606	0	91.2561	0	41.01	0	103.842	29.7233	0	86.4768	33.8331	0	34.1781	0	0	0	89.0815	38.978	0	55.9672	0	35.3682	94.1594	0	0	36.0893	77.4039	126.236	128.344	0	0	40.8873	0	0	0	63.0558	81.9782	0	0	22.1816	0	126.806	92.3433	0	105.027
		269	1277.66	0	27.271	0	80.5365	0	53.9189	0	64.5339	17.4444	0	59.1549	18.4013	0	54.9688	0	0	0	67.6629	42.0374	0	0	0	0	127.699	0	0	82.2444	69.7926	104.489	187.938	0	0	0	0	0	0	93.5867	31.828	0	0	46.4002	0	133.318	43.9336	23.4339	64.9878
		270	1281.52	0	89.7742	0	0	0	17.6258	0	81.5918	66.7888	0	125.108	0	0	44.3094	16.3052	0	42.7126	168.999	48.2617	0	62.5445	0	19.0405	119.958	0	0	41.3829	42.5508	154.953	161.951	0	0	53.5924	0	0	16.6266	0	110.766	16.1459	0	38.7278	0	182.181	97.1995	0	143.004
		271	1285.38	17.9514	81.582	0	93.2729	0	29.8305	0	139.81	0	0	120.437	20.9059	46.818	43.4904	0	0	0	24.0001	31.1522	0	64.541	0	28.5168	139.325	0	0	46.6387	63.9519	104.567	35.5229	0	0	55.1013	0	0	0	50.0693	87.6961	0	0	23.0026	0	130.701	57.1976	0	105.709
		272	1289.24	0	56.1985	0	42.5481	0	23.802	0	77.7302	27.8294	0	101.043	0	0	57.7518	0	0	51.0403	58.6374	61.779	0	77.527	0	22.4924	143.201	0	0	22.1759	98.1665	133.172	80.6315	0	0	63.4624	0	0	0	79.6385	73.8954	29.5153	0	60.4112	0	139.979	85.9144	0	65.2043
		273	1293.1	0	58.3562	0	59.9497	0	18.5503	0	39.4681	78.4366	0	69.8535	0	0	49.5992	0	0	0	118.036	74.3815	0	60.062	0	16.47	156.329	0	0	85.3305	67.8726	136.278	109.981	0	0	77.1269	0	25.286	20.0243	0	85.9624	0	0	40.3797	0	142.313	58.4236	30.5097	59.1372
		274	1296.96	0	24.217	32.1064	40.551	0	32.8999	0	94.0383	19.7662	0	72.1387	0	18.2293	63.9337	0	0	78.4182	54.3499	0	18.3646	54.3731	0	35.2053	125.217	0	0	43.3602	85.1398	92.5501	122.959	0	0	50.4077	0	19.7944	0	84.4147	144.601	0	0	26.8489	0	113.977	91.3134	0	74.9767
		275	1300.82	0	39.7119	16.1511	65.9326	0	50.0505	0	94.6833	33.5801	0	79.8351	0	0	79.7115	0	0	52.9145	85.9475	30.7841	0	66.1918	0	33.1649	125.563	0	0	51.8781	26.8763	87.3629	112.947	0	0	86.7703	16.0345	0	0	82.6901	65.6598	21.8716	0	43.975	0	127.817	88.2773	0	104.855
		276	1304.68	21.8252	74.3014	48.0435	49.4237	0	32.0812	0	62.6773	30.5693	0	147.095	24.9779	0	58.6846	0	0	64.482	139.782	52.862	0	77.2914	0	35.1924	127.587	0	0	26.19	53.4287	68.5989	68.7729	0	0	70.9046	25.7169	0	33.6996	95.5622	0	31.5642	0	0	0	115.435	112.863	50.4231	78.265
		277	1308.54	0	103.578	50.6491	88.274	0	0	0	72.0092	23.6221	0	73.3471	0	19.7096	37.648	0	0	41.6721	100.093	47.8398	0	23.0328	0	32.3822	119.373	0	0	55.9768	80.3598	83.8559	121.567	0	0	64.8835	0	0	17.5731	61.5997	108.744	0	0	21.9465	0	118.556	113.741	22.8107	94.6845
		278	1312.4	21.587	37.5263	31.3669	60.7016	0	53.5368	0	100.123	0	0	107.943	27.6767	0	70.3995	0	0	0	110.573	45.1402	0	91.9116	0	24.517	115.289	0	0	82.4722	73.1989	50.7018	132.912	0	0	88.3628	0	0	0	73.6954	0	20.6808	0	30.3231	0	65.3469	85.5896	0	81.9675
		279	1316.26	17.2249	41.6391	43.3979	46.995	0	18.4057	0	58.2615	35.4137	0	138.902	0	26.2227	50.9733	0	0	47.6592	84.3727	18.9998	0	90.1696	0	40.9272	156.165	0	0	33.5804	63.9408	76.2936	105.726	0	0	27.8762	0	22.6043	29.0297	67.1504	63.9436	0	0	43.6329	0	70.109	96.0755	0	79.0524
		280	1320.12	0	34.7009	37.7488	0	0	42.8898	0	25.6653	0	0	54.4621	0	31.204	51.3135	0	0	48.0022	57.1138	42.4362	16.9727	24.7354	0	0	148.365	0	0	0	58.3692	86.3946	74.4671	0	0	31.9607	18.9862	26.9349	0	119.55	91.977	76.0553	0	24.4464	0	162.02	98.7362	22.8064	122.622
		281	1323.98	0	20.2072	49.2913	67.0122	0	28.5853	0	33.6541	0	0	143.26	18.2526	36.3827	36.4304	0	0	49.2954	89.3382	52.2127	0	46.5214	0	0	119.717	0	0	40.1908	102.63	74.5488	147.447	0	0	49.5824	0	0	0	114.513	26.1284	0	0	33.0715	0	104.917	96.2939	0	103.053
		282	1327.84	20.5653	73.6267	61.2208	60.4188	0	83.5553	0	69.0417	41.4057	0	43.9471	0	0	51.1274	0	0	62.8395	127.492	75.2047	23.8118	25.0441	0	29.9516	126.8	0	0	29.0632	108.683	66.0309	92.7754	0	0	32.0639	19.6047	32.7905	0	128.603	43.4234	29.9966	0	0	0	87.5611	62.1972	0	71.9875
		283	1331.7	0	50.492	85.5901	60.9959	0	64.5	0	52.7463	0	0	0	30.3948	0	33.6106	0	0	31.3737	136.01	98.5508	32.9332	35.5379	0	51.2151	150.403	0	0	27.8181	33.6084	77.3065	72.2707	0	0	17.2015	0	45.9967	19.7629	97.978	84.6916	46.2103	0	33.5978	0	58.409	125.42	26.3714	99.4533
		284	1335.56	0	27.5927	52.6149	34.4084	0	44.669	0	90.9549	0	0	78.1008	26.1574	63.9474	26.7452	0	0	67.2351	93.6817	0	43.1919	31.1298	0	34.4172	146.657	0	0	18.4498	55.4896	77.6225	56.2124	0	0	59.805	0	50.8065	0	95.4358	22.508	38.6843	0	16.0869	0	93.0007	109.782	42.7153	106.771
		285	1339.42	0	0	94.1342	0	0	75.8767	0	101.215	0	0	60.3112	16.2368	17.2361	37.1993	0	0	70.9286	83.8285	73.0042	0	48.178	0	18.6443	131.259	0	0	20.9431	61.5167	93.1957	81.914	0	0	51.1809	0	16.2896	34.713	62.6089	23.8392	65.4623	0	44.0853	0	155.647	81.0331	55.4994	92.5758
		286	1343.28	0	41.9896	101.594	95.5931	0	84.5178	0	0	0	0	61.164	0	44.2567	32.033	0	0	52.7943	134.689	41.2834	0	37.0419	0	32.2078	104.708	0	0	44.7247	70.2158	55.1467	30.1374	0	0	77.5064	0	0	0	112.22	28.9232	26.0895	0	0	0	172.65	140.007	56.1808	75.0818
		287	1347.14	0	46.4787	95.4995	70.1684	0	63.5446	0	46.4187	16.4683	0	78.8758	32.8969	0	52.143	0	18.32	60.7436	76.6939	0	0	40.7996	0	35.6947	109.657	0	0	21.3023	47.2249	65.0549	53.5402	0	0	37.7839	0	54.7183	0	75.1693	29.7741	63.3295	0	20.2288	0	118.665	58.6375	21.6999	60.2579
		288	1351	0	63.9683	90.964	82.5143	0	58.6927	0	29.297	0	0	73.8481	0	0	0	0	16.9835	83.0273	93.2291	56.3686	0	28.199	0	21.2115	94.705	0	0	0	87.6865	63.5949	84.416	0	0	81.7742	16.3301	24.7015	21.5873	131.34	0	58.2098	0	34.4979	0	140.138	94.8887	40.6935	73.5577
		289	1354.86	19.2893	0	100.003	75.0098	0	89.4298	0	21.3981	0	0	0	0	0	16.8191	0	0	53.6462	93.1856	103.688	17.5197	50.368	0	0	58.0161	0	0	48.1976	44.6424	56.0783	63.6374	0	0	44.4747	16.2803	0	0	79.7183	38.3579	62.7772	0	55.9846	19.5549	155.081	138.754	35.6041	84.5637
		290	1358.72	0	34.3124	118.86	97.029	0	131.117	0	0	0	0	67.0222	35.3581	0	19.7943	0	0	117.493	108.218	81.7565	0	64.4139	0	24.6394	168.944	0	0	0	93.178	39.9881	70.1264	0	0	76.0324	0	60.5079	33.2167	50.2835	74.036	23.1925	0	24.8365	0	100.041	108.249	30.5112	89.7048
		291	1362.58	0	37.0229	103.336	16.8728	0	91.1159	0	21.5905	28.2512	0	16.8134	0	16.676	0	0	0	83.1512	78.6725	71.0992	18.5793	45.0724	0	31.8308	94.7941	0	0	0	58.1534	43.0683	122.772	0	0	105.869	31.8356	51.9229	0	100.561	114.027	0	0	0	20.2367	127.886	66.1875	35.34	115.244
		292	1366.44	0	29.9223	82.3343	57.6051	0	60.2644	0	0	21.9293	0	41.1672	0	31.444	66.1694	0	0	125.373	58.3608	60.222	0	0	0	0	106.213	0	0	34.5883	78.0739	49.7031	83.1306	0	0	55.4039	0	69.2673	25.2731	35.9898	81.281	24.0195	0	42.5607	30.4542	121.124	73.7871	37.9787	39.7891
		293	1370.3	0	0	87.0196	92.1731	0	88.6809	0	0	29.0797	0	41.9656	0	39.2716	26.5176	0	0	96.6528	39.3944	78.2831	0	0	0	0	95.0572	0	0	22.8369	61.7739	38.2995	61.0226	30.4147	0	59.7853	0	44.653	0	108.082	55.4358	30.7385	0	0	0	106.756	83.1015	50.3768	67.2274
		294	1374.16	0	26.2545	126.554	103.538	0	25.8375	0	37.1288	0	0	20.5157	0	16.5988	38.2017	0	0	107.513	37.1094	60.1811	22.1985	0	18.6683	44.4746	87.5974	0	0	0	100.014	39.6244	92.8413	25.1009	0	73.2947	0	67.5892	0	81.3	47.6649	23.0643	0	0	16.5143	96.988	151.17	88.7015	63.3088
		295	1378.02	0	15.2576	110.415	93.9541	0	53.9853	0	61.7557	0	0	40.1179	0	0	46.4874	0	0	97.5987	84.4527	0	18.8529	31.0521	0	22.4018	130.37	0	0	0	53.2939	53.6029	84.4351	0	0	65.4469	24.9004	82.3935	0	29.6167	79.806	0	0	0	31.8173	93.701	85.8776	38.052	49.873
		296	1381.88	19.0239	35.0902	103.389	73.3052	0	46.7413	0	26.6664	14.9588	0	29.1836	0	16.477	40.9478	0	16.7903	95.6765	76.1595	0	0	39.8834	0	24.4175	61.6639	0	0	0	0	47.6804	102.393	0	0	75.4552	0	63.2482	0	89.0522	61.3194	0	0	0	36.1986	172.605	71.715	91.209	17.2449
		297	1385.74	43.2483	28.4787	118.005	62.0532	0	77.7253	0	0	0	0	41.1559	25.913	44.6135	35.9835	0	32.1978	80.1399	93.8115	0	0	30.9038	16.859	0	70.3764	33.0574	0	0	45.3998	44.9072	69.9147	0	0	86.5898	16.513	51.7735	63.6762	63.7807	86.461	0	0	0	29.4486	148.376	137.524	26.6932	0
		298	1389.6	53.8335	21.7004	201.542	57.324	0	92.7542	0	0	36.3414	0	66.1326	21.0373	0	31.8895	0	0	43.2514	83.2464	23.5403	0	0	0	0	77.8215	0	0	0	55.3146	22.142	65.4007	21.2953	0	72.5363	0	50.1524	21.1881	53.3711	55.9483	0	0	0	23.8584	117.316	150.604	84.4398	55.3464
		299	1393.46	24.6021	25.5808	168.051	56.2389	0	50.7005	0	17.8258	0	0	0	0	28.0557	31.0664	0	0	43.4938	0	62.3999	0	19.1653	30.6116	46.3029	88.1662	0	0	19.4192	29.6605	54.964	23.768	26.8769	0	124.345	0	72.4839	52.1415	117.1	61.4679	0	0	0	50.9764	106.535	50.3132	53.3547	0
		300	1397.32	36.5224	38.9062	198.152	56.1138	0	72.4679	0	0	31.5048	0	82.5879	0	0	88.7184	0	20.1951	109.159	72.3976	61.9241	0	28.7429	0	28.4306	103.117	0	0	0	69.9247	17.0668	71.6512	65.3746	0	68.2254	0	56.778	42.2076	54.3328	58.3666	38.0325	0	0	44.6046	45.9468	117.621	18.4923	34.9021
		301	1401.18	44.2263	49.1014	140.779	56.953	0	118.382	0	0	0	0	61.7667	0	0	36.4609	0	0	81.1767	72.6971	63.4898	0	0	0	0	67.3081	19.2906	0	47.1241	71.5469	53.6625	61.3379	25.3729	0	87.3405	0	110.167	0	77.8953	40.3871	30.2791	0	0	17.9282	91.0121	109.212	53.967	30.9215
		302	1405.04	66.0555	0	158.166	63.7193	0	120.994	0	0	0	0	29.4379	0	0	27.8031	0	0	81.4597	54.5153	37.3328	62.6457	53.288	34.8883	57.0904	106.001	0	0	0	39.9177	92.6644	0	59.5194	0	110.613	0	51.226	34.0216	53.4007	0	0	0	21.598	41.5748	68.081	113.45	51.2169	80.6468
		303	1408.9	47.0603	25.79	226.256	73.235	0	30.3936	0	0	22.6288	0	34.6772	0	24.2324	0	0	0	70.3837	90.5992	78.1582	22.8355	31.6533	48.3973	0	116.828	0	0	36.3614	19.1743	0	41.242	51.5336	0	98.8809	0	64.9979	0	50.8454	44.1715	15.2751	0	0	21.9973	121.356	76.9402	37.3233	27.4558
		304	1412.76	46.7411	24.6764	179.956	96.947	0	96.6291	0	34.9258	0	0	35.0151	0	40.8784	20.1544	0	27.8392	73.1153	88.8363	50.204	53.6854	0	0	0	84.2219	0	0	37.6618	30.7158	36.6174	24.4848	44.6506	0	88.5135	0	112.539	0	77.3113	0	0	0	0	66.1095	108.26	102.335	100.923	65.8237
		305	1416.62	52.1228	40.9504	232.897	63.1515	0	151.047	0	0	25.2175	0	37.2196	18.6819	27.9226	56.9418	0	0	0	96.2953	117.37	43.506	36.4113	0	0	108.2	0	0	19.1212	40.543	18.8408	0	44.9388	0	61.505	0	73.6495	0	50.9745	0	0	0	0	25.495	87.3915	84.5068	40.4329	0
		306	1420.48	43.7077	29.2681	138.846	71.6266	0	93.8839	0	0	18.0959	0	63.0538	0	15.7754	0	0	31.9679	74.0269	106.756	84.7533	73.4099	30.4653	17.4159	0	72.2036	0	0	0	66.2418	63.0288	28.9958	93.3061	0	117.306	0	99.765	42.767	70.6536	0	0	0	0	26.2487	116.205	101.598	39.0523	0
		307	1424.34	71.5732	37.4184	160.568	43.8578	0	93.4058	0	18.5508	30.5586	0	82.7197	0	0	43.1595	0	0	43.228	116.02	105.801	22.4141	0	0	0	121.781	0	0	23.3001	0	70.7678	29.2494	60.0348	0	68.5264	0	73.3825	27.7406	74.4212	0	0	0	0	57.4867	102.79	152.956	35.2259	0
		308	1428.2	40.7293	0	187.685	58.7724	0	104.413	36.552	35.0665	0	0	44.3155	0	24.9231	58.1747	0	0	52.3197	92.7578	84.3172	0	31.1351	0	0	93.02	39.8042	0	22.7271	88.5352	63.9614	31.9286	41.6022	0	126.68	0	53.0842	0	65.4274	0	0	0	0	53.3953	105.678	119.2	43.0393	0
		309	1432.06	52.4001	27.8289	156.857	56.385	0	94.8091	0	0	26.8987	0	49.5446	0	51.8463	22.8367	0	0	0	89.8032	67.2675	24.904	33.7461	52.8981	0	74.6212	0	0	0	37.7383	64.8252	41.1728	74.2048	0	56.1554	0	77.1717	33.3564	35.0166	33.44	28.4218	0	19.647	40.1994	126.926	59.3234	16.4179	67.4242
		310	1435.92	66.9217	43.0858	166.73	39.3357	0	72.3806	0	29.9194	0	0	48.1499	41.5216	46.567	31.1409	0	47.2231	0	67.0969	100.328	31.4974	22.2087	56.4876	18.731	90.5825	61.4449	0	0	17.7876	21.9321	21.8719	37.5676	0	100.031	0	99.8959	32.0931	49.8523	60.5601	0	0	0	54.6547	141.057	67.1283	54.003	59.502
		311	1439.78	21.1433	43.2365	195.407	0	0	44.8481	0	0	0	0	40.8679	0	37.1247	24.2201	0	27.0458	43.9233	67.8975	119.798	27.1589	21.1536	0	0	100.855	0	0	0	27.8992	0	45.8589	88.4057	0	105.988	0	55.285	0	78.1762	0	0	0	0	57.2138	116.726	142.252	48.4396	54.7834
		312	1443.64	76.095	62.167	166.103	56.9629	0	77.5127	44.2305	0	0	0	64.0349	0	45.2339	34.4663	0	16.8682	20.4899	124.99	99.5628	42.4518	35.51	30.5828	0	17.6673	0	0	23.8279	0	51.2714	0	57.4886	0	118.726	0	67.0725	39.3363	61.9204	0	19.6928	0	0	55.0497	141.979	81.314	41.0312	24.0924
		313	1447.5	58.6962	39.7098	206.085	48.1529	0	70.2376	37.1981	30.9471	37.4763	0	66.8528	0	0	0	0	21.1508	26.1032	110.614	103.85	20.3128	0	41.5573	0	90.6523	0	15.4052	0	22.2353	0	0	39.4388	0	110.681	0	95.8686	23.1759	18.4165	0	17.8248	0	0	20.6583	119.525	82.9719	24.344	0
		314	1451.36	64.9373	49.633	164.01	28.3192	0	36.8435	49.7152	27.6453	49.2212	0	91.6295	0	62.4869	0	0	24.1172	0	99.6461	123.579	26.25	30.1364	0	16.9407	92.8664	0	0	33.986	0	24.2751	0	86.3937	0	107.541	0	58.044	26.4903	33.7541	0	0	0	0	39.7518	98.3545	78.35	60.0756	0
		315	1455.22	44.4854	40.4093	158.196	54.0388	0	73.1943	38.2768	0	16.4748	0	69.5074	0	18.1286	0	0	21.4894	20.1052	134.942	151.461	38.8522	73.8461	17.3104	0	112.902	0	0	0	65.5088	34.1032	26.1994	102.751	0	158.893	0	80.0528	23.5943	0	0	0	0	0	34.5498	112.582	88.1794	45.6666	0
		316	1459.08	96.2376	74.8617	188.181	46.5258	0	53.0647	0	23.023	0	0	112.132	31.1567	44.9511	25.3101	0	0	0	74.8579	117.709	39.4885	46.9098	0	52.8769	104.587	0	0	0	0	20.6417	0	25.4854	0	120.184	0	0	52.7251	62.908	0	16.5543	0	0	78.0497	168.858	69.8924	32.9065	0
		317	1462.94	83.6372	46.2618	203.745	40.2483	0	40.4838	32.2335	67.2416	19.9017	0	70.7241	20.2446	18.5811	0	0	22.3559	0	62.4745	57.8503	0	28.8652	0	21.5685	127.327	0	0	0	29.3704	61.353	21.721	126.125	0	131.977	0	42.5091	43.5864	66.7054	38.8893	20.8201	0	0	43.0571	115.088	177.334	0	0
		318	1466.8	121.467	24.246	121.984	27.567	51.548	105.595	65.0656	63.9256	15.6542	0	123.559	37.5893	47.314	0	0	17.7148	29.6083	93.7462	105.26	83.2188	60.1249	20.1212	32.0657	86.9326	0	0	46.7836	89.1544	16.437	34.4892	64.7034	0	56.9139	0	43.5218	79.8736	58.6536	0	20.1066	0	0	40.6685	132.925	169.301	0	31.842
		319	1470.66	64.2094	39.6324	151.501	33.1691	0	143.897	54.046	57.9228	0	0	96.7324	28.1679	31.9396	0	0	24.4551	29.0236	104.608	59.8037	34.2866	23.5521	0	25.9093	157.878	33.6044	0	0	135.283	0	36.917	72.2524	0	94.0124	0	56.7209	21.5684	44.3087	29.0134	44.6756	0	0	38.8274	121.605	165.781	39.0613	47.8929
		320	1474.52	68.3168	37.4857	164.323	55.069	0	132.268	48.2615	18.9377	68.7347	0	157.389	0	78.786	26.1627	0	73.7388	18.3461	94.7589	56.2257	33.7539	49.167	27.0698	0	55.0591	21.7259	0	35.3478	43.5494	19.9641	20.4788	56.006	0	119.978	0	76.0137	0	50.102	0	38.6283	0	0	0	149.474	103.245	33.5383	0
		321	1478.38	119.624	0	221.677	30.4023	38.4823	121.592	42.464	54.4799	47.0063	0	125.456	0	0	0	0	45.7126	24.1296	110.831	53.5495	101.486	72.239	40.4038	0	42.7098	0	0	24.4589	51.6179	0	0	87.1892	0	130.209	0	91.5971	47.6529	43.9134	0	0	0	0	49.2089	111.866	155.468	28.4354	0
		322	1482.24	81.7225	37.3775	166.473	0	18.7343	58.0338	47.8457	98.7988	21.0479	0	158.668	47.5161	0	0	0	29.5847	0	83.0562	110.496	95.6774	69.4103	53.9841	0	31.2677	43.803	50.0959	27.7869	76.596	23.5887	32.2399	35.6514	0	87.182	0	91.0918	46.9415	17.735	34.0199	39.3463	0	0	57.4522	129.003	144.121	0	37.8382
		323	1486.1	91.3848	53.5976	204.392	101.552	46.3508	80.2569	40.3932	70.0757	37.9144	17.9257	157.412	48.1454	43.0977	0	0	74.3163	25.9229	79.2362	103.17	50.5403	52.0202	41.0095	0	81.5443	29.0519	21.15	29.0579	30.567	0	38.1364	61.6756	0	100.495	0	98.8419	52.9632	15.6613	64.5443	0	0	0	27.5384	101.299	147.322	0	61.0715
		324	1489.96	71.5865	42.1641	153.473	23.2135	20.4091	43.1238	76.7297	28.6727	49.1193	19.5457	148.504	54.146	0	0	0	0	44.5927	55.5488	72.9624	92.721	24.4716	44.8358	0	120.035	35.1686	15.9673	19.5512	69.3974	0	39.1791	58.3845	0	108.938	0	66.9384	0	54.3342	61.803	49.3692	0	20.8695	35.8684	136.279	91.5214	0	15.6996
		325	1493.82	48.7359	99.6559	197.732	50.1666	0	54.5859	57.1279	36.0164	0	0	121.209	0	0	0	0	102.288	53.0909	67.8366	71.1517	110.331	28.5777	36.1834	0	39.8699	61.3143	26.9708	23.8796	78.8431	40.7182	0	57.8481	0	146.766	0	59.0065	33.0805	0	29.8369	19.1289	0	0	49.0784	102.582	138.133	0	0
		326	1497.68	0	0	191.464	68.0747	0	84.324	60.0016	39.9852	44.7846	0	152.735	25.0515	0	17.212	0	48.2493	50.0833	60.8666	88.301	60.8489	63.0963	29.0175	0	63.267	42.7412	0	0	111.77	23.152	69.0635	47.7435	0	113.623	0	153.337	0	19.3544	0	24.0154	0	0	44.8452	105.984	108.115	0	0
		327	1501.54	30.4513	30.4537	154.765	61.15	0	145.526	71.963	77.7223	37.3918	17.7395	151.271	31.7354	19.2786	0	0	26.0568	40.0675	37.9	101.592	45.5801	127.101	19.2118	0	75.9991	39.2082	0	19.9516	58.4688	0	39.0302	41.4764	0	119.529	0	75.4382	55.2949	51.24	45.749	34.9517	0	17.1245	38.6695	126.507	150.838	0	36.9661
		328	1505.4	42.7656	37.2918	134.927	70.2799	24.9809	96.6334	25.5004	0	20.267	0	164.739	44.6564	0	0	0	23.3751	56.5704	43.1867	63.1479	127.861	65.8024	40.8009	0	67.6352	55.3284	46.5246	16.5118	39.4748	0	56.9571	58.819	0	127.199	0	90.7373	40.9313	92.3653	0	53.611	0	0	0	104.848	146.048	0	0
		329	1509.26	80.9468	77.2085	173.321	85.5315	0	106.093	69.0429	20.3793	32.7692	23.1681	139.864	0	17.1172	0	0	21.2971	68.2589	63.1234	101.58	102.462	39.9003	41.881	0	134.348	21.9255	0	0	43.0852	16.6312	39.1996	75.5386	0	83.7388	23.5033	90.7959	67.487	51.2644	0	0	0	0	47.9522	123.196	159.644	18.569	33.4775
		330	1513.12	45.7706	57.5342	117.577	63.6896	32.7621	94.6665	42.7266	0	0	0	152.225	41.5313	0	0	0	31.942	42.4814	109.851	87.4567	118.672	65.6851	42.7876	0	161.589	26.0227	41.1844	39.9268	45.6091	17.7143	31.3317	42.2301	0	94.6495	0	121.886	23.8488	46.2903	0	21.3625	0	28.0183	21.0648	123.052	157.217	0	28.8963
		331	1516.98	78.9334	33.3038	102.694	58.1565	0	127.847	46.5672	65.9051	15.8862	0	158.261	69.8104	0	0	0	43.1204	29.2395	57.762	73.4915	88.4507	78.6055	42.0773	0	29.8681	63.8339	0	19.322	70.0116	37.3766	38.0107	75.0965	0	98.5793	0	113.571	82.1261	0	0	32.3062	0	23.1242	31.3787	107.174	124.605	0	68.5386
		332	1520.84	81.2823	21.1468	86.9172	73.1352	0	66.3974	48.3117	44.0151	0	26.9276	83.5653	88.3685	0	0	0	0	36.5571	44.7031	42.6632	100.154	73.3588	76.7342	0	94.9213	84.2272	31.2176	0	52.7305	16.1987	39.8293	61.9972	0	108.899	0	118.768	49.9256	24.7633	0	0	0	33.1599	27.2751	153.801	156.903	0	36.2168
		333	1524.7	46.6039	0	110.561	57.4357	0	103.985	22.655	17.0208	0	0	168.811	93.2925	20.0256	0	0	0	17.4077	76.6016	102.264	48.5774	70.5649	51.1302	0	56.7896	91.5798	0	74.439	69.7635	24.3379	59.7962	0	0	113.537	0	113.21	54.9126	66.4812	35.0888	28.6246	0	51.8534	0	89.6477	147.571	0	23.3263
		334	1528.56	107.05	23.0692	140.09	68.0414	0	105.718	38.3446	19.2669	0	0	140.205	94.7327	0	0	0	34.1571	22.1133	83.0355	129.117	81.1053	32.1972	41.846	0	71.3116	21.328	0	49.2254	88.6425	0	0	30.7446	0	122.284	0	141.989	113.668	30.6871	41.0597	17.5745	0	32.1895	30.9406	59.2105	127.702	0	50.6141
		335	1532.42	62.1405	26.4108	97.6939	0	0	133.935	42.4092	19.7657	0	0	107.018	63.0551	25.0641	0	0	42.3538	36.9685	122.171	74.5834	80.718	74.7822	26.1275	18.8062	64.5459	0	26.618	42.0106	23.2131	0	21.782	25.4263	0	103.39	29.436	138.046	57.8463	0	37.593	35.5578	0	30.97	0	126.277	114.586	0	56.8858
		336	1536.28	48.4617	0	93.8449	75.0008	0	146.699	66.4924	0	0	22.56	107.796	44.5956	0	0	0	34.7643	61.282	60.7052	93.8959	58.0493	55.7531	59.1122	0	105.986	71.7091	29.6575	80.8235	64.9982	25.3091	30.2139	19.5638	0	0	0	84.1187	87.057	21.5994	22.0335	0	0	46.1895	26.2617	68.4989	197.437	0	0
		337	1540.14	60.7536	52.8399	71.9237	0	0	160.837	62.7353	0	0	33.6496	128.57	83.3952	24.3965	0	0	33.5119	58.0678	65.7932	85.2408	115.726	39.3564	53.6529	0	17.4583	35.3018	17.0674	73.6467	108.568	25.2837	0	0	0	45.0354	38.3132	110.414	59.6857	39.3817	52.8036	57.3	0	0	33.6275	79.0785	191	0	37.7514
		338	1544	57.6847	44.1431	70.5564	76.608	0	88.29	0	0	31.4914	16.1965	171.018	137.832	29.24	0	0	51.9045	90.5014	67.8789	64.1056	69.2609	0	80.0274	0	66.2765	81.6604	0	0	15.8991	21.6733	32.4831	0	0	53.4647	14.9064	122.038	69.7121	25.7386	85.1528	0	0	0	0	79.0113	136.047	19.9687	0
		339	1547.86	38.4574	0	96.3225	65.1895	0	123.07	0	20.6643	0	78.3003	94.1378	128.748	30.062	0	0	20.9916	41.8964	72.2472	106.549	50.4364	0	54.2187	0	74.8706	39.5701	0	61.835	41.9159	22.6013	48.4879	0	0	0	33.6326	124.279	80.8128	53.271	34.1822	0	18.4615	37.4497	0	100.265	109.376	0	20.4081
		340	1551.72	66.9764	0	100.178	91.5042	0	123.769	58.9489	56.6661	0	0	51.3366	149.706	0	0	0	0	84.6832	77.1069	125.158	66.3558	65.9932	33.5579	0	69.7688	60.3801	31.279	38.6246	58.506	0	0	0	0	124.969	0	72.1348	79.4377	22.9484	62.0399	24.1456	0	48.5109	33.0115	63.2945	167.626	0	0
		341	1555.58	61.8564	30.3874	48.6494	30.6882	0	92.5687	0	0	0	23.1244	163.829	90.678	0	0	0	21.7428	71.4429	48.5519	145.329	150.862	72.9572	0	0	64.718	58.752	0	43.5395	72.9277	0	0	0	0	82.4711	30.0554	137.523	47.0685	50.9813	0	32.437	0	75.558	27.1168	85.612	165.07	0	26.3283
		342	1559.44	109.499	45.8445	67.0882	100.062	0	88.6458	16.1754	0	0	18.776	126.834	106.93	44.477	0	0	0	38.6683	130.459	83.8502	129.465	58.2331	69.0731	0	70.9773	40.0401	55.2329	52.6742	72.698	0	0	0	0	109.724	18.9993	70.3388	64.387	28.7203	42.7121	21.6629	39.6957	70.181	33.3262	25.8897	176.865	0	0
		343	1563.3	53.9074	17.0346	57.9387	53.9951	0	107.095	0	0	0	44.1815	101.605	114.07	31.4134	0	0	0	33.81	79.5048	66.3592	73.0355	96.2428	0	0	74.6169	86.2029	25.1525	99.8419	38.3195	0	52.2482	0	0	85.7573	0	47.4758	76.3564	108.808	37.9383	38.8362	0	48.038	0	0	95.215	0	27.2973
		344	1567.16	52.3955	0	86.3119	66.7033	0	76.9019	0	0	0	36.3468	61.4263	80.3461	0	0	0	50.7162	41.9188	65.0702	65.4457	83.8085	103.637	42.2685	0	34.6306	40.5008	0	32.6039	56.3193	60.0159	17.7423	20.9334	0	36.1047	25.5515	63.1392	68.6845	78.2906	28.7005	20.9327	38.0735	54.765	0	63.1821	173.452	0	72.0479
		345	1571.02	48.9247	30.2359	73.4397	107.602	0	66.8908	0	32.0134	21.9269	25.1472	95.3147	152.381	47.1006	0	0	52.6847	52.823	113.41	65.1573	77.7039	91.1496	0	0	32.9184	35.9173	0	22.4224	42.4218	52.557	20.1541	0	0	78.8037	21.7736	64.5659	81.6838	59.1953	57.1131	0	16.3026	47.292	28.2438	41.0156	169.278	0	64.0709
		346	1574.88	95.2163	40.4992	81.4325	71.5745	19.4084	78.9559	0	33.9073	0	0	64.5504	59.5691	29.5836	0	0	23.5486	57.6245	91.0186	23.1984	81.5375	92.9596	20.3562	0	35.7892	0	23.0475	80.8303	37.8235	0	39.5485	24.0237	0	61.4662	0	50.1436	92.6487	46.2915	97.6153	39.5553	0	76.3168	31.8171	33.3608	99.2487	0	27.012
		347	1578.74	45.7275	0	83.3946	118.688	0	30.7964	34.0142	0	0	24.4058	64.1286	147.88	29.9324	0	0	22.6356	70.8032	75.2276	71.4624	60.8945	94.7483	0	0	33.8417	72.1536	0	59.3797	53.8787	27.6701	21.0044	0	0	99.06	0	0	64.5124	58.2709	47.3298	27.336	0	51.0343	0	38.6418	135.069	0	19.129
		348	1582.6	118.306	0	65.6191	18.3559	0	63.4082	0	0	0	34.5495	45.1519	113.597	0	0	0	36.2561	75.4969	95.6101	74.2346	61.0251	57.9464	26.8937	0	76.3012	38.134	0	77.6199	38.767	45.8294	0	0	0	91.3526	68.1448	37.8135	89.37	72.2109	116.491	25.2844	23.4515	87.1058	0	71.1232	149.728	0	31.9326
		349	1586.46	101.929	0	71.5506	28.6066	0	85.4117	0	0	0	36.3824	86.4315	192.201	0	0	0	0	91.8896	77.1506	39.945	114.768	96.0618	0	0	61.0498	39.0446	0	84.4475	53.3172	39.3328	0	0	0	90.0799	44.1499	40.1994	96.3007	52.5606	112.349	0	35.772	94.2908	0	53.9551	151.686	0	67.5101
		350	1590.32	88.6164	0	87.7024	0	0	70.6844	0	0	33.2405	28.8117	71.2064	151.181	34.0861	0	0	0	86.3358	43.9374	53.7485	36.889	56.1213	0	0	72.5974	70.4039	0	72.3957	109.238	57.9336	55.3813	34.5351	0	96.4046	26.5304	16.3701	80.5394	56.2238	68.4189	0	27.5475	63.817	0	30.4554	131.293	13.6517	55.9051
		351	1594.18	53.1757	0	91.0499	25.943	0	74.9773	0	0	0	42.8833	64.682	163.646	0	0	0	20.847	122.082	75.3737	111.97	111.264	51.0895	42.1916	0	59.5324	47.0655	0	121.618	0	49.6178	25.4185	0	0	119.632	19.6966	0	41.1982	79.5405	147.162	33.877	30.6779	79.4962	43.7118	40.0112	129.879	0	25.8837
		352	1598.04	17.2134	26.4466	53.4023	52.7498	0	96.5358	0	0	16.0771	37.3353	37.4108	161.861	0	0	0	16.9593	58.3056	35.7714	0	44.1239	53.8496	46.3059	0	45.0879	0	21.89	34.2881	21.7675	42.034	0	63.1641	0	122.353	24.9531	19.0227	93.158	88.1323	95.8118	26.0388	31.3536	49.9267	0	50.429	130.965	0	71.2813
		353	1601.9	34.1912	29.3063	34.2497	75.8236	0	34.1083	0	0	0	42.444	36.3897	184.877	0	0	0	29.4495	63.9684	110.122	17.8059	70.984	43.3656	34.9091	22.2477	18.2023	46.3814	0	127.721	68.29	0	70.6446	18.0663	0	39.4814	40.5402	0	24.9955	159.567	120.742	0	0	79.8362	0	51.6598	92.6809	0	56.1964
		354	1605.76	53.0502	0	29.2977	65.7267	0	46.9505	66.0508	0	0	55.8477	80.6878	91.5231	20.3853	0	0	0	76.2921	108.457	49.9984	52.9849	65.6721	35.9623	31.7431	80.7674	0	0	69.1951	47.7802	0	38.7368	26.2039	0	56.2713	52.3771	58.5009	95.693	146.942	106.534	27.8247	23.1598	66.3654	0	70.2513	104.77	0	45.0027
		355	1609.62	93.5424	26.7905	44.5433	43.3211	0	69.5598	0	0	0	18.9961	47.317	77.4067	23.5586	0	0	0	61.4804	56.4084	0	41.1009	53.4266	0	0	51.0718	53.9717	20.4166	48.1688	55.172	41.7694	23.2463	0	0	56.5882	35.2313	40.4884	79.2669	108.535	118.515	0	55.1008	94.2913	0	54.6348	114.529	0	30.0687
		356	1613.48	91.8212	28.8155	81.477	26.6736	0	64.5338	0	0	0	39.556	45.1473	102.553	0	0	0	0	91.5234	99.3484	0	55.6123	89.4581	0	0	82.9517	33.7587	0	26.5107	45.6483	0	0	37.3719	0	104.76	36.7369	0	67.5828	113.331	110.6	37.7957	21.3978	0	0	63.343	70.5872	0	56.9304
		357	1617.34	85.5702	0	49.0992	0	0	76.2498	0	0	0	21.868	99.073	160.288	25.5867	0	0	0	48.6478	42.9486	18.914	19.5578	96.4123	47.6704	0	113.87	38.0352	23.7062	76.2349	44.9886	53.5545	41.9724	0	0	86.1073	45.1601	24.7658	47.1213	128.784	106.023	29.1411	0	47.5173	38.3088	84.6099	70.0995	0	104.418
		358	1621.2	43.8744	34.2013	42.9505	21.8737	0	0	22.3763	0	19.5566	0	18.4354	110.789	31.7309	0	0	17.2263	89.1816	69.5597	0	57.0154	43.1309	47.6994	0	113.241	75.932	0	34.1949	0	85.5543	78.8789	0	0	92.3061	0	23.1367	36.3586	170.08	57.672	44.4452	25.235	85.7079	18.4706	91.5993	84.4353	0	0
		359	1625.06	91.2692	32.865	62.468	20.1633	0	52.8204	0	0	0	32.4863	85.3954	111.031	17.1841	0	0	0	63.3178	90.1303	0	121.924	0	28.1726	0	130.374	20.8266	0	0	43.0913	29.5655	83.6512	0	0	107.239	35.8187	0	99.5259	138.491	101.699	17.1446	38.7134	108.917	0	113.197	105.865	0	0
		360	1628.92	87.7128	0	0	34.4325	0	25.3796	19.4332	0	0	30.4699	23.2029	168.702	34.17	0	0	16.8418	37.6872	129.879	0	131.685	28.7516	0	0	94.2887	33.8427	0	36.5916	30.3971	65.7765	143.683	25.8866	0	69.7276	23.4633	0	78.7557	90.5513	69.3519	19.5672	25.0766	102.749	0	54.6851	38.0262	0	22.5713
		361	1632.78	52.0497	20.7068	60.0379	0	0	38.0754	47.5608	0	0	27.761	29.1358	163.371	70.657	0	0	0	23.0886	66.8776	0	181.667	34.2433	0	0	74.7422	24.3874	0	36.1976	88.5778	32.2487	0	0	0	121.046	23.0331	0	144.658	124.095	104.47	15.9174	49.6417	128.513	33.7621	108.769	43.3456	0	0
		362	1636.64	85.1576	31.3722	67.3402	0	0	58.464	0	0	0	0	33.9878	118.109	57.0958	0	0	0	29.537	33.2314	0	186.956	21.9094	87.3586	0	95.9744	0	0	0	49.5859	31.3502	77.4485	0	0	79.2522	0	27.6768	70.5539	136.609	101.374	0	45.3307	150.177	34.6228	27.6869	0	0	0
		363	1640.5	49.9691	0	72.7282	0	0	38.9676	0	0	0	0	62.5573	134.628	39.9963	0	0	0	0	21.0113	0	106.39	24.7891	75.124	0	72.3941	0	0	48.9064	0	52.0622	103.988	0	0	102.696	46.228	17.5269	124.926	170.627	107.58	0	0	111.271	0	38.0611	74.7034	0	19.9546
		364	1644.36	44.5371	48.9922	45.7063	0	0	23.1895	0	25.9618	0	0	49.5662	160.236	56.2354	14.5739	0	0	50.6848	23.9819	0	136.386	81.7901	27.2162	0	81.0322	33.9834	0	57.1493	77.5535	58.9092	43.0063	0	0	90.3007	50.8017	25.9865	79.8106	99.4108	122.319	30.3275	50.0116	82.7795	0	36.6788	71.918	0	19.3923
		365	1648.22	73.9374	0	85.3406	0	0	0	0	0	0	0	84.222	127.474	47.5461	0	0	0	30.7176	50.5477	0	167.027	0	92.198	0	76.4748	66.8614	0	42.983	0	45.2582	49.3769	17.1919	0	102.714	0	22.3731	77.4844	127.33	84.1708	28.0622	0	83.1929	0	92.3628	22.575	0	17.9324
		366	1652.08	41.4009	0	92.4362	0	0	19.6336	18.0755	42.5257	0	0	79.7956	182.057	38.1888	0	0	0	76.724	64.1292	23.3771	126.446	0	101.361	28.0752	23.9515	45.0538	0	31.8895	0	77.131	56.5307	41.4465	0	52.1549	16.7745	64.56	67.2516	159.313	75.2119	0	0	117.619	39.1221	45.5485	75.0049	0	36.4541
		367	1655.94	87.8704	0	78.8951	0	0	0	57.8574	23.725	0	0	63.8023	141.235	0	0	0	0	40.7226	65.2024	0	79.9695	0	0	0	96.4407	64.3788	0	29.5516	56.511	56.9073	65.9056	0	0	78.9664	46.9178	48.2446	0	148.496	134.983	0	0	84.2987	0	64.9499	52.2933	0	34.7184
		368	1659.8	112.269	0	60.3187	0	0	0	46.3436	0	0	0	31.0966	125.568	42.967	0	0	0	58.9895	58.3019	0	139.801	49.8616	75.3606	0	111.548	30.3572	0	49.8492	37.2979	61.7286	61.0709	30.4921	0	96.9478	0	47.6067	22.2495	88.2391	107.932	0	0	81.4203	22.7442	94.5816	47.0412	0	40.6762
		369	1663.66	57.3017	20.0873	51.21	0	0	0	36.6984	0	0	0	41.8222	138.7	60.302	0	0	29.7554	70.9256	55.6329	0	104.05	0	124.905	32.6569	123.875	77.736	0	66.47	0	59.6166	51.2855	0	0	80.5806	20.0405	0	132.834	104.753	83.4752	0	18.6313	125.965	23.5159	84.4521	29.9447	0	72.1731
		370	1667.52	86.6666	29.5152	86.7586	0	0	0	41.6808	0	0	0	73.669	138.048	19.8398	0	0	0	45.6111	82.0895	0	144.273	19.8828	131.121	0	75.2388	47.6961	0	62.9092	0	64.1513	35.3288	0	14.1505	68.4811	64.3829	50.5958	36.9908	125.616	122.918	0	0	91.4127	50.539	75.9574	73.2832	0	46.6165
		371	1671.38	41.4146	26.898	93.4382	0	0	0	0	24.4005	0	0	70.7607	108.499	0	0	0	20.6942	0	47.7618	26.4568	139.17	0	68.9012	0	110.22	34.7223	0	56.0804	58.3398	28.398	0	0	0	69.2868	37.7096	62.711	102.515	170.356	25.1505	0	48.4526	111.407	67.2731	114.849	41.5387	0	39.0009
		372	1675.24	57.7572	25.2235	41.6295	0	0	31.1457	50.981	0	0	0	72.6148	140.572	22.3428	0	0	16.8847	78.5636	24.6426	24.9254	105.247	29.06	88.9083	0	92.1596	0	0	0	0	52.7183	56.181	33.3108	0	69.3912	0	73.4058	55.3716	105.024	38.0374	0	0	76.6098	66.1541	47.3763	76.2444	0	23.5978
		373	1679.1	20.8868	26.472	61.2253	0	0	15.4621	31.121	18.933	0	0	116.393	144.922	0	0	0	0	89.1264	29.0332	30.6152	94.7143	0	82.8274	40.174	100.075	45.9766	0	24.5298	18.6888	73.5654	24.6806	38.3439	0	87.9707	76.3874	45.9568	46.8628	129.899	92.4944	0	38.0252	132.588	42.7369	57.4193	0	0	0
		374	1682.96	32.6589	0	30.747	0	0	32.6267	0	0	0	0	32.6814	109.122	33.154	0	0	28.7762	36.5772	75.1118	0	67.2516	0	0	39.438	111.662	83.3066	0	46.5199	65.8351	31.9342	0	55.3691	0	90.3657	69.5491	66.7978	45.2745	173.666	112.734	23.1021	0	111.178	39.2884	107.569	56.9493	0	44.9926
		375	1686.82	64.5646	0	0	0	0	45.2424	0	24.9763	0	0	30.5027	174.335	29.3738	0	0	0	25.3882	38.5036	0	47.8805	0	76.5014	25.9087	127.223	0	0	59.0574	51.6021	0	0	34.972	0	72.7667	48.2139	46.1595	110.893	107.456	114.196	0	0	95.8263	58.3209	98.0114	22.9542	0	27.9834
		376	1690.68	80.1129	28.2992	74.0685	0	0	23.1418	39.655	31.3184	0	0	86.3563	124.282	42.3903	0	0	34.7064	0	30.2246	41.8864	91.9524	17.2537	116.26	56.5729	125.687	48.8182	0	27.6134	58.7952	48.8919	0	0	0	90.3287	38.4727	98.7932	31.4328	139.87	75.3747	0	52.4088	82.5043	32.7915	131.969	68.2719	0	43.8596
		377	1694.54	54.4178	19.2015	49.5741	0	0	31.4817	35.9675	65.1187	0	0	102.564	113.521	34.4888	0	0	0	63.3101	28.1739	21.7841	57.0716	0	83.6984	39.7639	105.608	31.8234	0	50.1928	0	62.8119	46.8263	0	0	0	0	113.855	71.9558	135.532	76.3664	0	36.2522	111.422	59.2138	98.7382	62.836	0	37.7022
		378	1698.4	19.8376	33.9742	109.078	0	0	66.6842	0	0	0	0	88.6604	80.4909	0	0	0	0	62.7826	33.6746	56.7341	162.585	37.1221	100.238	43.3569	149.756	74.851	18.5067	61.8898	46.8988	75.8549	58.2448	0	0	0	36.4402	96.3546	47.5753	176.045	145.666	16.934	0	103.994	47.6446	0	16.8626	20.2448	17.0881
		379	1702.26	57.4654	0	72.9724	0	0	0	49.4705	58.0302	0	0	92.1345	84.845	29.5108	0	0	30.4013	49.2906	24.9728	24.3203	164.503	0	135.104	27.9859	108.987	30.1561	0	56.2827	38.4021	76.6669	32.223	24.0857	0	38.0199	59.1302	40.978	0	146.102	84.5547	0	55.0335	95.8222	21.3307	89.2975	60.4695	0	0
		380	1706.12	26.0733	25.8298	96.9422	0	0	25.5999	63.6423	22.901	0	0	40.7205	100.422	43.7064	0	0	45.1476	0	48.2162	39.13	153.297	19.1731	68.2534	66.7348	130.597	28.4441	0	25.3263	42.0945	69.4866	32.0196	26.2861	0	61.3679	34.4687	96.1767	88.4049	165.826	49.0999	0	48.7184	55.4815	51.5457	86.1773	33.5386	0	0
		381	1709.98	0	22.9348	48.3488	0	0	23.0384	51.8592	21.7185	0	0	92.1342	84.4211	44.9057	0	0	32.9367	0	42.6866	0	97.2935	0	67.6007	35.1847	162.521	35.2842	0	41.8602	41.0796	61.8865	0	25.7743	0	73.8878	58.8552	117.68	78.0421	95.0164	74.1009	0	0	25.5519	34.9271	59.8052	55.7271	0	51.2048
		382	1713.84	33.7897	28.5619	71.6685	0	0	0	34.7742	0	0	0	75.6332	107.102	32.3674	0	0	56.6969	18.6916	78.2998	0	127.958	0	114.057	28.7719	149.505	0	0	30.0195	53.2677	52.3017	0	57.9523	0	99.4522	25.4367	107.912	0	160.787	82.0981	0	17.9641	54.6156	0	98.5362	36.1888	0	48.1681
		383	1717.7	31.3474	50.1811	123.125	0	0	24.3298	55.0596	76.1533	0	0	111.259	136.277	40.259	0	0	44.1877	25.7174	57.9769	0	173.208	0	120.712	34.4595	192.644	20.6198	17.0742	34.0932	44.3348	37.179	0	52.3387	0	88.7783	49.8874	139.142	30.7551	179.594	81.4222	0	0	136.342	60.0098	66.7139	105.371	0	0
		384	1721.56	63.625	0	116.194	0	0	47.9437	52.1622	47.5831	0	0	52.1285	103.117	30.7965	0	0	26.676	0	103.195	19.5135	122.231	24.0936	61.6158	50.3168	144.331	23.8237	46.8282	44.3535	0	19.612	18.7747	66.9757	0	98.2547	28.251	88.1696	24.8767	168.823	41.1126	0	0	63.9053	50.151	35.4986	21.5562	0	53.2685
		385	1725.42	40.5192	37.4319	54.2203	0	0	31.8748	0	0	0	0	55.982	70.6236	25.4101	0	0	0	18.6274	67.7304	34.6898	94.1128	0	97.8268	90.591	112.427	19.3449	58.5708	17.1756	0	49.3445	0	79.591	0	95.5636	43.8211	101.126	64.0951	138.762	74.6471	72.4805	16.5776	142.166	41.6682	78.5835	95.2666	0	67.4291
		386	1729.28	29.3	0	85.0888	0	0	69.156	0	0	0	0	58.227	54.3958	19.3895	0	0	74.1353	44.137	51.969	0	114.904	0	104.226	70.4221	123.997	21.3155	27.2089	48.7914	32.9285	101.795	0	28.8707	0	66.2678	28.6264	152.398	20.2178	150.811	73.0556	44.0798	43.5927	80.4141	71.522	65.0912	104.67	23.0329	57.9618
		387	1733.14	0	18.7664	97.927	0	0	88.3838	0	55.6784	0	0	32.8195	56.1437	0	0	0	77.7536	26.9662	106.471	24.2821	59.933	23.0873	81.0574	62.7309	182.087	0	63.9796	45.5478	0	32.0522	0	29.9938	0	72.5444	0	106.235	71.9866	129.192	51.0942	0	0	74.6822	54.8012	85.9136	147.389	0	73.5408
		388	1737	40.7378	28.7902	96.8709	0	0	84.4786	39.5268	19.6577	0	0	38.696	40.0184	15.6193	0	0	62.1805	0	82.9256	43.8589	138.323	0	115.411	32.4481	124.736	18.196	24.6344	80.0912	34.3235	42.9388	77.2934	0	0	0	84.8666	116.466	47.7829	143.344	48.5095	45.99	41.2881	59.8354	49.5691	82.2665	109.914	0	56.4847
		389	1740.86	53.0642	0	67.0759	0	0	54.8975	0	24.7283	0	0	82.8211	72.6164	0	0	43.1211	42.4698	0	61.7527	0	137.783	49.6583	77.364	59.9046	100.092	0	54.64	44.5158	65.7725	92.9123	29.1355	30.9629	0	29.2721	35.6505	132.889	97.322	149.143	71.5026	0	36.6415	79.3435	53.0132	107.475	95.3001	0	81.5824
		390	1744.72	40.1734	40.8659	54.0834	0	0	42.4686	61.6195	75.7945	0	0	64.0292	52.1621	0	0	0	76.1272	0	99.9186	0	153.711	48.9507	108.1	56.7493	88.1201	0	0	64.2176	23.178	50.6026	0	41.254	0	32.9415	17.5802	154.876	95.823	121.032	40.6586	0	15.9799	66.6624	51.6116	50.6691	112.954	0	46.5908
		391	1748.58	0	28.4147	73.3141	0	0	35.4337	46.2281	0	0	0	66.8727	68.7931	0	0	0	66.7526	0	0	40.9982	84.597	42.4665	94.072	19.6681	99.1419	20.391	68.758	0	35.2687	0	30.1419	70.7053	0	22.5495	21.4747	103.227	78.0041	129.446	76.4457	0	21.0409	67.9846	43.8101	108.871	141.542	0	57.3957
		392	1752.44	0	25.218	107.694	0	25.6742	38.3278	0	61.0283	0	0	0	96.0915	49.988	0	16.7829	44.3244	0	91.5618	0	102.432	0	25.8812	0	82.5219	23.9846	0	64.2953	0	86.6268	0	38.7169	0	41.1259	43.2798	121.947	56.6949	119.638	66.8392	0	19.7561	32.451	40.261	78.8584	105.216	0	27.7985
		393	1756.3	0	20.3637	57.5659	0	0	34.106	34.7116	40.6459	0	0	98.8952	68.6093	0	0	49.3421	50.696	25.1971	69.1654	39.9346	100.354	0	55.2313	49.6349	151.264	21.8212	0	41.1893	0	50.578	0	47.0383	0	0	0	89.1875	47.6566	54.7391	55.0509	0	0	79.9957	0	120.451	82.2014	0	18.2585
		394	1760.16	0	0	106.583	0	0	34.2235	53.4014	57.7636	0	0	65.1811	22.016	0	0	41.9473	45.8375	55.1704	102.155	43.3057	103.555	42.9907	94.2681	0	80.6032	40.7992	85.0372	69.0036	19.3412	38.7385	70.7156	60.661	0	23.1711	33.3769	102.94	44.149	116.522	74.1976	0	21.1316	90.5758	26.3976	79.8944	77.4463	0	51.3072
		395	1764.02	0	17.8654	126.665	0	0	47.8733	0	41.9835	0	0	74.9614	33.531	46.7576	0	28.0562	50.8631	19.3887	107.853	0	123.396	0	79.6543	43.8663	102.388	38.1981	43.175	59.7017	48.8448	73.3448	22.9053	35.2632	0	66.9896	28.4888	105.563	70.6319	143.729	0	0	0	81.3893	46.0448	86.3997	76.1845	0	41.8024
		396	1767.88	0	0	133.978	35.1835	0	49.7318	0	17.5158	0	23.2927	70.296	44.731	44.4815	22.1944	75.1531	103.318	22.3434	48.9651	0	116.441	0	62.7318	0	95.2939	29.1722	91.6494	76.5661	68.0103	97.8711	0	124.758	0	61.8484	44.4048	146.777	46.3827	111.919	75.3665	24.0836	0	64.6756	47.2436	80.8939	105.4	0	75.9073
		397	1771.74	0	0	73.33	0	0	0	31.4877	39.8323	0	0	77.2618	114.132	25.415	0	38.7494	113.668	0	31.1398	0	99.8921	34.6513	102.688	43.0743	102.147	56.3669	57.076	46.6728	69.8316	49.7558	24.3982	49.3637	0	63.134	20.9942	80.4339	93.8612	164.991	39.854	45.4905	0	109.063	0	108.352	94.3552	0	34.7974
		398	1775.6	31.0314	0	57.3017	0	0	35.7234	0	42.362	0	0	46.7691	78.7114	33.2544	0	38.2745	52.4305	48.5951	50.0458	0	127.306	22.5797	70.9396	23.3534	59.7589	0	0	37.8829	23.2477	47.4556	0	45.0169	0	0	29.6415	124.523	57.8082	144.983	94.8059	0	0	65.1829	15.0942	65.1777	87.6933	0	43.0538
		399	1779.46	27.5316	0	96.2683	0	0	39.0838	0	52.3805	0	0	59.0569	67.0982	51.0046	0	62.6252	46.1402	54.6618	107.093	36.1221	75.5154	29.359	90.3654	55.0522	30.3058	49.8367	35.1478	48.5354	48.2024	86.3075	0	0	0	53.2248	0	70.3628	57.7843	148.494	63.9955	59.0064	0	135.742	46.7831	47.4292	62.9767	0	97.4382
		400	1783.32	0	16.9402	122.81	0	0	100.39	17.0175	55.2992	0	0	54.0003	63.4808	42.1454	0	93.9832	54.2492	0	54.1097	51.4764	146.42	0	42.7332	49.5365	23.3634	26.2032	118.539	49.7505	68.0038	49.9439	17.0027	84.5367	0	0	35.0784	65.4342	27.8489	157.672	0	0	0	61.9265	30.9719	77.0554	120.312	0	0
		401	1787.18	0	0	57.4217	46.2209	0	54.6918	0	108.25	0	0	42.3184	41.2535	77.5611	0	83.5829	122.377	27.4012	48.4969	46.332	162.7	0	47.0312	37.0783	110.169	28.8267	76.1438	62.6371	65.0326	88.9585	26.0059	0	0	47.06	47.5641	109.774	49.64	93.7105	44.0945	26.7805	0	58.0021	23.9848	83.741	92.3131	0	0
		402	1791.04	0	0	73.6966	0	27.5756	19.2156	22.7738	64.8968	0	0	32.2544	33.5206	66.9491	0	57.891	45.7	87.7033	74.5984	0	114.759	44.8333	37.5055	28.6545	74.529	16.3169	81.2251	60.9051	39.2781	68.9285	28.8538	38.6258	0	40.2478	23.816	57.7678	27.8259	92.6371	43.073	25.8813	0	76.5269	22.1314	62.3778	87.0909	0	0
		403	1794.9	0	0	101.508	0	0	24.1349	0	42.6694	0	0	128.111	82.1965	49.3298	0	112.412	56.7194	39.1627	0	39.5284	124.498	49.0478	41.3173	0	67.5705	17.4652	48.3312	43.8094	61.1216	90.1581	0	20.8371	0	35.7602	36.7644	22.5363	0	124.075	23.6297	32.3021	0	72.2904	37.2909	97.0249	49.2264	0	53.4055
		404	1798.76	0	0	105.62	20.2012	0	74.7147	0	52.6649	0	0	77.6674	82.1612	51.909	31.8269	32.8237	80.4362	20.1301	0	0	114.848	50.3295	74.4668	16.9535	43.6106	43.0272	70.054	85.6599	48.4411	134.309	0	61.6214	0	87.4197	21.0043	80.5529	34.1388	109.404	91.5693	18.3864	0	42.8266	63.0158	111.122	83.7523	0	0
		405	1802.62	29.0924	0	56.6482	0	0	40.5376	46.28	67.0491	0	0	68.6981	72.7155	51.0731	28.3611	108.883	107.653	27.2893	46.5985	67.3891	90.6482	47.5441	67.0508	38.9546	47.1448	23.5729	59.4364	37.6699	110.816	99.4768	43.816	54.5125	0	88.0368	65.3498	47.6657	80.7864	158.876	86.8727	29.3747	0	44.6181	39.3175	98.7767	94.3811	0	59.6202
		406	1806.48	0	17.9845	104.548	40.8533	19.228	79.2861	0	0	0	0	63.0079	63.2965	49.4948	28.2317	66.896	0	19.3045	31.6772	0	127.247	20.5967	60.9829	0	0	66.0023	56.7549	15.7947	37.3911	77.525	0	90.639	0	50.7481	73.3822	87.5562	30.921	163.89	30.0506	14.7585	0	34.1908	27.3507	64.5713	111.632	0	55.3773
		407	1810.34	0	0	76.6299	0	36.5274	62.0244	48.3064	61.9972	0	0	66.4224	67.1949	48.4187	15.7653	113.715	18.103	80.6045	74.9896	47.6963	76.5636	32.3621	60.9885	37.7505	99.7746	63.6346	20.5863	101.378	57.8556	86.3596	21.8592	70.0396	0	64.5913	39.2552	63.8925	56.3991	41.465	48.954	17.6307	0	53.3605	33.5444	61.7461	101.841	0	52.1668
		408	1814.2	19.0067	0	54.7785	0	0	84.4312	20.4084	20.5248	0	0	34.698	54.3477	65.9215	0	73.2195	0	0	17.6773	21.0935	151.533	43.9452	65.0001	26.8989	31.4547	20.0878	57.5021	32.5166	29.0206	118.174	0	86.3764	0	52.6222	69.1917	66.5719	65.6849	98.7294	45.0738	34.7932	0	34.8349	49.1281	122.156	93.9891	0	107.174
		409	1818.06	23.6705	0	132.914	0	25.272	39.9544	0	33.4942	0	0	47.6523	112.408	49.5986	0	57.6622	26.8202	36.6454	0	0	98.9882	58.0684	53.214	0	57.5566	36.7344	69.2296	16.5875	84.797	94.7919	0	77.1126	0	65.4662	65.4937	23.3549	47.6272	162.748	0	23.8316	0	58.2037	51.627	58.21	189.612	0	28.5828
		410	1821.92	0	20.4111	120.324	24.6221	36.6747	44.3094	18.6499	27.893	26.7165	0	36.1216	27.6023	30.66	22.3887	81.9523	40.2102	39.3953	103.352	0	87.568	73.7728	79.1738	0	68.8278	0	66.707	78.0402	54.5026	105.786	0	86.9819	0	75.8643	24.8114	23.6754	119.614	98.4942	0	0	0	47.1944	46.0008	85.8864	128.674	0	30.1536
		411	1825.78	15.8829	0	27.8696	0	0	0	0	0	17.3707	16.1199	29.1508	0	61.3332	28.9311	85.6718	36.0402	60.7211	42.9027	0	129.654	29.9358	79.5823	0	83.5569	26.7203	73.7313	67.2264	64.107	60.3225	0	0	0	73.8176	73.6105	113.448	172.296	169.359	23.6767	0	0	76.5584	25.379	127.758	163.935	0	61.0186
		412	1829.64	0	26.3083	87.22	63.3652	18.1331	95.9389	0	0	0	15.665	21.4166	53.1134	81.2745	69.6452	107.699	0	20.6479	27.8439	0	109.137	0	64.3624	48.54	29.2041	21.9597	35.7972	101.822	61.5354	73.3031	44.8698	52.951	0	72.8284	74.8487	48.9351	74.4272	96.6742	58.058	0	0	59.3305	0	74.1253	96.9363	0	98.0643
		413	1833.5	0	55.1134	135.591	31.7808	35.8155	75.816	0	29.6337	0	41.422	0	98.2475	101.439	0	99.5789	49.9594	37.4895	92.3675	0	114.429	73.8213	76.5617	0	76.047	50.6664	71.815	56.3028	36.9889	123.459	23.8561	17.5389	0	50.219	49.7149	46.0621	53.4704	75.7634	0	34.289	0	104.814	53.4361	116.511	102.972	0	55.6259
		414	1837.36	49.9134	22.2915	131.493	0	0	120.207	53.4389	0	0	0	56.2599	51.7267	61.5151	57.6864	85.8579	39.0528	21.9098	33.0167	0	126.902	85.6981	51.5049	0	84.9973	33.4579	104.989	51.7287	61.2469	72.2359	0	0	0	92.8099	59.942	41.28	51.5978	117.372	0	0	0	92.1367	52.2588	104.57	54.6079	0	46.4611
		415	1841.22	35.9888	0	150.077	0	0	97.8862	0	0	0	0	0	19.6495	48.0078	37.5858	105.011	59.7062	89.4556	24.7796	0	65.939	47.6574	78.4127	87.9309	35.6957	72.7586	141.093	0	19.1057	57.5856	0	0	0	117.184	81.724	55.1208	45.6115	50.4769	0	0	0	82.9891	0	61.759	140.236	0	0
		416	1845.08	46.2521	0	43.0406	0	20.0297	0	0	0	0	23.0846	0	37.9946	53.3195	15.3216	78.9005	80.6634	0	0	14.881	67.972	80.5042	55.3952	28.0155	55.7619	63.6882	148.558	51.1362	0	85.9105	0	63.0639	0	74.5527	73.8211	23.7448	130.223	87.8189	46.9013	0	0	81.5656	48.624	90.7266	164.302	0	63.4463
		417	1848.94	43.7496	0	86.6593	0	34.0188	97.7052	0	0	19.9425	0	18.4348	69.3905	51.5824	29.7481	48.207	38.687	42.2402	0	0	104.325	35.8665	20.9797	43.7829	46.8495	66.8328	53.0319	45.6613	0	141.395	0	90.2172	0	56.3952	43.2339	49.5167	0	0	67.8698	49.0041	0	62.2694	67.6844	31.1848	168.459	0	35.298
		418	1852.8	61.6053	0	82.1292	0	0	141.767	0	26.9962	0	0	53.6863	56.5556	84.6368	27.2165	99.3387	42.934	0	24.0602	0	136.829	55.5753	24.834	19.3539	81.4469	21.796	117.139	30.1238	44.1949	106.875	0	53.3803	0	32.244	34.6659	43.5031	31.5289	80.049	18.8929	17.8631	0	98.0481	0	60.8005	98.6224	0	21.3722
		419	1856.66	114.097	0	114.249	0	0	144.361	0	18.1846	0	38.7849	43.6089	68.7462	57.2889	48.4864	83.6449	0	35.0694	44.2429	0	69.276	61.9689	55.2588	0	88.1977	0	169.531	71.4456	0	89.175	40.0126	30.3487	0	87.7695	23.9656	52.7994	133.972	111.185	31.3196	0	17.0491	116.328	50.222	84.4301	129.19	0	27.7264
		420	1860.52	37.4602	0	104.237	0	23.6851	117.533	0	17.7173	18.1493	0	17.6126	69.9857	117.661	0	90.3265	33.9717	42.6938	0	0	51.7762	67.3931	38.5683	15.7727	49.8157	0	30.8729	56.2944	22.9864	73.851	53.5363	28.5681	0	113.241	20.8885	23.978	55.7245	91.2533	43.4893	0	0	91.8501	40.5133	83.5265	113.162	0	54.8041
		421	1864.38	27.3032	31.432	81.3151	0	0	158.334	0	16.3959	0	31.4066	0	111.144	79.169	60.902	67.6281	0	0	0	0	87.843	26.0896	66.8822	43.6557	36.3172	0	103.962	35.7722	40.0174	82.0365	41.5997	79.1904	20.703	80.4972	35.4618	0	27.0424	74.1327	41.6702	31.4727	0	83.5466	58.0702	77.2792	111.995	0	0
		422	1868.24	81.5572	34.8248	103.111	0	0	138.782	0	66.6531	0	37.6415	29.2971	55.4799	101.233	66.9108	137.217	18.8081	44.1432	27.6881	0	113.018	62.9074	91.51	32.5221	28.9266	25.1292	77.2213	81.919	39.1642	0	48.105	71.649	18.8205	66.617	43.9296	0	81.7384	98.5477	70.3751	50.9442	0	91.9506	0	57.3044	145.982	0	50.9627
		423	1872.1	37.5247	0	36.8576	0	26.1117	88.1003	0	31.723	0	27.0689	22.5269	58.2827	23.5985	31.264	113.571	0	23.2689	0	0	81.1528	65.8361	98.3368	26.7439	73.3432	0	129.843	77.2737	31.7684	81.3429	40.0069	48.7382	0	68.7965	36.4997	0	84.5501	82.1417	0	20.2028	0	88.5815	59.5404	44.433	73.381	0	103.395
		424	1875.96	39.539	37.1321	117.571	0	21.6072	139.548	0	31.7002	0	0	44.9118	56.6167	119.232	54.2793	105.061	0	71.5283	17.4079	19.2591	73.1748	21.318	49.134	46.8566	61.4587	24.6949	90.8383	77.0621	55.9177	74.1829	58.1545	0	41.7874	37.0926	18.3095	70.3124	29.8411	76.2312	0	81.7541	0	89.7774	20.7863	45.0446	143.444	0	93.2243
		425	1879.82	37.2911	0	94.7453	0	24.6624	145.484	26.7692	24.6806	0	35.1884	0	41.1573	60.2646	19.4217	142.592	47.8911	92.8983	0	21.6586	86.6231	108.285	79.2318	0	68.0396	63.6719	34.8332	58.9798	65.0509	62.1206	43.5293	34.8362	48.8804	88.2836	21.0975	0	27.026	58.6422	67.32	52.4137	0	59.4406	55.2358	41.7555	154.829	0	21.4401
		426	1883.68	59.6121	0	108.024	0	0	129.128	0	0	27.438	0	18.4865	60.4231	105.818	52.7192	86.5655	58.2428	18.4599	16.8541	0	55.1824	73.2573	115.32	25.2694	60.4035	18.5289	80.8275	71.7563	66.6025	109.117	36.5724	36.9111	22.7945	66.6773	0	44.3375	23.5253	57.1066	57.0608	70.772	0	61.115	25.9457	93.1479	172.07	0	83.3992
		427	1887.54	63.7516	0	127.464	0	0	90.0246	24.8696	52.2756	0	0	50.6651	18.9555	48.0588	27.6792	49.249	0	0	0	0	42.8216	63.3033	130.698	0	26.8045	66.6498	48.6726	105.78	41.3288	111.283	34.3342	15.6315	48.2009	0	32.1074	0	60.7082	117.975	61.9103	31.5091	0	108.104	48.9182	68.716	159.823	0	86.8823
		428	1891.4	26.6664	0	91.2918	0	49.7196	78.6815	38.4581	0	0	26.4998	21.4739	36.4012	65.4155	56.066	46.7935	0	31.1951	0	0	73.1175	53.3634	99.6085	34.2118	61.9563	66.2795	71.51	85.9623	62.094	123.429	62.2577	28.0361	55.1027	37.9728	76.1994	20.1866	45.8015	53.0935	40.338	57.376	0	96.1588	43.938	63.2585	81.6995	0	90.224
		429	1895.26	64.6865	33.9738	102.706	0	38.1658	119.248	0	21.3163	20.2612	0	0	0	32.129	20.065	94.6519	0	0	0	0	82.4946	0	114.989	61.1614	25.0445	73.1128	147.127	71.8541	64.0698	107.783	0	34.4786	56.8488	45.2325	39.148	0	88.4528	72.7636	54.2883	71.0236	0	141.404	84.1758	41.8259	123.798	0	85.3409
		430	1899.12	69.538	0	83.2003	0	45.6846	81.3264	22.1623	0	0	0	40.0992	72.7889	92.8721	35.9899	48.8634	0	59.9445	0	0	115.504	66.222	115.809	0	16.3758	28.4401	131.005	68.4238	78.431	113.102	0	43.4792	54.6298	20.068	18.0841	0	67.5479	43.7546	35.5414	67.9634	0	86.0131	65.9468	89.72	78.5457	0	97.2633
		431	1902.98	44.9594	44.8861	80.3997	0	17.452	61.0828	49.3655	17.8398	0	0	35.6781	66.4503	72.8912	50.0508	59.9836	0	55.4254	0	0	104.817	44.9613	121.816	19.5648	0	0	44.7893	44.8464	84.5246	103.843	25.9451	0	79.8516	0	27.8678	20.4838	98.3322	43.8464	24.0643	57.7113	0	49.4553	0	67.9006	110.7	0	75.0379
		432	1906.84	57.4906	35.1166	101.946	0	0	70.8414	32.7809	26.4815	26.7918	0	67.9194	79.0675	91.0822	51.694	37.1959	20	84.611	27.497	0	93.2294	99.4065	89.5463	40.6524	36.3632	57.166	50.4257	74.1782	67.0836	156.093	0	0	77.3147	22.7423	29.3117	75.7007	46.3129	80.5924	40.9401	51.2683	0	121.531	37.0703	17.7162	149.041	0	61.738
		433	1910.7	65.6445	47.0434	55.4463	0	38.8268	123.933	21.4946	0	0	0	56.6883	28.0697	53.0143	59.245	30.7825	23.9923	28.6817	0	0	60.5834	81.8134	87.2799	30.1187	0	70.6959	17.476	49.5721	82.8311	102.261	27.0376	22.4064	43.3527	33.0583	49.16	33.2241	24.3337	44.8068	86.3516	28.2959	0	88.2464	26.9886	41.2174	116.88	0	75.7627
		434	1914.56	68.6331	48.32	113.005	0	57.9199	129.267	81.9099	56.5378	0	18.8855	17.4544	52.8386	92.4541	28.8528	0	0	45.071	37.2981	0	84.7249	56.0482	102.315	43.0308	0	46.3563	69.8726	77.5973	63.3321	106.527	53.3815	0	48.0307	56.1187	0	0	38.4392	93.4532	65.8816	50.0928	0	112.657	0	56.0583	138.012	0	117.437
		435	1918.42	90.174	40.4148	70.5889	0	16.1811	170.825	34.1708	48.0441	36.156	0	26.2154	132.208	108.946	49.4506	54.71	0	34.4503	0	0	78.2159	113.078	104.272	46.318	0	51.3849	72.8326	63.5253	30.9372	87.449	0	26.5964	78.7716	15.0117	0	39.1088	58.2253	61.7485	39.5633	39.7758	0	129.409	24.6858	28.4016	69.4033	0	30.7691
		436	1922.28	75.0981	31.9705	90.8558	0	30.2371	114.06	31.6514	41.1545	65.5853	0	81.5972	70.3229	82.9665	58.1724	45.2813	26.7622	43.8208	0	0	132.512	61.9162	115.829	26.9289	0	60.518	62.472	60.1683	0	125.518	28.082	0	85.2699	46.2255	0	39.3995	32.8564	66.3137	109.626	47.9307	0	74.8573	14.9985	67.0476	81.868	0	0
		437	1926.14	79.6925	30.5113	49.7253	0	51.7323	127.258	92.9983	27.3109	64.4359	29.8162	31.0041	118.697	100.698	97.4291	31.2492	0	51.3199	0	0	65.9059	100.733	105.954	21.5484	22.5365	66.1261	0	88.3345	17.478	119.354	0	0	60.1138	38.0062	35.2883	21.5138	89.7706	58.1756	52.7082	0	0	89.3256	58.6984	89.1652	106.745	0	15.2708
		438	1930	51.9704	36.748	57.3658	0	0	170.159	0	57.7428	0	0	17.8218	56.6979	108.055	21.3919	0	30.9889	59.1603	0	0	60.412	55.3142	36.7747	17.6032	23.8395	21.4373	57.5706	0	39.4355	89.9798	0	0	75.345	0	26.3122	58.1962	89.6156	68.5326	79.2395	55.3257	0	97.8115	16.9404	55.2198	99.5796	0	29.4611
		439	1933.86	78.2906	45.426	82.6626	0	33.3471	125.913	18.2638	0	0	0	64.8579	36.893	124.436	76.3168	15.7288	0	78.5898	0	0	101.337	92.6363	111.245	32.3321	0	34.194	38.6104	52.1581	89.7836	104.828	0	42.8256	46.7534	57.0062	21.4734	28.6882	69.3198	102.227	0	33.0327	0	23.6296	0	67.6322	45.8179	0	36.8707
		440	1937.72	83.6054	29.2428	64.1416	0	56.4829	106.985	49.1256	87.3142	49.6405	0	39.5317	71.6463	95.2381	31.4934	0	17.0333	90.2518	38.4585	0	75.0326	65.1912	72.3526	83.0981	0	62.1033	25.3617	82.9208	17.2784	152.844	0	0	110.89	29.4514	40.9118	38.123	86.0801	98.1647	68.5658	39.3955	0	54.4732	31.1318	77.1433	81.5946	0	33.2451
		441	1941.58	53.8349	52.674	78.3245	0	20.7728	111.646	28.6774	45.3445	24.7479	22.0855	39.8079	127.711	123.14	44.1588	17.7355	0	63.9589	0	0	0	34.2583	25.3329	39.1936	0	86.2018	0	74.2601	32.4752	115.539	0	0	103.834	22.4425	38.1145	95.9215	31.1171	82.9801	34.9722	49.3832	0	65.5742	28.0201	56.167	55.5769	0	92.3245
		442	1945.44	0	143.591	52.9289	0	46.9955	85.8622	37.195	71.4844	45.7858	0	35.4305	54.8061	31.7925	49.9195	16.173	0	81.8605	0	0	116.372	73.4369	101.434	68.0189	0	24.0974	33.0341	62.4988	47.1236	112.92	0	0	117.742	26.5009	0	43.4132	53.7226	60.8048	74.3128	0	0	68.1446	24.8149	45.8016	65.1007	0	73.2276
		443	1949.3	50.7961	84.5373	0	0	29.3385	110.455	63.1612	51.6303	67.5772	0	45.1985	34.865	32.9271	0	17.9812	21.7089	41.3765	0	0	97.0896	100.454	61.7033	47.6873	0	19.7701	0	38.0494	56.2114	81.1256	40.8636	0	72.6626	17.8069	40.5096	29.3947	60.7259	58.7932	50.0733	63.0533	0	96.9772	0	32.9976	39.7478	0	50.9519
		444	1953.16	57.2176	90.9114	32.3529	0	41.2657	101.432	113.154	57.7806	44.5159	17.6439	63.8977	28.6779	101.325	72.5583	21.9598	30.4702	92.5539	22.5918	0	73.0483	57.0066	52.3402	60.9056	0	21.0507	47.199	89.3579	0	83.5843	0	0	33.7248	60.6069	72.9732	51.2526	75.2516	41.4382	0	25.7714	0	112.639	0	45.826	53.4556	0	20.0891
		445	1957.02	59.5741	57.3118	36.2077	0	61.0719	163.87	0	53.3349	27.5217	0	29.8251	39.4931	43.1357	26.0183	18.6684	0	0	38.9199	0	61.5926	51.6548	92.2844	34.2202	0	67.3509	60.0176	68.4674	29.2352	82.4339	0	0	41.4867	0	50.1149	44.1301	75.275	113.79	55.9973	19.6743	0	97.2846	0	60.2567	32.3816	0	49.9691
		446	1960.88	41	95.7425	50.9605	0	49.6371	128.084	0	57.0625	0	35.9624	79.0833	0	94.1588	34.7325	0	18.4348	48.3919	0	28.7836	70.2597	0	90.3251	26.3773	0	24.4151	77.704	19.813	47.7583	148.874	24.2337	18.0592	68.859	56.6152	38.4255	49.327	22.6857	51.0398	20.6211	34.0972	0	72.7129	0	30.6978	19.399	0	0
		447	1964.74	58.8891	92.2425	59.7722	40.6123	0	155.221	87.7188	68.7375	0	27.7209	52.6628	23.7956	53.9342	23.6493	45.2688	29.9473	85.5502	0	0	80.1212	24.1874	0	33.0808	0	26.8336	62.1848	121.385	85.1462	122.929	0	0	82.2118	24.9628	0	49.7105	37.3135	82.2792	25.5143	0	0	65.4606	29.7954	23.5307	122.609	0	0
		448	1968.6	63.7626	0	30.2439	0	0	112.004	88.2337	64.8102	39.5513	25.1159	101.724	34.5158	79.3786	25.3218	0	0	34.5043	0	42.5766	57.5834	0	44.7403	37.1735	0	97.023	0	70.8455	76.2729	59.11	0	0	62.3317	36.7744	43.7015	40.9634	0	79.8125	37.4292	61.0756	0	18.748	0	0	35.823	0	48.9739
		449	1972.46	78.8525	0	47.9532	0	25.2253	117.225	25.595	93.7859	0	17.4122	51.3037	86.4952	77.4857	17.9418	23.2695	0	39.4339	0	0	50.6538	0	24.4664	44.4503	0	58.9239	31.0672	98.15	96.7044	73.7556	0	33.9071	0	36.2428	24.0149	56.93	89.9921	61.6051	51.1944	61.625	0	54.9966	0	20.3948	19.6437	0	36.5662
		450	1976.32	55.0582	38.1202	66.9621	0	22.8161	125.214	81.7815	95.4865	22.5781	34.4899	69.9009	47.8058	59.9247	48.7223	0	0	123.963	0	0	113.245	0	50.2955	0	0	36.5932	46.1196	102.103	69.5054	55.4345	17.1137	0	69.753	32.8977	0	96.3449	49.48	75.0078	0	0	15.9413	99.6533	30.4964	29.0868	57.398	0	72.3348
		451	1980.18	0	94.3799	26.4305	0	0	176.197	56.4503	113.752	0	38.7187	62.7624	24.4214	57.579	44.9883	0	0	83.8521	0	20.659	105.315	40.0964	23.9206	82.4917	0	78.9409	33.2565	111.662	131.327	61.4828	30.4858	0	23.4557	38.8802	21.635	90.1586	35.3718	99.2197	39.3204	68.3766	0	76.0491	0	28.032	30.4943	0	29.5582
		452	1984.04	37.0324	98.2723	35.8682	0	0	89.3404	45.5868	83.8662	21.4393	88.4393	114.007	51.8335	0	0	0	0	0	19.1981	29.0495	83.8178	17.6469	79.6762	57.4157	0	19.3694	30.8066	122.153	47.3168	0	0	0	55.21	39.1603	0	51.6045	31.3035	85.2542	0	25.7813	0	107.237	30.377	24.2593	24.5175	0	26.4742
		453	1987.9	39.4041	78.3477	51.9208	61.1249	32.4222	102.997	83.1693	39.9301	44.7039	42.3869	74.0362	95.0945	66.3197	22.7398	31.9416	57.4706	21.1025	53.0021	20.1123	27.8797	0	115.622	36.2872	56.0414	21.6046	58.2434	39.7772	89.7518	65.6729	48.5197	27.7057	97.4067	54.2967	38.4067	52.9241	53.5238	105.485	27.7887	54.822	0	97.4727	0	0	119.7	0	49.3824
		454	1991.76	0	94.9421	0	38.5496	0	96.2707	0	126.178	0	44.0575	66.7345	63.6487	68.8989	0	50.4979	0	47.7461	55.4284	0	99.7747	23.5051	72.1976	53.8771	45.1389	43.9116	78.257	31.706	107.666	78.6491	29.3061	19.6291	54.1364	20.435	52.5798	88.5736	0	84.142	0	51.174	0	66.9195	22.9265	64.7491	126.138	0	27.0028
		455	1995.62	0	77.7977	0	0	0	103.926	63.826	96.8662	0	63.3884	54.8669	32.729	40.0737	39.2141	0	20.738	24.1095	66.537	0	0	0	79.0806	31.2352	28.0533	64.4843	42.5367	88.676	116.859	51.0872	89.7995	16.8919	70.8522	50.2051	63.2171	19.2908	0	93.6411	41.6198	68.1777	0	73.1275	63.9332	91.4167	47.4074	0	39.7215
		456	1999.48	30.9564	70.1631	0	69.8181	19.841	74.9466	0	89.7519	42.4715	88.0188	92.8552	62.5852	39.9219	0	26.6722	101.16	0	53.9718	80.1563	0	0	20.094	19.689	0	26.2969	78.1539	93.1308	74.2222	93.6176	0	0	62.3569	40.3969	26.3309	94.1366	18.4276	74.4472	0	60.6288	0	100.728	0	66.286	100.589	14.0774	0
		457	2003.34	0	27.092	24.3147	26.0706	0	119.56	34.8315	100.033	0	61.8755	24.5111	137.418	102.39	38.6082	25.838	0	18.8121	50.387	39.87	27.7304	0	30.391	92.7738	35.4284	19.0202	74.83	83.1244	83.5308	59.9208	43.664	34.8175	70.8565	30.2812	0	0	33.8889	104.952	0	66.3938	0	70.7414	0	35.629	26.0317	0	69.5539
		458	2007.2	71.7091	67.7486	0	87.4009	22.2961	168.528	0	85.2085	0	66.9705	80.3752	106.405	28.7722	45.4143	50.8107	0	17.5135	55.6178	0	44.9219	20.9619	28.0939	73.7785	42.7012	0	63.1283	126.679	92.2129	0	53.7969	0	101.896	35.1376	22.5641	39.4526	53.486	119.239	0	37.3538	0	45.5132	20.8216	71.3762	67.2205	0	36.0844
		459	2011.06	40.3838	97.2308	0	0	20.6734	107.123	26.6891	29.3795	0	100.761	101.603	96.7289	65.1715	35.0203	0	0	28.5237	16.4075	0	0	40.2497	44.9391	26.3889	56.571	47.0399	33.2232	124.456	110.69	0	64.8427	0	31.6044	20.3081	25.912	47.9684	0	58.9131	45.2963	51.4548	0	74.5516	0	89.9043	0	0	37.4197
		460	2014.92	0	75.6491	0	102.85	0	163.351	0	93.4384	0	92.9908	85.9259	89.7508	91.875	32.6859	40.4618	0	0	23.5525	0	60.6846	0	0	63.0168	63.0504	53.9424	0	106.923	78.7391	0	63.654	0	79.4764	38.7685	16.3152	18.4162	57.9695	57.8623	52.2308	47.8856	0	74.4347	0	91.3028	73.524	0	72.2364
		461	2018.78	0	75.6017	0	0	36.2912	81.4573	0	66.2393	28.8119	151.207	96.7451	94.3119	90.4551	31.0118	47.6148	0	0	54.3224	0	28.5258	0	16.1938	117.451	0	27.7854	22.9496	77.2907	64.6951	52.8607	0	0	51.7532	33.6618	19.5304	68.459	0	86.0225	0	0	0	39.028	0	82.4571	34.5497	0	48.7287
		462	2022.64	17.759	69.0056	28.6266	19.4737	37.1515	161.904	52.7398	37.2162	18.223	105.054	81.9904	68.1615	55.7705	49.1479	0	0	19.2626	43.2243	0	16.0166	0	0	41.1641	40.4231	30.1854	65.8829	48.0356	51.9323	0	0	31.1181	71.3315	58.6383	16.3363	46.4328	25.7447	59.4861	0	0	0	50.9506	0	77.4867	65.6562	0	0
		463	2026.5	0	36.7745	0	0	0	141.393	0	58.641	31.0405	60.1113	76.2676	111.162	59.0631	21.5511	30.335	23.7051	36.915	46.767	0	44.6838	0	0	18.2132	0	0	0	99.0002	51.0661	15.3465	44.041	0	76.7473	25.2585	43.2763	36.1322	0	101.437	45.5668	0	0	70.9863	0	36.5894	37.098	0	0
		464	2030.36	25.3053	37.5875	0	0	49.1771	128.04	0	62.8801	0	148.321	83.1594	100.216	42.5531	0	0	0	33.3002	34.0721	0	55.8769	24.9637	0	26.7119	25.8827	0	0	109.6	112.985	0	44.2808	21.4061	59.8955	34.5338	42.4719	18.1326	51.6525	98.7	17.5605	37.7787	0	124.618	28.9664	37.8337	66.3501	0	0
		465	2034.22	46.8024	0	29.1994	0	0	92.7362	0	49.4499	0	77.3754	72.4798	78.4957	77.4113	62.7554	25.003	0	51.2101	57.014	0	16.256	0	20.8537	76.9126	20.6966	52.7918	31.4024	49.1799	102.514	25.371	53.9339	0	39.5271	70.2536	34.2024	41.8922	0	106.308	0	26.4267	0	68.1298	43.5153	49.6269	17.0152	0	36.3237
		466	2038.08	26.4726	0	15.3363	50.1379	0	112.53	0	24.8461	0	94.3897	0	93.9716	56.8786	31.9561	31.5477	39.5003	60.5926	27.1453	0	79.6283	0	0	59.7436	20.1421	0	21.578	112.925	50.0973	38.142	0	26.7001	71.0092	0	73.1799	61.2743	0	96.1304	81.2584	17.6895	0	59.6819	17.2843	68.9864	23.8704	0	75.782
		467	2041.94	0	0	0	26.3838	0	139.383	31.7342	58.0352	37.0868	155.031	30.9977	82.8167	85.0701	23.1641	43.7106	0	0	89.2538	0	68.0223	34.7952	0	35.4559	49.1207	37.7029	0	92.5798	75.6501	38.7543	40.7423	35.3572	58.6753	64.7756	31.2649	0	0	122.743	27.9115	46.1022	0	41.752	0	57.687	46.7206	0	17.9902
		468	2045.8	35.4755	0	23.1572	0	28.2527	141.068	0	92.3932	0	86.0437	86.1201	57.6763	45.1625	30.857	0	46.8575	0	44.4793	0	59.8701	0	0	50.2077	0	0	21.3365	54.8143	41.1443	77.9443	0	53.3327	58.2776	46.2628	39.247	0	55.3353	87.2393	0	52.3788	0	95.2726	38.1359	65.9586	78.3538	0	29.9268
		469	2049.66	0	0	0	0	0	90.8652	0	71.2559	0	84.7988	101.737	67.4662	108.261	48.4007	20.3348	23.0067	23.5205	38.4857	0	33.2758	26.6916	0	58.6125	0	29.5578	26.6361	88.6844	60.5494	56.0063	39.4863	0	55.9873	49.2613	0	52.5391	62.4483	79.4021	50.014	86.5425	0	61.3507	16.7034	28.3247	65.8398	0	46.2131
		470	2053.52	38.2336	0	0	0	25.6509	157.989	28.9712	81.4847	58.092	105.967	45.5436	39.4923	35.9919	49.1144	0	0	88.7792	0	0	51.725	0	21.4653	25.3373	23.9696	17.2	23.414	125.78	91.3034	23.342	19.9315	18.1587	29.0004	38.0927	34.1077	49.7557	18.7907	88.451	60.1245	78.0575	0	36.0766	43.537	113.61	82.802	0	39.6723
		471	2057.38	39.9575	27.3174	0	65.6735	0	116.534	20.8953	98.4435	74.6068	130.317	75.9609	91.1936	18.7803	33.6106	15.9218	0	32.3499	35.9587	0	54.6189	0	0	35.1959	56.6963	30.0046	52.4147	70.6012	86.4495	28.8936	16.8029	66.1165	63.8675	91.0298	19.6879	49.4788	0	80.0795	79.3068	81.0436	0	71.7669	0	62.7249	116.494	0	0
		472	2061.24	35.2414	35.9609	18.8749	0	0	101.665	0	110.857	29.0797	64.2264	0	106.104	70.8946	0	76.3981	43.1421	50.9734	93.6748	39.0327	0	27.5427	0	0	60.6951	53.0521	48.5948	177.567	38.5539	83.2491	48.2049	22.8126	31.1763	0	32.2284	35.8169	33.9264	107.436	34.4487	36.2221	0	106.505	0	69.9785	60.7905	0	53.1762
		473	2065.1	0	0	35.9119	54.595	0	107.066	22.1601	66.2757	60.1452	84.5457	0	104.975	93.5322	30.7445	39.6826	23.7407	0	82.4084	0	24.1148	0	29.67	30.8802	55.6886	39.6412	37.9829	87.246	58.7593	143.828	24.0528	19.7372	94.6607	81.5622	0	31.7191	61.6413	87.1694	57.3915	71.9266	0	78.2911	21.1612	95.3302	58.9966	0	22.8831
		474	2068.96	17.4977	0	22.6432	23.0689	0	132.374	30.4297	79.9368	50.8078	77.1267	42.6056	139.949	17.0203	21.932	41.6886	35.3287	25.1333	73.1646	21.5193	17.3074	0	0	51.9204	0	24.1207	18.1586	131.223	29.0264	55.1483	27.3026	34.6903	41.5214	36.153	0	32.7573	29.4293	126.674	30.4009	32.359	0	92.8506	22.8276	92.0143	70.5591	0	78.3417
		475	2072.82	44.8287	0	45.2733	28.5732	0	108.917	46.409	127.891	0	31.256	32.069	88.5962	64.2056	0	75.3184	0	88.9934	76.8274	0	0	0	0	38.1528	0	0	34.9753	98.27	68.0848	63.0182	0	46.3859	44.9162	47.1604	0	0	0	123.629	56.6048	73.597	0	47.6284	31.7198	65.9582	35.1227	0	23.505
		476	2076.68	75.6443	0	24.4495	0	0	189.456	0	70.0086	0	120.092	75.9609	113.381	45.2862	42.2233	29.0071	28.8497	75.3711	24.8961	0	0	0	0	68.3179	22.2399	39.6121	19.6217	116.67	33.4351	99.6351	0	69.6622	62.2552	58.1004	0	43.2494	57.2259	101.301	26.2581	115.161	0	72.2384	19.5819	36.8821	32.547	0	94.5913
		477	2080.54	0	20.6321	50.5881	78.83	0	148.848	24.8863	119.581	0	93.6219	0	53.6979	20.5151	71.6411	31.2875	38.7033	0	40.7847	0	52.6873	25.4998	0	0	48.0994	0	0	144.148	96.1885	115.403	0	89.7812	76.9768	103.661	0	40.9987	36.7611	161.271	110.876	99.2557	0	0	0	82.6622	73.6754	0	90.0685
		478	2084.4	16.3144	34.2651	51.2346	0	0	115.863	0	41.6632	0	95.3735	51.1302	66.5456	38.7241	34.0868	0	65.196	38.7958	94.5229	0	54.7203	34.2472	0	69.2877	61.8459	0	0	132.677	0	36.6763	38.4592	50.4214	38.4704	44.9011	0	0	44.197	87.0096	36.0941	69.5468	0	51.1859	0	68.6811	95.1291	0	0
		479	2088.26	62.5678	45.5035	0	0	0	130.557	51.7299	75.1852	38.2141	129.936	0	92.7024	53.489	32.5739	26.1308	33.13	0	0	0	72.697	0	0	62.0047	27.2529	89.5894	65.3246	59.5446	76.0655	76.8227	0	86.2866	41.6759	61.5843	0	27.5865	41.3972	88.2561	80.0217	80.4825	0	30.6984	0	68.3262	104.382	0	45.8933
		480	2092.12	30.8614	96.5104	0	0	0	107.8	0	54.2766	0	87.713	36.3195	118.521	25.4685	60.4435	20.4529	50.4159	0	67.7124	0	97.8527	0	18.9074	37.6632	38.0324	52.116	18.9279	47.6289	0	45.9108	38.9287	34.4948	31.1759	52.1765	16.6187	33.8442	29.3405	123.915	34.5926	101.743	0	0	0	68.1364	22.208	0	52.2981
		481	2095.98	33.7353	55.7845	41.4873	18.4776	18.9244	148.603	20.983	40.9059	0	119.102	24.3278	0	29.0212	21.7025	20.5592	0	0	64.753	0	38.2596	0	0	21.6437	96.0397	86.578	53.4303	102.873	30.9817	0	0	44.2278	0	56.6599	0	52.998	0	172.58	64.9162	95.9356	0	0	22.1191	70.8053	95.2127	0	82.8677
		482	2099.84	0	65.0294	43.4966	0	0	152.795	0	62.4079	0	102.064	24.7771	65.6524	48.88	17.7135	68.3473	34.2562	58.6111	0	0	61.8125	0	38.5311	44.0036	48.4373	85.6226	0	120.438	36.0227	52.9848	16.3753	48.4626	59.9338	49.6377	0	32.1244	0	102.538	75.8026	49.9697	0	0	0	82.3146	90.8185	0	40.5094
		483	2103.7	0	76.8617	49.0962	0	0	127.411	0	18.7132	22.6801	107.015	24.3176	89.6478	0	51.1686	44.9082	45.9897	37.7438	50.6073	0	62.8777	24.2788	31.5858	59.0895	81.4018	92.1119	32.3788	110.739	87.6917	18.5551	46.1765	38.798	62.6306	0	19.3297	22.8305	0	177.251	39.0933	0	0	42.945	28.3892	71.2782	66.7692	0	86.2613
		484	2107.56	0	83.0329	57.2804	0	0	158.27	23.6316	69.9109	60.1796	81.5497	34.7155	114.832	76.4355	0	18.7979	0	31.5439	18.4651	0	65.245	0	18.2356	0	120.582	86.2647	0	133.293	38.8658	86.5736	0	77.7401	87.4735	27.8379	0	16.6147	0	137.824	32.7251	88.3583	0	40.1706	27.7902	103.822	81.1764	0	28.2239
		485	2111.42	0	68.4105	74.9303	64.2354	20.512	136.014	40.0991	37.3753	0	94.4244	36.7044	82.0116	61.5253	44.2602	27.2463	55.8171	27.9743	53.7678	0	30.8675	0	46.0319	28.48	67.9105	39.2255	24.0114	91.7756	32.6363	101.768	31.2159	70.5159	0	68.3947	0	44.4187	0	105.795	26.1922	41.4742	0	0	0	90.5998	101.832	0	31.3758
		486	2115.28	0	44.7155	63.233	20.9183	38.0869	171.772	0	0	0	75.8579	0	43.3596	90.0453	46.4128	20.2141	47.5674	52.9506	27.1495	0	37.8286	0	57.9192	34.0878	81.6595	43.2448	0	115.877	0	40.1112	36.0359	88.2377	41.9248	23.1563	15.1155	22.8905	54.8597	111.12	44.5342	31.7474	0	0	0	101.753	94.2576	0	69.5853
		487	2119.14	18.303	105.517	57.9389	0	0	188.595	24.5491	21.3976	0	105.796	58.8189	88.2418	24.577	32.0041	41.1482	58.9218	80.6747	33.4879	0	64.2128	46.9417	57.9774	24.0601	52.5855	82.332	57.0915	116.138	70.6934	93.9002	36.2728	103.677	48.9855	31.3058	0	23.8343	53.0663	76.2689	41.0955	58.2816	32.4077	26.8872	0	66.4456	21.6402	0	0
		488	2123	18.0774	69.8725	53.3107	0	0	137.671	0	43.3685	0	92.6322	55.366	124.521	67.6017	43.5905	19.8495	38.442	0	0	0	54.2959	17.0186	21.8072	23.5533	0	116.605	0	71.9027	23.2441	102.499	68.8662	104.259	50.9613	0	0	64.4069	64.7687	81.5672	26.435	20.5371	0	0	0	80.9121	23.1824	0	64.4139
		489	2126.86	0	42.0089	46.2429	47.2885	66.068	178.997	23.9651	27.6856	0	98.516	63.637	136.115	46.7413	66.6004	0	69.4135	78.0046	20.714	0	43.1525	0	20.3236	23.1124	26.2061	79.9994	0	105.671	70.3053	85.8298	56.3279	48.9185	0	98.7193	0	43.9423	63.586	107.601	24.5828	76.3736	0	17.893	0	0	47.4247	0	64.0045
		490	2130.72	0	72.7381	96.7284	44.6749	26.8012	184.533	0	40.3133	0	41.71	34.5197	162.295	41.2931	57.5216	35.1051	43.336	64.0153	20.8189	0	59.4936	0	46.1233	33.3662	0	74.0557	0	59.356	47.5243	120.171	45.8975	78.4773	31.6764	85.9949	0	37.2974	23.4724	125.291	54.9607	48.8106	34.318	17.1701	29.5361	30.0707	20.3548	0	35.6237
		491	2134.58	0	48.2896	77.543	40.4706	0	151.245	26.7855	72.6586	0	48.9805	87.3539	115.013	67.7201	22.7745	41.2974	22.8959	24.2295	71.7314	0	68.0681	0	84.5461	0	29.4132	58.8731	0	50.3374	97.2046	87.5424	90.5647	117.603	83.8794	78.1403	0	27.7934	17.2374	126.738	38.7683	32.4059	0	0	26.8067	51.299	107.023	0	128.177
		492	2138.44	0	78.7106	86.5235	25.2934	0	185.44	0	62.9677	0	92.7218	47.0651	116.75	80.5981	0	32.8007	60.0427	45.286	30.3252	0	57.9997	0	72.1408	0	0	123.944	0	52.5123	89.1944	103.907	0	107.306	101.451	71.8747	0	0	25.6369	101.434	74.7531	38.9232	0	35.9964	0	62.6035	59.1649	0	46.4318
		493	2142.3	31.0669	50.7187	82.6511	27.5611	0	183.136	0	39.0912	0	106.041	81.7567	134.088	18.2508	33.0307	40.2341	0	0	80.0981	0	59.2962	0	68.1335	0	45.0773	0	21.6189	62.2207	47.22	29.2778	99.8075	145.787	54.8903	66.0192	0	62.0028	49.4023	84.6678	42.1204	31.243	0	0	19.6704	33.0071	41.3264	0	0
		494	2146.16	30.2952	107.664	36.0955	28.8314	23.9696	209.58	55.4857	35.0413	0	89.7651	45.3752	209.808	0	63.9855	0	54.0295	34.4506	86.4691	0	19.4578	0	54.4869	0	53.1962	28.0929	51.9015	65.4914	70.2269	79.2992	68.9496	68.1917	36.6122	133.522	0	51.6781	34.8416	103.125	69.456	35.4243	0	0	28.5036	97.0654	111.66	0	57.2126
		495	2150.02	0	103.164	95.1613	88.4534	0	212.099	57.706	78.0836	0	46.7038	74.575	119.861	35.7565	17.7839	45.7906	66.5408	102.21	35.6522	0	0	26.475	75.0334	33.4196	0	40.0793	25.5794	74.2719	60.1406	45.4492	98.6084	71.8984	52.3692	67.3654	0	23.8995	33.1459	153.559	55.3077	81.768	0	0	0	0	101.477	20.0459	32.9461
		496	2153.88	16.3138	66.1894	66.7415	64.6951	0	142.274	0	51.2081	0	21.7442	53.8237	166	18.3433	38.0961	60.5978	75.8894	59.9811	19.1839	0	16.5993	0	44.9137	20.0732	19.717	186.192	49.8704	107.101	88.2534	44.3011	94.3146	73.7011	0	62.9925	0	24.2541	0	91.1351	24.5636	71.6396	0	31.8373	0	85.0895	57.0018	0	39.427
		497	2157.74	0	60.1008	108.031	90.128	0	160.386	34.1812	27.2902	0	0	110.875	173.762	20.4339	20.3641	0	60.9169	79.7243	0	0	0	0	106.281	0	50.284	54.6153	67.5761	72.3785	34.0124	70.0144	107.675	57.9425	0	93.3808	0	0	26.7107	157.35	0	0	0	20.3604	20.6896	34.5529	31.6274	0	28.4423
		498	2161.6	0	98.3039	105.624	56.6226	0	205.69	39.1671	73.9789	0	46.9382	86.9778	125.465	42.5073	0	31.354	0	54.3205	35.211	0	40.7822	0	79.7557	18.1844	24.4077	64.0052	70.4445	55.4838	0	52.9001	138.427	77.3809	82.215	99.0297	0	18.2931	0	116.871	51.0311	58.2449	0	0	20.1601	79.625	77.7676	0	42.5542
		499	2165.46	0	87.0619	80.0533	83.3901	0	172.235	25.4722	100.258	0	97.0712	116.374	103.439	0	0	42.7826	31.3922	58.4845	27.6786	0	37.8063	0	102.578	0	0	92.1489	57.6908	42.5749	75.5561	48.6758	121.799	89.1783	49.4162	16.966	0	20.9164	0	151.047	18.4835	49.8884	0	0	55.5455	33.729	0	0	44.9292
		500	2169.32	0	97.2752	87.2282	30.0941	0	199.935	0	37.3673	0	48.6779	44.1844	122.088	0	0	62.9351	67.0766	94.9129	0	0	94.003	0	87.1654	19.3516	0	65.068	46.3929	51.723	56.2222	57.238	109.108	72.3346	90.0474	51.2563	0	21.9093	35.4516	174.071	46.3137	21.9029	0	0	0	30.2085	68.2225	0	57.102
		501	2173.18	0	100.458	113.607	37.7358	0	219.984	0	77.3381	0	62.3669	48.2993	159.194	38.9886	0	38.7727	106.085	81.047	73.9587	0	41.9235	0	65.7866	38.8695	22.3656	74.1708	98.1256	97.7379	0	57.9052	53.458	40.8493	108.952	0	0	34.3021	0	103.892	52.7523	45.6471	0	16.7093	0	38.468	52.1009	25.3093	65.6678
		502	2177.04	0	93.0051	93.201	51.493	0	189.481	22.1704	57.6402	0	45.8109	62.6784	112.012	62.6894	38.6912	82.1667	99.1517	137.505	112.443	0	22.3546	0	76.6139	0	0	87.9646	51.2385	64.7703	0	0	60.5545	65.7544	86.4723	63.2793	0	0	0	96.6392	39.4343	0	0	45.6298	0	38.5874	90.8464	25.7746	32.8136
		503	2180.9	0	103.51	124.851	51.4871	0	173.083	0	57.7833	0	33.0131	99.3974	142.461	38.2902	36.1041	33.6475	39.5362	39.1695	60.5457	0	39.3427	0	73.7588	0	0	55.2148	24.8847	67.6434	75.8471	71.6298	81.8119	68.0954	93.5499	0	18.6245	30.6328	0	117.847	0	51.4217	0	22.7416	0	80.8315	71.1235	48.8845	65.258
		504	2184.76	0	126.641	98.8671	55.9708	0	150.113	35.6316	103.964	0	94.4081	74.2702	134.399	16.5408	49.5957	36.9935	46.0816	59.1724	66.958	0	0	0	68.7524	47.2973	0	78.5584	18.9439	60.891	47.7629	82.7681	78.0214	72.9352	95.1318	71.678	32.696	86.0889	0	161.436	38.5499	62.6762	0	21.8209	0	79.1086	27.9499	0	55.5616
		505	2188.62	0	147.913	90.8494	53.6196	0	156.791	0	102.977	0	105.987	44.8582	187.613	37.3994	24.8328	93.7267	0	45.335	0	0	68.4106	0	55.229	27.8589	0	92.2181	38.2664	0	45.2352	28.2028	105.182	57.3893	63.7985	44.6789	0	67.6774	18.7071	135.601	38.2938	45.4651	48.2927	0	19.0501	41.3815	21.268	26.6101	61.0733
		506	2192.48	0	126.488	82.7773	37.7423	28.4655	203.293	47.2268	62.4426	0	73.5239	37.3169	101.122	0	20.0497	128.917	102.566	84.8139	21.6161	26.0131	26.5372	0	0	24.3168	18.3999	82.5194	55.7035	49.6633	63.9027	92.8597	66.5212	56.5634	49.7157	30.6757	0	67.6937	0	121.392	45.8412	80.2985	0	0	0	64.7935	38.1683	36.8894	106.032
		507	2196.34	0	97.803	126.659	32.7725	0	164.919	61.0613	82.3262	0	0	37.2169	94.0366	60.7586	47.8301	164.348	98.3549	0	66.2542	0	58.5672	0	65.3227	15.5338	0	75.6819	90.3293	21.6586	58.8658	49.842	104.259	0	50.59	0	0	38.4379	0	109.551	37.6294	72.8455	0	18.1388	0	57.7294	24.5132	24.2263	54.0973
		508	2200.2	0	89.2696	176.303	54.1762	0	168.801	18.338	48.4708	0	81.9741	46.7628	159.643	61.7908	27.9692	90.4359	51.6412	58.6408	52.3603	0	32.5412	0	52.8556	33.9837	16.908	22.5242	66.3337	0	0	133.202	76.7876	53.9085	71.0686	37.409	17.5185	65.0412	34.208	130.095	0	21.5902	0	0	39.4067	84.0044	32.4508	35.4245	70.2398
		509	2204.06	0	112.065	148.45	100.019	0	180.08	24.384	54.8321	0	80.2608	42.8203	111.236	48.0296	39.3682	130.545	100.795	18.5957	71.5958	0	66.7952	0	75.7384	43.2119	0	35.1705	61.6789	36.4341	40.9098	48.8461	129.561	35.3746	44.7633	0	42.9371	26.6061	0	141.585	0	0	24.4338	0	0	23.5103	86.4588	35.3615	52.0272
		510	2207.92	24.839	89.5321	151.712	39.3626	0	137.054	0	36.2335	36.6901	75.2758	0	109.404	36.6438	40.865	115.101	68.5665	0	61.2771	0	87.7903	0	69.158	17.5714	0	80.5102	56.5564	0	0	72.4319	115.335	49.3498	65.2256	0	16.519	31.2315	20.459	71.211	0	18.746	27.1028	0	0	67.4927	0	24.4233	60.723
		511	2211.78	0	118.439	96.5134	85.1643	59.655	184.36	40.7224	44.2828	0	111.636	67.1291	106.239	23.0327	49.2153	35.7603	97.8748	24.652	31.1052	0	67.6896	0	51.6412	0	0	94.3133	82.8537	19.1514	33.1096	94.0735	89.5192	55.6552	36.1534	44.5979	30.8784	18.7268	34.2522	179.884	40.3439	40.3576	0	0	18.2973	57.0124	31.3179	43.2054	72.9673
		512	2215.64	0	72.8733	79.7687	0	0	162.861	27.7999	86.0744	0	81.1947	50.0972	186.429	72.2435	60.1677	101.079	45.4929	77.2826	0	0	56.4256	0	0	37.5602	0	65.2982	103.051	43.2884	27.0859	67.9353	117.124	77.5764	58.1317	63.9133	41.6637	30.9705	0	124.686	87.3484	28.3738	24.0371	0	0	67.2049	51.8226	31.2427	73.2813
		513	2219.5	0	88.1625	132.086	30.7487	31.4937	189.967	39.1519	0	0	0	28.7652	117.692	36.5797	57.2059	73.124	90.3949	37.2535	40.2932	0	73.0892	0	35.6514	34.6679	0	70.5908	52.7251	56.0682	0	113.111	141.5	78.3317	42.9888	55.2028	0	27.4955	0	85.812	49.7405	51.6015	0	15.5768	0	37.0591	35.6876	0	37.9562
		514	2223.36	30.7298	107.894	116.651	65.4664	0	163.969	0	27.1591	0	37.2939	62.4274	88.5022	80.0118	49.3594	145.193	128.584	48.0603	71.5623	0	101.901	0	27.48	64.668	0	78.5957	64.7051	26.2681	45.4384	86.9192	121.844	56.5943	55.4838	39.4364	27.6682	16.9918	0	84.8126	0	26.8617	37.9172	0	0	28.8859	0	47.4733	92.5
		515	2227.22	0	71.6526	94.1745	38.42	27.0129	187.921	0	32.1107	0	56.2031	67.9925	157.34	20.4867	0	85.2614	91.0774	26.3354	26.7564	0	60.9816	0	21.703	48.2988	0	27.8152	78.5939	0	18.4607	65.909	93.758	0	23.3289	52.6271	36.2121	21.7114	23.6234	105.72	0	0	0	0	0	51.045	0	35.1505	74.2937
		516	2231.08	0	40.1926	153.169	83.3491	0	183.253	25.1728	54.116	0	109.653	62.769	70.0511	64.5103	56.0304	157.003	160.377	46.8323	22.8224	40.483	41.8403	0	0	86.3814	0	92.3582	56.5015	25.5868	20.3216	87.5908	136.534	74.5728	60.0001	28.0667	24.3169	0	0	104.5	0	24.0153	0	0	0	62.5246	0	47.0378	77.9908
		517	2234.94	0	91.5921	89.6474	26.6163	22.8626	139.25	52.337	31.5629	0	33.7191	72.8689	121.758	59.0432	85.6996	156.151	92.1278	56.6886	47.9158	0	60.1163	0	48.5881	55.9071	0	36.2006	52.4385	16.5141	80.7583	55.1074	90.85	61.018	25.8935	0	30.4481	0	18.3796	119.473	34.0213	43.5446	36.9866	0	0	43.0117	25.012	54.3497	94.5119
		518	2238.8	25.3173	91.2735	61.9987	95.8839	22.6439	112.145	0	17.8431	0	24.2345	31.164	150.164	64.4499	24.8292	122.831	86.4188	42.2922	72.5468	0	77.5201	0	0	37.3474	0	72.4589	54.7078	36.3351	57.1051	70.1321	121.887	56.4238	50.7501	32.0141	20.7246	53.8443	0	78.1441	47.8177	18.6979	0	26.0351	0	39.1415	0	72.8535	103.008
		519	2242.66	24.0863	40.1389	115.701	106.529	0	150.399	26.7297	0	0	59.5851	39.3036	189.738	88.6183	28.515	158.327	119.792	0	53.3684	0	57.7657	0	0	95.0291	0	40.2269	53.6294	18.7895	38.1859	78.414	85.0468	117.864	31.3121	0	84.2196	31.361	0	44.1117	0	18.344	26.3011	27.1001	0	53.3602	0	74.7082	83.502
		520	2246.52	41.8306	59.2266	128.131	35.888	0	152.295	49.4469	0	0	76.5613	33.5842	212.258	63.7749	47.2525	180.801	104.035	32.3656	38.5134	19.4352	19.7427	0	47.0633	48.6404	0	31.3482	34.7314	41.6473	59.1216	97.5383	130.421	52.8789	46.4114	0	24.7503	16.7733	0	87.1269	0	0	0	0	17.5291	23.9625	0	22.4451	43.3484
		521	2250.38	45.5505	79.2628	99.0897	31.8352	0	192.953	0	0	0	65.1677	81.6355	154.2	66.8997	0	126.638	153.986	36.3635	0	28.1728	41.9877	0	0	58.1566	0	26.9445	38.659	60.39	62.0997	84.3087	83.7009	109.811	0	0	61.8176	25.1632	0	91.8326	0	39.5653	0	0	0	0	0	72.9846	78.5356
		522	2254.24	0	87.3381	81.5478	68.0061	0	149.425	0	44.8795	0	119.341	31.4259	140.827	78.8695	34.0795	135.381	106.056	31.1646	0	27.8709	116.804	0	0	59.5442	48.191	36.0105	0	60.1341	50.0775	61.8632	121.428	125.534	22.7509	0	55.9614	57.9426	34.4771	116.517	22.3442	0	21.4115	0	0	24.108	0	56.2333	45.3242
		523	2258.1	61.1844	87.2642	151.803	73.6409	0	132.221	0	0	0	78.1206	62.9408	124.552	0	16.4018	68.744	124.929	28.7372	17.2881	19.6006	51.6354	0	40.4324	133.775	0	53.8918	45.9421	0	48.5208	70.7975	84.6099	84.877	35.4803	0	83.3112	51.8365	33.4653	90.7966	0	0	36.3111	0	0	0	0	29.1446	46.8847
		524	2261.96	32.069	80.9864	89.7398	43.5865	0	177.512	0	0	0	48.1491	45.6216	156.76	31.8448	43.4613	109.981	120.503	39.316	45.315	41.8563	107.294	0	0	45.9278	34.8983	57.738	27.0097	63.3442	0	55.8763	77.7899	107.733	35.0007	0	93.434	0	0	152.564	0	57.1404	0	0	0	28.6765	0	27.585	0
		525	2265.82	34.9825	96.4846	123.26	73.1778	0	188.389	0	23.4745	0	51.4318	27.2284	138.784	0	45.5535	123.25	101.061	51.6804	91.9982	21.051	103.504	0	43.5866	78.0185	34.357	87.6384	19.5151	0	0	0	102.173	61.6482	0	0	112.321	29.7574	18.8565	113.615	0	50.9066	36.5036	0	0	52.2463	0	44.1594	67.8463
		526	2269.68	40.8686	21.1363	117.233	61.531	0	154.879	0	0	0	76.1569	57.5042	91.9712	71.7689	39.4025	135.16	150.005	34.4264	37.9049	25.4306	133.961	0	0	84.5976	0	43.5106	30.074	38.8871	20.6391	92.8929	136.263	95.07	0	44.8979	91.2761	32.7926	31.274	153.099	0	51.2996	41.0245	0	0	39.4045	0	129.008	79.1535
		527	2273.54	21.2277	71.0396	88.5851	63.7091	0	162.957	33.4225	33.4924	0	70.4593	71.1341	114.273	67.2108	94.352	128.255	179.367	55.9409	77.77	0	123.023	0	33.7042	102.822	19.758	96.8785	18.1816	37.452	0	29.3075	110.249	54.7253	46.4131	0	57.821	0	26.5362	109.927	0	44.9286	19.0859	28.3035	0	67.1986	0	50.9326	51.956
		528	2277.4	39.1437	84.6731	106.872	108.712	0	197.644	0	0	0	40.9924	74.9047	161.507	34.0177	68.5517	123.381	0	62.4725	151.192	32.9469	116.795	0	0	83.0532	0	52.3529	65.2845	27.2402	68.1665	44.5745	94.9935	21.5821	21.5787	0	64.1662	0	27.172	130.293	0	0	19.5516	27.7157	0	15.6997	0	38.1644	52.0216
		529	2281.26	82.5523	23.8213	75.8074	71.0938	0	129.47	23.8187	22.0239	0	21.4335	41.1149	187.4	27.4174	48.3507	76.8581	0	54.5011	65.9961	41.2963	120.804	0	0	97.7435	0	62.2258	0	38.1897	0	0	84.0953	75.7998	51.659	0	93.8368	0	82.9911	122.589	0	0	0	0	0	45.0645	23.1966	42.0869	31.1398
		530	2285.12	68.6705	37.8473	51.4236	61.2026	0	132.236	44.0963	0	0	0	59.5537	166.898	91.3368	48.7103	116.232	89.9755	0	76.3112	33.7357	103.143	0	0	105.073	0	83.3854	21.9654	0	38.1406	71.8885	97.5732	45.137	0	0	0	26.9899	69.0977	91.0174	0	54.5685	0	21.2009	0	30.3475	0	57.2592	82.2586
		531	2288.98	0	45.221	39.4852	42.4466	0	145.611	0	0	0	44.212	68.4035	193.523	34.8555	73.6563	96.4063	72.9417	0	73.7905	52.7618	58.9112	0	0	101.443	0	64.3176	20.9146	42.3061	0	75.0174	69.5068	25.5219	0	0	107.676	0	56.8852	93.865	0	38.6734	16.5123	0	15.8579	45.3024	0	47.6433	44.1647
		532	2292.84	48.3538	92.6721	87.0914	0	0	165.996	28.6704	15.5815	18.366	28.5521	45.7334	149.542	23.2966	55.3075	61.7651	0	34.9999	46.7879	22.1244	124.025	0	22.1706	125.693	0	85.2926	0	68.6772	27.7572	24.1777	129.412	0	47.2885	0	66.2478	23.711	71.8577	68.4539	20.4311	37.9826	19.6053	0	19.1776	0	0	54.0023	61.1163
		533	2296.7	59.0628	73.7079	120.381	97.5613	0	105.27	32.7445	24.6534	0	20.5597	35.8339	195.773	15.9434	37.1672	72.5242	113.821	35.1708	0	0	169.956	0	0	117.457	41.1024	82.1517	30.7175	34.568	35.5028	81.5335	37.4446	37.9918	33.5919	0	49.3227	0	31.377	119.87	0	46.2892	0	0	0	0	31.5966	50.5257	55.9037
		534	2300.56	20.969	21.6062	80.1796	78.9203	0	132.249	69.5181	0	0	34.2115	44.5496	169.403	30.1818	37.1828	79.0278	132.344	42.2961	28.4602	0	112.14	0	0	111.346	0	79.974	36.0241	40.8213	0	112.611	55.6076	55.3755	43.7834	24.6158	70.1026	30.2293	28.0853	56.9291	0	0	60.7551	49.7383	0	53.6679	0	54.8876	74.5367
		535	2304.42	61.8064	21.6578	71.2933	69.669	39.4482	132.244	63.9801	17.6551	0	66.6351	69.4453	132.35	50.212	63.8147	99.1987	71.3383	56.9626	47.7768	29.1452	150.136	0	0	115.143	32.0526	52.1321	78.2129	53.4396	0	89.671	89.8976	61.1436	39.5237	0	99.7636	29.2253	22.2728	80.0225	0	0	0	26.1312	0	72.6778	0	61.2704	55.3348
		536	2308.28	36.1399	92.2979	98.6398	0	62.2785	122.389	24.7793	0	0	86.5469	46.0307	190.198	52.9961	70.1333	54.511	93.1074	59.4835	0	0	144.283	0	41.467	59.0548	17.8807	68.112	56.0871	31.7451	0	50.9356	75.1215	29.7513	21.2881	0	85.0413	0	58.1947	63.6896	0	47.4577	31.1115	0	0	21.8251	0	67.3793	92.0694
		537	2312.14	46.0823	24.3035	71.9159	36.1947	48.3695	138.995	0	23.5878	0	35.8437	0	143.486	27.6909	36.3727	62.7207	94.9404	34.6924	0	31.6464	73.5557	0	20.7609	118.319	0	25.8936	96.5494	80.4193	0	63.0884	127.136	70.0637	0	0	74.0669	0	69.6993	47.6004	0	36.3588	0	0	0	57.556	0	49.4211	64.2491
		538	2316	62.9613	31.5002	77.5065	0	43.4223	134.889	65.4152	0	37.4712	34.6274	0	189.874	93.5627	0	69.5302	98.0249	0	55.6077	66.6006	41.9176	0	0	59.9384	20.9351	42.7038	40.7206	59.5935	0	46.4492	119.215	33.9434	0	0	84.8755	0	54.3474	53.2862	21.2253	37.5713	0	38.6669	0	50.8804	0	31.3906	18.6256
		539	2319.86	60.4284	73.7814	100.013	0	33.9992	111.225	81.7565	0	0	58.1252	30.8489	206.654	57.5608	28.5038	54.3074	124.714	27.985	24.3395	0	58.4838	0	41.2004	75.9684	23.9064	20.1968	41.6578	94.0622	0	94.735	54.6372	55.0215	0	26.9998	58.3364	0	32.2405	67.8943	0	49.2671	0	0	0	49.4824	0	109.929	44.9551
		540	2323.72	27.2905	68.3967	119.44	19.4183	31.507	134.139	70.6138	0	0	59.5512	0	212.678	94.653	0	87.0127	109.684	31.8961	100.585	0	107.176	36.1047	0	113.568	17.306	20.9117	29.4317	69.5581	0	76.0817	86.9603	39.9202	0	0	58.1598	0	66.6827	67.7015	55.3935	38.8915	0	16.9144	0	26.3949	0	96.2232	90.635
		541	2327.58	48.023	0	124.964	0	40.2605	143.921	38.156	0	0	54.8281	38.9831	122.507	17.5615	27.2955	30.6608	135.019	0	62.2979	0	87.9929	0	0	99.895	28.7285	21.9168	49.3946	91.0699	0	71.0359	108.041	20.9312	19.9136	0	65.2025	0	81.9313	42.1781	0	29.8641	46.3698	24.9261	54.2538	39.0812	0	51.0409	78.4942
		542	2331.44	102.242	31.7973	148.26	58.3953	17.4164	144.685	48.5899	0	42.2634	48.929	35.7747	178.609	98.1298	53.0889	39.4354	122.809	18.7564	57.3106	0	89.8891	22.3663	19.2081	70.9203	37.1602	38.3808	25.9422	25.3124	0	58.5958	139.67	91.0653	0	0	43.1399	0	0	46.844	0	18.8439	0	0	0	0	0	36.5837	0
		543	2335.3	77.3888	45.3416	113.925	0	40.4528	182.802	108.568	0	0	84.9006	0	118.666	49.0958	101.282	82.6035	77.2865	0	0	34.0176	124.787	0	24.0758	109.406	21.9947	46.8464	60.2362	81.2095	0	93.1149	68.5519	70.2296	0	0	99.1889	27.2868	0	41.4835	39.8477	41.3416	31.4425	0	0	24.4858	20.2771	45.1492	0
		544	2339.16	59.7698	30.0791	121.031	16.9802	27.3429	129.102	82.3896	0	33.2585	81.3608	0	194.116	29.8074	86.3156	64.9356	0	36.0371	0	0	26.715	0	20.7058	90.378	55.1819	120.075	50.3516	25.3521	0	62.525	63.2665	82.5161	0	0	93.2972	0	33.7664	62.7821	32.9372	50.3042	69.1719	0	26.1448	42.2968	28.1111	44.0578	79.7871
		545	2343.02	0	69.7469	89.9561	53.739	0	159.501	62.5772	0	27.4605	74.7373	0	110.025	68.3232	85.6389	39.4783	122.754	0	88.1832	0	0	0	63.5935	70.1522	60.3249	20.6941	97.9168	73.4653	0	37.9141	56.4527	62.2573	0	32.7913	55.9077	0	0	0	0	52.4675	24.6796	40.7866	0	0	0	56.0804	31.1198
		546	2346.88	60.8163	0	118.073	31.0968	41.197	73.4043	82.3514	20.484	0	43.0787	68.4644	61.3779	65.8122	0	23.9862	0	70.5791	104.933	0	85.602	0	18.4133	39.4721	18.2033	53.2761	50.6934	97.1391	0	63.6122	101.958	0	0	29.977	42.4225	0	0	36.2453	0	56.0521	16.6497	0	26.907	29.3561	0	91.9947	0
		547	2350.74	0	95.4318	66.291	43.7039	0	91.3765	61.3718	0	0	82.3233	61.0371	117.494	74.1685	100.57	51.9174	115.701	32.4688	0	0	0	25.7888	0	69.8302	37.0909	38.9188	62.0396	113.888	28.4945	0	131.222	31.6299	0	43.5315	83.6357	0	40.5579	55.7031	45.7417	35.8743	71.3679	0	40.8466	22.0991	0	70.4293	18.9662
		548	2354.6	36.5581	55.4963	83.0686	67.2247	21.2374	150.471	28.6951	0	41.1204	63.7719	0	119.083	56.6363	65.4147	67.6899	108.453	19.5359	52.7924	41.0486	41.0843	0	19.7223	70.0095	0	59.6986	36.5114	82.4618	0	40.6556	125.211	56.3651	17.1265	26.7211	82.3958	0	42.6487	23.5573	39.4738	21.9495	24.2051	21.379	39.2964	0	0	45.6788	34.7681
		549	2358.46	34.707	37.3688	88.4898	56.52	0	144.041	74.5321	0	0	52.8385	0	87.7023	46.4969	0	47.5173	125.059	89.4886	31.5836	13.8074	0	0	0	33.9088	0	46.3921	0	132.417	0	0	147.268	68.6175	30.3069	28.043	105.901	21.9351	0	87.4392	0	59.0343	0	18.7693	0	36.6402	0	78.9537	66.7908
		550	2362.32	55.104	91.6417	70.4698	0	48.4559	176.109	104.256	33.1714	0	47.783	49.5154	148.198	32.8792	104.074	42.4465	75.3477	28.4139	24.8393	38.7915	0	0	27.5985	32.0727	51.5329	88.2848	18.8236	131.733	0	0	48.4826	23.6487	0	55.288	62.6407	17.3197	0	32.3198	0	48.5062	0	0	36.1077	67.1305	0	43.263	37.4116
		551	2366.18	0	30.1318	79.0587	47.1994	38.1949	100.722	124.453	0	0	77.5853	29.064	106.207	33.6033	41.1343	82.4318	22.6571	24.198	70.9493	0	42.6831	21.6657	47.0825	56.8961	0	46.2977	30.6515	125.915	16.2159	0	127.765	0	25.1917	74.3597	73.4899	0	0	38.3307	0	36.159	48.6158	0	64.339	0	19.4779	0	33.5038
		552	2370.04	0	80.1581	75.3098	0	0	129.502	62.2065	22.6273	0	64.1168	41.3686	146.486	48.8601	56.0303	65.9279	81.1684	0	51.8689	21.0315	0	0	0	101.159	0	50.5868	16.0142	86.75	19.795	39.315	79.0823	0	0	60.4969	72.4943	0	0	41.5808	0	30.8361	36.7312	37.4607	23.9965	62.8192	34.2209	0	29.0717
		553	2373.9	0	55.0725	105.712	22.5998	0	141.729	91.0645	0	0	89.6796	51.7298	68.2377	82.7817	32.7154	49.8758	101.717	34.9035	30.7918	51.3511	46.6083	22.0453	49.0848	57.3457	32.7729	66.1733	40.2964	120.126	0	32.9855	124.666	18.1161	17.3932	43.2099	22.3517	0	0	24.2466	26.8363	0	17.1045	0	50.8623	59.6124	0	62.3396	51.0238
		554	2377.76	0	72.9559	96.0696	46.8862	25.4725	68.2261	93.2261	0	42.6594	53.1053	0	127.075	40.9875	53.3976	56.3337	65.2967	28.3066	71.0082	64.9643	16.7569	40.4322	21.4461	27.6325	41.7867	16.7846	75.6783	88.2921	31.5962	0	151.578	0	18.3339	40.4515	49.4887	43.7689	0	56.975	22.0185	0	24.6459	0	40.8994	21.81	0	36.4119	17.0949
		555	2381.62	0	81.7641	87.1829	0	33.2904	106.561	108.227	0	0	52.9874	23.2902	27.6065	43.9594	54.4364	32.1957	41.023	35.8965	49.2635	43.1034	0	0	0	35.4909	63.2389	65.5695	26.6969	122.472	33.1302	31.7814	96.2941	27.4172	0	64.9426	31.5144	14.6825	0	78.9095	0	0	54.7946	85.8783	52.0689	71.6155	0	28.3735	74.5271
		556	2385.48	0	57.61	90.7286	0	32.0796	134.801	18.1929	0	20.9263	54.4172	33.3981	72.6101	51.7232	0	89.0063	111.465	28.5106	31.5445	72.1779	0	0	18.9267	0	0	0	0	108.109	0	0	84.5862	17.3809	16.1778	48.3312	72.6606	23.2967	0	36.377	19.267	20.8845	0	63.0175	50.4658	21.7582	0	15.2207	0
		557	2389.34	29.4182	71.6745	91.3193	56.8966	67.6333	125.908	49.5591	29.4247	0	62.0041	17.5623	132.879	107.762	58.1463	57.9992	57.5398	27.301	37.8319	57.3185	44.2177	29.4197	0	52.8515	32.1651	23.3247	0	87.114	33.6537	35.7175	122.988	42.3696	38.3905	69.9021	28.5734	0	0	29.8225	51.9214	0	24.3838	19.6549	18.0359	87.0619	22.6689	27.8175	49.165
		558	2393.2	0	66.4205	102.674	30.5325	81.43	103.027	36.8228	0	57.1799	52.0359	0	94.5377	35.9864	88.0235	67.0093	83.9277	51.7414	53.237	30.5929	38.8753	78.1665	30.1868	68.1241	50.0634	40.433	0	104.501	17.1932	43.8535	111.017	39.3682	0	70.3803	35.5727	22.1036	0	36.8535	21.6046	39.2824	0	0	37.9849	63.1371	34.602	28.6925	46.6459
		559	2397.06	0	34.6528	78.1938	47.9783	35.258	71.0955	116.191	20.9718	20.2162	69.1508	0	115.62	70.0693	110.577	25.5856	107.807	0	40.6326	30.6129	32.6194	57.2768	0	63.8965	37.14	0	20.9326	55.4844	0	16.1805	110.302	16.6109	0	99.6021	72.9324	30.6044	0	0	37.8846	0	71.1128	0	53.7597	55.1498	0	0	30.4104
		560	2400.92	18.728	65.7901	116.421	50.8364	32.9206	87.5269	32.095	24.8288	31.9536	44.289	31.2357	69.1541	35.5527	58.4531	84.0613	130.115	22.6256	49.1334	20.9858	40.1369	33.2859	0	68.7982	38.2307	72.218	19.8824	66.9788	0	47.9733	65.2575	0	18.2719	56.3065	101.173	0	0	0	0	0	35.5347	42.2237	39.7021	80.7738	0	0	24.7541
		561	2404.78	0	18.1607	130.455	0	25.8321	68.2098	0	57.3475	48.9711	68.0836	28.9028	150.084	31.9103	91.5334	77.3752	101.587	43.6912	70.9068	26.2711	30.1389	52.4808	24.2838	20.4463	27.6634	44.5374	39.6408	62.0387	0	20.3185	128.595	0	0	20.7783	93.3012	28.2028	0	32.3155	27.3432	0	25.5185	21.4177	54.729	77.7741	0	18.236	0
		562	2408.64	0	19.9377	56.6144	0	0	114.807	0	28.138	29.3358	57.2575	0	165.811	29.6954	66.867	61.0751	129.694	41.9855	62.2855	54.7109	0	27.8294	31.6062	38.4123	94.173	50.5657	35.9801	57.8163	21.4552	0	88.143	55.3675	31.2843	53.8576	36.2281	0	0	66.7066	0	0	28.3093	21.5809	16.4612	89.9134	0	42.9513	0
		563	2412.5	0	59.8808	120.055	0	0	36.8756	79.1511	0	0	57.1958	0	110.987	54.5413	106.578	62.793	84.3272	0	57.7758	80.1596	0	75.3232	0	71.2184	0	73.9249	0	59.9736	0	48.204	27.5864	0	0	88.4593	75.9442	41.5801	0	54.0551	65.3446	0	31.4831	26.9386	75.0786	62.423	0	19.8819	67.2317
		564	2416.36	0	19.0391	90.7182	44.3434	0	84.8308	30.5505	32.725	15.3971	73.4298	0	181.924	27.4555	86.6897	38.192	100.497	0	44.1511	35.6934	0	52.4423	36.7082	58.4449	65.6438	57.808	53.5788	36.1528	0	0	69.4042	0	0	87.059	108.641	0	0	24.0606	0	28.9947	16.6709	41.9059	61.9779	75.6401	0	0	83.6675
		565	2420.22	0	19.593	89.7635	0	15.8544	79.265	121.308	59.3703	34.9789	67.5277	20.1701	192.469	57.1034	64.8109	24.1484	109.66	0	46.7029	23.0906	0	33.8933	20.0215	41.5683	48.7297	43.4047	0	45.2996	0	44.4634	90.572	0	26.5245	41.7786	35.042	0	0	84.0334	61.2295	0	36.0694	0	30.1562	70.7064	0	66.711	0
		566	2424.08	0	0	78.9845	19.0788	27.1419	72.035	0	52.1287	0	62.231	0	170.623	55.4904	83.7802	40.9566	126.902	20.1469	0	51.8152	0	34.696	46.0537	58.225	38.1178	40.0275	0	56.4288	0	43.0239	67.2899	0	27.403	84.1526	40.6477	24.4441	58.9138	31.981	50.1975	0	44.2707	0	57.2543	45.8531	20.7031	54.1706	37.0197
		567	2427.94	0	36.6453	78.2412	52.0541	0	99.5512	93.062	0	0	51.7529	0	108.752	81.1711	81.1306	50.0143	145.996	0	0	38.3257	0	41.1548	0	34.6728	75.6604	22.0887	0	76.2072	0	0	109.403	0	30.9598	19.6261	70.2859	0	0	46.8654	23.2481	57.6719	37.0265	35.473	42.0313	67.7641	27.4623	45.0799	0
		568	2431.8	0	22.0652	108.92	42.6553	0	54.5058	100.162	0	0	68.2643	115.42	81.4013	60.3731	37.9349	58.8103	75.8648	0	0	49.5247	0	23.2847	0	35.8638	62.5965	39.7386	0	48.1833	42.1102	51.2902	27.3965	26.8035	0	34.7885	18.6679	44.6268	0	21.7255	39.3099	0	34.8994	26.5994	25.929	16.5663	0	24.9131	37.4096
		569	2435.66	0	33.9106	71.6397	0	0	80.6623	57.19	0	30.232	85.4874	0	123.417	27.8639	86.3264	48.9675	130.58	36.4116	0	57.5043	18.0496	57.8091	19.7512	102.665	32.7921	73.9582	17.1995	66.7551	23.7322	96.7249	79.7995	0	0	70.5004	18.9607	51.556	20.7782	42.6316	62.5897	33.6832	29.2392	51.9321	14.3417	64.8484	0	24.3881	55.9596
		570	2439.52	27.03	0	79.1551	34.6672	0	80.465	38.2073	20.1927	0	46.4756	0	170.946	100.292	49.6253	34.3958	116.533	52.2702	0	66.2694	0	30.395	0	49.4729	55.9237	50.6529	28.2743	55.5689	36.418	33.178	81.1581	0	16.6179	56.5955	52.5265	73.3402	0	0	71.5321	21.4139	39.2822	64.4856	48.6737	21.0588	0	28.6082	39.1967
		571	2443.38	0	36.5375	97.9847	0	18.5558	86.1429	113.961	0	47.8826	51.2731	22.0632	182.178	61.0914	55.2801	33.6082	99.7986	47.1684	0	0	20.9241	0	0	59.9844	37.9675	89.2847	38.6428	73.202	31.6023	0	171.626	0	0	73.1145	49.4711	63.31	0	36.0423	24.901	0	53.8714	25.3948	54.756	17.7004	0	0	35.934
		572	2447.24	0	34.001	122.857	59.0736	0	126.349	69.3844	40.7796	20.9832	97.3219	0	71.6103	67.2248	63.4722	0	174.32	0	0	0	0	0	75.4736	86.6804	32.3969	32.6163	20.9906	78.251	49.7755	0	155.012	0	15.6525	51.2859	24.0938	0	0	20.8586	0	24.7059	0	42.773	65.2384	48.6487	21.427	20.3584	46.1065
		573	2451.1	29.2146	31.2466	106.834	92.5364	0	133.476	29.1057	17.6309	37.4115	34.3633	34.1083	114.18	96.6721	0	32.8839	102.632	20.1511	0	0	0	48.0189	0	51.1207	57.9653	54.9825	21.7237	62.9178	0	0	61.0402	0	0	0	23.371	80.2179	0	46.7838	24.129	42.7997	0	0	84.0001	108.557	20.4721	19.805	56.5202
		574	2454.96	0	34.4624	65.6918	0	28.1638	143.307	120.249	0	32.4963	39.2745	32.0482	65.2101	108.476	32.9158	88.697	41.6134	0	56.6462	21.8092	0	35.6748	0	21.1717	0	52.9182	37.6057	43.3403	38.9821	0	85.1423	0	0	69.8764	0	65.9778	19.0928	63.4283	22.9158	41.9197	32.9355	0	60.5086	49.67	0	31.038	0
		575	2458.82	0	27.6644	78.2982	0	0	114.11	101.252	32.668	0	55.9525	0	111.389	31.1193	0	56.5509	85.7935	0	0	0	0	0	0	0	24.3302	52.2696	59.3096	43.3929	0	23.8637	163.844	0	18.0744	51.7353	35.3999	85.3465	49.1153	53.9423	34.5495	56.4106	73.4613	34.6745	22.0217	108.618	0	33.9002	0
		576	2462.68	0	40.3648	123.863	0	27.3666	79.5917	59.8182	30.5245	23.3353	85.1423	0	76.9047	37.9204	49.2086	68.685	43.1223	0	33.883	35.5186	0	0	0	24.4864	75.27	50.271	89.7767	91.8808	0	0	158.595	0	22.1432	61.4701	70.6496	25.6044	0	0	36.1567	0	89.1142	0	51.3419	57.8891	0	46.5307	73.6054
		577	2466.54	34.4139	22.6236	119.493	81.5897	37.3946	75.3741	17.2699	49.1194	0	73.0764	21.792	70.6822	57.9724	79.612	0	73.6743	0	62.9048	73.4703	0	0	27.7603	80.0558	78.4521	58.6625	0	58.4249	0	21.0999	113.032	0	28.4677	76.2388	24.8423	35.9212	0	77.4965	28.989	0	33.3089	36.0666	52.6652	40.9779	0	57.3668	59.5787
		578	2470.4	0	0	128.115	0	50.4908	133.247	0	28.4703	0	43.3484	0	76.5257	72.618	66.062	18.4292	84.7574	29.8353	67.7244	30.7119	0	0	45.9564	52.1429	25.4746	61.4652	0	77.3184	23.094	0	131.688	0	85.901	44.0203	30.781	51.1362	0	50.3933	34.4556	0	24.0337	0	47.6817	25.2007	30.9754	84.4535	59.213
		579	2474.26	20.5877	0	152.167	0	81.395	92.4875	91.3257	44.9353	0	43.5003	0	82.7146	94.5186	38.9691	0	32.8768	37.6363	23.7304	20.932	0	61.7871	56.9276	73.7334	17.33	51.4034	44.9676	65.8937	47.164	0	79.7643	0	20.4008	89.3893	0	73.9373	47.312	37.1036	22.81	0	59.6533	67.1395	59.0971	91.9281	0	17.4824	38.6258
		580	2478.12	37.8953	0	105.914	72.9169	38.4983	125.627	0	85.7212	0	39.717	55.9964	44.7935	38.7172	36.7523	0	27.4426	39.5115	59.8959	35.3989	0	62.6785	0	61.7634	0	32.4786	30.7522	45.0125	44.0975	23.1455	192.165	0	0	88.3452	30.7638	42.3024	0	28.3673	0	20.2415	56.6974	31.8909	40.9416	0	0	0	29.381
		581	2481.98	0	0	92.2203	21.4051	25.0883	125.051	0	64.489	0	40.9227	54.1801	117.323	0	54.322	14.7155	40.2868	0	27.0205	71.7534	0	84.2731	0	91.7616	61.6398	96.65	49.9015	30.1783	34.3537	0	142.96	0	25.5063	59.0685	57.6694	47.4401	0	52.6191	0	18.4861	63.2339	23.6641	44.7015	65.5392	0	49.3947	46.8859
		582	2485.84	0	0	172.256	48.2155	61.0581	131.773	29.9763	79.3085	0	41.8308	66.4042	107.936	43.5552	96.0665	34.3098	73.877	0	40.9662	33.0571	0	18.5939	47.8385	66.3802	36.7075	46.9534	33.1902	83.006	27.7994	18.3136	124.297	0	56.912	135.892	0	71.4636	0	20.5529	0	32.3335	73.7384	0	0	65.166	0	25.1663	0
		583	2489.7	0	22.0023	104.564	24.8805	26.5632	127.983	24.5265	67.4779	0	54.9776	0	69.2379	23.6147	89.0598	79.6852	121.834	0	36.0061	34.3808	0	53.0199	42.8907	87.2421	0	75.7565	0	83.1815	62.0563	0	167.889	0	50.0356	41.8971	0	35.134	0	38.4414	0	0	100.281	0	77.3416	72.3569	0	37.5559	52.5674
		584	2493.56	0	26.2437	114.784	53.7359	0	131.608	19.9724	49.9312	46.2881	54.2878	0	85.0104	41.2654	64.9142	42.6664	125.426	0	68.2638	26.9269	0	0	0	97.0489	51.8642	0	19.3916	0	48.2326	23.2526	159.659	0	26.7243	96.5391	33.9238	36.9236	34.7459	45.2085	0	0	65.8059	32.0986	64.2274	56.5954	0	0	49.1587
		585	2497.42	0	41.3593	102.865	76.4898	74.6589	97.7015	47.7691	77.7002	48.9424	32.4387	33.9247	91.1378	40.5346	48.134	32.4252	94.272	20.0307	106.06	0	0	0	57.1299	84.8175	21.0192	0	52.0115	36.7476	71.3827	0	112.313	0	71.5808	18.6321	0	32.3674	0	37.3931	0	40.9479	64.6416	53.591	28.9317	64.9342	0	24.2947	34.2988
		586	2501.28	0	0	92.1837	0	77.1776	36.1739	0	53.7961	0	56.9031	52.462	87.1861	84.6378	87.9804	47.9218	50.4291	0	51.2123	30.549	0	31.3962	0	23.6776	0	48.9627	0	38.8832	83.5986	0	89.5015	0	30.131	33.2742	56.1666	55.569	40.5214	24.9456	0	0	19.6775	34.9541	130.276	17.6373	0	52.3738	0
		587	2505.14	0	0	124.403	0	70.0451	122.159	21.2107	64.5943	28.036	23.7284	23.4081	42.6723	86.7599	40.3706	45.2012	41.5807	0	81.0691	52.359	0	64.0143	50.2735	147.304	0	72.4264	0	78.3319	32.3586	34.2795	64.4306	0	57.2122	55.2893	60.3075	51.115	40.8102	25.6251	46.3337	16.579	97.158	23.5274	59.9732	36.057	0	25.7205	19.8899
		588	2509	36.8329	0	178.786	44.0357	46.2193	131.612	59.47	44.4673	34.0087	85.6341	35.5537	81.4655	88.3946	97.1898	50.6171	141.968	0	62.9331	46.7031	0	99.0776	20.5601	91.1299	0	66.9159	23.7084	63.7658	0	26.8295	82.2784	0	45.5507	87.2843	48.7226	56.5396	58.0456	41.2575	49.4549	27.372	18.4727	30.3052	27.0325	40.1416	24.3104	27.6238	60.0319
		589	2512.86	0	0	140.574	0	55.1054	104.475	34.8339	44.7851	33.283	28.5695	47.8364	58.4128	0	119.298	32.9597	71.0789	0	0	70.3425	0	0	104.572	121.878	41.314	27.8048	32.0295	71.8044	77.341	0	121.863	0	49.7437	41.8504	0	0	0	38.0297	28.5082	37.6529	82.8738	0	35.7241	32.4823	0	0	0
		590	2516.72	0	15.3248	90.5789	0	52.7764	51.6038	50.502	0	0	26.3165	17.7846	66.5459	63.0092	17.9216	21.5953	105.058	37.0043	35.4604	52.2795	0	0	68.964	67.1487	53.4078	68.8671	0	65.5418	53.1622	24.6109	132.134	17.5376	48.2767	72.0826	29.9686	0	48.0027	49.7205	33.5634	49.2145	48.8782	37.5848	93.019	0	0	16.2157	0
		591	2520.58	0	0	158.62	26.6452	69.1249	138.831	0	42.6391	0	24.3226	0	54.3187	100.732	48.4711	15.9728	30.0284	0	19.4477	56.4863	0	19.7456	43.9054	111.584	46.5716	23.9525	0	49.4814	111.732	0	128.738	25.6002	43.1439	99.2045	89.5527	0	47.1072	0	50.201	69.0119	0	32.0887	36.7166	0	32.0427	0	36.1156
		592	2524.44	0	26.0283	118.801	0	87.9673	135.658	0	45.7915	0	54.6951	0	15.9028	68.3958	49.106	0	116.651	54.9094	0	0	0	0	32.7643	106.729	0	57.6656	18.6352	30.9349	64.5035	0	140.968	0	97.5806	89.0204	0	27.7743	27.4442	0	0	28.6046	41.8408	28.5509	44.5753	24.5707	22.737	0	39.4586
		593	2528.3	0	37.9803	156.453	0	75.0494	107.581	0	42.6391	0	33.9558	38.9099	56.1849	70.1779	43.9004	32.8661	89.8136	26.6861	0	114.536	0	0	20.8293	116.325	29.9496	64.1624	0	67.9064	60.0898	32.1857	147.93	0	108.469	0	21.5939	0	21.891	0	0	35.9833	0	22.142	69.3675	22.2682	0	19.1788	93.0831
		594	2532.16	25.2112	0	100.733	29.3561	60.7682	186.471	0	67.2702	42.8971	36.4161	0	25.3557	97.8725	70.4365	23.5501	77.95	0	64.3196	0	0	36.9672	65.973	55.5889	58.159	18.3545	0	84.8851	57.3667	39.7656	83.9278	20.7842	101.532	89.9119	41.3327	22.436	54.9132	73.2258	16.4926	0	18.6105	30.755	24.1958	79.0583	0	0	75.8728
		595	2536.02	18.928	36.1719	27.0041	26.285	53.2217	144.087	31.2118	27.814	36.7617	31.9569	0	37.357	114.681	0	0	67.2998	51.5101	0	68.7071	0	0	23.1888	142.702	0	87.4104	37.948	49.4095	101.779	49.8192	112.88	34.8805	104.696	53.7818	16.7815	0	39.6276	19.6981	45.716	21.0647	0	0	47.5251	78.348	0	0	22.9614
		596	2539.88	0	0	114.967	0	89.3625	104.88	0	67.7691	49.409	43.0851	0	38.2451	111.86	38.6823	39.2767	58.0898	0	0	34.3456	0	40.7002	34.3424	113.486	0	39.9859	0	41.3247	0	64.5141	85.479	75.1072	89.7254	34.6045	22.041	0	0	52.6696	52.0702	26.3472	53.555	95.5865	80.8602	51.3571	0	0	31.0378
		597	2543.74	77.4912	68.9261	65.6553	0	99.6609	135.575	0	64.821	49.0176	16.6913	0	25.598	103.16	55.0831	0	66.5281	78.5561	49.1513	24.0773	0	16.9744	59.1536	120.529	0	21.1817	52.4414	85.2017	59.4118	58.355	97.4956	30.7834	79.2405	42.7693	0	16.9704	58.8007	19.0658	51.8154	14.523	39.7794	23.8196	80.5046	35.9718	0	0	0
		598	2547.6	0	16.7107	100.548	0	72.712	118.046	0	53.1616	0	52.1222	0	23.9744	129.81	17.4582	38.6043	41.4285	21.5859	79.7237	60.7369	0	0	0	111.443	22.8489	0	35.5136	59.3164	0	25.942	75.4978	44.8244	70.5202	49.9442	33.9574	0	18.9456	22.602	0	71.0742	43.4157	59.0745	70.0653	115.66	0	28.1675	77.8593
		599	2551.46	44.5058	41.6157	92.8101	0	76.6135	108.167	49.9415	26.0569	27.6893	44.2013	0	27.0066	113.693	41.3442	29.8357	38.1541	0	0	22.9978	0	0	40.2831	110.554	0	36.5749	21.7531	87.5164	61.4223	46.5052	41.7645	18.9751	66.8609	67.74	62.4289	0	0	17.9412	64.7323	19.5384	49.7602	36.6099	83.8315	0	19.1167	0	36.5095
		600	2555.32	72.4411	46.417	115.06	0	50.9505	69.4039	0	0	0	18.399	0	52.8167	151.573	41.6597	62.6972	34.0351	0	36.5076	39.2744	0	0	52.4518	77.643	0	53.0773	19.8399	79.0024	25.5511	23.7958	64.8718	36.7726	111.058	19.5818	0	22.8248	54.149	33.106	72.7153	50.8856	78.7397	23.6507	65.136	53.3563	0	0	80.051
		601	2559.18	19.8652	54.7589	137.492	0	79.6137	88.6463	0	34.2318	21.7109	47.1496	0	70.7502	119.251	34.5155	0	0	0	43.1085	20.8978	0	37.8296	33.736	107.026	28.1581	34.842	34.529	130.845	40.4771	29.1507	116.452	96.0233	99.4622	46.7649	0	0	68.7151	0	32.6124	26.9736	0	0	84.8512	67.0869	57.8833	18.3983	0
		602	2563.04	52.6717	66.9365	103.592	0	124.388	44.3233	0	95.6314	0	48.3009	42.5871	96.7521	129.869	95.716	0	0	0	24.891	66.8164	0	47.8955	0	109.044	0	32.421	0	118.064	95.3619	74.8714	41.5238	48.1818	81.5916	0	15.1553	0	19.7613	0	38.1847	49.9456	0	0	73.7395	68.4689	0	18.8573	69.0927
		603	2566.9	89.5407	38.6851	112.175	0	72.7793	70.6522	0	68.1714	0	31.4814	0	0	90.1471	0	43.4232	51.7084	0	0	0	0	0	0	87.2674	0	52.606	52.0571	37.7486	65.0337	59.6967	52.7488	36.971	78.3587	45.0494	20.3035	0	49.5122	0	82.0021	60.2895	47.6806	0	48.7553	90.1997	0	0	53.8952
		604	2570.76	88.5655	56.0494	162.524	0	111.091	98.6969	0	96.081	0	22.7637	0	77.4473	45.1278	0	35.5644	0	0	36.9185	48.8341	0	38.188	27.9609	58.6841	0	0	0	111.06	80.5722	58.4506	73.2906	0	116.417	39.1165	39.2857	0	0	39.2592	45.1531	47.6182	48.2332	0	68.3502	79.3535	0	0	100.789
		605	2574.62	53.4379	43.2102	111.923	0	103.899	98.5669	0	114.257	0	58.5862	0	78.911	79.1031	24.3828	23.4647	23.7284	0	0	25.1205	0	18.0397	55.5994	89.7905	0	25.6677	58.5344	52.9301	50.1188	35.6174	53.1947	54.7501	63.0408	29.407	24.431	0	0	45.2977	33.6863	49.1633	72.3097	0	110.783	77.8626	35.4227	0	19.02
		606	2578.48	0	86.3111	94.1127	0	111.864	80.8082	0	59.6497	24.0822	32.5482	0	32.6934	68.9118	107.72	22.3179	0	0	25.9981	42.503	0	0	22.7618	129.242	0	51.7425	41.5583	89.7551	30.6695	0	0	74.9816	89.3298	0	23.0629	45.4475	0	0	48.9791	34.2943	51.675	0	82.4269	68.5726	0	22.8438	20.6678
		607	2582.34	0	96.9276	140.89	0	58.002	59.1326	0	98.7743	0	57.9921	0	80.8285	99.0264	77.1781	27.5358	0	0	78.0662	62.3843	0	0	0	62.4914	29.0327	44.745	64.9197	141.33	44.4349	43.2116	35.9981	55.5389	70.5494	0	16.8689	0	42.9393	22.849	56.6005	0	0	0	84.9122	60.9407	0	0	0
		608	2586.2	0	71.4212	112.408	0	59.9859	49.1095	0	94.962	0	77.8106	0	59.293	102.076	86.9217	0	66.6976	36.2416	33.5569	22.9742	0	21.6046	0	110.626	55.4896	0	17.7103	94.1941	59.8987	43.1981	64.5631	0	90.8142	38.1379	0	0	0	23.3833	118.974	27.8151	63.2422	0	107.958	68.0737	0	0	0
[truncated: 19 more columns]

## Sheet: Average Background
				SptId_18	SptId_19	SptId_21	SptId_22	SptId_24	SptId_27	SptId_28	SptId_29	SptId_30	SptId_31	SptId_32	SptId_34	SptId_37	SptId_39	SptId_41	SptId_42	SptId_43	SptId_44	SptId_46	SptId_50	SptId_52	SptId_53	SptId_55	SptId_56	SptId_58	SptId_60	SptId_61	SptId_62	SptId_63	SptId_65	SptId_67	SptId_70	SptId_71	SptId_72	SptId_74	SptId_75	SptId_77	SptId_79	SptId_80	SptId_82	SptId_83	SptId_85	SptId_87	SptId_88	SptId_89	SptId_92
		0	239.32	0	0	0	0	0	0	0	0	0	289.641	0	0	0	0	0	0	0	0	0	0	0	0	0	0	0	0	0	0	0	0	0	0	0	0	0	0	0	0	0	0	0	0	0	0	0	0
		1	243.18	0	0	0	0	0	0	0	0	0	0	0	0	0	0	0	0	0	0	0	0	0	0	0	0	0	0	0	0	0	0	0	0	0	0	0	0	0	0	0	0	0	0	0	0	0	0
		2	247.04	0	0	0	0	0	0	0	0	0	0	0	0	0	0	0	0	0	0	0	0	0	0	0	0	0	0	0	0	0	0	0	0	0	0	0	0	0	0	0	0	0	0	0	0	0	0
		3	250.9	0	0	0	0	0	0	0	0	0	0	0	0	0	0	0	0	0	0	0	0	0	0	0	0	0	0	0	0	0	0	0	0	0	0	0	0	0	0	0	0	0	0	0	0	0	0
		4	254.76	0	0	0	0	0	0	0	0	0	0	0	0	0	0	0	0	0	0	0	0	0	0	0	0	0	0	0	0	0	0	0	0	0	0	0	0	0	0	0	0	0	0	0	0	0	0
		5	258.62	0	0	0	0	0	273.482	0	0	0	0	0	0	0	0	0	0	0	0	0	0	0	0	0	0	0	0	0	0	0	0	0	0	0	0	0	0	0	0	0	0	0	0	0	0	0	0
		6	262.48	0	0	0	0	0	0	0	0	0	0	243.287	0	0	0	0	0	0	0	0	0	0	0	0	0	0	0	0	0	0	0	0	0	0	0	0	0	0	0	0	0	0	0	0	0	0	0
		7	266.34	0	0	0	0	0	0	0	0	0	0	0	0	0	0	0	0	0	0	0	0	0	0	0	0	0	0	0	0	0	0	0	0	0	0	0	0	0	0	0	0	0	0	0	0	0	0
		8	270.2	0	0	0	0	0	0	0	0	0	0	0	0	0	0	0	0	0	0	0	0	0	0	0	0	0	0	0	0	0	0	0	0	0	0	0	0	0	0	0	0	0	0	0	0	0	0
		9	274.06	0	0	0	0	0	0	0	0	0	0	0	0	0	0	0	0	0	0	0	0	0	0	0	0	0	0	0	0	0	0	0	0	0	0	0	0	0	0	0	0	0	0	0	0	0	0
		10	277.92	0	0	0	0	0	0	0	0	0	0	0	0	0	0	0	0	0	0	0	0	0	0	0	0	0	0	0	0	0	0	0	0	0	0	0	0	0	0	0	0	0	0	0	0	0	0
		11	281.78	0	0	0	0	0	0	0	0	0	0	0	0	0	0	0	0	0	0	0	0	0	0	0	0	0	0	0	0	0	0	0	0	0	0	0	0	0	0	0	0	0	0	0	0	0	0
		12	285.64	0	0	0	0	0	0	0	0	0	0	0	0	0	0	0	0	0	0	0	0	0	0	0	0	0	0	0	0	0	0	0	0	0	0	0	0	0	0	0	0	0	0	0	0	0	0
		13	289.5	0	0	0	0	0	0	0	0	0	0	0	0	0	0	0	0	0	0	0	0	0	0	0	0	0	0	0	0	0	0	0	0	0	0	0	0	0	0	0	0	0	0	0	0	0	0
		14	293.36	0	0	0	0	0	0	0	0	0	0	0	0	0	0	0	0	0	0	0	0	0	0	0	0	0	0	0	0	0	0	0	0	0	0	0	0	0	0	0	0	0	0	0	0	0	0
		15	297.22	0	0	0	0	0	0	0	0	0	0	0	0	0	0	0	0	0	0	0	0	0	0	0	0	0	0	0	0	0	0	0	0	0	0	0	0	0	0	0	0	0	0	0	0	0	0
		16	301.08	0	0	0	0	0	0	0	0	0	0	0	0	0	0	0	0	0	0	0	0	0	0	0	0	0	0	0	0	0	0	0	0	0	0	0	0	0	0	0	0	0	0	0	0	0	0
		17	304.94	0	0	0	0	0	0	0	0	0	0	0	0	0	0	0	0	0	0	0	0	0	0	0	0	0	0	0	0	0	0	0	0	0	0	0	0	0	0	0	0	0	0	0	0	0	0
		18	308.8	0	0	0	0	0	0	0	0	0	0	0	0	0	0	0	0	0	0	0	0	0	0	0	0	0	0	0	0	0	0	0	0	0	0	0	0	0	0	0	0	0	0	0	0	0	0
		19	312.66	0	0	0	0	0	0	0	0	0	0	0	0	0	0	0	0	0	0	0	0	0	0	0	0	0	0	0	0	0	0	0	0	0	0	0	0	0	0	0	0	0	0	0	0	0	0
		20	316.52	0	0	0	0	0	0	0	0	0	0	0	0	0	0	0	0	0	0	0	0	0	0	0	0	0	0	0	0	0	0	0	0	0	0	0	0	0	0	0	0	0	0	0	0	0	0
		21	320.38	0	0	0	0	0	0	0	0	0	0	0	0	0	0	0	0	0	0	0	0	0	0	0	0	0	0	0	0	0	0	0	0	0	0	0	0	0	0	0	0	0	0	0	0	0	0
		22	324.24	0	0	0	0	0	0	0	0	0	0	0	0	0	0	0	0	0	0	0	0	0	0	0	0	0	0	0	0	0	0	0	0	0	0	0	0	0	0	0	0	0	0	0	0	0	0
		23	328.1	0	0	0	0	0	0	0	0	0	0	0	0	0	0	0	0	0	0	0	0	0	0	0	0	0	0	0	0	0	0	0	0	0	0	0	0	0	0	304.328	0	0	0	0	0	0	0
		24	331.96	0	0	0	0	0	0	0	0	0	0	0	0	0	0	0	0	0	0	0	0	0	0	0	0	0	0	0	0	0	0	0	0	0	0	0	0	0	0	0	0	0	0	0	299.867	0	0
		25	335.82	0	0	0	0	0	0	0	0	0	0	0	0	0	0	0	0	0	0	0	0	0	0	0	0	0	0	0	0	0	0	0	0	0	0	0	0	0	0	0	0	0	0	0	0	0	0
		26	339.68	0	0	0	0	0	0	0	0	0	0	0	0	0	0	0	0	0	0	0	0	0	0	0	0	0	0	0	0	0	0	0	0	0	0	0	0	0	0	0	0	0	0	0	0	0	0
		27	343.54	0	0	0	0	0	0	0	0	0	0	0	0	0	0	0	0	0	0	0	0	0	0	0	0	0	0	0	0	0	0	0	0	0	0	0	0	0	0	0	0	0	0	0	0	0	0
		28	347.4	0	0	0	0	0	0	0	0	0	0	0	0	0	0	0	0	0	0	0	0	0	0	0	0	0	0	0	0	0	0	0	0	0	0	0	0	0	0	0	0	0	0	0	0	0	0
		29	351.26	0	0	0	0	0	0	0	0	0	0	0	0	0	0	0	0	0	0	0	0	0	0	0	0	0	0	0	0	0	0	0	0	0	0	0	0	0	0	0	0	0	0	0	0	0	0
		30	355.12	0	0	0	0	0	0	0	0	0	0	0	0	0	0	0	0	0	0	0	0	0	0	0	0	0	0	0	0	0	0	0	0	0	0	0	0	0	0	0	0	0	0	0	0	0	0
		31	358.98	0	0	0	0	0	0	0	0	0	0	0	0	0	0	0	0	0	0	0	0	0	0	0	0	0	0	0	0	0	0	0	0	0	0	0	0	0	0	0	0	0	0	0	0	0	0
		32	362.84	0	0	0	0	0	0	0	0	0	0	0	0	0	0	0	0	0	0	0	0	0	0	0	0	0	0	0	0	0	0	0	0	0	0	0	0	0	0	0	0	0	0	0	0	0	0
		33	366.7	0	0	0	0	0	0	0	0	0	0	0	0	0	0	0	0	0	0	0	0	0	0	0	0	0	0	0	0	0	0	0	0	0	0	0	0	0	0	0	0	0	0	0	0	0	0
		34	370.56	0	0	0	0	0	0	0	0	0	0	0	0	0	0	0	0	0	0	0	0	0	0	0	0	0	0	0	0	0	0	0	0	0	0	254.682	0	0	0	0	0	0	0	0	0	0	0
		35	374.42	0	264.735	0	0	0	0	0	0	0	0	0	0	0	0	0	0	0	0	0	0	0	0	0	0	0	0	0	0	0	268.533	0	0	0	0	0	0	0	0	0	0	0	0	0	0	0	0
		36	378.28	0	0	0	0	0	0	0	0	0	0	0	0	0	0	0	0	0	0	0	0	0	0	0	0	0	0	0	0	0	0	0	0	0	0	0	0	0	0	0	0	0	0	0	0	0	0
		37	382.14	0	0	0	0	0	0	0	0	0	0	0	0	0	0	0	0	0	0	0	0	0	0	0	0	0	0	0	0	0	268.151	0	0	0	0	0	0	0	0	0	0	0	0	0	0	0	0
		38	386	0	0	0	0	302.062	0	0	0	0	0	0	0	0	0	0	0	0	0	0	0	0	0	0	0	0	0	0	0	0	279.142	0	0	0	0	0	0	0	0	0	0	0	0	0	0	0	0
		39	389.86	0	0	0	0	0	0	0	0	0	0	0	0	0	0	0	0	0	0	0	0	0	0	0	0	0	0	0	0	0	274.445	0	0	0	0	0	0	0	0	0	0	0	0	0	0	0	0
		40	393.72	0	0	0	0	0	0	0	0	0	0	0	0	0	0	0	0	0	0	0	0	0	0	0	0	0	0	0	0	0	271.355	0	0	0	0	0	0	0	0	0	0	0	0	0	0	0	0
		41	397.58	0	0	0	0	0	0	0	0	0	0	0	0	0	0	0	0	0	0	0	0	0	0	0	0	0	0	0	0	0	274.921	0	0	0	0	0	0	0	0	0	0	0	0	0	0	0	0
		42	401.44	0	0	0	0	0	0	0	0	0	0	0	0	0	0	0	0	0	0	0	0	0	0	0	0	0	0	0	0	0	277.453	0	0	0	0	0	0	0	0	0	0	0	0	0	0	0	0
		43	405.3	0	0	0	0	0	0	0	0	0	0	0	0	0	0	0	0	0	0	0	0	0	0	0	0	0	0	0	0	0	0	0	0	0	0	0	0	0	0	0	0	0	0	0	0	0	0
		44	409.16	0	0	0	0	0	0	0	0	0	0	0	0	0	0	0	0	0	0	0	0	0	0	0	0	0	0	0	0	0	282.592	0	0	0	0	0	0	0	0	0	0	0	0	0	0	0	0
		45	413.02	0	0	0	0	0	0	0	0	0	0	0	0	0	0	0	0	0	0	0	0	0	0	0	0	0	0	0	0	0	275.554	0	0	0	0	0	0	0	0	0	0	0	0	0	0	0	0
		46	416.88	0	0	0	288.23	0	0	0	0	0	0	0	0	0	0	0	0	0	0	0	0	0	0	0	0	0	0	0	0	0	281.969	0	0	0	0	0	0	0	0	0	0	0	0	0	0	0	0
		47	420.74	0	0	0	277.998	0	0	0	0	0	0	0	0	0	0	0	0	0	0	0	0	0	0	0	0	0	0	0	0	0	282.711	0	0	0	0	0	0	0	0	0	0	0	280.381	0	0	0	0
		48	424.6	0	0	0	287.635	0	0	0	0	0	0	0	0	0	0	0	0	0	0	0	0	0	0	0	0	0	0	0	0	0	269.27	0	0	0	0	0	0	0	0	0	0	0	0	0	0	0	0
		49	428.46	0	0	0	285.467	0	0	0	0	0	0	0	0	0	0	0	0	0	0	0	0	0	0	0	0	0	0	0	0	0	275.129	0	0	0	0	0	0	0	0	0	0	0	0	0	0	0	0
		50	432.32	0	0	0	274.813	0	0	0	0	0	0	0	0	0	0	0	0	0	0	0	0	0	0	0	0	0	0	0	0	0	279.076	0	0	0	0	0	0	0	0	0	0	0	0	0	0	0	0
		51	436.18	0	0	0	292.026	0	0	0	0	0	0	0	0	0	0	0	0	0	0	0	0	0	0	0	0	0	0	0	0	0	275.336	0	0	0	0	0	0	0	0	0	0	0	0	0	0	0	0
		52	440.04	0	0	0	283.275	0	0	0	0	0	0	0	0	0	0	0	0	0	0	0	0	0	0	0	0	0	0	0	0	0	275.908	0	0	0	0	0	0	0	0	0	0	0	0	0	0	0	0
		53	443.9	0	0	0	275.351	0	0	0	0	0	0	0	0	0	0	0	0	0	0	0	0	0	0	0	0	0	0	0	0	0	277.727	0	0	0	0	0	0	0	0	0	0	0	0	0	0	0	0
		54	447.76	0	0	0	272.18	0	0	0	0	0	0	0	0	0	0	0	0	0	0	0	0	0	0	0	0	0	0	0	0	0	288.359	0	0	0	0	0	0	0	0	0	0	0	0	0	0	0	0
		55	451.62	0	0	0	280.677	0	0	0	0	0	0	0	0	0	0	0	0	0	0	0	0	0	0	0	0	0	0	0	0	0	273.329	0	0	0	0	0	0	0	0	0	0	0	0	0	0	0	0
		56	455.48	0	0	0	290.579	0	0	0	236.717	0	0	0	0	0	0	0	0	0	0	0	0	0	0	0	0	0	0	0	0	0	279.973	0	0	0	0	0	0	0	0	0	0	0	0	0	0	0	0
		57	459.34	0	0	0	288.59	0	0	0	0	0	0	0	0	0	0	0	0	0	0	0	0	0	0	0	0	0	0	0	0	0	276.42	0	0	0	0	0	0	0	0	0	0	0	0	0	0	0	0
		58	463.2	0	0	0	283.66	0	0	0	0	0	0	0	0	0	0	0	0	0	0	0	0	0	0	0	0	0	0	0	0	0	280.329	0	0	0	0	0	0	0	0	0	0	0	0	0	0	0	0
		59	467.06	0	0	0	287.052	0	0	0	0	0	0	0	0	0	0	0	0	0	0	0	0	0	0	0	0	0	0	0	0	0	279.948	0	0	0	0	0	0	0	0	0	0	0	0	0	0	0	0
		60	470.92	0	0	0	281.612	0	0	0	0	0	0	0	0	0	0	0	0	0	0	0	0	0	0	0	0	0	0	0	0	0	280.67	0	0	0	0	0	0	0	0	0	0	0	0	0	0	0	0
		61	474.78	0	0	0	284.333	0	0	0	0	0	0	0	0	0	0	0	0	0	0	0	0	0	0	0	0	0	0	0	0	0	272.644	0	0	0	0	0	0	0	0	0	0	0	0	0	0	0	0
		62	478.64	0	0	0	285.171	0	0	0	0	0	0	272.889	0	0	0	0	0	0	0	0	0	0	0	0	0	0	0	0	0	0	280.869	0	0	0	0	0	0	0	0	0	0	0	0	0	0	0	0
		63	482.5	0	0	0	286.607	0	0	0	0	0	0	0	0	0	0	0	0	0	0	0	0	0	0	0	0	0	0	0	0	0	272.758	0	0	0	0	0	0	0	0	0	0	0	0	0	0	0	0
		64	486.36	0	0	0	283.397	0	0	0	0	0	0	0	0	0	274.835	0	0	0	0	0	0	0	0	0	0	0	0	0	0	0	277.077	0	0	0	0	0	0	0	202.758	0	0	0	0	0	0	0	0
		65	490.22	0	0	0	285.624	0	0	0	0	0	0	0	0	0	0	0	0	0	0	0	0	0	0	0	0	0	0	0	0	0	289.71	0	0	0	0	0	0	0	0	0	0	0	0	0	0	0	0
		66	494.08	0	0	0	278.759	0	0	0	0	0	0	0	0	0	0	0	0	0	265.542	0	0	0	0	0	0	0	0	0	0	0	278.461	0	0	0	0	0	0	0	0	0	0	0	0	0	0	0	0
		67	497.94	0	0	0	270.644	0	0	0	0	0	0	0	0	0	0	0	0	0	0	0	0	0	0	0	0	0	0	0	0	0	271.378	0	0	0	0	0	0	0	0	0	230.382	0	0	0	0	0	0
		68	501.8	0	0	0	274.587	0	0	0	0	0	0	0	0	0	0	0	0	0	0	0	0	0	0	0	0	0	0	0	0	0	277.49	0	0	0	0	0	0	0	0	0	0	0	0	0	0	0	0
		69	505.66	0	0	0	283.578	0	0	0	0	0	0	0	0	0	0	0	0	0	0	0	0	0	0	0	0	0	0	0	0	0	274.508	0	0	0	0	0	0	0	0	0	0	0	0	0	0	0	0
		70	509.52	0	0	0	273.899	0	0	0	0	0	0	0	0	0	0	0	0	0	272.955	0	0	0	0	0	0	0	233.501	0	0	0	276.553	0	0	0	0	0	0	0	0	0	0	0	0	0	0	0	0
		71	513.38	0	0	0	279.066	0	0	0	0	0	0	0	0	0	0	0	0	0	0	0	0	0	0	0	0	0	0	0	0	0	278.105	0	0	0	0	0	0	0	0	0	0	0	0	0	0	0	0
		72	517.24	0	0	0	276.067	0	0	0	0	0	0	0	0	0	0	0	0	0	265.707	0	0	0	0	0	0	0	0	0	0	0	273.545	0	0	0	0	0	0	0	0	0	0	0	0	0	0	0	0
		73	521.1	0	0	0	281.042	0	0	0	0	0	0	0	0	0	0	0	0	0	257.082	0	0	0	0	0	0	0	0	0	0	0	274.827	0	0	0	0	0	0	0	0	0	0	0	0	0	0	0	0
		74	524.96	0	0	0	291.944	0	0	0	0	0	0	0	0	0	0	0	0	0	269.063	0	0	0	0	0	0	0	0	0	0	0	272.638	0	0	0	0	0	0	0	0	0	0	0	0	0	0	0	0
		75	528.82	0	0	0	283.996	0	0	0	0	0	0	0	0	0	0	0	0	0	0	273.528	0	0	0	0	0	0	0	0	0	0	268.235	0	0	0	0	0	0	0	0	0	0	0	0	0	0	0	0
		76	532.68	0	0	0	283.941	0	0	0	0	0	0	0	0	0	0	0	0	0	0	0	0	0	0	0	0	270.436	0	0	0	0	269.566	0	0	0	0	0	0	0	0	0	0	0	0	0	0	0	0
		77	536.54	0	0	0	295.126	0	0	0	0	0	0	0	0	0	0	0	0	0	0	0	0	292.702	0	0	0	279.086	0	0	0	0	275.637	0	0	0	0	0	0	0	0	0	0	0	0	0	0	0	0
		78	540.4	0	0	0	291.962	0	0	0	0	0	0	0	0	0	0	0	0	0	269.872	0	0	0	0	0	0	268.481	0	0	0	0	272.731	0	0	0	0	0	0	0	0	0	0	0	0	0	0	0	0
		79	544.26	0	0	0	285.822	0	0	0	0	0	0	0	0	0	0	0	0	0	0	0	0	0	0	0	0	271.649	0	0	0	0	276.126	0	0	0	0	0	0	0	0	0	0	0	0	0	0	0	0
		80	548.12	0	0	0	281.733	0	0	0	0	0	0	0	0	0	0	0	0	0	274.765	0	0	0	0	0	0	268.879	0	0	0	0	274.683	0	0	0	0	0	0	0	0	0	0	0	0	0	0	0	0
		81	551.98	0	0	0	287.75	0	0	0	0	0	0	0	0	0	0	0	0	0	268.857	0	0	0	0	0	0	281.24	0	0	0	0	280.097	0	0	0	0	0	0	0	0	0	0	0	0	0	0	0	0
		82	555.84	0	0	0	288.127	0	0	0	0	0	0	0	0	0	0	0	0	0	262.744	0	0	0	0	0	0	274.058	0	0	0	0	262.662	0	0	0	0	0	0	0	0	0	0	0	0	0	0	0	0
		83	559.7	0	0	0	269.045	0	0	0	0	0	0	0	0	0	0	0	0	0	259.892	0	0	0	0	0	0	275.026	0	0	0	0	282.639	0	0	0	0	0	0	0	0	0	0	0	0	0	0	0	0
		84	563.56	0	0	0	282.634	0	0	0	0	0	0	0	0	0	0	0	0	0	0	0	0	0	0	0	0	272.303	0	0	0	278.967	267.808	0	0	0	0	0	0	0	0	0	0	0	0	0	0	0	0
		85	567.42	0	0	0	272.861	0	0	0	0	0	0	0	0	0	0	0	0	0	0	0	0	0	0	0	0	273.705	0	0	0	0	270.189	0	0	0	0	0	0	0	0	0	0	0	0	0	0	0	0
		86	571.28	0	0	0	279.383	0	0	0	0	0	0	0	0	0	0	0	0	0	253.631	0	0	0	0	0	0	275.331	0	0	0	0	264.163	0	0	0	0	0	0	0	0	0	0	0	0	0	0	0	0
		87	575.14	0	0	0	282.22	0	0	0	0	0	0	0	0	0	0	0	0	0	260.954	0	0	0	0	0	0	264.018	0	272.887	0	284.245	274.305	0	0	0	0	0	0	0	0	0	0	0	0	0	0	0	282.271
		88	579	0	0	0	0	0	0	0	0	0	0	0	0	0	0	0	0	0	271.451	0	0	0	0	0	0	274.648	0	0	0	0	254.41	0	0	0	0	0	0	0	0	0	0	0	0	0	0	0	282.447
		89	582.86	0	0	0	284.604	0	0	0	0	0	0	0	0	0	0	0	0	0	258.483	0	0	0	0	0	0	269.678	0	0	0	0	274.938	0	0	0	0	0	0	0	0	0	0	0	0	0	0	0	0
		90	586.72	0	0	0	287.746	0	0	0	0	0	0	0	0	0	0	0	0	0	269.868	0	0	0	0	0	0	258.207	0	0	0	0	274.455	0	0	0	0	0	0	0	0	0	0	0	0	0	0	0	0
		91	590.58	0	0	0	283.075	0	0	0	0	0	0	0	0	0	0	0	0	0	0	0	0	0	0	0	0	279.29	0	0	0	0	264.53	0	0	0	0	0	0	0	0	0	0	0	0	0	0	0	0
		92	594.44	0	0	0	287.75	0	0	0	0	0	0	0	282.23	0	0	0	0	0	251.591	0	0	0	0	0	281.977	262.113	0	0	0	0	275.991	0	0	0	0	0	0	0	0	0	0	0	0	0	0	0	298.578
		93	598.3	0	0	0	283.991	0	0	0	0	0	0	0	0	0	0	0	0	0	255.192	0	0	0	0	0	279.939	269.091	0	0	0	0	272.114	0	0	0	0	0	0	0	0	0	0	0	0	0	0	0	297.487
		94	602.16	0	0	0	276.909	0	0	0	0	280.677	0	0	0	0	0	0	0	0	251.87	0	0	0	0	0	0	272.631	0	278.427	0	0	274.508	0	0	0	0	0	0	0	0	0	0	0	0	0	0	0	291.55
		95	606.02	0	0	0	0	0	0	0	0	0	0	0	292.86	0	0	0	0	0	257.094	0	0	0	0	0	0	274.58	0	0	0	0	284.904	0	0	0	0	0	0	0	0	0	0	0	0	0	0	0	294.167
		96	609.88	0	0	0	283.812	0	0	0	0	0	280.206	0	268.033	0	0	0	0	0	259.303	0	0	0	0	0	0	270.972	0	298.608	0	0	281.523	0	0	0	0	0	0	0	0	0	0	0	0	0	0	0	292.868
		97	613.74	0	0	0	294.374	0	0	0	0	0	0	0	281.15	0	0	0	0	0	253.109	0	0	0	0	0	270.377	259.947	0	0	0	0	283.962	0	0	0	0	0	0	0	0	0	0	0	0	0	0	0	0
		98	617.6	0	0	0	0	0	0	0	0	272.881	0	0	280.442	0	0	0	0	0	266.93	0	0	0	0	302.572	278.283	271.639	0	276.032	0	0	281.099	0	0	0	0	0	0	0	0	0	0	0	0	0	0	0	295.033
		99	621.46	0	0	0	270.925	0	0	0	0	272.868	0	0	280.03	0	0	0	0	0	264.131	0	0	0	0	0	270.9	273.413	0	289.949	0	0	270.49	0	0	0	0	0	0	0	0	0	0	0	0	0	0	0	281.911
		100	625.32	0	0	0	273.391	0	0	0	0	271.007	0	0	273.442	0	0	0	0	0	262.21	0	0	0	0	0	0	269.302	0	272.282	0	0	273.032	0	0	0	0	0	0	0	0	0	0	0	0	0	0	0	293.36
		101	629.18	0	0	0	0	0	0	0	0	0	0	0	279.308	0	0	0	0	0	259.685	0	0	0	0	0	273.484	279.579	0	292.97	0	0	274.027	0	0	0	0	0	0	0	0	0	0	0	0	0	0	0	296.201
		102	633.04	0	0	0	0	0	0	0	0	277.634	0	0	280.936	0	0	272.556	0	0	252.254	0	0	0	0	0	277.736	268.797	0	286.006	0	0	279.325	0	0	0	0	0	0	0	0	0	0	0	0	0	0	0	0
		103	636.9	0	0	0	278.13	0	0	0	0	272.406	0	0	287.674	0	0	0	0	0	260.426	260.657	0	0	0	0	282.142	280.416	0	275.962	0	268.365	277.108	0	0	0	0	0	0	0	0	0	0	0	0	0	0	0	284.475
		104	640.76	0	0	0	287.524	0	0	0	0	277.472	0	0	268.57	0	0	0	0	0	263.356	0	0	0	0	0	0	267.085	0	283.567	0	0	274.107	0	0	0	0	0	0	0	0	0	0	0	0	0	0	0	298.096
		105	644.62	0	0	0	275.21	0	0	0	0	280.161	0	0	273.242	288.385	0	0	0	0	264.086	0	0	0	0	0	281.069	277.913	0	284.148	0	268.472	278.221	0	0	0	0	0	0	0	0	0	0	0	0	0	0	0	0
		106	648.48	0	0	0	0	0	0	0	0	265.325	0	0	281.589	0	0	0	0	0	271.884	0	0	0	0	0	267.665	277.644	0	0	0	0	281.315	0	0	0	0	0	0	0	0	0	0	0	0	0	0	0	0
		107	652.34	0	0	0	271.809	0	0	0	0	271.413	0	0	261.909	0	0	0	0	0	277.577	0	0	0	0	0	277.185	280.937	0	278.227	0	0	273.281	0	0	0	0	0	0	0	0	0	0	0	0	0	0	0	0
		108	656.2	0	0	0	0	0	0	0	0	261.041	0	0	277.672	0	0	0	0	0	0	0	0	0	0	0	0	285.53	0	283.776	0	280.853	283.219	0	0	0	0	0	0	0	0	0	0	0	0	0	0	0	0
		109	660.06	0	0	0	0	0	0	0	0	270.076	0	0	271.082	0	0	0	0	0	251.14	0	0	0	0	0	0	280.668	0	278.227	0	0	271.806	0	0	0	0	0	0	0	0	0	0	0	0	0	0	0	0
		110	663.92	0	0	0	0	0	0	0	0	264.872	0	0	274.328	0	0	0	0	0	267.227	0	0	0	0	0	0	272.641	0	293.109	0	0	271.352	0	0	0	0	0	0	0	0	0	0	0	0	0	0	0	0
		111	667.78	0	0	0	0	0	0	0	0	272.212	0	0	276.506	0	0	0	0	0	0	0	0	0	0	0	0	274.344	0	276.745	0	0	271.919	0	0	0	0	0	0	0	0	0	0	0	0	0	0	0	0
		112	671.64	0	0	0	274.998	0	0	0	0	285.214	0	0	272.244	0	0	0	0	0	261.605	0	0	0	0	0	0	277.326	0	275.44	0	284.135	269.024	0	0	0	0	0	0	0	0	0	0	0	0	0	0	0	0
		113	675.5	0	0	0	271.791	0	0	0	0	269.804	0	0	276.862	0	0	0	0	0	248.613	0	0	0	0	0	0	278.172	0	279.439	0	275.967	273.209	0	0	0	0	0	0	0	0	0	0	0	0	0	0	0	290.686
		114	679.36	0	0	0	285.056	0	0	0	0	270.003	0	0	267.774	0	0	0	0	0	259.68	0	0	0	0	0	0	274.06	0	276.116	0	268.255	272.016	0	0	0	0	0	0	0	0	0	0	0	0	0	0	0	0
		115	683.22	0	0	0	0	0	0	0	0	266.888	0	290.088	277.979	0	0	0	0	0	0	0	0	0	0	0	0	279.411	0	266.229	0	276.498	273.768	0	0	0	0	0	0	240.129	0	0	0	0	0	0	0	0	0
		116	687.08	0	0	0	0	0	0	0	0	265.633	0	280.769	283.444	0	0	0	0	0	258.255	0	0	0	0	0	275.589	276.525	0	275.804	0	280.162	267.788	0	0	0	0	0	0	0	0	0	0	0	0	0	0	0	0
		117	690.94	0	0	0	275.232	0	0	0	0	268.378	0	288.241	270.347	0	0	0	0	0	259.583	0	0	0	0	0	0	278.582	0	286.051	0	271.702	269.93	0	0	0	0	0	0	0	0	0	0	0	0	0	0	0	293.206
		118	694.8	0	0	0	276.877	0	0	0	0	271.952	0	288.743	276.893	0	0	0	0	0	273.34	0	0	0	0	0	0	270.271	0	284.894	0	268.707	265.912	0	0	0	0	0	0	0	0	0	0	0	0	0	0	0	0
		119	698.66	0	0	0	285.447	0	0	0	0	0	0	290.315	279.096	0	0	0	0	0	256.604	0	0	0	0	0	0	263.045	0	276.531	0	278.498	274.701	0	0	0	0	0	0	0	0	0	0	0	0	0	0	0	0
		120	702.52	0	0	0	279.98	0	0	0	0	0	0	284.794	281.733	0	0	0	0	0	0	0	0	0	0	0	0	268.392	0	270.694	0	266.634	266.795	0	0	0	0	0	0	0	0	0	0	0	0	0	0	0	0
		121	706.38	0	0	0	272.099	0	0	0	0	264.377	0	294.629	289.959	0	0	0	270.768	0	259.439	0	0	0	0	0	0	266.862	0	273.696	0	283.864	271.806	0	0	0	0	0	0	0	0	0	0	0	0	0	0	0	0
		122	710.24	0	0	0	270.236	0	0	0	0	275.594	0	275.197	287.784	0	0	0	0	0	0	0	0	0	0	0	0	273.415	0	275.728	0	259.76	270.658	0	0	0	0	0	0	0	0	0	0	0	0	0	0	0	0
		123	714.1	0	0	0	272.23	0	0	0	0	270.336	0	278.968	273.122	0	0	0	0	0	267.233	0	0	0	0	0	0	284.236	0	269.133	0	275.24	264.184	0	0	0	0	0	0	0	0	0	0	0	288.631	0	0	0	0
		124	717.96	0	0	0	272.022	0	0	0	0	0	0	287.265	269.674	0	0	0	0	0	256.528	0	0	0	0	0	0	280.67	0	275.667	0	0	275.851	0	0	0	0	0	0	0	0	0	0	0	0	0	0	0	288.83
		125	721.82	0	0	0	279.692	0	0	0	0	264.084	0	289.222	267.809	0	0	0	0	0	269.432	0	0	0	0	0	0	271	0	277.29	0	274.531	264.734	0	0	0	0	0	0	0	0	0	0	0	0	0	0	0	0
		126	725.68	0	0	0	262.225	0	0	0	0	0	0	282.722	271.672	0	0	0	0	0	0	0	0	0	0	0	0	267.899	0	273.927	0	271.318	274.452	0	0	0	0	0	0	0	0	0	0	0	0	0	0	0	0
		127	729.54	0	0	0	270.934	0	0	0	0	263.634	0	281.601	269.157	0	0	0	0	0	266.606	0	0	0	0	0	0	278.403	0	262.273	0	0	265.167	0	0	0	0	0	0	0	0	0	0	0	0	0	0	0	0
		128	733.4	0	0	0	280.651	0	0	0	0	0	0	294.606	274.125	0	0	0	0	0	261.758	0	0	0	0	0	0	267.592	0	272.144	0	283.946	275.284	0	0	0	0	0	0	0	0	0	0	0	0	0	0	0	0
		129	737.26	0	0	0	282.849	0	0	0	0	0	0	281.917	271.246	0	0	0	0	264.251	263.301	279.29	0	0	0	0	0	280.733	0	288.905	0	0	267.35	0	0	0	0	0	0	0	0	0	0	0	0	0	0	0	0
		130	741.12	0	276.915	0	264.359	0	0	0	0	0	0	283.891	274.243	0	0	0	0	270.819	258.765	0	0	0	0	0	0	272.606	0	267.093	0	267.439	271.275	0	0	0	0	0	0	0	0	0	0	0	0	0	0	0	0
		131	744.98	0	0	0	271.991	0	0	0	0	266.147	0	279.021	277.185	0	0	0	0	267.524	272.89	0	0	0	0	272.68	0	281.595	0	279.777	0	0	253.865	0	0	0	0	0	0	0	0	0	0	0	0	0	0	0	0
		132	748.84	0	0	0	273.178	0	0	0	0	271.797	0	296.488	284.229	0	0	0	0	0	261.116	0	0	0	0	0	0	282.671	0	278.57	0	284.09	268.584	0	0	0	0	0	0	0	0	0	0	0	0	0	0	0	0
		133	752.7	0	0	0	287.817	0	0	0	0	274.631	0	285.792	278.669	0	0	0	0	0	262.379	0	0	0	0	0	0	281.534	0	279.611	0	273.93	272.094	0	0	0	0	0	0	0	0	0	0	0	0	0	0	0	290.584
		134	756.56	0	0	0	265.856	0	0	0	0	261.277	0	281.39	281.289	0	0	0	0	276.645	264.177	0	0	0	0	0	0	265.548	0	275.474	0	267.803	269.005	0	0	0	0	0	0	0	0	0	0	0	0	0	0	0	0
		135	760.42	0	0	0	284.676	0	0	0	0	269.211	0	292.515	280.377	0	0	0	0	273.88	261.14	0	0	0	0	0	0	278.421	0	278.475	0	273.374	260.018	0	0	0	0	0	0	0	0	0	0	0	0	0	0	0	294.33
		136	764.28	0	0	0	281.846	0	0	0	0	263.645	0	283.952	284.512	0	0	0	0	265.421	0	0	0	0	0	0	0	271.493	0	273.239	0	269.843	278.899	0	0	0	0	0	0	0	0	0	0	0	0	0	0	0	282.417
		137	768.14	0	274.876	0	280.341	0	0	0	0	0	0	276.956	281.572	0	0	0	0	0	264.334	0	0	0	0	0	280.164	274.301	0	276.297	0	264.497	265.512	0	0	0	0	0	0	0	0	0	0	0	0	0	0	0	284.678
		138	772	0	291.265	0	264.173	0	0	0	0	0	0	281.451	287.144	0	0	0	0	268.632	264.034	0	0	0	0	0	0	268.215	0	276.062	0	279.121	272.33	0	0	0	0	0	0	0	0	0	0	0	0	0	0	0	283.787
		139	775.86	0	276.633	0	271.114	0	0	0	0	0	0	279.04	294.888	0	0	0	0	265.766	268.861	0	0	0	0	0	0	278.386	0	277.432	0	286.316	264.089	0	0	0	0	0	0	0	0	0	0	0	0	0	0	0	287.439
		140	779.72	0	0	0	265.338	0	0	0	0	266.925	0	280.677	273.728	0	0	0	0	272.665	261.343	0	0	0	0	0	0	274.384	0	277.012	0	264.05	271.351	0	0	0	0	0	0	0	0	0	0	0	0	0	0	0	0
		141	783.58	0	278.399	0	271.591	255.336	0	0	0	258.81	0	279.245	280.666	0	0	0	0	281.198	267.88	0	0	0	0	0	0	266.179	0	282.144	0	274.681	263.489	0	0	0	0	0	0	0	0	0	0	0	0	0	0	0	0
		142	787.44	0	0	0	260.715	246.962	0	0	0	261.42	0	287.921	275.368	0	0	0	0	0	262.426	0	0	0	0	0	0	273.482	0	270.352	0	263.488	257.425	0	0	0	0	0	0	0	0	0	0	0	0	0	0	0	0
		143	791.3	0	0	0	263.492	266.301	0	0	0	272.491	0	276.803	272.299	0	0	0	0	274.649	257.247	0	0	0	0	0	0	271.74	0	276.534	0	277.619	264.346	0	0	0	0	0	0	0	0	0	0	0	0	0	0	0	280.795
		144	795.16	0	267.128	0	273.548	257.61	0	0	0	264.892	0	276.323	269.664	0	0	0	0	271.087	278.645	0	0	276.497	0	0	0	274.362	0	277.336	0	279.142	267.262	0	0	0	0	0	0	0	0	0	0	0	0	0	0	0	283.251
		145	799.02	0	0	0	266.827	0	0	0	0	0	0	283.149	262.745	0	0	0	0	267.843	278.954	0	0	0	0	0	0	272.647	0	271.69	0	281.099	258.943	0	0	0	0	0	0	0	0	0	0	0	0	0	0	0	277.879
		146	802.88	0	276.212	0	273.473	0	0	0	0	260.883	0	290.131	264.358	0	0	0	0	265.139	260.237	0	0	0	0	0	273.839	277.108	0	280.819	0	273.917	256.198	0	0	0	0	0	0	0	0	0	0	0	0	0	0	0	282.385
		147	806.74	0	0	0	272.449	0	0	0	0	0	0	276.255	263.278	0	0	0	0	275.81	272.039	0	0	0	0	0	270.017	273.264	0	279.95	0	271.563	271.349	237.251	0	0	0	0	264.265	0	0	0	0	0	0	0	0	0	277.285
		148	810.6	0	271.409	0	279.952	0	0	0	0	256.39	0	276.795	278.831	0	0	0	0	262.242	273.958	0	0	0	0	0	275.567	270.887	0	284.002	0	261.548	266.563	0	0	0	0	0	0	0	0	0	0	0	0	0	0	0	277.322
		149	814.46	0	272.109	0	275.769	0	0	0	0	259.106	0	283.397	273.927	0	0	0	0	265.257	264.864	0	0	0	0	0	279.76	0	0	278.823	0	272.68	274.05	0	0	0	0	0	0	0	0	0	0	0	0	0	0	0	278.192
		150	818.32	0	270.606	0	270.306	0	0	0	0	255.305	0	283.306	260.737	0	0	0	0	273.674	277.337	0	0	0	0	0	0	0	0	284.553	0	272.058	264.012	0	0	0	0	0	0	0	0	0	0	0	0	0	0	0	0
		151	822.18	0	273.659	0	276.646	254.729	0	0	0	252.42	0	285.104	298.824	0	0	0	0	274.559	274.399	0	0	0	0	0	271.113	0	0	268.874	0	274.193	268.107	0	0	0	0	0	0	0	0	0	0	0	0	277.992	0	0	294.706
		152	826.04	0	0	0	270.61	0	0	0	0	260.706	0	289.156	264.076	0	0	0	0	260.945	269.217	0	0	0	0	0	271.221	0	0	290.12	0	261.137	266.04	0	0	0	0	0	0	0	0	0	0	0	0	268.638	0	0	283.338
		153	829.9	0	0	0	263.292	0	0	0	0	263.45	0	277.958	278.03	0	0	0	0	263.99	280.83	0	0	0	0	0	274.515	0	0	270.166	0	250.606	263.258	0	0	0	0	0	0	0	0	269.179	0	0	0	281.351	0	0	290.027
		154	833.76	0	267.476	0	268.598	258.056	0	0	0	259.783	0	279.238	264.211	0	0	0	0	270.017	274.02	0	0	0	0	0	274.245	0	0	0	0	262.64	268.854	0	0	0	0	0	261.189	0	0	0	0	0	0	283.522	0	0	278.063
		155	837.62	0	273.942	0	263.182	0	0	0	0	263.257	0	283.948	268.145	0	0	0	0	272.056	263.673	0	0	0	0	0	281.947	0	0	259.944	0	267.194	278.062	0	0	0	0	0	0	0	0	0	0	0	0	269.363	0	0	0
		156	841.48	0	267.763	0	271.013	0	0	0	0	261.807	0	281.904	265.897	0	0	0	0	264.789	257.105	0	0	0	0	0	277.313	0	0	296.05	0	282.335	272.438	0	0	0	0	0	0	0	0	0	0	0	0	273.116	284.202	0	289.976
		157	845.34	0	270.569	0	271.469	251.962	0	0	0	250.279	0	268.29	262.056	0	0	0	0	266.427	261.367	0	0	0	0	0	262.324	0	0	0	0	272.007	255.369	0	0	0	0	0	0	0	0	0	0	0	0	268.118	0	0	298.38
		158	849.2	0	275.336	0	267.82	243.763	0	0	0	254.191	0	279.354	255.428	0	0	0	0	268.285	260.261	0	0	0	0	0	271.162	0	0	257.395	0	265.867	274.774	0	0	0	0	0	0	0	0	0	0	0	0	269.369	0	0	291.084
		159	853.06	0	287.372	0	262.547	0	0	0	0	266.791	0	270.588	266.153	0	0	0	0	266.683	262.842	0	0	0	0	0	274.502	261.083	0	265.626	0	274.453	273.365	0	0	0	0	0	257.222	0	0	0	0	0	0	262.409	0	0	285.794
		160	856.92	0	280.982	0	276.51	0	0	0	0	0	0	284.189	0	0	0	0	0	260.485	255.158	0	0	0	0	0	0	259.71	0	269.883	0	276.977	0	0	0	0	0	0	0	0	0	0	0	0	0	264.941	0	0	275.356
		161	860.78	0	275.255	0	276.308	0	0	0	0	256.705	0	265.834	260.894	0	0	0	0	267.856	263.36	0	0	0	0	0	269.321	261.369	0	266.902	0	280.475	256.103	0	0	0	0	0	0	0	0	0	0	0	0	251.463	0	0	308.17
		162	864.64	0	280.629	0	269.951	0	0	0	0	0	0	266.682	265.492	0	0	0	0	0	261.382	0	0	245.671	0	0	268.717	258.531	0	264.301	0	271.124	254.115	0	0	0	0	0	254.604	0	0	0	0	269.215	0	260.963	0	0	0
		163	868.5	0	271.554	0	264.127	0	0	0	0	262.543	0	263.283	275.235	0	0	0	0	263.846	278.976	0	0	249.79	0	0	269.817	268.899	0	267.896	0	261.956	262.832	0	0	0	0	0	259.223	0	0	0	0	0	0	0	0	0	287.63
		164	872.36	0	279.549	0	271.854	0	0	0	0	258.127	0	268.406	0	0	0	0	0	270.253	264.493	0	0	0	0	0	273.368	0	0	0	0	278.629	249.379	0	0	0	0	0	261.48	0	0	0	0	265.924	0	264.31	0	0	282.842
		165	876.22	0	283.646	0	251.058	0	0	0	0	262.04	0	263.033	0	0	0	0	0	0	264.677	0	0	0	0	0	267.806	266.389	0	0	0	265.466	249.116	0	0	0	0	0	250.503	0	0	0	0	0	0	260.192	0	0	295.374
		166	880.08	0	277.453	0	265.449	0	271.161	0	0	254.725	0	277.265	0	0	0	0	0	255.818	271.494	0	0	0	0	0	262.327	0	0	250.159	267.799	270.073	271.312	0	0	0	0	0	248.94	0	0	0	0	263.128	0	268.734	0	0	279.766
		167	883.94	0	274.197	0	262.73	0	0	0	0	261.224	0	264.404	0	0	0	0	0	267.947	272.77	0	0	0	0	0	263.451	263.201	0	0	264.005	275.949	264.934	0	0	0	0	0	0	0	0	0	0	252.13	0	257.505	0	0	293.097
		168	887.8	0	272.931	0	257.819	0	0	0	0	262.254	0	274.683	0	0	0	0	0	270.056	255.282	0	0	0	0	0	270.288	248.667	0	0	265.322	276.03	262.028	0	0	0	0	0	257.737	0	0	0	0	0	0	263.805	0	0	275.775
		169	891.66	0	274.557	0	276.771	0	0	0	0	258.882	0	275.02	277.673	0	0	0	0	0	256.967	0	0	251.993	0	0	269.67	0	0	265.326	268.201	278.258	266.579	0	0	0	0	0	252.797	282.644	0	0	0	261.088	0	259.845	0	0	287.948
		170	895.52	0	294.825	0	252.505	0	0	0	263.04	261.22	0	271.204	271.684	0	0	0	0	0	254.796	0	0	0	0	0	0	0	0	0	0	274.623	274.757	0	0	0	0	0	0	0	0	267.911	0	264.273	0	277.756	0	0	287.83
		171	899.38	0	285.413	0	253.521	0	0	0	0	0	0	270.432	0	0	0	0	0	0	254.882	0	0	0	0	0	0	269.653	0	0	0	272.955	263.829	0	0	0	0	0	247.78	0	0	275.927	0	252.922	0	265.396	0	0	276.709
		172	903.24	0	279.381	0	247.758	0	0	0	0	259.444	0	276.518	282.24	0	0	0	0	260.533	254.952	0	0	0	0	0	0	255.429	0	0	0	259.08	279.934	0	0	0	0	0	252.956	0	0	265.153	0	0	0	263.932	0	0	289.099
		173	907.1	0	0	0	253.887	0	0	0	0	0	0	259.887	0	0	0	0	0	268.008	251.452	0	0	247.161	0	0	271.48	0	0	0	0	280.693	270.855	0	0	0	0	0	247.448	0	0	0	0	270.071	0	269.898	0	0	287.537
		174	910.96	0	0	0	273.313	0	0	0	0	0	0	271.307	280.982	0	0	0	0	0	264.707	0	0	0	0	0	270.862	264.485	0	0	264.291	277.889	277.476	0	0	0	0	0	258.977	0	0	263.979	0	258.028	0	263.9	0	0	287.287
		175	914.82	0	290.586	0	265.497	0	0	0	0	0	0	265.268	0	0	0	0	0	250.23	261.538	0	0	237.58	0	0	278.61	266.207	0	0	262.869	283.023	273.73	0	0	0	0	0	250.768	0	0	257.03	0	266.771	0	264.707	0	0	284.143
		176	918.68	0	288.089	0	249.407	0	0	0	0	0	0	266.848	0	0	0	0	0	268.456	249.534	0	0	0	0	0	253.442	0	0	0	269.715	288.914	263.738	0	0	0	0	0	0	0	0	0	0	268.202	0	268.351	0	0	290.016
		177	922.54	0	292.66	0	257.29	0	0	0	246.165	259.447	0	268.077	0	0	0	0	0	265.594	254.194	0	0	0	0	0	275.093	0	0	0	272.687	277.393	285.14	0	0	0	0	0	254.236	250.852	0	0	0	0	0	275.125	0	0	287.348
		178	926.4	0	286.23	0	268.081	256.496	0	0	238.497	0	0	271.524	266.478	0	0	0	0	248.504	260.151	0	0	251.533	0	0	283.409	263.311	0	0	269.425	293.983	0	0	0	0	0	0	258.948	0	0	269.37	0	264.372	0	267.19	0	0	284.959
		179	930.26	0	269.652	0	257.545	0	0	0	0	0	0	269.461	273.68	0	0	0	0	259.72	250.707	0	0	0	0	0	259.834	0	0	0	279.655	286.611	261.06	0	0	0	0	0	243.806	0	0	0	0	0	0	268.291	0	0	285.64
		180	934.12	0	280.966	0	262.397	0	0	0	0	0	0	273.005	278.478	0	0	0	0	255.724	248.74	0	0	256.857	0	0	267.228	273.126	0	0	263.399	283.388	265.067	0	0	0	0	0	240.791	0	0	263.876	0	266.738	0	261.652	257.383	0	278.487
		181	937.98	0	280.534	0	261.268	0	0	0	249.4	255.415	0	267.932	0	0	0	0	0	259.324	257.908	0	0	255.015	0	0	257.393	270.458	0	0	269.384	287.548	281.227	0	0	0	0	0	246.381	290.755	0	270.379	0	260.803	0	259.656	0	0	301.664
		182	941.84	0	278.528	0	261.517	0	0	0	0	0	0	268.749	0	0	0	0	0	253.013	257.604	0	0	248.646	0	0	270.431	266.565	0	0	262.911	285.147	267.255	0	0	0	0	0	250.659	0	0	267.369	0	260.829	0	268.913	266.075	0	290.743
		183	945.7	0	280.482	0	256.612	0	0	0	254.207	261.124	0	276.664	0	0	0	0	0	262.323	255.39	0	0	259.412	0	0	262.661	265.319	0	0	264.189	281.261	0	0	0	0	0	0	0	0	0	271.616	0	258.511	0	274.451	251.435	0	279.575
		184	949.56	0	272.039	0	244.894	0	0	0	238.355	255.232	0	265.829	262.617	0	0	0	0	258.376	259.052	0	0	250.323	0	0	269.67	264.393	0	0	263.532	0	0	0	0	0	0	0	0	0	0	254.467	0	260.035	0	267.98	0	0	275.296
		185	953.42	0	275.768	0	251.014	0	0	0	0	257.306	0	279.399	276.789	0	0	0	0	270.087	249.999	0	0	245.672	0	0	270.434	266.293	0	0	269.433	279.397	0	0	0	0	0	0	0	0	0	275.196	0	248.43	0	271.687	0	0	275.156
		186	957.28	0	281.111	0	251.932	0	0	0	252.644	0	0	260.729	273.505	0	0	0	0	260.764	260.107	0	0	246.854	0	0	260.645	265.724	0	0	269.889	280.35	0	0	0	0	0	0	246.931	285.25	0	262.713	0	257.419	0	271.297	0	0	282.348
		187	961.14	0	284.524	0	289.575	0	0	0	260.932	0	0	258.442	271.563	0	0	0	0	264.8	248.197	0	0	253.762	0	0	267.908	0	0	0	265.188	0	0	0	0	0	0	0	0	0	0	262.556	0	255.512	0	266.345	0	0	276.946
		188	965	0	281.765	0	255.009	247.992	0	0	253.379	0	0	261.936	267.548	0	0	0	0	254.544	240.534	0	0	249.174	0	0	272.172	257.616	0	0	263.896	0	0	0	0	0	0	260.657	0	274.975	0	264.61	0	265.778	0	269.29	268.24	0	290.308
		189	968.86	0	275.305	266.164	240.712	0	0	0	259.86	0	0	253.881	265.609	0	0	0	0	256.164	0	0	0	256.7	0	0	258.535	264.76	0	0	263.797	0	0	0	0	0	0	0	253.749	270.631	0	277.528	0	0	0	262.332	260.664	0	287.117
		190	972.72	0	276.23	0	259.418	0	0	0	0	0	0	258.378	268.841	0	0	0	0	256.388	256.911	0	0	251.376	0	0	262.38	264.985	0	0	260.396	0	0	0	0	0	0	253.859	257.721	0	0	263.508	0	262.108	0	271.571	260.114	0	284.633
		191	976.58	0	291.088	0	258.772	0	0	0	257.125	0	0	260.282	278.861	0	0	0	0	258.385	262.558	0	0	251.652	0	0	279.408	0	0	265.952	267.661	283.791	0	0	0	0	0	0	0	283.73	0	264.468	0	260.753	0	268.411	255.902	0	286.295
		192	980.44	0	281.508	263.055	260.306	0	0	0	257.701	0	0	265.57	276.763	0	0	0	0	253.487	242.218	0	0	253.164	0	0	266.793	0	0	0	266.053	0	0	0	0	0	0	0	0	0	0	267.459	0	258.289	0	274.592	266.957	0	289.274
		193	984.3	0	274.169	0	264.331	0	0	0	253.084	0	0	261.871	273.883	0	0	0	0	253.292	247.917	0	0	246.116	0	0	279.774	272.305	0	260.814	265.821	282.276	0	0	0	0	0	0	0	0	0	266.157	0	244.81	0	271.02	247.291	0	284.518
		194	988.16	0	279.724	271.048	263.41	0	0	0	258.829	0	0	260.409	284.131	0	0	0	0	258.29	252.101	0	0	241.411	0	261.258	284.435	265.681	0	269.208	257.383	0	0	0	0	0	0	0	0	287.091	0	278.54	0	0	0	268.922	258.929	0	280.27
		195	992.02	0	0	261.813	259.534	244.232	0	0	265.93	0	0	267.055	263.525	0	0	0	0	252.846	247.173	0	0	245.241	0	0	284.273	266.03	0	0	254.426	284.323	0	0	0	0	0	0	0	0	0	264.908	0	247.585	0	285.362	259.962	0	280.615
		196	995.88	0	297.207	268.693	254.077	0	0	0	0	0	0	265.275	277.316	0	0	0	0	255.997	260.76	0	0	243.957	0	0	282.868	256.259	0	264.156	265.022	0	0	0	0	0	0	263.17	245.606	0	0	268.336	0	251.805	0	264.413	266.808	0	290.187
		197	999.74	0	287.46	261.433	259.089	254.018	0	0	263.927	0	0	259.802	267.978	0	0	0	0	256.117	247.052	0	0	255.038	0	264.243	0	261.385	0	0	269.076	286.703	0	0	0	0	0	0	236.679	0	0	267.892	0	0	0	270.753	259.511	0	282.342
		198	1003.6	0	278.834	0	257.343	0	0	0	271.638	247.429	0	267.587	278.967	0	0	0	0	257.841	258.65	0	0	241.124	0	260.577	283.936	257.267	0	253.659	267.378	288.552	0	0	0	0	0	264.967	251.602	0	0	263.556	0	0	0	266.581	256.838	0	281.121
		199	1007.46	0	282.039	0	252.047	250.445	0	0	260.351	0	0	261.045	273.329	0	0	0	0	250.47	254.606	0	0	234.732	0	0	286.664	262.176	0	0	263.796	265.976	0	0	0	0	0	256.803	0	0	0	260.197	0	253.25	0	271.823	274.978	0	285.963
		200	1011.32	0	0	0	239.734	0	0	0	269.812	0	0	248.177	278.008	0	0	0	0	249.39	251.621	0	0	233.599	0	0	275.661	269.263	0	272.675	265.995	0	0	0	0	0	0	249.202	0	281.219	0	262.682	0	249.314	0	276.142	272.731	0	281.309
		201	1015.18	0	281.992	0	258.836	240.849	0	0	254.691	0	0	259.29	278.426	0	0	0	0	252.835	260.321	0	0	0	0	0	270.579	266.868	0	268.379	254.131	270.818	0	0	0	0	0	256.347	254.342	268.78	0	269.427	0	0	0	265.006	267.149	0	269.844
		202	1019.04	0	269.759	0	239.535	0	0	0	254.946	0	0	264.197	272.537	0	0	0	0	258.637	251.855	0	0	241.874	0	257.197	279.012	260.78	0	0	257.343	0	0	0	0	0	0	251.18	256.301	277.179	0	264.932	0	0	0	270.313	265.128	0	273.247
		203	1022.9	0	277.898	257.286	248.684	253.24	0	0	245.016	249.835	0	256.79	261.016	0	0	0	0	254.75	263.902	0	0	0	0	0	281.781	258.471	0	0	261.586	271.932	0	0	0	0	0	264.515	0	276.536	0	265.368	0	0	0	272.913	263.165	0	282.763
		204	1026.76	0	0	0	242.897	249.765	0	0	247.999	0	0	251.927	268.968	0	0	0	0	254.745	248.174	0	0	0	0	271.085	279.085	257.286	0	0	260.147	282.716	0	0	0	0	0	256.981	254.287	288.209	0	280.362	0	241.592	0	277.49	264.074	0	281.226
		205	1030.62	0	0	0	248.703	253.483	0	0	247.613	257.242	0	260.873	273.498	0	0	0	0	259.95	253.803	0	0	0	0	0	270.772	268.926	0	266.053	256.772	268.631	0	0	0	0	0	270.296	282.553	282.046	0	266.599	0	257.261	0	272.859	267.427	0	282.988
		206	1034.48	0	0	0	252.37	0	0	0	253.053	0	0	240.113	273.371	0	0	283.243	0	253.321	252.352	0	0	256.034	0	269.969	276.559	270.023	0	272.013	270.869	276.104	269.897	0	0	0	0	268.239	0	282.838	0	266.926	0	0	0	265.94	272.145	0	282.044
		207	1038.34	0	0	0	249.086	252.675	0	0	257.627	0	0	250.051	273.556	0	0	0	0	0	259.074	0	0	251.395	0	268.505	276.294	270.299	0	266.272	262.967	277.657	0	0	0	0	0	270.003	250.018	0	0	266.43	0	243.085	0	263.804	270.077	0	292.069
		208	1042.2	0	0	0	259.588	0	0	0	259.02	0	0	249.041	281.692	0	0	0	0	243.712	250.146	0	0	250.173	0	260.06	280.505	268.649	0	267.626	255.883	277.002	0	0	0	0	0	265.283	249.888	280.921	0	256.337	0	255.157	0	269.769	269.793	0	288.39
		209	1046.06	0	0	0	243.926	252.906	0	0	262.629	260.059	0	256.258	274.639	0	0	0	0	0	251.341	0	0	0	0	278.593	268.639	263.961	0	269.078	269.39	285.73	0	0	0	0	0	275.101	249.949	275.018	0	268.617	0	0	0	272.005	281.874	0	276.336
		210	1049.92	0	0	0	240.799	0	0	0	248.72	0	0	250.568	277.871	0	0	0	0	250.445	248.797	241.199	0	263.092	0	267.566	267.369	268.227	0	263.045	261.989	282.613	256.829	0	0	0	0	265.084	258.301	281.354	0	275.905	0	0	0	266.196	259.305	0	268.897
		211	1053.78	0	0	268.296	250.167	248.659	0	0	245.974	0	0	255.579	266.538	0	0	0	0	253.293	259.839	0	0	255.339	0	258.935	274.148	270.381	0	270.09	265.171	285.356	0	0	0	0	0	265.81	243.383	281.035	0	272.6	0	0	0	258.495	272.606	0	278.37
		212	1057.64	0	0	272.327	243.691	248.476	0	0	256.402	0	0	241.588	284.605	0	0	0	0	245.302	252.115	0	0	242.975	0	253.9	282.301	271.532	0	267.91	254.135	284.464	261.717	0	0	0	0	269.507	248.162	276.9	0	267.737	0	251.947	0	258.751	276.941	0	280.767
		213	1061.5	0	0	0	257.462	236.011	0	0	251.833	254.472	0	260.363	280.285	0	0	0	0	246.938	249.555	0	0	242.835	0	256.527	287.72	277.842	0	279.022	259.551	285.048	264.299	0	0	0	0	264.177	241.475	0	0	266.671	0	0	0	267.133	281.993	0	272.133
		214	1065.36	0	0	0	247.152	257.789	0	0	251.422	0	0	249.869	281.78	0	0	0	0	252.093	248.349	260.698	0	254.488	0	256.323	281.758	279.962	0	265.851	252.897	279.001	267.05	0	0	0	0	270.673	240.136	285.489	0	261.918	0	0	0	255.533	266.702	0	265.614
		215	1069.22	0	0	265.654	245.388	253.084	0	0	260.813	0	0	255.414	292.374	0	0	0	0	237.704	253.28	0	0	249.837	0	306.657	272.572	274.942	0	272.974	252.426	279.107	0	0	0	0	0	261.466	257.568	278.76	0	271.613	0	265.577	0	273.727	267.704	0	286.997
		216	1073.08	0	0	273.161	253.86	253.551	0	0	247.801	0	0	250.266	282.867	0	0	0	0	241.805	238.184	269.973	0	249.105	0	259.116	272.213	263.178	0	270.52	258.765	278.968	0	0	0	0	0	263.283	261.233	273.98	0	259.635	0	0	0	258.025	268.948	0	277.862
		217	1076.94	0	0	0	256.864	0	0	0	258.659	256.486	0	254.234	278.916	0	0	0	0	255.405	243.205	261.475	0	238.475	0	258.949	262.746	274.252	0	272.907	261.463	278.636	0	0	0	0	0	256.55	249.832	281.512	0	268.245	0	0	0	264.156	266.135	0	267.679
		218	1080.8	0	0	0	250.087	249.823	0	0	267.517	0	0	279.791	284.769	0	0	0	0	239.526	250.668	252.721	0	242.368	0	268.359	268.582	266.328	0	273.6	265.45	282.338	279.769	0	0	0	0	264.49	250.59	280.721	0	258.357	0	0	0	271.616	257.368	0	276.076
		219	1084.66	0	0	277.624	255.76	251.074	0	0	268.136	0	0	273.246	280.523	0	0	0	0	247.094	258.399	262.037	0	251.366	0	269.605	267.545	265.784	0	263.691	257.453	275.645	269.638	0	0	0	0	254.624	257.419	283.619	0	256.839	0	0	0	259.264	263.175	0	273.255
		220	1088.52	0	0	272.94	248.05	0	0	0	250.249	241.501	0	254.679	263.685	0	0	0	0	256.833	260.086	266.217	0	255.775	0	262.027	277.044	261.227	0	279.222	260	266.185	0	0	0	0	0	257.56	239.54	278.987	0	257.53	0	255.465	0	251.486	256.038	0	271.512
		221	1092.38	0	0	256.89	250.655	251.085	0	0	268.941	0	0	253.996	284.098	0	0	0	0	249.684	262.091	254.413	0	250.543	0	271.359	278.621	260.977	0	278.967	265.451	278.37	269.143	0	0	0	0	266.425	253.885	289.954	0	274.14	0	0	0	256.305	263.801	0	278.444
		222	1096.24	0	0	257.578	255	0	0	0	262.975	0	0	256.476	277.515	0	0	0	0	250.753	243.932	272.792	0	251.369	0	262.169	273.096	252.543	0	270.136	256.654	289.112	276.873	0	0	0	0	257.428	255.535	283.216	0	264.76	0	0	0	245.809	266.724	0	272.589
		223	1100.1	0	0	263.31	244.927	0	0	0	264.73	0	0	258.664	278.501	0	0	0	0	252.847	258.3	250.616	0	240.831	0	254.982	266.593	255.309	0	277.66	264.466	284.134	0	0	0	0	0	272.843	255.503	287.163	0	264.093	0	0	0	257.799	263.181	0	276.563
		224	1103.96	0	0	266.931	267.956	0	257.907	0	255.749	0	0	266.464	273.168	0	0	0	0	250.559	251.397	264.915	0	240.727	0	249.235	267.622	257.26	0	0	257.857	283.637	261.699	0	0	0	0	250.139	252.446	286.783	0	272.429	0	0	0	265.717	263.285	0	270.663
		225	1107.82	0	0	259.557	262.46	0	0	0	293.451	0	0	276.771	285.386	0	0	0	0	249.424	257.665	248.699	0	249.52	0	257.835	276.601	256.349	0	268.655	254.774	283.146	0	0	0	0	0	258.168	254.27	285.309	0	252.342	0	0	0	275.711	247.528	0	284.35
		226	1111.68	0	0	272.059	252.015	250.48	257.639	0	270.487	254.59	0	272.065	271.823	0	0	0	0	252.763	248.073	251.131	0	243.096	0	252.639	268.207	254.001	0	263.794	266.994	287.2	262.251	0	0	0	0	259.489	239.129	289.449	0	258.639	0	0	0	267.249	281.19	0	275.484
		227	1115.54	0	0	279.154	259.109	0	0	0	261.794	255.767	0	252.038	277.836	0	0	0	0	253.107	256.04	248.468	0	249.27	0	0	278.32	0	0	270.942	261.733	284.869	268.782	0	0	0	0	263.174	256.426	282.402	0	270.915	0	0	0	274.558	256.742	0	275.472
		228	1119.4	0	0	274.08	250.592	0	0	0	264.37	0	0	266.513	272.275	0	0	0	0	246.895	256.684	248.146	0	247.666	0	0	274.484	0	0	265.725	254.479	290.791	276.47	0	0	0	0	268.843	246.978	283.375	0	256.247	0	0	0	270.244	263.387	0	287.493
		229	1123.26	0	0	268.026	245.652	0	0	0	276.263	254.04	0	274.107	284.199	0	0	0	0	0	260.965	251.448	0	246.28	0	244.572	273.153	0	0	261.548	254.613	289.105	271.855	0	0	0	0	257.75	251.826	285.931	0	257.462	0	0	0	271.294	260.599	0	272.093
		230	1127.12	0	0	273.058	247.17	0	0	0	261.267	246.932	0	261.494	286.921	0	0	0	0	0	259.286	254.227	283.598	249.06	0	258.962	270.438	260.266	0	262.275	262.794	286.503	281.582	0	0	0	0	256.518	253.649	292.919	0	260.675	0	0	0	273.298	257.855	0	273.62
		231	1130.98	0	0	259.851	250.192	250.05	0	0	263.062	248.696	0	253.299	283.01	0	0	0	0	240.501	254.326	243.028	0	241.299	0	258.407	269.869	249.983	0	267.54	258.352	275.476	272.921	0	0	0	0	262.056	253.12	286.387	0	245.194	0	0	0	270.394	260.843	0	271.933
		232	1134.84	0	0	263.714	260.431	253.638	0	0	257.925	0	0	269.655	281.924	0	0	0	0	0	266.234	255.643	0	241.94	0	244.555	271.502	250.72	0	257.294	263.12	279.24	269.374	0	0	0	0	261.289	257.088	288.875	0	246.497	0	0	0	284.937	271.157	0	280.006
		233	1138.7	0	0	267.124	262.637	0	0	0	248.493	266.257	0	258.644	289.662	0	0	0	0	0	253.452	248.683	273.21	249.548	0	0	269.606	0	0	267.077	259.138	288.68	274.697	0	0	0	0	265.684	250.761	284.759	260.256	248.532	0	0	0	264.061	260.194	0	275.28
		234	1142.56	0	271.382	273.525	251.624	243.136	0	0	258.158	254.719	0	263.343	286.447	0	0	0	0	247.797	259.019	247.96	0	248.201	0	0	271.911	0	0	261.742	265.198	292.083	275.677	0	0	0	0	270.542	245.609	278.247	0	255.042	0	0	0	268.05	263.015	0	273.542
		235	1146.42	0	0	275.353	250.096	249.557	0	0	252.084	0	0	247.071	277.873	0	0	0	0	252.136	0	260.525	270.301	243.754	0	243.869	262.367	0	0	267.657	258.174	286.039	273.801	0	0	0	0	268.777	250.989	293.96	256.313	243.626	0	0	0	265.551	261.409	0	268.578
		236	1150.28	260.498	0	273.325	249.149	0	0	0	253.813	242.143	0	260.976	280.919	0	261.543	0	0	244.127	258.027	261.262	267.412	257.79	0	252.427	268.994	0	0	263.687	270.077	292.483	0	0	0	0	0	261.348	256.796	283.701	265.724	261.948	0	0	0	274.63	264.929	0	264.931
		237	1154.14	0	265.684	279.78	262.715	0	0	0	261.986	0	0	253.85	272.687	0	0	0	0	253.175	0	253.328	0	250.403	0	247.049	266.219	0	0	270.945	247.067	291.758	276.547	0	0	0	0	269.405	258.797	285.684	254.968	270.829	0	0	0	267.618	267.907	0	274.094
		238	1158	0	266.122	268.276	244.266	244.275	0	0	260.86	0	0	243.452	267.966	0	0	0	0	0	253.053	243.753	0	252.493	0	0	274.136	0	0	273.984	261.464	287.353	279.972	0	0	267.386	0	274.657	251.509	279.622	267.909	269.56	0	239.991	0	273.822	266.765	0	267.379
		239	1161.86	0	0	273.897	248.394	248.783	0	0	270.311	0	0	250.371	274.473	0	0	0	0	0	250.408	254.855	0	242.307	0	252.704	261.096	0	0	269.365	264.446	302.061	266.272	0	0	0	0	277.092	254.946	281.082	0	0	0	0	0	273.139	260.813	0	280.161
		240	1165.72	0	0	264.369	254.162	242.919	0	0	254.653	255.421	0	258.075	289.099	0	272.059	0	0	244.647	250.455	256.903	0	241.193	0	248.715	264.076	0	0	262.914	251.32	287.069	264.402	0	0	0	0	273.056	0	289.217	263.426	272.371	0	0	0	270.31	269.01	0	271.055
		241	1169.58	0	0	283.968	262.925	0	0	0	255.716	0	0	262.366	288.058	0	0	0	0	0	259.598	265.547	0	241.622	0	256.217	271.334	0	0	273.06	263.458	283.499	278.428	0	0	271.2	0	278.483	249.2	289.146	273.587	274.163	0	0	0	268.321	262.805	0	285.833
		242	1173.44	0	275.221	282.18	253.418	243.651	262.58	0	257.409	256.727	0	267.204	283.611	0	278.629	0	0	253.466	255.846	257.053	0	258.66	0	253.119	272.58	0	0	268.348	258.322	286.634	270.21	0	0	0	0	0	241.737	269.922	268.156	275.185	0	0	0	255.358	258.48	0	278.922
		243	1177.3	0	281.439	268.83	250.048	252.854	0	0	245.313	247.899	0	254.859	279.337	0	269.739	0	0	247.515	260.388	254.508	0	243.37	0	240.958	258.191	0	0	269.803	263.202	278.178	271.245	0	0	0	0	0	247.071	280.738	261.368	269.711	0	0	0	268.025	263.456	0	266.691
		244	1181.16	0	273.312	273.999	263.716	0	0	0	252.27	254.141	0	253.056	276.07	0	270.814	0	0	246.5	256.439	258.752	0	245.841	0	258.196	272.807	0	0	266.763	258.111	282.376	264.314	0	0	267.584	0	285.637	262.75	278.817	262.867	0	0	0	0	258.937	261.657	0	283.316
		245	1185.02	0	271.987	270.583	257.368	251.105	0	0	251.457	236.269	0	257.806	276.462	0	267.753	0	0	0	241.519	258.722	0	252.293	0	241.72	267.464	0	0	262.955	262.859	299.639	269.025	0	0	258.753	0	0	0	290.027	265.96	262.897	0	0	0	267.987	252.199	0	282.879
		246	1188.88	0	0	259.432	253.617	0	0	0	260.187	0	0	257.08	292.781	0	0	0	0	233.237	239.611	250.785	0	253.53	0	236.45	263.253	0	0	266.972	248.691	277.667	263.271	0	0	267.684	0	0	253.129	282.765	271.768	269.692	0	0	0	270.066	266.017	0	278.224
		247	1192.74	0	274.473	263.269	250.711	247.485	258.139	0	256.169	252.361	0	267.622	278.571	0	269.591	0	0	240.597	248.314	254.661	0	245.085	0	249.588	266.34	0	0	266.872	261.913	288.556	272.314	0	0	0	0	0	260.452	288.651	257.937	271.036	0	0	0	270.306	0	0	284.235
		248	1196.6	0	277.221	274.793	251.587	241.901	261.435	0	254.338	0	0	253.971	286.567	0	273.71	0	0	245.399	254.114	261.977	0	248.552	0	0	256.725	0	0	255.359	0	280.295	265.135	0	0	276.167	0	0	264.062	274.417	253.223	267.733	0	0	0	270.041	263.918	0	277.597
		249	1200.46	0	272.793	272.069	245.954	0	251.716	0	249.66	242.493	0	255.712	283.364	0	266.8	0	0	0	248.536	259.652	0	244.245	0	0	266.67	0	0	263.898	263.794	281.612	256.546	0	0	267.558	0	0	256.632	280.595	248.033	257.535	0	0	0	269.207	271.758	0	273.636
		250	1204.32	0	0	265.619	251.32	245.328	255.814	0	257	0	0	259.76	294.78	0	270.012	0	0	0	251.271	259.578	0	0	0	240.035	277.267	0	0	273.377	260.303	293.399	264.807	0	0	283.233	0	0	252.757	280.153	255.891	264.826	0	0	0	259.951	255.167	0	272.153
		251	1208.18	0	0	269.087	258.071	0	257.023	0	233.804	0	0	253.954	288.237	0	0	0	0	249.169	248.935	249.95	0	252.347	0	241.166	264.031	0	0	255.594	252.658	286.447	265.82	0	0	270.378	0	0	260.589	280.992	253.739	0	0	0	0	265.868	257.858	0	280.147
		252	1212.04	0	284.488	262.007	263.994	0	253.273	0	242.659	234.729	0	257.184	285.584	0	277.316	0	0	0	251.662	247.49	0	256.739	283.075	0	265.237	0	0	269.718	244.749	288.571	261.611	0	0	270.984	0	0	257.662	273.156	250.778	0	0	246.838	0	267.267	257.879	0	285.982
		253	1215.9	0	273.143	269.319	247.7	0	242.464	0	253.512	0	0	259.214	284.477	0	269.091	0	0	0	242.811	249.193	0	241.443	0	251.845	267.505	0	0	261.585	259.295	288.205	271.1	0	0	257.25	0	0	259.378	281.793	254.553	271.522	0	0	0	270.644	243.799	0	273.73
		254	1219.76	286.694	260.722	261.89	257.492	0	256.856	0	242.807	0	0	256.675	276.503	0	267.536	0	0	243.285	253.082	257.156	296.556	253.174	0	247.717	262.437	0	0	259.87	243.841	288.355	277.532	0	0	258.222	0	0	259.366	268.197	262.041	262.625	0	264.977	0	265.473	254.321	0	281.205
		255	1223.62	0	272.612	269.093	289.027	0	260.82	0	252.416	0	0	264.145	277.765	0	279.379	0	0	0	242.24	261.957	0	259.439	0	247.219	265.086	0	0	263.851	252.866	283.67	270.338	0	0	254.949	0	0	246.744	262.988	256.772	266.762	0	0	0	262.961	264.064	0	279.877
		256	1227.48	267.129	0	264.286	252.437	243.657	265.905	0	247.319	0	0	274.879	287.944	0	280.46	0	0	0	251.029	253.965	0	242.347	0	247.252	276.972	0	0	272.735	248.75	280.957	282.775	0	0	266.533	0	0	0	270.49	258.762	260.72	0	252.65	0	266.107	0	0	283.998
		257	1231.34	0	273.433	0	252.209	0	254.591	0	250.833	0	0	273.331	282.26	0	270.135	0	0	0	248.588	273.773	0	246.216	0	238.744	281.21	0	0	0	246.818	287.133	273.586	0	0	283.587	0	0	0	250.951	0	266.793	0	260.56	0	266.857	264.347	0	280.114
		258	1235.2	257.157	289.092	259.099	245.357	0	255.34	0	264.535	0	0	266.069	0	0	271.679	0	0	239.916	253.245	251.567	0	238.662	0	0	253.224	0	0	260.795	263.003	281.142	267.672	0	0	267.113	0	0	258.742	256.812	271.041	266.174	0	258.975	0	259.46	262.665	0	282.699
		259	1239.06	274.549	282.894	254.989	256.905	0	249.36	0	253.298	0	0	266.919	288.902	0	263.247	0	0	239.776	239.42	253.064	0	255.597	0	249.093	270.184	0	0	275.839	262.61	273.406	272.691	0	0	268.773	0	0	0	260.301	265.038	262.159	0	265.758	0	260.801	263.043	0	290.02
		260	1242.92	0	277.923	0	256.321	0	254.963	0	267.117	0	0	246.136	277.88	0	269.888	0	0	0	249.968	252.681	0	260.501	0	248.641	256.006	0	0	261.415	243.054	279.001	273.068	0	0	0	0	0	0	256.754	266.02	263.867	0	0	0	256.945	256.061	0	278.832
		261	1246.78	270.952	261.849	0	255.376	0	0	0	262.018	0	0	255.283	290.915	0	265.84	0	0	0	247.867	245.507	0	247.461	0	257.336	258.214	0	0	265.093	255.871	282.666	265.066	0	0	255.919	0	0	0	0	268.659	0	0	247.382	0	272.944	263.81	0	282.035
		262	1250.64	0	252.142	0	250.555	0	266.306	0	256.515	0	0	266.677	0	0	273.493	0	0	0	251.019	239.549	0	0	0	252.212	263.867	0	0	0	250.597	275.909	265.317	0	0	258.262	0	0	0	263.532	266.04	264.333	0	256.049	0	263.149	259.436	0	283.806
		263	1254.5	0	271.634	0	250.958	0	266.858	0	256.546	0	0	260.191	0	272.239	271.85	283.174	0	254.104	251.485	242.625	0	254.339	0	242.542	265.592	0	0	0	252.409	274.419	278.856	0	0	262.7	0	0	0	266.108	0	0	0	245.314	0	266.412	268.04	0	288.405
		264	1258.36	0	272.582	0	247.685	0	263.922	0	267.16	0	0	270.822	279.925	274.322	272.828	0	0	254.18	238.35	252.848	0	261.255	0	245.32	265.982	0	0	254.716	253.959	272.94	263.46	0	0	266.393	0	0	0	0	0	253.358	0	263.428	0	259.957	268.25	0	279.237
		265	1262.22	0	280.22	0	246.925	0	270.993	0	255.067	0	0	262.349	0	257.012	271.234	0	0	238.692	253.012	242.611	0	246.997	0	247.444	271.685	0	0	263.225	255.187	272.564	277.455	0	0	274.244	0	0	0	263.402	256.295	0	0	0	0	267.198	274.968	0	277.43
		266	1266.08	282.25	0	0	252.417	0	265.039	0	264.395	260.862	0	257.957	0	0	271.839	0	0	253.751	239.947	243.487	0	241.561	0	249.461	262.935	0	0	0	268.651	273.845	268.772	0	0	275.136	0	0	0	255.209	257.337	0	0	242.19	0	265.177	258.939	0	281.482
		267	1269.94	0	260.545	0	259.877	0	255.737	0	263.997	251.147	0	260.142	286.331	270.831	278.841	0	0	242.401	240.116	248.25	0	247.352	0	246.881	269.089	0	0	247.518	250.87	265.982	269.744	0	0	262.003	0	0	0	255.769	263.626	0	0	248.296	0	259.47	260.482	0	281.135
		268	1273.8	0	261.254	0	247.71	0	263.106	0	250.987	255.557	0	253.895	282.534	0	290.391	0	0	0	247.593	258.454	0	233.869	0	244.683	261.142	0	0	249.908	255.039	280.863	261.803	0	0	277.079	0	0	0	274.36	258.264	0	0	240.785	0	266.548	254.366	0	268.475
		269	1277.66	0	283.671	0	252.258	0	267.328	0	252.162	255.154	0	258.795	285.252	0	278.849	0	0	0	248.423	245.71	0	0	0	0	265.389	0	0	255.458	252.147	278.526	261.213	0	0	0	0	0	0	254.342	250.252	0	0	255.947	0	251.872	258.959	269.738	275.836
		270	1281.52	0	263.272	0	0	0	250.258	0	252.072	260.628	0	267.273	0	0	261.096	274.023	0	245.126	250.054	241.102	0	239.685	0	255.088	267.536	0	0	265.979	257.551	270.98	257.177	0	0	264.776	0	0	256.697	0	261.541	258.518	0	252.893	0	256.892	259.158	0	259.531
		271	1285.38	269.673	272.315	0	257.256	0	261.377	0	247.314	0	0	261.25	293.937	256.034	275.946	0	0	0	251.332	244.959	0	253.761	0	246.452	267.785	0	0	258.412	253.3	271.444	271.346	0	0	263.497	0	0	0	269.127	262.748	0	0	247.363	0	258.567	259.504	0	272.787
		272	1289.24	0	276.377	0	241.421	0	260.02	0	250.533	242.944	0	254.535	0	0	275.126	0	0	252.839	254.939	244.727	0	255.588	0	246.661	265.648	0	0	264.116	262.075	270.222	271.023	0	0	264.803	0	0	0	268.928	255.199	260.915	0	255.797	0	256.23	255.312	0	270.995
		273	1293.1	0	271.145	0	233.012	0	263.285	0	251.241	258.91	0	266.057	0	0	273.855	0	0	0	251.821	237.989	0	242.35	0	245.233	272.874	0	0	265.169	245.548	272.766	264.537	0	0	271.008	0	276.556	248.249	0	255.146	0	0	254.41	0	266.743	259.296	278.764	271.386
		274	1296.96	0	258.372	280.287	250.401	0	268.086	0	254.311	261.71	0	276.204	0	260.131	273.033	0	0	240.136	246.44	0	260.937	245.526	0	243.941	269.204	0	0	251.013	249.977	280.821	266.869	0	0	275.394	0	259.619	0	267.418	261.389	0	0	262.916	0	261.212	251.288	0	269.217
		275	1300.82	0	267.326	271.252	261.358	0	257.28	0	266.964	251.488	0	267.288	0	0	270.325	0	0	247.834	263.836	242.885	0	248.762	0	253.822	271.107	0	0	253.093	258.407	291.714	256.27	0	0	277.803	260.251	0	0	269.428	252.24	257.32	0	246.299	0	271.7	256.034	0	256.631
		276	1304.68	264.74	259.726	267.216	245.813	0	253.606	0	255.627	246.031	0	265.91	301.026	0	280.091	0	0	251.404	270.736	249.65	0	235.136	0	255.652	271.838	0	0	255.365	263.604	278.226	252.192	0	0	276.992	272.428	0	261.606	255.886	0	245.658	0	0	0	260.901	264.109	271.364	255.964
		277	1308.54	0	271.563	271.002	239.969	0	0	0	256.967	254.465	0	263.419	0	254.851	275.499	0	0	250.767	257.252	238.755	0	249.991	0	252.052	268.772	0	0	261.644	249.951	268.818	270.303	0	0	290.798	0	0	264.552	272.339	259.215	0	0	253.343	0	262.29	257.41	275.134	259.588
		278	1312.4	272.433	284.814	265.312	237.918	0	253.993	0	253.837	0	0	272.912	287.57	0	271.99	0	0	0	253.797	242.312	0	239.404	0	252.029	266.193	0	0	252.376	252.367	278.728	263.754	0	0	285.063	0	0	0	261.672	0	264.545	0	255.844	0	262.139	261.726	0	269.644
		279	1316.26	272.338	274.406	262.086	252.176	0	250.357	0	247.162	256.482	0	267.916	0	269.652	270.907	0	0	255.166	262.964	251.897	0	242.099	0	247.513	261.127	0	0	248.627	267.982	274.047	259.738	0	0	270.554	0	268.445	257.357	261.294	257.101	0	0	256.458	0	269.21	261.346	0	269.922
		280	1320.12	0	273.999	268.803	0	0	253.161	0	247.182	0	0	266.332	0	271.376	265.895	0	0	248.968	265.89	242.859	262.658	234.643	0	0	268.338	0	0	0	265.517	277.795	265.245	0	0	278.561	260.611	280.342	0	272.479	237.559	260.823	0	245.68	0	261.511	269.081	275.932	257.923
		281	1323.98	0	262.777	270.94	253.133	0	246.211	0	245.884	0	0	266.382	290.04	266.665	273.755	0	0	254.02	254.706	240.363	0	236.085	0	0	261.75	0	0	247.121	253.942	286.457	264.631	0	0	275.985	0	0	0	263.403	256.005	0	0	266	0	261.492	254.315	0	260.662
		282	1327.84	265.641	269.821	268.111	247.671	0	256.225	0	249.183	250.69	0	281.952	0	0	271.225	0	0	252.739	258.503	249.586	256.47	251.596	0	245.429	270.017	0	0	262.875	261.457	279.99	266.45	0	0	280.658	264.325	273.159	0	265.491	251.869	263.063	0	0	0	260.035	254.24	0	252.044
		283	1331.7	0	271.964	268.092	259.64	0	245.225	0	250.387	0	0	0	285.871	0	278.275	0	0	242.783	266.871	242.129	249.232	227.363	0	253.246	273.664	0	0	257.098	260.47	292.718	255.843	0	0	283.056	0	267.193	255.428	266.927	245.668	253.58	0	242.367	0	254.259	245.965	275.222	271.876
		284	1335.56	0	260.902	257.817	253.775	0	256.8	0	255.676	0	0	269.856	295.787	266.093	265.992	0	0	249.855	256.795	0	253.844	240.091	0	253.419	276.645	0	0	263.146	264.788	286.669	258.911	0	0	270.914	0	265.281	0	261.045	257.997	250.567	0	254.182	0	267.138	266.784	275.99	254.424
		285	1339.42	0	0	260.925	0	0	244.449	0	241.446	0	0	262.389	289.528	266.997	265.462	0	0	258.683	254.317	259.848	0	238.138	0	248.44	271.639	0	0	252.971	267.537	292.385	261.921	0	0	268.499	0	274.408	256.993	257.727	248.373	261.127	0	243.074	0	272.88	249.046	281.21	261.396
		286	1343.28	0	279.022	273.185	241.764	0	259.957	0	0	0	0	260.676	0	276.003	271.127	0	0	245.102	242.737	244.893	0	231.791	0	247.828	278.22	0	0	253.238	265.695	278.911	265.186	0	0	271.41	0	0	0	262.413	265.047	263.094	0	0	0	262.491	251.858	264.699	258.664
		287	1347.14	0	258.204	262.221	238.17	0	254.121	0	241.497	265.844	0	269.335	294.131	0	261.032	0	255.513	250.528	247.425	0	0	246.988	0	261.215	270.289	0	0	248.706	264.437	278.718	290.436	0	0	268.95	0	260.937	0	272.864	263.215	254.763	0	237.977	0	262.462	263.466	276.13	257.792
		288	1351	0	270.556	266.787	238.868	0	266.456	0	246.578	0	0	257.407	0	0	0	0	258.84	255.181	255.714	252.783	0	244.122	0	259.057	268.993	0	0	0	256.927	277.664	261.775	0	0	263.005	264.419	276.583	256.818	268.516	0	253.205	0	234.652	0	272.288	259.22	276.556	253.556
		289	1354.86	277.252	0	260.152	259.833	0	257.297	0	243.714	0	0	0	0	0	257.921	0	0	248.666	257.69	242.891	247.492	248.63	0	0	271.476	0	0	255.988	258.656	271.834	265.646	0	0	261.902	264.061	0	0	272.371	255.227	263.519	0	249.98	272.105	275.25	270.141	281.765	253.584
		290	1358.72	0	267.046	257.699	245.318	0	249.472	0	0	0	0	270.075	282.141	0	257.448	0	0	254.321	267.451	247.356	0	243.566	0	243.756	271.681	0	0	0	259.503	265.704	269.97	0	0	266.347	0	277.864	248.851	270.068	258.037	251.762	0	248.988	0	270.248	266.912	270.196	265.627
		291	1362.58	0	270.374	264.97	258.464	0	249.133	0	239.318	254.113	0	269.191	0	281.662	0	0	0	247.405	248.969	238.864	251.462	258.384	0	245.36	266.451	0	0	0	257.268	267.529	257.836	0	0	269.891	273.719	256.996	0	285.747	259.211	0	0	0	264.816	276.667	265.307	279.174	243.336
		292	1366.44	0	272.406	261.957	242.288	0	254.661	0	0	271.919	0	272.742	0	277.064	257.763	0	0	245.588	253.835	240.211	0	0	0	0	270.513	0	0	240.168	263.52	257.207	261.841	0	0	265.071	0	278.703	245.32	270.993	258.634	250.755	0	242.947	266.334	261.616	260.194	271.257	261.328
		293	1370.3	0	0	256.977	238.258	0	250.73	0	0	250.14	0	272.461	0	273.887	265.975	0	0	246.615	251.279	240.78	0	0	0	0	270.469	0	0	255.77	263.704	271.231	266.295	257.047	0	271.455	0	267.664	0	270.369	270.187	260.097	0	0	0	269.166	259.574	276.477	251.832
		294	1374.16	0	274.696	249.664	241.109	0	247.547	0	260.553	0	0	268.136	0	283.815	248.313	0	0	248.659	254.41	244.03	251.504	0	255.245	244.791	260.544	0	0	0	261.923	283.916	264.764	244.772	0	265.667	0	270.813	0	270.258	261.66	262.7	0	0	268.253	258.475	262.154	273.028	260.074
		295	1378.02	0	271.995	262.003	232.741	0	236.805	0	236.367	0	0	265.094	0	0	260.35	0	0	248.077	252.78	0	252.376	241.465	0	240.918	268.236	0	0	0	264.758	271.832	259.987	0	0	268.92	255.498	277.109	0	274.136	260.895	0	0	0	272.148	263.081	264.528	288.027	274.076
		296	1381.88	271.343	268.052	259.448	243.857	0	239.895	0	253.577	263.992	0	272.379	0	281.666	264.996	0	251.812	249.246	257.289	0	0	235.236	0	242.736	267.466	0	0	0	0	272.922	258.934	0	0	269.273	0	272.957	0	262.419	262.674	0	0	0	268.325	260.195	275.912	277.495	270.805
		297	1385.74	265.536	267.99	267.134	249.85	0	249.841	0	0	0	0	258.602	289.7	279.713	263.732	0	249.737	254.218	250.161	0	0	249.258	254.108	0	264.421	256.403	0	0	264.45	263.121	264.408	0	0	279.998	256.586	273.364	253.093	269.282	254.253	0	0	0	280.183	273.002	265.655	258.83	0
		298	1389.6	255.807	268.705	262.054	232.224	0	256.959	0	0	256.264	0	268.627	270.805	0	269.117	0	0	258.974	259.11	236.361	0	0	0	0	277.635	0	0	0	259.082	280.553	274.645	259.494	0	279.35	0	276.597	255.426	264.881	252.59	0	0	0	270.01	260.408	269.894	268.914	257.65
		299	1393.46	266.034	256.325	256.636	232.295	0	249.465	0	265.739	0	0	0	0	286.501	272.996	0	0	252.082	0	242.693	0	240.121	258.922	235.471	255.858	0	0	257.838	254.716	308.639	268.848	245.49	0	271.816	0	270.419	253.426	271.444	258.395	0	0	0	268.34	270.813	270.128	280.838	0
		300	1397.32	258.444	261.989	263.066	233.775	0	248.924	0	0	255.961	0	266.843	0	0	259.957	0	259.221	250.351	248.199	232.704	0	234.631	0	246.073	260.229	0	0	0	247.581	269.587	262.48	263.803	0	276.949	0	265.068	241.568	283.567	257.27	251.995	0	0	276.519	274.209	260.616	266.922	248.982
		301	1401.18	252.406	258.465	257.539	234.685	0	245.011	0	0	0	0	274.614	0	0	271.167	0	0	247.399	248.868	240.133	0	0	0	0	260.147	255.462	0	258.488	263.813	278.053	267.485	258.465	0	273.31	0	270.298	0	264.702	254.19	257.306	0	0	266.73	261.306	258.37	265.292	262.018
		302	1405.04	262.052	0	263.539	239.943	0	253.286	0	0	0	0	261.907	0	0	269.79	0	0	248.552	252.516	236.173	269.931	240.448	251.89	247.38	269.744	0	0	0	257.154	279.104	0	257.126	0	269.281	0	271.854	255.69	266.026	0	0	0	244.884	271.487	269.576	271.952	281.431	260.271
		303	1408.9	265.829	270.105	260.532	238.492	0	263.476	0	0	261.216	0	270.581	0	275.953	0	0	0	250.456	243.644	238.823	255.567	252.202	246.77	0	272.769	0	0	258.268	248.823	0	265.433	256.92	0	261.274	0	274.763	0	271.627	266.824	259.705	0	0	272.579	266.02	258.824	271.225	256.485
		304	1412.76	254.316	261.261	259.202	229.125	0	259.901	0	251.333	0	0	264.828	0	283.842	263.07	0	256.76	250.167	242.93	243.108	250.087	0	0	0	267.947	0	0	263.609	236.946	269.243	266.86	248.082	0	277.099	0	259.119	0	271.138	0	0	0	0	265.514	271.679	269.136	271.96	264.601
		305	1416.62	262.975	268.74	257.289	236.194	0	234.781	0	0	263.865	0	278.268	271.012	276.98	269.784	0	0	0	256.025	234.175	262.654	235.339	0	0	273.465	0	0	265.57	277.952	273.609	0	254.212	0	275.327	0	275.521	0	279.728	0	0	0	0	272.799	266.159	265.351	267.752	0
		306	1420.48	249.475	263.7	254.462	235.471	0	256.998	0	0	253.703	0	267.835	0	280.944	0	0	245.934	254.799	249.569	243.861	259.434	253.83	245.867	0	264.585	0	0	0	250.461	268.829	283.179	257.164	0	286.754	0	279.276	252.321	272.682	0	0	0	0	267.366	273.741	264.159	261.982	0
		307	1424.34	265.351	279.862	267.737	242.374	0	245.863	0	245.865	254.986	0	270.637	0	0	269.512	0	0	246.877	245.129	250.547	246.184	0	0	0	257.684	0	0	253.476	0	262.718	257.304	262.498	0	282.096	0	280.667	252.662	269.896	0	0	0	0	261.643	270.24	258.78	264.663	0
		308	1428.2	257.505	0	255.929	231.197	0	246.702	267.318	242.539	0	0	269.702	0	283.312	266.508	0	0	248.549	248.798	248.265	0	253.316	0	0	264.653	260.676	0	250.89	255.469	262.674	273.642	250.251	0	280.148	0	280.742	0	264.278	0	0	0	0	256.558	262.174	268.507	270.358	0
		309	1432.06	265.572	265.013	271.106	230.327	0	251.073	0	0	265.366	0	260.674	0	272.363	260.195	0	0	0	247.152	247.043	250.16	238.191	247.268	0	251.283	0	0	0	257.378	278.21	239.648	253.393	0	260.509	0	272.717	238.725	258.763	247.876	249.14	0	238.154	250.601	264.863	258.498	276.283	265.038
		310	1435.92	258.705	265.517	256.672	246.926	0	245.784	0	248.668	0	0	266.48	274.074	266.54	262.164	0	248.967	0	241.218	243.472	261.323	230.045	244.833	238.642	270.394	252.128	0	0	250.624	268.42	273.821	253.224	0	269.877	0	292.184	245.286	258.905	254.739	0	0	0	259.319	266.935	259.369	277.744	261.504
		311	1439.78	257.433	270.72	271.49	0	0	256.845	0	0	0	0	272.047	0	271.813	250.825	0	247.099	246.179	250.318	241.281	246.733	238.73	0	0	266.998	0	0	0	234.881	0	272.139	241.342	0	277.381	0	285.34	0	269.149	0	0	0	0	262.437	261.869	254.815	265.382	274.499
		312	1443.64	266.246	261.763	274.071	228.447	0	249.224	275.579	0	0	0	270.149	0	269.4	259.384	0	251.005	261.056	251.1	245.051	258.694	238.947	255.339	0	271.632	0	0	265.571	0	258.038	0	246.623	0	268.634	0	274.554	247.202	281.523	0	255.779	0	0	239.257	262.307	259.623	269.77	273.53
		313	1447.5	268.723	258.878	270.204	233.631	0	258.494	266.008	242.64	253.013	0	275.306	0	0	0	0	244.529	257.21	256.044	249.869	248.316	0	243.832	0	263.578	0	241.476	0	260.981	0	0	255.865	0	285.813	0	272.581	252.72	270.844	0	261.377	0	0	241.404	271.969	260.184	276.044	0
		314	1451.36	262.699	271.029	264.349	232.598	0	256.898	273.94	244.599	252.574	0	281.001	0	261.431	0	0	246.919	0	253.096	240.575	254.057	249.864	0	248.337	257.736	0	0	270.288	0	264.51	0	257.079	0	265.518	0	276.152	241.183	271.227	0	0	0	0	248.139	265.611	259.808	265.116	0
		315	1455.22	253.072	262.266	265.93	230.02	0	253.422	274.187	0	260.762	0	286.603	0	274.814	0	0	243.05	254.462	253.651	241.329	252.392	244.766	245.806	0	260.608	0	0	0	255.569	270.326	275.464	243.559	0	273.48	0	265.874	245.695	0	0	0	0	0	253.605	265.328	269.836	273.57	0
		316	1459.08	264.969	260.734	264.347	246.315	0	254.18	0	243.148	0	0	268.201	276.601	257.88	254.799	0	0	0	246.734	238.912	249.769	238.671	0	248.577	273.676	0	0	0	0	261.413	0	241.59	0	270.137	0	0	243.338	270.141	0	256.731	0	0	263.537	271.198	269.715	268.731	0
		317	1462.94	261.247	259.847	273.788	244.606	0	251.977	271.518	236.728	257.968	0	276.002	280.568	272.105	0	0	254.877	0	243.347	246.464	0	228.407	0	257.273	258.413	0	0	0	240.787	270.924	272.409	248.334	0	283.936	0	262.485	247.899	268.074	260.792	249.759	0	0	260.399	265.381	254.266	0	0
		318	1466.8	265.125	256.083	265.141	237.712	240.553	253.252	264.441	251.12	260.633	0	272.259	283.326	263.051	0	0	247.081	248.309	251.541	245.137	248.297	231.019	242.58	239.571	270.934	0	0	274.22	250.352	269.21	261.734	247.066	0	262.467	0	279.24	244.636	268.321	0	256.582	0	0	265.783	264.638	248.203	0	273.695
		319	1470.66	266.332	250.402	283.78	232.897	0	262.034	266.828	251.593	0	0	286.181	281.242	279.184	0	0	249.273	260.271	250.115	242.811	252.314	240.106	0	247.826	264.54	292.432	0	0	252.293	0	272.341	239.397	0	267.986	0	277.693	251.804	269.27	254.021	250.472	0	0	276.351	258.665	264.04	263.381	264.549
		320	1474.52	262.293	270.53	281.233	238.428	0	251.776	270.961	252.882	246.368	0	273.862	0	267.484	259.185	0	243.712	265.234	255.047	244.07	260.652	241.585	243.112	0	252.311	252.74	0	268.306	244.343	261.77	279.167	249.187	0	281.384	0	278.792	0	268.273	0	252.38	0	0	0	256.88	252.186	276.013	0
		321	1478.38	261.167	0	271.557	238.469	236.576	248.643	263.117	242.621	254.051	0	272.709	0	0	0	0	242.253	272.735	242.775	243.961	267.967	245.837	249.209	0	256.686	0	0	269.391	235.926	0	0	252.669	0	286.67	0	268.72	251.989	268.711	0	0	0	0	273.65	258.773	255.712	257.179	0
		322	1482.24	258.105	267.086	277.535	0	230.006	246.977	267.151	252.25	251.189	0	266.034	281.715	0	0	0	248.372	0	240.644	251.185	279.93	246.447	243.775	0	267.081	248.613	256.249	261.058	242.598	276.488	278.505	269.386	0	278.578	0	267.697	245.71	279.561	254.116	263.278	0	0	264.394	258.583	260.184	0	281.567
		323	1486.1	261.061	258.407	288.686	230.611	234.171	259.841	268.214	242.01	245.237	266.154	271.054	281.273	259.55	0	0	245.155	253.058	240.723	241.562	263.829	245.443	246.845	0	259.65	246.455	244.349	259.723	248.7	0	273.283	251.477	0	285.478	0	269.896	245.378	267.092	259.357	0	0	0	276.813	253.27	264.848	0	274.4
		324	1489.96	265.511	255.43	280.57	213.411	237.737	256.402	261.281	233.218	254.625	275.047	265.582	288.516	0	0	0	0	256.32	251.167	247.566	273.228	238.767	245.54	0	268.614	242.546	254.27	266.684	260.5	0	274.381	247.994	0	284.768	0	270.353	0	278.204	256.719	252.587	0	251.899	282.31	271.619	269.762	0	274.02
		325	1493.82	261.04	253.904	284.391	227.881	0	246.566	276.082	249.331	0	0	269.657	0	0	0	0	242.618	260.289	237.497	235.694	262.646	237.108	238.784	0	253.324	245.147	235.848	255.826	237.015	271.058	0	251.469	0	281.434	0	266.496	253.866	0	251.97	259.085	0	0	271.647	265.504	276.487	0	0
		326	1497.68	0	0	286.842	225.634	0	253.06	264.326	240.664	247.496	0	283.222	278.825	0	238.205	0	241.952	253.458	248.248	245.241	260.301	241.884	249.505	0	250.873	248.566	0	0	244.628	261.705	259.051	254.757	0	274.864	0	272.752	0	290.27	0	263.206	0	0	277.689	262.917	282.376	0	0
		327	1501.54	268.494	257.932	276.898	218.414	0	245.213	264.831	240.909	263.667	267.652	281.355	273.165	263.608	0	0	246.807	250.702	247.652	237.183	258.621	234.042	243.756	0	245.398	238.317	0	260.581	243.856	0	269.073	246.984	0	276.619	0	268.127	251.289	282.202	263.241	271.717	0	244.037	276.807	272.775	267.924	0	274.17
		328	1505.4	262.197	258.528	283.567	221.785	234.339	254.964	260.388	0	260.966	0	277.614	268.584	0	0	0	236.063	243.467	263.229	253.532	266.743	229.11	246.367	0	259.51	237.871	256.316	266.295	245.701	0	270.028	238.562	0	281.487	0	267.553	251.079	279.878	0	269.441	0	0	0	257.619	258.23	0	0
		329	1509.26	259.084	248.742	268.207	220.901	0	248.057	258.607	249.469	254.172	262.257	272.108	0	254.539	0	0	241.864	249.828	251.539	249.43	273.078	228.895	238.796	0	256.736	242.457	0	0	239.131	253.801	257.298	239.096	0	275.691	261.878	274.792	257.887	271.689	0	0	0	0	274.315	257.662	256.621	259.034	263.759
		330	1513.12	265.105	245.402	278.651	224.134	234.112	257.282	263.326	0	0	0	264.857	267.846	0	0	0	248.137	263.268	245.313	247.402	258.958	235.305	259.141	0	257.016	235.409	253.567	259.275	248.788	257.419	278.28	247.904	0	275.004	0	266.307	272.592	283.105	0	259.895	0	241.77	274.866	263.808	257.154	0	270.449
		331	1516.98	268.201	252.043	287.797	227.937	0	255.273	252.71	244.503	267.023	0	261.398	272.008	0	0	0	233.903	262.385	247.083	239.783	260.122	235.212	255.768	0	250.869	238.102	0	258.306	252.858	267.975	271.581	244.792	0	269.103	0	280.909	256.423	0	0	257.164	0	235.727	263.204	252.299	271.08	0	262.932
		332	1520.84	255.394	254.791	279.899	228.276	0	259.98	270.659	249.937	0	262.481	259.342	277.803	0	0	0	0	259.321	256.738	254.318	250.773	236.236	256.014	0	254.137	230.508	248.802	0	245.607	264.96	269.073	239.624	0	273.059	0	273.423	258.465	269.351	0	0	0	236.098	254.958	253.483	259.109	0	275.093
		333	1524.7	259.141	0	270.628	237.222	0	255.325	253.851	246.581	0	0	268.419	274.545	269.904	0	0	0	267.066	257.044	248.241	249.911	243.237	265.812	0	254.554	245.491	0	255.014	261.555	267.443	261.739	0	0	275.682	0	282.635	257.882	268.346	247.971	257.156	0	222.763	0	260.196	262.206	0	265.108
		334	1528.56	253.013	251.764	275.494	234.842	0	268.942	258.42	248.612	0	0	259.705	278.51	0	0	0	236.349	244.604	241.511	249.718	242.068	242.195	248.984	0	247.505	243.061	0	265.798	251.369	0	0	243.165	0	271.083	0	280.676	250.729	265.877	250.586	265.954	0	221.625	260.823	268.551	264.076	0	272.592
		335	1532.42	268.392	251.98	266.189	0	0	267.936	253.247	239.152	0	0	263.899	263.468	268.112	0	0	234.194	260.492	244.157	244.304	256.349	231.927	248.091	231.094	238.202	0	249.982	255.197	251.582	0	258.287	236.133	0	280.616	238.925	280.806	247.864	0	259.384	276.423	0	240.588	0	256.468	282.783	0	266.411
		336	1536.28	261.175	0	270.137	239.171	0	264.139	248.615	0	0	275.222	257.978	277.135	0	0	0	238.089	240.788	239.765	245.57	250.235	248.381	267.999	0	251.24	241.476	264.688	264.032	252.899	255.165	272.16	238.757	0	0	0	279.403	259.278	271.258	241.678	0	0	234.685	262.359	245.07	283.24	0	0
		337	1540.14	260.412	247.427	263.182	0	0	264.548	267.808	0	0	265.353	270.064	269.464	258.193	0	0	240.929	254.427	237.152	234.43	248.803	250.074	250.984	0	243.379	249.194	257.802	253.114	245.616	266.694	0	0	0	263.77	255.578	258.418	257.667	278.556	250.835	259.197	0	0	262.107	260.69	276.801	0	258.639
		338	1544	267.159	237.251	257.978	244.374	0	266.474	0	0	266.2	277.467	266.451	272.949	273.735	0	0	244.468	257.587	252.052	246	252.162	0	251.276	0	265.78	259.33	0	0	265.613	257.275	268.755	0	0	277.398	260.023	278.02	244.95	269.75	243.656	0	0	0	0	251.23	265.232	260.708	0
		339	1547.86	266.789	0	270.861	225.818	0	259.625	0	236.205	0	275.222	258.483	276.339	275.065	0	0	251.339	252.098	230.5	238.135	247.163	0	250.412	0	250.445	255.547	0	259.95	247.4	259.852	270.831	0	0	0	254.336	271.656	298.628	256.012	247.409	0	249.6	237.412	0	259.623	288.957	0	268.079
		340	1551.72	263.75	0	270.648	232.383	0	269.752	261.956	251.261	0	0	265.619	271.586	0	0	0	0	242.941	258.317	244.195	258.32	239.07	254.068	0	260.389	251.026	256.977	265.996	254.692	0	0	0	0	270.515	0	273.516	253.633	261.717	245.681	247.457	0	236.607	259.152	251.112	272.708	0	0
		341	1555.58	257.548	237.664	265.471	243.742	0	274.207	0	0	0	261.023	263.012	279.627	0	0	0	237.687	250.522	250	243.785	246.025	244.253	0	0	250.471	253.285	0	262.589	248.726	0	0	0	0	278.716	250.903	278.667	249.041	268.373	0	267.01	0	239.445	264.116	259.882	285.963	0	258.619
		342	1559.44	255.764	232.722	268.795	244.559	0	262.855	260.951	0	0	255.646	270.528	279.305	269.15	0	0	0	249.843	248.852	239.141	238.103	249.377	240.977	0	255.561	252.172	245.053	252.647	257.669	0	0	0	0	264.217	262.694	276.476	248.342	272.525	251.732	258.644	255.62	228.965	272.488	261.107	281.848	0	0
		343	1563.3	270.501	248.377	265.229	240.003	0	263.038	0	0	0	249.403	266.393	271.455	278.671	0	0	0	248.92	246.891	238.143	246.674	264.571	0	0	237.52	250.305	239.817	243.856	250.238	0	267.416	0	0	261.505	0	263.776	255.277	264.253	236.779	261.045	0	231.275	0	0	270.777	0	269.697
		344	1567.16	260.48	0	263.023	237.455	0	258.537	0	0	0	262.912	267.556	266.136	0	0	0	247.436	254.564	246.595	234.943	244.331	245.52	222.672	0	244.784	256.489	0	249.418	255.437	255.249	269.977	244.728	0	267.749	256.658	265.699	257.088	281.043	234.421	267.476	262.545	226.038	0	254.265	268.466	0	267.544
		345	1571.02	252.04	250.166	266.804	253.546	0	250.617	0	253.175	255.576	273.112	266.727	268.518	283.754	0	0	246.504	244.041	245.525	243.672	246.937	251.696	0	0	252.959	253.694	0	236.639	253.596	264.893	270.168	0	0	279.073	254.069	274.324	254.102	276.846	246.178	0	250.329	225.112	271.139	253.733	267.915	0	263.005
		346	1574.88	248.119	246.425	274.202	234.301	238.659	265.224	0	249.976	0	0	263.407	265.238	273.936	0	0	247.021	249.616	239.94	241.224	250.891	233.908	227.056	0	255.887	0	250.917	256.599	258.067	0	274.903	252.667	0	272.703	0	281.272	247.559	281.542	245.115	268.409	0	218.025	281.83	257.878	268.84	0	263.883
		347	1578.74	263.036	0	270.377	235.981	0	253.698	256.804	0	0	249.735	267.915	279.632	282.169	0	0	238.695	259.904	243.381	252.146	255.475	233.07	0	0	266.062	249.884	0	256.906	244.753	262.811	260.089	0	0	257.753	0	0	248.34	266.771	249.209	267.339	0	226.299	0	261.401	270.676	0	260.129
		348	1582.6	257.78	0	275.27	232.895	0	252.617	0	0	0	265.33	261.185	275.245	0	0	0	244.676	249.759	252.641	241.397	251.208	232.387	247.567	0	268.331	242.199	0	267.174	248.433	275.631	0	0	0	274.825	250.29	274.902	243.505	269.53	238.345	269.573	273.032	222.454	0	259.058	260.126	0	254.599
		349	1586.46	263.702	0	269.348	242.391	0	264.917	0	0	0	277.937	253.727	278.843	0	0	0	0	251.639	241.994	250.52	253.816	245.311	0	0	258.641	245.488	0	277.225	249.094	261.003	0	0	0	266.83	257.033	273.337	238.96	285.689	237.287	0	265.543	227.573	0	266.851	270.321	0	262.775
		350	1590.32	258.214	0	261.646	0	0	255.997	0	0	247.619	270.133	253.46	273.077	286.011	0	0	0	251.124	238.885	237.793	256.472	232.942	0	0	263.04	231.237	0	275.431	241.748	264.734	270.308	257.593	0	275.734	256.197	274.036	235.909	280.344	242.959	0	259.987	224	0	258.673	261.125	300.694	258.76
		351	1594.18	271.383	0	278.682	237.829	0	256.104	0	0	0	261.43	254.043	272.069	0	0	0	239.699	254.337	234.989	240.779	278.886	236.937	251.78	0	271.365	253.03	0	266.21	0	254.646	255.759	0	0	275.562	248.571	0	238.797	293.699	246.632	264.899	263.48	224.212	270.728	258.078	267.819	0	254.446
		352	1598.04	256.428	263.248	263.303	235.129	0	254.973	0	0	250.978	269.906	248.431	274.594	0	0	0	241.755	255.516	252.157	0	257.48	245.276	237.983	0	273.599	0	243.262	260.324	240.726	254.699	0	251.219	0	256.831	248.706	283.662	253.151	280.419	242.841	259.152	266.636	236.567	0	251.502	268.347	0	261.864
		353	1601.9	256.06	236.263	260.003	227.106	0	265.83	0	0	0	260.531	261.228	272.598	0	0	0	231.005	261.426	250.34	238.067	243.816	255.963	242.63	246.947	276.778	247.362	0	273.197	236.872	0	276.015	260.707	0	264.048	256.56	0	247.884	280.929	245.656	0	0	238.801	0	258.402	266.571	0	266.654
		354	1605.76	255.551	0	268.861	229.343	0	246.11	262.98	0	0	269.966	243.73	282.639	282.164	0	0	0	264.628	232.893	229.367	242.824	256.943	240.196	250.196	265.367	0	0	268.458	233.005	0	256.191	259.084	0	262.301	255.264	274.919	242.097	280.056	241.078	266.454	256.781	234.625	0	257.903	264.627	0	266.095
		355	1609.62	258.866	253.672	265.652	231.458	0	247.356	0	0	0	280.584	261.513	278.193	273.573	0	0	0	251.609	243.563	0	247.148	248.154	0	0	265.724	247.574	237.944	266.895	234.43	257.844	260.085	0	0	262.21	246.202	289.762	249.146	266.199	241.117	0	252.156	235.684	0	260.694	254.599	0	260.005
		356	1613.48	258.731	255.071	271.119	236.488	0	253.619	0	0	0	277.253	248.653	273.976	0	0	0	0	260.939	236.139	0	232.017	248.899	0	0	272.737	258.896	0	259.141	243.448	0	0	258.644	0	264.672	248.361	0	250.315	258.702	236.545	243.229	249.371	0	0	250.257	251.646	0	270.962
		357	1617.34	263.725	0	263.813	0	0	253.666	0	0	0	274.144	248.625	280.72	265.528	0	0	0	252.858	232.254	233.002	248.29	260.714	248.162	0	262.835	236.623	236.141	255.644	235.526	250.1	274.157	0	0	280.301	260.252	271.423	242.48	268.076	249.134	246.354	0	224.949	259.157	260.478	259.631	0	267.262
		358	1621.2	251.878	248.09	260.3	231.74	0	0	267.426	0	241.555	0	266.824	279.658	268.287	0	0	240.33	255.916	236.444	0	240.005	239.99	243.944	0	267.245	243.349	0	270.128	0	263.482	261.933	0	0	269.809	0	273.03	245.251	269.138	244.417	247.991	255.637	232.114	280.337	254.674	257.108	0	0
		359	1625.06	254.949	259.182	255.315	233.494	0	262.115	0	0	0	276.702	259.545	284.389	267.69	0	0	0	247.245	234.583	0	240.445	0	240.233	0	257.514	254.77	0	0	244.528	254.114	263.881	0	0	263.645	263.996	0	233.145	272.017	239.275	255.649	259.523	230.662	0	252.913	256.809	0	0
		360	1628.92	254.946	0	0	237.044	0	252.604	258.733	0	0	275.157	263.416	274.799	264.442	0	0	240.354	239.259	225.632	0	257.849	249.76	0	0	272.854	247.468	0	264.487	235.023	251.868	251.443	255.538	0	272.116	258.744	0	239.361	277.953	249.64	249.142	263.712	240.596	0	255.975	270.55	0	269.324
		361	1632.78	261.827	248.759	245.712	0	0	241.495	277.939	0	0	265.588	247.633	268.695	276.986	0	0	0	247.655	244.387	0	256.211	248.925	0	0	264.589	239.386	0	250.265	232.282	265.282	0	0	0	264.097	258.671	0	234.864	263.548	249.87	248.722	257.646	231.011	278.982	255.873	251.836	0	0
		362	1636.64	242.879	242.03	252.955	0	0	257.201	0	0	0	0	259.299	283.568	278.97	0	0	0	239.903	230.204	0	246.496	246.287	242.048	0	259.267	0	0	0	229.198	244.719	271.768	0	0	270.693	0	277.127	242.467	266.93	253.535	0	253.603	229.662	274.27	259.509	0	0	0
		363	1640.5	253.797	0	265.028	0	0	258.215	0	0	0	0	253.4	276.539	267.75	0	0	0	0	232.922	0	248.586	242.122	252.037	0	280.576	0	0	250.274	0	251.411	262.03	0	0	266.623	254.975	290.639	241.039	269.523	249.135	0	0	239.505	0	256.43	260.604	0	263.398
		364	1644.36	264.858	245.202	262.458	0	0	238.255	0	234.383	0	0	258.2	272.886	285.123	258.956	0	0	241.828	241.391	0	257.768	238.464	260.874	0	242.274	248.092	0	259.776	238.429	253.356	255.242	0	0	259.179	256.586	282.492	248.075	264.951	246.044	246.179	239.664	235.614	0	255.025	272.546	0	262.475
		365	1648.22	248.697	0	258.88	0	0	0	0	0	0	0	262.437	283.603	278.782	0	0	0	235.338	237.716	0	256.103	0	236.86	0	249.389	258.311	0	250.866	0	259.776	300.889	258.436	0	262.018	0	267.688	241.868	264.047	255.682	257.108	0	229.527	0	254.399	261.085	0	244.139
		366	1652.08	258.666	0	261.694	0	0	260.624	260.518	239.855	0	0	265.541	277.726	277.49	0	0	0	254.731	250.993	232.449	254.701	0	248.102	238.324	256.268	250.767	0	272.158	0	250.911	250.413	238.573	0	256.601	252.347	282.946	240.455	266.093	249.854	0	0	228.161	268.493	246.111	273.809	0	262
		367	1655.94	250.448	0	266.506	0	0	0	249.89	229.083	0	0	255.743	279.364	0	0	0	0	243.673	238.611	0	249.608	0	0	0	248.764	257.678	0	266.043	230.734	246.823	259.644	0	0	267.063	244.15	280.757	0	269.414	244.548	0	0	230.383	0	242.787	261.009	0	263.434
		368	1659.8	253.659	0	269.933	0	0	0	257.813	0	0	0	243.982	275.906	277.329	0	0	0	244.467	233.234	0	247.194	253.321	252.824	0	256.867	252.757	0	254.668	244.679	245.883	250.954	250.36	0	269.692	0	267.168	254.388	272.204	241.864	0	0	229.206	274.179	254.923	268.849	0	274.903
		369	1663.66	250.254	239.504	282.191	0	0	0	254.861	0	0	0	247.309	265.79	272.147	0	0	235.016	235.275	244.406	0	251.955	0	256.868	233.182	255.298	251.929	0	253.152	0	261.504	279.358	0	0	272.125	257.877	0	275.668	253.807	249.379	0	245.232	240.465	288.655	251.066	259.545	0	267.856
		370	1667.52	259.05	256.715	269.795	0	0	0	259.712	0	0	0	263.869	275.969	273.239	0	0	0	250.027	232.734	0	248.668	234.926	255.016	0	267.854	249.895	0	256.751	0	246.979	258.118	0	298.012	256.889	242.316	274.727	239.6	263.534	260.263	0	0	228.907	279.408	248.521	265.968	0	275.632
		371	1671.38	254.5	243.55	272.351	0	0	0	0	233.643	0	0	257.77	272.114	0	0	0	242.774	0	236.674	224.366	252.295	0	252.782	0	260.678	257.097	0	260.269	235.02	255.441	0	0	0	263.759	246.993	271.26	243.623	256.358	267.867	0	251.462	216.127	285.032	251.164	274.322	0	274.558
		372	1675.24	236.854	235.97	273.965	0	0	256.697	256.291	0	0	0	257.73	270.773	277.002	0	0	234.768	233.123	238.084	222.544	257.65	235.685	253.036	0	265.973	0	0	0	0	267.896	261.12	249.288	0	257.814	0	279.678	240.972	258.684	257.194	0	0	226.929	278.365	253.735	265.908	0	278.331
		373	1679.1	254.611	242.445	280.211	0	0	277.387	265.126	221.253	0	0	252.927	277.355	0	0	0	0	230.886	235.489	231.943	256.73	0	248.553	233.434	260.474	247.039	0	258.624	234.097	277.671	254.127	242.307	0	254.471	244.451	275.063	260.057	268.6	256.913	0	259.407	221.159	271.686	256.011	0	0	0
		374	1682.96	252.244	0	260.448	0	0	249.152	0	0	0	0	248.061	263.376	287.024	0	0	254.412	242.228	240.987	0	253.273	0	0	236.067	253.093	250.124	0	260.49	238.869	277.133	0	236.973	0	256.347	257.444	271.177	294.647	254.747	254.573	250.756	0	219.801	289.144	256.552	253.295	0	267.51
		375	1686.82	250.865	0	0	0	0	257.877	0	229.497	0	0	248.404	279.113	285.765	0	0	0	243.971	241.094	0	255.386	0	243.616	236.755	268.206	0	0	259.256	258.168	0	0	241.707	0	261.04	243.747	289.323	248.772	278.699	262.075	0	0	236.073	286.621	266.081	258.776	0	262.155
		376	1690.68	251.495	260.007	261.852	0	0	266.184	248.998	222.904	0	0	252.801	271.35	277.681	0	0	228.373	0	237.852	231.555	252.631	233.399	259.624	241.617	258.372	239.89	0	259.258	237.145	288.187	0	0	0	252.644	236.09	279.533	254.989	272.825	267.557	0	252.515	222.57	280.256	251.833	255.215	0	265.598
		377	1694.54	261.679	269.51	271.21	0	0	256.975	255.87	245.475	0	0	260.56	272.532	277.713	0	0	0	245.916	241.145	227.368	258.237	0	245.823	248.039	258.494	238.189	0	253.383	0	272.003	255.689	0	0	0	0	276.888	250.209	272.083	257.993	0	254.743	215.461	280.914	256.182	256.795	0	267.889
		378	1698.4	253.71	270.853	271.906	0	0	270.649	0	0	0	0	260.466	276.889	0	0	0	0	247.154	232.193	220.872	256.844	236.248	267.683	237.794	258.674	241.333	237.212	248.49	240.049	283.106	256.847	0	0	0	250.245	275.389	255.132	262.62	254.644	265.324	0	232.005	277.681	0	254.646	244.755	255.85
		379	1702.26	246.392	0	278.544	0	0	0	263.106	232.707	0	0	251.133	271.896	279.152	0	0	234.299	241.405	238.099	225.408	242.488	0	260.91	224.649	263.289	243.4	0	246.31	253.32	280.551	260.094	240.931	0	261.6	242.262	272.317	0	263.098	246.444	0	246.977	231.836	279.128	267.488	263.587	0	0
		380	1706.12	256.2	273.87	266.148	0	0	270.665	259.56	228.113	0	0	265.959	273.177	277.991	0	0	231.22	0	233.677	227.652	246.143	225.263	252.866	236.159	254.883	230.628	0	248.753	243.714	271.189	257.405	243.398	0	262.987	255.246	277.604	241.186	273.063	242.831	0	253.97	218.235	270.381	269.619	249.384	0	0
		381	1709.98	0	255.202	267.369	0	0	271.59	249.155	225.246	0	0	252.556	274.446	276.49	0	0	229.288	0	238.342	0	252	0	264.568	235.017	253.18	241.128	0	264.07	232.354	269.364	0	247.572	0	274.443	259.586	282.13	238.82	279.131	242.372	0	0	215.952	274.457	257.821	254.024	0	274.134
		382	1713.84	258.274	250.473	270.83	0	0	0	243.629	0	0	0	245.606	271.825	266.904	0	0	227.578	225.182	240.026	0	241.946	0	258.169	240.755	258.385	0	0	247.073	240.577	271.158	0	246.289	0	253.72	257.07	274.798	0	273.629	246.193	0	247.382	218.985	0	249.685	259.777	0	269.452
		383	1717.7	256.896	258.922	268.777	0	0	269.012	260.227	225.768	0	0	257.021	274.199	266.4	0	0	239.297	239.138	239.268	0	251.646	0	260.712	246.725	252.129	246.123	229.645	257.94	234.083	271.524	0	240.358	0	264.378	255.255	283.429	245.39	287.388	242.772	0	0	220.725	263.99	246.59	265.689	0	0
		384	1721.56	248.707	0	284.378	0	0	273.78	242.283	235.861	0	0	252.683	263.837	269.771	0	0	253.523	0	236.862	211.7	251.483	227.281	265.565	241.033	247.105	231.031	226.701	251.074	0	270.804	271.163	247	0	261.992	256.805	271.08	234.758	273.459	246.081	0	0	223.189	263.465	261.7	253.431	0	259.76
		385	1725.42	262.419	249.813	272.333	0	0	269.084	0	0	0	0	253.117	270.151	275.639	0	0	0	228.051	236.747	224.85	241.922	0	265.939	242.287	249.335	240.476	226.154	260.543	0	270.222	0	246.51	0	258.351	254.261	278.404	254.356	277.929	247.753	258.773	250.157	228.895	270.062	244.084	259.724	0	260.956
		386	1729.28	270.103	0	279.567	0	0	276.144	0	0	0	0	243.616	265.296	269.785	0	0	229.742	233.953	242.548	0	245.944	0	260.963	242.765	250.668	231.896	228.161	261.132	240.764	275.879	0	251.709	0	262.149	265.105	277.989	244.636	282.399	249.372	266.222	247.266	213.433	272.014	259.175	260.866	246.3	268.349
		387	1733.14	0	262.225	278.902	0	0	244.015	0	226.713	0	0	234.068	276.059	0	0	0	245.262	222.167	240.929	212.832	246.542	216.959	263.628	235.801	252.324	0	232.168	253.799	0	267.252	0	258.053	0	259.427	0	280.961	236.044	282.92	238.207	0	0	204.386	268.936	261.984	250.949	0	265.54
		388	1737	249.4	254.948	273.271	0	0	250.797	252.234	223.424	0	0	241.369	280.446	279.974	0	0	235.701	0	239.383	215.943	239.237	0	257.42	239.521	253.977	239.503	235.321	261.09	232.581	268.871	260.475	0	0	0	248.248	273.435	235.566	269.052	246.838	260.296	250.847	213.268	269.018	259.826	252.589	0	269.046
		389	1740.86	257.669	0	277.805	0	0	249.556	0	231.314	0	0	236.751	282.939	0	0	258.62	242.502	0	228.476	0	250.264	229.851	259.656	237.277	252.746	0	234.773	290.279	247.748	259.643	273.24	251.042	0	251.947	251.806	283.183	241.919	279.811	247.781	0	240.056	215.934	259.558	269.561	262.927	0	276.371
		390	1744.72	259.201	257.109	288.998	0	0	255.177	241.693	249.161	0	0	236.97	273.839	0	0	0	238.771	0	222.861	0	245.492	236.136	262.239	244.391	240.955	0	0	255.615	251.833	263.208	0	264.823	0	261.494	255.345	277.383	235.862	275.804	242.729	0	251.379	218.609	259.457	262.29	259.442	0	272.092
		391	1748.58	0	274.365	275.868	0	0	278.097	247.166	0	0	0	248.592	259.503	0	0	0	246.732	0	0	224.937	251.25	235.197	268.124	245.473	234.068	228.827	240.452	0	247.217	0	269.79	244.112	0	243.598	252.902	275.847	243.103	276.076	246.083	0	243.146	224.154	251.289	263.081	246.584	0	266.902
		392	1752.44	0	247.799	285.336	0	220.689	249.819	0	230.909	0	0	0	271.699	277.967	0	255.617	241.876	0	232.379	0	246.232	0	251.032	0	234.532	231.398	0	242.46	0	248.861	0	252.396	0	259.593	255.985	270.782	256.795	284.106	245.305	0	249.644	215.001	253.024	259.554	247.879	0	260.445
		393	1756.3	0	253.048	294.654	0	0	261.449	234.619	238.13	0	0	230.193	258.974	0	0	256.333	230.511	213.199	234.424	217.581	240.279	0	255.761	240.375	252.823	239.63	0	255.358	0	247.618	0	270.46	0	0	0	280.88	241.351	271.415	245.845	0	0	233.813	0	262.322	261.942	0	282.279
		394	1760.16	0	0	268.935	0	0	260.552	237.99	234.715	0	0	238.382	278.025	0	0	253.103	239.629	222.329	238.099	203.137	249.144	236.819	252.715	0	246.417	238.289	224.208	260.682	259.033	246.86	264.114	247.935	0	251.952	246.848	283.078	226.008	269.914	252.838	0	248.585	219.617	262.411	249.204	265.81	0	288.731
		395	1764.02	0	254.066	279.312	0	0	243.873	0	237.236	0	0	238.603	280.725	268.598	0	261.76	239.604	306.829	231.703	0	243.558	0	263.514	243.718	247.49	228.781	222.027	264.984	250.549	259.296	262.254	246.121	0	251.621	261.857	273.609	246.447	267.601	0	0	0	219.967	258.705	253.485	245.824	0	280.271
		396	1767.88	0	0	282.875	215.982	0	250.604	0	239.727	0	238.143	238.25	277.481	266.875	245.467	270.821	242.611	226.51	236.944	0	240.99	0	255.755	0	257.551	240.606	229.811	256.38	251.609	266.177	0	252.625	0	247.412	242.947	269.885	249.403	265.684	242.827	259.098	0	239.178	256.669	274.025	249.603	0	265.389
		397	1771.74	0	0	280.24	0	0	0	248.447	253.337	0	0	240.882	271.387	257.328	0	269.578	230.892	0	234.298	0	247.317	229.861	253.135	220.619	258.393	231.43	231.814	257.152	244.674	269.516	262.274	253	0	245.826	257.452	257.963	230.66	266.602	246.751	266.473	0	228.244	0	251.596	257.008	0	273.182
		398	1775.6	247.136	0	276.868	0	0	256.974	0	233.417	0	0	230.601	275.576	263.995	0	272.348	235.683	224.591	233.506	0	257.876	227.859	260.997	227.675	247.143	0	0	262.388	253.359	252.847	0	256.571	0	0	272.962	261.221	228.947	263.092	233.519	0	0	226.225	267.122	248.091	260.75	0	263.786
		399	1779.46	243.611	0	285.764	0	0	259.801	0	236.882	0	0	227.137	278.13	262.231	0	270.131	232.79	213.549	230.911	220.419	256.623	237.985	260.21	236.23	246.785	227.303	236.43	260.429	258.037	245.471	0	0	0	251.725	0	270.384	233.368	292.402	239.939	263.768	0	213.957	272.278	255.307	269.179	0	267.955
		400	1783.32	0	246.809	294.43	0	0	259.638	242.515	238.647	0	0	234.813	273.689	263.208	0	278.603	218.639	0	241.214	220.043	261.992	0	252.871	244.587	265.586	242.184	244.189	264.5	258.088	247.398	267.898	256.705	0	0	256.654	272.778	238.214	260.618	0	0	0	216.434	274.732	260.76	257.089	0	0
		401	1787.18	0	0	298.406	218.732	0	248.538	0	240.101	0	0	243.795	283.224	271.193	0	260.316	237.707	224.553	232.221	221.683	267.333	0	258.254	227.869	238.316	232.424	236.329	263.598	259.439	272.419	259.557	0	0	251.445	262.341	266.138	235.616	274.9	237.331	264.259	0	223.147	264.126	263.073	254.232	0	0
		402	1791.04	0	0	296.052	0	230.095	250.213	233.031	236.406	0	0	238.727	276.129	265.889	0	262.338	229.322	223.686	232.029	0	259.648	224.967	259.588	225.2	251.325	240.365	239.421	265.692	248.459	260.125	269.046	261.172	0	252.66	257.306	274.495	235.859	261.504	235.252	265.675	0	214.657	273.186	263.139	258.385	0	0
		403	1794.9	0	0	284.698	0	0	273.131	0	247.648	0	0	237.013	275.839	277.682	0	257.783	245.595	234.662	0	220.222	258.871	235.689	251.081	0	237.293	241.394	231.445	269.531	244.431	263.715	0	261.937	0	256.626	259.3	267.746	0	267.193	241.433	250.076	0	227.056	273.498	252.574	259.251	0	267.088
		404	1798.76	0	0	290.192	208.602	0	258.142	0	226.204	0	0	236.818	277.99	270.512	256.795	264.047	239.084	224.241	0	0	245.124	237.574	255.496	244.316	264.018	246.309	227.482	265.55	259.779	253.319	0	284.771	0	260.182	263.328	267.414	243.418	270.336	232.578	270.689	0	228.97	272.725	249.086	261.856	0	0
		405	1802.62	252.506	0	285.305	0	0	252.876	244.188	230.025	0	0	230.749	274.673	258.473	245.936	263.209	231.539	225.327	250.115	220.748	262.543	232.184	237.521	235.248	248.256	227.931	232.316	271.649	254.043	251.616	276.315	251.906	0	258.381	269.902	258.866	231.017	280.804	220.092	240.649	0	231.229	274.712	253.876	261.08	0	280.559
		406	1806.48	0	249.882	278.341	217.045	224.985	260.21	0	0	0	0	226.972	269.193	248.571	259.885	271.391	0	232.951	235.406	0	263.96	241.204	250.677	0	0	230.371	237.671	290.033	248.775	260.445	0	255.552	0	267.813	258.864	265.167	241.907	265.727	232.907	257.276	0	234.712	277.945	265.815	269.565	0	274.643
		407	1810.34	0	0	289.913	0	219.78	248.709	242.411	227.285	0	0	229.712	269.678	271.238	263.109	261.601	236.149	233.051	239.727	218.885	274.752	222.915	257.753	238.248	238.297	237.041	242.783	268.629	258.073	261.141	280.797	251.558	0	264.509	266.258	263.02	236.422	281.081	243.637	265.843	0	237.292	287.321	243.87	261.288	0	279.201
		408	1814.2	256.488	0	290.588	0	0	249.99	238.775	235.715	0	0	230.791	278.19	270.67	0	267.934	0	0	235.669	218.93	263.54	226.692	239.753	232.351	242.794	236.861	242.2	266.141	246.412	256.257	0	248.598	0	259.947	278.212	261.972	222.502	268.725	227.804	266.403	0	236.257	275.179	249.125	257.189	0	274.134
		409	1818.06	259.437	0	275.66	0	229.345	247.758	0	240.519	0	0	231.699	273.2	265.915	0	262.72	215.248	233.781	0	0	268.78	226.078	255.929	0	239.26	225.701	229.165	262.367	246.212	252.564	0	242.71	0	265.862	266.163	263.242	222.688	276.882	0	261.334	0	222.306	286.517	256.073	252.884	0	272.786
		410	1821.92	0	239.869	277.691	222.321	214.29	255.927	241.932	231.671	239.104	0	241.601	263.601	275.669	257.764	263.482	225.167	229.114	231.868	0	262.059	226.371	244.828	0	247.371	0	245.956	271.962	240.337	249.344	0	240.337	0	263.167	253.069	260.651	231.103	280.534	0	0	0	218.543	276.735	242.565	254.977	0	255.691
		411	1825.78	266.701	0	288.988	0	0	0	0	0	240.693	242.806	238.964	0	283.354	252.946	271.933	226.969	230.76	222.946	0	256.412	220.572	250.583	0	241.62	231.023	231.788	272.72	258.131	245.945	0	0	0	265.912	250.548	245.717	226.755	265.938	246.529	0	0	225.449	281.099	247.93	245.774	0	256.495
		412	1829.64	0	274.628	289.314	210.321	208.073	244.76	0	0	0	262.943	233.79	266.957	281.503	267.427	267.69	0	232.178	220.659	0	262.78	0	236.629	242.81	252.019	232.107	250.467	273.233	252.245	249.035	270.405	244.093	0	265.734	247.994	250.781	233.718	269.275	237.659	0	0	229.764	0	257.092	245.037	0	260.666
		413	1833.5	0	256.816	275.689	208.239	209.881	238.366	0	231.324	0	248.588	0	282.654	276.935	0	281.626	232.889	237.613	238.699	0	233.805	228.782	244.966	0	249.937	229.106	249.405	259.881	256.05	261.908	276.114	251.498	0	256.397	267.465	265.555	230.464	282.973	0	268.541	0	227.49	284.714	259.349	268.5	0	266.657
		414	1837.36	255.302	264.899	277.352	0	0	245.626	245.046	0	0	0	235.568	273.147	277.249	256.611	276.992	244.797	235.1	247.208	0	289.523	218.301	247.491	0	227.195	221.084	237.407	273.349	241.89	253.475	0	0	0	250.038	261.77	254.554	230.301	278.567	0	0	0	233.859	277.733	252.702	244.855	0	260.476
		415	1841.22	255.579	0	283.795	0	0	249.126	0	0	0	0	0	269.167	285.099	267.76	275.934	232.823	240.309	234.79	0	263.547	235.535	242.066	228.293	249.021	235.051	228.658	0	252.542	258.797	0	0	0	263.799	263.24	253.117	253.51	280.881	0	0	0	239.357	0	267.702	261.481	0	0
		416	1845.08	254.064	0	290.749	0	212.585	0	0	0	0	239.856	0	279.408	281.661	260.155	277.768	230.699	0	0	304.011	239.245	235.764	256.593	230.159	249.328	225.316	234.299	268.538	0	262.063	0	243.769	0	252.251	271.562	271.891	248.818	264.738	241.848	0	0	235.761	280.952	257.686	273.934	0	258.202
		417	1848.94	245.511	0	291.602	0	224.817	245.289	0	0	237.333	0	232.549	269.547	279.689	257.327	271.143	280.792	221.377	0	0	259.323	229.295	256.725	243.337	262.543	214.101	237.913	259.082	0	251.105	0	252.336	0	262.168	260.236	265.102	0	0	225.535	269.876	0	249.015	275.1	255.926	266.296	0	260.581
		418	1852.8	266.876	0	294.938	0	0	262.692	0	226.143	0	0	221.602	273.306	280.469	275.568	271.083	230.912	0	225.102	0	248.083	225.838	263.952	238.35	246.652	213.571	252.316	263.612	241.838	242.338	0	251.984	0	259.955	253.65	263.338	234.356	261.265	237.761	293.959	0	256.486	0	242.35	273.285	0	257.952
		419	1856.66	245.817	0	285.971	0	0	258.346	0	218.371	0	237.386	231.191	274.517	294.647	274.799	256.657	0	228.376	222.793	0	251.674	220.917	262.003	0	258.272	0	250.031	263.599	0	265.097	275.063	260.703	0	258.21	260.081	245.098	237.542	256.222	248.184	0	241.773	249.544	273.685	249.615	264.402	0	261.448
		420	1860.52	264.174	0	286.713	0	198.395	261.066	0	240.951	221.276	0	241.135	267.469	290.189	0	275.49	230.31	235.069	0	0	240.168	229.697	269.755	244.79	248.957	0	242.187	264.929	251.453	257.911	271.89	243.699	0	275.122	258.468	255.109	254.448	255.18	232.977	0	0	244.169	280.229	253.848	264.374	0	255.382
		421	1864.38	249.971	266.544	297.067	0	0	259.679	0	240.975	0	237.148	0	269.82	284.391	262.175	271.529	0	0	0	0	259.258	223.806	259.995	245.581	258.886	0	237.682	264.172	246.892	263.687	260.242	260.019	260.88	257.04	247.167	0	257.225	264.998	233.644	261.75	0	244.008	262.992	260.678	257.262	0	0
		422	1868.24	256.25	249.19	289.563	0	0	275.215	0	230.192	0	241.011	228.862	283.328	266.04	275.83	267.387	225.647	227.17	229.34	0	251.11	233.136	264.518	242.174	249.597	219.386	247.587	262.662	239.019	0	249.932	252.216	269.919	255.775	256.046	0	250.372	274.446	241.719	271.905	0	270.928	0	274.045	259.217	0	270.06
		423	1872.1	263.56	0	283.605	0	204.927	275.856	0	236.295	0	252.503	225.863	270.114	265.652	267.24	276.434	0	233.402	0	0	262.406	223.51	251.412	235.83	253.412	0	243.579	269.574	251.854	262.813	270.153	252.41	0	263.952	258.824	0	251.886	276.51	0	261.499	0	256.114	275.863	262.575	251.005	0	240.815
		424	1875.96	251.802	274.965	274.284	0	212.29	257.453	0	238.674	0	0	237.443	267.024	272.218	274.672	275.334	0	228.665	234.261	217.923	278.839	227.648	254.833	230.533	269.954	228.589	236.2	263.554	256.43	280.725	270.641	0	268.454	270.162	253.093	256.513	235.749	268.433	0	264.598	0	250.508	274.027	275.549	246.891	0	254.934
		425	1879.82	249.04	0	281.101	0	212.51	260.818	240.762	243.066	0	245.621	0	260.561	275.601	269.647	291.509	228.017	243.557	0	223.052	268.439	229.006	257.598	0	262.362	226.081	232.738	269.177	258.705	255.6	267.705	253.501	267.019	249.843	250.219	0	227.448	261.723	241.102	281.053	0	244.025	266.802	255.799	251.472	0	256.762
		426	1883.68	248.54	0	281.226	0	0	266.897	0	0	230.884	0	236.768	262.251	276.058	270.471	279.13	233.728	232.504	236.619	0	270.775	230.871	247.805	232.93	262.286	231.584	253.255	276.575	264.525	254.874	264.189	250.196	261.73	258.694	0	262.103	251.984	268.76	240.235	266.235	0	250.806	274.651	269.947	247.538	0	265.41
		427	1887.54	245.076	0	270.491	0	0	264.417	251.593	234.832	0	0	244.745	265.886	294.951	282.848	282.95	0	0	0	0	239.715	239.861	271.396	0	252.197	210.788	234.876	282.03	261.755	261.082	269.003	261.715	261.427	0	256.015	0	293.354	273.718	234.904	261.131	0	250.203	279.467	252.416	255.62	0	271.919
		428	1891.4	258.94	0	283.311	0	224.861	261.815	226.636	0	0	252.417	233.306	258.288	285.712	272.465	276.321	0	249.141	0	0	251.363	226.222	262.829	226.793	242.106	214.908	224.654	263.604	252.376	254.089	273.107	248.18	263.49	266.48	259.136	263.195	296.562	281.353	232.783	274.366	0	241.663	269.767	250.006	259.72	0	266.525
		429	1895.26	269.593	263.38	292.923	0	225.359	273.832	0	239.629	232.217	0	0	0	275.359	267.083	279.001	0	0	0	0	255.617	0	247.294	223.36	247.998	218.047	222.569	265.496	269.035	261.719	0	261.147	270.261	264.987	248.161	0	236.951	255.43	237.528	257.534	0	245.092	281.09	247.359	254.187	0	259.36
		430	1899.12	243.939	0	293.725	0	226.269	248.898	243.025	0	0	0	237.91	245.724	287.568	261.157	286.82	0	240.022	0	0	266.977	238.259	257.053	0	267.651	221.026	233.205	249.402	257.997	259.182	0	248.51	277.449	285.18	250.551	0	221.354	248.02	244.56	247.957	0	241.963	279.225	255.517	231.445	0	271.819
		431	1902.98	245.488	266.764	290.996	0	235.618	266.131	249.567	226.909	0	0	242.053	249.66	283.313	258.557	270.024	0	242.452	0	0	259.528	227.374	255.156	213.905	0	0	230.01	270.479	254.719	253.806	261.745	0	280.683	0	255.312	260.645	221.606	270.649	233.707	253.677	0	238.943	0	258.569	242.737	0	271.05
		432	1906.84	260.442	273.176	294.578	0	0	263.264	239.53	231.747	246.344	0	236.81	254.226	284.655	261.926	285.972	221.6	235.679	229.007	0	262.224	232.812	258.95	211.55	255.313	225.641	235.931	270.794	268.039	241.081	0	0	270.97	264.441	246.386	271.966	244.359	267.966	231.582	258.717	0	252.701	263.446	254.287	249.488	0	265.315
		433	1910.7	257.752	269.326	287.431	0	238.109	269.258	237.408	0	0	0	232.888	257.858	290.205	266.824	267.197	223.989	241.06	0	0	254.657	236.111	257.436	221.723	0	222.304	262.989	270.152	250.305	249.518	262.523	234.308	277.745	263.807	252.767	282.055	229.517	277.86	228.102	247.386	0	254.299	271.448	251.447	250.573	0	278.184
		434	1914.56	249.18	268.046	301.031	0	239.659	274.108	236.797	241.962	0	235.26	244.695	259.337	274.125	267.947	0	0	232.411	221.781	0	268.776	224.503	250.013	232.554	0	211.427	242.026	245.408	253.221	266.346	261.439	0	277.114	265.116	0	0	239.053	258.803	222.733	253.609	0	259.433	0	265.081	258.804	0	278.412
		435	1918.42	266.762	262.701	290.782	0	241.145	264.873	237.074	218.195	233.682	0	255.575	252.707	274.135	267.378	266.076	0	228.3	0	0	268.296	229.301	250.891	227.816	0	199.358	243.751	260.841	275.882	252.742	0	238.528	270.542	277.717	0	261.706	254.443	285.238	240.829	270.29	0	248.492	271.33	261.992	252.913	0	268.223
		436	1922.28	257.583	281.447	293.586	0	231.702	268.841	227.604	231.008	225.401	0	245.241	268.775	288.671	270.265	270.178	221.245	233.839	0	0	262.429	242.376	254.755	243.828	0	225.536	234.713	267.782	0	254.783	266.22	0	265.709	281.49	0	264.801	253.01	278.087	236.158	262.4	0	245.066	282.696	265.573	258.062	0	0
		437	1926.14	253.336	275.636	297.253	0	227.479	265.947	225.768	231.702	225.014	239.266	244.903	260.588	274.265	257.88	276.295	0	242.323	0	0	264.802	235.693	263.908	227.766	251.37	214.439	0	254.714	245.624	252.793	0	0	279.636	282.375	239.626	261.042	232.571	294.299	235.922	0	0	238.095	265.306	256.86	248.312	0	277.131
		438	1930	261.187	253.429	291.707	0	0	268.948	0	206.364	0	0	238.808	256.853	276.683	276.413	0	230.082	235.783	0	0	267.165	233.503	261.239	222.176	245.433	213.553	232.41	0	255.075	258.736	0	0	269.387	0	244.601	250.429	243.964	291.394	237.243	264.181	0	238.091	271.187	266.136	252.883	0	279.046
		439	1933.86	271.642	258.619	289.417	0	243.319	271.697	235.985	0	0	0	242.561	258.64	272.816	266.232	288.261	0	229.305	0	0	254.833	242.756	260.111	232.277	0	217.904	229.446	270.006	261.284	264.921	0	251.369	272.515	267.374	233.777	261.85	238.633	282.745	0	261.741	0	257.389	0	252.794	246.497	0	269.672
		440	1937.72	253.524	272.409	289.251	0	232.247	265.794	218.359	210.951	228.966	0	246.739	264.466	276.612	270.914	0	221.508	241.125	245.771	0	264.885	235.293	252.195	219.355	0	214.723	241.151	259.899	248.46	258.113	0	0	260.971	277.067	247.092	262.387	239.498	297.093	242.526	248.023	0	254.951	279.232	265.895	243.166	0	266.114
		441	1941.58	271.868	266.678	310.312	0	240.026	266.736	228.403	220.402	230.727	239.433	260.024	262.812	274.183	271.746	263.427	0	234.807	0	0	0	238.103	248.373	226.669	0	218.116	0	270.643	261.646	255.534	0	0	267.436	274.301	247.15	264.612	246.295	298.758	225.551	264.057	0	242.214	282.083	256.717	251.381	0	282.558
		442	1945.44	0	263.555	293.412	0	233.129	265.507	222.638	233.953	219.61	0	241.854	277.871	274.625	273.1	253.262	0	222.781	0	0	244.208	241.677	263.067	230.598	0	236.54	231.882	254.453	255.795	257.465	0	0	273.505	272.934	0	242.346	222.476	296.917	238.842	0	0	246.006	274.391	264.838	257.078	0	275.279
		443	1949.3	250.078	268.71	0	0	241.458	268.002	223.777	231.124	225.446	0	273.837	271.562	278.251	0	252.486	224.793	243.205	0	0	251.345	218.03	254.038	245.034	0	222.103	0	260.504	259.805	264.676	285.535	0	270.731	272.03	252.212	252.053	223.809	287.839	228.705	245.237	0	235.447	0	252.079	249.699	0	285.956
		444	1953.16	262.926	261.54	288.815	0	233.899	256.842	232.851	214.311	232.007	231.808	245.424	272.405	271.058	283.496	270.449	219.69	239.493	233.226	0	267.48	225.29	263.526	237.105	0	224.505	231.785	251.919	0	249.963	0	0	272.5	264.442	260.794	267.869	238.626	285.389	0	273.055	0	245.972	0	241.304	246.316	0	272.536
		445	1957.02	251.2	276.871	295.296	0	226.618	273.577	0	224.581	234.251	0	246.404	278.074	265.326	275.153	269.011	0	0	240.931	0	271.965	235.544	254.572	231.705	0	222.937	245.395	261.205	248.605	249.376	0	0	284.332	0	253.438	253.455	221.561	283.998	243.333	270.963	0	256.813	0	250.727	241.649	0	278.952
		446	1960.88	248.634	270.392	272.544	0	227.833	259.119	0	232.149	0	240.918	243.262	0	278.253	264.709	0	214.54	241.239	0	199.28	258.256	0	250.13	243.316	0	234.691	244.955	267.702	249.883	252.999	249.529	244.308	276.536	257.881	254.544	235.51	243.193	289.617	238.348	265.564	0	253.242	0	261.485	246.508	0	0
		447	1964.74	253.782	263.783	280.732	218.481	0	261.356	235.491	219.691	0	239.999	248.449	264.713	271.869	271.805	264.089	219.486	242.781	0	0	279.04	241.944	0	244.553	0	244.283	242.68	267.736	232.999	251.575	0	0	279.339	280.457	0	247.091	222.627	277.701	230.459	0	0	240.755	274.271	246.869	258.619	0	0
		448	1968.6	258.333	0	295.2	0	0	267.652	227.543	224.594	233.317	240.246	245.625	277.235	282.746	276.798	0	0	248.983	0	197.738	275.096	0	269.757	245.471	0	239.283	0	264.223	246.732	251.243	0	0	278.414	264.07	252.623	248.71	0	295.555	251.462	265.032	0	231.385	0	0	242.944	0	281.273
		449	1972.46	246.054	0	290.596	0	230.8	266.471	218.793	221.387	0	235.926	254.894	266.581	267.366	265.191	273.62	0	241.797	0	0	289.988	0	268.163	234.149	0	231.587	250.135	274.407	244.25	247.778	0	250.036	0	268.881	251.719	253.926	220.386	289.521	237.819	253.842	0	241.233	0	248.299	258.2	0	284.744
		450	1976.32	259.38	264.479	289.686	0	235.71	274.459	225.785	227.53	228.141	232.184	249.381	263.127	283.856	276.793	0	0	254.859	0	0	273.362	0	255.43	0	0	243.488	254.013	281	256.023	255.924	275.335	0	265.924	268.469	0	262.692	207.275	280.704	0	0	256.002	251.582	280.591	246.847	254.904	0	284.04
		451	1980.18	0	277.538	289.173	0	0	275.692	235.854	232.18	0	246.832	254.324	274.922	283.992	259.223	0	0	223.25	0	209.643	282.874	230.42	250.37	225.308	0	232.82	233.127	259.964	236.303	261.764	257.431	0	266.289	263.502	244.881	257.923	223.116	311.158	230.949	252.952	0	230.023	0	250.571	234.175	0	290.139
		452	1984.04	245.191	276.985	295.555	0	0	269.844	241.627	234.672	238.255	237.394	246.406	280.764	0	0	0	0	0	221.428	222.035	276.445	222.589	248.631	242.652	0	221.948	254.134	269.146	268.953	0	0	0	264.318	272.75	0	262.283	224.192	290.508	0	243.316	0	235.962	269.81	248.812	242.806	0	269.092
		453	1987.9	247.487	274.073	292.215	201.816	227.745	262.551	227.175	231.905	240.471	249.039	247.933	264.263	277.987	278.103	253.556	206.749	232.342	220.048	220.363	269.479	0	254.26	247.415	234.88	221.296	243.702	251.954	267.627	263.092	276.588	257.998	270.228	268.746	272.817	270.236	230.495	296.383	235.023	249.845	0	245.063	0	0	252.507	0	284.373
		454	1991.76	0	262.244	0	202.104	0	262.198	0	229.391	0	254.939	249.586	278.387	279.975	0	281.259	0	220.919	215.611	0	267.082	233.907	251.227	237.429	222.779	220.716	253.306	263.136	266.77	249.628	268.647	265.014	272.201	280.401	257.589	267.461	0	287.395	0	263.415	0	255.412	277.931	302.846	242.718	0	281.045
		455	1995.62	0	272.386	0	0	0	266.257	235.139	234.447	0	247.19	267.247	281.279	272.797	277.069	0	208.651	223.356	209.823	0	0	0	241.462	233.231	231.844	225.559	251.218	249.391	262.564	250.356	268.209	260.066	271.805	273.299	253.523	254.629	0	299.836	235.321	257.254	0	243.192	270.282	252.481	237.558	0	269.401
		456	1999.48	253.13	271.966	0	203.443	236.228	263.147	0	233.21	220.124	249.288	242.388	286.202	280.272	0	276.43	227.334	0	213.297	208.393	0	0	235.195	241.098	0	229.076	242.765	243.894	255.355	245.029	0	0	276.97	274.452	253.504	258.189	222.33	302.792	0	262.186	0	247.866	0	234.529	244.54	286.558	0
		457	2003.34	0	278.532	276.129	203.908	0	260.74	215.581	233.944	0	254.058	248.622	265.934	269.656	282.79	271.112	0	214.012	224.82	210.81	262.6	0	241.782	246.363	242.263	210.566	235.494	258.444	250.267	249.029	254.81	254.183	269.234	278.82	0	0	227.39	299.842	0	253.849	0	246.758	0	251.818	242.781	0	274.119
		458	2007.2	239.956	276.36	0	214.952	233.987	270.626	0	232.219	0	243.764	244.217	275.344	266.473	273.24	263.33	0	220.287	224.784	0	260.563	231.611	245	241.371	228.565	0	240.067	243.734	250.952	0	262.896	0	268.743	276.342	249.91	264.722	224.489	296.934	0	268.701	0	240.304	252.238	228.339	242.694	0	274.828
		459	2011.06	242.498	259.681	0	0	233.488	264.984	226.384	226.859	0	258.463	244.264	280.847	279.309	276.554	0	0	224.936	245.558	0	0	226.088	246.356	237.032	236.199	207.058	239.532	257.465	260.693	0	256.96	0	281.765	267.283	262.851	263.486	0	300.442	226.177	247.926	0	248.606	0	263.124	0	0	273.306
		460	2014.92	0	274.61	0	216.227	0	263.984	0	231.778	0	247.885	255.173	276.588	274.373	279.968	275.89	0	0	223.033	0	253.442	0	0	228.193	245.581	216.194	0	259.225	248.199	0	270.022	0	266.658	277.932	261.964	264.822	222.22	320.278	238.844	248.968	0	244.577	0	253.497	247.647	0	268.369
		461	2018.78	0	255.179	0	0	230.139	259.854	0	231.388	225.532	258.269	250.71	270.613	276.568	275.508	277.434	0	0	213.411	0	264.392	0	241.079	232.079	0	222.311	229.024	257.728	247.577	241.181	0	0	268.853	273.01	251.556	262.96	0	297.736	0	0	0	253.152	0	244.078	236.992	0	270.58
		462	2022.64	254.349	259.356	288.753	210.694	218.941	262.353	225.788	214.53	214.564	257.963	247.98	269.081	278.247	264.996	0	0	208.902	223.994	0	269.908	0	0	244.023	245.973	208.611	240.184	266.698	236.442	0	0	247.284	277.83	277.037	259.301	269.056	221.249	304.945	0	0	0	239.938	0	235.576	234.22	0	0
		463	2026.5	0	265.7	0	0	0	266.888	0	221.295	222.419	253.463	250.277	277.18	284.679	270.984	274.996	219.658	224.028	227.49	0	250.225	0	0	236.861	0	0	0	263.06	245.956	255.955	258.85	0	268.739	258.013	259.981	266.466	0	308.417	233.503	0	0	236.609	0	232.526	239.069	0	0
		464	2030.36	256.982	273.575	0	0	223.396	263.245	0	228.578	0	244.315	252.13	268.409	275.797	0	0	0	218.617	221.266	0	264.421	223.084	0	232.893	241.126	0	0	269.096	246.546	0	260.813	259.272	268.184	272.399	271.803	262.18	218.189	294.955	237.693	261.973	0	244.25	242.384	244.65	235.071	0	0
		465	2034.22	249.004	0	289.184	0	0	263.187	0	236.462	0	253.22	242.192	274.308	276.174	255.07	276.287	0	209.588	234.381	0	261.257	0	244.129	238.374	235.545	207.191	222.849	256.345	244.708	246.029	255.591	0	264.907	276.513	272.671	254.606	0	287.306	0	241.687	0	234.758	253.819	237.613	241.02	0	284.938
		466	2038.08	236.169	0	281.359	215.386	0	265.706	0	229.895	0	252.305	0	265.495	274.831	272.937	269.877	231.492	219.779	231.9	0	261.051	0	0	238.369	243.073	0	237.326	263.22	238.955	248.886	0	246.778	269.247	0	254.797	257.269	0	283.594	225.983	269.482	0	235.683	256.476	233.974	229.699	0	283.115
		467	2041.94	0	0	0	194.21	0	260.447	224.71	232.945	226.684	242.286	234.018	270.175	271.223	268.907	250.809	0	0	231.351	0	265.428	238.136	0	243.486	239.084	219.161	0	256.633	254.012	232.361	268.051	268.517	272.449	261.41	244.107	0	0	282.974	223.348	255.151	0	253.138	0	250.23	233.259	0	273.815
		468	2045.8	235.289	0	280.863	0	247.587	263.278	0	226.099	0	259.787	225.917	282.196	272.881	262.404	0	233.495	0	243.619	0	263.571	0	0	233.211	0	0	238.746	256.958	232.11	238.542	0	261.416	256.17	263.559	254.796	0	218.667	289.273	0	263.313	0	225.185	254.72	238.786	242.758	0	272.465
		469	2049.66	0	0	0	0	0	258.24	0	235.363	0	256.03	237.131	266.356	262.347	264.459	258.424	216.763	214.961	253.315	0	248.709	235.168	0	245.835	0	258.545	221.804	249.627	242.348	255.257	250.213	0	274.062	267.553	0	256.171	210.526	283.04	230.316	261.525	0	240.812	253.841	263.339	233.324	0	275.463
		470	2053.52	245.648	0	0	0	237.652	256.499	237.512	250.329	219.962	258.401	240.802	274.737	273.867	253.612	0	0	209.137	0	0	262.136	0	243.417	236.687	240.013	215.873	231.058	243.482	236.793	249.979	268.52	248.201	281.479	267.427	240.62	274.421	216.225	272.049	229.158	259.475	0	233.087	269.151	242.127	234.354	0	271.903
		471	2057.38	232.422	265.253	0	225.51	0	252.356	239.72	229.157	228.169	257.726	237.017	283.649	265.544	257.151	264.668	0	212.396	262.245	0	270.09	0	0	250.058	234.742	209.934	229.516	255.435	249.66	232.924	257.455	262.31	271.202	260.014	242.941	273.551	0	285.167	239.21	260.588	0	230.051	0	251.575	229.867	0	0
		472	2061.24	232.795	274.826	290.385	0	0	266.799	0	238.405	214.239	270.356	0	278.717	263.701	0	259.195	223.703	223.156	255.405	215.179	0	223.762	0	0	243.71	222.215	237.515	261.833	253.308	240.495	261.301	243.9	279.699	0	238.61	262.977	215.967	299.015	228.397	249.323	0	241.34	0	253.292	236.04	0	261.301
		473	2065.1	0	0	284.251	216.045	0	252.824	219.81	234.913	217.141	267.051	0	259.319	256.126	258.42	277.502	232.049	0	256.94	0	286.505	0	256.69	255.828	250.697	217.703	217.019	259.977	239.434	255.076	269.99	249.681	267.619	277.469	0	248.179	214.174	284.848	232.77	260.669	0	232.823	267.47	231.091	222.742	0	266.091
		474	2068.96	239.746	0	283.308	206.338	0	256.524	231.846	235.186	212.113	265.537	245.719	260.86	266.271	276.218	284.442	217.925	224.125	239.816	214.738	267.342	0	0	236.092	0	241.245	220.942	264.024	253.941	249.763	242.065	249.205	274.894	275.523	0	249.898	217.029	278.983	239.532	250.471	0	224.447	265.117	239.452	252.583	0	276.941
		475	2072.82	245.401	0	288.691	212.262	0	256.755	246.202	231.712	0	253.679	236.428	254.639	263.731	0	270.93	0	229.422	250.601	0	0	0	0	241.083	0	0	232.964	264.933	256.225	257.196	0	258.01	267.788	263.993	0	0	0	296.202	243.884	257.918	0	245.442	259.554	247.945	239.418	0	266.709
		476	2076.68	240.428	0	290.027	0	0	260.662	0	228.443	0	258.211	231.777	255.017	263.789	241.549	272.037	229.014	223.693	246.746	0	0	0	0	247.548	245.19	236.468	225.923	262.038	246.597	249.912	0	259.194	264.331	274.818	0	251.842	212.177	296.581	250.132	252.759	0	238.959	268.513	255.219	239.899	0	267.001
		477	2080.54	0	274.912	281.193	224.331	0	259.406	244.793	222.235	0	254.919	0	261.258	270.386	251.183	266.464	225.123	0	250.413	0	279.536	207.806	0	0	241.417	0	0	244.235	249.666	238.963	0	254.73	256.22	276.208	0	256.228	220.097	285.731	246.149	253.678	0	0	0	251.542	249.88	0	259.536
		478	2084.4	249.657	257.639	274.736	0	0	262.715	0	220.074	0	263.658	226.676	267.14	258.418	256.815	0	223.603	227.009	247.083	0	272.02	204.309	0	235.713	243.185	0	0	247.616	0	251.879	255.231	254.713	272.911	273.289	0	0	213.612	288.566	246.91	265.979	0	238.152	0	249.676	246.633	0	0
		479	2088.26	243.912	265.101	0	0	0	248.773	242.374	231.482	210.263	266.355	0	253.834	253.361	270.892	266.543	232.689	0	0	0	267.92	0	0	240.836	234.434	215.249	229.087	245.06	248.47	245.396	0	245.183	274.211	267.243	0	249.76	217.744	296.138	240.747	270.171	0	253.107	0	253.139	246.5	0	275.487
		480	2092.12	227.015	282.581	0	0	0	254.899	0	230.983	0	270.826	236.705	264.012	262.952	249.837	271.307	231.732	0	260.011	0	252.471	0	254.715	239.491	235.299	228.068	217.563	241.114	0	250.9	261.992	261.605	281.019	279.57	258.142	263.591	214.959	290.66	230.887	262.692	0	0	0	254.445	246.217	0	272.725
		481	2095.98	226.469	269.681	289.968	203.327	265.636	258.017	230.139	225.591	0	247.04	232.245	0	259.018	267.481	259.835	0	0	256.066	0	283.38	0	0	233.001	233.112	226.871	227.661	248.676	250.535	0	0	247.197	0	273.28	0	257.614	0	287.682	248.967	278.228	0	0	273.745	247.99	252.634	0	261.598
		482	2099.84	0	269.555	278.068	0	0	266.35	0	227.215	0	260.013	219.88	286.57	270.52	251.56	267.282	240.394	215.352	0	0	273.424	0	249.487	232.731	246.938	219.171	0	261.961	249.093	243.296	271.446	252.174	282.979	258.594	0	262.168	0	303.234	235.071	264.32	0	0	0	255.921	255.301	0	275.023
		483	2103.7	0	270.785	288.108	0	0	271.719	0	231.334	207.186	258.853	237.482	274.809	0	265.436	261.912	224.007	208.034	235.263	0	264.195	208.659	247.833	240.787	238.864	223.533	236.667	261.155	238.7	253.084	260.999	238.569	281.556	0	245.684	258.163	0	291.034	237.892	0	0	234.812	275.034	254.846	250.34	0	272.625
		484	2107.56	0	273.554	288.702	0	0	261.364	249.539	222.555	206.814	256.457	237.531	263.516	281.937	0	271.785	0	292.545	245.057	0	262.871	0	242.712	0	242.333	223.487	0	267.816	230.022	267.033	0	255.261	284.783	268.591	0	254.233	0	297.154	229.335	259.908	0	218.643	285.784	262.699	235.82	0	274.625
		485	2111.42	0	264.989	293.032	200.824	219.14	260.444	255.043	233.416	0	258.069	221.363	274.4	269.58	263.917	268.734	224.107	213.66	243.919	0	268.891	0	242.484	247.051	233.042	214.682	224.352	261.453	242.093	253.448	244.075	262.523	0	281.265	0	257.031	0	297.983	234.917	264.598	0	0	0	252.683	238.982	0	272.152
		486	2115.28	0	275.207	286.749	199.538	217.424	267.652	0	0	0	257.284	0	269.167	267.154	266.952	257.889	223.325	215.295	257.831	0	260.835	0	245.515	244.399	251.348	223.264	0	256.108	0	265.163	255.939	251.265	278.117	268.912	258.543	248.357	224.518	306.893	252.66	270.636	0	0	0	256.454	235.599	0	267.513
		487	2119.14	222.531	274.278	283.954	0	0	256.561	224.204	233.671	0	245.577	233.735	271.753	268.055	267.997	263.754	241.065	218.073	246.985	0	251.663	206.49	242.939	230.672	245.524	223.23	226.514	247.515	236.811	249.967	259.781	248.753	276.796	261.613	0	253.207	226.773	298.038	238.931	270.806	254.106	240.598	0	252.808	230.636	0	0
		488	2123	230.232	264.31	286.828	0	0	270.601	0	218.984	0	251.187	219.503	264.029	278.188	275.634	282.879	244.889	0	0	0	275.841	264.827	257.529	241.112	0	229.604	0	255.693	255.505	269.417	271.076	254.855	283.843	0	0	252.364	236.997	289.185	249.29	274.284	0	0	0	248.739	232.634	0	274.351
		489	2126.86	0	268.967	280.908	225.721	230.126	262.222	225.912	235.574	0	257.339	220.249	273.356	278.041	279.038	0	234.58	215.282	239.258	0	264.573	0	237.9	262.24	257.23	215.452	0	253.939	249.981	273.658	270.346	249.599	0	263.636	0	256.905	225.49	282.497	234.635	267.331	0	230.984	0	0	240.529	0	273.871
		490	2130.72	0	270.257	285.273	236.263	219.542	255.9	0	225.087	0	252.673	223.988	268.868	270.917	278.643	264.007	230.086	206.607	244.73	0	271.693	0	221.472	243.839	0	214.933	0	252.392	242.991	250.635	268.533	252.111	273.894	284.063	0	249.455	234.318	297.858	229.036	259.882	245.731	240.01	274.545	244.192	232.672	0	266.312
		491	2134.58	0	271.238	278.387	222.828	0	258.164	245.095	230.613	0	258.756	226.092	251.249	273.877	286.46	266.506	233.142	223.859	221.8	0	264.441	0	228.857	0	238.6	204.457	0	253.748	250.688	253.626	264.032	243.43	282.572	260.723	0	234.3	225.324	289.321	240.583	271.154	0	0	278.326	249.264	246.806	0	257.3
		492	2138.44	0	257.233	265.801	239.588	0	254.562	0	221.621	0	254.676	238.521	265.661	275.242	0	280.939	235	230.071	238.218	0	267.571	0	248.126	0	0	219.18	0	260.663	250.554	254.988	0	249.045	277.916	259.827	0	0	215.822	304.02	237.596	266.165	0	230.134	0	248.197	247.072	0	264.065
		493	2142.3	238.807	277.57	282.561	206.051	0	255.821	0	222.915	0	257.088	241.949	261.112	268.591	287.974	278.346	0	0	257.522	0	275.802	0	242.788	0	259.288	0	233.129	252.922	234.053	253.673	264.389	252.465	287.264	263.499	0	254.101	242.418	291.528	223.17	268.156	0	0	265.882	237.464	236.774	0	0
		494	2146.16	239.576	271.512	281.586	210.812	210.6	263.498	233.195	227.075	0	253.25	223.139	257.774	0	275.734	0	221.25	233.784	230.996	0	262.105	0	229.449	0	235.449	218.418	248.875	267.165	251.328	251.528	278.145	246.174	283.43	246.124	0	239.695	221.259	291.307	238.309	263.548	0	0	274.702	220.429	233.306	0	271.846
		495	2150.02	0	269.707	287.649	226.571	0	263.523	228.555	225.732	0	254.048	232.263	259.201	265.351	281.435	264.181	235.75	233.079	237.404	0	0	211.444	233.736	232.409	0	215.648	245.393	259.25	247.936	268.894	284.499	255.875	280.852	251.316	0	249.586	305.136	303.447	229.823	255.467	0	0	0	0	237.355	265.939	270.047
		496	2153.88	236.732	273.609	276.694	219.661	0	258.423	0	226.722	0	247.744	241.548	265.704	263.965	280.737	255.323	230.836	231.123	244.163	0	271.639	0	243.155	239.623	243.394	209.311	240.884	258.374	245.554	256.901	272.535	261.421	0	250.474	0	258.101	0	290.931	235.959	262.508	0	234.725	0	232.473	245.01	0	260.785
		497	2157.74	0	268.599	287.148	223.382	0	262.941	244.14	230.192	0	0	239.566	264.908	274.25	276.615	0	232.382	223.019	0	0	0	0	252.943	0	234.389	228.764	227.255	260.616	222.272	263.417	276.591	259.464	0	256.927	0	0	218.526	292.742	0	0	0	225.29	273.181	233.613	236.725	0	255.465
		498	2161.6	0	283.02	283.59	219.206	0	269.303	233.283	238.162	0	271.719	230.404	259.298	268.778	0	267.462	0	218.057	235.92	0	269.21	0	243.957	236.411	244.268	218.529	231.076	255.318	0	257.447	285.762	243.613	280.642	256.166	0	240.146	0	284.845	232.799	244.193	0	0	273.411	235.416	240.409	0	256.167
		499	2165.46	0	270.095	298.738	210.9	0	264.616	242.539	226.614	0	258.995	237.338	267.965	0	0	262.957	238.658	232.25	244.521	0	272.997	0	243.64	0	0	209.834	230.938	275.843	258.947	265.985	288.82	242.75	296.704	263.939	0	247.557	0	291.492	237.833	260.622	0	0	272.929	219.633	0	0	249.815
		500	2169.32	0	273.975	284.117	228.151	0	255.888	0	244.01	0	266.363	228.882	277.874	0	0	268.26	227.993	222.193	0	0	258.226	0	251.373	242.047	0	212.116	236.717	260.696	236.917	243.51	283.718	248.29	269.047	269.118	0	259.388	210.654	293.972	235.395	261.152	0	0	0	232.716	245.285	0	269.413
		501	2173.18	0	294.671	292.042	216.823	0	247.927	0	237.593	0	297.385	222.529	297.907	262.615	0	247.597	221.71	226.128	248.53	0	258.304	0	243.849	236.664	241.979	212.024	239.652	265.158	0	255.677	269.988	243.162	276.058	0	0	246.02	0	293.285	221.071	276.031	0	229.693	0	221.275	239.823	252.911	249.422
		502	2177.04	0	281.651	290.426	221.816	0	266.981	241.042	243.424	0	255.289	233.685	267.409	275.709	269.622	277.899	234.923	231.446	241.58	0	262.318	0	244.46	0	0	212.21	217.063	269.275	0	0	280.954	249.291	267.924	253.717	0	0	0	293.69	221.99	0	0	227.351	0	241.4	244.424	259.169	258.003
		503	2180.9	0	286.408	281.391	233.495	0	269.5	0	241.592	0	268.893	225.288	260.444	269.782	272.712	279.456	227.361	237.915	240.397	0	257.964	0	243.212	0	0	212.189	218.769	258.044	249.792	263.717	251.504	252.205	272.635	0	261.268	254.694	0	280.568	0	272.9	0	233.976	0	228.673	249.594	264.746	253.838
		504	2184.76	0	261.581	295.983	221.544	0	273.6	246.916	245.056	0	261.302	237.538	273.818	255.005	275.689	276.886	232.283	233.622	245.557	0	0	0	240.152	230.33	0	201.824	232.581	261.517	239.872	254.289	264.825	243.614	263.077	263.163	231.802	263.391	0	304.92	223.554	270.055	0	235.05	0	227.283	241.181	0	259.028
		505	2188.62	0	281.104	290.58	270.797	0	271.515	0	250.414	0	276.856	234.138	267.919	261.394	266.14	273.412	0	225.742	0	0	277.764	0	248.492	238.452	0	208.148	222.31	0	244.876	243.947	257.383	246.945	271.715	258.758	0	260.22	220.879	287.535	209.277	271.373	302.137	0	259.001	230.803	244.78	242.54	278.551
		506	2192.48	0	279.086	291.578	220.336	232	262.966	233.935	241.358	0	259.263	225.179	257.184	0	282.049	275.518	248.141	221.249	236.212	225.54	271.543	0	0	241.52	227.175	218.119	225.677	258.863	238.644	243.561	268.711	239.66	267.521	263.694	0	273.851	0	293.817	210.88	280.977	0	0	0	231.427	234.671	273.276	274.634
		507	2196.34	0	273.458	283.392	224.944	0	256.775	255.89	243.75	0	0	227.746	265.429	266.793	278.214	272.873	229.628	0	240.106	0	278.074	0	231.022	239.671	0	213.274	225.497	259.574	238.662	242.065	261.292	0	272.583	0	0	261.513	0	291.828	213.052	250.215	0	225.924	0	227.267	249.662	255.177	265.318
		508	2200.2	0	273.061	279.949	230.064	0	262.76	237.213	237.566	0	256.301	232.749	266.608	285.917	269.26	268.411	231.424	233.728	239.743	0	272.455	0	241.772	250.591	241.425	209.197	215.652	0	0	253.089	268.611	239.498	277.929	257.906	257.785	271.167	215.008	286.113	0	273.782	0	0	257.722	222.596	246.373	264.478	247.823
		509	2204.06	0	272.386	287.356	211.72	0	274.178	237.82	250.419	0	250.06	233.347	266.739	282.18	269.989	280.984	229.605	227.633	248.311	0	273.343	0	248.355	252.384	0	218.876	233.727	268.43	242.314	255.64	268.6	232.427	272.411	0	257.237	258.775	0	297.475	0	0	268.358	0	0	236.449	245.134	267.721	249.043
		510	2207.92	221.869	276.582	282.647	228.898	0	257.212	0	241.517	208.285	257.214	0	265.191	277.427	269.693	269.121	225.139	0	243.68	0	260.576	0	245.12	241.472	0	216.06	242.148	0	0	259.237	270.144	241.845	265.095	0	253.041	261.787	223.912	298.9	0	260.482	254.955	0	0	240.782	0	262.331	259.473
		511	2211.78	0	267.665	287.152	225.458	217.35	255.245	246.376	236.977	0	257.409	244.335	265.044	285.724	268.595	284.925	234.126	221.889	234.527	0	255.076	0	233.031	0	0	223.542	236.055	268.231	245.639	248.901	262.625	239.133	280.223	268.017	265.493	266.784	231.81	302.828	200.923	283.02	0	0	279.222	224.477	243.28	271.818	238.929
		512	2215.64	0	291.177	285.927	0	0	257.25	236.008	233.612	0	244.425	227.478	251.806	274.751	269.397	280.237	226.826	226.83	0	0	258.659	0	0	237.565	0	213.008	241.095	262.934	241.676	277.97	262.073	245.68	278.987	262.653	255.21	266.512	0	293.096	217.142	270.848	234.679	0	0	235.846	260.89	257.34	252.97
		513	2219.5	0	278.644	277.305	223.619	232.141	261.93	240.039	0	0	0	234.276	250.179	271.052	268.346	288.305	240.334	226.368	240.214	0	275.143	0	246.189	228.713	0	204.998	225.813	252.318	0	246.255	261.738	242.609	286.47	257.559	0	260.407	0	307.195	227.481	263.113	0	253.967	0	225.235	249.723	0	247.944
		514	2223.36	229.159	272.739	281.267	231.294	0	260.793	0	230.31	0	234.972	236.595	265.338	275.359	276.199	282.411	247.503	232.624	219.25	0	280.067	0	237.154	249.923	0	207.95	231.311	270.214	245.806	241.305	274.202	242.533	286.552	257.859	258.998	263.303	0	305.697	0	274.592	241.5	0	0	218.861	0	273.985	250.573
		515	2227.22	0	268.629	285.13	226.262	234.073	264.148	0	242.412	0	245.093	229.687	255.046	268.028	0	270.005	246.999	234.02	232.356	0	260.783	0	226.927	238.784	0	207.764	222.638	0	253.295	234.05	266.516	0	277.639	267.714	262.979	258.436	215.591	293.625	0	0	0	0	0	231.795	0	261.903	262.028
		516	2231.08	0	270.473	274.787	224.141	0	262.19	236.525	227.086	0	247.917	239.561	261.438	270.36	257.646	282.102	249.444	230.311	230.607	217.449	282.144	0	0	223.462	0	217.793	217.038	257.242	243.583	243.199	264.169	256.421	267.149	261.555	256.447	0	0	295.877	0	265.081	0	0	0	233.012	0	260.11	235.977
		517	2234.94	0	281.836	283.879	227.003	207.02	266.363	234.48	233.407	0	253.714	224.952	260.106	275.697	261.086	281.561	236.606	227.947	233.743	0	262.059	0	238.454	238.091	0	211.018	228.343	263.471	244.086	229.189	264.953	243.141	280.959	0	277.258	0	210.341	299.306	228.71	281.137	254.011	0	0	232.007	241.164	266.331	251.968
		518	2238.8	225.538	257.895	282.942	221.633	199.17	277.301	0	237.963	0	245.889	228.886	252.97	280.807	272.542	280.043	252.422	231.414	235.283	0	264.022	0	0	235.732	0	221.988	229.218	267.95	245.039	252.424	254.244	242.823	270.108	259.479	254.866	260.548	0	290.412	236.712	266.34	0	237.487	0	236.552	0	258.725	266.076
		519	2242.66	218.838	277.362	286.082	232.82	0	265.38	237.563	0	0	260.971	216.749	262.419	285.584	268.806	281.765	240.192	0	240.648	0	264.967	0	0	239.442	0	212.146	218.276	274.196	233.594	248.54	271.204	240.48	272.833	0	257.422	264.086	0	296.928	0	268.371	258.886	243.394	0	225.561	0	258.847	262.101
		520	2246.52	218.62	278.101	287.737	225.228	0	257.119	225.191	0	0	256.722	241.245	272.206	272.537	252.939	263.488	248.82	242.727	274.839	209.568	276.76	0	232.134	233.201	0	216.28	244.707	261.626	267.889	252.116	254.982	246.242	289.562	0	264.643	273.41	0	296.418	0	0	0	0	290.602	228.315	0	259.076	253.643
		521	2250.38	230.162	276.624	282.915	235.494	0	252.631	0	0	0	260.635	222.477	274.987	274.5	0	283.636	255.836	243.128	0	210.984	269.365	0	0	235.88	0	211.955	220.854	273.539	238.037	249.037	265.457	246.452	0	0	261.786	268.289	0	315.836	0	285.174	0	0	0	0	0	261.713	252.637
		522	2254.24	0	270.523	286.298	233.317	0	256.042	0	232.534	0	258.343	224.21	266.49	276.152	255.109	280.158	250.886	244.829	0	212.767	269.52	0	0	249.311	239.547	219.436	0	273.871	245.04	245.93	252.33	246.339	268.341	0	261.698	262.018	211.328	299.715	227.576	0	238.377	0	0	233.408	0	270.801	245.299
		523	2258.1	215.055	274.396	304.086	221.209	0	253.826	0	0	0	251.137	238.859	265.159	0	268.385	307.212	253.695	246.197	234.844	232.901	283.72	0	241.193	228.099	0	211.516	238.017	0	254.035	255.475	251.543	257.149	271.503	0	253.747	261.977	213.086	307.754	0	0	248.188	0	0	0	0	264.303	247.842
		524	2261.96	214.413	276.133	286.127	232.916	0	259.211	0	0	0	257.658	229.277	266.459	269.62	261.98	289.894	249.612	237.867	236.456	223.431	280.622	0	0	245.69	238.866	221.015	241.432	267.191	0	249.229	258.594	252.383	262.509	0	264.689	0	0	297.351	0	280.73	0	0	0	240.755	0	265.144	0
		525	2265.82	224.312	279.412	287.57	236.424	0	255.191	0	236.938	0	257.623	239.933	273.346	0	266.017	283.033	252.542	230.281	232.505	230.441	275.244	0	243.515	231.894	225.485	216.686	224.852	0	0	0	255.312	255.92	0	0	271.791	260.171	218.81	302.751	0	276.821	249.565	0	0	237.05	0	276.883	250.596
		526	2269.68	214.737	269.82	292.598	230.502	0	258.789	0	0	0	259.451	236	277.478	277.558	256.938	283.413	245.212	230.027	241.341	206.012	276.081	0	0	233.789	0	227.485	213.773	265.28	249.333	243.969	252.482	256.621	0	262.462	274.99	260.485	222.485	283.418	0	272.809	251.143	0	0	244.439	0	268.789	253.065
		527	2273.54	228.663	256.392	292.216	226.373	0	254.712	221.468	223.902	0	257.979	241.544	276.313	265.106	254.79	282.679	248.919	291.004	235.181	0	271.901	0	241.098	235.796	233.526	228.358	238.922	265.593	0	250.278	262.723	250.524	269.321	0	270.784	0	229.95	302.855	0	271.787	269.518	233.646	0	247.312	0	253.511	258.642
		528	2277.4	212.857	271.456	290.619	233.875	0	247.212	0	0	0	252.242	248.222	270.732	276.356	267.068	282.539	0	214.062	231.263	215.68	268.026	0	0	229.937	0	227.303	228.247	274.264	237.463	260.822	252.902	259.335	257.476	0	269.02	0	218.792	293.952	0	0	247.55	235.39	0	252.743	0	267.396	253.318
		529	2281.26	223.858	262.37	300.96	224.154	0	246.922	232.969	232.111	0	246.95	234.708	264.493	306.411	273.523	284.524	0	226.381	230.15	211.738	268.725	0	0	228.107	0	225.903	0	276.017	0	0	255.246	261.452	274.318	0	272.025	0	214.011	295.565	0	0	0	0	0	236.683	249.346	267.066	260.663
		530	2285.12	237.016	265.884	292.978	241.673	0	238.77	215.37	0	0	0	237.702	281.711	265.293	266.72	293.233	231.585	0	236.322	218.078	271.021	0	0	235.388	0	228.757	236.099	0	244.333	254.867	245.487	272.127	0	0	0	265.84	225.015	295.965	0	288.17	0	229.707	0	229.508	0	254.492	254.624
		531	2288.98	0	278.3	289.222	234.035	0	235.621	0	0	0	251.697	234.184	272.681	276.197	263.902	272.773	227.908	0	226.696	210.588	268.591	0	0	238.125	0	222.086	227.879	276.438	0	257.687	249.501	246.808	0	0	268.593	0	224.224	302.466	0	276.935	248.724	0	285.725	236.985	0	249.395	247.845
		532	2292.84	226.58	274.505	294.3	0	0	257.338	221.099	239.001	202.983	264.254	228.542	285.805	273.774	256.927	293.985	0	227.629	240.254	210.808	268.833	0	251.956	236.028	0	211.378	0	266.333	230.679	260.737	248.633	0	268.564	0	257.276	263	210.444	306.893	231.119	270.229	242.384	0	283.195	0	0	254.804	244.272
		533	2296.7	219.58	267.515	294.24	224.136	0	256.342	234.116	233.071	0	257.348	231.066	272.888	270.77	258.992	285.918	234.771	224.476	0	0	270.393	0	0	236.307	231.714	216.624	243.184	263.481	252.064	262.947	247.139	254.213	263.635	0	268.213	0	209.963	279.762	0	277.278	0	0	0	0	230.025	262.5	246.46
		534	2300.56	215.843	273.255	292.543	223.39	0	246.164	224.215	0	0	266.227	223.639	282.273	262.708	260.846	291.707	241.273	230.187	234.011	0	268.449	0	0	244.536	0	216.995	238.674	255.97	0	250.641	253.365	240.63	266.973	269.299	265.111	265.174	223.604	300.778	0	0	241.988	236.659	0	235.523	0	255.577	249.716
		535	2304.42	215.851	284.885	308.781	229.902	200.085	248.669	224.351	227.187	0	245.891	219.424	290.109	269.677	250.726	275.165	243.978	219.688	236.621	212.042	251.864	0	0	238.468	294.578	221.725	240.561	276.536	0	266.842	245.591	236.329	272.545	0	262.38	274.831	218.967	301.965	0	0	0	235.045	0	216.751	0	262.737	252.337
		536	2308.28	241.866	264.795	287.622	0	201.065	248.576	219.498	0	0	249.067	231.867	276.217	275.435	262.457	284.603	235.384	221.473	0	0	267.197	0	231.413	245.873	239.42	224.395	251.983	281.839	0	259.485	251.433	236.696	272.829	0	263.836	0	220.329	294.93	0	269.609	231.265	0	0	228.361	0	261.995	260.988
		537	2312.14	229.828	277.985	294.553	213.457	220.139	253.549	0	231.9	0	264.593	0	281.414	267.272	249.061	285.169	236.591	217.368	0	212.789	261.081	0	242.283	242.506	0	209.627	257.06	265.819	0	256.687	254.569	247.889	0	0	257.632	0	236	302.582	0	261.835	0	0	0	224.095	0	248.639	264.689
		538	2316	240.322	275.49	296.956	0	203.559	256.181	210.869	0	196.711	251.823	0	280.628	255.882	0	290.291	221.23	0	222.775	220.178	265.592	0	0	245.419	237.066	208.693	244.127	272.093	0	251.242	247.109	239.222	0	0	269.324	0	220.25	306.327	199.668	268.21	0	238.525	0	232.644	0	245.137	252.609
		539	2319.86	234.294	295.888	292.042	0	217.711	240.927	211.359	0	0	251.457	235.6	283.029	255.365	273.297	294.012	222.324	219.975	248.485	0	253.318	0	234.051	238.915	258.926	214.489	260.239	279.687	0	265.551	239.086	255.627	0	266.187	264.895	0	236.008	302.824	0	266.73	0	0	0	238.853	0	246.123	272.917
		540	2323.72	231.033	278.961	287.409	207.846	215.444	247.028	217.436	0	0	256.351	0	278.891	271.814	0	290.015	227.881	212.158	234.816	0	254.216	230.275	0	252.317	238.818	207.109	288.431	262.414	0	259.261	252.437	253.155	0	0	265.699	0	216.758	301.485	201.359	253.937	0	243.107	0	221.368	0	249.909	260.22
		541	2327.58	243.591	0	289.051	0	217.931	245.773	223.373	0	0	239.275	225.303	280.555	266.662	260.922	287.729	222.917	0	245.225	0	268.76	0	0	250.843	234.993	221.428	245.169	261.195	0	250.929	250.765	240.024	278.604	0	261.646	0	211.189	292.261	0	270.224	249.214	230.843	275.391	233.232	0	250.975	267.077
		542	2331.44	252.353	266.783	296.81	215.428	254.645	257.898	218.317	0	196.222	243.537	221.805	282.209	260.461	248.15	296.485	251.325	205.903	241.805	0	262.123	227.44	256.038	232.881	234.579	223.184	252.985	262.283	0	248.516	239.157	257.639	0	0	258.809	0	0	307.894	0	259.554	0	0	0	0	0	249.1	0
		543	2335.3	230.705	273.259	284.609	0	213.533	249.313	213.664	0	0	244.486	0	282.069	250.612	256.384	296.634	241.802	0	0	217.534	254.929	0	268.651	248.46	240.558	219.526	271.365	269.587	0	256.285	249.548	255.006	0	0	265.977	266.063	0	309.159	207.289	268.325	227.081	0	0	238.505	237.559	266.561	0
		544	2339.16	232.091	266.164	293.247	233.861	210.951	253.946	207.987	0	196.641	237.08	0	279.925	259.969	261.123	297.649	0	207.675	0	0	242.748	0	235.152	242.847	236.074	225.967	244.302	265.659	0	246.493	241.929	248.146	0	0	258.582	0	222.558	301.439	223.091	266.976	234.402	0	282.044	234.581	230.051	271.303	256.533
		545	2343.02	0	259.667	286.028	236.141	0	245.56	202.933	0	206.406	252.953	0	272.784	271.021	254.569	294.769	233.255	0	229.227	0	0	0	235.81	247.533	227.468	226.297	245.474	255.1	0	246.847	239.103	242.445	0	267.449	256.637	0	0	0	0	259.437	262.768	231.743	0	0	0	259.342	260.06
		546	2346.88	238.669	0	276.006	226.743	197.393	272.205	204.647	239.845	0	247.06	217.953	282.04	276.712	0	305.384	0	210.346	240.248	0	253.838	0	245.203	232.975	250.394	220.512	228.886	263.756	0	251.147	241.461	0	0	263.169	253.899	0	0	311.268	0	264.593	242.406	0	290.184	237.293	0	264.7	0
		547	2350.74	0	266.641	273.536	230.14	0	260.154	214.903	0	0	252.869	222.635	280.713	269.414	248.244	298.532	239.471	222.737	0	0	0	219.242	0	232.249	232.51	229.76	247.906	268.035	231.764	0	239.503	250.364	0	261.098	262.77	0	211.032	314.668	230.993	276.688	241.902	0	263.449	236.073	0	275.823	239.109
		548	2354.6	218.201	272.739	283.79	217.569	214.715	251.755	211.046	0	188.665	258.295	0	279.745	272.652	247.101	301.448	240.02	239.968	243.501	208.85	256.399	0	248.146	240.367	0	222.836	246.553	273.896	0	264.195	233.11	240.823	271.042	263.462	265.523	0	199.865	309.459	222.173	275.951	254.492	226.718	270.788	0	0	255.392	248.878
		549	2358.46	226.208	266.64	276.721	209.448	0	254.9	203.872	0	0	260.984	0	278.362	266.255	0	290.316	234.993	207.222	247.027	283.036	0	0	0	233.096	0	240.278	0	268.749	0	0	238.789	248.552	260.469	275.577	256.23	278.139	0	298.184	0	261.255	0	223.077	0	224.071	0	263.598	247.894
		550	2362.32	222.089	268.906	286.747	0	212.854	244.115	206.645	253.049	0	255.53	218.437	288.176	268.711	252.273	289.187	239.463	219.927	240.386	212.701	0	0	239.578	239.269	256.749	210.818	244.745	291.325	0	0	243.056	243.438	0	263.403	265.259	274.543	0	294.866	0	284.974	0	0	277.115	240.472	0	245.498	252.542
		551	2366.18	0	259.427	282.018	208.456	223.747	251.683	212.217	0	0	243.1	221.649	278.183	273.574	249.281	284.623	234.629	203.984	223.455	0	246.163	223.441	256.634	245.887	0	219.903	240.738	276.203	236.064	0	239.253	0	259.292	283.971	254.116	0	0	300.699	0	266.407	251.729	0	275.805	0	246.279	0	233.675
		552	2370.04	0	266.062	269.593	0	0	253.54	210.251	240.683	0	250.309	210.474	290.922	267.151	250.508	298.584	239.958	0	243.904	211.73	0	0	0	232.445	0	233.381	239.787	274.236	225.259	233.142	241.925	0	0	256.393	256.586	0	0	308.099	0	253.988	240.531	216.76	269.79	224.788	253.003	0	259.427
		553	2373.9	0	276.454	283.318	210.09	0	246.344	220.184	0	0	250.023	210.73	271.829	280.606	249.546	286.492	239.715	220.265	241.038	211.271	236.439	228.665	243.701	238.623	259.208	218.865	239.227	281.305	0	255.203	237.851	237.799	259.699	278.941	269.376	0	0	315.797	214.001	0	243.269	0	259.033	219.3	0	250.194	246.159
		554	2377.76	0	262.83	288.51	204.9	223.849	259.769	228.316	0	193.627	254.457	0	286.367	285.038	242.408	294.779	248.236	211.894	240.775	205.497	244.437	227.195	236.873	251.588	235.769	222.764	256.903	268.076	234.364	0	235.899	0	259.137	270.546	262.444	276.955	0	299.869	202.376	0	226.569	0	265.481	222.329	0	257.993	245.161
		555	2381.62	0	264.847	281.936	0	228.114	251.742	211.619	0	0	241.359	203.133	292.794	278.098	236.239	290.07	244.96	207.541	250.287	205.97	0	0	0	236.765	230.981	221.384	245.646	283.747	244.339	265.438	245.03	236.348	0	260.445	250.838	279.857	0	301.649	0	0	237.377	227.508	284.681	233.176	0	258.904	249.372
		556	2385.48	0	262.437	267.909	0	219.735	254.107	227.562	0	191.194	264.016	194.921	293.114	265.142	0	295.71	246.436	216.621	252.152	213.791	0	0	245.315	0	0	0	0	266.148	0	0	246.979	284.854	252.939	268.315	266.279	276.305	0	314.622	203.457	262.253	0	227.778	278.486	230.304	0	271.21	0
		557	2389.34	232.917	255.963	284.442	204.388	223.381	254.4	207.167	232.424	0	255.37	205.269	285.101	267.552	230.384	283.4	250.765	205.963	248.309	196.9	230.926	212.851	0	253.049	214.394	212.393	0	268.051	241.281	250.829	242.34	245.199	257.356	270.207	261.817	0	0	311.711	214.921	0	246.229	216.486	277.668	224.449	225.375	255.414	248.104
		558	2393.2	0	266.74	282.32	201.49	232.15	256.389	208.702	0	196.17	242.083	0	278.64	271.408	256.17	287.05	237.347	216.442	240.979	198.706	217.644	222.077	249.082	249.251	224.176	220.983	0	261.538	233.115	255.943	239.144	237.629	0	264.605	256.995	258.646	0	302.441	229.904	274.601	0	0	279.374	222.104	228.137	252.261	239.228
		559	2397.06	0	267.453	280.112	212.971	224.403	265.952	226.394	227.401	212.404	259.101	0	293.843	267.064	240.656	301.771	237.998	0	274.016	203.77	232.561	227.247	0	248.042	212.493	0	239.626	274.167	0	255.37	241.773	244.839	0	252.846	247.037	273.686	0	0	192.479	0	232.237	0	269.161	225.64	0	0	252.578
		560	2400.92	224.37	253.868	276.944	205.148	225.452	254.996	211.933	219.624	193.499	246.991	210.977	309.454	273.875	248.883	292.739	238.842	197.033	265.624	206.425	238.26	233.282	0	248.626	223.041	219.433	237.044	281.955	0	246.762	234.854	0	264.395	255.317	251.223	0	0	0	0	0	229.551	226.413	281.874	221.21	0	0	239.354
		561	2404.78	0	255.002	284.45	0	220.694	260.388	0	229.653	216.209	246.197	216.968	293.216	272.357	252.662	288.762	235.523	203.885	248.114	202.009	230.499	217.584	229.947	256.917	220.87	235.375	242.074	279.003	0	253.217	229.558	0	0	246.892	253.255	267.526	0	296.452	207.181	0	238.572	236.766	270.606	228.495	0	252.796	0
		562	2408.64	0	252.085	286.623	0	0	256.056	0	223.968	203.881	247.95	0	298.72	271.49	260.652	286.843	241.838	194.234	250.427	193.435	0	222.139	225.367	238.595	233.878	217.756	254.001	272.068	242.878	0	244.739	236.023	251.947	245.202	255.548	0	0	298.786	0	0	241.369	250.591	259.276	239.13	0	250.935	0
		563	2412.5	0	262.939	289.042	0	0	254.64	209.801	0	0	246.207	0	300.468	274.178	248.859	276.034	227.744	0	231.239	206.85	0	216.334	0	244.993	0	227.312	0	278.973	0	252.946	246.897	0	0	255.157	271.318	268.422	0	300.582	209.841	0	249.563	245.336	275.391	246.047	0	252.591	225.92
		564	2416.36	0	253.689	293.965	215.342	0	258.09	209.751	239.481	293.107	253.194	0	289.401	260.859	243.074	281.263	237.301	0	230.526	203.819	0	219.079	243.351	243.46	232.025	223.291	252.432	261.114	0	0	243.256	0	0	263.856	260.639	0	0	308.97	0	261.634	245.518	250.705	262.545	235.788	0	0	221.818
		565	2420.22	0	257.439	281.406	0	233.058	246.313	202.666	226.51	195.661	230.039	212.889	310.642	261.981	242.536	306.273	251.533	0	255.166	195.275	0	208.743	243.737	244.609	230.558	222.372	0	279.031	0	258.28	251.148	0	260.363	248.118	264.825	0	0	302.213	211.483	0	239.982	0	281.401	238.253	0	267.048	0
		566	2424.08	0	0	295.488	224.385	232.26	243.812	0	230.986	0	237.968	0	294.199	258.567	244.986	285.912	246.601	197.103	0	224.76	0	206.998	239.221	211.25	238.235	217.201	0	283.1	0	263.784	248.67	0	264.642	250.533	259.596	272.867	201.481	302.962	212.182	0	246.439	0	277.045	243.19	250.929	250.782	237.495
		567	2427.94	0	255.667	280.798	217.697	0	249.259	205.068	0	0	237.107	0	292.851	269.591	258.238	281.08	257.589	0	0	213.825	0	196.696	0	242.438	238.143	234.192	0	274.62	0	0	242.874	0	272.127	255.527	259.27	0	0	301.694	222.943	277.085	239.828	261.748	271.274	238.401	245.791	268.368	0
		568	2431.8	0	264.126	273.412	213.971	0	248.047	218.256	0	0	251.42	218.047	304.061	276.183	239.595	282.774	242.51	0	0	228.997	0	218.341	0	246.878	243.704	222.026	0	281.633	240.441	254.24	233.205	240.118	0	244.65	275.285	274.095	0	305.31	217.732	0	239.631	249.254	277.449	250.69	0	268.413	239.03
		569	2435.66	0	260.538	277.891	0	0	250.278	213.726	0	193.901	242.819	0	274.558	274.62	246.367	266.36	238.697	221.715	0	226.018	221.944	214.724	257.251	237.997	225.329	222.058	242.043	284.967	216.373	261.401	253.435	0	0	252.708	266.287	261.482	210.894	310.802	216.346	272.242	237.592	250.5	270.33	246.251	0	256.764	290.352
		570	2439.52	218.165	0	284.821	204.92	0	252.358	214.645	226.121	0	242.493	0	277.708	292.217	242.558	288.088	240.61	209.756	0	213.447	0	215.694	0	243.244	224.717	228.141	256.841	271.393	237.437	271.475	249.303	0	268.084	255.179	283.761	256.326	0	0	217.399	276.876	239.702	235.836	275.385	241.989	0	259.191	227.264
		571	2443.38	0	246.514	281.023	0	225.967	251.965	213.652	0	211.893	255.066	213.206	284.283	282.691	254.594	278.057	259.462	212.282	0	0	226.437	0	0	240.446	203.885	226.612	240.899	276.768	239.539	0	238.997	0	0	249.909	273.109	270.479	0	310.94	222.602	0	227.338	241.113	273.157	241.859	0	0	232.37
		572	2447.24	0	253.581	288.556	219.811	0	247.07	232.17	237.275	206.928	253.355	0	282.753	283.273	252.992	0	236.233	0	0	0	0	0	237.752	241.439	223.046	211.735	245.348	275.102	246.226	0	245.465	0	260.47	251.395	272.975	0	0	305.054	0	281.754	0	235.896	273.551	253.758	252.858	246.483	223.114
		573	2451.1	212.736	259.101	267.592	226.603	0	248.81	209.513	277.864	205.231	259.929	215.9	279.506	281.788	0	288.591	226.488	199.046	0	0	0	207.668	0	237.732	227.567	228.127	261.833	284.768	0	0	250.458	0	0	0	281.803	255.13	0	304.614	208.048	288.203	0	0	272.631	245.612	246.384	251.653	230.98
		574	2454.96	0	240.291	273.337	0	216.413	251.894	213.141	0	212.824	255.535	220.013	276.353	280.505	239.338	280.348	223.606	0	247.325	212.846	0	220.379	0	245.045	0	220.756	227.253	273.072	237.083	0	254.233	0	0	255.609	0	262.088	212.017	307.465	204.968	280.226	226.352	0	265.202	244.896	0	235.84	0
		575	2458.82	0	256.141	261.59	0	0	256.427	207.748	224.134	0	245.726	0	278.161	274.974	0	300.084	219.166	0	0	0	0	0	0	0	229.879	220.74	243.856	283.065	0	230.852	251.837	0	258.321	239.179	294.605	255.816	203.46	310.443	204.431	277.927	241.624	236.918	269.961	242.649	0	259.674	0
		576	2462.68	0	262.481	268.053	0	223.265	246.433	206.041	237.055	193.269	239.129	0	282.102	276.764	233.516	296.309	219.956	0	247.764	201.387	0	0	0	232.66	235.672	222.395	229.302	281.582	0	0	255.866	0	255.429	245.453	270.065	247.223	0	0	210.03	0	239.793	0	260.275	229.283	0	257.722	222.552
		577	2466.54	223.979	269.232	264.652	207.293	209.281	252.58	234.976	235.345	0	245.469	219.668	318.114	268.559	247.676	0	218.828	0	233.623	208.792	0	0	240.775	244.667	234.895	214.686	0	291.982	0	248.248	251.91	0	252.321	246.895	272.358	252.636	0	307.033	195.281	0	240.176	235.065	278.02	225.366	0	256.106	224.846
		578	2470.4	0	0	262.67	0	222.674	250.699	0	228.202	0	245.292	0	296.41	272.164	241.833	289.215	226.836	215.583	231.453	215.356	0	0	237.29	248.548	227.285	220.759	0	266.47	234.996	0	234.782	0	262.779	265.4	287.255	254.732	0	318.455	205.424	0	232.756	0	264.001	229.756	253.846	254.969	226.572
		579	2474.26	196.622	0	276.283	0	219.448	243.579	233.319	247.957	0	252.941	0	300.08	272.55	237.316	0	232.566	206.343	230.59	205.283	0	222.619	234.438	251.026	238.95	226.288	233.257	271.391	238.784	0	258.649	0	250.284	250.489	0	265.942	189.867	317.975	212.056	0	243.138	242.227	275.174	221.521	0	256.257	236.318
		580	2478.12	219.684	0	267.624	199.72	220.217	252.366	0	244.14	0	266.762	209.21	293.436	269.725	230.108	0	214.739	202.498	221.267	208.057	0	226.473	0	251.994	0	214.449	250.096	270.391	239.855	238.275	251.57	0	0	263.896	269.245	259.891	0	317.937	0	251.563	224.614	238.156	268.993	0	0	0	231.749
		581	2481.98	0	0	257.98	212.146	229.709	246.579	0	246.414	0	256.606	215.263	280.056	0	236.663	283.238	220.27	0	235.821	209.858	0	212.856	0	251.129	237.477	225.887	229.953	263.004	233.337	0	252.944	0	254.918	270.33	260.294	253.962	0	318.345	0	277.559	227.204	247.886	270.461	219.716	0	284.585	235.487
		582	2485.84	0	0	262.604	272.858	233.089	240.77	218.873	247.54	0	270.088	220.558	289.096	276.89	233.973	286.449	230.87	0	226.308	216.595	0	220.825	228.937	268.152	225.485	202.861	234.677	267.764	250.185	251.289	239.885	0	254.621	259.235	0	258.258	0	301.563	0	267.122	230.07	0	0	227.818	0	272.547	0
		583	2489.7	0	270.427	265.121	211.25	227.495	239.836	216.46	248.289	0	268.564	0	287.949	252.513	255.166	286.352	225.503	0	210.464	206.54	0	217.635	226.25	256.94	0	221.248	0	257.449	235.318	0	244.644	0	266.57	266.391	0	267.035	0	308.573	0	0	222.424	0	273.811	220.642	0	259.027	232.14
		584	2493.56	0	263.721	278.219	221.007	0	236.49	225.661	261.6	201.391	274.592	0	287.083	265.04	238.407	294.119	218.288	0	233.184	220.412	0	0	0	267.649	213.577	0	228.81	0	228.248	251.756	247.679	0	255.086	259.087	260.79	251.032	195.189	310.495	0	0	229.98	246.054	276.907	204.292	0	0	233.163
		585	2497.42	0	256.823	273.756	210.747	221.662	243.241	219.2	252.47	193.186	265.177	222.611	291.372	263.232	255.163	279.875	226.759	206.982	221.931	0	0	0	224.733	254.841	246.727	0	230.084	254.765	243.07	0	239.001	0	265.965	258.479	0	254.237	0	305.645	0	278.891	236.396	225.56	263.068	206.178	0	286.729	233.274
		586	2501.28	0	0	264.081	0	217.563	241.666	0	264.889	0	279.194	206.931	282.304	256.954	247.976	291.454	215.312	0	222.407	222.626	0	218.689	0	259.909	0	211.12	0	277.832	238.616	0	231.091	0	274.966	262.726	272.226	264.068	199.549	298.449	0	0	229.247	252.674	267.425	208.592	0	265.4	0
		587	2505.14	0	0	263.724	0	223.87	242.29	217.862	258.955	202.882	276.884	212.533	312.615	272.315	242.454	287.47	225.177	0	222.514	206.803	0	209.75	222.364	257.025	0	203.116	0	276.35	238.051	259.222	263.462	0	265.031	273.38	289.135	253.644	207.105	310.633	213.43	270.162	233.362	220.806	274.873	214.799	0	259.21	229.061
		588	2509	220.428	0	251.227	204.538	228.692	232.144	208.139	267.68	194.744	265.198	200.879	274.951	256.384	249.985	286.444	222.205	0	227.654	224.824	0	218.546	223.832	247.844	0	199.818	233.503	269.643	0	261.316	255.863	0	261.972	260.78	291.59	263.904	198.93	311.386	207.421	279.556	243.278	212.505	267.086	193.914	213.489	267.849	244.17
		589	2512.86	0	0	258.249	0	228.961	219.306	213.758	263.614	209.447	276.904	207.269	273.964	0	240.649	288.565	223.273	0	0	211.878	0	0	219.169	249.775	226.025	219.243	234.003	271.139	245.071	0	255.05	0	240.895	274.382	0	0	0	309.521	209.308	266.035	233.198	0	263.715	201.679	0	0	0
		590	2516.72	0	268.976	259.961	0	220.591	232.386	220.051	0	0	263.485	210.407	273.781	263.692	243.784	285.571	219.792	211.705	231.216	210.924	0	0	212.183	218.604	224.162	208.372	0	270.82	239.889	249.158	253.804	234.695	248.194	263.67	299.146	0	191.635	315.685	216.278	266.629	247.35	232.514	259.549	0	0	267.826	0
		591	2520.58	0	0	259.009	203.301	229.483	236.28	0	254.532	0	276.492	0	286.366	251.062	254.419	288.364	220.558	0	219.306	302.162	0	214.529	208.835	231.045	240.662	204.864	0	262.22	242.651	0	252.886	237.616	248.239	263.718	276.865	0	190.905	0	223.521	284.965	0	213.938	290.495	0	203.666	0	236.629
		592	2524.44	0	267.017	258.877	0	230.677	245.551	0	260.179	0	254.959	0	282.277	264.929	241.009	0	221.558	209.891	0	0	0	0	220.789	227.735	0	207.16	238.635	267.756	243.305	0	263.5	0	242.354	270.736	0	261.788	197.309	0	0	268.838	242.323	231.447	276.655	211.065	225.492	0	239.238
		593	2528.3	0	260.346	241.689	0	231.194	252.228	0	256.314	0	248.175	219.147	276.16	268.66	250.545	263.646	235.165	205.687	0	210.676	0	0	220.41	248.793	235.095	212.851	0	268.59	236.48	261.172	264.308	0	256.837	0	271.42	0	199.854	0	0	271.07	0	232.499	293.524	213.937	0	243.654	239.238
		594	2532.16	227.796	0	252.548	183.369	226.566	248.484	0	259.729	204.955	264.965	0	283.881	276.288	252.199	275.03	232.752	0	218.627	0	0	214	213.663	245.247	239.516	219.02	0	258.585	230.186	249.965	264.239	249.565	253.85	258.998	274.77	261.678	195.399	283.725	209.67	0	254.803	294.911	291.538	226.263	0	0	234.854
		595	2536.02	228.868	251.936	255.406	189.994	218.238	248.051	218.827	274.214	215.278	263.511	0	282.892	260.663	0	0	239.808	188.74	0	198.407	0	0	212.818	239.414	0	216.061	234.742	265.799	232.562	247.876	284.39	244.234	255.244	270.296	284.778	0	192.341	307.187	221.214	270.879	0	0	275.181	207.88	0	0	238.356
		596	2539.88	0	0	256.012	0	232.861	238.111	0	257.109	209.84	272.066	0	281.082	257.134	241.454	270.542	228.508	0	0	219.3	0	221.276	215.535	232.329	0	211.775	0	252.561	0	248.907	259.409	239.538	253.674	262.22	287.011	0	0	312.59	224.716	283.331	229.316	225.136	279.767	214.907	0	0	245.249
		597	2543.74	225.909	250.225	274.174	0	233.472	240.413	0	269.789	198.663	277.21	0	280.256	263.078	255.995	0	229.828	195.465	220.32	216.469	0	220.273	216.2	247.79	0	208.057	216.871	264.983	228.17	268.066	271.048	239.123	258.34	276.951	0	268.349	191.698	295.346	209.976	287.887	247.063	242.363	269.736	215.53	0	0	0
		598	2547.6	0	246.189	267.137	0	230.031	244.837	0	269.179	0	265.204	0	278.588	260.241	235.592	274.607	217.797	205.041	228.263	220.937	0	0	0	241.998	219.398	0	223.83	257.197	0	257.883	271.703	243.707	255.288	266.898	282.677	0	196.299	305.46	0	286.321	238.992	231.217	279.111	218.701	0	240.028	230.39
		599	2551.46	216.354	255.336	266.501	0	229.281	254.393	216.473	261.428	204.23	266.282	0	274.303	257.895	240.832	272.559	217.381	0	0	205.715	0	0	212.546	239.14	0	212.031	217.624	272.018	228.093	261.949	264.052	243.529	245.809	242.117	285.461	0	0	305.387	213.247	284.21	238.242	245.999	284.249	0	211.805	0	226.571
		600	2555.32	221.601	241.485	279.811	0	226.475	251.081	0	0	0	280.341	0	281.502	271.031	245.681	276.073	219.48	0	218.01	216.783	0	0	215.073	232.5	0	210.523	273.187	271.865	240.889	247.313	265.154	261.635	234.598	259.221	0	274.307	200.502	291.881	216.378	279.195	230.151	238.851	287.306	208.298	0	0	245.244
		601	2559.18	216.56	241.239	269.449	0	232.699	240.721	0	273.576	207.223	274.764	0	279.462	273.323	220.046	0	0	0	222.068	218.348	0	210.787	214.074	225.871	212.905	199.128	221.871	273.231	248.042	254.505	273.692	252.491	243.399	251.706	0	0	196.405	0	205.873	282.684	0	0	278.051	224.694	226.127	245.674	0
		602	2563.04	226.118	260.008	267.279	0	234.596	235.971	0	271.135	0	265.212	205.156	279.611	258.091	223.484	0	0	0	205.134	208.167	0	232.903	0	227.689	0	212.609	0	284.641	239.876	269.182	277.407	253.602	247.783	0	283.334	0	204.49	0	213.934	272.877	0	0	267.279	214.711	0	230.838	243.702
		603	2566.9	210.474	239.963	270.087	0	228.581	240.7	0	274	0	283.406	0	0	260.175	0	270.777	218.34	0	0	0	0	0	0	232.802	0	205.984	221.545	272.964	245.703	261.22	265.94	255.741	249.149	256.274	295.171	0	208.939	0	203.897	276.964	242.74	0	278.719	201.01	0	0	232.655
		604	2570.76	206.694	248.013	280.057	0	232.413	234.172	0	281.148	0	273.594	0	274.742	258.444	0	269.679	0	0	211.33	224.146	0	210.616	220.88	242.212	0	0	0	265.2	225.586	265.044	260.333	0	245.283	256.285	278.753	0	0	286.633	220.848	282.602	244.396	0	302.077	198.618	0	0	233.181
		605	2574.62	213.22	247.673	255.282	0	231.146	223.919	0	276.263	0	284.674	0	275.171	247.652	235.699	269.767	207.178	0	0	222.09	0	210.259	225.578	237.408	0	215.68	232.769	267.806	243.083	251.759	255.289	260.894	246.015	259.666	277.68	0	0	297.3	223.741	281.104	238.82	0	277.371	207.699	242.5	0	246.951
		606	2578.48	0	279.871	257.702	0	218.47	229.21	0	255.877	206.376	280.876	0	267.119	248.738	238.135	261.673	0	0	224.555	224.76	0	0	210.836	236.642	0	201.111	213.05	248.042	236.978	0	0	260.371	248.999	0	281.188	286.418	0	0	221.237	256.136	253.353	0	277.058	222.129	0	225.051	241.535
		607	2582.34	0	234.103	249.045	0	223.078	216.936	0	271.396	0	280.314	0	267.121	250.842	244.124	266.344	0	0	228.37	230.859	0	0	0	246.642	221.164	204.872	197.721	250.273	232.205	243.801	267.903	257.874	247.515	0	277.019	0	194.204	290.603	207.772	0	0	0	267.641	230.716	0	0	0
		608	2586.2	0	249.156	257.161	0	213	229.406	0	274.447	0	282.583	0	276.171	257.161	250.801	0	225.465	181.945	230.295	218.897	0	206.114	0	237.277	207.624	0	212.362	253.232	216.081	261.354	262.487	0	251.051	239.892	0	0	0	301.241	217.669	261.117	245.327	0	274.69	223.625	0	0	0
[truncated: 19 more columns]

## Sheet: Background Std
				SptId_18	SptId_19	SptId_21	SptId_22	SptId_24	SptId_27	SptId_28	SptId_29	SptId_30	SptId_31	SptId_32	SptId_34	SptId_37	SptId_39	SptId_41	SptId_42	SptId_43	SptId_44	SptId_46	SptId_50	SptId_52	SptId_53	SptId_55	SptId_56	SptId_58	SptId_60	SptId_61	SptId_62	SptId_63	SptId_65	SptId_67	SptId_70	SptId_71	SptId_72	SptId_74	SptId_75	SptId_77	SptId_79	SptId_80	SptId_82	SptId_83	SptId_85	SptId_87	SptId_88	SptId_89	SptId_92
		0	239.32	0	0	0	0	0	0	0	0	0	83.588	0	0	0	0	0	0	0	0	0	0	0	0	0	0	0	0	0	0	0	0	0	0	0	0	0	0	0	0	0	0	0	0	0	0	0	0
		1	243.18	0	0	0	0	0	0	0	0	0	0	0	0	0	0	0	0	0	0	0	0	0	0	0	0	0	0	0	0	0	0	0	0	0	0	0	0	0	0	0	0	0	0	0	0	0	0
		2	247.04	0	0	0	0	0	0	0	0	0	0	0	0	0	0	0	0	0	0	0	0	0	0	0	0	0	0	0	0	0	0	0	0	0	0	0	0	0	0	0	0	0	0	0	0	0	0
		3	250.9	0	0	0	0	0	0	0	0	0	0	0	0	0	0	0	0	0	0	0	0	0	0	0	0	0	0	0	0	0	0	0	0	0	0	0	0	0	0	0	0	0	0	0	0	0	0
		4	254.76	0	0	0	0	0	0	0	0	0	0	0	0	0	0	0	0	0	0	0	0	0	0	0	0	0	0	0	0	0	0	0	0	0	0	0	0	0	0	0	0	0	0	0	0	0	0
		5	258.62	0	0	0	0	0	86.6459	0	0	0	0	0	0	0	0	0	0	0	0	0	0	0	0	0	0	0	0	0	0	0	0	0	0	0	0	0	0	0	0	0	0	0	0	0	0	0	0
		6	262.48	0	0	0	0	0	0	0	0	0	0	106.796	0	0	0	0	0	0	0	0	0	0	0	0	0	0	0	0	0	0	0	0	0	0	0	0	0	0	0	0	0	0	0	0	0	0	0
		7	266.34	0	0	0	0	0	0	0	0	0	0	0	0	0	0	0	0	0	0	0	0	0	0	0	0	0	0	0	0	0	0	0	0	0	0	0	0	0	0	0	0	0	0	0	0	0	0
		8	270.2	0	0	0	0	0	0	0	0	0	0	0	0	0	0	0	0	0	0	0	0	0	0	0	0	0	0	0	0	0	0	0	0	0	0	0	0	0	0	0	0	0	0	0	0	0	0
		9	274.06	0	0	0	0	0	0	0	0	0	0	0	0	0	0	0	0	0	0	0	0	0	0	0	0	0	0	0	0	0	0	0	0	0	0	0	0	0	0	0	0	0	0	0	0	0	0
		10	277.92	0	0	0	0	0	0	0	0	0	0	0	0	0	0	0	0	0	0	0	0	0	0	0	0	0	0	0	0	0	0	0	0	0	0	0	0	0	0	0	0	0	0	0	0	0	0
		11	281.78	0	0	0	0	0	0	0	0	0	0	0	0	0	0	0	0	0	0	0	0	0	0	0	0	0	0	0	0	0	0	0	0	0	0	0	0	0	0	0	0	0	0	0	0	0	0
		12	285.64	0	0	0	0	0	0	0	0	0	0	0	0	0	0	0	0	0	0	0	0	0	0	0	0	0	0	0	0	0	0	0	0	0	0	0	0	0	0	0	0	0	0	0	0	0	0
		13	289.5	0	0	0	0	0	0	0	0	0	0	0	0	0	0	0	0	0	0	0	0	0	0	0	0	0	0	0	0	0	0	0	0	0	0	0	0	0	0	0	0	0	0	0	0	0	0
		14	293.36	0	0	0	0	0	0	0	0	0	0	0	0	0	0	0	0	0	0	0	0	0	0	0	0	0	0	0	0	0	0	0	0	0	0	0	0	0	0	0	0	0	0	0	0	0	0
		15	297.22	0	0	0	0	0	0	0	0	0	0	0	0	0	0	0	0	0	0	0	0	0	0	0	0	0	0	0	0	0	0	0	0	0	0	0	0	0	0	0	0	0	0	0	0	0	0
		16	301.08	0	0	0	0	0	0	0	0	0	0	0	0	0	0	0	0	0	0	0	0	0	0	0	0	0	0	0	0	0	0	0	0	0	0	0	0	0	0	0	0	0	0	0	0	0	0
		17	304.94	0	0	0	0	0	0	0	0	0	0	0	0	0	0	0	0	0	0	0	0	0	0	0	0	0	0	0	0	0	0	0	0	0	0	0	0	0	0	0	0	0	0	0	0	0	0
		18	308.8	0	0	0	0	0	0	0	0	0	0	0	0	0	0	0	0	0	0	0	0	0	0	0	0	0	0	0	0	0	0	0	0	0	0	0	0	0	0	0	0	0	0	0	0	0	0
		19	312.66	0	0	0	0	0	0	0	0	0	0	0	0	0	0	0	0	0	0	0	0	0	0	0	0	0	0	0	0	0	0	0	0	0	0	0	0	0	0	0	0	0	0	0	0	0	0
		20	316.52	0	0	0	0	0	0	0	0	0	0	0	0	0	0	0	0	0	0	0	0	0	0	0	0	0	0	0	0	0	0	0	0	0	0	0	0	0	0	0	0	0	0	0	0	0	0
		21	320.38	0	0	0	0	0	0	0	0	0	0	0	0	0	0	0	0	0	0	0	0	0	0	0	0	0	0	0	0	0	0	0	0	0	0	0	0	0	0	0	0	0	0	0	0	0	0
		22	324.24	0	0	0	0	0	0	0	0	0	0	0	0	0	0	0	0	0	0	0	0	0	0	0	0	0	0	0	0	0	0	0	0	0	0	0	0	0	0	0	0	0	0	0	0	0	0
		23	328.1	0	0	0	0	0	0	0	0	0	0	0	0	0	0	0	0	0	0	0	0	0	0	0	0	0	0	0	0	0	0	0	0	0	0	0	0	0	0	85.8108	0	0	0	0	0	0	0
		24	331.96	0	0	0	0	0	0	0	0	0	0	0	0	0	0	0	0	0	0	0	0	0	0	0	0	0	0	0	0	0	0	0	0	0	0	0	0	0	0	0	0	0	0	0	88.7752	0	0
		25	335.82	0	0	0	0	0	0	0	0	0	0	0	0	0	0	0	0	0	0	0	0	0	0	0	0	0	0	0	0	0	0	0	0	0	0	0	0	0	0	0	0	0	0	0	0	0	0
		26	339.68	0	0	0	0	0	0	0	0	0	0	0	0	0	0	0	0	0	0	0	0	0	0	0	0	0	0	0	0	0	0	0	0	0	0	0	0	0	0	0	0	0	0	0	0	0	0
		27	343.54	0	0	0	0	0	0	0	0	0	0	0	0	0	0	0	0	0	0	0	0	0	0	0	0	0	0	0	0	0	0	0	0	0	0	0	0	0	0	0	0	0	0	0	0	0	0
		28	347.4	0	0	0	0	0	0	0	0	0	0	0	0	0	0	0	0	0	0	0	0	0	0	0	0	0	0	0	0	0	0	0	0	0	0	0	0	0	0	0	0	0	0	0	0	0	0
		29	351.26	0	0	0	0	0	0	0	0	0	0	0	0	0	0	0	0	0	0	0	0	0	0	0	0	0	0	0	0	0	0	0	0	0	0	0	0	0	0	0	0	0	0	0	0	0	0
		30	355.12	0	0	0	0	0	0	0	0	0	0	0	0	0	0	0	0	0	0	0	0	0	0	0	0	0	0	0	0	0	0	0	0	0	0	0	0	0	0	0	0	0	0	0	0	0	0
		31	358.98	0	0	0	0	0	0	0	0	0	0	0	0	0	0	0	0	0	0	0	0	0	0	0	0	0	0	0	0	0	0	0	0	0	0	0	0	0	0	0	0	0	0	0	0	0	0
		32	362.84	0	0	0	0	0	0	0	0	0	0	0	0	0	0	0	0	0	0	0	0	0	0	0	0	0	0	0	0	0	0	0	0	0	0	0	0	0	0	0	0	0	0	0	0	0	0
		33	366.7	0	0	0	0	0	0	0	0	0	0	0	0	0	0	0	0	0	0	0	0	0	0	0	0	0	0	0	0	0	0	0	0	0	0	0	0	0	0	0	0	0	0	0	0	0	0
		34	370.56	0	0	0	0	0	0	0	0	0	0	0	0	0	0	0	0	0	0	0	0	0	0	0	0	0	0	0	0	0	0	0	0	0	0	78.5284	0	0	0	0	0	0	0	0	0	0	0
		35	374.42	0	95.6872	0	0	0	0	0	0	0	0	0	0	0	0	0	0	0	0	0	0	0	0	0	0	0	0	0	0	0	82.1713	0	0	0	0	0	0	0	0	0	0	0	0	0	0	0	0
		36	378.28	0	0	0	0	0	0	0	0	0	0	0	0	0	0	0	0	0	0	0	0	0	0	0	0	0	0	0	0	0	0	0	0	0	0	0	0	0	0	0	0	0	0	0	0	0	0
		37	382.14	0	0	0	0	0	0	0	0	0	0	0	0	0	0	0	0	0	0	0	0	0	0	0	0	0	0	0	0	0	83.421	0	0	0	0	0	0	0	0	0	0	0	0	0	0	0	0
		38	386	0	0	0	0	85.9583	0	0	0	0	0	0	0	0	0	0	0	0	0	0	0	0	0	0	0	0	0	0	0	0	79.5275	0	0	0	0	0	0	0	0	0	0	0	0	0	0	0	0
		39	389.86	0	0	0	0	0	0	0	0	0	0	0	0	0	0	0	0	0	0	0	0	0	0	0	0	0	0	0	0	0	84.1788	0	0	0	0	0	0	0	0	0	0	0	0	0	0	0	0
		40	393.72	0	0	0	0	0	0	0	0	0	0	0	0	0	0	0	0	0	0	0	0	0	0	0	0	0	0	0	0	0	85.9836	0	0	0	0	0	0	0	0	0	0	0	0	0	0	0	0
		41	397.58	0	0	0	0	0	0	0	0	0	0	0	0	0	0	0	0	0	0	0	0	0	0	0	0	0	0	0	0	0	78.1435	0	0	0	0	0	0	0	0	0	0	0	0	0	0	0	0
		42	401.44	0	0	0	0	0	0	0	0	0	0	0	0	0	0	0	0	0	0	0	0	0	0	0	0	0	0	0	0	0	82.5128	0	0	0	0	0	0	0	0	0	0	0	0	0	0	0	0
		43	405.3	0	0	0	0	0	0	0	0	0	0	0	0	0	0	0	0	0	0	0	0	0	0	0	0	0	0	0	0	0	0	0	0	0	0	0	0	0	0	0	0	0	0	0	0	0	0
		44	409.16	0	0	0	0	0	0	0	0	0	0	0	0	0	0	0	0	0	0	0	0	0	0	0	0	0	0	0	0	0	84.2821	0	0	0	0	0	0	0	0	0	0	0	0	0	0	0	0
		45	413.02	0	0	0	0	0	0	0	0	0	0	0	0	0	0	0	0	0	0	0	0	0	0	0	0	0	0	0	0	0	77.8667	0	0	0	0	0	0	0	0	0	0	0	0	0	0	0	0
		46	416.88	0	0	0	86.4789	0	0	0	0	0	0	0	0	0	0	0	0	0	0	0	0	0	0	0	0	0	0	0	0	0	82.3614	0	0	0	0	0	0	0	0	0	0	0	0	0	0	0	0
		47	420.74	0	0	0	87.0351	0	0	0	0	0	0	0	0	0	0	0	0	0	0	0	0	0	0	0	0	0	0	0	0	0	83.8157	0	0	0	0	0	0	0	0	0	0	0	85.4518	0	0	0	0
		48	424.6	0	0	0	85.2571	0	0	0	0	0	0	0	0	0	0	0	0	0	0	0	0	0	0	0	0	0	0	0	0	0	78.3948	0	0	0	0	0	0	0	0	0	0	0	0	0	0	0	0
		49	428.46	0	0	0	85.2685	0	0	0	0	0	0	0	0	0	0	0	0	0	0	0	0	0	0	0	0	0	0	0	0	0	79.9921	0	0	0	0	0	0	0	0	0	0	0	0	0	0	0	0
		50	432.32	0	0	0	80.5809	0	0	0	0	0	0	0	0	0	0	0	0	0	0	0	0	0	0	0	0	0	0	0	0	0	82.706	0	0	0	0	0	0	0	0	0	0	0	0	0	0	0	0
		51	436.18	0	0	0	86.4157	0	0	0	0	0	0	0	0	0	0	0	0	0	0	0	0	0	0	0	0	0	0	0	0	0	79.1801	0	0	0	0	0	0	0	0	0	0	0	0	0	0	0	0
		52	440.04	0	0	0	84.6354	0	0	0	0	0	0	0	0	0	0	0	0	0	0	0	0	0	0	0	0	0	0	0	0	0	82.9357	0	0	0	0	0	0	0	0	0	0	0	0	0	0	0	0
		53	443.9	0	0	0	84.2358	0	0	0	0	0	0	0	0	0	0	0	0	0	0	0	0	0	0	0	0	0	0	0	0	0	86.1497	0	0	0	0	0	0	0	0	0	0	0	0	0	0	0	0
		54	447.76	0	0	0	80.3583	0	0	0	0	0	0	0	0	0	0	0	0	0	0	0	0	0	0	0	0	0	0	0	0	0	86.1785	0	0	0	0	0	0	0	0	0	0	0	0	0	0	0	0
		55	451.62	0	0	0	83.5444	0	0	0	0	0	0	0	0	0	0	0	0	0	0	0	0	0	0	0	0	0	0	0	0	0	77.9097	0	0	0	0	0	0	0	0	0	0	0	0	0	0	0	0
		56	455.48	0	0	0	84.9635	0	0	0	100.323	0	0	0	0	0	0	0	0	0	0	0	0	0	0	0	0	0	0	0	0	0	78.6218	0	0	0	0	0	0	0	0	0	0	0	0	0	0	0	0
		57	459.34	0	0	0	84.119	0	0	0	0	0	0	0	0	0	0	0	0	0	0	0	0	0	0	0	0	0	0	0	0	0	83.2355	0	0	0	0	0	0	0	0	0	0	0	0	0	0	0	0
		58	463.2	0	0	0	82.6158	0	0	0	0	0	0	0	0	0	0	0	0	0	0	0	0	0	0	0	0	0	0	0	0	0	85.4461	0	0	0	0	0	0	0	0	0	0	0	0	0	0	0	0
		59	467.06	0	0	0	81.4838	0	0	0	0	0	0	0	0	0	0	0	0	0	0	0	0	0	0	0	0	0	0	0	0	0	82.8562	0	0	0	0	0	0	0	0	0	0	0	0	0	0	0	0
		60	470.92	0	0	0	79.1294	0	0	0	0	0	0	0	0	0	0	0	0	0	0	0	0	0	0	0	0	0	0	0	0	0	82.2357	0	0	0	0	0	0	0	0	0	0	0	0	0	0	0	0
		61	474.78	0	0	0	82.9967	0	0	0	0	0	0	0	0	0	0	0	0	0	0	0	0	0	0	0	0	0	0	0	0	0	74.8028	0	0	0	0	0	0	0	0	0	0	0	0	0	0	0	0
		62	478.64	0	0	0	84.7627	0	0	0	0	0	0	90.3982	0	0	0	0	0	0	0	0	0	0	0	0	0	0	0	0	0	0	82.9793	0	0	0	0	0	0	0	0	0	0	0	0	0	0	0	0
		63	482.5	0	0	0	83.4663	0	0	0	0	0	0	0	0	0	0	0	0	0	0	0	0	0	0	0	0	0	0	0	0	0	81.2226	0	0	0	0	0	0	0	0	0	0	0	0	0	0	0	0
		64	486.36	0	0	0	85.8217	0	0	0	0	0	0	0	0	0	84.9094	0	0	0	0	0	0	0	0	0	0	0	0	0	0	0	83.1552	0	0	0	0	0	0	0	102.105	0	0	0	0	0	0	0	0
		65	490.22	0	0	0	82.029	0	0	0	0	0	0	0	0	0	0	0	0	0	0	0	0	0	0	0	0	0	0	0	0	0	90.757	0	0	0	0	0	0	0	0	0	0	0	0	0	0	0	0
		66	494.08	0	0	0	83.6439	0	0	0	0	0	0	0	0	0	0	0	0	0	77.3999	0	0	0	0	0	0	0	0	0	0	0	83.484	0	0	0	0	0	0	0	0	0	0	0	0	0	0	0	0
		67	497.94	0	0	0	80.2755	0	0	0	0	0	0	0	0	0	0	0	0	0	0	0	0	0	0	0	0	0	0	0	0	0	81.9806	0	0	0	0	0	0	0	0	0	105.697	0	0	0	0	0	0
		68	501.8	0	0	0	80.2375	0	0	0	0	0	0	0	0	0	0	0	0	0	0	0	0	0	0	0	0	0	0	0	0	0	85.3503	0	0	0	0	0	0	0	0	0	0	0	0	0	0	0	0
		69	505.66	0	0	0	84.4588	0	0	0	0	0	0	0	0	0	0	0	0	0	0	0	0	0	0	0	0	0	0	0	0	0	81.4012	0	0	0	0	0	0	0	0	0	0	0	0	0	0	0	0
		70	509.52	0	0	0	81.6565	0	0	0	0	0	0	0	0	0	0	0	0	0	86.8587	0	0	0	0	0	0	0	97.5178	0	0	0	85.0224	0	0	0	0	0	0	0	0	0	0	0	0	0	0	0	0
		71	513.38	0	0	0	81.9185	0	0	0	0	0	0	0	0	0	0	0	0	0	0	0	0	0	0	0	0	0	0	0	0	0	82.3011	0	0	0	0	0	0	0	0	0	0	0	0	0	0	0	0
		72	517.24	0	0	0	83.7821	0	0	0	0	0	0	0	0	0	0	0	0	0	84.3374	0	0	0	0	0	0	0	0	0	0	0	86.0516	0	0	0	0	0	0	0	0	0	0	0	0	0	0	0	0
		73	521.1	0	0	0	82.6429	0	0	0	0	0	0	0	0	0	0	0	0	0	78.5325	0	0	0	0	0	0	0	0	0	0	0	84.3315	0	0	0	0	0	0	0	0	0	0	0	0	0	0	0	0
		74	524.96	0	0	0	82.1634	0	0	0	0	0	0	0	0	0	0	0	0	0	82.7201	0	0	0	0	0	0	0	0	0	0	0	83.911	0	0	0	0	0	0	0	0	0	0	0	0	0	0	0	0
		75	528.82	0	0	0	84.3816	0	0	0	0	0	0	0	0	0	0	0	0	0	0	95.7246	0	0	0	0	0	0	0	0	0	0	80.2718	0	0	0	0	0	0	0	0	0	0	0	0	0	0	0	0
		76	532.68	0	0	0	84.8617	0	0	0	0	0	0	0	0	0	0	0	0	0	0	0	0	0	0	0	0	84.6361	0	0	0	0	82.5614	0	0	0	0	0	0	0	0	0	0	0	0	0	0	0	0
		77	536.54	0	0	0	82.6537	0	0	0	0	0	0	0	0	0	0	0	0	0	0	0	0	84.3371	0	0	0	88.0854	0	0	0	0	84.3637	0	0	0	0	0	0	0	0	0	0	0	0	0	0	0	0
		78	540.4	0	0	0	82.5964	0	0	0	0	0	0	0	0	0	0	0	0	0	77.1623	0	0	0	0	0	0	83.31	0	0	0	0	80.7398	0	0	0	0	0	0	0	0	0	0	0	0	0	0	0	0
		79	544.26	0	0	0	85.0883	0	0	0	0	0	0	0	0	0	0	0	0	0	0	0	0	0	0	0	0	80.1422	0	0	0	0	84.5267	0	0	0	0	0	0	0	0	0	0	0	0	0	0	0	0
		80	548.12	0	0	0	84.9521	0	0	0	0	0	0	0	0	0	0	0	0	0	82.3081	0	0	0	0	0	0	80.8857	0	0	0	0	77.8573	0	0	0	0	0	0	0	0	0	0	0	0	0	0	0	0
		81	551.98	0	0	0	85.8923	0	0	0	0	0	0	0	0	0	0	0	0	0	85.3316	0	0	0	0	0	0	82.2786	0	0	0	0	84.2034	0	0	0	0	0	0	0	0	0	0	0	0	0	0	0	0
		82	555.84	0	0	0	84.7211	0	0	0	0	0	0	0	0	0	0	0	0	0	79.5042	0	0	0	0	0	0	82.3955	0	0	0	0	78.8451	0	0	0	0	0	0	0	0	0	0	0	0	0	0	0	0
		83	559.7	0	0	0	83.4071	0	0	0	0	0	0	0	0	0	0	0	0	0	80.5133	0	0	0	0	0	0	86.834	0	0	0	0	88.3903	0	0	0	0	0	0	0	0	0	0	0	0	0	0	0	0
		84	563.56	0	0	0	84.6407	0	0	0	0	0	0	0	0	0	0	0	0	0	0	0	0	0	0	0	0	87.619	0	0	0	83.8587	88.0854	0	0	0	0	0	0	0	0	0	0	0	0	0	0	0	0
		85	567.42	0	0	0	82.9074	0	0	0	0	0	0	0	0	0	0	0	0	0	0	0	0	0	0	0	0	79.3475	0	0	0	0	84.7521	0	0	0	0	0	0	0	0	0	0	0	0	0	0	0	0
		86	571.28	0	0	0	83.3349	0	0	0	0	0	0	0	0	0	0	0	0	0	80.6047	0	0	0	0	0	0	84.7567	0	0	0	0	83.0027	0	0	0	0	0	0	0	0	0	0	0	0	0	0	0	0
		87	575.14	0	0	0	86.7253	0	0	0	0	0	0	0	0	0	0	0	0	0	83.186	0	0	0	0	0	0	82.8121	0	84.3539	0	82.1218	85.5289	0	0	0	0	0	0	0	0	0	0	0	0	0	0	0	84.8238
		88	579	0	0	0	0	0	0	0	0	0	0	0	0	0	0	0	0	0	86.5975	0	0	0	0	0	0	82.2487	0	0	0	0	75.8025	0	0	0	0	0	0	0	0	0	0	0	0	0	0	0	86.5256
		89	582.86	0	0	0	82.3063	0	0	0	0	0	0	0	0	0	0	0	0	0	85.1001	0	0	0	0	0	0	81.8814	0	0	0	0	81.3961	0	0	0	0	0	0	0	0	0	0	0	0	0	0	0	0
		90	586.72	0	0	0	84.7995	0	0	0	0	0	0	0	0	0	0	0	0	0	82.5251	0	0	0	0	0	0	79.6717	0	0	0	0	82.6618	0	0	0	0	0	0	0	0	0	0	0	0	0	0	0	0
		91	590.58	0	0	0	82.7264	0	0	0	0	0	0	0	0	0	0	0	0	0	0	0	0	0	0	0	0	84.0993	0	0	0	0	78.5818	0	0	0	0	0	0	0	0	0	0	0	0	0	0	0	0
		92	594.44	0	0	0	88.8611	0	0	0	0	0	0	0	86.5399	0	0	0	0	0	79.1243	0	0	0	0	0	79.8548	81.1608	0	0	0	0	81.5289	0	0	0	0	0	0	0	0	0	0	0	0	0	0	0	83.2166
		93	598.3	0	0	0	82.0797	0	0	0	0	0	0	0	0	0	0	0	0	0	77.611	0	0	0	0	0	80.4134	81.0178	0	0	0	0	80.456	0	0	0	0	0	0	0	0	0	0	0	0	0	0	0	89.9391
		94	602.16	0	0	0	81.8842	0	0	0	0	81.2473	0	0	0	0	0	0	0	0	86.73	0	0	0	0	0	0	81.0198	0	84.314	0	0	88.0798	0	0	0	0	0	0	0	0	0	0	0	0	0	0	0	81.9274
		95	606.02	0	0	0	0	0	0	0	0	0	0	0	85.5363	0	0	0	0	0	78.1293	0	0	0	0	0	0	82.612	0	0	0	0	86.6805	0	0	0	0	0	0	0	0	0	0	0	0	0	0	0	87.3999
		96	609.88	0	0	0	86.9128	0	0	0	0	0	88.6264	0	82.24	0	0	0	0	0	79.4797	0	0	0	0	0	0	84.8648	0	87.9015	0	0	87.1928	0	0	0	0	0	0	0	0	0	0	0	0	0	0	0	87.3155
		97	613.74	0	0	0	95.4893	0	0	0	0	0	0	0	82.0848	0	0	0	0	0	76.4183	0	0	0	0	0	99.3338	80.6798	0	0	0	0	87.4955	0	0	0	0	0	0	0	0	0	0	0	0	0	0	0	0
		98	617.6	0	0	0	0	0	0	0	0	81.9503	0	0	89.6663	0	0	0	0	0	85.4647	0	0	0	0	93.8159	84.2591	82.0046	0	80.6389	0	0	85.0809	0	0	0	0	0	0	0	0	0	0	0	0	0	0	0	86.826
		99	621.46	0	0	0	80.9746	0	0	0	0	82.853	0	0	83.0275	0	0	0	0	0	84.0895	0	0	0	0	0	82.7941	84.9454	0	84.1236	0	0	81.9676	0	0	0	0	0	0	0	0	0	0	0	0	0	0	0	87.8829
		100	625.32	0	0	0	85.3547	0	0	0	0	80.0176	0	0	83.9858	0	0	0	0	0	79.0644	0	0	0	0	0	0	84.4587	0	83.2461	0	0	79.4588	0	0	0	0	0	0	0	0	0	0	0	0	0	0	0	82.3975
		101	629.18	0	0	0	0	0	0	0	0	0	0	0	82.0711	0	0	0	0	0	80.5433	0	0	0	0	0	81.3884	81.9172	0	86.875	0	0	83.8085	0	0	0	0	0	0	0	0	0	0	0	0	0	0	0	87.0022
		102	633.04	0	0	0	0	0	0	0	0	81.7558	0	0	80.6887	0	0	93.1728	0	0	82.1115	0	0	0	0	0	78.7721	82.4957	0	81.8289	0	0	84.0687	0	0	0	0	0	0	0	0	0	0	0	0	0	0	0	0
		103	636.9	0	0	0	86.8459	0	0	0	0	85.2116	0	0	85.9134	0	0	0	0	0	81.1364	89.7978	0	0	0	0	86.1393	85.1893	0	85.8525	0	88.7291	83.0742	0	0	0	0	0	0	0	0	0	0	0	0	0	0	0	83.8313
		104	640.76	0	0	0	87.6095	0	0	0	0	85.0611	0	0	77.3605	0	0	0	0	0	78.6866	0	0	0	0	0	0	83.081	0	87.3851	0	0	83.803	0	0	0	0	0	0	0	0	0	0	0	0	0	0	0	85.534
		105	644.62	0	0	0	81.8332	0	0	0	0	85.9251	0	0	85.7075	84.4404	0	0	0	0	78.5	0	0	0	0	0	82.3158	85.2952	0	88.7416	0	84.7033	84.3365	0	0	0	0	0	0	0	0	0	0	0	0	0	0	0	0
		106	648.48	0	0	0	0	0	0	0	0	78.2204	0	0	87.2689	0	0	0	0	0	84.0445	0	0	0	0	0	84.1756	85.7526	0	0	0	0	84.0202	0	0	0	0	0	0	0	0	0	0	0	0	0	0	0	0
		107	652.34	0	0	0	81.9463	0	0	0	0	85.645	0	0	79.6314	0	0	0	0	0	85.3125	0	0	0	0	0	87.4648	81.0535	0	77.9351	0	0	82.3417	0	0	0	0	0	0	0	0	0	0	0	0	0	0	0	0
		108	656.2	0	0	0	0	0	0	0	0	81.5439	0	0	85.8563	0	0	0	0	0	0	0	0	0	0	0	0	88.2871	0	83.7012	0	82.691	79.7353	0	0	0	0	0	0	0	0	0	0	0	0	0	0	0	0
		109	660.06	0	0	0	0	0	0	0	0	84.0638	0	0	84.1034	0	0	0	0	0	80.2599	0	0	0	0	0	0	83.7733	0	80.9749	0	0	81.01	0	0	0	0	0	0	0	0	0	0	0	0	0	0	0	0
		110	663.92	0	0	0	0	0	0	0	0	83.87	0	0	82.5542	0	0	0	0	0	82.3494	0	0	0	0	0	0	82.2522	0	87.4967	0	0	85.4585	0	0	0	0	0	0	0	0	0	0	0	0	0	0	0	0
		111	667.78	0	0	0	0	0	0	0	0	80.0516	0	0	84.4846	0	0	0	0	0	0	0	0	0	0	0	0	79.5255	0	81.5888	0	0	80.9158	0	0	0	0	0	0	0	0	0	0	0	0	0	0	0	0
		112	671.64	0	0	0	84.2595	0	0	0	0	83.7906	0	0	88.2674	0	0	0	0	0	81.9767	0	0	0	0	0	0	78.6691	0	82.2454	0	83.705	85.6438	0	0	0	0	0	0	0	0	0	0	0	0	0	0	0	0
		113	675.5	0	0	0	84.1419	0	0	0	0	79.7239	0	0	81.7621	0	0	0	0	0	82.8894	0	0	0	0	0	0	87.2517	0	83.8236	0	85.2132	82.0433	0	0	0	0	0	0	0	0	0	0	0	0	0	0	0	85.68
		114	679.36	0	0	0	83.6104	0	0	0	0	80.6352	0	0	77.2151	0	0	0	0	0	79.9009	0	0	0	0	0	0	82.9411	0	78.9441	0	80.4516	84.0538	0	0	0	0	0	0	0	0	0	0	0	0	0	0	0	0
		115	683.22	0	0	0	0	0	0	0	0	79.0456	0	82.138	85.1787	0	0	0	0	0	0	0	0	0	0	0	0	83.6334	0	82.8568	0	89.5037	85.9138	0	0	0	0	0	0	79.3197	0	0	0	0	0	0	0	0	0
		116	687.08	0	0	0	0	0	0	0	0	85.2301	0	82.0366	84.3427	0	0	0	0	0	83.8472	0	0	0	0	0	88.5501	84.9419	0	83.3145	0	82.997	80.2014	0	0	0	0	0	0	0	0	0	0	0	0	0	0	0	0
		117	690.94	0	0	0	85.9393	0	0	0	0	83.6218	0	83.2764	78.7094	0	0	0	0	0	83.2681	0	0	0	0	0	0	87.5609	0	79.4915	0	83.2995	79.8529	0	0	0	0	0	0	0	0	0	0	0	0	0	0	0	89.418
		118	694.8	0	0	0	84.2001	0	0	0	0	89.8119	0	81.3345	81.6114	0	0	0	0	0	83.107	0	0	0	0	0	0	83.2962	0	86.08	0	81.0546	79.8754	0	0	0	0	0	0	0	0	0	0	0	0	0	0	0	0
		119	698.66	0	0	0	90.6261	0	0	0	0	0	0	86.6465	80.9974	0	0	0	0	0	83.3559	0	0	0	0	0	0	77.8565	0	81.5176	0	84.2287	84.4023	0	0	0	0	0	0	0	0	0	0	0	0	0	0	0	0
		120	702.52	0	0	0	78.7967	0	0	0	0	0	0	85.0165	85.4907	0	0	0	0	0	0	0	0	0	0	0	0	81.8279	0	83.4338	0	82.2119	81.4846	0	0	0	0	0	0	0	0	0	0	0	0	0	0	0	0
		121	706.38	0	0	0	84.0301	0	0	0	0	82.4702	0	87.6187	86.908	0	0	0	87.253	0	80.9562	0	0	0	0	0	0	83.346	0	84.682	0	81.702	83.1985	0	0	0	0	0	0	0	0	0	0	0	0	0	0	0	0
		122	710.24	0	0	0	79.2486	0	0	0	0	81.3208	0	80.4638	86.7644	0	0	0	0	0	0	0	0	0	0	0	0	82.9175	0	81.6478	0	78.21	81.6675	0	0	0	0	0	0	0	0	0	0	0	0	0	0	0	0
		123	714.1	0	0	0	82.8861	0	0	0	0	79.8551	0	80.3589	76.6345	0	0	0	0	0	82.2615	0	0	0	0	0	0	86.9734	0	82.1792	0	82.692	81.0867	0	0	0	0	0	0	0	0	0	0	0	95.5274	0	0	0	0
		124	717.96	0	0	0	82.4173	0	0	0	0	0	0	79.0627	79.4552	0	0	0	0	0	78.0733	0	0	0	0	0	0	83.8036	0	85.8421	0	0	88.4169	0	0	0	0	0	0	0	0	0	0	0	0	0	0	0	82.985
		125	721.82	0	0	0	83.2058	0	0	0	0	82.9475	0	82.1879	80.5456	0	0	0	0	0	86.1732	0	0	0	0	0	0	83.016	0	81.9019	0	82.3505	77.4922	0	0	0	0	0	0	0	0	0	0	0	0	0	0	0	0
		126	725.68	0	0	0	75.0672	0	0	0	0	0	0	84.7528	79.051	0	0	0	0	0	0	0	0	0	0	0	0	78.1885	0	83.4395	0	81.8346	82.1977	0	0	0	0	0	0	0	0	0	0	0	0	0	0	0	0
		127	729.54	0	0	0	81.9511	0	0	0	0	83.2686	0	84.9432	84.4281	0	0	0	0	0	82.3992	0	0	0	0	0	0	83.9016	0	82.62	0	0	80.8329	0	0	0	0	0	0	0	0	0	0	0	0	0	0	0	0
		128	733.4	0	0	0	87.6444	0	0	0	0	0	0	85.4286	79.4451	0	0	0	0	0	84.0411	0	0	0	0	0	0	77.5387	0	84.9704	0	85.7177	80.2241	0	0	0	0	0	0	0	0	0	0	0	0	0	0	0	0
		129	737.26	0	0	0	86.5286	0	0	0	0	0	0	83.2383	79.8054	0	0	0	0	85.5821	83.004	83.2652	0	0	0	0	0	84.5264	0	87.8572	0	0	81.6747	0	0	0	0	0	0	0	0	0	0	0	0	0	0	0	0
		130	741.12	0	77.0085	0	80.5256	0	0	0	0	0	0	84.7856	83.2318	0	0	0	0	78.9474	81.6159	0	0	0	0	0	0	85.0229	0	78.7331	0	81.8365	85.2174	0	0	0	0	0	0	0	0	0	0	0	0	0	0	0	0
		131	744.98	0	0	0	81.5547	0	0	0	0	79.6365	0	85.9285	90.3421	0	0	0	0	80.8158	81.1715	0	0	0	0	89.2762	0	89.8936	0	85.0354	0	0	75.3667	0	0	0	0	0	0	0	0	0	0	0	0	0	0	0	0
		132	748.84	0	0	0	86.4759	0	0	0	0	82.8029	0	87.2385	86.3229	0	0	0	0	0	80.1629	0	0	0	0	0	0	83.2009	0	89.3405	0	89.5495	79.4139	0	0	0	0	0	0	0	0	0	0	0	0	0	0	0	0
		133	752.7	0	0	0	90.5205	0	0	0	0	83.6563	0	84.6742	81.8772	0	0	0	0	0	81.6365	0	0	0	0	0	0	83.1078	0	84.532	0	81.8215	81.9391	0	0	0	0	0	0	0	0	0	0	0	0	0	0	0	84.0367
		134	756.56	0	0	0	76.6159	0	0	0	0	77.7079	0	86.6096	81.8937	0	0	0	0	85.206	84.2323	0	0	0	0	0	0	81.5778	0	82.186	0	87.2021	84.5583	0	0	0	0	0	0	0	0	0	0	0	0	0	0	0	0
		135	760.42	0	0	0	90.2844	0	0	0	0	88.8825	0	88.0743	85.929	0	0	0	0	84.4046	81.7207	0	0	0	0	0	0	83.9718	0	84.9484	0	81.6605	85.1362	0	0	0	0	0	0	0	0	0	0	0	0	0	0	0	87.6495
		136	764.28	0	0	0	77.6111	0	0	0	0	78.7765	0	86.1091	88.4438	0	0	0	0	78.1284	0	0	0	0	0	0	0	83.1731	0	86.3498	0	80.9675	88.3817	0	0	0	0	0	0	0	0	0	0	0	0	0	0	0	78.7956
		137	768.14	0	82.1415	0	87.644	0	0	0	0	0	0	82.653	83.284	0	0	0	0	0	84.5968	0	0	0	0	0	98.9562	81.4855	0	83.5595	0	83.4486	84.1075	0	0	0	0	0	0	0	0	0	0	0	0	0	0	0	86.0578
		138	772	0	88.1113	0	80.7157	0	0	0	0	0	0	84.6475	84.8648	0	0	0	0	82.4868	84.758	0	0	0	0	0	0	78.8687	0	83.24	0	82.055	85.3562	0	0	0	0	0	0	0	0	0	0	0	0	0	0	0	82.8793
		139	775.86	0	83.0222	0	86.1081	0	0	0	0	0	0	80.5611	91.2685	0	0	0	0	85.2096	83.0648	0	0	0	0	0	0	87.993	0	86.8006	0	92.2965	84.616	0	0	0	0	0	0	0	0	0	0	0	0	0	0	0	84.15
		140	779.72	0	0	0	79.7398	0	0	0	0	85.1721	0	84.2521	82.0796	0	0	0	0	79.9203	81.6586	0	0	0	0	0	0	82.0277	0	83.0692	0	82.8778	80.453	0	0	0	0	0	0	0	0	0	0	0	0	0	0	0	0
		141	783.58	0	90.574	0	85.0615	82.1994	0	0	0	83.4916	0	80.248	84.4285	0	0	0	0	84.5079	82.199	0	0	0	0	0	0	79.7109	0	83.7668	0	81.1873	80.7152	0	0	0	0	0	0	0	0	0	0	0	0	0	0	0	0
		142	787.44	0	0	0	75.6833	81.6386	0	0	0	81.1903	0	81.0849	83.024	0	0	0	0	0	79.8495	0	0	0	0	0	0	82.4753	0	82.9884	0	79.8667	80.2706	0	0	0	0	0	0	0	0	0	0	0	0	0	0	0	0
		143	791.3	0	0	0	83.4501	94.6064	0	0	0	81.221	0	84.7674	84.492	0	0	0	0	81.1327	86.6468	0	0	0	0	0	0	81.7855	0	85.6433	0	82.2539	82.9491	0	0	0	0	0	0	0	0	0	0	0	0	0	0	0	86.0964
		144	795.16	0	87.9448	0	85.3947	79.5934	0	0	0	90.158	0	82.7048	87.013	0	0	0	0	85.7729	89.9492	0	0	87.9964	0	0	0	82.8532	0	83.9824	0	87.4021	82.2309	0	0	0	0	0	0	0	0	0	0	0	0	0	0	0	92.0635
		145	799.02	0	0	0	85.2851	0	0	0	0	0	0	85.6848	79.9204	0	0	0	0	81.7626	82.8188	0	0	0	0	0	0	81.301	0	85.7242	0	82.2843	80.9863	0	0	0	0	0	0	0	0	0	0	0	0	0	0	0	80.605
		146	802.88	0	84.6215	0	82.5347	0	0	0	0	78.7433	0	86.9094	79.6544	0	0	0	0	80.5187	79.5464	0	0	0	0	0	81.736	87.2585	0	84.3608	0	86.3312	77.272	0	0	0	0	0	0	0	0	0	0	0	0	0	0	0	87.9011
		147	806.74	0	0	0	77.4801	0	0	0	0	0	0	85.9217	81.8069	0	0	0	0	78.6572	84.2874	0	0	0	0	0	85.9847	81.1564	0	81.2835	0	85.3369	81.9909	77.871	0	0	0	0	82.9272	0	0	0	0	0	0	0	0	0	84.5413
		148	810.6	0	84.264	0	85.9207	0	0	0	0	79.1149	0	83.1165	86.5412	0	0	0	0	80.5859	81.6606	0	0	0	0	0	82.3434	79.8534	0	89.4497	0	77.6753	80.5021	0	0	0	0	0	0	0	0	0	0	0	0	0	0	0	83.8652
		149	814.46	0	84.0936	0	84.8757	0	0	0	0	80.6321	0	84.4494	85.5037	0	0	0	0	77.2685	79.9944	0	0	0	0	0	88.084	0	0	80.4875	0	85.8796	81.6012	0	0	0	0	0	0	0	0	0	0	0	0	0	0	0	82.7791
		150	818.32	0	77.6801	0	81.3989	0	0	0	0	86.1811	0	85.5406	81.8554	0	0	0	0	87.3483	83.2906	0	0	0	0	0	0	0	0	85.5945	0	84.2265	79.8708	0	0	0	0	0	0	0	0	0	0	0	0	0	0	0	0
		151	822.18	0	84.149	0	82.573	82.7314	0	0	0	79.7728	0	83.8819	86.4336	0	0	0	0	84.3053	83.7352	0	0	0	0	0	82.7633	0	0	87.7758	0	86.3209	82.9637	0	0	0	0	0	0	0	0	0	0	0	0	90.8852	0	0	81.137
		152	826.04	0	0	0	83.5567	0	0	0	0	78.9604	0	84.953	82.4963	0	0	0	0	81.7388	83.9607	0	0	0	0	0	80.5508	0	0	92.7141	0	80.3137	79.0291	0	0	0	0	0	0	0	0	0	0	0	0	83.6531	0	0	84.3027
		153	829.9	0	0	0	81.8066	0	0	0	0	85.2606	0	88.3776	84.0344	0	0	0	0	81.2738	84.7252	0	0	0	0	0	84.3758	0	0	81.7474	0	76.726	80.5498	0	0	0	0	0	0	0	0	77.4186	0	0	0	83.9509	0	0	86.2846
		154	833.76	0	80.2203	0	78.9986	84.3874	0	0	0	83.0034	0	84.3728	80.0501	0	0	0	0	84.0717	82.9957	0	0	0	0	0	82.0907	0	0	0	0	80.1039	79.027	0	0	0	0	0	79.7267	0	0	0	0	0	0	87.424	0	0	78.2819
		155	837.62	0	86.8018	0	83.6341	0	0	0	0	80.4594	0	84.6927	81.8647	0	0	0	0	80.4632	81.0771	0	0	0	0	0	83.3654	0	0	79.8656	0	87.7408	83.1014	0	0	0	0	0	0	0	0	0	0	0	0	82.5345	0	0	0
		156	841.48	0	81.2812	0	83.8372	0	0	0	0	81.4539	0	89.0275	79.9758	0	0	0	0	79.4292	81.2668	0	0	0	0	0	85.8641	0	0	90.4126	0	83.2227	80.7364	0	0	0	0	0	0	0	0	0	0	0	0	84.9576	88.539	0	87.4269
		157	845.34	0	83.4224	0	84.8805	79.9495	0	0	0	79.4428	0	80.5673	82.0066	0	0	0	0	79.3225	88.135	0	0	0	0	0	75.9469	0	0	0	0	86.8434	75.8276	0	0	0	0	0	0	0	0	0	0	0	0	83.9237	0	0	89.1383
		158	849.2	0	85.0402	0	80.8653	75.3561	0	0	0	82.6522	0	84.6356	78.829	0	0	0	0	83.4959	83.7871	0	0	0	0	0	79.7382	0	0	78.8247	0	81.7574	86.0797	0	0	0	0	0	0	0	0	0	0	0	0	82.1994	0	0	85.4189
		159	853.06	0	86.8854	0	80.2975	0	0	0	0	83.6292	0	79.5727	84.7778	0	0	0	0	83.1618	86.6574	0	0	0	0	0	86.9053	81.3703	0	86.5411	0	87.0038	85.9073	0	0	0	0	0	76.4745	0	0	0	0	0	0	82.5076	0	0	83.0683
		160	856.92	0	83.886	0	84.8627	0	0	0	0	0	0	84.5023	0	0	0	0	0	83.3104	84.5593	0	0	0	0	0	0	81.5664	0	83.0389	0	85.8374	0	0	0	0	0	0	0	0	0	0	0	0	0	82.8686	0	0	86.8569
		161	860.78	0	82.8442	0	84.6889	0	0	0	0	80.1664	0	80.0583	81.7297	0	0	0	0	79.5557	81.0067	0	0	0	0	0	84.3693	79.6764	0	78.1396	0	87.5498	85.3742	0	0	0	0	0	0	0	0	0	0	0	0	78.1843	0	0	90.6469
		162	864.64	0	85.2057	0	83.0114	0	0	0	0	0	0	85.2694	81.7365	0	0	0	0	0	87.4126	0	0	80.1508	0	0	81.8247	80.4347	0	80.0887	0	82.2876	80.7044	0	0	0	0	0	79.5206	0	0	0	0	83.6565	0	85.1393	0	0	0
		163	868.5	0	88.423	0	80.0934	0	0	0	0	84.9484	0	78.333	81.5291	0	0	0	0	79.6358	91.6641	0	0	79.9447	0	0	86.3403	84.5069	0	87.3296	0	79.4216	85.719	0	0	0	0	0	79.8483	0	0	0	0	0	0	0	0	0	85.5747
		164	872.36	0	84.579	0	85.9866	0	0	0	0	82.4414	0	83.0839	0	0	0	0	0	82.7006	85.3889	0	0	0	0	0	82.0643	0	0	0	0	82.2812	79.8202	0	0	0	0	0	82.5172	0	0	0	0	84.2081	0	85.1042	0	0	84.2793
		165	876.22	0	82.7984	0	80.3622	0	0	0	0	80.1933	0	82.5473	0	0	0	0	0	0	82.4112	0	0	0	0	0	81.3383	82.9151	0	0	0	76.7601	82.2122	0	0	0	0	0	78.3872	0	0	0	0	0	0	81.7499	0	0	82.3355
		166	880.08	0	87.5281	0	83.4168	0	81.4648	0	0	83.216	0	85.2637	0	0	0	0	0	86.7191	85.195	0	0	0	0	0	82.5733	0	0	80.7371	79.7656	83.9085	85.755	0	0	0	0	0	80.9675	0	0	0	0	81.8994	0	85.5209	0	0	85.1718
		167	883.94	0	83.1725	0	84.6916	0	0	0	0	85.8735	0	85.1132	0	0	0	0	0	80.1955	80.2499	0	0	0	0	0	87.9627	85.708	0	0	78.8192	89.8332	86.292	0	0	0	0	0	0	0	0	0	0	80.2084	0	83.7217	0	0	89.434
		168	887.8	0	80.7041	0	76.4307	0	0	0	0	82.6774	0	85.9812	0	0	0	0	0	86.5708	83.3327	0	0	0	0	0	79.2798	78.1095	0	0	81.6974	90.1199	80.7345	0	0	0	0	0	81.7799	0	0	0	0	0	0	84.7481	0	0	79.0588
		169	891.66	0	80.1184	0	84.6375	0	0	0	0	82.9286	0	82.8628	82.7969	0	0	0	0	0	88.8206	0	0	80.0537	0	0	87.8154	0	0	82.6807	88.0224	78.9204	87.1978	0	0	0	0	0	79.6729	85.5959	0	0	0	78.7752	0	80.8377	0	0	87.9025
		170	895.52	0	91.8554	0	85.9293	0	0	0	85.6246	84.532	0	81.5538	81.4843	0	0	0	0	0	80.9953	0	0	0	0	0	0	0	0	0	0	85.3106	83.5519	0	0	0	0	0	0	0	0	83.5763	0	79.7099	0	83.5814	0	0	87.8423
		171	899.38	0	79.9438	0	81.7497	0	0	0	0	0	0	81.7899	0	0	0	0	0	0	84.6932	0	0	0	0	0	0	83.5667	0	0	0	87.2716	81.9787	0	0	0	0	0	76.2138	0	0	85.8731	0	77.7733	0	83.9163	0	0	78.9932
		172	903.24	0	85.8009	0	78.386	0	0	0	0	79.7984	0	84.8832	84.5466	0	0	0	0	84.8933	87.2285	0	0	0	0	0	0	84.2363	0	0	0	82.0038	82.1239	0	0	0	0	0	76.7672	0	0	87.5575	0	0	0	84.3479	0	0	83.5617
		173	907.1	0	0	0	78.6336	0	0	0	0	0	0	77.4044	0	0	0	0	0	82.3449	82.1752	0	0	81.1706	0	0	84.8769	0	0	0	0	83.8687	82.5215	0	0	0	0	0	78.7553	0	0	0	0	82.6818	0	82.9269	0	0	85.8065
		174	910.96	0	0	0	84.278	0	0	0	0	0	0	86.3132	87.6493	0	0	0	0	0	83.462	0	0	0	0	0	81.2454	82.8764	0	0	80.4151	82.182	86.205	0	0	0	0	0	82.7482	0	0	76.7954	0	81.3528	0	84.2295	0	0	84.6565
		175	914.82	0	85.2676	0	81.3129	0	0	0	0	0	0	80.5877	0	0	0	0	0	84.1351	85.6333	0	0	77.4517	0	0	78.6426	84.8361	0	0	81.1037	84.1622	87.3101	0	0	0	0	0	81.8921	0	0	84.1094	0	78.9254	0	83.4161	0	0	80.0192
		176	918.68	0	86.2484	0	77.8735	0	0	0	0	0	0	82.4669	0	0	0	0	0	83.1238	77.3723	0	0	0	0	0	78.5131	0	0	0	84.0882	86.57	89.0254	0	0	0	0	0	0	0	0	0	0	84.3119	0	83.0419	0	0	85.8912
		177	922.54	0	83.9293	0	79.5792	0	0	0	79.98	87.6952	0	86.2604	0	0	0	0	0	80.7898	84.9255	0	0	0	0	0	83.6347	0	0	0	83.14	80.8613	83.7391	0	0	0	0	0	80.5929	95.116	0	0	0	0	0	86.8678	0	0	82.9394
		178	926.4	0	82.6198	0	82.1312	79.6531	0	0	78.5394	0	0	89.8544	79.2126	0	0	0	0	77.7905	89.1304	0	0	76.4878	0	0	84.5091	88.0128	0	0	79.4859	85.5691	0	0	0	0	0	0	78.6297	0	0	82.058	0	79.4729	0	81.4616	0	0	84.0726
		179	930.26	0	80.842	0	82.4847	0	0	0	0	0	0	86.3626	83.8774	0	0	0	0	84.7095	79.5215	0	0	0	0	0	79.5747	0	0	0	84.7665	87.8343	80.6374	0	0	0	0	0	78.8928	0	0	0	0	0	0	79.6364	0	0	83.7948
		180	934.12	0	82.0304	0	84.4782	0	0	0	0	0	0	86.5336	82.9067	0	0	0	0	84.5873	79.6179	0	0	83.3021	0	0	85.2052	82.8805	0	0	80.958	83.8903	78.5532	0	0	0	0	0	82.3603	0	0	84.8847	0	80.1467	0	75.98	83.2268	0	84.1647
		181	937.98	0	84.1322	0	86.5009	0	0	0	77.439	82.6056	0	80.9272	0	0	0	0	0	83.4696	78.3391	0	0	80.0523	0	0	81.1341	81.3042	0	0	81.97	80.4113	83.1843	0	0	0	0	0	76.3472	84.8858	0	88.3616	0	82.8292	0	80.8395	0	0	93.8633
		182	941.84	0	85.6678	0	79.7724	0	0	0	0	0	0	83.7176	0	0	0	0	0	80.607	85.0224	0	0	78.8399	0	0	80.6217	87.5027	0	0	80.5918	86.3498	82.477	0	0	0	0	0	76.5706	0	0	81.495	0	80.9838	0	85.5184	84.5943	0	88.3661
		183	945.7	0	83.0132	0	86.8733	0	0	0	80.6716	80.0792	0	81.4632	0	0	0	0	0	76.9336	82.6202	0	0	79.5887	0	0	79.666	81.2259	0	0	76.9229	80.7502	0	0	0	0	0	0	0	0	0	82.3963	0	80.1605	0	85.4464	79.1211	0	88.7781
		184	949.56	0	82.9438	0	78.3102	0	0	0	80.7767	84.1992	0	85.5671	79.9805	0	0	0	0	84.9951	80.7824	0	0	82.1929	0	0	87.2013	81.1268	0	0	82.8818	0	0	0	0	0	0	0	0	0	0	81.6485	0	78.85	0	81.9927	0	0	80.7369
		185	953.42	0	83.4424	0	80.7966	0	0	0	0	79.4855	0	84.3905	82.2046	0	0	0	0	82.6178	81.1938	0	0	77.5867	0	0	88.6997	83.5866	0	0	85.5435	81.4114	0	0	0	0	0	0	0	0	0	85.6677	0	78.3182	0	82.3621	0	0	78.8604
		186	957.28	0	82.0855	0	79.4838	0	0	0	78.2653	0	0	87.8216	80.3003	0	0	0	0	80.911	82.348	0	0	80.8057	0	0	76.1467	78.8773	0	0	81.3203	80.4674	0	0	0	0	0	0	85.7695	86.3706	0	86.8946	0	83.2187	0	91.1216	0	0	88.2445
		187	961.14	0	87.0773	0	90.0659	0	0	0	83.6626	0	0	80.0842	81.3648	0	0	0	0	88.0952	90.5711	0	0	81.9585	0	0	83.3029	0	0	0	82.6894	0	0	0	0	0	0	0	0	0	0	79.7745	0	81.4903	0	83.9869	0	0	84.7474
		188	965	0	82.7951	0	81.9384	81.7695	0	0	82.3499	0	0	83.7841	81.45	0	0	0	0	81.2198	82.1007	0	0	73.9511	0	0	82.6613	81.9515	0	0	84.3519	0	0	0	0	0	0	87.1883	0	84.5592	0	85.7922	0	80.442	0	82.5272	81.8952	0	85.2327
		189	968.86	0	84.1435	85.4753	75.6407	0	0	0	81.1344	0	0	82.3002	82.7027	0	0	0	0	80.9357	0	0	0	78.4578	0	0	80.602	86.5304	0	0	80.7493	0	0	0	0	0	0	0	82.0538	79.0723	0	87.341	0	0	0	86.0302	79.9849	0	87.2999
		190	972.72	0	79.8135	0	79.6404	0	0	0	0	0	0	84.914	86.3013	0	0	0	0	82.9604	79.8421	0	0	83.6978	0	0	81.3433	82.1869	0	0	82.6716	0	0	0	0	0	0	79.895	80.7658	0	0	81.7593	0	83.7206	0	87.0334	83.4823	0	83.282
		191	976.58	0	83.4684	0	83.4107	0	0	0	82.8924	0	0	79.9786	83.1203	0	0	0	0	86.1274	81.1524	0	0	79.9305	0	0	81.967	0	0	82.6167	82.4774	86.5345	0	0	0	0	0	0	0	83.2802	0	79.2163	0	79.1464	0	82.9021	82.2089	0	83.7116
		192	980.44	0	84.0855	82.4869	85.3063	0	0	0	82.1557	0	0	83.2762	86.0341	0	0	0	0	84.3857	77.9295	0	0	82.1874	0	0	80.641	0	0	0	82.0076	0	0	0	0	0	0	0	0	0	0	83.6617	0	81.4031	0	79.8572	83.9138	0	87.2027
		193	984.3	0	80.918	0	84.2836	0	0	0	78.948	0	0	88.1265	83.9182	0	0	0	0	78.6838	78.1193	0	0	75.2558	0	0	79.5478	83.6395	0	76.4924	84.4312	86.9521	0	0	0	0	0	0	0	0	0	83.6044	0	79.4962	0	86.879	81.3054	0	83.202
		194	988.16	0	81.1086	84.3616	82.6821	0	0	0	83.6012	0	0	81.648	86.2526	0	0	0	0	85.8533	80.5253	0	0	78.1121	0	83.6846	84.4919	81.2094	0	80.9209	80.462	0	0	0	0	0	0	0	0	88.3723	0	81.9931	0	0	0	87.732	82.9587	0	84.9493
		195	992.02	0	0	82.4162	79.1267	78.4139	0	0	79.6095	0	0	81.8532	80.8506	0	0	0	0	80.9537	81.5358	0	0	80.6586	0	0	82.873	78.0518	0	0	81.2986	86.776	0	0	0	0	0	0	0	0	0	77.8101	0	80.7384	0	90.7167	83.2244	0	86.1998
		196	995.88	0	89.0551	87.8638	83.679	0	0	0	0	0	0	80.2154	87.4815	0	0	0	0	87.3395	78.2532	0	0	81.8393	0	0	85.2485	81.1163	0	81.995	81.048	0	0	0	0	0	0	75.8279	75.3589	0	0	85.1184	0	82.3653	0	87.0702	89.131	0	85.7475
		197	999.74	0	80.0924	81.462	83.7105	78.536	0	0	78.7185	0	0	82.6814	86.0033	0	0	0	0	81.1314	80.4831	0	0	76.5854	0	81.527	0	81.1555	0	0	79.7941	84.099	0	0	0	0	0	0	79.0952	0	0	80.1958	0	0	0	85.5186	83.617	0	86.8044
		198	1003.6	0	80.4064	0	84.5312	0	0	0	84.4204	77.5903	0	81.1926	83.2073	0	0	0	0	78.6769	80.0852	0	0	81.0956	0	86.1826	81.0487	84.5309	0	85.0029	81.6538	88.2465	0	0	0	0	0	83.0599	82.6523	0	0	85.812	0	0	0	83.1812	81.1819	0	88.7332
		199	1007.46	0	81.5024	0	79.3969	80.0555	0	0	82.4504	0	0	80.2485	76.9061	0	0	0	0	80.7925	75.2931	0	0	72.0819	0	0	86.3129	85.1865	0	0	81.6259	80.1353	0	0	0	0	0	78.467	0	0	0	84.0143	0	84.394	0	84.8784	87.4208	0	85.3712
		200	1011.32	0	0	0	82.518	0	0	0	81.8488	0	0	81.4825	81.6461	0	0	0	0	83.6213	83.0297	0	0	78.6688	0	0	80.8576	81.8451	0	80.8842	78.7045	0	0	0	0	0	0	77.2588	0	83.5349	0	81.7188	0	82.2122	0	86.9455	82.3661	0	86.6903
		201	1015.18	0	83.7517	0	84.7523	79.0352	0	0	81.6629	0	0	79.5327	88.5309	0	0	0	0	82.2986	81.7486	0	0	0	0	0	78.4496	82.9329	0	81.3373	80.9851	84.4102	0	0	0	0	0	83.1318	81.8535	79.0064	0	80.1008	0	0	0	81.8754	83.3166	0	87.2243
		202	1019.04	0	82.9579	0	78.5213	0	0	0	77.0951	0	0	80.8214	85.5189	0	0	0	0	83.6799	80.6778	0	0	76.6068	0	81.8614	82.3393	83.1616	0	0	81.4785	0	0	0	0	0	0	77.6686	81.8697	86.0028	0	79.1604	0	0	0	83.0552	85.2819	0	87.4905
		203	1022.9	0	86.6882	80.0899	81.5408	78.2733	0	0	76.9253	83.2441	0	81.4769	80.4381	0	0	0	0	82.2949	83.2701	0	0	0	0	0	85.5731	79.1932	0	0	78.0141	86.1775	0	0	0	0	0	81.3934	0	82.7478	0	83.9969	0	0	0	81.8409	80.8397	0	85.8243
		204	1026.76	0	0	0	83.6412	77.6171	0	0	78.9814	0	0	80.7121	81.0881	0	0	0	0	82.4446	81.1973	0	0	0	0	83.4837	89.4686	80.4915	0	0	81.3715	91.4938	0	0	0	0	0	80.9003	79.0936	85.426	0	83.1469	0	80.0479	0	86.685	82.8484	0	86.3529
		205	1030.62	0	0	0	79.3672	80.0291	0	0	76.7561	75.11	0	85.2301	80.2943	0	0	0	0	80.0784	72.9972	0	0	0	0	0	83.4437	80.437	0	83.6837	81.8701	81.9227	0	0	0	0	0	83.9379	87.3375	82.0657	0	80.6072	0	83.0229	0	86.2878	85.4404	0	81.8427
		206	1034.48	0	0	0	83.286	0	0	0	79.0943	0	0	80.22	86.2306	0	0	89.1085	0	81.7067	81.9211	0	0	78.8736	0	83.4412	85.9169	81.9072	0	81.7843	85.9322	85.3642	85.5612	0	0	0	0	85.8839	0	87.0916	0	82.8656	0	0	0	85.908	82.949	0	82.6476
		207	1038.34	0	0	0	83.3014	78.0979	0	0	79.7794	0	0	85.7414	85.426	0	0	0	0	0	79.1511	0	0	75.1352	0	86.1647	90.1704	85.0746	0	83.0656	84.0957	85.254	0	0	0	0	0	81.3501	79.6572	0	0	82.8557	0	82.2354	0	81.0729	84.1641	0	87.6828
		208	1042.2	0	0	0	80.0859	0	0	0	84.3612	0	0	85.0769	85.1703	0	0	0	0	81.5665	82.7093	0	0	76.3399	0	86.7023	84.3745	85.6146	0	81.1888	78.7153	84.7305	0	0	0	0	0	81.5878	74.5158	78.7245	0	76.2123	0	79.4724	0	83.6509	81.435	0	85.2478
		209	1046.06	0	0	0	78.4884	80.1244	0	0	82.9502	83.1069	0	84.4326	86.0335	0	0	0	0	0	76.4311	0	0	0	0	80.6865	79.4946	81.7006	0	86.2881	81.1269	84.2353	0	0	0	0	0	82.2839	80.366	83.3033	0	77.402	0	0	0	88.0515	90.5985	0	82.5736
		210	1049.92	0	0	0	78.4141	0	0	0	78.1147	0	0	80.4112	84.5005	0	0	0	0	81.8481	79.0105	79.2556	0	82.9463	0	80.6415	83.6697	79.3333	0	84.027	84.4178	86.2932	80.3962	0	0	0	0	79.349	85.3918	86.0139	0	83.9086	0	0	0	87.4796	85.1374	0	79.3018
		211	1053.78	0	0	74.9598	79.4858	80.502	0	0	75.4994	0	0	80.4229	77.5497	0	0	0	0	78.3374	84.705	0	0	79.7672	0	83.4533	85.6444	80.5614	0	84.3186	84.3535	84.4687	0	0	0	0	0	78.9969	79.2749	82.6537	0	83.5285	0	0	0	81.982	85.4042	0	85.6481
		212	1057.64	0	0	85.1161	78.6455	80.1494	0	0	81.5985	0	0	77.6507	82.8617	0	0	0	0	90.7699	82.9353	0	0	80.3116	0	78.9003	83.3723	83.9666	0	76.2823	79.1006	87.0786	81.7148	0	0	0	0	83.4297	84.3556	82.3069	0	87.3493	0	82.6461	0	81.2812	87.9136	0	74.0155
		213	1061.5	0	0	0	79.1563	77.7993	0	0	77.1653	79.7752	0	82.0596	81.6883	0	0	0	0	81.4326	81.9005	0	0	80.4202	0	77.2764	81.6685	88.1966	0	86.2101	81.1106	83.282	81.1707	0	0	0	0	83.8712	74.4541	0	0	83.9282	0	0	0	86.9132	85.4286	0	84.1965
		214	1065.36	0	0	0	78.6672	80.389	0	0	79.656	0	0	81.3604	83.7658	0	0	0	0	81.5969	80.2487	79.7939	0	85.803	0	80.3271	85.7167	82.6045	0	79.8739	77.4542	85.5384	81.5822	0	0	0	0	87.2642	81.6451	88.7262	0	83.3444	0	0	0	90.5054	84.9592	0	84.477
		215	1069.22	0	0	82.4625	79.5352	83.7793	0	0	82.4803	0	0	78.0877	92.4637	0	0	0	0	79.7844	79.0156	0	0	80.6013	0	85.8438	87.9875	82.1119	0	82.134	82.4743	89.2821	0	0	0	0	0	83.1779	81.9486	82.885	0	78.6041	0	86.7681	0	87.1301	79.8546	0	87.8563
		216	1073.08	0	0	83.9624	80.2587	82.9395	0	0	79.52	0	0	84.5375	83.0394	0	0	0	0	80.8804	80.5674	81.7814	0	80.4001	0	85.2535	81.6766	80.7875	0	84.4902	81.5396	86.6984	0	0	0	0	0	81.5168	79.7925	84.0938	0	80.7222	0	0	0	82.9734	79.3819	0	82.2244
		217	1076.94	0	0	0	84.1987	0	0	0	83.2591	78.8639	0	77.692	84.1443	0	0	0	0	81.3161	77.6673	81.3573	0	79.5469	0	80.1561	83.4389	84.5521	0	84.3967	81.8702	84.7405	0	0	0	0	0	77.1287	80.8167	85.3792	0	79.6463	0	0	0	82.5971	82.8601	0	82.8463
		218	1080.8	0	0	0	78.8744	81.95	0	0	80.6522	0	0	87.6895	85.7291	0	0	0	0	76.8655	82.1029	81.1095	0	79.5725	0	86.6352	81.9934	79.8657	0	81.6209	82.0825	87.2129	86.4765	0	0	0	0	83.9584	82.6649	86.3919	0	82.9134	0	0	0	82.4441	79.9842	0	83.2853
		219	1084.66	0	0	83.9874	84.8751	82.4002	0	0	86.0332	0	0	88.1642	86.4664	0	0	0	0	86.74	83.6666	82.5746	0	84.3964	0	83.1635	80.5049	82.148	0	75.3633	77.3027	89.0198	82.4868	0	0	0	0	79.6724	80.9584	85.1476	0	78.5998	0	0	0	85.4018	82.0333	0	83.3146
		220	1088.52	0	0	79.8156	79.0627	0	0	0	75.511	81.3865	0	80.7943	75.9177	0	0	0	0	87.2564	81.1804	86.6011	0	84.0456	0	86.5859	88.4529	80.7688	0	82.2756	83.0053	78.8856	0	0	0	0	0	84.6877	74.4993	83.1012	0	80.997	0	77.9345	0	83.1063	79.9841	0	82.4078
		221	1092.38	0	0	80.1988	80.388	82.1409	0	0	84.9393	0	0	81.1722	83.4993	0	0	0	0	79.3283	85.824	76.2296	0	84.3397	0	87.3815	86.4775	83.0599	0	84.9757	84.3932	80.8918	81.9988	0	0	0	0	82.0463	83.1084	84.6222	0	82.1511	0	0	0	84.8368	83.4329	0	84.7186
		222	1096.24	0	0	81.1796	78.4104	0	0	0	83.7923	0	0	82.8047	83.7666	0	0	0	0	79.9901	82.4245	83.2819	0	84.1651	0	78.0172	82.028	79.7147	0	83.4744	78.7721	92.1914	87.3026	0	0	0	0	80.3117	78.2053	84.4107	0	77.7333	0	0	0	82.5719	80.5172	0	81.9021
		223	1100.1	0	0	80.9995	79.3646	0	0	0	79.1934	0	0	83.1232	85.4353	0	0	0	0	79.7806	79.1711	78.9971	0	80.3634	0	78.3518	79.5471	83.8937	0	85.0485	86.8993	82.1005	0	0	0	0	0	84.3022	84.4687	86.379	0	80.4733	0	0	0	80.7097	83.2448	0	83.1921
		224	1103.96	0	0	82.7441	88.4246	0	79.21	0	85.8537	0	0	87.5766	81.3941	0	0	0	0	88.6933	85.5268	83.0643	0	83.0635	0	82.1411	82.4466	81.0115	0	0	83.0341	86.3244	79.3613	0	0	0	0	78.8215	77.8598	82.8005	0	88.5729	0	0	0	81.8865	80.1956	0	82.2504
		225	1107.82	0	0	79.9339	82.3776	0	0	0	93.3706	0	0	84.694	88.4015	0	0	0	0	81.3405	81.64	83.6915	0	84.0627	0	78.4278	90.0917	79.7751	0	86.3856	77.2459	80.8125	0	0	0	0	0	81.1537	82.9744	81.0563	0	81.4846	0	0	0	85.871	76.1097	0	86.5909
		226	1111.68	0	0	91.1003	78.8006	80.6633	79.5471	0	88.0586	81.006	0	84.4069	83.7059	0	0	0	0	81.5186	78.959	79.5931	0	81.4453	0	78.3419	84.8071	79.3925	0	78.4153	80.3944	85.5226	74.6163	0	0	0	0	84.1386	81.6449	87.2073	0	79.6267	0	0	0	81.4833	87.5304	0	84.0217
		227	1115.54	0	0	91.2664	86.1868	0	0	0	79.8872	81.5648	0	83.1878	85.5757	0	0	0	0	79.9582	85.7303	84.7035	0	80.7815	0	0	85.8609	0	0	84.7043	82.8898	82.8507	84.4685	0	0	0	0	82.042	86.4759	79.9408	0	87.488	0	0	0	80.8137	83.2588	0	87.5276
		228	1119.4	0	0	81.4782	79.1028	0	0	0	83.6682	0	0	84.5155	79.1918	0	0	0	0	77.5293	82.0797	78.8958	0	79.5669	0	0	83.1239	0	0	78.5449	76.3044	84.8255	85.5191	0	0	0	0	81.445	78.8187	81.5958	0	81.9011	0	0	0	82.786	80.5429	0	87.9738
		229	1123.26	0	0	83.3373	82.0404	0	0	0	84.0474	81.2362	0	87.25	86.2856	0	0	0	0	0	89.5118	80.3827	0	79.9611	0	79.7786	84.2165	0	0	78.6204	74.0645	87.0115	82.5208	0	0	0	0	80.845	79.5937	87.8073	0	78.8082	0	0	0	83.0127	81.7431	0	82.3833
		230	1127.12	0	0	84.4411	84.6289	0	0	0	81.5233	79.6441	0	79.4344	85.3002	0	0	0	0	0	87.1928	79.2485	85.8559	80.7475	0	78.0714	83.2847	81.7955	0	80.5967	85.2389	83.4932	84.19	0	0	0	0	78.9969	80.4163	84.3201	0	77.0781	0	0	0	85.8965	78.9667	0	82.3218
		231	1130.98	0	0	78.2486	81.0291	83.3836	0	0	81.0838	82.3739	0	83.1135	87.1082	0	0	0	0	77.9085	78.0523	74.8924	0	82.1775	0	80.8094	82.9909	78.6523	0	80.2373	80.2531	80.5917	82.0295	0	0	0	0	88.7855	81.1558	85.2234	0	80.0458	0	0	0	81.9282	81.1197	0	79.6933
		232	1134.84	0	0	81.6034	84.5701	81.1518	0	0	79.4681	0	0	87.8546	81.7401	0	0	0	0	0	81.8747	84.3771	0	79.4046	0	78.9445	82.5322	78.2958	0	79.6268	79.2823	85.6079	85.1225	0	0	0	0	80.1507	85.5559	83.0638	0	82.2883	0	0	0	85.5021	84.7602	0	86.9125
		233	1138.7	0	0	80.3275	83.2919	0	0	0	77.9556	84.9339	0	86.0666	87.7637	0	0	0	0	0	81.6329	79.026	85.6401	78.9949	0	0	81.4422	0	0	82.7962	83.6748	85.6439	83.7385	0	0	0	0	78.424	85.2742	88.5001	85.0855	84.9445	0	0	0	86.3681	82.4722	0	79.6416
		234	1142.56	0	81.5573	82.0494	85.5028	77.8524	0	0	77.6414	82.0954	0	82.0524	90.4722	0	0	0	0	78.0671	85.9508	79.0333	0	73.9518	0	0	82.4587	0	0	86.5886	82.9901	87.1054	88.6629	0	0	0	0	84.133	78.6602	87.505	0	81.3921	0	0	0	86.7546	84.8259	0	84.7887
		235	1146.42	0	0	82.868	82.4336	76.0445	0	0	82.43	0	0	82.1903	82.3312	0	0	0	0	83.4209	0	85.431	83.399	76.1596	0	75.6467	79.3923	0	0	86.0069	82.5983	87.3145	81.2891	0	0	0	0	84.2596	86.9356	85.2542	80.001	79.2628	0	0	0	85.8357	80.6911	0	81.1284
		236	1150.28	83.5374	0	85.6768	81.5555	0	0	0	83.294	76.5558	0	89.0863	84.309	0	79.4345	0	0	83.5684	83.644	87.3214	84.3158	80.8362	0	84.2252	79.0913	0	0	82.0972	80.1293	83.998	0	0	0	0	0	80.116	79.4553	83.435	79.0484	84.1407	0	0	0	83.5987	82.9876	0	80.6099
		237	1154.14	0	80.1503	80.2978	83.2982	0	0	0	82.74	0	0	83.4177	79.1256	0	0	0	0	78.2885	0	82.457	0	80.7497	0	79.4731	81.5348	0	0	81.6806	81.7667	85.3857	84.7593	0	0	0	0	82.2183	87.5159	89.066	77.9615	82.8144	0	0	0	82.5539	80.9632	0	85.0103
		238	1158	0	80.1601	80.2972	78.0337	82.369	0	0	80.0973	0	0	81.7367	77.6264	0	0	0	0	0	82.5234	79.1676	0	75.7351	0	0	87.1974	0	0	87.6448	80.2287	85.948	83.1046	0	0	75.9846	0	86.4312	84.382	86.9367	83.0143	86.9265	0	80.1974	0	86.8443	82.7073	0	81.3714
		239	1161.86	0	0	84.0195	83.6621	80.8605	0	0	79.5185	0	0	80.6223	82.3754	0	0	0	0	0	82.0028	84.4731	0	76.0997	0	80.1829	81.42	0	0	83.3427	82.2152	82.3456	79.043	0	0	0	0	79.9497	81.901	87.6375	0	0	0	0	0	88.3958	81.0278	0	84.2218
		240	1165.72	0	0	81.067	80.5554	79.93	0	0	84.6405	88.1946	0	89.2121	82.3433	0	80.4742	0	0	82.4576	83.5814	73.1635	0	78.7791	0	86.2669	80.5916	0	0	79.2946	83.3279	85.6426	80.8846	0	0	0	0	82.115	0	85.2917	82.8713	82.5998	0	0	0	86.9536	84.3877	0	81.8408
		241	1169.58	0	0	86.5757	82.2479	0	0	0	82.5733	0	0	89.6922	85.33	0	0	0	0	0	81.2921	86.1503	0	76.3317	0	81.1623	81.4778	0	0	82.0095	80.01	83.8631	84.9291	0	0	85.9329	0	79.1115	81.3483	84.8662	81.5522	78.1638	0	0	0	81.4638	86.7043	0	83.203
		242	1173.44	0	81.2733	88.0425	81.1094	78.2483	82.8944	0	85.7862	90.0491	0	82.3327	83.2772	0	79.5981	0	0	85.2596	81.0579	80.8007	0	86.0755	0	79.9742	81.6009	0	0	82.9106	81.5832	82.1173	84.7214	0	0	0	0	0	80.5576	83.5326	81.9404	83.7702	0	0	0	83.5177	85.949	0	81.2265
		243	1177.3	0	83.9148	82.3247	82.124	81.1577	0	0	78.9521	80.6337	0	78.8312	83.2813	0	77.301	0	0	78.6883	80.6431	79.4458	0	78.737	0	75.747	77.1764	0	0	81.7391	82.988	83.5414	83.3108	0	0	0	0	0	81.2137	84.645	85.9576	87.0035	0	0	0	83.4907	88.9301	0	86.8545
		244	1181.16	0	81.4386	84.3377	83.3469	0	0	0	82.6289	78.0239	0	84.7182	84.3114	0	82.4709	0	0	78.8113	84.7307	82.6221	0	80.3196	0	82.7129	83.7781	0	0	85.4746	77.5283	80.7711	80.6663	0	0	83.407	0	85.9581	87.5816	84.1329	84.9977	0	0	0	0	85.087	79.7546	0	84.9311
		245	1185.02	0	79.1273	86.1125	86.5416	79.0133	0	0	80.9021	78.5758	0	79.5641	84.9783	0	81.9947	0	0	0	83.1835	83.881	0	79.3984	0	80.6611	80.5171	0	0	78.04	84.7395	91.7886	85.4607	0	0	80.7602	0	0	0	86.3254	80.7343	82.8844	0	0	0	81.8088	82.6913	0	86.7907
		246	1188.88	0	0	79.2461	78.4212	0	0	0	79.1246	0	0	85.6773	84.628	0	0	0	0	81.3028	78.8339	76.4152	0	78.9849	0	77.9488	83.2437	0	0	81.6339	78.137	80.6741	79.8832	0	0	79.4601	0	0	83.5325	82.2353	82.2527	83.2362	0	0	0	87.6082	81.9933	0	86.1774
		247	1192.74	0	84.2977	80.848	78.2067	80.0291	85.6712	0	79.5803	83.3796	0	85.1072	79.8441	0	80.02	0	0	81.8785	81.8973	80.0378	0	79.1211	0	82.1549	77.6736	0	0	77.944	80.0178	84.0436	86.7979	0	0	0	0	0	87.1785	85.4325	77.8459	81.5885	0	0	0	81.9148	0	0	84.9253
		248	1196.6	0	85.9389	84.3947	77.8221	83.7474	82.1256	0	76.0522	0	0	81.7896	80.6633	0	78.5365	0	0	80.8002	84.9893	81.832	0	85.2831	0	0	81.5436	0	0	79.9505	0	82.4474	85.9614	0	0	85.7852	0	0	84.9754	87.7332	83.2683	79.4181	0	0	0	83.9906	76.0202	0	80.102
		249	1200.46	0	87.3368	82.2799	81.0191	0	82.6914	0	75.599	82.0793	0	86.2404	83.4728	0	81.0205	0	0	0	77.1047	83.3659	0	77.7976	0	0	86.1612	0	0	80.5427	83.4614	86.4847	83.8741	0	0	81.7248	0	0	85.4334	85.4471	77.6436	75.4262	0	0	0	81.8914	84.796	0	82.7453
		250	1204.32	0	0	81.9858	85.488	75.7532	81.5975	0	85.6105	0	0	86.3384	83.6975	0	81.4572	0	0	0	80.9258	80.5087	0	0	0	80.1577	84.743	0	0	81.4006	81.3183	87.2772	79.4918	0	0	84.062	0	0	83.413	82.6257	80.6905	79.746	0	0	0	82.0526	81.0481	0	88.1441
		251	1208.18	0	0	83.9533	84.4497	0	87.0957	0	79.5395	0	0	86.9805	80.229	0	0	0	0	78.0331	76.8928	78.0273	0	84.0726	0	76.3768	85.3544	0	0	73.2651	81.6846	84.7386	84.8254	0	0	79.4957	0	0	80.6068	86.2678	81.2843	0	0	0	0	82.617	83.0762	0	87.2747
		252	1212.04	0	86.4409	80.4611	84.6778	0	80.542	0	80.6108	74.8003	0	83.2349	82.0845	0	86.2165	0	0	0	78.7601	79.4099	0	81.0451	82.2512	0	82.4412	0	0	77.664	75.7675	86.9506	82.255	0	0	86.4516	0	0	83.3903	80.135	78.5688	0	0	80.7993	0	79.6427	79.0657	0	83.2243
		253	1215.9	0	82.911	82.5904	82.0113	0	82.4608	0	81.384	0	0	82.7578	87.5681	0	79.4365	0	0	0	79.1103	77.9849	0	78.2269	0	79.1912	79.8478	0	0	79.7341	80.6805	84.6542	84.0353	0	0	79.6068	0	0	80.3581	81.9621	79.1539	81.0864	0	0	0	82.1186	78.7982	0	87.7141
		254	1219.76	87.4129	85.6097	78.5469	81.9484	0	79.4411	0	80.3171	0	0	87.634	81.8759	0	84.0936	0	0	78.1403	82.856	83.9233	90.6076	86.0859	0	78.4273	85.7209	0	0	79.7392	82.4374	84.9358	84.2516	0	0	79.2736	0	0	82.6605	82.1893	83.0213	79.4728	0	81.8453	0	85.5096	87.0381	0	91.8297
		255	1223.62	0	87.2939	86.294	83.2816	0	81.4196	0	83.7182	0	0	85.8906	82.8049	0	83.4923	0	0	0	81.9811	81.2836	0	81.934	0	80.6347	78.9201	0	0	86.3033	78.114	89.9215	84.4863	0	0	77.3169	0	0	84.2983	80.4448	83.3898	86.9949	0	0	0	83.0462	89.1226	0	86.4012
		256	1227.48	75.5498	0	82.1272	82.4471	78.1961	81.9658	0	75.4847	0	0	87.6301	80.856	0	82.2398	0	0	0	83.4361	80.0747	0	79.9058	0	80.8674	82.953	0	0	85.6823	77.269	81.5582	82.4864	0	0	83.726	0	0	0	83.0353	83.5265	81.7824	0	81.3584	0	82.324	0	0	82.3399
		257	1231.34	0	87.4225	0	81.3255	0	78.4153	0	79.4149	0	0	89.0786	87.9094	0	83.2635	0	0	0	81.7058	82.1284	0	80.9559	0	76.672	88.4395	0	0	0	82.1075	83.4576	84.9027	0	0	85.895	0	0	0	75.3377	0	79.619	0	81.5784	0	84.589	87.3679	0	82.8474
		258	1235.2	80.8153	90.2473	81.8658	83.5578	0	80.8809	0	81.3911	0	0	86.3299	0	0	80.9623	0	0	79.7042	82.0512	76.7072	0	76.6658	0	0	82.4808	0	0	86.4132	83.5398	85.4068	84.4	0	0	81.3598	0	0	83.5831	78.4252	86.0157	79.1363	0	84.4079	0	83.5939	82.0036	0	89.3041
		259	1239.06	81.9384	86.2942	79.8606	93.3564	0	76.6515	0	81.5501	0	0	84.281	85.0473	0	87.0706	0	0	76.1199	82.0523	84.0942	0	81.4144	0	80.3269	82.2407	0	0	84.1816	77.883	79.7359	84.7289	0	0	79.6623	0	0	0	82.8288	79.3265	84.2851	0	80.0249	0	83.577	88.4617	0	83.6448
		260	1242.92	0	80.3992	0	80.6294	0	82.0957	0	89.0069	0	0	80.4215	86.3228	0	79.7308	0	0	0	83.7181	81.0437	0	80.627	0	76.5834	78.6545	0	0	78.2859	74.9898	84.813	90.0221	0	0	0	0	0	0	79.9819	80.8011	80.9395	0	0	0	82.996	79.9269	0	91.4646
		261	1246.78	81.1668	81.3248	0	82.2018	0	0	0	82.5784	0	0	78.7742	84.5143	0	83.5672	0	0	0	84.2149	77.8387	0	80.2906	0	81.0482	80.6022	0	0	81.1124	84.5869	84.3565	81.4582	0	0	74.4768	0	0	0	0	87.7945	0	0	79.7438	0	82.2841	88.7825	0	86.4128
		262	1250.64	0	79.4999	0	79.1397	0	81.7991	0	80.0883	0	0	83.0343	0	0	84.8279	0	0	0	85.9258	82.5005	0	0	0	80.6908	81.2523	0	0	0	78.6723	85.0724	85.5204	0	0	82.8733	0	0	0	84.1273	79.6749	83.6106	0	81.4308	0	81.4958	82.4914	0	85.5337
		263	1254.5	0	82.7379	0	84.0223	0	84.4326	0	79.8283	0	0	82.2919	0	81.22	80.4036	87.2616	0	81.7818	82.3087	76.4717	0	79.6281	0	85.0431	83.753	0	0	0	77.7194	86.5949	88.3567	0	0	80.1077	0	0	0	81.4351	0	0	0	79.8766	0	90.5071	84.2519	0	88.1309
		264	1258.36	0	84.5717	0	79.7436	0	85.2222	0	84.1462	0	0	77.621	84.3812	83.1906	85.3348	0	0	83.743	81.997	83.9469	0	78.5863	0	82.2849	85.6046	0	0	77.8077	85.8744	85.1228	79.0186	0	0	84.7322	0	0	0	0	0	78.9511	0	80.4117	0	82.1609	83.9529	0	83.3251
		265	1262.22	0	89.3651	0	87.6082	0	86.33	0	84.6527	0	0	86.73	0	84.0024	80.3161	0	0	78.6533	86.1974	76.476	0	81.361	0	84.2929	83.9287	0	0	83.2594	82.988	87.2363	88.2094	0	0	86.2574	0	0	0	82.2836	77.4211	0	0	0	0	79.749	82.5706	0	84.5728
		266	1266.08	84.7411	0	0	81.0833	0	78.6529	0	83.3154	79.3935	0	78.145	0	0	85.0479	0	0	80.1814	83.5264	79.1004	0	76.3881	0	85.8677	88.2048	0	0	0	83.7995	79.8227	85.2188	0	0	88.8114	0	0	0	77.9198	81.8173	0	0	77.291	0	87.8894	83.6308	0	87.289
		267	1269.94	0	82.781	0	88.1952	0	79.7257	0	80.8304	81.4857	0	82.4702	80.4505	81.7626	84.0225	0	0	82.3295	80.2323	84.851	0	80.2419	0	80.7443	83.5807	0	0	72.5177	77.687	83.4648	81.5392	0	0	82.0079	0	0	0	79.7612	80.5901	0	0	82.8532	0	82.4171	80.4718	0	83.7596
		268	1273.8	0	82.2503	0	82.0519	0	80.9492	0	86.3156	88.2584	0	78.7433	86.0745	0	85.6573	0	0	0	83.7626	80.708	0	78.5179	0	78.3675	76.5211	0	0	82.2157	84.8658	88.9268	82.8502	0	0	83.626	0	0	0	83.6409	78.5366	0	0	75.8082	0	88.8119	79.9166	0	83.804
		269	1277.66	0	84.4764	0	89.7857	0	77.2821	0	81.6822	82.1286	0	83.4791	84.0974	0	83.1892	0	0	0	79.539	82.3714	0	0	0	0	79.2039	0	0	81.9455	79.5153	86.2937	84.6776	0	0	0	0	0	0	82.7514	74.7924	0	0	83.1747	0	78.2141	82.868	76.6808	83.0218
		270	1281.52	0	78.4756	0	0	0	75.6142	0	86.0876	83.6344	0	86.8815	0	0	84.3621	85.9926	0	77.9935	79.1742	74.7939	0	78.2437	0	76.2482	86.9581	0	0	88.7557	84.3022	85.9813	82.396	0	0	85.0974	0	0	82.7546	0	82.9267	82.4914	0	82.3925	0	77.8079	79.9641	0	80.5998
		271	1285.38	87.0687	85.3452	0	88.1416	0	80.2877	0	85.1621	0	0	84.4628	87.015	79.5735	85.4564	0	0	0	80.4876	79.4886	0	79.455	0	81.7236	83.8277	0	0	79.079	80.3113	85.3396	89.5243	0	0	76.1116	0	0	0	83.92	81.8204	0	0	83.8003	0	83.3651	84.0452	0	77.8582
		272	1289.24	0	86.546	0	80.2696	0	78.4948	0	87.6498	79.8352	0	82.8495	0	0	77.6258	0	0	81.5088	79.5965	81.7925	0	85.5685	0	79.5484	83.5581	0	0	80.1761	84.2141	80.753	89.2679	0	0	84.871	0	0	0	79.1745	81.6846	84.3452	0	83.3801	0	84.8837	82.6738	0	79.6185
		273	1293.1	0	80.8267	0	80.9332	0	79.4526	0	81.49	86.5071	0	81.3595	0	0	81.1462	0	0	0	82.8782	70.748	0	79.8447	0	75.7427	83.1721	0	0	80.1745	79.3592	85.2603	81.8669	0	0	84.9393	0	85.7919	76.8369	0	84.5833	0	0	80.6554	0	86.1493	85.9862	83.798	85.324
		274	1296.96	0	81.0949	86.8124	80.1851	0	82.9719	0	80.5724	86.6242	0	80.4516	0	77.4295	82.5701	0	0	77.9351	80.6443	0	83.321	77.4322	0	78.0671	79.3142	0	0	81.3101	77.8472	86.3624	81.2594	0	0	79.4214	0	81.6521	0	83.8032	80.2952	0	0	79.0022	0	80.2569	77.8035	0	86.3298
		275	1300.82	0	84.2138	81.624	81.243	0	82.0535	0	78.3326	75.8924	0	89.8785	0	0	82.8908	0	0	83.6129	87.5042	80.1202	0	81.6519	0	82.9283	82.133	0	0	77.2787	82.3231	86.021	78.8696	0	0	84.7202	83.7061	0	0	84.218	81.3118	78.5514	0	85.0942	0	85.8742	85.0972	0	83.715
		276	1304.68	84.5614	81.1318	85.5272	84.538	0	81.9476	0	76.8027	85.1203	0	86.0694	90.1411	0	82.6556	0	0	88.1259	84.8075	79.5823	0	76.607	0	82.2319	82.5267	0	0	84.3788	84.0788	87.1185	80.4327	0	0	82.0605	87.514	0	84.9894	79.3937	0	79.6869	0	0	0	80.5985	85.7862	82.2419	80.6667
		277	1308.54	0	82.0981	82.0076	85.238	0	0	0	83.8557	83.7081	0	78.5395	0	84.3107	82.9664	0	0	80.609	83.0457	82.4069	0	82.9491	0	79.4938	90.9805	0	0	84.4648	78.8606	79.3894	87.5979	0	0	85.6084	0	0	83.9699	80.2745	80.8604	0	0	77.175	0	79.1095	81.6156	81.7715	79.5942
		278	1312.4	83.0977	85.088	82.9649	83.324	0	81.3326	0	83.4295	0	0	83.9942	81.1776	0	87.1336	0	0	0	81.8488	80.7348	0	77.9635	0	79.2248	83.8341	0	0	80.9296	82.134	83.8024	82.9528	0	0	83.6723	0	0	0	86.0349	0	82.9701	0	88.9777	0	81.1657	85.1423	0	86.8441
		279	1316.26	83.4417	82.9533	86.3543	79.8101	0	81.5593	0	76.5892	80.5842	0	86.9209	0	86.609	80.1799	0	0	79.8122	81.135	83.4964	0	79.542	0	80.5559	79.9378	0	0	78.3621	79.2841	78.7877	81.6201	0	0	79.2501	0	83.7385	81.5554	79.6635	83.7897	0	0	84.003	0	85.2019	83.4046	0	87.6356
		280	1320.12	0	86.3028	83.6846	0	0	87.2136	0	81.6088	0	0	82.8651	0	82.4584	80.1601	0	0	79.8298	86	79.3457	85.583	79.1994	0	0	84.5143	0	0	0	84.5626	84.2542	90.7569	0	0	84.0596	79.2284	87.923	0	83.8708	82.9537	79.4892	0	82.0785	0	77.8312	88.734	82.19	84.7785
		281	1323.98	0	79.2701	79.4784	87.6745	0	86.3848	0	78.6435	0	0	85.8688	83.9343	85.4929	82.5357	0	0	84.2504	77.2537	78.7295	0	77.844	0	0	81.4262	0	0	79.5283	83.1215	88.9433	84.5235	0	0	82.5799	0	0	0	81.4206	84.3405	0	0	82.3712	0	83.8483	82.0809	0	82.0431
		282	1327.84	80.8442	82.9474	81.7603	80.7503	0	83.7722	0	80.4788	80.5709	0	83.4805	0	0	86.5492	0	0	81.7274	80.6136	79.7676	81.5244	81.6939	0	75.3085	82.0909	0	0	81.7644	85.3155	82.3378	85.6665	0	0	84.4656	84.6461	82.7279	0	84.0195	79.9553	85.3413	0	0	0	82.9348	78.3012	0	83.5739
		283	1331.7	0	84.5032	82.705	86.2556	0	78.5257	0	84.0892	0	0	0	86.602	0	85.3093	0	0	79.8845	81.5436	77.7086	78.9433	74.6772	0	82.6396	88.4652	0	0	79.3834	78.262	84.8568	79.671	0	0	85.9597	0	80.608	78.4819	86.4578	77.0953	79.0183	0	78.1526	0	81.6455	76.8505	80.0713	84.474
		284	1335.56	0	84.8428	83.2402	85.0431	0	84.212	0	83.8169	0	0	80.8125	91.0518	80.0852	77.5078	0	0	79.5084	78.4975	0	80.3156	77.6122	0	79.1137	84.6623	0	0	82.7862	85.6819	86.1626	82.9271	0	0	79.5288	0	83.7936	0	78.5729	80.4752	77.5295	0	82.1142	0	85.4214	81.779	80.159	76.9425
		285	1339.42	0	0	79.9413	0	0	80.4794	0	79.5726	0	0	78.4737	88.4849	83.474	81.6353	0	0	83.4338	82.4938	85.9686	0	78.5437	0	76.9038	84.576	0	0	82.3597	84.7172	87.42	87.5495	0	0	84.2163	0	77.7986	81.5246	77.2069	84.4864	83.3657	0	79.6682	0	85.9858	78.5744	86.0113	82.2449
		286	1343.28	0	85.3415	84.6053	74.8005	0	85.1389	0	0	0	0	85.97	0	82.5745	83.984	0	0	80.2035	83.5486	80.2691	0	73.7586	0	85.012	84.5759	0	0	79.4475	84.1486	86.2044	84.0124	0	0	84.3889	0	0	0	78.843	82.7744	82.5999	0	0	0	86.1497	80.3586	80.1394	80.6444
		287	1347.14	0	82.2263	86.3275	84.0155	0	80.0013	0	81.2072	83.729	0	84.3704	85.8465	0	87.859	0	82.6547	82.3269	80.0256	0	0	77.4313	0	81.4852	81.7544	0	0	81.2402	75.8716	84.5782	99.6909	0	0	80.5539	0	86.6722	0	79.8411	85.968	78.5576	0	77.9112	0	81.7932	84.2942	80.1294	80.8278
		288	1351	0	86.9135	85.3619	82.2288	0	86.6104	0	84.1169	0	0	85.0878	0	0	0	0	82.0081	79.617	79.7408	80.428	0	78.3093	0	77.5516	79.2014	0	0	0	77.827	85.5235	83.458	0	0	83.5807	85.8923	87.9051	86.8989	86.4559	0	82.4181	0	79.9908	0	94.3132	80.9408	84.2311	80.562
		289	1354.86	83.2673	0	78.7923	84.3901	0	84.4962	0	77.8045	0	0	0	0	0	80.4445	0	0	80.3623	79.6412	79.4211	82.9974	79.4905	0	0	83.1972	0	0	85.5291	77.4503	81.4417	79.1484	0	0	79.7669	84.9565	0	0	80.8772	77.8639	82.7533	0	79.7623	80.7406	84.7481	88.9239	87.7361	78.9096
		290	1358.72	0	86.5588	81.9672	85.6191	0	88.8852	0	0	0	0	88.3445	83.7904	0	80.7187	0	0	83.9319	84.2243	80.14	0	83.7627	0	77.4855	78.7386	0	0	0	82.3032	83.3918	79.4873	0	0	82.0477	0	82.3523	81.2222	85.7648	80.8956	85.3334	0	83.5359	0	92.8297	84.9529	82.0822	79.1534
		291	1362.58	0	85.6398	82.9642	87.337	0	82.0966	0	73.9568	81.835	0	87.554	0	85.3159	0	0	0	82.5575	81.2226	79.7129	81.1267	81.2847	0	79.3235	83.4455	0	0	0	84.3501	85.7851	83.6126	0	0	85.4756	86.0274	84.9757	0	84.729	80.9855	0	0	0	77.634	88.9902	85.8648	84.696	80.5802
		292	1366.44	0	87.9385	85.4751	76.8937	0	81.1249	0	0	80.1506	0	85.6641	0	79.9574	80.5146	0	0	80.0213	82.2199	81.9061	0	0	0	0	82.0582	0	0	79.1423	79.3468	84.8859	80.4789	0	0	82.0614	0	84.531	80.8843	77.3084	85.149	78.6512	0	80.0963	85.9596	84.6274	79.717	80.5225	77.8162
		293	1370.3	0	0	80.1821	81.6528	0	85.6257	0	0	83.943	0	86.9014	0	80.9362	82.0382	0	0	78.1838	80.3144	76.0177	0	0	0	0	78.8463	0	0	81.5335	81.3049	81.4473	79.2693	79.0231	0	84.6454	0	83.9566	0	85.4702	79.7706	83.514	0	0	0	87.887	79.9041	86.1624	76.4395
		294	1374.16	0	83.0218	81.0182	82.5118	0	78.9925	0	83.0521	0	0	84.2965	0	84.6902	73.9338	0	0	81.9186	81.2475	82.7832	79.6824	0	80.9805	79.2413	78.7672	0	0	0	80.8169	86.973	83.3115	79.0704	0	85.672	0	81.8674	0	85.1067	86.5145	81.0107	0	0	80.6314	83.281	83.3288	79.7011	80.2117
		295	1378.02	0	79.8965	82.3553	79.4887	0	75.2261	0	76.373	0	0	83.1562	0	0	81.9905	0	0	82.3429	77.798	0	77.7612	75.691	0	77.1184	83.6909	0	0	0	78.014	84.5938	79.8388	0	0	82.5632	83.5106	83.2561	0	83.2818	85.0454	0	0	0	82.3683	84.6303	83.1484	80.696	82.7827
		296	1381.88	86.3988	83.8355	85.6857	84.1606	0	76.8694	0	81.7132	82.4603	0	81.5204	0	86.8555	82.8735	0	80.469	77.773	78.5844	0	0	81.5439	0	84.3023	80.1561	0	0	0	0	85.5706	79.82	0	0	81.5634	0	80.8741	0	85.168	81.9026	0	0	0	84.6694	85.282	87.1445	81.1537	86.1851
		297	1385.74	84.8238	84.6681	79.3074	84.2973	0	80.2207	0	0	0	0	81.3972	85.1654	85.6047	81.576	0	79.2339	80.4598	85.3757	0	0	84.9943	82.9138	0	80.4893	79.8319	0	0	81.4487	79.3192	80.3267	0	0	80.9027	78.4021	80.7931	78.8878	84.8101	79.3062	0	0	0	87.6446	87.2569	86.0484	79.3777	0
		298	1389.6	80.0606	87.6757	81.5291	82.2301	0	83.4605	0	0	79.0718	0	86.9521	83.1674	0	82.5775	0	0	89.7926	81.5059	78.7814	0	0	0	0	86.1566	0	0	0	83.3993	84.6286	80.9902	78.3261	0	86.6043	0	80.4501	80.1086	81.2794	79.1452	0	0	0	79.8216	85.3358	83.0889	84.3573	82.0765
		299	1393.46	81.1296	84.3068	77.2092	80.2447	0	83.2524	0	89.4185	0	0	0	0	93.5059	80.829	0	0	79.9472	0	78.6942	0	78.7268	81.2351	78.5682	81.6566	0	0	79.9008	84.6363	108.635	81.974	82.8206	0	84.5938	0	88.8147	87.3828	85.559	81.6853	0	0	0	85.325	81.6844	83.8114	86.158	0
		300	1397.32	82.3165	83.3146	76.5298	80.6148	0	79.2686	0	0	81.4223	0	88.7441	0	0	81.3774	0	76.9205	81.1742	79.2414	77.1965	0	73.5366	0	84.1028	82.3135	0	0	0	81.1624	82.9454	79.317	81.4029	0	84.3493	0	84.4642	77.1047	83.4753	85.7306	81.2479	0	0	81.2549	83.8465	78.7553	81.476	79.8595
		301	1401.18	77.7806	85.9325	80.2337	78.7633	0	82.8043	0	0	0	0	89.267	0	0	83.5493	0	0	77.9396	79.3615	81.5171	0	0	0	0	84.3275	82.9904	0	83.838	83.2761	80.5295	81.8972	82.0166	0	82.9779	0	80.196	0	84.4825	81.6376	77.8378	0	0	82.6246	80.537	77.7967	82.4857	80.3295
		302	1405.04	82.0772	0	85.3343	83.3374	0	83.8091	0	0	0	0	83.2637	0	0	85.7861	0	0	83.4384	82.6301	81.7468	86.3338	86.6286	82.1216	78.5384	87.1786	0	0	0	82.4842	90.3843	0	81.5678	0	80.9288	0	82.4467	83.4463	80.7009	0	0	0	81.7551	89.1054	85.9146	81.9684	85.402	82.3559
		303	1408.9	83.7833	92.5369	80.3708	78.9315	0	91.3597	0	0	88.1972	0	84.8066	0	87.3043	0	0	0	79.5592	79.0039	77.9703	78.7484	85.5344	78.3049	0	80.4494	0	0	83.2216	76.737	0	77.4387	83.56	0	81.3156	0	85.4231	0	88.0648	84.0354	85.3513	0	0	82.3601	84.704	81.9204	84.3986	79.2062
		304	1412.76	77.1548	83.6716	78.8332	77.2175	0	84.6014	0	77.8625	0	0	79.0066	0	84.6779	86.2649	0	84.819	81.2382	74.7982	76.5707	81.6646	0	0	0	82.0053	0	0	78.1409	74.9928	88.0098	80.7601	82.993	0	87.4109	0	81.6922	0	85.9013	0	0	0	0	88.2929	80.7199	83.7732	80.2527	80.4186
		305	1416.62	87.6984	88.735	77.5709	80.899	0	77.2649	0	0	81.6011	0	83.0598	77.1229	82.0675	80.4404	0	0	0	83.2961	75.8723	84.2263	84.0112	0	0	85.5224	0	0	79.6872	92.6151	82.276	0	76.8074	0	80.4425	0	81.0975	0	85.2865	0	0	0	0	84.8466	83.0161	80.6187	81.2024	0
		306	1420.48	79.128	86.2473	75.9456	76.6962	0	83.9035	0	0	78.4576	0	86.3169	0	84.2828	0	0	78.5335	81.0881	80.4611	82.1234	83.4716	80.6621	79.6966	0	77.6389	0	0	0	80.7595	84.2277	83.7856	80.3168	0	87.1382	0	87.4881	84.5274	82.6053	0	0	0	0	83.6014	89.3334	82.7435	86.1788	0
		307	1424.34	83.8512	91.1509	84.467	76.6214	0	80.6022	0	79.0043	80.9686	0	85.4215	0	0	82.3105	0	0	78.5453	76.0249	83.7331	78.0628	0	0	0	77.902	0	0	77.6607	0	86.5986	81.0547	76.0816	0	86.0759	0	85.5421	82.509	82.0044	0	0	0	0	81.4977	83.184	80.1993	85.6378	0
		308	1428.2	79.1487	0	78.3132	81.2821	0	79.706	81.8442	81.7615	0	0	88.9069	0	85.7624	81.4345	0	0	79.3993	80.448	82.4851	0	80.9446	0	0	81.6035	83.9542	0	74.8835	79.4287	81.8136	83.9064	79.2958	0	84.7139	0	79.8159	0	83.5266	0	0	0	0	81.2083	87.1076	87.2098	86.4975	0
		309	1432.06	77.266	86.5737	82.823	78.9439	0	82.5079	0	0	80.0631	0	79.2309	0	80.8862	80.0812	0	0	0	81.1413	81.9367	79.4367	81.1773	79.0117	0	78.2143	0	0	0	78.1169	84.4618	80.1661	79.9078	0	76.7955	0	85.4204	76.4183	80.9773	80.5809	78.137	0	83.3702	76.6444	79.6218	83.478	85.3906	80.9139
		310	1435.92	81.1093	90.7072	81.6722	90.187	0	76.956	0	77.5602	0	0	84.7101	83.192	81.2095	83.9494	0	78.9471	0	79.125	82.034	80.7671	79.909	80.6162	75.1537	86.6647	87.8721	0	0	80.2019	76.9865	83.7516	76.4976	0	80.9378	0	88.7575	76.3772	85.2237	80.0691	0	0	0	81.4013	81.4677	84.3334	84.7739	82.7944
		311	1439.78	78.468	85.2925	85.0277	0	0	80.6682	0	0	0	0	82.8087	0	83.4084	76.8229	0	82.0278	81.6572	82.593	83.3851	78.6905	81.3411	0	0	84.2134	0	0	0	76.7605	0	80.0928	78.4441	0	87.6915	0	82.479	0	84.6364	0	0	0	0	86.5464	84.4901	83.1592	79.1462	85.4947
		312	1443.64	84.1818	90.1788	85.4869	79.2658	0	80.2256	84.5131	0	0	0	82.9963	0	82.3955	80.9512	0	81.5676	84.4348	79.0974	78.3192	81.9095	81.2499	76.8423	0	84.2957	0	0	82.4014	0	78.0488	0	77.4327	0	81.1488	0	81.4279	78.0343	82.5321	0	79.6583	0	0	76.9671	86.28	80.5299	82.6201	85.8303
		313	1447.5	79.4774	83.897	81.8674	76.622	0	82.5613	79.9564	78.3173	83.7335	0	86.899	0	0	0	0	78.2449	83.1987	82.8556	82.4572	78.6529	0	79.125	0	78.8983	0	76.5746	0	84.3142	0	0	79.9833	0	86.215	0	86.2565	83.8951	87.3314	0	85.5373	0	0	78.0716	85.3744	80.6509	80.4741	0
		314	1451.36	80.638	83.7943	80.2696	82.2063	0	85.3964	81.2451	77.5857	82.2252	0	84.8645	0	79.5002	0	0	81.7395	0	80.806	77.7749	83.6607	80.6779	0	79.9143	78.9972	0	0	85.4922	0	83.4846	0	82.8911	0	80.9172	0	84.5572	76.4373	84.4292	0	0	0	0	80.6318	84.1403	77.563	80.2123	0
		315	1455.22	78.4865	85.8685	85.7283	76.7915	0	79.2649	83.3995	0	85.8648	0	83.5891	0	84.0052	0	0	79.6332	82.3854	84.3355	80.3864	84.069	77.39	81.4459	0	82.1141	0	0	0	91.0903	88.8046	82.5945	76.0211	0	78.5477	0	77.1305	79.7414	0	0	0	0	0	89.7793	86.6762	81.071	78.9689	0
		316	1459.08	82.5619	81.2692	87.554	85.6281	0	85.455	0	85.1613	0	0	80.5412	80.5403	84.171	79.252	0	0	0	80.2062	82.9502	84.0068	79.505	0	80.664	82.7191	0	0	0	0	83.0926	0	75.9365	0	86.8559	0	0	86.9531	81.7074	0	84.6475	0	0	89.2992	83.091	87.9952	78.4988	0
		317	1462.94	80.0176	87.0616	84.6294	81.3519	0	82.258	79.7821	83.8626	81.3093	0	89.5841	82.6858	83.7362	0	0	79.1605	0	75.6486	80.2306	0	74.0235	0	88.7023	81.3647	0	0	0	80.6348	81.5559	83.4979	77.6023	0	84.7041	0	87.3391	79.7904	84.2323	83.2989	76.2189	0	0	85.9726	85.2623	81.5954	0	0
		318	1466.8	79.295	82.95	81.9397	83.4689	79.1807	79.039	82.115	83.7741	82.1766	0	83.7561	86.6279	82.3754	0	0	76.5659	83.8921	79.44	80.3976	81.5964	78.8166	77.5127	80.2127	84.354	0	0	85.2639	79.7275	88.0653	87.0437	78.4691	0	83.9181	0	84.5563	81.2637	80.8292	0	83.2809	0	0	85.8556	85.8011	81.0305	0	85.4158
		319	1470.66	80.1526	80.8635	85.7373	85.9327	0	80.5256	77.0959	80.7919	0	0	89.9336	84.5874	86.1989	0	0	82.1709	79.2236	81.5251	82.2999	84.4583	81.8256	0	79.2519	77.7889	87.8284	0	0	82.0602	0	81.5049	77.1012	0	86.0378	0	87.3618	80.9829	89.016	82.935	77.4421	0	0	89.0711	86.1246	86.4297	83.2164	83.3288
		320	1474.52	84.5505	85.5194	82.0639	84.4185	0	79.7891	85.3782	81.0919	80.2304	0	85.0368	0	84.0899	78.1615	0	77.5894	80.1306	80.4143	77.3038	77.4358	79.1506	78.1376	0	75.9418	80.6257	0	80.3719	80.2593	80.3515	83.2856	82.1476	0	87.3189	0	84.2482	0	80.3546	0	77.1838	0	0	0	83.9879	82.7454	79.7143	0
		321	1478.38	82.1917	0	79.8889	78.8285	80.4254	83.0516	81.1375	82.0048	81.4724	0	85.0324	0	0	0	0	81.6168	86.1702	76.8692	81.5251	82.504	81.9963	81.27	0	81.1979	0	0	82.9939	78.9111	0	0	81.0416	0	81.9834	0	83.1155	82.2175	80.617	0	0	0	0	80.7856	85.8054	82.6574	83.1714	0
		322	1482.24	85.796	82.8366	85.8768	0	76.6413	83.5452	78.0555	84.1105	79.6984	0	83.2186	84.109	0	0	0	78.209	0	80.504	81.1916	86.8251	81.3758	86.5657	0	83.5914	77.4137	83.36	82.7232	80.9769	83.1086	89.0753	79.4449	0	80.4401	0	76.1676	80.9583	83.4509	83.0426	81.3689	0	0	86.1204	84.8735	86.4604	0	85.4196
		323	1486.1	81.8661	86.618	86.895	79.3872	75.0865	82.6444	83.3747	84.2465	78.9974	82.9616	80.1255	88.6752	83.3477	0	0	81.2649	84.8945	82.3548	82.0654	81.7592	77.1266	86.7572	0	84.2751	79.5228	79.8599	83.6983	79.366	0	84.3747	76.2067	0	83.9529	0	82.6571	78.9819	81.5094	83.5892	0	0	0	89.0008	79.1265	80.7045	0	75.897
		324	1489.96	84.4754	85.0924	81.5403	78.7724	77.051	80.7933	80.8799	80.1268	83.7018	81.299	82.7467	83.5118	0	0	0	0	83.7112	77.9089	79.0421	87.6063	83.0691	79.5988	0	85.1258	75.538	84.7905	81.7544	87.4932	0	90.5657	82.0562	0	87.0994	0	83.1097	0	84.0264	84.2793	84.3344	0	80.712	83.1213	85.7787	79.3422	0	87.4394
		325	1493.82	86.425	84.4327	84.8731	74.9284	0	82.628	89.8103	84.4471	0	0	87.6852	0	0	0	0	81.1439	81.821	79.8306	76.4044	88.694	81.8057	76.6358	0	85.3088	79.3704	82.8602	82.0749	77.5344	86.4415	0	80.798	0	85.3048	0	77.9534	82.675	0	82.2285	82.3658	0	0	81.9326	85.2389	81.9314	0	0
		326	1497.68	0	0	87.7133	80.005	0	84.7226	81.1371	82.5256	77.6416	0	90.504	84.7373	0	81.0127	0	77.6321	79.6923	81.3573	77.7071	83.7481	83.2328	82.5394	0	81.2059	81.5149	0	0	78.5887	78.1373	81.1157	79.644	0	79.3363	0	82.434	0	82.7702	0	80.8456	0	0	81.6985	84.7667	88.512	0	0
		327	1501.54	81.327	85.4441	82.7021	79.1668	0	82.4539	78.0016	80.6963	79.682	80.6275	87.2482	81.9338	81.78	0	0	81.5559	74.3618	81.1501	78.5555	80.5084	77.4447	87.4088	0	77.7952	77.5291	0	90.6546	79.8659	0	85.3202	83.7317	0	82.8936	0	81.8821	84.6382	84.91	84.0383	83.0919	0	75.9443	81.6704	88.272	90.2011	0	85.4755
		328	1505.4	83.053	81.8436	86.4647	77.7746	80.4388	84.6753	80.7152	0	80.8972	0	85.0723	84.6143	0	0	0	71.1429	82.2505	81.0352	80.4618	80.9322	78.9299	79.2181	0	81.3433	80.5143	85.9271	79.4538	80.4324	0	85.5936	81.8948	0	85.7759	0	83.9581	77.674	84.1282	0	87.9001	0	0	0	80.2918	80.038	0	0
		329	1509.26	80.3273	80.5046	76.8623	74.6871	0	83.6545	79.4817	87.8549	78.7072	85.4434	82.8223	0	82.7846	0	0	81.442	86.3204	81.5622	86.8464	85.6644	80.9027	79.559	0	78.369	77.418	0	0	79.1068	84.1377	82.5151	76.7062	0	81.7474	85.0374	84.4201	80.0245	82.7454	0	0	0	0	85.7189	80.7994	80.1855	81.4738	83.6106
		330	1513.12	75.7908	83.7971	82.5113	84.1619	77.033	83.5428	84.4579	0	0	0	88.1843	84.9437	0	0	0	80.9752	82.2348	80.7931	79.6747	81.8579	79.5825	79.6256	0	81.2784	79.5141	82.101	80.8547	83.1745	89.5346	89.508	78.7851	0	87.9136	0	79.1745	88.4521	84.2297	0	85.6244	0	79.9711	85.4394	81.2978	84.0722	0	84.6527
		331	1516.98	81.8603	84.5132	85.017	78.6595	0	78.7919	81.6179	78.125	86.0213	0	79.3043	85.3361	0	0	0	77.8296	80.863	79.8	82.6748	86.8202	80.0212	81.5291	0	79.9311	82.2894	0	80.1389	82.3488	83.9357	84.556	80.708	0	85.0423	0	87.0885	85.3433	0	0	82.8747	0	78.4354	85.5809	80.7932	85.717	0	78.0982
		332	1520.84	80.5321	82.1237	82.5442	77.5535	0	82.3537	83.1068	85.9221	0	79.9291	85.4186	82.9172	0	0	0	0	85.0447	82.7595	86.9141	82.5426	81.0481	84.3419	0	79.3241	74.9768	75.5448	0	79.1201	84.6627	81.7575	78.7863	0	88.8465	0	84.2511	86.1065	83.6031	0	0	0	79.0224	77.8338	81.7927	92.0944	0	82.6326
		333	1524.7	86.2096	0	80.5508	82.7919	0	81.1137	73.124	81.3783	0	0	85.8253	81.0553	86.8973	0	0	0	84.4894	80.2519	80.4868	79.5399	78.4069	87.0787	0	84.2774	78.6319	0	79.7033	83.6912	82.1913	82.4583	0	0	87.9052	0	89.8415	84.6256	82.623	79.8064	83.0771	0	74.946	0	83.3566	84.9803	0	85.5903
		334	1528.56	83.4371	80.9663	86.599	80.837	0	87.1792	80.7241	86.9271	0	0	79.5003	87.9647	0	0	0	75.4751	79.0321	79.5828	81.0987	81.7486	79.3275	81.7179	0	80.0254	81.0443	0	86.7382	80.2391	0	0	70.3877	0	82.4954	0	81.5151	80.2073	84.9053	79.9791	80.0398	0	79.6822	84.4321	87.8568	82.241	0	80.2403
		335	1532.42	81.5712	79.8623	80.5443	0	0	84.8839	83.6742	80.1141	0	0	84.5348	82.1069	81.7076	0	0	77.911	84.2916	78.9846	84.4077	84.7228	79.3846	79.6932	82.9059	78.129	0	74.0119	87.7808	80.9162	0	79.5167	77.7269	0	85.0401	76.9739	88.769	85.5755	0	87.7173	81.9718	0	80.8451	0	81.6677	90.5163	0	85.3075
		336	1536.28	85.8118	0	83.8372	79.8469	0	81.6431	79.2897	0	0	86.4915	82.0034	89.4927	0	0	0	76.1865	82.5471	78.7403	80.8504	83.6345	79.0143	80.393	0	78.2942	76.6841	86.0696	85.5856	83.9889	81.241	85.07	81.2505	0	0	0	83.4384	85.5186	87.2333	79.9422	0	0	79.5839	82.82	79.0812	90.4033	0	0
		337	1540.14	83.8879	84.2791	88.5547	0	0	82.8507	81.9374	0	0	80.4319	83.8343	85.5135	79.5716	0	0	75.4687	86.1363	79.4854	78.7035	78.582	81.8026	81.37	0	75.6644	81.5318	84.4482	87.098	81.7471	86.6889	0	0	0	83.6298	78.6756	78.0847	81.6668	85.0573	83.0757	80.9192	0	0	80.5504	84.3204	85.2386	0	81.7534
		338	1544	85.5178	85.3134	81.772	77.2855	0	83.6171	0	0	81.8702	82.021	82.0695	86.5171	79.9667	0	0	78.6804	86.4478	85.8295	83.5548	84.3418	0	77.4082	0	84.3045	84.296	0	0	89.2711	83.6269	83.5042	0	0	89.4028	80.3452	86.3035	81.2835	81.0715	79.4982	0	0	0	0	78.7657	84.4998	79.9036	0
		339	1547.86	78.6435	0	84.7365	78.7899	0	79.179	0	79.606	0	84.2307	82.3126	85.8878	84.2058	0	0	85.0935	82.4446	75.4038	81.3813	84.8218	0	80.4997	0	78.3593	82.4819	0	80.7587	84.0862	81.3616	81.7734	0	0	0	83.305	82.2334	89.9524	83.474	82.6897	0	77.986	83.2227	0	84.3399	91.4951	0	83.8982
		340	1551.72	80.0643	0	90.4443	80.632	0	88.321	80.2972	83.349	0	0	81.2422	86.3309	0	0	0	0	82.6498	81.7479	81.4766	80.8898	80.4124	82.5383	0	81.2713	80.8696	79.3427	79.9998	84.9573	0	0	0	0	80.5794	0	85.8197	86.5438	79.7808	79.476	83.7163	0	74.4573	82.7988	83.4858	88.3876	0	0
		341	1555.58	79.0037	88.043	77.6663	79.3533	0	89.1542	0	0	0	79.6506	85.3133	87.2535	0	0	0	81.6657	87.505	78.5592	82.0074	78.9157	80.1857	0	0	84.2867	80.7225	0	81.3664	78.7418	0	0	0	0	87.9775	79.0694	84.1157	80.8451	84.1956	0	86.3616	0	83.1823	84.8505	80.8455	85.3747	0	79.8808
		342	1559.44	79.4459	86.3112	85.0199	81.8131	0	85.0231	79.2908	0	0	78.3638	94.1664	85.454	83.0494	0	0	0	77.9039	79.4681	80.7395	76.8458	78.1968	75.9212	0	82.2318	80.1451	78.1389	79.4183	77.8201	0	0	0	0	79.8879	84.2279	84.3426	83.7818	86.6555	78.661	86.1364	80.8861	81.588	78.8762	88.4126	90.8667	0	0
		343	1563.3	87.826	87.231	83.0421	81.2947	0	86.6318	0	0	0	79.1826	78.9568	83.5005	83.4239	0	0	0	83.5752	84.9353	76.0757	88.1243	83.826	0	0	77.8856	80.3884	79.7841	83.9846	77.7995	0	81.5495	0	0	83.2163	0	78.8225	81.2938	87.5921	79.5366	82.8576	0	77.1453	0	0	90.6987	0	84.0244
		344	1567.16	83.4153	0	84.0105	79.8652	0	86.241	0	0	0	75.3138	85.1094	82.9893	0	0	0	82.7293	81.386	83.4082	80.3687	77.2619	78.0934	77.6938	0	80.1135	78.7672	0	78.1975	82.1214	83.173	85.1024	78.6394	0	84.6597	81.5964	79.972	81.9681	88.6034	83.9808	84.3052	82.3379	79.0266	0	83.3397	88.8253	0	87.3529
		345	1571.02	77.6474	81.8868	86.6561	85.2603	0	90.2263	0	78.2314	78.5599	88.1805	86.1052	89.1835	83.7564	0	0	79.2196	81.416	77.6355	78.1785	78.4312	79.4576	0	0	82.3958	82.2062	0	74.8322	81.8391	86.0049	86.237	0	0	82.3012	81.7619	84.333	86.6675	81.6948	82.7249	0	78.896	78.9369	82.0409	82.3967	86.0049	0	80.6437
		346	1574.88	83.4589	81.5957	84.5664	76.2159	76.0931	84.8739	0	78.9664	0	0	82.578	82.5882	81.5509	0	0	81.2793	85.1575	78.2063	78.1944	85.5464	78.0173	78.0213	0	78.7519	0	77.3434	84.3761	83.9251	0	92.7849	76.6279	0	82.4208	0	86.9341	77.1958	84.0179	78.6728	86.5525	0	80.0724	87.8994	82.2023	89.1761	0	86.705
		347	1578.74	83.7268	0	82.5436	82.2665	0	88.7652	81.2601	0	0	81.6497	85.0156	87.4372	85.8185	0	0	80.6419	85.028	81.6927	82.8447	83.0951	76.7077	0	0	78.3508	79.7331	0	80.2897	80.0619	82.8503	82.7354	0	0	80.4238	0	0	84.2517	81.4131	82.0882	80.4635	0	79.8524	0	82.5555	87.2679	0	81.9414
		348	1582.6	79.6061	0	85.1091	76.8247	0	80.6478	0	0	0	80.1007	85.0729	88.1454	0	0	0	81.551	83.8739	81.609	77.2937	84.1952	77.8318	84.7457	0	83.4346	77.432	0	89.2471	79.7542	83.9753	0	0	0	80.2308	86.9524	84.0462	83.682	81.5231	78.8699	77.2942	78.7455	77.4221	0	86.5509	88.3875	0	83.4677
		349	1586.46	84.3654	0	81.6452	79.273	0	83.3468	0	0	0	82.9102	80.3896	82.8866	0	0	0	0	84.0783	77.7507	81.9384	78.5023	83.4531	0	0	78.9871	85.2622	0	85.579	77.9265	83.4939	0	0	0	79.8681	81.7517	84.3851	79.0661	84.2064	80.238	0	78.8106	73.327	0	84.8267	86.4468	0	86.8706
		350	1590.32	80.0586	0	85.2548	0	0	86.9161	0	0	81.1826	81.6988	83.2587	84.0035	91.7744	0	0	0	81.5044	77.685	78.4476	78.6414	75.6068	0	0	81.45	76.5049	0	85.3113	76.4022	86.7242	83.1809	80.9748	0	81.9065	82.5499	82.1849	74.8564	84.7086	80.4949	0	76.904	79.8718	0	84.3233	82.4015	87.4995	85.4886
		351	1594.18	87.0118	0	83.2452	78.9389	0	81.3199	0	0	0	76.8158	85.2819	83.3461	0	0	0	80.927	84.4762	77.4567	77.9351	104.799	80.6289	81.9071	0	84.8047	83.8534	0	87.5159	0	85.1155	81.9538	0	0	85.6864	79.6033	0	80.5475	87.076	77.6264	84.4141	83.7833	74.6586	84.2488	80.1187	89.7761	0	81.5834
		352	1598.04	82.8292	88.2911	84.0375	78.0537	0	82.6237	0	0	78.3244	81.0226	81.504	84.8573	0	0	0	79.1865	79.0515	83.0972	0	89.0265	80.0596	76.194	0	92.8726	0	79.243	81.2279	80.8777	85.2075	0	80.2691	0	78.9234	82.1911	88.1587	83.7544	82.9859	79.242	81.2137	84.5923	80.929	0	88.6862	90.4412	0	81.8977
		353	1601.9	75.7555	77.777	84.1246	79.3308	0	89.6187	0	0	0	87.6632	82.4331	83.346	0	0	0	82.2152	85.8692	82.1773	75.9591	75.8842	83.3123	79.3168	84.3936	92.2128	76.7264	0	83.336	77.6132	0	99.8375	80.8875	0	83.8973	83.7232	0	85.3315	85.8574	83.2715	0	0	85.4714	0	78.561	91.182	0	85.7722
		354	1605.76	81.0588	0	83.685	74.2883	0	80.8645	78.5422	0	0	80.1529	77.5497	87.5554	85.0882	0	0	0	82.0112	75.4563	84.0931	77.194	81.7684	77.3464	83.3507	84.3628	0	0	84.2444	76.8503	0	89.1631	77.9023	0	81.4017	79.8857	82.4277	79.5133	88.0239	84.0938	86.3661	78.2648	80.1754	0	81.136	83.8094	0	82.8145
		355	1609.62	81.4988	81.1027	84.0504	82.038	0	82.2565	0	0	0	83.7969	84.5977	83.7864	83.6342	0	0	0	78.1647	85.533	0	85.6429	81.9539	0	0	87.3649	81.1024	80.3918	79.1608	80.9673	80.7735	80.9173	0	0	82.0823	79.9816	83.6941	77.836	86.5338	81.42	0	79.8213	81.4006	0	87.4522	84.9042	0	81.6398
		356	1613.48	80.0801	85.0512	85.7839	80.9238	0	77.1413	0	0	0	81.6825	80.5804	83.5952	0	0	0	0	79.2494	79.9108	0	89.3053	78.0433	0	0	85.7838	86.5827	0	79.3467	84.2319	0	0	84.698	0	85.3562	82.1027	0	77.4444	83.7369	80.3851	83.3256	83.2589	0	0	86.0396	84.5564	0	88.5747
		357	1617.34	79.1318	0	83.0068	0	0	82.7674	0	0	0	87.9726	84.8661	84.9511	76.8341	0	0	0	83.7131	77.716	85.5388	81.9295	89.2112	81.8238	0	80.3415	75.7844	80.4042	76.7955	76.4343	80.7736	81.8177	0	0	86.041	82.2547	80.8771	85.073	86.4695	80.7062	82.3709	0	71.5143	85.0287	81.1242	86.3659	0	87.9312
		358	1621.2	80.9248	83.9709	80.3977	79.0775	0	0	81.6502	0	80.5639	0	86.1524	87.2364	81.6819	0	0	74.4811	79.0056	80.5933	0	79.1628	81.0537	76.8405	0	82.1727	76.3336	0	84.8963	0	86.3186	81.9193	0	0	87.5128	0	87.7169	81.4208	88.6449	79.1487	81.2969	82.3381	77.4071	87.6003	83.6803	87.0952	0	0
		359	1625.06	79.5837	83.8887	81.6512	76.6359	0	84.6612	0	0	0	84.6525	86.9288	87.0203	85.2035	0	0	0	80.7253	80.4998	0	80.1603	0	77.8853	0	80.6614	78.7331	0	0	86.5053	82.631	84.7684	0	0	76.8177	84.333	0	84.6353	89.582	79.3788	78.954	83.8106	81.7557	0	83.5072	82.7106	0	0
		360	1628.92	80.2229	0	0	75.1398	0	83.9587	81.6717	0	0	82.8977	85.2774	80.939	85.963	0	0	83.1072	74.7628	76.0726	0	79.8064	82.5759	0	0	81.1482	81.5345	0	81.9535	74.986	82.2339	84.7403	83.9361	0	81.9705	79.6902	0	77.9866	92.2131	81.6223	81.28	84.6051	78.1821	0	84.6465	86.0461	0	79.4388
		361	1632.78	82.2822	87.177	82.0659	0	0	85.7418	81.5813	0	0	84.5301	82.4967	83.0464	84.1754	0	0	0	80.8763	80.1653	0	88.42	81.1094	0	0	84.5086	79.2178	0	79.689	78.2989	80.3197	0	0	0	84.6957	82.39	0	79.8391	86.0674	78.6724	83.1119	84.6966	79.4141	84.6267	85.1501	83.6336	0	0
		362	1636.64	78.5604	83.0152	78.1055	0	0	85.0535	0	0	0	0	85.2513	93.8802	84.9631	0	0	0	79.5556	77.8146	0	83.1215	79.853	76.7881	0	83.8036	0	0	0	77.7802	81.0288	82.8827	0	0	86.1856	0	86.5214	84.5236	88.6795	81.8088	0	77.9726	78.2142	82.9781	84.4324	0	0	0
		363	1640.5	83.4009	0	90.5622	0	0	97.1571	0	0	0	0	78.4797	88.0818	84.5095	0	0	0	0	81.2241	0	85.6059	77.1249	82.534	0	83.4404	0	0	80.397	0	82.0535	82.6379	0	0	82.2614	81.8277	87.0702	81.8333	77.7676	81.7633	0	0	81.393	0	83.1825	88.5561	0	78.0064
		364	1644.36	82.4038	87.0699	80.3997	0	0	84.2013	0	82.4701	0	0	82.936	85.8265	87.2821	79.2353	0	0	79.2135	78.1876	0	82.6246	80.6653	76.8459	0	79.2279	79.4573	0	80.9854	78.7867	80.1927	84.967	0	0	79.7332	80.0913	85.2742	82.947	87.2477	80.3473	81.8483	74.4811	79.6897	0	79.9935	85.9325	0	83.7774
		365	1648.22	81.2462	0	82.2052	0	0	0	0	0	0	0	85.4652	92.7979	83.343	0	0	0	83.6871	79.2623	0	89.1539	0	76.5445	0	79.0761	80.9705	0	78.7725	0	89.9484	82.5221	83.2624	0	80.6752	0	85.8667	76.0563	84.992	83.1583	82.3593	0	76.2109	0	86.5293	84.3229	0	80.0177
		366	1652.08	80.311	0	81.1219	0	0	87.3193	83.046	76.9609	0	0	82.7567	86.4136	85.7442	0	0	0	85.6052	82.0843	75.0607	85.4926	0	77.4861	84.7951	83.3436	80.6005	0	84.5111	0	86.1014	87.2918	76.9547	0	79.4356	85.407	88.884	86.0941	85.888	83.0146	0	0	86.7631	82.7691	78.7985	87.8877	0	85.3495
		367	1655.94	78.5038	0	82.3349	0	0	0	76.0283	83.4294	0	0	88.0656	86.7599	0	0	0	0	83.0558	80.6791	0	81.0122	0	0	0	84.7478	83.346	0	82.2236	77.913	77.5699	85.1203	0	0	81.8596	80.3111	84.7964	0	87.6449	77.8847	0	0	75.1912	0	80.078	83.4342	0	84.6862
		368	1659.8	80.0789	0	82.0948	0	0	0	81.1527	0	0	0	83.9099	83.5716	88.1291	0	0	0	79.4999	77.0959	0	83.153	81.6283	84.7557	0	80.2404	84.402	0	79.313	79.3771	83.4776	85.1659	78.3762	0	83.1239	0	82.6577	76.5943	87.0915	75.6034	0	0	82.2138	85.5167	84.7733	83.9396	0	85.8789
		369	1663.66	83.2951	80.4614	88.8377	0	0	0	80.0604	0	0	0	82.1309	87.1839	82.4895	0	0	76.0159	78.8003	81.4657	0	81.3344	0	81.169	75.8766	82.1055	75.3124	0	77.0407	0	82.1205	87.7101	0	0	83.6225	85.496	0	83.3427	80.5046	82.9676	0	82.7052	85.0306	89.5974	81.5829	86.2862	0	83.2282
		370	1667.52	80.022	87.8206	83.7649	0	0	0	82.3729	0	0	0	86.0528	90.8514	83.5327	0	0	0	84.0234	77.4373	0	85.5862	77.2126	82.6091	0	89.4228	83.7718	0	81.502	0	82.4295	87.9406	0	83.6728	81.8195	75.9235	87.5168	83.6251	87.0423	81.6957	0	0	77.3084	85.9375	83.5836	84.5895	0	84.9454
		371	1671.38	80.8515	79.9546	85.623	0	0	0	0	82.2375	0	0	84.5032	82.1841	0	0	0	78.901	0	83.7365	78.1301	86.3663	0	80.5688	0	84.1437	79.6944	0	84.602	79.8566	83.4353	0	0	0	86.7805	78.3884	90.9774	80.8936	78.8313	85.2578	0	80.7492	76.325	84.4947	85.9269	85.2709	0	89.0878
		372	1675.24	77.5217	82.062	85.1167	0	0	83.6758	77.5925	0	0	0	83.0903	86.7977	82.0309	0	0	83.3091	81.4023	81.5444	76.7662	80.7477	80.2604	79.4996	0	85.5711	0	0	0	0	84.7266	82.5641	79.489	0	78.6287	0	85.4894	83.3252	83.3422	82.3964	0	0	82.7856	80.7299	83.279	88.9963	0	86.6636
		373	1679.1	79.5065	82.6409	87.8065	0	0	93.3397	83.5623	74.485	0	0	86.4376	87.7582	0	0	0	0	80.2226	77.8729	80.2945	81.1564	0	77.972	79.1225	84.8659	86.7439	0	77.124	81.4577	82.081	80.3222	76.1376	0	81.9194	78.5582	85.8933	77.0469	86.2881	85.9322	0	76.5811	78.469	84.2065	85.7409	0	0	0
		374	1682.96	80.7595	0	81.2814	0	0	81.3297	0	0	0	0	85.9192	81.5182	88.1455	0	0	86.5915	79.423	81.1022	0	85.3071	0	0	85.926	81.9505	80.483	0	84.6432	75.4272	85.5702	0	75.3749	0	78.0611	85.6261	86.2238	87.9991	82.6655	82.7997	83.2179	0	79.6839	85.3769	79.4867	89.7777	0	87.0555
		375	1686.82	74.7131	0	0	0	0	84.4828	0	78.8253	0	0	86.7141	91.022	87.3472	0	0	0	83.4427	83.2747	0	84.6116	0	76.2957	78.8995	86.3285	0	0	82.1766	85.7917	0	0	80.2374	0	81.8361	82.8398	91.6009	78.9576	91.541	81.2753	0	0	83.4989	83.2509	86.442	86.8926	0	81.9428
		376	1690.68	81.1024	83.5265	78.9481	0	0	84.2892	81.2058	81.7665	0	0	82.1188	84.3094	82.4192	0	0	75.7376	0	81.9788	80.1009	87.4467	78.5864	83.037	79.0316	86.8782	75.4487	0	84.1245	78.3057	85.987	0	0	0	83.933	77.1024	89.6416	80.41	87.6773	83.2522	0	76.1869	76.4382	86.4172	76.4619	84.088	0	85.0972
		377	1694.54	82.7018	86.2494	84.1533	0	0	80.3571	85.4382	83.7233	0	0	84.0516	80.8056	82.8434	0	0	0	85.6706	82.8374	81.825	88.9324	0	78.4114	85.8137	85.4839	80.5969	0	80.322	0	83.4396	90.468	0	0	0	0	81.0634	79.4664	81.5669	82.3895	0	80.3902	76.8935	85.5212	87.1141	82.9284	0	81.2668
		378	1698.4	82.0897	81.9371	83.7459	0	0	88.2428	0	0	0	0	82.4401	78.6447	0	0	0	0	83.2562	76.6733	75.3765	88.7943	78.0197	84.1643	85.2872	79.3963	83.1991	80.4942	81.7018	78.8516	88.5213	83.9188	0	0	0	82.2428	83.227	82.631	78.9807	84.3335	82.1017	0	87.3239	80.5101	0	83.4237	78.0272	83.3617
		379	1702.26	80.6302	0	86.1246	0	0	0	81.2191	79.8204	0	0	83.937	79.683	86.9268	0	0	82.4213	78.1612	82.6639	78.829	84.5724	0	81.5901	75.173	83.031	81.3072	0	78.0572	84.9496	84.245	86.278	75.8008	0	80.5439	77.8944	84.9875	0	83.677	81.9975	0	82.6602	82.2009	83.4573	87.9081	88.553	0	0
		380	1706.12	78.3491	86.6329	82.6491	0	0	86.5112	86.7349	79.1903	0	0	89.103	84.2151	83.5513	0	0	79.6631	0	79.7268	84.0356	85.6116	83.3012	80.1098	75.5317	79.837	77.5332	0	81.8008	83.4239	86.1348	81.3917	75.6091	0	82.1711	77.7169	86.2312	84.4018	81.6621	82.4724	0	84.0826	75.6778	84.9884	85.1857	82.3411	0	0
		381	1709.98	0	88.6241	81.4029	0	0	91.3303	82.2207	79.1328	0	0	82.5927	79.0511	81.9555	0	0	75.7558	0	78.2525	0	89.4092	0	85.7235	79.0936	85.635	80.7114	0	83.1546	84.4159	85.1739	0	79.9404	0	85.1938	78.2669	86.1103	76.5771	87.7494	83.5465	0	0	76.1323	79.1216	85.8963	78.3748	0	81.5103
		382	1713.84	80.0249	83.4216	84.3803	0	0	0	73.4973	0	0	0	83.384	87.1694	86.1703	0	0	78.9368	72.459	80.4456	0	83.5002	0	82.9888	79.9142	80.1986	0	0	78.5191	81.2949	84.4187	0	83.736	0	80.0691	83.5879	80.8993	0	83.9167	78.1992	0	79.9815	77.914	0	87.2432	83.8241	0	80.1469
		383	1717.7	79.7901	85.581	84.17	0	0	85.3395	83.2684	74.1467	0	0	86.5634	85.0968	78.3278	0	0	75.7729	78.8067	84.3046	0	84.3718	0	81.5932	82.7525	81.0261	84.9175	81.8533	78.651	79.2566	89.8238	0	78.5126	0	83.7	81.6023	86.4388	79.932	86.7928	73.8174	0	0	79.6346	83.9669	82.5216	80.7764	0	0
		384	1721.56	78.6098	0	84.1257	0	0	91.0177	79.3942	73.663	0	0	86.1181	84.4577	83.2308	0	0	83.1345	0	82.4907	78.6632	85.2562	74.8587	86.7319	79.5149	81.2106	76.6053	76.1018	77.4629	0	83.4866	90.3383	81.3093	0	80.972	77.5481	85.1006	80.2087	85.7205	82.8742	0	0	80.385	82.6293	82.8148	84.0448	0	77.9765
		385	1725.42	82.1264	84.7124	85.2011	0	0	85.7155	0	0	0	0	81.7531	84.5411	88.6193	0	0	0	80	80.7397	75.128	86.1617	0	85.4791	83.367	83.3057	77.4387	76.0526	82.2286	0	85.7902	0	78.3033	0	84.0553	77.433	83.7344	78.7154	83.3302	76.0907	87.6243	75.8031	79.349	91.2728	84.5187	87.9762	0	84.6431
		386	1729.28	81.4079	0	83.7355	0	0	88.5432	0	0	0	0	82.376	87.3671	81.4479	0	0	85.8923	75.3146	85.4741	0	84.0888	0	80.212	86.0059	80.2938	75.4777	77.7802	84.9638	79.4721	87.3805	0	81.1777	0	80.0004	85.8713	86.7466	82.5068	82.8803	86.7498	81.9246	80.6379	77.8608	85.1507	83.3271	84.05	83.7838	84.3098
		387	1733.14	0	88.1129	84.6216	0	0	83.3791	0	79.6072	0	0	80.309	86.9716	0	0	0	79.3609	75.6833	87.7899	75.9908	81.5803	75.6455	85.7365	75.8617	78.1165	0	77.8467	84.366	0	84.2944	0	85.2166	0	77.7575	0	86.8063	80.466	87.3736	76.8527	0	0	74.3055	82.2918	87.901	84.0378	0	83.9995
		388	1737	80.7082	86.568	84.2165	0	0	86.6986	84.6055	77.5281	0	0	77.7506	90.6772	86.3933	0	0	80.9496	0	85.4659	81.0944	82.7228	0	76.9322	81.3329	82.3079	77.6383	80.4663	87.5052	78.2045	82.0141	82.0797	0	0	0	77.6747	83.3885	75.2067	82.5958	79.8884	84.8123	78.7198	73.3478	85.7519	82.5961	81.0896	0	85.6243
		389	1740.86	84.4871	0	84.4052	0	0	85.08	0	82.0342	0	0	81.205	85.6012	0	0	85.4746	81.4424	0	79.7545	0	81.208	81.4705	85.332	81.3631	80.8166	0	80.5775	96.0891	80.2348	82.9545	83.0515	79.9109	0	77.936	80.8456	90.2715	84.558	90.8311	82.0878	0	81.1788	74.598	80.276	85.33	87.8769	0	84.0313
		390	1744.72	82.0348	86.3271	93.0026	0	0	88.1926	78.9908	84.3087	0	0	77.9165	80.8535	0	0	0	78.8016	0	79.6596	0	83.7156	78.9858	84.6648	81.092	81.7222	0	0	82.9824	83.666	78.8026	0	88.9581	0	83.6746	81.0494	86.5929	78.4424	83.6195	85.8908	0	81.7073	81.1094	80.3178	80.4317	88.3041	0	79.663
		391	1748.58	0	87.2959	80.9179	0	0	87.3037	80.5055	0	0	0	82.7039	80.9905	0	0	0	75.7216	0	0	81.1419	81.9235	75.3704	83.7104	78.4428	76.2825	80.6745	79.2542	0	79.8938	0	81.6064	77.3689	0	76.4944	81.6339	87.4635	82.7449	87.5243	83.4991	0	82.6894	78.1798	84.4284	82.5991	84.586	0	82.1084
		392	1752.44	0	77.9784	86.3173	0	80.2565	81.9847	0	82.3498	0	0	0	84.957	83.7754	0	84.126	77.6463	0	76.801	0	87.7299	0	84.5209	0	73.3869	77.0597	0	75.4754	0	79.7661	0	81.5679	0	77.6968	81.0214	87.5441	81.4172	87.6239	83.4922	0	78.6208	73.0592	80.626	85.3907	86.8754	0	79.4258
		393	1756.3	0	81.8529	87.038	0	0	83.5604	81.5367	82.4111	0	0	80.9832	85.8354	0	0	84.7256	79.6572	73.9692	76.9715	79.2232	86.0095	0	82.1428	80.6144	86.8944	84.1461	0	78.2638	0	83.9255	0	83.176	0	0	0	89.5243	81.0716	86.07	80.5413	0	0	81.5908	0	90.719	79.1745	0	83.3089
		394	1760.16	0	0	79.3794	0	0	88.0172	82.2808	80.26	0	0	85.7499	87.1921	0	0	77.484	75.793	71.4304	82.5058	73.1636	89.8149	82.6146	78.7539	0	81.2031	79.5477	75.4077	80.5715	83.1188	81.5373	88.9402	79.0049	0	81.6793	83.1129	90.1277	73.3999	87.0502	87.6141	0	76.5485	80.7187	85.9302	83.5153	88.7633	0	84.2432
		395	1764.02	0	90.0751	78.9714	0	0	77.3548	0	79.8369	0	0	81.4633	96.7333	80.4908	0	84.5999	77.7623	87.1106	75.3489	0	80.3882	0	83.1964	85.2303	82.3008	80.4973	75.7631	79.8534	78.375	88.1841	81.2933	80.5414	0	81.5424	79.5174	81.2845	83.4413	83.2731	0	0	0	75.9137	80.8922	90.9836	89.3328	0	83.6863
		396	1767.88	0	0	85.4664	80.9269	0	80.2413	0	82.8452	0	79.7805	84.2742	95.6529	81.626	80.6019	82.9089	81.2762	75.3595	74.6691	0	83.6163	0	84.8159	0	85.8793	80.3355	79.2397	81.7439	84.2872	90.8237	0	82.0454	0	82.7752	82.4806	84.1391	83.3984	80.5308	77.4888	82.6934	0	77.792	84.1614	92.3942	86.2384	0	86.0881
		397	1771.74	0	0	90.1356	0	0	0	78.36	85.6819	0	0	88.5036	86.8393	78.2981	0	80.5695	82.027	0	84.3431	0	84.8761	81.1736	82.2369	75.222	82.9325	78.1806	81.0942	78.4244	77.0175	91.9487	84.2405	85.094	0	81.5665	81.4029	87.9829	77.729	85.3883	81.6176	87.1776	0	71.8741	0	89.54	86.935	0	86.0204
		398	1775.6	82.0324	0	87.2983	0	0	84.6571	0	85.8164	0	0	78.9921	93.8367	84.3987	0	86.0493	81.2514	76.3691	78.4339	0	83.9647	77.5298	79.7217	83.6714	79.0138	0	0	81.8865	84.2959	82.5481	0	82.2564	0	0	90.46	84.0157	74.4165	89.3974	79.1198	0	0	77.1805	80.7676	85.9696	84.4457	0	85.7913
		399	1779.46	84.3671	0	87.9712	0	0	85.7471	0	84.2456	0	0	80.4352	86.7434	80.3644	0	80.9801	78.9069	78.7106	81.526	78.8085	91.3037	82.8607	83.1478	79.0895	80.7899	76.8661	77.501	84.2496	80.5448	83.802	0	0	0	79.3452	0	86.6162	74.3925	82.6725	77.0656	79.0148	0	78.5621	81.9481	88.651	88.4447	0	80.8997
		400	1783.32	0	85.9575	85.4205	0	0	83.8662	80.9301	79.1405	0	0	86.0258	83.3971	81.7087	0	85.9437	75.7443	0	78.8681	79.4631	90.7183	0	82.5955	86.52	90.7238	79.0764	76.4003	83.5034	82.9864	83.7698	90.4176	85.5069	0	0	82.1766	85.1083	82.0668	82.0205	0	0	0	77.2411	90.2355	89.0111	85.6927	0	0
		401	1787.18	0	0	87.3332	84.0504	0	84.1044	0	83.0741	0	0	84.2576	92.916	82.3773	0	83.4018	88.7135	76.5098	84.3231	78.6426	90.8312	0	79.1489	79.7194	78.6705	80.836	81.9542	81.516	84.9492	93.4614	82.6013	0	0	82.4207	80.1721	85.1408	79.4757	86.056	78.1818	86.1425	0	76.9572	80.9713	89.443	93.5241	0	0
		402	1791.04	0	0	91.5457	0	81.0881	88.7252	78.169	79.605	0	0	77.8394	86.6572	85.3026	0	86.2633	84.1853	77.8458	78.1796	0	85.1024	77.662	87.9857	77.2972	89.7252	82.1512	80.1164	85.1003	82.244	85.8783	82.3776	80.8043	0	83.77	81.3716	87.5369	81.9013	83.5337	82.1647	80.816	0	75.0238	89.2794	88.3212	84.5551	0	0
		403	1794.9	0	0	87.1059	0	0	91.1691	0	85.9453	0	0	82.206	90.837	83.8693	0	82.2216	81.6404	80.5674	0	76.8629	88.7452	80.471	84.2426	0	77.6411	86.2071	79.4825	86.7312	78.2803	88.8771	0	82.1999	0	83.7126	77.9241	82.7945	0	85.5981	84.31	82.9359	0	80.8722	80.7638	93.3905	82.5904	0	82.3823
		404	1798.76	0	0	93.4241	79.9731	0	95.0631	0	81.2495	0	0	85.1849	89.0679	83.6204	84.7616	81.925	79.1934	78.5194	0	0	81.391	78.9557	89.3268	75.5291	87.4005	82.844	80.0845	79.1237	83.709	82.7516	0	82.6064	0	83.9737	81.6379	85.0405	80.0235	81.4372	71.3309	82.9105	0	80.6934	80.8126	86.0184	92.3558	0	0
		405	1802.62	83.6496	0	88.5336	0	0	86.7983	80.9206	83.6701	0	0	78.7915	85.2945	82.6275	81.0858	83.9397	78.2293	74.4802	86.4337	78.118	86.9492	79.3159	76.2185	84.8845	81.2224	78.0442	76.9617	82.058	85.7624	82.4714	83.6693	82.6731	0	82.4922	83.5397	84.4704	86.6637	90.8664	74.7312	80.2381	0	77.783	87.0091	84.5224	86.8726	0	78.1684
		406	1806.48	0	83.9596	82.5647	76.8638	80.0933	90.0333	0	0	0	0	82.721	81.683	78.4039	82.0004	89.7051	0	79.6747	82.2627	0	77.8798	82.2362	84.041	0	0	81.0821	81.2405	83.523	79.5424	86.3763	0	79.4708	0	81.8605	77.3169	88.2403	80.9412	86.8927	75.4996	87.4603	0	79.5656	84.268	89.8835	90.631	0	83.8456
		407	1810.34	0	0	87.3198	0	84.2506	95.8026	78.8312	82.2515	0	0	83.4714	85.6032	86.0097	82.85	80.9075	83.9967	77.479	79.9774	77.9359	84.8175	80.0151	85.5964	77.9723	88.9972	82.8413	80.5926	85.8297	80.7964	83.2027	86.8673	80.2614	0	88.6846	84.9577	82.1596	84.5241	87.3719	80.509	80.2913	0	76.9629	85.3002	77.9866	84.4415	0	87.4084
		408	1814.2	82.813	0	82.3082	0	0	83.8575	86.2311	80.2132	0	0	79.7382	85.2433	87.3496	0	87.862	0	0	84.3787	79.3195	85.681	80.9293	87.1316	81.7813	81.7605	85.8596	84.2317	82.2332	76.254	88.0015	0	83.114	0	85.4741	84.1429	81.9377	78.0669	89.0634	72.759	85.4446	0	78.731	82.5867	81.1088	85.2106	0	80.1406
		409	1818.06	83.2261	0	84.0153	0	85.8555	89.8533	0	85.2196	0	0	79.4328	88.0623	77.4141	0	87.9412	77.5671	76.3101	0	0	82.4595	75.0894	81.5496	0	82.7272	78.7053	77.0235	81.539	76.3043	91.2797	0	85.0959	0	82.9893	87.3307	82.2944	84.3943	94.9359	0	85.0475	0	79.2668	80.9386	89.6378	89.9487	0	82.3211
		410	1821.92	0	81.8637	84.3112	78.9012	76.7162	92.735	79.5249	81.7948	79.6691	0	83.7866	84.3179	83.6566	81.5658	92.4565	79.7842	83.1543	80.261	0	86.7192	79.1751	81.0984	0	79.4178	0	80.1758	83.3434	73.7592	75.1917	0	81.8226	0	80.5648	78.9585	85.7112	78.1781	88.3356	0	0	0	76.8998	83.397	87.6414	91.9832	0	83.7504
		411	1825.78	85.1906	0	86.3704	0	0	0	0	0	81.4721	77.0788	84.7777	0	84.4859	77.8015	87.3	77.5933	80.7579	73.5112	0	85.7841	79.2764	79.835	0	82.267	80.3969	82.1252	86.37	84.0371	83.3546	0	0	0	80.6326	78.1928	78.7376	82.2978	90.9318	81.7163	0	0	76.3082	78.7566	83.6666	82.8169	0	82.2377
		412	1829.64	0	82.5249	87.0104	79.2652	72.4052	87.8	0	0	0	83.301	83.396	88.6153	86.0465	78.5915	83.8461	0	77.2872	76.8223	0	86.4959	0	85.7471	84.3626	81.3215	79.7964	86.3739	88.6402	89.3954	78.8159	87.9109	79.4415	0	84.8632	79.9878	79.4256	80.8076	91.4168	80.7392	0	0	75.783	0	89.4743	85.5176	0	82.2854
		413	1833.5	0	82.8993	83.7052	70.1891	77.8467	81.1259	0	82.6405	0	79.4681	0	93.3279	83.2958	0	92.419	83.198	84.2474	79.1774	0	85.8395	84.7348	80.055	0	86.0744	82.2101	83.9606	83.2458	84.8004	86.066	86.0927	87.7867	0	79.4022	83.4807	82.8738	82.5752	86.6874	0	82.8143	0	80.1494	83.7484	87.6503	86.5921	0	87.4869
		414	1837.36	85.5446	86.1214	78.8331	0	0	79.993	83.306	0	0	0	83.1451	87.6038	84.4906	83.5507	83.1113	79.6802	76.5396	84.2203	0	94.4093	79.962	80.7264	0	81.0552	76.0452	85.264	85.4757	79.3425	83.1635	0	0	0	86.9728	91.8528	83.3288	79.3665	84.0418	0	0	0	84.5388	89.1275	87.1666	84.7814	0	82.8151
		415	1841.22	82.7669	0	84.1606	0	0	80.1214	0	0	0	0	0	87.3916	83.9557	80.023	86.5714	78.053	83.4668	82.976	0	86.9477	82.2321	76.7762	82.5476	83.3097	83.3742	80.5459	0	82.3381	86.3803	0	0	0	82.5361	81.093	85.7732	83.0723	88.801	0	0	0	83.0329	0	88.2334	91.2937	0	0
		416	1845.08	83.8583	0	85.2046	0	77.4561	0	0	0	0	81.8805	0	91.5707	85.8747	81.7112	84.6322	79.7387	0	0	82.7476	81.358	80.3799	84.0302	78.741	85.5053	75.8408	85.5843	91.5318	0	85.1678	0	78.9195	0	80.0599	89.1999	88.4543	84.7173	91.4524	80.7279	0	0	86.7778	86.9888	77.8901	88.7815	0	84.0303
		417	1848.94	80.0137	0	85.4542	0	80.4804	87.099	0	0	83.1152	0	78.432	87.2971	84.7208	79.0395	86.3021	87.6214	76.8682	0	0	83.8044	77.3637	83.4255	77.2356	87.6639	74.9117	82.5019	85.208	0	88.2705	0	77.8921	0	83.7503	82.1896	84.4439	0	0	81.0794	82.664	0	83.7687	88.0819	94.458	88.3517	0	88.7444
		418	1852.8	85.4161	0	86.3449	0	0	85.8699	0	84.8236	0	0	79.1604	90.5157	85.2071	78.7488	85.1985	87.6886	0	74.8284	0	85.1526	77.4619	82.5815	82.8296	82.4182	74.2349	84.6546	86.243	81.1007	80.5721	0	80.4549	0	89.2929	87.3528	86.2997	79.0008	87.9305	81.9052	84.0225	0	83.4163	0	80.1121	88.841	0	81.2803
		419	1856.66	83.8441	0	88.6011	0	0	80.6867	0	79.7126	0	83.2735	78.6932	83.2631	87.8768	83.9843	85.7745	0	83.9363	74.9075	0	83.833	77.9358	86.698	0	79.0904	0	80.8207	87.0979	0	81.0736	84.972	84.896	0	84.8983	88.6065	85.3622	82.4041	86.7066	85.1851	0	80.9591	84.6475	85.4948	83.6803	85.8161	0	78.3413
		420	1860.52	88.4193	0	88.1615	0	77.5742	80.1007	0	82.817	77.541	0	80.529	89.1629	87.1292	0	83.9889	78.4714	78.5683	0	0	82.0535	81.2504	84.0796	81.6701	84.8452	0	77.7687	81.2696	83.0824	83.1359	83.9369	80.2556	0	83.0824	83.0457	87.0693	85.346	90.0875	80.6376	0	0	87.7812	89.0109	82.7742	86.991	0	80.8452
		421	1864.38	85.2767	89.1437	86.9859	0	0	79.7877	0	87.0286	0	77.1069	0	88.0027	86.6826	79.532	80.327	0	0	0	0	87.9029	76.2741	82.2714	83.1565	94.8159	0	80.7718	86.0112	80.651	91.4848	85.0631	84.5559	81.7017	81.0638	82.4835	0	91.9189	90.083	76.0559	84.8298	0	80.8881	81.2757	86.952	88.4741	0	0
		422	1868.24	87.9407	81.1831	88.9323	0	0	89.5915	0	83.8414	0	77.0179	74.307	94.2121	83.6512	88.3745	83.4269	75.8576	81.4236	80.8362	0	84.1478	77.2579	86.7169	79.8577	80.1929	77.7355	83.8282	82.4368	75.7483	0	86.6888	83.6202	90.6932	84.7274	80.728	0	89.1048	85.7257	84.5514	86.0733	0	83.7369	0	89.5077	88.1001	0	81.3093
		423	1872.1	82.9415	0	81.2131	0	77.5936	89.4098	0	79.0542	0	81.1221	73.9595	86.3422	83.5016	87.7429	88.7818	0	80.1281	0	0	82.1611	77.9065	89.4411	77.1038	86.1062	0	81.1083	88.7474	83.0772	88.3138	83.3373	82.1265	0	81.754	81.7758	0	85.3803	87.0827	0	86.4985	0	83.9381	85.9866	85.4323	87.2454	0	76.6717
		424	1875.96	84.1101	82.2264	82.8857	0	76.1455	91.6182	0	82.2734	0	0	85.4218	85.6513	88.9022	83.0868	81.281	0	78.4767	82.4252	77.6993	84.0657	83.2319	84.5651	77.6029	89.035	79.2315	83.2478	83.1572	85.5982	91.0108	84.1345	0	79.7017	85.0918	79.6297	82.2752	85.5636	83.5453	0	83.7386	0	83.4328	81.0408	90.5194	84.4381	0	87.8616
		425	1879.82	86.2333	0	86.0701	0	74.9734	85.5154	73.7547	81.6215	0	86.563	0	91.0093	79.4204	79.8503	85.8259	83.8055	81.2143	0	71.0282	87.3344	78.9977	84.5959	0	81.2388	74.941	81.9112	84.3828	86.1155	87.4077	84.2408	79.3525	84.0111	79.2476	81.6358	0	89.8463	89.511	80.1279	87.4611	0	84.3726	78.9606	89.7982	87.1314	0	83.8825
		426	1883.68	83.9589	0	86.7045	0	0	89.3201	0	0	75.811	0	80.5132	86.2325	86.9221	86.5374	85.348	81.5214	83.1464	83.1414	0	85.1736	79.7121	86.7506	83.3833	88.8843	87.1781	83.7647	87.468	78.9444	86.3877	84.8279	85.5335	83.1001	80.0286	0	86.7999	81.0806	94.8642	77.7899	90.7446	0	82.3557	85.6733	93.996	89.8651	0	79.6366
		427	1887.54	80.7853	0	86.0143	0	0	82.4908	84.0531	88.0907	0	0	80.1721	83.6514	84.4542	82.7153	91.358	0	0	0	0	81.3757	86.4645	87.5533	0	85.8662	70.9829	79.2164	92.2194	83.2704	87.7696	84.7358	80.6192	84.9049	0	88.3305	0	87.3571	86.1541	78.2412	86.5589	0	85.3614	90.1332	88.1669	83.4214	0	83.4613
		428	1891.4	81.8312	0	84.2391	0	78.9406	84.4118	79.9343	0	0	84.6678	76.6965	89.1138	87.2464	83.2211	86.6577	0	84.6382	0	0	83.1393	79.3478	84.2334	82.1002	83.9397	78.6985	83.8361	80.4436	78.509	86.6964	87.0153	84.1081	79.5738	85.2074	86.4741	78.0481	87.3648	92.1408	77.0248	84.0114	0	84.5932	79.0267	85.2981	85.2109	0	85.1476
		429	1895.26	82.1622	83.4378	88.3596	0	77.0145	85.6357	0	82.9744	81.5587	0	0	0	85.0546	80.0705	95.5019	0	0	0	0	80.2104	0	81.9928	81.2491	87.5807	74.8824	78.1079	87.0668	79.5249	80.2898	0	86.1199	85.3234	84.0157	77.324	0	82.0081	93.2348	81.9557	81.2806	0	84.0669	84.4011	85.2242	90.8175	0	87.6551
		430	1899.12	80.1971	0	89.5776	0	79.939	86.171	77.4407	0	0	0	77.8365	83.186	85.0618	80.7722	91.8051	0	75.5993	0	0	84.0828	82.2734	89.9776	0	95.5161	78.7662	77.6759	84.2064	82.4751	86.7246	0	77.2833	86.5899	79.959	80.2877	0	86.1669	87.2678	80.5959	84.1889	0	87.547	82.0178	84.5198	89.9327	0	87.0721
		431	1902.98	78.3957	85.9428	85.1498	0	86.5149	89.4631	80.862	82.653	0	0	83.4795	89.6936	88.9756	76.8726	88.0471	0	81.1333	0	0	88.4085	85.7809	89.8475	77.4784	0	0	80.4726	83.7566	82.7789	86.4932	84.2271	0	88.1551	0	86.4954	84.475	75.8613	88.2371	74.4523	82.4263	0	83.8926	0	88.7006	85.9638	0	77.8299
		432	1906.84	83.1986	86.5572	85.9099	0	0	85.1078	75.8698	78.3111	84.8918	0	83.1474	84.1225	85.348	77.6493	84.0594	76.4225	79.7591	77.9229	0	80.9184	82.608	82.3706	77.3295	86.5475	78.7256	84.9073	86.1054	83.1185	88.3719	0	0	83.8548	78.3882	80.6377	88.1696	84.9634	88.9526	80.0273	85.4	0	85.2731	84.5803	87.5651	89.0622	0	80.2794
		433	1910.7	81.5267	84.4738	85.5761	0	78.0309	85.242	76.3925	0	0	0	81.7466	84.1859	84.7717	83.3574	83.407	81.471	76.9496	0	0	83.0126	84.6426	84.6005	78.9636	0	81.2981	97.0031	91.4526	76.5512	84.8168	84.1372	79.9128	85.0821	81.3773	83.3955	88.4747	79.3585	92.6379	79.322	82.8196	0	84.2871	74.8098	85.5844	83.635	0	84.909
		434	1914.56	83.4409	84.5099	86.2239	0	79.9916	83.9171	80.3248	91.3412	0	76.3955	82.8428	85.3251	80.4252	80.16	0	0	79.6337	82.1	0	82.4423	81.2036	80.4224	84.8227	0	76.0414	82.8231	83.7006	86.3709	84.4437	82.0322	0	86.0936	82.9107	0	0	85.949	86.6754	75.3724	85.0649	0	81.5544	0	88.1144	84.3301	0	84.9874
		435	1918.42	84.2016	84.4162	83.0557	0	82.2137	80.5772	75.395	84.3652	81.4812	0	81.9222	83.0802	80.6484	84.9666	79.6355	0	81.6838	0	0	85.5956	79.2995	85.856	82.11	0	73.4595	84.8903	89.4275	84.3752	81.764	0	79.2358	82.5366	81.2197	0	86.98	81.8415	85.343	79.4722	86.521	0	84.2329	82.4111	86.1858	89.783	0	93.2282
		436	1922.28	87.1421	85.831	83.9046	0	81.6323	83.6293	74.3146	79.7466	77.6938	0	84.3503	87.555	85.7374	80.321	85.762	80.5566	85.1124	0	0	79.5907	81.1162	84.2786	80.7092	0	82.5779	82.3973	84.7615	0	84.6608	85.6737	0	77.8439	88.4815	0	82.1551	82.9514	86.5702	80.5334	90.6657	0	85.159	83.6345	88.9404	82.1641	0	0
		437	1926.14	86.5523	84.4041	86.4313	0	78.8356	82.9931	78.1231	80.2315	75.7501	81.5933	83.9605	86.8059	87.0379	80.1178	83.3108	0	85.0041	0	0	84.27	81.2014	81.0129	76.9301	85.8718	74.5463	0	80.0738	80.4735	84.5357	0	0	81.897	82.2292	76.1198	85.6735	87.6779	91.8805	81.2379	0	0	87.9918	83.0972	90.3867	87.4103	0	87.2935
		438	1930	87.4797	83.987	90.5409	0	0	79.2673	0	78.8246	0	0	78.0235	87.2801	89.7979	81.9063	0	77.1894	81.0328	0	0	88.1963	81.5049	88.7065	81.0077	83.0806	78.4575	84.0281	0	81.6278	81.658	0	0	83.1084	0	79.6355	81.6326	85.6671	85.7443	77.2664	85.0664	0	83.3915	89.8248	92.2807	82.4644	0	79.0396
		439	1933.86	85.0914	81.4101	87.3776	0	81.2541	86.1199	74.7055	0	0	0	86.8621	83.2308	80.553	83.4567	87.5097	0	79.6948	0	0	84.7042	81.1381	85.5096	82.3128	0	81.3431	86.0761	79.8938	82.7536	86.1419	0	83.0848	88.9554	81.5341	84.4274	84.67	81.8285	90.1224	0	80.3555	0	86.5233	0	82.7318	86.316	0	81.5762
		440	1937.72	88.2373	80.55	89.6978	0	75.7725	87.8996	74.9106	77.9178	79.7799	0	85.0007	85.0573	79.9172	85.014	0	79.5132	82.8901	84.6406	0	83.5125	84.655	88.142	72.2192	0	81.1245	88.7783	85.4337	85.037	83.5328	0	0	81.28	85.5626	82.1805	84.4088	83.2143	86.6424	79.9706	81.4392	0	85.1836	90.2471	88.6534	85.6766	0	82.7648
		441	1941.58	85.9855	87.9147	88.4972	0	78.0595	84.1229	76.2986	85.4054	77.0782	80.8295	86.2671	87.0463	83.2585	80.6989	86.9535	0	75.9894	0	0	0	78.277	83.005	83.5168	0	77.8613	0	93.485	83.3107	87.6278	0	0	84.2732	83.6251	87.7041	86.2625	82.8723	86.288	77.6752	87.5957	0	81.3905	87.5941	88.7224	87.4991	0	82.8445
		442	1945.44	0	86.734	86.1595	0	84.1037	81.1538	83.227	81.601	75.689	0	75.2209	82.9643	82.8139	81.113	80.0863	0	79.3924	0	0	85.4074	84.2682	83.0397	82.8847	0	80.1773	77.7699	85.2466	87.6692	87.2814	0	0	84.7069	86.5436	0	84.0115	75.4442	87.7109	83.255	0	0	82.9362	85.2711	88.9828	90.4913	0	84.6064
		443	1949.3	78.0582	89.6676	0	0	82.8629	91.7441	74.6753	85.4834	77.2549	0	92.3024	84.6766	83.7577	0	81.8575	83.4863	83.2143	0	0	83.4968	76.1158	81.7869	84.1503	0	79.4724	0	82.8506	83.0414	90.7421	84.1807	0	85.8258	79.7878	85.8583	84.3472	86.5644	86.173	78.593	81.4513	0	84.2869	0	87.98	84.7549	0	88.0038
		444	1953.16	83.0717	85.8617	88.1189	0	76.8191	83.923	76.388	79.8072	86.1833	77.567	83.8122	90.8338	87.3299	88.812	86.427	75.0871	85.5919	81.9352	0	87.258	80.617	84.7431	82.149	0	82.9989	84.8482	80.2076	0	78.5035	0	0	86.7714	84.6808	83.2384	89.4634	79.5551	91.8298	0	84.8771	0	88.1681	0	82.6255	85.0475	0	87.1189
		445	1957.02	84.0023	83.6243	90.129	0	75.9721	85.8653	0	80.1822	78.0544	0	82.343	85.7261	83.0016	83.2805	84.36	0	0	86.6111	0	85.8751	81.856	83.2817	80.1744	0	77.0856	85.7424	81.9904	82.1936	84.1485	0	0	87.0211	0	81.4508	88.5138	81.3161	93.2839	80.3106	85.3497	0	88.6639	0	86.699	88.4544	0	92.38
		446	1960.88	77.5178	82.3188	82.9938	0	77.0716	82.4744	0	85.3389	0	84.3588	84.6241	0	82.9233	85.2548	0	80.4414	86.7649	0	75.6065	80.2077	0	87.0163	80.9359	0	83.7865	84.5376	85.6765	86.3567	80.9468	84.1698	77.738	82.0788	82.3821	82.0511	75.3826	81.7803	89.9213	82.8653	89.538	0	85.4171	0	91.9054	82.4046	0	0
		447	1964.74	78.1902	86.7812	84.2122	80.7724	0	78.6325	82.9672	83.8087	0	80.9513	81.956	81.1926	84.4643	81.1435	87.0589	80.4165	83.6982	0	0	87.7694	84.7693	0	81.2827	0	83.8871	85.6951	89.6871	78.765	81.3051	0	0	82.8075	82.5462	0	79.7889	76.7169	84.8393	78.8646	0	0	83.1011	84.5123	89.8716	84.4171	0	0
		448	1968.6	82.0866	0	86.7457	0	0	85.2408	79.1021	85.2821	82.9618	81.1044	76.7047	83.1248	87.6625	83.4375	0	0	84.592	0	72.6488	84.1858	0	84.5831	84.4044	0	81.8509	0	80.8677	78.5916	84.0751	0	0	80.2538	81.4139	85.6593	80.8595	0	91.0312	82.926	84.6855	0	80.3953	0	0	85.2802	0	83.2203
		449	1972.46	79.28	0	86.3362	0	77.8335	80.9774	79.3976	80.6134	0	78.8201	82.4044	84.5752	80.4163	79.8806	81.7061	0	84.5994	0	0	84.9386	0	86.6563	82.2724	0	73.3569	89.1739	84.3589	79.7224	87.5016	0	83.3092	0	85.4611	84.8124	83.5461	81.0798	86.8891	85.2572	83.6987	0	84.0133	0	84.4821	86.0354	0	84.9138
		450	1976.32	82.9372	84.7372	86.8532	0	76.1043	89.6139	80.8399	88.0047	77.4686	77.888	81.0022	83.0803	86.4692	82.179	0	0	89.7682	0	0	86.4727	0	84.2129	0	0	80.3727	87.787	84.3906	82.336	84.4759	86.5365	0	79.0863	81.7014	0	86.0943	74.9493	87.6212	0	0	79.2235	85.1121	85.5068	88.9686	87.8308	0	85.6138
		451	1980.18	0	87.4699	84.2389	0	0	88.4704	79.4824	85.3557	0	75.8742	81.269	84.951	87.6932	83.1184	0	0	76.8945	0	80.3669	87.6445	80.5688	88.279	82.1702	0	80.38	81.9877	87.6693	80.8596	87.3262	78.8829	0	77.7945	85.1081	84.7723	82.704	84.9734	91.672	81.078	79.4087	0	79.5903	0	85.9228	86.4632	0	87.6756
		452	1984.04	80.9661	85.3215	89.1027	0	0	86.4268	76.1384	85.8021	81.5663	79.6702	86.64	86.5371	0	0	0	0	0	78.3607	84.1016	88.6032	76.555	84.0807	84.147	0	82.6059	83.5134	86.6726	83.5147	0	0	0	85.0758	85.1981	0	85.5398	79.8607	95.3535	0	81.0821	0	82.958	89.0233	90.3825	81.2189	0	84.7668
		453	1987.9	84.518	85.1933	87.7066	76.2602	78.254	84.1957	81.0342	87.8249	82.7114	85.9196	80.6647	80.4599	85.4133	84.8074	83.5666	78.0613	82.0249	74.9637	78.658	92.1618	0	84.3492	92.4139	84.8783	79.0107	83.3681	85.1811	86.8606	87.0578	83.9795	85.1522	85.1613	79.4059	86.5543	84.12	82.8155	84.7226	85.4154	80.2864	0	85.2546	0	0	79.3781	0	85.7776
		454	1991.76	0	82.2312	0	80.2897	0	80.0878	0	92.2154	0	83.4376	81.7959	85.9019	87.8513	0	90.3341	0	74.2939	80.93	0	89.365	84.2583	84.1575	85.6919	79.7495	82.7378	82.0249	82.9122	85.4013	80.8834	80.2439	83.6689	83.1375	87.3852	82.5966	83.848	0	87.9356	0	87.7187	0	82.3867	85.3134	91.9649	82.4334	0	85.4947
		455	1995.62	0	86.9437	0	0	0	86.4109	77.724	84.7604	0	80.6641	85.764	86.4281	81.9831	82.9141	0	79.5897	81.5245	76.0967	0	0	0	81.2292	80.0037	84.6669	82.0822	84.1343	88.018	85.8231	87.6972	83.4775	84.4753	80.8153	82.9144	77.5397	82.5504	0	85.3035	80.6382	85.0698	0	85.598	89.1945	88.752	79.1842	0	82.2628
		456	1999.48	82.7148	84.4898	0	73.4724	78.8606	85.6637	0	85.9971	82.3678	83.3899	81.4238	94.4577	83.3807	0	90.1695	83.43	0	80.1198	81.6396	0	0	87.5307	85.5823	0	77.463	80.7502	81.6461	83.19	87.9028	0	0	86.5071	89.3353	78.5733	82.2119	84.8459	89.198	0	86.9021	0	82.5527	0	82.2615	88.4211	82.972	0
		457	2003.34	0	86.2407	85.0635	81.2039	0	88.4763	81.0273	85.5622	0	81.9173	85.5032	83.3323	82.5413	83.6714	82.5494	0	76.6861	80.3622	77.8631	82.1107	0	88.6611	83.9983	81.7075	88.9911	81.9542	89.3946	81.4344	86.3758	81.51	82.6474	84.4464	84.794	0	0	76.7285	91.5002	0	81.9891	0	81.4048	0	88.3932	82.6075	0	87.0608
		458	2007.2	81.5571	86.2492	0	80.4942	78.2371	86.6797	0	77.7744	0	81.4981	86.3781	81.5688	84.6274	79.4186	78.3264	0	84.4092	82.8364	0	82.0316	81.4697	84.5605	81.2513	82.0398	0	81.1876	85.8554	82.3045	0	86.4432	0	84.789	86.051	80.5477	85.5402	89.0334	89.3086	0	86.3229	0	82.9807	80.3398	82.7489	81.1238	0	83.7729
		459	2011.06	77.7669	87.3171	0	0	86.2309	91.5582	72.6504	86.8029	0	86.4396	80.6944	86.8631	85.7042	83.7543	0	0	81.9371	82.7109	0	0	82.5365	77.3378	82.0131	80.1123	75.3428	81.3167	81.4922	84.7145	0	80.7291	0	90.0472	82.575	85.1468	76.8169	0	86.497	78.7733	81.0776	0	88.12	0	91.8385	0	0	84.9192
		460	2014.92	0	85.2172	0	79.9625	0	89.4835	0	85.7636	0	79.3354	82.1446	83.3995	81.2557	85.5743	88.2833	0	0	82.4068	0	81.8142	0	0	80.3722	83.7024	74.7019	0	86.6453	86.196	0	83.5312	0	82.011	86.0664	86.8084	85.9701	78.0405	91.0478	84.6235	84.5864	0	83.672	0	85.5304	85.8171	0	81.1796
		461	2018.78	0	89.416	0	0	81.0363	82.0657	0	86.6413	77.7955	78.8753	82.4542	84.0152	81.1385	87.0154	86.9339	0	0	79.0027	0	89.9259	0	81.7567	83.3814	0	79.0172	82.7058	90.0106	80.8391	84.3697	0	0	89.5274	85.6915	81.6986	80.4343	0	89.8566	0	0	0	86.5183	0	87.057	78.8931	0	85.0141
		462	2022.64	83.0881	84.6018	84.6618	82.1683	75.2882	82.5039	77.8574	83.2498	75.6448	83.9509	84.8714	83.9671	81.9239	81.194	0	0	74.4638	84.4305	0	93.6675	0	0	81.5416	83.592	78.8302	82.5056	88.4089	82.5316	0	0	79.13	85.3944	88.7965	82.291	86.9477	83.4265	86.9575	0	0	0	80.7631	0	82.1031	87.0637	0	0
		463	2026.5	0	84.9785	0	0	0	83.8023	0	79.8238	78.8287	81.1061	78.7293	80.6153	82.7696	84.4676	79.8225	78.7393	83.1815	79.9765	0	83.5909	0	0	89.5142	0	0	0	90.3185	77.8524	81.8076	86.5787	0	81.1378	77.8429	92.4857	88.351	0	85.5603	76.7036	0	0	86.4036	0	84.8193	81.4347	0	0
		464	2030.36	76.7524	87.6479	0	0	80.3729	88.6115	0	76.8681	0	84.2812	85.7761	86.8211	82.62	0	0	0	78.889	76.9252	0	82.8191	81.6437	0	79.9725	84.8301	0	0	84.8653	85.9223	0	84.8937	84.2282	81.3657	85.0549	84.0622	82.5231	81.1109	88.1758	80.0072	82.1512	0	93.2396	82.2206	87.9621	87.4012	0	0
		465	2034.22	80.4005	0	87.1939	0	0	86.2396	0	85.9337	0	81.869	81.0941	84.6034	85.886	78.808	83.1495	0	74.7691	80.7898	0	89.9494	0	86.09	80.8622	82.5017	77.5782	87.8671	84.1052	79.9035	88.4885	83.8267	0	80.4206	81.7497	85.7767	80.913	0	87.5166	0	86.6044	0	83.1413	85.0629	84.3502	77.5251	0	91.344
		466	2038.08	80.2561	0	83.8804	86.11	0	89.3284	0	84.143	0	81.5763	0	83.1438	82.9446	85.911	82.8422	83.8424	76.5493	82.3395	0	85.3428	0	0	81.3535	87.5669	0	89.3302	85.0399	77.6944	88.4396	0	81.0747	79.6853	0	83.2997	82.6451	0	87.3357	79.808	91.0493	0	79.318	87.7148	84.1078	77.8418	0	88.3422
		467	2041.94	0	0	0	77.6733	0	85.4103	84.3314	86.4624	77.222	78.5195	78.4664	87.0213	82.6557	82.4272	81.1472	0	0	81.2772	0	77.1495	82.1899	0	87.2633	88.4542	76.1285	0	84.0637	85.0441	80.7003	90.2099	83.8144	81.908	84.0079	81.122	0	0	84.8107	78.362	79.7977	0	86.4186	0	86.9304	88.1363	0	82.417
[truncated: 141 more rows]
[truncated: 19 more columns]

## Sheet: Average Spots by Background
				SptId_18	SptId_19	SptId_21	SptId_22	SptId_24	SptId_27	SptId_28	SptId_29	SptId_30	SptId_31	SptId_32	SptId_34	SptId_37	SptId_39	SptId_41	SptId_42	SptId_43	SptId_44	SptId_46	SptId_50	SptId_52	SptId_53	SptId_55	SptId_56	SptId_58	SptId_60	SptId_61	SptId_62	SptId_63	SptId_65	SptId_67	SptId_70	SptId_71	SptId_72	SptId_74	SptId_75	SptId_77	SptId_79	SptId_80	SptId_82	SptId_83	SptId_85	SptId_87	SptId_88	SptId_89	SptId_92
[truncated: 609 more rows]
[truncated: 19 more columns]
