# Supplementary material for: Quantitative imaging of transcription in living Drosophila embryos reveals the impact of core promoter motifs on promoter state dynamics
Source: Nat Commun. 2021 Jul 23;12:4504. doi: 10.1038/s41467-021-24461-6 (PMC8302612; doi:10.1038/s41467-021-24461-6)
Supplement: Supplementary file 13 — Source Data [file 41467_2021_24461_MOESM13_ESM.zip › NatComm Source Data/snaE-Kr-INR2Pr/Kr-INR2Pr M2 - DividedByBackground_SpatialSelected.xls]

## Sheet: Spots by Background
		Frame	Time	SptId_12	SptId_14	SptId_15	SptId_16	SptId_18	SptId_20	SptId_22	SptId_23	SptId_25	SptId_28	SptId_29	SptId_30	SptId_33	SptId_34	SptId_38	SptId_39	SptId_40	SptId_42	SptId_43	SptId_44	SptId_46	SptId_50	SptId_51	SptId_52	SptId_55	SptId_57	SptId_58	SptId_60	SptId_61	SptId_63	SptId_66	SptId_68	SptId_71	SptId_72	SptId_73	SptId_74	SptId_76	SptId_80	SptId_82	SptId_83	SptId_84	SptId_85	SptId_89	SptId_90	SptId_91	SptId_92
		0	189.14	0	0	0	0	0	0	0	0	0	0	0	0	0	0	0	0	0	0	0	0	0	0	0	0	0	0	0	0	0	0	0	0	0	0	0	0	0	0	0	0	0	0	0	0	0	0
		1	193	0	0	0	0	0	0	0	0	0	0	0	0	0	0	0	0	0	0	0	0	0	0	0	0	0	0	0	0	0	0	0	0	0	0	0	0	0	0	0	0	0	0	0	0	0	0
		2	196.86	0	0	0	0	0	0	0	0	0	0	0	0	0	0	0	0	0	0	0	0	0	0	0	0	0	0	0	0	0	0	0	0	0	0	0	0	21.3968	0	0	0	0	0	0	0	0	0
		3	200.72	0	0	0	0	0	0	0	0	0	0	0	0	0	0	0	0	0	0	0	0	0	0	0	0	0	0	0	0	0	0	0	0	0	0	0	0	0	0	0	0	0	0	0	0	0	0
		4	204.58	0	0	0	0	0	0	0	0	0	0	0	0	0	0	0	0	0	0	0	0	0	0	0	0	0	0	0	0	0	0	0	0	0	0	0	0	27.4315	0	0	0	0	0	0	0	0	0
		5	208.44	0	0	0	0	0	0	0	0	0	0	0	0	0	0	0	0	0	0	0	0	0	0	0	0	0	0	0	0	0	0	0	0	0	0	0	0	73.5889	0	0	0	0	0	0	0	0	0
		6	212.3	0	0	0	0	0	0	0	0	0	0	0	0	0	0	0	0	0	0	0	0	0	0	0	0	0	0	0	0	0	0	0	0	0	0	0	0	36.0665	0	0	0	0	0	0	0	0	0
		7	216.16	0	0	0	0	0	0	0	0	0	0	0	0	0	0	0	0	0	0	0	0	0	0	0	0	0	0	0	0	0	0	0	0	0	0	0	0	0	0	0	0	0	0	0	0	0	0
		8	220.02	0	0	0	0	0	0	0	0	0	0	0	0	0	0	0	0	0	0	0	0	0	0	0	0	0	0	0	0	0	0	0	0	0	0	0	0	76.958	0	0	0	0	0	0	0	0	0
		9	223.88	0	0	0	0	0	30.0794	0	0	0	0	0	0	0	0	0	0	0	0	0	0	0	0	0	0	0	0	0	0	0	0	0	0	0	0	0	0	77.8414	0	0	0	0	0	0	0	0	0
		10	227.74	0	0	0	0	0	56.2301	0	0	0	0	0	0	0	0	0	0	0	0	0	0	0	0	0	0	0	0	0	0	0	0	0	0	0	0	0	0	75.4493	0	0	0	0	0	0	0	0	0
		11	231.6	0	0	0	0	0	29.9952	0	0	0	0	0	0	0	0	0	0	0	0	0	0	0	0	0	0	0	0	0	0	0	0	0	0	0	0	0	0	74.8852	0	0	0	0	0	0	0	0	0
		12	235.46	0	0	0	0	0	38.1325	0	0	0	0	0	0	0	0	0	0	0	0	0	0	0	0	0	0	0	0	0	0	0	0	0	0	0	0	0	0	83.8464	0	0	0	0	0	0	0	0	0
		13	239.32	0	0	0	0	0	37.7678	0	0	0	0	0	0	0	0	0	0	0	0	0	0	0	0	0	0	0	0	0	0	0	0	0	0	0	0	0	0	92.7347	0	0	0	0	0	0	0	0	0
		14	243.18	0	0	0	0	0	69.2319	0	0	0	0	0	0	0	0	0	0	0	0	0	0	0	0	0	0	0	0	0	0	0	0	0	0	0	0	0	0	56.2806	0	0	0	0	0	0	0	0	0
		15	247.04	0	0	0	0	0	0	0	0	0	0	0	0	0	0	0	0	0	0	0	0	0	0	0	0	0	0	0	0	0	0	0	0	0	0	0	0	104.85	0	0	0	0	0	0	0	0	0
		16	250.9	0	0	0	0	0	53.9092	0	0	0	0	0	0	0	0	0	0	0	0	0	0	0	0	0	0	0	0	0	0	0	0	0	0	0	0	0	0	130.673	0	0	0	0	0	0	0	0	0
		17	254.76	0	0	0	0	0	20.8688	0	0	0	0	0	0	0	0	0	0	0	0	0	0	0	0	0	0	0	0	0	0	0	0	0	0	0	0	0	0	137.05	0	0	0	0	0	0	0	0	0
		18	258.62	0	0	0	0	0	64.099	0	0	0	0	0	0	0	0	0	0	0	0	0	0	0	0	17.5587	0	0	0	0	0	0	0	0	0	0	0	0	0	79.5937	0	0	0	0	0	0	0	0	0
		19	262.48	0	0	0	0	0	51.1587	0	0	0	0	0	0	0	0	0	0	0	0	0	0	0	0	0	0	0	0	0	0	0	0	0	0	0	0	0	0	110.389	0	0	0	0	0	0	0	0	0
		20	266.34	0	0	0	0	0	19.6462	0	0	0	0	0	0	0	0	0	0	0	0	0	0	0	0	0	0	0	0	0	0	0	0	0	0	0	0	0	0	131.343	0	0	0	0	0	0	0	0	0
		21	270.2	0	0	0	0	0	44.3926	0	0	0	0	0	0	0	0	0	0	0	0	0	0	0	0	0	0	0	0	0	0	0	0	0	0	0	0	0	0	159.59	0	0	14.2129	0	0	0	0	0	0
		22	274.06	0	0	0	0	0	24.835	0	0	0	0	0	0	0	0	0	0	0	0	0	0	0	0	0	0	0	0	0	0	0	0	0	0	0	0	0	0	161.843	0	0	0	0	0	0	0	0	0
		23	277.92	0	0	0	0	0	60.2204	0	0	0	0	0	0	0	19.4003	0	0	0	0	0	0	0	0	0	0	0	0	0	0	0	0	0	0	0	0	0	0	88.6241	0	0	0	0	0	0	0	0	0
		24	281.78	35.1668	0	0	0	0	20.4324	0	0	0	0	0	0	0	0	0	0	0	0	0	0	0	0	0	0	0	0	0	0	0	0	0	0	0	0	0	0	146.183	0	0	0	0	0	0	0	0	0
		25	285.64	0	0	0	0	0	16.4469	0	0	0	0	0	0	0	0	0	0	0	0	0	0	0	0	0	0	0	0	0	0	0	0	0	0	0	0	0	0	161.398	0	0	0	0	0	0	0	0	0
		26	289.5	20.32	0	0	0	0	20.9062	0	0	0	0	0	0	0	0	0	0	0	0	0	0	0	0	0	0	0	0	0	0	0	0	0	0	0	0	0	0	157.255	0	0	0	0	0	34.4229	0	0	0
		27	293.36	0	0	0	0	0	42.7716	0	0	0	0	0	0	0	0	0	0	0	0	0	0	0	0	0	0	0	0	0	0	0	0	0	0	0	0	0	0	174.721	0	0	0	0	0	0	0	0	0
		28	297.22	0	0	0	0	0	19.4873	0	0	0	0	0	0	0	0	0	0	0	0	0	0	0	0	0	0	0	0	0	0	0	0	0	0	0	0	0	0	196.332	18.7553	0	0	0	0	0	0	0	0
		29	301.08	19.7198	0	0	0	0	0	0	0	0	0	0	0	0	0	0	0	0	0	0	0	0	0	0	0	0	0	0	0	0	0	0	0	0	0	0	0	228.047	0	0	0	0	0	0	0	0	0
		30	304.94	64.4357	0	0	0	0	17.1954	0	0	0	0	0	0	0	0	0	0	0	0	0	0	0	0	0	0	0	0	0	0	0	0	0	0	0	0	0	0	180.395	43.8268	0	0	0	0	0	0	0	0
		31	308.8	36.6094	0	0	0	0	42.8697	0	0	0	0	0	0	0	0	0	0	0	0	0	0	0	0	0	0	0	0	0	0	0	0	0	0	0	0	0	0	165.657	0	0	0	0	0	0	0	0	0
		32	312.66	42.2143	0	0	0	0	45.9477	0	0	0	0	0	0	0	0	0	0	0	0	0	0	0	0	0	0	0	0	0	0	0	0	0	0	0	0	0	22.5178	182.773	20.0031	0	0	0	0	0	0	0	0
		33	316.52	41.7279	0	0	0	0	54.0091	0	0	0	0	0	0	0	0	0	0	0	0	0	0	0	0	0	0	0	0	0	0	0	0	0	0	0	0	0	0	228.964	53.5646	0	0	0	0	0	0	0	0
		34	320.38	58.1089	0	0	0	0	49.9682	0	0	0	0	0	0	0	0	0	0	0	0	0	0	0	0	0	0	0	0	0	0	0	0	0	0	0	0	0	0	175.441	37.7171	0	0	0	0	0	0	0	0
		35	324.24	62.7993	0	0	0	0	48.8991	0	0	0	0	0	0	0	0	0	0	0	0	0	0	0	0	0	0	0	0	0	0	0	0	0	0	0	0	0	0	206.782	61.7648	0	0	0	0	0	0	0	0
		36	328.1	89.5226	0	0	0	0	66.5183	0	0	0	0	0	0	0	0	0	0	0	0	0	0	0	0	0	0	0	0	0	0	0	0	0	0	0	0	0	0	194.246	57.2828	25.5856	0	0	0	0	0	0	0
		37	331.96	85.0271	0	0	0	0	53.1576	0	0	0	0	0	0	0	0	0	0	0	0	0	0	0	0	0	0	0	0	0	0	0	0	0	0	0	0	0	0	173.556	84.1958	0	0	0	0	0	0	0	0
		38	335.82	68.5088	0	0	0	0	43.1885	0	0	0	0	0	0	0	0	0	0	0	0	0	0	0	0	0	0	0	0	0	0	0	0	0	0	0	0	0	0	169.745	86.1599	0	0	0	0	0	0	0	0
		39	339.68	57.824	0	0	0	0	26.7628	0	0	0	0	0	0	0	0	0	0	0	0	0	0	0	0	0	0	0	0	0	0	0	0	0	0	0	0	0	0	146.709	114.654	0	0	0	0	0	0	0	0
		40	343.54	100.026	0	0	0	0	36.5207	0	0	0	0	0	0	0	0	0	0	0	0	0	0	0	0	0	0	0	0	0	0	0	0	0	0	0	0	0	0	106.256	52.0138	0	0	0	0	0	0	0	0
		41	347.4	116.793	0	0	0	0	44.1904	0	0	0	0	0	0	0	0	0	0	0	0	0	0	0	0	22.3472	0	0	0	0	0	0	0	0	0	0	0	0	0	174.292	132.443	0	0	0	0	0	0	0	0
		42	351.26	86.9912	0	0	0	0	0	0	0	0	0	0	0	0	0	0	0	0	0	0	0	0	0	0	0	0	0	0	0	0	0	0	0	0	0	0	0	151.923	116.482	0	0	0	0	0	0	0	0
		43	355.12	113.036	0	0	0	0	24.5603	0	0	0	0	0	0	0	0	0	0	0	0	0	0	0	0	37.1826	0	0	0	0	0	0	0	0	0	0	0	0	0	132.253	104.224	0	0	0	0	0	0	0	0
		44	358.98	121.579	0	0	0	0	59.1341	0	0	0	0	0	0	0	0	0	0	0	0	0	0	0	0	22.5066	0	0	0	0	0	0	0	0	0	0	0	0	0	173.607	128.891	0	0	0	0	0	0	0	0
		45	362.84	90.8127	0	0	0	0	43.1585	0	0	0	0	0	0	0	0	0	0	0	0	0	0	0	0	28.1978	0	22.3526	0	0	0	0	0	0	0	0	0	0	20.3079	108.326	142.984	0	0	0	0	0	0	0	0
		46	366.7	137.036	0	0	0	0	24.1871	0	0	0	0	0	0	0	0	0	0	0	0	0	0	0	0	0	0	38.903	0	0	0	0	0	0	0	0	0	0	0	155.852	148.649	0	0	0	0	0	0	0	0
		47	370.56	126.317	0	0	0	0	0	0	0	0	0	0	0	0	0	0	0	0	0	0	0	0	0	52.5373	0	44.3205	0	0	0	0	0	0	0	0	0	0	0	156.608	125.615	0	0	0	0	0	0	0	0
		48	374.42	179.941	0	0	0	0	16.7647	19.3396	0	0	0	0	0	0	0	0	0	0	0	0	0	0	0	48.3067	0	33.4997	0	0	0	0	0	0	0	0	71.8984	0	0	171.952	96.924	0	0	0	0	0	0	0	0
		49	378.28	134.365	0	0	0	0	0	0	0	0	0	0	0	0	0	0	0	0	0	0	0	0	0	38.0432	0	66.4278	0	0	47.9566	0	0	0	0	0	38.2496	0	0	190.4	179.17	0	0	0	0	0	0	21.2696	0
		50	382.14	154.296	0	0	0	0	18.0669	0	0	0	0	0	0	0	0	0	0	24.5803	0	0	0	0	0	143.467	0	111.055	0	0	47.4535	0	0	0	0	0	0	0	0	236.374	169.425	0	0	0	0	0	0	0	0
		51	386	166.637	0	0	0	0	25.2258	0	0	0	0	0	0	0	0	0	0	0	0	0	0	0	0	111.278	0	68.7151	0	0	54.6312	0	0	0	0	0	58.8427	0	0	216.031	155.641	0	0	0	0	0	0	0	0
		52	389.86	153.124	0	0	0	0	0	0	0	0	0	0	0	0	0	0	0	0	0	0	0	0	0	102.194	0	86.2242	0	0	47.0765	14.8165	0	0	0	0	49.2182	0	0	238.632	140.563	0	0	0	0	0	0	0	0
		53	393.72	142.426	0	0	0	0	0	0	0	0	0	0	0	0	0	0	0	37.2747	0	0	0	0	0	75.5269	0	77.1714	0	0	48.5627	19.6236	0	0	0	0	39.8267	0	0	213.772	186.929	0	0	0	0	0	0	0	0
		54	397.58	129.581	0	0	0	0	0	0	0	0	0	0	0	0	0	0	0	0	0	0	0	0	0	112.2	0	103.157	0	0	42.5786	0	0	0	0	0	44.4324	0	0	289.298	116.507	0	0	0	0	0	0	0	0
		55	401.44	183.246	0	0	0	0	30.0095	0	0	0	0	0	0	0	0	0	0	16.2462	0	0	0	0	0	108.798	0	61.0766	0	0	33.8864	0	0	0	0	0	69.6463	0	0	220.026	139.509	0	0	0	0	0	0	0	0
		56	405.3	192.099	0	0	0	0	0	0	0	0	0	0	0	0	0	0	0	28.1195	0	0	0	0	0	99.7359	0	105.425	0	0	46.6414	0	0	0	0	0	99.3284	0	0	248.923	181.16	0	0	0	0	0	0	0	0
		57	409.16	191.845	0	0	0	0	0	0	0	0	0	0	0	0	0	0	0	47.1992	0	0	0	0	0	90.4371	0	148.904	0	0	44.0274	0	0	0	0	0	76.3378	0	0	253.39	90.2759	0	0	0	0	0	0	0	0
		58	413.02	217.163	0	0	0	0	0	0	0	0	0	0	0	0	0	0	0	52.0356	0	0	0	0	0	102.663	0	83.1922	0	0	60.2871	0	0	0	0	0	130.995	0	0	226.048	166.206	0	0	0	0	0	0	0	0
		59	416.88	162.956	0	0	0	0	0	0	0	0	0	0	0	0	0	0	0	46.0105	0	0	0	0	0	89.6852	0	135.182	0	0	54.1558	0	0	0	0	0	150.479	0	0	314.42	114.035	0	0	0	0	0	0	0	0
		60	420.74	193.332	0	0	0	0	0	0	0	0	0	0	0	0	0	0	0	72.8367	0	0	0	0	0	76.2939	0	130.746	0	0	114.633	0	0	0	0	0	149.697	0	0	209.853	164.523	0	0	0	0	0	0	0	0
		61	424.6	143.539	0	0	0	0	0	0	0	0	0	0	0	0	0	0	0	35.6298	0	0	0	0	0	159.209	0	148.424	0	0	109.357	0	0	0	0	0	143.095	0	0	288.965	138.175	0	0	0	0	0	0	0	0
		62	428.46	232.846	0	0	0	0	0	0	0	0	0	0	0	0	0	0	0	49.5012	0	0	0	0	0	91.745	0	209.348	0	0	93.7518	0	0	0	0	0	188.12	0	0	319.014	113.766	0	0	0	0	0	0	0	0
		63	432.32	149.883	0	0	0	0	0	0	0	0	0	0	0	0	0	0	0	64.7118	0	0	0	0	0	92.7775	0	168.997	0	0	92.587	0	0	0	0	0	152.963	0	0	298.311	159.172	0	0	0	0	0	0	0	0
		64	436.18	144.487	0	0	0	0	0	0	0	0	0	0	0	0	0	0	0	59.244	0	0	0	0	0	88.8821	0	157.5	0	0	84.4316	0	0	0	0	0	157.513	0	0	174.323	148.616	0	0	0	0	0	0	0	0
		65	440.04	156.617	0	0	0	0	0	0	0	0	0	0	0	0	0	0	0	100.292	0	0	0	0	0	148.179	0	139.386	0	0	91.1762	0	0	0	0	0	209.56	0	0	240.273	112.093	0	0	0	0	0	0	0	0
		66	443.9	126.818	0	0	0	0	0	0	0	0	0	0	0	0	0	0	0	80.5813	0	0	0	0	0	122.731	0	189.453	0	0	68.8776	0	0	0	0	0	262.774	0	0	231.244	212.924	0	0	0	0	0	0	0	0
		67	447.76	186.398	0	0	0	0	0	0	0	0	0	0	0	0	0	0	0	80.186	0	0	0	0	0	124.74	0	162.871	0	0	103.805	0	0	0	0	0	235.529	0	0	273.465	178.166	0	0	0	0	0	0	0	0
		68	451.62	170.121	0	0	0	0	0	0	0	0	0	0	0	0	0	0	0	95.5443	0	0	0	0	0	188.435	0	159.74	0	0	121.871	0	0	16.049	0	0	283.494	0	0	141.263	204.664	0	38.2004	0	0	0	0	0	0
		69	455.48	193.738	0	0	0	0	0	0	0	0	0	0	0	0	0	0	0	60.0658	0	0	0	0	0	171.955	0	246.462	0	0	91.9995	0	0	0	0	0	200.616	0	0	294.084	180.42	0	19.9301	19.925	0	0	0	0	0
		70	459.34	170.509	0	0	0	0	0	0	0	0	0	0	0	0	0	0	0	40.8162	0	0	0	0	0	190.824	0	202.758	0	0	114.305	0	0	0	0	0	174.518	0	0	246.984	224.941	0	27.7374	0	0	0	0	0	0
		71	463.2	133.167	0	0	0	0	0	0	0	0	0	0	0	0	0	0	0	99.213	0	0	0	0	0	134.585	0	214.39	0	0	106.742	0	0	40.6223	0	0	257.153	0	0	235.878	247.988	0	26.1039	29.1603	0	0	0	0	0
		72	467.06	123.677	0	0	0	0	0	0	0	0	0	0	0	0	0	0	0	92.7516	0	48.0674	0	0	0	122.905	0	213.542	0	0	127.287	0	0	34.2755	0	0	230.588	0	0	290.816	272.394	0	20.5852	42.0664	0	0	0	0	0
		73	470.92	163.013	0	0	0	0	0	0	0	0	0	0	0	0	0	0	0	82.9521	0	28.4994	0	0	0	151.309	0	214.068	0	0	102.26	0	0	0	0	0	255.335	0	0	266.259	251.45	0	36.7411	52.4235	0	0	0	0	0
		74	474.78	141.869	0	0	0	0	0	0	0	0	0	0	0	0	0	0	0	86.7164	0	49.5989	0	0	0	158.571	0	287.351	0	0	84.6815	0	0	22.536	0	0	232.806	0	0	231.196	235.9	0	45.6486	43.4136	0	0	0	0	0
		75	478.64	196.417	0	0	0	0	0	0	0	0	0	0	0	0	0	0	0	117.357	0	26.6627	0	0	14.7493	197.065	0	263.475	0	0	74.8773	0	0	15.4858	0	0	245.767	0	0	194.586	350.057	0	25.6285	67.3969	0	0	0	0	31.9057
		76	482.5	140.645	0	0	0	0	0	0	0	0	0	0	0	0	0	0	0	35.9179	0	28.7895	0	0	0	141.483	0	282.561	21.9679	0	79.4106	0	0	38.523	0	0	285.881	0	0	211.892	274.459	0	45.9878	33.1817	0	0	0	0	0
		77	486.36	130.314	0	0	0	0	0	0	0	0	0	0	0	0	0	0	0	67.2395	0	81.7404	0	0	0	141.615	0	283.815	0	0	148.004	0	0	0	0	0	222.999	0	0	202.743	269.722	0	32.3448	54.6856	0	0	0	0	26.0331
		78	490.22	146.545	0	0	0	0	0	0	0	0	0	0	0	0	0	0	0	93.8281	0	45.4811	0	0	0	151.199	0	243.903	0	0	92.8022	0	0	69.8314	0	0	253.251	0	0	208.136	327.696	0	40.552	57.0144	0	0	0	0	0
		79	494.08	86.9451	0	0	0	0	0	0	0	0	0	0	0	0	0	0	0	155.546	0	47.8186	0	0	0	177.988	0	294.581	0	0	88.9799	0	0	79.3983	0	0	243.964	0	0	155.814	334.257	0	39.0038	141.398	0	0	0	0	46.2723
		80	497.94	104.663	0	0	0	0	0	0	0	0	0	0	0	0	0	0	0	98.6465	0	38.4649	0	0	0	176.549	0	295.675	0	0	96.2687	0	0	75.8303	0	0	213.225	0	0	192.491	323.095	0	98.0816	154.421	0	0	0	0	28.1615
		81	501.8	124.212	0	0	0	0	0	0	0	0	0	0	0	0	0	0	0	156.134	0	26.6347	0	0	0	165.549	0	313.434	0	0	97.7533	0	0	48.0222	0	0	231.696	0	0	150.005	294.651	0	0	111.124	0	0	0	0	42.0955
		82	505.66	151.121	0	0	0	0	0	0	0	0	0	0	0	0	0	0	0	172.836	0	70.3706	0	0	0	135.936	0	334.953	42.1591	0	98.1265	0	0	77.1463	0	0	262.495	0	0	177.215	321.644	0	86.807	147.368	0	0	0	0	31.053
		83	509.52	139.054	0	19.3502	0	0	0	0	0	0	0	0	0	0	0	0	0	161.716	0	70.2298	0	0	0	134.731	0	290.783	0	0	101.113	0	0	88.4865	0	0	288.933	0	0	187.624	325.146	0	127.047	142.681	0	0	0	0	46.5789
		84	513.38	176.829	0	0	0	0	0	0	0	0	0	0	0	0	0	0	0	186.767	0	84.0893	0	0	0	103.256	0	280.627	0	0	71.0378	0	0	75.0143	0	0	266.817	0	0	184.48	286.546	0	168.028	105.599	0	0	0	0	32.6317
		85	517.24	89.7055	0	0	0	0	0	0	0	0	0	0	0	0	0	0	0	203.14	0	66.3051	0	0	0	137.66	0	308.897	18.8434	0	92.3591	0	0	69.31	0	0	314.155	0	0	195.429	278.08	0	91.7392	129.631	0	0	0	0	44.7625
		86	521.1	108.237	0	0	0	0	15.4326	0	0	0	0	0	0	0	0	0	0	190.745	0	47.3232	0	0	0	145.678	0	266.053	16.6257	0	127.308	0	0	55.6125	0	0	205.19	0	0	147.642	288.299	0	106.402	114.499	0	0	0	0	56.3201
		87	524.96	139.085	0	0	0	0	0	0	0	0	0	0	0	0	0	0	0	165.182	0	99.0013	0	0	0	141.295	0	319.45	0	0	99.5561	0	0	76.6009	0	0	226.087	0	0	164.397	318.208	0	129.777	132.232	0	0	0	0	67.4731
		88	528.82	137.018	0	0	0	0	0	0	0	0	0	0	0	0	0	0	0	143.535	0	75.6954	0	0	0	161.27	0	234.896	32.4867	0	96.6668	0	0	92.5363	0	0	281.447	0	0	195.733	267.388	0	97.7057	137.499	0	0	0	0	59.1724
		89	532.68	151.905	0	0	0	0	0	0	0	0	0	0	0	0	0	0	0	196.665	0	67.8279	0	0	0	124.894	0	295.036	34.6087	0	71.5162	0	0	126.145	0	0	230.905	0	0	183.241	291.735	0	149.422	165.892	0	0	0	0	94.608
		90	536.54	131.207	0	0	0	0	0	0	0	0	0	0	0	0	0	0	0	272.452	0	57.4076	0	0	0	199.854	0	277.876	35.0952	0	99.5797	0	0	135.454	0	0	306.735	0	0	221.864	293.939	0	124.359	72.4028	0	0	0	0	82.3821
		91	540.4	161.582	0	0	0	0	0	0	0	0	0	0	0	0	0	0	0	166.378	0	59.133	0	0	0	170.35	0	289.341	0	0	115.703	0	0	124.127	0	0	269.395	0	0	176.082	265.288	0	131.957	130.252	0	0	0	0	57.1236
		92	544.26	157.127	0	0	0	0	0	0	0	0	0	0	0	0	0	0	0	221.9	0	99.7184	0	0	0	210.035	0	312.487	46.9523	0	131.671	0	0	95.4751	0	0	258.475	0	0	146.278	269.02	0	204.75	137.651	0	0	0	0	68.1783
		93	548.12	99.3755	0	0	0	0	0	0	0	0	0	0	0	0	0	0	0	226.539	0	64.6165	0	0	0	130.299	0	275.882	38.6862	0	145.692	0	0	78.7179	0	0	270.918	0	0	228.49	227.178	0	195.251	170.898	0	0	0	0	86.5203
		94	551.98	98.4817	0	0	0	0	0	0	0	0	0	0	0	0	0	0	0	141.283	0	70.458	0	0	0	104.028	0	250.094	17.9482	0	142.212	0	0	136.718	0	0	228.793	0	0	170.629	252.213	0	149.334	159.684	0	0	0	0	111.638
		95	555.84	139.504	0	0	0	0	0	0	0	0	0	0	0	0	0	0	0	195.364	0	77.4319	0	0	0	162.084	0	241.53	53.9357	0	142.457	0	0	106.377	0	0	253.75	0	0	206.862	261.402	0	231.676	133.726	0	0	0	0	130.739
		96	559.7	157.164	0	0	0	0	0	0	0	0	0	17.3721	0	0	0	0	0	207.019	0	115.419	0	0	0	124.619	0	269.957	40.356	0	103.144	0	0	136.271	0	0	281.674	0	0	173.061	289.163	0	219.43	162.153	0	0	0	0	106.411
		97	563.56	92.6316	0	0	0	0	0	0	0	0	0	0	0	0	0	0	0	248.56	0	143.601	0	0	0	113.187	0	273.608	0	0	112.249	0	0	80.8575	0	0	301.606	0	0	197.303	294.299	0	200.477	145.248	0	0	0	0	95.0035
		98	567.42	118.593	0	0	0	0	0	0	0	0	0	33.9296	0	0	0	0	0	187.715	0	86.4121	0	0	0	72.7554	0	234.616	20.2729	0	119.814	0	0	114.48	0	0	271.145	0	0	141.437	304.255	0	230.559	95.4234	0	0	0	0	135.217
		99	571.28	138.711	0	0	0	0	0	0	0	0	0	29.3203	0	0	0	0	0	241.842	0	98.9545	0	0	0	157.842	0	231.097	24.4489	0	109.959	0	0	137.802	0	0	334.551	0	0	217.646	346.882	0	221.645	153.736	0	0	0	0	144.467
		100	575.14	119.16	0	0	0	0	0	0	0	0	0	26.0268	0	0	0	0	0	174.469	0	113.343	0	0	0	161.964	0	233.855	91.4269	0	87.2595	0	0	104.731	0	0	329.357	0	0	203.117	269.544	0	210.604	140.065	0	0	0	0	186.893
		101	579	139.937	0	0	0	0	0	0	0	0	0	0	0	0	0	0	0	235.194	0	174.233	0	0	0	121.957	0	229.116	52.7438	0	136.359	0	0	127.415	0	0	287.416	0	0	215.526	311.104	0	207.147	194.84	0	0	0	0	128.828
		102	582.86	139.582	0	0	0	0	0	0	0	16.9623	0	35.5144	0	0	0	0	0	183.167	0	135.049	0	0	0	147.361	0	256.669	44.1641	0	149.017	0	0	135.551	0	0	216.509	0	0	103.202	277.142	0	233.8	150.568	0	0	0	0	151.568
		103	586.72	141.729	0	0	0	0	0	0	0	0	0	47.8852	0	0	0	0	0	208.915	0	120.721	0	0	0	118.965	0	179.645	51.6467	0	158.339	0	0	102.585	0	0	239.346	0	17.5647	162.625	247.924	0	241.347	132.195	0	0	0	0	188.62
		104	590.58	137.526	0	0	0	0	0	0	0	0	0	29.9499	0	0	0	0	0	215.007	0	132.355	0	0	0	76.0053	0	206.472	89.445	0	177.968	0	0	115.818	0	0	319.26	0	0	162.496	230.809	0	274.378	169.162	0	0	0	0	111.156
		105	594.44	150.316	0	0	0	0	0	0	0	0	0	22.18	0	0	0	0	0	227.268	0	113.851	0	0	0	62.5961	0	228.324	34.8305	0	120.947	0	0	128.275	0	0	346.682	0	23.0849	236.603	304.984	0	269.213	146.126	0	0	0	0	136.983
		106	598.3	191.603	0	0	0	0	0	0	0	0	0	57.0425	0	0	0	0	0	216.213	0	142.458	0	0	0	62.2482	0	321.944	97.0864	0	117.794	0	0	109.41	0	0	282.969	0	0	205.607	233.137	0	252.376	46.0988	0	0	0	0	141.841
		107	602.16	164.288	0	0	0	0	0	0	0	0	0	95.7644	0	0	0	0	0	230.014	0	80.7042	0	0	0	52.8088	0	211.548	89.2157	0	182.629	0	0	113.607	0	0	294.338	0	24.824	180.437	317.333	0	248.969	183.053	0	24.2647	0	0	132.478
		108	606.02	152.505	0	0	0	0	0	0	0	0	0	91.4637	0	0	0	0	0	239.831	0	101.009	0	0	0	46.9427	0	194.171	148.981	0	126.778	0	0	159.232	0	0	316.24	0	51.0891	214.982	238.096	0	297.821	112.753	0	0	0	0	107.674
		109	609.88	106.392	0	0	0	0	0	0	0	0	0	52.9904	0	0	0	0	0	196.568	0	119.758	0	0	0	74.0031	0	179.833	106.559	0	152.8	0	0	110.352	0	0	337.358	0	32.7344	207.009	230.677	0	248.214	169.481	0	0	0	0	124.193
		110	613.74	175.716	0	0	0	0	0	0	0	0	0	34.4074	0	0	0	0	0	252.049	0	111.598	0	0	0	58.722	0	281.218	83.4797	0	143.195	0	0	98.9832	0	0	339.355	0	23.867	135.419	264.962	0	248.178	181.229	0	28.9133	0	0	163.099
		111	617.6	124.723	0	0	0	0	0	0	0	0	0	64.5369	0	0	0	0	0	217.657	0	113.927	0	0	0	58.9873	0	274.841	60.4082	0	145.939	0	21.1143	122.589	0	0	221.59	0	45.8084	168.655	176.898	0	212.727	129.499	0	0	0	0	133.41
		112	621.46	129.403	0	0	0	0	0	0	0	0	0	89.3911	0	0	0	0	0	245.917	0	129.792	0	0	0	81.5195	0	305.708	50.6784	0	190.168	0	0	153.677	0	0	301.802	0	19.5405	159.331	212.768	0	219.313	213.483	0	22.4857	0	0	102.034
		113	625.32	97.8154	0	0	0	0	0	0	0	0	0	89.4678	0	0	0	0	0	245.906	0	120.086	0	0	0	53.832	0	234.668	116.472	0	142.066	0	0	131.461	0	0	292.866	0	44.4478	99.3174	276.146	0	226.868	182.834	0	35.3123	0	0	85.0049
		114	629.18	104.388	0	0	0	0	0	0	0	0	0	51.9233	0	0	0	0	0	237.613	0	90.0694	0	0	0	57.1992	0	220.117	111.931	0	118.111	0	0	188.688	0	0	243.401	0	53.4562	128.416	278.887	0	146.693	161.997	0	48.4434	0	0	94.9348
		115	633.04	105.227	0	0	0	0	0	0	0	0	0	70.4579	0	0	0	0	0	361.33	0	116.085	0	0	0	63.5644	0	245.954	86.9089	0	146.115	0	0	106.553	0	0	265.33	18.058	41.3567	144.408	220.856	0	177.621	248.505	0	29.0353	0	0	125.406
		116	636.9	131.468	0	0	0	0	0	0	0	0	0	79.4907	0	0	0	0	0	254.624	0	146.737	0	0	0	50.5327	0	263.099	115.422	0	160.658	0	0	122.489	0	0	188.045	31.1673	83.73	182.882	191.888	0	219.524	174.992	0	73.8059	0	0	132.624
		117	640.76	121.562	0	0	0	0	0	0	0	0	0	94.3279	0	0	0	0	0	273.878	0	131.087	0	0	0	104.861	0	188.399	113.308	0	155.63	0	0	133.586	0	0	248.086	0	82.3921	85.2285	225.424	0	266.882	240.668	0	50.537	0	0	112.836
		118	644.62	143.553	0	0	0	0	0	0	0	0	0	52.1012	0	0	0	0	0	277.644	0	126.784	0	0	0	87.8174	0	266.418	85.9177	0	184.049	0	0	158.466	0	0	211.198	0	58.7426	110.257	248.707	0	266.635	159.937	0	51.6086	0	0	153.807
		119	648.48	203.418	0	0	0	0	0	0	0	0	0	53.2404	0	0	0	0	0	252.889	0	85.5868	0	0	0	48.0625	0	215.67	56.0061	0	190.541	0	0	157.972	0	0	270.482	0	77.3116	104.966	170.566	0	221.711	213.057	0	49.4665	0	0	168.266
		120	652.34	136.62	0	0	0	0	0	0	0	0	0	38.766	0	0	0	0	0	256.312	0	118.555	0	0	0	90.929	0	154.847	154.79	0	217.691	0	0	154.642	0	0	245.03	19.762	42.1631	111.275	177.401	0	305.799	140.605	0	53.0564	0	0	95.8132
		121	656.2	145.398	0	0	0	0	0	0	0	0	0	0	0	0	0	0	0	308.823	0	76.0368	0	0	0	26.3025	0	284.364	144.182	0	131.273	0	0	131.226	0	0	207.618	0	23.1288	111.795	243.181	0	294.621	244.971	0	50.1702	0	0	104.232
		122	660.06	180.781	0	0	0	0	0	0	0	0	0	0	0	0	0	0	0	307.794	0	61.7407	0	0	0	75.5003	0	204.222	117.164	0	177.709	0	0	132.397	0	0	210.628	26.2397	67.5991	82.5274	218.28	0	246.596	141.25	0	89.5234	0	0	101.621
		123	663.92	125.396	0	0	0	0	0	0	0	0	0	55.952	0	0	0	0	0	280.082	0	89.3645	0	0	0	82.9579	0	218.602	142.493	0	174.818	0	0	139.714	0	0	259.348	0	96.6249	124.001	172.256	0	304.062	229.69	0	75.3719	0	0	117.566
		124	667.78	119.964	0	0	0	0	0	0	0	0	0	85.5123	0	0	0	0	0	225.17	0	70.2871	0	0	0	89.6139	0	138.369	127.807	0	160.965	0	0	131.02	0	0	258.53	34.7427	74.9726	98.1091	138.535	0	243.43	184.538	0	56.9166	0	0	137.2
		125	671.64	164.578	0	0	0	0	0	0	0	0	0	48.2766	0	0	0	0	0	290.586	0	74.1504	0	0	0	98.2678	0	139.655	66.4823	0	103.583	0	0	145.464	0	0	283.378	20.1635	106.78	87.5687	183.475	0	240.725	218.233	0	101.211	0	0	132.493
		126	675.5	79.0302	0	0	0	0	0	0	0	0	0	83.738	0	0	0	0	0	232.4	0	109.637	0	0	0	93.0471	0	174.587	68.1773	0	151.62	0	0	140.113	0	0	271.671	24.5851	99	123.621	223.592	0	296.005	173.37	0	114.723	0	0	152.661
		127	679.36	125.863	0	0	0	0	0	0	0	0	0	82.7215	0	0	0	0	0	192.587	0	114.717	0	0	0	103.77	0	177.88	61.1804	0	112.399	0	0	83.0492	0	0	290.47	0	85.7588	151.902	145.328	0	221.889	255.502	0	112.729	0	0	148.74
		128	683.22	85.3583	0	0	0	0	0	0	0	0	0	62.3257	0	0	0	0	0	319.774	0	58.6785	0	0	0	98.5636	0	194.939	68.0367	0	76.01	0	0	117.191	0	0	233.44	0	81.5773	104.853	195.282	0	233.368	190.112	0	133.853	0	0	89.5389
		129	687.08	95.5893	0	0	0	0	0	0	0	0	0	113.266	0	0	0	0	0	315.859	0	118.343	0	0	0	73.224	0	227.559	91.7683	0	86.6489	0	0	155.502	0	0	303.505	0	69.8281	118.928	179.874	0	228.616	224.125	0	128.793	0	0	123.224
		130	690.94	95.9217	0	0	0	0	0	0	0	0	0	53.1651	0	0	0	0	0	251.787	0	116.893	0	0	0	122.519	0	148.411	0	0	144.684	0	0	122.524	0	0	272.192	0	87.7082	139.853	172.914	0	275.675	160.609	0	133.815	17.4226	0	125.559
		131	694.8	80.0156	0	0	0	0	0	0	0	0	0	109.615	0	0	0	0	0	345.859	0	95.5125	0	0	0	89.8793	0	132.181	45.7592	0	125.002	0	0	51.2141	0	0	334.699	0	104.798	134.878	163.921	0	250.937	170.491	0	134.088	0	0	120.675
		132	698.66	101.282	0	0	0	0	0	0	0	0	0	105.733	0	0	0	0	0	252.222	0	87.5191	0	0	0	122.247	0	149.953	54.9034	0	139.011	0	0	112.09	0	0	333.945	0	64.2965	135.423	188.714	0	287.453	212.323	0	145.78	28.555	0	149.089
		133	702.52	39.4257	0	0	0	0	0	0	0	0	0	121.299	0	0	0	0	0	304.283	0	113.078	0	0	0	135.551	0	134.733	46.6839	0	104.838	0	0	98.6978	0	0	261.569	0	102.171	126.411	120.738	0	282.603	222.957	0	129.754	44.3959	0	190.195
		134	706.38	41.4684	0	0	0	0	0	0	0	0	0	151.243	0	0	0	0	0	218.92	0	95.0034	0	0	0	93.4077	0	113.682	92.4881	0	169.318	0	0	93.648	0	0	254.543	0	112.519	191.299	134.372	0	216.791	161.79	0	174.636	81.572	0	154.711
		135	710.24	105.92	0	0	0	0	17.622	0	0	0	0	93.5655	0	0	0	0	0	220.744	0	112.089	0	0	0	71.4775	0	135.785	40.3616	0	173.403	0	0	152.499	0	0	229.196	0	122.101	160.776	169.496	0	278.924	182.682	0	136.988	36.2614	0	181.397
		136	714.1	95.061	0	0	0	0	0	0	0	0	0	116.642	0	0	0	0	0	144.52	0	98.8344	0	0	0	112.062	0	117.31	66.4551	0	178.199	0	0	105.532	0	0	315.312	0	105.89	190.343	153.159	0	261.67	163.557	0	118.261	48.3848	0	165.982
		137	717.96	79.7957	0	0	0	0	0	0	0	0	0	116.737	0	0	19.4346	0	0	252.537	0	59.5231	0	0	0	137.039	0	74.4429	80.0894	0	168.097	0	0	137.405	0	0	246.912	0	114.148	182.162	116.038	0	248.416	125.221	0	117.825	33.075	0	184.544
		138	721.82	122.203	0	0	0	0	0	0	0	0	0	138.463	0	0	18.9542	0	0	167.955	0	121.027	0	0	0	78.5674	0	44.5615	0	0	132.518	0	0	139.239	0	0	308.491	0	91.6696	189.405	146.914	0	162.402	95.1665	0	133.011	66.3644	0	242.693
		139	725.68	97.6754	0	0	0	0	0	0	0	0	0	84.4241	0	0	0	0	0	140.76	0	129.426	0	0	0	155.063	0	71.2365	37.0346	0	157.685	0	0	127.539	0	0	278.317	0	112.59	171.289	139.487	0	229.007	152.736	0	96.5217	58.0903	0	111.086
		140	729.54	42.4293	0	0	0	0	19.7992	0	0	0	0	97.4418	0	0	0	0	0	205.021	23.6581	106.225	0	0	0	77.7756	0	49.2754	0	0	122.214	0	0	87.371	0	0	224.524	0	103.769	116.997	139.662	0	266.995	130.919	0	144.941	70.5525	0	170.399
		141	733.4	63.97	0	0	0	0	0	0	0	0	0	156.428	0	0	0	0	0	167.662	0	106.882	0	0	0	153.713	0	48.5897	23.2807	0	122.651	0	0	147.347	0	0	261.771	0	114.199	143.643	131.066	0	163.81	184.52	0	145.296	116.715	0	117.919
		142	737.26	52.881	0	0	0	0	66.7482	0	0	0	0	126.048	0	0	41.6434	0	0	204.546	0	95.1209	0	0	0	159.793	0	57.5015	21.3655	0	128.969	0	0	133.725	0	0	283.178	0	119.125	231.009	126.707	0	296.892	142.493	0	171.868	103.679	0	82.9279
		143	741.12	47.0977	0	0	0	0	20.1774	0	0	0	0	132.14	0	0	0	0	0	237.94	28.655	135.356	0	0	0	87.5417	0	22.5314	29.974	0	170.957	0	0	153.879	0	0	255.543	0	97.2362	268.874	144.62	0	212.432	95.1064	0	154.878	164.056	0	81.9998
		144	744.98	82.3976	0	0	0	0	0	0	0	0	0	155.941	0	0	66.6612	0	0	151.949	28.5537	93.9482	0	0	0	133.727	0	38.3342	43.8183	0	167.18	0	0	116.365	0	0	255.802	0	68.0732	202.875	187.001	0	227.769	155.336	0	144.984	162.083	0	144.707
		145	748.84	50.1194	0	0	0	0	34.8979	0	0	0	0	142.377	0	0	37.7268	0	0	230.432	0	59.2011	0	0	0	127.355	0	27.8639	31.0477	0	184.555	0	0	155.404	0	0	226.285	23.7447	102.077	150.273	173.644	0	241.105	135.211	0	143.385	128.003	0	36.8243
		146	752.7	53.9727	0	0	16.5349	0	30.0156	0	0	0	0	170.435	0	0	23.9392	0	0	134.507	0	125.33	0	0	0	119.543	0	68.1181	21.8314	0	137.321	0	0	147.062	0	0	243.788	0	98.5701	284.014	241.901	0	237.105	155.354	0	135.897	141.038	0	128.714
		147	756.56	55.5219	0	0	0	0	18.0404	0	0	0	0	133.58	0	0	21.4616	0	0	104.242	40.3483	94.0353	0	0	0	100.177	0	41.1255	56.4823	0	188.156	0	0	120.471	0	0	312.64	36.3695	99.7305	239.149	122.772	0	210.155	187.552	0	115.097	178.563	0	94.9782
		148	760.42	138.251	0	0	0	0	0	0	0	0	0	125.544	0	0	94.4084	0	0	136.439	33.7475	96.3877	0	0	0	78.7403	0	86.6466	72.4411	0	193.418	0	0	159.798	0	0	232.19	0	66.8151	174.625	211.468	0	193.04	193.224	0	186.784	163.332	0	81.9075
		149	764.28	68.2741	0	0	0	0	49.8785	0	0	0	0	139.485	0	0	70.02	0	0	125.577	59.857	87.8132	0	0	0	173.969	0	70.6154	25.6326	0	180.189	0	0	143.735	0	0	297.263	36.7445	105.506	174.889	197.869	0	172.775	180.901	0	125.057	180.202	0	88.5337
		150	768.14	75.6499	0	0	0	0	0	0	0	0	0	114.631	0	0	37.2832	0	0	107.032	76.7683	28.1627	0	0	0	163.502	0	56.4293	77.1133	0	163.696	0	0	177.258	0	0	238.076	0	71.6944	206.355	181.491	0	156.982	193.013	0	112.851	185.812	0	58.5367
		151	772	89.0878	0	0	0	0	45.3693	0	0	0	0	227.094	0	0	82.44	0	0	123.583	55.1417	0	0	0	0	121.159	0	58.0552	22.862	0	232.174	0	0	124.849	0	0	171.655	43.0753	86.8917	211.307	140.598	0	167.291	229.082	0	128.859	234.869	0	82.9604
		152	775.86	54.0189	0	0	0	0	62.3147	0	0	0	0	153.375	0	0	61.5408	0	0	94.4042	51.1125	62.6564	0	0	0	110.917	0	51.8054	0	0	160.2	0	0	110.07	0	0	156.367	74.8269	58.4512	234.681	197.964	0	250.161	181.576	0	122.33	216.885	0	165.962
		153	779.72	107.907	0	0	0	0	63.0028	0	0	0	0	147.58	0	0	50.3154	0	0	118.29	52.2378	68.8059	0	0	0	122.42	0	47.6108	26.712	0	174.578	0	0	113.043	0	0	225.534	40.5941	95.0625	178.843	211.066	0	264.131	173.707	0	61.8841	239.991	0	118.136
		154	783.58	104.394	0	0	0	0	26.1918	0	0	0	0	181.891	0	0	58.6454	0	0	109.971	77.1785	51.4486	0	0	0	135.47	0	48.0131	0	0	173.291	0	22.2026	175.198	0	0	200.07	65.5702	92.3268	201.753	253.589	0	184.365	204.823	0	93.8919	201.163	0	120.836
		155	787.44	68.6744	0	0	0	0	44.7609	0	0	29.6045	0	134.14	35.1017	0	67.8849	0	0	128.777	85.7596	54.4855	0	0	29.9244	123.436	0	84.2174	67.8676	0	152.488	0	22.746	88.7619	0	0	208.822	49.8065	121.343	234.303	147.729	0	250.981	237.497	0	91.1451	292.879	0	101.592
		156	791.3	54.9436	0	0	0	0	33.9814	0	0	20.3323	0	139.548	28.7829	0	115.516	0	0	114.037	68.9718	53.7379	0	0	27.9229	128.594	0	64.2325	42.6072	0	195.136	0	27.0484	27.8876	0	0	242.365	40.8565	77.1369	205.629	170.667	0	263.108	186.742	0	75.1583	240.503	0	142.788
		157	795.16	41.3146	0	0	19.6739	0	34.6731	0	0	0	0	158.054	22.0984	0	80.9397	0	0	153.14	76.7878	96.7927	0	0	20.9582	126.757	0	75.7728	78.2921	0	218.954	0	22.7789	107.541	0	0	239.047	44.1314	122.789	201.183	208.799	0	215.626	202.284	0	25.8137	265.036	0	131.061
		158	799.02	58.848	0	0	0	0	52.0558	0	0	0	0	156.029	36.9608	0	85.4558	0	0	140.307	112.958	33.9477	0	0	0	136.131	0	58.5312	49.9035	0	263.391	0	31.9454	101.246	0	0	203.71	54.6058	77.4634	225.828	165.157	0	194.493	255.127	0	89.8885	226.934	0	140.647
		159	802.88	40.6278	0	0	27.1736	0	43.5805	0	0	31.0555	0	145.284	39.3206	0	42.643	0	0	149.029	58.8717	60.014	0	0	56.136	137.924	0	122.241	53.3181	0	202.832	0	32.451	67.892	0	0	237.418	73.8262	89.4883	158.78	96.652	0	182.528	208.289	0	72.2065	350.669	0	120.967
		160	806.74	36.5418	0	0	0	0	54.9974	0	0	38.8415	0	199.572	48.4512	0	103.412	0	0	93.4138	66.7376	54.24	0	0	0	105.196	0	139.111	82.5142	0	234.274	0	53.8729	53.0955	0	0	227.27	47.0759	65.9181	171.765	188.855	0	203.071	198.16	0	60.7353	236.681	0	130.085
		161	810.6	79.7221	0	0	84.4291	0	49.5264	0	0	24.4863	0	205.021	99.0441	0	72.1702	0	0	133.432	121.071	61.4312	0	0	39.5609	112.072	0	108.334	78.8888	0	215.095	0	83.4544	32.442	0	0	234.439	52.773	90.6016	196.939	210.48	0	173.434	191.746	0	33.6162	303.311	0	72.8566
		162	814.46	55.2474	0	0	33.3849	0	66.0928	0	0	37.063	0	236.647	136.702	0	128.617	0	0	150.08	98.475	52.8504	0	0	47.1117	108.354	0	109.847	76.3748	0	241.697	0	68.2754	68.9368	0	0	256.893	57.3619	105.497	191.946	203.327	0	216.839	181.469	0	43.2866	226.474	0	133.19
		163	818.32	75.0031	0	0	65.3965	0	46.8621	0	0	0	0	161.536	112.386	0	131.303	0	0	150.467	114.849	90.8228	0	0	49.8146	128.026	0	86.8096	98.1828	0	281.581	0	90.162	61.4045	0	0	226.031	82.1425	121.307	175.889	278.054	0	236.566	182.621	0	58.5916	329.462	0	104.369
		164	822.18	92.2347	0	0	28.4703	0	68.5464	0	0	36.8766	0	158.841	118.811	0	114.675	0	0	102.289	103.834	67.2275	0	0	23.0266	116.001	0	93.7387	83.5316	0	244.886	0	68.2527	30.7219	0	0	294.204	25.8034	76.6578	267.473	172.19	0	240.55	154.76	0	19.3118	209.72	0	90.145
		165	826.04	88.2578	0	0	61.5237	0	0	0	0	0	0	121.118	88.8575	0	127.057	0	0	97.3816	93.9762	57.0713	0	0	43.8491	138.417	0	107.444	67.2806	0	328.013	0	47.2519	27.2918	0	0	314.854	73.674	131.659	214.682	197.173	0	225.441	150.747	0	35.574	272.596	0	86.3854
		166	829.9	96.8919	0	52.1843	104.288	0	40.2174	0	0	68.9306	0	149.95	113.04	0	86.1754	0	0	133.805	110.856	74.4674	0	0	55.4968	195.946	0	89.5776	94.2725	0	288.709	0	86.6054	19.9796	0	0	326.791	63.1146	118.298	254.135	227.609	0	193.361	130.463	0	51.7253	186.901	0	114.937
		167	833.76	81.1161	0	21.1211	85.1054	0	92.3637	0	0	45.4087	0	146.917	138.382	0	146.914	0	0	110.116	78.626	105.671	0	0	79.083	212.346	0	94.434	101.562	0	191.531	0	102.4	60.383	0	0	274.355	56.0456	115.088	204.951	196.875	0	282.74	164.395	0	41.7551	218.194	0	89.6789
		168	837.62	71.2121	0	26.1557	50.6897	0	79.6591	0	0	35.5519	0	130.553	122.38	0	91.7201	0	0	148.854	90.1291	68.4795	0	0	126.072	189.302	0	83.3333	82.7195	0	192.161	0	94.5144	71.0119	0	0	300.668	38.3465	99.708	191.991	212.564	0	180.077	173.583	0	76.6272	219.855	0	87.0008
		169	841.48	71.0012	0	0	58.7166	0	98.7162	0	0	50.6626	0	161.417	140.322	0	112.767	0	0	111.51	85.0337	99.5091	0	0	64.3954	179.168	0	71.1586	52.9142	0	239.347	0	115.653	36.7366	0	0	304.78	36.9636	180.288	156.064	168.594	0	170.678	186.427	0	29.136	244.283	0	56.4859
		170	845.34	81.5	0	74.2394	102.021	0	76.4484	0	0	75.9324	0	189.528	101.035	0	74.8725	0	0	88.9009	54.5974	78.146	18.6811	0	74.9271	187.749	0	83.3978	57.5544	0	186.79	0	127.512	64.2042	0	0	273.338	46.6264	131.201	151.035	180.127	0	253.55	190.681	0	72.016	227.999	0	67.4507
		171	849.2	82.8912	0	24.7435	82.5401	0	80.3262	0	0	59.7426	0	162.318	156.765	0	99.5502	0	0	104.445	153.118	57.6268	0	0	93.2907	213.775	0	100.426	61.8562	0	205.263	0	109.133	35.6818	0	0	285.719	0	110.849	189.186	204.766	0	248.947	146.004	0	60.4953	198.722	0	54.4085
		172	853.06	93.088	0	33.9157	115.303	0	60.2747	0	0	125.016	0	249.681	94.2349	0	121.823	0	0	75.7906	133.931	89.4332	37.3655	0	77.2262	153.064	0	133.786	51.2676	0	185.448	0	82.1434	81.7064	0	0	310.074	40.5354	151.786	269.009	192.906	0	215.894	113.679	0	54.7324	103.254	0	113.608
		173	856.92	70.7938	0	97.5712	125.293	0	82.0231	0	0	133.682	0	185.958	184.95	0	124.105	0	0	148.835	77.8268	62.8673	21.9161	0	95.4087	184.133	0	128.154	30.8605	0	161.116	0	147.109	93.357	0	0	216.644	74.6942	142.458	165.388	195.191	0	215.564	177.636	0	0	188.519	0	55.2739
		174	860.78	146.726	0	45.634	95.1301	0	46.4858	0	0	117.845	0	194.819	177.93	0	98.0625	0	0	111.542	101.773	82.1319	33.299	0	71.2166	250.626	0	92.9133	22.0271	0	209.631	0	97.07	93.7899	0	0	232.59	0	161.167	182.874	272.103	0	213.642	159.73	0	30.5794	223.5	0	73.307
		175	864.64	119.383	0	38.2445	107.279	0	86.5975	0	0	119.42	0	144.331	175.947	0	127.413	0	0	177.002	88.4316	71.5596	29.9052	0	91.4952	203.14	0	101.301	0	0	157.976	0	96.0902	80.9612	0	0	275.751	45.995	119.543	170.882	141.645	0	180.064	231.443	0	23.3217	202.837	0	72.9261
		176	868.5	128.52	0	46.7486	53.3405	0	76.3929	0	0	79.1832	0	168.725	168.59	0	60.5963	0	0	102.548	117.524	117.923	23.52	0	106.956	244.518	0	159.722	0	0	229.204	0	129.343	109.717	0	0	238.115	0	144.767	234.247	167.235	0	206.798	169.723	0	0	200.525	0	68.6101
		177	872.36	114.876	0	60.7488	72.0802	16.8044	67.7129	0	0	104.459	0	182.928	97.4818	0	114.835	0	0	148.173	83.7959	122.114	64.6897	0	81.3675	268.803	0	131.903	54.2189	0	228.371	0	99.0056	111.955	0	0	286.312	31.626	126.429	205.099	200.23	0	173.252	137.929	35.4726	47.8932	172.801	0	26.8465
		178	876.22	117.253	0	34.908	0	0	63.2218	0	0	102.828	0	248.529	171.063	0	88.9201	0	0	145.247	86.0574	69.7099	40.6369	0	116.989	198.151	0	100.972	0	0	221.081	0	110.899	59.0433	0	0	255.462	0	134.904	141.976	202.52	0	183.531	101.504	0	40.8422	165	0	73.2749
		179	880.08	79.9811	0	54.5927	87.4593	0	60.5163	0	0	101.791	0	220.383	159.6	0	110.594	0	0	206.283	93.0086	52.3112	38.7755	0	123.363	262.561	0	167.429	19.4266	0	236.524	0	110.33	101.745	0	0	270.2	0	119.891	170.299	144.348	0	218.765	139.912	0	51.7803	167	0	88.5498
		180	883.94	76.5591	0	60.5683	44.9961	0	91.3213	0	0	91.1572	0	230.269	170.62	0	77.8549	0	0	192.605	118.423	87.4732	39.7845	0	118.657	279.052	0	176.226	0	0	180.205	0	76.6831	68.5952	0	0	231.883	0	157.262	225.119	248.543	0	186.899	138.371	0	71.5025	174.797	0	85.1167
		181	887.8	130.637	0	104.072	89.9669	0	50.5577	0	0	112.429	0	246.214	154.185	0	108.018	0	0	167.422	57.793	100.827	49.0926	0	101.263	290.26	0	174.13	0	0	178.498	0	125.334	120.349	0	0	251.588	0	177.925	209.201	184.207	0	149.559	120.304	0	26.9219	168.834	0	66.5546
		182	891.66	30.0403	0	49.0327	55.7559	0	51.9673	0	0	95.475	0	236.369	149.721	0	102.902	0	0	169.64	91.6132	61.793	29.8763	0	103.892	290.915	0	259.902	0	0	206.317	0	61.5113	67.1946	0	0	204.628	0	143.66	231.948	150.334	0	143.317	131.172	0	36.3564	157.79	0	48.3927
		183	895.52	72.9696	0	69.9559	69.039	0	42.7518	0	0	92.2498	0	126.315	148.117	0	69.6284	0	0	216.816	128.649	44.7297	41.7335	0	105.589	268.785	0	267.03	0	0	133.367	0	138.773	107.019	0	0	204.776	0	142.751	217.312	172.276	0	170.245	135.884	0	53.4596	209.23	0	19.7979
		184	899.38	79.7803	15.9499	62.8089	110.2	0	37.9437	0	0	135.967	0	174.553	190.907	0	68.9611	0	0	257.864	130.239	48.7986	38.3375	0	61.0701	270.679	0	212.951	0	0	150.873	0	123.181	77.3319	0	0	294.191	0	99.4386	209.562	192.306	0	144.879	115.752	34.6429	40.9834	171.292	0	45.8334
		185	903.24	58.8991	0	102.762	85.5893	0	72.3407	0	0	113.64	0	226.344	147.939	0	88.1103	0	0	226.024	91.4938	109.383	28.2108	0	44.8888	277.665	24.1758	245.728	0	0	177.532	0	100.917	82.256	0	0	242.454	0	134.172	173.025	201.533	0	109.832	95.0991	41.6695	55.4556	249.734	0	101.374
		186	907.1	78.3324	0	65.2629	107.139	0	34.5108	0	0	125.144	0	156.048	157.266	0	68.763	0	0	184.026	92.8691	131.158	73.4204	0	44.1691	280.62	34.9799	198.627	19.4471	0	132.464	0	126.088	79.3349	0	0	230.506	0	112.412	152.298	187.313	0	126.722	143.776	0	38.2159	177.569	0	108.367
		187	910.96	84.0803	0	99.2231	71.6643	0	68.9328	0	0	182.485	0	189.057	159.215	0	56.9329	0	0	202.987	88.4252	52.928	87.1169	0	98.0668	281.457	0	179.217	0	0	160.178	0	106.002	61.1544	0	0	274.812	0	185.3	163.417	156.866	0	151.313	92.5671	0	44.8771	144.056	0	123.748
		188	914.82	65.8351	0	112.351	95.538	0	52.9344	0	0	104.983	0	144.37	148.589	0	120.045	0	0	153.781	95.7297	75.7903	65.499	0	81.1196	222.809	0	242.753	0	0	161.355	0	108.601	92.0461	0	0	283.191	0	101.068	201.952	153.672	0	150.485	57.7678	23.1917	58.8101	175.189	0	70.5357
		189	918.68	123.105	0	72.5492	113.732	0	32.7673	0	0	77.2263	0	93.7872	146.182	0	60.3315	0	0	179.209	101.643	68.9101	54.3035	0	65.3835	196.77	0	209.579	19.3644	0	127.585	0	147.939	104.918	0	0	299.994	23.2359	138.506	120.465	187.243	0	167.761	109.437	0	42.9256	152.063	0	86.88
		190	922.54	68.3524	0	77.7424	97.7516	0	82.9665	0	0	105.604	0	148.444	143.254	0	63.0176	60.9998	0	179.924	105.781	0	128.627	0	49.8902	227.534	23.2188	222.031	30.1834	0	98.9978	0	124.63	83.4782	0	0	269.102	0	148.199	190.408	136.273	0	199.262	68.2658	0	33.3788	165.088	29.7069	141.84
		191	926.4	83.6116	0	109.84	138.676	0	55.1943	0	0	122.696	0	159.973	200.248	0	90.4378	40.8262	0	176.491	118.355	75.8383	116.406	0	73.653	201.112	35.0485	235.1	24.3384	0	142.566	0	75.6133	80.7167	0	0	224.449	0	87.6009	157.65	183.626	0	124.282	97.1643	48.1263	82.0757	155.701	0	112.5
		192	930.26	98.5267	0	151.455	119.228	0	41.8216	0	0	101.958	0	156.762	156.971	0	100.411	36.5107	0	212.687	101.597	131.034	119.903	0	73.2928	239.108	42.9448	217.479	28.7576	0	131.791	0	87.7448	128.043	0	0	281.133	0	112.54	148.602	178.136	0	190.267	77.3749	63.9798	58.5074	191.712	41.69	103.178
		193	934.12	85.3855	0	105.686	127.299	0	36.1966	0	0	52.8241	0	96.2316	189.305	0	96.9192	36.0532	0	148.987	109.314	53.8729	80.6853	0	45.897	223.866	55.5362	223.814	43.7584	0	127.871	0	97.1907	85.0655	0	0	198.206	20.7032	123.954	95.4472	75.0584	0	197.558	54.7718	53.2681	41.9039	114.821	48.1547	126.037
		194	937.98	122.782	0	87.9234	114.592	0	74.2803	0	0	106.178	0	195.6	190.42	0	33.9856	54.8855	0	240.585	84.3008	80.3391	96.6985	0	89.6624	201.26	57.2815	117.453	27.8382	0	109.956	0	89.1012	93.7013	0	0	199.801	0	103.154	197.669	103.131	0	180.61	64.6859	49.2284	51.2713	183.211	50.2189	147.18
		195	941.84	51.4443	0	81.9828	154.778	0	32.1326	0	0	79.7206	0	106.616	98.8469	0	61.5866	46.0234	0	146.816	77.9358	98.4609	62.9887	0	88.6216	209.211	54.3353	191.313	76.685	0	112.083	0	123.398	68.7912	0	0	228.082	16.1547	120.485	132.949	149.284	0	154.067	127.952	79.8656	102.433	117.827	17.043	156.927
		196	945.7	104.635	0	115.74	196.873	0	43.9394	0	0	178.372	0	32.5282	217.587	0	89.9136	50.9902	0	201.498	108.114	64.4023	94.3745	0	78.8821	259.786	60.5606	121.904	0	0	184.936	0	110.452	103.713	0	0	196.218	0	177.235	158.734	127.35	0	144.145	103.149	24.2398	78.2483	144.185	38.857	141.741
		197	949.56	103.621	0	120.17	46.4188	0	70.6668	0	0	105.612	0	50.0768	192.645	0	88.242	47.126	0	157.467	91.2153	71.252	61.716	0	93.0627	173.293	33.029	169.173	31.4773	0	170.511	0	124.382	83.4411	0	0	182.569	0	157.721	239.316	76.0205	0	191.967	114.363	84.1415	53.2693	158.91	16.7261	132.387
		198	953.42	129.64	0	147.651	153.678	0	67.151	0	0	90.6316	0	56.7306	177.254	0	45.2292	38.7942	0	146.965	61.6608	45.9437	90.6386	0	70.5947	229.168	99.0962	160.378	22.4661	0	168.171	0	90.7428	61.2876	0	0	183.155	15.13	86.7965	158.325	76.2879	0	191.601	142.46	66.9674	77.5866	94.8567	64.8172	147.115
		199	957.28	117.258	0	143.051	104.507	0	37.5554	0	0	86.039	0	91.8956	193.023	0	82.6231	68.6051	0	136.35	35.9657	42.1936	54.8872	0	91.5092	166.879	75.697	143.871	25.8369	0	167.717	0	124.664	88.9253	0	0	250.239	22.5586	167.177	134.09	44.8883	0	210.06	159.449	102.614	72.9247	165.661	102.209	158.12
		200	961.14	166.076	0	78.4289	182.439	0	0	0	0	130.134	0	37.9771	126.352	0	48.2982	73.8008	0	115.684	57.5833	41.6364	96.8751	0	81.2004	199.164	48.8736	119.865	38.1464	0	136.144	0	126.09	126.673	0	0	215.085	62.6401	132.706	155.612	111.664	0	143.779	99.2765	82.2662	108.279	152.131	79.5835	168.522
		201	965	96.1254	0	66.5426	150.635	0	51.724	0	0	84.4067	0	60.1379	133.759	0	81.1979	63.2646	0	153.832	82.806	46.6296	106.295	0	103.43	181.604	76.0196	157.762	71.0327	0	182.541	0	121.132	74.1634	0	0	144.912	0	121.891	132.975	159.138	0	198.659	84.3146	48.1947	106.707	104.63	47.4901	191.414
		202	968.86	140.427	27.3408	130.128	171.237	0	32.0117	0	0	64.7269	0	85.1839	195.111	0	82.5576	92.5003	0	191.45	0	55.3335	68.3523	0	114.827	185.876	56.7457	166.705	73.5045	0	188.997	0	128.931	77.6519	0	0	138.685	24.6002	81.9405	128.174	179.839	0	112.784	124.156	76.2242	106.12	133.324	61.9758	169.415
		203	972.72	111.804	25.8494	97.3144	194.335	0	94.7269	0	0	84.6207	0	62.0645	206.091	0	59.4458	103.062	0	132.159	45.5805	31.1765	65.8995	0	122.705	179.25	39.4228	175.76	40.4439	0	102.521	0	93.5631	106.101	0	0	207.325	21.8577	95.6484	0	139.968	0	188.785	143.973	60.3786	117.273	117.723	41.986	213.273
		204	976.58	157.674	47.9832	104.588	138.472	0	69.2843	0	0	79.0734	0	80.104	170.952	0	34.0825	48.9188	0	161.529	0	108.081	43.021	0	65.9551	140.229	105.191	147.695	48.9572	0	85.6675	0	146.328	0	0	0	197.19	48.9601	168.79	109.182	208.133	0	185.549	113.696	68.6468	83.131	79.6095	57.5773	157.394
		205	980.44	134.769	74.6311	111.728	149.886	0	76.5897	0	0	80.2183	0	66.631	191.29	0	59.2113	67.7211	0	180.706	0	20.3399	71.6605	0	55.5093	181.161	77.835	191.07	84.3806	0	200.181	0	134.069	92.2882	0	0	220.147	79.6867	139.49	113.431	149.069	0	114.993	114.799	0	102.913	77.0542	56.5569	182.012
		206	984.3	188.534	56.7351	94.1696	202.221	0	82.1278	0	0	57.7093	0	19.5732	149.697	0	58.1551	56.1632	0	124.263	32.8672	95.5456	64.1247	0	90.4822	191.661	117.612	180.327	73.47	0	124.39	0	71.3447	0	0	0	149.112	77.4785	78.4901	157.337	183.625	0	193.561	133.555	74.304	68.1655	116.611	56.7604	240.936
		207	988.16	154.581	97.4034	87.5122	186.22	0	86.5728	0	0	41.817	0	55.5813	173.704	0	75.9581	117.694	0	111.473	0	59.168	72.0228	0	93.4724	214.02	61.4877	102.619	53.9621	0	165.626	0	137.82	63.8603	0	0	177.367	30.6139	130.957	146.218	168.919	0	271.167	98.6048	26.3666	55.0632	125.611	92.3264	144.133
		208	992.02	97.6104	97.5287	76.353	144.489	0	129.236	0	0	53.1219	0	112.065	150.77	0	63.7286	107.303	0	185.664	0	76.1679	42.408	0	115.88	203.112	74.3723	147.685	51.247	0	219.643	0	121.411	95.1607	0	0	180.026	68.9091	156.44	119.085	131.834	0	218.624	114.527	37.6506	47.4982	107.667	104.112	230.591
		209	995.88	102.277	63.2581	70.4502	203.645	0	59.7029	0	0	81.5428	0	69.9034	150.716	0	35.7923	91.3083	0	209.637	0	61.4032	30.2443	0	78.1968	154.514	94.0058	180.647	37.5799	0	173.375	0	130.87	52.5968	0	0	155.903	69.0679	91.9756	113.823	141.055	0	162.682	129.116	54.9507	90.332	79.755	49.7935	185.852
		210	999.74	140.911	95.8927	88.0638	216.617	0	0	0	0	48.4457	0	67.4381	92.4507	0	65.7263	109.243	0	164.824	0	82.383	30.907	0	43.8515	195.531	51.2719	107.844	72.5591	0	243.322	0	118.349	131.42	0	0	188.799	89.1254	143.203	168.315	143.491	0	204.658	172.691	80.0212	53.8894	140.871	38.4784	141.76
		211	1003.6	140.969	72.9918	115.64	185.628	0	60.7066	0	0	50.513	0	81.7037	183.954	0	41.4324	112.934	0	142.982	0	91.9311	47.3991	0	87.6882	201.112	112.814	102.532	66.8069	0	165.631	0	83.195	115.436	0	0	232.223	33.5319	103.125	131.839	138.873	0	194.945	182.887	57.041	75.551	136.801	51.5728	207.439
		212	1007.46	192.299	118.849	100.345	279.262	0	80.0953	0	0	74.9409	0	42.5199	163.539	0	50.021	93.0843	0	199.708	0	92.6274	56.142	0	69.5314	218.699	94.9023	112.668	81.1222	0	161.181	0	107.23	206.948	0	0	168.92	56.0898	106.555	122.117	140.89	0	165.677	176.222	62.6515	53.5601	68.9934	94.889	188.735
		213	1011.32	133.378	125.598	71.9443	172.655	0	104.759	0	0	95.6589	0	92.3192	84.6749	0	0	104.271	0	202.444	0	65.0098	45.6565	0	33.6536	198.793	78.7476	78.359	82.9459	0	126.082	0	145.471	96.6517	0	0	199.499	103.816	114.69	112.083	128.053	0	203.466	222.397	37.789	32.7015	110.975	86.7965	236.325
		214	1015.18	174.269	153.375	93.5191	175.545	0	85.6083	0	0	34.7886	0	111.367	186.683	0	88.1302	100.741	0	230.629	0	40.2129	58.1108	0	64.695	254.37	132.564	157.242	59.2037	0	209.98	0	108.779	160.669	0	0	202.277	95.0797	87.0887	125.742	87.9293	0	212.024	178.294	106.138	64.5408	28.4132	61.2088	263.443
		215	1019.04	159.631	118.452	83.3127	202.09	0	92.0879	0	0	36.9489	0	96.312	190.906	0	62.0524	124.229	0	176.769	0	39.2503	52.6206	0	111.813	164.855	103.745	159.619	106.547	0	138.363	0	115.207	108.215	0	0	113.437	74.7456	124.062	149.753	122.113	0	192.158	171.107	37.3732	61.8771	157.176	74.0724	173.532
		216	1022.9	129.993	132.382	107.301	242.584	0	59.3665	0	0	23.4051	0	92.1533	183.65	0	30.8376	72.2331	0	203.195	25.0784	45.0834	64.6462	0	102.084	169.377	134.113	111.271	98.5962	0	178.807	0	95.8094	162.381	0	0	97.7987	89.0174	85.87	106.78	70.1969	0	194.185	181.511	125.241	40.8221	125.263	55.334	160.505
		217	1026.76	114.444	155.016	105.381	175.572	0	85.4183	0	0	70.3191	0	111.098	130.934	0	82.376	80.7544	0	231.863	26.9606	105.254	63.4612	0	114.48	224.23	131.633	234.191	101.201	0	130.894	0	156.409	208.489	0	0	116.197	52.8141	51.2331	123.137	120.599	0	200.102	155.734	44.9821	82.5649	111.854	88.1561	174.773
		218	1030.62	196.786	186.636	92.2362	147.715	0	63.588	0	32.8077	50.3987	0	105.406	194.735	0	26.3013	58.4948	0	258.975	0	68.8537	49.9975	0	92.651	133.304	88.7768	134.053	18.9593	0	147.342	0	119.446	138.382	0	0	112.42	57.3626	38.0041	125.282	130.618	0	225.882	156.995	33.7515	74.9806	79.9269	54.8153	174.645
		219	1034.48	96.4679	143.821	136.54	190.963	0	88.8016	0	0	47.003	0	65.8487	215.661	0	52.6072	52.243	0	221.997	19.8643	31.952	59.706	0	88.0837	145.036	136.814	132.668	71.3075	0	197.843	0	107.964	192	0	0	163.511	81.4689	108.813	142.999	126.895	0	211.907	140.858	27.0895	59.455	123.221	38.7783	133.031
		220	1038.34	147.573	175.303	118.377	185.424	0	101.634	0	0	62.0263	0	59.8204	154.68	0	47.482	86.5652	0	239.904	0	38.3828	43.699	0	35.1989	160.01	80.9607	149.829	50.699	0	163.824	0	139.377	170.805	0	0	160.266	79.7782	50.1435	160.482	131.189	0	239.902	258.329	29.9264	53.6608	104.297	79.6253	148.439
		221	1042.2	184.213	105.249	154.911	165.883	0	45.3172	0	0	67.7913	0	90.7152	197.376	0	29.4895	82.544	0	176.468	27.1193	50.2862	45.8237	0	0	125.691	121.616	115.568	94.735	0	175.666	0	123.685	180.591	0	0	143.274	112.7	88.4394	125.415	64.4844	0	290.925	227.556	62.9754	62.2985	119.703	73.8891	128.899
		222	1046.06	133.485	183.208	162.669	195.325	0	46.9571	0	0	96.8625	0	0	144.153	0	0	84.8098	0	173.758	37.0764	73.8973	68.7789	0	0	143.881	151.099	188.578	56.6748	0	127.292	0	86.8727	171.38	0	0	157.651	122.258	127.589	120.112	117.155	0	232.517	253.953	45.5634	58.3975	104.64	58.9415	154.419
		223	1049.92	129.458	127.815	133.143	178.959	0	71.6139	0	0	43.3375	0	108.632	197.754	0	30.8181	117.667	0	148.382	29.7132	102.344	100.045	0	37.9806	78.6656	109.032	154.628	98.5903	0	129.876	0	143.273	234.224	0	0	137.474	85.894	70.9945	111.278	86.9704	0	239.61	226.579	65.5158	48.4748	120.873	26.2896	179.943
		224	1053.78	151.43	196.792	92.7779	201.018	0	83.6436	0	40.5418	31.4565	0	27.6527	177.131	0	38.6511	106.891	0	121.576	52.0493	64.1568	82.433	0	60.9816	97.3214	85.8242	151.735	61.8838	0	167.252	0	62.9635	159.604	0	0	160.961	91.6892	102.706	102.946	60.2718	0	213.58	175.172	37.6794	77.8148	144.647	87.0575	159.322
		225	1057.64	154.283	173.755	113.664	148.377	0	43.0818	0	18.0308	99.0335	0	47.1905	159.653	0	32.7185	108.537	0	168.392	47.5554	77.5279	80.2573	0	28.9165	132.06	83.7227	165.312	0	0	192.004	0	148.631	193.261	0	0	162.621	46.8908	81.6756	143.523	110.604	0	176.545	204.861	27.7992	27.0868	168.974	86.1896	168.951
		226	1061.5	147.594	154.79	152.273	206.156	0	65.4194	0	25.0678	48.858	0	67.7569	198.106	0	27.0209	78.8738	0	151.456	65.9599	119.153	52.3294	0	29.8216	131.865	88.7723	215.22	59.9094	0	222.259	0	100.296	169.338	0	0	181.466	81.1791	99.6727	116.215	82.2829	0	228.664	165.71	64.2073	83.5144	149.777	105.123	170.496
		227	1065.36	136.51	169.746	122.851	185.249	0	24.1764	0	70.8075	85.8143	0	120.439	137.113	0	29.3596	62.1075	0	211.322	46.2309	37.7351	83.1455	0	0	135.742	134.697	135.178	64.2995	0	151.049	0	89.3167	220.839	0	0	160.858	117.906	107.868	103.167	135.011	0	173.699	180.088	98.2016	30.1018	125.068	135.334	148.216
		228	1069.22	124.188	163.431	135.502	157.433	0	55.48	0	31.6825	79.9114	0	155.727	208.284	0	24.1308	74.1016	0	102.896	0	48.8904	77.3548	0	0	136.71	85.5514	221.964	80.1435	0	176.93	0	133.365	232.631	0	0	209.023	90.0939	90.3684	177.886	144.894	0	219.084	236.364	56.8864	101.15	149.031	105.05	152.412
		229	1073.08	189.92	187.588	151.995	156.887	0	71.9556	0	59.3041	73.9751	0	108.233	206.616	0	82.877	87.7345	0	155.285	33.8556	28.5789	78.7717	0	35.0444	98.9432	90.5011	193.614	54.4346	0	172.166	0	115.18	197.704	0	0	173.341	71.4504	144.824	177.665	186.769	0	148.702	188.789	18.4293	74.5421	117.302	89.9525	125.966
		230	1076.94	170.904	148.508	125.584	195.543	0	56.4638	0	46.165	73.7455	0	98.3624	222.889	0	0	37.0575	0	129.941	64.6341	48.2499	132.076	0	68.7667	234.73	84.3934	212.69	27.9244	0	188.321	0	125.414	206.26	0	0	153.384	28.0969	109.22	140.436	189.223	0	108.921	114.595	71.3232	38.9896	100.8	38.9267	198.75
		231	1080.8	134.589	178.817	140.793	148.908	0	43.9485	0	58.4027	61.0823	0	162.596	237.876	0	17.7377	37.1975	0	184.014	106.361	66.0661	81.8539	0	18.5377	109.093	71.8697	200.524	0	0	187.749	0	125.515	182.527	0	0	226.03	86.1272	138.568	144.656	178.815	0	181.103	74.0874	67.2189	64.1692	104.476	112.365	188.44
		232	1084.66	119.422	166.21	155.056	200.025	0	58.7337	0	44.3031	100.968	0	156.872	172.872	0	60.1279	103.176	0	143.949	77.5092	67.5865	105.456	0	41.8827	189.318	67.6499	197.824	23.8518	0	178.109	0	102.173	223.075	0	0	200.496	109.751	113.914	111.352	167.793	0	119.767	179.298	20.2872	73.288	120.095	60.8348	210
		233	1088.52	163.349	156.313	127.181	180.139	0	57.7039	0	49.1421	73.2212	0	171.833	206.585	32.3938	37.3456	41.3284	0	119.898	42.1452	74.783	104.038	0	0	160.891	77.0528	286.48	17.2812	0	201.668	0	105.631	185.883	0	0	216.58	97.7363	99.2235	189.538	144.222	0	125.527	197.651	39.533	52.8577	126.942	84.1063	218.833
		234	1092.38	147.732	130.614	154.362	117.689	0	45.6718	0	57.845	131.638	0	156.193	189.573	0	63.6544	76.0171	0	171.205	106.286	97.0493	73.7409	0	0	145.014	82.3559	168.796	26.5467	0	241.784	0	86.7997	258.005	0	0	133.397	107.298	82.7494	157.3	126.56	0	105.4	82.1463	99.801	75.7603	170.602	72.5863	171.337
		235	1096.24	118.189	141.526	147.058	52.6296	0	83.1929	0	103.199	81.6886	0	194.667	157.455	29.8035	49.6014	56.2187	0	106.052	74.2492	96.7425	58.8206	0	23.5868	152.969	63.2215	218.33	75.1104	0	215.682	0	62.7093	182.401	0	0	192.328	102.647	128.836	161.681	197.741	0	62.986	99.7557	26.1053	28.0392	134.517	87.4508	218.176
		236	1100.1	131.784	173.086	124.993	143.899	0	62.4816	0	58.7693	89.2752	0	245.346	214.563	26.9646	65.0419	61.5587	0	164.283	63.9208	53.561	57.6353	0	82.1809	163.098	69.2751	199.761	41.7524	0	185.469	0	42.3416	216.687	0	0	181.03	54.7824	73.1587	193.102	144.316	0	63.8436	119.207	51.9972	63.7665	150.069	142.101	196.042
		237	1103.96	110.069	99.0763	165.902	85.8847	0	60.2013	0	90.8848	88.6237	0	142.304	190.086	0	24.9479	75.0568	0	160.336	67.9341	48.0147	87.6988	0	39.0801	194.606	86.734	247.207	73.6338	0	247.865	0	69.1704	182.078	0	0	213.329	57.4226	36.9546	172.454	157.285	0	35.9284	123.575	81.3739	40.7261	122.899	96.9261	251.756
		238	1107.82	136.486	167.027	175.662	49.4859	0	59.6837	0	42.0605	92.0723	0	100.145	236.677	31.237	66.7784	95.1491	0	162.675	73.5736	54.8021	0	0	22.3998	139.025	75.4647	207.442	43.1576	0	268.835	0	31.5168	221.239	0	0	175.301	110.254	101.79	181.166	175.718	0	44.9073	122.925	47.0821	63.9773	200.455	80.3498	186.855
		239	1111.68	153.114	108.147	145.75	124.378	0	75.6592	0	60.1048	58.7156	0	122.925	181.696	72.3353	95.0424	92.6862	0	193.419	52.2616	70.4682	40.2368	0	83.7032	129.246	72.8442	182.664	25.9225	0	191.837	0	52.6222	204.379	0	0	208.538	66.5078	101.344	175.583	101.155	0	20.3103	87.1792	44.7848	26.2946	190.867	95.8011	262.738
		240	1115.54	155.796	109.575	153.029	126.337	0	20.2313	0	88.697	104.267	0	161.769	189.189	38.6298	0	116.394	0	162.259	91.1271	77.6451	46.0544	0	16.7074	126.818	59.4684	212.447	68.6152	0	236.177	0	0	206.692	0	0	257.907	57.6197	111.364	172.097	172.92	0	51.7358	112.502	76.1004	49.571	189.523	102.605	227.562
		241	1119.4	178.891	73.7485	146.607	172.769	0	70.2449	0	95.2018	89.0945	0	124.131	160.29	76.2294	25.7322	106.976	0	212.033	103.359	67.2571	61.0127	0	0	118.859	83.297	187.394	77.9273	0	310.329	0	25.9335	187.422	0	0	209.741	84.6644	118.434	172.121	131.563	0	0	173.38	74.2659	79.8925	132.388	43.7136	234.055
		242	1123.26	183.796	73.3995	152.696	124.141	0	91.9811	0	85.1059	68.152	0	133.695	141.879	108.391	66.2695	64.6242	0	155.903	54.1208	57.8964	80.4937	0	47.5218	193.718	61.0334	194.577	76.4574	0	156.955	0	48.2914	193.449	0	20.7825	244.792	105.891	120.86	176.635	148.541	0	44.8848	40.9478	24.3023	47.9683	161.308	69.0244	213.427
		243	1127.12	178.803	100.306	204.971	97.7059	0	99.488	0	75.9377	106.861	0	184.962	214.64	64.6926	53.5789	67.6686	0	181.632	48.1913	56.8021	44.9455	0	50.882	170.982	48.0631	247.001	83.314	0	181.426	0	42.7466	195.607	0	34.5967	232.052	77.2312	90.9012	163.891	158.466	0	55.7826	92.0286	98.0475	81.3225	142.678	125.054	264.755
		244	1130.98	217.307	90.1959	190.78	138.568	0	72.7558	0	134.435	52.8749	0	163.451	112.879	102.21	69.6631	87.4268	0	189.97	111.917	32.5488	70.3533	0	34.7101	138.648	59.4857	234.699	70.9683	0	233.941	0	19.7765	179.903	0	35.1077	265.058	65.4038	130.329	168.729	181.083	0	84.4066	79.8141	91.4271	60.4011	195.674	87.202	166.465
		245	1134.84	170.368	57.153	172.948	135.597	0	101.037	0	101.592	67.6859	0	116.801	178.264	129.05	55.7377	96.9365	0	253.266	87.6244	30.9344	58.2226	0	17.6101	156.082	50.7449	148.175	17.8309	0	175.046	0	37.7753	192.433	0	0	240.383	77.5055	118.07	207.145	209.164	0	78.6555	77.7589	65.8072	76.6586	163.528	94.5689	212.89
		246	1138.7	223.755	141.272	167.642	120.589	0	81.592	0	111.013	129.491	0	131.29	94.5916	163.448	39.3575	101.087	0	223.521	62.9065	83.0607	60.9931	0	30.1488	186.094	60.3901	239.186	73.6852	0	185.173	0	47.3424	195.278	0	77.7527	239.269	55.7277	103.84	172.356	167.012	0	22.6438	76.1136	93.6861	90.0095	195.457	88.2305	146.855
		247	1142.56	162.69	149.266	176.95	62.3915	0	71.7427	0	96.275	47.3817	0	120.409	156.93	136.816	68.4238	79.5086	0	215.786	36.1612	43.7755	70.3736	0	24.2752	126.181	63.968	233.96	88.8884	0	170.52	0	65.6157	210.268	0	58.4911	273.83	31.4867	113.011	137.851	231.086	0	52.9063	37.4645	55.56	105.717	150.741	134.189	191.61
		248	1146.42	205.107	130.822	192.585	77.1564	0	69.6185	0	67.0669	44.2985	0	105.57	133.311	178.893	53.6781	87.7019	0	209.71	78.7261	28.3929	67.3693	0	25.9153	180.105	60.2646	165.105	39.9386	0	95.2029	0	61.1489	202.792	0	48.4248	216.065	44.213	122.9	168.495	207.015	0	107.461	61.6423	105.139	89.7919	188.176	102.502	202.416
		249	1150.28	113.746	72.7479	199.276	0	0	62.6857	0	80.6206	0	0	151.402	209.612	161.278	0	30.2401	0	206.282	93.1504	68.5513	45.8355	0	34.7502	158.313	67.7582	171.473	36.9855	0	129.607	0	23.751	223.437	0	58.3935	192.544	69.7143	100.378	188.576	225.319	0	51.8365	86.0093	56.8244	30.106	186.465	118.619	197.108
		250	1154.14	140.929	102.842	147.807	38.5299	0	78.5643	0	105.204	19.0022	0	133.046	130.844	138.263	23.1674	105.611	18.9693	195.383	35.2773	70.7382	52.6863	0	0	129.069	41.6589	119.388	68.391	0	156.554	0	0	153.787	0	72.8649	215.804	38.4691	85.1711	229.996	197.795	0	58.0193	19.9373	114.884	53.8996	232.653	104.509	196.833
		251	1158	157.849	82.2672	170.616	56.1137	0	36.3393	0	106.159	25.1973	0	174.6	115.235	146.266	27.6852	98.7032	17.9156	122.078	39.2185	60.6634	59.4735	0	37.8994	144.813	84.0783	202.932	48.2374	0	132.149	0	0	240.584	0	59.2961	216.584	65.5512	116.986	209.989	169.868	0	60.7183	81.3266	118.984	49.9307	204.813	89.3712	168.785
		252	1161.86	168.738	68.2912	175.315	62.2217	0	65.8748	0	80.4993	17.7461	0	187.023	199.849	195.572	33.6356	54.7799	0	197.392	52.5357	46.0284	79.892	0	48.0928	103.996	38.5045	218.775	75.1828	0	93.3245	0	69.3235	117.433	0	0	279.094	36.9457	112.227	181.932	230.008	0	97.5644	42.8205	169.33	42.8	128.482	77.0351	240.402
		253	1165.72	177.293	127.919	217.009	20.5855	0	95.636	0	51.9179	40.814	0	159.326	185	144.341	0	59.8725	23.6053	221.16	58.0994	35.1361	40.9616	0	33.1698	99.9864	68.639	242.96	53.0579	0	176.977	0	30.8476	287.082	0	70.5323	244.251	66.9548	111.828	208.274	138.375	0	59.3529	122.448	162.871	78.6116	152.341	162.008	207.367
		254	1169.58	227.744	129.029	241.208	39.8535	0	58.3671	0	77.6309	18.4447	0	123.573	180.467	209.189	31.6796	65.4297	26.9833	138.847	72.7668	28.3248	37.2286	0	22.6939	162.106	48.9943	210.176	72.4527	0	93.3892	0	105.02	306.863	0	72.0086	240.981	68.0449	51.4515	183.355	205.006	0	67.4501	84.3555	145.141	0	160.165	62.3486	177.967
		255	1173.44	157.431	34.1495	173.64	40.253	0	99.3629	0	80.8116	32.6694	0	151	159.677	114.554	29.0649	55.906	0	186.782	62.0089	42.1406	39.6997	0	26.5577	127.465	39.0641	173.351	0	0	158.517	0	76.4841	251.148	0	55.7425	297.796	18.1228	80.28	171.414	179.185	0	156.525	53.4457	132.419	91.7531	147.97	74.283	230.869
		256	1177.3	218.995	103.22	171.381	35.042	0	45.9868	0	53.546	0	0	163.982	140.085	175.429	0	34.948	34.8103	234.693	58.223	0	43.906	0	32.0671	160.329	37.0791	176.15	48.9377	0	174.017	0	60.6168	242.52	0	128.907	238.088	59.5979	87.392	127.554	186.798	0	188.279	79.1082	165.885	31.5967	145.286	91.3674	170.174
		257	1181.16	195.77	105.704	148.299	65.5622	0	100.596	0	51.8198	0	0	186.41	142.256	109.282	0	59.1007	55.1145	210.928	67.8367	17.6836	90.9409	0	0	149.577	95.2642	205.612	0	0	210.123	0	42.635	234.638	0	78.2687	199.331	61.9947	48.94	106.112	153.712	0	190.612	34.7962	166.882	73.2269	183.97	87.2372	153.67
		258	1185.02	233.61	120.945	131.675	67.8584	0	114.251	0	48.2325	41.9678	0	214.87	187.812	170.601	0	78.7947	41.6664	124.862	19.9072	30.7084	68.4634	0	0	158.248	32.6995	206.282	0	0	191.476	0	0	197.576	0	88.9353	203.362	65.7417	87.3436	141.414	215.727	0	180.644	80.8592	162.117	86.1012	228.034	92.3546	209.243
		259	1188.88	227.352	84.7044	164.837	46.251	0	85.5582	0	70.466	0	0	214.944	200.756	165.706	18.6736	0	68.7591	149.07	46.657	19.5298	96.0582	0	0	105.893	101.823	215.2	32.8784	0	176.936	0	33.6701	207.763	0	63.8611	263.347	37.2069	29.462	175.695	200.07	0	102.941	127.217	199.446	56.072	135.559	90.9861	167.887
		260	1192.74	161.34	80.6319	156.772	29.5631	0	74.2896	0	83.041	36.4184	0	288.807	151.131	142.652	0	45.1776	64.9632	119.309	98.5678	0	93.025	0	0	187.337	60.5664	133.213	0	0	200.056	0	0	126.188	0	107.588	207.866	66.4837	94.9081	185.587	218.228	0	160.59	111.806	177.82	75.742	113.286	79.1611	223.923
		261	1196.6	214.169	136.297	154.712	42.9057	0	61.5846	0	42.3242	46.4378	0	191.329	222.258	107.182	0	42.9459	105.454	132.089	18.2758	38.8847	77.8227	0	33.6452	200.698	81.4556	226.56	41.0587	0	187.004	0	27.5336	194.867	0	100.665	182.787	23.7818	68.1618	236.983	135.785	0	132.588	105.222	167.736	86.9073	157.573	126.466	200.547
		262	1200.46	184.106	102.554	171.435	29.8742	0	83.9851	0	48.3342	50.1912	0	173.019	143.811	132.645	0	21.3806	100.068	122.954	41.5672	25.8069	85.7846	0	38.7001	174.311	90.8439	134.057	27.6288	0	154.066	0	16.7941	131.932	0	114.635	269.175	41.1765	51.7646	156.683	173.417	0	151.982	70.8377	146.07	99.5914	219.461	98.5555	173.576
		263	1204.32	194.175	113.78	149.121	40.8316	0	66.2174	0	0	80.6105	0	277.781	131.317	130.989	31.8325	84.4575	48.4444	139.559	47.5849	31.6136	97.0319	0	29.9589	148.793	111.718	143.85	45.1707	0	165.846	0	22.1791	156.862	0	117.531	165.58	38.2584	64.1428	172.985	155.357	0	103.828	125.738	169.885	56.4921	110.384	48.3229	209.724
		264	1208.18	203.037	156.667	89.9479	65.8015	0	81.2817	0	0	68.3834	0	219.438	139.945	172.896	0	58.4403	70.1201	217.473	56.19	32.3601	23.0499	0	0	137.343	87.0057	137.201	66.1482	0	180.838	0	0	96.2875	0	101.909	140.832	0	69.2523	158.419	165.296	0	142.176	72.5103	160.159	47.5261	170.393	113.687	224.301
		265	1212.04	207.431	137.917	82.3559	91.565	0	84.4145	0	0	26.8727	0	210.042	141.02	164.84	25.7434	60.2667	54.4743	187.001	54.0762	60.79	81.2229	0	0	167.01	106.036	201.283	66.3191	0	223.643	0	0	219.693	0	135.268	184.584	73.0814	96.474	177.22	120.042	0	162.024	18.2172	131.259	103.5	173.677	107.543	170.101
		266	1215.9	177.247	156.977	167.446	60.0979	0	71.8178	0	0	66.4291	0	243.361	180.895	183.532	21.56	104.559	35.0995	171.046	83.125	28.9064	41.4801	0	50.1697	157.771	45.4415	171.159	48.6622	0	188.097	0	0	141.382	0	151.327	181.98	18.3644	82.2749	158.337	196.637	0	194.388	113.629	125.349	41.9892	170.511	60.5395	229.434
		267	1219.76	144.247	173.763	183.881	21.4291	0	112.33	0	0	80.3552	0	248.283	127.335	107.504	17.1615	100.73	74.0165	155.914	38.1036	0	43.9215	0	69.9773	144.879	88.4685	202.412	69.5838	0	225.584	0	0	101.553	0	76.4372	218.341	32.9077	81.1255	153.449	170.781	0	85.7001	149.215	160.362	46.9104	156.136	130.092	150.117
		268	1223.62	192.891	179.796	156.145	38.5899	0	118.914	0	0	35.3262	0	213.469	252.324	71.6673	31.3848	39.0226	45.5768	142.558	90.9666	29.3107	35.2422	0	0	150.115	158.569	178.106	36.3749	25.9767	153.624	0	34.2329	128.82	0	91.2342	199.931	22.4785	24.0029	125.883	180.65	0	159.361	119.29	132.107	42.0434	159.525	91.6022	263.124
		269	1227.48	180.88	181.135	144.452	75.2244	0	112.275	0	0	71.5779	0	237.932	210.582	92.9758	0	52.8866	59.0217	197.498	79.4541	0	61.6481	20.2507	29.816	176.842	116.901	221.416	43.2589	0	149.474	0	0	106.24	0	87.6616	225.983	37.5857	72.3392	169.664	163.612	0	117.789	46.4327	185.92	93.3621	134.764	116.503	164.095
		270	1231.34	195.545	147.538	194.471	25.7855	0	93.0919	0	0	69.203	0	283.637	220.712	33.5218	20.4067	99.8806	58.9009	245.673	61.5133	25.4603	73.0422	0	29.1496	148.983	119.461	200.676	59.982	0	159.072	0	0	17.7057	0	123.313	227.789	44.2232	96.5028	132.247	153.181	0	199.186	56.8986	158.12	86.4821	173.067	85.7754	155.506
		271	1235.2	185.196	214.739	145.959	0	0	110.156	0	0	82.4094	0	233.706	212.563	81.961	0	58.376	62.07	197.575	45.2188	0	50.4482	80.1023	43.4609	162.466	116.864	270.136	82.0522	17.9978	136.153	0	0	107.254	0	89.3923	252.147	47.774	71.5133	131.309	174.232	0	192.512	113.099	142.603	70.9978	230.832	121.154	200.101
		272	1239.06	187.626	265.372	196.476	16.246	0	103.731	0	0	33.9752	0	258.977	227.701	95.8976	0	35.9078	80.3394	204.047	106.328	32.2284	70.3489	35.4889	51.3157	150.58	115.181	191.1	115.554	0	172.895	0	23.0451	146.599	0	51.8049	214.44	89.3389	68.4777	141.318	180.283	0	159.789	145.425	188.367	82.1618	110.685	64.288	183.509
		273	1242.92	179.834	211.521	164.61	30.2744	0	90.7853	0	0	38.0705	0	236.399	209.999	72.548	0	70.3263	48.7477	237.287	60.3901	59.2354	74.0981	29.9396	56.902	157.334	75.2208	247.026	94.9435	33.4487	151.056	0	0	139.501	0	122.959	143.483	89.1492	59.4254	97.8146	186.067	0	117.834	200.371	185.246	61.8486	171.178	64.9493	124.646
		274	1246.78	228.593	145.104	170.409	18.9668	0	53.6847	0	0	46.0895	0	319.877	165.714	119.271	21.2663	41.9071	51.3629	225.762	56.7867	53.4561	106.032	86.6182	35.3204	176.79	112.711	113.223	85.1353	78.7865	155.635	0	0	191.944	0	117.081	133.524	64.7786	20.1453	117.886	139.591	0	164.701	152.931	243.863	97.9716	137.522	46.8242	121.308
		275	1250.64	196.318	276.677	156.31	18.3598	0	34.6597	0	0	69.175	0	277.686	226.703	145.409	36.7204	63.2104	48.8779	201.679	55.9672	23.6308	83.5746	69.7918	17.7716	138.609	170.981	230.813	76.6346	53.1502	155.273	0	0	140.738	0	118.339	179.71	84.7763	132.361	135.657	205.822	0	190.541	110.84	153.866	80.157	185.296	38.7751	122.419
		276	1254.5	265.936	196.879	83.5387	18.0783	0	125.854	0	0	84.5109	0	301.856	163.49	99.1448	29.1426	85.6297	43.9891	163.845	77.1375	0	46.2497	38.2465	30.2907	188.618	164.519	216.076	69.2607	47.7197	179.461	0	0	124.116	0	115.397	137.827	66.1219	58.6125	185.881	210.384	0	198.381	136.296	170.764	92.0522	227.082	32.6697	60.3655
		277	1258.36	232.253	235.328	141.809	0	0	73.9244	0	0	21.2418	0	257.547	243.162	108.852	41.3069	91.2505	46.3953	120.472	120.724	72.5513	69.2603	115.646	21.005	196.796	125.749	269.561	47.7812	76.3587	189.593	0	0	140.536	0	132.035	180.553	72.5651	0	116.879	197.816	0	182.05	190.559	166.53	59.7425	164.32	64.4634	89.0884
		278	1262.22	228.759	185.142	133.553	50.8351	0	87.3909	0	0	78.7722	0	328.686	209.582	95.8144	0	60.8918	38.4241	120.227	28.5505	46.9139	59.7448	98.9215	23.5348	252.865	72.304	180.758	94.5307	76.6406	154.23	0	39.698	177.624	0	95.9877	154.258	56.3363	62.5993	124.444	180.441	0	141.437	135.659	134.993	96.617	234.68	81.9796	99.9161
		279	1266.08	227.948	185.978	94.9118	0	0	62.2001	0	0	135.095	0	266.22	224.795	93.4333	35.0026	102.75	49.5777	214.527	116.711	40.2748	77.4794	82.2151	27.2144	133.811	137.083	205.063	63.8516	49.3019	152.292	0	0	135.873	0	141.438	219.306	113.079	53.8934	214.778	152.405	0	202.482	137.634	210.891	77.0333	172.306	65.7376	155.459
		280	1269.94	209.089	238.035	74.4815	19.9818	0	77.9099	0	0	103.101	0	215.868	297.856	48.6041	0	82.1799	93.4463	169.957	80.658	51.7647	106.53	58.0837	30.0751	141.168	116.935	228.657	94.495	59.026	227.196	0	26.2325	139.505	0	131.563	234.904	58.6364	65.9109	205.473	175.334	0	213.733	142.643	139.676	83.6742	161.369	54.1018	102.492
		281	1273.8	198.722	188.295	94.8126	35.8076	0	136.606	0	0	48.4713	0	219.269	236.916	72.7868	44.3591	93.2004	91.9345	132.148	88.7205	25.5476	83.3268	48.5651	0	153.059	169.744	203.696	72.824	172.019	229.401	0	41.3082	112.85	0	108.13	196.779	73.4868	90.511	196.794	233.051	0	195.929	124.386	158.051	80.6046	182.84	44.3478	165.697
		282	1277.66	182.264	179.352	180.37	35.7758	0	116.294	0	0	97.4839	0	200.851	275.467	90.9372	42.5259	97.4558	75.5744	189.608	54.9794	0	41.5652	140.728	45.5736	171.863	187.386	182.955	62.4527	100.913	227.996	0	46.0634	135.852	0	128.249	149.667	75.6429	86.1387	154.309	188.734	0	225.828	141.582	196.746	34.2844	114.509	55.8819	195.309
		283	1281.52	233.217	196.774	142.547	41.3924	0	50.2859	0	0	57.145	0	211.283	219.539	84.376	26.7977	74.044	60.397	167.925	52.3557	25.2892	69.1523	96.6718	47.4395	166.671	109.981	121.865	63.8426	180.073	198.539	22.8194	42.4252	120.899	0	155.842	134.433	72.323	97.0757	213.251	128.219	0	277.772	108.788	192.126	73.605	134.454	50.289	161.29
		284	1285.38	198.637	246.232	162.077	52.1876	0	55.0958	0	47.3807	94.8467	0	233.919	238.542	142.587	75.5367	70.8215	73.3451	89.3948	55.6761	30.952	138.185	123.585	31.0878	149.501	161.082	138.87	74.1416	103.596	168.685	0	16.315	112.59	0	104.926	234.595	81.9794	77.1858	130.192	218.856	0	199.341	140.034	222.98	80.221	146.037	61.878	121.081
		285	1289.24	203.577	235.172	130.796	55.034	0	72.5532	0	26.0111	110.507	0	186.34	212.676	127.571	0	118.502	55.6928	173.581	96.5644	37.3443	127.659	33.5888	0	115.652	183.254	140.329	93.8474	150.241	176.053	0	0	177.98	0	143.725	160.492	78.7768	108.016	171.701	183.457	0	242.313	160.95	224.394	56.7177	149.571	59.5826	196.05
		286	1293.1	190.194	221.66	173.556	83.305	0	87.5053	0	0	43.5069	0	170.818	313.828	105.385	32.9255	74.2923	76.2457	109.519	112.786	0	119.462	113.403	40.6438	167.37	170.553	111.551	60.4128	126.907	132.386	0	32.3206	99.2463	0	143.56	145.622	80.9401	61.0137	188.117	208.254	0	153.758	152.651	221.821	73.8028	116.976	0	219.629
		287	1296.96	207.372	221.059	213.644	68.3784	0	56.8404	0	18.7984	60.0162	0	220.87	178.711	34.624	41.5063	71.9475	105.474	164.59	191.854	0	82.8821	162.212	22.8173	152.63	235.722	146.482	58.736	135.298	200.7	0	23.5352	161.633	0	134.82	107.894	82.1193	92.2405	255.388	196.906	0	153.135	136.587	191.022	101.405	215.329	59.1708	195.094
		288	1300.82	215.988	253.449	171.922	0	0	64.0472	0	21.2637	60.7579	0	227.221	239.578	54.0194	26.7026	118.101	92.5817	125.061	155.734	22.5859	70.7499	176.464	86.7894	237.589	176.099	64.3895	117.911	138.059	171.297	0	39.3214	128.47	0	74.0519	179.004	72.0147	96.1665	137.919	177.822	17.9055	240.305	86.7924	218.964	57.7258	78.3841	79.9632	68.6287
		289	1304.68	144.857	172.952	201.237	56.9322	0	54.9294	0	20.7278	89.8823	0	142.02	282.007	91.796	59.5291	133.528	95.8961	151.74	167.618	25.5462	134.539	256.474	56.572	196.086	281.546	25.7401	62.5556	149.929	84.9762	0	52.9689	66.335	0	138.251	159.095	103.34	86.0185	156.949	232.485	0	202.53	86.3835	229.391	64.907	144.107	66.8354	116.017
		290	1308.54	138.992	274.427	137.343	0	0	71.8225	0	0	105.447	0	166.915	306.212	81.5389	46.0668	122.778	90.1735	96.1103	182.667	20.2536	105.503	190.27	125.478	233.582	226.632	35.6508	62.4366	141.107	116.709	0	96.1353	78.2828	0	161.053	211.415	109.564	87.2223	135.896	211.899	0	242.93	65.638	199.386	83.6043	110.011	51.9486	137.355
		291	1312.4	90.5427	257.047	180.607	40.6627	0	57.3038	0	57.8123	111.609	0	184.53	273.992	93.9765	22.6797	146.687	81.7961	145.659	170.849	20.5298	94.7361	212.577	51.9003	165.269	256.679	98.6789	84.265	157.926	233.676	0	92.8823	64.0424	0	159.374	164.325	98.0984	93.1996	202.35	217.581	52.8772	192.226	92.1781	170.609	75.163	178.352	72.4938	168.052
		292	1316.26	119.552	227.011	189.85	113.032	0	74.6916	0	30.6818	64.0585	0	208.475	289.868	69.4477	70.1577	122.674	82.7507	172.669	98.7223	0	92.3896	153.233	91.8868	134.369	247.27	98.0504	26.0088	166.083	250.362	0	131.351	122.353	0	175.905	167.697	74.2769	90.8411	185.243	175.991	0	148.734	68.9283	220.129	80.1543	139.59	68.9724	205.001
		293	1320.12	93.893	206.672	133.314	67.3378	0	97.8639	0	34.269	46.726	0	237.262	236.595	68.2874	93.7065	119.999	49.7403	116.189	167.368	0	95.2786	202.367	97.4683	132.587	195.834	126.588	26.1087	168.318	238.675	0	192.711	94.0383	0	107.878	147.02	83.0851	67.4097	209.781	199.176	80.7867	140.438	133.71	219.077	77.1773	113.653	93.3131	161.106
		294	1323.98	82.2269	247.393	152.515	78.4456	0	80.2133	0	47.9702	70.9727	0	259.058	284.78	159.148	52.9707	108.09	99.8794	156.783	167.984	22.4753	42.3817	240.163	129.556	175.458	183.524	108.725	20.6085	160.972	235.165	0	151.847	63.1431	0	81.0021	233.423	40.1923	90.0794	177.647	226.971	24.4132	217.223	97.274	196.978	135.597	112.001	92.4806	173.13
		295	1327.84	124.391	254.985	138.804	58.2885	0	90.2505	0	54.2208	48.9495	0	290.211	205.072	91.5433	80.576	117.254	128.01	104.991	100.644	0	70.7759	107.296	142.049	161.4	305.202	136.659	20.659	111.426	179.006	0	135.609	124.581	0	97.0121	139.3	93.4884	90.5552	233.205	210.42	21.3307	162.377	58.1074	176.01	102.315	105.327	91.4911	189.201
		296	1331.7	125.664	214.082	108.308	78.0507	0	69.7262	0	72.7315	27.6912	0	193.49	231.917	98.9903	86.9835	131.884	96.2854	83.0009	173.157	0	57.9894	146.37	49.2734	171.85	267.309	148.799	22.5707	111.361	228.269	0	125.515	133.233	0	56.9244	141.096	118.851	94.595	171.749	160.332	126.441	219.981	58.7273	112.173	78.405	141.861	123.996	152.836
		297	1335.56	86.9428	252.334	153.63	115.133	0	95.9848	0	33.4592	72.3812	0	234.833	171.016	152.165	50.8595	109.832	98.6579	126.314	190.109	0	87.3991	237.347	90.7522	148.437	296.205	116.509	0	173.117	264.726	0	155.172	127.606	0	54.4202	142.138	80.3107	46.5473	121.196	186.133	65.3921	214.581	118.381	112.467	81.6978	140.063	63.2534	128.453
		298	1339.42	153.973	241.555	120.758	135.706	0	63.3272	0	56.9644	36.7901	0	231.822	218.371	145.911	80.5612	167.239	70.1242	101.245	119.746	0	29.273	175.212	41.8538	167.831	240.164	94.6464	0	186.707	154.583	0	155.283	98.826	0	83.2365	215.812	69.6522	82.4377	153.809	146.249	115.355	234.028	148.756	207.92	51.4653	171.71	73.2442	131.43
		299	1343.28	158.65	218.818	103.492	174.726	0	109.141	0	65.0609	34.2843	0	215.668	207.81	181.281	95.1287	181.574	83.5852	89.8854	186.41	0	25.6605	151.711	78.9883	119.106	247.863	207.259	19.6342	136.358	247.3	0	169.388	143.247	0	36.947	186.132	65.3438	86.8624	150.407	130.028	89.595	230.811	74.8893	171.703	85.9511	139.428	49.5349	180.58
		300	1347.14	138.4	243.417	142.797	139.3	0	102.021	0	67.9159	34.1004	0	211.445	219.735	103.186	94.9494	140.21	120.054	177.363	89.3487	0	0	101.785	81.5086	210.859	307.021	117.107	0	124.404	167.182	0	177.749	101.224	0	67.3047	205.356	122.49	37.3731	162.577	137.718	144.297	231.52	79.1698	159.77	70.0985	157.11	101.234	145.733
		301	1351	103.302	250.603	108.683	124.837	0	65.1503	0	73.624	32.3878	0	223.704	104.515	73.8173	99.2413	140.068	112.169	187.642	187.431	0	29.2226	116.324	35.8283	202.324	250.302	204.358	0	148.959	105.689	32.0213	181.555	194.958	0	77.9135	200.96	75.0988	0	138.322	169.83	140.777	189.248	79.343	105.689	119.835	172.207	107.978	71.5377
		302	1354.86	167.436	251.619	117.022	150.815	0	132.319	0	86.5386	61.4405	0	190.907	174.005	127.351	86.2674	166.394	62.1997	150.874	199.935	0	25.712	155.47	105.901	163.282	216.518	143.226	0	164.032	135.604	0	191.92	125.978	0	125.525	138.457	69.847	117.62	170.118	142.998	95.055	348.481	66.159	193.965	99.5575	165.557	93.5832	165.105
		303	1358.72	102.271	263.894	115.608	108.091	0	110.777	0	98.7279	0	0	216.546	179.615	106.742	78.966	210.56	61.9831	227.923	209.161	0	35.3521	149.713	74.4539	187.326	213.112	191.436	0	102.048	274.314	0	139.575	135.038	0	74.8085	116.145	80.6708	50.6735	155.586	129.262	146.471	248.29	61.9642	190.604	92.0346	210.527	86.5106	128.565
		304	1362.58	194.545	256.967	104.457	134.232	0	104.961	0	78.5978	25.1194	0	237.448	204.05	131.558	81.3637	172.184	76.1859	183.515	144.037	0	0	223.685	57.8577	181.557	216.536	199.35	0	121.695	137.958	24.0804	203.489	155.965	0	78.46	157.481	125.231	71.1913	166.31	140.618	114.864	311.085	67.4867	257.675	87.3041	158.689	123.942	122.761
		305	1366.44	95.2987	239.366	127.067	192.983	0	144.844	0	97.1017	0	0	265.43	126.317	189.279	73.3373	223.7	83.2048	192.218	138.411	0	0	128.926	128.941	143.753	201.678	172.997	0	183.506	180.835	0	232.033	93.9086	0	116.761	142.309	106.599	68.446	96.9363	148.097	159.105	239.243	33.4561	188.542	48.6632	140.518	122.885	178.928
		306	1370.3	141.677	193.371	100.977	179.939	0	139.65	0	110.159	40.2736	0	208.793	260.313	106.234	53.2492	165.333	50.7094	173.4	140.067	0	18.3532	204.394	42.8627	165.36	324.172	140.247	27.258	206.381	261.474	0	188.515	84.3234	0	85.9104	229.098	77.1114	50.1755	198.074	110.256	170.683	257.093	88.3872	221.603	124.414	142.885	121.07	73.5677
		307	1374.16	147.486	251	44.2431	173.197	0	111.243	0	90.7026	19.2073	0	206.275	206.694	172.06	77.4104	183.649	22.2343	132.678	117.512	0	39.15	248.213	67.9765	181.828	325.726	182.569	17.118	221.274	233.588	0	236.925	107.151	0	67.4008	119.928	60.7425	42.9314	111.609	111.257	155.05	239.138	88.8455	220.921	88.1542	143.502	139.917	125.526
		308	1378.02	228.249	179.445	103.613	133.068	0	130.657	0	74.7942	29.8779	0	237.525	194.173	143.385	43.6979	183.646	77.2782	176.392	160.423	0	35.886	225.115	39.2959	154.16	266.832	133.403	0	161.862	253.788	0	257.924	159.758	0	117.308	136.924	76.9519	75.1029	169.575	177.085	163.352	265.599	94.8954	204.229	82.5263	162.704	101.789	127.782
		309	1381.88	193.967	194.699	61.6093	172.341	0	144.222	0	122.896	0	0	205.071	193.577	142.059	97.3617	186.566	61.7735	194.399	219.969	0	60.0732	215.561	49.0873	120.605	219.519	246.87	0	192.074	218.574	66.4537	240.366	114.521	0	32.612	104.841	94.3541	91.7247	128.672	93.1008	133.584	245.901	50.4948	210.782	76.477	143.586	148.383	189.096
		310	1385.74	222.642	231.628	80.198	149.481	0	183.576	0	89.3166	45.8861	0	228.233	179.146	187.322	85.048	235.049	37.7951	169.431	198.952	0	48.1224	179.772	117.372	199.524	214.276	152.581	0	196.03	246.048	0	198.573	187.903	0	77.844	135.785	136.731	73.6327	108.335	130.865	175.157	294.017	0	188.644	132.509	169.784	114.057	170.732
		311	1389.6	191.689	296.743	75.54	239.618	0	176.58	0	91.1871	16.7641	0	213.767	206.882	81.3312	83.2548	170.8	90.4833	177.643	232.559	0	83.3053	289.586	116.28	213.173	224.048	117.322	0	156.975	163.121	67.363	229.329	119.484	0	55.3779	149.149	115.019	59.7625	81.4768	126.033	203.804	186.457	52.6288	184.064	107.275	152.553	96.7822	164.109
		312	1393.46	226.213	279.719	125.515	165.264	0	213.977	0	66.4581	0	0	243.098	152.982	108.28	78.9967	178.192	74.2873	179.196	190.087	0	78.6419	206.349	70.3561	226.988	230.206	129.2	29.9776	163.902	244.262	36.0548	248.435	172.486	0	62.897	148.176	164.23	57.3851	108.562	96.6586	182.94	173.737	65.3922	205.53	136.659	137.537	116.177	172.411
		313	1397.32	187.927	152.584	89.517	192.765	0	186.472	0	53.2258	51.295	0	156.774	155.789	131.634	114.469	166.746	85.038	204.095	177.059	0	47.7772	248.808	55.7056	168.277	208.271	177.92	25.6406	136.834	189.579	0	225.559	180.396	0	77.2529	160.586	157.908	83.5991	109.691	99.0767	153.541	265.537	79.6637	211.898	118.438	172.529	253.549	167.003
		314	1401.18	209.444	188.636	103.784	157.904	0	201.823	0	119.995	76.906	0	200.018	196.915	158.972	81.0181	186.112	89.8062	151.611	191.987	0	40.831	236.345	68.7582	179.239	190.273	186.373	40.6058	184.019	213.273	51.8205	207.776	158.18	0	124.818	120.363	197.079	78.8762	100.178	85.0622	251.733	186.563	77.3274	168.474	115.358	128.726	118.219	168.161
		315	1405.04	163.888	204.041	119.496	101.817	0	239.712	0	91.5431	75.2219	0	184.698	162.787	56.1806	90.1219	207.76	41.3667	150.518	236.776	0	62.6536	218.326	115.841	219.723	237.307	158.952	55.0961	135.907	190.036	22.6456	229.674	159.031	0	135.573	80.89	147.828	39.1869	165.859	145.097	184.738	185.909	119.152	165.636	117.019	157.322	230.641	204.538
		316	1408.9	202.922	172.286	86.9243	116.037	0	186.283	0	67.5919	51.558	0	193.671	136.343	74.5926	61.8812	150.123	66.4182	134.086	204.259	0	63.8489	201.567	192.612	186.594	211.902	159.699	0	182.92	203.232	23.6943	263.992	169.156	0	141.235	86.5445	135.856	87.7799	143.428	107.474	238.175	204.496	80.6493	175.56	85.6374	101.986	186.308	132.283
		317	1412.76	225.246	190.109	81.6938	152.89	0	168.961	0	97.7756	70.9414	0	166.377	155.893	110.403	97.1919	188.654	51.1433	180.081	134.593	0	75.4333	175.726	139.072	199.906	262.128	179.561	55.557	235.772	220.289	23.1992	227.716	128.945	0	144.489	98.1522	104.574	104.643	106.911	175.688	216.566	180.111	0	115.27	131.273	147.234	169.404	143.877
		318	1416.62	194.274	209.824	79.2003	182.882	0	173.79	0	36.7384	55.535	0	179.952	163.335	139.692	94.0328	146.186	69.6547	182.589	156.945	0	40.1223	261.817	124.952	155.084	235.203	208.38	33.2816	199.572	238.949	68.071	210.611	111.89	0	68.3793	83.5167	152.8	25.9441	92.7366	172.09	222.324	206.824	57.9776	188.209	140.522	131.139	192.526	160.452
		319	1420.48	193.393	198.457	46.5675	225.815	0	192.043	0	62.6816	102.894	0	181.746	98.5486	76.726	95.3307	173.225	32.0608	199.315	205.738	0	46.1149	206.69	155.778	242.716	291.579	236.567	57.5992	154.568	206.632	39.3356	171.639	181.668	0	92.692	103.577	151.508	88.6053	128.278	129.349	259.088	265.47	60.4416	126.398	141.11	149.832	205.599	162.315
		320	1424.34	196.758	281.295	73.9855	221.659	0	160.028	0	36.4819	52.8351	0	159.404	144.618	121.882	87.6639	184.677	72.2928	186.987	211.209	0	48.363	186.259	116.282	207.372	174.306	119.801	51.9392	212.324	234.211	57.0108	232.355	163.632	0	84.8978	115.958	184.785	43.9701	143.923	114.76	190.643	199.591	76.0041	192.995	84.0369	102.003	160.008	121.771
		321	1428.2	210.042	182.433	77.0383	197.35	0	211.983	0	60.783	53.875	0	192.771	107.853	117.208	43.6799	144.522	63.9117	136.744	218.204	0	58.3538	194.067	173.526	199.417	165.377	183.476	44.8106	159.64	286.055	39.2932	285.786	171.915	0	79.605	148.801	187.191	73.0415	216.398	177.041	240.979	131.379	55.3441	208.794	103.571	104.23	137.694	87.3092
		322	1432.06	206.283	187.239	94.4204	172.709	0	181.644	0	56.203	20.6093	0	179.876	136.802	77.2062	76.5568	158.255	42.4559	205.63	133.326	0	45.8132	172.72	123.485	119.711	205.394	184.945	64.6235	182.96	208.667	64.3831	226.883	217.945	0	170.346	148.295	159.549	27.181	224.629	195.354	244.252	181.216	68.6693	226.855	125.879	104.884	233.588	34.1217
		323	1435.92	186.356	191.746	18.4856	210.394	0	213.546	0	20.9583	152.903	0	221.118	158.824	146.118	76.7127	214.365	42.1394	127.94	139.848	0	89.2209	137.205	137.682	124.686	174.95	106.156	32.0376	179.586	213.864	70.34	228.532	183.702	0	149.158	85.2805	145.868	50.1492	155.591	111.111	152.088	197.685	67.3546	204.926	91.1091	107.198	187.472	157.533
		324	1439.78	166.343	186.557	123.024	157.321	0	231.081	0	23.1092	102.314	0	198.732	199.1	132.996	91.8697	193.377	56.3621	197.97	146.093	0	26.3976	235.452	163.466	144.645	165.317	194.102	39.3535	222.336	192.318	25.5898	271.315	166.32	0	122.942	118.909	173.026	45.4216	139.265	98.1604	221.988	192.415	107.094	170.847	80.7544	96.2949	159.047	126.671
		325	1443.64	138.742	149.225	90.6583	185.617	0	145.505	0	58.6836	98.336	0	210.37	171.268	118.253	93.8059	139.201	64.4014	212.278	175.954	0	80.6254	125.811	100.769	133.116	128.631	82.7538	34.4609	175.742	230.451	69.143	194.309	169.671	0	128.859	115.763	222.17	35.3676	231.204	207.426	216.188	195.713	83.9345	160.519	95.286	59.0588	202.285	98.2729
		326	1447.5	156.269	231.5	67.2132	157.672	0	202.17	0	70.4791	142.246	0	283.419	176.325	59.2617	70.4786	172.643	98.9827	194.552	286.71	0	60.9418	177.827	183.553	122.775	166	84.5509	29.3903	180.636	242.636	42.3659	253.889	172.76	0	100.755	194.505	175.933	64.8497	191.766	225.565	117.974	191.143	49.7698	149.709	58.3942	17.4234	119.924	94.3484
		327	1451.36	103.515	211.461	28.6165	118.216	0	122.469	0	39.971	66.5166	0	262.811	206.625	78.4962	84.8496	143.228	79.3629	227.899	215.174	0	45.6133	184.497	211.471	131.396	202.456	147.328	0	127.306	194.305	53.8248	245.75	113.44	0	153.715	120.817	185.096	35.9665	192.23	157.359	277.159	183.117	95.3721	237.053	108.45	85.8839	191.017	135.131
		328	1455.22	125.33	234.457	53.5149	122.736	0	176.989	0	91.5856	107.096	0	215.272	209.938	64.8662	68.5122	191.089	91.4821	159.55	177.63	0	0	209.979	146.2	180.029	82.9047	113.726	66.4553	144.958	262.52	63.5514	288.668	170.988	0	84.8092	117.613	159.539	34.0645	221.172	170.175	229.8	208.375	84.3754	183.624	79.2978	38.9471	163.363	93.6557
		329	1459.08	202.627	241.926	73.9165	131.057	0	161.903	0	100.6	163.039	0	321.561	206.532	56.6632	56.2494	142.757	51.4096	229.683	222.768	0	0	160.877	170.871	210.596	121.791	134.83	0	222.552	200.367	55.832	194.268	127.587	0	97.661	147.553	229.361	28.2118	239.56	160.27	237.25	184.227	125.366	166.603	64.7883	69.4723	204.017	164.608
		330	1462.94	185.968	209.875	60.0788	175.703	0	96.7158	0	67.4901	154.259	0	220.851	230.058	190.658	70.164	140.973	108.483	194.772	141.567	0	57.0312	151.534	156.168	131.098	222.798	173.845	0	178.462	152.574	62.6601	226.974	154.866	0	151.783	128.08	222.747	23.5179	141.437	178.708	271.749	247.968	90.1021	193.852	50.0659	54.8322	178.924	148.459
		331	1466.8	173.143	214.955	40.343	233.16	0	119.584	0	68.6744	128.927	0	247.481	214.899	135.462	20.066	158.646	37.1439	222.174	155.814	0	62.5847	136.168	101.486	172.406	136.874	221.388	17.4514	264.13	183.406	31.9751	243.482	174.829	0	83.6134	155.711	267.289	66.9115	125.33	146.837	211.786	206.637	106.788	152.533	58.1372	0	208.304	161.072
		332	1470.66	182.701	246.23	15.1372	167.222	0	129.861	0	69.2403	102.21	0	284.354	177.688	227.96	20.8154	101.825	55.9559	180.698	204.608	0	58.3549	148.066	170.388	148.223	177.311	191.999	0	214.31	182.792	21.9123	228.6	133.588	0	63.7161	173.86	239.374	44.3667	139.785	80.6958	239.818	220.777	119.989	111.692	32.0386	115.664	169.516	189.903
		333	1474.52	230.708	139.675	40.7873	162.564	0	175.814	0	72.643	89.3242	0	231.467	178.913	162.618	101.126	101.115	67.1574	218.28	186.239	0	92.6397	113.504	182.96	152.946	231.697	205.586	31.8449	270.766	228.369	94.1663	223.63	217.739	0	85.2956	190.279	128.306	29.8518	190.727	110.215	195.343	229.539	143.2	215.847	54.7528	135.638	125.024	165.922
		334	1478.38	212.204	165.456	26.849	224.467	0	53.996	0	83.5555	53.1223	0	243.03	200.989	228.409	70.8776	79.9407	49.0386	230.515	240.097	0	72.1854	174.253	223.746	176.968	161.504	179.397	22.7304	280.163	211.012	47.9647	235.761	165.03	0	103.439	189.161	266.609	45.687	133.105	131.047	206.854	207.76	136.859	134.085	41.1901	79.4225	193.334	141.285
		335	1482.24	197.367	153.887	85.1108	176.736	0	128.15	0	124.207	66.6878	0	270.793	166.567	204.417	151.967	103.313	68.0797	259.179	218.035	0	55.4195	135.768	188.118	186.181	206.31	238.783	0	261.069	157.451	95.4569	207.104	114.211	0	104.457	189.378	119.294	0	161.853	172.064	226.702	216.004	136.094	185.994	58.5537	75.8532	228.58	154.572
		336	1486.1	168.571	178.097	53.3897	175.638	0	139.702	0	106.225	122.597	0	244.63	197.042	150.037	69.4311	134.26	85.3954	214.765	220.961	0	50.4378	148.916	199.24	175.607	184.874	223.92	0	291.516	210.776	42.4052	194.872	190.082	0	112.11	226.963	306.744	0	103.782	197.806	254.483	244.053	116.527	165.813	56.3935	136.19	183.725	172.856
		337	1489.96	196.287	178.901	39.6625	148.385	0	111.224	0	93.5758	130.558	0	225	176.863	154.576	59.4384	142.797	84.3101	187.788	199.818	24.6475	0	156.416	111.621	155.962	157.772	168.698	0	223.542	225.206	88.8374	175.16	156.12	0	107.992	222.345	216.841	73.4674	154.373	214.006	230.276	286.426	156.954	162.824	0	161.827	183.574	134.534
		338	1493.82	173.998	138.635	18.4369	173.442	0	166.504	0	85.0609	108.982	0	288.777	165.212	153.085	125.534	95.6238	109.612	196.333	200.337	22.6821	62.639	129.063	153.071	226.065	243.47	236.359	0	260.335	176.078	49.8037	212.602	144.029	0	69.3902	211.173	192.675	43.7746	147.655	130.821	187.006	249.814	95.0619	177.069	24.0445	172.151	171.134	115.443
		339	1497.68	232.299	204.784	86.6991	170.759	0	129.705	0	64.8665	111.663	0	268.723	209.211	144.634	57.472	124.092	80.1013	225.504	165.465	28.5369	64.3503	154.036	138.37	158.999	195.485	255.315	0	268.016	188.436	26.794	189.62	145.491	0	127.247	167.031	180.037	58.307	89.0494	145.756	201.359	208.36	160.716	162.302	0	136.894	179.047	133.073
		340	1501.54	160.902	169.608	93.7924	218.22	0	143.777	0	27.6763	102.821	0	237.182	250.455	153.553	115.453	111.281	28.6097	158.892	130.551	44.2537	92.7041	92.4064	218.064	128.497	145.91	211.981	27.7911	318.84	176.507	57.8843	255.393	107.797	0	68.3368	150.838	169.927	40.6271	120.715	198.496	207.867	250.813	173.797	179.48	34.5362	116.477	134.083	187.361
		341	1505.4	184.033	129.02	98.5854	170.306	0	121.395	0	117.987	126.784	0	275.622	209.042	188.656	32.0949	29.7931	68.4336	161.553	140.021	90.156	53.4702	166.23	102.878	227.917	198.621	160.159	0	238.198	158	49.7608	218.738	127.873	0	120.513	227.548	308.613	70.3275	111.212	232.588	193.706	199.153	147.863	188.134	0	187.443	146.859	140.423
		342	1509.26	229.632	145.147	127.562	125.309	0	128.196	0	93.1672	117.259	0	295.621	268.549	114.272	37.493	53.5206	61.9618	207.431	155.098	60.902	42.5247	103.944	70.6424	195.088	196.476	207.789	47.5778	281.354	198.153	16.6826	176.767	170.677	0	95.7518	178.537	263.669	39.7497	117.685	150.064	216.651	222.157	131.45	168.639	24.8622	148.684	228.387	124.942
		343	1513.12	170.257	111.307	104.959	91.8211	0	76.9329	0	25.3325	173.306	0	276.116	226.66	170.686	128.197	102.74	48.8992	288.928	192.559	55.585	49.2161	263.553	148.857	211.837	147.15	227.274	20.2379	298.09	170.018	25.6107	243.708	166.529	19.6735	100.037	171.876	205.134	27.833	92.9456	131.24	228.193	250.636	111.463	177.896	32.404	69.0732	82.0654	158.629
		344	1516.98	178.838	104.748	60.4091	141.195	0	164.219	0	52.3865	72.8834	0	304.188	164.78	79.2947	74.8306	96.6357	31.6535	236.353	160.045	148.909	36.0079	180.362	195.603	276.252	186.763	181.515	0	309.59	164.226	0	240.434	125.434	0	80.195	121.563	303.751	37.1481	69.5949	141.299	224.952	191.511	131.148	144.656	32.6533	148.149	147.515	57.7234
		345	1520.84	212.224	155.723	84.4169	151.228	0	129.561	0	67.6858	164.378	0	286.4	170.577	175	43.2651	103.355	30.6149	219.567	221.184	91.2617	69.7047	128.988	84.3112	251.331	138.756	168.613	0	302.364	119.186	21.0227	176.501	122.551	0	92.4734	154.802	206.467	42.1069	98.1984	173.965	244.566	175.429	133.25	152.991	0	133.732	135.983	121.379
		346	1524.7	201.291	165.475	143.894	200.599	0	186.515	0	90.0345	146.49	0	252.864	268.415	171.815	77.6442	138.732	44.1236	251.087	157.71	116.235	49.8655	158.47	150.733	205.912	125.214	198.025	60.3526	258.728	97.8241	52.2308	147.325	146.386	0	94.8641	148.062	237.577	21.086	82.2658	196.909	151.536	181.615	93.1502	161.39	0	167.753	169.936	79.6338
		347	1528.56	302.272	199.792	187.024	180.386	0	165.185	0	133.947	163.551	0	271.037	161.657	166.173	83.9562	88.7969	65.4596	229.255	221.125	123.641	23.3447	91.4522	105.712	241.295	189.853	192.598	0	295.439	128.708	0	205.851	123.496	0	58.532	191.209	152.297	48.832	82.1529	200.13	270.326	219.636	124.047	186.198	0	178.156	150.226	85.9188
		348	1532.42	281.795	166.625	162.434	223.382	0	55.4793	0	45.9713	122.649	0	237.782	126.565	139.109	48.454	104.665	58.8544	205.745	158.8	136.176	43.3356	156.882	159.381	266.845	213.757	275.809	47.048	260.595	112.516	42.662	154.743	147.033	33.0759	70.7958	112.421	222.527	58.846	152.838	111.011	179.841	148.745	86.9548	179.984	0	176.852	200.836	82.3389
		349	1536.28	267.832	161.233	194.98	189.006	0	136.704	0	71.3903	87.7704	0	207.419	153.301	97.8288	23.3792	84.388	83.4269	159.258	170.75	114.887	60.4165	138.608	167.316	252.887	237.015	227.712	76.809	311.729	84.8477	0	202.326	143.249	45.69	0	218.523	191.614	47.043	133.024	183.751	234.315	171.361	102.171	194.221	0	142.435	171.279	80.2564
		350	1540.14	276.632	216.407	219.058	134.669	0	193.347	0	27.2358	112.944	0	209.682	165.646	148.217	59.08	104.198	82.5072	214.065	205.545	151.732	0	143.549	146.395	281.82	254.343	247.143	48.2886	250.648	109.039	24.6796	163.369	86.7928	44.045	99.74	201.417	150.199	41.5585	152.231	105.634	143.635	210.589	139.702	146.508	18.6646	140.143	157.655	115.621
		351	1544	257.331	167.138	166.94	174.531	0	86.296	0	23.8636	164.384	0	244.516	150.427	158.688	26.1344	85.7315	96.8479	168.33	180.28	153.03	54.6752	94.0151	152.717	231.202	191.948	178.963	61.9406	280.461	119.733	0	229.315	106.559	0	35.2971	184.265	179.821	62.9258	121.173	98.2765	255.204	180.27	88.1917	196.318	16.6947	166.462	135.221	84.3436
		352	1547.86	254.372	166.765	184.376	175.547	0	123.117	0	24.7467	141.955	0	262.617	146.535	100.846	44.0432	59.4441	29.138	236.172	214.591	138.802	30.2951	86.6471	36.3936	327.65	171.939	166.151	36.676	208.938	167.02	0	212.074	106.344	54.6677	62.7302	204.386	193.858	53.9662	168.166	162.204	243.712	197.466	63.3761	166.65	0	159.061	187.135	105.414
		353	1551.72	241.978	147.37	180.385	146.887	0	111.993	0	82.9461	146.275	0	212.859	125.079	45.8736	27.6135	113.282	41.8408	243.838	204.081	78.9262	78.9504	87.8587	171.811	218.872	197.528	235.605	55.4181	288.4	197.327	0	153.849	152.626	43.9991	58.8229	239.774	166.957	63.4722	124.919	246.042	166.594	158.557	54.7102	186.291	0	112.533	163.68	46.78
		354	1555.58	259.271	163.273	217.809	90.8647	0	126.688	0	49.2655	126.18	0	173.812	118.577	104.595	50.3613	98.1869	62.7771	215.661	128.375	107.058	49.5841	190.314	155.978	246.181	210.342	171.431	47.1488	191.235	210.475	0	219.03	199.99	35.7968	69.693	197.221	121.464	87.1848	154.357	222.285	138.703	199.694	200.592	171.208	0	167.655	127.471	72.2462
		355	1559.44	260.109	166.51	158.183	140.192	0	188.194	0	93.9982	173.728	0	193.82	88.8995	128.534	42.1674	102.467	47.9777	225.519	267.878	109.913	47.9359	197.893	97.1024	190.644	186.986	183.862	48.0908	239.133	181.11	0	166.467	170.891	30.7524	64.4755	125.514	134.785	55.2302	47.0668	244.911	214.983	153.223	142.298	192.556	0	216.144	158.442	108.68
		356	1563.3	202.86	225.201	135.258	211.566	0	143.696	0	53.7797	151.919	0	199.198	87.6797	115.657	41.9398	122.88	20.418	261.541	190.644	181.192	58.2556	132.956	113.432	245.395	195.951	178.144	65.5663	287.815	150.979	0	113.706	127.354	34.8218	50.1241	189.876	148.566	36.1328	119.592	224.818	165.666	155.57	98.8264	142.056	0	98.0739	120.406	0
		357	1567.16	216.049	170.015	168.067	183.848	0	139.208	0	77.6384	143.998	0	204.025	168.61	81.5607	0	57.0389	55.4496	197.489	191.331	159.006	68.1727	162.301	190.318	227.962	191.869	167.544	23.336	282.393	194.436	0	188.498	152.09	33.6914	88.6978	148.839	174.024	19.7018	138.056	197.005	179.63	157.04	97.0749	134.44	0	138.954	95.7245	0
		358	1571.02	193.358	87.2343	212.579	222.092	0	178.325	0	97.3763	129.352	0	243.736	121.818	117.826	57.5845	89.4952	68.2579	190.028	239.097	146.358	49.2127	171.366	177.802	190.78	82.5693	162.272	50.0418	268.293	193.186	0	180.93	151.459	32.5378	35.5194	243.762	78.2116	96.2525	119.916	219.059	163.437	295.872	132.745	113.209	0	119.308	0	101.576
		359	1574.88	236.216	84.2945	230.964	254.827	0	197.108	0	68.7707	230.174	0	321.6	160.354	0	0	118.096	40.1106	173.191	214.527	207.013	93.0082	198.538	129.966	217.972	152.556	106.062	0	325.64	217.129	0	201.829	205.262	27.475	88.8449	191.878	189.148	40.5612	159.923	212.275	204.822	239.798	104.446	152.185	0	109.424	90.006	63.2177
		360	1578.74	248.193	86.7136	203.786	199.511	0	213.332	0	155.109	138.81	0	270.183	141.161	55.3427	69.7337	83.4194	63.4301	212.037	238.609	180.471	67.4124	149.652	136.683	240.923	132.771	113.857	37.2743	299.221	226.689	0	173.527	129.913	0	75.3577	188.279	158.756	50.0008	166.344	197.284	142.009	234.041	107.111	123.854	0	95.7054	139.942	61.1981
		361	1582.6	262.417	121.383	169.246	174.665	0	170.078	0	116.421	233.097	0	245.515	163.747	122.819	33.9378	97.5331	61.1278	191.907	140.403	271.614	0	150.518	180.135	192.742	158.118	95.8963	90.0329	288.489	232.343	0	198.663	238.266	63.2184	91.4077	199.463	188.784	24.3275	159.27	172.831	130.887	254.923	89.6822	162.422	0	72.9025	73.9814	101.518
		362	1586.46	197.979	182.313	172.156	145.571	0	98.6098	0	112.28	208.774	0	230.285	87.0986	65.4825	0	110.399	37.2078	152.883	198.61	165.68	84.3316	179.412	88.9162	132.306	219.245	145.099	101.137	293.106	116.687	0	148.434	192.777	0	46.5633	200.305	161.255	58.5542	214.119	204.61	121.365	317.634	37.2407	149.206	0	173.027	78.2345	29.9534
		363	1590.32	223.341	128.518	254.401	154.807	0	142.035	0	83.4444	209.01	0	240.663	135.607	54.6915	60.189	85.042	36.0148	204.11	138.386	220.908	74.5484	75.3867	156.678	222.388	226.299	172.963	71.8169	198.538	219.416	0	174.866	197.123	0	41.4637	215.573	144.306	44.1257	189.287	155.032	104.376	219.452	81.2569	95.0477	0	108.819	81.3779	44.172
		364	1594.18	201.82	129.574	206.113	142.353	0	146.614	0	71.4225	232.931	0	236.303	153.792	65.4285	0	126.051	0	148.84	126.59	168.634	46.6976	225.173	149.876	268.215	252.586	167.424	0	263.218	291.719	0	178.357	177.695	0	99.7954	231.797	153.144	35.697	138.023	170.947	265.268	275.837	89.1204	109.149	0	131.481	32.2302	83.8422
		365	1598.04	232.053	192.758	251.198	154.999	0	133.051	0	136.253	217.341	0	216.238	120.407	86.9733	0	54.9848	30.6143	112.756	106.727	174.181	0	188.4	100.048	215.973	175.203	150.522	46.4398	361.568	215.519	0	187.331	200.607	0	70.4376	227.444	191.809	0	157.071	182.727	165.674	254.857	70.129	205.457	0	101.601	57.1805	51.2074
		366	1601.9	251.915	165.685	223.069	158.778	0	152.738	0	92.7863	206.749	0	232.904	147.618	78.9546	53.9527	131.015	36.1968	153.125	93.9723	199.436	0	218.666	158.012	186.795	161.383	173.43	51.9429	253.328	212.445	0	169.164	124.963	0	94.8985	161.074	156.387	44.0697	167.405	155.42	162.658	163.235	51.6676	207.702	0	91.3605	107.369	101.712
		367	1605.76	209.219	126.052	197.238	181.7	0	181.93	0	71.1433	215.275	0	189.605	92.2494	75.4981	32.742	108.048	46.878	42.8862	158.85	141.818	52.0821	121.037	164.549	187.454	203.12	181.609	103.971	278.728	237.771	0	237.689	229.179	0	103.178	157.714	170.689	28.886	156.921	137.55	141.074	236.565	60.5974	82.6446	0	134.478	53.9116	77.7188
		368	1609.62	234.063	181.232	219.812	91.9942	0	180.855	0	67.7974	234.698	0	168.657	83.6258	130.152	44.4953	74.9743	36.2472	165.253	63.8744	193.501	71.1253	271.999	237.468	174.88	119.573	183.57	39.8761	262.956	265.352	0	132.206	278.414	0	165.431	201.578	94.3511	0	169.951	212.484	143.332	243.762	58.0967	199.25	0	67.5182	45.3713	67.8536
		369	1613.48	249.798	81.4168	150.137	147.633	0	135.314	0	79.2428	236.382	0	163.38	164.878	153.7	39.6522	89.2037	44.7543	194.464	80.7312	188.263	55.2409	194.024	204.518	194.192	131.012	133.847	47.2799	238.755	241.934	0	159.134	163.709	0	99.4327	198.199	92.9561	52.1178	125.914	183.114	235.215	196.984	33.2621	177.034	0	189.83	87.6773	79.0918
		370	1617.34	140.791	101.575	174.995	191.293	0	161.995	0	55.2455	220.649	0	157.709	100.358	126.594	0	113.838	26.2814	110.458	74.3351	223.249	26.5517	123.395	145.877	186.827	153.713	228.775	42.9863	260.024	240.216	0	143.354	238.328	0	162.352	128.384	89.4282	50.5322	186.472	122.373	172.957	203.359	26.4138	149.181	19.121	68.6633	68.1027	73.6251
		371	1621.2	167.213	45.5661	217.612	177.575	0	200.405	0	30.8015	181.581	0	200.997	104.454	148.516	32.3507	58.2791	44.9494	144.415	21.2304	111.745	60.3348	177.99	163.816	249.477	167.829	174.837	108.734	223.366	277.373	0	137.093	193.168	0	152.409	100.552	114.252	23.5696	124.748	172.619	163.785	286.448	102.996	172.817	0	60.4243	74.1821	30.4395
		372	1625.06	168.531	165.763	136.987	121.911	0	224.028	0	42.8749	252.479	0	184.642	70.2764	182.413	0	134.524	63.5369	32.815	133.191	210.228	44.1934	192.243	162.33	195.341	169.299	185.014	60.4194	181.538	257.205	18.3718	165.401	127.941	0	158.166	116.418	148.426	66.1557	210.294	110.575	162.551	257.315	94.6846	155.555	0	101.468	105.118	41.5706
		373	1628.92	194.711	127.382	165.509	174.134	0	243.757	0	55.2659	152.507	0	202.107	55.9001	178.482	0	135.628	47.8143	105.493	146.483	174.15	87.0285	166.647	179.483	230.253	178.792	154.995	143.865	289.484	162.897	0	239.865	205.879	0	160.92	222.452	142.055	68.7269	85.2986	114.115	234.313	249.231	118.296	245.805	0	102.39	99.3663	31.9256
		374	1632.78	202.73	147.429	178.746	203.399	0	180.886	0	44.1856	169.289	0	211.852	132.8	140.848	31.8929	146.016	0	159.928	109.638	182.675	28.7515	175.893	160.586	232.72	120.991	28.361	129.867	259.501	234.44	22.4292	198.474	188.332	0	153.192	138.731	108.556	75.3089	134.044	178.318	191.324	180.849	22.1872	254.569	0	156	119.435	35.8418
		375	1636.64	208.666	82.9899	152.472	205.794	0	181.341	0	53.412	215.216	0	197.888	112.814	152.465	41.7379	129.669	70.9843	66.7886	63.0354	178.66	53.7724	180.414	158.927	165.866	197.059	109.946	67.9766	256.285	156.601	0	250.804	208.699	0	133.561	103.44	20.6803	25.3343	158.632	133.557	177.798	197.298	50.7572	169.418	0	87.3957	99.6909	90.44
		376	1640.5	252.756	81.6459	183.014	170.597	0	196.18	0	29.557	227.065	0	152.107	166.837	126.528	25.1429	157.357	19.4456	100.024	62.0509	198.023	55.8413	181.987	135.28	207.161	250.818	65.1909	106.572	211.284	150.907	28.506	170.769	163.58	0	182.695	160.658	50.0601	109.953	123.545	146.752	190.877	305.356	26.2036	177.337	0	124.563	124.389	57.3954
		377	1644.36	205.71	70.287	158.849	189.198	0	257.897	0	30.1939	238.638	0	195.359	115.523	74.6891	0	101.535	22.4325	70.2908	90.0077	137.317	106.853	115.175	138.733	195.42	219.667	139.101	79.8867	221.358	144.279	0	220.511	170.583	0	210.601	141.492	112.025	57.2135	117.453	124.325	215.77	262.645	74.1239	184.135	0	79.7877	143.234	124.265
		378	1648.22	174.874	95.6495	167.125	200.605	0	189.081	0	0	271.666	0	196.262	177.181	112.546	0	87.4825	76.5138	51.3095	50.6831	192.114	54.6987	132.592	164.342	156.015	174.212	162.393	70.8661	323.703	191.034	0	226.291	229.663	0	84.1834	149.299	87.9916	62.4934	120.379	132.094	173.32	244.012	24.2873	208.236	0	96.323	91.0658	142.999
		379	1652.08	163.649	63.7647	202.11	185.638	0	148.425	0	38.0842	221.837	0	191.716	159.045	59.5869	40.809	102.104	0	20.1354	62.3429	174.61	83.5057	165.442	141.978	141.601	219.876	146.61	128.931	194.208	132.079	0	230.503	189.636	0	110.871	181.534	139.558	94.1717	178.993	150.15	235.421	198.65	52.5318	142.362	0	108.864	113.044	121.631
		380	1655.94	218.701	88.8445	224.083	151.686	0	183.376	0	23.3625	180.177	0	209.233	182.717	102.513	54.8569	159.617	43.2977	109.409	28.5038	205.086	101.017	143.964	190.909	164.169	220.347	100.85	125.323	189.414	88.4271	0	196.377	135.314	0	149.097	191.249	94.9204	50.9219	201.52	139.489	199.58	245.784	62.2936	172.603	0	143.541	142	45.9195
		381	1659.8	209.907	79.9042	155.892	199.894	0	115.324	0	62.4255	320.784	0	161.705	193.511	109.583	61.5037	115.525	72.0901	158.991	80.2949	96.9198	89.1664	117.227	162.894	250.601	191.45	64.9291	129.158	185.907	131.088	37.8672	199.517	140.646	0	97.2775	129.423	131.426	33.3096	189.132	125.225	224.735	208.84	105.291	153.785	0	60.7038	104.021	146.697
		382	1663.66	183.286	0	229.133	209.611	0	137.557	0	0	180.64	0	164.356	175.901	170.845	0	77.5012	57.4557	108.583	49.5953	89.2993	76.5547	98.2134	214.905	201.201	185.076	46.9745	147.92	255.412	120.519	43.4817	171.162	166.67	0	92.9731	181.107	205.552	25.7948	183.106	166.072	231.35	201.475	108.693	182.548	0	158.536	111.907	88.1118
		383	1667.52	216.156	110.231	185.27	182.507	0	181.715	0	65.6152	253.405	0	165.117	197.954	147.053	32.1629	98.0646	49.0357	116.93	69.8451	206.116	134.019	159.873	155.939	228.864	170.541	62.6454	157.963	297.958	105.469	36.5306	129.451	179.211	0	149.611	133.257	191.603	52.7614	146.04	147.84	164.464	276.224	114.887	186.718	0	155.921	145.14	69.4127
		384	1671.38	245.68	81.4716	247.08	198.171	0	143.811	0	0	112.56	0	75.1321	166.21	171.786	68.3405	83.3026	46.9052	78.5246	60.4471	131.675	126.799	149.901	181.596	187.628	189.742	124.275	144.476	150.739	70.1469	49.53	211.171	194.561	0	153.016	104.108	118.575	25.5094	134.104	137.211	180.114	220.027	174.479	171.476	0	127.757	175.138	65.908
		385	1675.24	272.406	135.599	214.267	183.894	0	184.371	0	33.0148	168.424	0	76.7759	161.866	134.79	28.1191	48.0749	39.4048	114.312	51.0659	124.902	163.838	170.021	160.105	225.528	179.718	85.8414	146.474	200.573	107.471	62.0384	210.339	145.244	0	153.539	74.8841	143.749	69.719	176.006	116.102	142.432	134.724	92.3645	180.719	0	73.6428	138.916	125.665
		386	1679.1	235.459	187.497	203.372	154.439	0	78.9329	0	42.8255	147.494	0	124.636	173.953	169.765	37.5994	0	63.0289	102.12	45.6071	195.559	115.988	164.591	162.268	257.492	198.671	91.8437	129.701	240.478	80.8748	45.2185	151.772	82.8347	0	154.606	49.798	200.471	41.288	172.462	136.49	153.11	185.122	124.43	200.66	0	104.384	153.051	148.483
		387	1682.96	243.242	157.723	253.382	142.634	0	181.683	0	40.7682	160.252	0	124.961	178.004	178.167	41.1985	110.255	106.152	185.831	104.274	142.068	150.973	265.317	117.562	226.722	174.362	64.2626	146.261	231.121	146.596	90.1015	71.9861	164.697	0	120.612	152.4	172.083	43.4469	196.96	117.944	148.013	200.82	119.631	115.314	0	134.201	73.8535	158.59
		388	1686.82	225.618	124.363	182.463	155.689	0	111.209	0	0	181.773	0	107.585	230.861	140.25	22.7331	29.8194	80.7737	171.844	54.3066	153.163	158.539	160.347	109.335	212.38	163.785	99.5443	102.422	183.363	129.486	92.056	125.496	144.436	0	129.409	172.799	199.458	43.0075	71.542	67.2959	163.785	231.563	20.361	236.421	0	124.531	171.66	81.7119
		389	1690.68	233.134	158.662	131.277	76.6314	0	85.1804	0	17.7508	164.143	0	115.521	174.35	37.3636	47.5591	90.1999	87.8865	81.2949	83.9075	161.571	66.8379	162.963	164.258	228.014	145.1	93.7725	153.862	216.407	80.9713	92.6686	132.127	189.297	0	105.693	184.016	149.979	63.8862	174.377	53.4938	217.658	182.464	105.417	158.764	0	100.621	85.573	102.175
		390	1694.54	201.226	226.766	192.01	124.945	0	103.819	0	61.7403	112.635	0	134.407	224.67	107.525	79.2315	81.5759	80.8659	218.922	122.136	116.006	72.6354	156.047	173.88	198.062	165.066	35.7461	148.054	303.12	101.536	96.0129	86.6776	120.822	0	152.514	132.757	166.892	30.4654	187.277	86.2317	228.593	164.363	79.9149	144.683	0	84.6713	49.5653	129.353
		391	1698.4	212.37	178.935	175.374	63.3015	0	91.9071	0	74.9577	163.824	0	102.313	262.804	110.121	55.4739	74.2907	68.206	188.968	108.226	167.737	168.708	80.3742	114.621	200.533	120.631	85.3619	127.986	169.146	92.3533	133.764	83.3831	152.366	0	122.613	138.549	146.89	33.1307	158.991	88.8873	217.54	226.199	116.047	132.309	0	71.4142	80.7447	186.129
		392	1702.26	206.554	159.222	172.84	177.513	0	84.1049	0	86.8418	146.648	0	106.279	207.137	42.6735	94.6467	79.3568	24.8962	143.947	96.3871	119.088	131.58	205.883	71.1103	182.857	108.925	49.9253	167.242	202.072	109.054	71.7259	115.82	150.74	0	161.727	129.903	135.729	39.1852	120.749	35.8383	173.056	208.172	113.268	174.026	0	110.702	98.454	181.201
		393	1706.12	165.399	131.753	164.89	99.0235	0	52.8134	0	46.3351	135.573	0	146.767	211.919	41.8494	60.8893	80.4927	73.8775	129.391	69.3824	136.607	181.037	93.6332	112.563	257.693	125.155	80.0279	126.143	200.098	78.4015	66.3248	96.7126	46.7245	0	142.172	47.2005	143.958	26.0198	39.8011	48.0181	140.365	109.066	111.793	217.171	0	85.5983	85.7818	98.5534
		394	1709.98	222.437	159.538	185.132	175.352	0	118.329	0	44.4218	154.686	0	121.166	183.736	82.0841	55.4302	111.113	49.5924	121.125	94.9452	88.8413	152.78	125.372	88.2928	167.645	66.2252	61.7705	86.8222	132.749	124.438	38.6942	106.982	153.792	18.6968	145.724	97.799	131.899	87.0224	24.7487	57.6506	203.304	182.397	71.2775	212.741	0	57.52	46.1816	152.474
		395	1713.84	170.668	154.435	162.829	158.8	0	81.0037	0	66.4815	144.647	0	160.984	244.936	140.221	139.274	71.3057	60.1349	125.659	116.286	91.3549	142.907	156.011	168.144	199.705	67.5431	122.59	189.854	150.103	114.567	77.7248	122.3	138.425	0	141.695	139.321	170.873	0	46.2226	35.544	228.023	153.973	22.6383	159.143	0	81.1976	41.4731	142.11
		396	1717.7	191.38	126.429	265.689	169.401	0	107.354	0	103.225	93.878	0	129.32	227.404	64.872	130.248	97.0061	88.9278	78.0327	132.205	98.5544	179.052	133.541	132.989	234.386	61.0473	89.5125	142.955	154.208	111.559	99.4769	86.4038	91.7461	0	179.293	84.0763	148.874	30.5578	121.695	60.8297	163.829	178.871	89.4255	110.775	0	82.2604	80.9414	122.967
		397	1721.56	210.115	176.913	203.706	158.226	0	87.0966	0	43.7678	116.085	0	84.3682	244.825	147.14	114.837	131.871	51.0202	96.9523	170.644	141.787	68.6685	124.528	95.4828	310.385	95.5117	94.8214	98.1426	209.574	72.3628	98.3843	31.3948	164.701	47.0464	178.095	110.998	188.377	56.5182	40.9428	23.0068	247.508	161.286	127.605	160.283	0	0	71.839	206.54
		398	1725.42	198.175	132.508	157.105	227.668	0	74.3361	0	30.3449	151.9	0	112.571	303.777	193.29	120.038	99.3413	43.7696	135.455	159.702	168.42	167.479	151.543	84.8354	249.42	92.8635	86.0152	202.029	216.109	91.4826	140.649	75.4557	95.4786	0	130.277	86.6875	166.301	35.1138	123.233	25.3802	157.056	159.44	104.943	201.194	0	72.9659	50.3937	164.311
		399	1729.28	198.832	129.163	206.221	147.821	0	105.021	0	49.8369	106.706	0	180.549	191.898	0	80.3129	140.053	80.3006	90.9405	186.152	125.822	157.906	104.784	31.364	204.243	87.3602	91.5387	179.911	141.779	148.881	102.062	60.471	70.4305	0	159.44	95.4785	136.994	53.6792	149.779	0	175.585	127.078	178.495	150.793	0	78.7935	112.041	236.025
		400	1733.14	209.716	148.636	135.464	91.4442	0	57.796	0	73.0044	139.947	0	92.6767	165.276	157.504	128.491	120.273	43.9452	148.181	132.555	117.285	161.278	95.1758	0	184.378	76.4173	108.814	164.592	188.223	59.2347	108.559	78.0446	140.239	45.3039	157.518	99.8771	154.154	94.2124	158.068	0	244.516	119.938	116.07	138.269	0	39.989	84.3128	188.049
		401	1737	239.65	172.673	121.196	179.084	0	111.946	0	73.2315	123.697	0	87.1152	183.665	125.359	89.816	95.7914	46.4338	95.9109	130.556	134.489	160.213	67.212	72.2293	186.605	76.0116	38.1381	170.447	188.282	93.9534	121.707	108.873	121.505	0	113	88.0518	164.127	73.0398	136.047	0	297.622	99.9064	104.895	143.146	0	41.4797	86.9918	134.793
		402	1740.86	222.192	134.113	188.22	146.001	0	70.2961	0	80.9701	131.895	0	97.8345	200.589	60.3984	123.084	152.784	45.8443	93.7185	75.5769	115.003	210.629	45.0863	74.9316	187.729	120.442	45.051	215.025	190.484	152.555	90.4569	119.25	119.441	0	188.059	55.6619	151.212	86.1331	129.814	0	189.835	114.245	118.454	115.185	0	54.4745	105.203	174.455
		403	1744.72	242.065	101.473	211.117	162.495	0	89.6918	0	30.3823	118.679	0	113.741	176.559	93.7653	69.5501	41.1196	39.429	167.276	203.584	111.341	208.989	44.9158	29.1811	254.804	84.5694	94.3053	134.985	220.442	111.831	167.178	124.773	164.233	24.8301	140.261	85.9607	90.0541	60.9537	52.1107	0	198.951	150.186	134.656	152.936	0	22.3309	62.9232	147.151
		404	1748.58	186.467	128.172	200.135	179.393	0	139.579	0	79.9122	95.4635	0	151.336	181.906	63.475	188.492	123.419	85.4131	103.286	124.388	105.875	193.143	68.2072	80.7836	213.891	55.7849	82.4961	177	189.838	104.949	164.026	88.656	143.215	0	172.035	76.3884	160.256	0	80.286	16.18	195.756	149.193	85.6905	190.091	0	48.6123	131.899	212.466
		405	1752.44	252.078	142.219	184.289	110.516	0	105.462	57.2253	66.4725	122.711	0	171.366	141.48	129.524	116.141	72.6466	36.7271	113.488	187.606	20.2187	208.556	38.7445	35.6322	176.134	71.4378	102.014	159.157	180.996	127.981	118.232	130.607	156.65	33.2341	193.423	85.396	166.584	46.6364	66.3779	0	232.044	58.5644	65.385	135.233	0	81.3232	98.1593	120.197
		406	1756.3	235.182	112.62	184.986	101.886	0	110.531	0	82.04	72.6997	0	182.209	119.007	158.237	118.416	36.3699	45.3704	131.845	160.949	80.4775	171.179	87.778	92.2068	233.909	41.2395	98.3382	179.359	118.393	106.567	123.656	74.6076	187.17	22.9176	133.268	57.5809	160.013	0	96.0855	0	181.373	136.718	85.9291	161.339	0	37.3457	73.8389	203.268
		407	1760.16	214.195	131.27	165.55	188.86	0	165.134	0	61.5842	19.0244	0	161.219	95.3911	49.7585	123.737	71.2602	72.519	41.8882	130.097	95.9762	201.693	109.068	110.821	175.372	23.6805	98.5343	147.273	199.645	96.0266	129.421	65.0128	103.734	0	107.479	72.0784	214.496	36.0416	120.926	0	186.849	122.421	91.9731	105.029	0	27.9042	79.5993	89.835
		408	1764.02	177.256	135.387	128.402	156.481	0	206.437	57.0211	48.931	78.6617	0	128.222	93.9839	100.241	121.971	78.2874	57.4373	58.847	195.144	79.3485	197.931	61.7518	124.273	226.908	0	53.5864	193.125	179.706	73.1568	93.85	144.677	209.858	20.8748	104.581	57.1216	150.197	91.9513	105.824	0	203.54	123.348	52.0715	163.742	0	0	81.0359	107.821
		409	1767.88	188.896	134.784	181.048	185.256	0	131.444	70.3467	92.1909	90.2147	0	179.907	145.002	134.34	148.845	80.5496	74.6332	74.6971	234.954	97.3205	186.711	64.7899	120.955	173.408	38.0858	154.593	265.058	207.46	78.2666	136.691	49.236	182.911	0	212.408	57.139	168.482	47.254	89.4052	41.8674	141.545	146.006	29.6768	269.677	0	78.1389	74.1097	130.162
		410	1771.74	160.329	163.212	208.578	131.732	0	107.142	75.5789	68.3602	100.191	0	250.131	85.03	107.54	93.4839	130.986	33.8808	32.497	228.4	32.6894	165.988	49.3231	144.095	185.37	0	101.159	196.905	174.701	79.2701	103.138	76.1304	221.163	65.0089	181.102	51.7357	132.678	46.3958	81.6717	30.9535	175.099	167.295	120.202	207.502	0	21.8268	30.0526	148.425
		411	1775.6	173.672	209.917	44.2948	168.985	0	107.338	92.7858	93.7224	68.55	0	234.561	146.728	85.736	120.276	104.792	47.5727	40.0241	227.566	133.346	198.919	29.7971	75.4613	128.321	0	99.6831	265.191	215.508	56.4095	124.457	0	259.237	42.9625	175.231	0	168.241	64.9154	0	15.4217	128.763	143.315	42.6472	141.289	0	49.6757	72.0322	186.104
		412	1779.46	154.21	216.604	144.493	136.036	0	99.0831	117.957	86.2533	66.754	0	213.255	140.959	123.166	67.1649	154.562	50.8666	64.6906	300.105	123.952	161.23	81.1346	134.385	133.73	18.5591	140.437	214.041	202.825	46.8949	108.286	41.4943	160.733	32.225	135.281	67.3762	188.087	20.7177	103.863	28.9288	199.021	95.0582	81.7966	204.99	0	0	86.0635	152.473
		413	1783.32	118.977	162.972	164.037	104.883	0	148.959	89.3026	96.1921	0	0	191.331	115.222	137.738	141.847	92.1681	65.0262	38.6243	245.185	94.9254	194.8	128.252	197.904	147.455	0	126.832	299.446	208.062	42.1471	154.619	76.8291	168.616	57.2938	141.435	54.2469	129.259	64.0325	73.7088	33.7819	132.686	158.182	93.1804	110.348	0	68.5622	65.0844	103.416
		414	1787.18	153.789	112.006	149.577	134.029	0	139.848	65.9906	70.2623	64.2707	0	187.94	146.787	130.859	115.252	76.7528	54.1285	18.6069	178.876	68.9034	113.489	51.0139	154.887	112.841	26.9064	124.044	193.847	235.677	102.798	154.458	40.1881	81.3114	46.7248	113.771	40.2013	207.416	51.2014	17.6413	33.5954	148.076	147.961	50.4015	151.145	0	54.2703	54.3662	137.855
		415	1791.04	165.612	215.206	138.454	214.419	0	162.2	142.724	68.1949	42.2585	0	181.715	124.678	173.791	114.318	117.087	38.3802	28.729	223.406	108.422	223.678	111.086	140.664	167.634	0	102.656	304.112	148.652	92.617	134.585	76.5864	174.873	31.388	106.759	24.0341	209.406	48.743	60.8283	0	144.589	124.98	53.3549	153.481	0	22.9187	58.3716	139.948
		416	1794.9	168.606	114.98	194.838	165.992	0	140.562	142.607	72.4125	62.9187	0	215.199	44.0517	131.721	65.0125	128.237	32.9236	22.8607	146.954	157.07	164.499	63.6358	123.886	177.684	0	72.2173	208.602	221.859	86.9152	130.734	50.7274	212.096	55.8389	93.3517	41.4498	165.214	81.3753	48.8509	56.5878	177.373	154.917	41.9904	152.448	0	0	26.3019	204.498
		417	1798.76	206.892	129.88	212.353	129.993	0	185.35	115.82	91.1629	0	0	132.162	60.8452	123.794	97.2368	102.882	73.3412	0	211.959	116.893	192.51	88.0747	114.609	235.523	0	109.005	204.496	175.333	79.5133	114.072	70.6571	132.686	52.1836	119.903	0	226.557	65.721	24.897	26.5792	130.254	155.586	25.702	151.169	0	29.3878	68.9209	116.874
		418	1802.62	132.732	140.83	183.455	82.0552	0	120.091	119.856	83.9506	76.4307	0	151.27	109.243	133.698	82.1228	78.0159	62.3554	61.7685	203.356	85.9043	206.965	65.3232	83.5886	200.414	0	104.908	250.698	154.025	87.1385	183.394	76.0187	171.601	136.88	118.043	39.4404	236.785	58.2248	37.0397	19.386	152.303	114.59	27.7804	182.484	0	31.4085	0	175.887
		419	1806.48	164.541	119.542	175.718	124.036	0	136.45	128.453	104.943	67.0393	0	219.892	120.511	158.029	83.8228	68.6127	84.047	57.1076	185.063	73.0227	131.001	78.312	85.7559	210.244	22.2304	111.953	239.586	234.98	111.62	138.731	96.3922	142.383	66.9876	118.281	63.5517	145.774	64.234	69.4295	92.7925	111.367	129.585	51.7686	119.01	0	0	65.5191	165.739
		420	1810.34	163.226	149.169	192.897	241.069	0	89.6641	113.557	123.441	58.2348	0	216.484	117.637	106.784	128.973	164.474	51.1806	84.1392	226.007	124.008	110.848	168.194	84.1233	270.175	29.9342	102.834	220.887	196.792	35.4978	100.869	54.7776	202.602	45.2691	100.338	97.2409	161.131	41.2712	52.2492	50.6057	99.3477	107.979	40.2419	202.612	0	0	28.5372	127.416
		421	1814.2	116.481	127.669	164.865	135.847	0	195.588	181.472	99.616	94.0514	0	186.945	146.035	104.465	181.855	80.2079	93.3852	62.7432	184.528	171.898	147.064	147.547	56.5279	216.332	20.6377	144.439	220.81	233.941	142.633	104.087	42.8342	195.735	44.6167	111.496	19.5781	111.523	50.5616	23.6383	60.1947	106.866	132.022	0	115.076	0	32.1114	75.3094	141.152
		422	1818.06	148.466	112.572	109.644	143.683	0	140.327	134.016	103.957	51.5051	0	236.985	92.3937	105.517	116.166	154.321	76.0174	85.2304	158.853	139.439	123.515	82.3652	119.969	212.759	43.272	146.062	221.98	212.977	146.005	89.0081	102.948	164.17	53.8705	119.596	48.4103	119.038	26.0397	91.5892	60.9171	168.041	129.794	39.5201	113.616	0	44.0068	85.8078	139.934
		423	1821.92	134.184	105.322	176.456	149.759	0	163.302	132.472	126.243	0	0	166.678	63.4769	45.869	125.458	91.0102	87.4344	75.7879	166.006	117.44	176.155	102.347	117.364	136.711	37.2094	153.011	224.894	226.318	86.292	131.991	91.7552	117.04	77.3685	79.3982	57.3096	133.469	73.3608	55.4447	27.7801	134.626	82.5775	58.6468	132.451	0	33.0617	69.1042	121.004
		424	1825.78	150.755	75.9632	197.88	217.166	0	175.681	120.493	87.3685	47.4103	0	270.592	101.851	77.2692	133.955	71.9174	48.4429	59.4567	143.201	157.776	141.865	77.3402	96.2961	157.7	0	92.0709	264.822	165.86	101.73	118.337	52.9873	161.322	77.2831	125.66	32.2211	183.819	74.0187	0	16.8898	129.487	86.6128	65.6161	83.1395	0	0	87.3134	157.785
		425	1829.64	113.834	117.042	165.573	240.694	0	210.578	128.963	139.159	69.8922	0	202.269	131.03	105.7	115.224	113.642	82.2215	58.4495	135.153	135.874	123.262	70.5287	73.3651	162.907	24.5066	85.3876	245.77	224.1	149.026	169.935	65.3904	144.697	60.8635	94.933	33.5834	202.528	81.7138	42.6745	87.7352	152.839	121.017	31.8959	106.572	18.3597	22.6947	68.6123	186.739
		426	1833.5	162.643	110.22	126.025	176.304	0	72.1469	159.707	143.537	47.3967	0	182.284	97.0102	110.966	145.46	60.848	41.3307	69.0668	177.524	84.0509	68.4129	152.273	122.901	154.386	50.2732	111.635	244.566	183.832	106.793	103.655	65.6913	191.388	23.0149	88.4516	75.556	149.76	52.6052	57.8361	77.6566	162.381	87.9566	57.8832	176.141	0	0	89.0154	181.667
		427	1837.36	131.697	123.569	115.441	195.978	0	186.154	108.41	136.17	59.7939	0	154.571	61.1677	128.675	114.436	0	102.156	29.0844	161.838	132.278	111.674	102.563	126.127	217.324	25.2079	142.594	205.232	184.689	107.966	114.181	70.4604	197.56	103.411	113.019	132.447	171.151	59.5768	49.9373	123.35	150.389	70.2808	33.3171	61.5889	0	28.3748	98.6277	184.014
		428	1841.22	133.313	178.057	184.825	223.77	0	134.446	104.192	142.223	23.5406	0	238.152	127.201	109.742	127.614	29.405	53.5634	53.4238	177.223	127.6	101.83	114.069	103.148	201.896	22.3497	128.608	257.572	204.468	132.928	70.0683	45.8604	173.839	61.3287	77.5582	60.7441	186.048	58.4211	39.9937	143.241	120.138	56.2192	64.4121	158.675	0	37.5362	126.303	117.884
		429	1845.08	136.478	107.078	149.731	152.892	0	64.0712	149.847	92.2338	59.8386	0	225.648	150.424	136.223	119.859	85.0026	126.142	132.301	186.984	131.527	40.2067	108.543	93.0033	193.953	0	84.8758	180.354	193.427	136.539	122.378	86.4434	148.543	43.9255	97.4883	82.0695	178.856	75.2706	43.6599	24.1695	177.593	111.711	44.6574	109.968	0	44.8539	84.4215	150.907
		430	1848.94	128.857	133.379	213.932	230.71	0	124.151	84.7607	107.266	74.0441	0	236.331	34.4473	67.0484	130.381	90.5023	38.3243	99.5524	119.001	78.6552	67.5995	159.283	91.6514	146.708	81.3176	106.547	144.807	248.097	110.796	98.8953	68.1818	194.064	63.7804	159.005	105.241	189.244	21.9565	0	102.847	173.547	129.459	26.8085	157.947	0	0	66.0238	179.555
		431	1852.8	67.3634	166.132	173.521	250.367	0	149.121	242.36	79.9794	48.1952	0	235.085	117.404	154.404	130.244	109.448	108.499	106.511	198.749	108.15	130.124	76.2496	165.807	230.549	21.886	110.445	168.194	206.191	111.88	93.5353	45.8631	177.209	55.3176	125.276	134.701	110.391	61.6729	77.2135	65.9131	196.217	101.441	38.8015	113.357	0	0	132.151	201.612
		432	1856.66	260.613	149.481	221.808	228.983	0	84.4808	136.866	81.8625	22.5098	0	255.943	118.456	64.4812	142.103	77.8415	92.2735	94.0209	162.08	110.573	94.2715	93.5192	101.435	181.076	43.6988	73.1752	199.608	239.529	164.853	92.2681	63.976	202.212	38.2809	61.3455	108.704	115.582	50.8941	27.7102	127.939	201.449	135.738	64.5525	107.367	0	103.273	85.8022	162.188
		433	1860.52	193.534	219.281	100.194	221.681	0	100.869	134.849	115.89	22.8852	0	146.949	115.444	126.949	94.9595	45.8088	94.8368	41.249	135.156	140.062	98.9403	140.874	109.412	200.892	23.5075	152.167	210.785	197.332	144.764	70.9756	56.4059	184.542	45.5787	98.3579	135.8	128.935	29.8335	0	135.638	186.201	105.466	91.3751	120.549	0	34.0344	113.517	212.649
		434	1864.38	169.685	171.215	105.011	175.071	0	94.5853	115.001	66.0107	45.4402	0	292.734	135.358	89.7743	96.1981	21.1763	120.484	80.4386	165.265	103.621	183.408	123.127	156.802	269.388	52.8454	147.525	168.407	209.267	168.055	89.1348	33.4952	195.192	0	147.691	103.375	121.385	31.9845	42.2299	105.773	167.165	93.9385	81.8361	100.148	0	37.7649	100.268	167.5
		435	1868.24	158.862	150.294	155.896	223.553	0	170.749	195.626	125.536	20.1908	0	261.09	80.6265	130.568	129.721	42.8698	58.6799	75.2885	177.022	69.322	92.7739	80.3175	89.1723	223.121	62.9958	54.8039	199.408	245.098	157.348	70.9182	40.0039	127.939	25.1889	120.541	111.26	209.018	32.1215	0	119.461	153.944	132.611	50.6722	61.2544	0	74.1847	69.4671	154.177
		436	1872.1	191.087	174.669	144.539	117.25	0	154.252	172.643	74.9413	0	0	243.527	100.55	140.623	139.602	18.4336	98.2699	97.3932	188.08	149.365	113.568	77.0968	145.144	276.396	73.2167	75.5286	133.957	216.948	149.895	94.1458	53.1422	156.337	68.8511	105.257	96.7249	85.3585	36.5449	63.401	119.958	192.2	99.9163	68.4213	120.132	0	57.4424	115.251	171.889
		437	1875.96	192.842	189.194	175.552	209.403	0	162.38	115.528	84.0029	39.1531	0	286.291	115.136	127.861	65.3347	75.2304	72.8239	92.039	149.074	118.912	100.543	73.2603	126.284	152.066	0	129.64	227.403	239.956	150.322	99.9848	0	156.654	46.469	131.857	103.127	52.7597	0	57.1216	156.418	240.036	70.444	0	127.144	0	86.857	119.583	167.619
		438	1879.82	174.065	144.912	124.823	197.293	0	197.39	207.625	92.2588	36.7604	0	245.076	120.11	99.9699	101.085	47.6007	63.7529	149.183	208.546	136.568	108.647	87.7351	236.711	187.289	41.7283	46.8457	229.326	268.232	134.506	59.5244	0	167.296	52.5501	111.285	67.9498	80.108	45.7389	102.338	140.996	222.562	60.9915	38.9626	185.479	0	127.994	123.001	223.732
		439	1883.68	211.697	151.871	116.441	201.153	0	121.883	133.217	91.8625	57.2043	0	213.42	77.8873	112.093	73.6014	38.0151	124.556	52.1578	147.168	162.502	113.554	102.404	197.073	196.372	72.5156	116.976	131.028	197.568	175.241	148.109	28.3781	160.023	41.4857	131.748	141.905	126.022	0	117.137	143.444	213.62	79.5544	23.5028	138.087	0	157.812	116.347	116.005
		440	1887.54	214.126	204.178	159.102	182.004	20.4506	171.007	70.5976	112.978	27.002	26.6067	195.648	114.36	137.123	115.474	55.0182	54.0429	70.7593	206.991	108.721	188.702	72.4803	174.628	205.819	23.8005	141.658	246.792	205.327	166.756	138.995	35.1081	85.6812	0	145.859	159.185	68.2627	0	54.833	185.633	225.829	105.271	91.2888	117.859	0	107.938	205.44	194.003
		441	1891.4	177.727	179.83	106.343	236.193	0	146.491	179.001	72.0698	69.4741	0	236.566	46.069	168.792	89.2396	79.9027	86.996	98.0259	195.222	85.0673	124.627	107.358	138.266	261.62	70.154	110.581	156.068	240.645	101.88	101.048	36.8657	130.288	23.5272	144.511	174.805	89.4072	41.5568	87.7753	224.51	203.408	93.4997	31.4636	134.091	0	123.258	129.15	183.247
		442	1895.26	173.69	201.986	79.6609	184.115	22.3779	161.512	185.138	95.7094	59.8433	0	169.774	51.0661	149.247	114.565	43.7041	65.1865	133.373	146.086	84.3634	127.028	75.9379	135.434	212.091	44.8203	109.44	139.252	251.346	149.523	98.1927	0	78.0875	0	93.3281	131.784	77.0196	25.4728	76.7427	95.8454	161.385	120.796	0	151.192	25.6563	116.26	118.363	159.725
		443	1899.12	173.375	261.57	122.286	177.034	0	224.293	97.7548	85.7613	64.292	19.7572	229.223	38.5276	123.933	116.103	85.4016	107.947	124.767	236.695	124.786	159.216	115.383	79.227	217.941	36.3124	89.0907	133.93	224.233	108.409	155.083	25.883	132.503	0	90.904	204.479	67.5568	19.5155	53.8267	120.934	157.359	167.192	65.0523	185.705	50.3285	176.464	136.244	182.243
		444	1902.98	274.056	57.2597	137.871	196.753	50.3903	207.586	123.8	48.2594	60.443	42.9641	224.58	86.2674	150.365	153.094	56.7055	69.1324	157.344	215.431	94.9858	84.195	120.153	43.2179	121.232	0	56.7506	229.019	389.539	167.668	97.8571	25.6117	125.989	0	82.2182	141.218	102.989	18.535	61.7013	187.951	178.581	94.5506	0	233.676	35.2507	97.5177	134.047	224.886
		445	1906.84	204.748	214.449	150.218	141.424	0	141.603	166.701	54.7848	35.2937	49.8963	223.909	91.6825	159.199	105.183	51.1055	88.8825	129.444	248.913	84.6991	101.659	112.354	120.315	158.943	39.0573	63.7632	128.975	251.1	130.261	109.26	19.8061	132.036	18.8354	114.757	170.813	113.869	0	26.0409	196.182	201.734	162.119	72.06	130.394	61.038	63.4385	180.687	148.123
		446	1910.7	229.024	187.215	161.071	196.934	33.1656	154.77	163.486	49.6041	81.8585	20.3682	251.711	149.174	131.856	110.166	65.5136	76.4318	162.098	207.912	90.2578	157.568	51.833	102.21	151.87	52.5671	76.0881	148.526	157.638	93.2588	186.413	50.791	162.51	39.9795	140.363	182.323	59.255	0	81.9127	114.428	191.136	106.732	44.4766	169.744	60.6555	126.51	202.985	154.436
		447	1914.56	209.721	121.866	145.901	210.97	39.6717	142.977	128.405	63.0103	60.7965	0	233.481	70.6511	68.7038	68.1102	22.8796	93.1364	217.432	268.344	23.0212	108.229	60.724	132.428	164.976	33.7111	71.4628	194.977	206.674	176.166	158.726	34.5156	103.589	0	64.1572	144.342	92.3447	0	95.2166	146.951	237.873	93.1269	62.651	70.4882	30.1492	106.542	226.713	194.204
		448	1918.42	219.759	280.714	86.657	165.958	16.0473	106.547	176.908	78.1934	99.2665	73.2705	112.96	128.927	192.025	75.6892	0	99.7193	176.06	280.656	85.5778	107.995	115.826	73.711	111.416	52.7093	49.0274	160.304	217.967	217.457	126.359	0	149.269	0	66.901	175.156	69.9572	0	56.1983	152.953	185.765	117.785	39.8781	168.421	58.9306	77.3662	193.046	133.452
		449	1922.28	229.418	185.997	99.8754	171.744	0	128.891	90.6714	97.9963	17.3685	46.1633	192.707	100.17	191.919	55.3845	48.7524	83.411	174.98	269.849	82.9072	82.1166	73.8915	25.9349	100.856	40.9018	55.0003	171.125	229.305	205.459	172.796	25.8278	90.802	0	89.303	209.085	115.234	0	75.3584	192.749	213.94	157.212	62.0932	144.697	103.543	92.6447	123.435	221.092
		450	1926.14	202.985	158.255	191.865	204.08	30.2463	144.754	205.992	39.6561	52.6126	62.8827	162.279	91.6457	182.334	67.0007	99.545	118.619	175.204	225.155	162.921	137.421	112.699	106.854	0	0	137.198	174.768	232.168	165.235	136.664	29.3813	148.895	0	95.9954	145.383	112.785	0	90.3424	148.556	130.732	99.8318	103.926	118.392	118.671	158.349	168.375	169.138
		451	1930	276.57	145.976	166.739	154.062	0	143.568	161.067	71.635	66.7859	29.8474	214.502	104.174	101.857	51.7499	108.363	57.6486	195.14	236.102	41.5144	58.3408	123.003	96.4424	145.47	30.7059	61.7463	87.6041	207.988	160.752	113.892	16.3478	178.975	28.7401	49.3595	177.379	142.243	0	50.5697	148.266	179.821	108.84	76.2654	116.326	62.8868	70.2728	157.488	252.582
		452	1933.86	248.652	170.562	141.194	207.09	17.3228	96.5324	155.287	65.3016	0	97.0034	214.53	30.3783	62.5589	65.4021	84.318	124.548	158.851	145.692	0	106.688	77.2881	54.0566	55.8192	0	48.898	120.393	128.296	111.584	117.106	61.0945	151.287	0	97.7333	125.556	92.4573	35.2011	31.153	197.224	103.327	120.234	34.7231	135.111	80.7969	88.1136	158.582	173.873
		453	1937.72	251.356	185.875	108.752	278.688	31.1761	118.681	186.055	65.4935	105.921	29.9036	223.069	44.611	128.237	22.3155	73.3227	89.2783	192.108	204.101	36.7598	120.953	127.26	25.0356	99.8648	34.6785	85.4875	201.279	152.191	190.775	137.451	64.5848	132.905	0	67.1919	162.766	108.739	45.2155	52.0368	133.553	90.5056	161.61	104.922	128.264	70.3322	116.332	128.008	135.135
		454	1941.58	227.963	146.675	110.203	234.257	44.2604	154.775	211.601	34.0126	105.096	83.4247	181.508	81.6436	91.5804	65.276	105.164	61.628	231.114	310.828	26.9295	126.182	76.7414	93.2173	48.949	51.4428	62.9571	221.988	183.956	194.537	136.977	70.3891	169.986	0	97.1436	182.856	59.8121	58.1246	108.796	96.8439	74.9669	121.013	69.0533	148.233	54.9544	82.0046	145.713	151.475
		455	1945.44	190.628	139.945	110.842	190.658	0	148.883	173.69	63.2223	120.64	69.6646	188.735	75.2925	167.594	27.8386	126.759	124.328	86.4527	246.629	96.2461	130.433	78.6463	0	36.0734	77.2959	70.4028	196.613	201.714	55.1493	63.7837	60.1581	151.434	0	90.2736	181.004	112.203	47.6942	0	137.513	132.041	61.4108	97.242	157.506	89.9231	77.0063	105.273	144.931
		456	1949.3	259.894	194.433	150.419	159.411	0	146.478	142.109	29.2836	63.0048	99.8508	247.367	65.6838	252.6	27.0142	64.4929	83.8189	180.425	221.157	42.6146	131.7	0	85.6146	60.887	91.5379	53.2201	214.546	130.403	103.39	111.362	52.2528	146.801	0	29.8205	222.1	73.9228	39.7085	49.873	146.663	187.222	53.129	52.8971	164.908	119.675	64.2484	141.65	178.313
		457	1953.16	204.681	166.997	135.257	233.676	19.2712	146.008	151.951	14.9489	59.4108	93.4533	151.231	63.374	217.469	42.8434	83.8012	79.3471	191.315	175.374	0	121.708	87.9102	77.3485	64.2583	39.6143	138.608	159.523	166.547	101.43	91.4832	24.5417	123.295	23.2368	36.9972	145.442	144.01	21.6862	39.6803	195.819	48.769	97.9083	158.166	161.784	80.1169	47.0872	146.859	215.156
		458	1957.02	195.171	175.621	96.1782	212.263	19.3316	164.599	198.344	0	62.7336	64.2411	158.418	61.2842	83.3551	37.1005	119.87	66.4255	118.268	197.844	106.551	134.683	97.2744	80.66	57.0186	111.994	93.7834	171.806	117.06	120.462	117.017	28.1773	214.282	58.7677	58.1187	179.659	133.878	20.2278	47.9555	121.313	108.139	50.7385	162.739	157.878	74.2629	79.2955	130.384	130.167
		459	1960.88	120.165	198.97	137.893	250.783	24.6946	221.695	194.229	17.3815	123.206	79.4285	138.819	82.8115	71.7303	74.877	102.778	95.944	244.031	182.527	58.8243	177.866	45.0408	132.565	32.5894	43.5233	59.9195	196.295	139.774	56.235	155.233	41.2997	244.07	49.7954	56.4599	189.931	172.174	22.3843	78.3636	110.45	135.897	88.5472	148.036	174.97	104.78	103.864	116.782	96.4564
		460	1964.74	141.652	192.728	150.063	143.999	40.2251	192.593	128.46	0	74.5976	71.8742	215.368	70.6745	171.908	111.07	123.462	53.9432	157.063	181.142	51.9785	108.872	0	20.2512	53.5232	51.0615	120.151	186.811	172.913	89.4967	131.193	29.3749	195.67	0	76.3679	135.793	137.465	33.6998	82.799	185.025	208.9	103.074	177.048	138.385	122.454	100.84	134.165	165.339
		461	1968.6	126.363	124.563	169.77	194.101	0	117.136	121.637	20.1373	74.4115	94.8345	165.829	45.3389	90.9858	73.7638	161.759	115.096	196.269	170.32	93.5273	171.986	31.1319	74.6862	78.1414	79.0577	101.414	220.853	184.842	99.8716	35.3594	27.791	151.88	0	29.6477	205.368	127.804	59.9678	76.9603	198.155	196.976	24.8289	166.583	122.451	55.3573	134.129	125.658	93.0726
		462	1972.46	124.573	157.285	172.052	168.07	28.4493	79.3904	70.6905	43.2359	50.4489	54.7935	220.921	43.4681	190.861	92.677	166.826	116.755	194.857	227.539	68.3982	86.2159	83.1638	55.2166	32.1236	43.557	139.731	223.317	177.881	128.101	147.949	57.0344	193.501	50.8683	115.447	175.734	110.463	122.384	47.3712	192.613	110.623	67.5879	143.254	150.881	88.937	84.1964	193.572	113.373
		463	1976.32	209.286	135.504	173.625	141.436	17.4825	116.367	161.815	0	77.5349	46.4673	171.749	99.0432	122.411	126.068	143.922	60.6724	180.86	145.113	79.6036	180.67	43.8829	81.5168	27.6138	64.3275	120.909	150.738	211.831	73.194	94.5408	59.553	167.876	0	58.0445	183.951	187.764	33.7598	55.6687	180.553	168.084	46.8389	124.63	174.497	142.608	74.0738	101.858	83.0236
		464	1980.18	212.435	136.088	187.411	194.04	45.8578	50.4802	133.467	36.9745	58.5092	83.8209	177.542	53.2058	109.385	89.2009	86.2656	94.5765	136.781	126.388	72.49	148.458	0	80.9697	30.884	57.1912	112.959	141.709	137.444	129.577	130.26	49.9319	180.97	26.8816	60.319	166.697	99.2383	64.9332	46.475	181.206	180.108	70.5901	161.759	146.752	117.34	68.1942	108.58	70.6179
		465	1984.04	151.66	183.671	242.648	177.017	27.6003	152.474	160.848	0	122.7	103.623	148.62	59.4235	191.137	78.6538	154.342	120.572	214.552	178.429	53.9308	141.749	79.9651	136.285	57.9969	18.6552	66.484	170.801	235.97	135.463	84.1263	0	195.482	101.577	115.708	204.313	105.47	79.0115	53.0239	142.952	227.337	116.396	112.736	159.034	93.1494	120.89	137.751	131.456
		466	1987.9	77.5776	125.753	156.725	264.387	86.088	170.095	38.8946	0	91.0007	87.6399	154.672	116.362	105.552	37.8425	103.396	113.095	181.901	214.291	0	176.252	40.286	104.607	64.7789	0	116.594	193.276	137.656	199.989	98.7946	24.0704	242.811	50.7325	96.5439	168.291	104.799	57.766	80.1377	171.206	92.9987	69.5652	164.914	165.195	154.964	82.1924	109.299	100.044
		467	1991.76	169.399	107.986	179.363	239.074	71.9561	166.14	138.225	0	77.0006	94.8937	207.453	57.4581	100.757	101.654	150.158	68.7718	102.515	150.625	106.674	179.956	45.3738	162.876	67.351	33.0641	102.879	187.573	154.332	168.955	71.7874	42.7696	119.806	84.5828	105.536	88.524	93.3614	29.5355	88.5163	156.16	107.463	87.3621	129.082	116.848	105.521	162.165	35.3235	99.9155
		468	1995.62	132.918	185.137	153.968	206.426	30.9905	87.8729	173.656	0	93.0733	72.2487	193.609	87.8142	81.5224	80.1434	126.489	67.1935	184.606	210.066	163.452	157.432	81.9669	156.245	49.6518	44.9706	91.4607	174.799	173.568	153.569	121.333	87.8567	89.0782	55.957	76.4709	123.937	115.173	76.329	37.2277	205.839	92.4302	116.075	185.262	154.418	148.311	61.9312	70.9257	67.5526
		469	1999.48	127.598	163.795	171.799	167.448	82.1418	191.628	136.381	0	58.3851	87.2189	183.444	100.016	186.335	76.5949	152.343	64.1073	201.265	223.204	52.3148	141.435	92.0221	124.561	82.984	26.5924	56.9983	193.438	237.64	194.072	157.083	55.4572	138.718	50.0336	109.919	70.7419	126.881	45.4601	0	199.556	174.444	102.741	199.372	90.3875	99.8987	50.0557	46.8268	51.814
		470	2003.34	186.064	164.648	115.191	169.815	39.7053	107.201	242.28	0	56.5568	94.4888	183.22	31.8067	105.519	65.7756	157.41	81.0973	164.263	195.293	132.709	183.425	18.037	95.2412	101.946	46.5719	107.551	124.834	154.803	242.717	120.5	108.796	153.437	68.8409	70.0891	124.322	85.3018	73.8344	89.3376	180.607	170.941	103.565	121.331	127.358	217.426	135.32	85.6464	68.9822
		471	2007.2	176.597	110.671	143.647	256.63	46.1594	138.427	172.215	0	102.063	105.314	171.299	43.8427	172.945	159.542	79.8923	76.1916	248.549	205.352	70.8636	196.322	63.2739	162.545	97.1089	0	87.6503	150.066	139.71	222.445	111.059	20.4696	129.851	99.378	78.7001	154.561	162.96	68.0244	71.2474	171.695	190.429	136.168	145.886	198.69	178.144	114.147	62.4027	85.6569
		472	2011.06	182.52	106.389	136.253	357.322	78.9648	163.369	284.557	0	110.253	117.033	141.873	35.5063	143.697	101.396	124.768	83.5757	237.523	143.45	98.778	191.64	93.757	217.55	57.8011	77.8752	76.0185	158.964	138.518	235.198	100.542	74.7254	150.046	70.4116	70.2933	175.625	131.435	60.465	78.3495	144.303	225.65	73.2521	254.823	150.528	143.67	0	81.0518	97.7631
		473	2014.92	113.638	119.278	177.888	200.081	118.248	163.222	213.372	22.8789	55.7421	95.0982	124.446	81.7692	92.9235	81.0532	117.476	81.2819	145.479	165.902	105.737	120.486	59.8957	277.121	55.2057	103.443	51.1673	157.595	131.431	185.151	137.608	97.4715	103.791	60.7003	81.0501	113.522	70.8944	38.3869	91.2962	155.591	166.839	145.193	245.096	124.469	200.786	77.5931	93.5466	55.593
		474	2018.78	216.062	164.158	150.419	207.664	75.2065	83.1595	227.398	0	56.9657	73.5555	248.516	39.1859	139.306	90.2528	60.1757	89.7643	122.673	160.797	78.1976	187.758	28.2742	169.439	83.742	86.7172	0	152.851	117.217	201.791	134.631	108.846	115.68	72.0781	50.5688	110.519	155.183	36.9532	71.4365	165.559	218.667	157.777	96.421	196.606	171.76	47.3529	68.9298	93.6934
		475	2022.64	232.593	190.421	76.315	194.902	83.7055	142.174	238.187	0	0	124.793	186.682	67.7716	111.933	139.666	102.926	99.6819	99.4301	155.764	129.202	146.575	78.544	277.599	67.2553	52.3252	71.5546	141.541	125.122	238.859	98.3981	89.4572	154.999	66.5922	154.956	148.786	154.158	50.1383	93.7882	179.841	202.343	182.864	114.184	137.978	207.638	57.0392	99.3677	96.6626
		476	2026.5	123.302	75.1853	144.803	158.488	75.7325	121.94	200.579	0	37.1361	65.5979	222.888	39.542	155.382	154.626	97.7778	108.876	184.028	125.672	47.1986	131.87	69.8527	187.739	88.9184	104.007	22.9362	177.855	115.025	267.455	93.7013	88.0384	116.123	0	97.2563	141.039	123.571	0	57.0255	176.427	221.834	184.192	106.108	139.927	142.726	116.966	95.3478	68.633
		477	2030.36	197.474	135.519	84.0542	171.63	163.665	109.712	184.179	0	100.783	110.349	151.305	70.3233	173.147	90.8839	155.998	143.93	217.696	131.506	61.2155	158.839	68.6178	196.649	87.2322	69.7425	34.8294	124.911	153.528	245.276	144.177	71.9784	136.163	74.6472	115.109	132.603	179.374	19.9429	36.0893	175.36	238.846	180.739	207.492	142.443	153.041	115.402	73.361	54.0707
		478	2034.22	230.458	102.481	150.63	159.642	113.18	115.544	123.314	16.8381	89.599	96.0397	124.597	79.1577	113.91	89.2128	111.423	130.716	170.386	131.282	50.7126	143.096	68.4054	139.814	69.8877	74.3399	73.3923	151.614	127.747	322.35	105.554	91.8499	122.342	50.2565	188.705	138.368	91.7425	70.8921	34.2788	123.218	166.424	171.024	150.029	229.384	210.593	110.855	81.4976	118.11
		479	2038.08	217.957	111.451	143.431	217.353	97.5929	124.138	85.6507	39.9674	94.8777	95.919	237.031	83.428	150.407	100.431	187.94	79.9332	159.493	172.686	0	274.274	65.2656	253.57	44.793	67.9087	28.4973	98.6257	166.442	227.112	120.044	62.2642	148.547	0	107.187	64.9011	160.958	40.8311	41.6161	121.397	203.675	181.375	178.271	180.162	158.839	74.8919	42.3509	126.214
		480	2041.94	236.798	153.799	90.6392	145.502	175.17	152.601	128.599	0	105.685	55.8636	223.228	47.2798	113.307	99.6512	161.009	89.3101	162.303	102.605	82.5551	280.068	98.2674	186.429	53.2212	85.772	0	178.759	133.367	164.328	145.434	147.115	157.057	28.7524	172.511	81.3561	112.436	0	73.5597	141.188	131.753	171.154	175.652	167.724	216.698	115.412	113.962	120.753
		481	2045.8	218.042	115.697	82.779	201.1	148.649	125.516	127.101	24.6182	105.588	51.0318	199.365	105.089	149.963	115.476	108.658	92.5766	178.802	134.852	28.3928	238.581	43.7405	241.459	63.7671	53.6472	0	203.218	159.411	189.089	102.799	91.4878	163.629	24.7847	119.861	69.3088	110.434	0	25.3309	118.91	185.429	181.257	138.507	178.354	247.659	148.118	73.2191	107.171
		482	2049.66	212.821	162.363	144.713	158.283	138.523	162.691	109.516	30.4261	113.34	55.5716	207.332	83.6302	146.082	65.5686	87.2816	92.5687	154.351	177.611	60.2034	249.624	97.5717	176.915	82.911	66.7026	0	181.225	206.649	173.028	84.5609	75.2522	199.004	84.522	143.605	116.647	115.383	47.6557	20.966	138.554	154.633	156.132	114.584	161.821	190.28	72.3196	73.5398	154.539
		483	2053.52	272.58	182.905	126.634	203.433	154.705	138.979	181.618	39.3657	104.929	71.5274	185.815	0	134.041	116.697	75.3803	102.433	120.216	152.106	84.5295	178.174	55.2923	241.295	110.776	74.227	0	247.19	194.971	146.49	97.9264	47.9078	166.471	50.3602	185.408	77.207	112.899	49.3049	30.4952	115.011	162.56	197.133	120.037	144.249	234.3	85.2116	130.309	97.0859
		484	2057.38	241.899	111.897	18.5219	205.964	213.057	110.039	214.639	25.5661	67.5954	88.297	288.071	61.6022	100.779	97.0736	84.2098	53.853	132.059	116.902	48.6329	220.71	36.7107	166.864	134.783	107.981	0	196.659	180.417	256.99	73.0421	111.709	183.548	35.321	110.449	40.692	142.272	62.7673	0	93.1828	179.609	243.617	127.209	190.78	175.641	94.3897	50.092	100.401
		485	2061.24	242.984	166.975	104.323	148.377	239.277	156.29	169.197	27.1487	95.9052	112.507	244.744	25.8417	75.0779	111.086	180.986	102.981	156.941	95.9885	133.57	218.115	40.7612	173.9	167.757	118.918	0	181.452	163.36	245.351	116.598	94.2919	151.34	50.8361	164.248	98.8702	156.545	67.3043	63.9827	91.5434	203.15	171.581	38.1779	133.238	261.083	60.1763	109.266	117.819
		486	2065.1	272.922	151.477	131.085	204.522	239.599	140.029	161.981	63.0728	76.1572	79.4463	169.193	73.2307	59.9269	101.085	194.672	76.0852	170.164	141.731	21.348	199.93	90.8853	197.569	154.896	126.693	0	175.371	262.154	263.319	120.665	111.752	174.682	52.4212	143.312	69.9845	124.821	46.3562	52.178	94.2297	93.274	167.116	139.915	188.248	119.103	65.6099	103.024	138.749
		487	2068.96	248.636	180.732	96.3312	143.035	176.507	196.329	167.113	54.8337	84.6877	66.1247	160.469	56.7294	34.4506	113.036	126.601	97.0801	86.1827	148.24	26.6262	144.015	61.6881	133.363	112.491	122.69	0	200.747	184.199	203.673	134.842	85.3537	269.727	35.2522	149.708	88.9942	120.995	92.3368	0	127.967	178.177	240.821	74.9294	98.8698	184.359	100.724	80.5745	87.5109
		488	2072.82	227.236	139.094	66.9557	228.772	188.455	183.892	151.807	73.6439	50.0164	68.8763	234.707	35.9796	132.128	117.143	142.284	90.1852	87.9158	141.458	41.5787	191.959	62.6454	240.603	191.291	62.3532	0	168.586	204.441	177.113	134.596	137.381	242.325	39.2853	142.106	91.4721	78.454	141.677	43.5354	114.227	141.181	132.884	95.6722	161.89	109.505	110.101	83.0411	85.8684
		489	2076.68	241.221	191.983	28.0668	193.933	222.315	251.649	181.69	53.0555	60.8471	61.4231	203.756	59.1984	93.4651	138.639	96.8534	73.8409	126.002	148.187	0	213.173	33.1498	225.265	150.372	177.154	0	138.72	200.431	177.063	95.8738	103.212	189.087	0	139.371	67.6991	184.195	80.4251	28.0968	98.5204	113.876	258.532	171.165	168.03	243.837	61.8214	145.544	104.795
		490	2080.54	281.262	145.354	37.4369	148.756	159.746	141.374	195.957	77.8069	37.6735	75.7022	194.371	57.3063	144.439	146.902	158.402	98.2366	138.923	142.955	56.2525	235.058	78.8579	194.512	105.96	96.5161	0	115.01	196.169	181.369	121.276	105.683	168.652	0	156.278	81.6573	86.0378	59.7168	0	79.695	129.536	157.596	118.075	124.939	174.259	128.14	83.2697	0
		491	2084.4	219.964	60.9791	62.1769	137.637	178.359	203.759	172.403	56.6773	64.5373	46.7928	220.517	32.9407	96.9394	167.075	179.668	132.858	140.756	130.32	0	256.434	46.479	244.448	138.875	48.1613	0	193.655	262.027	151.131	137.041	71.5003	183.534	39.4856	210.636	41.9905	149.896	125.425	43.3153	120.324	63.1579	195.658	131.289	135.291	203.199	91.5452	53.9085	52.514
		492	2088.26	253.572	82.9649	47.8254	208.063	150.308	193.466	165.726	50.4753	72.2697	70.3763	95.2224	45.3284	98.2177	192.079	120.933	49.7081	170.007	154.939	88.9832	218.786	0	162.735	167.367	16.4248	26.8245	192.795	222.351	131.794	80.64	166.461	135.558	0	177.019	91.1083	90.0031	139.748	52.7113	91.4356	83.1053	200.1	72.9305	157.611	179.04	87.7235	62.5917	58.0959
		493	2092.12	211.912	111.316	56.9675	142.516	148.604	149.082	120.68	51.2358	56.749	134.488	153.654	73.8823	101.919	117.693	159.99	104.525	120.713	162.925	94.3125	219.737	64.2686	193.645	208.317	106.326	0	105.302	160.594	103.374	90.9876	134.182	133.538	22.5359	151.507	39.8288	109.705	120.802	45.2609	107.146	82.6741	273.541	134.842	169.396	179.278	53.5363	87.1321	49.086
		494	2095.98	220.951	87.6734	29.0857	171.042	208.751	165.579	188.071	80.7622	54.2603	42.2625	209.639	69.0285	44.2789	177.328	136.409	108.338	147.385	192.974	76.455	193.659	83.2608	207.519	157.712	84.1411	0	194.126	169.227	163.91	97.273	145.107	164.429	0	120.648	56.1573	92.3971	90.9616	35.8998	54.3816	44.4637	149.667	119.858	130.149	186.008	92.7834	130.776	47.1367
		495	2099.84	231.722	133.581	77.0553	202.975	148.955	177.457	160.46	49.3937	69.8682	77.6099	152.087	55.6487	122.543	167.47	191.561	68.2696	105.985	175.095	109.621	252.151	54.249	190.541	209.202	91.0817	18.84	224.461	202.126	186.841	124.672	142.707	166.289	0	183.36	91.5511	132.804	116.194	36.2209	24.0194	98.5782	151.262	142.425	187.105	212.09	106.554	145.143	114.306
		496	2103.7	181.779	62.4096	52.2903	179.967	140.065	171.249	155.382	61.3167	68.4941	83.1136	213.49	40.669	167.872	157.178	199.053	44.6301	180.416	198.877	102.164	231.755	36.0133	141.236	309.235	130.982	22.8966	216.919	222.906	156.014	115.69	209.461	63.7291	36.6503	126.129	41.653	157.815	69.9065	89.7414	62.8491	99.7718	242.924	126.489	135.561	160.328	20.2525	109.592	51.4922
		497	2107.56	262.192	104.205	26.3715	177.429	185.57	90.7984	156.92	42.8423	80.0609	78.3922	255.318	30.0578	67.7118	181.646	135.52	100.938	163.378	155.331	92.6004	202.984	48.7569	205.092	247.677	165.813	22.4643	135.079	210.789	133.062	96.8519	108.412	76.9792	26.7978	192.266	102.91	112.131	74.0273	24.6542	57.9532	63.6798	245.09	141.031	166.052	182.255	31.4085	97.6403	84.4105
		498	2111.42	204.21	129.528	138.482	131.512	186.186	109.841	98.446	83.8884	78.978	88.1067	202.113	0	107.929	178.592	89.7108	54.2983	133.46	174.34	140.065	216.493	67.7313	182.338	204.641	161.738	24.5055	145.054	143.209	81.9647	119.162	167.486	100.332	67.4003	163.477	80.8476	117.613	103.033	60.6679	53.7002	44.7988	265.745	109.78	147.015	191.189	104.173	66.493	69.3156
		499	2115.28	217.853	175.321	82.7917	158.286	111.119	164.64	232.586	112.547	86.3239	65.3602	212.207	0	107.746	133.929	87.1873	79.3825	97.9192	194.108	50.1607	200.896	71.5203	182.617	242.418	156.437	54.8037	187.551	73.5483	51.8025	61.838	181.659	164.547	66.5427	177.366	80.7315	138.284	85.2304	0	69.4592	109.19	268.634	149.469	151.225	250.984	66.2158	115.682	84.378
		500	2119.14	232.991	168.023	42.3676	201.66	200.929	137.659	121.372	104.588	0	79.5051	212.202	49.6612	58.1491	197.368	102.017	107.274	104.061	203.921	142.581	195.743	58.7035	159.308	218.895	88.9552	46.2933	128.582	146.404	53.0853	102.75	128.38	92.1915	0	195.62	58.1452	111.6	97.309	50.136	80.7202	51.9431	248.707	113.736	132.34	210.271	40.1616	89.8829	72.8994
		501	2123	202.382	124.81	63.723	155.632	237.027	151.131	152.145	128.588	104.548	89.7142	270.562	31.1731	94.1729	165.349	175.587	84.4158	136.604	205.037	125.984	178.267	90.4028	204.967	280.749	83.831	72.0226	128.231	180.905	52.5141	41.3407	206.404	94.1543	23.3654	120.033	97.0073	116.608	121.815	83.2996	50.9114	92.4185	283.852	149.525	183.352	195.743	119.034	67.8236	95.8843
		502	2126.86	237.391	173.097	56.703	199.815	201.82	121.953	71.266	145.795	43.5664	105.831	195.953	30.1975	85.9082	174.436	161.329	85.8638	148.594	193.525	75.052	229.883	99.065	149.606	254.069	97.649	21.8513	163.528	170.594	79.3411	64.5517	127.769	19.4132	63.2748	123.919	96.0419	46.2739	82.3465	0	76.4666	94.2113	177.441	136.184	90.6653	259.063	85.549	113.323	75.1252
		503	2130.72	261.363	105.073	111.496	194.564	203.731	130.566	49.8361	169.734	86.2006	100.796	238.093	60.4627	119.607	141.461	0	101.74	205.6	209.539	96.5252	202.242	88.3099	151.192	249.552	175.431	0	215.5	153.583	37.529	57.3292	146.342	26.3893	63.4191	186.989	46.9583	92.7873	112.073	45.7516	59.2339	41.3942	295.025	225.843	121.677	317.307	95.9568	125.25	125.147
		504	2134.58	202.195	171.357	186.944	223.848	235.86	139.413	143.281	176.085	124.347	36.4426	247.16	51.213	0	206.883	80.7478	74.5999	155.319	142.218	23.437	167.492	136.667	185.516	246.877	201.382	62.8681	148.396	198.873	76.3921	88.0571	193.624	24.907	29.4262	148.912	0	85.4231	93.1597	62.7953	63.1966	46.0205	214.913	147.884	138.233	324.68	92.0455	72.6727	152.65
		505	2138.44	203.205	126.221	100.099	250.894	218.429	156.101	116.024	126.411	69.2458	40.3678	221.705	65.1047	57.3097	225.693	130.678	61.5417	127.776	182.226	20.9325	196.466	108.662	216.848	176.716	199.729	19.5378	224.337	139.267	69.6567	67.1979	175.973	38.9813	0	179.502	35.0547	150.276	68.1847	103.563	28.9256	51.6457	220.622	131.317	59.553	258.083	127.753	89.2114	113.111
		506	2142.3	217.188	67.0365	73.868	289.251	215.3	177.063	126.59	195.907	81.5676	69.7698	246.892	15.2725	75.3347	221.238	151.425	54.2805	147.789	142.256	86.3161	192.746	120.853	209.532	213.494	168.342	52.5439	219.145	115.167	68.2089	122.101	176.25	33.8736	27.1817	160.856	119.124	151.399	103.743	57.2359	63.3599	55.7036	304.682	111.746	144.068	250.042	146.4	135.813	100.318
		507	2146.16	274.966	86.8278	42.1194	188.319	224.329	158.198	109.102	157.75	126.404	95.3349	242.993	0	49.9374	178.625	57.3374	91.1801	238.726	173.696	97.6111	200.743	46.9672	181.484	231.098	106.341	44.9224	220.15	152.457	38.6849	60.5477	219.512	0	51.3682	130.552	72.6439	131.426	85.3562	88.0471	111.378	78.2581	328.898	75.6783	66.4498	237.112	74.0192	113.661	118.846
		508	2150.02	191.518	61.4294	115.511	232.561	241.536	111.03	94.2385	109.939	71.4012	46.365	190.742	22.5161	0	170.736	92.3941	101.819	179.253	112.844	61.1269	313.485	104.338	201.027	229.146	89.1042	132.073	202.317	146.457	19.331	38.3269	159.465	21.6724	40.4403	151.813	59.9059	142.186	104.21	84.2891	127.445	58.8182	225.518	85.0366	112.737	164.506	25.3542	110.202	146.21
		509	2153.88	178.271	30.7701	88.3708	158.574	175.059	95.9488	159.912	117.484	102.352	72.8468	255.211	32.8268	30.0529	183.577	112.586	100.448	165.215	78.7238	98.2429	168.405	53.9357	156.574	224.395	117.097	60.6288	259.577	118.508	27.0053	87.9458	221.191	19.7882	0	138.058	53.856	143.885	113.339	74.1295	81.2463	95.7099	215.872	74.4674	146.291	229.509	101.217	168.797	137.34
		510	2157.74	164.986	66.4666	89.1091	190.398	217.406	151.469	173.431	126.913	82.528	62.6888	312.632	0	19.0758	171.969	119.111	47.748	219.866	128.29	24.9598	276.434	29.4959	102.59	202.057	174.93	21.5797	188.758	135.191	33.7592	107.655	212.433	39.9562	62.1021	164.783	96.8995	132.673	90.0099	81.5908	73.9071	98.1874	193.288	145.511	99.1819	242.493	154.77	133.798	78.6613
		511	2161.6	185.023	110.612	144.715	194.392	182.791	116.92	133.475	149.826	110.18	18.2153	247.823	86.3933	45.5368	223.281	147.484	115.792	243.147	102.578	74.4555	220.133	92.1595	151.942	152.285	183.671	64.021	150.242	79.3583	73.1606	46.1067	143.263	52.6818	0	179.22	75.9166	149.871	83.4412	111.982	60.8407	54.5354	230.592	64.234	84.9937	249.163	109.043	231.223	117.293
		512	2165.46	190.19	143.437	123.536	196.376	185.52	135.234	228.975	123.49	89.9006	27.8562	189.836	39.3824	15.3646	193.978	32.2607	90.6587	245.587	88.5446	33.7178	209.048	109.515	167.943	212.172	218.916	115.024	191.957	93.985	35.0647	118.413	95.0823	0	55.1125	144.876	44.5816	97.6456	94.8535	86.9259	114.939	78.4861	323.143	112.832	120.53	234.617	147.044	154.051	78.7356
		513	2169.32	227.33	70.0849	116.799	210.201	182.315	208.665	130.839	176.459	98.6515	0	245.797	29.5585	106.861	269.93	97.7871	59.3579	226.723	106.502	0	163.496	112.085	169.249	172.492	160.426	67.846	158.662	136.703	36.6415	91.3058	161.319	0	59.7859	175.534	74.915	89.3038	54.77	131.112	59.3592	57.487	271.291	94.7535	154.895	227.562	182.827	114.544	106.32
		514	2173.18	155.823	59.0647	80.5737	216.928	225.227	132.938	140.288	156.629	85.8284	35.435	255.451	35.4417	49.2949	203.142	56.1351	99.4087	268.56	135.68	74.6756	197.201	95.9147	61.3252	240.083	188.64	110.07	137.27	82.8808	0	94.9258	177.09	59.0388	134.887	186.417	75.7288	128.596	93.527	115.659	82.8789	0	235.626	127.022	158.159	290.439	119.183	173.381	139.468
		515	2177.04	98.257	33.2989	48.8978	167.375	143.22	166.229	144.34	128.187	99.0749	42.5305	183.482	0	78.1792	278.196	95.8143	111.577	149.6	100.227	51.8746	226.198	48.121	192.585	213.744	197.304	118.865	197.809	49.4439	27.3212	102.361	166.813	31.7352	59.3363	166.722	40.9434	94.7254	102.579	77.3722	105.645	57.7298	245.656	142.084	121.968	246.763	107.631	188.762	130.764
		516	2180.9	166.504	50.7661	144.717	162.001	107.049	80.8162	76.3857	126.134	89.081	49.6957	242.223	24.1391	62.6639	221.421	143.442	0	190.849	45.3883	45.3012	237.518	91.6726	145.82	230.853	106.108	106.806	228.11	59.5492	27.8926	100.788	177.051	42.9888	73.0776	182.778	56.0752	93.4294	95.0858	91.4903	147.992	91.4271	221.702	196.161	84.8866	187.438	79.1023	185.835	155.536
		517	2184.76	118.745	24.2409	70.0554	221.238	139.393	58.9613	64.1159	105.727	114.849	39.1262	243.147	0	62.8548	151.389	116.674	75.0859	157.017	135.094	0	244.125	80.2584	155.312	203.836	158.793	126.353	81.366	48.6104	0	89.591	203.885	22.6825	58.1931	184.282	75.3501	116.579	92.6944	128.28	127.683	106.943	256.736	170.898	101.079	196.792	86.5531	133.618	123.828
		518	2188.62	171.618	131.275	95.5494	194.658	123.304	168.114	167.321	146.961	76.0511	38.188	175.018	32.3401	22.6712	234.935	115.798	79.2118	278.442	127.47	0	170.934	148.249	138.718	185.465	217.095	154.788	153.962	84.4146	0	57.8697	240.603	19.4336	55.941	191.671	142.974	133.168	52.0848	57.2869	63.2776	99.8625	215.441	121.197	124.88	154.928	107.08	153.023	127.925
		519	2192.48	123.587	0	103.26	170.224	190.968	148.049	107.831	135.113	53.344	0	194.53	0	0	181.367	148.193	73.5598	190.085	103.685	0	191.093	168.257	82.673	283.116	129.849	138.009	168.06	70.543	0	81.608	138.121	0	0	160.174	0	55.0165	50.9759	118.166	125.432	85.5663	232.792	136.601	98.643	176.342	128.455	194.466	99.1491
		520	2196.34	167.382	128.983	100.563	177.533	218.682	191.78	207.406	96.3377	74.9618	55.3187	235.201	0	34.3598	208.538	144.013	53.1069	121.98	128.515	0	144.384	158.548	141.089	170.01	228.932	227.141	135.588	23.0474	0	116.373	215.871	57.9574	25.5723	197.879	73.5702	118.553	70.9435	126.396	57.0739	104.072	194.906	136.597	72.2742	213.905	160.582	238.399	49.4854
		521	2200.2	122.455	162.803	89.9503	174.098	151.756	140.643	132.456	129.047	39.5709	29.574	273.433	29.5471	28.8889	232.468	112.773	22.0302	182.685	121.731	0	130.095	47.9248	136.685	193.893	207.544	168.03	188.84	0	0	58.0826	226.199	0	45.9312	160.244	67.3587	125.794	130.339	133.084	164.307	57.251	220.737	104.61	79.8109	205.173	0	191.599	80.3386
		522	2204.06	101.692	136.686	65.2756	158.195	184.944	115.266	221.983	90.4491	52.8997	23.9659	240.994	19.6037	74.8056	102.046	140.921	120.709	202.907	109.995	0	170.917	184.814	117.862	185.179	133.103	176.021	175.834	60.2356	0	106.127	146.529	0	19.9345	158.016	98.784	89.5345	123.526	115.047	89.4208	129.218	287.971	114.884	40.6246	238.007	35.9834	180.376	48.9989
		523	2207.92	172.607	146.387	136.199	155.541	116.127	146.519	134.028	101.497	30.0053	75.1166	322.659	31.678	0	229.049	105.438	62.1535	200.582	141.406	21.2734	160.287	157.39	48.0469	117.556	155.053	192.153	157.059	39.4035	59.0802	52.6069	154.452	37.934	60.6058	149.33	44.8944	111.557	117.705	65.1429	108.646	88.573	208.017	175.23	106.722	184.298	36.2711	150.396	87.0937
		524	2211.78	73.6352	73.4017	170.186	70.9487	213.546	126.369	193.997	68.9118	73.2313	25.0116	220.994	46.9424	24.7784	200.25	84.3508	74.5143	237.107	155.862	0	162.734	68.5372	149.808	191.899	233.836	145.337	124.901	48.3528	26.5503	133.125	182.519	0	74.0401	140.286	140.932	136.615	189.374	148.546	110.844	87.3844	271.04	156.36	124.838	125.845	167.43	155.33	77.708
		525	2215.64	114.257	112.531	124.137	209.103	206.851	114.74	165.01	131.958	43.9927	69.8162	297.264	44.3734	43.8848	165.201	150.732	69.9035	216.264	202.614	0	258.65	156.852	125.1	140.211	232.144	159.404	114.533	35.2927	0	96.2901	244.48	50.6312	63.9888	174.01	81.4316	140.986	30.5461	96.6781	82.5677	87.3559	272.468	103.772	68.5401	145.034	111.077	183.258	82.0083
		526	2219.5	78.0227	83.5428	82.7644	175.749	205.892	162.128	107.093	121.819	67.07	53.0145	242.289	31.9786	127.948	155.218	92.098	61.4429	231.276	151.13	0	144.377	111.196	161.049	177.913	109.999	182.019	123.991	48.574	19.2054	115.789	186.988	0	55.4936	169.619	80.9526	123.78	51.0036	140.42	115.034	126.561	249.261	71.2586	50.0872	160.213	28.3731	171.538	119.192
		527	2223.36	132.279	145.383	144.163	184.556	175.331	204.149	178.293	153.626	82.1247	40.1544	274.469	0	69.3537	132.777	136.476	49.9364	265.572	111.531	0	202.378	167.401	116.528	158.565	118.266	154.98	126.396	71.2496	0	114.583	238.459	0	54.6872	153.464	94.1637	92.9478	32.9534	195.661	86.4976	100.057	307.447	187.17	110.976	210.921	62.0654	196.456	77.1896
		528	2227.22	150.788	139.421	45.0891	115.91	198.975	159.897	199.682	106.402	91.842	103.72	184.385	40.9404	89.9275	145.877	121.549	46.8526	300.178	92.5559	0	145	144.531	55.8327	155.005	144.427	194.294	145.646	60.9444	42.9013	142.704	241.23	33.9308	19.031	142.516	139.685	107.104	79.2027	96.7149	124.837	154.336	240.997	160.673	123.735	196.97	106.015	166.272	91.6973
		529	2231.08	142.775	154.783	45.0033	193.73	161.545	245.867	220.819	56.3664	84.9115	0	215.172	52.7537	104.089	213.489	152.873	73.949	226.306	88.1748	0	191.934	114.083	68.653	169.539	147.564	178.512	178.518	48.5631	48.1428	81.1495	119.925	39.9762	0	135.822	76.4395	134.629	170.272	86.1211	120.454	122.538	219.276	134.153	83.8669	208.845	78.0659	229.308	27.7331
		530	2234.94	203.977	164.32	157.176	221.247	131.052	151.649	139.301	101.465	17.3865	69.4068	235.358	35.2801	113.819	183.166	96.4604	57.8062	205.452	84.6344	0	151.971	142.378	90.5908	183.398	159.28	157.166	195.814	40.7948	0	136.183	235.274	0	40.4934	191.954	112.441	145.9	84.2139	177.076	147.372	63.3441	204.826	86.8792	118.578	250.65	98.3596	195.253	23.7454
		531	2238.8	67.9354	195.77	171.932	210.577	159.103	196.148	207.957	113.115	48.617	104.162	218.033	22.0805	167.989	225.194	113.295	60.2896	166.472	80.1737	0	220.563	128.281	125.57	161.239	129.898	115.535	170.491	72.4401	0	134.96	230.992	32.9224	31.2936	93.4461	26.3124	108.521	128.776	114.418	179.759	0	193.033	106.951	87.2468	163.553	139.447	209.725	28.3504
		532	2242.66	107.212	164.057	147.367	165.14	178.06	114.074	183.075	87.6374	93.4272	53.7747	195.483	47.925	110.818	207.258	100.39	79.1085	221.318	44.6249	0	244.316	63.5968	131.539	185.234	47.2952	189.218	171.772	115.945	47.4528	223.757	191.131	50.6167	50.7941	213.98	81.4278	77.2406	37.0704	186.522	120.514	88.0764	204.257	115.099	96.0252	223.02	89.954	192.909	26.6712
		533	2246.52	145.842	148.633	139.1	124.782	174.874	195.644	105.529	96.3759	39.1121	87.5969	240.734	50.8741	0	196.059	147.409	75.7265	194.178	32.8907	0	156.824	93.2685	114.297	190.138	105.167	152.055	113.532	47.0263	46.5346	167.758	222.214	29.8611	0	152.691	96.3204	89.8826	70.7988	158.11	162.244	157.371	218.3	63.0664	97.5296	174.492	125.57	204.514	18.0988
		534	2250.38	116.134	75.3046	190.836	122.33	148.933	125.875	103.318	158.266	95.2487	56.1247	168.56	66.1841	68.1934	215.764	96.2291	69.6851	195.785	73.0687	0	180.914	51.2118	99.3905	180.396	100.343	171.766	160.944	58.5251	32.109	216.421	249.804	0	59.2592	93.234	121.288	74.1024	102.902	172.468	124.126	72.2078	156.949	130.597	90.6472	133.026	96.5354	127.79	0
		535	2254.24	191.763	111.097	106.205	99.7087	135.293	219.147	159.949	161.426	42.4194	83.1316	236.96	59.2046	58.9911	157.474	115.486	61.2519	225.452	102.881	0	233.802	28.1366	123.045	139.974	21.5182	181.573	70.4962	77.084	49.556	245.861	171.222	69.7673	78.9834	150.391	81.1562	74.4404	116.586	132.982	111.078	32.5034	221.025	64.3746	121.09	197.533	96.8441	271.052	43.7064
		536	2258.1	186.047	176.497	216.924	151.752	204.822	187.609	138.117	87.4026	0	81.3411	204.235	94.6521	26.9399	149.38	59.1148	27.9083	215.218	86.9343	0	188.68	100.253	38.3957	149.735	45.814	204.151	128.246	33.2046	42.0543	187.4	226.394	49.1558	71.7559	146.985	137.741	49.3527	25.0164	193.787	99.2051	93.4478	147.747	121.286	133.824	206.61	74.9988	271.034	0
		537	2261.96	198.555	75.9323	104.27	162.139	188.04	142.435	86.5724	139.007	76.8386	35.4872	208.519	119.586	59.9484	202.101	63.7693	63.0414	211.883	78.0934	0	221.524	72.6629	101.698	147.516	0	166.785	131.511	21.6136	35.4873	184.342	307.539	35.4493	54.0375	151.014	66.8426	90.9921	78.7875	148.106	107.9	202.967	166.325	103.974	85.6565	179.169	58.593	283.152	60.4376
		538	2265.82	212.42	149.206	103.388	174.302	155.333	144.684	137.712	138.088	47.2571	61.2848	252.099	93.249	0	149.677	91.1412	53.0488	260.155	82.9451	0	216.881	45.1456	145.164	168.417	61.5003	199.677	103.364	0	28.0569	80.5612	191.52	20.401	43.6579	174.192	71.8217	100.604	131.614	155.978	91.3147	181.314	117.583	104.1	139.693	157.721	51.9481	180.337	0
		539	2269.68	229.53	187.021	102.13	201.751	206.641	174.639	67.0432	98.575	58.8604	59.7161	160.605	139.745	31.3628	174.585	85.2296	28.7406	163.699	63.7405	0	228.909	88.7713	122.526	185.269	21.8958	117.865	68.4212	36.9095	58.2619	152.197	271.538	37.2756	39.6326	154.367	45.3515	120.898	132.146	148.96	182.325	130.883	111.303	98.1333	59.5156	153.918	128.062	221.124	15.084
		540	2273.54	216.274	141.558	113.916	81.0208	242.137	178.144	140.33	222.061	43.1885	24.713	147.598	91.3366	58.508	83.8095	19.909	32.4343	186.596	44.6259	0	251.861	97.3039	106.413	146.885	105.586	203.617	84.6006	78.6443	45.1672	190.239	228.623	68.4757	64.773	147.749	68.9831	92.0101	116.606	124.663	151.682	169.044	77.3805	65.1745	63.2058	216.43	164.57	167.918	0
		541	2277.4	187.4	97.5709	112.856	121.371	265.486	189.157	120.651	147.666	48.4268	45.1799	189.811	118.444	115.789	191.683	0	83.962	155.772	56.2046	0	231.046	72.5065	0	140.095	138.076	161.539	46.3948	49.5472	24.5976	201.671	269.149	34.9089	113.77	186.428	30.0114	134.608	131.502	145.803	170.927	154.967	37.9445	22.8707	85.3154	67.9508	120.492	181.664	0
[truncated: 11 more columns]

## Sheet: Average Background
				SptId_12	SptId_14	SptId_15	SptId_16	SptId_18	SptId_20	SptId_22	SptId_23	SptId_25	SptId_28	SptId_29	SptId_30	SptId_33	SptId_34	SptId_38	SptId_39	SptId_40	SptId_42	SptId_43	SptId_44	SptId_46	SptId_50	SptId_51	SptId_52	SptId_55	SptId_57	SptId_58	SptId_60	SptId_61	SptId_63	SptId_66	SptId_68	SptId_71	SptId_72	SptId_73	SptId_74	SptId_76	SptId_80	SptId_82	SptId_83	SptId_84	SptId_85	SptId_89	SptId_90	SptId_91	SptId_92
		0	189.14	0	0	0	0	0	0	0	0	0	0	0	0	0	0	0	0	0	0	0	0	0	0	0	0	0	0	0	0	0	0	0	0	0	0	0	0	0	0	0	0	0	0	0	0	0	0
		1	193	0	0	0	0	0	0	0	0	0	0	0	0	0	0	0	0	0	0	0	0	0	0	0	0	0	0	0	0	0	0	0	0	0	0	0	0	0	0	0	0	0	0	0	0	0	0
		2	196.86	0	0	0	0	0	0	0	0	0	0	0	0	0	0	0	0	0	0	0	0	0	0	0	0	0	0	0	0	0	0	0	0	0	0	0	0	247.373	0	0	0	0	0	0	0	0	0
		3	200.72	0	0	0	0	0	0	0	0	0	0	0	0	0	0	0	0	0	0	0	0	0	0	0	0	0	0	0	0	0	0	0	0	0	0	0	0	0	0	0	0	0	0	0	0	0	0
		4	204.58	0	0	0	0	0	0	0	0	0	0	0	0	0	0	0	0	0	0	0	0	0	0	0	0	0	0	0	0	0	0	0	0	0	0	0	0	247.124	0	0	0	0	0	0	0	0	0
		5	208.44	0	0	0	0	0	0	0	0	0	0	0	0	0	0	0	0	0	0	0	0	0	0	0	0	0	0	0	0	0	0	0	0	0	0	0	0	248.543	0	0	0	0	0	0	0	0	0
		6	212.3	0	0	0	0	0	0	0	0	0	0	0	0	0	0	0	0	0	0	0	0	0	0	0	0	0	0	0	0	0	0	0	0	0	0	0	0	258.883	0	0	0	0	0	0	0	0	0
		7	216.16	0	0	0	0	0	0	0	0	0	0	0	0	0	0	0	0	0	0	0	0	0	0	0	0	0	0	0	0	0	0	0	0	0	0	0	0	0	0	0	0	0	0	0	0	0	0
		8	220.02	0	0	0	0	0	0	0	0	0	0	0	0	0	0	0	0	0	0	0	0	0	0	0	0	0	0	0	0	0	0	0	0	0	0	0	0	246.472	0	0	0	0	0	0	0	0	0
		9	223.88	0	0	0	0	0	247.778	0	0	0	0	0	0	0	0	0	0	0	0	0	0	0	0	0	0	0	0	0	0	0	0	0	0	0	0	0	0	250.073	0	0	0	0	0	0	0	0	0
		10	227.74	0	0	0	0	0	248.354	0	0	0	0	0	0	0	0	0	0	0	0	0	0	0	0	0	0	0	0	0	0	0	0	0	0	0	0	0	0	253.839	0	0	0	0	0	0	0	0	0
		11	231.6	0	0	0	0	0	244.939	0	0	0	0	0	0	0	0	0	0	0	0	0	0	0	0	0	0	0	0	0	0	0	0	0	0	0	0	0	0	250.811	0	0	0	0	0	0	0	0	0
		12	235.46	0	0	0	0	0	248.528	0	0	0	0	0	0	0	0	0	0	0	0	0	0	0	0	0	0	0	0	0	0	0	0	0	0	0	0	0	0	263.136	0	0	0	0	0	0	0	0	0
		13	239.32	0	0	0	0	0	251.616	0	0	0	0	0	0	0	0	0	0	0	0	0	0	0	0	0	0	0	0	0	0	0	0	0	0	0	0	0	0	245.992	0	0	0	0	0	0	0	0	0
		14	243.18	0	0	0	0	0	242.836	0	0	0	0	0	0	0	0	0	0	0	0	0	0	0	0	0	0	0	0	0	0	0	0	0	0	0	0	0	0	255.949	0	0	0	0	0	0	0	0	0
		15	247.04	0	0	0	0	0	0	0	0	0	0	0	0	0	0	0	0	0	0	0	0	0	0	0	0	0	0	0	0	0	0	0	0	0	0	0	0	250.529	0	0	0	0	0	0	0	0	0
		16	250.9	0	0	0	0	0	253.371	0	0	0	0	0	0	0	0	0	0	0	0	0	0	0	0	0	0	0	0	0	0	0	0	0	0	0	0	0	0	249.753	0	0	0	0	0	0	0	0	0
		17	254.76	0	0	0	0	0	247.019	0	0	0	0	0	0	0	0	0	0	0	0	0	0	0	0	0	0	0	0	0	0	0	0	0	0	0	0	0	0	253.425	0	0	0	0	0	0	0	0	0
		18	258.62	0	0	0	0	0	244.107	0	0	0	0	0	0	0	0	0	0	0	0	0	0	0	0	220.347	0	0	0	0	0	0	0	0	0	0	0	0	0	253.877	0	0	0	0	0	0	0	0	0
		19	262.48	0	0	0	0	0	252.938	0	0	0	0	0	0	0	0	0	0	0	0	0	0	0	0	0	0	0	0	0	0	0	0	0	0	0	0	0	0	259.139	0	0	0	0	0	0	0	0	0
		20	266.34	0	0	0	0	0	249.87	0	0	0	0	0	0	0	0	0	0	0	0	0	0	0	0	0	0	0	0	0	0	0	0	0	0	0	0	0	0	252.795	0	0	0	0	0	0	0	0	0
		21	270.2	0	0	0	0	0	247.789	0	0	0	0	0	0	0	0	0	0	0	0	0	0	0	0	0	0	0	0	0	0	0	0	0	0	0	0	0	0	262.097	0	0	276.65	0	0	0	0	0	0
		22	274.06	0	0	0	0	0	246.708	0	0	0	0	0	0	0	0	0	0	0	0	0	0	0	0	0	0	0	0	0	0	0	0	0	0	0	0	0	0	259.487	0	0	0	0	0	0	0	0	0
		23	277.92	0	0	0	0	0	244.668	0	0	0	0	0	0	0	242.367	0	0	0	0	0	0	0	0	0	0	0	0	0	0	0	0	0	0	0	0	0	0	251.207	0	0	0	0	0	0	0	0	0
		24	281.78	243.497	0	0	0	0	236.438	0	0	0	0	0	0	0	0	0	0	0	0	0	0	0	0	0	0	0	0	0	0	0	0	0	0	0	0	0	0	255.954	0	0	0	0	0	0	0	0	0
		25	285.64	0	0	0	0	0	253.664	0	0	0	0	0	0	0	0	0	0	0	0	0	0	0	0	0	0	0	0	0	0	0	0	0	0	0	0	0	0	252.426	0	0	0	0	0	0	0	0	0
		26	289.5	250.295	0	0	0	0	247.295	0	0	0	0	0	0	0	0	0	0	0	0	0	0	0	0	0	0	0	0	0	0	0	0	0	0	0	0	0	0	254.142	0	0	0	0	0	222.875	0	0	0
		27	293.36	0	0	0	0	0	249.768	0	0	0	0	0	0	0	0	0	0	0	0	0	0	0	0	0	0	0	0	0	0	0	0	0	0	0	0	0	0	261.147	0	0	0	0	0	0	0	0	0
		28	297.22	0	0	0	0	0	253.19	0	0	0	0	0	0	0	0	0	0	0	0	0	0	0	0	0	0	0	0	0	0	0	0	0	0	0	0	0	0	254.502	253.262	0	0	0	0	0	0	0	0
		29	301.08	235.651	0	0	0	0	0	0	0	0	0	0	0	0	0	0	0	0	0	0	0	0	0	0	0	0	0	0	0	0	0	0	0	0	0	0	0	259.723	0	0	0	0	0	0	0	0	0
		30	304.94	245.671	0	0	0	0	247.916	0	0	0	0	0	0	0	0	0	0	0	0	0	0	0	0	0	0	0	0	0	0	0	0	0	0	0	0	0	0	252.202	250.349	0	0	0	0	0	0	0	0
		31	308.8	242.67	0	0	0	0	250.317	0	0	0	0	0	0	0	0	0	0	0	0	0	0	0	0	0	0	0	0	0	0	0	0	0	0	0	0	0	0	254.942	0	0	0	0	0	0	0	0	0
		32	312.66	248.139	0	0	0	0	243.233	0	0	0	0	0	0	0	0	0	0	0	0	0	0	0	0	0	0	0	0	0	0	0	0	0	0	0	0	0	221.691	249.72	245.912	0	0	0	0	0	0	0	0
		33	316.52	239.912	0	0	0	0	243.57	0	0	0	0	0	0	0	0	0	0	0	0	0	0	0	0	0	0	0	0	0	0	0	0	0	0	0	0	0	0	256.705	253.936	0	0	0	0	0	0	0	0
		34	320.38	250.702	0	0	0	0	235.21	0	0	0	0	0	0	0	0	0	0	0	0	0	0	0	0	0	0	0	0	0	0	0	0	0	0	0	0	0	0	256.251	252.352	0	0	0	0	0	0	0	0
		35	324.24	239.111	0	0	0	0	259.76	0	0	0	0	0	0	0	0	0	0	0	0	0	0	0	0	0	0	0	0	0	0	0	0	0	0	0	0	0	0	264.656	252.684	0	0	0	0	0	0	0	0
		36	328.1	245.614	0	0	0	0	246.864	0	0	0	0	0	0	0	0	0	0	0	0	0	0	0	0	0	0	0	0	0	0	0	0	0	0	0	0	0	0	252.144	244.402	227.003	0	0	0	0	0	0	0
		37	331.96	242.37	0	0	0	0	249.692	0	0	0	0	0	0	0	0	0	0	0	0	0	0	0	0	0	0	0	0	0	0	0	0	0	0	0	0	0	0	259.478	248.92	0	0	0	0	0	0	0	0
		38	335.82	242.348	0	0	0	0	239.439	0	0	0	0	0	0	0	0	0	0	0	0	0	0	0	0	0	0	0	0	0	0	0	0	0	0	0	0	0	0	265.197	253.308	0	0	0	0	0	0	0	0
		39	339.68	255.379	0	0	0	0	240.445	0	0	0	0	0	0	0	0	0	0	0	0	0	0	0	0	0	0	0	0	0	0	0	0	0	0	0	0	0	0	257.183	245.679	0	0	0	0	0	0	0	0
		40	343.54	245.735	0	0	0	0	244.245	0	0	0	0	0	0	0	0	0	0	0	0	0	0	0	0	0	0	0	0	0	0	0	0	0	0	0	0	0	0	268.116	259.854	0	0	0	0	0	0	0	0
		41	347.4	248.242	0	0	0	0	245.506	0	0	0	0	0	0	0	0	0	0	0	0	0	0	0	0	252.783	0	0	0	0	0	0	0	0	0	0	0	0	0	268.263	239.483	0	0	0	0	0	0	0	0
		42	351.26	240.001	0	0	0	0	0	0	0	0	0	0	0	0	0	0	0	0	0	0	0	0	0	0	0	0	0	0	0	0	0	0	0	0	0	0	0	262.482	255.627	0	0	0	0	0	0	0	0
		43	355.12	235.579	0	0	0	0	252.114	0	0	0	0	0	0	0	0	0	0	0	0	0	0	0	0	251.677	0	0	0	0	0	0	0	0	0	0	0	0	0	256.197	248.504	0	0	0	0	0	0	0	0
		44	358.98	252.97	0	0	0	0	248.334	0	0	0	0	0	0	0	0	0	0	0	0	0	0	0	0	239.352	0	0	0	0	0	0	0	0	0	0	0	0	0	260.726	251.873	0	0	0	0	0	0	0	0
		45	362.84	247.311	0	0	0	0	248.688	0	0	0	0	0	0	0	0	0	0	0	0	0	0	0	0	245.835	0	249.635	0	0	0	0	0	0	0	0	0	0	194.506	259.966	239.824	0	0	0	0	0	0	0	0
		46	366.7	242.82	0	0	0	0	236.656	0	0	0	0	0	0	0	0	0	0	0	0	0	0	0	0	0	0	239.442	0	0	0	0	0	0	0	0	0	0	0	258.508	254.472	0	0	0	0	0	0	0	0
		47	370.56	244.804	0	0	0	0	0	0	0	0	0	0	0	0	0	0	0	0	0	0	0	0	0	242.533	0	226.171	0	0	0	0	0	0	0	0	0	0	0	255.849	251.323	0	0	0	0	0	0	0	0
		48	374.42	241.368	0	0	0	0	235.674	246.024	0	0	0	0	0	0	0	0	0	0	0	0	0	0	0	248.744	0	236.778	0	0	0	0	0	0	0	0	241.369	0	0	252.175	247.493	0	0	0	0	0	0	0	0
		49	378.28	235.783	0	0	0	0	0	0	0	0	0	0	0	0	0	0	0	0	0	0	0	0	0	259.731	0	226.712	0	0	242.97	0	0	0	0	0	250.513	0	0	257.899	239.767	0	0	0	0	0	0	250.216	0
		50	382.14	240.947	0	0	0	0	235.348	0	0	0	0	0	0	0	0	0	0	237.914	0	0	0	0	0	250.163	0	234.991	0	0	238.613	0	0	0	0	0	0	0	0	241.093	248.098	0	0	0	0	0	0	0	0
		51	386	252.819	0	0	0	0	248.119	0	0	0	0	0	0	0	0	0	0	0	0	0	0	0	0	246.725	0	227.621	0	0	239.149	0	0	0	0	0	247.779	0	0	263.402	246.093	0	0	0	0	0	0	0	0
		52	389.86	250.007	0	0	0	0	0	0	0	0	0	0	0	0	0	0	0	0	0	0	0	0	0	261.581	0	234.169	0	0	248.935	260.048	0	0	0	0	239.932	0	0	242.955	251.723	0	0	0	0	0	0	0	0
		53	393.72	235.554	0	0	0	0	0	0	0	0	0	0	0	0	0	0	0	235.548	0	0	0	0	0	245.144	0	240.154	0	0	250.913	229.367	0	0	0	0	239.538	0	0	245.369	241.648	0	0	0	0	0	0	0	0
		54	397.58	250.022	0	0	0	0	0	0	0	0	0	0	0	0	0	0	0	0	0	0	0	0	0	258.405	0	246.266	0	0	242.281	0	0	0	0	0	246.532	0	0	243.753	261.067	0	0	0	0	0	0	0	0
		55	401.44	246.297	0	0	0	0	249.854	0	0	0	0	0	0	0	0	0	0	239.564	0	0	0	0	0	258.138	0	239.944	0	0	236.939	0	0	0	0	0	231.642	0	0	257.024	248.586	0	0	0	0	0	0	0	0
		56	405.3	245.784	0	0	0	0	0	0	0	0	0	0	0	0	0	0	0	246.341	0	0	0	0	0	258.192	0	235.674	0	0	241.802	0	0	0	0	0	241.693	0	0	256.151	249.177	0	0	0	0	0	0	0	0
		57	409.16	242.127	0	0	0	0	0	0	0	0	0	0	0	0	0	0	0	233.521	0	0	0	0	0	258.003	0	235.145	0	0	239.01	0	0	0	0	0	249.326	0	0	249.659	254.232	0	0	0	0	0	0	0	0
		58	413.02	244.457	0	0	0	0	0	0	0	0	0	0	0	0	0	0	0	224.116	0	0	0	0	0	261.477	0	245.011	0	0	235.274	0	0	0	0	0	241.131	0	0	260.166	249.414	0	0	0	0	0	0	0	0
		59	416.88	239.359	0	0	0	0	0	0	0	0	0	0	0	0	0	0	0	224.775	0	0	0	0	0	265.205	0	233.7	0	0	244.24	0	0	0	0	0	231.866	0	0	259.758	251.843	0	0	0	0	0	0	0	0
		60	420.74	241.6	0	0	0	0	0	0	0	0	0	0	0	0	0	0	0	230.214	0	0	0	0	0	251.553	0	241.591	0	0	233.659	0	0	0	0	0	234.955	0	0	250.781	237.62	0	0	0	0	0	0	0	0
		61	424.6	245.446	0	0	0	0	0	0	0	0	0	0	0	0	0	0	0	220.77	0	0	0	0	0	262.334	0	235.367	0	0	247.93	0	0	0	0	0	235.662	0	0	260.727	251.514	0	0	0	0	0	0	0	0
		62	428.46	233.382	0	0	0	0	0	0	0	0	0	0	0	0	0	0	0	229.631	0	0	0	0	0	256.363	0	234.686	0	0	234.46	0	0	0	0	0	247.831	0	0	254.873	243.887	0	0	0	0	0	0	0	0
		63	432.32	239.714	0	0	0	0	0	0	0	0	0	0	0	0	0	0	0	237.345	0	0	0	0	0	252.281	0	244.075	0	0	231.739	0	0	0	0	0	241.823	0	0	258.449	246.979	0	0	0	0	0	0	0	0
		64	436.18	248.32	0	0	0	0	0	0	0	0	0	0	0	0	0	0	0	238.336	0	0	0	0	0	257.026	0	236.204	0	0	245.11	0	0	0	0	0	239.739	0	0	271.307	255.686	0	0	0	0	0	0	0	0
		65	440.04	240.848	0	0	0	0	0	0	0	0	0	0	0	0	0	0	0	259.663	0	0	0	0	0	259.159	0	253.477	0	0	246.545	0	0	0	0	0	233.805	0	0	257.369	246.439	0	0	0	0	0	0	0	0
		66	443.9	233.934	0	0	0	0	0	0	0	0	0	0	0	0	0	0	0	237.934	0	0	0	0	0	258.19	0	238.354	0	0	245.377	0	0	0	0	0	247.132	0	0	260.914	240.856	0	0	0	0	0	0	0	0
		67	447.76	238.897	0	0	0	0	0	0	0	0	0	0	0	0	0	0	0	232.434	0	0	0	0	0	259.685	0	247.938	0	0	241.433	0	0	0	0	0	245.693	0	0	260.534	243.666	0	0	0	0	0	0	0	0
		68	451.62	236.943	0	0	0	0	0	0	0	0	0	0	0	0	0	0	0	237.837	0	0	0	0	0	246.573	0	235.677	0	0	240.328	0	0	237.398	0	0	234.22	0	0	255.482	244.025	0	245.39	0	0	0	0	0	0
		69	455.48	227.73	0	0	0	0	0	0	0	0	0	0	0	0	0	0	0	231.613	0	0	0	0	0	266.092	0	238.158	0	0	238.425	0	0	0	0	0	232.907	0	0	258.382	249.374	0	235.573	234.329	0	0	0	0	0
		70	459.34	237.225	0	0	0	0	0	0	0	0	0	0	0	0	0	0	0	225.352	0	0	0	0	0	251.263	0	233.989	0	0	235.108	0	0	0	0	0	247.361	0	0	261.527	246.331	0	230.23	0	0	0	0	0	0
		71	463.2	245.227	0	0	0	0	0	0	0	0	0	0	0	0	0	0	0	230.202	0	0	0	0	0	261.5	0	245.898	0	0	245.78	0	0	234.674	0	0	248.397	0	0	261.843	245.444	0	235.328	242.213	0	0	0	0	0
		72	467.06	249.166	0	0	0	0	0	0	0	0	0	0	0	0	0	0	0	232.406	0	236.48	0	0	0	265.489	0	237.349	0	0	236.308	0	0	244.518	0	0	245.993	0	0	263.713	261.386	0	237.549	243.71	0	0	0	0	0
		73	470.92	243.349	0	0	0	0	0	0	0	0	0	0	0	0	0	0	0	225.564	0	233.163	0	0	0	263.765	0	234.598	0	0	240.681	0	0	0	0	0	243.52	0	0	257.956	252.268	0	240.303	235.848	0	0	0	0	0
		74	474.78	242.802	0	0	0	0	0	0	0	0	0	0	0	0	0	0	0	224.952	0	237.243	0	0	0	256.39	0	242.776	0	0	245.284	0	0	240.726	0	0	238.735	0	0	270.204	247.486	0	243.534	234.42	0	0	0	0	0
		75	478.64	235.412	0	0	0	0	0	0	0	0	0	0	0	0	0	0	0	218.478	0	237.185	0	0	237.571	259.711	0	238.06	0	0	233.422	0	0	244.418	0	0	249.992	0	0	263.523	240.306	0	233.997	237.326	0	0	0	0	249.422
		76	482.5	241.054	0	0	0	0	0	0	0	0	0	0	0	0	0	0	0	234.897	0	228.52	0	0	0	255.67	0	248.19	247.316	0	238.255	0	0	240.558	0	0	246.201	0	0	257.22	248.555	0	238.455	239.319	0	0	0	0	0
		77	486.36	238.064	0	0	0	0	0	0	0	0	0	0	0	0	0	0	0	223.663	0	236.236	0	0	0	254.973	0	243.239	0	0	232.839	0	0	0	0	0	239.037	0	0	253.301	255.178	0	245.789	236.753	0	0	0	0	244.803
		78	490.22	237.947	0	0	0	0	0	0	0	0	0	0	0	0	0	0	0	231.125	0	227.589	0	0	0	260.538	0	239.878	0	0	241.363	0	0	240.121	0	0	246.246	0	0	262.675	260.782	0	242.626	234.064	0	0	0	0	0
		79	494.08	229.708	0	0	0	0	0	0	0	0	0	0	0	0	0	0	0	233.635	0	235.18	0	0	0	255.764	0	251.028	0	0	238.908	0	0	228.745	0	0	243.917	0	0	262.755	248.33	0	235.977	231.014	0	0	0	0	238.847
		80	497.94	241.384	0	0	0	0	0	0	0	0	0	0	0	0	0	0	0	231.361	0	228.78	0	0	0	254.609	0	243.315	0	0	234.552	0	0	236.99	0	0	235.864	0	0	247.965	248.135	0	229.605	236.347	0	0	0	0	243.453
		81	501.8	248.792	0	0	0	0	0	0	0	0	0	0	0	0	0	0	0	233.792	0	229.663	0	0	0	262.242	0	242.708	0	0	241.578	0	0	239.244	0	0	251.826	0	0	251.938	253.982	0	0	233.047	0	0	0	0	247.818
		82	505.66	241.271	0	0	0	0	0	0	0	0	0	0	0	0	0	0	0	235.136	0	237.386	0	0	0	264.705	0	233.797	239.996	0	244.063	0	0	232.908	0	0	237.03	0	0	258.471	249.338	0	240.845	237.461	0	0	0	0	243.873
		83	509.52	245.487	0	234.416	0	0	0	0	0	0	0	0	0	0	0	0	0	229.977	0	227.354	0	0	0	262.449	0	249.01	0	0	241.423	0	0	241.235	0	0	253.907	0	0	261.555	245.404	0	238.251	233.738	0	0	0	0	242.32
		84	513.38	234.17	0	0	0	0	0	0	0	0	0	0	0	0	0	0	0	245.182	0	238.164	0	0	0	260.722	0	258.115	0	0	236.564	0	0	240.221	0	0	242.605	0	0	255.101	256.894	0	241.787	242.322	0	0	0	0	242.433
		85	517.24	232.383	0	0	0	0	0	0	0	0	0	0	0	0	0	0	0	235.571	0	237.192	0	0	0	259.633	0	248.299	251.176	0	229.03	0	0	230.631	0	0	253.005	0	0	268.998	250.072	0	230.61	244.487	0	0	0	0	240.67
		86	521.1	252.667	0	0	0	0	245.714	0	0	0	0	0	0	0	0	0	0	231.77	0	238.023	0	0	0	265.427	0	243.696	238.606	0	240.967	0	0	237.321	0	0	246.021	0	0	256.743	244.905	0	239.027	235.599	0	0	0	0	242.471
		87	524.96	243.528	0	0	0	0	0	0	0	0	0	0	0	0	0	0	0	231.133	0	226.916	0	0	0	258.53	0	242.338	0	0	231.447	0	0	238.457	0	0	243.096	0	0	259.742	252.718	0	247.293	241.257	0	0	0	0	239.844
		88	528.82	249.347	0	0	0	0	0	0	0	0	0	0	0	0	0	0	0	234.012	0	225.377	0	0	0	261.773	0	246.202	222.768	0	233.441	0	0	237.647	0	0	242.834	0	0	258.576	255.572	0	243.793	240.911	0	0	0	0	238.523
		89	532.68	252.572	0	0	0	0	0	0	0	0	0	0	0	0	0	0	0	235.919	0	229.522	0	0	0	268.331	0	243.066	229.336	0	240.267	0	0	238.424	0	0	255.066	0	0	250.5	244.928	0	233.253	233.779	0	0	0	0	240.223
		90	536.54	251.511	0	0	0	0	0	0	0	0	0	0	0	0	0	0	0	237.693	0	227.409	0	0	0	271.063	0	248.111	231.199	0	241.856	0	0	228.645	0	0	250.754	0	0	253.169	251.64	0	232.697	225.406	0	0	0	0	251.778
		91	540.4	250.492	0	0	0	0	0	0	0	0	0	0	0	0	0	0	0	231.72	0	230.024	0	0	0	257.481	0	248.831	0	0	239.932	0	0	232.995	0	0	245.431	0	0	254.898	259.899	0	237.555	224.082	0	0	0	0	238.886
		92	544.26	255.805	0	0	0	0	0	0	0	0	0	0	0	0	0	0	0	245.192	0	228.734	0	0	0	251.591	0	241.661	241.927	0	234.956	0	0	232.406	0	0	243.083	0	0	240.611	257.947	0	230.906	236.888	0	0	0	0	233.99
		93	548.12	239.254	0	0	0	0	0	0	0	0	0	0	0	0	0	0	0	235.651	0	224.912	0	0	0	261.245	0	240.237	234.244	0	234.775	0	0	233.124	0	0	250.076	0	0	246.697	254.396	0	246.692	228.576	0	0	0	0	244.578
		94	551.98	246.117	0	0	0	0	0	0	0	0	0	0	0	0	0	0	0	239.158	0	234.012	0	0	0	264.467	0	241.385	246.71	0	241.478	0	0	237.869	0	0	250.156	0	0	255.168	254.118	0	244.211	238.784	0	0	0	0	241.557
		95	555.84	248.889	0	0	0	0	0	0	0	0	0	0	0	0	0	0	0	232.31	0	223.487	0	0	0	265.985	0	247.526	227.994	0	244.86	0	0	237.007	0	0	254.326	0	0	258.303	253.364	0	247.63	225.229	0	0	0	0	248.609
		96	559.7	239.119	0	0	0	0	0	0	0	0	0	228.527	0	0	0	0	0	227.824	0	233.835	0	0	0	259.23	0	239.712	228.169	0	256.507	0	0	234.98	0	0	243.64	0	0	247.619	255.029	0	241.914	228.932	0	0	0	0	243.734
		97	563.56	261.379	0	0	0	0	0	0	0	0	0	0	0	0	0	0	0	230.001	0	231.162	0	0	0	260.941	0	237.16	0	0	242.514	0	0	237.69	0	0	243.192	0	0	258.41	252.467	0	226.414	239.528	0	0	0	0	252.612
		98	567.42	238.817	0	0	0	0	0	0	0	0	0	220.928	0	0	0	0	0	226.721	0	227.063	0	0	0	256.806	0	240.802	230.357	0	236.608	0	0	232.905	0	0	243.261	0	0	260.25	236.992	0	238.863	244.762	0	0	0	0	249.104
		99	571.28	235.396	0	0	0	0	0	0	0	0	0	222.917	0	0	0	0	0	226.238	0	235.553	0	0	0	263.27	0	237.156	232.976	0	242.463	0	0	237.232	0	0	245.192	0	0	256.587	266.889	0	245.623	237.355	0	0	0	0	244.138
		100	575.14	246.25	0	0	0	0	0	0	0	0	0	234.066	0	0	0	0	0	225.376	0	232.595	0	0	0	254.254	0	238.614	238.825	0	243.71	0	0	232.1	0	0	250.722	0	0	256.872	253.065	0	233.5	239.838	0	0	0	0	245.873
		101	579	234.169	0	0	0	0	0	0	0	0	0	0	0	0	0	0	0	236.269	0	240.93	0	0	0	254.746	0	239.228	232.52	0	239.815	0	0	230.264	0	0	244.611	0	0	247.255	258.502	0	241.07	234.177	0	0	0	0	246.562
		102	582.86	236.356	0	0	0	0	0	0	0	251.97	0	226.894	0	0	0	0	0	235.474	0	239.276	0	0	0	250.779	0	246.427	222.104	0	232.886	0	0	240.625	0	0	240.808	0	0	251.099	251.889	0	234.017	236.126	0	0	0	0	249.869
		103	586.72	246.379	0	0	0	0	0	0	0	0	0	226.688	0	0	0	0	0	239.915	0	232.337	0	0	0	255.723	0	237.574	221.699	0	226.748	0	0	244.431	0	0	254.957	0	235.586	246.223	261.568	0	239.726	239.745	0	0	0	0	240.801
		104	590.58	245.815	0	0	0	0	0	0	0	0	0	219.366	0	0	0	0	0	237.629	0	242.824	0	0	0	248.562	0	233.155	234.457	0	236.116	0	0	238.442	0	0	246.495	0	0	258.88	258.126	0	239.338	241.077	0	0	0	0	242.551
		105	594.44	243.8	0	0	0	0	0	0	0	0	0	228.629	0	0	0	0	0	230.485	0	236.528	0	0	0	255.671	0	241.451	235.713	0	233.028	0	0	237.864	0	0	254.423	0	237.385	250.128	251.659	0	240.624	238.479	0	0	0	0	248.739
		106	598.3	248.973	0	0	0	0	0	0	0	0	0	230.425	0	0	0	0	0	227.443	0	227.646	0	0	0	263.124	0	241.104	237.994	0	234.578	0	0	227.199	0	0	257.53	0	0	244.793	254.623	0	236.199	238.943	0	0	0	0	244.844
		107	602.16	229.488	0	0	0	0	0	0	0	0	0	232.372	0	0	0	0	0	229.742	0	232.243	0	0	0	252.874	0	248.208	241.516	0	235.927	0	0	225.734	0	0	253.719	0	239.687	260.135	255.315	0	233.917	230.185	0	236.351	0	0	242.765
		108	606.02	246.562	0	0	0	0	0	0	0	0	0	225.04	0	0	0	0	0	218.612	0	226.583	0	0	0	259.039	0	248.111	230.546	0	235.916	0	0	232.836	0	0	237.146	0	238.035	251.988	253.078	0	238.859	232.02	0	0	0	0	252.948
		109	609.88	251.531	0	0	0	0	0	0	0	0	0	224.89	0	0	0	0	0	239.184	0	235.902	0	0	0	260.043	0	243.876	239.511	0	233.422	0	0	226.348	0	0	243.537	0	234.737	250.699	253.875	0	242.178	241.331	0	0	0	0	243.219
		110	613.74	243.495	0	0	0	0	0	0	0	0	0	224.922	0	0	0	0	0	232.828	0	230.64	0	0	0	258.506	0	243.782	232.835	0	244.52	0	0	235.303	0	0	242.566	0	243.013	249.758	254.017	0	239.747	241.651	0	230.794	0	0	252.086
		111	617.6	231.328	0	0	0	0	0	0	0	0	0	229.419	0	0	0	0	0	227.762	0	225.547	0	0	0	263.701	0	243.13	248.658	0	227.753	0	252.247	223.16	0	0	256.009	0	235.415	245.679	266.369	0	237.845	223.429	0	0	0	0	245.38
		112	621.46	239.237	0	0	0	0	0	0	0	0	0	216.465	0	0	0	0	0	230.919	0	227.426	0	0	0	264.832	0	246.065	236.57	0	224.78	0	0	232.65	0	0	255.942	0	244.467	241.397	263.489	0	237.377	237.255	0	238.729	0	0	253.523
		113	625.32	246.311	0	0	0	0	0	0	0	0	0	227.747	0	0	0	0	0	234.455	0	229.419	0	0	0	264.805	0	241.75	244.626	0	225.986	0	0	223.116	0	0	241.008	0	241.767	250.691	256.1	0	236.777	238.697	0	227.853	0	0	251.833
		114	629.18	239.73	0	0	0	0	0	0	0	0	0	221.326	0	0	0	0	0	240.526	0	225.626	0	0	0	260.511	0	255.405	239.129	0	240.511	0	0	225.578	0	0	247.76	0	229.085	252.951	253.501	0	241.839	229.27	0	225.149	0	0	236.594
		115	633.04	229.475	0	0	0	0	0	0	0	0	0	225.227	0	0	0	0	0	233.908	0	220.777	0	0	0	262.773	0	258.943	235.166	0	232.058	0	0	222.706	0	0	255.98	242.884	235.754	248.4	261.818	0	238.98	238.856	0	228.102	0	0	248.681
		116	636.9	232.794	0	0	0	0	0	0	0	0	0	228.92	0	0	0	0	0	234.228	0	228.832	0	0	0	270.914	0	253.962	237.39	0	236.185	0	0	225.015	0	0	245.542	244.936	231.518	261.015	254.148	0	248.893	236.977	0	230.646	0	0	246.78
		117	640.76	230.071	0	0	0	0	0	0	0	0	0	219.066	0	0	0	0	0	233.06	0	229.755	0	0	0	251.57	0	258.834	232.914	0	235.527	0	0	226.086	0	0	250.381	0	236.054	243.674	254.112	0	240.271	244.611	0	230.03	0	0	239.613
		118	644.62	228.961	0	0	0	0	0	0	0	0	0	225.292	0	0	0	0	0	234.297	0	216.755	0	0	0	259.857	0	259.51	247.039	0	233.845	0	0	232.927	0	0	252.659	0	231.944	263.983	253.945	0	246.303	230.303	0	220.409	0	0	237.915
		119	648.48	238.292	0	0	0	0	0	0	0	0	0	227.74	0	0	0	0	0	242.854	0	223.282	0	0	0	264.988	0	251.802	239.135	0	238.741	0	0	222.838	0	0	254.035	0	234.635	256.064	258.334	0	244.232	235.135	0	231.369	0	0	253.86
		120	652.34	246.53	0	0	0	0	0	0	0	0	0	224.398	0	0	0	0	0	232.79	0	221.063	0	0	0	251.108	0	242.859	243.155	0	229.242	0	0	216.274	0	0	249.129	248.508	242.914	258.136	250.258	0	239.393	246.898	0	232.564	0	0	242.044
		121	656.2	241.586	0	0	0	0	0	0	0	0	0	0	0	0	0	0	0	231.741	0	230.454	0	0	0	261.762	0	255.37	229.016	0	235.685	0	0	223.621	0	0	252.767	0	233.821	251.336	258.532	0	243.571	239.452	0	230.675	0	0	242.796
		122	660.06	248.041	0	0	0	0	0	0	0	0	0	0	0	0	0	0	0	244.397	0	229.638	0	0	0	253.085	0	249.077	238.385	0	237.106	0	0	227.566	0	0	252.032	247.221	235.713	254.376	261.303	0	247.06	230.011	0	241.199	0	0	245.363
		123	663.92	234.051	0	0	0	0	0	0	0	0	0	221.386	0	0	0	0	0	231.75	0	231.087	0	0	0	266.919	0	249.503	251.71	0	239.591	0	0	217.28	0	0	240.376	0	230.769	252.699	255.736	0	242.638	235.691	0	234.504	0	0	238.92
		124	667.78	228.227	0	0	0	0	0	0	0	0	0	221.582	0	0	0	0	0	235.599	0	236.786	0	0	0	250.765	0	246.552	237.827	0	234.269	0	0	219.264	0	0	249.816	248.858	223.882	253.259	263.306	0	240.574	234.591	0	236.75	0	0	239.147
		125	671.64	246.656	0	0	0	0	0	0	0	0	0	204.136	0	0	0	0	0	235.228	0	237.949	0	0	0	248.769	0	251.598	251.179	0	237.925	0	0	220.192	0	0	256.728	242.468	229.78	257.112	252.841	0	243.988	236.385	0	229.737	0	0	249.289
		126	675.5	233.885	0	0	0	0	0	0	0	0	0	220.879	0	0	0	0	0	234.161	0	221.103	0	0	0	245.467	0	258.055	250.025	0	231.704	0	0	230.358	0	0	244.814	238.682	232.293	254.56	250.635	0	242.574	221.884	0	228.028	0	0	243.12
		127	679.36	245.338	0	0	0	0	0	0	0	0	0	223.086	0	0	0	0	0	226.806	0	231.1	0	0	0	256.913	0	250.489	236.416	0	231.665	0	0	213.789	0	0	250.597	0	233.515	253.288	249.56	0	248.308	236.801	0	239.327	0	0	245.112
		128	683.22	238.793	0	0	0	0	0	0	0	0	0	222.091	0	0	0	0	0	224.69	0	225.057	0	0	0	252.091	0	247.892	233.815	0	231.904	0	0	223.345	0	0	249.006	0	240.104	247.833	259.865	0	252.343	238.654	0	246.196	0	0	237.126
		129	687.08	242.485	0	0	0	0	0	0	0	0	0	225.187	0	0	0	0	0	239.012	0	227.652	0	0	0	248.498	0	244.614	237.947	0	233.056	0	0	219.792	0	0	252.019	0	239.144	250.193	253.372	0	246.282	232.888	0	232.381	0	0	256.46
		130	690.94	239.435	0	0	0	0	0	0	0	0	0	226.465	0	0	0	0	0	241.669	0	231.135	0	0	0	257.184	0	256.039	0	0	234.518	0	0	236.761	0	0	261.319	0	227.71	256.312	249.933	0	234.283	235.709	0	227.359	246.289	0	249.795
		131	694.8	226.031	0	0	0	0	0	0	0	0	0	221.922	0	0	0	0	0	245.372	0	230.493	0	0	0	255.164	0	246.253	232.587	0	241.74	0	0	226.657	0	0	248.092	0	237.093	248.715	251.67	0	254.901	225.044	0	223.688	0	0	241.74
		132	698.66	238.948	0	0	0	0	0	0	0	0	0	222.513	0	0	0	0	0	229.877	0	224.26	0	0	0	243.597	0	245.07	234.139	0	238.485	0	0	219.869	0	0	245.358	0	238.287	248.164	259.472	0	233.061	225.567	0	231.774	230.187	0	239.159
		133	702.52	238.119	0	0	0	0	0	0	0	0	0	217.669	0	0	0	0	0	230.364	0	230.646	0	0	0	243.149	0	236.565	234.599	0	230.823	0	0	212.963	0	0	248.584	0	236.486	249.552	262.294	0	246.148	224.487	0	230.721	236.801	0	235.669
		134	706.38	247.008	0	0	0	0	0	0	0	0	0	221.882	0	0	0	0	0	246.515	0	224.708	0	0	0	245.483	0	250.339	234.171	0	222.464	0	0	230.224	0	0	251.278	0	238.253	248.172	256.944	0	247.266	232.914	0	238.754	227.076	0	244.753
		135	710.24	239.236	0	0	0	0	232.154	0	0	0	0	227.691	0	0	0	0	0	233.941	0	236.026	0	0	0	258.361	0	243.591	246.819	0	227.978	0	0	222.447	0	0	251.121	0	252.594	257.844	259.269	0	246.207	232.596	0	229.654	240.008	0	245.275
		136	714.1	259.349	0	0	0	0	0	0	0	0	0	224.782	0	0	0	0	0	245.821	0	230.588	0	0	0	251.655	0	248.955	237.559	0	238.429	0	0	224.045	0	0	265.861	0	242.874	265.946	267.67	0	247.258	224.662	0	226.38	218.044	0	237.104
		137	717.96	247.419	0	0	0	0	0	0	0	0	0	231.109	0	0	232.164	0	0	223.869	0	231.759	0	0	0	255.364	0	233.4	240.344	0	239.147	0	0	236.869	0	0	252.571	0	233.872	255.091	261.405	0	247.041	246.444	0	231.02	219.864	0	239.64
		138	721.82	243.063	0	0	0	0	0	0	0	0	0	228.66	0	0	219.793	0	0	238.444	0	220.852	0	0	0	254.024	0	249.498	0	0	223.518	0	0	236.779	0	0	240.036	0	230.109	240.886	253.699	0	250.711	231.92	0	221.689	212.403	0	230.167
		139	725.68	242.958	0	0	0	0	0	0	0	0	0	219.511	0	0	0	0	0	234.69	0	229.582	0	0	0	260.391	0	246.166	232.917	0	230.491	0	0	224.269	0	0	248.792	0	239.427	253.84	257.588	0	254.481	227.294	0	238.278	218.918	0	240.337
		140	729.54	238.467	0	0	0	0	225.059	0	0	0	0	216.683	0	0	0	0	0	235.849	238.185	239.736	0	0	0	256.147	0	253.717	0	0	236.79	0	0	233.922	0	0	246.557	0	234.174	256.801	252.653	0	248.098	232.762	0	243.907	221.254	0	238.944
		141	733.4	236.642	0	0	0	0	0	0	0	0	0	224.307	0	0	0	0	0	236.959	0	236.009	0	0	0	239.427	0	255.383	233.111	0	227.85	0	0	232.635	0	0	257.286	0	243.986	260.952	260.861	0	244.045	229.759	0	231.528	224.899	0	227.199
		142	737.26	242.79	0	0	0	0	220.635	0	0	0	0	226.161	0	0	218.378	0	0	228.09	0	229.466	0	0	0	255.136	0	242.289	236.97	0	221.852	0	0	233.301	0	0	255.973	0	234.267	259.639	254.919	0	248.134	234.579	0	227.384	228.127	0	247.818
		143	741.12	251.074	0	0	0	0	217.025	0	0	0	0	223.498	0	0	0	0	0	233.916	232.629	228.102	0	0	0	247.893	0	243.349	233.636	0	242.494	0	0	219.166	0	0	265.631	0	249.125	256.826	256.659	0	238.646	230.657	0	225.152	224.246	0	247.623
		144	744.98	244.837	0	0	0	0	0	0	0	0	0	226.572	0	0	218.193	0	0	231.025	236.467	216.619	0	0	0	249.112	0	246.568	239.261	0	248.133	0	0	226.081	0	0	260.326	0	245.412	257.967	261.277	0	244.309	217.581	0	226.046	226.273	0	238.876
		145	748.84	245.514	0	0	0	0	222.477	0	0	0	0	233.443	0	0	228.405	0	0	229.005	0	226.415	0	0	0	252.208	0	258.614	234.768	0	234.196	0	0	222.227	0	0	252.253	246.876	234.528	249.579	246.498	0	239.049	230.01	0	223.691	227.885	0	242.937
		146	752.7	249.886	0	0	241.187	0	233.079	0	0	0	0	227.201	0	0	231.086	0	0	240.278	0	223.074	0	0	0	258.602	0	248.025	229.028	0	222.705	0	0	218.927	0	0	257.01	0	248.108	247.467	261.425	0	244.765	233.389	0	235.024	231.008	0	240.89
		147	756.56	250.766	0	0	0	0	235.361	0	0	0	0	229.548	0	0	232.275	0	0	234.626	235.549	235.901	0	0	0	244.327	0	234.331	244.324	0	237.664	0	0	250.367	0	0	264.528	257.221	246.384	258.545	266.153	0	245.105	226.556	0	234.15	220.068	0	233.706
		148	760.42	249.373	0	0	0	0	0	0	0	0	0	224.854	0	0	232.331	0	0	246.051	237.025	233.028	0	0	0	252.488	0	248.227	243.08	0	233.489	0	0	234.427	0	0	265.248	0	238.629	256.504	262.333	0	255.371	240.068	0	236.091	231.755	0	242.127
		149	764.28	252.306	0	0	0	0	222.581	0	0	0	0	214.46	0	0	221.722	0	0	231.778	236.798	232.585	0	0	0	241.63	0	246.561	239.616	0	238.434	0	0	230.041	0	0	259.884	242.159	244.051	249.502	261.699	0	251.425	238.971	0	235.989	222.551	0	233.934
		150	768.14	262.247	0	0	0	0	0	0	0	0	0	223.893	0	0	223.774	0	0	228.241	241.167	232.151	0	0	0	249.129	0	241.896	234.032	0	226.389	0	0	227.792	0	0	252.574	0	233.561	245.552	265.043	0	252.634	240.419	0	233.334	227.612	0	235.254
		151	772	238.215	0	0	0	0	220.414	0	0	0	0	228.53	0	0	234.292	0	0	246.182	218.056	0	0	0	0	242.953	0	257.531	229.857	0	237.374	0	0	231.311	0	0	260.178	246.429	245.467	245.898	266.853	0	243.623	238.867	0	224.516	229.115	0	242.2
		152	775.86	235.936	0	0	0	0	228.533	0	0	0	0	222.598	0	0	231.554	0	0	238.697	232.742	241.54	0	0	0	245.427	0	253.197	0	0	237.541	0	0	225.201	0	0	257.477	248.681	242.938	244.417	261.26	0	239.374	236.237	0	234.048	226.535	0	239.332
		153	779.72	250.993	0	0	0	0	232.879	0	0	0	0	214.752	0	0	225.199	0	0	240.24	229.47	244.121	0	0	0	242.419	0	241.983	250.711	0	231.335	0	0	228.585	0	0	271.086	258.043	238.969	259.971	268.39	0	239.726	229.691	0	228.524	232.117	0	227.949
		154	783.58	253.483	0	0	0	0	239.273	0	0	0	0	220.115	0	0	217.545	0	0	231.425	237.087	232.057	0	0	0	248.026	0	249.307	0	0	224.72	0	235.108	222.679	0	0	251.507	250.983	241.707	263.381	259.747	0	240.983	232.874	0	229.189	238.876	0	243.106
		155	787.44	249.598	0	0	0	0	222.672	0	0	233.343	0	220.292	241.897	0	230.361	0	0	237.853	235.216	229.97	0	0	229.879	248.192	0	245.056	239.835	0	231.179	0	237.316	225.851	0	0	254.796	254.324	239.511	255.818	271.538	0	247.899	237.742	0	227.78	236.166	0	234.644
		156	791.3	251.112	0	0	0	0	234.746	0	0	221.765	0	237.89	228.295	0	219.649	0	0	225.217	241.896	231.587	0	0	224.26	242.749	0	250.309	240.546	0	247.705	0	246.78	220.206	0	0	257.327	245.738	236.19	251.049	250.729	0	242.923	225.429	0	235.809	232.109	0	224.556
		157	795.16	249.669	0	0	239.861	0	226.66	0	0	0	0	231.067	230.379	0	220.436	0	0	238.115	240.194	232.311	0	0	237.664	232.682	0	254.023	241.276	0	246.568	0	235.217	218.632	0	0	258.2	240.917	244.192	255.444	265.05	0	225.265	229.119	0	229.878	228.603	0	227.337
		158	799.02	252.923	0	0	0	0	236.938	0	0	0	0	226.105	235.168	0	219.962	0	0	231.507	232.847	228.557	0	0	0	243.317	0	241.785	257.898	0	231.2	0	238.908	229.717	0	0	257.572	248.142	243.599	254.273	260.91	0	248.271	222.819	0	226.214	231.322	0	227.911
		159	802.88	243.085	0	0	238.687	0	234.624	0	0	235.224	0	221.49	235.729	0	219.755	0	0	228.56	240.167	237.745	0	0	226.593	241.09	0	238.987	243.576	0	232.163	0	243.136	232.237	0	0	260.482	239.82	239.015	256.852	264.04	0	232.162	239.783	0	236.696	241.45	0	228.268
		160	806.74	242.955	0	0	0	0	231.011	0	0	236.5	0	226.84	236.197	0	212.46	0	0	234.387	230.5	234.347	0	0	0	237.234	0	243.238	233.172	0	232.864	0	230.209	225.141	0	0	251.929	260.834	231.621	247.815	262.01	0	234.913	234.522	0	232.32	229.638	0	223.555
		161	810.6	246.644	0	0	231.271	0	232.341	0	0	225.963	0	223.821	228.323	0	210.932	0	0	223.192	236.424	229.46	0	0	211.118	243.138	0	255.284	241.302	0	252.869	0	238.37	221.349	0	0	262.046	243.97	249.223	260.061	264.6	0	246.416	231.248	0	238.516	231.4	0	229.066
		162	814.46	240.337	0	0	240.438	0	217.134	0	0	239.484	0	222.419	231.525	0	212.771	0	0	231.117	244.945	232.808	0	0	226.61	235.948	0	249.775	244.348	0	247.248	0	246.868	210.976	0	0	258.894	252.607	244.567	249.7	272.507	0	244.088	235.154	0	236.424	223.823	0	230.326
		163	818.32	248.63	0	0	237.52	0	241.709	0	0	0	0	232.481	228.596	0	224.587	0	0	221.717	236.675	231.429	0	0	223.689	225.853	0	244.109	242.996	0	239.359	0	249.418	227.638	0	0	253.934	241.276	242.458	249.498	264.197	0	240.85	229.75	0	243.584	227.197	0	238.903
		164	822.18	246.35	0	0	230.837	0	222.185	0	0	236.736	0	233.768	225.586	0	211.292	0	0	231.579	242.357	226.41	0	0	219.79	229.696	0	248.574	242.387	0	252.117	0	246.672	228.437	0	0	259.84	246.053	242.493	242.365	263.5	0	243.612	236.166	0	241.924	224.775	0	242.654
		165	826.04	237.067	0	0	243.76	0	0	0	0	0	0	234.631	233.497	0	214.416	0	0	233.217	235.773	221.407	0	0	224.885	241.213	0	242.433	254.353	0	237.479	0	244.202	226.259	0	0	256.706	243.98	248.133	254.619	258.361	0	252.248	240.397	0	239.951	218.088	0	235.919
		166	829.9	242.218	0	237.658	242.366	0	242.955	0	0	222.543	0	225.842	231.635	0	213.483	0	0	234.049	229.957	211.448	0	0	223.598	225.277	0	253.01	243.899	0	234.669	0	248.945	215.219	0	0	259.805	246.773	242.997	238.956	260.644	0	233.113	227.029	0	239.341	220.443	0	233.231
		167	833.76	246.215	0	236.919	241.653	0	224.341	0	0	224.296	0	236.842	238.607	0	217.515	0	0	228.678	233.472	217.93	0	0	226.129	244.709	0	253.373	228.63	0	240.384	0	235.635	237.12	0	0	242.142	239.858	236.932	244.937	267.581	0	241.136	234.028	0	245.24	231.854	0	233.645
		168	837.62	234.131	0	241.668	241.568	0	222.272	0	0	229.158	0	232.197	243.217	0	208.308	0	0	233.31	237.393	218.927	0	0	221.16	232.032	0	254.124	230.224	0	235.235	0	243.413	239.889	0	0	247.991	244.742	244.043	259.079	264.226	0	249.982	237.691	0	235.439	221.355	0	230.32
		169	841.48	237.193	0	0	248.414	0	231.066	0	0	216.965	0	230.266	242.856	0	224.782	0	0	238.32	237.717	223.598	0	0	218.323	236.465	0	248.6	241.939	0	226.658	0	248.139	240.469	0	0	245.98	244.89	235.74	251.698	274.56	0	240.763	241.495	0	235.413	221.256	0	225.012
		170	845.34	236.773	0	239.576	234.668	0	226.1	0	0	230.258	0	223.983	237.335	0	223.927	0	0	232.877	234.389	220.945	242.865	0	224.952	256.726	0	252.669	229.487	0	231.672	0	246.495	218.771	0	0	250.847	244.132	233.756	258.457	277.543	0	243.554	234.932	0	232.212	217.269	0	237.329
		171	849.2	234.283	0	238.81	234.856	0	234.344	0	0	235.042	0	231.625	237.374	0	226.8	0	0	247.653	241.715	224.93	0	0	218.95	246.189	0	246.979	238.036	0	235.561	0	239.048	227.035	0	0	236.333	0	250.331	254.157	264.834	0	238.468	238.589	0	239.209	231.323	0	223.255
		172	853.06	237.399	0	241.216	242.726	0	227.276	0	0	231.234	0	226.444	233.056	0	213.4	0	0	240.492	236.555	228.584	227.135	0	221.22	253.417	0	240.063	244.228	0	237.188	0	250.939	234.804	0	0	242.981	253.285	246.683	244.665	269.727	0	245.755	237.088	0	239.529	225.521	0	241.311
		173	856.92	236.207	0	238.544	240.142	0	221.109	0	0	230.54	0	232.649	237.886	0	217.42	0	0	239.447	241.652	230.883	219.336	0	221.29	253.714	0	256.832	232.757	0	232.515	0	243.65	220.958	0	0	254.519	240.233	233.233	250.018	271.535	0	244.804	235.374	0	0	230.831	0	240.475
		174	860.78	237.913	0	236.907	250.005	0	235.448	0	0	227.97	0	226.081	227.989	0	217.902	0	0	238.699	229.649	226.928	227.574	0	228.949	237.821	0	244.206	229.081	0	237.107	0	248.491	225.685	0	0	255.966	0	244.417	238.989	254.955	0	245.307	232.874	0	232.869	220.25	0	225.531
		175	864.64	232.989	0	232.295	246.226	0	225.688	0	0	223.455	0	226.549	238.725	0	215.355	0	0	245.41	240.468	234.811	233.437	0	222.777	238.815	0	245.714	0	0	240.144	0	242.241	223.268	0	0	240.927	250.44	237.596	256.148	266.039	0	236.416	235.79	0	241.921	225.397	0	238.721
		176	868.5	233.878	0	237.889	257.422	0	231.16	0	0	228.041	0	241.15	235.043	0	218.017	0	0	219.801	235.186	226.028	230.357	0	229.338	236.624	0	243.685	0	0	239.664	0	241.52	223.439	0	0	243.088	0	244.075	246.202	265.608	0	243.692	228.202	0	0	208.458	0	227.663
		177	872.36	227.314	0	249.025	253.912	229.463	234.992	0	0	223.829	0	237.235	231.336	0	219.611	0	0	238.377	233.389	233.299	231.629	0	225.655	238.603	0	243.876	225.419	0	237.407	0	246.107	224.107	0	0	227.818	246.727	246.549	237.549	266.045	0	241.451	225.08	218.366	234.167	222.441	0	243.197
		178	876.22	236.641	0	244.929	0	0	227.611	0	0	224.403	0	237.384	231.407	0	216.453	0	0	227.571	237.47	219.122	227.823	0	197.215	240.649	0	241.086	0	0	238.573	0	260.255	235.692	0	0	250.621	0	242.231	250.733	261.619	0	241.736	234.719	0	232.652	227.806	0	230.338
		179	880.08	225.753	0	238.127	253.352	0	228.897	0	0	229.313	0	239.238	240.476	0	209.994	0	0	237.305	241.623	227.753	235.303	0	213.937	251.812	0	241.105	236.326	0	232.784	0	257.346	219.725	0	0	248.102	0	232.879	245.597	264.826	0	233.264	229.659	0	237.986	230.27	0	235.111
		180	883.94	238.914	0	248.909	251.955	0	221.887	0	0	224.524	0	234.378	233.443	0	216.621	0	0	232.585	238.594	223.44	233.382	0	231.146	243.352	0	248.568	0	0	237.967	0	247.134	221.007	0	0	250.92	0	240.847	249.824	265.025	0	242.463	239.558	0	236.607	231.171	0	241.28
		181	887.8	240.1	0	241.238	234.119	0	226.118	0	0	227.539	0	235.543	237.974	0	217.834	0	0	239.162	231.36	220.725	235.799	0	221.364	244.309	0	235.204	0	0	229.297	0	255.006	241.132	0	0	249.857	0	247.734	266.094	269.881	0	234.389	234.497	0	239.619	234.591	0	232.23
		182	891.66	236.881	0	249.996	243.346	0	220.735	0	0	228.144	0	237.705	229.881	0	214.213	0	0	236.553	233.198	219.264	233.998	0	217.515	233.732	0	239.121	0	0	236.495	0	252.539	232.385	0	0	246.687	0	245.441	261.726	273.864	0	247.5	233.328	0	239.738	220.793	0	240.388
		183	895.52	235.386	0	239.651	248.773	0	211.897	0	0	228.813	0	233.868	237.278	0	215.616	0	0	237.658	247.533	216.634	230.318	0	228.811	235.94	0	248.212	0	0	236.116	0	253.038	231.22	0	0	237.914	0	241.819	246.103	265.371	0	244.189	243.545	0	238.236	225.579	0	243.764
		184	899.38	235.735	235.927	234.473	238.221	0	218.771	0	0	233.513	0	246.974	237.974	0	221.125	0	0	221.563	240.174	220.641	227.74	0	215.424	231.204	0	245.301	0	0	238.75	0	253.229	223.543	0	0	239.501	0	240.591	255.877	278.26	0	242.789	237.361	219.959	238.291	230.197	0	228.196
		185	903.24	230.462	0	236.148	231.758	0	220.429	0	0	235.569	0	241.318	239.923	0	222.607	0	0	225.617	227.797	225.867	226.651	0	222.305	237.373	228.783	245.092	0	0	237.872	0	245.727	219.644	0	0	246.669	0	240.036	247.728	273.484	0	248.515	235.428	226.376	247.658	232.247	0	230.936
		186	907.1	243.105	0	241.899	237.551	0	223.205	0	0	236.623	0	246.898	230.895	0	222.154	0	0	245.075	235.73	231.203	225.578	0	228.621	244.99	222.671	256.108	234.328	0	235.218	0	243.433	221.542	0	0	241.221	0	233.8	256.103	264.621	0	237.48	238.594	0	239.168	232.67	0	241.77
		187	910.96	252.83	0	237.878	233.408	0	216.225	0	0	234.107	0	239.462	223.868	0	216.729	0	0	236.493	238.167	223.492	231.987	0	223.48	246.144	0	257.637	0	0	237.136	0	226.053	233.736	0	0	243.447	0	239.578	245.587	267.922	0	250.818	233.442	0	232.189	237.949	0	235.809
		188	914.82	246.145	0	238.494	237.864	0	215.323	0	0	227.951	0	236.476	219.202	0	220.65	0	0	245.459	226.565	215.977	236.37	0	223.83	248.334	0	246.155	0	0	233.808	0	246.626	232.329	0	0	244.874	0	238.285	254.035	268.683	0	247.341	240.965	225.382	247.712	236.784	0	240.601
		189	918.68	235.059	0	227.225	231.079	0	219.151	0	0	235.205	0	229.072	226.081	0	230.41	0	0	238.28	236.456	225.961	229.157	0	220.346	244.413	0	251.672	249.117	0	231.422	0	242.621	226.366	0	0	238.778	243.546	235.355	256.24	274.451	0	247.137	238.631	0	236.456	223.749	0	236.268
		190	922.54	236.437	0	239.895	233.316	0	257.2	0	0	233.495	0	245.318	233.544	0	230.919	234.985	0	228.246	230.06	0	235.448	0	215.413	245.919	224.215	250.118	241.954	0	229.298	0	241.29	231.39	0	0	237.285	0	254.468	259.779	270.465	0	254.459	235.345	0	244.437	226.625	247.754	238.113
		191	926.4	244.571	0	241.315	229.694	0	218.139	0	0	241.915	0	247.823	232.302	0	221.5	222.97	0	236.544	234.955	218.135	236.689	0	213.895	243.651	222.834	249.77	238.635	0	226.393	0	248.21	230.262	0	0	237.253	0	249.038	258.269	274.962	0	245.74	236.682	217.033	234.491	237.115	0	236.009
		192	930.26	237.255	0	235.892	239.693	0	225.625	0	0	233.586	0	242.737	229.355	0	220.583	216.265	0	244.12	232.154	212.067	233.54	0	224.729	253.359	216.813	246.677	236.737	0	237.383	0	245.257	232.523	0	0	236.942	0	240.892	255.474	272.499	0	242.98	244.045	213.052	231.441	234.169	255.145	226.948
		193	934.12	243.718	0	241.442	239.216	0	218.087	0	0	229.63	0	248.182	237.638	0	218.089	228.468	0	228.335	237.848	211.052	235.396	0	230.277	245.571	221.315	246.812	232.892	0	246.17	0	236.741	237.123	0	0	245.301	248.898	240.428	247.97	263.755	0	255.399	257.432	229.199	238.403	227.536	248.719	232.288
		194	937.98	245.402	0	227.937	238.977	0	218.86	0	0	236.923	0	227.684	237.175	0	224.742	225.051	0	238.315	249.25	208.342	228.856	0	221.988	239.581	226.827	244.141	237.838	0	246.38	0	247.303	226.87	0	0	234.303	0	238.517	253.762	277.201	0	257.782	247.427	228.486	241.812	228.698	247.038	221.593
		195	941.84	244.264	0	241.417	234.207	0	219.03	0	0	228.824	0	244.017	231.105	0	213.699	221.518	0	230.887	243.213	216.888	238.439	0	213.65	241.89	225.71	248.587	236.761	0	241.821	0	244.972	227.427	0	0	238.48	257.697	241.681	251.841	265.265	0	248.393	249.828	224.515	249.539	242.729	250.425	223.315
		196	945.7	240.35	0	227.493	227.071	0	226.904	0	0	231.444	0	232.937	231.714	0	216.953	226.808	0	228.136	233.273	217.026	224.499	0	216.881	241.118	226.979	245.111	0	0	241.841	0	248.071	225.69	0	0	235.32	0	234.785	246.765	270.42	0	259.141	238.733	224.383	235.992	242.057	254.008	233.334
		197	949.56	240.607	0	235.4	239.472	0	223.301	0	0	243.258	0	242.308	241.865	0	227.397	230.785	0	225.856	243.128	213.818	234.477	0	219.175	251.349	224.621	246.487	232.962	0	239.152	0	244.215	231.936	0	0	245.699	0	235.847	246.41	284.568	0	244.631	238.494	226.987	247.122	241.729	251.044	224.024
		198	953.42	262.626	0	237.729	240.977	0	213.28	0	0	244.23	0	240.17	230.832	0	223.484	223.075	0	225.265	233.098	215.525	228.876	0	219.762	250.633	223.944	233.984	246.861	0	239.678	0	247.281	225.086	0	0	229.854	260.476	244.515	248.602	264.066	0	241.194	231.861	224.408	244.63	241.754	242.544	228.454
		199	957.28	239.021	0	236.734	230.845	0	218.744	0	0	242.076	0	230.827	230.978	0	217.821	232.461	0	223.624	239.951	230.391	226.227	0	224.644	255.473	227.644	242.662	234.432	0	239.2	0	246.599	226.752	0	0	239.747	246.425	240.78	251.235	263.387	0	248.205	243.275	221.762	253.618	238.868	237.405	235.29
		200	961.14	242.66	0	240.485	241.944	0	0	0	0	238.447	0	225.241	233.705	0	226.758	234.469	0	224.56	240.174	225.308	221.419	0	211.662	251.959	224.477	242.789	229.301	0	236.389	0	244.747	232.251	0	0	238.645	256.88	242.484	255.893	265.682	0	242.441	244.237	233.364	239.954	236.881	242.626	227.407
		201	965	240.935	0	243.498	227.735	0	231.537	0	0	231.866	0	234.444	230.841	0	230.745	233.812	0	236.231	233.135	233.307	227.32	0	225.071	248.287	220.377	233.262	240.903	0	228.874	0	252.303	233.7	0	0	236.537	0	240.805	258.401	270.193	0	245.048	252.554	215.646	250.048	228.003	244.451	232.935
		202	968.86	235.162	237.849	233.231	243.253	0	220.857	0	0	228.947	0	241.994	251.693	0	220.27	230.237	0	240.971	0	222.144	225.186	0	217.04	245.863	229.427	234.528	241.223	0	239.671	0	244.673	229.924	0	0	237.055	251.38	249.925	248.116	270.914	0	258.325	249.566	225.23	246.617	240.662	253.696	232.093
		203	972.72	234.722	224.57	237.025	238.187	0	225.353	0	0	240.201	0	239.171	235.639	0	228.629	222.574	0	231.827	231.985	223.149	237.726	0	216.845	246.176	232.302	239.696	247.232	0	229.349	0	247.929	230.836	0	0	236.146	245.68	249.685	0	288.401	0	242.397	254.451	237.866	241.565	230.439	236.889	236.419
		204	976.58	238.753	225.204	233.21	224.479	0	231.972	0	0	227.573	0	245.069	227.093	0	219.203	226.437	0	225.73	0	222.657	230.887	0	232.871	250.234	227.215	245.899	243.253	0	238.597	0	246.884	0	0	0	228.88	244.771	250.679	259.859	275.256	0	240.751	248.53	228.532	249.618	230.588	249.369	238.611
		205	980.44	242.978	235.987	228.806	235.559	0	220.278	0	0	224.562	0	234.636	236.787	0	231.29	229.22	0	220.729	0	223.452	236.532	0	226.683	250.605	230.924	237.274	249.678	0	242.381	0	235.766	231.546	0	0	234.925	257.132	246.777	258.659	269.734	0	249.502	242.912	0	242.905	238.001	245.505	231.929
		206	984.3	237.485	240.01	238.187	237.157	0	226.184	0	0	232.874	0	238.08	239.51	0	223.437	226.59	0	229.932	247.177	224.019	238.13	0	221.845	255.91	226.015	236.365	241.636	0	236.723	0	230.374	0	0	0	240.972	257.594	239.928	249.878	266.195	0	246.734	247.014	223.474	235.544	223.717	245.646	231.664
		207	988.16	249.493	226.245	229.145	232.768	0	221.813	0	0	236.674	0	226.191	238.756	0	227.731	229.154	0	236.013	0	225.95	228.081	0	225.66	257.561	230.859	244.36	245.913	0	235.64	0	250.755	224.897	0	0	234.615	255.505	248.555	255.551	264.63	0	250.432	247.422	224.109	230.354	232.025	246.257	244.15
		208	992.02	241.552	223.719	230.927	235.36	0	220	0	0	225.82	0	243.421	234.51	0	229.191	225.883	0	240.78	0	220.946	239.341	0	222.876	255.342	227.477	235.298	240.268	0	249.723	0	240.043	230.768	0	0	240.971	254.364	247.092	249.511	285.07	0	249.575	240.196	226.052	239.188	236.024	246.553	235.199
		209	995.88	243.866	223.829	225.961	233.868	0	223.138	0	0	228.003	0	233.694	233.073	0	223.316	236.813	0	231.214	0	220.901	223.215	0	217.745	253.505	216.242	240.547	244.386	0	248.652	0	254.467	230.299	0	0	255.389	261.626	239.324	251.971	272.979	0	243.789	256.606	221.38	244.465	238.781	245.674	241.923
		210	999.74	253.45	220.017	235.738	241.154	0	0	0	0	226.687	0	226.816	230.242	0	228.204	232.821	0	221.581	0	223.735	227.036	0	233.926	248.278	224.314	241.673	240.287	0	235.043	0	243.491	228.717	0	0	242.586	260.083	242.621	254.006	273.202	0	249.699	239.561	235.737	237.449	234.122	241.174	247.094
		211	1003.6	246.53	226.82	237.073	243.703	0	246.201	0	0	223.685	0	228.521	241.207	0	223.352	234.013	0	228.98	0	236.34	238.422	0	216.095	253.282	231.16	241.67	234.736	0	241.271	0	246.433	225.892	0	0	241.823	252.685	234.415	265.164	261.044	0	253.497	244.129	226.311	243.795	238.113	240.592	244.043
		212	1007.46	241.691	232.791	227.983	227.668	0	219.239	0	0	225.364	0	236.924	241.197	0	228.684	234.411	0	233.54	0	225.387	237.505	0	226.79	250.669	215.896	246.36	245.679	0	234.252	0	250.508	248.971	0	0	226.592	243.431	242.306	261.848	268.26	0	243.075	236.837	232.987	241.822	227.804	246.235	246.447
		213	1011.32	234.109	223.825	235.126	233.958	0	226.71	0	0	231.061	0	232.346	231.804	0	0	237.333	0	232.558	0	222.582	230.526	0	210.26	243.731	221.785	236.565	245.992	0	235.125	0	244.991	242.686	0	0	235.52	252.726	231.231	258.996	268.974	0	248.189	236.973	228.77	238.858	238.576	250.77	235.032
		214	1015.18	252.747	220.845	231.514	232.732	0	225.878	0	0	237.607	0	229.414	231.253	0	220.254	229.073	0	239.502	0	224.704	228.185	0	221.733	241.895	220.672	238.843	240.559	0	236.47	0	246.646	239.623	0	0	243.127	249.149	241.007	256.23	268.75	0	241.417	248.965	220.977	242.962	225.458	246.125	241.954
		215	1019.04	243.837	219.879	233.41	231.876	0	224.373	0	0	227.991	0	227.116	225	0	221.248	220.665	0	238.656	0	232.38	222.061	0	234.633	236.602	229.649	243.129	257.737	0	231.703	0	238.467	243.433	0	0	244.585	249.312	241.395	263.013	267.654	0	255.451	236.338	222.833	238.036	230.106	233.474	240.169
		216	1022.9	247.667	223.247	233.818	232.122	0	232.993	0	0	221.875	0	231.104	233.449	0	217.559	224.066	0	230.06	235.063	226.691	220.09	0	228.262	249.444	224.401	247.881	244.015	0	233.202	0	242.795	229.996	0	0	246.915	247.266	248.189	255.891	275.938	0	243	248.806	237.479	254.74	233.468	238.714	241.974
		217	1026.76	248.453	227.738	226.492	233.118	0	227.609	0	0	227.79	0	228.761	239.411	0	228.744	238.872	0	228.277	239.572	214.938	223.885	0	221.008	238.934	227.71	244.958	250.155	0	235.55	0	237.186	233.93	0	0	247.881	258.737	251.322	252.028	269.821	0	245.81	249.316	236.294	240.502	231.713	243.182	241.771
		218	1030.62	238.751	219.47	240.6	230.945	0	227.527	0	234.914	240.343	0	236.866	239.023	0	228.429	223.404	0	244.876	0	225.522	230.091	0	230.176	258.417	230.218	249.387	233.817	0	231.577	0	245.056	235.327	0	0	266.661	243.033	242.237	257.907	264.075	0	249.343	247.066	232.227	238.915	235.052	239.422	233.394
		219	1034.48	237.177	235.194	240.157	233.123	0	233.599	0	0	230.602	0	243.999	235.152	0	218.791	215.608	0	240.369	243.804	225.15	227.029	0	220.12	246.021	222.155	241.241	236.581	0	249.562	0	256.661	231.37	0	0	248.063	242.412	242.71	251.975	259.853	0	252.956	248.889	229.388	246.136	230.716	240.031	243.988
		220	1038.34	250.331	231.36	240.672	236.361	0	220.31	0	0	233.014	0	242.075	231.963	0	222.463	227.597	0	220.689	0	222.313	233.575	0	227.677	246.729	228.444	240.234	231.287	0	233.324	0	256.764	235.116	0	0	247.658	253.215	258.119	255.181	268.468	0	261.99	247.232	224.116	252.009	225.031	241.167	235.686
		221	1042.2	239.685	220.507	240.571	232.495	0	229.935	0	0	237.036	0	236.653	242.993	0	213.364	216.248	0	224.539	235.994	216.083	226.891	0	0	240.391	224.525	241.485	242.181	0	237.843	0	245.697	226.7	0	0	245.648	250.151	248.86	248.965	274.563	0	246.18	254.544	217.18	246.282	235.9	252.838	247.813
		222	1046.06	243.931	224.635	249.586	239.985	0	236.471	0	0	229.831	0	0	239.523	0	0	222.026	0	231.943	232.412	222.173	216.607	0	0	234.617	224.409	234.476	235.537	0	227.909	0	260.945	236.556	0	0	246.482	248.694	253.455	240.8	263.957	0	254.722	244.735	224.851	251.775	213.427	253.556	241.116
		223	1049.92	245.238	233.649	246.569	233.741	0	234.619	0	0	242.538	0	244.966	241.528	0	221.233	216.51	0	227.925	235.417	231.075	226.139	0	218.638	244.999	229.089	245.207	248.118	0	242.27	0	252.735	224.687	0	0	258.071	244.907	258.034	253.941	274.427	0	259.601	251.837	226.037	253.451	225.641	229.939	239.025
		224	1053.78	240.13	222.179	247.57	230.402	0	224.404	0	244.242	229.841	0	237.951	233.319	0	230.446	233.218	0	221.951	244.787	223.702	237.575	0	222.674	252.462	226.917	247.109	248.579	0	245.995	0	248.334	237.018	0	0	254.789	251.229	245.214	253.076	275.137	0	256.157	249.904	225.986	231.01	231.052	245.838	241.153
		225	1057.64	251.513	237.294	239.109	242.909	0	223.482	0	239.701	240.767	0	231.763	240.459	0	222.045	217.096	0	227.956	250.003	214.413	232.963	0	223.748	249.273	225.697	243.485	0	0	232.599	0	246.961	229.959	0	0	246.272	243.609	255.719	241.543	279.13	0	253.318	246.314	233.639	247.685	215.992	242.651	240.786
		226	1061.5	256.129	231.379	239.72	240.091	0	219.767	0	233.527	230.218	0	234.293	243.436	0	216.869	224.27	0	238.207	239.418	218.668	240.496	0	212.195	255.118	237.889	256.969	240.413	0	239.234	0	238.904	234.431	0	0	239.77	245.322	249.005	257.462	272.256	0	241.909	249.164	233.136	231.05	217.183	237.045	248.71
		227	1065.36	246.964	226.008	231.753	240.596	0	224.31	0	234.778	231.267	0	233.621	238.117	0	220.916	215.626	0	239.412	236.508	219.371	229.501	0	0	245.687	226.553	255.257	239.193	0	255.751	0	251.185	234.257	0	0	248.865	248.775	256.674	255.614	263.586	0	253.76	251.783	239.904	241.713	224.326	243.974	240.764
		228	1069.22	250.386	226.108	250.58	241.22	0	209.985	0	239.47	235.21	0	243.207	236.859	0	219.636	217.755	0	234.071	0	230.29	229.747	0	0	244.482	219.505	243.405	235.24	0	228.967	0	245.821	238.967	0	0	246.672	242.036	259.659	246.849	261.785	0	251.47	249.42	229.598	234.176	220.692	245.473	245.242
		229	1073.08	241.17	219.854	247.126	229.363	0	210.283	0	243.693	242.203	0	248.242	243.292	0	217.033	213.895	0	223.279	225.31	223.382	231.098	0	222.746	248.425	224.804	256.588	232.554	0	233.932	0	249.732	218.21	0	0	240.071	249.04	235.321	256.837	272.359	0	248.201	252.329	240.052	239.999	226.177	245.252	243.352
		230	1076.94	250.444	233.059	245.199	236.506	0	225.985	0	230.954	224.244	0	240.549	232.358	0	0	215.503	0	232.152	230.9	223.026	227.497	0	218.318	250.935	228.679	254.352	249.28	0	236.935	0	246.76	224.542	0	0	255.606	254.263	255.861	251.154	264.925	0	261.896	245.446	225.369	237.679	233.909	253.322	245.203
		231	1080.8	244.618	222.412	231.46	233.439	0	229.314	0	223.757	229.379	0	229.821	244.909	0	218.574	219.88	0	227.651	230.883	219.916	236.397	0	218.204	259.806	232.713	240.72	0	0	245.173	0	250.919	226.487	0	0	248.555	248.237	241.138	256.167	266.332	0	249.985	242.079	222.914	251.242	237.06	226.966	245.591
		232	1084.66	249.293	234.385	234.387	240.475	0	233.256	0	230.796	216.781	0	237.142	231.489	0	218.368	224.49	0	235.952	234.346	222.426	237.047	0	224.914	258.386	226.726	243.712	240.275	0	252.357	0	256.144	234.02	0	0	258.524	245.919	242.587	254.588	275.553	0	241.077	255.29	211.316	227.786	231.491	249.315	248.552
		233	1088.52	245.046	223.513	244.344	242.108	0	225.097	0	232.754	228.581	0	236.707	246.736	201.119	215.179	207.533	0	236.625	229.326	226.83	239.786	0	0	254.738	223.263	247.839	231.639	0	249.108	0	253.648	225.174	0	0	253.971	255.678	253.126	254.904	279.576	0	240.099	247.345	218.703	230.487	221.109	236.808	241.307
		234	1092.38	248.132	231.231	237.448	254.697	0	225.457	0	242.838	224.273	0	242.175	242.698	0	217.927	215.636	0	230.659	236.596	218.961	227.54	0	0	256.699	214.326	254.573	242.366	0	246.058	0	254.632	227.965	0	0	256.176	250.229	260.34	262.27	269.073	0	251.044	245.391	220.419	233.302	235.033	246.369	248.417
		235	1096.24	255.244	225.364	246.807	233.006	0	230.621	0	235.98	222.553	0	228.03	237.11	199.54	223.522	221.599	0	234.753	225.821	209.288	229.392	0	220.886	245.35	222.836	250.525	239.368	0	242.116	0	252.61	233.228	0	0	256.297	254.414	238.854	253.511	255.46	0	247.674	258.572	235.087	238.309	228.997	242.754	244.999
		236	1100.1	241.751	234.739	246.294	239.932	0	222.273	0	242.916	229.302	0	238.37	239.035	202.785	213.001	233.793	0	242.788	231.224	207.222	232.253	0	218.932	268.943	234.919	255.184	237.974	0	257.379	0	246.377	234.717	0	0	245.595	255.136	257.44	242.804	277.42	0	250.847	255.531	223.666	245.709	225.05	241.588	237.24
		237	1103.96	261.482	231.488	236.827	249.567	0	212.437	0	229.334	226.531	0	238.687	244.569	0	213.285	223.298	0	227.161	236.023	214.913	216.366	0	219.038	253.157	221.055	252.4	233.765	0	255.982	0	249.225	226.667	0	0	260.242	255.022	238.401	249.133	268.418	0	247.047	249.144	234.805	254.505	236.496	238.914	243.454
		238	1107.82	251.439	232.741	236.67	249.142	0	216.29	0	237.063	231.144	0	237.246	246.187	209.271	218.259	226.728	0	240.726	240.086	214.298	0	0	218.662	251.106	217.585	249.887	252.262	0	249.011	0	246.503	242.869	0	0	248.789	252.707	251.989	250.599	261.009	0	254.591	251.584	224.225	244.899	242.633	242.179	239.437
		239	1111.68	245.255	234.015	242.457	242.823	0	213.88	0	225.905	237.313	0	240.033	238.343	210.257	220.46	215.577	0	230.308	229.136	220.057	235.68	0	232.118	247.907	224.973	255.672	251.017	0	238.682	0	234.027	244.932	0	0	254.524	256.947	242.471	251.158	265.157	0	242.291	254.763	223.379	244.385	239.916	236.407	243.41
		240	1115.54	241.514	234.297	247.352	244.045	0	228.557	0	238.024	229.391	0	233.284	244.977	214.472	0	207.872	0	239.173	230.788	216.305	236.09	0	229.659	254.412	216.855	240.244	254.914	0	243.5	0	0	237.74	0	0	261.149	253.073	246.784	248.662	271.947	0	234.828	250.849	226.451	243.812	235.454	239.473	244.738
		241	1119.4	255.642	227.95	249.278	237.849	0	214.635	0	228.084	235.559	0	228.556	241.58	222.093	231.461	213.038	0	230.464	227.722	213.42	236.852	0	0	253.839	217.343	263.925	245.614	0	251.478	0	242.351	236.563	0	0	264.125	264.22	252.31	243.758	265.212	0	0	234.329	226.659	246.131	240.77	247.68	246.553
		242	1123.26	256.664	234.961	246.752	246.373	0	239.756	0	225.096	237.044	0	243.473	247.859	209.759	237.243	228.413	0	225.659	229.191	217.336	232.155	0	243.425	252.677	226.778	245.404	241.873	0	236.711	0	252.426	234.273	0	241.886	266.3	248.765	252.903	254.073	254.805	0	240.126	245.068	220.925	241.263	252.553	242.277	244.655
		243	1127.12	259.951	237.015	243.815	247.344	0	223.836	0	233.376	225.854	0	234.124	243.99	205.696	237.799	227.831	0	231.567	235.354	217.668	233.06	0	219.272	260.466	224.372	240.237	254.303	0	260.696	0	239.949	235.508	0	251.237	280.868	259.714	248.204	251.162	261.413	0	251.907	242.533	222.912	234.437	232.222	237.098	233.454
		244	1130.98	249.49	225.121	250.215	240.856	0	217	0	241.053	211.745	0	236.787	231.984	218.629	229.462	224.599	0	220.535	237.506	224.34	235.469	0	228.176	259.961	224.289	246.588	238.388	0	247.494	0	250.297	232.303	0	245.188	258.291	248.946	237.545	256.126	258.18	0	233.75	234.62	227.777	249.747	242.096	242.552	230.409
		245	1134.84	247.887	235.806	247.757	252.756	0	222.939	0	237.292	227.507	0	245.682	241.108	216.963	232.428	224.559	0	221.151	227.654	222.503	230.563	0	233.105	267.578	227.885	258.167	236.78	0	250.54	0	252.705	230.174	0	0	267.781	257.84	241.409	256.671	257.028	0	231.834	236.526	226.343	246.795	243.549	233.396	249.773
		246	1138.7	256.25	222.004	248.457	243.969	0	226.26	0	244.854	235.259	0	245.214	244.25	209.18	227.911	228.091	0	231.785	243.393	226.955	233.616	0	226.013	249.293	243.186	254.396	232.76	0	263.564	0	246.08	236.509	0	252.956	260.51	252.101	242.94	262.468	257.077	0	235.517	237.29	225.156	246.441	246.284	246.445	237.813
		247	1142.56	250.274	218.148	247.25	240.77	0	225.222	0	232.459	229.667	0	252.123	234.346	221.985	229.628	217.624	0	233.11	249.052	224.646	226.235	0	234.272	247.803	224.55	252.125	236.296	0	268.954	0	246.938	238.015	0	248.02	254.245	263.222	240.003	265.155	270.735	0	243.695	247.755	222.282	247.018	247.458	248.672	248.719
		248	1146.42	240.703	216.058	251.66	243.946	0	222.441	0	231.918	232.942	0	241.915	253.64	214.056	222.679	229.813	0	220.89	241.801	223.013	231.337	0	228.629	247.906	213.16	242.433	246.353	0	255.108	0	250.045	235.98	0	238.452	256.729	249.678	235.33	251.687	267.753	0	238.588	242.707	221.508	239.342	249.867	243.674	241.088
		249	1150.28	258.102	219.773	246.528	0	0	221.087	0	235.51	0	0	237.871	238.092	214.833	0	240.045	0	220.387	239.14	206.984	223.429	0	229.409	246.759	221.508	250.477	245.636	0	253.551	0	238.643	236.939	0	248.298	255.693	251.842	239.446	257.641	269.884	0	236.223	242.904	224.235	247.226	237.621	244.506	243.841
		250	1154.14	257.548	210.411	242.357	237.088	0	228.641	0	242.986	221.343	0	238.646	238.376	216.167	238.223	209.373	251.934	231.524	239.361	226.61	234.159	0	0	256.01	224.778	264.818	238.833	0	248.444	0	0	243.389	0	245.344	243.082	253.97	248.711	260.956	284.922	0	241.351	242.711	217.272	264.622	249.242	237.261	240.843
		251	1158	248.782	230.578	256.236	244.45	0	213.736	0	247.486	225.262	0	246.695	235.874	219.464	225.319	217.126	238.06	236.619	228.821	216.671	239.333	0	227.735	260.778	219.022	248.522	238.591	0	246.268	0	0	236.633	0	242.158	264.026	256.548	245.311	247.742	276.845	0	252.758	237.917	232.948	254.212	235.059	240.682	251.746
		252	1161.86	263.053	218.271	244.617	244.706	0	212.342	0	232.213	219.316	0	233.742	245.325	215.21	226.962	229.172	0	232.202	236.335	229.858	242.465	0	228.392	264.971	216.572	247.487	239.27	0	253.449	0	258.599	246.201	0	0	254.09	248.662	246.063	258.794	267.608	0	242.896	236.966	221.366	256.659	243.528	238.8	243.068
		253	1165.72	256.49	222.305	251.515	249.058	0	220.555	0	244.925	226.025	0	230.063	230.697	211.804	0	223.792	242.954	234.364	232.705	223.161	235.562	0	224.783	258.305	216.466	234.878	228.015	0	259.96	0	245.206	227.395	0	247.433	254.992	252.737	251.09	253.743	261.434	0	242.583	252.303	229.955	255.09	238.668	235.723	243.448
		254	1169.58	255.792	216.564	247.695	234.409	0	211.164	0	231.184	235.406	0	230.171	251.371	213.204	229.548	226.763	236.591	229.504	233.637	223.762	229.528	0	224.069	257.937	219.168	246.537	235.008	0	261.272	0	241.164	241.808	0	237.819	256.26	250.482	246.698	249.805	270.957	0	247.902	239.178	231.333	0	244.548	248.153	245.017
		255	1173.44	249.729	219.212	249.084	227.76	0	213.893	0	229.323	215.829	0	237.47	241.926	218.911	229.727	230.244	0	228.49	238.014	217.581	231.589	0	216.547	262.362	222.225	247.636	0	0	242.081	0	251.346	252.46	0	242.418	243.788	257.687	246.587	253.364	269.207	0	244.556	245.876	218.534	264.34	240.732	243.609	234.636
		256	1177.3	241.659	219.976	234.716	253.581	0	216.149	0	237.067	0	0	225.72	256.051	218.111	0	225.506	236.137	236.458	235.594	0	232.725	0	217.138	253.254	217.913	246.841	238.16	0	256.809	0	254.566	243.596	0	234.782	252.545	243.465	232.504	254.088	268.938	0	248.366	258.937	234.392	246.703	236.843	246.291	244.632
		257	1181.16	254.294	220.426	248.12	238.735	0	223.31	0	239.426	0	0	250.47	260.481	212.634	0	227.984	238.74	238.267	233.826	223.992	229.6	0	0	250.755	212.556	245.982	0	0	251.801	0	243.04	227.107	0	247.353	258.825	259.748	252.779	258.641	261.508	0	248.221	243.992	215.35	254.947	236.121	242.167	233.696
		258	1185.02	243.32	215.412	258.697	235.446	0	222.432	0	232.354	215.284	0	240.722	246.917	220.849	0	226.563	234.482	224.071	221.528	208.38	219.723	0	0	244.509	224.101	234.761	0	0	242.705	0	0	236.977	0	242.929	253.877	252.64	238.747	253.236	257.242	0	231.771	254.034	223.191	239.614	226.572	253.425	246.732
		259	1188.88	250.365	224.404	245.327	238.135	0	218.693	0	237.192	0	0	248.53	263.33	216.474	223.952	0	224.174	226.215	223.375	212.752	227.862	0	0	247.995	220.137	237.244	242.347	0	238.177	0	244.668	229.256	0	256.541	255.594	252.587	243.568	252.107	271.795	0	247.219	247.09	229.159	242.616	234.076	247.609	253.033
		260	1192.74	258.678	220.248	253.47	240.536	0	219.506	0	240.773	220.74	0	250.596	256.46	214.122	0	223.097	228.929	232.137	233.636	0	220.564	0	0	265.041	229.368	254.42	0	0	239.647	0	0	230.332	0	255.308	240.891	253.25	253.203	241.778	272.329	0	248.733	235.04	228.934	233.807	226.276	238.349	238.305
		261	1196.6	247.771	209.484	238.889	240.807	0	212.066	0	236.106	226.82	0	256.364	252.207	213.749	0	228.613	229.873	226.741	235.174	216.049	225.243	0	232.634	253.83	227.842	238.529	249.911	0	240.674	0	237.201	221.88	0	251.746	250.132	243.968	248.922	251.929	263.025	0	242.217	246.602	224.335	242.868	236.366	245.055	237.137
		262	1200.46	243.507	213	244.162	237.998	0	211.764	0	241.506	228.984	0	251.088	244.731	218.328	0	214.681	229.874	240.139	223.758	200.682	226.544	0	216.33	266.122	211.836	250.415	243.333	0	260.972	0	249.017	229.671	0	246.478	248.5	253.883	248.452	251.035	272.453	0	246.714	237.642	223.885	236.245	221.192	241.498	236.456
		263	1204.32	258.071	219.51	238.182	238.32	0	214.234	0	0	223.222	0	243.368	250.623	207.873	227.566	223.663	235.879	220.028	235.957	219.462	228.811	0	225.542	264.771	223.008	266.026	230.525	0	247.85	0	242.932	236.157	0	256.731	257.748	260.413	239.949	253.987	271.445	0	245.944	223.886	222.586	248.052	235.704	240.155	240.101
		264	1208.18	250.654	219.696	237.56	234.904	0	221.649	0	0	215.491	0	240.451	246.311	214.979	0	226.128	237.35	236.673	236.555	210.97	229.546	0	0	256.904	225.077	252.747	231.525	0	243.068	0	0	229.646	0	251.422	251.548	0	245.465	249.63	274.696	0	232.149	229.319	226.962	248.684	232.855	238.013	238.598
		265	1212.04	244.626	225.578	244.184	237.176	0	217.913	0	0	218.251	0	243.804	245.874	208.129	222.62	225.448	233.743	234.555	235.39	221.879	221.144	0	0	259.667	223.208	237.476	236.9	0	249.282	0	0	218.874	0	237.987	255.482	252.513	237.411	257.342	275.528	0	241.742	240.268	231.352	254.405	233.278	234.213	240.558
		266	1215.9	238.525	224.293	232.331	236.697	0	227.116	0	0	237.908	0	250.011	247.314	217.472	218.043	227.154	227.468	231.657	229.486	209.712	229.074	0	215.588	267.621	220.547	234.641	238.892	0	249.764	0	0	220.976	0	255.916	233.212	254.949	241.714	249.191	263.089	0	245.267	239.515	235.399	246.921	237.369	237.3	226.025
		267	1219.76	236.407	222.417	239.497	235.475	0	219.354	0	0	225.934	0	251.822	254.055	217.963	227.603	217.065	244.135	236.707	230.74	0	221.964	0	224.902	257.098	214.811	243.226	243.577	0	248.103	0	0	240.437	0	249.224	254.162	258.511	260.152	256.886	264.257	0	250.14	241.859	226.313	249.838	231.439	239.962	249.119
		268	1223.62	246.378	226.824	236.55	237.187	0	231.117	0	0	220.658	0	251.957	248.375	219.472	235.433	219.642	233.737	234.816	231.371	216.747	228.675	0	0	269.86	211.403	233.867	235.987	218.234	258.762	0	246.167	230.919	0	241.817	241.393	256.645	242.471	250.48	261.55	0	253.048	220.38	231.025	235.114	232.396	243.553	238.044
		269	1227.48	251.105	215.884	235.621	239.364	0	228.652	0	0	223.826	0	248.491	247.087	211.324	0	209.335	236.947	240.366	230.825	0	229.74	223.992	222.297	261.125	225.318	238.799	228.97	0	253.683	0	0	230.959	0	245.626	239.124	256.161	236.635	249.693	278.053	0	259.344	231.647	227.609	240.215	223.316	241.857	242.531
		270	1231.34	234.698	221.882	243.167	232.611	0	222.801	0	0	232.591	0	255.126	251.581	209.982	220.173	215.858	240.523	233.013	232.129	201.451	228.703	0	217.808	248.518	219.746	239.645	218.482	0	258.021	0	0	240.939	0	252.366	240.494	250.615	249.62	252.958	271.92	0	247.096	223.345	228.484	240.709	226.057	239.497	240.711
		271	1235.2	242.753	229.134	243.904	0	0	230.654	0	0	231.745	0	252.325	254.015	218.653	0	216.613	227.985	234.053	224.818	0	217.134	219.806	223.557	254.65	210.21	236.17	219.872	232.417	260.934	0	0	222.528	0	245.01	242.386	259.702	239.13	252.116	271.305	0	249.724	235.838	234.055	251.318	226.407	235.328	245.426
		272	1239.06	238.72	222.311	232.446	245.291	0	219.249	0	0	226.989	0	247.238	250.525	206.199	0	216.387	245.471	231.216	229.685	221.233	229.925	214.405	212.157	242.542	219.636	245.537	236.236	0	253.344	0	232.761	223.944	0	249.05	237.246	257.693	235.288	244.577	266.254	0	245.868	233.805	228.156	239.698	227.366	240.496	242.936
		273	1242.92	246.522	215.879	246.163	237.99	0	227.955	0	0	224.741	0	258.896	253.925	204.444	0	216.406	225.323	228.107	219.407	208.119	229.371	223.216	208.674	238.563	218.543	235.117	233.665	223.028	252.861	0	0	220.93	0	255.834	243.688	255.987	243.162	245.372	265.948	0	246.16	227.897	226.823	249.642	223.692	239.694	250.461
		274	1246.78	238.988	225.383	239.242	242.951	0	216.467	0	0	237.776	0	252.072	252.145	210.151	222.982	226.095	225.727	231.806	225.493	204.523	226.253	223.14	215.513	247.836	213.742	249.305	244.094	210.341	251.698	0	0	230.989	0	256.712	247.057	255.655	238.468	248.672	275.111	0	248.068	226.893	221.854	250.532	231.664	243.293	255.242
		275	1250.64	249.05	220.705	247.002	232.574	0	215.38	0	0	228.392	0	258.259	248.991	205.73	224.698	219.774	235.526	231.288	224.757	205.114	226.504	222.29	206.228	250.309	212.848	244.301	245.346	220.808	240.37	0	0	217.802	0	239.389	245.045	267.834	236.513	247.034	265.53	0	249.416	221.951	225.989	248.762	226.308	230.612	253.742
		276	1254.5	243.555	221.252	241.253	249.083	0	213.971	0	0	217.404	0	253.554	248.81	205.921	224.311	223.637	234.081	241.295	226.842	0	227.202	224.02	210.064	240.306	217.914	237.699	238.216	220.202	243.256	0	0	226.626	0	256.626	252.432	255.286	242.883	245.275	274.883	0	257.631	216.999	219.139	250.402	224.46	229.264	250.508
		277	1258.36	243.429	217.323	239.138	0	0	215.991	0	0	225.076	0	255.126	257.158	200.484	214.081	221.018	232.459	244.522	221.695	225.289	231.446	222.359	216.377	244.624	214.085	245.162	235.783	226.772	248.453	0	0	230.374	0	239.952	240.672	254.447	0	249.6	266.384	0	246.333	222.918	216.076	247.261	225.949	233.838	241.502
		278	1262.22	247.907	213.49	245.199	251.46	0	221.419	0	0	218.529	0	258.672	258.505	204.573	0	224.365	233.499	231.02	229.523	202.136	230.313	220.245	227.748	240.448	207.734	237.677	233.046	222.076	259.101	0	240.743	229.574	0	252.334	252.189	264.838	249.108	239.617	268.902	0	258.122	217.494	227.174	255.742	240.646	235.583	252.762
		279	1266.08	250.878	215.896	243.258	0	0	217.684	0	0	215.915	0	258.294	246.861	209.829	201.871	220.691	238.898	234.777	222.635	220.138	219.891	224.119	210.734	248.994	209.457	240.331	242.187	222.608	248.371	0	0	231.644	0	251.495	253.002	249.401	240.586	243.159	272.197	0	249.321	233.903	219.819	248.672	215.692	230.081	243.698
		280	1269.94	250.85	221.841	239.281	246.324	0	229.56	0	0	224.324	0	250.037	248.886	210.27	0	220.601	242.942	246.027	227.169	212.075	225.513	225.726	216.558	246.118	214.931	243.185	237.981	221.53	243.028	0	246.945	234.272	0	250.556	243.031	256.138	232.799	234.061	271.106	0	243.566	233.513	221.879	256.865	234.803	220.824	250.879
		281	1273.8	242.641	221.621	247.573	234.838	0	228.255	0	0	223.163	0	260.297	259.826	214.998	215.288	229.902	237.212	229.81	226.622	215.049	241.735	225.924	0	259.814	215.53	233.745	237.449	208.105	234.811	0	239.952	233.664	0	246.324	243.232	261.38	233.419	240.058	265.109	0	240.582	238.917	221.707	251.71	226.001	234.239	251.991
		282	1277.66	254.444	222.991	238.271	237.339	0	225.73	0	0	223.442	0	256.09	258.518	210.2	214.364	225.446	238.163	243.26	227.722	0	228.003	210.477	213.369	251.666	219.643	236.222	241.543	223.897	231.175	0	249.808	234.601	0	240.977	247.49	256.23	237.803	242.273	256.498	0	240.182	220.876	235.567	233.984	222.27	231.828	249.717
		283	1281.52	246.633	224.47	236.673	219.557	0	220.877	0	0	218.322	0	244.681	257.49	202.913	209.309	228.594	235.955	229.823	236.058	213.451	233.167	216.009	219.669	248.958	216.256	241.267	246.951	219.589	226.379	238.218	249.192	235.668	0	244.735	253.212	251.179	240.41	239.844	265.008	0	249.47	239.062	232.525	250.377	223.385	228.121	245.347
		284	1285.38	243.897	218.563	248.764	236.838	0	216.841	0	202.931	216.117	0	255.405	248.166	209.198	221.071	228.801	246.669	233.694	218.801	211.941	230.764	217.47	212.977	250.487	231.366	246.662	250.642	225.471	229.191	0	250.138	246.088	0	251.559	252.465	248.44	248.673	240.383	274.295	0	244.661	231.679	234.712	252.104	212.884	234.51	243.977
		285	1289.24	239.305	212.479	240.473	229.931	0	223.395	0	244.741	217.842	0	257.133	251.651	200.155	0	223.718	241.449	227.03	237.427	222.872	233.496	226.742	0	261.18	225.354	247.795	249.341	222.609	219.712	0	0	236.881	0	255.856	243.968	252.359	245.372	244.588	268.821	0	242.393	230.445	230.555	248.564	218.96	236.629	244.668
		286	1293.1	253.994	215.077	254.65	219.855	0	217.13	0	0	218.058	0	265.405	240.495	202.21	213.725	218.583	241.076	231.539	239.489	0	227.996	213.636	225.053	252.644	227.372	239.443	238.079	214.511	224.094	0	247.335	232.321	0	250.564	261.842	255.535	256.123	245.841	264.71	0	249.9	236.067	231.876	251.088	219.464	0	246.73
		287	1296.96	251.119	220.43	244.959	228.625	0	221.726	0	243.106	223.939	0	262.494	240.662	210.836	216.088	224.539	237.035	239.485	235.127	0	228.964	213.467	216.283	246.249	218.821	236.152	238.985	213.034	218.047	0	253.28	231.617	0	249.073	250.812	244.133	230.842	244.436	254.451	0	245.881	240.997	226.105	253.557	232.059	226.142	245.605
		288	1300.82	242.282	209.687	250.066	0	0	224.038	0	238.857	222.539	0	256.627	252.127	211.424	205.598	221.784	236.958	230.856	234.67	214.913	230.799	235.078	224.555	262.154	227.485	246.174	245.584	213.741	224.049	0	254.925	224.403	0	247.705	246.442	255.587	243.307	248.725	261.924	234.844	241.743	242.199	235.121	253.89	218.067	239.323	249.706
		289	1304.68	247.775	217.604	257.542	225.654	0	214.057	0	245.757	218.486	0	257.477	249.933	199.802	209.847	234.948	226.683	236.667	234.23	216.94	227.451	213.031	220.922	249.784	220.784	239.937	235.47	222.653	228.24	0	254.659	227.602	0	248.308	241.981	249.293	235.961	253.222	259.148	0	227.981	243.021	223.548	257.892	222.598	238.616	231.579
		290	1308.54	250.526	217.099	240.23	0	0	215.866	0	0	228.105	0	252.098	253.785	208.048	212.04	228.363	250.495	229.934	233.818	214.333	221.321	219.866	222.843	237.664	224.478	221.931	243.207	215.992	224.292	0	247.453	244.255	0	252.619	250.91	252.666	243.16	249.338	255.73	0	240.271	241.293	217.212	245.645	235.876	244.492	243.232
		291	1312.4	265.322	216.52	244.088	239.581	0	215.64	0	245.657	212.188	0	263.556	243.037	218.555	222.005	214.934	242.75	224.078	218.098	220.509	237.491	227.235	222.985	245.89	228.032	245.26	232.362	216.26	232.813	0	254.656	220.916	0	255.493	246.469	241.003	243.542	245.105	261.034	241.2	261.901	244.386	237.566	245.293	226.664	235.924	228.222
		292	1316.26	256.649	223.871	255.012	244.507	0	215.566	0	236.296	211.151	0	272.038	254.106	199.604	222.955	216.574	241.702	233.655	226.413	0	234.409	236.541	225.419	265.434	219.784	237.337	243.763	220.499	253.625	0	260.34	225.978	0	244.24	233.899	239.819	237.679	260.782	260.967	0	252.444	249.897	228.179	248.932	210.503	237.704	235.955
		293	1320.12	247.09	219.87	246.306	228.698	0	224.24	0	230.062	213.371	0	254.019	242.33	195.761	230.005	221.176	256.814	247.907	228.52	0	227.984	222.373	222.565	239.827	232.6	249.156	231.685	208.338	239.258	0	263.229	217.018	0	249.559	242.341	243.762	237.236	255.381	266.859	226.696	242.612	236.212	223.712	244.942	219.087	235.069	236.558
		294	1323.98	243.351	216.413	234.553	243.532	0	221.672	0	232.436	206.192	0	254.619	241.962	200.85	224.936	212.304	244.365	226.243	222.081	219.93	231.798	220.346	218.848	248.629	235.506	246.088	237.863	213.614	251.474	0	249.851	231.078	0	262.215	228.495	225.814	241.098	266.866	270.907	233.604	255.912	243.714	235.001	247.285	228.579	226.242	236.389
		295	1327.84	263.742	216.75	246.996	231.487	0	228.852	0	232.641	202.086	0	249.253	238.853	212.664	220.388	221.979	233.779	253.889	228.16	0	221.247	227.325	218.066	238.01	233.006	247.799	241.639	223.108	258.891	0	262.475	221.437	0	248.546	233.072	235.227	235.249	248.614	262.152	227.419	257.395	244.599	226.14	240.034	214.134	219.781	229.053
		296	1331.7	254.503	218.118	245.152	222.881	0	224.292	0	238.26	216.676	0	254.881	244.199	205.364	227.48	220.481	242.404	232.467	227.21	0	230.128	228.694	220.2	250.998	234.23	239.349	235.926	217.265	242.048	0	262.519	222.677	0	249.366	244.904	243.112	243.184	260.223	269.565	238.957	254.199	237.232	237.339	249.691	221.949	238.266	239.021
		297	1335.56	252.085	222.296	248.675	227.632	0	217.399	0	239.665	212.389	0	250.906	257.987	202.11	223.931	219.034	238.167	236.965	230.505	0	238.298	222.59	230.959	236.814	216.864	247.217	0	215.068	240.505	0	256.87	225.576	0	249.025	252.529	232.734	232.817	272.402	258.976	232.26	253.681	236.01	222.945	251.096	218.651	234.201	233.806
		298	1339.42	245.511	216.096	240.274	237.247	0	224.911	0	231.197	209.078	0	252.655	242.377	206.995	221.149	218.089	242.983	225.453	232.985	0	224.097	233.512	223.325	249.906	226.758	250.141	0	215.712	252.2	0	252.835	237.68	0	246.262	237.674	241.256	237.27	253.809	263.722	231.287	257.824	235.768	219.157	255.92	216.941	235.787	231.294
		299	1343.28	257.366	214.85	244.24	231.483	0	221.072	0	244.432	213.363	0	264.509	249.02	207.722	215.088	214.304	244.146	224.174	223.351	0	232.147	216.221	217.678	242.095	226.202	246.214	234.641	221.462	249.39	0	254.652	225.01	0	256.151	242.515	238.492	235.626	256.817	263.443	233.562	254.628	236.776	220.409	258.368	225.299	237.974	240.315
		300	1347.14	256.712	225.798	239.838	242.074	0	230.942	0	237.897	218.707	0	246.858	234.692	205.707	220.349	219.293	242.308	234.66	227.054	0	0	222.499	225.338	256.664	226.929	250.13	0	216.432	249.111	0	259.146	214.159	0	249.091	242.009	235.024	233.002	255.504	260.866	235.064	257.857	231.136	221.468	260.376	223.907	243.673	247.15
		301	1351	249.657	221.25	236.799	249.831	0	226.691	0	245.097	222.553	0	252.928	238.568	200.265	224.372	218.693	253.233	230.732	233.184	0	222.567	216.825	216.756	262.558	226.79	234.231	0	212.722	245.597	238.467	262.791	232.471	0	252.768	241.983	234.864	0	265.49	262.562	231.621	250.687	236.555	227.536	255.143	219.927	245.134	251.154
		302	1354.86	248.86	206.272	245.245	239.903	0	226.891	0	227.679	217.202	0	255.669	239.809	210.535	227.734	221.053	238.249	221.914	228.265	0	219.197	213.617	214.342	252.576	227.316	232.003	0	221.786	245.111	0	263.225	224.515	0	246.699	240.379	232.68	243.038	259.632	271.731	238.115	239.244	218.141	219.318	245.024	217.394	241.208	243.742
		303	1358.72	241.397	223.984	244.049	238.697	0	229.994	0	242.029	0	0	248.742	234.702	205.505	225.768	213.469	243.292	223.435	243.736	0	224.909	219.38	221.211	270.725	234.501	229.11	0	221.434	231.651	0	258.535	235.066	0	250.774	243.411	237.484	234.245	252.896	266.745	235.309	247.477	231.101	235.956	253.753	215.146	239.265	244.265
		304	1362.58	242.381	223.336	258.404	235.034	0	238.641	0	236.966	217.123	0	259.004	231.443	214.568	221.081	219.869	247.5	226.428	240.744	0	0	211.811	214.371	259.775	230.65	231.753	0	224.577	241.674	239.032	257.365	236.368	0	242.799	238.175	247.591	229.958	262.33	264.561	226.154	240.516	224.355	229.708	253.78	217.135	228.082	243.783
		305	1366.44	245.942	231.692	236.095	234.518	0	235.75	0	226.402	0	0	247.825	235.4	214.995	214.447	215.744	243.267	223.454	242.213	0	0	215.774	215.571	260.412	232.236	236.038	0	213.742	232.677	0	262.785	231.566	0	247.146	235.341	244.647	231.482	248.988	271.517	232.507	252.856	230.272	231.959	251.545	229.892	241.038	241.136
		306	1370.3	255.129	228.079	249.572	242.748	0	223.566	0	237.738	209.566	0	259.132	232.082	215.609	206.106	218.353	236.978	230.167	237.301	0	229.006	217.042	213.962	257.184	238.626	236.838	232.079	227.821	252.453	0	253.02	222.868	0	251.355	240.578	251.467	244.103	247.104	265.744	218.727	257.853	232.76	221.834	240.632	221.633	242.925	239.902
		307	1374.16	256.486	228.394	234.794	248.786	0	220.086	0	233.455	219.552	0	265.011	239.765	215.105	209.197	224.962	238.91	211.64	244.886	0	226.181	216.749	208.337	258.657	229.3	227.23	235.659	221.951	237.238	0	254.088	224.449	0	237.074	252.284	249.232	230.997	246.986	259.356	229.951	249.019	234.148	232.893	241.475	235.731	245.717	248.332
		308	1378.02	257.798	219.332	234.043	247.535	0	221.442	0	225.164	216.013	0	247.768	240.394	209.91	218.477	237.898	236.483	226.983	233.62	0	237.836	217.245	246.184	247.943	231.569	230.895	0	229.856	246.95	0	256.549	226.699	0	239.25	240.323	249.467	231.749	245.366	256.55	217.169	248.341	225.49	235.005	249.775	219.319	250.902	236.904
		309	1381.88	263.544	214.254	239.087	247.417	0	222.545	0	227.583	0	0	250.787	241.827	216.523	233.233	220.035	235.068	235.973	231.891	0	218.983	210.516	214.76	256.456	234.016	242.12	0	222.893	239.901	241.612	256.467	236.604	0	252.944	244.884	243.116	237.406	243.061	270.588	229.907	259.197	219.191	229.275	258.391	218.837	229.817	234.236
		310	1385.74	251.085	210.51	246.577	245.985	0	223.581	0	237.907	216.514	0	256.628	234.261	213.936	237.254	209.875	235.004	223.353	230.699	0	229.893	217.28	210.246	248.552	232.2	236.778	0	218.355	239.872	0	253.463	235.76	0	247.546	245.27	244.495	233.986	247.454	258.724	249.598	247.619	0	229.172	246.013	218.088	258.063	246.21
		311	1389.6	255.591	209.121	243.249	249.259	0	215.052	0	229.287	218.741	0	246.601	242.026	247.765	236.779	219.473	226.981	215.139	237.419	0	222.867	211.46	217.613	246.941	235.306	222.798	0	213.136	236.555	233.11	257.455	243.488	0	252.736	253.378	248.376	233.608	254.06	256.378	237.174	254.573	219.861	224.052	245.724	222.218	254.076	252.831
		312	1393.46	243.381	214.483	252.575	243.465	0	211.397	0	231.499	0	0	249.068	246.304	214.094	228.592	220.172	236.46	221.735	238.075	0	220.099	226.873	225.283	245	222.244	237.215	242.014	216.758	245.273	247.179	256.124	248.559	0	249.439	239.324	241.296	254.317	240.434	268.274	232.404	253.02	227.366	223.446	254.238	226.878	258.39	252.983
		313	1397.32	257.702	219.224	243.719	235.826	0	225.965	0	236.803	210.391	0	257.645	234.387	217.42	234.143	215.687	230.52	230.922	237.914	0	217.698	218.952	218.883	233.823	227.088	241.075	249.448	222.284	241.688	0	250.166	234.412	0	255.265	241.478	261.867	244.058	249.919	256.73	243.518	252.293	222.172	217.317	242.516	215.57	251.766	243.001
		314	1401.18	247.403	217.174	243.853	242.989	0	226.659	0	232.41	210.153	0	260.556	238.417	206.024	231.442	224.87	225.597	226.803	230.771	0	226.984	228.683	212.745	243.234	219.831	233.773	237.355	215.217	243.031	238.728	251.074	225.572	0	246.631	241.344	238.914	249.809	244.894	250.099	240.227	266.532	224.345	214.585	235.84	217.741	247.456	242.001
		315	1405.04	242.952	217.201	241.021	234.392	0	229.525	0	230.11	222.701	0	246.548	240.425	207.865	232.685	218.353	218.437	223.939	242.846	0	220.259	221.132	209.218	254.962	228.851	237.928	248.257	227.347	234.487	244.683	263.539	235.677	0	264.197	244.505	248.606	249.445	253.962	269.288	229.313	261.999	220.583	227.191	238.961	223.739	250.055	253.116
		316	1408.9	252.309	219.496	256.994	238.484	0	219.215	0	245.444	215.621	0	235.905	249.423	210.557	233.948	228.798	224.02	213.02	235.681	0	228.148	219.54	227.774	246.059	226.581	237.603	0	220.659	235.342	255.547	255.209	239.595	0	251.077	228.045	234.536	235.703	249.777	277.22	224.432	260.142	223.015	228.873	243.001	221.275	250.3	247.621
		317	1412.76	235.845	218.553	271.783	242.037	0	217.382	0	241.707	219.251	0	257.77	243.052	201.906	231.223	221.076	226.716	226.831	249.039	0	224.026	218.704	215.888	244.455	221.427	233.297	229.548	230.634	242.132	237.12	257.997	234.085	0	244.406	241.278	246.449	236.881	255.062	257.029	217.426	255.604	0	218.279	231.723	228.011	247.703	240.143
		318	1416.62	246.003	223.349	239.898	243.961	0	228.085	0	241.137	204.88	0	243.698	231.12	211.193	246.946	226.677	227.996	225.874	238.402	0	227.679	212.369	217.316	238.922	221.846	233.179	225.921	230.444	250.886	242.908	257.18	235.526	0	251.363	238.072	250.549	230.187	238.439	253.885	228.325	249.332	220.102	218.858	234.49	226.545	231.854	240.807
		319	1420.48	232.624	224.653	244.806	242.269	0	237.233	0	230.482	216.553	0	243.229	258.36	209.564	243.856	210.951	222.733	219	235.654	0	227.887	222.502	221.186	249.167	217.889	246.687	225.732	222.666	238.97	241.715	254.732	230.602	0	244.584	237.553	243.288	232.447	249.654	249.14	226.838	256.711	224.2	216.365	234.853	225.139	243.586	229.356
		320	1424.34	253.793	220.424	242.061	227.042	0	222.843	0	240.119	214.876	0	254.963	244.762	195.066	236.049	214.272	218.888	221.609	244.506	0	222.278	214.443	246.436	250.926	224.88	238.554	237.682	232.758	237.525	240.937	257.524	234.588	0	245.519	236.37	237.573	230.839	249.509	252.441	226.271	256.699	229.737	216.114	241.739	227.239	244.426	232.6
		321	1428.2	247.517	215.373	242.97	238.51	0	225.928	0	230.443	213.049	0	249.461	235.635	195.96	240.133	224.637	231.006	228.237	237.521	0	228.88	222.336	238.806	240.356	230.775	234.292	235.167	230.763	234.769	248.44	268.848	234.162	0	245.864	231.531	246.902	232.703	245.593	245.366	220.488	265.925	228.046	221.855	237.277	225.596	263.541	240.101
		322	1432.06	245.619	227.26	235.638	235.326	0	226.674	0	234.703	224.558	0	257.35	235.888	201.655	238.869	204.79	226.164	214.851	251.009	0	221.858	212.164	215.532	249.393	220.041	234.324	234.234	227.585	235.179	248.404	259.376	228.526	0	251.74	229.319	249.121	232.846	241.122	247.535	223.261	255.887	251.99	211.769	239.515	230.407	242.83	246.5
		323	1435.92	246.336	227.358	240.025	247.64	0	230.981	0	242.911	212.782	0	259.924	244.692	206.689	229.519	202.533	226.795	227.982	226.439	0	220.856	216.049	225.215	257.063	223.829	241.117	233.975	227.251	240.134	231.732	255.92	229.181	0	238.478	234.614	248.697	234.54	254.687	248.427	223.746	261.972	233.674	227.438	231.228	220.424	251.248	240.223
		324	1439.78	249.707	228.306	241.604	239.644	0	223.804	0	241.851	209.532	0	258.026	234.46	196.773	225.918	220.295	227.831	218.376	252.053	0	217.899	216.796	228.102	236.786	225.838	239.302	241.402	228.024	242.78	242.44	250.376	226.088	0	247.67	229.344	246.576	221.789	255.772	259.922	222.22	263.248	226.212	228.333	242.674	231.352	254.031	231.64
		325	1443.64	240.929	224.654	239.735	240.867	0	229.326	0	239.096	213.625	0	256.41	254.385	204.257	232.768	210.66	233.163	230.692	241.801	0	220.104	221.713	224.692	247.461	223.927	235.482	242.42	232.972	243.414	236.727	262.751	230.298	0	250.646	230.73	240.896	222.011	253.595	243.952	224.356	256.615	231.407	228.889	235.879	223.337	246.049	242.051
		326	1447.5	243.349	229.331	242.081	241.128	0	238.126	0	240.979	212.288	0	251.37	241.14	212.599	235.433	202.013	215.563	220.306	247.177	0	220.768	215.175	221.702	249.203	219.765	234.722	245.829	226.92	235.505	245.056	252.425	225.568	0	248.177	229.655	246.525	219.03	249.361	243.074	226.99	265.477	226.483	232.144	234.51	229.404	256.07	246.692
		327	1451.36	247.869	229.192	243.95	253.57	0	239.456	0	238.648	221.193	0	257.06	247.787	198.035	228.581	206.88	228.986	216.811	237.882	0	221.975	219.977	226.755	244.002	231.191	232.292	0	225.033	241.744	250.461	264.078	219.702	0	247.373	238.476	247.558	223.43	237.288	262.8	224.409	259.113	233.884	224.587	247.763	209.247	238.848	241.492
		328	1455.22	247.491	217.831	247.015	246.684	0	231.93	0	230.538	225.061	0	263.764	225.905	209.955	236.95	217.657	214.49	223.09	230.434	0	0	205.502	226.053	246.561	233.111	235.672	242.148	224.61	228.882	243.409	258.861	220.268	0	251.187	227.883	249.111	222.402	240.46	255.166	232.52	271.645	230.114	226.676	229.817	218.501	241.818	247.257
		329	1459.08	251.472	222.01	234.508	240.682	0	227.58	0	226.749	222.223	0	253.423	234.153	240.65	231.22	214.07	231.396	221.144	237.601	0	0	208.035	214.595	249.264	217.75	230.453	0	231.303	226.424	238.752	248.543	218.126	0	238.13	229.139	247.374	230.932	241.522	255.662	226.293	269.732	232.758	224.485	232.912	216.964	245.274	247.534
		330	1462.94	255.586	223.037	247.009	242.779	0	219.685	0	236.716	221.828	0	261.14	235.627	199.137	238.955	227.689	220.607	215.96	236.758	0	214.514	211.154	231.084	255.741	236.088	232.661	0	235.726	228.788	246.441	259.823	216.141	0	243.361	230.605	254.742	240.115	249.85	247.32	230.109	255.323	236.21	217.913	226.042	223.737	254.247	244.445
		331	1466.8	255.91	230.499	249.535	240.521	0	242.841	0	232.488	215.982	0	252.779	229.289	207.97	230.838	224.235	221.436	224.445	239.831	0	202.813	213.332	230.426	252.323	223.03	231.241	240.497	224.098	228.476	248.037	252.413	219.884	0	236.625	235.879	250.261	218.034	252.965	261.725	226.588	262.5	236.479	222.516	237.731	0	247.95	258.351
		332	1470.66	241.143	222.995	254.604	242.629	0	230.484	0	247.457	219.968	0	259.096	243.258	202.018	231.799	223.502	236.436	226.477	234.942	0	205.638	230.404	227.475	257.214	238.197	245.564	0	227.474	231.366	246.071	268.346	213.141	0	251.883	233.562	241.238	222.036	242.207	273.063	227.406	261.318	224.187	230.786	225.353	208.198	238.697	244.319
		333	1474.52	247.824	226.906	251.573	250.652	0	235.124	0	239.61	225.146	0	255.846	240.497	221.901	240.987	216.695	226.721	219.392	235.788	0	221.665	214.662	220.087	260.57	227.992	236.184	237.306	230.938	223.362	253.042	251.666	230.68	0	249.907	227.524	237.182	228.227	246.897	250.638	224.769	263.606	244.909	229.51	230.545	216.738	235.93	241.457
		334	1478.38	242.229	214.268	234.869	249.052	0	231.073	0	241.612	221.753	0	257.754	251.128	202.409	230.609	212.57	218.155	222.159	244.656	0	217.288	216.014	239.473	260.567	233.721	238.611	239.635	216.995	228.997	237.279	258.194	221.603	0	241.583	230	256.672	236.697	264.039	256.663	214.866	271.732	243.74	219.615	221.048	208.014	237.775	249.85
		335	1482.24	232.187	224.431	240.909	240.699	0	226.078	0	236.847	223.339	0	256.019	250.355	211.724	231.826	225.936	231.185	215.87	227.16	0	221.601	210.293	229.096	253.539	218.375	230.833	0	222.818	227.95	242.015	256.176	235.16	0	240.013	245.831	249.401	0	254.848	261.049	220.942	260.482	241.37	229.905	234.178	215.482	236.762	242.469
		336	1486.1	259.209	218.605	250.254	244.223	0	231.507	0	239.35	217.673	0	258.104	234.311	214.054	244.53	219.753	231.863	221.41	240.662	0	223.027	211.475	229.216	244.899	217.803	231.485	0	217.587	221.505	238.909	254.038	225.261	0	230.014	236.968	240.911	0	247.249	262.616	222.455	264.115	237.988	213.084	227.26	212.364	233.104	237.806
		337	1489.96	251.02	213.732	250.665	239.356	0	227.261	0	226.8	217.482	0	265.324	239.078	217.168	241.645	220.396	229.403	215.536	235.814	214.829	0	201.194	233.631	262.14	223.018	236.73	0	214.34	227.743	246.822	257.205	215.718	0	234.702	224.453	245.119	235.22	241.96	254.189	224.461	249.956	230.055	212.093	0	222.552	247.366	234.543
		338	1493.82	250.474	215.444	244.347	249.507	0	230.925	0	222.37	234.306	0	251.623	228.494	206.807	241.384	214.476	224.785	227.486	244.932	218.013	231.437	204.535	226.326	241.307	232.752	233.814	0	223.005	237.326	244.841	253.064	221.427	0	235.667	225.876	234.498	257.089	243.236	264.858	231.586	256.703	237.035	222.337	220.009	222.049	242.003	232.218
		339	1497.68	251.624	220.559	242.102	251.418	0	221.703	0	240.617	234.625	0	257.953	237.043	213.774	231.974	222.118	223.043	228.616	237.095	223.71	217.311	210.062	220.589	250.971	233.148	232.732	0	226.767	219.745	237.442	252.833	232.159	0	249.09	231.496	250.71	223.198	244.943	255.071	227.45	259.603	234.787	222.4	0	226.298	243.154	240.079
		340	1501.54	248.412	219.164	242.333	244.176	0	240.588	0	227.162	220.947	0	248.248	225.781	197.235	232.961	211.275	225.797	218.506	237.8	209.722	214.931	205.289	224.572	250.808	229.723	241.757	237.235	214.725	211.947	233.086	253.444	223.336	0	250.48	226.177	230.434	231.323	241.278	272.837	218.933	256.442	242.53	222.621	228.485	225.745	240.217	227.417
		341	1505.4	246.814	228.894	245.939	239.745	0	225.941	0	228.348	219.326	0	257.719	252.333	201.144	243.341	213.64	230.165	226.768	240.934	210.879	211.258	202.195	227.443	246.831	217.928	250.151	0	220.942	234.98	236.11	249.847	228.055	0	239.501	222.933	239.413	224.891	241.395	252.339	211.051	260.293	232.654	220.434	0	231.169	244.5	232.134
		342	1509.26	245.344	225.965	231.229	233.575	0	234.398	0	241.555	225.262	0	260.198	231.481	197.643	240.071	213.806	233.806	232.859	244.723	210.88	208.42	203.908	223.421	257.73	219.955	234.584	225.694	227.077	224.554	238.631	251.88	233.758	0	237.771	226.737	239.823	218.241	241.483	277.667	228.935	260.289	235.018	215.591	218.162	228.929	232.693	234.285
		343	1513.12	245.787	227.434	233.196	253.155	0	223.351	0	237.245	231.591	0	259.695	232.057	203.356	230.223	215.485	229.124	210.419	235.585	212.539	212.939	213.005	230.094	254.785	220.217	237.727	229.866	218.753	225.699	242.75	255.457	230.585	208.199	238.843	231.835	237.425	224.158	243.562	275.045	222.956	253.388	246.145	215.306	223.306	232.406	241.332	240.353
		344	1516.98	251.009	233.571	270.075	242.12	0	226.569	0	230.25	223.371	0	261.746	232.711	198.046	233.06	221.74	237.415	234.945	242.088	199.733	212.898	209.44	216.096	248.813	219.631	228.774	0	220.149	239.08	0	238.556	226.94	0	251.761	229.658	221.905	231.318	251.858	276.698	231.578	256.043	240.75	218.635	218.202	227.278	239.42	238.482
		345	1520.84	247.013	224.11	237.855	245.556	0	237.432	0	233.003	228.187	0	262.95	242.747	216.194	226.88	224.528	222.669	218.958	230.699	211.03	220.272	204.12	243.289	240.75	218.816	237.782	0	215.518	235.045	241.976	248.644	223.907	0	249.272	218.24	235.907	214.882	240.472	269.842	224.639	255.995	229.193	215.679	0	220.89	236.228	233.311
		346	1524.7	253.246	213.935	229.057	246.697	0	229.472	0	234.965	227.619	0	260.48	237.882	205.995	227.538	219.949	224.053	217.785	242.92	207.39	217.906	213.756	219.388	230.201	225.686	234.278	230.164	215.729	217.687	242.903	247.928	223.56	0	246.015	230.923	226.205	224.604	236.769	261.613	229.285	252.848	238.765	232.102	0	229.474	261.833	231.183
		347	1528.56	248.227	214.668	241.579	235.174	0	226.122	0	229.963	230.76	0	257.84	245.81	201.904	217.459	219.715	227.576	218.573	238.21	213.926	218.593	206.556	226.134	234.601	208.225	234.442	0	218.611	241.243	0	247.995	223.237	0	238.451	225.053	225.133	223.665	237.338	261.016	233.596	271.918	241.174	232.924	0	236.786	234.746	234.291
		348	1532.42	237.463	211.684	242.813	242.199	0	227.256	0	232.972	220.955	0	263.893	255.901	199.039	214.327	216.194	231.384	223.271	229.352	221.523	216.727	204.95	228.057	231.363	217.027	233.194	240.35	206.286	256.292	239.698	251.579	223.311	219.374	245.551	238.185	223.515	219.454	246.641	277.793	230.214	248.613	233.869	220.864	0	232.313	242.481	228.482
		349	1536.28	245.475	222.839	234.619	232.876	0	220.791	0	231.054	226.341	0	261.736	239.809	201.587	219.725	218.218	226.593	225.081	241.804	216.917	225.899	199.888	218.054	238.066	221.623	231.419	236.847	209.743	181.396	0	243.236	233.244	211.009	0	234.625	229.169	214.208	243.227	252.135	223.076	248.908	238.766	223.147	0	227.808	233.449	230.76
		350	1540.14	266.534	210.164	230.761	237.04	0	211.081	0	241.41	220.507	0	244.646	256.276	201.785	208.988	210.657	235.386	210.974	244.146	220	0	216.665	220.677	242.903	209.123	245.773	229.433	217.189	255.164	245.75	240.885	232.358	210.489	251.715	235.372	222.945	210.619	256.045	267.472	230.585	239.581	257.755	213.729	224.543	239.227	233.477	226.645
		351	1544	251.765	218.377	244.046	234.623	0	221.911	0	237.559	223.336	0	246.336	227.919	195.674	209.15	217.54	245.23	205.162	244.553	213.154	217.027	206.563	219.458	236.425	219.945	241.167	233.175	221.289	260.781	0	236.997	241.387	0	244.439	224.465	230.162	218.527	242.043	264.621	232.72	248.566	235.272	219.333	240.676	236.192	247.572	238.216
		352	1547.86	251.281	225.839	236.251	240.448	0	224.145	0	232.476	213.624	0	249.398	229.774	206.087	209.454	219.231	230.832	221.677	252.639	214.377	225.614	210.359	214.076	232.706	225.545	230.489	231.187	216.232	241.659	0	241.694	238.443	214.24	228.614	237.693	228.946	227.568	240.995	287.509	230.485	238.542	235.814	213.057	0	228.522	252.593	236.326
		353	1551.72	260.396	211.013	233.146	229.551	0	221.595	0	227.111	217.022	0	251.41	240.248	213.609	203.415	213.124	225.235	221.52	229.929	218.166	213.831	200.765	212.169	243.005	221.042	240.475	235.266	211.664	242.384	0	236.648	218.141	221.823	253.524	232.394	229.114	217.276	239.412	270.361	226.851	244.189	227.874	223.033	0	219.74	250.232	240.851
		354	1555.58	263.246	210.549	235.615	238.563	0	219.784	0	219.18	209.947	0	241.79	251.019	210.918	198.407	217.768	237.172	222.947	237.545	208.327	219.909	201.226	227.84	254.033	222.286	234.648	230.865	218.59	247.578	0	245.099	227.467	221.528	254.875	225.001	225.21	221.759	236.73	256.662	232.143	254.093	228.947	224.23	0	218.204	245.46	222.24
		355	1559.44	260.563	224.485	241.518	237.496	0	223.732	0	227.153	206.149	0	258.75	230.226	194.159	210.542	216.568	244.03	217.627	238.751	224.769	218.959	202.831	232.28	239.016	229.258	238.069	229.42	208.465	245.028	0	247.646	242.049	224.113	246.791	225.663	239.834	210.102	235.793	258.886	229.548	258.682	231.331	216.509	0	226.451	244.506	227.76
		356	1563.3	263.374	215.78	244.644	254.043	0	225.114	0	234.233	210.849	0	255.585	239.36	191.765	205.199	212.029	230.336	225.127	235.58	219.878	210.263	202.631	232.332	249.757	205.577	228.635	227.617	218.922	258.784	0	242.748	241.846	212.97	248.384	238.086	223.853	215.372	252.592	270.921	234.544	241.506	239.835	223.764	0	239.422	250.793	0
		357	1567.16	263.042	205.647	247.389	247.264	0	233.234	0	232.308	201.274	0	264.316	236.106	195.634	0	206.841	232.644	227.719	229.765	228.174	208.295	222.05	231.644	242.629	213.417	236.702	237.101	212.338	244.702	0	252.152	231.186	223.944	243.039	230.988	237.714	218.863	234.824	252.816	241.274	249.28	232.758	229.262	0	233.596	251.367	0
		358	1571.02	258.811	199.807	240.705	243.935	0	218.281	0	232.377	212.165	0	251.272	232.559	198.318	202.798	210.849	240.573	218.004	235.302	229.807	214.619	206.324	228.484	243.705	233.016	222.657	225.652	212.622	251.431	0	243.1	227.666	220.513	243.388	222.069	229.8	210.332	240.526	261.925	235.577	236.322	238.321	216.007	0	215.694	0	232.338
		359	1574.88	264.369	217.76	242.428	243.451	0	220.509	0	233.806	208.217	0	241.073	246.404	0	0	214.469	233.081	217.465	232.73	212.818	207.885	213.616	218.15	240.692	222.712	241.662	0	213.478	241.93	0	248.16	234.008	215.724	236.727	231.235	224.084	213.455	245.193	260.27	253.107	246.954	232.492	222.302	0	221.624	256.738	232.545
		360	1578.74	261.821	210.843	251.971	255.204	0	225.114	0	230.083	208.5	0	240.004	240.165	193.178	202.528	212.025	230.537	218.047	231.073	211.862	205.081	213.616	217.547	249.769	215.024	230.131	229.729	209.798	247.008	0	253.488	235.157	0	238.33	224.89	230.033	213.417	225.076	256.584	222.542	248.119	252.42	228.285	0	213.604	252.026	223.324
		361	1582.6	266.606	208.242	256.348	241.508	0	235.186	0	228.687	206.733	0	236.768	245.104	193.594	201.044	220.141	235.637	216.704	231.227	216.44	0	210.546	233.875	253.084	218.204	231.719	234.07	217.253	247.578	0	247.268	231.473	226.232	231.447	230.153	227.313	212.188	230.188	263.031	229.136	224.742	232.733	230.573	0	231.446	245.251	216.268
		362	1586.46	252.633	219.721	242.942	252.302	0	228.71	0	230.977	208.785	0	255.758	243.942	185.194	0	208.18	232.371	221.934	230.013	223.147	204.526	218.575	220.005	257.01	219.02	230.573	226.179	222.974	257.552	0	250.482	236.512	0	244.528	229.016	225.202	213.477	241.502	250.896	224.744	246.308	240.194	225.788	0	226.589	256.409	219.508
		363	1590.32	259.101	214.538	243.886	235.112	0	232.542	0	231.088	210.597	0	253.558	235.541	192.004	204.639	206.639	239.013	202.077	225.131	218.557	214.639	214.905	218.116	253.583	227.677	219.608	228.776	218.955	239.035	0	240.195	238.121	0	245.01	226.508	229.824	206.546	240.038	257.385	224.075	246.619	236.669	227.444	0	221.661	261.766	221.634
		364	1594.18	266.411	214.07	235.841	242.489	0	218.697	0	233.792	207.237	0	256.306	239.766	194.579	0	219.356	0	218.523	217.505	205.142	218.727	209.852	220.655	246.672	229.336	232.446	0	212.52	235.36	0	245.384	234.03	0	241.424	236.534	232.912	211.811	253.747	252.563	221.35	248.571	228.466	215.714	0	213.598	247.904	223.778
		365	1598.04	262.565	213.573	243.521	235.905	0	220.735	0	225.852	204.306	0	257.859	239.703	182.079	0	208.93	237.732	245.699	224.684	213.801	0	214.799	212.447	251.912	220.299	219.682	240.096	209.631	252.024	0	243.205	243.974	0	240.482	221.782	224.088	0	242.929	257.658	219.479	247.931	232.101	208.618	0	222.556	250.872	225.651
		366	1601.9	271.377	219.718	234.828	252	0	219.965	0	239.982	204.993	0	259.648	239.537	190.996	202.159	206.442	238.474	220.657	222.193	216.746	0	209.196	211.654	246.639	229.051	221.346	232.467	216.893	249.655	0	244.313	250.346	0	246.411	217.013	221.451	219.448	246.408	253.378	205.917	245.101	222.151	217.152	0	219.559	254.169	219.757
		367	1605.76	262.356	220.258	237.165	245.47	0	226.642	0	241.99	204.585	0	261.491	248.294	198.164	199.255	191.877	231.793	222.636	224.186	217.398	217.676	211.695	223.593	248.546	223.139	225.05	243.771	223.128	248.247	0	251.694	237.928	0	238.538	224.381	227.168	208.44	234.653	255.71	220.218	237.009	227.568	220.74	0	224.081	244.734	229.52
		368	1609.62	261.652	217.252	236.52	232.243	0	218.097	0	243.136	219.124	0	247.514	243.693	193.551	203.999	209.672	227.438	234.247	230.484	227.239	203.458	209.118	223.217	265.943	216.763	208.552	230.815	223.589	246.356	0	246.79	230.505	0	237.369	229.107	239.51	0	244.43	261.968	224.318	241.469	238.447	214.068	0	216.297	257.564	227.829
		369	1613.48	246.788	213.076	227.106	241.138	0	222.926	0	238.028	208.921	0	245.33	239.704	207.944	196.862	213.455	235.91	223.326	239.808	217.446	205.989	211.973	228.415	261.102	208.05	220.588	245.242	222.743	253.077	0	260.762	229.993	0	245.955	238.236	241.684	206.072	265.014	245.175	226.261	233.943	223.528	215.123	0	209.066	244.077	219.833
		370	1617.34	259.733	227.507	232.595	237.119	0	225.908	0	240.291	215.025	0	242.149	252.516	185.427	0	193.284	230.467	223.172	232.152	218.447	204.846	215.575	216.1	263.805	211.289	224.255	240.984	217.619	238.402	0	246.787	224.12	0	248.232	230.122	227.613	211.212	245.774	251.01	232.086	248.122	242.26	216.24	264.683	207.229	240.313	225.018
		371	1621.2	257.862	212.043	220.508	247.056	0	222.12	0	235.638	215.442	0	240.764	247.746	189.387	190.939	198.665	232.039	208.912	237.159	217.603	200.68	215.832	211.927	252.994	214.581	216.424	238.104	220.024	255.76	0	251.894	234.945	0	262.209	227.663	228.057	201.276	255.987	246.612	220.313	242.006	230.806	218.746	0	211.802	243.886	218.171
		372	1625.06	256.208	212.201	229.445	258.221	0	224.57	0	241.33	210.386	0	241.89	249.7	200.534	0	204.975	235.548	202.956	239.033	215.204	211.502	219.014	228.953	269.273	208.861	234.177	234.643	200.718	256.309	235.578	254.183	234.694	0	257.476	225.619	247.099	199.665	249.051	256.975	232.948	237.798	245.383	213.841	0	227.747	250.033	212.001
		373	1628.92	251.44	214.795	236.574	247.505	0	230.685	0	245.106	226.298	0	255.667	256.279	202.704	0	201.25	228.593	212.337	233.542	212.839	226.121	222.363	221.174	266.702	212.773	231.336	239.871	201.728	254.542	0	248.802	236.105	0	243.873	217.512	238.231	200.096	255.901	258.712	226.035	242.51	249.949	216.163	0	220.755	249.471	216.942
		374	1632.78	260.351	213.622	237.583	260.684	0	223.179	0	241.21	221.758	0	244.846	252.283	200.152	196.909	199.574	0	207.249	237.427	228.022	221.345	215.057	227.878	256.028	205.751	229.541	235.742	210.2	241.077	231.082	241.951	228.097	0	261.796	233.683	248.223	202.831	245.718	254.551	229.359	250.37	242.753	220.263	0	227.262	236.614	215.223
		375	1636.64	258.73	212.46	236.213	242.194	0	229.496	0	226.316	231.437	0	246.736	249.366	200.965	193.182	199.901	232.601	234.486	230.283	213.635	218.551	210.914	216.099	261.795	222.035	227.275	242.716	217.184	256.71	0	257.504	211.741	0	260.779	238.951	229.929	204.702	241.081	242.99	241.471	247.428	244.655	215.533	0	217.23	251.939	215.801
		376	1640.5	263.59	224.984	241.523	242.653	0	229.805	0	228.034	229.101	0	247.812	245.749	195.056	203	208.15	240.363	220.707	234.839	225.302	215.504	222.758	231.372	268.873	214.885	223.129	238.309	212.88	246.774	239.844	248.974	231.073	0	256.789	237.268	238.453	211.126	236.311	243.247	229.331	247.983	252.447	229.462	0	213.611	250.73	231.168
		377	1644.36	244.626	222.516	242.154	259.818	0	230.965	0	236.24	233.454	0	235.019	241.753	197.177	0	202.384	242.283	210.07	231.869	213.025	219.207	219.274	224.071	263.74	213.009	233.298	244.321	214.2	245.359	0	248.939	233.916	0	254.239	231.583	259.862	209.374	236.282	259.74	231.167	246.838	240.8	219.936	0	202.563	261.328	214.872
		378	1648.22	269.703	219.06	236.865	247.447	0	233.408	0	0	229.48	0	247.384	241.985	201.562	0	207.081	242.179	209.513	226.703	226.834	230.024	217.109	233.963	265.244	216.77	217.608	238.436	216.624	248.27	0	249.895	229.119	0	247.21	224.121	241.818	210.47	228.063	242.956	237.745	240.586	243.008	217.547	0	212.763	255.354	209.422
		379	1652.08	270.995	212.563	233.585	253.654	0	223.609	0	236.424	222.438	0	239.787	252.375	190.831	195.104	205.664	0	209.333	231.51	209.661	225.314	220.664	251.455	260.492	212.797	211.718	249.599	216.598	252.834	0	249.328	217.818	0	254.205	225.528	252.376	207.09	241.646	243.777	222.512	246.383	239.626	220.227	0	214.992	243.543	213.186
		380	1655.94	263.908	217.369	231.584	243.893	0	235.636	0	232.467	232.077	0	248.354	238.434	195.78	195.6	205.442	242.738	213.026	227.233	232.688	236.544	210.149	227.035	247.963	209.578	230.321	248.836	227.338	248.306	0	236.035	212.55	0	240.594	238.589	259.554	213.582	240.259	252.708	223.329	256.713	252.305	231.994	0	205.377	251.394	226.157
		381	1659.8	257.309	216.434	237.633	262.098	0	237.131	0	220.391	221.819	0	248.669	245.066	200.669	197.533	208.604	244.083	213.478	232.73	219.15	225.163	213.177	201.02	251.005	213.768	224.46	246.977	219.62	253.418	242.77	241.874	218.705	0	258.086	221.128	243.537	213.572	238.971	246.276	222.827	238.336	251.038	228.43	0	220.2	251.324	221.504
		382	1663.66	252.332	0	224.595	249.882	0	225.136	0	0	231.078	0	244.196	255.66	197.518	0	209.429	249.583	213.801	236.656	216.754	233.075	210.959	218.874	249.462	211.967	220.609	250.907	210.812	256.55	244.862	240.912	218.12	0	251.686	231.967	241.326	205.003	252.247	238.721	232.258	240.501	237.466	228.735	0	215.673	254.793	242.396
		383	1667.52	265.952	218.007	242.052	256.977	0	228.171	0	236.5	223.311	0	241.61	247.063	198.125	191.805	202.989	239.295	198.426	221.433	207.048	235.758	203.267	212.5	261.863	213.063	229.211	245.317	217.386	247.314	236.706	252.929	210.796	0	243.678	230.922	250.831	220.142	253.917	245.34	227.776	238.734	240.455	226.191	0	219.926	249.677	227.206
		384	1671.38	255.955	208.465	232.904	247.927	0	240.615	0	0	229.459	0	244.237	271.668	205.25	194.57	210.906	241.956	199.339	226.975	214.247	228.732	216.556	216.888	259.135	219.15	227.793	239.245	205.746	277.917	242.863	238.902	220.455	0	250.484	224.333	252.658	215.646	236.533	251.788	225.435	249.315	240.482	219.238	0	218.657	243.082	229.335
		385	1675.24	246.129	202.73	228.476	246.425	0	230.545	0	234.077	220.017	0	248.503	244.183	197.151	209.395	217.119	241.95	210.206	223.848	217.659	216.518	212.486	217.495	249.419	208.627	244.497	258.906	207.077	257.27	236.08	236.561	224.532	0	259.771	241.333	252.962	215.809	238.669	254.243	231.155	238.48	242.279	215.334	0	216.002	246.04	233.095
		386	1679.1	263.876	211.289	238.238	261.041	0	212.408	0	219.636	215.663	0	250.842	256.144	199.812	211.599	0	249.854	216.137	215.164	222.996	218.127	208.657	239.493	237.801	210.549	244.404	244.54	215.791	253.169	247.377	241.124	209.284	0	253.418	243.283	239.181	210.158	241.63	238.346	231.429	240.23	229.037	220.722	0	217.772	274.373	220.375
		387	1682.96	256.955	214.839	237.128	258.017	0	203.652	0	224.857	216.34	0	241.482	247.456	189.014	204.522	202.72	236.869	221.503	230.421	208.02	228.346	208.554	203.713	244.525	210.224	237.588	251.023	204.962	245.838	237.366	233.184	219.791	0	250.314	239.39	239.594	197.551	236.23	240.919	220.446	249.821	240.481	212.16	0	220.773	252.486	238.627
		388	1686.82	273.126	216.029	236.064	262.813	0	206.773	0	0	221.644	0	250.955	255.202	192.228	206.439	213.183	244.473	217.354	237.117	218.734	224.222	207.761	227.101	239.651	207.779	242.023	241.559	212.344	241.014	246.383	244.215	226.086	0	257.987	252.051	234.466	206.127	254.941	255.008	220.71	238.808	232.012	203.717	0	210.494	259.822	222.77
		389	1690.68	261.755	203.206	235.96	263.195	0	208.229	0	229.567	223.738	0	252.033	256.501	198.241	206.859	215.832	242.551	225.352	243.745	219.508	223.242	210.692	221.755	250.318	213.708	225.663	248.119	207.188	254.424	246.793	242.418	218.287	0	235.909	234.631	251.668	211.078	245.955	248.683	224.297	232.062	235.189	213.537	0	210.801	248.408	228.286
		390	1694.54	253.436	198.394	240.66	236.591	0	207.891	0	224.149	223.065	0	237.249	253.061	195.778	222.134	221.352	240.695	209.124	240.035	237.152	215.556	206.437	213.394	263.625	213.89	224.724	250.672	217.178	242.318	244.717	235.551	222.252	0	247.019	241.208	253.02	208.564	237.167	254.987	220.401	253.713	226.866	210.965	0	206.741	252.253	222.012
		391	1698.4	266.68	198.809	250.185	256.25	0	211.866	0	216.135	217.697	0	249.841	245.517	200.434	216.246	214.791	240.258	204.182	240.349	219.135	214.934	196.444	232.496	256.127	203.222	233.055	246.043	210.245	247.008	248.004	239.749	212.678	0	252.012	238.609	246.129	211.677	243.41	239.494	222.538	234.617	234.155	215.413	0	207.466	249.131	216.489
		392	1702.26	255.745	202.931	243.746	260.342	0	215.422	0	217.465	212.065	0	248.45	254.672	246.195	210.742	223.194	234.775	262.263	231.12	215.21	230.673	206.268	213.148	253.838	213.651	231.486	251.749	229.819	249.903	237	243.586	211.45	0	244.672	245.144	270.908	213.244	230.693	245.631	218.068	243.174	232.731	213.209	0	207.548	245.495	228.619
		393	1706.12	253.52	204.922	231.566	253.758	0	228.559	0	222.359	214.962	0	248.612	251.983	226.526	212.796	207.833	234.929	196.235	242.353	212.236	221.916	205.547	239.218	242.653	209.252	227.471	249.416	220.003	239.817	248.474	250.505	203.191	0	253.636	231.989	246.905	214.76	245.571	253.529	223.261	238.131	247.644	210.323	0	201.044	256.336	218.075
		394	1709.98	250.251	209.956	273.778	243.687	0	215.874	0	222.121	212.857	0	249.591	249.467	204.29	215.803	205.323	233	216.529	234.251	209.644	228.347	211.953	229.192	244.273	203.548	231.405	239.374	219.045	249.048	252.079	238.236	207.104	214.689	257.898	220.237	234.855	211.555	222.638	256.389	213.906	253.452	227.295	208.784	0	211.422	254.517	228.111
		395	1713.84	252.936	210.51	240.952	253.331	0	222.94	0	223.882	223.441	0	250.807	242.043	191.712	220.184	202.48	222.832	231.062	238.009	211.822	222.767	201.665	215.44	253.118	208.282	235.745	234.543	215.005	255.876	262.58	244.472	201.864	0	250.327	224.762	237.743	0	213.553	245.752	215.013	253.972	234.028	213.732	0	207.247	231.933	230.878
		396	1717.7	251.489	214.303	225.091	244.036	0	216.313	0	214.212	220.158	0	240.945	245.814	200.102	211.358	211.409	246.245	224.944	250.331	204.699	220.696	218.569	229.297	242.988	207.954	223.779	252.486	221.584	257.318	253.758	246.332	213.535	0	255.598	226.33	232.451	209.832	234.751	246.705	225.235	241.375	218.909	202.022	0	214.83	245.82	223.077
		397	1721.56	242.01	206.107	235.29	259.073	0	218.39	0	228.113	217.289	0	243.184	237.627	196.493	215.209	205.838	237.906	224.657	234.178	205.28	222.81	217.06	218.458	252.886	216.528	228.588	250.972	221.583	254.993	254.329	241.123	200.436	210.537	255.353	211.31	240.751	209.402	227.561	245.71	223.043	243.871	226.951	216.991	0	0	247.735	214.83
		398	1725.42	252.202	214.59	221.368	251.172	0	208.015	0	230.417	215.582	0	245.818	234.238	207.233	235.35	211.634	234.592	232.29	225.845	213.027	216.816	219.864	216.655	264.434	219.16	238.807	254.879	215.377	245.598	261.167	248.344	205.093	0	248.326	225.061	230.618	217.236	231.254	246.255	229.173	239.858	224.503	212.571	0	205.205	238.006	216.377
		399	1729.28	245.801	212.104	232.799	239.614	0	228.508	0	234.023	205.519	0	243.562	240.076	0	231.495	206.771	242.14	218.725	232.197	218.077	215.192	228.737	214.067	265.664	210.496	238.577	247.417	208.543	247.211	254.689	239.222	216.341	0	257	219.002	232.791	216.881	234.273	0	229.963	242.19	223.289	204.061	0	204.573	250.972	212.524
		400	1733.14	250.843	217.384	239.015	256.801	0	210.966	0	224.699	209.38	0	248.056	254.816	196.11	236.445	211.744	248.4	226.926	242.496	212.79	224.792	231.634	0	271.752	224.962	247.375	249.211	216.313	240.113	258.311	224.513	219.183	216.096	253.356	228.671	234.129	217.699	240.744	0	226.1	240.499	227.312	211.652	0	209.533	244.969	213.481
		401	1737	252.752	211.475	244.538	252.3	0	217.123	0	225.354	213.004	0	247.924	247.478	205.473	230.549	200.832	239.244	216.023	246.064	206.619	219.533	235.791	223.303	258.685	209.429	251.402	233.82	206.35	243.003	255.023	236.671	219.819	0	250.726	213.329	233.843	214.116	236.088	0	229.012	246.421	223.623	215.486	0	204.003	248.38	221.058
		402	1740.86	261.832	210.65	238.641	249.917	0	221.534	0	221.724	213.997	0	255.104	242.311	206.893	219.898	211.783	233.42	227.554	253.424	202.943	233.533	228.939	224.285	256.402	213.538	234.889	222.146	211.214	255.449	257.018	232.823	217.152	0	257.611	208.347	229.678	214.726	223.789	0	238.507	240.133	226.848	218.596	0	215.716	249.298	212.422
		403	1744.72	267.838	214.757	234.258	254.593	0	219.998	0	242.214	215.615	0	238.823	231.73	202.943	220.014	221.987	240.66	214.621	238.506	207.669	226.409	226.468	221.787	254.459	214.002	243.306	236.605	200.543	249.939	253.826	232.662	211.851	208.175	255.58	225.708	236.169	212.21	218.611	0	249.418	228.423	222.961	219.308	0	210.113	239.657	229.228
		404	1748.58	271.769	214.782	237.62	238.872	0	214.13	0	232.242	216.313	0	258.359	244.638	198.629	216.12	212.406	221.781	214.899	242.411	204.619	231.16	210.124	200.635	250.146	201.865	237.126	231.124	210.195	259.803	254.374	236.792	218.804	0	248.077	221.604	225.195	0	222.667	247.96	242.133	241.418	216.313	227.98	0	214.555	241.397	227.109
		405	1752.44	252.283	207.11	234.088	248.073	0	217.747	194.477	223.295	213.078	0	250.814	240.67	192.567	219.364	203.506	221.662	210.286	232.849	201.25	235.237	222.87	212.505	265.423	205.899	240.497	244.765	218.292	257.381	268.752	236.755	219.732	213.696	251.821	233.922	246.662	214.382	220.826	0	241.717	233.179	211.134	219.088	0	211.231	245.071	224.757
		406	1756.3	258.255	203.551	232.726	252.566	0	213.641	0	226.95	223.261	0	249.362	237.566	195.757	229.445	208.552	219.35	207.038	240.07	208.729	223.603	210.588	216.622	252.055	212.49	249.527	251.045	211.753	271.022	265.098	250.176	234.29	208.268	235.864	233.289	241.13	0	214.111	0	254.355	229.048	218.459	228.575	0	216.089	239.711	225.18
		407	1760.16	269.992	210.817	240.72	247.813	0	214.263	0	225.431	213.358	0	264.696	243.901	183.506	231.409	193.657	220.342	230.876	229.82	195.84	217.197	223.503	209.887	262.819	205.443	279.73	252.015	207.708	249.931	252.687	249.828	232.268	0	243.005	235.05	242.876	214.78	212.626	0	249.292	234.25	241.277	226.69	0	215.129	240.718	239.306
		408	1764.02	255.794	208.78	241.795	252.421	0	219.607	202.136	238.622	216.433	0	248.733	234.838	198.781	221.02	200.134	229.659	203.647	234.673	200.508	219.87	216.706	198.676	264.278	0	238.232	246.42	206.804	258.39	252.52	235.047	218.038	206.23	249.739	254.352	241.376	212.71	214.3	0	237.339	229.018	225.44	238.394	0	0	242.362	230.409
		409	1767.88	262.081	214.937	238.042	252.343	0	228.828	203.748	238.679	219.432	0	237.756	234.908	200.186	217.145	196.053	224.779	208.308	230.505	205.383	227.03	218.661	204.125	263.973	196.661	238.498	239.238	213.299	270.09	273.507	247.076	230.494	0	244.27	258.44	239.052	205.634	208.903	271.524	245.879	238.991	238.233	223.764	0	213.901	245.582	233.079
		410	1771.74	263.745	207.08	234.943	246.455	0	225.616	197.502	247	222.534	0	226.549	224.674	196.579	245.08	198.029	221.275	211.22	220.613	205.388	227.914	230.176	209.633	249.911	0	256.674	238.003	215.253	263.441	260.039	256.836	224.576	203.095	252.614	251.239	247.577	204.372	219.072	265.98	229.248	223.306	217.284	222.229	0	206.489	253.522	236.201
		411	1775.6	266.813	215.866	230.321	247.496	0	229.341	194.588	233.231	223.311	0	240.569	215.848	203.777	246.567	197.171	218.865	207.125	213.793	208.421	233.99	240.996	200.129	262.553	0	239.96	247.429	213.894	265.257	261.24	0	227.961	210.765	246.909	0	251.782	207.686	0	249.648	253.031	239.884	224.47	223.803	0	198.789	260.064	239.012
		412	1779.46	269.471	213.994	239.133	252.206	0	228.646	200.082	234.02	224.96	0	232.196	229.259	202.58	216.482	203.808	231.566	201.096	221.739	200.747	246.995	230.161	209.846	262.327	203.081	251.893	241.524	213.958	263.909	259.645	249.504	219.923	205.772	242.613	242.281	245.093	201.422	222.293	274.467	238.783	231.101	216.794	218.992	0	0	247.201	231.733
		413	1783.32	259.874	218.663	241.671	268.794	0	230.452	195.302	241.496	0	0	233.674	230.833	203.284	228.739	196.988	228.293	209.428	222.187	218.551	235.601	211.271	205.756	269.756	0	250.001	248.021	201.575	253.968	255.376	259.068	209.547	198.294	238.328	236.751	255.447	195.479	237.068	260.968	246.334	210.909	218.318	224.617	0	189.828	246.634	236.83
		414	1787.18	255.869	205.658	248.274	248.424	0	233.696	201.574	256.866	218.264	0	231.431	239.204	204.396	229.402	211.901	235.883	209.277	220.326	212.776	233.07	228.506	217.262	268.484	222.178	241.181	250.599	206.775	262.563	258.298	241.191	208.323	214.147	249.528	230.018	246.563	208.764	237.624	261.614	240.363	219.025	220.509	234.622	0	194.361	246.624	231.983
		415	1791.04	252.041	211.049	236.793	257.449	0	228.49	212.41	244.622	213.969	0	241.114	227.539	200.454	221.427	199.996	238.586	224.721	220.267	205.236	232.379	220.486	221.399	261.928	0	243.454	253.414	209.779	258.452	251.069	260.947	225.444	217.344	241.019	229.216	251.587	212.974	209.836	0	240.379	212.763	229.145	221.591	0	190.238	251.407	233.043
		416	1794.9	254.054	210.21	239.876	246.615	0	224.058	220.614	240.179	200.561	0	243.277	229.094	210.536	242.83	212.715	233.54	207.823	236.415	223.874	237.527	215.492	215.32	259.905	0	254.468	241.187	196.197	258.712	255.381	247.164	207.415	207.167	227.88	228.566	246.044	211.6	232.155	265.534	245.556	209.983	273.3	216.553	0	0	255.761	223.836
		417	1798.76	259.899	217.485	219.206	260.952	0	225.06	209.367	235.392	0	0	228.394	218.637	198.636	235.508	198.674	241.828	0	235.418	212.545	227.152	218.496	226.222	251.611	0	241.456	247.971	199.723	254.876	258.162	240.627	212.268	197.054	247.159	0	243.718	201.138	223.4	277.247	249.543	228.318	220.372	207.245	0	194.809	258.572	235.895
		418	1802.62	267.184	221.565	220.032	251.489	0	240.509	214.182	261.999	213.108	0	235.731	229.04	202.209	243.294	204.01	248.928	201.494	234.771	211.375	231.493	203.986	208.725	254.264	0	255.472	252.77	206.901	262.043	245.876	258.594	210.686	206.758	237.584	218.913	252.047	205.153	214.985	275.921	240.548	239.837	225.123	210.062	0	190.203	0	236.06
		419	1806.48	264.505	216.417	221.623	239.495	0	223.598	218.976	251.412	213.084	0	224.692	235	211.658	238.801	207.891	237.117	219.025	232.532	208.072	231.93	221.486	217.758	255.08	199.861	250.936	254.965	200.357	258.646	253.102	248.661	206.071	198.529	243.986	214.77	248.185	206.028	217.904	270.086	247.353	222.642	236.591	213.571	0	0	239.457	229.222
		420	1810.34	258.917	236.128	213.332	244.727	0	234.408	206.47	249.033	210.578	0	230.151	219.098	215.257	224.815	199.345	242.67	197.351	227.426	205.245	229.36	202.932	207.874	255.02	195.328	263.833	242.712	203.124	263.791	254.21	260.307	212.924	206.167	249.197	238.583	250.697	207.626	217.534	275.009	245.813	231.563	242.334	204.702	0	0	243.822	236.21
		421	1814.2	265.177	227.558	227.568	256.104	0	220.704	204.412	242.09	210.895	0	233.838	235.443	203.245	237.156	193.098	233.485	208.788	228.952	200.456	237.319	209.303	215.469	245.401	195.323	259.161	256.225	210.639	260.985	251.924	245.225	224.002	207.837	261.39	214.424	244.03	216.132	223.282	261.169	251.969	217.327	0	216.883	0	180.465	244.724	240.386
		422	1818.06	257.776	228.752	223.943	254.017	0	243.396	199.356	250.951	220.114	0	228.567	220.946	221.955	233.855	193.247	239.116	206.699	233.298	215.334	239	216.256	201.485	257.888	191.302	250.557	238.814	213.586	253.3	252.561	244.095	218.005	209.595	248.477	229.063	250.651	207.722	213.355	266.083	246.196	219.341	245.723	209.733	0	191.698	254.942	246.387
		423	1821.92	250.611	219.745	210.653	258.362	0	228.717	205.727	238.73	0	0	232.143	222.884	212.278	227.08	199.604	239.734	216.209	238.371	210.278	235.043	215.669	215.1	259.065	196.268	256.237	252.932	219.96	233.707	262.093	255.593	217.199	209.556	235.434	239.122	244.184	205.287	212.446	268.322	238.84	218.837	288.097	214.547	0	194.394	253.863	234.628
		424	1825.78	259.288	217.369	218.228	251.937	0	219.278	209.523	238.37	201.243	0	230.446	219.194	213.656	237.28	198.659	237.166	204.636	234.425	198.294	233.383	229.505	208.544	257.673	0	252.566	252.418	222.381	231.553	263.139	250.645	214.813	210.939	257.935	234.505	259.391	219.512	0	263.946	238.132	222.277	234.851	213.749	0	0	245.438	230.68
		425	1829.64	254.959	222.68	211.429	264.672	0	218.076	197.871	248.931	198.792	0	228.443	224.643	218.23	231.645	209.28	247.295	204.809	224.79	194.518	239.661	220.648	232.576	269.571	184.481	265.202	248.394	212.199	255.593	255.886	250.557	227.614	207.908	246.226	248.248	244.079	208.337	211.203	270.803	247.104	226.002	245.424	202.333	243.849	189.119	241.094	229.165
		426	1833.5	250.229	228.506	223.955	252.314	0	217.459	193.354	240.481	205.098	0	226.52	235.985	210.254	229.246	195.273	242.435	209.681	220.241	205.709	230.614	234.513	209.478	261.384	185.109	260.948	246.825	211.019	246.131	245.738	243.944	222.02	216.816	251.346	238.631	245.212	217.982	199.218	256.462	249.438	232.194	248.224	210.161	0	0	242.733	234.402
		427	1837.36	261.258	210.546	217.333	253.381	0	222.713	203.543	244.871	204.72	0	232.081	231.936	211.517	225.41	0	237.011	199.626	223.174	203.722	220.132	223.99	205.777	245.877	197.518	245.599	258.819	219.283	249.005	257.942	251.077	224.478	208.847	247.896	263.554	244.498	205.382	208.001	266.729	243.276	240.265	256.475	199.208	0	199.155	242.792	235.46
		428	1841.22	266.155	241.535	213.419	264.427	0	224.343	213.404	243.787	198.551	0	244.025	242.169	201.464	218.95	196.599	240.5	198.825	247.795	200.557	234.744	225.373	220.11	248.162	188.861	255.078	249.884	216.225	259.954	252.083	249.605	230.029	214.174	236.3	236.369	235.687	201.246	203.632	266.425	245.252	228.783	253.927	193.452	0	189.577	239.432	234.883
		429	1845.08	250.641	232.213	221.718	272.866	0	244.306	196.02	231.444	204.951	0	238.757	229.778	218.729	234.65	191.312	226.403	217.074	240.903	194.189	238.841	223.902	214.261	257.408	0	239.904	252.969	215.714	252.667	255.152	261.848	230.222	208.307	252.553	242.843	230.571	206.88	209.529	257.763	252.994	230.264	251.022	197.939	0	191.221	244.049	237.775
		430	1848.94	252.482	241.133	219.322	264.445	0	221.19	214.934	243.152	206.89	0	247.716	244.634	200.81	235.601	202.028	252.868	208.694	218.46	202.351	222.013	226.176	209.14	248.582	206.511	254.159	247.109	214.312	238.708	249.071	252.061	218.351	203.025	235.489	256.477	236.985	201.034	0	251.227	251.609	226.914	257.381	197.345	0	0	234.552	242.616
		431	1852.8	266.183	239.887	216.245	259.084	0	220.277	214.998	246.326	195.31	0	246.217	230.98	213.246	226.935	192.721	241.772	208.176	224.937	199.269	225.77	222.677	206.752	242.374	208.124	253.267	257.346	216.028	233.812	244.774	258.574	225.937	197.008	246.775	247.222	236.506	207.806	214.885	262.876	249.117	228.733	242.826	210.511	0	0	242.125	242.908
		432	1856.66	253.464	250.426	216.624	258.609	0	223.139	214.341	250.921	205.866	0	246.653	237.117	220.886	243.935	187.509	240.828	213.793	228.11	205.204	232.859	224.51	214.305	252.452	207.26	258.093	254.599	219.264	242.913	248.797	248.14	229.972	196.573	239.137	243.33	239.104	221.381	229.049	264.242	242.944	232.735	244.142	213.828	0	191.735	242.208	244.099
		433	1860.52	262.523	232.573	225.502	253.333	0	223.201	201.893	242.506	210.354	0	237.144	232.209	203.183	222.242	197.036	243.629	209.848	230.949	205.424	228.299	221.041	213.131	257.626	203.381	247.301	267.035	212.52	244.391	252.552	253.449	226.355	209.133	253.238	253.609	233.715	214.557	0	237.854	248.747	233.867	246.358	217.224	0	190.689	246.096	245.687
		434	1864.38	246.758	236.994	219.13	248.459	0	218.163	206.851	254.156	210.651	0	250.835	241.699	211.386	221.595	177.416	244.722	220.988	230.544	220.245	225.868	207.436	210.156	255.924	194.303	249.097	250.94	215.781	238.797	246.716	240.094	217.489	0	253.753	250.447	241.431	215.48	228.179	259.51	246.965	245.118	238.22	205.765	0	202.728	237.474	250.913
		435	1868.24	266.867	256.323	223.464	267.172	0	217.249	203.557	249.036	212.77	0	263.082	245.13	230.922	226.841	193.073	238.583	211.998	234.406	225.7	219.351	212.494	210.626	256.005	189.997	253.121	249.022	229.777	229.434	252.15	247.376	226.592	199.889	250.546	247.564	228.201	217.705	0	254.317	253.384	234.717	242.283	197.227	0	187.154	241.668	240.821
		436	1872.1	264.016	249.249	230.332	260.843	0	224.029	212.009	250.316	0	0	248.006	242.207	218.499	232.052	195.187	248.377	224.256	246.735	216.985	220.264	199.982	207.918	242.768	182.062	252.302	245.825	230.419	228.327	262.826	264.949	226.453	200.578	254.757	249.305	231.447	209.769	227.299	268.369	248.564	232.965	231.244	201.487	0	192.697	264.128	238.375
		437	1875.96	252.72	239.416	231.715	268.348	0	226.894	202.418	234.361	207.8	0	261.496	243.217	212.848	237.806	195.48	257.086	210.226	232.877	208.373	224.609	217.73	215.942	245.018	0	256.163	246.655	222.695	229.947	247.508	0	226.27	203.964	264.203	251.126	225.172	0	244.023	257.304	247.971	232.653	0	206.639	0	202.793	262.846	237.735
		438	1879.82	262	248.102	218.734	260.541	0	219.556	226.851	239.619	211.804	0	264.644	260.237	217.225	219.033	189.64	246.593	213.168	234.682	209.266	227.784	207.568	212.892	255.136	195.023	243.075	245.153	215.881	235.834	249.679	0	221.284	199.333	250.484	248.522	246.405	218.326	260.832	266.831	239.668	221.26	221.623	205.894	0	203.213	259.591	237.896
		439	1883.68	267.306	249.317	230.837	266.931	0	222.984	202.737	239.173	208.323	0	261.564	245.033	227.293	209.928	192.029	241.312	215.462	230.144	207.972	231.044	218.869	221.182	256.997	190.593	251.437	250.687	217.581	220.451	243.8	268.411	228.061	212.483	250.942	264.148	244.649	0	234.025	261.894	225.822	226.637	218.868	212.186	0	200.543	256.587	255.971
		440	1887.54	259.964	247.96	229.639	263.851	204.59	217.283	210.021	247.66	203.096	216.712	247.066	243.39	216.28	215.278	191.773	255.482	212.834	235.745	205.958	234.942	217.093	228.749	271.093	198.903	245.345	253.225	223.424	214.139	253.642	263.671	208.284	0	243.104	262.909	231.078	0	239.564	268.809	242.467	223.947	208.711	200.052	0	207.815	261.259	244.367
		441	1891.4	260.568	243.591	226.099	269.855	0	216.6	208.328	243.778	200.262	0	261.255	251.101	211.449	218.479	198.754	253.104	210.608	246.048	219.814	240.838	216.555	219.888	253.192	193.503	237.13	246.04	225.465	214.516	249.803	259.618	212.844	196.453	244.949	251.783	235.507	219.627	232.241	263.067	220.596	223.455	213.104	205.658	0	206.997	260.225	238.346
		442	1895.26	258.379	260.993	230.389	258.882	203.281	224.831	210.648	244.365	213.909	0	264.058	244.566	222.899	226.456	191.675	257.692	215.831	239.846	221.968	232.593	215.808	216.371	247.832	191.275	246.657	247.127	227.073	223.418	259.093	0	209.316	0	249.121	241.122	250.56	213.836	238.016	266.106	232.289	223.856	0	205.586	219.829	207.044	260.394	236.813
		443	1899.12	258.44	237.443	223.623	261.266	0	217.345	199.039	232.308	211.146	212.884	244.945	232.69	208.209	222.708	199.399	240.415	215.234	235.51	204.942	229.242	217.25	206.356	252.325	197.233	242.539	254.342	234.51	215.886	254.611	272.302	213.369	0	254.004	251.796	238.333	215.88	237.54	259.629	216.473	213.581	212.813	222.455	230.684	201.65	260.137	233.194
		444	1902.98	255.254	235.995	228.568	270.578	204.801	216.334	201.317	241.652	219.447	211.525	250.579	235.28	215.688	226.632	207.158	247.829	214.339	237.297	212.59	244.896	214.551	225.277	252.333	0	249.477	238.185	212.89	220.477	249.272	258.358	230.782	0	253.326	249.756	242.365	212.409	242.621	273.911	230.54	219.946	0	212.645	237.896	193.288	254.799	234.91
		445	1906.84	270.416	235.725	218.023	261.215	0	221.04	216.429	263.613	195.814	218.212	245.234	230.098	225.78	215.976	207.16	250.882	220.381	216.823	215.398	232.209	209.828	228.641	247.862	183.013	248.529	263.167	210.263	222.192	248.912	253.609	245.001	201.057	245.519	247.902	227.736	0	225.799	261.639	230.239	212.596	215.778	221.958	211.065	196.915	253.361	225.948
		446	1910.7	254.37	245.343	222.84	258.737	202.981	208.587	209.529	241.19	206.894	225.351	236.438	232.306	233.74	239.419	206.827	241.339	222.328	234.137	197.39	224.672	217.912	227.149	256.384	188.274	245.886	246.658	222.427	219.014	251.136	262.448	224.276	199.227	243.04	258.301	239.44	0	212.311	264.149	230.448	218.632	217.418	207.318	218.463	198.956	251.359	250.609
		447	1914.56	266.063	240.437	224.578	252.624	203.167	209.67	190.235	231.756	204.403	0	242.623	250.612	216.684	230.245	191.48	244.781	226.7	242.331	202.379	223.839	209.538	231.122	260.729	196.968	260.317	248.332	214.139	200.243	259.63	256.406	227.012	0	250.697	248.513	250.312	0	219.815	276.459	241.212	233.928	219.039	203.665	217.187	213.399	254.806	241.772
		448	1918.42	258.956	240.619	222.071	267.484	219.663	214.253	209.674	245.609	203.614	216.799	261.226	237.832	222.179	229.795	0	254.705	223.571	240.059	190.108	211.464	207.198	222.206	256.984	196.474	249.412	258.851	216.515	218.42	260.329	0	235.656	0	248.905	241.596	251.682	0	212.64	270.514	238.867	232.136	232.183	197.309	220.972	200.708	248.967	226.404
		449	1922.28	256.126	228.009	222.037	267.927	0	220.202	200.659	247.02	208.481	221.843	243.265	252.649	225.981	220.73	206.144	253.72	219.813	249.666	213.045	222.805	206.154	226.76	255.384	184.735	262.908	252.616	228.616	221.714	262.124	260.03	215.326	0	253.788	244.547	247.948	0	211.722	275.96	232.621	228.309	219.557	209.644	224.023	193.395	252.181	238.638
		450	1926.14	268.192	230.881	211.524	255.056	205.976	221.064	204.867	249.445	217.553	221.556	244.247	242.881	213.51	211.61	191.441	262.816	227.072	227.67	201.858	225.045	209.967	234.459	0	0	246.426	245.623	226.982	230.568	260.457	262.854	209.759	0	249.991	247.787	250.059	0	221.269	265.429	233.485	212.998	223.601	202.446	224.47	198.518	254.129	223.298
		451	1930	253.212	224.146	215.138	249.308	0	219.994	203.424	242.074	209.939	215.295	241.182	229.376	221.094	210.687	199.782	254.091	232.945	234.691	198.028	226.565	206.808	224.227	239.926	195.337	239.205	243.87	222.498	216.439	248.559	250.493	214.79	207.272	239.022	240.159	257.186	0	230.355	259.831	240.723	227.399	216.258	213.014	219.664	195.068	261.176	232.313
		452	1933.86	261.358	233.528	225.973	244.338	217.805	203.362	205.105	233.991	0	226.858	257.786	234.74	224.892	215.054	190.956	251.526	228.648	234.783	0	230.589	203.679	218.752	254.052	0	244.836	237.855	234.886	207.342	246.136	260.138	219.734	0	248.851	218.086	258.162	210.136	216.255	262.884	238.224	240.631	214.843	208.717	220.207	189.869	246.113	252.845
		453	1937.72	250.445	233.662	206.231	241.101	216.32	231.932	204.38	251.643	214.121	215.56	249.9	234.965	219.875	220.699	205.939	250.699	220.834	220.117	194.207	225.36	210.867	224.84	248.005	187.378	248.492	245.47	232.674	218.215	254.986	244.346	200.165	0	248.363	215.666	234.378	217.359	213.561	265.1	235.245	239.138	217.667	202.192	215.051	186.578	252.297	246.116
		454	1941.58	269.206	241.274	213.687	244.744	196.564	210.957	213.591	238.823	218.648	222.368	232.723	259.665	222.013	225.136	220.36	253.31	229.367	231.398	193.505	216.68	211.307	215.55	253.774	188.656	258.366	246.131	220.847	223.813	258.263	244.64	216.283	0	251.679	216.652	247.408	212.561	209.75	260.151	226.847	233.38	231.053	205.063	216.889	189.977	262.79	234.263
		455	1945.44	261.462	230.455	219.566	251.262	0	213.981	218.7	246.369	205.263	236.562	246.971	229.053	229.215	226.412	202.66	253.145	240.154	231.749	194.449	217.782	228.682	0	255.895	190.23	246.169	237.396	233.935	214.49	246.975	262.176	229.862	0	248.412	218.078	247.987	206.776	0	261.321	229.807	236.685	225.623	206.71	218.487	191.244	258.033	238.569
		456	1949.3	268.548	229.467	217.141	239.168	0	217.166	223.16	238.53	203.159	219.948	232.101	225.718	227.661	215.627	202.27	252.628	243.763	240.652	190.475	210.069	0	229.809	248.329	186.753	247.858	243.593	232.003	229.461	242.427	253.69	239.351	0	251.27	212.184	235.57	204.793	220.6	263.209	238.203	240.885	212.242	202.973	227.751	183.631	256.237	239.506
		457	1953.16	256.931	236.646	220.58	251.793	198.949	220.536	200.222	256.205	215.449	223.652	239.547	243.049	207.257	208.527	213.41	263.538	288.916	225.318	0	211.867	218.564	234.109	272.245	184.933	254.35	249.055	234.762	225.535	261.797	256.421	218.322	206.268	244.181	231.913	236.344	214.652	220.437	259.245	225	234.587	221.609	204.594	232.011	203.686	255.21	243.331
		458	1957.02	270.424	230.707	212.647	266.543	205.621	223.543	199.587	0	202.746	216.73	216.263	230.5	211.577	206.628	217.243	243.235	231.643	237.667	198.422	212.885	206.077	240.851	269.772	186.045	241.29	243.111	226.243	221.721	244.204	246.369	216.924	210.013	244.121	225.878	232.279	209.217	212.364	255.059	240.079	252.51	226.086	199.045	220.554	188.926	246.287	244.133
		459	1960.88	264.444	233.371	205.833	255.439	198.707	224.286	212.975	246.124	205.217	208.288	239.737	225.681	217.816	220.188	203.877	249.635	223.746	232.771	200.886	219.12	210.409	235.642	253.058	178.64	253.123	245.432	228.526	225.767	238.956	247.992	206.945	210.461	239.533	238.781	244.619	206.306	218.903	244.174	240.307	234.44	233.726	217.957	224.88	203.535	250.929	238.336
		460	1964.74	273.029	233.624	220.641	256.641	201.193	218.383	213.444	0	195.931	210.966	220.975	235.446	209.862	214.063	204.703	255.194	248.582	232.166	202.468	224.851	0	235.591	251.592	192.004	244.65	233.879	229.138	221.852	238.87	252.461	213.967	0	231.655	259.918	241.487	218.518	228.529	250.674	242.288	231.019	229.61	211.425	212.471	196.391	261.991	233.792
		461	1968.6	265.298	237.704	211.103	256.491	0	211.088	209.887	255.844	204.646	213.192	229.465	244.646	223.013	220	210.863	256.89	226.541	237.206	195.772	228.39	212.483	235.09	248.856	200.474	230.245	243.836	239.443	223.177	248.816	249.577	215.163	0	250.576	227.002	234.539	220.085	219.568	256.158	240.039	232.511	237.005	204.115	226.546	180.572	259.052	239.673
		462	1972.46	260.459	234.32	212.889	247.212	201.411	213.237	221.43	228.976	213.364	216.558	227.552	238.405	232.955	229.582	205.915	245.411	236.22	239.568	204.698	224.819	212.328	229.913	247.45	196.203	243.053	242.615	244.709	225.518	234.29	258.283	220.439	200.007	250.859	230.444	246.218	203.866	228.705	246.053	245.609	232.749	220.371	197.559	224.766	196.873	251.648	248.498
		463	1976.32	253.184	243.816	219.859	257.494	215.301	223.155	205.093	0	215.787	217.443	226.929	236.048	214.499	215.455	202.408	234.621	225.091	238.462	201.222	225.76	204.59	232.652	242.053	208.029	245.738	240.238	232.997	221.125	254.578	265.478	217.059	0	249.774	222.51	247.965	216.826	211.537	261.602	238.077	232.755	221.038	191.705	222.975	199.342	255.738	230.465
		464	1980.18	256.864	246.304	206.343	255.963	198.963	214.916	206.096	234.459	203.66	213.92	223.288	234.354	213.411	217.969	207.916	245.579	220.294	234.025	194.979	231.716	0	232.964	250.712	203.038	253.773	257.112	239.028	220.664	245.662	257.09	219.699	203.634	254.364	235.355	242.83	210.616	225.971	262.585	247.996	240.289	246.398	205.156	231.004	196.982	254.808	233.227
		465	1984.04	254.023	226.949	210.844	254.738	204.853	208.055	223.124	0	215.003	217.142	222.474	216.463	215.243	215.845	197.017	250.565	225.787	232.071	197.753	232.65	207.928	239.197	244.634	206.967	240.78	248.845	231.407	224.201	243.955	0	219.729	198.391	237.002	243.21	243.888	201.325	226.615	260.563	242.068	233.882	241.901	205.849	228.429	186.442	247.977	233.356
		466	1987.9	255.538	238.316	215.62	259.074	201.05	226.303	215.017	0	217.504	221.68	226.809	227.248	222.543	220.942	202.348	246.757	234.886	234.928	0	219.288	204.811	235.29	233.548	0	243.632	243.31	222.366	210.881	248.505	254.005	226.053	202.02	257.593	234.831	253.551	203.822	221.631	262.934	245.616	244.548	233.649	201.944	233.415	174.566	252.803	231.817
		467	1991.76	253.077	230.891	218.808	241.444	215.173	216.475	216.611	0	219.479	225.389	218.526	243.621	233.065	221.516	197.206	252.167	238.277	229.756	194.208	230.139	212.215	235.093	249.261	193.472	252.15	246.634	220.006	205.942	255.727	257.309	230.005	212.561	244.115	227.407	252.331	196.103	227.71	266.381	242.773	250.727	232.883	210.204	228.78	191.743	257.788	225.13
		468	1995.62	269.309	228.739	229.093	249.634	203.772	210.566	205.821	0	211.296	226.039	228.843	224.246	223.607	217.747	194.768	258.507	242.142	223.877	184.581	226.669	218.979	231.361	237.655	190.458	245.493	253.818	237.227	214.437	252.289	260.64	225.42	212.592	255.13	223.807	238.094	195.771	221.394	261.515	240.906	252.534	225.442	202.781	220.988	181.282	239.786	218.289
		469	1999.48	246.266	246.058	218.971	239.316	215.067	214.379	218.241	0	206.748	220.537	227.377	230.504	210.911	215.745	195.907	259.424	243.639	239.485	191.781	234.093	209.863	232.633	259.857	190.694	242.13	249.449	222.972	223.33	254.909	256.252	216.453	202.164	259.945	236.409	241.879	200.924	0	280.854	240.404	244.528	227.835	209.664	228.161	188.051	241.977	199.097
		470	2003.34	255.412	245.426	212.768	250.002	212.49	208.775	213.298	0	191.524	224.979	218.939	250.356	225.134	222.773	212.432	257.863	250.203	250.537	197.62	223.89	227.533	222.32	250.622	191.661	236.79	261.611	226.991	220.058	252.913	240.624	251.856	206.374	252.793	230.032	249.045	206.313	212.665	257.964	251.537	233.516	223.34	213.641	224.881	188.894	248.639	222.115
		471	2007.2	260.106	229.898	216.454	262.37	223.032	210.905	221.149	0	199.102	217.265	226.219	247.681	212.871	222.174	201.459	260.042	243.828	235.254	192.539	208.112	225.101	231.29	244.21	0	247.267	246.218	234.793	232.44	254.856	250.615	225.82	201.936	263.1	241.885	253.356	213.923	228.836	273.135	239.559	252.115	218.109	205.003	232.609	177.446	259.492	212.254
		472	2011.06	265.669	237.591	203.048	250.452	215.666	202.933	206.44	0	220.693	225.552	227.697	242.914	204.583	208.865	198.424	250.396	244.759	236.954	199.66	210.191	210.406	223.898	255.756	191.383	244.967	254.044	234.981	229.636	246.087	257.275	221.172	206.017	247.79	235.587	245.68	195.105	224.941	255.789	239.202	247.993	215.263	210.087	227.814	0	250.371	213.762
		473	2014.92	262.836	228.995	211.796	246.96	219.564	199.545	217.742	241.62	191.364	221.561	231.522	238.696	251.971	220.226	206.34	256.023	235.298	228.695	182.992	224.972	217.495	227.716	233.418	184.913	243.398	245.706	228.12	226.631	258.131	250.34	241.253	212.058	251.832	238.076	247.932	204.627	242.748	262.714	244.139	242.346	213.365	197.905	230.668	192.826	257.871	218.768
		474	2018.78	256.459	238.429	218.423	245.618	220.273	211.329	230.213	0	209.003	215.592	227.756	247.946	209.704	209.744	201.028	252.015	230.711	235.919	191.08	220.975	230.953	233.328	243.474	196.812	0	250.838	218.739	240.546	252.231	255.49	236.066	213.532	250.391	232.168	239.479	212.133	222.869	261.937	249.48	243.87	218.936	209.129	231.597	193.674	260.294	213.644
		475	2022.64	252.406	233.362	224.346	241.521	220.284	203.743	231.826	0	0	221.864	233.012	235.866	202.755	214.225	202.737	255.633	235.412	254.256	199.401	233.286	221.672	219.255	265.109	199.445	244.988	239.924	225.595	228.298	248.094	260.505	217.091	213.523	260.507	231.399	248.583	198.052	226.724	256.738	255.062	245.795	218.437	211.824	219.681	192.955	257.81	214.83
		476	2026.5	248.479	223.568	212.773	256.688	217.014	212.26	233.564	0	207.318	218.955	214.996	252.921	204.451	219.226	198.849	247.262	229.091	238.065	198.141	218.715	234.207	223.778	247.182	205.198	255.099	237.525	238.879	219.865	242.366	255.059	218.164	0	257.68	226.972	238.114	0	238.086	259.24	251.896	251.081	216.874	212.425	226.932	176.333	241.935	209.914
		477	2030.36	245.926	225.702	212.387	249.427	219.785	206.851	223.565	0	219.949	218.334	228.81	242.58	205.15	218.641	196.138	257.987	232.278	235.055	193.432	217.452	225.845	221.694	252.063	197.125	250.564	252.299	226.331	205.112	247.605	265.302	221.432	216.217	264.203	225.561	245.743	191.446	234.723	262.483	248.47	243.855	209.15	212.189	218.523	187.008	258.243	204.436
		478	2034.22	257.028	225.778	219.658	239.762	227.134	223.438	242.283	235.478	220.304	215.338	219.604	234.052	207.04	226.985	206.591	239.518	233.053	252.457	199.871	261.028	229.032	232.931	246.352	210.492	243.54	253.684	226.635	223.816	251.304	238.03	237.319	202.7	247.365	219.545	235.049	198.287	250.067	262.948	268.086	253.76	217.725	219.692	217.547	200.911	255.701	219.288
		479	2038.08	253.49	226.154	206.545	244.514	227.947	214.213	227.867	231.839	214.856	221.896	225.135	224.709	198.441	227.529	201.166	253.962	231.132	231.906	0	217.727	234.611	231.482	268.033	204.157	241.04	238.731	231.39	219.579	248.435	253.533	225.861	0	246.886	224.68	241.075	191.374	229.815	254.076	245.656	236.179	211.386	215.079	226.947	206.871	238.956	227.653
		480	2041.94	242.523	231.828	218.427	237.975	214.877	204.179	201.028	0	215.441	214.397	226.799	248.013	202.344	220.77	207.895	243.992	229.048	247.533	202.81	220.404	220.124	235.683	251.516	202.292	0	241.733	225.843	217.705	248.312	254.78	220.373	217.304	246.153	210.814	232.577	0	251.877	256.643	248.595	244.622	204.41	213.619	222.784	208.02	251.874	217.866
		481	2045.8	247.806	232.816	222.146	252.073	229.38	213.287	220.108	232.268	220.205	212.495	231.48	230.338	194.921	225.277	202.405	254.946	233.554	237.816	193.253	214.54	230.976	228.159	264.18	204.54	0	242.788	222.65	213.852	240.694	255.717	224.477	206.458	263.972	241.975	235.073	0	219.258	252.266	251.293	247.197	210.473	212.213	222.156	207.369	247.026	221.543
		482	2049.66	249.28	231.383	205.676	248.2	216.947	215.55	218.999	242.062	215.961	214.75	239.07	229.415	193.85	213.318	207.478	248.821	219.461	226.646	217.197	223.669	228.263	217.432	247.036	203.845	0	246.5	226.596	226.345	254.42	249.308	221.025	210.383	253.091	233.235	239.853	181.867	221.311	261.861	248.99	246.535	196.816	211.061	224.91	191.152	263.775	219.284
		483	2053.52	247.718	235.855	205.451	246.641	219.139	201.498	214.186	235.992	219.777	214.128	249.629	0	197.261	221.633	188.803	257.055	213.483	233.351	192.667	215.295	228.947	217.394	254.567	203.659	0	240.669	226.619	223.524	262.667	256.555	222.652	208.776	255.911	247.452	248.948	198.053	214.525	257.019	253.192	238.255	211.976	225.068	217.887	198.6	239.024	219.311
		484	2057.38	243.577	242.089	211.966	241.683	230.675	208.726	207.366	242.899	221.716	208.841	254.052	223.969	191.468	228.013	205.451	260.617	223.218	236.344	213.559	226.347	214.324	228	237.403	214.788	0	251.964	229.568	226.889	259.248	251.913	223.647	199.116	253.439	235.82	238.747	186.833	0	253.33	247.949	256.673	206.794	228.043	226.149	198.888	251.338	221.402
		485	2061.24	245.893	221.476	217.18	246.386	227.937	201.881	221.144	234.228	218.497	216.582	249.685	221	200.498	225.806	204.96	253.871	219.26	237.039	190.013	211.54	202.889	233.749	243.173	197.254	0	260.51	226.188	217.737	259.661	263.268	211.642	204.677	252.143	238.464	236.679	190.553	209.416	261.548	226.507	241.786	214.103	231.609	225.606	203.136	256.695	216.111
		486	2065.1	249.331	234.26	213.594	251.264	228.682	204.95	217.309	245.827	223.564	217.166	258.663	220.877	202.964	214.829	196.618	245.304	224.324	246.496	199.878	207.088	209.715	233.179	246.552	191.091	0	252.961	226.432	216.414	248.837	259.323	218.254	193.338	240.183	239.01	240.464	201.44	222.067	252.404	233.045	246.11	206.74	220.566	219.197	192.318	259.416	207.41
		487	2068.96	251.182	214.866	213.025	256.335	223.119	220.864	214.927	238.685	232.608	223.895	249.114	233.776	193.088	231.9	195.187	249.299	218.745	238	209.08	218.388	219.54	232.508	253.762	197.929	0	252.472	239.426	228.783	255.707	258.876	226.866	203.391	241.317	235.847	227.29	184.13	0	254.948	226.089	246.129	195.184	223.354	219.826	185.596	259.325	220.475
		488	2072.82	248.952	224.712	213.903	245.083	219.039	212.957	216.722	236.625	222.307	213.484	243.223	229.102	195.553	228.056	203.143	253.301	219.858	240.899	186.61	217.588	207.677	230.48	260.739	200.311	0	254.73	234.557	224.066	242.169	251.789	219.148	185.922	248.533	244.053	236.393	194.329	215.043	260.762	228.622	258.924	208.88	230.774	209.278	199.308	250.996	222.969
		489	2076.68	253.912	223.541	221.579	233.024	224.816	203.796	213.286	244.838	211.694	225.632	237.79	224.212	186.465	234.977	204.35	242.603	213.464	238.301	0	214.192	218.04	238.798	256.397	200.362	0	257.707	234.884	229.862	243.445	264.369	215.916	0	244.018	239.412	232.976	186.422	222.908	245.117	226.386	244.067	200.865	241.065	218.634	202.082	261.783	221.843
		490	2080.54	255.932	214.931	198.601	251.828	223.311	203.107	211.047	233.681	226.924	217.722	233.523	224.303	184.05	227.947	189.777	241.58	218.142	234.458	189.485	212.22	206.929	237.909	264.769	199.956	0	238.484	234.267	220.633	247.683	251.184	212.189	0	240.662	240.126	241.068	195.724	0	261.76	221.945	245.546	222.384	234.265	212.293	204.136	265.379	0
		491	2084.4	271.949	228.734	208.968	249.505	211.355	212.167	210.68	235.985	223.684	216.038	228.476	230.05	194.689	232.29	192.516	244.931	220.076	251.412	0	200.223	213.215	231.902	254.481	218.308	0	246.149	223.767	234.889	252.311	256.293	210.316	198.807	254.72	232.934	230.673	200.845	209.164	256.042	225.071	239.245	267.373	236.032	225.242	202.272	262.426	217.999
		492	2088.26	264.103	217.08	214.447	242.538	219.655	203.513	207.517	228.528	226.582	223.044	237.875	223.679	186.433	226.297	204.601	263.478	217.897	247.091	196.329	220.535	0	237.921	260.834	236.593	223.303	258.943	220.192	230.534	252.108	261.047	218.032	0	253.222	219.255	221.392	199.023	196.504	263.606	229.757	258.476	208.925	236.171	210.992	261.196	257.878	198.517
		493	2092.12	262.661	211.631	202.659	250.61	221.696	212.876	205.983	233.782	221.678	218.964	225.318	217.373	188.964	232.105	211.664	242.774	219.703	244.364	187.154	219.157	221.259	228.955	257.795	185.204	0	247.108	223.95	230.039	249.429	248.162	223.187	198.838	248.041	233.323	249.169	207.008	206.381	254.243	212.509	248.529	203.897	234.941	207.683	192	249.506	213.442
		494	2095.98	257.922	215.493	210.447	249.395	219.05	197.091	218.444	229.662	223.792	231.009	236.716	215.578	191.581	233.015	197.897	247.235	220.083	238.426	199.385	227.947	213.486	212.713	241.206	200.508	0	243.718	220.893	228.259	245.854	256.61	216.544	0	249.088	226.186	218.697	199.557	206.352	247.639	211.229	249.887	206.211	232.248	220.609	198.171	254.595	222.714
		495	2099.84	267.821	214.312	228.096	239.242	215.964	206.783	221.725	218.894	219.657	220.874	229.5	220.328	191.973	221.424	202.004	239.931	209.378	241.606	194.763	218.627	196.022	231.456	246.652	187.502	226.167	241.922	221.362	215.498	248.998	237.508	207.247	0	251.98	222.313	237.116	201.034	222.33	242.096	216.285	257.038	201.797	238.475	210.392	198.772	255.238	222.919
		496	2103.7	250.798	219.085	225.874	242.627	218.598	204.545	218.622	238.173	211.843	218.039	220.624	221.864	196.78	223.74	189.583	247.747	218.107	226.793	192.171	224.646	198.51	228.88	245.435	193.591	222.784	233.714	215.535	226.448	256.082	260.426	210.453	193.041	239.937	229.611	231.232	195.161	210.895	247.45	218.088	247.114	199.955	251.902	207.881	192.421	255.757	209.391
		497	2107.56	249.538	217.773	212.427	240.395	225.392	201.81	224.44	235.095	222.256	220.711	210.835	225.432	213.375	224.689	204.184	250.947	227.515	225.21	187.947	219.874	204.791	229.161	253.644	202.258	226.448	244.879	232.65	218.868	253.056	250.278	212.85	195.464	239.221	235.516	232.263	197.522	208.119	257.087	224.608	241.046	202.054	226.104	209.179	201.219	261.757	217.651
		498	2111.42	242.074	214.842	218.107	247.141	225.775	201.19	218.231	229.197	221.112	221.039	231.153	0	186.196	217.691	203.654	255.109	235.313	242.687	191.889	224.598	214.879	227.869	269.306	194.833	226.316	244.909	233.247	226.89	255.157	267.647	202.478	201.497	235.177	233.217	235.612	196.083	205.595	263.779	215.921	247.831	210.111	231.739	197.956	193.831	252.417	197.358
		499	2115.28	253.648	226.704	207.69	236.477	226.486	194.891	226.553	240.993	223.727	221.955	230.921	0	189.881	231.742	207.312	249.967	234.785	246.08	193.598	222.802	197.077	218.276	244.095	211.747	232.795	244.483	229.237	214.874	257.285	253.062	204.646	197.091	248.684	219.505	246.217	194.813	0	259.375	213.884	252.838	206.632	231.569	194.551	185.016	243.598	216.988
		500	2119.14	268.452	220.559	210.963	245.056	235.212	197.183	215.792	242.054	0	223.722	227.175	215.742	197.716	232.266	213.572	242.183	240.513	238.318	184.134	214.485	202.679	224.131	264.483	206.16	229.753	240.259	212.331	206.234	251.504	251.129	203.088	0	245.502	238.162	234.606	201.359	211.505	267.257	208.247	235.755	229.073	233.428	214.142	199.369	260.194	203.39
		501	2123	269.268	217.026	203.223	252.01	216.288	198.868	216.024	239.354	214.791	223.298	238.774	236.229	194.345	221.242	219.572	243.675	226.663	237.006	189.294	215.738	217.383	218.293	266.491	203.218	228.956	232.869	216.843	215.39	243.368	249.913	213.299	189.169	247.741	234.281	234.023	197.955	203.566	257.663	214.199	245.751	214.947	226.678	211.267	211.26	261.384	207.448
		502	2126.86	268.771	208.438	206.215	255.186	227.614	202.677	226.56	237.313	227.102	223.432	226.11	216.078	193.032	215.174	207.818	240.194	225.796	229.862	196.997	209.084	210.135	223.674	254.431	214.636	209.095	240.576	214.193	207.144	253.332	266.152	214.081	198.547	255.207	226.203	241.475	206.663	0	257.498	214.656	245.806	215.789	228.908	211.478	200.657	262.172	208.359
		503	2130.72	268.466	224.072	208.635	246.629	224.894	186.94	229.392	233.241	229.836	226.15	234.644	229.414	189.613	214.314	0	243.848	237.85	235.403	180.388	209.046	213.555	225.092	251.868	208.692	0	233.833	232.337	223.694	247.884	265.658	212.737	208.297	246.939	234.612	234.914	203.261	224.735	251.697	208.677	246.02	211.559	230.495	221.25	194.848	262.467	210.176
		504	2134.58	274.127	224.864	202.344	251.295	227.831	187.924	227.071	236.403	231.014	229.128	228.823	221.096	0	232.184	199.101	235.791	233.932	240.975	190.468	228.53	210.76	222.035	253.6	199.651	220.382	244.252	216.842	230.39	241.968	248.109	210.101	200.128	242.626	0	232.759	194.591	227.597	258.194	197.043	244.499	215.69	215.571	215.187	198.489	260.483	206.466
		505	2138.44	252.145	240.141	215.146	259.253	223.556	191.287	227.392	232.749	217.399	218.07	230.645	217.434	201.868	227.087	185.762	242.535	229.066	242.359	187.173	226.437	218.725	222.686	251.811	220.554	210.311	233.038	218.372	214.983	254.189	242.434	203.328	0	249.429	232.522	241.356	192.228	210.568	261.948	207.22	244.427	209.851	205.414	206.097	189.162	278.597	207.124
		506	2142.3	259.968	211.034	234.553	252.822	227.631	194.874	223.43	241.16	215.858	226.244	228.801	258.307	184.364	221.404	189.586	250.513	225.193	234.774	191.262	224.077	208.195	227.779	255.922	211.795	221.377	235.46	223.318	219.385	239.024	240.392	206.237	209.553	240.439	236.964	242.894	195.338	236.722	267.346	201.657	246.057	212.365	224.77	206.125	192.186	268.044	204.889
		507	2146.16	254.69	225.942	235.877	254.213	228.214	198.548	218.145	240.399	217.675	222.217	235.254	0	201.973	232.23	196.155	250.351	215.117	235.348	195.07	217.003	212.68	226.367	259.561	203.308	223.831	242.898	219.885	224.61	259.068	239.331	0	207.93	258.756	234.844	237.472	199.119	230.615	254.279	205.5	237.727	202.713	227.194	205.143	179.264	253.543	223.273
		508	2150.02	258.551	213.79	226.974	254.415	238.03	202.531	219.072	228.399	228.722	216.607	236.172	220.953	0	227.182	202.989	243.874	218.708	234.288	190.604	218.699	200.551	236.546	261.768	203.784	213.457	230.07	217.921	220.578	255.643	249.535	205.146	210.186	249.155	245.084	236.689	191.921	209.742	253.756	220.629	239.63	216.213	217.346	217.135	192.394	267.21	206.902
		509	2153.88	252.279	210.009	217.131	248.149	222.103	198.543	233.022	234.78	229.083	211.883	228.439	215.159	195.488	225.258	190.254	250.069	217.021	240.677	182.68	226.817	202.389	235.058	268.919	214.882	221.149	231.823	224.323	212.588	250.882	248.952	201.989	0	257.138	249.684	238.016	188.674	225.241	247.851	214.617	237.544	208.467	228.859	213.957	192.784	246.107	198.973
		510	2157.74	243.961	210.662	217.767	245.744	228.089	195.611	223.968	234.768	220.689	219.465	228.796	0	186.676	224.913	192.325	248.45	227.48	217.904	207.654	225.395	210.979	225.49	255.507	198.96	226.556	226.348	228.684	225.242	258.631	259.047	208.078	201.539	254.152	248.598	240.117	192.023	233.801	265.59	206.289	256.86	197.538	221.563	216.242	209.278	242.051	205.806
		511	2161.6	243.662	231.097	230.315	238.308	230.083	192.876	217.824	240.172	221.82	222.011	239.816	196.67	245.362	216.042	190.611	251.433	216.35	217.308	187.71	225.018	195.986	247.331	251.837	205.465	220.428	243.946	218.868	219.011	256.123	247.956	195.399	0	253.303	230.121	227.683	197.109	228.09	248.518	207.847	242.914	203.584	219.687	216.557	194.4	252.15	212.066
		512	2165.46	246.495	220.912	214.828	253.127	218.058	189.775	226.776	236.828	225.816	209.396	228.798	198.566	247.387	234.475	189.487	250.654	208.175	232.866	194.23	231.096	195.261	223.011	252.352	208.162	226.135	242.737	238.549	226.524	254.38	243.852	0	207.775	250.193	241.378	231.593	197.821	212.365	265.48	216.51	245.368	208.497	215.316	213.232	198.811	237.07	209.219
		513	2169.32	248.172	241.664	222.477	251.398	215.473	197.24	235.206	236.027	225.247	0	241.675	204.442	170.98	225.721	185.689	246.825	204.765	225.093	0	217.308	197.547	225.584	258.325	221.086	220.853	230.943	221.662	226.301	257.749	248.173	0	201.335	250.487	229.874	242.532	208.508	231.619	251.284	213.544	240.841	215.306	215.701	205.399	203.657	241.261	224.239
		514	2173.18	265.391	220.419	233.314	254.093	216.355	199.108	216.89	238.538	237.917	208.438	230.044	195.419	187.626	228.116	193.711	251.779	210.035	216.156	186.473	224.349	205.224	224.622	269.365	215.267	213.563	241.008	232.129	0	260.424	253.278	207.541	200.301	258.624	221.25	240.21	223.069	224.367	264.12	0	241.069	226.976	213.298	208.075	204.736	236.761	212.464
		515	2177.04	256.562	220.728	231.299	243.914	222.028	194.653	225.364	231.561	232.703	219.866	238.977	0	176.415	233.551	192.623	250.544	203.497	219.513	198.536	224.277	190.167	225.989	259.558	213.579	214.815	244.857	219.744	223.27	259.426	249.669	214.525	214.119	256.793	227.314	235.734	206.874	219.355	267.839	214.811	238.667	224.551	206.464	219.056	188.924	244.879	215.869
		516	2180.9	251.597	244.612	227.506	257.838	230.736	202.558	231.85	245.954	225.222	218.691	234.614	195.865	207.695	239.927	192.845	0	205.597	221.114	193.262	225.07	195.653	211.747	253.651	199.278	219.875	232.292	215.049	235.009	257.52	261.54	199.936	192.809	246.895	230.69	232.325	203.027	211.924	271.123	225.25	250.007	221.089	220.247	218.59	200.348	244.395	216.291
		517	2184.76	241.222	210.553	222.909	248.217	222.738	200.861	215.937	238.331	229.109	209.757	237.436	0	179.461	239.529	190.506	254.562	220.658	219.648	0	228.174	190.186	237.67	246.571	212.131	216.148	241.391	219.871	0	251.978	254.344	195.217	191.638	261.186	223.755	241.372	203.27	209.433	262.759	224.577	242.179	204.467	212.32	218.48	195.36	234.975	202.596
		518	2188.62	239.94	208.105	214.706	245.625	223.699	208.621	241.081	240.179	235.92	227.585	234.821	197.433	178.288	233.588	202.698	258.219	213.449	230.658	0	234.494	204.838	226.957	265.98	208.742	229.96	248.893	222.189	0	248.23	253.945	200.323	261.633	248.53	214.207	247.485	199.31	214.586	257.073	209.969	256.785	209.172	212.421	222.872	193.416	238.977	221.599
		519	2192.48	235.469	0	232.462	255.016	219.634	214.888	232.03	243.145	248.65	0	236.334	0	0	231.492	193.754	253.644	225.873	228.057	0	238.501	210.832	222.721	249.516	213.356	220.674	244.823	219.327	0	251.679	252.25	0	0	244.821	0	232.348	213.748	224.904	271.717	228.805	247.47	205.797	205.651	210.716	183.971	235.676	220.305
		520	2196.34	243.669	213.144	230.224	254.189	225.437	207.264	222.222	234.363	231.384	213.996	239.234	0	192.783	254.159	187.254	252.321	219.02	238.96	0	222.636	205.61	218.012	255.873	215.889	203.367	241.577	201.628	0	252.07	246.031	210.62	199.434	245.939	221.829	242.255	216.285	212.269	257.158	197.056	241.137	219.83	217.809	221.613	201.275	249.963	222.854
		521	2200.2	233.04	228.355	221.5	240.641	213.026	203.487	228.709	239.71	230.295	226.314	236.452	192.066	215.55	243.875	199.135	243.121	225	246.321	0	230.878	213.021	229.505	249.148	217.298	225.061	242.629	0	0	249.008	244.236	0	197.143	255.199	237.356	241.959	205.457	222.74	250.471	208.8	237.931	212.197	209.959	211.339	0	242.678	208.941
		522	2204.06	242.497	214.675	228.539	243.182	209.756	204.085	227.31	245.984	210.89	230.077	239.396	197.055	192.78	235.531	199.146	240.256	211.812	240.519	0	230.609	210.222	242.785	250.19	221.649	209.049	243.173	215.902	0	248.693	247.227	0	207.48	256.259	229.46	227.901	216.708	231.435	252.972	202.108	247.99	230.928	215.584	204.582	216.544	241.524	221.372
		523	2207.92	232.957	218.51	228.078	242.425	220.311	204.198	233.69	238.538	223.161	222.707	239.56	196.161	0	241.638	199.758	231.218	220.389	229.778	188.122	212.763	215.776	219.848	257.903	213.352	217.269	240.279	211.935	228.215	249.264	263.065	208.757	191.384	248.818	234.595	250.402	192.336	235.037	256.301	208.495	249.364	226.783	218.578	215.949	202.365	230.066	213.644
		524	2211.78	228.003	208.646	224.66	236.424	222.331	208.192	228.601	241.686	215.714	228.894	231.418	184.673	202.071	238.312	191.64	236.505	216.434	225.931	0	245.179	207.814	223.573	248.579	204.844	234.393	245.658	228.425	221.956	246.7	258.554	0	203.066	243.238	227.407	251.78	197.683	212.662	252.76	202.748	252.206	219.8	209.4	221.44	202.359	243.655	231.636
		525	2215.64	219.173	210.653	215.334	240.015	220.202	204.915	228.98	230.573	236.062	223.73	233.981	193.674	191.729	239.078	186.669	237.785	220.994	230.073	0	223.526	213.571	235.044	265.835	209.241	206.764	234.414	215.484	0	251.075	260.909	202.563	193.393	250.882	247.68	237.682	195.115	233.3	249.359	201.704	266.761	205.806	214.838	220.996	191.741	257.14	219.222
		526	2219.5	218.744	198.976	216.856	241.236	215.71	207.545	232.639	229.602	232.071	222.939	230.716	195.162	189.17	231.152	195.759	238.351	217.476	219.368	0	236.54	201.554	220.752	239.336	211.02	217.801	246.55	221.25	223.114	257.581	257.113	0	192.797	249.229	258.065	244.927	201.947	228.486	247.5	205.141	261.465	206.515	223.51	220.313	197.018	239.924	216.155
		527	2223.36	214.464	214.186	231.731	247.664	203.119	214.128	234.069	228.828	227.483	223.811	230.896	0	238.459	245.608	197.962	235.419	221.424	219.733	0	228.231	196.599	226.985	264.144	225.518	210.937	232.404	227.187	0	260.719	267.723	0	196.573	254.588	255.757	227.257	209.174	226.566	253.857	215.818	249.503	213.283	217.182	213.653	199.499	244.899	210.818
		528	2227.22	232.598	211.252	232.495	260.935	232.024	208.422	223.21	239.243	224.189	225.174	237.427	204.321	178.144	258.581	202.133	243.06	221.662	219.737	0	222.014	205.409	229.256	254.47	220.548	227.794	232.667	229.537	227.639	266.334	254.678	213.464	200.988	246.836	248.422	247.087	206.23	221.155	249.157	210.974	256.173	205.131	209.052	214.301	198.434	241.971	219.352
		529	2231.08	229.382	201.611	235.161	248.232	226.804	213.782	219.913	228.328	217.462	0	245.116	196.896	194.324	244.626	199.924	236.176	226.967	229.692	0	229.313	206.254	235.008	264.971	226.607	207.638	240.189	247.719	244.73	273.286	262.565	207.824	0	250.902	240.072	232.499	195.722	224.475	260.988	202.942	259.737	208.15	215.77	216.04	200.446	251.047	218.872
		530	2234.94	222.991	209.244	227.077	239.864	234.982	212.273	232.833	232.376	236.678	223.119	238.883	201.955	186.137	248.709	186.522	238.746	222.339	226.22	0	234.242	197.095	227.385	258.531	224.918	219.424	250.242	238.241	0	263.837	256.909	0	193.316	240.308	234.905	231.685	203.126	236.056	257.687	212.143	256.775	213.169	220.235	219.29	191.715	253.291	199.449
		531	2238.8	228.717	231.935	219.703	250.184	228.519	207.481	224.017	239.367	222.35	223.509	245.146	212.767	192.471	226.005	188.756	227.22	229.48	232.558	0	250.953	212.104	235.016	244.972	224.053	222.964	250.593	232.744	0	261.167	260.97	219.455	187.642	232.177	251.973	231.825	202.46	232.639	242.107	0	256.868	207.954	205.475	220.644	204.909	243.319	202.678
		532	2242.66	240.654	226.982	243.616	254.19	224.116	212.686	212.732	237.102	229.473	219.639	229.862	207.386	188.876	234.533	197.52	231.227	211.754	218.914	0	229.203	213.831	239.982	247.028	214.208	204.875	242.316	235.637	231.008	262.092	267.424	215.384	187.187	230.321	257.897	245.143	196.41	227.614	262.808	205.821	237.192	209.142	221.411	211.739	186.795	261.061	200.516
		533	2246.52	228.995	224.418	237.476	254.341	218.838	199.495	222.422	242.156	230.236	227.919	231.758	195.05	0	243.182	197.172	236.007	223.434	221.795	0	223.123	209.353	226.988	252.459	227.951	224.189	233.811	224.959	234.234	248.185	255.763	219.617	0	245.726	257.806	249.136	203.182	237.841	253.896	205.844	249.179	210.461	227.582	204.679	207.119	242.082	217.197
		534	2250.38	247.731	209.336	233.923	244.461	216.412	205.283	218.596	246.699	225.137	214.79	221.921	205.729	176.659	243.34	189.683	243.438	211.977	226.102	0	237.837	206.28	228.342	264.557	214.216	216.696	236.48	228.124	242.954	246.977	263.791	0	193.962	239.912	240.939	250.491	203.067	228.872	241.439	205.657	229.081	211.199	215.528	201.87	194.654	245.434	0
		535	2254.24	226.854	208.835	230.836	242.958	215.318	199.971	217.288	236.25	223.482	226.232	231.44	194.157	176.399	232.298	200.214	222.377	221.28	222.033	0	240.413	203.187	238.458	256.691	201.922	217.241	233.46	216.737	229.639	251.618	258.465	206.501	191.863	236.629	247.005	247.298	197.023	229.047	254.003	213.301	241.814	193.368	227.285	215.452	192.805	240.906	215.163
		536	2258.1	224.497	205.782	229.619	251.555	228.296	192.134	218.771	240.416	0	232.158	229.167	195.442	187.417	225.78	184.116	237.134	226.44	220.983	0	229.383	196.144	232.005	251.685	206.662	217.271	225.45	209.459	226.588	250.48	254.083	205.734	185.741	241.814	249.766	232.267	195.512	232.76	256.479	217.555	244.654	218.186	216.664	216.776	187.776	250.263	0
		537	2261.96	223.45	218.339	225.693	241.786	222.564	198.392	226.92	233.291	205.86	212.696	230.656	203.636	191.782	229.534	190.938	239.414	227.649	223.886	0	228.048	212.694	224.439	245.187	0	211.77	233.927	221.99	233.436	255.71	253.252	215.858	190.738	236.633	255.795	234.196	198.953	239.815	254.54	210.99	224.856	220.161	212.36	212.414	185.859	243.407	218.49
		538	2265.82	227.116	200.073	232.231	249.28	217.501	193.421	224.004	244.866	234.653	226.859	224.067	214.469	0	227.91	192.569	243.775	217.382	232.455	0	225.547	210.74	237.876	261.891	222.844	215.588	234.356	0	240.333	258.884	252.047	215.136	194.741	238.466	247.989	227.456	213.86	226.39	255.841	208.831	234.022	217.522	231.063	213.396	184.126	243.993	0
		539	2269.68	231.939	210.463	232.489	235.965	217.091	200.104	229.956	221.131	218.262	230.507	234.47	206.476	187.547	215.808	206.337	251.352	218.615	221.978	0	219.886	204.582	221.782	251.596	218.307	227.643	236.929	233.138	234.973	250.196	251.703	201.66	190.651	242.798	249.055	239.012	212.477	230.189	252.735	197.91	244.045	222.208	229.033	201.783	196.944	245.935	235.084
		540	2273.54	223.263	201.422	240.766	241.432	219.182	205.778	214.273	233.225	217.929	224.133	227.99	208.854	179.394	226.86	194.787	248.471	214.988	240.891	0	231.314	200.639	222.049	245.744	214.204	216.868	229.951	226.475	238.447	249.712	264.274	206.745	200.053	237.241	252.932	231.79	196.088	235.474	249.601	213.636	246.057	218.306	245.294	207.578	198.682	247.692	0
		541	2277.4	220.048	208.884	245.144	252.457	219.375	202.546	218.978	228.339	224.008	224.436	225.761	215.697	200.175	222.841	0	238.751	224.392	238.948	0	239.715	202.713	0	259.795	212.333	211.825	233	221.344	243.682	252.063	257.542	199.032	193.117	234.932	255.736	229.801	228.659	231.662	250.774	211.613	243.118	214.335	229.314	221.028	209.773	245.074	0
[truncated: 11 more columns]

## Sheet: Background Std
				SptId_12	SptId_14	SptId_15	SptId_16	SptId_18	SptId_20	SptId_22	SptId_23	SptId_25	SptId_28	SptId_29	SptId_30	SptId_33	SptId_34	SptId_38	SptId_39	SptId_40	SptId_42	SptId_43	SptId_44	SptId_46	SptId_50	SptId_51	SptId_52	SptId_55	SptId_57	SptId_58	SptId_60	SptId_61	SptId_63	SptId_66	SptId_68	SptId_71	SptId_72	SptId_73	SptId_74	SptId_76	SptId_80	SptId_82	SptId_83	SptId_84	SptId_85	SptId_89	SptId_90	SptId_91	SptId_92
		0	189.14	0	0	0	0	0	0	0	0	0	0	0	0	0	0	0	0	0	0	0	0	0	0	0	0	0	0	0	0	0	0	0	0	0	0	0	0	0	0	0	0	0	0	0	0	0	0
		1	193	0	0	0	0	0	0	0	0	0	0	0	0	0	0	0	0	0	0	0	0	0	0	0	0	0	0	0	0	0	0	0	0	0	0	0	0	0	0	0	0	0	0	0	0	0	0
		2	196.86	0	0	0	0	0	0	0	0	0	0	0	0	0	0	0	0	0	0	0	0	0	0	0	0	0	0	0	0	0	0	0	0	0	0	0	0	76.3837	0	0	0	0	0	0	0	0	0
		3	200.72	0	0	0	0	0	0	0	0	0	0	0	0	0	0	0	0	0	0	0	0	0	0	0	0	0	0	0	0	0	0	0	0	0	0	0	0	0	0	0	0	0	0	0	0	0	0
		4	204.58	0	0	0	0	0	0	0	0	0	0	0	0	0	0	0	0	0	0	0	0	0	0	0	0	0	0	0	0	0	0	0	0	0	0	0	0	78.283	0	0	0	0	0	0	0	0	0
		5	208.44	0	0	0	0	0	0	0	0	0	0	0	0	0	0	0	0	0	0	0	0	0	0	0	0	0	0	0	0	0	0	0	0	0	0	0	0	76.3147	0	0	0	0	0	0	0	0	0
		6	212.3	0	0	0	0	0	0	0	0	0	0	0	0	0	0	0	0	0	0	0	0	0	0	0	0	0	0	0	0	0	0	0	0	0	0	0	0	80.4557	0	0	0	0	0	0	0	0	0
		7	216.16	0	0	0	0	0	0	0	0	0	0	0	0	0	0	0	0	0	0	0	0	0	0	0	0	0	0	0	0	0	0	0	0	0	0	0	0	0	0	0	0	0	0	0	0	0	0
		8	220.02	0	0	0	0	0	0	0	0	0	0	0	0	0	0	0	0	0	0	0	0	0	0	0	0	0	0	0	0	0	0	0	0	0	0	0	0	76.0821	0	0	0	0	0	0	0	0	0
		9	223.88	0	0	0	0	0	81.5638	0	0	0	0	0	0	0	0	0	0	0	0	0	0	0	0	0	0	0	0	0	0	0	0	0	0	0	0	0	0	78.873	0	0	0	0	0	0	0	0	0
		10	227.74	0	0	0	0	0	78.6876	0	0	0	0	0	0	0	0	0	0	0	0	0	0	0	0	0	0	0	0	0	0	0	0	0	0	0	0	0	0	79.6795	0	0	0	0	0	0	0	0	0
		11	231.6	0	0	0	0	0	78.7365	0	0	0	0	0	0	0	0	0	0	0	0	0	0	0	0	0	0	0	0	0	0	0	0	0	0	0	0	0	0	75.3286	0	0	0	0	0	0	0	0	0
		12	235.46	0	0	0	0	0	80.3525	0	0	0	0	0	0	0	0	0	0	0	0	0	0	0	0	0	0	0	0	0	0	0	0	0	0	0	0	0	0	82.3685	0	0	0	0	0	0	0	0	0
		13	239.32	0	0	0	0	0	78.7728	0	0	0	0	0	0	0	0	0	0	0	0	0	0	0	0	0	0	0	0	0	0	0	0	0	0	0	0	0	0	77.6315	0	0	0	0	0	0	0	0	0
		14	243.18	0	0	0	0	0	76.3338	0	0	0	0	0	0	0	0	0	0	0	0	0	0	0	0	0	0	0	0	0	0	0	0	0	0	0	0	0	0	76.6859	0	0	0	0	0	0	0	0	0
		15	247.04	0	0	0	0	0	0	0	0	0	0	0	0	0	0	0	0	0	0	0	0	0	0	0	0	0	0	0	0	0	0	0	0	0	0	0	0	82.3354	0	0	0	0	0	0	0	0	0
		16	250.9	0	0	0	0	0	82.4873	0	0	0	0	0	0	0	0	0	0	0	0	0	0	0	0	0	0	0	0	0	0	0	0	0	0	0	0	0	0	78.4783	0	0	0	0	0	0	0	0	0
		17	254.76	0	0	0	0	0	79.9143	0	0	0	0	0	0	0	0	0	0	0	0	0	0	0	0	0	0	0	0	0	0	0	0	0	0	0	0	0	0	78.4951	0	0	0	0	0	0	0	0	0
		18	258.62	0	0	0	0	0	79.8188	0	0	0	0	0	0	0	0	0	0	0	0	0	0	0	0	80.9791	0	0	0	0	0	0	0	0	0	0	0	0	0	80.7797	0	0	0	0	0	0	0	0	0
		19	262.48	0	0	0	0	0	78.2768	0	0	0	0	0	0	0	0	0	0	0	0	0	0	0	0	0	0	0	0	0	0	0	0	0	0	0	0	0	0	76.7539	0	0	0	0	0	0	0	0	0
		20	266.34	0	0	0	0	0	76.4769	0	0	0	0	0	0	0	0	0	0	0	0	0	0	0	0	0	0	0	0	0	0	0	0	0	0	0	0	0	0	77.6197	0	0	0	0	0	0	0	0	0
		21	270.2	0	0	0	0	0	74.7819	0	0	0	0	0	0	0	0	0	0	0	0	0	0	0	0	0	0	0	0	0	0	0	0	0	0	0	0	0	0	80.5772	0	0	83.037	0	0	0	0	0	0
		22	274.06	0	0	0	0	0	77.8074	0	0	0	0	0	0	0	0	0	0	0	0	0	0	0	0	0	0	0	0	0	0	0	0	0	0	0	0	0	0	77.8312	0	0	0	0	0	0	0	0	0
		23	277.92	0	0	0	0	0	78.5392	0	0	0	0	0	0	0	80.763	0	0	0	0	0	0	0	0	0	0	0	0	0	0	0	0	0	0	0	0	0	0	77.2344	0	0	0	0	0	0	0	0	0
		24	281.78	76.9517	0	0	0	0	70.1179	0	0	0	0	0	0	0	0	0	0	0	0	0	0	0	0	0	0	0	0	0	0	0	0	0	0	0	0	0	0	77.6004	0	0	0	0	0	0	0	0	0
		25	285.64	0	0	0	0	0	80.5822	0	0	0	0	0	0	0	0	0	0	0	0	0	0	0	0	0	0	0	0	0	0	0	0	0	0	0	0	0	0	74.973	0	0	0	0	0	0	0	0	0
		26	289.5	80.7779	0	0	0	0	83.4529	0	0	0	0	0	0	0	0	0	0	0	0	0	0	0	0	0	0	0	0	0	0	0	0	0	0	0	0	0	0	76.6529	0	0	0	0	0	91.7287	0	0	0
		27	293.36	0	0	0	0	0	79.1891	0	0	0	0	0	0	0	0	0	0	0	0	0	0	0	0	0	0	0	0	0	0	0	0	0	0	0	0	0	0	81.1638	0	0	0	0	0	0	0	0	0
		28	297.22	0	0	0	0	0	81.0769	0	0	0	0	0	0	0	0	0	0	0	0	0	0	0	0	0	0	0	0	0	0	0	0	0	0	0	0	0	0	79.2902	77.8855	0	0	0	0	0	0	0	0
		29	301.08	76.5238	0	0	0	0	0	0	0	0	0	0	0	0	0	0	0	0	0	0	0	0	0	0	0	0	0	0	0	0	0	0	0	0	0	0	0	80.6711	0	0	0	0	0	0	0	0	0
		30	304.94	82.1457	0	0	0	0	74.7232	0	0	0	0	0	0	0	0	0	0	0	0	0	0	0	0	0	0	0	0	0	0	0	0	0	0	0	0	0	0	83.8148	76.3411	0	0	0	0	0	0	0	0
		31	308.8	77.1537	0	0	0	0	84.7625	0	0	0	0	0	0	0	0	0	0	0	0	0	0	0	0	0	0	0	0	0	0	0	0	0	0	0	0	0	0	85.8396	0	0	0	0	0	0	0	0	0
		32	312.66	81.4924	0	0	0	0	75.1016	0	0	0	0	0	0	0	0	0	0	0	0	0	0	0	0	0	0	0	0	0	0	0	0	0	0	0	0	0	79.4961	77.0921	75.5435	0	0	0	0	0	0	0	0
		33	316.52	77.3747	0	0	0	0	78.6459	0	0	0	0	0	0	0	0	0	0	0	0	0	0	0	0	0	0	0	0	0	0	0	0	0	0	0	0	0	0	82.1943	75.1103	0	0	0	0	0	0	0	0
		34	320.38	86.0238	0	0	0	0	77.2991	0	0	0	0	0	0	0	0	0	0	0	0	0	0	0	0	0	0	0	0	0	0	0	0	0	0	0	0	0	0	75.7344	76.7164	0	0	0	0	0	0	0	0
		35	324.24	78.8311	0	0	0	0	81.8695	0	0	0	0	0	0	0	0	0	0	0	0	0	0	0	0	0	0	0	0	0	0	0	0	0	0	0	0	0	0	86.5418	81.558	0	0	0	0	0	0	0	0
		36	328.1	76.4776	0	0	0	0	77.2805	0	0	0	0	0	0	0	0	0	0	0	0	0	0	0	0	0	0	0	0	0	0	0	0	0	0	0	0	0	0	77.3767	81.316	90.1576	0	0	0	0	0	0	0
		37	331.96	75.3278	0	0	0	0	80.1532	0	0	0	0	0	0	0	0	0	0	0	0	0	0	0	0	0	0	0	0	0	0	0	0	0	0	0	0	0	0	79.2333	84.7992	0	0	0	0	0	0	0	0
		38	335.82	80.7065	0	0	0	0	77.2831	0	0	0	0	0	0	0	0	0	0	0	0	0	0	0	0	0	0	0	0	0	0	0	0	0	0	0	0	0	0	81.721	78.5755	0	0	0	0	0	0	0	0
		39	339.68	76.7901	0	0	0	0	76.9874	0	0	0	0	0	0	0	0	0	0	0	0	0	0	0	0	0	0	0	0	0	0	0	0	0	0	0	0	0	0	82.5954	78.7848	0	0	0	0	0	0	0	0
		40	343.54	78.6755	0	0	0	0	78.0312	0	0	0	0	0	0	0	0	0	0	0	0	0	0	0	0	0	0	0	0	0	0	0	0	0	0	0	0	0	0	81.1271	83.3768	0	0	0	0	0	0	0	0
		41	347.4	80.453	0	0	0	0	76.9127	0	0	0	0	0	0	0	0	0	0	0	0	0	0	0	0	83.4939	0	0	0	0	0	0	0	0	0	0	0	0	0	78.2109	78.1472	0	0	0	0	0	0	0	0
		42	351.26	75.0007	0	0	0	0	0	0	0	0	0	0	0	0	0	0	0	0	0	0	0	0	0	0	0	0	0	0	0	0	0	0	0	0	0	0	0	86.6665	80.5049	0	0	0	0	0	0	0	0
		43	355.12	75.2412	0	0	0	0	78.2879	0	0	0	0	0	0	0	0	0	0	0	0	0	0	0	0	75.9772	0	0	0	0	0	0	0	0	0	0	0	0	0	78.1454	75.6712	0	0	0	0	0	0	0	0
		44	358.98	78.1538	0	0	0	0	79.5857	0	0	0	0	0	0	0	0	0	0	0	0	0	0	0	0	77.7704	0	0	0	0	0	0	0	0	0	0	0	0	0	82.9946	79.2812	0	0	0	0	0	0	0	0
		45	362.84	80.4602	0	0	0	0	80.9435	0	0	0	0	0	0	0	0	0	0	0	0	0	0	0	0	80.0119	0	83.9887	0	0	0	0	0	0	0	0	0	0	89.817	80.0181	76.6297	0	0	0	0	0	0	0	0
		46	366.7	76.3189	0	0	0	0	85.8981	0	0	0	0	0	0	0	0	0	0	0	0	0	0	0	0	0	0	79.2108	0	0	0	0	0	0	0	0	0	0	0	81.5175	78.4407	0	0	0	0	0	0	0	0
		47	370.56	77.8714	0	0	0	0	0	0	0	0	0	0	0	0	0	0	0	0	0	0	0	0	0	78.8862	0	77.4738	0	0	0	0	0	0	0	0	0	0	0	77.3315	81.7539	0	0	0	0	0	0	0	0
		48	374.42	75.1962	0	0	0	0	78.1035	78.4377	0	0	0	0	0	0	0	0	0	0	0	0	0	0	0	79.8054	0	75.4492	0	0	0	0	0	0	0	0	73.3835	0	0	77.1477	78.9525	0	0	0	0	0	0	0	0
		49	378.28	75.9731	0	0	0	0	0	0	0	0	0	0	0	0	0	0	0	0	0	0	0	0	0	82.0642	0	79.8732	0	0	76.2692	0	0	0	0	0	81.4193	0	0	78.6715	77.7852	0	0	0	0	0	0	75.42	0
		50	382.14	74.6358	0	0	0	0	77.6287	0	0	0	0	0	0	0	0	0	0	79.3146	0	0	0	0	0	77.926	0	75.4784	0	0	71.7915	0	0	0	0	0	0	0	0	77.6866	76.9728	0	0	0	0	0	0	0	0
		51	386	81.5115	0	0	0	0	80.314	0	0	0	0	0	0	0	0	0	0	0	0	0	0	0	0	77.6026	0	76.2388	0	0	74.8583	0	0	0	0	0	77.2284	0	0	81.6035	76.786	0	0	0	0	0	0	0	0
		52	389.86	81.6617	0	0	0	0	0	0	0	0	0	0	0	0	0	0	0	0	0	0	0	0	0	82.437	0	77.4145	0	0	79.5693	83.6214	0	0	0	0	78.4395	0	0	77.3332	82.69	0	0	0	0	0	0	0	0
		53	393.72	76.115	0	0	0	0	0	0	0	0	0	0	0	0	0	0	0	73.2682	0	0	0	0	0	78.7327	0	78.5457	0	0	75.9261	85.2172	0	0	0	0	79.1766	0	0	79.8237	76.7466	0	0	0	0	0	0	0	0
		54	397.58	74.6716	0	0	0	0	0	0	0	0	0	0	0	0	0	0	0	0	0	0	0	0	0	80.4093	0	80.905	0	0	77.3365	0	0	0	0	0	77.218	0	0	78.4052	82.0038	0	0	0	0	0	0	0	0
		55	401.44	80.0415	0	0	0	0	81.9745	0	0	0	0	0	0	0	0	0	0	72.8646	0	0	0	0	0	80.6564	0	79.7853	0	0	73.4832	0	0	0	0	0	76.8142	0	0	80.015	77.711	0	0	0	0	0	0	0	0
		56	405.3	79.7147	0	0	0	0	0	0	0	0	0	0	0	0	0	0	0	80.2881	0	0	0	0	0	78.9304	0	75.9892	0	0	73.4775	0	0	0	0	0	77.4211	0	0	82.4922	76.301	0	0	0	0	0	0	0	0
		57	409.16	80.1415	0	0	0	0	0	0	0	0	0	0	0	0	0	0	0	80.1717	0	0	0	0	0	80.1538	0	74.0099	0	0	77.115	0	0	0	0	0	76.7712	0	0	83.4156	79.4176	0	0	0	0	0	0	0	0
		58	413.02	76.3462	0	0	0	0	0	0	0	0	0	0	0	0	0	0	0	71.8361	0	0	0	0	0	75.3617	0	80.0956	0	0	76.0511	0	0	0	0	0	76.2012	0	0	83.8978	75.2751	0	0	0	0	0	0	0	0
		59	416.88	77.0845	0	0	0	0	0	0	0	0	0	0	0	0	0	0	0	73.0667	0	0	0	0	0	83.0044	0	74.6925	0	0	76.2632	0	0	0	0	0	76.7271	0	0	81.8434	78.3255	0	0	0	0	0	0	0	0
		60	420.74	75.6566	0	0	0	0	0	0	0	0	0	0	0	0	0	0	0	77.8375	0	0	0	0	0	79.422	0	76.1805	0	0	75.9589	0	0	0	0	0	74.6948	0	0	81.5043	74.3758	0	0	0	0	0	0	0	0
		61	424.6	76.6294	0	0	0	0	0	0	0	0	0	0	0	0	0	0	0	76.9823	0	0	0	0	0	81.5733	0	76.5516	0	0	79.178	0	0	0	0	0	73.5821	0	0	80.3353	77.0951	0	0	0	0	0	0	0	0
		62	428.46	74.8905	0	0	0	0	0	0	0	0	0	0	0	0	0	0	0	72.0549	0	0	0	0	0	76.6339	0	72.6442	0	0	69.3333	0	0	0	0	0	81.0003	0	0	74.3899	72.5581	0	0	0	0	0	0	0	0
		63	432.32	80.6983	0	0	0	0	0	0	0	0	0	0	0	0	0	0	0	76.4023	0	0	0	0	0	77.6464	0	74.5498	0	0	75.4936	0	0	0	0	0	77.5922	0	0	87.0068	80.9191	0	0	0	0	0	0	0	0
		64	436.18	77.8034	0	0	0	0	0	0	0	0	0	0	0	0	0	0	0	75.6072	0	0	0	0	0	82.4265	0	76.9264	0	0	75.0458	0	0	0	0	0	79.0459	0	0	83.5267	82.5519	0	0	0	0	0	0	0	0
		65	440.04	75.5139	0	0	0	0	0	0	0	0	0	0	0	0	0	0	0	77.0676	0	0	0	0	0	75.9763	0	78.0411	0	0	79.6456	0	0	0	0	0	71.4809	0	0	84.1562	72.9036	0	0	0	0	0	0	0	0
		66	443.9	76.5997	0	0	0	0	0	0	0	0	0	0	0	0	0	0	0	80.3179	0	0	0	0	0	79.9741	0	73.3591	0	0	78.4214	0	0	0	0	0	78.4494	0	0	81.3468	77.6576	0	0	0	0	0	0	0	0
		67	447.76	78.8757	0	0	0	0	0	0	0	0	0	0	0	0	0	0	0	75.676	0	0	0	0	0	79.0029	0	78.1886	0	0	77.4505	0	0	0	0	0	71.7729	0	0	81.1733	74.4248	0	0	0	0	0	0	0	0
		68	451.62	79.0961	0	0	0	0	0	0	0	0	0	0	0	0	0	0	0	80.9549	0	0	0	0	0	77.1082	0	75.827	0	0	74.3848	0	0	80.2443	0	0	74.2258	0	0	78.718	78.1039	0	82.6902	0	0	0	0	0	0
		69	455.48	75.7018	0	0	0	0	0	0	0	0	0	0	0	0	0	0	0	75.1658	0	0	0	0	0	81.9292	0	74.1534	0	0	75.5714	0	0	0	0	0	72.9643	0	0	80.1274	78.5849	0	72.2848	78.3678	0	0	0	0	0
		70	459.34	77.5744	0	0	0	0	0	0	0	0	0	0	0	0	0	0	0	73.3776	0	0	0	0	0	75.6426	0	71.3543	0	0	76.3483	0	0	0	0	0	77.243	0	0	79.9894	78.3291	0	73.6347	0	0	0	0	0	0
		71	463.2	80.8369	0	0	0	0	0	0	0	0	0	0	0	0	0	0	0	78.8828	0	0	0	0	0	80.0369	0	81.3249	0	0	77.9871	0	0	73.6939	0	0	80.9393	0	0	79.1373	78.0302	0	76.188	78.6011	0	0	0	0	0
		72	467.06	77.0557	0	0	0	0	0	0	0	0	0	0	0	0	0	0	0	82.1999	0	73.9087	0	0	0	81.076	0	71.1016	0	0	79.0212	0	0	76.589	0	0	78.1164	0	0	82.5338	78.5266	0	75.58	78.1618	0	0	0	0	0
		73	470.92	76.9224	0	0	0	0	0	0	0	0	0	0	0	0	0	0	0	73.3263	0	74.9233	0	0	0	84.9651	0	73.2242	0	0	78.6531	0	0	0	0	0	78.1573	0	0	80.3305	82.0094	0	77.9854	78.2733	0	0	0	0	0
		74	474.78	72.5756	0	0	0	0	0	0	0	0	0	0	0	0	0	0	0	75.9647	0	74.1021	0	0	0	79.7739	0	72.5631	0	0	77.8641	0	0	72.7755	0	0	75.2034	0	0	87.7382	80.5465	0	79.0837	71.9547	0	0	0	0	0
		75	478.64	79.5451	0	0	0	0	0	0	0	0	0	0	0	0	0	0	0	76.1813	0	73.13	0	0	75.0969	78.377	0	75.6898	0	0	75.8345	0	0	74.903	0	0	79.5569	0	0	79.2943	72.7657	0	79.2293	76.4994	0	0	0	0	76.6153
		76	482.5	78.2883	0	0	0	0	0	0	0	0	0	0	0	0	0	0	0	82.9651	0	76.0449	0	0	0	80.0281	0	77.6717	79.0439	0	82.7943	0	0	79.7622	0	0	78.6147	0	0	80.0123	80.0609	0	80.7432	80.5284	0	0	0	0	0
		77	486.36	75.1994	0	0	0	0	0	0	0	0	0	0	0	0	0	0	0	76.6361	0	75.2628	0	0	0	75.4643	0	80.0533	0	0	78.692	0	0	0	0	0	76.842	0	0	78.4574	77.915	0	75.1635	76.7416	0	0	0	0	79.0706
		78	490.22	80.49	0	0	0	0	0	0	0	0	0	0	0	0	0	0	0	74.0656	0	77.5835	0	0	0	77.8637	0	74.1777	0	0	78.649	0	0	77.5938	0	0	71.4027	0	0	79.6707	84.2892	0	78.6314	74.5821	0	0	0	0	0
		79	494.08	76.7852	0	0	0	0	0	0	0	0	0	0	0	0	0	0	0	79.8127	0	79.3213	0	0	0	72.4031	0	81.4751	0	0	74.2742	0	0	76.9276	0	0	77.0554	0	0	77.0775	78.9025	0	70.9424	77.5333	0	0	0	0	75.5719
		80	497.94	76.9499	0	0	0	0	0	0	0	0	0	0	0	0	0	0	0	75.3554	0	72.3487	0	0	0	78.8295	0	82.2459	0	0	77.1605	0	0	78.5149	0	0	73.2454	0	0	78.5307	76.9796	0	74.9192	75.2553	0	0	0	0	77.1838
		81	501.8	82.423	0	0	0	0	0	0	0	0	0	0	0	0	0	0	0	76.1203	0	75.2677	0	0	0	78.5239	0	83.2076	0	0	81.9897	0	0	77.5817	0	0	80.0921	0	0	83.811	79.3896	0	0	77.1904	0	0	0	0	83.9887
		82	505.66	81.0862	0	0	0	0	0	0	0	0	0	0	0	0	0	0	0	77.0796	0	78.3665	0	0	0	79.7444	0	77.4966	78.1404	0	81.5807	0	0	76.2028	0	0	77.4233	0	0	87.5295	75.2985	0	77.9414	80.7971	0	0	0	0	79.7549
		83	509.52	76.241	0	77.7737	0	0	0	0	0	0	0	0	0	0	0	0	0	75.6635	0	78.5786	0	0	0	78.6997	0	78.1252	0	0	76.8819	0	0	75.7739	0	0	77.2389	0	0	81.3194	78.9524	0	77.1904	75.4716	0	0	0	0	78.1936
		84	513.38	79.2835	0	0	0	0	0	0	0	0	0	0	0	0	0	0	0	87.5698	0	76.9804	0	0	0	79.8428	0	85.1708	0	0	79.1814	0	0	75.3807	0	0	79.4843	0	0	83.7776	80.9754	0	81.5986	74.0318	0	0	0	0	76.733
		85	517.24	76.9293	0	0	0	0	0	0	0	0	0	0	0	0	0	0	0	77.5047	0	77.9021	0	0	0	80.0734	0	78.7261	79.3489	0	76.7344	0	0	71.954	0	0	83.5162	0	0	88.5491	80.2453	0	76.8978	80.1484	0	0	0	0	73.2807
		86	521.1	82.254	0	0	0	0	86.9711	0	0	0	0	0	0	0	0	0	0	78.6587	0	78.88	0	0	0	77.9634	0	77.2318	77.3168	0	78.9243	0	0	75.6394	0	0	75.3755	0	0	80.6895	74.5953	0	75.4953	73.7476	0	0	0	0	82.0874
		87	524.96	77.0074	0	0	0	0	0	0	0	0	0	0	0	0	0	0	0	79.1496	0	77.6394	0	0	0	76.7799	0	83.4837	0	0	71.8781	0	0	78.3919	0	0	80.2747	0	0	82.0078	78.2645	0	82.3288	76.4806	0	0	0	0	77.9425
		88	528.82	78.1419	0	0	0	0	0	0	0	0	0	0	0	0	0	0	0	82.1701	0	74.5638	0	0	0	80.7086	0	84.2872	71.9226	0	78.2979	0	0	75.4851	0	0	73.1927	0	0	76.6609	84.7305	0	77.4965	76.174	0	0	0	0	82.3971
		89	532.68	77.56	0	0	0	0	0	0	0	0	0	0	0	0	0	0	0	77.9183	0	76.8584	0	0	0	81.2429	0	83.333	78.3511	0	76.5293	0	0	77.5721	0	0	76.719	0	0	82.3948	77.8953	0	82.8844	74.3692	0	0	0	0	73.662
		90	536.54	80.1366	0	0	0	0	0	0	0	0	0	0	0	0	0	0	0	78.8069	0	75.6225	0	0	0	78.9263	0	81.978	79.1672	0	75.6571	0	0	74.5893	0	0	80.9199	0	0	78.953	83.4148	0	76.3905	75.6423	0	0	0	0	79.9848
		91	540.4	75.348	0	0	0	0	0	0	0	0	0	0	0	0	0	0	0	78.2514	0	76.0226	0	0	0	80.7258	0	82.9813	0	0	77.1054	0	0	76.3875	0	0	75.8582	0	0	80.2887	76.6274	0	78.4479	72.0551	0	0	0	0	73.7781
		92	544.26	78.5182	0	0	0	0	0	0	0	0	0	0	0	0	0	0	0	84.3696	0	75.3359	0	0	0	76.9924	0	76.5066	75.8057	0	80.639	0	0	75.8548	0	0	75.1018	0	0	77.3871	78.781	0	74.3587	74.653	0	0	0	0	79.9051
		93	548.12	76.1638	0	0	0	0	0	0	0	0	0	0	0	0	0	0	0	74.8196	0	76.9547	0	0	0	80.3406	0	79.981	77.6134	0	75.1513	0	0	77.061	0	0	74.3038	0	0	81.7926	80.3308	0	82.7739	77.273	0	0	0	0	79.8518
		94	551.98	78.314	0	0	0	0	0	0	0	0	0	0	0	0	0	0	0	73.5722	0	76.6343	0	0	0	78.2246	0	79.7588	81.0746	0	77.3678	0	0	75.8423	0	0	79.2292	0	0	79.0466	83.7162	0	81.6464	77.0296	0	0	0	0	77.0438
		95	555.84	76.7717	0	0	0	0	0	0	0	0	0	0	0	0	0	0	0	77.3458	0	72.336	0	0	0	86.8077	0	77.4511	81.7721	0	79.6321	0	0	71.7505	0	0	75.2567	0	0	83.5088	85.6856	0	80.9116	75.8786	0	0	0	0	77.8882
		96	559.7	78.4958	0	0	0	0	0	0	0	0	0	72.5115	0	0	0	0	0	76.5469	0	75.6557	0	0	0	82.1564	0	78.3036	74.4097	0	83.2895	0	0	77.1804	0	0	79.1993	0	0	76.4522	78.148	0	76.0222	73.8501	0	0	0	0	76.3257
		97	563.56	80.1094	0	0	0	0	0	0	0	0	0	0	0	0	0	0	0	76.5924	0	75.8886	0	0	0	80.3984	0	82.244	0	0	77.5572	0	0	82.8122	0	0	75.6258	0	0	79.3705	82.591	0	74.4391	78.5315	0	0	0	0	81.424
		98	567.42	77.4556	0	0	0	0	0	0	0	0	0	72.1201	0	0	0	0	0	74.2842	0	75.4021	0	0	0	76.9175	0	84.6611	79.0711	0	81.1353	0	0	77.2569	0	0	75.7	0	0	82.7585	77.2391	0	74.9944	79.7504	0	0	0	0	80.71
		99	571.28	75.9516	0	0	0	0	0	0	0	0	0	69.7008	0	0	0	0	0	75.6465	0	72.8099	0	0	0	87.1148	0	79.3239	76.9984	0	74.8907	0	0	72.6695	0	0	76.4825	0	0	75.7423	89.8549	0	81.5854	78.0868	0	0	0	0	78.299
		100	575.14	75.6067	0	0	0	0	0	0	0	0	0	73.9514	0	0	0	0	0	73.9955	0	82.1869	0	0	0	79.8391	0	73.6872	78.104	0	83.5803	0	0	73.7244	0	0	79.0055	0	0	81.2278	78.1555	0	73.6063	75.2199	0	0	0	0	77.3481
		101	579	76.9855	0	0	0	0	0	0	0	0	0	0	0	0	0	0	0	75.2491	0	78.3945	0	0	0	77.2258	0	76.994	74.231	0	75.7365	0	0	72.4086	0	0	74.6686	0	0	83.6225	82.5342	0	79.4009	72.8123	0	0	0	0	81.2894
		102	582.86	74.4143	0	0	0	0	0	0	0	77.9627	0	78.7499	0	0	0	0	0	79.6851	0	77.8876	0	0	0	78.2979	0	78.5064	76.8511	0	75.1264	0	0	73.9324	0	0	74.5768	0	0	78.9652	78.4012	0	75.4961	76.8046	0	0	0	0	77.6589
		103	586.72	75.1285	0	0	0	0	0	0	0	0	0	79.3514	0	0	0	0	0	78.52	0	78.7058	0	0	0	79.3155	0	74.9608	74.6295	0	72.2302	0	0	78.5242	0	0	80.4007	0	70.8402	84.6155	84.9294	0	73.7079	74.3645	0	0	0	0	76.5636
		104	590.58	79.8066	0	0	0	0	0	0	0	0	0	75.9436	0	0	0	0	0	77.3476	0	82.9103	0	0	0	78.966	0	74.9876	76.8277	0	76.2549	0	0	79.4178	0	0	81.9307	0	0	76.8471	80.8394	0	81.7145	78.2875	0	0	0	0	75.348
		105	594.44	78.8173	0	0	0	0	0	0	0	0	0	71.6743	0	0	0	0	0	75.5388	0	74.5061	0	0	0	79.5617	0	78.9492	75.7879	0	76.6389	0	0	76.7391	0	0	81.3066	0	73.3266	81.2898	76.5	0	74.4197	77.7708	0	0	0	0	79.8215
		106	598.3	80.0297	0	0	0	0	0	0	0	0	0	75.3894	0	0	0	0	0	75.4888	0	75.3056	0	0	0	75.3534	0	75.6703	75.6939	0	78.5058	0	0	73.7867	0	0	79.0912	0	0	83.2903	76.937	0	78.9286	73.498	0	0	0	0	78.7762
		107	602.16	74.0895	0	0	0	0	0	0	0	0	0	73.6339	0	0	0	0	0	77.7331	0	75.4616	0	0	0	76.7837	0	82.5987	77.1343	0	79.2759	0	0	71.8746	0	0	79.21	0	75.9898	79.4462	79.4207	0	79.3625	72.2679	0	81.7597	0	0	75.0012
		108	606.02	82.0845	0	0	0	0	0	0	0	0	0	73.2612	0	0	0	0	0	74.4904	0	75.3752	0	0	0	81.2454	0	79.235	76.3551	0	77.9413	0	0	74.8406	0	0	78.324	0	76.0037	78.7191	77.174	0	80.4053	74.9045	0	0	0	0	82.0479
		109	609.88	81.4413	0	0	0	0	0	0	0	0	0	75.7145	0	0	0	0	0	82.2422	0	73.4048	0	0	0	80.076	0	79.0934	75.7664	0	78.5243	0	0	72.569	0	0	77.9054	0	77.2142	85.4916	83.6137	0	81.2458	78.2211	0	0	0	0	79.3236
		110	613.74	79.7771	0	0	0	0	0	0	0	0	0	75.6717	0	0	0	0	0	81.9773	0	78.8541	0	0	0	77.5269	0	81.8767	78.4571	0	81.7604	0	0	79.5984	0	0	78.3374	0	77.503	82.2842	136.543	0	83.3375	81.9809	0	75.6161	0	0	82.7778
		111	617.6	76.6765	0	0	0	0	0	0	0	0	0	77.2687	0	0	0	0	0	75.988	0	73.577	0	0	0	77.6763	0	79.0064	79.1792	0	74.9572	0	74.744	78.6994	0	0	79.0206	0	76.8624	79.567	89.3046	0	77.3408	82.2213	0	0	0	0	78.5164
		112	621.46	79.4845	0	0	0	0	0	0	0	0	0	71.2464	0	0	0	0	0	77.0489	0	72.5911	0	0	0	78.3239	0	79.6187	75.4239	0	78.8304	0	0	80.7582	0	0	81.0337	0	79.0782	74.3182	82.092	0	80.1996	80.2429	0	76.0372	0	0	79.16
		113	625.32	82.3058	0	0	0	0	0	0	0	0	0	79.8657	0	0	0	0	0	74.0398	0	74.3936	0	0	0	83.1778	0	79.4847	77.3735	0	72.1005	0	0	78.1767	0	0	76.9013	0	79.0141	79.4923	79.3312	0	74.5899	81.0702	0	71.4397	0	0	77.4546
		114	629.18	75.7533	0	0	0	0	0	0	0	0	0	75.2885	0	0	0	0	0	81.4117	0	73.8759	0	0	0	76.1958	0	80.9061	72.9821	0	80.381	0	0	71.8065	0	0	76.485	0	75.857	79.6748	78.7617	0	75.5776	77.9158	0	74.642	0	0	76.9153
		115	633.04	70.5619	0	0	0	0	0	0	0	0	0	73.732	0	0	0	0	0	79.9335	0	73.5914	0	0	0	78.9068	0	78.0408	76.074	0	74.4638	0	0	74.1901	0	0	85.759	75.252	79.0893	76.0489	82.6216	0	77.0281	74.2043	0	74.3655	0	0	77.2954
		116	636.9	78.3791	0	0	0	0	0	0	0	0	0	74.6571	0	0	0	0	0	79.7275	0	75.5879	0	0	0	79.323	0	80.718	75.7866	0	74.9195	0	0	73.2712	0	0	80.0775	74.0194	75.0413	78.4909	82.1711	0	82.8505	76.1217	0	76.262	0	0	78.3818
		117	640.76	76.688	0	0	0	0	0	0	0	0	0	73.4463	0	0	0	0	0	78.8966	0	76.1965	0	0	0	73.8474	0	83.991	78.2105	0	79.4242	0	0	79.5047	0	0	81.448	0	77.945	78.629	77.8548	0	77.5156	78.0819	0	72.9053	0	0	75.8015
		118	644.62	77.0942	0	0	0	0	0	0	0	0	0	74.4415	0	0	0	0	0	80.0868	0	69.1294	0	0	0	75.3283	0	84.1318	79.8305	0	79.4169	0	0	79.9061	0	0	77.7178	0	76.1671	83.8771	80.0557	0	80.6104	73.8663	0	72.4678	0	0	78.6166
		119	648.48	82.4821	0	0	0	0	0	0	0	0	0	77.9988	0	0	0	0	0	82.3114	0	73.0863	0	0	0	79.5068	0	82.3755	76.3297	0	82.576	0	0	71.1523	0	0	82.1574	0	77.0438	84.1766	80.5274	0	76.2179	76.3187	0	74.6623	0	0	80.1808
		120	652.34	76.5183	0	0	0	0	0	0	0	0	0	71.6524	0	0	0	0	0	81.2022	0	74.2676	0	0	0	80.2239	0	78.5289	78.2948	0	72.9444	0	0	73.8369	0	0	83.3022	77.9899	78.0021	77.7524	79.2958	0	80.9251	77.7428	0	79.1186	0	0	77.5794
		121	656.2	77.2546	0	0	0	0	0	0	0	0	0	0	0	0	0	0	0	79.0441	0	74.531	0	0	0	80.4025	0	82.6775	75.575	0	75.8265	0	0	71.8965	0	0	82.5537	0	80.4986	80.687	81.7445	0	82.189	77.2495	0	74.7108	0	0	75.6193
		122	660.06	81.717	0	0	0	0	0	0	0	0	0	0	0	0	0	0	0	80.9318	0	74.1468	0	0	0	78.7063	0	78.444	76.3304	0	81.2656	0	0	74.8505	0	0	80.8924	76.7697	77.2355	81.2544	81.0608	0	77.791	75.3806	0	78.292	0	0	76.2113
		123	663.92	78.1747	0	0	0	0	0	0	0	0	0	68.5762	0	0	0	0	0	78.351	0	71.0522	0	0	0	78.1212	0	79.0874	78.8078	0	80.1229	0	0	74.3748	0	0	78.4605	0	76.3377	77.5401	77.2642	0	80.9525	78.5416	0	72.9982	0	0	76.9185
		124	667.78	69.3825	0	0	0	0	0	0	0	0	0	74.0876	0	0	0	0	0	79.3751	0	72.231	0	0	0	73.1644	0	77.3602	77.3055	0	80.0191	0	0	71.1654	0	0	77.3979	82.0272	70.6998	79.6766	78.6968	0	72.7382	75.0959	0	75.695	0	0	78.1042
		125	671.64	77.9028	0	0	0	0	0	0	0	0	0	74.283	0	0	0	0	0	73.9762	0	77.7437	0	0	0	78.0375	0	80.3725	79.5677	0	76.5488	0	0	77.1157	0	0	80.6369	77.9531	75.1512	85.6091	77.9338	0	80.1763	75.9399	0	74.989	0	0	81.1277
		126	675.5	77.2635	0	0	0	0	0	0	0	0	0	72.9404	0	0	0	0	0	80.1259	0	75.3125	0	0	0	76.4771	0	80.9507	82.1262	0	79.3734	0	0	80.3851	0	0	75.3377	76.6887	78.8498	76.7894	76.331	0	74.716	71.7225	0	75.7663	0	0	77.8118
		127	679.36	81.3259	0	0	0	0	0	0	0	0	0	77.1385	0	0	0	0	0	79.8504	0	77.3471	0	0	0	83.4619	0	80.669	76.1707	0	79.3734	0	0	72.0184	0	0	79.2947	0	76.4471	82.9038	76.7809	0	77.6878	74.2888	0	75.6588	0	0	80.5343
		128	683.22	79.4981	0	0	0	0	0	0	0	0	0	76.7263	0	0	0	0	0	72.3301	0	73.7401	0	0	0	79.7431	0	78.5071	72.9662	0	81.6812	0	0	73.0001	0	0	77.7589	0	81.391	77.5913	78.3241	0	81.0633	78.0508	0	77.8693	0	0	73.7492
		129	687.08	80.6364	0	0	0	0	0	0	0	0	0	76.4287	0	0	0	0	0	80.508	0	77.306	0	0	0	77.5005	0	78.3114	77.2941	0	83.7544	0	0	76.8169	0	0	77.2111	0	80.2256	76.738	81.0556	0	79.3641	79.3254	0	76.4751	0	0	81.1989
		130	690.94	80.6079	0	0	0	0	0	0	0	0	0	76.7125	0	0	0	0	0	80.6502	0	78.1085	0	0	0	77.3282	0	82.7535	0	0	79.3787	0	0	79.9177	0	0	82.1762	0	75.7212	86.3833	77.406	0	73.6681	76.4667	0	76.8208	75.5787	0	83.8869
		131	694.8	77.1616	0	0	0	0	0	0	0	0	0	74.5244	0	0	0	0	0	80.244	0	80.9212	0	0	0	86.6869	0	81.0524	73.9439	0	80.5519	0	0	77.0862	0	0	82.0927	0	79.4122	86.4853	78.4845	0	84.2779	75.9735	0	76.3367	0	0	78.2175
		132	698.66	74.2543	0	0	0	0	0	0	0	0	0	72.1792	0	0	0	0	0	76.4846	0	72.2933	0	0	0	81.8504	0	75.8642	72.8496	0	80.5261	0	0	75.5485	0	0	78.0376	0	73.8585	80.4631	82.1923	0	73.1874	72.9522	0	73.5422	73.4831	0	77.5084
		133	702.52	79.4946	0	0	0	0	0	0	0	0	0	78.5533	0	0	0	0	0	80.6186	0	78.4089	0	0	0	79.7702	0	73.5342	81.8034	0	82.0562	0	0	72.8533	0	0	80.633	0	77.3179	84.5941	78.6438	0	80.8554	79.5524	0	75.2198	81.0749	0	73.3844
		134	706.38	83.2218	0	0	0	0	0	0	0	0	0	77.3236	0	0	0	0	0	85.6242	0	75.7959	0	0	0	76.6239	0	80.4942	77.1992	0	76.5236	0	0	79.365	0	0	80.0484	0	74.5648	76.9481	80.1878	0	79.0429	75.4672	0	81.7253	74.2887	0	82.6718
		135	710.24	82.1704	0	0	0	0	78.1498	0	0	0	0	75.6127	0	0	0	0	0	77.1894	0	76.344	0	0	0	81.1944	0	78.4099	80.1606	0	77.5379	0	0	77.4739	0	0	82.524	0	85.4231	85.2709	84.4588	0	78.1049	78.1812	0	74.6747	76.3951	0	76.3112
		136	714.1	78.6879	0	0	0	0	0	0	0	0	0	75.8607	0	0	0	0	0	79.5121	0	76.1612	0	0	0	82.4427	0	79.8241	84.0915	0	84.1454	0	0	76.0078	0	0	83.3155	0	77.2348	83.0208	84.3573	0	82.9338	78.8007	0	73.3764	74.7471	0	82.0983
		137	717.96	77.877	0	0	0	0	0	0	0	0	0	80.3218	0	0	75.9793	0	0	76.1489	0	75.2604	0	0	0	76.5499	0	80.8516	75.9601	0	88.9102	0	0	83.5504	0	0	78.1568	0	77.7442	81.271	79.2431	0	77.9684	82.6991	0	72.4838	74.9207	0	82.5721
		138	721.82	84.6036	0	0	0	0	0	0	0	0	0	72.6684	0	0	73.7465	0	0	82.7416	0	75.1559	0	0	0	77.5666	0	81.3151	0	0	72.3028	0	0	75.4399	0	0	80.1639	0	73.2855	78.6659	79.9708	0	79.8092	75.3679	0	74.8869	74.6238	0	76.8771
		139	725.68	81.6328	0	0	0	0	0	0	0	0	0	75.4097	0	0	0	0	0	80.6441	0	72.391	0	0	0	83.1429	0	82.8388	79.3958	0	80.9275	0	0	73.1204	0	0	80.9897	0	77.9049	79.3388	81.8875	0	82.5283	76.9851	0	76.4077	75.5102	0	74.0189
		140	729.54	81.2791	0	0	0	0	76.2957	0	0	0	0	74.9542	0	0	0	0	0	77.8022	74.2612	78.396	0	0	0	81.5062	0	79.8502	0	0	77.5201	0	0	79.6672	0	0	80.9732	0	75.0259	85.6111	79.1204	0	81.8778	78.7653	0	81.7313	77.2753	0	81.9903
		141	733.4	83.246	0	0	0	0	0	0	0	0	0	77.2658	0	0	0	0	0	77.3162	0	78.9903	0	0	0	78.3191	0	83.2789	77.5167	0	80.7834	0	0	76.0078	0	0	74.6589	0	79.5549	82.4434	82.6342	0	82.6868	76.7007	0	78.2677	75.0273	0	74.4153
		142	737.26	80.9505	0	0	0	0	74.3103	0	0	0	0	78.5288	0	0	75.7072	0	0	74.9899	0	73.9614	0	0	0	87.2392	0	80.4761	77.4156	0	75.8565	0	0	77.3302	0	0	83.2884	0	76.1629	80.144	79.8487	0	82.8563	76.428	0	78.4757	78.921	0	81.3569
		143	741.12	81.6456	0	0	0	0	76.1034	0	0	0	0	73.8259	0	0	0	0	0	79.3351	77.2513	76.4986	0	0	0	80.9173	0	83.4953	77.769	0	81.2461	0	0	71.7735	0	0	82.9984	0	82.2859	80.3789	77.7019	0	75.0976	77.5424	0	75.1134	75.337	0	81.1021
		144	744.98	76.1146	0	0	0	0	0	0	0	0	0	78.0453	0	0	73.2422	0	0	80.6385	77.723	74.0646	0	0	0	81.1838	0	82.2162	76.3491	0	82.3376	0	0	74.8137	0	0	80.5274	0	78.3669	80.7577	80.4293	0	77.5617	74.251	0	73.4573	75.5899	0	79.2784
		145	748.84	80.7044	0	0	0	0	73.8115	0	0	0	0	79.6518	0	0	77.6016	0	0	76.0738	0	75.1778	0	0	0	81.6824	0	84.8588	77.9263	0	75.7663	0	0	78.6853	0	0	83.2429	74.4533	75.9192	77.3969	78.4462	0	80.419	78.3784	0	75.5096	71.2025	0	77.1372
		146	752.7	80.1758	0	0	87.5182	0	79.483	0	0	0	0	77.8885	0	0	76.95	0	0	81.1509	0	76.2362	0	0	0	86.6189	0	82.1503	74.4774	0	74.2328	0	0	69.4419	0	0	80.9487	0	81.9678	83.7079	80.279	0	78.8397	76.1721	0	76.8942	75.8439	0	80.5076
		147	756.56	77.3303	0	0	0	0	81.1925	0	0	0	0	78.4729	0	0	76.14	0	0	77.8271	74.2056	77.5495	0	0	0	79.5	0	80.278	83.0366	0	79.3754	0	0	92.2395	0	0	85.418	81.4678	83.0636	86.4109	81.0733	0	80.4929	78.7857	0	86.1049	73.8333	0	79.1548
		148	760.42	77.2729	0	0	0	0	0	0	0	0	0	77.0095	0	0	84.3828	0	0	81.6808	74.3941	74.4642	0	0	0	78.9426	0	81.9822	76.4537	0	83.5642	0	0	77.6711	0	0	85.8179	0	78.5109	80.3012	78.385	0	81.6892	79.3378	0	74.0378	75.1469	0	72.9554
		149	764.28	79.6176	0	0	0	0	75.4981	0	0	0	0	76.1159	0	0	72.8318	0	0	75.1858	84.6766	76.4877	0	0	0	83.0613	0	80.1095	79.8264	0	75.9795	0	0	78.4013	0	0	82.1793	82.5325	75.778	86.6963	80.7092	0	85.4045	81.9415	0	76.0023	76.1588	0	80.6206
		150	768.14	86.2949	0	0	0	0	0	0	0	0	0	80.2628	0	0	71.4257	0	0	75.559	78.2224	75.8922	0	0	0	84.3741	0	74.5006	78.0713	0	74.0705	0	0	78.078	0	0	76.798	0	80.4307	79.78	82.8155	0	80.7335	81.9311	0	72.9143	80.9172	0	78.0653
		151	772	78.1689	0	0	0	0	69.8414	0	0	0	0	78.5409	0	0	75.9534	0	0	79.2378	74.5283	0	0	0	0	75.9656	0	85.6391	76.8679	0	75.3191	0	0	76.6273	0	0	82.7234	77.2816	78.9245	79.9504	84.5502	0	80.0627	80.8309	0	75.716	77.5032	0	76.9354
		152	775.86	73.9135	0	0	0	0	74.3281	0	0	0	0	76.1668	0	0	77.185	0	0	78.4153	76.4037	75.1398	0	0	0	79.5322	0	84.4656	0	0	80.2618	0	0	77.5821	0	0	80.6922	77.5287	78.4068	82.0858	83.069	0	76.6965	80.1825	0	78.0247	77.3097	0	80.7067
		153	779.72	79.8996	0	0	0	0	77.6115	0	0	0	0	72.1683	0	0	73.1694	0	0	81.0974	73.4347	80.2202	0	0	0	77.1495	0	83.0323	81.3357	0	75.7595	0	0	79.8446	0	0	84.6524	80.7808	76.1511	84.6278	81.946	0	79.0884	78.5684	0	76.3335	81.9232	0	76.7009
		154	783.58	79.4283	0	0	0	0	73.9834	0	0	0	0	73.6551	0	0	72.306	0	0	75.4225	75.0948	74.8736	0	0	0	77.1056	0	79.9409	0	0	77.9954	0	72.3652	79.2788	0	0	79.9515	80.8669	76.4854	83.3332	82.4295	0	79.1284	76.0977	0	73.5595	79.2741	0	79.9681
		155	787.44	78.9932	0	0	0	0	72.5379	0	0	76.3975	0	73.238	74.8746	0	77.0609	0	0	77.2273	77.0787	72.4321	0	0	75.8151	80.7138	0	79.6007	75.3079	0	75.2508	0	73.3587	76.732	0	0	88.1044	79.65	76.8931	82.4145	82.4337	0	78.678	79.059	0	75.7534	75.8226	0	75.9766
		156	791.3	81.7594	0	0	0	0	71.7673	0	0	75.8871	0	81.6225	76.3246	0	76.2836	0	0	75.0683	81.7317	77.1091	0	0	74.8398	82.5459	0	81.8298	77.0815	0	77.3846	0	81.876	78.973	0	0	84.082	77.2931	79.8629	77.737	81.7214	0	79.9152	76.4599	0	79.2544	79.5512	0	72.2156
		157	795.16	82.2697	0	0	77.3408	0	75.9566	0	0	0	0	80.6409	76.3525	0	75.3231	0	0	82.3625	77.1473	72.0554	0	0	75.435	79.8269	0	82.2709	81.8014	0	85.2949	0	72.9864	77.4329	0	0	84.732	78.9335	79.28	82.656	85.6361	0	74.9162	76.6905	0	76.571	79.9258	0	76.6099
		158	799.02	83.7814	0	0	0	0	72.9443	0	0	0	0	78.1858	77.6231	0	75.424	0	0	80.882	73.1561	74.9088	0	0	0	77.9533	0	77.7241	87.5602	0	76.6246	0	77.7159	79.411	0	0	83.5896	78.0474	77.0269	83.6078	83.1593	0	79.3347	74.2489	0	74.2336	80.3451	0	75.4338
		159	802.88	79.282	0	0	72.9128	0	75.5487	0	0	76.7627	0	73.0676	79.2502	0	75.619	0	0	78.3809	81.2847	74.767	0	0	73.4403	82.0734	0	78.73	81.836	0	75.9613	0	73.59	81.9968	0	0	80.688	77.4485	76.3808	80.5447	82.8326	0	80.6958	79.6237	0	80.3801	80.1709	0	72.8991
		160	806.74	76.4423	0	0	0	0	74.8261	0	0	76.5486	0	77.6511	77.4517	0	74.695	0	0	80.8188	75.0336	74.6063	0	0	0	81.8342	0	78.232	77.377	0	78.8996	0	78.0517	76.201	0	0	83.816	79.4058	74.2826	80.5649	87.5542	0	79.0165	77.9214	0	75.8849	73.9525	0	77.438
		161	810.6	82.2583	0	0	78.0398	0	79.7629	0	0	77.0378	0	79.3324	76.153	0	77.9347	0	0	75.5486	80.8828	76.4906	0	0	72.8135	84.0277	0	83.5914	76.0845	0	83.4066	0	78.2787	73.6229	0	0	79.2029	79.9638	80.0822	80.5253	75.9745	0	82.7666	80.782	0	74.2501	78.8004	0	73.5923
		162	814.46	77.5747	0	0	74.4776	0	74.6964	0	0	75.5405	0	72.7288	78.9279	0	73.086	0	0	75.8973	80.2576	76.2978	0	0	75.9561	79.6401	0	79.58	74.9455	0	84.5038	0	78.0719	72.4897	0	0	78.4003	80.6082	76.7868	74.1944	84.6121	0	79.0079	83.1544	0	75.2816	75.0538	0	76.7501
		163	818.32	82.8166	0	0	74.5474	0	76.1691	0	0	0	0	78.6467	77.3785	0	73.9882	0	0	71.8713	80.6019	73.7904	0	0	76.8277	76.272	0	77.0304	77.2531	0	79.966	0	77.5753	75.3891	0	0	77.6382	77.4987	79.1828	82.5035	78.9962	0	75.5691	77.8621	0	75.8332	78.3284	0	80.603
		164	822.18	79.8036	0	0	72.7532	0	76.3781	0	0	69.7062	0	80.0828	76.1582	0	76.8424	0	0	81.3673	78.6777	76.1715	0	0	72.8056	78.0269	0	82.9614	77.3949	0	78.6291	0	77.4018	76.7572	0	0	81.2006	76.0512	78.5119	81.3495	79.5115	0	80.3471	78.326	0	78.5163	75.6788	0	73.3697
		165	826.04	79.8502	0	0	82.6436	0	0	0	0	0	0	81.9844	75.6605	0	75.049	0	0	80.508	76.7153	78.153	0	0	75.61	84.9073	0	81.1884	79.8942	0	82.5726	0	78.8995	75.4308	0	0	80.1724	77.5922	79.6824	81.0525	80.919	0	81.6388	79.9087	0	81.0803	68.785	0	77.414
		166	829.9	77.2966	0	72.7375	76.8218	0	83.3937	0	0	75.4059	0	74.0296	82.701	0	71.6418	0	0	80.1097	74.458	71.5101	0	0	74.3438	75.1975	0	83.278	80.2334	0	74.4627	0	81.2758	74.3678	0	0	88.0339	77.2345	79.7014	78.0003	83.0543	0	80.2905	76.7937	0	80.8932	78.4949	0	77.1158
		167	833.76	79.9673	0	75.9426	77.9173	0	74.5916	0	0	76.4084	0	78.0567	76.1773	0	75.5147	0	0	74.7568	79.5132	77.344	0	0	77.5616	83.4486	0	78.2281	77.0749	0	82.0451	0	73.8059	80.6571	0	0	79.3693	75.7822	76.6307	82.4951	80.7268	0	77.3657	73.0952	0	81.1028	79.6262	0	75.4782
		168	837.62	79.0974	0	78.0325	77.1403	0	75.5105	0	0	72.7006	0	80.087	79.706	0	77.484	0	0	79.7455	76.3814	76.8099	0	0	75.997	77.3104	0	83.9783	73.7331	0	76.2697	0	77.2774	79.6025	0	0	83.1099	80.0037	78.3739	79.5886	86.8794	0	81.721	79.5789	0	77.9217	75.444	0	76.8929
		169	841.48	82.4059	0	0	76.7092	0	73.7127	0	0	69.7497	0	75.8531	74.6283	0	74.9148	0	0	79.8249	76.9575	74.978	0	0	71.5106	79.8246	0	83.5785	77.0174	0	76.8592	0	78.9532	75.7859	0	0	80.8439	78.4328	77.5771	81.2603	81.4079	0	77.3264	80.385	0	76.1642	79.2479	0	79.0375
		170	845.34	82.3271	0	75.7461	71.6738	0	75.2022	0	0	77.055	0	76.1348	81.8388	0	73.3207	0	0	79.6388	74.5562	78.5891	80.2661	0	77.3953	87.8143	0	78.8769	73.8152	0	82.2602	0	77.0214	73.3428	0	0	78.4703	82.5513	75.8284	78.6605	83.8241	0	79.1935	80.7145	0	80.0441	76.1491	0	80.6561
		171	849.2	81.2191	0	77.7368	74.7344	0	75.2335	0	0	77.1526	0	76.4989	85.3385	0	75.8768	0	0	78.8539	75.152	73.7344	0	0	81.0651	76.8706	0	78.9387	75.4821	0	76.2112	0	81.674	75.7316	0	0	81.4356	0	81.1441	82.0497	80.6828	0	80.2103	83.9708	0	77.5602	74.9347	0	75.4055
		172	853.06	76.2109	0	75.4556	79.1324	0	71.2811	0	0	77.7424	0	77.6975	76.5102	0	79.4509	0	0	78.2647	81.4152	75.8288	72.8961	0	74.7793	82.2733	0	73.053	79.1218	0	77.4156	0	75.8637	80.3054	0	0	82.3755	80.5295	76.9437	80.0343	86.9055	0	77.7967	80.1064	0	79.3239	78.3954	0	77.6955
		173	856.92	76.3891	0	75.4149	77.0199	0	76.1641	0	0	82.068	0	77.3845	74.9011	0	74.2958	0	0	77.6162	78.6303	76.6958	73.2647	0	76.5243	81.7349	0	90.7293	79.4404	0	77.2267	0	71.7102	77.4184	0	0	82.7431	79.253	75.3556	77.6625	83.8631	0	79.1909	81.3862	0	0	77.1469	0	81.9877
		174	860.78	81.0865	0	79.0827	78.2349	0	74.212	0	0	76.7349	0	72.6688	71.3819	0	78.5325	0	0	76.7559	73.9149	77.103	75.6186	0	79.4059	77.8561	0	84.238	81.7383	0	82.3455	0	81.257	83.0748	0	0	82.6097	0	76.8928	78.0871	84.2952	0	82.9653	77.0142	0	76.6184	76.6483	0	75.1817
		175	864.64	79.5484	0	77.0476	77.1204	0	79.4296	0	0	75.7246	0	75.7972	79.8107	0	73.6229	0	0	82.2357	78.7168	80.3772	77.056	0	69.9247	79.9716	0	78.4965	0	0	78.4905	0	77.4822	73.6326	0	0	81.0264	79.3458	79.6538	78.0302	79.157	0	75.469	77.3312	0	73.8293	79.4502	0	78.3458
		176	868.5	78.7995	0	72.2752	81.1463	0	79.108	0	0	79.9398	0	77.5109	79.4427	0	76.8373	0	0	75.727	78.0249	73.2738	72.257	0	75.798	75.8807	0	81.3267	0	0	76.9529	0	77.4041	74.8239	0	0	82.3031	0	76.6998	77.1382	84.7969	0	76.8889	76.7567	0	0	75.1976	0	80.8813
		177	872.36	74.2686	0	86.026	84.8953	75.3386	73.3804	0	0	74.1357	0	77.3079	75.1365	0	78.1634	0	0	79.5619	74.5078	75.7796	76.9012	0	77.0386	81.7513	0	80.1468	75.6245	0	77.2233	0	79.8324	77.6631	0	0	77.4231	78.8095	78.776	77.8433	81.4206	0	76.1295	79.9454	72.3796	73.6372	75.3469	0	82.4654
		178	876.22	79.0068	0	79.0064	0	0	80.998	0	0	76.3775	0	80.1846	72.4094	0	76.3062	0	0	77.6876	82.5363	73.406	72.1328	0	69.4995	82.4631	0	77.7863	0	0	84.5801	0	80.341	76.5424	0	0	81.82	0	75.234	79.0656	87.5439	0	83.0683	79.1388	0	74.6495	74.5348	0	73.5102
		179	880.08	76.3613	0	77.5698	77.6767	0	72.5281	0	0	72.4048	0	81.0686	80.3657	0	74.8263	0	0	78.8862	76.4196	76.9551	79.4107	0	74.6789	82.024	0	79.2179	76.2295	0	76.799	0	78.7223	75.346	0	0	81.3898	0	77.627	79.587	83.4857	0	76.1474	77.4985	0	82.709	77.0985	0	78.5331
		180	883.94	78.9076	0	82.0547	79.7829	0	75.7887	0	0	75.8541	0	79.2277	76.621	0	81.176	0	0	77.6896	76.2886	77.0516	77.2011	0	76.887	77.0678	0	78.7037	0	0	80.9093	0	74.5822	74.0545	0	0	86.0858	0	79.3601	78.937	87.0948	0	77.3307	76.5265	0	80.1276	78.754	0	78.3
		181	887.8	81.211	0	78.1183	78.2473	0	74.0012	0	0	73.1254	0	81.6955	75.0883	0	70.7115	0	0	76.4729	74.0984	74.5622	75.0052	0	77.1912	80.4191	0	78.3676	0	0	76.3072	0	79.8425	81.7539	0	0	75.2166	0	78.0399	85.0127	84.0741	0	79.9345	76.9206	0	74.7268	76.7439	0	79.9772
		182	891.66	75.6782	0	80.2943	79.3073	0	79.3501	0	0	77.4898	0	78.9271	74.1591	0	77.1773	0	0	76.9141	73.2059	72.4118	74.2382	0	75.5736	75.9599	0	78.6822	0	0	78.4008	0	81.508	77.2786	0	0	78.7562	0	75.4222	80.488	81.7826	0	84.6508	78.3624	0	79.2265	73.9913	0	79.455
		183	895.52	76.7523	0	76.5627	77.9633	0	72.6604	0	0	75.8088	0	79.6867	77.7468	0	77.3485	0	0	79.1852	81.7999	69.745	74.2543	0	78.1953	79.9798	0	77.0267	0	0	88.1883	0	79.265	79.1854	0	0	79.3091	0	80.2001	74.1465	76.647	0	82.4827	79.8677	0	79.3091	78.6761	0	80.1929
		184	899.38	78.5087	77.1805	74.925	74.1556	0	75.4075	0	0	73.2488	0	82.1155	77.3199	0	77.2825	0	0	76.6641	78.6191	76.2569	75.6875	0	78.7566	79.4065	0	75.6718	0	0	77.6751	0	77.1422	72.7678	0	0	81.0662	0	79.8002	81.7634	86.2519	0	82.0623	74.9064	75.5545	78.5594	76.0204	0	77.5881
		185	903.24	78.8764	0	77.5259	72.6784	0	72.9654	0	0	83.002	0	81.3746	82.3393	0	77.5407	0	0	72.3313	77.9047	78.3804	75.6674	0	77.453	80.4813	76.201	75.3986	0	0	83.3708	0	80.1972	75.948	0	0	82.8538	0	82.0715	79.4018	79.668	0	85.7375	80.7226	77.0893	77.8471	81.0281	0	77.4976
		186	907.1	77.3263	0	77.9894	75.2157	0	73.8535	0	0	77.7792	0	79.1307	77.5043	0	76.8199	0	0	76.0705	77.7004	76.3405	77.4101	0	76.8167	80.4068	72.3177	80.8313	76.6173	0	82.6341	0	77.2601	71.5028	0	0	78.8203	0	71.3499	81.7605	84.248	0	80.2444	85.9964	0	76.7902	79.4646	0	82.7602
		187	910.96	76.7306	0	72.6831	74.0687	0	73.3283	0	0	77.1415	0	80.8306	74.744	0	76.8085	0	0	80.516	75.4135	74.8903	75.4307	0	76.6292	83.8855	0	81.9219	0	0	83.9234	0	73.4318	80.0168	0	0	84.5981	0	83.9118	80.748	78.1438	0	80.3045	75.9962	0	72.0992	79.2771	0	76.4826
		188	914.82	83.9558	0	74.4205	78.0442	0	74.4573	0	0	74.7705	0	79.1179	75.931	0	76.0881	0	0	79.0269	72.0197	78.1057	81.9033	0	84.7499	85.7575	0	78.7658	0	0	79.249	0	78.4267	73.2294	0	0	81.8757	0	74.5164	81.6792	84.1949	0	79.8676	76.709	79.9677	74.616	82.4314	0	85.8113
		189	918.68	73.2159	0	77.0035	74.0552	0	76.5427	0	0	76.5073	0	81.4285	73.5431	0	77.1699	0	0	81.4359	79.1439	74.8906	80.193	0	74.9604	79.8963	0	78.6112	80.9208	0	77.7276	0	77.9458	76.1751	0	0	78.2021	80.2144	75.1967	84.2897	79.4221	0	78.7607	75.7839	0	73.1747	74.166	0	76.3905
		190	922.54	76.0382	0	75.6059	75.3495	0	96.9937	0	0	76.3241	0	80.1954	77.5793	0	76.6226	75.5923	0	75.9161	73.822	0	80.5876	0	72.1917	87.6335	76.0234	80.1199	78.233	0	76.9929	0	76.1431	74.3206	0	0	87.3846	0	81.7581	84.1449	80.5328	0	83.6493	79.5173	0	81.3931	73.4028	79.0625	83.7761
		191	926.4	81.4239	0	78.5986	75.2477	0	79.583	0	0	78.8949	0	76.9142	78.9944	0	75.967	82.877	0	79.4406	79.1757	79.1654	80.6578	0	74.9132	85.3159	73.1922	80.3907	76.0096	0	75.693	0	79.7551	76.9532	0	0	79.9249	0	79.0184	79.204	81.8239	0	80.9207	78.3975	75.9562	75.3762	75.3475	0	81.9327
		192	930.26	77.1878	0	76.8406	78.1014	0	76.9348	0	0	81.2065	0	78.4232	78.4253	0	75.0415	74.472	0	78.7634	77.0533	74.644	77.0303	0	79.9537	83.2381	75.7839	81.6395	80.0886	0	72.0096	0	82.925	76.8359	0	0	76.8169	0	78.8217	81.081	90.1673	0	83.2693	80.3589	75.6903	75.3994	76.5589	80.2113	76.1524
		193	934.12	83.7336	0	78.8262	78.2842	0	73.9043	0	0	74.3423	0	83.0201	75.4543	0	74.4718	76.5613	0	77.32	72.1799	76.4105	74.5927	0	81.1051	83.0155	75.5821	80.9439	73.5663	0	77.1515	0	80.0449	78.2344	0	0	81.8673	78.2606	77.9654	77.476	81.9363	0	78.8934	82.5471	77.1563	74.5613	73.7197	76.0572	83.0499
		194	937.98	78.2646	0	75.6987	77.2299	0	72.6161	0	0	75.6998	0	76.3383	84.7197	0	78.3958	76.7188	0	79.157	81.6899	73.129	73.6286	0	75.2762	80.9332	78.3592	79.0724	76.1622	0	80.4902	0	81.4173	76.0769	0	0	86.0521	0	76.8325	80.6664	98.5006	0	84.7989	78.4863	72.7597	81.0598	74.5354	76.7722	77.7245
		195	941.84	73.4952	0	78.431	74.1461	0	76.8568	0	0	75.0333	0	82.8372	79.9722	0	75.4693	69.4417	0	80.8251	76.733	79.1724	75.8049	0	74.9514	78.9163	72.787	80.1875	75.3282	0	79.0847	0	74.459	77.7039	0	0	76.3643	78.104	75.2356	82.7694	77.2912	0	80.1919	78.4521	73.1093	82.0187	79.756	80.3657	78.7057
		196	945.7	77.4681	0	77.658	74.453	0	77.8075	0	0	73.5461	0	76.8706	81.7625	0	76.9547	77.7006	0	77.2788	75.4938	77.088	76.4185	0	78.1352	82.9709	75.7647	79.4646	0	0	81.3501	0	78.7833	73.0955	0	0	77.3011	0	80.2956	78.0092	82.4242	0	84.0111	80.7435	76.8995	74.4754	79.9789	83.3769	72.9994
		197	949.56	75.999	0	76.8186	80.2538	0	75.2248	0	0	78.4981	0	78.7764	83.8214	0	76.739	76.8356	0	75.294	77.5597	71.568	78.9435	0	75.365	83.0134	74.0538	79.8549	79.0809	0	86.6815	0	78.1334	77.7233	0	0	88.4267	0	79.5596	79.3437	87.8889	0	73.9601	77.484	78.1353	80.9933	81.4773	79.8876	77.2392
		198	953.42	82.7313	0	75.9539	76.266	0	74.8282	0	0	77.6031	0	77.4891	81.0421	0	76.3301	76.9773	0	80.1928	78.4772	70.2666	77.3403	0	77.3103	79.1989	78.0753	78.318	80.9025	0	83.6304	0	78.7709	73.6783	0	0	74.0216	82.5163	77.2358	83.7467	84.4608	0	77.0132	75.1039	75.3921	80.7282	81.798	81.5163	77.473
		199	957.28	80.1944	0	76.1622	76.3202	0	77.0428	0	0	77.6545	0	89.1094	74.8807	0	77.9426	73.7637	0	77.7031	77.618	77.727	72.8983	0	77.9563	81.5195	79.0238	81.3649	79.307	0	81.5302	0	77.3918	77.2701	0	0	81.5386	78.3551	78.6214	80.7409	85.9331	0	82.3108	83.5548	74.803	78.4156	77.0512	79.2008	79.9327
		200	961.14	74.8638	0	76.6083	81.6893	0	0	0	0	80.7833	0	78.6201	75.5035	0	83.3282	81.9651	0	76.6138	79.4608	77.8387	75.9053	0	74.8014	84.5488	79.4587	80.8052	76.2215	0	81.0853	0	75.6235	75.4141	0	0	85.1998	79.7607	76.5761	84.9752	80.446	0	76.2912	83.0445	81.5904	72.5456	75.7559	76.2078	75.8403
		201	965	79.085	0	80.6866	74.7251	0	79.6082	0	0	73.0128	0	75.7416	77.6448	0	79.3581	76.1626	0	81.7649	76.8515	74.795	79.7712	0	73.9373	81.6364	76.2123	79.8112	78.5583	0	75.3215	0	79.2552	80.1754	0	0	78.7476	0	76.1602	80.0084	81.7673	0	85.5715	85.461	74.2835	80.85	78.8332	80.2312	77.7957
		202	968.86	74.9354	79.8954	76.6173	79.1795	0	78.8779	0	0	75.9282	0	77.206	82.1004	0	75.7722	75.5562	0	82.9358	0	77.6786	75.2733	0	77.6749	84.9313	76.5415	86.329	78.6391	0	78.8412	0	80.9763	74.2677	0	0	82.4476	81.1118	78.7619	85.3985	81.4945	0	83.8628	81.1056	77.456	81.7317	75.6502	85.6698	74.036
		203	972.72	75.6438	69.7007	76.8906	77.3738	0	79.3477	0	0	78.0492	0	79.2114	77.4011	0	78.8875	75.7909	0	76.2649	72.5032	73.3077	80.1208	0	75.2936	76.7886	76.7062	81.4654	77.4464	0	79.8531	0	75.4859	80.6352	0	0	82.4046	74.5408	77.1217	0	82.7449	0	83.0426	83.2001	73.1917	76.9908	75.9889	78.8192	78.9392
		204	976.58	76.8477	72.5239	78.1674	73.6681	0	77.0738	0	0	77.8697	0	81.554	73.1599	0	73.5692	79.9613	0	76.8293	0	74.7327	73.489	0	77.0975	84.5311	71.7959	84.6367	81.8094	0	74.8452	0	80.3247	0	0	0	78.1741	77.2929	81.6281	83.3199	83.2257	0	72.925	86.4397	73.0009	81.4754	83.6172	80.0609	80.2476
		205	980.44	78.7566	76.0082	78.6915	80.563	0	80.7774	0	0	75.7234	0	74.5678	76.8356	0	75.997	78.3864	0	73.4756	0	76.1668	83.48	0	75.3386	81.2186	80.6809	79.3597	82.1112	0	82.4557	0	80.9904	82.4882	0	0	75.1922	82.914	79.0755	83.5748	83.6	0	77.1713	87.0202	0	76.211	80.3498	77.7205	76.8287
		206	984.3	80.4699	78.9441	76.6937	75.6914	0	76.1555	0	0	78.6175	0	84.7213	80.868	0	78.4945	73.6553	0	75.8184	76.9072	75.0115	78.5926	0	82.9762	89.4789	75.4356	79.4625	76.0421	0	74.3667	0	77.3292	0	0	0	84.5176	80.7688	76.0755	81.608	84.209	0	80.4287	84.328	73.8166	77.5075	76.8737	76.1761	77.0143
		207	988.16	77.3498	77.4318	79.1265	79.8054	0	78.3736	0	0	80.5326	0	78.2735	80.6725	0	81.9552	75.6356	0	79.2382	0	76.4499	77.3641	0	79.1898	88.0786	79.9333	80.3221	78.5777	0	75.4753	0	81.7357	73.6404	0	0	77.6281	78.8628	77.3509	79.8019	82.939	0	78.911	82.2888	80.7053	74.5717	78.3274	74.0016	81.3732
		208	992.02	75.3182	73.6887	75.8216	75.8609	0	76.37	0	0	73.2167	0	80.3612	78.8165	0	76.7851	75.4309	0	79.4168	0	80.064	77.7451	0	75.1455	84.4649	84.7696	80.3703	75.2341	0	81.1355	0	78.8507	75.8352	0	0	77.6753	76.8092	79.2554	79.008	85.933	0	82.5191	78.9905	80.4466	75.7103	77.3093	76.9561	76.7078
		209	995.88	80.8239	74.6699	76.7294	76.898	0	78.6396	0	0	77.07	0	73.2701	76.5122	0	77.33	83.0677	0	77.4456	0	77.1618	74.1105	0	78.4381	88.6621	71.8611	83.4842	78.4161	0	81.542	0	74.7847	73.7883	0	0	84.6339	82.7772	74.7534	80.0183	81.7589	0	81.9036	85.7932	76.5907	77.1159	87.0927	80.1879	78.4627
		210	999.74	83.5688	73.5813	79.8223	79.8498	0	0	0	0	75.6518	0	78.2891	74.6553	0	76.8881	71.2759	0	74.7563	0	75.998	76.9451	0	80.2775	80.4615	77.1678	80.5644	74.6782	0	79.9309	0	77.7496	76.9769	0	0	81.8711	79.5028	78.3964	78.9036	85.3248	0	81.5955	72.6701	81.3769	77.0999	76.3252	77.2707	78.6587
		211	1003.6	82.2474	73.2101	76.6297	83.5599	0	86.3132	0	0	75.7945	0	80.149	80.0676	0	75.1261	73.7707	0	80.9541	0	79.4358	77.4634	0	78.8003	88.0312	78.4802	76.7672	74.2542	0	76.6665	0	77.8336	75.4057	0	0	82.031	77.2893	77.8558	82.0816	80.1774	0	80.5627	76.5248	72.6826	81.1913	76.0394	79.5862	79.137
		212	1007.46	75.4944	77.3557	74.108	74.1248	0	76.6993	0	0	77.8645	0	78.7922	81.6667	0	78.6945	72.9707	0	82.3717	0	74.7789	77.8639	0	76.6285	93.2236	71.7328	77.4231	82.5962	0	81.145	0	81.7188	79.9582	0	0	79.9733	73.1193	80.7641	83.8846	86.9788	0	85.2019	79.0082	78.6505	73.6345	75.1989	75.12	82.208
		213	1011.32	77.7575	77.299	74.2798	77.2963	0	77.633	0	0	78.522	0	77.8998	80.7935	0	0	76.9204	0	79.3363	0	74.0302	76.8621	0	70.1467	82.043	79.3027	74.41	79.0491	0	77.2946	0	76.6807	75.7373	0	0	79.1233	77.0618	68.8701	81.7583	81.2628	0	78.5534	83.0392	71.978	76.0994	80.2868	80.7306	76.5396
		214	1015.18	79.5738	74.39	76.1516	79.2142	0	78.1661	0	0	78.5093	0	77.5779	75.7403	0	81.6298	77.2764	0	84.552	0	76.2126	77.5594	0	75.4129	82.0004	74.6205	81.3497	76.9798	0	83.0663	0	80.4194	75.4124	0	0	83.6874	79.4205	81.7524	81.4367	82.6101	0	78.9665	75.0071	71.789	77.8186	75.3702	78.5579	76.6019
		215	1019.04	75.6326	73.62	79.3244	72.3786	0	77.8979	0	0	80.0437	0	79.0972	73.3024	0	74.9628	76.6338	0	79.782	0	77.3394	75.3785	0	78.1845	84.5428	76.9823	83.5366	78.503	0	80.9278	0	74.7567	77.1469	0	0	80.4148	80.8318	77.4189	85.3915	82.935	0	87.6276	82.3216	78.2339	76.0959	73.4788	78.0937	80.5765
		216	1022.9	78.1331	76.5985	79.4649	76.4035	0	80.2122	0	0	70.1346	0	81.2049	79.0891	0	76.1166	76.7874	0	78.6287	78.2397	78.459	77.4136	0	73.5032	79.3698	75.0756	81.0765	76.5299	0	76.6008	0	75.4762	73.3595	0	0	78.0392	76.4412	80.578	82.4388	81.4475	0	77.7721	80.7948	78.7789	76.1096	77.1717	73.4343	79.5703
		217	1026.76	81.2671	77.9791	73.1674	78.405	0	78.0234	0	0	79.0401	0	80.1296	84.0183	0	76.9778	79.287	0	82.9302	82.7484	72.4085	77.3036	0	71.8535	88.4999	78.1301	81.2124	81.1164	0	77.2958	0	71.8677	76.1012	0	0	83.2126	82.132	77.8308	81.8363	84.9183	0	78.7386	81.3597	75.8338	76.4719	78.4906	77.1398	81.2915
		218	1030.62	76.9987	79.0106	76.2109	75.0826	0	77.9608	0	76.7375	80.6402	0	76.4106	74.5739	0	78.5388	75.8767	0	81.0488	0	77.5931	74.6083	0	86.232	86.1376	79.0415	79.3956	76.7018	0	78.9163	0	77.8145	77.7074	0	0	85.2809	75.3344	82.1786	79.3463	80.4961	0	85.1705	80.4875	78.7424	78.8361	76.4162	80.7838	72.3942
		219	1034.48	79.9877	79.0924	78.5107	74.0082	0	81.8056	0	0	73.9932	0	79.8672	77.4771	0	74.8876	78.1306	0	80.3364	77.1018	81.6315	76.2615	0	74.4206	85.3165	75.408	79.5449	76.9614	0	87.0302	0	81.3397	76.2177	0	0	82.4419	79.8344	75.3757	76.6443	80.731	0	81.0504	83.3288	76.6618	76.1761	75.7333	82.0197	81.3021
		220	1038.34	76.8345	74.5297	73.4902	77.5066	0	79.344	0	0	77.2794	0	84.0807	77.0368	0	78.8519	83.0713	0	76.5439	0	75.9601	80.7423	0	77.2171	86.0565	71.413	79.4015	74.7291	0	81.6802	0	83.029	78.79	0	0	86.0994	81.4568	81.0444	80.8532	82.1716	0	83.4669	85.8241	77.0557	81.2972	78.6667	72.9215	82.8208
		221	1042.2	80.5084	76.9265	83.7023	76.2729	0	76.695	0	0	75.0377	0	84.1531	81.9854	0	75.852	75.0023	0	78.7094	80.7238	74.986	74.683	0	0	84.5991	75.9545	77.3122	78.8811	0	89.0619	0	77.8044	77.0852	0	0	89.9561	74.0196	80.6382	72.0016	82.1801	0	79.2735	84.3652	79.5861	78.4759	76.329	78.9489	80.2352
		222	1046.06	79.3942	78.4283	81.9593	81.0798	0	79.3516	0	0	78.0818	0	0	78.4522	0	0	75.1007	0	82.0727	78.689	73.9628	71.4829	0	0	82.8166	73.7775	72.9002	71.8753	0	79.7005	0	80.9437	76.6736	0	0	76.4608	81.5524	84.7822	78.6059	84.1876	0	85.5622	80.5038	77.7774	79.1587	73.443	76.7054	77.6191
		223	1049.92	82.7586	78.4242	78.2189	74.3627	0	85.3909	0	0	81.018	0	86.1903	76.6455	0	75.0712	72.1603	0	74.6682	85.2563	77.2985	78.6987	0	74.5685	82.083	76.7032	82.9553	80.577	0	85.3635	0	79.7352	77.9305	0	0	79.6423	82.7237	77.5553	79.1883	82.2748	0	75.2763	84.1009	74.9099	83.5237	81.1889	81.1226	78.9532
		224	1053.78	80.6206	75.7504	81.7893	76.207	0	76.9089	0	80.1505	69.9528	0	79.2921	81.975	0	79.4634	84.2373	0	72.1474	81.7232	77.4564	79.8607	0	76.5137	82.0236	74.7527	79.8876	78.8774	0	80.1836	0	77.2602	80.663	0	0	81.6503	79.3852	80.2258	79.8827	84.8187	0	84.9462	82.1433	78.0497	73.702	78.7307	79.9268	80.2191
		225	1057.64	81.7983	77.533	78.8856	72.7468	0	80.1695	0	76.112	74.8018	0	78.593	81.9383	0	72.2811	70.1726	0	79.053	79.4925	72.2	78.6715	0	74.2856	77.081	74.4423	73.4048	0	0	79.3326	0	86.0701	77.1332	0	0	79.9139	81.5869	81.6256	78.7488	84.5695	0	82.2429	82.1066	81.3544	80.1552	74.3694	75.0003	82.1927
		226	1061.5	80.8387	76.7437	76.8878	74.3333	0	75.7221	0	75.9818	76.5554	0	76.7959	77.3296	0	75.901	78.8709	0	83.7936	77.952	72.3191	77.6978	0	72.6773	87.6782	79.3138	83.2792	78.3249	0	80.2729	0	78.3278	77.1276	0	0	82.3178	73.1512	73.838	82.5411	81.8801	0	77.205	78.4889	78.6156	79.8687	77.9883	82.0968	84.4979
		227	1065.36	79.1765	74.8228	78.473	75.6971	0	79.6094	0	76.8163	73.2931	0	74.6673	81.6276	0	74.3601	77.4029	0	84.7376	80.2898	75.7352	80.4936	0	0	78.1935	75.9542	85.2094	78.7156	0	87.8479	0	79.289	81.3637	0	0	81.4496	77.17	78.1767	83.198	78.8521	0	80.8309	81.7179	82.7226	78.3822	81.7102	79.853	75.3446
		228	1069.22	78.8207	77.1454	74.2757	79.4857	0	77.4754	0	79.811	75.2495	0	82.0562	80.3846	0	77.2598	76.4867	0	81.7011	0	78.6616	77.6958	0	0	85.8362	80.9209	74.4938	78.6727	0	74.1292	0	77.5787	74.8274	0	0	80.676	75.7522	79.1982	88.3539	81.3284	0	88.9906	79.3746	74.4621	69.6842	75.6173	80.3591	83.5371
		229	1073.08	79.8759	78.4729	77.2445	74.446	0	74.4214	0	78.4732	79.3442	0	80.0904	85.5725	0	72.5636	74.6105	0	76.5827	78.3901	76.9614	78.7234	0	74.4481	83.8089	80.6634	84.3447	76.0081	0	79.5325	0	78.0122	73.598	0	0	76.5239	76.2531	73.2724	84.4373	77.8881	0	75.931	80.0705	74.0835	78.9231	78.5844	84.7652	78.3545
		230	1076.94	80.8416	78.6626	79.0897	80.5164	0	76.8346	0	70.8401	73.5071	0	80.1747	77.2612	0	0	75.3973	0	78.8567	75.177	75.9614	75.8963	0	77.0746	82.8129	83.0788	80.7997	82.03	0	77.8059	0	76.3659	78.4818	0	0	82.4681	79.6621	80.4088	82.4812	78.9539	0	79.9385	77.1153	73.9658	77.0952	74.4589	80.8536	84.2677
		231	1080.8	78.8642	71.9324	78.1466	79.662	0	77.4312	0	69.0801	77.2962	0	74.5736	79.0353	0	75.4356	77.1215	0	82.4542	80.2293	76.1781	80.755	0	77.6954	88.1065	75.34	78.3113	0	0	81.3556	0	77.4185	75.551	0	0	79.507	77.0583	81.3268	84.4724	84.3439	0	80.5683	77.7038	78.4625	82.2177	79.4645	73.6025	79.4012
		232	1084.66	78.0634	75.0134	78.0923	79.1709	0	75.836	0	73.5169	73.6014	0	77.7325	75.5493	0	80.7003	74.489	0	81.4254	78.8283	86.0902	74.8925	0	77.2229	82.1328	79.6895	78.2202	78.9748	0	84.1865	0	76.8084	77.7818	0	0	84.9127	75.1625	74.7077	86.2083	83.3513	0	80.3692	78.9847	76.5566	75.6765	80.7396	77.0347	84.0954
		233	1088.52	77.8717	71.0741	79.9457	76.1849	0	73.147	0	74.6588	72.5998	0	80.4288	80.511	70.5618	81.3575	68.6783	0	78.4001	76.3134	74.1482	78.047	0	0	77.6427	76.5471	81.5243	75.0089	0	83.0532	0	74.5568	70.1835	0	0	81.987	80.1409	77.5761	79.5473	83.0585	0	77.1511	81.3556	75.7535	75.2125	76.8326	75.582	78.6542
		234	1092.38	78.8972	75.3672	79.2787	95.056	0	80.3181	0	75.8768	73.9013	0	82.5622	78.7554	0	72.843	76.9176	0	78.4909	77.5904	79.1133	74.8641	0	0	79.3849	74.7869	81.7885	80.4522	0	80.4636	0	78.8284	75.99	0	0	84.1402	77.8152	76.1502	81.6855	83.1304	0	83.3736	80.2873	76.0817	74.9977	75.1732	80.0006	80.6595
		235	1096.24	80.0083	71.3227	75.5094	77.0874	0	81.7071	0	82.3214	70.9975	0	77.9675	80.7753	71.3106	76.0864	74.1953	0	79.0421	78.9788	74.9365	77.2397	0	74.9042	81.2435	75.5089	80.9951	76.1983	0	81.502	0	82.1777	79.3985	0	0	83.2445	81.7789	77.5152	82.1475	78.7654	0	81.6019	83.6603	79.0767	75.4279	75.4852	80.0736	82.2741
		236	1100.1	72.5894	73.7939	79.7345	75.8278	0	80.2348	0	74.5048	79.4958	0	79.5633	76.8454	70.2866	76.7363	81.6659	0	86.0129	75.3838	70.8958	78.4976	0	75.9543	81.7479	77.6667	86.367	76.7965	0	85.6775	0	80.1985	76.0044	0	0	77.9977	79.717	80.7259	77.0182	84.4356	0	78.4177	84.252	74.6295	78.1899	73.4949	78.1115	74.1387
		237	1103.96	80.1699	79.883	75.4916	80.5183	0	74.5437	0	74.5476	71.3895	0	80.1869	80.5978	0	78.0911	77.9816	0	78.6831	77.9882	74.7213	74.7516	0	74.2692	84.6016	81.233	80.3759	78.3194	0	82.764	0	78.6412	72.2543	0	0	86.5007	78.8534	79.1648	85.0221	84.094	0	82.4455	80.1663	81.8837	80.5719	80.4626	76.8099	78.6758
		238	1107.82	79.4795	77.1952	76.3347	78.4874	0	77.3634	0	78.0932	74.9533	0	86.0635	81.3691	71.7205	75.9712	79.5711	0	85.1513	79.1672	72.3114	0	0	77.252	84.9264	75.0272	83.1434	82.9369	0	78.3478	0	74.5922	79.995	0	0	79.0051	82.2767	78.3251	82.2407	82.3588	0	77.0407	81.6339	76.3795	80.4423	82.8364	76.0864	75.4562
		239	1111.68	79.4975	76.9088	78.2097	79.4957	0	76.2591	0	74.4309	78.6301	0	81.8426	75.9028	73.4305	80.2089	80.5217	0	81.951	79.6868	74.2627	79.132	0	88.8023	78.4969	74.4523	79.4193	80.7062	0	79.5038	0	77.6527	80.7727	0	0	82.1809	78.0342	74.4486	86.7166	86.5571	0	76.6145	81.4992	73.2467	78.2527	76.9905	76.6003	79.8115
		240	1115.54	77.1089	81.4325	76.4973	81.8132	0	78.1214	0	74.3744	77.1599	0	85.0905	82.7746	77.7519	0	70.121	0	82.5205	76.1168	80.2765	79.7266	0	72.4384	80.2655	76.1702	76.4997	76.2741	0	85.6971	0	0	76.3552	0	0	82.5219	82.0527	76.7862	80.9626	80.427	0	77.152	84.8301	73.5123	85.7076	82.7229	78.6409	80.0324
		241	1119.4	79.4982	78.4237	77.7203	75.2702	0	71.9058	0	75.471	77.5995	0	75.8419	81.44	73.278	77.1761	76.0448	0	76.831	72.997	71.5161	80.562	0	0	82.6385	72.7673	85.3273	76.4352	0	78.5887	0	75.7647	74.0756	0	0	79.7355	85.1797	79.4604	80.0443	81.1442	0	0	80.6883	77.4921	79.5312	78.129	80.1844	84.2634
		242	1123.26	80.5387	74.73	78.0304	77.8069	0	80.5613	0	75.0643	81.574	0	84.3937	82.4171	73.4645	74.7222	75.9254	0	77.5429	75.9132	74.3739	79.3206	0	79.3363	81.6883	77.4416	84.2893	79.4206	0	88.1607	0	76.276	80.0341	0	78.4002	82.5578	78.4893	82.183	83.4506	83.1616	0	83.553	81.1344	77.8862	79.0326	79.9971	74.0629	84.2708
		243	1127.12	83.8618	72.7381	76.1407	77.6763	0	78.51	0	71.2326	77.7557	0	77.7619	79.2667	71.4138	81.067	78.5832	0	77.4215	78.929	79.1198	77.043	0	73.3646	83.6827	73.5511	79.6954	79.9273	0	87.8175	0	80.7611	78.9798	0	82.9273	86.0894	80.2311	81.6163	81.9571	83.0619	0	84.1665	83.2854	76.229	76.682	74.5464	76.2746	79.6645
		244	1130.98	82.8403	71.6514	80.2707	75.7909	0	76.7369	0	75.962	69.9442	0	79.1085	79.8177	73.6193	77.6743	73.7513	0	78.553	76.8997	78.1999	77.5727	0	73.629	86.308	78.0059	83.2333	74.8447	0	78.7542	0	78.0243	76.5808	0	78.1952	83.8758	79.4432	76.0852	78.7117	83.4422	0	78.531	84.9447	79.7947	81.9315	78.4661	78.8965	76.7834
		245	1134.84	81.7325	77.9024	80.7991	82.3302	0	80.1962	0	81.7896	74.9952	0	79.206	81.4371	75.6547	74.8528	75.5165	0	82.8914	73.5579	77.8325	79.9543	0	75.7479	82.9494	82.1956	90.156	77.0153	0	80.1333	0	78.8875	76.4223	0	0	89.0927	79.3881	77.7838	79.524	81.5854	0	78.8123	79.3586	78.0507	82.4575	76.0498	73.3414	81.3807
		246	1138.7	80.4274	79.494	79.0753	80.0275	0	75.6031	0	78.7448	78.1664	0	81.8575	85.105	74.3862	76.3319	78.1409	0	82.6872	79.3924	74.452	75.7301	0	79.2608	77.4624	77.8119	83.8981	81.3166	0	87.6117	0	74.8273	77.5227	0	81.9004	85.0308	76.2708	77.6854	82.5117	78.6066	0	77.7323	74.5035	72.0415	83.9219	75.5916	74.6819	83.3574
		247	1142.56	84.4656	76.5206	74.8911	81.8737	0	79.2637	0	78.0874	77.8816	0	86.5258	81.2574	74.0247	77.2834	76.6935	0	79.3447	82.5112	75.5467	72.7489	0	76.4746	83.3481	81.4958	81.7743	79.442	0	86.0931	0	78.9323	77.4422	0	79.2419	85.131	82.9191	82.2718	85.576	80.2998	0	76.7073	79.2195	76.782	77.1678	83.2143	87.4644	80.7651
		248	1146.42	84.2765	76.2633	79.0563	82.216	0	74.9937	0	72.6	77.5056	0	81.536	86.095	71.3827	72.4074	75.7431	0	76.0856	81.6973	82.0749	76.7992	0	77.0427	80.4782	74.2547	117.698	72.9556	0	83.3089	0	79.2099	80.4131	0	77.8612	79.6498	81.6199	80.9533	79.1447	83.8298	0	75.9563	78.6969	75.028	80.3679	81.3223	82.7457	80.152
		249	1150.28	79.9758	75.711	78.7049	0	0	75.8533	0	75.8368	0	0	76.8191	82.1425	73.6637	0	80.4075	0	77.2434	84.6285	73.5996	75.5232	0	75.9047	82.2289	78.6556	85.6477	81.8662	0	82.4184	0	75.3127	77.8839	0	77.2129	81.6764	77.3852	80.4005	80.7207	86.0008	0	75.6832	81.6124	77.8029	78.0837	74.3698	77.8634	80.607
		250	1154.14	79.8652	74.2811	76.8547	77.5892	0	77.7668	0	77.1352	76.9346	0	77.2777	78.6892	79.1686	77.2204	71.0854	78.4366	78.952	83.5806	77.5038	78.5972	0	0	81.8494	76.711	93.0709	77.4703	0	82.1121	0	0	83.2443	0	73.8928	79.9378	78.2238	78.4312	83.3348	90.3942	0	78.4896	79.11	73.7827	84.9507	79.0113	73.3397	78.7159
		251	1158	81.145	81.9123	81.347	78.9504	0	75.5266	0	77.7116	78.3771	0	80.1307	76.1583	73.2071	78.9663	75.186	75.7279	81.9006	75.5945	73.4204	76.2937	0	79.6422	78.2862	83.4482	82.6373	76.3108	0	80.6928	0	0	80.9985	0	80.9795	86.0045	79.0602	72.6577	80.4755	85.6737	0	84.1744	83.2426	77.2365	80.0327	77.1971	76.5141	76.7134
		252	1161.86	85.5548	75.4471	79.204	79.8569	0	72.407	0	74.5726	73.7408	0	81.1263	75.997	75.6867	78.2434	79.4309	0	77.7657	79.9063	77.3349	75.022	0	77.5714	84.936	72.9949	81.1509	79.737	0	87.4388	0	81.3138	78.3717	0	0	80.2649	81.8259	76.4297	85.1883	78.7187	0	84.7761	86.446	75.1341	79.2997	78.5607	76.62	75.9989
		253	1165.72	79.4114	75.0723	76.9133	79.9199	0	75.7531	0	78.8946	73.4582	0	78.7631	78.2339	71.5207	0	76.6672	75.9878	79.7856	75.2235	80.779	76.8607	0	76.1836	79.1728	78.0377	78.3954	76.9375	0	83.3496	0	79.8288	76.5911	0	78.6792	86.3672	75.2483	82.0309	86.7936	85.0794	0	81.5857	82.9786	79.9556	79.9486	81.6412	75.6807	79.8901
		254	1169.58	80.706	76.2243	80.899	79.9943	0	76.0895	0	76.1479	75.1099	0	78.1475	78.9644	76.4222	79.6735	79.439	76.8988	78.858	75.7728	78.111	75.819	0	74.3361	79.9845	78.4486	88.4987	80.82	0	83.231	0	77.4684	78.6418	0	76.1975	77.3509	79.867	83.3037	81.9427	85.4333	0	79.8311	81.0427	73.2348	0	79.4151	78.6368	84.0756
		255	1173.44	83.408	69.029	81.5965	72.1288	0	81.2264	0	79.607	69.5886	0	74.5067	78.759	76.1098	77.5595	78.532	0	80.6063	79.5289	72.4858	75.5453	0	76.4249	79.9451	80.0644	85.8983	0	0	84.512	0	80.3961	84.088	0	76.4761	81.0449	83.7456	79.2669	83.7899	82.4107	0	79.2575	86.3183	75.7541	80.9275	82.0357	77.9341	71.9181
		256	1177.3	77.4113	75.4436	79.9713	81.4451	0	74.9577	0	77.77	0	0	83.4372	78.3811	75.5482	0	78.1332	79.4535	82.0603	80.5323	0	75.9076	0	77.9167	83.0934	75.3221	83.3563	82.6239	0	85.3542	0	82.4523	75.7046	0	71.1335	77.4792	80.5068	79.7319	80.5887	79.9132	0	78.7801	87.0508	78.1792	79.9553	81.2725	79.6356	76.0794
		257	1181.16	82.1066	80.1055	79.5294	78.5701	0	82.8804	0	75.4923	0	0	76.9617	79.2518	75.5847	0	78.1487	78.1724	84.6325	81.139	81.3153	77.6335	0	0	78.906	74.222	78.7589	0	0	86.4317	0	76.998	83.7346	0	76.2938	85.7829	81.0373	85.5373	85.2733	83.3254	0	85.4095	82.2036	72.7327	79.3049	80.911	77.784	81.5009
		258	1185.02	75.8007	72.2817	82.1028	76.1617	0	76.6975	0	74.5475	70.0482	0	79.4036	77.8947	75.768	0	75.2136	76.7355	81.4004	71.9079	74.1701	78.0023	0	0	85.8339	78.4404	82.8489	0	0	84.7335	0	0	86.2569	0	75.597	79.4552	79.1526	80.0791	81.3346	83.2614	0	77.4524	77.4807	81.0533	74.0673	76.369	82.7195	77.9311
		259	1188.88	78.7366	73.0201	80.5224	81.0509	0	75.4626	0	76.4867	0	0	78.3695	79.4892	76.6542	79.3202	0	73.5415	75.22	71.8733	75.1649	81.2871	0	0	84.1701	76.0348	79.0723	76.8047	0	82.9766	0	78.5525	83.71	0	83.0206	84.2132	76.1049	76.4383	80.2799	83.3894	0	77.0631	77.7466	78.0517	77.7944	80.0498	76.8075	77.9203
		260	1192.74	82.2852	74.7342	74.4409	76.6654	0	76.5214	0	81.2684	76.229	0	82.1526	80.4371	77.3869	0	76.3177	74.6563	79.2525	72.9601	0	76.8653	0	0	85.067	74.347	86.2415	0	0	76.8526	0	0	80.5366	0	81.1932	78.5497	80.479	78.5327	76.9987	85.1445	0	78.9971	77.1845	81.8603	80.6328	79.2315	76.6685	86.0346
		261	1196.6	88.032	76.7842	80.7739	77.7266	0	78.341	0	77.8598	73.1197	0	80.4857	81.157	75.2015	0	74.764	79.4058	77.5136	76.7271	76.3315	76.2747	0	76.5802	80.7936	79.8547	85.8348	76.6592	0	80.3696	0	76.4992	79.1099	0	82.0598	84.6543	78.1365	80.2189	83.2493	81.8619	0	81.5916	78.7759	74.9111	77.9941	77.1238	77.9836	75.7993
		262	1200.46	80.4411	75.9754	80.485	74.2634	0	77.1194	0	80.1893	74.6499	0	77.0708	83.0361	73.1343	0	73.3361	78.2227	81.3952	80.1511	73.1347	77.4519	0	79.2232	77.8615	71.1728	80.6878	79.9941	0	87.1222	0	84.7482	82.2647	0	80.8219	78.9996	76.9625	81.0911	80.488	84.967	0	77.8761	77.4533	77.4752	73.1628	78.3187	78.9923	74.8528
		263	1204.32	82.4394	72.3954	78.3023	78.298	0	78.0164	0	0	77.7915	0	79.9288	79.666	73.6061	79.39	80.1821	77.8101	78.0495	76.2016	76.7233	79.1379	0	81.4485	85.1645	77.0046	111.496	76.9531	0	79.5488	0	76.4442	79.138	0	79.8467	85.9614	81.1022	78.1605	79.4804	87.7919	0	84.0311	78.4203	75.9311	75.6401	79.1105	78.1224	79.2179
		264	1208.18	86.083	76.599	82.8018	79.9626	0	75.1096	0	0	71.5717	0	80.9217	79.9556	76.211	0	74.228	77.7287	86.8159	82.1196	77.2999	77.3704	0	0	80.8648	77.794	85.3422	77.3522	0	77.9911	0	0	79.1635	0	79.8201	81.6788	0	75.7449	83.8194	83.9528	0	76.4354	79.8764	73.8777	81.8324	77.4683	71.9586	78.666
		265	1212.04	77.3437	78.569	76.3736	78.3946	0	76.5367	0	0	77.2794	0	77.2887	85.3399	74.9037	72.1831	77.1248	78.4131	79.7233	75.193	82.4081	70.3676	0	0	83.9493	74.3629	81.3132	78.4025	0	84.692	0	0	80.2798	0	73.8805	87.2701	78.9651	78.093	80.6667	86.8678	0	78.8471	74.6882	77.1595	83.0716	81.065	72.9095	76.1243
		266	1215.9	76.8617	76.8337	78.7517	74.7416	0	83.399	0	0	75.8301	0	81.6814	81.1579	79.5824	78.6256	75.1271	76.8518	82.7657	80.3393	75.1428	76.6224	0	74.4832	85.9803	74.0088	80.0614	80.9024	0	81.9351	0	0	76.9247	0	82.1334	82.7565	80.8486	77.8018	79.4039	83.0774	0	78.8274	80.9934	78.6826	78.9938	78.4057	76.3852	78.1656
		267	1219.76	80.1162	71.6696	77.881	76.1616	0	79.8809	0	0	74.7703	0	79.8006	81.7379	79.5005	78.436	77.5383	79.9681	87.7608	78.5518	0	78.8748	0	77.829	81.3291	75.8652	83.0247	78.5426	0	80.3042	0	0	83.2041	0	79.1782	82.8373	77.6093	86.5546	82.5719	82.0213	0	83.8785	80.343	72.6357	80.1609	76.4935	79.0057	82.4384
		268	1223.62	77.3366	78.9704	75.5369	76.3149	0	79.878	0	0	72.1958	0	80.9762	75.8758	74.8606	75.6196	77.309	77.4889	88.5294	78.6384	77.1202	77.7547	0	0	87.4743	74.8739	81.3202	77.6831	76.5	86.122	0	79.1576	75.5878	0	75.6439	79.2545	81.1261	75.8218	80.3796	83.1561	0	85.0115	77.1977	79.8674	76.3559	79.3218	81.1913	76.7991
		269	1227.48	88.6582	77.0754	79.4445	79.8553	0	81.0906	0	0	78.5091	0	80.7743	79.0587	76.5608	0	73.2878	75.8873	84.143	78.6165	0	76.1229	76.96	82.8203	84.0385	80.4388	79.4835	72.1238	0	76.8421	0	0	76.9979	0	75.5943	79.7382	78.6376	74.9255	82.9001	85.847	0	80.6114	81.1411	74.5562	76.4179	74.4141	80.2258	77.4678
		270	1231.34	81.5532	76.3121	79.2934	79.8638	0	79.3917	0	0	81.7748	0	84.6687	80.7798	71.6251	71.8606	74.9468	77.2405	78.837	80.6359	72.4738	75.9511	0	72.292	84.5894	76.0915	81.5557	73.5377	0	81.2806	0	0	83.6822	0	81.9378	75.698	76.6904	80.1296	81.0437	92.0307	0	84.1472	85.0922	77.4163	84.1287	76.921	78.8181	77.1817
		271	1235.2	76.7085	78.8962	78.7151	0	0	81.6427	0	0	74.6653	0	79.4948	78.7523	77.3528	0	72.5873	76.5461	81.3326	77.6151	0	75.1335	73.0215	78.1304	84.7345	77.7726	76.9204	77.1169	78.3334	84.574	0	0	78.6567	0	79.8384	77.9016	80.9127	76.9032	80.9621	86.1804	0	83.9789	85.5783	80.7944	79.525	77.4747	81.0665	80.9488
		272	1239.06	78.2177	76.7132	77.2342	79.3017	0	81.8013	0	0	74.2098	0	82.0603	76.8442	73.2788	0	73.9892	82.2098	82.4103	76.7157	76.6943	78.5367	71.8607	76.6335	87.8409	73.7346	81.7748	77.1206	0	83.9494	0	75.2756	78.5939	0	77.8649	81.5006	79.963	75.6121	80.9608	78.9557	0	79.3993	78.5217	75.4915	75.7212	77.1425	76.4439	78.5437
		273	1242.92	78.8459	72.942	76.6898	78.7078	0	78.7868	0	0	77.022	0	82.7465	79.2533	71.4053	0	77.3412	73.8487	79.6289	72.0683	70.817	77.2546	79.4084	77.4318	76.0045	75.3431	82.8009	78.1771	76.0834	85.6754	0	0	79.497	0	81.5269	85.4733	76.1858	75.3926	76.461	82.2008	0	78.4115	77.9148	80.1649	75.8132	76.2166	78.4065	79.851
		274	1246.78	77.1588	81.099	72.5156	78.4961	0	80.0997	0	0	80.9251	0	82.6954	84.8431	72.9252	77.5716	79.2598	75.0431	79.1624	77.1838	76.882	77.5511	76.6478	75.4089	83.6117	78.6978	88.3455	80.1144	70.2348	79.2387	0	0	82.1925	0	83.6883	78.9206	79.5353	78.8827	83.6747	86.9296	0	84.4871	75.0259	80.2708	83.2837	78.1553	81.4438	79.2297
		275	1250.64	80.3211	75.3371	79.3423	78.0602	0	79.5156	0	0	74.5356	0	82.1912	78.9877	68.6435	78.5845	77.3241	78.6215	78.591	78.7637	71.5755	75.8203	75.262	77.5246	83.9477	70.4594	82.4014	76.0643	76.3947	80.9704	0	0	75.5375	0	74.2231	83.225	84.7426	77.5816	83.5649	79.2783	0	88.6119	80.1733	73.6384	73.9898	80.0131	76.6029	79.5822
		276	1254.5	81.8388	75.9502	75.6822	79.8088	0	79.6395	0	0	76.1326	0	85.4382	80.483	71.445	73.8652	75.1594	76.6252	80.3168	72.753	0	75.7695	80.0673	77.1719	78.2828	76.1688	83.3512	75.6359	75.1643	81.4222	0	0	76.3522	0	77.8794	82.0527	82.0195	78.1307	85.2368	85.0195	0	83.3664	76.5331	75.0386	83.5892	77.3587	77.4852	80.2915
		277	1258.36	81.5147	72.6097	79.0538	0	0	75.73	0	0	76.4307	0	83.1704	85.5033	70.7803	75.1534	75.9039	75.5309	84.6561	79.6337	76.6255	76.2617	74.1391	75.3745	86.4922	73.6931	89.838	82.0306	75.4169	80.6488	0	0	81.2931	0	80.0164	86.1529	77.6454	0	87.2574	87.9406	0	80.0203	78.7204	78.0906	76.5762	74.7533	76.9929	74.8156
		278	1262.22	81.5807	74.331	80.1789	80.3788	0	82.9178	0	0	74.9554	0	81.6054	85.1681	73.8836	0	74.9061	77.3015	75.3584	75.8361	75.499	75.7139	75.6199	82.904	81.5123	72.2023	77.0908	79.4841	78.5632	85.5174	0	81.5952	79.6792	0	77.9839	84.5006	77.3447	85.9222	80.2027	84.0669	0	88.4293	72.4328	77.7591	78.3447	78.0895	79.9695	81.0041
		279	1266.08	85.0476	74.8539	74.9848	0	0	79.2182	0	0	75.3566	0	82.2438	85.4538	71.9467	71.5712	73.3992	75.7497	79.8847	76.734	74.097	75.1213	76.2304	73.2211	85.0691	76.7463	84.1308	78.9667	74.8356	79.8511	0	0	76.2469	0	75.2596	83.3992	79.2416	79.4531	84.7265	89.9445	0	82.7899	79.8017	77.5389	79.5635	81.9235	76.1721	83.2759
		280	1269.94	80.0139	77.1437	77.8454	76.1276	0	81.182	0	0	77.744	0	77.5266	77.6619	74.1101	0	75.8647	80.2535	85.9121	76.0357	73.3894	76.6749	79.0971	73.3957	84.54	76.9069	80.5827	77.0315	72.9644	84.5627	0	79.1094	75.6443	0	79.1114	86.2274	82.7637	74.5433	82.0633	86.899	0	84.1635	81.2998	75.1433	83.2149	80.3522	71.4478	81.7877
		281	1273.8	78.6826	78.0656	78.8253	76.6035	0	74.7165	0	0	75.1353	0	82.9652	85.6607	73.8297	80.4815	79.0081	78.8253	81.798	77.0311	76.2722	79.0235	75.7075	0	84.5959	73.0712	79.4022	82.9807	75.5202	79.2577	0	75.6187	79.3499	0	78.2903	86.5983	80.3229	83.9571	79.2354	88.0078	0	86.0412	81.8751	76.4906	79.8299	77.9968	74.4393	80.1541
		282	1277.66	80.4988	75.9585	78.8168	79.3864	0	79.5606	0	0	79.0056	0	79.258	85.0779	73.5652	75.6369	71.4331	77.3843	80.8068	82.9712	0	75.4047	77.1434	72.0163	84.1887	77.1806	78.7462	78.0251	75.142	81.005	0	77.6216	79.6358	0	76.2561	86.5822	81.262	74.2942	81.7095	77.6777	0	84.2178	81.6459	78.8594	75.893	73.5751	82.956	80.4616
		283	1281.52	84.2846	75.1443	86.7532	75.3422	0	77.8591	0	0	73.4079	0	78.3889	76.0283	70.5256	74.4669	80.6798	76.2809	79.1245	79.8017	69.7858	75.5792	69.7341	76.4512	82.7194	78.2993	79.5105	76.2034	76.7138	76.339	77.6967	79.0434	76.8748	0	77.2719	82.2869	75.6638	76.9801	75.7175	88.6256	0	86.3481	81.1015	77.4358	77.0385	78.4032	76.0377	82.3379
		284	1285.38	80.5409	72.3923	83.5892	76.7137	0	77.2808	0	74.0493	76.9812	0	80.2676	78.2791	72.1496	75.3004	76.7733	78.1556	82.9349	70.7073	71.0131	77.1703	74.9059	74.2434	80.3088	79.6717	78.009	76.8275	77.8115	78.9925	0	84.5577	80.1873	0	79.9442	84.0688	79.5385	81.5832	79.489	86.8524	0	85.6165	80.5036	81.9035	81.7919	74.8194	80.1604	80.9471
		285	1289.24	78.5133	75.9127	78.8952	76.2047	0	74.3893	0	79.0062	75.4525	0	82.3657	79.0804	68.4469	0	73.5134	73.9951	85.3316	78.9354	77.1274	74.0716	77.4928	0	84.1157	77.1983	79.648	82.996	76.0369	78.2977	0	0	76.4422	0	85.1974	79.4192	79.1678	76.3869	80.4069	87.453	0	83.6368	75.5388	77.9039	78.7419	76.334	79.7847	82.1679
		286	1293.1	86.0265	70.1601	80.1822	74.5429	0	76.3444	0	0	75.4883	0	83.1383	77.9249	72.8849	76.6402	76.4521	81.08	81.6023	77.1983	0	77.4821	72.616	81.6256	82.4105	71.137	83.068	74.0845	73.4625	80.5082	0	76.5179	78.5762	0	80.1161	85.0178	80.2354	80.7642	82.441	89.7854	0	84.8191	78.633	75.6466	76.9622	81.7087	0	81.3605
		287	1296.96	80.4735	79.8494	86.1112	83.8614	0	77.4548	0	77.1559	74.3801	0	85.1698	82.2323	70.3455	73.249	78.1782	71.9092	86.4963	76.0509	0	75.3479	74.884	80.8248	78.9222	76.7966	84.4085	77.6762	70.6435	74.6407	0	77.2471	85.9069	0	76.4132	87.4182	82.1534	78.6423	83.7356	82.8383	0	81.111	80.8705	77.4224	79.0928	75.9852	75.6852	79.2434
		288	1300.82	76.9412	73.6679	77.4425	0	0	75.9415	0	78.2084	71.9096	0	82.4001	78.4702	74.8305	70.7873	72.4994	78.183	80.677	80.6365	73.9635	76.7916	74.4182	79.1553	84.3969	80.3144	84.5242	76.0568	75.1475	79.6008	0	81.338	75.715	0	74.4062	85.6772	77.8739	77.2345	79.4282	90.8533	78.3004	78.1636	80.0617	77.5485	78.0567	78.9702	76.1653	80.8762
		289	1304.68	88.1732	80.8291	81.6403	73.9073	0	79.9654	0	81.5929	76.073	0	83.3737	82.5841	70.3672	77.7705	80.8296	77.6236	81.2288	76.4363	76.3478	75.5573	78.8841	75.3326	82.6491	71.6739	81.1244	76.9095	78.3184	79.1659	0	78.5299	83.7792	0	78.0367	77.875	85.63	74.9179	83.5558	81.9266	0	81.5858	76.1035	76.409	82.1338	82.5907	77.8958	82.3586
		290	1308.54	82.6326	78.2932	78.0447	0	0	80.7063	0	0	78.4156	0	78.7551	78.6436	77.3898	76.9304	84.4243	83.3444	77.9167	76.9681	72.4571	75.1674	72.5305	75.4736	84.7857	72.3559	77.5962	76.8829	71.7972	80.274	0	77.5445	78.4565	0	77.739	80.3036	78.9099	78.1894	81.4672	79.4503	0	84.1236	77.4511	81.9152	78.6064	77.6768	75.602	86.4446
		291	1312.4	85.7747	74.2754	77.951	73.188	0	83.8771	0	75.8959	75.68	0	81.9049	80.83	77.3214	80.5969	80.9698	80.9557	78.9059	75.7051	78.6097	84.3467	79.3029	77.5421	86.7419	75.0607	85.8141	78.3232	76.4044	80.7439	0	82.2831	76.5686	0	79.4893	81.1947	78.4465	75.9647	83.6518	81.5471	79.3499	85.7128	82.2965	80.3418	76.9375	81.7279	75.961	76.712
		292	1316.26	84.4659	78.1213	80.5812	78.914	0	75.6198	0	79.7183	72.0528	0	89.5247	79.7617	77.1004	80.5077	80.87	77.6054	80.7226	74.5076	0	79.4131	81.8448	76.5696	84.5361	78.2408	81.7134	75.6305	74.6023	83.684	0	77.2031	77.195	0	77.6754	79.9367	75.0001	77.4149	82.6918	81.5275	0	84.0892	84.7159	76.0199	80.2826	75.4933	78.9372	81.677
		293	1320.12	82.3762	73.902	86.2018	71.6339	0	78.6793	0	76.776	73.0302	0	74.6929	81.4236	75.6096	79.6022	81.7055	78.9782	85.6496	77.0018	0	74.3849	80.1752	74.4287	84.2823	80.1865	83.7263	75.6792	72.1136	86.0688	0	83.3614	78.1187	0	76.4058	85.738	76.6547	75.3719	79.6695	80.9599	75.5765	82.2234	79.5066	75.6879	78.1206	76.4348	78.1541	77.499
		294	1323.98	78.6717	77.4159	80.0873	81.0966	0	74.7955	0	78.3163	74.6786	0	80.4549	78.5151	72.8369	76.4237	79.7229	76.8232	83.9883	78.1243	78.929	77.2619	71.3577	75.6877	85.7791	76.0421	81.1186	77.7453	74.0553	85.7182	0	79.8464	77.9356	0	82.0353	83.5244	71.6474	81.2124	82.8497	82.7865	79.4107	86.3739	83.9633	85.2723	78.085	77.5167	79.3853	77.3747
		295	1327.84	89.0172	76.9644	79.178	78.6612	0	79.5297	0	73.348	72.0603	0	84.8617	79.3636	76.103	75.9259	78.1051	76.0433	108.946	72.4629	0	73.1837	74.364	73.4122	83.6834	78.3875	80.0711	82.5968	81.1932	87.4777	0	79.7283	71.8137	0	79.9299	81.307	76.7171	76.6142	79.296	82.2843	78.2595	80.8103	87.6425	75.9606	75.7778	74.7671	74.0518	78.7368
		296	1331.7	82.4403	77.3282	76.2328	71.265	0	78.7698	0	74.3127	76.0531	0	76.5407	79.4574	71.0645	80.7448	75.0845	77.235	81.8642	75.6855	0	72.9627	77.5128	75.4266	86.9958	78.4993	77.3022	77.3076	73.7324	79.3173	0	78.0603	72.3755	0	73.1156	78.2909	79.6862	75.1643	91.2181	87.0613	78.925	80.8444	80.2126	78.188	72.7796	74.6736	79.546	80.9625
		297	1335.56	82.4031	77.5468	81.7223	77.3935	0	81.3723	0	82.0332	73.6578	0	80.7352	80.1673	70.9209	73.8846	76.9101	73.1046	79.7833	77.5815	0	78.6324	76.3956	78.8729	80.8665	78.733	82.4211	0	71.9901	81.781	0	79.8939	78.2931	0	77.4801	80.4487	81.549	77.7517	85.5487	78.6384	77.6287	86.4548	81.0297	78.6086	79.5906	75.0276	75.383	81.638
		298	1339.42	81.4316	80.0385	76.7073	78.8313	0	85.8419	0	78.4032	73.1873	0	86.0127	81.0241	75.365	76.4016	78.1275	76.4307	80.7332	78.2358	0	75.7672	78.3073	78.2024	84.275	76.8293	80.6771	0	74.8889	82.8232	0	79.1219	78.8849	0	75.8971	85.6703	77.8903	79.9075	83.2866	80.6005	73.3501	87.5833	85.9457	75.212	79.1793	74.5926	77.0166	80.3701
		299	1343.28	80.9094	73.6451	78.2932	74.7912	0	78.3807	0	81.3363	71.0408	0	82.3653	82.947	82.2212	77.374	75.6209	80.2953	79.2371	76.9535	0	75.746	76.1649	74.1906	80.0444	78.31	81.7127	75.4278	75.0493	88.3173	0	80.7041	76.9683	0	79.9821	79.1435	74.0508	73.6361	81.7024	81.3801	76.9886	85.7685	83.4089	78.8804	79.8094	78.3667	78.9589	84.6273
		300	1347.14	80.2704	78.8331	72.7858	80.0019	0	81.8686	0	79.5494	75.2986	0	75.4369	74.7718	75.2795	77.2011	72.6626	77.6055	77.4678	79.0095	0	0	74.4884	80.2822	87.8581	82.7303	78.5996	0	75.3484	88.4849	0	79.867	72.2942	0	80.8984	83.0343	78.7483	82.8921	83.2914	83.3623	74.867	83.565	84.6789	76.0038	82.5272	80.8738	77.7755	82.2537
		301	1351	81.5439	75.8808	76.6726	81.9936	0	83.0086	0	80.1675	77.504	0	81.6382	85.0651	68.0664	74.5618	75.2063	82.8194	79.9866	79.5011	0	75.1131	72.2244	73.0406	85.3095	72.5126	77.5019	0	70.577	83.6189	79.8666	84.5276	80.1673	0	79.4399	79.9451	80.4774	0	83.0482	84.7911	74.3037	84.3062	82.764	78.0074	79.4509	78.9385	76.9288	82.3071
		302	1354.86	84.6598	74.0375	80.3263	78.048	0	76.864	0	75.2801	77.5884	0	80.7472	82.8868	74.736	77.3695	75.1157	74.3041	80.0396	78.7339	0	78.8929	76.3205	72.0873	84.4564	75.3495	79.5743	0	73.169	85.8322	0	83.3139	71.6076	0	81.6585	81.807	77.9088	83.1821	85.5974	88.3909	78.2201	81.5457	80.0197	74.0566	80.774	79.9636	80.9725	81.1287
		303	1358.72	79.0338	76.9873	74.415	84.8408	0	80.4047	0	80.1119	0	0	79.1322	78.1709	76.0141	79.2982	75.8967	80.0535	82.483	83.0847	0	76.4875	75.3014	72.4947	84.3101	77.1382	78.3475	0	75.661	84.25	0	79.3105	77.7873	0	81.8508	79.6574	72.6682	78.6881	84.5194	83.0635	77.425	86.4729	86.3798	83.9296	81.5731	75.1219	79.7164	79.645
		304	1362.58	81.2437	77.7227	81.8326	73.2253	0	79.3629	0	76.6771	76.6963	0	84.0813	81.0508	78.1027	79.49	76.5099	80.9349	80.2216	78.6134	0	0	71.1392	76.5603	88.0619	73.5766	79.709	0	73.0831	85.9514	71.4966	85.0055	83.7144	0	74.1991	83.2553	85.2365	72.6863	85.6361	82.6531	75.3083	79.7367	79.6874	76.1323	83.1373	85.397	79.7454	78.928
		305	1366.44	82.1918	83.665	74.2301	74.294	0	77.5029	0	73.6519	0	0	73.3294	80.0949	75.5881	80.7924	73.9272	82.2385	78.601	81.4874	0	0	81.6359	73.0586	82.6001	75.0789	80.5128	0	71.3967	84.946	0	82.6358	78.3204	0	79.0964	80.3476	77.457	75.5682	77.7569	85.5154	76.7702	84.9262	78.8489	76.8541	80.92	80.4163	77.2942	82.638
		306	1370.3	81.425	75.4538	78.2482	77.5118	0	76.1759	0	77.9379	73.3494	0	79.7067	81.2884	76.9171	70.6363	72.491	75.5635	75.3181	77.0304	0	76.6033	76.9285	74.4438	83.2306	76.3665	77.9252	76.4099	72.3309	87.0458	0	74.8878	75.5722	0	80.8852	79.8467	76.7664	79.1277	79.6661	86.9053	73.0115	82.4009	78.5567	77.1589	74.4616	73.8133	79.0245	79.1999
		307	1374.16	76.6094	79.1313	74.2757	78.7476	0	80.2331	0	75.0278	74.1466	0	87.2212	80.1715	79.3152	70.0736	76.2742	76.6911	75.1509	77.7781	0	76.4468	79.974	74.175	87.1936	75.7411	76.9329	79.0927	75.5288	84.3695	0	81.6111	75.5855	0	75.0076	83.1586	79.3426	77.465	85.5342	78.1448	72.5272	84.9396	86.1318	80.9607	79.1821	82.7336	78.0253	77.0852
		308	1378.02	80.7449	80.5531	74.4485	74.4732	0	76.6012	0	75.9792	75.4784	0	86.3216	81.0515	75.1643	76.3273	76.9545	78.4017	77.4988	79.3513	0	80.1005	77.2434	83.8808	85.5839	75.9939	86.1103	0	79.6235	86.8959	0	81.9083	81.343	0	78.967	84.4152	81.7589	77.4373	91.6246	84.9957	74.9817	82.4512	85.2429	78.7752	80.7668	75.5648	84.4131	79.725
		309	1381.88	84.8193	74.9385	75.6972	76.1193	0	77.0198	0	73.2338	0	0	77.7543	76.7655	76.2255	85.9454	76.2203	80.4786	83.3349	74.3548	0	74.7506	73.8061	75.8597	87.8462	80.6402	80.5329	0	77.0354	84.3086	76.8799	80.4563	81.2677	0	80.5613	83.6507	79.3483	75.7735	80.5056	83.1312	75.6338	83.8846	79.339	77.0006	79.2286	80.6446	75.1582	83.3114
		310	1385.74	84.321	74.2181	80.8337	77.6454	0	78.1904	0	80.1978	75.7679	0	82.8698	78.1849	73.705	77.7085	75.6751	75.1071	79.3231	77.0056	0	80.9722	76.9031	76.1469	86.931	81.7667	82.3065	0	75.6564	86.0615	0	79.5817	81.6837	0	80.0671	84.0276	78.1114	78.4464	86.0585	84.3657	82.0824	82.8382	0	76.3435	78.9919	81.1053	80.2458	79.1368
		311	1389.6	83.7546	75.827	77.7418	76.5685	0	76.1577	0	74.0962	73.54	0	80.8948	80.8994	82.8895	78.2474	74.2279	71.1478	78.1246	77.9651	0	77.5788	71.2639	74.8556	84.6763	80.2394	79.1904	0	70.5314	85.3264	72.9383	76.7527	81.845	0	81.2853	80.8876	77.605	79.4683	83.2774	86.9005	80.9679	85.4359	76.517	75.4286	83.0238	78.822	84.3258	83.4147
		312	1393.46	85.7328	75.862	82.7446	73.1812	0	79.0803	0	80.776	0	0	83.0333	79.4575	75.3752	76.6693	75.4974	80.1514	79.575	81.9529	0	75.2559	74.1541	75.9354	81.7587	72.2054	82.196	74.5335	76.0288	84.7741	75.6897	81.1531	81.9156	0	78.9419	77.0065	75.1923	78.0423	79.7722	86.3215	76.0001	82.061	85.4486	73.52	80.8202	79.793	80.4407	88.632
		313	1397.32	81.8016	78.2594	78.4345	76.5388	0	78.7275	0	81.5577	71.0679	0	77.5442	79.0398	78.2419	76.5754	76.6476	75.9738	83.0645	80.759	0	77.0894	79.3694	82.6587	86.307	81.0121	83.9203	83.5337	73.697	78.083	0	79.2767	75.9969	0	83.1577	73.3331	83.5019	81.0025	81.7849	83.1223	79.7159	85.5682	80.2304	80.6417	77.9647	76.9355	79.6273	80.5072
		314	1401.18	85.5485	77.8089	79.8593	78.391	0	79.2232	0	75.1696	72.9972	0	86.0668	78.0982	71.0473	76.9527	84.5145	74.255	82.5408	78.4029	0	75.9159	82.6853	75.3001	76.4735	74.0285	81.3386	79.4094	73.6629	85.5973	73.7475	80.3306	73.0885	0	78.8113	82.309	74.0687	79.6964	85.5779	77.1271	81.9008	85.2204	76.7699	76.4152	76.2351	80.0886	80.7282	84.8003
		315	1405.04	79.4088	76.5493	75.619	80.1197	0	83.28	0	75.258	78.4596	0	76.8003	77.4109	76.1163	75.4308	77.9257	73.1668	77.89	83.4585	0	78.3016	75.2214	77.8702	83.0757	83.0137	79.6543	82.9469	78.6803	84.9403	77.2671	81.6501	79.6112	0	83.4281	84.6749	87.1222	79.6456	90.4272	84.8325	76.6023	86.1375	76.9257	78.7493	77.0868	82.6753	76.6157	85.7119
		316	1408.9	89.9944	79.3542	78.729	78.062	0	77.7942	0	83.5157	73.8923	0	79.1654	78.3203	75.7295	77.5136	77.3585	77.7012	76.986	81.0577	0	77.2456	77.8484	78.6054	85.0343	79.4318	75.621	0	77.8291	81.6789	83.255	79.085	76.6657	0	79.9557	79.323	81.9766	80.591	82.712	87.7997	77.4318	83.6432	75.5139	79.7013	76.5451	74.0926	76.563	87.3262
		317	1412.76	80.8088	77.5136	84.2307	78.4601	0	75.4315	0	79.7035	73.9091	0	81.5192	75.8753	69.1971	76.0696	77.6219	75.0725	81.1671	83.5306	0	81.9111	75.5743	75.8079	76.1758	79.482	78.8871	78.5427	78.3942	82.07	75.9449	82.6633	77.2045	0	76.3103	77.5597	79.8979	80.8237	85.8428	82.3121	70.9541	79.5619	0	76.0066	78.5695	76.6857	78.4837	80.8644
		318	1416.62	88.537	81.8884	79.7986	85.4684	0	80.1712	0	74.714	67.91	0	84.1554	76.9347	75.7249	81.8505	76.9248	77.5859	80.594	76.934	0	78.2431	74.2723	74.7948	81.5784	75.068	83.9696	75.7466	80.4767	81.1955	77.7597	75.3406	75.9668	0	79.569	81.0906	80.5683	83.1971	83.4357	83.189	74.1677	85.2254	81.3086	76.6652	74.3747	74.3568	74.2458	81.5985
		319	1420.48	81.6073	79.3265	78.6685	79.7527	0	80.5566	0	75.6998	75.4824	0	80.232	84.6818	77.2184	81.8537	73.7946	74.0812	83.054	82.2273	0	80.7479	81.7661	75.8399	88.8033	76.1632	82.6105	79.5286	77.6173	82.7975	78.6066	80.4924	75.8401	0	79.5403	83.7526	81.2548	78.6124	83.3913	82.6726	73.9051	84.6982	79.2148	75.0832	74.1082	81.3192	75.8462	77.9312
		320	1424.34	87.4313	76.5887	75.6652	77.894	0	72.6869	0	78.9949	75.9769	0	79.0125	79.9062	75.5533	76.2724	73.7981	76.9871	79.7149	84.197	0	74.5875	78.2951	103.214	80.5731	78.2811	81.07	72.2641	79.1611	77.2437	73.6151	80.9456	77.4611	0	76.2797	80.8447	77.8102	79.3824	79.5607	79.6929	76.5477	77.8249	77.9073	74.9411	72.6293	76.956	77.6275	82.2137
		321	1428.2	80.5155	71.5931	81.8944	79.5904	0	74.0858	0	76.4362	75.9101	0	81.4807	76.558	71.1413	81.2536	77.0854	76.0412	85.9889	78.8487	0	73.1186	74.8454	82.034	79.9101	71.1951	75.3013	77.3346	75.9248	78.0996	74.9325	83.4787	82.4565	0	78.7949	80.578	79.4163	80.2421	82.7663	83.1411	74.9339	80.7245	79.1472	75.7189	75.8007	80.1038	85.2805	82.3085
		322	1432.06	81.482	82.9162	77.377	77.6566	0	76.0578	0	76.3556	79.8509	0	81.1061	89.5235	70.3983	77.8128	77.0686	81.4965	80.6776	89.9295	0	73.6861	77.5142	77.1609	82.8586	74.1751	78.0539	82.8217	78.6837	77.4728	77.7817	78.5059	81.6416	0	79.1207	80.3269	82.4294	81.4828	85.1803	82.261	73.3659	81.3992	81.6091	77.8142	87.0475	80.561	79.41	85.2317
		323	1435.92	80.5522	80.0942	78.3287	80.3446	0	77.945	0	79.3349	73.7568	0	86.6932	75.4875	71.5492	82.7747	79.65	77.1835	85.4508	80.7694	0	73.3989	72.6761	80.9599	83.6148	75.895	79.7872	76.345	82.8908	83.8381	71.6207	77.4119	76.0856	0	78.0235	81.0486	79.3591	80.1591	86.3729	82.5018	72.9191	84.3213	83.8273	81.3171	78.5979	81.809	84.3801	81.8853
		324	1439.78	88.3301	71.9456	80.4478	79.5772	0	76.4121	0	77.4038	73.8863	0	78.8806	75.8858	75.4179	75.5025	76.4933	74.5872	78.8337	117.263	0	77.6492	74.6751	79.8531	77.7006	80.2945	81.9324	80.19	76.8792	88.3445	75.3864	81.8671	78.3145	0	79.8509	80.5583	80.217	74.8996	85.1633	82.459	77.1544	90.0012	78.9417	77.5833	83.4746	81.0113	79.2276	81.5771
		325	1443.64	83.1618	81.3589	76.9663	76.4405	0	80.3597	0	79.6673	74.3139	0	84.0254	80.4559	76.137	78.9099	74.4457	75.6062	84.1002	83.1855	0	78.1566	80.1751	76.2805	84.0186	77.2918	81.715	78.0443	81.7144	80.5769	73.8648	86.2218	76.9875	0	79.079	77.2561	83.4822	74.9575	85.7996	76.9782	77.1258	88.7626	89.4037	78.0283	80.3195	83.9079	76.2351	79.1446
		326	1447.5	79.4967	76.9914	84.5885	81.6597	0	80.1679	0	79.899	74.964	0	81.2163	81.4209	78.4788	80.4717	76.0478	74.0268	84.4108	79.9615	0	74.8243	80.2086	76.1685	83.7625	78.2507	82.2884	76.3513	75.7309	76.9054	79.735	81.4007	75.4885	0	80.9156	79.096	76.61	75.3295	85.5644	78.6146	80.3825	85.7413	81.386	78.1939	79.6105	77.5655	76.7589	81.6694
		327	1451.36	84.2082	81.5633	80.1415	85.1299	0	78.6447	0	80.2606	71.3631	0	80.0057	81.5569	72.9318	76.5208	71.8178	76.8818	78.4711	78.9618	0	74.7453	76.7789	78.5751	78.1665	78.6483	78.4043	0	79.6297	80.7965	74.8585	81.6741	77.1792	0	77.4872	83.1409	79.1172	74.731	79.3917	81.236	78.0023	85.7615	87.8161	76.6174	80.6206	70.8895	81.7454	76.6943
		328	1455.22	78.1979	72.5318	81.3555	76.8549	0	81.1868	0	74.6251	75.7569	0	83.3358	75.0043	75.4653	78.0854	78.0973	71.6854	78.3114	80.0202	0	0	74.301	81.8859	81.8168	76.0171	77.4973	76.0618	73.9437	78.4994	80.0652	80.8078	83.6865	0	79.5956	79.4974	77.4939	75.9783	82.6776	80.9986	76.6148	84.3471	80.8183	80.6031	73.0052	76.8693	76.472	83.6652
		329	1459.08	85.8403	76.8095	76.2677	79.0793	0	80.4315	0	79.6534	78.1165	0	82.6298	77.8738	80.8265	75.3041	74.002	78.0827	75.9309	79.8749	0	0	72.1606	75.002	85.5577	78.7994	82.6022	0	81.5722	83.5535	78.2121	77.7521	81.1716	0	78.1489	82.1764	80.326	78.2553	85.8386	78.6309	76.4458	83.6038	84.0836	78.3477	79.1332	81.0843	76.2121	84.0692
		330	1462.94	83.4335	79.668	75.857	76.9201	0	76.519	0	75.0167	74.8448	0	84.2149	80.0523	82.0033	79.8492	78.504	76.3531	73.7663	81.9766	0	75.1959	73.1824	78.2392	84.9135	82.2457	79.6333	0	76.4837	77.5744	76.1616	83.0528	73.964	0	79.9197	79.0959	83.7299	76.7813	82.3183	79.5367	73.4842	80.49	76.3293	77.7916	72.0237	78.0509	82.0358	82.2174
		331	1466.8	83.8946	80.9351	80.6677	75.6774	0	78.3944	0	77.2758	75.6047	0	80.3733	75.94	75.3415	74.3412	77.9289	77.9666	76.2112	82.3261	0	72.4787	72.6697	77.5532	88.8219	74.8492	79.0034	81.4292	75.441	86.8426	82.0852	76.829	73.9785	0	83.02	80.8045	77.0247	69.1313	80.316	80.2883	72.5521	84.7619	81.9102	82.2275	78.7094	0	85.2451	82.3498
		332	1470.66	78.4252	78.9904	83.8773	76.0592	0	79.2817	0	85.7365	73.2865	0	84.774	83.3225	71.9036	78.0143	80.1755	78.758	83.2661	81.2817	0	71.1049	76.099	74.8335	85.3423	78.054	87.8744	0	74.2536	79.2477	79.3585	78.6684	77.346	0	78.1283	80.1179	78.3378	72.6113	81.9927	84.6397	76.2231	80.6741	75.9422	83.1692	77.9165	83.9582	75.9136	88.1669
		333	1474.52	85.3596	79.9294	83.0254	80.1552	0	85.0245	0	79.0917	79.285	0	80.7636	80.1715	75.4328	83.1379	80.7695	71.6482	77.5581	78.7369	0	75.5828	70.95	78.852	87.9439	75.617	77.2037	77.1339	81.406	81.813	85.5149	74.7173	80.1561	0	81.3356	80.3576	80.0848	73.1266	79.2737	87.1855	76.219	85.7243	81.1941	77.0422	75.4523	77.7416	78.4879	82.474
		334	1478.38	83.7231	75.1382	79.1585	79.9306	0	80.4808	0	78.6793	81.1819	0	79.5457	82.6744	76.1331	74.8843	74.1237	73.3244	83.4085	80.2723	0	76.35	78.0415	81.299	80.3343	83.1078	79.2917	77.9857	78.7675	83.5759	78.9798	78.7947	75.1987	0	78.1895	80.5033	82.9434	78.9803	83.4328	85.4545	71.5441	87.5646	84.03	81.8536	73.8736	74.1809	77.1175	84.5697
		335	1482.24	83.1738	80.5074	72.6927	82.7363	0	75.6973	0	74.6944	77.5242	0	78.8201	86.5689	78.0701	76.2028	75.444	85.832	85.285	79.099	0	78.6853	75.4124	77.1724	81.5416	79.9599	79.5631	0	77.8344	84.9841	79.0952	80.6792	81.5093	0	78.623	85.6001	82.9661	0	83.1555	86.5985	74.3729	81.6495	84.5452	76.6972	80.9086	77.5525	76.2816	77.0982
		336	1486.1	83.6643	77.5922	81.7627	80.684	0	73.6512	0	77.8826	72.1706	0	82.4799	79.4385	78.2928	82.1051	78.3427	84.2416	80.3036	79.7143	0	76.1334	76.0749	78.5292	81.8263	73.5281	81.8768	0	73.0444	80.7115	79.7443	80.4694	76.0415	0	74.7195	84.9219	82.0519	0	80.2316	82.3405	78.7698	83.4249	77.5861	77.025	75.8123	75.4433	76.422	76.9625
		337	1489.96	85.9674	77.7352	81.061	79.4809	0	76.7219	0	71.7993	72.9497	0	84.5111	81.538	84.0224	82.373	80.2032	79.6632	78.6733	80.9708	78.9666	0	69.8052	81.6938	88.8696	74.1229	85.1915	0	70.713	82.9588	80.5572	75.2764	75.8158	0	76.6266	78.1088	82.0292	75.7296	75.8963	97.3401	74.3488	81.7439	80.8999	86.1323	0	77.952	79.2316	76.359
		338	1493.82	80.2383	79.0711	80.9076	82.1993	0	79.8838	0	75.98	77.933	0	80.2979	82.8775	72.6276	85.9589	77.3811	74.7673	79.0837	81.1921	76.0441	81.015	73.5609	79.1816	88.5558	78.5075	86.714	0	79.3941	83.0092	77.5153	78.6546	76.1294	0	75.9602	83.6977	76.8741	83.1032	80.5249	82.0294	74.9433	83.5751	79.0552	82.0961	73.3658	74.6555	78.6887	78.1968
		339	1497.68	80.0448	79.1903	77.8592	83.5852	0	82.0734	0	78.4706	82.969	0	82.3311	81.5141	77.3184	76.9518	79.7191	76.9185	82.0983	79.8525	78.7167	74.5416	74.2446	76.5021	84.6974	80.7325	79.6391	0	81.1718	78.0204	76.1265	78.828	75.8058	0	77.1586	79.9601	81.5757	78.7717	81.8209	80.7126	77.4156	82.3536	82.1054	75.0028	0	79.4743	73.176	76.9648
		340	1501.54	80.1271	80.2553	81.6866	80.1628	0	77.9708	0	77.6936	77.9906	0	78.017	79.4589	70.5592	77.331	78.278	78.0093	78.6122	77.7883	73.5458	75.8592	78.1831	81.83	85.9453	75.3466	83.4959	80.181	74.7674	76.6613	76.1103	78.8031	75.172	0	80.7338	83.6853	76.644	77.2311	83.3799	88.8033	75.8523	87.0278	82.3857	78.6576	74.5143	80.0452	77.5791	75.4069
[truncated: 201 more rows]
[truncated: 11 more columns]

## Sheet: Average Spots by Background
				SptId_12	SptId_14	SptId_15	SptId_16	SptId_18	SptId_20	SptId_22	SptId_23	SptId_25	SptId_28	SptId_29	SptId_30	SptId_33	SptId_34	SptId_38	SptId_39	SptId_40	SptId_42	SptId_43	SptId_44	SptId_46	SptId_50	SptId_51	SptId_52	SptId_55	SptId_57	SptId_58	SptId_60	SptId_61	SptId_63	SptId_66	SptId_68	SptId_71	SptId_72	SptId_73	SptId_74	SptId_76	SptId_80	SptId_82	SptId_83	SptId_84	SptId_85	SptId_89	SptId_90	SptId_91	SptId_92
[truncated: 542 more rows]
[truncated: 11 more columns]
