# Supplementary material for: Quantitative imaging of transcription in living Drosophila embryos reveals the impact of core promoter motifs on promoter state dynamics
Source: Nat Commun. 2021 Jul 23;12:4504. doi: 10.1038/s41467-021-24461-6 (PMC8302612; doi:10.1038/s41467-021-24461-6)
Supplement: Supplementary file 13 — Source Data [file 41467_2021_24461_MOESM13_ESM.zip › NatComm Source Data/snaE-Kr-INR2Pr/Kr-INR2Pr M3 - DividedByBackground_SpatialSelected.xls]

## Sheet: Spots by Background
		Frame	Time	SptId_22	SptId_24	SptId_25	SptId_26	SptId_28	SptId_31	SptId_32	SptId_34	SptId_36	SptId_37	SptId_40	SptId_42	SptId_43	SptId_45	SptId_48	SptId_51	SptId_52	SptId_54	SptId_55	SptId_56	SptId_58	SptId_59	SptId_60	SptId_62	SptId_63	SptId_66	SptId_68	SptId_69	SptId_70	SptId_72	SptId_73	SptId_74	SptId_76	SptId_78	SptId_79	SptId_81	SptId_83	SptId_84	SptId_85	SptId_86	SptId_88	SptId_90	SptId_91	SptId_92	SptId_93	SptId_96
		0	204.58	0	0	0	0	0	0	17.6162	0	0	0	0	0	0	0	0	0	0	0	0	0	0	0	0	0	0	0	16.3109	0	0	0	0	0	0	0	20.3096	0	0	0	0	0	0	0	0	0	0	0
		1	208.44	0	0	0	0	0	0	0	0	0	0	0	0	0	0	0	0	0	0	0	0	0	0	0	0	0	0	0	0	0	0	0	0	0	0	0	0	0	0	0	0	0	0	0	0	0	0
		2	212.3	0	0	0	0	0	0	0	0	0	0	0	0	0	0	0	0	0	0	0	0	0	0	0	0	0	0	0	0	0	0	0	0	0	0	0	0	0	0	0	0	0	0	0	0	0	0
		3	216.16	0	0	0	0	0	0	0	0	0	0	0	0	0	0	0	0	0	0	0	0	0	0	0	0	0	0	0	0	0	0	0	0	0	0	0	0	0	0	0	0	0	0	0	0	0	0
		4	220.02	0	0	0	0	0	0	0	0	0	0	0	0	0	0	0	0	0	0	0	0	0	0	0	0	0	0	0	0	0	0	0	0	0	0	0	0	0	0	0	0	0	15.1045	0	0	0	0
		5	223.88	0	0	0	0	0	0	0	0	0	0	0	0	0	0	0	0	0	0	0	14.5702	0	0	0	0	0	0	0	0	0	0	0	0	0	0	0	0	0	0	0	0	0	0	0	0	0	0
		6	227.74	0	0	0	0	0	0	0	0	0	0	0	0	0	0	0	0	0	0	0	0	0	0	0	0	0	0	0	0	0	0	0	0	0	0	0	0	0	0	0	0	18.2542	0	0	0	0	0
		7	231.6	0	15.0039	0	0	0	0	0	0	0	0	0	0	0	0	0	18.8714	0	0	0	0	0	0	0	0	0	0	0	0	0	0	0	0	0	0	0	0	0	0	0	0	0	0	0	0	0	0
		8	235.46	0	0	0	0	0	0	0	0	0	0	0	0	0	0	0	0	0	0	0	0	0	0	0	0	0	0	0	0	0	0	0	0	0	0	0	0	0	0	0	0	0	0	0	0	0	0
		9	239.32	0	15.9973	0	0	0	0	0	0	0	0	0	0	0	0	0	0	0	0	0	0	0	0	0	0	0	0	0	0	0	0	0	0	0	0	0	0	0	0	0	0	0	0	0	0	0	0
		10	243.18	0	0	0	0	0	0	0	0	0	0	0	0	0	0	0	0	0	0	0	0	0	0	0	0	0	0	0	0	0	0	0	0	0	0	0	0	0	0	0	0	0	0	0	0	0	0
		11	247.04	0	0	0	0	0	0	0	0	0	0	0	0	0	0	0	0	0	0	0	0	0	0	0	0	0	0	0	0	0	0	0	0	0	0	0	0	0	0	0	0	0	0	0	0	0	0
		12	250.9	0	0	0	0	0	0	0	0	0	0	0	0	0	0	0	0	0	0	0	0	0	0	0	0	0	0	0	0	0	0	0	0	0	0	0	0	0	0	0	0	0	0	0	0	0	0
		13	254.76	0	0	0	0	0	0	0	0	0	0	0	0	0	0	0	0	0	0	0	0	0	0	0	0	0	0	0	0	0	0	0	0	0	0	0	0	0	0	0	0	0	0	0	0	0	0
		14	258.62	0	0	0	0	0	0	0	0	0	0	0	0	0	0	0	0	0	0	0	0	0	0	0	0	0	0	0	0	0	0	0	0	0	0	0	0	0	0	0	0	0	0	0	0	0	0
		15	262.48	0	0	0	0	0	0	0	0	0	0	0	0	0	0	0	0	0	0	0	0	0	0	0	0	0	0	0	0	0	0	0	0	0	0	0	0	0	0	0	0	0	0	0	0	0	0
		16	266.34	0	0	0	0	0	0	0	0	0	0	0	0	0	0	0	0	0	0	0	0	0	0	0	0	0	0	0	0	0	0	0	0	0	0	0	0	0	0	0	0	0	0	0	0	0	0
		17	270.2	0	0	0	0	0	0	0	0	0	0	0	0	0	0	0	0	0	0	0	0	0	0	0	0	0	0	0	0	0	0	0	0	0	0	0	0	0	0	0	0	0	0	0	0	0	0
		18	274.06	0	0	0	0	0	0	0	0	0	0	0	0	0	0	0	0	0	0	0	0	0	0	0	0	0	0	0	0	0	0	0	0	0	0	0	0	0	0	0	0	0	0	0	0	0	0
		19	277.92	0	17.4734	0	0	0	0	0	0	0	0	0	0	0	0	0	0	0	0	0	0	0	0	0	0	0	0	0	0	0	0	0	0	0	0	0	0	0	0	0	0	19.6315	0	0	0	0	0
		20	281.78	0	0	0	0	0	0	0	0	0	0	0	0	0	0	0	0	0	0	0	0	0	0	0	0	0	0	0	0	0	0	0	0	0	0	0	0	0	0	0	0	0	0	0	0	0	0
		21	285.64	0	0	0	0	0	0	0	0	0	0	0	0	0	0	0	0	0	0	0	0	0	0	0	0	0	0	0	0	0	16.9842	0	0	0	0	0	0	0	0	0	0	0	0	0	0	0	0
		22	289.5	0	0	0	0	0	0	0	0	0	0	0	0	0	0	0	0	0	0	0	0	0	0	0	0	0	0	0	0	0	0	0	0	0	0	0	0	0	0	0	0	0	0	0	0	0	0
		23	293.36	0	0	0	0	0	0	0	0	0	0	0	15.1957	0	0	0	0	0	0	0	0	0	0	0	0	0	0	0	0	0	0	0	0	0	0	0	0	0	0	0	0	0	0	0	0	0	0
		24	297.22	0	0	0	0	0	0	0	0	0	0	0	0	0	0	0	0	0	0	0	0	0	0	17.2627	0	0	0	0	0	0	0	0	0	0	0	0	0	0	0	0	0	0	0	0	0	0	0
		25	301.08	0	0	0	0	0	0	0	0	0	0	0	0	0	0	0	0	0	0	0	0	0	0	0	0	0	0	0	0	0	0	0	0	0	0	0	0	0	0	0	0	0	0	0	0	0	0
		26	304.94	0	0	0	0	0	0	0	0	0	0	0	0	0	0	0	0	0	0	0	0	0	0	0	0	0	0	0	0	0	0	0	0	0	0	0	0	0	0	0	0	0	0	0	0	0	0
		27	308.8	0	0	0	0	0	0	0	0	0	0	0	0	0	0	0	0	0	0	0	0	0	0	0	0	0	0	0	0	0	0	0	0	0	0	0	0	0	0	0	0	0	0	0	0	0	0
		28	312.66	0	0	0	0	0	0	0	0	0	0	0	0	0	0	0	0	0	0	0	0	0	0	0	0	0	0	0	0	0	0	0	0	0	0	0	0	0	0	0	0	0	0	0	0	0	0
		29	316.52	0	0	0	0	0	0	0	0	0	0	0	0	0	0	0	0	0	0	0	0	0	0	0	0	0	0	0	0	0	0	0	0	0	0	0	0	0	0	0	0	0	15.8268	0	0	0	0
		30	320.38	0	0	0	0	0	0	0	0	0	16.4771	0	0	0	0	0	0	0	0	0	0	0	0	0	0	0	0	0	0	0	0	0	0	0	0	0	0	0	0	0	0	0	0	0	18.6661	0	0
		31	324.24	0	0	0	0	0	0	0	0	0	0	0	0	0	0	0	0	0	0	0	0	0	0	0	0	0	0	0	0	0	0	0	0	0	0	0	0	0	0	0	0	21.4499	0	0	0	0	0
		32	328.1	0	0	0	0	0	0	0	0	0	0	0	0	0	0	0	0	0	0	0	0	0	0	0	0	0	0	0	0	0	0	0	0	0	0	0	14.3659	0	0	0	0	0	0	0	0	0	0
		33	331.96	0	0	0	0	0	0	0	0	0	0	0	0	0	0	0	0	0	0	0	0	0	0	0	0	0	0	0	0	0	0	0	0	0	0	0	0	0	0	0	0	0	0	0	0	0	0
		34	335.82	0	0	0	0	0	0	0	0	0	0	0	0	0	0	0	0	0	0	0	0	0	0	0	0	0	0	0	0	0	0	0	0	0	0	0	0	0	0	0	0	0	0	0	0	0	0
		35	339.68	0	0	0	0	0	0	0	0	0	0	0	0	0	0	0	0	0	0	0	0	0	0	0	0	0	0	0	0	0	0	0	0	0	0	0	0	0	0	0	0	0	0	0	0	0	0
		36	343.54	0	0	18.9003	0	0	0	0	0	0	0	0	0	0	0	0	0	0	0	0	0	0	0	0	0	0	0	0	0	0	0	0	0	0	0	0	0	0	0	0	0	0	0	0	0	0	0
		37	347.4	0	0	0	0	0	0	0	0	0	0	0	0	0	0	0	0	0	0	0	0	0	0	0	0	0	0	0	0	0	0	0	0	0	0	0	0	0	0	0	0	0	0	0	0	0	0
		38	351.26	0	0	0	0	0	0	0	0	0	0	0	0	0	0	0	0	0	0	0	0	0	0	0	0	0	0	0	0	0	0	0	0	0	0	0	0	0	0	0	0	0	0	0	0	0	0
		39	355.12	0	0	0	0	0	0	0	0	0	0	0	0	0	0	0	0	0	0	0	0	0	0	0	0	0	0	0	0	0	0	0	0	0	0	0	0	0	0	0	0	0	0	0	0	0	0
		40	358.98	0	0	0	0	0	0	0	0	0	0	0	0	0	0	0	0	0	0	0	0	0	0	0	0	0	0	0	0	0	0	0	0	0	0	0	0	0	0	0	0	0	0	0	0	0	0
		41	362.84	0	0	0	0	0	0	0	0	0	0	0	0	0	0	0	0	0	0	0	0	0	0	0	0	0	0	0	0	0	0	0	0	0	0	0	0	0	0	0	0	0	0	0	0	0	0
		42	366.7	0	0	0	0	0	0	0	0	0	0	0	0	0	0	0	0	0	0	0	0	0	0	0	0	0	0	0	0	0	0	0	0	0	0	0	0	0	0	0	0	0	0	0	0	0	0
		43	370.56	23.8362	0	0	0	0	0	0	0	0	0	0	0	0	0	0	0	0	0	0	0	0	0	0	0	0	0	0	0	0	0	0	0	0	0	0	0	0	0	0	0	0	0	0	0	0	0
		44	374.42	0	0	0	0	0	0	0	0	0	0	0	0	0	0	0	0	0	0	0	0	0	0	0	0	0	0	0	0	0	0	0	0	0	0	0	0	0	0	0	0	0	0	0	0	0	0
		45	378.28	0	0	0	0	0	0	0	0	0	0	0	0	0	0	0	0	0	0	0	0	0	0	0	0	0	0	0	0	0	0	0	0	0	0	0	0	0	0	0	0	0	0	0	0	0	0
		46	382.14	0	0	0	0	0	0	0	0	0	0	0	0	0	0	0	0	0	0	0	0	0	0	0	0	0	0	0	0	0	0	0	0	0	0	0	0	0	0	0	0	0	0	0	0	0	0
		47	386	0	0	0	0	0	0	0	0	0	0	0	0	0	0	0	0	0	0	0	0	0	0	0	0	0	0	0	0	0	0	0	0	0	0	0	0	0	0	0	0	0	0	0	0	0	0
		48	389.86	0	0	0	0	0	0	0	0	0	0	0	0	0	0	0	0	0	0	0	0	0	0	0	0	0	0	0	0	0	0	0	0	0	0	0	0	0	0	0	0	0	0	0	0	0	0
		49	393.72	0	0	0	0	0	0	0	0	0	0	0	0	0	0	0	0	0	0	0	0	0	0	0	0	0	0	0	0	0	0	0	0	0	0	0	0	0	0	0	0	0	0	0	0	0	0
		50	397.58	0	0	0	0	0	0	0	0	0	0	0	0	0	0	0	0	0	0	0	0	0	0	0	0	0	0	0	0	0	0	0	0	0	0	0	0	0	0	0	0	0	0	0	0	0	0
		51	401.44	0	0	0	0	0	0	0	0	0	0	0	0	0	0	0	0	0	0	0	0	0	0	0	0	0	0	0	0	0	0	0	0	0	0	0	0	0	0	0	0	0	0	0	0	0	0
		52	405.3	0	0	0	0	0	0	0	0	0	0	0	0	0	0	0	0	0	0	0	0	0	0	0	0	0	0	0	0	0	0	0	0	0	0	0	0	0	0	21.9112	0	0	0	0	0	0	0
		53	409.16	0	0	0	0	0	0	0	0	0	0	0	0	0	0	0	0	0	0	0	0	0	0	0	0	0	0	0	0	0	0	0	0	0	0	0	0	0	0	0	0	0	0	0	0	0	0
		54	413.02	0	0	0	0	0	0	0	0	0	0	0	0	0	0	0	0	0	0	0	0	0	0	0	0	0	0	0	0	0	0	0	0	0	0	0	0	0	0	28.4996	0	0	0	0	0	0	0
		55	416.88	0	0	0	0	0	0	0	0	25.6613	0	0	0	0	0	0	0	0	0	0	0	0	0	0	0	0	0	0	0	0	0	0	0	0	0	0	0	0	0	58.3557	0	0	0	0	0	0	0
		56	420.74	0	0	0	0	0	0	0	0	0	0	0	0	0	0	0	0	0	0	0	0	0	0	0	0	0	0	0	0	0	0	0	0	0	0	0	0	0	0	50.1589	0	0	0	0	0	0	0
		57	424.6	0	0	0	0	0	0	0	0	0	0	0	0	0	0	0	0	0	0	0	0	0	0	0	0	0	0	0	0	0	0	0	0	0	0	0	0	0	0	75.1479	0	0	21.4563	0	0	0	0
		58	428.46	0	0	0	0	0	0	0	0	0	0	0	0	0	0	0	0	0	0	0	0	0	0	0	0	0	0	0	0	0	0	0	0	0	0	0	0	0	0	78.9304	0	0	0	0	0	0	0
		59	432.32	0	0	0	0	0	0	0	0	0	0	0	0	0	0	0	0	17.0609	0	0	0	0	0	0	0	0	0	0	0	0	0	0	0	0	0	0	0	0	0	55.3656	0	0	0	0	0	0	0
		60	436.18	0	0	0	0	0	0	0	0	0	0	0	0	0	0	0	0	0	0	0	0	0	0	0	0	0	0	0	0	0	0	0	0	0	0	0	0	0	0	43.7659	0	0	38.3991	0	0	0	0
		61	440.04	0	0	0	0	0	0	0	0	0	0	0	0	0	0	0	0	0	0	0	0	0	0	0	0	0	0	0	0	0	0	0	0	0	0	0	0	0	0	66.2538	0	0	23.9632	0	0	0	0
		62	443.9	0	0	0	0	0	0	0	0	0	0	0	0	0	0	0	0	0	0	0	0	0	0	0	0	0	0	0	0	0	0	0	0	0	0	0	0	0	0	64.697	0	0	0	0	0	0	0
		63	447.76	0	0	0	0	0	0	0	0	0	0	0	0	0	0	0	0	0	0	0	0	0	0	0	0	0	0	0	0	0	0	14.424	0	0	0	0	0	0	0	37.1389	0	0	18.0467	0	0	0	0
		64	451.62	0	0	0	0	0	0	0	0	0	0	0	0	0	0	0	0	0	0	0	0	0	0	0	0	0	0	0	0	0	0	0	0	0	0	0	0	0	0	15.6075	0	0	66.5709	0	0	0	0
		65	455.48	0	0	0	0	0	0	0	0	0	0	0	21.061	0	0	0	0	0	0	0	0	0	0	0	0	0	0	0	0	0	0	0	0	0	0	0	0	0	0	38.0318	0	0	30.9908	0	0	0	0
		66	459.34	0	0	0	0	0	0	0	0	0	0	0	0	0	0	0	0	0	0	0	0	0	0	0	0	0	0	0	0	0	0	0	0	0	0	0	0	0	0	25.0046	0	0	34.6735	0	0	0	0
		67	463.2	0	0	0	0	0	0	0	0	0	0	0	0	0	0	0	0	0	0	0	0	0	0	0	0	0	0	0	0	0	0	0	0	0	0	0	0	0	0	40.4545	0	0	50.1144	0	0	0	0
		68	467.06	0	0	0	0	0	0	0	0	0	0	0	0	0	0	0	0	0	0	0	0	0	0	0	0	0	0	0	0	0	0	0	0	0	0	0	0	0	0	81.1754	0	0	52.9918	0	0	0	0
		69	470.92	0	0	0	0	0	0	0	0	0	0	0	0	0	0	0	0	0	0	0	0	0	0	0	0	0	0	0	0	0	0	0	0	0	0	0	0	0	0	63.1788	0	0	57.2588	0	0	0	0
		70	474.78	0	0	0	0	0	0	0	0	0	0	0	0	0	0	0	0	0	0	0	0	0	0	0	0	0	0	0	0	0	0	0	0	0	0	0	0	0	0	46.3834	0	0	52.6889	0	0	0	0
		71	478.64	0	0	0	0	0	0	0	0	0	0	0	0	0	0	0	0	0	0	0	0	0	0	0	0	0	0	0	0	0	0	0	0	0	0	0	0	0	0	66.1402	0	0	60.2578	0	0	0	0
		72	482.5	0	0	0	0	0	0	0	0	0	0	0	0	0	0	0	0	0	0	0	0	0	0	0	0	0	0	0	0	0	0	0	0	0	0	0	0	0	0	53.8331	0	0	48.2627	0	0	0	0
		73	486.36	0	0	0	0	0	0	0	0	0	0	0	0	0	0	0	0	0	0	0	0	0	0	0	0	0	0	0	0	0	0	0	0	0	0	0	0	0	0	91.7062	0	0	39.9405	0	0	0	0
		74	490.22	0	0	0	0	0	0	0	0	0	0	0	0	0	0	0	0	0	0	0	0	0	0	0	0	0	0	0	0	0	0	0	0	0	0	0	14.5505	0	0	47.596	0	0	66.5217	0	0	0	0
		75	494.08	0	0	0	0	0	0	0	0	0	0	0	0	0	0	0	0	0	0	0	0	0	14.3011	0	0	0	0	0	0	0	0	0	0	0	0	0	0	0	0	94.3429	0	0	59.3708	0	0	0	0
		76	497.94	0	0	0	0	0	0	0	0	0	0	0	0	0	0	0	0	0	0	0	0	0	0	0	0	0	0	0	0	0	0	0	0	0	0	0	0	0	0	95.4243	0	0	63.0872	0	0	0	0
		77	501.8	0	0	0	0	0	0	0	0	0	0	0	0	0	0	0	0	0	0	0	0	0	0	0	0	0	0	0	0	0	0	0	0	0	0	0	0	0	0	66.6606	0	0	62.5689	0	0	0	0
		78	505.66	0	0	0	0	0	0	0	0	0	0	0	0	0	0	0	0	0	0	0	0	0	0	0	0	0	0	0	0	0	0	0	0	0	0	0	0	0	0	122.579	0	0	58.105	0	0	0	0
		79	509.52	0	0	0	0	0	0	0	0	0	0	0	0	0	0	0	0	0	0	0	0	0	0	0	0	0	0	0	0	0	0	0	0	0	0	0	0	0	0	52.9284	0	0	107.718	0	0	0	0
		80	513.38	0	0	0	0	0	0	0	0	0	0	0	0	0	0	0	0	0	0	0	0	0	0	0	0	0	0	0	0	0	0	0	0	0	0	0	0	0	0	84.6467	0	0	61.0452	0	0	0	0
		81	517.24	0	0	0	0	0	0	0	0	0	0	0	0	0	0	0	0	0	0	0	0	0	0	0	0	0	0	0	0	0	0	0	0	0	0	0	0	0	0	63.632	0	0	36.6827	0	0	0	0
		82	521.1	0	0	0	0	0	0	0	0	0	0	0	0	0	0	0	0	0	0	0	0	0	0	0	0	0	0	0	0	0	0	0	0	0	0	0	0	0	0	96.5046	0	0	94.7721	0	0	0	0
		83	524.96	0	0	0	0	0	0	0	0	0	0	0	0	0	0	0	0	0	0	0	0	0	0	0	0	0	0	0	0	0	0	0	0	0	0	0	0	0	0	74.9943	0	0	61.2555	0	0	0	0
		84	528.82	0	0	0	0	0	0	0	0	0	0	0	0	0	0	0	0	0	0	0	0	0	0	0	0	0	0	0	0	0	0	0	0	0	0	0	0	0	0	88.2224	0	0	156.033	0	0	0	0
		85	532.68	0	0	0	0	0	0	0	0	0	0	0	0	0	0	0	0	0	0	0	0	0	0	0	0	0	0	0	0	0	0	0	0	0	0	0	0	0	0	84.8623	0	0	106.342	0	0	0	0
		86	536.54	0	0	0	0	0	0	0	0	0	0	0	0	0	0	0	0	15.5637	0	0	0	0	0	0	0	0	0	0	0	0	0	0	0	0	0	0	0	0	0	43.0674	0	0	143.085	0	0	0	0
		87	540.4	0	0	0	0	0	0	0	0	0	0	0	0	0	0	0	0	0	0	0	0	0	0	0	0	0	0	0	0	0	0	0	0	0	0	0	0	0	0	39.4333	0	0	141.295	0	0	0	0
		88	544.26	0	0	0	0	0	0	0	0	0	0	0	0	0	0	0	0	0	0	0	0	0	0	0	0	0	0	0	0	0	0	0	0	0	0	0	0	0	0	99.4165	0	0	128.814	0	0	0	0
		89	548.12	0	0	0	0	0	0	0	0	0	0	0	0	0	0	0	0	0	0	0	0	0	0	0	0	0	0	0	0	0	0	0	0	0	0	0	0	0	0	65.8455	0	0	150.708	0	0	0	0
		90	551.98	0	0	0	0	0	0	0	0	0	0	0	0	0	0	0	0	0	0	0	0	0	0	0	0	0	0	0	0	0	0	0	0	0	0	0	0	0	0	111.843	0	0	161.476	0	0	0	0
		91	555.84	0	0	0	0	0	0	0	0	0	0	0	0	0	0	0	0	0	0	0	0	0	0	0	0	0	0	0	0	0	0	0	0	0	0	0	0	0	0	91.103	0	0	104.504	0	0	0	0
		92	559.7	0	0	0	0	0	0	0	0	0	0	0	0	0	0	0	0	0	0	0	0	0	0	0	0	0	0	0	0	0	0	0	0	0	0	0	0	0	0	95.707	0	0	137.698	0	0	0	0
		93	563.56	0	0	0	0	14.2605	0	0	0	0	0	0	0	0	0	0	0	0	0	0	0	0	0	0	0	0	0	0	0	0	0	0	0	0	0	0	0	0	0	107.18	0	0	169.865	0	0	0	0
		94	567.42	0	0	0	0	0	0	0	0	0	0	0	0	0	0	0	0	0	0	0	0	0	0	0	0	0	0	0	0	0	0	0	0	0	0	0	0	0	0	102.117	0	0	155.064	0	0	0	0
		95	571.28	0	0	0	0	0	0	0	0	0	0	0	0	0	0	0	0	0	0	0	0	0	0	0	0	0	0	0	0	0	0	0	0	0	0	0	0	0	0	112.863	0	0	127.716	0	0	0	0
		96	575.14	0	0	0	0	0	0	0	0	0	0	0	0	0	0	0	0	0	0	0	0	0	0	0	0	0	0	0	0	0	0	0	0	0	0	0	0	0	0	105.678	0	0	140.412	0	0	0	0
		97	579	0	0	0	0	0	0	0	0	0	0	0	0	0	0	0	0	0	0	0	0	0	0	0	0	0	0	0	0	0	0	0	0	0	0	0	0	0	0	129.462	0	0	164.974	0	0	0	0
		98	582.86	0	0	0	0	0	0	0	0	0	0	0	0	0	0	0	0	0	0	0	0	0	0	0	0	0	0	0	0	0	0	0	0	0	0	0	0	0	0	175.258	0	0	141.649	0	0	0	0
		99	586.72	0	0	0	0	0	0	0	0	0	0	0	0	0	0	0	0	0	0	0	0	0	0	0	0	0	0	0	0	0	0	0	0	0	0	0	0	0	0	92.9378	0	0	266.212	0	0	0	0
		100	590.58	0	0	0	0	0	0	0	0	0	0	0	0	0	0	0	0	0	0	0	0	0	0	0	0	0	0	0	0	0	0	0	0	0	0	0	0	0	0	133.294	0	0	213.657	0	0	0	0
		101	594.44	0	0	0	0	0	16.2701	0	0	0	0	0	0	0	0	0	0	0	0	0	0	0	0	0	0	0	0	0	0	0	0	0	0	0	0	0	0	0	0	109.955	0	0	224.107	0	0	0	0
		102	598.3	0	0	0	15.6634	0	0	0	0	0	0	0	0	0	0	0	0	0	0	0	0	0	0	0	0	0	0	0	0	0	0	0	0	0	0	0	0	0	0	124.274	0	0	179.079	0	0	0	0
		103	602.16	0	0	0	0	0	0	0	0	0	0	0	0	0	0	0	0	0	0	0	0	0	0	0	0	0	0	0	0	0	0	0	0	0	0	0	0	0	0	90.3752	0	0	267.415	0	0	0	0
		104	606.02	0	0	0	0	0	0	0	0	0	0	0	0	0	0	0	0	0	0	0	0	0	0	0	0	0	0	0	0	0	0	0	0	0	0	0	0	0	0	153.109	0	0	198.74	0	0	15.3959	0
		105	609.88	0	0	0	0	0	0	0	0	0	0	0	0	0	0	0	0	0	0	0	0	0	0	0	0	0	0	0	0	0	0	0	0	0	0	0	0	0	0	131.932	0	0	189.713	0	0	0	0
		106	613.74	0	0	0	0	0	0	0	0	0	0	0	0	0	0	0	0	0	0	0	0	0	0	0	0	0	0	0	0	0	0	0	0	0	0	0	0	0	0	145.438	0	0	205.934	0	0	0	0
		107	617.6	0	0	0	0	0	0	0	0	0	0	0	0	0	0	0	0	0	0	0	0	0	0	0	0	0	0	0	0	0	0	0	0	0	0	0	0	0	0	115.918	0	0	246.365	0	0	30.5337	0
		108	621.46	0	0	0	0	0	0	0	0	0	0	0	0	0	0	0	0	0	0	0	0	0	0	0	0	0	0	0	0	0	0	17.4629	0	0	0	0	0	0	0	124.878	0	0	242.266	0	0	19.2959	0
		109	625.32	0	0	0	0	0	0	0	0	0	0	0	0	0	0	0	0	0	0	0	0	0	0	0	0	0	0	0	0	0	0	0	15.8558	0	0	0	0	0	0	108.365	0	0	294.799	0	0	0	0
		110	629.18	0	0	0	0	0	0	0	0	0	0	0	0	0	0	0	0	0	0	0	0	0	0	0	0	0	0	0	0	0	0	0	0	0	0	0	0	0	0	116.387	0	0	304.297	0	0	0	0
		111	633.04	0	0	0	0	0	0	0	0	0	0	0	0	0	0	0	0	0	0	0	0	0	0	0	0	0	0	0	0	0	0	0	0	0	0	0	0	0	0	159.089	0	0	224.897	0	0	30.802	0
		112	636.9	0	0	0	0	0	0	0	0	0	0	0	0	0	0	0	0	0	0	0	0	0	0	0	0	0	0	0	0	0	0	0	0	0	0	0	0	0	0	146.285	0	0	305.016	0	0	32.2647	0
		113	640.76	0	0	0	0	0	0	0	0	0	0	0	16.7917	0	0	0	0	0	0	0	0	0	0	0	0	0	0	0	0	0	0	0	0	0	0	0	0	0	0	116.458	0	0	285.348	0	0	56.8147	0
		114	644.62	0	0	0	0	0	0	0	0	0	0	0	0	0	0	0	0	0	0	0	0	0	0	0	0	0	0	0	0	0	0	0	0	0	0	0	0	0	0	28.0215	0	0	309.843	0	0	16.8879	0
		115	648.48	0	0	0	0	0	0	0	0	0	0	0	0	0	0	0	0	0	0	0	0	0	0	0	0	0	0	0	0	0	0	0	0	0	0	0	0	0	0	119.145	0	0	272.683	0	0	60.6711	0
		116	652.34	0	0	0	0	0	0	0	31.0977	0	0	0	0	0	0	0	0	0	0	0	0	0	0	0	0	0	0	0	0	0	0	0	0	0	0	0	0	0	0	56.101	0	0	319.963	0	17.1538	69.7879	0
		117	656.2	0	0	0	0	0	0	0	0	0	0	0	0	0	0	0	0	0	0	0	0	0	0	0	0	0	0	33.7407	0	0	0	0	0	0	0	0	0	0	0	47.7454	0	0	297.755	0	0	100.172	0
		118	660.06	0	0	0	0	0	0	0	25.2638	0	0	0	0	0	0	0	0	0	0	0	0	0	0	0	0	32.2238	0	27.1272	0	0	0	0	0	0	0	0	0	0	0	75.2502	0	0	331.589	0	0	118.422	0
		119	663.92	0	0	0	0	0	0	0	0	0	0	0	0	0	0	0	0	0	0	0	0	0	0	0	0	0	0	76.0785	0	0	0	0	0	0	0	0	0	0	0	77.6691	0	0	252.138	0	0	116.216	0
		120	667.78	0	0	0	0	0	0	0	21.1669	0	0	0	0	0	0	0	0	0	0	0	0	0	0	0	0	27.8796	0	40.4871	0	0	0	0	0	0	0	0	0	0	0	68.4335	0	0	260.373	0	0	147.878	0
		121	671.64	0	0	0	0	0	0	0	0	0	0	0	0	0	0	0	0	0	0	0	0	0	0	0	0	23.4844	0	52.041	0	0	34.2915	0	0	0	0	0	0	0	0	111.189	0	0	254.367	0	0	81.3523	0
		122	675.5	0	0	0	0	0	0	0	0	17.1592	0	0	0	0	0	0	0	0	0	0	0	0	0	0	0	16.2163	0	68.3781	0	0	25.4888	0	0	0	0	0	0	0	0	33.5531	0	18.317	259.498	0	0	111.293	0
		123	679.36	0	0	0	0	0	0	0	0	0	0	0	0	0	0	0	0	0	0	0	0	0	0	0	0	17.0377	0	108.157	0	0	17.1801	0	0	0	0	0	0	0	0	60.9056	0	0	257.524	0	0	128.627	0
		124	683.22	0	0	0	0	0	0	0	0	0	0	0	0	0	0	0	0	0	0	0	0	0	0	0	0	47.1356	0	88.9307	0	0	0	0	0	0	0	0	0	0	0	51.3604	0	0	291.018	0	0	110.268	0
		125	687.08	0	0	0	0	0	0	0	0	0	0	0	0	0	0	0	0	0	0	0	0	0	0	0	0	49.3836	0	117.887	0	0	23.1563	0	0	0	0	0	0	0	0	0	0	19.7013	242.95	0	0	142.24	0
		126	690.94	0	0	0	0	0	0	0	0	51.6244	0	0	0	0	0	0	0	0	0	0	0	0	0	0	0	83.2847	0	197.649	0	0	31.6375	0	0	0	0	0	0	0	0	0	0	0	332.606	0	0	111.247	0
		127	694.8	0	0	0	0	0	0	0	0	35.967	0	0	0	0	0	0	0	0	0	0	0	0	0	0	0	59.074	0	165.383	0	0	31.3105	0	0	0	0	0	0	0	0	41.9771	0	0	283.706	0	0	158.028	0
		128	698.66	0	0	0	18.5039	0	0	0	0	33.0594	0	0	0	0	0	0	0	0	0	0	0	0	0	0	0	61.0943	0	179.181	0	0	41.4342	0	0	0	0	0	0	0	0	44.8504	0	0	351.012	0	0	136.168	0
		129	702.52	0	0	0	0	0	0	0	0	0	0	0	0	0	0	0	0	0	0	0	0	0	0	0	0	62.1051	0	151.35	0	0	69.817	0	0	0	0	0	0	0	0	21.8677	0	0	248.42	0	0	130.808	0
		130	706.38	0	0	0	51.4098	0	0	0	0	43.6093	0	0	0	0	0	0	0	0	0	0	0	0	0	0	0	37.9876	0	163.246	0	0	52.6477	0	0	0	0	0	0	0	0	64.3023	0	0	292.712	0	0	149.717	0
		131	710.24	0	0	0	36.7993	0	0	0	0	45.3977	0	0	0	0	0	0	0	0	0	0	0	0	0	0	0	65.8967	0	154.741	0	0	95.3073	0	0	0	0	0	0	0	0	48.7779	0	0	262.484	0	0	170.105	0
		132	714.1	0	0	0	0	0	0	0	0	37.3722	0	0	0	0	0	0	0	0	0	0	0	0	0	0	0	57.8482	0	176.853	0	0	131.607	0	0	0	0	0	0	0	0	42.32	0	0	312.207	0	0	130.93	0
		133	717.96	0	0	0	37.3235	0	0	0	0	43.472	0	0	0	0	0	0	0	0	0	0	0	0	0	0	0	84.4794	0	210.416	0	0	95.6882	0	0	0	0	0	0	0	0	65.5894	0	0	257.069	0	0	128.911	0
		134	721.82	0	0	0	24.104	0	0	0	0	63.6585	0	0	0	0	0	0	0	0	17.1689	0	0	0	0	0	0	49.7242	0	150.099	0	0	60.2198	0	0	0	0	0	0	0	0	42.772	0	0	295.363	0	0	147.599	0
		135	725.68	0	0	0	0	0	0	0	0	45.2363	0	0	0	0	0	0	0	0	0	0	0	0	0	0	0	87.5685	0	148.887	0	0	106.918	0	0	0	0	0	0	0	0	53.0577	0	16.6239	317.694	0	0	114.589	0
		136	729.54	0	0	0	0	0	0	0	0	61.1523	0	0	0	0	0	0	0	0	0	0	0	0	0	0	0	97.1617	0	215.158	0	0	102.293	0	0	0	0	0	0	0	0	35.1041	0	0	281.929	0	0	133.432	0
		137	733.4	0	0	0	34.0018	0	0	0	0	88.4301	0	0	0	0	0	0	0	0	0	0	0	0	0	0	0	115.652	0	254.415	0	0	81.7571	0	0	0	0	0	0	0	0	78.8292	0	19.1559	221.085	0	0	108.247	0
		138	737.26	0	0	0	39.0491	0	0	0	0	69.603	0	0	0	0	0	0	0	0	0	0	0	0	0	0	0	135.065	0	231.955	0	0	156.25	0	0	0	0	0	0	0	0	64.7347	0	0	245.639	0	0	176.589	0
		139	741.12	0	0	0	0	0	0	0	0	93.1914	0	0	0	0	0	0	0	0	0	0	0	0	0	0	0	114.938	0	157.643	0	0	182.012	0	0	0	0	0	0	0	0	67.8953	0	0	239.766	0	0	175.666	0
		140	744.98	0	0	0	38.0405	0	0	0	0	65.4335	0	0	0	0	0	0	0	0	0	0	0	0	0	0	0	73.9284	0	244.07	0	0	131.911	0	0	0	0	0	0	0	0	59.2228	0	0	196.991	0	0	163.463	0
		141	748.84	0	0	0	27.1571	0	0	0	0	33.4623	0	0	0	0	0	0	0	0	0	0	0	0	0	0	0	100.126	0	253.672	0	0	171.585	0	15.9649	0	0	50.9088	0	0	0	45.3452	0	48.6628	212.294	0	0	143.306	0
		142	752.7	0	0	0	41.0766	0	0	0	0	50.7181	0	0	0	0	0	0	0	0	0	0	0	0	0	0	0	143.302	0	281.601	0	0	161.071	0	0	0	0	0	0	0	0	55.0403	0	26.0948	273.429	0	0	155.63	0
		143	756.56	0	0	0	29.4153	0	0	0	0	75.9997	0	0	0	0	0	0	0	0	0	0	0	0	0	0	0	119.096	0	272.598	0	0	175.324	0	0	0	0	39.35	0	0	0	84.3013	0	28.0483	195.768	0	0	162.395	0
		144	760.42	0	0	0	44.6175	0	0	0	0	69.4189	0	0	0	0	0	0	0	0	0	0	0	0	0	0	0	148.163	0	310.055	0	0	120.66	0	0	0	0	16.4798	0	0	0	119.699	0	38.4526	267.301	0	0	164.714	0
		145	764.28	0	0	0	14.7542	0	0	0	0	40.3588	0	0	0	0	0	0	0	0	0	0	0	0	0	0	0	131.71	0	294.05	0	0	154.405	0	0	0	0	19.3897	0	0	0	133.167	0	31.0098	227.443	0	0	137.901	0
		146	768.14	0	0	0	37.6997	0	0	0	0	43.1868	0	0	0	0	0	0	0	0	0	0	0	0	0	0	0	153.325	0	288.65	0	0	86.1548	0	0	0	0	44.3114	0	0	0	134.855	0	45.5178	235.639	0	0	211.788	0
		147	772	0	0	0	19.0948	0	0	0	0	51.2863	0	0	0	0	0	0	0	0	0	0	0	0	0	0	0	110.933	0	276.812	0	0	115.265	0	0	0	0	40.5699	0	0	0	83.4218	0	67.5709	176.255	0	0	188.639	0
		148	775.86	0	0	0	48.0493	0	0	0	0	33.6677	0	0	0	0	0	0	0	0	0	0	0	0	0	0	0	87.7737	0	314.212	0	0	83.482	0	0	0	0	52.9887	0	0	0	77.3823	0	0	154.636	0	0	189.695	0
		149	779.72	0	0	0	50.6864	0	0	0	0	45.0624	0	0	0	0	0	0	0	0	0	0	0	0	0	0	0	107.149	0	267.354	0	0	133.579	0	0	0	0	83.8755	0	0	0	94.9286	0	67.2759	180.523	0	0	157.493	0
		150	783.58	0	0	0	24.4031	0	0	0	0	0	0	0	0	0	0	0	0	0	0	0	0	0	0	0	0	139.756	0	232.394	0	0	98.078	0	0	0	0	80.5323	0	0	0	54.9017	0	48.5542	283.47	0	0	169.016	0
		151	787.44	0	0	0	46.008	0	0	0	0	28.9453	0	0	0	0	0	0	0	0	0	0	0	0	0	0	0	134.282	0	241.298	0	0	99.3357	0	0	0	0	48.7354	0	0	0	89.1687	0	77.9957	229.042	0	0	162.338	0
		152	791.3	0	0	0	55.8605	0	0	0	0	41.1002	0	0	0	0	0	0	0	0	0	0	0	0	0	0	0	160.503	0	256.367	0	0	150.49	0	0	0	0	24.8904	0	0	0	69.8377	0	51.5618	201.786	0	0	150.621	0
		153	795.16	0	0	0	56.8714	0	0	0	0	23.5403	0	0	0	0	0	0	0	0	0	0	0	0	0	0	0	150.776	0	248.873	0	0	102.12	0	0	0	0	44.7896	0	0	0	50.6427	0	62.5211	188.514	0	0	111.672	0
		154	799.02	0	0	0	38.8313	0	0	0	0	35.6547	0	0	0	0	0	0	0	0	14.2557	0	0	0	0	0	0	126.484	0	249.361	0	0	139.251	0	0	0	0	92.4862	0	0	0	87.3269	0	72.8981	253.602	0	0	191.451	0
		155	802.88	0	0	0	73.6737	0	0	0	0	30.8432	0	0	0	0	0	0	0	0	0	0	0	0	0	0	0	106.165	0	277.447	0	0	165.3	0	0	0	0	117.387	13.6436	0	0	86.1094	0	103.906	251.087	0	0	162.278	0
		156	806.74	0	0	0	16.9253	0	0	0	0	0	0	15.9406	0	0	0	0	0	0	0	0	0	0	0	0	0	105.776	0	242.562	0	0	150.097	0	0	0	0	64.8991	0	0	0	65.7884	0	55.9122	260.104	0	0	173.03	0
		157	810.6	0	0	0	26.8848	0	0	0	30.1654	36.2781	0	0	0	0	0	0	0	0	0	0	0	0	0	0	0	139.374	0	212.331	0	0	144.828	0	0	0	0	95.8581	0	0	0	77.9912	0	63.4115	255.564	0	0	161.583	0
		158	814.46	0	0	0	37.3412	0	0	0	0	51.5414	0	0	0	0	18.137	0	0	0	0	0	0	0	0	0	0	164.943	0	199.217	0	0	142.29	0	0	0	0	81.3821	0	0	0	85.2454	0	81.5235	232.786	0	0	168.657	0
		159	818.32	0	0	0	57.1559	0	0	0	42.9829	22.4702	0	0	0	0	0	0	0	0	0	0	0	0	0	0	0	166.463	0	189.138	0	0	124.271	0	0	0	0	75.212	0	0	0	69.5505	0	58.9411	176.253	0	0	179.742	0
		160	822.18	0	0	0	45.0099	0	36.7521	0	19.9211	17.6954	0	0	0	0	0	0	0	0	0	0	0	0	0	0	0	124.916	0	240.926	0	0	87.1806	0	0	0	0	104.791	0	0	0	38.7609	0	26.5305	201.101	0	0	228.54	0
		161	826.04	0	0	0	78.5207	0	0	0	58.3425	0	0	0	0	0	0	0	0	0	0	0	0	0	0	0	0	146.834	0	220.952	0	0	56.6728	0	20.0056	0	0	114.663	0	0	0	87.3386	0	60.1651	181.78	0	0	155.225	0
		162	829.9	0	0	0	56.5578	0	0	0	50.6833	0	0	0	0	0	0	0	0	0	0	0	0	0	0	0	0	106.281	0	225.692	0	0	119.958	0	0	0	0	85.3858	0	0	0	70.6245	0	71.9549	229.036	0	0	175.987	0
		163	833.76	0	0	0	41.9892	0	0	0	38.2014	0	0	0	0	0	0	0	0	0	0	0	0	0	0	0	0	109.232	0	208.026	0	0	171.142	0	0	0	0	85.5663	0	0	0	95.2107	0	85.5135	193.832	0	0	159.307	0
		164	837.62	18.6438	0	0	63.4571	0	0	0	40.4927	0	0	0	0	0	0	0	0	0	0	0	0	0	0	0	0	100.48	0	182.145	0	0	151.95	0	0	0	0	54.2334	0	0	0	118.778	0	79.5967	211.478	0	0	176.721	0
		165	841.48	0	0	0	70.6983	0	0	0	69.7123	0	0	0	0	0	0	0	26.7576	0	0	0	0	0	0	0	0	102.63	0	265.401	0	0	100.037	0	0	0	0	105.326	0	0	0	68.1697	0	97.8958	190.641	0	0	189.923	0
		166	845.34	0	0	0	54.8233	0	0	0	46.0768	0	0	0	0	0	0	0	39.0368	0	0	0	0	0	0	0	0	102.348	0	191.899	0	0	194.558	0	0	0	0	124.706	0	0	0	69.1687	0	51.1258	219.211	0	0	174.122	0
		167	849.2	0	0	0	70.6772	0	0	0	50.6792	0	0	0	0	0	0	0	41.4538	0	0	0	0	0	0	0	0	75.1747	0	206.047	0	0	173.251	0	0	0	0	155.109	0	0	0	104.552	0	63.6977	268.031	0	0	178.749	0
		168	853.06	0	0	0	66.3634	0	22.5377	0	104.691	0	0	0	0	0	0	0	27.5425	0	0	0	0	0	0	0	0	131.28	0	230.054	0	0	158.361	0	0	0	0	161.705	0	0	0	64.0237	0	48.9007	189.587	0	0	163.258	0
		169	856.92	0	0	0	70.4496	0	0	0	74.0579	0	0	0	0	0	0	0	51.3125	0	0	0	0	0	0	0	0	113.425	0	249.857	0	0	146.87	0	0	0	0	139.831	0	0	0	120.413	0	24.5199	226.171	0	0	228.827	0
		170	860.78	0	0	0	69.7014	0	0	0	93.641	0	0	0	0	0	0	0	47.0237	0	0	0	0	0	0	0	0	80.1254	14.6843	219.444	0	0	159.489	0	0	0	0	150.066	0	0	0	134.235	0	58.0051	211.191	0	0	201.255	0
		171	864.64	0	0	0	97.6432	0	0	0	0	0	0	0	0	0	0	0	29.5733	0	0	0	0	0	0	0	0	71.3718	0	191.613	0	0	135.429	0	0	0	0	141.999	0	0	0	72.8366	0	78.7195	218.287	0	0	151.623	0
		172	868.5	0	0	0	95.5983	0	19.7746	0	101.156	38.9333	0	0	0	0	0	0	31.3932	0	0	0	0	0	0	0	0	97.1982	0	256.913	0	0	134.67	0	0	0	0	186.242	0	0	0	76.2254	0	68.9908	209.21	0	0	175.311	0
		173	872.36	0	0	0	58.9718	0	0	0	71.2332	29.9879	0	0	0	0	0	0	37.3304	0	0	0	0	0	0	0	0	122.404	37.4366	228.364	0	0	166.043	0	0	0	0	150.299	0	0	0	92.2	0	98.8337	208.328	0	0	224.563	0
		174	876.22	0	0	0	117.508	0	0	0	83.145	51.9894	0	0	0	0	0	0	0	0	0	0	0	0	0	0	0	87.8842	0	192.186	0	0	218.736	0	0	0	0	196.257	0	0	0	101.232	0	44.5383	252.922	0	0	229.694	0
		175	880.08	0	0	0	100.375	0	0	0	58.9089	48.9869	0	0	0	0	0	0	44.2597	0	0	0	0	0	0	0	0	130.055	25.9831	256.075	0	0	209.713	0	0	0	0	152.635	0	0	0	62.6056	0	81.8367	246.185	0	0	220.173	0
		176	883.94	0	0	0	121.088	0	0	0	60.5117	0	0	0	0	0	0	0	53.4555	0	0	0	0	0	0	0	0	119.6	26.9702	207.221	0	0	159.163	0	0	0	0	167.889	0	0	0	100.493	0	83.0826	179.185	0	0	151.421	0
		177	887.8	0	0	0	76.3647	0	0	0	131.301	58.8779	0	0	0	0	0	0	39.9486	0	0	0	0	0	0	0	0	45.9676	0	171.802	0	0	193.751	0	0	0	0	168.126	0	0	0	102.314	0	56.0583	217.454	0	0	204.117	0
		178	891.66	0	0	0	122.217	0	0	0	107.796	63.0351	0	0	0	0	0	0	28.8215	0	0	0	0	0	0	0	0	100.469	25.3389	252.354	0	0	210.34	0	0	0	0	149.513	0	0	0	63.5315	0	76.6097	181.885	0	0	227.38	0
		179	895.52	0	0	0	93.2003	0	0	0	107.198	65.144	0	0	0	0	0	0	23.0367	0	0	0	0	0	0	0	0	78.6482	29.0974	182.493	0	0	270.056	0	0	0	0	132.778	0	0	0	77.5349	0	56.8979	166.492	0	0	149.981	0
		180	899.38	0	0	0	97.6298	0	0	0	55.5038	31.0304	0	0	0	0	0	0	24.8681	0	0	0	0	0	0	0	0	49.1574	24.4559	200.084	0	0	238.346	0	0	0	0	144.712	0	0	0	62.8815	0	86.3283	233.535	0	0	155.098	0
		181	903.24	0	0	0	97.0283	0	0	0	68.4357	64.8171	0	0	0	0	0	0	25.8795	0	0	0	0	0	0	0	0	58.547	50.4585	213.027	0	0	249.167	0	0	0	0	129.477	0	0	0	108.263	0	63.9224	159.966	0	0	189.971	0
		182	907.1	0	0	0	97.6136	0	0	0	76.7643	87.4078	0	0	0	0	0	0	43.1482	0	0	0	0	0	0	0	0	102.871	35.524	207.344	0	0	194.566	0	0	0	0	144.907	0	0	0	62.796	0	50.4275	201.479	0	0	175.566	0
		183	910.96	0	0	0	92.56	0	0	0	76.2431	84.4432	0	0	0	0	0	0	0	0	0	0	0	0	0	0	0	91.0252	21.5622	205.559	0	0	234.794	0	0	0	0	105.839	0	0	0	94.2088	0	95.4927	247.229	0	0	167.507	0
		184	914.82	0	0	0	114.912	0	0	0	63.006	91.0411	0	0	0	0	0	0	25.9237	0	0	0	0	0	0	0	0	88.6141	67.1346	229.938	0	0	236.472	0	0	0	0	123.204	0	0	0	97.3368	0	75.659	258.878	0	0	184.64	0
		185	918.68	0	0	0	111.926	0	17.74	15.173	75.1368	68.348	0	0	0	0	0	0	55.7377	0	0	0	0	0	0	0	0	107.365	86.0801	227.634	0	0	245.336	0	0	0	0	108.684	0	0	0	59.6306	0	79.01	206.665	0	0	205.551	0
		186	922.54	0	0	0	127.754	0	0	0	92.7763	84.4281	0	0	0	0	0	0	28.8976	0	0	0	0	0	0	0	0	90.3784	38.8893	175.838	0	0	197.188	0	0	0	0	115.292	0	0	0	36.9832	0	100.637	257.068	0	0	211.893	0
		187	926.4	0	0	0	89.3491	0	0	0	91.5083	105.264	0	0	0	0	0	0	35.5075	0	0	0	0	0	0	0	0	100.679	65.0937	204.121	0	0	260.485	0	0	0	0	108.233	0	0	0	18.7426	0	49.616	248.353	0	0	167.35	0
		188	930.26	0	0	0	72.6785	0	0	0	51.8012	86.7248	0	0	0	0	0	0	0	0	0	0	0	0	0	0	0	101.546	69.1096	212.439	0	0	249.386	0	0	0	0	69.399	0	0	0	72.1622	0	78.8291	228.996	0	0	152.949	0
		189	934.12	0	0	0	88.0846	0	0	0	70.1128	63.4598	0	0	0	0	0	0	0	0	0	0	0	0	0	0	0	110.184	71.619	146.658	0	0	213.291	0	0	0	0	121.704	0	0	0	40.0784	0	95.2925	252.992	0	0	178.351	0
		190	937.98	0	0	0	118.252	0	0	0	43.3417	91.6485	0	0	0	0	0	0	0	0	0	0	0	0	0	0	0	124.76	68.4561	147.771	0	0	231.955	0	0	0	0	74.8284	0	0	0	86.305	0	81.7155	221.619	0	0	158.652	23.631
		191	941.84	0	0	0	123.538	0	0	0	74.2223	76.2267	0	0	0	0	0	0	0	0	0	17.4131	0	0	0	0	0	63.129	70.2276	223.474	0	0	261.778	0	0	0	0	106.687	0	0	0	66.9782	0	92.554	266.08	0	0	195.773	0
		192	945.7	0	0	0	89.2661	0	0	0	42.2257	102.377	0	0	0	0	0	0	0	0	0	0	0	0	0	0	0	75.376	30.0614	184.4	0	0	225.141	0	0	0	0	90.1263	0	0	0	66.7459	0	138.569	234.853	0	0	134.55	0
		193	949.56	0	0	0	74.7271	0	0	0	57.4505	113.13	0	0	0	0	0	0	0	0	0	0	0	0	0	0	0	77.8124	64.6806	200.854	0	0	224.233	0	0	0	0	134.891	0	0	0	65.6423	0	131.441	275.573	0	0	198.475	35.4892
		194	953.42	0	0	0	77.9497	0	23.7991	0	90.3086	125.883	0	0	0	0	0	21.5658	0	0	0	27.6536	0	0	0	0	0	75.8881	72.3378	205.241	0	0	237.811	0	0	0	0	109.823	0	0	0	52.7896	0	52.1983	206.245	18.5015	0	193.942	21.997
		195	957.28	0	0	0	99.7759	0	0	0	75.2924	131.055	0	0	0	0	0	28.4327	42.5957	0	0	51.3647	0	0	0	0	0	54.5565	72.9798	204.182	0	0	246.101	0	0	0	0	115.576	0	0	0	51.099	0	80.5029	248.853	0	0	230.694	58.3531
		196	961.14	0	0	0	75.2211	0	0	0	56.2465	83.1827	0	0	0	0	0	21.1709	41.2161	0	0	0	0	0	0	0	0	130.663	62.4646	202.834	0	0	209.805	0	0	0	0	105.424	0	0	0	33.0561	0	96.8114	203.748	18.0599	0	202.279	48.3988
		197	965	0	0	0	66.0804	0	0	0	72.4808	110.11	0	0	0	0	0	30.243	23.5108	0	0	51.4782	0	0	0	0	0	91.587	66.9828	222.562	0	0	187.899	0	0	0	0	101.842	0	0	0	0	0	103.342	220.201	0	0	130.091	69.321
		198	968.86	0	0	0	0	0	0	0	70.2293	113.713	0	0	0	0	0	0	75.9192	0	0	77.7325	0	0	0	0	0	93.9376	109.318	157.083	0	0	237.114	0	0	0	0	121.501	0	0	0	0	0	101.893	242.537	54.2348	0	122.343	25.052
		199	972.72	0	0	0	113.481	0	0	0	78.1464	109.491	0	0	0	0	0	35.5085	21.8093	0	0	63.4049	0	23.1434	0	0	0	67.5268	72.2653	171.289	0	0	247.739	0	0	0	0	102.057	0	0	0	0	0	74.4116	232.157	0	0	158.474	48.2563
		200	976.58	0	0	0	82.4052	0	0	0	76.6992	146.842	0	0	0	37.7117	0	23.3393	39.2223	0	0	82.1907	0	35.8295	0	0	0	69.7002	108.905	155.24	0	0	210.732	0	0	0	0	94.8185	0	0	0	0	0	109.497	237.237	22.1506	0	155.156	55.4924
		201	980.44	0	0	27.0636	40.3041	0	0	0	102.442	98.4144	0	0	0	22.2606	0	37.9243	53.5021	0	0	92.6605	0	42.5707	0	0	0	54.7516	39.3011	227.002	0	0	207.965	0	0	0	0	98.3532	0	0	0	0	0	83.6394	175.817	53.2662	0	218.41	56.2944
		202	984.3	0	0	16.4803	34.3272	0	0	0	78.101	154.173	0	0	0	27.3168	0	55.4417	41.1741	0	0	34.5221	0	46.5017	0	0	0	59.189	95.5355	171.332	0	0	203.664	0	0	0	0	83.8567	0	0	0	0	0	103.265	231.223	67.8297	0	207.797	69.6341
		203	988.16	0	0	25.5529	36.6724	0	0	0	65.5911	162.479	0	0	0	0	0	42.9488	60.8211	0	0	83.81	0	52.9416	0	40.4378	0	84.9724	57.2545	182.443	0	0	161.218	0	0	0	0	133.443	0	0	0	0	0	131.041	291.958	39.2553	0	168.163	84.359
		204	992.02	0	0	39.6199	0	0	0	0	133.038	184.466	0	21.7668	0	25.3706	0	66.6749	19.9964	0	0	91.2515	0	51.9516	0	46.0112	0	47.3856	52.0276	162.817	0	65.5476	203.382	0	0	0	0	106.71	0	0	0	0	0	83.8738	201.344	51.0083	0	174.615	106.606
		205	995.88	0	0	68.7028	44.75	0	0	0	127.036	171.688	0	33.2523	0	72.9836	0	63.1384	22.2242	0	0	80.2078	0	74.0538	0	32.5706	0	49.0564	84.31	194.562	0	26.7098	194.561	0	0	0	0	85.6335	0	0	0	0	0	120.213	294.907	81.069	0	150.925	137.909
		206	999.74	0	0	81.6706	69.5804	0	0	0	97.7615	200.901	0	24.1417	0	96.5599	0	27.0934	69.1917	0	0	131.443	0	47.919	0	20.5846	0	32.4686	127.782	198.502	0	45.4673	250.212	0	0	0	0	99.1847	0	39.8618	0	0	0	96.971	288.88	50.9157	0	130.503	142.342
		207	1003.6	0	0	36.2038	67.263	0	0	0	104.146	207.803	0	39.1061	0	77.3629	0	50.1724	50.8501	0	0	68.0319	0	63.2981	0	17.8339	0	25.8803	156.956	254.255	0	0	195.26	0	0	0	0	124.078	0	27.7131	0	21.4416	0	93.23	254.086	98.8818	0	175.341	83.4103
		208	1007.46	0	0	88.0629	91.4513	0	0	0	99.4906	250.368	0	51.2746	0	69.0274	0	73.4777	25.3446	0	0	109.907	0	101.848	0	34.2048	0	37.2587	75.261	237.702	0	103.01	241.63	0	0	0	0	134.867	0	19.4076	0	0	0	156.018	196.823	63.8115	0	127.708	112.118
		209	1011.32	0	0	84.308	99.901	0	0	0	49.9268	244.551	0	27.6631	0	69.4823	0	94.8321	39.6584	0	0	131.163	0	71.4017	0	19.9631	0	0	99.5116	257.557	0	113.598	189.062	0	0	0	0	120.203	0	43.9333	0	0	0	131.073	206.26	57.7459	0	134.269	104.813
		210	1015.18	0	0	85.1065	39.8079	0	0	23.7901	37.5858	211.425	0	46.2342	0	45.6395	0	48.651	86.6951	0	0	161.689	0	80.5926	0	52.5998	0	44.1062	82.4649	260.999	0	117.775	171.689	0	0	0	0	80.6981	0	68.3761	0	0	0	145.848	281.171	87.9307	0	185.647	71.681
		211	1019.04	0	0	62.6021	50.2192	0	0	51.5184	66.3258	204.094	0	0	0	97.99	0	61.2974	38.704	0	0	175.84	0	51.7386	0	49.7965	0	30.2586	114.623	178.276	0	40.934	134.381	0	0	0	0	102.011	0	45.3919	0	16.6301	0	98.017	221.158	79.4516	0	171.375	80.6817
		212	1022.9	0	0	78.3253	18.3497	0	0	50.8121	71.9451	237.038	0	69.3478	0	29.5018	0	89.1765	85.3973	0	0	98.568	0	62.4966	0	32.7326	0	0	73.171	225.389	0	107.522	155.503	0	0	0	0	85.6559	0	29.9146	0	30.5645	0	123.614	210.388	57.9089	0	147.947	79.3165
		213	1026.76	0	0	161.593	106.523	0	0	0	57.2716	217.104	0	69.1459	0	101.761	0	48.8572	69.4331	0	0	137.998	0	105.406	0	68.3703	0	17.6074	103.789	162.376	0	131.23	200.586	0	0	0	0	94.1758	0	40.8086	0	32.048	0	164.668	199.121	64.9762	0	136.693	68.4492
		214	1030.62	0	0	127.016	102.114	0	0	0	66.1275	253.246	0	36.987	0	45.4992	0	80.623	94.2175	0	0	134.246	0	76.6975	0	67.5733	0	0	120.595	216.209	0	147.279	172.235	0	0	0	0	108.932	0	0	0	47.0448	0	161.935	205.762	146.892	0	96.5904	85.445
		215	1034.48	0	14.4654	138.191	124.154	0	0	24.1948	45.1476	241.607	0	46.3108	0	102.04	14.0321	116.12	102.597	0	0	102.277	0	116.404	0	75.6428	0	0	105.243	231.948	0	144.416	207.715	0	0	0	0	110.097	0	18.588	0	52.4584	0	157.774	228.749	68.6717	0	143.821	76.4157
		216	1038.34	0	0	118.778	83.8726	0	0	22.8547	81.2695	241.938	0	67.6568	0	44.7236	0	72.988	79.8889	0	0	176.738	0	77.3696	0	72.7174	0	0	57.232	182.503	0	94.1943	226.954	0	0	0	0	92.4066	0	37.6299	0	0	0	163.704	288.314	56.7259	0	115.563	124.206
		217	1042.2	0	0	119.244	88.283	0	0	24.0199	31.3422	252.388	0	57.7755	0	98.7664	0	46.2053	89.4496	0	0	179.112	0	72.6812	0	118.417	0	0	36.2425	179.547	0	136.412	233.276	0	0	0	0	106.891	0	61.6932	0	92.0554	0	187.026	224.883	108.078	0	105.193	74.4137
		218	1046.06	0	0	120.044	182.805	0	0	40.1258	0	210.353	0	98.9573	0	73.8848	0	71.0462	96.0138	0	0	154.749	0	104.197	0	97.0387	0	0	81.2407	192.533	0	151.491	206.436	0	0	0	0	134.456	0	58.1945	0	66.3232	0	136.692	294.728	75.0036	0	150.198	120.399
		219	1049.92	0	0	169.755	128.538	0	0	88.0634	0	253.897	0	77.3454	0	80.916	0	62.1883	98.6348	0	0	144.694	0	32.0333	0	121.857	0	0	102.358	187.924	0	183.604	264.958	0	0	0	0	89.1179	0	40.4103	0	26.5908	0	169.309	217.73	83.494	0	142.21	104.18
		220	1053.78	0	0	169.813	164.929	0	0	70.9718	0	221.906	0	71.5404	0	88.6139	0	61.0113	89.8548	0	0	165.54	0	80.9824	0	147.374	0	0	88.5201	191.848	0	251.189	178.755	0	0	0	0	54.9959	0	34.455	0	94.4804	0	179.296	222.824	110.821	0	187.816	102.919
		221	1057.64	0	0	184.859	140.068	0	0	45.9658	31.4546	308.577	0	60.6748	0	165.702	0	77.9764	77.1282	0	0	100.101	0	52.4691	0	134.525	0	0	64.5677	184.45	0	196.844	221.808	0	0	0	0	65.194	0	39.4909	0	52.5955	0	181.32	156.143	63.5963	0	141.436	78.7731
		222	1061.5	0	0	145.176	160.177	0	0	30.6581	0	268.019	0	73.495	0	126.335	0	55.7544	86.5518	0	0	90.6886	0	68.9635	0	109.692	0	0	89.041	149.186	0	171.834	249.342	0	0	0	0	91.7444	0	43.6836	0	88.1406	0	173.53	238.047	106.152	0	122.13	62.6266
		223	1065.36	0	0	159.362	193.796	0	0	46.1574	0	271.843	0	94.2745	0	116.048	0	107.652	71.3992	0	0	91.9939	0	68.129	0	131.46	0	0	132.299	221.809	0	215.205	278.867	0	16.3696	0	0	101.031	0	95.8306	0	83.7364	0	150.572	189.665	136.019	0	81.6554	40.4873
		224	1069.22	0	0	172.897	211.545	0	0	45.1812	0	233.594	0	63.5751	0	126.669	0	70.3159	72.6709	0	0	126.848	0	84.7144	0	101.708	0	0	125.857	177.319	0	187.919	232.787	0	29.0648	0	0	55.331	0	39.7106	0	65.9659	0	196.871	181.773	107.324	0	92.5544	86.8136
		225	1073.08	0	0	200.345	226.33	0	0	48.5223	0	292.818	0	92.106	0	152.439	0	70.3255	78.1365	0	0	122.243	0	51.232	0	134.878	0	0	65.0307	139.197	0	173.963	294.242	0	0	0	0	59.9261	0	31.0858	0	69.1752	0	177.431	226.744	100.367	0	55.5919	64.0511
		226	1076.94	0	0	157.979	150.387	0	0	57.7537	0	256.275	0	102.738	0	104.537	0	75.231	66.5553	0	0	67.3061	0	57.621	0	102.872	0	0	61.7159	145.27	0	181.464	274.75	0	0	0	0	58.3584	0	76.3307	0	79.3109	0	212.536	123.047	139.739	0	122.981	71.2287
		227	1080.8	0	0	147.408	222.597	0	0	73.621	0	203.499	0	56.1623	0	174.162	0	109.685	72.2254	0	0	91.5733	0	0	0	98.7155	0	0	61.1036	187.786	0	203.437	288.195	0	0	0	0	77.044	0	83.541	0	113.182	0	204.13	192.401	152.701	0	88.5562	62.3961
		228	1084.66	0	0	153.129	208.487	0	0	49.1603	0	216.007	0	20.6801	0	147.675	0	98.4026	63.2463	0	0	60.4966	0	29.1622	0	158.872	0	0	47.3358	123.03	0	230.546	259.744	0	57.8221	0	0	68.0136	0	31.3515	0	119.542	0	259.931	183.808	84.1765	0	96.5864	58.3821
		229	1088.52	0	0	204.153	196.459	0	0	67.1801	0	254.562	0	59.019	0	142.174	0	55.7977	55.1258	0	0	44.4199	0	29.0384	0	118.527	0	0	49.736	188.989	0	159.849	279.25	0	35.6194	0	0	71.2801	0	37.2902	0	81.505	0	215.949	210.552	143.645	0	82.5349	85.2103
		230	1092.38	0	0	146.078	192.885	0	43.1283	59.9045	0	252.853	0	40.919	0	180.928	0	58.6963	94.1372	0	23.3563	30.2246	0	0	0	143.619	0	0	115.632	164.55	0	280.046	308.138	0	20.4957	0	0	109.337	0	21.5409	0	99.7335	0	306.004	183.14	115.192	0	66.5315	56.8431
		231	1096.24	0	0	132.32	211.551	0	0	63.6728	0	192.081	0	82.2227	0	89.2894	0	91.5431	93.0283	0	32.7999	28.4298	0	23.6629	0	181.026	0	0	57.6643	133.017	0	153.566	238.827	0	39.7231	0	0	43.373	0	61.529	0	70.7581	0	239.382	185.066	148.285	0	111.012	20.597
		232	1100.1	0	0	133.156	204.671	0	0	83.7179	0	279.794	0	21.7826	0	248.943	0	103.437	81.9241	0	32.3606	0	0	0	0	118.454	0	0	40.4615	150.112	0	159.441	183.765	0	0	0	0	72.8648	0	55.4584	0	63.1556	0	247.079	184.713	90.9052	0	99.2913	40.1207
		233	1103.96	0	0	142.013	216.676	0	53.0704	55.2282	0	194.599	0	59.9613	0	217.888	0	98.3048	94.5223	0	46.4121	0	0	0	0	168.83	0	0	39.407	164.634	0	145.891	254.964	0	66.0383	0	0	61.9334	0	70.9924	0	104.253	0	242.431	224.776	80.0935	0	109.219	76.2228
		234	1107.82	0	0	115.682	238.036	0	75.652	52.9837	0	251.349	0	49.0414	0	165.827	0	65.1765	113.32	0	64.4037	0	0	0	0	179.424	0	0	20.7193	159.602	0	161.809	249.487	0	83.8342	0	0	67.1721	0	44.2888	0	100.488	0	265.37	191.617	110.698	0	113.239	45.0473
		235	1111.68	0	0	153.19	227.292	0	68.1809	90.9576	0	210.053	0	34.1833	0	174.276	0	79.4457	85.892	0	41.1178	0	0	0	0	209.919	0	23.5919	0	170.326	0	142.701	235.261	0	64.6728	0	0	59.7924	0	47.1169	0	86.9713	0	271.924	265.982	82.3192	0	99.7712	43.0607
		236	1115.54	0	0	171.742	232.364	0	80.4013	69.0895	0	262.324	0	70.4948	0	157.843	0	47.3279	100.186	0	64.7808	0	0	40.3412	0	178.737	0	0	0	167.557	0	158.89	269.491	0	95.1231	0	0	69.8407	0	78.0316	0	38.7923	0	259.053	232.339	111.978	0	102.01	97.7614
		237	1119.4	0	0	173.949	183.629	0	61.326	105.937	0	231.615	0	63.5422	0	187.349	0	60.1771	96.6554	0	58.2277	0	0	20.6722	0	203.122	0	28.4791	17.0377	126.776	0	219.624	241.393	0	88.2733	0	0	92.9982	0	44.9991	0	111.445	0	303.782	231.32	43.1707	0	133.384	87.9405
		238	1123.26	0	0	133.958	208.382	0	47.8689	88.3353	0	175.384	0	55.9517	0	152.111	0	108.089	96.9777	0	57.7065	0	0	20.0005	0	173.147	0	21.6002	0	134.447	0	180.877	320.53	0	99.269	0	0	101.965	0	67.8911	0	49.5022	0	272.66	173.111	71.6344	0	139.151	56.2483
		239	1127.12	0	0	141.016	115.847	0	107.384	121.16	0	245.279	0	91.2936	0	166.498	0	93.4094	82.0303	0	42.1621	0	0	0	0	105.772	0	39.1565	0	210.627	0	209.803	259.296	0	118.945	0	0	107.107	0	58.3379	0	66.972	0	295.716	211.56	57.2311	0	152.393	77.7754
		240	1130.98	0	0	129.754	250.352	0	50.8216	117.919	0	233.459	0	77.4364	0	138.752	0	112.063	97.0578	0	45.9073	0	0	0	0	137.013	0	16.8966	0	162.638	0	158.94	263.715	0	71.8248	0	0	99.3222	0	69.2043	0	94.609	0	255.278	199.699	90.4822	0	184.577	75.6725
		241	1134.84	0	0	180.026	264.072	0	132.635	117.169	0	264.025	0	94.4079	0	148.314	0	89.8377	91.6186	0	47.1453	0	0	31.7859	0	134.832	0	18.0153	0	160.74	0	173.668	213.922	0	82.4501	0	0	117.722	0	40.4244	0	63.7998	0	286.477	159.404	96.071	0	145.167	100.96
		242	1138.7	0	0	191.85	211.708	0	57.7919	65.0893	0	249.538	0	51.0683	0	163.66	0	53.5616	124.324	0	44.0262	18.9507	0	25.5793	0	123.288	0	22.9832	0	175.738	0	130.378	214.076	15.3376	106.112	0	0	52.531	0	68.3965	0	72.6406	0	277.454	217.392	55.6917	0	175.908	95.9413
		243	1142.56	0	0	101.135	227.528	0	121.312	90.5163	0	260.629	0	75.5971	0	171.177	0	76.0459	88.1621	0	83.5259	0	0	25.26	0	168.783	0	57.1043	0	148.062	0	100.863	241.005	0	108.692	0	0	66.1381	0	100.722	0	79.7212	0	246.133	206.74	60.7613	0	177.216	72.7404
		244	1146.42	0	0	111.136	226.594	0	52.8997	100.034	0	271.199	0	111.954	0	167.859	0	115.823	96.6553	0	54.8119	0	0	41.8817	0	194.559	0	57.3574	0	155.666	0	99.9753	235.682	0	92.7838	0	0	101.265	0	84.6192	0	72.3769	0	213.621	174.09	50.8595	0	153.936	84.6604
		245	1150.28	0	0	125.971	265.68	0	89.3731	59.8669	0	265.816	0	100.653	0	210.943	0	63.8324	117.553	0	94.0648	0	0	0	0	154.502	0	67.8783	0	160.281	0	107.733	239.428	0	94.9421	0	0	46.6747	0	87.703	0	27.2005	0	281.794	171.593	99.2892	0	161.424	67.4553
		246	1154.14	0	0	174.49	196.786	0	59.3172	106.475	0	260.4	0	117.494	0	225.127	0	133.628	118.194	0	57.0427	0	0	49.2012	0	151.698	0	71.0608	0	158.793	0	98.7107	230.785	0	112.789	0	0	62.7657	0	77.1153	0	47.6628	0	271.34	170.703	66.9591	0	155.741	103.708
		247	1158	0	0	160.952	297.552	0	66.1765	97.1783	0	238.321	0	139.129	0	252.601	0	65.9716	85.9788	0	95.3197	0	0	37.1004	0	169.61	0	103.644	0	198.861	0	174.186	182.901	0	97.5845	0	0	77.9289	0	49.755	0	50.3962	0	213.99	195.112	73.3021	0	174.681	77.3061
		248	1161.86	0	0	172.318	219.159	0	85.1626	93.2376	0	265.475	26.9997	131.737	0	218.688	0	83.7974	104.548	0	56.911	0	0	0	0	183.147	0	70.6392	0	119.579	0	133.539	185.314	0	130.6	0	0	46.4462	23.5635	119.976	0	56.4472	0	227.422	231.929	60.3606	0	200.872	79.9234
		249	1165.72	0	0	187.598	168.174	0	73.6111	99.416	0	266.66	0	139.06	0	187.511	0	32.1818	62.4396	31.0117	90.8964	0	0	31.6583	0	152.449	0	117.663	0	205.884	0	144.207	269.537	0	124.241	0	0	69.7126	0	77.6349	0	45.6955	0	233.524	196.256	78.137	0	187.521	84.6858
		250	1169.58	0	0	160.724	170.453	0	109.219	82.5239	0	258.107	38.6249	166.868	0	129.713	0	90.4311	60.9377	41.1965	82.7214	18.7443	0	27.0358	0	149.794	0	92.3605	0	157.826	0	70.7973	202.288	0	146.085	0	0	69.4924	0	76.6922	0	57.9362	0	229.721	205.526	78.0508	0	147.841	104.772
		251	1173.44	0	0	191.916	284.257	0	85.7509	67.5664	0	249.362	0	152.826	0	117.867	0	56.607	96.6561	19.5292	57.951	20.1505	0	0	0	200.679	0	123.477	0	154.974	0	51.8099	196.681	0	123.284	0	0	85.3886	0	81.5577	0	56.2942	0	234.987	222.524	54.859	0	233.597	110.46
		252	1177.3	0	0	207.829	158.732	0	130.863	61.2951	0	300.791	0	166.081	0	249.649	0	60.4523	80.5683	47.9768	67.206	0	0	0	0	176.652	0	90.9067	0	155.256	0	68.8197	243.78	0	142.554	0	0	70.268	0	75.3757	0	88.1018	0	262.478	212.944	101.894	0	160.794	83.2575
		253	1181.16	0	0	180.988	226.706	0	76.6147	82.7567	0	322.136	55.5205	156.224	0	185.942	0	81.9167	78.1808	0	72.1755	0	0	45.6219	0	134.612	0	97.3227	0	133	0	84.3811	188.131	0	116.998	0	0	73.6211	0	91.3343	0	89.3302	0	252.831	201.047	64.8883	0	221.807	68.0532
		254	1185.02	0	0	175.523	186.142	0	133.259	86.3077	0	287.011	54.6036	173.712	0	164.178	0	88.4198	74.877	38.2323	103.597	21.9228	0	22.1713	0	210.029	0	116.837	0	225.765	0	52.3733	180.673	0	113.319	0	0	56.2064	0	102.897	0	89.3603	0	234.234	206.036	96.485	0	153.178	92.5216
		255	1188.88	0	0	187.824	184.35	0	77.2565	98.3262	0	305.057	46.1185	153.793	0	192.79	0	50.8642	33.7895	53.5031	136.749	32.3222	0	17.0361	0	172.956	0	90.3018	0	195.873	0	64.3347	224.655	0	166.382	0	0	79.5839	0	142.31	0	63.4921	0	215.851	204.891	63.533	0	220.597	82.0461
		256	1192.74	0	0	182.892	276.209	0	113.991	67.5166	0	317.527	91.5774	169.86	0	214.382	0	96.1926	53.7223	32.7434	118.637	45.3868	0	32.6773	0	175.283	0	118.518	0	248.047	0	87.9201	189.579	0	152.786	0	0	76.4217	0	97.9705	0	70.3296	0	246.715	237.982	92.9749	0	108.907	87.1429
		257	1196.6	0	0	202.098	209.092	0	58.8212	44.6129	18.6476	288.015	27.5597	192.023	0	192.824	0	108.889	81.263	34.4021	102.934	38.7103	0	17.0261	0	217.888	0	173.606	0	183.059	0	96.0677	193.968	0	161.968	0	0	67.7126	0	57.7354	0	20.0057	31.8045	191.971	201.78	87.3979	0	159.423	91.7881
		258	1200.46	0	0	239.271	264.394	0	76.7757	67.0329	20.3349	283.174	0	216.672	0	165.686	0	55.8014	69.2882	49.7005	76.9688	28.1879	0	39.9573	0	201.816	0	90.894	0	158.419	0	0	135.666	0	177.751	0	0	84.1287	15.7921	97.9916	0	99.4416	0	216.21	244.926	55.2827	0	194.686	77.2168
		259	1204.32	0	0	196.538	199.453	0	93.3479	69.2257	0	252.326	41.7792	160.516	0	198.946	0	52.0861	25.3547	71.1169	135.479	54.0883	0	46.6325	0	177.298	0	83.1892	0	139.422	0	47.1466	256.855	0	130.816	0	0	35.7092	0	87.5177	0	94.0993	46.5753	223.825	205.59	63.8344	0	173.846	127.314
		260	1208.18	0	0	196.088	226.838	16.5088	70.6153	57.1966	42.5916	214.028	55.1861	183.862	0	190.401	0	65.0295	38.2511	58.7888	146.708	73.2821	0	32.2222	0	256.665	0	133.744	0	141.745	0	58.5015	278.29	0	143.691	0	0	50.8078	0	61.9051	0	55.9613	0	159.371	179.486	62.679	0	165.319	81.788
		261	1212.04	0	0	207.371	190.732	0	52.4598	17.8946	29.5694	240.363	46.9238	175.786	0	179.815	0	68.16	98.426	18.6952	94.4321	66.7447	0	18.8243	0	184.393	0	153.502	0	143.489	0	57.2589	211.244	0	174.595	0	0	62.4402	0	73.1605	0	60.7162	18.7238	213.51	184.399	99.6669	0	196.228	53.1666
		262	1215.9	0	0	225.348	264.71	0	29.7371	84.6184	0	208.767	71.6401	225.542	0	154.116	0	107.884	78.4112	44.6454	199.077	90.1688	0	0	0	203.973	0	92.1324	0	152.207	0	112.16	188.279	0	177.336	0	0	37.0275	16.8088	86.0377	0	47.4399	65.9975	209.142	257.936	90.4906	0	212.456	99.6638
		263	1219.76	0	0	276.141	244.124	0	57.1333	28.351	36.403	216.193	66.6023	147.189	25.28	228.542	0	37.847	104.429	58.313	171.289	94.8951	0	18.3566	0	239.692	35.8536	127.73	64.0675	185.6	0	68.9257	270.092	0	192.983	0	0	67.9564	0	59.3472	0	94.5715	40.6433	190.71	252.564	86.0711	0	129.282	64.1916
		264	1223.62	0	0	220.832	173.324	22.8812	37.3436	43.9468	55.3955	230.284	73.0485	237.839	0	173.28	0	116.805	77.7304	56.7544	175.988	107.485	0	15.8924	0	186.336	26.2973	208.513	67.9226	185.754	0	95.7252	227.175	0	190.035	0	0	64.243	0	47.7056	0	68.5898	65.1656	181.731	225.238	98.8899	0	116.051	126.268
		265	1227.48	0	0	250.977	164.365	32.0362	58.7414	75.9341	63.9179	268.596	103.465	166.37	28.6236	140.499	0	74.604	112.001	40.98	120.679	94.0344	0	48.2926	0	143.475	21.6813	134.15	37.0239	240.775	0	61.3506	268.553	0	138.612	0	0	101.583	17.1288	71.2416	0	93.9443	42.5307	229.313	261.531	78.7183	0	110.225	76.7228
		266	1231.34	0	0	228.114	167.927	0	58.1295	72.2412	37.8278	244.041	126.611	203.784	57.1366	236.24	0	90.2769	72.8628	38.9359	207.927	93.0633	0	0	0	125.8	43.6812	139.794	20.7677	201.161	0	127.457	209.474	0	168.437	0	0	72.5586	0	75.4424	0	64.0466	36.2095	218.789	237.764	83.758	0	137.899	99.4572
		267	1235.2	0	0	179.814	127.884	34.0009	31.5373	82.2392	66.4998	233.368	114.891	131.585	50.0031	195.455	0	67.3485	87.3875	68.0709	190.808	110.873	0	0	0	159.159	112.231	162.289	77.8549	239.623	0	135.017	180.981	0	172.596	0	0	95.9443	0	42.3039	0	38.8321	80.7428	227.873	219.08	72.7709	0	177.515	52.533
		268	1239.06	0	0	235.069	172.899	69.1106	45.6587	94.0711	77.1262	201.859	68.8503	131.711	39.6451	190.904	0	56.1881	68.799	26.3672	152.825	82.3893	0	0	0	196.911	46.285	141.945	80.6532	177.583	0	91.6533	187.246	0	138.241	0	0	88.9351	0	47.3094	0	92.7059	27.4326	210.095	197.473	80.3599	23.1433	159.127	50.8263
		269	1242.92	0	0	217.866	192.919	55.084	82.5351	84.1744	78.9573	221.046	130.565	118.574	58.4504	158.386	0	61.8162	77.0042	89.6709	208.829	101.743	0	22.6804	0	160.345	50.258	250.278	85.9661	169.673	0	143.851	192.32	0	173.545	0	0	107.61	0	45.1526	0	52.3749	74.934	194.882	235.171	79.8347	0	125.049	77.9318
		270	1246.78	0	0	266.304	188.229	37.0576	24.1501	61.4207	113.129	260.797	102.536	159.738	70.9503	164.78	0	47.5101	75.4858	52.8951	169.669	69.3742	0	45.6992	0	126.315	83.2771	197.946	74.224	218.869	0	111.979	211.359	0	140.843	0	0	127.925	0	61.1488	0	59.8281	80.743	187.254	233.753	94.2239	0	153.818	66.9768
		271	1250.64	0	0	277.844	217.861	75.815	19.3439	32.0972	59.5844	247.91	153.554	113.289	88.3959	181.913	0	55.0037	70.1491	0	236.324	133.847	0	52.5713	0	211.654	59.5744	131.441	93.9642	187.742	0	139.404	215.605	0	172.538	0	0	110.845	0	19.9215	0	93.3132	53.5717	201.825	246.009	53.767	40.2906	180.877	115.257
		272	1254.5	0	0	166.344	180.03	137.592	70.5802	71.896	76.1054	256.398	126.974	129.755	106.509	264.306	0	100.803	127.593	51.4459	201.211	60.5752	0	41.6358	0	175.639	95.9604	213.442	77.0115	191.147	0	176.47	172.719	0	138.088	0	0	93.0741	0	63.3797	0	70.8257	111.862	183.562	255.1	59.1325	61.1343	169.115	110.556
		273	1258.36	0	0	178.268	145.823	122.628	104.288	0	63.2001	197.189	75.0081	135.989	46.0162	230.841	0	70.8958	124.971	84.3081	218.176	94.2013	0	48.5285	0	259.859	78.5316	221.392	107.02	157.436	0	215.856	187.111	0	178.625	0	0	106.883	0	58.6738	0	86.7708	74.9719	184.416	203.496	87.267	23.5685	145.763	84.7126
		274	1262.22	0	0	167.302	165.427	86.6763	73.8614	95.1051	68.3381	283.772	102.853	144.827	116.004	193.715	0	81.0266	37.6021	22.2293	213.634	128.107	0	30.8059	0	237.111	60.9962	220.56	103.86	124.592	0	153.449	218.635	0	86.4915	0	0	108.134	17.6044	25.0946	0	73.7019	91.734	225.898	194.7	56.7332	0	207.263	74.6509
		275	1266.08	0	0	198.062	176.828	148.303	64.62	84.5502	97.3137	242.401	152.975	169.5	111.181	201.685	0	96.0699	51.3112	27.8748	207.225	112.6	0	41.4882	0	226.443	111.463	211.83	114.751	123.59	0	132.706	210.674	0	102.585	0	0	89.007	19.8841	51.9942	0	71.1846	115.167	207.377	176.786	108.002	69.2304	177.342	108.83
		276	1269.94	0	0	201.07	125.183	153.822	50.1608	80.6648	89.6875	263.593	90.0097	114.62	118.89	244.106	0	70.8983	93.4003	45.1056	194.411	91.1076	0	37.9124	0	221.03	121.951	270.622	86.4824	142.616	0	164.667	209.108	0	107.97	0	0	109.496	29.8235	60.0657	0	53.5678	72.6312	154.886	208.128	72.0459	118.94	219.401	88.342
		277	1273.8	0	0	104.174	195.224	110.625	100.127	68.7632	76.6209	193.613	136.009	110.502	133.943	236.369	0	83.0402	99.4886	64.6404	231.1	140.2	0	0	0	222.712	94.9108	200.341	101.742	188.618	0	223.864	212.713	0	78.2221	0	0	138.614	34.8385	77.0475	0	97.8731	69.0799	164.538	206.17	137.069	141.138	207.745	97.4782
		278	1277.66	0	26.5711	139.756	192.103	165.83	90.1097	38.2756	75.315	263.438	128.959	105.55	63.1432	222.338	0	86.314	120.278	74.4931	147.706	163.668	0	47.6463	0	165.055	42.9054	198.245	117.783	133.361	0	211.802	79.828	0	66.9921	0	0	118.175	36.9463	56.0867	0	40.1528	98.6109	248.493	180.433	79.0103	79.8866	191.976	96.4221
		279	1281.52	0	0	177.845	214.509	163.712	97.7579	85.7189	71.5781	250.197	139.221	112.096	116.097	233.96	0	82.1223	77.9972	0	199.263	151.541	0	34.907	0	193.764	101.847	304.843	127.582	179.276	0	206.358	193.752	0	93.8639	0	0	86.0723	26.9463	48.8205	0	48.3782	136.438	153.085	242.386	87.5959	142.314	108.873	62.4516
		280	1285.38	0	0	185.049	203.907	126.618	67.4034	52.589	58.624	243.475	133.78	144.745	153.828	236.094	0	62.7083	100.032	48.1741	192.911	115.591	0	80.6552	0	238.961	117.632	232.025	56.7511	121.97	0	227.276	166.312	0	81.6495	0	0	48.233	37.1072	91.6862	0	47.5105	97.1891	225.255	198.433	107.987	144.526	144.981	83.0696
		281	1289.24	0	0	94.1822	197.67	175.65	93.4713	85.5926	45.3174	230.576	86.3698	110.536	124.823	226.771	0	103.125	137.104	53.5944	203.417	107.869	0	70.0592	0	205.392	113.193	215.134	63.8211	162.622	0	176.649	246.22	0	60.5078	0	0	112.399	51.0556	126.758	0	66.6729	88.2817	186.318	178.823	90.7361	75.1423	113.895	50.9375
		282	1293.1	24.2033	35.3503	155.751	220.996	209.701	106.395	90.8782	64.8911	220.703	99.231	98.361	117.616	207.638	0	68.0047	122.913	30.228	221.702	142.999	0	105.103	0	164.207	106.594	226.963	114.118	145.698	0	130.688	189.482	0	66.8226	0	0	80.6428	43.3676	72.1125	0	90.5433	79.6461	178.531	236.9	88.5131	118.409	74.4016	71.2844
		283	1296.96	0	20.8825	165.082	215.277	193.494	95.1269	49.9947	75.5915	266.429	95.8572	104.417	137.436	183.508	0	73.2969	86.0243	50.9822	199.961	161.572	0	74.1543	0	147.238	24.5307	184.861	71.0851	179.771	0	176.211	138.74	0	69.6767	0	0	79.4072	45.0863	66.3137	0	81.2917	65.6525	139.204	154.873	88.2297	136.23	150.364	72.5495
		284	1300.82	0	0	171.16	184.182	208.891	41.8366	65.1351	105.639	264.009	85.502	128.083	117.004	194.161	0	82.3991	97.438	69.2035	181.243	146.067	0	101.168	0	196.131	55.6604	216.924	115.515	165.014	0	157.53	136.423	45.6604	70.4496	0	0	107.784	19.7237	56.9946	0	56.1272	77.6659	205.621	183.598	75.2119	216.932	109.52	58.6263
		285	1304.68	26.9458	58.729	179.71	158.292	160.202	78.5344	96.9897	93.3257	258.584	124.252	102.58	126.224	164.989	0	76.105	97.1736	55.3389	222.79	157.552	0	73.1611	0	181.03	115.141	215.157	57.8584	136.71	0	135.535	160.055	0	80.5148	0	0	127.513	0	55.2944	0	61.5721	105.882	174.291	200.841	137.419	155.117	81.5245	73.1067
		286	1308.54	56.7623	34.2391	122.92	183.772	202.84	106.586	53.0324	107.074	239.533	80.8031	116.644	143.008	220.765	0	80.3868	97.4986	45.1412	214.789	121.031	0	87.7703	0	185.646	136.495	250.78	74.6107	139.608	0	123.171	118.303	38.3839	58.9398	0	0	105.787	0	97.6967	0	22.8375	102.277	211.691	208.29	63.4597	224.844	127.416	78.9233
		287	1312.4	97.6368	55.4152	177.878	240.154	168.519	31.0335	53.6896	88.3036	278.998	72.8564	87.2679	217.263	169.056	0	86.3122	83.6524	78.1667	200.75	142.011	0	118.221	0	177.037	129.98	289.673	69.6006	158.229	0	133.947	188.665	77.7646	56.2389	0	0	105.576	0	50.7883	0	94.4566	112.2	180.612	198.698	73.5958	122.785	131.806	93.3629
		288	1316.26	93.0501	17.398	154.49	106.117	202.198	63.3233	94.2103	95.6616	258.169	96.836	91.965	144.23	136.456	0	122.004	104.369	69.0571	165.423	113.509	0	29.9248	0	243.157	156.812	236.333	95.1993	89.9561	0	131.333	159.545	80.3198	45.3891	0	0	115.298	16.3806	107.255	0	83.3276	126.037	207.613	182.088	79.2499	180.244	96.277	38.542
		289	1320.12	142.987	42.1158	174.465	167.697	239.889	37.0787	51.333	93.7566	209.805	110.029	122.665	169.101	287.288	0	78.3042	78.707	63.236	226.825	112.975	0	86.4741	0	169.257	180.292	222.125	77.6765	153.035	0	112.031	131.753	55.3917	63.9695	0	0	72.7663	0	75.719	0	73.7671	94.5095	211.028	198.427	97.5463	176.857	146.596	63.3575
		290	1323.98	81.635	36.8705	206.674	159.601	170.753	19.3431	44.2533	110.016	274.015	104.802	120.599	163.929	200.324	0	128.291	83.5228	72.5645	176.242	61.9719	0	69.725	0	237.928	167.332	286.781	52.0752	156.268	0	155.181	150.017	88.8944	67.401	0	0	124.714	30.6946	89.4981	0	94.7356	79.1947	175.287	174.031	108.158	188.054	95.2984	38.4471
		291	1327.84	78.1418	51.2063	229.13	281.705	228.825	16.1708	96.7168	109.693	329.783	80.8186	101.469	140.962	176.969	0	83.3948	75.7043	75.0743	113.944	182.067	0	56.8598	0	150.32	210.047	259.015	83.6279	153.74	0	164.157	61.8	69.9379	90.3092	0	0	105.784	26.1863	57.2029	0	94.3438	78.8016	149.265	224.575	110.899	164.487	95.0033	94.2599
		292	1331.7	115.326	96.5231	180.501	247.733	221.712	18.2013	78.9657	94.307	255.065	141.076	110.788	134.341	184.488	0	102.248	87.8197	78.6927	166.378	189.902	0	96.5498	0	118.111	203.362	271.359	82.9601	138.413	0	88.8068	122.126	121.803	29.0846	0	0	122.851	0	78.6689	0	70.6455	79.1551	286.811	206.303	87.4558	191.205	111.384	64.5571
		293	1335.56	157.963	67.3756	204.754	202.683	219.473	22.0447	90.9064	123.019	298.463	95.1748	86.5195	119.726	190.991	0	123.318	109.052	52.8969	201.369	145.827	0	70.2095	0	209.109	208.88	201.98	74.7636	140.121	0	93.2153	93.3571	69.4229	82.7192	0	0	115.879	0	86.3825	0	55.2326	61.3993	258.288	210.12	44.4345	173.197	125.656	64.1532
		294	1339.42	115.359	60.3282	191.07	164.361	209.962	0	100.467	137.617	266.3	80.9833	113.238	156.758	191.082	16.108	93.0328	119.193	65.6651	189.877	168.548	0	0	0	87.5284	169.655	221.644	53.9665	160.36	0	167.556	76.3616	88.373	40.6851	0	0	102.125	0	43.6077	0	47.1945	109.937	219.99	190.755	84.6307	128.299	94.801	88.9124
		295	1343.28	122.797	74.1354	216.705	175.693	160.621	0	43.4717	84.185	268.629	89.3517	54.7272	76.6132	210.312	0	90.7746	123.375	105.668	178.417	204.298	0	0	0	116.973	278.292	267.277	50.6786	131.605	0	177.312	106.474	88.4376	72.6218	0	0	88.3363	0	88.9985	0	47.8621	59.2344	211.464	224.773	99.6538	195.004	113.144	87.8578
		296	1347.14	163.478	22.0274	229.748	236.332	202.723	0	48.7871	94.2241	309.668	69.8119	103.85	81.3506	199.455	49.1934	127.877	188.824	52.2181	185.964	163.286	0	75.7238	0	176.53	218.76	191.344	46.847	131.513	0	166.041	132.982	138.769	68.1647	0	0	108.508	0	98.4951	0	66.6581	133.877	229.758	221.425	67.6504	207.547	145.103	54.4001
		297	1351	157.664	46.0768	142.489	212.617	153.045	18.3866	50.6776	96.1056	232.225	82.8561	65.9724	97.143	201.175	43.9109	108.961	132.49	68.7911	171.531	120.798	0	79.766	0	99.5668	222.091	273.615	91.1858	153.059	0	186.621	86.3145	148.484	77.5584	0	0	94.6678	0	110.973	0	57.5091	69.3701	185.365	239.627	125.419	150.314	161.805	66.9429
		298	1354.86	146.771	64.7595	166.825	181.918	191.392	0	70.6073	73.228	226.155	78.6998	87.7884	46.2905	162.714	31.6362	101.124	178.479	104.573	129.767	121.532	0	87.5411	0	175.081	296.358	282.415	120.099	145.146	0	139.992	54.2792	106.708	118.555	0	0	67.6763	31.8927	56.7248	0	53.892	91.8953	252.944	243.199	76.4386	121.09	156.039	66.5506
		299	1358.72	153.527	33.4943	167.315	174.566	149.45	0	78.7581	82.2885	226.417	75.7482	76.4214	65.4179	182.123	51.8031	117.122	115.82	82.5521	190.723	93.0821	0	58.2934	0	154.616	228.889	215.993	54.6147	181.552	0	166.402	93.5438	163.223	108.998	0	0	81.7377	19.994	88.6269	0	107.148	75.6771	211.674	246.974	76.4788	186.497	147.07	39.1941
		300	1362.58	135.271	69.6615	165.021	238.91	201.078	0	32.0377	121.536	214.005	50.6888	92.7318	72.0313	173.1	48.0103	17.3434	143.548	55.0505	176.892	89.4872	0	67.9273	0	114.432	212.873	211.115	72.903	184.916	0	127.523	62.2416	147.734	105.063	0	0	100.699	0	96.2363	0	86.9964	164.079	196.366	160.09	31.936	243.679	146.58	97.8385
		301	1366.44	150.013	57.057	168.901	179.931	189.811	0	94.1097	94.6836	232.013	70.5414	109.313	39.7103	190.434	0	69.2658	110.11	91.4187	123.322	59.5023	0	48.2764	0	138.209	218.87	259.302	80.6171	82.18	0	143.754	50.4883	140.192	126.167	0	0	98.8524	25.7675	71.6327	0	50.2997	101.551	237.554	183.089	60.2713	180.79	151.529	77.6727
		302	1370.3	125.589	42.7813	265.752	181.372	198.813	0	104.529	88.487	252.002	90.4892	99.9417	97.0947	178.361	85.7783	83.2787	124.932	121.5	159.762	118.259	0	47.7608	0	136.497	165.244	275.056	58.2598	129.642	0	159.351	54.0628	202.549	104.228	0	0	90.4046	77.8294	63.5366	0	58.2641	75.092	191.635	193.272	46.6571	221.578	173.409	58.6455
		303	1374.16	134.825	27.9969	175.784	209.372	121.46	0	75.0571	93.0891	252.012	61.8915	65.1803	86.7956	291.216	43.3175	129.63	88.4712	62.5985	128.204	88.0843	0	56.8148	0	210.357	186.939	196.574	45.7797	132.924	0	224.385	71.2428	78.7399	80.5424	0	0	94.577	0	69.169	0	94.2996	72.1564	260.901	181.528	83.6992	181.471	132.918	68.4019
		304	1378.02	199.781	68.203	162.32	214.912	217.636	0	81.2444	66.4895	228.568	62.1323	75.9136	110.572	145.26	24.3489	100.752	158.002	114.314	254.087	100.266	0	78.4775	0	216.009	177.339	231.961	35.2875	165.201	0	156.127	111.842	204.226	112.734	0	0	87.6874	35.6827	63.7789	0	72.9049	63.9447	301.529	198.737	32.2171	154.621	138.222	31.6973
		305	1381.88	183.149	30.1416	244.071	206.566	214.865	0	45.0437	85.5846	229.552	104.871	45.5392	102.561	269.092	0	78.5565	173.307	124.345	213.923	138.446	0	49.3706	0	189.656	247.048	254.764	108.362	193.684	0	131.306	31.1844	144.461	90.6139	0	0	98.1692	0	111.907	0	24.4965	57.6539	196.588	188.377	58.6602	267.119	166.103	48.8257
		306	1385.74	191.834	95.7787	175.334	160.031	183.256	0	90.9823	74.4448	238.139	96.8115	78.6457	111.937	171.89	38.8888	108.654	176.175	111.755	210.544	88.6729	0	41.8204	0	227.915	209.477	248.33	76.0084	159.371	0	158.408	75.5873	226.21	130.921	0	0	47.5686	35.2699	133.162	0	39.7236	106.493	248.436	184.454	71.803	159.482	128.285	88.2157
		307	1389.6	160.655	28.435	218.172	157.315	130.136	0	38.7865	81.3955	174.209	96.4936	75.313	144.836	136.49	21.5858	114.801	153.824	131.83	215.622	106.768	0	86.8243	0	163.247	215.591	171.659	43.6458	108.896	0	199.874	88.0331	153.554	121.206	0	0	83.1118	31.7609	93.1509	0	98.37	63.7645	323.311	201.445	87.4761	220.428	118.848	69.4449
		308	1393.46	100.989	54.6567	248.179	129.272	197.579	0	79.7464	93.2199	140.266	116.261	72.4905	107.741	207.247	49.7603	106.657	135.089	135.069	152.911	111.571	0	65.3753	0	156.705	179.185	212.058	84.055	144.656	0	194.794	63.215	182.034	105.942	0	0	79.6983	30.1134	44.687	0	63.8713	64.5342	272.445	233.346	17.9672	276.496	123.929	83.2204
		309	1397.32	162.096	71.2373	187.755	199.372	128.751	0	29.0102	74.3859	143.83	94.5352	35.2957	196.621	159.274	57.6206	103.167	133.915	134.666	175.469	86.8653	0	105.521	0	170.651	206.504	204.122	67.6328	71.5102	0	187.291	114.016	249.233	164.505	0	0	48.331	24.0137	50.5424	0	104.492	80.2574	270.749	231.68	49.0339	167.065	160.364	65.2158
		310	1401.18	178.433	152.029	210.62	224.28	168.74	0	81.2691	114.091	165.366	126.687	93.4586	95.1283	202.15	40.1652	85.0013	147.582	103.175	172.569	131.838	0	71.3329	0	173.998	181.184	238.408	60.7905	123.491	0	192.764	81.2558	232.338	198.661	0	0	43.1117	20.9976	30.1071	0	141.949	102.474	293.405	154.138	44.8535	208.109	235.916	36.0683
		311	1405.04	147.591	83.6473	188.608	156.147	231.151	0	71.0061	130.306	163.47	74.0626	93.5062	175.639	123.044	17.1766	67.6011	205.733	166.251	191.161	82.7203	0	66.4921	0	187.674	195.104	204.454	115.991	184.005	0	219.493	73.39	214.269	148.498	0	0	76.7606	77.1826	61.3675	0	124.571	87.5558	210.852	224.196	70.8629	264.171	201.298	68.1347
		312	1408.9	182.484	78.9219	156.099	127.603	203.83	0	52.3083	106.993	163.055	116.383	63.5459	140.575	118.89	0	91.8208	227.097	120.644	154.367	113.857	0	34.0867	0	146.304	198.982	223.396	42.8025	197.891	0	170.504	86.4161	174.444	120.457	0	0	23.0325	70.4362	33.1359	0	150.076	90.1843	189.265	242.285	85.2817	176.949	215.535	30.0765
		313	1412.76	189.12	66.399	145.853	181.27	203.589	0	33.4012	99.8476	189.72	80.8919	72.2947	103.853	77.0312	34.5072	50.1241	188.209	143.441	205.571	106.748	0	83.0131	0	175.537	199.293	202.364	78.0526	129.723	0	181.414	57.5645	184.519	140.305	0	0	30.2872	84.1227	78.669	0	155.005	86.8199	234.078	193.871	77.0789	172.968	150.813	64.4002
		314	1416.62	165.235	124.873	158.521	133.615	225.541	0	74.8556	103.809	247.887	87.4104	110.065	138.381	109.836	34.6329	66.3704	230.035	129.566	214.222	144.73	0	60.1001	0	136.19	207.45	221.581	99.0919	111.623	0	182.195	85.6058	242.845	180.771	0	0	74.8934	0	72.4985	0	134.33	121.212	196.334	168.426	52.1558	189.576	244.55	53.8378
		315	1420.48	211.158	80.6701	130.657	159.446	198.223	0	72.9916	174.592	121.978	98.7551	94.905	96.7239	146.347	34.7218	120.731	223.789	139.386	202.173	111.565	0	43.1824	0	148.772	165.464	188.662	78.0981	164.648	0	177.248	83.3608	218.4	143.908	0	0	79.3882	88.051	99.5204	0	151.72	107.059	200.197	259.755	0	197.943	174.952	55.8841
		316	1424.34	189.489	77.6816	137.642	231.114	192.495	0	47.4549	173.486	195.787	70.0212	137.638	154.858	125.715	33.4781	90.1639	226.751	130.511	195.213	155.822	0	91.0961	0	167.75	189.734	212.906	45.6065	105.315	0	197.819	78.1535	219.765	157.718	0	0	84.0216	38.0798	49.3337	0	88.4199	84.0375	233.563	207.391	0	149.501	214.015	90.847
		317	1428.2	150.798	115.395	145.685	202.102	237.05	0	0	125.671	164.744	51.6751	131.287	71.5874	130.532	44.8112	109.06	222.401	151.951	241.461	111.171	0	106.316	0	178.015	200.535	201.261	118.299	159.739	0	150.376	83.4887	257.436	197.509	0	0	47.3367	47.1458	121.49	0	110.418	114.643	244.675	256.732	0	207.633	172.098	40.907
		318	1432.06	151.649	139.573	105.872	185.169	230.029	0	27.6966	56.6915	154.442	56.9366	87.8507	170.266	130.039	47.8082	111.793	202.394	88.4172	164.845	167.042	0	20.6859	0	197.404	230.995	233.16	120.533	174.023	0	133.578	60.9742	267.82	218.877	0	0	88.6755	31.3129	91.6976	0	113.067	114.185	237.118	242.876	51.5489	173.969	169.922	121.658
		319	1435.92	185.727	186.487	22	231.726	205.306	0	27.5817	131.272	152.762	43.8974	95.3983	161.451	159.437	20.567	94.5495	276.518	146.126	179.683	137.745	0	65.1615	0	206.037	142.98	198.12	75.809	150.685	0	147.456	92.8726	246.995	207.408	0	0	37.2808	71.5413	110.302	0	109.423	53.8149	291.058	215.415	30.849	165.895	189.972	77.3891
		320	1439.78	167.309	91.4372	118.946	227.512	199.968	0	40.0152	109.36	166.916	110.119	116.185	173.802	181.773	0	106.053	228.351	89.55	164.55	107.549	0	97.5029	0	209.144	162.522	218.58	71.4047	130.194	0	150.794	56.5755	313.437	252.89	0	0	54.823	34.7013	94.5497	0	100.955	111.495	207.772	260.089	21.4023	216.677	218.673	72.2693
		321	1443.64	189.353	154.305	79.7554	187.164	173.253	0	0	116.798	127.157	82.1797	163.921	157.546	186.888	20.5499	100.849	159.499	215.619	173.805	93.9936	0	126.175	0	190.019	171.748	220.537	71.8832	76.5022	0	116.131	116.191	295.372	225.695	0	0	35.6619	55.0603	124.305	0	104.864	116.777	233.283	244.308	0	144.47	192.049	101.391
		322	1447.5	109.529	123.201	89.752	195.698	198.835	0	0	121.463	170.079	85.2826	191.922	185.438	188.447	0	74.1344	192.962	172.172	181.926	123.971	0	73.2919	0	293.353	110.525	214.371	89.3764	154.274	17.3989	119.345	54.7427	301.81	243.233	0	0	28.5748	59.7646	133.382	0	160.447	136.549	214.319	209.031	0	143.518	191.597	88.7555
		323	1451.36	131.91	112.586	110.504	165.919	167.424	0	0	140.551	135.021	78.2045	143.225	176.211	213.468	34.2343	63.811	179.939	211.799	160.174	123.674	0	99.6455	0	190.431	153.293	255.101	53.9268	174.107	0	91.8378	69.5567	226.695	208.012	0	0	19.495	74.8867	135.864	0	142.371	114.937	221.92	180.868	30.957	220.988	192.83	74.7584
		324	1455.22	115.107	120.159	90.0394	257.712	164.729	0	15.9211	142.066	70.923	98.1424	172.745	180.588	195.357	0	52.478	190.994	202.822	242.868	144.278	16.5487	105.083	0	232.24	133.005	180.762	60.5112	121.781	0	79.4242	148.732	246.492	305.786	0	0	0	49.6644	142.265	0	126.385	138.717	253.672	202.849	0	170.993	173.304	108.365
		325	1459.08	151.201	125.079	135.368	173.814	171.138	0	31.6659	162.408	163.331	115.583	155.772	133.357	153.733	0	52.3762	144.877	246.467	123.082	133.824	0	124.206	0	192.705	165.967	246.9	65.2877	170.186	0	91.5968	138.446	343.408	228.587	0	0	0	51.0338	160.357	0	92.9798	57.5046	150.87	239.02	21.0473	176.407	155.73	115.722
		326	1462.94	124.149	77.6703	94.4825	198.517	156.268	0	0	154.107	105.846	112.938	131.216	101.43	141.225	22.68	55.8744	168.049	224.831	174.738	98.2267	28.4195	95.6927	0	221.31	182.205	223.282	116.707	189.67	0	57.4076	121.357	279.694	277.598	0	0	0	81.191	179.415	0	166.041	89.5185	281.777	204.724	0	148.953	149.937	85.7981
		327	1466.8	178.397	92.7967	111.384	170.568	167.655	0	0	130.377	203.052	104.125	214.826	93.5029	132.981	0	62.7277	195.561	221.591	180.607	140.998	40.6123	72.4931	0	135.29	102.946	216.538	94.415	156.481	0	53.4297	84.1783	330.579	229.366	0	0	0	44.9029	134.458	0	124.627	108.948	203.781	147.843	0	156.357	140.46	59.904
		328	1470.66	108.818	121.082	177.601	151.413	147.419	0	23.0654	125.088	161.437	127.19	149.454	227.854	116.999	30.5553	68.7149	122.082	169.873	164.719	126.046	73.7303	45.7016	0	131.348	169.788	209.217	95.7762	192.129	0	76.3809	116.139	280.926	235.669	0	0	0	65.659	130.316	0	132.517	124.953	233.654	171.066	16.0082	264.415	108.941	63.7
		329	1474.52	147.897	166.033	137.706	183.691	183.785	0	37.879	130.944	155.508	153.834	112.034	202.989	171.279	49.8418	32.1957	163.017	158.131	193.231	82.3276	60.1002	80.5336	0	158.02	148.355	231.818	101.569	141.055	0	0	218.812	289.869	160.953	0	0	0	50.4057	144.181	0	124.848	118.398	205.355	214.026	22.6776	173.804	141.118	71.3319
		330	1478.38	76.4385	142.834	188.762	203.007	123.725	0	62.7114	147.063	124.774	140.624	175.312	127.533	162.039	0	52.3523	141.873	185.006	208.81	81.8043	47.6673	64.1906	0	127.785	146.682	231.985	117.947	136.517	0	88.0355	152.413	355.078	180.745	0	0	0	56.3094	142.094	0	184.334	104.652	220.937	200.796	23.6451	168.406	157.547	39.0616
		331	1482.24	94.0549	98.1561	167.716	173.874	138.751	26.4375	0	142.839	128.541	124.882	118.387	114.16	144.245	59.2856	92.6646	208.515	235.592	205.875	140.521	27.5281	103.946	0	126.924	198.083	228.294	87.7947	154.505	0	75.8438	168.482	303.72	270.416	0	0	0	63.0714	203.614	0	131.055	101.607	200.707	181.637	15.2278	232.733	76.5719	100.215
		332	1486.1	83.5716	194.912	130.586	171.555	165.834	31.1446	21.6801	81.5338	182.111	153.272	143.416	125.216	142.272	51.5864	29.617	94.5648	136.353	175.388	146.607	57.5825	170.281	0	165.021	123.977	208.914	73.6999	129.064	0	143.194	120.293	242.976	210.163	0	0	0	76.7605	187.922	0	230.72	138.662	244.592	183.212	0	208.164	152.364	82.0982
		333	1489.96	135.541	198.642	177.538	146.509	226.461	18.0029	41.0183	93.4718	250.769	136.75	78.5968	131.309	151.512	0	57.8623	137.767	221.593	162.367	139.819	43.6218	134.922	0	126.355	128.239	295.092	82.555	179.716	0	107.842	127.451	279.292	250.39	0	0	0	101.857	214.831	0	203.915	122.327	194.529	151.724	21.1854	214.081	146.674	85.6963
		334	1493.82	66.7387	127.116	125.847	163.772	182.341	30.114	57.4046	110.133	201.331	116.994	176.317	178.537	158.582	62.7356	23.1103	107.512	276.214	239.195	111.878	47.0248	93.7209	0	104.064	156.487	212.165	122.115	180.481	0	83.4983	123.762	220.671	226.105	0	0	0	72.3977	171.939	0	171.465	102.197	180.306	248.39	0	228.465	123.886	69.6867
		335	1497.68	74.4268	87.4969	175.944	125.365	152.792	31.1726	34.5285	164.282	189.837	136.108	152.378	147.29	160.905	37.2229	119.289	115.56	216.28	229.015	125.54	60.5437	75.5876	0	82.8476	147.3	240.835	67.6807	217.806	0	75.3583	147.074	295.614	260.204	0	0	0	84.7915	184.03	0	198.615	117.031	170.346	198.793	0	255.106	226.54	101.644
		336	1501.54	98.3007	102.335	126.412	134.803	149.625	23.2823	32.2504	92.9183	204.013	109.655	146.974	205.358	107.121	35.9821	74.1069	95.57	245.994	237.118	226.568	58.1998	98.5292	0	56.3883	162.406	266.749	62.8403	93.2212	0	104.714	141.469	237.631	219.886	0	0	0	85.5156	158.462	0	174.658	95.9421	263.247	172.577	17.3332	203.52	160.249	57.2562
		337	1505.4	155.983	144.95	120.256	134.856	193.038	57.2239	38.7294	107.094	271.403	134.412	147.072	141.514	185.482	30.2924	76.2656	103.851	217.783	201.182	171.94	85.5726	107.089	0	125.465	189.399	217.866	86.2198	107.326	0	161.2	128.097	234.323	241.686	0	0	0	50.4349	187.894	0	199.648	77.7957	280.312	215.639	0	186.968	201.119	102.567
		338	1509.26	171.206	105.955	135.489	108.237	210.842	62.8617	54.8412	130.475	175.713	136.909	135.87	221.057	186.046	24.6277	58.0304	70.2332	210.217	200.101	156.686	99.1611	112.092	0	102.087	125.722	235.849	81.6271	0	0	126.256	165.407	255.849	229.452	0	0	0	62.2362	200.018	0	154.562	71.6905	205.985	209.504	0	295.691	183.069	47.8791
		339	1513.12	120.027	115.194	149.985	158.568	228.813	46.7522	35.971	49.9839	179.003	133.036	197.071	220.113	197.118	18.0879	70.8943	73.759	207.737	187.01	152.429	114.751	190.185	0	94.0521	217.319	232.883	84.5906	125.268	0	176.953	151.401	229.373	237.084	0	0	0	98.2096	182.084	0	163.565	98.4798	227.611	148.04	0	189.933	211.165	24.2573
		340	1516.98	145.227	148.241	116.896	145.921	99.9594	82.3271	46.9013	68.0337	200.236	177.804	202.054	178.433	205.854	0	65.4215	125.351	244.682	196.151	194.129	63.8054	155.775	0	80.0548	162.184	261.461	95.3118	137.166	0	163.088	128.17	251.329	229.878	0	0	27.9619	89.6878	242.909	0	166.65	46.9401	235.132	152.853	22.1586	245.872	269.878	70.156
		341	1520.84	165.365	144.767	110.454	146.196	180.996	56.7013	24.0085	140.465	158.738	127.79	154.48	130.999	87.2437	19.14	91.9502	97.627	202.013	203.775	139.614	99.179	190.399	0	96.9539	168.664	218.058	108.204	91.4876	0	100.604	138.339	318.556	234.875	0	0	0	67.3189	162.187	0	184.354	80.7385	243.262	224.319	0	216.584	147.66	41.2349
		342	1524.7	97.0562	46.2037	110.374	104.786	119.808	73.747	49.9185	65.4928	152.364	167.712	180.772	196.601	82.135	24.4698	81.6655	87.3215	246.935	211.693	137.014	96.7434	129.772	0	60.0907	240.486	273.347	80.3326	64.6992	0	182.962	144.68	198.26	216.699	0	0	0	99.6173	177.532	0	140.06	78.9079	206.316	175.075	0	232.145	235.959	33.3316
		343	1528.56	176.779	78.5288	145.46	88.2819	170.977	60.8747	86.9217	98.8813	193.162	183.319	106.356	172.457	147.11	37.3179	81.9778	89.2686	297.922	208.771	228.378	90.7973	115.919	0	66.5445	194.552	237.335	89.437	77.3661	0	160.391	176.065	260.026	263.214	0	0	0	89.3508	150.165	0	183.147	65.939	237.238	230.824	0	200.455	199.604	34.9903
		344	1532.42	134.125	137.209	124.501	112.864	159.838	47.4346	34.7461	107.901	234.427	173.938	190.069	218.549	168.882	84.0939	48.8137	110.913	209.893	268.687	174.001	68.7101	159.474	0	59.1286	244.314	249.778	86.5505	76.9137	0	233.69	169.522	187.854	246.769	0	0	0	55.0096	208.856	0	149.162	30.2235	196.233	203.466	0	225.565	171.717	39.5738
		345	1536.28	123.459	36.1497	132.723	110.586	191.764	38.8138	23.6759	142.646	178.254	161.203	140.178	232.709	111.493	66.8355	65.6694	82.2073	175.624	217.671	182.551	132.667	193.42	0	125.175	249.101	297.102	89.5563	96.3541	0	127.842	133.615	245.561	187.714	0	0	0	64.4384	222.422	0	175.674	93.3691	226.865	173.573	0	165.434	125.725	34.1279
		346	1540.14	115.827	42.6447	88.5205	118.322	155.036	83.5915	0	34.9592	142.87	117.519	127.427	170.312	175.167	20.3819	0	123.784	265.602	180.215	257.559	119.059	195.555	0	122.442	112.24	249.103	0	114.995	0	202.359	156.634	210.112	179.756	0	0	0	105.843	201.384	0	175.268	80.032	220.128	185.583	0	188.935	139.337	58.4613
		347	1544	147.52	74.6713	65.9787	102.498	166.548	112.88	38.6966	78.5378	160.342	173.275	89.5629	202.855	148.404	91.355	84.1807	128.82	201.142	250.679	210.706	185.724	217.099	0	125.635	119.952	182.202	25.9895	30.3273	0	178.917	174.603	200.751	243.763	0	0	0	38.7397	173.168	0	177.081	45.7964	233.615	209.573	0	139.827	196.615	54.9856
		348	1547.86	135.849	51.3235	129.47	112.804	190.169	148.874	42.0516	83.3599	195.052	199.179	160.391	206.181	144.408	63.1829	48.1666	142.663	262.242	203.291	205.841	94.9369	228.632	0	71.3084	237.748	229.051	31.6127	58.4695	0	205.863	182.96	285.049	275.419	0	0	0	144.284	273.102	0	179.444	31.3554	155.223	244.429	17.1496	223.462	200.328	79.6682
		349	1551.72	121.11	71.5511	90.9784	82.3488	139.205	122.766	0	90.1606	243.381	136.195	145.17	236.235	127.319	94.82	64.8427	104.324	273.017	187.582	161.219	152.449	207.514	0	140.573	204.129	252.486	48.5466	129.163	0	210.961	143.707	246.589	280.523	0	0	36.2455	85.2289	230.391	0	165.282	88.906	262.776	180.634	32.6407	225.412	164.642	55.7771
		350	1555.58	82.0476	57.0648	38.2096	63.0475	142.268	147.327	31.6749	63.5654	139.222	217.386	144.952	242.887	137.53	38.177	48.8194	38.1968	207.693	226.452	146.271	126.805	199.823	0	161.286	186.276	212.838	79.2828	21.9435	0	209.187	208.028	307.41	279.605	0	0	0	61.7462	233.184	0	184.301	81.5226	246.801	266.207	32.0841	177.363	119.174	87.1592
		351	1559.44	89.4553	124.76	94.5477	122.133	213.177	127.591	34.1215	58.4297	211.917	278.32	139.821	222.412	134.417	99.4577	50.8302	84.5632	230.2	191.786	141.6	143.359	195.482	0	155.904	220.416	303.492	0	94.503	0	205.755	114.366	292.128	299.936	0	0	0	83.1773	243.426	0	241.55	71.6015	197.365	172.356	32.5285	145.798	90.9091	45.2291
		352	1563.3	37.8177	136.047	72.1828	83.8354	123.312	107.031	0	137.256	129.041	181.7	108.314	215.018	140.235	67.881	39.2108	71.3636	272.723	203.216	146.459	140.965	238.538	0	119.304	201.393	277.056	72.4368	100.479	0	229.291	160.42	189.602	287.581	0	0	0	77.198	218.118	0	148.81	113.169	186.837	134.16	0	201.852	134.349	0
		353	1567.16	56.6327	101.416	74.7989	126.477	157.404	192.394	36.9867	116.995	112.216	187.414	79.0502	238.195	113.382	83.7445	38.262	72.6802	289.462	230.23	168.848	158.627	162.595	0	116.472	269.093	245.504	94.0995	87.66	0	257.897	127.757	235.665	265.436	0	0	40.487	68.0274	249.574	0	166.939	54.8202	286.686	119.978	30.6813	215.783	174.372	37.9503
		354	1571.02	56.4365	94.1349	128.317	106.41	173.802	145.032	38.1594	70.971	204.503	205.488	116.302	230.113	180.633	64.4982	87.7703	48.5794	277.755	269.488	97.6262	100.178	142.24	0	143.695	218.53	238.67	83.9691	97.9513	0	239.371	152.844	190.451	237.246	0	0	0	67.7528	235.4	0	182.265	97.6335	209.27	222.089	49.9707	189.473	168.881	70.607
		355	1574.88	30.5593	60.6227	133.185	145.732	178.566	197.388	39.5372	39.4723	201.318	176.084	83.1061	187.882	155.144	102.717	0	0	248.678	254.425	129.549	73.4925	133.571	0	109.37	289.487	218.567	125.053	64.1491	0	204.322	184.188	189.272	182.744	0	0	38.4646	86.0697	253.65	0	245.738	91.3341	215.793	117.29	70.4326	142.633	153.152	79.2331
		356	1578.74	98.0103	67.858	117.403	79.275	126.121	164.123	94.8247	103.61	152.537	175.805	132.698	206.898	88.1042	49.1692	43.6018	51.0927	261.171	205.742	115.903	108.653	119.985	0	144.888	221.799	306.531	49.321	101.855	0	207.09	90.0237	224.625	193.842	0	0	47.1552	47.7749	213.379	0	203.847	99.9441	226.484	140.989	22.9152	149.17	136.154	51.0861
		357	1582.6	70.0697	0	105.939	119.082	139.599	161.561	68.0437	73.1849	111.183	184.991	121.164	189.539	80.6917	65.765	54.1769	37.7737	276.953	276.141	171.18	166.352	124.843	0	163.856	205.335	291.565	53.0779	75.8842	0	220.495	147.74	239.806	244.45	0	0	87.9682	93.6811	171.852	0	139.969	45.9636	187.926	176.258	25.313	139.346	105.273	77.7901
		358	1586.46	128.513	64.1863	118.829	132.329	167.965	114.724	26.3523	111.17	185.218	185.827	165.881	212.803	93.718	73.2343	73.281	77.3126	253.053	212.827	89.1693	156.008	149.304	0	148.926	207.122	293.522	89.8358	104.765	0	180.309	131.853	247.939	209.723	0	0	66.9332	75.0221	168.686	0	162.767	97.5267	228.314	133.471	97.3705	187.08	119.41	69.1087
		359	1590.32	53.1043	132.128	138.079	106.965	157.728	148.233	53.5799	43.8724	278.396	203.449	152.334	193.613	63.106	70.6882	34.3391	37.2426	202.633	259.682	105.962	117.494	214.959	0	210.457	129.862	243.515	83.06	111.996	0	160.528	158.678	270.596	229.268	0	0	60.7992	107.146	185.76	0	153.224	63.038	253.776	189.407	27.2476	119.673	118.123	74.5092
		360	1594.18	154.227	188.284	97.27	128.313	121.45	128.326	54.72	148.386	259.44	217.879	137.918	184.431	61.6584	105.668	32.2183	38.5336	250.742	227.676	87.6967	154.796	143.997	0	149.641	193.729	257.982	84.1621	86.2261	0	127.461	208.829	299.292	206.952	0	0	55.7738	83.055	232.79	0	177.162	59.605	213.582	151.375	56.7788	86.2207	97.1284	52.4403
		361	1598.04	85.1995	137.011	127.47	116.555	129.416	141.797	0	52.3086	199.715	201.344	136.018	194.744	142.243	125.87	0	29.9315	242.076	156.754	93.768	150.536	138.406	0	145.803	191.187	229.174	128.564	94.4439	0	215.842	204.614	260.016	204.743	0	0	43.7452	105.287	220.116	0	169.388	108.016	239.969	233.454	34.538	112.148	141.406	65.3218
		362	1601.9	117.583	143.027	140.632	95.7985	177.796	124.326	23.7535	86.1446	208.265	168.952	101.966	161.644	166.271	115.729	19.3269	74.3475	275.541	196.086	88.7176	148.121	118.16	0	218.887	196.79	258.411	91.6301	125.953	0	188.104	172.791	177.806	184.939	0	0	62.0935	72.7238	153.891	0	167.801	67.1372	200.587	207.108	32.6248	144.078	97.3779	83.1796
		363	1605.76	62.2814	180.93	178.392	107.311	124.332	188.285	43.1464	58.2136	245.282	177.43	86.4094	177.374	164.037	59.8447	58.5362	30.8683	264.272	182.705	98.8098	123.847	87.104	0	94.7242	165.006	265.766	117.793	140.259	0	215.965	153.811	284.961	144.457	0	0	84.4481	69.4779	136.497	0	146.23	88.8062	214.694	213.082	66.284	109.785	102.803	59.1128
		364	1609.62	131.745	185.258	154.763	112.393	140.686	227.618	49.3946	74.5222	228.755	197.411	157.366	202.128	137.838	106.147	40.9465	43.1682	258.875	176.982	111.462	167.855	114.127	0	143.757	219.207	174.826	159.72	172.324	0	151.163	175.799	253.825	181.378	0	0	99.7295	60.2258	242.666	0	207.848	20.447	213.939	147.698	78.2323	104.661	106.642	57.2935
		365	1613.48	86.0788	165.528	137.371	134.58	127.305	233.57	34.7506	98.4909	242.597	146.113	169.891	158.43	138.347	155.008	45.1783	36.8843	182.585	201.066	58.3663	62.3372	165.368	0	111.609	291.994	270.125	138.728	162.139	0	176.042	116.256	252.864	200.597	35.5758	0	55.7161	39.0246	200.734	0	160.479	80.426	219.003	146.24	44.6294	96.3621	120.224	102.954
		366	1617.34	100.491	168.928	113.16	120.43	180.852	259.315	31.4129	119.67	221.262	119.237	145.656	152.982	190.998	136.896	56.0764	48.0756	180.853	237.275	59.6343	135.017	135.356	0	143.4	182.667	190.462	156.729	160.846	0	109.011	167.47	250.803	199.539	42.4526	0	24.2459	95.1084	228.962	0	116.886	41.2553	223.183	256.637	54.1827	121.675	127.342	85.4245
		367	1621.2	135.83	183.529	185.817	128.761	163.888	186.946	78.2746	83.5685	267.149	209.425	170.918	189.639	247.491	66.0162	31.7027	20.2687	150.044	174.545	83.8825	167.775	109.905	0	97.7622	229	180.783	155.457	139.464	0	114.182	106.743	245.16	214.137	40.7858	0	49.7999	100.264	264.655	0	123.954	35.9086	221.583	176.646	0	86.5552	139.604	110.755
		368	1625.06	172.354	193.402	157.616	144.15	137.696	201.683	65.6238	61.5527	226.324	174.722	216.232	218.151	203.15	118.191	51.0719	30.2215	162.579	179.934	61.387	137.254	99.5231	0	154.12	169.514	154.436	127.395	164.742	0	184.433	100.022	235.728	195.709	42.8886	0	87.3858	77.7378	206.893	0	149.966	29.7502	209.989	164.981	50.7741	138.304	84.7455	71.2898
		369	1628.92	151.4	180.04	167.901	147.793	102.042	233.972	89.7512	0	246.018	198.994	158.506	201.388	190.89	90.6481	60.7191	98.3706	192.788	110.752	66.2026	125.392	78.0221	0	151.407	151.779	153.89	150.074	133.978	0	125.694	135.36	275.674	198.985	0	0	37.2178	65.9159	217.77	0	117.394	40.068	163.137	231.948	32.6734	80.3552	171.161	70.2713
		370	1632.78	122.815	140.446	220.826	98.6007	157.183	225.127	63.4362	71.3574	189.063	223.917	135.875	219.102	191.063	108.436	21.8825	84.812	166.531	182.884	115.785	120.974	161.951	0	136.216	190.713	184.871	197.606	130.311	0	100.825	112.056	161.795	128.141	30.3863	0	26.167	47.9248	209.133	0	116.049	43.0965	234.996	194.595	61.7664	106.222	95.9312	69.7041
		371	1636.64	148.07	198.691	189.443	158.424	155.667	182.382	88.1807	108.924	280.482	218.102	147.471	199.851	113.642	138.775	89.6068	117.45	246.487	155.974	108.839	130.107	115.193	0	130.145	143.378	185.21	148.946	139.084	0	116.664	169.059	223.707	224.335	33.6844	0	58.3503	127.336	230.948	0	120.725	87.7825	208.788	163.131	57.4423	110.111	124.378	33.9011
		372	1640.5	113.529	131.905	186.234	160.865	180.138	160.713	42.253	73.8493	183.308	222.457	165.917	185.348	128.605	152.792	64.8363	81.0451	169.278	172.362	113.563	156.512	101.158	0	58.9436	153.473	182.935	152.381	187.865	0	153.871	111.084	285.643	251.869	38.1345	0	64.6505	96.8182	240.679	0	108.344	0	241.507	190.992	71.0483	139.645	98.3472	109.106
		373	1644.36	170.67	192.683	191.349	136.218	138.538	171.984	25.0532	53.3912	220.143	236.593	157.377	197.171	109.713	98.1781	112.247	119.523	151.98	194.69	63.2672	115.832	101.027	0	96.8952	186.065	76.5672	206.457	228.602	0	212.484	73.8008	188.527	190.093	0	0	35.0341	107.009	211.959	0	104.736	51.3168	209.712	219.358	0	135.754	110.217	73.6574
		374	1648.22	144.996	214.488	167.987	106.242	85.0069	137.712	88.5944	122.169	182.133	198.259	178.055	156.607	87.4427	172.544	81.4391	64.8995	176.341	194.254	58.7597	105.197	224.221	0	115.416	180.282	239.646	146.823	169.912	0	262.544	105.634	210.182	141.861	48.3133	0	16.6775	58.3609	264.526	0	95.1905	46.7323	235.477	265.702	58.6368	98.1409	118.3	27.9323
		375	1652.08	162.289	172.669	148.648	149.993	140.359	167.84	45.7465	116.011	267.528	228.41	112.531	212.555	136.309	86.2064	74.5593	108.264	142.76	140.271	106.381	107.435	134.192	0	125.006	126.001	183.615	224.531	166.871	0	212.34	140.047	207.616	175.121	64.1142	0	32.0935	97.1835	185.485	0	89.4698	91.0494	264.209	221.351	40.1746	168.124	131.877	40.6327
		376	1655.94	88.6516	119.84	152.035	187.186	172.868	212.032	31.5664	192.031	245.51	255.671	137.298	201.805	106.439	151.66	65.4396	88.7017	152.435	186.42	120.191	119.809	85.1219	0	69.5523	128.217	169.324	188.911	192.607	0	164.529	70.3036	229.94	218.692	72.2164	0	0	140.011	164.157	0	91.6527	40.3904	203.958	171.297	0	165.068	142.735	67.8523
		377	1659.8	165.364	196.794	192.668	180.322	43.0893	202.82	68.0536	62.3532	223.986	221.637	209.14	167.173	94.8933	158.99	78.098	81.1514	125.299	151.493	122.691	132.449	144.626	0	137.253	123.202	189.665	158.859	122.419	0	100.425	150.78	247.473	210.171	43.5009	0	61.9785	156.782	175.032	0	61.8116	31.6557	200.29	255.278	50.5685	104.376	196.74	39.7443
		378	1663.66	90.3851	149.243	149.236	196.929	99.0121	208.24	0	87.1525	222.73	209.856	144.859	220.805	90.2477	144.045	112.589	112.834	225.762	214.141	134.351	168.308	113.276	0	153.943	132.993	181.599	183.505	177.206	0	138.576	94.4505	173.546	231.214	45.3151	0	70.3186	63.6009	200.576	0	48.9267	80.478	199.846	190.507	65.2729	165.093	183.061	71.4003
		379	1667.52	128.107	158.505	155.028	156.6	155.211	193.78	53.1465	123.417	259.569	184.114	164.493	137.652	81.4477	176.42	81.7614	102.841	228.92	206.16	177.271	154.15	228.327	0	130.527	125.698	211.17	199.566	166.071	0	89.8971	82.2135	213.079	244.613	61.6927	0	89.8609	86.325	188.79	0	20.4992	103.125	201.794	183.606	43.6896	159.084	163.56	55.0886
		380	1671.38	130.923	111.353	167.567	195.085	144.4	179.839	0	90.8193	231.939	182.144	180.532	150.236	78.4739	186.643	58.6414	121.662	106.083	131.741	154.233	144.08	147.447	0	120.396	175.203	175.068	182.214	189.251	0	67.5299	63.2664	227.955	326.704	60.8545	0	31.3895	86.4074	249.831	0	64.7889	106.939	211.565	235.672	50.4199	163.425	158.01	78.9925
		381	1675.24	121.774	185.24	161.535	133.835	120.418	208.161	0	119.848	253.967	205.961	88.1684	278.446	122.571	146.062	64.4458	124.03	159.854	213.318	204.917	135.133	169.909	0	103.205	154.64	66.185	165.468	84.0959	0	106.688	148.355	197.079	281.971	34.0045	20.1594	19.1762	61.4072	200.175	0	40.9174	102.363	162.418	198.161	71.5957	153.467	81.7712	45.2544
		382	1679.1	97.6597	181.03	115.94	183.859	134.866	215.58	41.7915	55.4722	252.103	207.909	165.62	203.544	122.216	166.365	89.9489	180.989	154.991	189.321	119.718	173.343	164.706	0	81.3568	102.968	157.64	130.122	103.999	0	89.9752	107.185	232.255	201.872	17.33	0	85.1784	139.899	205.869	0	61.9704	100.186	179.374	196.977	29.3099	158.071	190.543	51.2992
		383	1682.96	102.732	155.317	119.385	102.753	145.157	163.567	85.3512	61.0364	265.284	191.449	161.807	177.476	110.742	200.365	71.891	171.803	92.5669	160.868	145.017	157.748	73.51	0	70.9407	28.1606	165.387	123.791	160.572	0	108.377	114.789	283.621	171.499	74.4171	25.6186	33.3855	62.9146	227.322	0	52.5468	76.3159	170.097	203.313	49.4276	157.213	188.619	0
		384	1686.82	69.6015	168.116	180.248	112.073	153.735	211.093	31.6581	80.2581	215.947	164.075	159.566	155.291	125.604	232.014	71.9214	144.426	108.428	180.792	173.846	155.306	150.109	0	91.0986	74.9416	92.6599	149.195	111.841	0	113.706	170.873	224.072	255.88	64.1838	0	60.5564	78.4752	148.01	0	23.9223	95.4647	118.787	161.932	43.8956	154.823	162.562	52.625
		385	1690.68	40.8471	227.314	150.441	84.2094	115.211	201.623	31.7508	148.302	252.526	187.398	123.062	143.421	122.016	236.251	77.3697	215.481	123.88	158.395	122.213	172.614	106.904	0	77.9371	102.189	102.211	179.079	81.8704	0	63.6274	141.788	179.214	227.508	32.1775	30.778	71.2836	106.516	201.418	0	27.5423	38.1102	182.248	226.32	98.4788	125.035	112.898	19.8975
		386	1694.54	65.3875	170.671	176.761	98.3506	100.556	216.914	55.9067	171.031	238.309	162.759	79.3681	124.869	122.549	199.846	81.6169	127.981	129.854	168.231	135.411	126.757	142.99	0	74.8102	108.102	142.583	190.727	185.518	0	87.8895	162.95	261.579	226.742	30.3007	0	46.8387	104.552	203.72	0	26.4828	28.4921	212.083	175.432	45.3754	208.34	155.34	72.6061
		387	1698.4	75.3617	159.172	194.963	94.3006	137.483	228.225	50.8337	205.638	287.835	141.238	172.607	135.648	110.354	188.285	56.6322	157.765	138.91	219.415	119.119	179.35	149.321	0	37.7584	115.45	116.19	166.413	131.859	0	72.5588	136.82	208.247	290.553	44.7497	44.4916	55.4571	37.273	192.97	0	80.8603	21.6555	242.013	65.5869	40.957	269.248	68.5414	47.9813
		388	1702.26	104.81	134.401	133.661	98.7612	77.1841	227.628	81.8879	161.763	217.73	253.258	187.874	129.012	88.0977	243.525	58.4181	161.257	136.388	143.794	178.664	203.12	109.295	0	108.778	163.239	92.1417	130.169	179.951	0	72.8624	136.722	194.621	305.533	36.8302	62.6891	0	36.2362	215.064	0	0	47.28	156.23	205.191	73.1414	151.235	81.6727	66.2436
		389	1706.12	47.1182	111.249	227.782	105.786	108.181	192.056	61.011	177.636	192.842	141.346	145.08	123.318	124.516	227.84	41.8139	71.7154	105.896	169.016	169.918	195.178	193.55	0	66.9215	97.8817	127.413	189.151	121.906	0	48.0651	128.807	226.433	207.616	57.252	42.7206	0	21.2009	196.76	0	45.7983	21.3515	137.856	173.48	53.9771	217.726	129.757	59.8869
		390	1709.98	58.6327	122.35	170.846	97.8563	202.692	188.528	49.5468	155.759	177.735	215.224	112.994	79.3215	30.281	200.69	74.0384	111.095	151.222	175.603	118.021	213.015	225.489	0	44.2047	56.1899	0	129.088	117.226	0	76.8993	129.052	184.001	286.766	24.4494	31.1769	16.4395	0	165.413	0	22.1315	18.2463	217.438	153.106	51.3446	212.773	146.564	80.3506
		391	1713.84	0	127.663	165.169	0	132.458	194.109	55.4451	152.779	273.071	207.117	123.113	108.54	90.4008	212.529	81.8862	124.348	49.5561	115.752	150.471	310.409	198.294	0	100.812	50.9148	75.449	204.89	121.776	0	85.8443	99.7019	219.479	255.81	0	88.9057	27.5876	55.9516	256.84	0	52.1717	26.3374	158.133	141.753	61.8957	155.853	102.315	76.6186
		392	1717.7	57.7951	110.584	182.594	80.5079	109.986	215.276	58.6717	121.645	179.2	180.691	144.466	147.462	89.8966	231.149	47.9405	123.87	30.0895	180.135	166.897	276.879	141.222	0	60.4465	90.3693	101.325	208.414	136.177	0	96.1856	147.672	283.513	249.642	44.8442	121.186	16.7818	24.2217	228.262	0	59.5059	0	179.677	187.381	90.4791	177.352	85.9518	42.1006
		393	1721.56	45.2992	111.442	151.305	64.9491	118.486	218.526	38.3714	231.101	202.194	126.543	135.648	211.331	142.248	236.822	28.5828	134.009	68.9508	210.56	165.534	218.9	174.079	0	74.1175	92.775	104.865	204.852	119.004	0	42.7015	142.437	132.675	199.483	37.1592	78.864	73.6811	25.6468	256.806	0	108.462	17.0774	137.305	196.671	59.9764	242.512	120.3	0
		394	1725.42	0	163.545	174.217	56.143	84.9067	227.496	79.5483	202.955	203.631	227.969	155.659	185.161	108.515	275.411	65.1751	114.708	93.4215	130.054	141.448	287.337	120.288	0	52.4854	86.9069	79.4434	174.921	118.88	0	64.2274	143.845	237.58	157.474	29.4726	125.014	25.0213	34.6479	210.127	0	81.3227	28.3774	192.077	96.58	0	176.812	98.714	74.7779
		395	1729.28	35.4871	73.0857	169.388	58.5394	124.307	230.408	49.2636	194.634	147.416	225.458	94.0505	159.635	72.274	285.934	71.488	94.0302	48.8765	125.248	102.961	206.263	179.148	0	79.0939	116.294	128.678	203.039	102.197	0	51.0613	171.949	228.629	208.063	0	106.541	52.2801	59.888	284.877	0	64.1531	0	224.081	146.652	41.5395	172.57	101.512	34.3416
		396	1733.14	0	108.57	175.978	38.6205	82.8693	237.19	72.5569	240.33	206.703	214.294	103.635	90.9224	75.4449	278.133	48.7142	79.7422	142.429	107.443	147.237	200.251	174.192	0	94.5243	95.5485	134.512	182.347	53.4781	0	48.3681	192.513	233.861	171.989	26.6145	58.4481	20.7932	50.0473	189.815	0	148.889	0	203.62	152.054	94.204	145.337	103.929	30.4111
		397	1737	65.3574	162.025	167.013	0	67.3423	171.437	43.8525	177.891	200.467	197.826	132.015	139.101	69.4426	287.61	53.7922	37.6316	106.204	114.315	135.763	203.873	175.781	0	104.13	127.222	113.844	188.072	98.7828	0	50.9699	180.567	230.397	139.084	0	125.582	0	51.5661	171.46	0	120.64	22.1795	138.893	120.816	85.5926	234.382	131.773	64.7889
		398	1740.86	68.4972	142.788	147.946	0	63.5447	268.261	28.8099	242.766	190.976	240.731	178.77	179.764	66.2054	211.864	58.2829	33.4839	151.225	120.719	83.637	103.377	191.594	0	39.38	108.069	66.8962	172.939	138.796	20.8985	82.7239	142.056	251.681	190.491	30.7844	111.003	21.9399	73.4429	155.908	0	93.7677	26.2048	220.293	151.313	98.7202	176.978	88.5429	56.6264
		399	1744.72	51.0246	99.8097	96.7627	39.6236	75.7089	260.371	62.4379	226.994	221.344	182.292	75.3375	138.839	58.3963	277.531	33.9464	90.6323	145.566	155.525	91.1171	196.8	179.333	0	59.8128	60.9222	95.8345	226.16	125.458	19.4465	102.479	147.185	192.052	213.692	41.3716	158.139	31.1186	41.6632	199.153	0	0	16.0679	142.577	173.255	40.7772	160.36	118.067	45.1691
		400	1748.58	73.407	110.61	136.958	35.601	91.7615	146.689	59.3378	232.86	218.456	241.588	118.035	114.004	56.6809	295.56	30.118	104.477	154.257	174.036	135.593	207.973	156.512	0	88.1692	145.483	150.147	175.1	108.717	0	58.0611	111.877	208.035	137.842	20.3985	112.274	0	36.5459	201.372	0	60.6995	0	194.708	101.634	45.3969	192.045	99.5574	82.6621
		401	1752.44	112.576	117.31	124.58	0	124.96	239.845	0	278.898	183.639	256.823	90.8913	129.201	98.4502	268.371	32.2866	124.051	141.378	191.374	94.1602	223.756	141.116	0	56.5541	146.032	192.737	192.989	129.335	38.9971	108.047	243.191	214.796	123.158	55.4301	122.379	45.8063	42.8525	176.677	0	116.686	23.8953	231.392	113.671	63.3262	213.389	112.114	40.1
		402	1756.3	79.0663	110.036	156.65	24.5386	125.715	251.353	0	283.18	150.846	188.19	62.9934	159.63	33.0703	245.835	18.3384	110.126	88.7099	109.032	126.264	163.58	210.105	0	67.5081	68.0778	207.451	177.067	161.138	63.5354	93.783	204.373	193.296	112.101	60.2755	153.795	0	36.128	216.017	0	107.409	27.3384	186.412	113.953	36.62	215.143	140.632	36.1788
		403	1760.16	29.4013	109.944	61.4449	0	95.6682	288.683	34.4524	201.126	213.694	217.112	78.9103	151.739	87.7055	286.396	50.7427	78.3043	160.6	162.217	149.414	168.467	192.448	0	62.2135	135.112	163.071	151.813	138.604	68.9469	53.3331	153.397	219.143	165.167	48.9956	147.682	52.0011	30.5932	178.639	0	151.35	0	200.015	94.5646	94.5786	208.843	82.1049	34.2577
		404	1764.02	106.19	112.329	149.297	0	100.39	219.828	31.8804	177.437	145.445	213.417	64.2189	128.951	90.0855	282.602	88.2586	132.331	187.617	173.796	189.523	208.817	126.092	0	99.2108	52.8744	119.27	197.264	114.452	74.8747	106.655	163.384	224.723	159.56	40.8941	153.559	32.1077	54.4576	173.209	0	73.4285	0	199.948	131.899	39.2532	182.688	101.358	69.6901
		405	1767.88	91.3255	112.993	130.858	0	131.027	176.454	0	274.806	136	208.002	26.8026	120.204	58.5682	252.693	78.2844	106.524	129.024	186.974	142.025	142.861	201.25	0	58.8625	94.2265	194.139	191.429	87.2623	83.2144	62.8208	136.363	222.93	126.731	67.9796	179.564	59.2628	47.3077	142.538	0	80.2259	37.0977	214.325	115.39	69.969	178.899	142.655	47.982
		406	1771.74	57.181	70.6693	119.177	0	142.277	141.492	17.9459	234.072	165.651	183.106	95.5222	102.952	115.205	235.775	36.0419	138.823	105.137	163.01	147.068	204.929	122.491	0	33.7443	138.241	142.467	108.361	111.456	110.682	63.6708	219.522	190.148	107.053	64.0985	125.772	54.9625	69.5967	133.662	0	140.315	39.9467	211.449	91.0495	74.2124	209.684	121.95	36.0959
		407	1775.6	71.2992	120.559	106.683	29.0473	85.256	254.125	0	240.533	148.23	185.083	57.7909	191.965	64.6414	277.916	66.9762	99.5558	130.988	133.835	157.744	179.497	137.364	0	104.48	124.537	141.652	116.052	131.588	129.836	105.739	174.463	223.289	198.258	52.3964	166.889	32.3748	77.7727	121.364	0	124.379	48.4872	242.553	126.066	47.3489	209.816	130.976	0
		408	1779.46	0	118.123	97.6757	0	178.418	159.559	21.4804	207.892	83.5243	230.617	51.1133	175.804	106.685	288.875	35.9472	96.4061	177.973	149.171	170.609	164.873	122.449	0	90.251	145.507	146.579	164.305	163	110.129	104.022	144.178	179.061	126.898	58.5744	193.17	49.1502	29.3892	114.956	0	101.922	14.9943	148.9	149.173	0	215.102	100.679	36.2042
		409	1783.32	88.6311	98.3107	109.773	0	153.066	203.796	0	175.387	113.85	172.343	49.6374	153.865	60.1843	252.685	58.6226	74.749	42.2163	169.057	201.23	175.959	170.702	0	110.5	142.005	162.228	113.39	169.748	79.0414	115.312	198.433	249.76	189.42	78.9194	193.064	35.9696	74.9537	112.378	0	158.152	61.9044	172.595	151.988	28.8306	195.032	102.866	18.4229
		410	1787.18	66.8037	127.828	130.06	0	111.002	228.05	40.0674	165.759	148.275	166.08	46.0747	82.9972	101.139	284.692	18.5484	107.988	205.266	227.07	189.592	167.437	127.652	0	124.644	215.213	167.464	116.824	198.438	150.742	94.2113	169.263	315.524	121.845	74.8204	183.407	38.7689	66.7829	113.792	0	136.733	75.6432	193.364	112.457	23.0847	196.213	116.172	21.1349
		411	1791.04	62.216	146.679	103.678	0	49.7349	187.74	53.0125	220.075	223.684	145.396	39.9061	114.661	107.538	309.261	73.9755	93.2687	188.637	157.401	199.333	185.035	122.843	0	23.369	178.425	176.753	114.038	184.686	114.748	78.0186	172.33	228.727	47.1904	103.727	189.377	0	55.3874	68.6539	0	80.7954	56.3457	225.937	141.76	43.4451	193.595	148.054	25.6475
		412	1794.9	59.9246	151.945	158.178	0	137.245	169.789	30.223	170.759	220.127	160.162	92.0491	119.965	66.0702	229.285	54.5312	107.458	98.586	183.563	131.314	178.362	132.919	0	50.2422	226.269	227.433	142.378	154.182	144.831	68.2358	143.215	175.646	115.085	85.3658	196.33	29.6512	100.497	82.4095	0	92.3604	38.3411	202.485	103.385	0	183.703	140.333	65.179
		413	1798.76	74.3028	174.248	140.677	0	88.683	148.484	43.137	180.114	160.714	217.059	21.7559	97.3501	141.926	305.56	57.2929	52.1017	120.07	234.307	155.148	168.651	102.242	0	71.3836	198.143	109.968	125.376	131.675	123.814	148.791	151.569	238.586	157.315	168.214	163.78	30.0322	63.7658	114.947	0	113.081	47.6196	184.387	115.474	20.7408	277.088	135.587	0
		414	1802.62	0	124.528	195.13	0	109.056	130.805	24.1702	201.765	151.382	232.245	43.3039	52.6864	163.61	269.042	45.9075	114.641	198.313	181.971	164.826	194.227	116.997	0	28.9603	185.25	180.011	92.1408	125.375	136.319	116.866	210.487	246.925	104.741	164.489	172.97	0	74.2156	103.636	0	36.6632	66.7876	200.438	96.5983	0	230.332	171.184	92.6565
		415	1806.48	68.5601	98.8012	58.655	0	102.783	100.948	59.261	232.971	170.11	150.988	120.4	118.015	108.956	248.502	86.0789	104.472	119.506	217.712	206.218	138.789	113.144	0	78.7829	163.786	139.162	41.6993	116.051	158.318	121.798	139.059	195.358	183.685	169.602	136.237	14.1973	47.5743	108.245	0	126.361	67.6199	203.303	53.7258	47.2251	227.012	137.309	45.874
		416	1810.34	96.6149	187.465	80.3276	0	64.0718	155.108	89.3932	216.487	211.217	160.004	74.1517	104.778	152.293	224.065	34.9146	95.3058	34.9412	137.297	178.829	145.197	83.7198	0	93.1117	148.872	166.114	81.9004	129.322	121.326	87.8874	124.116	276.624	167.664	218.48	166.933	33.725	45.0903	90.1621	0	110.093	64.7038	179.938	115.539	36.2329	144.229	167.608	50.8684
		417	1814.2	29.449	170.84	104.423	0	55.9702	191.894	68.6183	233.575	195.74	193.195	69.4247	104.712	156.909	227.479	34.7772	105.776	136.582	202.32	200.741	126.571	107.692	0	105.155	203.505	147.496	82.2913	109.318	137.891	99.0957	126.958	274.552	164.134	162.43	122.704	0	32.5211	114.266	0	133.377	69.0274	271.733	76.0756	34.061	232.44	133.704	113.009
		418	1818.06	134.54	126.847	56.7547	0	70.1954	165.116	98.6814	146.675	199.316	200.316	79.7935	151.704	159.225	211.424	65.1695	122.06	118.667	163.81	127.58	78.8325	132.788	0	126.147	196.617	117.024	77.4803	93.7792	138.289	174.271	122.261	239.607	134.534	137.463	228.984	0	0	93.9136	0	139.975	78.7432	137.468	93.0657	44.3975	214.849	113.793	66.5102
		419	1821.92	57.8149	172.129	70.6267	0	0	162.637	83.9144	153.175	137.196	202.252	103.459	111.673	127.409	258.011	51.7308	124.94	18.4555	168.363	172.481	72.1332	124.797	0	95.2489	146.827	187.184	20.4293	68.1443	140.493	108.5	196.446	293.896	169.304	162.455	130.056	14.9678	58.5653	99.2817	0	119.273	55.9499	192.245	110.092	25.0854	145.376	119.971	29.4543
		420	1825.78	67.0518	174.894	95.7293	0	77.2889	100.361	31.3482	166.482	183.855	214.237	82.2898	92.5677	119.157	261.274	36.451	148.978	75.786	211.74	105.431	53.621	113.618	0	113.359	174.134	147.347	24.8656	105.832	97.41	171.91	122.17	324.974	154.627	160.763	179.194	0	36.8479	90.742	0	149.582	26.396	140.847	111.083	29.4474	179.52	144.954	43.9052
		421	1829.64	0	156.036	30.4164	0	132.839	155.98	84.2143	164.348	107.732	184.812	33.7645	119.094	129.332	254.288	31.0232	142.695	108.562	176.854	149.108	37.3843	50.6209	0	108.222	209.705	120.898	45.5695	115.384	194.63	168.895	167.742	196.326	137.373	210.223	212.732	17.1188	44.0889	80.6887	0	125.222	58.1773	211.864	128.987	0	233.287	135.512	72.5005
		422	1833.5	0	143.911	69.4823	0	122.584	163.293	107.539	116.518	171.268	202.857	21.1912	80.7907	188.839	231.956	55.8731	96.6571	102.038	192.822	150.819	128.968	42.765	0	99.1333	190.257	132.77	43.1494	141.15	151.308	150.16	187.391	284.799	66.7119	162.537	236.756	52.3027	27.0529	90.0455	0	148.621	86.2542	94.4943	155.474	100.559	129.017	166.232	77.4344
		423	1837.36	31.9481	139.457	69.5008	0	79.6447	125.081	81.6373	159.046	129.746	220.332	54.4165	104.364	182.47	203.122	0	142.02	87.5048	73.2615	204.276	151.907	208.819	0	86.5053	176.146	94.6037	17.1722	177.253	153.813	149.825	174.791	328.183	156.562	180.167	276.687	0	0	51.5564	0	100.867	103.595	122.98	100.483	48.3822	210.6	158.487	33.6083
		424	1841.22	110.654	166.687	42.4681	0	205.576	161.966	63.5057	107.627	161.359	223.924	55.2825	92.0079	65.1791	139.071	31.9359	63.7013	121.801	172.949	156.404	120.73	172.522	0	87.9808	206.367	112.688	69.2739	136.642	174.33	176.6	156.553	272.119	138.362	169.315	196.471	0	30.9352	106.314	0	145.239	84.2994	131.776	89.3361	24.7704	155.359	134.544	108.504
		425	1845.08	95.4896	61.0528	119.387	0	134.745	140.611	162.44	146.785	216.16	184.17	49.3686	80.2618	146.628	201.569	17.9472	76.724	121.001	203.535	67.6939	71.9986	189.894	0	95.0549	182.108	159.451	88.4311	141.147	125.327	130.758	191.466	209.954	166.185	177.798	244.551	0	0	110.685	0	51.6053	45.8263	177.041	94.1166	60.701	188.466	146.041	93.6702
		426	1848.94	82.1711	142.014	73.1495	0	182.256	110.904	87.3128	169.862	182.707	227.674	42.1227	93.0948	24.8354	157.933	24.062	144.951	81.9099	186.631	118.907	89.8592	100.897	0	96.3091	219.385	98.8542	82.413	120.192	88.8855	130.517	142.886	231.14	98.3668	149.123	266.896	0	0	84.5378	0	156.086	97.5037	130.342	98.7265	35.4402	113.974	186.801	0
		427	1852.8	76.2435	154.547	47.174	0	147.713	185.774	70.804	148.054	182.714	179.301	95.4793	97.8139	97.5249	198.114	33.0943	81.8701	92.0376	91.7324	136.526	124.605	194.599	0	117.553	182.143	65.9661	50.6314	161.135	172.28	130.512	223.184	202.034	152.863	111.799	180.87	0	0	28.6174	0	108.287	107.221	131.946	144.861	36.3293	173.479	134.845	58.7053
		428	1856.66	55.5267	152.255	57.0654	0	186.133	187.683	158.963	121.637	219.201	203.707	94.4466	135.476	80.5715	153.405	67.5665	102.789	155.562	84.2922	148.207	127.49	157.422	0	99.2662	250.13	95.4075	142.19	139.491	201.828	102.783	157.591	201.062	197.702	194.708	225.7	0	0	135.258	0	151.705	74.5381	188.665	77.3814	55.5249	177.556	143.865	0
		429	1860.52	60.7895	48.2986	34.0689	0	130.12	199.729	92.5892	106.807	190.296	264.131	70.2021	52.2639	131.383	138.045	71.1171	115.252	86.9921	156.286	64.8869	191.288	45.7193	0	116.948	170.839	100.114	131.523	138.333	138.556	138.485	197.497	258.303	210.505	199.459	230.104	0	0	99.8045	0	142.789	60.6307	120.745	80.7	42.7171	153.94	171.676	35.0101
		430	1864.38	69.5219	138.146	61.3364	0	148.526	155.605	113.373	114.476	159.517	225.644	54.9522	98.6277	131.437	174.911	55.9293	83.7401	121.899	120.865	122.557	182.957	78.8192	0	132.656	241.319	167.824	87.3095	79.2575	145.796	132.508	182.356	250.095	220.644	143.218	205.211	0	83.1065	94.2362	0	132.408	56.561	172.769	87.5243	83.4593	114.319	176.385	44.1413
		431	1868.24	70.7635	190.401	62.6074	0	171.893	121.677	143.381	118.441	122.617	236.406	56.7357	77.3289	85.5812	109.697	30.2762	132.35	147.277	61.5582	141.255	192.958	84.5229	0	121.896	258.943	117.26	40.405	121.557	104.515	125.885	166.76	130.394	214.134	161.889	279.803	0	35.3968	39.8938	0	121.463	65.7583	138.816	107.064	45.279	141.323	137.421	41.395
		432	1872.1	59.5622	117.589	59.7886	0	80.7877	130.496	109.479	73.2734	174.479	209.27	49.9572	97.7487	134.599	104.687	51.6635	131.205	72.4308	75.4944	129.122	161.536	87.6658	0	114.925	101.076	124.489	93.4283	177.586	140.292	217.544	134.233	112.168	154.873	162.476	258.223	0	0	76.5595	0	19.7557	66.5014	185.266	112.994	46.3608	156.249	228.242	52.4428
		433	1875.96	76.0021	96.0344	60.6771	0	169.013	204.505	105.017	146.215	165.801	274.953	0	63.1535	160.14	114.432	19.447	149.284	108.814	109.648	91.2091	78.9697	105.692	0	100.926	187.762	85.7069	119.24	152.734	180.298	210.859	151.809	164.361	206.822	191.712	269.461	0	0	65.1578	0	228.816	78.7797	193.446	130.239	27.5627	77.2597	215.182	0
		434	1879.82	68.298	176.501	74.3704	0	153.929	176.67	97.6391	224.186	188.522	183.367	0	84.9776	111.523	91.5826	35.629	106.528	92.5342	176.511	111.067	129.971	83.0619	0	118.756	171.635	129.525	94.3831	209.287	171.438	142.834	101.29	220.873	183.232	124.493	208.684	0	23.9649	99.5574	0	32.5615	87.9913	192.073	86.4007	58.7368	67.5869	144.07	51.643
		435	1883.68	86.5455	217.309	87.4981	0	101.283	164.372	140.102	204.28	192.235	197.108	0	86.5216	85.076	111.63	27.1067	152.48	62.1292	254.94	158.591	181.248	109.62	0	113.228	247.925	160.918	103.543	145.213	239.888	160.894	94.0202	251.289	189.393	228.457	214.086	0	0	110.025	0	99.5077	113.857	160.047	88.975	34.7623	108.702	154.696	0
		436	1887.54	78.5018	155.396	63.5087	0	127.556	146.85	203.926	154.398	179.596	228.912	44.5366	84.6331	140.938	114.259	50.4332	171.909	42.3755	138.31	67.7068	189.31	89.8886	0	149.659	173.488	117.242	114.905	141.909	146.323	116.201	122.84	121.195	120.491	228.575	213.755	0	21.2162	65.7598	0	131.924	64.7256	202.976	154.768	29.428	137.507	191.589	27.3116
		437	1891.4	55.3127	109.908	70.791	0	109.839	147.107	164.426	170.917	131.748	216.112	40.4636	85.2788	54.9476	78.1705	23.4281	165.486	32.7251	91.5976	136.753	179.371	68.3771	0	140.172	204.913	187.16	93.0218	131.853	176.171	189.228	96.597	135.936	177.02	119.788	213.844	0	0	85.4325	0	170.81	85.8897	155.678	151.699	89.3388	126.503	141.118	0
		438	1895.26	96.5434	118.515	43.078	0	184.99	220.775	131.193	111.345	183.581	210.803	49.5376	73.1615	86.7655	91.6569	32.0562	66.4635	0	101.561	139.607	122.413	109.706	0	152.106	186.137	108.383	55.8297	155.226	218.309	187.133	109.521	129.577	189.942	112.929	213.943	0	0	70.3681	0	156.422	82.3991	112.962	125.676	49.7491	127.432	135.209	0
		439	1899.12	83.265	107.505	86.8068	0	162.256	80.9103	231.143	187.462	154.474	200.425	70.9017	89.5069	87.0986	59.0772	89.472	58.846	127.001	72.2637	133.543	143.828	74.3877	0	134.506	171.763	166.1	37.3088	148.089	226.973	201.753	153.67	174.674	180.739	181.891	216.938	0	0	64.9295	0	98.7048	61.8907	141.728	135.258	47.9166	118.367	93.0266	18.7681
		440	1902.98	71.2309	146.48	118.049	0	142.403	163.968	188.321	125.915	175.322	191.091	23.8393	110.511	92.6019	63.6498	36.0248	190.745	71.5238	55.9981	151.476	117.199	116.196	0	78.7932	137.436	137.899	76.7262	138.859	173.873	183.896	151.704	176.397	123.013	174.321	222.221	0	29.555	65.0532	0	125.761	61.8653	145.835	173.45	54.0825	131.887	140.083	36.8232
		441	1906.84	87.208	67.1858	65.3668	0	157.405	194.36	120.528	132.351	184.798	207.263	0	85.3006	141.788	63.4688	64.0511	177.599	109.64	140.325	159.926	118.498	72.5601	0	97.0158	158.707	99.6639	90.1822	125.583	171.363	146.748	124.067	122.48	222.597	177.761	313.416	0	0	52.4483	0	48.2542	59.737	114.623	130.189	64.8448	163.248	114.405	0
		442	1910.7	33.9321	108.588	110.428	0	98.2945	102.585	98.5505	156.461	163.48	193.888	52.6633	114.032	130.518	43.3431	63.5869	165.731	155.293	134.794	165.586	115.523	44.72	0	124.681	151.653	100.736	105.487	100.218	158.149	138.842	118.23	132.013	213.72	137.981	214.547	0	0	93.5365	0	130.62	66.544	119.452	140.564	51.2081	138.439	141.649	23.6896
		443	1914.56	93.3605	115.997	120.821	0	137.638	206.325	126.701	174.984	165.859	166.913	0	89.4303	126.568	24.1703	62.9955	159.853	116.995	81.4262	159.678	125.892	120.666	0	146.579	181.727	117.8	55.1623	132.836	169.089	131.457	111.869	132.181	202.481	122.314	231.757	0	0	77.6831	0	167.649	55.7052	163.548	75.6157	26.6144	126.175	131.168	21.8057
		444	1918.42	39.0749	123.872	87.2896	0	134.55	168.666	183.877	163.728	184.422	217.137	49.8606	172.75	72.0234	30.7538	43.6393	233.016	110.206	63.3456	179.87	114.451	100.995	0	144.334	169.18	82.0977	112.721	158.948	120.087	168.017	179.455	102.363	168.359	209.915	218.73	0	20.4603	110.485	0	52.1379	76.2435	141.066	104.038	27.3972	123.396	126.901	31.3339
		445	1922.28	50.5086	95.9251	101.167	0	134.183	189.835	132.39	117.054	203.158	239.194	65.9184	123.14	64.74	22.0762	63.4863	189.563	91.3125	195.559	129.901	151.002	71.4644	0	136.196	156.185	72.3242	87.6911	141.78	155.749	169.389	140.264	182.244	113.534	148.679	190.372	0	39.0405	89.0429	0	30.6648	85.2981	168.859	129.143	0	161.847	143.582	0
		446	1926.14	47.7986	126.112	110.528	0	111.992	137.307	161.807	160.427	175.33	214.281	0	157.448	83.273	49.2676	63.9044	97.5859	86.0229	183.034	205.931	154.264	48.2632	0	143.253	202.888	113.52	100.909	178.573	216.804	187.133	121.407	162.903	198.054	179.237	207.562	0	18.0213	110.525	0	156.36	89.2199	116.766	168.353	0	115.947	120.319	19.6375
		447	1930	56.2559	154.146	125.389	0	119.372	146.207	169.206	217.563	114.179	233.398	48.0461	135.443	52.4629	59.7296	41.0926	157.748	87.3395	105.45	170.221	117.808	71.41	0	135.322	170.424	120.916	76.9906	193.632	207.527	139.828	137.084	131.118	205.716	176.273	164.945	0	0	121.544	0	250.097	51.0954	176.168	75.1105	67.2882	113.391	142.787	0
		448	1933.86	42.3649	132.027	111.096	0	153.459	125.063	101.036	165.23	119.072	263.145	18.0236	117.566	91.6236	51.0624	35.4034	122.675	79.9137	173.522	167.588	177.17	47.4617	0	152.328	193.475	121.114	118.455	153.177	158.069	193.336	135.313	93.9873	151.93	233.079	249.652	0	35.0732	109.508	0	97.5025	83.7626	195.085	130.187	34.6546	193.173	131.038	0
		449	1937.72	83.6618	91.5695	129.584	0	128.611	174.529	150.652	252.531	102.982	294.189	38.2646	118.43	92.4376	61.5155	49.9572	105.603	71.3557	116.723	188.26	132.837	112.825	0	110.997	225.06	119.878	73.4324	184.249	155.205	130.591	142.078	82.1755	155.405	89.2752	263.465	0	50.3258	86.7507	0	192.205	63.4929	156.437	106.461	31.7943	171.153	107.887	0
		450	1941.58	0	104.815	101.983	0	85.0804	116.821	49.8357	245.079	203.39	250.449	38.968	107.672	75.798	0	38.2092	128.488	91.7602	151.648	191.817	116.801	86.4331	0	147.665	183.673	155.34	98.1047	171.211	223.833	161.44	174.153	164.681	161.544	179.438	284.374	0	35.521	96.1293	0	119.884	107.023	178.516	117.121	45.3808	129.836	122.595	0
		451	1945.44	59.4103	107.518	116.411	0	187.684	181.413	82.5471	178.181	118.654	239.156	58.3723	123.524	93.0515	27.4168	37.7512	103.165	114.048	62.0924	156.448	137.256	41.8416	0	179.075	212.991	87.5533	80.2033	143.481	198.889	89.882	122.134	147.897	187.396	177.837	284.596	0	23.4146	165.734	18.0736	184.463	93.4791	148.191	154.94	0	137.573	119.792	0
		452	1949.3	29.6139	117.208	135.284	0	141.085	155.632	128.866	262.141	100.594	233.882	21.3797	134.347	103.575	16.2101	43.9991	120.788	55.6474	152.957	153.892	129.694	95.1165	0	139.881	253.068	144.655	151.642	114.45	234.106	91.673	183.569	154.273	118.055	123.305	254.83	0	19.5776	134.549	0	158.178	114.388	70.3734	130.179	57.4096	178.872	110.943	0
		453	1953.16	0	154.027	107.559	0	84.0158	79.7758	80.4277	200.238	83.5706	194.445	68.6486	95.0664	106.151	16.1242	52.4936	132.649	57.7721	93.2273	149.5	123.387	71.3773	0	220.496	239.135	102.404	91.4465	82.4425	263.717	88.3051	170.243	142.789	168.583	262.636	271.02	0	46.2025	146.509	0	165.693	100.533	108.635	152.726	0	184.929	153.224	43.8026
		454	1957.02	0	119.827	97.8626	0	173.163	138.052	104.146	223.186	132.657	173.667	59.423	124.811	0	35.6631	62.3942	52.9123	65.4409	73.9914	173.778	155.182	51.6513	22.6126	132.426	223.137	143.671	146.867	139.569	235.779	109.969	164.841	135.44	175.867	204.737	287.079	0	53.9878	82.8365	0	130.825	107.692	178.698	100.303	0	123.821	32.2852	0
		455	1960.88	23.2319	51.4148	205.221	0	119.104	163.403	97.8193	222.283	148.462	280.989	91.5012	113.716	73.6602	72.8206	82.153	65.2146	96.995	124.918	201.151	171.648	60.1345	0	94.9313	155.437	106.586	114.914	106.517	265.08	139.32	116.678	141.532	172.83	163.21	268.462	0	56.5121	124.866	0	134.97	135.943	128.946	92.7848	46.0348	189.808	113.41	17.1224
		456	1964.74	41.635	75.2855	145.127	0	120.454	118.004	54.2311	234.595	110.933	276.423	47.806	78.2797	135.88	0	34.6005	98.5181	77.2795	58.8803	237.271	228.882	67.2476	0	130.215	226.635	143.784	129.643	125.864	178.156	190.674	105.316	180.785	189.902	226.807	320.347	0	29.9846	105.211	0	95.1684	123.622	114.016	145.937	69.4661	204.043	98.3304	20.7206
		457	1968.6	0	49.6247	157.265	0	106.378	149.467	93.4094	191.287	139.203	251.199	109.565	129.63	101.375	79.6162	16.44	43.8632	59.4939	81.5328	170.571	203.988	52.5774	0	139.303	152.213	122.943	112.497	116.938	187.266	145.014	153.291	205.279	191.355	300.069	273.196	0	30.6429	134.396	0	107.369	138.321	98.3125	41.0832	55.7434	195.529	129.209	0
		458	1972.46	0	154.338	189.372	0	93.7811	116.326	125.22	246.148	83.9109	214.484	121.855	109.933	112.185	44.7733	44.0085	115.359	52.5093	119.01	235.75	181.839	69.0823	0	138.715	222.904	146.684	92.5642	149.727	214.798	139.041	137.4	158.414	139.951	189.71	239.152	28.869	49.9802	129.121	19.7512	124.569	112.346	116.082	174.476	72.1818	156.121	70.0772	42.575
		459	1976.32	53.0114	65.4565	177.812	0	97.0639	71.8907	96.558	209.346	150.76	202.287	124.945	139.843	103.634	58.861	25.121	90.1646	28.3806	107.167	207.498	252.403	80.4045	0	117.559	185.934	155.744	88.7562	119.996	177.247	110.819	108.474	193.218	223.188	226.794	261.343	0	46.8216	147.534	0	189.39	124.657	89.985	176.385	28.706	205.66	108.136	55.2203
		460	1980.18	27.6394	97.645	157.723	0	172.199	128.879	69.9985	169.997	207.904	198.623	123.845	121.686	86.2784	60.2468	45.5072	74.6337	26.8351	76.5013	206.346	143.629	67.2586	38.9552	93.9075	174.822	110.376	154.605	86.5067	166.438	133.524	138.312	176.823	231.811	145.161	201.781	0	96.8638	152.518	55.5188	154.426	116.853	111.847	165.326	19.4727	247.259	79.1973	19.0539
		461	1984.04	22.6969	81.142	171.627	0	209.697	62.4131	60.0549	180.317	143.522	187.75	117.731	131.381	78.0713	51.1021	0	80.18	57.0781	112.276	216.824	213.931	30.7201	23.1227	80.2709	117.851	99.3365	138.443	132.253	196.722	193.293	139.226	185.209	243.029	146.397	237.885	40.1372	103.64	96.4708	0	233.445	108.814	125.007	125.928	0	201.349	42.121	37.1115
		462	1987.9	20.6455	43.4903	183.804	0	169.754	99.1217	42.2701	191.913	153.589	187.162	105.861	84.6253	78.4724	54.9823	0	82.4877	20.8013	32.5082	212.053	240.09	54.5784	50.5139	50.0674	198.541	125.644	110.737	109.266	145.239	193.216	155.695	138.238	226.535	171.534	144.667	35.2442	61.6446	57.8879	36.4501	213.404	108.487	137.658	133.037	51.1431	189.999	94.6037	21.4916
		463	1991.76	0	103.476	138.77	0	236.147	123.484	70.8642	237.372	221.667	214.29	171.6	164.278	124.138	84.3438	0	125.438	55.4217	87.164	192.279	223.995	55.9213	34.6355	101.622	192.531	98.1104	62.9008	90.5973	194.161	209.035	138.433	198.088	212.995	185.878	206.853	0	17.9987	182.101	49.105	126.813	107.421	131.366	144.789	0	162.878	63.8229	0
		464	1995.62	0	112.958	188.512	0	214.392	154.205	70.6868	167.448	160.429	192.441	142.724	152.665	140.423	95.7665	41.6655	51.5478	39.5116	100.968	265.525	232.542	67.6991	0	94.5429	177.246	125.976	116.933	64.5569	155.108	200.128	164.938	200.175	253.068	266.056	249.853	22.7689	52.6272	161.991	111.439	76.542	100.039	108.172	165.898	88.0611	151.104	95.6288	43.7996
		465	1999.48	0	92.1878	211.565	0	211.42	44.0996	80.7462	192.794	130.947	261.413	145.068	147.518	105.711	71.884	0	81.2554	94.482	145.632	227.123	176.693	85.5378	43.6522	98.1376	206.192	111.248	78.1986	92.9648	145.745	209.639	127.318	187	159.577	207.813	233.781	41.7846	52.49	178.046	97.4778	129.279	88.1856	143.834	167.364	103.829	178.314	84.4377	94.982
		466	2003.34	0	156.116	189.041	0	156.858	109.335	80.9747	211.834	187.32	248.458	182.427	149.167	202.588	107.307	0	149.357	50.826	214.33	226.418	219.334	136.825	48.3908	0	137.522	138.587	68.7655	106.097	211.659	145.415	143.939	224.378	185.506	196.244	245.953	0	86.8989	134.981	63.0022	129.044	117.601	109.513	197.772	104.807	77.3982	46.9791	51.9424
		467	2007.2	0	119.208	158.99	0	167.961	158.747	0	222.545	209.351	256.86	143.866	70.8984	114.143	82.2097	0	79.3856	35.0941	127.173	185.862	154.704	167.436	54.4226	124.289	83.9897	97.4845	108.034	86.7351	167.077	155.972	146.745	177.565	170.192	207.119	199.454	66.9258	23.3312	132.284	89.35	176.486	61.2142	142.055	160.491	101.745	128.012	87.8074	42.2696
		468	2011.06	51.7643	106.102	188.419	0	164.269	125.203	57.9065	219.958	219.016	279.674	189.106	144.965	63.3155	62.7892	0	109.659	32.9566	129.473	209.086	180.898	75.5814	17.7524	132.219	129.465	120.918	33.3248	61.4548	169.876	170.141	185.894	252.533	212.579	122.345	263.668	39.623	50.9485	131.205	31.71	92.9535	85.7038	129.247	161.759	118.151	245.488	36.0816	50.1698
		469	2014.92	32.9598	110.578	187.343	0	141.669	125.587	40.8807	189.646	186.025	255.104	182.253	175.294	41.2896	59.8149	34.6989	117.193	31.3842	183.643	269.85	69.0599	57.9168	57.247	73.6423	182.522	129.791	69.937	162.726	160.707	207.987	175.129	232.051	197.483	228.846	182.758	25.6862	73.8323	105.539	38.7873	108.682	93.8789	142.643	113.352	152.926	172.21	41.8285	47.6802
		470	2018.78	66.7058	145.139	175.969	0	98.2417	152.519	75.421	127.174	152.092	266.774	194.918	146.021	82.5582	45.6783	33.249	90.3316	91.4765	164.672	260.246	107.357	83.3942	26.8774	108.78	129.448	150.737	75.6635	104.101	169.784	184.712	147.786	187.569	118.052	170.017	222.956	45.0578	77.3973	99.4094	91.9168	94.0538	78.8136	151.554	156.761	84.0822	207.223	47.767	58.4418
		471	2022.64	49.5662	62.2538	255.331	0	191.984	127.647	65.2781	176.738	190.286	208.896	220.508	138.923	102.198	66.1682	22.0623	121.13	21.0449	209.123	264.923	187.97	64.0617	28.8385	105.081	101.152	84.9942	104.226	114.344	161.1	239.674	200.313	190.806	211.146	194.628	192.345	42.5331	84.1402	85.8785	71.22	160.147	118.924	129.884	222.845	89.487	215.535	79.0768	113.782
		472	2026.5	29.0603	119.193	218.618	0	178.932	112.347	76.3012	165.046	204.529	253.769	227.827	119.637	124.772	0	0	87.9722	0	161.228	262.959	163.039	95.7523	28.5902	114.401	156.119	66.6902	111.495	105.091	196.71	242.742	152.761	185.713	208.82	167.346	204.652	24.7754	47.4112	103.438	88.8822	21.2038	99.4603	159.124	151.937	158.881	200.706	75.6706	95.0577
		473	2030.36	0	151.084	158.424	0	126.667	88.1147	74.3261	199.422	172.815	248.628	149.661	208.581	58.7383	123.227	40.9977	106.428	35.8685	122.838	121.843	156.975	109.76	24.558	140.273	191.028	66.1363	103.283	61.9873	57.7088	197.212	191.423	218.937	216.019	108.852	167.098	76.8557	71.1474	87.9222	65.0682	112.494	87.9289	102.729	168.368	136.517	185.422	27.6134	124.933
		474	2034.22	35.2948	148.935	202.954	0	106.384	111.887	46.7739	137.644	207.916	280.08	141.294	108.798	135.38	140.05	0	85.2907	59.052	145.038	220.827	167.157	63.3053	56.3586	140.385	84.5218	128.309	30.6288	46.1221	137.957	245.017	185.137	179.133	253.833	216.865	198.019	56.0855	37.5894	63.2769	25.5848	113.679	112.661	161.803	156.786	197.262	140.39	35.8257	152.108
		475	2038.08	49.9095	138.27	217.946	0	61.7961	125.789	57.627	194.659	154.491	239.616	221.399	116.814	75.4612	82.1989	24.3003	28.2917	27.3401	161.349	160.15	190.89	115.431	98.3961	65.2414	86.1199	73.6298	99.8528	73.8047	116.807	182.362	88.0299	259.318	215.262	273.657	205.458	39.2465	30.4255	156.241	57.6338	45.0819	119.013	132.754	184.953	148.039	163.532	38.7992	83.4499
		476	2041.94	19.7357	130.891	243.837	0	136.59	166.052	49.3232	166.97	164.663	229.56	187.785	162.637	133.236	74.0374	29.9316	114.906	0	197.354	182.317	183.154	124.247	39.4189	106.226	151.374	124.026	82.6331	80.3718	127.71	137.123	92.3457	89.1147	156.257	203.442	237.357	40.6891	35.4946	153.465	76.4195	143.382	103.833	175.09	164.652	195.159	158.743	108.004	126.269
		477	2045.8	36.1759	78.2848	225.595	0	129.839	140.667	70.3242	154.944	199.533	284.496	161.367	149.132	159.427	105.416	0	115.356	32.0133	155.297	160.511	129.682	91.827	72.0271	114.815	128.217	111.818	113.857	90.2003	120.648	154.531	164.996	195.489	132.925	228.56	226.725	64.5124	81.2438	105.768	100.335	108.034	78.9053	151.61	194.703	150.654	205.369	63.9619	182.348
		478	2049.66	23.0883	57.228	230.547	0	127.549	161.567	59.0718	130.257	275.772	199.132	145.207	126.575	116.947	148.267	0	66.4368	33.496	156.333	188.871	123.286	124.671	27.6523	130.809	181.195	118.643	136.789	82.7299	120.209	179.99	131.806	188.398	192.783	219.873	236.853	45.623	23.497	112.503	26.9136	93.8336	91.7663	123.27	158.649	135.764	169.117	71.6338	170.201
		479	2053.52	53.5947	114.303	196.15	0	167.34	134.321	63.4381	161.104	210.699	188.175	141.517	163.721	125.446	115.578	0	94.2033	22.5341	159.026	196.389	151.176	155.592	68.4239	80.5124	172.617	161.879	93.4815	87.1404	105.681	174.415	140.044	197.616	169.958	251.169	268.215	50.0453	28.8462	80.7856	65.3041	154.663	96.8476	66.5423	177.777	138.779	202.453	34.4463	153.795
		480	2057.38	0	136.683	265.266	0	64.1897	147.905	41.8156	222.599	253.613	162.429	143.945	190.448	111.174	92.1177	28.8655	128.96	42.45	144.956	194.225	135.496	180.034	80.1876	99.3108	215.053	121.587	71.8288	98.8916	103.787	126.271	116.177	143.494	120.402	251.72	239.883	33.3471	25.2448	81.0481	114.033	118.825	56.4177	102.775	137.224	163.848	196.691	83.4427	167.303
		481	2061.24	48.6707	139.419	225.316	35.3906	179.106	159.771	26.2997	164.061	183.728	198.463	120.411	176.885	111.637	91.7866	57.0921	130.661	81.667	163.458	170.959	203.307	189.507	62.3739	73.3846	188.689	138.892	128.979	75.9692	58.2023	159.248	148.301	208.678	169.192	224.042	238.099	55.0646	56.3857	89.9432	83.8869	173.777	60.217	98.3136	211.393	151.477	193.574	134.287	161.574
		482	2065.1	51.8998	108.982	205.171	0	152.684	121.952	77.5133	154.752	209.837	153.745	92.2818	104.002	85.9141	139.321	28.4189	139.79	28.6592	151.351	159.514	95.2517	116.686	92.6195	112.019	217.734	132.553	148.616	99.6826	51.7077	198.822	124.569	216.54	231.939	232.701	238.574	46.8012	55.0727	93.5985	113.542	163.909	111.181	96.7444	169.828	233.142	141.746	53.6829	184.825
		483	2068.96	86.7538	158.187	194.649	0	143.12	154.488	58.9097	129.37	177.081	142.635	138.726	181.229	85.7567	164.242	23.7579	130.209	57.2531	145.405	137.326	160.34	227.023	105.032	75.6795	143.922	121.132	97.3976	99.0914	74.6097	178.454	124.085	185.819	261.555	187.858	284.236	22.2878	26.3596	0	97.0492	150.738	64.9588	167.2	209.495	133.807	135.657	94.67	205.291
		484	2072.82	60.0905	143.621	171.64	0	148.011	137.478	52.8106	112.684	183.437	174.74	161.653	146.887	97.3319	152.511	38.2531	193.669	62.5031	121.801	129.183	134.374	93.9178	109.349	65.2052	192.316	129.069	47.8669	70.7977	31.5196	91.8831	99.6519	183.976	159.782	210.059	247.551	29.0091	0	35.1571	72.054	100.043	61.1015	136.643	175.135	179.915	140.517	85.1484	191.39
		485	2076.68	58.1771	127.786	162.35	0	142.602	119.621	45.7027	133.933	229.49	177.353	157.454	132.316	106.863	143.695	34.4128	93.9367	37.117	124.061	170.844	166.387	97.4596	95.3399	132.147	162.485	144.354	116.103	112.134	77.7338	110.2	147.314	147.512	204	199.308	243.838	33.6227	0	61.601	84.6375	141.566	95.2829	145.273	226.714	169.757	153.73	74.0992	78.947
		486	2080.54	67.377	168.24	260.636	0	101.645	150.251	63.5716	142.748	177.706	214.472	114.958	115.614	94.9703	130.899	38.797	109.088	42.8016	142.717	148.563	122.008	90.3495	61.0656	100.803	160.188	109.981	71.7689	96.2925	70.4105	124.207	99.2803	166.455	192.872	224.77	251.585	58.626	42.9249	38.9169	50.8966	151.027	82.0221	147.348	178.833	172.465	137.77	65.0405	175.267
		487	2084.4	91.1687	161.454	135.709	0	104.332	109.863	0	116.702	167.736	178.704	60.5993	160.248	83.753	134.343	25.4046	142.351	67.0352	180.412	149.405	177.508	140.019	66.4313	76.6523	128.056	128.522	122.343	97.4109	51.6728	129.926	153.743	202.645	223.608	243.627	218.422	36.9156	60.7012	0	62.0144	167.647	75.0213	155.415	202.877	213.357	180.237	85.023	218.12
		488	2088.26	101.199	87.1833	192.792	0	114.356	206.027	33.976	130.058	212.42	135.364	166.985	178.651	60.0434	117.126	42.6398	164.317	93.5901	128.341	144.858	186.145	116.914	128.726	70.9079	186.321	93.5933	20.6164	148.599	50.4207	196.059	107.204	154.927	158.543	182.361	262.81	34.2295	0	75.9486	80.0032	157.35	57.0496	92.5498	221.421	45.004	139.465	63.8086	203.574
		489	2092.12	38.7836	20.6384	167.282	28.1746	175.192	170.397	34.7223	44.2156	221.513	218.716	143.205	146.885	62.6569	173.974	0	108.271	54.6042	129.903	160.19	189.1	124.377	116.722	65.8798	144.244	123.156	68.4368	70.6154	77.0471	175.496	170.831	132.24	106.63	206.899	254.746	21.1932	40.0485	40.4533	60.0762	166.073	94.838	142.598	258.692	149.819	48.0193	135.803	164.157
		490	2095.98	83.6667	95.6706	189.513	0	191.708	116.865	33.0967	170.526	297.245	189.862	67.724	172.778	89.213	150.787	0	154.333	65.502	145.84	154.627	172.883	160.851	110.072	83.7151	124.115	120.987	41.9445	106.635	43.01	158.359	137.178	158.509	146.886	119.056	264.71	71.5151	35.4086	0	63.963	139.561	72.5641	140.25	252.679	193.344	154.099	192.912	126.24
		491	2099.84	81.1525	110.248	164.496	19.6314	136.779	150.852	0	178.745	265.596	164.554	125.491	131.692	67.4819	163.757	91.1171	96.7769	39.2321	174.559	117.183	177.366	106.121	120.341	51.5575	127.31	123.505	24.1696	64.648	69.0192	137.337	140.77	172.797	193.919	216.456	263.954	0	0	68.8026	67.8684	138.111	73.1851	147.334	194.662	152.202	91.6633	137.477	179.874
		492	2103.7	93.2658	107.362	152.374	50.7664	106.586	148.236	32.702	126.336	243.782	209.329	161.54	154.458	64.9673	130.01	46.7245	163.521	40.0035	124.584	134.115	192.557	105.311	121.257	57.7092	119.644	130.687	24.9701	125.324	48.8163	215.173	188.362	116.68	159.152	160.916	169.434	0	30.9086	83.7069	127.391	135.474	110.06	171.519	242.797	137.845	60.8543	112.386	87.9166
		493	2107.56	85.7166	71.5814	187.954	38.8441	133.566	147.704	84.5805	153.027	263.843	192.599	119.203	170.572	25.1544	127.274	25.2769	129.812	43.2114	164.666	190.355	133.26	69.0192	166.395	55.1021	98.7743	122.334	66.8127	186.971	94.1962	56.166	208.827	214.782	141.935	217.265	211.312	65.2723	38.9378	79.9514	136.546	132.825	74.3326	121.396	187.064	164.544	60.0144	153.332	139.698
		494	2111.42	82.0367	199.416	129.895	53.1115	151.352	169.657	43.0818	174.836	192.787	253.303	109.1	177.102	0	187.13	50.5383	140.493	64.5803	121.345	153.363	177.711	110.145	170.715	92.9528	94.6861	133.746	49.0761	49.3868	94.6286	135.733	134.911	146.067	240.188	124.406	242.858	17.3854	0	62.9032	141.095	123.962	30.2167	201.776	263.693	242.767	160.351	168.329	55.2965
		495	2115.28	133.31	96.7133	179.543	74.4509	139.813	161.598	49.1213	162.188	239.845	134.124	73.6427	207.61	0	165.081	0	100.449	68.4364	168.622	174.195	164.458	152.822	176.013	43.9385	128.736	213.011	89.8989	93.7996	138.911	89.1167	59.5554	196.605	204.805	226.187	205.877	25.8847	36.8839	27.6983	119.105	185.007	47.5738	105.25	241.104	103.518	153.35	147.483	80.7562
		496	2119.14	125.747	122.019	185.354	88.7687	275.31	165.442	75.2004	82.9056	235.788	213.968	82.5905	73.0135	30.0263	129.823	38.118	131.113	60.6943	107.059	127.261	156.05	158.185	155.045	0	88.5509	86.5254	53.5797	99.8346	147.281	161.832	148.378	253.22	158.749	184.365	187.709	49.144	0	27.347	104.675	122.3	137.256	154.178	168.407	78.1237	120.647	120.421	111.688
		497	2123	100.989	149.044	168.889	86.7283	171.712	158.452	70.1183	117.343	226.091	195.638	108.404	129.591	53.1008	143.814	55.8829	83.6998	0	185.749	205.899	166.72	134.986	137.629	30.4316	103.521	140.791	18.1208	131.568	155.175	175.492	162.638	214.796	196.335	142.456	233.779	37.2834	29.8321	50.8697	134.517	148.366	146.072	186.967	243.196	105.003	136.695	154.015	161.064
		498	2126.86	144.253	182.039	168.555	77.9557	205.562	153	32.7581	154.799	244.515	161.578	93.1248	117.902	60.3426	162.932	30.8734	44.6748	43.9047	155.401	156.266	131.843	153.428	116.635	32.8041	150.195	135.771	63.5311	136.752	184.311	179.173	141.631	205.776	179.07	167.659	217.765	51.9324	42.6754	46.8582	154.913	225.142	111.057	144.193	240.808	113.574	110.099	158.368	134.005
		499	2130.72	112.837	108.749	147.838	69.9496	182.964	186.477	94.7827	168.483	156.046	171.544	119.727	203.06	93.9146	143.684	42.3868	88.3483	71.7805	132.148	135.487	104.166	124.241	116.973	87.4853	98.5231	91.686	126.497	149.039	160.571	225.826	124.188	214.898	221.425	133.333	198.417	23.5169	44.8417	0	117.686	172.811	101.018	140.192	231.652	64.1509	157.44	173.464	134.813
		500	2134.58	114.647	86.0121	150.569	57.5714	170.957	159.616	49.8159	108.021	189.875	170.215	176.258	144.342	70.6559	107.006	103.577	85.8114	53.1105	105.905	126.147	90.2533	82.6116	196.681	46.3146	111.619	140.181	67.4995	69.221	189.649	102.312	131.169	194.856	198.445	161.059	197.572	40.1162	50.773	40.9563	175.079	103.763	131.758	160.005	243.026	82.4764	113.569	238.78	82.2999
		501	2138.44	119.713	100.732	127.628	71.6754	172.434	195.598	72.5542	136.802	144.657	223.602	156.411	141.797	47.5769	156.9	95.786	91.0319	50.0121	138.291	142.798	91.164	107.228	131.808	72.6891	48.3826	138.658	27.1771	94.7686	161.451	202.054	143.097	196.574	223.295	149.337	212.754	23.4668	42.1038	49.6553	173.99	162.847	95.7968	195.448	214.471	65.7545	79.3165	171.293	88.7918
		502	2142.3	143.836	113.469	170.286	71.3776	156.56	178.073	0	93.8729	146.351	130.178	182.69	107.472	0	181.937	109.675	136.586	80.4253	118.994	172.162	95.4854	131.964	185.804	96.2777	106.641	117.602	112.89	87.0672	148.85	111.118	109.25	170.588	215.788	134.809	197.351	18.3011	63.1216	28.3248	145.882	132.476	130.003	215.784	163.066	75.4556	134.761	174.8	129.39
		503	2146.16	118.094	92.9985	175.794	63.4303	224.303	188.832	106.138	121.833	83.3019	158.078	193.021	193.185	49.0014	129.143	79.4342	80.5074	38.535	128.419	159.556	95.6785	118.36	110.365	77.6759	101.956	154.336	70.4696	124.942	190.201	172.946	73.3897	173.969	201.102	150.2	203.499	49.3279	37.4753	28.8644	203.866	152.649	134.406	177.725	196.111	67.5959	113.27	121.858	166.301
		504	2150.02	65.5275	68.8219	153.942	38.8791	178.069	38.5849	73.3412	104.39	124.787	175.697	174.119	166.984	71.0137	129.947	123.153	63.896	70.8444	165.764	124.742	100.01	158.383	191.839	125.178	140.546	128.344	96.373	144.894	141.261	201.38	116.93	142.29	183.176	178.624	201.918	20.3622	65.6375	20.7271	193.44	175.804	140.416	138.824	183.742	38.1834	91.3622	105.243	133.147
		505	2153.88	67.3053	81.6413	147.969	89.3114	155.721	174.464	104.455	192.221	92.8182	144.663	119.834	137.786	21.7986	91.468	58.8406	78.0841	23.32	106.765	145.216	67.7777	118.846	175.779	119.941	113.895	109.9	140.601	163.414	226.554	168.994	110.993	94.3143	207.694	199.86	215.107	17.2896	20.1908	0	176.62	135.248	107.995	222.108	227.702	80.5545	104.316	129.743	96.936
		506	2157.74	70.5755	88.5716	150.974	105.044	133.286	177.748	73.7832	140.086	107.802	162.517	182.135	146.743	54.6648	101.602	71.9173	73.4713	0	82.9944	195.084	87.4788	78.1624	161.135	137.967	122.437	89.6034	103.121	199.301	203.269	164.228	95.0298	142.11	157.922	196.833	199.983	47.6859	0	0	153.972	140.257	127.678	123.199	175.117	37.1352	166.398	167.701	84.1552
		507	2161.6	126.23	100.753	150.632	87.0274	115.211	92.0837	55.6425	142.07	139.004	203.206	219.254	144.589	39.7242	97.2786	121.123	98.1174	25.8889	59.0118	176.145	62.3191	129.798	167.064	137.901	107.124	156.519	127.202	110.312	110.563	138.964	118.333	200.185	211.264	180.735	186.433	39.9743	28.1454	0	207.633	121.085	116.549	161.069	200.831	123.524	110.375	203.183	62.4689
		508	2165.46	142.024	84.2787	133.076	102.895	128.009	145.873	61.6948	186.229	158.735	204.694	138.848	160.079	0	133.097	110.075	80.4421	15.8711	132.939	102.707	82.908	84.0473	215.425	163.946	136.918	173.725	85.0465	114.159	180.695	119.418	94.3048	198.561	154.606	169.67	269.707	48.9535	0	44.2972	168.265	178.932	142.288	138.59	207.963	87.8226	162.694	131.131	91.7713
		509	2169.32	106.858	103.702	180.861	65.2701	142.624	115.484	0	143.388	156.835	183.993	220.772	152.197	30.0046	100.821	121.563	53.0345	0	146.329	112.337	81.8018	80.7095	192.911	137.505	105.455	200.621	90.4679	119.289	161.675	124.739	98.9129	186.142	221.468	213.808	171.729	41.5368	0	47.0639	159.687	162.412	142.135	224.46	190.533	0	110.647	104.074	157.353
		510	2173.18	97.2071	94.5199	158.288	56.9084	167.136	146.22	77.2495	134.364	187.852	177.938	186.734	74.9498	60.2278	94.9872	116.609	102.584	34.6203	107.546	127.047	60.0254	46.5464	214.656	133.503	89.6897	244.519	63.688	141.676	198.848	177.719	115.154	194.811	168.456	196.243	150.294	30.1215	83.5863	0	189.353	192.242	136.293	147.294	223.883	52.8331	134.006	159.324	132.961
		511	2177.04	176.937	77.3554	90.4658	90.0681	100.876	83.7505	121.101	144.988	225.539	199.733	186.117	96.0285	94.6184	110.599	117.61	125.084	0	194.776	93.4553	0	84.9861	143.124	167.431	179.705	213.568	56.5185	183.311	169.046	158.99	86.4909	182.07	185.371	248.685	106.8	0	61.8319	0	253.23	98.0326	109.078	167.924	162.303	39.3587	161.709	142.475	65.0412
		512	2180.9	139.807	86.3904	139.666	139.763	74.185	176.554	130.61	185.596	99.1453	169.509	177.406	175.797	79.725	153.381	80.0254	101.273	30.088	152.427	134.826	90.8079	36.4061	218.83	71.2149	161.036	241.628	90.0676	161.74	222.768	136.731	93.277	135.231	203.528	166.849	159.393	54.925	44.6797	41.1292	204.317	174.309	118.851	170.931	234.958	75.8981	110.189	139.892	83.8929
		513	2184.76	135.42	51.5452	109.198	97.2538	89.9235	73.8044	72.5726	181.207	165.254	144.54	188.949	174.761	114.836	146.322	215.296	94.9824	17.4395	131.525	151.913	82.3375	33.6191	302.839	103.948	160.207	272.329	65.2299	123.105	165.688	117.925	71.2222	152.204	172.894	194.095	173.11	48.0292	74.1329	0	223.661	19.9932	193.988	156.775	146.062	72.3863	177.514	136.579	85.1223
		514	2188.62	143.422	52.8195	148.682	127.653	51.7151	137.355	117.684	146.212	165.151	208.335	147.52	154.753	60.4668	152.148	98.5788	63.1474	29.6071	34.4308	45.4779	96.0912	64.8543	197.071	113.855	148.865	213.229	93.6655	141.425	218.408	113.676	106.4	243.475	184.114	156.128	128.149	0	55.4753	0	216.919	102.91	229.371	126.369	136.137	71.8542	197.983	208.372	77.5183
		515	2192.48	136.126	17.347	115.062	91.8303	75.6976	127.794	87.6146	99.1924	114.992	197.298	145.774	132.487	96.5416	127.527	106.505	66.2854	0	77.8954	109.239	107.411	111.603	174.417	54.2184	119.609	234.029	64.3157	95.0297	206.424	72.2941	78.4856	205.992	216.017	216.32	180.039	50.1557	42.9498	21.7499	240.08	75.0382	172.433	131.266	146.092	71.0188	190.162	154.493	120.809
		516	2196.34	125.096	47.7241	78.0846	82.6808	109.071	96.3736	87.9921	160.19	133.919	166.689	182.178	132.28	82.6479	118.949	146.935	70.0477	36.0958	132.086	77.3709	98.3522	85.7551	222.435	120.67	163.687	284.25	33.912	119.655	177.573	74.4932	99.4636	145.009	146.802	176.462	137.676	0	0	35.6251	291.794	151.796	120.469	163.392	163.22	70.6889	155.143	182.333	103.735
		517	2200.2	91.7309	96.6349	167.673	65.7831	139.589	72.1254	121.073	124.006	143.525	215.067	201.762	116.263	39.3647	105.811	123.591	81.9342	75.8051	81.6254	110.395	36.0723	88.7661	125.689	72.7576	156.059	212.564	91.861	76.7293	216.154	110.871	62.7653	213.642	169.402	208.305	125.763	22.0924	49.403	0	235.105	72.8065	113.419	168.846	104.924	33.1998	110.087	146.25	181.553
		518	2204.06	96.5131	56.4731	147.648	149.205	127.635	55.1212	148.576	137.86	105.687	188.508	212.89	168.003	62.908	156.314	147.499	41.8633	44.2607	89.6467	134.916	43.6619	79.9509	175.594	95.9322	147.13	221.39	81.2123	139.653	209.87	123.221	84.0092	156.177	204.023	159.855	145.949	72.1167	0	51.9828	232.208	100.448	137.484	191.201	116.315	34.0194	144.589	149.034	113.41
		519	2207.92	136.727	59.5977	88.5329	103.607	120.66	26.7527	83.7447	116.394	180.58	205.847	85.6921	146.729	81.4423	124.435	178.019	53.9057	70.915	123.993	141.395	66.7386	89.7298	170.27	87.5668	142.359	225.22	56.5341	100.174	194.832	149.518	80.7672	116.567	156.014	205.882	142.371	38.0179	87.656	0	244.03	169.307	156.258	142.113	107.288	45.5191	208.315	127.961	73.0356
		520	2211.78	88.5155	22.5435	131.378	169.788	82.6322	0	134.383	98.4741	100.819	230.947	136.923	134.714	113.87	195.073	159.55	96.5933	112.322	39.2225	156.768	0	81.2647	189.07	104.403	172.033	258.909	72.9948	126.447	209.603	151.506	109.545	102.757	196.436	249.03	81.9243	0	83.1785	24.8497	213.301	108.087	196.665	178.675	128.805	28.9959	144.121	111.62	125.25
		521	2215.64	110.634	54.9011	92.0383	117.263	76.8874	69.1021	159.937	115.651	148.217	203.326	155.282	159.085	55.0093	194.188	128.308	63.4309	113.284	121.493	220.001	80.3335	106.455	165.026	90.0694	145.219	296.568	61.6082	98.2381	180.899	122.781	93.7485	156.54	165.816	178.364	80.1754	54.4319	53.2251	50.9583	310.237	150.938	204.81	174.136	152.738	0	211.047	141.993	108.576
		522	2219.5	107.345	25.3802	184.505	126.433	132.149	0	173.402	41.7296	119.264	144.676	153.351	145.403	38.6348	130.027	187.446	55.4015	107.221	90.1188	187.913	132.492	105.355	224.881	55.7635	129.478	208.767	158.926	92.1984	232.196	77.937	110.33	157.689	168.42	118.702	148.075	46.9474	47.1471	0	257.255	96.8135	206.039	174.142	164.23	0	233.26	136.386	46.8186
		523	2223.36	83.9938	85.9967	123.82	130.875	145.932	75.6905	151.164	97.9312	116.53	149.607	182.552	196.529	100.82	184.205	144.158	91.4051	74.1168	77.8497	159.6	69.0685	108.135	181.963	48.2335	168.446	170.174	61.5454	123.869	167.596	127.125	140.73	71.5774	189.096	131.693	135.395	45.7667	23.3432	0	254.718	110.843	168.089	221.716	119.912	106.515	173.199	107.86	80.58
		524	2227.22	100.774	0	112.098	186.152	126.842	79.6434	156.83	96.7642	131.827	144.966	152.169	139.448	121.554	168.914	109.104	63.0409	105.275	74.6549	141.909	46.5174	122.511	182.758	50.9844	114.95	141.217	88.5838	90.9897	199.522	133.213	122.493	116.994	148.304	140.146	119.522	66.2133	0	71.7246	206.477	191.261	195.489	186.225	113.036	68.8535	188.743	105.784	96.8469
		525	2231.08	96.9906	68.944	116.066	82.6177	135.368	33.0417	181.556	46.4055	112.553	165.101	211.033	151.912	146.173	160.56	166.424	58.6858	137.536	45.9984	217.189	61.8808	71.4675	209.303	63.7517	186.888	164.755	102.57	158.429	159.631	117.756	97.6325	136.935	174.303	248.26	107.668	127.173	33.8996	25.6384	215.782	155.237	167.611	193.667	125.765	65.8561	188.921	87.9631	103.521
		526	2234.94	48.2088	25.6692	164.532	109.569	93.7878	18.2537	159.129	54.3565	163.007	125.332	186.169	151.888	143.409	165.911	70.9131	69.6464	116.774	99.8126	180.354	65.0089	78.8803	168.41	122.583	224.679	148.275	96.9038	213.706	174.224	108.439	36.7065	169.832	159.443	177.483	109.245	71.31	41.1517	41.785	214.291	138.41	219.595	130.504	98.5201	37.8539	126.854	102.076	75.0311
		527	2238.8	91.8444	67.6952	119.662	123.495	243.912	58.7405	139.402	60.0845	112.473	65.8003	184.212	159.853	194.278	224.932	98.9254	55.1993	105.77	38.8568	171.486	93.3225	172.313	218.311	34.2806	213.337	160.619	119.326	167.364	172.3	99.2689	108.065	168.932	128.63	123.214	73.5892	52.604	0	38.5204	223.788	154.745	162.653	135.971	90.1482	54.5806	142.143	101.712	132.369
		528	2242.66	64.0253	0	163.627	95.7581	103.905	43.358	121.449	57.4058	196.146	195.962	164.187	171.02	115.353	132.165	187.875	29.2784	70.8262	40.8599	107.095	79.017	64.5556	229.654	123.021	163.863	191.763	122.702	130.427	149.407	154.711	87.7991	183.589	120.251	168.03	99.1357	77.0671	0	27.8427	242.739	156.978	181.956	134.649	137.765	99.5923	170.476	130.922	149.087
		529	2246.52	78.3434	67.0796	159.237	69.8669	146.303	26.86	111.771	22.4941	150.65	154.482	176.668	194.654	134.555	101.857	184.705	18.0058	120.101	56.2984	167.725	122.943	102.728	146.672	67.4615	123.48	126.998	81.4086	184.215	166.641	140.833	100.263	148.325	152.836	223.913	54.3269	47.3725	0	41.9833	220.227	154.361	157.452	146.138	130.202	70.4874	128.422	74.5235	119.644
		530	2250.38	63.7204	43.1435	172.924	101.616	83.1664	16.6976	156.2	85.1666	96.6615	161.75	144.98	169.921	185.667	144.535	135.007	40.6232	80.6967	82.3552	127.608	90.0469	107.086	168.108	73.613	152.604	182.24	49.3842	128.166	110.407	153.468	108.457	100.141	219.954	147.018	76.7933	57.809	0	69.0253	239.176	89.8315	107.365	114.218	74.751	88.0252	155.448	78.6261	110.639
		531	2254.24	56.3446	0	175.889	101.848	136.069	0	143.144	93.6833	161.718	120.424	183.079	126.032	118.087	140.785	155.41	53.6491	156.135	86.2841	139.82	112.186	150.806	120.869	129.722	208.463	171.936	86.2771	178.355	128.318	172.664	80.0118	127.93	156.751	94.0425	46.515	69.214	0	46.7117	222.695	134.761	139.249	158.448	80.5894	112.964	169.329	118.881	147.037
		532	2258.1	45.7384	32.2909	146.223	71.3345	206.459	0	70.9803	25.8323	165.532	158.54	146.906	198.311	145.919	174.637	187.033	88.6233	38.7016	42.8404	152.747	189.696	85.8627	252.276	40.6844	206.771	179.136	120.706	155.646	163.906	173.931	115.778	71.2528	124.313	97.7888	53.9386	54.0551	0	0	288.897	111.244	95.4665	133.881	91.6583	92.3002	85.8569	116.043	77.7512
		533	2261.96	61.0757	25.9395	200.405	50.5761	118.171	0	126.567	89.1557	245.38	141.448	104.787	164.411	91.099	133.321	218.306	48.2837	99.6077	94.3663	126.827	163.302	134.106	150.068	40.5608	227.29	118.091	135.567	135.335	156.235	125.322	176.445	172.788	125.561	171.641	60.7779	63.6896	23.5679	131.909	212.307	116.998	129.348	126.31	60.906	79.9612	153.359	110.961	136.343
		534	2265.82	27.793	0	155.994	44.6651	213.288	0	106.425	65.0096	153.631	204.138	120.118	135.792	0	150.298	229.544	105.422	108.355	44.2547	123.961	176.603	73.4694	200.959	0	250.492	185.739	97.8519	124.246	107.627	132.132	132.458	66.6817	205.198	155.229	125.02	64.3817	0	101.139	222.31	66.1872	87.9596	160.421	101.229	77.5054	190.947	167.787	144.593
		535	2269.68	33.791	0	169.037	41.3988	174.094	17.4742	85.6917	66.7569	262.628	131.888	151.732	136.403	129.013	98.5423	138.028	70.8598	138.062	63.4944	122.67	177.814	78.5465	127.277	122.689	132.833	222.073	87.9115	140.655	106.165	134.651	130.955	152.69	184.598	178.962	121.571	52.9193	0	113.602	273.269	20.9015	78.8988	163.504	40.0114	132.5	175.162	146.294	184.869
		536	2273.54	26.6457	0	184.638	30.6453	154.201	18.132	55.7278	45.0007	186.2	164.672	145.836	157.816	145.664	165.054	226.293	58.8141	159.021	0	168.799	106.993	149.738	175.6	84.359	200.638	244.811	122.006	146.108	42.3773	127.963	182.373	119.191	141.182	195.866	74.4552	59.4834	0	0	206.085	91.9535	49.6209	184.925	58.7336	111.875	149.81	92.3251	163.025
		537	2277.4	35.4585	0	162.054	36.2373	122.696	0	82.7022	82.9259	206.943	200.02	100.303	127.5	82.9028	96.4147	146.901	81.3836	136.71	33.6307	164.687	150.675	114.316	228.712	96.5543	187.478	230.023	53.4062	151.002	63.1932	167.382	116.562	89.7509	157.245	142.873	105	48.667	19.7426	67.229	271.531	119.374	69.2552	154.133	67.8289	88.4894	128.834	157.417	109.851
		538	2281.26	0	0	204.744	27.3853	112.732	0	88.9053	152.142	156.32	134.765	152.586	87.5976	148.972	141.263	147.784	103.287	127.728	60.7838	156.608	178.651	150.064	200.12	0	171.509	204.709	70.8642	137.137	146.791	209.594	178.849	79.2503	154.696	170.941	83.6602	53.7698	0	46.6423	288.193	107.37	39.5044	202.123	55.0255	138.081	76.2095	159.64	177.536
		539	2285.12	0	0	164.853	52.1052	90.321	0	61.7725	57.6897	183.234	171.26	93.4579	159.864	202.381	99.4111	130.753	64.7869	89.2059	85.1686	205.719	186.145	150.803	209.703	83.1488	203.315	210.823	64.2191	137.212	107.861	156.897	109.997	101.676	91.187	177.171	136.583	75.0423	0	93.3273	242.502	127.696	0	127.37	52.0403	145.537	78.5598	125.623	117.04
		540	2288.98	19.6371	0	165.765	55.1589	89.8555	0	78.7351	65.5415	198.034	165.167	166.122	174.344	107.412	131.044	186.199	120.949	109.536	73.2788	132.249	164.44	111.248	247.007	38.5783	223.114	181.334	105.568	129.131	79.9368	130.547	124.287	120.536	161.727	177.76	130.855	57.68	0	0	210.871	111.112	0	134.183	29.4353	124.876	124.557	160.539	114.26
		541	2292.84	0	0	232.989	51.2718	77.8885	0	134.538	76.1337	146.2	174.294	143.642	108.716	86.3737	148.684	194.479	51.7929	117.62	42.5332	151.89	155.125	139.263	194.823	53.1651	136.655	188.697	115.581	158.376	55.0565	169.794	179.848	190.333	110.497	142.601	118.751	71.0735	0	0	237.702	117.727	0	146.566	121.241	107.631	134.305	113.46	101.585
		542	2296.7	0	0	193.911	64.1182	120.734	0	96.583	20.3552	189.722	167.92	144.039	172.991	116.946	161.277	190.837	82.1791	107.278	71.3136	161.823	236.57	148.986	151.621	113.251	122.44	214.115	41.5057	173.192	100.22	127.828	102.258	101.936	136.31	226.993	133.739	39.9416	0	101.98	219.095	34.0714	0	147.255	90.0032	114.549	156.803	119.369	195.219
		543	2300.56	0	0	153.108	0	57.2184	0	103.227	85.8661	224.867	176.302	118.982	188.156	106.241	114.995	160.905	71.739	100.674	21.1478	186.133	169.828	107.334	218.173	143.879	175.051	320.85	49.3551	120.508	87.0295	159.795	160.077	141.015	155.822	196.769	140.488	72.6275	0	73.9699	221.221	81.071	0	160.233	54.2615	137.11	97.8976	140.753	126.635
		544	2304.42	0	0	195.471	0	81.9317	0	76.6212	58.2035	195.785	140.959	177.429	170.049	121.952	157.177	97.7579	31.8853	98.9513	124.361	148.641	165.165	175.61	242.087	127.252	124.191	216.429	65.3212	45.1202	37.4133	163.076	182.697	121.481	170.85	172.789	124.992	50.348	0	30.7086	232.389	89.9146	17.0762	163.896	88.5625	154.096	103.828	151.209	108.711
		545	2308.28	0	0	204.943	30.0932	75.0849	0	80.6769	68.2253	163.885	212.966	81.9674	130.244	133.551	123.1	171.875	62.8038	133.333	79.6568	132.521	145.901	140.582	186.872	149.775	105.411	185.788	14.278	75.6099	33.4202	164.147	142.048	131.55	165.617	180.24	110.606	45.7115	15.0037	28.783	200.043	55.2549	0	135.535	120.378	181.806	60.3777	178.247	142.9
		546	2312.14	0	0	155.538	52.3454	52.3226	0	27.2726	31.6699	163.447	165.417	89.8692	205.637	94.435	118.523	85.9347	69.1951	50.5188	109.073	122.252	131.906	113.578	174.701	89.5778	147.889	230.965	64.3997	111.055	59.3971	95.4064	169.444	153.66	169.364	182.039	162.061	55.5924	0	30.2655	177.394	57.1333	0	148.808	112.657	154.87	61.8856	162.677	106.561
		547	2316	0	0	222.587	36.2164	24.1726	0	39.9628	76.9969	191.542	232.801	120.589	172.237	47.243	154.057	121.535	104.043	95.259	74.3497	117.589	83.5875	152.602	187.329	98.1224	66.5684	130.91	67.8229	56.0219	54.9842	164.148	169.056	124.483	172.623	183.555	159.207	76.2626	0	97.8135	164.636	91.4977	27.8168	156.171	125.012	192.642	81.8301	129.206	134.724
		548	2319.86	0	0	175.912	27.8169	28.5458	0	113.804	66.6574	209.058	170.47	130.699	244.355	54.2603	222.972	98.7279	26.2579	122.084	77.7611	137.225	183.568	144.213	247.747	69.0528	135.089	157.782	112.777	66.6802	0	166.297	165.504	100.221	126.365	82.8176	103.653	83.5887	0	73.545	187.875	100.316	27.5845	193.98	129.075	166.422	94.3237	199.877	101.744
[truncated: 31 more columns]

## Sheet: Average Background
				SptId_22	SptId_24	SptId_25	SptId_26	SptId_28	SptId_31	SptId_32	SptId_34	SptId_36	SptId_37	SptId_40	SptId_42	SptId_43	SptId_45	SptId_48	SptId_51	SptId_52	SptId_54	SptId_55	SptId_56	SptId_58	SptId_59	SptId_60	SptId_62	SptId_63	SptId_66	SptId_68	SptId_69	SptId_70	SptId_72	SptId_73	SptId_74	SptId_76	SptId_78	SptId_79	SptId_81	SptId_83	SptId_84	SptId_85	SptId_86	SptId_88	SptId_90	SptId_91	SptId_92	SptId_93	SptId_96
		0	204.58	0	0	0	0	0	0	183.354	0	0	0	0	0	0	0	0	0	0	0	0	0	0	0	0	0	0	0	283.736	0	0	0	0	0	0	0	176.912	0	0	0	0	0	0	0	0	0	0	0
		1	208.44	0	0	0	0	0	0	0	0	0	0	0	0	0	0	0	0	0	0	0	0	0	0	0	0	0	0	0	0	0	0	0	0	0	0	0	0	0	0	0	0	0	0	0	0	0	0
		2	212.3	0	0	0	0	0	0	0	0	0	0	0	0	0	0	0	0	0	0	0	0	0	0	0	0	0	0	0	0	0	0	0	0	0	0	0	0	0	0	0	0	0	0	0	0	0	0
		3	216.16	0	0	0	0	0	0	0	0	0	0	0	0	0	0	0	0	0	0	0	0	0	0	0	0	0	0	0	0	0	0	0	0	0	0	0	0	0	0	0	0	0	0	0	0	0	0
		4	220.02	0	0	0	0	0	0	0	0	0	0	0	0	0	0	0	0	0	0	0	0	0	0	0	0	0	0	0	0	0	0	0	0	0	0	0	0	0	0	0	0	0	278.063	0	0	0	0
		5	223.88	0	0	0	0	0	0	0	0	0	0	0	0	0	0	0	0	0	0	0	276.661	0	0	0	0	0	0	0	0	0	0	0	0	0	0	0	0	0	0	0	0	0	0	0	0	0	0
		6	227.74	0	0	0	0	0	0	0	0	0	0	0	0	0	0	0	0	0	0	0	0	0	0	0	0	0	0	0	0	0	0	0	0	0	0	0	0	0	0	0	0	274.348	0	0	0	0	0
		7	231.6	0	279.994	0	0	0	0	0	0	0	0	0	0	0	0	0	188.433	0	0	0	0	0	0	0	0	0	0	0	0	0	0	0	0	0	0	0	0	0	0	0	0	0	0	0	0	0	0
		8	235.46	0	0	0	0	0	0	0	0	0	0	0	0	0	0	0	0	0	0	0	0	0	0	0	0	0	0	0	0	0	0	0	0	0	0	0	0	0	0	0	0	0	0	0	0	0	0
		9	239.32	0	280.422	0	0	0	0	0	0	0	0	0	0	0	0	0	0	0	0	0	0	0	0	0	0	0	0	0	0	0	0	0	0	0	0	0	0	0	0	0	0	0	0	0	0	0	0
		10	243.18	0	0	0	0	0	0	0	0	0	0	0	0	0	0	0	0	0	0	0	0	0	0	0	0	0	0	0	0	0	0	0	0	0	0	0	0	0	0	0	0	0	0	0	0	0	0
		11	247.04	0	0	0	0	0	0	0	0	0	0	0	0	0	0	0	0	0	0	0	0	0	0	0	0	0	0	0	0	0	0	0	0	0	0	0	0	0	0	0	0	0	0	0	0	0	0
		12	250.9	0	0	0	0	0	0	0	0	0	0	0	0	0	0	0	0	0	0	0	0	0	0	0	0	0	0	0	0	0	0	0	0	0	0	0	0	0	0	0	0	0	0	0	0	0	0
		13	254.76	0	0	0	0	0	0	0	0	0	0	0	0	0	0	0	0	0	0	0	0	0	0	0	0	0	0	0	0	0	0	0	0	0	0	0	0	0	0	0	0	0	0	0	0	0	0
		14	258.62	0	0	0	0	0	0	0	0	0	0	0	0	0	0	0	0	0	0	0	0	0	0	0	0	0	0	0	0	0	0	0	0	0	0	0	0	0	0	0	0	0	0	0	0	0	0
		15	262.48	0	0	0	0	0	0	0	0	0	0	0	0	0	0	0	0	0	0	0	0	0	0	0	0	0	0	0	0	0	0	0	0	0	0	0	0	0	0	0	0	0	0	0	0	0	0
		16	266.34	0	0	0	0	0	0	0	0	0	0	0	0	0	0	0	0	0	0	0	0	0	0	0	0	0	0	0	0	0	0	0	0	0	0	0	0	0	0	0	0	0	0	0	0	0	0
		17	270.2	0	0	0	0	0	0	0	0	0	0	0	0	0	0	0	0	0	0	0	0	0	0	0	0	0	0	0	0	0	0	0	0	0	0	0	0	0	0	0	0	0	0	0	0	0	0
		18	274.06	0	0	0	0	0	0	0	0	0	0	0	0	0	0	0	0	0	0	0	0	0	0	0	0	0	0	0	0	0	0	0	0	0	0	0	0	0	0	0	0	0	0	0	0	0	0
		19	277.92	0	278.538	0	0	0	0	0	0	0	0	0	0	0	0	0	0	0	0	0	0	0	0	0	0	0	0	0	0	0	0	0	0	0	0	0	0	0	0	0	0	249.446	0	0	0	0	0
		20	281.78	0	0	0	0	0	0	0	0	0	0	0	0	0	0	0	0	0	0	0	0	0	0	0	0	0	0	0	0	0	0	0	0	0	0	0	0	0	0	0	0	0	0	0	0	0	0
		21	285.64	0	0	0	0	0	0	0	0	0	0	0	0	0	0	0	0	0	0	0	0	0	0	0	0	0	0	0	0	0	227.8	0	0	0	0	0	0	0	0	0	0	0	0	0	0	0	0
		22	289.5	0	0	0	0	0	0	0	0	0	0	0	0	0	0	0	0	0	0	0	0	0	0	0	0	0	0	0	0	0	0	0	0	0	0	0	0	0	0	0	0	0	0	0	0	0	0
		23	293.36	0	0	0	0	0	0	0	0	0	0	0	279.815	0	0	0	0	0	0	0	0	0	0	0	0	0	0	0	0	0	0	0	0	0	0	0	0	0	0	0	0	0	0	0	0	0	0
		24	297.22	0	0	0	0	0	0	0	0	0	0	0	0	0	0	0	0	0	0	0	0	0	0	235.131	0	0	0	0	0	0	0	0	0	0	0	0	0	0	0	0	0	0	0	0	0	0	0
		25	301.08	0	0	0	0	0	0	0	0	0	0	0	0	0	0	0	0	0	0	0	0	0	0	0	0	0	0	0	0	0	0	0	0	0	0	0	0	0	0	0	0	0	0	0	0	0	0
		26	304.94	0	0	0	0	0	0	0	0	0	0	0	0	0	0	0	0	0	0	0	0	0	0	0	0	0	0	0	0	0	0	0	0	0	0	0	0	0	0	0	0	0	0	0	0	0	0
		27	308.8	0	0	0	0	0	0	0	0	0	0	0	0	0	0	0	0	0	0	0	0	0	0	0	0	0	0	0	0	0	0	0	0	0	0	0	0	0	0	0	0	0	0	0	0	0	0
		28	312.66	0	0	0	0	0	0	0	0	0	0	0	0	0	0	0	0	0	0	0	0	0	0	0	0	0	0	0	0	0	0	0	0	0	0	0	0	0	0	0	0	0	0	0	0	0	0
		29	316.52	0	0	0	0	0	0	0	0	0	0	0	0	0	0	0	0	0	0	0	0	0	0	0	0	0	0	0	0	0	0	0	0	0	0	0	0	0	0	0	0	0	259.117	0	0	0	0
		30	320.38	0	0	0	0	0	0	0	0	0	248.406	0	0	0	0	0	0	0	0	0	0	0	0	0	0	0	0	0	0	0	0	0	0	0	0	0	0	0	0	0	0	0	0	0	184.881	0	0
		31	324.24	0	0	0	0	0	0	0	0	0	0	0	0	0	0	0	0	0	0	0	0	0	0	0	0	0	0	0	0	0	0	0	0	0	0	0	0	0	0	0	0	187.6	0	0	0	0	0
		32	328.1	0	0	0	0	0	0	0	0	0	0	0	0	0	0	0	0	0	0	0	0	0	0	0	0	0	0	0	0	0	0	0	0	0	0	0	276.837	0	0	0	0	0	0	0	0	0	0
		33	331.96	0	0	0	0	0	0	0	0	0	0	0	0	0	0	0	0	0	0	0	0	0	0	0	0	0	0	0	0	0	0	0	0	0	0	0	0	0	0	0	0	0	0	0	0	0	0
		34	335.82	0	0	0	0	0	0	0	0	0	0	0	0	0	0	0	0	0	0	0	0	0	0	0	0	0	0	0	0	0	0	0	0	0	0	0	0	0	0	0	0	0	0	0	0	0	0
		35	339.68	0	0	0	0	0	0	0	0	0	0	0	0	0	0	0	0	0	0	0	0	0	0	0	0	0	0	0	0	0	0	0	0	0	0	0	0	0	0	0	0	0	0	0	0	0	0
		36	343.54	0	0	197.775	0	0	0	0	0	0	0	0	0	0	0	0	0	0	0	0	0	0	0	0	0	0	0	0	0	0	0	0	0	0	0	0	0	0	0	0	0	0	0	0	0	0	0
		37	347.4	0	0	0	0	0	0	0	0	0	0	0	0	0	0	0	0	0	0	0	0	0	0	0	0	0	0	0	0	0	0	0	0	0	0	0	0	0	0	0	0	0	0	0	0	0	0
		38	351.26	0	0	0	0	0	0	0	0	0	0	0	0	0	0	0	0	0	0	0	0	0	0	0	0	0	0	0	0	0	0	0	0	0	0	0	0	0	0	0	0	0	0	0	0	0	0
		39	355.12	0	0	0	0	0	0	0	0	0	0	0	0	0	0	0	0	0	0	0	0	0	0	0	0	0	0	0	0	0	0	0	0	0	0	0	0	0	0	0	0	0	0	0	0	0	0
		40	358.98	0	0	0	0	0	0	0	0	0	0	0	0	0	0	0	0	0	0	0	0	0	0	0	0	0	0	0	0	0	0	0	0	0	0	0	0	0	0	0	0	0	0	0	0	0	0
		41	362.84	0	0	0	0	0	0	0	0	0	0	0	0	0	0	0	0	0	0	0	0	0	0	0	0	0	0	0	0	0	0	0	0	0	0	0	0	0	0	0	0	0	0	0	0	0	0
		42	366.7	0	0	0	0	0	0	0	0	0	0	0	0	0	0	0	0	0	0	0	0	0	0	0	0	0	0	0	0	0	0	0	0	0	0	0	0	0	0	0	0	0	0	0	0	0	0
		43	370.56	232.168	0	0	0	0	0	0	0	0	0	0	0	0	0	0	0	0	0	0	0	0	0	0	0	0	0	0	0	0	0	0	0	0	0	0	0	0	0	0	0	0	0	0	0	0	0
		44	374.42	0	0	0	0	0	0	0	0	0	0	0	0	0	0	0	0	0	0	0	0	0	0	0	0	0	0	0	0	0	0	0	0	0	0	0	0	0	0	0	0	0	0	0	0	0	0
		45	378.28	0	0	0	0	0	0	0	0	0	0	0	0	0	0	0	0	0	0	0	0	0	0	0	0	0	0	0	0	0	0	0	0	0	0	0	0	0	0	0	0	0	0	0	0	0	0
		46	382.14	0	0	0	0	0	0	0	0	0	0	0	0	0	0	0	0	0	0	0	0	0	0	0	0	0	0	0	0	0	0	0	0	0	0	0	0	0	0	0	0	0	0	0	0	0	0
		47	386	0	0	0	0	0	0	0	0	0	0	0	0	0	0	0	0	0	0	0	0	0	0	0	0	0	0	0	0	0	0	0	0	0	0	0	0	0	0	0	0	0	0	0	0	0	0
		48	389.86	0	0	0	0	0	0	0	0	0	0	0	0	0	0	0	0	0	0	0	0	0	0	0	0	0	0	0	0	0	0	0	0	0	0	0	0	0	0	0	0	0	0	0	0	0	0
		49	393.72	0	0	0	0	0	0	0	0	0	0	0	0	0	0	0	0	0	0	0	0	0	0	0	0	0	0	0	0	0	0	0	0	0	0	0	0	0	0	0	0	0	0	0	0	0	0
		50	397.58	0	0	0	0	0	0	0	0	0	0	0	0	0	0	0	0	0	0	0	0	0	0	0	0	0	0	0	0	0	0	0	0	0	0	0	0	0	0	0	0	0	0	0	0	0	0
		51	401.44	0	0	0	0	0	0	0	0	0	0	0	0	0	0	0	0	0	0	0	0	0	0	0	0	0	0	0	0	0	0	0	0	0	0	0	0	0	0	0	0	0	0	0	0	0	0
		52	405.3	0	0	0	0	0	0	0	0	0	0	0	0	0	0	0	0	0	0	0	0	0	0	0	0	0	0	0	0	0	0	0	0	0	0	0	0	0	0	260.825	0	0	0	0	0	0	0
		53	409.16	0	0	0	0	0	0	0	0	0	0	0	0	0	0	0	0	0	0	0	0	0	0	0	0	0	0	0	0	0	0	0	0	0	0	0	0	0	0	0	0	0	0	0	0	0	0
		54	413.02	0	0	0	0	0	0	0	0	0	0	0	0	0	0	0	0	0	0	0	0	0	0	0	0	0	0	0	0	0	0	0	0	0	0	0	0	0	0	288.917	0	0	0	0	0	0	0
		55	416.88	0	0	0	0	0	0	0	0	233.23	0	0	0	0	0	0	0	0	0	0	0	0	0	0	0	0	0	0	0	0	0	0	0	0	0	0	0	0	0	272.467	0	0	0	0	0	0	0
		56	420.74	0	0	0	0	0	0	0	0	0	0	0	0	0	0	0	0	0	0	0	0	0	0	0	0	0	0	0	0	0	0	0	0	0	0	0	0	0	0	271.078	0	0	0	0	0	0	0
		57	424.6	0	0	0	0	0	0	0	0	0	0	0	0	0	0	0	0	0	0	0	0	0	0	0	0	0	0	0	0	0	0	0	0	0	0	0	0	0	0	280.314	0	0	281.036	0	0	0	0
		58	428.46	0	0	0	0	0	0	0	0	0	0	0	0	0	0	0	0	0	0	0	0	0	0	0	0	0	0	0	0	0	0	0	0	0	0	0	0	0	0	268.654	0	0	0	0	0	0	0
		59	432.32	0	0	0	0	0	0	0	0	0	0	0	0	0	0	0	0	252.682	0	0	0	0	0	0	0	0	0	0	0	0	0	0	0	0	0	0	0	0	0	280.066	0	0	0	0	0	0	0
		60	436.18	0	0	0	0	0	0	0	0	0	0	0	0	0	0	0	0	0	0	0	0	0	0	0	0	0	0	0	0	0	0	0	0	0	0	0	0	0	0	271.101	0	0	274.824	0	0	0	0
		61	440.04	0	0	0	0	0	0	0	0	0	0	0	0	0	0	0	0	0	0	0	0	0	0	0	0	0	0	0	0	0	0	0	0	0	0	0	0	0	0	281.312	0	0	286.272	0	0	0	0
		62	443.9	0	0	0	0	0	0	0	0	0	0	0	0	0	0	0	0	0	0	0	0	0	0	0	0	0	0	0	0	0	0	0	0	0	0	0	0	0	0	270.353	0	0	0	0	0	0	0
		63	447.76	0	0	0	0	0	0	0	0	0	0	0	0	0	0	0	0	0	0	0	0	0	0	0	0	0	0	0	0	0	0	265.114	0	0	0	0	0	0	0	282.75	0	0	276.671	0	0	0	0
		64	451.62	0	0	0	0	0	0	0	0	0	0	0	0	0	0	0	0	0	0	0	0	0	0	0	0	0	0	0	0	0	0	0	0	0	0	0	0	0	0	284.159	0	0	284.704	0	0	0	0
		65	455.48	0	0	0	0	0	0	0	0	0	0	0	275.485	0	0	0	0	0	0	0	0	0	0	0	0	0	0	0	0	0	0	0	0	0	0	0	0	0	0	281.554	0	0	276.05	0	0	0	0
		66	459.34	0	0	0	0	0	0	0	0	0	0	0	0	0	0	0	0	0	0	0	0	0	0	0	0	0	0	0	0	0	0	0	0	0	0	0	0	0	0	279.429	0	0	269.918	0	0	0	0
		67	463.2	0	0	0	0	0	0	0	0	0	0	0	0	0	0	0	0	0	0	0	0	0	0	0	0	0	0	0	0	0	0	0	0	0	0	0	0	0	0	276.854	0	0	283.591	0	0	0	0
		68	467.06	0	0	0	0	0	0	0	0	0	0	0	0	0	0	0	0	0	0	0	0	0	0	0	0	0	0	0	0	0	0	0	0	0	0	0	0	0	0	273.617	0	0	275.797	0	0	0	0
		69	470.92	0	0	0	0	0	0	0	0	0	0	0	0	0	0	0	0	0	0	0	0	0	0	0	0	0	0	0	0	0	0	0	0	0	0	0	0	0	0	270.17	0	0	278.508	0	0	0	0
		70	474.78	0	0	0	0	0	0	0	0	0	0	0	0	0	0	0	0	0	0	0	0	0	0	0	0	0	0	0	0	0	0	0	0	0	0	0	0	0	0	280.38	0	0	289.188	0	0	0	0
		71	478.64	0	0	0	0	0	0	0	0	0	0	0	0	0	0	0	0	0	0	0	0	0	0	0	0	0	0	0	0	0	0	0	0	0	0	0	0	0	0	274.75	0	0	280.13	0	0	0	0
		72	482.5	0	0	0	0	0	0	0	0	0	0	0	0	0	0	0	0	0	0	0	0	0	0	0	0	0	0	0	0	0	0	0	0	0	0	0	0	0	0	258.874	0	0	272.736	0	0	0	0
		73	486.36	0	0	0	0	0	0	0	0	0	0	0	0	0	0	0	0	0	0	0	0	0	0	0	0	0	0	0	0	0	0	0	0	0	0	0	0	0	0	263.33	0	0	281.894	0	0	0	0
		74	490.22	0	0	0	0	0	0	0	0	0	0	0	0	0	0	0	0	0	0	0	0	0	0	0	0	0	0	0	0	0	0	0	0	0	0	0	286.656	0	0	279.54	0	0	275.895	0	0	0	0
		75	494.08	0	0	0	0	0	0	0	0	0	0	0	0	0	0	0	0	0	0	0	0	0	284.315	0	0	0	0	0	0	0	0	0	0	0	0	0	0	0	0	275.527	0	0	279.582	0	0	0	0
		76	497.94	0	0	0	0	0	0	0	0	0	0	0	0	0	0	0	0	0	0	0	0	0	0	0	0	0	0	0	0	0	0	0	0	0	0	0	0	0	0	274.553	0	0	276.601	0	0	0	0
		77	501.8	0	0	0	0	0	0	0	0	0	0	0	0	0	0	0	0	0	0	0	0	0	0	0	0	0	0	0	0	0	0	0	0	0	0	0	0	0	0	287.486	0	0	280.027	0	0	0	0
		78	505.66	0	0	0	0	0	0	0	0	0	0	0	0	0	0	0	0	0	0	0	0	0	0	0	0	0	0	0	0	0	0	0	0	0	0	0	0	0	0	270.161	0	0	278.668	0	0	0	0
		79	509.52	0	0	0	0	0	0	0	0	0	0	0	0	0	0	0	0	0	0	0	0	0	0	0	0	0	0	0	0	0	0	0	0	0	0	0	0	0	0	266.455	0	0	279.657	0	0	0	0
		80	513.38	0	0	0	0	0	0	0	0	0	0	0	0	0	0	0	0	0	0	0	0	0	0	0	0	0	0	0	0	0	0	0	0	0	0	0	0	0	0	273.206	0	0	287.082	0	0	0	0
		81	517.24	0	0	0	0	0	0	0	0	0	0	0	0	0	0	0	0	0	0	0	0	0	0	0	0	0	0	0	0	0	0	0	0	0	0	0	0	0	0	280.425	0	0	279.314	0	0	0	0
		82	521.1	0	0	0	0	0	0	0	0	0	0	0	0	0	0	0	0	0	0	0	0	0	0	0	0	0	0	0	0	0	0	0	0	0	0	0	0	0	0	268.909	0	0	277.888	0	0	0	0
		83	524.96	0	0	0	0	0	0	0	0	0	0	0	0	0	0	0	0	0	0	0	0	0	0	0	0	0	0	0	0	0	0	0	0	0	0	0	0	0	0	264.38	0	0	275.6	0	0	0	0
		84	528.82	0	0	0	0	0	0	0	0	0	0	0	0	0	0	0	0	0	0	0	0	0	0	0	0	0	0	0	0	0	0	0	0	0	0	0	0	0	0	262.45	0	0	278.172	0	0	0	0
		85	532.68	0	0	0	0	0	0	0	0	0	0	0	0	0	0	0	0	0	0	0	0	0	0	0	0	0	0	0	0	0	0	0	0	0	0	0	0	0	0	261.247	0	0	278.348	0	0	0	0
		86	536.54	0	0	0	0	0	0	0	0	0	0	0	0	0	0	0	0	266.71	0	0	0	0	0	0	0	0	0	0	0	0	0	0	0	0	0	0	0	0	0	253.672	0	0	280.771	0	0	0	0
		87	540.4	0	0	0	0	0	0	0	0	0	0	0	0	0	0	0	0	0	0	0	0	0	0	0	0	0	0	0	0	0	0	0	0	0	0	0	0	0	0	268.657	0	0	280.476	0	0	0	0
		88	544.26	0	0	0	0	0	0	0	0	0	0	0	0	0	0	0	0	0	0	0	0	0	0	0	0	0	0	0	0	0	0	0	0	0	0	0	0	0	0	260.691	0	0	281.103	0	0	0	0
		89	548.12	0	0	0	0	0	0	0	0	0	0	0	0	0	0	0	0	0	0	0	0	0	0	0	0	0	0	0	0	0	0	0	0	0	0	0	0	0	0	275.691	0	0	276.542	0	0	0	0
		90	551.98	0	0	0	0	0	0	0	0	0	0	0	0	0	0	0	0	0	0	0	0	0	0	0	0	0	0	0	0	0	0	0	0	0	0	0	0	0	0	253.043	0	0	289.646	0	0	0	0
		91	555.84	0	0	0	0	0	0	0	0	0	0	0	0	0	0	0	0	0	0	0	0	0	0	0	0	0	0	0	0	0	0	0	0	0	0	0	0	0	0	275.886	0	0	282.919	0	0	0	0
		92	559.7	0	0	0	0	0	0	0	0	0	0	0	0	0	0	0	0	0	0	0	0	0	0	0	0	0	0	0	0	0	0	0	0	0	0	0	0	0	0	275.476	0	0	285.125	0	0	0	0
		93	563.56	0	0	0	0	283.791	0	0	0	0	0	0	0	0	0	0	0	0	0	0	0	0	0	0	0	0	0	0	0	0	0	0	0	0	0	0	0	0	0	264.733	0	0	274.241	0	0	0	0
		94	567.42	0	0	0	0	0	0	0	0	0	0	0	0	0	0	0	0	0	0	0	0	0	0	0	0	0	0	0	0	0	0	0	0	0	0	0	0	0	0	273.844	0	0	287.635	0	0	0	0
		95	571.28	0	0	0	0	0	0	0	0	0	0	0	0	0	0	0	0	0	0	0	0	0	0	0	0	0	0	0	0	0	0	0	0	0	0	0	0	0	0	276.689	0	0	282.674	0	0	0	0
		96	575.14	0	0	0	0	0	0	0	0	0	0	0	0	0	0	0	0	0	0	0	0	0	0	0	0	0	0	0	0	0	0	0	0	0	0	0	0	0	0	272.555	0	0	285.346	0	0	0	0
		97	579	0	0	0	0	0	0	0	0	0	0	0	0	0	0	0	0	0	0	0	0	0	0	0	0	0	0	0	0	0	0	0	0	0	0	0	0	0	0	264.742	0	0	283.748	0	0	0	0
		98	582.86	0	0	0	0	0	0	0	0	0	0	0	0	0	0	0	0	0	0	0	0	0	0	0	0	0	0	0	0	0	0	0	0	0	0	0	0	0	0	270.424	0	0	293.247	0	0	0	0
		99	586.72	0	0	0	0	0	0	0	0	0	0	0	0	0	0	0	0	0	0	0	0	0	0	0	0	0	0	0	0	0	0	0	0	0	0	0	0	0	0	281.253	0	0	283.537	0	0	0	0
		100	590.58	0	0	0	0	0	0	0	0	0	0	0	0	0	0	0	0	0	0	0	0	0	0	0	0	0	0	0	0	0	0	0	0	0	0	0	0	0	0	274.461	0	0	275.788	0	0	0	0
		101	594.44	0	0	0	0	0	272.155	0	0	0	0	0	0	0	0	0	0	0	0	0	0	0	0	0	0	0	0	0	0	0	0	0	0	0	0	0	0	0	0	274.084	0	0	278.166	0	0	0	0
		102	598.3	0	0	0	227.026	0	0	0	0	0	0	0	0	0	0	0	0	0	0	0	0	0	0	0	0	0	0	0	0	0	0	0	0	0	0	0	0	0	0	282.055	0	0	287.019	0	0	0	0
		103	602.16	0	0	0	0	0	0	0	0	0	0	0	0	0	0	0	0	0	0	0	0	0	0	0	0	0	0	0	0	0	0	0	0	0	0	0	0	0	0	272.354	0	0	293.345	0	0	0	0
		104	606.02	0	0	0	0	0	0	0	0	0	0	0	0	0	0	0	0	0	0	0	0	0	0	0	0	0	0	0	0	0	0	0	0	0	0	0	0	0	0	272.766	0	0	301.308	0	0	271.696	0
		105	609.88	0	0	0	0	0	0	0	0	0	0	0	0	0	0	0	0	0	0	0	0	0	0	0	0	0	0	0	0	0	0	0	0	0	0	0	0	0	0	278.127	0	0	289.211	0	0	0	0
		106	613.74	0	0	0	0	0	0	0	0	0	0	0	0	0	0	0	0	0	0	0	0	0	0	0	0	0	0	0	0	0	0	0	0	0	0	0	0	0	0	272.776	0	0	277.705	0	0	0	0
		107	617.6	0	0	0	0	0	0	0	0	0	0	0	0	0	0	0	0	0	0	0	0	0	0	0	0	0	0	0	0	0	0	0	0	0	0	0	0	0	0	275.333	0	0	281.505	0	0	271.503	0
		108	621.46	0	0	0	0	0	0	0	0	0	0	0	0	0	0	0	0	0	0	0	0	0	0	0	0	0	0	0	0	0	0	268.569	0	0	0	0	0	0	0	286.414	0	0	280.333	0	0	273.011	0
		109	625.32	0	0	0	0	0	0	0	0	0	0	0	0	0	0	0	0	0	0	0	0	0	0	0	0	0	0	0	0	0	0	0	279.015	0	0	0	0	0	0	276.612	0	0	280.829	0	0	0	0
		110	629.18	0	0	0	0	0	0	0	0	0	0	0	0	0	0	0	0	0	0	0	0	0	0	0	0	0	0	0	0	0	0	0	0	0	0	0	0	0	0	274.67	0	0	285.518	0	0	0	0
		111	633.04	0	0	0	0	0	0	0	0	0	0	0	0	0	0	0	0	0	0	0	0	0	0	0	0	0	0	0	0	0	0	0	0	0	0	0	0	0	0	271.646	0	0	274.797	0	0	274.073	0
		112	636.9	0	0	0	0	0	0	0	0	0	0	0	0	0	0	0	0	0	0	0	0	0	0	0	0	0	0	0	0	0	0	0	0	0	0	0	0	0	0	273.473	0	0	282.998	0	0	267.661	0
		113	640.76	0	0	0	0	0	0	0	0	0	0	0	282.282	0	0	0	0	0	0	0	0	0	0	0	0	0	0	0	0	0	0	0	0	0	0	0	0	0	0	264.105	0	0	281.06	0	0	268.927	0
		114	644.62	0	0	0	0	0	0	0	0	0	0	0	0	0	0	0	0	0	0	0	0	0	0	0	0	0	0	0	0	0	0	0	0	0	0	0	0	0	0	277.537	0	0	279.599	0	0	277.773	0
		115	648.48	0	0	0	0	0	0	0	0	0	0	0	0	0	0	0	0	0	0	0	0	0	0	0	0	0	0	0	0	0	0	0	0	0	0	0	0	0	0	267.85	0	0	284.393	0	0	271.826	0
		116	652.34	0	0	0	0	0	0	0	263.17	0	0	0	0	0	0	0	0	0	0	0	0	0	0	0	0	0	0	0	0	0	0	0	0	0	0	0	0	0	0	270.53	0	0	288.13	0	288.275	276.839	0
		117	656.2	0	0	0	0	0	0	0	0	0	0	0	0	0	0	0	0	0	0	0	0	0	0	0	0	0	0	257.523	0	0	0	0	0	0	0	0	0	0	0	283.525	0	0	287.001	0	0	277.922	0
		118	660.06	0	0	0	0	0	0	0	251.268	0	0	0	0	0	0	0	0	0	0	0	0	0	0	0	0	275.138	0	256.384	0	0	0	0	0	0	0	0	0	0	0	270.856	0	0	285.066	0	0	278.765	0
		119	663.92	0	0	0	0	0	0	0	0	0	0	0	0	0	0	0	0	0	0	0	0	0	0	0	0	0	0	257.234	0	0	0	0	0	0	0	0	0	0	0	273.97	0	0	281.965	0	0	272.449	0
		120	667.78	0	0	0	0	0	0	0	258.233	0	0	0	0	0	0	0	0	0	0	0	0	0	0	0	0	254.881	0	255.958	0	0	0	0	0	0	0	0	0	0	0	272.279	0	0	288.751	0	0	272.832	0
		121	671.64	0	0	0	0	0	0	0	0	0	0	0	0	0	0	0	0	0	0	0	0	0	0	0	0	275.077	0	266.175	0	0	262.951	0	0	0	0	0	0	0	0	270.495	0	0	295.561	0	0	272.248	0
		122	675.5	0	0	0	0	0	0	0	0	257.472	0	0	0	0	0	0	0	0	0	0	0	0	0	0	0	261.65	0	260.742	0	0	266.431	0	0	0	0	0	0	0	0	266.831	0	263.143	293.929	0	0	269.316	0
		123	679.36	0	0	0	0	0	0	0	0	0	0	0	0	0	0	0	0	0	0	0	0	0	0	0	0	260.892	0	259.476	0	0	254.422	0	0	0	0	0	0	0	0	280.943	0	0	288.295	0	0	285.508	0
		124	683.22	0	0	0	0	0	0	0	0	0	0	0	0	0	0	0	0	0	0	0	0	0	0	0	0	255.094	0	262.317	0	0	0	0	0	0	0	0	0	0	0	283.039	0	0	282.938	0	0	270.023	0
		125	687.08	0	0	0	0	0	0	0	0	0	0	0	0	0	0	0	0	0	0	0	0	0	0	0	0	265.513	0	266.289	0	0	260.62	0	0	0	0	0	0	0	0	0	0	268.003	285.409	0	0	273.833	0
		126	690.94	0	0	0	0	0	0	0	0	263.538	0	0	0	0	0	0	0	0	0	0	0	0	0	0	0	256.71	0	259.48	0	0	253.212	0	0	0	0	0	0	0	0	0	0	0	285.106	0	0	276.539	0
		127	694.8	0	0	0	0	0	0	0	0	262.407	0	0	0	0	0	0	0	0	0	0	0	0	0	0	0	266.259	0	259.482	0	0	256.719	0	0	0	0	0	0	0	0	260.166	0	0	289.782	0	0	271.389	0
		128	698.66	0	0	0	273.564	0	0	0	0	259.836	0	0	0	0	0	0	0	0	0	0	0	0	0	0	0	271.744	0	255.01	0	0	256.768	0	0	0	0	0	0	0	0	267.133	0	0	294.54	0	0	278.421	0
		129	702.52	0	0	0	0	0	0	0	0	0	0	0	0	0	0	0	0	0	0	0	0	0	0	0	0	266.999	0	253.889	0	0	248.736	0	0	0	0	0	0	0	0	269.85	0	0	286.909	0	0	271.627	0
		130	706.38	0	0	0	273.216	0	0	0	0	268.796	0	0	0	0	0	0	0	0	0	0	0	0	0	0	0	277.985	0	254.952	0	0	256.27	0	0	0	0	0	0	0	0	262.899	0	0	291.539	0	0	277.837	0
		131	710.24	0	0	0	287.859	0	0	0	0	266.027	0	0	0	0	0	0	0	0	0	0	0	0	0	0	0	273.033	0	247.452	0	0	264.146	0	0	0	0	0	0	0	0	265.161	0	0	296.856	0	0	267.283	0
		132	714.1	0	0	0	0	0	0	0	0	262.2	0	0	0	0	0	0	0	0	0	0	0	0	0	0	0	268.807	0	248.834	0	0	258.74	0	0	0	0	0	0	0	0	279.23	0	0	290.628	0	0	263.178	0
		133	717.96	0	0	0	276.126	0	0	0	0	257.591	0	0	0	0	0	0	0	0	0	0	0	0	0	0	0	276.612	0	255.218	0	0	253.573	0	0	0	0	0	0	0	0	265.576	0	0	280.4	0	0	270.932	0
		134	721.82	0	0	0	274.104	0	0	0	0	263.421	0	0	0	0	0	0	0	0	272.761	0	0	0	0	0	0	271.739	0	257.537	0	0	263.535	0	0	0	0	0	0	0	0	266.483	0	0	291.573	0	0	277.813	0
		135	725.68	0	0	0	0	0	0	0	0	268.678	0	0	0	0	0	0	0	0	0	0	0	0	0	0	0	268.304	0	256.879	0	0	266.586	0	0	0	0	0	0	0	0	263.223	0	267.326	285.312	0	0	268.717	0
		136	729.54	0	0	0	0	0	0	0	0	263.49	0	0	0	0	0	0	0	0	0	0	0	0	0	0	0	266.113	0	265.897	0	0	263.067	0	0	0	0	0	0	0	0	274.527	0	0	296.049	0	0	277.46	0
		137	733.4	0	0	0	276.544	0	0	0	0	269.015	0	0	0	0	0	0	0	0	0	0	0	0	0	0	0	266.203	0	263.683	0	0	255.562	0	0	0	0	0	0	0	0	270.078	0	273.598	287.962	0	0	288.516	0
		138	737.26	0	0	0	265.922	0	0	0	0	266.066	0	0	0	0	0	0	0	0	0	0	0	0	0	0	0	265.79	0	259.658	0	0	251.846	0	0	0	0	0	0	0	0	264.603	0	0	277.508	0	0	275.691	0
		139	741.12	0	0	0	0	0	0	0	0	258.736	0	0	0	0	0	0	0	0	0	0	0	0	0	0	0	266.134	0	260.303	0	0	259.236	0	0	0	0	0	0	0	0	269.474	0	0	290.387	0	0	271.635	0
		140	744.98	0	0	0	276.311	0	0	0	0	262.389	0	0	0	0	0	0	0	0	0	0	0	0	0	0	0	269.775	0	256.398	0	0	253.474	0	0	0	0	0	0	0	0	270.875	0	0	293.841	0	0	269.566	0
		141	748.84	0	0	0	275.287	0	0	0	0	260.143	0	0	0	0	0	0	0	0	0	0	0	0	0	0	0	266.223	0	263.715	0	0	264.242	0	266.961	0	0	280.639	0	0	0	263.931	0	270.453	280.978	0	0	281.195	0
		142	752.7	0	0	0	272.272	0	0	0	0	266.315	0	0	0	0	0	0	0	0	0	0	0	0	0	0	0	269.445	0	265.404	0	0	257.967	0	0	0	0	0	0	0	0	263.007	0	266.949	286.184	0	0	278.5	0
		143	756.56	0	0	0	262.142	0	0	0	0	265.738	0	0	0	0	0	0	0	0	0	0	0	0	0	0	0	276.466	0	266.902	0	0	252.174	0	0	0	0	275.578	0	0	0	248.632	0	265.328	284.01	0	0	282.201	0
		144	760.42	0	0	0	262.699	0	0	0	0	261.326	0	0	0	0	0	0	0	0	0	0	0	0	0	0	0	272.436	0	253.035	0	0	258.238	0	0	0	0	284.834	0	0	0	251.697	0	270.359	282.476	0	0	271.847	0
		145	764.28	0	0	0	273.143	0	0	0	0	256.524	0	0	0	0	0	0	0	0	0	0	0	0	0	0	0	278.088	0	262.207	0	0	261.746	0	0	0	0	274.785	0	0	0	253.081	0	272.849	283.438	0	0	284.111	0
		146	768.14	0	0	0	271.249	0	0	0	0	258.644	0	0	0	0	0	0	0	0	0	0	0	0	0	0	0	266.982	0	257.811	0	0	261.285	0	0	0	0	280.831	0	0	0	259.36	0	273.783	286.315	0	0	276.914	0
		147	772	0	0	0	267.193	0	0	0	0	275.356	0	0	0	0	0	0	0	0	0	0	0	0	0	0	0	274.247	0	249.79	0	0	240.246	0	0	0	0	284.669	0	0	0	268.131	0	262.421	293.167	0	0	274.211	0
		148	775.86	0	0	0	263.479	0	0	0	0	271.328	0	0	0	0	0	0	0	0	0	0	0	0	0	0	0	274.752	0	255.496	0	0	255.025	0	0	0	0	269.359	0	0	0	263.148	0	0	285.308	0	0	283.607	0
		149	779.72	0	0	0	266.856	0	0	0	0	264.056	0	0	0	0	0	0	0	0	0	0	0	0	0	0	0	273.572	0	257.4	0	0	250.646	0	0	0	0	267.134	0	0	0	259.153	0	270.736	287.399	0	0	282.914	0
		150	783.58	0	0	0	266.441	0	0	0	0	0	0	0	0	0	0	0	0	0	0	0	0	0	0	0	0	267.073	0	259.714	0	0	250.943	0	0	0	0	274.61	0	0	0	269.828	0	273.715	274.096	0	0	280.02	0
		151	787.44	0	0	0	262.215	0	0	0	0	259.766	0	0	0	0	0	0	0	0	0	0	0	0	0	0	0	270.29	0	256.198	0	0	256.725	0	0	0	0	267.239	0	0	0	269.411	0	274.156	277.417	0	0	282.269	0
		152	791.3	0	0	0	278.48	0	0	0	0	276.349	0	0	0	0	0	0	0	0	0	0	0	0	0	0	0	270.767	0	258.773	0	0	258.828	0	0	0	0	270.827	0	0	0	272.374	0	272.256	282.65	0	0	281.514	0
		153	795.16	0	0	0	269.081	0	0	0	0	275.272	0	0	0	0	0	0	0	0	0	0	0	0	0	0	0	280.409	0	259.048	0	0	265.569	0	0	0	0	281.874	0	0	0	264.994	0	268.773	279.656	0	0	276.042	0
		154	799.02	0	0	0	267.104	0	0	0	0	260.779	0	0	0	0	0	0	0	0	297.004	0	0	0	0	0	0	267.805	0	271.835	0	0	259.876	0	0	0	0	292.346	0	0	0	269.802	0	271.447	293.965	0	0	278.478	0
		155	802.88	0	0	0	280.045	0	0	0	0	259.376	0	0	0	0	0	0	0	0	0	0	0	0	0	0	0	270.315	0	255.948	0	0	255.336	0	0	0	0	278.557	294.79	0	0	279.447	0	266.222	288.083	0	0	274.153	0
		156	806.74	0	0	0	274.854	0	0	0	0	0	0	286.626	0	0	0	0	0	0	0	0	0	0	0	0	0	273.341	0	261.422	0	0	253.436	0	0	0	0	276.891	0	0	0	273.802	0	275.611	282.987	0	0	277.975	0
		157	810.6	0	0	0	272.049	0	0	0	263.315	270.687	0	0	0	0	0	0	0	0	0	0	0	0	0	0	0	274.629	0	255.017	0	0	250.987	0	0	0	0	289.72	0	0	0	266.671	0	270.881	287.326	0	0	283.508	0
		158	814.46	0	0	0	277.013	0	0	0	0	260.393	0	0	0	0	210.344	0	0	0	0	0	0	0	0	0	0	277.12	0	244.672	0	0	259.449	0	0	0	0	282.531	0	0	0	271.874	0	277.294	289.046	0	0	280.261	0
		159	818.32	0	0	0	267.951	0	0	0	255.614	264.483	0	0	0	0	0	0	0	0	0	0	0	0	0	0	0	279.804	0	248.66	0	0	254.523	0	0	0	0	278.599	0	0	0	263.233	0	279.889	274.185	0	0	275.328	0
		160	822.18	0	0	0	260.343	0	267.821	0	262.084	257.75	0	0	0	0	0	0	0	0	0	0	0	0	0	0	0	276.994	0	253.261	0	0	250.331	0	0	0	0	275.997	0	0	0	269.189	0	271.65	274.683	0	0	281.977	0
		161	826.04	0	0	0	286.956	0	0	0	268.004	0	0	0	0	0	0	0	0	0	0	0	0	0	0	0	0	275.787	0	251.086	0	0	246.997	0	250.78	0	0	272.887	0	0	0	270.636	0	277.785	284.707	0	0	268.636	0
		162	829.9	0	0	0	273.578	0	0	0	266.577	0	0	0	0	0	0	0	0	0	0	0	0	0	0	0	0	289.573	0	249.233	0	0	248.588	0	0	0	0	288.76	0	0	0	261.807	0	268.446	285.636	0	0	276.578	0
		163	833.76	0	0	0	277.381	0	0	0	258.629	0	0	0	0	0	0	0	0	0	0	0	0	0	0	0	0	269.245	0	261.977	0	0	248.957	0	0	0	0	279.093	0	0	0	277.374	0	274.495	280.82	0	0	269.925	0
		164	837.62	273.871	0	0	270.576	0	0	0	278.371	0	0	0	0	0	0	0	0	0	0	0	0	0	0	0	0	274.652	0	248.84	0	0	245.653	0	0	0	0	289.563	0	0	0	271.868	0	263.579	288.351	0	0	269.181	0
		165	841.48	0	0	0	271.775	0	0	0	255.034	0	0	0	0	0	0	0	263.626	0	0	0	0	0	0	0	0	271.793	0	248.809	0	0	258.194	0	0	0	0	286.9	0	0	0	266.218	0	277.479	283.16	0	0	288.653	0
		166	845.34	0	0	0	262.024	0	0	0	251.341	0	0	0	0	0	0	0	262.24	0	0	0	0	0	0	0	0	280.952	0	247.766	0	0	245.433	0	0	0	0	276.146	0	0	0	277.727	0	274.421	285.793	0	0	270.518	0
		167	849.2	0	0	0	283.345	0	0	0	258.962	0	0	0	0	0	0	0	261.086	0	0	0	0	0	0	0	0	272.791	0	257.471	0	0	259.271	0	0	0	0	282.975	0	0	0	265.61	0	264.201	283.642	0	0	271.767	0
		168	853.06	0	0	0	250.665	0	273.542	0	258.588	0	0	0	0	0	0	0	263.592	0	0	0	0	0	0	0	0	271.337	0	258.695	0	0	266.152	0	0	0	0	270.091	0	0	0	276.007	0	275.742	280.821	0	0	273.947	0
		169	856.92	0	0	0	265.31	0	0	0	242.972	0	0	0	0	0	0	0	273.559	0	0	0	0	0	0	0	0	259.917	0	246.597	0	0	259.713	0	0	0	0	282.813	0	0	0	262.646	0	269.904	286.115	0	0	270.043	0
		170	860.78	0	0	0	273.782	0	0	0	255.102	0	0	0	0	0	0	0	266.929	0	0	0	0	0	0	0	0	265.746	254.967	245.266	0	0	264.413	0	0	0	0	277.818	0	0	0	266.748	0	291.302	286.996	0	0	265.991	0
		171	864.64	0	0	0	277.418	0	0	0	0	0	0	0	0	0	0	0	259.355	0	0	0	0	0	0	0	0	275.781	0	253.042	0	0	257.744	0	0	0	0	271.341	0	0	0	275.232	0	268.891	282.701	0	0	271.265	0
		172	868.5	0	0	0	273.227	0	270.65	0	250.89	263.245	0	0	0	0	0	0	271.843	0	0	0	0	0	0	0	0	272.855	0	246.103	0	0	260.965	0	0	0	0	270.599	0	0	0	265.345	0	278.907	279.8	0	0	271.455	0
		173	872.36	0	0	0	280.694	0	0	0	262.644	272.01	0	0	0	0	0	0	258.422	0	0	0	0	0	0	0	0	255.033	255.258	248.117	0	0	261.167	0	0	0	0	277.992	0	0	0	259.002	0	271.173	284.614	0	0	269.501	0
		174	876.22	0	0	0	271.334	0	0	0	253.088	267.747	0	0	0	0	0	0	0	0	0	0	0	0	0	0	0	262.641	0	247.792	0	0	257.342	0	0	0	0	293.447	0	0	0	256.846	0	277.559	279.398	0	0	269.245	0
		175	880.08	0	0	0	279.889	0	0	0	251.116	264.356	0	0	0	0	0	0	268.348	0	0	0	0	0	0	0	0	267.856	258.283	244.569	0	0	263.222	0	0	0	0	277.558	0	0	0	257.661	0	270.954	277.369	0	0	270.614	0
		176	883.94	0	0	0	270.373	0	0	0	258.843	0	0	0	0	0	0	0	262.967	0	0	0	0	0	0	0	0	268.035	257.395	248.044	0	0	269.686	0	0	0	0	268.069	0	0	0	270.277	0	269.419	271.949	0	0	267.005	0
		177	887.8	0	0	0	271.984	0	0	0	246.822	265.414	0	0	0	0	0	0	271.774	0	0	0	0	0	0	0	0	269.581	0	254.858	0	0	252.412	0	0	0	0	271.517	0	0	0	258.996	0	274.964	288.438	0	0	278.467	0
		178	891.66	0	0	0	263.065	0	0	0	252.626	254.382	0	0	0	0	0	0	261.61	0	0	0	0	0	0	0	0	267.317	253.958	250.03	0	0	259.937	0	0	0	0	277.997	0	0	0	298.324	0	273.242	284.806	0	0	266.149	0
		179	895.52	0	0	0	278.787	0	0	0	253.829	257.338	0	0	0	0	0	0	264.795	0	0	0	0	0	0	0	0	262.333	261.329	247.516	0	0	259.073	0	0	0	0	272.44	0	0	0	273.864	0	267.374	283.029	0	0	273.942	0
		180	899.38	0	0	0	267.715	0	0	0	253.785	262.549	0	0	0	0	0	0	269.18	0	0	0	0	0	0	0	0	269.339	259.733	245.951	0	0	247.863	0	0	0	0	272.984	0	0	0	262.462	0	269.819	281.512	0	0	272.518	0
		181	903.24	0	0	0	274.641	0	0	0	255.919	268.525	0	0	0	0	0	0	273.305	0	0	0	0	0	0	0	0	264.181	259.58	254.78	0	0	250.563	0	0	0	0	289.781	0	0	0	273.963	0	268.935	288.774	0	0	277.174	0
		182	907.1	0	0	0	282.522	0	0	0	235.917	266.715	0	0	0	0	0	0	267.056	0	0	0	0	0	0	0	0	269.26	263.906	247.395	0	0	262.142	0	0	0	0	285.389	0	0	0	263.233	0	263.646	296.562	0	0	282.754	0
		183	910.96	0	0	0	269.058	0	0	0	240.428	265.018	0	0	0	0	0	0	0	0	0	0	0	0	0	0	0	267.805	260.826	255.806	0	0	264.568	0	0	0	0	282.079	0	0	0	257.035	0	262.46	290.007	0	0	280.884	0
		184	914.82	0	0	0	265.917	0	0	0	260.007	265.155	0	0	0	0	0	0	269.598	0	0	0	0	0	0	0	0	265.037	259.136	284.908	0	0	260.42	0	0	0	0	288.676	0	0	0	259.141	0	261.793	286.39	0	0	273.012	0
		185	918.68	0	0	0	277.97	0	268.263	280.629	258.835	263.343	0	0	0	0	0	0	260.165	0	0	0	0	0	0	0	0	253.351	259.77	244.995	0	0	267.816	0	0	0	0	278.772	0	0	0	248.446	0	261.359	292.735	0	0	280.495	0
		186	922.54	0	0	0	280.517	0	0	0	255.981	267.695	0	0	0	0	0	0	260.264	0	0	0	0	0	0	0	0	253.191	265.42	257.618	0	0	262.035	0	0	0	0	282.319	0	0	0	250.059	0	267.237	284.295	0	0	268.612	0
		187	926.4	0	0	0	280.092	0	0	0	260.709	252.754	0	0	0	0	0	0	269.83	0	0	0	0	0	0	0	0	256.637	259.933	240.475	0	0	259.02	0	0	0	0	276.422	0	0	0	260.743	0	261.871	289.193	0	0	272.775	0
		188	930.26	0	0	0	271.126	0	0	0	242.716	264.596	0	0	0	0	0	0	0	0	0	0	0	0	0	0	0	274.3	252.801	248.354	0	0	258.828	0	0	0	0	276.272	0	0	0	248.939	0	268.035	289.132	0	0	264.37	0
		189	934.12	0	0	0	286.679	0	0	0	242.609	264.75	0	0	0	0	0	0	0	0	0	0	0	0	0	0	0	259.566	249.766	256.754	0	0	255.735	0	0	0	0	268.784	0	0	0	262.186	0	268.804	282.131	0	0	278.731	0
		190	937.98	0	0	0	273.222	0	0	0	253.013	267.238	0	0	0	0	0	0	0	0	0	0	0	0	0	0	0	262.993	255.229	260.545	0	0	264.224	0	0	0	0	285.921	0	0	0	259.301	0	272.152	284.128	0	0	276.524	282.087
		191	941.84	0	0	0	278.173	0	0	0	256.688	259.332	0	0	0	0	0	0	0	0	0	257.852	0	0	0	0	0	269.116	247.396	253.909	0	0	257.23	0	0	0	0	284.393	0	0	0	267.49	0	281.922	288.106	0	0	271.069	0
		192	945.7	0	0	0	280.924	0	0	0	249.208	264.677	0	0	0	0	0	0	0	0	0	0	0	0	0	0	0	268.614	259.503	257.662	0	0	248.707	0	0	0	0	282.725	0	0	0	261.02	0	268.04	282.564	0	0	279.42	0
		193	949.56	0	0	0	270.611	0	0	0	250.459	255.502	0	0	0	0	0	0	0	0	0	0	0	0	0	0	0	267.798	254.605	254.1	0	0	256.929	0	0	0	0	286.839	0	0	0	255.293	0	257.211	279.145	0	0	272.744	266.391
		194	953.42	0	0	0	284.158	0	241.69	0	253.974	257.977	0	0	0	0	0	263.148	0	0	0	257.796	0	0	0	0	0	273.376	253.561	254.077	0	0	248.075	0	0	0	0	282.574	0	0	0	265.166	0	272.787	285.19	259.114	0	270.018	275.037
		195	957.28	0	0	0	289.539	0	0	0	254.129	257.74	0	0	0	0	0	263.394	261.811	0	0	242.657	0	0	0	0	0	267.667	248.37	255.826	0	0	246.268	0	0	0	0	272.263	0	0	0	271.864	0	270.909	276.778	0	0	272.066	263.037
		196	961.14	0	0	0	285.851	0	0	0	258.505	260.871	0	0	0	0	0	260.168	268.633	0	0	0	0	0	0	0	0	276.597	258.722	244.062	0	0	254.708	0	0	0	0	273.884	0	0	0	261.888	0	277.829	292.111	259.249	0	272.055	267.465
		197	965	0	0	0	276.845	0	0	0	250.218	268.594	0	0	0	0	0	272.262	272.216	0	0	264.947	0	0	0	0	0	273.696	254.409	251.553	0	0	245.658	0	0	0	0	281.799	0	0	0	0	0	272.997	291.402	0	0	281.034	279.396
		198	968.86	0	0	0	0	0	0	0	240.854	271.254	0	0	0	0	0	0	262.516	0	0	252.494	0	0	0	0	0	266.794	251.578	247.302	0	0	248.273	0	0	0	0	277.562	0	0	0	0	0	280.529	275.971	251.684	0	274.393	285.885
		199	972.72	0	0	0	273.402	0	0	0	246.499	262.149	0	0	0	0	0	262.979	260.301	0	0	254.649	0	264.439	0	0	0	274.913	265.978	244.616	0	0	257.836	0	0	0	0	287.321	0	0	0	0	0	269.407	272.38	0	0	285.05	272.607
		200	976.58	0	0	0	282.555	0	0	0	248.086	265.285	0	0	0	256.26	0	266.117	272.013	0	0	248.751	0	272.596	0	0	0	262.467	246.039	242.96	0	0	254.812	0	0	0	0	283.774	0	0	0	0	0	268.619	278.506	267.442	0	266.028	264.18
		201	980.44	0	0	267.666	273.644	0	0	0	251.616	260.897	0	0	0	249.724	0	261.258	269.56	0	0	249.923	0	262.857	0	0	0	267.974	252.767	247.914	0	0	252.937	0	0	0	0	280.489	0	0	0	0	0	268.318	280.086	259.958	0	267.667	274.237
		202	984.3	0	0	267.775	269.816	0	0	0	246.079	257.198	0	0	0	248.382	0	270.302	265.895	0	0	258.154	0	250.959	0	0	0	270.574	254.858	253.006	0	0	265.457	0	0	0	0	282.22	0	0	0	0	0	271.439	279.868	252.397	0	273.176	284.501
		203	988.16	0	0	273.824	279.011	0	0	0	247.717	268.515	0	0	0	0	0	254.14	257.723	0	0	258.716	0	262.1	0	256.122	0	268.464	253.884	261.983	0	0	256.975	0	0	0	0	272.828	0	0	0	0	0	274.883	285.518	253.392	0	268.156	284.854
		204	992.02	0	0	277.538	0	0	0	0	236.422	268.776	0	254.746	0	259.356	0	276.131	270.898	0	0	256.84	0	273.273	0	253.677	0	271.348	257.248	247.578	0	262.084	262.015	0	0	0	0	287.556	0	0	0	0	0	273.864	287.518	261.585	0	283.858	282.574
		205	995.88	0	0	269.96	271.732	0	0	0	247.056	264.486	0	266.388	0	259.866	0	248.707	269.841	0	0	254.826	0	278.217	0	261.647	0	253.81	251.441	251.822	0	265.221	257.708	0	0	0	0	282.028	0	0	0	0	0	264.43	295.818	249.158	0	270.087	280.33
		206	999.74	0	0	273.979	273.295	0	0	0	252.993	273.449	0	257.397	0	245.475	0	263.865	264.598	0	0	263.483	0	251.737	0	255.677	0	265.302	259.145	263.312	0	257.745	252.179	0	0	0	0	279.962	0	274.548	0	0	0	262.491	291.169	271.331	0	276.423	275.211
		207	1003.6	0	0	274.308	282.652	0	0	0	253.951	263.654	0	262.926	0	256.764	0	262.555	264.208	0	0	253.851	0	261.525	0	262.702	0	272.098	257.174	254.649	0	0	266.025	0	0	0	0	273.086	0	261.97	0	252.453	0	260.753	280.791	261.423	0	274.049	290.444
		208	1007.46	0	0	272.987	278.378	0	0	0	253.139	263.248	0	253.595	0	254.942	0	256.677	271.497	0	0	275.478	0	255.882	0	254.409	0	276.096	270.353	259.253	0	264.235	268.585	0	0	0	0	286.674	0	274.634	0	0	0	274.507	290.601	254.547	0	268.864	280.482
		209	1011.32	0	0	266.108	280.177	0	0	0	265.449	261.242	0	260.6	0	257.26	0	250.073	270.939	0	0	264.328	0	259.028	0	253.718	0	0	260.713	256.452	0	267.515	263.823	0	0	0	0	291.166	0	277.603	0	0	0	274.52	300.891	262.339	0	276.437	277.608
		210	1015.18	0	0	273.904	271.63	0	0	261.285	251.771	279.545	0	263.074	0	258.351	0	259.604	260.73	0	0	248.427	0	254.601	0	250.343	0	262.979	260.305	252.832	0	266.788	263.167	0	0	0	0	278.73	0	268.281	0	0	0	271.124	299.199	258.556	0	275.765	280.144
		211	1019.04	0	0	269.096	271.35	0	0	245.64	247.249	264.648	0	0	0	259.874	0	260.598	260.258	0	0	265.634	0	246.219	0	258.051	0	266.933	250.578	253.685	0	266.258	257.208	0	0	0	0	281.782	0	261.963	0	246.962	0	279.247	290.525	261.87	0	267.472	274.659
		212	1022.9	0	0	268.202	269.051	0	0	242.875	250.914	262.789	0	256.908	0	255.307	0	249.516	260.84	0	0	261.779	0	252.494	0	251.767	0	0	246.737	250.154	0	267.033	257.088	0	0	0	0	290.955	0	257.834	0	255.918	0	268.456	289.997	260.254	0	270.063	275.378
		213	1026.76	0	0	268.105	269.415	0	0	0	263.464	263.003	0	252.321	0	257.524	0	270.318	265.911	0	0	254.439	0	252.916	0	248.953	0	259.209	252.676	246.823	0	265.641	258.268	0	0	0	0	285.296	0	257.789	0	254.68	0	261.563	301.253	255.063	0	276.642	279.667
		214	1030.62	0	0	282.956	269.385	0	0	0	245.012	260.944	0	255.576	0	256.972	0	254.741	270.3	0	0	262.77	0	247.596	0	252.526	0	0	266.679	249.837	0	272.925	260.215	0	0	0	0	286.647	0	0	0	247.36	0	268.275	293.952	251.395	0	272.294	280.461
		215	1034.48	0	280.876	286.669	281.208	0	0	248.235	251.42	261.445	0	256.355	0	251.108	289.336	261.343	264.823	0	0	265.053	0	257.86	0	245.707	0	0	258.829	242.925	0	267.429	253.559	0	0	0	0	276.883	0	265.924	0	259.806	0	263.642	299.709	252.826	0	278.38	276.619
		216	1038.34	0	0	268.357	274.667	0	0	252.727	267.013	269.053	0	257.964	0	250.315	0	260.125	264.305	0	0	264.578	0	245.911	0	256.018	0	0	259.715	256.232	0	261.29	254.417	0	0	0	0	277.718	0	264.577	0	0	0	265.32	288.841	260.322	0	310.576	267.845
		217	1042.2	0	0	260.474	291.041	0	0	241.216	257.129	267.652	0	257.705	0	242.4	0	251.789	263.344	0	0	254.511	0	255.252	0	243.834	0	0	257.571	252.854	0	265.497	265.638	0	0	0	0	275.412	0	276.821	0	248.578	0	263.129	300.04	268.88	0	281.426	278
		218	1046.06	0	0	276.316	268.051	0	0	264.269	0	269.11	0	253.614	0	258.984	0	256.157	268.316	0	0	260.034	0	263.74	0	255.043	0	0	256.842	257.212	0	268.973	256.263	0	0	0	0	272.959	0	262.98	0	237.187	0	269.212	293.325	259.427	0	271.215	280.118
		219	1049.92	0	0	265.848	277.132	0	0	240.361	0	269.078	0	247.539	0	251.038	0	264.6	261.946	0	0	263.39	0	262.883	0	254.141	0	0	253.268	259.696	0	265.141	262.887	0	0	0	0	270.451	0	273.94	0	254.449	0	269.277	294.985	261.24	0	276.063	276.876
		220	1053.78	0	0	269.749	270.243	0	0	242.547	0	267.257	0	247.049	0	254.001	0	253.527	263.67	0	0	275.111	0	246.93	0	256.158	0	0	255.976	250.167	0	251.229	264.412	0	0	0	0	281.039	0	271.92	0	251.904	0	267.279	298.809	252.551	0	279.396	286.866
		221	1057.64	0	0	270.817	283.556	0	0	246.814	254.303	258.461	0	253.581	0	263.413	0	257.514	269.266	0	0	269.398	0	249.08	0	263.639	0	0	252.51	253.717	0	257.545	257.412	0	0	0	0	267.018	0	272.316	0	254.09	0	255.217	291.175	252.247	0	273.522	285.11
		222	1061.5	0	0	282.692	271.992	0	0	241.111	0	273.723	0	243.023	0	245.53	0	263.046	264.327	0	0	267.851	0	255.338	0	257.877	0	0	268.404	261.453	0	261.648	272.81	0	0	0	0	280.802	0	255.931	0	255.354	0	273.55	296.555	246.759	0	285.794	280.791
		223	1065.36	0	0	261.644	272.761	0	0	242.215	0	272.076	0	251.171	0	258.487	0	256.893	261.656	0	0	264.768	0	251.288	0	245.695	0	0	248.242	244.963	0	256.141	261.49	0	257.122	0	0	277.053	0	258.519	0	236.6	0	267.294	292.278	247.693	0	279.32	278.26
		224	1069.22	0	0	263.954	274.065	0	0	251.985	0	269.386	0	257.648	0	254.932	0	264.634	259.375	0	0	264.68	0	249.214	0	259.606	0	0	265.539	261.01	0	262.438	270.471	0	250.199	0	0	266.885	0	260.006	0	257.724	0	264.325	299.989	260.286	0	275.168	277.249
		225	1073.08	0	0	271.277	282.225	0	0	251.431	0	261.972	0	245.185	0	254.652	0	252.056	271.013	0	0	264.735	0	252.986	0	245.993	0	0	266.613	254.459	0	258.831	255.745	0	0	0	0	281.13	0	260.408	0	255.308	0	261.02	297.384	249.295	0	274.285	272.189
		226	1076.94	0	0	274.321	278.735	0	0	244.971	0	263.92	0	252.69	0	239.408	0	258.79	260.685	0	0	275.636	0	267.038	0	246.247	0	0	274.403	253.143	0	263.259	249.03	0	0	0	0	278.52	0	252.48	0	258.464	0	261.584	295.513	257.58	0	280.109	280.912
		227	1080.8	0	0	271.294	281.505	0	0	245.732	0	267.396	0	242.689	0	248.757	0	260.355	269.794	0	0	274.414	0	0	0	250.599	0	0	267.022	246.445	0	264.765	268.721	0	0	0	0	286.538	0	245.341	0	253.538	0	266.556	281.266	264.445	0	286.733	265.369
		228	1084.66	0	0	271.294	262.237	0	0	233.522	0	261.501	0	246.614	0	251.349	0	273.194	262.403	0	0	257.849	0	257.971	0	246.803	0	0	255.726	255.451	0	266.737	253.854	0	255.301	0	0	271.049	0	247.644	0	266.065	0	261.908	296.528	244.819	0	289.347	278.698
		229	1088.52	0	0	270.538	286.35	0	0	241.113	0	272.083	0	237.246	0	248.449	0	273.398	266.481	0	0	257.79	0	248.12	0	242.182	0	0	256.796	244.331	0	265.444	256.752	0	260.672	0	0	283.375	0	254.115	0	247.224	0	280.548	293.049	257.544	0	272.394	280.447
		230	1092.38	0	0	266.29	271.659	0	250.091	243.087	0	275.413	0	242.503	0	250.171	0	269.54	262.818	0	261.128	259.226	0	0	0	243.833	0	0	261.209	250.331	0	258.365	254.974	0	271.423	0	0	280.892	0	250.593	0	250.417	0	261.585	291.192	252.465	0	282.979	267.209
		231	1096.24	0	0	261.82	272.786	0	0	244.971	0	270.907	0	239.581	0	252.113	0	266.05	257.825	0	277.409	260.853	0	265.901	0	245.611	0	0	259.849	252.576	0	251.469	264.388	0	256.878	0	0	286.952	0	251.328	0	251.689	0	263.821	298.455	261.632	0	271.674	275.235
		232	1100.1	0	0	272.77	277.446	0	0	246.745	0	279.737	0	251.164	0	246.699	0	246.584	258.007	0	268.598	0	0	0	0	241.149	0	0	261.384	260.759	0	257.844	258.553	0	0	0	0	273.96	0	251.089	0	245.41	0	266.255	299.004	254.958	0	284.567	272.702
		233	1103.96	0	0	258.821	277.11	0	260.032	248.297	0	265.613	0	248.544	0	256.2	0	247.821	259.124	0	261.871	0	0	0	0	247.854	0	0	262.745	260.754	0	261.847	264.233	0	274.235	0	0	277.766	0	252.407	0	243.647	0	273.686	284.114	244.939	0	277.442	272.281
		234	1107.82	0	0	260.567	274.605	0	257.151	244.585	0	279.52	0	240.45	0	264.776	0	266.661	256.9	0	265.295	0	0	0	0	254.03	0	0	259.71	269.026	0	237.923	257.857	0	266.192	0	0	278.003	0	257.289	0	233.51	0	271.591	296.336	249.662	0	277.042	273.557
		235	1111.68	0	0	281.624	278.704	0	263.593	250.82	0	270.351	0	247.284	0	257.172	0	260.341	256.019	0	259.839	0	0	0	0	248.105	0	277.129	0	253.737	0	254.882	262.836	0	256.862	0	0	290.79	0	255.789	0	247.081	0	267.089	297.087	248.423	0	280.492	279.187
		236	1115.54	0	0	267.39	281.416	0	257.67	249.126	0	263.811	0	236.074	0	251.211	0	265.848	264.808	0	265.835	0	0	245.63	0	243.341	0	0	0	256.438	0	257.851	256.216	0	263.185	0	0	282.529	0	262.33	0	245.281	0	274.6	295.499	247.834	0	291.451	265.688
		237	1119.4	0	0	262.117	280.511	0	252.731	247.986	0	276.014	0	252.163	0	252.005	0	261.794	263.627	0	253.745	0	0	238.387	0	242.268	0	269.496	264.649	261.674	0	252.299	258.765	0	265.596	0	0	275.328	0	263.072	0	240.315	0	262.047	290.947	255.08	0	271.179	280.155
		238	1123.26	0	0	265.508	277.865	0	252.795	246.719	0	268.063	0	250.681	0	249.534	0	264.67	275.187	0	267.699	0	0	246.493	0	239.501	0	274.395	0	256.272	0	265.164	259.015	0	257.976	0	0	259.353	0	267.62	0	246.514	0	277.716	301.413	249.098	0	277.031	280.328
		239	1127.12	0	0	266.559	271.901	0	252.672	254.589	0	269.852	0	259.755	0	251.895	0	263.914	273.558	0	264.408	0	0	0	0	252.307	0	279.162	0	244.907	0	254.038	260.073	0	258.069	0	0	278.105	0	266.585	0	253.673	0	268.876	290.06	259.736	0	261.134	280.744
		240	1130.98	0	0	274.395	261.02	0	257.823	246.245	0	274.211	0	256.339	0	256.033	0	261.22	272.889	0	262.442	0	0	0	0	238.487	0	272.658	0	253.268	0	261.457	264.031	0	267.902	0	0	271.208	0	265.504	0	255.05	0	277.286	295.87	259.642	0	259.935	279.626
		241	1134.84	0	0	275.798	281.313	0	257.316	238.075	0	285.659	0	255.561	0	248.52	0	258.355	264.957	0	261.278	0	0	248.57	0	253.285	0	282.149	0	242.385	0	255.125	264.545	0	260.982	0	0	276.151	0	263.356	0	250.863	0	271.543	302.84	257.112	0	261.747	276.111
		242	1138.7	0	0	264.013	267.278	0	247.993	253.298	0	272.271	0	259.241	0	260.955	0	269.428	272.811	0	264.933	251.073	0	259.585	0	238.661	0	276.854	0	249.309	0	267	271.1	284.855	264.023	0	0	277.798	0	262.367	0	259.442	0	271.822	305.503	256.25	0	271.983	269.613
		243	1142.56	0	0	265.823	271.654	0	256.043	253.59	0	273.47	0	252.735	0	246.347	0	258.502	259.352	0	264.864	0	0	252.85	0	250.558	0	276.214	0	254.995	0	255.584	265.123	0	255.917	0	0	266.201	0	256.141	0	243.285	0	265.759	303.497	249.386	0	266.775	273.108
		244	1146.42	0	0	257.306	273.697	0	261.4	256.984	0	273.05	0	256.722	0	248.346	0	260.638	263.803	0	263.957	0	0	239.58	0	242.708	0	269.817	0	242.038	0	237.439	259.812	0	258.245	0	0	269.984	0	257.471	0	255.98	0	278.864	294.205	238.54	0	280.187	275.914
		245	1150.28	0	0	265.251	269.859	0	256.14	246.413	0	271.801	0	242.079	0	261.545	0	265.022	263.661	0	258.896	0	0	0	0	250.993	0	280.591	0	246.63	0	261.304	265.684	0	261.812	0	0	271.132	0	250.14	0	254.958	0	279.778	298.643	246.2	0	271.601	265.524
		246	1154.14	0	0	257.435	278.317	0	258.677	244.34	0	264.884	0	238.429	0	255.412	0	251.159	254.336	0	261.804	0	0	248.714	0	253.992	0	275.736	0	255.396	0	260.742	273.896	0	260.424	0	0	260.174	0	256.603	0	243.733	0	277.32	295.496	251.676	0	275.868	275.619
		247	1158	0	0	272.546	278.395	0	260.379	243.81	0	267.962	0	257.336	0	251.843	0	261.582	269.857	0	257.292	0	0	253.124	0	242.91	0	273.338	0	241.51	0	256.6	272.459	0	255.666	0	0	278.6	0	258.185	0	254.583	0	280.718	302.898	245.778	0	271.088	278.452
		248	1161.86	0	0	264.703	278.254	0	259.457	252.001	0	276.568	283.114	251.874	0	261.432	0	247.848	254.983	0	258.105	0	0	0	0	245.769	0	272.087	0	264.377	0	262.65	261.702	0	268.446	0	0	265.404	245.168	263.11	0	253.582	0	264.764	292.823	249.351	0	272.288	278.041
		249	1165.72	0	0	266.912	279.514	0	259.064	240.313	0	270.798	0	247.52	0	252.854	0	250.421	260.043	255.678	258.195	0	0	241.959	0	241.859	0	281.074	0	252.355	0	255.285	269.729	0	264.414	0	0	276.779	0	253.198	0	252.476	0	269.381	304.164	250.381	0	269.501	274.91
		250	1169.58	0	0	279.492	284.964	0	261.593	247.334	0	271.884	264.907	254.753	0	250.823	0	249.461	265.55	248.468	252.704	250.049	0	249.152	0	257.153	0	275.594	0	259.394	0	265.66	261.074	0	273.965	0	0	283.671	0	254.824	0	272.179	0	267.682	296.795	251.58	0	281.033	276.983
		251	1173.44	0	0	263.219	268.123	0	246.726	253.455	0	272.535	0	252.882	0	254.048	0	260.939	269.274	249.371	261.066	243.27	0	0	0	244.22	0	270.706	0	246.086	0	252.5	258.261	0	257.649	0	0	279.944	0	250.117	0	239.669	0	273.619	290.549	257.387	0	272.311	270.714
		252	1177.3	0	0	281.66	280.391	0	254.213	246.366	0	279.064	0	243.358	0	252.659	0	260.685	265.861	247.849	246.124	0	0	0	0	240.977	0	293.136	0	252.344	0	250.931	254.689	0	258.919	0	0	281.963	0	253.915	0	251.527	0	267.18	294.134	263.018	0	269.263	278.305
		253	1181.16	0	0	281.93	278.736	0	259.872	239.002	0	272.938	274.115	255.083	0	254.741	0	258.689	268.621	0	263.455	0	0	256.258	0	247.927	0	273.554	0	254.873	0	242.934	262.386	0	260.902	0	0	266.011	0	248.735	0	249.837	0	266.261	284.456	266.134	0	275.929	271.126
		254	1185.02	0	0	277.679	271.637	0	251.128	244.659	0	286.717	269.653	249.586	0	257.165	0	258.652	264.741	254.235	245.703	257.768	0	257.224	0	247.466	0	265.874	0	248.945	0	265.727	260.52	0	264.025	0	0	283.616	0	253.934	0	246.183	0	254.335	297.778	266.56	0	269.628	268.856
		255	1188.88	0	0	275.396	278.21	0	252.639	253.402	0	278.233	260.72	248.535	0	260.439	0	257.273	269.788	257.854	256.821	264.895	0	251.114	0	249.104	0	280.526	0	253.45	0	245.264	264.819	0	258.561	0	0	294.482	0	260.502	0	258.284	0	262.232	295.099	268.066	0	272.895	280.33
		256	1192.74	0	0	276.606	266.002	0	259.565	253.701	0	284.855	269.357	252.614	0	250.884	0	252.306	267.933	250.279	251.768	269.792	0	249.225	0	249.072	0	279.737	0	261.124	0	258.2	259.127	0	267.956	0	0	280.941	0	252.78	0	256.848	0	265.651	300.859	264.964	0	274.573	275.192
		257	1196.6	0	0	281.131	277.901	0	258.835	245.288	249.415	273.333	270.432	249.24	0	262.981	0	260.936	259.675	248.735	264.344	274.888	0	245.976	0	246.021	0	274.863	0	250.024	0	253.967	261.735	0	257.533	0	0	276.093	0	251.977	0	261.275	263.107	266.347	289.236	263.381	0	279.527	276.386
		258	1200.46	0	0	268.766	275.101	0	245.95	261.991	236.982	282.494	0	245.006	0	246.128	0	259.778	267.347	246.134	258.767	259.437	0	250.067	0	245.951	0	282.329	0	249.37	0	0	270.679	0	257.658	0	0	273.712	265.449	249.001	0	245.461	0	268.868	300.103	270.482	0	275.403	274.591
		259	1204.32	0	0	283.681	277.89	0	251.896	256.523	0	283.399	265.707	258.628	0	252.652	0	258.188	274.387	244.471	250.489	262.94	0	250.598	0	247.685	0	279.796	0	251.172	0	243.263	256.994	0	271.091	0	0	275.083	0	255.8	0	245.05	295.307	262.227	294.382	266.612	0	272.505	262.493
		260	1208.18	0	0	271.236	275.122	246.354	247.34	248.476	253.759	279.743	272.369	253.908	0	247.373	0	252.116	268.96	246.22	246.727	270.366	0	267.269	0	237.563	0	287.37	0	263.713	0	258.318	262.622	0	258.625	0	0	285.763	0	245.569	0	250.637	0	268.022	291.85	266.74	0	276.453	283.098
		261	1212.04	0	0	275.849	262.075	0	246.608	245.382	264.023	279.972	276.725	253.405	0	239.002	0	254.035	267.429	229.364	264.391	260.141	0	244.577	0	251.978	0	285.645	0	255.511	0	243.578	274.806	0	262.304	0	0	274.775	0	254.837	0	250.361	271.9	266.109	296.163	261.321	0	278.166	269.831
		262	1215.9	0	0	272.659	270.481	0	261.39	238.837	0	273.928	277.917	261.84	0	250.415	0	259.843	270.242	242.489	253.078	269.439	0	0	0	241.023	0	283.646	0	267.597	0	246.773	264.634	0	254.945	0	0	286.273	249.453	242.556	0	246.438	282.253	267.345	293.972	252.037	0	283.683	278.275
		263	1219.76	0	0	273.071	276.674	0	256.75	237.205	259.649	282.429	277.213	262.71	264.399	251.783	0	249.267	273.517	239.964	250.407	261.015	0	262.031	0	246.691	255.79	270.586	257.244	264.789	0	262.311	259.134	0	252.763	0	0	276.207	0	253.188	0	260.089	270.008	264.758	290.686	266.291	0	272.945	276.547
		264	1223.62	0	0	279.633	277.965	234.997	250.967	237.287	260.039	276.503	279.485	241.849	0	252.078	0	251.505	255.331	234.484	257.654	260.986	0	251.692	0	238.199	262.422	283.397	254.922	256.99	0	260.966	254.135	0	263.967	0	0	279.657	0	250.998	0	232.688	278.782	262.751	300.589	251.826	0	274.482	274.432
		265	1227.48	0	0	274.124	278.314	244.411	255.97	244.304	268.031	271.917	272.615	254.715	270.336	243.24	0	260.656	268.007	235.359	256.516	253.439	0	256.395	0	243.053	265.99	278.957	257.24	242.534	0	263.583	265.091	0	260.251	0	0	266.335	251.389	258.641	0	240.877	275.472	271.053	299.827	263.674	0	273.993	281.768
		266	1231.34	0	0	278.475	277.388	0	262.276	246.992	253.517	275.442	278.918	252.061	262.494	242.698	0	268.109	271.194	236.671	266.58	263.423	0	0	0	250.715	267.598	273.466	259.346	252.013	0	264.701	264.634	0	258.067	0	0	290.799	0	255.254	0	239.966	286.693	265.841	299.394	252.382	0	277.819	279.698
		267	1235.2	0	0	282.308	281.895	239.729	247.77	239.253	265.46	271.229	274.948	257.658	265.543	240.163	0	262.381	263.161	245.391	260.722	256.547	0	0	0	243.493	265.176	279.607	255.591	256.857	0	244.873	262.253	0	255.568	0	0	286.051	0	251.23	0	240.239	276.644	267.421	306.131	249.275	0	266.765	282.223
		268	1239.06	0	0	276.846	274.317	236.997	246.941	251.639	252.495	273.453	284.313	264.823	259.074	253.965	0	259.45	264.422	244.508	253.172	266.042	0	0	0	239.148	269.159	279.848	264.242	256.922	0	255.812	267.567	0	256.182	0	0	274.74	0	251.049	0	255.766	271.283	257.521	305.601	264.124	238.557	272.179	275.92
		269	1242.92	0	0	270.722	253.396	250.545	250.851	257.596	247.323	271.102	283.178	251.606	262.086	242.148	0	262.569	251.662	230.944	249.942	273.651	0	238.532	0	245.902	260.078	275.098	262.301	252.45	0	258.935	263.576	0	255.15	0	0	281.852	0	255.799	0	251.857	283.343	251.583	295.295	266.939	0	280.401	270.98
		270	1246.78	0	0	270.488	262.558	238.655	256.024	239.984	266.44	270.563	274.899	253.227	260.45	254.503	0	265.164	261.427	238.453	257.071	274.871	0	240.311	0	239.331	253.095	277.586	266.504	248.866	0	262.014	261.635	0	258.65	0	0	273.067	0	245.925	0	251.086	288.904	264.987	302.246	261.399	0	273.622	271.094
		271	1250.64	0	0	264.439	267.147	249.489	264.218	244.351	254.932	271.933	275.376	260.316	258.926	238.79	0	259.928	256.995	0	263.109	264.526	0	246.313	0	246.36	256.721	277.288	266.325	258.371	0	260.359	258.677	0	260.025	0	0	278.966	0	255.051	0	254.08	277.105	259.527	300.408	257.202	251.498	273.639	278.812
		272	1254.5	0	0	278.73	279.07	241.278	266.704	241.515	259.325	273.134	280.624	251.851	263.019	255.318	0	266.034	265.485	246.9	252.899	258.307	0	254.54	0	248.498	268.027	273.826	246.859	243.535	0	265.337	263.903	0	260.016	0	0	282.42	0	257.322	0	250.051	269.717	269.784	306.624	267.552	244.265	270.36	267.131
		273	1258.36	0	0	262.969	281.246	250.994	259.263	0	267.974	270.974	284.289	253.719	264.472	253.287	0	262.301	261.86	241.768	260.239	269.816	0	238.375	0	245.737	252.955	274.974	257.558	251.652	0	260.655	256.795	0	261.492	0	0	273.843	0	257.679	0	245.693	283.213	264.592	301.996	267.203	262.851	266.137	268.508
		274	1262.22	0	0	264.767	276.334	249.838	249.941	243.667	262.065	259.719	285.806	263.645	257.43	243.755	0	257.891	261.369	239.233	254.749	271.125	0	245.862	0	257.744	261.754	276.846	260.476	250.514	0	263.788	254.479	0	256.915	0	0	274.455	259.879	263.922	0	249.736	277.487	270.1	306.564	260.958	0	256.384	280.533
		275	1266.08	0	0	269.719	274.533	246.874	265.104	232.915	259.182	255.531	282.902	241.174	260.297	251.367	0	267.389	268.889	249.007	254.699	272.673	0	243.853	0	247.453	259.485	266.69	269.592	251.47	0	259.462	262.88	0	266.18	0	0	271.293	263.98	269.414	0	245.545	274.549	280.18	303.028	261.718	255.682	265.639	275.523
		276	1269.94	0	0	260.183	272.983	252.597	257.253	226.79	258.063	256.395	280.636	237.637	266.919	266.499	0	260.401	246.273	243.451	265.911	273.677	0	242.559	0	250.157	257.439	270.296	257.208	262.937	0	270.631	262.865	0	252.894	0	0	282.283	262.544	258.85	0	252.801	278.021	272.388	305.6	268.01	257.987	269.009	268.876
		277	1273.8	0	0	266.516	266.422	240.226	255.255	251.559	249.606	269.192	282.225	241.479	256.468	248.996	0	263.884	259.99	240.654	250.152	264.744	0	0	0	249.371	248.949	276.889	255.892	265.51	0	251.92	267.567	0	268.313	0	0	278.99	252.364	259.152	0	259.499	273.292	261.642	305.253	271.346	246.432	258.264	267.342
		278	1277.66	0	248.729	266.071	268.413	247.096	250.794	246.554	245.011	262.16	284.702	250.506	268.628	256.128	0	243.518	265.677	244.721	272.405	268.978	0	261.028	0	249.056	250.131	273.707	254.434	250.396	0	265.229	269.016	0	263.255	0	0	269.676	250.309	249.542	0	258.462	276.734	264.623	315.725	264.307	249.566	262.575	281.263
		279	1281.52	0	0	254.013	252.181	232.641	251.939	238.99	249.098	282.509	277.624	251.462	272.11	252.753	0	255.399	257.471	0	264.992	272.506	0	260.291	0	242.944	245.555	274.381	258.509	265.919	0	260.988	256.554	0	270.125	0	0	281.566	257.735	255.856	0	244.739	284.539	262.697	295	262.752	238.466	283.01	273.524
		280	1285.38	0	0	269.518	267.308	239.247	250.715	233.357	244.285	266.29	276.222	262.965	248.303	242.225	0	258.945	261.985	242.143	259.809	264.718	0	260.95	0	245.379	253.29	278.905	251.449	243.347	0	268.63	262.11	0	268.024	0	0	279.083	249.17	255.775	0	251.839	281.112	269.45	302.495	273.458	251.221	276.173	259.879
		281	1289.24	0	0	263.957	261.203	251.243	261	243	251.515	268.844	285.007	257.834	267.259	246.257	0	261.575	266.33	247.545	263.302	271.413	0	261.151	0	246.353	257.771	274.699	260.227	237.673	0	271.454	260.462	0	264.924	0	0	273.686	251.452	253.705	0	251.346	264.721	263.898	301.073	263.28	252.987	277.123	272.55
		282	1293.1	247.735	247.353	269.264	261.602	239.831	250.981	240.333	240.988	266.34	273.775	250.394	258.909	267.923	0	255.924	261.404	237.131	260.525	268.155	0	253.562	0	246.433	258.007	277.604	256.979	251.65	0	277.303	257.138	0	263.833	0	0	277.632	259.595	256.086	0	262.449	261.155	268.94	298.992	266.514	243.672	260.639	267.815
		283	1296.96	0	245.469	271.985	266.02	246.499	258.265	241.046	248.904	261.51	268.18	256.395	256.753	251.869	0	253.585	253.37	227.629	252.019	256.753	0	255.4	0	256.374	257.27	278.273	255.342	255.714	0	278.422	276.748	0	262.785	0	0	283.715	253.425	249.149	0	254.22	278.405	267.09	302.461	266.86	249.556	274.035	272.021
		284	1300.82	0	0	266.394	262.593	246.636	257.071	243.294	257.869	271.767	288.052	248.994	257.83	245.132	0	257.539	267.626	240.739	263.525	265.419	0	252.223	0	273.465	258.245	272.869	247.094	276.946	0	279.051	255.616	269.183	276.169	0	0	271.524	246.353	257.533	0	230.334	274.677	269.321	314.442	269.984	248.064	255.87	285.879
		285	1304.68	246.346	250.081	252.184	250.108	242.343	262.535	244.789	258.685	265.825	281.107	248.391	254.951	247.981	0	250.864	282.206	238.187	264.195	272.621	0	254.903	0	257.371	252.768	266.109	248.452	262.513	0	264.927	261.192	0	258.139	0	0	277.101	0	257.603	0	251.543	271.237	257.122	307.776	267.292	254.376	264.46	272.369
		286	1308.54	230.346	259.002	265.05	245.62	238.577	260.803	241.136	259.009	271.391	278.776	254.115	269.747	249.727	0	253.711	272.301	247.866	262.267	269.988	0	245.22	0	257.694	264.829	265.089	244.496	251.733	0	269.739	265.826	255.706	259.621	0	0	288.06	0	239.107	0	246.306	273.149	262.278	299.405	261.646	255.884	270.554	272.961
		287	1312.4	243.873	250.274	264.834	261.369	248.566	251.309	247.627	256.66	272.303	282.172	252.98	251.672	251.119	0	262.651	267.356	239.808	268.803	270.874	0	256.384	0	253.8	260.54	267.578	249.926	251.692	0	266.881	254.452	253.959	266.079	0	0	273.358	0	260.394	0	229.089	258.762	276.039	304.603	262.936	254.836	285.965	278.055
		288	1316.26	235.379	244.914	278.692	257.443	251.342	255.009	246.566	258.035	276.753	273.091	253.792	264.182	251.202	0	257.081	258.994	231.49	261.892	265.195	0	249.492	0	248.16	261.102	273.115	246.598	255.591	0	267.625	253.271	258.131	262.156	0	0	280.517	250.052	260.779	0	233.956	267.302	275.522	308.136	265.401	252.884	279.62	277.386
		289	1320.12	232.49	248.742	274.898	278.114	255.351	263.548	235.326	258.862	274.741	278.626	257.66	258.769	252.524	0	260.957	263.814	237.254	255.109	268.715	0	264.091	0	262.122	271.71	268.434	241.347	256.882	0	274.325	259.646	253.269	251.682	0	0	279.676	0	255.629	0	255.534	276.914	281.134	293.534	264.715	250.778	262.681	282.429
		290	1323.98	238.415	241.277	285.696	261.014	254.613	252.751	234.92	266.616	274.054	285.577	257.789	265.25	253.944	0	252.667	262.348	245.809	259.444	275.609	0	254.113	0	255.098	267.122	269.286	253.441	240.823	0	271.154	263.637	250.263	252.029	0	0	276.489	244.505	248.128	0	248.755	276.786	273.905	307.917	263.791	269.311	254.747	265.196
		291	1327.84	243.724	242.646	281.543	265.104	268.332	257.006	233.662	257.208	262.721	275.37	256.255	268.683	254.524	0	245.939	256.947	239.15	254.598	264.409	0	241.19	0	261.057	256.833	274.64	243.794	250.8	0	280.628	252.848	243.416	256.652	0	0	278.531	249.176	251.893	0	250	269.626	274.116	306.223	273.583	252.451	262.591	262.179
		292	1331.7	244.351	243.703	280.02	268.854	259.801	249.928	242.586	262.854	273.452	267.962	247.139	271.92	258.005	0	260.699	256.947	241.992	261.442	279.471	0	249.933	0	261.914	268.561	267.424	247.456	260.64	0	277.175	264.104	252.128	256.665	0	0	286.167	0	250.302	0	249.513	265.188	275.509	309.123	262.807	252.253	278.371	286.909
		293	1335.56	244.791	248.369	272.508	263.668	266.042	256.66	241.875	254.149	254.936	268.38	255.85	263.551	255.725	0	253.313	258.023	230.637	255.332	260.59	0	251.433	0	260.811	258.713	273.507	241.762	260.425	0	278.216	269.342	248.391	262.611	0	0	278.816	0	249.495	0	257.529	273.928	268.82	306.297	260.811	247.348	286.433	277.024
		294	1339.42	242.044	239.407	266.928	260.493	256.732	0	243.891	261.421	270.023	265.351	245.527	272.86	254.068	269.121	259.887	269.933	247.925	249.625	273.293	0	0	0	257.562	264.46	266.811	236.295	246.252	0	259.035	251.828	258.835	259.505	0	0	274.496	0	256.446	0	258.018	278.231	271.267	305.612	269.512	243.742	264.333	277.183
		295	1343.28	246.194	256.274	281.456	260.153	254.202	0	238.385	259.963	266.066	263.319	243.17	275.932	246.111	0	257.473	267.283	238.218	262.593	272.278	0	0	0	242.92	260.521	260.112	245.251	257.765	0	271.488	264.693	255.005	250.393	0	0	271.033	0	256.15	0	248.338	277.17	268.069	302.995	268.981	232.974	265.581	258.657
		296	1347.14	245.892	238.748	284.926	263.997	257.115	0	246.376	246.275	274.197	265.27	253.923	265.112	249.886	253.713	254.189	259.898	238.442	260.282	249.856	0	259.971	0	253.175	276.719	259.381	242.172	257.762	0	259.924	252.756	257.319	253.328	0	0	266.848	0	262.531	0	255.708	265.594	284.06	310.019	259.555	242.697	280.828	269.926
		297	1351	235.019	251.037	280.387	260.793	248.489	260.515	239.139	256.052	277.08	269.431	246.391	271.929	245.602	259.936	256.266	260.465	230.902	259.965	257.025	0	251.084	0	252.514	256.566	268.629	239.456	258.724	0	266.256	250.85	247.381	259.172	0	0	270.028	0	242.898	0	247.787	267.896	269.846	304.365	266.093	250.935	278.903	259.759
		298	1354.86	233.098	246.883	291.72	270.825	247.225	0	236.661	255.012	268.152	264.461	250.17	281.354	257.377	258.375	256.754	263.907	241.687	268.513	256.863	0	256.097	0	254.459	261.336	275.499	247.33	249.597	0	263.873	260.929	264.086	255.021	0	0	281.118	240.588	257.366	0	236.566	279.035	273.155	296.202	274.469	255.893	266.043	264.355
		299	1358.72	236.174	252.073	280.746	265.327	256.481	0	227.684	251.019	273.937	273.327	263.002	276.01	251.243	259.56	252.94	259.929	245.784	249.833	255.355	0	249.668	0	252.807	261.708	266.602	238.196	241.71	0	265.946	251.925	249.928	251.207	0	0	268.713	255.777	257.902	0	248.217	268.232	282.019	306.773	269.016	261.146	281.676	274.863
		300	1362.58	247.149	239.558	276.214	265.334	249.878	0	227.139	253.399	264.689	264.477	256.19	270.535	253.744	260.152	258.485	267.214	238.636	249.446	259.545	0	247.456	0	250.455	254.363	249.314	235.299	260.432	0	270.593	251.504	254.957	261.653	0	0	259.634	0	249.999	0	240.803	269.066	271.717	311.232	258.392	262.144	292.297	275.372
		301	1366.44	234.866	238.656	276.89	259.706	260.675	0	222.453	266.107	268.036	269.289	248.936	268.066	252.345	0	259.782	267.778	245.847	254.302	257.469	0	240.428	0	262.588	247.869	248.363	255.281	250.389	0	271.639	263.051	255.385	252.427	0	0	277.758	248.879	253.599	0	248.808	258.815	282.412	308.221	279.652	250.75	285.186	272.425
		302	1370.3	243.508	239.427	291.648	261.237	250.547	0	231.18	256.591	272.835	268.783	265.005	273.465	241.847	272.027	263.381	272.212	249.317	250.26	262.829	0	248.76	0	256.1	252.85	261.954	256.352	252.502	0	274.319	261.363	263.828	258.883	0	0	264.987	242.351	251.666	0	256.487	271.414	265.479	299.215	271.255	250.512	269.928	271.649
		303	1374.16	243.442	239.526	277.637	263.072	241.841	0	223.616	261.824	266.419	263.833	248.48	271.235	236.306	264.558	269.644	260.695	242.658	257.184	255.085	0	243.968	0	267.193	252.088	257.582	254.72	236.51	0	272.153	264.813	254.915	256.871	0	0	272.677	0	250.213	0	245.261	275.693	265.43	309.792	266.036	252.977	274.914	272.376
		304	1378.02	243.186	245.795	267.706	264.662	250.271	0	230.207	253.514	281.514	264.532	241.393	265.726	240.617	265.598	256.194	268.706	236.691	251.572	253.466	0	256.468	0	257.763	257.546	251.003	248.728	239.884	0	276.948	271.965	259.404	255.06	0	0	264.553	248.972	258.706	0	236.884	267.184	266.528	294.957	280.441	245.724	279.515	268.035
		305	1381.88	237.108	249.124	275.166	256.925	240.616	0	240.633	251.704	267.852	258.307	253.847	267.315	238.51	0	269.36	277.028	250.166	244.588	258.506	0	255.577	0	254.018	249.858	266.682	247.466	238.13	0	284.351	259.809	262.61	254.784	0	0	261.64	0	249.574	0	238.115	273.546	264.762	292.106	275.076	253.965	283.722	270.227
		306	1385.74	235.109	244.501	283.003	253.25	253.388	0	229.77	245.538	274.239	260.134	246.04	261.567	253.127	263.957	265.164	267.972	243.997	245.531	257.249	0	252.03	0	257.175	259.523	263.311	240.473	241.035	0	268.616	259.157	260.528	250.265	0	0	278.419	249.107	252.159	0	239.379	272.515	274.252	296.697	268.053	250.223	283.689	263.763
		307	1389.6	229.379	254.897	275.503	246.525	257.131	0	228.636	247.336	274.94	259.178	251.909	266.515	250.429	253.453	260.354	267.715	243.003	254.561	270.381	0	240.025	0	255.845	260.652	269.447	243.987	240.129	0	271.836	267.24	267.561	261.307	0	0	264.487	248.797	251.001	0	238.497	282.273	271.246	300.613	270.863	258.873	275.132	279.171
		308	1393.46	240.136	250.07	274.242	263.452	245.204	0	247.309	253.09	262.844	265.445	257.951	253.673	250.441	260.649	264.859	283.562	242.299	255.338	261.942	0	249.498	0	248.76	270.559	256.015	243.71	246.045	0	280.835	252.646	265.391	263.398	0	0	284.535	249.059	257.905	0	242.785	277.527	259.711	279.914	266.319	266.579	270.187	267.819
		309	1397.32	237.952	253.617	269.143	276.133	257.947	0	240.709	249.268	277.25	271	258.445	265.637	258.661	267.196	254.112	272.188	252.424	257.971	252.448	0	242.917	0	258.891	273.351	265.729	243.447	274.562	0	273.537	257.051	274.329	257.859	0	0	263.826	249.191	245.338	0	248.958	268.536	268.88	297.807	260.881	257.917	270.21	267.251
		310	1401.18	229.968	244.006	272.121	264.972	250.225	0	235.686	254.298	270.062	279.098	252.679	260.574	251.497	284.674	255.902	270.107	252.532	263.228	270.59	0	239.511	0	266.198	263.859	251.091	233.836	251.823	0	278.169	261.741	259.006	259.306	0	0	261.715	247.409	243.663	0	243.694	268.525	263.394	301.854	266.869	258.542	275.987	278.749
		311	1405.04	229.479	247.109	273.303	266.487	259.856	0	222.389	253.005	283.091	268.152	249.513	255.199	252.316	259.539	260.706	262.725	237.124	248.539	266.561	0	251.143	0	267.427	263.69	259.775	252.287	248.651	0	276.57	263.81	270.174	253.835	0	0	268.758	253.399	250.393	0	249.071	258.076	261.231	296.215	268.462	255.671	280.539	260.117
		312	1408.9	241.084	235.803	272.544	286.811	265.962	0	227.689	239.622	271.093	265.212	250.952	246.06	249.239	0	257.795	267.59	241.81	256.862	262.708	0	249.951	0	257.149	251.856	263.317	250.92	239.364	0	271.273	261.467	273.881	245.241	0	0	262.672	249.801	253.562	0	251.559	256.575	265.511	299.639	273.904	250.467	280.061	260.968
		313	1412.76	236.654	238.754	274.755	273.851	252.048	0	223.675	260.197	277.578	259.062	252.37	254.053	247.899	263.336	252.234	268.739	243.083	261.126	261.457	0	248.154	0	265.374	258.569	268.289	247.179	254.959	0	277.911	236.5	269.555	255.792	0	0	269.85	252.061	248.586	0	249.895	259.514	271.965	301.211	269.918	256.793	273.28	269.797
		314	1416.62	229.849	243.921	275.548	251.252	246.593	0	240.449	252.753	270.955	262.303	260.083	254.79	250.145	262.15	248.545	279.814	239.994	254.694	265.619	0	251.614	0	259.609	251.608	264.838	244.854	253.649	0	270.27	254.702	273.24	241.515	0	0	272.08	0	242.488	0	248.224	255.223	268.089	300.928	272.645	255.418	270.182	275.959
		315	1420.48	222.53	240.163	267.034	259.474	249.078	0	226.122	258.917	285.952	261.151	254.665	264.733	253.932	253.011	264.431	278.365	240.878	262.558	266.356	0	239.727	0	264.116	264.722	259.83	251.671	255.096	0	274.819	247.311	265.207	247.838	0	0	255.731	254.909	242.995	0	246.005	264.256	267.441	291.363	0	255.508	285.563	268.341
		316	1424.34	233.302	245.438	273.826	255.943	243.035	0	240.27	255.41	273.343	273.788	252.117	266.845	247.599	265.188	260.315	268.766	239.268	256.32	272.317	0	227.156	0	254.772	262.061	266.437	247.882	247.097	0	281.555	263.034	278.907	251.659	0	0	276.846	252.207	254.228	0	249.842	262.561	265.932	296.19	0	253.985	281.727	260.735
		317	1428.2	223.995	248.893	268.112	259.601	234.609	0	0	243	273.218	283.986	252.842	249.876	256.865	268.995	247.909	268.051	241.816	253.967	278.066	0	239.908	0	247.092	249.428	274.384	250.044	253.495	0	268.46	250.154	269.356	247.73	0	0	268.629	259.005	245.025	0	247.323	274.931	268.393	308.778	0	253.5	276.202	264.527
		318	1432.06	237.265	251.725	254.495	258.132	237.313	0	231.978	249.649	281.576	273.357	251.392	267.053	244.35	269.619	253.523	276.007	247.814	261.628	265.107	0	244.224	0	250.587	257.179	257.265	245.652	260.455	0	276.341	254.222	273.545	256.271	0	0	264.357	255.773	247.738	0	259.775	271.412	264.906	316.359	274.303	252.821	284.671	263.255
		319	1435.92	241.085	236.66	278	271.903	238.883	0	226.056	248.872	268.535	279.561	251.755	251.841	248.342	269.509	270.324	275.885	230.883	260.671	269.171	0	250.225	0	257.725	255.406	248.692	245.09	251.697	0	271.349	263.759	276.144	259.132	0	0	277.301	239.037	242.915	0	248.367	272.917	266.308	301.688	274.239	258.749	280.763	270.206
		320	1439.78	241.01	242.308	264.834	261.621	241.894	0	230.637	247.741	285.412	271.571	255.971	264.444	252.639	0	258.4	277.31	240.491	250.44	265.47	0	244.444	0	246.739	269.809	258.221	246.51	253.068	0	269.546	267.289	274.581	263.66	0	0	267.826	263.65	247.542	0	244.712	275.008	272.448	301.843	267.355	255.113	282.536	280.34
		321	1443.64	238.465	245.332	265.687	263.699	248.92	0	0	255.639	278.743	275.956	261.064	250.536	246.212	269.247	274.659	275.72	239.529	251.299	270.327	0	251.808	0	244.739	256.685	254.461	260.951	254.189	0	277.961	265.237	268.902	272.634	0	0	260.614	257.699	252.54	0	255.484	264.753	279.948	294.894	0	262.074	277.857	270.429
		322	1447.5	241.544	253.269	269.153	267.52	241.476	0	0	253.74	272.567	272.541	261.862	275.461	248.738	0	256.723	266.42	231.013	262.788	268.79	0	232.181	0	237.25	260.61	265.087	238.307	239.165	260.132	267.686	256.29	276.247	270.556	0	0	270.763	254.616	250.963	0	231.21	273.111	278.781	299.616	0	248.686	277.712	263.815
		323	1451.36	229.164	269.829	280.74	285.205	238.49	0	0	247.689	274.356	269.985	262.077	268.053	252.122	268.035	268.919	269.442	234.492	259.018	268.876	0	236.027	0	245.748	245.178	262.237	247.261	236.222	0	280.854	256.625	273.258	259.875	0	0	258.015	264.386	248.064	0	255.207	276.778	280.592	294.309	282.586	255.742	282.642	273.575
		324	1455.22	221.533	255.72	275.268	260.779	251.067	0	230.073	266.819	273.395	264.85	261.454	254.474	240.089	0	258.889	270.407	231.464	255.29	272.619	246.183	251.03	0	244.307	253.668	249.66	248.483	242.535	0	286.89	255.245	270.22	262.802	0	0	0	247.562	257.132	0	236.421	271.965	262.895	302.994	0	261.957	288.043	263.619
		325	1459.08	229.489	244.486	264.914	253.962	247.052	0	210.795	241.712	283.407	267.279	266.21	263.691	245.861	0	253.531	262.043	237.589	249.549	277.939	0	249.119	0	256.019	254.732	254.811	247.413	257.089	0	272.258	258.946	273.607	253.181	0	0	0	247.914	246.313	0	251.044	264.987	268.775	306.723	266.068	265.352	291.03	267.141
		326	1462.94	235.637	255.426	267.753	253.682	241.029	0	0	241.988	259.886	266.092	259.564	261.59	232.876	272.443	254.482	259.818	235.897	247.846	280.576	256.831	242.15	0	245.894	240.103	256.456	260.309	252.169	0	279.98	261.098	266.667	257.243	0	0	0	248.18	254.06	0	240.808	266.76	277.528	308.88	0	258.263	282.373	263.864
		327	1466.8	226.764	252.067	267.668	265.038	256.378	0	0	245.266	267.291	264.99	255.23	261.981	241.952	0	249.379	254.499	228.976	245.245	280.976	252.411	238.947	0	253.922	252.657	254.247	235.174	248.848	0	269.756	257.644	263.788	261.294	0	0	0	255.173	262.565	0	248.71	264.31	267.876	288.841	0	251.303	292.375	262.236
		328	1470.66	225.45	244.883	274.537	276.904	241.99	0	225.273	247.106	264.909	272.663	250.593	265.837	242.054	261.755	264.717	258.227	239.037	260.971	275.035	250.657	246.687	0	234.659	261.315	254.004	240.717	241.437	0	270.12	265.01	268.654	263.025	0	0	0	256.477	260.276	0	245.727	247.685	255.313	287.672	264.864	254.187	287.404	273.061
		329	1474.52	227.847	253.047	272.878	267.34	250.979	0	226.088	252.268	265.723	274.504	266.481	252.506	249.166	265.801	256.649	267.801	243.071	256.454	273.213	245.706	232.797	0	244.058	250.608	261.045	246.236	240.551	0	0	270.556	267.476	268.029	0	0	0	266.617	293.777	0	246.204	262.589	274.345	301.062	269.561	258.435	293.167	272.108
		330	1478.38	247.925	245.334	271.824	259.168	252.107	0	231.68	244.119	274.641	272.508	250.074	254.616	259.629	0	264.974	267.957	244.982	269.188	282.051	257.955	240.83	0	236.069	255.697	261.086	249.359	244.702	0	257.714	262.983	274.157	266.541	0	0	0	260.028	260.237	0	246.97	264.151	274.703	275.124	273.292	261.202	291.144	260.87
		331	1482.24	239.807	239.649	270.94	272.025	239.753	240.908	0	248.405	270.722	262.791	256.843	253.775	245.991	258.882	264.826	258.168	240.556	256.073	285.907	256.755	237.719	0	246.4	251.894	271.111	253.649	244.53	0	265.335	262.379	257.932	258.886	0	0	0	272.723	261.5	0	231.971	262.04	272.422	290.856	267.275	251.89	283.812	272.174
		332	1486.1	250.384	242.453	269.76	261.141	242.906	241.583	233.44	238.515	271.835	260.452	242.651	269.934	252.643	255.242	260.999	262.444	248.392	250.872	279.871	263.257	233.168	0	249.635	248.821	263.414	245.387	251.96	0	259.313	262.934	260.445	263.29	0	0	0	261.267	242.6	0	233.24	265.12	270.034	293.217	0	241.987	287.692	258.179
		333	1489.96	222.124	240.85	264.354	259.977	246.811	247.293	237.796	232.883	275.345	270.405	251.766	263.629	252.95	0	256.92	264.512	255.657	251.905	266.179	260.466	241.116	0	243.71	247.779	268.005	254.751	246.773	0	285.159	250.944	277.562	259.974	0	0	0	248.614	245.23	0	237.776	271.274	282.354	278.94	257.205	261.854	294.852	262.007
		334	1493.82	261.333	243.227	261.587	250.856	249.818	254.002	236.131	246.92	268.076	268.739	259.618	264.377	250.262	267.567	256.033	264.23	244.999	250.353	278.088	250.846	239.84	0	245.657	247.842	275.277	243.876	242.878	0	263.562	252.04	278.338	258.694	0	0	0	259.705	252.427	0	241.029	248.334	277.489	293.639	0	253.798	298.265	268.028
		335	1497.68	234.835	283.439	270.159	267.187	253.567	240.852	221.962	229.794	276.053	267.655	242.496	260.27	254.182	268.034	255.54	263.68	242.117	253.738	272.199	249.82	243.122	0	248.758	246.096	274.906	250.219	255.402	0	259.852	254.621	261.046	255.304	0	0	0	248.268	247.079	0	236.624	278.284	264.457	295.267	0	248.563	288.272	274.173
		336	1501.54	229.449	258.64	278.598	258.918	256.816	248.601	230.136	250.543	285.933	267.421	242.131	258.66	245.63	272.997	255.698	260.291	245.79	240.918	271.367	238.833	234.895	0	265.942	245.927	277.501	258.067	239.913	0	252.974	250.323	271.964	261.189	0	0	0	250.305	252.401	0	246.389	265.671	260.634	287.576	264.118	251.316	296.595	262.26
		337	1505.4	243.007	260.048	273.168	257.653	244.257	249.511	231.969	245.029	265.089	270.697	249.157	273.068	248.919	267.558	255.869	262.55	250.07	253.273	265.361	222.922	238.438	0	241.916	244.737	275.224	254.535	250.593	0	257.569	262.755	276.733	262.229	0	0	0	248.955	252.807	0	238.49	257.083	269.114	297.247	0	256.756	290.882	262.56
		338	1509.26	241.715	235.062	274.739	254.108	247.403	246.398	235.006	244.337	285.641	276.008	245.793	257.137	262.569	270.793	251.196	256.474	244.814	250.918	265.083	230.312	238.527	0	232.371	247.053	272.811	249.807	0	0	258.103	257.583	272.848	265.933	0	0	0	242.351	248.483	0	227.275	246.016	263.626	294.786	0	248.915	284.697	272.185
		339	1513.12	224.325	247.07	275.013	264.858	237.364	254.876	238.275	245.239	279.197	269.4	236.138	265.191	256.623	248.73	241.359	256.742	245.156	251.992	260.358	247.571	233.221	0	236.816	240.701	274.348	250.583	247.549	0	264.759	254.324	272.752	277.096	0	0	0	238.113	253.372	0	256.541	262.084	260.593	299.095	0	253.673	290.38	258.025
		340	1516.98	233.421	235.273	273.311	257.058	255.474	246.298	239.695	250.964	274.447	277.053	259.638	266.403	257.901	0	244.232	256.528	247.256	259.571	269.717	251.734	234.717	0	247.293	242.712	271.517	250.2	238.754	0	270.793	255.591	269.146	259.076	0	0	262.75	255.988	248.619	0	234.222	259.16	262.92	295.774	270.279	249.911	278.096	264.197
		341	1520.84	230.086	237.002	265.721	252.79	242.696	251.141	237.749	228.385	275.031	272.306	247.566	265.239	254.356	275.549	252.474	262.11	249.083	254.437	256.757	245.425	245.778	0	248.603	247.509	277.55	257.579	239.224	0	260.884	260.491	269.993	256.618	0	0	0	244.553	257.197	0	242.772	261.746	263.416	290.671	0	245.573	282.67	259.659
		342	1524.7	239.202	239.093	264.727	249.174	241.986	258.967	240.532	234.697	276.488	283.909	238.633	260.299	254.313	263.631	246.31	267.941	253.321	245.78	262.199	261.093	239.897	0	250.205	242.505	266.237	252.027	231.981	0	261.306	268.945	276.793	271.404	0	0	0	257.827	261.626	0	241.197	247.618	276.13	298.084	0	254.255	286.367	248.113
		343	1528.56	232.641	261.967	257.638	253.846	251.607	251.78	230.058	259.27	282.458	265.532	247.123	265.562	249.365	263.198	297.288	252.362	242.916	260.922	257.004	240.26	239.064	0	260.653	245.25	266.619	238.537	255.047	0	254.078	259.291	273.161	258.246	0	0	0	250.507	260.194	0	238.502	255.008	284.655	291.369	0	251.314	289.628	245.754
		344	1532.42	236.54	246.063	275.853	257.806	235.832	244.674	236.056	254.139	277.459	271.419	253.744	258.318	254.787	266.726	253.535	272.593	258.38	255.784	260.067	247.169	241.274	0	246.057	245.524	271.541	233.632	239.502	0	262.763	253.543	267.474	260.665	0	0	0	245.248	250.684	0	238.412	252.717	267.09	290.634	0	252.02	294.717	264.948
		345	1536.28	234.458	249.684	265.552	249.949	248.201	249.782	227.954	239.748	278.692	271.341	227.576	264.059	251.066	273.014	248.182	261.266	239.785	261.44	260.656	243.27	245.379	0	250.817	241.4	261.826	247.353	242.066	0	261.822	255.51	269.33	259.07	0	0	0	249.06	247.763	0	241.442	255.888	276.398	288.374	0	250.275	301.674	251.671
		346	1540.14	244.219	254.451	272.931	259.343	252.413	258.555	0	247.775	280.157	280.985	247.295	257.298	257.092	255.52	0	257.634	244.076	261.937	261.959	241.712	242.086	0	245.758	250.953	271.799	0	243.09	0	262.297	261.616	270.061	262.907	0	0	0	245.268	264.063	0	227.44	249.225	261.597	289.374	0	238.611	295.118	257.367
		347	1544	239.54	262.497	276.028	257.518	237.337	238.598	236.817	232.678	276.273	286.417	245.291	273.905	260.378	259.033	238.831	257.84	248.014	253.097	269.58	249.795	248.596	0	243.571	249.134	271.309	232.902	251.126	0	252.402	249.973	280.702	257.611	0	0	0	248.015	249.082	0	240.15	249.823	262.843	297.968	0	244.072	292.281	258.54
		348	1547.86	227.599	270.149	272.92	255.169	247.085	234.326	246.626	229.703	283.202	285.281	243.317	270.151	258.684	253.091	240.727	265.773	246.047	262.707	267.944	248.291	245.009	0	247.867	253.76	266.15	255.278	244.606	0	263.725	274.793	268.207	262.059	0	0	0	239.237	256.04	0	245.591	248.506	265.462	288.432	262.397	253.488	282.202	267.685
		349	1551.72	243.358	242.288	259.765	248.577	240.759	244.098	0	244.519	287.43	287.633	252.565	277.601	256.467	261.759	237.868	264.885	245.68	256.394	267.046	237.332	249.227	0	233.722	259.341	268.415	247.7	245.225	0	256.962	270.321	263.442	258.471	0	0	274.958	247.85	258.6	0	240.873	253.65	262.992	278.945	261.821	249.827	283.98	266.507
		350	1555.58	236.655	234.698	248.603	249.875	251.554	254.162	235.991	235.789	283.439	284.389	242.86	279.764	250.658	261.492	246.131	276.568	247.837	259.543	267.004	233.586	249.556	0	240.703	243.215	265.789	244.441	235.104	0	255.685	277.371	258.96	247.678	0	0	0	249.457	253.504	0	244.096	260.419	256.827	287.671	267.702	243.821	274.297	265.663
		351	1559.44	240.589	237.954	253.618	255.025	237.403	247.361	247.937	245.184	269.393	279.912	257.28	254.888	257.534	259.98	252.861	264.607	248.475	261.568	261.85	234.977	251.082	0	237.114	239.987	257.387	0	237.389	0	276.129	253.659	260.023	253.684	0	0	0	232.744	262.08	0	247.688	244.045	254.63	275.528	264.476	242.067	290.026	257.688
		352	1563.3	245.493	228.891	251.182	248.487	232.101	253.935	0	232.587	274.121	277.589	243.754	266.066	233.807	258.172	264.111	258.059	251.098	264.212	262.012	240.628	247.021	0	241.35	247.655	258.266	238.76	245.455	0	260.947	252.22	255.699	257.893	0	0	0	241.833	258.685	0	248.667	248.894	255.239	287.134	0	249.619	276.214	0
		353	1567.16	246.501	244.981	254.763	246.196	243.113	246.942	233.841	248.395	276.386	279.563	246.464	272.44	240.567	257.653	258.063	260.69	226.537	267.193	251.434	226.412	254.078	0	233.327	243.462	253.914	245.038	243.532	0	253.132	255.963	255.906	251.951	0	0	263.863	244.872	269.419	0	256.274	248.139	262.043	286.386	242.395	244.014	274.866	267.455
		354	1571.02	225.918	245.01	238.892	244.526	235.411	246.18	240.413	243.395	268.896	272.891	249.695	274.056	252.75	257.495	251.657	259.637	235.251	252.368	264.335	235.311	249.423	0	242.354	242.882	261.65	248.937	251.901	0	272.394	249.248	256.717	259.916	0	0	0	248.388	259.899	0	258.541	255.64	249.653	282.513	253.829	245.977	287.084	258.246
		355	1574.88	244.181	237.485	236.438	249.109	241.3	247.179	236.132	243.259	284.912	283.985	241.763	277.574	255.543	253.872	0	0	230.8	267.088	252.476	236.949	242.434	0	238.145	239.344	268.453	235.588	250.323	0	274.772	263.552	264.054	256.128	0	0	271.523	250.39	260.564	0	241.33	250.027	257.177	288.849	250.154	240.582	283.96	267.325
		356	1578.74	243.893	255.327	256.57	258.922	247.967	244.42	244.462	248.906	272.282	277.728	259.937	275.111	239.784	239.439	245.104	271.545	249.511	254.056	263.556	239.883	253.106	0	244.533	237.016	257.667	259.91	230.995	0	273.514	257.788	249.838	257.628	0	0	276.216	260.492	254.097	0	233.935	255.083	280.753	289.243	254.285	247.275	284.568	263.848
		357	1582.6	246.212	0	248.861	259.678	243.397	254.263	228	255.872	274.97	265.548	250.692	269.681	241.053	253.919	251.805	258.434	244.623	266.045	249.205	233.901	244.227	0	243.843	236.263	254.4	244.772	233.131	0	273.575	267.626	254.981	246.533	0	0	287.308	254.929	260.305	0	259.208	251.765	270.878	288.418	254.85	256.75	282.248	257.783
		358	1586.46	246.068	242.7	264.372	254.124	237.793	253.923	232.465	247.567	276.075	288.93	257.263	273.009	248.01	259.278	240.199	258.703	241.349	264.637	249.593	226.924	250.576	0	258.806	242.987	265.53	256.568	234.076	0	278.15	265.114	256.007	239.625	0	0	271.24	263.936	262.434	0	249.412	254.894	268.49	288.797	259.37	257.799	294.767	262.63
		359	1590.32	245.611	241.963	256.382	260.412	243.318	249.695	224.114	251.844	273.801	280.955	256.292	273.974	259.516	254.116	236.319	267.49	255.235	267.685	244.87	242.966	245.121	0	256.043	249.697	264.435	247.375	240.57	0	274.42	252.927	256.952	253.712	0	0	282.586	265.377	263.41	0	253.941	267.315	273.442	282.81	258.518	258.178	292.119	254.64
		360	1594.18	251.583	229.77	252.75	242.072	242.455	253.285	234.576	257.356	265.561	280.693	246.436	274.834	248.012	260.023	251.876	255.284	257.763	257.498	250.203	234.955	259.387	0	251.255	233.455	259.285	244.267	250.98	0	271.016	251.637	253.659	252.575	0	0	276.277	260.586	270.192	0	243.63	260.297	263.922	279.26	265.416	256.841	288.381	249.942
		361	1598.04	249.344	232.566	245.187	257.707	235.025	264.152	0	246.441	266.95	281.28	254.357	274.843	253.945	253.46	0	258.023	247.27	256.275	252.122	237.67	246.76	0	243.596	252.931	265.938	246.172	232.424	0	275.03	252.617	258.307	251.842	0	0	279.734	266.614	260.598	0	248.311	266.517	260.392	298.513	260.264	260.87	272.273	251.784
		362	1601.9	236.751	245.52	260.979	261.413	227.149	261.096	233.944	244.949	268.173	284.413	255.861	272.883	247.205	243.093	243.547	270.93	248.823	263.263	252.768	226.619	248.283	0	257.987	267.169	261.602	249.809	249.902	0	251.34	263.752	258.765	250.006	0	0	282.751	261.001	267.671	0	246.232	262.388	254.304	289.096	268.967	259.672	286.851	252.851
		363	1605.76	245.595	246.747	253.357	251.046	228.863	248.082	230.471	242.16	272.886	271.854	250.088	266.995	233.167	247.791	239.066	260.04	253.527	273.78	254.114	236.825	248.978	0	241.079	249.161	258.555	257.113	239.073	0	274.604	255.886	259.972	249.382	0	0	275.767	255.937	263.031	0	237.407	253.53	265.709	287.833	258.599	250.352	285.263	251.536
		364	1609.62	231.66	247.175	257.452	258.442	230.939	252.291	231.422	247.913	271.719	263.04	241.984	268.409	241.763	248.269	247.811	265.937	242.527	263.429	252.884	233.351	236.061	0	245.226	245.084	258.503	249.725	247.411	0	277.872	271.628	261.153	249.132	0	0	269.348	253.977	268.093	0	231.708	256.272	258.386	289.962	252.632	246.051	279.797	260.222
		365	1613.48	252.002	255.492	270.057	251.241	230.509	245.109	239.823	243.434	269.785	275.711	241.355	271.185	251.932	250.272	244.741	267.268	251.762	261.427	255.284	237.916	232.535	0	242.776	249.512	257.077	245.185	236.76	0	276.252	253.226	256.316	239.441	258.687	0	269.635	250.098	269.192	0	228.267	268.073	269.947	296.362	261.352	264.087	277.292	259.494
		366	1617.34	244.121	257.382	246.137	254.571	227.39	244.548	233.248	229.506	270.231	267.803	245.77	262.012	240.908	239.116	246.039	266.123	259.659	257.457	265.418	236.822	262.766	0	245.363	245.78	255.023	238.909	244.059	0	270.54	246.683	258.948	237.323	254.025	0	268.623	255.382	266.918	0	224.159	256.064	265.782	294.018	255.783	259.28	279.602	260.979
		367	1621.2	245.756	248.01	237.766	255.994	230.975	254.833	234.597	253.217	266.615	261.148	237.044	263.949	240.186	250.56	250.736	261.29	253.646	272.411	252.735	231.465	255.784	0	255.334	245.166	251.207	245.032	246.372	0	269.352	273.45	266.593	244.535	263.597	0	264.88	246.391	248.237	0	246.074	255.593	262.064	292.07	0	254.843	277.95	261.054
		368	1625.06	252.522	259.775	243.497	252.847	236.441	244.687	230.892	238.755	274.076	270.465	240.954	264.61	246.035	252.609	246.515	259.55	253.353	259.323	252.92	218.711	269.787	0	262.944	245.608	260.386	243.024	244.922	0	255.399	248.945	252.838	245.344	263.846	0	259.768	243.164	256.857	0	235.166	252.402	281.348	297.209	247.173	255.539	285.018	247.946
		369	1628.92	249.366	257.515	252.661	257.982	222.331	244.183	231.106	0	276.638	259.897	237.814	258.486	250.542	251.644	267.428	260.677	252.558	261.882	255.927	231.22	261.311	0	254.036	246.035	253.044	247.339	247.981	0	260.394	266.977	256.803	252.29	0	0	281.29	257.419	257.001	0	243.889	260.607	258.715	286.267	251.275	248.721	283.055	265.684
		370	1632.78	254.699	265.988	250.781	262.199	236.4	251.379	232.028	240.956	281.276	267.84	239.705	266.411	244.568	271.515	248.235	251.604	245.798	262.068	244.573	224.155	242.511	0	243.709	251.419	257.034	239.345	246.64	0	267.702	265.626	250.484	247.602	260.15	0	287.347	254.378	260.963	0	230.376	261.437	270.553	298.101	253.39	256.669	274.853	254.49
		371	1636.64	252.535	260.843	245.499	261.312	231.988	258.111	233.951	248.135	269.647	263.221	243.77	267.874	241.803	247.689	248.631	257.225	244.735	273.077	243.249	214.208	270.399	0	251.42	240.169	248.55	245.323	249.763	0	259.539	244.406	250.725	246.23	264.9	0	271.944	262.927	268.498	0	226.059	253.285	274.441	291.717	262.472	239.313	276.608	256.983
		372	1640.5	246.007	262.97	248.129	263.631	244.846	255.301	228.552	256.712	278.493	270.664	244.303	257.644	239.578	265.583	252.945	269.196	252.632	280.241	245.714	231.886	251.527	0	258.841	236.55	266.263	240.995	246.885	0	260.796	271.478	248.285	237.861	262.439	0	279.457	285.711	264.988	0	246.75	0	279.532	297.772	249.098	248.967	271.375	260.463
		373	1644.36	250.964	257.786	251.896	256.831	231.669	243.859	237.974	261.167	264.256	258.406	249.579	255.515	244.538	259.661	252.229	265.288	246.216	268.396	254.207	230.523	250.11	0	250.343	235.999	256.102	230.924	231.455	0	265.182	259.55	252.457	251.692	0	0	286.778	252.653	264.844	0	236.605	252.257	273.708	289.622	0	253.775	271.919	252.778
		374	1648.22	256.876	255.175	243.841	257.704	247.227	241.635	219.495	260.902	277.302	265.608	240.325	268.047	241.507	252.822	261.042	252.513	243.664	275.943	247.568	224.977	240.285	0	238.58	224.798	253.165	244.846	246.657	0	275.668	251.066	249.308	242.857	258.356	0	262.689	236.203	249.975	0	241.673	268.851	275.819	298.225	253.118	260.075	270.871	254.866
		375	1652.08	251.034	265.71	250.585	258.532	244.138	250.953	227.056	254.114	278.606	263.994	228.861	260.399	234.923	257.545	248.031	270.007	246.792	269.806	261.869	229.655	249.837	0	248.587	232.848	265.261	246.278	237.189	0	261.948	253.165	246.513	262.825	247.621	0	272.205	235.596	237.442	0	223.707	258.003	278.631	280.626	254.962	258.94	277.251	268.725
		376	1655.94	250.238	258.845	243.201	248.859	239.073	253.094	235.219	244.914	285.919	262.599	232.21	261.242	243.999	256.574	259.277	252.149	252.737	257.151	254.995	235.809	250.417	0	240.898	237.768	246.811	246.766	246.502	0	254.094	265.221	245.969	250.334	249.929	0	0	249.002	253.318	0	241.891	263.379	282.107	289.72	0	271.263	273.662	255.128
		377	1659.8	249.366	267.884	253.747	265.182	242.056	250.079	219.783	241.19	286.442	273.686	258.004	259.055	242.493	264.192	240.595	253.884	245.868	277.893	258.088	233.026	240.115	0	237.336	246.375	252.556	242.296	248.393	0	248.244	246.385	252.391	249.164	256.247	0	274.24	236.487	259.089	0	238.224	260.301	281.837	295.603	258.896	256.008	274.815	257.496
		378	1663.66	244.023	260.817	254.187	257.743	246.03	247.945	0	239.729	266.583	268.041	238.721	256.824	253.491	248.402	249.554	262.482	245.25	276.038	267.962	229.151	252.888	0	246.961	241.81	257.661	247.672	227.916	0	258.53	250.597	265.871	260.732	260.024	0	263.359	236.601	248.305	0	241.198	269.664	280.681	299.301	255.972	266.916	274.527	267.352
		379	1667.52	248.479	254.914	250.626	271.916	237.212	251.589	230.288	234.798	269.775	275.884	249.925	258.674	262.009	273.455	258.398	261.365	240.376	256.247	275.685	233.624	258.839	0	245.099	248.277	238.689	250.338	244.082	0	249.53	232.711	252.723	248.989	246.609	0	252.29	226.447	249.843	0	237.083	252.588	275.42	301.952	253.997	264.811	278.564	249.652
		380	1671.38	255.509	253.518	245.663	266.397	241.677	243.301	0	244.452	282.07	265.861	237.127	252.19	248.261	261.366	259.816	267.872	249.993	265.438	248.455	240.755	245.736	0	240.348	249.191	250.486	245.348	245.341	0	251.533	249.627	249.251	250.211	259.126	0	249.223	229.575	247.679	0	243.992	261.429	287.23	289.229	254.998	254.141	273.135	254.657
		381	1675.24	250.497	249.137	245.562	272.843	247.247	256.768	0	233.362	275.244	277.635	238.283	262.449	245.71	265.942	245.633	265.895	249.459	260.016	264.522	242.265	237.898	0	252.284	256.292	241.021	245.818	240.785	0	246.269	240.478	250.245	255.561	263.377	241.128	269.658	229.729	246.125	0	233.055	266.289	269.717	295.149	249.414	242.886	276.308	269.521
		382	1679.1	245.403	256.477	244.79	262.184	244.361	250.909	226.577	247.638	271.984	271.311	252.198	253.179	252.16	258.041	249.597	269.083	237.607	257.018	271.228	231.206	238.054	0	250.846	253.943	243.206	254.369	241.648	0	237.021	245.902	254.449	256.444	262.493	0	266.77	224.969	238.113	0	245.133	264.458	270.758	309.543	253.771	248.49	286.109	266.924
		383	1682.96	245.006	258.421	247.51	267.311	239.382	253.223	230.94	253.783	275.667	269.984	243.907	261.833	244.894	257.999	256.972	266.788	239.794	258	264.921	234.114	227.901	0	239.017	247.828	248.647	253.726	247.496	0	250.977	251.636	254.498	261.803	249.23	239.123	264.726	231.949	254.001	0	257.314	262.134	257.677	296.695	263.375	248.968	271.261	0
		384	1686.82	244.348	261.635	238.306	263.312	254.379	248.26	241.454	231.902	279.795	265.354	250.511	261.303	250.541	256.696	260.896	260.777	245.057	259.199	265.574	246.063	224.71	0	250.333	237.945	246.547	257.744	230.846	0	261.597	251.755	260.086	258.906	254.472	0	267.767	241.847	257.869	0	255.912	272.551	284.115	305.27	260.026	238.214	277.439	264.342
		385	1690.68	242.735	250.82	238.306	255.364	233.051	265.674	229.412	248.856	280.268	278.131	229.227	260.917	239.731	256.016	261.963	262.149	247.902	267.786	262.705	232.675	228.766	0	232.88	234.536	266.263	249.102	230.841	0	248.871	261.807	270.894	255.037	265.465	241.634	268.589	238.416	251.397	0	224.201	272.525	277.692	308.091	248.987	249.131	287.303	262.445
		386	1694.54	250.078	237.755	242.576	235.403	241.427	252.948	228.559	237.202	281.97	283.081	234.994	250.775	244.948	271.909	265.827	261.086	242.412	278.236	261.972	238.835	221.91	0	234.34	236.804	262.422	240.926	220.55	0	252.044	250.194	255.866	256.736	258.971	0	256.903	238.275	243.628	0	221.503	266.881	270.498	307.658	265.452	236.234	269.435	259.978
		387	1698.4	251.335	239.558	235.819	251.112	242.437	263.184	216.077	238.958	273.202	266.537	224.98	259.723	246.361	251.501	260.753	253.775	233.553	266.709	278.997	232.138	216.313	0	239.947	247.154	257.974	232.26	226.089	0	249.37	253.991	275.635	260.741	256.18	236.989	259.173	239.852	242.126	0	225.562	267.23	276.175	299.526	251.923	238.661	289.037	249.639
		388	1702.26	239.434	241.806	229.649	245.228	261.103	267.599	220.142	252.92	287.058	278.94	238.324	252.674	228.474	260.409	253.723	257.167	234.309	266.896	265.275	241.163	217.082	0	217.83	238.631	256.344	240.441	224.584	0	253.56	251.268	263.024	256.444	273.607	239.467	0	243.651	245.987	0	0	269.691	274.883	304.395	268.22	237.009	291.407	251.647
		389	1706.12	230.272	236.083	230.225	239.2	235.828	256.285	230.909	250.693	271.238	290.33	231.83	253.005	224.855	268.307	258.096	261.241	234.098	263.324	248.084	233.499	223.477	0	234.917	237.808	244.402	237.286	238.528	0	254.426	277.369	239.51	262.826	252.515	234.688	0	231.735	249.944	0	220.052	269.723	272.459	303.482	248.735	239.617	286.412	257.869
		390	1709.98	228.115	237.663	246.345	248.221	240.226	261.944	224.939	244.333	283.359	280.197	239.72	253.071	225.851	271.573	260.716	263.485	224.028	259.141	267.173	236.035	232.965	0	244.929	245.489	0	241.005	228.558	0	260.288	256.3	256.074	255.051	250.068	244.797	259.497	0	248.971	0	229.266	267.451	287.378	304.182	251.672	244.392	284.129	246.295
		391	1713.84	0	248.991	241.237	0	286.725	249.721	219.316	250.12	288.968	277.147	237.401	267.422	255.706	266.449	250.885	272.381	234.643	268.73	254.521	231.115	236.866	0	232.364	245.056	252.886	240.69	228.969	0	248.438	257.046	255.542	263.152	0	244.214	240.905	239.993	244.44	0	222.439	270.148	269.494	307.281	259.582	233.593	280.916	251.258
		392	1717.7	211.575	240.685	237.461	242.461	234.067	254.612	221.282	252.176	290.273	288.952	230.116	258.574	237.606	276.354	251.311	267.796	230.379	261.282	252.886	245.757	247.781	0	227.11	249.62	252.366	241.672	238.74	0	250.599	252.843	257.279	243.801	244.112	244.772	268.386	231.198	255.96	0	228.28	0	264.413	304.134	254.943	258.412	283.589	243.132
		393	1721.56	222.543	242.072	232.352	265.531	242.121	247.573	219.903	251.033	264.934	284.78	244.803	249.669	236.038	259.473	254.768	262.885	228.67	278.263	246.97	239.434	238.868	0	234.695	241.628	258.762	232.158	235.321	0	247.626	263.282	260.033	253.841	247.53	243.647	267.531	239.445	251.91	0	226.569	290.208	262.97	293.251	261.253	248.273	275.096	0
		394	1725.42	0	244.294	243.334	250.895	230.371	237.613	224.254	254.278	272.66	286.938	229.579	260.654	234.271	271.133	253.563	259.301	230.129	282.252	247.533	239.103	235.577	0	235.99	249.117	252.507	238.902	236.734	0	260.792	254.823	259.319	260.03	233.131	231.359	273.127	224.429	255.208	0	228.583	285.332	274.39	314.899	0	254.417	288.115	243.401
		395	1729.28	225.744	239.404	240.766	242.725	252.183	262.357	222.822	259.025	288.951	287.016	248.313	253.071	240.667	274.791	248.349	259.81	267.572	265.689	248.2	249.943	247.036	0	235.341	254.08	244.983	230.552	224.282	0	266.679	248.236	261.559	268.664	0	232.258	258.645	240.816	253.25	0	224.962	0	278.769	305.369	263.268	243.907	289.109	258.2
		396	1733.14	0	241.983	245.86	254.036	241.875	257.671	217.595	248.671	282.463	278.747	242.939	266.821	241.527	273.747	241.47	263.963	244.97	268.411	254.956	251.884	238.427	0	235.855	243.395	258.437	244.847	238.06	0	263.396	248.518	257.598	246.452	242.086	253.815	264.172	225.527	260.38	0	226.236	0	267.528	309.692	259.554	246.496	281.434	254.874
		397	1737	228.283	244.067	241.556	0	266.771	249.456	228.288	247.145	282.485	284.108	237.646	258.337	250.927	258.669	244.72	243.891	248.088	261.322	247.268	246.345	228.91	0	228.896	227.485	266.321	248.16	228.846	0	261.978	257.25	262.924	258.16	0	242.828	0	226.35	251.912	0	233.794	287.834	273.814	304.578	266.109	240.697	288.845	246.971
		398	1740.86	236.287	244.775	232.578	0	237.376	260.974	226.277	241.842	274.568	275.672	236.209	259.007	251.369	266.203	251.463	256.72	219.798	261.491	264.417	256.277	232.476	0	247.918	245.398	260.747	242.125	230.778	236.716	270.998	249.69	248.835	253.046	238.595	234.813	270.603	233.46	251.745	0	239.293	283.116	261.72	307.654	275.242	251.969	285.477	258.078
		399	1744.72	248.664	234.737	231.794	232.26	235.111	256.853	223.118	248.751	288.095	278.79	234.797	260.251	240.837	265.062	252.368	261.882	227.931	258.974	241.404	251.387	228.848	0	240.551	228.538	254.449	251.301	222.321	221.119	258.706	268.078	261.424	256.215	248.093	240.871	268.586	232.963	254.422	0	0	278.506	266.755	298.168	278.44	244.562	284.957	243.707
		400	1748.58	230.741	235.801	233.707	238.167	237.605	249.732	207.321	248.588	272.924	274.012	245.156	265.358	246.715	271.43	243.343	259.981	240.54	270.324	247.063	244.763	227.503	0	232.201	234.068	266.167	239.509	229.725	0	258.9	268.34	254.111	270.7	253.205	237.063	0	231.162	245.268	0	235.06	0	264.006	302.428	266.406	242.063	284.951	254.724
		401	1752.44	237.697	235.735	244.099	0	238.284	251.546	0	236.99	277.393	265.004	232.894	273.364	237.328	274.892	249.298	266.761	233.26	278.633	247.96	230.984	236.592	0	236.322	240.995	256.624	240.215	228.553	232.735	267.106	256.037	254.669	273.258	250.838	239.15	264.025	232.192	256.372	0	229.085	281.896	276.518	311.521	262.308	239.347	279.402	245.561
		402	1756.3	247.564	229.088	237.294	227.56	247.965	251.415	0	244.94	274.909	280.398	235.183	253.818	220.318	280.025	232.9	267.129	237.606	273.205	247.038	246.735	239.005	0	236.298	236.215	254.938	248.617	227.991	232.201	261.21	254.334	250.382	256.287	249.123	231.373	0	250.969	244.721	0	238.341	274.997	262.869	304.063	277.198	244.498	279.56	259.683
		403	1760.16	226.759	236.13	236.83	0	239.63	256.316	229.04	241.082	268.806	276.028	237.143	267.17	238.959	275.367	227.954	256.806	230.661	279.138	253.384	246.856	233.959	0	227.828	244.063	244.635	236.034	227.844	234.978	258.264	257.579	258.056	253.313	238.695	228.248	260.879	235.151	270.758	0	225.161	0	277.529	301.18	258.378	223.679	274.917	261.021
		404	1764.02	225.549	242.395	234.365	0	232.304	270.011	219.821	261.225	276.606	273.816	234.448	269.909	232.612	275.798	239.195	253.713	228.71	269.442	240.535	244.405	236.327	0	232.001	235.01	257.215	237.22	220.783	240.922	259.669	252.986	254.509	255.54	256.736	243.666	248.445	229.757	272.533	0	218.308	0	272.941	302.268	264.386	236.715	280.6	251.657
		405	1767.88	233.319	237.005	235.736	0	238.103	261.831	0	249.43	270.103	268.761	224.642	271.496	247.267	271.285	245.183	258.927	235.786	260.459	248.576	247.667	234.926	0	237.74	223.907	248.703	235.639	233.4	226.86	255.966	268.606	256.52	266.674	258.107	243.49	259.674	228.187	273.127	0	227.495	274.573	264.332	287.147	268.447	239.319	284.588	260.285
		406	1771.74	233.924	232.803	250.678	0	226.643	257.167	233.925	250.192	264.182	291.148	237.4	273.233	238.957	267.297	238.556	250.528	230.538	266.597	238.536	248.93	225.389	0	239.329	233.606	252.957	234.956	226.824	231.275	264.438	249.925	253.271	255.798	253.204	243.336	261.051	235.888	262.162	0	236.86	272.689	251.347	288.656	253.058	245.856	292.039	260.224
		407	1775.6	220.984	236.532	250.162	231.588	232.922	254.264	0	251.463	274.802	285.407	224.966	269.158	231.616	268.736	244.146	251.909	236.647	270.496	248.821	255.146	236.99	0	245.425	222.778	258.966	242.65	228.539	237.384	268.567	258.623	252.13	251.945	246.048	237.187	270.086	253.701	245.914	0	237.571	287.437	262.219	301.96	264.019	227.247	278.73	0
		408	1779.46	0	242.679	242.507	0	229.54	243.383	228.44	258.783	266.437	290.768	222.623	274.646	230.708	264.021	240.854	244.985	232.203	269.751	248.182	256.312	228.463	0	255.676	238.078	255.568	235.538	228.381	243.352	264.31	249.573	250.992	263.061	243.298	235.238	264.007	237.842	260.509	0	217.02	281.039	264.587	292.546	0	231.658	276.722	252.954
		409	1783.32	228.385	240.238	235.24	0	247.926	237.644	0	262.426	262.767	282.785	232.728	275.391	239.215	278.125	233.357	241.475	237.538	261.533	233.161	246.187	226.681	0	242.923	242.414	252.366	253.364	216.167	250.185	261.136	241.386	255.701	254.862	247.088	247.301	260.136	243.71	267.881	0	231.119	271.37	284.957	301.82	242.936	231.26	291.009	268.308
		410	1787.18	234.298	231.514	222.827	0	237.391	236.106	217.983	250.334	271.623	283.448	230.3	293.154	235.912	278.971	248.917	241.998	234.568	254.939	242.933	251.665	239.964	0	240.549	245.055	250.908	241.466	227.129	256.491	262.41	249.311	251.721	272.24	251.723	252.133	257.01	243.146	273.665	0	274.886	281.255	275.04	294.798	256.057	228.966	277.08	252.427
		411	1791.04	227.755	229.187	229.016	0	234.563	244.417	214.647	243.835	266.581	280.75	220.643	293.561	234.27	272.178	244.784	238.215	249.453	251.389	256.405	248.093	249.376	0	230.434	243.828	249.404	240.035	220.537	246.557	242.096	270.475	252.485	264.291	260.772	233.989	0	233.79	267.035	0	211.015	275.886	260.104	297.694	261.963	239.129	281.674	246.028
		412	1794.9	231.541	223.811	244.825	0	242.041	253.62	217.219	240.713	265.815	280.654	218.405	275.772	249.205	281.108	247.95	251.958	231.919	245.055	261.922	244.979	243.465	0	238.166	258.851	246.569	230.745	218.645	247.081	245.077	263.975	250.851	250.649	256.485	244.415	273.412	233.291	260.249	0	229.763	285.412	262.75	285.564	0	227.193	281.816	256.463
		413	1798.76	240.287	229.506	230.35	0	229.818	243.568	216.195	255.689	263.68	287.922	226.513	281.643	239.964	277.455	263.558	238.649	228.183	253.07	263.729	255.794	231.412	0	238.192	250.966	246.753	233.274	222.951	261.361	250.7	268.631	242.076	260.516	240.33	248.528	278.834	233.762	268.984	0	221.585	276.735	275.973	298.18	271.011	218.804	261.212	0
		414	1802.62	0	235.136	225.147	0	231.065	255.648	228.256	248.1	261.649	285.069	230.256	276.466	239.753	280.518	248.282	234.018	215.719	258.343	252.005	249.889	246.492	0	243.61	254.03	257.501	220.51	232.862	252.798	249.106	248.395	256.879	254.818	258.851	248.633	0	230.033	266.201	0	217.002	277.537	268.841	296.879	0	231.305	269.891	260.306
		415	1806.48	219.72	252.517	241.787	0	226.467	257.005	223.975	262.255	257.052	276.578	222.318	271.178	231.754	277.592	238.92	237.997	236.758	250.363	247.451	258.811	253.836	0	248.328	249.41	262.485	229.116	235.432	248.867	248.148	262.126	266.003	262.313	259.325	260.025	279.348	241.748	259.115	0	215.414	274.963	266.583	290.177	245.357	236.239	281.846	280.093
		416	1810.34	223.475	233.196	248.98	0	228.025	248.536	214.054	248.292	268.904	292.53	225.066	272.748	244.206	274.295	256.712	254.79	231.561	249.496	253.096	247.223	239.035	0	248.916	245.177	258.389	220.365	220.528	245.414	263.929	267.346	258.636	252.242	249.478	246.338	268.881	231.668	257.869	0	220.587	286.119	271.338	287.478	244.667	240.528	281.114	268.045
		417	1814.2	230.636	240.137	254.264	0	229.158	248.95	221.122	241.623	259.416	283.941	209.018	265.624	244.129	277.476	233.112	241.851	246.439	253.672	246.103	251.321	242.572	0	236.879	259.581	261.729	225.188	226.806	264.245	261.525	268.182	266.638	249.26	264.144	257.971	0	230.189	252.673	0	222.392	276.485	268.351	290.527	238.778	234.955	279.274	256.572
		418	1818.06	233.909	246.265	258.745	0	237.566	251.871	207.506	262.076	256.462	281.635	225.858	264.251	235.78	285.474	234.435	232.975	226.566	251.718	244.223	245.52	227.279	0	236.137	259.27	241.899	239.054	219.196	253.151	243.093	268.033	266.445	241.671	265.329	250.096	0	0	249.857	0	205.701	282.043	269.51	296.339	242.243	237.25	274.427	262.065
		419	1821.92	215.118	239.914	254.833	0	0	241.064	216.089	250.616	256.743	285.12	222.571	272.778	231.067	265.477	234.58	251.513	233.209	256.273	239.962	259.839	234.388	0	240.097	255.532	248.91	223.845	215.807	249.457	248.784	270.058	251.531	269.633	252.857	249.638	262.765	228.514	257.661	0	221.576	286.22	263.138	294.01	236.433	244.105	290.838	262.61
		420	1825.78	219.651	224.931	263.817	0	234.134	262.224	200.458	243.972	253.02	292.863	232.167	285.51	235.412	275.676	244.602	250.231	233.368	266.189	251.596	263.274	226.936	0	249.11	254.998	259.462	232.691	227.975	263.033	244.546	263.248	263.116	255.259	268.774	253.787	0	223.405	256.926	0	220.293	280.308	265.743	293.491	246.134	232.854	274.957	253.068
		421	1829.64	0	228.255	241.942	0	247.419	252.667	212.363	239.443	256.6	293.136	227.961	273.212	239.694	284.477	242.302	237.535	223.568	255.347	246.465	253.208	250.41	0	238.426	263.832	261.369	234.082	226.132	249.628	246.071	255.196	260.928	248.891	266.987	249.911	262.811	221.416	259.144	0	220.153	279.765	258.822	301.309	0	252.123	284.646	249.364
		422	1833.5	0	226.32	246.926	0	229.044	254.322	209.672	244.082	251.892	274.937	233.871	271.789	227.474	281.092	244.465	241.731	226.544	271.359	240.434	245.673	235.964	0	227.653	256.785	259.012	227.071	214.028	261.275	256.719	260.295	263.747	267.434	249.919	254.696	264.25	213.508	246.731	0	216.141	283.14	254.767	295.844	244.492	243.248	282.743	260.117
		423	1837.36	229.404	229.891	246.457	0	227.649	252.044	214.106	260.095	251.816	280.88	235.498	265.064	236.016	275.194	0	230.904	231.679	284.283	234.922	238.515	249.015	0	243.765	255.43	246.259	240.04	225.949	273.703	252.295	255.202	258.023	273.91	249.242	251.942	0	0	244.625	0	221.37	296.675	252.699	301.164	226.343	230.584	275.391	245.921
		424	1841.22	221.094	232.832	253.367	0	231.277	260.592	212.973	265.11	255.815	287.808	251.02	291.203	230.81	272.616	257.641	241.894	232.724	253.098	242.513	252.886	238.341	0	235.301	254.62	246.3	245.865	220.349	263.346	259.468	267.265	262.753	273.311	252.063	259.727	0	228.445	250.709	0	206.914	290.963	254.75	313.681	242.144	237.269	275.122	262.073
		425	1845.08	226.967	238.662	244.23	0	236.469	253.87	212.042	255.932	249.343	282.419	235.838	284.32	233.843	283.229	247.615	244.695	227.131	255.013	247.157	243.838	247.907	0	228.11	253.382	248.076	228.449	210.256	278.192	257.957	249.548	252.75	269.904	259.716	266.255	0	0	237.133	0	222.031	277.548	256.162	295.973	245.482	236.541	286.941	263.67
		426	1848.94	236.482	219.894	236.543	0	239.449	250.894	205.606	244.511	249.06	284.129	239.253	268.801	227.74	281.322	238.052	242.626	243.353	264.394	235.512	243.592	253.754	0	222.149	262.155	248.528	232.597	219.932	257.308	259.291	253.826	257.71	274.889	248.192	258.093	0	0	238.58	0	220.872	278.923	257.361	303.009	252.115	239.353	300.127	0
		427	1852.8	245.805	232.156	252.173	0	227.482	258.475	207.192	266.808	259.143	287.138	232.197	260.403	232.751	277.618	260.74	237.803	235.523	304.102	240.592	240.199	236.347	0	232.483	258.38	273.489	228.83	211.897	269.498	245.624	249.538	259.396	270.582	256.372	259.087	0	0	233.215	0	226.574	279.741	245.873	289.257	238.595	249.598	282.057	256.45
		428	1856.66	229.889	230.298	261.77	0	244.148	265.442	206.01	267.83	265.218	292.7	240.369	273.207	235.083	269.704	246.646	237.682	225.614	258.553	245.319	245.306	227.325	0	236.626	252.197	259.948	229.361	225.133	256.842	249.642	249.011	267.276	263.998	244.012	260.735	0	0	247.542	0	229.485	274.021	251.504	291.465	233.373	239.846	284.26	0
		429	1860.52	213.458	229.116	239.926	0	241.008	260.818	202.929	266.34	268.581	288.462	236.745	270.129	219.808	281.358	248.998	228.708	239.275	271.829	239.478	236.44	220.716	0	233.711	256.529	251.903	235.723	218.979	260.393	242.221	246.258	261.232	274.25	234.218	260.799	0	0	253.195	0	225.382	290.447	258.867	299.071	231.57	240.99	294.111	252.213
		430	1864.38	230.359	224.328	245.971	0	234.593	261.528	199.316	265.514	260.392	287.288	238.444	257.778	217.716	282.864	246.329	236.888	238.608	273.66	248.807	249.343	256.042	0	229.707	256.275	252.402	233.835	220.686	245.143	246.686	253.525	271.844	273.686	242.756	262.939	0	221.523	253.406	0	212.918	281.643	250.555	282.367	232.784	242.855	289.684	247.591
		431	1868.24	236.054	227.037	237.656	0	234.635	258.636	215.092	255.672	256.172	287.256	239.038	270.869	218.763	288.357	249.569	244.419	222.73	282.27	253.102	251.278	226.684	0	236.89	257.802	267.808	241.01	222.537	257.342	230.695	254.437	267.712	264.302	243.03	260.633	0	222.365	247.657	0	225.862	283.341	255.604	299.514	234.369	236.55	296.169	247.518
		432	1872.1	232.077	241.536	244.043	0	233.154	282.101	202.194	263.206	256.157	287.771	221.79	261.303	212.134	277.407	237.982	241.157	224.835	306.659	241.091	244.75	235.976	0	224.572	249.546	274.619	237.177	229.528	253.893	240.006	246.073	260.03	264.506	245.668	266.127	0	0	247.52	0	227.327	286.265	250.963	279.784	236.126	234.754	293.921	250.387
		433	1875.96	245.572	250.452	244.046	0	240.75	267.901	207.728	271.868	262.598	283.324	0	261.585	231.997	275.475	256.44	239.818	224.053	259.812	241.774	254.452	223.991	0	230.962	270.156	284.528	233.956	217.719	256.132	249.219	236.6	263.116	277.689	235.374	264.387	0	0	254.536	0	221.602	297.742	260.424	278.02	228.098	230.819	292.278	0
		434	1879.82	249.846	246.107	250.732	0	245.9	259.93	197.37	256.787	279.4	274.717	0	271.495	233.468	278.994	248.056	247.908	204.962	248.733	229.375	260.743	217.488	0	231.963	261.572	279.869	227.933	237.449	263.326	233.629	235.009	268.725	264.982	245.636	273.993	0	232.298	252.045	0	219.861	294.109	260.433	281.861	238.522	233.64	300.479	260.19
		435	1883.68	240.521	226.235	245.171	0	241.492	258.822	224.651	252.874	275.788	288.447	0	279.433	222.401	282.452	255.619	248.957	215.824	252.589	234.831	262.05	232.777	0	235.392	256.965	280.776	230.919	231.495	264.298	246.547	229.142	269.403	267.217	259.409	271.728	0	0	251.471	0	228.013	270.822	273.545	304.513	240.231	251.402	283.931	0
		436	1887.54	238.338	246.081	273.285	0	237.072	268.955	219.236	254.491	274.316	281.104	222.334	268.535	228.646	267.068	255.804	236.601	208.658	257.516	247.346	251.513	232.187	0	238.02	265.724	277.57	231.897	223.685	265.789	232.562	233.719	258.65	278.75	259.144	272.19	0	215.495	246.26	0	202.177	274.296	258.887	282.021	219.723	231.705	296.724	267.688
		437	1891.4	245.26	234.633	250.258	0	236.865	261.545	227.36	270.962	283.275	280.915	223.905	269.364	227.854	265.126	247.438	242.323	212.192	262.245	235.111	253.497	239.261	0	227.028	258.353	262.523	232.107	220.852	247.316	237.84	239.48	260.785	273.32	261.129	272.372	0	0	288.965	0	220.022	276.948	252.199	285.624	227.572	232.683	304.093	0
		438	1895.26	236.07	238.435	272.111	0	228.067	261.593	205.85	271.543	273.606	286.965	234.711	258.715	219.235	270.705	248.501	255.087	0	248.206	242.896	261.215	245.692	0	233.975	268.663	259.514	225.543	218.295	250.942	233.732	231.681	257.191	276.637	256.046	272.647	0	0	269.654	0	203.43	281.666	265.169	291.368	226.456	230.751	302.449	0
		439	1899.12	221.197	239.561	260.959	0	230.476	269.286	224.748	254.655	276.202	291.905	220.206	256.215	228.637	278.517	253.833	255.328	229.549	262.331	238.087	284.346	262.221	0	251.104	262.432	263.053	244.902	225.682	251.179	238.965	231.932	253.782	285.926	242.573	254.69	0	0	245.359	0	220.131	273.24	261.5	288.685	246.261	220.577	287.584	245.523
		440	1902.98	226.531	235.882	246.896	0	236.842	272.565	215.027	253.759	268.894	286.068	226.81	265.611	229.65	270.747	258.1	246.397	229.476	258.134	255.849	261.793	242.427	0	236.873	259.321	261.54	245.679	228.376	247.41	241.158	224.522	257.601	281.312	268.299	263.121	0	223.989	257.804	0	228.194	290.454	262.207	285.881	252.707	234.383	289.407	249.734
		441	1906.84	230.942	226.417	256.782	0	239.134	260.116	212.672	262.568	278.505	288.228	0	277.325	225.604	276.987	257.232	242.563	230.373	258.614	250.066	265.632	265.242	0	249.423	261.551	264.328	238.617	224.433	260.891	257.591	229.327	269.963	279.115	252.204	249.48	0	0	259.151	0	248.683	288.381	269.143	285.453	233.511	237.54	296.543	0
		442	1910.7	251.944	230.891	255.361	0	230.125	256.197	212.003	249.628	285.528	299.199	233.16	271.065	221.578	271.439	249.69	247.715	216.481	243.81	248.553	252.184	244.633	0	255.902	275.273	264.97	249.823	232.782	256.48	241.311	228.048	263.504	279.277	251.934	257.338	0	0	256.135	0	278.073	270.077	263.412	298.028	222.836	250.557	290.534	256.357
		443	1914.56	235.614	229.697	255.146	0	231.456	252.655	216.992	252.743	274.871	292.23	0	270.166	232.034	260.734	250.97	247.771	223.693	254.058	252.571	253.758	250.791	0	254.512	272.986	263.481	233.203	228.552	250.005	249.184	219.997	269.987	274.885	258.082	261.938	0	0	247.544	0	209.891	276.402	265.421	289.9	227.697	249.234	295.895	254.98
		444	1918.42	231.478	237.099	260.226	0	217.548	256.436	205.513	252.485	281.377	291.83	235.597	275.213	233.41	266.959	245.581	241.717	221.548	244.311	246.662	259.186	244.843	0	257.604	276.765	279.947	234.197	223.816	260.712	250.778	220.445	272.96	285.771	257.813	252.013	0	240.075	253.89	0	216.81	286.28	266.025	287.615	231.885	245.931	304.34	267.857
		445	1922.28	224.437	250.101	261.339	0	233.518	251.139	209.344	261.521	273.403	290.601	230.634	278.471	226.8	267.12	249.093	237.589	220.572	251.929	258.035	256.414	243.926	0	248.993	266.556	273.698	238.679	232.636	270.628	258.069	223.97	260.799	288.672	252.101	271.158	0	221.104	265.614	0	227.134	286.396	259.358	277.087	0	250.484	299.076	0
		446	1926.14	232.977	227.004	270.818	0	242.384	262.601	223.52	246.785	277.904	288.859	0	271.169	239.609	255.503	248.402	248.909	232.74	241.944	250.904	254.116	237.552	0	251.715	281.022	271.953	233.626	239.958	256.513	237.237	230.613	256.631	279.368	239.593	270.136	0	221.405	257.833	0	215.523	296.84	271.793	284.99	0	264.941	300.577	257.009
		447	1930	221.826	221.187	255.501	0	224.5	255.604	218.473	248.954	263.228	290.564	232.464	283.072	237.463	273.449	269.878	244.251	232.312	260.966	262.47	258.216	256.645	0	238.956	263.912	280.922	223.833	225.309	251.726	240.717	224.066	256.608	288.247	249.199	252.339	0	0	253.924	0	217.168	285.094	264.844	289.906	225.597	260.409	296.147	0
		448	1933.86	229.718	232.725	276.086	0	228.576	270.527	199.374	253.198	295.268	292.649	221.543	276.51	226.535	264.715	262.743	238.859	236.167	246.706	272.448	265.417	247.905	0	250.446	266.065	259.689	235.035	237.836	264.518	241.647	218.434	268.738	298.071	257.763	264.388	0	233.597	262.091	0	196.836	283.862	256.185	286.519	222.539	256.759	291.939	0
		449	1937.72	228.205	231.889	273.159	0	239.148	268.912	207.644	247.087	273.971	275.367	216.545	279.101	229.485	279.182	265.147	248.004	247.058	266.058	257.505	262.089	239.503	0	245.106	268.52	269.716	270.793	222.742	268.02	244.818	257.541	263.789	285.724	254.516	272.336	0	226.285	247.214	0	212.617	278.881	261.895	296.494	216.265	252.16	298.053	0
		450	1941.58	0	225.778	268.123	0	240.537	267.47	209.93	243.432	264.241	278.076	233.037	277.797	221.972	0	260.252	246.444	241.303	258.051	254.91	257.266	240.926	0	253.032	278.615	270.517	232.486	230.523	271.859	247.802	229.792	267.087	274.978	253.948	270.025	0	234.735	245.971	0	213.089	277.005	260.184	290.281	220.137	259.443	303.039	0
		451	1945.44	223.194	232.576	268.488	0	237.452	263.967	215.114	256.74	268.529	277.669	238.058	271.776	243.016	261.847	276.362	246.169	247.895	243.701	243.934	254.174	246.501	0	258.563	282.618	274.13	234.467	229.737	268.995	251.441	226.235	273.278	289.58	246.9	275.615	0	232.291	258.504	240.405	210.481	289.519	269.267	289.757	0	256.947	300.487	0
		452	1949.3	209.969	232.851	265.575	0	233.568	262.529	216.675	246.329	253.732	287.389	231.387	279.583	231.715	271.189	280.165	237.441	247.343	253.595	248.747	251.322	248.832	0	251.078	278.802	264.436	229.238	227.445	267.165	250.368	220.304	275.272	289.475	250.283	271.278	0	231.591	258.686	0	210.055	286.848	272.66	291.944	230.432	258.9	298.649	0
		453	1953.16	0	240.737	272.864	0	222.351	254.175	214.304	267.272	266.768	279.318	238.271	280.667	228.929	280.51	252.259	249.598	227.238	254.024	256.582	245.926	240.146	0	254.376	286.524	273.973	238.817	238.057	259.339	260.506	217.754	267.437	283.942	258.624	267.087	0	239.056	255.323	0	213.063	293.596	271.422	239.632	0	242.558	297.492	275.532
		454	1957.02	0	217.496	275.958	0	223.044	255.063	221.949	255.137	277.596	291.379	229.356	277.66	0	268.793	263.197	242.552	250.883	257.868	248.449	276.044	245.144	251.497	247.837	291.234	280.049	237.542	234.078	264.672	266.303	205.168	258.078	287.461	251.924	289.376	0	238.072	238.856	0	206.735	286.735	263.316	294.557	0	240.638	296.421	0
		455	1960.88	216.857	231.49	265.641	0	239.538	276.09	217.8	259.008	279.384	283.683	232.609	287.681	219.603	244.491	260.904	258.562	234.528	261.523	266.124	257.143	238.931	0	251.561	283.157	271.247	228.658	229.578	254.006	261.298	245.915	268.406	284.598	249.311	283.061	0	229.03	245.72	0	214.359	287.068	275.472	303.951	223.722	261.67	296.138	253.82
		456	1964.74	231.68	222.061	279.19	0	232.462	267.634	204.237	254.928	260.59	280.686	233.192	277.173	235.186	0	262.771	253.091	251.347	250.848	247.636	253.476	246.804	0	254.111	282.667	281.972	223.899	249.809	271.824	266.738	218.333	272.03	286.963	252.686	274.125	0	236.021	237.712	0	198.227	296.096	261.499	299.452	220.165	249.149	305.755	265.002
		457	1968.6	0	220.374	263.816	0	240.689	265.945	211.681	263.897	266.129	287.82	238.716	280.536	246.067	252.235	271.899	251.395	242.63	253.456	254.615	258.727	245.276	0	241.962	285.055	275.753	226.459	240.187	261.28	260.202	216.477	270.222	295.137	245.331	274.286	0	243.743	234.791	0	213.013	286.587	268.308	299.003	218.645	261.675	313.143	0
		458	1972.46	0	230.591	254.087	0	236.092	279.842	206.565	257.788	272.611	293.938	234.033	265.099	237.482	254.125	270.061	246.386	262.239	259.609	254.571	263.134	245.909	0	243.225	273.678	281.121	232.649	234.734	267.093	254.624	221.222	259.958	293.689	248.337	275.787	267.935	230.831	225.866	236.441	224.357	278.025	265.734	294.596	216.301	264.269	317.051	257.804
		459	1976.32	228.762	222.545	248.257	0	233.712	272.414	220.437	262.35	284.12	294.349	240.049	267.227	239.409	265.626	269.934	245.662	239.248	260.155	266.875	263.483	242.25	0	244.736	280.906	272.588	237.121	233.634	269.567	255.949	208.512	266.182	283.282	238.692	276.671	0	229.958	230.692	0	217.783	299.341	259.265	291.845	233.924	269.061	309.528	275.116
		460	1980.18	220.338	209.75	250.522	0	218.143	271.262	226.29	278.941	280.481	292.585	232.872	267.287	236.826	256.462	262.398	249.901	234.134	245.578	256.961	272.104	240.475	231.882	247.371	282.064	267.059	222.354	253.715	274.529	249.304	228.823	271.214	301.077	245.692	274.193	0	235.671	227.612	238.207	223.02	290.759	266.409	284.77	219.486	251.25	300.351	282.829
		461	1984.04	225.758	230.78	261.485	0	223.503	270.568	216.552	248.235	278.842	294.013	231.673	274.293	240.255	265.664	0	256.423	230.772	257.917	264.021	275.159	242.285	230.423	241.831	289.077	259.542	215.533	239.283	268.135	245.72	234.282	266.434	296.664	241.822	274.767	267.881	245.523	232.143	0	206.545	290.524	262.074	288.18	0	264.948	313.098	259.084
		462	1987.9	207.212	235.938	259.217	0	221.179	254.99	196.215	259.801	288.784	297.427	234.922	278.652	232.744	266.74	0	243.964	242.773	258.212	256.384	279.133	252.389	223.899	287.153	273.051	257.53	234.15	229.733	277.784	262.385	247.17	268.486	299.601	236.005	279.995	263.561	241.773	248.152	250.919	208.136	281.693	268.768	289.498	224.018	252.902	315.59	262.149
		463	1991.76	0	229.774	267.363	0	233.685	263.071	212.223	274.371	280.182	294.834	241.2	268.885	234.964	254.992	0	244.535	250.894	256.081	250.984	274.113	217.985	222.575	238.197	280.843	280.48	244.273	235.327	271.548	248.088	245.274	277.402	295.834	243.402	286.644	0	249.962	236.138	250.443	206.288	278.01	266.865	302.924	0	250.807	305.392	0
		464	1995.62	0	219.16	260.195	0	216.762	267.865	224.625	271.075	275.138	292.744	232.553	270.501	246.106	253.659	264.247	247.557	245.624	255.894	261.934	274.544	243.12	0	285.341	283.137	274.726	242.147	244.715	257.279	246.457	250.215	271.713	309.454	241.664	291.135	263.518	256.464	227.722	246.619	213.086	291.727	254.567	282.029	222.675	264.533	298.299	260.094
		465	1999.48	0	233.437	268.783	0	241.429	269.526	214.883	274.463	274.286	286.566	224.039	275.235	245.018	286.35	0	257.854	249.222	247.068	256.672	270.475	241.788	231.535	231.44	282.154	267.583	242.255	239.607	259.584	245.555	243.429	285.134	295.869	241.708	282.119	263.399	228.215	223.331	253.093	210.8	291.159	281.06	286.781	232.508	265.424	293.056	272.073
		466	2003.34	0	221.847	264.593	0	226.683	279.946	233.542	268.923	297.635	283.171	228.398	282.301	225.186	260.187	0	234.533	260.025	244.338	271.851	277.048	233.795	240.045	0	275.941	270.703	249.18	236.849	259.276	250.662	254.719	267.086	300.313	234.387	278.447	0	254.341	238.308	247.119	218.692	291.453	273.274	269.26	238.897	269.813	290.47	266.333
		467	2007.2	0	219.641	273.859	0	232.613	265.983	0	272.425	290.455	287.763	239.069	271.699	235.328	258.935	0	234.614	243.602	259.835	259.02	266.678	256.701	238.118	252.491	278.403	282.927	241.489	244.445	262.454	252.833	246.537	281.26	296.088	253.381	275.412	243.882	248.379	229.885	257.65	212.708	295.258	266.34	268.377	239.382	258.71	294.964	258.01
		468	2011.06	217.698	222.04	263.546	0	230.773	256.902	222.427	256.899	286.417	281.453	245.672	271.922	233.513	253.117	0	249.592	245.262	259.53	252.432	263.231	252.351	236.362	248.361	288.581	281.092	238.861	236.775	258.913	250.569	244.532	282.727	301.84	225.517	279.074	242.637	232.686	252.178	260.013	207.588	277.386	272.085	286.927	234.53	261.174	292.503	267.532
		469	2014.92	223.97	229.891	261.728	0	230.841	265.864	219.248	262.774	270.791	274.437	244.979	264.23	239.358	249.018	250.844	243.453	235.883	255.844	266.303	274.689	246.336	229.759	235.843	269.787	281.568	217.024	229.957	262.801	251.271	229.99	273.724	294.664	238.034	273.351	259.789	241.385	233.194	245.364	192.563	291.546	273.536	288.615	229.019	248.057	290.926	265.624
		470	2018.78	214.284	233.522	279.578	0	222.38	255.273	229.22	256.389	280.139	284.72	250.419	271.002	233.871	246.309	247.255	261.514	249.999	257.688	269.426	288.066	291.124	246.341	267.669	273.299	284.748	232.49	237.288	254.482	248.137	255.653	274.869	312.769	238.847	298.544	251.566	225.486	233.016	247.876	207.902	282.324	264.131	285.059	243.083	256.666	298.889	253.004
		471	2022.64	221.401	226.701	264.124	0	239.687	269.611	224.149	256.731	284.01	295.568	235.035	269.746	233.409	245.737	241.09	242.93	238.015	241.605	273.902	273	281.619	236.871	251.359	275.881	281.631	226.22	228.583	251.943	265.394	246.485	275.485	292.859	237.032	277.553	265.958	232.386	242.063	257.259	213.804	290.874	261.549	299.93	247.667	268.017	298.356	251.464
		472	2026.5	228.078	222.538	270.889	0	225.114	264.493	223.076	242.484	278.65	280.03	250.984	285.805	233.611	0	0	250.261	0	240.529	272.236	269.131	254.615	239.628	248.563	265.81	283.01	223.482	230.39	239.48	253.265	255.131	266.083	287.157	253.684	274.583	257.595	237.813	246.071	248.7	212.414	294.67	248.379	289.14	230.631	281.785	303.909	258.843
		473	2030.36	0	216.171	252.513	0	230.431	263.611	226.69	255.012	294.038	288.077	243.244	264.837	220.35	268.002	258.356	243.234	241.661	255.474	281.461	270.884	274.881	248.798	243.184	263.606	278.44	227.463	235.823	259.302	251.851	243.356	270.063	289.48	248.953	282.953	259.083	228.933	245.729	243.237	214.572	286.868	272.144	281.936	234.755	258.432	311.732	274.034
		474	2034.22	217.057	235.164	259.281	0	245.865	283.214	231.326	257.942	271.437	279.306	239.755	281.145	231.815	279.137	0	238.889	237.994	246.852	272.39	268.041	256.282	252.064	246.579	271.634	273.785	226.649	243.679	261.735	265.977	241.675	276.259	290.333	247.034	282.71	254.896	252.492	252.067	254.526	210.277	288.538	272.925	298.438	234.369	257.768	310.643	271.202
		475	2038.08	228.213	224.162	263.005	0	235.177	276.343	219.515	249.687	278.767	283.304	242.223	269.093	227.256	273.361	258.927	233.036	214.52	242.221	269.779	271.806	254.351	214.612	250.378	260.869	275.106	228.987	240.743	253.539	270.369	233.727	269.018	276.993	240.882	288.385	258.622	230.202	241.755	251.779	224.702	288.321	270.26	296.654	229.953	258.873	305.161	267.981
		476	2041.94	220.97	214.316	263.894	0	251.533	259.467	229.263	229.443	286.609	278.001	247.128	285.452	236.408	263.88	259.024	244.487	0	253.803	284.597	268.179	259.788	239.86	250.655	268.27	290.803	238.173	255.525	264.771	259.395	247.754	276.688	278.222	252.096	290.562	253.705	250.123	235.956	255.864	219.268	282.791	258.586	285.766	237.038	250.247	297.693	270.962
		477	2045.8	222.33	221.448	268.117	0	237.162	272.04	225.001	246.651	276.992	278.176	238.896	271.92	229.316	263.518	0	243.567	220.096	271.499	290.142	268.326	275.202	233.843	253.06	274.098	271.63	230.614	256.773	263.942	252.215	233.363	262.73	286.117	237.57	284.543	254.463	236.732	232.964	247.889	219.2	287.712	263.386	281.367	229.592	256.664	289.422	279.443
		478	2049.66	219.202	217.376	282.48	0	225.412	274.245	221.391	252.531	276.323	272.633	247.88	277.179	225.615	275.361	0	250.705	210.563	261.973	287.37	275.725	272.606	238.967	247.07	282.861	289.498	242.623	260.16	270.246	256.136	237.455	259.817	273.1	233.863	290.015	252.066	225.816	249.159	254.704	227.03	272.616	264.638	284.478	241.633	253.02	301.073	282.513
		479	2053.52	228.288	230.283	274.245	0	232.03	273.092	229.231	265.53	276.793	278.474	233.881	271.114	222.653	274.403	0	250.755	209.505	255.637	298.036	263.216	276.697	239.054	248.595	275.582	273.5	228.077	266.88	259.176	258.957	235.54	263.263	283.459	249.756	279.052	271.334	223.981	241.937	243.844	221.682	282.051	270.94	291.343	230.396	264.911	286.184	266.076
		480	2057.38	0	223.817	266.555	0	233.013	283.182	222.166	245.055	285.116	281.606	227.108	282.844	223.093	283.833	252.585	241.392	227.891	248.413	270.511	260.022	278.997	235.46	243.992	277.704	267.265	251.96	266.838	271.412	251.055	230.606	254.151	287.279	248.523	281.934	242.659	229.354	222.349	250.681	226.266	298.08	275.253	284.076	239.075	262.005	292.344	273.355
		481	2061.24	216.352	219.913	284.17	221.245	223.326	276.383	229.167	248.371	281.541	294.049	240.975	282.58	229.396	271.14	260.912	249.493	229.64	264.483	272.054	259.524	267.589	247.427	258.774	267.472	271.037	235.084	252.234	275.023	266.59	217.84	257.861	269.841	250.953	291.517	249.18	237.064	246.4	254.02	224.483	285.949	258.326	279.57	233.039	252.099	296.604	270.657
		482	2065.1	204.567	226.956	260.733	0	228.223	289.949	217.588	255.163	275.542	283.247	252.455	283.734	212.515	272.995	253.387	242.142	220.558	261.055	283.976	266.924	263.871	224.672	258.518	276.094	272.298	255.101	265.854	264.1	266.038	230.531	251.774	284.42	242.255	287.013	264.908	224.921	240.656	253.545	230.323	293.809	275.84	301.982	232.334	251.111	294.023	262.919
		483	2068.96	208.936	236.031	279.247	0	215.33	278.624	227.535	264.196	288.965	286.955	243.985	271.871	247.351	289.121	253.39	244.814	213.002	246.979	265.406	255.251	279.069	237.157	255.67	268.298	267.956	264.226	258.509	270.809	269.464	216.617	251.282	286.017	253.926	285.801	251.303	241.051	0	252.954	226.731	294.648	264.821	290.723	233.92	259.861	303.253	260.343
		484	2072.82	213.361	234.883	282.579	0	227.868	273.79	220.278	250.879	277.332	293.848	247.555	272.516	220.236	281.213	240.294	248.909	214.885	254.094	277.265	261.501	267.074	232.202	270.316	266.629	277.82	246.12	237.903	263.836	270.92	242.003	247.071	301.905	246.379	286.979	255.402	0	237.193	258.542	226.012	282.006	270.032	294.989	225.957	251.371	291.609	255.118
		485	2076.68	219.21	222.262	295.492	0	211.764	279.424	223.4	250.387	277.785	288.114	256.938	266.098	231.52	277.337	256.096	255.917	229.652	275.067	281.55	273.814	289.638	249.224	266.453	270.025	282.79	239.787	265.923	272.828	273.358	238.544	248.657	291.093	250	285.624	267.111	0	243.373	262.212	220.462	288.499	268.48	298.694	228.651	255.338	300.165	257.882
		486	2080.54	216.394	223.443	292.319	0	212.308	263.026	221.75	257.293	275.99	286.462	231.136	278.012	222.111	275.542	251.72	238.863	224.338	252.556	273.722	274.106	252.021	234.96	275.774	274.059	279.84	237.707	241.68	264.861	249.504	238.013	260.389	286.387	249.997	287.354	256.525	222.225	236.941	257.227	224.165	283.387	275.918	302.45	224.781	254.656	299.998	269.543
		487	2084.4	209.721	227.47	292.935	0	225.252	276.28	0	254.374	281.169	283.346	239.458	271.967	225.234	288.963	259.599	245.407	229.372	237.794	268.11	270.213	275.442	242.461	259.94	265.385	290.013	246.12	243.433	272.561	272.209	226.183	257.845	290.174	247.666	282.673	256.558	220.852	0	272.679	222.396	284.479	266.943	307.714	226.78	252.95	299.354	254.965
		488	2088.26	202.69	222.233	306.362	0	236.672	273.042	213.651	237.226	270.677	289.715	234.219	288.602	223.322	281.962	265.831	243.591	215.781	245.012	286.114	272.412	275.638	243.936	257.136	260.899	288.108	247.619	237.841	266.2	250.578	240.205	250.207	284.528	247.35	285.514	250.602	0	244.705	254.39	222.885	278.389	267.132	292.063	236.334	255.949	286.231	260.029
		489	2092.12	218.624	224.97	298.674	227.687	233.242	275.145	208.454	246.881	284.52	283.281	239.782	272.295	214.597	271.61	0	258.629	237.344	246.731	280.685	262.808	271.152	234.334	259.882	242.083	279.191	256.573	243.899	283.813	267.088	228.115	266.462	318.202	242.205	281.194	260.932	219.01	253.156	259.637	221.92	279.835	276.042	292.874	247.606	264.748	293.197	262.346
		490	2095.98	221.366	233.572	281.347	0	227.763	277.371	218.542	256.84	271.207	300.486	240.476	282.877	232.298	269.896	0	248.449	226.298	252.098	291.702	269.298	251.724	238.68	249.943	253.015	284.271	256.768	239.855	274.471	270.62	223.045	261.152	281.15	256.342	282.143	266.769	223.392	0	247.237	216.035	277.189	285.106	289.716	250.864	237.543	303.62	246.071
		491	2099.84	218.379	229.482	304.901	210.784	243.166	271.472	0	241.685	280.207	294.912	239.404	280.618	202.914	271.695	250.074	250.535	233.737	252.825	280.21	260.557	263.464	238.131	244.019	240.995	280.572	240.177	233.897	275.083	253.101	229.297	261.961	301.264	243.283	289.013	0	0	228.77	258.132	222.806	287.75	282.97	291.413	243.137	241.743	303.213	251.831
		492	2103.7	213.025	222.154	303.601	229.699	234.28	265.226	212.984	251.194	284.783	279.717	247.245	289.109	209.906	274.01	248.927	247.259	227.205	254.061	291.78	270.688	238.541	237.058	251.918	239.861	285.615	254.865	253.039	274.908	269.759	236.869	270.328	289.132	255.432	282.682	0	212.821	226.708	247.648	229.394	280.609	285.181	291.47	245.072	265.98	297.705	242.764
		493	2107.56	220.471	222.6	306.288	230.846	227.072	260.609	216.255	245.545	277.991	289.815	242.621	271.593	216.225	266.905	261.464	256.139	219.016	251.94	286.035	264.491	248.366	235.626	243.403	258.833	291.383	257.242	242.609	270.743	252.768	231.45	267.741	286.709	269.988	279.72	253.415	222.894	232.504	251.315	233.812	280.133	285.189	295.941	236.782	267.636	313.019	237.141
		494	2111.42	226.155	230.273	307.311	229.8	223.75	269.968	208.394	253.398	281.259	291.619	231.357	267.755	0	278.154	239.304	246.106	233.059	258.444	287.312	261.745	255.546	244.131	251.149	255.56	271.126	250	236.48	268.883	261.874	237.587	271.218	280.697	244.24	279.518	270.227	0	234.09	248.067	238.605	291.561	276.039	294.282	240.708	248.056	308.432	247.574
		495	2115.28	236.374	225.253	298.586	235.954	234.434	272.318	210.377	246.628	284.617	285.273	240.146	286.605	0	273.374	0	244.183	241.333	244.303	273.631	273.802	278.069	232.414	238.447	260.511	280.328	230.96	245.364	275.688	262.353	232.288	267.267	285.974	256.85	282.78	272.4	221.072	218.281	261.895	242.682	285.851	272.208	280.373	239.194	246.847	286.928	253.268
		496	2119.14	225.142	236.472	290.487	243.87	241.568	266.384	212.738	248.138	275.888	281.987	239.095	284.728	214.879	273.749	243.638	247.267	235.36	237.394	260.614	273.362	260.392	254.894	0	250.263	278.392	252.503	235.49	272.554	243.925	243.002	263.818	309.527	233.753	283.833	267.194	0	215.929	251.656	238.241	280.643	261.976	279.793	237.866	243.455	302.122	255.569
		497	2123	216.371	218.015	297.686	230.478	223.782	277.182	211.157	259.785	290.423	294.324	230.268	286.37	221.692	275.711	236.852	251.542	0	243.862	259.302	260.118	260.561	241.411	302.284	264.894	274.002	240.608	238.6	256.659	259.516	248.76	264.866	298.362	233.104	293.038	251.613	212.389	226.481	247.709	238.316	272.715	278.808	287.011	248.154	236.665	303.23	246.636
		498	2126.86	221.361	226.979	279.493	225.564	240.906	268.045	215.916	253.141	268.147	288.331	232.441	279.165	221.75	267.081	257.633	254.192	236.877	238.646	255.864	267.894	302.702	257.779	251.432	256.5	279.236	230.36	231.441	263.267	252.292	258.036	254.864	291.038	224.766	294.556	257.951	217.385	225.617	245.744	236.54	287.969	283.1	278.737	247.892	234.77	289.092	248.542
		499	2130.72	209.861	231.497	288.93	225.677	225.132	270.591	209.627	257.254	277.162	280.172	240.907	284.04	225.95	273.28	238.612	249.456	234.994	251.967	252.29	262.456	295.715	257.385	274.72	272.636	284.951	255.753	240.71	269.632	235.35	249.735	250.788	280.186	247.561	289.512	265.426	235.495	0	250.566	232.607	265.803	264.616	280.538	245.312	253.01	285.148	239.472
		500	2134.58	221.907	230.421	288.048	232.772	231.514	278.707	215.333	247.09	285.566	288.576	230.815	285.578	258.237	271.891	240.063	260.478	230.896	249.667	247.576	274.616	307.572	241.849	264.28	249.482	286.843	244.061	217.997	275.493	249.141	231.037	266.952	295.055	238.894	281.851	266.376	213.617	220.43	253.885	244.673	277.054	285.385	290.871	232.236	244.855	299.816	255.079
		501	2138.44	219.676	227.644	289.662	233.441	293.492	263.822	210.27	241.729	286.36	285.378	232.593	275.091	229.523	276.023	231.881	258.558	236.923	260.849	265.305	278.663	267.216	254.4	237.821	251.826	273.443	243.257	223.175	264.235	244.242	231.206	275.056	277.516	233.485	292.544	256.831	214.351	224.165	255.434	245.309	281.502	285.345	304.307	224.76	236.697	293.976	238.096
		502	2142.3	195.584	239.942	297.652	224.426	234.671	268.963	0	241.965	281.085	287.821	245.092	283.628	0	268.682	232.315	245.494	239.999	254.197	266.743	276.262	256.039	244.414	257.339	258.295	272.206	233.059	245.282	249.258	256.502	230.342	254.449	286.058	246.364	288.775	250.75	218.673	213.17	248.173	244.489	274.924	287.158	277.576	233.634	235.068	290.692	239.061
		503	2146.16	215.863	231.316	278.064	215.291	228.686	256.445	207.956	233.385	286.596	287.718	244.984	273.483	216.3	272.379	249.817	251.418	248.138	251.038	264.973	279.551	266.973	256.948	249.679	268.871	282.662	217.81	227.633	262.432	240.791	229.828	258.546	290.529	231.232	272.311	270.922	240.452	209.74	257.022	239.202	274.101	286.183	292.364	242.308	249.836	290.206	247.479
		504	2150.02	223.219	227.951	276.033	221.173	235.122	281.794	216.113	251.836	274.902	272.508	240.864	288.536	221.07	268.841	235.154	246.087	245.453	240.438	250.324	288.55	286.83	254.046	242.198	274.401	284.385	249.987	234.91	257.778	243.192	239.879	268.339	286.238	230.221	285.408	261.957	234.851	209.533	249.669	243.647	269.364	287.249	294.407	215.303	244.664	290.556	229.814
		505	2153.88	215.065	217.133	294.778	221.181	250.499	270.972	226.364	249.884	278.512	282.414	236.468	279.732	211.436	268.159	240.056	262.704	239.151	245.258	298.259	284.769	277.334	250.098	245.028	256.816	282.594	250.687	248.333	265.429	254.104	244.79	257.872	276.748	258.271	282.817	245.928	224.508	0	248.46	245.149	282.513	282.791	284.789	227.337	258.1	286.906	261.317
		506	2157.74	212.312	223.3	290.302	207.198	230.272	262.856	206.917	249.375	265.783	281.933	246.663	279.734	218.001	272.789	234.686	245.239	0	254.656	255.47	278.502	251.131	243.107	262.903	270.246	277.49	230.865	241.374	273.259	250.444	259.697	257.414	279.809	241.068	279.444	263.096	0	0	237.42	238.362	278.639	272.762	298.606	229.001	248.139	288.007	237.276
		507	2161.6	218.174	223.379	281.746	227.273	240.602	262.207	236.798	234.075	271.388	282.742	251.521	273.866	218.859	266.307	242.077	240.365	245.125	240.647	248.738	274.426	266.846	247.641	258.584	283.756	272.063	252.552	246.03	274.414	258.967	236.486	246.772	265.166	238.763	276.014	262.018	225.579	0	242.486	233.448	277.361	279.376	296.702	222.482	234.437	288.306	243.257
		508	2165.46	215.604	210.409	290.3	227.591	232.149	268.227	217.863	253.301	263.918	284.918	250.389	280.381	0	280.015	241.799	255.177	252.03	249.746	262.425	277.826	265.72	243.829	256.694	265.627	264.757	230.121	240.051	268.403	259.015	242.777	240.772	275.423	242.005	266.682	256.979	0	227.87	244.394	247.597	278.66	283.419	286.157	226.821	247.673	293.744	240.805
		509	2169.32	215.473	216.149	290.583	226.106	247.083	251.705	0	248.055	269.437	281.94	238.527	282.843	233.398	264.646	253.127	271.012	0	250.436	258.49	256.535	258.309	259.757	250.457	264.113	278.026	238.715	244.062	259.379	258.893	236.268	245.157	275.705	252.32	264.399	263.766	0	226.713	250.22	249.896	274.471	279.649	283.688	0	248.303	282.012	233.907
		510	2173.18	222.453	228.555	277.387	223.376	226.695	256.922	226.914	244.739	265.172	292.866	258.539	278.4	225.311	273.974	236.689	262.029	249.304	263.284	267.351	280.031	266.315	253.541	242.482	264.512	276.42	258.903	229.729	259.737	269.993	243.9	245.869	288.129	239.667	265.899	255.465	215.621	0	241.659	243.094	275.487	280.385	269.11	237.73	248.735	288.193	218.109
		511	2177.04	217.27	216.507	292.829	216.914	235.863	277.897	217.289	236.598	259.303	287.159	252.308	277.626	226.383	275.409	241.528	257.916	0	239.29	275.704	0	263.267	246.465	266.624	262.179	275.903	261.03	227.586	260.829	250.997	229.284	252.464	309.132	244.976	281.76	0	231.984	0	248.723	255.731	278.388	263.792	295.841	246.375	251.285	294.339	228.301
		512	2180.9	220.411	211.065	287.364	217.347	290.18	264.462	212.144	218.049	262.473	285.719	256.766	289.198	229.414	258.546	253.257	270.793	242.223	260.919	269.8	284.436	253.776	252.008	268.792	264.922	273.226	302.34	240.342	254.439	254.382	232.866	255.969	305.132	237.808	277.176	267.856	228.851	219.771	239.77	234.446	277.053	284.073	281.94	238.359	227.764	291.947	236.587
		513	2184.76	224.139	225.317	282.304	227.734	254.906	266.393	222.632	233.016	269.18	290.701	250.152	277.367	216.509	273.315	246.409	256.342	240.317	245.406	272.031	281.755	248.401	250.565	258.042	267.866	272.934	251.986	226.131	264.389	258.852	249.557	247.478	287.766	245.998	268.17	261.008	214.52	0	247.835	250.586	267.424	287.055	287.391	235.887	238.511	290.212	231.96
		514	2188.62	222.455	227.719	281.11	216.783	254.239	268.953	210.403	230.924	277.831	278.882	236.558	278.612	223.131	256.487	246.473	257.857	241.665	239.059	270.945	280.692	257.361	260.414	239.682	256.931	284.473	242.736	227.35	266.048	254.336	243.534	254.683	290.852	242.73	275.71	0	215.844	0	247.78	253.046	277.315	271.294	280.166	231.789	250.557	294.008	243.336
		515	2192.48	226.789	219.808	279.761	217.88	226.11	266.453	206.176	233.576	289.447	283.075	242.28	288.707	218.579	260.384	242.458	247.52	0	257.666	265.272	280.112	242.851	252.436	235.326	260.608	273.833	247.311	223.225	272.066	254.142	238.082	242.922	285.126	255.492	268.442	267.447	236.951	227.495	258.972	225.765	284.36	264.54	274.704	220.054	248.294	285.171	236.936
		516	2196.34	222.054	221.188	276.239	220.825	233.995	268.434	230.589	243.599	266.609	284.199	249.41	285.598	214.5	258.841	247.217	252.956	242.77	253.91	255.871	281.915	251.74	260.229	227.976	258.163	272.247	237.556	233.864	272.733	264.011	247.558	258.978	270.562	252.598	271.339	0	0	198.512	257.246	250.836	269.472	275.589	279.316	239.712	257.859	294.495	241.702
		517	2200.2	220.275	228.613	286.289	216.53	237.798	257.149	218.521	244.287	268.943	280.527	245.354	283.399	211.103	268.527	241.604	262.821	254.046	261.61	257.429	293.439	253.824	246.474	244.772	258.422	268.168	244.783	230.746	264.478	258.741	235.942	262.71	265.045	230.268	279.622	258.912	227.8	0	255.949	239.649	269.418	271.614	281.576	228.255	249.548	299.672	235.38
		518	2204.06	222.136	230.818	272.953	215.26	252.885	264.889	214.295	248.795	272.653	287.956	235.323	291.566	300.55	266.016	242.611	251.39	244.054	245.464	251.357	280.336	247.302	267.624	235.552	266.036	270.55	228.734	225.738	257.893	251.612	234.212	260.935	271.852	251.534	268.3	251.204	0	229.961	247.248	248.914	284.571	293.722	280.937	228.076	257.46	286.888	240.72
		519	2207.92	212.43	215.562	289.757	219.542	238.39	264.908	210.33	244.721	255.71	295.02	239.392	277.089	222.317	264.716	262.634	244.705	262.737	245.312	265.116	287.809	248.602	244.97	243.722	256.486	266.61	237.432	220.796	263.463	263.025	239.181	265.992	280.206	248.559	276.461	261.561	216.369	0	249.117	245.229	276.78	271.341	284.775	239.043	248.58	309.015	230.326
		520	2211.78	217.341	216.382	288.19	230.045	222.432	0	215.616	244.531	271.1	277.925	249.111	274.879	217.344	258.677	241.047	261.561	250.253	239.225	273.321	0	278.005	258.804	242.331	254.469	267.727	241.976	222.347	267.172	258.022	245.925	261.694	277.637	232.835	268.772	0	222.786	222.176	247.257	236.281	297.139	269.545	283.157	241.276	262.149	294.455	226.458
		521	2215.64	228.493	224.75	277.993	223.574	239.545	259.688	229.76	238.778	282.369	276.152	245.689	281.705	214.636	264.805	246.252	236.998	256.038	239.306	252.354	281.016	276.914	248.578	228.224	252.425	269.982	235.715	212.799	260.505	265.098	229.476	265.44	281.167	230.265	269.023	264.716	217.98	227.755	244.832	241.808	303.931	274.28	276.369	0	246.561	304.234	226.064
		522	2219.5	211.365	232.346	267.289	216.905	237.255	0	225.713	252.315	279.808	276.949	238.166	298.522	223.529	262.453	238.283	247.322	250.11	254.575	261.818	282.907	277.15	250.79	257.982	262.168	264.99	231.523	236.794	257.222	260.12	244.303	270.666	295.69	245.978	282.08	257.224	206.545	0	237.888	241.96	281.282	285.749	290.281	0	240.975	290.903	235.398
		523	2223.36	214.04	235.637	293.248	221.692	221.466	260.152	220.324	246.306	265.992	276.565	239.598	276.245	215.651	270.259	245.875	238.291	260.063	250.046	252.231	290.089	267.268	248.319	284.18	264.524	273.131	235.826	236.831	264.141	249.281	234.185	257.791	290.413	246.619	265.283	246.752	212.31	0	249.213	236.353	297.956	270.838	268.773	232.305	251.532	289.914	213.589
		524	2227.22	212.278	0	291.71	223.151	237.168	261.378	225.895	234.012	273.699	284.812	255.689	287.225	220.667	263.833	246.371	249.14	250.41	236.126	259.808	278.068	282.547	250.15	232.287	284.098	267.525	229.613	230.235	263.74	255.643	240.274	274.869	276.278	241.256	272.152	255.07	0	279.486	259.526	224.745	279.678	282.889	261.801	221.746	226.838	290.809	217.973
		525	2231.08	219.465	227.663	297.064	217.278	235.683	259.429	215.718	241.394	268.238	267.528	240.545	284.592	216.073	259.623	249.111	230.823	254.443	258.139	274.489	311.243	267.296	243.331	245.86	267.444	270.936	240.05	233.738	257.369	261.736	234.44	259.853	271.785	234.678	285.397	254.802	208.203	242.605	261.764	226.544	281.056	286.207	285.478	219.084	253.677	297.182	215.908
		526	2234.94	194.031	226.03	279.308	222.882	229.198	274.575	219.243	231.674	281.601	275.675	241.624	294.308	215.378	252.882	245.385	249.087	243.068	238.627	269.642	277.993	252.167	237.184	230.308	264.969	281.82	258.349	232.122	271.426	263.891	231.485	266.052	281.329	226.371	279.142	255.715	212.774	229.771	270.744	235.128	283.79	277.891	275.335	247.901	258.715	282.514	230.451
		527	2238.8	217.531	236.826	281.827	220.438	217.184	251.479	229.158	231.008	263.246	274.254	255.418	276.205	216.098	257.963	241.475	252.721	246.242	231.98	265.917	272.035	251.374	249.429	247.225	269.789	269.507	253.783	223.381	275.664	256.808	233	271.594	289.31	241.945	277.174	252.662	0	229.489	258.838	236.544	287.797	271.962	266.572	234.479	253.027	287.529	223.021
		528	2242.66	219.507	0	287.264	219.647	235.427	255.27	219.919	227.66	261.5	267.333	270.174	285.949	222.283	254.968	236.572	244.992	234.49	254.626	271.097	281.471	242.349	258.114	248.778	273.343	275.121	252.546	234.584	262.658	249.956	237.895	266.1	286.841	226.99	277.852	243.308	0	210.145	252.947	227.847	285.949	303.174	268.958	223.843	260.675	293.289	233.662
		529	2246.52	210.803	226	295.158	217.227	237.411	268.056	217.936	224.281	257.047	280.874	249.881	301.781	222.705	253.236	238.516	241.367	245.144	254.235	252.907	280.358	248.87	245.173	243.517	262.432	262.044	242.235	228.488	268.194	266.216	231.58	264.709	277.383	232.6	281.518	249.132	0	221.088	241.837	245.768	286.139	280.427	264.858	234.737	261.847	281.844	234.888
		530	2250.38	211.424	222.212	296.558	226.313	251.821	257.342	211.204	242.266	277.773	278.127	252.159	304.93	231.215	264.753	246.202	255.371	237.222	265.253	255.932	288.538	249.107	250.808	245.785	253.302	267.011	261.197	226.238	271.278	244.611	239.929	268.972	289.356	237.242	277.485	245.342	0	228.264	244.389	230.242	287.561	271.552	266.391	224.231	246.212	293.3	216.868
		531	2254.24	220.749	0	275.23	225.985	243.038	0	219.967	235.271	263.731	283.914	231.397	300.853	230.101	269.426	242.147	239.725	257.252	249.965	254.384	273.449	256.747	266.528	250.213	259.725	262.621	235.891	228.09	272.737	240.206	228.979	269.381	282.71	236.478	270.773	246.424	0	223.071	250.612	221.585	289.46	273.187	271.363	224.168	231.614	306.433	235.246
		532	2258.1	225.237	235.577	304.753	215.268	228.922	0	224.119	247.326	260.922	283.178	257.546	286.126	222.391	259.412	256.382	238.831	246.217	240.497	242.015	268.424	260.148	261.495	243.361	247.297	274.232	248.869	238.83	275.359	244.563	246.515	265.927	288.635	233.37	267.378	239.737	0	0	254.786	235.472	285.734	275.386	254.652	237.551	240.726	297.951	223.546
		533	2261.96	237.951	255.402	283.83	227.301	231.478	0	222.293	251.055	256.866	291.755	261.634	289.799	237.555	242.371	252.513	229.228	249.991	260.57	257.595	282.44	263.306	264.407	231.628	266.505	284.934	246.336	224.443	279.847	265.644	233.348	262.362	283.766	243.182	261.477	231.828	218.305	236.27	250.618	242.935	282.626	276.843	273.044	225.359	233.818	301.205	228.687
		534	2265.82	234.124	0	283.735	228.68	232.062	0	241.288	244.656	260.287	283.21	255.824	294.075	0	246.065	241.043	234.126	254.118	247.205	263.729	289.519	264.967	250.613	0	276.991	280.588	235.376	245.828	270.268	263.509	241.502	277.333	306.017	248.582	270.124	215.045	0	236.289	249.296	256.273	287.03	278.174	261.398	239.48	236.657	288.825	226.858
		535	2269.68	213.992	0	298.19	233.389	217.767	242.929	219.123	253.532	252.056	278.645	249.591	294.32	228.937	254.957	296.346	216.879	257.551	227.894	263.503	286.423	254.461	266.136	243.053	251.015	275.198	255.621	218.961	270.872	270.373	247.551	264.418	288.627	237.491	273.898	229.614	0	234.609	248.828	217.879	280.182	285.627	260.376	242.453	243.477	290.976	222.179
		536	2273.54	214.593	0	288.586	227.702	228.519	259.485	216.571	260.618	274.275	284.165	251.316	298.315	235.831	246.556	242.027	232.223	256.275	0	263.604	289.897	256.421	274.265	260.162	267.676	279.559	245.374	233.026	268.871	248.189	229.124	254.482	290.109	238	273.856	238.117	0	0	260.712	247.832	296.851	286.624	258.472	228.04	244.863	286.726	221.586
		537	2277.4	218.171	0	309.026	228.963	243.277	0	200.986	242.253	280.183	282.041	240.691	285.199	227.314	234.508	242.298	243.427	246.046	229.998	250.572	293.32	267.907	258.421	256.871	268.602	283.102	240.702	246.228	244.884	264.163	217.258	257.68	303.794	233.592	265.4	241.437	223.729	240.982	251.739	219.545	282.073	280.933	264.474	223.27	231.344	292.617	226.179
		538	2281.26	0	0	297.923	221.834	242.77	0	202.305	242.439	271.021	282.136	245.31	304.586	221.599	253.081	242.875	234.143	247.988	230.9	275.139	283.643	278.095	249.845	0	259.303	283.051	271.703	221.093	270.329	261.629	228.254	262.194	287.104	241.972	275.938	244.431	0	239.139	249.913	234.955	279.21	282.333	278.562	229.873	228.83	301.291	227.194
		539	2285.12	0	0	292.903	233.316	218.576	0	205.464	236.559	271.342	271.733	254.906	291.886	214.16	240.396	244.132	225.231	238.134	229.967	257.429	284.251	272.726	250.02	311.598	279.374	284.571	225.104	245.745	258.907	263.652	236.843	260.358	307.873	224.754	269.968	254.55	0	234.315	255.26	217.751	0	289.354	269.311	226.472	231.06	286.897	220.344
		540	2288.98	226.561	0	285.657	230.842	229.646	0	210.275	248.148	269.661	268.522	250.183	291.803	230.932	246.108	251.688	209.676	250.22	225.618	256.003	286.335	274.584	245.146	240.213	265.102	274.428	248.266	234.685	267.737	280.925	253.857	267.72	313.535	234.237	266.103	251.716	0	0	254.649	231.668	0	285.707	284.93	229.235	231.967	287.046	250.884
		541	2292.84	0	0	279.469	219.477	233.5	0	214.534	276.303	270.157	271.656	252.461	302.715	226.909	248.876	250.613	233.391	254.6	236.31	252.781	284.892	259.208	251.855	245.801	262.157	266.283	238.975	240.453	265.782	267.56	231.262	266.245	297.23	252.298	267.98	251.683	0	0	249.123	243.801	0	275.923	273.85	219.249	229.992	286.928	217.177
		542	2296.7	0	0	290.03	217.894	241.523	0	224.967	267.499	273.49	270.189	266.192	301.581	228.455	252.293	246.377	220.226	246.527	227.895	248.629	274.431	262.823	233.589	259.804	257.326	279.009	241.967	233.146	270.943	275.785	225.703	258.124	298.062	252.972	264.679	250.165	0	223.534	276.67	246.336	0	277.315	271.29	239.06	231.22	295.161	215.661
		543	2300.56	0	0	302.303	0	245.236	0	216.117	251.776	272.032	265.528	271.175	286.035	229.346	249.697	243.224	219.838	252.479	213.356	247.285	282.073	258.139	248.697	240.507	251.892	270.211	240.482	237.063	259.544	274.258	231.514	255.674	302.44	258.446	259.332	254.725	0	229.147	244.217	250.077	0	294.783	285.211	226.657	237.146	298.162	245.958
		544	2304.42	0	0	289.276	0	239.773	0	208.885	264.091	285.619	275.038	261.733	297.903	235.725	250.011	241.29	220.509	255.611	228.318	256.254	269.568	255.373	224.708	242.329	254.068	295.066	242.142	235.504	274.769	273.7	233.359	269.846	293.328	242.319	270.192	254.707	0	242.538	257.547	233.788	294.561	288.957	265.496	230.031	232.5	296.49	243.323
		545	2308.28	0	0	298.4	228.224	233.775	0	209.973	247.782	273.625	266.77	268.558	293.604	213.057	258.717	231.01	218.522	252.511	232.836	252.662	283.274	252.173	242.503	239.219	250.753	285.341	283.584	232.271	261.339	267.174	220.848	271.441	285.791	246.216	264.778	262.057	275.866	235.035	249.806	233.518	0	283.876	265.007	227.974	234.06	293.351	231.959
		546	2312.14	0	0	290.926	230.45	226.308	0	206.288	246.259	275.697	269.422	263.16	296.673	234.447	258.052	248.421	228.571	249.155	224.931	247.063	270.526	263.406	243.679	242.527	246.394	275.544	259.333	240.206	254.003	279.268	220.746	263.659	297.141	244.832	266.72	247.498	0	239.679	239.275	228.29	0	287.418	284.722	222.994	238.295	280.672	231.369
		547	2316	0	0	285.995	237.931	221.822	0	205.491	236.165	271.851	269.299	258.207	287.946	287.09	255.159	237.06	225.033	252.47	240.674	254.666	272.122	240.502	247.735	235.96	258.786	287.19	277.311	233.944	256.692	272.595	235.709	259.513	300.019	257.688	277.281	245.953	0	225.818	256.47	231.601	291.587	277.689	285.197	224.915	239.985	281.791	246.823
		548	2319.86	0	0	282.164	234.103	212.465	0	205.37	243.214	265.209	269.942	245.174	287.434	230.703	250.341	241.34	233.263	247.55	237.96	262.504	279.407	241.172	255.479	232.88	259.784	278.269	256.197	229.154	0	271.773	218.725	279.542	291.528	240.794	268.782	250.273	0	234.985	242.235	248.484	289.474	282.803	277.063	241.735	229.688	285.236	231.769
[truncated: 31 more columns]

## Sheet: Background Std
				SptId_22	SptId_24	SptId_25	SptId_26	SptId_28	SptId_31	SptId_32	SptId_34	SptId_36	SptId_37	SptId_40	SptId_42	SptId_43	SptId_45	SptId_48	SptId_51	SptId_52	SptId_54	SptId_55	SptId_56	SptId_58	SptId_59	SptId_60	SptId_62	SptId_63	SptId_66	SptId_68	SptId_69	SptId_70	SptId_72	SptId_73	SptId_74	SptId_76	SptId_78	SptId_79	SptId_81	SptId_83	SptId_84	SptId_85	SptId_86	SptId_88	SptId_90	SptId_91	SptId_92	SptId_93	SptId_96
		0	204.58	0	0	0	0	0	0	105.463	0	0	0	0	0	0	0	0	0	0	0	0	0	0	0	0	0	0	0	90.8547	0	0	0	0	0	0	0	117.914	0	0	0	0	0	0	0	0	0	0	0
		1	208.44	0	0	0	0	0	0	0	0	0	0	0	0	0	0	0	0	0	0	0	0	0	0	0	0	0	0	0	0	0	0	0	0	0	0	0	0	0	0	0	0	0	0	0	0	0	0
		2	212.3	0	0	0	0	0	0	0	0	0	0	0	0	0	0	0	0	0	0	0	0	0	0	0	0	0	0	0	0	0	0	0	0	0	0	0	0	0	0	0	0	0	0	0	0	0	0
		3	216.16	0	0	0	0	0	0	0	0	0	0	0	0	0	0	0	0	0	0	0	0	0	0	0	0	0	0	0	0	0	0	0	0	0	0	0	0	0	0	0	0	0	0	0	0	0	0
		4	220.02	0	0	0	0	0	0	0	0	0	0	0	0	0	0	0	0	0	0	0	0	0	0	0	0	0	0	0	0	0	0	0	0	0	0	0	0	0	0	0	0	0	80.6873	0	0	0	0
		5	223.88	0	0	0	0	0	0	0	0	0	0	0	0	0	0	0	0	0	0	0	85.7898	0	0	0	0	0	0	0	0	0	0	0	0	0	0	0	0	0	0	0	0	0	0	0	0	0	0
		6	227.74	0	0	0	0	0	0	0	0	0	0	0	0	0	0	0	0	0	0	0	0	0	0	0	0	0	0	0	0	0	0	0	0	0	0	0	0	0	0	0	0	82.6372	0	0	0	0	0
		7	231.6	0	89.1614	0	0	0	0	0	0	0	0	0	0	0	0	0	98.2618	0	0	0	0	0	0	0	0	0	0	0	0	0	0	0	0	0	0	0	0	0	0	0	0	0	0	0	0	0	0
		8	235.46	0	0	0	0	0	0	0	0	0	0	0	0	0	0	0	0	0	0	0	0	0	0	0	0	0	0	0	0	0	0	0	0	0	0	0	0	0	0	0	0	0	0	0	0	0	0
		9	239.32	0	83.8378	0	0	0	0	0	0	0	0	0	0	0	0	0	0	0	0	0	0	0	0	0	0	0	0	0	0	0	0	0	0	0	0	0	0	0	0	0	0	0	0	0	0	0	0
		10	243.18	0	0	0	0	0	0	0	0	0	0	0	0	0	0	0	0	0	0	0	0	0	0	0	0	0	0	0	0	0	0	0	0	0	0	0	0	0	0	0	0	0	0	0	0	0	0
		11	247.04	0	0	0	0	0	0	0	0	0	0	0	0	0	0	0	0	0	0	0	0	0	0	0	0	0	0	0	0	0	0	0	0	0	0	0	0	0	0	0	0	0	0	0	0	0	0
		12	250.9	0	0	0	0	0	0	0	0	0	0	0	0	0	0	0	0	0	0	0	0	0	0	0	0	0	0	0	0	0	0	0	0	0	0	0	0	0	0	0	0	0	0	0	0	0	0
		13	254.76	0	0	0	0	0	0	0	0	0	0	0	0	0	0	0	0	0	0	0	0	0	0	0	0	0	0	0	0	0	0	0	0	0	0	0	0	0	0	0	0	0	0	0	0	0	0
		14	258.62	0	0	0	0	0	0	0	0	0	0	0	0	0	0	0	0	0	0	0	0	0	0	0	0	0	0	0	0	0	0	0	0	0	0	0	0	0	0	0	0	0	0	0	0	0	0
		15	262.48	0	0	0	0	0	0	0	0	0	0	0	0	0	0	0	0	0	0	0	0	0	0	0	0	0	0	0	0	0	0	0	0	0	0	0	0	0	0	0	0	0	0	0	0	0	0
		16	266.34	0	0	0	0	0	0	0	0	0	0	0	0	0	0	0	0	0	0	0	0	0	0	0	0	0	0	0	0	0	0	0	0	0	0	0	0	0	0	0	0	0	0	0	0	0	0
		17	270.2	0	0	0	0	0	0	0	0	0	0	0	0	0	0	0	0	0	0	0	0	0	0	0	0	0	0	0	0	0	0	0	0	0	0	0	0	0	0	0	0	0	0	0	0	0	0
		18	274.06	0	0	0	0	0	0	0	0	0	0	0	0	0	0	0	0	0	0	0	0	0	0	0	0	0	0	0	0	0	0	0	0	0	0	0	0	0	0	0	0	0	0	0	0	0	0
		19	277.92	0	87.7274	0	0	0	0	0	0	0	0	0	0	0	0	0	0	0	0	0	0	0	0	0	0	0	0	0	0	0	0	0	0	0	0	0	0	0	0	0	0	103.892	0	0	0	0	0
		20	281.78	0	0	0	0	0	0	0	0	0	0	0	0	0	0	0	0	0	0	0	0	0	0	0	0	0	0	0	0	0	0	0	0	0	0	0	0	0	0	0	0	0	0	0	0	0	0
		21	285.64	0	0	0	0	0	0	0	0	0	0	0	0	0	0	0	0	0	0	0	0	0	0	0	0	0	0	0	0	0	102.48	0	0	0	0	0	0	0	0	0	0	0	0	0	0	0	0
		22	289.5	0	0	0	0	0	0	0	0	0	0	0	0	0	0	0	0	0	0	0	0	0	0	0	0	0	0	0	0	0	0	0	0	0	0	0	0	0	0	0	0	0	0	0	0	0	0
		23	293.36	0	0	0	0	0	0	0	0	0	0	0	91.1004	0	0	0	0	0	0	0	0	0	0	0	0	0	0	0	0	0	0	0	0	0	0	0	0	0	0	0	0	0	0	0	0	0	0
		24	297.22	0	0	0	0	0	0	0	0	0	0	0	0	0	0	0	0	0	0	0	0	0	0	108.578	0	0	0	0	0	0	0	0	0	0	0	0	0	0	0	0	0	0	0	0	0	0	0
		25	301.08	0	0	0	0	0	0	0	0	0	0	0	0	0	0	0	0	0	0	0	0	0	0	0	0	0	0	0	0	0	0	0	0	0	0	0	0	0	0	0	0	0	0	0	0	0	0
		26	304.94	0	0	0	0	0	0	0	0	0	0	0	0	0	0	0	0	0	0	0	0	0	0	0	0	0	0	0	0	0	0	0	0	0	0	0	0	0	0	0	0	0	0	0	0	0	0
		27	308.8	0	0	0	0	0	0	0	0	0	0	0	0	0	0	0	0	0	0	0	0	0	0	0	0	0	0	0	0	0	0	0	0	0	0	0	0	0	0	0	0	0	0	0	0	0	0
		28	312.66	0	0	0	0	0	0	0	0	0	0	0	0	0	0	0	0	0	0	0	0	0	0	0	0	0	0	0	0	0	0	0	0	0	0	0	0	0	0	0	0	0	0	0	0	0	0
		29	316.52	0	0	0	0	0	0	0	0	0	0	0	0	0	0	0	0	0	0	0	0	0	0	0	0	0	0	0	0	0	0	0	0	0	0	0	0	0	0	0	0	0	98.7402	0	0	0	0
		30	320.38	0	0	0	0	0	0	0	0	0	95.7927	0	0	0	0	0	0	0	0	0	0	0	0	0	0	0	0	0	0	0	0	0	0	0	0	0	0	0	0	0	0	0	0	0	106.045	0	0
		31	324.24	0	0	0	0	0	0	0	0	0	0	0	0	0	0	0	0	0	0	0	0	0	0	0	0	0	0	0	0	0	0	0	0	0	0	0	0	0	0	0	0	105.305	0	0	0	0	0
		32	328.1	0	0	0	0	0	0	0	0	0	0	0	0	0	0	0	0	0	0	0	0	0	0	0	0	0	0	0	0	0	0	0	0	0	0	0	86.9649	0	0	0	0	0	0	0	0	0	0
		33	331.96	0	0	0	0	0	0	0	0	0	0	0	0	0	0	0	0	0	0	0	0	0	0	0	0	0	0	0	0	0	0	0	0	0	0	0	0	0	0	0	0	0	0	0	0	0	0
		34	335.82	0	0	0	0	0	0	0	0	0	0	0	0	0	0	0	0	0	0	0	0	0	0	0	0	0	0	0	0	0	0	0	0	0	0	0	0	0	0	0	0	0	0	0	0	0	0
		35	339.68	0	0	0	0	0	0	0	0	0	0	0	0	0	0	0	0	0	0	0	0	0	0	0	0	0	0	0	0	0	0	0	0	0	0	0	0	0	0	0	0	0	0	0	0	0	0
		36	343.54	0	0	111.101	0	0	0	0	0	0	0	0	0	0	0	0	0	0	0	0	0	0	0	0	0	0	0	0	0	0	0	0	0	0	0	0	0	0	0	0	0	0	0	0	0	0	0
		37	347.4	0	0	0	0	0	0	0	0	0	0	0	0	0	0	0	0	0	0	0	0	0	0	0	0	0	0	0	0	0	0	0	0	0	0	0	0	0	0	0	0	0	0	0	0	0	0
		38	351.26	0	0	0	0	0	0	0	0	0	0	0	0	0	0	0	0	0	0	0	0	0	0	0	0	0	0	0	0	0	0	0	0	0	0	0	0	0	0	0	0	0	0	0	0	0	0
		39	355.12	0	0	0	0	0	0	0	0	0	0	0	0	0	0	0	0	0	0	0	0	0	0	0	0	0	0	0	0	0	0	0	0	0	0	0	0	0	0	0	0	0	0	0	0	0	0
		40	358.98	0	0	0	0	0	0	0	0	0	0	0	0	0	0	0	0	0	0	0	0	0	0	0	0	0	0	0	0	0	0	0	0	0	0	0	0	0	0	0	0	0	0	0	0	0	0
		41	362.84	0	0	0	0	0	0	0	0	0	0	0	0	0	0	0	0	0	0	0	0	0	0	0	0	0	0	0	0	0	0	0	0	0	0	0	0	0	0	0	0	0	0	0	0	0	0
		42	366.7	0	0	0	0	0	0	0	0	0	0	0	0	0	0	0	0	0	0	0	0	0	0	0	0	0	0	0	0	0	0	0	0	0	0	0	0	0	0	0	0	0	0	0	0	0	0
		43	370.56	101.525	0	0	0	0	0	0	0	0	0	0	0	0	0	0	0	0	0	0	0	0	0	0	0	0	0	0	0	0	0	0	0	0	0	0	0	0	0	0	0	0	0	0	0	0	0
		44	374.42	0	0	0	0	0	0	0	0	0	0	0	0	0	0	0	0	0	0	0	0	0	0	0	0	0	0	0	0	0	0	0	0	0	0	0	0	0	0	0	0	0	0	0	0	0	0
		45	378.28	0	0	0	0	0	0	0	0	0	0	0	0	0	0	0	0	0	0	0	0	0	0	0	0	0	0	0	0	0	0	0	0	0	0	0	0	0	0	0	0	0	0	0	0	0	0
		46	382.14	0	0	0	0	0	0	0	0	0	0	0	0	0	0	0	0	0	0	0	0	0	0	0	0	0	0	0	0	0	0	0	0	0	0	0	0	0	0	0	0	0	0	0	0	0	0
		47	386	0	0	0	0	0	0	0	0	0	0	0	0	0	0	0	0	0	0	0	0	0	0	0	0	0	0	0	0	0	0	0	0	0	0	0	0	0	0	0	0	0	0	0	0	0	0
		48	389.86	0	0	0	0	0	0	0	0	0	0	0	0	0	0	0	0	0	0	0	0	0	0	0	0	0	0	0	0	0	0	0	0	0	0	0	0	0	0	0	0	0	0	0	0	0	0
		49	393.72	0	0	0	0	0	0	0	0	0	0	0	0	0	0	0	0	0	0	0	0	0	0	0	0	0	0	0	0	0	0	0	0	0	0	0	0	0	0	0	0	0	0	0	0	0	0
		50	397.58	0	0	0	0	0	0	0	0	0	0	0	0	0	0	0	0	0	0	0	0	0	0	0	0	0	0	0	0	0	0	0	0	0	0	0	0	0	0	0	0	0	0	0	0	0	0
		51	401.44	0	0	0	0	0	0	0	0	0	0	0	0	0	0	0	0	0	0	0	0	0	0	0	0	0	0	0	0	0	0	0	0	0	0	0	0	0	0	0	0	0	0	0	0	0	0
		52	405.3	0	0	0	0	0	0	0	0	0	0	0	0	0	0	0	0	0	0	0	0	0	0	0	0	0	0	0	0	0	0	0	0	0	0	0	0	0	0	84.4246	0	0	0	0	0	0	0
		53	409.16	0	0	0	0	0	0	0	0	0	0	0	0	0	0	0	0	0	0	0	0	0	0	0	0	0	0	0	0	0	0	0	0	0	0	0	0	0	0	0	0	0	0	0	0	0	0
		54	413.02	0	0	0	0	0	0	0	0	0	0	0	0	0	0	0	0	0	0	0	0	0	0	0	0	0	0	0	0	0	0	0	0	0	0	0	0	0	0	86.7848	0	0	0	0	0	0	0
		55	416.88	0	0	0	0	0	0	0	0	98.5905	0	0	0	0	0	0	0	0	0	0	0	0	0	0	0	0	0	0	0	0	0	0	0	0	0	0	0	0	0	83.7607	0	0	0	0	0	0	0
		56	420.74	0	0	0	0	0	0	0	0	0	0	0	0	0	0	0	0	0	0	0	0	0	0	0	0	0	0	0	0	0	0	0	0	0	0	0	0	0	0	85.199	0	0	0	0	0	0	0
		57	424.6	0	0	0	0	0	0	0	0	0	0	0	0	0	0	0	0	0	0	0	0	0	0	0	0	0	0	0	0	0	0	0	0	0	0	0	0	0	0	85.5473	0	0	82.5348	0	0	0	0
		58	428.46	0	0	0	0	0	0	0	0	0	0	0	0	0	0	0	0	0	0	0	0	0	0	0	0	0	0	0	0	0	0	0	0	0	0	0	0	0	0	83.8769	0	0	0	0	0	0	0
		59	432.32	0	0	0	0	0	0	0	0	0	0	0	0	0	0	0	0	99.2388	0	0	0	0	0	0	0	0	0	0	0	0	0	0	0	0	0	0	0	0	0	84.6963	0	0	0	0	0	0	0
		60	436.18	0	0	0	0	0	0	0	0	0	0	0	0	0	0	0	0	0	0	0	0	0	0	0	0	0	0	0	0	0	0	0	0	0	0	0	0	0	0	86.0079	0	0	86.3661	0	0	0	0
		61	440.04	0	0	0	0	0	0	0	0	0	0	0	0	0	0	0	0	0	0	0	0	0	0	0	0	0	0	0	0	0	0	0	0	0	0	0	0	0	0	85.1523	0	0	84.7809	0	0	0	0
		62	443.9	0	0	0	0	0	0	0	0	0	0	0	0	0	0	0	0	0	0	0	0	0	0	0	0	0	0	0	0	0	0	0	0	0	0	0	0	0	0	78.2043	0	0	0	0	0	0	0
		63	447.76	0	0	0	0	0	0	0	0	0	0	0	0	0	0	0	0	0	0	0	0	0	0	0	0	0	0	0	0	0	0	83.7722	0	0	0	0	0	0	0	83.5233	0	0	85.0648	0	0	0	0
		64	451.62	0	0	0	0	0	0	0	0	0	0	0	0	0	0	0	0	0	0	0	0	0	0	0	0	0	0	0	0	0	0	0	0	0	0	0	0	0	0	83.3311	0	0	83.2932	0	0	0	0
		65	455.48	0	0	0	0	0	0	0	0	0	0	0	85.6906	0	0	0	0	0	0	0	0	0	0	0	0	0	0	0	0	0	0	0	0	0	0	0	0	0	0	80.578	0	0	87.0898	0	0	0	0
		66	459.34	0	0	0	0	0	0	0	0	0	0	0	0	0	0	0	0	0	0	0	0	0	0	0	0	0	0	0	0	0	0	0	0	0	0	0	0	0	0	87.5143	0	0	82.1603	0	0	0	0
		67	463.2	0	0	0	0	0	0	0	0	0	0	0	0	0	0	0	0	0	0	0	0	0	0	0	0	0	0	0	0	0	0	0	0	0	0	0	0	0	0	82.03	0	0	82.4672	0	0	0	0
		68	467.06	0	0	0	0	0	0	0	0	0	0	0	0	0	0	0	0	0	0	0	0	0	0	0	0	0	0	0	0	0	0	0	0	0	0	0	0	0	0	87.8446	0	0	82.3246	0	0	0	0
		69	470.92	0	0	0	0	0	0	0	0	0	0	0	0	0	0	0	0	0	0	0	0	0	0	0	0	0	0	0	0	0	0	0	0	0	0	0	0	0	0	84.3129	0	0	87.0148	0	0	0	0
		70	474.78	0	0	0	0	0	0	0	0	0	0	0	0	0	0	0	0	0	0	0	0	0	0	0	0	0	0	0	0	0	0	0	0	0	0	0	0	0	0	83.1586	0	0	86.5381	0	0	0	0
		71	478.64	0	0	0	0	0	0	0	0	0	0	0	0	0	0	0	0	0	0	0	0	0	0	0	0	0	0	0	0	0	0	0	0	0	0	0	0	0	0	80.8748	0	0	84.6975	0	0	0	0
		72	482.5	0	0	0	0	0	0	0	0	0	0	0	0	0	0	0	0	0	0	0	0	0	0	0	0	0	0	0	0	0	0	0	0	0	0	0	0	0	0	82.8262	0	0	78.2578	0	0	0	0
		73	486.36	0	0	0	0	0	0	0	0	0	0	0	0	0	0	0	0	0	0	0	0	0	0	0	0	0	0	0	0	0	0	0	0	0	0	0	0	0	0	82.4542	0	0	85.8652	0	0	0	0
		74	490.22	0	0	0	0	0	0	0	0	0	0	0	0	0	0	0	0	0	0	0	0	0	0	0	0	0	0	0	0	0	0	0	0	0	0	0	86.8056	0	0	81.5337	0	0	80.202	0	0	0	0
		75	494.08	0	0	0	0	0	0	0	0	0	0	0	0	0	0	0	0	0	0	0	0	0	88.1143	0	0	0	0	0	0	0	0	0	0	0	0	0	0	0	0	80.3238	0	0	86.5371	0	0	0	0
		76	497.94	0	0	0	0	0	0	0	0	0	0	0	0	0	0	0	0	0	0	0	0	0	0	0	0	0	0	0	0	0	0	0	0	0	0	0	0	0	0	89.0144	0	0	85.6207	0	0	0	0
		77	501.8	0	0	0	0	0	0	0	0	0	0	0	0	0	0	0	0	0	0	0	0	0	0	0	0	0	0	0	0	0	0	0	0	0	0	0	0	0	0	88.0872	0	0	81.5357	0	0	0	0
		78	505.66	0	0	0	0	0	0	0	0	0	0	0	0	0	0	0	0	0	0	0	0	0	0	0	0	0	0	0	0	0	0	0	0	0	0	0	0	0	0	85.3217	0	0	83.6933	0	0	0	0
		79	509.52	0	0	0	0	0	0	0	0	0	0	0	0	0	0	0	0	0	0	0	0	0	0	0	0	0	0	0	0	0	0	0	0	0	0	0	0	0	0	82.8247	0	0	83.107	0	0	0	0
		80	513.38	0	0	0	0	0	0	0	0	0	0	0	0	0	0	0	0	0	0	0	0	0	0	0	0	0	0	0	0	0	0	0	0	0	0	0	0	0	0	85.2297	0	0	86.9365	0	0	0	0
		81	517.24	0	0	0	0	0	0	0	0	0	0	0	0	0	0	0	0	0	0	0	0	0	0	0	0	0	0	0	0	0	0	0	0	0	0	0	0	0	0	91.666	0	0	84.3914	0	0	0	0
		82	521.1	0	0	0	0	0	0	0	0	0	0	0	0	0	0	0	0	0	0	0	0	0	0	0	0	0	0	0	0	0	0	0	0	0	0	0	0	0	0	84.7181	0	0	82.9029	0	0	0	0
		83	524.96	0	0	0	0	0	0	0	0	0	0	0	0	0	0	0	0	0	0	0	0	0	0	0	0	0	0	0	0	0	0	0	0	0	0	0	0	0	0	82.3285	0	0	83.0104	0	0	0	0
		84	528.82	0	0	0	0	0	0	0	0	0	0	0	0	0	0	0	0	0	0	0	0	0	0	0	0	0	0	0	0	0	0	0	0	0	0	0	0	0	0	79.5087	0	0	86.099	0	0	0	0
		85	532.68	0	0	0	0	0	0	0	0	0	0	0	0	0	0	0	0	0	0	0	0	0	0	0	0	0	0	0	0	0	0	0	0	0	0	0	0	0	0	84.3086	0	0	84.9497	0	0	0	0
		86	536.54	0	0	0	0	0	0	0	0	0	0	0	0	0	0	0	0	79.4741	0	0	0	0	0	0	0	0	0	0	0	0	0	0	0	0	0	0	0	0	0	81.5414	0	0	88.2572	0	0	0	0
		87	540.4	0	0	0	0	0	0	0	0	0	0	0	0	0	0	0	0	0	0	0	0	0	0	0	0	0	0	0	0	0	0	0	0	0	0	0	0	0	0	85.137	0	0	83.0766	0	0	0	0
		88	544.26	0	0	0	0	0	0	0	0	0	0	0	0	0	0	0	0	0	0	0	0	0	0	0	0	0	0	0	0	0	0	0	0	0	0	0	0	0	0	80.4942	0	0	87.7235	0	0	0	0
		89	548.12	0	0	0	0	0	0	0	0	0	0	0	0	0	0	0	0	0	0	0	0	0	0	0	0	0	0	0	0	0	0	0	0	0	0	0	0	0	0	87.4903	0	0	85.6558	0	0	0	0
		90	551.98	0	0	0	0	0	0	0	0	0	0	0	0	0	0	0	0	0	0	0	0	0	0	0	0	0	0	0	0	0	0	0	0	0	0	0	0	0	0	80.8298	0	0	84.338	0	0	0	0
		91	555.84	0	0	0	0	0	0	0	0	0	0	0	0	0	0	0	0	0	0	0	0	0	0	0	0	0	0	0	0	0	0	0	0	0	0	0	0	0	0	80.5038	0	0	87.1741	0	0	0	0
		92	559.7	0	0	0	0	0	0	0	0	0	0	0	0	0	0	0	0	0	0	0	0	0	0	0	0	0	0	0	0	0	0	0	0	0	0	0	0	0	0	84.0889	0	0	85.6329	0	0	0	0
		93	563.56	0	0	0	0	86.261	0	0	0	0	0	0	0	0	0	0	0	0	0	0	0	0	0	0	0	0	0	0	0	0	0	0	0	0	0	0	0	0	0	85.2863	0	0	78.9767	0	0	0	0
		94	567.42	0	0	0	0	0	0	0	0	0	0	0	0	0	0	0	0	0	0	0	0	0	0	0	0	0	0	0	0	0	0	0	0	0	0	0	0	0	0	82.0766	0	0	85.9286	0	0	0	0
		95	571.28	0	0	0	0	0	0	0	0	0	0	0	0	0	0	0	0	0	0	0	0	0	0	0	0	0	0	0	0	0	0	0	0	0	0	0	0	0	0	83.4793	0	0	86.9753	0	0	0	0
		96	575.14	0	0	0	0	0	0	0	0	0	0	0	0	0	0	0	0	0	0	0	0	0	0	0	0	0	0	0	0	0	0	0	0	0	0	0	0	0	0	84.6719	0	0	85.1617	0	0	0	0
		97	579	0	0	0	0	0	0	0	0	0	0	0	0	0	0	0	0	0	0	0	0	0	0	0	0	0	0	0	0	0	0	0	0	0	0	0	0	0	0	79.9744	0	0	85.3858	0	0	0	0
		98	582.86	0	0	0	0	0	0	0	0	0	0	0	0	0	0	0	0	0	0	0	0	0	0	0	0	0	0	0	0	0	0	0	0	0	0	0	0	0	0	82.896	0	0	83.8194	0	0	0	0
		99	586.72	0	0	0	0	0	0	0	0	0	0	0	0	0	0	0	0	0	0	0	0	0	0	0	0	0	0	0	0	0	0	0	0	0	0	0	0	0	0	84.48	0	0	79.8652	0	0	0	0
		100	590.58	0	0	0	0	0	0	0	0	0	0	0	0	0	0	0	0	0	0	0	0	0	0	0	0	0	0	0	0	0	0	0	0	0	0	0	0	0	0	85.3746	0	0	85.9075	0	0	0	0
		101	594.44	0	0	0	0	0	87.0859	0	0	0	0	0	0	0	0	0	0	0	0	0	0	0	0	0	0	0	0	0	0	0	0	0	0	0	0	0	0	0	0	84.2887	0	0	85.5305	0	0	0	0
		102	598.3	0	0	0	98.7458	0	0	0	0	0	0	0	0	0	0	0	0	0	0	0	0	0	0	0	0	0	0	0	0	0	0	0	0	0	0	0	0	0	0	83.9952	0	0	88.3329	0	0	0	0
		103	602.16	0	0	0	0	0	0	0	0	0	0	0	0	0	0	0	0	0	0	0	0	0	0	0	0	0	0	0	0	0	0	0	0	0	0	0	0	0	0	85.9971	0	0	84.055	0	0	0	0
		104	606.02	0	0	0	0	0	0	0	0	0	0	0	0	0	0	0	0	0	0	0	0	0	0	0	0	0	0	0	0	0	0	0	0	0	0	0	0	0	0	81.9055	0	0	85.6118	0	0	78.8355	0
		105	609.88	0	0	0	0	0	0	0	0	0	0	0	0	0	0	0	0	0	0	0	0	0	0	0	0	0	0	0	0	0	0	0	0	0	0	0	0	0	0	84.5967	0	0	90.8557	0	0	0	0
		106	613.74	0	0	0	0	0	0	0	0	0	0	0	0	0	0	0	0	0	0	0	0	0	0	0	0	0	0	0	0	0	0	0	0	0	0	0	0	0	0	82.9166	0	0	83.2842	0	0	0	0
		107	617.6	0	0	0	0	0	0	0	0	0	0	0	0	0	0	0	0	0	0	0	0	0	0	0	0	0	0	0	0	0	0	0	0	0	0	0	0	0	0	76.1232	0	0	83.2071	0	0	80.6931	0
		108	621.46	0	0	0	0	0	0	0	0	0	0	0	0	0	0	0	0	0	0	0	0	0	0	0	0	0	0	0	0	0	0	87.8042	0	0	0	0	0	0	0	89.7446	0	0	81.942	0	0	79.9651	0
		109	625.32	0	0	0	0	0	0	0	0	0	0	0	0	0	0	0	0	0	0	0	0	0	0	0	0	0	0	0	0	0	0	0	78.9715	0	0	0	0	0	0	84.238	0	0	82.4632	0	0	0	0
		110	629.18	0	0	0	0	0	0	0	0	0	0	0	0	0	0	0	0	0	0	0	0	0	0	0	0	0	0	0	0	0	0	0	0	0	0	0	0	0	0	78.6611	0	0	84.7417	0	0	0	0
		111	633.04	0	0	0	0	0	0	0	0	0	0	0	0	0	0	0	0	0	0	0	0	0	0	0	0	0	0	0	0	0	0	0	0	0	0	0	0	0	0	83.1299	0	0	82.9033	0	0	85.7875	0
		112	636.9	0	0	0	0	0	0	0	0	0	0	0	0	0	0	0	0	0	0	0	0	0	0	0	0	0	0	0	0	0	0	0	0	0	0	0	0	0	0	83.6464	0	0	88.2963	0	0	78.9765	0
		113	640.76	0	0	0	0	0	0	0	0	0	0	0	87.6255	0	0	0	0	0	0	0	0	0	0	0	0	0	0	0	0	0	0	0	0	0	0	0	0	0	0	79.2404	0	0	84.1524	0	0	83.5311	0
		114	644.62	0	0	0	0	0	0	0	0	0	0	0	0	0	0	0	0	0	0	0	0	0	0	0	0	0	0	0	0	0	0	0	0	0	0	0	0	0	0	83.1439	0	0	84.0451	0	0	80.2939	0
		115	648.48	0	0	0	0	0	0	0	0	0	0	0	0	0	0	0	0	0	0	0	0	0	0	0	0	0	0	0	0	0	0	0	0	0	0	0	0	0	0	84.2833	0	0	91.276	0	0	79.4311	0
		116	652.34	0	0	0	0	0	0	0	85.6881	0	0	0	0	0	0	0	0	0	0	0	0	0	0	0	0	0	0	0	0	0	0	0	0	0	0	0	0	0	0	84.7169	0	0	89.3111	0	85.1261	87.9754	0
		117	656.2	0	0	0	0	0	0	0	0	0	0	0	0	0	0	0	0	0	0	0	0	0	0	0	0	0	0	87.4765	0	0	0	0	0	0	0	0	0	0	0	89.2294	0	0	85.383	0	0	83.3112	0
		118	660.06	0	0	0	0	0	0	0	80.7299	0	0	0	0	0	0	0	0	0	0	0	0	0	0	0	0	82.4602	0	81.7466	0	0	0	0	0	0	0	0	0	0	0	83.0492	0	0	89.9669	0	0	82.8788	0
		119	663.92	0	0	0	0	0	0	0	0	0	0	0	0	0	0	0	0	0	0	0	0	0	0	0	0	0	0	79.7804	0	0	0	0	0	0	0	0	0	0	0	82.7023	0	0	82.9427	0	0	80.9283	0
		120	667.78	0	0	0	0	0	0	0	81.4489	0	0	0	0	0	0	0	0	0	0	0	0	0	0	0	0	83.7583	0	76.9318	0	0	0	0	0	0	0	0	0	0	0	82.1164	0	0	83.8815	0	0	85.7068	0
		121	671.64	0	0	0	0	0	0	0	0	0	0	0	0	0	0	0	0	0	0	0	0	0	0	0	0	83.2198	0	83.3321	0	0	85.9258	0	0	0	0	0	0	0	0	86.161	0	0	90.0025	0	0	82.4682	0
		122	675.5	0	0	0	0	0	0	0	0	78.6321	0	0	0	0	0	0	0	0	0	0	0	0	0	0	0	81.1348	0	84.015	0	0	83.4646	0	0	0	0	0	0	0	0	81.6963	0	79.9215	96.0943	0	0	85.0696	0
		123	679.36	0	0	0	0	0	0	0	0	0	0	0	0	0	0	0	0	0	0	0	0	0	0	0	0	77.0661	0	80.966	0	0	77.9288	0	0	0	0	0	0	0	0	85.4531	0	0	81.7334	0	0	84.485	0
		124	683.22	0	0	0	0	0	0	0	0	0	0	0	0	0	0	0	0	0	0	0	0	0	0	0	0	76.6997	0	81.9806	0	0	0	0	0	0	0	0	0	0	0	87.5827	0	0	85.083	0	0	79.1814	0
		125	687.08	0	0	0	0	0	0	0	0	0	0	0	0	0	0	0	0	0	0	0	0	0	0	0	0	83.6567	0	83.2826	0	0	82.1562	0	0	0	0	0	0	0	0	0	0	84.5278	89.7365	0	0	80.2001	0
		126	690.94	0	0	0	0	0	0	0	0	83.9663	0	0	0	0	0	0	0	0	0	0	0	0	0	0	0	78.6458	0	77.0485	0	0	79.2871	0	0	0	0	0	0	0	0	0	0	0	80.7037	0	0	89.1509	0
		127	694.8	0	0	0	0	0	0	0	0	78.6226	0	0	0	0	0	0	0	0	0	0	0	0	0	0	0	81.5853	0	86.7903	0	0	79.4531	0	0	0	0	0	0	0	0	82.1282	0	0	81.1292	0	0	81.5557	0
		128	698.66	0	0	0	85.7952	0	0	0	0	80.6007	0	0	0	0	0	0	0	0	0	0	0	0	0	0	0	84.9899	0	80.3647	0	0	80.2836	0	0	0	0	0	0	0	0	82.9489	0	0	89.4691	0	0	84.3161	0
		129	702.52	0	0	0	0	0	0	0	0	0	0	0	0	0	0	0	0	0	0	0	0	0	0	0	0	80.3664	0	81.4644	0	0	78.1929	0	0	0	0	0	0	0	0	82.2676	0	0	82.9243	0	0	83.6412	0
		130	706.38	0	0	0	82.5314	0	0	0	0	81.9678	0	0	0	0	0	0	0	0	0	0	0	0	0	0	0	84.9664	0	83.245	0	0	85.8685	0	0	0	0	0	0	0	0	81.1538	0	0	84.9644	0	0	84.744	0
		131	710.24	0	0	0	83.2602	0	0	0	0	77.7803	0	0	0	0	0	0	0	0	0	0	0	0	0	0	0	84.4769	0	76.6135	0	0	79.578	0	0	0	0	0	0	0	0	85.9205	0	0	93.0543	0	0	81.3162	0
		132	714.1	0	0	0	0	0	0	0	0	82.6796	0	0	0	0	0	0	0	0	0	0	0	0	0	0	0	81.2078	0	79.5082	0	0	83.1252	0	0	0	0	0	0	0	0	87.5322	0	0	90.7351	0	0	79.8765	0
		133	717.96	0	0	0	85.1306	0	0	0	0	82.4231	0	0	0	0	0	0	0	0	0	0	0	0	0	0	0	84.9388	0	85.832	0	0	79.9657	0	0	0	0	0	0	0	0	83.1233	0	0	83.4595	0	0	82.9463	0
		134	721.82	0	0	0	82.0354	0	0	0	0	80.5888	0	0	0	0	0	0	0	0	84.7451	0	0	0	0	0	0	82.402	0	80.538	0	0	80.0457	0	0	0	0	0	0	0	0	88.5684	0	0	83.9015	0	0	81.7942	0
		135	725.68	0	0	0	0	0	0	0	0	78.848	0	0	0	0	0	0	0	0	0	0	0	0	0	0	0	79.2004	0	84.8513	0	0	86.4886	0	0	0	0	0	0	0	0	84.5246	0	81.8237	84.4698	0	0	80.0068	0
		136	729.54	0	0	0	0	0	0	0	0	77.07	0	0	0	0	0	0	0	0	0	0	0	0	0	0	0	82.1387	0	82.8087	0	0	80.1428	0	0	0	0	0	0	0	0	82.7549	0	0	89.7024	0	0	88.0612	0
		137	733.4	0	0	0	88.1521	0	0	0	0	78.4587	0	0	0	0	0	0	0	0	0	0	0	0	0	0	0	78.6186	0	82.0216	0	0	82.8837	0	0	0	0	0	0	0	0	75.8803	0	84.8255	87.1062	0	0	88.0027	0
		138	737.26	0	0	0	83.0756	0	0	0	0	82.5204	0	0	0	0	0	0	0	0	0	0	0	0	0	0	0	83.6826	0	81.6012	0	0	82.7012	0	0	0	0	0	0	0	0	87.8262	0	0	83.7174	0	0	80.7761	0
		139	741.12	0	0	0	0	0	0	0	0	79.7454	0	0	0	0	0	0	0	0	0	0	0	0	0	0	0	83.1725	0	76.6753	0	0	87.7757	0	0	0	0	0	0	0	0	83.8111	0	0	85.1162	0	0	81.2458	0
		140	744.98	0	0	0	82.6186	0	0	0	0	84.2271	0	0	0	0	0	0	0	0	0	0	0	0	0	0	0	81.3489	0	81.7608	0	0	79.2739	0	0	0	0	0	0	0	0	85.0174	0	0	87.6251	0	0	81.1399	0
		141	748.84	0	0	0	83.0094	0	0	0	0	81.0176	0	0	0	0	0	0	0	0	0	0	0	0	0	0	0	80.1011	0	80.9541	0	0	87.9936	0	83.3672	0	0	80.5572	0	0	0	80.9261	0	84.2613	79.3813	0	0	81.9735	0
		142	752.7	0	0	0	87.1696	0	0	0	0	82.0881	0	0	0	0	0	0	0	0	0	0	0	0	0	0	0	82.9344	0	81.4887	0	0	79.8349	0	0	0	0	0	0	0	0	86.3236	0	81.9452	86.611	0	0	86.7703	0
		143	756.56	0	0	0	81.6	0	0	0	0	81.6824	0	0	0	0	0	0	0	0	0	0	0	0	0	0	0	85.1064	0	79.3471	0	0	81.0629	0	0	0	0	82.1182	0	0	0	76.8622	0	78.7033	84.8002	0	0	84.761	0
		144	760.42	0	0	0	80.7005	0	0	0	0	79.7443	0	0	0	0	0	0	0	0	0	0	0	0	0	0	0	82.9377	0	82.7461	0	0	79.6715	0	0	0	0	80.7188	0	0	0	79.0558	0	84.8725	83.09	0	0	85.291	0
		145	764.28	0	0	0	85.3776	0	0	0	0	79.2118	0	0	0	0	0	0	0	0	0	0	0	0	0	0	0	86.8339	0	80.6511	0	0	80.3819	0	0	0	0	81.5721	0	0	0	88.7071	0	80.974	81.7178	0	0	86.7727	0
		146	768.14	0	0	0	81.4997	0	0	0	0	82.621	0	0	0	0	0	0	0	0	0	0	0	0	0	0	0	80.7634	0	78.1805	0	0	81.9731	0	0	0	0	85.2157	0	0	0	83.2671	0	89.8309	82.4472	0	0	80.9241	0
		147	772	0	0	0	83.9663	0	0	0	0	83.4663	0	0	0	0	0	0	0	0	0	0	0	0	0	0	0	79.6945	0	77.1162	0	0	81.4988	0	0	0	0	80.4157	0	0	0	84.1494	0	82.4945	85.9662	0	0	79.1398	0
		148	775.86	0	0	0	82.1979	0	0	0	0	81.8636	0	0	0	0	0	0	0	0	0	0	0	0	0	0	0	80.2727	0	80.9985	0	0	81.6823	0	0	0	0	83.7586	0	0	0	79.3141	0	0	84.1614	0	0	82.9185	0
		149	779.72	0	0	0	85.6265	0	0	0	0	80.1105	0	0	0	0	0	0	0	0	0	0	0	0	0	0	0	82.016	0	79.2717	0	0	82.1193	0	0	0	0	82.033	0	0	0	81.2515	0	80.3871	86.1921	0	0	84.2608	0
		150	783.58	0	0	0	83.907	0	0	0	0	0	0	0	0	0	0	0	0	0	0	0	0	0	0	0	0	83.9074	0	88.9382	0	0	88.0311	0	0	0	0	81.6275	0	0	0	90.5521	0	85.2269	83.7777	0	0	84.4389	0
		151	787.44	0	0	0	83.4854	0	0	0	0	79.8124	0	0	0	0	0	0	0	0	0	0	0	0	0	0	0	80.4573	0	77.3037	0	0	81.1422	0	0	0	0	78.1489	0	0	0	89.3908	0	87.1563	89.1841	0	0	85.7838	0
		152	791.3	0	0	0	84.0881	0	0	0	0	92.3473	0	0	0	0	0	0	0	0	0	0	0	0	0	0	0	81.536	0	81.2222	0	0	86.7517	0	0	0	0	78.6212	0	0	0	86.1894	0	79.8022	84.1917	0	0	84.9182	0
		153	795.16	0	0	0	78.5882	0	0	0	0	80.9957	0	0	0	0	0	0	0	0	0	0	0	0	0	0	0	88.0728	0	82.4242	0	0	81.6899	0	0	0	0	83.2744	0	0	0	90.3371	0	79.3461	84.0094	0	0	82.445	0
		154	799.02	0	0	0	82.3696	0	0	0	0	79.4015	0	0	0	0	0	0	0	0	87.5433	0	0	0	0	0	0	81.0466	0	84.7186	0	0	82.6168	0	0	0	0	82.342	0	0	0	80.2885	0	82.5426	86.3186	0	0	81.7125	0
		155	802.88	0	0	0	86.2461	0	0	0	0	75.6572	0	0	0	0	0	0	0	0	0	0	0	0	0	0	0	83.1249	0	79.8093	0	0	79.4668	0	0	0	0	84.9346	86.7176	0	0	85.9346	0	81.5652	85.5847	0	0	78.5829	0
		156	806.74	0	0	0	83.9983	0	0	0	0	0	0	85.0185	0	0	0	0	0	0	0	0	0	0	0	0	0	78.5038	0	87.011	0	0	78.7396	0	0	0	0	79.0966	0	0	0	79.7311	0	87.1002	89.1153	0	0	83.8854	0
		157	810.6	0	0	0	80.7141	0	0	0	83.9493	80.4633	0	0	0	0	0	0	0	0	0	0	0	0	0	0	0	85.4201	0	79.5933	0	0	77.0328	0	0	0	0	87.2941	0	0	0	87.1161	0	78.7436	86.5767	0	0	83.2519	0
		158	814.46	0	0	0	83.1082	0	0	0	0	78.2287	0	0	0	0	73.8666	0	0	0	0	0	0	0	0	0	0	84.4802	0	82.4277	0	0	87.8707	0	0	0	0	82.5527	0	0	0	83.4574	0	83.8373	84.8625	0	0	84.0004	0
		159	818.32	0	0	0	82.3646	0	0	0	81.8399	76.7298	0	0	0	0	0	0	0	0	0	0	0	0	0	0	0	82.8525	0	80.2418	0	0	77.8677	0	0	0	0	81.547	0	0	0	83.2805	0	79.0219	91.1733	0	0	80.9924	0
		160	822.18	0	0	0	78.0652	0	87.1019	0	80.8248	81.7996	0	0	0	0	0	0	0	0	0	0	0	0	0	0	0	86.2214	0	79.7859	0	0	82.8488	0	0	0	0	82.6315	0	0	0	89.7304	0	82.9217	89.4858	0	0	83.5999	0
		161	826.04	0	0	0	84.8516	0	0	0	84.8061	0	0	0	0	0	0	0	0	0	0	0	0	0	0	0	0	81.5403	0	81.0974	0	0	80.4028	0	82.7128	0	0	82.1709	0	0	0	84.6037	0	83.6114	89.1254	0	0	80.4739	0
		162	829.9	0	0	0	83.0326	0	0	0	78.3485	0	0	0	0	0	0	0	0	0	0	0	0	0	0	0	0	82.5591	0	78.0555	0	0	75.9016	0	0	0	0	86.2263	0	0	0	81.0563	0	79.6687	85.5048	0	0	82.8993	0
		163	833.76	0	0	0	84.1555	0	0	0	81.158	0	0	0	0	0	0	0	0	0	0	0	0	0	0	0	0	80.4656	0	80.9091	0	0	81.3447	0	0	0	0	82.8538	0	0	0	84.6488	0	85.6194	82.3691	0	0	83.8403	0
		164	837.62	87.4606	0	0	86.4122	0	0	0	87.5517	0	0	0	0	0	0	0	0	0	0	0	0	0	0	0	0	83.6102	0	86.1058	0	0	80.9875	0	0	0	0	86.0688	0	0	0	81.1083	0	82.6277	84.2164	0	0	82.2131	0
		165	841.48	0	0	0	83.2524	0	0	0	80.2939	0	0	0	0	0	0	0	85.9783	0	0	0	0	0	0	0	0	81.7633	0	77.601	0	0	84.4913	0	0	0	0	81.1511	0	0	0	79.0423	0	83.6578	83.3323	0	0	86.5773	0
		166	845.34	0	0	0	76.4582	0	0	0	81.2216	0	0	0	0	0	0	0	76.4314	0	0	0	0	0	0	0	0	84.099	0	82.2859	0	0	78.3315	0	0	0	0	78.2354	0	0	0	84.5494	0	82.951	89.3889	0	0	82.4466	0
		167	849.2	0	0	0	87.4177	0	0	0	88.8354	0	0	0	0	0	0	0	80.422	0	0	0	0	0	0	0	0	82.0197	0	87.9539	0	0	80.1961	0	0	0	0	85.5079	0	0	0	83.0556	0	82.8138	91.7197	0	0	82.7933	0
		168	853.06	0	0	0	75.0242	0	81.7716	0	86.7314	0	0	0	0	0	0	0	82.7554	0	0	0	0	0	0	0	0	83.3167	0	84.8202	0	0	89.1872	0	0	0	0	82.9902	0	0	0	80.3551	0	87.1514	83.8244	0	0	81.8542	0
		169	856.92	0	0	0	79.3281	0	0	0	78.4581	0	0	0	0	0	0	0	85.753	0	0	0	0	0	0	0	0	79.0701	0	77.1496	0	0	85.1416	0	0	0	0	85.1405	0	0	0	83.5156	0	80.7841	88.931	0	0	79.6807	0
		170	860.78	0	0	0	82.3982	0	0	0	83.786	0	0	0	0	0	0	0	87.3417	0	0	0	0	0	0	0	0	82.2725	79.5039	82.4619	0	0	78.1507	0	0	0	0	82.6399	0	0	0	84.9015	0	90.2542	82.6042	0	0	84.1643	0
		171	864.64	0	0	0	85.6392	0	0	0	0	0	0	0	0	0	0	0	83.6233	0	0	0	0	0	0	0	0	82.1391	0	79.2685	0	0	82.5128	0	0	0	0	80.8417	0	0	0	84.9937	0	79.1611	89.7355	0	0	82.1021	0
		172	868.5	0	0	0	83.1766	0	85.0161	0	76.4032	79.0726	0	0	0	0	0	0	85.7316	0	0	0	0	0	0	0	0	82.7306	0	84.4635	0	0	80.9671	0	0	0	0	78.8491	0	0	0	85.8824	0	81.8955	86.1753	0	0	83.8622	0
		173	872.36	0	0	0	85.3482	0	0	0	90.0654	85.7787	0	0	0	0	0	0	80.1166	0	0	0	0	0	0	0	0	79.9735	84.6224	77.87	0	0	82.9223	0	0	0	0	81.9317	0	0	0	80.0729	0	85.4219	86.6411	0	0	82.0922	0
		174	876.22	0	0	0	79.5038	0	0	0	82.6142	83.2736	0	0	0	0	0	0	0	0	0	0	0	0	0	0	0	81.2506	0	81.8	0	0	85.0849	0	0	0	0	88.3989	0	0	0	81.284	0	77.6927	80.998	0	0	81.7146	0
		175	880.08	0	0	0	81.4832	0	0	0	79.4183	78.2319	0	0	0	0	0	0	82.8873	0	0	0	0	0	0	0	0	83.3922	82.1979	78.053	0	0	79.2183	0	0	0	0	82.7487	0	0	0	84.2022	0	83.331	87.6081	0	0	81.5252	0
		176	883.94	0	0	0	81.9367	0	0	0	77.0552	0	0	0	0	0	0	0	83.7805	0	0	0	0	0	0	0	0	82.5683	77.8989	78.3514	0	0	84.8902	0	0	0	0	77.8279	0	0	0	87.4409	0	84.6587	79.4371	0	0	80.7011	0
		177	887.8	0	0	0	84.4826	0	0	0	78.4759	86.1571	0	0	0	0	0	0	81.3959	0	0	0	0	0	0	0	0	77.6195	0	82.949	0	0	81.6267	0	0	0	0	80.6591	0	0	0	82.2686	0	84.4843	84.3994	0	0	82.6556	0
		178	891.66	0	0	0	83.0032	0	0	0	81.752	77.8971	0	0	0	0	0	0	79.9211	0	0	0	0	0	0	0	0	79.3964	85.343	82.0774	0	0	83.9358	0	0	0	0	85.0733	0	0	0	92.8468	0	80.7518	84.3352	0	0	85.8596	0
		179	895.52	0	0	0	84.2831	0	0	0	80.9832	78.4879	0	0	0	0	0	0	80.4574	0	0	0	0	0	0	0	0	81.2243	84.66	87.5882	0	0	82.7787	0	0	0	0	84.1541	0	0	0	87.3112	0	86.4845	83.7857	0	0	84.8957	0
		180	899.38	0	0	0	86.9977	0	0	0	83.8038	80.0996	0	0	0	0	0	0	81.6823	0	0	0	0	0	0	0	0	80.534	77.7882	84.6256	0	0	78.353	0	0	0	0	83.0883	0	0	0	80.0402	0	79.6407	86.9295	0	0	86.41	0
		181	903.24	0	0	0	82.282	0	0	0	89.8117	80.5687	0	0	0	0	0	0	86.8146	0	0	0	0	0	0	0	0	82.3513	80.2081	79.7309	0	0	86.7089	0	0	0	0	87.3988	0	0	0	80.846	0	78.2018	80.9364	0	0	82.6356	0
		182	907.1	0	0	0	86.2659	0	0	0	81.1447	80.3904	0	0	0	0	0	0	82.3527	0	0	0	0	0	0	0	0	84.6113	81.3968	83.4632	0	0	85.2568	0	0	0	0	81.5271	0	0	0	83.3703	0	82.8749	87.2614	0	0	84.0825	0
		183	910.96	0	0	0	80.3523	0	0	0	81.811	78.2782	0	0	0	0	0	0	0	0	0	0	0	0	0	0	0	87.6618	80.4104	83.2387	0	0	84.5181	0	0	0	0	82.9478	0	0	0	85.2557	0	81.6219	85.531	0	0	83.7107	0
		184	914.82	0	0	0	78.3195	0	0	0	84.6352	83.7274	0	0	0	0	0	0	80.8692	0	0	0	0	0	0	0	0	80.125	81.1912	83.972	0	0	84.4403	0	0	0	0	91.0083	0	0	0	83.3211	0	81.2992	86.7907	0	0	80.359	0
		185	918.68	0	0	0	86.5493	0	83.4458	83.6084	82.1551	83.097	0	0	0	0	0	0	79.9518	0	0	0	0	0	0	0	0	76.9388	80.5519	83.429	0	0	85.505	0	0	0	0	80.7529	0	0	0	82.8161	0	78.6798	93.852	0	0	83.5913	0
		186	922.54	0	0	0	82.2712	0	0	0	82.6456	85.5539	0	0	0	0	0	0	78.6407	0	0	0	0	0	0	0	0	81.2929	82.2084	79.1259	0	0	82.3133	0	0	0	0	87.0149	0	0	0	74.7754	0	82.1264	87.6521	0	0	83.4864	0
		187	926.4	0	0	0	88.4704	0	0	0	84.7636	79.494	0	0	0	0	0	0	81.1276	0	0	0	0	0	0	0	0	81.1504	85.5477	81.0492	0	0	82.221	0	0	0	0	79.2967	0	0	0	78.2582	0	82.3895	81.9793	0	0	82.6147	0
		188	930.26	0	0	0	82.4126	0	0	0	79.3669	80.8991	0	0	0	0	0	0	0	0	0	0	0	0	0	0	0	82.7055	77.3422	79.2263	0	0	79.2015	0	0	0	0	81.0055	0	0	0	83.4521	0	82.526	87.6539	0	0	78.7446	0
		189	934.12	0	0	0	85.8235	0	0	0	87.7855	79.8832	0	0	0	0	0	0	0	0	0	0	0	0	0	0	0	77.3635	80.0213	84.1333	0	0	80.5891	0	0	0	0	82.2217	0	0	0	80.5155	0	84.8422	90.6554	0	0	86.3422	0
		190	937.98	0	0	0	82.1938	0	0	0	79.5804	81.5758	0	0	0	0	0	0	0	0	0	0	0	0	0	0	0	80.6879	86.1	85.2252	0	0	124.269	0	0	0	0	87.6354	0	0	0	87.8236	0	83.6764	86.7774	0	0	86.1475	82.3615
		191	941.84	0	0	0	82.4179	0	0	0	83.4122	81.865	0	0	0	0	0	0	0	0	0	81.6047	0	0	0	0	0	82.0313	83.9242	87.3562	0	0	85.132	0	0	0	0	83.7551	0	0	0	85.2139	0	85.3648	92.7752	0	0	79.6836	0
		192	945.7	0	0	0	83.1862	0	0	0	80.1755	83.3122	0	0	0	0	0	0	0	0	0	0	0	0	0	0	0	85.6648	81.4312	84.2427	0	0	83.133	0	0	0	0	88.0238	0	0	0	84.2607	0	82.659	85.1957	0	0	86.9462	0
		193	949.56	0	0	0	80.0706	0	0	0	80.3395	80.1708	0	0	0	0	0	0	0	0	0	0	0	0	0	0	0	79.8756	83.605	83.053	0	0	84.8903	0	0	0	0	83.1556	0	0	0	77.6119	0	80.6342	82.9648	0	0	85.4232	76.5005
		194	953.42	0	0	0	86.2929	0	78.9545	0	81.5211	85.0472	0	0	0	0	0	81.9523	0	0	0	79.7957	0	0	0	0	0	86.2574	82.1443	79.3659	0	0	81.0162	0	0	0	0	83.3759	0	0	0	85.555	0	84.3401	86.6661	83.3233	0	88.5284	81.4874
		195	957.28	0	0	0	85.3631	0	0	0	76.4912	79.9165	0	0	0	0	0	76.186	83.6975	0	0	77.6759	0	0	0	0	0	82.0527	82.5903	83.7312	0	0	81.9485	0	0	0	0	79.7561	0	0	0	84.6955	0	78.3109	88.0994	0	0	84.5163	79.8768
		196	961.14	0	0	0	83.1516	0	0	0	82.0347	82.5643	0	0	0	0	0	78.2748	88.9982	0	0	0	0	0	0	0	0	84.6645	79.2702	79.328	0	0	79.8751	0	0	0	0	80.2435	0	0	0	86.2816	0	84.4559	88.4572	83.3184	0	87.4199	87.4121
		197	965	0	0	0	85.8077	0	0	0	83.9063	84.0511	0	0	0	0	0	81.5863	82.0794	0	0	81.9904	0	0	0	0	0	85.6835	80.15	85.9677	0	0	80.842	0	0	0	0	82.1623	0	0	0	0	0	81.6907	84.2177	0	0	84.2934	83.2282
		198	968.86	0	0	0	0	0	0	0	77.038	82.9681	0	0	0	0	0	0	79.5729	0	0	82.2399	0	0	0	0	0	78.2861	77.8022	84.8379	0	0	81.8965	0	0	0	0	82.9614	0	0	0	0	0	104.636	81.3174	84.686	0	86.2509	81.6836
		199	972.72	0	0	0	86.3205	0	0	0	80.6288	82.5783	0	0	0	0	0	77.1142	79.2142	0	0	81.2052	0	83.7082	0	0	0	81.3307	87.1894	86.9687	0	0	82.8629	0	0	0	0	85.8133	0	0	0	0	0	80.9863	83.6279	0	0	88.952	80.0993
		200	976.58	0	0	0	84.351	0	0	0	77.6782	85.4486	0	0	0	81.1276	0	79.4934	82.039	0	0	78.5337	0	82.4789	0	0	0	79.1253	80.6076	76.0179	0	0	80.2689	0	0	0	0	87.3176	0	0	0	0	0	83.5887	85.6676	83.0872	0	85.8749	78.9006
		201	980.44	0	0	81.8356	80.1599	0	0	0	78.2245	82.136	0	0	0	82.7803	0	80.7454	76.0059	0	0	79.3439	0	86.2259	0	0	0	87.1323	80.7127	84.5219	0	0	84.6765	0	0	0	0	83.6851	0	0	0	0	0	82.3527	83.4077	84.6978	0	82.5982	86.2865
		202	984.3	0	0	88.298	80.1515	0	0	0	81.4493	79.6602	0	0	0	75.6965	0	82.0087	78.8045	0	0	78.9226	0	81.0286	0	0	0	89.3729	84.3398	83.1817	0	0	82.361	0	0	0	0	83.8316	0	0	0	0	0	85.7578	87.6733	81.4309	0	81.1871	80.5096
		203	988.16	0	0	85.1452	83.3672	0	0	0	81.2248	87.7285	0	0	0	0	0	85.8552	77.3392	0	0	82.5657	0	78.6435	0	81.3735	0	80.0488	87.1168	91.9394	0	0	88.2496	0	0	0	0	83.9542	0	0	0	0	0	88.9826	89.8187	82.9837	0	88.6515	82.8551
		204	992.02	0	0	82.5493	0	0	0	0	76.1204	78.1939	0	80.3563	0	83.1718	0	86.4278	81.9397	0	0	83.853	0	87.7247	0	77.3089	0	85.8867	82.2386	87.8618	0	79.7511	86.4446	0	0	0	0	84.8723	0	0	0	0	0	85.742	87.1186	82.158	0	86.1813	80.6789
		205	995.88	0	0	85.0963	84.778	0	0	0	83.1448	79.1968	0	80.3814	0	83.5862	0	78.2619	81.0135	0	0	84.4086	0	85.8584	0	90.0264	0	80.4365	80.3466	82.6869	0	84.1364	85.3845	0	0	0	0	83.4094	0	0	0	0	0	82.5522	85.7581	82.0381	0	87.3373	82.5043
		206	999.74	0	0	85.9558	83.0692	0	0	0	78.8525	79.0071	0	82.5947	0	80.0201	0	81.7918	77.1184	0	0	85.3255	0	79.1262	0	84.6736	0	81.1298	80.8231	86.3481	0	82.5996	87.7986	0	0	0	0	81.5326	0	82.9704	0	0	0	85.7845	89.5617	84.4951	0	88.9144	83.6653
		207	1003.6	0	0	83.4817	85.7064	0	0	0	80.7035	78.4064	0	84.2798	0	86.2724	0	80.9364	81.09	0	0	76.2809	0	82.6527	0	77.2568	0	86.8101	82.0454	87.895	0	0	90.3815	0	0	0	0	82.4482	0	81.6758	0	82.3474	0	80.1169	84.6433	82.0806	0	87.4537	89.7079
		208	1007.46	0	0	83.2832	83.9311	0	0	0	81.9401	85.498	0	84.8061	0	84.4837	0	78.8959	84.4902	0	0	86.2156	0	83.7819	0	80.0675	0	80.8038	80.3862	82.556	0	85.9505	85.5859	0	0	0	0	83.7212	0	82.2741	0	0	0	88.1191	86.1973	78.2048	0	81.0387	85.2054
		209	1011.32	0	0	85.2045	85.9776	0	0	0	85.1114	81.5504	0	80.772	0	81.2996	0	75.9798	86.9114	0	0	83.6406	0	81.759	0	78.9769	0	0	81.5496	82.5739	0	83.9438	83.7778	0	0	0	0	89.8544	0	81.0118	0	0	0	85.6023	87.393	81.9685	0	87.7232	85.3469
		210	1015.18	0	0	81.4586	87.8614	0	0	85.7877	79.2681	83.909	0	84.0592	0	79.7939	0	80.6551	79.5246	0	0	75.1275	0	78.5507	0	80.4644	0	84.8546	81.4023	89.3018	0	79.2056	82.6784	0	0	0	0	83.7627	0	79.9235	0	0	0	83.2178	91.1875	85.6542	0	87.3117	83.703
		211	1019.04	0	0	82.4709	80.6616	0	0	79.2584	78.0384	77.6958	0	0	0	81.2391	0	77.4571	80.3088	0	0	80.6302	0	80.5561	0	84.0972	0	84.7718	76.8419	80.1658	0	83.0368	83.9438	0	0	0	0	82.055	0	76.9491	0	84.8361	0	86.0575	81.9251	80.9295	0	80.7606	86.3328
		212	1022.9	0	0	79.565	83.4324	0	0	81.2857	81.125	78.3762	0	77.0975	0	77.597	0	79.2251	85.0823	0	0	85.548	0	81.4612	0	78.2898	0	0	77.3086	84.4078	0	84.5176	88.7391	0	0	0	0	82.8524	0	80.612	0	78.94	0	85.0975	82.8994	88.6323	0	87.8064	78.7429
		213	1026.76	0	0	82.3137	84.0086	0	0	0	85.0603	80.2885	0	75.6484	0	87.918	0	84.699	83.6062	0	0	78.2528	0	86.6244	0	81.8732	0	81.6778	79.317	80.7363	0	81.6631	81.4365	0	0	0	0	85.8949	0	80.1334	0	81.8805	0	80.1695	90.0772	83.5131	0	94.107	88.74
		214	1030.62	0	0	83.151	81.8642	0	0	0	80.314	81.9011	0	80.4739	0	81.1316	0	81.2467	86.7368	0	0	85.7913	0	79.4586	0	83.5728	0	0	80.2638	86.7447	0	79.9193	84.5433	0	0	0	0	84.9467	0	0	0	80.6687	0	82.5397	90.3932	83.5345	0	86.2576	85.744
		215	1034.48	0	83.7785	83.0028	80.4318	0	0	78.1525	79.4577	79.9666	0	81.6306	0	82.7898	86.6021	77.5854	78.3709	0	0	79.1455	0	85.2115	0	81.185	0	0	81.5424	85.4256	0	79.5138	82.0901	0	0	0	0	81.5407	0	81.7953	0	82.6768	0	77.8885	87.9403	84.6435	0	89.3631	83.0125
		216	1038.34	0	0	79.9655	81.2119	0	0	79.5536	82.3952	82.989	0	88.5434	0	77.5312	0	78.6097	84.1335	0	0	84.1729	0	82.7701	0	78.0263	0	0	83.5057	80.4852	0	82.7967	80.5631	0	0	0	0	84.6051	0	76.6943	0	0	0	84.5247	88.8302	81.4134	0	88.8213	78.6091
		217	1042.2	0	0	83.6433	91.0708	0	0	80.0435	79.5073	79.998	0	81.8371	0	77.5353	0	85.2066	84.616	0	0	80.131	0	78.9541	0	73.4267	0	0	79.2058	81.6099	0	78.6381	82.0978	0	0	0	0	80.7445	0	81.2538	0	79.4094	0	81.7752	89.7435	86.8144	0	89.7881	84.9133
		218	1046.06	0	0	85.8713	81.9659	0	0	88.1975	0	85.8772	0	81.6748	0	84.3593	0	80.4735	83.3384	0	0	79.7573	0	82.2903	0	82.7986	0	0	80.5878	81.7192	0	84.1165	82.0796	0	0	0	0	83.6721	0	80.8391	0	76.7123	0	84.1196	87.7571	79.9986	0	82.5802	85.0415
		219	1049.92	0	0	75.1804	79.7189	0	0	81.4623	0	84.5387	0	83.2769	0	80.35	0	81.4692	82.4303	0	0	85.7912	0	82.1722	0	80.9376	0	0	77.8574	85.8877	0	80.7703	80.2766	0	0	0	0	79.9755	0	76.7442	0	85.5702	0	82.9344	85.7601	87.6095	0	86.1323	82.4768
		220	1053.78	0	0	83.3517	79.2084	0	0	82.8995	0	81.2702	0	81.0114	0	86.6374	0	79.9209	81.1461	0	0	84.6288	0	81.9841	0	82.421	0	0	79.3754	86.0086	0	77.9595	85.773	0	0	0	0	84.5896	0	83.2813	0	83.6641	0	81.8699	87.6672	78.7259	0	86.9644	87.8904
		221	1057.64	0	0	83.6433	84.7003	0	0	76.8967	77.8989	82.901	0	79.5014	0	81.3208	0	80.1463	83.8688	0	0	80.2179	0	78.8842	0	81.9443	0	0	77.8947	92.3312	0	76.6832	84.1337	0	0	0	0	81.2421	0	85.4345	0	79.6065	0	81.6801	82.9932	77.5652	0	81.3904	85.6308
		222	1061.5	0	0	86.7662	86.2035	0	0	78.1927	0	80.0781	0	78.8235	0	81.4347	0	79.5702	80.4598	0	0	81.2522	0	81.6226	0	83.8036	0	0	78.3028	82.2731	0	79.1474	91.2022	0	0	0	0	81.8264	0	75.5502	0	83.9157	0	84.0341	84.3713	80.7329	0	88.1109	84.8895
		223	1065.36	0	0	81.5804	82.5405	0	0	77.1295	0	80.9093	0	76.0248	0	81.981	0	81.2244	80.4107	0	0	84.2668	0	82.2181	0	83.2964	0	0	82.7519	78.4429	0	79.2499	79.696	0	82.9634	0	0	83.48	0	78.9316	0	82.3887	0	80.785	88.1534	83.2052	0	84.1684	76.7395
		224	1069.22	0	0	80.9038	84.4777	0	0	82.0798	0	82.9894	0	82.1056	0	78.4549	0	84.697	77.2977	0	0	85.9088	0	78.5176	0	80.4804	0	0	85.0625	90.5104	0	84.2429	87.552	0	82.2784	0	0	81.5654	0	85.2457	0	82.3845	0	81.5483	86.5371	84.323	0	82.4734	80.8016
		225	1073.08	0	0	84.3907	84.1479	0	0	81.5639	0	83.5643	0	74.697	0	79.5369	0	81.5561	80.4691	0	0	82.4821	0	77.917	0	80.1202	0	0	86.6287	86.1603	0	80.9897	83.0588	0	0	0	0	85.7127	0	79.1336	0	88.1268	0	84.9769	84.822	78.9168	0	84.5286	83.1617
		226	1076.94	0	0	87.3851	86.7564	0	0	76.6161	0	89.059	0	84.4835	0	73.3803	0	80.6328	78.5861	0	0	86.0191	0	86.3734	0	83.4424	0	0	83.4359	87.0509	0	82.4837	81.1435	0	0	0	0	83.5825	0	82.2258	0	85.2436	0	84.9035	86.7791	78.072	0	83.5654	86.5368
		227	1080.8	0	0	82.3158	86.222	0	0	80.8929	0	85.0362	0	85.292	0	80.2656	0	80.6233	85.7461	0	0	81.8771	0	0	0	81.3132	0	0	85.522	88.4595	0	79.6485	86.5458	0	0	0	0	82.6881	0	85.5542	0	82.4224	0	82.571	84.7831	80.2661	0	84.9916	80.2851
		228	1084.66	0	0	83.7931	81.0298	0	0	78.0228	0	80.6706	0	81.4334	0	82.6981	0	83.8408	82.5812	0	0	81.5719	0	76.1548	0	83.7077	0	0	79.3228	90.4828	0	83.6694	81.1329	0	82.0228	0	0	82.494	0	83.7159	0	82.7361	0	78.973	88.3099	82.6858	0	83.7197	83.043
		229	1088.52	0	0	81.2867	85.4458	0	0	78.618	0	85.9161	0	77.217	0	82.334	0	80.2254	80.4276	0	0	80.7091	0	81.6447	0	74.835	0	0	81.8349	83.6277	0	82.5415	80.5414	0	81.165	0	0	88.6791	0	81.9416	0	77.8578	0	87.2618	88.3373	81.3425	0	81.712	88.7861
		230	1092.38	0	0	84.5391	83.0068	0	81.3213	77.1562	0	84.3958	0	75.2832	0	76.933	0	80.7957	82.2253	0	80.8993	79.3609	0	0	0	83.0207	0	0	84.0198	83.9403	0	87.0288	85.3918	0	84.0399	0	0	83.5016	0	82.3667	0	80.4495	0	81.1571	80.7567	84.0343	0	90.3717	80.8439
		231	1096.24	0	0	80.5595	81.1558	0	0	78.3497	0	81.2669	0	78.6473	0	77.187	0	80.6554	83.0259	0	82.2185	74.8617	0	82.1239	0	82.3348	0	0	77.5529	82.4561	0	81.4111	86.5641	0	76.9683	0	0	84.5951	0	85.564	0	83.3294	0	84.2391	85.6313	83.5061	0	80.5571	85.9442
		232	1100.1	0	0	82.2206	88.7649	0	0	86.8733	0	87.3109	0	77.7485	0	78.6366	0	77.5875	80.8407	0	81.7454	0	0	0	0	86.8905	0	0	79.8126	84.7216	0	83.6504	85.3743	0	0	0	0	80.6091	0	73.8141	0	81.0897	0	86.0697	91.203	80.6018	0	84.8676	82.2552
		233	1103.96	0	0	75.7042	86.2033	0	81.5748	84.7133	0	80.3343	0	78.4206	0	84.3347	0	83.2499	79.554	0	79.2599	0	0	0	0	78.5659	0	0	81.6579	82.1398	0	84.9628	89.3402	0	84.3421	0	0	87.8576	0	82.6861	0	79.1242	0	82.1531	82.4866	81.8548	0	81.4819	82.612
		234	1107.82	0	0	80.3038	83.4354	0	81.3824	84.9523	0	84.2267	0	85.3406	0	84.1471	0	82.7103	80.6614	0	82.5771	0	0	0	0	81.4975	0	0	79.2651	92.488	0	79.3383	80.8121	0	79.7293	0	0	89.4578	0	79.0569	0	78.1593	0	82.6151	88.142	79.7051	0	82.3195	82.4701
		235	1111.68	0	0	87.2936	86.7389	0	83.4006	80.6878	0	80.5214	0	80.6476	0	81.7485	0	81.0166	78.8501	0	79.8292	0	0	0	0	85.8405	0	88.6531	0	81.4558	0	81.7763	82.23	0	80.5753	0	0	88.2533	0	79.5364	0	80.1198	0	84.217	83.2748	83.3815	0	83.0054	86.3139
		236	1115.54	0	0	82.3511	80.4	0	80.0013	84.8354	0	78.3586	0	81.7429	0	78.3837	0	81.6383	83.0043	0	84.2095	0	0	77.6494	0	81.2429	0	0	0	85.0508	0	81.7938	87.1143	0	81.9746	0	0	82.0923	0	86.4638	0	85.1454	0	88.8135	85.6626	86.0148	0	88.9365	81.6472
		237	1119.4	0	0	84.7827	83.1639	0	81.0627	78.2434	0	86.443	0	81.7277	0	78.0964	0	82.1509	85.8266	0	77.6531	0	0	76.7357	0	84.6652	0	79.5012	80.7823	88.0982	0	83.6873	75.5352	0	79.98	0	0	88.5098	0	81.7117	0	84.6237	0	84.728	85.3362	81.8526	0	86.2289	82.7347
		238	1123.26	0	0	84.7255	82.8554	0	79.9391	80.9852	0	84.3293	0	82.0047	0	81.6701	0	79.7706	89.7337	0	83.9156	0	0	79.3122	0	77.8371	0	80.0342	0	85.9091	0	85.6397	89.1173	0	80.1239	0	0	79.1925	0	84.3409	0	84.0046	0	87.921	87.897	82.6535	0	86.1831	82.1398
		239	1127.12	0	0	85.0221	83.0558	0	86.7625	81.625	0	75.7139	0	83.5772	0	77.6579	0	78.2787	80.1542	0	78.9231	0	0	0	0	81.4974	0	83.5087	0	77.3077	0	82.3166	84.2394	0	78.013	0	0	83.0373	0	88.1775	0	86.2095	0	78.4485	87.5331	89.0565	0	79.2494	84.5516
		240	1130.98	0	0	85.1066	79.6501	0	83.3249	81.3715	0	80.1307	0	83.838	0	77.8042	0	83.3965	86.3588	0	79.5097	0	0	0	0	78.3434	0	80.5891	0	79.1033	0	76.6933	83.4987	0	82.9265	0	0	80.5741	0	82.31	0	83.1927	0	82.9999	89.2667	84.0226	0	77.7614	85.4958
		241	1134.84	0	0	82.4264	81.6165	0	82.9129	78.2987	0	82.3358	0	80.1272	0	83.5915	0	82.2468	79.5353	0	84.1082	0	0	80.4487	0	83.6871	0	82.7951	0	76.8277	0	81.5178	87.7526	0	80.6313	0	0	87.1253	0	78.9526	0	80.6122	0	81.4706	86.343	77.8014	0	81.5312	87.0815
		242	1138.7	0	0	83.4664	82.0144	0	77.5007	80.7604	0	82.8394	0	87.7055	0	80.7727	0	81.1272	84.6653	0	79.4039	81.8372	0	83.314	0	69.5711	0	83.2444	0	86.4641	0	78.6747	86.5101	81.7792	86.4975	0	0	83.1023	0	86.4772	0	83.3992	0	81.8511	88.1064	79.3505	0	85.44	82.6711
		243	1142.56	0	0	82.471	84.0427	0	79.7558	76.7564	0	85.1223	0	78.2553	0	83.3498	0	80.0546	78.8173	0	81.6614	0	0	79.09	0	77.0726	0	82.4901	0	86.184	0	83.8706	89.086	0	80.4943	0	0	84.2927	0	82.3181	0	77.8913	0	80.6069	87.9902	79.7045	0	84.4435	81.6602
		244	1146.42	0	0	77.5568	81.7094	0	81.1393	75.0159	0	84.2941	0	79.7312	0	84.3903	0	83.6358	82.726	0	82.5442	0	0	74.5489	0	74.0706	0	85.316	0	79.7027	0	74.9329	82.1346	0	79.4715	0	0	81.4957	0	79.4962	0	91.109	0	87.453	84.2814	82.8629	0	87.4029	82.2486
		245	1150.28	0	0	85.4407	84.1442	0	84.9439	77.9304	0	88.5337	0	74.7536	0	85.3684	0	76.3978	81.8688	0	82.4933	0	0	0	0	81.361	0	83.3325	0	79.8601	0	85.371	85.3973	0	78.9972	0	0	78.0411	0	81.4547	0	81.7913	0	89.8154	85.3014	76.7203	0	86.0995	76.895
		246	1154.14	0	0	82.6571	87.0414	0	79.5504	80.9792	0	78.6731	0	77.4653	0	77.0404	0	85.9131	80.0661	0	83.0431	0	0	87.6549	0	79.1664	0	87.0496	0	82.1392	0	86.3926	86.8195	0	82.0514	0	0	84.0835	0	79.9559	0	82.7161	0	86.0957	89.7291	84.7763	0	86.494	80.0327
		247	1158	0	0	82.9975	83.5993	0	81.3921	77.8273	0	84.4037	0	78.1474	0	78.3291	0	85.7288	81.8192	0	85.868	0	0	84.6879	0	78.0541	0	86.165	0	82.2724	0	81.9798	86.8166	0	79.8234	0	0	83.3016	0	81.9333	0	87.9334	0	85.9543	89.4515	78.67	0	85.6487	85.2396
		248	1161.86	0	0	84.096	86.3387	0	79.7501	79.6986	0	83.3004	82.0457	79.3884	0	81.8635	0	80.2381	74.85	0	86.2478	0	0	0	0	81.2229	0	86.4615	0	87.7054	0	80.3544	83.3051	0	77.9209	0	0	85.5285	78.9878	83.9479	0	85.0886	0	85.1506	83.2167	81.4921	0	84.0882	84.5658
		249	1165.72	0	0	85.3918	80.5438	0	80.7339	80.2851	0	84.0042	0	85.9493	0	77.9445	0	81.0463	78.0439	82.7177	80.8138	0	0	79.638	0	83.9574	0	84.8987	0	82.5452	0	81.0792	83.9687	0	82.2755	0	0	86.4807	0	78.9372	0	82.4329	0	84.6046	88.1215	82.9053	0	81.7339	80.8054
		250	1169.58	0	0	86.017	85.5301	0	86.1366	80.5286	0	85.1957	80.3626	81.6181	0	80.8696	0	84.1664	84.5415	84.8632	79.0062	83.6444	0	80.1823	0	88.9006	0	83.3989	0	90.3551	0	86.5279	82.8436	0	84.9775	0	0	87.6311	0	86.6155	0	82.3658	0	83.9923	86.4165	80.5481	0	84.7379	84.0114
		251	1173.44	0	0	83.5624	83.7825	0	78.1072	84.2293	0	81.4637	0	79.315	0	82.9866	0	78.6379	86.7097	81.4124	87.6559	82.7149	0	0	0	80.5606	0	83.5506	0	88.3103	0	80.0478	88.7033	0	79.6673	0	0	84.802	0	80.986	0	82.5352	0	84.4343	84.6136	85.6929	0	85.8246	83.5951
		252	1177.3	0	0	84.8319	85.5009	0	81.8659	83.8239	0	83.5096	0	80.0999	0	78.3771	0	81.8789	84.3676	81.0876	82.043	0	0	0	0	85.6838	0	83.7873	0	86.5344	0	79.8827	79.707	0	79.0572	0	0	85.3529	0	81.1378	0	81.2104	0	83.2575	87.5676	87.7348	0	82.8667	81.1723
		253	1181.16	0	0	76.6537	80.2047	0	83.4453	78.4812	0	85.5538	80.1751	82.0515	0	85.0297	0	84.8124	82.8355	0	81.2847	0	0	81.1382	0	79.8929	0	87.9672	0	80.5053	0	78.5077	81.6483	0	80.5957	0	0	85.0752	0	84.6426	0	77.7967	0	84.5499	84.5073	84.9563	0	88.4465	79.9475
		254	1185.02	0	0	82.0082	82.325	0	77.6669	76.5945	0	85.5393	82.5851	79.3323	0	76.4541	0	79.6087	82.0103	79.0985	79.2589	85.932	0	84.6244	0	79.669	0	79.9459	0	82.9901	0	83.6526	84.45	0	81.9733	0	0	84.7192	0	81.0421	0	80.0985	0	82.297	90.3807	83.1655	0	84.8171	80.7341
		255	1188.88	0	0	79.9967	81.3107	0	76.0553	81.7947	0	86.4097	77.0359	79.5257	0	85.4314	0	79.4416	81.3497	81.5806	86.2929	77.1765	0	85.0935	0	81.0086	0	84.0835	0	86.6325	0	78.7014	88.9322	0	79.7837	0	0	87.8902	0	89.3845	0	77.1644	0	82.0375	90.1845	83.6162	0	80.5149	83.199
		256	1192.74	0	0	82.116	82.4728	0	81.7043	81.3407	0	91.7138	81.3559	79.6356	0	83.0784	0	79.0205	79.2749	79.4563	77.8253	84.3871	0	79.5483	0	81.0007	0	85.1474	0	90.1213	0	85.035	84.9935	0	82.3846	0	0	88.5263	0	84.415	0	78.9738	0	84.3699	89.2596	80.7582	0	86.5736	83.3677
		257	1196.6	0	0	87.2051	81.3707	0	84.3946	74.4441	87.1658	83.6733	80.4674	81.9889	0	82.5361	0	84.1254	84.8844	83.5962	84.6939	84.2788	0	81.2723	0	84.7861	0	79.5836	0	79.7661	0	78.3854	83.5799	0	77.5335	0	0	83.4342	0	80.3904	0	81.0667	78.4893	82.046	83.804	88.3723	0	87.8761	84.5554
		258	1200.46	0	0	83.2408	84.4539	0	79.3183	82.6432	78.4676	88.8581	0	74.5926	0	87.4179	0	81.2248	81.8774	80.2868	86.0889	83.4501	0	82.9836	0	80.7717	0	80.41	0	83.0131	0	0	85.7596	0	81.6373	0	0	82.9149	81.8177	85.0985	0	73.431	0	78.5484	89.0511	79.8006	0	82.003	83.4409
		259	1204.32	0	0	89.1464	81.5506	0	80.6134	82.4616	0	85.361	82.5796	85.714	0	79.9665	0	86.5379	83.53	78.2829	79.8636	80.9636	0	84.6943	0	75.3903	0	82.2035	0	83.8836	0	79.6104	79.7253	0	83.791	0	0	80.4338	0	82.5153	0	79.8176	87.578	82.0641	82.377	86.5754	0	83.2313	79.4232
		260	1208.18	0	0	78.7039	84.1761	83.864	77.9543	77.8614	81.3682	80.8892	83.9473	81.6635	0	80.9425	0	81.9704	81.2946	82.1504	77.0961	77.9461	0	84.8077	0	77.0046	0	84.1202	0	84.2007	0	83.5692	82.2111	0	81.4839	0	0	87.1412	0	84.7924	0	82.4619	0	84.9054	81.9184	84.5144	0	88.1375	83.5378
		261	1212.04	0	0	82.0876	80.6929	0	81.2816	80.4636	81.8107	89.2301	85.8263	83.4952	0	81.3965	0	83.9461	83.8744	79.0298	85.1461	81.0527	0	79.1256	0	80.254	0	87.0443	0	86.4386	0	77.9197	81.7666	0	85.5036	0	0	85.7746	0	78.7548	0	82.9881	81.43	84.6266	85.1119	82.3995	0	84.5068	81.9507
		262	1215.9	0	0	78.7648	83.4954	0	81.7084	72.3714	0	83.5497	82.0026	81.8401	0	82.7945	0	81.6146	84.2865	80.1744	83.6254	83.0497	0	0	0	77.3488	0	85.0674	0	89.2247	0	75.0252	82.875	0	80.0694	0	0	86.2399	82.5935	80.4647	0	85.5668	84.4199	86.0266	88.9221	83.0099	0	91.5028	80.0616
		263	1219.76	0	0	81.1687	80.1877	0	84.99	79.1449	80.1012	87.4722	80.5837	82.7959	82.9742	81.2882	0	78.6333	77.8703	75.5661	81.1326	77.5755	0	85.9006	0	78.0484	79.3589	81.9436	80.0033	89.2475	0	84.2973	83.3412	0	80.0246	0	0	82.037	0	87.1889	0	84.1947	82.7324	83.8905	78.498	86.5022	0	84.1868	83.6502
		264	1223.62	0	0	84.8841	82.161	81.8929	79.8076	79.0491	82.4707	82.4775	80.9541	81.0289	0	81.6765	0	80.5355	79.5213	80.4279	82.2112	82.457	0	87.4889	0	77.1522	77.8932	88.2129	79.3092	86.1996	0	83.4725	78.4146	0	84.5278	0	0	85.4861	0	79.8138	0	80.5073	90.2038	81.2179	87.0886	78.0768	0	85.5043	83.0659
		265	1227.48	0	0	79.4753	84.1693	82.6942	80.7834	80.6122	86.8733	84.3163	81.7712	82.4826	79.7944	82.6002	0	86.0749	81.3068	76.3329	77.8178	79.8776	0	91.2629	0	85.2786	82.4816	82.6475	81.548	85.1317	0	80.9582	85.168	0	82.7913	0	0	79.6463	79.7448	83.1438	0	81.4626	79.6097	88.1887	86.1802	80.9281	0	84.3808	87.5879
		266	1231.34	0	0	85.087	82.405	0	81.5894	82.3637	78.8185	85.1834	82.0736	76.8296	83.389	81.1472	0	80.3029	84.0614	75.71	81.628	81.9521	0	0	0	83.304	85.1541	82.0585	82.2827	81.8461	0	84.8836	85.2111	0	81.9012	0	0	84.5932	0	85.5844	0	78.0089	83.7795	84.2211	86.2898	78.6335	0	84.7429	85.5581
		267	1235.2	0	0	83.4948	89.2649	75.9449	79.8488	83.7642	78.7836	85.2886	83.144	87.7523	78.8646	79.2408	0	73.6244	80.5411	84.7509	80.8723	81.719	0	0	0	82.8826	84.1991	84.6127	81.3381	83.4781	0	80.2324	79.5749	0	79.7704	0	0	82.479	0	80.6007	0	82.3538	84.3775	85.4537	87.8169	82.9748	0	85.2429	84.8013
		268	1239.06	0	0	87.0194	83.1518	78.649	78.2675	84.9934	76.2856	82.7563	81.61	81.7535	78.8707	88.0025	0	79.0457	77.6122	81.3957	79.1964	77.331	0	0	0	82.6034	81.2811	84.1546	82.8031	83.1586	0	80.9554	77.931	0	86.186	0	0	84.4411	0	81.682	0	81.7768	77.365	83.2116	88.2708	79.3386	77.7923	88.1052	83.4043
		269	1242.92	0	0	84.3989	85.1861	83.5304	80.8766	81.5886	79.0406	86.0211	84.1698	79.8551	85.1574	80.4025	0	84.3374	78.6926	77.2582	79.6177	80.9997	0	80.724	0	84.6466	79.0523	81.9883	82.662	79.7774	0	76.7804	87.9673	0	84.7896	0	0	85.1417	0	82.4591	0	81.8596	87.1374	83.3405	95.0563	80.6893	0	82.7406	89.1415
		270	1246.78	0	0	82.7608	81.1185	76.8272	86.7339	84.1446	78.8831	82.6531	80.7834	86.9832	78.4875	84.3535	0	83.2096	79.5525	77.5991	79.9886	90.5734	0	81.2147	0	78.4457	76.0942	80.1078	82.9851	82.5343	0	88.0136	84.1971	0	81.7272	0	0	81.8298	0	78.9682	0	79.7539	87.471	88.0082	91.0509	86.06	0	88.4801	85.9642
		271	1250.64	0	0	83.5124	88.1596	81.1618	82.2914	83.8685	81.2941	88.478	82.5238	76.7929	86.1853	83.6997	0	81.5151	79.7117	0	83.1127	86.199	0	84.8715	0	83.5288	77.3862	83.7525	88.8844	89.5583	0	80.3208	80.9897	0	82.2348	0	0	78.892	0	85.2925	0	82.6756	84.7747	82.2944	79.6961	84.4581	80.064	85.6878	87.348
		272	1254.5	0	0	87.5104	92.7577	80.9605	83.016	81.0039	81.9231	83.8483	82.5334	85.1919	82.358	82.2286	0	87.4958	84.3566	80.9804	82.4877	86.3773	0	82.3425	0	78.4369	85.9735	84.6497	83.0478	78.4807	0	84.4878	84.288	0	79.4119	0	0	83.3653	0	81.2674	0	81.3317	79.4899	86.1396	86.8992	79.8525	80.3925	91.1048	80.5421
		273	1258.36	0	0	85.8984	85.241	77.544	77.8506	0	81.6329	80.9141	83.3646	80.1622	81.7399	81.9488	0	80.8293	81.0151	75.4874	85.6769	85.2526	0	80.2852	0	82.8049	81.5756	87.0172	82.9276	85.7661	0	82.5503	83.1342	0	81.1458	0	0	85.8525	0	84.4289	0	77.9127	88.0852	80.2643	89.2955	82.0206	77.8869	87.1267	83.9657
		274	1262.22	0	0	81.0675	86.198	82.4631	79.7203	79.6987	85.758	81.9086	81.74	86.4487	82.5936	76.4849	0	77.5468	79.327	80.2109	81.2578	80.8677	0	77.4901	0	86.6966	82.5235	80.01	81.0324	87.7542	0	86.7563	78.7152	0	82.0712	0	0	80.7009	84.4756	85.1428	0	84.1213	81.7701	85.4828	88.8289	85.6432	0	82.4745	87.0721
		275	1266.08	0	0	85.1507	85.4964	81.6522	81.6652	79.9887	85.675	81.9269	85.4542	79.8287	82.9562	81.0046	0	79.7785	78.6141	80.2669	80.5921	82.3087	0	81.8197	0	80.1939	80.5327	78.8121	80.5995	84.2908	0	81.2422	84.2598	0	83.8194	0	0	84.3982	81.2326	88.7843	0	80.7795	78.6569	89.353	87.4089	86.317	84.3886	86.6845	86.3716
		276	1269.94	0	0	80.0926	85.5933	77.9242	83.8761	79.6369	83.2903	82.7078	78.6008	76.2083	79.8461	80.1833	0	79.2334	78.9929	75.6501	80.646	80.3998	0	79.4755	0	84.589	81.6114	82.8659	83.0371	86.8057	0	82.2328	80.7325	0	77.3945	0	0	84.876	78.7424	81.6098	0	80.065	82.8152	86.5902	92.33	86.9808	79.1103	86.2749	84.8005
		277	1273.8	0	0	81.0892	80.4378	81.8749	83.4101	82.6324	85.2349	86.4051	80.3228	80.3155	78.897	78.6676	0	81.9461	80.4527	75.9817	80.3442	85.4371	0	0	0	84.2678	80.0447	83.77	80.4944	90.6465	0	77.225	81.2725	0	76.4821	0	0	84.5093	80.1452	79.9535	0	86.9549	83.3217	78.8881	86.6167	80.8129	81.3808	82.784	80.5106
		278	1277.66	0	79.2915	78.7435	82.1986	85.3406	79.0723	79.1639	79.6393	88.2678	84.088	89.8033	82.0304	83.4093	0	78.2388	83.1059	80.3432	83.3022	87.3327	0	83.1108	0	80.531	78.3672	81.6696	83.1567	92.621	0	86.1633	89.2614	0	81.5269	0	0	81.1309	78.8889	72.9484	0	81.9516	82.5202	79.3029	94.151	76.7762	77.7592	84.0303	84.1947
		279	1281.52	0	0	81.0457	75.603	74.84	79.9122	77.1112	76.9591	88.3198	82.4587	81.6797	88.3363	84.8556	0	81.3898	72.8261	0	79.6977	82.1269	0	87.1084	0	81.7227	81.4109	83.209	84.9841	87.008	0	84.1304	82.3894	0	83.9923	0	0	83.0189	80.6732	82.581	0	80.105	88.2377	85.1201	86.4729	79.2806	76.5996	84.9438	88.7762
		280	1285.38	0	0	81.1607	84.2232	81.5999	79.4606	78.6807	87.9252	84.2017	82.1099	80.7016	80.2819	78.901	0	84.3352	79.2802	80.2185	78.0286	84.1858	0	85.4392	0	77.0402	82.928	80.3399	79.7131	80.9559	0	83.0637	81.5045	0	80.3352	0	0	81.4497	80.25	77.6756	0	84.6076	83.0165	85.8771	84.9234	79.3056	83.6842	89.5953	77.6966
		281	1289.24	0	0	85.6688	83.4195	77.7304	82.7967	85.1722	80.9056	81.3962	87.345	84.3061	83.3891	77.9116	0	80.8171	79.5537	81.6043	81.3176	79.3489	0	81.4523	0	81.3837	81.9888	85.8683	82.4544	78.9318	0	81.4378	80.8181	0	83.3683	0	0	85.182	78.6766	82.409	0	80.0785	82.4276	82.65	89.0172	77.9714	79.6807	86.297	81.5703
		282	1293.1	82.6773	81.4586	82.958	88.3547	82.4322	85.3968	77.1132	78.6605	81.7681	84.9425	82.4584	82.9451	86.6943	0	77.5867	77.3767	81.2202	77.6303	83.9848	0	80.3828	0	80.8209	86.8762	83.1828	80.8515	77.7521	0	88.1982	89.015	0	81.3194	0	0	78.7952	81.9693	79.8855	0	78.8365	78.8598	79.431	87.612	81.2966	76.2491	87.5866	80.7438
		283	1296.96	0	85.1104	79.7508	84.0381	83.3615	82.8296	77.6649	87.6042	85.2229	83.0902	78.9068	83.9448	78.3543	0	85.4418	79.6247	77.5789	83.6796	84.2996	0	77.9886	0	81.2807	79.9166	82.6332	88.0354	82.5646	0	83.1545	89.4998	0	78.1048	0	0	87.1519	80.8604	87.2384	0	82.6013	81.3983	88.3065	87.3283	76.5358	82.4844	88.0626	82.4627
		284	1300.82	0	0	77.7819	80.1375	82.6984	78.0573	82.4844	76.4492	87.6045	83.1154	79.08	84.4963	82.1733	0	84.0598	86.5263	80.7593	83.1872	83.4168	0	78.4266	0	88.3566	83.193	88.1896	80.0528	86.5605	0	86.2959	82.3995	85.0741	87.1811	0	0	81.98	83.0834	83.3773	0	77.7087	80.5718	84.1668	85.3277	79.469	81.192	84.1773	84.3849
		285	1304.68	81.2051	84.3696	83.0787	76.3147	81.1389	83.1219	83.8357	84.7655	84.3741	85.0258	79.1689	83.2531	81.5293	0	79.847	85.0464	73.5445	86.1502	94.0298	0	75.2702	0	84.5316	78.918	87.6845	83.825	87.0015	0	83.7366	85.2961	0	83.5922	0	0	84.6758	0	80.1073	0	87.3521	82.7329	84.7999	90.3539	80.2409	82.0928	87.4927	83.4224
		286	1308.54	77.7817	83.249	83.7018	79.8988	76.3174	77.8737	80.8223	77.7549	90.8593	82.3961	83.463	84.4708	84.8915	0	78.5145	81.4632	78.0118	77.0328	81.7073	0	78.2271	0	84.4678	82.759	82.9668	79.7335	86.8484	0	87.242	86.6888	81.0483	79.6138	0	0	86.6615	0	75.0512	0	83.7797	85.5615	80.7069	83.5179	86.6292	83.8157	89.2847	81.7682
		287	1312.4	80.9468	78.7524	82.5924	85.034	82.3127	82.4133	79.9092	80.5227	89.0132	84.1705	79.0726	75.2878	80.4798	0	84.124	82.5041	80.5947	82.8733	80.4749	0	77.7269	0	76.9156	82.5163	82.6702	79.824	86.1578	0	87.3576	84.5466	76.9862	78.5666	0	0	80.7681	0	85.747	0	79.8909	80.1964	82.302	91.377	82.4253	81.4427	89.7356	84.7581
		288	1316.26	77.2602	78.8328	85.992	79.9788	80.0682	79.4302	83.7559	86.8731	89.3939	85.0283	72.9821	83.8116	81.5171	0	77.0988	83.1288	75.2385	79.7012	79.963	0	75.9514	0	78.3776	85.5381	86.8362	73.8616	84.2426	0	79.6132	81.5835	79.1192	78.839	0	0	78.7228	80.7655	81.9918	0	81.9655	83.0432	85.648	92.2426	76.9006	81.9232	87.0612	82.2957
		289	1320.12	78.4015	81.7051	85.3063	82.6528	82.3513	86.0121	83.3937	86.4426	87.8214	85.5026	77.711	84.7692	80.3704	0	86.87	80.9493	80.637	84.5704	84.8204	0	82.5155	0	85.3347	82.8008	85.3689	82.8974	83.1199	0	89.3051	81.8342	79.1417	76.0722	0	0	82.7618	0	81.3455	0	79.1579	77.9033	85.9506	89.0775	84.8104	78.9046	82.9521	81.7388
		290	1323.98	79.9942	78.2634	86.0494	84.2986	83.2749	79.512	78.394	86.0806	84.0575	83.7693	86.242	83.4816	86.1161	0	84.1757	83.2373	85.8844	82.7471	80.8433	0	79.826	0	77.586	83.7969	82.07	81.4441	83.8037	0	80.3552	84.7766	82.6716	79.0205	0	0	89.1475	76.0695	77.4798	0	80.4103	84.4606	86.0813	87.3786	80.4766	87.189	80.3864	80.2248
		291	1327.84	79.5244	78.7388	85.5001	85.6216	79.7986	79.2293	80.9166	80.4797	82.5346	88.7824	84.8381	80.28	87.1441	0	77.047	82.9879	78.2882	79.3635	81.3652	0	80.3161	0	81.9212	81.4133	85.8573	80.2079	80.6426	0	84.9687	82.1729	79.4111	85.6997	0	0	89.5228	79.2079	79.3762	0	85.4807	81.2916	88.9594	87.1029	86.6925	79.7036	86.3818	79.8106
		292	1331.7	80.0172	79.0858	81.4033	84.6815	89.4578	77.1135	78.8827	83.388	85.7713	84.4126	83.4476	86.3865	87.1313	0	80.9103	81.5043	77.9734	79.51	88.0678	0	84.1243	0	87.6836	86.6571	81.5819	80.1112	80.4746	0	82.7107	83.1144	78.1149	78.547	0	0	88.3433	0	81.1275	0	81.4705	79.4012	87.0978	89.6748	79.5375	80.5454	88.7648	87.6025
		293	1335.56	74.6225	82.0911	85.6056	87.5532	81.7864	78.9243	82.4911	82.2321	85.4078	89.5365	77.8125	81.9693	84.7396	0	82.8283	82.2497	73.6989	81.8496	87.4933	0	85.0575	0	85.7206	80.3648	82.7255	78.5888	82.2321	0	82.8202	83.6214	78.3385	82.9561	0	0	84.3375	0	78.5758	0	79.4986	83.4854	78.3493	89.4335	79.8033	79.0412	84.5374	80.5975
		294	1339.42	76.8995	79.6835	84.2534	79.2604	81.6728	0	82.1489	80.5145	84.7525	84.5831	80.5211	82.5378	81.5264	81.9658	87.1245	82.3839	81.4862	80.2309	85.0561	0	0	0	81.7506	83.103	82.8476	80.3075	87.0775	0	83.1367	84.6801	84.6017	84.0972	0	0	80.6151	0	86.3222	0	82.7751	83.999	83.5617	89.5006	88.6084	83.2938	83.4806	85.3624
		295	1343.28	83.5379	80.4597	88.3913	86.0946	82.2147	0	78.0908	81.5256	82.2819	82.3044	82.0905	82.8798	81.0768	0	84.9651	80.2385	83.9027	81.1413	84.7689	0	0	0	84.5137	75.098	83.1843	82.1408	86.2356	0	85.2187	85.7073	81.383	78.1577	0	0	79.349	0	83.7542	0	80.0259	81.3245	80.8654	84.7452	85.2996	76.5137	82.6683	77.3353
		296	1347.14	80.3179	77.6471	88.0873	80.8507	81.8355	0	81.9056	80.2606	86.0428	78.5454	83.0365	84.1319	77.8994	77.798	82.4764	79.7717	79.9845	79.4305	79.4432	0	83.2626	0	82.2789	88.2759	84.8223	81.3669	83.3849	0	79.3006	81.2935	86.8421	83.2863	0	0	81.3133	0	80.8113	0	79.8484	80.5006	84.6746	91.3407	79.8801	81.0299	87.0104	81.7175
		297	1351	76.8672	75.1514	88.9489	80.3564	83.7286	81.5793	82.7948	84.2016	86.6009	79.7765	80.9757	81.3542	83.927	84.2681	81.8953	79.2047	81.4123	79.6695	83.2705	0	82.4433	0	79.5958	79.2443	90.6928	76.6021	86.6728	0	82.7148	83.4688	81.0852	79.8329	0	0	83.7536	0	78.6646	0	85.5738	81.5649	84.0674	91.6693	85.9155	77.6669	83.2995	78.1141
		298	1354.86	77.8771	79.3756	87.4124	86.965	79.9213	0	77.7508	81.0724	83.2055	82.609	80.4456	88.772	83.1575	80.3497	77.5912	83.8449	79.2836	82.9474	79.49	0	80.8462	0	80.2277	81.3177	93.8701	78.5404	88.0844	0	80.1896	85.9051	82.6526	77.746	0	0	83.2362	76.5416	82.1879	0	85.6961	84.351	83.3259	89.2002	83.6557	80.2295	85.7484	83.7832
		299	1358.72	81.8324	80.6188	85.2921	83.4799	84.5402	0	76.0338	80.6028	88.3762	87.4614	87.1162	86.9906	82.8876	84.053	82.1381	78.3672	82.8819	83.8022	83.9604	0	77.0779	0	79.7994	78.6926	80.7092	80.538	81.7254	0	83.9107	82.634	82.7049	81.6892	0	0	83.5715	85.5566	83.8224	0	77.836	79.3188	83.0564	84.5136	76.5745	83.7684	82.8512	86.2848
		300	1362.58	80.3891	78.994	87.1219	82.3211	85.7307	0	80.6056	81.5801	83.4252	80.7719	84.3288	82.9213	86.4808	84.9661	77.3857	83.11	80.861	77.9462	82.6035	0	76.7976	0	79.6252	77.9756	79.7428	82.9207	86.7174	0	82.3469	82.9393	79.6059	83.1312	0	0	82.0963	0	86.3999	0	78.3647	86.1246	84.8537	86.6786	79.3813	87.5418	92.1643	86.3384
		301	1366.44	81.6044	77.8786	87.5672	86.9862	81.535	0	80.621	81.4631	85.9748	90.3353	76.2803	86.1468	83.8799	0	79.3625	85.952	82.0229	76.7454	78.1848	0	78.9136	0	90.3225	74.4755	79.0356	84.5805	84.385	0	82.9142	86.4776	78.8902	75.8381	0	0	81.1385	80.9408	83.0264	0	81.5957	77.2327	89.0944	85.7667	82.0714	85.5894	84.3975	85.5623
		302	1370.3	80.7223	77.6334	88.8355	81.7562	80.4206	0	73.4851	78.7414	88.6924	82.7281	80.2022	84.9482	80.2591	80.4196	83.8966	82.6486	82.7647	76.8077	83.0171	0	82.3725	0	83.2585	81.0085	85.0413	85.774	88.813	0	85.2422	86.8184	78.8888	78.8674	0	0	80.5385	78.8911	83.2318	0	86.0564	81.0943	84.9619	87.5749	82.9732	81.5212	81.5951	84.0217
		303	1374.16	80.2166	76.985	79.8373	85.8908	78.0957	0	72.8426	79.1877	84.0784	81.1406	81.593	80.4405	81.4007	82.8302	81.5399	79.857	80.6462	81.2632	75.6055	0	81.4304	0	84.1628	84.4944	85.8855	84.5754	84.8044	0	84.6194	84.5773	82.1746	79.443	0	0	78.8609	0	78.1164	0	81.2072	82.2606	84.55	86.8145	80.6928	83.3524	79.1762	83.5348
		304	1378.02	78.1448	81.6842	83.44	80.1383	85.8276	0	80.1126	81.2352	85.2278	81.4028	76.5119	80.3943	82.2681	83.4075	83.0545	78.8934	78.5574	83.2121	84.6024	0	80.0082	0	84.8658	82.0829	80.8852	85.0576	84.4393	0	84.926	84.526	78.2988	83.3645	0	0	82.8727	82.2077	87.2863	0	84.1963	77.1937	82.2961	86.4703	85.6697	77.9773	82.5317	84.35
		305	1381.88	81.3835	80.6353	85.8566	88.7595	76.9349	0	76.6314	80.2178	83.0519	84.0937	80.6035	82.4263	83.2871	0	81.7071	85.3986	83.9749	79.9399	79.7585	0	80.7229	0	82.8655	77.5838	84.8288	83.1936	80.6001	0	82.2578	84.1691	82.0044	83.0068	0	0	83.6865	0	77.8552	0	82.5168	82.2341	81.5882	79.7812	85.0891	79.1141	85.1228	83.6714
		306	1385.74	75.5081	82.049	86.1985	83.5368	79.4945	0	79.4585	79.6665	91.7777	76.5843	81.5291	79.0342	79.2354	79.7282	82.4856	81.193	77.9481	79.7185	77.9203	0	78.3005	0	87.8577	79.0047	80.6938	78.8696	80.5862	0	86.0931	83.3368	83.6757	83.1493	0	0	83.7358	78.6421	86.0402	0	81.126	82.5899	91.2965	90.5183	83.4937	81.1033	82.2129	80.5651
		307	1389.6	81.5374	84.3353	86.1598	84.9067	76.8356	0	73.9464	81.4668	87.3356	83.8046	85.7487	81.4625	77.2743	76.0816	84.4101	83.8514	81.568	83.5177	87.9983	0	80.1386	0	90.8937	76.7158	85.912	83.7666	90.0798	0	85.9209	87.7763	84.2509	79.6616	0	0	79.0705	80.7116	79.8986	0	81.8993	87.6748	94.4194	84.7826	80.0662	88.0546	81.4013	84.7926
		308	1393.46	82.5583	82.6248	80.778	81.4792	76.6763	0	82.6455	79.9521	86.9918	82.6417	88.7856	84.3505	81.7557	82.5642	78.7337	87.1278	78.1206	79.1417	85.8167	0	80.2561	0	84.5053	84.5162	82.8365	82.5101	84.4265	0	88.1399	82.7614	78.1504	83.1753	0	0	89.0071	79.1065	85.1183	0	82.8974	88.5246	90.1128	82.6853	85.4583	84.8953	84.6763	79.4992
		309	1397.32	81.5782	78.501	84.7914	86.5796	81.405	0	76.7961	77.936	88.9173	79.962	80.6438	85.2563	85.4895	85.6286	76.6838	87.2102	82.9483	82.3497	78.8484	0	77.5767	0	79.9237	87.255	85.3542	79.2136	84.8271	0	85.0887	81.3215	84.7397	85.4023	0	0	81.231	77.9228	80.0265	0	82.7103	79.9458	87.9811	84.3228	79.3262	83.59	87.4448	78.2576
		310	1401.18	80.9072	77.6775	84.6007	80.1987	82.3715	0	81.8734	79.2334	83.0718	84.4383	87.4236	82.8883	84.5015	87.7512	83.9761	83.4437	79.4269	80.3043	85.6403	0	77.4382	0	82.8645	80.7062	83.0309	78.9005	82.5881	0	82.3471	84.9462	87.8982	81.4343	0	0	78.5233	78.1233	82.9026	0	79.4435	81.3107	85.509	93.1883	78.0774	81.3875	85.9845	83.1448
		311	1405.04	78.7564	80.1425	81.912	82.6853	82.2949	0	76.2486	81.5699	89.5682	81.2182	78.2216	79.3893	83.6386	85.0468	80.3548	80.2458	79.3478	74.2994	79.8061	0	78.9978	0	81.8052	78.6788	83.0692	83.9419	89.5114	0	88.4437	84.2539	84.9666	83.7209	0	0	82.6651	80.3171	85.6834	0	75.3132	83.1978	84.27	90.7036	84.6854	83.0587	92.0282	79.6427
		312	1408.9	84.9657	76.5509	88.6268	100.208	86.0617	0	76.4967	81.1762	87.9346	83.8239	84.2459	80.2972	83.7174	0	83.2192	84.1146	79.399	85.6024	81.242	0	79.4145	0	83.2937	84.2686	81.7084	76.87	81.9962	0	86.7142	81.9514	84.0308	87.0006	0	0	81.9238	80.8182	84.3491	0	85.1242	81.7496	80.2741	88.4864	85.5411	79.5761	83.368	84.3167
		313	1412.76	81.4868	83.6633	80.4714	87.5862	81.016	0	75.6202	80.9026	93.4995	83.3058	83.7299	81.4664	85.5101	80.6003	77.1526	81.9152	82.8372	80.7152	81.6245	0	80.9737	0	79.8183	83.9635	79.2557	80.9225	87.7346	0	85.0292	76.0592	82.0878	83.3271	0	0	79.2434	80.8508	84.0774	0	81.1751	80.1533	85.0814	90.6337	80.8607	86.0085	85.9675	82.0477
		314	1416.62	82.4756	78.5525	86.4257	85.5234	82.8884	0	84.5123	84.1218	85.0668	83.0758	80.6138	81.3963	83.9761	78.6075	81.5609	87.3586	82.8724	79.5462	82.094	0	79.6719	0	76.9593	81.5171	83.5418	80.2314	87.4728	0	84.7171	86.0303	81.9731	79.3852	0	0	82.8464	0	83.87	0	82.463	77.0079	88.9385	91.7902	86.8971	83.1913	81.576	87.2609
		315	1420.48	74.9234	74.8226	81.3507	80.8906	85.4907	0	79.8067	85.3082	89.3055	84.2312	82.4107	82.1741	80.7927	78.5771	82.8615	86.7115	77.9584	86.6204	85.2987	0	75.5882	0	87.7026	83.629	77.9326	85.6984	87.9918	0	88.0751	83.4469	85.1884	82.3368	0	0	78.4492	86.4538	80.2807	0	81.7134	84.5216	81.6682	86.3067	0	80.5445	86.9912	82.8347
		316	1424.34	78.8074	80.1014	86.7536	82.8155	79.3776	0	81.5545	80.3848	101.995	83.9309	86.4449	82.842	79.0403	86.9053	82.2889	81.6034	78.7969	84.1283	85.9937	0	78.7531	0	87.0942	81.7836	85.5678	79.5945	81.8388	0	89.4596	88.2048	82.7961	82.6532	0	0	84.7208	78.4033	86.1354	0	82.984	81.6301	80.3819	82.4316	0	81.6911	88.4603	87.4309
		317	1428.2	80.6335	83.4307	88.879	83.2179	74.5734	0	0	79.7799	86.6257	92.2881	84.8049	78.203	81.6803	86.705	79.0991	81.8981	80.0985	81.1914	81.7344	0	83.1652	0	84.7926	82.4159	81.3876	82.1613	87.7695	0	80.9973	82.7348	84.0487	80.5014	0	0	80.9279	82.9535	80.9743	0	79.4507	82.6556	83.9034	92.5716	0	81.5326	80.111	80.9023
		318	1432.06	80.4791	81.1432	79.1468	78.8098	77.9479	0	76.0448	83.8931	92.4151	80.0168	84.1487	80.2558	78.9667	82.2324	75.7184	86.0525	77.7196	80.9647	83.3479	0	84.168	0	82.7625	86.5938	77.4469	79.943	84.4847	0	85.9691	83.5846	84.168	81.691	0	0	82.2693	79.6939	83.0201	0	81.0693	79.6826	84.454	90.7216	88.0657	75.5167	87.827	78.9851
		319	1435.92	78.3203	83.0395	89.2688	83.9444	81.6621	0	78.3123	82.912	82.9176	85.2165	89.6809	78.8221	81.0553	84.2243	85.087	88.6257	82.0551	80.7001	88.0887	0	83.5945	0	83.7082	78.4287	80.9262	78.5071	83.174	0	79.3536	90.1182	84.7712	79.2825	0	0	85.0189	73.02	79.1634	0	82.6422	81.453	85.6066	92.279	89.7001	83.0402	87.3942	89.7215
		320	1439.78	79.1341	82.7213	86.1176	81.9208	81.2342	0	79.0443	83.5741	102.38	81.2279	82.1784	80.7816	80.0758	0	80.1204	83.4346	79.2028	82.4414	85.2286	0	80.1512	0	85.8468	86.7137	80.2184	81.5609	86.227	0	83.438	86.9788	86.1852	82.7173	0	0	82.8053	84.8397	81.9407	0	78.6865	85.9518	89.4898	87.931	82.3315	80.1254	83.5108	81.8133
		321	1443.64	83.5531	78.6322	80.7222	86.6884	80.5423	0	0	79.2091	82.5431	80.8409	87.3258	76.9219	88.147	80.8461	83.7873	83.5726	82.3366	82.2998	80.4575	0	82.9445	0	85.4676	81.2352	79.8998	82.2064	91.5744	0	86.9803	84.1462	82.8775	82.3472	0	0	84.9334	81.7353	77.8433	0	80.0126	82.5853	83.4389	85.9612	0	82.423	80.2404	83.4704
		322	1447.5	83.8586	81.2354	83.7747	89.2401	83.3334	0	0	82.6887	86.62	83.3503	82.2725	85.8872	82.4192	0	80.492	82.7012	83.8493	89.7352	83.2776	0	81.5457	0	77.2447	81.1497	87.2021	77.077	84.9475	84.8555	79.8896	83.7657	81.1398	84.6365	0	0	81.7768	84.7333	80.7747	0	79.7381	83.2856	86.6074	82.3078	0	78.0854	85.156	83.3518
		323	1451.36	77.6852	86.0553	88.3269	88.6197	78.2549	0	0	80.2603	86.3877	81.1589	84.1836	82.4313	80.3339	79.6569	86.5434	82.6379	84.2143	86.563	85.2816	0	80.3318	0	81.541	81.4316	80.2102	82.2504	81.2771	0	87.0996	84.9702	85.8298	80.1145	0	0	83.0539	83.8317	82.482	0	82.112	81.0474	84.8447	88.829	85.3924	79.0009	81.7344	81.9447
		324	1455.22	85.2755	85.2479	81.2013	87.2941	81.9482	0	81.4763	85.9748	87.5409	83.943	79.4656	78.5768	83.2904	0	77.9764	81.2603	81.2655	83.5165	80.8609	79.5237	78.1226	0	85.2656	85.4252	78.1538	79.5324	83.6023	0	90.4574	86.8306	84.4823	81.2857	0	0	0	78.5602	81.7154	0	84.3498	80.7739	82.017	87.7845	0	82.2303	82.8081	84.1957
		325	1459.08	83.0266	79.1932	82.0215	85.3537	82.2863	0	74.6682	79.5127	85.746	82.4457	84.5945	85.2387	86.4585	0	76.4502	78.2981	80.3636	87.3034	82.8754	0	81.4092	0	82.4476	81.3048	76.427	79.555	92.6717	0	87.9973	83.162	80.8445	81.9711	0	0	0	81.9968	83.5651	0	84.4497	79.777	87.8497	88.8725	82.271	84.4169	87.2182	88.7932
		326	1462.94	83.2672	84.032	80.8955	87.1204	78.2187	0	0	72.1413	84.4631	79.9049	86.211	82.355	81.8966	86.2079	83.2175	80.425	79.7434	83.3532	86.5094	85.813	76.4166	0	81.6653	77.0911	77.5629	82.1855	87.2321	0	88.5992	82.3358	78.2766	79.6208	0	0	0	77.5106	81.0393	0	82.8201	82.4646	88.5077	90.2985	0	82.6864	85.1948	83.6238
		327	1466.8	82.9481	82.8209	85.5149	86.8356	83.9195	0	0	83.7646	88.4685	78.2902	80.2888	79.589	79.1382	0	77.1231	80.2754	78.3027	78.3623	86.8985	78.3289	80.0245	0	80.3902	79.7499	80.9421	82.4284	86.1228	0	86.9709	86.1674	82.748	81.5005	0	0	0	80.8841	86.2508	0	86.4975	78.476	89.7946	86.7053	0	85.5811	86.3129	80.298
		328	1470.66	77.6159	79.377	84.523	88.4467	79.515	0	78.4853	80.3829	83.1798	80.5151	79.8931	82.4791	80.5098	81.9354	82.275	83.0924	79.436	82.6852	80.2815	78.0169	77.2292	0	81.8263	81.0486	79.3421	82.6285	81.1675	0	85.9171	83.7767	83.7032	82.7974	0	0	0	78.2609	82.9902	0	78.9445	80.2573	85.1794	86.1881	81.7274	84.6615	85.141	82.6466
		329	1474.52	74.6362	80.1692	83.5375	88.9885	86.3823	0	78.8908	81.8135	85.8128	80.0841	86.0775	77.1785	77.4282	81.6585	78.5982	84.1717	80.8905	77.6573	84.1349	80.1275	77.0462	0	80.2601	82.841	82.2435	88.8883	79.8328	0	0	90.3169	82.6453	82.9822	0	0	0	80.6905	111.306	0	78.8882	85.6237	86.3748	92.7336	84.0133	85.2835	93.8221	82.9484
		330	1478.38	84.4484	78.1389	84.5093	82.9367	80.6602	0	83.6983	85.0226	83.393	85.942	77.3537	84.2715	87.4	0	78.3878	85.6349	83.1182	87.6127	87.4178	78.7223	78.6821	0	80.9387	81.1616	80.5833	80.1477	85.4714	0	78.8011	86.6348	85.0853	81.531	0	0	0	85.2528	83.0117	0	80.2316	83.1343	94.3002	81.4596	87.334	81.4126	84.8011	83.8789
		331	1482.24	79.8962	78.828	83.2552	86.1174	80.0845	75.305	0	82.1427	86.8687	80.6153	83.6703	81.2064	80.3284	77.8019	85.9078	80.5384	79.1201	84.5806	88.9579	80.4211	76.7712	0	82.9315	77.8645	83.8008	87.2033	80.2604	0	85.8984	81.5356	81.1739	77.6556	0	0	0	83.6577	86.9425	0	77.62	82.365	85.5294	91.3451	87.1279	78.1937	88.1999	82.2345
		332	1486.1	87.571	76.7259	85.6023	81.5467	83.9844	82.2097	80.8517	80.8193	86.2526	80.5671	77.089	81.5047	87.2701	78.2566	82.3453	82.5873	85.0241	87.3588	77.5247	79.7742	80.7268	0	84.7374	81.626	83.2205	81.0895	87.3662	0	79.9689	82.5057	78.3845	81.4187	0	0	0	84.1351	77.3708	0	84.2022	78.7391	78.2068	84.8592	0	77.0888	85.8031	80.885
		333	1489.96	83.6482	82.8995	83.7899	82.2136	83.0099	80.6338	80.3203	79.734	86.287	85.2391	78.5876	80.3978	83.205	0	83.2246	81.1444	81.5299	77.3872	78.7992	80.9275	80.1998	0	84.0336	76.1018	84.6572	84.3035	87.4754	0	85.5798	80.8218	82.1442	87.8824	0	0	0	79.7631	82.4703	0	84.3004	78.5041	90.0655	86.2498	84.7253	82.4495	88.7246	83.1062
		334	1493.82	91.0245	82.0297	81.8415	79.5272	80.0973	81.5789	79.9779	81.0653	81.214	79.0137	89.5997	83.0989	77.3174	80.3511	82.6906	83.4818	80.984	78.235	86.6726	81.3362	85.3218	0	85.2149	83.9563	85.2884	82.4899	82.4287	0	83.2155	81.4173	84.0992	83.0377	0	0	0	84.8368	79.1923	0	84.6673	79.0023	93.2414	88.9386	0	78.882	94.3263	85.2818
		335	1497.68	81.9268	85.2586	87.7072	83.9757	82.3443	75.0732	79.0736	79.874	86.95	82.8185	80.5434	79.9446	76.8951	83.2721	82.2042	78.3548	81.0793	83.3673	85.2668	84.8985	78.7983	0	79.28	75.1163	80.4879	81.658	86.7134	0	87.2778	84.05	79.8055	77.4854	0	0	0	83.6539	80.5846	0	83.1861	92.314	83.3437	84.3707	0	84.1407	87.1239	90.3193
		336	1501.54	81.632	80.1315	84.8908	85.8511	83.6137	81.1636	81.6319	83.3865	89.6506	81.1369	78.0681	76.8322	85.7377	80.5044	83.0251	79.1685	82.6303	75.9139	83.7885	77.5484	78.447	0	92.3726	82.8852	87.4287	80.5121	82.5473	0	79.7245	86.9366	81.2349	85.279	0	0	0	82.7098	77.7131	0	84.8695	77.2573	86.5902	89.385	90.7524	80.9765	88.1457	81.4883
		337	1505.4	82.5541	82.378	84.3539	81.8758	78.0443	79.4321	83.5784	77.6584	82.7223	80.331	79.6482	85.0914	82.1941	81.4932	83.8799	81.8621	84.4166	80.1329	76.9335	77.253	79.2215	0	77.8114	80.1662	82.66	80.679	78.5414	0	78.7501	87.4542	83.6424	89.2391	0	0	0	79.8499	84.8546	0	82.5802	79.7978	86.8574	91.8352	0	79.6364	90.0815	85.096
		338	1509.26	83.1815	82.5311	85.4683	82.4333	81.7987	80.5054	81.2508	88.9211	91.5998	82.1455	80.6575	86.1493	83.5553	83.4892	79.9694	77.5327	79.9476	80.1311	86.8902	75.9181	77.062	0	79.8487	77.4499	85.2367	80.59	0	0	80.929	87.1847	83.1372	84.1456	0	0	0	79.6498	79.561	0	78.2047	75.8921	85.8872	83.464	0	78.5859	84.9032	84.6943
		339	1513.12	80.2708	79.729	84.9252	88.1681	84.8522	80.9015	83.7913	83.442	88.6482	79.8451	78.761	78.8608	79.3193	81.9689	78.5706	79.3517	78.6632	81.1144	82.3667	78.3466	80.1101	0	78.8713	79.9212	85.2526	82.693	80.5462	0	82.4036	84.7369	84.0969	86.0237	0	0	0	78.0731	88.1016	0	87.888	81.3941	90.7002	91.4638	0	76.2563	84.4501	80.7724
		340	1516.98	84.6779	85.7863	84.451	88.0185	90.9833	85.5652	80.2345	82.4208	88.9459	84.2902	85.6254	81.1718	83.4698	0	80.2307	80.2475	82.8997	82.8371	80.6037	84.456	79.5107	0	84.8677	79.7059	87.3771	87.2123	88.1993	0	87.5275	87.62	86.4828	77.3636	0	0	79.4946	82.4412	80.1387	0	83.966	80.8713	88.8605	85.5789	91.4752	77.0633	82.8366	85.1638
		341	1520.84	78.2516	79.9321	80.181	85.5206	83.5369	80.2645	72.7297	78.5464	88.3489	80.5674	77.8438	85.6922	82.0766	81.9692	81.1769	82.1383	79.4007	79.0208	78.6819	80.9657	81.383	0	80.0962	86.0459	84.1087	82.1681	82.9062	0	81.8039	82.5243	82.4296	81.821	0	0	0	78.6329	81.9875	0	81.7116	83.6909	85.4383	89.6588	0	81.6566	89.3329	80.1827
		342	1524.7	79.0832	78.4955	84.8085	79.0778	85.2422	86.3029	83.0822	81.8806	82.505	85.4972	79.0896	80.1265	81.7023	83.2788	80.0097	84.041	80.113	82.4098	84.1916	85.2901	77.9078	0	81.1337	79.2941	80.219	83.2365	80.238	0	83.6236	85.2318	85.6334	86.2417	0	0	0	81.4736	88.1466	0	83.489	79.6339	86.2965	90.308	0	81.6754	87.6735	85.5461
		343	1528.56	75.8846	84.5825	78.7997	80.6819	81.0538	84.06	80.2638	81.1312	90.068	84.8174	89.0265	80.3309	83.95	78.6395	85.7064	81.9943	81.3739	79.5481	80.5483	76.5922	81.1917	0	83.861	90.433	85.3514	80.9373	86.0397	0	77.9895	84.9978	84.0353	82.5099	0	0	0	87.4584	88.0644	0	81.5356	78.4466	92.1163	89.1951	0	81.0933	88.8932	80.095
		344	1532.42	85.466	77.8545	83.5469	84.5357	77.6429	83.3942	79.5272	81.8735	86.9267	85.0434	80.4935	85.4806	85.6808	81.539	78.6113	83.5977	79.3941	82.367	80.263	82.8398	83.1629	0	79.6469	81.584	86.8197	73.9528	78.8669	0	83.7008	85.8486	83.8077	81.8001	0	0	0	82.6605	81.8734	0	81.5978	79.9615	93.2267	88.2032	0	80.5717	86.6608	79.3414
		345	1536.28	77.9917	85.629	82.8401	77.3158	84.3971	83.6299	75.2284	76.2969	87.6897	86.0376	71.1935	88.4242	80.6191	82.8959	82.1606	82.1963	75.505	82.0821	82.6451	86.3464	83.3593	0	87.9576	86.3558	84.8531	82.6478	80.9655	0	90.6415	87.3713	86.8531	81.6434	0	0	0	76.6986	83.561	0	83.6607	87.2186	91.4498	85.7514	0	86.3707	88.3408	81.6409
		346	1540.14	81.9791	89.0167	84.0768	84.8437	90.8671	82.5228	0	79.476	82.9484	89.3889	85.9833	79.2487	86.7558	78.3441	0	82.521	79.7435	83.7883	80.5522	84.0785	84.5444	0	90.1192	80.1042	90.7445	0	78.8	0	89.2077	88.3922	82.1104	82.3223	0	0	0	80.9146	80.4757	0	73.4343	83.7938	85.5307	85.4881	0	79.556	88.446	79.663
		347	1544	79.9563	85.7706	84.5747	87.5737	74.7196	77.1402	77.3732	78.8494	82.5291	86.1294	79.1486	84.1888	88.6991	82.6419	78.3589	80.4007	79.5697	87.7213	83.5254	79.5241	86.5953	0	87.9674	82.6448	83.6448	75.8027	87.9327	0	82.3968	84.1468	84.4286	80.7183	0	0	0	81.2823	84.8167	0	75.5333	83.6736	85.1999	82.6198	0	84.258	87.4231	84.3962
		348	1547.86	81.5042	82.3077	87.7976	82.2451	80.9972	78.9863	76.7592	79.7627	91.7684	82.9067	78.5758	84.299	86.8458	76.3996	84.4604	82.966	82.5646	79.5601	82.9154	81.2688	83.9993	0	82.2075	85.3787	94.0753	84.1097	78.1493	0	84.249	91.4404	88.3985	80.0999	0	0	0	87.2849	80.4162	0	80.742	78.8979	89.6911	90.4618	81.9475	79.8232	89.327	84.366
		349	1551.72	82.2226	76.8932	84.1289	84.0542	82.2425	77.6479	0	78.72	85.67	90.4845	86.3944	86.2899	79.1415	80.4842	79.6306	83.4467	80.0682	89.7952	81.5892	78.9415	74.8017	0	84.7406	82.0092	89.6558	79.1901	82.0575	0	82.4852	89.0618	81.907	84.3207	0	0	82.4866	76.7601	83.525	0	79.9376	77.7796	84.9933	81.9175	83.9133	83.2369	84.562	88.0672
		350	1555.58	80.4685	80.3571	76.6506	87.36	88.206	80.8252	78.9169	81.3735	84.4433	87.6687	82.9191	82.7932	84.6985	80.7915	78.8676	82.4485	80.9517	83.9347	83.615	81.3748	81.1021	0	79.9826	81.4076	84.6958	78.3047	84.3041	0	83.6537	89.2712	86.1966	75.6474	0	0	0	82.2053	85.1673	0	80.3026	82.8226	83.3288	95.5758	82.5024	81.4544	99.6128	84.2111
		351	1559.44	84.007	78.6975	86.507	83.1787	79.1184	82.1691	85.448	80.7786	86.0119	86.0656	85.374	77.05	87.1338	82.3057	79.944	82.3642	78.3173	84.8798	79.4103	81.0782	77.6958	0	85.491	81.7376	90.2476	0	82.1051	0	88.2859	85.8081	80.7102	83.8243	0	0	0	80.5251	81.5025	0	83.9731	81.4467	89.7045	86.742	83.5706	79.6112	86.869	84.3077
		352	1563.3	91.1146	73.2837	79.6291	79.4473	77.206	84.002	0	76.1003	88.458	87.8777	82.3971	80.1209	75.5127	76.9124	85.4108	80.5487	86.9914	80.912	86.6413	83.3723	81.8641	0	82.8139	80.7719	91.6233	81.3938	82.681	0	87.2936	78.9649	71.3775	82.1421	0	0	0	74.9391	86.6866	0	82.9681	82.8029	82.9044	89.6313	0	77.1632	82.9144	0
		353	1567.16	82.9574	81.3343	84.4874	81.3879	79.9308	84.5186	81.1757	84.8492	91.4271	85.6618	83.5444	83.213	76.8801	75.9414	81.856	81.0821	75.9408	85.9274	82.0802	76.9501	81.5585	0	82.2029	84.2539	84.3161	83.1828	80.4671	0	77.9559	83.648	78.6992	78.5559	0	0	85.9164	80.6142	85.3205	0	80.5122	79.9181	90.3181	82.9802	83.283	81.9069	87.5432	83.908
		354	1571.02	75.2557	78.7146	80.828	84.7059	81.5351	81.8618	79.069	82.4922	84.2443	83.2498	81.8757	85.2024	82.3514	83.9256	76.5056	78.8221	80.5823	81.654	81.1731	79.3808	84.7743	0	81.7694	75.3066	86.5655	87.5723	87.306	0	88.992	80.3613	82.0717	81.2898	0	0	0	79.4833	86.5456	0	80.5184	79.501	82.2402	83.6687	79.0819	80.9525	85.696	83.4022
		355	1574.88	80.1559	82.0733	78.0601	85.954	78.721	83.301	75.9986	84.7516	91.9823	86.2806	76.7343	79.9937	88.0676	81.1429	0	0	75.2439	84.2777	84.9455	78.4462	82.3129	0	84.4831	84.1065	89.22	76.7333	84.6499	0	89.2663	84.3436	81.1593	80.3023	0	0	87.9974	78.6467	86.2766	0	80.0643	82.3989	85.2832	84.3403	80.0823	77.2627	89.6828	80.8115
		356	1578.74	83.4297	82.3988	82.0357	84.0469	85.1505	81.6699	85.1012	81.4357	90.5286	85.4423	85.7813	87.1115	84.4064	77.6873	84.8917	84.5224	78.5775	74.8488	84.0271	78.2605	82.7049	0	87.439	77.5797	86.1445	84.9557	81.1715	0	88.0172	82.3477	85.5351	79.0488	0	0	81.9011	90.2635	81.0516	0	81.9276	80.4766	89.7401	90.3246	85.7206	78.8249	85.786	80.2047
		357	1582.6	85.1084	0	79.6818	85.485	77.5469	83.4444	77.4946	84.1799	90.0202	82.4598	81.9268	79.3935	85.0352	78.5786	76.502	83.1038	82.0472	82.9315	81.9037	78.1977	82.7091	0	81.4917	82.7509	84.9515	86.2125	81.4367	0	88.8332	87.583	75.7416	80.0765	0	0	86.6551	80.9871	84.6138	0	83.4018	81.8346	86.4193	81.7664	92.0256	84.5766	82.0099	83.7969
		358	1586.46	86.4472	81.365	87.868	84.5343	83.7325	85.6981	75.4859	84.5678	85.926	83.7695	81.6961	83.3848	82.9364	77.9669	78.8436	84.5624	77.2107	83.2432	82.6211	77.3423	82.1161	0	85.4157	87.0319	90.6786	84.277	83.5733	0	87.3376	86.4138	84.9375	77.9053	0	0	83.5679	81.7996	80.4351	0	82.6576	79.5802	88.7511	86.3586	85.7964	83.7626	82.5891	79.2332
		359	1590.32	83.578	79.6305	82.681	83.4107	83.4467	78.9001	77.8868	78.1443	83.937	83.1308	80.1147	87.6849	86.8595	80.1187	81.6793	82.6688	82.8249	90.3234	80.4896	87.0289	80.8778	0	85.7809	83.1504	84.9211	79.1774	81.07	0	86.9544	85.7232	78.3517	80.3429	0	0	82.33	85.6705	83.5856	0	80.9198	80.9986	84.766	85.5661	80.0096	84.4896	83.3832	80.8348
		360	1594.18	85.0501	77.673	80.7796	82.2119	83.3662	84.2439	81.8984	78.5129	79.6842	84.3213	76.8983	83.2415	90.8967	84.6186	79.391	85.0381	83.0679	83.3128	81.9594	78.9967	82.0262	0	83.1135	82.6327	90.0073	88.5633	77.4667	0	84.4982	83.8505	80.6564	84.9127	0	0	80.9786	81.7403	84.7861	0	80.5146	81.2905	90.6032	83.8494	80.9116	82.4105	82.5801	75.215
		361	1598.04	84.3234	79.607	83.1591	86.2394	84.6647	85.6276	0	85.5922	86.2265	83.1267	82.4537	81.1761	89.9046	80.3998	0	81.5284	81.1235	87.1172	81.346	78.96	82.0084	0	85.8614	86.0834	88.5248	87.2594	76.3644	0	91.7846	82.3497	79.2616	77.2276	0	0	83.1575	80.8238	80.7176	0	84.2355	84.4603	84.7809	92.2418	83.2262	85.0163	79.8813	81.2069
		362	1601.9	82.1477	77.3234	88.9776	83.5271	84.6629	81.9629	76.0626	80.1151	87.3978	87.3194	81.8064	83.7689	89.557	79.753	78.0196	86.0182	77.3796	85.3458	81.2055	79.811	110.08	0	83.0632	88.2677	82.264	80.0775	86.8731	0	77.8765	86.848	79.6768	81.7845	0	0	86.7235	80.7816	86.1926	0	79.8139	82.0391	81.0717	81.4413	81.4307	83.1157	83.5597	82.0455
		363	1605.76	81.114	80.4286	80.1676	82.7906	78.8519	84.1011	75.2216	84.1221	85.2149	83.2431	80.3901	82.3179	77.032	76.356	84.3947	83.2477	84.9069	80.4884	82.52	81.4733	78.6648	0	87.2805	86.78	83.7939	90.0445	83.9025	0	86.297	83.9403	82.0608	84.7078	0	0	87.3101	85.8945	86.1009	0	83.5862	82.1561	87.3342	83.0489	80.5377	80.1232	83.0576	82.587
		364	1609.62	80.9683	79.9562	80.1093	85.0019	77.6358	84.4078	79.1426	79.362	90.5491	87.0317	81.8729	84.8568	84.8221	80.4919	76.3952	83.6939	83.3162	78.1118	77.0741	77.3908	76.7379	0	78.8244	85.585	84.5727	84.5492	83.4549	0	86.7767	83.4562	83.6673	79.672	0	0	84.3337	79.4022	82.7044	0	82.3085	82.3397	86.6113	86.1187	82.0127	77.4362	85.3609	85.5097
		365	1613.48	79.9311	81.3231	88.8408	85.6247	77.6152	79.2926	79.1607	81.4526	89.3126	85.2988	80.4217	79.904	83.1081	80.277	80.9041	81.4114	84.9532	83.8509	84.0234	78.0382	79.6622	0	83.2505	85.6688	90.2847	83.6544	81.7579	0	88.1743	86.285	84.1336	75.9496	84.011	0	82.4409	79.5491	84.7406	0	80.8811	83.3041	90.5076	84.7772	86.9388	85.2375	83.5063	82.455
		366	1617.34	84.9168	86.3686	83.9008	86.6817	81.7178	85.3414	76.6749	80.0177	89.2121	83.5094	78.8914	81.5767	83.2842	76.7739	78.5302	84.9858	83.133	87.6134	82.6142	76.3077	83.3132	0	80.0989	84.6881	84.6831	77.1791	85.3164	0	86.8956	85.8037	81.9935	79.952	82.1632	0	80.8035	80.3716	86.1015	0	79.2661	78.8175	84.2906	84.5576	89.3039	84.1985	85.0032	82.3937
		367	1621.2	87.4401	83.4069	81.8819	82.092	85.4452	76.7124	75.2418	87.343	85.8529	79.6917	86.1128	80.2815	75.8624	75.0768	78.0344	85.5935	83.529	87.2267	86.3764	79.8097	77.925	0	83.6009	75.6295	82.1447	81.9511	85.4898	0	82.4882	86.837	86.0906	83.8702	79.9032	0	84.1935	84.7847	77.7162	0	86.0196	83.9369	92.9729	81.8779	0	86.5397	79.6554	83.3862
		368	1625.06	85.2545	87.0983	87.7541	82.8482	79.3506	80.3954	78.7113	81.3381	82.9711	81.8519	82.7764	80.7546	84.2574	78.4901	77.0535	79.659	84.0236	83.9459	86.5514	79.0784	80.2331	0	84.8058	83.4568	85.2585	81.399	80.9031	0	77.8817	78.8378	81.7245	83.7519	80.832	0	82.7159	75.2126	80.2449	0	83.4463	82.4449	94.0513	87.9202	88.5695	81.7993	84.7493	80.0737
		369	1628.92	80.7545	84.7926	84.5808	89.7278	82.0018	77.6848	80.9523	0	97.1186	78.6426	81.155	82.2795	83.7813	80.9202	82.6057	81.681	80.6197	81.5159	85.5589	73.616	84.0931	0	77.3093	83.9672	87.047	85.358	82.3308	0	83.54	85.7938	86.2316	84.0376	0	0	83.3537	80.4826	82.2338	0	83.3818	83.6632	90.6501	85.8478	89.4294	77.3576	87.3446	78.6142
		370	1632.78	82.2513	86.3014	88.6122	82.4884	82.7833	84.0194	77.1904	76.9431	91.332	79.2198	83.3869	81.4203	90.7452	82.7644	85.9461	81.5342	83.6264	82.2332	80.0718	74.4585	84.4565	0	80.3226	80.0536	83.9994	78.2507	83.2132	0	78.5789	85.7303	80.0052	81.2528	78.7066	0	89.0694	82.3811	83.195	0	78.3826	84.1679	91.57	84.4695	82.5352	83.4679	86.4076	81.6601
		371	1636.64	89.4426	84.9125	81.4187	90.2536	77.7463	80.593	80.02	84.9139	86.0377	82.9796	83.21	87.4739	84.1312	78.9792	78.4215	82.5069	86.1648	78.2906	77.1899	75.2869	112.865	0	78.459	78.5773	82.7395	87.1678	87.5844	0	86.5702	83.4577	81.5806	80.5487	86.7674	0	82.7475	84.4725	82.502	0	81.9027	81.2184	86.5525	86.1767	85.5609	81.1708	87.2418	86.6154
		372	1640.5	84.0081	86.0819	86.2918	80.3041	82.6488	79.3817	82.8263	81.2186	91.8505	82.464	84.3128	82.1348	83.5433	86.3956	83.0705	83.4086	83.415	91.718	85.3762	79.0845	80.4145	0	87.0942	80.6248	86.3262	75.971	87.092	0	84.586	84.7921	79.606	82.2853	78.5151	0	81.8258	91.0702	87.1587	0	81.6798	0	88.0675	91.3673	89.4063	81.3807	83.916	81.3433
		373	1644.36	92.6244	81.0943	88.2943	85.3721	78.0736	81.4776	77.2558	86.922	83.7871	80.79	85.5274	84.3969	87.4595	84.4109	79.4739	84.2546	79.5244	85.6546	85.0527	74.9345	80.588	0	81.983	79.1452	87.1801	82.2515	83.8686	0	83.628	86.8479	79.0402	83.4235	0	0	84.8226	81.197	82.617	0	79.2773	76.323	90.7764	89.0223	0	84.6894	77.208	79.666
		374	1648.22	84.4251	85.4031	84.205	86.2739	81.1999	81.9407	74.8371	82.9749	93.5294	81.662	82.8348	85.7077	80.4474	80.629	83.7463	78.1965	81.6627	78.6916	82.3464	73.6748	80.8332	0	81.4452	79.6237	82.3553	81.428	88.8742	0	86.56	80.868	79.1941	81.6168	80.7158	0	78.4228	78.0826	83.1816	0	78.0417	83.3095	86.3401	85.25	84.3842	87.678	84.7654	76.376
		375	1652.08	81.959	86.8178	87.4971	83.2211	84.0746	79.7036	78.8479	86.7607	86.8417	85.8917	76.6083	82.5428	84.0308	80.4722	82.2063	82.4862	82.2655	82.0403	89.2818	76.9895	81.7372	0	79.5349	79.215	85.2881	78.0273	85.3612	0	84.72	81.3253	80.6765	90.025	76.0797	0	85.3894	78.7628	80.0571	0	74.5582	78.3418	95.7101	82.1435	88.494	88.6113	88.1213	85.7105
		376	1655.94	81.4932	85.8388	79.8373	75.352	83.5427	85.2934	80.6279	82.9816	89.0196	83.7722	78.0459	86.8898	83.5343	91.961	80.6256	85.4822	78.3463	81.3368	81.1436	79.4209	81.9255	0	84.2359	78.4636	82.8615	79.2418	88.326	0	85.6129	85.2435	76.3094	85.5145	82.8256	0	0	82.7205	80.5508	0	82.4098	90.2463	87.4276	88.592	0	84.2594	87.921	82.0702
		377	1659.8	81.0024	86.5235	83.0009	85.2361	84.0219	81.4611	78.6709	78.538	90.629	84.7086	89.573	79.5415	84.4295	78.51	77.9969	78.1664	74.9398	87.3969	87.7373	81.1066	78.344	0	83.0342	82.4049	84.2505	83.1456	84.2559	0	84.7335	79.9564	84.2364	80.9385	79.0878	0	80.983	78.0728	88.4348	0	80.1048	79.2354	93.7804	91.3151	80.0998	87.6972	84.813	82.3861
		378	1663.66	81.588	87.2873	82.1648	90.0369	80.2301	81.0676	0	83.3123	87.3836	85.3608	79.2865	78.9531	87.9206	78.9339	78.8162	83.8932	85.2445	85.6277	81.7064	77.993	83.9947	0	83.6989	84.2125	86.4909	83.2341	80.9276	0	84.5667	81.4901	82.3109	84.6788	76.6089	0	78.2963	80.1237	76.415	0	75.7175	90.9928	89.6965	92.226	82.9387	89.0611	86.1281	84.944
		379	1667.52	85.3421	85.6103	81.8261	89.7331	77.2247	80.5774	81.2059	83.1665	88.451	84.364	80.3151	76.8803	87.3501	86.6156	86.2916	83.1047	79.9283	79.6557	87.3216	78.5604	82.5908	0	83.6909	87.6226	82.5588	83.9939	83.6778	0	82.7711	80.4992	84.4309	81.2029	80.7793	0	84.9121	80.6309	84.3242	0	81.3234	78.4724	95.3072	90.9922	83.2525	88.3543	85.9976	81.3821
		380	1671.38	84.2828	80.4593	79.8524	89.028	80.7402	80.6405	0	83.9395	91.9041	81.3491	78.1356	75.7141	79.3038	82.4042	81.7618	79.3033	82.3405	82.411	78.8245	85.8443	79.391	0	80.912	80.177	91.5399	84.3769	87.276	0	82.4228	87.9913	84.8555	86.6813	82.4777	0	75.0057	78.5409	80.4342	0	79.1679	83.9952	89.6105	87.7889	89.5775	83.6191	85.6276	81.5279
		381	1675.24	81.7394	83.3489	79.3006	90.3738	83.9991	80.185	0	83.0481	83.9659	84.2891	78.5216	81.7986	85.7943	84.2992	77.1673	84.6962	80.2738	83.6056	80.8495	83.451	83.34	0	87.6281	81.4346	84.9957	84.7576	81.2093	0	86.8502	89.7162	80.024	86.3839	84.0667	82.2029	80.2469	77.7065	81.4245	0	81.925	82.3035	93.7289	87.0228	78.0004	83.0092	84.9766	85.9718
		382	1679.1	86.1251	81.6934	88.8047	87.8005	84.2262	78.8075	80.9937	85.0398	83.5041	83.8754	83.3835	79.4016	84.9153	77.3177	79.0468	84.1066	78.5116	84.3322	86.2711	77.0755	81.7978	0	90.6657	81.4413	87.2228	84.4706	81.7093	0	82.1353	88.7374	82.9596	84.393	78.2041	0	83.6591	79.2474	75.5344	0	80.1902	81.4668	88.7238	94.357	83.2891	82.1105	89.9515	83.7575
		383	1682.96	85.1353	82.6097	85.8983	84.6654	82.3842	80.97	81.356	83.6624	86.7593	91.0196	82.4309	83.9838	83.5807	84.4615	79.7355	80.9761	74.761	80.6038	82.6017	81.0204	77.6211	0	82.695	83.062	85.782	81.3014	82.8279	0	79.9837	87.249	80.8977	84.2029	81.4084	81.4188	82.6894	81.4258	84.5386	0	86.0482	80.3135	90.1292	88.2479	83.6129	82.0412	87.3969	0
		384	1686.82	82.6308	85.7158	82.4675	77.8214	87.7966	79.7374	81.7478	78.2661	89.8259	85.4195	82.0254	83.1261	83.9788	84.5255	84.4979	79.2892	85.1294	79.1077	86.0915	79.9794	78.9527	0	82.7593	78.4536	84.64	86.8105	81.7098	0	82.2939	87.9125	85.1334	82.7778	82.481	0	77.4142	77.2871	85.1889	0	83.179	86.0723	91.1856	89.3766	79.1806	81.4934	85.2142	88.2151
		385	1690.68	80.1671	81.5462	84.0037	79.7862	75.178	87.5924	78.4646	84.0158	91.7249	85.6024	77.7959	83.5061	79.6032	83.3121	83.7395	87.0434	84.7539	85.0903	82.9291	77.8335	78.7105	0	80.3643	80.6514	87.6936	90.9939	80.6224	0	81.796	89.7852	80.6996	82.7586	84.1372	85.2343	82.7065	80.0703	76.5595	0	79.861	79.9336	93.9424	85.6278	76.1161	80.2106	87.5931	83.8991
		386	1694.54	81.7816	78.8489	82.2071	81.0793	74.7984	85.1011	80.6438	82.847	85.6654	87.0362	80.6255	75.4592	85.1986	86.6776	86.5939	85.06	77.7326	88.6869	87.862	77.805	76.6656	0	81.6134	81.3674	85.3581	77.6226	81.2904	0	82.1718	83.1062	76.7145	86.0141	84.8492	0	79.6103	78.4553	78.2559	0	78.3807	84.3748	88.8682	89.576	86.2077	84.35	84.691	87.074
		387	1698.4	83.5181	81.6607	82.6707	85.0591	83.18	79.5888	73.2974	85.2467	87.7592	83.2457	80.9609	80.2165	81.0938	81.1385	86.7137	83.0511	74.8177	80.8951	87.8343	76.6353	82.5935	0	80.3583	81.2148	78.5212	77.6906	84.9308	0	77.9741	78.4296	87.2204	91.6901	82.9261	80.1723	80.2028	77.1268	81.078	0	80.2716	81.4246	90.1881	83.9865	81.7089	81.7143	84.5994	78.0601
		388	1702.26	88.7789	83.6788	79.863	84.1685	83.8412	88.7843	80.5532	83.7546	91.2744	82.072	81.7376	84.0931	79.3772	81.2702	81.3896	82.4009	81.7934	82.6613	90.6739	81.2831	78.2492	0	82.9655	84.3064	82.1236	85.4443	76.8763	0	85.9676	82.5017	85.3354	81.1659	88.0844	80.8334	0	82.3775	77.8968	0	0	87.151	91.3496	91.7636	85.3757	81.8403	85.0085	78.8525
		389	1706.12	79.4256	78.0728	82.6831	83.289	76.827	79.6711	79.0884	88.4002	87.9528	88.6751	84.8268	85.9339	80.8879	87.6267	81.1648	80.322	79.4587	77.6247	84.3751	78.3777	73.854	0	83.1102	83.0952	84.8595	83.6621	82.6525	0	90.0115	82.9911	80.7057	88.4708	80.1967	84.4715	0	80.4664	83.1266	0	79.4888	81.7133	93.7137	87.6919	84.2643	79.0985	86.6503	83.555
		390	1709.98	76.8984	79.6104	84.9739	88.3907	77.7012	86.2323	78.991	84.6743	82.6442	85.7387	83.3508	85.3446	80.1143	84.4451	85.8587	82.7317	78.3092	85.0045	95.2062	79.6674	78.5044	0	82.2046	77.8793	0	81.8477	81.3507	0	88.7523	87.4402	84.5076	88.0958	80.4766	85.9265	81.7451	0	88.6143	0	79.904	86.9675	91.651	92.237	75.1508	83.8487	86.8498	84.4223
		391	1713.84	0	77.214	77.9408	0	87.294	85.905	79.4062	82.7095	87.5815	82.4937	81.1689	87.7265	90.7401	77.3022	84.1383	82.4656	83.9457	85.5387	77.8548	79.0314	78.0047	0	84.3158	84.5173	79.4223	79.2648	85.3029	0	86.4587	84.0571	81.7154	81.5827	0	79.8544	75.8172	78.6063	88.2056	0	80.116	78.1703	89.2434	89.0361	85.6644	76.4862	83.5735	78.5053
		392	1717.7	77.2968	77.5011	81.265	81.6384	81.4924	79.8219	79.317	86.7675	92.9945	86.246	78.2803	78.4469	84.9197	83.8129	84.8327	88.145	79.8914	82.1274	89.168	80.2122	85.2232	0	83.4421	81.5753	79.4102	89.9316	90.0437	0	84.1149	85.2077	85.5812	84.1264	80.7265	83.2395	84.2973	80.5311	87.4525	0	79.3101	0	84.8157	86.011	81.1878	88.6493	83.3567	80.9173
		393	1721.56	80.1134	76.7319	82.4355	89.8437	85.8038	82.1842	83.3367	82.918	93.6356	89.8557	82.2386	80.9691	87.4143	78.8511	84.8736	84.7264	88.2174	90.2819	80.1638	80.5574	80.1275	0	88.775	81.8376	84.8507	82.9505	81.1457	0	84.8367	86.7871	87.4351	86.2599	83.8454	82.168	78.5216	86.3729	80.0899	0	78.4273	89.8167	84.0266	86.7408	83.5391	85.5523	82.6778	0
		394	1725.42	0	80.5304	86.0826	85.7184	85.171	79.3808	76.8446	92.4897	99.4966	87.4517	81.7868	81.5321	84.4489	81.1744	88.4258	85.2061	74.252	87.4704	84.4588	80.0857	81.1072	0	80.0124	84.9594	86.6472	80.5576	83.766	0	86.2337	86.1465	80.7778	86.1251	75.3067	82.5612	86.1657	75.8973	84.0004	0	81.8405	85.8816	87.2374	90.2383	0	85.5283	87.188	84.6618
		395	1729.28	83.0585	83.5733	83.5456	93.7401	94.5701	85.8622	79.8481	83.7923	86.549	91.8797	87.1482	84.9134	84.6488	78.0702	81.1166	77.7569	95.7011	84.5752	81.6067	84.6926	86.5793	0	86.0656	84.2858	83.579	85.7182	75.3944	0	86.9269	81.6476	88.7117	87.0593	0	79.5158	81.1656	83.1031	81.2569	0	82.6703	0	86.8031	84.2865	79.3102	78.1843	89.0339	78.1305
		396	1733.14	0	76.6284	83.671	83.0633	84.1456	84.4518	82.8561	85.1001	87.8485	88.1995	84.8945	84.5915	83.4919	90.2853	78.06	89.4728	82.1965	81.3219	95.0378	83.5499	79.7121	0	85.2503	82.7643	84.9226	82.8333	85.6083	0	86.0181	85.8877	86.7323	86.2061	80.7825	85.885	84.6436	78.7041	86.1518	0	80.2416	0	84.1895	88.1263	84.625	82.287	85.7941	76.0643
		397	1737	82.6129	78.5735	81.3925	0	88.768	85.001	84.3435	89.6927	93.3379	91.7397	84.2212	80.5014	86.44	83.1582	79.7762	78.7788	86.8255	83.0628	80.7184	81.623	74.3947	0	81.0276	82.9935	89.7833	86.1925	82.5451	0	84.9343	87.2898	86.6594	86.0061	0	83.6986	0	76.7687	84.3992	0	85.6331	84.7948	89.675	95.0831	87.8594	80.8566	85.1687	81.1459
		398	1740.86	77.9572	79.6737	82.6657	0	85.3434	83.3823	78.7855	83.678	86.2175	90.1556	82.6222	84.2736	89.0089	84.6724	76.1021	79.0526	78.5947	83.9444	92.7686	77.6133	78.188	0	80.9585	81.9415	82.3731	79.0088	83.0453	81.6878	91.9782	82.3336	88.3062	93.4066	79.9906	74.7897	81.7986	86.6266	87.4171	0	85.4789	84.605	89.1133	89.4041	94.081	81.5582	82.4991	83.2392
		399	1744.72	89.2886	78.6778	82.4771	84.4157	80.9512	82.0917	83.9988	89.0958	91.9889	89.8381	79.521	86.3948	81.1929	83.5516	81.7625	80.4369	78.2489	84.3053	82.7732	83.2326	78.7281	0	79.7964	83.8284	85.8385	77.64	82.5984	77.9211	88.4358	86.4851	88.3418	81.7769	77.0316	77.7467	80.5475	75.985	90.4565	0	0	82.992	87.5159	80.1816	88.7845	80.7509	83.0847	79.1505
		400	1748.58	78.738	81.5079	81.1079	90.051	86.0481	79.5925	82.7477	82.9702	83.1755	91.1527	79.3235	86.8712	81.9193	86.3149	83.6082	80.2303	76.0978	81.1736	86.9901	80.2806	78.3769	0	82.5708	80.6126	87.2399	80.6295	77.1113	0	84.733	87.2984	83.7228	88.4457	81.5374	75.5255	0	80.226	77.2833	0	81.4171	0	90.6114	87.3115	83.236	84.7761	87.1351	81.9202
		401	1752.44	81.0428	78.2478	84.5766	0	82.326	87.3496	0	82.0113	93.403	84.894	84.4433	87.7107	80.3495	87.5192	79.9815	86.1906	74.7364	87.4233	80.9315	75.0941	80.3091	0	85.5213	83.9952	82.6664	84.9835	86.5755	82.7881	86.502	85.6782	80.5302	83.3339	83.1755	81.6154	83.2972	79.896	84.6556	0	77.5113	81.6024	90.3392	91.5887	82.2017	81.4868	82.2787	79.1449
		402	1756.3	80.0635	82.9449	84.9646	78.3637	79.3414	83.5343	0	87.1974	88.3796	89.518	79.8555	83.9809	82.0017	83.2965	80.078	83.5748	80.1549	82.2362	82.5917	80.9783	75.9835	0	81.7923	79.6038	87.805	82.5719	79.5369	80.1155	90.0855	85.4354	84.7629	85.971	82.1742	76.3237	0	85.4394	81.9997	0	81.9584	83.5335	83.4006	90.3659	85.9138	77.3369	81.5932	79.0502
		403	1760.16	89.5845	76.4864	84.8598	0	81.4994	83.6047	78.0994	77.3024	86.609	87.0143	81.4295	88.5218	80.9774	87.562	78.3247	84.8459	80.4344	90.4632	86.045	85.5136	74.5928	0	82.3173	87.4209	84.7361	76.5374	78.8319	78.5418	87.3717	88.7222	86.2975	86.0868	78.2216	78.3946	81.1312	77.5737	92.3127	0	77.4768	0	93.7644	92.2912	82.9416	80.1017	79.7037	82.5646
		404	1764.02	80.294	83.6681	84.7205	0	81.5313	90.3244	75.1517	81.5499	93.584	93.641	78.825	87.162	85.4364	81.5692	78.4757	82.8758	79.8714	78.8128	76.9458	82.841	82.796	0	79.0665	85.1588	81.5599	82.1801	87.2643	85.3298	87.6757	79.9327	81.1905	83.3066	81.6469	82.5099	80.3059	85.0782	85.9302	0	75.8129	0	89.5392	89.8379	85.2844	78.4846	85.5553	81.3128
		405	1767.88	87.8129	84.8666	82.4512	0	80.2193	87.1883	0	78.1096	90.0297	86.8692	74.6548	87.4654	84.2677	81.4726	84.8136	86.8438	81.5591	85.9112	84.3952	81.8447	82.2659	0	77.9494	81.6622	79.4619	82.5175	81.6601	82.677	86.1493	84.0604	80.4739	88.0688	82.2303	79.3837	77.8503	76.4429	86.5267	0	78.5687	81.1035	93.6151	82.9469	86.4442	83.3708	87.284	79.8399
		406	1771.74	81.6026	82.5438	84.4223	0	80.392	83.1653	78.3686	85.011	86.8683	90.7548	83.4648	83.4138	82.5007	83.5063	76.8177	78.0928	78.9431	89.2079	78.9068	82.7438	85.633	0	81.8039	80.5869	82.0634	83.1121	77.7012	85.5181	85.4526	82.3352	85.3561	83.759	78.4184	78.3619	81.1778	81.8574	85.0728	0	80.4864	86.4064	87.2347	85.9169	83.6924	87.0398	89.059	78.9081
		407	1775.6	80.9423	78.342	88.659	83.127	86.6229	85.1828	0	85.7725	89.577	85.967	77.0803	87.5935	84.7604	86.9849	81.5181	81.2091	82.1627	83.4825	82.6866	85.0982	82.4968	0	81.9235	79.009	83.3168	78.6052	83.9012	83.7058	84.0332	81.1025	82.7716	86.0144	77.8389	81.5304	83.6218	80.8885	85.7088	0	80.868	86.4411	86.6971	88.6996	84.3695	82.2882	90.6103	0
		408	1779.46	0	87.9635	86.3035	0	84.5507	82.9368	81.3902	89.7423	92.7779	88.3184	82.5294	86.2245	84.1337	87.1977	83.3639	82.7951	79.0428	88.3975	85.5636	85.5735	80.5089	0	82.5237	77.898	87.9173	79.8475	86.4198	84.9027	84.401	83.4226	82.6969	87.9366	80.0334	84.3972	81.3086	81.1477	80.3995	0	77.598	86.2464	88.9702	87.4125	0	86.1006	79.0559	79.0099
		409	1783.32	84.5027	85.2778	81.8931	0	83.9387	77.9778	0	83.2749	79.1261	85.2649	95.249	85.6882	82.7235	81.8359	83.9284	81.6346	86.9093	84.1918	84.1034	84.5497	77.3833	0	85.5665	82.1331	85.7536	83.6553	74.8443	82.259	86.9803	80.7087	80.1672	85.2068	86.9753	80.8383	78.2634	74.5874	81.6364	0	83.4166	85.263	87.2861	96.1883	81.0047	81.0711	87.6977	85.8429
		410	1787.18	82.7518	83.5583	78.9853	0	79.1685	82.3309	78.8794	88.7343	90.3677	91.2897	81.1216	88.3783	82.9219	85.2777	87.9924	81.4888	77.2447	82.0185	79.598	78.755	76.1221	0	86.3922	81.2433	84.5752	84.1644	80.9425	86.5482	87.884	83.9229	87.4106	90.1519	82.2968	83.3639	83.6537	81.9102	83.3083	0	90.2648	86.2591	92.97	86.6496	84.3673	79.9344	79.5967	83.8594
		411	1791.04	77.069	80.4189	83.4787	0	91.431	78.0447	74.4485	85.2147	86.6434	87.9787	81.1388	86.7363	82.1311	85.0551	83.6423	78.3601	84.531	81.4466	87.5159	85.5211	77.3653	0	81.0795	83.5352	87.665	80.5153	79.8591	87.2149	79.5291	86.9837	82.3968	87.385	89.4748	75.8733	0	81.4375	88.6818	0	77.5939	87.8993	84.0675	88.176	85.441	82.6974	86.7944	80.6852
		412	1794.9	78.0644	78.621	89.7694	0	81.3931	84.5455	76.9194	92.1446	87.0495	89.2274	82.6797	84.1751	88.5251	79.8114	81.5908	82.656	76.549	80.4061	84.1522	84.3769	87.9129	0	81.1491	84.2325	93.6937	81.3639	75.9588	84.8939	79.5256	83.547	88.1524	85.6287	82.2868	81.1701	81.9544	87.664	80.1055	0	85.4555	85.9041	85.484	89.0731	0	76.6221	86.943	88.3872
		413	1798.76	81.9705	82.548	82.0295	0	74.8114	79.5414	79.7627	82.7854	89.3376	88.1287	81.6375	85.2443	83.4721	86.6157	87.5513	80.8192	81.6258	83.4382	81.8575	84.1753	79.3489	0	82.8253	84.6835	83.161	80.2739	86.3707	83.3179	87.224	86.4463	82.4905	83.2696	79.2331	87.0214	84.0191	83.5366	87.8119	0	77.3015	84.718	89.6707	85.0946	87.004	76.6404	82.7349	0
		414	1802.62	0	84.9946	87.8813	0	83.0499	80.8739	76.6197	83.0828	94.2897	90.129	90.3427	85.0125	86.9152	85.0417	89.7152	80.0203	76.2149	83.7344	85.3093	89.5514	84.466	0	83.7309	77.5611	82.9737	80.4748	83.7038	85.5752	80.6408	82.1732	80.9959	83.5685	85.3872	80.826	0	82.6991	82.6255	0	82.3289	85.9367	92.4873	94.7913	0	79.9698	87.6423	86.9053
		415	1806.48	80.6347	83.1402	84.7384	0	91.588	84.2337	81.2855	85.9635	87.0605	80.899	83.2208	82.5749	78.0001	89.197	82.4783	78.7129	80.7826	80.6979	88.3646	84.9733	87.721	0	81.4937	80.2349	80.8761	82.8534	82.7159	85.0142	76.926	84.4979	83.4505	87.2486	86.7242	94.8952	84.3468	76.6577	81.7334	0	72.7986	79.4688	87.1142	83.8509	80.7589	81.4794	86.273	85.0156
		416	1810.34	80.1328	80.0011	84.2177	0	79.4799	84.3003	78.5186	83.1949	90.3619	87.9946	86.0875	90.3187	84.2146	88.8832	85.9053	86.2002	81.9758	79.17	85.726	80.7066	78.4048	0	88.8703	81.4248	85.5965	82.7461	88.2869	80.8349	85.8776	81.613	87.1926	88.0661	81.4925	86.2119	81.9282	76.3128	89.5198	0	78.6184	88.0403	96.1297	85.3413	79.7472	84.9999	83.1311	85.6173
		417	1814.2	79.4451	80.1684	82.2482	0	79.6611	75.1978	83.2755	86.1349	91.9605	87.1205	81.5633	85.2431	90.3368	85.3303	84.692	80.2817	84.6094	81.6815	86.1522	80.7298	79.4489	0	74.9757	84.2309	88.7123	78.6192	83.5145	83.1876	85.4911	87.1234	88.0314	83.3285	83.9666	88.8145	0	81.9103	82.373	0	83.9201	79.4691	95.6904	86.8956	79.1599	77.4161	85.5968	83.3189
		418	1818.06	78.8419	81.8179	91.6347	0	85.0263	84.1466	78.1004	89.2444	87.4633	89.4814	84.961	84.4312	89.5028	87.7113	79.6486	78.9024	82.6243	84.2395	83.8165	84.0403	96.5585	0	78.9484	85.4782	86.4514	84.3059	91.1837	79.8361	85.0812	82.9561	85.8269	91.6843	79.1608	88.1066	0	0	83.2471	0	82.1594	87.9789	85.7284	87.8088	83.3855	80.2761	83.3427	88.9897
		419	1821.92	78.5843	78.1824	88.2055	0	0	80.1249	82.5745	82.4982	88.4777	93.878	81.9932	84.6702	88.8078	87.7138	81.0978	86.2211	83.728	88.9823	82.9197	82.3602	80.9563	0	78.1523	85.0612	86.4426	83.0625	82.0561	85.6537	81.9702	78.8714	80.4672	90.8853	81.7836	89.1521	85.0043	74.8276	84.1696	0	84.219	88.2463	86.6079	88.0016	83.1237	80.26	91.2474	90.948
		420	1825.78	76.1437	78.3009	93.3764	0	79.1794	85.6034	79.4754	83.4932	86.928	90.651	84.5473	86.5743	83.0753	85.4769	80.3442	87.0711	78.6031	84.1872	82.848	84.8749	80.6629	0	80.312	84.5931	94.6343	80.3072	85.2897	85.9325	84.5642	85.9462	88.6199	87.9758	86.0421	88.9484	0	79.4983	84.6885	0	77.6384	82.2667	91.3824	88.2596	86.8423	85.2297	90.0476	82.7902
		421	1829.64	0	79.8521	80.2329	0	81.158	84.0446	78.3571	82.0135	90.089	93.1804	82.3999	86.5079	89.8302	88.2628	77.1973	80.8674	78.9889	81.5628	94.4949	84.9059	83.9527	0	80.7995	83.4166	86.9456	80.8386	89.4945	89.1327	82.4905	84.3758	84.8411	86.6546	82.788	94.6184	81.2923	79.4488	86.6029	0	82.54	89.08	92.0555	86.9637	0	88.9982	88.2229	85.7435
		422	1833.5	0	78.0045	82.3009	0	78.7551	78.3089	76.3574	86.2227	89.8252	87.4041	86.5413	81.605	78.0256	84.6584	87.6243	84.1191	82.2727	88.9925	80.9759	81.5181	75.9899	0	79.416	88.1324	83.4969	84.2522	79.405	80.1741	86.1431	87.9514	92.3356	80.8575	77.9064	91.988	75.5964	74.416	80.5005	0	75.2179	83.7168	88.5327	84.3568	83.175	86.7961	85.3099	82.3835
		423	1837.36	82.737	82.1158	79.2311	0	80.451	75.7408	79.5355	87.4171	87.8546	87.977	87.6407	84.1214	85.3759	84.5896	0	76.2974	82.2889	88.4035	85.9978	79.0057	86.1399	0	81.9575	86.1285	79.9267	83.411	87.1293	83.4691	84.5268	83.017	86.5935	89.2431	76.9868	87.6721	0	0	91.1348	0	76.306	93.263	87.998	85.2896	79.0884	83.2999	83.2895	84.2112
		424	1841.22	76.3478	80.5452	85.6454	0	81.8126	85.3611	79.1021	92.3288	90.0165	90.9327	88.7418	86.4715	81.5981	85.1822	78.6556	78.6226	86.3294	80.5331	84.5718	81.7749	81.7039	0	86.7383	81.5405	83.6193	80.2385	82.7641	83.1556	85.574	92.7571	82.7207	95.7172	84.8855	86.3205	0	78.806	85.5662	0	77.9423	79.0237	82.995	94.5813	79.7043	83.4751	82.0744	85.892
		425	1845.08	76.7055	81.4061	80.8274	0	83.8875	81.7912	78.7133	89.2012	90.298	86.8407	78.0942	89.5775	85.963	84.3464	87.1234	79.4967	78.9497	84.8145	84.5922	77.4729	82.9852	0	81.0637	81.1795	79.2032	83.5649	81.0274	86.0572	82.9907	84.4391	79.0993	88.7315	85.9242	90.827	0	0	81.046	0	80.9982	85.16	87.3005	88.8246	85.8218	82.6577	85.3026	81.5712
		426	1848.94	79.7315	74.2599	82.4184	0	81.6981	80.6698	76.7709	81.5541	84.052	95.3311	87.0571	83.438	83.1668	86.8644	79.0536	79.1168	80.453	84.974	84.9438	82.2774	85.4676	0	84.8892	86.3438	82.2307	80.9377	82.0342	82.2565	86.3826	81.3683	88.4914	86.9837	78.9462	87.4386	0	0	81.1563	0	79.3004	90.1428	88.0833	88.4947	82.2931	83.7059	89.0898	0
		427	1852.8	81.2152	79.5367	81.3044	0	80.9924	83.3818	79.935	85.2584	87.1251	91.9844	80.0755	82.2439	81.9455	87.965	90.5864	82.6574	80.3608	101.394	92.8909	82.7703	80.9123	0	82.6211	83.9821	84.897	77.0192	82.6634	81.248	83.617	88.5847	87.5488	87.5956	86.4958	89.0331	0	0	73.592	0	82.3925	85.0961	89.0935	90.1339	79.8683	82.995	86.6054	84.5206
		428	1856.66	80.9208	82.321	87.876	0	87.536	88.4492	82.0444	86.5395	92.5258	95.6904	84.1294	83.6563	80.1856	78.3951	79.3194	76.9508	80.3116	83.1045	86.2724	83.845	78.0703	0	78.7655	87.166	80.1055	78.9159	83.7395	88.2819	84.0255	85.6843	85.057	88.2765	80.2717	88.0856	0	0	85.2852	0	83.7744	82.2532	90.3238	90.8215	83.4376	87.4102	88.2689	0
		429	1860.52	82.4374	78.0961	85.0358	0	80.9356	85.0603	72.5936	91.9346	88.3566	91.4971	82.3709	82.4717	82.0588	86.0155	81.6285	85.5527	82.0659	79.1679	85.8174	78.1286	82.2915	0	79.8283	81.7701	83.0714	79.2587	78.5766	87.7884	79.7011	79.0627	85.8858	100.187	78.4527	81.4623	0	0	93.0175	0	76.6488	83.3971	93.5255	92.807	80.3108	82.2072	87.5356	81.5457
		430	1864.38	77.9456	79.0874	87.1488	0	82.3008	84.6984	74.6936	85.5723	86.2035	90.3186	83.5273	80.21	83.6538	81.6509	85.7309	77.5436	85.3772	87.7199	86.2026	79.2331	83.742	0	81.7921	80.5557	78.3256	77.2214	85.8994	77.8684	81.1143	84.5432	92.5458	85.2971	83.5649	89.1175	0	73.4683	83.0838	0	75.8777	81.1946	90.514	88.2316	81.2483	85.7975	87.2062	81.7221
		431	1868.24	81.7118	77.0384	84.2567	0	82.9872	81.5727	82.5693	83.6969	98.3374	88.8619	84.4518	88.3757	83.3337	82.0253	81.2647	77.0076	84.234	86.4362	87.1162	81.4593	81.2153	0	85.6402	89.4562	85.0637	76.2385	79.7296	82.8757	77.0801	85.3389	78.6871	85.7963	84.7556	84.3624	0	83.7247	86.36	0	76.0902	85.173	92.3999	88.2478	79.2013	78.6521	95.6209	82.7274
		432	1872.1	80.6332	82.9164	91.7407	0	83.5533	86.9458	71.9377	92.0644	90.6623	90.746	76.4933	82.8438	78.4893	85.9718	88.2769	80.907	83.8947	102.899	91.0631	83.0741	78.5358	0	79.8214	85.8607	91.0314	80.7755	83.0916	84.2644	81.9898	84.011	85.646	89.5548	83.6587	96.0668	0	0	88.5078	0	83.7836	89.4517	86.2293	87.4576	79.9098	80.5053	88.7079	88.8788
		433	1875.96	83.292	82.19	85.2238	0	87.2643	85.5906	76.8583	87.6481	88.5188	88.2197	0	90.6949	82.4765	88.7883	88.0136	80.7866	81.3418	84.9742	92.0269	83.2085	77.1069	0	80.1006	85.9074	91.0163	80.8407	84.4688	85.2556	78.2805	84.7919	85.5066	86.6823	83.8077	84.9121	0	0	84.7045	0	78.3396	84.342	92.2591	90.7679	80.8749	82.3172	89.6483	0
		434	1879.82	85.7129	79.9784	95.4929	0	84.2673	85.5965	77.4952	79.0404	90.4103	86.1776	0	84.73	82.7872	85.4905	82.5771	79.0744	75.8115	88.3116	86.3537	86.6014	84.8191	0	84.4963	82.828	93.198	83.4044	88.2804	87.9744	82.9531	80.1242	87.0299	91.3289	84.3128	86.4446	0	81.6035	80.8409	0	76.9512	86.2933	93.8848	92.0206	83.9033	88.4323	89.0361	87.9383
		435	1883.68	81.7392	91.0168	90.8332	0	91.3191	81.3773	82.4238	80.1668	101.108	91.262	0	88.9828	81.8957	82.9733	83.7764	79.6684	87.5032	84.9262	78.5909	84.1342	78.77	0	84.5336	80.9883	88.4184	80.2723	83.9705	86.3773	82.3355	82.7334	83.8049	91.9678	84.5687	83.78	0	0	84.5715	0	82.458	81.0491	93.0673	100.366	76.9025	90.6408	87.2482	0
		436	1887.54	84.9615	83.1388	98.8476	0	82.4317	84.0767	78.1532	87.4205	91.7313	88.7301	79.5948	88.4724	81.3297	80.4313	84.4629	81.4471	78.8341	85.8103	84.4059	81.4914	76.4549	0	81.0905	88.9985	91.4991	80.0824	83.1764	85.4989	81.3449	77.5877	92.6619	84.9805	89.3867	84.7499	0	79.1156	81.7833	0	74.2991	81.3402	91.3983	93.4354	76.0712	81.1934	92.168	85.4241
		437	1891.4	82.9397	78.0148	89.0836	0	91.8367	89.8472	80.1784	87.3753	89.3918	88.0392	85.4654	92.8549	83.5829	90.31	84.4921	81.9621	73.5452	83.9272	83.4364	82.1456	83.0249	0	75.8746	88.8608	85.6203	83.8768	79.8056	91.274	84.7639	81.7417	87.0489	84.7866	84.6424	89.831	0	0	108.091	0	82.6666	85.7715	96.3279	92.1282	80.1958	80.0394	86.717	0
		438	1895.26	84.9716	79.984	88.6535	0	79.7642	83.7873	78.9692	89.6599	90.7941	87.91	85.7807	84.7275	85.0041	83.7032	81.0881	83.0835	0	83.2218	87.5423	87.3214	86.3706	0	81.7711	85.5721	85.3315	85.9749	77.9596	84.6109	84.1367	80.3186	84.4351	91.6062	88.461	93.224	0	0	87.7731	0	80.7022	83.7264	90.0652	94.3049	77.7898	81.5799	85.3384	0
		439	1899.12	82.9013	79.8794	94.7859	0	82.5055	85.9853	83.7801	89.6015	90.8409	91.9331	77.2335	87.706	82.7128	87.9714	84.2482	83.9917	79.8525	88.8648	84.1746	92.1515	93.5004	0	85.2949	81.3225	88.169	88.3443	81.9915	86.4704	83.8512	84.4398	84.3923	89.2789	79.7095	87.1769	0	0	83.5619	0	77.1062	84.0245	85.1183	91.0575	86.8195	75.3685	85.7449	83.1681
		440	1902.98	81.0995	77.0829	86.3067	0	89.5369	91.6392	77.0159	81.7767	90.539	91.504	81.3813	87.5128	81.4755	87.7678	81.6208	80.9148	80.9676	82.3369	86.5545	80.064	97.5651	0	79.2747	85.9723	79.7362	87.2969	81.3622	83.9354	80.7503	82.5945	84.1838	92.2333	85.7436	83.3315	0	74.8526	79.1916	0	80.3687	86.0286	89.301	88.4693	89.4035	83.8466	83.5176	80.7095
		441	1906.84	85.7666	81.9366	96.1857	0	84.6803	84.3878	77.9107	91.0704	96.1699	92.4286	0	87.0548	84.7291	87.3684	83.9547	78.7383	79.5514	90.1209	85.8494	85.853	90.7747	0	81.2918	77.5437	83.4995	81.6474	83.0795	89.4536	84.3985	82.2488	85.5663	85.7173	82.4194	81.212	0	0	80.1666	0	84.8415	87.4603	96.4616	89.4784	80.9429	84.8852	87.1215	0
		442	1910.7	86.8416	81.2207	86.4735	0	80.4432	81.8031	75.629	84.0369	99.684	96.0386	81.8741	87.1276	78.171	79.8623	80.9995	90.0213	79.9672	85.324	88.2879	85.4143	85.721	0	82.3163	88.4534	88.7109	87.4441	84.6368	91.8931	75.6719	78.582	83.5893	89.6262	83.6648	85.8291	0	0	81.6842	0	83.4372	88.1856	94.0182	90.388	77.9646	84.4189	83.2127	79.8771
		443	1914.56	83.6431	83.321	95.3851	0	83.6932	84.6898	79.0515	88.5244	94.4174	88.314	0	82.1864	81.2744	83.742	86.0658	84.3	78.5267	91.4374	91.5209	79.74	83.9186	0	85.3169	87.2096	88.5511	85.888	84.8458	86.6985	87.7105	81.5045	86.94	87.2773	79.2592	82.1633	0	0	83.6193	0	76.519	86.9721	94.0967	92.1001	80.3369	84.9048	85.1998	80.7238
		444	1918.42	79.0931	88.1075	88.9322	0	80.5728	87.0579	77.9194	89.1626	99.2121	92.673	87.7636	85.5953	73.464	82.1553	85.1372	81.5129	77.2802	81.2033	85.5264	81.0901	87.4742	0	85.3022	85.3359	89.3171	89.4769	86.0781	90.5881	84.3304	81.8265	81.0662	92.5769	82.523	87.4199	0	79.3261	84.3628	0	82.0067	86.6354	85.2202	94.0676	83.7522	86.4031	92.8778	88.1126
		445	1922.28	81.9451	85.0311	97.1534	0	86.39	84.3558	79.556	93.3779	94.4452	85.069	82.7099	90.7589	79.468	85.5535	86.0011	81.7074	78.1748	89.7933	82.0528	85.4117	84.6629	0	80.7817	83.6493	93.6356	86.8621	83.6936	85.1865	84.1446	85.5435	86.5965	90.1891	80.3056	86.3152	0	75.4103	87.6929	0	82.1567	88.2666	95.9009	84.1326	0	85.938	86.7363	0
		446	1926.14	82.5706	75.7872	90.1604	0	81.6177	83.2365	84.1103	83.0401	91.3683	91.7791	0	83.2463	83.6009	83.3593	83.8688	86.0949	83.9364	82.9863	87.3714	85.8031	87.1422	0	85.0589	89.0298	81.5941	77.7201	86.6605	85.214	81.2759	81.852	90.3371	94.3043	82.4061	86.7886	0	79.6922	85.1487	0	75.6762	88.8432	91.7993	85.7503	0	86.2892	87.7007	82.0538
		447	1930	82.3051	80.0298	102.738	0	85.2872	79.6142	79.7276	90.5913	104.192	92.7915	82.9295	84.8164	85.1987	86.4155	84.9109	75.9901	86.3335	88.7372	91.3135	84.0748	84.3075	0	77.7153	87.3751	92.0311	81.2247	80.0809	88.9987	83.6651	80.8418	92.4454	91.458	86.2726	86.9709	0	0	85.8096	0	81.9792	87.206	92.3129	94.0105	78.3535	88.5701	86.6078	0
		448	1933.86	83.0892	81.8251	89.9955	0	84.2879	84.8168	73.9096	89.0879	120.232	90.5875	86.0878	85.4388	79.1118	79.169	84.95	77.6346	79.9698	89.5687	87.363	80.9275	79.7111	0	85.9041	87.2743	80.1872	77.2385	88.6149	92.8623	85.0028	81.6931	87.5186	97.1283	85.8311	82.0256	0	86.1762	81.3908	0	73.8875	85.1469	87.7119	84.4945	80.4414	85.0133	85.7563	0
		449	1937.72	81.0608	83.3225	93.2017	0	89.592	87.8478	76.3529	90.1333	95.6566	92.3577	80.6675	82.9808	86.0206	87.7502	82.3189	83.4329	81.3463	88.3238	86.1878	82.2175	84.5794	0	79.493	85.049	83.8088	100.597	81.2609	92.7419	78.0411	94.0316	84.6629	84.4563	83.4394	83.9321	0	79.0692	83.1842	0	83.9301	83.6151	87.1328	99.9517	83.9995	89.0988	91.0436	0
		450	1941.58	0	85.218	90.5377	0	86.6189	83.5292	81.8194	86.8508	88.096	83.8791	85.8484	86.6615	85.834	0	87.0057	78.4789	90.2346	93.0843	87.5853	83.8285	88.9186	0	83.1572	82.9186	90.1174	84.2502	81.6417	89.8114	87.7283	87.6794	88.2593	86.258	78.3177	92.4037	0	75.9568	83.6571	0	80.4325	85.2192	89.7693	88.1948	81.7852	81.2168	87.0453	0
		451	1945.44	83.7385	81.8364	93.1366	0	82.2245	84.0995	81.7392	92.0898	91.1351	87.3642	81.9026	86.4841	86.8596	85.8559	86.227	79.5283	87.576	84.8929	89.8754	77.9834	84.5371	0	84.094	84.8188	87.4408	83.7274	84.6604	86.5926	86.856	89.2369	87.5263	96.5136	82.8101	87.5646	0	79.0485	84.3801	84.7197	80.1366	87.459	92.4705	91.7288	0	92.0222	85.9256	0
		452	1949.3	80.1599	82.047	88.722	0	87.2138	86.6936	80.2776	90.3597	88.9403	89.0073	87.8235	84.7779	83.5291	92.7568	86.8505	79.7493	84.9565	82.1068	86.0935	80.4216	82.2813	0	87.83	84.9535	85.6251	81.7975	81.6003	88.7999	81.454	81.3782	94.4418	87.9677	82.3011	86.7965	0	77.4128	88.3815	0	77	88.7621	91.174	90.2775	80.7318	91.624	82.8925	0
		453	1953.16	0	81.8183	87.6566	0	85.8109	79.3508	79.1471	93.4929	99.2717	89.1007	81.164	86.4102	85.7285	88.7181	80.3949	80.2989	86.2479	83.8435	96.6647	78.7432	84.1911	0	81.2249	85.5347	84.5147	81.9083	89.3083	83.9977	86.869	81.5987	91.6929	90.6541	80.9144	86.8686	0	79.1034	88.8495	0	76.6955	87.6674	97.6254	81.6476	0	86.5807	88.6496	85.2437
		454	1957.02	0	80.5091	94.7986	0	80.3961	85.4024	79.3201	88.9164	91.853	99.1679	82.1586	83.8438	0	80.9673	84.5517	82.3864	87.9598	83.6359	85.8668	85.7628	88.5692	88.927	85.712	89.0192	84.192	86.5283	82.0153	90.1763	86.6185	75.7804	86.5276	92.0584	83.6258	87.2846	0	87.1786	87.5841	0	75.8098	94.9167	88.2092	87.861	0	82.9507	83.7232	0
		455	1960.88	79.6275	81.4355	86.5887	0	89.1215	90.5756	83.0021	86.9314	88.9982	88.9751	86.4178	85.7458	77.6333	84.1457	84.4556	86.3812	84.4092	87.2716	94.1294	87.3493	84.6071	0	80.0534	83.4271	85.9978	84.5676	85.0628	88.4229	86.2529	91.4998	81.1356	88.8778	82.3582	84.6452	0	84.6109	88.5692	0	82.754	85.6179	95.0681	92.652	82.3758	85.5269	87.6614	83.4859
		456	1964.74	83.5646	83.6348	95.7133	0	84.5373	80.3363	73.8916	85.2076	96.513	88.3896	81.4694	84.0978	82.2361	0	79.7696	86.9836	81.0845	90.7369	85.0514	83.2745	82.6404	0	78.1439	87.9348	89.9399	78.7319	90.9914	86.0041	87.1275	82.4415	85.3224	89.3745	82.1509	84.8475	0	83.9969	84.855	0	78.5644	92.6056	90.9408	91.6925	77.7806	82.378	94.9972	81.4449
		457	1968.6	0	86.7419	92.4897	0	83.9797	88.0776	84.6709	88.0845	96.2521	88.6399	85.7594	82.8296	87.3525	86.3982	85.1775	85.801	86.1523	87.7756	85.6982	84.4981	88.7733	0	79.0262	83.8606	91.0888	82.7907	81.2812	90.9349	87.2227	78.4387	92.528	91.7589	83.5503	85.2401	0	86.6049	82.2698	0	79.8086	88.6539	97.0913	96.6515	78.3554	83.0163	84.7444	0
		458	1972.46	0	88.661	82.5561	0	90.7263	90.5785	77.9464	89.6428	94.4241	90.0597	84.1571	87.1518	84.3467	89.6764	83.8196	80.4629	90.4195	85.6588	89.8222	84.5668	85.5055	0	77.9253	89.0907	87.3406	82.7192	85.0023	86.5955	87.8079	79.5682	88.0023	90.2192	86.4281	82.3636	84.8007	83.7653	85.3344	79.3246	79.7028	87.8725	87.9669	82.3537	82.3489	90.515	93.2812	92.6083
		459	1976.32	80.5843	86.2402	86.5201	0	87.4386	88.6372	82.3337	88.6805	97.3072	89.6586	78.5859	87.1669	86.7911	85.4268	89.5761	78.0662	80.7172	80.362	95.4102	85.0827	81.9722	0	85.3582	87.7057	85.8918	82.1607	87.1248	84.4761	85.8965	80.3342	85.2001	88.5661	82.155	80.707	0	82.6614	88.4546	0	79.2307	87.2161	93.5665	89.4645	83.1833	90.5985	89.0604	81.3936
		460	1980.18	89.9583	78.5006	86.6851	0	83.2751	92.6871	86.8385	89.0742	90.6551	90.7865	81.6801	83.0421	84.6357	87.5117	84.979	79.9506	86.924	82.9249	88.7955	85.7165	86.0396	77.2717	82.3984	83.4857	82.8252	82.4467	84.0942	88.8624	79.7665	82.2352	92.4417	90.7828	82.889	84.6172	0	81.4621	81.2534	78.7668	76.7345	90.6508	93.8431	92.5837	79.2617	84.0885	84.1895	86.078
		461	1984.04	82.846	84.5661	89.6776	0	79.421	89.8544	81.5357	91.6689	94.1227	94.3076	89.62	82.7693	86.1058	85.2546	0	85.8937	81.8532	90.2591	87.4062	80.9684	90.1451	81.747	89.1139	88.3038	83.0698	82.1736	82.4357	91.6148	80.3241	82.9107	82.9851	92.5296	81.2753	83.837	84.7992	89.2641	83.0908	0	76.9156	87.9507	95.1691	90.2541	0	87.7522	92.2206	81.6779
		462	1987.9	82.4366	85.8405	94.5888	0	85.8467	84.0333	78.231	87.2628	97.6399	93.8082	87.1248	81.9533	83.5106	86.0093	0	81.1081	84.0568	94.8869	91.1314	84.2896	86.2976	83.6592	95.0649	86.6144	83.387	82.2501	82.0224	84.2903	87.3882	85.9351	84.582	91.2642	79.4589	85.7897	83.745	84.7743	86.9635	79.0387	81.0952	86.1531	92.4005	91.2939	79.7658	87.5822	88.7359	83.2618
		463	1991.76	0	84.5933	94.0103	0	86.6612	86.6998	79.1217	91.505	93.162	92.0577	83.7423	89.5399	86.0159	82.1638	0	82.1764	83.9694	87.5921	86.0778	86.0744	86.3518	79.1538	82.6516	85.1367	88.9227	89.8231	85.1423	86.4835	86.5151	84.6669	89.2696	86.5622	85.4106	90.2301	0	79.287	81.0498	85.4531	78.522	82.5634	85.707	96.0698	0	81.2994	86.9675	0
		464	1995.62	0	86.1912	97.5109	0	79.8593	84.4377	82.8697	85.6258	91.0689	92.7397	87.2056	82.5277	88.8139	83.3747	82.2957	81.941	83.3191	87.7659	94.5713	83.3052	85.1889	0	85.8389	85.6449	87.4281	85.5624	85.9177	84.7616	94.0897	85.3643	89.0055	93.0012	86.8902	91.4922	79.9027	82.4424	79.87	81.4813	85.4756	85.7868	90.0087	93.3723	79.3273	91.9348	83.9511	89.9502
[truncated: 84 more rows]
[truncated: 31 more columns]

## Sheet: Average Spots by Background
				SptId_22	SptId_24	SptId_25	SptId_26	SptId_28	SptId_31	SptId_32	SptId_34	SptId_36	SptId_37	SptId_40	SptId_42	SptId_43	SptId_45	SptId_48	SptId_51	SptId_52	SptId_54	SptId_55	SptId_56	SptId_58	SptId_59	SptId_60	SptId_62	SptId_63	SptId_66	SptId_68	SptId_69	SptId_70	SptId_72	SptId_73	SptId_74	SptId_76	SptId_78	SptId_79	SptId_81	SptId_83	SptId_84	SptId_85	SptId_86	SptId_88	SptId_90	SptId_91	SptId_92	SptId_93	SptId_96
[truncated: 549 more rows]
[truncated: 31 more columns]
