# Supplementary material for: Quantitative imaging of transcription in living Drosophila embryos reveals the impact of core promoter motifs on promoter state dynamics
Source: Nat Commun. 2021 Jul 23;12:4504. doi: 10.1038/s41467-021-24461-6 (PMC8302612; doi:10.1038/s41467-021-24461-6)
Supplement: Supplementary file 13 — Source Data [file 41467_2021_24461_MOESM13_ESM.zip › NatComm Source Data/snaE-Kr-INR2Pr/Kr-INR2Pr M3 - ComprehensiveActivationData.xls]

## Sheet: Sheet 1
						Time	Frame	Active Nucs	Cumulative Active Nucs
Tot Nucs Numb	77					204.58	0	0	0
Region						208.44	1	0	0
X1	38					212.3	2	0	0
X2	61					216.16	3	0	0
Y1	-25					220.02	4	0	0
Y2	25					223.88	5	0	0
						227.74	6	0	0
Filter Parameters						231.6	7	0	0
Zeros	2					235.46	8	0	0
Ones	30					239.32	9	0	0
Pix Size	0.1312					243.18	10	0	0
						247.04	11	0	0
						250.9	12	0	0
						254.76	13	0	0
						258.62	14	0	0
						262.48	15	0	0
						266.34	16	0	0
						270.2	17	0	0
						274.06	18	0	0
						277.92	19	0	0
						281.78	20	0	0
						285.64	21	0	0
						289.5	22	0	0
						293.36	23	0	0
						297.22	24	0	0
						301.08	25	0	0
						304.94	26	0	0
						308.8	27	0	0
						312.66	28	0	0
						316.52	29	0	0
						320.38	30	0	0
						324.24	31	0	0
						328.1	32	0	0
						331.96	33	0	0
						335.82	34	0	0
						339.68	35	0	0
						343.54	36	0	0
						347.4	37	0	0
						351.26	38	0	0
						355.12	39	0	0
						358.98	40	0	0
						362.84	41	0	0
						366.7	42	0	0
						370.56	43	0	0
						374.42	44	0	0
						378.28	45	0	0
						382.14	46	0	0
						386	47	0	0
						389.86	48	0	0
						393.72	49	0	0
						397.58	50	0	0
						401.44	51	0	0
						405.3	52	1	1
						409.16	53	1	1
						413.02	54	2	2
						416.88	55	2	2
						420.74	56	2	2
						424.6	57	3	3
						428.46	58	3	3
						432.32	59	3	3
						436.18	60	3	3
						440.04	61	3	3
						443.9	62	3	3
						447.76	63	3	3
						451.62	64	4	4
						455.48	65	4	4
						459.34	66	4	4
						463.2	67	4	4
						467.06	68	4	4
						470.92	69	4	4
						474.78	70	4	4
						478.64	71	4	4
						482.5	72	4	4
						486.36	73	4	4
						490.22	74	4	4
						494.08	75	4	4
						497.94	76	4	4
						501.8	77	4	4
						505.66	78	4	4
						509.52	79	4	4
						513.38	80	4	4
						517.24	81	4	4
						521.1	82	4	4
						524.96	83	4	4
						528.82	84	4	4
						532.68	85	4	4
						536.54	86	4	4
						540.4	87	4	4
						544.26	88	4	4
						548.12	89	4	4
						551.98	90	4	4
						555.84	91	4	4
						559.7	92	4	4
						563.56	93	4	4
						567.42	94	4	4
						571.28	95	4	4
						575.14	96	4	4
						579	97	4	4
						582.86	98	4	4
						586.72	99	4	4
						590.58	100	4	4
						594.44	101	4	4
						598.3	102	4	4
						602.16	103	4	4
						606.02	104	5	5
						609.88	105	5	5
						613.74	106	5	5
						617.6	107	5	5
						621.46	108	5	5
						625.32	109	5	5
						629.18	110	5	5
						633.04	111	5	5
						636.9	112	5	5
						640.76	113	5	5
						644.62	114	5	5
						648.48	115	4	5
						652.34	116	4	5
						656.2	117	5	6
						660.06	118	6	7
						663.92	119	6	7
						667.78	120	6	7
						671.64	121	7	8
						675.5	122	7	8
						679.36	123	7	8
						683.22	124	7	8
						687.08	125	7	8
						690.94	126	8	9
						694.8	127	8	9
						698.66	128	9	10
						702.52	129	9	10
						706.38	130	9	10
						710.24	131	9	10
						714.1	132	10	11
						717.96	133	10	11
						721.82	134	10	11
						725.68	135	13	14
						729.54	136	13	14
						733.4	137	13	14
						737.26	138	14	15
						741.12	139	15	15
						744.98	140	15	15
						748.84	141	17	17
						752.7	142	18	18
						756.56	143	18	18
						760.42	144	18	18
						764.28	145	18	18
						768.14	146	18	18
						772	147	18	18
						775.86	148	18	18
						779.72	149	18	18
						783.58	150	18	18
						787.44	151	18	18
						791.3	152	18	18
						795.16	153	18	18
						799.02	154	18	18
						802.88	155	18	18
						806.74	156	18	18
						810.6	157	19	19
						814.46	158	19	19
						818.32	159	19	19
						822.18	160	19	19
						826.04	161	18	19
						829.9	162	18	19
						833.76	163	18	19
						837.62	164	18	19
						841.48	165	18	19
						845.34	166	19	20
						849.2	167	19	20
						853.06	168	19	20
						856.92	169	18	20
						860.78	170	19	21
						864.64	171	19	21
						868.5	172	20	21
						872.36	173	21	21
						876.22	174	21	21
						880.08	175	21	21
						883.94	176	21	21
						887.8	177	21	21
						891.66	178	21	21
						895.52	179	21	21
						899.38	180	21	21
						903.24	181	21	21
						907.1	182	21	21
						910.96	183	21	21
						914.82	184	21	21
						918.68	185	22	22
						922.54	186	22	22
						926.4	187	22	22
						930.26	188	23	23
						934.12	189	23	23
						937.98	190	24	24
						941.84	191	24	25
						945.7	192	24	25
						949.56	193	24	25
						953.42	194	26	27
						957.28	195	27	28
						961.14	196	27	28
						965	197	26	28
						968.86	198	27	29
						972.72	199	28	30
						976.58	200	29	31
						980.44	201	30	32
						984.3	202	30	32
						988.16	203	31	33
						992.02	204	34	36
						995.88	205	34	36
						999.74	206	36	37
						1003.6	207	36	37
						1007.46	208	36	37
						1011.32	209	36	37
						1015.18	210	37	38
						1019.04	211	38	38
						1022.9	212	38	38
						1026.76	213	38	38
						1030.62	214	37	38
						1034.48	215	37	38
						1038.34	216	37	38
						1042.2	217	37	38
						1046.06	218	36	38
						1049.92	219	36	38
						1053.78	220	36	38
						1057.64	221	36	38
						1061.5	222	36	38
						1065.36	223	36	38
						1069.22	224	36	38
						1073.08	225	36	38
						1076.94	226	36	38
						1080.8	227	37	39
						1084.66	228	38	40
						1088.52	229	38	40
						1092.38	230	39	42
						1096.24	231	39	42
						1100.1	232	37	42
						1103.96	233	37	42
						1107.82	234	37	42
						1111.68	235	38	42
						1115.54	236	38	42
						1119.4	237	37	42
						1123.26	238	36	42
						1127.12	239	36	42
						1130.98	240	36	42
						1134.84	241	36	42
						1138.7	242	37	43
						1142.56	243	37	43
						1146.42	244	37	43
						1150.28	245	37	43
						1154.14	246	37	43
						1158	247	37	43
						1161.86	248	39	45
						1165.72	249	40	46
						1169.58	250	42	47
						1173.44	251	42	47
						1177.3	252	43	48
						1181.16	253	43	48
						1185.02	254	43	48
						1188.88	255	44	49
						1192.74	256	45	50
						1196.6	257	47	52
						1200.46	258	48	52
						1204.32	259	48	52
						1208.18	260	48	52
						1212.04	261	49	52
						1215.9	262	49	52
						1219.76	263	52	54
						1223.62	264	53	55
						1227.48	265	53	55
						1231.34	266	53	55
						1235.2	267	53	55
						1239.06	268	54	56
						1242.92	269	55	56
						1246.78	270	55	56
						1250.64	271	55	56
						1254.5	272	55	56
						1258.36	273	55	56
						1262.22	274	55	56
						1266.08	275	55	56
						1269.94	276	55	56
						1273.8	277	55	56
						1277.66	278	55	56
						1281.52	279	55	56
						1285.38	280	56	57
						1289.24	281	56	57
						1293.1	282	58	59
						1296.96	283	57	59
						1300.82	284	58	60
						1304.68	285	58	60
						1308.54	286	58	60
						1312.4	287	58	60
						1316.26	288	58	60
						1320.12	289	58	60
						1323.98	290	58	60
						1327.84	291	58	60
						1331.7	292	58	60
						1335.56	293	58	60
						1339.42	294	58	61
						1343.28	295	58	61
						1347.14	296	58	61
						1351	297	58	61
						1354.86	298	59	62
						1358.72	299	60	63
						1362.58	300	61	64
						1366.44	301	62	64
						1370.3	302	62	64
						1374.16	303	62	64
						1378.02	304	64	66
						1381.88	305	64	66
						1385.74	306	64	66
						1389.6	307	64	66
						1393.46	308	64	66
						1397.32	309	64	66
						1401.18	310	65	67
						1405.04	311	65	67
						1408.9	312	66	67
						1412.76	313	66	67
						1416.62	314	66	67
						1420.48	315	65	67
						1424.34	316	65	67
						1428.2	317	65	67
						1432.06	318	65	67
						1435.92	319	65	67
						1439.78	320	65	67
						1443.64	321	63	67
						1447.5	322	63	67
						1451.36	323	63	67
						1455.22	324	64	68
						1459.08	325	64	68
						1462.94	326	64	68
						1466.8	327	64	68
						1470.66	328	64	68
						1474.52	329	64	68
						1478.38	330	64	68
						1482.24	331	65	68
						1486.1	332	65	68
						1489.96	333	66	69
						1493.82	334	66	69
						1497.68	335	66	69
						1501.54	336	66	69
						1505.4	337	66	69
						1509.26	338	66	69
						1513.12	339	66	69
						1516.98	340	66	69
						1520.84	341	65	69
						1524.7	342	65	69
						1528.56	343	65	69
						1532.42	344	66	69
						1536.28	345	66	69
						1540.14	346	66	69
						1544	347	66	69
						1547.86	348	67	69
						1551.72	349	67	69
						1555.58	350	67	69
						1559.44	351	67	69
						1563.3	352	67	69
						1567.16	353	68	69
						1571.02	354	68	69
						1574.88	355	68	69
						1578.74	356	68	69
						1582.6	357	68	69
						1586.46	358	68	69
						1590.32	359	69	69
						1594.18	360	68	69
						1598.04	361	68	69
						1601.9	362	68	69
						1605.76	363	69	69
						1609.62	364	69	69
						1613.48	365	70	70
						1617.34	366	70	70
						1621.2	367	70	70
						1625.06	368	71	71
						1628.92	369	71	71
						1632.78	370	71	71
						1636.64	371	71	71
						1640.5	372	71	71
						1644.36	373	71	71
						1648.22	374	71	71
						1652.08	375	71	71
						1655.94	376	71	71
						1659.8	377	71	71
						1663.66	378	71	71
						1667.52	379	71	71
						1671.38	380	71	71
						1675.24	381	73	73
						1679.1	382	73	73
						1682.96	383	73	73
						1686.82	384	73	73
						1690.68	385	73	73
						1694.54	386	73	73
						1698.4	387	73	73
						1702.26	388	73	73
						1706.12	389	73	73
						1709.98	390	73	73
						1713.84	391	73	73
						1717.7	392	73	73
						1721.56	393	73	73
						1725.42	394	73	73
						1729.28	395	73	73
						1733.14	396	73	73
						1737	397	73	73
						1740.86	398	74	74
						1744.72	399	74	74
						1748.58	400	73	74
						1752.44	401	73	74
						1756.3	402	73	74
						1760.16	403	73	74
						1764.02	404	73	74
						1767.88	405	73	74
						1771.74	406	73	74
						1775.6	407	73	74
						1779.46	408	73	74
						1783.32	409	73	74
						1787.18	410	73	74
						1791.04	411	73	74
						1794.9	412	73	74
						1798.76	413	73	74
						1802.62	414	73	74
						1806.48	415	73	74
						1810.34	416	73	74
						1814.2	417	73	74
						1818.06	418	73	74
						1821.92	419	73	74
						1825.78	420	73	74
						1829.64	421	73	74
						1833.5	422	73	74
						1837.36	423	72	74
						1841.22	424	72	74
						1845.08	425	71	74
						1848.94	426	71	74
						1852.8	427	71	74
						1856.66	428	71	74
						1860.52	429	71	74
						1864.38	430	71	74
						1868.24	431	71	74
						1872.1	432	71	74
						1875.96	433	70	74
						1879.82	434	70	74
						1883.68	435	70	74
						1887.54	436	71	74
						1891.4	437	71	74
						1895.26	438	70	74
						1899.12	439	70	74
						1902.98	440	70	74
						1906.84	441	70	74
						1910.7	442	70	74
						1914.56	443	69	74
						1918.42	444	71	74
						1922.28	445	71	74
						1926.14	446	71	74
						1930	447	70	74
						1933.86	448	70	74
						1937.72	449	70	74
						1941.58	450	70	74
						1945.44	451	70	74
						1949.3	452	70	74
						1953.16	453	71	74
						1957.02	454	71	74
						1960.88	455	71	74
						1964.74	456	71	74
						1968.6	457	71	74
						1972.46	458	72	75
						1976.32	459	72	75
						1980.18	460	73	76
						1984.04	461	73	76
						1987.9	462	73	76
						1991.76	463	72	76
						1995.62	464	73	76
						1999.48	465	73	76
						2003.34	466	73	76
						2007.2	467	73	76
						2011.06	468	74	76
						2014.92	469	74	76
						2018.78	470	75	77
						2022.64	471	75	77
						2026.5	472	75	77
						2030.36	473	74	77
						2034.22	474	74	77
						2038.08	475	74	77
						2041.94	476	74	77
						2045.8	477	74	77
						2049.66	478	74	77
						2053.52	479	74	77
						2057.38	480	75	77
						2061.24	481	75	77
						2065.1	482	75	77
						2068.96	483	75	77
						2072.82	484	75	77
						2076.68	485	75	77
						2080.54	486	75	77
						2084.4	487	75	77
						2088.26	488	75	77
						2092.12	489	76	77
						2095.98	490	76	77
						2099.84	491	76	77
						2103.7	492	76	77
						2107.56	493	76	77
						2111.42	494	76	77
						2115.28	495	76	77
						2119.14	496	76	77
						2123	497	76	77
						2126.86	498	75	77
						2130.72	499	75	77
						2134.58	500	75	77
						2138.44	501	74	77
						2142.3	502	74	77
						2146.16	503	74	77
						2150.02	504	75	77
						2153.88	505	74	77
						2157.74	506	74	77
						2161.6	507	74	77
						2165.46	508	75	77
						2169.32	509	75	77
						2173.18	510	75	77
						2177.04	511	76	77
						2180.9	512	76	77
						2184.76	513	76	77
						2188.62	514	76	77
						2192.48	515	76	77
						2196.34	516	76	77
						2200.2	517	76	77
						2204.06	518	76	77
						2207.92	519	76	77
						2211.78	520	76	77
						2215.64	521	76	77
						2219.5	522	76	77
						2223.36	523	76	77
						2227.22	524	76	77
						2231.08	525	76	77
						2234.94	526	76	77
						2238.8	527	75	77
						2242.66	528	75	77
						2246.52	529	75	77
						2250.38	530	75	77
						2254.24	531	74	77
						2258.1	532	74	77
						2261.96	533	74	77
						2265.82	534	73	77
						2269.68	535	73	77
						2273.54	536	73	77
						2277.4	537	73	77
						2281.26	538	73	77
						2285.12	539	72	77
						2288.98	540	72	77
						2292.84	541	71	77
						2296.7	542	71	77
						2300.56	543	71	77
						2304.42	544	70	77
						2308.28	545	70	77
						2312.14	546	70	77
						2316	547	70	77
						2319.86	548	70	77
