# Supplementary material for: Quantitative imaging of transcription in living Drosophila embryos reveals the impact of core promoter motifs on promoter state dynamics
Source: Nat Commun. 2021 Jul 23;12:4504. doi: 10.1038/s41467-021-24461-6 (PMC8302612; doi:10.1038/s41467-021-24461-6)
Supplement: Supplementary file 13 — Source Data [file 41467_2021_24461_MOESM13_ESM.zip › NatComm Source Data/snaE-Kr-INR2Pr/Kr-INR2Pr M1 - ComprehensiveActivationData.xls]

## Sheet: Sheet 1
						Time	Frame	Active Nucs	Cumulative Active Nucs
Tot Nucs Numb	34					270.2	0	0	0
Region						274.06	1	0	0
X1	39					277.92	2	0	0
X2	63					281.78	3	0	0
Y1	-25					285.64	4	0	0
Y2	25					289.5	5	0	0
						293.36	6	0	0
Filter Parameters						297.22	7	0	0
Zeros	2					301.08	8	0	0
Ones	30					304.94	9	0	0
Pix Size	0.1312					308.8	10	0	0
						312.66	11	0	0
						316.52	12	0	0
						320.38	13	0	0
						324.24	14	0	0
						328.1	15	0	0
						331.96	16	0	0
						335.82	17	0	0
						339.68	18	0	0
						343.54	19	0	0
						347.4	20	1	1
						351.26	21	1	1
						355.12	22	1	1
						358.98	23	1	1
						362.84	24	1	1
						366.7	25	1	1
						370.56	26	1	1
						374.42	27	1	1
						378.28	28	1	1
						382.14	29	1	1
						386	30	1	1
						389.86	31	1	1
						393.72	32	1	1
						397.58	33	1	1
						401.44	34	1	1
						405.3	35	1	1
						409.16	36	1	1
						413.02	37	1	1
						416.88	38	1	1
						420.74	39	1	1
						424.6	40	1	1
						428.46	41	1	1
						432.32	42	1	1
						436.18	43	1	1
						440.04	44	1	1
						443.9	45	1	1
						447.76	46	1	1
						451.62	47	1	1
						455.48	48	1	1
						459.34	49	1	1
						463.2	50	1	1
						467.06	51	1	1
						470.92	52	1	1
						474.78	53	1	1
						478.64	54	1	1
						482.5	55	1	1
						486.36	56	1	1
						490.22	57	1	1
						494.08	58	1	1
						497.94	59	1	1
						501.8	60	1	1
						505.66	61	1	1
						509.52	62	1	1
						513.38	63	1	1
						517.24	64	1	1
						521.1	65	1	1
						524.96	66	1	1
						528.82	67	1	1
						532.68	68	1	1
						536.54	69	1	1
						540.4	70	3	3
						544.26	71	3	3
						548.12	72	3	3
						551.98	73	3	3
						555.84	74	3	3
						559.7	75	3	3
						563.56	76	3	3
						567.42	77	3	3
						571.28	78	3	3
						575.14	79	3	3
						579	80	3	3
						582.86	81	3	3
						586.72	82	3	3
						590.58	83	3	3
						594.44	84	3	3
						598.3	85	3	3
						602.16	86	3	3
						606.02	87	3	3
						609.88	88	3	3
						613.74	89	3	3
						617.6	90	3	3
						621.46	91	3	3
						625.32	92	3	3
						629.18	93	3	3
						633.04	94	3	3
						636.9	95	3	3
						640.76	96	3	3
						644.62	97	3	3
						648.48	98	3	3
						652.34	99	3	3
						656.2	100	3	3
						660.06	101	4	4
						663.92	102	5	5
						667.78	103	5	5
						671.64	104	5	5
						675.5	105	5	5
						679.36	106	5	5
						683.22	107	5	5
						687.08	108	5	5
						690.94	109	5	5
						694.8	110	5	5
						698.66	111	5	5
						702.52	112	5	5
						706.38	113	5	5
						710.24	114	5	5
						714.1	115	5	5
						717.96	116	5	5
						721.82	117	5	5
						725.68	118	6	6
						729.54	119	6	6
						733.4	120	6	6
						737.26	121	6	6
						741.12	122	6	6
						744.98	123	6	6
						748.84	124	6	6
						752.7	125	6	6
						756.56	126	6	6
						760.42	127	6	6
						764.28	128	6	6
						768.14	129	6	6
						772	130	6	6
						775.86	131	6	6
						779.72	132	6	6
						783.58	133	6	6
						787.44	134	7	7
						791.3	135	7	7
						795.16	136	6	7
						799.02	137	6	7
						802.88	138	6	7
						806.74	139	6	7
						810.6	140	7	8
						814.46	141	7	8
						818.32	142	7	8
						822.18	143	7	8
						826.04	144	7	8
						829.9	145	7	8
						833.76	146	8	9
						837.62	147	8	9
						841.48	148	8	9
						845.34	149	8	9
						849.2	150	8	9
						853.06	151	8	9
						856.92	152	8	9
						860.78	153	9	10
						864.64	154	9	10
						868.5	155	9	10
						872.36	156	8	10
						876.22	157	8	10
						880.08	158	8	10
						883.94	159	9	10
						887.8	160	9	10
						891.66	161	9	10
						895.52	162	10	11
						899.38	163	10	11
						903.24	164	10	11
						907.1	165	10	11
						910.96	166	10	11
						914.82	167	10	11
						918.68	168	11	12
						922.54	169	11	12
						926.4	170	11	12
						930.26	171	11	12
						934.12	172	11	12
						937.98	173	11	12
						941.84	174	12	13
						945.7	175	12	13
						949.56	176	12	13
						953.42	177	12	13
						957.28	178	12	13
						961.14	179	12	13
						965	180	12	13
						968.86	181	13	14
						972.72	182	13	14
						976.58	183	13	14
						980.44	184	13	14
						984.3	185	13	14
						988.16	186	13	14
						992.02	187	13	14
						995.88	188	13	15
						999.74	189	13	15
						1003.6	190	13	15
						1007.46	191	13	15
						1011.32	192	13	15
						1015.18	193	13	15
						1019.04	194	13	15
						1022.9	195	13	15
						1026.76	196	13	15
						1030.62	197	13	15
						1034.48	198	13	15
						1038.34	199	15	16
						1042.2	200	15	16
						1046.06	201	15	16
						1049.92	202	15	16
						1053.78	203	16	17
						1057.64	204	16	17
						1061.5	205	16	17
						1065.36	206	16	17
						1069.22	207	17	18
						1073.08	208	17	18
						1076.94	209	17	18
						1080.8	210	17	18
						1084.66	211	17	18
						1088.52	212	17	18
						1092.38	213	17	18
						1096.24	214	17	18
						1100.1	215	17	18
						1103.96	216	17	18
						1107.82	217	17	18
						1111.68	218	17	18
						1115.54	219	16	18
						1119.4	220	16	18
						1123.26	221	18	20
						1127.12	222	18	20
						1130.98	223	18	20
						1134.84	224	19	21
						1138.7	225	20	22
						1142.56	226	20	22
						1146.42	227	20	22
						1150.28	228	20	22
						1154.14	229	21	23
						1158	230	21	23
						1161.86	231	21	23
						1165.72	232	21	23
						1169.58	233	21	23
						1173.44	234	21	23
						1177.3	235	21	23
						1181.16	236	21	23
						1185.02	237	21	23
						1188.88	238	21	23
						1192.74	239	21	23
						1196.6	240	22	24
						1200.46	241	22	24
						1204.32	242	22	24
						1208.18	243	22	24
						1212.04	244	22	24
						1215.9	245	22	24
						1219.76	246	22	24
						1223.62	247	23	25
						1227.48	248	23	25
						1231.34	249	24	26
						1235.2	250	26	27
						1239.06	251	27	28
						1242.92	252	27	28
						1246.78	253	27	28
						1250.64	254	27	28
						1254.5	255	27	28
						1258.36	256	27	28
						1262.22	257	27	28
						1266.08	258	28	29
						1269.94	259	29	30
						1273.8	260	30	30
						1277.66	261	30	30
						1281.52	262	30	30
						1285.38	263	30	30
						1289.24	264	30	30
						1293.1	265	30	30
						1296.96	266	30	30
						1300.82	267	30	30
						1304.68	268	30	30
						1308.54	269	30	30
						1312.4	270	30	30
						1316.26	271	30	30
						1320.12	272	30	30
						1323.98	273	30	30
						1327.84	274	30	30
						1331.7	275	30	30
						1335.56	276	30	30
						1339.42	277	30	30
						1343.28	278	30	30
						1347.14	279	30	30
						1351	280	30	30
						1354.86	281	29	30
						1358.72	282	29	30
						1362.58	283	29	30
						1366.44	284	29	30
						1370.3	285	29	30
						1374.16	286	29	30
						1378.02	287	29	30
						1381.88	288	29	30
						1385.74	289	30	31
						1389.6	290	30	31
						1393.46	291	30	31
						1397.32	292	30	31
						1401.18	293	30	31
						1405.04	294	30	31
						1408.9	295	31	31
						1412.76	296	31	31
						1416.62	297	31	31
						1420.48	298	31	31
						1424.34	299	31	31
						1428.2	300	31	31
						1432.06	301	31	31
						1435.92	302	31	31
						1439.78	303	31	31
						1443.64	304	31	31
						1447.5	305	31	31
						1451.36	306	30	31
						1455.22	307	30	31
						1459.08	308	29	31
						1462.94	309	29	31
						1466.8	310	29	31
						1470.66	311	29	31
						1474.52	312	29	31
						1478.38	313	29	31
						1482.24	314	29	31
						1486.1	315	29	31
						1489.96	316	31	33
						1493.82	317	31	33
						1497.68	318	31	33
						1501.54	319	31	33
						1505.4	320	31	33
						1509.26	321	31	33
						1513.12	322	31	33
						1516.98	323	31	33
						1520.84	324	31	33
						1524.7	325	31	33
						1528.56	326	31	33
						1532.42	327	31	33
						1536.28	328	31	33
						1540.14	329	31	33
						1544	330	31	33
						1547.86	331	31	33
						1551.72	332	31	33
						1555.58	333	31	33
						1559.44	334	31	33
						1563.3	335	31	33
						1567.16	336	31	33
						1571.02	337	31	33
						1574.88	338	31	33
						1578.74	339	31	33
						1582.6	340	31	33
						1586.46	341	31	33
						1590.32	342	31	33
						1594.18	343	31	33
						1598.04	344	31	33
						1601.9	345	31	33
						1605.76	346	31	33
						1609.62	347	31	33
						1613.48	348	31	33
						1617.34	349	31	33
						1621.2	350	32	33
						1625.06	351	32	33
						1628.92	352	32	33
						1632.78	353	32	33
						1636.64	354	32	33
						1640.5	355	32	33
						1644.36	356	32	33
						1648.22	357	32	33
						1652.08	358	32	33
						1655.94	359	32	33
						1659.8	360	32	33
						1663.66	361	32	33
						1667.52	362	32	33
						1671.38	363	32	33
						1675.24	364	32	33
						1679.1	365	32	33
						1682.96	366	32	33
						1686.82	367	32	33
						1690.68	368	32	33
						1694.54	369	32	33
						1698.4	370	32	33
						1702.26	371	32	33
						1706.12	372	32	33
						1709.98	373	33	33
						1713.84	374	33	33
						1717.7	375	33	33
						1721.56	376	33	33
						1725.42	377	33	33
						1729.28	378	33	33
						1733.14	379	33	33
						1737	380	33	33
						1740.86	381	33	33
						1744.72	382	33	33
						1748.58	383	33	33
						1752.44	384	33	33
						1756.3	385	33	33
						1760.16	386	33	33
						1764.02	387	33	33
						1767.88	388	33	33
						1771.74	389	33	33
						1775.6	390	33	33
						1779.46	391	33	33
						1783.32	392	32	33
						1787.18	393	32	33
						1791.04	394	32	33
						1794.9	395	32	33
						1798.76	396	33	33
						1802.62	397	33	33
						1806.48	398	33	33
						1810.34	399	33	33
						1814.2	400	33	33
						1818.06	401	33	33
						1821.92	402	33	33
						1825.78	403	34	34
						1829.64	404	33	34
						1833.5	405	33	34
						1837.36	406	33	34
						1841.22	407	33	34
						1845.08	408	33	34
						1848.94	409	33	34
						1852.8	410	33	34
						1856.66	411	33	34
						1860.52	412	33	34
						1864.38	413	34	34
						1868.24	414	34	34
						1872.1	415	34	34
						1875.96	416	34	34
						1879.82	417	34	34
						1883.68	418	34	34
						1887.54	419	34	34
						1891.4	420	34	34
						1895.26	421	34	34
						1899.12	422	34	34
						1902.98	423	34	34
						1906.84	424	34	34
						1910.7	425	34	34
						1914.56	426	34	34
						1918.42	427	34	34
						1922.28	428	34	34
						1926.14	429	34	34
						1930	430	34	34
						1933.86	431	33	34
						1937.72	432	33	34
						1941.58	433	33	34
						1945.44	434	33	34
						1949.3	435	33	34
						1953.16	436	33	34
						1957.02	437	33	34
						1960.88	438	33	34
						1964.74	439	33	34
						1968.6	440	33	34
						1972.46	441	33	34
						1976.32	442	33	34
						1980.18	443	33	34
						1984.04	444	33	34
						1987.9	445	33	34
						1991.76	446	33	34
						1995.62	447	33	34
						1999.48	448	33	34
						2003.34	449	33	34
						2007.2	450	33	34
						2011.06	451	33	34
						2014.92	452	33	34
						2018.78	453	33	34
						2022.64	454	33	34
						2026.5	455	33	34
						2030.36	456	33	34
						2034.22	457	33	34
						2038.08	458	33	34
						2041.94	459	33	34
						2045.8	460	33	34
						2049.66	461	32	34
						2053.52	462	32	34
						2057.38	463	32	34
						2061.24	464	32	34
						2065.1	465	32	34
						2068.96	466	32	34
						2072.82	467	32	34
						2076.68	468	32	34
						2080.54	469	32	34
