# Supplementary material for: Quantitative imaging of transcription in living Drosophila embryos reveals the impact of core promoter motifs on promoter state dynamics
Source: Nat Commun. 2021 Jul 23;12:4504. doi: 10.1038/s41467-021-24461-6 (PMC8302612; doi:10.1038/s41467-021-24461-6)
Supplement: Supplementary file 13 — Source Data [file 41467_2021_24461_MOESM13_ESM.zip › NatComm Source Data/snaE-Kr-INR2Pr/Kr-INR2Pr M1 - DividedByBackground_SpatialSelected.xls]

## Sheet: Spots by Background
		Frame	Time	SptId_14	SptId_20	SptId_23	SptId_25	SptId_26	SptId_32	SptId_34	SptId_38	SptId_39	SptId_48	SptId_50	SptId_52	SptId_60	SptId_62	SptId_63	SptId_69	SptId_74	SptId_75	SptId_76	SptId_82	SptId_85	SptId_87	SptId_88	SptId_95	SptId_99	SptId_101	SptId_106	SptId_109	SptId_110	SptId_117	SptId_120	SptId_128	SptId_131	SptId_132
		0	270.2	0	0	0	0	0	0	0	0	0	0	0	0	0	0	0	0	0	0	0	0	0	0	0	0	0	0	0	0	0	0	0	0	0	0
		1	274.06	0	0	0	0	0	0	0	0	0	0	0	0	0	0	0	0	0	0	0	0	0	0	0	0	0	0	0	0	0	0	0	0	0	0
		2	277.92	0	0	0	0	0	0	0	0	0	0	0	0	0	0	0	0	0	0	0	0	0	0	0	0	0	0	0	0	0	0	0	0	0	0
		3	281.78	0	0	0	0	0	0	0	0	0	0	0	0	0	0	0	0	0	0	0	0	0	0	0	0	0	0	0	0	0	0	0	0	0	0
		4	285.64	0	0	0	0	0	0	0	0	0	0	0	0	0	0	0	0	0	0	0	0	0	0	0	0	0	0	0	0	0	0	0	0	0	0
		5	289.5	0	0	0	0	0	0	0	0	0	0	0	0	0	0	0	0	0	0	0	0	0	0	0	0	0	0	0	0	0	0	0	0	0	0
		6	293.36	0	0	0	0	0	0	0	0	0	0	0	0	0	0	0	0	0	0	0	0	0	0	0	0	0	0	0	0	0	0	0	0	0	0
		7	297.22	0	0	0	0	0	0	0	0	0	0	0	0	0	0	0	0	0	0	0	0	0	0	0	26.8454	0	0	0	0	0	0	0	0	0	0
		8	301.08	0	0	0	0	0	0	0	0	0	0	0	0	0	0	0	0	0	0	0	0	0	0	0	0	0	0	0	0	0	0	0	0	0	0
		9	304.94	0	0	0	0	0	0	0	0	0	0	0	0	0	0	0	0	0	0	0	0	0	0	0	0	0	0	0	0	0	0	0	0	0	0
		10	308.8	0	0	0	0	0	0	0	0	0	0	0	0	0	0	0	0	0	0	0	0	0	0	0	0	0	0	0	0	0	0	0	0	0	0
		11	312.66	0	0	0	0	0	0	0	0	0	0	0	0	0	0	0	0	0	0	0	0	0	0	0	0	0	0	0	0	0	0	0	0	0	0
		12	316.52	0	0	0	0	0	0	0	0	0	0	0	0	0	0	0	0	0	0	0	0	0	0	0	0	0	0	0	0	0	0	0	0	0	0
		13	320.38	0	0	0	0	0	0	0	0	0	0	0	0	0	0	0	0	0	0	0	0	0	0	0	0	0	0	0	0	0	0	0	0	0	0
		14	324.24	0	0	0	0	0	0	0	0	0	0	0	0	0	0	0	0	0	0	0	0	0	0	0	0	0	0	0	0	0	0	0	0	0	0
		15	328.1	0	0	0	0	0	0	0	0	0	0	0	0	0	0	0	0	0	0	0	0	0	0	0	0	0	0	0	0	0	0	0	0	0	0
		16	331.96	0	0	0	0	0	0	0	0	0	0	0	0	0	0	0	0	0	0	0	0	0	0	0	0	0	0	0	0	0	0	0	0	0	0
		17	335.82	0	0	0	0	0	0	0	0	0	0	0	0	0	0	0	0	0	0	0	0	0	0	0	0	0	0	0	0	0	0	0	0	0	0
		18	339.68	0	0	0	0	0	0	0	0	0	0	0	0	0	0	0	0	0	0	0	0	0	0	0	0	0	0	0	0	0	0	0	0	0	0
		19	343.54	0	0	0	0	0	0	17.3138	0	0	0	0	0	0	0	0	0	0	0	0	0	0	0	0	0	0	0	0	0	0	0	0	0	0	0
		20	347.4	0	0	0	0	0	0	0	0	0	0	0	0	0	0	0	0	0	0	0	0	0	0	0	0	0	0	0	32.5911	0	0	0	0	0	0
		21	351.26	0	0	0	0	0	0	0	0	0	0	0	0	0	0	0	0	0	0	0	0	0	0	0	0	0	0	0	0	0	0	0	0	0	0
		22	355.12	0	0	0	0	0	0	0	0	0	0	0	0	0	0	0	0	0	0	0	0	0	0	0	0	0	0	0	29.6902	0	0	0	0	0	0
		23	358.98	0	0	0	0	30.4501	0	0	0	0	0	0	0	0	0	0	0	0	0	0	0	0	0	0	0	0	0	0	31.9192	0	0	0	0	0	0
		24	362.84	0	0	0	0	0	0	0	0	0	0	0	0	0	0	0	0	0	0	0	0	0	0	0	0	0	0	0	45.3474	0	0	0	0	0	0
		25	366.7	0	0	0	0	0	0	0	0	0	0	0	0	0	0	0	0	0	0	0	0	0	0	0	0	0	0	0	44.9264	0	0	0	0	0	0
		26	370.56	0	0	0	0	0	0	0	0	0	0	0	0	0	0	0	0	0	0	0	0	0	0	0	0	0	0	0	37.0179	0	0	0	0	0	0
		27	374.42	0	0	0	0	0	0	0	0	0	0	0	0	0	0	0	0	0	0	0	0	0	22.6888	0	18.2835	0	0	0	26.4078	0	0	0	0	0	0
		28	378.28	0	0	0	0	0	0	0	0	0	0	0	0	0	0	0	0	0	0	0	0	0	0	0	0	0	0	0	71.562	0	0	0	0	0	0
		29	382.14	0	0	0	0	0	0	0	0	0	0	0	0	0	0	0	0	0	0	0	0	0	0	0	0	0	0	0	48.5571	0	0	0	0	0	0
		30	386	0	0	0	0	0	0	0	0	0	0	0	0	0	0	0	0	0	0	0	0	0	0	0	0	0	0	0	60.8948	0	0	0	0	0	0
		31	389.86	0	0	0	0	0	0	0	0	0	0	0	0	0	0	0	0	0	0	0	0	0	0	0	0	0	0	0	42.6434	0	0	0	0	0	0
		32	393.72	0	0	0	0	0	0	0	0	0	0	0	0	0	0	0	0	0	0	0	0	0	0	0	0	0	0	0	62.5061	0	0	0	0	0	15.2327
		33	397.58	0	0	0	0	0	0	0	0	0	0	0	0	0	0	0	0	0	0	0	0	0	0	0	0	0	0	0	31.6052	0	0	0	0	0	0
		34	401.44	0	0	0	0	0	0	0	0	0	0	0	0	0	0	0	0	0	0	0	0	0	0	0	0	0	0	0	86.0458	0	0	0	0	0	0
		35	405.3	0	0	0	0	0	0	0	0	0	0	0	0	0	0	0	0	0	0	0	0	0	0	0	0	0	0	0	91.918	0	0	0	0	0	0
		36	409.16	0	0	0	0	0	0	0	0	0	0	0	0	0	0	0	0	0	0	0	0	0	0	0	0	0	0	0	75.3629	0	0	0	0	0	0
		37	413.02	0	0	0	0	0	0	0	0	0	0	0	0	0	0	0	0	0	0	0	0	0	0	0	0	0	0	0	103.502	0	0	0	0	0	0
		38	416.88	0	0	0	0	0	0	0	17.2928	0	0	0	0	0	0	0	0	0	0	0	0	0	0	0	0	0	0	0	91.569	0	0	0	0	0	0
		39	420.74	0	0	0	0	0	0	0	0	0	0	0	0	0	0	0	0	0	0	0	0	0	0	0	0	0	29.8315	0	117.01	0	0	0	0	0	0
		40	424.6	0	0	0	0	0	0	0	0	0	0	0	0	0	0	0	0	0	0	0	0	0	0	0	0	0	0	0	71.1089	0	0	0	0	0	0
		41	428.46	0	0	0	0	0	0	0	0	0	0	0	0	0	0	0	0	0	0	0	0	0	0	0	0	0	0	0	58.0655	0	0	0	0	0	0
		42	432.32	0	0	0	0	0	0	0	0	0	0	0	0	0	0	0	0	0	0	0	0	0	0	0	0	0	0	0	143.755	0	0	0	0	0	0
		43	436.18	0	0	0	0	0	0	0	0	0	0	0	0	0	0	0	0	0	0	0	0	0	0	0	0	0	0	0	115.572	0	0	0	0	0	0
		44	440.04	0	0	0	0	0	0	0	0	0	0	0	0	0	0	0	0	0	0	0	0	0	0	0	0	0	0	0	112.367	0	0	0	0	0	0
		45	443.9	0	0	0	0	0	0	0	0	0	0	0	0	0	0	0	0	0	0	0	0	0	0	0	0	0	0	0	72.3417	0	0	0	0	0	0
		46	447.76	0	0	0	0	0	0	0	0	0	0	0	0	0	0	0	0	0	0	0	0	0	0	0	0	0	0	0	127.401	0	0	0	0	0	0
		47	451.62	0	0	0	0	0	0	0	0	0	0	0	0	0	0	0	0	0	0	0	0	0	0	0	0	0	0	0	65.48	0	0	0	0	0	0
		48	455.48	0	0	0	0	0	0	0	0	0	0	0	0	0	0	0	0	0	0	0	0	0	0	0	0	0	0	0	106.922	0	0	0	0	0	0
		49	459.34	0	0	0	0	0	0	0	0	0	0	0	0	0	0	0	0	0	0	0	0	0	0	0	0	0	0	0	67.8055	0	0	0	0	0	0
		50	463.2	0	0	0	0	0	0	0	0	0	0	0	0	0	0	0	0	0	0	0	0	0	0	0	0	0	0	0	95.3936	0	0	0	0	0	0
		51	467.06	0	0	0	0	0	0	30.8181	0	0	0	0	0	0	0	0	0	0	0	0	0	0	0	0	0	0	0	0	115.834	0	0	0	0	0	0
		52	470.92	0	0	0	0	0	0	0	0	0	0	0	0	0	0	0	0	0	0	0	0	0	0	0	0	0	0	0	101.004	0	0	0	0	0	0
		53	474.78	0	0	0	0	0	0	0	0	0	0	0	0	0	0	0	0	0	0	0	0	0	0	0	0	0	0	0	135.11	0	0	15.5303	0	0	0
		54	478.64	0	0	0	0	0	0	0	0	0	0	0	0	0	0	0	0	0	0	0	0	0	0	20.8084	0	0	0	0	115.191	0	0	0	0	0	0
		55	482.5	0	0	0	0	0	0	0	0	0	0	0	0	0	0	0	0	0	0	0	0	0	0	0	0	0	0	0	111.374	0	0	0	0	0	0
		56	486.36	0	0	0	0	0	0	0	0	0	0	0	0	0	0	0	0	0	0	0	0	0	0	0	0	0	0	0	139.707	0	0	0	0	0	0
		57	490.22	0	0	0	0	0	0	0	0	0	0	0	0	0	0	0	0	0	0	0	0	0	0	0	0	0	0	0	74.5057	0	0	0	0	0	0
		58	494.08	0	0	0	0	0	0	0	0	0	0	0	0	0	0	0	0	0	15.4293	0	0	0	0	0	0	0	0	0	107.265	0	0	0	0	0	0
		59	497.94	0	0	0	0	0	0	0	0	0	0	0	0	0	0	0	0	0	0	0	0	0	0	0	0	0	0	0	109.36	0	0	0	0	0	0
		60	501.8	0	0	0	0	0	0	0	0	0	0	0	0	0	0	0	0	0	0	0	0	0	0	0	0	0	0	0	173.353	0	0	0	0	0	0
		61	505.66	0	0	0	0	0	0	0	0	0	0	0	0	0	0	0	0	0	0	0	0	0	0	0	0	0	0	0	128.512	0	0	0	0	0	0
		62	509.52	0	0	0	0	0	0	0	0	0	0	0	0	0	0	0	0	0	0	0	0	0	0	0	0	0	0	0	156.177	0	0	0	0	0	0
		63	513.38	0	0	0	0	0	0	0	0	0	0	0	0	0	0	0	0	0	0	0	0	0	0	0	0	0	0	0	169.904	0	0	0	0	0	0
		64	517.24	0	0	0	0	0	0	0	0	0	0	0	0	0	0	0	0	0	0	0	0	0	0	0	0	0	0	0	142.658	0	0	0	0	0	0
		65	521.1	0	0	0	0	0	0	0	0	0	0	0	0	27.2819	0	0	0	0	0	0	0	0	0	0	0	0	0	0	88.3763	0	0	0	0	0	0
		66	524.96	0	0	0	0	0	0	0	0	0	0	0	0	0	0	0	0	0	0	0	0	0	0	0	0	0	0	0	85.2257	0	0	0	0	0	18.8625
		67	528.82	0	0	0	0	0	0	0	0	0	0	0	0	0	0	0	0	0	0	0	0	0	0	0	0	0	0	0	80.1732	0	0	0	0	0	0
		68	532.68	0	0	0	0	0	0	0	0	0	0	0	0	0	0	0	0	0	0	0	0	0	0	0	0	0	0	0	33.4045	0	0	0	0	0	0
		69	536.54	0	0	0	0	0	0	0	0	0	0	0	0	0	0	0	0	0	0	0	0	0	0	0	0	0	0	0	132.181	0	0	0	0	0	0
		70	540.4	0	0	0	0	0	0	0	0	0	0	0	0	23.1795	23.118	0	0	0	0	0	0	0	0	0	0	0	0	0	78.6213	0	0	0	0	0	0
		71	544.26	0	0	0	0	0	0	0	0	0	0	0	0	0	44.8024	0	0	0	0	0	0	0	0	0	0	0	0	0	127.792	0	0	0	0	0	0
		72	548.12	0	0	0	0	0	0	0	0	0	0	0	0	23.8518	0	0	0	0	0	0	0	0	0	0	0	0	0	0	108.114	0	0	0	0	0	0
		73	551.98	0	0	0	0	17.3506	0	0	0	0	0	0	0	18.7697	38.4167	0	0	0	0	0	0	0	0	0	0	0	0	0	66.1704	0	0	0	0	0	0
		74	555.84	0	0	0	0	0	0	0	0	0	0	0	0	39.1947	25.8614	0	0	0	0	0	0	0	0	0	0	0	0	0	89.1441	0	0	0	0	0	0
		75	559.7	0	0	0	0	0	0	0	0	0	0	0	0	68.8596	60.4884	0	0	0	0	0	0	0	0	0	0	0	0	0	37.7454	0	0	0	0	0	0
		76	563.56	0	0	0	0	0	0	0	0	0	0	0	0	25.1561	99.3401	0	0	0	0	0	0	0	0	0	0	0	0	0	32.2828	0	0	0	0	0	0
		77	567.42	0	0	0	0	0	0	0	0	0	0	0	0	0	75.5301	0	0	0	0	0	0	0	0	0	0	0	0	0	79.773	0	0	0	0	0	0
		78	571.28	0	0	0	0	0	0	0	0	0	0	0	0	37.8705	108.665	0	0	0	0	0	0	0	0	40.5452	0	0	0	0	94.8427	0	0	0	0	0	0
		79	575.14	0	0	0	0	0	0	0	0	0	0	0	0	72.4701	108.003	0	0	0	0	0	0	0	0	0	0	0	0	0	43.055	0	0	0	0	0	0
		80	579	0	0	0	0	0	0	0	0	0	0	0	0	47.2171	122.928	0	0	0	0	0	0	0	0	0	0	0	0	0	32.7331	0	0	0	0	0	0
		81	582.86	0	0	0	0	0	0	0	0	0	0	0	0	69.7944	86.7331	0	0	0	0	0	0	0	0	0	0	0	0	0	61.2947	0	0	0	0	0	0
		82	586.72	0	0	0	0	0	0	0	0	0	0	0	0	46.8318	114.062	0	0	0	0	0	0	0	0	24.9447	0	0	0	0	39.6137	0	0	0	0	0	0
		83	590.58	0	0	0	0	0	0	0	0	0	0	0	0	58.7459	120.94	0	0	0	0	0	0	0	0	0	0	0	0	0	35.1923	0	0	0	0	0	0
		84	594.44	0	0	0	0	0	0	0	0	0	0	0	0	136.687	109.256	0	0	0	0	0	0	0	0	0	0	0	0	0	0	0	0	0	0	0	0
		85	598.3	0	0	0	0	0	0	0	0	0	0	0	0	116.12	124.045	0	0	0	0	0	0	0	0	0	0	0	0	0	0	0	0	0	0	0	0
		86	602.16	0	0	0	0	0	0	0	0	0	0	0	0	73.6006	135.142	0	0	0	0	0	0	0	0	0	0	0	0	0	60.769	0	0	0	0	0	0
		87	606.02	0	0	0	0	0	0	0	0	0	0	0	0	79.8504	153.191	0	0	0	0	0	0	0	0	0	0	0	0	0	16.5931	0	0	0	0	0	0
		88	609.88	0	0	0	0	0	0	0	0	0	0	0	0	101.872	163.054	0	0	0	0	0	0	0	0	0	0	0	0	0	22.6708	0	0	0	0	0	0
		89	613.74	0	0	0	0	0	0	0	0	0	0	0	0	137.867	195.574	0	0	0	0	0	0	0	0	0	0	0	0	0	0	0	0	0	0	0	0
		90	617.6	0	0	0	0	0	0	0	0	0	0	0	0	117.764	140.936	0	0	0	0	0	0	0	0	0	0	0	0	0	0	0	0	0	0	0	0
		91	621.46	0	0	0	0	0	0	0	0	0	0	0	0	150.428	187.688	0	0	0	0	0	0	0	0	0	0	0	0	0	17.0264	0	0	0	0	0	0
		92	625.32	0	0	0	0	0	0	0	0	0	0	0	0	128.212	195.282	0	0	0	0	0	0	0	0	0	0	0	0	0	0	0	0	0	0	0	0
		93	629.18	0	0	0	0	0	0	0	0	0	0	0	0	79.2592	190.173	0	0	0	0	0	0	0	0	0	0	0	0	0	0	0	0	0	0	0	0
		94	633.04	0	0	0	0	0	0	0	0	0	0	0	0	105.73	223.208	0	0	0	0	0	0	0	0	0	0	0	0	0	30.4022	0	0	0	0	0	0
		95	636.9	0	0	0	0	0	0	0	0	0	0	0	0	102.718	209.025	0	0	0	0	0	0	0	0	0	0	0	0	0	37.235	0	0	0	0	0	0
		96	640.76	0	0	0	0	0	0	0	0	0	0	0	0	140.896	101.791	22.467	0	0	0	0	0	0	0	0	0	0	0	0	26.4966	0	0	0	0	0	0
		97	644.62	0	0	0	0	0	0	0	0	0	0	0	0	137.267	211.097	0	0	0	0	0	0	0	0	0	0	0	0	0	25.9053	0	0	0	0	0	0
		98	648.48	0	0	0	0	0	0	0	0	0	0	0	0	76.8989	193.312	0	0	0	0	0	0	0	0	0	0	0	0	0	49.5922	0	0	0	0	0	0
		99	652.34	0	0	0	0	0	0	0	0	0	0	0	0	128.824	184.683	0	0	0	0	0	0	0	0	0	0	22.025	0	0	0	0	0	0	0	0	0
		100	656.2	0	0	0	0	0	0	0	0	0	0	0	0	137.687	212.108	0	0	0	0	0	0	0	0	0	0	0	0	0	24.814	0	0	0	0	0	0
		101	660.06	0	0	0	0	0	0	0	0	0	0	0	0	96.0928	239.372	0	0	0	0	0	0	0	17.2066	0	0	0	0	0	30.18	0	0	0	0	0	0
		102	663.92	0	0	0	0	0	0	0	0	0	0	0	0	136.687	176.262	0	0	0	0	0	0	0	0	0	0	0	34.894	0	98.1709	0	0	0	0	0	0
		103	667.78	0	0	0	0	0	0	0	0	21.0865	0	0	0	134.23	156.879	0	0	0	0	0	0	0	19.0575	0	0	0	40.5095	0	68.9381	0	0	0	0	0	0
		104	671.64	0	0	0	0	0	0	0	0	0	0	0	0	81.5642	256.022	0	0	0	0	0	0	0	39.6995	0	0	0	70.0323	0	54.6485	0	0	0	0	0	0
		105	675.5	0	0	0	0	0	0	0	0	0	0	0	0	80.262	174.747	0	0	0	0	0	0	0	40.9398	0	0	0	42.1752	0	78.2559	0	0	0	0	0	0
		106	679.36	0	0	0	0	0	0	0	0	0	0	0	0	99.4379	188.286	0	0	0	0	0	0	0	29.5227	0	0	0	43.2409	0	74.1663	0	0	0	0	0	0
		107	683.22	0	0	0	0	0	0	0	0	0	0	0	0	112.879	250.802	0	0	0	0	0	0	0	27.1852	0	0	0	44.755	0	69.7008	0	0	0	0	0	0
		108	687.08	0	0	0	0	0	0	0	0	0	0	0	0	84.9119	201.734	0	0	0	0	0	0	0	16.8038	0	0	0	38.5547	0	98.1888	0	0	0	0	0	0
		109	690.94	0	0	0	0	0	0	0	0	0	0	0	0	98.7636	237.412	0	0	0	0	0	0	0	37.506	0	0	0	69.2495	0	125.256	0	0	0	0	0	0
		110	694.8	0	0	0	0	0	0	0	0	0	0	0	0	59.1238	232.186	0	0	0	0	0	0	0	0	0	0	0	90.8045	0	98.9346	0	0	0	0	0	0
		111	698.66	0	0	0	0	0	0	0	0	0	18.0106	0	0	71.302	203.083	0	0	0	0	0	0	0	47.2001	0	0	0	76.4093	0	84.1843	0	0	0	0	0	0
		112	702.52	0	0	0	0	0	0	0	0	0	0	0	0	83.8462	253.849	0	0	0	19.7985	0	0	0	17.9772	0	0	0	65.0336	0	118.386	0	0	0	0	0	0
		113	706.38	0	0	0	0	0	0	0	0	0	0	0	0	100.86	250.254	0	0	0	0	0	0	0	17.5965	0	0	0	34.559	0	95.9997	0	0	0	0	0	0
		114	710.24	0	0	0	0	0	0	0	0	0	0	0	0	104.869	216.373	0	0	16.7015	0	0	0	0	54.4008	0	0	0	67.6488	0	143.324	0	0	0	0	0	0
		115	714.1	0	0	0	0	0	0	0	0	0	0	0	0	66.0363	217.232	0	0	0	0	0	0	0	99.5774	0	0	0	100.994	0	131.496	0	16.6702	0	0	0	0
		116	717.96	0	0	0	0	0	0	0	0	0	0	0	0	79.2135	142.019	0	0	0	0	0	0	0	66.7384	0	0	0	119.475	0	76.1733	0	0	0	0	0	0
		117	721.82	0	0	0	0	0	0	0	0	0	0	0	0	87.4473	164.184	0	0	0	0	0	0	0	49.5432	0	0	0	113.321	0	91.0196	0	0	0	0	0	0
		118	725.68	0	0	0	0	0	0	0	0	0	0	24.1784	0	94.6755	161.157	0	0	0	0	0	0	0	104.128	0	0	0	93.6802	0	105.508	0	0	0	0	0	0
		119	729.54	0	0	49.2374	0	0	0	0	0	0	0	25.7656	0	62.5307	132.206	0	0	0	0	0	0	0	119.863	0	0	0	113.195	0	112.557	0	0	0	0	0	0
		120	733.4	0	0	0	0	0	0	0	0	0	0	0	0	54.4355	141.173	0	0	0	0	0	0	0	80.3316	0	0	0	88.8906	0	70.352	0	0	0	0	0	0
		121	737.26	0	0	0	0	0	0	0	0	0	0	0	0	84.9279	158.686	0	0	0	0	0	0	0	79.8695	0	0	0	132.269	0	118.186	0	0	0	0	0	0
		122	741.12	0	0	0	0	0	0	0	0	0	0	26.4424	0	85.9682	132.497	0	0	0	0	0	0	0	64.8052	0	0	0	78.0867	0	111.48	0	0	0	0	0	0
		123	744.98	0	0	0	0	0	0	0	0	0	0	58.1383	0	65.8658	78.4844	0	0	0	0	0	0	0	105.592	0	0	0	114.24	0	82.2446	0	0	0	0	0	0
		124	748.84	0	0	0	0	0	0	0	0	0	0	66.277	0	66.0697	91.4428	0	0	0	0	0	0	0	117.92	0	0	0	88.7294	0	92.7444	0	0	0	0	0	0
		125	752.7	0	0	0	0	0	0	0	21.5402	0	0	51.0158	0	60.4465	58.1599	0	0	0	0	0	15.2073	0	93.0587	0	0	0	165.319	0	139.554	0	0	0	0	0	0
		126	756.56	0	0	0	0	0	0	0	0	0	0	48.4967	0	60.6797	70.6346	0	0	0	0	0	0	0	58.852	0	0	0	139.98	0	93.2378	0	0	0	0	0	0
		127	760.42	0	0	0	0	0	0	0	0	0	0	90.5756	0	52.2421	41.3613	0	0	0	0	0	0	0	89.0946	0	0	0	157.265	0	63.9181	0	0	0	0	0	0
		128	764.28	0	0	0	0	0	0	22.3314	0	0	0	47.4934	0	25.5696	20.9735	0	0	0	0	0	0	0	111.241	0	0	0	82.7778	0	93.3888	0	0	0	0	0	0
		129	768.14	0	0	0	0	0	0	0	0	0	0	54.2346	0	50.0607	0	0	0	0	0	0	0	0	119.362	0	0	0	59.3565	0	116.019	0	0	0	0	0	0
		130	772	0	0	0	0	0	0	0	0	0	0	57.9259	0	69.532	40.1426	0	0	0	0	0	0	0	73.2674	0	0	0	113.157	0	113.213	0	0	0	0	0	0
		131	775.86	0	0	0	0	0	0	0	0	0	0	100.874	0	38.3011	0	0	0	0	0	0	0	0	89.0689	0	0	0	85.4558	0	97.3324	0	0	0	0	0	0
		132	779.72	0	0	0	0	0	15.9572	0	0	0	0	100.951	0	68.2814	0	0	0	0	0	0	0	0	88.4195	0	0	0	129.497	0	89.0924	0	0	0	0	0	0
		133	783.58	0	0	0	0	0	0	0	0	0	0	97.5719	0	61.2191	22.9448	0	0	0	0	0	0	0	67.8595	0	0	0	122.277	0	89.6758	0	0	0	0	0	0
		134	787.44	0	0	0	0	0	0	0	0	0	0	105.468	0	83.1587	0	0	0	0	0	0	0	0	74.3607	0	0	0	136.804	0	94.6844	0	0	0	29.4344	0	0
		135	791.3	0	0	0	0	0	0	0	0	0	0	60.6168	0	41.6905	23.4273	0	0	0	0	0	0	0	68.5162	0	0	0	79.4283	0	95.1743	0	0	0	25.9295	0	0
		136	795.16	0	0	0	0	0	0	0	0	0	0	93.7913	0	94.6599	0	0	0	0	0	0	0	0	97.9084	0	0	0	159.798	0	109.143	0	0	0	27.1175	0	0
		137	799.02	0	0	0	0	0	0	0	0	0	0	68.8047	0	43.2546	0	0	0	0	0	0	0	0	67.7533	0	0	0	80.6971	0	89.9553	0	0	0	34.9464	0	0
		138	802.88	0	0	0	0	0	0	0	0	0	0	90.2908	0	68.1529	0	0	0	0	0	0	0	0	75.9165	0	0	0	147.583	0	161.829	0	0	0	0	0	0
		139	806.74	0	0	0	0	0	0	0	0	0	0	69.1762	0	56.3063	0	0	0	0	0	0	0	0	77.8136	0	0	0	122.191	0	129.228	0	0	0	0	0	0
		140	810.6	0	0	0	0	0	22.7407	0	0	0	0	102.282	0	135.186	0	0	0	0	0	0	0	0	101.372	0	0	0	134.511	0	129.663	19.6209	0	0	24.6779	0	0
		141	814.46	0	0	0	0	0	22.4218	0	0	0	0	114.194	0	71.2196	0	0	0	0	0	0	0	0	83.5138	0	0	0	74.6762	0	115.647	0	0	0	0	0	0
		142	818.32	0	0	0	0	0	59.6969	0	0	0	0	123.528	0	71.7732	0	27.6936	0	0	0	0	0	0	88.0782	0	0	0	52.914	0	105.149	0	0	0	26.7942	0	0
		143	822.18	0	0	0	0	0	49.6588	0	0	0	0	94.3262	0	97.1302	0	0	0	0	0	0	0	0	91.8303	0	0	0	113.389	0	64.3083	0	0	0	25.6757	0	0
		144	826.04	0	0	0	0	0	70.41	0	0	0	0	123.088	0	64.5535	0	0	0	0	0	0	0	0	110.65	0	0	0	62.699	0	74.0881	0	0	0	45.8928	0	0
		145	829.9	0	0	0	0	0	78.0238	0	0	0	0	140.237	0	102.709	0	0	0	0	0	0	0	0	84.4513	0	0	0	110.002	0	64.0808	0	0	0	41.4694	0	0
		146	833.76	0	0	0	0	0	75.7384	0	0	0	0	97.8092	0	119.568	0	35.2103	0	0	0	0	0	0	142.464	0	0	0	160.761	0	69.3758	0	0	0	20.4468	0	0
		147	837.62	0	0	0	0	0	116.12	0	0	0	0	134.968	0	95.054	0	22.7472	0	0	0	0	0	0	91.9816	0	0	0	93.5539	0	29.0616	0	0	0	0	0	0
		148	841.48	0	0	0	0	0	124.677	0	0	0	0	125.317	0	77.6034	0	19.6334	0	0	0	0	0	0	114.866	0	0	0	143.415	0	79.8023	0	0	0	0	0	0
		149	845.34	0	0	0	0	0	144.681	0	0	0	0	105.824	0	104.51	0	0	0	0	0	0	0	0	106.698	0	0	0	91.5726	0	31.0784	0	0	0	48.8923	0	0
		150	849.2	0	0	0	0	0	72.2724	0	0	0	0	119.776	0	75.1036	0	79.6612	0	0	0	0	0	0	128.143	0	0	0	131.196	0	57.1884	0	0	0	56.896	0	0
		151	853.06	0	0	0	0	0	153.332	0	0	0	0	106.036	0	94.6334	0	50.7598	0	0	0	0	0	0	126.519	0	0	0	121.888	0	21.1635	0	0	0	25.7833	0	0
		152	856.92	0	0	0	0	0	196.624	0	0	0	0	123.541	0	66.9695	0	67.4609	0	0	0	0	0	0	182.301	0	0	0	116.032	0	23.5035	0	0	0	0	0	0
		153	860.78	0	0	0	0	0	225.373	18.5721	0	0	0	109.39	0	59.1038	0	91.5032	0	0	0	0	0	0	102.584	0	0	0	102.864	0	31.3078	0	0	0	26.9139	0	0
		154	864.64	0	0	0	0	0	187.478	45.4631	0	0	0	101.759	0	66.9195	0	50.047	0	0	0	0	0	0	98.1686	0	0	0	129.824	0	0	0	0	0	55.2351	0	0
		155	868.5	0	0	0	0	0	161.182	57.2491	0	0	0	98.8828	0	86.9148	0	43.1765	0	0	0	0	0	0	85.3866	0	0	0	115.8	0	27.4731	0	0	0	73.5557	0	0
		156	872.36	0	0	0	0	0	146.89	48.8477	0	0	0	85.9472	0	62.9234	0	106.992	0	0	0	0	0	0	146.692	0	0	0	132.503	0	0	0	0	0	83.6927	0	0
		157	876.22	0	0	0	0	0	228.829	59.761	0	0	0	76.2842	0	74.6893	0	83.4378	0	0	0	0	0	0	116.738	0	0	0	89.9918	0	0	0	0	0	67.9823	0	0
		158	880.08	0	0	0	0	0	184.724	45.1719	0	0	0	90.3536	0	64.3894	0	38.4338	0	0	0	0	0	0	111.604	0	0	0	120.655	0	0	0	0	0	77.5284	0	0
		159	883.94	0	0	0	0	0	198.614	37.8354	0	0	0	87.9757	0	92.2115	0	104.908	0	0	0	0	0	0	81.0252	0	0	0	142.084	0	33.5066	0	0	0	54.2482	0	0
		160	887.8	0	0	0	0	0	234.186	0	0	0	0	83.2177	0	68.955	0	69.6089	0	0	0	0	0	0	89.1635	0	0	0	48.3953	0	0	0	0	0	75.3974	0	0
		161	891.66	0	0	15.1711	0	0	237.228	70.6073	0	0	0	138.294	0	104.041	0	62.1018	0	0	0	0	0	0	104.762	0	0	0	108.459	0	0	0	0	0	46.9747	21.8511	0
		162	895.52	0	0	0	0	0	173.117	62.1621	0	0	0	70.9843	0	68.7843	0	90.9672	0	0	0	41.1031	0	0	102.582	0	0	0	44.3225	0	27.0378	0	0	0	76.0207	0	0
		163	899.38	0	0	0	0	0	205.995	52.511	0	0	0	42.6808	0	77.7171	0	74.9821	0	0	0	23.5803	0	0	129.419	0	0	0	72.9626	0	42.3338	0	0	0	91.3914	0	0
		164	903.24	0	0	0	0	0	206.654	61.1119	0	0	0	95.7459	0	41.2561	0	83.3684	0	0	0	20.6767	0	0	71.4056	0	0	0	80.5196	0	35.3614	0	0	0	50.465	0	0
		165	907.1	0	0	0	0	0	280.43	97.0273	0	0	0	56.2459	0	48.2584	0	101.529	0	0	0	19.2307	0	0	102.25	0	0	0	49.4063	0	66.6817	0	0	0	55.4904	0	0
		166	910.96	0	0	0	0	0	259.507	88.1909	0	0	0	76.2003	0	68.1699	0	94.7056	0	0	0	24.1008	0	0	95.4784	0	0	0	81.3492	0	62.903	0	0	0	111.693	0	0
		167	914.82	0	0	0	0	0	222.038	110.261	0	0	0	76.1841	0	57.5568	0	74.3122	0	0	0	19.4456	0	0	102.294	0	0	0	47.2426	0	98.1655	0	0	0	98.6858	0	0
		168	918.68	0	0	0	0	0	292.092	97.5658	0	0	77.1282	107.616	0	108.867	0	71.4358	0	0	0	38.3573	0	0	100.805	0	0	0	21.0322	0	82.2812	0	0	0	58.91	0	0
		169	922.54	0	0	0	0	0	234.921	67.7092	0	0	0	122.234	0	96.3736	0	62.5545	0	0	0	60.0372	0	0	140.81	0	0	0	26.129	0	84.5668	0	0	0	107.17	0	0
		170	926.4	0	0	0	0	0	284.609	26.6232	0	0	35.3754	82.8415	0	106.629	0	79.9493	0	0	0	37.2187	0	0	141.654	0	0	0	55.7071	0	63.2104	0	0	0	105.087	0	0
		171	930.26	0	0	0	0	0	255.541	73.229	0	0	35.4652	75.5917	0	79.9289	0	91.8468	0	0	0	31.9022	0	0	132.035	0	0	0	0	0	69.1527	0	0	0	91.5815	0	0
		172	934.12	0	0	0	0	0	250.489	124.205	0	0	0	63.7799	0	101.99	0	106.273	0	0	0	36.2161	0	0	96.5949	0	0	0	23.5704	0	108.745	0	0	0	105.333	0	0
		173	937.98	0	0	0	0	0	260.707	61.3764	0	0	35.756	35.9823	0	116.238	0	107.917	0	0	0	39.608	0	0	113.448	0	0	0	31.1747	0	118.341	0	0	0	90.5926	0	0
		174	941.84	0	0	0	0	0	281.488	59.0779	0	0	53.9742	101.891	0	109.902	0	95.5463	0	0	0	69.7579	0	0	96.0433	0	0	0	68.7146	0	108.231	41.4076	0	0	73.8362	0	0
		175	945.7	0	0	0	0	0	201.369	51.6355	0	0	51.0202	131.157	0	87.2177	0	98.2432	0	0	0	64.4299	0	0	93.7759	0	0	0	73.0166	0	124.02	23.9921	0	0	133.761	0	0
		176	949.56	0	0	0	0	0	276.304	85.1095	0	0	57.3084	123.714	0	124.247	0	100.234	0	0	0	29.957	0	0	53.5404	0	0	0	33.5515	0	141.832	60.041	0	0	113.56	0	0
		177	953.42	0	0	0	0	0	245.501	97.6352	0	0	70.3394	104.342	0	121.366	0	47.908	0	0	0	33.6419	0	0	114.173	0	0	22.2762	61.2285	0	115.044	65.9871	0	0	118	0	0
		178	957.28	0	0	0	0	0	256.758	75.437	0	0	133.867	105.606	0	97.1547	0	130.475	0	0	0	77.3843	0	0	107.219	0	0	0	70.1826	0	112.151	51.9781	0	0	117.107	0	0
		179	961.14	0	0	0	0	0	311.312	81.6389	0	0	92.5273	86.4465	0	82.8964	0	79.8331	0	0	0	52.5418	0	0	105.14	0	0	0	49.5871	0	132.995	76.5225	0	0	116.523	0	0
		180	965	0	0	0	0	0	305.386	100.222	0	0	99.1637	84.7894	0	80.0441	0	100.039	0	0	0	80.8717	0	0	101.382	0	0	0	95.0683	0	123.867	22.6611	0	0	129.797	0	0
		181	968.86	0	0	0	0	0	253.872	130.525	0	0	83.1465	121.406	0	98.9548	0	81.6152	0	0	0	34.6239	0	0	87.7967	0	0	44.7027	27.8819	0	86.6003	43.6834	0	0	92.2664	0	0
		182	972.72	0	0	0	0	0	236.341	131.988	0	0	77.8465	105.169	0	84.4642	0	124.943	0	0	0	45.7632	0	0	98.5636	0	0	0	62.7725	0	114.824	44.1204	0	0	148.115	0	0
		183	976.58	0	0	0	0	0	245.808	83.2604	0	0	103.301	93.5189	0	128.124	0	131.988	0	0	0	61.9929	0	0	114.724	0	0	0	25.4876	0	103.732	74.6036	0	0	67.9034	0	0
		184	980.44	0	0	0	0	0	271.299	114.5	0	0	99.7575	66.6079	0	95.7639	0	87.0023	0	0	0	86.6021	0	0	62.9096	0	0	18.2711	0	0	31.4241	93.6482	0	0	60.4059	0	0
		185	984.3	0	0	0	0	0	212.17	151.243	0	0	125.154	136.604	0	127.491	0	123.178	0	0	0	32.9876	0	0	77.5126	0	0	50.2795	0	0	75.6378	128.641	0	0	144.795	0	0
		186	988.16	0	0	0	0	0	236.84	93.3341	0	0	71.6406	152.646	0	83.1468	0	108.152	0	0	0	88.1493	0	0	119.141	0	0	35.6982	21.8451	0	66.5529	147.199	0	0	151.293	0	0
		187	992.02	0	0	0	0	0	265.386	91.316	0	0	79.3277	111.63	0	117.253	0	98.3525	0	0	0	96.8639	0	0	144.334	0	0	37.3139	34.6634	0	74.8767	128.946	0	0	147.622	0	0
		188	995.88	0	0	0	0	0	235.878	84.6846	0	0	88.8668	127.756	0	48.6252	0	56.9423	0	0	0	78.9156	0	0	112.513	0	0	45.9179	0	0	63.4513	229.293	0	0	114.333	20.1922	0
		189	999.74	0	0	0	0	0	235.773	69.746	0	0	69.866	93.5897	0	124.407	0	103.603	0	0	0	108.762	0	0	145.6	0	0	38.1547	0	0	76.7512	126.49	0	0	89.0036	0	0
		190	1003.6	0	0	0	0	0	261.484	80.3296	0	0	89.9995	97.8703	0	110.386	0	64.7325	0	0	0	105.236	0	0	99.1678	0	0	66.9916	0	0	69.8478	154.52	0	0	80.2523	17.9978	0
		191	1007.46	0	0	0	0	0	177.655	76.5161	0	0	117.214	121.132	0	69.2768	0	74.8598	0	0	0	96.5951	0	0	236.453	0	0	82.21	0	0	66.476	189.894	0	0	105.708	39.2087	0
		192	1011.32	0	0	0	0	0	187.493	104.362	0	0	120.588	144.437	0	70.8273	30.9779	131.547	0	0	0	94.0575	0	0	106.354	0	0	94.702	0	0	32.9845	203.754	0	0	49.4956	21.8376	0
		193	1015.18	0	0	0	0	0	206.941	143.109	0	0	120.164	102.489	0	112.4	0	87.1671	0	0	0	74.6028	0	0	146.69	0	0	49.3176	0	0	39.1	160.309	0	0	148.476	0	0
		194	1019.04	0	0	0	25.2733	0	191.464	73.8306	0	0	107.39	84.8398	0	122.61	0	66.1778	0	0	0	74.2625	0	0	163.324	0	0	82.1664	0	0	53.0813	121.15	0	0	105.14	37.3475	0
		195	1022.9	0	0	0	0	0	195.848	119.78	0	0	88.5983	84.8969	0	100.31	0	75.7779	0	0	0	128.534	0	0	183.374	0	0	101.351	0	0	0	212.865	0	0	68.3511	0	0
		196	1026.76	0	0	0	0	0	248.147	80.3618	0	0	99.1033	80.8887	0	105.941	34.6175	38.0329	0	0	0	95.2592	0	0	202.642	0	0	90.0914	0	0	21.5743	203.571	0	0	67.8789	21.1631	0
		197	1030.62	0	0	0	0	0	261.416	63.9864	0	0	137.826	88.2913	0	107.227	0	58.2908	0	0	0	103.357	0	0	189.868	0	0	119.038	0	0	18.749	166.184	0	0	70.956	49.0599	0
		198	1034.48	0	0	0	0	0	166.513	39.416	0	0	128.705	0	0	131.821	0	40.6402	0	0	0	141.89	0	0	242.303	0	0	62.7484	0	0	44.9328	247.712	0	0	74.8622	28.3552	0
		199	1038.34	0	0	0	0	0	197.649	74.3733	0	0	151.032	74.5273	0	98.2607	0	55.7834	0	0	0	139.076	0	24.1996	246.388	0	0	104.763	15.5962	0	81.73	162.034	0	0	113.493	23.1995	0
		200	1042.2	0	0	0	0	0	212.658	135.406	0	0	139.957	17.7079	0	59.2712	54.4174	70.5727	0	0	0	87.4524	0	30.1618	197.471	0	0	77.7527	0	0	49.0349	219.847	0	0	91.865	0	0
		201	1046.06	0	0	0	0	0	217.885	78.6703	0	0	161.876	63.0103	0	96.892	52.9992	50.9547	0	0	0	96.9516	0	23.8932	244.402	0	0	150.587	48.7112	0	97.1118	283.78	0	0	96.538	0	0
		202	1049.92	0	0	0	0	0	227.716	66.982	0	0	153.666	0	0	103.568	0	94.2743	0	0	0	99.808	0	49.5207	219.902	0	0	107.351	0	0	72.0134	258.349	0	0	106.793	27.1545	0
		203	1053.78	0	40.2935	0	0	0	231.128	79.6552	0	0	198.585	36.6601	0	107.966	38.5426	96.1255	0	0	0	93.0885	0	16.1037	231.918	0	0	116.296	21.0828	0	36.3549	202.845	0	0	113.089	45.5359	0
		204	1057.64	0	54.8849	0	0	0	239.682	105.771	0	0	189.026	32.4371	0	129.948	33.7116	62.7854	0	0	0	89.2733	0	87.3238	207.845	0	0	108.188	0	0	89.2158	196.369	0	0	99.5449	31.6288	0
		205	1061.5	0	45.3544	0	0	0	188.038	70.4378	0	0	242.618	0	0	141.094	0	0	0	0	0	114.483	0	70.6143	193.163	0	0	110.156	46.0277	0	89.4493	164.74	0	0	72.2252	27.7014	0
		206	1065.36	0	48.8873	0	0	0	309.574	124.565	0	0	189.462	68.3179	0	54.0969	44.0523	72.6429	0	0	0	59.4673	0	69.9699	243.393	0	0	94.4374	42.6817	0	82.2741	329.51	0	0	84.4488	62.8613	0
		207	1069.22	0	69.3792	0	0	0	189.997	99.4309	0	0	154.343	25.495	0	74.3106	28.8839	46.7556	0	0	0	77.1155	0	81.8394	235.818	20.5054	0	91.8333	46.2748	0	117.742	199.636	0	0	56.2609	18.6676	0
		208	1073.08	0	89.3282	0	0	0	195.51	104.902	0	0	271.459	25.113	0	85.1027	70.983	50.9264	0	0	0	120.207	0	83.7138	196.852	0	0	109.744	25.3772	0	68.445	266.323	0	0	47.2181	21.1289	0
		209	1076.94	0	102.167	0	0	0	273.507	133.619	0	0	204.981	39.1778	0	82.4216	87.3691	72.0497	0	0	0	115.494	0	110.675	266.008	0	0	106.862	48.3696	0	70.4403	228.357	0	0	61.3348	0	0
		210	1080.8	0	82.8768	0	0	0	244.245	141.423	0	0	260.691	62.4207	0	113.03	38.9957	28.8243	0	0	0	107.652	0	95.9076	257.325	25.4615	0	58.593	83.1167	0	50.2323	241.187	0	0	67.0473	24.2682	0
		211	1084.66	0	126.13	0	0	0	219.589	121.865	0	0	238.62	24.3292	0	105.394	86.1506	75.2192	0	0	0	92.7739	0	109.597	294.267	35.4188	0	91.0981	57.4617	0	72.2169	187.359	0	0	50.7297	31.4692	0
		212	1088.52	0	145.669	0	0	0	237.089	58.9498	0	0	252.44	53.5393	0	103.412	56.884	53.2055	0	0	0	85.3596	0	83.5397	302.505	47.7783	0	69.1498	79.0006	0	70.14	257.71	0	0	85.0607	60.0935	0
		213	1092.38	0	95.4027	0	0	0	190.895	129.146	0	0	229.73	18.7759	0	103.869	37.9149	33.1164	0	0	0	76.0388	0	110.171	252.004	43.9737	0	55.276	72.4904	0	108.891	249.078	0	0	53.4669	61.2494	0
		214	1096.24	0	160	0	0	0	211.061	104.773	0	0	316.649	65.2276	0	129.45	65.56	18.33	0	20.4236	0	138.855	0	64.7957	283.143	34.2756	0	32.1854	63.2684	0	86.1423	210.039	0	0	85.6573	26.2556	0
		215	1100.1	0	170.978	0	0	29.4679	212.228	104.678	0	0	213.497	52.7397	0	95.4823	50.5995	35.3493	0	23.7524	0	97.1361	0	116.449	321.977	62.0234	0	53.6107	40.9526	0	106.447	206.036	0	0	85.5993	43.2802	0
		216	1103.96	0	160.402	0	0	0	192.981	152.757	0	0	213.65	43.5004	0	99.9371	0	31.7009	0	0	0	111.635	0	88.6638	281.217	83.9477	0	50.9385	72.0997	0	137.222	210.823	0	0	69.2233	53.1173	0
		217	1107.82	0	136.435	0	0	41.9882	249.907	151.952	0	0	248.471	59.2887	0	117.564	18.6013	0	0	0	0	73.5419	0	89.2669	233.016	102.002	33.5297	76.2369	89.2338	0	91.5958	219.066	0	0	84.3645	38.9007	0
		218	1111.68	0	118.626	0	0	0	217.792	155.804	0	0	184.338	33.5401	0	112.784	40.7221	39.2094	0	27.3825	0	91.9017	0	92.3167	232.806	76.183	29.421	97.715	51.2375	0	148.23	197.809	0	0	90.3125	58.6411	0
		219	1115.54	0	167.129	0	0	0	192.861	99.636	0	0	298.468	26.1005	0	113.139	29.738	0	0	40.8746	0	98.6138	0	125.376	267.788	112.466	51.6156	30.3591	108.334	0	114.688	253.019	0	0	70.1143	53.9474	0
		220	1119.4	0	127.666	0	0	0	265.813	36.7049	0	0	262.521	76.2342	0	106.448	49.0322	0	0	23.8389	0	63.9355	0	95.4838	205.961	105.655	40.1745	61.6421	80.6348	0	118.117	312.494	0	0	84.482	91.3452	0
		221	1123.26	0	207.987	0	0	51.4319	224.324	147.116	0	0	279.849	56.2864	25.309	90.5419	29.9757	0	0	57.8615	0	55.6372	0	94.3455	249.559	121.66	65.2973	72.4753	87.9356	0	149.353	211.241	0	21.9363	85.2385	102.03	0
		222	1127.12	0	208.71	0	0	0	213.129	68.1012	0	0	243.304	54.1178	0	73.6829	36.7011	0	0	41.6755	0	94.8806	0	76.8863	228.249	128.901	0	64.6303	32.1824	0	109.405	263.136	0	0	95.2704	110.53	0
		223	1130.98	0	197.928	0	0	0	238.306	90.6172	0	0	250.984	60.2798	34.1869	88.3946	0	0	0	0	0	30.7812	0	97.4741	230.831	164.755	0	54.2687	68.1444	0	106.262	285.734	0	19.816	94.6277	65.1449	0
		224	1134.84	0	226.13	0	0	0	186.149	139.942	0	0	237.755	62.9422	16.5718	72.0569	0	0	0	0	16.4383	112.767	0	109.348	251.405	142.209	0	80.4021	72.0272	0	105.125	270.63	0	17.6208	81.4905	90.1473	0
		225	1138.7	0	210.081	0	0	19.2493	200.334	119.377	0	0	248.409	54.9405	53.285	58.1232	21.2896	0	0	62.0188	0	78.3911	0	69.6869	182.316	113.714	80.1328	70.717	86.3495	0	147.711	204.45	0	37.1425	89.5516	123.553	0
		226	1142.56	0	223.707	0	0	0	246.017	149.194	0	0	237.005	68.6565	32.0788	110.081	0	0	0	56.1284	0	32.922	0	113.731	210.303	164.481	40.1493	108.529	94.7755	0	128.538	221.922	0	0	82.5385	102.521	0
		227	1146.42	0	248.079	0	0	0	224.307	111.838	0	0	208.813	90.7635	55.5622	82.2231	0	0	0	70.6871	38.0668	60.0502	0	78.5875	185.284	144.179	17.9665	87.6508	59.3799	0	100.442	251.179	0	23.2263	71.1539	118.494	0
		228	1150.28	0	270.846	0	0	0	245.506	95.2139	0	0	224.338	54.2849	49.5388	96.1022	0	0	0	67.8052	39.7932	58.0793	0	69.779	209.109	120.684	92.5056	107.755	67.6012	0	128.608	289.995	0	24.5951	121.574	147.211	0
		229	1154.14	0	237.254	0	0	56.3953	235.895	110.987	0	0	259.916	93.7	75.7975	98.4492	0	0	0	67.2957	17.2943	77.1514	0	57.7041	240.132	192.056	27.8465	82.3341	38.5163	0	145.331	205.478	0	49.7931	98.8778	147.895	0
		230	1158	0	276.898	0	0	0	299.522	101.57	0	0	229.508	54.1881	73.4759	71.3565	23.8243	0	0	77.4427	38.9088	34.4595	0	73.2407	171.993	200.289	58.5095	35.0028	108.943	0	158.246	326.461	0	41.3941	123.338	161.609	0
		231	1161.86	0	217.907	0	0	29.5193	210.912	75.358	0	0	170.828	119.508	143.225	101.769	0	0	0	50.6553	30.8863	77.4086	0	79.8259	210.338	227.457	62.1668	74.4254	58.7655	0	111.853	283.552	0	75.277	85.7405	163.242	0
		232	1165.72	0	237.714	0	0	38.3157	228.31	108.366	0	0	222.152	107.477	75.7668	66.6005	0	0	0	40.3006	67.553	86.5063	0	79.0387	273.783	209.353	107.132	111.932	61.0381	0	135.488	250.457	0	40.2895	96.855	156.359	0
		233	1169.58	0	258.428	0	0	37.6897	192.623	88.8578	0	0	185.51	122.922	106.883	115.031	0	0	0	59.5955	42.182	36.0829	0	63.8185	180.059	155.253	40.6906	68.6298	120.832	0	141.412	286.7	0	72.5355	101.099	168.922	0
		234	1173.44	0	296.898	0	0	49.9698	175.051	147.983	0	0	172.236	43.6296	126.461	84.9433	0	0	0	33.3552	56.6779	116.427	0	79.7529	203.268	228.432	69.8354	121.703	56.7138	0	116.321	281.452	0	98.7391	64.7939	196.307	0
		235	1177.3	0	283.035	0	0	22.3908	311.778	87.802	0	0	222.124	105.754	155.349	140.045	0	0	0	44.9582	25.2891	72.3663	0	54.8105	206.684	306.784	76.4143	78.9947	119.993	0	142.003	265.444	0	59.0675	39.3632	116.333	0
		236	1181.16	0	283.026	0	0	35.1936	313.214	120.131	0	0	259.57	83.9499	182.363	83.048	0	0	0	21.1466	53.1596	88.5251	0	90.0051	167.359	223.44	63.2484	91.2673	131.372	0	140.802	247.457	0	16.3265	81.2456	139.585	0
		237	1185.02	0	265.052	0	0	53.6765	207.905	102.055	0	0	187.219	122.552	145.034	95.4874	0	0	0	44.3327	56.9166	84.2744	0	48.8295	230.112	225.875	0	98.9909	96.7318	0	148.271	342.365	0	66.5158	104.684	139.158	0
		238	1188.88	0	291.943	0	0	40.1533	194.46	112.961	0	0	200.785	110.962	203.898	97.0143	0	0	0	0	61.0078	57.1124	0	82.9936	193.169	251.386	51.959	88.5261	71.0724	0	104.368	267.683	0	76.0463	100.172	85.6053	0
		239	1192.74	0	244.845	0	0	56.5951	220.221	122.076	0	0	192.452	120.643	201.241	115.354	0	0	0	29.1949	73.8008	73.5299	0	37.8688	128.168	213.375	0	99.0903	97.8782	0	84.5981	283.225	0	100.567	92.8019	171.804	0
		240	1196.6	24.477	273.35	0	0	62.6601	221.666	153.044	0	0	204.204	63.0043	210.018	137.518	0	0	0	40.7783	72.5997	96.482	0	109.749	183.969	255.161	34.9449	130.055	93.4837	0	127.651	300.002	0	109.67	119.361	160.502	0
		241	1200.46	29.1627	286.652	0	0	72.3261	211.413	84.5853	0	0	122.582	73.7199	202.991	148.263	0	0	0	0	97.2275	100.734	0	82.2126	293.856	235.076	18.043	116.154	97.0768	0	155.329	253.232	0	90.1852	76.7674	234.273	0
		242	1204.32	0	239.184	0	0	61.7107	191.902	127.433	0	0	136.817	109.254	158.588	155.7	0	0	0	0	84.0739	49.3179	0	75.636	194.171	192.998	37.3157	105.179	69.9238	0	105.405	329.98	0	145.617	55.3914	225.742	0
		243	1208.18	47.7345	298.27	0	0	138.149	183.472	89.7093	0	0	177.041	77.167	255.586	81.1971	0	16.4835	0	64.9231	79.6219	82.9846	0	77.5465	201.431	184.547	0	149.435	74.9586	0	111.643	283.565	0	157.194	66.3869	208.481	0
		244	1212.04	23.6127	262.038	0	0	126.665	198.607	104.538	18.3452	0	122.897	66.7943	196.703	140.188	0	0	0	0	90.8272	88.1363	0	52.1475	201.347	170.096	0	122.016	112.91	0	103.533	285.116	0	122.237	70.9678	230.757	0
		245	1215.9	27.5254	240.909	0	0	103.914	297.241	139.766	0	0	107.983	93.888	201.728	143.272	0	0	0	0	90.4583	48.5659	0	106.245	260.145	191.637	62.2379	91.9547	52.4132	0	105.979	330.973	0	107.223	43.118	194.803	0
		246	1219.76	0	225.687	0	0	123.205	191.711	137.251	0	0	159.442	68.5198	208.656	180.863	0	0	0	0	78.2846	65.9926	0	75.0664	211.475	123.524	69.1525	98.8742	118.989	0	70.9139	220.569	0	94.7495	81.2745	132.255	0
		247	1223.62	30.7935	262.879	0	0	108.756	196.774	86.3381	0	0	202.087	72.3813	213.393	63.4991	0	0	0	29.092	99.4078	24.472	0	88.9107	136.865	183.846	52.7657	112.77	139.847	0	168.298	295.004	0	79.4857	104.128	141.028	0
		248	1227.48	44.1281	298.84	0	0	158.674	247.579	95.003	0	0	159.68	56.1304	165.419	84.5937	0	0	0	0	92.7356	61.9848	0	42.8806	197.305	126.148	21.8968	119.02	89.7262	0	103.8	317.229	0	139.488	69.4728	198.969	0
		249	1231.34	81.2458	231.633	0	0	163.726	178.586	71.2242	25.2204	0	211.2	65.4614	209.709	77.1812	0	0	0	0	106.245	87.3433	0	48.7688	251.205	143.343	87.0834	74.1839	74.659	0	166.447	290.9	0	136.791	104.626	224.708	0
		250	1235.2	67.6261	288.895	0	0	198.911	265.977	66.3765	46.817	24.7845	132.223	74.1014	195.268	60.5192	0	18.3533	0	17.1222	52.5588	75.8361	0	54.7365	229.777	227.582	74.5956	119.779	59.1526	0	121.805	230.532	0	95.8014	120.7	283.926	0
		251	1239.06	64.7915	315.718	0	0	210.244	220.364	150.543	43.6125	0	200.977	80.9349	146.588	109.565	0	0	16.4308	27.9603	103.22	104.87	0	88.4636	247.03	92.6018	58.5744	121.329	81.9575	0	148.867	274.519	0	89.2711	117.422	120.725	0
		252	1242.92	77.6679	319.728	0	0	201.863	175.814	86.1198	52.5458	0	209.019	53.9002	202.302	50.1533	0	0	19.5006	0	70.2538	112.502	0	59.9896	237.042	163.89	20.5115	94.1095	0	0	165.026	273.803	0	140.766	175.735	203.909	0
		253	1246.78	119.111	320.737	0	26.6354	218.847	204.047	77.919	49.5746	22.6843	225.393	69.6414	178.564	96.8979	0	32.7544	15.9518	28.5976	103.46	108.539	0	77.9187	203.868	158.131	25.1795	128.78	48.8207	0	127.294	236.094	0	116.737	99.2775	194.176	0
		254	1250.64	80.8785	242.045	0	0	173.846	205.812	129.645	69.5052	23.6535	225.081	108.599	154.5	142.108	0	34.4037	45.4588	46.5601	112.128	139.031	0	93.8769	151.392	173.742	114.103	135.421	94.0199	0	137.129	251.698	0	88.3044	97.0272	184.389	0
		255	1254.5	101.412	258.729	0	0	227.402	147.344	116.229	57.9406	28.4846	166.466	92.9448	148.569	98.2317	0	40.1844	33.0268	41.6964	88.6729	144.407	0	86.3419	307.175	99.7556	74.7465	89.2422	38.0828	0	129.209	182.192	17.8235	116.346	97.8635	324.683	0
		256	1258.36	83.984	325.16	0	0	190.172	216.028	61.9994	78.7262	0	269.054	120.074	170.338	111.361	18.1591	50.3652	38.5443	41.6727	116.321	129.133	0	39.3628	212.106	117.293	79.9392	135.189	79.3936	0	189.366	149.673	0	151.201	83.5214	282.329	0
		257	1262.22	133.13	330.353	0	0	184.045	221.789	106.684	25.7136	46.3184	224.507	100.511	157.822	89.4236	0	51.8153	39.3526	32.2134	51.5498	153.198	0	78.0331	181.655	138.722	91.9952	118.44	41.8122	0	148.919	215.535	0	80.4526	78.5816	197.715	0
		258	1266.08	91.1668	294.627	0	33.3051	189.273	191.837	81.4818	58.2097	36.8373	257.581	120.594	89.21	60.5098	0	39.341	32.765	0	72.7983	90.2245	0	71.5887	264.133	176.491	57.1266	112.572	45.0247	0	194.016	153.363	0	124.91	85.2178	264.214	0
		259	1269.94	123.765	262.379	0	43.3189	98.9274	226.55	82.2596	90.6954	70.0231	256.57	76.7925	127.544	121.705	0	56.4037	89.1308	80.3386	85.0008	131.662	0	60.7986	273.112	145.2	114.46	106.111	51.6587	0	120.7	217.413	24.8978	89.098	103.774	194.684	0
		260	1273.8	76.9342	198.906	0	73.1239	171.607	181.9	71.2014	107.865	91.2048	169.24	75.3927	107.407	105.794	17.4236	52.7653	55.1251	53.999	117.697	64.9011	0	70.9514	235.355	151.599	87.1709	94.3938	46.2123	0	141.627	190.531	0	83.2675	47.2332	222.599	0
		261	1277.66	121.791	212.563	0	50.1714	230.797	161.335	204.527	67.7135	37.3715	174.683	110.254	134.124	84.7077	0	25.571	44.7581	33.5473	73.6222	80.8742	0	68.7103	225.856	177.132	98.5528	145.165	63.5	0	104.748	201.975	17.5755	29.0721	88.038	157.734	0
		262	1281.52	145.695	197.033	0	64.4779	186.988	138.602	88.005	103.196	64.8102	167.269	50.26	193.777	74.3668	26.0846	50.1794	81.3392	61.982	35.0005	38.983	0	36.5233	179.407	153.278	118.494	110.973	46.4082	0	155.179	193.531	0	46.3426	87.3444	219.404	0
		263	1285.38	105.752	215.927	0	81.7532	141.044	157.53	182.258	92.4836	44.346	194.214	79.3234	189.593	64.2631	51.3123	49.1572	31.3359	70.0467	52.705	74.4167	0	109.69	198.362	172.429	102.405	77.5991	80.7786	0	143.611	131.061	29.9052	41.7065	105.222	254.941	0
		264	1289.24	108.529	250.844	0	65.3548	178.537	174.876	117.995	94.9172	58.7244	205.45	111.656	169.903	53.5797	0	54.6308	45.1408	101.163	43.8337	80.9489	0	97.9233	200.084	185.267	120.581	110.842	54.7004	0	162.872	125.874	0	100.299	60.8489	230.908	0
		265	1293.1	107.947	211.523	0	110.959	156.172	202.588	158.909	87.283	112.073	186.717	59.6943	95.3727	76.0116	30.2964	106.894	72.6293	94.2178	63.9432	100.036	0	63.5251	154.601	165.645	100.634	163.628	86.901	0	79.0003	133.879	0	25.2311	56.7386	174.06	0
		266	1296.96	133.079	207.276	0	77.4836	236.918	153.009	74.728	88.807	77.3591	129.148	72.2561	104.138	82.9724	87.7921	55.9786	67.2499	83.9489	65.0442	87.4707	0	49.9894	206.678	199.245	113.356	149.677	56.1552	0	151.433	148.286	18.4401	78.4552	60.3775	179.013	0
		267	1300.82	95.651	229.489	0	168.801	241.219	184.284	126.146	122.538	77.2299	235.434	103.288	129.395	86.2975	55.2104	43.7045	83.3151	77.5542	89.3418	39.5298	0	73.2543	239.981	171.763	157.778	135.64	67.9536	0	126.365	162.025	49.8747	74.3163	40.0444	142.588	0
		268	1304.68	116.807	256.5	0	155.113	220.96	178.079	138.529	84.0893	50.7106	202.331	111.31	184.246	58.1365	58.6696	63.3079	98.125	74.4208	74.8112	87.9561	0	65.9135	237.935	225.834	91.7419	111.461	78.4842	0	100.533	240.078	21.7751	46.7912	98.4829	152.046	0
		269	1308.54	84.2162	292.669	0	111.694	182.349	215.34	182.645	122.542	63.6771	212.667	113.077	138.157	116.294	118.121	93.4581	92.0497	103.186	42.8188	40.6887	0	44.6617	309.401	164.606	139.044	75.9765	65.9814	0	146.47	123.284	27.5557	44.672	40.1536	162.865	0
		270	1312.4	114.163	211.393	0	62.1643	286.402	212.879	202.564	109.06	91.8297	207.052	74.716	128.215	46.3196	42.3599	74.1295	98.2111	99.0849	56.9001	27.8756	0	72.0858	301.146	156.049	122.312	91.2021	60.816	0	125.597	204.49	32.5188	62.0966	39.2618	170.381	0
		271	1316.26	116.25	189.386	0	144.673	229.423	145.046	196.913	70.5411	64.9663	210.514	65.6436	206.615	91.6917	111.449	48.1564	107.087	118.307	49.1523	87.7969	0	43.3606	227.925	124.345	149.687	127.546	87.2517	0	105.859	190.177	57.0776	83.1436	59.9675	113.78	0
		272	1320.12	96.1286	126.095	0	168.244	255.306	177.121	194.904	114.508	60.7822	280.87	90.419	179.066	98.1424	105.371	84.4561	65.6062	83.6862	78.6833	68.4027	0	44.5227	217.179	204.663	136.909	72.195	52.4598	0	103.156	176.329	56.0209	53.3443	60.9453	123.101	0
		273	1323.98	142.167	232.578	0	131.137	262.53	212.136	187.085	127.747	101.373	174.897	61.7788	172.382	110.721	75.8706	105.311	71.314	81.6176	49.9295	52.9063	0	57.0172	249.356	183.134	200.482	124.768	81.661	0	63.9988	177.941	0	0	55.3402	97.4991	0
		274	1327.84	131.705	237.865	0	137.203	288.616	157.384	170.799	201.337	62.7209	144.088	68.3441	242.14	121.036	108.958	47.7213	63.9121	175.185	96.1575	28.2559	0	47.7891	222.073	145.741	133.329	71.6781	80.8736	0	90.4751	168.268	56.2463	52.8408	51.6077	186.706	0
		275	1331.7	122.498	196.018	0	144.851	261.831	250.589	233.789	83.2787	55.8413	225.49	69.3774	216.323	69.7215	80.492	61.9895	86.5728	126.972	74.9931	71.5945	0	117.105	250.139	207.677	169.635	93.8654	82.0443	0	118.309	175.503	90.0596	53.8159	30.7489	191.48	0
		276	1335.56	38.7589	237.196	0	121.541	261.4	265.82	205.257	126.919	109.465	267.003	68.9305	203.774	46.1961	129.268	46.6526	104.529	106.05	94.4273	78.4282	0	101.958	217.844	179.058	113.392	102.62	53.1247	0	59.9543	224.448	65.6968	63.6664	65.0331	218.918	0
		277	1339.42	74.7469	246.345	0	147.745	191.212	162.876	259.179	156.277	83.0239	186.31	66.7336	178.522	75.9707	108.579	89.3899	85.6434	112.809	83.1927	53.3179	0	81.2906	220.529	155.956	125.969	119.414	94.9387	0	97.8067	174.187	85.1526	34.5958	66.8294	163.453	0
		278	1343.28	79.4354	227.934	0	150.542	221.585	279.284	221.541	92.8396	94.0506	204.545	50.6054	114.334	44.5222	158.007	90.5068	120.47	161.73	52.9222	97.6221	0	71.0183	201.716	225.558	124.064	88.3576	48.6427	0	91.2404	204.624	97.0316	21.221	66.6164	186.159	0
		279	1347.14	116.29	287.511	0	135.305	204.325	202.254	245.592	106.532	85.6019	191.581	77.9826	107.724	59.3704	177.962	48.1527	78.1258	69.2462	66.5584	73.7101	0	71.0637	225.207	200.88	184.597	71.8839	54.2504	0	108.273	233.48	104.702	35.7518	51.3335	206.773	16.9449
		280	1351	142.396	221.306	0	136.557	212.52	193.242	228.93	160.016	78.3616	219.503	76.5768	154.588	44.2236	174.723	103.976	82.3415	137.44	76.757	51.6029	0	37.1251	196.891	154.557	170.405	83.8012	78.392	0	102.32	245.213	109.752	15.9855	63.4472	172.91	24.857
		281	1354.86	215.369	271.35	0	150.827	174.566	135.409	233.673	144.952	64.0093	161.113	68.4105	249.752	45.3422	174.766	91.35	84.3984	81.3028	51.8259	50.7568	0	87.2345	206.675	172.262	189.375	48.0522	32.8562	0	80.1251	226.624	98.9546	0	71.6899	102.701	0
		282	1358.72	158.591	190.04	0	156.876	228.63	234.62	274.586	131.13	65.1812	227.736	103.736	201.887	46.3126	93.4172	108.653	60.833	51.8092	105.892	71.8736	0	77.7474	203.331	229.847	172.947	113.519	35.4382	0	50.3311	263.868	40.995	0	94.0003	192.64	0
		283	1362.58	142.137	215.279	0	171.801	210.976	169.553	216.649	149.028	73.0927	167.123	72.836	196.155	53.7158	110.507	87.9343	84.2618	94.4386	90.6671	106.331	0	66.8076	244.811	194.115	161.777	132.177	46.0775	0	76.4051	226.742	44.1608	0	89.1392	184.977	20.7051
		284	1366.44	173.842	243.324	0	156.137	207.16	167.259	183.656	105.704	71.5531	129.35	103.702	136.627	40.6769	164.183	127.826	46.8596	80.9434	78.2835	95.8325	0	79.2982	254.172	199.818	151.383	107.072	82.7467	0	98.4934	175.291	126.666	27.5213	22.1699	143.425	20.2605
		285	1370.3	187.233	283.098	0	97.6177	223.332	101.179	217.293	122.271	104.485	194.399	102.604	184.747	67.6287	130.07	183.819	66.027	113.216	91.6288	86.395	0	59.9696	233.935	161.328	155.516	71.6572	43.8626	0	45.6796	224.993	117.491	0	63.8661	219.423	0
		286	1374.16	197.371	272.555	0	158.97	213.665	146.106	300.78	129.878	50.2757	119.16	76.98	144.128	48.3773	162.695	114.538	69.9089	102.91	88.4323	93.5227	0	87.0268	116.213	176.822	189.09	97.7866	40.2351	0	46.2984	187.62	134.974	0	29.1369	178.72	0
		287	1378.02	191.263	265.673	0	79.5125	217.2	153.067	242.921	104.418	43.7671	148.272	84.0974	269.134	60.2966	166.492	184.12	19.6668	99.5842	107.91	94.4506	0	62.3694	153.433	228.659	158.684	51.0254	57.7461	0	71.3654	304.816	96.4027	0	67.0769	208.809	0
		288	1381.88	188.591	240.426	0	90.207	256.707	171.105	220.002	109.625	65.2744	144.829	151.47	137.892	18.7254	184.318	161.578	70.6031	40.2355	118.859	95.7296	0	30.0275	155.869	135.528	185.467	127.65	45.3449	0	54.0527	242.786	190.45	41.396	64.4362	219.176	0
		289	1385.74	264.666	280.992	0	125.866	202.298	189.76	143.47	113.332	64.2901	197.193	84.6993	88.8492	74.6733	202.878	265.42	61.9018	94.4144	88.9327	52.9162	0	43.3914	178.419	173.671	181.396	66.2148	20.3096	0	91.169	184.317	208.184	0	46.9976	170.115	47.1561
		290	1389.6	130.362	291.474	0	105.911	211.55	256.905	198.557	76.8059	47.7734	195.912	97.6718	158.952	41.7733	164.318	146.142	52.9567	63.4999	81.5719	115.203	0	52.6517	196.187	223.749	187.146	109.75	26.9235	0	47.6069	209.679	146.242	0	59.8045	174.643	27.9576
		291	1393.46	155.583	291.234	0	111.87	242.727	190.313	174.358	106.09	41.6061	189.862	64.7045	157.66	65.1714	228.002	170.669	23.5236	91.533	88.7284	77.2665	0	47.4132	183.135	226.185	202.544	83.6125	51.7014	0	54.5825	160.642	152.353	0	45.551	171.336	48.3245
		292	1397.32	107.456	259.165	0	132.846	205.675	202.036	271.826	76.92	36.3073	196.286	114.211	147.608	75.8174	225.567	220.016	104.668	79.8076	123.91	126.355	0	78.5298	152.666	232.367	208.462	100.778	48.9124	0	95.0699	114.184	140.909	0	66.7349	230.996	87.8481
		293	1401.18	180.941	279.727	0	116.305	279.47	181.196	225.981	111.992	31.904	171.171	83.0461	163.299	62.1464	199.233	161.549	73.3713	71.5155	84.4783	107.173	0	75.6176	124.976	240.832	122.484	130.057	29.0164	0	63.9061	265.214	130.622	0	52.4176	195.144	56.0292
		294	1405.04	218.332	198.261	0	155.258	285.147	161.002	278.338	122.607	54.8989	134.007	52.6475	140.237	62.6843	234.202	171.993	100.025	67.9898	101.876	71.7871	20.2725	92.1815	101.983	202.516	181.376	98.882	66.0121	0	56.0783	168.233	169.438	0	26.3415	179.802	66.6697
		295	1408.9	167.773	272.609	0	110.153	251.825	209.284	232.515	74.829	82.0757	175.249	84.983	193.907	74.9767	171.941	218.257	37.1616	48.0285	57.2415	28.6214	0	52.1464	67.9074	187.334	223.527	83.4763	54.4025	0	71.2559	205.018	203.953	26.155	94.305	252.589	48.5339
		296	1412.76	196.25	225.516	0	85.8682	282.253	117.911	216.335	117.429	83.099	244.391	78.9669	189.176	52.8975	255.474	184.816	83.1384	71.5262	66.3996	60.4872	0	0	95.4703	182.46	198.53	105.585	74.4692	0	80.3301	147.532	134.046	30.2979	69.5356	234.899	34.6277
		297	1416.62	170.379	207.744	0	83.7457	275.263	174.964	153.769	94.1809	63.0849	148.891	77.492	201.527	52.7394	229.03	201.612	47.5683	40.7992	111.867	90.0251	0	84.838	89.7652	194.465	206.644	131.737	69.3883	0	88.7109	196.233	123.931	42.7574	97.8955	204.377	51.3949
		298	1420.48	201.648	244.01	0	108.822	278.061	130.83	136.124	171.066	41.2069	177.505	122.03	164.219	63.5276	195.459	123.228	73.0905	58.0702	136.971	0	0	39.121	113.249	203.328	162.982	122.873	51.9057	0	82.4102	178.267	196.075	41.3983	50.1408	185.916	92.135
		299	1424.34	223.174	264.084	0	69.8564	287.308	222.171	187.817	137.931	43.4489	222.605	63.6871	158.028	52.0086	166.847	189.512	62.5553	78.2796	144.809	76.0822	0	44.2319	98.4331	179.119	158.735	153.796	74.2212	0	72.5078	244.584	164.508	23.2306	37.8617	232.7	32.8715
		300	1428.2	231.105	218.694	0	133.708	244.871	205.311	148.445	36.5856	85.3496	147.181	95.0795	208.13	46.3678	202.571	131.102	83.4876	86.5712	116.016	117.673	0	0	126.971	138.63	111.646	133.717	113.547	0	83.8859	226.087	152.581	19.847	84.549	214.117	52.2044
		301	1432.06	199.301	230.67	0	85.261	287.211	171.666	163.323	144.625	56.205	205.74	88.0771	145.915	62.7951	176.676	135.29	91.391	70.5319	90.6644	79.8205	0	20.8755	103.256	81.3	155.66	83.4196	108.273	0	75.2937	228.634	130.644	34.6063	102.336	175.803	70.9991
		302	1435.92	184.293	272.039	0	122.827	350.913	214.025	132.963	102.08	58.3975	187.109	96.2975	146.797	51.4701	164.913	104.393	60.5912	65.4515	138.009	106.968	0	18.0455	78.5287	232.212	149.303	60.21	73.006	0	56.5199	162.258	155.978	36.0626	55.4249	307.314	102.647
		303	1439.78	175.452	224.178	0	100.245	303.334	194.694	203.834	122.637	66.4652	173.171	108.683	250.478	80.6521	220.999	179.793	101.421	92.6905	136.321	102.786	0	27.2929	132.209	134.393	125.047	153.305	57.3631	0	58.8904	229.367	156.197	74.5919	90.9342	217.184	110.897
		304	1443.64	210.503	316.357	0	138.087	280.893	224.77	149.071	129.92	30.1948	160.848	107.478	107.606	90.8316	216.49	177.876	71.0729	62.2561	129.256	142.3	0	0	34.2005	158.912	137.415	149.399	69.4755	0	0	246.224	189.627	0	71.3703	257.613	53.6176
		305	1447.5	212.017	351.91	0	119.535	274.327	172.842	155.931	104.882	37.5866	173.57	60.2034	159.615	55.6542	177.126	265.159	65.5135	34.6353	51.1606	115.592	0	25.6536	136.798	130.399	131.772	172.921	59.1418	0	55.7488	165.701	189.82	39.2769	101.76	194.445	103.058
		306	1451.36	203.657	276.856	0	132.267	271.954	226.428	181.35	66.629	77.1047	115.699	88.6348	191.755	74.6213	253.211	154.126	55.2309	58.4835	112.543	117.004	0	0	76.1093	178.514	200.261	107.463	74.825	0	69.7632	164.05	190.159	38.6849	103.364	181.382	97.4417
		307	1455.22	182.754	257.328	0	59.0496	235.107	96.4351	160.894	145.767	61.8186	159.996	96.8469	162.955	148.702	265.234	241.737	102.279	17.1164	153.955	99.0593	0	0	76.0596	107.285	168.784	168.337	100.887	0	133.924	255.553	213.959	43.2819	84.6542	202.146	93.6944
		308	1459.08	224.8	215.752	0	57.439	260.081	190.929	141.944	117.662	42.0296	184.622	113.955	235.593	72.2532	217.142	219.377	87.0492	0	181.182	74.7367	0	0	119.473	153.546	195.962	178.495	75.2213	0	68.2722	180.752	179.337	70.5575	101.602	121.729	77.6433
		309	1462.94	266.28	265.477	0	92.7699	240.61	191.291	172.096	60.662	90.0821	148.437	116.073	243.801	69.6563	262.603	204.631	124.505	0	213.432	82.5187	0	0	103.871	169.794	73.3596	175.47	46.9239	0	111.072	152.606	130.975	45.4001	89.1172	181.272	144.693
		310	1466.8	228.755	216.729	0	101.479	176.204	186.244	65.0745	43.5689	63.0693	155.832	69.8818	153.855	111.183	246.155	177.9	79.3006	0	222.922	99.2742	0	0	91.2179	186.624	124.877	190.431	74.1171	0	89.9817	197.334	195.912	77.026	94.1715	127.099	106.587
		311	1470.66	171.601	298.63	0	89.6861	166.337	169.998	148.341	77.9895	37.0692	253.367	85.2155	248.891	129.329	253.9	216.842	119.376	20.2102	212.911	74.2559	0	15.9974	82.4304	152.43	123.701	132.421	136.469	0	72.6017	195.84	170.057	89.7354	69.3614	177.299	59.5439
		312	1474.52	197.951	234.615	0	97.9737	245.989	230.093	183.87	71.9145	31.7979	138.487	116.381	197.5	171.476	210.301	174.971	51.7905	37.3629	123.163	95.8303	0	0	75.3002	133.148	154.232	177.842	107.99	0	134.042	169.671	149.467	69.1282	86.7776	166.116	145.636
		313	1478.38	193.623	252.285	0	120.523	219.051	156.573	212.875	78.3392	0	197.594	44.1515	262.917	95.4685	186.228	177.872	123.478	0	164.881	38.3634	0	0	57.9244	205.58	45.4472	193.197	161.274	0	91.4127	145.371	217.085	123.873	103.815	196.943	133.795
		314	1482.24	179.577	280.573	0	59.5631	203.072	180.932	124.262	71.9893	21.3275	232.852	79.6344	265.416	183.833	207.061	221.182	63.6764	0	226.339	85.0572	0	0	86.4183	86.4872	123.216	212.379	59.9026	0	143.033	147.36	210.178	66.89	55.1418	165.27	115.184
		315	1486.1	152.229	293.165	0	93.4549	173.06	161.07	155.305	72.0126	0	193.081	134.02	258.272	133.995	210.898	212.237	77.9542	0	262.395	115.713	0	0	55.6717	182.931	93.7988	126.775	118.996	0	83.2761	156.198	117.785	68.6151	103.39	154.22	125.369
		316	1489.96	144.807	252.541	0	137.199	143.696	173.677	99.7106	86.2137	69.2574	155.452	112.768	284.155	142.938	253.654	145.303	89.1543	18.9041	236.032	72.9908	20.5911	0	71.591	164.12	102.398	241.782	113.139	45.5822	97.7112	178.714	203.922	82.5171	68.5244	196.207	87.2772
		317	1493.82	115.217	280.754	0	66.103	185.926	93.0458	88.4985	74.4656	38.1645	148.838	65.3594	237.807	124.094	214.968	215.232	85.6616	0	265.037	94.083	0	0	94.4833	171.979	100	180.77	134.22	0	85.0835	164.662	109.698	66.9599	95.5697	150.093	109.448
		318	1497.68	202.15	211.425	0	66.3645	185.545	205.961	102.607	94.6158	0	174.882	116.429	310.913	135.906	260.607	184.175	79.783	0	253.468	102.148	0	0	31.1668	202.36	144.832	231.207	139.071	22.1306	53.9324	157.2	213.664	68.0851	91.5882	137.527	97.2513
		319	1501.54	166.962	269.369	0	48.3649	173.599	154.17	128.597	119.241	71.8247	185.353	88.4788	281.139	143.428	266.083	172.705	90.2078	0	250.631	79.1321	54.1787	0	101.636	124.31	188.46	262.587	179.434	59.9721	113.55	180.934	217.427	35.3898	84.3974	138.172	127.441
		320	1505.4	166.32	239.955	0	73.3754	190.783	170.81	63.654	103.792	35.6563	154.714	121.072	268.388	156.387	193.191	238.841	82.4684	0	186.13	37.3387	0	0	112.052	150.953	112.627	211.384	115.544	27.7257	83.7233	148.931	114.664	69.806	161.012	145.961	99.3502
		321	1509.26	240.48	213.068	0	39.0519	189.614	160.365	75.7436	87.7783	75.1793	84.7826	109.627	323.46	173.64	207.596	179.412	117.203	0	295.027	36.0842	17.3129	0	41.0583	160.74	173.928	241.571	135.419	27.0746	127.293	109.258	213.872	97.7264	125.678	148.669	126.603
		322	1513.12	192.573	267.876	0	103.757	223.937	143.684	99.3628	112.804	56.3318	162.383	127.465	264.597	181.349	212.627	270.265	38.0947	19.5102	164.743	81.6	31.0641	0	49.7184	123.856	67.6951	264.922	165.896	54.5053	68.5544	137.057	184.031	75.8763	67.966	178.967	163.223
		323	1516.98	195.106	229.356	0	87.6318	148.488	185.044	46.4651	77.4328	22.3357	129.056	108.348	270.666	197.717	220.139	217.125	106.352	0	228.441	74.5989	0	0	96.7687	87.3124	59.4641	226.854	160.581	58.7506	49.0189	162.613	215.016	51.1101	86.8644	189.398	164.597
		324	1520.84	151.791	229.304	0	74.3655	196.845	148.388	104.726	108.15	46.707	149.61	151.212	250.852	278.605	237.106	170.043	22.0832	0	231.234	61.109	22.7265	0	0	135.425	61.0314	156.868	162.85	75.3766	48.5091	178.346	187.527	85.1158	85.6442	109.879	177.133
		325	1524.7	181.174	285.172	0	72.6283	184.009	182.839	58.6246	123.056	26.5735	167.913	144.26	205.045	136.461	246.986	218.428	57.6866	0	218.446	60.8027	57.2135	0	62.8318	75.7519	56.7662	201.75	193.082	38.9344	77.4435	181.269	183.173	121.297	75.9621	131.709	161.715
		326	1528.56	190.335	220.234	0	112.562	138.75	215.74	17.0573	67.1978	54.6717	151.696	161.694	251.992	168.062	290.301	175.2	62.4868	0	187.37	59.2495	35.7715	0	73.3742	115.372	85.9506	155.43	174.031	64.3824	62.7681	163.133	143.043	79.58	99.2736	124.497	142.917
		327	1532.42	193.678	226.613	0	119.323	146.246	207.447	53.6612	54.74	85.3996	150.794	116.617	257.529	126.022	273.939	153.947	108.318	0	191.602	75.41	64.5813	0	91.951	134.343	107.895	193.446	155.633	56.5551	92.4676	128.95	141.817	92.595	108.727	179.524	113.197
		328	1536.28	153.667	209.484	0	78.4622	172.695	222.216	55.5211	101.76	70.9595	103.97	104.848	300.417	146.394	205.682	117.517	29.702	0	206.866	70.1477	78.6156	0	94.496	132.306	133.854	119.587	165.204	66.7415	0	165.928	180.333	200.238	92.4745	189.493	159.21
		329	1540.14	148.924	296.421	0	92.9009	196.027	172.718	22.5444	92.4035	43.6684	103.383	90.8181	273.225	167.632	197.278	160.098	84.3617	0	206.728	93.1124	23.0254	0	92.9815	148.938	125.29	207.549	210.441	78.9264	56.7934	186.596	163.05	178.455	88.4193	170.72	114.569
		330	1544	34.5375	265.617	0	77.4345	182.51	241.116	62.4997	53.7486	32.2681	168.973	89.8025	194.728	203.34	183.741	140.334	53.3993	0	199.419	52.6903	68.2914	0	40.9139	86.638	80.4139	162.977	160.268	62.971	64.7476	190.532	263.23	87.2664	79.7101	150.025	147.614
		331	1547.86	117.428	231.53	0	111.968	216.615	173.341	86.2891	136.805	89.2542	217.283	167.926	245.559	141.218	169.599	174.98	51.4449	0	219.018	0	70.4996	0	52.0485	86.6046	0	119.484	182.718	28.3512	38.1204	139.007	221.717	117.978	60.2628	202.407	118.358
		332	1551.72	105.079	256.806	0	85.3194	202.8	125.175	90.6936	40.5858	38.0812	92.6096	65.7294	272.651	193.807	153.778	177.215	36.902	0	262.398	0	47.3799	0	97.3666	109.9	101.919	131.733	173.041	53.4956	26.8264	170.643	244.375	115.616	75.2929	216.703	189.096
		333	1555.58	141.16	187.598	0	97.2933	175.449	204.917	79.5455	89.6409	38.426	151.623	88.0479	229.792	179.92	167.09	137.865	77.6305	0	132.951	68.1769	133.886	0	94.3267	89.9744	97.6395	147.1	116.959	72.8371	34.0676	163.992	186.714	188.979	73.0693	155.968	143.089
		334	1559.44	190.378	254.364	0	88.4962	268.604	183.728	85.9375	69.4869	105.357	166.591	90.3987	215.493	207.14	151.346	208.532	36.1388	0	210.095	34.3884	73.6377	0	90.9462	105.749	73.4757	145.368	131.052	65.561	47.8131	109.783	252.352	205.849	80.7674	185.249	126.429
		335	1563.3	168.906	155.722	0	57.0072	214.912	166.437	50.6659	65.3642	85.1002	193.121	67.3452	252.777	120.19	173.159	147.052	73.5462	0	132.553	41.5706	62.967	0	172.791	148.499	113.903	120.08	162.806	121.149	16.0712	154.133	218.46	176.632	33.8862	191.84	159.659
		336	1567.16	125.842	186.362	0	110.515	216.485	180.41	82.7956	114.705	65.581	291.341	48.1772	246.55	145.172	208.023	233.484	65.4087	0	148.819	18.392	103.034	0	118.891	107.694	83.0918	128.557	144.698	178.368	18.5196	138.325	233.144	185.191	91.8433	266.607	174.946
		337	1571.02	210.552	213.072	0	101.959	238.811	172.451	73.5875	83.8577	59.7945	189.643	111.135	166.343	143.328	147.145	242.626	73.2158	0	159.162	0	103.576	0	109.387	82.8579	44.996	166.724	197.103	72.5409	44.3595	109.618	195.508	134.049	31.4301	257.365	183.834
		338	1574.88	171.872	211.52	0	76.3026	182.545	144.368	143.149	52.7358	116.893	255.5	65.4957	186.096	130.752	167.382	163.526	57.16	24.4555	287.335	37.5263	72.458	0	150.698	86.2635	0	151.841	156.441	134.41	0	238.296	310.356	210.757	76.1596	135.91	198.158
		339	1578.74	113.211	128.454	0	99.1821	222.124	190.531	85.7647	62.2802	83.4463	205.97	73.9158	215.966	54.0359	187.944	162.355	48.5675	0	223.994	55.8022	100.664	0	139.322	103.787	41.0495	112.949	215.581	76.0693	0	175.166	213.776	135.219	49.8557	150.423	182.695
		340	1582.6	126.482	158.937	0	107.144	157.193	201.991	100.766	121.58	61.0834	158.467	31.0778	230.525	133.756	256.078	206.459	27.3407	0	261.3	55.5932	84.828	0	132.997	112.664	71.912	120.102	159.125	95.0622	0	185.063	159.329	189.631	70.9189	179.778	141.958
		341	1586.46	183.541	177.099	0	73.1506	212.383	194.361	116.869	115.876	54.5473	154.299	82.1848	149.162	145.278	214.894	171.466	122.446	24.7338	309.392	88.5957	122.912	0	103.919	115.546	73.1517	144.454	224.022	119.193	17.135	169.114	157.657	190.218	36.4756	144.011	164.623
		342	1590.32	182.617	143.391	0	81.1062	214.014	207.911	98.4999	81.7146	52.0318	151.473	96.2593	190.482	86.6718	225.584	124.217	106.206	16.9887	307.731	57.1428	67.9212	0	123.908	139.01	114.314	125.5	207.53	79.6192	0	189.595	168.486	225.372	79.8867	229.797	196.119
		343	1594.18	133.229	135.277	0	149.164	209.637	135.115	137.989	91.2936	105.759	250.351	74.5971	167.092	115.355	178.716	143.546	94.5195	37.311	181.741	62.7711	155.5	0	176.935	86.3594	102.57	131.857	194.042	81.1122	0	167.372	181.916	215.097	52.7522	155.278	207.327
		344	1598.04	151.342	161.596	0	83.5733	237.414	165.757	152.864	82.8694	88.6337	283.055	99.7513	162.158	120.817	253.979	184.732	129.409	23.7816	216.746	49.6005	142.688	0	164.705	147.361	137.714	98.8079	244.586	73.7347	0	173.285	136.448	232.146	95.4608	162.148	146.159
		345	1601.9	111.76	137.838	0	110.335	273.075	205.743	171.792	87.444	0	260.607	70.2049	161.201	147.955	275.516	169.373	0	72.2507	221.205	48.3298	185.178	0	124.893	101.675	120.44	186.285	210.746	83.1072	0	160.249	138.532	174.857	72.3338	122.493	158.985
		346	1605.76	117.029	142.55	0	61.3593	239.461	185.122	144.314	108.026	66.8897	286.674	42.4909	188.35	94.3973	197.593	113.958	79.166	58.5865	262.022	85.7908	162.127	0	130.43	83.1452	127.282	137.75	226.138	86.215	0	234.702	141.331	214.707	103.132	162.101	158.331
		347	1609.62	102.229	152.165	0	51.4227	234.27	179.556	108.263	56.0618	93.2185	201.303	66.1013	253.178	122.182	244.127	139.811	91.1776	35.2203	235.119	93.4117	118.494	0	199.514	46.4393	102.111	100.284	225.163	64.2181	0	215.52	178.642	223.664	64.9839	139.188	213.403
		348	1613.48	107.82	116.991	0	92.8791	250.267	238.053	127.262	104.055	55.1692	266.748	37.6441	195.373	91.2359	271.899	138.912	66.2546	40.2177	211.759	113.243	172.711	0	132.707	164.283	83.8087	115.27	253.706	108.385	0	133.61	139.21	277.968	83.5224	152.511	287.822
		349	1617.34	133.032	136.696	0	98.874	288.736	201.251	116.051	63.76	54.0309	218.077	64.3298	199.212	135.224	238.647	195.971	35.5325	76.362	227.531	84.1326	169.849	0	160.617	180.528	106.259	119.992	228.116	52.7772	0	216.5	121.505	237.295	34.6487	191.827	268.306
		350	1621.2	170.67	110.955	0	76.7109	274.859	224.938	90.4129	89.1894	66.6557	271.443	92.7712	137.383	93.6626	205.068	61.7141	65.4403	56.4536	165.501	83.7252	152.918	18.646	182.798	178.058	143.997	82.9251	187.083	85.0033	0	140.894	138.345	264.785	70.7865	143.464	201.467
		351	1625.06	190.218	89.9745	0	64.017	186.377	72.9623	105.76	72.4778	58.3495	199.243	0	226.778	176.174	238.075	105.674	67.7688	81.245	193.995	84.5931	176.026	0	184.23	135.258	130.407	67.8394	160.398	111.27	0	169.954	123.14	234.259	43.0357	201.597	197.763
		352	1628.92	156.114	111.204	0	71.1013	241.049	156.235	185.495	53.8348	23.4002	273.205	36.4002	142.406	151.437	270.811	126.214	47.2698	86.7622	193.148	58.9803	81.7377	0	169.918	118.048	141.929	101.428	174.848	104.751	0	146.193	112.963	302.203	84.6166	167.062	220.995
		353	1632.78	131.057	75.5237	0	73.0595	249.54	192.622	132.973	108.665	23.9047	191.786	25.1329	117.992	166.822	255.405	135.847	68.9965	48.4711	281.586	88.7847	168.631	27.8268	216.383	235.332	113.552	74.514	182.15	118.535	0	164.494	139.155	201.347	63.0753	165.34	158.912
		354	1636.64	150.649	93.697	0	120.748	228.876	130.983	102.3	24.0016	29.3739	259.172	41.3362	162.13	134.954	183.002	114.041	72.276	51.8869	232.17	83.2467	210.08	0	252.925	188.458	174.897	47.3387	178.046	144.8	0	114.232	133.214	191.608	28.5447	185.288	155.284
		355	1640.5	161.077	80.3271	0	134.335	293.971	157.046	140.894	91.6757	0	273.363	59.7678	145.655	147.988	246.055	166.742	67.5324	68.0394	165.004	91.1969	222.84	0	231.339	145.774	145.561	93.3338	190.319	87.4988	0	209.801	138.162	142.325	97.41	196.477	203.158
		356	1644.36	135.489	111.655	0	90.1904	313.112	232.105	174.22	63.0994	87.3886	230.071	56.4941	160.214	139.406	155.732	53.0861	73.9202	121.91	174.637	102.678	135.486	37.4598	128.61	165.57	165.402	74.8852	182.356	67.552	0	177.459	31.0474	208.721	77.0107	228.783	233.505
		357	1648.22	225.105	85.4421	0	107.049	210.838	191.393	118.652	94.395	60.339	251.368	116.384	166.506	115.321	170.651	74.806	88.012	97.5961	253.391	80.2096	153.289	0	158.18	174.388	219.845	36.4391	202.947	104.828	0	234.548	130.129	191.442	60.0405	182.215	195.421
		358	1652.08	204.555	128.569	0	111.241	255.141	169.403	147.579	50.5164	23.0588	192.916	53.793	188.66	135.505	126.385	49.631	60.9616	161.685	198.076	73.459	172.951	37.6919	182.907	142.925	192.41	84.0605	137.665	97.3028	0	148.428	88.2322	257.516	50.9274	178.325	224.448
		359	1655.94	143.916	110.41	0	103.62	139.875	184.064	185.869	85.6659	50.7959	175.022	71.83	119.601	101.945	179.51	116.06	117.955	139.849	244.288	156.825	175.439	0	168.616	104.436	135.429	94.6807	138.777	72.0035	0	155.741	121.293	255.473	26.9377	132.894	155.218
		360	1659.8	180.153	120.537	0	140.094	276.408	178.374	150.843	53.7096	46.2638	214.194	34.625	167.167	138.574	167.291	56.6768	84.1044	165.067	309.075	99.9818	185.855	38.6925	214.202	173.968	160.155	62.1281	147.554	92.2597	0	160.258	162.983	232.94	86.2794	165.345	191.515
		361	1663.66	149.887	82.5514	0	105.635	204.982	99.2648	172.135	42.4491	36.3182	217.453	68.9087	189.96	90.5032	216.905	70.4522	29.9074	217.537	196.969	143.368	191.314	49.6871	174.05	160.103	162.943	78.8349	127.488	103.013	0	122.165	102.993	186.861	85.4344	210.202	210.381
		362	1667.52	165.889	65.3014	0	73.366	307.868	121.945	179.065	60.1828	76.3411	197.646	103.277	164.085	127.899	152.916	51.5135	81.7891	128.62	224.037	56.392	238.184	32.4382	132.899	99.2132	118.635	105.964	70.7861	84.7296	0	142.368	87.3278	156.077	30.3249	193.607	233.73
		363	1671.38	140.923	96.536	0	147.675	251.159	182.716	214.268	92.8764	44.9126	182.417	61.2494	230.18	93.4048	221.704	77.5705	113.965	163.46	194.978	124.881	219.956	76.651	118.657	104.135	177.804	88.7463	87.6876	79.611	0	99.7116	139.332	180.475	55.4568	171.186	286.515
		364	1675.24	161.842	70.7845	0	122.66	178.641	193.625	199.301	98.8146	65.5627	225.773	126.503	187.764	95.0404	185.339	102.547	67.3495	205.628	163.866	52.0301	189.808	0	183.144	82.4105	183.075	80.2777	74.4977	84.3809	0	80.8176	60.8935	235.652	73.1916	206.263	202.526
		365	1679.1	179.446	107.297	0	64.2441	242.922	159.504	254.906	91.5119	0	194.66	24.3409	146.666	118.224	174.722	77.5524	74.3666	226.76	137.542	105.729	184.106	58.4979	168.35	108.523	151.656	98.0791	76.4169	73.0506	0	131.122	56.2498	231.336	76.6383	123.118	228.732
		366	1682.96	162.15	69.0963	0	111.673	227.409	191.794	214.218	118.549	0	168.389	41.8159	188.258	130.245	161.803	100.135	43.1362	174.794	255.095	79.0995	167.58	50.7826	133.293	112.452	131.653	135.845	128.196	78.4242	0	104.309	102.807	265.472	87.0166	134.016	241.568
		367	1686.82	214.613	41.3006	0	117.899	242.276	160.764	205.736	63.9123	29.6711	186.995	69.4359	193.126	135.558	156.343	68.0403	46.9814	170.744	264.512	85.443	157.472	83.6473	191.133	127.185	112.759	133.035	80.7027	82.4729	0	65.662	64.4212	246.147	31.8907	158.744	256.203
		368	1690.68	144.36	124.993	0	129.703	234.253	228.264	247.566	158.356	49.4082	145.599	94.8923	143.677	131.272	212.045	56.4809	66.2138	184.869	254.867	117.456	223.495	80.5353	163.595	91.8789	182.627	107.553	150.761	103.244	0	24.4901	136.598	154.182	49.6552	210.208	194.583
		369	1694.54	193.983	147.635	0	174.478	255.455	259.867	199.298	78.0774	0	205.277	46.7834	210.21	158.43	97.9072	0	65.9754	215.76	234.65	68.0158	162.906	48.9803	145.324	91.2658	143.97	141.627	137.96	40.2484	0	50.3415	40.4854	249.237	68.7329	172.605	298.432
		370	1698.4	241.46	155.162	0	138.682	257.763	196.875	239.679	63.2561	39.9399	176.64	69.4734	149.655	191.075	196.284	66.0941	91.2251	182.257	236.168	56.0015	192.962	82.3467	128.262	98.5184	160.469	87.1457	83.5304	47.1542	0	26.3695	86.3964	236.331	42.853	169.592	205.046
		371	1702.26	228.112	81.8316	0	70.9169	182.989	161.911	236.454	56.1191	44.1176	70.0076	45.6424	174.122	188.346	196.618	73.8578	49.821	176.473	155.628	129.371	291.336	45.7322	180.486	100.297	80.3728	153.137	181.769	114.849	0	88.6157	100.068	203.278	28.0734	216.665	237.412
		372	1706.12	213.078	58.5384	0	120.904	228.57	189.48	285.723	142.162	54.6029	108.157	130.482	199.673	168.138	149.985	30.5262	63.1805	217.427	260.007	99.5136	207.652	32.6992	203.278	96.6083	119.969	111.417	109.721	81.0177	0	68.8442	102.189	188.493	81.4842	188.924	195.819
		373	1709.98	146.992	119.872	0	96.1832	348.505	160.405	251.373	77.0869	28.6316	250.338	52.6173	143.664	156.909	162.559	0	66.7213	236.787	238.898	90.4796	158.489	53.0465	155.175	64.7396	126.727	163.463	139.065	82.4748	27.0936	134.138	93.8199	190.289	69.3407	179.53	170.614
		374	1713.84	187.957	91.0194	0	118.421	250.964	152.962	221.941	97.8143	86.653	176.253	23.7672	138.088	109.137	167.519	93.1872	80.0555	195.651	252.515	55.9915	163.103	70.5898	139.194	102.156	117.549	119.655	136.316	53.1009	19.5554	80.2419	84.6056	281.063	36.9477	169.555	279.709
		375	1717.7	208.944	111.264	0	170.018	273.596	144.264	269.713	87.0593	38.6861	226.287	50.7345	190.595	181.41	172.342	112.266	65.0596	245.721	301.894	111.3	163.22	131.783	171.997	82.5847	138.327	99.3057	174.445	73.3497	41.6815	129.368	133.903	243.609	61.7477	149.794	258.571
		376	1721.56	177.015	113.472	0	155.572	195.045	152.009	205.739	85.8468	91.3266	186.687	54.5977	151.563	163.682	101.289	116.767	63.4968	179.124	228.987	98.108	137.03	96.0291	110.419	84.3656	81.6888	68.8896	162.202	53.2241	43.6023	116.064	95.0013	234.997	0	137.745	243.6
		377	1725.42	178.629	129.856	0	126.879	189.088	167.462	253.204	70.503	45.75	150.173	38.6772	83.5345	156.055	164.235	87.3291	100.163	158.49	274.892	60.495	118.089	69.1268	115.299	88.4137	132.559	64.4092	86.3832	78.5057	22.9085	181.568	95.107	259.329	86.6333	186.445	237.089
		378	1729.28	232.605	139.456	0	92.2836	197.599	139.925	243.1	112.313	40.0154	201.809	64.1023	139.472	185.963	103.293	125.453	47.485	127.66	194.816	128.432	98.0465	30.2698	186.896	67.2286	168.176	128.792	162.238	54.8583	31.7876	162.19	117.619	251.761	57.4912	211.402	285.854
		379	1733.14	198.584	204.036	0	114.196	256.192	152.187	258.953	122.809	42.1517	163.999	47.5332	57.3365	166.248	95.2017	137.517	26.4475	183.036	236.645	109.316	146.118	44.8264	151.515	106.45	125.453	57.6556	131.434	41.4955	62.8989	142.911	76.1599	273.625	27.1242	142.862	293.427
		380	1737	212.071	151.148	0	93.2564	149.191	195.598	273.272	132.346	30.7854	148.031	33.4041	97.9898	188.699	111.725	71.5771	109.273	185.526	208.915	129.551	100.967	82.3863	99.7653	101.361	174.73	63.9135	163.587	61.4922	29.3969	121.697	68.8125	216.42	38.3544	148.831	254.912
		381	1740.86	142.18	168.833	0	73.2339	164.981	202.377	276.39	92.9596	48.9956	168.319	32.5097	93.5373	201.781	91.3976	117.899	56.1695	198.823	191.511	171.721	149.81	63.2935	200.83	139.695	125.443	44.5409	144.222	93.8881	44.7816	139.791	82.0788	262.22	47.8495	184.023	230.847
		382	1744.72	109.525	133.034	0	87.2655	145.015	192.578	311.936	98.9681	51.4767	140.662	0	127.246	190.709	118.952	136.89	68.5785	237.687	239.702	151.434	189.707	39.2126	167.561	105.592	114.45	122.161	132.382	21.7691	61.775	131.958	73.4861	223.776	82.312	167.386	203.259
		383	1748.58	136.184	237.668	0	126.538	159.683	134.437	283.619	113.823	35.6951	86.6985	0	166.096	151.524	144.304	113.953	40.0405	177.266	222.144	129.437	227.962	76.7367	183.923	96.675	147.288	52.931	204.533	63.7157	68.5581	119.54	67.939	223.647	75.8249	135.714	196.224
		384	1752.44	173.128	190.672	0	97.4904	159.076	98.1702	194.684	67.8951	53.4637	157.307	41.8635	190.991	196.737	162.208	140.908	105.304	173.804	278.8	127.447	162.782	79.2082	130.047	116.285	176.6	60.9276	114.457	71.7094	58.2457	169.641	98.4847	201.623	75.1543	128.982	228.36
		385	1756.3	135.145	145.517	0	132.042	127.93	210.191	264.849	107.598	77.7322	176.552	79.3746	157.124	209.108	177.835	146.475	41.9594	121.007	180.482	122.016	132.469	85.9226	160.326	102.222	167.13	100.776	112.971	0	65.9252	143.788	98.8825	166.426	28.7672	172.354	190.966
		386	1760.16	112.52	178.721	0	93.5662	104.106	180.249	244.853	89.5456	68.5406	129.672	49.1564	164.542	284.155	204.1	155.926	55.1562	221.66	257.79	124.122	159.995	131.682	163.419	63.2944	114.923	130.298	61.1652	0	83.2843	143.191	112.544	196.494	130.533	159.394	161.706
		387	1764.02	147.653	185.375	0	129.18	97.9157	171.412	209.982	109.44	70.5252	91.54	48.4626	116.829	203.5	114.76	165.915	33.1004	189.272	195.165	176.462	204.521	89.9226	143.248	96.4916	135.109	106.789	93.6821	39.8279	78.0131	112.089	44.2376	198.325	148.365	247.97	123.245
		388	1767.88	79.7494	226.181	0	55.652	112.759	228.935	214.766	96.7927	0	123.422	68.1268	135.671	209.612	82.8034	113.538	0	239.688	147.632	198.738	124.886	30.8874	214.124	68.8162	176.833	131.542	181.51	35.7349	59.1743	119.102	54.9275	158.794	107.081	109.062	139.897
		389	1771.74	114.137	122.946	0	110.754	122.543	206.545	193.943	116.527	67.4959	124.398	35.8132	204.781	182.272	152.229	137.469	129.181	162.385	175.453	186.548	144.531	79.1922	200.483	35.7469	122.807	92.9713	144.451	0	129.913	187.072	54.5114	205.585	66.7837	176.778	170.045
		390	1775.6	101.533	171.54	0	104.532	94.3619	125.649	241.683	66.4463	98.3498	159.552	55.1067	258.932	206.106	171.753	147.631	83.4383	168.677	116.751	170.097	168.721	126.391	202.917	58.6438	130.818	139.642	117.724	0	60.882	67.5232	42.7446	219.778	94.6843	159.04	190.282
		391	1779.46	79.4037	143.323	0	101.414	67.4353	157.972	219.282	119.113	115.843	81.0063	0	144.548	174.193	178.778	116.309	23.3088	175.759	145.606	217.462	99.111	51.7984	182.25	45.6197	164.065	76.7742	158.39	16.7952	68.3389	96.6539	102.055	158.573	52.8584	234.476	258.441
		392	1783.32	126.207	210.443	0	53.1574	88.0837	216.74	184.182	130.151	108.01	129.58	43.5683	140.385	154.599	161.488	150.458	62.1673	188.126	160.597	204.249	84.6752	52.7526	282.539	45.8293	185.82	128.706	138.07	0	121.113	105.197	80.8144	203.529	105.183	220.535	240.049
		393	1787.18	28.6641	158.894	0	70.8253	54.0143	163.069	227.09	94.3251	77.7103	59.7341	105.164	192.697	229.888	144.624	63.2562	42.9304	175.709	117.196	231.146	141.235	66.4978	201.411	95.6313	180.153	123.788	176.508	0	90.6237	148.249	69.9385	200.174	145.998	211.804	286.172
		394	1791.04	71.6367	194.601	17.7586	109.226	88.4057	174.137	161.783	113.671	59.905	151.161	70.1712	143.635	184.784	162.539	162.619	60.8216	207.964	78.1686	222.257	151.873	44.5126	201.828	76.7303	195.439	191.591	170.793	0	123.483	111.909	120.428	212.053	96.8465	178.002	206.605
		395	1794.9	75.0525	102.083	0	79.8002	94.8666	193.275	209.045	132.204	96.7768	111.213	63.8109	113.874	211.035	136.706	138.091	26.2197	172.078	104.907	203.211	160.943	60.5162	205.576	27.1491	200.346	132.337	222.598	0	93.2522	156.14	80.2119	171.605	81.8826	148.033	221.568
		396	1798.76	62.6946	179.483	0	101.107	49.0482	186.215	177.293	74.6399	33.095	131.079	65.7993	139.029	189.075	86.838	79.2926	64.7338	250.772	96.71	266.719	177.7	43.5849	201.692	87.3884	147.332	145.872	147.324	18.9941	106.323	64.8204	113.906	200.005	123.141	226.322	202.648
		397	1802.62	76.2794	162.682	38.6054	83.0389	72.0507	135.697	223.186	118.12	64.8931	81.0644	83.2781	175.18	196.305	183.368	137.414	95.6175	146.369	150.655	198.313	122.839	83.6727	223.122	42.4623	165.463	171.968	186.683	0	133.853	143.383	89.3728	174.032	58.7336	224.703	192.067
		398	1806.48	30.126	264.032	0	108.177	96.9661	161.359	151.199	157.898	40.9308	123.069	119.224	135.685	197.766	143.619	104.731	78.7556	175.345	124.895	248.548	198.596	57.8114	221.269	54.946	188.01	80.5193	226.265	0	133.616	80.6097	139.148	194.661	120.653	200.766	247.759
		399	1810.34	0	130.347	0	75.6949	90.6423	115.829	160.91	141.799	49.0453	104.296	118.679	193.199	167.779	72.5024	133.172	29.0257	164.313	129.718	272.775	146.887	77.6341	170.145	22.7398	132.393	143.466	261	28.7404	55.4503	99.6774	126.034	146.502	120.413	97.8097	204.819
		400	1814.2	73.5458	234.437	0	58.1024	88.4888	175.776	260.301	83.9604	45.7921	156.36	97.76	196.672	219.965	88.1567	180.29	57.0955	123.715	81.099	231.692	218.248	35.8512	211.201	0	124.815	152.262	272.773	0	135.96	157.931	118.097	168.919	87.0811	177.341	243.346
		401	1818.06	59.964	158.839	0	109.666	124.937	180.586	88.5662	100.806	105.205	131.954	70.3613	121.427	69.8703	125.866	155.462	72.2329	212.368	100.907	238.202	160.349	50.0991	216.64	51.3394	141.832	133.972	296.799	40.9318	126.676	110.543	167.013	195.813	115.265	166.227	220.492
		402	1821.92	0	201.393	0	78.8176	131.936	153.717	171.865	152.324	42.9072	84.5986	123.326	157.386	137.425	137.326	75.8845	62.3092	197.812	65.8288	301.691	159.948	38.5842	254.961	148.699	191.458	149.264	208.98	0	90.8347	102.13	139.764	225.163	94.4531	176.626	247.866
		403	1825.78	22.9023	162.809	24.7142	135.939	100.254	172.426	213.57	148.599	96.7255	148.327	76.5644	81.1906	123.547	76.4457	139.31	45.1322	168.975	77.5936	241.05	119.549	75.1395	160.812	107.788	202.415	99.9478	199.324	28.3337	151.011	93.6322	179.091	230.359	199.146	153.593	286.17
		404	1829.64	0	136.419	30.4776	83.1798	136.223	168.322	223.912	164.347	0	184.126	98.1788	68.0939	160.361	123.282	153.671	52.514	202.501	81.5466	257.597	0	53.6424	183.058	139.114	162.212	91.8087	226.458	62.9924	101.61	102.536	161.906	183.618	148.396	182.574	145.811
		405	1833.5	0	111.112	0	88.6482	124.816	174.24	162.205	76.1578	46.4165	74.7023	97.4103	78.5591	128.891	148.834	159.673	23.0407	192.222	60.9471	240.146	127.885	75.1651	222.717	87.1843	143.328	198.913	254.032	36.8502	149.065	109.452	168.529	209.493	131.368	150.91	228.015
		406	1837.36	0	126.487	78.5043	71.7017	119.441	237.207	244.469	168.364	69.355	187.066	66.2482	62.9433	132.121	100.765	151.708	56.6892	226.393	99.7716	293.186	128.108	90.6646	245.001	104.667	212.43	162.064	245.944	26.7364	155.679	92.1301	174.215	181.121	170.388	215.173	163.961
		407	1841.22	0	135.897	61.5305	75.843	143.081	158.641	187.295	139.714	109.65	78.2165	107.173	88.5872	189.199	158.296	157.929	72.0163	176.958	81.7387	282.042	97.5625	57.0717	162.346	87.2066	101.856	128.63	280.444	36.5148	53.5399	124.182	113.565	215.135	139.899	162.421	216.494
		408	1845.08	0	159.431	31.2474	104.096	127.92	211.293	218.842	153.028	68.1808	85.3279	107.638	134.747	231.322	117.654	169.335	56.3511	236.688	59.6127	269.059	27.6942	48.4386	172.104	90.0478	209.831	124.374	212.032	48.7545	101.143	122.209	184.738	179.924	102.931	173.985	195.003
		409	1848.94	15.3098	174.192	40.7099	81.2816	137.067	148.48	151.494	166.893	64.7253	136.19	88.042	98.3417	177.576	192.193	144.661	33.2067	232.097	128.433	241.045	76.3732	25.4846	240.132	170.701	183.206	154.118	275.155	30.7616	102.29	134.144	230.092	185.966	123.572	146.312	187.45
		410	1852.8	0	211.037	0	50.5197	144.998	159.439	222.199	175.796	86.8615	127.882	94.0268	79.1166	187.248	237.538	123.938	44.2118	241.925	78.3502	298.843	56.0375	65.266	192.313	168.494	184.67	119.035	202.746	23.1614	174.19	76.1204	163.816	240.588	149.274	223.571	105.563
		411	1856.66	0	134.954	33.3202	59.0249	146.218	166.837	237.464	163.059	36.7114	99.715	87.1458	136.49	187.014	236.236	103.731	29.5185	267.247	63.4613	324.537	109.66	49.1995	174.402	102.084	133.961	144	205.184	39.5044	162.84	83.7252	186.373	241.209	218.485	175.61	107.052
		412	1860.52	0	145.316	0	76.6037	162.636	215.701	214.577	227.932	58.2199	87.4257	130.037	149.415	212.609	230.034	167.475	74.595	232.745	47.5612	292.027	0	27.9074	156.12	33.1401	253.431	156.009	261.19	55.2203	143.878	114.284	179.997	201.784	154.031	178.002	162.267
		413	1864.38	50.9959	120.925	89.4087	73.7764	121.147	228.563	207.47	214.034	75.2489	111.667	117.066	141.36	255.825	173.807	122.811	64.0592	211.962	62.0367	219.505	106.034	95.1808	152.375	134.749	179.032	147.901	151.158	39.911	105.092	76.7804	192.671	217.689	168.813	104.929	151.983
		414	1868.24	26.4057	138.865	0	90.1043	135.926	177.681	225.698	190.071	106.039	136.679	101.634	63.6704	235.12	160.193	171.262	0	222.89	55.7128	244.53	73.5249	91.508	179.751	150.157	217.918	123.535	199.031	46.2558	139.727	38.8419	222.822	211.655	157.725	138	189.36
		415	1872.1	29.9767	109.295	21.1087	66.0284	151.149	90.4524	198.295	154.51	68.3149	101.437	116.493	71.4034	233.014	203.236	107.84	65.5104	262.665	46.8414	247.645	0	51.3093	194.576	121.671	162.923	92.3336	158.257	57.4748	95.1674	83.3597	143.412	178.771	75.3464	62.5456	196.091
		416	1875.96	22.189	119.73	66.9719	56.1134	117.976	118.123	255.381	171.354	82.9412	131.795	93.8016	163.631	185.208	178.365	58.3149	59.6229	232.09	28.884	265.489	118.683	49.0642	209.851	109.812	199.038	148.576	157.149	76.607	208.407	88.6518	145.548	177.21	106.49	165.677	177.264
		417	1879.82	35.4521	125.678	18.0726	86.3151	120.333	114.995	212.757	157.21	38.3294	115.54	115.465	90.7486	121.115	207.086	143.213	49.2527	219.492	47.7773	293.855	175.44	70.7276	148.307	202.938	242.984	101.198	248.233	57.5922	179.184	102.534	178.898	207.623	144.907	225.584	114.027
		418	1883.68	27.9393	108.036	42.8774	79.8844	190.7	85.0322	192.897	220.897	81.023	107.027	64.506	68.8791	143.485	227.297	75.5631	112.808	303.092	102.292	281.926	43.1325	53.0993	115.135	102.765	192.245	73.2474	218.914	100.291	221.787	98.0819	169.573	208.544	131.351	166.131	203.256
		419	1887.54	71.7151	127.687	23.8106	94.7319	195.828	200.992	243.536	219.593	44.2089	50.3558	81.2048	172.693	163.707	232.544	116.2	34.5413	265.024	43.786	342.393	0	84.2114	74.7748	137.064	209.322	57.2052	205.589	30.326	145.023	60.5495	269.597	251.693	146.998	205.4	63.3622
		420	1891.4	51.2995	158.14	17.7549	71.4015	191.514	131.298	265.387	154.027	62.8852	101.763	96.533	164.75	224.797	165.419	90.1864	41.2572	207.125	99.9631	354.231	0	127.214	93.51	150.071	194.482	17.551	197.036	32.6401	79.6363	55.5359	182.841	119.467	96.8691	103.524	95.6036
		421	1895.26	57.4939	150.346	62.999	106.956	135.966	127.135	240.616	200.193	71.508	119.841	41.6804	96.2234	216.048	153.037	188.196	57.0434	152.947	71.0876	303.573	100.752	33.4374	84.2468	161.831	216.989	92.0925	241.885	62.6515	125.256	48.2536	133.029	244.095	189.141	117.966	151.188
		422	1899.12	71.8971	131.718	18.4372	60.3093	212.614	171.539	255.85	211.851	103.686	117.452	125.768	123.647	285.637	209.769	185.528	36.1475	185.603	104.96	275.261	0	0	108.938	149.168	202.027	98.3756	224.46	42.7603	161.775	68.5098	214.846	148.585	130.928	163.13	85.8733
		423	1902.98	52.2867	135.432	45.46	152.913	181.851	112.585	175.203	113.761	68.5425	133.514	60.1043	143.045	193.775	269.096	145.013	35.8384	224.111	54.344	343.044	134.394	0	101.145	95.132	255.276	130.617	199.783	94.6875	179.142	67.3338	199.572	241.12	135.957	193.446	121.246
		424	1906.84	50.1483	83.3772	19.2273	110.114	178.53	111.683	251.315	169.059	75.2331	95.2279	61.6928	90.9073	262.155	138.916	127.715	37.1418	157.119	49.3093	349.769	164.051	67.6305	22.5339	160.208	247.396	87.4852	217.124	35.17	233.775	87.1547	151.242	201.296	58.5461	121.046	104.952
		425	1910.7	50.4252	108.497	81.593	110.656	202.989	141.403	188.052	134.736	89.2543	103.1	90.22	145.43	150.824	202.508	145.984	58.1352	174.977	89.3245	321.231	125.948	63.5905	99.0886	125.281	237.579	97.1907	218.5	69.5591	242.896	65.4278	175.721	236.337	68.9893	80.9672	105.255
		426	1914.56	76.0463	104.782	34.5214	98.1712	205.447	148.677	186.325	98.2259	121.209	87.1319	34.0211	88.8841	160.047	192.112	175.445	19.6044	189.616	90.701	302.509	51.0434	28.4725	82.8311	157.308	271.388	69.2419	200.298	26.1473	173.909	26.7156	216.644	282.477	79.8032	154.468	112.05
		427	1918.42	100.398	58.5451	20.1503	80.5118	115.526	176.183	227.596	139.972	51.6549	88.8018	38.4507	140.901	133.659	151.809	214.898	26.377	223.668	113.015	205.325	125.268	73.0738	61.2488	94.961	196.55	143.433	210.948	18.2485	194.583	101.104	183.439	192.936	76.7374	116.826	150.966
		428	1922.28	84.64	100.257	47.7553	82.8685	195.213	168.376	216.17	65.1257	68.4308	112.092	75.1535	112.161	178.444	197.741	216.057	115.709	257.563	93.0466	220.483	113.719	21.611	127.175	140.491	197.222	72.0057	196.718	0	225.901	78.4852	194.755	275.576	65.6322	118.255	116.856
		429	1926.14	121.864	101.773	0	91.2937	171.102	130.681	258.34	147.216	61.0943	62.1676	53.3948	172.211	127.142	161.653	128.693	37.6582	155.3	80.0668	304.165	176.481	61.2989	94.6734	127.903	128.753	90.3305	155.103	20.8064	165.564	100.001	143.367	181.76	64.0092	170.837	47.6268
		430	1930	84.5299	100.792	67.2575	110.321	197.468	185.701	206.353	97.6233	91.6493	115.47	55.6374	153.083	244.891	167.382	31.1253	87.544	187.502	53.7871	244.593	169.949	0	110.42	90.5088	186.755	138.391	197.13	28.9414	212.487	56.2114	182.73	200.331	53.3329	115.08	126.791
		431	1933.86	130.947	106.994	42.1783	113.75	179.467	111.148	196.058	120.59	133.995	32.9268	40.5017	146.327	171.509	156.219	84.6393	71.1188	149.167	135.732	320.815	128.266	65.0555	90.6204	50.3587	181.29	96.0465	201.138	0	187.339	54.3184	183.372	146.862	121.169	130.31	89.8638
		432	1937.72	97.8089	97.6801	91.4675	118.744	243.092	115.934	245.654	168.281	120.469	66.8927	43.0497	172.287	183.74	226.033	42.1283	32.6179	191.323	110.243	236.877	127.339	0	61.1266	43.5738	167.228	110.184	217.344	0	136.36	61.8916	70.478	205.533	78.8644	93.8282	90.8546
		433	1941.58	150.108	137.704	58.1954	111.387	195.026	142.042	136.674	145.862	72.2109	92.7493	24.3007	132.001	240.766	152.724	115.918	0	102.357	190.422	193.955	48.7879	62.15	79.4627	90.6166	174.164	43.1583	164.571	0	180.716	0	138.936	172.814	77.7021	108.884	82.9098
		434	1945.44	199.323	90.0983	80.6793	91.7323	216.995	134.188	192.826	92.7694	60.117	81.965	0	114.199	153.255	182.056	82.3215	34.0267	131.161	111.771	264.04	70.5575	21.3128	88.5068	72.6839	190.855	111.487	145.26	26.8948	229.775	54.0707	151.678	154.16	71.8156	169.094	63.9775
		435	1949.3	171.197	122.099	100.447	76.3189	250.621	150.19	226.264	114.466	88.1343	51.4519	23.1575	188.422	144.435	173.347	70.3905	50.9144	94.4393	131.94	158.675	158.741	21.8134	95.291	65.8481	140.935	137.53	157.688	0	209.543	52.8691	135.32	174.45	99.9669	97.11	82.6828
		436	1953.16	141.253	170.474	87.7666	75.6521	190.94	141.435	215.336	156.828	67.9692	69.7468	48.279	184.045	199.723	162.122	119.157	53.6321	162.539	107.425	175.1	106.88	67.5383	68.6484	91.5209	182.455	92.8331	132.324	0	181.67	18.6992	108.473	198.646	24.0437	196.516	67.6258
		437	1957.02	203.645	65.3979	96.2226	160.655	205.525	153.99	208.643	92.4326	32.6028	71.0913	0	177.874	136.864	94.5249	121.594	40.9847	147.682	33.7494	194.119	145.97	49.0833	64.3945	33.5458	154.255	55.4151	100.689	0	143.349	59.1433	74.3579	176.934	84.8932	127.62	105.96
		438	1960.88	115.44	82.223	80.4022	101.457	237.94	171.206	209.49	135.003	48.5812	84.4741	0	210.153	105.869	94.5276	116.492	58.0549	163.575	110.844	101.531	115.353	22.4933	55.6525	51.603	195.277	48.9786	121.666	0	180.291	51.8374	68.2024	249.9	99.4423	164.734	33.2258
		439	1964.74	196.63	150.984	46.6854	130.33	233.627	157.338	193.375	109.647	75.0719	93.7246	33.9885	145.272	172.312	129.86	27.9513	114.051	158.779	128.079	257.198	100.118	19.743	69.9278	50.3714	161.856	84.9283	152.67	0	209.649	85.333	57.069	269.954	79.7031	138.543	47.0199
		440	1968.6	155.936	107.586	31.9701	125.235	219.443	170.467	191.46	124.285	103.523	116.202	0	150.714	152.575	109.271	239.002	98.1089	136.308	55.3462	181.231	0	0	44.6196	35.3749	164.225	96.4168	140.933	0	164.172	65.4766	69.9285	253.852	102.343	152.545	73.7804
		441	1972.46	124.668	115.298	38.8246	51.8454	225.508	91.7096	184.159	121.902	74.2246	75.9875	64.1953	155.561	139.946	166.25	123.999	134.268	123.821	113.771	174.954	89.7487	0	64.0068	56.7003	120.733	112.69	185.006	0	138.413	64.7407	68.3368	209.821	93.9835	139.279	72.0414
		442	1976.32	210.46	122.637	24.6569	95.8024	158.34	211.935	186.112	187.729	145.604	60.9622	52.3669	187.436	204.812	111.174	136.834	109.473	127.981	77.9755	142.225	98.1315	41.6353	57.2348	66.5026	170.797	119.033	131.457	0	186.049	89.4394	71.0867	288.116	96.9208	190.875	0
		443	1980.18	215.285	136.905	19.4038	96.1143	235.686	166.517	146.196	152.97	74.6338	75.6232	0	240.777	188.109	176.735	152.529	80.7572	56.7428	52.3184	180.668	180.005	0	108.149	57.4774	150.309	151.496	59.1949	0	152.704	100.357	77.5099	233.716	102.555	123.2	48.7384
		444	1984.04	167.893	82.9609	82.3327	114.231	199.131	90.8799	171.856	190.84	79.9414	112.255	62.5001	158.919	139.218	174.575	87.1109	77.5806	92.2041	98.8706	156.762	158.757	71.1828	85.4731	117.121	131.346	136.238	94.3865	0	206.251	62.6899	53.1701	222.746	64.5928	166.43	39.9197
		445	1987.9	226.447	94.5825	0	122.299	154.111	161.281	227.057	192.545	88.509	70.653	28.1515	218.982	155.248	161.297	99.7081	101.782	82.141	40.6324	176.767	106.318	49.7382	72.5325	99.8047	118.273	159.091	161.75	0	141.286	94.2419	105.134	258.74	67.9294	60.3315	71.5517
		446	1991.76	200.812	150.636	71.1237	78.0764	296.014	217.563	218.083	159.749	90.4927	114.577	77.1723	105.931	176.604	99.8434	47.6074	95.207	81.8924	60.2054	165.76	132.357	80.2592	81.6798	49.3057	219.854	160.702	180.77	0	144.346	118.738	42.1513	240.701	94.7921	191.232	24.7801
		447	1995.62	217.076	177.236	84.7477	88.7273	193.894	156.982	221.851	176.96	59.4565	125.218	90.026	183.388	175.659	146.842	48.518	40.6056	56.9277	75.8599	206.82	85.9174	90.176	117.161	29.3061	128.754	94.3571	151.423	0	200.273	105.985	64.1202	265.706	88.4871	152.176	38.5768
		448	1999.48	163.489	166.277	23.6836	132.718	231.31	203.61	158.82	194.829	78.3683	104.558	62.5258	192.255	189.658	160.51	54.8793	107.828	56.5644	80.7088	147.738	93.7085	87.4698	83.3298	76.7771	195.755	122.007	136.494	0	212.002	129.616	60.2021	222.788	57.4743	140.994	47.6581
		449	2003.34	202.181	149.798	73.4133	115.738	178.649	149.406	188.178	181.493	155.284	135.232	148.492	142.143	191.602	155.538	106.538	73.4626	104.332	52.7396	121.602	64.5898	0	96.1875	0	117.226	199.43	135.588	0	193.271	112.309	145.103	236.596	52.2102	123.729	65.022
		450	2007.2	219.76	153.569	77.7822	102.191	101.121	175.114	160.342	202.133	103.527	97.3934	127.019	168.648	109.588	129.5	74.8522	96.1447	62.4712	81.3459	135.565	88.795	44.5705	103.803	46.5991	125.182	143.437	175.657	0	147.354	138.561	123.641	276.328	62.5857	100.26	55.2318
		451	2011.06	190.473	115.191	72.5175	117.841	144.369	209.892	186.619	167.447	119.419	138.956	110.748	153.075	101.874	183.15	141.739	46.5439	63.661	120.503	186.317	71.3067	65.7085	125.14	108.238	184.955	104.081	198.898	0	120.748	26.2189	106.784	326.462	97.0212	148.687	41.0044
		452	2014.92	290.231	261.701	67.584	107.635	149.093	140.393	126.552	209.391	57.5605	66.5951	112.117	107.081	114.991	99.6221	79.4199	68.5775	29.0894	89.0675	135.267	87.462	0	152.042	86.5614	125.079	106.4	129.302	0	128.214	103.152	121.857	198.526	99.5932	144.386	59.1405
		453	2018.78	202.732	190.945	95.6904	116.678	173.976	140.425	151.93	223.308	90.9022	112.18	136.736	154.024	165.246	99.2913	140.577	97.0431	44.8842	129.638	142.264	66.3208	104.07	56.3513	72.178	223.911	116.495	159.76	0	142.559	112.343	62.9375	259.319	0	56.4097	68.499
		454	2022.64	215.355	151.436	82.8395	116.564	201.548	170.187	84.0525	171.592	93.7124	102.139	129.14	132.777	157.873	115.088	108.71	22.0054	21.5345	121.576	107.212	50.4539	47.1128	99.4019	36.8477	167.811	95.9021	176.635	0	137.949	110.44	105.968	134.392	42.1126	90.5084	53.2179
		455	2026.5	186.619	173.921	104.491	159.733	173.657	150.902	142.044	196.302	149.572	141.027	155.197	126.495	101.037	100.424	59.1619	76.5029	62.7284	30.2251	162.712	64.5052	35.7817	87.4443	61.6133	153.833	104.016	163.216	0	127.612	123.885	85.8344	135.759	72.4661	139.928	44.0699
		456	2030.36	263.812	169.809	80.4591	171.138	212.121	124.332	263.612	173.214	145.752	113.477	126.391	110.643	143.431	83.9591	88.6823	29.7005	56.63	0	58.135	73.7249	24.1665	132.611	92.3667	165.198	126.174	137.837	24.6641	121.331	104.263	68.1261	222.593	66.0151	150.526	45.7294
		457	2034.22	153.868	178.326	46.1833	131.799	195.911	148.509	149.247	205.428	160.703	194.742	86.0192	183.567	101.263	96.9322	114.393	122.406	62.5952	88.0307	192.47	47.3841	65.3305	72.099	112.667	116.901	99.9207	153.17	41.7733	133.961	119.38	68.6794	221.047	94.8044	108.473	31.8399
		458	2038.08	167.134	156.658	61.8226	120.461	189.846	158.477	159.283	176.517	86.6856	145.907	136.787	129.756	136.109	103.919	63.251	24.8172	34.447	100.012	129.593	65.4263	34.4438	146.885	111.699	114.246	124.978	223.53	0	105.067	117.212	57.4328	151.422	72.0908	126.95	53.3005
		459	2041.94	192.311	111.092	62.3785	182.029	206.239	101.531	219.868	120.239	136.243	131.959	85.7688	141.297	170.68	171.365	67.9405	27.2598	40.6459	99.9776	164.56	61.4858	33.6797	111.594	122.188	181.785	80.5939	233.025	38.5074	75.5925	152.718	35.8881	207.382	80.3584	48.5264	73.2313
		460	2045.8	168.004	156.7	71.7258	148.408	136.469	155.802	175.319	130.538	156.687	150.525	105.718	114.251	139.791	102.767	88.6138	66.0854	42.6823	66.2962	184.019	34.1164	38.9728	116.309	111.706	125.853	105.816	129.051	31.5227	95.7681	93.519	135.581	161.411	81.3091	109.56	59.8431
		461	2049.66	219.713	111.79	82.0619	130.901	122.367	163.368	193.543	179.206	83.8341	104.223	112.281	195.23	173.284	56.4815	53.1003	23.2572	0	97.3542	167.077	29.6594	58.8859	76.959	142.183	193.489	66.993	156.953	0	105.923	85.6559	62.6128	148.733	105.156	66.2412	20.7159
		462	2053.52	195.353	191.535	123.877	141.634	248.824	115.147	134.664	95.6918	83.0114	169.359	156.771	162.77	126.163	115.606	90.9301	62.7448	0	98.9837	261.616	50.2423	31.5651	134.148	129.259	223.089	108.813	133.199	41.4286	114.192	215.005	85.8712	205.674	60.9953	132.634	108.297
		463	2057.38	163.713	110.707	65.5896	176.941	108.203	160.373	96.5427	154.741	111.14	152.708	131.706	115.766	174.537	140.721	98.5878	46.8128	0	94.0303	148.721	34.9625	40.5491	71.7181	146.644	173.577	65.9686	161.738	17.7614	118.26	94.0796	44.3025	200.458	72.5372	77.4174	111.679
		464	2061.24	146.823	158.182	75.1453	153.351	161.906	129.27	165.734	209.151	124.548	155.819	149.981	176.539	111.876	172.813	86.2768	50.8223	0	72.097	179.511	24.643	47.5879	81.4189	128	291.492	134.645	143.925	0	129.834	156.657	113.826	229.538	43.2742	87.9392	108.493
		465	2065.1	208.033	91.2124	97.0141	159.048	183.249	127.852	99.5876	191.532	138.485	0	177.547	191.809	99.3274	146.835	94.7602	55.4423	0	86.5442	167.542	47.8348	50.9562	83.3712	131.6	205.506	69.0055	119.263	33.9357	106.272	165.931	106.445	195.551	122.72	170.183	97.8227
		466	2068.96	179.77	178.371	24.9796	199.245	253.299	200.16	145.439	210.212	91.4971	103.045	221.03	140.512	178.357	195.424	111.299	63.277	53.9755	76.1385	234.475	19.8541	0	101.856	149.216	206.958	88.7406	191.86	53.3462	160.947	155.358	71.4862	195.606	92.8243	187.419	92.0648
		467	2072.82	223.141	156.063	73.0076	157.862	187.026	209.527	154.704	204.627	92.2698	133.258	165.688	156.324	175.968	256.734	120.418	0	19.1922	67.2804	194.745	0	0	95.14	124.207	196.732	110.169	160.728	68.3109	153.37	202.931	76.5571	229.217	87.8631	145.368	57.1914
		468	2076.68	163.328	164.532	40.7333	175.693	225.428	68.1068	135.067	152.013	91.597	140.424	235.145	113.515	140.498	208.856	82.3912	27.9502	27.5234	79.9666	206.08	26.7877	30.5208	66.0059	116.349	158.957	63.8242	147.643	84.9525	157.178	199.776	134.912	250.889	69.7636	144.55	99.5652
		469	2080.54	244.363	135.858	120.663	196.825	194.915	141.556	143.716	130.412	191.173	135.361	254.858	101.777	172.328	249.428	61.8796	0	72.5005	84.3737	124.684	44.0855	24.1935	47.8005	90.147	91.0651	46.6449	112.57	57.8719	128.722	133.703	90.9749	232.686	80.386	152.856	154.556

## Sheet: Average Background
				SptId_14	SptId_20	SptId_23	SptId_25	SptId_26	SptId_32	SptId_34	SptId_38	SptId_39	SptId_48	SptId_50	SptId_52	SptId_60	SptId_62	SptId_63	SptId_69	SptId_74	SptId_75	SptId_76	SptId_82	SptId_85	SptId_87	SptId_88	SptId_95	SptId_99	SptId_101	SptId_106	SptId_109	SptId_110	SptId_117	SptId_120	SptId_128	SptId_131	SptId_132
		0	270.2	0	0	0	0	0	0	0	0	0	0	0	0	0	0	0	0	0	0	0	0	0	0	0	0	0	0	0	0	0	0	0	0	0	0
		1	274.06	0	0	0	0	0	0	0	0	0	0	0	0	0	0	0	0	0	0	0	0	0	0	0	0	0	0	0	0	0	0	0	0	0	0
		2	277.92	0	0	0	0	0	0	0	0	0	0	0	0	0	0	0	0	0	0	0	0	0	0	0	0	0	0	0	0	0	0	0	0	0	0
		3	281.78	0	0	0	0	0	0	0	0	0	0	0	0	0	0	0	0	0	0	0	0	0	0	0	0	0	0	0	0	0	0	0	0	0	0
		4	285.64	0	0	0	0	0	0	0	0	0	0	0	0	0	0	0	0	0	0	0	0	0	0	0	0	0	0	0	0	0	0	0	0	0	0
		5	289.5	0	0	0	0	0	0	0	0	0	0	0	0	0	0	0	0	0	0	0	0	0	0	0	0	0	0	0	0	0	0	0	0	0	0
		6	293.36	0	0	0	0	0	0	0	0	0	0	0	0	0	0	0	0	0	0	0	0	0	0	0	0	0	0	0	0	0	0	0	0	0	0
		7	297.22	0	0	0	0	0	0	0	0	0	0	0	0	0	0	0	0	0	0	0	0	0	0	0	224.583	0	0	0	0	0	0	0	0	0	0
		8	301.08	0	0	0	0	0	0	0	0	0	0	0	0	0	0	0	0	0	0	0	0	0	0	0	0	0	0	0	0	0	0	0	0	0	0
		9	304.94	0	0	0	0	0	0	0	0	0	0	0	0	0	0	0	0	0	0	0	0	0	0	0	0	0	0	0	0	0	0	0	0	0	0
		10	308.8	0	0	0	0	0	0	0	0	0	0	0	0	0	0	0	0	0	0	0	0	0	0	0	0	0	0	0	0	0	0	0	0	0	0
		11	312.66	0	0	0	0	0	0	0	0	0	0	0	0	0	0	0	0	0	0	0	0	0	0	0	0	0	0	0	0	0	0	0	0	0	0
		12	316.52	0	0	0	0	0	0	0	0	0	0	0	0	0	0	0	0	0	0	0	0	0	0	0	0	0	0	0	0	0	0	0	0	0	0
		13	320.38	0	0	0	0	0	0	0	0	0	0	0	0	0	0	0	0	0	0	0	0	0	0	0	0	0	0	0	0	0	0	0	0	0	0
		14	324.24	0	0	0	0	0	0	0	0	0	0	0	0	0	0	0	0	0	0	0	0	0	0	0	0	0	0	0	0	0	0	0	0	0	0
		15	328.1	0	0	0	0	0	0	0	0	0	0	0	0	0	0	0	0	0	0	0	0	0	0	0	0	0	0	0	0	0	0	0	0	0	0
		16	331.96	0	0	0	0	0	0	0	0	0	0	0	0	0	0	0	0	0	0	0	0	0	0	0	0	0	0	0	0	0	0	0	0	0	0
		17	335.82	0	0	0	0	0	0	0	0	0	0	0	0	0	0	0	0	0	0	0	0	0	0	0	0	0	0	0	0	0	0	0	0	0	0
		18	339.68	0	0	0	0	0	0	0	0	0	0	0	0	0	0	0	0	0	0	0	0	0	0	0	0	0	0	0	0	0	0	0	0	0	0
		19	343.54	0	0	0	0	0	0	245.758	0	0	0	0	0	0	0	0	0	0	0	0	0	0	0	0	0	0	0	0	0	0	0	0	0	0	0
		20	347.4	0	0	0	0	0	0	0	0	0	0	0	0	0	0	0	0	0	0	0	0	0	0	0	0	0	0	0	235.064	0	0	0	0	0	0
		21	351.26	0	0	0	0	0	0	0	0	0	0	0	0	0	0	0	0	0	0	0	0	0	0	0	0	0	0	0	0	0	0	0	0	0	0
		22	355.12	0	0	0	0	0	0	0	0	0	0	0	0	0	0	0	0	0	0	0	0	0	0	0	0	0	0	0	244.862	0	0	0	0	0	0
		23	358.98	0	0	0	0	193.924	0	0	0	0	0	0	0	0	0	0	0	0	0	0	0	0	0	0	0	0	0	0	243.929	0	0	0	0	0	0
		24	362.84	0	0	0	0	0	0	0	0	0	0	0	0	0	0	0	0	0	0	0	0	0	0	0	0	0	0	0	242.638	0	0	0	0	0	0
		25	366.7	0	0	0	0	0	0	0	0	0	0	0	0	0	0	0	0	0	0	0	0	0	0	0	0	0	0	0	235.808	0	0	0	0	0	0
		26	370.56	0	0	0	0	0	0	0	0	0	0	0	0	0	0	0	0	0	0	0	0	0	0	0	0	0	0	0	246.962	0	0	0	0	0	0
		27	374.42	0	0	0	0	0	0	0	0	0	0	0	0	0	0	0	0	0	0	0	0	0	221.387	0	226.871	0	0	0	246.821	0	0	0	0	0	0
		28	378.28	0	0	0	0	0	0	0	0	0	0	0	0	0	0	0	0	0	0	0	0	0	0	0	0	0	0	0	231.003	0	0	0	0	0	0
		29	382.14	0	0	0	0	0	0	0	0	0	0	0	0	0	0	0	0	0	0	0	0	0	0	0	0	0	0	0	242.931	0	0	0	0	0	0
		30	386	0	0	0	0	0	0	0	0	0	0	0	0	0	0	0	0	0	0	0	0	0	0	0	0	0	0	0	239.479	0	0	0	0	0	0
		31	389.86	0	0	0	0	0	0	0	0	0	0	0	0	0	0	0	0	0	0	0	0	0	0	0	0	0	0	0	245.97	0	0	0	0	0	0
		32	393.72	0	0	0	0	0	0	0	0	0	0	0	0	0	0	0	0	0	0	0	0	0	0	0	0	0	0	0	248.488	0	0	0	0	0	251.367
		33	397.58	0	0	0	0	0	0	0	0	0	0	0	0	0	0	0	0	0	0	0	0	0	0	0	0	0	0	0	248.187	0	0	0	0	0	0
		34	401.44	0	0	0	0	0	0	0	0	0	0	0	0	0	0	0	0	0	0	0	0	0	0	0	0	0	0	0	244.3	0	0	0	0	0	0
		35	405.3	0	0	0	0	0	0	0	0	0	0	0	0	0	0	0	0	0	0	0	0	0	0	0	0	0	0	0	244.5	0	0	0	0	0	0
		36	409.16	0	0	0	0	0	0	0	0	0	0	0	0	0	0	0	0	0	0	0	0	0	0	0	0	0	0	0	244.935	0	0	0	0	0	0
		37	413.02	0	0	0	0	0	0	0	0	0	0	0	0	0	0	0	0	0	0	0	0	0	0	0	0	0	0	0	252.353	0	0	0	0	0	0
		38	416.88	0	0	0	0	0	0	0	208.699	0	0	0	0	0	0	0	0	0	0	0	0	0	0	0	0	0	0	0	241.992	0	0	0	0	0	0
		39	420.74	0	0	0	0	0	0	0	0	0	0	0	0	0	0	0	0	0	0	0	0	0	0	0	0	0	230.964	0	251.825	0	0	0	0	0	0
		40	424.6	0	0	0	0	0	0	0	0	0	0	0	0	0	0	0	0	0	0	0	0	0	0	0	0	0	0	0	247.311	0	0	0	0	0	0
		41	428.46	0	0	0	0	0	0	0	0	0	0	0	0	0	0	0	0	0	0	0	0	0	0	0	0	0	0	0	239.591	0	0	0	0	0	0
		42	432.32	0	0	0	0	0	0	0	0	0	0	0	0	0	0	0	0	0	0	0	0	0	0	0	0	0	0	0	245.911	0	0	0	0	0	0
		43	436.18	0	0	0	0	0	0	0	0	0	0	0	0	0	0	0	0	0	0	0	0	0	0	0	0	0	0	0	238.631	0	0	0	0	0	0
		44	440.04	0	0	0	0	0	0	0	0	0	0	0	0	0	0	0	0	0	0	0	0	0	0	0	0	0	0	0	236.253	0	0	0	0	0	0
		45	443.9	0	0	0	0	0	0	0	0	0	0	0	0	0	0	0	0	0	0	0	0	0	0	0	0	0	0	0	235.258	0	0	0	0	0	0
		46	447.76	0	0	0	0	0	0	0	0	0	0	0	0	0	0	0	0	0	0	0	0	0	0	0	0	0	0	0	245.578	0	0	0	0	0	0
		47	451.62	0	0	0	0	0	0	0	0	0	0	0	0	0	0	0	0	0	0	0	0	0	0	0	0	0	0	0	240.806	0	0	0	0	0	0
		48	455.48	0	0	0	0	0	0	0	0	0	0	0	0	0	0	0	0	0	0	0	0	0	0	0	0	0	0	0	239.325	0	0	0	0	0	0
		49	459.34	0	0	0	0	0	0	0	0	0	0	0	0	0	0	0	0	0	0	0	0	0	0	0	0	0	0	0	241.47	0	0	0	0	0	0
		50	463.2	0	0	0	0	0	0	0	0	0	0	0	0	0	0	0	0	0	0	0	0	0	0	0	0	0	0	0	239.607	0	0	0	0	0	0
		51	467.06	0	0	0	0	0	0	204.361	0	0	0	0	0	0	0	0	0	0	0	0	0	0	0	0	0	0	0	0	230.045	0	0	0	0	0	0
		52	470.92	0	0	0	0	0	0	0	0	0	0	0	0	0	0	0	0	0	0	0	0	0	0	0	0	0	0	0	229.981	0	0	0	0	0	0
		53	474.78	0	0	0	0	0	0	0	0	0	0	0	0	0	0	0	0	0	0	0	0	0	0	0	0	0	0	0	225.401	0	0	256.016	0	0	0
		54	478.64	0	0	0	0	0	0	0	0	0	0	0	0	0	0	0	0	0	0	0	0	0	0	238.366	0	0	0	0	238.734	0	0	0	0	0	0
		55	482.5	0	0	0	0	0	0	0	0	0	0	0	0	0	0	0	0	0	0	0	0	0	0	0	0	0	0	0	242.903	0	0	0	0	0	0
		56	486.36	0	0	0	0	0	0	0	0	0	0	0	0	0	0	0	0	0	0	0	0	0	0	0	0	0	0	0	226.989	0	0	0	0	0	0
		57	490.22	0	0	0	0	0	0	0	0	0	0	0	0	0	0	0	0	0	0	0	0	0	0	0	0	0	0	0	229.486	0	0	0	0	0	0
		58	494.08	0	0	0	0	0	0	0	0	0	0	0	0	0	0	0	0	0	233.777	0	0	0	0	0	0	0	0	0	237.962	0	0	0	0	0	0
		59	497.94	0	0	0	0	0	0	0	0	0	0	0	0	0	0	0	0	0	0	0	0	0	0	0	0	0	0	0	245.245	0	0	0	0	0	0
		60	501.8	0	0	0	0	0	0	0	0	0	0	0	0	0	0	0	0	0	0	0	0	0	0	0	0	0	0	0	242.182	0	0	0	0	0	0
		61	505.66	0	0	0	0	0	0	0	0	0	0	0	0	0	0	0	0	0	0	0	0	0	0	0	0	0	0	0	242.631	0	0	0	0	0	0
		62	509.52	0	0	0	0	0	0	0	0	0	0	0	0	0	0	0	0	0	0	0	0	0	0	0	0	0	0	0	237.877	0	0	0	0	0	0
		63	513.38	0	0	0	0	0	0	0	0	0	0	0	0	0	0	0	0	0	0	0	0	0	0	0	0	0	0	0	242.672	0	0	0	0	0	0
		64	517.24	0	0	0	0	0	0	0	0	0	0	0	0	0	0	0	0	0	0	0	0	0	0	0	0	0	0	0	232.718	0	0	0	0	0	0
		65	521.1	0	0	0	0	0	0	0	0	0	0	0	0	259.586	0	0	0	0	0	0	0	0	0	0	0	0	0	0	226.543	0	0	0	0	0	0
		66	524.96	0	0	0	0	0	0	0	0	0	0	0	0	0	0	0	0	0	0	0	0	0	0	0	0	0	0	0	232.618	0	0	0	0	0	191.915
		67	528.82	0	0	0	0	0	0	0	0	0	0	0	0	0	0	0	0	0	0	0	0	0	0	0	0	0	0	0	233.657	0	0	0	0	0	0
		68	532.68	0	0	0	0	0	0	0	0	0	0	0	0	0	0	0	0	0	0	0	0	0	0	0	0	0	0	0	229.849	0	0	0	0	0	0
		69	536.54	0	0	0	0	0	0	0	0	0	0	0	0	0	0	0	0	0	0	0	0	0	0	0	0	0	0	0	228.392	0	0	0	0	0	0
		70	540.4	0	0	0	0	0	0	0	0	0	0	0	0	244.225	254.304	0	0	0	0	0	0	0	0	0	0	0	0	0	219.61	0	0	0	0	0	0
		71	544.26	0	0	0	0	0	0	0	0	0	0	0	0	0	242.844	0	0	0	0	0	0	0	0	0	0	0	0	0	235.25	0	0	0	0	0	0
		72	548.12	0	0	0	0	0	0	0	0	0	0	0	0	247.99	0	0	0	0	0	0	0	0	0	0	0	0	0	0	235.205	0	0	0	0	0	0
		73	551.98	0	0	0	0	218.782	0	0	0	0	0	0	0	241.879	251.948	0	0	0	0	0	0	0	0	0	0	0	0	0	241.951	0	0	0	0	0	0
		74	555.84	0	0	0	0	0	0	0	0	0	0	0	0	246.258	244.689	0	0	0	0	0	0	0	0	0	0	0	0	0	249.282	0	0	0	0	0	0
		75	559.7	0	0	0	0	0	0	0	0	0	0	0	0	244.701	231.796	0	0	0	0	0	0	0	0	0	0	0	0	0	233.962	0	0	0	0	0	0
		76	563.56	0	0	0	0	0	0	0	0	0	0	0	0	251.51	237.276	0	0	0	0	0	0	0	0	0	0	0	0	0	242.854	0	0	0	0	0	0
		77	567.42	0	0	0	0	0	0	0	0	0	0	0	0	0	241.096	0	0	0	0	0	0	0	0	0	0	0	0	0	238.013	0	0	0	0	0	0
		78	571.28	0	0	0	0	0	0	0	0	0	0	0	0	242.616	233.487	0	0	0	0	0	0	0	0	234.356	0	0	0	0	238.078	0	0	0	0	0	0
		79	575.14	0	0	0	0	0	0	0	0	0	0	0	0	243.245	230.865	0	0	0	0	0	0	0	0	0	0	0	0	0	246.313	0	0	0	0	0	0
		80	579	0	0	0	0	0	0	0	0	0	0	0	0	243.768	241.848	0	0	0	0	0	0	0	0	0	0	0	0	0	238.78	0	0	0	0	0	0
		81	582.86	0	0	0	0	0	0	0	0	0	0	0	0	250.55	237.81	0	0	0	0	0	0	0	0	0	0	0	0	0	234.963	0	0	0	0	0	0
		82	586.72	0	0	0	0	0	0	0	0	0	0	0	0	255.916	242.868	0	0	0	0	0	0	0	0	239.73	0	0	0	0	232.268	0	0	0	0	0	0
		83	590.58	0	0	0	0	0	0	0	0	0	0	0	0	251.813	226.989	0	0	0	0	0	0	0	0	0	0	0	0	0	242.667	0	0	0	0	0	0
		84	594.44	0	0	0	0	0	0	0	0	0	0	0	0	246.769	233.992	0	0	0	0	0	0	0	0	0	0	0	0	0	0	0	0	0	0	0	0
		85	598.3	0	0	0	0	0	0	0	0	0	0	0	0	256.898	229.256	0	0	0	0	0	0	0	0	0	0	0	0	0	0	0	0	0	0	0	0
		86	602.16	0	0	0	0	0	0	0	0	0	0	0	0	259.088	244.01	0	0	0	0	0	0	0	0	0	0	0	0	0	238.23	0	0	0	0	0	0
		87	606.02	0	0	0	0	0	0	0	0	0	0	0	0	253.549	235.921	0	0	0	0	0	0	0	0	0	0	0	0	0	236.785	0	0	0	0	0	0
		88	609.88	0	0	0	0	0	0	0	0	0	0	0	0	252.365	241.159	0	0	0	0	0	0	0	0	0	0	0	0	0	230.076	0	0	0	0	0	0
		89	613.74	0	0	0	0	0	0	0	0	0	0	0	0	258.184	246.848	0	0	0	0	0	0	0	0	0	0	0	0	0	0	0	0	0	0	0	0
		90	617.6	0	0	0	0	0	0	0	0	0	0	0	0	247.164	239.698	0	0	0	0	0	0	0	0	0	0	0	0	0	0	0	0	0	0	0	0
		91	621.46	0	0	0	0	0	0	0	0	0	0	0	0	253.669	233.051	0	0	0	0	0	0	0	0	0	0	0	0	0	245.149	0	0	0	0	0	0
		92	625.32	0	0	0	0	0	0	0	0	0	0	0	0	249.626	238.46	0	0	0	0	0	0	0	0	0	0	0	0	0	0	0	0	0	0	0	0
		93	629.18	0	0	0	0	0	0	0	0	0	0	0	0	248.501	242.174	0	0	0	0	0	0	0	0	0	0	0	0	0	0	0	0	0	0	0	0
		94	633.04	0	0	0	0	0	0	0	0	0	0	0	0	250.46	237.554	0	0	0	0	0	0	0	0	0	0	0	0	0	235.937	0	0	0	0	0	0
		95	636.9	0	0	0	0	0	0	0	0	0	0	0	0	256.361	237.967	0	0	0	0	0	0	0	0	0	0	0	0	0	233.437	0	0	0	0	0	0
		96	640.76	0	0	0	0	0	0	0	0	0	0	0	0	254.599	245.739	215.783	0	0	0	0	0	0	0	0	0	0	0	0	236.823	0	0	0	0	0	0
		97	644.62	0	0	0	0	0	0	0	0	0	0	0	0	246.147	242.699	0	0	0	0	0	0	0	0	0	0	0	0	0	241.032	0	0	0	0	0	0
		98	648.48	0	0	0	0	0	0	0	0	0	0	0	0	241.252	240.962	0	0	0	0	0	0	0	0	0	0	0	0	0	245.502	0	0	0	0	0	0
		99	652.34	0	0	0	0	0	0	0	0	0	0	0	0	248.479	226.279	0	0	0	0	0	0	0	0	0	0	230.239	0	0	0	0	0	0	0	0	0
		100	656.2	0	0	0	0	0	0	0	0	0	0	0	0	248.136	243.471	0	0	0	0	0	0	0	0	0	0	0	0	0	241.477	0	0	0	0	0	0
		101	660.06	0	0	0	0	0	0	0	0	0	0	0	0	238.332	225.407	0	0	0	0	0	0	0	234.329	0	0	0	0	0	241.054	0	0	0	0	0	0
		102	663.92	0	0	0	0	0	0	0	0	0	0	0	0	241.684	228.143	0	0	0	0	0	0	0	0	0	0	0	235.227	0	250.064	0	0	0	0	0	0
		103	667.78	0	0	0	0	0	0	0	0	252.01	0	0	0	240.289	237.202	0	0	0	0	0	0	0	227.784	0	0	0	234.562	0	245.858	0	0	0	0	0	0
		104	671.64	0	0	0	0	0	0	0	0	0	0	0	0	243.808	236.023	0	0	0	0	0	0	0	228.038	0	0	0	223.468	0	247.417	0	0	0	0	0	0
		105	675.5	0	0	0	0	0	0	0	0	0	0	0	0	245.646	234.642	0	0	0	0	0	0	0	236.396	0	0	0	232.269	0	233.427	0	0	0	0	0	0
		106	679.36	0	0	0	0	0	0	0	0	0	0	0	0	245.691	239.227	0	0	0	0	0	0	0	232.398	0	0	0	239.449	0	231.844	0	0	0	0	0	0
		107	683.22	0	0	0	0	0	0	0	0	0	0	0	0	240.425	232.164	0	0	0	0	0	0	0	234.76	0	0	0	235.75	0	231.92	0	0	0	0	0	0
		108	687.08	0	0	0	0	0	0	0	0	0	0	0	0	238.094	238.229	0	0	0	0	0	0	0	230.781	0	0	0	231.826	0	236.391	0	0	0	0	0	0
		109	690.94	0	0	0	0	0	0	0	0	0	0	0	0	234.439	228.506	0	0	0	0	0	0	0	234.523	0	0	0	235.54	0	242.447	0	0	0	0	0	0
		110	694.8	0	0	0	0	0	0	0	0	0	0	0	0	240.191	241.811	0	0	0	0	0	0	0	0	0	0	0	233.645	0	242.008	0	0	0	0	0	0
		111	698.66	0	0	0	0	0	0	0	0	0	256.015	0	0	242.644	242.704	0	0	0	0	0	0	0	228.792	0	0	0	239.303	0	235.757	0	0	0	0	0	0
		112	702.52	0	0	0	0	0	0	0	0	0	0	0	0	248.169	238.922	0	0	0	221.785	0	0	0	225.341	0	0	0	239.799	0	247.841	0	0	0	0	0	0
		113	706.38	0	0	0	0	0	0	0	0	0	0	0	0	244.775	230.741	0	0	0	0	0	0	0	229.591	0	0	0	240.371	0	248.699	0	0	0	0	0	0
		114	710.24	0	0	0	0	0	0	0	0	0	0	0	0	244.714	236.129	0	0	227.943	0	0	0	0	230.64	0	0	0	233.116	0	251.696	0	0	0	0	0	0
		115	714.1	0	0	0	0	0	0	0	0	0	0	0	0	240.262	242.773	0	0	0	0	0	0	0	226.176	0	0	0	234.549	0	235.338	0	232.031	0	0	0	0
		116	717.96	0	0	0	0	0	0	0	0	0	0	0	0	243.342	238.066	0	0	0	0	0	0	0	230.632	0	0	0	245.247	0	237.314	0	0	0	0	0	0
		117	721.82	0	0	0	0	0	0	0	0	0	0	0	0	245.108	244.25	0	0	0	0	0	0	0	225.278	0	0	0	231.943	0	244.816	0	0	0	0	0	0
		118	725.68	0	0	0	0	0	0	0	0	0	0	230.412	0	236.418	234.156	0	0	0	0	0	0	0	230.611	0	0	0	243.669	0	235.337	0	0	0	0	0	0
		119	729.54	0	0	234.375	0	0	0	0	0	0	0	240.903	0	244.712	231.321	0	0	0	0	0	0	0	235.677	0	0	0	238.306	0	234.68	0	0	0	0	0	0
		120	733.4	0	0	0	0	0	0	0	0	0	0	0	0	234.773	238.807	0	0	0	0	0	0	0	233.495	0	0	0	233.275	0	241.4	0	0	0	0	0	0
		121	737.26	0	0	0	0	0	0	0	0	0	0	0	0	245.891	241.156	0	0	0	0	0	0	0	233.243	0	0	0	246.355	0	233.463	0	0	0	0	0	0
		122	741.12	0	0	0	0	0	0	0	0	0	0	239.993	0	240.938	243.741	0	0	0	0	0	0	0	237.018	0	0	0	237.864	0	244.097	0	0	0	0	0	0
		123	744.98	0	0	0	0	0	0	0	0	0	0	242.766	0	255.884	234.416	0	0	0	0	0	0	0	239.356	0	0	0	232.02	0	239.323	0	0	0	0	0	0
		124	748.84	0	0	0	0	0	0	0	0	0	0	223.803	0	261.724	225.955	0	0	0	0	0	0	0	242.588	0	0	0	235.21	0	241.308	0	0	0	0	0	0
		125	752.7	0	0	0	0	0	0	0	237.184	0	0	238.71	0	257.616	229.798	0	0	0	0	0	247.316	0	236.872	0	0	0	225.31	0	234.483	0	0	0	0	0	0
		126	756.56	0	0	0	0	0	0	0	0	0	0	237.604	0	256.033	231.671	0	0	0	0	0	0	0	232.515	0	0	0	230.269	0	242.101	0	0	0	0	0	0
		127	760.42	0	0	0	0	0	0	0	0	0	0	232.568	0	262.088	237.348	0	0	0	0	0	0	0	228.274	0	0	0	232.798	0	246.612	0	0	0	0	0	0
		128	764.28	0	0	0	0	0	0	201.824	0	0	0	242.981	0	252.487	220.993	0	0	0	0	0	0	0	231.686	0	0	0	240.185	0	243.894	0	0	0	0	0	0
		129	768.14	0	0	0	0	0	0	0	0	0	0	236.343	0	259.385	0	0	0	0	0	0	0	0	237.179	0	0	0	238.693	0	234.437	0	0	0	0	0	0
		130	772	0	0	0	0	0	0	0	0	0	0	243.863	0	240.81	237.055	0	0	0	0	0	0	0	237.664	0	0	0	223.273	0	242.463	0	0	0	0	0	0
		131	775.86	0	0	0	0	0	0	0	0	0	0	239.576	0	252.473	0	0	0	0	0	0	0	0	238.905	0	0	0	238.205	0	241.944	0	0	0	0	0	0
		132	779.72	0	0	0	0	0	245.97	0	0	0	0	242.453	0	254.711	0	0	0	0	0	0	0	0	234.134	0	0	0	229.704	0	239.931	0	0	0	0	0	0
		133	783.58	0	0	0	0	0	0	0	0	0	0	239.208	0	253.287	259.753	0	0	0	0	0	0	0	234.293	0	0	0	233.068	0	227.364	0	0	0	0	0	0
		134	787.44	0	0	0	0	0	0	0	0	0	0	255.292	0	250.413	0	0	0	0	0	0	0	0	240.853	0	0	0	236.134	0	236.132	0	0	0	225.62	0	0
		135	791.3	0	0	0	0	0	0	0	0	0	0	240.247	0	253.583	224.78	0	0	0	0	0	0	0	235.798	0	0	0	223.535	0	233.193	0	0	0	230.51	0	0
		136	795.16	0	0	0	0	0	0	0	0	0	0	260.024	0	259.096	0	0	0	0	0	0	0	0	233.943	0	0	0	223.951	0	237.552	0	0	0	235.604	0	0
		137	799.02	0	0	0	0	0	0	0	0	0	0	252.454	0	254.609	0	0	0	0	0	0	0	0	233.42	0	0	0	229.227	0	242.643	0	0	0	231.583	0	0
		138	802.88	0	0	0	0	0	0	0	0	0	0	240.966	0	253.591	0	0	0	0	0	0	0	0	230.411	0	0	0	215.465	0	240.267	0	0	0	0	0	0
		139	806.74	0	0	0	0	0	0	0	0	0	0	246.038	0	250.54	0	0	0	0	0	0	0	0	237.966	0	0	0	221.325	0	228.558	0	0	0	0	0	0
		140	810.6	0	0	0	0	0	251.048	0	0	0	0	245.126	0	248.362	0	0	0	0	0	0	0	0	234.277	0	0	0	225.059	0	245.235	252.333	0	0	228.585	0	0
		141	814.46	0	0	0	0	0	240.703	0	0	0	0	238.97	0	256.657	0	0	0	0	0	0	0	0	234.464	0	0	0	225.587	0	239.435	0	0	0	0	0	0
		142	818.32	0	0	0	0	0	241.838	0	0	0	0	245.936	0	251.64	0	216.368	0	0	0	0	0	0	229.796	0	0	0	235.08	0	225.717	0	0	0	223.444	0	0
		143	822.18	0	0	0	0	0	242.656	0	0	0	0	239.955	0	251.034	0	0	0	0	0	0	0	0	232.995	0	0	0	229.66	0	237.652	0	0	0	223.091	0	0
		144	826.04	0	0	0	0	0	226.232	0	0	0	0	240.617	0	260.854	0	0	0	0	0	0	0	0	224.827	0	0	0	232.189	0	237.568	0	0	0	237.205	0	0
		145	829.9	0	0	0	0	0	225.252	0	0	0	0	231.957	0	257.474	0	0	0	0	0	0	0	0	241.169	0	0	0	222.614	0	239.697	0	0	0	218.788	0	0
		146	833.76	0	0	0	0	0	248.21	0	0	0	0	234.753	0	251.689	0	218.118	0	0	0	0	0	0	232.459	0	0	0	232.998	0	230.484	0	0	0	224.143	0	0
		147	837.62	0	0	0	0	0	244.066	0	0	0	0	239.39	0	255.202	0	222.357	0	0	0	0	0	0	233.405	0	0	0	231.097	0	228.342	0	0	0	0	0	0
		148	841.48	0	0	0	0	0	242.434	0	0	0	0	248.441	0	251.278	0	226.808	0	0	0	0	0	0	239.26	0	0	0	228.616	0	239.943	0	0	0	0	0	0
		149	845.34	0	0	0	0	0	230.134	0	0	0	0	247.751	0	255.535	0	0	0	0	0	0	0	0	241.607	0	0	0	227.088	0	231.254	0	0	0	225.291	0	0
		150	849.2	0	0	0	0	0	236.522	0	0	0	0	251.578	0	256.579	0	230.25	0	0	0	0	0	0	237.141	0	0	0	225.464	0	225.22	0	0	0	226.958	0	0
		151	853.06	0	0	0	0	0	238.822	0	0	0	0	242.484	0	251.359	0	215.801	0	0	0	0	0	0	234.644	0	0	0	236.906	0	228.081	0	0	0	234.415	0	0
		152	856.92	0	0	0	0	0	228.558	0	0	0	0	245.586	0	265.942	0	219.475	0	0	0	0	0	0	229.22	0	0	0	232.022	0	231.583	0	0	0	0	0	0
		153	860.78	0	0	0	0	0	236.284	226.846	0	0	0	246.769	0	257.276	0	226.091	0	0	0	0	0	0	226.36	0	0	0	234.396	0	230.645	0	0	0	227.763	0	0
		154	864.64	0	0	0	0	0	241.548	218.595	0	0	0	236.382	0	252.079	0	224.369	0	0	0	0	0	0	232.396	0	0	0	229.55	0	0	0	0	0	226.287	0	0
		155	868.5	0	0	0	0	0	248.929	237.733	0	0	0	246.039	0	255.296	0	228.365	0	0	0	0	0	0	227.471	0	0	0	231.891	0	240.417	0	0	0	225.136	0	0
		156	872.36	0	0	0	0	0	238.634	223.02	0	0	0	241.043	0	252.99	0	218.586	0	0	0	0	0	0	232.835	0	0	0	239.301	0	0	0	0	0	222.6	0	0
		157	876.22	0	0	0	0	0	238.654	241.796	0	0	0	242.462	0	261.363	0	229.225	0	0	0	0	0	0	239.134	0	0	0	229.854	0	0	0	0	0	223.279	0	0
		158	880.08	0	0	0	0	0	235.118	225.162	0	0	0	236.715	0	254.265	0	225.791	0	0	0	0	0	0	241.112	0	0	0	229.646	0	0	0	0	0	227.62	0	0
		159	883.94	0	0	0	0	0	235.854	243.687	0	0	0	233.348	0	261.703	0	219.202	0	0	0	0	0	0	233.964	0	0	0	226.261	0	232.79	0	0	0	219.731	0	0
		160	887.8	0	0	0	0	0	236.312	0	0	0	0	241.091	0	252.324	0	229.884	0	0	0	0	0	0	236.285	0	0	0	233.018	0	0	0	0	0	215.299	0	0
		161	891.66	0	0	241.841	0	0	233.046	238.106	0	0	0	236.38	0	258.426	0	224.1	0	0	0	0	0	0	228.842	0	0	0	243.124	0	0	0	0	0	220.48	235.046	0
		162	895.52	0	0	0	0	0	238.179	245.97	0	0	0	250.492	0	251.307	0	222.63	0	0	0	228.815	0	0	240.685	0	0	0	232.771	0	240.146	0	0	0	214.573	0	0
		163	899.38	0	0	0	0	0	239.157	239.455	0	0	0	241.959	0	249.958	0	228.148	0	0	0	233.076	0	0	228.104	0	0	0	236.806	0	223.628	0	0	0	218.817	0	0
		164	903.24	0	0	0	0	0	235.858	238.235	0	0	0	239.76	0	256.156	0	228.984	0	0	0	236.594	0	0	228.301	0	0	0	229.869	0	231.071	0	0	0	217.735	0	0
		165	907.1	0	0	0	0	0	229.725	240.139	0	0	0	247.271	0	254.235	0	226.084	0	0	0	239.045	0	0	225.212	0	0	0	226.307	0	230.633	0	0	0	219.407	0	0
		166	910.96	0	0	0	0	0	240.537	243.188	0	0	0	252.742	0	256.286	0	226.196	0	0	0	239.618	0	0	234.503	0	0	0	238.281	0	235.744	0	0	0	220.112	0	0
		167	914.82	0	0	0	0	0	239.693	229.782	0	0	0	253.111	0	261.029	0	223.503	0	0	0	242.523	0	0	228.645	0	0	0	233.878	0	216.451	0	0	0	218.542	0	0
		168	918.68	0	0	0	0	0	234.683	229.086	0	0	229.773	249.145	0	246.869	0	229.717	0	0	0	230.752	0	0	245.195	0	0	0	238.92	0	224.037	0	0	0	223.222	0	0
		169	922.54	0	0	0	0	0	236.544	240.44	0	0	0	244.277	0	251.729	0	230.455	0	0	0	236.587	0	0	232.376	0	0	0	230.089	0	235.908	0	0	0	223.98	0	0
		170	926.4	0	0	0	0	0	238.615	234.006	0	0	225.919	246.265	0	257.051	0	236.037	0	0	0	239.342	0	0	238.454	0	0	0	235.428	0	227.415	0	0	0	223.463	0	0
		171	930.26	0	0	0	0	0	242.717	231.889	0	0	227.124	244.815	0	252.662	0	234.51	0	0	0	235.815	0	0	240.049	0	0	0	0	0	252.036	0	0	0	227.142	0	0
		172	934.12	0	0	0	0	0	246.49	229.557	0	0	0	243.604	0	251.418	0	233.447	0	0	0	234.702	0	0	229.443	0	0	0	238.604	0	238.558	0	0	0	233.051	0	0
		173	937.98	0	0	0	0	0	234.036	232.549	0	0	232.073	242.758	0	256.405	0	236.162	0	0	0	233.665	0	0	232.414	0	0	0	235.095	0	232.87	0	0	0	232.182	0	0
		174	941.84	0	0	0	0	0	238.33	229.409	0	0	224.607	251.493	0	252.453	0	232.892	0	0	0	235.887	0	0	233.947	0	0	0	230.082	0	234.48	229.765	0	0	237.81	0	0
		175	945.7	0	0	0	0	0	245.837	242.488	0	0	235.338	245.53	0	251.715	0	233.604	0	0	0	239.811	0	0	240.414	0	0	0	238.836	0	230.197	233.118	0	0	226.068	0	0
		176	949.56	0	0	0	0	0	233.489	230.938	0	0	228.64	248.896	0	243.684	0	234.043	0	0	0	242.314	0	0	233.973	0	0	0	237.992	0	239.903	241.718	0	0	224.445	0	0
		177	953.42	0	0	0	0	0	236.948	232.529	0	0	228.151	248.873	0	255.138	0	229.878	0	0	0	238.72	0	0	238.235	0	0	245.733	237.7	0	235.267	234.197	0	0	225.882	0	0
		178	957.28	0	0	0	0	0	244.144	237.563	0	0	226.696	241.615	0	246.195	0	234.023	0	0	0	229.323	0	0	231.629	0	0	0	229.772	0	239.497	235.811	0	0	226.562	0	0
		179	961.14	0	0	0	0	0	232.098	230.221	0	0	236.157	247.968	0	249.13	0	229.128	0	0	0	229.969	0	0	237.758	0	0	0	235.444	0	224.73	229.187	0	0	233.98	0	0
		180	965	0	0	0	0	0	231.298	231.965	0	0	234.652	260.08	0	252.098	0	221.325	0	0	0	234.124	0	0	244.136	0	0	0	234.452	0	235.768	229.777	0	0	222.663	0	0
		181	968.86	0	0	0	0	0	233.759	236.997	0	0	240.696	241.247	0	256.107	0	218.77	0	0	0	248.499	0	0	237.799	0	0	238.822	239.116	0	227.389	235.124	0	0	208.05	0	0
		182	972.72	0	0	0	0	0	240.386	245.052	0	0	229.567	243.037	0	249.005	0	227.736	0	0	0	245.525	0	0	236.903	0	0	0	251.4	0	241.483	215.728	0	0	225.561	0	0
		183	976.58	0	0	0	0	0	236.189	241.928	0	0	227.829	252.997	0	252.694	0	220.489	0	0	0	242.27	0	0	232.123	0	0	0	229.131	0	231.752	232.442	0	0	215.689	0	0
		184	980.44	0	0	0	0	0	231.553	242.324	0	0	239.09	247.088	0	262.343	0	217.282	0	0	0	241.842	0	0	236.275	0	0	233.867	0	0	237.588	234.879	0	0	221.899	0	0
		185	984.3	0	0	0	0	0	233.779	237.75	0	0	227.121	250.388	0	257.289	0	223.579	0	0	0	233.512	0	0	232.156	0	0	224.545	0	0	235.491	242.97	0	0	229.662	0	0
		186	988.16	0	0	0	0	0	233.343	243.566	0	0	223.979	245.582	0	270.185	0	215.576	0	0	0	237.654	0	0	245.213	0	0	235.194	240.283	0	232.672	235.091	0	0	231.914	0	0
		187	992.02	0	0	0	0	0	229.578	242.619	0	0	231.294	246.197	0	261.069	0	235.368	0	0	0	233.059	0	0	229.343	0	0	236.909	248.331	0	234.265	230.329	0	0	225.129	0	0
		188	995.88	0	0	0	0	0	229.932	248.676	0	0	226.868	258.588	0	264.986	0	220.504	0	0	0	231.348	0	0	245.776	0	0	243.5	0	0	228.112	231.677	0	0	220.628	224.047	0
		189	999.74	0	0	0	0	0	239.349	231.741	0	0	225.317	249.814	0	256.529	0	238.429	0	0	0	229.013	0	0	239.004	0	0	237.061	0	0	238.016	233.616	0	0	227.71	0	0
		190	1003.6	0	0	0	0	0	230.851	237.048	0	0	217.612	249.105	0	259.708	0	228.324	0	0	0	225.54	0	0	237.013	0	0	237.089	0	0	248.068	233.297	0	0	227.831	230.528	0
		191	1007.46	0	0	0	0	0	227.519	241.021	0	0	230.05	247.994	0	259.048	0	223.792	0	0	0	235.053	0	0	233.729	0	0	242.574	0	0	252.046	232.551	0	0	226.038	219.977	0
		192	1011.32	0	0	0	0	0	230.745	241.793	0	0	233.165	252.99	0	254.337	222.772	232.222	0	0	0	234.633	0	0	233.344	0	0	245.169	0	0	240.416	231.981	0	0	235.273	233.679	0
		193	1015.18	0	0	0	0	0	224.484	255.135	0	0	237.491	255.09	0	253.336	0	224.396	0	0	0	234.629	0	0	227.671	0	0	247.701	0	0	234.629	237.729	0	0	229.747	0	0
		194	1019.04	0	0	0	196.057	0	229.625	248.352	0	0	233.682	243.636	0	250.298	0	221.343	0	0	0	234.277	0	0	233.805	0	0	242.204	0	0	232.944	238.811	0	0	229.503	234.821	0
		195	1022.9	0	0	0	0	0	236.434	236.451	0	0	231.472	234.543	0	256.386	0	220.566	0	0	0	241.275	0	0	242.941	0	0	241.558	0	0	0	248.655	0	0	233.968	0	0
		196	1026.76	0	0	0	0	0	240.329	231.901	0	0	218.59	238.711	0	263.373	223.095	221.887	0	0	0	221.06	0	0	237.779	0	0	242.487	0	0	244.179	239.234	0	0	227.346	216.273	0
		197	1030.62	0	0	0	0	0	236.841	241.677	0	0	224.668	247.363	0	263.573	0	235.217	0	0	0	233.801	0	0	234.5	0	0	246.485	0	0	256.227	240.684	0	0	232.51	225.785	0
		198	1034.48	0	0	0	0	0	235.867	232.621	0	0	228.981	0	0	250.477	0	227.41	0	0	0	230.382	0	0	230.41	0	0	249.934	0	0	243.23	240.634	0	0	229.795	237.064	0
		199	1038.34	0	0	0	0	0	229.295	236.174	0	0	228.885	239	0	265.192	0	230.158	0	0	0	222.613	0	223.516	234.496	0	0	237.755	242.174	0	235.348	236.216	0	0	234.877	226.212	0
		200	1042.2	0	0	0	0	0	242.121	229.428	0	0	231.385	235.77	0	254.12	237.534	223.854	0	0	0	230.537	0	223.296	229.952	0	0	241.972	0	0	247.925	244.621	0	0	222.892	0	0
		201	1046.06	0	0	0	0	0	225.858	237.307	0	0	224.381	247.023	0	265.202	218.947	225.71	0	0	0	236.458	0	223.495	226.532	0	0	254.823	234.033	0	239.034	242.931	0	0	219.437	0	0
		202	1049.92	0	0	0	0	0	237.427	237.706	0	0	234.893	0	0	263.304	0	215.234	0	0	0	233.138	0	230.126	223.177	0	0	247.72	0	0	252.495	242.091	0	0	224.781	228.949	0
		203	1053.78	0	239.543	0	0	0	231.408	234.222	0	0	231	247.163	0	257.915	223.545	219.442	0	0	0	235.378	0	232.245	232.724	0	0	246.113	245.271	0	244.946	236.313	0	0	224.947	230.697	0
		204	1057.64	0	242.872	0	0	0	229.291	247.355	0	0	237.009	241.822	0	260.934	234.489	224.686	0	0	0	241.326	0	227.04	234.16	0	0	251.256	0	0	240.529	241.164	0	0	234.879	223.278	0
		205	1061.5	0	228.026	0	0	0	234.181	238.792	0	0	226.665	0	0	253.256	0	0	0	0	0	231.817	0	234.528	229.298	0	0	247.366	243.419	0	245.1	240.105	0	0	235.486	236.847	0
		206	1065.36	0	228.28	0	0	0	236.719	244.764	0	0	229.894	238.152	0	259.164	236.401	213.331	0	0	0	236.853	0	222.124	223.63	0	0	242.182	253.903	0	246.712	225.434	0	0	220.808	214.568	0
		207	1069.22	0	237.146	0	0	0	231.172	242.158	0	0	228.743	238.243	0	254.177	227.116	213.793	0	0	0	227.866	0	228.802	234.808	241.448	0	251.129	255.258	0	243.04	239.692	0	0	227.067	227.668	0
		208	1073.08	0	236.286	0	0	0	235.574	255.687	0	0	230.337	231.314	0	247.619	221.997	224.402	0	0	0	243.895	0	220.716	236.64	0	0	246.71	249.87	0	245.496	233.307	0	0	226.798	222.965	0
		209	1076.94	0	242.652	0	0	0	239.735	245.302	0	0	243.305	233.908	0	255.491	232.222	227.288	0	0	0	240.61	0	221.35	234.967	0	0	240.571	251.604	0	246.592	241.723	0	0	218.799	0	0
		210	1080.8	0	239.645	0	0	0	235.784	242.139	0	0	233.894	230.148	0	252.137	222.947	215.096	0	0	0	236.726	0	235.935	234.143	232.076	0	238.97	248.699	0	247.908	240.258	0	0	228.123	236.606	0
		211	1084.66	0	234.654	0	0	0	237.198	242.556	0	0	231.871	237.164	0	253.846	225.199	217.697	0	0	0	244.379	0	234.422	239.633	239.929	0	238.446	249.714	0	255.01	239.838	0	0	225.548	220.788	0
		212	1088.52	0	239.611	0	0	0	218.732	235.929	0	0	229.75	242.626	0	246.142	223.982	219.789	0	0	0	240.641	0	223.51	227.316	239.063	0	249.762	243.973	0	243.827	228.692	0	0	224.734	233.453	0
		213	1092.38	0	238.253	0	0	0	235.785	237.36	0	0	238.315	249.628	0	244.385	223.131	220.465	0	0	0	231.776	0	225.868	232.152	232.253	0	250.742	241.26	0	248.625	239.359	0	0	217.05	224.1	0
		214	1096.24	0	234.338	0	0	0	225.916	239.986	0	0	238.378	241.063	0	253.828	233.465	212.603	0	237.176	0	229.988	0	247.748	232.917	222.14	0	249.15	255.499	0	242.854	238.87	0	0	219.258	227.266	0
		215	1100.1	0	233.258	0	0	241.381	235.614	241.139	0	0	232.631	249.129	0	257.199	218.461	223.682	0	232.23	0	230.656	0	228.332	227.588	228.253	0	240.194	240.522	0	240.711	255.611	0	0	216.883	220.078	0
		216	1103.96	0	227.403	0	0	0	233.79	245.069	0	0	227.971	239.078	0	243.303	0	214.726	0	0	0	239.566	0	226.214	234.538	239.375	0	246.454	252.373	0	244.064	241.468	0	0	226.094	225.199	0
		217	1107.82	0	228.27	0	0	235.709	238.048	231.534	0	0	239.537	245.494	0	258.872	229.608	0	0	0	0	248.947	0	224.887	241.211	239.721	228.067	245.406	242.229	0	246.179	241.873	0	0	221.574	223.184	0
		218	1111.68	0	226.477	0	0	0	226.422	236.33	0	0	238.215	239.683	0	251.348	221.649	227.496	0	230.147	0	228.668	0	228.615	233.958	234.186	225.723	230.886	250.48	0	237.799	247.411	0	0	230.179	225.712	0
		219	1115.54	0	233.718	0	0	0	236.57	231.462	0	0	232.018	251.988	0	245.22	225.907	0	0	227.33	0	243.029	0	228.928	236.47	236.009	231.093	249.382	251.362	0	252.677	242.413	0	0	229.739	243.293	0
		220	1119.4	0	241.137	0	0	0	233.021	241.493	0	0	224.142	243.159	0	246.826	222.119	0	0	230.086	0	226.087	0	223.452	239.715	245.44	226.786	245.076	249.954	0	247.992	240.831	0	0	235.009	227.149	0
		221	1123.26	0	236.827	0	0	236.974	230.765	236.16	0	0	230.435	242.35	221.542	254.523	225.616	0	0	228.407	0	240.073	0	228.352	244.591	229.024	223.087	235.211	245.634	0	242.673	237.227	0	245.256	225.168	227.344	0
		222	1127.12	0	229.759	0	0	0	228.134	237.22	0	0	241.492	244.116	0	243.082	237.704	0	0	231.095	0	229.109	0	231.081	257.907	243.566	0	239.16	241.281	0	239.853	237.071	0	0	213.571	232.472	0
		223	1130.98	0	241.462	0	0	0	233.024	241.864	0	0	232.971	245.24	228.48	248.352	0	0	0	0	0	229.751	0	226.86	226.837	239.865	0	232.676	243.644	0	237.884	234.697	0	232.944	231.687	229.642	0
		224	1134.84	0	240.499	0	0	0	238.019	245.823	0	0	233.98	247.37	221.883	252.523	0	0	0	0	226.909	239.273	0	224.548	229.136	249.281	0	237.817	251.308	0	240.617	238.499	0	228.253	225.99	230.057	0
		225	1138.7	0	242.63	0	0	243.333	236.326	229.809	0	0	234.811	234.654	229.914	259.105	220.624	0	0	227.721	0	241.265	0	233.545	241.378	241.966	221.807	242.997	252.462	0	242.568	246.818	0	226.102	235.473	235.462	0
		226	1142.56	0	243.502	0	0	0	242.76	227.456	0	0	230.286	232.622	229.342	248.662	0	0	0	218.624	0	228.631	0	216.828	230.244	229.309	216.119	248.947	250.476	0	233.853	238.782	0	0	232.061	236.546	0
		227	1146.42	0	243.927	0	0	0	238.909	232.856	0	0	236.341	235.249	223.191	253.493	0	0	0	231.471	227.022	236.719	0	226.601	240.258	237.17	219.965	242.394	241.883	0	244.729	226.28	0	226.941	234.97	231.759	0
		228	1150.28	0	248.404	0	0	0	239.994	234.777	0	0	233.714	239.201	220.131	259.193	0	0	0	227.814	219.485	231.7	0	227.833	234.299	238.698	211.241	252.851	247.703	0	238.407	233.621	0	227.769	233.348	222.083	0
		229	1154.14	0	244.826	0	0	236.828	236.114	231.27	0	0	231.89	241.313	229.744	255.33	0	0	0	233.819	235.106	232.944	0	225.27	245.369	242.768	219.776	224.184	243.663	0	240.252	233.957	0	227.14	230.507	229.975	0
		230	1158	0	232.067	0	0	0	231.175	229.939	0	0	231.795	244.334	223.162	253.165	225.106	0	0	226.051	229.485	230.532	0	229.094	237.16	237.222	216.751	236.409	243.824	0	245.447	235.192	0	229.477	224.376	222.301	0
		231	1161.86	0	240.245	0	0	237.878	238.052	237.493	0	0	229.482	240.82	214.704	253.064	0	0	0	223.629	216.957	228.063	0	233.922	236.401	232.466	214.986	242.001	253.822	0	247.853	240.383	0	237.191	231.956	229.831	0
		232	1165.72	0	239.393	0	0	243.556	231.926	236.745	0	0	228.276	235.119	215.992	254.908	0	0	0	230.419	220.73	229.475	0	225.042	245.402	243.388	217.461	247.945	255.316	0	245.387	240.268	0	223.135	226.524	236.423	0
		233	1169.58	0	239.649	0	0	244.072	238.409	237.334	0	0	225.012	236.769	221.953	245.812	0	0	0	232.82	218.15	236.4	0	213.277	241.443	252.55	218.404	244.923	241.508	0	240.835	240.879	0	232.824	232.346	236.471	0
		234	1173.44	0	230.625	0	0	246.008	232.395	226.796	0	0	232.037	242.977	222.78	256.018	0	0	0	240.772	223.632	228.889	0	223.227	234.907	238.487	217.268	245.434	243.785	0	251.142	246.877	0	235.702	228.525	234.22	0
		235	1177.3	0	243.716	0	0	237.374	241.547	237.5	0	0	222.002	239.839	230.41	263.737	0	0	0	228.412	217.09	224.828	0	224.902	228.861	234.002	221.856	234.193	239.48	0	237.707	234.912	0	228.637	235.372	228.164	0
		236	1181.16	0	237.074	0	0	246.92	239.759	237.017	0	0	224.306	235.581	228.642	255.226	0	0	0	237.343	223.271	226.523	0	226.965	232.607	238.296	222.282	229.589	248.949	0	242.71	235.205	0	233.057	221.403	236.028	0
		237	1185.02	0	230.196	0	0	249.476	244.516	238.989	0	0	247.795	246.59	228.333	259.804	0	0	0	237.252	210.484	242.695	0	225.806	232.448	238.309	0	237.648	244.222	0	240.303	241.859	0	228.908	232.279	234.381	0
		238	1188.88	0	234.639	0	0	250.042	238.214	253.141	0	0	251.339	235.703	226.015	254.323	0	0	0	0	218.923	228.129	0	228.789	233.247	226.759	216.093	224.713	249.999	0	244.549	246.624	0	236.54	238.091	240.137	0
		239	1192.74	0	240.148	0	0	243.36	244.196	239.522	0	0	233.165	225.625	230.768	247.091	0	0	0	234.836	226.962	233.048	0	225.885	230.463	245.052	0	241.073	256.993	0	236.991	235.428	0	243.946	238.594	238.591	0
		240	1196.6	241.411	243.49	0	0	245.26	236.216	234.181	0	0	224.036	243.412	231.076	257.544	0	0	0	238.46	234.533	228.789	0	228.275	224.407	239.206	232.166	243.736	239.411	0	233.104	238.905	0	238.47	227.469	229.536	0
		241	1200.46	235.335	238.261	0	0	246.909	240.26	232.735	0	0	244.76	246.677	232.389	258.918	0	0	0	0	225.996	237.615	0	233.48	225.723	219.521	223.023	227.276	238.224	0	239.266	241.222	0	233.863	230.267	228.767	0
		242	1204.32	0	231.29	0	0	247.121	233.307	226.723	0	0	226.931	244.119	221.996	255.049	0	0	0	0	228.085	221.583	0	225.593	228.638	244.148	223.632	237.691	246.583	0	246.839	230.238	0	239.134	224.548	231.042	0
		243	1208.18	232.683	249.14	0	0	252.706	238.625	242.639	0	0	230.088	243.29	222.9	254.086	0	239.876	0	232.059	222.288	224.56	0	224.42	226.807	242.502	0	240.632	248.15	0	240.356	230.759	0	245.041	236.01	242.075	0
		244	1212.04	231.232	241.965	0	0	241.409	239.599	235.206	228.942	0	227.329	234.197	236.447	254.066	0	0	0	0	220.308	235.431	0	228.851	235.364	244.721	0	235.461	234.549	0	233.916	237.563	0	228.981	231.753	242.038	0
		245	1215.9	237.563	247.994	0	0	249.803	238.517	243.628	0	0	231.666	234.162	224.743	242.72	0	0	0	0	222.346	232.921	0	228.143	223.972	233.661	206.45	246.241	231.392	0	233.319	224.393	0	232.563	244.724	233.739	0
		246	1219.76	0	238.543	0	0	245.72	245.4	239.211	0	0	229.187	235.596	221.22	247.657	0	0	0	0	220.222	243.103	0	223.322	226.297	235.031	216.29	253.797	244.301	0	230.223	234.566	0	238.724	239.214	231.167	0
		247	1223.62	235.439	241.822	0	0	249.678	240.738	235.586	0	0	229.074	241.72	225.855	253.941	0	0	0	235.219	221.673	235.126	0	215.486	223.504	230.269	221.299	243.647	254.699	0	232.035	235.129	0	232.318	230.485	233.422	0
		248	1227.48	235.632	232.794	0	0	245.088	244.581	240.919	0	0	232.252	229.947	227.03	245.727	0	0	0	0	217.964	237.058	0	214.293	233.182	237.015	217.155	234.583	237.634	0	243.285	237.806	0	237.174	233.285	235.428	0
		249	1231.34	243.606	225.814	0	0	251.451	238.126	233.741	227.792	0	244.02	242.586	227.987	254.777	0	0	0	0	214.014	250.357	0	218.131	223.399	241.638	216.746	237.679	251.865	0	239.151	236.704	0	226.747	235.993	234.126	0
		250	1235.2	238.088	231.479	0	0	249.202	234.408	232.959	228.485	211.302	220.696	242.249	233.592	248.648	0	239.847	0	239.456	229.667	233.53	0	227.326	231.912	235.753	222.6	251.796	244.368	0	246.624	230.55	0	238.222	242.369	228.257	0
		251	1239.06	248.628	239.913	0	0	253.363	241.391	239.811	223.789	0	233.047	240.86	223.511	250.172	0	0	243.871	226.857	222.38	238.066	0	232.039	221.937	248.57	229.691	250.541	256.169	0	237.5	234.359	0	237.972	230.553	243.909	0
		252	1242.92	240.215	239.957	0	0	246.954	239.845	245.925	229.096	0	233.357	237.958	222.964	243.573	0	0	239.582	0	234.037	231.374	0	226.556	239.198	245.146	226.702	243.674	0	0	242.496	230.571	0	229.402	236.657	228.258	0
		253	1246.78	234.924	235.567	0	254.999	250.417	240.866	238.748	231.933	204.326	234.199	245.242	228.657	245.661	0	222.657	244.988	234.285	226.637	239.011	0	221.449	225.582	242.331	221.172	249.534	240.779	0	242.053	223.513	0	221.36	225.63	239.298	0
		254	1250.64	240.843	240.269	0	0	247.265	240.088	248.356	224.76	212.907	222.653	245.564	219.288	248.101	0	226.604	238.458	228.135	223.164	234.883	0	222.344	235.653	241.905	220.477	250.412	248.618	0	249.211	230.471	0	231.381	245.797	233.702	0
		255	1254.5	242.724	244.94	0	0	249.805	240.003	240.242	225.921	209.411	229.074	245.457	215.697	248.81	0	236.162	236.656	226.351	231.029	229.545	0	228.429	232.923	240.267	217.335	245.131	236.406	0	253.534	226.086	216.4	235.668	240.038	221.262	0
		256	1258.36	233.628	253.038	0	0	254.654	245.232	244.454	223.483	0	232.251	246.847	219.129	251.739	209.977	234.388	241.618	222.76	221.757	234.425	0	220.157	238.183	240.339	220.68	250.294	248.332	0	245.223	228.498	0	232.696	239.232	221.139	0
		257	1262.22	235.153	242.223	0	0	240.99	244.601	249.353	228.478	214.472	236.157	256.359	219.146	240.048	0	230.125	236.833	226.924	221.63	230.976	0	226.34	238.408	238.859	225.686	239.666	239.212	0	241.756	233.813	0	234.424	243.047	227.291	0
		258	1266.08	230.248	248.416	0	257.048	250.283	239.281	234.31	233.689	219.75	226.294	244.532	224.997	242.556	0	232.912	239.982	0	229.799	233.362	0	229.24	234.197	241.407	220.913	238.097	250.707	0	249.763	234.26	0	220.471	237.333	220.828	0
		259	1269.94	240.318	237.077	0	253.607	247.677	235.131	242.087	229.912	224.255	227.583	245.05	230.736	243.753	0	227.042	234.173	231.445	236.763	242.955	0	230.367	235.735	248.423	227.162	234.34	245.825	0	243.91	229.701	219.497	226.593	245.254	227.831	0
		260	1273.8	244.469	253.245	0	249.207	251.29	252.7	244.377	224.493	222.291	228.729	241.747	220.236	248.559	227.164	223.916	230.24	232.727	234.882	237.315	0	223.759	231.476	233.471	225.97	246.764	239.85	0	241.183	247.724	0	240.13	243.96	224.453	0
		261	1277.66	244.377	237.525	0	251.876	238.872	237.908	253.742	232.509	222.094	226.49	248.498	217.426	235.575	0	228.149	231.98	223.833	228.844	248.336	0	235.874	237.753	245.371	217.558	231.378	258.756	0	244.588	237.069	224.347	240.574	232.15	226.85	0
		262	1281.52	243.269	238.68	0	256.708	243.54	234.809	247.622	234.215	216.879	221.817	237.903	230.306	246.831	214.265	232.944	231.93	229.712	235.882	238.027	0	223.255	234.484	238.266	225.311	240.004	235.885	0	243.306	232.341	0	245.412	229.311	225.288	0
		263	1285.38	234.266	231.806	0	245.703	246.05	246.633	248.752	232.82	234.294	222.641	252.561	210.076	251.731	217.609	239.944	227.216	227.32	234.134	239.731	0	229.373	236.644	246.513	224.344	241.188	250.537	0	240.775	239.279	218.524	247.899	235.331	230.995	0
		264	1289.24	243.621	243.219	0	257.41	235.313	249.852	251.401	224.364	219.653	230.48	249.813	220.431	246.306	0	230.694	233.536	219.892	234.614	247.242	0	229.057	226.17	240.475	230.949	242.102	244.185	0	240.281	234.703	0	240.532	231.705	227.199	0
		265	1293.1	235.097	248.185	0	253.255	239.358	243.268	247.16	235.75	203.653	217.779	243.859	228.734	237.569	220.884	225.859	227.071	223.45	228.437	238.055	0	219.771	241.506	246.739	217.68	230.412	233.427	0	235.784	231	0	245.49	224.292	231.196	0
		266	1296.96	240.865	234.557	0	252.866	243.911	238.398	249.933	231.412	220.944	223.914	239.329	219.152	241.177	230.545	229.23	221.919	230.724	229.213	240.801	0	224.648	229.448	236.121	221.224	230.563	239.39	0	235.424	229.658	214.912	245.108	234.26	224.29	0
		267	1300.82	224.106	247.058	0	244.661	244.582	245.55	251.676	223.776	216.846	225.074	256.466	232.884	249.126	213.456	233.958	221.28	226.538	228.717	242.424	0	225.557	237.465	236.53	226.775	235.151	245.064	0	246.619	244.542	210.828	232.076	234.315	227.389	0
		268	1304.68	236.278	247.723	0	244.757	253.924	248.34	248.482	233.419	213.072	237.428	241.2	223.727	242.017	218.239	220.399	219.873	228.552	225.381	235.924	0	231.318	232.26	234.65	229.306	237.851	241.781	0	243.682	232.641	221.491	248.936	233.167	221.775	0
		269	1308.54	232.034	237.247	0	246.469	254.255	247.223	248.97	234.735	212.777	236.351	248.503	220.496	252.953	216.016	226.572	218.523	237.726	226.466	236.258	0	225.361	230.535	243.977	226.008	243.904	246.509	0	241.496	238.141	220.753	234.33	228.224	229.485	0
		270	1312.4	243.957	229.733	0	259.667	251.723	240.973	244.18	243.104	219.156	240.336	253.747	222.088	252.895	222.522	222.489	231.186	227.189	230.316	244.049	0	220.46	224.396	240.265	230.345	236.65	246.909	0	246.399	237.273	214.737	243.621	230.555	236.729	0
		271	1316.26	236.206	252.838	0	257.463	250.402	242.73	251.816	232.021	220.807	235.576	249.331	224.765	247.253	218.853	224.248	218.505	235.042	219.094	233.881	0	236.459	227.105	240.742	224.161	249.346	242.345	0	246.687	228.119	225.535	229.927	226.923	231.852	0
		272	1320.12	231.991	249.677	0	239.605	248.435	256.214	246.511	226.604	223.964	227.525	244.374	222.041	243.503	222.205	233.399	215.407	245.214	226.211	240.429	0	226.177	234.982	227.496	219.854	236.443	240.508	0	243.03	240.833	211.939	235.658	231.995	219.6	0
		273	1323.98	232.748	245.1	0	251.614	243.534	231.285	258.364	223.425	219.063	238.06	245.181	221.926	242.927	217.278	223.767	217.405	231.862	234.13	232.26	0	222.845	236.076	236.553	207.356	242.282	241.462	0	239.677	244.239	0	0	227.412	230.874	0
		274	1327.84	236.346	241.856	0	251.854	253.562	235.431	246.841	226.888	226.687	225.424	245.332	219.439	237.995	219.838	231.49	217.596	225.767	223.217	232.412	0	231.768	228.736	237.538	212.894	235.162	243.479	0	242.442	235.535	230.895	240.042	225.703	233.683	0
		275	1331.7	239.114	239.998	0	254.331	252.72	238.183	252.318	222.818	232.588	225.167	248.928	216.588	244.544	220.631	222.118	219.064	228.744	223.127	234.264	0	227.402	236.744	237.186	216.441	242.262	247.732	0	246.532	249.3	233.99	237.681	234.643	238.312	0
		276	1335.56	220.646	229.671	0	249.759	251.343	247.766	251.085	215.247	216.462	231.623	240.808	222.447	244.068	228.053	220.438	215.654	225.988	225.009	233.819	0	233.281	232.056	235.829	223.296	247.496	241.376	0	240.183	255.213	220.148	228.488	231.821	228.629	0
		277	1339.42	230.324	231.306	0	247.853	245.461	242.78	243.77	229.413	219.202	240.008	250.683	212.965	247.214	222.465	213.939	216.888	227.225	221.859	233.355	0	222.338	229.068	240.902	215.751	254.124	249.54	0	243.265	252.045	221.532	234.045	235.301	240.442	0
		278	1343.28	230.099	244.975	0	248.058	250.753	227.385	243.201	222.276	220.254	236.671	245.705	223.117	253.357	223.775	228.657	218.917	213.369	219.492	231.823	0	226.702	227.914	242.949	222.015	247.936	247.087	0	249.045	258.865	229.235	225.06	235.107	242.905	0
		279	1347.14	237.012	247.931	0	246.413	254.154	239.407	248.038	238.022	222.74	241.496	233.745	219.701	232.624	223.739	215.003	211.198	225.558	225.261	233.577	0	229.752	229.416	242.119	218.861	246.564	246.229	0	231	250.715	232.899	238.73	231.778	230.973	234.052
		280	1351	224.718	244.195	0	256.647	250.409	241.774	249.251	206.604	218.844	231.528	229.534	222.87	236.932	215.994	231.775	214.412	224.098	222.051	230.665	0	214.599	225.201	239.581	224.301	248.517	238.94	0	242.202	242.74	238.966	231.71	237.883	234.544	232.57
		281	1354.86	233.362	243.703	0	253.868	247.568	246.866	244.495	232.966	216.203	238.416	240.212	218.36	235.895	226.194	231.615	223.654	229.574	218.25	222.926	0	236.202	233.434	236.61	217.695	237.887	246.803	0	239.126	243.981	231.732	0	237.579	230.376	0
		282	1358.72	226.199	247.517	0	265.362	250.54	239.583	248.771	227.293	209.37	227.561	233.362	218.375	252.869	238.885	240.914	210.725	225.153	211.215	224.408	0	236.355	230.412	238.733	226.653	254.6	246.26	0	234.865	248.484	233.175	0	232.818	226.833	0
		283	1362.58	233.212	257.721	0	254.661	254.673	234.647	246.348	230.87	215.589	226.175	238.632	212.602	253.762	226.303	234.63	215.222	232.458	220.025	232.04	0	243.849	227.224	239.951	224.976	251.444	244.111	0	243.688	250.955	227.306	0	227.801	228.51	238.589
		284	1366.44	234.869	243.444	0	254.161	255.025	243.88	246.586	230.645	212.248	235.925	234.702	206.709	252.182	234.944	235.242	215.004	226.615	230.841	225.143	0	213.977	239.633	237.631	218.657	246.919	233.242	0	234.615	247.737	235.051	225.135	243.799	236.312	233.41
		285	1370.3	226.429	240.041	0	254.728	251.46	239.437	247.872	231.706	220.903	237.352	232.808	212.961	245.073	221.566	216.354	228.088	231.752	221.819	225.858	0	222.596	230.004	236.115	220.44	240.171	242.325	0	241.486	252.399	233.26	0	230.921	224.238	0
		286	1374.16	239.752	240.006	0	256.407	245.702	244.255	238.833	227.684	226.372	239.442	237.737	218.986	243.255	227.992	219.761	226.981	230.735	213.881	238.669	0	228.516	225.964	252.366	214.221	253.307	234.223	0	249.188	242.138	220.545	0	231.15	233.975	0
		287	1378.02	232.391	238.093	0	266.788	245.958	237.093	242.943	225.622	208.147	229.214	234.121	220.927	239.616	227.764	218.705	213.202	235.338	220.536	232.82	0	232.261	229.788	229.175	229.16	250.856	235.773	0	232.788	246.486	236.653	0	234.611	225.805	0
		288	1381.88	232.689	239.118	0	254.237	254.684	228.269	242.766	222.696	214.295	219.39	243.554	229.325	233.159	228.594	227.29	218.022	227.486	227.429	239.571	0	224.461	224.304	236.666	218.67	244.114	245.254	0	234.512	247.235	228.233	228.694	238.251	226.562	0
		289	1385.74	242.631	254.665	0	260.857	254.917	244.672	254.025	224.447	209.317	221.331	226.212	223.93	235.934	220.96	208.737	214.339	233.757	222.629	234.654	0	225.045	216.008	235.619	227.056	252.27	238.114	0	246.806	244.556	234.509	0	229.778	236.269	228.242
		290	1389.6	231.386	244.022	0	247.067	247.861	236.208	267.485	215.934	218.553	233.084	238.216	226.081	255.235	219.44	217.494	220.067	232.441	215.957	226.097	0	225.995	219.387	237.4	203.846	245.294	233.402	0	223.728	248.346	258.372	0	223.562	234.295	229.061
		291	1393.46	241.434	246.046	0	258.755	255.526	239.863	253.662	228.183	224.535	233.601	231.808	224.667	247.01	226.081	212.036	212.17	222.914	221.71	232.779	0	227.088	216.212	235.193	220.505	250.082	258.155	0	250.538	247.73	238.275	0	231.258	234.475	231.373
		292	1397.32	246.772	242.556	0	239.007	263.922	238.715	251.995	231.617	220.093	230.002	237.613	222.06	238.758	228.251	218.952	223.516	230.818	218.013	221.654	0	220.77	230.896	240.826	212.298	252.773	249.16	0	233.428	235.838	227.275	0	239.889	226.337	232.401
		293	1401.18	233.589	246.247	0	251.546	271.325	247.665	246.905	232.402	230.629	220.949	242.516	213.02	240.561	226.162	224.935	219.227	219.533	213.321	223.237	0	232.459	223.059	246.296	218.413	256.164	246.929	0	239.977	242.917	236.73	0	223.188	233.177	225.9
		294	1405.04	227.315	240.657	0	246.171	258.487	232.761	248.752	230.198	223.247	233.466	243.354	212.277	248.834	223.068	211.334	223.003	219.827	216.253	221.084	237.07	226.781	231.136	238.762	216.572	253.201	242.183	0	246.245	249.077	223.061	0	221.932	236.265	227.465
		295	1408.9	236.623	247.798	0	246.312	258.433	241.495	258.685	217.189	216.581	225.296	242.366	222.586	241.795	224.339	223.708	224.371	223.513	215.543	228.535	0	226.785	232.316	239.049	220.734	242.464	232.526	0	228.655	239.511	240.967	229.784	224.527	230.026	226.234
		296	1412.76	236.423	247.654	0	249.114	248.217	231.309	249.215	222.279	219.437	230.765	252.764	225.827	234.775	215.858	223.763	217.12	226.043	212.275	218.823	0	0	234.911	241.104	211.872	245.593	237.884	0	244.479	247.31	228.982	227.145	226.56	238.077	225.109
		297	1416.62	227.129	238.149	0	256.682	262.443	234.722	255.416	222.126	222.319	226.414	236.128	216.354	252.677	225.966	227.209	219.327	234.514	220.092	222.416	0	231.995	237.642	246.162	217.829	233.845	235.803	0	237.93	245.846	226.433	234.229	218.366	233.211	231.365
		298	1420.48	241.866	238.13	0	253.276	245.763	235.083	252.08	228.455	226.758	236.072	240.294	225.73	236.874	223.776	216.729	222.751	221.611	226.755	0	0	243.552	222.652	239.707	217.098	243.512	243.846	0	236.354	232.364	228.846	231.507	230.511	231.943	232.409
		299	1424.34	230.144	239.552	0	253.377	261.424	237.97	248.129	218.138	224.724	230.629	244.351	225.131	239.249	216.288	229.474	214.578	223.634	229.551	227.228	0	235.373	219.926	238.484	222.793	242.034	231.403	0	229.534	234.823	236.931	224.403	230.946	231.943	230.108
		300	1428.2	234.733	242.942	0	248.593	257.838	244.941	254.89	233.644	219.24	228.093	232.742	228.3	238.937	227.535	226.586	222.859	217.555	222.134	228.303	0	0	216.231	234.913	226.744	243.245	237.558	0	229.478	234.011	227.656	225.022	236.017	224.849	228.314
		301	1432.06	236.662	253.509	0	253.668	253.25	236.902	250.472	231.557	222.454	229.376	233.057	220.053	227.12	220.975	208.781	220.689	220.298	226.77	224.566	0	222.078	218.854	231.045	217.558	240.927	242.183	0	236.753	233.273	223.754	227.213	241.177	234.37	220.989
		302	1435.92	241.783	234.742	0	245.483	252.772	238.061	251.868	234.239	215.112	225.815	232.207	229.596	242.257	228.393	207.005	226.139	208.169	224.76	235.258	0	227.259	236.894	225.526	210.424	240.276	235.994	0	238.076	231.151	232.418	221.781	233.902	225.096	224.653
		303	1439.78	241.816	241.121	0	257.201	246.227	223.915	252.892	223.09	217.994	223.294	234.719	219.556	244.333	229.562	213.574	213.278	213.992	217.135	232.493	0	239.11	230.363	239.425	209.674	237.631	235.535	0	238.409	233.36	224.678	237.921	231.816	227.116	231.801
		304	1443.64	240.078	251.46	0	247.083	244.777	235.641	253.369	228.626	211.858	230.212	226.26	225.267	237.847	228.347	216.735	216.623	228.604	230.248	235.208	0	0	233.652	242.921	218.346	251.782	241.265	0	0	225.973	226.407	0	219.209	232.943	222.315
		305	1447.5	244.905	239.993	0	259.145	242.477	233.016	245.397	223.47	220.557	227.429	234.571	235.297	237.323	230.457	219.246	211.788	228.784	221.753	237.602	0	217.864	236.407	251.091	225.222	243.625	239.086	0	246.355	226.8	220.909	233.42	231.161	231.695	236.788
		306	1451.36	244.779	238.691	0	244.921	244.523	230.33	255.771	221.21	213.878	222.933	237.627	236.239	246.19	228.374	221.105	223.227	221.225	226.927	224.505	0	0	228.132	243.365	214.26	253.288	242.659	0	241.015	233.026	232.111	227.014	211.621	233.833	227.88
		307	1455.22	242.435	241.093	0	256.937	253.821	252.802	243.446	234.381	220.435	221.905	246.926	220.68	251.053	223.037	217.749	210.707	226.157	222.538	232.709	0	0	232.147	242.15	216.632	245.502	241.439	0	237.381	223.851	229.408	235.525	229.581	226.578	236.449
		308	1459.08	233.47	243.942	0	247.636	261.692	257.179	252.367	221.158	219.202	227.394	242.429	236.255	253.152	223.965	218.41	210.915	0	219.392	235.881	0	0	229.951	240.384	218.496	259.99	242.498	0	238.867	240.02	236.923	226.709	231.148	224.162	241.734
		309	1462.94	235.947	237.96	0	250.793	267.503	228.407	254.702	223.732	221.476	217.896	226.279	226.086	254.578	232.922	239.445	215.629	0	219.419	212	0	0	218.521	247.565	218.39	236.924	232.397	0	234.505	228.136	223.425	243.193	225.467	225.854	227.073
		310	1466.8	242.832	258.914	0	251.815	262.151	245.28	241.538	228.948	218.981	221.571	237.243	225.647	233.408	236.697	239.438	206.884	0	225.173	211.132	0	0	219.924	250.059	212.313	244.387	242.832	0	250.318	231.076	222.263	236.609	232.735	226.619	239.177
		311	1470.66	239.987	242.484	0	252.726	254.027	248.349	239.866	219.747	207.612	213.626	241.423	229.526	243.363	231.185	210.891	215.068	221.868	218.866	226.932	0	234.601	226.312	250.547	223.111	254.785	234.207	0	243.149	227.63	220.697	221.741	225.414	232.263	234.634
		312	1474.52	240.231	229.517	0	248.679	256.975	233.715	235.895	216.952	222.436	221.386	238.484	218.896	245.755	232.343	215.692	214.904	218.559	221.99	214.254	0	0	229.017	242.61	214.644	256.166	241.809	0	251.422	221.222	229.101	226.666	226.28	228.985	238.705
		313	1478.38	230.747	245.881	0	256.441	260.935	238.337	235.185	227.766	0	221.823	234.964	226.224	238.707	225.879	214.261	216.873	0	229.086	233.817	0	0	225.035	242.305	212.774	248.922	239.877	0	244.211	215.614	216.707	231.302	227.914	231.311	245.801
		314	1482.24	222.596	233.265	0	253.059	253.994	245.48	238.617	216.782	207.104	224.83	244.354	222.199	241.523	229.382	227.767	203.953	0	229.735	221.075	0	0	223.471	243.747	214.396	254.003	238.871	0	248.523	220.128	221.997	238.407	236.372	229.521	238.896
		315	1486.1	239.015	234.233	0	239.474	257.05	235.867	247.449	221.753	0	221.14	245.232	228.727	246.137	229.75	215.934	212.432	0	218.331	223.752	0	0	222.124	247.333	224.129	245.442	247	0	255.679	215.508	230.751	228.2	223.832	226.301	240.131
		316	1489.96	229.375	231.701	0	241.758	258.184	246.533	238.641	226.774	205.87	219.528	237.657	223.519	234.479	227.191	220.374	207.584	218.048	230.414	234.728	219.27	0	221.802	243.797	218.099	250.06	237.795	228.115	251.138	229.842	222.664	236.909	224.664	229.681	237.874
		317	1493.82	240.545	235.131	0	250.503	256.355	226.2	242.535	217.187	204.535	210.76	234.748	223.151	242.413	227.694	227.197	206.37	0	221.044	232.029	0	0	233.269	253.235	211.62	247.458	247.639	0	258.288	223.312	217.151	229.854	228.085	229.684	244.299
		318	1497.68	234.875	238.992	0	247.587	253.863	227.844	251.727	212.248	0	214.825	238.394	221.078	250.834	218.858	218.456	207.112	0	218.525	225.203	0	0	233.454	240.117	229.315	252.903	243.214	229.366	250.944	226.833	221.081	235.294	236.1	225.664	242.136
		319	1501.54	234.874	244.984	0	236.825	257.265	226.043	254.227	216.31	207.171	216.819	229.49	227.585	251.171	225.723	214.904	204.217	0	222.383	221.541	231.364	0	223.493	239.724	207.354	249.505	237.073	224.388	256.61	226.364	218.566	242.358	232.874	229.786	242.379
		320	1505.4	229.497	247.78	0	239.467	251.841	233.482	241.697	220.537	215.193	232.816	229.962	228.296	246.856	225.14	202.315	211.548	0	217.316	222.37	0	0	226.038	234.179	225.47	259.576	240.204	229.75	251.412	222.056	231.475	233.433	236.983	228.822	234.172
		321	1509.26	222.489	244.551	0	251.307	258.162	241.243	249.302	217.662	206.293	218.394	225.411	226.154	237.803	225.683	216.245	215.669	0	213.53	216.882	217.237	0	233.912	241.906	217.032	251.152	249.633	230.659	249.778	224.954	223.363	242.534	217.167	219.521	231.045
		322	1513.12	224.575	243.612	0	250.124	248.932	234.229	245.665	220.533	220.621	217.406	220.57	229.292	238.071	229.552	218.526	209.268	219.014	216.288	220.061	220.576	0	219.255	238.446	214.152	248.624	239.981	218.144	245.411	215.596	229.091	239.086	225.318	218.828	230.807
		323	1516.98	226.318	236.48	0	250.765	251.036	241.596	243.71	223.846	212.351	224.197	218.573	217.139	237.496	232.98	227.703	217.137	0	219.207	219.239	0	0	224.267	242.76	208.311	248.433	228.969	228.576	258.308	213.206	224.536	240.99	226.169	229.596	233.461
		324	1520.84	225.698	245.857	0	257.216	246.473	236.697	240.197	221.083	207.571	216.295	224.956	227.038	232.889	231.508	236.851	207.126	0	222.813	211.72	211.955	0	0	243.22	206.598	252.697	228.228	226.755	263.518	210.154	215.419	240.308	217.003	222.871	227.941
		325	1524.7	239.268	234.819	0	253.813	251.623	238.494	247.473	215.259	211.338	213.616	218.688	222.19	241.908	230.361	221.95	212.198	0	220.97	216.915	215.281	0	225.778	250.74	223.936	249.294	226.79	222.708	252.481	218.305	209.982	234.457	216.568	227.008	225.038
		326	1528.56	231.55	243.473	0	247.561	250.66	234.495	254.613	227.284	215.578	211.515	234.319	229.396	240.596	227.791	227.146	213.341	0	221.513	215.04	210.754	0	229.072	241.896	212.669	253.202	232.2	222.048	263.175	214.022	225.646	238.841	234.725	221.732	231.589
		327	1532.42	234.235	242.382	0	241.428	255.706	238.62	249.23	224.297	218.245	213.762	215.379	228.111	245.227	215.066	217.152	213.648	0	224.293	225.806	207.506	0	223.967	246.77	222.781	249.274	245.828	212.907	247.005	225.444	232.75	231.492	222.825	217.854	232.611
		328	1536.28	226.086	232.323	0	244.436	248.757	233.566	247.834	216.609	219.562	222.247	224.725	224.691	237.148	229.257	222.903	206.417	0	223.845	205.581	212.006	0	213.268	255.083	218.642	243.58	242.197	217.795	0	217.691	232.026	231.75	231.988	227.132	229.597
		329	1540.14	228.378	239.187	0	250.31	243.472	237.838	257.226	232.296	221.304	229.497	219.263	217.681	231.406	218.078	221.707	209.846	0	228.46	212.496	212.982	0	219.614	241.705	215.684	243.687	231.5	215.796	246.12	212.159	233.302	222.992	224.906	225.691	222.974
		330	1544	236.033	237.093	0	244.516	255.74	247.391	251.665	227.559	212.439	216.929	224.615	222.449	236.476	219.445	210.156	206.557	0	233.062	225.032	217.875	0	222.198	248.147	217.475	247.655	237.851	220.609	250.928	213.539	232.307	235.291	222.017	223.463	235.675
		331	1547.86	226.242	244.724	0	248.644	260.504	240.55	252.651	220.752	227.776	225.77	223.105	223.592	236.669	216.669	216.493	210.419	0	225.374	0	209.817	0	225.77	245.911	0	250.828	233.114	216.957	250.784	220.089	228.327	228.602	215.008	221.865	229.135
		332	1551.72	234.443	247.198	0	258.23	253.791	250.417	251.649	222.566	218.087	228.929	231.327	230.302	240.812	225.748	231.809	194.488	0	229.522	0	215.957	0	218.473	241.938	217.476	241.648	234.829	214.111	248.189	213.275	211.106	226.985	219.755	228.104	225.891
		333	1555.58	232.601	244.39	0	246.8	261.934	242.005	250.109	227.831	218.056	233.427	221.482	216.274	246.137	225.759	222.015	196.018	0	225.805	223.903	221.57	0	224.39	247.659	215.456	238.933	238.271	208.548	238.907	215.157	229.313	242.996	216.52	225.886	236.321
		334	1559.44	241.152	245.707	0	251.22	254.427	238.401	252.207	207.42	220.669	227.299	213.477	225.311	234.556	232.87	223.951	209.719	0	210.3	222.808	223.907	0	218.03	252.465	219.351	240.219	238.043	215.341	232.928	222.977	225.859	242.546	230.043	227.624	236.813
		335	1563.3	231.691	246.163	0	252.95	252.778	236.666	258.537	210.421	215.158	228.831	224.426	221.227	253.125	228.623	224.268	203.736	0	222.508	222.73	228.008	0	228.513	269.504	214.253	239.606	244.825	224.93	239.31	217.656	234.684	246.807	229.504	230.427	231.312
		336	1567.16	241.644	246.123	0	257.631	259.949	236.389	245.798	216.258	217.472	225.434	229.341	226.453	232.497	220.937	228.354	205.921	0	214.811	212.049	214.551	0	230.278	248.76	211.308	247.525	240.661	221.643	247.899	225.274	224.514	239.887	228.367	220.302	230.734
		337	1571.02	224.89	238.197	0	253.985	255.507	237.366	243.316	224.845	202.159	232.342	213.622	220.917	253.712	227.884	224.164	204.218	0	211.571	0	215.62	0	232.093	246.796	206.107	241.477	232.076	221.061	234.448	232.744	234.072	243.813	226.248	232.246	230.033
		338	1574.88	232.929	248.842	0	252.482	259.065	243.129	250.054	221.785	221.485	228.622	221.816	215.217	237.771	221.983	223.561	210.357	228.456	214.363	220.405	208.755	0	226.672	238.363	0	239.455	238.99	226.687	0	227.298	234.894	239.138	223.701	224.348	234.616
		339	1578.74	240.728	238.209	0	253.05	265.302	240.349	253.566	222.013	216.019	233.301	223.755	222.364	231.809	226.568	230.593	198.59	0	214.515	226.927	211.674	0	239.101	252.759	210.356	250.609	240.355	225.295	0	229.519	225.578	252.339	219.915	221.056	240.811
		340	1582.6	247.268	234.596	0	258.848	266.932	248.684	248.577	238.707	225.364	222.715	216.586	223.828	219.362	222.362	219.584	203.616	0	223.984	212.238	216.131	0	240.577	248.128	212.371	240.205	238.479	225.778	0	218.012	227.586	241.094	238.822	224.376	236.908
		341	1586.46	247.46	238.014	0	253.532	263.081	231.852	247.56	219.244	217.884	218.543	211.609	218.393	223.365	237.303	218.149	209.422	233.123	217.578	214.457	215.586	0	232.721	272.514	208.197	253.749	240.936	216.717	250.774	222.465	227.164	247.747	241.97	234.558	234.536
		342	1590.32	244.967	223.43	0	268.833	260.6	233.854	253.726	224.22	223.921	220.758	210.837	225.376	225.217	223.425	237.793	206.589	218.027	216.628	233.345	219.018	0	233.875	247.314	209.222	247.689	244.384	227.056	0	215.084	215.169	246.832	221.689	235.164	234.215
		343	1594.18	234.259	232.811	0	253.701	256.892	240.174	259.376	222.173	217.579	220.786	219.74	220.885	232.117	217.737	215.639	212.644	221.865	211.972	227.398	220.283	0	236.217	250.882	218.27	249.778	235.882	229.004	0	226.023	228.088	246.689	225.678	236.466	229.338
		344	1598.04	228.615	223.223	0	260.55	242.538	229.288	250.667	219.598	211.692	225.634	213.29	223.658	222.237	217.967	223.351	205.604	222.314	214.435	234.151	209.772	0	238.603	245.071	206.421	245.476	232.303	221.904	0	223.13	218.772	248.21	227.015	232.232	228.211
		345	1601.9	244.569	239.144	0	256.502	256.157	242.088	248.824	223.389	0	241.471	224.813	229.869	233.497	223.715	229.724	0	225.866	200.483	228.617	213.12	0	229.532	254.861	205.962	257.252	242.519	229.643	0	223.134	219.329	259.344	214.713	238.006	228.619
		346	1605.76	237.07	229.554	0	258.298	256.083	234.591	245.631	222.734	212.215	226.128	222.495	212.365	233.121	228.429	226.355	205.379	219.248	212.49	215.746	214.554	0	235.79	246.088	207.76	246.897	226.494	222.467	0	220.241	219.244	259.061	227.98	227.098	225.912
		347	1609.62	248.481	230.552	0	262.588	263.747	226.887	249.975	226.161	204.08	221.512	209.618	227.658	230.631	213.668	221.857	207.068	230.379	220.514	227.487	212.272	0	240.945	235.899	204.601	239.321	242.58	219.222	0	224.295	214.395	247.433	212.776	228.397	232.12
		348	1613.48	237.006	242.095	0	249.733	263.291	238.207	245.754	245.283	207	225.115	217.219	219.959	238.196	211.285	217.383	202.688	224.628	209.049	224.871	214.48	0	235.482	241.851	211.708	246.872	236.152	219.089	0	225.104	217.248	255.094	221.03	248.913	230.139
		349	1617.34	239.829	241.99	0	250.056	264.639	212.317	250.89	222.255	206.863	229.167	217.8	217.742	221.824	215.234	212.042	202.322	227.823	210.837	216.171	213.648	0	236.083	254.187	203.598	246.557	240.895	221.043	0	220.24	216.362	247.472	217.613	227.977	243.33
		350	1621.2	252.201	232.861	0	255.048	250.641	218.927	253.139	234.535	209.119	225.432	219.734	221.345	235.708	213.715	224.892	200.473	218.604	208.385	217.987	224.585	222.193	241.6	236.429	211.032	247.151	239.417	223.615	0	215.09	213.769	247.869	219.802	230.671	228.802
		351	1625.06	241.003	228.231	0	249.184	258.97	237.081	243.655	222.137	205.897	220.52	0	213.83	235.421	215.205	211.33	214.391	211.299	214.644	225.066	221.07	0	246.74	230.707	210.795	241.099	236.381	214.416	0	222.325	214.951	258.688	230.506	228.694	232.081
		352	1628.92	247.056	233.508	0	258.054	263.163	221.992	248.346	226.247	199.272	231.288	215.246	222.561	238.977	222.469	225.934	199.493	213.699	213.758	225.041	223.765	0	236.056	238.556	199.846	244.352	249.371	222.681	0	224.997	212.159	244.882	226.551	225.522	244.041
		353	1632.78	247.641	246.293	0	251.097	257.938	240.518	252.082	222.722	211.381	215.25	215.972	214.065	238.253	216.143	214.491	196.068	207.299	206.594	231.876	222.568	226.329	240.707	235.761	210.917	250.852	247.466	218.661	0	221.206	214.379	259.647	211.113	240.722	240.019
		354	1636.64	226.6	246.443	0	244.442	257.083	236.054	252.591	221.068	195.48	215.177	208.848	211.368	239.74	220.692	215.159	205.642	210.554	214.688	221.727	221.944	0	234.967	230.46	207.242	243.902	243.308	226.423	0	205.529	219.676	249.895	217.764	226.685	242.266
		355	1640.5	239.152	244.637	0	245.357	261.101	225.489	256.321	225.698	0	231.604	214.681	214.781	233.405	225.007	216.082	200.393	206.469	222.879	224.185	215.801	0	240.262	241.594	210.064	246.417	242.792	212.22	0	203.226	217.614	247.609	221.712	229.513	235.152
		356	1644.36	227.436	247.217	0	256.635	263.998	227.156	254.816	218.782	208.471	231.02	215.261	212.159	247.105	231.045	216.121	208.887	217.684	216.352	215.441	214.679	216.499	244.6	234.318	217.017	241.289	248.7	216.308	0	221.634	230.744	255.279	224.164	237.562	244.988
		357	1648.22	238.861	235.785	0	245.187	256.472	230.239	247.523	223.147	201.859	231.553	218.071	210.383	237.885	210.084	230.971	198.268	206.043	216.591	223.539	215.267	0	226.887	234.288	214.879	240.538	230.09	220.343	0	215.018	219.843	245.432	214.122	229.13	247.144
		358	1652.08	233.409	224.059	0	254.654	265.007	229.365	249.149	224.165	199.273	230.945	217.24	228.003	228.885	220.366	219.923	210.018	211.077	222.455	217.359	214.315	223.337	234.715	237.544	210.124	246.299	239.429	204.455	0	227.101	225.462	236.925	212.361	238.895	246.868
		359	1655.94	242.593	228.041	0	251.582	262.741	239.069	244.731	229.076	199.898	223.469	218.697	213.176	237.07	219.225	198.337	205.985	213.179	217.952	229.505	227.588	0	238.946	240.291	216.482	246.566	244.169	215.698	0	218.26	222.271	240.495	211.154	249.477	243.831
		360	1659.8	230.87	232.203	0	254.108	258.607	235.057	255.1	221.487	206.619	211.01	201.646	214.54	237.7	216.324	200.894	211.475	217.875	228.951	221.48	217.691	214.073	233.896	240.584	218.101	251.706	246.35	207.75	0	232.575	224.245	253.842	221.351	249.055	232.645
		361	1663.66	237.132	228.585	0	258.617	257.062	230.485	253.528	211.006	206.894	221.621	217.302	217.54	230.213	220.037	207.403	207.842	213.022	217.014	221.897	223.48	225.994	233.599	233.374	210.276	252.566	225.621	207.1	0	221.331	222.793	244.717	216.903	242.538	245.631
		362	1667.52	241.155	235.631	0	251.111	258.4	240.888	257.454	204.261	201.425	226.708	216.196	216.474	234.162	218.735	202.394	192.238	221.646	221.454	217.85	219.213	222.238	228.887	236.239	202.815	254.851	236.713	208.569	0	222.565	213.792	250.934	221.996	251.649	250.49
		363	1671.38	236.626	236.937	0	254.633	260.632	228.995	252.399	207.491	197.027	222.051	211.153	222.639	226.316	218.106	199.264	200.729	215.105	219.902	215.396	219.889	216.501	247.925	230.634	218.196	240.573	234.047	204.833	0	214.007	226.23	244.1	227.402	245.937	244.061
		364	1675.24	229.861	251.75	0	245.973	265.745	227.021	248.128	212.469	193.22	213.839	212.857	213.241	233.964	223.04	209.747	203.075	221.205	230.548	215.894	217.404	0	243.955	228.66	218.801	244.277	243.484	201.207	0	213.308	215.787	244.899	231.393	241.464	248.249
		365	1679.1	233.497	241.49	0	262.11	260.083	226.816	263.32	213.71	0	202.425	205.333	223.644	229.835	216.463	217.118	206.45	219.033	219.417	222.048	216.245	219.119	245.803	231.665	215.363	244.129	218.447	201.71	0	211.535	211.841	248.008	224.47	231.607	253.174
		366	1682.96	239.358	242.792	0	258.226	257.013	235.232	257.112	212.705	0	214.201	211.331	208.442	234.358	227.295	208.988	202.8	219.595	222.808	217.473	219.847	216.57	228.377	234.403	218.317	243.064	237.823	210.331	0	205.005	223.272	246.877	233.909	236.77	238.479
		367	1686.82	234.934	235.323	0	260.841	264.285	229.144	253.398	207.519	193.522	213.6	205.542	197.866	233.03	224.679	208.435	203.804	216.915	210.149	222.265	218.826	221.274	241.073	235.837	211.15	249.01	235.866	208.347	0	212.33	221.325	252.951	226.241	224.619	241.84
		368	1690.68	238.459	236.757	0	252.353	261.251	232.765	258.057	209.232	204.136	220.606	220.871	206.867	233.569	214.086	215.878	188.828	216.862	224.345	222.066	214.815	216.812	235.503	235.876	210.226	243.118	220.654	212.178	0	211.922	232.002	250.632	224.649	228.788	243.835
		369	1694.54	246.346	242.692	0	241.83	274.616	233.343	254.157	224.751	0	202.122	213.943	219.19	234.211	225.857	0	188.252	214.692	213.275	229.579	214.221	228.092	244.674	246.346	216.26	245.256	230.139	207.412	0	217.554	220.969	254.573	216.156	231.158	245.546
		370	1698.4	238.076	245.794	0	243.197	275.078	226.747	250.568	210.794	195.068	208.436	205.086	202.305	226.681	222.993	202.862	193.653	221.089	213.992	232.28	208.596	214.447	234.419	243.873	212.147	243.558	219.465	198.031	0	203.417	217.359	257.749	228.292	231.898	233.098
		371	1702.26	235.748	250.93	0	255.694	277.569	236.364	255.331	208.503	198.628	215.205	207.833	211.024	232.062	226.699	207.548	199.093	209.102	224.169	230.5	210.197	221.485	249.449	248.433	206.463	247.811	220.847	201.726	0	193.352	215.943	256.25	217.038	219.413	223.245
		372	1706.12	246.553	240.594	0	254.078	275.591	239.477	260.413	207.004	202.572	209.741	197.399	203.007	229.894	217.568	209.82	190.407	210.384	217.021	229.597	206.263	216.611	249.977	236.843	197.543	249.755	220.122	207.374	0	208.95	220.504	233.871	227.922	225.588	227.838
		373	1709.98	246.605	249.5	0	239.948	259.853	231.639	254.642	224.656	196.496	206.912	206.947	203.795	228.03	218.745	0	192.187	217.571	208.344	221.133	210.671	219.883	239.801	244.734	202.853	248.655	210.944	209.179	255.928	200.599	215.871	244.481	230.601	216.744	236.158
		374	1713.84	230.159	253.858	0	255.258	267.967	222.108	267.715	207.546	199.716	207.117	211.384	204.008	230.472	215.773	211.606	203.746	206.178	216.106	223.766	203.135	243.916	231.569	241.005	219.202	243.768	219.248	204.159	251.287	203.871	212.433	249.065	229.053	220.194	240.346
		375	1717.7	228.818	258.438	0	270.407	263.575	229.884	276.761	212.694	207.258	203.264	224.876	199.465	235.273	212.102	205.529	195.283	199.238	206.457	227.475	204.718	205.997	229.638	237.502	202.051	244.336	218.906	207.976	242.122	193.016	222.527	249.272	224.187	223.506	235.649
		376	1721.56	239.527	253.886	0	249.814	255.403	240.341	265.691	224.505	202.537	204.401	217.885	213.792	231.73	217.773	206.565	203.806	209.207	222.327	218.769	215.428	221.485	234.362	235.167	208.486	239.717	231.28	210.901	246.662	199.038	218.292	238.927	0	223.414	229.795
		377	1725.42	242.945	261.381	0	249.167	268.923	248.821	257.132	225.338	213.224	198.352	209.659	215.516	236.045	211.174	215.793	186.307	207.419	210.246	216.795	204.997	205.912	241.242	242.021	214.38	223.695	232.661	214.456	251.872	197.199	213.433	241.427	219.188	210.785	240.386
		378	1729.28	226.792	246.795	0	248.679	258.301	239.157	264.562	224.773	208.045	210.724	212.832	197.151	231.654	216.704	197.381	187.575	208.249	213.021	218.294	205.627	214.405	235.474	248.139	207.354	241.483	220.688	208.72	229.649	197.996	208.164	245.586	213.685	216.724	241.777
		379	1733.14	242.759	247.535	0	255.806	254.496	247.005	267.399	220.937	204.238	205.361	223.507	206.047	229.837	211.74	213.515	196.805	215.466	206.216	222.841	205.361	200.752	235.171	229.348	208.445	233.091	216.117	220.699	240.99	203.616	217.647	237.311	236.099	224.629	235.728
		380	1737	228.268	260.546	0	255.8	262.361	240.571	257.59	229.377	206.299	201.688	222.907	205.113	245.169	218.152	197.996	187.987	204.645	202.584	229.06	213.327	219.102	251.21	241.897	204.201	236.929	233.759	217.231	233.902	200.062	229.319	249.612	222.269	218.066	232.849
		381	1740.86	245.106	261.708	0	240.135	256.085	241.998	260.44	235.844	213.448	201.748	210.707	199.108	233.085	208.835	211.859	188.073	210.157	210.714	224.061	208.872	225.189	244.032	224.948	206.253	240.475	224.015	210.197	240.746	199.44	219.411	245.606	218.748	221.934	227.883
		382	1744.72	233.563	258.31	0	241.722	271.924	237.363	258.579	240.057	198.342	196.528	0	205.971	244.53	205.436	222.588	192.655	203.654	209.852	218.841	212.855	219.776	237.634	238.787	209.262	248.141	241.444	208.139	245.568	200.11	212.244	241.201	223.54	228.752	238.356
		383	1748.58	236.196	246.356	0	263.675	273.117	223.391	253.361	219.692	201.512	196.278	0	204.273	246.179	213.126	213.326	189.058	203.795	213.821	220.177	210.176	208.649	252.002	233.814	214.26	241.031	234.677	203.749	240.293	210.449	226.468	238.505	219.044	226.042	235.293
		384	1752.44	247.008	245.583	0	259.749	260.02	235.245	255.358	213.417	210.591	197.308	211.664	205.826	233.444	205.723	212.075	193.316	208.568	206.141	229.884	210.908	223.197	235.085	240.34	219.593	261.77	233.836	210.433	235.708	200.429	226.797	240.146	216.248	240.336	240.904
		385	1756.3	243.138	254.918	0	254.532	269.694	242.674	255.976	226.957	209.952	200.983	209.236	200.11	224.965	214.632	206.561	182.2	215.004	211.711	230.568	206.312	224.76	237.172	257.381	215.748	232.109	231.492	0	234.478	206.325	220.211	248.82	219.66	234.32	241.268
		386	1760.16	249.538	251.251	0	268.708	272.106	239.497	252.331	239.197	193.097	193.566	216.066	205.012	224.909	203.694	210.004	194.357	203.505	218.329	237.806	209.125	220.614	231.418	246.452	206.921	239.36	223.657	0	232.781	210.096	224.667	244.211	216.052	228.045	241.741
		387	1764.02	233.325	262.808	0	262.47	261.327	231.145	257.084	223.702	199.205	197.608	225.638	217.42	233.018	204.635	199.819	202.142	207.77	221.755	231.182	208.34	254.563	237.594	240.332	196.53	248.603	229.681	205.911	241.857	204.64	209.505	249.263	227.629	220.236	241.072
		388	1767.88	234.572	252.218	0	259.38	259.111	230.248	250.318	221.473	0	213.439	218.123	203.131	221.505	199.521	202.813	0	215.021	210.51	230.062	202.513	212.806	244.195	254.635	207.139	249.995	238.378	199.413	247.134	211.365	219.835	233.541	215.071	218.93	238.533
		389	1771.74	245.346	250.922	0	257.742	269.098	242.639	255.668	223.897	204.916	198.163	229.105	207.636	220.078	215.242	205.836	194.107	213.13	214.65	227.276	200.013	216.675	235.766	241.867	203.49	245.742	232.992	0	238.005	205.525	207.223	241.171	232.811	221.742	240.136
		390	1775.6	240.158	265.775	0	260.742	244.346	238.649	258.781	226.529	188.49	203.444	218.794	206.278	220.6	202.565	200.405	198.051	220.279	210.997	231.515	194.25	216.779	231.36	243.624	209.038	253.182	231.634	0	240.317	202.36	217.782	241.543	225.771	231.972	236.039
		391	1779.46	241.412	254.02	0	249.976	259.671	248.709	248.907	227.003	199.528	198.022	0	199.505	222.23	199.616	202.289	191.215	206.459	212.326	238.971	197.334	218.327	235.446	228.761	207.046	255.802	232.086	201.844	248.175	224.254	219.244	242.967	221.403	228.322	243.854
		392	1783.32	239.551	253.674	0	258.026	265.089	247.2	266.958	211.953	201.778	200.595	211.278	206.732	223.967	194.306	194.287	191.226	209.727	206	229.401	187.682	219.364	235.345	234.654	207.862	250.346	231.042	0	241.378	210.358	220.629	244.707	227.374	215.934	240.293
		393	1787.18	242.882	256.787	0	253.342	264.708	246.626	252.763	227.787	195.392	204.523	218.477	207.611	223.77	208.728	203.838	186.068	214.27	203.428	233.952	178.242	211.255	235.037	245.944	212.27	258.337	220.375	0	248.147	209.762	224.926	236.395	229.496	208.358	231.291
		394	1791.04	243.59	254.109	214.939	247.854	267.709	237.383	247.819	223.584	203.038	194.971	212.267	198.503	230.205	202.518	191.749	194.997	208.479	204.724	239.479	184.483	214.703	230.359	239.397	210.158	235.162	239.712	0	248.513	214.058	221.377	238.615	230.034	224.458	226.708
		395	1794.9	238.926	250.796	0	258.709	258.015	231.804	262.637	228.903	203.334	194.545	231.935	198.237	228.578	199.867	204.944	210.338	210.207	211.854	240.927	179.237	224.634	231.477	247.043	214.119	256.239	250.878	0	256.112	206.462	215.903	238.238	220.01	217.668	238.202
		396	1798.76	224.421	255.144	0	247.568	259.663	237.957	250.139	224.773	203.566	185.202	220.413	204.21	238.185	199.809	206.173	196.636	204.72	214.125	237.621	182.932	213.01	233.341	248.877	207.233	250.85	243.959	196.271	252.466	210.52	230.156	229.314	206.52	222.157	243.22
		397	1802.62	246.541	263.109	219.581	255.699	266.757	228.678	259.954	235.353	209.791	193.76	224.705	205.937	220.386	213.816	214.046	198.457	214.37	208.922	234.654	182.198	215.196	234.939	242.851	208.687	254.088	237.521	0	252.763	221.511	218.154	230.096	218.989	212.338	249.174
		398	1806.48	239.395	271.172	0	272.071	262.917	236.237	259.155	218.001	194.328	184.977	222.875	191.465	225.397	217.158	211.886	198.729	218.746	223.627	240.247	190.528	220.545	230.041	247.753	208.733	243.234	242.388	0	249.184	219.502	233.299	231.566	226.094	210.29	245.141
		399	1810.34	0	265.937	0	265.13	270.812	226.973	259.275	222.689	199.407	196.451	226.266	201.072	233.313	210.49	210.631	183.527	214.591	212.507	241.943	173.195	220.316	240.278	251.629	199.542	244.385	244.916	209.426	246.599	226.651	237.372	240.011	219.577	218.169	244.157
		400	1814.2	236.818	263.15	0	258.819	254.789	229.065	253.591	222.26	213.159	194.538	224.581	213.238	241.279	227.277	207.061	193.798	212.925	211.384	243.513	189.038	213.995	255.699	0	194.825	239.081	258.471	0	249.33	235.824	227.839	238.818	223.275	222.497	249.406
		401	1818.06	236.876	257.381	0	265.798	272.169	242.864	269.99	218.697	205.427	187.8	223.333	197.147	226.563	215.317	210.508	185.719	215.39	218.31	239.553	183.444	212.499	231.965	243.263	217.27	241.737	249.017	213.746	260.389	233.873	239.934	241.439	216.493	224.073	245.269
		402	1821.92	0	272.616	0	257.265	264.052	235.966	253.77	228.145	204.558	195.24	214.593	189.865	223.169	233.27	208.765	190.47	216.989	207.022	243.007	181.709	214.129	218.936	240.749	208.244	230.866	242.741	0	248.848	240.713	237.136	251.125	213.217	220.115	248.396
		403	1825.78	238.972	253.739	204.66	260.691	260.988	232.32	250.629	229.45	206.44	189.399	224.595	192.633	220.41	231.367	207.221	189.576	218.813	212.53	238.68	176.396	210.542	233.035	248.533	215.245	236.634	241.692	208.409	247.624	231.085	241.391	241.736	227.482	222.341	242.912
		404	1829.64	0	257.23	221.704	267.601	260.418	232.97	261.005	228.029	0	191.993	223.877	190.428	206.846	235.461	207.788	197.604	219.288	212.431	234.312	0	198.705	238.837	256.919	214.633	250.194	256.498	195.69	243.086	236.825	231.468	249.115	207.257	229.715	246.353
		405	1833.5	0	259.127	0	256.012	258.405	235.009	266.915	219.203	206.586	193.582	222.153	189.03	204.119	226.548	193.815	207.112	229.813	216.27	233.221	185.386	204.882	228.81	242.051	200.309	242.417	249.134	207.055	244.216	235.153	227.895	242.347	220.046	222.258	255.303
		406	1837.36	0	264.676	206.893	253.955	270.209	228.455	269.683	221.062	207.671	199.23	215.402	192.237	221.396	220.215	193.939	201.202	226.433	211.994	231.341	173.377	207.148	234.297	246.916	209.41	247.396	239.66	213.529	248.157	233.344	238.929	249.557	219.693	225.581	251.59
		407	1841.22	0	262.279	208.368	259.523	273.88	241.261	256.638	234.401	211.473	198.564	227.044	192.263	213.722	226.531	187.596	198.649	216.633	200.297	246.19	165.484	197.103	224.379	255.21	212.181	250.984	255.598	223.471	259.171	222.367	226.9	244.451	218.822	224.681	242.085
		408	1845.08	0	253.753	213.457	255.917	264.149	224.655	255.394	226.278	213.726	200.755	226.919	196.45	219.023	231.169	199.044	193.625	209.081	206.147	248.154	169.241	195.939	217.008	252.821	206.404	256.067	252.579	210.852	245.791	243.418	232.415	251.878	220.37	221.439	248.068
		409	1848.94	231.094	262.407	205.257	256.823	269.78	252.782	257.931	228.991	207.307	200.514	230.424	208.497	215.755	214.107	200.938	197.22	230.964	205.158	228.157	167.349	203.967	214.386	242.722	207.728	242.743	242.293	213.708	251.276	241.085	240.973	248.841	223.813	224.391	243.313
		410	1852.8	0	266.218	0	250.793	257.583	226.143	264.659	237.873	223.931	199.497	218.438	207.63	216.675	230.818	200.068	205.307	223.466	200.293	251.256	173.419	211.871	221.369	242.228	207.646	241.542	258.106	208.838	250.245	243.68	240.111	244.991	232.974	226.125	244.073
		411	1856.66	0	264.972	216.715	248.827	263.757	225.819	263.253	226.967	223.963	204.934	231.887	209.333	215.631	240.171	200.142	202.246	219.838	204.833	238.093	173.61	218.417	231.282	245.749	229.105	241.097	248.158	209.495	258.241	237.969	229.212	244.02	212.418	221.753	239.996
		412	1860.52	0	254.384	0	247.573	259.715	216.007	261.976	234.969	216.799	210.133	221.836	211.318	231.42	222.002	214.015	191.742	212.606	210.192	227.904	0	210.195	231.443	263.669	206.605	249.518	253.98	206.663	255.181	224.346	226.92	232.808	224.176	228.638	236.857
		413	1864.38	253.765	266.023	217.73	265.383	264.555	229.407	267.109	225.147	209.093	215.524	216.237	198.952	218.692	223.201	205.153	194.976	210.457	224.19	239.949	169.172	223.553	229.323	250.22	222.535	232.953	261.138	199.644	254.388	239.814	229.874	245.501	217.507	208.15	232.737
		414	1868.24	246.424	258.25	0	241.465	269.368	217.969	251.686	224.516	218.609	209.038	222.052	214.731	230.72	225.672	206.707	0	216.793	211.388	245.741	180.633	201.48	216.505	255.619	206.733	246.077	246.097	205.077	255.992	227.563	235.874	244.237	230.249	221.334	227.545
		415	1872.1	245.258	268.008	225.168	245.909	271.699	228.861	272.377	244.056	225.427	207.941	218.75	208.422	220.652	226.623	201.131	201.586	211.242	221.407	241.77	0	218.576	223.46	243.461	215.654	246.119	249.044	200.523	259.017	231.982	221.745	241.37	217.635	226.411	238.788
		416	1875.96	246.338	254.747	224.019	258.227	271.92	232.91	266.316	230.254	209.064	195.425	221.627	205.865	228.181	211.437	203.516	185.65	207.282	213.717	253.815	174.381	213.761	207.643	251.139	212.03	234.66	256.572	198.559	267.828	223.21	222.402	232.273	220.902	220.23	239.676
		417	1879.82	236.996	261.581	218.674	254.394	267.741	215.419	254.751	214.23	203.734	200.233	215.893	221.116	232.358	216.963	202.523	203.969	219.452	216.86	246.326	179.765	217.355	206.874	237.827	218.377	241.96	251.932	206.417	255.302	233.21	226.878	232.821	215.828	226.993	235.699
		418	1883.68	244.53	265.347	223.171	243.965	279.833	231.818	260.699	221.235	202.227	216.505	233.994	206.434	211.548	214.706	202.52	195.722	209.877	227.096	255.045	177.361	222.357	223.755	233.32	218.148	233.073	253.196	194.474	251.434	230.695	226.545	243.977	211.624	223.534	224.442
		419	1887.54	239.712	266.48	220.406	258.456	264.793	234.657	254.033	218.659	198.512	204.664	234.9	210.761	217.162	226.318	197.856	194.029	210.532	227.904	246.743	0	222.108	227.122	246.242	224.582	244.174	247.718	200.389	250.312	234.75	222.328	245.295	213.975	228.077	240.033
		420	1891.4	245.792	267.415	211.153	252.096	271.395	233.37	262.56	219.267	201.303	215.529	224.597	220.984	222.308	216.54	205.807	189.737	204.36	213.519	235.914	0	218.128	207.454	234.583	214.102	252.123	246.301	204.258	255.914	230.391	227.083	249.692	208.653	222.277	242.292
		421	1895.26	246.913	254.573	216.876	247.401	262.366	213.505	264.908	231.207	213.878	214.41	232.147	217.535	228.482	240.216	200.818	202.916	222.521	216.226	239.382	174.408	238.116	225.73	248.117	205.974	240.834	256.403	207.976	251.859	232.542	229.182	233.491	216.495	220.479	240.806
		422	1899.12	234.182	252.35	224.817	255.815	268.191	210.261	259.187	232.73	213.646	218.745	229.669	222.157	215.375	224.056	212.389	200.124	220.811	211.948	242.254	0	0	231.362	243.96	208.284	242.814	249.35	206.149	261.536	229.31	227.992	249.023	211.361	222.288	246.409
		423	1902.98	223.498	265.498	227.013	244.977	258.085	208.269	264.242	226.018	227.873	226.928	223.861	220.238	220.235	219.026	199.044	200.344	219.11	203.758	242.345	176.035	0	225.606	245.028	208.703	249.417	242.853	210.873	250.873	238.513	232.497	235.203	218.982	218.965	253.551
		424	1906.84	223.816	258.992	222.444	249.252	266.224	218.52	253.498	232.776	215.783	225.837	219.588	222.083	226.252	220.917	196.359	194.875	231.391	209.555	239.73	171.52	238.679	218.382	243.839	208.71	230.233	245.929	195.508	248.594	238.472	231.219	247.358	215.198	217.611	229.429
		425	1910.7	239.543	262.459	223.598	253.407	269.143	216.856	266.98	232.047	223.272	215.296	222.966	219.845	226.35	232.406	225.202	207.258	217.886	223.41	233.215	180.599	228.477	229.784	231.432	212.131	238.192	250.233	198.378	249.382	225.302	243.494	246.99	213.106	225.795	240.311
		426	1914.56	228.111	260.322	213.462	256.572	260.013	230.769	244.75	230.754	213.985	222.479	228.417	209.588	222.572	223.068	221.984	200.924	217.861	215.521	240.311	186.155	234.647	236.94	257.78	214.497	235.161	251.216	191.109	253.639	223.427	227.784	252.02	212.335	224.177	250.112
		427	1918.42	229.396	261.047	221.833	260.049	263.274	223.137	259.569	230.339	217.288	221.899	228.657	211.404	215.795	227.905	195.94	208.25	222.088	197.063	242.46	176.461	211.991	226.715	252.251	221.078	240.599	253.147	199.578	250.089	215.57	230.894	256.401	205.988	222.39	235
		428	1922.28	230.399	253.947	218.886	254.258	266.334	218.975	258.144	233.671	215.941	230.605	216.53	202.467	224.104	216.308	200.183	197.539	210.671	204.553	235.347	186.706	215.77	232.09	242.349	212.298	229.204	256.021	0	250.145	227.508	238.747	255.226	214.59	224.439	239.432
		429	1926.14	234.729	265.975	0	256.633	261.926	222.771	261.214	225.947	216.125	213.294	228.674	204.755	214.453	223.157	209.942	205.692	219.788	212.073	234.629	181.187	209.106	246.046	237.578	207.623	228.284	253.237	205.033	250.773	219.979	231.609	258.22	224.421	226.093	249.503
		430	1930	235.987	260.952	218.251	245.348	267.795	219.105	268.725	239.82	216.794	225.296	212.141	200.584	210.992	219.911	202.44	196.518	207.923	220.127	229.3	186.485	0	234.477	232.817	220.262	228.678	249.5	200.439	249.954	215.312	235.758	254.983	213.677	211.183	245.387
		431	1933.86	234.743	259.239	203.185	254.03	260.912	273.59	265.82	238.893	219.665	227.687	227.669	204.247	227.784	225.959	205.708	213.404	203.986	213.811	225.298	185.31	213.571	228.889	245.26	213.426	237.27	261.994	0	247.14	206.523	242.97	237.046	197.98	215.24	278.299
		432	1937.72	241.45	258.722	213.158	244.888	264.287	234.246	265.801	236.52	219.184	226.183	212.197	213.063	227.648	226.697	195.522	198.572	210.069	217.493	234.358	184.806	0	240.55	224.424	220.124	228.654	253.258	0	251.972	212.194	240.713	249.482	212.783	205.802	250.213
		433	1941.58	236.65	255.184	210.669	253.342	264.482	216.069	252.009	230.299	227.528	227.172	218.389	215.574	218.739	234.442	208.707	0	228.972	158.096	220.293	187.177	208.592	247.638	243.918	221.751	230.269	256.995	0	236.802	0	234.388	245.924	204.242	216.414	238.741
		434	1945.44	241.236	256.342	209.533	247.372	261.96	220.146	267.003	235.918	212.652	207.955	0	221.831	226.067	231.192	219.116	210.335	205.252	206.396	227.966	181.993	207.434	235.53	246.478	228.712	236.404	264.175	198.588	259.132	215.107	225.419	243.253	214.898	202.609	245.039
		435	1949.3	242.095	260.108	209.284	242.836	270.305	211.886	266.684	226.232	215.342	230.176	233.531	222.814	229.141	232.435	210.099	207.898	212.666	203.099	230.396	182.719	205.241	223.022	249.255	222.833	257.006	251.63	0	245.224	220.715	234.998	247.544	205.558	216.311	244.767
		436	1953.16	231.881	249.904	206.673	253.542	272.96	230.049	249.856	221.53	225.867	224.67	225.067	221.424	243.062	214.955	209.983	211.739	213.53	206.647	234.226	196.623	214.56	239.743	231.838	218.207	242.015	247.469	0	246.095	206.907	239.341	247.183	206.832	216.776	248.588
		437	1957.02	244.233	266.171	202.427	244.35	260.28	222.124	253.035	243.399	223.876	219.098	0	202.857	224.266	221.677	203.579	212.201	201.047	190.729	239.302	178.858	199.172	232.582	236.543	226.424	239.502	251.665	0	252.928	211.639	237.217	249.471	203.42	227.566	255.445
		438	1960.88	236.253	256.765	196.748	256.601	258.712	234.554	262.542	225.987	243.695	214.421	0	222.315	235.018	256.803	203.07	212.73	210.295	208.437	240.695	179.891	188.812	246.278	237.874	223.723	235.715	246.035	0	246.74	224.394	243.115	247.479	211.811	218.255	254.682
		439	1964.74	230.52	262.478	199.977	251.193	268.295	219.096	247.762	230.047	235.308	211.407	223.929	221.632	238.417	233.575	197.701	213.949	206.45	216.725	232.864	177.48	198.805	239.104	232.533	225.954	234.021	247.226	0	253.782	216.739	231.597	246.912	222.187	209.906	260.23
		440	1968.6	229.543	261.846	208.288	246.48	258.368	215.72	256.414	218.651	218.078	205.763	0	230.642	243.356	224.736	188.333	220.051	219.679	200.935	227.803	0	0	235.95	235.506	209.262	223.384	260.351	0	250.84	215.375	250.27	238.646	211.591	213.366	234.439
		441	1972.46	236.445	256.57	191.863	249.839	268.053	230.837	254.986	246.108	222.932	225.524	220.452	208.606	243.051	228.488	204.147	213.192	217.306	203.278	233.227	185.128	0	248.192	242.08	219.368	248.763	247.472	0	245.758	210.301	240.529	238.108	214.899	225.21	241.764
		442	1976.32	232.462	255.364	199.701	243.428	271.543	240.375	262.773	224.984	224.98	218.414	221.762	221.259	242.662	229.73	200.637	214.408	219.899	202.076	234.677	191.386	198.726	257.518	236.562	213.745	237.051	247.374	0	252.046	229.116	239.271	244.329	214.577	214.25	0
		443	1980.18	228.056	255.068	195.374	256.611	274.343	234.186	258.968	228.268	219.86	227.1	0	205.705	254.023	232.959	197.136	214.482	211.763	198.496	231.69	195.444	0	242.933	239.764	220.732	244.144	252.167	0	262.345	222.754	238.434	244.583	204.827	224.603	242.499
		444	1984.04	236.085	258.941	194.953	263.72	257.238	238.414	257.396	217.648	219.548	217.06	227.376	224.737	242.124	246.65	207.816	209.911	205.88	207.139	244.766	195.173	196.649	227.089	242.007	234.801	239.133	254.263	0	241.531	215.154	233.91	250.388	203.026	225.969	245.042
		445	1987.9	221.689	257.838	0	260.313	253.201	237.04	258.909	231.531	207.29	204.323	233.629	211.821	237.845	225.019	197.687	218.968	200.253	197.675	246.772	201.556	203.707	244.414	235.54	215.434	232.609	251.567	0	248.354	219.255	232.228	251.851	203.815	230.692	240.022
		446	1991.76	229.23	256.366	194.014	253.572	256.032	232.563	263.734	231.801	224.659	217.53	225.016	204.973	243.833	220.315	196.125	216.875	218.116	204.217	233.199	200.284	202.257	232.065	239.08	225.327	231.465	245.604	0	253.696	233.412	237.027	241.32	211.431	211.947	246.407
		447	1995.62	221.24	261.425	192.123	258.838	269.57	227.09	254.499	233.308	214.611	215.36	243.674	215.957	232.945	245.651	207.037	212.631	210.39	203.955	226.148	193.639	212.296	233.166	230.328	224.397	235.033	258.931	0	237.911	234.241	238.879	248.372	203.962	217.137	227.053
		448	1999.48	229.348	259.001	193.974	240.087	269.249	227.111	246.342	231.47	211.182	219.954	223.028	201.467	246.439	255.181	207.127	220.452	198.995	195.183	233.25	194.081	199.532	238.774	227.281	225.542	223.864	258.722	0	243.748	232.54	239.576	244.627	218.95	227.436	231.608
		449	2003.34	227.257	267.081	192.077	260.475	268.27	231.31	253.186	229.453	212.836	217.818	222.282	201.34	230.07	251.996	192.336	211.523	207.224	186.52	225.604	198.468	0	236.403	0	223.876	225.979	250.288	0	235.726	223.383	239.878	242.114	216.452	222.583	222.017
		450	2007.2	222.82	269.69	200.598	251.402	261.509	227.172	264.441	221.933	198.914	224.173	229.061	205.82	241.869	240.78	202.907	214.749	212.866	197.195	234.242	217.22	203.767	244.424	238.975	235.809	231.571	262.336	0	240.326	219.477	232.496	235.905	214.506	226.66	232.873
		451	2011.06	241.641	257.823	201.289	246.891	270.071	239.8	265.949	228.126	208.727	221.019	235.263	199.523	245.578	252.144	195.394	219.664	209.972	201.53	223.136	206.46	208.953	235.944	224.792	214.814	239.947	257.785	0	231.5	224.037	222.15	239.477	196.277	231.022	217.44
		452	2014.92	223.853	253.53	201.187	246.807	268.04	228.878	273.24	229.766	219.056	214.46	225.808	206.815	243.488	245.157	208.764	220.553	215.027	200.185	216.698	199.584	0	231.258	226.371	225.01	227.98	258.28	0	244.622	220.122	236.366	241.545	210.808	235.633	228.152
		453	2018.78	230.181	263.385	201.326	250.578	271.25	238.803	263.97	235.563	213.537	212.311	233.165	199.424	243.141	244.392	208.156	221.304	203.502	197.874	222.832	212.362	210.445	230.784	228.74	226.572	237.719	252.416	0	233.812	220.663	233.406	241.332	0	222.018	230.616
		454	2022.64	242.855	258.128	197.744	251.226	265.242	233.913	262.217	225.465	208.724	215.441	242.232	211.189	232.972	228.503	200.921	218.764	206.97	208.208	234.124	210.648	211.174	221.444	243.136	220.248	225.48	253.789	0	257.994	217.747	241.517	249.16	215.494	213.129	227.217
		455	2026.5	236.107	270.53	208.831	254.801	270.862	239.983	248.43	231.184	217.768	227.19	232.511	220.31	242.713	252.908	215.527	209.182	215.915	209.098	227.586	213.502	217.318	232.948	240.159	212.003	231.416	247.917	0	255.618	220.648	227.589	243.505	210.071	219.634	219.515
		456	2030.36	218.709	251.825	199.58	257.079	277.563	236.431	246.404	227.667	217.781	204.359	235.974	201.27	242.583	249.598	194.729	211.108	204.538	0	238.411	211.828	224.981	243.962	231.988	219.808	238.012	264.13	203.818	256.29	220.731	244.752	245.861	208.664	214.621	219.662
		457	2034.22	236.969	265.099	201.393	260.298	275.866	243.44	255.939	233.002	215.833	205.293	240.307	211.22	250.991	224.765	201.061	208.527	206.629	211.563	238.146	223.155	209.121	238.727	243.131	219.997	238.529	248.581	204.174	253.38	212.246	233.156	242.432	213.471	227.632	225.566
		458	2038.08	237.109	244.75	202.758	254.023	271.947	247.745	263.688	231.382	223.267	220.312	241.149	216.892	245.172	235.559	205.056	229.397	222.399	200.746	248.085	224.925	199.485	235.477	235.677	219.674	227.025	255.24	0	253.125	214.902	239.95	247.593	217.892	221.449	222.793
		459	2041.94	235.281	245.688	205.68	248.784	264.93	240.715	252.188	239.923	232.013	213.302	243.923	204.215	246.402	230.432	201.794	214.088	205.285	195.194	239.669	208.552	206.504	248.114	235.333	213.445	242.301	253.5	210.297	247.789	228.769	231.748	248.29	210.743	228.144	233.316
		460	2045.8	236.524	257.339	200.974	284.836	274.596	231.467	257.93	226.287	222.393	224.54	235.854	213.985	252.155	233.899	197.78	216.341	220.982	199.348	244.725	199.904	208.479	243.093	234.518	214.051	246.975	246.701	209.024	256.923	228.242	224.913	251.116	214.035	236.665	222.749
		461	2049.66	230.669	260.856	206.966	256.515	270.375	218.556	249.309	239.485	224.253	223.223	251.343	213.169	246.25	237.104	197.155	211.117	0	189.093	233.438	210.22	193.629	242.922	239.361	222.286	225.188	264.812	0	260.784	209.688	236.98	240.619	202.793	221.947	225.431
		462	2053.52	232.579	252.283	202.079	257.169	273.495	225.929	262.936	222.976	224.27	224.174	243.005	189.648	260.472	229.097	202.155	208.766	0	204.104	242.34	202.897	203.389	243.984	240.037	206.895	224.615	257.157	210.893	254.799	219.47	246.416	248.592	222.738	226.511	215.915
		463	2057.38	240.47	257.753	204.972	250.62	273.994	230.557	254.385	219.483	224.428	224.193	234.72	208.058	246.807	228.871	198.848	213.104	0	196.564	246.381	209.482	209.203	243.258	240.727	228.573	233.611	249.23	222.448	265.416	224.044	234.14	256.363	217.102	240.385	234.332
		464	2061.24	251.725	242.107	201.13	252.968	276.543	229.729	262.341	226.611	226.419	217.964	243.911	218.564	245.835	236.33	214.02	206.071	0	198.705	248.553	195.715	208.162	246.785	244.868	213.107	218.746	243.857	0	257.197	221.075	240.717	264.771	211.096	236.732	223.001
		465	2065.1	243.596	252.159	202.404	257.243	265.448	223.024	263.316	230.437	232.256	0	236.32	206.471	251.985	236.02	196.401	210.417	0	201.816	234.604	210.976	195.58	241.954	243.063	227.57	220.692	257.85	197.167	258.515	223.568	234.102	250.497	211.465	245.36	229.753
		466	2068.96	260.032	248.101	195.96	261.848	269.831	242.226	273.799	224.916	225.657	221.292	240.225	199.79	240.658	234.981	199.975	213.838	215.987	195.959	225.12	198.548	0	236.678	243.621	221.567	232.295	244.757	206.838	264.187	242.311	229.597	234.936	201.747	233.951	235.519
		467	2072.82	247.019	250.95	215.375	261.304	254.328	238.99	262.094	227.423	234.942	228.909	231.411	203.68	240.515	237.546	198.342	0	219.62	193.727	211.276	0	0	250.242	243.657	222.566	222.35	257.976	207.258	260.579	223.914	241.127	246.177	208.256	236.53	234.668
		468	2076.68	253.08	252.219	214.96	261.752	264.28	237.377	269.518	222.54	233.043	215.135	237.573	205.603	251.079	237.536	196.562	209.694	231.004	204.76	232.182	198.225	211.102	243.902	230.092	214.02	225.369	254.195	211.436	259.139	234.332	238.052	240.445	204.304	223.888	226.424
		469	2080.54	244.821	253.337	208.265	259.297	273.633	229.266	256.798	222.257	225.838	223.601	219.628	205.832	243.327	233.41	200.535	0	212.357	202.848	231.538	197.503	212.784	239.119	242.859	234.074	225.191	252.563	207.683	263.266	220.78	234.174	248.338	213.881	231.924	215.721

## Sheet: Background Std
				SptId_14	SptId_20	SptId_23	SptId_25	SptId_26	SptId_32	SptId_34	SptId_38	SptId_39	SptId_48	SptId_50	SptId_52	SptId_60	SptId_62	SptId_63	SptId_69	SptId_74	SptId_75	SptId_76	SptId_82	SptId_85	SptId_87	SptId_88	SptId_95	SptId_99	SptId_101	SptId_106	SptId_109	SptId_110	SptId_117	SptId_120	SptId_128	SptId_131	SptId_132
		0	270.2	0	0	0	0	0	0	0	0	0	0	0	0	0	0	0	0	0	0	0	0	0	0	0	0	0	0	0	0	0	0	0	0	0	0
		1	274.06	0	0	0	0	0	0	0	0	0	0	0	0	0	0	0	0	0	0	0	0	0	0	0	0	0	0	0	0	0	0	0	0	0	0
		2	277.92	0	0	0	0	0	0	0	0	0	0	0	0	0	0	0	0	0	0	0	0	0	0	0	0	0	0	0	0	0	0	0	0	0	0
		3	281.78	0	0	0	0	0	0	0	0	0	0	0	0	0	0	0	0	0	0	0	0	0	0	0	0	0	0	0	0	0	0	0	0	0	0
		4	285.64	0	0	0	0	0	0	0	0	0	0	0	0	0	0	0	0	0	0	0	0	0	0	0	0	0	0	0	0	0	0	0	0	0	0
		5	289.5	0	0	0	0	0	0	0	0	0	0	0	0	0	0	0	0	0	0	0	0	0	0	0	0	0	0	0	0	0	0	0	0	0	0
		6	293.36	0	0	0	0	0	0	0	0	0	0	0	0	0	0	0	0	0	0	0	0	0	0	0	0	0	0	0	0	0	0	0	0	0	0
		7	297.22	0	0	0	0	0	0	0	0	0	0	0	0	0	0	0	0	0	0	0	0	0	0	0	83.5261	0	0	0	0	0	0	0	0	0	0
		8	301.08	0	0	0	0	0	0	0	0	0	0	0	0	0	0	0	0	0	0	0	0	0	0	0	0	0	0	0	0	0	0	0	0	0	0
		9	304.94	0	0	0	0	0	0	0	0	0	0	0	0	0	0	0	0	0	0	0	0	0	0	0	0	0	0	0	0	0	0	0	0	0	0
		10	308.8	0	0	0	0	0	0	0	0	0	0	0	0	0	0	0	0	0	0	0	0	0	0	0	0	0	0	0	0	0	0	0	0	0	0
		11	312.66	0	0	0	0	0	0	0	0	0	0	0	0	0	0	0	0	0	0	0	0	0	0	0	0	0	0	0	0	0	0	0	0	0	0
		12	316.52	0	0	0	0	0	0	0	0	0	0	0	0	0	0	0	0	0	0	0	0	0	0	0	0	0	0	0	0	0	0	0	0	0	0
		13	320.38	0	0	0	0	0	0	0	0	0	0	0	0	0	0	0	0	0	0	0	0	0	0	0	0	0	0	0	0	0	0	0	0	0	0
		14	324.24	0	0	0	0	0	0	0	0	0	0	0	0	0	0	0	0	0	0	0	0	0	0	0	0	0	0	0	0	0	0	0	0	0	0
		15	328.1	0	0	0	0	0	0	0	0	0	0	0	0	0	0	0	0	0	0	0	0	0	0	0	0	0	0	0	0	0	0	0	0	0	0
		16	331.96	0	0	0	0	0	0	0	0	0	0	0	0	0	0	0	0	0	0	0	0	0	0	0	0	0	0	0	0	0	0	0	0	0	0
		17	335.82	0	0	0	0	0	0	0	0	0	0	0	0	0	0	0	0	0	0	0	0	0	0	0	0	0	0	0	0	0	0	0	0	0	0
		18	339.68	0	0	0	0	0	0	0	0	0	0	0	0	0	0	0	0	0	0	0	0	0	0	0	0	0	0	0	0	0	0	0	0	0	0
		19	343.54	0	0	0	0	0	0	77.1253	0	0	0	0	0	0	0	0	0	0	0	0	0	0	0	0	0	0	0	0	0	0	0	0	0	0	0
		20	347.4	0	0	0	0	0	0	0	0	0	0	0	0	0	0	0	0	0	0	0	0	0	0	0	0	0	0	0	75.2246	0	0	0	0	0	0
		21	351.26	0	0	0	0	0	0	0	0	0	0	0	0	0	0	0	0	0	0	0	0	0	0	0	0	0	0	0	0	0	0	0	0	0	0
		22	355.12	0	0	0	0	0	0	0	0	0	0	0	0	0	0	0	0	0	0	0	0	0	0	0	0	0	0	0	75.2268	0	0	0	0	0	0
		23	358.98	0	0	0	0	90.7016	0	0	0	0	0	0	0	0	0	0	0	0	0	0	0	0	0	0	0	0	0	0	80.2142	0	0	0	0	0	0
		24	362.84	0	0	0	0	0	0	0	0	0	0	0	0	0	0	0	0	0	0	0	0	0	0	0	0	0	0	0	77.2935	0	0	0	0	0	0
		25	366.7	0	0	0	0	0	0	0	0	0	0	0	0	0	0	0	0	0	0	0	0	0	0	0	0	0	0	0	76.0172	0	0	0	0	0	0
		26	370.56	0	0	0	0	0	0	0	0	0	0	0	0	0	0	0	0	0	0	0	0	0	0	0	0	0	0	0	78.7761	0	0	0	0	0	0
		27	374.42	0	0	0	0	0	0	0	0	0	0	0	0	0	0	0	0	0	0	0	0	0	77.1233	0	73.3912	0	0	0	80.2003	0	0	0	0	0	0
		28	378.28	0	0	0	0	0	0	0	0	0	0	0	0	0	0	0	0	0	0	0	0	0	0	0	0	0	0	0	77.208	0	0	0	0	0	0
		29	382.14	0	0	0	0	0	0	0	0	0	0	0	0	0	0	0	0	0	0	0	0	0	0	0	0	0	0	0	78.8688	0	0	0	0	0	0
		30	386	0	0	0	0	0	0	0	0	0	0	0	0	0	0	0	0	0	0	0	0	0	0	0	0	0	0	0	78.6518	0	0	0	0	0	0
		31	389.86	0	0	0	0	0	0	0	0	0	0	0	0	0	0	0	0	0	0	0	0	0	0	0	0	0	0	0	79.3137	0	0	0	0	0	0
		32	393.72	0	0	0	0	0	0	0	0	0	0	0	0	0	0	0	0	0	0	0	0	0	0	0	0	0	0	0	78.3173	0	0	0	0	0	75.387
		33	397.58	0	0	0	0	0	0	0	0	0	0	0	0	0	0	0	0	0	0	0	0	0	0	0	0	0	0	0	79.3936	0	0	0	0	0	0
		34	401.44	0	0	0	0	0	0	0	0	0	0	0	0	0	0	0	0	0	0	0	0	0	0	0	0	0	0	0	76.4642	0	0	0	0	0	0
		35	405.3	0	0	0	0	0	0	0	0	0	0	0	0	0	0	0	0	0	0	0	0	0	0	0	0	0	0	0	77.5466	0	0	0	0	0	0
		36	409.16	0	0	0	0	0	0	0	0	0	0	0	0	0	0	0	0	0	0	0	0	0	0	0	0	0	0	0	76.5789	0	0	0	0	0	0
		37	413.02	0	0	0	0	0	0	0	0	0	0	0	0	0	0	0	0	0	0	0	0	0	0	0	0	0	0	0	78.2164	0	0	0	0	0	0
		38	416.88	0	0	0	0	0	0	0	95.2375	0	0	0	0	0	0	0	0	0	0	0	0	0	0	0	0	0	0	0	72.6985	0	0	0	0	0	0
		39	420.74	0	0	0	0	0	0	0	0	0	0	0	0	0	0	0	0	0	0	0	0	0	0	0	0	0	71.7372	0	78.3845	0	0	0	0	0	0
		40	424.6	0	0	0	0	0	0	0	0	0	0	0	0	0	0	0	0	0	0	0	0	0	0	0	0	0	0	0	79.7098	0	0	0	0	0	0
		41	428.46	0	0	0	0	0	0	0	0	0	0	0	0	0	0	0	0	0	0	0	0	0	0	0	0	0	0	0	75.8783	0	0	0	0	0	0
		42	432.32	0	0	0	0	0	0	0	0	0	0	0	0	0	0	0	0	0	0	0	0	0	0	0	0	0	0	0	75.6605	0	0	0	0	0	0
		43	436.18	0	0	0	0	0	0	0	0	0	0	0	0	0	0	0	0	0	0	0	0	0	0	0	0	0	0	0	75.2399	0	0	0	0	0	0
		44	440.04	0	0	0	0	0	0	0	0	0	0	0	0	0	0	0	0	0	0	0	0	0	0	0	0	0	0	0	79.752	0	0	0	0	0	0
		45	443.9	0	0	0	0	0	0	0	0	0	0	0	0	0	0	0	0	0	0	0	0	0	0	0	0	0	0	0	74.2653	0	0	0	0	0	0
		46	447.76	0	0	0	0	0	0	0	0	0	0	0	0	0	0	0	0	0	0	0	0	0	0	0	0	0	0	0	75.6839	0	0	0	0	0	0
		47	451.62	0	0	0	0	0	0	0	0	0	0	0	0	0	0	0	0	0	0	0	0	0	0	0	0	0	0	0	76.5438	0	0	0	0	0	0
		48	455.48	0	0	0	0	0	0	0	0	0	0	0	0	0	0	0	0	0	0	0	0	0	0	0	0	0	0	0	75.9401	0	0	0	0	0	0
		49	459.34	0	0	0	0	0	0	0	0	0	0	0	0	0	0	0	0	0	0	0	0	0	0	0	0	0	0	0	75.1249	0	0	0	0	0	0
		50	463.2	0	0	0	0	0	0	0	0	0	0	0	0	0	0	0	0	0	0	0	0	0	0	0	0	0	0	0	75.2851	0	0	0	0	0	0
		51	467.06	0	0	0	0	0	0	94.6052	0	0	0	0	0	0	0	0	0	0	0	0	0	0	0	0	0	0	0	0	72.4022	0	0	0	0	0	0
		52	470.92	0	0	0	0	0	0	0	0	0	0	0	0	0	0	0	0	0	0	0	0	0	0	0	0	0	0	0	76.4671	0	0	0	0	0	0
		53	474.78	0	0	0	0	0	0	0	0	0	0	0	0	0	0	0	0	0	0	0	0	0	0	0	0	0	0	0	73.8124	0	0	78.6561	0	0	0
		54	478.64	0	0	0	0	0	0	0	0	0	0	0	0	0	0	0	0	0	0	0	0	0	0	75	0	0	0	0	79.6438	0	0	0	0	0	0
		55	482.5	0	0	0	0	0	0	0	0	0	0	0	0	0	0	0	0	0	0	0	0	0	0	0	0	0	0	0	77.7022	0	0	0	0	0	0
		56	486.36	0	0	0	0	0	0	0	0	0	0	0	0	0	0	0	0	0	0	0	0	0	0	0	0	0	0	0	74.518	0	0	0	0	0	0
		57	490.22	0	0	0	0	0	0	0	0	0	0	0	0	0	0	0	0	0	0	0	0	0	0	0	0	0	0	0	74.4231	0	0	0	0	0	0
		58	494.08	0	0	0	0	0	0	0	0	0	0	0	0	0	0	0	0	0	76.7954	0	0	0	0	0	0	0	0	0	75.2346	0	0	0	0	0	0
		59	497.94	0	0	0	0	0	0	0	0	0	0	0	0	0	0	0	0	0	0	0	0	0	0	0	0	0	0	0	80.7626	0	0	0	0	0	0
		60	501.8	0	0	0	0	0	0	0	0	0	0	0	0	0	0	0	0	0	0	0	0	0	0	0	0	0	0	0	79.8831	0	0	0	0	0	0
		61	505.66	0	0	0	0	0	0	0	0	0	0	0	0	0	0	0	0	0	0	0	0	0	0	0	0	0	0	0	79.9763	0	0	0	0	0	0
		62	509.52	0	0	0	0	0	0	0	0	0	0	0	0	0	0	0	0	0	0	0	0	0	0	0	0	0	0	0	80.283	0	0	0	0	0	0
		63	513.38	0	0	0	0	0	0	0	0	0	0	0	0	0	0	0	0	0	0	0	0	0	0	0	0	0	0	0	81.1271	0	0	0	0	0	0
		64	517.24	0	0	0	0	0	0	0	0	0	0	0	0	0	0	0	0	0	0	0	0	0	0	0	0	0	0	0	76.0251	0	0	0	0	0	0
		65	521.1	0	0	0	0	0	0	0	0	0	0	0	0	76.4386	0	0	0	0	0	0	0	0	0	0	0	0	0	0	78.084	0	0	0	0	0	0
		66	524.96	0	0	0	0	0	0	0	0	0	0	0	0	0	0	0	0	0	0	0	0	0	0	0	0	0	0	0	80.0271	0	0	0	0	0	92.4259
		67	528.82	0	0	0	0	0	0	0	0	0	0	0	0	0	0	0	0	0	0	0	0	0	0	0	0	0	0	0	77.417	0	0	0	0	0	0
		68	532.68	0	0	0	0	0	0	0	0	0	0	0	0	0	0	0	0	0	0	0	0	0	0	0	0	0	0	0	76.9945	0	0	0	0	0	0
		69	536.54	0	0	0	0	0	0	0	0	0	0	0	0	0	0	0	0	0	0	0	0	0	0	0	0	0	0	0	78.7669	0	0	0	0	0	0
		70	540.4	0	0	0	0	0	0	0	0	0	0	0	0	86.743	82.8946	0	0	0	0	0	0	0	0	0	0	0	0	0	70.1178	0	0	0	0	0	0
		71	544.26	0	0	0	0	0	0	0	0	0	0	0	0	0	73.2091	0	0	0	0	0	0	0	0	0	0	0	0	0	78.3813	0	0	0	0	0	0
		72	548.12	0	0	0	0	0	0	0	0	0	0	0	0	79.4724	0	0	0	0	0	0	0	0	0	0	0	0	0	0	79.406	0	0	0	0	0	0
		73	551.98	0	0	0	0	78.3195	0	0	0	0	0	0	0	74.96	87.3428	0	0	0	0	0	0	0	0	0	0	0	0	0	81.1475	0	0	0	0	0	0
		74	555.84	0	0	0	0	0	0	0	0	0	0	0	0	79.1575	78.7991	0	0	0	0	0	0	0	0	0	0	0	0	0	82.5185	0	0	0	0	0	0
		75	559.7	0	0	0	0	0	0	0	0	0	0	0	0	78.3473	75.2431	0	0	0	0	0	0	0	0	0	0	0	0	0	73.5502	0	0	0	0	0	0
		76	563.56	0	0	0	0	0	0	0	0	0	0	0	0	77.6398	75.5456	0	0	0	0	0	0	0	0	0	0	0	0	0	75.546	0	0	0	0	0	0
		77	567.42	0	0	0	0	0	0	0	0	0	0	0	0	0	80.0112	0	0	0	0	0	0	0	0	0	0	0	0	0	77.4237	0	0	0	0	0	0
		78	571.28	0	0	0	0	0	0	0	0	0	0	0	0	78.022	77.8059	0	0	0	0	0	0	0	0	77.644	0	0	0	0	76.2052	0	0	0	0	0	0
		79	575.14	0	0	0	0	0	0	0	0	0	0	0	0	76.1931	75.1913	0	0	0	0	0	0	0	0	0	0	0	0	0	77.0267	0	0	0	0	0	0
		80	579	0	0	0	0	0	0	0	0	0	0	0	0	77.0732	80.3806	0	0	0	0	0	0	0	0	0	0	0	0	0	77.8862	0	0	0	0	0	0
		81	582.86	0	0	0	0	0	0	0	0	0	0	0	0	76.6799	75.0523	0	0	0	0	0	0	0	0	0	0	0	0	0	78.0995	0	0	0	0	0	0
		82	586.72	0	0	0	0	0	0	0	0	0	0	0	0	79.4036	76.4775	0	0	0	0	0	0	0	0	77.3682	0	0	0	0	79.9653	0	0	0	0	0	0
		83	590.58	0	0	0	0	0	0	0	0	0	0	0	0	81.3254	74.4284	0	0	0	0	0	0	0	0	0	0	0	0	0	76.2689	0	0	0	0	0	0
		84	594.44	0	0	0	0	0	0	0	0	0	0	0	0	77.518	73.6481	0	0	0	0	0	0	0	0	0	0	0	0	0	0	0	0	0	0	0	0
		85	598.3	0	0	0	0	0	0	0	0	0	0	0	0	78.342	77.165	0	0	0	0	0	0	0	0	0	0	0	0	0	0	0	0	0	0	0	0
		86	602.16	0	0	0	0	0	0	0	0	0	0	0	0	78.088	76.3994	0	0	0	0	0	0	0	0	0	0	0	0	0	72.8103	0	0	0	0	0	0
		87	606.02	0	0	0	0	0	0	0	0	0	0	0	0	81.1251	74.1067	0	0	0	0	0	0	0	0	0	0	0	0	0	75.5632	0	0	0	0	0	0
		88	609.88	0	0	0	0	0	0	0	0	0	0	0	0	74.0691	73.0824	0	0	0	0	0	0	0	0	0	0	0	0	0	75.1304	0	0	0	0	0	0
		89	613.74	0	0	0	0	0	0	0	0	0	0	0	0	79.2852	76.1716	0	0	0	0	0	0	0	0	0	0	0	0	0	0	0	0	0	0	0	0
		90	617.6	0	0	0	0	0	0	0	0	0	0	0	0	74.8388	77.4835	0	0	0	0	0	0	0	0	0	0	0	0	0	0	0	0	0	0	0	0
		91	621.46	0	0	0	0	0	0	0	0	0	0	0	0	80.1374	74.1978	0	0	0	0	0	0	0	0	0	0	0	0	0	78.0036	0	0	0	0	0	0
		92	625.32	0	0	0	0	0	0	0	0	0	0	0	0	73.858	77.7134	0	0	0	0	0	0	0	0	0	0	0	0	0	0	0	0	0	0	0	0
		93	629.18	0	0	0	0	0	0	0	0	0	0	0	0	78.962	80.7345	0	0	0	0	0	0	0	0	0	0	0	0	0	0	0	0	0	0	0	0
		94	633.04	0	0	0	0	0	0	0	0	0	0	0	0	74.1172	75.7127	0	0	0	0	0	0	0	0	0	0	0	0	0	75.9225	0	0	0	0	0	0
		95	636.9	0	0	0	0	0	0	0	0	0	0	0	0	79.5202	75.8175	0	0	0	0	0	0	0	0	0	0	0	0	0	77.3097	0	0	0	0	0	0
		96	640.76	0	0	0	0	0	0	0	0	0	0	0	0	77.6229	78.1091	80.0656	0	0	0	0	0	0	0	0	0	0	0	0	76.3203	0	0	0	0	0	0
		97	644.62	0	0	0	0	0	0	0	0	0	0	0	0	77.0029	73.4337	0	0	0	0	0	0	0	0	0	0	0	0	0	82.3546	0	0	0	0	0	0
		98	648.48	0	0	0	0	0	0	0	0	0	0	0	0	74.48	76.2443	0	0	0	0	0	0	0	0	0	0	0	0	0	78.9256	0	0	0	0	0	0
		99	652.34	0	0	0	0	0	0	0	0	0	0	0	0	75.0116	72.3966	0	0	0	0	0	0	0	0	0	0	72.9283	0	0	0	0	0	0	0	0	0
		100	656.2	0	0	0	0	0	0	0	0	0	0	0	0	76.5519	79.7588	0	0	0	0	0	0	0	0	0	0	0	0	0	80.3099	0	0	0	0	0	0
		101	660.06	0	0	0	0	0	0	0	0	0	0	0	0	72.3385	73.7003	0	0	0	0	0	0	0	77.7027	0	0	0	0	0	76.685	0	0	0	0	0	0
		102	663.92	0	0	0	0	0	0	0	0	0	0	0	0	82.6753	76.2394	0	0	0	0	0	0	0	0	0	0	0	76.2578	0	83.8646	0	0	0	0	0	0
		103	667.78	0	0	0	0	0	0	0	0	75.8407	0	0	0	77.5116	77.4265	0	0	0	0	0	0	0	73.4062	0	0	0	78.3602	0	75.3902	0	0	0	0	0	0
		104	671.64	0	0	0	0	0	0	0	0	0	0	0	0	76.1616	75.3557	0	0	0	0	0	0	0	70.3709	0	0	0	74.1956	0	83.8249	0	0	0	0	0	0
		105	675.5	0	0	0	0	0	0	0	0	0	0	0	0	78.8721	76.0278	0	0	0	0	0	0	0	83.2969	0	0	0	73.9934	0	80.9507	0	0	0	0	0	0
		106	679.36	0	0	0	0	0	0	0	0	0	0	0	0	79.2113	80.179	0	0	0	0	0	0	0	80.8023	0	0	0	74.2221	0	78.2962	0	0	0	0	0	0
		107	683.22	0	0	0	0	0	0	0	0	0	0	0	0	75.4562	75.1471	0	0	0	0	0	0	0	80.3999	0	0	0	79.8613	0	80.4535	0	0	0	0	0	0
		108	687.08	0	0	0	0	0	0	0	0	0	0	0	0	73.2552	75.9897	0	0	0	0	0	0	0	74.5927	0	0	0	78.6204	0	77.9314	0	0	0	0	0	0
		109	690.94	0	0	0	0	0	0	0	0	0	0	0	0	77.9372	77.0807	0	0	0	0	0	0	0	80.5815	0	0	0	76.1961	0	76.5032	0	0	0	0	0	0
		110	694.8	0	0	0	0	0	0	0	0	0	0	0	0	78.0541	79.3574	0	0	0	0	0	0	0	0	0	0	0	76.6024	0	81.1909	0	0	0	0	0	0
		111	698.66	0	0	0	0	0	0	0	0	0	76.7986	0	0	78.0971	77.4145	0	0	0	0	0	0	0	78.3362	0	0	0	79.0343	0	80.6876	0	0	0	0	0	0
		112	702.52	0	0	0	0	0	0	0	0	0	0	0	0	81.4935	79.134	0	0	0	83.9016	0	0	0	73.876	0	0	0	74.4044	0	82.7136	0	0	0	0	0	0
		113	706.38	0	0	0	0	0	0	0	0	0	0	0	0	79.2004	79.5147	0	0	0	0	0	0	0	73.5451	0	0	0	79.7512	0	81.6407	0	0	0	0	0	0
		114	710.24	0	0	0	0	0	0	0	0	0	0	0	0	79.2138	80.39	0	0	78.6161	0	0	0	0	75.6009	0	0	0	77.0795	0	81.8762	0	0	0	0	0	0
		115	714.1	0	0	0	0	0	0	0	0	0	0	0	0	79.6232	77.5014	0	0	0	0	0	0	0	76.1277	0	0	0	75.2283	0	78.2814	0	79.3825	0	0	0	0
		116	717.96	0	0	0	0	0	0	0	0	0	0	0	0	78.8978	79.0674	0	0	0	0	0	0	0	72.5301	0	0	0	78.349	0	81.6835	0	0	0	0	0	0
		117	721.82	0	0	0	0	0	0	0	0	0	0	0	0	77.7345	79.4174	0	0	0	0	0	0	0	74.4794	0	0	0	75.1717	0	81.4093	0	0	0	0	0	0
		118	725.68	0	0	0	0	0	0	0	0	0	0	74.4594	0	77.4491	76.0177	0	0	0	0	0	0	0	78.9817	0	0	0	79.6838	0	78.9443	0	0	0	0	0	0
		119	729.54	0	0	76.4747	0	0	0	0	0	0	0	76.0014	0	78.2004	73.2692	0	0	0	0	0	0	0	81.2586	0	0	0	76.5747	0	75.6377	0	0	0	0	0	0
		120	733.4	0	0	0	0	0	0	0	0	0	0	0	0	78.0405	78.7796	0	0	0	0	0	0	0	74.3268	0	0	0	77.7058	0	79.462	0	0	0	0	0	0
		121	737.26	0	0	0	0	0	0	0	0	0	0	0	0	83.8984	80.7265	0	0	0	0	0	0	0	81.7247	0	0	0	77.4667	0	80.6861	0	0	0	0	0	0
		122	741.12	0	0	0	0	0	0	0	0	0	0	75.0154	0	75.4264	79.7206	0	0	0	0	0	0	0	74.1649	0	0	0	76.0416	0	79.5873	0	0	0	0	0	0
		123	744.98	0	0	0	0	0	0	0	0	0	0	77.1078	0	82.906	73.1459	0	0	0	0	0	0	0	75.2994	0	0	0	72.7194	0	79.242	0	0	0	0	0	0
		124	748.84	0	0	0	0	0	0	0	0	0	0	70.1869	0	84.359	77.6109	0	0	0	0	0	0	0	80.2969	0	0	0	74.6947	0	86.638	0	0	0	0	0	0
		125	752.7	0	0	0	0	0	0	0	82.8818	0	0	73.7106	0	77.4393	74.0358	0	0	0	0	0	78.4608	0	76.8624	0	0	0	70.1983	0	80.1035	0	0	0	0	0	0
		126	756.56	0	0	0	0	0	0	0	0	0	0	74.6162	0	79.6386	72.9443	0	0	0	0	0	0	0	77.422	0	0	0	75.5757	0	79.4832	0	0	0	0	0	0
		127	760.42	0	0	0	0	0	0	0	0	0	0	74.3044	0	79.1215	78.3752	0	0	0	0	0	0	0	73.5027	0	0	0	78.5216	0	77.9885	0	0	0	0	0	0
		128	764.28	0	0	0	0	0	0	90.9783	0	0	0	77.4248	0	79.7944	76.4126	0	0	0	0	0	0	0	75.8886	0	0	0	80.0722	0	75.3296	0	0	0	0	0	0
		129	768.14	0	0	0	0	0	0	0	0	0	0	73.709	0	80.8933	0	0	0	0	0	0	0	0	78.0045	0	0	0	75.3451	0	75.6184	0	0	0	0	0	0
		130	772	0	0	0	0	0	0	0	0	0	0	74.0226	0	74.9047	78.642	0	0	0	0	0	0	0	75.7762	0	0	0	73.8744	0	80.2219	0	0	0	0	0	0
		131	775.86	0	0	0	0	0	0	0	0	0	0	73.1113	0	75.9306	0	0	0	0	0	0	0	0	77.414	0	0	0	77.0942	0	74.1453	0	0	0	0	0	0
		132	779.72	0	0	0	0	0	77.2517	0	0	0	0	80.8742	0	78.782	0	0	0	0	0	0	0	0	78.513	0	0	0	74.347	0	82.1588	0	0	0	0	0	0
		133	783.58	0	0	0	0	0	0	0	0	0	0	77.5785	0	78.3932	80.4413	0	0	0	0	0	0	0	76.2883	0	0	0	75.1087	0	75.0662	0	0	0	0	0	0
		134	787.44	0	0	0	0	0	0	0	0	0	0	80.6247	0	77.0391	0	0	0	0	0	0	0	0	74.3565	0	0	0	80.1444	0	81.3591	0	0	0	72.8861	0	0
		135	791.3	0	0	0	0	0	0	0	0	0	0	72.2468	0	78.6615	73.7214	0	0	0	0	0	0	0	69.8233	0	0	0	71.213	0	76.0486	0	0	0	72.7481	0	0
		136	795.16	0	0	0	0	0	0	0	0	0	0	78.0603	0	82.0025	0	0	0	0	0	0	0	0	73.9923	0	0	0	75.7826	0	80.3653	0	0	0	74.0073	0	0
		137	799.02	0	0	0	0	0	0	0	0	0	0	78.7888	0	80.8008	0	0	0	0	0	0	0	0	78.3513	0	0	0	74.1339	0	76.241	0	0	0	77.047	0	0
		138	802.88	0	0	0	0	0	0	0	0	0	0	78.3352	0	79.7755	0	0	0	0	0	0	0	0	74.4816	0	0	0	69.6108	0	78.5561	0	0	0	0	0	0
		139	806.74	0	0	0	0	0	0	0	0	0	0	78.3418	0	75.8607	0	0	0	0	0	0	0	0	82.3996	0	0	0	71.1542	0	78.7852	0	0	0	0	0	0
		140	810.6	0	0	0	0	0	81.7972	0	0	0	0	75.2415	0	77.3918	0	0	0	0	0	0	0	0	75.8089	0	0	0	70.2219	0	78.5916	77.043	0	0	69.4441	0	0
		141	814.46	0	0	0	0	0	79.504	0	0	0	0	79.6138	0	77.9233	0	0	0	0	0	0	0	0	78.312	0	0	0	73.6844	0	73.9682	0	0	0	0	0	0
		142	818.32	0	0	0	0	0	71.7625	0	0	0	0	75.5592	0	83.885	0	71.5176	0	0	0	0	0	0	77.0081	0	0	0	79.8258	0	70.6063	0	0	0	77.0433	0	0
		143	822.18	0	0	0	0	0	76.6393	0	0	0	0	76.6836	0	80.8134	0	0	0	0	0	0	0	0	71.2673	0	0	0	77.8316	0	73.1906	0	0	0	74.3654	0	0
		144	826.04	0	0	0	0	0	72.1521	0	0	0	0	72.3985	0	79.5324	0	0	0	0	0	0	0	0	77.1367	0	0	0	73.547	0	72.8965	0	0	0	77.0208	0	0
		145	829.9	0	0	0	0	0	73.4594	0	0	0	0	74.5752	0	79.7079	0	0	0	0	0	0	0	0	74.5547	0	0	0	77.0399	0	73.454	0	0	0	75.0793	0	0
		146	833.76	0	0	0	0	0	77.1619	0	0	0	0	74.1784	0	75.6558	0	72.2042	0	0	0	0	0	0	73.1194	0	0	0	76.6084	0	70.878	0	0	0	72.9869	0	0
		147	837.62	0	0	0	0	0	80.9131	0	0	0	0	75.2987	0	85.159	0	78.8876	0	0	0	0	0	0	72.3079	0	0	0	78.6646	0	79.3199	0	0	0	0	0	0
		148	841.48	0	0	0	0	0	78.8277	0	0	0	0	75.7574	0	80.5787	0	74.9927	0	0	0	0	0	0	79.8574	0	0	0	71.9925	0	77.7805	0	0	0	0	0	0
		149	845.34	0	0	0	0	0	71.9191	0	0	0	0	74.9248	0	76.8617	0	0	0	0	0	0	0	0	80.1306	0	0	0	77.0564	0	73.735	0	0	0	74.71	0	0
		150	849.2	0	0	0	0	0	76.165	0	0	0	0	79.6763	0	78.5479	0	73.2654	0	0	0	0	0	0	77.3747	0	0	0	74.0693	0	73.0475	0	0	0	76.2791	0	0
		151	853.06	0	0	0	0	0	72.5857	0	0	0	0	79.1472	0	76.2552	0	76.1729	0	0	0	0	0	0	70.8857	0	0	0	74.5593	0	74.4875	0	0	0	73.0055	0	0
		152	856.92	0	0	0	0	0	73.5015	0	0	0	0	76.1741	0	81.1014	0	73.8138	0	0	0	0	0	0	72.9081	0	0	0	73.614	0	75.3285	0	0	0	0	0	0
		153	860.78	0	0	0	0	0	76.0103	73.747	0	0	0	77.5144	0	80.4816	0	75.833	0	0	0	0	0	0	74.4172	0	0	0	72.4629	0	77.8546	0	0	0	72.8134	0	0
		154	864.64	0	0	0	0	0	72.5013	74.8257	0	0	0	74.4911	0	78.8385	0	76.1596	0	0	0	0	0	0	71.5016	0	0	0	72.9995	0	0	0	0	0	75.6763	0	0
		155	868.5	0	0	0	0	0	78.2084	76.564	0	0	0	79.8814	0	76.4877	0	72.8021	0	0	0	0	0	0	72.9541	0	0	0	75.3388	0	77.8022	0	0	0	73.1887	0	0
		156	872.36	0	0	0	0	0	74.9528	70.2908	0	0	0	78.0464	0	74.1752	0	74.0532	0	0	0	0	0	0	79.537	0	0	0	72.9904	0	0	0	0	0	71.7198	0	0
		157	876.22	0	0	0	0	0	78.4953	79.4134	0	0	0	79.9833	0	75.8033	0	74.3551	0	0	0	0	0	0	71.5693	0	0	0	72.4077	0	0	0	0	0	76.5211	0	0
		158	880.08	0	0	0	0	0	73.2361	70.4334	0	0	0	75.0794	0	78.5361	0	77.4677	0	0	0	0	0	0	76.1895	0	0	0	73.5313	0	0	0	0	0	73.303	0	0
		159	883.94	0	0	0	0	0	75.5533	75.571	0	0	0	75.9917	0	79.849	0	68.4158	0	0	0	0	0	0	78.6457	0	0	0	73.7741	0	75.848	0	0	0	68.9902	0	0
		160	887.8	0	0	0	0	0	80.6134	0	0	0	0	76.4932	0	79.9238	0	75.6525	0	0	0	0	0	0	75.3926	0	0	0	73.9797	0	0	0	0	0	71.5687	0	0
		161	891.66	0	0	82.2103	0	0	73.8784	77.9943	0	0	0	75.1545	0	73.9856	0	76.1598	0	0	0	0	0	0	72.1894	0	0	0	74.8909	0	0	0	0	0	73.4257	78.7196	0
		162	895.52	0	0	0	0	0	73.278	89.5952	0	0	0	80.9999	0	75.8379	0	74.9506	0	0	0	72.2074	0	0	72.5301	0	0	0	76.7104	0	76.0316	0	0	0	71.3613	0	0
		163	899.38	0	0	0	0	0	78.86	74.7648	0	0	0	78.5331	0	75.7659	0	74.1971	0	0	0	75.4918	0	0	72.5778	0	0	0	77.9864	0	75.3289	0	0	0	80.3727	0	0
		164	903.24	0	0	0	0	0	75.0176	75.9685	0	0	0	79.7501	0	74.0881	0	71.5958	0	0	0	77.7349	0	0	75.246	0	0	0	75.2432	0	75.3332	0	0	0	76.6891	0	0
		165	907.1	0	0	0	0	0	76.7009	77.0663	0	0	0	78.3575	0	77.41	0	74.4823	0	0	0	77.4501	0	0	73.577	0	0	0	76.7702	0	77.8817	0	0	0	73.797	0	0
		166	910.96	0	0	0	0	0	76.7935	81.041	0	0	0	76.3588	0	81.3908	0	69.7374	0	0	0	74.7294	0	0	74.8271	0	0	0	75.6745	0	79.1091	0	0	0	75.3754	0	0
		167	914.82	0	0	0	0	0	83.6248	73.5607	0	0	0	73.3022	0	77.6401	0	73.254	0	0	0	78.7977	0	0	76.7599	0	0	0	75.3474	0	77.0578	0	0	0	79.2612	0	0
		168	918.68	0	0	0	0	0	75.4611	74.6536	0	0	73.3939	79.1455	0	75.1908	0	73.9379	0	0	0	77.2982	0	0	80.1661	0	0	0	81.6747	0	78.9663	0	0	0	71.2816	0	0
		169	922.54	0	0	0	0	0	77.6094	79.0833	0	0	0	73.7867	0	78.8494	0	75.8262	0	0	0	75.3221	0	0	73.7398	0	0	0	74.1146	0	72.3391	0	0	0	78.287	0	0
		170	926.4	0	0	0	0	0	74.5724	78.1708	0	0	75.8714	81.2665	0	80.2705	0	77.6734	0	0	0	75.3773	0	0	76.5867	0	0	0	72.4889	0	77.6812	0	0	0	76.3242	0	0
		171	930.26	0	0	0	0	0	78.1984	78.6265	0	0	70.883	77.5962	0	78.1259	0	77.4589	0	0	0	77.7411	0	0	81.8551	0	0	0	0	0	80.377	0	0	0	77.617	0	0
		172	934.12	0	0	0	0	0	78.8728	77.3387	0	0	0	75.8129	0	75.9228	0	70.4774	0	0	0	75.8065	0	0	73.2614	0	0	0	77.9027	0	80.8752	0	0	0	74.9237	0	0
		173	937.98	0	0	0	0	0	79.6103	75.4534	0	0	76.1582	78.3072	0	80.766	0	77.3785	0	0	0	76.498	0	0	76.3676	0	0	0	74.8248	0	76.9883	0	0	0	75.6515	0	0
		174	941.84	0	0	0	0	0	74.1562	77.6544	0	0	77.1543	78.468	0	78.495	0	76.3832	0	0	0	73.8173	0	0	76.0791	0	0	0	78.4398	0	71.9164	77.0148	0	0	77.8708	0	0
		175	945.7	0	0	0	0	0	77.0136	75.6959	0	0	73.7581	81.252	0	77.6611	0	76.9737	0	0	0	78.2679	0	0	76.4372	0	0	0	73.5805	0	73.7335	77.2284	0	0	71.6834	0	0
		176	949.56	0	0	0	0	0	75.457	74.6197	0	0	76.6193	82.164	0	71.9809	0	73.309	0	0	0	76.5027	0	0	75.7856	0	0	0	78.2062	0	77.9298	79.3997	0	0	74.1791	0	0
		177	953.42	0	0	0	0	0	73.7595	76.034	0	0	73.1001	78.0161	0	79.9994	0	74.2855	0	0	0	76.5713	0	0	73.8933	0	0	73.404	77.0315	0	74.0517	72.9073	0	0	72.4978	0	0
		178	957.28	0	0	0	0	0	79.6214	77.6244	0	0	76.4926	73.6032	0	79.487	0	78.3032	0	0	0	74.1039	0	0	80.3064	0	0	0	76.7168	0	76.7766	72.3306	0	0	75.0995	0	0
		179	961.14	0	0	0	0	0	69.7528	74.2848	0	0	74.455	77.0611	0	81.5836	0	73.8456	0	0	0	79.0788	0	0	75.3964	0	0	0	72.6367	0	78.1264	72.8453	0	0	76.2216	0	0
		180	965	0	0	0	0	0	78.4609	76.0416	0	0	73.8608	84.0128	0	80.5626	0	74.9479	0	0	0	75.4063	0	0	79.7191	0	0	0	75.464	0	72.9612	76.1503	0	0	72.8446	0	0
		181	968.86	0	0	0	0	0	78.0216	73.6972	0	0	78.8258	74.4972	0	78.2942	0	71.2413	0	0	0	80.807	0	0	74.3091	0	0	78.0417	78.0526	0	77.3848	76.6407	0	0	71.1255	0	0
		182	972.72	0	0	0	0	0	80.0303	78.6521	0	0	73.6565	75.2531	0	82.2828	0	74.8379	0	0	0	78.9688	0	0	76.5876	0	0	0	83.7222	0	75.8479	72.5332	0	0	75.5882	0	0
		183	976.58	0	0	0	0	0	77.9377	75.92	0	0	71.9446	77.608	0	78.9888	0	73.5271	0	0	0	83.999	0	0	81.2468	0	0	0	75.9561	0	77.3815	76.4613	0	0	67.9622	0	0
		184	980.44	0	0	0	0	0	74.3144	78.539	0	0	74.6747	81.0549	0	84.2564	0	71.9283	0	0	0	74.8899	0	0	77.9387	0	0	71.619	0	0	78.9134	73.7087	0	0	69.7607	0	0
		185	984.3	0	0	0	0	0	74.1459	78.3521	0	0	78.1327	73.163	0	80.5055	0	76.6654	0	0	0	74.5937	0	0	74.2426	0	0	75.7998	0	0	74.0111	74.3021	0	0	73.824	0	0
		186	988.16	0	0	0	0	0	78.1409	75.1184	0	0	73.619	71.8629	0	83.2921	0	70.0975	0	0	0	77.5113	0	0	81.2944	0	0	78.2525	73.8839	0	74.6789	76.1744	0	0	75.36	0	0
		187	992.02	0	0	0	0	0	76.1482	77.9093	0	0	74.2712	77	0	80.0785	0	73.662	0	0	0	74.5291	0	0	76.6014	0	0	78.2005	79.0433	0	75.5236	74.7493	0	0	76.9992	0	0
		188	995.88	0	0	0	0	0	74.7046	84.6752	0	0	71.0981	81.7651	0	78.3198	0	73.3613	0	0	0	74.1927	0	0	82.874	0	0	75.7079	0	0	75.6223	72.9743	0	0	72.8205	68.9481	0
		189	999.74	0	0	0	0	0	76.1668	74.7291	0	0	71.9539	76.152	0	77.76	0	76.8615	0	0	0	80.5512	0	0	75.1928	0	0	75.9964	0	0	77.5296	78.3097	0	0	73.8578	0	0
		190	1003.6	0	0	0	0	0	74.8835	74.1006	0	0	73.8015	80.2749	0	73.9822	0	70.8694	0	0	0	69.9551	0	0	79.6797	0	0	74.2131	0	0	80.8273	72.9654	0	0	77.3993	75.4085	0
		191	1007.46	0	0	0	0	0	75.015	75.0959	0	0	74.9394	75.8422	0	75.763	0	73.5297	0	0	0	73.7899	0	0	75.8422	0	0	73.6331	0	0	88.6193	78.0977	0	0	75.02	75.1666	0
		192	1011.32	0	0	0	0	0	72.4678	80.3667	0	0	72.848	80.8035	0	76.4762	72.6882	72.7937	0	0	0	76.2695	0	0	73.5425	0	0	77.3758	0	0	76.9406	77.1868	0	0	78.4542	73.9825	0
		193	1015.18	0	0	0	0	0	69.8744	77.8376	0	0	76.7892	79.6075	0	71.7095	0	71.2143	0	0	0	77.565	0	0	74.2215	0	0	72.3181	0	0	73.1113	83.6066	0	0	74.2738	0	0
		194	1019.04	0	0	0	73.047	0	76.4886	79.1381	0	0	76.9645	75.8699	0	74.4358	0	69.1072	0	0	0	76.2725	0	0	73.1247	0	0	73.9417	0	0	74.7659	78.0732	0	0	73.592	74.8397	0
		195	1022.9	0	0	0	0	0	77.8459	76.4121	0	0	77.3349	71.5714	0	80.5135	0	73.489	0	0	0	76.9389	0	0	77.0646	0	0	82.2779	0	0	0	79.1982	0	0	74.318	0	0
		196	1026.76	0	0	0	0	0	85.517	76.3519	0	0	70.533	74.2741	0	85.1571	75.664	78.7274	0	0	0	82.7182	0	0	76.3257	0	0	75.0888	0	0	80.8517	74.5813	0	0	76.2901	68.1821	0
		197	1030.62	0	0	0	0	0	74.0243	78.8247	0	0	73.355	78.6025	0	81.9461	0	74.4637	0	0	0	76.404	0	0	72.8717	0	0	80.6198	0	0	80.2882	77.9515	0	0	74.7039	72.9418	0
		198	1034.48	0	0	0	0	0	78.299	77.0058	0	0	77.5474	0	0	76.6818	0	73.5518	0	0	0	75.2115	0	0	79.8147	0	0	76.5286	0	0	74.432	75.1421	0	0	74.8533	72.936	0
		199	1038.34	0	0	0	0	0	78.5868	75.4103	0	0	77.8056	75.5605	0	77.6152	0	76.9015	0	0	0	72.085	0	79.1094	80.4339	0	0	70.9164	75.0812	0	77.244	73.5034	0	0	76.3412	73.6949	0
		200	1042.2	0	0	0	0	0	80.8046	77.561	0	0	77.5053	79.6855	0	81.5628	81.1305	75.4647	0	0	0	74.5474	0	74.2023	74.2234	0	0	78.6046	0	0	81.2817	80.3553	0	0	73.4192	0	0
		201	1046.06	0	0	0	0	0	75.9361	74.1321	0	0	73.2694	80.4936	0	83.9912	73.4987	74.7705	0	0	0	76.3985	0	74.5812	76.9125	0	0	76.7131	74.3394	0	73.2565	76.7449	0	0	73.7877	0	0
		202	1049.92	0	0	0	0	0	80.8076	79.1464	0	0	77.7533	0	0	81.9814	0	75.3765	0	0	0	76.5229	0	79.565	76.2274	0	0	76.2977	0	0	78.8462	79.884	0	0	76.146	75.8352	0
		203	1053.78	0	74.0683	0	0	0	79.2134	71.9034	0	0	74.5885	81.2225	0	78.1215	74.1965	73.2298	0	0	0	74.2962	0	73.0845	76.8145	0	0	81.9331	77.6904	0	78.5863	76.4324	0	0	75.5282	76.5542	0
		204	1057.64	0	77.3868	0	0	0	77.8161	81.5971	0	0	75.5659	80.6813	0	80.6053	76.6939	72.903	0	0	0	75.0428	0	73.9983	80.3051	0	0	75.3928	0	0	79.4392	79.1067	0	0	74.3947	70.8519	0
		205	1061.5	0	74.6972	0	0	0	80.8171	71.7228	0	0	74.2088	0	0	75.286	0	0	0	0	0	73.5722	0	75.9782	78.6231	0	0	78.887	75.9794	0	75.7634	78.1601	0	0	76.2679	75.9679	0
		206	1065.36	0	74.8278	0	0	0	74.9609	75.5245	0	0	75.8566	75.778	0	81.5173	75.5817	72.8966	0	0	0	75.375	0	73.6195	71.8832	0	0	81.7246	75.2243	0	79.5245	73.5723	0	0	74.6507	70.2535	0
		207	1069.22	0	76.4232	0	0	0	74.0927	78.8617	0	0	73.9476	73.532	0	77.4518	75.0775	72.877	0	0	0	71.6977	0	73.9762	75.7717	75.8876	0	81.3344	78.5962	0	72.8562	75.5325	0	0	78.7343	72.645	0
		208	1073.08	0	72.4926	0	0	0	72.5426	76.3925	0	0	72.9489	75.628	0	78.0485	74.6681	73.691	0	0	0	78.2404	0	74.2894	77.3534	0	0	79.2008	74.2722	0	76.8665	79.2561	0	0	77.6676	73.3403	0
		209	1076.94	0	81.1799	0	0	0	78.5113	76.318	0	0	76.0099	77.5036	0	79.4397	79.0233	74.2845	0	0	0	77.5697	0	75.4135	75.2057	0	0	74.6725	77.3475	0	78.5007	78.7325	0	0	71.5824	0	0
		210	1080.8	0	78.2289	0	0	0	74.0687	73.5136	0	0	77.9914	75.7904	0	78.5648	71.6457	74.8818	0	0	0	80.7878	0	75.7619	75.7715	72.9492	0	76.2963	74.9891	0	80.5854	80.3462	0	0	75.863	75.4932	0
		211	1084.66	0	77.8016	0	0	0	76.076	76.3894	0	0	75.7901	72.061	0	78.9515	73.4293	79.3915	0	0	0	79.3009	0	74.6094	81.9846	75.5566	0	73.4187	76.2484	0	79.8515	79.3135	0	0	79.6028	73.5047	0
		212	1088.52	0	74.6113	0	0	0	76.1597	72.952	0	0	75.2456	75.6349	0	74.7532	76.3749	75.5392	0	0	0	78.5277	0	70.1625	74.5677	76.8779	0	77.6059	74.1733	0	79.2353	77.8387	0	0	71.223	77.8008	0
		213	1092.38	0	77.4859	0	0	0	85.2047	78.6687	0	0	77.7664	84.1347	0	76.7333	70.0177	72.8866	0	0	0	72.0694	0	73.6177	76.3954	77.4404	0	78.9346	74.0064	0	82.0223	76.8025	0	0	74.2104	71.3163	0
		214	1096.24	0	77.6345	0	0	0	77.1823	76.6978	0	0	74.7239	73.9433	0	77.663	79.4486	71.1874	0	78.288	0	77.3168	0	77.1615	78.68	72.3548	0	73.7983	78.1326	0	83.3049	82.47	0	0	71.1915	76.2793	0
		215	1100.1	0	76.3749	0	0	78.0484	72.6557	77.7953	0	0	76.6206	74.3881	0	78.0484	73.4998	77.1333	0	74.8709	0	70.3411	0	74.2517	78.4715	76.4361	0	74.9324	75.7781	0	81.4652	80.5242	0	0	79.2733	73.6555	0
		216	1103.96	0	76.6541	0	0	0	76.7469	77.6144	0	0	77.3309	78.4847	0	75.328	0	71.1792	0	0	0	76.8836	0	72.14	74.7053	74.6651	0	74.2504	74.8865	0	81.7109	81.8566	0	0	73.2292	76.5634	0
		217	1107.82	0	71.5859	0	0	77.4367	79.6677	74.5978	0	0	75.3958	74.0803	0	72.5593	75.8698	0	0	0	0	76.1834	0	72.6421	78.2462	78.9476	72.6286	78.0943	76.2566	0	79.6944	76.2367	0	0	76.2636	71.7057	0
		218	1111.68	0	77.9643	0	0	0	71.167	75.1499	0	0	76.9817	75.6006	0	78.328	74.9457	78.6056	0	74.8193	0	74.8014	0	74.7142	75.4784	76.5998	74.6051	73.7766	77.3719	0	74.2668	80.7164	0	0	75.0602	74.7359	0
		219	1115.54	0	76.5788	0	0	0	77.0426	74.3094	0	0	76.2665	80.1338	0	74.0982	77.3122	0	0	77.4773	0	81.5298	0	74.3291	75.0373	80.7331	75.4071	77.8629	80.778	0	78.4392	81.1799	0	0	76.4055	76.1993	0
		220	1119.4	0	76.9393	0	0	0	80.1614	74.0574	0	0	75.9902	77.4798	0	83.2524	76.2072	0	0	75.4178	0	71.312	0	75.2737	75.7295	80.0848	79.2307	77.7414	80.099	0	76.6038	76.8132	0	0	75.6346	74.7935	0
		221	1123.26	0	75.5036	0	0	75.5528	75.7883	76.7311	0	0	73.4395	77.1145	74.1266	76.8179	77.9229	0	0	74.4192	0	76.3997	0	71.6231	77.6791	72.1672	70.6067	74.8346	77.0673	0	76.8806	75.9603	0	81.8405	73.1775	75.8518	0
		222	1127.12	0	79.1224	0	0	0	71.7807	75.405	0	0	79.7961	76.8729	0	76.7503	75.7794	0	0	77.5168	0	74.5714	0	75.1201	85.5148	80.0576	0	73.7985	75.5787	0	73.7776	81.8772	0	0	71.2663	76.9244	0
		223	1130.98	0	76.6317	0	0	0	72.3196	76.2766	0	0	75.9346	77.1623	70.955	77.5361	0	0	0	0	0	77.9637	0	73.1088	74.1011	72.6309	0	73.8255	75.013	0	82.6215	82.2434	0	74.5566	76.4659	77.6096	0
		224	1134.84	0	76.2935	0	0	0	82.6157	78.3287	0	0	75.7705	84.4749	72.0299	79.5277	0	0	0	0	75.0149	78.186	0	74.6955	72.7371	81.0721	0	79.357	78.1391	0	76.8155	77.1425	0	76.6431	74.0751	74.1297	0
		225	1138.7	0	75.9356	0	0	74.2014	77.1936	74.2452	0	0	76.6013	73.7724	77.7006	84.2112	75.6732	0	0	75.2681	0	77.2543	0	76.6047	85.2505	74.8695	75.4307	76.954	79.6794	0	80.3276	80.5467	0	71.7525	80.815	74.7453	0
		226	1142.56	0	71.2188	0	0	0	75.3882	74.8489	0	0	72.9481	73.0864	78.8143	77.1333	0	0	0	76.0104	0	76.1761	0	73.9297	78.4701	68.706	73.8402	76.8415	76.8191	0	74.7844	78.3148	0	0	72.77	77.758	0
		227	1146.42	0	81.149	0	0	0	77.0172	77.5436	0	0	77.1556	76.4199	72.8275	77.6471	0	0	0	74.3738	72.1522	75.5461	0	71.883	75.1245	76.3236	71.2807	80.7935	76.3053	0	80.164	74.6598	0	69.3625	78.11	74.8319	0
		228	1150.28	0	78.2256	0	0	0	78.6946	75.1436	0	0	73.6595	76.3545	79.3544	87.0555	0	0	0	73.9328	73.7957	75.1372	0	73.0069	77.6523	76.6136	69.5333	77.3224	82.4068	0	74.9564	80.015	0	72.5918	78.4523	72.0822	0
		229	1154.14	0	74.316	0	0	73.7166	75.7914	78.005	0	0	76.2869	75.3035	74.6071	79.6964	0	0	0	76.347	76.4347	73.1593	0	74.0941	77.643	76.6727	74.5719	72.7338	76.4189	0	78.1297	76.3499	0	73.0223	78.3961	76.5077	0
		230	1158	0	70.0556	0	0	0	77.6685	75.3611	0	0	76.3907	75.3656	80.7755	80.0083	73.9543	0	0	71.3843	80.0749	78.7045	0	74.4007	78.3924	77.7905	71.1178	75.6539	73.5596	0	77.5599	78.2983	0	76.5429	76.7718	72.3063	0
		231	1161.86	0	77.7786	0	0	77.655	76.5846	76.1196	0	0	75.3417	82.3059	72.4543	78.1525	0	0	0	69.4309	74.2084	74.4588	0	76.2677	75.9921	75.602	77.2803	74.997	75.593	0	79.4631	77.8932	0	79.3464	76.9362	79.8559	0
		232	1165.72	0	73.7767	0	0	77.5514	73.6963	74.9632	0	0	79.9667	78.9304	76.2101	76.9272	0	0	0	75.9174	74.2902	74.0742	0	71.7179	81.8638	75.2075	76.3196	75.7229	79.5226	0	80.6684	72.9697	0	72.2895	76.8223	81.1001	0
		233	1169.58	0	78.3321	0	0	74.7307	76.0737	74.3195	0	0	70.7008	71.8282	76.9788	74.6401	0	0	0	74.0238	74.2783	74.8606	0	73.6676	79.3498	81.6485	74.7174	83.2829	77.9278	0	78.2352	76.0098	0	75.5483	78.39	78.3895	0
		234	1173.44	0	75.9582	0	0	75.3557	76.9963	74.4378	0	0	79.1285	75.2747	76.744	77.748	0	0	0	75.8883	73.5764	81.3353	0	78.147	79.8237	78.0943	76.5734	74.2883	74.6897	0	85.4829	79.8393	0	78.9802	74.5361	77.6053	0
		235	1177.3	0	80.5011	0	0	76.2717	77.539	76.4736	0	0	75.5306	81.1514	76.5286	79.6553	0	0	0	77	72.2239	75.6873	0	78.0031	73.6722	78.6937	76.4696	75.0489	77.3111	0	77.0688	74.68	0	78.7825	77.524	78.3084	0
		236	1181.16	0	77.9509	0	0	75.7539	80.9519	73.1615	0	0	72.6613	71.9633	77.378	79.4516	0	0	0	77.0301	74.4966	72.0572	0	75.0882	75.2519	76.8867	75.2908	73.186	76.8427	0	85.1994	77.3922	0	76.5326	69.9257	73.0651	0
		237	1185.02	0	77.6384	0	0	78.0722	76.7775	81.2132	0	0	78.2761	75.4737	75.7104	81.2278	0	0	0	76.245	73.9631	81.1658	0	78.4973	77.4652	79.6119	0	79.3926	78.4268	0	82.2302	81.0041	0	74.885	74.445	75.4547	0
		238	1188.88	0	81.1071	0	0	75.8439	76.7598	77.8943	0	0	82.5844	78.1337	77.901	78.667	0	0	0	0	73.1017	79.8649	0	78.8554	76.6096	73.4364	75.8334	75.6213	79.3864	0	74.4617	78.9813	0	76.5187	77.3499	80.7112	0
		239	1192.74	0	75.4185	0	0	73.811	77.5345	74.466	0	0	75.0066	71.6843	75.7202	79.0755	0	0	0	73.3743	77.9897	78.96	0	75.5267	75.6751	79.1951	0	79.7949	82.7836	0	76.4706	77.5552	0	77.1597	79.4803	74.0417	0
		240	1196.6	74.5007	82.0432	0	0	81.7808	76.6968	73.2864	0	0	71.8915	79.3478	75.017	83.8338	0	0	0	73.9217	74.9759	74.0632	0	74.1924	72.5149	79.6536	74.0887	76.2086	76.2263	0	77.2267	74.0576	0	77.9801	73.2237	72.798	0
		241	1200.46	73.0263	82.1411	0	0	78.0168	74.7929	76.1109	0	0	79.7918	76.5744	74.6129	83.9078	0	0	0	0	68.8533	80.4546	0	72.0568	71.151	71.7652	72.8806	74.0055	77.6356	0	78.6442	78.4381	0	77.5673	76.3609	77.391	0
		242	1204.32	0	71.7527	0	0	81.1011	74.3623	75.9524	0	0	72.7145	79.2299	73.9277	79.7468	0	0	0	0	75.4125	73.6372	0	76.5173	78.8064	74.5088	75.4265	79.3827	80.2553	0	76.7503	75.0636	0	74.2226	73.7611	77.8099	0
		243	1208.18	74.3999	78.5551	0	0	76.2381	75.7782	77.8843	0	0	75.1168	73.244	73.3522	79.1097	0	78.9339	0	74.8102	71.6266	73.5978	0	72.5615	72.3883	76.7433	0	78.8428	77.8852	0	74.0542	78.3538	0	79.0842	79.3052	80.6911	0
		244	1212.04	74.3521	80.6608	0	0	74.7385	77.1164	75.8716	75.4713	0	76.7369	77.5026	77.6081	80.9944	0	0	0	0	72.0439	76.0512	0	76.0096	79.8794	78.7375	0	72.4073	76.7478	0	76.1701	77.5422	0	72.9213	75.4377	80.2898	0
		245	1215.9	76.4605	78.565	0	0	77.3409	75.7265	78.7746	0	0	76.8383	75.6676	71.8575	77.6048	0	0	0	0	74.6114	78.8592	0	79.6888	74.3028	77.9983	68.5062	78.3321	75.4105	0	81.0098	71.2989	0	74.1454	77.639	73.7869	0
		246	1219.76	0	76.6405	0	0	77.5236	78.4508	76.2649	0	0	72.3665	75.5902	72.099	74.9638	0	0	0	0	69.12	75.3486	0	75.9649	79.4416	77.7954	71.5293	81.0882	77.8727	0	74.4821	72.0491	0	74.7463	79.8758	74.7393	0
		247	1223.62	72.2255	80.4272	0	0	75.9471	80.659	73.3507	0	0	74.5881	73.1153	71.4885	80.7229	0	0	0	73.354	72.2268	75.5277	0	76.7211	77.4776	80.372	74.7748	79.2767	78.2262	0	75.6105	77.3244	0	73.0449	73.5511	76.7085	0
		248	1227.48	76.9319	72.9011	0	0	77.448	78.9637	78.7485	0	0	75.4018	70.8586	76.3148	74.2595	0	0	0	0	70.3936	75.9232	0	75.8968	80.0079	77.0071	74.2195	79.3594	73.1125	0	79.596	80.704	0	77.1663	75.2369	75.1404	0
		249	1231.34	75.7346	77.2432	0	0	74.5255	77.709	76.4651	73.1632	0	79.2855	78.2901	75.149	80.2218	0	0	0	0	72.7239	79.5314	0	71.4703	76.9008	78.0227	70.4803	74.0721	78.206	0	76.2639	78.6094	0	70.8879	76.3854	75.4542	0
		250	1235.2	76.1984	75.1449	0	0	74.8174	76.1044	74.1194	74.686	74.2177	75.1198	76.7889	77.9336	79.0757	0	78.3223	0	78.228	71.2996	75.2597	0	78.1804	76.455	72.5351	74.9968	77.8626	78.7035	0	76.0831	81.2387	0	74.6478	76.9654	77.0516	0
		251	1239.06	79.2909	79.9712	0	0	80.807	79.4163	76.5605	71.8801	0	74.6648	80.2274	72.6635	78.339	0	0	80.0815	75.6574	74.7159	73.8364	0	71.2007	71.7579	78.9358	74.8409	79.9209	78.1584	0	75.4221	74.6448	0	79.0013	67.9008	81.3542	0
		252	1242.92	78.5839	79.943	0	0	78.9435	75.2984	77.4878	75.291	0	74.8768	77.2349	72.3386	77.9003	0	0	78.4777	0	77.5091	81.2677	0	74.3601	76.2554	80.3516	74.8025	72.4967	0	0	80.9874	77.8971	0	76.0858	73.8062	69.3931	0
		253	1246.78	74.6319	73.0157	0	77.8007	77.1789	79.0939	75.3458	73.167	69.2849	74.9083	78.2156	76.9774	84.9596	0	74.8377	79.1581	78.212	70.4071	79.25	0	68.4539	74.8638	76.511	74.9544	77.5242	75.8691	0	75.701	76.8057	0	74.1173	75.5712	78.2605	0
		254	1250.64	76.0174	79.3279	0	0	80.2237	79.8479	77.1129	73.4976	76.5042	77.7172	82.0988	74.9016	76.0233	0	74.3164	70.3528	73.7657	75.2755	77.8728	0	72.4253	74.5511	78.2004	75.5145	75.5244	80.832	0	82.5538	74.8619	0	73.1486	82.2556	77.5659	0
		255	1254.5	78.8537	78.2862	0	0	80.4077	77.8811	77.4278	74.1106	70.3877	77.4834	77.4128	71.1317	78.729	0	75.1738	74.7	75.2461	76.6819	74.0329	0	73.2642	78.5957	74.3608	72.7453	71.7939	76.0546	0	79.9104	77.3323	74.6416	73.9628	79.0841	73.3414	0
		256	1258.36	77.1274	81.0614	0	0	83.3603	76.8792	80.7299	77.1408	0	78.7771	81.5709	72.6411	88.3597	71.7805	81.3991	73.4522	74.6206	72.5461	77.1343	0	72.9094	81.5825	80.4018	70.7621	78.5784	80.4579	0	79.1733	72.1858	0	77.8118	76.8491	74.5858	0
		257	1262.22	76.0145	79.0895	0	0	80.5987	76.7286	75.4279	74.9435	73.7929	75.1989	84.6792	77.2286	80.1245	0	77.6031	76.0153	73.6054	71.4656	77.3445	0	75.3187	79.7876	77.3402	75.8948	77.2082	81.0405	0	78.0948	74.4914	0	78.1231	79.3457	76.3332	0
		258	1266.08	69.6337	79.4255	0	78.0933	83.7223	76.9274	75.0463	76.2117	72.2363	76.351	78.8864	71.7562	74.8914	0	80.3207	78.8697	0	70.6302	76.3687	0	74.8505	78.5797	76.1574	71.0534	76.1517	81.9178	0	78.1911	76.6902	0	73.1969	77.4897	78.5026	0
		259	1269.94	77.548	71.426	0	78.8141	74.5648	72.8248	78.7259	76.1843	73.6112	79.7614	77.9712	79.476	78.8794	0	72.6872	75.7376	80.1075	75.6056	75.1314	0	76.4207	79.9094	76.9984	77.6788	75.3151	75.397	0	79.1075	74.1629	74.1968	73.0701	78.5388	75.5087	0
		260	1273.8	77.2233	78.4478	0	74.3277	83.7671	82.8786	76.1065	74.7241	72.3168	76.2537	81.0559	71.4405	77.4607	71.9501	72.5814	78.4898	73.0933	74.5029	71.1529	0	71.1775	75.867	74.3541	75.5341	76.8949	72.9172	0	74.9516	79.2853	0	75.3113	77.0657	73.1334	0
		261	1277.66	78.356	77.267	0	75.3555	75.8929	73.5617	74.2645	75.6688	72.6849	78.5627	75.4801	74.548	80.4917	0	72.6807	73.8863	74.4096	74.9268	76.5011	0	79.9153	79.6804	77.4713	73.3203	74.6588	76.1586	0	81.0438	81.9589	73.0501	77.9233	71.0089	76.2879	0
		262	1281.52	75.1951	79.2446	0	77.4783	76.3588	69.0375	76.6393	73.3884	74.1609	71.5935	76.3272	79.3795	75.0815	69.9231	73.8972	74.1951	76.3675	76.2339	79.4704	0	74.7007	77.5327	77.3805	74.3106	80.3736	80.2292	0	83.2615	76.0753	0	77.3114	77.4038	73.5812	0
		263	1285.38	78.7683	81.5785	0	76.4786	78.5286	81.0913	78.4847	77.9727	76.6716	77.3865	81.2866	73.5366	80.2037	73.0583	81.647	76.5994	73.0904	78.1038	79.1784	0	74.7646	74.1519	77.1962	77.9429	73.1749	80.1246	0	77.3366	76.8317	78.8708	80.3744	75.8266	74.5871	0
		264	1289.24	80.1438	81.0125	0	78.9917	78.9715	79.0578	79.5309	70.7529	74.4127	75.798	77.2493	75.6244	82.348	0	75.9384	76.8488	71.018	73.2928	76.9426	0	74.2789	74.3894	76.9306	77.2411	77.3176	78.075	0	82.8913	74.0336	0	77.2672	76.8189	76.5826	0
		265	1293.1	81.5411	81.5901	0	80.2436	74.6792	74.9356	76.6328	75.8867	68.8656	70.693	79.0307	77.403	78.1099	72.1407	72.8882	71.6789	75.1896	75.2873	76.565	0	69.5846	78.0809	79.8574	76.2242	76.2556	76.0325	0	77.0473	73.032	0	76.4392	74.6696	76.7259	0
		266	1296.96	77.1185	76.1597	0	77.3135	74.2425	74.3826	82.7702	74.5346	73.5552	74.3108	75.5886	76.1166	80.2734	74.5613	77.477	73.6021	74.5649	72.5011	77.2907	0	76.2534	74.4864	76.2941	76.221	78.5174	76.9253	0	76.7448	75.8121	71.8421	78.9765	76.7496	74.905	0
		267	1300.82	72.2691	81.2009	0	74.5025	78.3175	80.2083	77.9286	75.5906	70.3823	72.7377	81.3063	76.4642	81.2964	70.4377	75.6844	73.7382	72.4866	74.8371	80.9065	0	72.3501	75.5216	77.089	78.2345	79.3183	79.481	0	80.2457	77.5136	73.3158	76.5981	73.9188	75.8623	0
		268	1304.68	73.6832	76.8139	0	79.6521	78.7121	81.1801	77.3055	75.5961	71.6493	77.4197	75.2404	75.39	78.2188	75.5041	77.1152	69.7924	72.6895	71.3707	73.813	0	73.3258	80.6018	73.0908	78.6029	72.3072	73.1988	0	81.1687	75.9095	74.3771	78.9949	75.8476	71.2964	0
		269	1308.54	72.7938	79.4812	0	75.7654	80.2887	76.4492	76.3476	74.3904	68.7035	76.1471	77.3446	72.797	80.8057	73.8391	78.1472	71.4769	77.8459	75.1263	77.3482	0	71.6685	75.1802	82.827	78.2321	76.7304	77.4778	0	80.3347	74.477	74.4402	76.9826	75.234	75.9062	0
		270	1312.4	75.0878	73.2837	0	78.7349	77.5381	81.1261	75.8678	77.2316	71.0548	77.8306	75.42	76.7431	81.8164	75.7088	72.0133	74.5257	73.3367	75.7429	77.9721	0	74.6347	80.1766	75.3622	78.1861	75.5726	76.5592	0	79.6939	80.5422	70.6183	78.242	76.3283	77.6127	0
		271	1316.26	77.4043	82.9739	0	80.0622	77.1592	75.3088	80.3469	73.7339	69.5234	81.0266	85.9148	78.5721	76.2224	74.7698	75.4966	76.3829	79.1962	72.2286	74.6225	0	76.9092	78.1985	76.1162	76.8328	82.0475	77.4775	0	85.4872	73.9784	73.1205	81.635	76.2986	80.595	0
		272	1320.12	76.2113	82.3768	0	73.7143	79.7792	77.8511	74.0852	72.4597	75.6637	74.3533	78.1188	70.8389	75.9034	71.8091	74.7742	68.8971	78.9756	79.0367	77.9598	0	75.0844	79.1972	75.7016	72.853	74.0733	72.0183	0	82.9455	76.7838	68.968	77.1519	76.9059	73.9827	0
		273	1323.98	72.9086	78.7859	0	80.0746	75.883	75.8052	82.4027	70.1334	74.0011	78.6591	76.7614	73.4306	77.6203	70.4341	72.3379	76.0204	74.9673	76.5876	78.0266	0	70.4274	79.1168	77.5743	71.9948	80.8179	81.3004	0	83.2493	78.3178	0	0	76.3123	75.5515	0
		274	1327.84	76.1843	80.4188	0	77.663	82.7394	72.8153	73.4947	79.422	79.6241	78.5935	83.0068	71.1109	74.4042	73.6837	80.0787	74.8505	74.9473	73.3144	77.6048	0	77.3616	77.6079	74.6641	71.4042	79.6028	80.4979	0	80.3991	75.2837	74.7937	76.8917	74.9666	75.2222	0
		275	1331.7	77.4463	75.4473	0	80.7919	78.3635	75.9277	79.7827	72.433	76.5918	71.9051	78.8939	73.3913	81.5811	76.1799	69.95	72.7251	73.4692	73.5866	78.5662	0	75.8369	78.7743	84.6355	72.3079	75.7615	82.1394	0	84.757	76.7582	74.1563	79.7561	77.8214	76.3997	0
		276	1335.56	76.6879	72.6403	0	78.1816	78.3625	80.7777	80.7474	73.049	69.9374	76.5266	75.0114	76.007	77.3748	72.0692	75.174	67.6018	76.3326	72.8791	74.1262	0	75.5085	75.4906	72.2234	71.9903	74.093	75.5395	0	81.7981	78.7112	74.705	75.3131	76.8268	71.5008	0
		277	1339.42	77.9964	73.3117	0	75.7467	78.2714	81.7442	77.3317	83.7331	71.7606	78.9481	80.8234	71.8039	80.2167	72.8667	72.2877	71.5754	73.3706	74.5828	77.0567	0	75.5367	79.8561	74.0113	77.4193	79.1366	80.5093	0	79.214	80.3628	73.7213	78.2111	75.2842	80.4676	0
		278	1343.28	76.7395	77.7059	0	79.7901	80.0493	81.7478	77.2568	73.2684	74.7308	77.3014	74.9696	77.4554	83.1797	76.2353	76.234	74.9606	70.7948	74.8732	77.8416	0	74.855	80.1412	78.3679	74.1826	81.2691	79.8367	0	82.1135	81.8733	73.3802	74.9803	76.1831	76.2533	0
		279	1347.14	76.5165	77.9972	0	77.9906	82.3876	75.9161	82.0042	77.4976	73.7733	77.6964	77.1107	72.9767	76.5578	75.9779	75.4572	73.2778	76.505	75.9007	81.0527	0	81.1077	75.4347	80.9058	76.2338	79.1697	79.1662	0	73.9528	77.5789	78.2986	78.7376	77.191	76.592	75.816
		280	1351	74.1942	79.7761	0	80.6532	85.157	79.8529	76.1282	76.1631	77.6505	80.5841	74.7383	74.8459	77.8733	72.8757	72.4226	71.3447	73.2379	74.1551	77.5894	0	75.1134	78.8567	80.4545	74.1858	79.6877	77.0705	0	78.178	77.8615	78.2867	75.1518	78.7074	78.3818	74.8241
		281	1354.86	77.5702	80.1312	0	82.715	82.579	80.9486	79.4583	81.514	76.7882	77.7163	82.8599	77.5014	78.6656	74.3809	77.6614	74.3933	76.8427	73.9708	76.3694	0	74.7033	79.0883	79.3291	73.564	74.2161	75.2038	0	80.4348	79.1126	72.9724	0	83.0545	77.3834	0
		282	1358.72	73.1569	80.4075	0	81.7409	78.9053	82.1904	77.7751	77.354	73.4669	77.8732	74.9762	78.1243	82.9464	77.8881	85.7517	74.0982	74.3878	70.6832	75.0638	0	79.8229	75.9571	77.7751	79.4258	80.2998	72.7739	0	79.2527	85.0642	80.9229	0	77.4923	78.6479	0
		283	1362.58	78.3019	80.8297	0	80.4268	83.0636	79.6248	81.7121	74.9512	71.5713	78.0649	78.8256	73.0131	80.277	75.7344	74.9364	70.2944	74.7721	76.9529	83.0733	0	78.3753	74.3335	76.375	73.1274	79.5648	78.312	0	80.9373	80.8344	76.9801	0	75.481	73.7366	75.1999
		284	1366.44	76.6513	75.3011	0	80.8755	76.4749	84.1951	77.3866	74.6314	73.7062	81.5189	72.5615	71.149	80.3978	77.2239	77.2545	75.0874	76.1036	77.9662	77.1315	0	74.8396	83.5214	76.955	73.9819	75.893	73.378	0	79.7942	76.906	81.3888	79.0396	78.6677	80.8835	77.1482
		285	1370.3	74.3052	77.8276	0	79.6767	83.0678	76.8932	77.6118	77.7888	73.4768	78.9284	77.0529	76.4586	81.1613	71.3266	73.7262	74.4626	76.2625	71.8641	73.4662	0	76.1311	79.8719	76.3152	72.6893	79.9404	80.1864	0	80.5747	81.9738	72.8394	0	75.0529	76.8129	0
		286	1374.16	77.8224	80.2008	0	78.1586	80.2934	79.2608	75.0666	74.0169	77.1566	79.3933	76.7701	70.5399	78.8144	76.2697	74.5922	77.9326	71.6819	67.524	76.5473	0	71.5173	79.7264	80.5896	73.6207	78.3118	74.1114	0	78.2005	73.28	70.7555	0	77.3239	72.5517	0
		287	1378.02	74.5772	77.5533	0	78.7507	80.7369	80.6634	80.4042	75.8651	74.5324	76.7229	76.6041	76.0405	79.9836	74.633	78.9517	73.3509	75.6832	74.814	73.2625	0	73.209	76.7169	80.8611	74.5258	81.0838	77.0497	0	83.5528	82.7133	78.9201	0	76.3842	79.1452	0
		288	1381.88	76.0156	85.2834	0	80.1746	77.7502	71.9882	78.3138	79.0318	73.2694	73.1981	78.3179	80.8217	79.3928	79.1321	80.0389	74.2049	73.9403	77.1856	72.7737	0	76.8105	73.4973	79.5756	74.3403	79.0991	78.4217	0	74.8298	79.0458	82.2065	75.917	77.4203	77.3867	0
		289	1385.74	76.7818	81.3174	0	79.7011	78.3369	79.9413	78.3193	74.564	74.5604	75.1248	76.7367	76.1048	78.4515	73.3965	73.5001	71.6055	76.9644	72.5272	77.1646	0	75.6279	73.1474	77.9982	75.2462	77.8019	78.7686	0	86.6735	80.333	78.6551	0	78.0861	83.4198	75.9936
		290	1389.6	77.5679	77.2373	0	80.7192	78.5032	82.3481	85.5003	72.4301	76.6493	72.0587	77.0486	75.8264	78.1209	81.5677	70.3331	74.1839	73.0011	72.4495	79.0215	0	76.844	73.1908	80.4533	72.1913	79.165	75.912	0	75.7974	77.7031	76.5497	0	75.0266	76.9459	74.9185
		291	1393.46	77.7136	81.5906	0	79.9755	79.3688	79.5519	77.6069	74.5297	72.818	78.6398	78.0031	73.4927	81.2104	73.5165	72.3193	72.2642	71.3183	70.2858	76.4726	0	76.6062	75.0466	77.2843	73.8418	81.7556	80.0796	0	83.8905	78.4192	75.8465	0	77.6875	73.7541	74.1104
		292	1397.32	80.9429	78.0468	0	75.8187	81.8826	78.1801	78.8913	75.2976	73.2635	76.6591	78.4332	78.6601	77.1983	77.129	75.7952	75.9492	76.8991	71.4506	78.5349	0	74.956	76.338	82.4088	73.0808	77.4992	78.9666	0	75.7144	80.4039	78.7886	0	76.2371	73.5823	75.2746
		293	1401.18	77.5117	79.0152	0	77.3334	79.7865	76.436	77.0701	82.9954	76.9611	78.8628	77.0838	75.4678	79.9087	73.1762	81.6773	77.1545	74.1254	72.4362	76.777	0	76.8147	73.2818	81.0881	74.841	78.178	79.0015	0	78.4096	79.3268	84.5296	0	74.9679	71.3671	69.2773
		294	1405.04	70.2005	83.5267	0	74.9134	83.808	76.0229	78.0689	75.5851	76.5347	78.1694	76.9148	77.9251	80.6705	71.9891	71.959	76.9873	70.6295	74.5011	75.5075	82.3982	77.6233	76.671	80.2249	72.8972	77.9212	78.776	0	78.4541	80.7933	71.9484	0	75.5918	80.8261	75.2967
		295	1408.9	74.662	86.3177	0	79.0897	80.9847	84.6888	82.3304	72.9455	72.5928	79.7515	75.5782	74.6053	79.9324	71.8917	74.205	72.827	76.0338	71.6764	78.7651	0	78.3591	80.4062	76.7299	78.344	76.1383	75.0442	0	77.3747	81.5545	76.0224	74.2473	75.3987	75.5934	75.0564
		296	1412.76	78.9864	79.8447	0	74.3485	73.93	79.0364	79.2638	75.0274	73.1928	76.7381	81.2395	74.274	76.3947	69.0102	76.2836	75.2653	74.3484	71.4544	68.8319	0	0	77.0881	72.9744	69.8739	75.0331	76.0329	0	75.3003	79.5515	77.4899	78.7062	76.8009	82.1149	72.9774
		297	1416.62	73.5895	76.1977	0	76.4164	84.8491	78.8696	81.6714	75.2648	75.7001	80.2612	84.3007	71.3273	77.6507	74.4311	75.4861	71.1125	78.324	72.9635	77.2828	0	81.496	79.1411	78.5434	73.8982	78.7201	77.9516	0	79.891	81.7195	70.8628	76.7692	72.1238	77.5745	76.7114
		298	1420.48	78.9589	79.7285	0	82.6809	78.6608	80.5688	77.3759	76.848	74.8998	79.6088	82.8396	76.8299	77.4586	79.3577	73.4531	75.6807	74.9908	75.4767	0	0	79.3513	75.9429	76.9398	76.7675	78.1327	77.9449	0	78.2369	79.3879	77.7459	76.7491	76.0841	78.2144	74.8143
		299	1424.34	72.8079	79.9883	0	81.1207	79.7512	79.2899	75.4742	75.3165	74.4236	71.5669	82.0574	74.5228	79.5826	71.4972	73.8022	73.8773	75.4474	74.724	74.2644	0	78.6769	74.8267	76.7318	74.7594	77.439	72.4656	0	73.5711	79.0416	76.4861	74.359	74.9909	77.4867	76.3179
		300	1428.2	76.5349	82.6493	0	78.0089	82.7609	83.2479	80.4656	81.1252	75.1475	77.7299	74.8421	79.8042	81.4399	80.1617	76.7786	74.9487	76.357	72.7685	77.5274	0	0	76.2207	75.3633	76.6397	81.1432	78.3497	0	75.6097	79.9658	76.9424	74.9981	80.2543	72.2071	75.2017
		301	1432.06	73.1142	77.825	0	80.7969	78.5298	76.6758	79.7523	78.3977	77.1444	78.3393	75.9814	77.8025	78.6033	75.073	69.3201	75.1395	73.6993	73.8158	76.615	0	80.3584	71.7297	76.9103	73.161	78.1967	73.8797	0	75.2494	74.6202	75.9894	76.9668	74.8204	77.8077	70.8206
		302	1435.92	78.6344	77.0895	0	79.7268	73.6206	79.0947	80.5553	76.372	74.3919	74.3662	75.4073	77.6806	81.6429	78.4914	75.4278	78.7493	73.8614	72.2278	77.2559	0	79.2434	83.3288	78.3926	71.6847	76.936	79.8887	0	80.8503	77.6967	74.4226	75.1879	73.1156	72.4005	77.9398
		303	1439.78	82.696	81.3165	0	76.0664	79.4404	76.1423	79.7201	75.9498	76.5677	80.275	75.8542	76.4816	80.4025	71.1328	71.0147	73.6781	71.446	77.3037	77.5537	0	76.5003	78.0201	78.1199	71.5405	76.2797	75.2152	0	80.1655	80.6795	82.8951	78.0538	77.4612	76.2447	75.7568
		304	1443.64	80.2176	83.3537	0	78.8527	81.366	80.0927	80.0874	78.3674	73.509	81.9284	72.4351	78.9549	78.2248	76.2197	77.5363	71.8438	72.4074	75.2704	77.86	0	0	83.2426	75.7512	77.2814	76.6592	77.8095	0	0	73.8579	81.5661	0	74.0733	75.3339	78.1447
		305	1447.5	79.1401	78.553	0	80.0888	80.7636	77.2666	77.9124	75.2166	74.4294	78.0903	78.886	82.9492	74.8098	76.4818	72.8812	75.0605	75.8197	73.5268	79.5528	0	70.1057	78.239	77.2092	75.8101	87.785	77.1072	0	80.1773	82.1273	72.3703	76.1031	77.4631	75.5159	74.7781
		306	1451.36	81.6762	80.9005	0	76.5725	72.2045	78.608	84.0493	71.6799	73.5536	73.9781	77.7651	83.1319	78.8174	72.4012	77.4675	79.0502	72.1686	75.9149	70.7087	0	0	77.8367	81.7558	69.6233	79.5564	78.2236	0	78.5987	76.2753	76.7419	78.7583	75.2304	78.2256	75.6367
		307	1455.22	77.2771	77.378	0	78.7197	81.3809	77.342	78.5476	79.3565	72.9447	78.515	80.4263	77.0815	76.0867	70.7286	73.9169	69.226	76.8336	75.9142	73.4657	0	0	76.4497	75.0491	75.0872	76.6215	77.5475	0	76.3047	79.7879	74.7105	77.0572	74.0743	77.5377	78.6274
		308	1459.08	74.0681	80.6664	0	79.1209	84.8469	81.9961	73.5969	77.4021	71.6581	73.4708	79.263	78.5586	78.746	71.3526	68.8787	73.4784	0	76.0446	74.5252	0	0	77.6624	76.9621	74.5592	78.8276	77.7595	0	80.9633	78.3964	75.8079	78.6093	80.3291	74.7702	78.8716
		309	1462.94	78.4759	82.2897	0	77.2349	79.333	75.14	81.9729	72.5782	71.5918	77.4114	75.7839	73.7032	82.1297	75.5189	80.7234	75.5188	0	70.2274	75.7194	0	0	75.36	76.2105	75.5497	73.38	76.358	0	81.197	74.4073	69.8531	79.9787	83.4603	77.4903	75.9894
		310	1466.8	78.5555	81.5522	0	74.6587	78.219	81.7565	77.807	77.5711	76.4428	76.4373	83.5102	74.7039	77.402	74.6167	76.3531	75.4591	0	77.1921	71.5471	0	0	73.3595	77.6687	73.0607	77.77	75.7002	0	79.0533	77.8462	73.4612	76.9314	76.4979	71.3555	76.8459
		311	1470.66	81.6003	79.2149	0	80.9531	78.2678	78.7797	75.4488	73.9074	72.5902	75.2501	76.1378	76.3103	77.9666	74.1279	74.1936	69.692	72.3427	77.6992	77.5159	0	77.4904	80.6135	80.2967	75.1269	77.8277	75.8012	0	77.1819	76.4824	71.8653	72.4468	76.9361	78.0043	76.1262
		312	1474.52	78.0448	72.5809	0	77.7682	77.4455	78.3881	76.8673	75.3123	75.3089	76.5315	80.3496	73.6237	81.1548	76.508	77.5656	71.9338	76.1844	79.1506	74.1528	0	0	78.4568	75.6164	70.1497	81.2484	73.8877	0	85.3397	74.7347	77.233	75.136	73.7431	76.1666	79.392
		313	1478.38	73.7283	80.6637	0	80.1602	87.0045	80.3326	78.7848	77.3838	0	76.4876	74.8439	81.0273	75.9142	74.3991	74.2604	72.8067	0	76.4753	78.2051	0	0	72.8112	77.2127	71.1082	80.6396	81.4981	0	76.4935	76.1624	79.3778	75.3361	75.8601	76.7303	79.0128
		314	1482.24	72.9384	81.7669	0	77.5554	76.8406	73.4749	73.986	72.8943	69.7877	79.5133	82.8726	75.6162	76.5584	77.7832	79.2887	70.8704	0	78.463	75.8591	0	0	77.7176	75.4542	75.2394	78.7342	78.9054	0	76.439	74.3566	73.6075	81.6897	77.9017	69.5252	75.7024
		315	1486.1	75.7045	78.0004	0	76.3456	79.2723	75.7504	77.0925	71.8665	0	74.9602	81.738	76.9492	75.4872	73.8025	74.5253	66.4845	0	72.1132	73.1128	0	0	76.3792	79.9666	71.754	77.7441	76.1097	0	78.1818	74.546	74.0118	73.363	74.4542	74.3923	76.6905
		316	1489.96	71.4477	76.5795	0	74.854	82.4376	79.2438	81.7524	78.4218	73.4314	73.4292	76.4904	74.9165	78.3837	76.8161	75.7924	68.2613	73.2257	77.5553	79.0811	72.3114	0	74.5563	77.7409	69.9845	78.8717	74.5501	75.1498	75.3519	75.2962	72.0589	73.083	71.5574	77.8347	72.9012
		317	1493.82	77.1084	79.8928	0	82.6435	78.9268	79.5028	78.0563	73.6987	74.1555	69.3699	76.1797	76.3118	79.7463	74.0182	76.9507	73.3749	0	73.9501	78.8522	0	0	81.2599	82.1726	72.426	75.1261	83.1841	0	82.8929	73.2817	70.9875	72.7135	69.1872	73.1101	79.3772
		318	1497.68	77.3957	75.2132	0	75.2621	81.4607	75.465	78.6623	70.1478	0	72.9481	75.7124	75.8504	81.2485	70.4145	72.0218	68.158	0	76.816	74.0003	0	0	75.7424	74.8369	78.4771	80.2762	77.8339	76.329	79.1776	76.162	76.8648	72.1559	86.7748	71.6444	75.9014
		319	1501.54	74.1232	77.5833	0	77.7806	79.5679	76.0184	78.9396	69.3998	72.7575	75.897	71.592	78.6394	85.0476	72.7503	71.6095	71.7582	0	74.5554	74.4079	71.196	0	76.5136	76.5176	73.2476	77.1032	77.6744	77.8559	80.3553	79.7799	74.6885	77.6803	78.3445	75.765	77.1199
		320	1505.4	78.8202	76.305	0	75.8466	73.6362	77.5602	77.4993	73.1111	70.8015	80.063	74.7152	77.5514	78.8431	75.0292	68.9741	71.627	0	74.286	73.2651	0	0	77.8707	73.5122	70.5772	80.9807	76.6119	77.1195	81.4389	74.1383	76.5791	74.5595	75.5034	80.9003	75.174
		321	1509.26	74.0925	83.6639	0	81.9614	80.3596	75.5485	74.7997	73.4308	72.4521	72.6765	76.2212	78.3576	79.6671	73.4204	74.7947	76.3182	0	72.1252	75.7262	71.1693	0	81.6772	79.4327	74.774	78.7626	78.5787	74.7297	77.096	79.1276	72.9558	82.6791	72.8539	74.63	81.9159
		322	1513.12	77.3075	79.9781	0	81.2064	79.4915	75.713	82.4865	73.4137	76.6092	75.6971	75.5436	71.4745	77.7496	76.3293	72.7349	73.6723	73.9879	77.4458	75.6854	73.7721	0	73.6922	80.0091	75.5523	81.4232	82.5846	76.4795	78.6679	81.2244	72.2079	78.5235	80.0622	73.7417	76.5352
		323	1516.98	74.0633	80.5036	0	81.3416	81.7264	77.0339	82.1177	71.6073	75.5615	80.7376	74.1933	78.4742	77.5724	79.1888	75.4737	72.3693	0	72.955	78.1578	0	0	77.6186	80.9303	78.671	77.6442	77.3159	82.6269	82.6239	76.9364	74.6029	82.2023	81.7086	79.8332	76.1858
		324	1520.84	75.394	82.1242	0	82.0112	79.3246	76.019	79.9546	68.7497	77.2735	76.0962	75.7598	76.2987	78.1978	79.6071	75.2075	74.0699	0	81.0199	70.769	70.6626	0	0	79.5885	71.9633	82.5711	76.2534	73.5806	85.4899	70.7909	75.9813	79.4938	77.842	76.1172	75.7398
		325	1524.7	78.3523	80.4161	0	78.817	77.0294	76.7851	77.3267	71.4408	71.3893	69.2864	69.3947	83.5164	81.2931	73.8088	75.1	71.156	0	74.9003	72.7324	72.825	0	80.7387	81.3475	73.2451	73.9717	75.0626	73.1232	80.2435	75.3062	69.6179	76.0253	76.0532	76.7137	77.3052
		326	1528.56	78.36	78.2519	0	78.0835	79.5639	82.1572	77.6214	76.2093	74.1617	73.4932	77.4545	80.3403	74.7364	76.9866	78.9639	68.985	0	77.9829	68.8769	70.2906	0	76.7592	76.7565	71.7392	76.5823	73.891	75.7971	84.2664	71.5707	80.9134	77.6551	80.6291	77.0056	75.4178
		327	1532.42	76.4223	78.7494	0	72.9725	78.3817	73.563	75.2997	75.0031	72.179	74.752	77.3999	81.4767	80.9296	68.0893	74.8702	67.67	0	80.2254	72.2732	69.959	0	76.1891	77.0833	75.0694	81.6264	79.5209	73.5974	88.9781	75.0661	78.4618	79.0263	76.3158	72.1331	78.9093
		328	1536.28	70.5131	78.6819	0	74.6645	78.211	75.7334	83.1586	72.9027	71.7297	75.4592	79.5624	73.6078	77.1055	76.242	73.1921	68.7062	0	68.9384	69.8883	73.8555	0	79.7284	75.4176	77.98	78.4174	75.7861	72.5294	0	76.0769	77.3497	77.344	77.26	76.2301	75.5798
		329	1540.14	73.033	81.7802	0	80.0156	77.8377	79.8459	84.0629	77.1896	75.1266	80.0446	75.8356	78.2888	77.9348	75.0625	73.1664	73.0054	0	72.0926	77.5147	76.981	0	79.8374	83.6576	72.3394	78.3859	78.0431	75.5063	80.0505	75.4974	80.1268	76.1204	74.7161	74.8588	73.8184
		330	1544	81.1501	80.9719	0	81.3158	77.33	76.8704	77.7247	73.3639	72.341	81.3361	79.9412	79.828	76.1263	74.9832	66.5696	69.575	0	77.0997	76.87	73.4445	0	75.0056	83.1645	70.3535	78.7045	76.2988	72.991	83.4535	77.2783	82.1699	70.2109	75.6789	76.6387	81.2824
		331	1547.86	76.1728	81.5807	0	85.0684	79.0996	79.5358	79.7508	73.0069	72.6657	77.3837	75.1153	77.0438	73.7018	73.0368	71.8397	70.8735	0	79.1609	0	70.9035	0	79.25	81.0806	0	82.0623	75.1186	70.9876	80.6919	73.186	73.2152	75.0146	74.9759	76.6022	76.4187
		332	1551.72	77.2922	74.4982	0	82.2926	73.8644	83.3912	82.5196	74.4421	74.722	78.935	76.8173	72.7028	76.3679	74.9005	78.7542	67.5595	0	77.6344	0	73.196	0	74.2752	78.2301	73.2667	72.3716	75.0307	68.8949	80.5241	73.2879	76.8287	72.913	69.8782	76.6476	76.8985
		333	1555.58	78.8099	80.0229	0	80.3509	82.9944	79.1303	80.9206	77.6152	76.3194	80.7026	73.6892	73.9774	85.7922	76.8604	78.8192	67.2154	0	74.796	72.0405	75.8243	0	76.1622	79.6591	74.5338	77.4665	78.0762	71.0245	79.6056	73.984	77.9697	79.2583	75.5377	82.6072	78.8881
		334	1559.44	78.3841	80.2943	0	75.2001	79.4116	78.5088	83.0331	68.2958	76.1328	75.3592	78.9839	80.0661	75.433	74.6357	72.6606	76.1222	0	74.8119	72.769	74.8187	0	73.6553	80.3431	75.8096	78.2946	75.9137	75.7497	78.4955	73.3511	75.4247	79.186	74.8273	77.8175	74.6411
		335	1563.3	76.8156	81.3534	0	74.6189	77.1244	77.6103	79.1715	76.458	74.8453	78.2966	80.4282	76.4721	83.9601	74.7095	79.5129	69.8032	0	76.2297	76.3199	76.4215	0	74.5891	111.165	77.5062	76.5048	79.6776	73.4979	80.8861	77.2461	77.8906	74.8369	75.1862	80.66	73.2929
		336	1567.16	80.8729	81.455	0	78.0579	80.8813	75.0952	75.2661	69.6859	72.4338	77.8291	80.819	76.5932	79.6377	75.0977	74.8306	69.8031	0	77.8257	74.8323	71.8439	0	77.4712	79.03	71.453	75.667	76.0013	69.1791	81.3804	75.1063	78.4503	76.3189	76.1135	70.5159	73.7428
		337	1571.02	74.3066	79.6099	0	78.0304	83.1707	78.4011	84.0048	74.9611	71.028	76.1701	67.6675	72.6367	82.5011	76.4028	79.631	72.5194	0	68.9788	0	78.2838	0	76.9063	78.049	73.5133	77.8136	74.1861	70.7303	74.6083	73.6909	75.1255	73.0627	73.301	83.7901	70.9045
		338	1574.88	75.8849	82.0528	0	78.5034	84.9444	80.5474	81.1938	76.658	74.9726	76.8962	73.597	73.6326	86.4346	76.9358	76.3094	75.813	76.0749	73.9323	80.0103	70.0364	0	71.5444	72.4592	0	77.6532	73.7672	76.0542	0	81.5531	76.8823	79.1322	75.9192	77.5268	77.732
		339	1578.74	80.4741	75.6467	0	77.2182	81.5791	81.7403	80.5144	78.6658	77.1425	75.2888	76.7467	73.1682	76.9453	77.7194	78.9925	72.3017	0	73.838	77.2648	71.3357	0	83.6431	78.6326	70.9421	79.4664	77.922	74.5911	0	83.916	74.235	78.6101	76.5673	74.5528	78.3965
		340	1582.6	79.5878	82.5692	0	85.7975	81.7689	78.4503	79.7855	77.4238	79.9616	78.3756	73.6455	78.2867	73.5827	73.0887	74.1502	74.8735	0	79.7564	71.9647	77.3072	0	84.4736	80.4345	77.9445	75.1445	77.8134	79.3338	0	72.9299	78.428	79.6743	78.4395	71.8875	80.6388
		341	1586.46	84.4898	79.5333	0	80.0977	81.1067	73.8103	78.8622	74.1096	71.9233	78.1117	75.1962	76.152	79.7514	83.4071	76.8316	77.4369	82.2171	74.3463	73.0008	76.3574	0	77.5434	81.8542	69.6367	80.4867	76.2078	75.3973	79.2574	79.6684	80.0448	80.998	75.1807	81.6847	83.169
		342	1590.32	78.845	79.423	0	83.4511	83.6088	73.7526	81.5149	73.4773	76.4093	74.6489	70.9251	82.5008	80.3212	86.2763	80.8935	70.5314	74.335	75.9901	79.6075	76.7737	0	84.1512	76.9441	72.2377	74.0093	79.06	77.752	0	82.9455	75.476	82.4652	73.6281	77.3847	78.5054
		343	1594.18	74.7946	77.9014	0	80.6459	75.5814	78.9577	77.8808	74.2481	73.0026	81.2681	71.8235	73.766	80.5455	69.6516	77.2164	74.9326	71.5433	72.6667	75.6538	75.9819	0	76.0553	76.9984	79.5739	77.5562	75.7716	73.7999	0	78.8231	76.6706	82.2568	78.551	78.0821	72.4766
		344	1598.04	74.5546	75.2852	0	78.0997	76.6024	80.7821	78.2539	72.9043	71.6614	78.2463	70.8485	77.8676	77.397	70.8012	76.586	72.6078	75.7185	74.0385	79.7092	70.5299	0	79.2327	81.9783	71.0897	77.3588	78.3182	79.4661	0	75.4476	70.8723	78.9081	79.0913	81.9967	69.5471
		345	1601.9	81.6147	84.0743	0	82.6135	79.8154	78.5268	80.0972	76.7372	0	76.2524	82.5079	81.3615	78.3354	78.4049	78.9158	0	74.9743	69.9698	80.3044	75.1258	0	76.345	82.5447	71.9955	81.219	77.6264	77.8355	0	79.5652	77.8127	85.4839	71.984	82.7025	75.0957
		346	1605.76	81.4714	80.6534	0	84.1197	76.8652	79.7924	79.8997	71.0114	75.2204	78.4624	75.1664	79.3797	78.8978	74.7074	75.4969	69.562	79.4103	70.6058	80.3874	73.369	0	81.6539	77.7034	72.7314	80.8213	80.2889	72.7346	0	77.2033	80.2385	84.0493	79.8502	78.3928	77.8091
		347	1609.62	77.1225	76.1983	0	79.7762	80.8582	74.5693	77.8256	75.3785	70.9373	73.9624	73.3299	78.4796	78.6392	69.8257	79.1104	73.1868	75.0158	72.0801	77.3737	72.298	0	80.216	78.4756	71.955	71.6091	82.2273	72.0383	0	80.2171	71.4725	75.4463	74.2063	79.0451	76.8669
		348	1613.48	78.7229	80.1	0	79.2144	78.4615	78.8481	77.399	79.7429	72.5198	76.2497	70.5471	72.9442	77.5444	75.0228	78.9346	72.4398	73.3627	72.8272	73.5409	72.2259	0	80.9496	77.214	74.4114	77.7465	74.6309	73.4478	0	78.8508	74.5092	81.262	77.3034	79.5559	78.0851
		349	1617.34	79.7892	75.4909	0	80.4482	85.3027	76.8288	80.0976	76.9196	71.3442	84.1609	76.8536	72.078	79.2942	77.6932	74.4645	69.5643	79.7214	72.6561	72.9481	70.7626	0	82.7342	82.4689	74.3614	77.8204	77.0671	73.3808	0	78.8254	76.2823	81.7903	74.1462	75.6995	77.6117
		350	1621.2	78.6399	83.3979	0	82.4618	81.6943	76.6462	82.4889	74.7869	76.4583	76.5688	78.8803	74.4576	78.5029	81.5294	77.4117	74.991	74.9943	76.5698	73.4319	77.3957	80.4446	82.4817	74.6698	75.014	79.9955	77.9758	74.2017	0	77.4185	74.4059	83.9232	72.4689	74.8728	74.9473
		351	1625.06	78.8249	77.3526	0	80.7223	84.0077	79.8356	78.1009	71.3282	74.5685	73.8996	0	74.3821	77.8343	71.6981	74.0465	73.9239	73.8736	75.2145	75.1868	73.3996	0	86.1352	74.4676	73.4686	77.4573	76.9406	73.5541	0	77.0767	74.6385	79.7501	76.0429	81.1879	74.2718
		352	1628.92	73.8373	77.4654	0	81.0169	79.8898	74.0609	79.33	72.9917	68.1961	74.0157	76.4268	76.6239	81.8711	77.7671	80.4588	68.7929	71.8018	72.3203	75.4348	74.8798	0	81.0392	76.0336	72.5459	77.903	77.108	76.8956	0	76.6951	72.6508	78.4785	73.854	79.1012	78.7614
		353	1632.78	80.4081	77.9896	0	82.1642	78.7489	75.4853	76.7546	76.7493	77.7232	69.3668	77.5636	72.8369	80.197	71.3847	74.3285	69.73	72.4202	72.4739	79.7805	74.6252	77.871	76.5119	78.7018	71.9723	76.6394	81.4765	74.4154	0	73.0381	71.82	80.9745	70.1612	83.1629	79.0079
		354	1636.64	74.7344	79.5268	0	75.2131	77.3107	77.1731	78.067	74.1822	71.4333	76.0411	73.0793	77.1844	77.5908	76.3083	70.7442	70.1668	72.3478	75.4789	74.4696	74.5359	0	80.0511	78.322	72.6942	78.5251	79.863	75.21	0	71.4072	75.4578	79.2834	76.0798	76.7315	78.2362
		355	1640.5	76.5306	80.4623	0	78.557	79.9436	75.2955	79.2254	75.9435	0	81.1472	72.065	75.6145	75.5303	76.3217	75.8408	69.7878	74.6423	76.0362	78.359	71.7135	0	77.6932	77.7317	74.3412	77.766	77.0941	68.2779	0	73.3064	73.9164	73.8118	73.9622	73.177	74.5212
		356	1644.36	78.2033	81.574	0	75.9274	78.7184	79.6411	83.5837	73.6792	73.4568	82.2994	71.7602	75.7632	86.8873	77.472	75.4498	73.0107	75.5639	72.4713	74.5287	75.161	74.3486	80.3109	77.9202	71.4761	77.6575	82.5676	74.4069	0	76.561	76.0037	82.205	73.9655	83.0517	77.1891
		357	1648.22	76.9697	78.4284	0	76.9935	81.0963	73.2171	75.7757	76.4846	76.8169	76.642	78.1637	76.4763	78.3574	75.518	80.8944	75.4553	70.4194	70.7534	79.6884	73.2324	0	81.114	76.4006	75.426	79.0177	77.1544	77.6227	0	73.9765	72.7756	79.115	74.9017	82.4784	76.9751
		358	1652.08	76.9488	79.5196	0	80.1793	83.9051	76.3653	80.0297	76.4088	73.7956	80.7358	75.1103	77.2993	82.4687	78.7146	76.6976	75.4603	74.15	79.0974	70.7894	75.3195	80.1905	75.1469	75.2367	70.7667	77.5431	76.61	74.3019	0	77.1587	74.0778	78.2812	74.6636	79.4991	82.091
		359	1655.94	77.6396	78.4502	0	80.1976	84.7992	77.9361	75.1493	74.914	70.5208	80.763	71.2217	76.9431	85.1398	77.3649	75.3753	73.706	71.0337	72.5635	80.4243	74.8665	0	85.1823	76.3848	76.3295	79.0621	80.9827	75.5801	0	76.7582	78.1188	79.9905	72.7499	87.6243	78.2659
		360	1659.8	74.1335	80.3712	0	78.2927	78.94	74.4819	78.0907	78.0077	75.2671	79.3776	69.571	71.1041	81.886	83.6174	78.5276	71.6342	75.6625	74.4959	76.3112	74.3594	70.5254	75.7915	77.9082	72.608	76.6165	80.1045	70.5711	0	80.495	76.7702	81.0194	74.5034	81.5468	80.8955
		361	1663.66	79.5084	78.9513	0	79.2875	78.1849	77.5592	76.4876	75.631	69.8929	80.1596	75.7532	80.9729	77.3766	71.5329	76.9431	75.9989	69.8733	73.6209	73.5734	72.2634	77.8885	80.0249	78.5336	74.5831	75.249	72.1227	69.7951	0	77.2948	76.6615	81.1118	70.5525	78.1574	81.9304
		362	1667.52	81.7649	77.7325	0	78.1026	80.5334	79.9674	80.7056	72.0745	77.7709	83.447	75.0304	76.8403	77.9824	74.8101	71.0994	65.5806	78.7588	72.4771	75.344	73.4737	75.8019	81.1212	78.5873	71.6691	79.2718	76.1496	73.2777	0	75.7314	79.3448	82.9152	77.0465	78.9266	82.4949
		363	1671.38	77.9809	75.046	0	81.6377	79.2112	81.2572	78.9976	75.7431	70.3794	78.1909	73.2224	77.0712	83.4448	77.1058	71.4421	68.663	77.3916	76.8708	73.6682	74.7394	71.825	84.6204	75.9187	75.8925	75.6182	73.2137	75.5194	0	76.0856	78.5192	77.5687	77.3826	79.9696	82.3592
		364	1675.24	72.796	81.6712	0	79.187	82.3294	76.4219	83.9774	72.6684	66.6812	71.7059	77.7465	71.3238	79.6133	79.0786	73.6494	70.7247	74.8071	81.2979	81.6286	78.5142	0	84.7248	74.06	72.088	75.1168	75.2614	72.1052	0	82.6569	72.9412	81.0249	73.9086	76.8111	83.0665
		365	1679.1	77.9376	76.0307	0	80.1864	83.9946	76.9201	80.2169	74.6564	0	75.7416	71.3825	78.3927	76.6527	72.292	75.6529	76.2792	70.9063	77.7531	71.0785	80.0365	71.2962	85.6121	73.6164	74.7138	78.2098	71.8686	71.2399	0	77.4213	74.0846	78.1989	77.5535	75.1804	81.7871
		366	1682.96	78.1685	76.9996	0	82.2428	76.8969	78.1059	79.0264	73.9212	0	78.0387	74.2117	74.4934	85.966	77.0788	76.9912	72.7276	71.4664	76.0212	72.2471	75.6142	75.7626	83.3038	74.8582	75.9033	80.9796	78.6699	69.2736	0	75.2754	75.2552	78.491	77.9776	80.7325	76.9885
		367	1686.82	79.8512	80.0966	0	75.8593	81.2981	81.8566	84.5391	74.102	71.8697	79.8915	75.9607	70.7651	78.2799	78.2578	71.1375	77.8172	73.1343	72.8615	75.466	74.7424	80.6368	82.4363	76.8905	70.5157	73.8321	76.5075	71.9911	0	75.6182	76.8485	82.1216	83.4121	76.3721	82.4363
		368	1690.68	72.6903	75.9423	0	84.2458	80.4511	78.8287	81.982	74.3394	70.672	76.4798	80.7251	77.1711	75.6891	80.4007	77.4417	67.9761	71.0412	80.9111	75.2901	70.9572	72.8173	83.3985	73.3903	74.9663	79.0265	73.6671	77.9226	0	71.5582	76.906	81.5898	79.1787	79.3913	86.5123
		369	1694.54	83.6825	76.8863	0	74.4887	81.9088	77.7083	82.87	81.0143	0	79.1293	69.8026	76.0851	76.7169	78.6606	0	73.5285	73.5145	74.481	74.0059	75.6814	76.6184	79.1751	78.0864	71.4711	77.1339	82.1587	73.978	0	77.5648	77.852	82.1171	72.11	82.9478	83.0218
		370	1698.4	81.8927	79.8384	0	78.0941	86.6137	80.7347	80.5964	73.068	77.7838	81.0991	72.8155	74.5915	76.4065	75.7604	69.864	70.4761	75.7274	72.4823	75.4825	70.4462	75.8599	80.172	74.9827	72.9249	75.8659	76.0322	72.1589	0	74.4105	76.0683	76.8245	74.1654	77.9469	77.4456
		371	1702.26	73.7618	78.9235	0	78.2134	83.9914	76.911	74.8411	71.8138	73.9382	74.4106	75.1562	74.8187	78.7491	81.9774	75.9878	72.19	75.5948	79.3514	77.6301	73.7067	77.6218	86.4053	78.5218	69.4892	80.4649	73.1272	71.1841	0	69.9531	75.387	85.8303	77.2904	73.2114	79.4951
		372	1706.12	80.1288	76.1645	0	82.3418	84.4567	80.4362	81.6155	75.433	76.4513	72.7844	73.7362	73.8306	80.9793	77.9463	75.456	70.9199	74.0629	74.7468	75.4044	71.9409	75.3405	83.1479	76.414	71.0525	76.8627	78.6027	73.5927	0	76.0498	76.4698	79.3693	75.2777	79.3518	72.4223
		373	1709.98	77.2519	85.0611	0	77.0672	81.3044	80.5688	81.4476	75.8857	68.9345	73.8554	77.0072	72.8179	80.7105	74.5776	0	71.3879	81.6264	78.872	70.985	72.2527	78.5883	82.1742	76.1404	74.3118	81.2513	77.1156	74.4171	79.8748	73.3765	75.7846	78.2096	76.8258	76.5774	79.3924
		374	1713.84	80.4693	79.4202	0	78.1787	84.9386	77.9364	85.0259	75.6188	73.8513	77.3639	75.6654	76.0081	84.2031	73.21	73.246	74.8438	74.6219	73.3565	73.1348	71.8846	79.3232	75.8254	75.7055	74.1606	76.7258	75.8994	74.9067	84.0118	74.1492	73.3007	82.9141	79.2485	75.3629	75.2927
		375	1717.7	84.5034	83.63	0	83.0509	81.1145	75.533	88.7353	73.5068	75.0633	73.2436	74.1231	74.4163	78.8173	72.5074	71.9564	68.3314	71.4414	76.2856	76.9214	69.8841	75.6103	81.9034	76.4266	71.5049	77.6815	76.208	78.3841	77.362	72.0846	84.8201	83.5962	71.9133	74.937	79.8782
		376	1721.56	80.1928	80.3525	0	78.6591	79.5783	81.2362	83.4686	76.3978	69.1184	69.2047	75.1742	75.0223	80.6273	80.7736	71.8971	77.2922	77.712	77.6321	70.459	71.6595	79.6308	75.9337	80.9633	70.7711	75.5464	76.0799	74.5274	84.1854	72.6295	73.8156	84.6641	0	77.8256	78.9704
		377	1725.42	81.8813	80.2822	0	76.4657	80.8758	78.8398	77.6185	77.0457	77.3858	70.4482	78.5232	79.4968	80.293	73.3545	76.7968	68.0776	66.6491	75.8563	75.2694	73.8836	72.7392	81.1291	78.5879	76.0215	76.9807	75.277	74.3555	78.8523	74.0965	74.5363	81.194	75.064	75.8975	79.0782
		378	1729.28	75.4589	78.6723	0	80.2249	80.0482	83.047	82.814	75.8241	77.3426	72.9209	75.8036	74.6638	82.3558	76.2815	74.0517	67.6097	69.3486	79.5543	75.5768	75.563	73.2372	81.4412	77.5769	71.3241	82.8026	75.17	74.0028	76.1896	72.9288	74.0182	80.8953	69.9872	74.5865	84.1143
		379	1733.14	83.891	78.2954	0	78.0879	80.8054	84.4278	85.4811	81.1514	77.2182	74.639	77.7354	74.6788	83.1797	72.6683	75.0862	77.4857	74.6406	77.0789	77.2865	76.3587	71.1283	82.9524	76.0149	77.1979	80.1819	75.9116	75.1793	77.1136	76.4452	82.0183	76.7701	81.6777	78.3388	82.3459
		380	1737	75.1082	81.5611	0	75.6307	81.1561	76.6279	75.1609	81.0075	78.2134	75.5009	73.367	71.4042	81.641	79.2285	77.011	71.9032	74.5481	72.3413	76.2402	71.1821	71.0971	82.7182	74.8984	72.6497	78.2974	79.9127	77.6527	89.2285	76.0173	80.158	82.0422	77.9314	82.732	82.6759
		381	1740.86	78.2759	82.5595	0	77.3781	80.3234	75.8822	79.9321	80.0296	78.5149	72.8365	75.8873	73.1251	78.6175	71.3441	76.3188	66.114	74.1756	82.8106	80.9233	75.0261	76.0729	80.5608	70.9962	77.4911	81.7891	82.3936	77.127	85.0499	72.3879	77.9613	81.5864	71.9081	78.9538	80.0999
		382	1744.72	75.8055	78.2971	0	76.0645	83.8459	81.5912	87.3832	79.3997	76.531	73.0001	0	72.9377	85.258	77.0466	76.7175	72.0272	71.9705	75.6778	75.7494	70.6806	74.5792	78.5841	77.8829	74.3821	78.6569	84.0807	71.9	78.1833	71.6403	77.8006	84.0377	73.1442	81.9008	80.4632
		383	1748.58	72.8824	77.8953	0	81.9145	78.4706	74.1041	76.6476	77.2847	72.9569	71.3548	0	72.1988	81.786	73.6098	72.3479	66.5502	71.1369	82.8753	73.7239	71.4433	70.861	83.205	74.0714	75.2658	78.0975	76.8807	72.464	80.0422	76.8574	76.1043	80.0235	76.6618	81.5327	80.6344
		384	1752.44	81.2718	75.3478	0	79.4943	84.9096	77.9856	78.577	71.0722	75.5731	71.1138	76.8148	74.3389	86.9772	70.7697	75.2057	72.8901	71.2217	72.8624	77.3465	75.5563	82.6532	80.8625	79.8514	74.8026	81.999	77.5898	73.6832	83.6315	72.2014	78.1891	83.6793	73.2489	82.6706	83.6559
		385	1756.3	76.6472	82.4634	0	78.5742	83.6295	73.567	83.014	76.9166	76.4654	71.6821	74.8517	75.1425	74.5231	74.796	74.0243	67.7357	77.4346	70.4807	77.7214	80.88	78.9815	79.0863	80.1457	75.0212	71.2411	78.2998	0	77.9243	76.6965	81.6143	79.6057	77.9379	77.8481	85.3083
		386	1760.16	83.5395	79.548	0	80.7846	81.6344	80.9725	82.3154	79.0047	76.0447	70.6546	77.3558	70.9882	80.012	75.0894	72.7021	71.0154	68.2579	78.0174	75.6535	76.1771	79.3722	82.9848	77.6324	70.5074	77.8155	77.1086	0	78.515	73.4456	76.7753	80.8066	76.5951	79.148	84.8884
		387	1764.02	72.3358	84.4853	0	78.4823	77.9755	79.6689	81.3928	77.6746	76.0226	70.9531	78.6202	114.042	81.1989	74.8034	77.0213	74.1034	73.8828	78.378	79.554	79.731	84.0295	88.5851	83.4094	68.774	80.6652	80.9397	76.4459	80.4373	75.7276	83.2701	80.6642	78.3191	79.0669	81.5352
		388	1767.88	79.5699	72.6806	0	75.31	78.173	75.3325	78.0605	75.3791	0	81.8568	74.9633	75.8204	77.9229	71.4762	73.4278	0	74.2893	73.5202	81.5511	71.1463	74.9083	85.7504	79.0715	72.87	79.7965	79.2082	70.3405	82.396	79.4992	80.3063	82.4535	75.0617	77.1916	83.3285
		389	1771.74	77.0142	81.7208	0	80.5711	81.2018	77.3332	79.4025	77.197	78.1077	68.0203	80.3643	74.6943	77.8207	74.0177	71.9751	69.7121	76.7494	78.3264	79.4626	72.1947	74.4367	83.9535	78.2259	74.7083	76.6255	75.5433	0	79.7522	75.0751	81.9115	76.7118	79.4833	75.4635	85.7085
		390	1775.6	81.0364	82.4956	0	79.8136	77.1004	80.1595	85.6137	77.9561	70.5496	72.1644	79.5528	78.1415	76.377	71.455	75.7034	76.7295	79.6605	78.0916	75.676	70.5747	76.0488	84.7474	76.8667	70.6693	76.8822	80.1767	0	80.694	77.8219	77.8602	76.9006	80.0839	80.4619	85.4899
		391	1779.46	76.3372	83.1658	0	77.828	83.0725	80.2494	77.7561	78.6268	76.7646	69.1314	0	74.631	80.1507	72.3399	71.1598	72.0662	76.0035	76.6099	79.495	69.9218	74.3639	81.6814	73.5143	72.8714	80.4257	76.1044	74.2928	77.2724	75.9706	82.7672	78.2803	72.768	80.642	83.4484
		392	1783.32	77.3131	84.9926	0	76.4282	79.9893	79.8719	83.528	75.2007	78.3628	76.1878	76.5858	80.3748	80.9607	68.1684	72.7801	70.6007	75.1542	79.2324	78.5882	73.8172	80.1659	85.7901	78.806	72.7405	78.0947	78.6238	0	78.8939	75.9388	78.6019	82.6626	73.8727	79.0506	85.9941
		393	1787.18	77.553	83.0806	0	76.838	81.7767	82.9339	80.7824	76.8034	74.0052	79.1221	80.1652	76.0457	77.7201	74.002	75.6306	67.0017	75.5417	71.8458	77.2981	67.7194	75.5558	86.5464	76.7502	71.6535	77.6868	79.3355	0	82.2507	77.3563	83.1	83.2111	74.2652	75.5155	81.3482
		394	1791.04	78.5883	79.6219	74.3244	74.3396	84.1776	74.9042	76.8735	76.2666	71.9079	75.4922	73.1909	75.9592	79.5847	67.9892	70.2831	69.4611	75.6471	76.3134	80.1275	71.3497	74.7693	79.7586	77.913	74.5983	72.4422	83.0679	0	78.2573	78.852	78.7858	75.8212	75.4696	80.5377	79.2478
		395	1794.9	79.0933	77.7566	0	82.508	82.4836	74.7861	83.5751	77.0641	71.8114	67.7259	80.2915	78.6768	81.5625	74.9877	73.0955	75.3464	73.4623	77.9072	78.8072	66.6891	77.3913	83.7696	79.7627	76.2123	78.4832	81.3669	0	85.1605	75.785	80.2766	85.031	80.0919	76.3903	83.657
		396	1798.76	74.8539	78.8935	0	79.1234	80.3185	76.7297	80.1771	76.3683	73.6306	68.3781	82.3205	76.1449	81.5158	73.4049	74.2399	68.6129	77.4252	71.8578	78.544	68.8043	79.05	81.1819	78.4802	75.7261	82.5611	84.8135	69.3624	81.5206	73.9246	81.1229	77.4734	77.2224	81.088	84.5183
		397	1802.62	80.5724	79.868	74.0492	81.5357	84.4621	77.159	83.8009	81.5177	72.5007	76.5051	81.0701	72.865	73.5672	78.8327	74.4747	71.46	75.8304	76.9246	81.8454	72.3157	77.2681	87.7338	78.7625	77.6423	78.5629	79.3006	0	75.4068	71.8	83.9288	82.6688	72.3803	75.7549	82.639
		398	1806.48	75.0908	79.884	0	80.052	74.8624	78.8338	83.6955	75.9959	74.9658	73.2426	76.2979	68.1855	81.4002	79.5113	73.9947	73.3941	80.6756	74.3612	80.218	71.5045	75.2433	80.0961	76.3689	75.5527	75.6312	81.0003	0	76.1631	80.7567	81.0657	78.4942	73.5073	77.6271	84.8204
		399	1810.34	0	79.6251	0	82.4078	84.5365	81.9989	82.6139	78.1499	72.9331	73.4318	83.1171	78.6624	82.2956	75.735	75.1271	69.6178	76.9947	74.5011	78.4297	68.5954	76.9697	78.8861	82.1597	70.4268	79.3514	83.8469	76.5657	76.0527	80.3028	75.3387	78.4073	81.0566	79.5227	82.7439
		400	1814.2	75.9029	79.4743	0	83.7565	77.1349	78.6524	82.467	77.3579	79.7552	77.5253	78.1799	78.2423	83.3918	86.3016	76.8478	72.4344	77.2846	76.3816	84.3115	71.027	78.0186	93.4585	0	74.5718	75.9194	85.1802	0	80.8682	84.1408	77.6021	80.3161	79.704	75.872	84.3439
		401	1818.06	74.0135	80.6157	0	82.2666	83.9396	79.3607	87.9351	79.0433	74.9992	70.5558	75.1912	79.4106	83.4989	81.2202	77.3385	69.4885	75.971	81.2212	80.1647	68.4969	82.3816	87.5003	78.5052	75.5004	78.9071	80.3397	71.5058	83.6593	78.6721	84.6665	77.6742	71.8605	80.6282	82.3623
		402	1821.92	0	85.7185	0	81.8951	79.1857	78.7184	82.5744	79.7624	73.3766	78.7426	77.6951	71.9022	80.97	77.6123	75.5225	69.3865	78.0797	76.5446	77.1108	65.9816	76.4092	80.1183	73.2069	72.6819	73.1062	78.7438	0	78.4743	83.4983	78.7586	76.9016	76.8726	75.9164	82.5105
		403	1825.78	74.0465	81.9237	76.049	78.4617	80.9611	78.4361	80.8128	80.4554	77.8085	73.7267	77.7436	75.2726	73.4637	78.1808	76.3898	72.9223	76.9984	82.3318	75.8168	68.8239	75.1451	82.955	78.2589	79.502	74.8718	80.6207	76.2976	78.8218	80.4079	80.6357	82.6731	78.3376	85.8546	79.5177
		404	1829.64	0	80.7659	76.8278	77.5431	78.3812	82.1487	84.4344	79.9686	0	69.7824	78.9043	73.4074	75.4012	82.6195	77.7393	67.9625	79.9406	84.3185	76.5592	0	70.3518	81.7498	81.8447	76.0129	81.7445	83.8551	69.0524	79.8164	80.6652	78.7983	82.4003	74.0091	88.4132	84.191
		405	1833.5	0	82.499	0	81.6497	78.8622	79.567	82.5396	76.3911	72.2989	74.058	79.6202	68.1095	73.9834	82.2116	71.5091	71.7422	80.1669	74.1354	80.0046	68.7301	74.243	85.2692	76.645	71.193	79.6387	83.776	75.3608	76.6704	82.571	78.0358	76.5485	76.0489	82.5961	80.099
		406	1837.36	0	81.164	74.8146	80.0075	81.0207	80.0334	85.1752	78.9033	73.9835	77.2196	75.6993	73.0392	80.1986	80.3007	72.1388	75.709	80.357	70.526	78.2009	67.8695	75.939	81.3511	84.1106	76.8412	75.9919	75.1997	79.0898	76.6644	81.8124	80.5495	80.4845	75.4291	87.41	76.8331
		407	1841.22	0	83.5013	77.9776	79.8126	81.1689	84.9431	85.2099	78.5039	78.4563	78.8384	76.0752	72.1105	87.5785	81.2065	73.553	71.6918	76.219	77.3856	83.2861	66.7406	71.617	84.6368	80.5598	75.6444	81.3635	78.6305	76.1542	86.9787	78.0694	80.6571	80.6875	77.5506	82.6912	84.6902
		408	1845.08	0	80.8344	75.6765	78.4532	75.2327	71.6717	81.6427	77.9316	76.2751	76.1751	78.048	74.5967	77.4934	83.5648	74.3697	70.4409	74.5455	72.2147	78.2442	65.5231	72.4089	76.8525	85.2664	72.023	83.4402	76.0943	75.7089	80.8545	81.3153	78.4799	84.2649	78.2652	77.1014	80.5114
		409	1848.94	76.6887	79.9162	75.5636	81.6381	81.2946	83.6779	81.015	77.0639	72.6275	69.9236	77.8804	74.3946	78.3717	79.9875	75.9191	74.9245	75.3925	78.9647	76.0762	63.5816	73.9435	80.311	80.3028	76.2154	80.1751	83.8557	75.501	82.9985	81.6652	81.7102	76.3662	69.7328	81.4529	77.0788
		410	1852.8	0	80.669	0	77.0842	79.3084	71.41	85.3262	82.5059	75.2281	77.6153	74.3892	80.6627	79.2247	80.2973	79.1431	79.2205	75.8466	75.7723	87.8477	64.368	77.9965	85.9999	81.2562	75.31	84.78	83.0074	79.2256	78.146	78.2144	82.5583	82.8164	83.0971	76.9525	80.5404
		411	1856.66	0	79.8766	71.1632	78.5719	80.6151	78.6182	90.6052	78.5761	75.4967	75.0402	77.5424	77.1108	77.1821	82.3915	76.5381	75.3536	77.4739	74.0986	80.4604	64.3336	78.5738	85.5664	81.2657	81.1432	80.7569	83.1639	76.4667	77.6639	78.4104	78.7452	83.3976	74.1676	75.8216	82.943
		412	1860.52	0	81.4827	0	77.0012	76.1783	75.1175	85.1302	82.2526	74.821	73.8726	77.1261	78.4359	81.3581	80.7987	85.369	72.126	76.1057	82.1243	78.5897	0	70.6786	82.1322	78.3609	72.7113	84.8997	81.1339	74.6193	82.1155	77.9069	78.6375	82.8244	76.6107	79.4109	75.5301
		413	1864.38	77.8145	81.5493	77.5383	81.9249	85.6183	79.2769	81.9498	78.9655	77.9095	83.3268	79.185	73.1073	78.6775	81.5156	80.723	70.9756	74.3201	83.0852	83.4041	67.0361	77.9204	83.7589	79.1759	76.6262	78.1348	86.7845	72.2848	80.1549	79.9288	74.856	79.1056	74.9692	79.3134	75.9052
		414	1868.24	81.294	79.5479	0	78.6268	83.1798	77.7323	82.3472	80.7192	68.8799	74.2456	77.0528	80.4448	80.3726	81.0966	78.0567	0	78.3383	74.8266	81.6788	70.1733	71.4066	83.21	77.0893	80.3019	78.1792	75.8074	71.0724	82.1017	80.3536	82.7069	76.2247	75.4996	81.772	81.4086
		415	1872.1	76.3751	83.5097	74.364	80.708	84.8621	79.8675	83.1246	79.7694	80.3211	75.8248	80.8724	75.817	90.6518	84.7532	86.3276	79.1474	79.8801	79.2916	81.6389	0	80.7347	82.3206	82.7889	80.6265	82.7673	80.4934	75.6171	81.1146	82.0193	80.6426	79.9912	78.4342	78.6343	86.6521
		416	1875.96	78.9712	80.5872	77.874	83.3478	82.151	81.1113	81.5121	82.9108	73.5638	78.2834	81.2032	77.7391	88.2999	81.1675	82.8811	69.794	76.3724	76.851	80.1678	69.1511	76.488	81.9942	85.4222	78.2961	77.788	84.7038	73.658	86.984	78.7451	79.9948	83.3456	74.6037	76.7469	80.6061
		417	1879.82	83.4872	81.4927	77.3687	80.8004	80.4153	78.6569	76.8967	78.7386	75.2353	74.9637	78.5151	78.2122	82.9437	87.3184	74.0503	73.6761	78.4215	74.2974	84.1793	62.9827	76.3529	87.7855	72.62	80.9947	77.4631	80.6943	73.7503	80.9658	75.3397	77.3612	78.5567	79.6996	81.4931	80.443
		418	1883.68	82.1466	81.8084	72.6874	77.8819	83.8174	77.807	82.4778	81.8685	73.2827	77.0945	85.9747	73.1982	86.2458	73.9372	75.6807	73.9107	78.1554	84.5137	82.272	68.6063	72.053	85.1159	78.5884	78.5821	82.8531	77.0866	75.8179	88.2177	78.6946	77.2436	80.4659	73.4274	79.2434	75.837
		419	1887.54	76.7276	81.2847	72.2683	82.619	82.539	80.1135	83.476	87.713	71.9826	77.9697	82.7006	75.196	78.3945	87.3976	75.6492	73.1151	76.7987	81.507	80.391	0	88.4282	80.0199	80.5849	79.4333	79.3765	80.6551	76.0463	82.0969	79.3235	78.1773	81.0693	73.1699	80.1786	82.9271
		420	1891.4	81.7778	84.5142	77.3883	83.9273	87.8137	83.2547	87.2331	79.4633	79.673	83.2335	82.1156	76.3388	76.4416	79.5073	78.5624	73.054	79.7183	71.1452	84.3123	0	78.7277	83.7963	79.0315	78.375	83.0724	83.0104	75.7379	87.6591	77.0534	76.0983	81.2121	78.4245	88.0028	82.8607
		421	1895.26	81.1698	79.0753	72.8518	75.1246	82.7917	86.6497	84.5274	82.9863	85.262	85.1303	80.5204	77.8791	83.6587	79.5487	75.3002	77.5785	74.6164	81.0314	77.5513	69.6716	77.9218	83.1121	77.1862	78.2472	73.0845	80.8929	77.0865	81.7492	80.7675	80.608	75.2172	77.6715	79.8189	79.618
		422	1899.12	78.8113	78.064	77.3599	76.8497	82.0788	85.0835	82.8111	80.8144	74.6321	82.6815	77.954	81.3143	80.9638	83.6839	80.3544	77.4345	76.4042	77.8918	86.426	0	0	79.4738	79.1837	81.574	78.0765	78.3525	77.1999	83.945	76.0473	73.8891	82.544	79.4923	80.3337	81.7221
		423	1902.98	81.8033	77.4389	77.7474	73.5829	78.4269	77.7968	79.0614	82.123	78.8743	76.0981	80.9065	80.984	80.7103	77.0808	74.9008	74.3968	75.8115	75.482	79.2258	69.7977	0	85.522	77.3882	78.0484	81.4979	77.4599	79.1856	79.0773	80.072	83.1033	80.3355	74.4956	80.5642	79.7656
		424	1906.84	76.751	79.2635	76.9219	78.9575	83.5572	75.6563	78.2766	79.1269	73.5083	78.9757	77.4838	78.9559	77.7071	83.2101	73.4791	72.3256	78.8279	79.8604	77.8515	68.9593	82.9892	79.8951	74.2808	81.355	77.0746	78.6306	74.1318	79.0914	77.0723	76.354	79.4088	73.5369	77.5122	77.4297
		425	1910.7	81.5339	78.5331	77.4735	78.4276	81.7412	79.0752	84.44	76.1431	75.7269	78.1948	79.5641	76.6011	87.4293	85.2639	84.0073	75.2955	78.7561	75.3213	76.5003	68.159	75.8074	80.6044	71.5691	82.1522	76.0137	76.6295	70.9159	82.1394	81.8198	79.4408	84.2087	80.9632	82.2055	80.9245
		426	1914.56	80.1135	82.2431	74.9254	80.6257	81.9382	85.5639	75.6258	80.4145	74.4763	80.1704	81.3816	86.3789	83.4405	89.3755	85.7133	79.4563	78.7432	75.7762	79.6155	75.2516	80.6147	83.1807	80.4995	78.5674	80.4145	82.2931	74.3492	78.7391	76.7283	83.4675	84.6309	78.5508	80.3171	85.3845
		427	1918.42	76.1474	78.6215	79.1229	79.3638	79.8297	82.0277	84.4371	79.2177	76.0944	77.2615	74.6887	73.5332	74.6052	77.3791	75.3703	74.2048	79.6145	75.7724	80.554	67.5676	73.5289	75.1335	80.3321	79.6972	78.579	80.5343	69.2162	75.357	73.9707	80.2068	84.3726	73.0104	78.7467	76.7854
		428	1922.28	87.6511	79.1157	77.131	81.3652	81.0998	74.1881	79.0538	77.7988	80.8072	83.355	78.6409	73.1451	78.9216	79.4949	71.4008	80.4506	79.1268	73.0954	84.1435	79.0348	77.7363	83.0777	81.1684	86.43	80.1461	79.3005	0	77.6063	76.0616	79.0195	82.0107	71.8753	84.8582	81.4373
		429	1926.14	85.1331	79.5279	0	77.9524	79.3483	82.7626	79.4347	70.9087	77.4546	78.1922	79.9365	77.4148	80.2221	78.0834	76.2428	75.8869	78.8967	77.8336	78.4395	75.4004	77.5304	82.5273	75.3832	77.2757	77.5415	80.6395	72.1561	85.3473	73.8857	74.8788	82.8502	77.4679	81.6764	86.4244
		430	1930	83.9489	84.3475	82.9355	77.2485	84.4981	80.139	84.1272	79.2363	83.5335	77.6816	79.907	78.0368	80.4579	81.1051	75.773	78.0717	76.7073	81.1057	81.4605	73.1728	0	81.3348	81.4649	80.3485	75.1445	77.8641	69.334	78.8883	78.5577	80.2924	87.273	76.5339	72.5669	78.831
		431	1933.86	85.3433	77.1811	77.4936	81.9328	76.4076	82.5685	82.4647	79.8567	78.6013	79.3147	77.8918	75.1888	78.8562	80.4985	80.4124	77.2543	76.8668	78.5816	87.2067	72.6499	71.4743	75.2779	78.6119	81.0317	79.4893	81.5716	0	79.3655	78.2309	81.4915	79.1176	70.7917	80.4104	81.3824
		432	1937.72	78.8445	85.0538	76.6465	77.7699	79.4948	79.1328	81.6609	80.4123	77.0688	81.205	75.4666	78.7794	78.8843	74.6469	74.8246	74.61	72.8248	78.0791	84.1993	69.1593	0	81.0865	79.3497	84.2082	79.623	80.5871	0	81.4921	74.1116	79.4994	80.3196	80.9035	75.4336	77.2477
		433	1941.58	80.9112	81.7818	78.0006	84.168	83.3329	79.5616	79.9898	75.0387	79.6024	80.68	82.4898	77.6909	80.958	83.0349	76.2935	0	77.4448	66.4371	74.9507	73.2302	73.8873	81.8858	80.4879	86.6511	73.9776	77.9094	0	75.1481	0	76.3423	81.2865	72.8878	77.2743	79.5991
		434	1945.44	79.8715	79.0852	78.3046	79.5768	79.6356	81.2984	79.0845	73.3683	84.3357	75.9074	0	79.973	81.341	79.7321	79.2144	80.614	74.0357	75.8164	82.0366	70.113	71.1116	80.9099	78.93	77.5143	82.0778	83.5294	72.6109	84.6942	70.5192	83.2162	78.9024	75.4412	74.7909	78.0658
		435	1949.3	80.4829	80.3499	76.3352	72.1274	83.6806	72.7711	80.8042	77.2388	76.9659	81.7058	80.8501	79.5715	77.0781	82.5857	75.4434	78.8977	78.0813	73.5274	78.0732	72.0601	69.771	81.5506	81.7237	77.1315	85.1982	81.9279	0	80.576	76.0984	81.5177	82.3511	77.4992	80.9095	82.7429
		436	1953.16	83.5199	78.1178	74.7706	79.5223	78.6923	78.0872	81.2092	77.4759	84.9455	84.1212	75.5342	80.4377	80.7577	79.3252	77.9288	73.7102	78.0156	78.0817	81.3548	80.2481	80.7565	86.859	78.966	78.2142	80.3331	84.0621	0	81.5116	74.7079	86.0102	84.2396	78.6071	83.8248	76.9311
		437	1957.02	79.5073	77.3251	71.5285	80.1032	77.7586	78.908	76.4114	80.2221	75.1085	74.8644	0	76.1498	82.3415	80.8612	76.9121	75.1017	71.1463	73.2529	81.578	72.6739	70.598	83.3179	75.4695	75.5456	79.1396	78.8237	0	83.435	75.492	79.5863	84.2316	73.0501	81.6303	83.1369
		438	1960.88	84.9346	80.148	70.4452	81.9815	81.5128	81.2162	77.4484	75.5979	79.9666	74.835	0	84.6282	84.5803	96.3877	72.7487	79.9547	76.7436	80.0153	84.9486	68.9102	72.9282	80.9706	83.1243	80.1165	80.6634	79.0119	0	76.9045	76.0669	81.9888	84.0204	76.9759	76.9611	77.2431
		439	1964.74	79.6766	79.76	75.5188	74.8499	79.6716	79.2658	76.6389	76.5348	77.0151	73.7987	79.3983	83.0268	80.276	79.6612	77.1017	74.3769	75.113	81.7318	81.4153	72.9379	74.3324	76.6206	81.5815	80.3592	76.7812	81.2925	0	80.7441	72.7457	77.8193	78.6435	71.8804	80.022	83.3279
		440	1968.6	76.5018	79.2518	77.759	77.513	76.1095	78.0855	83.8943	80.3998	77.9045	75.2961	0	75.2002	83.0499	81.7495	71.766	79.5508	78.3871	76.0421	84.9688	0	0	80.9843	78.426	76.4959	80.8757	83.4939	0	79.2619	74.853	80.4221	76.0072	75.6717	79.9338	73.4332
		441	1972.46	81.165	74.6831	76.6006	78.6852	81.8543	76.0739	78.9902	83.1083	74.1976	76.9035	73.5545	75.1082	81.1268	82.5832	71.5369	75.6888	81.8016	76.9509	76.6686	70.5019	0	85.7898	75.2445	80.4541	85.8722	79.0391	0	81.3757	73.0227	80.9776	77.1958	75.6895	74.4659	80.7243
		442	1976.32	83.9469	77.4208	76.0586	77.6697	86.6994	79.1722	81.3069	76.6481	72.4583	80.7206	77.6997	82.7576	85.6443	86.798	74.5021	81.4883	78.7192	73.4344	75.2467	75.8611	74.841	84.7266	76.7154	79.9795	75.6147	78.3676	0	81.343	83.9547	81.5529	83.3717	76.6157	81.2942	0
		443	1980.18	76.2922	80.5391	75.4395	82.4746	87.2657	82.5532	81.8499	78.5563	75.7385	80.6237	0	75.2394	84.6733	81.7281	70.7886	81.4921	79.4515	77.6636	72.9396	73.5785	0	81.4739	73.737	78.0506	73.6453	81.1104	0	82.5829	83.8356	82.5885	81.6764	73.8252	79.6444	82.1843
		444	1984.04	81.7587	78.9063	72.4691	81.66	77.535	82.4665	80.2538	75.8786	77.8347	75.1909	81.8813	82.7606	83.5095	79.8535	78.1947	77.5894	77.3694	78.6206	76.7361	74.8412	73.3529	72.9677	77.9089	87.6086	79.8032	79.3497	0	78.7096	79.5067	82.7535	82.6147	68.6502	79.7112	82.1067
		445	1987.9	78.491	77.8145	0	77.042	78.4489	76.1129	80.0577	80.0667	76.1694	73.9703	80.4347	75.5778	81.4612	79.6056	75.3044	75.659	79.3135	72.9629	80.5043	78.42	79.7962	78.1742	81.1095	80.46	74.1517	79.5043	0	77.2235	78.3315	78.7576	83.2403	72.9182	74.8152	79.8051
		446	1991.76	81.8713	78.4705	70.7721	79.9313	80.0784	75.8862	81.5187	80.8116	73.9946	77.9782	73.1442	77.4289	84.3324	76.1496	77.3368	72.8637	78.8744	73.3312	81.9721	73.7674	76.9538	73.164	75.8023	75.4589	77.6642	80.3912	0	83.2267	78.7249	82.5333	81.1893	72.1783	79.9097	83.9352
		447	1995.62	86.2882	82.8883	74.0073	78.5255	81.0874	77.598	83.3847	75.9322	78.1119	80.9887	79.2854	78.3156	79.4393	82.9749	79.4065	75.6504	78.2436	77.2657	80.5839	75.889	78.8081	78.4017	76.2748	78.4667	77.0479	81.9008	0	78.6617	77.2007	77.8167	82.8022	70.0389	79.7181	76.2273
		448	1999.48	83.0967	79.6376	71.7361	75.2484	81.7663	80.9014	76.4192	82.0079	79.6291	76.6153	74.2172	70.7091	81.7202	86.5653	78.3957	81.0759	75.4184	70.157	76.7466	77.5379	72.8718	83.9357	77.8809	75.9805	77.2546	80.5233	0	78.6478	81.6224	79.0965	77.0477	79.5303	80.5073	80.5802
		449	2003.34	78.609	80.3248	72.8016	80.43	85.9451	77.074	75.9909	79.1463	75.3283	77.7661	73.8183	80.5886	78.9033	82.4379	73.8476	75.4224	78.1126	71.5938	76.7134	75.0457	0	78.6681	0	78.167	76.1599	77.9329	0	78.3575	80.6823	80.9288	79.977	74.8203	74.1952	78.5305
		450	2007.2	76.8562	85.1222	74.6598	78.3044	81.0149	79.7723	77.8038	78.9355	72.4732	79.3026	74.6537	70.9396	75.4543	87.2459	76.2631	77.0562	78.6776	77.3692	80.9781	77.4867	78.7408	84.6111	73.1137	81.8152	79.5989	81.5644	0	78.1452	75.1787	76.5648	81.4713	78.2973	77.0046	81.7522
		451	2011.06	83.6416	75.2711	75.9078	77.0598	80.4326	76.5482	79.6445	80.2004	75.1572	81.521	81.4559	72.4667	86.3832	83.8985	74.2704	83.9332	68.6141	75.5822	75.4578	80.2315	77.13	76.7053	74.6937	74.3485	77.8265	81.3126	0	75.7829	76.4173	76.5937	81.2714	73.7178	81.0142	77.5288
		452	2014.92	72.1757	77.3183	70.8737	73.0425	82.3566	79.9764	83.7473	76.5269	73.6022	80.7339	76.2161	75.5221	77.5258	84.5521	80.3875	75.7231	79.2717	72.0642	73.6007	72.1985	0	80.8032	76.7363	80.0443	76.7592	80.2632	0	79.9915	75.2897	80.0521	81.8176	77.5061	79.5275	76.2384
		453	2018.78	81.3119	83.7959	74.9507	82.634	79.9707	74.2874	83.5	78.4182	76.8623	78.2142	75.9112	80.5788	77.0319	84.1753	79.1718	77.247	76.3086	73.6499	78.6499	79.8345	76.9794	79.5897	76.3935	85.9173	82.9644	82.3789	0	78.2175	74.9099	78.907	78.8813	0	85.1077	78.9301
		454	2022.64	78.4304	79.6305	74.2986	81.3964	82.5009	79.3723	78.8461	73.946	80.389	79.8216	87.1743	77.7341	78.6552	78.2075	76.7219	79.6688	74.7909	79.8128	81.4042	75.2008	81.689	72.6665	82.2433	82.5365	78.2844	81.8013	0	83.5826	79.7409	77.7835	81.979	77.6907	79.2079	74.9682
		455	2026.5	80.14	88.0473	81.8958	79.0821	86.1544	82.0794	75.0482	80.137	75.8252	81.2961	77.8175	80.9938	79.4563	81.478	75.576	73.0893	77.0074	75.3351	77.9777	76.8156	76.1571	77.4161	80.1269	79.6784	73.6407	82.0266	0	81.5295	82.0672	79.4873	83.6008	71.7192	78.1013	74.5204
		456	2030.36	81.0768	79.9134	72.963	79.0614	86.5415	83.4788	78.3845	77.7784	79.4737	72.6042	73.6273	69.5194	79.6558	83.33	78.601	75.342	79.6183	0	76.072	74.614	73.7893	84.9186	78.6162	81.2707	77.1274	82.1061	72.6861	77.7674	74.8087	76.8628	79.5	73.5209	80.4003	72.4118
		457	2034.22	82.8452	83.1676	77.4896	81.4268	83.4716	79.0477	80.0229	83.3732	74.2269	72.5198	79.0757	75.5861	84.816	78.3337	77.4111	76.5102	79.5093	76.0571	80.7236	72.7082	81.3177	80.2689	77.3354	78.3511	77.8671	81.1768	74.8164	86.2929	79.303	81.6652	75.5061	75.298	76.9907	73.0473
		458	2038.08	78.5529	78.8827	74.1753	79.9851	86.4477	81.0126	83.2049	77.1485	79.6702	83.0338	78.8932	76.6497	78.8501	80.578	74.5257	83.5805	77.5545	76.8325	84.6731	78.9779	73.9803	77.6571	76.9946	76.8512	78.1854	80.4451	0	78.5126	77.4946	80.3904	81.9833	76.9883	79.1165	78.606
		459	2041.94	83.8183	78.6675	75.3329	79.1314	83.369	75.6475	77.8318	85.1208	71.1881	78.6637	78.5482	71.4621	73.6646	77.5743	71.6227	78.7602	74.972	75.0647	81.9269	73.5862	73.6475	77.7198	77.4816	73.119	75.4213	80.285	74.5918	77.1784	82.2905	77.5343	82.4788	72.507	82.6903	80.838
		460	2045.8	79.5017	77.8145	77.2188	97.5793	79.3475	78.7037	78.8126	77.1803	73.2745	78.5585	76.3638	79.6525	82.2282	77.1262	76.0534	76.7831	74.4902	74.3831	84.6152	72.8949	76.7392	83.2152	74.9916	77.7349	77.1148	79.4052	73.8004	83.1772	80.5806	78.6315	80.6375	80.043	79.9655	73.9417
		461	2049.66	79.1424	83.0741	78.272	77.0435	85.9859	77.0193	85.9085	77.9208	75.2658	80.3497	86.9604	80.4778	77.9352	77.8872	75.4225	79.911	0	71.3631	80.8905	77.7794	76.1383	81.955	77.4304	80.27	72.2724	83.139	0	79.0988	76.358	77.0015	75.286	76.3623	77.4004	76.072
		462	2053.52	79.5067	77.2783	74.6654	79.9299	79.8417	82.1456	86.6537	82.3161	79.7432	75.8318	90.8088	74.6845	85.3308	78.4255	79.5573	75.0389	0	77.2019	81.366	78.4232	73.6662	83.5611	81.3785	82.1865	80.0606	78.2476	80.7895	81.2308	75.2398	82.0721	83.1451	74.052	76.5427	72.2145
		463	2057.38	74.8669	82.1011	77.7571	75.2596	78.4459	85.3184	80.2403	76.1824	79.4597	78.0077	75.0288	75.7489	75.8888	78.0252	77.9626	73.5593	0	72.3511	83.3293	83.2857	77.7233	77.1672	75.5986	82	78.3227	77.3869	71.8561	84.7493	79.792	80.1487	80.595	80.5532	87.4965	69.941
		464	2061.24	82.6938	80.6414	74.3972	76.2319	87.3411	79.705	84.5849	74.8636	73.9103	77.5483	83.6234	77.9767	82.203	78.485	80.1947	75.8927	0	74.3949	81.0473	75.4205	79.2324	74.7915	80.1766	80.2448	79.2882	79.4259	0	82.3412	74.1515	76.04	85.8773	77.8423	82.3981	76.3078
		465	2065.1	74.9699	82.0721	71.027	77.5514	81.8172	76.4412	86.1599	74.7119	78.2179	0	79.2311	71.4849	80.7113	83.3993	81.1868	74.1762	0	76.9584	75.7533	80.0055	69.3354	76.6772	78.1305	81.2494	79.4889	79.2231	67.9606	84.318	72.7854	75.6602	82.144	75.6534	79.0933	78.0094
		466	2068.96	88.6441	80.2297	71.4009	74.7291	82.287	80.3351	90.5598	83.3679	75.867	81.6742	75.3704	74.6929	83.4531	83.1186	76.2701	81.5213	80.1601	71.2697	82.2684	72.0258	0	83.6934	82.5755	79.5374	85.4678	80.6534	74.9934	88.9235	85.0335	79.6898	77.9337	79.7993	82.5585	81.6282
		467	2072.82	75.8015	86.8825	78.3864	81.163	75.1631	74.2931	83.921	82.1044	79.8464	78.2574	84.1124	79.0819	78.2506	78.7541	74.6398	0	75.895	70.0072	78.1596	0	0	81.8314	77.1297	78.7626	76.3813	79.9489	73.2735	85.3285	73.9596	87.889	79.2082	75.3048	83.5573	75.8014
		468	2076.68	80.8491	84.2063	78.5289	83.8957	83.5412	77.343	86.0864	76.8499	77.6667	76.5068	75.2553	78.3071	83.2408	78.409	70.8414	76.3304	79.931	70.7864	84.5278	77.5887	78.7184	78.7742	76.0058	73.3056	71.3114	74.6403	75.5361	84.1343	81.6989	78.9639	79.8242	75.8075	74.6815	75.1881
		469	2080.54	77.422	85.9333	73.6461	84.0538	85.7632	76.6367	84.4455	74.4633	75.6881	78.9739	75.3709	74.5221	82.0993	79.6709	78.081	0	77.648	80.4333	75.0668	77.2906	77.6379	84.0236	81.4517	83.5955	76.8798	76.2312	79.7537	81.0355	80.8638	81.2399	77.9624	77.6427	75.8165	72.9692

## Sheet: Average Spots by Background
				SptId_14	SptId_20	SptId_23	SptId_25	SptId_26	SptId_32	SptId_34	SptId_38	SptId_39	SptId_48	SptId_50	SptId_52	SptId_60	SptId_62	SptId_63	SptId_69	SptId_74	SptId_75	SptId_76	SptId_82	SptId_85	SptId_87	SptId_88	SptId_95	SptId_99	SptId_101	SptId_106	SptId_109	SptId_110	SptId_117	SptId_120	SptId_128	SptId_131	SptId_132
		0	270.2	0	0	0	0	0	0	0	0	0	0	0	0	0	0	0	0	0	0	0	0	0	0	0	0	0	0	0	0	0	0	0	0	0	0
		1	274.06	0	0	0	0	0	0	0	0	0	0	0	0	0	0	0	0	0	0	0	0	0	0	0	0	0	0	0	0	0	0	0	0	0	0
		2	277.92	0	0	0	0	0	0	0	0	0	0	0	0	0	0	0	0	0	0	0	0	0	0	0	0	0	0	0	0	0	0	0	0	0	0
		3	281.78	0	0	0	0	0	0	0	0	0	0	0	0	0	0	0	0	0	0	0	0	0	0	0	0	0	0	0	0	0	0	0	0	0	0
		4	285.64	0	0	0	0	0	0	0	0	0	0	0	0	0	0	0	0	0	0	0	0	0	0	0	0	0	0	0	0	0	0	0	0	0	0
		5	289.5	0	0	0	0	0	0	0	0	0	0	0	0	0	0	0	0	0	0	0	0	0	0	0	0	0	0	0	0	0	0	0	0	0	0
		6	293.36	0	0	0	0	0	0	0	0	0	0	0	0	0	0	0	0	0	0	0	0	0	0	0	0	0	0	0	0	0	0	0	0	0	0
		7	297.22	0	0	0	0	0	0	0	0	0	0	0	0	0	0	0	0	0	0	0	0	0	0	0	2.98282	0	0	0	0	0	0	0	0	0	0
		8	301.08	0	0	0	0	0	0	0	0	0	0	0	0	0	0	0	0	0	0	0	0	0	0	0	0	0	0	0	0	0	0	0	0	0	0
		9	304.94	0	0	0	0	0	0	0	0	0	0	0	0	0	0	0	0	0	0	0	0	0	0	0	0	0	0	0	0	0	0	0	0	0	0
		10	308.8	0	0	0	0	0	0	0	0	0	0	0	0	0	0	0	0	0	0	0	0	0	0	0	0	0	0	0	0	0	0	0	0	0	0
		11	312.66	0	0	0	0	0	0	0	0	0	0	0	0	0	0	0	0	0	0	0	0	0	0	0	0	0	0	0	0	0	0	0	0	0	0
		12	316.52	0	0	0	0	0	0	0	0	0	0	0	0	0	0	0	0	0	0	0	0	0	0	0	0	0	0	0	0	0	0	0	0	0	0
		13	320.38	0	0	0	0	0	0	0	0	0	0	0	0	0	0	0	0	0	0	0	0	0	0	0	0	0	0	0	0	0	0	0	0	0	0
		14	324.24	0	0	0	0	0	0	0	0	0	0	0	0	0	0	0	0	0	0	0	0	0	0	0	0	0	0	0	0	0	0	0	0	0	0
		15	328.1	0	0	0	0	0	0	0	0	0	0	0	0	0	0	0	0	0	0	0	0	0	0	0	0	0	0	0	0	0	0	0	0	0	0
		16	331.96	0	0	0	0	0	0	0	0	0	0	0	0	0	0	0	0	0	0	0	0	0	0	0	0	0	0	0	0	0	0	0	0	0	0
		17	335.82	0	0	0	0	0	0	0	0	0	0	0	0	0	0	0	0	0	0	0	0	0	0	0	0	0	0	0	0	0	0	0	0	0	0
		18	339.68	0	0	0	0	0	0	0	0	0	0	0	0	0	0	0	0	0	0	0	0	0	0	0	0	0	0	0	0	0	0	0	0	0	0
		19	343.54	0	0	0	0	0	0	2.88563	0	0	0	0	0	0	0	0	0	0	0	0	0	0	0	0	0	0	0	0	0	0	0	0	0	0	0
		20	347.4	0	0	0	0	0	0	0	0	0	0	0	0	0	0	0	0	0	0	0	0	0	0	0	0	0	0	0	3.25911	0	0	0	0	0	0
		21	351.26	0	0	0	0	0	0	0	0	0	0	0	0	0	0	0	0	0	0	0	0	0	0	0	0	0	0	0	0	0	0	0	0	0	0
		22	355.12	0	0	0	0	0	0	0	0	0	0	0	0	0	0	0	0	0	0	0	0	0	0	0	0	0	0	0	2.96902	0	0	0	0	0	0
		23	358.98	0	0	0	0	3.38334	0	0	0	0	0	0	0	0	0	0	0	0	0	0	0	0	0	0	0	0	0	0	2.90174	0	0	0	0	0	0
		24	362.84	0	0	0	0	0	0	0	0	0	0	0	0	0	0	0	0	0	0	0	0	0	0	0	0	0	0	0	3.2391	0	0	0	0	0	0
		25	366.7	0	0	0	0	0	0	0	0	0	0	0	0	0	0	0	0	0	0	0	0	0	0	0	0	0	0	0	2.99509	0	0	0	0	0	0
		26	370.56	0	0	0	0	0	0	0	0	0	0	0	0	0	0	0	0	0	0	0	0	0	0	0	0	0	0	0	2.84753	0	0	0	0	0	0
		27	374.42	0	0	0	0	0	0	0	0	0	0	0	0	0	0	0	0	0	0	0	0	0	2.8361	0	3.04725	0	0	0	2.9342	0	0	0	0	0	0
		28	378.28	0	0	0	0	0	0	0	0	0	0	0	0	0	0	0	0	0	0	0	0	0	0	0	0	0	0	0	3.40771	0	0	0	0	0	0
		29	382.14	0	0	0	0	0	0	0	0	0	0	0	0	0	0	0	0	0	0	0	0	0	0	0	0	0	0	0	3.46836	0	0	0	0	0	0
		30	386	0	0	0	0	0	0	0	0	0	0	0	0	0	0	0	0	0	0	0	0	0	0	0	0	0	0	0	3.20499	0	0	0	0	0	0
		31	389.86	0	0	0	0	0	0	0	0	0	0	0	0	0	0	0	0	0	0	0	0	0	0	0	0	0	0	0	2.84289	0	0	0	0	0	0
		32	393.72	0	0	0	0	0	0	0	0	0	0	0	0	0	0	0	0	0	0	0	0	0	0	0	0	0	0	0	3.1253	0	0	0	0	0	2.53878
		33	397.58	0	0	0	0	0	0	0	0	0	0	0	0	0	0	0	0	0	0	0	0	0	0	0	0	0	0	0	2.8732	0	0	0	0	0	0
		34	401.44	0	0	0	0	0	0	0	0	0	0	0	0	0	0	0	0	0	0	0	0	0	0	0	0	0	0	0	3.58524	0	0	0	0	0	0
		35	405.3	0	0	0	0	0	0	0	0	0	0	0	0	0	0	0	0	0	0	0	0	0	0	0	0	0	0	0	3.28279	0	0	0	0	0	0
		36	409.16	0	0	0	0	0	0	0	0	0	0	0	0	0	0	0	0	0	0	0	0	0	0	0	0	0	0	0	3.27665	0	0	0	0	0	0
		37	413.02	0	0	0	0	0	0	0	0	0	0	0	0	0	0	0	0	0	0	0	0	0	0	0	0	0	0	0	3.98085	0	0	0	0	0	0
		38	416.88	0	0	0	0	0	0	0	2.88213	0	0	0	0	0	0	0	0	0	0	0	0	0	0	0	0	0	0	0	3.39144	0	0	0	0	0	0
		39	420.74	0	0	0	0	0	0	0	0	0	0	0	0	0	0	0	0	0	0	0	0	0	0	0	0	0	3.31461	0	3.44147	0	0	0	0	0	0
		40	424.6	0	0	0	0	0	0	0	0	0	0	0	0	0	0	0	0	0	0	0	0	0	0	0	0	0	0	0	3.23222	0	0	0	0	0	0
		41	428.46	0	0	0	0	0	0	0	0	0	0	0	0	0	0	0	0	0	0	0	0	0	0	0	0	0	0	0	3.22586	0	0	0	0	0	0
		42	432.32	0	0	0	0	0	0	0	0	0	0	0	0	0	0	0	0	0	0	0	0	0	0	0	0	0	0	0	3.59389	0	0	0	0	0	0
		43	436.18	0	0	0	0	0	0	0	0	0	0	0	0	0	0	0	0	0	0	0	0	0	0	0	0	0	0	0	3.50217	0	0	0	0	0	0
		44	440.04	0	0	0	0	0	0	0	0	0	0	0	0	0	0	0	0	0	0	0	0	0	0	0	0	0	0	0	3.74556	0	0	0	0	0	0
		45	443.9	0	0	0	0	0	0	0	0	0	0	0	0	0	0	0	0	0	0	0	0	0	0	0	0	0	0	0	3.61709	0	0	0	0	0	0
		46	447.76	0	0	0	0	0	0	0	0	0	0	0	0	0	0	0	0	0	0	0	0	0	0	0	0	0	0	0	3.64004	0	0	0	0	0	0
		47	451.62	0	0	0	0	0	0	0	0	0	0	0	0	0	0	0	0	0	0	0	0	0	0	0	0	0	0	0	3.274	0	0	0	0	0	0
		48	455.48	0	0	0	0	0	0	0	0	0	0	0	0	0	0	0	0	0	0	0	0	0	0	0	0	0	0	0	3.44909	0	0	0	0	0	0
		49	459.34	0	0	0	0	0	0	0	0	0	0	0	0	0	0	0	0	0	0	0	0	0	0	0	0	0	0	0	3.22884	0	0	0	0	0	0
		50	463.2	0	0	0	0	0	0	0	0	0	0	0	0	0	0	0	0	0	0	0	0	0	0	0	0	0	0	0	4.14755	0	0	0	0	0	0
		51	467.06	0	0	0	0	0	0	3.42423	0	0	0	0	0	0	0	0	0	0	0	0	0	0	0	0	0	0	0	0	3.51012	0	0	0	0	0	0
		52	470.92	0	0	0	0	0	0	0	0	0	0	0	0	0	0	0	0	0	0	0	0	0	0	0	0	0	0	0	3.48289	0	0	0	0	0	0
		53	474.78	0	0	0	0	0	0	0	0	0	0	0	0	0	0	0	0	0	0	0	0	0	0	0	0	0	0	0	3.86029	0	0	2.58838	0	0	0
		54	478.64	0	0	0	0	0	0	0	0	0	0	0	0	0	0	0	0	0	0	0	0	0	0	2.97262	0	0	0	0	3.59972	0	0	0	0	0	0
		55	482.5	0	0	0	0	0	0	0	0	0	0	0	0	0	0	0	0	0	0	0	0	0	0	0	0	0	0	0	3.5927	0	0	0	0	0	0
		56	486.36	0	0	0	0	0	0	0	0	0	0	0	0	0	0	0	0	0	0	0	0	0	0	0	0	0	0	0	4.10904	0	0	0	0	0	0
		57	490.22	0	0	0	0	0	0	0	0	0	0	0	0	0	0	0	0	0	0	0	0	0	0	0	0	0	0	0	3.38662	0	0	0	0	0	0
		58	494.08	0	0	0	0	0	0	0	0	0	0	0	0	0	0	0	0	0	2.57154	0	0	0	0	0	0	0	0	0	3.46016	0	0	0	0	0	0
		59	497.94	0	0	0	0	0	0	0	0	0	0	0	0	0	0	0	0	0	0	0	0	0	0	0	0	0	0	0	3.31394	0	0	0	0	0	0
		60	501.8	0	0	0	0	0	0	0	0	0	0	0	0	0	0	0	0	0	0	0	0	0	0	0	0	0	0	0	4.12745	0	0	0	0	0	0
		61	505.66	0	0	0	0	0	0	0	0	0	0	0	0	0	0	0	0	0	0	0	0	0	0	0	0	0	0	0	3.77976	0	0	0	0	0	0
		62	509.52	0	0	0	0	0	0	0	0	0	0	0	0	0	0	0	0	0	0	0	0	0	0	0	0	0	0	0	3.71851	0	0	0	0	0	0
		63	513.38	0	0	0	0	0	0	0	0	0	0	0	0	0	0	0	0	0	0	0	0	0	0	0	0	0	0	0	3.86145	0	0	0	0	0	0
		64	517.24	0	0	0	0	0	0	0	0	0	0	0	0	0	0	0	0	0	0	0	0	0	0	0	0	0	0	0	3.96271	0	0	0	0	0	0
		65	521.1	0	0	0	0	0	0	0	0	0	0	0	0	3.03132	0	0	0	0	0	0	0	0	0	0	0	0	0	0	3.39909	0	0	0	0	0	0
		66	524.96	0	0	0	0	0	0	0	0	0	0	0	0	0	0	0	0	0	0	0	0	0	0	0	0	0	0	0	3.55107	0	0	0	0	0	3.14375
		67	528.82	0	0	0	0	0	0	0	0	0	0	0	0	0	0	0	0	0	0	0	0	0	0	0	0	0	0	0	3.48579	0	0	0	0	0	0
		68	532.68	0	0	0	0	0	0	0	0	0	0	0	0	0	0	0	0	0	0	0	0	0	0	0	0	0	0	0	3.34045	0	0	0	0	0	0
		69	536.54	0	0	0	0	0	0	0	0	0	0	0	0	0	0	0	0	0	0	0	0	0	0	0	0	0	0	0	4.13065	0	0	0	0	0	0
		70	540.4	0	0	0	0	0	0	0	0	0	0	0	0	2.5755	2.88975	0	0	0	0	0	0	0	0	0	0	0	0	0	3.41832	0	0	0	0	0	0
		71	544.26	0	0	0	0	0	0	0	0	0	0	0	0	0	3.44634	0	0	0	0	0	0	0	0	0	0	0	0	0	3.45383	0	0	0	0	0	0
		72	548.12	0	0	0	0	0	0	0	0	0	0	0	0	2.6502	0	0	0	0	0	0	0	0	0	0	0	0	0	0	3.86123	0	0	0	0	0	0
		73	551.98	0	0	0	0	2.89177	0	0	0	0	0	0	0	2.68139	2.74405	0	0	0	0	0	0	0	0	0	0	0	0	0	3.15097	0	0	0	0	0	0
		74	555.84	0	0	0	0	0	0	0	0	0	0	0	0	2.79962	2.58614	0	0	0	0	0	0	0	0	0	0	0	0	0	3.30163	0	0	0	0	0	0
		75	559.7	0	0	0	0	0	0	0	0	0	0	0	0	2.9939	3.55814	0	0	0	0	0	0	0	0	0	0	0	0	0	3.14545	0	0	0	0	0	0
		76	563.56	0	0	0	0	0	0	0	0	0	0	0	0	2.79512	3.31134	0	0	0	0	0	0	0	0	0	0	0	0	0	2.9348	0	0	0	0	0	0
		77	567.42	0	0	0	0	0	0	0	0	0	0	0	0	0	3.14709	0	0	0	0	0	0	0	0	0	0	0	0	0	3.32387	0	0	0	0	0	0
		78	571.28	0	0	0	0	0	0	0	0	0	0	0	0	2.91312	3.62218	0	0	0	0	0	0	0	0	2.89608	0	0	0	0	3.51269	0	0	0	0	0	0
		79	575.14	0	0	0	0	0	0	0	0	0	0	0	0	3.01959	3.72423	0	0	0	0	0	0	0	0	0	0	0	0	0	2.87033	0	0	0	0	0	0
		80	579	0	0	0	0	0	0	0	0	0	0	0	0	3.14781	3.84151	0	0	0	0	0	0	0	0	0	0	0	0	0	3.27331	0	0	0	0	0	0
		81	582.86	0	0	0	0	0	0	0	0	0	0	0	0	3.32354	3.33589	0	0	0	0	0	0	0	0	0	0	0	0	0	3.22604	0	0	0	0	0	0
		82	586.72	0	0	0	0	0	0	0	0	0	0	0	0	3.12212	3.80207	0	0	0	0	0	0	0	0	2.77163	0	0	0	0	3.0472	0	0	0	0	0	0
		83	590.58	0	0	0	0	0	0	0	0	0	0	0	0	3.26366	4.03132	0	0	0	0	0	0	0	0	0	0	0	0	0	2.7071	0	0	0	0	0	0
		84	594.44	0	0	0	0	0	0	0	0	0	0	0	0	3.79685	3.52438	0	0	0	0	0	0	0	0	0	0	0	0	0	0	0	0	0	0	0	0
		85	598.3	0	0	0	0	0	0	0	0	0	0	0	0	3.4153	3.54413	0	0	0	0	0	0	0	0	0	0	0	0	0	0	0	0	0	0	0	0
		86	602.16	0	0	0	0	0	0	0	0	0	0	0	0	3.06669	3.86121	0	0	0	0	0	0	0	0	0	0	0	0	0	3.37606	0	0	0	0	0	0
		87	606.02	0	0	0	0	0	0	0	0	0	0	0	0	3.3271	3.82978	0	0	0	0	0	0	0	0	0	0	0	0	0	2.76551	0	0	0	0	0	0
		88	609.88	0	0	0	0	0	0	0	0	0	0	0	0	3.39574	3.79196	0	0	0	0	0	0	0	0	0	0	0	0	0	3.23869	0	0	0	0	0	0
		89	613.74	0	0	0	0	0	0	0	0	0	0	0	0	3.72613	4.54823	0	0	0	0	0	0	0	0	0	0	0	0	0	0	0	0	0	0	0	0
		90	617.6	0	0	0	0	0	0	0	0	0	0	0	0	3.79884	4.14516	0	0	0	0	0	0	0	0	0	0	0	0	0	0	0	0	0	0	0	0
		91	621.46	0	0	0	0	0	0	0	0	0	0	0	0	3.66898	4.08018	0	0	0	0	0	0	0	0	0	0	0	0	0	2.83773	0	0	0	0	0	0
		92	625.32	0	0	0	0	0	0	0	0	0	0	0	0	3.77094	4.24526	0	0	0	0	0	0	0	0	0	0	0	0	0	0	0	0	0	0	0	0
		93	629.18	0	0	0	0	0	0	0	0	0	0	0	0	3.44605	4.32211	0	0	0	0	0	0	0	0	0	0	0	0	0	0	0	0	0	0	0	0
		94	633.04	0	0	0	0	0	0	0	0	0	0	0	0	3.77606	4.13349	0	0	0	0	0	0	0	0	0	0	0	0	0	3.04022	0	0	0	0	0	0
		95	636.9	0	0	0	0	0	0	0	0	0	0	0	0	3.3135	4.1805	0	0	0	0	0	0	0	0	0	0	0	0	0	3.10291	0	0	0	0	0	0
		96	640.76	0	0	0	0	0	0	0	0	0	0	0	0	4.0256	3.39303	2.80837	0	0	0	0	0	0	0	0	0	0	0	0	2.94407	0	0	0	0	0	0
		97	644.62	0	0	0	0	0	0	0	0	0	0	0	0	3.92193	4.58907	0	0	0	0	0	0	0	0	0	0	0	0	0	2.87836	0	0	0	0	0	0
		98	648.48	0	0	0	0	0	0	0	0	0	0	0	0	3.34343	4.11303	0	0	0	0	0	0	0	0	0	0	0	0	0	2.75512	0	0	0	0	0	0
		99	652.34	0	0	0	0	0	0	0	0	0	0	0	0	3.57844	4.39722	0	0	0	0	0	0	0	0	0	0	3.14642	0	0	0	0	0	0	0	0	0
		100	656.2	0	0	0	0	0	0	0	0	0	0	0	0	3.72126	4.00203	0	0	0	0	0	0	0	0	0	0	0	0	0	2.75711	0	0	0	0	0	0
		101	660.06	0	0	0	0	0	0	0	0	0	0	0	0	3.69588	4.2745	0	0	0	0	0	0	0	2.45808	0	0	0	0	0	3.018	0	0	0	0	0	0
		102	663.92	0	0	0	0	0	0	0	0	0	0	0	0	3.90534	4.19672	0	0	0	0	0	0	0	0	0	0	0	3.17218	0	3.63596	0	0	0	0	0	0
		103	667.78	0	0	0	0	0	0	0	0	2.63581	0	0	0	3.62784	3.73521	0	0	0	0	0	0	0	3.17626	0	0	0	2.89354	0	3.44691	0	0	0	0	0	0
		104	671.64	0	0	0	0	0	0	0	0	0	0	0	0	3.39851	4.49162	0	0	0	0	0	0	0	3.0538	0	0	0	3.33487	0	3.03603	0	0	0	0	0	0
		105	675.5	0	0	0	0	0	0	0	0	0	0	0	0	3.34425	4.16064	0	0	0	0	0	0	0	2.92427	0	0	0	3.5146	0	3.72647	0	0	0	0	0	0
		106	679.36	0	0	0	0	0	0	0	0	0	0	0	0	3.42889	3.76572	0	0	0	0	0	0	0	2.95227	0	0	0	3.08864	0	3.53173	0	0	0	0	0	0
		107	683.22	0	0	0	0	0	0	0	0	0	0	0	0	3.64127	4.64447	0	0	0	0	0	0	0	3.02057	0	0	0	2.98367	0	3.31909	0	0	0	0	0	0
		108	687.08	0	0	0	0	0	0	0	0	0	0	0	0	3.53799	3.87951	0	0	0	0	0	0	0	2.80064	0	0	0	2.96575	0	3.38582	0	0	0	0	0	0
		109	690.94	0	0	0	0	0	0	0	0	0	0	0	0	3.52727	4.47947	0	0	0	0	0	0	0	3.1255	0	0	0	3.1477	0	3.47934	0	0	0	0	0	0
		110	694.8	0	0	0	0	0	0	0	0	0	0	0	0	3.11178	4.29974	0	0	0	0	0	0	0	0	0	0	0	3.49248	0	3.66424	0	0	0	0	0	0
		111	698.66	0	0	0	0	0	0	0	0	0	2.57295	0	0	3.39533	4.14455	0	0	0	0	0	0	0	3.14668	0	0	0	3.18372	0	3.82656	0	0	0	0	0	0
		112	702.52	0	0	0	0	0	0	0	0	0	0	0	0	3.35385	4.30253	0	0	0	2.82835	0	0	0	2.99621	0	0	0	3.09684	0	3.69957	0	0	0	0	0	0
		113	706.38	0	0	0	0	0	0	0	0	0	0	0	0	3.47792	4.39043	0	0	0	0	0	0	0	2.93275	0	0	0	2.87992	0	3.19999	0	0	0	0	0	0
		114	710.24	0	0	0	0	0	0	0	0	0	0	0	0	3.49564	4.32746	0	0	2.78359	0	0	0	0	3.20005	0	0	0	3.56047	0	3.5831	0	0	0	0	0	0
		115	714.1	0	0	0	0	0	0	0	0	0	0	0	0	3.30182	3.81109	0	0	0	0	0	0	0	3.55634	0	0	0	3.60692	0	3.86752	0	2.77836	0	0	0	0
		116	717.96	0	0	0	0	0	0	0	0	0	0	0	0	3.16854	4.05769	0	0	0	0	0	0	0	3.17802	0	0	0	3.62046	0	3.46242	0	0	0	0	0	0
		117	721.82	0	0	0	0	0	0	0	0	0	0	0	0	3.36336	3.81823	0	0	0	0	0	0	0	3.30288	0	0	0	3.77736	0	3.2507	0	0	0	0	0	0
		118	725.68	0	0	0	0	0	0	0	0	0	0	3.0223	0	3.64136	4.24099	0	0	0	0	0	0	0	3.35895	0	0	0	3.46964	0	3.51694	0	0	0	0	0	0
		119	729.54	0	0	3.28249	0	0	0	0	0	0	0	2.86284	0	3.12654	4.13144	0	0	0	0	0	0	0	3.86656	0	0	0	3.65145	0	3.41083	0	0	0	0	0	0
		120	733.4	0	0	0	0	0	0	0	0	0	0	0	0	3.62903	3.71507	0	0	0	0	0	0	0	3.65144	0	0	0	3.70378	0	3.3501	0	0	0	0	0	0
		121	737.26	0	0	0	0	0	0	0	0	0	0	0	0	3.26646	3.87038	0	0	0	0	0	0	0	3.47259	0	0	0	3.57483	0	3.81245	0	0	0	0	0	0
		122	741.12	0	0	0	0	0	0	0	0	0	0	2.93805	0	3.43873	3.68047	0	0	0	0	0	0	0	3.24026	0	0	0	3.54939	0	3.48376	0	0	0	0	0	0
		123	744.98	0	0	0	0	0	0	0	0	0	0	3.22991	0	3.13647	3.41236	0	0	0	0	0	0	0	3.29974	0	0	0	3.46183	0	3.28979	0	0	0	0	0	0
		124	748.84	0	0	0	0	0	0	0	0	0	0	3.31385	0	3.00317	3.65771	0	0	0	0	0	0	0	3.36914	0	0	0	3.54918	0	3.3123	0	0	0	0	0	0
		125	752.7	0	0	0	0	0	0	0	2.69253	0	0	3.40105	0	3.02233	3.2311	0	0	0	0	0	2.53454	0	3.44662	0	0	0	3.93617	0	3.98725	0	0	0	0	0	0
		126	756.56	0	0	0	0	0	0	0	0	0	0	3.03104	0	2.88951	3.21066	0	0	0	0	0	0	0	3.26956	0	0	0	3.88832	0	3.45325	0	0	0	0	0	0
		127	760.42	0	0	0	0	0	0	0	0	0	0	3.35465	0	3.26513	2.95438	0	0	0	0	0	0	0	3.56378	0	0	0	3.93162	0	3.19591	0	0	0	0	0	0
		128	764.28	0	0	0	0	0	0	3.19019	0	0	0	3.16623	0	2.84106	2.99622	0	0	0	0	0	0	0	3.47629	0	0	0	3.44907	0	3.73555	0	0	0	0	0	0
		129	768.14	0	0	0	0	0	0	0	0	0	0	3.01303	0	2.94475	0	0	0	0	0	0	0	0	3.73005	0	0	0	3.29758	0	3.74254	0	0	0	0	0	0
		130	772	0	0	0	0	0	0	0	0	0	0	2.8963	0	3.4766	2.86733	0	0	0	0	0	0	0	3.18554	0	0	0	4.04133	0	4.04333	0	0	0	0	0	0
		131	775.86	0	0	0	0	0	0	0	0	0	0	3.60265	0	2.94624	0	0	0	0	0	0	0	0	3.42573	0	0	0	3.41823	0	3.47616	0	0	0	0	0	0
		132	779.72	0	0	0	0	0	2.65953	0	0	0	0	3.2565	0	3.1037	0	0	0	0	0	0	0	0	3.15784	0	0	0	3.49993	0	3.42663	0	0	0	0	0	0
		133	783.58	0	0	0	0	0	0	0	0	0	0	3.2524	0	3.06095	2.86811	0	0	0	0	0	0	0	3.39297	0	0	0	3.59639	0	3.58703	0	0	0	0	0	0
		134	787.44	0	0	0	0	0	0	0	0	0	0	3.40218	0	3.32635	0	0	0	0	0	0	0	0	2.97443	0	0	0	3.6974	0	3.38158	0	0	0	2.94344	0	0
		135	791.3	0	0	0	0	0	0	0	0	0	0	3.19036	0	2.97789	2.92841	0	0	0	0	0	0	0	3.26267	0	0	0	3.4534	0	3.66055	0	0	0	3.24118	0	0
		136	795.16	0	0	0	0	0	0	0	0	0	0	3.23418	0	3.26413	0	0	0	0	0	0	0	0	3.37615	0	0	0	4.20522	0	3.52073	0	0	0	3.01306	0	0
		137	799.02	0	0	0	0	0	0	0	0	0	0	3.44024	0	3.08962	0	0	0	0	0	0	0	0	3.22635	0	0	0	3.84272	0	3.33168	0	0	0	2.9122	0	0
		138	802.88	0	0	0	0	0	0	0	0	0	0	3.47272	0	2.96317	0	0	0	0	0	0	0	0	3.30072	0	0	0	4.34069	0	3.85306	0	0	0	0	0	0
		139	806.74	0	0	0	0	0	0	0	0	0	0	3.14437	0	3.12813	0	0	0	0	0	0	0	0	3.70541	0	0	0	3.70277	0	3.91599	0	0	0	0	0	0
		140	810.6	0	0	0	0	0	2.84258	0	0	0	0	3.40941	0	3.86245	0	0	0	0	0	0	0	0	3.62041	0	0	0	3.84318	0	3.81363	2.45262	0	0	3.08474	0	0
		141	814.46	0	0	0	0	0	2.80272	0	0	0	0	3.68369	0	3.23725	0	0	0	0	0	0	0	0	3.21207	0	0	0	3.39437	0	3.61397	0	0	0	0	0	0
		142	818.32	0	0	0	0	0	3.31649	0	0	0	0	3.52937	0	3.12057	0	3.07707	0	0	0	0	0	0	3.38762	0	0	0	3.11259	0	3.89442	0	0	0	2.97713	0	0
		143	822.18	0	0	0	0	0	3.31059	0	0	0	0	3.36879	0	3.34932	0	0	0	0	0	0	0	0	3.40112	0	0	0	3.54341	0	3.21542	0	0	0	2.85285	0	0
		144	826.04	0	0	0	0	0	3.35286	0	0	0	0	3.62023	0	3.07397	0	0	0	0	0	0	0	0	3.8155	0	0	0	3.29995	0	3.22122	0	0	0	3.05952	0	0
		145	829.9	0	0	0	0	0	3.39234	0	0	0	0	4.12462	0	3.42365	0	0	0	0	0	0	0	0	3.37805	0	0	0	3.79318	0	3.05147	0	0	0	3.18995	0	0
		146	833.76	0	0	0	0	0	3.29298	0	0	0	0	3.62256	0	3.73651	0	3.52103	0	0	0	0	0	0	3.85037	0	0	0	4.12207	0	3.46879	0	0	0	2.92096	0	0
		147	837.62	0	0	0	0	0	3.51879	0	0	0	0	3.96964	0	3.39478	0	2.8434	0	0	0	0	0	0	3.53776	0	0	0	3.74215	0	2.90616	0	0	0	0	0	0
		148	841.48	0	0	0	0	0	3.36965	0	0	0	0	3.7975	0	3.10414	0	3.27223	0	0	0	0	0	0	3.58958	0	0	0	4.09757	0	3.19209	0	0	0	0	0	0
		149	845.34	0	0	0	0	0	4.13374	0	0	0	0	3.64911	0	3.7325	0	0	0	0	0	0	0	0	3.44188	0	0	0	3.6629	0	3.10784	0	0	0	3.25948	0	0
		150	849.2	0	0	0	0	0	3.28511	0	0	0	0	3.52282	0	3.26537	0	3.18645	0	0	0	0	0	0	3.76892	0	0	0	3.74847	0	3.17714	0	0	0	3.34683	0	0
		151	853.06	0	0	0	0	0	3.65075	0	0	0	0	3.53453	0	3.63975	0	3.17249	0	0	0	0	0	0	4.08126	0	0	0	3.38578	0	3.02336	0	0	0	2.86482	0	0
		152	856.92	0	0	0	0	0	4.01273	0	0	0	0	3.52975	0	3.04407	0	3.21242	0	0	0	0	0	0	4.23956	0	0	0	3.62601	0	2.93794	0	0	0	0	0	0
		153	860.78	0	0	0	0	0	3.95391	2.65316	0	0	0	3.5287	0	3.11072	0	3.38901	0	0	0	0	0	0	3.66372	0	0	0	3.42881	0	2.84617	0	0	0	2.99043	0	0
		154	864.64	0	0	0	0	0	4.07561	3.24737	0	0	0	3.50893	0	3.18664	0	3.33647	0	0	0	0	0	0	3.16673	0	0	0	3.93405	0	0	0	0	0	3.4522	0	0
		155	868.5	0	0	0	0	0	3.66324	3.01311	0	0	0	3.53153	0	3.47659	0	3.08403	0	0	0	0	0	0	3.55778	0	0	0	3.5091	0	2.74731	0	0	0	3.50265	0	0
		156	872.36	0	0	0	0	0	3.97	3.25651	0	0	0	3.30566	0	3.31176	0	3.56641	0	0	0	0	0	0	3.96464	0	0	0	3.78579	0	0	0	0	0	3.63881	0	0
		157	876.22	0	0	0	0	0	3.7513	3.14532	0	0	0	3.31671	0	3.11205	0	3.47658	0	0	0	0	0	0	3.53751	0	0	0	3.46122	0	0	0	0	0	3.39911	0	0
		158	880.08	0	0	0	0	0	4.39819	3.01146	0	0	0	3.61414	0	3.06616	0	3.20282	0	0	0	0	0	0	3.60012	0	0	0	3.89211	0	0	0	0	0	3.3708	0	0
		159	883.94	0	0	0	0	0	4.22583	2.91042	0	0	0	3.51903	0	3.41524	0	3.74671	0	0	0	0	0	0	3.37605	0	0	0	3.94676	0	3.04606	0	0	0	3.19107	0	0
		160	887.8	0	0	0	0	0	4.4186	0	0	0	0	3.4674	0	3.44775	0	3.66363	0	0	0	0	0	0	3.42936	0	0	0	3.22636	0	0	0	0	0	3.42715	0	0
		161	891.66	0	0	2.52852	0	0	4.31323	3.36225	0	0	0	3.84151	0	3.58763	0	3.65305	0	0	0	0	0	0	3.61249	0	0	0	3.6153	0	0	0	0	0	3.13165	3.12158	0
		162	895.52	0	0	0	0	0	4.12184	2.82555	0	0	0	3.08627	0	3.12656	0	3.95509	0	0	0	3.16178	0	0	3.30911	0	0	0	2.95483	0	3.37972	0	0	0	3.62003	0	0
		163	899.38	0	0	0	0	0	4.6817	3.28194	0	0	0	3.04863	0	3.23821	0	3.40828	0	0	0	2.94754	0	0	3.80645	0	0	0	3.47441	0	3.25644	0	0	0	3.51505	0	0
		164	903.24	0	0	0	0	0	4.30529	3.39511	0	0	0	3.54614	0	2.94686	0	3.33473	0	0	0	2.95382	0	0	3.40027	0	0	0	3.50085	0	2.94679	0	0	0	3.36433	0	0
		165	907.1	0	0	0	0	0	5.09874	3.88109	0	0	0	2.96031	0	3.01615	0	3.62602	0	0	0	3.20512	0	0	3.9327	0	0	0	3.08789	0	3.33408	0	0	0	3.26414	0	0
		166	910.96	0	0	0	0	0	4.71831	3.26633	0	0	0	3.17501	0	3.24618	0	3.94607	0	0	0	2.67787	0	0	3.40994	0	0	0	3.25397	0	3.31069	0	0	0	3.85149	0	0
		167	914.82	0	0	0	0	0	4.26996	3.8021	0	0	0	3.17434	0	2.87784	0	3.37783	0	0	0	2.77794	0	0	3.65335	0	0	0	2.95266	0	4.09023	0	0	0	3.79561	0	0
		168	918.68	0	0	0	0	0	5.03607	3.75253	0	0	3.08513	3.5872	0	3.75405	0	3.40171	0	0	0	3.19644	0	0	3.47605	0	0	0	3.00459	0	3.42838	0	0	0	3.27278	0	0
		169	922.54	0	0	0	0	0	3.9817	3.22425	0	0	0	3.59512	0	3.56939	0	3.47525	0	0	0	3.3354	0	0	4.14148	0	0	0	3.26612	0	3.52362	0	0	0	3.8275	0	0
		170	926.4	0	0	0	0	0	4.37861	2.95814	0	0	2.94795	3.45173	0	3.33214	0	3.47606	0	0	0	2.86298	0	0	3.93484	0	0	0	3.09484	0	3.71826	0	0	0	3.8921	0	0
		171	930.26	0	0	0	0	0	4.48317	3.4871	0	0	3.22411	3.14966	0	3.33037	0	3.40173	0	0	0	2.9002	0	0	4.00107	0	0	0	0	0	3.14331	0	0	0	3.52237	0	0
		172	934.12	0	0	0	0	0	4.24558	4.0066	0	0	0	3.18899	0	3.39965	0	3.54242	0	0	0	2.78586	0	0	3.57759	0	0	0	2.94631	0	4.0276	0	0	0	3.63219	0	0
		173	937.98	0	0	0	0	0	3.95011	3.23033	0	0	3.25055	2.99852	0	4.0082	0	3.59724	0	0	0	2.82914	0	0	3.33671	0	0	0	3.11747	0	3.81744	0	0	0	3.35528	0	0
		174	941.84	0	0	0	0	0	3.90955	3.47517	0	0	3.17495	3.39638	0	3.43442	0	3.67486	0	0	0	3.17081	0	0	3.69397	0	0	0	3.27212	0	3.7321	2.95769	0	0	3.21027	0	0
		175	945.7	0	0	0	0	0	4.28445	3.03738	0	0	3.18876	3.74734	0	3.35453	0	3.92973	0	0	0	3.2215	0	0	3.34914	0	0	0	3.31894	0	3.87561	3.42745	0	0	3.82173	0	0
		176	949.56	0	0	0	0	0	4.12394	3.70041	0	0	3.1838	3.5347	0	3.88272	0	3.71236	0	0	0	2.72336	0	0	3.34627	0	0	0	3.05014	0	3.93979	3.00205	0	0	4.05571	0	0
		177	953.42	0	0	0	0	0	4.54631	3.7552	0	0	3.34949	3.36589	0	3.37127	0	2.99425	0	0	0	2.80349	0	0	3.45979	0	0	2.78453	3.06142	0	3.71109	3.29935	0	0	3.93332	0	0
		178	957.28	0	0	0	0	0	4.66833	3.27987	0	0	3.82476	3.5202	0	3.73672	0	3.62429	0	0	0	3.68497	0	0	3.57397	0	0	0	3.50913	0	4.00541	3.46521	0	0	3.6596	0	0
		179	961.14	0	0	0	0	0	4.94147	3.54952	0	0	3.55874	3.60194	0	3.60419	0	3.471	0	0	0	3.0907	0	0	3.62553	0	0	0	3.0992	0	3.91163	3.4783	0	0	3.75881	0	0
		180	965	0	0	0	0	0	4.84739	3.71193	0	0	3.41944	3.14035	0	3.48018	0	3.5728	0	0	0	3.23487	0	0	3.3794	0	0	0	3.3953	0	3.64316	2.83264	0	0	3.81756	0	0
		181	968.86	0	0	0	0	0	4.61586	3.62569	0	0	3.19794	3.67898	0	3.5341	0	3.54849	0	0	0	2.66337	0	0	3.3768	0	0	3.19305	3.09798	0	3.46401	3.12024	0	0	3.69066	0	0
		182	972.72	0	0	0	0	0	4.37668	3.56725	0	0	3.38463	3.50564	0	3.51934	0	3.90446	0	0	0	3.05088	0	0	3.79091	0	0	0	2.98917	0	3.37717	3.15146	0	0	3.89777	0	0
		183	976.58	0	0	0	0	0	4.23806	3.20232	0	0	3.68933	3.22479	0	3.55899	0	4.25769	0	0	0	3.09965	0	0	3.47648	0	0	0	2.83195	0	3.57696	3.10848	0	0	3.57386	0	0
		184	980.44	0	0	0	0	0	4.30633	3.46969	0	0	3.69472	3.02763	0	3.54681	0	3.95465	0	0	0	3.33085	0	0	3.31103	0	0	3.04518	0	0	3.14241	3.46845	0	0	3.17926	0	0
		185	984.3	0	0	0	0	0	3.85764	3.78107	0	0	4.03721	3.59485	0	3.86336	0	3.84931	0	0	0	2.99888	0	0	3.22969	0	0	3.35197	0	0	3.43808	3.67546	0	0	3.7127	0	0
		186	988.16	0	0	0	0	0	4.46867	3.21842	0	0	3.41146	3.81614	0	3.19795	0	3.86257	0	0	0	3.39036	0	0	3.72316	0	0	2.74601	2.73064	0	3.32765	4.08885	0	0	3.9814	0	0
		187	992.02	0	0	0	0	0	4.57563	3.51216	0	0	3.30532	3.10083	0	3.44861	0	3.51259	0	0	0	3.34014	0	0	4.00927	0	0	3.10949	2.88862	0	3.40349	3.79252	0	0	3.98978	0	0
		188	995.88	0	0	0	0	0	4.21211	3.2571	0	0	3.55467	3.45285	0	2.8603	0	3.34955	0	0	0	3.43111	0	0	3.40949	0	0	3.0612	0	0	3.52507	4.32629	0	0	3.8111	2.8846	0
		189	999.74	0	0	0	0	0	4.36617	3.32124	0	0	3.4933	3.34249	0	3.65903	0	3.70011	0	0	0	3.62541	0	0	3.64	0	0	3.17956	0	0	3.19797	3.72029	0	0	3.56014	0	0
		190	1003.6	0	0	0	0	0	4.8423	3.34707	0	0	3.59998	3.37484	0	3.56083	0	3.59625	0	0	0	3.50788	0	0	3.81414	0	0	3.19008	0	0	3.32608	3.96205	0	0	3.48923	2.99964	0
		191	1007.46	0	0	0	0	0	4.03762	3.06064	0	0	3.66293	3.46092	0	3.01204	0	3.56475	0	0	0	3.57759	0	0	4.46138	0	0	3.42542	0	0	2.76983	4.41613	0	0	3.77528	3.01605	0
		192	1011.32	0	0	0	0	0	4.26121	3.26132	0	0	3.6542	3.70351	0	3.21942	3.09779	3.75848	0	0	0	3.7623	0	0	3.43076	0	0	3.26559	0	0	3.29845	4.63076	0	0	3.09348	2.72971	0
		193	1015.18	0	0	0	0	0	4.13882	3.8678	0	0	3.43327	3.41631	0	3.74667	0	3.63196	0	0	0	3.55251	0	0	3.76128	0	0	3.28784	0	0	3.00769	4.11048	0	0	3.90727	0	0
		194	1019.04	0	0	0	3.15916	0	4.16226	3.07628	0	0	3.57966	3.68869	0	3.71544	0	3.48304	0	0	0	3.09427	0	0	3.88867	0	0	3.16025	0	0	3.12243	3.56324	0	0	3.50468	2.87289	0
		195	1022.9	0	0	0	0	0	4.16697	3.74312	0	0	3.28142	3.69117	0	4.01239	0	3.44445	0	0	0	3.78041	0	0	3.90157	0	0	3.49485	0	0	0	4.25731	0	0	3.25482	0	0
		196	1026.76	0	0	0	0	0	4.4312	3.82675	0	0	3.67049	3.5169	0	3.21033	3.14705	3.16941	0	0	0	3.40211	0	0	4.22171	0	0	3.33672	0	0	3.08204	4.24106	0	0	3.39395	3.0233	0
		197	1030.62	0	0	0	0	0	5.1258	3.19932	0	0	3.82849	3.27005	0	3.24929	0	3.23838	0	0	0	3.44524	0	0	4.03975	0	0	3.60721	0	0	2.67843	4.15461	0	0	3.22527	3.27066	0
		198	1034.48	0	0	0	0	0	4.38192	3.032	0	0	3.67729	0	0	3.56272	0	3.12617	0	0	0	4.05401	0	0	4.65967	0	0	2.98802	0	0	2.99552	4.34582	0	0	3.25488	2.83552	0
		199	1038.34	0	0	0	0	0	4.29672	3.23362	0	0	4.08195	3.38761	0	3.3883	0	3.28137	0	0	0	4.09046	0	3.02495	5.02832	0	0	3.37946	2.59937	0	3.40542	3.95205	0	0	3.66107	3.31421	0
		200	1042.2	0	0	0	0	0	4.25316	3.86875	0	0	3.68309	2.95132	0	2.96356	3.20102	3.20785	0	0	0	3.4981	0	3.01618	4.11399	0	0	3.23969	0	0	2.88441	4.31072	0	0	3.53327	0	0
		201	1046.06	0	0	0	0	0	4.35769	3.27793	0	0	4.0469	3.00049	0	3.22973	3.31245	3.18467	0	0	0	3.46256	0	2.98664	4.52597	0	0	3.50202	3.04445	0	3.34868	4.72967	0	0	3.57548	0	0
		202	1049.92	0	0	0	0	0	4.06636	3.18962	0	0	3.74795	0	0	3.23651	0	3.62593	0	0	0	3.56457	0	3.30138	4.3118	0	0	3.57836	0	0	3.27334	4.61338	0	0	3.55976	3.01716	0
		203	1053.78	0	3.0995	0	0	0	4.71691	3.31897	0	0	4.41299	3.055	0	3.37393	2.96482	3.5602	0	0	0	3.32459	0	2.68395	3.99859	0	0	3.63426	3.01183	0	3.02958	4.31585	0	0	3.76962	2.846	0
		204	1057.64	0	3.04916	0	0	0	4.69965	3.5257	0	0	4.20059	2.94883	0	3.16947	3.06469	3.30449	0	0	0	3.43359	0	3.49295	4.24174	0	0	3.38089	0	0	3.43138	3.92738	0	0	3.82865	3.16288	0
		205	1061.5	0	3.2396	0	0	0	4.17863	3.20172	0	0	4.25646	0	0	3.71301	0	0	0	0	0	3.69299	0	3.36259	4.39008	0	0	3.44239	2.87673	0	3.19462	4.01806	0	0	3.14022	3.07793	0
		206	1065.36	0	3.05546	0	0	0	4.55256	3.559	0	0	4.11873	3.41589	0	3.18217	2.93682	3.45918	0	0	0	3.12986	0	3.68263	4.27006	0	0	3.37276	3.28321	0	3.29096	4.91807	0	0	3.24803	3.69772	0
		207	1069.22	0	3.30377	0	0	0	4.13037	3.5511	0	0	4.06167	3.18687	0	3.23089	2.88839	3.33969	0	0	0	3.35285	0	3.55824	4.62388	2.92935	0	3.40123	2.89217	0	3.56794	4.15908	0	0	3.1256	2.66679	0
		208	1073.08	0	3.30845	0	0	0	3.9102	3.38393	0	0	4.601	3.13913	0	3.27318	3.2265	2.99567	0	0	0	3.75648	0	3.80517	4.18834	0	0	3.42951	2.81969	0	3.42225	4.84223	0	0	3.14788	3.01842	0
		209	1076.94	0	3.523	0	0	0	4.79836	3.61132	0	0	3.66038	3.01367	0	3.29686	3.12033	3.60248	0	0	0	3.72561	0	3.68918	5.21584	0	0	3.68491	3.0231	0	2.93501	5.07459	0	0	3.40749	0	0
		210	1080.8	0	3.60334	0	0	0	4.69702	3.92841	0	0	4.27362	3.2853	0	3.76766	2.99967	3.2027	0	0	0	3.5884	0	3.55214	4.43665	2.82906	0	3.08384	3.32467	0	3.34882	4.46642	0	0	3.5288	2.69647	0
		211	1084.66	0	3.70971	0	0	0	4.14319	3.69287	0	0	4.67882	3.04114	0	3.63429	3.44602	3.76096	0	0	0	3.31336	0	3.65324	4.98758	2.95157	0	3.2535	3.0243	0	3.13986	3.90332	0	0	3.17061	3.14692	0
		212	1088.52	0	4.16198	0	0	0	4.74178	3.46764	0	0	4.42877	2.9744	0	3.56592	3.34612	3.32534	0	0	0	3.41439	0	3.63216	5.2156	3.41273	0	3.00651	3.43481	0	3.507	4.95595	0	0	3.86639	3.00468	0
		213	1092.38	0	3.40724	0	0	0	4.33851	3.7984	0	0	3.89373	2.68228	0	3.58169	3.15958	3.01059	0	0	0	3.30604	0	3.55389	4.94125	2.93158	0	3.07089	3.29502	0	3.40284	4.69959	0	0	3.34168	3.40274	0
		214	1096.24	0	4.21052	0	0	0	4.69024	3.61286	0	0	4.33765	2.96489	0	3.80735	3.12191	3.05499	0	2.91766	0	3.85708	0	2.94526	4.49434	3.11597	0	2.92595	3.32992	0	3.74532	4.03921	0	0	3.72423	2.91729	0
		215	1100.1	0	4.1702	0	0	2.6789	4.51549	3.48927	0	0	4.10572	2.92998	0	3.29249	3.16247	2.94577	0	2.96905	0	3.73601	0	3.63902	5.55133	3.26439	0	3.35067	3.1502	0	3.80168	4.29241	0	0	3.72171	3.09144	0
		216	1103.96	0	4.22111	0	0	0	4.28846	3.72578	0	0	4.54574	3.10717	0	3.56918	0	3.17009	0	0	0	3.72118	0	3.85495	4.93364	3.49782	0	2.99638	3.27726	0	3.7087	3.97779	0	0	3.14651	3.54116	0
		217	1107.82	0	3.89814	0	0	3.22986	4.62791	4.34148	0	0	4.51765	2.96443	0	3.79238	2.65732	0	0	0	0	3.19747	0	3.43334	4.56894	3.51731	3.04815	3.31465	3.30496	0	3.39244	4.2128	0	0	4.01736	3.24173	0
		218	1111.68	0	3.82664	0	0	0	4.44474	3.89509	0	0	4.18949	3.0491	0	3.63819	3.13247	3.01611	0	3.0425	0	3.82924	0	3.55064	4.47705	3.46286	3.269	3.36948	3.01397	0	4.00623	4.03691	0	0	3.47356	3.25784	0
		219	1115.54	0	3.97925	0	0	0	4.10342	3.83216	0	0	5.05878	2.61005	0	3.5356	2.9738	0	0	2.91961	0	3.40048	0	3.91799	5.05261	3.40806	3.03621	3.03591	3.73564	0	3.82292	4.36239	0	0	3.18701	2.83934	0
		220	1119.4	0	3.6476	0	0	0	4.74666	3.05875	0	0	4.68787	3.17642	0	3.67061	3.5023	0	0	2.97986	0	3.55197	0	3.41013	4.47742	3.7734	3.09034	3.24432	3.22539	0	3.57929	4.73475	0	0	3.52008	3.51328	0
		221	1123.26	0	4.33307	0	0	3.0254	4.39851	4.08656	0	0	4.5137	3.31097	3.16362	3.23364	2.99757	0	0	3.21453	0	3.27278	0	3.77382	4.09114	3.57823	3.26487	3.29433	3.25687	0	3.82957	4.14197	0	3.13375	3.5516	3.64394	0
		222	1127.12	0	4.74341	0	0	0	4.53466	3.24292	0	0	4.34471	3.1834	0	3.2036	2.82316	0	0	2.97682	0	3.38859	0	3.34288	4.47548	3.48382	0	3.23152	2.92567	0	3.64682	4.96483	0	0	3.66425	3.81137	0
		223	1130.98	0	4.60298	0	0	0	4.5828	3.35619	0	0	4.92126	3.34888	3.1079	3.53578	0	0	0	0	0	3.42013	0	3.36118	4.52609	3.83152	0	3.19227	3.24497	0	3.54207	4.76224	0	2.83085	3.37956	3.42868	0
		224	1134.84	0	4.43392	0	0	0	4.43212	3.58825	0	0	4.32282	3.14711	2.76197	3.13291	0	0	0	0	2.73971	3.52396	0	3.77063	4.65564	3.84348	0	3.21608	3.60136	0	3.75448	4.92054	0	2.93681	3.25962	3.60589	0
		225	1138.7	0	4.77458	0	0	2.7499	3.85257	3.5111	0	0	4.51652	3.05225	3.13441	3.05912	3.04137	0	0	3.26415	0	3.2663	0	3.31842	4.2399	4.06123	3.48404	3.07465	3.45398	0	4.10309	3.78612	0	3.09521	3.44429	3.53007	0
		226	1142.56	0	4.38641	0	0	0	4.16978	3.82548	0	0	4.38898	3.12075	3.20788	3.44004	0	0	0	3.30167	0	2.99291	0	3.92175	4.57181	4.32845	3.34577	3.39153	3.5102	0	4.01681	4.62337	0	0	3.4391	3.41738	0
		227	1146.42	0	4.20473	0	0	0	4.39818	3.38902	0	0	4.17625	3.36161	3.26837	3.28892	0	0	0	3.53436	3.17224	3.33612	0	3.41685	4.30893	3.79419	2.99442	3.37119	3.12526	0	3.5872	4.92509	0	2.90329	3.09365	4.08599	0
		228	1150.28	0	4.66975	0	0	0	4.09177	3.4005	0	0	4.57833	3.19323	3.30258	3.55934	0	0	0	3.39026	3.06101	3.22663	0	3.32281	4.54584	3.65708	3.55791	3.47597	3.38006	0	3.78258	4.53117	0	3.07438	3.68406	4.08919	0
		229	1154.14	0	4.39359	0	0	3.13307	4.45085	3.26432	0	0	4.48131	3.34643	3.29554	3.3948	0	0	0	3.54188	2.88239	3.50688	0	3.39436	4.07003	4.17513	3.09406	3.57974	3.2097	0	4.03696	4.2808	0	3.31954	3.53135	4.10818	0
		230	1158	0	4.69319	0	0	0	4.83099	3.62751	0	0	3.95704	3.18753	3.33981	3.10246	2.97804	0	0	3.52012	2.99298	3.13268	0	3.48765	3.65943	4.45086	3.25053	3.18208	3.63145	0	4.0576	5.10095	0	3.44951	3.73751	4.36782	0
		231	1161.86	0	4.44708	0	0	2.95193	4.056	3.58848	0	0	4.16655	3.62146	3.87095	3.50927	0	0	0	3.37702	3.08863	3.51857	0	3.19304	4.38204	4.54913	3.45371	3.23589	3.09292	0	3.85698	4.80596	0	3.13654	3.42962	4.29583	0
		232	1165.72	0	3.77324	0	0	3.19298	4.22796	3.49567	0	0	4.44305	3.58258	3.60794	3.33002	0	0	0	3.35838	3.21681	3.32717	0	3.43646	4.14823	4.36152	3.57107	3.39188	3.21253	0	3.66184	4.6381	0	3.0992	3.33983	4.00922	0
		233	1169.58	0	4.53382	0	0	3.14081	4.28051	3.41761	0	0	4.52463	3.7249	3.68562	3.71067	0	0	0	3.1366	3.24477	3.00691	0	3.54547	3.53057	3.98084	3.13005	3.11954	3.45236	0	4.15918	4.62419	0	3.29707	3.74442	4.56545	0
		234	1173.44	0	5.11893	0	0	2.9394	3.89002	3.89429	0	0	4.00548	2.90864	3.95191	3.5393	0	0	0	3.0323	3.14877	3.88091	0	3.62513	4.23474	4.96591	3.3255	3.57949	3.33611	0	3.75228	4.77037	0	3.79766	3.23969	4.36238	0
		235	1177.3	0	5.14608	0	0	2.79885	4.79659	3.377	0	0	4.44249	3.77693	3.88373	3.68538	0	0	0	3.2113	3.16114	3.44601	0	3.22414	4.59298	5.19973	3.47338	3.29145	3.74979	0	4.17655	4.35154	0	3.10881	3.28027	3.75268	0
		236	1181.16	0	4.96536	0	0	3.19942	4.97166	3.64033	0	0	5.08961	3.49791	4.24101	3.46033	0	0	0	3.02095	3.32248	3.27871	0	3.46173	3.98475	4.46881	3.32887	3.51028	3.5506	0	3.70532	4.669	0	2.72108	3.53242	3.5791	0
		237	1185.02	0	4.20718	0	0	3.15744	3.92273	3.51913	0	0	4.16043	3.82974	3.71881	3.41027	0	0	0	2.95551	3.16203	3.51143	0	3.48782	4.42523	4.80585	0	3.66633	3.72045	0	3.61638	5.43436	0	3.32579	3.37691	3.56816	0
		238	1188.88	0	4.29327	0	0	3.08872	4.13744	3.42305	0	0	4.09765	3.69872	4.63404	3.46479	0	0	0	0	3.38932	3.35955	0	3.45807	4.3902	4.92914	3.46393	3.40485	3.55362	0	3.59888	4.69619	0	3.30636	3.4542	3.29251	0
		239	1192.74	0	3.94911	0	0	2.97869	4.40442	3.93795	0	0	4.27671	3.8917	4.02482	3.84514	0	0	0	3.24388	3.35458	3.34227	0	3.15573	3.56023	4.18382	0	3.53894	3.62512	0	3.38392	4.49563	0	3.59169	3.43711	3.99545	0
		240	1196.6	2.71966	4.40887	0	0	3.48112	4.43332	3.73278	0	0	4.08408	3.31602	4.66706	3.6189	0	0	0	2.91274	3.29999	3.44579	0	3.78446	3.99933	3.86607	2.91207	3.82514	3.3387	0	3.54587	4.83874	0	3.42718	3.73004	3.64778	0
		241	1200.46	3.2403	3.82202	0	0	3.14461	4.49814	3.67762	0	0	3.31301	3.3509	4.22898	4.11842	0	0	0	0	3.60102	3.4736	0	3.2885	4.8976	4.89741	3.00716	3.7469	3.59544	0	3.88323	4.522	0	3.46866	3.33771	3.97073	0
		242	1204.32	0	3.9864	0	0	3.42837	4.08301	3.98228	0	0	3.60044	3.64181	4.53109	3.9923	0	0	0	0	3.65539	3.28786	0	3.438	4.04524	3.64146	3.10964	3.62684	3.49619	0	3.51349	5.40951	0	3.9356	3.25832	4.25929	0
		243	1208.18	3.1823	4.38633	0	0	3.54228	4.16982	3.45036	0	0	3.84872	3.21529	4.82237	3.12296	0	2.74725	0	3.09157	3.46182	3.45769	0	3.37159	4.11084	4.0119	0	4.26958	3.25907	0	3.2836	4.4307	0	4.03062	3.31934	3.79057	0
		244	1212.04	2.62363	4.3673	0	0	3.33328	4.41349	3.4846	2.62075	0	4.09656	3.03611	4.27616	3.68916	0	0	0	0	3.78447	3.52545	0	3.0675	4.37712	3.86581	0	3.5887	3.64227	0	3.83456	4.75193	0	4.07458	3.22581	3.7829	0
		245	1215.9	3.05838	4.22648	0	0	3.35206	4.64439	3.99332	0	0	3.59943	3.35314	4.20266	3.67364	0	0	0	0	3.61833	3.23773	0	3.66361	4.7299	3.83274	3.66105	3.53672	3.49422	0	3.78498	5.01474	0	3.82938	2.87453	3.89605	0
		246	1219.76	0	4.25824	0	0	3.62369	4.26025	3.61188	0	0	4.19583	3.42599	4.347	4.11053	0	0	0	0	3.40368	3.1425	0	3.26376	3.9162	3.86012	3.63961	3.40946	3.49967	0	3.37685	4.24171	0	3.64421	3.25098	3.67376	0
		247	1223.62	3.07935	4.04429	0	0	3.39862	4.47214	3.45352	0	0	4.49083	3.29006	4.35497	3.17495	0	0	0	2.9092	3.42785	3.059	0	3.70461	3.50937	3.99665	3.29785	3.52405	3.68019	0	4.31534	5.17551	0	3.4559	3.71887	3.71126	0
		248	1227.48	3.15201	4.89901	0	0	3.52609	4.42105	3.65396	0	0	3.71349	3.30179	3.93854	3.38375	0	0	0	0	3.56675	3.26236	0	3.29851	3.65379	3.71024	3.12811	3.71937	3.32319	0	3.57932	4.8065	0	3.87467	3.15786	3.97939	0
		249	1231.34	3.24983	4.06374	0	0	3.48353	4.05877	3.23746	3.15254	0	3.57965	3.27307	4.5589	3.21588	0	0	0	0	3.93501	3.49373	0	3.25126	4.92558	3.67545	3.62848	3.53257	3.24604	0	3.69882	4.84833	0	3.79975	3.60779	4.16125	0
		250	1235.2	3.55927	4.89652	0	0	4.0594	4.66626	3.16078	3.12113	2.75383	3.8889	3.2218	4.24496	3.36218	0	2.62191	0	2.85369	3.28493	3.44709	0	3.6491	4.25513	4.46239	3.24329	3.3272	3.47956	0	3.69105	4.70473	0	3.42148	3.65758	4.65452	0
		251	1239.06	3.08531	5.09223	0	0	4.12243	4.32086	3.50101	3.35481	0	4.10157	3.37229	4.07188	3.53434	0	0	2.73847	3.1067	3.68641	3.61621	0	3.40245	4.57463	3.19317	3.25413	3.56851	3.2783	0	3.91756	4.65286	0	3.71963	3.55825	3.55074	0
		252	1242.92	3.23616	4.99574	0	0	4.29497	3.82204	3.18962	3.09093	0	4.44721	3.36876	4.04604	3.13458	0	0	2.7858	0	3.19335	3.62909	0	3.15735	4.4725	4.09726	2.93022	3.48554	0	0	4.02501	4.80357	0	3.70438	3.82033	3.99822	0
		253	1246.78	3.60942	4.93442	0	2.66354	4.65631	4.53437	3.24663	3.09841	3.24062	4.69569	3.48207	4.05828	3.46064	0	2.97768	2.65863	3.17751	3.5676	3.61797	0	3.38777	3.99741	3.95326	3.14744	3.48054	3.0513	0	3.74395	4.54027	0	3.76572	3.9711	3.80738	0
		254	1250.64	3.36994	4.74598	0	0	3.95104	4.20024	3.32422	3.15933	2.95669	4.41336	3.50319	4.0658	3.84075	0	2.86698	3.03058	3.10401	3.50401	3.65871	0	3.47692	3.60458	4.0405	3.80342	3.76169	3.35785	0	3.70618	4.66107	0	3.53218	3.46526	3.92316	0
		255	1254.5	3.27134	4.38523	0	0	4.06074	3.77805	3.52208	3.21892	3.16496	3.96348	3.31946	4.12692	3.3873	0	3.0911	2.75224	2.97831	3.4105	3.90289	0	3.45368	5.03565	3.5627	3.73732	3.30527	3.17357	0	3.31306	3.79567	2.97058	3.52564	3.49513	5.5031	0
		256	1258.36	3.65148	4.85314	0	0	4.32209	4.07599	3.26312	3.57847	0	4.72024	3.75233	4.05568	3.48005	3.02652	3.14782	2.96495	3.20559	3.7523	3.91312	0	3.28023	4.61099	3.55432	3.47562	3.75525	3.0536	0	4.40386	3.93877	0	4.08653	3.48006	5.04158	0
		257	1262.22	3.80373	4.52538	0	0	4.0899	4.34881	3.55614	3.2142	3.30846	4.4021	3.35038	3.94554	3.31199	0	3.23845	3.02712	2.92849	3.43666	3.82995	0	3.39275	4.12853	3.85339	3.83313	3.48353	3.21632	0	3.63217	4.22618	0	3.49794	3.57189	3.95431	0
		258	1266.08	3.37655	4.91044	0	2.77543	3.86272	3.76151	3.54269	3.23387	3.06978	4.36577	3.54687	3.5684	3.18472	0	3.02623	2.97863	0	3.30901	3.34165	0	3.40899	4.55401	4.20216	3.36039	3.51786	3.46344	0	3.95951	3.74057	0	3.67382	3.55074	4.55542	0
		259	1269.94	3.99242	4.77052	0	3.09421	3.19121	4.44215	3.42748	3.35909	3.33443	4.93404	3.19969	3.54289	3.80328	0	3.31787	3.56523	3.34744	3.26926	3.65729	0	3.3777	4.96567	3.54146	3.81534	3.53702	3.03875	0	3.89355	4.437	3.11223	3.56392	3.57841	4.14222	0
		260	1273.8	3.34496	3.97812	0	3.1793	3.81348	3.78957	3.23643	3.85233	3.8002	4.02952	3.42694	3.46475	3.52646	2.90393	3.10384	3.24265	2.99994	3.56658	3.24505	0	3.08484	4.6148	3.98945	3.48684	3.49607	3.30088	0	3.82775	3.96939	0	3.20259	3.14888	4.63747	0
		261	1277.66	3.58209	4.1679	0	2.95126	4.19631	3.93501	3.71867	3.38567	3.39741	3.79745	3.44545	3.72567	3.52949	0	3.19637	3.19701	3.04976	3.50582	3.36976	0	3.43552	4.26144	4.11934	3.94211	3.92338	2.88636	0	3.37895	4.29733	2.92924	2.90721	3.38608	4.1509	0
		262	1281.52	3.9377	4.47803	0	3.22389	4.15529	3.746	3.5202	3.68556	3.24051	4.18172	3.14125	4.12292	3.23334	3.26057	3.13621	3.38913	3.26221	2.91671	2.99869	0	3.0436	4.27159	4.03363	3.70294	3.46791	3.31487	0	3.97896	4.03189	0	3.0895	3.49378	4.57091	0
		263	1285.38	3.52505	3.99864	0	3.55449	3.52611	3.93824	4.05017	3.55706	3.16757	4.22203	3.0509	4.51413	3.06015	3.20702	3.07233	3.13359	3.18394	3.10029	3.10069	0	3.5384	3.96723	4.10545	3.65732	3.2333	3.23114	0	3.77924	3.74459	2.99052	2.97904	3.62835	4.99884	0
		264	1289.24	3.87605	4.47936	0	3.26774	3.88124	4.06688	3.37128	3.51545	3.26247	4.28021	3.72186	4.14399	3.15175	0	3.21358	3.00939	3.74679	3.13098	3.37287	0	3.62679	4.2571	4.11704	3.8897	4.10525	3.03891	0	3.97248	4.06045	0	3.45857	3.3805	4.35675	0
		265	1293.1	3.59823	4.14752	0	3.46748	3.32281	4.22058	3.69556	3.49132	4.0026	4.14926	3.51143	3.53232	3.45507	3.02964	3.4482	3.45854	3.62376	3.19716	3.33452	0	3.34343	4.06844	3.8522	3.47014	3.89591	3.34235	0	3.4348	3.71886	0	2.80346	3.33756	4.04791	0
		266	1296.96	3.80225	4.31825	0	3.09934	4.23068	3.9233	3.55847	3.41565	3.68377	3.91358	3.44077	3.85696	3.19125	3.25156	3.10992	3.53947	3.35796	3.25221	3.36426	0	3.33262	4.05252	4.33141	3.90882	4.1577	2.95554	0	3.8829	3.80219	3.07335	3.26897	3.17776	4.47533	0
		267	1300.82	3.67888	4.09801	0	4.01907	4.46703	3.68568	3.31964	3.71326	3.8615	4.20418	3.33189	3.92105	3.31914	3.68069	3.12175	3.3326	3.52519	3.43622	2.82356	0	3.4883	4.44409	3.90369	3.94444	3.76779	3.0888	0	3.61043	3.76803	3.32498	3.23114	2.86032	3.85374	0
		268	1304.68	3.76798	4.66364	0	3.87782	4.4192	4.14136	3.46323	3.50372	3.38071	4.21522	3.47844	4.18742	3.2298	3.25942	3.332	3.63426	3.54385	3.40051	3.25763	0	3.46913	4.40621	4.70488	3.52853	3.5955	3.41235	0	3.72343	4.36506	3.11073	3.11941	3.64752	3.70844	0
		269	1308.54	3.50901	5.22623	0	3.49043	4.14429	4.39469	4.24755	3.7134	3.53762	4.62319	3.42659	3.94734	3.52407	4.5431	3.59454	3.8354	3.55814	3.29376	2.90633	0	3.43551	4.6879	4.22066	4.08952	3.79882	3.29907	0	4.06862	3.52241	3.06175	3.19086	3.08874	4.07162	0
		270	1312.4	3.4595	4.49772	0	3.10822	4.47504	4.34446	4.30987	3.51807	3.53191	4.05985	2.98864	4.13597	2.89497	3.25845	3.22302	3.38659	3.81096	3.16112	2.78756	0	3.43266	5.0191	3.71544	3.70643	3.64808	3.20084	0	3.58849	3.8583	3.25188	3.26824	3.02014	3.96234	0
		271	1316.26	3.52273	4.11709	0	3.70957	4.49849	3.62615	4.18965	3.20641	3.60924	4.12772	2.9838	4.13231	3.2747	3.98034	3.43975	3.69265	3.94355	3.51088	3.51188	0	3.09719	4.22084	3.88577	4.0456	3.75134	3.49007	0	3.41481	4.42273	3.35751	3.32575	3.33153	3.67031	0
		272	1320.12	3.56032	3.60272	0	3.82372	5.00601	3.69003	3.97764	3.69381	3.37679	4.84259	3.22925	4.06968	3.50509	3.63349	3.519	3.28031	3.2187	3.74682	3.25727	0	3.1802	4.34357	4.35453	3.91168	3.43786	3.08587	0	3.55711	3.91843	3.29535	3.1379	3.20765	3.73033	0
		273	1323.98	3.84234	3.94201	0	3.74678	4.52638	4.00258	3.98053	3.99211	3.49561	4.16421	3.25152	3.91777	3.46002	3.79353	3.51035	3.5657	3.40073	3.12059	3.11214	0	3.16762	4.53375	3.98118	4.66236	3.899	3.40254	0	3.36836	3.86828	0	0	3.45876	3.48211	0
		274	1327.84	3.76301	4.10111	0	3.70818	4.8918	3.83862	4.16582	4.28378	3.48449	3.89428	3.25448	5.04458	3.36211	3.75716	3.18142	3.3638	4.49192	3.56139	3.13954	0	3.18594	4.03769	3.64353	4.44431	3.2581	3.23494	0	3.7698	3.9132	2.96033	3.10828	3.44051	4.05882	0
		275	1331.7	3.49995	3.92036	0	3.53295	4.43782	4.32049	4.58409	3.46995	3.28478	4.42137	3.30369	4.80717	3.32007	4.0246	3.44386	3.76403	3.96787	3.40878	3.40926	0	3.54865	4.63221	4.51471	4.34962	3.35234	3.28177	0	3.69717	3.51007	3.33554	3.36349	3.07489	4.25511	0
		276	1335.56	3.52354	5.04673	0	3.79817	4.58597	4.3577	4.36718	4.09416	3.77465	4.45005	3.28241	4.42988	2.88726	3.69338	3.33233	3.73316	3.92778	3.49731	3.40992	0	3.64137	3.75593	4.0695	3.5435	3.53861	3.12498	0	3.3308	3.93768	3.45773	3.35086	3.25165	4.37837	0
		277	1339.42	3.11445	4.17534	0	3.78833	4.24915	3.97257	4.79961	4.11255	3.45933	4.14023	3.17779	4.25052	3.30307	3.74409	3.72458	3.72363	3.639	3.78148	3.13635	0	3.53437	3.86893	4.10409	4.19897	3.61861	3.39067	0	3.37265	4.14732	3.54802	2.88299	3.0377	4.19111	0
		278	1343.28	3.6107	4.46928	0	3.76354	4.71457	4.89972	4.26041	3.71358	3.61733	4.1744	3.37369	3.46468	2.96815	4.27046	3.62027	4.46186	4.37107	3.30764	3.61563	0	3.38183	3.80597	4.51115	3.877	3.68157	3.04017	0	3.64961	4.176	3.59376	3.03158	3.33082	4.13687	0
		279	1347.14	3.87632	4.95709	0	3.86587	4.34733	4.21363	4.46531	3.67352	3.72182	4.35411	3.39055	3.47496	3.29836	4.23719	3.43948	3.55117	3.29744	3.50307	3.51	0	3.74019	4.50413	4.0996	4.61492	3.26745	2.85528	0	3.86688	4.16928	3.73935	2.97931	3.20834	4.59495	2.82416
		280	1351	4.31503	4.17559	0	3.79325	4.4275	4.11154	4.23944	4.4449	3.73151	4.67027	3.32943	3.9638	3.40181	4.06332	3.46587	3.7428	4.04234	3.33726	3.22518	0	3.37501	4.37535	4.06729	3.78679	3.49172	3.40835	0	3.78961	4.30198	3.42975	2.66426	3.33933	4.02116	2.76189
		281	1354.86	4.58233	4.11137	0	3.86735	3.96742	3.65972	4.67346	3.91763	3.55607	4.02783	3.60055	4.71231	3.02281	3.88369	3.654	3.5166	3.87156	3.70185	3.38379	0	3.35517	4.49294	4.10148	4.20833	3.00326	2.98693	0	3.64205	4.62498	3.53409	0	3.25863	3.80376	0
		282	1358.72	3.77597	3.87836	0	4.02246	4.1569	4.34481	4.57643	3.97364	3.43059	4.37955	3.45786	4.58834	3.08751	3.4599	3.74664	3.80206	3.45394	3.92194	3.42255	0	3.23947	4.23607	4.42013	4.02202	3.43998	2.95318	0	3.59508	4.71194	3.41625	0	3.35715	4.18782	0
		283	1362.58	3.84154	3.91417	0	3.8178	4.48886	4.13543	4.16633	3.92178	3.65463	4.07616	3.31073	4.35901	2.98421	3.68355	3.51737	3.66356	3.77755	3.4872	3.66657	0	3.18132	4.53354	3.96153	4.04443	3.88754	3.07183	0	3.47296	4.44593	3.39699	0	3.56557	4.20402	2.95787
		284	1366.44	3.86315	4.59103	0	3.71755	4.31583	3.98235	4.08124	3.77513	3.57766	3.80443	3.45672	4.01844	2.90549	4.00447	3.65217	3.34711	3.37264	3.40363	3.99302	0	3.77611	4.45916	4.75758	3.78457	3.56906	3.30987	0	3.6479	3.89536	3.72547	3.05792	2.77123	4.21837	2.89435
		285	1370.3	4.2553	4.96662	0	3.61547	4.29485	3.48893	4.02395	4.07571	3.48282	4.04998	3.66442	4.39874	3.38144	4.06468	4.7133	3.30135	3.65212	3.66515	3.32288	0	3.33165	4.33213	4.0332	3.8879	3.41225	3.13304	0	3.26283	4.49987	4.05143	0	3.1933	4.87607	0
		286	1374.16	4.38602	4.69923	0	3.53266	4.2733	3.84489	5.09796	4.05867	3.14223	3.84388	3.49909	3.69558	3.22515	3.96816	3.94958	3.49544	3.54864	3.53729	3.22492	0	3.48107	3.63166	4.42056	4.29749	3.37195	3.09501	0	3.08656	4.46715	3.96984	0	2.91369	3.80256	0
		287	1378.02	4.2503	4.91988	0	3.1805	4.43265	4.13694	4.76316	3.72922	3.64726	3.90189	3.82261	4.34087	3.34981	3.78392	4.38381	3.2778	3.55658	3.99665	3.37324	0	3.2826	3.83583	4.57319	3.87034	3.00149	3.03927	0	3.39835	4.68948	3.57047	0	3.19414	4.74565	0
		288	1381.88	4.38583	4.62357	0	3.22168	4.27845	4.38731	4.31377	3.65416	3.43549	3.91429	3.60642	3.93977	3.1209	4.18905	4.25204	3.53015	3.09504	3.96198	3.68191	0	3.33639	4.21267	3.76468	4.31318	3.44999	3.02299	0	3.3783	4.49603	4.14021	3.18431	3.39138	4.98128	0
		289	1385.74	4.48586	4.39051	0	3.49628	4.3042	4.12521	3.67873	3.77773	3.57167	4.10819	3.52914	3.41728	3.39424	4.50841	5.2043	3.64129	3.63132	3.70553	3.11272	0	3.09938	4.35169	3.94706	4.2185	3.00976	3.38493	0	3.37663	4.18903	4.24865	0	3.35697	4.14915	3.14374
		290	1389.6	4.49525	5.4995	0	3.65209	3.99151	4.42939	3.8184	3.49118	3.41239	3.9982	3.75661	3.78458	3.21333	4.21329	4.0595	3.30979	3.3421	3.88438	3.84009	0	3.29073	4.26494	4.30286	4.45586	3.54032	2.9915	0	3.40049	3.95621	3.48196	0	3.32247	4.06146	2.79576
		291	1393.46	4.09429	4.93617	0	3.1963	5.05681	4.04921	3.87462	3.65829	3.20047	4.21915	3.4055	3.9415	3.43008	4.65311	4.26672	3.36051	3.81388	3.41263	3.35941	0	3.16088	4.36037	4.43499	4.50097	3.63533	3.04126	0	3.03236	3.73587	4.00929	0	3.25364	4.28339	3.02028
		292	1397.32	3.46631	4.79935	0	4.02563	4.37606	4.59172	4.24729	3.49636	3.02561	4.00583	3.68423	3.69021	3.29641	4.42289	4.88925	3.73814	3.4699	3.54029	4.07595	0	3.56954	3.63491	4.64733	4.73777	3.4751	3.26082	0	3.52111	3.46013	4.02596	0	3.17785	4.61992	3.51393
		293	1401.18	4.20794	4.90749	0	3.52439	4.50757	4.52991	4.2638	3.49974	2.90036	3.72111	3.32184	3.79766	3.10732	4.23901	3.8464	3.49387	3.57577	3.83992	3.69562	0	3.28772	3.78715	4.30057	3.95109	3.6127	2.90164	0	3.36348	4.65287	4.08193	0	3.2761	4.24225	3.29583
		294	1405.04	4.85182	4.21832	0	3.98097	5.00258	3.92687	4.41806	3.71537	3.22935	3.7224	3.09691	4.3824	2.98497	4.77963	4.41008	3.57234	3.39949	3.77318	3.58935	2.53406	3.68726	3.64226	4.40252	4.12219	3.5315	3.14343	0	3.11546	3.57942	4.23596	0	3.29268	4.38542	3.50893
		295	1408.9	3.9946	4.78261	0	3.67177	4.57864	4.2711	4.74519	3.56328	3.41982	3.98294	3.69491	4.03972	3.40803	3.73784	4.74473	3.0968	3.43061	3.18008	2.86214	0	3.25915	3.23369	4.16297	5.08015	3.47818	3.20015	0	3.56279	3.86826	4.33943	2.90611	3.62712	4.51052	3.23559
		296	1412.76	4.46023	5.01146	0	3.57784	4.78395	3.57307	4.415	3.78803	3.32396	4.36413	3.29029	4.11251	3.5265	5.21375	4.29806	3.61471	3.57631	3.68887	3.55807	0	0	3.53594	4.14683	4.51204	3.40598	3.23779	0	3.49261	3.43097	3.82988	3.02979	3.31122	4.51729	3.46277
		297	1416.62	4.15559	4.32801	0	3.64112	5.19365	3.97646	3.66117	3.62234	3.50472	4.13586	3.52236	4.47837	3.10232	4.87298	4.28962	3.39773	3.39994	3.99525	3.4625	0	3.68861	3.45251	4.22751	4.69645	3.76391	3.65202	0	3.41196	4.17516	3.87283	3.0541	3.76521	4.64493	3.21218
		298	1420.48	4.48108	4.35732	0	3.6274	4.27786	3.738	3.32009	4.07301	3.16976	4.3294	3.58911	3.81904	3.52931	4.34352	4.24923	3.3223	3.4159	3.91347	0	0	3.00931	3.65318	4.62108	3.97517	3.61391	3.24411	0	3.58305	4.14575	4.45626	2.95702	3.1338	4.32363	3.41241
		299	1424.34	4.21083	4.55318	0	3.17529	4.42012	4.11428	3.4781	4.17973	3.10349	3.97508	3.35195	3.9507	3.05933	4.76705	4.30709	3.67973	3.26165	3.81075	3.30792	0	3.15942	3.64567	4.07089	4.29012	3.57666	3.53434	0	3.45275	4.44699	3.91685	2.90382	3.15514	4.39056	2.98832
		300	1428.2	4.6221	4.55612	0	3.61374	4.53464	4.19002	3.37374	3.0488	3.87953	3.97788	3.80318	4.16259	3.31199	3.82209	4.09695	3.6299	3.76396	4.14341	3.46096	0	0	3.84759	4.07735	3.84985	3.71436	3.44082	0	3.813	4.2658	3.63288	3.30783	3.52287	4.11763	3.26277
		301	1432.06	4.98252	4.35227	0	3.41044	4.48767	3.65246	3.55051	4.01737	3.30617	3.88189	3.38758	4.29162	3.305	4.01537	3.75805	3.80796	3.52659	3.35794	3.80098	0	2.98221	3.68772	3.3875	3.99128	3.47582	3.49269	0	3.27364	4.31385	4.08261	3.14603	3.30116	3.99553	3.54995
		302	1435.92	4.28589	4.25061	0	3.72203	5.16048	4.36785	3.32407	3.78073	3.43515	4.15797	3.4392	3.86308	3.43134	3.83519	3.59977	3.36618	3.63619	3.72998	3.68855	0	3.00758	3.41429	4.46562	4.52434	3.345	3.31846	0	3.13999	3.86327	3.89944	3.27841	3.26029	4.878	3.53956
		303	1439.78	3.89892	4.31112	0	3.13265	4.7396	4.32654	4.3369	3.95602	3.49817	4.22367	3.62277	4.726	3.3605	4.70211	4.0862	3.75635	3.70762	3.89487	3.54434	0	3.03254	4.13153	3.8398	4.16822	3.9309	3.18684	0	3.46414	4.49739	4.3388	3.24313	3.49747	4.34367	3.46552
		304	1443.64	4.1275	4.79329	0	3.73209	4.84298	4.01375	4.14086	3.71199	3.01948	4.02119	3.8385	3.84306	3.63326	4.60618	4.13666	3.55364	3.45867	3.80166	3.84594	0	0	3.10914	3.78362	4.04162	3.64388	3.30836	0	0	4.55971	4.21394	0	3.56852	4.15504	3.3511
		305	1447.5	3.7196	5.17515	0	3.51574	4.64962	4.11529	3.71264	3.88453	3.13222	3.85712	3.34463	3.89306	3.27378	4.0256	4.73498	3.63964	2.88627	3.41071	3.85308	0	2.8504	4.14539	3.43155	3.9931	4.21759	3.28566	0	3.09715	4.14253	4.12653	3.27307	3.39201	4.22707	3.55374
		306	1451.36	4.73621	4.94385	0	3.77907	4.77112	4.1931	4.12159	3.17281	3.50476	3.50602	3.28277	3.9949	3.2444	4.22019	4.05594	3.45193	3.4402	3.75143	3.54558	0	0	3.45952	4.05713	4.35351	3.35821	3.40114	0	3.17105	3.81512	4.13388	3.51681	3.97554	3.85918	3.74776
		307	1455.22	3.88839	4.59514	0	3.10787	3.98487	3.32535	3.83081	3.83596	3.43437	3.80943	3.22823	3.87989	3.71755	4.65323	4.56107	3.52687	2.85273	3.75501	3.53783	0	0	3.30694	3.25105	3.83599	4.20842	3.3629	0	3.8264	4.0564	4.45748	3.09157	3.38617	4.30099	3.60363
		308	1459.08	4.496	4.59046	0	3.02311	4.26362	3.97769	3.73537	3.67695	3.23305	3.55042	3.56109	4.44515	2.89013	4.72047	3.78235	3.62705	0	4.31386	3.55889	0	0	3.73354	4.04068	4.35472	4.05671	3.27049	0	3.25106	3.92939	4.17062	3.52788	4.06407	3.68875	3.52924
		309	1462.94	4.59104	4.82685	0	3.31321	4.07814	4.15849	3.51215	3.19273	3.4647	3.90625	3.7443	4.35358	3.02854	4.68933	3.52813	3.77289	0	4.35575	3.58777	0	0	3.58176	3.69117	3.33453	4.27976	3.35171	0	3.58298	3.91298	3.96893	3.02667	3.56469	4.02826	4.13409
		310	1466.8	4.0849	4.33457	0	3.49928	4.09777	3.96264	3.25373	3.11206	3.31944	3.9957	3.32771	3.84639	3.58655	4.10258	3.558	3.44785	0	4.45843	3.67682	0	0	3.80074	3.88799	3.67286	4.05173	3.22248	0	3.21363	3.79488	4.66458	3.20942	3.36327	3.53053	3.33083
		311	1470.66	3.50206	4.89557	0	3.32171	3.69637	3.61699	3.90371	3.39085	3.36992	4.15357	3.40862	4.01438	3.59248	4.61637	4.33684	3.73051	2.88717	4.43565	3.37527	0	2.66623	3.29722	3.71781	3.86564	3.31054	3.32851	0	3.30008	4.55441	3.86493	3.58942	3.30292	4.32437	3.13389
		312	1474.52	4.03982	4.42669	0	3.49906	4.31559	4.26098	3.75244	3.26884	3.17979	3.55094	3.75422	4.20214	4.08276	4.67337	3.64524	3.4527	3.11357	3.84886	3.99293	0	0	3.42274	3.59859	4.28423	3.95204	3.48356	0	3.72338	4.46502	3.93334	3.29182	3.3376	3.95514	3.9361
		313	1478.38	4.11964	4.00452	0	3.54479	4.13303	3.64122	4.01651	3.40605	0	4.20414	3.39627	4.96069	3.29202	4.33088	3.70566	3.85868	0	3.66402	3.19695	0	0	3.21802	4.1955	3.49594	3.64523	3.50597	0	3.26474	3.92895	4.34171	3.75372	3.57984	3.78737	3.93516
		314	1482.24	4.08129	5.61146	0	3.30906	4.06144	3.61863	3.65476	3.78891	3.04678	4.08512	3.46236	4.65641	3.99637	4.14122	4.42365	3.74567	0	4.19146	3.40229	0	0	3.45673	3.20323	3.73381	4.08422	3.32792	0	3.97314	3.98269	4.20357	3.3445	3.24364	3.8435	3.38776
		315	1486.1	3.6245	4.88608	0	3.33768	3.84578	3.57933	3.61174	3.42917	0	4.19742	3.82915	4.45297	3.72207	4.30405	4.24473	3.54337	0	5.145	3.61603	0	0	3.27481	4.15753	3.34996	3.84168	3.30545	0	3.0843	4.22158	3.56924	3.26739	3.6925	3.95435	3.58198
		316	1489.96	4.25902	5.37321	0	3.51793	3.5924	3.85948	3.32369	3.1931	3.46287	3.70123	3.4172	4.43992	3.97051	4.6119	3.82376	3.71476	2.70059	4.21486	3.47575	2.94158	0	3.40909	4.10301	3.53098	4.098	3.53561	3.25587	3.36935	4.2551	4.43309	3.17373	3.42622	3.92414	3.49109
		317	1493.82	3.49144	5.01347	0	3.47911	3.87345	3.32307	3.16066	3.54598	3.18038	3.81635	3.11235	4.24656	3.64983	4.29936	4.22023	3.56923	0	4.81886	3.48455	0	0	3.3744	3.82175	3.57143	4.20396	3.44153	0	3.15124	3.92052	3.91779	3.348	3.41321	3.84855	3.64826
		318	1497.68	3.8875	4.3148	0	3.16021	3.78663	3.96079	3.53817	3.63907	0	4.16386	3.63841	4.93512	3.77518	5.10995	4.49206	3.6265	0	5.39293	3.78326	0	0	3.11668	4.21583	3.62079	4.05626	3.56593	3.16152	2.99625	4.03076	4.96893	3.24215	3.39216	3.71695	3.35349
		319	1501.54	3.47838	4.81016	0	3.22433	3.77389	3.85424	3.57215	3.84649	3.42022	4.41316	3.40303	4.84723	4.21848	4.92746	4.21232	4.10035	0	4.81982	3.44053	3.18698	0	3.38787	3.5517	4.28319	4.68906	3.81775	3.15643	3.4409	4.11214	4.72667	2.94915	3.3759	3.54287	3.74827
		320	1505.4	4.05658	4.52745	0	3.33525	3.89353	4.16609	3.1827	3.57904	3.24148	3.86786	3.90555	4.79264	3.90967	4.29313	4.34256	3.74857	0	4.04631	3.39443	0	0	3.73506	3.77383	3.31256	3.91451	3.39834	3.08064	3.10086	3.72328	3.58326	3.32409	3.74446	3.47526	3.54822
		321	1509.26	4.1462	4.43892	0	3.00399	4.21364	3.72943	3.44289	3.65743	3.57997	3.6862	3.53634	4.62086	3.85866	4.94277	4.27171	3.5516	0	5.08667	3.00701	2.88549	0	3.15833	3.82715	3.95292	4.47354	3.76164	3.00829	3.9779	3.90207	4.55047	3.36988	4.05411	4.12969	3.95634
		322	1513.12	4.01193	4.78351	0	3.34699	4.47873	3.68421	3.68011	4.02872	3.31363	4.16367	3.98329	4.64205	3.94237	4.16917	4.50442	3.46315	2.78717	4.11858	3.264	3.10641	0	3.1074	3.64283	3.38475	4.73075	3.85805	3.63369	3.11611	4.03109	4.00068	3.16151	3.23648	4.16202	4.08058
		323	1516.98	4.43422	4.41068	0	3.37046	3.90759	4.30335	3.09767	3.36665	3.19081	3.79578	3.73615	4.83332	4.39371	4.40277	4.0967	3.54507	0	4.56882	3.55233	0	0	3.58403	3.4925	3.71651	4.12461	4.11745	3.26392	3.06368	4.16955	3.98179	3.40734	3.94838	4.11735	4.22044
		324	1520.84	4.21642	4.49615	0	3.09856	4.01724	3.80481	3.37827	3.7293	3.33622	4.15585	3.97925	4.56094	4.80354	4.83891	4.36008	3.68053	0	4.534	3.39495	3.24664	0	0	3.66013	3.59008	3.82605	3.97196	3.42621	3.03182	4.24633	4.16727	3.54649	3.89292	3.5445	4.42834
		325	1524.7	4.21334	4.75287	0	3.02618	4.0891	3.89019	2.93123	3.96956	3.32169	4.30547	4.24295	5.0011	3.499	4.41046	4.55058	3.39333	0	4.64778	3.37793	3.17853	0	3.30693	3.15633	3.33919	4.29254	4.59719	3.24453	3.52016	4.11976	4.36127	3.56756	3.99801	3.65858	4.49208
		326	1528.56	4.22966	4.00425	0	3.51756	3.65131	4.23019	2.84288	3.1999	3.41698	3.99201	4.37011	4.27104	3.73471	5.09301	4.07443	3.47149	0	4.35745	3.48527	3.25196	0	3.49401	3.49611	3.73698	3.79096	4.04723	3.7872	2.98895	4.18289	4.08694	3.31583	3.54549	3.55707	4.08334
		327	1532.42	3.95261	4.44339	0	3.61586	3.48205	4.32182	2.98118	3.22	3.55832	4.43512	4.16491	4.15369	3.40601	5.37136	4.16074	4.0118	0	4.25782	3.42773	3.39902	0	3.53658	3.35859	3.48049	4.29879	3.70556	3.53469	3.18854	3.90757	3.73204	3.56134	4.02692	4.37862	3.77325
		328	1536.28	3.74798	4.4571	0	3.4114	4.11178	4.1151	3.26594	3.76887	3.54798	3.58517	3.49494	4.84543	3.95659	4.19759	3.91725	3.30022	0	4.40141	3.69198	3.7436	0	3.63446	3.30764	3.93687	3.62385	3.84196	3.70786	0	4.25457	3.83688	4.26038	3.55671	4.30667	3.7907
		329	1540.14	3.91905	4.49122	0	3.31789	4.26145	3.75474	2.81804	3.42235	3.35911	3.69224	3.493	4.55376	3.89841	4.19741	4.44718	3.6679	0	4.21894	3.7245	3.28934	0	3.57621	3.54613	3.57971	4.32395	4.20882	3.7584	3.15519	4.55112	3.97684	4.24892	3.68414	3.97024	3.81898
		330	1544	3.45375	4.91884	0	3.22644	4.24442	4.15717	2.97618	3.16168	3.22681	4.22432	3.32602	4.32728	4.0668	4.08313	4.25255	3.33745	0	4.24296	3.09943	3.41457	0	3.40949	3.33223	3.35058	3.97504	3.81591	3.14855	3.08322	3.88841	4.17825	3.3564	3.32125	4.05473	3.88458
		331	1547.86	3.55841	4.36849	0	3.61185	4.70901	3.85201	3.45156	4.02368	3.71893	4.62305	3.99823	4.23378	3.71627	4.03808	4.16619	3.42966	0	4.76127	0	3.52498	0	3.25303	3.60853	0	3.62073	4.24925	3.15014	2.93234	3.97163	4.34739	3.68681	3.34793	4.40015	3.6987
		332	1551.72	3.38964	4.6692	0	3.15998	4.3149	3.57644	3.23906	3.12198	3.17343	3.30749	3.28647	4.13108	4.2132	3.75068	4.12127	3.35472	0	4.60347	0	3.15866	0	3.74487	3.66333	3.51446	3.7638	3.93274	3.34348	2.98071	4.16203	4.79167	3.98675	3.58538	4.24909	4.11078
		333	1555.58	3.81513	3.90828	0	3.60346	3.73296	4.26911	3.05944	3.58563	3.49327	3.99008	4.19276	4.59584	4.18418	3.5551	3.82958	4.08581	0	3.69309	3.40885	3.8253	0	3.62795	3.59897	3.75537	3.87105	3.43998	3.46843	2.83897	4.09979	4.1492	3.93705	3.65347	3.80409	3.86727
		334	1559.44	4.23061	4.10264	0	3.53985	4.40334	3.90911	3.30529	3.65721	3.633	3.78617	3.61595	4.06591	4.31542	3.69137	4.43685	3.28535	0	4.66879	3.12621	3.34717	0	3.78942	3.20453	3.67379	3.72737	3.44874	3.64228	3.18754	3.92081	5.04703	3.88395	3.36531	3.85935	3.51191
		335	1563.3	3.83877	3.7981	0	3.16707	4.05494	3.96279	3.16662	3.26821	3.40401	4.38911	3.36726	4.59594	3.64211	3.60747	3.86978	3.5022	0	3.58251	3.19774	3.49817	0	3.8398	3.09372	3.67428	3.53177	3.25613	3.78589	2.67854	4.05613	4.55124	4.01437	3.08056	4.26311	3.99147
		336	1567.16	3.40113	3.58388	0	3.45359	3.93609	3.92196	3.31183	3.70017	3.45163	4.34837	3.01107	4.32544	3.72236	4.42602	4.49007	3.44256	0	3.81588	3.06533	3.81607	0	4.09969	3.26346	3.61269	3.57102	3.52921	4.69389	2.64566	3.84236	4.39894	4.30677	3.53243	4.51876	4.16539
		337	1571.02	4.3865	4.09753	0	3.39862	4.50587	4.20613	3.34488	3.35431	3.9863	4.12267	3.96912	4.26521	3.41257	3.77294	4.57785	3.48647	0	3.78957	0	3.83613	0	3.64624	3.18684	3.46123	3.54732	4.10632	3.45433	3.16854	3.65395	3.98996	3.52762	3.14301	4.51518	4.377
		338	1574.88	4.40697	4.31673	0	3.0521	3.72541	3.90183	3.57873	3.51572	3.6529	4.73149	3.44714	4.53892	3.84564	3.71961	4.19298	3.36235	3.05693	4.48961	3.41148	3.6229	0	3.96573	3.75059	0	3.99581	3.91104	3.73362	0	4.67246	4.70237	4.13249	3.4618	3.67323	4.1283
		339	1578.74	3.77369	3.56818	0	3.54222	4.53315	3.88839	3.29864	3.46001	3.6281	3.88622	3.21373	4.23462	3.17858	3.75888	3.7757	3.4691	0	4.47988	3.10012	3.59516	0	3.66637	3.45955	3.42079	3.52965	4.68655	3.62235	0	3.72695	4.75057	4.09754	3.32371	3.58151	4.24873
		340	1582.6	3.61377	3.78421	0	3.82656	3.83398	4.20814	3.73206	3.68425	3.39352	3.86505	3.10778	4.6105	4.05321	4.41513	4.58797	3.41758	0	4.50517	3.47457	3.5345	0	3.69436	3.52074	3.26873	3.75318	3.70058	3.52082	0	4.3038	4.19287	3.95065	3.37709	3.59556	3.63995
		341	1586.46	3.82377	4.02497	0	3.18046	3.93302	4.52003	3.65215	3.99571	3.20866	3.95638	3.57325	4.14339	4.27288	4.2136	4.51226	3.94988	2.7482	4.6178	3.54383	3.9649	0	3.5834	3.20962	3.65759	3.80142	4.30812	3.72477	2.85583	4.22786	4.04249	3.80436	2.80582	3.42883	4.2211
		342	1590.32	3.88546	4.2174	0	3.24425	4.55349	4.24309	3.28333	3.40477	3.25199	3.69447	3.70228	4.14091	3.33353	4.02828	3.76415	3.93356	2.83145	4.73432	3.36134	3.39606	0	3.87212	3.65815	3.94185	3.58571	3.99095	3.4617	0	4.51418	4.21216	4.41905	3.63121	3.82996	4.00244
		343	1594.18	3.41612	3.86507	0	3.55152	3.81158	3.65175	3.36558	3.51129	4.06766	4.3164	3.39078	3.88585	3.49562	4.06172	3.98738	3.93831	3.10925	3.86683	3.13855	4.09211	0	4.11476	3.19849	3.66321	3.38095	3.96004	3.52662	0	3.98506	4.33134	4.05843	3.29701	3.61112	4.41122
		344	1598.04	3.69126	3.94137	0	3.21436	4.23954	4.14392	3.63963	3.45289	3.69307	4.28872	3.69449	4.05396	3.55343	4.23299	3.69463	4.17449	2.97271	4.01382	3.3067	3.85644	0	4.11762	3.5086	4.44237	3.80031	4.61483	3.51118	0	4.33212	4.01318	4.14546	3.67157	3.77089	3.95024
		345	1601.9	3.28705	3.72534	0	3.44796	4.47664	4.03418	4.09028	3.49776	0	4.27224	3.51024	3.83811	3.99878	4.83361	4.13104	0	3.28412	4.42411	3.22198	4.40899	0	3.90292	3.38917	4.01466	3.65264	3.97634	3.4628	0	4.21707	4.19793	3.5685	3.61669	3.49979	4.18382
		346	1605.76	3.54633	3.75132	0	3.06796	4.05867	4.0244	3.60786	3.60085	3.52051	4.94265	3.26853	4.48453	3.37133	4.20412	3.79861	3.59845	3.44627	4.67897	3.43163	4.05317	0	3.83617	3.19789	4.10586	3.62499	4.52277	3.4486	0	4.602	3.92586	3.90376	3.55627	3.95369	4.16661
		347	1609.62	3.19466	3.71134	0	3.02487	4.18339	4.27515	3.60877	3.50386	3.45254	4.10822	3.47902	3.95591	3.5936	4.52086	3.9946	3.79907	3.20184	4.52151	3.33613	3.82239	0	4.15655	3.31709	3.78188	3.45805	4.33005	3.3799	0	4.14462	4.15447	4.14193	3.61022	3.66283	4.18437
		348	1613.48	3.47807	3.77392	0	3.43997	4.03656	4.49157	3.26312	3.46851	3.44807	4.5991	3.13701	4.07027	3.50907	4.85533	3.96891	3.48708	3.09367	3.99545	3.653	4.31778	0	3.68629	4.10708	3.49203	3.3903	4.45098	3.73741	0	3.51604	3.86693	4.87663	3.4801	3.71978	4.5686
		349	1617.34	3.69534	3.9056	0	3.2958	4.37479	4.37503	3.62659	3.54222	3.60206	4.27602	3.57388	4.74315	3.86355	4.41939	4.77978	3.23023	3.32009	3.99178	3.50552	4.46972	0	3.56927	3.61056	3.54195	3.74976	4.30407	3.51848	0	4.81112	3.79702	4.31446	3.14988	4.46109	4.54756
		350	1621.2	3.63127	3.82603	0	3.06844	4.16453	4.78591	3.47742	3.43036	3.5082	4.76215	3.56812	3.61533	3.60241	4.18506	3.24811	3.63557	3.3208	3.76139	3.64022	4.24772	3.10766	4.25112	4.14088	4.11421	3.45521	3.89757	3.40013	0	3.61268	3.64067	4.34074	3.53933	3.87741	4.68527
		351	1625.06	4.04718	3.59898	0	3.20085	3.8036	3.47439	3.52534	3.45133	3.24164	3.98486	0	4.36112	4.00395	4.49199	3.52245	3.38844	3.38521	3.87991	3.67796	4.09362	0	4.005	3.75716	4.20666	3.39197	4.00994	3.83689	0	3.77675	3.73151	4.50498	3.31044	4.19994	4.39473
		352	1628.92	3.25238	3.58722	0	2.96256	4.30444	3.81062	3.86448	3.16676	3.34288	4.20316	3.03335	3.84881	3.98519	4.92383	3.82466	3.37641	3.47049	4.02392	3.27668	3.55381	0	4.04566	3.80799	4.05512	3.38092	3.8855	3.61209	0	3.95117	3.53008	4.87424	3.25448	3.97766	4.41991
		353	1632.78	3.85461	3.14682	0	3.1765	4.15901	4.01295	3.40956	3.88088	2.98809	4.35878	3.14161	3.80621	3.97196	4.40353	3.9955	3.83314	3.46222	4.5417	3.28832	4.01503	3.09186	4.41599	4.35799	3.66296	3.10475	3.95979	3.82371	0	4.11234	3.86543	4.47437	3.50418	3.84512	4.07467
		354	1636.64	3.86279	3.47026	0	3.55142	3.94613	3.63841	3.29999	3.0002	3.67173	4.98408	3.44468	4.26657	3.74873	3.9783	3.93246	3.44171	3.45912	4.29944	3.61942	4.28734	0	4.95932	4.18795	4.37241	3.15591	4.04649	3.9135	0	3.80773	4.16295	4.35473	3.17163	4.028	4.08642
		355	1640.5	3.74598	3.21308	0	3.63067	4.59329	3.92614	3.52234	3.52599	0	4.27129	3.32043	4.41379	3.99966	4.17042	4.38795	3.37662	3.58102	4.1251	3.64788	4.20453	0	4.44883	3.73778	4.28119	3.33335	4.13738	3.8043	0	4.66225	3.83784	3.84663	3.35896	4.18037	4.14608
		356	1644.36	3.87111	3.60177	0	3.22109	4.47303	4.93841	3.87155	3.50552	3.7995	4.03634	3.32318	4.33012	3.76774	3.89329	3.12271	3.52001	4.06368	4.36592	3.66707	3.87103	3.40544	3.89728	4.0383	4.35268	3.12022	4.05236	3.3776	0	4.22521	3.10474	4.09257	3.34829	4.23671	4.49048
		357	1648.22	4.09283	3.41768	0	3.4532	4.13407	3.98735	3.48976	3.63058	3.77119	3.8672	3.87946	4.26938	3.84402	3.87842	3.7403	3.82661	3.7537	4.6071	3.48738	3.83222	0	4.27514	3.96336	4.67756	3.03659	4.61242	3.49425	0	4.59899	3.71798	3.90697	3.33558	4.44427	3.98818
		358	1652.08	4.01088	4.01778	0	3.58842	4.47615	4.0334	3.78407	3.36776	3.29411	3.85832	3.1643	3.85021	3.76402	3.611	3.30873	3.58598	4.25487	4.306	3.33905	4.32378	3.42653	4.35493	3.86284	4.37296	3.36242	3.72068	3.89211	0	4.01156	3.39354	4.43993	3.63767	4.05284	4.23486
		359	1655.94	3.78727	3.80724	0	3.34259	3.25291	4.18328	4.13043	3.56941	3.62828	3.88938	3.78053	3.73753	3.64088	3.73978	4.00207	3.93185	4.11321	4.52385	3.82499	4.07999	0	4.11258	3.60124	3.66025	3.26485	3.55837	3.42874	0	4.09844	3.56745	4.48198	3.36721	3.49721	4.08468
		360	1659.8	4.39398	3.65263	0	3.68668	4.76566	3.96386	3.86777	3.35685	3.55875	4.04139	3.4625	3.98016	3.55317	3.80206	3.77845	3.65671	4.02602	4.68295	3.70303	4.42512	3.22437	4.20004	4.04577	3.81322	2.95848	3.43149	3.69039	0	4.00645	4.28902	4.15965	3.59498	4.0328	4.16336
		361	1663.66	3.84326	3.43964	0	3.30109	3.86758	3.30883	3.82523	3.26531	3.30165	4.10288	3.28136	4.12957	3.62013	3.8733	3.52261	2.99074	4.53201	4.01977	3.98245	4.44917	3.31248	3.95569	3.72333	4.17802	3.15339	3.64252	3.96204	0	3.49044	3.43309	4.24684	3.71454	4.47239	4.38293
		362	1667.52	3.85788	3.26507	0	3.18982	4.66466	3.48413	3.73052	3.34349	3.47005	3.87541	3.56126	3.90678	3.65425	3.64085	3.43423	3.55605	3.89757	4.48075	3.5245	4.8609	2.94892	4.02726	3.54333	3.9545	3.11658	3.5393	3.38919	0	3.74652	3.49311	3.71611	3.03249	4.30238	4.67459
		363	1671.38	3.70849	3.57541	0	3.51608	4.25693	4.15264	3.75909	3.71506	3.20804	4.05372	3.40274	4.51334	3.59249	4.52457	3.87853	3.79882	4.30157	3.89956	4.02843	4.99901	3.48414	3.70802	3.35918	3.95119	3.41332	3.24769	3.61868	0	3.98847	3.9809	4.1971	3.26216	3.80413	5.20935
		364	1675.24	3.94736	3.07759	0	3.50456	3.72169	4.20924	3.8327	3.52909	3.45067	4.42692	3.95321	4.36661	3.6554	3.94337	3.6624	3.20712	4.28392	3.64147	3.46867	4.62946	0	3.66289	3.58306	3.81407	3.21111	3.10407	3.8355	0	3.67353	3.38297	4.36392	3.32689	4.12526	4.05053
		365	1679.1	4.37673	3.46118	0	3.05924	3.85591	4.08985	3.6943	3.51969	0	4.42409	3.04262	3.66666	3.47717	3.7175	3.69297	3.54126	4.53521	3.52671	3.64583	4.4904	3.24988	4.00834	3.61744	4.0988	3.06497	3.47349	3.65253	0	3.54385	3.51562	4.44876	3.48356	3.32752	4.48493
		366	1682.96	3.68524	3.2903	0	3.38404	4.21127	3.99571	3.5703	3.48675	0	4.00926	3.21661	4.18352	3.61792	3.85246	4.00539	3.31817	4.16177	4.11443	3.43911	3.99001	3.38551	3.80836	3.51412	3.98948	3.4832	3.561	3.73448	0	3.59688	3.67169	5.0089	3.34679	3.52674	4.83137
		367	1686.82	3.97432	3.44172	0	3.27498	4.40502	3.92107	4.28616	3.55068	3.29679	4.45225	3.85755	4.49129	4.10781	3.55325	3.40201	3.61395	4.16449	4.48325	3.56013	4.25601	3.48531	3.7477	3.53292	4.0271	3.41115	3.10395	3.58578	0	3.4559	3.22106	4.24391	3.18907	3.96861	4.57505
		368	1690.68	3.43715	3.67627	0	3.8148	4.33803	3.86888	4.19603	4.52445	3.52916	3.9351	3.6497	3.78097	3.86093	3.92676	3.32241	3.89493	4.29928	4.31977	3.55927	4.38225	3.50153	3.89511	3.40292	4.24715	3.36102	4.18781	3.82384	0	3.49859	3.79439	3.671	3.31035	3.89274	4.23006
		369	1694.54	3.52697	3.88514	0	4.05763	4.40439	4.40452	3.9078	3.54897	0	4.10553	3.34167	4.37938	3.96075	3.26357	0	3.47239	4.40327	4.693	3.23885	4.17709	3.06127	3.46009	3.38021	3.99918	3.82777	3.83222	3.35403	0	3.3561	3.11426	4.08584	3.43664	3.92284	4.89234
		370	1698.4	4.55586	3.60843	0	3.74816	3.96558	4.2799	4.43851	3.32927	3.32833	3.75829	3.6565	3.9383	4.24611	4.0058	3.47864	3.96631	4.05015	4.81976	3.11119	4.28803	3.43111	3.56283	3.39719	4.22286	3.22762	3.34122	3.36815	0	3.29619	3.59985	3.87427	3.06093	3.7687	4.10093
		371	1702.26	4.65535	3.0308	0	3.37699	3.38868	3.6798	4.2224	3.50744	3.39366	3.50038	3.51095	4.24688	4.38015	4.18336	3.51704	3.3214	4.20175	3.61926	3.69632	5.11115	3.26659	3.84013	3.58202	3.82728	3.48038	4.1311	3.8283	0	3.69232	3.70622	3.76441	2.80734	4.01231	4.39652
		372	1706.12	4.02034	3.25213	0	3.45439	3.74705	4.30636	4.39574	3.84221	3.21193	3.60524	3.72806	4.43718	4.00329	3.74963	3.3918	3.51003	4.6261	4.56152	3.55406	4.61449	2.97265	4.06557	3.57808	3.86996	3.27698	3.78348	3.52251	0	3.44221	3.6496	3.92693	3.39517	4.29373	4.07955
		373	1709.98	3.97276	3.4249	0	3.43512	4.52603	3.56455	4.74288	3.3516	3.18129	3.91154	3.50782	4.10468	4.12918	3.78045	0	3.51165	4.83239	4.87548	3.47998	4.28348	3.3154	3.78475	3.23698	3.52021	3.89198	3.75851	3.58586	2.70936	4.32703	3.60846	3.73116	3.30194	4.27452	3.79143
		374	1713.84	4.08602	3.25069	0	3.48298	4.56298	3.82405	3.89371	3.76209	3.76752	3.67193	2.9709	4.31524	3.76333	3.89579	4.05162	3.48067	4.55003	4.59119	3.29362	4.18213	2.82359	3.762	3.40519	3.56209	3.32374	3.89474	3.54006	2.79362	3.82104	3.6785	4.76378	3.07898	4.23887	4.58539
		375	1717.7	4.35299	3.37165	0	4.04805	4.20916	3.69909	4.02557	3.62747	3.22384	4.437	3.17091	4.23545	4.31929	3.82982	3.74221	3.61442	4.7254	5.69611	3.47814	4.29526	4.25108	3.65951	3.17633	3.95219	3.42433	3.87655	3.66749	3.20627	4.31225	3.8258	4.35017	3.43043	3.74486	4.17049
		376	1721.56	4.02308	3.33742	0	3.61794	3.82441	3.70754	4.28623	3.43387	3.97072	3.97207	3.41235	4.0963	3.72005	4.05157	3.76668	3.5276	4.59292	4.32051	3.63363	4.03028	3.69343	3.24761	3.37462	3.4037	3.13134	3.95614	3.13083	3.11445	4.00219	3.51857	4.60777	0	3.62486	4.59623
		377	1725.42	3.72144	3.50963	0	3.62511	3.50162	3.72137	4.60371	3.52515	3.51923	4.05872	3.51611	3.63193	4.10671	4.00572	3.23441	4.17345	3.86562	4.82267	3.36084	3.93632	3.29175	3.49391	3.27458	3.8988	3.0671	3.32243	3.27107	2.86356	4.42848	3.52248	4.4712	3.33205	4.33594	4.55941
		378	1729.28	4.15366	3.57578	0	3.41791	3.79997	3.58782	4.34107	3.74377	3.33462	3.80771	3.3738	4.10211	4.32471	3.4431	3.80161	3.39178	3.7547	4.32925	3.89188	3.77102	3.02698	3.9765	3.05584	4.0042	3.38925	3.86281	3.22696	3.17876	4.38352	3.92062	4.57747	3.19396	4.40422	4.53737
		379	1733.14	3.81892	4.25075	0	3.56862	4.92678	3.6235	4.31589	3.72147	3.24244	4.2051	3.39523	3.58353	4.15621	3.40006	3.52608	3.30594	4.06747	5.03501	3.52631	4.05884	3.44819	3.78788	3.43386	3.8016	3.20309	3.86569	3.19196	2.99518	4.08318	3.808	5.58418	3.0138	3.9684	5.33504
		380	1737	4.32799	3.77869	0	3.58679	3.63881	3.91195	4.0187	3.57691	3.07854	3.79566	3.03673	3.62925	4.01487	3.38561	3.76722	4.04717	4.12281	4.64257	3.50138	3.60597	3.74483	3.56305	3.37871	3.97114	3.19568	3.98994	3.41623	2.93969	3.92572	3.44062	4.24352	3.1962	4.1342	4.72059
		381	1740.86	3.46779	3.92635	0	3.32881	3.66623	3.74773	4.53098	3.44295	3.26637	4.20797	3.25097	3.89739	4.29321	3.65591	3.57271	3.5106	4.05762	4.67099	3.90275	4.04891	3.33124	4.18397	3.88041	3.58409	3.1815	3.79533	3.47734	3.19869	4.36847	3.56864	4.60036	3.41782	4.27962	4.19721
		382	1744.72	3.42265	3.24473	0	3.79415	3.29579	3.93017	4.33244	3.41269	3.21729	3.90727	0	3.85595	4.05763	3.60461	3.91114	3.60939	4.40161	4.60966	3.78586	4.21571	3.26772	3.98954	3.4062	4.08749	3.39335	3.48375	3.10987	3.08875	3.88111	3.67431	4.38777	3.42967	4.0826	3.90883
		383	1748.58	3.68064	4.40126	0	3.72172	3.80197	3.84105	4.43154	4.06511	3.56951	3.7695	0	4.25888	3.52382	3.6076	3.79842	3.64005	4.02878	4.628	4.04491	4.95569	3.65413	4.08719	3.58056	3.77662	3.11359	4.09065	3.53976	3.4279	3.51588	3.39695	4.30091	3.61071	3.76982	3.77353
		384	1752.44	3.76366	4.65055	0	3.36174	3.53503	3.27234	4.42463	3.39476	3.34148	4.25154	3.22027	4.65833	4.09868	4.384	3.80832	3.90016	4.23912	4.8069	3.64135	4.06954	3.44383	3.6124	3.52379	3.92444	2.64903	3.36637	3.58547	3.06556	4.03908	3.28282	4.11476	3.41611	3.79359	3.93725
		385	1756.3	3.75404	3.63793	0	3.8836	3.36659	4.37898	4.48897	3.47089	3.53328	4.10587	3.60793	4.13484	4.35642	4.33743	4.185	3.49662	3.78147	4.29718	3.81301	4.13966	3.4369	3.8173	3.29748	3.97929	3.47503	3.64423	0	3.1393	4.22905	3.66232	3.61795	3.19635	4.00823	3.81933
		386	1760.16	3.40969	4.25527	0	3.22642	3.25333	4.09656	4.2216	3.19806	3.80781	3.81387	3.07227	4.11354	4.81618	4.74652	3.80307	3.44726	4.61792	4.77389	3.65066	4.10244	3.87301	3.89092	3.33128	3.96287	3.52156	3.21922	0	3.47018	4.09118	4.01944	3.85282	3.95555	3.88766	3.67514
		387	1764.02	3.78596	3.78316	0	3.58834	3.26386	4.18078	3.96192	3.90857	3.52626	3.81417	3.23084	3.54028	4.15306	3.82534	4.25423	3.31004	4.30164	4.24273	3.83614	4.35152	2.90073	3.97912	3.44613	4.35836	3.23603	3.74728	3.319	3.39187	3.61579	3.40289	4.13177	3.80422	4.86216	3.33096
		388	1767.88	3.62497	4.03895	0	2.92905	3.52371	4.16246	3.83511	3.58492	0	3.63005	3.24413	4.11125	4.45982	3.76379	3.54806	0	4.43866	4.21806	4.05587	3.78442	3.43193	4.04008	2.86734	4.53417	3.65396	3.86192	3.24863	3.11444	3.72194	3.43297	3.96985	4.11849	3.76076	3.41212
		389	1771.74	3.45869	3.32288	0	3.57271	3.40396	3.75537	3.95802	3.75893	3.74977	3.76963	3.25575	4.17921	4.23888	4.3494	3.92768	4.30604	4.05962	3.98756	3.96911	3.90623	3.59965	4.35832	2.97891	3.83773	3.44338	3.5232	0	3.6087	4.15717	3.63409	3.87896	3.51493	4.01768	3.77878
		390	1775.6	3.50115	3.72913	0	3.37201	3.49489	3.49026	4.16695	3.49717	4.09791	3.9888	3.24157	4.54267	4.29387	4.18909	3.99002	3.79265	4.11407	3.89169	3.86584	4.6867	3.71739	4.22745	2.79256	3.8476	3.6748	3.92414	0	3.0441	3.55385	3.28805	4.14676	3.78737	3.97601	4.04855
		391	1779.46	3.30849	3.49569	0	3.38046	3.2112	3.59027	3.98695	3.72227	4.13726	3.6821	0	4.38023	4.24862	4.15762	3.7519	3.88481	4.18473	4.04461	3.88325	3.81196	3.2374	4.44512	3.04131	4.55736	3.19892	3.68349	2.79919	3.10631	3.57977	3.51914	3.52384	3.52389	4.59757	4.45588
		392	1783.32	3.71196	4.04698	0	2.79776	3.03737	3.94072	3.68365	3.71861	4.00037	3.92666	3.35141	4.01099	4.06839	4.36454	4.55932	3.88546	4.58844	3.82374	4.25519	4.23376	3.29704	4.55708	3.27352	4.6455	3.21764	3.36756	0	3.56215	3.89618	3.36727	4.07059	3.50611	4.79425	4.44534
		393	1787.18	2.86641	3.24274	0	2.95105	3.00079	3.39727	3.98404	3.773	3.70049	3.51377	3.62635	4.48132	4.33751	3.90875	3.32927	3.57754	4.18354	3.90654	4.36124	4.41359	3.69432	3.87328	3.29763	4.39397	3.34562	3.83714	0	3.12496	4.00673	3.33041	4.17028	3.74355	4.50646	4.40265
		394	1791.04	3.41127	3.74233	2.95976	3.30987	3.15735	3.55381	3.7624	3.55222	3.52383	3.68686	3.50856	4.10387	4.19963	4.16766	4.16971	3.57774	4.83636	3.72231	4.53586	4.21869	3.42405	4.29422	3.48774	4.15827	4.16503	4.06649	0	3.63184	3.99674	4.01426	4.32761	3.58691	4.13959	4.49141
		395	1794.9	3.41148	3.29299	0	3.32501	3.16222	3.57918	4.18091	3.77727	3.58433	3.7071	3.03861	3.92667	4.05836	4.40987	3.94546	3.27746	4.0971	3.49691	4.32365	4.73363	3.36201	3.95338	3.01656	4.35535	3.30843	3.8379	0	3.58662	4.33722	3.81961	3.99083	3.56011	4.11203	4.26092
		396	1798.76	3.29972	3.9018	0	3.48646	2.88519	3.8003	3.85421	3.39272	3.3095	3.97208	3.46312	3.97225	4.02288	3.94718	3.4475	3.59632	4.17953	3.71961	4.76284	4.33415	3.35268	3.95474	3.23661	4.20947	3.74031	3.59327	3.16569	3.3226	3.60114	3.55955	4.44456	3.73154	4.27022	4.22182
		397	1802.62	3.3165	3.18984	3.21712	3.1938	3.13264	3.57099	4.29204	3.69126	3.41542	3.86021	3.203	4.49179	4.17671	4.3659	3.43536	3.8247	3.95591	3.9646	4.21942	4.38711	3.48636	3.91442	3.03302	4.47199	4.09448	3.73365	0	3.61765	3.6765	3.43742	4.3508	3.26298	4.68131	3.91973
		398	1806.48	3.34733	4.00049	0	3.38055	3.03019	3.50781	3.59997	3.94745	3.4109	4.24377	3.97412	4.67881	4.20779	4.22409	3.87892	3.5798	3.65302	3.67339	4.3605	4.6185	3.21175	4.09757	3.05255	3.91688	3.35497	4.1901	0	3.71156	3.50477	3.76075	3.89323	3.54863	4.09726	4.27171
		399	1810.34	0	3.34223	0	3.15395	2.92394	3.40672	3.83119	4.05139	3.26969	4.01138	3.70872	4.19998	3.56976	3.29556	3.69921	3.62821	4.00762	3.81524	4.47172	4.45111	3.23475	3.6988	2.84247	4.01192	3.67862	4.35	3.19338	3.08057	3.43715	3.81921	3.57321	4.01377	3.62258	4.26706
		400	1814.2	3.50218	4.18637	0	2.90512	3.53955	3.90613	4.1984	3.81638	3.27086	4.34333	3.62074	4.27549	3.92795	3.39064	4.50725	3.56847	3.74893	3.52604	4.37155	5.07553	3.2592	3.84003	0	3.90046	3.90416	4.26208	0	3.77668	4.26842	3.69052	4.11999	3.78613	4.12422	4.26923
		401	1818.06	3.156	3.52975	0	3.32322	3.56964	3.68544	3.28023	3.60022	4.04636	4.25659	3.51806	4.04757	3.49352	3.59616	4.09112	3.61164	4.00695	3.60382	4.86126	4.58139	3.85378	4.24785	3.42263	3.93979	3.43517	4.49696	3.1486	3.33358	3.5659	3.97649	4.07944	3.71822	4.15568	4.00895
		402	1821.92	0	4.1957	0	3.42685	3.56584	3.94146	4.19182	3.71523	3.5756	3.84539	3.97826	4.03553	3.61645	3.81461	3.61355	3.46162	3.95624	3.46468	4.43663	4.70436	3.50766	4.47299	3.91312	4.35133	3.7316	4.2649	0	3.36425	3.40433	3.7774	4.09387	3.77812	4.30795	4.42618
		403	1825.78	2.86278	3.70021	3.08927	3.57734	3.45702	4.10538	4.44938	3.91049	3.86902	4.12021	3.32889	3.69048	3.74385	3.32373	3.98029	3.47171	3.84034	3.69493	4.4639	4.42774	3.41543	4.02031	3.26631	4.13093	3.33159	4.24093	3.14819	3.77529	3.60124	4.07025	4.42997	4.0642	3.83983	4.33591
		404	1829.64	0	3.41047	3.04776	3.32719	3.68171	3.58132	3.99842	4.10868	0	4.282	3.63625	3.78299	4.45448	3.24425	3.84177	3.50094	3.89425	3.5455	4.59995	0	3.35265	4.25716	3.56702	4.15928	3.06029	3.90445	3.70543	3.27775	3.79761	4.15143	3.9917	4.1221	3.969	3.4717
		405	1833.5	0	3.00302	0	3.28326	3.4671	4.24976	3.60456	3.62656	3.31546	3.73511	3.60779	4.13469	4.02784	3.72085	4.09418	2.88009	4.08983	3.38595	4.90094	4.26283	3.4166	4.54525	3.48737	4.34328	3.97826	4.53628	3.07085	3.54916	3.53071	4.21323	4.27536	3.86377	4.19194	4.14573
		406	1837.36	0	3.3286	3.56838	3.11747	3.4126	4.39272	4.14354	3.82646	3.30262	3.98012	3.48675	3.49685	3.77488	3.47467	4.33451	3.33466	3.90334	3.69525	5.33065	4.41752	3.77769	4.01641	3.48891	4.42562	3.60143	4.31481	2.97072	3.89199	3.54347	3.78727	3.85364	3.9625	4.39128	3.41586
		407	1841.22	0	3.39743	3.23845	3.16013	3.32747	3.96603	3.90198	3.77605	3.78103	3.91082	3.69562	3.54349	4.20443	4.05887	4.26836	3.60082	4.5374	3.89232	4.54907	4.24185	3.35716	3.95966	3.3541	3.63773	3.47648	4.4515	3.0429	2.81789	3.65241	3.6634	4.05915	4.37185	3.77724	3.86597
		408	1845.08	0	3.70769	3.47194	3.35795	3.65486	3.98666	4.2085	3.5588	3.40904	3.70991	3.58792	4.21083	4.44851	3.26817	4.34191	3.52195	4.64094	3.50663	4.27077	3.46177	3.22924	4.09772	3.1051	4.46448	3.45483	4.00061	3.2503	3.37142	3.70332	4.1053	3.99832	3.67612	4.14249	3.97966
		409	1848.94	2.55163	3.34984	3.39249	3.01043	3.60703	3.37454	3.44304	4.07056	3.4066	4.25593	3.26082	3.78237	4.33113	4.08922	4.13318	3.32067	4.29809	4.143	4.30437	4.24295	3.18557	4.70847	3.87957	4.36205	3.35038	4.16901	3.07616	3.40967	3.72621	4.42485	4.04275	3.7446	3.75158	3.47129
		410	1852.8	0	3.98184	0	2.97175	3.53653	3.62362	3.70331	3.82165	3.61923	3.99631	3.61641	3.59621	4.07061	4.31888	4.13125	3.15799	4.03209	3.56137	4.66942	3.73584	3.43505	4.69056	3.82941	4.01456	3.50104	3.97541	2.89518	3.78673	3.46002	4.20041	4.37433	3.64084	4.06492	3.29883
		411	1856.66	0	3.21319	3.02911	2.95124	3.95183	3.54972	4.48045	4.40701	3.05929	3.43845	3.35176	3.59185	4.45271	4.45728	3.70469	2.95185	4.31043	3.52563	4.99288	3.91642	3.27997	4.15242	3.4028	3.34901	3.60001	4.02322	3.0388	3.87714	3.34901	4.33425	4.30731	4.64861	4.28316	3.34537
		412	1860.52	0	3.37944	0	3.19182	3.78223	4.22944	3.83173	4.55864	3.4247	3.64274	3.82463	3.93196	4.1688	4.89434	4.29422	3.55214	4.56362	3.17075	4.63535	0	3.10082	3.71715	2.76167	4.96923	3.7145	4.28181	3.45127	3.50923	3.68656	4.28565	4.11805	4.05345	4.0455	3.45248
		413	1864.38	2.83311	3.02314	3.57635	3.20767	3.36519	4.08148	3.70482	4.28067	3.58328	3.8506	3.9022	3.82055	5.32969	3.86239	3.96164	3.55885	4.71027	3.10183	4.06491	4.4181	3.52522	3.71645	3.64187	4.06892	3.99732	3.68677	3.32591	3.28411	3.33828	4.48072	4.10735	4.11739	3.88626	4.10765
		414	1868.24	2.93397	3.65435	0	3.60417	3.77571	4.03821	4.1796	3.95981	3.53462	3.9051	3.76421	3.35107	4.52154	3.72542	3.98284	0	4.28635	3.48205	4.21603	3.67624	3.81284	4.27979	3.57516	4.44732	3.33877	3.82753	3.30399	3.49317	3.53108	4.5474	4.23309	3.75535	3.94285	4.20801
		415	1872.1	2.99767	3.31198	3.01553	3.30142	3.43521	3.35009	3.54098	3.86274	3.10522	3.62276	4.01702	3.57017	4.75539	4.14768	3.99408	3.44791	4.60817	3.12276	4.34465	0	3.20683	4.05367	3.68699	4.17752	3.07779	3.51683	3.59218	3.39884	3.47332	3.98368	4.15747	3.42484	3.47476	4.00185
		416	1875.96	2.77363	3.52148	3.18914	3.11741	3.46988	3.4742	3.92894	4.07986	3.60614	4.25144	4.26371	3.71889	3.94061	3.795	3.64468	3.50723	4.55078	3.20933	3.90424	4.23868	3.06651	4.88025	3.43161	4.23486	3.45527	3.4922	3.64795	3.85938	3.85443	4.1585	4.32219	3.67209	3.94469	4.02873
		417	1879.82	2.95434	3.39671	3.01209	3.08268	3.34257	3.70951	3.66822	4.13709	3.48449	3.98415	3.84882	3.49033	3.78484	3.98243	3.97815	3.78867	4.77156	3.41267	4.7396	4.08	3.53638	4.11965	3.7581	4.67276	3.16245	4.43274	3.38777	3.81243	3.41781	4.06587	3.91742	4.0252	4.2563	3.56334
		418	1883.68	3.10436	3.37612	3.29826	3.19538	4.14565	3.54301	4.19341	4.16786	3.52274	3.6906	3.2253	4.30495	3.87798	4.28862	3.43468	3.76027	5.82869	3.40972	4.33733	3.92113	3.12349	3.71403	3.54361	4.27212	3.32943	3.84059	3.85735	4.34877	3.38214	3.60794	3.79171	3.86326	3.86352	4.06511
		419	1887.54	3.11805	3.451	2.97632	3.38328	4.35174	4.27642	4.87071	4.67218	3.40068	3.35705	3.24819	4.42803	4.09268	4.38763	3.87335	3.45413	5.09662	2.91907	4.75546	0	3.2389	3.39886	3.34303	4.55048	3.17807	3.95363	3.36955	3.62558	3.36386	4.72977	4.57624	3.76919	3.95	3.33485
		420	1891.4	3.01762	3.67767	2.95915	2.97506	3.90846	3.64717	4.65591	3.94941	3.30975	3.63441	3.71281	4.01829	4.40778	3.75953	3.60745	3.4381	4.70738	3.70234	4.78691	0	3.85498	3.89625	3.57311	4.52284	2.92516	4.37857	3.26401	3.06293	3.26682	3.9748	3.41335	3.58774	3.5698	3.29668
		421	1895.26	3.19411	3.57966	3.31574	3.45019	3.57806	4.10113	4.01026	3.92536	3.25036	3.74502	2.97717	3.56383	4.07638	3.47812	4.27717	3.56521	3.73043	3.55438	4.89634	4.0301	2.78645	3.36987	3.59624	4.25468	3.41083	4.47935	3.48064	3.47934	3.01585	3.69526	4.52028	4.29866	3.68644	3.516
		422	1899.12	3.42367	3.46626	3.07287	3.17417	4.25227	4.39843	3.99765	4.32349	3.45619	3.78877	3.81116	3.63666	4.60705	4.46316	4.52507	3.28614	3.78781	3.8874	4.58768	0	0	3.51412	3.7292	4.69831	3.51341	4.31654	3.28926	3.59501	3.42549	4.21266	3.53774	4.0915	3.79373	3.57806
		423	1902.98	3.48578	3.30322	3.24715	3.47529	4.2291	3.88225	3.65007	3.55503	3.6075	3.60848	3.53554	3.86608	4.30611	4.56095	4.02815	3.25803	4.22851	3.3965	4.90063	4.33528	0	3.61233	3.39757	4.55851	3.73191	4.43963	3.7875	3.8944	3.06063	4.0729	3.95278	3.6745	4.20535	3.27691
		424	1906.84	3.13427	3.33509	2.74676	3.55205	3.79851	3.4901	4.33302	4.02522	3.58253	3.52696	3.42738	3.49643	4.4433	3.65569	4.11985	3.09515	3.65393	3.52209	4.92632	4.43382	3.07411	3.21913	3.72577	4.41779	3.64522	4.25733	3.19727	4.25045	3.48619	3.98006	3.94697	3.44389	3.66806	3.49839
		425	1910.7	3.36168	3.09992	3.54752	3.45801	4.22894	4.04008	3.76103	3.84959	3.57017	3.68214	3.6088	3.93053	3.96905	4.05015	3.8417	3.63345	4.06923	3.57298	4.58901	4.34302	3.17953	3.30295	3.68473	4.31962	3.13518	4.64895	3.661	4.49808	3.44357	3.99366	4.07478	3.63101	3.37363	3.6295
		426	1914.56	3.45665	3.38006	3.45214	3.16681	4.02838	4.0183	3.88177	3.2742	4.04031	3.6305	3.09282	3.7035	3.90359	4.17635	4.17727	3.2674	4.12209	3.62804	4.7267	3.64596	3.16361	3.4513	3.57519	5.12052	3.14736	4.08771	3.26842	3.86464	2.9684	4.4213	3.97855	3.80015	3.6778	3.61451
		427	1918.42	3.86147	2.92725	2.87861	3.09661	3.20906	3.91518	4.06422	3.58902	3.22843	3.55207	2.95775	3.80813	3.71276	3.4502	4.47703	2.93078	4.30132	3.76715	3.94856	4.3196	3.65369	3.22362	3.27452	4.36779	3.33566	4.30507	3.04142	4.14006	3.61086	3.9878	4.10502	3.48806	3.76859	3.87093
		428	1922.28	3.25538	3.2341	3.18369	3.31474	4.15347	4.20939	4.15712	3.25629	3.42154	3.61587	3.57874	4.31389	3.96541	3.95482	4.91039	4.13245	5.48006	3.57872	4.00878	4.21182	3.08729	3.97421	3.51229	4.19622	3.27299	4.01466	0	4.26229	3.4124	4.23379	4.17539	3.28161	3.81467	3.65174
		429	1926.14	3.48183	3.28299	0	3.14806	3.80226	3.73375	4.30567	4.08934	3.21549	3.65692	3.14087	4.20026	3.85279	4.14496	3.78509	3.42348	4.08683	3.48116	4.47302	4.52516	3.4055	3.38119	3.65438	3.78684	3.34558	3.97701	3.46773	3.85032	3.84618	3.98241	3.6352	3.20046	3.63482	3.17512
		430	1930	3.52208	2.96448	3.36287	3.55874	3.87193	4.12668	3.96832	3.36632	3.81872	3.98174	3.27279	4.25231	4.62058	4.52383	3.45837	3.64767	4.26142	3.36169	4.7037	4.59323	0	3.56194	3.48111	3.97351	3.37539	3.94261	3.21571	3.93495	3.30655	3.97239	4.17356	3.33331	3.59626	3.62261
		431	1933.86	3.63742	3.34356	3.24449	3.25	3.66259	3.004	3.84427	3.44542	3.72208	2.99335	3.11552	4.43416	4.18315	3.7195	3.52664	3.38661	4.03155	3.77033	4.45576	4.42298	3.25278	3.4854	3.14742	4.21604	3.31195	3.86804	0	3.67331	3.3949	4.07494	3.26359	4.03896	3.83266	2.80824
		432	1937.72	3.37272	3.15097	3.51798	3.39269	4.26477	3.62292	3.77929	4.31491	3.65058	3.18537	3.31152	4.20212	3.7498	4.1858	3.51069	3.62421	4.34825	3.55622	4.30686	4.1077	0	3.05633	3.35183	3.98162	3.33891	4.17969	0	3.49641	3.43842	3.3561	4.19456	3.28602	3.60878	3.36499
		433	1941.58	3.84892	3.44261	3.63721	3.84093	4.1495	4.05835	3.41684	3.94223	3.28231	3.43516	3.03758	3.88239	4.45863	3.55172	3.51267	0	3.52957	5.14655	4.12671	3.48485	3.65588	3.17851	3.48525	3.95826	3.08273	3.82724	0	4.10719	0	3.65622	3.75682	3.7001	3.51238	3.45458
		434	1945.44	3.98647	3.33697	3.50779	3.39749	4.01843	3.6267	3.38291	3.31319	3.33983	3.72568	0	3.46059	3.92962	3.71544	3.43006	3.09334	3.97457	3.72568	4.2587	4.15044	3.04468	3.40411	3.0285	4.4385	3.59636	3.82262	3.36185	3.64721	3.18063	3.79194	3.28001	3.26434	4.33574	3.19888
		435	1949.3	4.07612	3.48855	3.46369	3.31821	4.64113	4.05918	3.5915	3.81554	3.83193	3.21574	2.89469	4.18714	3.90365	3.85216	3.35193	3.39429	3.63228	3.99819	4.06858	4.2903	3.11619	3.5293	2.86296	3.61371	3.6192	3.75448	0	4.10869	3.10995	3.6573	3.63437	3.57025	3.8844	3.18011
		436	1953.16	3.7172	3.78831	3.37564	3.15217	3.8188	3.72198	4.06294	3.92069	3.77607	3.32128	3.01744	4.18283	3.99445	3.60271	3.84378	3.35201	3.86997	3.58082	3.72554	3.9585	3.37692	3.26897	3.38966	3.96642	3.31547	3.3081	0	4.0371	3.11653	3.19037	4.13846	3.00546	4.18119	3.22028
		437	1957.02	3.63653	3.11418	3.70087	3.73616	4.37287	3.84976	4.17285	3.30116	2.96389	3.55457	0	4.13661	4.02542	3.25948	3.79981	3.15267	3.88636	3.37494	3.9616	4.29325	3.50595	3.21973	3.04961	3.67273	3.07861	3.35631	0	3.67562	3.47902	3.23295	3.76456	3.53722	3.44919	3.21091
		438	1960.88	3.49818	3.0453	3.65465	3.27281	4.48944	3.89104	4.27531	3.64873	3.23875	3.37896	0	4.47133	3.65064	2.78022	3.88307	3.22527	3.89464	3.69481	3.17284	3.97769	3.21332	2.92908	3.03547	4.15483	3.06116	3.68684	0	3.75606	3.04926	3.24773	4.23559	3.42904	4.01789	3.02053
		439	1964.74	3.93259	3.43145	3.33467	3.42974	4.17192	4.14047	3.79167	3.53701	3.41236	3.74899	3.08986	3.82296	3.91617	3.32974	3.49391	3.80169	4.1784	4.00248	4.43445	4.00473	3.29049	3.32989	3.14822	3.67855	3.53868	3.72366	0	4.27854	3.41332	3.357	4.65438	3.46535	3.95838	2.93875
		440	1968.6	3.80331	2.9885	3.19701	3.47875	4.06375	3.78815	4.16218	3.76621	3.83418	3.8734	0	3.86446	3.63273	3.52486	4.87758	3.63366	3.89451	3.45914	4.42027	0	0	2.78873	2.9479	4.00549	3.44346	3.43739	0	3.73119	3.44613	3.04037	4.53308	3.65512	4.01434	3.35365
		441	1972.46	3.89586	3.11616	3.52951	3.04973	3.75846	3.52729	3.61096	3.48291	3.5345	3.16615	3.3787	4.32114	3.78232	3.53722	3.75754	3.83624	3.86939	3.92312	4.37386	4.07948	0	3.20034	2.98423	3.55098	3.2197	3.8543	0	3.8448	3.59671	3.41684	4.37127	3.48087	3.86886	3.13223
		442	1976.32	4.2951	3.40658	3.08211	3.42151	3.29874	3.92473	3.44651	4.17176	3.83169	3.38679	3.27293	4.16525	4.26691	3.7058	4.14649	4.05457	4.12843	3.71312	3.6468	3.77429	3.20271	3.01236	3.16679	4.06659	3.50098	3.65157	0	3.95849	3.43998	3.38508	5.05466	3.3421	4.14946	0
		443	1980.18	4.58054	3.70013	3.23396	3.31429	3.9281	3.70039	3.48085	3.82424	3.55399	3.43742	0	4.72112	3.76217	4.0167	3.81324	3.67078	3.15238	3.48789	3.76392	4.73698	0	3.48869	3.02513	3.85407	3.88452	3.11552	0	3.72448	3.58419	3.52318	4.67432	3.79832	3.51999	3.04615
		444	1984.04	3.73096	3.19081	3.92061	3.17308	4.06389	3.13379	3.81902	3.97584	3.33089	3.62112	2.9762	3.69579	3.76265	3.63699	3.62962	3.69432	4.00887	3.66187	3.82346	4.17781	3.55914	3.56138	3.3463	3.64849	3.58521	3.37095	0	3.81946	3.29947	3.32313	4.36757	3.39962	4.05927	3.07074
		445	1987.9	4.62137	3.26146	0	3.49425	3.85277	3.93368	4.54114	4.18575	3.68788	3.53265	2.81515	4.37963	4.31245	3.66585	3.98833	3.63507	3.73368	3.38603	4.41917	3.66614	3.31588	3.29693	3.44154	3.58403	3.6157	4.25658	0	3.71806	3.49044	3.50446	4.24164	3.57523	3.35175	3.11095
		446	1991.76	4.27259	3.50317	3.74335	3.25318	4.29006	4.02894	4.11478	4.09612	3.23188	3.69605	3.35532	3.92337	3.83922	3.44287	3.66211	3.66181	3.41218	3.34475	4.04293	3.89286	3.64815	3.5513	2.90034	4.58029	3.91957	3.84618	0	3.70118	3.4923	3.01081	4.62887	3.64585	3.984	2.75335
		447	1995.62	4.61864	3.93858	3.68468	3.16883	3.95702	3.73767	4.35003	3.84695	3.30314	3.68289	3.46254	4.0753	3.99226	3.58152	3.46557	3.12351	3.34869	3.44818	3.97731	3.90534	3.46831	3.55034	2.93061	3.57649	3.25369	3.78556	0	3.92691	3.65465	3.20601	4.50349	3.84726	3.80439	3.21474
		448	1999.48	3.71567	3.77903	3.38337	3.68662	4.20563	3.99235	3.87366	4.32953	3.56219	3.60546	3.29083	4.17945	4.41065	3.34395	3.42996	3.85101	3.53527	3.84328	3.78817	3.74834	3.64458	3.47207	3.33813	4.16501	3.38908	4.01453	0	4.00003	3.50315	3.34456	4.20355	3.59215	3.91649	3.17721
		449	2003.34	4.4929	3.56661	3.67067	3.40407	3.72185	3.83092	4.18173	3.86155	4.43669	3.97742	3.80748	3.74059	3.68466	3.4564	4.09761	3.33921	3.86414	3.76712	3.57654	3.58832	0	3.43527	0	3.78148	4.07	3.87394	0	4.02648	3.62288	3.9217	4.22492	3.26314	3.74937	3.2511
		450	2007.2	4.30902	3.33846	3.53556	3.52383	3.06427	4.16939	3.72888	3.9634	3.6974	3.60716	3.5283	4.11336	3.65294	3.32051	3.74261	3.56092	3.28796	4.0673	3.7657	3.41519	3.4285	3.57943	2.91244	3.79338	3.67788	3.90348	0	4.09317	3.7449	3.63649	4.60546	3.12929	3.45725	3.24893
		451	2011.06	3.8872	3.19976	3.62588	3.3669	3.13846	3.96022	3.88789	3.98682	3.98063	3.8599	3.35601	4.13717	3.3958	3.39166	4.29513	3.5803	3.35058	3.76571	3.88161	3.75298	3.8652	3.57543	3.73234	4.5111	3.35746	3.97797	0	3.5514	3.27736	3.81371	4.59806	3.88085	3.81249	3.41703
		452	2014.92	4.68115	3.96517	3.55705	3.36358	3.1722	3.69457	3.33031	4.10571	3.38591	3.32975	3.73725	3.82433	3.59347	3.21362	3.45304	3.42887	3.23215	4.04852	3.86476	3.64425	0	4.00111	3.20598	3.79026	3.79998	3.40267	0	3.56151	3.55696	3.48164	3.97053	3.43425	3.90232	3.11266
		453	2018.78	4.05463	3.89684	3.6804	3.64619	3.70162	3.79527	3.53326	4.06014	3.36675	3.86827	3.69556	4.27843	3.75558	3.00883	4.13462	3.59419	3.45263	4.05119	3.5566	3.68449	3.85444	3.13063	3.28082	4.66481	3.23596	3.99401	0	3.95998	3.8739	3.14688	4.05186	0	3.13387	3.26186
		454	2022.64	4.48656	3.36525	3.76543	3.53226	3.80279	3.95785	3.3621	3.89981	3.60432	3.78294	3.22851	3.79362	3.94683	3.48752	3.88248	3.14363	3.07636	4.05252	3.35038	3.60385	3.3652	3.55007	3.07065	3.90258	3.68854	3.83989	0	3.36461	3.45125	3.65406	3.35979	3.23943	3.62034	3.32612
		455	2026.5	3.88789	3.34464	3.73182	3.71472	3.54402	4.07844	3.382	4.26744	4.04248	3.71124	3.78529	3.72043	3.60846	3.13824	3.48011	3.47741	3.3015	3.35834	3.87411	3.39501	2.98181	3.36324	3.24281	3.94443	3.35536	3.54817	0	3.64606	3.53957	3.43338	3.48099	3.29392	3.8869	2.93799
		456	2030.36	4.62828	3.94904	3.65723	3.8895	3.78788	3.76765	4.25181	4.02823	4.04866	3.91299	3.41597	3.68809	3.67772	3.1096	4.03102	3.30005	3.33117	0	3.22972	3.51071	2.68516	3.68364	3.18506	4.02923	3.50484	3.20552	3.52344	3.6767	3.59526	3.2441	3.70989	3.47448	3.85964	3.04862
		457	2034.22	3.66353	3.79417	3.29881	3.37945	3.69643	3.71272	3.82684	4.1924	4.34331	4.42595	3.1859	3.82431	3.26653	3.46186	3.94458	3.70928	3.47751	3.82742	3.92796	3.15894	3.26652	3.27723	3.21907	3.77101	3.44554	3.6469	3.21333	3.72113	3.73063	3.43397	4.33426	3.79217	3.61577	2.89453
		458	2038.08	4.39827	3.5604	3.43459	3.34615	3.3901	3.44516	3.79245	3.6024	3.6119	3.83965	3.33627	3.60432	3.67861	3.35221	3.51395	3.10216	2.87059	3.57185	3.41033	3.11554	3.44438	3.96986	3.6032	3.68537	3.57079	3.66443	0	3.50223	3.66287	3.02278	3.69322	3.60454	3.62715	3.13532
		459	2041.94	4.00647	3.17406	3.46547	3.71488	3.55585	3.38436	4.14845	3.33996	3.68223	3.77025	3.06317	3.71835	3.55584	3.64607	3.57582	3.02886	3.38716	3.70288	3.65689	3.41588	3.06179	3.48731	3.70268	4.43377	3.35808	4.31528	3.50067	3.43602	3.55157	3.26256	4.50831	3.34827	3.0329	3.18397
		460	2045.8	3.73343	3.48222	3.58629	3.37291	3.17371	3.80005	3.73019	3.52805	3.91717	3.85963	3.41026	3.68552	3.67871	3.42555	3.69224	3.30427	3.04873	3.68312	3.75548	3.41164	3.24773	3.32312	3.72352	3.5958	3.20655	3.58475	3.15227	3.30235	3.33996	3.87375	3.36273	3.87186	3.53419	3.14964
		461	2049.66	4.06875	3.19399	3.73009	3.35642	3.22018	3.88972	3.94985	3.51384	3.49309	3.5939	3.11892	4.15384	3.85075	2.97271	3.54002	3.32246	0	4.05642	3.97801	3.29548	3.68037	3.07836	3.74166	4.03102	3.34965	3.82812	0	3.31009	3.42624	3.29541	3.62764	3.89469	3.31206	2.95941
		462	2053.52	4.06985	3.9903	4.12925	3.63165	3.88787	3.59834	3.20628	3.29972	3.77324	4.23398	3.26606	4.52138	3.60466	3.30303	3.6372	3.48582	0	3.53513	4.51062	3.14014	3.50724	3.72634	3.69312	4.74658	3.88618	3.50524	2.95918	3.35859	4.21578	3.43485	4.03283	3.04977	3.78954	3.60991
		463	2057.38	3.55898	3.25608	3.64386	3.7647	3.09152	4.11212	3.32906	3.6843	3.58517	3.6359	3.46594	3.73437	3.8786	3.51804	3.79184	3.12086	0	3.76121	3.71802	3.17841	3.37909	3.25991	3.76009	4.03666	3.14136	3.59418	2.96024	3.37885	3.35999	2.9535	4.00916	3.45415	3.22573	3.48997
		464	2061.24	3.58105	4.05595	3.75727	3.93209	3.11357	3.59083	3.52626	4.26839	3.77418	3.70998	3.94687	3.92308	3.19645	3.67688	3.45107	3.17639	0	3.43319	3.73982	3.52043	3.39913	3.1315	3.65713	5.20521	4.08014	3.78749	0	3.32908	3.72993	3.67182	3.58653	3.32879	3.38228	3.49976
		465	2065.1	3.92516	3.04041	3.59311	3.5344	3.81768	3.76035	3.2125	3.90882	3.74284	0	4.6723	3.99603	3.20411	3.41477	3.79041	3.26131	0	3.76279	3.72316	3.18899	3.39708	3.33485	3.46315	3.80567	3.83364	3.40752	3.39357	3.12566	3.95074	3.54816	3.83433	3.835	3.47312	3.49367
		466	2068.96	3.66878	3.56742	3.56851	3.90677	4.02062	4.0849	3.38229	4.67138	3.81238	3.68018	4.805	4.13271	3.87732	3.75816	3.4781	3.51539	3.37347	3.62564	4.7852	3.30902	0	3.51226	3.92673	4.59906	3.69752	4.08213	3.33414	3.92553	4.19886	3.4041	4.25231	3.86768	3.98765	3.40981
		467	2072.82	4.3753	3.32049	3.17424	3.43178	3.97928	3.74156	4.07116	4.0123	3.4174	3.70162	4.24841	4.11378	3.51936	4.35142	3.54172	0	3.1987	3.36402	4.32768	0	0	3.28069	3.54878	4.18579	3.55383	3.65291	3.59531	3.65166	4.50958	3.32857	4.24476	3.51452	3.54556	3.1773
		468	2076.68	3.88876	3.91742	3.39444	4.18317	4.17458	3.24318	3.29432	4.00034	3.39248	3.51059	4.52202	4.05411	3.69731	3.94069	3.92339	3.10558	3.44042	3.63485	4.29334	2.97642	3.05208	3.3003	3.75319	3.61265	3.35917	3.43355	3.53969	3.57223	4.43947	3.74754	4.32567	3.48818	3.80395	3.5559
		469	2080.54	4.21315	3.39646	3.65646	4.01683	3.60953	3.37039	3.42181	3.4319	4.15593	4.10186	4.99722	3.76952	4.00763	4.45408	3.43775	0	3.4524	3.66842	3.36983	3.39119	3.02419	2.98753	3.46719	3.25233	3.33178	3.31088	3.21511	3.5756	3.82008	3.36944	4.15512	3.49504	3.8214	4.06726
