# Supplementary material for: Quantitative imaging of transcription in living Drosophila embryos reveals the impact of core promoter motifs on promoter state dynamics
Source: Nat Commun. 2021 Jul 23;12:4504. doi: 10.1038/s41467-021-24461-6 (PMC8302612; doi:10.1038/s41467-021-24461-6)
Supplement: Supplementary file 13 — Source Data [file 41467_2021_24461_MOESM13_ESM.zip › NatComm Source Data/snaE-Kr-INR2Pr/Kr-INR2Pr M2 - ComprehensiveActivationData.xls]

## Sheet: Sheet 1
						Time	Frame	Active Nucs	Cumulative Active Nucs
Tot Nucs Numb	57					189.14	0	1	1
Region						193	1	1	1
X1	37					196.86	2	1	1
X2	62					200.72	3	1	1
Y1	-25					204.58	4	1	1
Y2	25					208.44	5	1	1
						212.3	6	1	1
Filter Parameters						216.16	7	1	1
Zeros	2					220.02	8	1	1
Ones	30					223.88	9	2	2
Pix Size	0.1312					227.74	10	2	2
						231.6	11	2	2
						235.46	12	2	2
						239.32	13	2	2
						243.18	14	2	2
						247.04	15	2	2
						250.9	16	2	2
						254.76	17	2	2
						258.62	18	2	2
						262.48	19	2	2
						266.34	20	2	2
						270.2	21	2	2
						274.06	22	2	2
						277.92	23	2	2
						281.78	24	3	3
						285.64	25	3	3
						289.5	26	3	3
						293.36	27	3	3
						297.22	28	4	4
						301.08	29	4	4
						304.94	30	4	4
						308.8	31	4	4
						312.66	32	4	4
						316.52	33	4	4
						320.38	34	4	4
						324.24	35	4	4
						328.1	36	4	4
						331.96	37	4	4
						335.82	38	4	4
						339.68	39	4	4
						343.54	40	4	4
						347.4	41	6	6
						351.26	42	6	6
						355.12	43	6	6
						358.98	44	6	6
						362.84	45	7	7
						366.7	46	7	7
						370.56	47	7	7
						374.42	48	8	8
						378.28	49	9	9
						382.14	50	10	10
						386	51	10	10
						389.86	52	9	10
						393.72	53	9	10
						397.58	54	9	10
						401.44	55	9	10
						405.3	56	9	10
						409.16	57	9	10
						413.02	58	9	10
						416.88	59	9	10
						420.74	60	9	10
						424.6	61	9	10
						428.46	62	9	10
						432.32	63	9	10
						436.18	64	9	10
						440.04	65	9	10
						443.9	66	9	10
						447.76	67	9	10
						451.62	68	11	12
						455.48	69	12	13
						459.34	70	12	13
						463.2	71	12	13
						467.06	72	13	14
						470.92	73	13	14
						474.78	74	13	14
						478.64	75	15	16
						482.5	76	16	17
						486.36	77	16	17
						490.22	78	16	17
						494.08	79	16	17
						497.94	80	16	17
						501.8	81	16	17
						505.66	82	17	18
						509.52	83	17	18
						513.38	84	17	18
						517.24	85	17	18
						521.1	86	17	18
						524.96	87	17	18
						528.82	88	17	18
						532.68	89	17	18
						536.54	90	17	18
						540.4	91	17	18
						544.26	92	17	18
						548.12	93	17	18
						551.98	94	17	18
						555.84	95	17	18
						559.7	96	18	19
						563.56	97	18	19
						567.42	98	18	19
						571.28	99	19	20
						575.14	100	19	20
						579	101	19	20
						582.86	102	19	20
						586.72	103	20	21
						590.58	104	20	21
						594.44	105	20	21
						598.3	106	20	21
						602.16	107	21	22
						606.02	108	22	23
						609.88	109	22	23
						613.74	110	22	23
						617.6	111	22	23
						621.46	112	22	23
						625.32	113	22	23
						629.18	114	22	23
						633.04	115	22	23
						636.9	116	22	23
						640.76	117	22	23
						644.62	118	22	23
						648.48	119	22	23
						652.34	120	22	23
						656.2	121	22	23
						660.06	122	22	23
						663.92	123	22	23
						667.78	124	22	23
						671.64	125	22	23
						675.5	126	23	24
						679.36	127	23	24
						683.22	128	23	24
						687.08	129	23	24
						690.94	130	25	26
						694.8	131	25	26
						698.66	132	25	26
						702.52	133	25	26
						706.38	134	25	26
						710.24	135	25	26
						714.1	136	25	26
						717.96	137	25	26
						721.82	138	25	26
						725.68	139	26	27
						729.54	140	28	28
						733.4	141	28	28
						737.26	142	29	29
						741.12	143	29	29
						744.98	144	29	29
						748.84	145	30	30
						752.7	146	29	30
						756.56	147	29	30
						760.42	148	29	30
						764.28	149	30	30
						768.14	150	30	30
						772	151	30	30
						775.86	152	30	30
						779.72	153	30	30
						783.58	154	31	31
						787.44	155	34	34
						791.3	156	34	34
						795.16	157	35	35
						799.02	158	35	35
						802.88	159	35	35
						806.74	160	35	35
						810.6	161	36	36
						814.46	162	36	36
						818.32	163	36	36
						822.18	164	36	36
						826.04	165	36	36
						829.9	166	37	37
						833.76	167	37	37
						837.62	168	37	37
						841.48	169	37	37
						845.34	170	38	38
						849.2	171	38	38
						853.06	172	38	38
						856.92	173	38	38
						860.78	174	38	38
						864.64	175	38	38
						868.5	176	38	38
						872.36	177	38	38
						876.22	178	37	38
						880.08	179	37	38
						883.94	180	36	38
						887.8	181	36	38
						891.66	182	36	38
						895.52	183	36	38
						899.38	184	37	39
						903.24	185	37	39
						907.1	186	38	39
						910.96	187	38	39
						914.82	188	38	39
						918.68	189	38	39
						922.54	190	41	42
						926.4	191	41	42
						930.26	192	41	42
						934.12	193	42	42
						937.98	194	42	42
						941.84	195	42	42
						945.7	196	42	42
						949.56	197	42	42
						953.42	198	42	42
						957.28	199	42	42
						961.14	200	42	42
						965	201	42	42
						968.86	202	43	43
						972.72	203	43	43
						976.58	204	43	43
						980.44	205	43	43
						984.3	206	43	43
						988.16	207	42	43
						992.02	208	42	43
						995.88	209	42	43
						999.74	210	42	43
						1003.6	211	42	43
						1007.46	212	42	43
						1011.32	213	42	43
						1015.18	214	42	43
						1019.04	215	42	43
						1022.9	216	43	43
						1026.76	217	43	43
						1030.62	218	43	43
						1034.48	219	43	43
						1038.34	220	43	43
						1042.2	221	43	43
						1046.06	222	43	43
						1049.92	223	43	43
						1053.78	224	44	44
						1057.64	225	44	44
						1061.5	226	44	44
						1065.36	227	44	44
						1069.22	228	44	44
						1073.08	229	44	44
						1076.94	230	44	44
						1080.8	231	44	44
						1084.66	232	44	44
						1088.52	233	45	45
						1092.38	234	45	45
						1096.24	235	45	45
						1100.1	236	45	45
						1103.96	237	45	45
						1107.82	238	45	45
						1111.68	239	45	45
						1115.54	240	45	45
						1119.4	241	45	45
						1123.26	242	46	46
						1127.12	243	46	46
						1130.98	244	46	46
						1134.84	245	46	46
						1138.7	246	46	46
						1142.56	247	47	47
						1146.42	248	47	47
						1150.28	249	47	47
						1154.14	250	48	48
						1158	251	48	48
						1161.86	252	48	48
						1165.72	253	48	48
						1169.58	254	48	48
						1173.44	255	48	48
						1177.3	256	47	48
						1181.16	257	46	48
						1185.02	258	46	48
						1188.88	259	46	48
						1192.74	260	46	48
						1196.6	261	47	48
						1200.46	262	47	48
						1204.32	263	46	48
						1208.18	264	45	48
						1212.04	265	45	48
						1215.9	266	45	48
						1219.76	267	45	48
						1223.62	268	46	49
						1227.48	269	47	50
						1231.34	270	48	51
						1235.2	271	48	51
						1239.06	272	48	51
						1242.92	273	48	51
						1246.78	274	49	51
						1250.64	275	49	51
						1254.5	276	49	51
						1258.36	277	49	51
						1262.22	278	50	51
						1266.08	279	50	51
						1269.94	280	50	51
						1273.8	281	50	51
						1277.66	282	50	51
						1281.52	283	50	51
						1285.38	284	51	51
						1289.24	285	51	51
						1293.1	286	51	51
						1296.96	287	51	51
						1300.82	288	52	52
						1304.68	289	52	52
						1308.54	290	52	52
						1312.4	291	52	52
						1316.26	292	52	52
						1320.12	293	52	52
						1323.98	294	52	52
						1327.84	295	51	52
						1331.7	296	51	52
						1335.56	297	51	52
						1339.42	298	51	52
						1343.28	299	51	52
						1347.14	300	50	52
						1351	301	50	52
						1354.86	302	50	52
						1358.72	303	50	52
						1362.58	304	50	52
						1366.44	305	50	52
						1370.3	306	50	52
						1374.16	307	50	52
						1378.02	308	50	52
						1381.88	309	51	53
						1385.74	310	51	53
						1389.6	311	51	53
						1393.46	312	51	53
						1397.32	313	51	53
						1401.18	314	51	53
						1405.04	315	51	53
						1408.9	316	51	53
						1412.76	317	51	53
						1416.62	318	51	53
						1420.48	319	51	53
						1424.34	320	51	53
						1428.2	321	51	53
						1432.06	322	51	53
						1435.92	323	51	53
						1439.78	324	51	53
						1443.64	325	51	53
						1447.5	326	51	53
						1451.36	327	51	53
						1455.22	328	51	53
						1459.08	329	51	53
						1462.94	330	51	53
						1466.8	331	51	53
						1470.66	332	51	53
						1474.52	333	51	53
						1478.38	334	51	53
						1482.24	335	51	53
						1486.1	336	51	53
						1489.96	337	52	53
						1493.82	338	52	53
						1497.68	339	52	53
						1501.54	340	53	53
						1505.4	341	53	53
						1509.26	342	53	53
						1513.12	343	53	53
						1516.98	344	53	53
						1520.84	345	52	53
						1524.7	346	52	53
						1528.56	347	52	53
						1532.42	348	52	53
						1536.28	349	52	53
						1540.14	350	52	53
						1544	351	51	53
						1547.86	352	51	53
						1551.72	353	51	53
						1555.58	354	51	53
						1559.44	355	51	53
						1563.3	356	51	53
						1567.16	357	51	53
						1571.02	358	51	53
						1574.88	359	51	53
						1578.74	360	51	53
						1582.6	361	51	53
						1586.46	362	51	53
						1590.32	363	51	53
						1594.18	364	51	53
						1598.04	365	51	53
						1601.9	366	51	53
						1605.76	367	51	53
						1609.62	368	51	53
						1613.48	369	51	53
						1617.34	370	51	53
						1621.2	371	51	53
						1625.06	372	51	53
						1628.92	373	51	53
						1632.78	374	51	53
						1636.64	375	51	53
						1640.5	376	51	53
						1644.36	377	51	53
						1648.22	378	51	53
						1652.08	379	51	53
						1655.94	380	51	53
						1659.8	381	52	53
						1663.66	382	52	53
						1667.52	383	52	53
						1671.38	384	52	53
						1675.24	385	52	53
						1679.1	386	52	53
						1682.96	387	52	53
						1686.82	388	52	53
						1690.68	389	52	53
						1694.54	390	52	53
						1698.4	391	52	53
						1702.26	392	52	53
						1706.12	393	52	53
						1709.98	394	53	54
						1713.84	395	53	54
						1717.7	396	53	54
						1721.56	397	53	54
						1725.42	398	53	54
						1729.28	399	52	54
						1733.14	400	52	54
						1737	401	52	54
						1740.86	402	52	54
						1744.72	403	52	54
						1748.58	404	52	54
						1752.44	405	53	55
						1756.3	406	53	55
						1760.16	407	53	55
						1764.02	408	53	55
						1767.88	409	54	55
						1771.74	410	54	55
						1775.6	411	54	55
						1779.46	412	54	55
						1783.32	413	54	55
						1787.18	414	54	55
						1791.04	415	53	55
						1794.9	416	53	55
						1798.76	417	53	55
						1802.62	418	53	55
						1806.48	419	54	55
						1810.34	420	54	55
						1814.2	421	54	55
						1818.06	422	54	55
						1821.92	423	54	55
						1825.78	424	54	55
						1829.64	425	54	55
						1833.5	426	54	55
						1837.36	427	54	55
						1841.22	428	53	55
						1845.08	429	52	55
						1848.94	430	52	55
						1852.8	431	52	55
						1856.66	432	52	55
						1860.52	433	52	55
						1864.38	434	52	55
						1868.24	435	52	55
						1872.1	436	52	55
						1875.96	437	53	55
						1879.82	438	53	55
						1883.68	439	53	55
						1887.54	440	55	57
						1891.4	441	55	57
						1895.26	442	55	57
						1899.12	443	55	57
						1902.98	444	55	57
						1906.84	445	54	57
						1910.7	446	54	57
						1914.56	447	54	57
						1918.42	448	54	57
						1922.28	449	54	57
						1926.14	450	54	57
						1930	451	54	57
						1933.86	452	55	57
						1937.72	453	55	57
						1941.58	454	55	57
						1945.44	455	55	57
						1949.3	456	55	57
						1953.16	457	56	57
						1957.02	458	56	57
						1960.88	459	56	57
						1964.74	460	56	57
						1968.6	461	56	57
						1972.46	462	56	57
						1976.32	463	56	57
						1980.18	464	56	57
						1984.04	465	55	57
						1987.9	466	55	57
						1991.76	467	55	57
						1995.62	468	55	57
						1999.48	469	55	57
						2003.34	470	55	57
						2007.2	471	55	57
						2011.06	472	55	57
						2014.92	473	55	57
						2018.78	474	55	57
						2022.64	475	55	57
						2026.5	476	55	57
						2030.36	477	55	57
						2034.22	478	56	57
						2038.08	479	55	57
						2041.94	480	54	57
						2045.8	481	54	57
						2049.66	482	54	57
						2053.52	483	54	57
						2057.38	484	54	57
						2061.24	485	54	57
						2065.1	486	54	57
						2068.96	487	54	57
						2072.82	488	54	57
						2076.68	489	54	57
						2080.54	490	54	57
						2084.4	491	54	57
						2088.26	492	55	57
						2092.12	493	55	57
						2095.98	494	55	57
						2099.84	495	55	57
						2103.7	496	55	57
						2107.56	497	56	57
						2111.42	498	57	57
						2115.28	499	57	57
						2119.14	500	57	57
						2123	501	57	57
						2126.86	502	57	57
						2130.72	503	57	57
						2134.58	504	57	57
						2138.44	505	57	57
						2142.3	506	57	57
						2146.16	507	57	57
						2150.02	508	57	57
						2153.88	509	57	57
						2157.74	510	57	57
						2161.6	511	57	57
						2165.46	512	57	57
						2169.32	513	57	57
						2173.18	514	57	57
						2177.04	515	57	57
						2180.9	516	57	57
						2184.76	517	55	57
						2188.62	518	55	57
						2192.48	519	54	57
						2196.34	520	54	57
						2200.2	521	54	57
						2204.06	522	54	57
						2207.92	523	54	57
						2211.78	524	54	57
						2215.64	525	54	57
						2219.5	526	54	57
						2223.36	527	54	57
						2227.22	528	54	57
						2231.08	529	54	57
						2234.94	530	54	57
						2238.8	531	54	57
						2242.66	532	54	57
						2246.52	533	54	57
						2250.38	534	54	57
						2254.24	535	54	57
						2258.1	536	54	57
						2261.96	537	54	57
						2265.82	538	54	57
						2269.68	539	54	57
						2273.54	540	53	57
						2277.4	541	53	57
