# Supplementary material for: Quantitative imaging of transcription in living Drosophila embryos reveals the impact of core promoter motifs on promoter state dynamics
Source: Nat Commun. 2021 Jul 23;12:4504. doi: 10.1038/s41467-021-24461-6 (PMC8302612; doi:10.1038/s41467-021-24461-6)
Supplement: Supplementary file 13 — Source Data [file 41467_2021_24461_MOESM13_ESM.zip › NatComm Source Data/snaE-Kr-TATA/Kr-TATAPr M3 - DividedByBackground_SpatialSelected.xls]

## Sheet: Spots by Background
		Frame	Time	SptId_41	SptId_45	SptId_47	SptId_52	SptId_55	SptId_56	SptId_65	SptId_66	SptId_76	SptId_81	SptId_83	SptId_85	SptId_89	SptId_91	SptId_97	SptId_100	SptId_106	SptId_108	SptId_112
		0	216.16	0	0	0	0	0	0	0	0	0	0	0	0	0	0	0	0	0	0	0
		1	220.02	0	0	0	0	0	0	0	0	0	0	0	0	0	0	0	0	0	0	0
		2	223.88	0	0	0	0	0	0	0	0	0	0	0	0	0	0	0	20.5941	0	0	0
		3	227.74	0	0	0	0	0	0	0	0	0	0	0	0	0	0	0	0	0	0	0
		4	231.6	0	0	0	0	0	0	0	0	0	0	0	0	0	0	0	0	0	0	0
		5	235.46	0	0	0	0	0	0	0	0	0	0	0	0	0	0	0	0	0	0	0
		6	239.32	0	0	0	0	0	0	0	0	0	0	0	0	0	0	0	0	0	0	0
		7	243.18	0	0	0	0	0	0	0	0	0	0	0	0	0	0	0	0	0	0	0
		8	247.04	0	0	0	0	0	0	0	0	0	0	0	0	0	0	0	0	0	0	0
		9	250.9	0	0	0	0	0	0	0	0	0	0	0	0	0	0	0	0	0	0	0
		10	254.76	0	0	0	0	0	0	0	0	0	0	0	0	0	0	0	0	0	0	0
		11	258.62	0	0	0	0	0	0	0	0	0	0	0	0	0	0	0	0	0	0	0
		12	262.48	0	0	0	0	0	0	0	0	0	0	0	0	0	0	0	0	0	0	0
		13	266.34	0	0	0	0	0	0	0	0	0	0	0	0	0	0	0	0	0	0	0
		14	270.2	0	0	0	0	0	0	0	0	0	0	0	0	0	0	0	0	0	0	0
		15	274.06	0	0	0	0	0	0	0	0	0	0	0	0	0	0	0	0	0	0	0
		16	277.92	0	0	0	0	0	0	0	0	0	0	0	0	0	0	0	0	0	0	0
		17	281.78	0	0	0	0	0	0	0	0	0	0	0	0	0	0	0	0	0	0	0
		18	285.64	0	0	0	0	0	0	0	0	0	0	0	0	0	0	0	14.8147	0	0	0
		19	289.5	0	0	0	0	0	0	0	0	0	0	0	0	0	0	0	0	0	0	0
		20	293.36	0	0	0	0	0	0	0	0	0	0	0	0	0	0	0	0	0	0	0
		21	297.22	0	0	0	0	0	0	0	0	0	0	0	0	0	0	0	0	0	0	0
		22	301.08	0	0	0	0	0	0	0	0	0	0	0	0	0	0	0	0	0	0	0
		23	304.94	0	0	0	0	0	0	0	0	0	0	0	0	0	0	0	0	0	0	0
		24	308.8	0	0	0	0	0	0	0	0	0	0	0	0	0	0	0	0	0	0	0
		25	312.66	0	0	0	0	0	0	0	0	0	0	0	0	0	0	0	0	0	0	0
		26	316.52	0	0	0	0	0	0	0	0	0	0	0	0	0	0	0	0	0	0	0
		27	320.38	0	0	0	0	0	0	0	0	0	0	0	0	0	0	0	0	0	0	0
		28	324.24	0	0	0	0	0	0	0	17.3444	0	0	0	0	0	0	0	0	0	0	0
		29	328.1	0	0	0	0	0	0	0	0	0	0	0	0	0	0	0	0	0	0	0
		30	331.96	0	0	0	0	0	0	0	0	0	15.7602	0	0	0	0	0	19.357	0	0	0
		31	335.82	0	0	0	0	0	0	0	0	24.5439	0	0	0	0	0	0	0	0	0	0
		32	339.68	0	0	0	0	0	0	0	0	0	0	0	0	0	0	0	0	0	0	0
		33	343.54	0	0	0	0	0	0	0	0	0	0	0	0	0	0	0	0	0	0	0
		34	347.4	0	0	0	0	0	0	0	0	0	0	0	0	0	0	0	0	0	0	0
		35	351.26	0	0	0	0	0	0	0	0	0	0	0	0	0	0	0	0	0	0	0
		36	355.12	0	0	0	0	0	0	0	0	0	0	0	0	0	0	0	19.3768	0	0	0
		37	358.98	0	0	0	0	0	0	0	0	0	0	0	0	0	0	0	0	0	0	0
		38	362.84	0	0	0	0	0	24.0461	0	0	0	0	0	0	0	0	0	0	0	0	0
		39	366.7	0	0	0	0	0	0	0	0	0	0	0	0	0	0	0	0	0	0	0
		40	370.56	0	0	0	0	0	0	0	0	0	0	0	0	0	0	0	0	0	0	0
		41	374.42	0	0	0	0	0	0	0	0	0	0	0	0	0	0	0	0	0	0	0
		42	378.28	0	0	0	0	0	0	0	0	0	18.4543	0	0	0	0	0	0	0	0	0
		43	382.14	0	0	0	0	0	0	0	0	0	0	0	0	0	0	0	0	0	0	0
		44	386	0	0	0	0	0	0	0	0	0	0	0	0	0	0	0	28.364	0	0	0
		45	389.86	0	0	0	0	0	0	0	0	0	0	0	0	0	0	0	14.4137	0	0	0
		46	393.72	0	0	0	0	0	0	0	0	0	0	0	0	0	0	0	0	0	0	0
		47	397.58	0	0	0	0	0	0	0	0	0	0	0	0	0	0	0	0	0	0	0
		48	401.44	0	0	0	0	0	0	0	0	0	0	0	0	0	0	0	0	0	0	0
		49	405.3	0	0	0	0	0	0	0	0	0	0	0	0	0	0	0	0	0	0	0
		50	409.16	0	0	0	0	0	0	0	0	0	0	0	16.3763	0	0	0	26.1428	0	0	0
		51	413.02	0	0	0	0	0	0	0	0	0	0	0	0	0	0	0	26.2447	0	0	0
		52	416.88	0	0	0	0	0	0	0	0	0	0	0	0	0	0	0	18.134	0	0	0
		53	420.74	0	0	0	0	0	0	0	0	0	0	0	0	0	0	0	0	0	0	0
		54	424.6	0	16.2257	0	0	0	0	0	0	0	0	0	0	0	0	0	0	0	0	0
		55	428.46	0	0	0	0	0	0	0	0	0	15.9048	0	0	0	0	0	19.216	0	0	0
		56	432.32	0	0	0	0	0	0	0	0	0	0	0	15.9306	0	0	0	69.4215	0	0	0
		57	436.18	0	0	0	0	0	0	0	0	0	0	0	0	0	0	0	62.8815	0	0	16.157
		58	440.04	0	0	0	0	0	0	0	0	0	0	0	0	0	0	0	58.8136	0	0	0
		59	443.9	0	0	0	0	0	0	0	0	0	0	0	0	0	0	0	23.2166	0	0	0
		60	447.76	0	0	0	0	0	0	0	0	0	0	0	0	0	0	0	0	0	0	0
		61	451.62	0	0	0	0	0	0	0	0	0	0	0	0	0	0	0	0	0	0	0
		62	455.48	0	0	0	0	0	0	0	0	0	62.1242	0	0	0	0	0	0	0	0	0
		63	459.34	0	0	0	0	0	0	0	0	0	24.0807	0	0	0	0	0	58.8857	0	0	0
		64	463.2	0	0	0	0	0	0	0	0	0	24.5982	0	0	0	0	0	25.578	0	0	0
		65	467.06	0	0	0	0	0	0	0	0	0	0	0	0	0	0	0	61.411	0	0	0
		66	470.92	0	0	0	0	0	0	0	0	0	60.5925	0	0	20.8529	0	0	66.9531	0	0	0
		67	474.78	0	0	0	0	0	0	0	0	0	0	0	0	0	0	0	0	0	0	0
		68	478.64	0	0	0	0	0	0	0	0	0	14.8904	0	20.2246	0	0	0	65.8149	0	0	0
		69	482.5	0	0	0	0	0	0	0	0	0	36.8125	0	0	0	0	0	58.7544	0	0	0
		70	486.36	0	0	0	0	0	0	0	0	0	43.4563	0	24.6629	0	0	0	99.5141	0	0	0
		71	490.22	0	0	0	0	0	0	0	0	0	67.0206	0	0	0	0	0	67.2585	0	0	0
		72	494.08	0	0	0	0	0	0	0	0	0	45.4939	0	0	0	0	0	0	0	0	0
		73	497.94	0	0	0	0	0	0	0	0	0	62.2946	0	0	0	0	0	50.146	0	0	0
		74	501.8	0	0	0	0	0	0	0	0	0	38.385	0	0	0	0	0	29.9845	0	0	0
		75	505.66	0	0	0	0	0	0	0	0	0	58.2363	0	0	0	0	0	49.8418	0	0	0
		76	509.52	0	0	0	0	0	0	0	0	0	0	0	20.8402	0	0	0	24.1423	0	0	0
		77	513.38	0	0	0	0	0	0	0	0	27.5571	21.6397	0	0	0	0	0	46.0137	0	0	0
		78	517.24	0	0	0	0	0	0	0	0	21.4779	0	0	0	0	0	0	68.1542	0	0	0
		79	521.1	0	0	0	0	16.0092	0	0	0	0	0	0	0	0	0	0	48.8682	0	0	0
		80	524.96	0	0	0	0	0	0	0	0	0	0	0	0	0	0	0	33.043	0	0	36.2257
		81	528.82	0	0	0	0	0	0	0	0	0	16.291	0	0	0	0	0	31.2686	0	0	0
		82	532.68	0	0	0	0	0	0	0	0	0	0	0	0	0	0	0	25.9554	0	0	53.04
		83	536.54	0	0	0	0	0	0	0	0	0	21.5352	0	13.6231	0	0	0	79.7026	0	0	17.9944
		84	540.4	0	0	0	0	0	0	0	0	0	0	0	0	0	0	0	41.8619	0	0	0
		85	544.26	0	0	0	0	0	0	0	0	35.4518	36.3872	0	0	0	0	0	50.5602	0	0	59.8255
		86	548.12	0	0	0	0	0	0	0	0	19.2409	0	0	0	0	0	0	60.0742	0	0	38.7591
		87	551.98	0	0	0	0	0	0	0	0	22.6738	0	0	0	0	0	0	47.0981	16.097	0	41.4533
		88	555.84	0	0	0	0	0	0	0	0	0	0	0	0	0	0	0	109.461	0	0	30.3946
		89	559.7	0	0	0	0	0	0	0	0	19.2071	0	0	0	0	0	0	82.0482	0	0	44.2663
		90	563.56	0	0	0	0	0	0	0	0	29.1927	0	0	0	0	0	0	75.2799	0	0	28.4668
		91	567.42	0	0	0	0	0	0	0	0	39.0969	0	0	0	0	0	0	39.3798	0	0	33.9519
		92	571.28	0	0	0	0	0	0	0	0	41.8399	0	0	0	0	0	0	49.2876	0	0	24.3305
		93	575.14	0	0	0	0	0	0	0	0	55.9533	14.2663	0	0	0	0	0	0	0	0	0
		94	579	0	0	0	0	0	0	0	0	0	0	0	0	0	0	0	18.8012	0	0	41.939
		95	582.86	0	0	0	0	0	0	0	0	49.1443	0	0	0	18.6162	0	0	77.7564	0	0	0
		96	586.72	0	0	0	0	0	0	0	0	77.3405	0	0	0	19.8345	0	0	79.2186	0	0	0
		97	590.58	15.2458	0	0	0	0	0	0	0	48.6723	0	0	0	19.4129	0	0	79.4411	0	0	0
		98	594.44	0	0	0	0	0	0	0	0	59.1433	0	0	0	0	0	0	93.9172	0	0	0
		99	598.3	0	0	0	0	0	0	0	0	45.5226	0	0	0	0	0	0	51.3486	0	0	0
		100	602.16	0	0	0	0	0	0	0	0	0	0	0	0	40.6875	0	0	49.0549	0	0	0
		101	606.02	0	0	0	0	20.2834	0	0	0	34.3743	0	0	0	17.0864	0	0	39.7232	0	0	0
		102	609.88	0	0	0	0	0	0	0	50.6744	27.3463	0	0	0	33.3109	0	0	0	0	0	0
		103	613.74	0	0	0	0	0	0	0	0	0	0	0	0	16.9746	0	0	44.9054	0	0	0
		104	617.6	0	0	0	0	0	0	0	0	0	0	0	0	27.7719	0	0	40.1972	0	35.1956	0
		105	621.46	0	0	0	0	0	0	0	0	39.8726	0	0	0	63.1039	0	19.331	45.1022	0	0	0
		106	625.32	0	0	0	0	0	0	0	31.937	25.7449	0	0	0	27.5707	0	0	0	0	0	0
		107	629.18	0	0	0	0	0	0	0	0	27.3745	26.3153	0	0	21.5578	0	0	25.4089	0	0	0
		108	633.04	35.447	0	0	0	0	0	0	0	26.0744	0	0	0	24.5752	0	19.2245	27.3915	0	0	0
		109	636.9	0	0	0	0	23.1581	0	0	0	31.8641	0	0	0	19.1288	0	0	0	0	0	0
		110	640.76	27.148	0	0	0	0	0	0	0	0	0	0	0	37.5271	0	0	0	0	0	16.2914
		111	644.62	0	24.0233	0	0	0	0	0	0	0	0	0	0	40.1985	0	0	26.674	0	0	0
		112	648.48	0	0	0	0	0	18.1569	0	25.0568	29.5002	31.3957	0	0	24.4685	0	0	39.7584	0	46.3476	0
		113	652.34	33.4529	0	0	0	0	0	0	0	0	37.0146	0	18.6667	16.3051	0	0	74.6372	0	47.1462	0
		114	656.2	0	0	0	0	0	0	0	16.1511	0	0	0	0	28.9046	0	34.9442	71.1522	0	19.2553	0
		115	660.06	0	32.6126	0	0	0	0	0	0	30.1156	0	0	17.8684	0	0	35.2346	51.8215	0	0	0
		116	663.92	40.6275	0	0	0	0	0	0	0	0	0	0	16.1517	0	0	0	56.3512	0	22.0537	0
		117	667.78	0	0	0	0	20.7877	0	0	36.4079	0	15.6561	0	28.5133	14.5911	0	14.9513	60.8606	0	0	0
		118	671.64	0	0	0	0	0	0	0	0	0	26.3845	0	20.7698	0	0	0	62.9687	0	21.7795	0
		119	675.5	0	28.2734	0	0	0	0	0	33.2457	0	0	0	25.4516	20.8337	0	0	39.705	0	32.8842	0
		120	679.36	0	0	0	0	0	0	0	0	0	0	0	0	0	0	0	54.9109	0	17.6528	0
		121	683.22	0	0	0	0	0	0	0	68.1794	0	0	0	23.6359	25.3582	0	22.1345	50.5338	0	34.3656	0
		122	687.08	0	28.3781	0	16.2561	0	18.5803	0	69.0235	0	0	0	18.638	0	0	0	65.5519	0	0	31.3206
		123	690.94	0	0	0	0	0	0	0	71.6959	0	0	0	0	0	0	0	36.4158	0	0	0
		124	694.8	36.3874	0	0	0	0	0	0	59.6189	0	0	0	0	0	0	0	87.7231	0	0	0
		125	698.66	0	0	0	0	0	0	0	44.7926	0	17.1683	0	36.9074	0	0	0	91.7014	0	24.2121	0
		126	702.52	0	0	0	0	0	17.8643	0	82.8204	0	48.0229	0	0	0	0	0	70.1844	0	0	30.267
		127	706.38	0	0	0	0	0	0	0	66.6619	0	0	0	25.109	0	0	0	100.112	0	0	32.0695
		128	710.24	0	25.5741	0	0	0	0	0	63.2202	27.2972	0	0	0	0	0	0	109.126	0	0	25.847
		129	714.1	0	21.0782	0	0	0	0	0	97.7709	0	0	0	31.0551	0	0	0	84.6411	0	0	43.3208
		130	717.96	0	45.9196	0	0	0	0	0	80.5687	0	0	0	0	0	0	0	38.8577	0	0	0
		131	721.82	0	16.8607	0	16.8804	0	0	0	122.581	0	16.7618	0	0	0	0	0	97.8743	0	0	0
		132	725.68	0	18.8652	0	35.6439	0	0	0	122.578	0	0	0	20.1504	0	0	0	72.1764	0	0	0
		133	729.54	0	27.3823	0	0	0	0	0	129.261	0	22.8438	0	0	0	0	0	96.2097	0	0	26.3181
		134	733.4	0	0	0	0	0	0	0	155.575	0	0	0	20.4615	0	0	0	57.9755	0	0	55.2698
		135	737.26	0	16.3742	0	0	40.3549	0	0	140.064	0	16.6693	0	27.407	0	0	0	74.2329	0	0	21.8244
		136	741.12	0	0	0	0	34.7783	0	0	159.468	0	34.5496	0	0	0	0	0	84.5296	20.3522	0	0
		137	744.98	0	0	0	0	0	0	0	104.903	0	42.7766	0	0	0	0	0	59.8642	0	0	19.3768
		138	748.84	0	0	0	23.1544	0	0	0	152.254	0	0	0	22.1737	0	0	0	125.525	23.8143	0	32.9237
		139	752.7	0	42.268	0	0	0	19.0241	0	140.799	0	28.403	0	0	0	0	0	91.6113	21.2371	0	0
		140	756.56	0	44.8292	0	0	0	0	0	90.5017	0	0	0	14.6645	0	0	0	80.5207	0	0	36.7311
		141	760.42	0	0	0	0	0	0	0	158.458	0	0	0	0	22.3303	0	19.1541	103.62	0	0	21.9075
		142	764.28	0	0	0	0	0	0	0	99.8689	0	0	0	0	0	0	0	80.3165	0	16.4267	32.199
		143	768.14	0	0	0	0	0	0	0	121.968	0	16.9181	0	0	0	0	18.9912	104.024	0	0	0
		144	772	0	0	0	0	0	0	0	101.567	0	0	0	0	0	0	15.4696	132.109	25.1689	0	25.2492
		145	775.86	0	0	0	0	17.9675	0	0	96.9945	16.8586	22.2209	0	0	0	0	38.4735	95.4067	0	0	0
		146	779.72	0	0	0	17.6922	0	0	0	96.1753	0	34.1031	0	19.2348	0	0	43.8568	89.4626	32.4834	0	0
		147	783.58	17.5964	0	0	0	24.9873	0	0	149.12	0	51.1439	0	0	0	0	21.3998	65.7126	0	0	23.7906
		148	787.44	0	0	0	0	41.3447	0	0	54.2501	0	0	0	0	0	0	0	33.9936	25.8446	0	25.4195
		149	791.3	27.427	0	0	18.0468	62.3753	0	0	29.7804	28.5026	19.6463	0	0	0	0	35.6008	61.057	16.9557	0	0
		150	795.16	0	0	0	0	18.6262	0	0	72.8552	16.0177	0	0	0	0	0	0	70.8365	0	0	0
		151	799.02	0	0	0	0	51.5531	0	0	82.1853	0	0	0	40.2363	0	0	17.1509	70.6887	28.3867	0	0
		152	802.88	0	21.927	0	0	0	0	0	42.2882	14.8131	0	0	28.8576	0	0	19.8824	53.8308	18.4324	0	15.6009
		153	806.74	0	0	0	0	27.2731	0	0	63.0621	0	0	0	26.9008	0	0	0	136.103	0	0	0
		154	810.6	0	0	0	0	21.6584	0	0	21.5347	0	0	0	39.9435	0	0	39.1011	58.3098	26.0441	0	31.2577
		155	814.46	0	0	0	0	0	0	0	16.3222	0	0	0	57.2438	0	0	19.9479	48.0505	0	0	0
		156	818.32	0	0	0	0	30.1316	0	0	0	0	0	0	0	0	0	0	77.377	51.5346	0	0
		157	822.18	0	0	0	0	0	0	0	0	36.9968	0	0	33.6421	0	0	0	66.1284	0	0	0
		158	826.04	0	0	0	0	49.7494	0	0	19.6112	0	23.9314	0	0	0	0	17.4827	0	42.5023	0	0
		159	829.9	32.0329	0	0	28.7102	54.8916	0	0	0	0	0	0	18.587	0	0	0	0	0	0	37.6922
		160	833.76	0	0	0	0	0	25.6032	0	32.6527	0	0	0	52.4949	0	0	0	0	49.7899	0	0
		161	837.62	0	0	0	0	0	0	0	0	27.2004	0	0	41.0437	0	0	0	0	51.9399	0	35.4774
		162	841.48	0	0	0	0	0	17.289	0	38.9648	15.1909	21.0161	0	69.7152	18.5989	0	0	0	39.4427	0	0
		163	845.34	0	0	0	22.2761	44.2406	0	0	31.6218	0	0	0	51.7784	0	0	0	0	39.2674	0	0
		164	849.2	36.9375	34.559	0	0	24.6102	0	0	0	0	24.8064	0	29.7888	0	0	0	0	38.857	0	0
		165	853.06	21.2913	15.6625	0	0	0	19.4472	0	0	0	0	0	89.4737	0	0	0	25.4118	47.0687	0	21.5023
		166	856.92	17.2378	0	0	0	0	27.2075	0	0	0	0	0	26.3071	0	0	0	0	31.728	0	0
		167	860.78	0	0	0	25.8437	24.432	28.347	0	28.1628	0	37.7833	0	51.9629	0	0	0	0	0	0	0
		168	864.64	31.5644	0	0	20.9966	0	36.6675	0	29.1366	33.4719	0	0	36.4716	0	0	0	26.3982	38.5276	0	0
		169	868.5	0	0	0	0	0	15.282	0	0	20.3955	0	0	35.905	0	0	0	0	18.6552	0	0
		170	872.36	27.87	0	0	0	0	40.4489	0	16.6111	23.9815	0	0	25.1376	0	0	0	0	0	0	0
		171	876.22	17.1529	0	0	17.7918	0	35.0308	0	24.5308	25.8647	0	0	46.2752	0	0	0	0	0	0	0
		172	880.08	0	0	0	0	0	33.6022	0	0	29.8505	33.1973	0	0	0	0	0	0	0	22.3434	0
		173	883.94	0	23.9745	0	0	0	0	0	16.274	0	0	0	62.7174	0	0	0	23.8918	32.3315	0	0
		174	887.8	0	0	0	0	0	39.2159	0	33.2814	18.9321	0	0	24.2053	0	0	0	0	0	0	0
		175	891.66	0	0	0	32.0344	0	35.756	0	0	0	20.1725	0	41.7854	0	0	0	26.9861	0	0	0
		176	895.52	17.6701	17.1696	0	0	0	37.4925	0	19.5895	0	25.7857	0	0	0	0	0	50.6261	26.4524	0	29.1273
		177	899.38	0	0	0	0	0	28.3107	0	77.3325	0	27.3642	0	34.727	0	0	0	0	19.8134	0	16.3872
		178	903.24	0	0	0	0	0	25.5019	0	44.6921	15.8574	0	0	0	0	0	0	32.4542	0	0	21.8577
		179	907.1	0	0	0	0	19.067	17.4388	0	31.4632	30.0556	0	0	28.2003	0	0	0	46.6881	25.2133	0	38.1461
		180	910.96	0	33.2432	0	0	21.7815	0	0	21.6282	27.0079	38.8392	0	0	0	0	0	42.9203	0	0	24.8113
		181	914.82	0	17.8727	0	0	0	0	0	39.2785	34.808	26.7413	0	30.1997	0	0	0	0	0	0	33.1502
		182	918.68	0	0	0	0	0	0	0	59.4588	44.5064	37.9037	0	39.1046	0	0	0	57.591	15.8366	0	41.6402
		183	922.54	0	0	0	0	0	0	0	34.4123	0	0	0	20.9829	0	0	0	21.3733	0	49.1711	47.9356
		184	926.4	32.8994	0	0	0	28.6047	0	0	62.9209	29.8496	0	0	40.7431	0	0	0	75.2334	0	0	43.6142
		185	930.26	0	0	0	0	0	21.5977	0	83.7939	0	0	0	22.1823	0	0	0	72.955	31.7861	0	26.6109
		186	934.12	0	0	0	0	0	0	0	50.7296	26.2885	0	0	55.3221	0	0	0	25.7795	32.7768	0	70.0137
		187	937.98	0	0	0	0	0	0	0	96.3998	0	31.4287	0	43.9319	0	0	0	0	0	23.4401	32.6341
		188	941.84	0	0	0	0	27.1564	0	0	55.0552	0	0	0	41.3931	0	0	0	17.6633	0	40.1123	27.4351
		189	945.7	0	27.8343	0	0	0	0	0	65.8541	0	0	0	0	0	0	0	65.4727	0	39.1802	0
		190	949.56	0	15.8238	0	19.7777	0	0	0	77.1908	28.7913	0	0	27.1532	0	0	0	77.6213	0	0	45.4504
		191	953.42	17.9354	0	0	0	19.8488	0	0	24.9169	17.7073	0	0	34.9094	0	0	0	76.2371	0	41.6752	51.5226
		192	957.28	40.0298	0	0	0	0	0	0	78.1797	0	0	0	0	0	0	0	76.6169	22.0255	65.6157	0
		193	961.14	19.5651	0	25.3316	0	17.1918	0	0	67.7823	0	0	0	34.471	0	0	0	76.5745	0	50.5349	76.0524
		194	965	46.9617	28.0001	0	0	21.3099	0	0	103.991	0	0	0	63.0461	0	0	0	48.1077	0	123.147	35.4962
		195	968.86	0	0	15.7524	0	0	0	0	55.5832	0	0	0	0	0	0	0	75.2106	0	88.2698	37.2009
		196	972.72	0	19.4284	0	0	0	0	0	81.3861	15.6923	13.9923	0	17.5338	0	0	0	94.2586	0	69.5624	34.9862
		197	976.58	0	18.2816	0	37.5674	0	0	0	53.4841	41.6794	0	0	92.0923	0	0	0	70.0047	0	24.4997	0
		198	980.44	23.54	22.8064	0	0	0	0	0	43.6954	0	0	0	79.7591	0	0	0	56.7955	0	52.4143	39.22
		199	984.3	0	34.4553	24.077	26.2994	0	0	0	54.2444	31.9358	18.0251	0	71.9593	0	0	0	38.7686	0	42.9922	0
		200	988.16	0	0	40.9019	18.0295	0	0	0	44.2224	0	36.3692	0	107	0	0	0	0	14.726	102.432	48.7771
		201	992.02	44.585	38.7494	34.0437	41.471	0	0	0	26.2528	0	0	0	99.9018	0	0	0	78.3243	0	81.0334	0
		202	995.88	39.8532	27.9975	29.4785	0	0	0	0	51.5107	31.4155	0	0	57.0358	0	0	0	0	0	80.171	18.2711
		203	999.74	51.2389	20.8988	72.8438	0	0	15.7141	0	59.5009	20.5117	0	16.0958	55.6265	0	0	0	0	18.122	55.6424	33.1501
		204	1003.6	81.6503	35.7911	29.274	44.4002	0	0	0	63.8521	0	0	0	80.6625	0	0	0	80.0352	21.7306	53.703	54.8254
		205	1007.46	0	16.3265	41.6955	23.8732	0	0	0	38.8089	0	0	0	66.4645	0	0	0	112.224	0	0	38.0807
		206	1011.32	51.4165	48.4909	40.9433	42.8923	0	0	0	39.3264	0	30.2132	0	58.039	0	0	0	26.6103	27.2496	74.5903	57.2584
		207	1015.18	72.6384	16.0839	39.8379	44.7474	0	0	0	69.9774	0	14.9485	0	51.3404	0	0	0	0	22.7354	59.1568	57.2061
		208	1019.04	81.9379	35.4874	15.2422	22.5063	0	0	0	72.004	29.3617	23.8154	0	62.2353	0	0	0	61.8502	0	49.6749	61.0033
		209	1022.9	74.0071	0	52.9527	62.9066	0	0	18.7282	42.5875	0	0	0	95.8297	0	0	0	57.9535	0	50.7041	53.7
		210	1026.76	67.757	28.7427	69.0573	34.6618	0	0	0	27.6095	0	0	0	45.9707	0	0	0	45.8644	20.1156	27.8626	75.7308
		211	1030.62	56.6544	67.1936	37.4551	52.3468	0	0	0	24.7449	0	21.8993	0	85.6733	0	0	0	23.7977	0	54.2905	62.9143
		212	1034.48	33.4284	26.7903	0	21.776	0	0	0	39.5019	0	0	0	39.7225	0	0	0	28.3368	0	67.6137	66.0827
		213	1038.34	65.656	23.2252	15.6111	70.4271	0	18.9706	0	58.9153	0	30.3633	0	53.4809	0	0	0	36.0165	0	50.2638	21.5225
		214	1042.2	92.5584	42.1717	25.1818	38.2621	23.1106	23.0834	0	80.03	18.6721	43.3844	0	27.0992	0	0	0	42.2279	0	34.4393	40.2956
		215	1046.06	26.1102	58.1662	47.0684	43.7068	0	19.2358	0	32.3391	0	16.9	0	40.2479	0	0	0	31.2865	26.3679	66.6246	44.9605
		216	1049.92	60.4451	0	0	27.1606	18.7254	0	19.8051	86.9362	39.6507	18.802	0	30.3734	0	0	0	0	24.0289	31.4387	54.0826
		217	1053.78	49.5817	27.033	0	55.6585	0	0	0	36.2428	52.4407	0	0	103.167	0	0	0	0	45.9876	16.8842	86.6722
		218	1057.64	47.9901	38.0456	15.8538	44.0136	31.8849	40.5071	0	41.3617	20.8306	0	0	25.0594	0	0	0	45.3764	53.255	29.3319	67.7599
		219	1061.5	23.0272	36.0149	0	46.0571	0	36.0077	0	28.5483	20.9656	15.8129	0	50.7105	0	0	0	0	45.5001	63.4158	74.802
		220	1065.36	50.456	0	42.2234	67.315	0	33.4171	0	36.9491	43.5423	0	0	24.4529	0	0	0	39.5379	55.9921	70.3625	33.4423
		221	1069.22	0	0	56.1449	17.7026	0	33.6224	0	16.6756	34.2424	0	0	39.8187	0	0	32.6328	31.382	39.3695	46.937	39.0004
		222	1073.08	0	21.0822	25.4153	55.3798	25.1381	35.6322	0	20.881	75.3076	32.5299	0	75.1191	0	0	0	33.6922	61.9773	28.1742	41.8638
		223	1076.94	0	0	0	63.3979	74.6174	26.0045	0	34.8291	49.2266	0	21.6378	21.7004	0	0	0	55.4351	0	55.9973	34.8532
		224	1080.8	0	0	15.9105	69.9899	30.0416	25.8906	0	42.8268	0	0	0	46.3396	0	0	0	42.1857	20.8189	42.539	37.2597
		225	1084.66	0	0	26.2079	48.7753	31.9437	68.8995	0	0	33.1039	0	0	0	0	0	0	48.7015	0	64.2211	48.9262
		226	1088.52	0	28.7823	0	54.0891	53.4629	0	0	0	50.5117	27.6136	0	65.3333	0	0	0	16.3508	24.9156	77.161	68.3823
		227	1092.38	0	18.4276	0	66.9574	73.3847	16.6418	16.433	0	54.274	0	0	42.1841	0	0	0	65.0666	48.0171	42.1261	18.1773
		228	1096.24	0	57.0961	0	0	0	15.5829	0	31.4622	66.1577	0	20.592	63.7467	0	0	0	47.1794	14.9284	31.4334	58.9263
		229	1100.1	0	32.8299	0	47.4025	47.8963	36.8461	17.1629	58.441	59.5909	18.0807	0	34.3061	0	0	0	50.3317	22.9919	30.3498	55.1007
		230	1103.96	0	0	0	67.8746	72.8311	16.872	0	0	49.8491	0	0	35.541	0	0	0	51.095	37.4892	63.7923	19.6924
		231	1107.82	0	31.2595	0	40.4026	58.1396	29.7623	16.0544	86.1311	83.5131	0	0	57.803	0	0	0	45.1749	31.8865	0	0
		232	1111.68	0	0	28.3725	53.3488	55.5749	49.1061	19.1368	38.0132	56.2298	0	15.8761	34.883	0	0	0	29.6277	35.3038	35.3597	53.3586
		233	1115.54	0	0	51.9316	49.6037	102.001	26.1301	37.4185	52.4091	49.6457	0	0	0	0	0	0	53.9072	42.1694	43.3131	21.954
		234	1119.4	0	20.1771	26.3562	25.9315	49.936	25.2915	0	0	80.0242	0	0	0	0	0	0	71.9679	32.4029	32.8659	29.31
		235	1123.26	0	22.9189	30.2073	16.1208	71.9594	61.7526	17.95	0	85.7756	0	0	41.0945	0	0	0	80.7268	37.6339	39.4054	22.0573
		236	1127.12	0	25.9909	29.4695	42.1939	52.8602	51.7911	24.3407	0	57.8928	0	0	45.0198	0	0	0	66.5025	34.0595	0	0
		237	1130.98	0	0	0	68.5079	65.7876	31.1463	0	0	62.0704	0	0	35.6451	0	0	0	42.4638	59.6717	25.7262	0
		238	1134.84	0	0	29.969	21.9513	105.558	36.8068	29.1786	0	52.608	0	0	30.9511	0	0	0	51.0614	32.4603	59.7994	0
		239	1138.7	0	0	0	45.2543	44.9055	58.9434	31.8259	0	22.314	0	0	61.6036	0	0	0	87.8479	36.557	46.817	18.8073
		240	1142.56	0	0	21.4704	51.5507	82.5861	61.0886	0	0	64.6898	0	0	0	0	0	0	41.3095	0	0	19.271
		241	1146.42	0	0	0	28.8392	62.0614	83.9515	29.2842	0	27.3085	0	29.4017	0	0	0	0	45.6131	36.8727	0	20.7754
		242	1150.28	0	0	0	75.9134	25.4536	38.179	57.2554	0	58.7391	0	0	50.5329	18.472	0	0	63.922	0	47.9629	19.5557
		243	1154.14	21.7108	0	0	58.4236	57.9772	24.5306	21.9591	0	36.2359	0	0	0	24.3225	0	0	60.6378	36.3387	56.222	30.72
		244	1158	0	0	35.808	23.7382	40.5224	25.5927	42.3813	0	40.9276	0	0	49.6919	15.7253	0	0	41.0142	53.8629	0	0
		245	1161.86	0	21.1708	0	0	48.855	0	58.8666	0	31.9808	0	0	51.1348	0	0	0	45.0504	57.2101	37.2046	0
		246	1165.72	0	0	0	94.1879	32.5236	30.4532	0	0	67.3014	25.3238	0	65.0472	0	0	0	42.7024	88.995	21.3678	24.567
		247	1169.58	0	0	0	29.1839	37.6109	51.7397	28.5374	0	22.3914	0	0	33.9639	0	0	0	38.3281	87.0857	55.5761	0
		248	1173.44	42.2593	24.2463	0	26.865	0	41.1495	42.8414	0	55.0025	0	0	66.8307	0	0	0	16.9257	61.4383	27.9876	0
		249	1177.3	0	23.1692	25.5287	0	0	39.6373	49.1913	0	15.8712	27.7364	0	50.2079	0	0	0	55.1747	36.5601	45.2161	0
		250	1181.16	0	0	22.1017	27.8986	35.1203	59.8475	31.888	0	56.6326	0	0	63.3658	0	0	0	44.3162	60.9008	29.4241	24.2117
		251	1185.02	0	30.576	0	0	28.2191	0	41.8634	0	37.1993	0	0	73.9272	0	0	0	28.04	74.077	0	0
		252	1188.88	0	0	21.3183	23.6981	48.5822	44.6022	21.5283	0	53.0128	0	0	80.759	0	0	0	33.5369	46.9584	16.4363	27.1751
		253	1192.74	0	0	0	16.9698	56.3634	0	43.668	0	48.448	0	0	27.1148	0	0	0	20.1467	41.5157	42.76	18.009
		254	1196.6	0	0	0	0	20.1407	18.1266	28.3729	16.8042	48.7256	25.9291	0	45.8832	22.8954	0	0	0	49.8132	0	26.4466
		255	1200.46	0	19.5094	0	26.0549	23.005	15.269	20.8336	0	22.3887	0	0	105.207	32.4956	0	0	0	47.5071	0	0
		256	1204.32	0	0	0	0	29.7931	15.8098	40.4684	0	34.2416	0	0	72.1378	0	0	0	0	32.4643	29.1565	22.8462
		257	1208.18	0	23.5645	0	0	23.9164	36.4903	38.9764	0	19.9587	0	0	80.903	0	0	0	0	28.467	17.0507	0
		258	1212.04	0	18.3328	14.9629	0	39.2507	25.8523	34.0564	0	31.1727	0	0	102.22	16.8459	0	0	0	61.849	28.5709	22.6372
		259	1215.9	39.555	0	0	0	0	27.0793	20.0624	0	25.1336	0	0	100.669	0	0	0	0	52.4999	45.5662	23.5912
		260	1219.76	0	0	48.9291	0	0	0	0	0	23.8193	0	0	80.7656	20.2998	0	0	0	55.0045	39.4289	0
		261	1223.62	0	17.9871	0	0	19.1411	71.9323	30.6971	0	0	0	0	83.5536	27.5673	0	0	0	0	20.082	0
		262	1227.48	0	16.2294	0	0	27.6806	34.5145	0	0	17.4559	0	0	50.5122	0	0	0	0	53.1986	0	0
		263	1231.34	0	29.6559	0	0	0	27.6834	0	0	0	31.2565	0	113.324	20.9802	0	0	0	58.5137	49.5702	22.3298
		264	1235.2	0	23.453	0	0	23.2524	0	0	19.9619	0	22.0852	0	61.634	17.1749	0	0	0	54.9062	23.0028	0
		265	1239.06	0	0	0	23.284	0	22.0959	21.5921	39.3842	27.2152	34.8876	0	115.693	45.9678	0	0	0	67.1686	0	0
		266	1242.92	0	0	0	20.2457	0	53.5829	0	17.1228	0	0	0	73.0185	0	0	0	0	0	25.2961	34.9372
		267	1246.78	0	23.0786	0	24.5406	0	75.0347	20.8216	38.6942	0	0	0	67.2636	69.5912	0	0	36.8961	52.047	0	0
		268	1250.64	0	0	0	0	0	16.4966	16.9546	30.4527	0	0	0	107.678	32.1669	0	0	0	0	41.9734	0
		269	1254.5	0	0	16.4652	0	0	0	0	0	0	15.8057	0	54.1604	71.4319	0	0	0	43.0083	0	0
		270	1258.36	0	0	0	0	0	0	0	0	0	30.8355	0	65.5653	58.1869	0	15.8806	23.5152	42.226	23.8589	0
		271	1262.22	0	0	0	0	0	35.0122	0	0	0	0	0	114.528	79.8758	0	0	0	58.5506	0	0
		272	1266.08	0	0	27.6882	25.4056	29.1298	14.7123	0	0	0	0	0	42.7258	29.0085	0	0	18.1579	16.7054	21.8701	0
		273	1269.94	0	0	0	31.7114	0	0	0	0	0	0	0	81.285	22.5695	0	0	27.7825	56.0215	15.3209	0
		274	1273.8	0	16.4371	0	16.6649	0	29.3156	0	0	18.8496	0	0	51.5686	93.5367	0	0	0	43.0311	42.3533	0
		275	1277.66	0	0	0	0	0	0	0	0	0	0	37.8137	49.9528	80.1471	0	0	0	25.3494	32.1342	0
		276	1281.52	0	32.6042	0	24.5334	28.6298	0	0	0	0	16.7222	17.7315	100.771	70.2677	0	0	0	35.3067	0	0
		277	1285.38	0	25.0798	0	17.1202	0	0	0	0	0	0	16.648	78.5297	65.1223	0	0	68.46	76.262	0	0
		278	1289.24	0	0	0	31.4304	23.5099	34.8636	0	17.2305	0	0	21.8735	56.1323	89.6108	0	0	18.5508	0	24.1916	0
		279	1293.1	0	22.4142	0	28.4159	28.9767	50.5982	0	16.1565	0	0	0	91.2736	58.4823	0	0	0	0	0	0
		280	1296.96	17.1844	0	0	47.9948	32.7355	39.4662	0	27.4286	18.5434	0	0	70.3462	42.8341	0	0	16.7292	24.035	31.9538	16.3275
		281	1300.82	0	0	0	37.6303	21.6732	27.6223	0	43.8487	0	0	0	24.1856	66.9846	0	0	67.5355	56.2842	0	0
		282	1304.68	0	0	0	32.8552	22.8219	35.4889	0	24.4666	14.8072	0	0	20.8145	102.82	0	0	26.3637	0	0	0
		283	1308.54	0	25.4397	0	0	18.4804	39.5629	0	0	0	18.3563	0	39.6907	83.087	0	0	21.1154	46.5345	24.2985	0
		284	1312.4	0	0	0	22.4982	0	70.7866	0	39.0896	0	0	0	0	49.7575	0	0	29.2914	77.435	31.2642	0
		285	1316.26	0	0	0	29.7543	39.1736	36.2089	0	21.6621	0	0	0	86.6533	61.3944	0	0	0	50.9661	58.7099	0
		286	1320.12	0	0	0	26.5407	37.1444	60.4601	0	0	0	0	0	48.5877	51.116	0	15.6066	38.2958	97.9983	41.9427	0
		287	1323.98	0	0	0	0	28.5038	0	19.1568	15.6996	13.8567	0	0	41.2763	0	0	0	0	25.4644	18.8937	0
		288	1327.84	0	0	0	38.6575	31.475	31.8702	22.499	20.8967	0	0	0	42.8209	61.029	0	58.5997	0	43.187	33.1961	0
		289	1331.7	0	0	0	19.8705	51.5123	67.8384	0	0	0	0	0	0	18.0992	0	25.6393	18.511	33.544	0	0
		290	1335.56	44.39	0	0	32.4089	65.6622	87.0807	0	0	15.3915	0	0	18.3462	69.0366	0	35.4298	0	79.1723	18.9834	0
		291	1339.42	0	21.3527	0	41.6436	42.5755	56.6833	0	0	0	0	0	20.9358	59.053	0	0	0	61.6168	0	0
		292	1343.28	0	0	24.6839	21.81	51.3361	28.3199	0	0	0	0	39.589	26.4775	66.8805	0	69.4115	0	49.788	72.8523	0
		293	1347.14	0	0	29.0919	33.1674	37.9845	39.3537	0	26.3681	0	0	44.8675	0	64.3178	33.2213	60.0284	0	125.399	17.9076	0
		294	1351	18.5003	0	0	16.2679	0	59.057	0	43.3953	0	0	0	50.2314	0	0	39.6105	0	51.0673	0	0
		295	1354.86	35.1056	0	0	0	44.8622	30.833	0	25.6053	0	30.5491	0	20.2579	35.6912	0	38.2383	0	58.8216	42.7858	0
		296	1358.72	0	0	0	22.9133	0	27.6586	0	0	0	50.5204	0	0	16.8396	0	109.235	0	62.1638	33.1804	0
		297	1362.58	0	31.8389	0	19.8726	16.2684	70.197	0	0	0	30.9746	0	33.4591	61.3346	0	55.6042	0	134.83	0	0
		298	1366.44	0	28.3062	0	0	56.4976	47.9164	0	20.0408	0	0	0	0	0	0	39.8072	0	90.4485	0	0
		299	1370.3	16.5553	30.3935	0	27.0778	40.4811	53.8169	0	20.5597	0	63.9675	19.5163	0	65.0064	0	74.08	0	64.7201	38.0219	0
		300	1374.16	0	0	0	23.5899	21.8219	78.0154	0	37.0912	0	57.1743	0	0	0	0	93.8942	21.5465	17.4941	37.6294	20.457
		301	1378.02	0	19.3499	33.2361	0	0	64.4193	0	39.6852	0	23.0092	0	28.621	37.5426	0	51.396	15.7992	56.3762	0	0
		302	1381.88	0	15.6323	0	0	0	62.8869	25.604	0	0	0	23.0353	52.2841	39.1432	0	80.6018	0	48.1087	19.5312	0
		303	1385.74	0	0	0	16.1981	0	56.2414	0	0	0	33.4409	24.1558	0	33.7553	0	116.158	0	51.4057	58.728	0
		304	1389.6	15.2519	16.8913	41.7557	19.6588	41.7297	57.6145	0	20.3344	0	0	0	0	0	0	101.835	20.2503	47.747	35.2668	0
		305	1393.46	0	42.0154	0	0	0	43.7283	0	0	0	27.7308	0	42.1874	0	0	189.898	0	0	0	0
		306	1397.32	0	38.3573	0	0	63.6171	35.1048	0	19.1716	0	26.8026	0	28.6961	0	0	122.687	0	20.6117	16.3634	25.0783
		307	1401.18	0	0	41.7408	0	30.6858	37.5636	0	33.295	0	35.6972	0	0	0	0	150.578	0	58.1337	0	0
		308	1405.04	0	0	30.4141	0	29.8163	40.2834	0	0	0	69.08	0	0	0	0	108.955	0	24.6359	0	55.6352
		309	1408.9	0	0	48.1045	0	45.9777	62.3568	0	43.5387	0	34.8028	21.3964	0	18.3397	0	160.721	0	44.23	27.372	30.4029
		310	1412.76	0	18.1306	0	0	0	21.9638	0	42.6866	0	20.896	0	17.4189	0	0	137.334	15.1899	48.5025	46.1054	30.0438
		311	1416.62	0	26.7104	0	0	58.6778	0	0	41.3145	21.5117	0	51.3	22.0561	0	23.1468	183.361	43.3826	53.5205	17.0712	0
		312	1420.48	0	0	29.496	25.8473	56.4608	51.1774	0	16.0219	0	52.5265	40.1576	0	0	0	196.307	0	0	33.2737	44.846
		313	1424.34	35.2313	0	56.3588	0	0	34.6953	0	0	0	27.178	59.968	0	0	0	187.035	27.4054	49.9431	0	59.4285
		314	1428.2	0	41.2781	43.3033	0	25.23	20.0774	0	26.6982	0	17.0746	33.822	17.4514	17.7062	0	118.616	34.7979	0	34.8909	0
		315	1432.06	0	36.4066	54.5632	32.9531	29.8056	31.4083	0	0	0	0	46.4382	23.8576	0	0	163.043	0	79.8226	0	32.3368
		316	1435.92	0	0	20.6178	0	52.8927	0	0	0	0	39.1018	18.1186	0	0	27.2297	173.489	60.8404	35.8801	0	52.1017
		317	1439.78	0	31.1404	18.6434	0	31.5106	18.5966	0	0	0	29.3459	50.289	18.1718	0	20.4411	140.221	83.4966	23.3774	48.9531	17.841
		318	1443.64	0	0	18.3631	23.92	46.0742	0	20.7524	0	0	0	17.293	15.5533	0	0	214.248	75.9627	21.0191	21.1245	38.721
		319	1447.5	0	37.7908	23.8861	40.1309	64.0243	44.5336	0	0	0	24.8153	66.3391	0	35.1083	0	173.207	52.8212	0	56.0305	52.771
		320	1451.36	0	41.4752	0	18.8831	46.6827	36.1474	0	0	0	0	40.5684	0	0	0	134.424	72.8438	0	0	68.5871
		321	1455.22	0	25.9863	0	17.0753	0	0	0	0	0	33.4911	32.1266	16.8254	21.6015	16.7566	219.748	104.313	0	49.4671	65.3022
		322	1459.08	0	19.7424	37.5666	30.4769	0	0	30.932	0	0	57.2476	22.8924	18.3877	0	0	190.209	79.3757	0	0	93.3574
		323	1462.94	0	0	28.1899	0	18.1401	40.0147	0	39.0023	0	34.4935	50.0966	32.2862	0	0	187.37	79.1699	24.2543	0	47.2548
		324	1466.8	0	36.7257	19.0337	0	0	0	0	24.1709	0	49.6131	0	24.5002	0	0	139.42	46.576	0	0	107.169
		325	1470.66	26.4744	25.5426	0	0	41.8698	0	0	32.4584	0	0	16.0475	32.041	0	21.1217	187.855	92.2649	0	37.7703	123.985
		326	1474.52	0	0	0	0	0	0	0	0	0	24.1844	39.885	0	0	0	194.176	95.4717	0	61.8908	66.5896
		327	1478.38	0	0	0	28.7231	23.0656	0	0	0	0	0	16.8979	0	0	0	209.141	64.455	28.9856	39.0158	103.513
		328	1482.24	0	27.917	23.9934	47.2938	33.4164	0	0	0	0	0	33.4987	0	0	0	150.763	85.3399	0	55.0389	103.149
		329	1486.1	0	38.9375	17.2114	0	33.8746	0	0	24.1439	0	0	61.5603	0	0	0	105.261	69.7045	0	20.7676	47.2622
		330	1489.96	0	26.9674	62.6454	39.7414	46.6675	0	0	0	0	0	49.8833	0	0	0	95.6037	41.178	69.6052	65.6911	35.6287
		331	1493.82	0	0	0	24.9214	0	0	0	28.8318	0	0	0	0	0	0	136.582	79.6771	40.9614	98.6536	69.7882
		332	1497.68	0	16.0136	36.3902	32.0242	28.5626	0	0	0	0	0	32.4346	0	0	26.293	185.637	28.4702	28.2622	56.8582	85.0683
		333	1501.54	0	38.259	54.0776	0	78.5246	0	0	27.289	0	0	62.4166	0	0	0	206.804	54.8319	58.9605	102.172	66.2767
		334	1505.4	0	26.4934	40.806	0	56.5154	0	0	20.2609	0	31.6803	23.372	28.7601	0	46.7362	138.637	96.7261	17.3444	46.1284	83.3593
		335	1509.26	0	18.0766	27.9685	0	38.5859	0	0	51.1137	0	0	0	0	0	16.3761	116.682	48.9029	17.4035	74.4307	107.589
		336	1513.12	0	24.9112	62.0238	0	0	0	0	0	0	0	55.7368	15.9186	0	43.2529	119.825	77.6531	0	54.4908	79.5628
		337	1516.98	0	0	0	0	43.764	0	0	29.3373	0	0	60.2731	0	0	30.8763	114.835	49.0785	0	39.2844	96.2701
		338	1520.84	0	19.126	0	18.7705	0	0	0	58.28	0	0	0	0	0	31.9762	133.66	18.7306	0	65.4099	85.4244
		339	1524.7	0	0	32.0896	0	0	0	0	26.1294	0	0	0	25.3336	0	33.9606	125.248	52.6432	0	0	113.965
		340	1528.56	0	0	36.6874	0	0	0	0	66.5762	0	0	0	0	0	33.9004	67.5969	112.084	39.3481	106.513	58.971
		341	1532.42	25.8872	57.1442	22.9601	0	0	0	0	23.324	14.9511	0	0	0	0	31.5972	97.1515	76.378	28.7501	56.7219	70.1414
		342	1536.28	0	18.3361	43.4884	30.4895	38.9812	0	0	19.1719	0	0	0	0	0	41.8808	165.736	76.8326	0	116.231	51.9987
		343	1540.14	0	0	28.45	0	0	0	0	42.7576	0	0	0	0	0	40.1133	132.411	79.3458	18.2276	138.28	25.2429
		344	1544	0	0	44.8311	16.0875	0	0	0	39.7372	0	17.2153	0	0	0	20.955	119.463	83.9251	0	68.8584	43.0905
		345	1547.86	34.5024	0	19.7243	32.2652	0	0	0	46.5445	0	0	23.6831	20.0772	0	77.0391	134.729	91.8636	28.606	111.561	45.3947
		346	1551.72	0	0	0	64.9768	0	0	0	21.03	0	19.2341	0	0	0	76.3651	160.416	77.7462	20.0194	99.5977	53.6143
		347	1555.58	0	0	15.6328	38.5209	0	0	0	41.6214	0	0	19.8738	0	0	44.2616	81.2766	84.8824	59.112	107.944	36.1429
		348	1559.44	0	0	0	36.7325	0	0	0	53.6325	0	0	36.3144	0	20.0684	44.2087	130.221	98.7774	61.1891	113.048	0
		349	1563.3	18.5084	0	48.719	55.6909	0	0	0	22.802	0	18.0239	0	18.8085	0	66.9842	103.407	94.8688	51.6296	100.146	0
		350	1567.16	0	0	0	0	0	0	0	68.2346	0	0	48.3242	30.8061	0	57.3957	111.532	49.2425	24.9983	68.8989	0
		351	1571.02	33.5151	0	0	63.2918	0	0	0	40.9592	0	0	15.8009	33.6529	0	54.2697	59.9474	114.938	0	153.55	0
		352	1574.88	0	0	41.0239	58.5473	61.4008	0	0	0	0	22.8936	0	17.8253	0	74.0594	127.241	27.9176	0	111.275	0
		353	1578.74	33.3283	0	29.6128	0	23.5233	0	0	48.9661	0	0	0	0	0	58.9061	63.7497	30.4651	0	109.234	0
		354	1582.6	45.5219	0	0	0	29.0318	0	0	0	23.2338	0	0	0	0	50.5738	46.7346	84.3013	0	77.9889	0
		355	1586.46	0	18.456	0	0	21.0152	0	0	40.9175	0	0	21.1238	0	0	0	63.257	101.835	0	126.124	41.8764
		356	1590.32	0	0	0	0	34.3847	0	0	44.8908	48.6808	0	0	0	0	34.0307	40.5078	46.1462	0	171.55	0
		357	1594.18	0	0	0	20.4583	20.3774	0	0	30.5899	16.3354	0	0	0	0	73.1487	36.1731	35.6718	0	95.479	32.8963
		358	1598.04	41.8115	0	27.6091	0	68.3282	0	0	48.7422	22.5525	0	0	0	0	79.6123	45.8029	26.6706	28.4643	110.858	0
		359	1601.9	27.6683	36.8794	22.0975	0	20.2461	0	0	27.0525	0	0	0	0	0	108.408	98.8843	48.8446	0	153.355	29.8289
		360	1605.76	0	25.1178	38.6922	0	0	0	0	17.7096	58.5134	36.2632	0	0	0	37.6116	94.2361	54.3843	0	173.883	0
		361	1609.62	0	0	22.7606	0	0	0	0	18.8585	0	0	34.969	0	0	51.1654	75.6771	67.9592	0	130.608	35.8193
		362	1613.48	47.6727	0	0	15.3847	0	0	0	22.9521	64.5238	0	0	0	17.3587	26.5189	88.2443	68.2529	0	110.779	0
		363	1617.34	0	0	0	0	0	0	0	27.1104	25.3079	0	25.1668	0	17.722	36.8467	121.46	61.9432	0	110.303	0
		364	1621.2	0	0	33.589	61.0003	0	0	0	31.8143	63.9466	0	0	16.1663	17.1333	33.957	111.172	61.8556	0	101.187	0
		365	1625.06	20.9844	0	33.0199	0	0	14.9093	0	81.1196	0	0	0	0	0	34.8655	102.68	36.7984	0	104.306	0
		366	1628.92	0	30.1096	41.0304	34.6335	0	0	0	43.2153	0	16.1319	0	0	0	22.8018	98.6104	53.6352	0	120.934	0
		367	1632.78	19.191	0	21.9411	51.9419	31.0987	0	0	56.9332	25.0657	0	0	0	0	35.8511	100.211	37.9407	0	126.279	0
		368	1636.64	41.0062	0	19.6247	41.4542	0	0	0	33.2957	31.6137	0	0	46.9233	0	14.7285	90.6241	84.2859	0	66.9488	15.7697
		369	1640.5	0	0	23.9741	17.0867	0	0	0	38.5782	46.8249	35.3913	0	0	0	40.2101	102.716	73.851	24.7131	96.5178	0
		370	1644.36	0	0	45.6076	0	0	0	0	0	49.9983	0	0	31.4684	0	22.0549	56.6514	56.1089	0	67.2011	0
		371	1648.22	21.8511	0	35.6303	0	0	0	0	20.3108	63.627	17.1396	0	0	0	42.7087	118.365	97.692	19.4893	88.2891	0
		372	1652.08	37.727	0	42.1778	52.384	0	0	0	0	51.5561	32.8437	21.084	0	0	51.4438	102.688	47.8858	0	102.343	0
		373	1655.94	28.4537	19.676	34.8856	0	0	0	0	50.1182	27.9425	17.3537	0	30.3867	20.827	15.366	49.5309	102.247	0	66.8753	0
		374	1659.8	0	0	59.7595	23.3062	0	24.2463	0	43.8271	108.647	0	26.5727	37.6043	0	0	59.8505	63.5049	0	0	0
		375	1663.66	45.453	0	17.6884	0	0	0	0	0	111.219	26.2481	0	0	0	0	52.1886	87.2803	19.8344	30.1995	0
		376	1667.52	0	0	35.6282	15.6953	0	0	0	0	76.1789	0	0	0	0	0	58.2948	74.5184	0	94.529	0
		377	1671.38	0	0	83.2428	0	36.447	0	0	0	34.934	0	0	0	0	31.6989	74.001	65.9192	0	30.8084	0
		378	1675.24	0	0	59.6696	0	0	0	0	33.5189	139.863	0	0	0	0	18.2723	51.1149	77.9131	0	0	0
		379	1679.1	0	0	45.8779	0	0	0	0	18.3007	71.1067	0	0	19.1834	0	0	47.2468	73.311	0	37.2399	0
		380	1682.96	31.8017	0	66.2198	0	16.0352	0	0	48.9095	62.1835	0	0	25.1521	0	23.4036	49.0263	52.1582	0	42.6853	0
		381	1686.82	23.8034	0	42.949	0	0	0	0	43.3124	35.7922	0	0	34.9491	0	46.8426	66.696	79.833	31.6708	86.602	0
		382	1690.68	25.1463	0	49.3281	0	0	15.2998	0	23.0185	33.6574	0	32.6791	15.7979	0	0	52.05	50.3519	22.5049	63.2185	0
		383	1694.54	20.7192	0	80.8052	0	0	0	43.9504	50.3277	69.4276	0	0	0	0	0	51.8129	68.5572	0	49.2286	28.355
		384	1698.4	0	0	53.7366	59.2354	0	0	0	71.3834	0	0	0	0	0	0	33.636	57.1962	38.4845	24.0868	0
		385	1702.26	34.2517	0	84.5872	0	27.0121	0	0	42.766	53.2933	16.933	0	0	0	0	17.1121	53.2823	0	22.4536	15.1081
		386	1706.12	29.9882	0	62.4298	0	0	0	0	18.8	17.8897	0	36.0961	0	0	0	0	56.3071	0	81.4199	0
		387	1709.98	0	0	45.3926	0	14.1014	0	0	0	57.8337	0	0	0	0	0	54.6582	94.6513	0	19.6728	0
		388	1713.84	45.3043	0	53.4	0	0	0	0	0	20.1209	42.2395	0	0	0	0	0	37.222	0	86.8632	0
		389	1717.7	29.8955	0	42.2486	0	0	25.7477	24.7734	34.6866	46.6463	0	26.7337	0	0	0	0	47.6078	0	0	0
		390	1721.56	0	0	62.1096	0	0	0	41.8935	30.9583	42.2122	0	22.1859	16.0543	0	0	29.0848	103.033	0	52.0953	0
		391	1725.42	0	0	55.5139	0	0	0	0	56.6005	37.3995	0	0	0	0	0	0	69.9967	0	51.2424	0
		392	1729.28	26.055	0	38.2803	0	0	0	0	36.5686	35.701	0	21.6341	29.719	0	17.4831	0	45.997	0	0	22.7312
		393	1733.14	0	0	75.1678	0	0	0	0	27.632	47.4121	0	0	29.1068	0	0	22.2299	32.6833	38.8366	62.2341	16.8856
		394	1737	0	0	72.6211	0	15.848	0	18.1938	0	18.6572	0	0	24.0481	0	0	0	105.192	0	54.8776	14.7632
		395	1740.86	0	0	116.442	0	0	0	0	22.868	40.2521	0	21.5761	34.5531	0	0	0	82.6921	25.6562	0	0
		396	1744.72	29.8377	0	47.0882	15.7216	23.7973	0	0	54.4277	29.544	0	53.4468	28.1976	0	0	0	71.914	0	68.2867	19.2512
		397	1748.58	27.5782	0	66.931	0	23.2655	0	30.2342	0	0	0	0	0	0	0	0	74.4187	0	33.6597	0
		398	1752.44	77.6312	0	50.8451	0	0	0	27.4444	0	0	0	0	0	0	0	45.6483	40.2667	18.205	0	0
		399	1756.3	52.7343	0	19.0315	0	46.4092	0	32.0275	17.4864	29.841	0	17.6759	0	0	0	0	60.7097	0	43.6059	0
		400	1760.16	68.4326	17.4364	70.1816	0	27.9201	0	21.0118	27.1512	48.5452	0	59.1522	0	0	0	0	26.3269	28.0782	91.8998	0
		401	1764.02	48.8327	0	47.9149	0	50.1851	0	0	23.5991	0	0	0	0	0	0	57.437	37.7128	0	22.6994	0
		402	1767.88	58.4528	0	28.18	0	55.1682	0	48.0808	0	14.7609	0	16.1778	0	0	0	0	26.8532	0	79.1249	15.6639
		403	1771.74	63.3436	0	75.5235	0	24.655	0	65.3811	0	55.9092	33.8807	0	16.0665	0	0	0	0	0	0	18.5215
		404	1775.6	42.3213	0	44.872	0	66.7333	0	58.634	44.1535	37.6348	23.2737	0	45.6005	23.6497	0	15.5908	81.1747	0	63.7307	0
		405	1779.46	49.1445	0	18.3277	0	61.2761	0	39.8315	52.266	24.8095	43.3555	39.4125	16.5562	0	0	0	21.5165	0	28.6919	27.1319
		406	1783.32	33.7231	0	64.5955	0	55.0953	0	66.6447	48.4222	0	37.0683	0	22.3228	0	0	41.3538	47.3069	0	51.5023	0
		407	1787.18	42.3577	0	36.0434	0	49.9049	0	0	44.5292	0	30.0974	0	0	0	0	0	48.3812	27.4447	55.0411	0
		408	1791.04	86.7559	0	61.7518	0	0	0	21.858	0	0	0	21.2827	0	0	0	0	49.0731	0	29.8979	41.5902
		409	1794.9	41.9143	0	59.2573	0	38.9882	0	23.1315	0	20.1877	0	0	16.8918	0	0	0	22.2891	0	0	26.2058
		410	1798.76	42.8046	25.2207	47.1943	0	65.7758	0	51.2266	0	0	0	0	0	0	0	27.8658	27.6705	0	51.8363	30.185
		411	1802.62	60.6268	0	33.1307	19.3421	35.7008	0	83.5181	0	0	16.7024	20.3525	0	0	0	0	0	0	32.8958	0
		412	1806.48	50.413	0	54.7061	0	46.8236	0	41.371	0	0	0	0	0	0	0	0	0	26.3171	60.0693	0
		413	1810.34	80.0615	0	0	0	49.1506	0	50.4498	0	0	19.4614	23.1129	0	0	0	0	49.2091	31.1763	74.4697	0
		414	1814.2	59.4916	0	29.9345	0	0	0	78.1051	32.054	0	0	0	0	0	0	21.8115	19.7474	0	58.1781	27.4348
		415	1818.06	75.9118	0	22.1157	0	42.4889	0	50.8542	0	0	0	22.0317	0	0	0	0	0	0	102.642	0
		416	1821.92	71.0636	0	47.6498	0	53.9042	0	53.8654	0	25.7415	0	39.0649	0	0	0	0	23.9883	0	48.3691	29.1822
		417	1825.78	62.401	0	0	0	23.0394	0	41.2668	0	0	21.8607	21.1796	0	0	0	0	24.8218	29.6508	36.4441	0
		418	1829.64	36.5879	0	0	0	42.2129	0	62.4407	21.903	0	0	18.1817	0	0	0	21.5279	26.1202	0	31.2536	41.7331
		419	1833.5	53.7439	0	0	0	49.8033	0	48.2493	37.3015	0	0	0	0	27.5877	0	0	36.6849	34.0471	88.255	0
		420	1837.36	77.2032	0	0	0	25.3593	0	51.5803	21.2013	0	0	0	0	0	0	46.2856	38.6058	34.8196	58.4913	0
		421	1841.22	75.3933	0	23.5075	0	51.7896	0	0	23.3046	0	0	49.6153	0	0	0	0	17.7959	0	57.14	0
		422	1845.08	47.7919	20.0738	0	0	0	0	29.8132	0	0	0	64.8619	0	27.8275	0	0	0	0	68.2825	19.4216
		423	1848.94	67.9043	0	20.8879	0	0	0	51.9957	25.484	0	0	55.0706	22.8833	0	0	0	51.6439	28.8676	77.3481	0
		424	1852.8	60.9652	0	16.1414	0	21.1914	0	90.6883	38.4963	0	0	51.0363	0	0	0	0	0	0	94.4974	0
		425	1856.66	62.7581	0	0	0	43.9663	0	58.5028	19.6527	0	0	0	0	22.2986	0	0	0	45.2538	85.5337	0
		426	1860.52	111.07	0	0	0	0	0	86.0534	39.8332	0	0	45.2948	0	0	0	26.4787	0	69.3774	85.8877	0
		427	1864.38	79.4461	0	0	0	0	0	67.4707	85.365	0	0	0	16.0361	0	0	0	0	77.5463	50.6993	0
		428	1868.24	90.4936	0	0	0	34.8668	0	82.0048	0	19.33	0	36.1474	0	17.5455	0	0	0	32.2675	93.3345	0
		429	1872.1	78.835	0	0	0	0	0	78.9036	32.4127	22.9208	0	48.1575	21.2928	0	0	41.843	0	62.2656	73.4764	0
		430	1875.96	34.6604	0	0	0	0	0	0	20.6515	25.3081	0	45.1971	0	0	0	0	0	36.9842	58.902	0
		431	1879.82	63.8968	0	0	0	38.0626	0	78.9366	35.4291	0	0	44.2171	0	0	0	0	0	17.9585	120.274	0
		432	1883.68	102.062	0	0	0	57.5912	0	36.9746	39.7237	0	0	27.466	29.6804	0	0	41.8047	0	44.1812	104.786	0
		433	1887.54	0	0	0	0	0	0	104.314	109.227	53.8716	0	42.347	36.1091	0	0	57.4846	0	37.1059	84.5517	0
		434	1891.4	41.6623	0	0	0	0	0	75.3008	76.165	21.5133	0	43.2481	0	0	0	25.6759	0	56.069	92.3128	0
		435	1895.26	51.646	0	0	0	0	0	58.3082	52.2426	27.994	0	36.6005	57.6142	0	0	0	0	0	88.7352	0
		436	1899.12	109.235	0	28.7478	0	54.7315	0	52.9505	22.2118	0	0	36.858	0	0	23.7019	17.67	56.1577	69.8106	90.8017	0
		437	1902.98	55.3886	0	0	0	19.4346	0	84.6456	91.6051	26.9201	0	52.2114	19.2326	0	0	25.1091	40.9393	45.6164	95.826	0
		438	1906.84	50.3678	0	0	0	0	0	56.7993	59.7018	46.5465	0	52.8557	0	0	0	0	0	71.296	169.01	0
		439	1910.7	53.0024	0	32.461	0	30.1363	0	67.7662	67.3013	21.1606	0	46.1973	0	0	0	58.3321	0	32.6805	161.535	0
		440	1914.56	65.4699	0	0	0	39.4241	0	83.6857	75.9469	0	0	76.6749	0	21.6638	0	48.1399	0	82.5533	123.785	0
		441	1918.42	90.1161	0	24.1063	0	0	0	43.2275	73.5378	39.9933	0	34.9185	0	48.0801	33.7712	25.5206	0	62.5132	75.78	0
		442	1922.28	41.1306	0	0	0	20.0435	0	96.9973	33.3714	64.4357	0	42.3687	0	20.0355	23.3079	36.6632	0	35.1881	159.795	27.0252
		443	1926.14	56.4975	0	0	0	0	0	99.1717	27.9923	0	0	60.0287	0	27.278	0	39.4564	0	93.9395	191.14	14.4987
		444	1930	31.443	0	31.9168	0	0	0	62.1232	36.0404	0	0	23.559	0	27.2333	0	30.9274	0	49.4724	196.35	0
		445	1933.86	49.4558	0	78.7748	0	0	0	69.1245	36.6853	27.795	0	66.1811	0	0	0	0	0	50.8686	180.148	0
		446	1937.72	0	0	73.045	0	36.6996	0	64.7831	0	39.2016	0	45.8714	0	0	0	36.9636	0	73.3208	145.63	0
		447	1941.58	67.4647	0	45.6288	0	21.0154	0	86.6689	0	24.0999	0	50.7597	0	40.1153	0	16.7539	0	61.1972	173.005	0
		448	1945.44	58.9102	0	63.6126	0	0	0	90.9819	18.4059	49.3614	0	0	0	0	0	35.3708	0	35.6085	163.148	0
		449	1949.3	71.9361	0	62.9198	0	0	0	103.595	14.9587	0	0	20.5345	0	0	0	40.7777	0	51.5357	131.869	0
		450	1953.16	54.0787	0	71.961	0	0	0	88.5185	0	17.003	0	58.842	0	0	16.2254	0	0	21.2968	129.994	0
		451	1957.02	44.7422	0	69.0312	0	0	0	31.9152	0	0	24.7623	16.4472	0	0	0	0	20.6054	38.6853	164.026	0
		452	1960.88	0	0	50.5471	0	0	0	54.702	24.103	0	0	48.4005	0	0	0	0	0	0	117.344	0
		453	1964.74	36.8422	0	36.7933	0	15.2565	0	64.0525	0	0	0	0	0	0	22.9016	0	0	17.0627	108.986	15.9457
		454	1968.6	42.3847	0	53.5308	0	0	0	0	0	0	0	21.6961	0	0	19.8162	35.873	0	23.0044	160.956	0
		455	1972.46	0	0	98.5284	0	19.9908	0	26.0418	30.6011	17.2236	0	0	0	0	20.5944	24.9389	0	37.3969	171.031	0
		456	1976.32	64.3914	0	94.2529	0	14.9828	0	60.822	15.6585	0	0	32.7356	0	0	42.1587	0	0	56.9919	161.605	0
		457	1980.18	0	0	70.9112	0	0	0	42.5616	0	0	37.4825	0	0	23.3843	0	21.1883	0	40.9509	105.94	0
		458	1984.04	20.5229	0	53.1715	0	0	0	38.5703	0	0	0	0	0	15.0169	23.8011	0	0	44.7811	160.45	0
		459	1987.9	0	0	0	0	20.6581	0	70.8536	0	0	0	0	0	0	76.9429	0	0	0	157.857	30.3713
		460	1991.76	0	0	35.9284	0	0	0	77.7188	25.051	0	16.3856	27.1167	0	0	0	0	0	0	180.716	17.5335
		461	1995.62	0	0	87.5421	0	0	0	53.5258	0	0	0	36.5167	0	0	70.9053	21.4595	0	30.5904	147.517	35.4458
		462	1999.48	22.6601	0	49.3896	0	0	0	34.4463	0	0	0	0	0	0	32.8109	39.5528	0	38.9152	88.9972	23.9583
		463	2003.34	0	0	136.455	0	0	0	84.2772	0	0	0	20.2231	0	0	44.5656	32.7391	0	0	98.9993	0
		464	2007.2	0	0	69.8264	0	0	0	39.7406	0	0	0	0	0	0	52.5558	0	0	0	136.43	0
		465	2011.06	0	0	67.7987	0	18.5431	0	60.819	0	0	0	0	0	0	66.6818	0	0	16.3796	100.396	0
		466	2014.92	0	0	61.3422	0	0	0	29.5019	0	0	0	19.5761	0	0	31.7558	0	0	0	71.8469	0
		467	2018.78	0	0	0	0	0	0	64.1008	0	0	0	18.2534	0	0	89.526	0	0	49.5969	135.676	22.4244
		468	2022.64	0	0	27.1688	0	0	0	75.6779	0	0	21.1685	0	0	0	37.7384	0	0	16.5726	125.814	0
		469	2026.5	0	0	0	0	42.3072	0	71.811	0	0	0	0	0	0	36.4965	0	0	22.2966	40.4492	0
		470	2030.36	0	18.613	24.5949	0	0	0	83.6255	22.0919	0	0	0	0	0	39.4759	17.9422	0	0	82.836	0
		471	2034.22	21.1079	0	0	0	0	0	69.988	0	0	0	22.5055	0	0	56.6898	0	0	43.1651	80.021	0
		472	2038.08	0	0	45.388	0	0	0	0	25.8796	0	0	16.6148	26.3954	0	46.2489	0	0	0	113.799	0
		473	2041.94	0	0	0	0	0	0	61.1366	0	0	0	0	0	0	0	0	19.9606	0	91.2767	0
		474	2045.8	0	0	0	0	0	0	45.0198	0	0	0	18.4733	0	0	0	0	0	54.1539	64.7837	0
		475	2049.66	0	0	0	0	0	0	46.558	0	0	0	0	0	0	0	0	0	0	107.503	0
		476	2053.52	0	0	0	0	0	0	85.9202	0	0	0	23.1496	0	0	32.8654	0	0	0	83.5377	25.06
		477	2057.38	0	0	0	0	0	0	127.703	0	0	0	0	0	0	21.4534	0	0	0	68.658	0
		478	2061.24	0	22.647	0	0	47.5421	0	61.3875	0	0	0	0	0	0	41.7056	0	21.7246	0	69.6885	17.667
		479	2065.1	0	0	0	0	30.105	0	48.4665	0	0	0	27.4688	22.2167	0	0	0	16.9945	19.7827	70.8835	0
		480	2068.96	0	0	0	0	21.2104	0	54.3955	0	0	0	33.3872	15.2411	0	29.1114	24.9129	0	44.2047	41.5618	0
		481	2072.82	0	0	0	0	0	0	70.7005	0	0	0	0	0	0	17.7952	0	0	33.5781	80.7252	0
		482	2076.68	0	0	0	0	0	0	49.2421	0	0	0	0	0	0	0	0	29.1057	40.1197	61.1053	16.5819
		483	2080.54	0	0	0	0	0	0	131.312	0	0	0	0	0	0	0	0	0	34.2819	39.9105	20.2499
		484	2084.4	0	0	0	0	14.7402	18.8945	111.722	0	0	0	0	0	0	0	0	0	0	43.9058	22.684
		485	2088.26	0	0	0	0	23.8419	0	42.9091	0	0	0	0	0	0	0	0	0	57.2014	67.0322	16.3563
		486	2092.12	0	0	0	0	0	0	47.179	0	0	0	0	19.5261	0	0	0	0	0	77.6757	19.0531
		487	2095.98	0	0	0	0	0	0	59.6398	0	0	0	0	16.1682	0	0	0	0	38.632	67.2664	45.7757
		488	2099.84	0	0	0	0	0	0	112.904	0	0	0	0	0	0	0	0	22.9063	0	74.7198	0
		489	2103.7	0	0	0	0	32.9167	0	125.404	0	0	0	37.6391	0	0	0	0	0	18.7578	89.7524	36.8404
		490	2107.56	0	19.5134	0	0	0	0	56.0891	0	0	0	0	0	0	0	0	24.175	26.6739	72.0219	0
		491	2111.42	0	0	0	0	0	0	55.4211	0	0	0	19.7365	0	0	0	0	0	83.7141	96.3718	37.4919
		492	2115.28	22.7597	0	0	0	0	0	45.0748	0	0	0	47.6202	0	0	0	0	16.6097	62.7102	86.8673	0
		493	2119.14	29.5054	0	0	0	24.0427	0	57.1693	0	0	0	17.347	0	0	0	0	24.0517	40.2381	86.3459	0
		494	2123	0	0	0	0	32.4626	0	0	0	0	0	0	0	0	21.8576	0	0	38.4138	78.5218	26.4085
		495	2126.86	0	0	0	0	62.1257	0	25.587	0	0	0	0	0	0	0	0	0	28.4981	62.7992	33.4582
		496	2130.72	0	0	0	0	22.3266	0	52.9817	0	0	0	39.9725	0	0	18.2426	0	0	67.2481	73.8995	26.6376
		497	2134.58	0	0	0	0	66.8302	24.7881	0	0	0	0	27.5804	0	0	0	15.6211	0	20.84	133.631	19.1986
		498	2138.44	0	0	0	0	46.2812	0	0	0	0	0	0	0	0	0	0	0	44.2171	100.148	0
		499	2142.3	0	0	0	0	0	0	0	0	0	0	0	15.5558	0	0	29.2005	0	73.8626	106.989	36.4164
		500	2146.16	20.6494	0	0	0	0	0	31.8396	27.506	0	0	33.8027	0	0	0	0	21.1028	53.2482	109.386	0
		501	2150.02	0	0	0	0	31.2095	0	0	0	0	0	0	0	0	0	0	0	29.5442	67.6231	19.8223
		502	2153.88	0	0	0	0	32.1738	0	0	0	0	0	0	0	0	26.1473	0	17.6452	0	95.0245	22.3055
		503	2157.74	0	0	0	0	0	0	0	23.3513	0	0	0	0	0	0	0	28.447	0	127.825	0
		504	2161.6	0	0	0	0	0	0	0	0	0	0	0	0	0	0	0	0	25.4874	121.824	17.3767
		505	2165.46	0	0	0	0	25.4081	0	0	0	0	0	18.3718	0	0	22.4849	0	35.4549	34.1294	82.2227	26.3352
		506	2169.32	0	0	0	0	0	0	0	0	0	0	20.6815	0	0	0	0	63.0024	49.2827	92.4876	0
		507	2173.18	0	0	0	0	24.451	44.1156	0	0	0	0	0	0	0	18.2908	0	17.948	40.0903	53.2982	23.4218
		508	2177.04	0	0	0	0	20.0195	0	0	0	0	0	39.8147	0	0	0	0	28.2232	0	69.3812	0
		509	2180.9	0	0	0	0	17.4784	0	0	0	0	0	0	0	0	0	0	40.2512	0	59.2773	0
		510	2184.76	0	0	0	0	0	0	0	0	0	0	0	0	0	0	0	24.7766	0	75.7068	0
		511	2188.62	0	0	0	0	0	0	0	0	0	0	0	0	0	0	0	0	0	101.923	0
		512	2192.48	0	0	0	0	0	59.5229	0	17.6269	0	0	0	0	0	0	0	0	24.8145	69.5386	0
		513	2196.34	0	0	0	0	23.5264	0	0	0	0	0	0	0	0	15.2746	0	0	0	50.3165	0
		514	2200.2	0	0	0	0	0	0	0	18.3876	0	0	25.8197	0	0	0	0	63.948	0	28.693	0
		515	2204.06	0	0	0	0	0	29.9353	0	14.2066	0	0	36.3501	0	0	0	0	0	28.555	54.0711	0
		516	2207.92	0	0	0	0	0	0	0	18.7237	0	0	36.6876	0	0	0	0	0	0	55.0445	18.3838
		517	2211.78	0	0	0	0	0	0	0	32.3365	0	0	0	0	0	0	0	18.9745	0	26.0328	23.0176

## Sheet: Average Background
				SptId_41	SptId_45	SptId_47	SptId_52	SptId_55	SptId_56	SptId_65	SptId_66	SptId_76	SptId_81	SptId_83	SptId_85	SptId_89	SptId_91	SptId_97	SptId_100	SptId_106	SptId_108	SptId_112
		0	216.16	0	0	0	0	0	0	0	0	0	0	0	0	0	0	0	0	0	0	0
		1	220.02	0	0	0	0	0	0	0	0	0	0	0	0	0	0	0	0	0	0	0
		2	223.88	0	0	0	0	0	0	0	0	0	0	0	0	0	0	0	257.598	0	0	0
		3	227.74	0	0	0	0	0	0	0	0	0	0	0	0	0	0	0	0	0	0	0
		4	231.6	0	0	0	0	0	0	0	0	0	0	0	0	0	0	0	0	0	0	0
		5	235.46	0	0	0	0	0	0	0	0	0	0	0	0	0	0	0	0	0	0	0
		6	239.32	0	0	0	0	0	0	0	0	0	0	0	0	0	0	0	0	0	0	0
		7	243.18	0	0	0	0	0	0	0	0	0	0	0	0	0	0	0	0	0	0	0
		8	247.04	0	0	0	0	0	0	0	0	0	0	0	0	0	0	0	0	0	0	0
		9	250.9	0	0	0	0	0	0	0	0	0	0	0	0	0	0	0	0	0	0	0
		10	254.76	0	0	0	0	0	0	0	0	0	0	0	0	0	0	0	0	0	0	0
		11	258.62	0	0	0	0	0	0	0	0	0	0	0	0	0	0	0	0	0	0	0
		12	262.48	0	0	0	0	0	0	0	0	0	0	0	0	0	0	0	0	0	0	0
		13	266.34	0	0	0	0	0	0	0	0	0	0	0	0	0	0	0	0	0	0	0
		14	270.2	0	0	0	0	0	0	0	0	0	0	0	0	0	0	0	0	0	0	0
		15	274.06	0	0	0	0	0	0	0	0	0	0	0	0	0	0	0	0	0	0	0
		16	277.92	0	0	0	0	0	0	0	0	0	0	0	0	0	0	0	0	0	0	0
		17	281.78	0	0	0	0	0	0	0	0	0	0	0	0	0	0	0	0	0	0	0
		18	285.64	0	0	0	0	0	0	0	0	0	0	0	0	0	0	0	285.73	0	0	0
		19	289.5	0	0	0	0	0	0	0	0	0	0	0	0	0	0	0	0	0	0	0
		20	293.36	0	0	0	0	0	0	0	0	0	0	0	0	0	0	0	0	0	0	0
		21	297.22	0	0	0	0	0	0	0	0	0	0	0	0	0	0	0	0	0	0	0
		22	301.08	0	0	0	0	0	0	0	0	0	0	0	0	0	0	0	0	0	0	0
		23	304.94	0	0	0	0	0	0	0	0	0	0	0	0	0	0	0	0	0	0	0
		24	308.8	0	0	0	0	0	0	0	0	0	0	0	0	0	0	0	0	0	0	0
		25	312.66	0	0	0	0	0	0	0	0	0	0	0	0	0	0	0	0	0	0	0
		26	316.52	0	0	0	0	0	0	0	0	0	0	0	0	0	0	0	0	0	0	0
		27	320.38	0	0	0	0	0	0	0	0	0	0	0	0	0	0	0	0	0	0	0
		28	324.24	0	0	0	0	0	0	0	207.329	0	0	0	0	0	0	0	0	0	0	0
		29	328.1	0	0	0	0	0	0	0	0	0	0	0	0	0	0	0	0	0	0	0
		30	331.96	0	0	0	0	0	0	0	0	0	265.796	0	0	0	0	0	207.522	0	0	0
		31	335.82	0	0	0	0	0	0	0	0	284.592	0	0	0	0	0	0	0	0	0	0
		32	339.68	0	0	0	0	0	0	0	0	0	0	0	0	0	0	0	0	0	0	0
		33	343.54	0	0	0	0	0	0	0	0	0	0	0	0	0	0	0	0	0	0	0
		34	347.4	0	0	0	0	0	0	0	0	0	0	0	0	0	0	0	0	0	0	0
		35	351.26	0	0	0	0	0	0	0	0	0	0	0	0	0	0	0	0	0	0	0
		36	355.12	0	0	0	0	0	0	0	0	0	0	0	0	0	0	0	254.067	0	0	0
		37	358.98	0	0	0	0	0	0	0	0	0	0	0	0	0	0	0	0	0	0	0
		38	362.84	0	0	0	0	0	252.598	0	0	0	0	0	0	0	0	0	0	0	0	0
		39	366.7	0	0	0	0	0	0	0	0	0	0	0	0	0	0	0	0	0	0	0
		40	370.56	0	0	0	0	0	0	0	0	0	0	0	0	0	0	0	0	0	0	0
		41	374.42	0	0	0	0	0	0	0	0	0	0	0	0	0	0	0	0	0	0	0
		42	378.28	0	0	0	0	0	0	0	0	0	243.467	0	0	0	0	0	0	0	0	0
		43	382.14	0	0	0	0	0	0	0	0	0	0	0	0	0	0	0	0	0	0	0
		44	386	0	0	0	0	0	0	0	0	0	0	0	0	0	0	0	260.4	0	0	0
		45	389.86	0	0	0	0	0	0	0	0	0	0	0	0	0	0	0	267.316	0	0	0
		46	393.72	0	0	0	0	0	0	0	0	0	0	0	0	0	0	0	0	0	0	0
		47	397.58	0	0	0	0	0	0	0	0	0	0	0	0	0	0	0	0	0	0	0
		48	401.44	0	0	0	0	0	0	0	0	0	0	0	0	0	0	0	0	0	0	0
		49	405.3	0	0	0	0	0	0	0	0	0	0	0	0	0	0	0	0	0	0	0
		50	409.16	0	0	0	0	0	0	0	0	0	0	0	282.359	0	0	0	270.476	0	0	0
		51	413.02	0	0	0	0	0	0	0	0	0	0	0	0	0	0	0	267.178	0	0	0
		52	416.88	0	0	0	0	0	0	0	0	0	0	0	0	0	0	0	270.762	0	0	0
		53	420.74	0	0	0	0	0	0	0	0	0	0	0	0	0	0	0	0	0	0	0
		54	424.6	0	260.883	0	0	0	0	0	0	0	0	0	0	0	0	0	0	0	0	0
		55	428.46	0	0	0	0	0	0	0	0	0	270.108	0	0	0	0	0	270.348	0	0	0
		56	432.32	0	0	0	0	0	0	0	0	0	0	0	266.656	0	0	0	268.807	0	0	0
		57	436.18	0	0	0	0	0	0	0	0	0	0	0	0	0	0	0	260.204	0	0	257.288
		58	440.04	0	0	0	0	0	0	0	0	0	0	0	0	0	0	0	262.677	0	0	0
		59	443.9	0	0	0	0	0	0	0	0	0	0	0	0	0	0	0	267.74	0	0	0
		60	447.76	0	0	0	0	0	0	0	0	0	0	0	0	0	0	0	0	0	0	0
		61	451.62	0	0	0	0	0	0	0	0	0	0	0	0	0	0	0	0	0	0	0
		62	455.48	0	0	0	0	0	0	0	0	0	276.462	0	0	0	0	0	0	0	0	0
		63	459.34	0	0	0	0	0	0	0	0	0	272.003	0	0	0	0	0	257.176	0	0	0
		64	463.2	0	0	0	0	0	0	0	0	0	281.688	0	0	0	0	0	263.234	0	0	0
		65	467.06	0	0	0	0	0	0	0	0	0	0	0	0	0	0	0	266.222	0	0	0
		66	470.92	0	0	0	0	0	0	0	0	0	273.004	0	0	246.728	0	0	265.992	0	0	0
		67	474.78	0	0	0	0	0	0	0	0	0	0	0	0	0	0	0	0	0	0	0
		68	478.64	0	0	0	0	0	0	0	0	0	266.078	0	264.579	0	0	0	261.384	0	0	0
		69	482.5	0	0	0	0	0	0	0	0	0	277.379	0	0	0	0	0	260.985	0	0	0
		70	486.36	0	0	0	0	0	0	0	0	0	279.338	0	272.353	0	0	0	264.837	0	0	0
		71	490.22	0	0	0	0	0	0	0	0	0	274.497	0	0	0	0	0	255.284	0	0	0
		72	494.08	0	0	0	0	0	0	0	0	0	280.917	0	0	0	0	0	0	0	0	0
		73	497.94	0	0	0	0	0	0	0	0	0	260.392	0	0	0	0	0	257.189	0	0	0
		74	501.8	0	0	0	0	0	0	0	0	0	282.871	0	0	0	0	0	253.498	0	0	0
		75	505.66	0	0	0	0	0	0	0	0	0	274.107	0	0	0	0	0	257.795	0	0	0
		76	509.52	0	0	0	0	0	0	0	0	0	0	0	274.853	0	0	0	258.923	0	0	0
		77	513.38	0	0	0	0	0	0	0	0	276.843	272.601	0	0	0	0	0	264.704	0	0	0
		78	517.24	0	0	0	0	0	0	0	0	268.881	0	0	0	0	0	0	264.958	0	0	0
		79	521.1	0	0	0	0	249.918	0	0	0	0	0	0	0	0	0	0	264.876	0	0	0
		80	524.96	0	0	0	0	0	0	0	0	0	0	0	0	0	0	0	264.08	0	0	264.205
		81	528.82	0	0	0	0	0	0	0	0	0	259.715	0	0	0	0	0	261.221	0	0	0
		82	532.68	0	0	0	0	0	0	0	0	0	0	0	0	0	0	0	265.455	0	0	270.814
		83	536.54	0	0	0	0	0	0	0	0	0	267.237	0	278.351	0	0	0	262.702	0	0	273.475
		84	540.4	0	0	0	0	0	0	0	0	0	0	0	0	0	0	0	265.11	0	0	0
		85	544.26	0	0	0	0	0	0	0	0	278.237	270.397	0	0	0	0	0	263.448	0	0	276.889
		86	548.12	0	0	0	0	0	0	0	0	274.779	0	0	0	0	0	0	265.855	0	0	273.923
		87	551.98	0	0	0	0	0	0	0	0	268.769	0	0	0	0	0	0	272.75	262.783	0	277.662
		88	555.84	0	0	0	0	0	0	0	0	0	0	0	0	0	0	0	261.316	0	0	274.917
		89	559.7	0	0	0	0	0	0	0	0	259.747	0	0	0	0	0	0	269.171	0	0	278.858
		90	563.56	0	0	0	0	0	0	0	0	270.684	0	0	0	0	0	0	265.104	0	0	273.02
		91	567.42	0	0	0	0	0	0	0	0	280.406	0	0	0	0	0	0	275.928	0	0	288.614
		92	571.28	0	0	0	0	0	0	0	0	276.053	0	0	0	0	0	0	268.972	0	0	267.031
		93	575.14	0	0	0	0	0	0	0	0	268.974	268.395	0	0	0	0	0	0	0	0	0
		94	579	0	0	0	0	0	0	0	0	0	0	0	0	0	0	0	265.834	0	0	268.986
		95	582.86	0	0	0	0	0	0	0	0	273.623	0	0	0	261.492	0	0	261.02	0	0	0
		96	586.72	0	0	0	0	0	0	0	0	272.807	0	0	0	264.59	0	0	270.82	0	0	0
		97	590.58	271.813	0	0	0	0	0	0	0	267.934	0	0	0	260.033	0	0	257.461	0	0	0
		98	594.44	0	0	0	0	0	0	0	0	277.191	0	0	0	0	0	0	259.91	0	0	0
		99	598.3	0	0	0	0	0	0	0	0	269.8	0	0	0	0	0	0	268.751	0	0	0
		100	602.16	0	0	0	0	0	0	0	0	0	0	0	0	254.55	0	0	257.813	0	0	0
		101	606.02	0	0	0	0	250.007	0	0	0	287.249	0	0	0	268.928	0	0	264.254	0	0	0
		102	609.88	0	0	0	0	0	0	0	264.769	267.24	0	0	0	263.308	0	0	0	0	0	0
		103	613.74	0	0	0	0	0	0	0	0	0	0	0	0	267.4	0	0	256.005	0	0	0
		104	617.6	0	0	0	0	0	0	0	0	0	0	0	0	271.102	0	0	265.268	0	271.597	0
		105	621.46	0	0	0	0	0	0	0	0	272.242	0	0	0	269.191	0	278.931	254.644	0	0	0
		106	625.32	0	0	0	0	0	0	0	261.734	264.868	0	0	0	264.412	0	0	0	0	0	0
		107	629.18	0	0	0	0	0	0	0	0	278.544	255.555	0	0	254.386	0	0	258.807	0	0	0
		108	633.04	258.076	0	0	0	0	0	0	0	277.974	0	0	0	255.99	0	284.585	272.347	0	0	0
		109	636.9	0	0	0	0	282.924	0	0	0	263.619	0	0	0	259.818	0	0	0	0	0	0
		110	640.76	238.36	0	0	0	0	0	0	0	0	0	0	0	261.331	0	0	0	0	0	273.887
		111	644.62	0	260.373	0	0	0	0	0	0	0	0	0	0	264.786	0	0	267.826	0	0	0
		112	648.48	0	0	0	0	0	269.098	0	265.876	270.371	270.865	0	0	267.16	0	0	269.176	0	264.631	0
		113	652.34	263.535	0	0	0	0	0	0	0	0	264.085	0	272.036	262.801	0	0	265.109	0	264.836	0
		114	656.2	0	0	0	0	0	0	0	274.593	0	0	0	0	251.863	0	288.603	270.378	0	268.861	0
		115	660.06	0	253.184	0	0	0	0	0	0	271.82	0	0	259.228	0	0	282.393	268.73	0	0	0
		116	663.92	253.868	0	0	0	0	0	0	0	0	0	0	269.259	0	0	0	268.69	0	263.402	0
		117	667.78	0	0	0	0	260.972	0	0	271.891	0	267.563	0	264.964	270.027	0	288.47	253.185	0	0	0
		118	671.64	0	0	0	0	0	0	0	0	0	271.561	0	265.578	0	0	0	252.411	0	269.336	0
		119	675.5	0	252.463	0	0	0	0	0	275.976	0	0	0	265.249	265.868	0	0	266.994	0	260.125	0
		120	679.36	0	0	0	0	0	0	0	0	0	0	0	0	0	0	0	275.337	0	264.944	0
		121	683.22	0	0	0	0	0	0	0	264.743	0	0	0	272.933	261.02	0	272.29	261.528	0	272.075	0
		122	687.08	0	259.319	0	281.74	0	260.922	0	263.49	0	0	0	267.464	0	0	0	282.54	0	0	264.203
		123	690.94	0	0	0	0	0	0	0	262.065	0	0	0	0	0	0	0	261.288	0	0	0
		124	694.8	243.161	0	0	0	0	0	0	263.407	0	0	0	0	0	0	0	269.154	0	0	0
		125	698.66	0	0	0	0	0	0	0	257.61	0	262.461	0	270	0	0	0	264.903	0	266.932	0
		126	702.52	0	0	0	0	0	251.619	0	275.041	0	269.934	0	0	0	0	0	270.829	0	0	267.949
		127	706.38	0	0	0	0	0	0	0	262.924	0	0	0	273.209	0	0	0	265.394	0	0	258.657
		128	710.24	0	250.292	0	0	0	0	0	260.17	266.987	0	0	0	0	0	0	266.206	0	0	262.197
		129	714.1	0	258.419	0	0	0	0	0	269.518	0	0	0	269.617	0	0	0	267.648	0	0	271.602
		130	717.96	0	243.665	0	0	0	0	0	260.61	0	0	0	0	0	0	0	270.654	0	0	0
		131	721.82	0	254.319	0	285.657	0	0	0	256.76	0	270.497	0	0	0	0	0	266.188	0	0	0
		132	725.68	0	264.773	0	277.187	0	0	0	254.344	0	0	0	267.439	0	0	0	264.712	0	0	0
		133	729.54	0	248.555	0	0	0	0	0	260.018	0	272.853	0	0	0	0	0	274.598	0	0	256.136
		134	733.4	0	0	0	0	0	0	0	269.073	0	0	0	263.813	0	0	0	254.918	0	0	258.767
		135	737.26	0	256.868	0	0	271.665	0	0	259.196	0	257.96	0	270.041	0	0	0	253.095	0	0	263.97
		136	741.12	0	0	0	0	263.67	0	0	272.394	0	265.56	0	0	0	0	0	265.114	261.593	0	0
		137	744.98	0	0	0	0	0	0	0	267.581	0	271.247	0	0	0	0	0	255.729	0	0	266.246
		138	748.84	0	0	0	272.432	0	0	0	258.936	0	0	0	266.848	0	0	0	260.602	269.208	0	260.45
		139	752.7	0	252.082	0	0	0	238.75	0	262.765	0	259.902	0	0	0	0	0	259.619	260.535	0	0
		140	756.56	0	258.225	0	0	0	0	0	267.785	0	0	0	269.971	0	0	0	260.542	0	0	273.801
		141	760.42	0	0	0	0	0	0	0	267.504	0	0	0	0	265.379	0	265.531	257.605	0	0	265.298
		142	764.28	0	0	0	0	0	0	0	282.11	0	0	0	0	0	0	0	262.897	0	269.804	254.915
		143	768.14	0	0	0	0	0	0	0	269.44	0	268.411	0	0	0	0	268.704	264.131	0	0	0
		144	772	0	0	0	0	0	0	0	283.152	0	0	0	0	0	0	280.874	265.016	262.149	0	256.84
		145	775.86	0	0	0	0	281.397	0	0	270.84	272.857	264.301	0	0	0	0	272.733	254.584	0	0	0
		146	779.72	0	0	0	280.066	0	0	0	269.165	0	276.397	0	260.622	0	0	276.376	271.354	256.47	0	0
		147	783.58	242.322	0	0	0	274.74	0	0	266.946	0	270.316	0	0	0	0	275.563	265.246	0	0	267.711
		148	787.44	0	0	0	0	285.865	0	0	273.198	0	0	0	0	0	0	0	254.725	262.647	0	263.42
		149	791.3	242.79	0	0	267.915	275.894	0	0	263.965	262.888	264.172	0	0	0	0	266.708	255.581	263.51	0	0
		150	795.16	0	0	0	0	267.258	0	0	272.994	279.69	0	0	0	0	0	0	260.332	0	0	0
		151	799.02	0	0	0	0	272.535	0	0	274.051	0	0	0	272.639	0	0	262.435	261.442	266.674	0	0
		152	802.88	0	262.462	0	0	0	0	0	275.041	271.854	0	0	261.075	0	0	269.886	269.715	264.588	0	260.883
		153	806.74	0	0	0	0	276.316	0	0	276.584	0	0	0	262.186	0	0	0	257.255	0	0	0
		154	810.6	0	0	0	0	271.211	0	0	275.556	0	0	0	264.624	0	0	266.719	271.086	251.573	0	280.507
		155	814.46	0	0	0	0	0	0	0	273.982	0	0	0	257.635	0	0	266.043	270.258	0	0	0
		156	818.32	0	0	0	0	267.394	0	0	0	0	0	0	0	0	0	0	261.951	253.5	0	0
		157	822.18	0	0	0	0	0	0	0	0	283.944	0	0	268.77	0	0	0	265.907	0	0	0
		158	826.04	0	0	0	0	274.757	0	0	264.237	0	268.559	0	0	0	0	281.078	0	253.563	0	0
		159	829.9	249.931	0	0	275.129	276.764	0	0	0	0	0	0	267.284	0	0	0	0	0	0	265.121
		160	833.76	0	0	0	0	0	244.423	0	269.319	0	0	0	264.826	0	0	0	0	247.098	0	0
		161	837.62	0	0	0	0	0	0	0	0	263.415	0	0	268.202	0	0	0	0	236.774	0	260.504
		162	841.48	0	0	0	0	0	257.736	0	275.12	266.673	263.654	0	264.648	264.962	0	0	0	242.428	0	0
		163	845.34	0	0	0	278.056	273.233	0	0	260.58	0	0	0	249.815	0	0	0	0	268.925	0	0
		164	849.2	251.912	263.636	0	0	283.541	0	0	0	0	264.448	0	268.087	0	0	0	0	258.357	0	0
		165	853.06	243.856	250.79	0	0	0	250.884	0	0	0	0	0	256.947	0	0	0	264.877	255.86	0	286.388
		166	856.92	238.255	0	0	0	0	242.911	0	0	0	0	0	259.968	0	0	0	0	276.254	0	0
		167	860.78	0	0	0	276.896	271.078	245.74	0	278.204	0	264.058	0	262.938	0	0	0	0	0	0	0
		168	864.64	242.172	0	0	281.76	0	254.449	0	270.107	271.003	0	0	251.703	0	0	0	259.412	262.279	0	0
		169	868.5	0	0	0	0	0	260.634	0	0	275.747	0	0	262.805	0	0	0	0	261.857	0	0
		170	872.36	253.606	0	0	0	0	268.783	0	277.225	280.216	0	0	262.276	0	0	0	0	0	0	0
		171	876.22	247.072	0	0	280.353	0	254.176	0	257.187	278.295	0	0	269.799	0	0	0	0	0	0	0
		172	880.08	0	0	0	0	0	263.108	0	0	263.144	270.444	0	0	0	0	0	0	0	260.882	0
		173	883.94	0	249.223	0	0	0	0	0	261.767	0	0	0	258.573	0	0	0	250.253	266.768	0	0
		174	887.8	0	0	0	0	0	260.379	0	267.206	270.705	0	0	259.902	0	0	0	0	0	0	0
		175	891.66	0	0	0	273.268	0	255.593	0	0	0	263.874	0	262.939	0	0	0	253.279	0	0	0
		176	895.52	236.898	257.84	0	0	0	248.13	0	271.523	0	259.446	0	0	0	0	0	258.957	256.158	0	254.778
		177	899.38	0	0	0	0	0	248.457	0	260.498	0	266.151	0	267.918	0	0	0	0	260.177	0	271.004
		178	903.24	0	0	0	0	0	253.667	0	258.346	273.942	0	0	0	0	0	0	254.667	0	0	278.712
		179	907.1	0	0	0	0	264.017	254.031	0	277.276	272.495	0	0	262.09	0	0	0	270.54	262.798	0	269.621
		180	910.96	0	244.862	0	0	270.55	0	0	258.32	267.847	258.064	0	0	0	0	0	259.457	0	0	269.03
		181	914.82	0	256.929	0	0	0	0	0	274.348	273.127	260.608	0	267.751	0	0	0	0	0	0	268.174
		182	918.68	0	0	0	0	0	0	0	271.146	258.884	261.162	0	269.431	0	0	0	255.127	263.755	0	265.825
		183	922.54	0	0	0	0	0	0	0	263.365	0	0	0	268.743	0	0	0	255.786	0	262.065	266.649
		184	926.4	250.157	0	0	0	269.991	0	0	274.996	268.546	0	0	268.978	0	0	0	253.358	0	0	256.797
		185	930.26	0	0	0	0	0	247.758	0	256.761	0	0	0	272.019	0	0	0	257.405	258.792	0	259.067
		186	934.12	0	0	0	0	0	0	0	267.497	270.879	0	0	269.278	0	0	0	255.785	262.961	0	268.733
		187	937.98	0	0	0	0	0	0	0	264.938	0	276.308	0	271.58	0	0	0	0	0	265.997	277.194
		188	941.84	0	0	0	0	277.062	0	0	261.247	0	0	0	281.762	0	0	0	259.521	0	274.379	272.679
		189	945.7	0	251.488	0	0	0	0	0	257.326	0	0	0	0	0	0	0	250.043	0	266.257	0
		190	949.56	0	246.717	0	277.18	0	0	0	251.869	268.97	0	0	266.929	0	0	0	255.974	0	0	268.601
		191	953.42	251.96	0	0	0	265.205	0	0	260.306	270.453	0	0	273.508	0	0	0	263.114	0	264.881	266.737
		192	957.28	249.339	0	0	0	0	0	0	267.103	0	0	0	0	0	0	0	247.23	259.517	265.165	0
		193	961.14	238.538	0	271.874	0	264.894	0	0	258.445	0	0	0	272.374	0	0	0	266.603	0	256.357	264.357
		194	965	236.235	258.249	0	0	270.063	0	0	257.675	0	0	0	269.723	0	0	0	265.384	0	261.013	272.001
		195	968.86	0	0	266.119	0	0	0	0	262.777	0	0	0	0	0	0	0	253.382	0	266.343	271.58
		196	972.72	0	260.855	0	0	0	0	0	252.377	280.903	271.863	0	278.206	0	0	0	261.493	0	259.465	266.134
		197	976.58	0	266.169	0	284.662	0	0	0	271.707	270.973	0	0	276.712	0	0	0	257.74	0	262.574	0
		198	980.44	231.818	260.365	0	0	0	0	0	270.967	0	0	0	276.733	0	0	0	268.208	0	260.845	268.307
		199	984.3	0	249.918	271.878	279.322	0	0	0	265.963	267.756	266.185	0	277.685	0	0	0	256.006	0	264.35	0
		200	988.16	0	0	261.553	283.701	0	0	0	273.142	0	270.366	0	272.907	0	0	0	0	280.253	263.043	266.231
		201	992.02	246.922	254.275	267.715	285.404	0	0	0	264.086	0	0	0	265.301	0	0	0	251.467	0	262.361	0
		202	995.88	241.135	248.451	263.684	0	0	0	0	277.631	270.949	0	0	277.107	0	0	0	0	0	261.778	278.692
		203	999.74	249.888	251.163	267.751	0	0	258.176	0	264.399	271.016	0	270.444	259.121	0	0	0	0	252.841	270.567	274.177
		204	1003.6	243.012	260.624	263.715	280.99	0	0	0	266.303	0	0	0	263.927	0	0	0	259.536	267.181	259.818	279.305
		205	1007.46	0	247.083	262.69	286.221	0	0	0	265.867	0	0	0	272.115	0	0	0	249.154	0	0	272.894
		206	1011.32	228.487	250.707	263.487	272.823	0	0	0	265.878	0	256.378	0	275.091	0	0	0	261.44	258.095	257.594	270.231
		207	1015.18	244.416	265.67	268.865	275.904	0	0	0	251.767	0	265.444	0	270.235	0	0	0	0	262.982	260.68	272.471
		208	1019.04	241.256	247.891	273.911	274.723	0	0	0	264.86	274.916	268.481	0	273.028	0	0	0	259.983	0	277.384	269.904
		209	1022.9	240.558	0	278.343	273.262	0	0	254.589	269.703	0	0	0	268.455	0	0	0	263.194	0	257.119	271.415
		210	1026.76	244.359	269.356	268.502	277.626	0	0	0	264.329	0	0	0	275.306	0	0	0	262.121	254.231	252.633	267.909
		211	1030.62	241.535	257.123	266.666	279.712	0	0	0	254.275	0	274.027	0	265.73	0	0	0	266.454	0	263.269	267.697
		212	1034.48	240.963	247.366	0	278.563	0	0	0	260.848	0	0	0	276.669	0	0	0	253.698	0	259.711	270.994
		213	1038.34	251.203	260.751	269.04	266.843	0	253.287	0	268.182	0	266.539	0	281.615	0	0	0	262.824	0	261.282	275.664
		214	1042.2	245.639	256.167	272.657	274.606	274.42	257.025	0	266.513	269.172	267.054	0	288.533	0	0	0	267.572	0	262.404	280.626
		215	1046.06	237.493	250.609	267.334	272.703	0	258.373	0	258.294	0	273.136	0	285.879	0	0	0	243.236	261.265	266.013	266.79
		216	1049.92	242.286	0	0	271.091	285.121	0	272.707	259.627	281.004	261.621	0	281.266	0	0	0	0	271.423	255.354	273.748
		217	1053.78	247.49	249.658	0	272.86	0	0	0	268.467	272.46	0	0	269.728	0	0	0	0	265.289	261.131	267.837
		218	1057.64	242.592	258.453	265.236	274.415	284.147	262.177	0	270.927	269.892	0	0	270.836	0	0	0	257.954	263.055	256.444	269.569
		219	1061.5	242.669	247.981	0	268.254	0	250.002	0	268.142	272.495	267.819	0	273.316	0	0	0	0	268.307	259.052	263.95
		220	1065.36	236.86	0	261.135	282.255	0	260.914	0	269.29	272.379	0	0	282.012	0	0	0	254.212	259.84	274.55	270.975
		221	1069.22	0	0	257.762	281.71	0	256.406	0	262.78	272.761	0	0	285.092	0	0	278.983	261.806	267.949	263.822	267.869
		222	1073.08	0	250.022	258.584	268.907	276.831	254.994	0	259.039	271.101	250.631	0	279.876	0	0	0	257.27	257.304	263.788	272.837
		223	1076.94	0	0	0	272.832	281.275	251.034	0	263.86	277.878	0	256.865	279.581	0	0	0	251.086	0	263.638	267.264
		224	1080.8	0	0	255.681	267.639	263.102	269.171	0	256.662	0	0	0	282.998	0	0	0	248.876	259.668	269	267.071
		225	1084.66	0	0	268.583	285.268	268.472	254.995	0	0	270.331	0	0	0	0	0	0	243.853	0	269.974	276.437
		226	1088.52	0	247.826	0	276.784	263.715	0	0	0	268.334	259.365	0	267.291	0	0	0	268.549	261.322	267.804	269.894
		227	1092.38	0	242.137	0	279.177	272.182	262.471	270.431	0	257.434	0	0	278.399	0	0	0	258.32	259.137	274.984	273.033
		228	1096.24	0	236.759	0	0	0	260.798	0	260.439	269.84	0	264.909	271.559	0	0	0	232.538	255.485	267.455	275.344
		229	1100.1	0	239.355	0	268.994	284.97	259.078	267.437	268.322	266.299	267.578	0	269.107	0	0	0	248.472	251.828	262.506	266.657
		230	1103.96	0	0	0	286.16	281.473	254.446	0	0	267.427	0	0	281.14	0	0	0	256.444	253.726	270.409	276.197
		231	1107.82	0	240.279	0	274.809	276.679	254.852	269.46	263.528	272.915	0	0	278.082	0	0	0	252.618	259.984	0	0
		232	1111.68	0	0	267.371	277.419	279.497	262.289	256.573	251.755	260.271	0	264.107	267.122	0	0	0	252.028	247.877	262.672	272.44
		233	1115.54	0	0	258.379	271.391	268.409	264.944	252.976	264.21	271.04	0	0	0	0	0	0	260.818	250.039	262.646	267.559
		234	1119.4	0	244.089	270.79	278.658	267.763	263.725	0	0	274.23	0	0	0	0	0	0	247.457	255.872	267.907	276.39
		235	1123.26	0	245.387	266.724	271.947	267.415	254.273	263.231	0	272.338	0	0	271.886	0	0	0	254.327	253.415	268.542	281.177
		236	1127.12	0	256.359	277.982	272.504	271.301	261.956	260.593	0	277.185	0	0	278.788	0	0	0	248.637	259.986	0	0
		237	1130.98	0	0	0	274.786	275.553	260.352	0	0	279.312	0	0	275.045	0	0	0	245.056	261.28	257.597	0
		238	1134.84	0	0	268.278	283.673	273.585	271.037	265.057	0	278.228	0	0	259.829	0	0	0	253.185	252.062	273.113	0
		239	1138.7	0	0	0	277.587	269.009	266.612	268.712	0	273.371	0	0	265.861	0	0	0	248.657	240.391	260.333	263.886
		240	1142.56	0	0	270.652	279.511	266.934	262.504	0	0	274.062	0	0	0	0	0	0	260.594	0	0	277.515
		241	1146.42	0	0	0	279.481	264.351	256.708	262.224	0	271.967	0	259.237	0	0	0	0	261.109	253.006	0	286.348
		242	1150.28	0	0	0	272.719	273.007	262.71	254.386	0	274.281	0	0	269.884	251.678	0	0	244.892	0	260.389	275.726
		243	1154.14	246.328	0	0	277.388	275.332	261.674	266.04	0	278.011	0	0	0	250.632	0	0	244.369	252.073	261.481	267.904
		244	1158	0	0	261.199	272.893	271.775	259.02	257.047	0	270.893	0	0	279.422	260.281	0	0	256.594	262.556	0	0
		245	1161.86	0	230.364	0	0	262.409	0	267.01	0	267.661	0	0	267.665	0	0	0	260.197	251.232	276.364	0
		246	1165.72	0	0	0	278.114	274.785	262.107	0	0	270.277	262.007	0	277.475	0	0	0	251.063	244.003	262.076	288.029
		247	1169.58	0	0	0	270.561	257.824	253.809	260.01	0	274.301	0	0	274.262	0	0	0	249.008	252.452	275.946	0
		248	1173.44	243.662	240.367	0	273.776	0	272.275	264.347	0	272.333	0	0	275.801	0	0	0	246.193	263.337	267.833	0
		249	1177.3	0	232.593	280.664	0	0	273.328	251.671	0	274.46	264.958	0	272.646	0	0	0	261.805	261.897	283.284	0
		250	1181.16	0	0	282.24	261.447	267.509	269.769	262.262	0	274.895	0	0	279.614	0	0	0	246.275	259.783	267.298	275.073
		251	1185.02	0	241.889	0	0	271.766	0	253.061	0	282.344	0	0	271.943	0	0	0	252.853	256.962	0	0
		252	1188.88	0	0	276.711	269.684	269.07	256.938	257.336	0	266.596	0	0	270.669	0	0	0	237.887	254.672	264.779	275.105
		253	1192.74	0	0	0	273.898	267.763	0	250.756	0	274.149	0	0	269.853	0	0	0	246.592	265.177	277.993	277.972
		254	1196.6	0	0	0	0	271.291	259.785	255.349	271.361	270.618	269.543	0	274.588	258.262	0	0	0	263.284	0	273.495
		255	1200.46	0	219.586	0	269.93	270.289	262.23	261.069	0	277.819	0	0	268.366	258.62	0	0	0	259.898	0	0
		256	1204.32	0	0	0	0	273.318	264.456	252.246	0	271.395	0	0	263.218	0	0	0	0	261.457	262.96	267.44
		257	1208.18	0	234.081	0	0	278.637	259.603	262.081	0	271.21	0	0	262.883	0	0	0	0	250.782	256.354	0
		258	1212.04	0	238.207	276.818	0	276.606	257.966	261.067	0	264.238	0	0	281.15	264.753	0	0	0	252.712	257.325	276.801
		259	1215.9	233.978	0	0	0	0	261.639	256.001	0	256.987	0	0	266.597	0	0	0	0	252	261.597	283.072
		260	1219.76	0	0	267.714	0	0	0	0	0	266.716	0	0	267.478	266.258	0	0	0	256.434	262.65	0
		261	1223.62	0	244.731	0	0	267.383	256.978	257.842	0	0	0	0	259.785	267.709	0	0	0	0	250.174	0
		262	1227.48	0	240.551	0	0	272.177	260.239	0	0	267.073	0	0	268.094	0	0	0	0	256.736	0	0
		263	1231.34	0	236.479	0	0	0	253.834	0	0	0	274.247	0	278.336	258.292	0	0	0	254.231	254.609	275.506
		264	1235.2	0	230.589	0	0	267.671	0	0	259.043	0	274.346	0	262.712	263.291	0	0	0	258.441	267.924	0
		265	1239.06	0	0	0	271.345	0	255.93	256.945	269.652	269.408	265.338	0	260.439	262.031	0	0	0	259.065	0	0
		266	1242.92	0	0	0	273.144	0	249.595	0	261.231	0	0	0	267.809	0	0	0	0	0	269.528	281.276
		267	1246.78	0	240.31	0	277.499	0	257.094	264.773	275.287	0	0	0	265.448	250.348	0	0	251.409	245.74	0	0
		268	1250.64	0	0	0	0	0	266.418	257.393	266.15	0	0	0	266.358	245.128	0	0	0	0	255.614	0
		269	1254.5	0	0	275.004	0	0	0	0	0	0	278.507	0	269.865	257.336	0	0	0	259.717	0	0
		270	1258.36	0	0	0	0	0	0	0	0	0	263.235	0	254.479	255.968	0	268.818	261.405	250.912	257.472	0
		271	1262.22	0	0	0	0	0	256.482	0	0	0	0	0	261.813	252.943	0	0	0	249.716	0	0
		272	1266.08	0	0	272.029	283.363	268.282	284.999	0	0	0	0	0	274.682	258.889	0	0	258.399	255.246	273.845	0
		273	1269.94	0	0	0	280.499	0	0	0	0	0	0	0	247.807	262.124	0	0	251.166	256.616	270.22	0
		274	1273.8	0	253.086	0	277.949	0	254.745	0	0	268.653	0	0	257.327	251.088	0	0	0	253.189	282.221	0
		275	1277.66	0	0	0	0	0	0	0	0	0	0	248.878	269.554	247.432	0	0	0	258.31	265.356	0
		276	1281.52	0	260.212	0	270.692	263.606	0	0	0	0	268.685	244.085	259.061	249.759	0	0	0	244.373	0	0
		277	1285.38	0	259.891	0	285.394	0	0	0	0	0	0	244.474	269.631	263.167	0	0	262.066	252.59	0	0
		278	1289.24	0	0	0	276.739	272.354	273.179	0	254.2	0	0	250.669	271.252	258.005	0	0	241.768	0	266.167	0
		279	1293.1	0	245.827	0	282.624	262.763	258.646	0	271.345	0	0	0	263.997	257.411	0	0	0	0	0	0
		280	1296.96	236.087	0	0	282.76	257.885	267.368	0	269.973	268.559	0	0	260.526	253.793	0	0	238.266	247.764	269.921	263.236
		281	1300.82	0	0	0	274.274	273.61	264.75	0	267.671	0	0	0	246.799	248.729	0	0	258.723	241.862	0	0
		282	1304.68	0	0	0	271.768	264.527	261.124	0	264.115	264.6	0	0	258.186	257.1	0	0	253.758	0	0	0
		283	1308.54	0	251.811	0	0	262.874	257.564	0	0	0	262.907	0	260.011	263.567	0	0	257.584	247.601	272.527	0
		284	1312.4	0	0	0	268.91	0	257.874	0	260.888	0	0	0	0	259.016	0	0	246.352	250.417	268.71	0
		285	1316.26	0	0	0	267.289	263.749	264.576	0	264.61	0	0	0	253.505	258.167	0	0	0	250.657	273.583	0
		286	1320.12	0	0	0	276.631	267.55	257.013	0	0	0	0	0	251.772	257.121	0	265.208	238.59	244.27	274.112	0
		287	1323.98	0	0	0	0	263.649	0	261.369	261.918	273.874	0	0	252.833	0	0	0	0	254.316	270.037	0
		288	1327.84	0	0	0	263.752	271.295	259.522	263.167	260.711	0	0	0	247.916	262.875	0	268.79	0	253.271	265.995	0
		289	1331.7	0	0	0	268.387	275.954	249.416	0	0	0	0	0	0	261.614	0	260.031	246.502	253.399	0	0
		290	1335.56	253.796	0	0	280.139	279.902	258.174	0	0	261.508	0	0	272.209	255.647	0	267.91	0	240.16	263.967	0
		291	1339.42	0	258	0	262.754	271.894	250.973	0	0	0	0	0	264.619	260.038	0	0	0	247.611	0	0
		292	1343.28	0	0	267.421	270.335	260.363	267.692	0	0	0	0	253.455	260.183	263.126	0	268.702	0	243.814	269.628	0
		293	1347.14	0	0	260.795	266.617	272.243	264.981	0	260.353	0	0	257.202	0	264.841	260.466	270.672	0	239.26	265.92	0
		294	1351	236.97	0	0	273.729	0	256.6	0	259.591	0	0	0	260.873	0	0	269.575	0	242.778	0	0
		295	1354.86	236.572	0	0	0	273.46	268.543	0	251.432	0	255.589	0	265.428	263.819	0	267.611	0	238.552	262.891	0
		296	1358.72	0	0	0	271.546	0	259.051	0	0	0	268.604	0	0	266.159	0	264.989	0	245.866	270.973	0
		297	1362.58	0	252.71	0	273.543	270.524	251.649	0	0	0	263.151	0	258.674	252.435	0	272.227	0	259.03	0	0
		298	1366.44	0	240.088	0	0	272.047	249.831	0	260.818	0	0	0	0	0	0	261.787	0	251.568	0	0
		299	1370.3	243.788	252.686	0	270.997	258.467	251.649	0	263.525	0	260.054	240.977	0	251.637	0	271.436	0	230.809	272.053	0
		300	1374.16	0	0	0	265.58	274.541	258.257	0	265.777	0	262.111	0	0	0	0	266.545	257.536	243.111	252.436	262.306
		301	1378.02	0	245.634	272.775	0	0	246.184	0	263.625	0	255.116	0	264.735	260.344	0	266.616	250.265	242.496	0	0
		302	1381.88	0	261.381	0	0	0	263.664	259.608	0	0	0	242.541	267.366	248.881	0	276.123	0	241.64	260.66	0
		303	1385.74	0	0	0	260.216	0	257.141	0	0	0	253.851	255.26	0	248.435	0	275.365	0	244.584	269.462	0
		304	1389.6	244.232	246.043	281.662	271.583	274.265	258.372	0	270.772	0	0	0	0	0	0	279.776	253.477	235.806	266.823	0
		305	1393.46	0	235.104	0	0	0	257.819	0	0	0	252.139	0	253.82	0	0	275.674	0	0	0	0
		306	1397.32	0	236.252	0	0	265.495	253.242	0	268.418	0	255.535	0	264.322	0	0	264.862	0	238.505	259.909	261.142
		307	1401.18	0	0	265.568	0	278.728	255.434	0	255.444	0	246.994	0	0	0	0	267.775	0	252.728	0	0
		308	1405.04	0	0	266.389	0	279.914	256.284	0	0	0	242.979	0	0	0	0	270.406	0	238.433	0	272.957
		309	1408.9	0	0	258.396	0	270.218	249.371	0	255.566	0	249.118	244.013	0	260.255	0	272.939	0	244.382	265.6	264.185
		310	1412.76	0	240.697	0	0	0	261.202	0	258.629	0	246.746	0	274.529	0	0	273.72	283.347	246.028	260.555	268.608
		311	1416.62	0	253.01	0	0	265.756	0	0	271.697	247.958	0	241.969	252.629	0	261.462	270.947	257.085	256.575	262.021	0
		312	1420.48	0	0	261.493	283.511	274.828	260.369	0	275.748	0	255.814	239.855	0	0	0	270.438	0	0	270.784	284.551
		313	1424.34	234.621	0	274.793	0	0	254.703	0	0	0	255.354	248.649	0	0	0	265.121	259	248.723	0	263.796
		314	1428.2	0	252.337	262.012	0	271.74	248.887	0	266.61	0	250.489	249.926	255.51	251.098	0	273.707	249.268	0	255.683	0
		315	1432.06	0	248.306	274.452	277.364	274.445	259.709	0	0	0	0	247.382	258.03	0	0	273.518	0	252.848	0	275.29
		316	1435.92	0	0	271.222	0	258.864	0	0	0	0	245.385	255.649	0	0	246.79	280.381	256.754	248.773	0	255.865
		317	1439.78	0	248.487	269.855	0	266.069	249.831	0	0	0	258.23	251.984	262.715	0	241.425	273.618	252.465	252.038	259.984	265.736
		318	1443.64	0	0	261.992	260.953	280.135	0	255.393	0	0	0	242.641	258.787	0	0	263.12	254.717	234.311	262.018	265.799
		319	1447.5	0	248.076	269.948	261.096	275.239	245.837	0	0	0	263.547	250.169	0	249.827	0	266.098	255.333	0	257.556	263.63
		320	1451.36	0	237.443	0	268.865	274.427	243.558	0	0	0	0	248.297	0	0	0	280.672	255.465	0	0	263.14
		321	1455.22	0	244.667	0	264.066	0	0	0	0	0	267.116	248.952	263.292	250.538	246.709	278.806	248.549	0	255.22	265.948
		322	1459.08	0	239.028	267.605	276.57	0	0	257.953	0	0	258.159	242.963	273.009	0	0	266.722	255.494	0	0	268.109
		323	1462.94	0	0	271.374	0	270.506	243.811	0	264.702	0	258.889	249.238	265.872	0	0	269.59	248.529	243.009	0	261.772
		324	1466.8	0	241.357	275.775	0	0	0	0	256.507	0	254.146	0	256.243	0	0	276.94	254.101	0	0	260.69
		325	1470.66	242.65	242.262	0	0	271.413	0	0	263.876	0	0	245.397	259.886	0	245.767	268.734	255.828	0	251.467	259.531
		326	1474.52	0	0	0	0	0	0	0	0	0	265.336	250.596	0	0	0	265.815	246.125	0	257.47	259.59
		327	1478.38	0	0	0	277.094	277.426	0	0	0	0	0	262.162	0	0	0	264.424	241.347	238.843	250.975	271.414
		328	1482.24	0	258.337	271.908	267.71	270.795	0	0	0	0	0	256.547	0	0	0	260.189	249.075	0	254.838	260.246
		329	1486.1	0	255.307	274.934	0	271.915	0	0	257.001	0	0	240.674	0	0	0	267.563	256.497	0	265.077	258.854
		330	1489.96	0	236.99	272.231	259.755	273.874	0	0	0	0	0	246.896	0	0	0	259.885	251.25	245.599	258.269	262.765
		331	1493.82	0	0	0	273.74	0	0	0	254.129	0	0	0	0	0	0	254.192	241.236	238.517	265.485	254.054
		332	1497.68	0	244.48	268.012	273.168	272.349	0	0	0	0	0	246.835	0	0	261.629	256.35	253.036	240.639	262.266	259.015
		333	1501.54	0	239.133	270.149	0	265.853	0	0	257.613	0	0	252.433	0	0	0	252.848	252.444	238.346	260.081	260.258
		334	1505.4	0	237.908	269.936	0	267.856	0	0	261.292	0	257.983	247.005	248.26	0	240.563	258.04	257.811	246.708	261.379	274.571
		335	1509.26	0	244.957	278.17	0	271.835	0	0	243.125	0	0	0	0	0	243.404	254.924	256.488	242.135	272.576	269.824
		336	1513.12	0	237.845	259.255	0	0	0	0	0	0	0	248.418	264.785	0	248.354	270.187	252.443	0	270.688	264.558
		337	1516.98	0	0	0	0	275.683	0	0	244.194	0	0	241.733	0	0	267.001	251.917	252.677	0	265.907	264.246
		338	1520.84	0	227.282	0	264.244	0	0	0	253.483	0	0	0	0	0	262.258	252.169	257.013	0	282.557	254.997
		339	1524.7	0	0	269.962	0	0	0	0	243.366	0	0	0	265.458	0	263.776	262.463	259.673	0	0	274.697
		340	1528.56	0	0	268.266	0	0	0	0	247.265	0	0	0	0	0	260.793	255.189	252.873	242.858	267.733	276.458
		341	1532.42	238.573	245.572	263.937	0	0	0	0	243.869	281.584	0	0	0	0	252.966	256.507	249.483	249.878	267.674	265.236
		342	1536.28	0	242.528	258.184	270.322	266.077	0	0	244.369	0	0	0	0	0	245.291	263.437	251.13	0	271.606	259.41
		343	1540.14	0	0	266.187	0	0	0	0	260.773	0	0	0	0	0	245.205	260.915	261.728	234.205	267.312	264.747
		344	1544	0	0	267.404	266.667	0	0	0	250.874	0	256.517	0	0	0	253.209	256.573	259.696	0	261.609	271.777
		345	1547.86	233.81	0	266.778	270.477	0	0	0	249.718	0	0	247.096	256.759	0	259.751	258.207	250.872	231.595	268.22	267.52
		346	1551.72	0	0	0	268.65	0	0	0	243.89	0	245.502	0	0	0	251.62	252.356	246.057	236.821	273.862	254.503
		347	1555.58	0	0	262.269	268.088	0	0	0	243.336	0	0	256.418	0	0	257.944	258.119	256.166	238.919	269.538	271.949
		348	1559.44	0	0	0	264.561	0	0	0	252.683	0	0	252.71	0	256.622	259.157	252.778	247.8	231.414	266.187	0
		349	1563.3	252.264	0	264.27	267.584	0	0	0	241.778	0	259.434	0	262.063	0	246.252	263.018	248.259	229.248	261.557	0
		350	1567.16	0	0	0	0	0	0	0	239.043	0	0	242.032	261.702	0	257.912	263.665	246.088	232.576	276.086	0
		351	1571.02	238.162	0	0	267.539	0	0	0	251.812	0	0	244.607	264.821	0	256.994	268.185	246.115	0	272.282	0
		352	1574.88	0	0	261.701	279.176	269.052	0	0	0	0	250.244	0	241.006	0	250.799	261.629	236.876	0	273.701	0
		353	1578.74	254.619	0	259.414	0	263.696	0	0	241.024	0	0	0	0	0	246.952	248.911	244.247	0	258.509	0
		354	1582.6	250.67	0	0	0	274.01	0	0	0	242.663	0	0	0	0	250.051	257.24	246.71	0	266.153	0
		355	1586.46	0	243.282	0	0	277.656	0	0	245.494	0	0	238.64	0	0	0	245.68	247.539	0	265.192	263.848
		356	1590.32	0	0	0	0	279.136	0	0	238.534	247.202	0	0	0	0	255.152	249.606	248.168	0	255.331	0
		357	1594.18	0	0	0	276.905	280.948	0	0	254.725	251.05	0	0	0	0	254.441	249.605	243.442	0	248.536	287.023
		358	1598.04	246.415	0	254.988	0	266.991	0	0	253.189	251.147	0	0	0	0	247.763	254.372	256.612	240.758	264.518	0
		359	1601.9	248.588	244.472	256.635	0	273.089	0	0	248.517	0	0	0	0	0	268.605	240.382	258.288	0	261.498	286.098
		360	1605.76	0	228.364	258.941	0	0	0	0	253.083	252.54	258.168	0	0	0	253.326	252.982	254.871	0	264.074	0
		361	1609.62	0	0	265.503	0	0	0	0	259.67	0	0	233.693	0	0	260.742	241.169	248.634	0	254.907	273.01
		362	1613.48	239.844	0	0	255.904	0	0	0	251.48	254.712	0	0	0	242.472	256.534	247.302	249.528	0	264.907	0
		363	1617.34	0	0	0	0	0	0	0	244.334	266.992	0	234.594	0	234.229	257.337	248.337	253.006	0	256.321	0
		364	1621.2	0	0	258.508	267.868	0	0	0	241.37	250.584	0	0	257.077	229.378	258.326	246.159	264.293	0	256.06	0
		365	1625.06	244.181	0	261.145	0	0	268.423	0	236.725	0	0	0	0	0	255.84	252.62	252.375	0	252.977	0
		366	1628.92	0	239.758	252.472	253.107	0	0	0	241.28	0	254.341	0	0	0	261.997	241.131	248.307	0	243.803	0
		367	1632.78	251.107	0	258.692	266.355	273.13	0	0	253.49	250.103	0	0	0	0	262.391	254.263	268.604	0	244.332	0
		368	1636.64	247.426	0	259.622	262.675	0	0	0	256.039	244.103	0	0	262.194	0	258.682	253.663	242.556	0	253.701	278.509
		369	1640.5	0	0	252.939	267.108	0	0	0	252.034	252.237	262.551	0	0	0	253.419	235.765	246.469	245.134	247.219	0
		370	1644.36	0	0	248.314	0	0	0	0	0	246.328	0	0	247.773	0	254.637	244.389	240.194	0	259.639	0
		371	1648.22	256.097	0	255.99	0	0	0	0	245.141	251.528	247.03	0	0	0	253.555	249.263	236.222	249.984	263	0
		372	1652.08	251.385	0	251.033	266.322	0	0	0	0	249.01	248.723	226.712	0	0	242.964	245.774	243.412	0	253.011	0
		373	1655.94	245.908	228.45	267.073	0	0	0	0	246.098	254.273	255.219	0	257.25	227.349	249.381	235.49	252.73	0	263.79	0
		374	1659.8	0	0	256.411	265.037	0	256.08	0	234.626	263.468	0	230.914	244.972	0	0	251.744	248.942	0	0	0
		375	1663.66	240.864	0	256.609	0	0	0	0	0	245.39	260.705	0	0	0	0	257.01	241.853	236.055	262.653	0
		376	1667.52	0	0	261.815	266.768	0	0	0	0	257.145	0	0	0	0	0	251.137	232.667	0	256.725	0
		377	1671.38	0	0	257.596	0	254.232	0	0	0	255.081	0	0	0	0	270.072	244.308	250.686	0	255.515	0
		378	1675.24	0	0	253.915	0	0	0	0	247.293	248.472	0	0	0	0	257.713	249.164	246.929	0	0	0
		379	1679.1	0	0	261.717	0	0	0	0	253.378	256.924	0	0	241.719	0	0	248.8	240.237	0	265.173	0
		380	1682.96	243.729	0	267.956	0	257.995	0	0	245.535	251.337	0	0	261.052	0	262.694	240.463	253.632	0	246.736	0
		381	1686.82	234.756	0	263.103	0	0	0	0	251.683	256.788	0	0	252.539	0	251.331	244.677	234.565	234.001	244.013	0
		382	1690.68	228.424	0	259.933	0	0	248.435	0	247.584	255.843	0	237.002	245.54	0	0	235.773	236.257	238.97	246.178	0
		383	1694.54	250.686	0	251.321	0	0	0	232.785	264.248	261.899	0	0	0	0	0	247.525	247.778	0	250.119	283.301
		384	1698.4	0	0	259.395	261.482	0	0	0	261.097	0	0	0	0	0	0	246.789	246.345	234.354	252.254	0
		385	1702.26	238.528	0	251.799	0	271.286	0	0	254.922	246.673	256.54	0	0	0	0	253.095	244.922	0	257.33	273.495
		386	1706.12	230.091	0	252.748	0	0	0	0	251.17	257.076	0	230.717	0	0	0	0	244.73	0	259.777	0
		387	1709.98	0	0	251.032	0	278.625	0	0	0	259.503	0	0	0	0	0	251.307	249.178	0	262.189	0
		388	1713.84	237.328	0	258.989	0	0	0	0	0	271.409	266.291	0	0	0	0	0	242.249	0	260.709	0
		389	1717.7	229.633	0	266.825	0	0	251.363	236.908	250.269	251.231	0	230.757	0	0	0	0	252.459	0	0	0
		390	1721.56	0	0	260.588	0	0	0	235.98	256.054	257.627	0	230.506	267.654	0	0	242.704	252.794	0	253.996	0
		391	1725.42	0	0	262.961	0	0	0	0	261.217	247.838	0	0	0	0	0	0	254.812	0	246.807	0
		392	1729.28	243.984	0	268.78	0	0	0	0	260.087	259.937	0	222.242	267.505	0	234.97	0	263.539	0	0	277.284
		393	1733.14	0	0	255.934	0	0	0	0	248.263	263.287	0	0	266.639	0	0	247.189	246.67	242.117	251.888	270.171
		394	1737	0	0	263.67	0	271.201	0	253.877	0	267.778	0	0	263.513	0	0	0	245.884	0	252.38	282.187
		395	1740.86	0	0	261.4	0	0	0	0	252.798	261.303	0	228.864	259.832	0	0	0	258.465	232.497	0	0
		396	1744.72	241.842	0	260.745	283.813	268.518	0	0	256.083	246.073	0	228.583	257.398	0	0	0	245.78	0	251.952	266.892
		397	1748.58	238.703	0	266.573	0	274.268	0	222.794	0	0	0	0	0	0	0	0	260.66	0	257.014	0
		398	1752.44	247.735	0	260.497	0	0	0	218.405	0	0	0	0	0	0	0	263.624	245.314	234.441	0	0
		399	1756.3	243.2	0	271.603	0	277.337	0	233.768	238.585	255.287	0	225.732	0	0	0	0	250.388	0	249.003	0
		400	1760.16	251.707	229.692	267.606	0	269.018	0	223.207	263.341	257.924	0	219.806	0	0	0	0	248.643	244.033	260.098	0
		401	1764.02	246.781	0	263.822	0	269.064	0	0	256.196	0	0	0	0	0	0	257.708	251.002	0	270.051	0
		402	1767.88	249.826	0	268.631	0	263.757	0	227.055	0	256.556	0	234.519	0	0	0	0	245.073	0	269.131	271.005
		403	1771.74	237.956	0	271.571	0	267.207	0	232.468	0	252.123	250.939	0	263.529	0	0	0	0	0	0	271.576
		404	1775.6	238.414	0	259.516	0	269.371	0	222.448	251.6	260.052	247.704	0	254.581	251.885	0	253.997	247.109	0	262.071	0
		405	1779.46	233.76	0	266.755	0	266.825	0	233.258	250.928	270.662	253.324	227.897	270.11	0	0	0	236.934	0	272.76	277.717
		406	1783.32	237.76	0	274.013	0	272.473	0	247.341	244.598	0	247.003	0	264.752	0	0	258.042	250.746	0	271.561	0
		407	1787.18	245.906	0	254.693	0	266.707	0	0	260.144	0	249.423	0	0	0	0	0	237.551	235.237	269.508	0
		408	1791.04	239.834	0	253.563	0	0	0	240.049	0	0	0	218.957	0	0	0	0	243.127	0	264.868	268.332
		409	1794.9	244.284	0	258.584	0	261.31	0	237.381	0	253.422	0	0	253.674	0	0	0	243.258	0	0	266.926
		410	1798.76	251.865	230.168	264.057	0	259.381	0	233.843	0	0	0	0	0	0	0	254.506	243.689	0	258.66	268.179
		411	1802.62	240.884	0	272.798	258.245	257.641	0	234.033	0	0	243.438	224.395	0	0	0	0	0	0	264.441	0
		412	1806.48	232.817	0	254.14	0	260.958	0	233.134	0	0	0	0	0	0	0	0	0	234.98	261.981	0
		413	1810.34	234.857	0	0	0	267.423	0	227.216	0	0	251.73	221.78	0	0	0	0	239.386	242.331	268.472	0
		414	1814.2	231.982	0	274.8	0	0	0	237.897	263.43	0	0	0	0	0	0	245.742	240.032	0	261.473	266.413
		415	1818.06	231.927	0	267.909	0	266.305	0	241.435	0	0	0	217.505	0	0	0	0	0	0	258.365	0
		416	1821.92	247.947	0	266.528	0	263.801	0	235.327	0	245.518	0	216.947	0	0	0	0	250.705	0	268.663	267.115
		417	1825.78	234.644	0	0	0	267.368	0	228.997	0	0	246.149	220.732	0	0	0	0	227.864	236.351	264.734	0
		418	1829.64	240.489	0	0	0	272.641	0	238.338	256.586	0	0	221.101	0	0	0	255.714	238.207	0	256.931	275.584
		419	1833.5	240.995	0	0	0	269.44	0	238.532	260.017	0	0	0	0	244.965	0	0	238.136	231.15	258.093	0
		420	1837.36	234.757	0	0	0	272.287	0	238.192	255.362	0	0	0	0	0	0	234.673	243.694	236.447	266.176	0
		421	1841.22	229.556	0	265.873	0	278.338	0	0	264.325	0	0	214.168	0	0	0	0	230.447	0	261.971	0
		422	1845.08	236.944	219.291	0	0	0	0	242.51	0	0	0	228.239	0	237.642	0	0	0	0	269.293	264.706
		423	1848.94	234.065	0	268.768	0	0	0	238.27	277.664	0	0	223.168	258.048	0	0	0	236.872	244.149	266.406	0
		424	1852.8	227.048	0	270.113	0	275.536	0	235.907	261.324	0	0	219.53	0	0	0	0	0	0	266.06	0
		425	1856.66	232.719	0	0	0	274.46	0	231.852	265.257	0	0	0	0	251.54	0	0	0	252.576	270.607	0
		426	1860.52	232.502	0	0	0	0	0	235.842	254.913	0	0	224.551	0	0	0	249.03	0	256.193	266.592	0
		427	1864.38	226.581	0	0	0	0	0	234.887	238.775	0	0	0	270.951	0	0	0	0	239.534	264.461	0
		428	1868.24	218.822	0	0	0	277.226	0	227.499	0	228.815	0	222.948	0	235.958	0	0	0	244.735	261.189	0
		429	1872.1	228.82	0	0	0	0	0	235.122	254.931	250.21	0	222.478	263.47	0	0	250.652	0	257.317	256.014	0
		430	1875.96	212.721	0	0	0	0	0	0	250.636	236.249	0	219.571	0	0	0	0	0	258.489	257.037	0
		431	1879.82	235.583	0	0	0	274.39	0	233.972	253.887	0	0	223.42	0	0	0	0	0	263.608	277.533	0
		432	1883.68	218.838	0	0	0	258.946	0	233.025	277.014	0	0	223.258	269.706	0	0	242.461	0	257.598	273.339	0
		433	1887.54	0	0	0	0	0	0	226.614	269.127	239.737	0	215.245	256.445	0	0	236.394	0	260.336	271.112	0
		434	1891.4	225.36	0	0	0	0	0	227.501	270.006	253.424	0	223.362	0	0	0	242.523	0	261.624	267.774	0
		435	1895.26	219.843	0	0	0	0	0	233.998	279.886	230.192	0	234.505	258.027	0	0	0	0	0	265.273	0
		436	1899.12	228.15	0	244.401	0	267.25	0	239.035	260.898	0	0	219.952	0	0	246.351	242.898	231.473	253.987	260.524	0
		437	1902.98	228.783	0	0	0	264.22	0	248.979	267.867	232.205	0	236.653	250.928	0	0	239.475	226.311	253.154	285.684	0
		438	1906.84	227.089	0	0	0	0	0	240.707	260.729	231.038	0	225.425	0	0	0	0	0	249.621	258.635	0
		439	1910.7	223.971	0	254.151	0	272.263	0	227.045	277.989	233.689	0	238.542	0	0	0	247.857	0	240.541	274.275	0
		440	1914.56	243.837	0	0	0	278.891	0	236.384	256.008	0	0	227.689	0	226.83	0	251.683	0	236.962	273.183	0
		441	1918.42	237.327	0	260.845	0	0	0	224.394	250.429	246.717	0	233.773	0	226.04	239.761	246.311	0	233.855	266.152	0
		442	1922.28	241.183	0	0	0	285.778	0	232.924	263.759	243.018	0	245.323	0	211.474	251.331	239.422	0	243.463	278.513	242.033
		443	1926.14	247.887	0	0	0	0	0	238.294	257.106	0	0	231.356	0	225.456	0	247.514	0	249.831	275.238	270.301
		444	1930	252.807	0	266.85	0	0	0	246.462	268.06	0	0	229	0	224.652	0	250.328	0	251.676	282.75	0
		445	1933.86	243.369	0	260.35	0	0	0	249.984	265.528	254.938	0	218.809	0	0	0	0	0	244.493	270.244	0
		446	1937.72	0	0	262.345	0	275.588	0	236.096	0	249.301	0	230.23	0	0	0	241.778	0	253.162	268.901	0
		447	1941.58	247.566	0	258.302	0	259.666	0	238.056	0	243.943	0	228.015	0	224.154	0	235.109	0	252.185	282.49	0
		448	1945.44	248.633	0	268.548	0	0	0	224.144	256.439	243.895	0	0	0	0	0	247.718	0	243.874	277.313	0
		449	1949.3	239.462	0	261.682	0	0	0	236.903	265.197	0	0	237.552	0	0	0	231.842	0	243.967	274.158	0
		450	1953.16	245.882	0	265.991	0	0	0	230.528	0	249.251	0	245.25	0	0	248.253	0	0	241.116	264.759	0
		451	1957.02	253.43	0	261.838	0	0	0	228.386	0	0	248.725	236.089	0	0	0	0	262.165	240.324	268.348	0
		452	1960.88	0	0	268.126	0	0	0	222.533	258.722	0	0	228.675	0	0	0	0	0	0	270.299	0
		453	1964.74	241.136	0	263.091	0	277.325	0	237.602	0	0	0	0	0	0	240.682	0	0	244.393	273.429	251.73
		454	1968.6	240.7	0	262.018	0	0	0	0	0	0	0	231.331	0	0	257.063	246.146	0	252.3	294.105	0
		455	1972.46	0	0	265.03	0	267.623	0	227.98	261.232	244.025	0	0	0	0	257.352	250.131	0	248.149	276.19	0
		456	1976.32	238.727	0	262.867	0	270.844	0	231.725	257.816	0	0	231.522	0	0	254.443	0	0	241.122	282.794	0
		457	1980.18	0	0	268.773	0	0	0	236.199	0	0	252.838	0	0	232.848	0	260.946	0	244.879	265.225	0
		458	1984.04	255.568	0	264.258	0	0	0	240.755	0	0	0	0	0	261.705	252.845	0	0	234.63	278.466	0
		459	1987.9	0	0	0	0	274.323	0	248.174	0	0	0	0	0	0	255.956	0	0	0	285.683	256.558
		460	1991.76	0	0	273.46	0	0	0	232.312	255.399	0	251.38	240.848	0	0	0	0	0	0	293.366	265.605
		461	1995.62	0	0	266.626	0	0	0	227.217	0	0	0	233.373	0	0	251.871	250.658	0	248.836	288.116	252.244
		462	1999.48	249.911	0	266.19	0	0	0	232.303	0	0	0	0	0	0	239.585	253.889	0	250.982	289.402	249.976
		463	2003.34	0	0	274.509	0	0	0	232.934	0	0	0	235.374	0	0	245.234	253.03	0	0	275.053	0
		464	2007.2	0	0	274.381	0	0	0	233.69	0	0	0	0	0	0	241.229	0	0	0	281.624	0
		465	2011.06	0	0	268.958	0	277.462	0	234.664	0	0	0	0	0	0	252.558	0	0	250.922	263.756	0
		466	2014.92	0	0	266.13	0	0	0	238.764	0	0	0	229.208	0	0	253.182	0	0	0	268.042	0
		467	2018.78	0	0	0	0	0	0	241.12	0	0	0	235.463	0	0	246.018	0	0	253.141	271.912	254.054
		468	2022.64	0	0	264.347	0	0	0	237.454	0	0	234.405	0	0	0	253.296	0	0	254.698	269.557	0
		469	2026.5	0	0	0	0	283.474	0	247.205	0	0	0	0	0	0	247.832	0	0	246.002	277.607	0
		470	2030.36	0	211.519	270.3	0	0	0	249.673	267.247	0	0	0	0	0	250.178	257.884	0	0	271.102	0
		471	2034.22	240.858	0	0	0	0	0	247.642	0	0	0	241.053	0	0	259.782	0	0	259.098	273.216	0
		472	2038.08	0	0	273.751	0	0	0	0	264.455	0	0	237.921	262.659	0	251.638	0	0	0	270.996	0
		473	2041.94	0	0	0	0	0	0	233.395	0	0	0	0	0	0	0	0	265.473	0	265.785	0
		474	2045.8	0	0	0	0	0	0	241.561	0	0	0	241.646	0	0	0	0	0	228.552	276.906	0
		475	2049.66	0	0	0	0	0	0	245.973	0	0	0	0	0	0	0	0	0	0	270.301	0
		476	2053.52	0	0	0	0	0	0	245.961	0	0	0	238.492	0	0	255.862	0	0	0	285.225	249.561
		477	2057.38	0	0	0	0	0	0	239.087	0	0	0	0	0	0	250.543	0	0	0	275.598	0
		478	2061.24	0	213.848	0	0	261.768	0	239.56	0	0	0	0	0	0	254.378	0	259.659	0	283.375	281.259
		479	2065.1	0	0	0	0	270.686	0	233.667	0	0	0	236.632	251.163	0	0	0	240.607	258.458	273.759	0
		480	2068.96	0	0	0	0	275.195	0	242.134	0	0	0	229.04	266.909	0	252.616	228.556	0	265.515	272.438	0
		481	2072.82	0	0	0	0	0	0	243.209	0	0	0	0	0	0	257.654	0	0	255.434	281.697	0
		482	2076.68	0	0	0	0	0	0	232.667	0	0	0	0	0	0	0	0	252.837	250.65	280.106	265.892
		483	2080.54	0	0	0	0	0	0	237.854	0	0	0	0	0	0	0	0	0	248.411	272.435	275.952
		484	2084.4	0	0	0	0	278.897	263.675	236.631	0	0	0	0	0	0	0	0	0	0	276.023	271.073
		485	2088.26	0	0	0	0	264.325	0	241.744	0	0	0	0	0	0	0	0	0	244.627	277.762	263.446
		486	2092.12	0	0	0	0	0	0	236.694	0	0	0	0	253.097	0	0	0	0	0	282.019	243.634
		487	2095.98	0	0	0	0	0	0	242.959	0	0	0	0	254.078	0	0	0	0	261.312	285.908	257.648
		488	2099.84	0	0	0	0	0	0	236.21	0	0	0	0	0	0	0	0	262.374	0	277.651	0
		489	2103.7	0	0	0	0	276.759	0	235.456	0	0	0	239.591	0	0	0	0	0	252.535	278.043	258.032
		490	2107.56	0	216.62	0	0	0	0	245.413	0	0	0	0	0	0	0	0	258.325	248.858	284.372	0
		491	2111.42	0	0	0	0	0	0	229.263	0	0	0	231.956	0	0	0	0	0	240.915	291.631	243.919
		492	2115.28	231.066	0	0	0	0	0	234.322	0	0	0	224.989	0	0	0	0	252.925	252.766	269.917	0
		493	2119.14	232.398	0	0	0	266.651	0	243.015	0	0	0	203.321	0	0	0	0	257.321	240.667	262.155	0
		494	2123	0	0	0	0	274.47	0	0	0	0	0	0	0	0	264.806	0	0	243.896	285.895	270.974
		495	2126.86	0	0	0	0	281.301	0	254.348	0	0	0	0	0	0	0	0	0	246.016	277.073	258.801
		496	2130.72	0	0	0	0	260.989	0	228.645	0	0	0	218.801	0	0	242.18	0	0	249.256	266.294	274.612
		497	2134.58	0	0	0	0	288.851	268.273	0	0	0	0	228.75	0	0	0	240.444	0	245.058	265.912	256.269
		498	2138.44	0	0	0	0	276.462	0	0	0	0	0	0	0	0	0	0	0	258.181	258.059	0
		499	2142.3	0	0	0	0	0	0	0	0	0	0	0	279.252	0	0	232.188	0	249.071	262.484	266.693
		500	2146.16	221.314	0	0	0	0	0	244.695	273.432	0	0	231.638	0	0	0	0	249.73	248.196	264.174	0
		501	2150.02	0	0	0	0	268.38	0	0	0	0	0	0	0	0	0	0	0	249.626	269.035	266.115
		502	2153.88	0	0	0	0	278.985	0	0	0	0	0	0	0	0	263.278	0	241.822	0	270.172	254.826
		503	2157.74	0	0	0	0	0	0	0	274.117	0	0	0	0	0	0	0	243.365	0	272.045	0
		504	2161.6	0	0	0	0	0	0	0	0	0	0	0	0	0	0	0	0	257.931	254.548	252.407
		505	2165.46	0	0	0	0	285.5	0	0	0	0	0	218.868	0	0	248.078	0	246.397	253.828	267.298	254.602
		506	2169.32	0	0	0	0	0	0	0	0	0	0	222.276	0	0	0	0	237.864	244.751	269.528	0
		507	2173.18	0	0	0	0	289.149	269.406	0	0	0	0	0	0	0	259.146	0	236.237	258.941	265.731	255.445
		508	2177.04	0	0	0	0	282.475	0	0	0	0	0	230.342	0	0	0	0	236.685	0	254.911	0
		509	2180.9	0	0	0	0	288.184	0	0	0	0	0	0	0	0	0	0	245.458	0	257.974	0
		510	2184.76	0	0	0	0	0	0	0	0	0	0	0	0	0	0	0	246.523	0	263.913	0
		511	2188.62	0	0	0	0	0	0	0	0	0	0	0	0	0	0	0	0	0	266.074	0
		512	2192.48	0	0	0	0	0	253.197	0	278.721	0	0	0	0	0	0	0	0	244.293	264.874	0
		513	2196.34	0	0	0	0	279.984	0	0	0	0	0	0	0	0	253.165	0	0	0	268.679	0
		514	2200.2	0	0	0	0	0	0	0	273.391	0	0	231.606	0	0	0	0	253.675	0	263.514	0
		515	2204.06	0	0	0	0	0	263.468	0	279.447	0	0	222.558	0	0	0	0	0	258.203	264.097	0
		516	2207.92	0	0	0	0	0	0	0	272.061	0	0	229.069	0	0	0	0	0	0	289.747	252.613
		517	2211.78	0	0	0	0	0	0	0	273.778	0	0	0	0	0	0	0	239.11	0	268.238	259.063

## Sheet: Background Std
				SptId_41	SptId_45	SptId_47	SptId_52	SptId_55	SptId_56	SptId_65	SptId_66	SptId_76	SptId_81	SptId_83	SptId_85	SptId_89	SptId_91	SptId_97	SptId_100	SptId_106	SptId_108	SptId_112
		0	216.16	0	0	0	0	0	0	0	0	0	0	0	0	0	0	0	0	0	0	0
		1	220.02	0	0	0	0	0	0	0	0	0	0	0	0	0	0	0	0	0	0	0
		2	223.88	0	0	0	0	0	0	0	0	0	0	0	0	0	0	0	79.9599	0	0	0
		3	227.74	0	0	0	0	0	0	0	0	0	0	0	0	0	0	0	0	0	0	0
		4	231.6	0	0	0	0	0	0	0	0	0	0	0	0	0	0	0	0	0	0	0
		5	235.46	0	0	0	0	0	0	0	0	0	0	0	0	0	0	0	0	0	0	0
		6	239.32	0	0	0	0	0	0	0	0	0	0	0	0	0	0	0	0	0	0	0
		7	243.18	0	0	0	0	0	0	0	0	0	0	0	0	0	0	0	0	0	0	0
		8	247.04	0	0	0	0	0	0	0	0	0	0	0	0	0	0	0	0	0	0	0
		9	250.9	0	0	0	0	0	0	0	0	0	0	0	0	0	0	0	0	0	0	0
		10	254.76	0	0	0	0	0	0	0	0	0	0	0	0	0	0	0	0	0	0	0
		11	258.62	0	0	0	0	0	0	0	0	0	0	0	0	0	0	0	0	0	0	0
		12	262.48	0	0	0	0	0	0	0	0	0	0	0	0	0	0	0	0	0	0	0
		13	266.34	0	0	0	0	0	0	0	0	0	0	0	0	0	0	0	0	0	0	0
		14	270.2	0	0	0	0	0	0	0	0	0	0	0	0	0	0	0	0	0	0	0
		15	274.06	0	0	0	0	0	0	0	0	0	0	0	0	0	0	0	0	0	0	0
		16	277.92	0	0	0	0	0	0	0	0	0	0	0	0	0	0	0	0	0	0	0
		17	281.78	0	0	0	0	0	0	0	0	0	0	0	0	0	0	0	0	0	0	0
		18	285.64	0	0	0	0	0	0	0	0	0	0	0	0	0	0	0	83.0068	0	0	0
		19	289.5	0	0	0	0	0	0	0	0	0	0	0	0	0	0	0	0	0	0	0
		20	293.36	0	0	0	0	0	0	0	0	0	0	0	0	0	0	0	0	0	0	0
		21	297.22	0	0	0	0	0	0	0	0	0	0	0	0	0	0	0	0	0	0	0
		22	301.08	0	0	0	0	0	0	0	0	0	0	0	0	0	0	0	0	0	0	0
		23	304.94	0	0	0	0	0	0	0	0	0	0	0	0	0	0	0	0	0	0	0
		24	308.8	0	0	0	0	0	0	0	0	0	0	0	0	0	0	0	0	0	0	0
		25	312.66	0	0	0	0	0	0	0	0	0	0	0	0	0	0	0	0	0	0	0
		26	316.52	0	0	0	0	0	0	0	0	0	0	0	0	0	0	0	0	0	0	0
		27	320.38	0	0	0	0	0	0	0	0	0	0	0	0	0	0	0	0	0	0	0
		28	324.24	0	0	0	0	0	0	0	107.163	0	0	0	0	0	0	0	0	0	0	0
		29	328.1	0	0	0	0	0	0	0	0	0	0	0	0	0	0	0	0	0	0	0
		30	331.96	0	0	0	0	0	0	0	0	0	84.4159	0	0	0	0	0	102.61	0	0	0
		31	335.82	0	0	0	0	0	0	0	0	82.5064	0	0	0	0	0	0	0	0	0	0
		32	339.68	0	0	0	0	0	0	0	0	0	0	0	0	0	0	0	0	0	0	0
		33	343.54	0	0	0	0	0	0	0	0	0	0	0	0	0	0	0	0	0	0	0
		34	347.4	0	0	0	0	0	0	0	0	0	0	0	0	0	0	0	0	0	0	0
		35	351.26	0	0	0	0	0	0	0	0	0	0	0	0	0	0	0	0	0	0	0
		36	355.12	0	0	0	0	0	0	0	0	0	0	0	0	0	0	0	82.1559	0	0	0
		37	358.98	0	0	0	0	0	0	0	0	0	0	0	0	0	0	0	0	0	0	0
		38	362.84	0	0	0	0	0	82.4102	0	0	0	0	0	0	0	0	0	0	0	0	0
		39	366.7	0	0	0	0	0	0	0	0	0	0	0	0	0	0	0	0	0	0	0
		40	370.56	0	0	0	0	0	0	0	0	0	0	0	0	0	0	0	0	0	0	0
		41	374.42	0	0	0	0	0	0	0	0	0	0	0	0	0	0	0	0	0	0	0
		42	378.28	0	0	0	0	0	0	0	0	0	77.6857	0	0	0	0	0	0	0	0	0
		43	382.14	0	0	0	0	0	0	0	0	0	0	0	0	0	0	0	0	0	0	0
		44	386	0	0	0	0	0	0	0	0	0	0	0	0	0	0	0	79.5581	0	0	0
		45	389.86	0	0	0	0	0	0	0	0	0	0	0	0	0	0	0	80.988	0	0	0
		46	393.72	0	0	0	0	0	0	0	0	0	0	0	0	0	0	0	0	0	0	0
		47	397.58	0	0	0	0	0	0	0	0	0	0	0	0	0	0	0	0	0	0	0
		48	401.44	0	0	0	0	0	0	0	0	0	0	0	0	0	0	0	0	0	0	0
		49	405.3	0	0	0	0	0	0	0	0	0	0	0	0	0	0	0	0	0	0	0
		50	409.16	0	0	0	0	0	0	0	0	0	0	0	81.1294	0	0	0	81.6895	0	0	0
		51	413.02	0	0	0	0	0	0	0	0	0	0	0	0	0	0	0	78.6881	0	0	0
		52	416.88	0	0	0	0	0	0	0	0	0	0	0	0	0	0	0	84.2408	0	0	0
		53	420.74	0	0	0	0	0	0	0	0	0	0	0	0	0	0	0	0	0	0	0
		54	424.6	0	81.9253	0	0	0	0	0	0	0	0	0	0	0	0	0	0	0	0	0
		55	428.46	0	0	0	0	0	0	0	0	0	82.6391	0	0	0	0	0	84.4194	0	0	0
		56	432.32	0	0	0	0	0	0	0	0	0	0	0	79.5922	0	0	0	83.1374	0	0	0
		57	436.18	0	0	0	0	0	0	0	0	0	0	0	0	0	0	0	79.6601	0	0	82.3014
		58	440.04	0	0	0	0	0	0	0	0	0	0	0	0	0	0	0	84.5268	0	0	0
		59	443.9	0	0	0	0	0	0	0	0	0	0	0	0	0	0	0	77.0817	0	0	0
		60	447.76	0	0	0	0	0	0	0	0	0	0	0	0	0	0	0	0	0	0	0
		61	451.62	0	0	0	0	0	0	0	0	0	0	0	0	0	0	0	0	0	0	0
		62	455.48	0	0	0	0	0	0	0	0	0	83.6367	0	0	0	0	0	0	0	0	0
		63	459.34	0	0	0	0	0	0	0	0	0	81.7333	0	0	0	0	0	79.3827	0	0	0
		64	463.2	0	0	0	0	0	0	0	0	0	83.2222	0	0	0	0	0	80.3367	0	0	0
		65	467.06	0	0	0	0	0	0	0	0	0	0	0	0	0	0	0	84.3715	0	0	0
		66	470.92	0	0	0	0	0	0	0	0	0	84.8927	0	0	91.1099	0	0	79.5269	0	0	0
		67	474.78	0	0	0	0	0	0	0	0	0	0	0	0	0	0	0	0	0	0	0
		68	478.64	0	0	0	0	0	0	0	0	0	77.4255	0	81.299	0	0	0	78.6698	0	0	0
		69	482.5	0	0	0	0	0	0	0	0	0	80.6461	0	0	0	0	0	77.1655	0	0	0
		70	486.36	0	0	0	0	0	0	0	0	0	80.1637	0	84.2231	0	0	0	78.0609	0	0	0
		71	490.22	0	0	0	0	0	0	0	0	0	82.0153	0	0	0	0	0	79.0976	0	0	0
		72	494.08	0	0	0	0	0	0	0	0	0	79.7178	0	0	0	0	0	0	0	0	0
		73	497.94	0	0	0	0	0	0	0	0	0	77.5275	0	0	0	0	0	78.5136	0	0	0
		74	501.8	0	0	0	0	0	0	0	0	0	84.2198	0	0	0	0	0	78.4986	0	0	0
		75	505.66	0	0	0	0	0	0	0	0	0	83.4092	0	0	0	0	0	78.4233	0	0	0
		76	509.52	0	0	0	0	0	0	0	0	0	0	0	81.3548	0	0	0	82.9486	0	0	0
		77	513.38	0	0	0	0	0	0	0	0	83.896	80.7318	0	0	0	0	0	84.4108	0	0	0
		78	517.24	0	0	0	0	0	0	0	0	81.9261	0	0	0	0	0	0	81.9319	0	0	0
		79	521.1	0	0	0	0	80.5934	0	0	0	0	0	0	0	0	0	0	80.7013	0	0	0
		80	524.96	0	0	0	0	0	0	0	0	0	0	0	0	0	0	0	84.9892	0	0	82.4726
		81	528.82	0	0	0	0	0	0	0	0	0	81.1182	0	0	0	0	0	76.591	0	0	0
		82	532.68	0	0	0	0	0	0	0	0	0	0	0	0	0	0	0	81.5395	0	0	84.9859
		83	536.54	0	0	0	0	0	0	0	0	0	80.0863	0	83.1122	0	0	0	84.721	0	0	80.1038
		84	540.4	0	0	0	0	0	0	0	0	0	0	0	0	0	0	0	81.8812	0	0	0
		85	544.26	0	0	0	0	0	0	0	0	86.4066	83.4851	0	0	0	0	0	84.8695	0	0	76.4844
		86	548.12	0	0	0	0	0	0	0	0	90.3049	0	0	0	0	0	0	81.936	0	0	83.5611
		87	551.98	0	0	0	0	0	0	0	0	78.7932	0	0	0	0	0	0	78.984	90.6291	0	85.3863
		88	555.84	0	0	0	0	0	0	0	0	0	0	0	0	0	0	0	80.0111	0	0	82.2116
		89	559.7	0	0	0	0	0	0	0	0	80.7898	0	0	0	0	0	0	83.9055	0	0	83.4316
		90	563.56	0	0	0	0	0	0	0	0	81.4597	0	0	0	0	0	0	80.219	0	0	80.4642
		91	567.42	0	0	0	0	0	0	0	0	87.3531	0	0	0	0	0	0	83.4811	0	0	83.5863
		92	571.28	0	0	0	0	0	0	0	0	76.8895	0	0	0	0	0	0	81.0316	0	0	82.3239
		93	575.14	0	0	0	0	0	0	0	0	79.9046	81.623	0	0	0	0	0	0	0	0	0
		94	579	0	0	0	0	0	0	0	0	0	0	0	0	0	0	0	77.9133	0	0	85.0693
		95	582.86	0	0	0	0	0	0	0	0	83.6227	0	0	0	79.321	0	0	81.0043	0	0	0
		96	586.72	0	0	0	0	0	0	0	0	85.3842	0	0	0	78.4802	0	0	87.8633	0	0	0
		97	590.58	78.5927	0	0	0	0	0	0	0	81.3352	0	0	0	81.8087	0	0	78.282	0	0	0
		98	594.44	0	0	0	0	0	0	0	0	85.3956	0	0	0	0	0	0	78.2853	0	0	0
		99	598.3	0	0	0	0	0	0	0	0	82.3377	0	0	0	0	0	0	80.0056	0	0	0
		100	602.16	0	0	0	0	0	0	0	0	0	0	0	0	80.7924	0	0	79.7439	0	0	0
		101	606.02	0	0	0	0	79.9146	0	0	0	85.1674	0	0	0	83.3741	0	0	77.3982	0	0	0
		102	609.88	0	0	0	0	0	0	0	82.8955	82.1076	0	0	0	81.6381	0	0	0	0	0	0
		103	613.74	0	0	0	0	0	0	0	0	0	0	0	0	76.9394	0	0	82.4001	0	0	0
		104	617.6	0	0	0	0	0	0	0	0	0	0	0	0	82.2323	0	0	79.8572	0	82.034	0
		105	621.46	0	0	0	0	0	0	0	0	81.6514	0	0	0	83.6981	0	82.475	85.8876	0	0	0
		106	625.32	0	0	0	0	0	0	0	81.3248	79.3752	0	0	0	82.4538	0	0	0	0	0	0
		107	629.18	0	0	0	0	0	0	0	0	81.9732	76.9886	0	0	79.1114	0	0	82.4868	0	0	0
		108	633.04	78.961	0	0	0	0	0	0	0	80.0045	0	0	0	80.9936	0	81.4491	81.59	0	0	0
		109	636.9	0	0	0	0	86.3919	0	0	0	79.0372	0	0	0	82.3566	0	0	0	0	0	0
		110	640.76	75.3348	0	0	0	0	0	0	0	0	0	0	0	79.0798	0	0	0	0	0	81.9682
		111	644.62	0	80.7729	0	0	0	0	0	0	0	0	0	0	80.3463	0	0	78.619	0	0	0
		112	648.48	0	0	0	0	0	83.58	0	80.0578	78.9419	80.9822	0	0	86.5982	0	0	82.4952	0	78.2234	0
		113	652.34	80.6768	0	0	0	0	0	0	0	0	82.2398	0	81.589	85.2941	0	0	82.7141	0	82.0722	0
		114	656.2	0	0	0	0	0	0	0	82.1677	0	0	0	0	81.5645	0	81.3717	82.4941	0	81.9019	0
		115	660.06	0	80.288	0	0	0	0	0	0	81.124	0	0	81.3644	0	0	83.8107	78.0567	0	0	0
		116	663.92	80.8043	0	0	0	0	0	0	0	0	0	0	82.4204	0	0	0	82.1767	0	79.6444	0
		117	667.78	0	0	0	0	77.8117	0	0	83.7502	0	78.9661	0	79.6099	84.1111	0	84.7011	81.2129	0	0	0
		118	671.64	0	0	0	0	0	0	0	0	0	81.3989	0	83.7217	0	0	0	77.6549	0	82.4345	0
		119	675.5	0	76.0639	0	0	0	0	0	83.6531	0	0	0	81.1845	83.6743	0	0	81.4345	0	81.391	0
		120	679.36	0	0	0	0	0	0	0	0	0	0	0	0	0	0	0	83.1872	0	79.7416	0
		121	683.22	0	0	0	0	0	0	0	79.7653	0	0	0	81.2756	79.3385	0	78.9146	76.7433	0	79.1611	0
		122	687.08	0	81.6888	0	84.842	0	86.3927	0	81.599	0	0	0	80.1444	0	0	0	85.1776	0	0	81.1578
		123	690.94	0	0	0	0	0	0	0	79.1491	0	0	0	0	0	0	0	79.1493	0	0	0
		124	694.8	80.1156	0	0	0	0	0	0	83.9412	0	0	0	0	0	0	0	81.5314	0	0	0
		125	698.66	0	0	0	0	0	0	0	81.1405	0	77.8517	0	80.6904	0	0	0	82.2862	0	78.8839	0
		126	702.52	0	0	0	0	0	79.7031	0	82.2829	0	81.6084	0	0	0	0	0	88.753	0	0	82.3729
		127	706.38	0	0	0	0	0	0	0	86.6551	0	0	0	79.0831	0	0	0	77.6781	0	0	81.3264
		128	710.24	0	82.1433	0	0	0	0	0	82.3117	82.7107	0	0	0	0	0	0	82.92	0	0	77.8495
		129	714.1	0	81.4993	0	0	0	0	0	85.425	0	0	0	82.5914	0	0	0	81.9241	0	0	81.1491
		130	717.96	0	77.7239	0	0	0	0	0	81.0536	0	0	0	0	0	0	0	83.0041	0	0	0
		131	721.82	0	80.4749	0	85.4361	0	0	0	85.1514	0	82.7534	0	0	0	0	0	83.8878	0	0	0
		132	725.68	0	83.7692	0	79.7014	0	0	0	74.6963	0	0	0	80.4338	0	0	0	80.2591	0	0	0
		133	729.54	0	73.4908	0	0	0	0	0	77.336	0	84.4926	0	0	0	0	0	81.326	0	0	78.4435
		134	733.4	0	0	0	0	0	0	0	81.1702	0	0	0	79.7049	0	0	0	80.6594	0	0	83.1238
		135	737.26	0	82.2242	0	0	82.0007	0	0	78.354	0	82.9451	0	80.7712	0	0	0	83.105	0	0	80.1243
		136	741.12	0	0	0	0	79.0989	0	0	84.2109	0	81.2737	0	0	0	0	0	83.5984	79.767	0	0
		137	744.98	0	0	0	0	0	0	0	80.2963	0	81.6771	0	0	0	0	0	83.3554	0	0	83.5345
		138	748.84	0	0	0	79.0054	0	0	0	85.8537	0	0	0	84.4786	0	0	0	81.0546	80.6243	0	78.1603
		139	752.7	0	76.2276	0	0	0	72.3881	0	79.72	0	79.2923	0	0	0	0	0	81.5051	83.1363	0	0
		140	756.56	0	80.7858	0	0	0	0	0	83.8638	0	0	0	80.8755	0	0	0	77.5589	0	0	87.4424
		141	760.42	0	0	0	0	0	0	0	80.6333	0	0	0	0	80.2855	0	80.0382	78.0863	0	0	78.4605
		142	764.28	0	0	0	0	0	0	0	82.2377	0	0	0	0	0	0	0	84.4638	0	82.672	77.7217
		143	768.14	0	0	0	0	0	0	0	85.4259	0	85.8004	0	0	0	0	79.6003	78.9649	0	0	0
		144	772	0	0	0	0	0	0	0	81.6171	0	0	0	0	0	0	84.8362	82.4943	82.1878	0	78.4531
		145	775.86	0	0	0	0	84.226	0	0	79.5925	80.8914	78.934	0	0	0	0	88.4003	82.3132	0	0	0
		146	779.72	0	0	0	84.2828	0	0	0	79.094	0	83.3013	0	81.4369	0	0	83.1935	83.3517	81.077	0	0
		147	783.58	77.3987	0	0	0	84.977	0	0	84.1106	0	78.609	0	0	0	0	81.0632	83.4424	0	0	80.0817
		148	787.44	0	0	0	0	82.7303	0	0	83.6689	0	0	0	0	0	0	0	80.2532	78.6145	0	85.2522
		149	791.3	81.1415	0	0	82.0334	78.572	0	0	79.8417	79.2701	82.7747	0	0	0	0	78.3854	81.0878	79.5602	0	0
		150	795.16	0	0	0	0	81.9366	0	0	82.515	81.4841	0	0	0	0	0	0	83.5307	0	0	0
		151	799.02	0	0	0	0	82.002	0	0	81.9237	0	0	0	82.9277	0	0	78.4334	83.2475	81.44	0	0
		152	802.88	0	80.7873	0	0	0	0	0	84.1851	80.4519	0	0	83.1473	0	0	83.5481	84.6938	83.2629	0	76.7332
		153	806.74	0	0	0	0	85.9426	0	0	87.785	0	0	0	79.4321	0	0	0	83.6418	0	0	0
		154	810.6	0	0	0	0	83.3531	0	0	83.6133	0	0	0	84.2728	0	0	78.8176	82.3982	80.7274	0	81.5829
		155	814.46	0	0	0	0	0	0	0	83.8028	0	0	0	81.7469	0	0	82.3734	81.1096	0	0	0
		156	818.32	0	0	0	0	77.6792	0	0	0	0	0	0	0	0	0	0	79.5349	76.8456	0	0
		157	822.18	0	0	0	0	0	0	0	0	82.5376	0	0	84.7511	0	0	0	80.6927	0	0	0
		158	826.04	0	0	0	0	86.6234	0	0	79.5663	0	84.4823	0	0	0	0	84.781	0	80.2371	0	0
		159	829.9	83.037	0	0	81.386	82.6049	0	0	0	0	0	0	87.8946	0	0	0	0	0	0	78.1451
		160	833.76	0	0	0	0	0	79.8	0	82.6015	0	0	0	78.1697	0	0	0	0	80.0755	0	0
		161	837.62	0	0	0	0	0	0	0	0	76.9109	0	0	82.0007	0	0	0	0	73.0545	0	80.8743
		162	841.48	0	0	0	0	0	81.1599	0	82.543	80.7354	81.2875	0	79.8369	82.17	0	0	0	74.045	0	0
		163	845.34	0	0	0	86.6757	79.3167	0	0	82.6971	0	0	0	79.2327	0	0	0	0	82.246	0	0
		164	849.2	78.1861	81.5898	0	0	80.6886	0	0	0	0	80.2727	0	76.511	0	0	0	0	80.9834	0	0
		165	853.06	80.9996	79.8269	0	0	0	78.8612	0	0	0	0	0	78.179	0	0	0	80.4964	81.4381	0	81.3813
		166	856.92	77.5718	0	0	0	0	77.8228	0	0	0	0	0	78.4802	0	0	0	0	82.0141	0	0
		167	860.78	0	0	0	89.7522	83.7214	77.3145	0	85.0248	0	82.9841	0	79.5929	0	0	0	0	0	0	0
		168	864.64	78.6565	0	0	84.1989	0	79.5616	0	80.6394	82.8942	0	0	79.3949	0	0	0	79.0414	79.4781	0	0
		169	868.5	0	0	0	0	0	84.9244	0	0	83.8078	0	0	78.1094	0	0	0	0	83.7798	0	0
		170	872.36	81.0853	0	0	0	0	82.0108	0	78.9381	83.0068	0	0	79.9887	0	0	0	0	0	0	0
		171	876.22	83.7712	0	0	80.8969	0	81.0544	0	75.772	82.3605	0	0	80.7261	0	0	0	0	0	0	0
		172	880.08	0	0	0	0	0	82.2269	0	0	81.661	86.6307	0	0	0	0	0	0	0	79.1216	0
		173	883.94	0	74.3883	0	0	0	0	0	80.2124	0	0	0	78.7222	0	0	0	79.59	79.3835	0	0
		174	887.8	0	0	0	0	0	84.1246	0	84.7077	79.6473	0	0	82.7927	0	0	0	0	0	0	0
		175	891.66	0	0	0	80.7026	0	79.7007	0	0	0	83.952	0	78.0357	0	0	0	81.3728	0	0	0
		176	895.52	78.7343	80.1685	0	0	0	78.033	0	78.6758	0	79.9682	0	0	0	0	0	81.123	77.7243	0	79.6018
		177	899.38	0	0	0	0	0	79.1845	0	85.7888	0	81.5374	0	80.3756	0	0	0	0	88.4103	0	85.306
		178	903.24	0	0	0	0	0	80.2915	0	79.9801	81.7393	0	0	0	0	0	0	79.4394	0	0	81.1349
		179	907.1	0	0	0	0	80.877	81.7446	0	86.7358	78.8452	0	0	82.3858	0	0	0	83.805	78.7103	0	80.1864
		180	910.96	0	74.8792	0	0	78.3265	0	0	88.0764	79.1555	83.9475	0	0	0	0	0	81.3089	0	0	83.6103
		181	914.82	0	82.7338	0	0	0	0	0	81.0194	83.3675	78.4334	0	78.9058	0	0	0	0	0	0	84.0346
		182	918.68	0	0	0	0	0	0	0	81.495	82.3679	81.8934	0	82.1833	0	0	0	81.2655	80.5498	0	78.0811
		183	922.54	0	0	0	0	0	0	0	76.9153	0	0	0	86.3272	0	0	0	78.8541	0	79.8461	79.0484
		184	926.4	80.3182	0	0	0	81.5851	0	0	84.591	80.6266	0	0	79.6673	0	0	0	76.3358	0	0	80.1785
		185	930.26	0	0	0	0	0	78.0689	0	80.6139	0	0	0	82.6992	0	0	0	81.2766	78.7563	0	80.1754
		186	934.12	0	0	0	0	0	0	0	81.7046	80.2242	0	0	82.014	0	0	0	77.6978	84.1688	0	83.0749
		187	937.98	0	0	0	0	0	0	0	83.452	0	80.9014	0	83.0873	0	0	0	0	0	81.7014	84.4484
		188	941.84	0	0	0	0	87.192	0	0	79.3647	0	0	0	85.6166	0	0	0	82.5478	0	79.0604	85.2365
		189	945.7	0	81.2019	0	0	0	0	0	85.6713	0	0	0	0	0	0	0	80.1935	0	78.919	0
		190	949.56	0	78.9335	0	80.2528	0	0	0	88.7399	82.6371	0	0	76.7781	0	0	0	82.1313	0	0	86.7136
		191	953.42	80.7427	0	0	0	76.1205	0	0	84.0987	83.3659	0	0	80.9511	0	0	0	86.8762	0	81.0704	79.8825
		192	957.28	76.3383	0	0	0	0	0	0	86.6353	0	0	0	0	0	0	0	79.2501	76.3551	85.6919	0
		193	961.14	80.2805	0	78.4064	0	81.8005	0	0	84.6135	0	0	0	86.3389	0	0	0	84.2549	0	76.4738	81.035
		194	965	79.2308	81.4493	0	0	81.2683	0	0	77.6384	0	0	0	83.0615	0	0	0	82.1159	0	81.1948	79.9275
		195	968.86	0	0	82.9812	0	0	0	0	80.0576	0	0	0	0	0	0	0	80.2907	0	80.9168	84.7887
		196	972.72	0	82.5505	0	0	0	0	0	76.6324	82.4651	83.3143	0	82.7076	0	0	0	80.3128	0	80.7281	82.039
		197	976.58	0	82.9328	0	81.8394	0	0	0	89.017	79.563	0	0	83.413	0	0	0	80.7397	0	85.1831	0
		198	980.44	78.7615	81.0061	0	0	0	0	0	87.1783	0	0	0	81.209	0	0	0	80.4361	0	80.7932	79.0394
		199	984.3	0	78.4553	85.0237	80.0806	0	0	0	84.7693	81.109	80.7157	0	80.1074	0	0	0	80.9533	0	84.0544	0
		200	988.16	0	0	83.5024	82.7894	0	0	0	82.3858	0	84.3156	0	81.6279	0	0	0	0	83.9227	82.9611	78.2029
		201	992.02	77.3871	79.3532	81.4383	82.5851	0	0	0	78.9487	0	0	0	79.7779	0	0	0	78.7691	0	80.9529	0
		202	995.88	76.4197	77.3746	80.1055	0	0	0	0	82.7305	78.8764	0	0	87.0166	0	0	0	0	0	79.7525	86.5273
		203	999.74	79.8491	76.5985	85.1965	0	0	80.096	0	80.0096	76.8511	0	84.3131	78.0019	0	0	0	0	77.9059	85.5152	81.4613
		204	1003.6	79.2411	77.3523	78.4193	86.5068	0	0	0	79.085	0	0	0	79.1395	0	0	0	81.6402	80.1438	80.5981	85.9213
		205	1007.46	0	80.5386	82.9311	80.5614	0	0	0	79.4393	0	0	0	81.5124	0	0	0	80.3666	0	0	81.5381
		206	1011.32	74.0608	75.9565	77.5227	82.833	0	0	0	79.8863	0	78.574	0	83.3943	0	0	0	82.8766	76.6306	81.0639	84.0401
		207	1015.18	79.9405	86.1441	80.6359	82.1603	0	0	0	78.1727	0	82.9678	0	79.7558	0	0	0	0	82.0703	82.7931	91.5669
		208	1019.04	77.4373	78.1668	86.7526	79.9847	0	0	0	79.2413	80.8586	78.9648	0	84.4348	0	0	0	84.4638	0	85.8984	77.9366
		209	1022.9	81.1757	0	83.9869	80.3096	0	0	77.6103	82.1152	0	0	0	80.9138	0	0	0	84.6621	0	80.7804	82.1575
		210	1026.76	82.1894	81.6045	83.7833	83.192	0	0	0	80.0964	0	0	0	81.6009	0	0	0	83.9999	79.0573	77.7274	82.832
		211	1030.62	81.7698	82.1771	82.0113	84.148	0	0	0	78.0573	0	84.0109	0	80.8453	0	0	0	85.8781	0	78.7552	81.0533
		212	1034.48	76.0902	76.397	0	84.0024	0	0	0	85.9174	0	0	0	82.7182	0	0	0	82.7906	0	80.8522	82.6965
		213	1038.34	84.606	80.836	82.9875	83.9956	0	74.7536	0	81.9386	0	80.9924	0	87.0024	0	0	0	81.8744	0	78.0787	82.1101
		214	1042.2	80.9312	80.8014	82.1411	81.2359	84.2819	78.1718	0	87.4041	83.9704	82.1489	0	82.7971	0	0	0	83.5218	0	84.9963	84.7416
		215	1046.06	79.0848	78.7815	80.4404	82.3101	0	78.4719	0	81.0437	0	85.211	0	82.1963	0	0	0	76.4304	80.7166	82.7746	82.8239
		216	1049.92	82.6462	0	0	80.5288	80.1013	0	79.9963	80.0774	82.9939	80.0265	0	86.4903	0	0	0	0	83.0902	80.9814	82.8843
		217	1053.78	79.4565	80.7153	0	85.7628	0	0	0	82.3015	84.0466	0	0	79.1152	0	0	0	0	83.1427	82.8455	83.8336
		218	1057.64	78.5521	80.4019	82.5499	82.3798	84.6925	83.8224	0	82.3501	82.0773	0	0	80.0843	0	0	0	83.0869	80.4048	78.3426	78.9128
		219	1061.5	77.7068	78.0651	0	81.203	0	80.5946	0	78.7859	83.7601	81.5708	0	83.2753	0	0	0	0	85.608	81.077	80.8469
		220	1065.36	76.816	0	79.2919	87.0139	0	77.4273	0	83.5685	82.0355	0	0	84.189	0	0	0	78.2134	82.1508	82.4158	77.648
		221	1069.22	0	0	77.5879	82.7088	0	79.6581	0	83.7465	84.4324	0	0	81.8217	0	0	81.7112	85.7645	83.4818	84.7036	83.1216
		222	1073.08	0	82.2687	84.0033	82.3771	79.3738	80.5348	0	80.1518	82.8562	77.5872	0	81.8508	0	0	0	84.8098	76.5457	79.3462	80.6572
		223	1076.94	0	0	0	83.892	85.7465	77.5185	0	80.5945	86.3629	0	78.7838	84.172	0	0	0	82.0018	0	81.2758	77.5352
		224	1080.8	0	0	81.4485	83.6234	78.1236	85.6392	0	80.5419	0	0	0	88.0767	0	0	0	83.967	84.0519	82.9808	80.6301
		225	1084.66	0	0	84.1529	81.91	81.2751	79.9592	0	0	81.0129	0	0	0	0	0	0	80.7656	0	85.5536	82.5551
		226	1088.52	0	80.6294	0	84.7045	77.2256	0	0	0	83.834	77.3434	0	80.6795	0	0	0	88.0199	81.8206	78.9129	82.0621
		227	1092.38	0	79.0644	0	85.6131	80.1451	79.3707	86.3858	0	78.1735	0	0	86.5392	0	0	0	80.0271	83.3072	81.648	80.8487
		228	1096.24	0	79.3688	0	0	0	81.0187	0	80.2538	84.5328	0	87.622	83.115	0	0	0	78.3487	75.6309	81.3582	80.1481
		229	1100.1	0	76.1062	0	79.41	85.985	81.5976	80.7584	81.0171	80.1516	84.1437	0	83.1739	0	0	0	82.8957	79.6148	80.362	77.6531
		230	1103.96	0	0	0	80.7785	82.1194	79.2995	0	0	80.3139	0	0	85.7082	0	0	0	80.5512	78.3302	79.3678	84.6016
		231	1107.82	0	76.8043	0	80.6373	83.97	79.5852	84.6101	82.9381	83.3071	0	0	84.4705	0	0	0	84.3656	88.4827	0	0
		232	1111.68	0	0	82.2083	80.5489	85.0951	80.4333	84.1649	77.9734	79.4037	0	83.9623	77.909	0	0	0	82.3014	78.5884	76.603	83.9419
		233	1115.54	0	0	81.0226	77.8457	80.5145	85.4918	79.2836	82.3441	85.9995	0	0	0	0	0	0	85.3632	79.9847	82.9866	83.1765
		234	1119.4	0	74.0567	85.3291	85.9304	82.125	81.0266	0	0	82.3852	0	0	0	0	0	0	80.4394	79.0045	80.0139	86.1759
		235	1123.26	0	75.8901	79.1622	79.4066	80.3905	80.3512	87.2629	0	83.2363	0	0	81.1178	0	0	0	84.7033	77.7332	81.144	89.2113
		236	1127.12	0	82.4288	84.6933	84.0063	81.7534	79.1966	78.817	0	82.1077	0	0	85.2919	0	0	0	84.14	79.4126	0	0
		237	1130.98	0	0	0	83.4552	85.5761	77.918	0	0	80.9622	0	0	83.9265	0	0	0	80.7053	78.6552	79.6985	0
		238	1134.84	0	0	81.6098	85.3024	84.4638	79.9796	81.9623	0	84.3362	0	0	74.2234	0	0	0	81.8889	76.2726	80.1704	0
		239	1138.7	0	0	0	81.9591	84.3581	83.7011	82.3755	0	81.8975	0	0	82.9366	0	0	0	82.6538	75.1334	78.4916	76.3969
		240	1142.56	0	0	74.7914	83.3855	77.8067	81.8788	0	0	85.1977	0	0	0	0	0	0	80.3418	0	0	83.179
		241	1146.42	0	0	0	85.6642	79.3769	82.7377	79.0631	0	83.5923	0	81.6109	0	0	0	0	85.427	79.8375	0	90.8926
		242	1150.28	0	0	0	79.1096	80.0076	76.1858	78.9108	0	84.372	0	0	82.0302	79.389	0	0	74.4019	0	75.8222	82.6532
		243	1154.14	77.1153	0	0	78.567	81.418	83.669	82.041	0	83.4154	0	0	0	81.2456	0	0	77.1195	77.0417	78.1765	79.5707
		244	1158	0	0	78.7547	82.9499	83.1026	83.0836	75.4164	0	78.8417	0	0	87.6833	83.1433	0	0	79.5895	83.7282	0	0
		245	1161.86	0	76.3104	0	0	75.7431	0	83.4921	0	83.4252	0	0	80.1077	0	0	0	78.7384	81.3659	81.9588	0
		246	1165.72	0	0	0	84.3434	84.3397	85.3634	0	0	77.1413	82.7407	0	83.3759	0	0	0	83.1349	75.4138	84.2661	82.6156
		247	1169.58	0	0	0	79.6394	77.9775	85.1305	79.824	0	88.8211	0	0	83.8178	0	0	0	82.246	82.5597	85.4444	0
		248	1173.44	80.2712	84.2827	0	78.5323	0	84.7235	84.782	0	81.2713	0	0	83.455	0	0	0	79.0121	82.8425	80.1689	0
		249	1177.3	0	82.105	81.0883	0	0	87.6643	79.9218	0	82.5273	80.256	0	85.4166	0	0	0	82.5807	82.1484	82.1189	0
		250	1181.16	0	0	85.9729	75.837	78.0736	87.9893	81.1244	0	80.4604	0	0	86.8546	0	0	0	79.4908	84.2857	80.5353	81.047
		251	1185.02	0	78.4894	0	0	81.7887	0	83.6407	0	82.611	0	0	79.762	0	0	0	81.4682	82.1499	0	0
		252	1188.88	0	0	83.5547	81.4534	81.6742	81.6446	77.0172	0	86.0193	0	0	84.4187	0	0	0	77.1136	78.4372	84.0711	86.2165
		253	1192.74	0	0	0	82.3739	87.873	0	81.4666	0	83.4732	0	0	81.9501	0	0	0	80.9869	86.9394	88.8854	86.9563
		254	1196.6	0	0	0	0	81.3911	82.9753	77.6014	80.4509	82.203	83.1149	0	79.5487	83.3056	0	0	0	82.4588	0	82.5099
		255	1200.46	0	72.103	0	80.8234	81.0452	82.7409	77.7183	0	87.6928	0	0	84.7117	84.9336	0	0	0	78.6473	0	0
		256	1204.32	0	0	0	0	80.2649	81.4725	76.1963	0	84.9718	0	0	81.3909	0	0	0	0	82.531	84.8738	86.8092
		257	1208.18	0	77.1124	0	0	82.6407	85.6114	78.4883	0	78.6827	0	0	77.0577	0	0	0	0	76.1756	83.7188	0
		258	1212.04	0	81.5093	86.2188	0	83.0426	83.3808	74.546	0	77.2456	0	0	82.9394	83.775	0	0	0	77.9193	79.6778	84.1448
		259	1215.9	75.3783	0	0	0	0	80.3355	82.7741	0	78.5169	0	0	83.0889	0	0	0	0	78.5311	85.0771	85.0178
		260	1219.76	0	0	79.2059	0	0	0	0	0	81.9841	0	0	84.3205	85.6628	0	0	0	80.3496	85.2024	0
		261	1223.62	0	76.8616	0	0	82.7096	77.3681	80.9465	0	0	0	0	82.2861	80.9019	0	0	0	0	81.1791	0
		262	1227.48	0	75.8972	0	0	81.4155	81.5466	0	0	84.803	0	0	79.6108	0	0	0	0	75.9404	0	0
		263	1231.34	0	76.9045	0	0	0	78.7043	0	0	0	81.1768	0	84.1959	80.3974	0	0	0	80.6198	85.1607	84.5404
		264	1235.2	0	74.6723	0	0	76.7185	0	0	80.0065	0	89.2215	0	80.5334	74.4192	0	0	0	81.437	85.7168	0
		265	1239.06	0	0	0	80.8556	0	78.071	86.1082	81.4353	80.689	78.428	0	75.4668	81.3776	0	0	0	79.3437	0	0
		266	1242.92	0	0	0	80.9045	0	79.2568	0	82.5276	0	0	0	87.7468	0	0	0	0	0	82.7051	83.1767
		267	1246.78	0	77.161	0	86.2837	0	79.9303	80.9713	82.6691	0	0	0	82.605	78.4196	0	0	79.0113	76.5531	0	0
		268	1250.64	0	0	0	0	0	81.3395	77.9677	81.247	0	0	0	80.8188	80.8265	0	0	0	0	84.1216	0
		269	1254.5	0	0	81.429	0	0	0	0	0	0	85.0534	0	80.7181	79.5057	0	0	0	77.2293	0	0
		270	1258.36	0	0	0	0	0	0	0	0	0	81.453	0	80.6541	81.8241	0	85.1728	79.9351	79.1499	82.0176	0
		271	1262.22	0	0	0	0	0	83.1245	0	0	0	0	0	79.1279	79.7007	0	0	0	77.7003	0	0
		272	1266.08	0	0	85.8238	83.7052	80.5855	82.131	0	0	0	0	0	83.6673	81.2465	0	0	79.8965	82.7026	87.4415	0
		273	1269.94	0	0	0	84.3032	0	0	0	0	0	0	0	77.2093	78.1792	0	0	82.8123	77.9858	80.1006	0
		274	1273.8	0	78.0572	0	84.3615	0	78.7855	0	0	84.6552	0	0	77.4064	85.084	0	0	0	75.4827	85.0656	0
		275	1277.66	0	0	0	0	0	0	0	0	0	0	86.0728	83.122	81.5338	0	0	0	78.6257	85.631	0
		276	1281.52	0	85.7975	0	79.6771	79.1022	0	0	0	0	78.2037	79.8452	86.8283	76.6929	0	0	0	80.7449	0	0
		277	1285.38	0	81.6468	0	85.4251	0	0	0	0	0	0	82.2203	81.8201	80.8791	0	0	82.4354	79.8765	0	0
		278	1289.24	0	0	0	83.1245	80.3767	87.3671	0	82.8212	0	0	83.935	82.4122	81.1146	0	0	77.1327	0	82.8697	0
		279	1293.1	0	76.8255	0	80.6286	78.034	84.0334	0	83.5496	0	0	0	85.8078	81.7374	0	0	0	0	0	0
		280	1296.96	77.5675	0	0	83.2476	81.2522	85.1165	0	86.0527	82.2513	0	0	79.2747	79.1365	0	0	83.3321	80.768	80.6878	80.4539
		281	1300.82	0	0	0	84.2757	79.4699	79.6991	0	80.8536	0	0	0	80.4853	81.9515	0	0	82.723	80.3442	0	0
		282	1304.68	0	0	0	85.3089	81.8773	81.8566	0	83.5745	79.7667	0	0	82.8964	79.5797	0	0	80.9631	0	0	0
		283	1308.54	0	81.7717	0	0	79.6542	80.2633	0	0	0	82.3126	0	79.6491	82.83	0	0	82.7249	80.1186	79.8855	0
		284	1312.4	0	0	0	85.615	0	79.2879	0	78.6352	0	0	0	0	79.6935	0	0	80.6865	77.7399	85.5046	0
		285	1316.26	0	0	0	78.6516	82.6584	85.1258	0	85.0959	0	0	0	81.4501	81.2751	0	0	0	77.7705	80.3104	0
		286	1320.12	0	0	0	82.425	79.9666	81.5119	0	0	0	0	0	81.1818	80.9731	0	80.2666	77.3647	79.965	83.6761	0
		287	1323.98	0	0	0	0	81.9486	0	79.7236	82.178	82.3489	0	0	82.9082	0	0	0	0	78.4605	81.5065	0
		288	1327.84	0	0	0	78.8958	81.0328	83.2371	83.075	81.572	0	0	0	77.6905	82.2587	0	83.7998	0	78.8986	82.2938	0
		289	1331.7	0	0	0	82.0123	83.0501	84.6176	0	0	0	0	0	0	77.4133	0	74.3099	80.8142	82.7865	0	0
		290	1335.56	84.6756	0	0	89.8584	83.2134	83.9427	0	0	78.8458	0	0	84.6235	77.2239	0	82.9683	0	81.943	84.2078	0
		291	1339.42	0	80.9267	0	76.9365	83.3004	82.0397	0	0	0	0	0	82.8757	81.3972	0	0	0	79.4171	0	0
		292	1343.28	0	0	85.7258	83.1922	77.594	83.1413	0	0	0	0	80.9674	83.8193	85.2987	0	81.0218	0	78.2034	83.2358	0
		293	1347.14	0	0	79.878	83.2824	81.7423	82.8594	0	79.5478	0	0	81.1426	0	79.5292	81.2482	81.8336	0	75.5817	82.0442	0
		294	1351	79.3312	0	0	81.4323	0	78.4867	0	86.3735	0	0	0	82.7655	0	0	82.7398	0	78.1375	0	0
		295	1354.86	78.8783	0	0	0	82.7829	78.4143	0	79.5426	0	82.5708	0	86.1102	83.383	0	80.2994	0	75.4536	79.3425	0
		296	1358.72	0	0	0	78.0904	0	79.9995	0	0	0	84.6269	0	0	81.367	0	78.136	0	78.1527	80.6506	0
		297	1362.58	0	79.2323	0	85.6317	87.8785	77.327	0	0	0	79.6849	0	80.7721	83.0829	0	87.22	0	76.2349	0	0
		298	1366.44	0	79.1486	0	0	84.9859	81.9265	0	81.805	0	0	0	0	0	0	78.5325	0	81.5468	0	0
		299	1370.3	79.5152	81.8185	0	83.9173	77.8322	80.2262	0	75.7335	0	77.2859	78.2516	0	76.4525	0	78.2565	0	73.7692	78.643	0
		300	1374.16	0	0	0	82.4208	88.1407	82.245	0	82.7544	0	83.9458	0	0	0	0	75.8027	77.909	77.7104	77.144	84.9183
		301	1378.02	0	77.9816	79.9966	0	0	78.5227	0	79.5623	0	76.2949	0	85.3487	81.7522	0	79.5688	85.0256	79.1516	0	0
		302	1381.88	0	83.7054	0	0	0	78.2928	82.3027	0	0	0	78.682	82.7898	77.0629	0	85.5084	0	75.4704	77.5984	0
		303	1385.74	0	0	0	79.6032	0	78.5036	0	0	0	86.7525	81.4022	0	81.9936	0	84.376	0	81.0449	84.6171	0
		304	1389.6	77.023	76.2447	84.2838	81.3695	83.8654	82.2257	0	80.0021	0	0	0	0	0	0	82.9183	85.3083	72.3848	78.8172	0
		305	1393.46	0	72.9598	0	0	0	81.4886	0	0	0	79.9205	0	81.9431	0	0	86.8396	0	0	0	0
		306	1397.32	0	79.8428	0	0	79.6628	79.327	0	83.0974	0	76.1786	0	82.0575	0	0	80.7809	0	77.9708	79.6452	76.6359
		307	1401.18	0	0	82.1673	0	83.0547	80.7062	0	76.4476	0	76.7014	0	0	0	0	80.7086	0	81.2506	0	0
		308	1405.04	0	0	86.1109	0	85.1394	78.9214	0	0	0	79.6173	0	0	0	0	81.4014	0	73.5198	0	83.6873
		309	1408.9	0	0	79.1288	0	81.547	81.2386	0	79.4576	0	78.284	79.5082	0	86.745	0	86.4745	0	78.2815	83.3068	82.9041
		310	1412.76	0	81.0355	0	0	0	84.031	0	79.2048	0	76.0523	0	87.0336	0	0	80.7489	80.7052	80.1837	83.613	82.9673
		311	1416.62	0	77.9093	0	0	86.7775	0	0	77.9284	75.2068	0	76.3754	83.9326	0	84.7623	82.9974	77.8156	79.0363	80.4955	0
		312	1420.48	0	0	82.0708	84.1172	85.115	85.1247	0	84.003	0	80.4885	77.0843	0	0	0	84.4498	0	0	84.1005	84.0125
		313	1424.34	78.1256	0	82.8661	0	0	80.3901	0	0	0	81.2452	75.5401	0	0	0	81.6923	85.9116	76.6789	0	82.2431
		314	1428.2	0	81.6142	80.0581	0	79.349	82.4722	0	80.8701	0	80.9854	83.3945	78.6152	83.0127	0	87.0084	81.5336	0	86.0208	0
		315	1432.06	0	81.4017	84.9519	83.5247	82.9584	82.3344	0	0	0	0	77.3074	82.2155	0	0	84.5633	0	79.9892	0	85.6728
		316	1435.92	0	0	85.385	0	73.5832	0	0	0	0	79.3806	82.0877	0	0	77.8569	84.2213	77.9462	78.3526	0	76.9111
		317	1439.78	0	84.1755	74.7792	0	78.9423	86.2576	0	0	0	82.2792	82.8878	83.125	0	75.8474	78.3506	79.0675	82.9112	82.3451	83.2188
		318	1443.64	0	0	78.5959	80.6763	86.1139	0	77.8293	0	0	0	77.9127	82.6188	0	0	81.2154	80.8935	75.6344	80.3404	82.7041
		319	1447.5	0	78.1204	81.3775	78.6835	81.6287	79.422	0	0	0	83.1719	80.083	0	82.6292	0	82.3945	87.3264	0	82.6663	82.7978
		320	1451.36	0	75.2512	0	79.6711	85.6047	80.815	0	0	0	0	78.2795	0	0	0	82.2791	82.2571	0	0	81.8761
		321	1455.22	0	74.946	0	79.4326	0	0	0	0	0	84.3651	78.5458	79.5807	81.3817	76.3122	84.2216	76.4384	0	81.7848	84.7675
		322	1459.08	0	75.6102	84.8521	88.2626	0	0	83.2966	0	0	79.8078	76.3727	84.2044	0	0	78.9717	79.4686	0	0	86.0777
		323	1462.94	0	0	84.3932	0	82.086	79.4091	0	82.259	0	83.4556	80.0965	80.6425	0	0	82.673	83.51	74.7476	0	82.5407
		324	1466.8	0	78.1505	88.0864	0	0	0	0	85.6352	0	77.531	0	76.1556	0	0	84.9715	82.9323	0	0	84.1038
		325	1470.66	84.7688	76.4885	0	0	80.872	0	0	80.2266	0	0	86.0986	83.2265	0	78.2679	80.0015	78.4609	0	78.2729	80.7842
		326	1474.52	0	0	0	0	0	0	0	0	0	84.3683	85.0739	0	0	0	82.8039	77.7373	0	84.3886	82.1967
		327	1478.38	0	0	0	85.5354	83.4927	0	0	0	0	0	80.3569	0	0	0	81.413	84.1228	75.9139	79.3201	82.849
		328	1482.24	0	78.803	76.1244	82.8669	85.0392	0	0	0	0	0	79.1629	0	0	0	80.0192	81.6652	0	82.524	80.9297
		329	1486.1	0	81.9051	79.2581	0	83.9033	0	0	79.9052	0	0	74.7825	0	0	0	81.8853	80.1036	0	80.1479	80.3255
		330	1489.96	0	77.3984	79.2453	81.4543	81.7402	0	0	0	0	0	82.5161	0	0	0	81.9074	82.4281	75.9642	84.26	84.9695
		331	1493.82	0	0	0	81.9687	0	0	0	81.7726	0	0	0	0	0	0	83.8644	79.3202	79.4051	80.81	76.1903
		332	1497.68	0	78.3806	78.5773	86.4226	82.2027	0	0	0	0	0	72.7076	0	0	84.2422	86.6529	82.4296	77.9224	81.6716	78.4317
		333	1501.54	0	77.8366	80.5891	0	78.5391	0	0	76.4436	0	0	80.0819	0	0	0	81.6935	80.2409	83.5388	84.0689	87.5123
		334	1505.4	0	81.8248	80.3704	0	82.5795	0	0	82.8518	0	81.5462	82.01	78.2007	0	77.3782	81.7673	89.9958	80.1597	77.8463	82.7078
		335	1509.26	0	79.8847	85.5112	0	85.4874	0	0	81.1507	0	0	0	0	0	80.2151	80.0986	88.5149	77.9792	83.8057	85.6113
		336	1513.12	0	78.3165	76.9853	0	0	0	0	0	0	0	78.3382	80.7572	0	78.4957	99.0829	76.7994	0	84.0258	84.634
		337	1516.98	0	0	0	0	84.3744	0	0	74.7474	0	0	81.5588	0	0	82.6056	82.5919	80.8662	0	85.0324	79.728
		338	1520.84	0	74.5497	0	80.2043	0	0	0	85.0999	0	0	0	0	0	76.7082	83.5385	87.5284	0	85.6998	82.4718
		339	1524.7	0	0	82.6273	0	0	0	0	80.7991	0	0	0	84.4694	0	82.6997	85.0041	82.4692	0	0	79.188
		340	1528.56	0	0	79.4667	0	0	0	0	88.7687	0	0	0	0	0	81.9708	78.2044	86.0812	79.6233	83.0221	80.605
		341	1532.42	79.1659	82.4843	80.8115	0	0	0	0	82.5238	87.9738	0	0	0	0	83.6458	78.8529	81.9947	83.8019	84.5093	81.0618
		342	1536.28	0	82.4053	78.2504	82.959	81.3317	0	0	89.3463	0	0	0	0	0	79.5364	83.3837	80.3445	0	85.6827	82.4449
		343	1540.14	0	0	83.6464	0	0	0	0	86.3352	0	0	0	0	0	81.8784	81.5191	86.2454	82.1282	81.2941	90.0937
		344	1544	0	0	83.1836	79.9451	0	0	0	81.0626	0	80.2102	0	0	0	79.8318	83.8079	83.583	0	82.3168	87.7526
		345	1547.86	76.6908	0	85.0194	83.0549	0	0	0	81.1251	0	0	78.4422	78.1913	0	87.5664	77.6909	79.2842	72.7697	81.8847	82.91
		346	1551.72	0	0	0	82.2941	0	0	0	77.3616	0	76.3242	0	0	0	82.3276	79.0594	86.1834	77.8964	85.0174	81.2452
		347	1555.58	0	0	80.6233	83.2922	0	0	0	83.7602	0	0	79.3943	0	0	83.6781	77.3559	80.0717	82.8461	79.7674	83.7975
		348	1559.44	0	0	0	79.4093	0	0	0	82.86	0	0	81.8897	0	83.6617	81.6444	80.335	85.0852	76.7076	83.1951	0
		349	1563.3	83.1178	0	84.39	81.4797	0	0	0	82.9728	0	82.6344	0	80.8446	0	83.4471	80.5696	79.8818	74.4884	80.9562	0
		350	1567.16	0	0	0	0	0	0	0	84.0751	0	0	79.3413	81.8832	0	86.6196	80.7068	82.9299	77.7925	85.4683	0
		351	1571.02	80.3815	0	0	82.8987	0	0	0	86.7951	0	0	81.696	79.4848	0	80.6331	84.8385	84.8903	0	84.1858	0
		352	1574.88	0	0	81.7348	83.4057	82.6927	0	0	0	0	81.7996	0	79.3586	0	81.0543	80.7564	78.6672	0	85.6057	0
		353	1578.74	76.8879	0	81.3291	0	78.3457	0	0	85.4486	0	0	0	0	0	78.839	77.5726	81.9178	0	79.5087	0
		354	1582.6	82.2804	0	0	0	82.2482	0	0	0	79.8921	0	0	0	0	80.4536	79.913	77.1869	0	84.6953	0
		355	1586.46	0	80.8327	0	0	82.9688	0	0	86.3746	0	0	78.3896	0	0	0	78.1775	84.6382	0	84.1827	83.049
		356	1590.32	0	0	0	0	79.9897	0	0	81.9997	78.3009	0	0	0	0	82.1389	80.4637	81.4994	0	83.8253	0
		357	1594.18	0	0	0	82.596	85.0326	0	0	82.1741	78.0603	0	0	0	0	78.0692	80.7068	83.6672	0	78.7035	84.8015
		358	1598.04	81.4572	0	80.4216	0	79.5102	0	0	79.5791	80.3087	0	0	0	0	77.0947	85.6617	83.4178	80.3066	85.0844	0
		359	1601.9	77.2836	80.7145	78.3334	0	84.8107	0	0	79.4809	0	0	0	0	0	82.722	80.5943	81.4217	0	85.6986	90.2512
		360	1605.76	0	75.4287	78.2712	0	0	0	0	84.3602	85.3096	78.5144	0	0	0	81.8991	79.8829	86.2886	0	86.135	0
		361	1609.62	0	0	81.581	0	0	0	0	86.8697	0	0	77.7053	0	0	81.731	76.7574	78.3323	0	78.9934	81.1497
		362	1613.48	75.9304	0	0	79.4117	0	0	0	79.859	82.2826	0	0	0	77.93	79.1111	77.6999	78.8708	0	87.7983	0
		363	1617.34	0	0	0	0	0	0	0	84.27	82.4148	0	78.4117	0	80.8762	81.1924	83.6479	80.4211	0	85.3812	0
		364	1621.2	0	0	78.5894	81.6407	0	0	0	79.4749	77.6871	0	0	80.5724	73.9027	77.48	79.778	82.4467	0	84.2778	0
		365	1625.06	79.6846	0	82.2907	0	0	85.1003	0	79.4717	0	0	0	0	0	78.9219	85.0755	80.199	0	82.5989	0
		366	1628.92	0	78.1217	78.9206	76.5002	0	0	0	79.9994	0	81.2801	0	0	0	78.1838	75.8236	78.8541	0	84.111	0
		367	1632.78	79.5477	0	82.1147	82.9878	82.4311	0	0	87.6633	80.6782	0	0	0	0	80.918	84.9114	88.3419	0	80.8	0
		368	1636.64	85.3816	0	79.174	82.161	0	0	0	79.4449	79.0963	0	0	80.9369	0	79.1081	83.186	77.2979	0	82.183	77.9128
		369	1640.5	0	0	80.6822	79.0911	0	0	0	83.6451	80.4026	83.2807	0	0	0	78.6616	77.1879	81.1414	77.7681	77.525	0
		370	1644.36	0	0	84.9913	0	0	0	0	0	81.9646	0	0	82.4122	0	77.7439	80.3934	77.9709	0	87.6311	0
		371	1648.22	80.4833	0	82.8536	0	0	0	0	80.3925	85.7608	80.5259	0	0	0	82.651	81.2881	79.0834	87.0383	87.7309	0
		372	1652.08	80.1173	0	78.3531	77.7059	0	0	0	0	81.1059	80.6677	76.2855	0	0	78.4987	82.1045	81.5299	0	80.3784	0
		373	1655.94	81.9547	75.0901	81.3825	0	0	0	0	80.5729	82.3254	78.7531	0	83.7875	74.2154	82.6778	77.4194	86.3094	0	81.0807	0
		374	1659.8	0	0	84.3415	79.0104	0	83.4314	0	79.5084	79.4711	0	79.3346	80.9859	0	0	79.8926	82.6195	0	0	0
		375	1663.66	77.9705	0	81.3931	0	0	0	0	0	77.3519	83.1945	0	0	0	0	83.2124	82.0417	81.0057	81.5539	0
		376	1667.52	0	0	82.7713	83.4105	0	0	0	0	79.1266	0	0	0	0	0	81.6571	77.582	0	81.8314	0
		377	1671.38	0	0	76.8925	0	77.1526	0	0	0	80.8534	0	0	0	0	85.3061	81.7204	84.8761	0	79.2644	0
		378	1675.24	0	0	81.253	0	0	0	0	80.8558	73.5214	0	0	0	0	80.3232	77.2052	75.9514	0	0	0
		379	1679.1	0	0	78.1434	0	0	0	0	87.6576	83.5242	0	0	82.1961	0	0	78.2701	81.507	0	84.3587	0
		380	1682.96	80.0526	0	81.2035	0	80.7289	0	0	82.55	80.2576	0	0	81.9196	0	80.5996	77.9897	82.48	0	77.8632	0
		381	1686.82	73.671	0	81.2258	0	0	0	0	82.5947	83.1756	0	0	77.7276	0	80.7774	80.4775	79.4408	81.4509	82.3005	0
		382	1690.68	76.5728	0	80.0284	0	0	86.692	0	87.728	81.0992	0	76.6544	79.6105	0	0	79.0958	83.3748	79.2892	85.0578	0
		383	1694.54	83.7555	0	80.7751	0	0	0	77.2969	87.8867	86.1411	0	0	0	0	0	76.396	84.7733	0	80.7717	88.1312
		384	1698.4	0	0	79.8144	83.3594	0	0	0	82.5814	0	0	0	0	0	0	79.1826	76.9837	79.2254	82.4059	0
		385	1702.26	77.7645	0	77.9437	0	84.5946	0	0	79.8746	83.7468	81.1455	0	0	0	0	80.2969	87.6317	0	83.0981	81.5856
		386	1706.12	75.9607	0	79.4327	0	0	0	0	86.0259	84.1327	0	77.8492	0	0	0	0	79.899	0	84.3651	0
		387	1709.98	0	0	77.5637	0	80.0098	0	0	0	74.4989	0	0	0	0	0	82.9141	84.9219	0	83.0422	0
		388	1713.84	79.3073	0	82.569	0	0	0	0	0	81.2543	81.7426	0	0	0	0	0	80.1843	0	86.8275	0
		389	1717.7	74.1976	0	78.4082	0	0	84.1452	82.8014	80.6724	83.6852	0	74.2413	0	0	0	0	81.7664	0	0	0
		390	1721.56	0	0	84.3062	0	0	0	80.5616	81.6234	81.7039	0	76.9192	84.2656	0	0	75.6252	79.5545	0	81.5808	0
		391	1725.42	0	0	79.3717	0	0	0	0	79.4243	76.0817	0	0	0	0	0	0	82.2661	0	83.6807	0
		392	1729.28	78.2255	0	84.4992	0	0	0	0	86.9087	85.9912	0	76.6847	82.91	0	78.9151	0	85.5752	0	0	79.9173
		393	1733.14	0	0	76.7026	0	0	0	0	79.7215	82.2278	0	0	84.9824	0	0	81.3671	78.4363	80.8861	87.1407	80.6453
		394	1737	0	0	81.168	0	83.0354	0	73.7031	0	81.2499	0	0	82.7014	0	0	0	77.0338	0	80.6696	82.3704
		395	1740.86	0	0	80.5398	0	0	0	0	81.2896	83.6378	0	79.0398	82.4217	0	0	0	83.6228	79.1556	0	0
		396	1744.72	76.7204	0	80.5936	85.4352	85.1644	0	0	79.5115	78.9911	0	76.9843	81.2978	0	0	0	78.8983	0	82.29	81.377
		397	1748.58	78.8767	0	77.4317	0	81.0289	0	77.6775	0	0	0	0	0	0	0	0	81.7377	0	84.7532	0
		398	1752.44	78.4927	0	75.6678	0	0	0	75.8296	0	0	0	0	0	0	0	84.1826	77.9014	75.7497	0	0
		399	1756.3	76.8273	0	84.4419	0	81.1476	0	76.1612	80.6102	81.0287	0	77.0259	0	0	0	0	84.3278	0	81.185	0
		400	1760.16	79.2254	75.5941	85.0433	0	81.783	0	77.8896	81.2733	82.5564	0	71.8477	0	0	0	0	83.6539	78.641	87.6061	0
		401	1764.02	75.4098	0	78.2348	0	79.4212	0	0	82.6554	0	0	0	0	0	0	79.2568	81.0387	0	84.6915	0
		402	1767.88	79.2329	0	84.4477	0	82.9041	0	73.5459	0	80.536	0	77.8945	0	0	0	0	85.335	0	85.4818	85.9187
		403	1771.74	78.2784	0	80.5856	0	81.038	0	77.978	0	82.2921	77.2106	0	81.7948	0	0	0	0	0	0	88.2415
		404	1775.6	78.3175	0	81.0183	0	84.254	0	73.0312	86.6877	79.0026	78.2845	0	76.924	81.8373	0	83.7477	82.6833	0	85.2543	0
		405	1779.46	80.9749	0	82.3051	0	79.7305	0	77.7187	86.438	84.8338	83.527	81.0631	80.1689	0	0	0	79.8122	0	77.5525	81.5801
		406	1783.32	80.2451	0	81.471	0	84.5672	0	82.9488	83.6044	0	75.5704	0	80.3146	0	0	85.8024	86.8327	0	85.6581	0
		407	1787.18	81.6962	0	77.158	0	83.0504	0	0	86.1281	0	80.6605	0	0	0	0	0	83.6494	77.7626	85.8258	0
		408	1791.04	75.481	0	78.5728	0	0	0	80.883	0	0	0	77.1851	0	0	0	0	80.6503	0	79.9312	82.5371
		409	1794.9	77.1772	0	80.1391	0	78.0667	0	80.7354	0	82.2291	0	0	81.6614	0	0	0	81.4844	0	0	82.0796
		410	1798.76	86.7148	75.2662	84.0163	0	79.1699	0	80.7416	0	0	0	0	0	0	0	84.5256	82.349	0	85.4189	82.2372
		411	1802.62	78.9895	0	82.4453	81.6425	80.0378	0	80.6084	0	0	80.0758	77.5292	0	0	0	0	0	0	81.3996	0
		412	1806.48	74.8944	0	81.8576	0	77.1735	0	75.3878	0	0	0	0	0	0	0	0	0	80.3787	84.5631	0
		413	1810.34	81.9199	0	0	0	82.75	0	74.4444	0	0	79.956	76.2843	0	0	0	0	81.5437	83.4095	88.1945	0
		414	1814.2	81.5555	0	82.4027	0	0	0	84.8077	84.8046	0	0	0	0	0	0	83.9631	79.9621	0	80.0017	82.2786
		415	1818.06	77.9136	0	80.7238	0	77.64	0	80.8733	0	0	0	78.7359	0	0	0	0	0	0	81.7073	0
		416	1821.92	80.3994	0	77.4432	0	83.5759	0	78.7166	0	83.6879	0	75.08	0	0	0	0	79.9969	0	87.5782	81.7362
		417	1825.78	74.2115	0	0	0	84.0376	0	78.0158	0	0	76.152	74.9982	0	0	0	0	82.0156	77.1586	86.9137	0
		418	1829.64	78.3577	0	0	0	81.1323	0	80.7195	86.0848	0	0	76.2685	0	0	0	79.9326	76.1583	0	82.0322	83.1038
		419	1833.5	79.8401	0	0	0	80.8729	0	76.7525	76.1396	0	0	0	0	83.6354	0	0	81.5629	80.6958	85.5534	0
		420	1837.36	79.507	0	0	0	81.3543	0	78.086	80.2159	0	0	0	0	0	0	77.5815	83.272	81.5585	79.6032	0
		421	1841.22	77.7913	0	79.5469	0	88.2927	0	0	83.8058	0	0	75.4805	0	0	0	0	86.7084	0	83.6997	0
		422	1845.08	79.0002	84.8542	0	0	0	0	82.9426	0	0	0	84.487	0	79.3699	0	0	0	0	84.3751	78.3801
		423	1848.94	86.0383	0	80.6887	0	0	0	78.8081	84.9907	0	0	80.3054	80.9483	0	0	0	80.0202	78.7919	79.5099	0
		424	1852.8	80.8062	0	81.2194	0	78.9093	0	83.484	85.1338	0	0	78.0866	0	0	0	0	0	0	86.501	0
		425	1856.66	83.3585	0	0	0	83.6541	0	78.3827	84.1156	0	0	0	0	81.0747	0	0	0	81.523	86.1536	0
		426	1860.52	80.8195	0	0	0	0	0	79.9112	91.2253	0	0	75.9076	0	0	0	81.6376	0	80.7924	83.3099	0
		427	1864.38	77.6226	0	0	0	0	0	76.177	84.8476	0	0	0	83.2241	0	0	0	0	79.0968	82.794	0
		428	1868.24	75.9098	0	0	0	85.1303	0	76.3391	0	78.974	0	77.0446	0	85.3634	0	0	0	78.104	81.6904	0
		429	1872.1	82.5223	0	0	0	0	0	82.5293	86.0994	83.5456	0	80.0267	81.5504	0	0	82.5705	0	82.5387	81.7557	0
		430	1875.96	77.1194	0	0	0	0	0	0	90.2874	80.4026	0	79.923	0	0	0	0	0	82.4718	78.1722	0
		431	1879.82	83.2203	0	0	0	84.1896	0	77.802	88.4865	0	0	75.8861	0	0	0	0	0	84.3221	89.5514	0
		432	1883.68	74.9471	0	0	0	79.3289	0	76.815	81.8449	0	0	79.8571	85.917	0	0	79.6605	0	84.9234	92.4508	0
		433	1887.54	0	0	0	0	0	0	80.2429	85.5965	75.4899	0	74.9792	82.7869	0	0	81.741	0	85	87.9254	0
		434	1891.4	73.1511	0	0	0	0	0	80.6204	84.5032	88.3457	0	75.4311	0	0	0	76.2522	0	84.9943	89.9494	0
		435	1895.26	81.8332	0	0	0	0	0	79.6309	88.8713	84.614	0	85.2303	79.7273	0	0	0	0	0	84.5084	0
		436	1899.12	80.0117	0	75.4024	0	81.5835	0	78.0049	82.7662	0	0	82.4647	0	0	82.8548	82.3365	87.485	84.7757	82.1536	0
		437	1902.98	81.4704	0	0	0	86.4773	0	83.4901	83.1624	82.4291	0	81.8685	79.6719	0	0	80.0156	80.853	81.0489	88.016	0
		438	1906.84	77.0208	0	0	0	0	0	81.2779	89.4038	80.2147	0	76.9284	0	0	0	0	0	82.5615	79.0234	0
		439	1910.7	78.8116	0	84.0939	0	86.7102	0	83.3298	92.0604	84.767	0	89.6795	0	0	0	78.9219	0	82.3205	82.9124	0
		440	1914.56	81.2023	0	0	0	82.4343	0	79.6926	84.1976	0	0	80.9725	0	79.8715	0	81.487	0	82.0054	87.0944	0
		441	1918.42	78.7298	0	80.2661	0	0	0	78.231	86.3748	80.0154	0	84.3669	0	77.5617	85.4159	80.8618	0	80.0657	82.1567	0
		442	1922.28	78.9567	0	0	0	85.5651	0	81.0047	88.8639	79.7657	0	85.7663	0	76.4385	85.8891	78.3123	0	78.9807	85.9072	82.1071
		443	1926.14	77.8251	0	0	0	0	0	87.0892	84.6237	0	0	82.6525	0	79.9446	0	82.3337	0	79.9804	90.6433	82.1594
		444	1930	80.8549	0	82.957	0	0	0	85.1144	83.5497	0	0	80.5306	0	78.9765	0	83.8578	0	85.0247	86.1891	0
		445	1933.86	79.84	0	82.6319	0	0	0	81.0779	88.6103	84.5074	0	74.879	0	0	0	0	0	88.8092	84.3385	0
		446	1937.72	0	0	79.686	0	83.0678	0	79.2724	0	82.8769	0	85.4622	0	0	0	81.6033	0	83.8067	82.148	0
		447	1941.58	80.9863	0	76.6679	0	82.2128	0	82.1649	0	79.4066	0	86.3835	0	88.616	0	79.8228	0	82.5473	85.5438	0
		448	1945.44	78.2498	0	83.2405	0	0	0	85.3169	85.3517	82.8093	0	0	0	0	0	83.5147	0	85.6289	86.5352	0
		449	1949.3	78.3175	0	82.0921	0	0	0	82.9716	81.5739	0	0	85.842	0	0	0	80.0699	0	86.6603	89.9046	0
		450	1953.16	79.5525	0	83.4364	0	0	0	80.3035	0	85.7146	0	81.6248	0	0	84.9851	0	0	80.0953	82.6067	0
		451	1957.02	83.9434	0	79.3313	0	0	0	82.2978	0	0	79.8059	85.3098	0	0	0	0	82.3965	80.4438	83.2529	0
		452	1960.88	0	0	82.6024	0	0	0	85.1057	90.5891	0	0	80.8316	0	0	0	0	0	0	82.1592	0
		453	1964.74	79.9708	0	84.3876	0	81.256	0	85.4374	0	0	0	0	0	0	80.5486	0	0	86.4847	90.6076	78.8594
		454	1968.6	80.4968	0	80.4896	0	0	0	0	0	0	0	85.0324	0	0	85.8141	82.6387	0	84.6303	114.985	0
		455	1972.46	0	0	78.953	0	83.9138	0	81.2136	84.3961	85.5748	0	0	0	0	83.6738	78.9634	0	82.1442	100.52	0
		456	1976.32	85.2965	0	82.6532	0	82.4168	0	81.0668	86.7528	0	0	81.8255	0	0	84.7458	0	0	81.4119	91.3143	0
		457	1980.18	0	0	81.5664	0	0	0	79.5154	0	0	81.2978	0	0	81.9766	0	85.9845	0	86.3496	88.4186	0
		458	1984.04	80.3026	0	77.7359	0	0	0	86.6518	0	0	0	0	0	80.1304	87.33	0	0	87.9082	92.993	0
		459	1987.9	0	0	0	0	83.6847	0	84.8096	0	0	0	0	0	0	87.5362	0	0	0	94.6443	81.0956
		460	1991.76	0	0	83.4419	0	0	0	85.6619	92.0206	0	82.987	88.4909	0	0	0	0	0	0	102.622	84.2905
		461	1995.62	0	0	83.963	0	0	0	81.496	0	0	0	78.787	0	0	83.9507	85.032	0	83.767	113.619	80.5516
		462	1999.48	82.3974	0	77.4879	0	0	0	76.4541	0	0	0	0	0	0	79.3225	81.4656	0	83.472	95.5345	82.3056
		463	2003.34	0	0	82.5158	0	0	0	82.7749	0	0	0	85.4162	0	0	81.8921	86.0515	0	0	85.6001	0
		464	2007.2	0	0	81.5735	0	0	0	77.9805	0	0	0	0	0	0	83.0727	0	0	0	87.2988	0
		465	2011.06	0	0	86.3184	0	84.8226	0	77.2806	0	0	0	0	0	0	84.507	0	0	80.6458	80.5582	0
		466	2014.92	0	0	77.5257	0	0	0	80.2791	0	0	0	80.7598	0	0	80.7901	0	0	0	94.9371	0
		467	2018.78	0	0	0	0	0	0	79.0868	0	0	0	85.3379	0	0	81.5534	0	0	86.1717	91.2386	82.0121
		468	2022.64	0	0	78.2855	0	0	0	81.7993	0	0	78.1374	0	0	0	82.6899	0	0	90.2788	85.5427	0
		469	2026.5	0	0	0	0	88.5097	0	84.9	0	0	0	0	0	0	78.4895	0	0	87.3532	102.094	0
		470	2030.36	0	72.9459	84.5182	0	0	0	92.2313	81.1484	0	0	0	0	0	84.6017	89.726	0	0	89.2213	0
		471	2034.22	83.2681	0	0	0	0	0	81.2347	0	0	0	82.5771	0	0	79.3612	0	0	77.0994	84.7713	0
		472	2038.08	0	0	79.4244	0	0	0	0	85.4814	0	0	89.99	84.3968	0	78.5305	0	0	0	79.4161	0
		473	2041.94	0	0	0	0	0	0	86.4455	0	0	0	0	0	0	0	0	81.4119	0	91.5392	0
		474	2045.8	0	0	0	0	0	0	81.9065	0	0	0	90.4503	0	0	0	0	0	78.3412	88.6917	0
		475	2049.66	0	0	0	0	0	0	83.6932	0	0	0	0	0	0	0	0	0	0	84.2839	0
		476	2053.52	0	0	0	0	0	0	84.1243	0	0	0	81.2842	0	0	88.9369	0	0	0	99.5252	81.6629
		477	2057.38	0	0	0	0	0	0	84.0186	0	0	0	0	0	0	79.9789	0	0	0	86.6689	0
		478	2061.24	0	74.2825	0	0	79.2178	0	85.6949	0	0	0	0	0	0	81.3403	0	80.474	0	101.509	84.225
		479	2065.1	0	0	0	0	88.9467	0	81.8947	0	0	0	80.3223	83.0959	0	0	0	82.3482	80.2695	86.9635	0
		480	2068.96	0	0	0	0	83.8763	0	79.6113	0	0	0	81.5239	86.5518	0	85.7344	82.3892	0	87.4484	85.529	0
		481	2072.82	0	0	0	0	0	0	88.249	0	0	0	0	0	0	87.7409	0	0	90.5877	87.9529	0
		482	2076.68	0	0	0	0	0	0	79.4852	0	0	0	0	0	0	0	0	77.4501	89.2828	92.9639	83.321
		483	2080.54	0	0	0	0	0	0	79.2672	0	0	0	0	0	0	0	0	0	85.698	90.5497	84.8169
		484	2084.4	0	0	0	0	84.1653	78.8035	81.0539	0	0	0	0	0	0	0	0	0	0	87.4775	82.7699
		485	2088.26	0	0	0	0	84.9345	0	81.1928	0	0	0	0	0	0	0	0	0	82.9404	91.9873	86.1052
		486	2092.12	0	0	0	0	0	0	78.3235	0	0	0	0	81.9217	0	0	0	0	0	89.0749	83.4907
		487	2095.98	0	0	0	0	0	0	74.3752	0	0	0	0	86.8736	0	0	0	0	86.778	87.9655	82.1899
		488	2099.84	0	0	0	0	0	0	81.9574	0	0	0	0	0	0	0	0	91.4252	0	86.2198	0
		489	2103.7	0	0	0	0	83.1182	0	80.0421	0	0	0	81.4737	0	0	0	0	0	87.565	87.2535	85.9558
		490	2107.56	0	82.1914	0	0	0	0	81.5835	0	0	0	0	0	0	0	0	80.8901	83.6103	87.3123	0
		491	2111.42	0	0	0	0	0	0	76.9122	0	0	0	83.7204	0	0	0	0	0	86.0749	87.8687	90.6021
		492	2115.28	76.7225	0	0	0	0	0	80.2476	0	0	0	81.8238	0	0	0	0	79.4124	85.8539	85.7074	0
		493	2119.14	81.5302	0	0	0	81.6473	0	82.2935	0	0	0	73.3729	0	0	0	0	84.6092	84.3855	82.4644	0
		494	2123	0	0	0	0	86.4004	0	0	0	0	0	0	0	0	83.5223	0	0	81.6492	89.4039	83.1646
		495	2126.86	0	0	0	0	84.4554	0	79.8703	0	0	0	0	0	0	0	0	0	83.6751	84.2178	77.0501
		496	2130.72	0	0	0	0	80.2828	0	84.1535	0	0	0	78.566	0	0	79.8679	0	0	85.4355	82.6008	85.8298
		497	2134.58	0	0	0	0	86.43	81.6055	0	0	0	0	79.4695	0	0	0	83.6601	0	84.8633	79.7569	82.3436
		498	2138.44	0	0	0	0	87.3302	0	0	0	0	0	0	0	0	0	0	0	89.7174	89.6407	0
		499	2142.3	0	0	0	0	0	0	0	0	0	0	0	88.4366	0	0	80.4739	0	83.8107	87.0999	80.7752
		500	2146.16	76.7834	0	0	0	0	0	77.7292	86.2438	0	0	84.879	0	0	0	0	83.5351	85.3484	86.3667	0
		501	2150.02	0	0	0	0	81.0846	0	0	0	0	0	0	0	0	0	0	0	84.1805	84.2146	81.5483
		502	2153.88	0	0	0	0	84.7699	0	0	0	0	0	0	0	0	86.6974	0	78.948	0	86.9633	82.4306
		503	2157.74	0	0	0	0	0	0	0	87.2113	0	0	0	0	0	0	0	80.5641	0	86.0086	0
		504	2161.6	0	0	0	0	0	0	0	0	0	0	0	0	0	0	0	0	93.0603	81.996	79.1796
		505	2165.46	0	0	0	0	88.762	0	0	0	0	0	72.728	0	0	80.7173	0	87.3891	81.9049	82.6196	83.4781
		506	2169.32	0	0	0	0	0	0	0	0	0	0	78.8406	0	0	0	0	79.1003	78.2543	88.0345	0
		507	2173.18	0	0	0	0	81.9249	79.932	0	0	0	0	0	0	0	89.2425	0	85.0453	81.3161	83.5771	79.6381
		508	2177.04	0	0	0	0	83.0804	0	0	0	0	0	79.0262	0	0	0	0	76.6569	0	79.3894	0
		509	2180.9	0	0	0	0	82.9365	0	0	0	0	0	0	0	0	0	0	83.6417	0	83.159	0
		510	2184.76	0	0	0	0	0	0	0	0	0	0	0	0	0	0	0	83.6548	0	85.2197	0
		511	2188.62	0	0	0	0	0	0	0	0	0	0	0	0	0	0	0	0	0	83.1372	0
		512	2192.48	0	0	0	0	0	79.2501	0	84.5557	0	0	0	0	0	0	0	0	87.0848	84.0427	0
		513	2196.34	0	0	0	0	88.1088	0	0	0	0	0	0	0	0	86.2183	0	0	0	84.2227	0
		514	2200.2	0	0	0	0	0	0	0	81.8468	0	0	77.3735	0	0	0	0	83.4193	0	80.1026	0
		515	2204.06	0	0	0	0	0	86.0942	0	80.4121	0	0	79.567	0	0	0	0	0	85.3027	80.5912	0
		516	2207.92	0	0	0	0	0	0	0	85.1104	0	0	80.3136	0	0	0	0	0	0	86.617	83.6565
		517	2211.78	0	0	0	0	0	0	0	83.7799	0	0	0	0	0	0	0	77.5173	0	88.5553	85.9201

## Sheet: Average Spots by Background
				SptId_41	SptId_45	SptId_47	SptId_52	SptId_55	SptId_56	SptId_65	SptId_66	SptId_76	SptId_81	SptId_83	SptId_85	SptId_89	SptId_91	SptId_97	SptId_100	SptId_106	SptId_108	SptId_112
		0	216.16	0	0	0	0	0	0	0	0	0	0	0	0	0	0	0	0	0	0	0
		1	220.02	0	0	0	0	0	0	0	0	0	0	0	0	0	0	0	0	0	0	0
		2	223.88	0	0	0	0	0	0	0	0	0	0	0	0	0	0	0	2.57426	0	0	0
		3	227.74	0	0	0	0	0	0	0	0	0	0	0	0	0	0	0	0	0	0	0
		4	231.6	0	0	0	0	0	0	0	0	0	0	0	0	0	0	0	0	0	0	0
		5	235.46	0	0	0	0	0	0	0	0	0	0	0	0	0	0	0	0	0	0	0
		6	239.32	0	0	0	0	0	0	0	0	0	0	0	0	0	0	0	0	0	0	0
		7	243.18	0	0	0	0	0	0	0	0	0	0	0	0	0	0	0	0	0	0	0
		8	247.04	0	0	0	0	0	0	0	0	0	0	0	0	0	0	0	0	0	0	0
		9	250.9	0	0	0	0	0	0	0	0	0	0	0	0	0	0	0	0	0	0	0
		10	254.76	0	0	0	0	0	0	0	0	0	0	0	0	0	0	0	0	0	0	0
		11	258.62	0	0	0	0	0	0	0	0	0	0	0	0	0	0	0	0	0	0	0
		12	262.48	0	0	0	0	0	0	0	0	0	0	0	0	0	0	0	0	0	0	0
		13	266.34	0	0	0	0	0	0	0	0	0	0	0	0	0	0	0	0	0	0	0
		14	270.2	0	0	0	0	0	0	0	0	0	0	0	0	0	0	0	0	0	0	0
		15	274.06	0	0	0	0	0	0	0	0	0	0	0	0	0	0	0	0	0	0	0
		16	277.92	0	0	0	0	0	0	0	0	0	0	0	0	0	0	0	0	0	0	0
		17	281.78	0	0	0	0	0	0	0	0	0	0	0	0	0	0	0	0	0	0	0
		18	285.64	0	0	0	0	0	0	0	0	0	0	0	0	0	0	0	2.46912	0	0	0
		19	289.5	0	0	0	0	0	0	0	0	0	0	0	0	0	0	0	0	0	0	0
		20	293.36	0	0	0	0	0	0	0	0	0	0	0	0	0	0	0	0	0	0	0
		21	297.22	0	0	0	0	0	0	0	0	0	0	0	0	0	0	0	0	0	0	0
		22	301.08	0	0	0	0	0	0	0	0	0	0	0	0	0	0	0	0	0	0	0
		23	304.94	0	0	0	0	0	0	0	0	0	0	0	0	0	0	0	0	0	0	0
		24	308.8	0	0	0	0	0	0	0	0	0	0	0	0	0	0	0	0	0	0	0
		25	312.66	0	0	0	0	0	0	0	0	0	0	0	0	0	0	0	0	0	0	0
		26	316.52	0	0	0	0	0	0	0	0	0	0	0	0	0	0	0	0	0	0	0
		27	320.38	0	0	0	0	0	0	0	0	0	0	0	0	0	0	0	0	0	0	0
		28	324.24	0	0	0	0	0	0	0	2.89073	0	0	0	0	0	0	0	0	0	0	0
		29	328.1	0	0	0	0	0	0	0	0	0	0	0	0	0	0	0	0	0	0	0
		30	331.96	0	0	0	0	0	0	0	0	0	2.6267	0	0	0	0	0	3.22616	0	0	0
		31	335.82	0	0	0	0	0	0	0	0	2.7271	0	0	0	0	0	0	0	0	0	0
		32	339.68	0	0	0	0	0	0	0	0	0	0	0	0	0	0	0	0	0	0	0
		33	343.54	0	0	0	0	0	0	0	0	0	0	0	0	0	0	0	0	0	0	0
		34	347.4	0	0	0	0	0	0	0	0	0	0	0	0	0	0	0	0	0	0	0
		35	351.26	0	0	0	0	0	0	0	0	0	0	0	0	0	0	0	0	0	0	0
		36	355.12	0	0	0	0	0	0	0	0	0	0	0	0	0	0	0	2.76811	0	0	0
		37	358.98	0	0	0	0	0	0	0	0	0	0	0	0	0	0	0	0	0	0	0
		38	362.84	0	0	0	0	0	2.67179	0	0	0	0	0	0	0	0	0	0	0	0	0
		39	366.7	0	0	0	0	0	0	0	0	0	0	0	0	0	0	0	0	0	0	0
		40	370.56	0	0	0	0	0	0	0	0	0	0	0	0	0	0	0	0	0	0	0
		41	374.42	0	0	0	0	0	0	0	0	0	0	0	0	0	0	0	0	0	0	0
		42	378.28	0	0	0	0	0	0	0	0	0	2.63633	0	0	0	0	0	0	0	0	0
		43	382.14	0	0	0	0	0	0	0	0	0	0	0	0	0	0	0	0	0	0	0
		44	386	0	0	0	0	0	0	0	0	0	0	0	0	0	0	0	2.57855	0	0	0
		45	389.86	0	0	0	0	0	0	0	0	0	0	0	0	0	0	0	2.40228	0	0	0
		46	393.72	0	0	0	0	0	0	0	0	0	0	0	0	0	0	0	0	0	0	0
		47	397.58	0	0	0	0	0	0	0	0	0	0	0	0	0	0	0	0	0	0	0
		48	401.44	0	0	0	0	0	0	0	0	0	0	0	0	0	0	0	0	0	0	0
		49	405.3	0	0	0	0	0	0	0	0	0	0	0	0	0	0	0	0	0	0	0
		50	409.16	0	0	0	0	0	0	0	0	0	0	0	2.72939	0	0	0	2.61428	0	0	0
		51	413.02	0	0	0	0	0	0	0	0	0	0	0	0	0	0	0	2.91607	0	0	0
		52	416.88	0	0	0	0	0	0	0	0	0	0	0	0	0	0	0	2.59057	0	0	0
		53	420.74	0	0	0	0	0	0	0	0	0	0	0	0	0	0	0	0	0	0	0
		54	424.6	0	2.70428	0	0	0	0	0	0	0	0	0	0	0	0	0	0	0	0	0
		55	428.46	0	0	0	0	0	0	0	0	0	2.65079	0	0	0	0	0	2.74514	0	0	0
		56	432.32	0	0	0	0	0	0	0	0	0	0	0	2.65511	0	0	0	3.30579	0	0	0
		57	436.18	0	0	0	0	0	0	0	0	0	0	0	0	0	0	0	3.49342	0	0	2.69283
		58	440.04	0	0	0	0	0	0	0	0	0	0	0	0	0	0	0	3.45962	0	0	0
		59	443.9	0	0	0	0	0	0	0	0	0	0	0	0	0	0	0	2.90207	0	0	0
		60	447.76	0	0	0	0	0	0	0	0	0	0	0	0	0	0	0	0	0	0	0
		61	451.62	0	0	0	0	0	0	0	0	0	0	0	0	0	0	0	0	0	0	0
		62	455.48	0	0	0	0	0	0	0	0	0	3.10621	0	0	0	0	0	0	0	0	0
		63	459.34	0	0	0	0	0	0	0	0	0	3.01008	0	0	0	0	0	3.09925	0	0	0
		64	463.2	0	0	0	0	0	0	0	0	0	2.73313	0	0	0	0	0	2.842	0	0	0
		65	467.06	0	0	0	0	0	0	0	0	0	0	0	0	0	0	0	3.07055	0	0	0
		66	470.92	0	0	0	0	0	0	0	0	0	3.02962	0	0	2.97899	0	0	3.04332	0	0	0
		67	474.78	0	0	0	0	0	0	0	0	0	0	0	0	0	0	0	0	0	0	0
		68	478.64	0	0	0	0	0	0	0	0	0	2.48173	0	2.88923	0	0	0	2.99159	0	0	0
		69	482.5	0	0	0	0	0	0	0	0	0	2.83173	0	0	0	0	0	2.93772	0	0	0
		70	486.36	0	0	0	0	0	0	0	0	0	2.89709	0	2.74032	0	0	0	3.55408	0	0	0
		71	490.22	0	0	0	0	0	0	0	0	0	3.04639	0	0	0	0	0	3.20278	0	0	0
		72	494.08	0	0	0	0	0	0	0	0	0	2.84337	0	0	0	0	0	0	0	0	0
		73	497.94	0	0	0	0	0	0	0	0	0	3.11473	0	0	0	0	0	2.94976	0	0	0
		74	501.8	0	0	0	0	0	0	0	0	0	2.559	0	0	0	0	0	2.72586	0	0	0
		75	505.66	0	0	0	0	0	0	0	0	0	3.06507	0	0	0	0	0	2.93187	0	0	0
		76	509.52	0	0	0	0	0	0	0	0	0	0	0	2.60503	0	0	0	3.01779	0	0	0
		77	513.38	0	0	0	0	0	0	0	0	2.75571	2.70496	0	0	0	0	0	3.06758	0	0	0
		78	517.24	0	0	0	0	0	0	0	0	2.68474	0	0	0	0	0	0	3.40771	0	0	0
		79	521.1	0	0	0	0	2.66821	0	0	0	0	0	0	0	0	0	0	2.8746	0	0	0
		80	524.96	0	0	0	0	0	0	0	0	0	0	0	0	0	0	0	2.75358	0	0	3.01881
		81	528.82	0	0	0	0	0	0	0	0	0	2.71516	0	0	0	0	0	2.8426	0	0	0
		82	532.68	0	0	0	0	0	0	0	0	0	0	0	0	0	0	0	2.88394	0	0	3.12
		83	536.54	0	0	0	0	0	0	0	0	0	2.69189	0	2.27051	0	0	0	3.46533	0	0	2.57062
		84	540.4	0	0	0	0	0	0	0	0	0	0	0	0	0	0	0	2.99014	0	0	0
		85	544.26	0	0	0	0	0	0	0	0	2.72706	2.79902	0	0	0	0	0	2.97413	0	0	3.14871
		86	548.12	0	0	0	0	0	0	0	0	2.7487	0	0	0	0	0	0	3.00371	0	0	2.76851
		87	551.98	0	0	0	0	0	0	0	0	2.51931	0	0	0	0	0	0	3.13988	2.68283	0	2.96095
		88	555.84	0	0	0	0	0	0	0	0	0	0	0	0	0	0	0	3.64871	0	0	2.76315
		89	559.7	0	0	0	0	0	0	0	0	2.74387	0	0	0	0	0	0	3.1557	0	0	3.16188
		90	563.56	0	0	0	0	0	0	0	0	2.91927	0	0	0	0	0	0	3.27304	0	0	2.84668
		91	567.42	0	0	0	0	0	0	0	0	2.79263	0	0	0	0	0	0	3.02922	0	0	2.82932
		92	571.28	0	0	0	0	0	0	0	0	2.98856	0	0	0	0	0	0	2.89927	0	0	2.70339
		93	575.14	0	0	0	0	0	0	0	0	3.10852	2.37771	0	0	0	0	0	0	0	0	0
		94	579	0	0	0	0	0	0	0	0	0	0	0	0	0	0	0	2.68588	0	0	2.79593
		95	582.86	0	0	0	0	0	0	0	0	3.27629	0	0	0	2.65946	0	0	3.11025	0	0	0
		96	586.72	0	0	0	0	0	0	0	0	3.09362	0	0	0	2.8335	0	0	3.04687	0	0	0
		97	590.58	2.54097	0	0	0	0	0	0	0	2.70402	0	0	0	3.23549	0	0	3.31005	0	0	0
		98	594.44	0	0	0	0	0	0	0	0	2.95717	0	0	0	0	0	0	3.35418	0	0	0
		99	598.3	0	0	0	0	0	0	0	0	3.03484	0	0	0	0	0	0	3.02051	0	0	0
		100	602.16	0	0	0	0	0	0	0	0	0	0	0	0	2.90625	0	0	3.06593	0	0	0
		101	606.02	0	0	0	0	2.89763	0	0	0	2.64418	0	0	0	2.84773	0	0	2.83737	0	0	0
		102	609.88	0	0	0	0	0	0	0	2.98085	2.73463	0	0	0	3.02826	0	0	0	0	0	0
		103	613.74	0	0	0	0	0	0	0	0	0	0	0	0	2.8291	0	0	2.9937	0	0	0
		104	617.6	0	0	0	0	0	0	0	0	0	0	0	0	2.77719	0	0	2.87123	0	2.93296	0
		105	621.46	0	0	0	0	0	0	0	0	2.84804	0	0	0	3.00495	0	2.76157	3.00681	0	0	0
		106	625.32	0	0	0	0	0	0	0	3.1937	2.86054	0	0	0	3.06341	0	0	0	0	0	0
		107	629.18	0	0	0	0	0	0	0	0	2.73745	2.92392	0	0	2.69473	0	0	2.82321	0	0	0
		108	633.04	2.95392	0	0	0	0	0	0	0	2.89716	0	0	0	2.73058	0	2.74635	2.73915	0	0	0
		109	636.9	0	0	0	0	2.57313	0	0	0	2.89674	0	0	0	3.18813	0	0	0	0	0	0
		110	640.76	3.01645	0	0	0	0	0	0	0	0	0	0	0	2.8867	0	0	0	0	0	2.71523
		111	644.62	0	3.00291	0	0	0	0	0	0	0	0	0	0	3.34988	0	0	2.96378	0	0	0
		112	648.48	0	0	0	0	0	2.59385	0	2.78409	2.68184	2.85416	0	0	2.71872	0	0	2.83988	0	2.89673	0
		113	652.34	2.78774	0	0	0	0	0	0	0	0	3.08455	0	2.66666	2.71752	0	0	3.10989	0	2.94664	0
		114	656.2	0	0	0	0	0	0	0	2.69186	0	0	0	0	3.21163	0	2.91202	3.23419	0	2.75076	0
		115	660.06	0	2.96479	0	0	0	0	0	0	2.73778	0	0	2.97807	0	0	2.51675	3.23884	0	0	0
		116	663.92	2.90196	0	0	0	0	0	0	0	0	0	0	2.69196	0	0	0	2.96585	0	2.75672	0
		117	667.78	0	0	0	0	2.59846	0	0	3.03399	0	2.60936	0	2.85133	2.43185	0	2.49188	3.38114	0	0	0
		118	671.64	0	0	0	0	0	0	0	0	0	2.93161	0	2.59622	0	0	0	3.31414	0	2.72244	0
		119	675.5	0	2.82734	0	0	0	0	0	3.02233	0	0	0	2.82795	2.60421	0	0	3.05423	0	2.74035	0
		120	679.36	0	0	0	0	0	0	0	0	0	0	0	0	0	0	0	2.89005	0	2.94213	0
		121	683.22	0	0	0	0	0	0	0	3.24664	0	0	0	2.62621	2.81758	0	2.76681	2.97258	0	2.8638	0
		122	687.08	0	2.83781	0	2.70936	0	3.09672	0	3.13743	0	0	0	2.66257	0	0	0	2.97963	0	0	2.84733
		123	690.94	0	0	0	0	0	0	0	3.25891	0	0	0	0	0	0	0	3.31053	0	0	0
		124	694.8	3.03228	0	0	0	0	0	0	3.13784	0	0	0	0	0	0	0	3.37397	0	0	0
		125	698.66	0	0	0	0	0	0	0	3.19947	0	2.86138	0	2.63624	0	0	0	3.39635	0	3.02652	0
		126	702.52	0	0	0	0	0	2.97738	0	3.06742	0	2.82488	0	0	0	0	0	3.1902	0	0	2.75154
		127	706.38	0	0	0	0	0	0	0	3.3331	0	0	0	2.5109	0	0	0	3.33705	0	0	2.67246
		128	710.24	0	2.84157	0	0	0	0	0	3.16101	3.03302	0	0	0	0	0	0	3.41019	0	0	3.23088
		129	714.1	0	3.01117	0	0	0	0	0	3.62114	0	0	0	3.10551	0	0	0	3.38564	0	0	3.09434
		130	717.96	0	3.0613	0	0	0	0	0	3.22275	0	0	0	0	0	0	0	2.98906	0	0	0
		131	721.82	0	2.40867	0	2.41148	0	0	0	3.60534	0	2.39454	0	0	0	0	0	3.15724	0	0	0
		132	725.68	0	2.69504	0	2.74184	0	0	0	3.83056	0	0	0	2.87863	0	0	0	3.00735	0	0	0
		133	729.54	0	3.04248	0	0	0	0	0	3.40159	0	2.85548	0	0	0	0	0	3.43606	0	0	2.92423
		134	733.4	0	0	0	0	0	0	0	3.70417	0	0	0	2.92307	0	0	0	3.41032	0	0	3.25116
		135	737.26	0	2.72903	0	0	2.88249	0	0	3.78551	0	2.77821	0	3.04522	0	0	0	3.5349	0	0	2.72805
		136	741.12	0	0	0	0	2.89819	0	0	3.88946	0	2.87913	0	0	0	0	0	3.13072	2.90746	0	0
		137	744.98	0	0	0	0	0	0	0	3.38396	0	2.85177	0	0	0	0	0	3.15075	0	0	2.76811
		138	748.84	0	0	0	2.57271	0	0	0	4.11497	0	0	0	2.77171	0	0	0	3.39256	2.64603	0	2.74365
		139	752.7	0	3.01914	0	0	0	2.71773	0	3.70524	0	2.8403	0	0	0	0	0	3.39301	2.65464	0	0
		140	756.56	0	2.98861	0	0	0	0	0	3.7709	0	0	0	2.44409	0	0	0	3.35503	0	0	2.82547
		141	760.42	0	0	0	0	0	0	0	4.28264	0	0	0	0	2.79129	0	2.7363	3.5731	0	0	2.73843
		142	764.28	0	0	0	0	0	0	0	3.32896	0	0	0	0	0	0	0	3.34652	0	2.73779	2.92718
		143	768.14	0	0	0	0	0	0	0	3.69599	0	2.41687	0	0	0	0	2.71302	3.46748	0	0	0
		144	772	0	0	0	0	0	0	0	3.38557	0	0	0	0	0	0	2.57827	3.47655	2.79654	0	2.80547
		145	775.86	0	0	0	0	2.56679	0	0	3.34464	2.80977	2.77761	0	0	0	0	2.74811	3.40738	0	0	0
		146	779.72	0	0	0	2.52746	0	0	0	3.69905	0	2.62331	0	2.74782	0	0	2.92379	3.44087	2.95304	0	0
		147	783.58	2.93274	0	0	0	2.77636	0	0	3.82359	0	2.84133	0	0	0	0	2.67497	3.28563	0	0	2.6434
		148	787.44	0	0	0	0	2.75631	0	0	2.85527	0	0	0	0	0	0	0	3.09033	2.87162	0	2.82439
		149	791.3	3.42837	0	0	3.00779	2.97025	0	0	2.70731	2.85026	2.80662	0	0	0	0	2.73852	3.21352	2.82596	0	0
		150	795.16	0	0	0	0	3.10437	0	0	3.3116	2.66962	0	0	0	0	0	0	3.37317	0	0	0
		151	799.02	0	0	0	0	2.86406	0	0	3.16097	0	0	0	3.0951	0	0	2.85848	3.36613	2.83867	0	0
		152	802.88	0	2.74088	0	0	0	0	0	2.81921	2.46885	0	0	2.62342	0	0	2.84035	2.9906	2.6332	0	2.60014
		153	806.74	0	0	0	0	3.03034	0	0	3.15311	0	0	0	2.98898	0	0	0	3.67845	0	0	0
		154	810.6	0	0	0	0	3.09406	0	0	2.69184	0	0	0	2.85311	0	0	3.00778	3.23943	2.89379	0	2.60481
		155	814.46	0	0	0	0	0	0	0	2.72037	0	0	0	3.01283	0	0	2.84971	3.00315	0	0	0
		156	818.32	0	0	0	0	2.73923	0	0	0	0	0	0	0	0	0	0	3.09508	3.03145	0	0
		157	822.18	0	0	0	0	0	0	0	0	2.84591	0	0	2.80351	0	0	0	3.14897	0	0	0
		158	826.04	0	0	0	0	3.10934	0	0	2.4514	0	2.99143	0	0	0	0	2.91378	0	3.03588	0	0
		159	829.9	2.91208	0	0	2.87102	3.22892	0	0	0	0	0	0	2.65528	0	0	0	0	0	0	2.6923
		160	833.76	0	0	0	0	0	3.2004	0	2.96843	0	0	0	2.91638	0	0	0	0	3.31933	0	0
		161	837.62	0	0	0	0	0	0	0	0	2.72004	0	0	2.73625	0	0	0	0	3.24624	0	2.95645
		162	841.48	0	0	0	0	0	2.8815	0	2.7832	2.53181	2.62702	0	3.16887	2.65698	0	0	0	3.03405	0	0
		163	845.34	0	0	0	2.78452	2.94938	0	0	2.8747	0	0	0	3.04579	0	0	0	0	3.02057	0	0
		164	849.2	2.84134	2.87991	0	0	2.73446	0	0	0	0	2.75626	0	2.70807	0	0	0	0	3.23809	0	0
		165	853.06	3.04161	2.61042	0	0	0	2.77817	0	0	0	0	0	3.4413	0	0	0	2.82353	3.13791	0	2.68779
		166	856.92	2.87297	0	0	0	0	3.02306	0	0	0	0	0	2.63071	0	0	0	0	2.88437	0	0
		167	860.78	0	0	0	2.87152	2.71467	3.14967	0	2.56026	0	2.90641	0	2.88683	0	0	0	0	0	0	0
		168	864.64	2.86949	0	0	2.62457	0	2.82057	0	2.91366	2.78933	0	0	2.80551	0	0	0	2.93313	2.96366	0	0
		169	868.5	0	0	0	0	0	2.54699	0	0	2.54944	0	0	2.99208	0	0	0	0	2.66503	0	0
		170	872.36	2.787	0	0	0	0	2.88921	0	2.76851	2.66461	0	0	2.79307	0	0	0	0	0	0	0
		171	876.22	2.85881	0	0	2.54169	0	2.91924	0	2.72564	2.87385	0	0	2.8922	0	0	0	0	0	0	0
		172	880.08	0	0	0	0	0	2.80018	0	0	2.98505	2.76644	0	0	0	0	0	0	0	2.79293	0
		173	883.94	0	2.99681	0	0	0	0	0	2.71233	0	0	0	3.13587	0	0	0	2.65464	2.93923	0	0
		174	887.8	0	0	0	0	0	2.80113	0	2.77345	2.70458	0	0	3.02567	0	0	0	0	0	0	0
		175	891.66	0	0	0	2.91222	0	2.97967	0	0	0	2.88179	0	2.98467	0	0	0	2.99845	0	0	0
		176	895.52	2.94501	2.8616	0	0	0	2.88404	0	2.7985	0	2.86508	0	0	0	0	0	2.978	2.93916	0	2.91273
		177	899.38	0	0	0	0	0	2.83107	0	3.22219	0	2.73642	0	3.157	0	0	0	0	2.83049	0	2.7312
		178	903.24	0	0	0	0	0	2.83355	0	2.97947	2.6429	0	0	0	0	0	0	2.95038	0	0	2.73221
		179	907.1	0	0	0	0	2.72385	2.90647	0	2.62194	2.73232	0	0	3.13336	0	0	0	2.74636	2.80148	0	2.72472
		180	910.96	0	3.02211	0	0	2.72269	0	0	3.08974	2.70079	2.98763	0	0	0	0	0	2.86136	0	0	2.75681
		181	914.82	0	2.55324	0	0	0	0	0	2.80561	2.90067	2.67413	0	3.01997	0	0	0	0	0	0	2.76251
		182	918.68	0	0	0	0	0	0	0	3.12941	3.17903	2.91567	0	3.00805	0	0	0	3.1995	2.63944	0	2.77601
		183	922.54	0	0	0	0	0	0	0	2.86769	0	0	0	2.99755	0	0	0	3.05333	0	3.07319	2.81974
		184	926.4	2.99085	0	0	0	2.60043	0	0	2.99623	2.98496	0	0	2.91022	0	0	0	3.4197	0	0	3.1153
		185	930.26	0	0	0	0	0	2.69971	0	3.22284	0	0	0	2.77278	0	0	0	3.31614	2.88965	0	2.95677
		186	934.12	0	0	0	0	0	0	0	3.1706	2.92095	0	0	3.25424	0	0	0	2.86439	2.9797	0	3.18244
		187	937.98	0	0	0	0	0	0	0	3.32413	0	2.61906	0	2.92879	0	0	0	0	0	2.93001	2.71951
		188	941.84	0	0	0	0	2.71564	0	0	3.23854	0	0	0	2.95665	0	0	0	2.94388	0	2.67416	2.74351
		189	945.7	0	2.78343	0	0	0	0	0	3.13591	0	0	0	0	0	0	0	3.11775	0	2.79858	0
		190	949.56	0	2.63729	0	2.82539	0	0	0	3.21628	2.61739	0	0	2.71532	0	0	0	3.23422	0	0	3.03003
		191	953.42	2.56219	0	0	0	2.83555	0	0	2.76854	2.52962	0	0	2.90912	0	0	0	3.31465	0	3.20579	3.03074
		192	957.28	3.07921	0	0	0	0	0	0	3.25749	0	0	0	0	0	0	0	3.48259	2.75319	3.28078	0
		193	961.14	2.79501	0	2.81462	0	2.86529	0	0	3.22773	0	0	0	2.87259	0	0	0	3.06298	0	2.97264	3.30663
		194	965	3.35441	2.80001	0	0	3.04427	0	0	3.58591	0	0	0	3.00219	0	0	0	3.20718	0	3.5185	2.95802
		195	968.86	0	0	2.6254	0	0	0	0	3.08796	0	0	0	0	0	0	0	3.41866	0	3.39499	2.6572
		196	972.72	0	2.77549	0	0	0	0	0	3.69937	2.61538	2.33206	0	2.50482	0	0	0	3.14195	0	3.16193	2.69125
		197	976.58	0	2.61166	0	2.8898	0	0	0	2.97134	2.77863	0	0	3.28901	0	0	0	3.50023	0	2.72219	0
		198	980.44	2.9425	2.8508	0	0	0	0	0	2.91303	0	0	0	3.19036	0	0	0	2.98924	0	3.49429	2.80143
		199	984.3	0	2.87128	2.67522	2.92216	0	0	0	2.85497	2.90325	2.57501	0	3.42663	0	0	0	2.9822	0	2.86615	0
		200	988.16	0	0	2.92156	2.57565	0	0	0	2.94816	0	2.79763	0	3.56666	0	0	0	0	2.45433	3.30426	3.25181
		201	992.02	2.97233	2.98073	2.83697	2.76473	0	0	0	2.91697	0	0	0	3.70007	0	0	0	3.4054	0	3.24134	0
		202	995.88	3.06563	2.79975	2.94785	0	0	0	0	3.03004	2.85595	0	0	3.00188	0	0	0	0	0	3.20684	2.61016
		203	999.74	3.20243	2.98554	3.16712	0	0	2.61901	0	2.97504	2.56396	0	2.68263	3.09036	0	0	0	0	3.02034	2.92855	2.76251
		204	1003.6	3.26601	2.75316	2.9274	2.96001	0	0	0	2.90237	0	0	0	3.50706	0	0	0	3.3348	2.71632	3.35644	2.88554
		205	1007.46	0	2.72109	2.97825	2.65258	0	0	0	2.9853	0	0	0	3.16498	0	0	0	4.008	0	0	2.92929
		206	1011.32	3.21353	3.23272	2.92452	3.06374	0	0	0	2.80903	0	3.02132	0	2.90195	0	0	0	2.9567	3.02774	3.24306	3.0136
		207	1015.18	3.45897	2.68065	2.84556	2.79672	0	0	0	3.04249	0	2.49142	0	3.20878	0	0	0	0	2.84193	3.28649	3.01085
		208	1019.04	3.56252	2.95728	2.54036	2.5007	0	0	0	3.13061	2.66925	2.64616	0	2.96359	0	0	0	3.25527	0	2.92205	3.05016
		209	1022.9	3.36396	0	2.94182	2.99555	0	0	3.12137	3.04197	0	0	0	3.30447	0	0	0	3.05019	0	3.169	2.98333
		210	1026.76	3.22652	2.61297	3.13897	2.66629	0	0	0	2.76095	0	0	0	3.06471	0	0	0	3.05763	2.87365	2.78626	3.15545
		211	1030.62	3.33261	3.35968	2.88116	2.75509	0	0	0	3.09311	0	2.73742	0	3.17309	0	0	0	2.64419	0	3.01614	2.99592
		212	1034.48	3.03894	2.9767	0	2.72201	0	0	0	2.82156	0	0	0	2.83732	0	0	0	2.83368	0	3.2197	3.00376
		213	1038.34	3.12648	2.90315	2.60184	3.06205	0	3.16177	0	2.94577	0	2.7603	0	2.81478	0	0	0	2.7705	0	2.95669	2.69032
		214	1042.2	3.55994	3.01227	2.79798	2.73301	2.56784	2.88542	0	3.07808	2.66744	2.71153	0	2.70992	0	0	0	2.81519	0	3.13084	2.87826
		215	1046.06	3.26378	3.06138	2.94178	3.12192	0	2.74797	0	2.93992	0	2.81667	0	2.68319	0	0	0	2.84422	2.92977	3.02839	3.21147
		216	1049.92	3.18132	0	0	2.71606	2.67506	0	2.47564	3.3437	2.83219	2.686	0	2.76121	0	0	0	0	2.66988	2.85806	3.00459
		217	1053.78	3.09886	3.00366	0	2.9294	0	0	0	2.78791	2.76004	0	0	3.43889	0	0	0	0	2.87423	2.81404	3.33355
		218	1057.64	3.19934	2.92658	2.6423	2.75085	2.65708	2.89336	0	2.95441	2.60382	0	0	2.78438	0	0	0	3.02509	2.95861	2.93319	3.08
		219	1061.5	2.87841	3.00124	0	3.07048	0	3.00064	0	2.5953	2.62069	2.63549	0	2.98297	0	0	0	0	2.84376	3.17079	2.99208
		220	1065.36	3.1535	0	3.01596	2.92674	0	3.03792	0	2.84224	2.90282	0	0	2.44529	0	0	0	3.04137	2.94695	2.8145	2.78685
		221	1069.22	0	0	2.95499	2.52894	0	2.80187	0	2.77926	2.63403	0	0	2.84419	0	0	2.96662	2.85291	2.81211	2.761	2.78574
		222	1073.08	0	2.63527	3.17691	3.07666	2.79312	2.96935	0	2.983	3.27424	2.95726	0	3.12996	0	0	0	2.80768	2.9513	2.81742	2.99027
		223	1076.94	0	0	0	3.1699	3.10906	2.88939	0	2.90243	2.89568	0	2.70473	2.71255	0	0	0	2.91764	0	3.11096	2.90443
		224	1080.8	0	0	2.65174	3.04304	2.73105	2.87673	0	3.05906	0	0	0	2.72586	0	0	0	3.24506	2.97413	3.0385	3.10498
		225	1084.66	0	0	2.62079	2.70974	2.90397	3.1318	0	0	3.00945	0	0	0	0	0	0	3.24677	0	3.21105	2.71812
		226	1088.52	0	2.87823	0	3.00495	2.97016	0	0	0	3.15698	2.76136	0	3.11111	0	0	0	2.72514	2.7684	3.35482	2.97314
		227	1092.38	0	3.07127	0	3.18845	3.19064	2.77364	2.73884	0	3.01522	0	0	3.01315	0	0	0	3.09841	3.00107	2.8084	2.59676
		228	1096.24	0	3.35859	0	0	0	2.59716	0	2.8602	3.00717	0	2.574	2.89758	0	0	0	3.36996	2.48807	2.85758	2.80601
		229	1100.1	0	2.98453	0	2.96266	2.99352	2.83432	2.86049	2.92205	3.13637	2.58296	0	2.63893	0	0	0	3.14573	2.87399	2.75907	3.06115
		230	1103.96	0	0	0	2.95107	3.16657	2.81199	0	0	2.9323	0	0	2.73393	0	0	0	3.00559	3.1241	3.03773	2.81321
		231	1107.82	0	3.12595	0	2.8859	3.05998	2.97623	2.67573	3.19004	3.21204	0	0	3.04227	0	0	0	3.01166	2.89878	0	0
		232	1111.68	0	0	2.83725	3.3343	2.92499	3.27374	2.73383	2.92409	3.30763	0	2.64602	2.90691	0	0	0	2.96277	2.94198	2.94664	2.96436
		233	1115.54	0	0	3.24572	2.91786	3.09094	2.90334	3.11821	2.91162	2.92034	0	0	0	0	0	0	3.17101	3.0121	3.09379	2.74425
		234	1119.4	0	2.88244	2.63562	2.88127	2.93741	2.81017	0	0	3.07785	0	0	0	0	0	0	3.27127	2.70024	2.73882	2.931
		235	1123.26	0	2.86486	2.74612	2.6868	3.42664	3.08763	2.99167	0	3.29906	0	0	2.93532	0	0	0	3.22907	2.89491	3.03119	2.75716
		236	1127.12	0	2.88788	2.94695	2.81293	3.30376	3.23694	3.04258	0	3.04699	0	0	2.64822	0	0	0	3.50013	2.83829	0	0
		237	1130.98	0	0	0	2.9786	2.99035	2.83148	0	0	2.82138	0	0	2.97043	0	0	0	3.03313	2.84151	2.85847	0
		238	1134.84	0	0	2.72445	2.74391	3.51859	3.06723	2.91786	0	3.09459	0	0	3.09511	0	0	0	3.00361	2.70502	2.98997	0
		239	1138.7	0	0	0	2.82839	2.8066	3.27463	2.89326	0	2.78925	0	0	2.93351	0	0	0	3.25363	3.04642	3.12114	2.68676
		240	1142.56	0	0	2.6838	3.22192	3.44109	3.21519	0	0	2.94045	0	0	0	0	0	0	2.95068	0	0	2.753
		241	1146.42	0	0	0	2.88392	2.95531	3.35806	2.92842	0	3.03428	0	2.94017	0	0	0	0	3.04087	3.07272	0	2.59693
		242	1150.28	0	0	0	2.91975	2.82817	2.93685	3.18086	0	3.09153	0	0	2.97252	3.07867	0	0	3.36431	0	2.99768	2.79367
		243	1154.14	2.71386	0	0	2.92118	3.05143	2.72562	2.74488	0	3.01966	0	0	0	2.7025	0	0	3.36877	3.02823	2.8111	2.79272
		244	1158	0	0	2.984	2.63758	3.11711	2.84363	2.82542	0	2.9234	0	0	3.10575	2.62089	0	0	2.73428	2.99238	0	0
		245	1161.86	0	3.02441	0	0	3.05344	0	2.80317	0	2.90734	0	0	3.00793	0	0	0	2.81565	3.01106	2.86189	0
		246	1165.72	0	0	0	3.03832	2.7103	2.76847	0	0	3.20483	2.53238	0	3.09749	0	0	0	3.05017	3.42288	2.67098	2.72967
		247	1169.58	0	0	0	2.91839	2.89315	3.23373	2.85374	0	2.79893	0	0	2.83032	0	0	0	3.19401	3.48343	3.08756	0
		248	1173.44	3.01852	3.03078	0	2.985	0	2.93925	3.0601	0	2.89487	0	0	3.03776	0	0	0	2.82095	3.07192	2.79876	0
		249	1177.3	0	2.89615	2.55287	0	0	2.83124	3.27942	0	2.6452	2.77364	0	2.95341	0	0	0	2.90393	2.81232	2.826	0
		250	1181.16	0	0	2.76272	2.78986	2.9267	3.14987	2.89891	0	2.98066	0	0	2.88027	0	0	0	3.16545	3.38338	2.94241	2.69019
		251	1185.02	0	3.0576	0	0	2.82191	0	2.99025	0	2.86149	0	0	3.0803	0	0	0	2.804	3.22074	0	0
		252	1188.88	0	0	2.66479	2.63312	2.69901	2.97348	3.07547	0	2.94516	0	0	3.23036	0	0	0	3.35369	3.13056	2.73939	2.71751
		253	1192.74	0	0	0	2.8283	2.96649	0	3.11914	0	3.028	0	0	3.01275	0	0	0	2.87809	2.96541	2.85067	2.57272
		254	1196.6	0	0	0	0	2.87725	2.58951	2.83729	2.8007	2.86621	2.88101	0	3.05888	2.86192	0	0	0	2.93019	0	2.93851
		255	1200.46	0	2.78706	0	2.89499	2.55611	2.54484	2.60419	0	2.79859	0	0	3.39378	2.70797	0	0	0	2.96919	0	0
		256	1204.32	0	0	0	0	2.70846	2.63497	3.37237	0	2.85346	0	0	3.27899	0	0	0	0	2.9513	2.91565	2.53847
		257	1208.18	0	2.94556	0	0	2.65738	3.04086	2.99819	0	2.85124	0	0	3.37096	0	0	0	0	3.163	2.84178	0
		258	1212.04	0	3.05546	2.49382	0	3.01929	2.87247	2.83804	0	3.11727	0	0	3.2974	2.80764	0	0	0	3.25521	2.85709	2.82966
		259	1215.9	3.04269	0	0	0	0	2.70793	2.86606	0	3.1417	0	0	3.35562	0	0	0	0	3.28124	3.03775	2.62124
		260	1219.76	0	0	2.87818	0	0	0	0	0	2.64659	0	0	3.10637	2.89998	0	0	0	3.23556	2.81635	0
		261	1223.62	0	2.99785	0	0	2.73444	3.12749	2.55809	0	0	0	0	3.34214	2.75673	0	0	0	0	2.86886	0
		262	1227.48	0	2.7049	0	0	2.76806	2.87621	0	0	2.90932	0	0	3.15701	0	0	0	0	2.95548	0	0
		263	1231.34	0	2.96559	0	0	0	3.07593	0	0	0	2.8415	0	3.43405	2.99716	0	0	0	3.44198	3.09814	2.79123
		264	1235.2	0	2.93162	0	0	2.90655	0	0	2.85171	0	2.76065	0	3.0817	2.86249	0	0	0	3.05034	2.87534	0
		265	1239.06	0	0	0	2.9105	0	2.76198	3.08459	3.02955	2.72152	2.9073	0	3.73204	3.06452	0	0	0	3.1985	0	0
		266	1242.92	0	0	0	2.89224	0	3.34893	0	2.8538	0	0	0	3.04244	0	0	0	0	0	2.81068	2.68748
		267	1246.78	0	2.88482	0	2.72673	0	3.41067	2.6027	2.97648	0	0	0	3.05744	3.31387	0	0	3.07468	3.06159	0	0
		268	1250.64	0	0	0	0	0	2.74944	2.82577	2.53773	0	0	0	3.4735	2.92426	0	0	0	0	3.49778	0
		269	1254.5	0	0	2.7442	0	0	0	0	0	0	2.63428	0	3.00891	3.10574	0	0	0	2.86722	0	0
		270	1258.36	0	0	0	0	0	0	0	0	0	2.80323	0	3.27826	3.06247	0	2.64677	2.93941	3.01614	2.98237	0
		271	1262.22	0	0	0	0	0	2.91768	0	0	0	0	0	3.57902	3.32816	0	0	0	3.08161	0	0
		272	1266.08	0	0	2.76882	2.82284	2.64816	2.45206	0	0	0	0	0	3.05185	2.90085	0	0	3.02632	2.78424	2.73376	0
		273	1269.94	0	0	0	2.88285	0	0	0	0	0	0	0	3.2514	2.82118	0	0	2.77825	3.11231	2.55348	0
		274	1273.8	0	2.34816	0	2.77749	0	2.93156	0	0	2.6928	0	0	3.22304	3.46432	0	0	0	3.07365	2.82355	0
		275	1277.66	0	0	0	0	0	0	0	0	0	0	3.15114	2.9384	3.48466	0	0	0	2.8166	2.67785	0
		276	1281.52	0	2.96402	0	2.72594	2.86298	0	0	0	0	2.78703	2.95525	3.25069	3.51338	0	0	0	3.2097	0	0
		277	1285.38	0	2.50798	0	2.44575	0	0	0	0	0	0	2.77466	3.14119	3.42749	0	0	3.11182	3.17758	0	0
		278	1289.24	0	0	0	2.6192	2.61221	2.68182	0	2.87176	0	0	3.12478	2.95433	3.44657	0	0	3.0918	0	3.02395	0
		279	1293.1	0	3.20202	0	2.58326	2.89767	2.97636	0	2.69276	0	0	0	3.14737	3.07802	0	0	0	0	0	0
		280	1296.96	2.86406	0	0	2.99968	2.97596	3.03587	0	2.74286	2.64906	0	0	3.19755	3.29493	0	0	2.7882	2.67055	2.66281	2.33251
		281	1300.82	0	0	0	2.89464	2.70915	2.76223	0	2.74054	0	0	0	3.02321	3.18974	0	0	3.06979	3.31084	0	0
		282	1304.68	0	0	0	2.98684	2.85273	2.95741	0	2.71851	2.46787	0	0	2.9735	3.42733	0	0	2.9293	0	0	0
		283	1308.54	0	2.82664	0	0	2.64005	3.0433	0	0	0	2.62233	0	3.05313	3.19565	0	0	3.01649	2.90841	2.69984	0
		284	1312.4	0	0	0	2.81228	0	3.21757	0	3.25747	0	0	0	0	3.10984	0	0	2.92914	3.36674	2.8422	0
		285	1316.26	0	0	0	2.70494	3.01335	3.01741	0	2.70776	0	0	0	3.33282	2.92354	0	0	0	2.998	3.26166	0
		286	1320.12	0	0	0	2.65407	3.09537	3.18211	0	0	0	0	0	3.23918	3.00682	0	2.6011	2.94583	3.62957	2.9959	0
		287	1323.98	0	0	0	0	3.16709	0	2.73669	2.6166	2.30946	0	0	2.94831	0	0	0	0	3.18305	2.6991	0
		288	1327.84	0	0	0	2.76125	2.86136	2.89729	2.81237	2.98524	0	0	0	3.05864	2.90614	0	2.92999	0	3.32207	3.01783	0
		289	1331.7	0	0	0	2.83865	3.03013	3.2304	0	0	0	0	0	0	3.01653	0	2.84881	3.08517	2.79533	0	0
		290	1335.56	2.95933	0	0	2.70074	2.98464	3.11002	0	0	2.56525	0	0	2.62089	3.13803	0	2.72537	0	3.59874	2.71192	0
		291	1339.42	0	2.66909	0	3.20335	2.83837	3.54271	0	0	0	0	0	2.99082	2.95265	0	0	0	3.24299	0	0
		292	1343.28	0	0	2.74266	2.72625	3.20851	2.83199	0	0	0	0	2.82778	2.94194	2.78669	0	3.30531	0	3.3192	3.31147	0
		293	1347.14	0	0	2.90919	3.01522	2.71318	2.81098	0	2.92979	0	0	2.99117	0	3.06275	2.76844	3.00142	0	3.68821	2.9846	0
		294	1351	3.08338	0	0	2.71132	0	3.28094	0	2.89302	0	0	0	2.95479	0	0	2.82932	0	3.19171	0	0
		295	1354.86	2.92547	0	0	0	2.99081	2.803	0	2.84503	0	2.77719	0	2.89398	2.97426	0	2.73131	0	3.26787	3.05613	0
		296	1358.72	0	0	0	2.86416	0	2.76586	0	0	0	2.97179	0	0	2.8066	0	3.64116	0	3.45355	2.76504	0
		297	1362.58	0	2.89445	0	2.83894	2.71141	3.34271	0	0	0	2.81587	0	3.04174	3.22814	0	3.08912	0	3.64406	0	0
		298	1366.44	0	3.14514	0	0	3.13876	3.19443	0	2.5051	0	0	0	0	0	0	2.84337	0	3.47879	0	0
		299	1370.3	2.75922	2.76304	0	2.70778	3.11393	2.98983	0	2.9371	0	2.90761	3.25272	0	3.09554	0	3.22087	0	3.40632	2.71585	0
		300	1374.16	0	0	0	2.94873	2.72773	3.39197	0	2.85317	0	3.00918	0	0	0	0	3.35336	2.69331	2.91568	2.89457	2.92243
		301	1378.02	0	2.76427	2.55663	0	0	3.39049	0	2.83466	0	2.87615	0	2.8621	2.8879	0	3.21225	2.6332	3.13201	0	0
		302	1381.88	0	2.60539	0	0	0	3.14435	2.84489	0	0	0	2.87941	2.90467	3.01102	0	3.35841	0	3.43634	2.79017	0
		303	1385.74	0	0	0	2.69968	0	3.12452	0	0	0	2.78674	2.68398	0	2.81294	0	3.62995	0	3.21285	2.9364	0
		304	1389.6	2.54199	2.81522	2.78371	2.8084	2.98069	3.03234	0	2.90492	0	0	0	0	0	0	3.18234	2.8929	2.98419	3.20607	0
		305	1393.46	0	3.50128	0	0	0	3.36372	0	0	0	2.77308	0	3.01338	0	0	4.04039	0	0	0	0
		306	1397.32	0	3.19644	0	0	3.34827	2.9254	0	2.7388	0	2.97806	0	2.86961	0	0	3.50533	0	2.57646	2.72724	2.78648
		307	1401.18	0	0	2.98148	0	2.78962	2.88951	0	3.02681	0	2.97477	0	0	0	0	3.67263	0	3.22965	0	0
		308	1405.04	0	0	2.76492	0	2.71058	3.09872	0	0	0	3.28952	0	0	0	0	3.75706	0	3.07948	0	2.92817
		309	1408.9	0	0	3.00653	0	2.87361	3.11784	0	2.90258	0	2.67714	2.67456	0	2.61996	0	3.92002	0	2.94866	2.7372	2.7639
		310	1412.76	0	3.02177	0	0	0	2.74548	0	3.04905	0	2.98514	0	2.90315	0	0	3.61405	2.16998	3.03141	2.88159	3.00438
		311	1416.62	0	2.67104	0	0	2.93389	0	0	2.7543	2.68897	0	3.20625	2.75701	0	2.89335	3.9013	2.89217	2.97336	2.84519	0
		312	1420.48	0	0	2.9496	2.58473	2.82304	2.84319	0	2.67031	0	2.76455	3.34647	0	0	0	3.84916	0	0	2.77281	2.80288
		313	1424.34	3.20285	0	2.81794	0	0	2.89128	0	0	0	2.7178	3.15621	0	0	0	4.06598	2.74054	3.12145	0	2.97143
		314	1428.2	0	2.94844	2.88689	0	2.80334	2.8682	0	2.96646	0	2.84577	3.07473	2.90856	2.95103	0	3.59443	2.89982	0	3.1719	0
		315	1432.06	0	2.80051	3.03129	2.53486	2.98056	2.8553	0	0	0	0	3.31702	2.98221	0	0	3.3274	0	3.19291	0	2.69473
		316	1435.92	0	0	2.57723	0	2.93849	0	0	0	0	3.00783	2.58837	0	0	2.72297	4.13068	3.04202	2.99001	0	2.89454
		317	1439.78	0	3.11404	2.66334	0	2.8646	2.65665	0	0	0	2.93459	3.14306	2.59597	0	2.92016	3.59541	3.21141	2.92217	2.87959	2.54871
		318	1443.64	0	0	3.06052	2.65778	2.87964	0	2.59404	0	0	0	2.88217	2.59222	0	0	4.04242	3.30273	3.00273	2.64056	2.97853
		319	1447.5	0	2.90698	2.65401	3.08699	2.78367	2.96891	0	0	0	2.75725	3.01542	0	2.92569	0	3.84905	2.93451	0	3.29591	3.29819
		320	1451.36	0	3.1904	0	2.69758	2.91767	3.01229	0	0	0	0	3.12065	0	0	0	3.53747	3.16712	0	0	3.26605
		321	1455.22	0	3.24829	0	2.84588	0	0	0	0	0	2.79093	2.9206	2.80424	2.70018	2.79277	4.06941	3.36495	0	3.09169	3.43696
		322	1459.08	0	2.82035	2.88974	3.04769	0	0	2.812	0	0	3.01303	2.86155	2.62681	0	0	3.72959	3.17503	0	0	3.11191
		323	1462.94	0	0	2.81899	0	2.59144	3.07805	0	2.78588	0	2.87446	3.33978	2.93511	0	0	3.90353	3.29875	3.03178	0	2.95343
		324	1466.8	0	3.3387	2.71909	0	0	0	0	2.68566	0	2.91842	0	3.06252	0	0	3.66895	2.911	0	0	3.57232
		325	1470.66	2.9416	3.19283	0	0	2.9907	0	0	2.95076	0	0	2.67458	2.91282	0	3.01738	3.83377	3.41722	0	2.90541	3.35095
		326	1474.52	0	0	0	0	0	0	0	0	0	3.02305	3.06808	0	0	0	3.88353	3.29213	0	3.25741	3.32948
		327	1478.38	0	0	0	2.61119	2.56285	0	0	0	0	0	2.81632	0	0	0	4.1008	3.22275	2.89856	3.00122	3.45044
		328	1482.24	0	2.7917	2.66594	2.78199	2.7847	0	0	0	0	0	2.79156	0	0	0	4.07469	3.41359	0	3.05772	3.55685
		329	1486.1	0	2.99519	2.86856	0	2.82288	0	0	2.68265	0	0	3.24002	0	0	0	3.28941	3.16839	0	2.59595	3.15081
		330	1489.96	0	2.99638	2.98311	3.05703	2.91672	0	0	0	0	0	3.5631	0	0	0	3.67707	2.94129	3.31454	2.98596	2.96906
		331	1493.82	0	0	0	2.76905	0	0	0	2.88318	0	0	0	0	0	0	3.6914	3.79415	3.15088	3.28845	3.17219
		332	1497.68	0	2.66893	3.03252	2.91129	2.85626	0	0	0	0	0	2.9486	0	0	2.92144	3.94972	3.16336	2.82622	2.99254	3.27186
		333	1501.54	0	3.18825	3.00431	0	3.14098	0	0	2.7289	0	0	3.12083	0	0	0	4.49574	3.22541	3.27558	3.40573	3.48825
		334	1505.4	0	2.94371	2.91472	0	3.13974	0	0	2.53261	0	2.88003	2.9215	2.87601	0	3.11575	3.74695	3.58245	2.89073	3.07522	3.20613
		335	1509.26	0	3.01277	2.79685	0	2.96815	0	0	3.1946	0	0	0	0	0	2.72934	4.02352	3.05643	2.90058	2.86272	3.4706
		336	1513.12	0	3.1139	2.95351	0	0	0	0	0	0	0	3.09649	2.6531	0	3.08949	2.92255	3.10612	0	3.02727	3.31512
		337	1516.98	0	0	0	0	2.73525	0	0	2.93373	0	0	3.17227	0	0	2.80694	3.47986	3.0674	0	3.02187	3.31966
		338	1520.84	0	3.18767	0	2.68151	0	0	0	3.06737	0	0	0	0	0	2.90693	3.42718	3.12176	0	2.97318	3.28555
		339	1524.7	0	0	2.67414	0	0	0	0	3.26617	0	0	0	2.53336	0	2.83005	3.296	3.09666	0	0	3.35192
		340	1528.56	0	0	2.82211	0	0	0	0	3.1703	0	0	0	0	0	2.82503	3.2189	3.50262	3.02678	3.32852	2.80814
		341	1532.42	3.2359	3.17468	2.87001	0	0	0	0	2.9155	2.49186	0	0	0	0	2.87247	3.35005	3.32078	2.87501	3.15122	3.18824
		342	1536.28	0	2.61944	2.89922	2.77178	2.78437	0	0	3.19531	0	0	0	0	0	2.99149	3.76672	3.20136	0	3.52215	3.24992
		343	1540.14	0	0	2.845	0	0	0	0	2.8505	0	0	0	0	0	3.08564	3.57868	3.05176	3.03793	3.63896	2.80477
		344	1544	0	0	2.80194	2.68125	0	0	0	3.0567	0	2.86921	0	0	0	2.99357	3.73322	3.10834	0	3.12993	2.8727
		345	1547.86	3.13658	0	2.81776	2.68876	0	0	0	3.10297	0	0	2.96039	2.86817	0	3.08156	3.64133	3.40236	2.8606	3.48629	3.02631
		346	1551.72	0	0	0	2.95349	0	0	0	3.00428	0	2.74772	0	0	0	3.0546	3.73062	3.53392	2.85991	3.21283	2.82181
		347	1555.58	0	0	2.60547	2.75149	0	0	0	2.97296	0	0	2.83912	0	0	2.76635	3.25106	3.53677	3.284	3.17483	2.78022
		348	1559.44	0	0	0	2.82558	0	0	0	2.97958	0	0	3.0262	0	2.86692	2.94724	3.83003	3.52776	3.22048	3.4257	0
		349	1563.3	2.64406	0	2.86583	3.09394	0	0	0	2.85024	0	2.57484	0	2.68692	0	3.34921	3.23148	3.38817	3.44197	3.57666	0
		350	1567.16	0	0	0	0	0	0	0	3.24927	0	0	3.02026	2.80055	0	3.18865	3.37974	3.28284	3.12479	3.2809	0
		351	1571.02	3.04682	0	0	3.16459	0	0	0	2.92565	0	0	2.63348	2.80441	0	3.19234	2.99737	3.38054	0	3.83876	0
		352	1574.88	0	0	2.93028	3.08144	3.07004	0	0	0	0	2.86171	0	2.97088	0	3.08581	3.43895	3.10196	0	3.27278	0
		353	1578.74	2.77736	0	2.69208	0	2.94041	0	0	3.06038	0	0	0	0	0	3.10032	3.18748	3.04651	0	3.41357	0
		354	1582.6	3.0348	0	0	0	2.63925	0	0	0	2.90423	0	0	0	0	2.97493	3.33818	3.24236	0	3.24954	0
		355	1586.46	0	2.63657	0	0	2.6269	0	0	2.92268	0	0	3.01769	0	0	0	3.16285	3.39448	0	3.60353	2.61728
		356	1590.32	0	0	0	0	2.64498	0	0	2.99272	3.04255	0	0	0	0	3.0937	3.11599	3.07641	0	4.08451	0
		357	1594.18	0	0	0	2.92261	2.54718	0	0	3.05899	2.72257	0	0	0	0	3.18038	3.28847	2.97265	0	3.40996	2.53049
		358	1598.04	2.98654	0	2.76091	0	2.97079	0	0	3.04639	3.22179	0	0	0	0	3.18449	3.05353	2.9634	2.84643	3.35935	0
		359	1601.9	3.45853	2.83688	2.76219	0	2.8923	0	0	3.00583	0	0	0	0	0	3.38776	3.53158	3.05279	0	3.83387	2.71172
		360	1605.76	0	3.13973	2.76373	0	0	0	0	2.95161	3.07965	2.78948	0	0	0	3.1343	3.24952	3.02135	0	4.04379	0
		361	1609.62	0	0	2.84508	0	0	0	0	2.69408	0	0	3.179	0	0	3.41103	3.60367	3.39796	0	3.84142	2.75533
		362	1613.48	3.17818	0	0	2.56411	0	0	0	2.86901	3.07256	0	0	0	2.47981	2.94654	3.39401	3.1024	0	3.35693	0
		363	1617.34	0	0	0	0	0	0	0	3.01227	2.81199	0	3.14586	0	2.95367	3.07055	3.91807	2.94968	0	3.67678	0
		364	1621.2	0	0	2.79908	2.90477	0	0	0	3.18143	3.19733	0	0	2.69439	2.85555	3.087	3.83351	3.09278	0	3.74767	0
		365	1625.06	2.99777	0	2.75166	0	0	2.48489	0	3.52694	0	0	0	0	0	2.90546	3.42266	3.06654	0	3.36471	0
		366	1628.92	0	3.01096	2.93074	2.88613	0	0	0	3.32426	0	2.68864	0	0	0	2.85023	3.40036	3.3522	0	4.03113	0
		367	1632.78	2.74157	0	2.74264	3.05541	2.59156	0	0	3.16296	3.13321	0	0	0	0	2.98759	3.45556	2.91851	0	3.60797	0
		368	1636.64	3.15432	0	3.27078	2.96102	0	0	0	3.02688	3.16137	0	0	2.9327	0	2.45476	3.48554	3.6646	0	3.18804	2.62828
		369	1640.5	0	0	2.99676	2.84779	0	0	0	2.96755	3.12166	2.72241	0	0	0	2.87215	3.66845	3.35687	2.7459	3.71222	0
		370	1644.36	0	0	3.04051	0	0	0	0	0	3.33322	0	0	2.86076	0	2.75687	3.1473	3.11716	0	3.20005	0
		371	1648.22	2.73138	0	2.96919	0	0	0	0	2.90154	3.18135	2.8566	0	0	0	3.05062	3.48132	3.75738	2.78418	3.26997	0
		372	1652.08	2.90207	0	3.0127	2.75705	0	0	0	0	3.03271	2.98579	3.012	0	0	3.02611	3.42292	3.42042	0	3.3014	0
		373	1655.94	3.16152	2.81086	2.90714	0	0	0	0	3.13239	2.79425	2.89229	0	2.76243	2.97528	2.56101	3.53792	3.40825	0	3.18454	0
		374	1659.8	0	0	2.98798	2.91327	0	3.03079	0	3.13051	3.50474	0	2.95252	3.13369	0	0	3.15003	3.34236	0	0	0
		375	1663.66	3.0302	0	2.94807	0	0	0	0	0	3.47559	2.91645	0	0	0	0	2.89937	3.49121	2.83348	2.74541	0
		376	1667.52	0	0	2.74063	2.61588	0	0	0	0	3.17412	0	0	0	0	0	3.06815	3.72592	0	3.37604	0
		377	1671.38	0	0	3.20164	0	2.80361	0	0	0	3.17582	0	0	0	0	2.88172	3.08337	3.13901	0	3.08084	0
		378	1675.24	0	0	2.98348	0	0	0	0	3.04717	3.99608	0	0	0	0	2.61032	3.19468	3.38752	0	0	0
		379	1679.1	0	0	2.86737	0	0	0	0	2.61439	2.96278	0	0	3.19724	0	0	3.14979	3.66555	0	2.65999	0
		380	1682.96	2.89106	0	3.00999	0	2.67254	0	0	3.05684	3.45464	0	0	2.79468	0	2.6004	3.26842	3.25989	0	3.28349	0
		381	1686.82	2.97543	0	3.06779	0	0	0	0	2.88749	2.75325	0	0	2.68839	0	3.12284	3.51032	3.471	3.16708	3.33084	0
		382	1690.68	3.14328	0	3.08301	0	0	2.54996	0	3.28835	2.80478	0	2.97083	2.63298	0	0	3.47	3.3568	2.81311	3.16093	0
		383	1694.54	2.95988	0	3.23221	0	0	0	3.13932	2.96045	3.01859	0	0	0	0	0	3.04782	3.42786	0	2.8958	2.57772
		384	1698.4	0	0	3.16098	2.96177	0	0	0	3.2447	0	0	0	0	0	0	3.05782	3.01032	2.96034	3.01085	0
		385	1702.26	3.11379	0	3.38349	0	2.70121	0	0	3.28969	3.1349	2.82217	0	0	0	0	2.85202	3.13425	0	3.20766	2.51802
		386	1706.12	2.99882	0	3.12149	0	0	0	0	2.68572	2.98161	0	3.00801	0	0	0	0	3.51919	0	3.01555	0
		387	1709.98	0	0	3.02617	0	2.35023	0	0	0	3.21299	0	0	0	0	0	3.03657	3.3804	0	2.8104	0
		388	1713.84	3.23602	0	3.14118	0	0	0	0	0	2.87441	3.0171	0	0	0	0	0	3.10183	0	3.10226	0
		389	1717.7	2.98955	0	3.01776	0	0	3.21846	3.09667	2.89055	3.33188	0	2.97042	0	0	0	0	3.17385	0	0	0
		390	1721.56	0	0	3.10548	0	0	0	2.99239	3.09583	2.81415	0	3.16942	2.67572	0	0	3.23164	3.32363	0	3.06443	0
		391	1725.42	0	0	3.08411	0	0	0	0	3.32944	3.11662	0	0	0	0	0	0	3.18167	0	3.01426	0
		392	1729.28	2.895	0	2.94464	0	0	0	0	2.81297	2.74623	0	3.09059	2.70173	0	2.91385	0	3.06647	0	0	2.52569
		393	1733.14	0	0	3.26817	0	0	0	0	3.07022	2.78895	0	0	2.64607	0	0	2.77874	3.26833	2.98743	3.1117	2.81427
		394	1737	0	0	3.15744	0	2.64134	0	2.59912	0	2.66532	0	0	3.00601	0	0	0	3.50639	0	2.8883	2.46054
		395	1740.86	0	0	3.42477	0	0	0	0	3.26686	2.68347	0	3.0823	2.87942	0	0	0	3.18046	2.85069	0	0
		396	1744.72	2.98377	0	3.13921	2.62027	2.97466	0	0	3.02376	3.28267	0	3.14393	2.81976	0	0	0	3.5957	0	3.10394	2.75018
		397	1748.58	3.06424	0	2.91004	0	2.90819	0	3.02342	0	0	0	0	0	0	0	0	3.2356	0	3.05997	0
		398	1752.44	3.23463	0	2.99089	0	0	0	3.04938	0	0	0	0	0	0	0	2.68519	3.09744	3.03417	0	0
		399	1756.3	3.10202	0	2.71878	0	2.90058	0	2.91159	2.9144	2.9841	0	2.94598	0	0	0	0	3.03549	0	2.90706	0
		400	1760.16	3.11057	2.90606	3.19007	0	2.79201	0	3.00169	2.71512	3.23635	0	3.28623	0	0	0	0	2.92521	3.1198	3.53461	0
		401	1764.02	3.25551	0	3.19433	0	3.13657	0	0	2.94989	0	0	0	0	0	0	2.7351	3.14274	0	2.83743	0
		402	1767.88	3.07646	0	2.818	0	3.24519	0	3.43435	0	2.46015	0	2.6963	0	0	0	0	2.98369	0	3.04327	2.61065
		403	1771.74	3.33387	0	3.02094	0	2.73945	0	3.44111	0	3.10607	2.82339	0	2.67775	0	0	0	0	0	0	2.64593
		404	1775.6	3.25549	0	3.20514	0	3.03333	0	3.66462	3.15382	2.89499	2.90922	0	3.04003	2.95621	0	2.59846	3.38228	0	3.35425	0
		405	1779.46	3.2763	0	2.61824	0	2.91791	0	3.31929	2.90367	2.75662	3.09682	3.28437	2.75937	0	0	0	3.07379	0	2.86919	2.71319
		406	1783.32	3.06573	0	2.93616	0	3.2409	0	3.50762	2.84837	0	3.08903	0	2.79035	0	0	2.75692	2.95668	0	2.86124	0
		407	1787.18	3.25828	0	3.00361	0	2.93559	0	0	2.96861	0	3.00974	0	0	0	0	0	3.4558	3.04941	3.05784	0
		408	1791.04	3.21318	0	3.08759	0	0	0	3.12257	0	0	0	3.04038	0	0	0	0	2.88665	0	2.71799	2.97073
		409	1794.9	3.22418	0	2.96286	0	2.99909	0	3.30451	0	2.88396	0	0	2.8153	0	0	0	2.78613	0	0	2.91175
		410	1798.76	3.05747	3.15259	2.94965	0	2.98981	0	3.20166	0	0	0	0	0	0	0	2.78658	3.0745	0	3.0492	3.0185
		411	1802.62	3.19088	0	3.01188	2.76316	3.24553	0	3.47992	0	0	2.78373	2.9075	0	0	0	0	0	0	2.74132	0
		412	1806.48	3.36087	0	3.21801	0	3.12157	0	3.18238	0	0	0	0	0	0	0	0	0	2.92413	3.16154	0
		413	1810.34	3.48094	0	0	0	2.89121	0	3.60356	0	0	2.78019	2.88912	0	0	0	0	3.07557	2.83421	3.23781	0
		414	1814.2	3.30509	0	2.99345	0	0	0	3.39587	2.67117	0	0	0	0	0	0	2.72644	2.82106	0	3.23212	2.74348
		415	1818.06	3.30051	0	2.76446	0	3.03492	0	3.39028	0	0	0	3.14738	0	0	0	0	0	0	3.42138	0
		416	1821.92	3.38398	0	2.97811	0	2.99468	0	3.16855	0	2.86017	0	3.25541	0	0	0	0	2.99854	0	3.02307	2.65293
		417	1825.78	3.28426	0	0	0	2.87993	0	3.17437	0	0	2.73259	3.02565	0	0	0	0	3.10272	2.96508	3.03701	0
		418	1829.64	3.32618	0	0	0	3.01521	0	3.28635	2.73788	0	0	3.03029	0	0	0	2.69099	2.90224	0	3.12536	2.98094
		419	1833.5	3.35899	0	0	0	2.92961	0	3.21662	2.86934	0	0	0	0	3.0653	0	0	3.33499	3.09519	3.39442	0
		420	1837.36	3.50924	0	0	0	2.53593	0	3.43869	2.65016	0	0	0	0	0	0	3.30612	3.21715	3.16542	2.92457	0
		421	1841.22	3.96807	0	2.61194	0	3.04645	0	0	2.91308	0	0	3.54395	0	0	0	0	2.96598	0	3.17444	0
		422	1845.08	3.4137	3.34563	0	0	0	0	2.71029	0	0	0	3.2431	0	3.09195	0	0	0	0	2.9688	2.77451
		423	1848.94	3.39522	0	2.61099	0	0	0	3.05857	2.83156	0	0	3.23945	2.86041	0	0	0	3.44292	2.62433	3.51582	0
		424	1852.8	3.58619	0	2.69023	0	2.64893	0	3.48801	2.96125	0	0	3.40242	0	0	0	0	0	0	3.14991	0
		425	1856.66	3.1379	0	0	0	2.7479	0	3.25015	2.80752	0	0	0	0	2.78732	0	0	0	3.01692	3.05477	0
		426	1860.52	3.47094	0	0	0	0	0	3.30975	3.06409	0	0	3.23534	0	0	0	2.94208	0	3.46887	3.43551	0
		427	1864.38	3.61118	0	0	0	0	0	3.21289	3.28327	0	0	0	2.29087	0	0	0	0	3.69268	3.16871	0
		428	1868.24	3.61974	0	0	0	2.90557	0	3.41687	0	3.22167	0	3.28613	0	2.92425	0	0	0	2.93341	3.45683	0
		429	1872.1	3.42761	0	0	0	0	0	3.43059	2.94661	2.8651	0	3.2105	3.04182	0	0	2.98878	0	3.11328	3.06152	0
		430	1875.96	3.46604	0	0	0	0	0	0	2.95021	3.16351	0	3.4767	0	0	0	0	0	2.84494	3.1001	0
		431	1879.82	3.36299	0	0	0	2.9279	0	3.28903	2.95243	0	0	3.15837	0	0	0	0	0	2.99308	3.4364	0
		432	1883.68	3.78007	0	0	0	3.03112	0	3.08122	3.05567	0	0	3.43326	2.47337	0	0	2.78698	0	2.94542	3.17532	0
		433	1887.54	0	0	0	0	0	0	3.59703	3.41335	3.16892	0	3.25746	2.77762	0	0	3.02551	0	3.09216	3.38207	0
		434	1891.4	3.20479	0	0	0	0	0	3.27395	2.92942	2.68916	0	3.32678	0	0	0	3.20948	0	3.29818	3.1832	0
		435	1895.26	3.44307	0	0	0	0	0	3.23935	2.90237	3.11045	0	3.05004	3.38907	0	0	0	0	0	3.28649	0
		436	1899.12	3.76673	0	2.87478	0	2.73658	0	3.11473	2.77647	0	0	3.35072	0	0	2.96274	2.945	3.30339	3.17321	3.36303	0
		437	1902.98	3.07715	0	0	0	2.77637	0	3.2556	3.27161	2.99113	0	3.07126	2.74751	0	0	3.13864	2.92423	2.85103	3.1942	0
		438	1906.84	3.14799	0	0	0	0	0	3.34114	3.1422	3.1031	0	3.30348	0	0	0	0	0	3.09982	3.67414	0
		439	1910.7	3.31265	0	2.951	0	2.51136	0	3.38831	2.80422	3.02294	0	2.88733	0	0	0	2.9166	0	2.97096	3.51162	0
		440	1914.56	3.2735	0	0	0	2.62827	0	3.48691	3.30204	0	0	3.48522	0	3.09483	0	3.20933	0	3.30213	3.43848	0
		441	1918.42	3.10745	0	3.01329	0	0	0	3.32519	3.1973	2.85666	0	3.17441	0	3.005	2.81426	2.83563	0	3.29017	3.0312	0
		442	1922.28	3.16389	0	0	0	2.50544	0	3.46419	2.78095	3.06837	0	3.02634	0	3.33926	2.91349	3.05527	0	2.93234	3.47381	3.0028
		443	1926.14	2.82488	0	0	0	0	0	3.41971	2.79923	0	0	3.33493	0	3.03089	0	3.03511	0	3.35498	3.98209	2.41644
		444	1930	2.85845	0	2.90153	0	0	0	3.10616	3.00337	0	0	2.94487	0	3.02592	0	2.81158	0	2.91014	4.00715	0
		445	1933.86	3.29705	0	3.42499	0	0	0	2.88019	3.05711	2.7795	0	3.48321	0	0	0	0	0	3.17928	4.00329	0
		446	1937.72	0	0	3.17587	0	2.6214	0	3.40964	0	3.0155	0	3.0581	0	0	0	3.0803	0	3.33276	3.83236	0
		447	1941.58	3.21261	0	3.04192	0	2.62693	0	3.6112	0	2.67777	0	3.17248	0	3.08579	0	2.79232	0	3.05986	3.76097	0
		448	1945.44	3.27279	0	3.02917	0	0	0	3.4993	2.62942	3.08509	0	0	0	0	0	2.94757	0	2.96737	3.79413	0
		449	1949.3	3.42553	0	3.14599	0	0	0	3.69983	2.49311	0	0	2.9335	0	0	0	3.13675	0	3.03151	3.38126	0
		450	1953.16	3.1811	0	3.27096	0	0	0	3.27846	0	2.83383	0	3.269	0	0	2.70423	0	0	3.0424	3.7141	0
		451	1957.02	3.4417	0	3.2872	0	0	0	3.19152	0	0	2.75137	2.7412	0	0	0	0	2.57567	3.22377	3.90537	0
		452	1960.88	0	0	2.97336	0	0	0	3.41888	2.67812	0	0	3.2267	0	0	0	0	0	0	3.25956	0
		453	1964.74	3.07018	0	3.06611	0	2.54274	0	3.37119	0	0	0	0	0	0	2.8627	0	0	2.84378	3.40581	2.65761
		454	1968.6	3.02748	0	3.14887	0	0	0	0	0	0	0	3.09945	0	0	2.83088	2.98942	0	2.87555	3.35326	0
		455	1972.46	0	0	3.17834	0	2.85583	0	3.25522	2.78192	2.8706	0	0	0	0	2.94205	2.77099	0	2.87668	3.80068	0
		456	1976.32	3.06626	0	3.49085	0	2.49713	0	3.20116	2.60975	0	0	2.97596	0	0	3.01134	0	0	3.16622	3.84774	0
		457	1980.18	0	0	2.95463	0	0	0	3.04012	0	0	2.67732	0	0	2.92304	0	3.0269	0	3.15007	3.41742	0
		458	1984.04	2.93185	0	3.32322	0	0	0	2.96694	0	0	0	0	0	2.50282	2.64457	0	0	3.19865	3.82025	0
		459	1987.9	0	0	0	0	2.58227	0	3.37398	0	0	0	0	0	0	3.20595	0	0	0	3.58765	2.76103
		460	1991.76	0	0	2.99404	0	0	0	3.23828	2.78344	0	2.73093	3.01296	0	0	0	0	0	0	3.61432	2.50479
		461	1995.62	0	0	3.2423	0	0	0	3.34536	0	0	0	3.04306	0	0	3.22297	2.68244	0	3.05904	3.51231	2.95382
		462	1999.48	2.83251	0	2.90527	0	0	0	3.13148	0	0	0	0	0	0	2.98281	2.8252	0	2.77966	3.17847	2.99479
		463	2003.34	0	0	3.41137	0	0	0	3.66423	0	0	0	2.88902	0	0	2.78535	2.72826	0	0	3.29998	0
		464	2007.2	0	0	2.90943	0	0	0	3.31172	0	0	0	0	0	0	3.09152	0	0	0	3.49821	0
		465	2011.06	0	0	3.08176	0	2.64901	0	3.04095	0	0	0	0	0	0	3.03099	0	0	2.72994	3.34653	0
		466	2014.92	0	0	3.06711	0	0	0	3.27799	0	0	0	2.79659	0	0	2.88689	0	0	0	2.99362	0
		467	2018.78	0	0	0	0	0	0	3.20504	0	0	0	3.04223	0	0	3.31578	0	0	3.0998	3.39191	2.80305
		468	2022.64	0	0	3.01876	0	0	0	3.43991	0	0	3.02407	0	0	0	2.90295	0	0	2.76209	3.49483	0
		469	2026.5	0	0	0	0	2.6442	0	3.12222	0	0	0	0	0	0	2.80743	0	0	3.18523	2.88923	0
		470	2030.36	0	3.10216	2.73277	0	0	0	3.34502	2.76149	0	0	0	0	0	3.0366	2.56317	0	0	3.31344	0
		471	2034.22	2.63848	0	0	0	0	0	3.33276	0	0	0	2.81318	0	0	2.83449	0	0	2.87767	3.07773	0
		472	2038.08	0	0	2.83675	0	0	0	0	2.87551	0	0	2.76913	2.63954	0	3.08326	0	0	0	3.25139	0
		473	2041.94	0	0	0	0	0	0	3.39648	0	0	0	0	0	0	0	0	2.85152	0	3.38062	0
		474	2045.8	0	0	0	0	0	0	3.00132	0	0	0	2.63904	0	0	0	0	0	3.18553	2.94471	0
		475	2049.66	0	0	0	0	0	0	2.90987	0	0	0	0	0	0	0	0	0	0	3.35946	0
		476	2053.52	0	0	0	0	0	0	3.73566	0	0	0	2.8937	0	0	2.98776	0	0	0	3.09399	2.78445
		477	2057.38	0	0	0	0	0	0	3.86977	0	0	0	0	0	0	3.06477	0	0	0	3.12082	0
		478	2061.24	0	2.83087	0	0	2.97138	0	3.41042	0	0	0	0	0	0	2.78038	0	2.71558	0	3.16766	2.52385
		479	2065.1	0	0	0	0	2.73682	0	3.2311	0	0	0	2.74688	2.77708	0	0	0	2.83242	2.8261	3.22198	0
		480	2068.96	0	0	0	0	2.6513	0	3.19974	0	0	0	2.78227	2.54019	0	2.64649	2.7681	0	2.76279	2.77079	0
		481	2072.82	0	0	0	0	0	0	3.53502	0	0	0	0	0	0	2.96586	0	0	2.79817	3.10481	0
		482	2076.68	0	0	0	0	0	0	3.28281	0	0	0	0	0	0	0	0	2.91057	3.08613	2.90978	2.76365
		483	2080.54	0	0	0	0	0	0	3.75176	0	0	0	0	0	0	0	0	0	2.85682	3.07003	2.53124
		484	2084.4	0	0	0	0	2.4567	2.69921	3.72408	0	0	0	0	0	0	0	0	0	0	2.92705	2.52044
		485	2088.26	0	0	0	0	2.6491	0	3.06493	0	0	0	0	0	0	0	0	0	3.17786	3.04692	2.72605
		486	2092.12	0	0	0	0	0	0	3.14527	0	0	0	0	2.78944	0	0	0	0	0	3.23649	2.72188
		487	2095.98	0	0	0	0	0	0	3.13894	0	0	0	0	2.69471	0	0	0	0	2.57547	2.92463	2.69269
		488	2099.84	0	0	0	0	0	0	3.52825	0	0	0	0	0	0	0	0	2.54514	0	3.24869	0
		489	2103.7	0	0	0	0	2.53205	0	3.68834	0	0	0	3.13659	0	0	0	0	0	2.67968	3.20544	2.83387
		490	2107.56	0	2.78763	0	0	0	0	3.11606	0	0	0	0	0	0	0	0	2.68611	2.66739	2.88088	0
		491	2111.42	0	0	0	0	0	0	3.46382	0	0	0	2.8195	0	0	0	0	0	3.48809	3.21239	2.884
		492	2115.28	3.25139	0	0	0	0	0	3.46729	0	0	0	3.17468	0	0	0	0	2.76828	2.9862	3.21731	0
		493	2119.14	2.95054	0	0	0	2.67141	0	3.17607	0	0	0	2.89117	0	0	0	0	2.67241	2.87415	3.08378	0
		494	2123	0	0	0	0	2.70521	0	0	0	0	0	0	0	0	2.73219	0	0	2.95491	3.27174	2.64085
		495	2126.86	0	0	0	0	2.95837	0	2.843	0	0	0	0	0	0	0	0	0	2.84981	3.30522	2.78818
		496	2130.72	0	0	0	0	2.79082	0	2.94343	0	0	0	3.07481	0	0	3.04044	0	0	2.92383	3.21302	2.66376
		497	2134.58	0	0	0	0	2.78459	2.47881	0	0	0	0	3.06449	0	0	0	2.60352	0	2.97714	3.5166	2.74265
		498	2138.44	0	0	0	0	2.57118	0	0	0	0	0	0	0	0	0	0	0	2.76357	3.33825	0
		499	2142.3	0	0	0	0	0	0	0	0	0	0	0	2.59264	0	0	2.92005	0	3.21142	3.14674	3.0347
		500	2146.16	2.94992	0	0	0	0	0	2.89451	2.7506	0	0	2.81689	0	0	0	0	2.63785	2.95823	3.52859	0
		501	2150.02	0	0	0	0	2.83723	0	0	0	0	0	0	0	0	0	0	0	2.68584	3.07378	2.83175
		502	2153.88	0	0	0	0	2.68115	0	0	0	0	0	0	0	0	3.26841	0	2.94087	0	3.39373	2.78818
		503	2157.74	0	0	0	0	0	0	0	2.59459	0	0	0	0	0	0	0	2.8447	0	3.45472	0
		504	2161.6	0	0	0	0	0	0	0	0	0	0	0	0	0	0	0	0	2.83194	3.58305	2.89612
		505	2165.46	0	0	0	0	3.17601	0	0	0	0	0	3.06197	0	0	2.81061	0	2.7273	2.62534	3.5749	2.63352
		506	2169.32	0	0	0	0	0	0	0	0	0	0	2.9545	0	0	0	0	3.15012	3.08017	3.30313	0
		507	2173.18	0	0	0	0	2.71678	2.94104	0	0	0	0	0	0	0	2.61298	0	2.99134	3.08387	3.13519	2.92773
		508	2177.04	0	0	0	0	2.50243	0	0	0	0	0	3.06267	0	0	0	0	2.82232	0	3.15369	0
		509	2180.9	0	0	0	0	2.49691	0	0	0	0	0	0	0	0	0	0	2.87509	0	3.11986	0
		510	2184.76	0	0	0	0	0	0	0	0	0	0	0	0	0	0	0	2.75296	0	3.02827	0
		511	2188.62	0	0	0	0	0	0	0	0	0	0	0	0	0	0	0	0	0	3.39742	0
		512	2192.48	0	0	0	0	0	2.97615	0	2.51813	0	0	0	0	0	0	0	0	3.10181	3.16085	0
		513	2196.34	0	0	0	0	2.61404	0	0	0	0	0	0	0	0	2.54577	0	0	0	2.95979	0
		514	2200.2	0	0	0	0	0	0	0	2.6268	0	0	2.86885	0	0	0	0	3.1974	0	2.8693	0
		515	2204.06	0	0	0	0	0	2.72139	0	2.36777	0	0	3.30455	0	0	0	0	0	2.59591	3.00395	0
		516	2207.92	0	0	0	0	0	0	0	2.67482	0	0	2.82212	0	0	0	0	0	0	2.62117	2.62626
		517	2211.78	0	0	0	0	0	0	0	2.69471	0	0	0	0	0	0	0	3.16242	0	2.89254	2.8772
