# Supplementary material for: Quantitative imaging of transcription in living Drosophila embryos reveals the impact of core promoter motifs on promoter state dynamics
Source: Nat Commun. 2021 Jul 23;12:4504. doi: 10.1038/s41467-021-24461-6 (PMC8302612; doi:10.1038/s41467-021-24461-6)
Supplement: Supplementary file 13 — Source Data [file 41467_2021_24461_MOESM13_ESM.zip › NatComm Source Data/snaE-Kr-TATA/Kr-TATAPr M2 - DividedByBackground_SpatialSelected.xls]

## Sheet: Spots by Background
		Frame	Time	SptId_28	SptId_31	SptId_32	SptId_40	SptId_45	SptId_48	SptId_53	SptId_61	SptId_64	SptId_71	SptId_76	SptId_78	SptId_83	SptId_88	SptId_89	SptId_90	SptId_93	SptId_95	SptId_97	SptId_99	SptId_102	SptId_110	SptId_111	SptId_112	SptId_114	SptId_117	SptId_122	SptId_123	SptId_124	SptId_128	SptId_132	SptId_135
		0	196.86	0	0	0	0	0	0	0	0	0	0	0	0	0	0	0	0	0	0	0	0	0	0	0	0	0	0	0	0	0	0	0	0
		1	200.72	0	0	0	0	0	0	0	0	0	0	0	0	0	0	0	0	0	0	0	0	0	0	0	0	0	0	0	0	0	0	13.3641	0
		2	204.58	0	0	0	0	0	0	0	0	0	0	0	0	0	0	0	0	0	0	0	0	0	0	0	0	0	0	0	0	0	0	0	0
		3	208.44	0	0	0	0	0	0	0	0	0	0	0	0	0	0	0	0	0	0	0	0	0	0	0	0	0	0	0	0	0	0	0	0
		4	212.3	0	0	0	0	0	0	0	0	0	0	0	0	0	0	0	0	0	0	0	0	0	0	0	0	0	0	0	0	0	0	0	0
		5	216.16	0	0	0	0	0	0	0	0	0	0	0	0	0	0	0	0	0	0	14.3469	0	0	0	0	0	0	0	0	0	0	0	0	0
		6	220.02	0	0	0	0	0	0	0	0	0	0	0	0	0	0	0	0	0	0	0	0	0	0	0	0	0	0	0	0	0	0	0	0
		7	223.88	0	0	0	0	0	0	0	0	0	0	0	0	0	0	0	0	0	0	0	0	0	0	0	0	0	0	0	0	0	0	0	0
		8	227.74	0	0	0	0	0	0	0	0	0	0	0	0	0	0	0	0	0	0	0	0	0	0	0	0	0	0	0	0	0	0	0	0
		9	231.6	0	0	0	0	0	0	0	0	0	0	0	0	0	0	0	0	0	0	0	0	0	0	0	0	0	0	0	0	0	0	0	0
		10	235.46	0	0	0	0	0	0	0	0	0	0	0	0	0	0	0	0	0	0	0	0	0	0	0	0	0	0	0	0	0	0	0	0
		11	239.32	0	0	0	0	0	0	0	0	0	0	0	0	0	0	0	0	0	0	0	0	0	0	0	0	0	0	0	0	0	0	0	0
		12	243.18	0	0	0	0	0	0	0	0	0	0	0	0	0	0	0	0	0	0	0	0	0	0	0	0	0	0	0	0	0	0	0	0
		13	247.04	0	0	0	0	0	0	0	0	0	0	0	0	0	0	0	0	0	0	0	0	0	0	0	0	0	0	0	0	0	0	0	0
		14	250.9	0	0	0	0	0	0	0	0	0	0	0	0	0	0	0	0	0	0	0	0	0	0	0	0	0	0	0	0	0	0	0	0
		15	254.76	0	0	0	0	0	0	0	0	0	0	0	0	0	0	0	0	0	0	0	0	0	0	0	0	0	0	0	0	0	0	0	0
		16	258.62	0	0	0	0	0	0	0	0	0	0	0	0	0	0	0	0	0	0	0	0	0	0	0	0	0	0	0	0	0	0	0	0
		17	262.48	0	0	0	0	0	0	0	0	0	0	0	0	0	0	0	0	0	0	0	0	0	0	0	0	0	0	0	0	0	0	0	0
		18	266.34	0	0	0	0	0	0	0	0	0	0	0	0	0	0	0	0	0	0	0	0	0	0	0	0	0	0	0	0	0	0	0	0
		19	270.2	0	0	0	0	0	0	15.8188	0	0	0	0	0	0	0	0	0	0	0	0	0	0	0	0	0	0	0	0	0	0	0	0	0
		20	274.06	0	0	0	0	0	0	0	0	0	0	0	0	0	0	0	0	0	0	0	0	0	0	0	0	0	0	0	0	0	0	0	0
		21	277.92	0	0	0	0	0	0	0	0	0	0	0	0	0	0	0	0	0	0	0	0	0	0	0	0	0	0	0	0	0	0	0	0
		22	281.78	0	0	0	0	0	0	0	0	0	0	0	0	0	0	0	0	0	0	0	0	0	0	0	0	0	0	0	0	0	0	0	0
		23	285.64	0	0	0	0	0	0	0	0	0	0	0	0	0	0	0	0	0	0	0	0	0	0	0	0	0	0	0	0	0	0	0	0
		24	289.5	0	0	0	0	0	0	0	0	0	0	0	0	0	0	0	0	0	0	0	0	0	0	0	0	0	0	0	0	0	0	0	0
		25	293.36	0	0	0	0	0	0	0	0	0	0	0	0	0	0	0	0	0	0	0	0	0	0	0	0	0	0	0	0	0	0	0	0
		26	297.22	0	0	0	0	0	0	0	0	0	0	0	0	0	0	0	0	0	0	0	0	0	0	0	0	0	0	0	0	0	0	0	0
		27	301.08	0	0	0	0	0	0	0	0	0	0	0	0	0	0	0	0	0	0	0	0	0	0	0	0	0	0	0	0	0	0	0	0
		28	304.94	0	0	0	0	13.94	0	0	0	0	0	0	0	0	0	0	0	0	0	0	0	0	0	0	0	0	0	0	0	0	0	0	0
		29	308.8	0	0	0	0	0	0	0	0	0	0	0	0	0	0	0	0	0	0	0	0	0	0	0	0	0	0	0	0	0	0	0	0
		30	312.66	0	0	0	0	0	0	0	0	0	0	0	0	0	0	0	0	0	0	0	0	0	0	0	0	0	0	0	0	0	0	0	0
		31	316.52	0	0	0	0	0	0	0	0	0	0	0	0	0	0	0	0	0	0	0	0	0	0	0	0	0	0	0	0	0	0	0	0
		32	320.38	0	0	0	0	0	0	0	0	0	0	0	0	0	0	0	0	0	0	0	0	0	0	0	0	0	0	0	0	0	0	0	0
		33	324.24	0	0	0	0	0	0	0	0	0	0	0	0	0	0	0	0	0	0	0	0	0	0	0	0	0	0	0	0	0	0	0	0
		34	328.1	0	0	0	0	0	0	0	0	0	0	0	0	0	0	0	0	0	0	0	0	0	0	0	0	0	0	0	0	0	0	22.8686	0
		35	331.96	0	0	0	0	0	0	0	0	0	0	0	0	0	0	0	0	0	0	0	0	0	0	18.8754	0	0	0	0	0	0	0	0	0
		36	335.82	0	0	0	0	0	0	0	0	0	0	0	0	0	0	0	0	0	0	0	0	0	0	28.7981	0	0	0	0	0	0	0	25.0951	0
		37	339.68	0	0	0	0	0	0	0	0	0	0	0	0	0	0	0	0	0	0	0	0	0	0	0	0	0	0	0	0	0	0	16.2441	0
		38	343.54	0	0	0	0	0	0	0	0	0	0	0	0	0	0	0	0	0	0	0	0	0	0	20.3394	0	0	0	0	0	0	0	0	0
		39	347.4	0	0	0	0	0	0	0	0	0	0	0	0	0	0	0	0	0	0	0	0	0	0	0	0	0	0	0	0	0	0	0	0
		40	351.26	0	0	0	0	0	0	0	0	0	0	0	0	0	0	0	0	0	0	0	0	0	0	0	0	0	0	0	0	0	0	14.8454	0
		41	355.12	0	0	0	0	0	0	0	0	0	0	0	0	0	0	0	0	0	0	0	0	0	0	63.6615	0	0	0	0	0	0	0	0	0
		42	358.98	0	0	0	0	0	0	0	0	0	0	0	0	0	0	0	0	0	0	0	0	0	0	0	0	0	0	0	0	0	0	0	0
		43	362.84	0	0	0	0	0	0	0	0	0	0	0	0	0	0	0	0	0	0	0	0	0	0	0	0	0	0	0	0	0	0	18.8975	0
		44	366.7	0	0	0	0	0	0	0	0	0	0	0	0	0	0	0	0	0	0	0	0	0	0	0	0	0	0	0	0	0	0	52.8768	0
		45	370.56	0	0	0	0	0	0	0	0	0	0	0	0	0	0	0	0	0	0	0	0	0	0	18.5895	0	0	0	0	0	0	0	44.2577	26.077
		46	374.42	0	0	0	0	0	0	0	0	0	0	0	0	0	0	0	41.7267	0	0	0	0	0	0	0	0	0	0	0	0	0	0	44.5417	0
		47	378.28	0	0	0	0	0	0	0	0	0	0	0	0	0	0	0	0	0	0	0	0	0	0	0	0	0	0	0	0	0	0	55.7657	0
		48	382.14	0	0	0	0	0	0	0	0	0	0	0	0	0	0	0	19.5208	0	0	0	0	0	0	0	33.932	0	0	0	0	0	0	52.6301	0
		49	386	0	0	0	0	0	0	0	0	0	0	0	0	0	0	0	0	0	0	0	0	0	0	0	0	0	0	0	0	0	0	20.5404	0
		50	389.86	0	0	0	0	0	0	0	0	0	0	0	0	0	0	0	0	0	0	0	0	0	0	16.1606	13.9125	0	0	0	0	0	0	41.6811	0
		51	393.72	0	0	0	0	0	0	0	0	0	0	0	0	0	0	0	27.6856	0	0	0	0	0	0	0	0	0	0	0	0	0	0	31.7773	0
		52	397.58	0	0	0	0	0	0	0	0	0	0	0	0	19.311	0	0	0	0	0	0	0	0	0	0	0	0	0	0	0	0	0	55.5601	0
		53	401.44	0	0	0	0	0	0	0	0	0	0	0	0	0	0	0	34.0718	0	0	0	0	0	0	0	0	0	0	0	0	0	0	68.9528	0
		54	405.3	0	0	0	0	0	0	0	0	0	0	0	0	0	0	0	14.7579	0	0	0	0	0	0	0	0	0	0	0	0	0	0	71.7548	0
		55	409.16	0	0	0	0	0	0	0	0	0	0	0	0	19.1629	0	0	42.4298	0	0	0	0	0	0	0	31.5106	0	0	0	0	0	0	84.5097	0
		56	413.02	0	0	0	0	0	0	0	0	0	0	0	0	0	0	0	32.0809	0	0	0	0	0	0	0	0	0	0	0	0	0	0	77.0378	0
		57	416.88	0	0	0	0	0	0	0	0	0	0	0	0	14.6742	0	0	61.2002	0	0	0	0	0	0	0	0	0	0	0	0	0	0	74.7112	40.1867
		58	420.74	0	0	0	0	0	0	0	0	0	0	0	0	43.6341	0	0	32.8365	0	0	0	0	0	0	0	55.7937	0	0	0	0	0	0	83.9435	0
		59	424.6	0	0	0	0	0	0	0	0	0	0	0	0	22.0604	0	0	47.499	0	0	0	0	0	0	0	0	0	0	0	0	0	0	48.7758	0
		60	428.46	0	0	0	0	0	0	0	0	0	0	0	0	0	0	0	96.6004	0	0	0	0	0	0	37.1586	22.6754	0	0	0	0	0	0	92.1524	0
		61	432.32	0	0	0	0	0	0	0	0	0	0	0	0	49.2219	0	0	86.8421	0	0	0	0	0	0	36.6843	23.6294	0	0	0	0	0	0	82.4338	0
		62	436.18	0	0	0	0	0	0	0	0	0	0	0	0	33.3011	0	0	64.8692	0	0	0	0	0	0	21.7318	29.7865	0	0	0	0	20.2091	0	88.3525	0
		63	440.04	0	15.1439	0	0	0	0	0	0	0	0	0	0	18.8125	0	0	75.4183	0	0	0	0	0	0	23.6486	0	0	0	0	0	0	0	81.0308	33.5793
		64	443.9	0	0	0	0	0	0	0	0	0	0	0	0	24.0193	0	0	108.015	0	0	27.769	0	0	0	0	25.1437	0	0	0	0	14.2141	0	74.1977	0
		65	447.76	0	0	0	0	0	0	0	0	0	0	0	0	15.4926	0	0	71.2095	0	0	0	0	0	0	0	32.986	0	0	0	0	0	0	58.3677	16.4472
		66	451.62	0	0	21.9394	0	0	0	0	0	0	0	0	0	16.7369	0	0	91.653	0	0	0	0	0	0	0	31.316	0	0	0	0	0	0	82.4034	30.1221
		67	455.48	0	0	0	0	0	0	0	0	0	0	0	0	30.031	0	0	81.8122	0	0	0	0	0	0	0	24.9529	0	0	0	0	18.8263	0	63.315	0
		68	459.34	0	0	0	0	0	0	0	0	0	0	0	0	0	0	0	89.1066	0	0	0	0	0	0	0	30.1998	0	0	0	0	39.8856	0	88.1	0
		69	463.2	0	15.8251	0	0	0	0	0	0	0	0	0	0	17.2365	0	0	104.847	0	0	0	0	0	0	0	0	0	0	0	0	14.7403	0	62.027	27.9143
		70	467.06	0	30.7499	21.6685	0	0	0	0	15.3178	0	0	0	0	32.7069	0	0	86.6385	0	0	0	0	0	0	0	35.0638	0	0	0	0	23.1636	0	61.6513	45.419
		71	470.92	0	0	0	0	0	0	0	0	0	0	0	0	0	0	0	106.507	0	0	15.0644	0	0	0	0	0	0	0	0	0	38.0701	0	79.921	51.3639
		72	474.78	0	17.6747	0	0	0	0	0	0	0	0	0	0	23.7776	0	0	105.62	0	0	30.2664	0	0	0	0	39.1153	0	0	0	0	0	0	107.502	35.889
		73	478.64	0	0	0	0	0	0	0	0	0	0	0	0	0	0	0	79.9991	0	0	0	0	0	0	0	0	18.4614	0	0	0	16.1501	0	88.37	40.9105
		74	482.5	0	18.0779	0	0	0	0	0	0	0	0	0	15.3213	0	0	0	98.6356	0	0	0	0	0	0	16.8129	18.7394	0	0	0	0	16.9144	0	81.8868	82.9734
		75	486.36	0	0	0	0	0	0	0	0	0	0	0	17.8259	38.0831	0	0	75.8566	0	0	0	0	0	0	0	0	25.7545	0	0	0	0	0	76.9522	69.0223
		76	490.22	0	23.6205	0	0	0	0	0	0	0	0	0	0	19.2244	0	0	131.863	0	0	23.5715	0	0	0	17.2577	24.906	0	0	0	0	0	0	97.5717	42.6898
		77	494.08	0	0	0	0	0	0	0	0	0	0	0	0	36.5728	0	0	90.5612	0	0	0	0	0	0	20.9416	0	18.9301	0	0	0	0	0	94.4238	15.8853
		78	497.94	0	22.6899	0	0	0	0	0	0	0	0	0	0	0	0	0	110.834	0	0	20.213	0	0	0	0	18.8559	43.995	0	0	0	19.8142	0	100.488	18.5172
		79	501.8	0	26.3537	40.9696	0	0	0	0	0	0	0	0	0	23.7736	0	0	77.0159	0	0	47.7926	0	0	0	0	0	0	0	0	0	0	0	81.6297	32.6783
		80	505.66	0	17.0444	0	0	0	0	0	0	0	0	0	0	15.1689	0	0	124.978	0	0	0	0	0	0	30.1053	0	30.6762	0	0	0	30.5901	0	108.136	48.694
		81	509.52	0	66.8135	0	0	0	0	0	0	0	0	0	0	0	0	0	154.905	0	0	23.0289	0	0	0	0	0	38.6012	0	0	0	0	0	122.074	0
		82	513.38	0	0	0	0	0	0	0	0	0	0	0	23.3908	30.6449	0	0	105.181	0	0	0	0	0	0	0	0	42.1546	0	0	0	42.1437	0	104.657	0
		83	517.24	0	32.7978	0	0	0	0	0	0	0	0	0	0	29.8126	0	0	104.141	0	0	14.7679	0	0	0	0	0	32.5224	0	0	0	0	0	100.182	24.4307
		84	521.1	0	23.869	0	0	0	0	0	0	0	0	0	0	37.3397	0	0	124.868	0	0	18.4464	0	0	0	0	0	33.4143	0	0	0	28.6584	0	93.9483	63.6001
		85	524.96	0	0	0	0	0	0	0	0	0	0	0	0	0	0	0	98.8961	0	0	0	0	0	0	27.5773	0	15.8097	0	0	0	34.054	19.8448	87.8427	43.1066
		86	528.82	0	40.8566	18.3481	0	0	0	0	0	0	0	0	0	22.2016	0	0	109.001	0	0	0	0	0	0	15.3725	0	52.7472	0	0	0	0	29.3087	115.874	31.3727
		87	532.68	0	34.0187	0	0	0	0	0	0	0	0	0	0	18.904	0	0	100.29	0	0	27.6827	0	0	0	0	0	22.3147	0	0	0	39.9836	22.51	70.0022	82.3364
		88	536.54	0	50.049	0	0	0	0	0	0	0	0	0	20.7531	0	0	0	126.867	0	0	0	0	0	0	18.8398	0	0	0	0	0	49.9349	48.4706	78.4779	67.401
		89	540.4	0	0	0	0	0	0	0	0	0	0	0	0	0	0	0	102.694	0	0	0	0	0	0	0	0	17.3074	0	0	0	0	43.038	97.6702	37.6169
		90	544.26	0	0	0	0	0	0	0	0	0	0	0	25.666	0	0	0	79.5655	0	0	0	0	0	0	15.8588	0	52.3447	0	0	0	40.12	52.2596	61.9475	67.1894
		91	548.12	0	28.1154	0	0	0	0	0	0	0	0	0	0	14.4316	0	0	124.268	0	0	0	0	0	0	24.7887	0	50.0057	0	0	0	45.7446	23.8032	61.5567	57.8814
		92	551.98	0	41.4803	0	0	0	0	0	0	0	0	0	0	35.8569	0	0	73.1397	0	0	0	0	0	0	21.0971	0	62.3139	0	0	0	21.2321	77.7643	0	95.76
		93	555.84	0	23.924	14.4654	0	0	0	0	0	0	0	0	38.0879	0	0	0	128.408	0	0	0	0	0	0	20.8963	0	43.7494	0	0	0	34.7333	72.8339	41.6046	74.6508
		94	559.7	0	22.8322	0	0	0	0	0	0	0	0	0	53.3114	18.2111	0	0	79.5973	0	0	0	0	0	0	19.6442	0	60.3803	0	0	0	30.8381	114.55	99.314	83.2364
		95	563.56	0	37.0038	31.3406	0	0	0	0	0	0	0	0	34.7747	0	13.6799	0	79.3304	0	0	0	0	0	0	21.8584	0	48.4363	0	0	0	43.0271	60.5229	81.8369	26.5024
		96	567.42	0	34.6327	0	0	0	0	0	0	0	0	0	0	17.6618	0	0	113.106	0	0	19.5734	0	0	0	21.5615	0	45.098	0	0	0	21.441	53.7883	109.691	52.566
		97	571.28	0	20.885	0	0	0	0	0	0	0	0	0	58.5424	0	0	19.4638	54.9467	0	0	0	0	0	0	0	0	48.0579	0	0	0	21.8468	103.796	84.3865	0
		98	575.14	0	31.4611	0	0	0	0	0	0	0	0	0	25.5441	0	0	0	66.908	0	0	0	0	0	0	29.9551	0	51.3987	0	0	0	49.6293	50.2624	74.7255	55.6363
		99	579	0	0	0	0	0	0	0	0	0	0	0	36.7253	26.322	0	0	98.7548	0	0	0	0	0	0	28.9353	0	53.8302	0	0	0	55.2628	86.4457	73.7426	32.5771
		100	582.86	0	0	0	0	0	0	0	0	0	0	0	23.8795	31.2474	0	0	86.5366	0	0	0	0	0	0	18.2081	0	56.8112	0	0	0	66.4687	64.3199	114.236	61.7595
		101	586.72	0	24.5992	24.1437	0	0	0	0	0	0	0	0	0	27.0896	0	0	96.1093	0	0	0	0	0	0	0	0	37.0723	0	0	0	49.0641	46.1624	112.662	22.8377
		102	590.58	0	0	0	0	0	0	0	0	0	0	0	0	32.6513	0	29.4589	98.9596	0	0	14.9863	0	0	0	23.5029	0	59.9658	0	0	0	37.039	66.3295	70.3001	55.3295
		103	594.44	0	19.3627	0	0	0	0	0	0	0	0	0	0	32.0246	0	0	117.504	0	0	0	0	0	0	0	0	74.573	0	0	0	64.1312	69.7496	90.2511	50.326
		104	598.3	0	39.5349	24.2633	0	0	0	0	0	0	0	0	47.0865	31.629	0	0	122.635	0	0	0	0	0	0	18.8119	14.289	77.2517	0	0	0	38.3553	64.7686	97.4328	25.5654
		105	602.16	0	0	0	0	0	0	0	0	22.3894	0	0	39.4654	47.0382	0	28.8004	111.25	0	0	53.6075	0	0	0	0	0	51.0907	0	0	0	31.7636	44.528	95.7257	49.6699
		106	606.02	0	0	0	0	0	0	0	0	20.921	0	0	47.0797	61.8097	0	43.1781	70.7904	0	0	30.9871	0	0	0	28.4605	0	70.7582	0	0	0	51.5048	73.3671	124.23	37.531
		107	609.88	0	17.7018	22.146	0	0	0	0	0	0	0	0	18.7185	53.4519	0	24.1646	98.4115	0	0	21.2526	0	0	0	0	0	70.0184	0	0	0	24.0234	91.4999	153.165	51.6067
		108	613.74	0	0	0	0	0	0	0	0	0	0	0	57.0214	49.8968	0	0	83.645	0	0	25.1848	0	0	0	22.345	0	95.4121	0	0	0	40.3527	63.8474	159.248	37.0235
		109	617.6	0	0	0	0	0	0	0	0	13.8522	0	0	30.1665	15.6169	0	0	45.6524	0	0	32.2943	0	0	0	0	0	49.5808	0	0	0	0	44.7888	136.274	26.9654
		110	621.46	21.0152	0	35.1503	0	0	0	0	0	0	0	0	0	15.9395	0	19.0072	87.5833	0	0	25.8946	0	0	0	0	0	52.0253	0	0	0	22.189	42.2289	155.982	0
		111	625.32	20.9535	0	0	0	0	0	0	0	0	0	0	0	41.7782	0	36.3034	57.4788	0	0	0	0	0	0	0	0	79.3714	0	0	0	49.281	84.9907	190.358	0
		112	629.18	0	0	0	0	0	0	0	0	0	0	0	47.8015	0	0	0	65.403	0	0	0	0	0	0	0	0	66.979	0	0	0	56.2694	50.828	149.753	15.2816
		113	633.04	44.5065	14.3978	0	0	0	0	0	0	0	0	0	30.6461	0	0	0	74.3757	0	0	27.0113	0	0	0	0	0	23.5421	0	0	0	97.3889	33.1437	110.442	44.228
		114	636.9	16.2432	0	37.6474	0	0	0	0	0	14.1784	0	0	15.7998	0	0	21.4201	52.1333	0	0	24.3964	0	0	0	0	0	98.178	0	0	0	54.6326	84.9965	193.5	48.6299
		115	640.76	23.8809	0	15.6322	0	0	0	0	0	0	0	0	40.6944	28.2387	0	0	41.2556	0	0	29.2184	0	0	0	0	0	76.4562	0	0	0	69.2652	41.7972	152.795	35.8468
		116	644.62	19.0431	0	0	0	0	0	0	0	0	0	0	19.0419	0	0	43.6041	69.4624	0	0	0	0	0	0	0	0	50.7321	0	0	0	112.05	40.1814	183.423	0
		117	648.48	17.6933	0	16.809	0	0	0	0	0	0	0	0	67.3027	0	0	38.7099	72.6482	0	0	0	0	0	0	0	0	79.2569	0	0	0	86.5153	69.5433	143.854	0
		118	652.34	0	0	61.8127	0	0	0	0	0	0	0	0	30.7472	0	0	33.6596	53.7589	0	0	0	0	0	0	0	0	101.444	0	0	0	98.6895	45.6332	128.121	15.6918
		119	656.2	19.3109	0	51.8351	0	0	0	16.4087	0	0	0	0	56.294	0	0	0	105.75	0	0	15.7071	0	0	0	20.6917	0	69.7659	0	0	0	110.086	23.3674	184.091	24.4151
		120	660.06	39.2811	0	53.4325	0	0	0	0	0	27.1845	0	0	62.1225	16.7715	0	37.0518	63.9955	0	0	24.1188	0	0	0	27.0155	16.2839	54.7665	0	0	0	99.6383	31.4005	180.868	51.6356
		121	663.92	25.467	0	26.403	0	0	0	0	0	0	0	0	71.1939	0	0	60.51	66.7581	0	0	0	0	0	0	0	0	87.933	0	0	0	123.759	50.5737	159.798	30.6823
		122	667.78	0	0	29.4118	0	0	0	0	0	0	0	0	53.0352	0	0	27.5023	51.3614	0	0	27.0623	0	0	0	56.8423	14.5968	73.3216	0	0	0	84.4323	34.7025	199.688	32.9634
		123	671.64	0	0	0	0	0	0	0	0	0	0	0	25.0561	17.853	0	48.6805	62.3852	0	0	16.8951	0	0	0	0	25.556	46.4597	0	0	0	100.372	43.4873	77.6511	0
		124	675.5	0	0	0	0	0	0	0	0	0	0	0	0	0	0	36.4195	45.1635	0	0	23.4241	0	0	0	0	19.3813	64.0297	0	0	0	108.097	86.8956	112.979	22.2643
		125	679.36	15.3874	0	63.542	0	0	0	0	0	0	0	0	55.3235	0	0	0	47.2497	0	0	0	0	0	0	36.0499	0	73.2857	0	0	0	54.3205	66.4572	141.539	0
		126	683.22	0	0	36.6517	0	0	0	0	0	0	0	15.3371	49.6921	0	0	0	52.1512	0	0	26.2912	0	0	0	35.3488	0	118.299	0	0	0	100.237	63.401	137.555	0
		127	687.08	18.4997	0	0	0	0	0	0	0	27.2197	0	0	26.4176	0	0	0	79.7911	0	0	0	0	0	0	0	0	94.8449	0	0	0	77.4626	50.9979	123.893	0
		128	690.94	34.8367	0	0	0	23.8802	0	0	0	0	0	0	54.8114	0	0	31.9398	32.3787	34.7546	0	24.2885	0	0	0	47.3829	0	65.5741	0	0	0	62.0157	46.4875	143.873	0
		129	694.8	45.6883	0	52.2444	0	0	0	0	0	0	0	0	58.3246	0	0	38.711	32.2361	0	0	22.2956	0	0	0	27.0789	32.4533	55.7986	0	0	0	44.3664	30.517	56.7558	0
		130	698.66	31.4637	0	25.305	0	0	0	0	0	0	0	0	48.157	0	0	30.1008	38.8004	0	16.2069	0	0	0	0	28.143	19.0197	74.8279	0	0	0	102.005	15.5176	57.8394	27.5286
		131	702.52	0	0	71.4457	0	0	0	0	0	0	0	0	27.9103	0	0	40.8757	0	0	0	16.5855	0	0	0	39.5893	0	104.221	0	0	0	32.1248	63.646	76.2454	0
		132	706.38	18.6562	0	103.981	0	0	0	0	0	0	0	0	73.7194	0	0	25.0255	16.3507	0	0	0	0	0	0	58.9485	28.7997	50.958	0	15.8557	0	90.5128	0	109.493	0
		133	710.24	33.2423	0	81.7214	0	0	0	0	0	0	0	0	34.2176	0	0	43.9861	54.4793	0	0	0	0	0	0	25.5105	20.0972	41.1282	0	28.7953	0	88.9176	0	107.796	36.8406
		134	714.1	35.3104	0	0	0	0	0	0	0	15.7379	0	0	36.4087	0	0	43.988	25.5413	0	0	0	0	0	0	31.4113	0	70.8242	0	0	0	66.0269	56.4929	69.9933	0
		135	717.96	34.782	0	16.8949	0	0	0	0	0	0	0	0	58.6926	0	0	37.7492	18.4125	0	0	32.3712	0	0	0	62.5902	0	33.9111	0	0	0	52.378	16.8926	115.163	20.2452
		136	721.82	0	0	78.6705	0	0	0	0	0	13.1192	0	0	70.2633	0	0	71.9159	54.5262	0	0	0	0	0	0	82.1002	16.1315	105.2	0	30.4098	0	98.3704	0	70.6085	0
		137	725.68	0	0	80.2157	0	0	0	0	0	0	0	0	49.1615	0	0	77.9252	31.0256	0	0	21.0427	0	0	0	52.089	25.3552	79.2799	0	21.5391	0	73.4423	46.7578	93.9528	41.9048
		138	729.54	32.9198	0	28.7415	15.071	0	0	0	0	0	0	0	61.3142	0	0	76.2803	0	0	0	21.1991	0	0	0	77.0897	27.5073	39.9843	0	20.4932	0	89.1339	50.1831	82.4607	0
		139	733.4	0	0	58.8119	0	15.3809	0	0	0	0	0	0	25.7995	0	0	21.8604	14.6436	0	0	0	0	0	0	47.5892	0	34.4749	0	29.3306	0	114.241	25.379	45.154	0
		140	737.26	0	0	67.3217	0	21.774	0	0	0	0	14.7733	0	30.4512	0	0	35.5859	0	0	0	0	0	0	0	48.6031	41.9306	69.4113	0	0	0	36.0387	31.9769	89.4138	31.3954
		141	741.12	0	0	0	0	0	0	0	0	0	0	34.8947	54.9501	0	0	61.1777	0	0	0	33.0175	0	0	0	67.7414	25.6794	0	0	22.6521	0	25.5994	54.4705	75.335	22.7132
		142	744.98	29.4855	0	69.9144	0	21.1598	0	0	0	0	0	26.6964	69.6598	0	0	65.9895	40.1803	0	0	0	0	0	0	77.6119	62.3763	100.677	0	37.4032	0	110.748	31.1882	44.5143	0
		143	748.84	0	0	90.6048	0	0	0	0	0	0	31.1829	0	49.4793	0	0	64.9535	58.3939	0	0	15.8982	0	0	0	47.002	35.1003	84.4456	0	41.6096	0	69.9651	28.4349	38.9909	0
		144	752.7	33.3084	0	54.5513	16.7563	23.7769	0	17.9087	0	0	0	0	56.5848	0	0	44.7528	38.8898	0	0	0	0	0	0	87.3271	78.0278	36.2167	0	20.7126	0	56.9753	35.5133	36.477	34.4972
		145	756.56	19.72	0	72.2781	21.3138	0	0	0	0	0	0	0	64.6368	0	0	42.7163	29.4996	0	0	70.1164	0	0	0	98.0105	84.9886	0	0	41.1244	0	61.2646	48.8272	31.4834	20.2118
		146	760.42	32.4448	0	38.8894	0	0	0	24.8918	0	0	24.7951	35.3036	33.0219	0	0	58.0576	26.4534	0	0	25.0679	0	0	0	66.1259	65.2126	26.941	0	49.3802	0	39.8291	42.756	62.9749	0
		147	764.28	0	0	65.7323	0	0	0	16.9888	0	0	27.528	0	23.8366	0	0	57.5519	16.1453	0	0	29.7778	0	0	0	81.7798	62.4033	57.0448	0	28.5221	0	59.9043	41.4556	50.4859	15.6338
		148	768.14	49.4286	0	81.1105	15.8505	0	0	0	0	0	0	0	47.1336	0	0	16.6252	31.6468	0	0	0	0	0	0	62.2217	76.6822	45.6182	0	16.2257	0	67.3552	18.1141	0	0
		149	772	18.1034	0	73.2305	0	30.9632	0	18.993	0	0	40.1699	0	46.0959	0	0	19.8054	33.4939	0	0	25.3703	0	0	0	54.6667	83.0021	40.8288	0	21.0496	0	47.5842	40.0498	56.4015	0
		150	775.86	0	0	81.8836	0	0	0	21.2972	0	0	0	0	16.3533	0	0	0	19.5246	0	0	0	0	0	0	83.1227	63.977	0	0	0	0	51.9563	49.3975	51.0784	0
		151	779.72	0	0	56.6316	0	19.4753	0	66.7957	0	0	23.5097	0	25.4166	0	0	40.4658	0	0	0	28.9339	0	0	0	96.4137	68.4868	31.058	0	65.5877	0	0	0	85.3691	0
		152	783.58	28.2302	0	55.4369	0	0	0	40.9245	0	0	19.5908	0	45.641	0	0	29.7046	0	0	0	47.0527	0	14.9288	0	64.6717	71.1622	33.2339	0	79.9756	0	29.7033	42.3436	72.613	23.46
		153	787.44	46.6594	0	76.1776	17.5727	0	0	38.0751	0	0	16.9406	28.3773	22.6158	0	0	26.8253	37.9143	0	0	31.2694	0	0	0	74.0903	90.0144	28.6957	0	0	0	31.2174	15.2825	73.4211	31.1651
		154	791.3	22.1835	0	83.1523	19.3007	0	0	73.1405	0	0	0	0	0	0	0	25.3672	0	0	0	0	0	0	0	67.2498	93.6506	58.1811	0	46.3926	0	63.8043	0	62.1546	20.0505
		155	795.16	27.1106	0	84.8146	23.3915	0	0	63.7304	0	0	0	0	14.9202	0	0	0	35.4932	0	0	41.6084	0	0	0	54.7788	103.458	74.7225	0	0	0	0	50.4582	61.5535	0
		156	799.02	37.1697	0	61.7076	41.9028	0	0	72.6974	0	0	0	32.64	0	0	0	56.8164	28.345	0	0	36.6458	0	0	0	84.832	71.7551	0	0	53.3573	0	55.7881	0	30.5536	17.9715
		157	802.88	17.2906	0	74.4905	0	0	0	59.5921	0	38.0963	0	23.6674	28.8594	0	0	41.7297	0	0	0	16.2001	0	0	0	45.6116	40.1783	34.9218	0	23.3375	0	56.937	20.6185	82.3715	29.5837
		158	806.74	29.288	0	113.995	18.8879	0	0	90.7212	0	36.0021	0	0	21.766	0	0	36.3486	23.8397	0	0	35.8805	0	0	0	16.4484	91.0375	45.2886	0	31.6455	0	39.1072	0	53.3201	0
		159	810.6	0	0	57.6436	0	0	0	33.5818	0	34.3414	21.8429	0	22.233	0	0	32.3377	23.5675	0	0	29.5433	0	0	0	20.4224	41.0256	36.0035	0	22.2066	0	15.312	0	87.0895	0
		160	814.46	0	0	57.5537	0	0	0	52.2079	0	32.6733	0	0	27.2603	0	0	57.2555	0	0	0	41.8789	0	0	0	62.0932	94.2262	36.0648	0	0	0	0	37.8474	31.2626	0
		161	818.32	0	0	56.2144	15.0819	0	0	94.0214	0	18.1427	17.3073	0	20.8548	0	0	0	0	0	0	17.3416	0	13.9497	0	67.4009	58.8034	44.4317	0	82.7339	0	0	53.185	74.6228	0
		162	822.18	0	0	0	0	0	0	29.1156	0	31.7681	42.0908	26.4058	29.4159	0	0	0	0	0	0	0	0	0	0	61.8236	52.0412	74.8182	0	68.5688	14.0865	0	29.7174	120.912	45.9643
		163	826.04	18.5903	0	35.9299	18.5493	0	0	26.4902	0	15.1273	30.0078	0	59.9025	0	0	33.4489	15.4346	0	0	38.2064	0	27.1911	0	51.1789	56.8298	56.0189	0	29.0503	0	0	25.2381	45.5735	0
		164	829.9	0	0	23.3303	0	0	0	41.1791	0	68.7345	15.8773	37.4949	0	0	0	21.495	59.8721	0	0	15.5364	0	48.1929	0	66.894	56.6896	70.335	0	77.4197	0	54.5599	18.9697	73.4603	0
		165	833.76	0	0	0	24.4315	28.9242	0	60.285	0	81.3562	22.0457	0	52.0749	0	0	30.7554	0	0	0	16.615	0	19.8263	0	76.0366	37.8478	25.3229	0	63.6302	0	41.6941	27.5588	104.967	70.3569
		166	837.62	0	0	18.8904	26.321	0	0	31.8629	0	63.4235	0	0	0	0	0	26.6117	50.6665	0	0	14.5189	0	0	0	77.3975	23.5217	92.9241	0	68.3263	0	27.389	15.2141	57.3241	32.3199
		167	841.48	21.7566	0	0	0	0	0	98.3046	0	54.2789	0	0	30.2283	0	0	43.5707	33.0885	0	0	0	28.741	0	0	51.4819	60.1272	68.4064	0	86.2756	0	38.8229	0	46.401	0
		168	845.34	0	0	0	0	0	0	77.2937	0	36.8034	19.4263	0	15.4695	0	0	39.6113	0	0	0	0	0	46.268	0	81.5315	57.3357	20.8549	0	66.0565	0	24.6099	0	62.1282	0
		169	849.2	0	16.0282	0	18.6869	22.8378	0	47.1013	0	47.0283	0	0	39.6975	0	0	52.9219	0	0	0	0	0	30.2963	0	47.7733	62.6471	40.9822	0	73.9596	0	20.8762	48.503	84.2294	26.6575
		170	853.06	22.0164	17.2133	0	22.9431	0	0	38.5584	0	96.2813	0	42.2956	20.9999	0	0	44.6469	27.1332	0	0	16.6473	0	33.8031	0	62.4541	27.8821	40.4729	0	35.4793	0	48.8542	28.6061	57.5627	0
		171	856.92	0	15.1426	17.8536	18.5387	0	0	65.3498	0	55.5895	22.6774	46.1016	31.22	0	0	41.0315	36.4803	0	0	34.7651	0	22.9444	0	42.0619	33.2162	39.2052	0	77.9013	0	16.6768	33.9727	88.7707	0
		172	860.78	26.8431	25.7367	0	32.7439	0	0	45.8106	0	82.5856	30.235	40.2284	30.5609	0	0	0	35.4935	0	0	0	0	40.5989	0	54.5077	46.4501	80.1109	0	31.9076	0	43.2917	58.7308	49.5746	0
		173	864.64	0	17.3597	0	17.0663	0	0	47.0474	0	54.7222	0	50.7596	40.3541	0	0	15.8336	27.4051	0	0	0	0	36.1286	0	46.4114	22.7444	37.4973	0	66.9555	0	48.9451	44.7769	50.285	23.609
		174	868.5	0	0	24.8242	41.3285	18.873	0	34.8117	0	45.2568	0	37.5611	36.9146	0	0	28.7952	27.4574	0	0	0	0	0	0	0	26.1442	53.4679	0	0	0	42.7817	78.2193	53.9023	40.3637
		175	872.36	23.0995	0	19.452	17.3679	23.9256	0	22.8716	0	45.0169	36.1963	0	0	0	0	46.8895	34.1175	0	0	0	0	69.9537	0	18.9972	0	27.6241	0	48.9503	18.5345	30.1363	66.5311	79.509	19.0259
		176	876.22	41.2172	18.5641	21.6694	0	0	0	41.1535	0	31.2716	0	27.1067	26.9467	23.5497	0	53.5794	84.0062	0	0	0	14.3844	49.0404	0	67.6975	47.7223	33.427	0	60.5854	0	48.06	54.3925	36.5712	21.007
		177	880.08	29.4649	0	0	0	29.7511	0	62.7545	0	24.8704	15.3535	45.65	14.5293	0	0	0	21.0363	0	0	16.7436	18.1498	53.3109	0	74.7302	39.4296	29.025	0	0	0	54.2489	64.2602	55.7306	53.5207
		178	883.94	20.6094	0	60.4255	38.1087	0	0	45.9835	0	39.8648	14.6223	37.6423	32.6393	0	0	30.5832	26.0132	0	0	0	0	52.2426	0	37.0594	54.8602	18.4945	0	69.1988	0	33.8473	59.5146	55.8779	47.335
		179	887.8	36.3062	0	0	16.6741	44.5589	0	16.7677	0	0	0	21.4734	21.3424	25.6078	0	28.2155	60.0867	0	0	0	0	83.7309	0	0	49.8011	29.0736	0	54.8985	0	40.8088	34.0055	54.2633	92.7411
		180	891.66	24.5442	0	15.8501	39.9485	0	0	30.9208	0	20.7899	0	18.6715	32.2809	31.5342	0	77.6076	30.056	0	0	0	0	65.7855	0	31.5163	68.625	20.5024	0	36.8191	0	39.747	70.666	30.9752	84.425
		181	895.52	42.8478	0	28.5122	50.5852	26.0407	0	32.0582	0	27.0616	0	34.7782	0	18.2999	0	22.3726	42.7744	0	0	0	0	42.5381	0	46.5207	0	41.3279	0	49.1481	0	61.4631	54.1576	67.0996	119.915
		182	899.38	23.3695	0	0	37.8312	27.9446	0	16.2533	0	0	0	0	0	0	0	27.896	65.1403	0	0	0	0	48.9649	0	55.2453	15.311	32.7312	0	34.8144	0	30.8232	57.6525	62.6879	95.1232
		183	903.24	39.7448	0	38.3067	18.9251	25.8122	0	0	0	0	0	24.4414	41.266	17.0895	0	15.5017	18.9324	0	0	0	0	66.7584	0	35.4457	0	60.4668	0	47.8976	0	57.3121	52.6446	49.5493	111.744
		184	907.1	43.3754	0	20.9556	41.6283	38.2168	0	0	0	0	0	51.2248	0	16.4847	0	15.6378	31.6991	0	0	19.041	42.325	59.9029	0	28.6682	19.4539	62.6335	0	36.9968	14.8125	48.3603	0	43.6274	87.1733
		185	910.96	38.5134	0	0	25.6733	15.6588	0	0	0	0	0	19.8118	33.0534	18.1773	0	0	31.6693	0	0	17.8614	27.2672	73.9757	0	31.9361	22.5338	32.7542	0	28.327	0	15.421	58.7654	55.5294	85.0356
		186	914.82	30.1135	0	0	27.1502	24.6819	0	0	0	0	0	69.7853	0	32.095	0	0	59.7306	0	0	29.4377	0	41.8979	19.2524	0	43.5628	54.718	0	22.1626	0	50.8087	55.9119	44.2726	94.508
		187	918.68	55.5502	0	0	46.2578	41.5147	0	0	0	0	0	35.4616	18.7702	37.6457	0	27.9077	45.7862	0	0	17.4753	0	72.1529	0	29.2769	15.0651	42.8642	0	27.5776	0	28.3216	54.6314	57.7928	66.2766
		188	922.54	25.7155	16.6845	30.3068	56.463	28.3305	0	0	0	26.1569	0	46.5154	31.1523	56.2846	0	0	18.3701	0	0	0	0	35.5887	0	79.8375	0	43.1467	0	53.6551	0	25.5953	73.6735	20.6281	85.2902
		189	926.4	85.2442	0	51.2256	0	43.4197	0	20.8338	0	21.7618	0	61.3899	0	41.9223	0	0	52.8552	0	0	0	15.8022	36.6836	0	31.6614	0	49.4437	0	45.22	0	26.0489	29.6779	56.7329	87.1327
		190	930.26	31.0926	20.6887	60.8049	41.8947	47.4387	0	0	0	0	0	84.3809	26.6134	0	0	27.1815	0	0	0	0	0	33.2207	0	36.7656	0	57.0689	0	29.706	0	37.7189	88.3306	44.3839	97.2336
		191	934.12	87.0029	0	0	40.2891	54.0493	0	0	0	18.6569	17.1656	77.5568	43.1053	26.1078	0	0	42.4347	0	0	0	0	42.6007	0	0	0	51.4494	0	46.6071	0	23.6242	47.4227	36.3111	62.1928
		192	937.98	47.3576	21.7232	38.6978	55.2496	37.0727	0	0	0	0	21.4843	70.1298	31.1985	0	0	0	41.6828	0	0	28.3916	0	37.8519	0	47.8027	0	62.7012	0	31.8495	0	42.785	45.861	30.8321	120.928
		193	941.84	48.1047	21.5954	48.6371	74.9993	34.4307	0	0	0	24.3874	16.0986	30.3399	37.8313	0	0	26.9244	0	0	0	0	0	42.8935	0	0	22.0145	45.1199	0	51.683	0	36.075	76.8216	92.2237	130.363
		194	945.7	31.6275	45.2135	59.2574	70.0138	0	0	14.8564	0	22.0693	0	52.712	0	0	0	34.7162	32.1937	0	0	0	0	43.0281	0	0	19.8581	46.7383	0	0	0	44.5849	109.212	67.6306	142.593
		195	949.56	39.6157	31.5708	32.5109	49.2988	0	0	0	0	0	0	60.3493	0	36.1941	0	20.5852	21.9645	0	0	0	28.2842	0	18.7133	52.2056	0	31.4397	0	49.8032	0	66.5592	105.291	71.1365	103.575
		196	953.42	26.0198	34.1918	0	35.4461	0	0	0	0	28.5464	0	75.6586	0	0	0	0	0	0	0	28.6955	0	26.7197	21.4322	75.9825	0	79.4054	0	33.8536	0	0	69.263	94.3505	154.494
		197	957.28	32.4105	0	35.2513	80.1052	41.1098	0	0	0	0	0	57.6708	0	27.6511	0	0	33.8888	0	0	0	0	48.1926	20.003	45.5388	0	38.93	0	47.1458	0	0	130.739	80.8606	153.54
		198	961.14	29.2549	22.6922	25.972	55.8582	0	0	0	0	22.0801	19.8592	78.8669	35.1433	0	0	0	29.0846	0	0	16.7442	0	34.864	0	53.4771	0	64.6365	0	0	0	15.7956	70.1615	105.328	126.801
		199	965	22.2312	29.332	54.9688	36.712	0	0	0	0	0	0	61.9202	61.1508	21.2037	0	0	47.6978	0	0	0	18.3564	38.9346	0	57.4356	0	53.5617	0	30.9147	0	52.1539	112.364	90.2886	97.0774
		200	968.86	71.9704	41.2975	24.2675	70.2019	0	0	0	0	27.7353	0	86.7066	0	0	14.3935	0	50.2052	0	0	0	0	47.3003	0	0	0	67.6136	0	51.4024	0	26.2076	137.477	89.3059	118.177
		201	972.72	47.1954	0	19.8591	85.9104	0	0	0	0	0	37.0034	96.2386	0	0	0	0	0	0	0	0	0	28.5481	0	24.9718	26.7923	43.7819	0	24.2146	0	27.0578	160.584	45.9887	130.625
		202	976.58	48.6696	0	0	86.8671	0	0	0	0	0	0	54.0051	19.4941	0	0	0	0	0	0	0	0	56.0527	0	37.3432	15.37	43.8312	0	0	0	65.8478	66.3831	17.4454	179.34
		203	980.44	42.1341	28.088	27.9353	61.6681	0	0	0	0	36.1588	30.3541	76.6757	66.6824	0	0	0	57.3325	0	0	0	16.9763	48.7278	0	41.3434	0	57.3723	0	0	0	22.5271	100.756	52.8392	116.51
		204	984.3	22.9784	0	25.9598	53.1554	0	0	0	0	0	0	20.3202	22.9586	0	0	0	40.3525	0	0	0	0	0	0	0	0	43.7256	0	0	0	38.7015	133.069	66.9489	108.324
		205	988.16	0	0	27.9261	90.8877	0	0	0	0	24.0819	0	40.6109	37.2465	34.513	0	0	20.8977	0	0	15.9427	15.919	0	0	0	16.2342	43.2233	0	0	0	34.4703	127.605	48.3396	156.822
		206	992.02	60.4086	18.6091	0	90.7963	0	0	0	0	0	0	45.4449	0	34.1536	0	0	39.4444	0	0	0	0	0	31.6158	43.0026	0	0	0	0	0	69.1037	168.076	87.3343	77.4866
		207	995.88	39.736	0	0	92.9072	0	0	0	0	16.7104	17.2343	69.9376	0	0	0	0	0	0	0	0	0	22.2537	0	19.1061	0	62.1268	0	0	0	54.9651	139.945	78.6788	104.504
		208	999.74	33.1419	0	42.5369	52.652	0	0	0	0	25.0018	36.3616	50.5706	61.609	0	0	19.0975	0	0	0	19.7443	0	25.6651	18.1108	0	25.5468	40.7659	0	0	0	53.3747	112.447	79.5273	84.5599
		209	1003.6	22.7696	27.2717	0	95.5594	0	0	0	0	24.5911	36.2241	60.2746	25.9698	0	0	15.2261	30.762	0	0	0	0	42.4433	21.7902	54.5388	0	29.512	0	0	0	31.7887	70.0597	96.9947	93.2021
		210	1007.46	0	0	42.7051	94.5305	0	0	0	17.211	28.4876	0	18.4024	25.173	0	0	0	0	0	0	0	0	68.5775	0	20.7929	0	17.447	0	32.6898	0	44.2522	78.9312	87.1074	128.034
		211	1011.32	55.9367	0	56.2573	57.3813	0	0	0	0	0	15.8042	57.7765	25.8197	54.6027	0	0	0	0	0	0	17.7635	90.7688	27.3336	0	0	0	0	0	0	32.676	68.1307	55.144	90.9104
		212	1015.18	0	0	0	106.138	18.1465	0	0	0	39.5659	27.7519	38.2427	0	0	0	0	67.9515	29.7479	0	33.5278	0	39.0188	33.8546	44.5229	17.3974	0	0	0	0	0	112.029	59.7366	78.3227
		213	1019.04	0	0	30.1923	94.6527	20.1923	0	0	0	18.2005	24.2099	24.0041	43.3306	42.4074	0	0	35.9183	0	0	19.8129	0	20.3041	32.2301	19.7677	0	0	0	0	0	44.6518	128.599	89.5454	80.4082
		214	1022.9	16.0822	0	38.0135	80.751	0	0	0	16.8041	0	21.1359	52.1933	41.6303	29.1442	0	0	18.1015	20.967	0	46.4816	0	0	0	16.3997	0	34.7108	0	0	22.6928	18.2254	149.973	46.6014	44.3231
		215	1026.76	21.4827	0	45.6928	55.9109	19.5438	0	0	0	66.1508	21.644	26.7884	62.1743	21.575	0	0	21.6674	18.2841	0	24.6928	24.1736	61.4023	24.1432	0	0	0	0	25.9855	0	37.5913	110.688	51.3066	48.7365
		216	1030.62	0	0	39.7745	30.0761	23.8493	0	0	0	37.101	16.5691	46.0083	54.3722	0	0	0	0	42.884	0	21.5335	0	60.2652	18.1702	0	0	21.6614	0	0	15.4794	0	68.3361	33.2791	28.9463
		217	1034.48	24.1935	0	25.5731	58.1378	0	0	0	25.8184	26.4717	0	42.6944	70.1521	59.9865	0	26.8525	0	19.5401	0	21.5247	34.6626	0	24.4027	54.4774	25.5574	0	0	0	0	40.5699	113.915	42.7373	36.3313
		218	1038.34	0	0	84.4772	48.2231	0	0	32.8344	20.2606	22.9999	26.2305	37.5152	69.7207	28.2152	0	0	16.3542	19.9176	0	40.2773	0	19.6104	0	0	17.0737	0	0	0	29.9	24.4538	90.5999	65.7075	44.357
		219	1042.2	35.0296	0	32.3064	50.8618	0	0	48.8293	0	53.8166	0	51.9081	50.3043	21.714	0	19.293	42.5711	26.8125	0	0	0	47.2124	37.755	0	50.888	15.4778	0	0	37.0903	0	53.7955	76.689	45.1301
		220	1046.06	0	0	51.6926	41.8773	0	0	0	0	15.5778	28.7082	31.7862	67.6861	29.7222	0	0	34.775	57.4263	0	0	0	47.632	25.3132	0	29.9392	19.1539	0	0	0	0	95.3956	15.837	48.3748
		221	1049.92	0	0	25.8018	37.9365	0	0	0	44.965	0	46.9211	15.7705	109.237	0	0	0	0	28.5376	0	22.3075	0	0	43.2637	33.0646	24.162	0	0	0	29.7305	0	54.4404	63.4524	0
		222	1053.78	48.2354	0	49.9027	60.2772	15.5818	0	22.3123	0	19.0282	24.9952	46.2081	94.2589	59.768	0	0	21.376	25.7606	0	17.8074	18.1816	0	0	29.2628	22.4977	0	0	20.8186	23.9542	43.4758	41.2573	51.7187	0
		223	1057.64	0	0	53.0408	53.6857	20.208	0	0	0	40.5142	46.047	0	118.113	42.6703	0	0	61.6621	0	0	0	0	0	0	24.404	42.8616	15.3416	0	0	0	0	31.8667	59.5033	46.277
		224	1061.5	51.2476	0	39.9214	35.359	52.0017	0	0	0	46.9256	40.3356	0	94.5171	91.6045	0	0	39.7225	25.6566	0	0	0	29.4016	32.4756	47.1485	0	25.8229	27.9089	0	0	35.764	53.8006	105.096	0
		225	1065.36	16.0019	0	14.9214	40.6034	0	0	0	0	0	27.9376	15.3579	130.368	81.8702	0	0	27.0895	26.4665	0	0	19.0907	0	16.0567	43.1179	25.6623	55.7918	0	0	25.3975	16.2791	52.646	53.7765	42.2711
		226	1069.22	0	0	48.0293	37.4492	0	0	13.5835	0	24.083	44.8929	0	99.6101	88.1759	0	17.8214	27.7421	27.4176	0	17.2852	31.1528	0	0	0	21.5351	0	0	0	0	30.7041	0	57.854	0
		227	1073.08	0	0	68.2899	0	0	0	22.7139	0	44.8677	16.473	33.2867	100.569	49.6984	0	36.7055	0	30.1751	0	0	15.771	0	0	0	17.8865	34.2031	30.5801	0	0	0	55.263	0	0
		228	1076.94	36.2554	0	51.9277	42.2201	0	0	0	0	44.5143	31.274	39.0942	151.755	24.5695	0	0	0	32.5533	0	0	29.7059	25.9925	0	35.0309	45.7594	0	28.8683	27.6503	23.0702	16.6422	45.8764	37.0373	0
		229	1080.8	0	0	29.7393	17.1999	0	0	0	21.5563	0	65.8329	22.6207	124.463	85.8164	0	0	49.363	41.6546	0	25.3773	0	17.789	0	22.0541	15.1318	15.8037	0	27.2662	0	24.7779	51.4569	42.4356	0
		230	1084.66	0	0	41.3326	0	0	0	0	0	27.3453	45.2272	19.3394	156.098	67.4499	0	0	41.9387	0	0	0	0	0	0	16.8214	15.8741	35.6531	0	0	0	21.0786	32.9293	40.2541	22.4942
		231	1088.52	0	0	49.1331	32.3991	0	0	0	0	28.1414	26.0792	28.069	95.276	72.7352	0	15.2724	21.4205	22.5415	0	24.3928	0	0	25.2961	37.1683	0	0	0	22.246	0	0	54.8424	25.7103	0
		232	1092.38	0	0	50.0753	0	42.3032	0	0	0	63.4094	22.0189	0	151.458	50.0469	0	0	42.1819	0	0	0	35.1343	0	22.4137	40.2138	27.7034	25.1691	0	22.7235	0	0	46.8182	60.9743	0
		233	1096.24	0	0	33.6646	16.2867	27.8516	0	0	33.7233	52.478	25.6573	0	171.713	27.2671	0	50.5243	33.8588	49.8525	0	60.083	0	0	20.4807	33.4156	35.2072	25.693	0	0	21.665	0	31.9839	83.3471	0
		234	1100.1	0	0	19.3636	0	26.0829	0	0	0	52.7972	20.9546	0	87.4648	0	0	36.3415	39.4263	42.7815	0	25.7804	31.8896	0	36.2474	23.9413	36.9472	21.6468	0	0	0	17.4007	0	50.4055	36.9043
		235	1103.96	0	0	34.5121	31.5621	0	0	0	0	22.1669	67.8107	0	109.725	0	0	32.1952	18.2905	82.8329	0	35.7472	0	18.6399	0	0	0	0	0	0	0	0	42.5055	77.4904	18.5031
		236	1107.82	0	0	24.6181	36.9789	21.3526	0	0	40.9523	44.8847	36.569	0	130.495	0	0	0	0	86.5088	0	15.7725	23.7366	0	0	25.6652	46.017	0	0	0	0	0	0	28.1978	42.2074
		237	1111.68	0	0	33.8303	61.9466	0	0	0	39.1579	20.4922	24.9251	0	138.589	47.3777	0	0	0	48.0482	0	0	52.2366	25.8436	23.7043	35.6578	34.1176	14.6156	15.7318	0	0	18.6849	0	18.7371	0
		238	1115.54	0	0	20.366	36.7494	21.0311	0	0	0	0	32.4004	15.8083	131.031	55.9277	0	0	55.6378	48.346	0	0	33.3332	26.2314	34.812	21.37	31.6612	32.3902	0	0	0	0	0	51.6314	30.118
		239	1119.4	0	0	18.2425	45.0881	38.0444	0	0	25.7917	19.0163	0	0	67.6798	70.0802	16.4199	16.8449	21.3709	67.2969	0	26.8801	33.121	0	0	37.4507	66.9375	58.1528	0	0	0	0	27.2729	59.4844	61.9195
		240	1123.26	0	0	62.649	34.7633	56.0824	0	0	0	17.8543	17.768	0	146.777	53.8671	0	0	0	31.6186	0	21.6312	0	37.7086	0	65.4136	49.6333	20.8064	0	0	0	54.6613	27.6606	34.2829	36.2591
		241	1127.12	0	0	35.699	53.4999	32.9592	0	0	29.6418	20.4394	0	26.6426	86.3058	16.2914	35.6664	0	45.7969	41.2343	0	16.5878	0	0	52.1053	36.1536	52.1884	0	0	0	0	0	41.7266	81.9369	34.5448
		242	1130.98	0	0	39.0027	51.8252	48.8533	0	23.7004	25.602	0	0	0	163.514	42.375	0	20.0007	37.8834	84.2613	0	47.4458	54.8318	55.1265	0	21.6511	53.0269	27.1142	0	0	0	30.1741	27.7073	54.8502	59.9267
		243	1134.84	0	0	0	53.0902	21.4021	0	0	58.3159	0	0	0	123.462	16.6289	55.4341	31.6436	0	43.2685	0	39.1494	70.6402	34.708	0	20.4964	35.0291	0	0	0	0	71.889	0	96.0822	15.1498
		244	1138.7	28.2281	0	0	36.0278	0	0	0	24.6538	0	0	22.168	67.8246	75.6407	0	26.5337	27.5596	48.0505	0	34.6837	0	57.6176	16.8464	53.8207	66.4954	28.0815	0	0	0	32.2727	18.4456	85.9594	0
		245	1142.56	19.6119	0	0	0	38.7297	0	0	21.5406	0	0	25.29	110.584	0	29.0866	0	27.557	78.7388	0	0	44.3327	43.9216	0	66.5285	47.3968	54.8339	0	20.5563	0	40.7868	23.7267	110.605	27.3684
		246	1146.42	39.1866	0	19.5348	45.3059	0	0	0	42.9225	0	0	23.5709	128.916	0	27.5818	0	0	79.1972	0	0	37.485	28.0789	0	71.0102	14.9635	0	0	0	0	38.7966	27.354	109.683	19.2853
		247	1150.28	0	0	25.8174	21.2778	0	0	0	0	24.2963	0	27.6929	108.637	29.092	19.2122	0	17.568	54.7985	0	0	0	31.5908	29.6736	28.3254	57.9176	56.7119	0	32.214	0	47.9359	0	166.12	0
		248	1154.14	45.915	0	18.1317	57.4394	0	0	0	0	28.8742	0	31.4228	116.145	0	25.2864	0	0	21.3929	0	45.8754	58.3976	31.8239	45.2452	40.6229	52.2434	40.5739	0	15.6569	0	31.8259	28.8075	87.1244	31.3518
		249	1158	62.3694	0	32.5672	20.1973	15.7256	0	0	0	0	0	30.2673	85.224	0	66.2025	0	0	62.1837	0	0	37.9544	0	0	55.7585	31.0391	52.5572	0	0	0	62.1032	30.1314	83.0027	0
		250	1161.86	53.1168	0	24.8234	36.4875	17.5049	0	0	21.8395	15.1085	0	40.8372	69.7941	26.314	0	17.7869	47.2266	83.8227	0	18.9033	35.4309	33.5689	30.5139	0	54.4645	0	0	0	0	41.2676	66.0249	100.958	39.0772
		251	1165.72	76.3109	0	0	18.8227	0	0	0	19.8859	34.7727	0	31.3301	98.8673	23.3964	40.5471	0	0	30.8998	0	0	36.6254	29.3134	36.7918	0	43.7423	0	0	0	0	0	24.9455	117.422	0
		252	1169.58	56.8662	0	14.9178	39.8397	23.1876	0	0	0	32.5228	0	36.2348	76.7715	0	0	15.4121	0	22.9604	0	0	54.3474	0	0	18.8689	77.8222	0	0	0	0	40.2087	0	88.0433	43.1141
		253	1173.44	78.9697	19.528	32.1985	0	21.8176	0	0	0	17.5908	0	26.4891	103.929	52.8935	0	0	0	27.0035	0	18.9253	76.8633	0	0	0	81.8591	39.308	0	0	0	32.036	39.7861	91.9219	26.5531
		254	1177.3	67.3497	0	27.9779	0	47.4517	0	0	0	36.5134	0	37.2221	54.9927	0	15.461	22.5098	22.6004	27.8643	0	0	40.7921	46.3618	21.4172	43.4333	68.6116	30.8986	0	22.3448	0	32.8939	30.5403	104.172	29.3347
		255	1181.16	92.3621	0	46.0525	29.3782	0	0	0	17.2912	0	0	0	77.4797	0	48.1061	0	0	0	0	0	70.4967	49.1749	43.2811	27.0216	58.6207	20.1929	0	0	0	16.4133	34.6224	93.147	0
		256	1185.02	50.9717	0	24.1526	33.1158	30.555	0	0	35.9256	0	0	31.4087	112.302	20.7774	0	0	0	0	0	0	41.2849	0	17.7813	42.2587	77.6914	22.4095	0	19.0362	0	30.0122	39.7257	81.9052	48.4068
		257	1188.88	66.9822	0	0	25.0203	0	0	17.4953	22.7414	0	0	26.4391	81.046	32.2905	0	22.829	0	0	0	0	0	42.2082	18.5861	28.7163	59.9988	61.8851	0	0	0	64.8549	19.0167	107.754	0
		258	1192.74	46.7944	0	13.3435	31.1989	0	0	0	0	45.4821	0	0	76.7688	64.4676	32.8333	18.9711	41.0857	0	0	0	39.1384	0	0	27.573	88.9726	39.8813	0	29.3229	0	56.1736	0	77.0011	25.781
		259	1196.6	93.3965	0	0	0	0	0	0	18.7327	18.5236	0	0	61.518	23.3061	22.8881	0	21.8388	14.7243	0	0	22.2918	14.732	38.9571	0	65.3652	38.2211	0	22.0608	0	47.7388	20.2604	58.5408	30.8697
		260	1200.46	54.8546	0	0	33.259	0	0	20.4084	0	17.1667	0	0	38.5652	21.6723	47.3647	0	17.8583	0	0	0	37.0209	0	33.2487	49.4472	86.434	20.9315	0	0	0	34.7203	42.359	117.83	45.1608
		261	1204.32	95.9654	33.5262	29.2311	19.668	0	0	0	0	0	0	20.3165	21.8221	38.9922	60.2938	0	0	0	0	0	0	23.0546	0	16.0713	65.226	0	0	42.0623	0	36.8975	34.5155	47.7334	56.6779
		262	1208.18	66.952	17.805	29.9023	0	0	0	0	0	0	0	35.4102	32.2489	0	0	0	0	0	0	0	0	0	40.0572	43.9696	56.0461	0	0	0	0	75.8305	0	50.0781	28.8545
		263	1212.04	98.7734	48.4828	27.0018	38.5242	31.4516	0	0	0	0	20.8389	0	98.7391	37.0636	19.0458	43.9626	0	0	0	0	43.1718	31.2875	24.9793	0	73.3796	30.1635	0	27.2326	0	22.25	42.3105	31.2168	42.9351
		264	1215.9	115.707	0	29.7222	20.4874	0	0	0	0	0	0	34.0907	43.159	16.8422	28.1112	0	0	0	0	0	54.3647	23.1202	24.2802	0	42.6714	28.3764	0	0	0	46.8574	0	0	42.8112
		265	1219.76	96.265	15.7605	24.9239	0	30.8118	0	0	0	29.29	0	0	33.5163	0	0	42.4896	0	0	0	0	0	20.965	35.8394	23.4157	91.2673	38.9843	0	0	0	59.3224	0	39.1318	45.4978
		266	1223.62	121.555	0	46.6529	58.0331	59.9531	0	0	0	0	0	0	75.3008	63.955	30.4174	20.8237	0	0	0	17.6164	23.4144	0	0	15.7545	64.398	60.3234	0	0	22.921	57.5649	15.0501	40.2452	63.0173
		267	1227.48	88.3715	39.009	0	0	0	0	0	0	0	0	0	56.0219	56.6075	40.5849	45.4848	20.5882	0	0	0	0	0	20.9358	0	94.1669	26.6868	0	0	0	70.7657	30.8527	34.393	0
		268	1231.34	118.514	0	0	0	0	0	0	0	19.6983	0	0	49.3811	54.8859	27.1493	25.8029	45.8612	0	0	0	0	0	22.3647	0	75.5073	23.9987	0	15.1896	0	49.0523	0	0	42.1836
		269	1235.2	76.0911	33.4784	43.867	37.3089	0	0	0	0	0	0	16.7649	36.7044	28.5932	52.0653	27.4177	24.7681	0	0	30.098	0	0	21.1763	0	96.6045	25.9797	0	0	0	108.617	0	0	48.4775
		270	1239.06	19.632	0	34.2873	68.8591	32.2804	0	0	0	0	0	0	45.078	30.5063	29.2804	0	0	0	0	0	16.6932	0	21.9767	0	112.831	23.1268	0	44.4562	19.0135	29.5435	0	0	21.4315
		271	1242.92	95.5966	30.5675	43.2958	27.8901	16.383	0	17.4121	0	18.2761	0	0	0	34.552	32.388	24.6637	23.1355	0	0	0	23.5294	0	23.9275	43.5141	77.0537	25.6565	0	17.0895	0	61.5734	0	0	23.1975
		272	1246.78	91.6887	22.8315	41.7922	65.5952	0	0	0	0	25.1166	27.3668	0	0	24.4323	29.3418	26.133	29.9565	49.466	0	0	27.3443	0	18.0005	27.2304	103.545	16.7139	0	0	0	45.4392	0	22.902	0
		273	1250.64	78.8803	25.8512	45.0023	85.2398	58.433	0	0	0	0	0	0	17.9635	16.6523	23.7904	0	48.8669	58.8819	0	0	0	0	27.1532	0	72.182	53.2495	0	0	0	64.3984	22.0053	0	54.0034
		274	1254.5	66.4591	15.0914	36.3348	97.9588	0	0	0	0	22.1267	0	30.8981	0	0	69.3255	0	32.5317	47.0624	0	0	0	0	42.7035	0	88.385	81.2268	0	0	0	91.2521	0	0	0
		275	1258.36	71.0655	0	24.0853	49.5964	21.9876	0	16.042	0	0	0	0	0	27.9638	35.0168	38.2143	0	56.4348	0	0	22.3007	0	32.0703	0	94.3217	47.5199	17.2258	0	0	93.2505	24.8627	0	52.6706
		276	1262.22	44.1575	31.2737	37.3709	41.464	19.2168	0	0	0	0	0	0	0	41.4564	0	39.016	39.3574	57.197	0	0	30.1832	0	48.2944	0	108.584	52.6731	18.1676	0	0	99.7707	31.4248	38.8371	48.4198
		277	1266.08	47.0733	24.7261	14.1464	68.8675	17.1283	0	0	0	15.4269	0	0	0	43.3746	43.5268	16.6463	21.64	32.0077	0	0	0	0	36.6452	20.855	103.402	45.7603	0	0	21.0222	68.7813	0	0	27.5538
		278	1269.94	99.3553	0	18.8586	68.2891	23.454	0	0	17.0413	0	0	0	0	44.3583	57.641	0	39.0766	26.1806	0	0	16.5192	0	0	0	129.189	78.3414	0	0	0	54.648	26.843	16.8715	0
		279	1273.8	29.1195	41.4498	55.635	51.6225	0	0	0	0	0	0	0	0	89.5069	46.6908	25.4723	71.4493	46.7496	0	0	43.359	24.9308	28.8684	0	86.4011	78.7385	0	0	0	82.2052	0	0	34.5317
		280	1277.66	21.469	22.3619	21.255	32.3747	0	0	0	0	0	0	0	0	0	33.149	0	52.9841	23.8779	0	0	0	0	25.9066	22.1451	67.5764	24.3173	0	0	0	98.7233	39.4785	0	0
		281	1281.52	45.7132	0	35.0689	38.2003	0	0	0	0	0	0	0	0	33.7202	28.1804	19.0851	36.7045	49.0672	0	0	0	0	41.0577	0	27.4562	94.8919	29.5274	0	0	116.162	62.1855	17.8714	33.3451
		282	1285.38	0	0	36.175	29.0901	0	0	0	0	0	0	0	0	17.2876	50.5348	20.287	34.7713	0	0	0	0	36.7983	26.6444	25.819	66.7024	93.746	0	0	0	80.4173	42.8623	20.8662	44.9641
		283	1289.24	0	0	0	37.8869	15.9998	0	0	0	0	0	0	0	53.6537	0	0	0	26.6507	0	0	28.2218	58.7291	0	0	28.3554	117.134	0	0	0	74.6867	88.6022	0	35.3713
		284	1293.1	0	0	29.9405	0	0	0	0	0	0	0	0	0	52.3199	38.115	47.8187	21.2671	35.8088	0	0	0	0	41.1678	36.3979	64.4563	105.981	0	0	0	94.1486	0	0	0
		285	1296.96	0	0	26.2935	0	0	0	29.2402	16.1324	0	0	0	0	23.1125	0	0	35.9721	43.1127	0	0	0	18.6048	28.9777	39.6356	48.5889	81.9829	0	0	0	62.2833	54.7208	0	25.1881
		286	1300.82	0	15.7888	0	39.5057	17.902	0	0	22.8279	0	0	21.7068	0	26.834	51.2088	0	38.944	0	0	0	0	0	21.3855	20.4349	46.4491	39.6984	0	0	0	84.9152	0	0	0
		287	1304.68	0	37.7789	0	20.3028	0	0	19.3425	15.7234	0	0	0	0	28.0659	16.1618	27.426	17.6317	39.2801	0	0	0	14.132	50.7538	57.6223	61.0045	58.8741	21.2747	0	0	67.456	0	0	35.6959
		288	1308.54	0	28.4643	0	39.125	0	0	0	0	0	0	0	0	0	21.1593	21.4118	26.648	16.1927	0	0	0	0	27.8134	30.3044	0	28.1713	30.0825	0	0	77.028	54.0299	0	0
		289	1312.4	22.7934	0	0	0	54.5904	0	29.8128	0	0	17.8734	0	0	0	0	46.041	0	20.1023	0	0	0	0	23.6596	17.7592	34.8443	65.6322	33.4864	0	0	103.189	105.159	0	0
		290	1316.26	19.1903	0	0	26.5462	25.7205	0	15.3638	26.5138	0	14.6094	28.6411	0	22.5555	19.8018	50.7431	42.6034	44.0121	0	0	0	0	24.665	42.3651	34.2091	87.9932	0	20.3809	0	60.1051	33.1723	0	0
		291	1320.12	17.8454	0	0	23.0001	40.9025	0	18.4061	0	0	0	20.9723	0	39.429	51.9357	69.1804	0	0	0	0	0	28.8734	0	37.7608	27.379	98.5423	67.2326	19.3827	0	35.7367	63.514	0	15.367
		292	1323.98	19.7693	0	29.9454	17.5848	19.4919	0	0	0	18.5735	0	55.8048	0	19.7538	0	48.8437	0	0	0	0	0	0	30.109	0	32.685	88.7529	20.7332	26.9379	0	92.094	59.5712	0	0
		293	1327.84	0	35.7523	0	32.9812	72.3547	0	19.1079	0	0	0	0	0	42.2879	30.7143	0	0	0	0	0	0	0	0	66.4665	0	88.8067	0	41.5557	0	79.2153	74.4385	28.1761	30.6728
		294	1331.7	18.5713	0	0	18.8822	45.7393	0	31.837	0	0	0	34.0753	0	23.7035	41.0127	38.7035	14.3571	0	0	0	0	0	35.655	57.8497	0	128.424	0	0	0	82.4598	19.7118	0	43.2956
		295	1335.56	66.9782	13.6602	0	0	45.1122	0	26.6641	16.468	45.6263	0	0	0	57.0176	0	59.829	0	0	0	0	0	24.9871	18.3279	36.2857	27.8511	126.863	35.9631	18.8967	0	98.7449	60.6909	0	37.6853
		296	1339.42	26.692	0	0	0	36.5684	0	17.464	0	16.4403	0	24.3168	17.2631	31.5177	0	41.0064	0	0	0	0	0	0	0	46.5828	72.8102	115.686	45.0411	24.1325	22.195	111.598	14.9909	0	52.9717
		297	1343.28	0	0	27.2578	0	0	0	18.8221	0	43.7625	0	27.1781	0	54.6382	27.6256	79.4157	36.8366	28.1749	0	0	0	45.478	22.5284	82.2015	55.7253	117.156	26.8808	45.9691	0	108.096	66.3649	19.1286	0
		298	1347.14	0	0	0	0	0	0	42.4033	20.0188	0	0	38.2401	0	0	0	54.5053	0	0	0	0	0	46.2971	55.7311	82.8336	15.1991	107.401	26.0519	0	0	110.46	0	0	0
		299	1351	0	0	0	0	0	0	0	0	24.1658	24.5136	0	0	60.9211	27.5255	51.0435	0	0	0	0	0	46.7279	18.683	66.1102	47.7034	97.0055	52.5213	30.0235	0	103.682	0	0	21.8328
		300	1354.86	0	0	0	14.8994	0	0	15.9679	0	37.0996	0	24.3578	0	51.912	0	59.1022	36.4787	0	0	0	0	31.2988	40.5751	76.674	40.8699	123.646	35.2561	29.8189	0	115.231	22.992	0	25.3593
		301	1358.72	0	0	0	0	0	0	0	0	26.6947	0	44.5825	0	35.4927	43.6669	69.7353	0	0	0	0	0	0	66.353	123.157	34.2642	123.144	18.6106	97.1054	0	111.071	62.3265	0	0
		302	1362.58	0	0	0	14.3379	15.8517	0	0	14.6586	41.6314	51.4549	78.5677	0	37.866	56.6933	73.9432	0	30.7809	0	0	0	31.3898	37.5663	97.1658	28.3113	94.1172	29.2182	35.2801	0	155.98	53.7953	0	0
		303	1366.44	34.2206	0	0	24.8342	0	0	0	0	48.217	0	33.628	0	25.8597	26.8385	97.3301	17.4135	0	0	0	0	15.479	23.1804	107	25.6837	129.51	0	69.6812	0	124.953	0	0	35.7442
		304	1370.3	30.1027	0	0	0	0	0	15.6407	0	79.0721	0	58.7026	0	33.2957	0	62.5471	16.7528	0	0	0	0	43.779	31.4208	80.7946	26.7481	137.242	62.305	47.1523	0	128.162	24.0887	0	0
		305	1374.16	0	0	0	48.9672	55.1471	0	0	0	39.6284	26.1396	26.5503	0	52.6415	0	39.3606	36.9375	0	0	0	0	0	57.4443	73.2813	17.9681	103.892	33.2832	30.3776	0	115.868	17.2159	0	35.5436
		306	1378.02	0	0	0	22.5111	0	0	0	0	0	0	51.9238	0	22.6022	37.6919	40.4961	58.2275	0	0	0	0	0	40.0523	71.6751	0	125.966	40.8489	84.0909	0	78.5858	57.2452	16.4863	33.2605
		307	1381.88	20.5101	0	0	42.6229	0	0	0	20.4667	26.3915	0	39.9848	0	0	0	62.5773	0	0	0	20.4495	0	15.1194	62.3294	117.83	0	130.213	41.4573	59.8758	0	73.3558	18.5857	0	28.7875
		308	1385.74	40.1263	0	23.1488	0	0	0	0	0	34.0858	24.1699	0	0	35.2105	0	86.682	0	0	0	0	0	17.4576	55.504	105.563	23.018	98.9938	77.3305	100.31	0	111.971	30.0574	0	32.3747
		309	1389.6	0	0	0	21.8223	0	0	0	44.0063	0	0	18.454	0	0	0	22.4439	0	25.6686	0	0	0	21.2666	69.6454	70.7911	20.3858	70.3375	41.6333	68.7528	0	129.635	0	32.7484	0
		310	1393.46	29.1111	0	0	42.2491	0	0	0	0	19.4391	0	21.2083	0	0	0	37.5481	46.7705	0	0	0	0	51.9443	72.7899	87.041	0	30.9241	35.4924	96.5619	0	91.454	19.756	15.92	0
		311	1397.32	0	0	0	52.0335	0	0	0	0	0	0	49.81	0	0	0	59.2156	27.7255	0	0	0	0	0	41.8533	54.4415	0	120.888	28.3241	94.5917	0	83.2013	0	20.7454	17.7562
		312	1401.18	24.643	0	0	0	23.8575	0	0	41.0934	0	0	21.4375	0	28.0693	0	50.7711	16.0969	0	0	0	0	21.9418	82.4759	112.346	0	70.4598	26.5444	124.4	0	123.865	0	19.1046	0
		313	1405.04	26.2146	0	0	41.2835	20.9711	0	0	0	0	16.8806	32.2725	0	0	0	35.6567	0	0	0	0	0	48.0014	87.3463	62.8814	0	45.5329	51.1448	140.661	0	62.1244	28.3537	0	0
		314	1408.9	0	14.2914	0	0	0	0	0	39.1575	0	20.4876	46.9639	0	0	0	32.2392	23.56	0	0	0	0	34.2837	63.4694	40.7917	0	24.278	20.9919	123.552	0	46.8123	0	0	0
		315	1412.76	0	0	0	34.4666	0	0	22.9453	0	16.3282	0	28.2092	0	21.0885	0	0	0	0	0	0	0	44.8602	89.9936	97.8105	21.0381	20.9159	18.9492	106.04	0	112.649	40.8935	0	0
		316	1416.62	27.5108	0	0	40.2287	47.5013	0	0	0	0	15.8485	0	0	34.2889	0	0	41.3107	0	0	0	0	53.2529	63.8173	70.2919	0	0	63.2696	141.563	33.7721	80.0114	0	0	0
		317	1420.48	0	24.9967	0	21.0874	0	0	0	22.052	0	28.0292	41.9568	0	0	48.4519	0	16.9524	16.0937	0	0	0	60.6646	27.1717	119.102	0	0	0	130.284	0	80.1743	47.712	22.1166	20.325
		318	1424.34	0	0	0	0	23.8098	0	24.1933	0	0	31.1299	35.0933	0	0	0	0	23.6421	0	0	0	0	41.9559	84.3452	91.0182	0	0	30.3266	115.807	0	58.5206	0	18.2681	0
		319	1428.2	22.538	27.247	0	51.9152	19.4535	0	0	30.2704	0	0	84.2976	0	0	0	48.5056	37.4042	23.6592	0	0	0	70.2163	79.1467	133.71	0	0	34.275	130.039	0	84.8375	41.0773	0	28.3339
		320	1432.06	32.8554	24.7355	0	32.7854	0	0	0	0	0	30.1194	53.2669	0	0	32.2988	37.6864	0	0	0	0	0	63.2928	67.5778	106.475	0	0	16.4188	151.214	0	98.8877	18.4156	0	0
		321	1435.92	0	54.7643	0	29.7178	30.5024	0	0	30.424	0	0	57.1335	0	0	0	50.7405	0	0	0	16.6384	0	52.2736	71.2881	76.8887	30.365	14.9097	0	108.662	0	82.5841	45.401	0	16.9999
		322	1439.78	0	19.1674	0	19.0605	29.5819	0	0	0	0	0	40.9444	0	0	17.1946	0	0	0	0	0	0	76.0944	63.0719	96.9569	0	0	76.4451	187.79	0	71.9189	17.8046	0	0
		323	1443.64	0	0	0	24.9404	0	0	0	0	30.6595	0	18.1378	0	0	0	0	0	0	0	27.8142	0	107.88	50.8763	98.9125	0	21.447	24.1865	157.583	0	90.1845	36.4721	0	0
		324	1447.5	0	0	0	35.4243	33.8678	0	24.593	0	0	0	35.9609	0	0	31.7035	0	55.9497	0	0	0	0	58.9795	62.1002	73.828	25.7255	0	22.2255	133.308	0	63.1881	0	0	0
		325	1451.36	0	48.8869	0	26.4038	24.9813	0	0	25.8571	0	0	53.4016	0	0	0	31.6695	0	0	0	0	45.7686	119.479	24.9904	153.84	0	0	0	141.735	0	0	0	0	0
		326	1455.22	0	22.536	0	46.3945	17.7322	0	0	0	0	17.8248	59.6916	0	24.0978	27.3211	0	20.1617	33.1396	0	33.814	0	90.5243	46.4365	118.535	15.3702	19.9938	0	116.688	0	81.1456	0	0	0
		327	1459.08	0	20.7915	0	44.9074	0	0	0	0	0	0	79.4899	0	23.2728	0	0	0	0	0	40.2224	0	118.884	0	85.1867	0	0	0	147.637	0	107.764	0	0	15.2697
		328	1462.94	0	18.6912	0	41.3908	0	0	0	0	25.9658	0	42.8472	0	0	25.1728	0	0	0	0	0	16.8824	78.2804	36.6259	89.0455	0	0	0	127.91	0	83.2995	0	0	0
		329	1466.8	0	68.7149	0	33.3314	38.6133	0	0	0	21.5074	0	25.4741	0	0	30.6935	0	16.3749	0	0	18.7593	0	61.1038	51.7985	102.424	16.859	18.3661	0	125.671	0	75.8764	0	15.8629	36.1314
		330	1470.66	0	32.8725	21.4601	45.8468	49.3718	0	0	0	0	0	37.0816	0	0	0	0	35.3603	0	0	59.8227	0	74.9801	46.7151	101.175	35.5126	0	0	129.781	0	147.506	0	42.2875	0
		331	1474.52	0	33.3274	18.4895	0	37.7089	0	0	0	0	0	58.8452	0	0	15.6889	0	24.607	0	0	52.8434	26.8151	75.1203	23.6068	90.402	0	0	0	182.75	0	126.967	0	43.2256	0
		332	1478.38	0	26.4698	0	0	32.4517	0	0	0	0	0	57.5713	0	0	25.7478	0	40.3594	27.1071	0	62.4321	31.1644	66.8767	42.9196	70.3848	0	0	0	184.766	0	141.094	54.3451	0	0
		333	1482.24	0	30.915	0	0	92.8145	0	0	0	22.4078	0	76.1784	0	0	15.7351	0	0	0	0	32.6704	18.9972	57.6617	26.1303	84.5826	31.0694	0	0	126.35	0	137.465	27.389	0	0
		334	1486.1	0	30.8432	16.5949	0	71.5438	0	25.3064	33.3116	0	0	70.5546	0	0	0	0	22.7923	21.4424	0	57.8198	0	94.041	38.682	51.9243	0	0	0	142.845	0	114.524	0	0	18.5369
		335	1489.96	0	45.6506	0	46.2161	26.2371	0	34.7644	0	0	0	56.1052	0	0	53.5163	24.3089	0	59.4788	0	42.7035	0	71.6873	46.5486	81.2758	20.1703	0	0	132.213	0	109.264	0	28.3873	0
		336	1493.82	0	36.0046	0	59.7633	50.4483	0	0	0	0	0	37.7403	0	0	0	0	0	41.1286	0	54.0202	0	74.9221	46.1039	75.1823	0	0	0	135.384	25.0387	108.267	42.2712	30.1713	0
		337	1497.68	0	40.1971	0	48.8753	59.2567	0	25.0239	0	0	0	36.2386	0	0	0	0	42.7728	38.146	0	28.0414	20.8682	82.098	27.9497	36.6252	0	0	0	112.883	0	127.288	27.8733	29.1089	0
		338	1501.54	0	42.4587	47.3345	37.1701	63.5664	0	13.5054	0	0	0	19.1106	0	0	20.6309	0	0	51.6432	0	55.0064	0	61.9886	59.3779	35.9589	0	0	0	109.791	0	111.972	19.6462	0	0
		339	1505.4	0	86.6838	0	34.9071	53.0134	0	0	22.4435	0	0	52.5424	0	0	0	0	21.5532	50.7049	17.5977	0	0	52.0536	22.4783	33.2368	0	0	0	172.579	0	112.386	0	0	16.0759
		340	1509.26	0	30.132	0	32.2997	61.0643	0	0	42.494	0	0	54.0275	0	0	0	54.8734	22.5153	15.3135	0	28.0817	0	46.5785	65.892	27.9747	0	0	0	124.1	0	90.2713	51.0767	22.5021	0
		341	1513.12	0	52.7278	0	32.7595	53.9527	0	0	26.6432	0	0	47.3683	0	0	0	25.3414	16.4471	70.9598	0	56.7258	0	65.1971	57.4579	31.5385	34.1327	0	15.8035	120.987	0	129.522	0	23.0773	0
		342	1516.98	0	23.5357	0	25.5294	62.6764	0	25.9005	19.652	16.3636	0	52.8904	0	0	0	41.1387	47.9876	55.6331	0	75.7	0	33.714	18.5908	36.1483	0	0	0	56.9204	0	122.35	0	15.3217	24.2509
		343	1520.84	0	19.7077	0	32.7276	41.0086	0	0	0	0	0	0	0	0	0	0	39.13	61.966	0	70.3576	22.0156	35.2076	18.9813	43.7974	0	0	0	92.8582	0	118.205	47.0841	38.8172	0
		344	1524.7	0	38.1717	16.0111	0	77.3548	0	35.7478	49.332	39.8326	0	0	0	0	18.8338	40.6456	48.8268	86.5949	0	61.6165	0	14.2967	85.8634	60.069	37.5584	0	0	104.077	0	135.042	0	0	0
		345	1528.56	0	46.199	0	53.6764	39.5466	0	22.0001	0	0	0	0	0	0	0	0	34.2842	69.869	0	71.6222	0	0	59.1886	44.0553	0	0	0	67.9082	0	89.9835	0	0	0
		346	1532.42	0	0	0	0	0	0	0	35.1577	0	0	0	0	0	46.003	20.1628	48.2985	40.2707	0	86.7207	0	13.5918	54.9677	46.1454	35.3427	0	0	30.4231	0	95.0794	0	0	0
		347	1536.28	0	0	0	0	63.2128	0	44.2783	51.0918	17.4057	0	0	0	0	30.7041	0	55.8681	43.7161	27.6904	102.914	0	31.633	55.7568	50.6564	0	0	30.2801	86.9638	0	116.61	0	37.3379	19.0287
		348	1540.14	0	17.8021	0	35.1765	68.4507	0	20.7045	0	0	0	19.9422	0	0	21.046	0	50.1874	79.6904	0	123.792	0	38.5714	38.5901	56.0547	0	0	18.9508	53.1746	0	46.5642	0	0	0
		349	1544	0	0	0	0	29.2682	0	42.7243	32.5133	0	0	34.7421	0	0	29.6528	30.9636	100.975	82.9312	0	73.6795	0	0	95.962	40.9422	28.5554	0	0	40.091	0	32.9876	0	0	0
		350	1547.86	0	18.3851	0	0	36.9988	0	27.8767	43.0559	0	0	24.693	0	0	30.7539	35.1889	86.6323	75.4696	0	77.3424	0	0	48.8052	21.9315	24.0797	0	28.6725	39.3984	0	90.8318	0	16.9865	0
		351	1551.72	0	23.8543	0	0	48.1899	0	57.7353	38.6059	0	0	62.4232	0	0	0	58.426	90.3798	87.9296	0	23.0771	25.3128	0	147.341	52.9876	30.9403	0	26.9506	31.9578	0	85.6226	0	0	0
		352	1555.58	0	0	0	0	70.1257	0	34.3693	42.4319	0	17.0065	0	0	0	0	44.4787	66.9341	72.4164	0	68.7789	0	0	41.2064	0	16.8243	0	27.5791	51.2638	0	94.4826	27.7743	0	0
		353	1559.44	0	0	0	0	25.0675	0	54.4246	20.7312	0	0	47.9526	0	0	0	44.8181	90.9299	98.0747	0	44.0865	0	0	49.2103	29.6817	65.8088	0	23.1474	18.9774	0	68.8506	0	0	0
		354	1563.3	0	20.0976	30.219	0	38.6819	0	33.6187	41.557	20.9306	0	0	0	0	0	40.1129	138.011	99.79	0	61.8921	0	0	57.2751	22.7546	0	0	0	79.847	0	64.2769	0	0	16.511
		355	1567.16	0	0	43.1605	0	0	0	0	45.011	0	0	0	0	0	0	47.5994	118.999	76.9979	0	34.3348	0	22.6886	52.7013	0	48.6354	0	0	77.9274	0	85.1998	0	0	31.2878
		356	1571.02	0	0	0	0	65.5251	0	0	45.8557	0	0	62.0342	0	0	0	0	110.771	46.5045	22.8074	80.6894	24.1943	0	39.6879	19.8864	67.0318	0	0	0	0	70.7386	0	42.9869	0
		357	1574.88	0	39.709	0	0	61.2542	0	58.6844	0	0	0	24.2773	0	0	0	0	117.023	73.1088	0	69.2443	24.3664	0	87.5015	0	61.0932	0	0	0	0	116.553	24.1231	0	27.1226
		358	1578.74	0	14.6377	0	0	21.1401	0	0	0	0	0	0	0	0	20.0002	0	67.7057	99.289	0	75.6833	23.2528	23.843	106.977	19.4059	0	0	18.485	0	0	76.5704	0	14.9502	0
		359	1582.6	0	18.3405	0	0	40.1414	0	0	55.3546	0	0	0	0	0	0	0	161.136	141.584	0	72.4612	30.4066	0	91.48	0	57.0941	0	0	19.1417	0	59.0824	0	0	0
		360	1586.46	0	0	0	0	16.2045	0	0	53.8439	0	0	0	0	0	35.9178	18.8662	116.082	32.103	0	52.7583	29.8401	0	77.3818	14.714	67.1058	0	0	38.0675	0	63.7982	22.6305	0	0
		361	1590.32	0	0	0	0	36.056	0	0	87.6753	0	0	0	0	0	0	0	76.6706	51.5794	0	58.2885	0	22.1585	92.2285	0	23.9972	0	17.1122	33.9289	0	107.433	0	0	0
		362	1594.18	0	0	0	0	29.6603	19.628	23.7029	50.3954	0	0	0	0	0	32.2247	33.5066	87.6229	120.992	0	17.3358	0	20.8423	59.1273	0	49.1102	0	0	0	0	72.6361	0	47.3735	17.3949
		363	1598.04	0	0	0	27.7437	0	0	23.9426	66.7026	0	0	0	0	0	0	62.6789	23.8447	162.345	21.8286	0	17.2582	0	57.7944	17.6798	71.9625	0	0	0	0	38.6733	0	0	0
		364	1601.9	0	0	0	27.8332	0	0	33.6084	0	25.7678	0	0	0	0	0	0	89.4287	77.2455	0	0	37.2892	0	16.5405	0	17.9576	0	0	0	0	66.0192	0	0	0
		365	1605.76	0	0	20.9901	0	30.2767	0	0	0	0	0	0	0	0	0	18.3895	58.2452	47.8974	0	0	0	28.1943	75.6937	0	65.3492	16.4543	0	0	0	39.9349	20.0364	14.4982	0
		366	1609.62	0	39.5506	0	0	21.1317	0	21.2477	29.368	0	0	0	0	0	30.8342	32.6626	31.111	85.0993	0	50.1092	34.8034	0	31.4151	0	29.9222	17.8156	0	0	0	42.2039	31.2677	0	0
		367	1613.48	0	0	0	0	0	0	23.8827	0	0	0	0	0	0	56.5139	0	87.1008	57.903	0	0	0	0	37.8276	0	74.9462	0	0	18.7101	0	55.6948	0	0	0
		368	1617.34	0	0	0	42.6374	0	0	28.8205	36.1171	0	0	21.3768	0	0	0	15.2626	73.8617	82.012	0	0	25.2947	0	62.3929	0	111.066	20.0936	0	20.5995	0	79.102	0	0	0
		369	1621.2	0	0	17.3424	0	17.6065	0	26.0691	38.6152	0	0	20.7284	0	0	28.3813	0	67.387	42.2835	0	0	32.2331	0	89.2052	0	64.357	0	0	0	0	61.4933	29.4589	0	0
		370	1625.06	0	0	23.2203	0	0	0	21.4195	0	0	0	0	0	0	0	30.2712	61.7787	33.51	0	0	0	0	28.5423	0	53.7106	0	0	0	0	25.5132	19.2788	0	0
		371	1628.92	0	0	0	0	35.1066	0	29.0866	25.5651	0	0	0	0	0	0	29.248	58.2784	36.9591	0	0	18.4982	0	22.648	0	100.28	0	0	0	0	67.579	33.5705	0	29.2554
		372	1632.78	0	0	0	0	0	0	18.5442	41.3765	0	0	0	0	0	0	21.2757	0	17.5392	0	0	16.7039	0	16.1618	0	87.1071	0	0	0	0	25.6126	0	0	0
		373	1636.64	0	0	0	35.8523	0	0	34.3421	15.9901	0	0	0	0	0	25.9889	36.3107	46.9267	85.6653	0	0	19.2941	0	0	0	112.648	0	0	0	0	60.1817	0	33.3694	0
		374	1640.5	0	0	0	14.7254	0	0	0	0	22.8777	0	0	0	0	45.266	25.6659	66.3327	0	0	0	0	0	15.6237	0	74.6426	0	0	19.3426	0	49.4291	0	0	0
		375	1644.36	0	34.0072	0	0	0	0	0	0	0	0	0	0	0	15.2153	0	32.5011	53.9006	0	0	0	0	26.4278	0	122.156	0	0	0	0	53.5865	0	0	15.6988
		376	1648.22	0	0	0	0	16.8474	0	46.3216	17.1894	0	0	0	0	0	30.7742	0	21.9662	77.6831	15.4791	0	0	0	19.2225	0	38.8696	0	0	30.7915	0	28.2999	0	0	0
		377	1652.08	0	0	0	0	0	0	0	0	0	0	0	0	0	0	0	0	59.8448	16.3756	0	33.1979	0	0	0	107.817	0	0	22.4579	0	0	31.7361	0	18.0369
		378	1655.94	0	0	0	0	0	0	0	0	20.2347	0	0	0	0	0	14.7918	72.5047	0	18.6524	0	0	0	20.8677	0	131.059	0	0	32.9325	0	0	0	0	46.4999
		379	1659.8	0	0	0	0	0	0	61.2438	0	0	0	0	0	0	15.2887	19.7602	21.2884	0	0	0	19.9737	0	0	0	79.9353	0	0	0	0	53.3085	0	0	27.2762
		380	1663.66	0	0	0	25.7819	0	0	0	0	0	0	0	0	0	0	38.6232	58.377	0	0	0	0	0	0	0	90.3544	0	0	26.947	14.8886	0	0	0	25.9321
		381	1667.52	0	0	0	28.1872	26.9021	0	0	0	0	0	0	0	0	0	19.6396	23.9016	0	23.2216	0	0	0	0	0	91.2561	0	0	0	0	52.3059	0	0	30.6549
		382	1671.38	0	0	0	31.5636	21.9763	0	0	0	0	0	23.3348	0	0	0	14.6767	0	0	0	0	0	0	0	0	69.8797	0	0	0	0	0	0	0	66.3817
		383	1675.24	0	0	0	30.2846	0	0	0	0	0	0	0	0	0	27.8732	38.6895	0	0	0	0	0	0	0	0	52.4742	14.5303	0	0	0	0	0	0	26.2019
		384	1679.1	0	0	0	30.2524	0	0	0	0	0	0	0	0	0	0	26.319	0	0	0	0	0	0	0	0	63.1243	0	0	0	0	26.8799	0	0	44.7791
		385	1682.96	0	0	0	39.3169	0	0	26.6733	0	0	0	0	0	0	0	0	39.2073	0	0	0	0	0	16.0425	0	89.5928	0	0	0	0	36.5931	0	0	36.5049
		386	1686.82	0	0	0	51.7947	0	0	18.4795	0	0	0	0	0	0	17.0518	30.0248	55.7692	0	33.7379	0	0	0	0	0	78.8837	0	0	0	0	19.1368	0	0	79.4611
		387	1690.68	0	0	0	33.4168	20.0139	0	0	0	0	0	0	0	0	39.0384	16.0797	0	0	0	0	0	0	0	0	70.2324	0	0	0	0	20.3351	0	0	102.491
		388	1694.54	0	0	0	25.1553	0	0	0	0	0	0	0	0	0	61.8513	0	35.6885	0	0	0	0	0	0	0	43.5098	0	0	0	0	0	0	0	79.2638
		389	1698.4	0	0	0	58.7588	0	0	18.667	0	0	0	0	0	0	40.626	0	0	25.4568	25.6895	0	0	0	0	0	44.463	0	0	0	0	0	0	16.4242	70.4095
		390	1702.26	0	0	0	16.5238	0	0	0	0	0	0	0	0	0	28.4659	43.7189	0	0	0	0	0	0	0	0	19.3983	0	0	0	0	0	0	0	73.0712
		391	1706.12	0	0	0	26.2163	0	0	0	0	0	0	0	0	0	0	0	0	0	17.5984	0	0	0	0	0	65.524	0	16.984	0	0	0	0	0	46.4994
		392	1709.98	0	0	0	0	20.5411	0	18.8959	0	0	0	0	0	0	0	0	0	0	17.0456	0	0	0	0	15.106	68.2769	0	0	0	0	0	0	0	37.213
		393	1713.84	0	0	0	0	0	0	0	0	0	0	0	0	0	45.7289	0	0	0	0	0	0	0	0	22.8327	58.0544	0	19.725	0	0	0	0	0	59.8925
		394	1717.7	0	0	0	0	0	0	0	0	0	0	0	0	0	0	0	0	0	0	0	0	0	0	24.2637	51.5855	0	0	0	0	22.3082	0	0	78.4944
		395	1721.56	0	0	0	0	0	0	0	0	0	0	0	0	0	28.5929	28.844	0	0	0	0	0	0	0	34.9688	50.6068	0	0	0	0	0	0	0	82.9935
		396	1725.42	0	0	0	35.3819	31.0269	25.8998	0	0	0	0	0	0	0	0	35.1685	0	0	0	0	0	0	0	0	25.4092	0	0	0	0	0	0	29.1875	83.8812
		397	1729.28	0	0	0	44.1424	0	14.0157	0	0	0	0	0	0	0	0	44.6179	0	0	0	0	0	0	0	15.2945	0	17.5681	0	0	0	0	0	0	72.0694
		398	1733.14	0	0	0	0	0	0	0	0	0	0	0	0	0	0	64.7548	0	0	29.2786	0	0	0	0	27.2453	17.0204	0	0	0	0	0	0	0	51.7335
		399	1737	0	0	0	31.8174	0	0	0	0	0	0	0	0	0	0	17.9415	0	0	16.0573	0	0	0	0	18.6366	0	0	0	0	0	0	0	0	77.4378
		400	1740.86	0	0	0	0	17.9815	27.013	0	0	0	0	23.681	0	0	0	18.2995	0	0	0	0	0	0	0	18.8834	0	0	0	0	0	0	0	0	73.0098
		401	1744.72	0	0	0	23.161	30.2481	50.3055	0	0	0	0	0	0	0	22.2912	18.7351	0	0	25.129	0	29.617	0	0	16.9947	0	0	0	0	0	0	0	0	40.2167
		402	1748.58	0	0	0	29.5052	0	48.7315	0	0	0	0	0	0	0	0	0	15.6879	0	0	0	0	0	0	43.5279	0	0	18.4317	0	0	0	0	0	73.6317
		403	1752.44	0	0	0	0	0	16.3163	0	0	0	0	0	0	0	0	36.7478	0	0	25.9895	0	0	0	0	43.3901	32.2224	0	16.1727	0	0	0	0	18.2663	56.9427
		404	1756.3	0	0	0	40.6833	0	40.8508	0	0	0	0	0	0	0	24.7149	0	0	0	0	0	0	0	0	48.0719	0	0	0	0	13.1319	0	0	0	23.8225
		405	1760.16	0	0	0	0	0	0	0	0	0	0	0	0	0	0	0	0	0	24.2639	0	0	0	0	36.3656	24.7955	0	0	0	0	0	16.8527	24.5154	46.2728
		406	1764.02	0	0	0	23.7251	0	15.5417	0	0	0	0	0	0	0	0	0	0	0	0	0	0	0	0	43.5107	0	0	0	0	0	0	0	18.2435	48.8737
		407	1767.88	0	0	0	18.8179	0	19.686	0	0	0	0	17.9054	0	0	0	0	0	0	0	0	0	0	0	32.0734	25.6048	0	0	0	0	0	0	0	0
		408	1771.74	0	0	0	0	0	73.1432	0	0	0	0	16.8765	0	0	0	0	0	0	0	0	0	0	0	46.2338	0	0	0	0	0	0	0	0	54.755
		409	1775.6	0	0	0	20.1681	0	49.7995	0	0	0	0	0	0	0	0	0	0	0	0	0	0	0	0	26.5723	42.3666	0	0	0	0	0	0	0	27.2422
		410	1779.46	0	0	0	0	0	44.962	0	0	0	0	0	0	0	0	19.019	0	0	0	0	0	0	0	48.2294	0	0	19.1879	0	0	0	0	0	44.3367
		411	1783.32	0	0	0	31.5222	0	66.1754	0	0	0	0	0	0	0	0	0	0	0	21.3077	0	0	0	0	0	19.2609	0	0	15.2817	0	0	0	0	0
		412	1787.18	0	0	0	0	0	0	0	0	0	0	0	0	0	0	0	0	0	0	0	0	0	0	35.0996	18.327	0	39.5978	0	0	0	0	0	34.4746
		413	1791.04	0	0	0	0	0	32.5269	0	0	15.8592	0	0	0	0	0	0	0	0	0	0	0	0	0	0	0	0	0	15.0107	0	0	0	41.6193	26.4772
		414	1794.9	0	0	0	0	0	40.2418	0	0	0	0	0	0	0	0	0	0	0	0	0	0	0	0	37.8428	0	0	18.2005	16.4622	0	0	0	0	24.7691
		415	1798.76	0	0	0	14.7943	0	79.9358	0	0	0	0	0	0	0	0	0	0	0	0	0	0	0	0	34.0248	0	15.6528	0	0	0	0	0	0	22.6988
		416	1802.62	0	0	0	0	0	75.4679	0	0	0	0	0	0	0	0	18.7874	0	0	0	0	0	12.9467	0	0	0	0	19.7153	0	0	0	0	0	0
		417	1806.48	0	0	0	0	0	67.3958	0	0	0	0	0	0	0	0	0	0	0	0	0	0	0	0	35.2134	0	0	36.3096	0	0	0	0	0	25.6281
		418	1810.34	0	0	0	16.8689	0	23.8384	0	0	0	0	0	0	0	0	0	0	0	0	0	0	0	0	40.7071	14.887	23.4064	22.4416	0	0	0	0	28.5988	0
		419	1814.2	0	0	0	31.5359	0	0	0	0	0	0	0	0	0	0	0	0	0	0	0	0	0	0	0	0	0	0	0	0	0	0	0	26.5825
		420	1818.06	0	17.2927	0	17.7181	0	0	0	0	0	0	0	0	0	0	0	0	0	0	0	0	0	0	33.8104	0	0	23.0472	0	0	0	0	16.4622	29.3408
		421	1821.92	0	0	0	0	0	0	0	0	0	0	0	0	0	0	0	0	0	0	0	0	0	0	0	0	14.7559	79.172	30.0347	0	0	0	0	0
		422	1825.78	0	0	0	18.2041	0	0	21.8674	0	0	0	0	0	0	0	0	0	0	0	0	0	0	0	0	0	0	30.7855	0	0	0	18.3162	0	0
		423	1829.64	0	13.8296	0	0	0	0	0	0	0	0	0	0	0	0	13.8755	0	0	0	0	0	0	0	0	0	0	74.0285	0	0	0	0	0	19.4723
		424	1833.5	0	0	0	0	0	0	0	0	0	0	0	0	0	0	0	0	0	0	0	0	0	0	16.3991	0	0	46.6708	0	0	0	0	56.5119	15.9483
		425	1837.36	0	0	0	19.1863	0	0	0	0	0	0	0	0	0	0	0	0	22.2279	0	0	0	26.0366	0	0	0	0	61.9027	0	0	0	0	0	39.328
		426	1841.22	0	0	0	41.9526	0	14.5377	0	0	0	0	0	0	0	0	0	0	29.5615	0	0	0	0	0	21.1659	0	0	47.1433	0	0	0	0	0	0
		427	1845.08	0	0	0	24.1047	0	18.9814	0	0	0	0	0	0	0	0	0	0	0	0	0	0	0	0	0	12.9465	0	64.591	0	0	0	0	0	15.3679
		428	1848.94	0	0	0	0	0	0	0	0	0	0	0	0	0	0	0	0	20.2017	34.0543	0	0	0	0	0	0	0	84.8758	19.1232	0	0	0	0	43.1383
		429	1852.8	0	0	0	0	0	28.626	0	0	0	0	0	0	0	0	0	0	0	15.7453	0	0	0	0	0	0	0	28.9822	24.1871	0	0	0	36.031	0
		430	1856.66	0	0	0	0	0	48.7596	0	0	0	0	0	0	0	0	0	0	23.7613	0	0	0	0	0	0	0	0	43.1732	0	0	0	0	17.7939	0
		431	1860.52	0	23.0337	0	0	0	47.3439	0	0	0	0	0	0	0	0	0	0	23.6217	0	0	0	17.2143	0	0	0	13.5557	55.2555	0	0	0	0	0	19.3647
		432	1864.38	0	0	0	0	0	37.7601	0	0	0	0	0	0	0	0	0	0	0	0	0	0	0	0	0	0	0	46.0195	30.0668	0	12.9181	25.0177	42.8865	30.4056
		433	1868.24	0	0	0	0	0	59.778	0	0	0	0	0	0	0	0	0	0	0	24.8768	0	0	0	26.3402	0	0	0	61.8123	0	0	0	0	0	27.7751
		434	1872.1	0	0	0	0	0	47.7904	0	0	0	0	0	0	0	0	0	0	23.9974	28.8203	0	0	0	0	0	0	0	91.2152	0	0	0	0	0	0
		435	1875.96	0	0	0	0	0	47.3804	0	0	0	0	0	0	0	0	0	0	0	19.3083	0	0	0	0	0	0	0	87.44	0	18.2129	0	0	0	0
		436	1879.82	0	14.372	0	0	0	63.358	0	0	0	0	0	0	0	0	0	0	0	45.2526	0	25.1774	0	0	0	0	0	55.5322	17.482	29.4495	0	0	0	0
		437	1883.68	0	20.0455	0	0	0	82.488	0	0	0	0	0	0	0	0	0	0	0	52.7397	0	33.9153	0	0	0	0	0	108.876	16.6179	21.619	0	0	22.0251	31.2563
		438	1887.54	0	0	0	0	0	68.5625	0	0	0	0	0	0	0	0	0	0	0	41.8916	0	48.7658	0	0	0	0	0	46.439	0	0	0	0	23.9071	19.3389
		439	1891.4	0	44.8512	0	0	0	67.7809	0	0	0	0	0	0	0	0	0	0	0	64.4874	0	0	0	0	0	0	0	98.909	0	40.6476	0	0	0	33.5215
		440	1895.26	0	0	0	0	0	33.6672	0	0	0	0	0	0	0	25.4168	0	0	16.254	52.096	0	42.1981	0	0	0	0	26.3882	0	0	0	0	0	42.1829	0
		441	1899.12	0	0	0	0	0	48.8909	0	0	0	0	0	0	0	0	0	0	0	49.757	0	30.1298	0	0	0	0	0	35.1559	0	22.8718	0	0	0	16.4787
		442	1902.98	0	19.6578	0	0	0	41.3035	0	0	0	0	0	0	0	18.5539	0	0	0	58.2156	0	18.7873	0	0	0	0	0	39.8096	0	45.6304	0	0	0	0
		443	1906.84	0	27.1892	0	0	0	58.5114	0	0	0	0	0	0	0	0	0	0	0	67.3449	0	0	29.0036	0	0	0	0	120.535	0	20.9347	0	0	0	0
		444	1910.7	0	23.8787	0	0	0	73.974	0	0	0	0	0	0	0	0	0	0	0	64.1503	0	46.7223	0	0	0	0	18.4663	0	0	37.5703	0	0	0	18.3736
		445	1914.56	0	24.7215	0	0	0	59.0283	0	0	0	0	0	0	0	0	0	0	0	71.3471	0	0	0	0	0	0	28.0652	71.5618	0	55.6238	0	0	0	18.9637
		446	1918.42	0	0	0	0	0	47.6663	0	0	0	0	0	0	0	0	0	0	0	50.3945	0	22.7927	0	0	0	0	0	94.5689	0	69.3664	0	0	0	0
		447	1922.28	0	40.4012	0	0	0	87.8398	0	0	15.5018	0	0	0	0	0	0	0	0	49.1814	0	0	0	0	0	0	13.8946	32.4365	0	39.9486	0	0	0	0
		448	1926.14	0	21.4073	0	0	0	77.5356	0	0	0	0	0	0	0	0	0	0	0	95.8611	0	23.4991	0	0	0	0	0	43.5776	0	48.4053	0	0	17.3727	0
		449	1930	0	22.9589	0	0	17.2301	81.8854	0	0	0	0	0	0	0	0	0	0	0	41.309	0	0	0	0	0	24.5285	0	61.9947	0	39.4609	12.8517	0	0	0
		450	1933.86	0	0	0	0	0	51.4403	0	0	0	0	0	0	0	14.1427	0	0	0	90.7294	0	0	0	0	12.8466	22.9952	18.4812	28.8455	0	52.2927	0	0	0	0
		451	1937.72	0	0	0	0	0	86.2912	0	0	0	0	0	0	0	0	0	0	0	64.9136	0	38.2269	0	0	0	28.1271	43.1137	0	0	24.151	0	0	0	0
		452	1941.58	0	0	0	13.5655	0	52.842	0	0	0	0	0	0	0	0	0	0	0	82.3878	0	42.1297	0	0	0	44.5553	32.3264	23.4965	0	40.0348	0	0	0	0
		453	1945.44	0	0	0	0	0	85.6147	0	0	0	0	0	0	0	19.0719	0	0	0	112.93	0	0	0	0	0	14.1027	40.1255	31.4256	0	0	0	0	0	0
		454	1949.3	0	0	0	0	0	67.607	0	0	0	0	18.7253	0	0	0	0	0	0	71.1814	0	0	0	0	0	17.3786	0	58.3969	0	53.5328	0	0	0	0
		455	1953.16	0	0	0	0	0	101.78	0	0	0	0	24.0645	0	0	0	0	0	0	55.0456	0	0	0	0	0	0	42.0888	0	0	53.04	0	0	0	0
		456	1957.02	0	0	0	0	0	79.1173	0	0	0	0	14.7072	0	0	18.3197	0	0	0	55.5196	0	0	0	0	0	0	16.3955	20.2259	0	27.7341	0	0	0	0
		457	1960.88	0	0	0	0	0	73.8437	0	0	0	0	0	0	0	19.4647	0	0	0	55.6257	0	0	0	0	0	12.342	31.6016	24.6398	0	89.4871	0	0	0	0
		458	1964.74	0	35.4214	0	0	0	122.099	0	0	0	0	0	0	0	20.9313	0	0	0	44.2456	14.4865	0	0	0	0	29.3293	0	38.7714	15.9952	45.5886	0	0	0	0
		459	1968.6	0	26.6414	0	0	0	102.811	0	0	0	0	0	0	0	0	0	0	0	39.5841	0	0	0	0	0	44.6898	18.2469	24.0914	0	30.8133	0	0	0	0
		460	1972.46	0	38.6015	0	0	0	96.4002	0	0	0	0	0	0	0	14.3454	0	0	0	51.7302	0	0	0	0	0	0	19.586	0	0	53.3316	0	28.8233	21.5515	0
		461	1976.32	0	0	0	0	15.3037	63.0693	0	0	0	0	0	0	0	33.8552	0	0	0	23.8309	0	0	0	15.528	0	0	0	0	0	33.8895	0	0	0	0
		462	1980.18	0	0	0	0	0	38.9801	0	0	0	0	0	0	0	19.7714	15.5989	0	0	22.804	0	0	0	0	0	43.0139	0	0	0	15.0549	0	24.0443	0	0
		463	1984.04	0	0	0	0	0	43.9663	35.0634	0	0	0	0	0	0	24.2629	0	0	23.1243	19.3404	0	0	0	0	0	0	0	0	0	35.6139	0	0	0	0
		464	1987.9	0	0	0	0	13.5305	64.7929	30.4314	0	0	0	0	0	0	21.4788	0	0	25.0636	20.1106	0	0	0	0	0	13.2976	0	0	0	32.8499	0	17.2658	0	0
		465	1991.76	0	0	0	0	0	40.4407	0	0	0	0	0	0	0	20.2096	0	0	0	0	0	0	0	0	0	23.2116	0	0	0	26.2632	0	0	0	0
		466	1995.62	0	0	0	0	0	35.5477	26.9239	0	0	0	0	0	0	0	0	14.0785	0	14.0338	0	0	0	0	14.53	0	0	0	0	0	34.0092	0	0	0
		467	1999.48	0	0	0	0	0	53.3602	0	0	0	0	0	0	0	0	13.8414	0	0	39.2248	0	0	0	0	0	36.2796	0	0	0	0	0	0	0	19.2894
		468	2003.34	0	0	0	0	0	41.5696	61.5247	0	0	0	0	0	0	0	0	0	0	31.196	0	0	0	0	0	14.2895	0	0	0	28.1396	0	17.6669	0	0
		469	2007.2	0	0	0	0	25.7641	48.4647	50.3813	0	0	0	0	0	0	0	0	0	0	0	0	0	0	0	0	0	0	0	0	17.818	0	0	0	0
		470	2011.06	0	0	0	0	0	24.1521	58.1992	0	0	0	0	0	0	0	0	23.3595	0	24.1671	0	0	0	0	0	18.3288	14.4673	0	0	0	0	0	0	0
		471	2014.92	0	0	0	0	0	60.3452	68.2755	0	0	0	0	0	0	0	0	0	0	0	0	0	0	0	0	31.7198	0	0	0	18.1253	0	0	0	0
		472	2018.78	0	0	0	0	0	59.8136	32.7068	0	0	0	0	0	0	0	0	0	0	0	0	0	0	0	0	18.7864	0	0	0	0	0	0	0	0
		473	2022.64	0	0	0	0	0	19.9301	52.0061	0	0	0	0	0	0	0	19.6152	0	29.6909	0	0	0	0	0	0	0	0	0	0	0	0	0	39.4431	0
		474	2026.5	0	0	0	0	0	34.3203	48.4645	0	0	0	0	0	0	15.2422	0	0	0	0	0	0	0	0	0	0	0	0	0	32.6529	0	0	0	0
		475	2030.36	0	0	0	0	32.9439	0	40.9254	0	0	0	0	0	0	0	0	0	0	0	0	0	0	0	0	0	0	0	0	37.5668	0	0	0	0
		476	2034.22	0	0	0	0	0	33.2727	0	18.8526	0	0	0	0	0	22.5131	0	0	0	0	0	17.1561	0	0	0	0	0	0	0	30.436	0	0	0	0
		477	2038.08	0	16.6085	0	0	0	49.8319	39.2411	0	0	0	0	16.4722	0	21.5709	0	0	0	0	0	0	0	0	0	0	27.9687	0	23.6345	0	0	0	0	0
		478	2041.94	0	0	0	0	0	36.4625	23.8308	0	0	0	0	0	0	0	0	0	0	0	0	0	0	0	0	0	0	0	0	15.4617	0	0	0	0
		479	2045.8	0	0	0	0	0	0	0	0	0	0	0	0	0	0	0	0	0	0	0	0	0	0	0	0	0	0	0	0	0	0	0	0
		480	2049.66	0	0	0	0	0	16.4814	35.7519	0	0	0	0	0	0	0	0	0	0	0	0	0	0	0	0	16.7612	0	0	0	23.3533	0	0	0	0
		481	2053.52	0	0	0	0	17.719	19.4863	55.1047	0	0	0	0	0	0	0	0	0	0	0	0	0	0	0	0	29.6359	27.9379	0	0	0	0	0	22.6175	0
		482	2057.38	0	0	0	0	29.7409	0	0	0	0	0	0	0	0	0	0	0	0	0	0	0	0	0	0	0	0	0	0	0	0	0	0	0
		483	2061.24	0	0	0	0	15.6048	0	0	0	0	0	0	0	0	0	0	0	0	0	0	0	0	0	0	0	0	0	0	0	0	0	0	0
		484	2065.1	0	0	0	0	0	0	0	0	0	0	0	0	0	0	0	0	0	0	0	0	0	0	0	0	0	0	0	0	0	0	0	0
		485	2068.96	0	0	0	0	0	0	0	0	0	0	0	0	0	16.7919	0	0	0	0	0	0	0	0	0	0	0	0	0	0	0	0	0	0
		486	2072.82	0	0	0	0	0	13.7712	0	0	0	0	0	0	0	0	19.5102	0	0	0	0	0	0	0	0	17.2919	0	0	0	0	0	18.2368	0	0
		487	2076.68	0	0	0	0	15.6138	0	0	0	0	0	0	0	0	0	0	0	0	0	0	0	0	0	0	0	0	0	0	0	17.3012	29.4907	0	0
		488	2080.54	0	0	0	0	0	0	0	0	0	0	0	0	0	0	0	0	0	0	0	0	0	0	0	0	0	21.603	0	0	0	0	0	0
		489	2084.4	0	0	0	0	0	0	36.4627	0	0	0	0	0	0	0	0	0	0	0	0	0	0	0	0	0	0	0	0	0	0	0	0	0
		490	2088.26	0	0	0	0	0	0	0	0	0	0	0	0	0	0	0	0	0	0	0	0	0	0	0	0	0	0	0	23.2259	0	35.2233	0	0
		491	2092.12	0	0	0	0	0	0	0	0	0	0	0	0	0	0	0	0	18.9424	13.4599	0	0	0	0	0	0	0	0	35.9099	0	0	0	0	0
		492	2095.98	0	15.74	0	15.1789	0	0	0	0	0	0	0	0	0	0	0	0	0	0	0	0	0	0	0	0	0	0	0	0	0	22.2898	0	0
		493	2099.84	0	17.001	0	0	0	0	0	0	16.9333	0	0	0	0	0	0	0	0	0	0	0	0	0	0	0	0	0	0	17.9916	0	0	0	0
		494	2103.7	0	0	0	0	0	0	24.7704	0	0	0	0	0	0	0	0	0	0	0	0	0	0	0	0	0	0	53.2445	0	0	0	0	0	0
		495	2107.56	0	0	0	0	0	0	0	0	0	0	0	0	0	0	0	0	0	0	0	0	0	0	0	0	0	0	0	0	0	18.6649	0	15.8043
		496	2111.42	0	0	0	0	0	0	0	0	0	0	0	0	0	0	0	0	0	0	0	0	0	0	0	0	0	0	0	27.0681	0	0	0	0
		497	2115.28	0	0	0	0	0	0	19.2445	0	0	0	0	0	0	0	0	0	0	0	0	0	0	26.2631	0	24.1155	0	0	17.2526	0	0	0	0	0
		498	2119.14	0	0	0	0	0	0	0	0	0	0	0	0	0	0	0	0	0	0	0	0	0	0	0	0	0	0	0	0	0	0	0	0
		499	2123	0	0	0	0	0	0	0	0	0	0	0	0	0	0	0	0	0	0	0	0	0	0	0	0	0	16.9585	0	0	0	0	0	0
		500	2126.86	0	0	0	0	0	0	0	0	0	0	0	14.2385	0	0	0	0	0	0	0	0	0	0	0	14.7925	35.6063	0	30.3266	0	0	0	0	0
		501	2130.72	0	0	0	0	0	0	0	0	0	0	0	0	0	0	0	0	0	0	0	0	0	0	0	0	25.2806	17.7152	0	0	0	0	0	0
		502	2134.58	0	0	0	0	0	0	0	0	0	0	0	0	0	0	0	0	0	0	0	0	0	0	0	0	37.6636	33.7455	36.9092	22.4217	0	0	0	0
		503	2138.44	0	0	0	0	0	0	0	0	0	0	0	0	0	0	0	0	0	0	0	0	0	0	0	0	0	0	20.4436	0	0	0	0	0
		504	2142.3	0	0	0	0	0	0	0	0	0	0	0	0	0	0	0	0	0	0	0	0	0	29.052	0	37.148	0	0	0	32.8925	0	0	30.6623	0
		505	2146.16	0	0	0	0	0	0	0	0	0	0	0	23.0333	0	0	0	0	0	0	0	0	14.878	0	0	31.9926	21.6053	0	0	0	0	0	0	0
		506	2150.02	0	0	0	0	0	0	0	0	0	0	0	0	0	0	0	0	0	0	0	0	0	0	0	29.3884	0	0	28.6345	0	0	0	0	0
		507	2153.88	0	0	0	0	0	0	0	0	0	0	0	0	0	0	0	0	0	0	0	0	0	0	0	0	0	0	22.4364	0	0	0	0	0
		508	2157.74	0	0	0	18.7229	0	0	0	0	0	0	0	0	0	0	0	0	0	0	0	0	0	0	0	0	0	0	0	0	0	0	0	0
		509	2161.6	0	0	0	0	0	0	16.7736	0	0	0	0	0	0	0	0	0	0	0	0	0	0	0	0	0	0	0	0	0	0	0	0	0
		510	2165.46	0	0	0	0	0	0	0	0	0	0	0	0	0	0	0	0	0	0	0	0	0	0	0	0	0	0	17.5942	0	0	34.5653	13.4757	0
		511	2169.32	0	0	0	0	0	0	0	0	20.0372	0	0	0	0	0	0	0	0	0	0	0	0	0	0	36.2014	0	0	29.5991	0	0	0	0	0
		512	2173.18	0	0	0	0	0	0	0	0	0	0	0	18.0629	0	0	0	0	0	0	0	0	0	0	0	0	0	36.7412	17.8665	39.444	0	16.8105	0	0
		513	2177.04	0	0	0	0	0	0	0	0	0	0	0	24.3626	0	0	0	0	0	0	0	0	0	0	0	0	0	0	0	0	0	0	0	0
		514	2180.9	0	0	0	0	0	0	0	0	0	0	0	0	0	0	0	0	0	0	0	0	0	0	0	0	0	0	0	16.2744	0	0	47.7268	0
		515	2184.76	0	0	0	0	0	0	0	0	0	0	0	22.1283	0	0	0	0	0	0	0	0	0	0	0	32.0219	0	0	0	0	20.1287	0	0	0
		516	2188.62	0	0	0	0	0	0	0	0	0	0	0	15.5987	0	0	0	0	0	0	0	0	0	30.7017	0	21.029	0	0	0	27.6282	0	0	16.7039	0
		517	2192.48	0	0	0	0	0	0	0	0	0	0	0	0	0	0	0	0	0	0	0	0	0	0	0	0	0	0	0	55.2921	0	0	0	0
		518	2196.34	0	0	0	0	0	0	13.4129	0	0	0	0	0	0	0	0	0	0	0	0	0	0	20.4864	0	0	0	0	0	42.5064	21.5298	0	0	0
		519	2200.2	0	0	0	18.4778	0	0	0	0	0	21.0966	0	0	0	0	0	0	0	0	0	0	0	25.3036	0	0	0	0	0	33.3451	0	0	0	0
		520	2204.06	0	0	0	0	0	0	0	0	0	0	0	0	0	0	0	0	0	0	0	0	0	0	0	0	0	0	0	41.9702	0	0	0	0
		521	2207.92	0	0	0	0	0	0	0	0	0	0	0	28.0918	0	0	0	0	0	0	0	0	0	0	0	0	0	0	0	74.0834	0	0	0	0
		522	2211.78	0	0	0	0	0	0	23.0784	0	0	0	0	0	0	0	0	0	0	0	0	0	0	0	0	0	0	0	0	19.2075	0	0	0	0
		523	2215.64	0	0	0	0	0	0	0	0	0	0	0	0	0	0	14.0547	0	0	0	0	0	0	0	0	0	0	0	0	56.1492	18.8124	0	18.0031	0
		524	2219.5	0	0	0	0	0	0	0	0	0	0	15.6308	0	0	0	0	0	0	0	0	0	0	0	0	26.7473	0	0	0	76.7468	0	0	32.9675	0
		525	2223.36	0	0	0	0	0	0	0	0	0	0	0	0	0	0	0	0	0	0	0	0	0	17.2625	0	23.8803	0	0	0	68.4862	0	0	0	0

## Sheet: Average Background
				SptId_28	SptId_31	SptId_32	SptId_40	SptId_45	SptId_48	SptId_53	SptId_61	SptId_64	SptId_71	SptId_76	SptId_78	SptId_83	SptId_88	SptId_89	SptId_90	SptId_93	SptId_95	SptId_97	SptId_99	SptId_102	SptId_110	SptId_111	SptId_112	SptId_114	SptId_117	SptId_122	SptId_123	SptId_124	SptId_128	SptId_132	SptId_135
		0	196.86	0	0	0	0	0	0	0	0	0	0	0	0	0	0	0	0	0	0	0	0	0	0	0	0	0	0	0	0	0	0	0	0
		1	200.72	0	0	0	0	0	0	0	0	0	0	0	0	0	0	0	0	0	0	0	0	0	0	0	0	0	0	0	0	0	0	344.206	0
		2	204.58	0	0	0	0	0	0	0	0	0	0	0	0	0	0	0	0	0	0	0	0	0	0	0	0	0	0	0	0	0	0	0	0
		3	208.44	0	0	0	0	0	0	0	0	0	0	0	0	0	0	0	0	0	0	0	0	0	0	0	0	0	0	0	0	0	0	0	0
		4	212.3	0	0	0	0	0	0	0	0	0	0	0	0	0	0	0	0	0	0	0	0	0	0	0	0	0	0	0	0	0	0	0	0
		5	216.16	0	0	0	0	0	0	0	0	0	0	0	0	0	0	0	0	0	0	342.303	0	0	0	0	0	0	0	0	0	0	0	0	0
		6	220.02	0	0	0	0	0	0	0	0	0	0	0	0	0	0	0	0	0	0	0	0	0	0	0	0	0	0	0	0	0	0	0	0
		7	223.88	0	0	0	0	0	0	0	0	0	0	0	0	0	0	0	0	0	0	0	0	0	0	0	0	0	0	0	0	0	0	0	0
		8	227.74	0	0	0	0	0	0	0	0	0	0	0	0	0	0	0	0	0	0	0	0	0	0	0	0	0	0	0	0	0	0	0	0
		9	231.6	0	0	0	0	0	0	0	0	0	0	0	0	0	0	0	0	0	0	0	0	0	0	0	0	0	0	0	0	0	0	0	0
		10	235.46	0	0	0	0	0	0	0	0	0	0	0	0	0	0	0	0	0	0	0	0	0	0	0	0	0	0	0	0	0	0	0	0
		11	239.32	0	0	0	0	0	0	0	0	0	0	0	0	0	0	0	0	0	0	0	0	0	0	0	0	0	0	0	0	0	0	0	0
		12	243.18	0	0	0	0	0	0	0	0	0	0	0	0	0	0	0	0	0	0	0	0	0	0	0	0	0	0	0	0	0	0	0	0
		13	247.04	0	0	0	0	0	0	0	0	0	0	0	0	0	0	0	0	0	0	0	0	0	0	0	0	0	0	0	0	0	0	0	0
		14	250.9	0	0	0	0	0	0	0	0	0	0	0	0	0	0	0	0	0	0	0	0	0	0	0	0	0	0	0	0	0	0	0	0
		15	254.76	0	0	0	0	0	0	0	0	0	0	0	0	0	0	0	0	0	0	0	0	0	0	0	0	0	0	0	0	0	0	0	0
		16	258.62	0	0	0	0	0	0	0	0	0	0	0	0	0	0	0	0	0	0	0	0	0	0	0	0	0	0	0	0	0	0	0	0
		17	262.48	0	0	0	0	0	0	0	0	0	0	0	0	0	0	0	0	0	0	0	0	0	0	0	0	0	0	0	0	0	0	0	0
		18	266.34	0	0	0	0	0	0	0	0	0	0	0	0	0	0	0	0	0	0	0	0	0	0	0	0	0	0	0	0	0	0	0	0
		19	270.2	0	0	0	0	0	0	334.601	0	0	0	0	0	0	0	0	0	0	0	0	0	0	0	0	0	0	0	0	0	0	0	0	0
		20	274.06	0	0	0	0	0	0	0	0	0	0	0	0	0	0	0	0	0	0	0	0	0	0	0	0	0	0	0	0	0	0	0	0
		21	277.92	0	0	0	0	0	0	0	0	0	0	0	0	0	0	0	0	0	0	0	0	0	0	0	0	0	0	0	0	0	0	0	0
		22	281.78	0	0	0	0	0	0	0	0	0	0	0	0	0	0	0	0	0	0	0	0	0	0	0	0	0	0	0	0	0	0	0	0
		23	285.64	0	0	0	0	0	0	0	0	0	0	0	0	0	0	0	0	0	0	0	0	0	0	0	0	0	0	0	0	0	0	0	0
		24	289.5	0	0	0	0	0	0	0	0	0	0	0	0	0	0	0	0	0	0	0	0	0	0	0	0	0	0	0	0	0	0	0	0
		25	293.36	0	0	0	0	0	0	0	0	0	0	0	0	0	0	0	0	0	0	0	0	0	0	0	0	0	0	0	0	0	0	0	0
		26	297.22	0	0	0	0	0	0	0	0	0	0	0	0	0	0	0	0	0	0	0	0	0	0	0	0	0	0	0	0	0	0	0	0
		27	301.08	0	0	0	0	0	0	0	0	0	0	0	0	0	0	0	0	0	0	0	0	0	0	0	0	0	0	0	0	0	0	0	0
		28	304.94	0	0	0	0	327.547	0	0	0	0	0	0	0	0	0	0	0	0	0	0	0	0	0	0	0	0	0	0	0	0	0	0	0
		29	308.8	0	0	0	0	0	0	0	0	0	0	0	0	0	0	0	0	0	0	0	0	0	0	0	0	0	0	0	0	0	0	0	0
		30	312.66	0	0	0	0	0	0	0	0	0	0	0	0	0	0	0	0	0	0	0	0	0	0	0	0	0	0	0	0	0	0	0	0
		31	316.52	0	0	0	0	0	0	0	0	0	0	0	0	0	0	0	0	0	0	0	0	0	0	0	0	0	0	0	0	0	0	0	0
		32	320.38	0	0	0	0	0	0	0	0	0	0	0	0	0	0	0	0	0	0	0	0	0	0	0	0	0	0	0	0	0	0	0	0
		33	324.24	0	0	0	0	0	0	0	0	0	0	0	0	0	0	0	0	0	0	0	0	0	0	0	0	0	0	0	0	0	0	0	0
		34	328.1	0	0	0	0	0	0	0	0	0	0	0	0	0	0	0	0	0	0	0	0	0	0	0	0	0	0	0	0	0	0	341.035	0
		35	331.96	0	0	0	0	0	0	0	0	0	0	0	0	0	0	0	0	0	0	0	0	0	0	313.689	0	0	0	0	0	0	0	0	0
		36	335.82	0	0	0	0	0	0	0	0	0	0	0	0	0	0	0	0	0	0	0	0	0	0	314.465	0	0	0	0	0	0	0	334.208	0
		37	339.68	0	0	0	0	0	0	0	0	0	0	0	0	0	0	0	0	0	0	0	0	0	0	0	0	0	0	0	0	0	0	320.424	0
		38	343.54	0	0	0	0	0	0	0	0	0	0	0	0	0	0	0	0	0	0	0	0	0	0	309.645	0	0	0	0	0	0	0	0	0
		39	347.4	0	0	0	0	0	0	0	0	0	0	0	0	0	0	0	0	0	0	0	0	0	0	0	0	0	0	0	0	0	0	0	0
		40	351.26	0	0	0	0	0	0	0	0	0	0	0	0	0	0	0	0	0	0	0	0	0	0	0	0	0	0	0	0	0	0	340.981	0
		41	355.12	0	0	0	0	0	0	0	0	0	0	0	0	0	0	0	0	0	0	0	0	0	0	303.779	0	0	0	0	0	0	0	0	0
		42	358.98	0	0	0	0	0	0	0	0	0	0	0	0	0	0	0	0	0	0	0	0	0	0	0	0	0	0	0	0	0	0	0	0
		43	362.84	0	0	0	0	0	0	0	0	0	0	0	0	0	0	0	0	0	0	0	0	0	0	0	0	0	0	0	0	0	0	333.219	0
		44	366.7	0	0	0	0	0	0	0	0	0	0	0	0	0	0	0	0	0	0	0	0	0	0	0	0	0	0	0	0	0	0	332.944	0
		45	370.56	0	0	0	0	0	0	0	0	0	0	0	0	0	0	0	0	0	0	0	0	0	0	330.886	0	0	0	0	0	0	0	352.029	345.285
		46	374.42	0	0	0	0	0	0	0	0	0	0	0	0	0	0	0	327.273	0	0	0	0	0	0	0	0	0	0	0	0	0	0	349.65	0
		47	378.28	0	0	0	0	0	0	0	0	0	0	0	0	0	0	0	0	0	0	0	0	0	0	0	0	0	0	0	0	0	0	361.854	0
		48	382.14	0	0	0	0	0	0	0	0	0	0	0	0	0	0	0	308.081	0	0	0	0	0	0	0	354.179	0	0	0	0	0	0	348.128	0
		49	386	0	0	0	0	0	0	0	0	0	0	0	0	0	0	0	0	0	0	0	0	0	0	0	0	0	0	0	0	0	0	346.39	0
		50	389.86	0	0	0	0	0	0	0	0	0	0	0	0	0	0	0	0	0	0	0	0	0	0	321.462	355.723	0	0	0	0	0	0	344.065	0
		51	393.72	0	0	0	0	0	0	0	0	0	0	0	0	0	0	0	324.176	0	0	0	0	0	0	0	0	0	0	0	0	0	0	350.281	0
		52	397.58	0	0	0	0	0	0	0	0	0	0	0	0	336.338	0	0	0	0	0	0	0	0	0	0	0	0	0	0	0	0	0	343.718	0
		53	401.44	0	0	0	0	0	0	0	0	0	0	0	0	0	0	0	309.816	0	0	0	0	0	0	0	0	0	0	0	0	0	0	344.685	0
		54	405.3	0	0	0	0	0	0	0	0	0	0	0	0	0	0	0	326.199	0	0	0	0	0	0	0	0	0	0	0	0	0	0	339.573	0
		55	409.16	0	0	0	0	0	0	0	0	0	0	0	0	329.753	0	0	323.287	0	0	0	0	0	0	0	343.218	0	0	0	0	0	0	351.167	0
		56	413.02	0	0	0	0	0	0	0	0	0	0	0	0	0	0	0	320.346	0	0	0	0	0	0	0	0	0	0	0	0	0	0	345.376	0
		57	416.88	0	0	0	0	0	0	0	0	0	0	0	0	335.35	0	0	318.725	0	0	0	0	0	0	0	0	0	0	0	0	0	0	354.351	341.133
		58	420.74	0	0	0	0	0	0	0	0	0	0	0	0	358.206	0	0	320.223	0	0	0	0	0	0	0	351.419	0	0	0	0	0	0	344.911	0
		59	424.6	0	0	0	0	0	0	0	0	0	0	0	0	326.739	0	0	320.87	0	0	0	0	0	0	0	0	0	0	0	0	0	0	346.197	0
		60	428.46	0	0	0	0	0	0	0	0	0	0	0	0	0	0	0	314.885	0	0	0	0	0	0	301.249	349.674	0	0	0	0	0	0	339.199	0
		61	432.32	0	0	0	0	0	0	0	0	0	0	0	0	317.785	0	0	314.905	0	0	0	0	0	0	299.528	341.862	0	0	0	0	0	0	334.329	0
		62	436.18	0	0	0	0	0	0	0	0	0	0	0	0	313.443	0	0	320.769	0	0	0	0	0	0	293.441	352.743	0	0	0	0	341.283	0	348.717	0
		63	440.04	0	322.375	0	0	0	0	0	0	0	0	0	0	330.1	0	0	322.15	0	0	0	0	0	0	300.609	0	0	0	0	0	0	0	348.164	331.484
		64	443.9	0	0	0	0	0	0	0	0	0	0	0	0	311.749	0	0	297.053	0	0	310.166	0	0	0	0	353.249	0	0	0	0	345.713	0	337.665	0
		65	447.76	0	0	0	0	0	0	0	0	0	0	0	0	331.707	0	0	315.197	0	0	0	0	0	0	0	365.701	0	0	0	0	0	0	347.864	345.53
		66	451.62	0	0	343.036	0	0	0	0	0	0	0	0	0	308.599	0	0	306.788	0	0	0	0	0	0	0	363.775	0	0	0	0	0	0	330.083	344.465
		67	455.48	0	0	0	0	0	0	0	0	0	0	0	0	324.498	0	0	308.768	0	0	0	0	0	0	0	348.657	0	0	0	0	333.258	0	345.763	0
		68	459.34	0	0	0	0	0	0	0	0	0	0	0	0	0	0	0	316.228	0	0	0	0	0	0	0	358.247	0	0	0	0	331.222	0	341.884	0
		69	463.2	0	326.318	0	0	0	0	0	0	0	0	0	0	315.899	0	0	319.084	0	0	0	0	0	0	0	0	0	0	0	0	338.12	0	343.963	340.113
		70	467.06	0	327.091	346.032	0	0	0	0	336.538	0	0	0	0	314.215	0	0	304.611	0	0	0	0	0	0	0	361.797	0	0	0	0	325.425	0	342.41	342.214
		71	470.92	0	0	0	0	0	0	0	0	0	0	0	0	0	0	0	318.541	0	0	320.091	0	0	0	0	0	0	0	0	0	346.387	0	341.4	342.556
		72	474.78	0	321.532	0	0	0	0	0	0	0	0	0	0	313.11	0	0	317.524	0	0	322.965	0	0	0	0	355.717	0	0	0	0	0	0	342.199	340.717
		73	478.64	0	0	0	0	0	0	0	0	0	0	0	0	0	0	0	323.204	0	0	0	0	0	0	0	0	326.032	0	0	0	332.073	0	345.57	339.351
		74	482.5	0	327.36	0	0	0	0	0	0	0	0	0	327.258	0	0	0	308.438	0	0	0	0	0	0	310.119	356.095	0	0	0	0	335.809	0	340.177	349.136
		75	486.36	0	0	0	0	0	0	0	0	0	0	0	324.752	312.107	0	0	314.093	0	0	0	0	0	0	0	0	339.785	0	0	0	0	0	341.784	330.879
		76	490.22	0	315.7	0	0	0	0	0	0	0	0	0	0	319.178	0	0	308.152	0	0	329.084	0	0	0	308.789	356.34	0	0	0	0	0	0	340.181	341.955
		77	494.08	0	0	0	0	0	0	0	0	0	0	0	0	307.879	0	0	298.87	0	0	0	0	0	0	315.496	0	334.442	0	0	0	0	0	338.008	349.694
		78	497.94	0	340.107	0	0	0	0	0	0	0	0	0	0	0	0	0	313.423	0	0	327.957	0	0	0	0	350.713	340.675	0	0	0	337.283	0	337.753	334.391
		79	501.8	0	331.49	357.705	0	0	0	0	0	0	0	0	0	315.266	0	0	306.339	0	0	309.525	0	0	0	0	0	0	0	0	0	0	0	347.337	350.569
		80	505.66	0	327.556	0	0	0	0	0	0	0	0	0	0	320.457	0	0	318.161	0	0	0	0	0	0	305.162	0	333.125	0	0	0	324.583	0	336.353	335.318
		81	509.52	0	313.32	0	0	0	0	0	0	0	0	0	0	0	0	0	306.53	0	0	312.911	0	0	0	0	0	345.429	0	0	0	0	0	332.61	0
		82	513.38	0	0	0	0	0	0	0	0	0	0	0	332.567	321.457	0	0	307.64	0	0	0	0	0	0	0	0	342.596	0	0	0	341.214	0	336.577	0
		83	517.24	0	316.881	0	0	0	0	0	0	0	0	0	0	306.951	0	0	321.21	0	0	324.284	0	0	0	0	0	346.069	0	0	0	0	0	332.823	337.772
		84	521.1	0	326.532	0	0	0	0	0	0	0	0	0	0	317.838	0	0	309.928	0	0	331.609	0	0	0	0	0	340.962	0	0	0	338.54	0	335.674	339.763
		85	524.96	0	0	0	0	0	0	0	0	0	0	0	0	0	0	0	313.066	0	0	0	0	0	0	307.862	0	341.563	0	0	0	350.619	329.859	343.227	348.137
		86	528.82	0	313.879	333.06	0	0	0	0	0	0	0	0	0	305.383	0	0	305.043	0	0	0	0	0	0	314.848	0	334.406	0	0	0	0	335.566	332.456	352.982
		87	532.68	0	323.146	0	0	0	0	0	0	0	0	0	0	314.695	0	0	318.677	0	0	331.904	0	0	0	0	0	325.39	0	0	0	342.915	327.054	334.218	336.182
		88	536.54	0	314.452	0	0	0	0	0	0	0	0	0	339.563	0	0	0	313.684	0	0	0	0	0	0	311.575	0	0	0	0	0	327.547	328.673	340.567	343.852
		89	540.4	0	0	0	0	0	0	0	0	0	0	0	0	0	0	0	308.012	0	0	0	0	0	0	0	0	330.725	0	0	0	0	339.862	340.595	341.947
		90	544.26	0	0	0	0	0	0	0	0	0	0	0	342.048	0	0	0	309.619	0	0	0	0	0	0	315.093	0	325.592	0	0	0	334.721	331.25	339.578	348.463
		91	548.12	0	309.367	0	0	0	0	0	0	0	0	0	0	323.803	0	0	316.356	0	0	0	0	0	0	324.705	0	337.122	0	0	0	328.607	331.679	341.474	339.833
		92	551.98	0	311.521	0	0	0	0	0	0	0	0	0	0	341.999	0	0	316.025	0	0	0	0	0	0	308.953	0	347.707	0	0	0	330.302	325.265	0	336.853
		93	555.84	0	318.383	351.805	0	0	0	0	0	0	0	0	332.546	0	0	0	316.157	0	0	0	0	0	0	317.09	0	335.799	0	0	0	334.088	323.434	341.789	341.162
		94	559.7	0	313.067	0	0	0	0	0	0	0	0	0	332.311	322.77	0	0	310.488	0	0	0	0	0	0	332.109	0	332.277	0	0	0	335.98	328.53	343.154	331.646
		95	563.56	0	311.346	340.612	0	0	0	0	0	0	0	0	339.24	0	328.877	0	312.516	0	0	0	0	0	0	307.616	0	335.596	0	0	0	340.646	331.329	333.761	335.743
		96	567.42	0	320.651	0	0	0	0	0	0	0	0	0	0	327.939	0	0	308.259	0	0	313.998	0	0	0	311.574	0	343.385	0	0	0	349.937	337.806	332.317	338.089
		97	571.28	0	315.106	0	0	0	0	0	0	0	0	0	331.349	0	0	334.672	299.654	0	0	0	0	0	0	0	0	340.589	0	0	0	342.11	330.736	335.149	0
		98	575.14	0	322.843	0	0	0	0	0	0	0	0	0	346.459	0	0	0	305.076	0	0	0	0	0	0	306.091	0	337.071	0	0	0	333.694	323.264	346.441	323.836
		99	579	0	0	0	0	0	0	0	0	0	0	0	335.954	323.19	0	0	321.453	0	0	0	0	0	0	308.24	0	325.783	0	0	0	341.206	318.316	330.243	326.058
		100	582.86	0	0	0	0	0	0	0	0	0	0	0	342.051	321.915	0	0	304.241	0	0	0	0	0	0	314.201	0	324.513	0	0	0	336.94	327.737	339.586	337.114
		101	586.72	0	320.336	340.586	0	0	0	0	0	0	0	0	0	320.345	0	0	321.478	0	0	0	0	0	0	0	0	334.589	0	0	0	334.236	335.944	338.295	314.699
		102	590.58	0	0	0	0	0	0	0	0	0	0	0	0	328.043	0	331.954	305.913	0	0	322.428	0	0	0	308.217	0	330.722	0	0	0	336.78	314.098	342.361	327.457
		103	594.44	0	324.904	0	0	0	0	0	0	0	0	0	0	316.538	0	0	310.559	0	0	0	0	0	0	0	0	332.681	0	0	0	334.221	334.611	331.121	332.85
		104	598.3	0	329.886	347.398	0	0	0	0	0	0	0	0	333.705	328.432	0	0	314.607	0	0	0	0	0	0	316.343	346.979	334.413	0	0	0	330.985	343.361	343.745	343.277
		105	602.16	0	0	0	0	0	0	0	0	353.783	0	0	334.876	323.057	0	326.87	303.577	0	0	318.911	0	0	0	0	0	335.306	0	0	0	334.314	331.903	339.752	343.77
		106	606.02	0	0	0	0	0	0	0	0	350.079	0	0	340.912	328.751	0	324.632	303.714	0	0	317.616	0	0	0	305.265	0	341.798	0	0	0	340.162	329.412	334.427	334.977
		107	609.88	0	327.368	336.674	0	0	0	0	0	0	0	0	331.437	325.694	0	327.545	309.283	0	0	318.69	0	0	0	0	0	337.169	0	0	0	342.375	341.738	348.658	333.639
		108	613.74	0	0	0	0	0	0	0	0	0	0	0	343.275	326.293	0	0	316.576	0	0	328.134	0	0	0	311.345	0	346.287	0	0	0	346.643	326.356	341.568	332.87
		109	617.6	0	0	0	0	0	0	0	0	347.597	0	0	335.207	324.457	0	0	310.192	0	0	319.035	0	0	0	0	0	347.755	0	0	0	0	330.707	346.434	331.87
		110	621.46	306.349	0	353.112	0	0	0	0	0	0	0	0	0	320.65	0	317.038	316.053	0	0	318.367	0	0	0	0	0	330.089	0	0	0	339.988	333.729	341.386	0
		111	625.32	324.767	0	0	0	0	0	0	0	0	0	0	0	315.499	0	332.2	306.548	0	0	0	0	0	0	0	0	333.092	0	0	0	342.952	327.907	337.301	0
		112	629.18	0	0	0	0	0	0	0	0	0	0	0	326.852	0	0	0	295.843	0	0	0	0	0	0	0	0	337.912	0	0	0	339.243	322.047	325.061	332.884
		113	633.04	317.302	322.966	0	0	0	0	0	0	0	0	0	324.021	0	0	0	308.609	0	0	319.051	0	0	0	0	0	342.323	0	0	0	335.695	355.845	343.003	335.172
		114	636.9	303.02	0	349.772	0	0	0	0	0	344.679	0	0	325.827	0	0	330.063	297.449	0	0	331.484	0	0	0	0	0	330.604	0	0	0	335.624	318.719	334.041	337.982
		115	640.76	304.553	0	335.269	0	0	0	0	0	0	0	0	324.32	317.366	0	0	312.37	0	0	315.007	0	0	0	0	0	323.872	0	0	0	336.922	333.802	326.693	334.2
		116	644.62	300.949	0	0	0	0	0	0	0	0	0	0	326.859	0	0	311.301	310.456	0	0	0	0	0	0	0	0	344.634	0	0	0	335.145	332.741	323.428	0
		117	648.48	297.57	0	339.878	0	0	0	0	0	0	0	0	332.275	0	0	327.617	302.829	0	0	0	0	0	0	0	0	331.946	0	0	0	327.156	337.502	338.934	0
		118	652.34	0	0	341.192	0	0	0	0	0	0	0	0	326.306	0	0	324.573	289.236	0	0	0	0	0	0	0	0	332.795	0	0	0	327.543	339.227	322.109	320.168
		119	656.2	305.061	0	342.644	0	0	0	316.235	0	0	0	0	332.699	0	0	0	309.465	0	0	311.134	0	0	0	309.834	0	341.8	0	0	0	322.765	330.973	320.668	322.997
		120	660.06	295.282	0	345.127	0	0	0	0	0	338.465	0	0	328.287	307.427	0	317.258	296.74	0	0	318.715	0	0	0	300.087	355.198	340.172	0	0	0	335.052	332.988	323.601	336.164
		121	663.92	305.689	0	339.735	0	0	0	0	0	0	0	0	323.328	0	0	322.426	296.234	0	0	0	0	0	0	0	0	333.185	0	0	0	334.634	324.16	327.683	326.149
		122	667.78	0	0	347.751	0	0	0	0	0	0	0	0	324.634	0	0	326.955	304.995	0	0	320.187	0	0	0	307.729	347.063	333.599	0	0	0	321.441	338.477	311.816	318.141
		123	671.64	0	0	0	0	0	0	0	0	0	0	0	318.684	322.355	0	331.981	312.59	0	0	304.94	0	0	0	0	348.803	338.013	0	0	0	326.434	336.374	327.619	0
		124	675.5	0	0	0	0	0	0	0	0	0	0	0	0	0	0	311.235	309.077	0	0	328.763	0	0	0	0	354.929	318.415	0	0	0	343.108	327.634	323.476	326.577
		125	679.36	304.34	0	352.444	0	0	0	0	0	0	0	0	339.53	0	0	0	309.335	0	0	0	0	0	0	308.572	0	327.09	0	0	0	343.591	326.646	332.177	0
		126	683.22	0	0	348.633	0	0	0	0	0	0	0	333.831	336.311	0	0	0	301.566	0	0	329.35	0	0	0	315.003	0	333.73	0	0	0	333.03	329.9	315.852	0
		127	687.08	296.384	0	0	0	0	0	0	0	341.627	0	0	333.755	0	0	0	314.083	0	0	0	0	0	0	0	0	327.556	0	0	0	336.975	336.445	326.088	0
		128	690.94	301.808	0	0	0	347.987	0	0	0	0	0	0	339.875	0	0	321.417	296.985	354.831	0	313.811	0	0	0	318.871	0	327.538	0	0	0	325.144	328.346	333.613	0
		129	694.8	297.056	0	347.482	0	0	0	0	0	0	0	0	340.697	0	0	324.326	318.742	0	0	316.429	0	0	0	315.559	345.758	323.091	0	0	0	339.446	334.306	345.85	0
		130	698.66	295.769	0	336.731	0	0	0	0	0	0	0	0	328.675	0	0	316.404	315.435	0	349.667	0	0	0	0	318.018	341.33	322.821	0	0	0	331.043	327.37	335.446	313.165
		131	702.52	0	0	350.924	0	0	0	0	0	0	0	0	332.458	0	0	332.912	0	0	0	309.728	0	0	0	304.805	0	319.216	0	0	0	325.636	329.73	326.105	0
		132	706.38	292.986	0	354.296	0	0	0	0	0	0	0	0	341.253	0	0	322.791	300.599	0	0	0	0	0	0	306.03	343.476	342.38	0	340.194	0	328.594	0	326.433	0
		133	710.24	301.935	0	340.364	0	0	0	0	0	0	0	0	332.022	0	0	320.01	307.236	0	0	0	0	0	0	304.071	341.74	340.278	0	319.01	0	334.253	0	328.954	312.671
		134	714.1	297.051	0	0	0	0	0	0	0	347.824	0	0	342.308	0	0	314.495	307.502	0	0	0	0	0	0	297.217	0	322.009	0	0	0	340.891	336.839	343.776	0
		135	717.96	288.655	0	360.581	0	0	0	0	0	0	0	0	342.564	0	0	326.894	306.422	0	0	315.28	0	0	0	295.51	0	338.561	0	0	0	328.764	328.368	324.01	309.061
		136	721.82	0	0	332.348	0	0	0	0	0	341.561	0	0	340.59	0	0	311.739	314.913	0	0	0	0	0	0	300.024	347.891	323.326	0	332.262	0	339.157	0	337.367	0
		137	725.68	0	0	344.346	0	0	0	0	0	0	0	0	338.171	0	0	325.607	310.421	0	0	304.001	0	0	0	311.486	339.26	329.037	0	319.327	0	342.582	322.342	329.495	306.218
		138	729.54	300.579	0	337.318	322.01	0	0	0	0	0	0	0	332.794	0	0	323.019	0	0	0	321.712	0	0	0	306.513	340.273	332.055	0	315.763	0	322.762	320.566	330.594	0
		139	733.4	0	0	336.446	0	332.816	0	0	0	0	0	0	342.875	0	0	316.233	303.614	0	0	0	0	0	0	317.131	0	327.63	0	325.905	0	324.287	327.593	341.387	0
		140	737.26	0	0	344.599	0	323.138	0	0	0	0	311.169	0	335.52	0	0	307.537	0	0	0	0	0	0	0	306.791	340.586	337.15	0	0	0	340.329	319.512	342.419	321.544
		141	741.12	0	0	0	0	0	0	0	0	0	0	330.652	338.689	0	0	314.15	0	0	0	334.035	0	0	0	301.44	340.662	0	0	321.029	0	342.899	316.722	342.205	325.449
		142	744.98	295.467	0	328.044	0	329.493	0	0	0	0	0	326.149	327.779	0	0	323.764	315.229	0	0	0	0	0	0	308.535	344.201	342.562	0	322.004	0	333.847	334.87	340.677	0
		143	748.84	0	0	333.625	0	0	0	0	0	0	316.359	0	341.456	0	0	323.031	293.918	0	0	317.709	0	0	0	308.008	343.33	331.859	0	324.853	0	340.927	319.537	345.568	0
		144	752.7	296.352	0	358.745	319.043	326.535	0	322.692	0	0	0	0	328.233	0	0	332.605	302.727	0	0	0	0	0	0	304.591	340.033	327.75	0	316.33	0	340.446	318.191	340.543	325.243
		145	756.56	296.247	0	345.111	329.739	0	0	0	0	0	0	0	333.974	0	0	311.942	298.75	0	0	311.482	0	0	0	313.711	339.375	0	0	315.798	0	333.113	318.449	337.353	318.725
		146	760.42	300.696	0	336.981	0	0	0	316.209	0	0	307.238	322.064	332.023	0	0	316.186	301.549	0	0	309.001	0	0	0	295.391	340.379	335.473	0	329.909	0	340.028	342.034	346.614	0
		147	764.28	0	0	332.774	0	0	0	316.15	0	0	314.189	0	344.261	0	0	324.003	305.537	0	0	319.466	0	0	0	305.124	332.995	335.105	0	313.266	0	345.551	325.818	321.437	324.618
		148	768.14	295.376	0	346.552	345.479	0	0	0	0	0	0	0	346.207	0	0	314.402	311.09	0	0	0	0	0	0	296.874	349.481	330.109	0	322.697	0	335.594	339.404	0	0
		149	772	308.948	0	346.304	0	316.763	0	322.592	0	0	314.116	0	347.037	0	0	319.357	301.099	0	0	316.866	0	0	0	304.866	331.775	328.371	0	310.315	0	330.32	322.099	334.335	0
		150	775.86	0	0	342.364	0	0	0	324.315	0	0	0	0	333.634	0	0	0	298.598	0	0	0	0	0	0	302.565	339.482	0	0	0	0	340.382	321.413	330.14	0
		151	779.72	0	0	346.45	0	312.139	0	325.964	0	0	311.063	0	349.536	0	0	323.409	0	0	0	308.288	0	0	0	294.792	338.401	325.552	0	316.035	0	0	0	329.346	0
		152	783.58	293.728	0	340.82	0	0	0	321.739	0	0	307.186	0	329.024	0	0	319.479	0	0	0	316.985	0	343.899	0	297.054	342.232	334.899	0	305.606	0	332.724	328.55	323.909	321.526
		153	787.44	299.04	0	361.813	322.774	0	0	319.185	0	0	304.535	336.325	321.501	0	0	312.13	308.063	0	0	312.318	0	0	0	318.22	341.59	338.936	0	0	0	334.461	327.302	334.713	315.705
		154	791.3	302.297	0	347.122	317.035	0	0	312.248	0	0	0	0	0	0	0	314.225	0	0	0	0	0	0	0	311.361	343.607	338.443	0	313.412	0	323.568	0	337.996	326.675
		155	795.16	303.166	0	352.593	340.038	0	0	321.024	0	0	0	0	336.792	0	0	0	311.13	0	0	319.262	0	0	0	312.493	352.307	329.687	0	0	0	0	327.538	342.353	0
		156	799.02	297.178	0	344.237	333.009	0	0	319.778	0	0	0	319.362	0	0	0	329.869	303.122	0	0	319.109	0	0	0	298.484	356.142	0	0	318.851	0	329.443	0	331.712	320.841
		157	802.88	308.838	0	343.507	0	0	0	321.955	0	342.343	0	334.004	336.424	0	0	312.104	0	0	0	300.553	0	0	0	307.071	338.018	327.618	0	317.429	0	325.992	311.904	329.131	328.965
		158	806.74	304.972	0	349.304	319.781	0	0	321.854	0	332.175	0	0	343.334	0	0	308.43	301.304	0	0	316.941	0	0	0	300.759	326.547	322.289	0	317.581	0	334.133	0	331.864	0
		159	810.6	0	0	343.837	0	0	0	313.533	0	344.162	317.357	0	330.454	0	0	315.947	325.533	0	0	326.843	0	0	0	298.838	337.886	327.135	0	323.237	0	330.853	0	350.593	0
		160	814.46	0	0	341.264	0	0	0	327.747	0	330.821	0	0	319.952	0	0	320.458	0	0	0	315.839	0	0	0	293.816	338.727	316.68	0	0	0	0	322.03	358.063	0
		161	818.32	0	0	345.179	332.252	0	0	316.417	0	328.23	307.096	0	328.653	0	0	0	0	0	0	321.77	0	345.527	0	303.779	338.858	319.052	0	317.73	0	0	323.832	339.762	0
		162	822.18	0	0	0	0	0	0	303.102	0	338.516	309.521	327.996	328.971	0	0	0	0	0	0	0	0	0	0	315.883	337.483	318.586	0	305.78	334.363	0	319.678	331.581	325.383
		163	826.04	301.555	0	348.15	314.783	0	0	316.494	0	339.32	301.722	0	323.826	0	0	335.378	317.34	0	0	311.1	0	346.621	0	304.481	333.997	330.174	0	314.592	0	0	327.56	322.227	0
		164	829.9	0	0	345.602	0	0	0	312.78	0	351.09	311.137	312.47	0	0	0	313.283	321.702	0	0	297.303	0	334.427	0	300.191	343.043	323.679	0	315.437	0	326.888	335.747	340.524	0
		165	833.76	0	0	0	312.915	320.113	0	318.454	0	336.975	319.02	0	331.599	0	0	331.715	0	0	0	304.122	0	349.838	0	309.154	337.642	335.349	0	319.22	0	331.846	319.971	338.249	328.667
		166	837.62	0	0	343.456	308.993	0	0	313.563	0	329.436	0	0	0	0	0	302.836	316.718	0	0	313.935	0	0	0	308.783	329.525	323.651	0	314.198	0	335.463	319.376	350.062	334.747
		167	841.48	305.609	0	0	0	0	0	305.54	0	338.732	0	0	326.383	0	0	320.789	311.105	0	0	0	311.993	0	0	326.251	335.888	318.187	0	304.663	0	330.63	0	342.558	0
		168	845.34	0	0	0	0	0	0	313.273	0	320.079	322.192	0	340.347	0	0	315.061	0	0	0	0	0	341.662	0	306.949	342.108	325.871	0	320.801	0	320.684	0	331.041	0
		169	849.2	0	309.143	0	305.882	329.76	0	302.073	0	333.033	0	0	330.474	0	0	322.097	0	0	0	0	0	350.934	0	305.987	337.031	321.627	0	316.619	0	331.431	331.897	328.068	328.838
		170	853.06	302.593	306.682	0	311.118	0	0	310.205	0	335.486	0	333.061	339.288	0	0	328.22	305.604	0	0	307.018	0	333.875	0	306.737	345.885	327.478	0	312.351	0	332.745	337.305	338.049	0
		171	856.92	0	327.156	345.029	333.626	0	0	308.555	0	320.384	303.033	328.232	328.604	0	0	316.416	308.77	0	0	310.886	0	337.904	0	308.093	340.888	328.349	0	325.964	0	320.924	331.502	334.164	0
		172	860.78	292.291	304.119	0	319.083	0	0	300.782	0	324.475	301.803	326.933	323.452	0	0	0	305.606	0	0	0	0	336.585	0	302.563	331.926	311.805	0	321.177	0	335.191	322.267	335.615	0
		173	864.64	0	313.369	0	320.164	0	0	301.823	0	314.333	0	312.217	321.752	0	0	306.564	314.795	0	0	0	0	339.676	0	292.644	343.073	327.73	0	324.798	0	333.353	322.934	337.596	331.738
		174	868.5	0	0	334.593	320.917	323.479	0	302.542	0	332.988	0	316.604	314.97	0	0	318.873	306.548	0	0	0	0	0	0	0	345.01	315.647	0	0	0	324.672	329.088	332.342	327.621
		175	872.36	304.811	0	343.152	311.609	325.927	0	311.04	0	317.703	317.712	0	0	0	0	312.501	302.015	0	0	0	0	325.501	0	318.574	0	309.947	0	315.034	306.725	318.984	328.643	341.987	328.658
		176	876.22	303.684	321.212	334.02	0	0	0	304.348	0	320.451	0	330.103	326.496	321.405	0	310.978	312.239	0	0	0	312.908	332.073	0	309.701	334.791	330.093	0	322.982	0	321.015	333.924	331.709	326.321
		177	880.08	291.024	0	0	0	330.879	0	305.619	0	318.049	320.968	326.309	329.747	0	0	0	305.044	0	0	311.045	302.869	332.915	0	303.09	330.742	328.165	0	0	0	321.869	320.291	340.477	337.851
		178	883.94	297.631	0	337.291	312.869	0	0	297.085	0	316.043	319.717	317.967	331.471	0	0	317.135	317.647	0	0	0	0	335.167	0	301.408	337.567	321.394	0	318.112	0	325.225	330.49	338.578	316.51
		179	887.8	291.575	0	0	313.839	315.807	0	303.501	0	0	0	317.835	320.255	304.126	0	327.941	304.76	0	0	0	0	334.918	0	0	335.795	322.595	0	311.702	0	320.127	317.243	337.465	330.555
		180	891.66	302.964	0	349.019	309.098	0	0	314.287	0	314.961	0	320.06	329.917	310.742	0	315.201	295.715	0	0	0	0	340.805	0	302.256	337.632	326.109	0	310.111	0	315.822	337.078	328.488	328.955
		181	895.52	300.925	0	327.439	307.303	318.271	0	309.499	0	308.888	0	317.325	0	300.876	0	324.817	315.516	0	0	0	0	334.03	0	308.443	0	328.349	0	317.001	0	322.437	321.894	339.182	319
		182	899.38	305.527	0	0	303.136	330.511	0	306.399	0	0	0	0	0	0	0	328.076	308.687	0	0	0	0	331.156	0	294.088	334.53	321.772	0	309.987	0	322.776	329.405	340.465	331.286
		183	903.24	299.008	0	330.047	297.225	320.159	0	0	0	0	0	325.841	336.742	301.764	0	318.934	317.234	0	0	0	0	328.873	0	293.434	0	324.558	0	322.354	0	332.827	313.859	332.416	320.169
		184	907.1	298.741	0	327.215	310.102	314.076	0	0	0	0	0	318.01	0	305.799	0	317.308	299.82	0	0	304.028	296.657	364.974	0	288.472	342.604	324.667	0	300.81	312.574	327.975	0	334.056	328.082
		185	910.96	293.534	0	0	306.155	330.103	0	0	0	0	0	323.292	334.066	313.742	0	0	322.237	0	0	312.294	295.336	334.326	0	302.447	334.032	333.514	0	310.199	0	330.457	322.333	325.899	328.31
		186	914.82	301.326	0	0	296.315	322.301	0	0	0	0	0	315.267	0	307.649	0	0	308.351	0	0	307.089	0	327.415	324.167	0	341.714	335.283	0	311.425	0	341.044	322.74	332.553	326.914
		187	918.68	309.414	0	0	298.155	328.582	0	0	0	0	0	325.592	331.004	310.288	0	312.96	309.613	0	0	309.008	0	330.617	0	302.252	342.977	321.527	0	305.429	0	338.611	296.478	329.695	329.483
		188	922.54	309.152	319.878	330.717	298.939	321.703	0	0	0	322.592	0	304.695	332.624	307.1	0	0	311.865	0	0	0	0	332.774	0	300.085	0	325.123	0	309.048	0	341.664	328.3	353.208	323.906
		189	926.4	297.862	0	336.609	0	319.786	0	316.265	0	323.549	0	324.662	0	309.334	0	0	295.638	0	0	0	290.403	343.941	0	295.849	0	337.171	0	308.646	0	330.57	322.226	338.146	342.133
		190	930.26	293.639	317.565	335.992	304.836	318.685	0	0	0	0	0	325.121	336.184	0	0	316.981	0	0	0	0	0	332.684	0	356.692	0	336.628	0	304.484	0	340.758	328.776	344.156	332.632
		191	934.12	345.207	0	0	301.198	334.306	0	0	0	343.091	315.165	311.282	325.807	303.817	0	0	312.197	0	0	0	0	331.544	0	0	0	332.54	0	306.284	0	330.509	335.514	334.112	347.05
		192	937.98	287.219	311.648	332.939	312.943	317.08	0	0	0	0	318.278	316	331.298	0	0	0	300.172	0	0	313.085	0	339.348	0	301.594	0	336.261	0	315.201	0	329.368	310.416	332.283	335.141
		193	941.84	301.613	305.806	338.055	305.176	323.664	0	0	0	332.795	312.45	319.183	330.15	0	0	315.401	0	0	0	0	0	340.611	0	0	343.455	326.707	0	313.836	0	323.992	328.176	335.304	336.967
		194	945.7	294.585	304.29	335.654	314.324	0	0	315.756	0	327.513	0	316.418	0	0	0	316.192	309.564	0	0	0	0	342.335	0	0	343.638	341.412	0	0	0	313.918	310.343	337.17	343.432
		195	949.56	295.64	312.219	333.949	309.561	0	0	0	0	0	0	313.922	0	311.266	0	315.178	299.665	0	0	0	292.601	0	306.2	296.175	0	324.43	0	327.027	0	317.837	316.789	344.015	339.444
		196	953.42	290.663	306.009	0	311.938	0	0	0	0	310.127	0	323.651	0	0	0	0	0	0	0	307.749	0	332.451	312.661	304.504	0	326.187	0	337.217	0	0	322.106	344.598	339.728
		197	957.28	288.24	0	328.924	303.788	316.542	0	0	0	0	0	312.168	0	296.48	0	0	292.545	0	0	0	0	317.04	321.601	318.476	0	315.361	0	319.095	0	0	330.199	344.148	344.504
		198	961.14	290.106	302.218	335.323	311.557	0	0	0	0	307.472	309.126	324.674	341.004	0	0	0	292.182	0	0	292.101	0	334.672	0	320.399	0	328.019	0	0	0	314.391	338.676	345.608	336.725
		199	965	287.434	314.197	344.214	308.455	0	0	0	0	0	0	325.5	341.762	291.082	0	0	302.823	0	0	0	297.172	346.016	0	304.515	0	327.716	0	313.379	0	329.678	330.177	339.655	346.363
		200	968.86	288.48	314.982	334.893	316.145	0	0	0	0	307.117	0	321.59	0	0	314.655	0	302.26	0	0	0	0	329.237	0	0	0	312.067	0	312.69	0	325.173	328.71	332.923	344.484
		201	972.72	291.829	0	327.81	310.184	0	0	0	0	0	297.702	322.095	0	0	0	0	0	0	0	0	0	348.149	0	305.825	335.545	306.862	0	320.138	0	315.658	324.84	331.799	354.826
		202	976.58	284.223	0	0	316.794	0	0	0	0	0	0	317.822	334.101	0	0	0	0	0	0	0	0	335.862	0	318.693	343.461	312.403	0	0	0	322.896	323.199	347.255	346.292
		203	980.44	291.664	325.442	345.298	327.236	0	0	0	0	314.336	312.742	316.228	321.179	0	0	0	296.412	0	0	0	292.231	336.132	0	294.896	0	314.925	0	0	0	325.385	338.152	324.229	328.298
		204	984.3	279.698	0	343.069	312.611	0	0	0	0	0	0	317.861	320.926	0	0	0	296.14	0	0	0	0	0	0	0	0	323.609	0	0	0	325.388	321.826	330.536	343.045
		205	988.16	0	0	334.311	313.695	0	0	0	0	311.354	0	320.998	302.74	304.32	0	0	294.721	0	0	281.885	296.439	0	0	0	347.415	327.139	0	0	0	321.146	329.635	337.715	330.674
		206	992.02	286.615	300.498	0	310.519	0	0	0	0	0	0	325.977	0	302.955	0	0	297.735	0	0	0	0	0	310.921	301.284	0	0	0	0	0	303.876	329.243	345.477	345.208
		207	995.88	274.613	0	0	312.85	0	0	0	0	312.56	303.929	322.173	0	0	0	0	0	0	0	0	0	333.608	0	292.577	0	322.003	0	0	0	340.106	333.003	334.093	338.982
		208	999.74	283.629	0	341.21	312.77	0	0	0	0	307.098	307.027	313.799	320.927	0	0	312.763	0	0	0	309.407	0	333.761	317.324	0	355.073	319.311	0	0	0	324.629	333.26	338.45	339.333
		209	1003.6	290.958	314.869	0	323.401	0	0	0	0	330.525	311.284	318.525	318.755	0	0	309.338	296.632	0	0	0	0	334.517	306.331	305.177	0	320.073	0	0	0	330.873	325.679	332.42	338.984
		210	1007.46	0	0	336.892	330.581	0	0	0	297.948	313.962	0	310.937	312.716	0	0	0	0	0	0	0	0	348.803	0	295.678	0	317.533	0	315.083	0	331.148	321.318	331.269	339.528
		211	1011.32	278.457	0	341.609	327.354	0	0	0	0	0	308.083	305.332	327.154	299.051	0	0	0	0	0	0	296.395	340.26	310.936	0	0	0	0	0	0	319.899	328.604	338.151	330.314
		212	1015.18	0	0	0	312.987	307.497	0	0	0	313.907	319.401	310.517	0	0	0	0	291.561	316.964	0	307.506	0	362.134	312.484	297.824	352.294	0	0	0	0	0	327.674	327.069	330.441
		213	1019.04	0	0	337.371	317.857	295.013	0	0	0	321.859	313.096	319.945	308.835	299.382	0	0	293.611	0	0	309.647	0	360.863	308.873	298.619	0	0	0	0	0	337.142	329.442	332.245	341.147
		214	1022.9	297.471	0	332.672	326.708	0	0	0	298.201	0	312.029	318.278	325.052	311.52	0	0	307.047	327.992	0	304.981	0	0	0	298.603	0	314.513	0	0	288.462	318.072	322.745	324.711	343.839
		215	1026.76	305.455	0	336.267	325.732	303.932	0	0	0	320.858	310.524	311.964	318.588	312.167	0	0	299.39	309.066	0	297.78	294.122	344.857	337.237	0	0	0	0	325.874	0	315.738	313.828	318.107	340.669
		216	1030.62	0	0	338.534	317.095	308.311	0	0	0	319.048	324.701	308.227	324.228	0	0	0	0	304.822	0	292.66	0	331.452	323.056	0	0	326.064	0	0	293.486	0	326.343	337.088	337.556
		217	1034.48	295.245	0	338.559	329.648	0	0	0	300.677	320.04	0	308.612	327.032	301.218	0	324.998	0	303.171	0	300.538	294.525	0	316.973	298.546	346.475	0	0	0	0	331.132	315.472	332.964	327.321
		218	1038.34	0	0	338.861	325.985	0	0	293.838	295.006	328.914	310.974	315.445	322.716	294.628	0	0	296.561	307.316	0	311.54	0	350.324	0	0	346.322	0	0	0	293.444	324.857	313.323	328.775	337.151
		219	1042.2	285.702	0	331.389	327.751	0	0	296.81	0	320.756	0	311.242	333.888	295.662	0	319.598	315.637	296.876	0	0	0	342.77	315.799	0	346.309	334.479	0	0	294.39	0	316.978	333.268	343.939
		220	1046.06	0	0	327.087	321.75	0	0	0	0	306.526	313.465	314.664	322.962	287.26	0	0	296.967	296.659	0	0	0	344.831	330.619	0	327.898	336.746	0	0	0	0	315.947	328.472	335.051
		221	1049.92	0	0	332.884	335.561	0	0	0	292.917	0	310.798	304.745	313.409	0	0	0	0	297.783	0	293.758	0	0	308.665	304.828	335.278	0	0	0	292.864	0	317.76	322.258	0
		222	1053.78	289.393	0	318.861	309.769	312.736	0	284.058	0	306.229	310.42	310.097	319.832	292.33	0	0	300.617	309.581	0	309.366	291.724	0	0	308.173	344.747	0	0	316.064	299.864	324.548	316.865	334.386	0
		223	1057.64	0	0	321.601	322.451	310.57	0	0	0	316.358	312.073	0	317.365	286.147	0	0	290.048	0	0	0	0	0	0	303.844	330.016	313.004	0	0	0	0	336.715	341.729	338.008
		224	1061.5	270.042	0	328.796	324.585	307.067	0	0	0	302.33	302.338	0	328.882	302.616	0	0	306.854	313.681	0	0	0	344.199	316.206	305.397	0	325.099	302.305	0	0	324.572	325.944	344.048	0
		225	1065.36	288.466	0	326.376	322.214	0	0	0	0	0	308.652	309.742	327.029	296.433	0	0	292.733	298.264	0	0	300.041	0	323.167	299.133	328.77	323.578	0	0	302.747	316.663	317.859	340.335	332.544
		226	1069.22	0	0	323.532	327.724	0	0	326.793	0	336.793	314.638	0	319.797	297.972	0	320.963	305.853	302.726	0	315.646	276.765	0	0	0	336.149	0	0	0	0	308.818	0	343.883	0
		227	1073.08	0	0	321.834	0	0	0	283.527	0	314.836	302.677	311.806	322.625	288.802	0	324.42	0	299.121	0	0	301.312	0	0	0	341.655	323.538	296.697	0	0	0	314.586	0	0
		228	1076.94	268.098	0	318.058	323.59	0	0	0	0	319.38	300.538	311.683	321.129	291.662	0	0	0	301.997	0	0	297.617	348.87	0	301.734	342.902	0	289.418	320.359	311.484	320.45	318.573	346.3	0
		229	1080.8	0	0	336.86	330.583	0	0	0	293.742	0	301.338	312.767	329.119	296.435	0	0	299.293	302.415	0	278.831	0	336.5	0	316.041	330.892	319.481	0	317.609	0	312.779	317.742	343.485	0
		230	1084.66	0	0	339.224	0	0	0	0	0	312.777	308.177	318.003	321.836	292.128	0	0	309.547	0	0	0	0	0	0	301.045	337.656	328.527	0	0	0	319.281	317.893	342.996	322.038
		231	1088.52	0	0	329.208	316.366	0	0	0	0	327.169	318.875	313.05	322.82	288.884	0	335.442	300.367	300.379	0	293.161	0	0	335.466	299.475	0	0	0	319.114	0	0	318.348	330.763	0
		232	1092.38	0	0	334.237	0	320.85	0	0	0	337.347	325.13	0	331.887	298.42	0	0	306.34	0	0	0	283.768	0	316.905	293.208	334.219	328.14	0	320.549	0	0	309.986	322.562	0
		233	1096.24	0	0	339.882	326.156	322.926	0	0	286.538	323.507	308.917	0	330.737	296.952	0	321.588	302.787	298.38	0	309.056	0	0	312.88	290.793	333.256	331.219	0	0	290.976	0	320.755	324.99	0
		234	1100.1	0	0	329.949	0	298.318	0	0	0	330.642	322.126	0	322.976	0	0	323.129	289.832	310.111	0	290.337	300.317	0	324.686	298.731	351.258	329.98	0	0	0	304.298	0	351.886	321.48
		235	1103.96	0	0	330.435	328.115	0	0	0	0	329.23	324.093	0	336.578	0	0	311.693	302.452	308.887	0	296.499	0	345.013	0	0	0	0	0	0	0	0	314.407	333.951	332.539
		236	1107.82	0	0	335.323	321.562	315.325	0	0	283.134	325.144	307.993	0	327.438	0	0	0	0	293.415	0	312.697	292.164	0	0	284.354	345.807	0	0	0	0	0	0	332.898	315.324
		237	1111.68	0	0	340.611	317.499	0	0	0	305.098	323.977	321.163	0	333.59	288.279	0	0	0	294.017	0	0	293.989	339.503	313.319	305.347	327.251	326.227	297.74	0	0	308.164	0	331.108	0
		238	1115.54	0	0	336.295	315.379	314.63	0	0	0	0	314.348	301.297	329.572	312.332	0	0	294.296	308.671	0	0	292.442	352.592	330.001	306.692	336.026	332.601	0	0	0	0	0	341.343	335.414
		239	1119.4	0	0	337.399	314.584	319.022	0	0	287.38	321.356	0	0	328.266	307.277	296.044	312.439	300.596	302.51	0	302.715	281.392	0	0	289.394	340.392	322.1	0	0	0	0	306.934	330.322	318.962
		240	1123.26	0	0	320.213	314.527	320.189	0	0	0	327.372	325.191	0	331.218	310.876	0	0	0	295.712	0	293.003	0	340.877	0	305.961	355.326	320.718	0	0	0	304.255	320.203	339.557	327.642
		241	1127.12	0	0	335.443	323.758	324.311	0	0	281.224	317.035	0	319.976	327.255	295.8	309.198	0	309.279	309.815	0	300.1	0	0	312.406	297.038	336.511	0	0	0	0	0	320.97	334.66	331.222
		242	1130.98	0	0	331.848	317.375	312.139	0	299.025	288.493	0	0	0	316.139	299.492	0	325.738	293.585	304.636	0	285.463	298.878	344.208	0	299.846	342.524	321.012	0	0	0	321.136	322.225	340.582	321.626
		243	1134.84	0	0	0	329.628	305.438	0	0	278.826	0	0	0	325.46	298.336	292.185	313.144	0	304.402	0	289.302	278.68	343.12	0	299.369	338.49	0	0	0	0	310.423	0	337.242	311.621
		244	1138.7	297.753	0	0	318.421	0	0	0	294.843	0	0	304.222	318.94	297.618	0	319.82	304.177	298.436	0	318.017	0	338.056	311.046	278.629	338.174	318.501	0	0	0	310.263	332.221	344.523	0
		245	1142.56	297.575	0	0	0	293.573	0	0	280.355	0	0	303.954	328.753	0	307.358	0	298.436	315.054	0	0	308.44	327.584	0	291.815	332.28	319.528	0	310.173	0	312.601	314.035	339.523	317.593
		246	1146.42	280.682	0	329.361	324.969	0	0	0	291.548	0	0	318.655	317.695	0	299.98	0	0	305.036	0	0	285.314	341.146	0	290.437	339.76	0	0	0	0	318.043	319.661	331.611	324.859
		247	1150.28	0	0	327.221	320.381	0	0	0	0	308.359	0	318.096	315.508	293.414	305.171	0	300.547	304.589	0	0	0	335.382	325.138	282.256	324.495	320.92	0	320.792	0	314.19	0	340.953	0
		248	1154.14	287.183	0	331.022	313.252	0	0	0	0	310.727	0	320.118	319.377	0	300.241	0	0	301.875	0	303.496	291.467	331.167	325.073	281.836	332.674	312.516	0	317.048	0	312.701	315.196	337.219	321.193
		249	1158	290.543	0	330.915	308.953	296.077	0	0	0	0	0	319.09	319.758	0	302.24	0	0	294.788	0	0	312.191	0	0	297.013	332.967	329.812	0	0	0	318.744	315.684	334.688	0
		250	1161.86	289.098	0	327.795	309.75	279.179	0	0	281.096	317.834	0	314.86	315.901	286.387	0	321.136	299.323	288.907	0	293.547	288.364	332.808	315.234	0	331.115	0	0	0	0	318.507	328.376	334.159	305.114
		251	1165.72	284.756	0	0	318.818	0	0	0	267.275	301.041	0	318.863	320.895	294.533	294.744	0	0	294.889	0	0	295.424	335.342	312.244	0	339.717	0	0	0	0	0	324.306	330.22	0
		252	1169.58	287.728	0	337.381	308.386	289.552	0	0	0	310.029	0	314.698	301.01	0	0	313.26	0	302.216	0	0	310.263	0	0	280.249	328.364	0	0	0	0	310.405	0	345.409	307.904
		253	1173.44	287.477	314.01	342.407	0	303.195	0	0	0	303.512	0	316.47	325.001	291.076	0	0	0	300.517	0	293.787	295.187	0	0	0	323.849	314.414	0	0	0	304.688	318.705	332.783	305.84
		254	1177.3	288.346	0	339.911	0	280.875	0	0	0	317.801	0	296.517	325.043	0	306.901	313.019	295.04	297.693	0	0	301.456	347.937	321.378	299.056	332.772	323.769	0	303.784	0	319.542	326.388	341.234	316.11
		255	1181.16	278.751	0	347.842	306.725	0	0	0	277.424	0	0	0	317.735	0	306.593	0	0	0	0	0	301.106	337.449	321.618	288.583	337.457	326.749	0	0	0	316.938	321.006	336.79	0
		256	1185.02	279.92	0	323.444	303.42	289.217	0	0	284.839	0	0	310.01	321.01	287.764	0	0	0	0	0	0	297.639	0	334.397	287.562	345.547	322.184	0	316.556	0	310.607	325.104	331.798	312.89
		257	1188.88	277.76	0	0	303.114	0	0	299.852	283.14	0	0	316.009	318.597	290.333	0	311.227	0	0	0	0	0	334.224	328.794	291.472	337.257	321.24	0	0	0	313.916	319.72	339.04	0
		258	1192.74	278.153	0	336.794	309.947	0	0	0	0	307.593	0	0	320.052	297.56	310.66	321.595	312.08	0	0	0	293.957	0	0	291.735	342.588	324.639	0	299.527	0	303.31	0	334.593	313.021
		259	1196.6	278.404	0	0	0	0	0	0	287.998	315.76	0	0	336.633	287.951	313.788	0	308.213	305.073	0	0	296.925	325.279	325.384	0	339.232	310.875	0	302.483	0	306.145	326.647	328.028	323.327
		260	1200.46	291.316	0	0	317.748	0	0	285.569	0	334.252	0	0	333.616	293.97	307.74	0	307.308	0	0	0	291.457	0	315.501	289.764	324.028	320.952	0	0	0	275.545	319.625	328.244	308.143
		261	1204.32	282.727	305.97	336.73	308.522	0	0	0	0	0	0	313.637	325.999	295.136	303.679	0	0	0	0	0	0	329.175	0	295.682	319.136	0	0	308.21	0	288.15	321.971	337.479	311.585
		262	1208.18	283.263	307.161	346.328	0	0	0	0	0	0	0	312.283	319.793	0	0	0	0	0	0	0	0	0	309.383	293.294	335.92	0	0	0	0	282.841	0	333.14	316.796
		263	1212.04	284.145	320.423	335.496	308.377	295.311	0	0	0	0	320.795	0	344.504	282.73	298.176	325.504	0	0	0	0	279.72	340.391	299.168	0	331.673	312.696	0	307.829	0	306.876	315.595	340.874	316.012
		264	1215.9	282.119	0	357.41	308.238	0	0	0	0	0	0	313.428	335.11	285.236	286.789	0	0	0	0	0	286.565	325.344	314.783	0	334.416	320.407	0	0	0	295.236	0	0	316.482
		265	1219.76	276.622	313.315	341.159	0	295.536	0	0	0	320.928	0	0	338.015	0	0	318.76	0	0	0	0	0	326.496	322.494	286.219	342.269	325.106	0	0	0	287.8	0	335.303	314.147
		266	1223.62	294.254	0	342.508	322.109	294.146	0	0	0	0	0	0	331.736	294.004	294.108	322.133	0	0	0	303.808	284.525	0	0	291.091	328.053	323.606	0	0	311.811	297.004	312.29	327.468	317.215
		267	1227.48	274.5	306.288	0	0	0	0	0	0	0	0	0	333.994	302.84	296.957	309.949	293.663	0	0	0	0	0	314.007	0	336.169	317.46	0	0	0	292.642	325.612	319.977	0
		268	1231.34	289.012	0	0	0	0	0	0	0	321.196	0	0	339.3	296.87	309.032	321.98	309.521	0	0	0	0	0	316.615	0	346.629	322.768	0	306.525	0	306.428	0	0	324.273
		269	1235.2	283.936	305.481	345.75	320.245	0	0	0	0	0	0	305.401	332.031	296.539	298.03	319.1	291.423	0	0	298.192	0	0	302.556	0	336.154	319.557	0	0	0	300.054	0	0	310.804
		270	1239.06	316.982	0	340.476	313.22	322.146	0	0	0	0	0	0	324.105	299.709	306.724	0	0	0	0	0	289.399	0	319.384	0	348.29	315.651	0	304.142	300.523	302.638	0	0	319.623
		271	1242.92	288.274	301.366	340.541	309.501	303.425	0	286.237	0	305.481	0	0	0	295.584	306.657	318.687	305.072	0	0	0	298.01	0	316.414	299.581	344.851	326.116	0	307.851	0	298.148	0	0	308.008
		272	1246.78	287.495	321.135	346.955	329.552	0	0	0	0	286.066	314.943	0	0	282.495	306.866	306.318	300.002	317.835	0	0	305.768	0	318.491	302.787	348.265	320.452	0	0	0	285.15	0	333.421	0
		273	1250.64	277.927	314.338	338.405	321.082	310.51	0	0	0	0	0	0	328.778	292.572	314.287	0	305.135	298.462	0	0	0	0	315.763	0	344.781	310.181	0	0	0	295.147	318.787	0	331.312
		274	1254.5	278.924	299.773	349.334	323.238	0	0	0	0	294.35	0	310.408	0	0	300.755	0	294.82	304.978	0	0	0	0	308.804	0	342.784	323.182	0	0	0	308.957	0	0	0
		275	1258.36	273.902	0	337.26	324.681	306.172	0	297.843	0	0	0	0	0	284.189	308.28	304.415	0	314.54	0	0	288.556	0	323.571	0	337.059	317.235	289.218	0	0	293.575	319.354	0	327.412
		276	1262.22	271.098	306.744	344.252	327.995	301.82	0	0	0	0	0	0	0	283.165	0	293.136	315.57	307.953	0	0	302.652	0	303.927	0	342.913	323.144	291.618	0	0	296.269	325.412	335.607	318.94
		277	1266.08	274.635	312.867	344.682	322.315	285.901	0	0	0	298.57	0	0	0	282.47	306.248	310.639	290.988	312.3	0	0	0	0	323.78	300.456	335.631	321.96	0	0	303.631	302.96	0	0	312.588
		278	1269.94	271.45	0	348.383	328.134	300.077	0	0	301.561	0	0	0	0	279.947	303.621	0	299.796	307.747	0	0	295.534	0	0	0	344.744	318.197	0	0	0	292.911	345.565	346.917	0
		279	1273.8	277.649	319.205	344.118	327.919	0	0	0	0	0	0	0	0	285.542	306.634	311.515	300.689	306.078	0	0	289.444	333.563	311.69	0	344.486	327.946	0	0	0	307.73	0	0	309.078
		280	1277.66	291.909	309.545	326.605	324.945	0	0	0	0	0	0	0	0	0	314.157	0	308.225	295.294	0	0	0	0	307.914	294.602	351.572	322.034	0	0	0	289.516	337.044	0	0
		281	1281.52	279.131	0	323.364	337.589	0	0	0	0	0	0	0	0	291.576	301.522	306.051	301.734	302.483	0	0	0	0	318.478	0	341.307	332.621	287.732	0	0	299.092	322.342	333.997	303.553
		282	1285.38	0	0	342.447	336.678	0	0	0	0	0	0	0	0	281.995	314.021	303.643	312.585	0	0	0	0	332.326	312.299	294.938	342.207	326.457	0	0	0	286.829	321.145	325.55	308.713
		283	1289.24	0	0	0	315.808	300.941	0	0	0	0	0	0	0	293.885	0	0	0	304.945	0	0	281.875	337.124	0	0	338.63	317.423	0	0	0	299.879	312.599	0	305.389
		284	1293.1	0	0	340.976	0	0	0	0	0	0	0	0	0	293.33	300.039	305.843	319.555	308.22	0	0	0	0	310.582	294.303	353.806	312.556	0	0	0	301.895	0	0	0
		285	1296.96	0	0	333.124	0	0	0	289.396	290.595	0	0	0	0	287.074	0	0	313.02	297.267	0	0	0	334.053	299.507	283.836	352.571	308.674	0	0	0	300.177	314.432	0	317.61
		286	1300.82	0	303.252	0	325.371	295.833	0	0	286.579	0	0	300.46	0	303.533	313.579	0	304.154	0	0	0	0	0	318.253	290.484	343.408	333.565	0	0	0	291.762	0	0	0
		287	1304.68	0	303.053	0	335.619	0	0	297.324	284.799	0	0	0	0	287.146	296.626	315.759	307.401	296.97	0	0	0	346.165	318.932	283.901	354.941	332.133	290.674	0	0	301.56	0	0	310.848
		288	1308.54	0	314.956	0	334.134	0	0	0	0	0	0	0	0	0	303.271	315.061	308.015	289.081	0	0	0	0	318.768	291.674	0	321.675	294.125	0	0	301.267	318.49	0	0
		289	1312.4	276.352	0	0	0	287.395	0	307.116	0	0	309.175	0	0	0	0	334.289	0	303.199	0	0	0	0	310.064	295.227	341.174	326.669	290.865	0	0	294.373	308.077	0	0
		290	1316.26	272.22	0	0	323.323	291.829	0	310.079	284.946	0	312.47	303.096	0	287.336	306.739	325.226	294.295	306.007	0	0	0	0	309.548	300.105	340.699	331.594	0	309.407	0	297.479	323.372	0	0
		291	1320.12	277.215	0	0	336.172	288.784	0	298.923	0	0	0	300.634	0	302.062	300.391	331.77	0	0	0	0	0	341.49	0	292.923	343.949	337.662	290.618	306.975	0	293.816	318.639	0	311.447
		292	1323.98	274.112	0	340.285	334.153	271.652	0	0	0	293.967	0	305.045	0	281.263	0	334.967	0	0	0	0	0	0	305.756	0	353.985	317.24	286.931	314.39	0	303.31	325.157	0	0
		293	1327.84	0	310.861	0	337.222	288.012	0	293.701	0	0	0	0	0	292.968	292.112	0	0	0	0	0	0	0	0	286.581	0	312.859	0	327.753	0	296.534	314.609	335.072	313.828
		294	1331.7	284.794	0	0	329.516	288.133	0	287.59	0	0	0	295.522	0	295.611	298.078	325.604	333.215	0	0	0	0	0	307.531	298.325	0	317.472	0	0	0	297.636	306.821	0	319.848
		295	1335.56	276.881	304.608	0	0	290.875	0	292.678	276.596	288.408	0	0	0	298.346	0	331.144	0	0	0	0	0	319.645	315.912	296.149	347.957	322.916	292.578	299.576	0	306.74	319.553	0	307.043
		296	1339.42	283.793	0	0	0	278.874	0	292.888	0	294.884	0	293.255	278.339	308.779	0	312.61	0	0	0	0	0	0	0	301.291	340.461	319.692	272.684	304.237	280.018	301.699	322.53	0	318.114
		297	1343.28	0	0	342.177	0	0	0	295.185	0	295.732	0	288.394	0	287.162	303.27	318.564	289.984	300.8	0	0	0	319.012	301.442	295.311	350.846	324.165	295.378	308.773	0	310.697	318.979	319.208	0
		298	1347.14	0	0	0	0	0	0	294.647	276.84	0	0	303.033	0	0	0	336.976	0	0	0	0	0	325.355	305.216	292.454	350.877	322.457	289.038	0	0	300.426	0	0	0
		299	1351	0	0	0	0	0	0	0	0	294.921	311.541	0	0	284.844	288.823	321.725	0	0	0	0	0	339.39	305.197	294.765	326.601	350.712	282.438	305.594	0	317.267	0	0	328.634
		300	1354.86	0	0	0	336.323	0	0	293.401	0	311.917	0	298.016	0	293.94	0	321.02	295.378	0	0	0	0	336.147	304.817	289.212	341.327	320.52	291.24	303.197	0	299.373	320.46	0	331.753
		301	1358.72	0	0	0	0	0	0	0	0	319.726	0	294.488	0	292.313	307.235	320.541	0	0	0	0	0	0	310.431	307.738	328.156	312.48	276.939	294.7	0	309.377	302.279	0	0
		302	1362.58	0	0	0	344.821	298.138	0	0	286.862	316.324	307.143	298.571	0	294.327	311.801	331.998	0	305.059	0	0	0	333.038	320.899	292.232	328.632	315.245	277.978	299.829	0	310.81	320.586	0	0
		303	1366.44	277.523	0	0	330.15	0	0	0	0	324.18	0	297.787	0	284.728	301.694	330.525	295.174	0	0	0	0	336.197	314.662	300.131	337.218	317.929	0	302.119	0	299.058	0	0	316.219
		304	1370.3	284.294	0	0	0	0	0	286.113	0	309.92	0	296.716	0	284.331	0	335.012	293.384	0	0	0	0	332.831	302.921	299.116	336.098	308.747	281.856	301.533	0	298.739	311.225	0	0
		305	1374.16	0	0	0	336.531	287.957	0	0	0	322.521	314.81	287.342	0	278.487	0	337.826	292.927	0	0	0	0	0	329.258	301.496	335.317	308.166	287.382	289.852	0	304.226	307.856	0	325.6
		306	1378.02	0	0	0	336.101	0	0	0	0	0	0	291.504	0	277.141	326.94	325.611	296.217	0	0	0	0	0	322.378	301.709	0	311.814	282.847	285.703	0	304.635	298.977	312.078	327.175
		307	1381.88	261.48	0	0	323.042	0	0	0	274.641	306.273	0	299.364	0	0	0	316.377	0	0	0	303.235	0	331.296	314.699	300.338	0	315.843	278.214	302.426	0	301.353	306.741	0	312.636
		308	1385.74	274.359	0	333.796	0	0	0	0	0	319.136	324.205	0	0	276.651	0	331.176	0	0	0	0	0	334.41	321.238	292.488	322.878	319.364	290.856	300.637	0	307.855	296.433	0	315.308
		309	1389.6	0	0	0	318.253	0	0	0	267.484	0	0	297.551	0	0	0	324.453	0	296.977	0	0	0	338.136	314.493	298.851	335.577	320.811	281.386	301.515	0	313.843	0	320.443	0
		310	1393.46	279.996	0	0	328.93	0	0	0	0	285.919	0	307.474	0	0	0	337.754	287.361	0	0	0	0	319.073	320.924	303.007	0	315.482	297.866	301.972	0	288.429	303.807	315.389	0
		311	1397.32	0	0	0	324.022	0	0	0	0	0	0	303.253	0	0	0	324.07	285.405	0	0	0	0	0	324.562	296.557	0	317.245	288.765	297.743	0	298.144	0	313.66	311.272
		312	1401.18	266.323	0	0	0	292.487	0	0	270.36	0	0	300.035	0	288.714	0	323.491	295.708	0	0	0	0	326.227	321.937	306.145	0	312.334	282.056	293.841	0	295.645	0	318.249	0
		313	1405.04	262.487	0	0	313.733	299.746	0	0	0	0	314.799	306.267	0	0	0	328.354	0	0	0	0	0	320.803	327.821	307.277	0	322.382	278.894	282.303	0	282.127	303.911	0	0
		314	1408.9	0	312.145	0	0	0	0	0	260.41	0	325.808	294.545	0	0	0	322.558	289.644	0	0	0	0	327.356	319.697	307.856	0	319.919	287.635	304.948	0	300.455	0	0	0
		315	1412.76	0	0	0	327.331	0	0	291.781	0	289.805	0	288.311	0	290.442	0	0	0	0	0	0	0	327.64	315.667	302.677	344.042	307.182	291.095	304.809	0	295.379	331.471	0	0
		316	1416.62	270.185	0	0	342.517	293.718	0	0	0	0	326.15	0	0	291.465	0	0	293.508	0	0	0	0	325.635	299.073	306.65	0	0	297.015	301.498	284.614	294.245	0	0	0
		317	1420.48	0	290.238	0	316.682	0	0	0	271.177	0	328.086	287.82	0	0	305.292	0	295.947	288.934	0	0	0	327.407	290.596	318.299	0	0	0	300.943	0	291.365	301.979	311.35	296.629
		318	1424.34	0	0	0	0	303.446	0	274.167	0	0	331.899	304.474	0	0	0	0	297.394	0	0	0	0	337.354	312.075	305.192	0	0	281.699	284.129	0	298.937	0	314.756	0
		319	1428.2	275.047	298.492	0	327.862	304.212	0	0	286.65	0	0	298.811	0	0	0	328.56	291.545	300.433	0	0	0	326.918	329.085	299.558	0	0	293.975	279.894	0	308.166	305.741	0	290.747
		320	1432.06	264.949	304.178	0	348.265	0	0	0	0	0	322.25	306.363	0	0	300.878	316.454	0	0	0	0	0	333.15	315.769	297.083	0	0	282.664	288.691	0	290.016	317.23	0	0
		321	1435.92	0	297.657	0	336.094	297.091	0	0	264.429	0	0	310.693	0	0	0	322.11	0	0	0	294.86	0	339.56	317.332	298.821	340.063	334.346	0	276.159	0	289.535	297.614	0	300.472
		322	1439.78	0	293.467	0	330.578	306.876	0	0	0	0	0	303.949	0	0	320.857	0	0	0	0	0	0	339.604	322.473	294.564	0	0	287.331	283.764	0	299.852	308.403	0	0
		323	1443.64	0	0	0	333.796	0	0	0	0	264.747	0	302.794	0	0	0	0	0	0	0	292.045	0	344.993	327.323	291.551	0	314.823	295.082	286.09	0	300.018	307.468	0	0
		324	1447.5	0	0	0	330.112	295.708	0	284.634	0	0	0	307.25	0	0	314.444	0	288.169	0	0	0	0	329.776	324.121	285.718	337.68	0	290.792	273.298	0	305.216	0	0	0
		325	1451.36	0	289.321	0	330.938	295.541	0	0	286.575	0	0	298.119	0	0	0	317.687	0	0	0	0	277.33	337.659	312.92	296.725	0	0	0	285.081	0	0	0	0	0
		326	1455.22	0	291.578	0	334.113	289.98	0	0	0	0	325.109	297.914	0	289.943	297.133	0	312.176	300.306	0	302.064	0	342.207	321.428	290.176	339.033	331.252	0	294.785	0	299.043	0	0	0
		327	1459.08	0	290.023	0	335.179	0	0	0	0	0	0	292.578	0	280.972	0	0	0	0	0	297.67	0	336.766	0	289.552	0	0	0	290.76	0	305.194	0	0	291.23
		328	1462.94	0	296.932	0	332.731	0	0	0	0	264.964	0	307.722	0	0	311.328	0	0	0	0	0	276.323	328.588	308.989	286.225	0	0	0	294.591	0	292.607	0	0	0
		329	1466.8	0	291.465	0	344.03	291.376	0	0	0	260.328	0	309.255	0	0	301.693	0	291.422	0	0	289.51	0	329.799	328.909	285.46	329.853	313.076	0	278.951	0	293.78	0	305.555	291.99
		330	1470.66	0	288.813	338.115	336.621	293.143	0	0	0	0	0	310.99	0	0	0	0	295.869	0	0	276.367	0	331.982	309.75	297.178	346.497	0	0	292.293	0	291.88	0	308.437	0
		331	1474.52	0	295.942	333.487	0	308.787	0	0	0	0	0	302.03	0	0	304.675	0	293.291	0	0	279.543	271.041	331.096	351	289.761	0	0	0	286.823	0	295.912	0	317.705	0
		332	1478.38	0	298.643	0	0	290.956	0	0	0	0	0	299.09	0	0	311.444	0	292.2	303.536	0	288.778	269.089	326.676	313.237	291.739	0	0	0	280.718	0	287.979	298.371	0	0
		333	1482.24	0	299.11	0	0	307.549	0	0	0	261.382	0	314.223	0	0	307.592	0	0	0	0	286.284	279.937	328.068	322.767	296.929	330.39	0	0	282.722	0	289.95	300.083	0	0
		334	1486.1	0	303.957	342.215	0	289.851	0	289.255	265.163	0	0	302.447	0	0	0	0	295.495	300.572	0	281.063	0	330.441	327.258	296.624	0	0	0	287.031	0	306.705	0	0	293.738
		335	1489.96	0	301.88	0	338.908	288.409	0	300.738	0	0	0	304.571	0	0	295.386	317.085	0	286.875	0	284.052	0	311.352	327.056	285.263	342.483	0	0	295.333	0	280.045	0	299.183	0
		336	1493.82	0	307.044	0	332.813	289.068	0	0	0	0	0	301.852	0	0	0	0	0	294.418	0	282.228	0	323.536	330.558	283.045	0	0	0	274.442	279.926	285.58	300.535	298.662	0
		337	1497.68	0	299.673	0	348.806	292.507	0	305.987	0	0	0	312.484	0	0	0	0	317.375	286.321	0	292.532	264.182	334.429	316.64	298.073	0	0	0	288.599	0	302.235	290.062	303.515	0
		338	1501.54	0	307.287	315.225	345.842	285.088	0	359.707	0	0	0	294.078	0	0	309.778	0	0	288.441	0	291.184	0	336.272	318.064	282.378	0	0	0	282.009	0	291.046	289.369	0	0
		339	1505.4	0	305.109	0	343.369	294.227	0	0	257.001	0	0	299.701	0	0	0	0	285.572	291.727	335.214	0	0	327.97	318.885	290.462	0	0	0	288.286	0	293.631	0	0	302.752
		340	1509.26	0	286.174	0	347.619	285.634	0	0	262.602	0	0	288.594	0	0	0	327.226	287.982	299.149	0	294.712	0	331.505	311.571	287.224	0	0	0	286.615	0	292.551	300.979	303.438	0
		341	1513.12	0	283.93	0	333.063	285.009	0	0	260.216	0	0	288.991	0	0	0	330.409	283.332	300.748	0	284.086	0	333.266	299.384	280.546	330.006	0	280.318	280.054	0	286.646	0	305.582	0
		342	1516.98	0	286.629	0	326.291	284.366	0	288.179	259.058	269.133	0	295.215	0	0	0	322.3	276.071	295.741	0	276.645	0	337.783	301.655	292.102	0	0	0	283.255	0	286.367	0	299.183	318.751
		343	1520.84	0	292.018	0	332.808	277.088	0	0	0	0	0	0	0	0	0	0	280.297	299.842	0	276.36	270.627	323.567	296.292	296.114	0	0	0	289.064	0	296.526	293.135	303.293	0
		344	1524.7	0	292.284	334.769	0	271.554	0	293.585	269.156	272.817	0	0	0	0	296.33	318.977	295.35	290.237	0	292.389	0	336.442	300.664	292.697	328.742	0	0	291.419	0	294.871	0	0	0
		345	1528.56	0	296.543	0	337.206	278.937	0	283.317	0	0	0	0	0	0	0	0	298.942	300.92	0	282.789	0	0	304.907	296.037	0	0	0	291.938	0	288.075	0	0	0
		346	1532.42	0	0	0	0	0	0	0	269.785	0	0	0	0	0	300.067	317.813	300.651	289.814	0	290.98	0	336.894	304.488	286.551	336.477	0	0	289.484	0	276.264	0	0	0
		347	1536.28	0	0	0	0	287.505	0	269.884	264.876	266.981	0	0	0	0	284.197	0	284.259	283.397	286.273	289.348	0	329.308	307.155	284.781	0	0	286.062	298.929	0	296.466	0	288.688	299.232
		348	1540.14	0	292.324	0	340.796	293.189	0	294.332	0	0	0	286.879	0	0	303.003	0	273.515	299.911	0	271.561	0	321.482	289.374	287.969	0	0	279.143	280.134	0	269.993	0	0	0
		349	1544	0	0	0	0	303.059	0	281.526	268.659	0	0	285.015	0	0	304.996	312.851	276.593	300.152	0	281.679	0	0	317.126	279.809	323.687	0	0	282.981	0	276.861	0	0	0
		350	1547.86	0	304.106	0	0	298.307	0	282.924	275.177	0	0	296.967	0	0	307.116	318.396	272.854	293.655	0	283.325	0	0	307.16	278.138	313.334	0	271.445	276.965	0	289.293	0	280.753	0
		351	1551.72	0	308.833	0	0	314.588	0	294.395	259.468	0	0	293.144	0	0	0	323.777	279.874	292.905	0	275.034	263.701	0	311.007	287.86	324.852	0	281.218	276.677	0	282.53	0	0	0
		352	1555.58	0	0	0	0	294.528	0	318.86	260.558	0	302.002	0	0	0	0	315.791	295.365	290.017	0	282.339	0	0	315.946	0	322.51	0	282.424	276.472	0	276.792	300.781	0	0
		353	1559.44	0	0	0	0	304.977	0	284.081	263.323	0	0	293.915	0	0	0	318.666	276.664	283.865	0	274.619	0	0	302.315	284.822	315.793	0	286.123	289.871	0	287.361	0	0	0
		354	1563.3	0	298.841	319.468	0	292.979	0	287.489	265.828	267.694	0	0	0	0	0	310.548	276.747	290.61	0	276.497	0	0	294.229	278.097	0	0	0	283.742	0	288.3	0	0	324.33
		355	1567.16	0	0	328.078	0	0	0	0	258.626	0	0	0	0	0	0	300.739	276.54	283.774	0	272.901	0	313.02	280.297	0	330.52	0	0	280.274	0	299.167	0	0	318.079
		356	1571.02	0	0	0	0	297.901	0	0	251.833	0	0	305.718	0	0	0	0	280.488	282.21	313.232	286.581	272.957	0	292.558	295.278	338.884	0	0	0	0	278.801	0	283.715	0
		357	1574.88	0	290.01	0	0	301.547	0	288.39	0	0	0	295.955	0	0	0	0	283.055	273.852	0	274.651	266.145	0	309.812	0	319.561	0	0	0	0	291	278.323	0	318.848
		358	1578.74	0	290.756	0	0	314.236	0	0	0	0	0	0	0	0	316.846	0	288.218	281.934	0	284.66	254.636	303.149	299.606	295.375	0	0	262.537	0	0	277.914	0	304.411	0
		359	1582.6	0	289.033	0	0	301.161	0	0	251.614	0	0	0	0	0	0	0	286.372	289.849	0	265.093	255.405	0	299.792	0	325.34	0	0	281.062	0	287.192	0	0	0
		360	1586.46	0	0	0	0	309.852	0	0	250.112	0	0	0	0	0	297.708	283.841	289.561	265.084	0	273.17	268.766	0	297.654	297.811	331.313	0	0	271.623	0	279.177	289.919	0	0
		361	1590.32	0	0	0	0	311.821	0	0	252.101	0	0	0	0	0	0	0	282.99	268.441	0	256.929	0	324.932	290.55	0	307.077	0	275.886	269.858	0	283.116	0	0	0
		362	1594.18	0	0	0	0	304.346	313.684	304.604	254.606	0	0	0	0	0	309.079	316.714	277.724	282.861	0	264.309	0	306.588	306.999	0	304.438	0	0	0	0	284.528	0	284.146	336.191
		363	1598.04	0	0	0	323.568	0	0	301.304	272.853	0	0	0	0	0	0	319.39	274.778	285.509	301.622	0	275.058	0	310.203	291.858	321.862	0	0	0	0	297.673	0	0	0
		364	1601.9	0	0	0	333.846	0	0	292.606	0	259.51	0	0	0	0	0	0	265.463	267.808	0	0	253.639	0	298.057	0	321.87	0	0	0	0	281.448	0	0	0
		365	1605.76	0	0	332.3	0	299.042	0	0	0	0	0	0	0	0	0	303.107	262.975	262.311	0	0	0	318.682	312.153	0	324.013	332.375	0	0	0	289.646	268.761	314.039	0
		366	1609.62	0	281.942	0	0	299.36	0	286.667	261.917	0	0	0	0	0	301.451	318.009	263.701	260.167	0	272.405	276.18	0	300.619	0	339.648	304.958	0	0	0	285.021	301.013	0	0
		367	1613.48	0	0	0	0	0	0	287.782	0	0	0	0	0	0	303.766	0	263.316	274.735	0	0	0	0	308.875	0	336.948	0	0	284.713	0	295.827	0	0	0
		368	1617.34	0	0	0	340.452	0	0	305.72	260.264	0	0	298.688	0	0	0	331.53	271.277	263.096	0	0	270.017	0	308	0	329.191	298.602	0	281.124	0	299.752	0	0	0
		369	1621.2	0	0	328.155	0	293.415	0	302.965	250.342	0	0	296.936	0	0	309.324	0	256.533	276.444	0	0	268.73	0	305.554	0	334.494	0	0	0	0	292.747	279.677	0	0
		370	1625.06	0	0	339.272	0	0	0	305.142	0	0	0	0	0	0	0	324.764	259.491	311.608	0	0	0	0	293.599	0	347.119	0	0	0	0	298.904	272.475	0	0
		371	1628.92	0	0	0	0	300.171	0	300.035	253.197	0	0	0	0	0	0	307.747	266.239	265.023	0	0	272.784	0	302.94	0	344.057	0	0	0	0	279.983	261.539	0	305.106
		372	1632.78	0	0	0	0	0	0	287.692	247.604	0	0	0	0	0	0	319.661	0	271.791	0	0	274.606	0	311.97	0	340.592	0	0	0	0	286.343	0	0	0
		373	1636.64	0	0	0	334.874	0	0	282.976	259.723	0	0	0	0	0	317.367	310.212	268.546	256.44	0	0	267.854	0	0	0	343.228	0	0	0	0	277.56	0	284.842	0
		374	1640.5	0	0	0	354.423	0	0	0	0	253.566	0	0	0	0	320.66	305.347	267.847	0	0	0	0	0	304.089	0	337.153	0	0	272.818	0	273.422	0	0	0
		375	1644.36	0	292.027	0	0	0	0	0	0	0	0	0	0	0	328.749	0	277.837	258.309	0	0	0	0	298.89	0	348.417	0	0	0	0	269.172	0	0	322.636
		376	1648.22	0	0	0	0	289.896	0	293.729	236.425	0	0	0	0	0	312.112	0	267.593	264.343	283.931	0	0	0	299.753	0	337.102	0	0	279.915	0	260.708	0	0	0
		377	1652.08	0	0	0	0	0	0	0	0	0	0	0	0	0	0	0	0	253.506	283.775	0	260.197	0	0	0	341.765	0	0	289.742	0	0	285.259	0	316.518
		378	1655.94	0	0	0	0	0	0	0	0	258.417	0	0	0	0	0	325.114	270.989	0	293.313	0	0	0	298.884	0	326.999	0	0	278.692	0	0	0	0	308.775
		379	1659.8	0	0	0	0	0	0	292.356	0	0	0	0	0	0	317.49	320.948	271.086	0	0	0	323.024	0	0	0	341.726	0	0	0	0	283.651	0	0	304.294
		380	1663.66	0	0	0	350.634	0	0	0	0	0	0	0	0	0	0	319.627	273.207	0	0	0	0	0	0	0	333.863	0	0	280.254	291.094	0	0	0	308.035
		381	1667.52	0	0	0	349.237	285.219	0	0	0	0	0	0	0	0	0	316.91	281.487	0	288.611	0	0	0	0	0	326.115	0	0	0	0	277.598	0	0	292.515
		382	1671.38	0	0	0	351.671	286.172	0	0	0	0	0	308.552	0	0	0	318.464	0	0	0	0	0	0	0	0	320.58	0	0	0	0	0	0	0	313.851
		383	1675.24	0	0	0	353.645	0	0	0	0	0	0	0	0	0	311.015	310.601	0	0	0	0	0	0	0	0	330.905	321.947	0	0	0	0	0	0	297.764
		384	1679.1	0	0	0	342.188	0	0	0	0	0	0	0	0	0	0	296.098	0	0	0	0	0	0	0	0	331.758	0	0	0	0	270.462	0	0	297.751
		385	1682.96	0	0	0	347.586	0	0	300.263	0	0	0	0	0	0	0	0	284.998	0	0	0	0	0	289.293	0	318.541	0	0	0	0	288.005	0	0	304.644
		386	1686.82	0	0	0	350.152	0	0	297.627	0	0	0	0	0	0	304.426	307.712	282.181	0	306.688	0	0	0	0	0	326.215	0	0	0	0	274.968	0	0	308.705
		387	1690.68	0	0	0	345.574	292.297	0	0	0	0	0	0	0	0	320.146	304.857	0	0	0	0	0	0	0	0	324.423	0	0	0	0	259.896	0	0	300.796
		388	1694.54	0	0	0	341.121	0	0	0	0	0	0	0	0	0	316.162	0	279.53	0	0	0	0	0	0	0	318.25	0	0	0	0	0	0	0	305.284
		389	1698.4	0	0	0	352.747	0	0	315.636	0	0	0	0	0	0	308.103	0	0	260.874	295.452	0	0	0	0	0	331.309	0	0	0	0	0	0	274.169	311.449
		390	1702.26	0	0	0	346.046	0	0	0	0	0	0	0	0	0	305.91	315.035	0	0	0	0	0	0	0	0	311.007	0	0	0	0	0	0	0	304.265
		391	1706.12	0	0	0	355.695	0	0	0	0	0	0	0	0	0	0	0	0	0	339.576	0	0	0	0	0	314.526	0	255.064	0	0	0	0	0	299.596
		392	1709.98	0	0	0	0	307.092	0	296.148	0	0	0	0	0	0	0	0	0	0	283.123	0	0	0	0	303.059	317.853	0	0	0	0	0	0	0	289.818
		393	1713.84	0	0	0	0	0	0	0	0	0	0	0	0	0	301.407	0	0	0	0	0	0	0	0	294.884	325.505	0	270.266	0	0	0	0	0	301.574
		394	1717.7	0	0	0	0	0	0	0	0	0	0	0	0	0	0	0	0	0	0	0	0	0	0	310.588	319.101	0	0	0	0	276.894	0	0	313.232
		395	1721.56	0	0	0	0	0	0	0	0	0	0	0	0	0	310.986	311.053	0	0	0	0	0	0	0	364.125	328.217	0	0	0	0	0	0	0	314.543
		396	1725.42	0	0	0	342.605	293.133	303.13	0	0	0	0	0	0	0	0	305.813	0	0	0	0	0	0	0	0	309.376	0	0	0	0	0	0	294.167	300.854
		397	1729.28	0	0	0	340.149	0	301.163	0	0	0	0	0	0	0	0	298.49	0	0	0	0	0	0	0	296.513	0	321.72	0	0	0	0	0	0	312.268
		398	1733.14	0	0	0	0	0	0	0	0	0	0	0	0	0	0	311.174	0	0	287.718	0	0	0	0	304.309	335.069	0	0	0	0	0	0	0	313.279
		399	1737	0	0	0	338.715	0	0	0	0	0	0	0	0	0	0	302.316	0	0	303.912	0	0	0	0	310.357	0	0	0	0	0	0	0	0	307.02
		400	1740.86	0	0	0	0	313.434	303.447	0	0	0	0	297.834	0	0	0	317.714	0	0	0	0	0	0	0	300.157	0	0	0	0	0	0	0	0	323.957
		401	1744.72	0	0	0	348.301	305.01	292.811	0	0	0	0	0	0	0	303.124	299.278	0	0	301.763	0	269.001	0	0	300.976	0	0	0	0	0	0	0	0	328.595
		402	1748.58	0	0	0	350.955	0	310.395	0	0	0	0	0	0	0	0	0	321.012	0	0	0	0	0	0	297.901	0	0	268.831	0	0	0	0	0	308.386
		403	1752.44	0	0	0	0	0	286.769	0	0	0	0	0	0	0	0	301.46	0	0	307.739	0	0	0	0	296.611	326.388	0	252.401	0	0	0	0	303.729	324.467
		404	1756.3	0	0	0	335.322	0	301.732	0	0	0	0	0	0	0	298.889	0	0	0	0	0	0	0	0	298.927	0	0	0	0	320.365	0	0	0	318.984
		405	1760.16	0	0	0	0	0	0	0	0	0	0	0	0	0	0	0	0	0	291.256	0	0	0	0	310.018	329.737	0	0	0	0	0	280.549	278.968	316.514
		406	1764.02	0	0	0	335.593	0	303.249	0	0	0	0	0	0	0	0	0	0	0	0	0	0	0	0	290.664	0	0	0	0	0	0	0	298.902	309.819
		407	1767.88	0	0	0	333.671	0	306.715	0	0	0	0	322.919	0	0	0	0	0	0	0	0	0	0	0	302.992	334.859	0	0	0	0	0	0	0	0
		408	1771.74	0	0	0	0	0	300.219	0	0	0	0	326.726	0	0	0	0	0	0	0	0	0	0	0	295.628	0	0	0	0	0	0	0	0	310.109
		409	1775.6	0	0	0	325.563	0	292.694	0	0	0	0	0	0	0	0	0	0	0	0	0	0	0	0	304	334.178	0	0	0	0	0	0	0	303.793
		410	1779.46	0	0	0	0	0	288.043	0	0	0	0	0	0	0	0	300.805	0	0	0	0	0	0	0	291.917	0	0	253.754	0	0	0	0	0	291.7
		411	1783.32	0	0	0	345.312	0	303.315	0	0	0	0	0	0	0	0	0	0	0	288.393	0	0	0	0	0	324.803	0	0	273.66	0	0	0	0	0
		412	1787.18	0	0	0	0	0	0	0	0	0	0	0	0	0	0	0	0	0	0	0	0	0	0	300.859	316.965	0	252.766	0	0	0	0	0	298.713
		413	1791.04	0	0	0	0	0	305.716	0	0	270.379	0	0	0	0	0	0	0	0	0	0	0	0	0	0	0	0	0	345.82	0	0	0	291.331	297.879
		414	1794.9	0	0	0	0	0	304.907	0	0	0	0	0	0	0	0	0	0	0	0	0	0	0	0	292.553	0	0	252.301	272.563	0	0	0	0	297.023
		415	1798.76	0	0	0	317.216	0	305.333	0	0	0	0	0	0	0	0	0	0	0	0	0	0	0	0	291.611	0	321.283	0	0	0	0	0	0	302.836
		416	1802.62	0	0	0	0	0	306.501	0	0	0	0	0	0	0	0	304.353	0	0	0	0	0	346.42	0	0	0	0	248.386	0	0	0	0	0	0
		417	1806.48	0	0	0	0	0	314.782	0	0	0	0	0	0	0	0	0	0	0	0	0	0	0	0	319.992	0	0	243.214	0	0	0	0	0	306.032
		418	1810.34	0	0	0	336.656	0	303.25	0	0	0	0	0	0	0	0	0	0	0	0	0	0	0	0	297.196	328.072	331.961	259.919	0	0	0	0	275.011	0
		419	1814.2	0	0	0	322.49	0	0	0	0	0	0	0	0	0	0	0	0	0	0	0	0	0	0	0	0	0	0	0	0	0	0	0	289.551
		420	1818.06	0	302.034	0	332.937	0	0	0	0	0	0	0	0	0	0	0	0	0	0	0	0	0	0	299.109	0	0	252.482	0	0	0	0	270.681	292.8
		421	1821.92	0	0	0	0	0	0	0	0	0	0	0	0	0	0	0	0	0	0	0	0	0	0	0	0	341.694	267.355	262.296	0	0	0	0	0
		422	1825.78	0	0	0	327.288	0	0	306.621	0	0	0	0	0	0	0	0	0	0	0	0	0	0	0	0	0	0	267.074	0	0	0	268.396	0	0
		423	1829.64	0	304.129	0	0	0	0	0	0	0	0	0	0	0	0	316.745	0	0	0	0	0	0	0	0	0	0	264.574	0	0	0	0	0	295.652
		424	1833.5	0	0	0	0	0	0	0	0	0	0	0	0	0	0	0	0	0	0	0	0	0	0	277.821	0	0	272.847	0	0	0	0	284.666	297.085
		425	1837.36	0	0	0	342.327	0	0	0	0	0	0	0	0	0	0	0	0	281.493	0	0	0	323.621	0	0	0	0	252.041	0	0	0	0	0	307.872
		426	1841.22	0	0	0	334.854	0	304.174	0	0	0	0	0	0	0	0	0	0	248.465	0	0	0	0	0	319.192	0	0	249.071	0	0	0	0	0	0
		427	1845.08	0	0	0	337.652	0	312.464	0	0	0	0	0	0	0	0	0	0	0	0	0	0	0	0	0	314.447	0	270.332	0	0	0	0	0	285.335
		428	1848.94	0	0	0	0	0	0	0	0	0	0	0	0	0	0	0	0	259.583	290.947	0	0	0	0	0	0	0	253.017	263.712	0	0	0	0	287.888
		429	1852.8	0	0	0	0	0	309.125	0	0	0	0	0	0	0	0	0	0	0	283.958	0	0	0	0	0	0	0	258.573	300.119	0	0	0	292.415	0
		430	1856.66	0	0	0	0	0	308.76	0	0	0	0	0	0	0	0	0	0	262.191	0	0	0	0	0	0	0	0	263.404	0	0	0	0	278.804	0
		431	1860.52	0	307.115	0	0	0	308.466	0	0	0	0	0	0	0	0	0	0	275.932	0	0	0	326.474	0	0	0	335.358	245.46	0	0	0	0	0	296.416
		432	1864.38	0	0	0	0	0	322.165	0	0	0	0	0	0	0	0	0	0	0	0	0	0	0	0	0	0	0	270.059	289.588	0	327.059	273.487	284.962	294.583
		433	1868.24	0	0	0	0	0	311.77	0	0	0	0	0	0	0	0	0	0	0	307.716	0	0	0	270.386	0	0	0	257.182	0	0	0	0	0	299.585
		434	1872.1	0	0	0	0	0	300.688	0	0	0	0	0	0	0	0	0	0	295.24	306.833	0	0	0	0	0	0	0	252.907	0	0	0	0	0	0
		435	1875.96	0	0	0	0	0	321.631	0	0	0	0	0	0	0	0	0	0	0	295.624	0	0	0	0	0	0	0	262.706	0	296.549	0	0	0	0
		436	1879.82	0	317.144	0	0	0	309.985	0	0	0	0	0	0	0	0	0	0	0	300.999	0	284.303	0	0	0	0	0	249.513	277.658	326.694	0	0	0	0
		437	1883.68	0	316.829	0	0	0	316.81	0	0	0	0	0	0	0	0	0	0	0	289.554	0	288.896	0	0	0	0	0	244.314	292.636	305.796	0	0	276.639	359
		438	1887.54	0	0	0	0	0	297.67	0	0	0	0	0	0	0	0	0	0	0	289.08	0	300.19	0	0	0	0	0	271.41	0	0	0	0	296.607	291.588
		439	1891.4	0	314.975	0	0	0	316.697	0	0	0	0	0	0	0	0	0	0	0	310.604	0	0	0	0	0	0	0	259.592	0	313.204	0	0	0	280.089
		440	1895.26	0	0	0	0	0	315.856	0	0	0	0	0	0	0	307.986	0	0	244.74	300.426	0	294.919	0	0	0	0	326.813	0	0	0	0	0	297.087	0
		441	1899.12	0	0	0	0	0	298.399	0	0	0	0	0	0	0	0	0	0	0	299.435	0	292.8	0	0	0	0	0	250.484	0	317.509	0	0	0	296.867
		442	1902.98	0	306.952	0	0	0	306.221	0	0	0	0	0	0	0	308.453	0	0	0	306.224	0	304.46	0	0	0	0	0	264.207	0	305.608	0	0	0	0
		443	1906.84	0	313.286	0	0	0	313.221	0	0	0	0	0	0	0	0	0	0	0	319.163	0	0	328.683	0	0	0	0	252.349	0	301.843	0	0	0	0
		444	1910.7	0	309.648	0	0	0	316.327	0	0	0	0	0	0	0	0	0	0	0	355.135	0	292.216	0	0	0	0	332.227	0	0	312.96	0	0	0	335.591
		445	1914.56	0	305.362	0	0	0	318.796	0	0	0	0	0	0	0	0	0	0	0	317.518	0	0	0	0	0	0	338.248	260.53	0	320.456	0	0	0	303.896
		446	1918.42	0	0	0	0	0	316.261	0	0	0	0	0	0	0	0	0	0	0	305.351	0	290.795	0	0	0	0	0	262.063	0	303.735	0	0	0	0
		447	1922.28	0	326.327	0	0	0	309.028	0	0	281.902	0	0	0	0	0	0	0	0	306.945	0	0	0	0	0	0	337.828	256.378	0	296.255	0	0	0	0
		448	1926.14	0	305.551	0	0	0	325.696	0	0	0	0	0	0	0	0	0	0	0	311.399	0	302.947	0	0	0	0	0	254.741	0	309.925	0	0	293.045	0
		449	1930	0	308.551	0	0	332.442	323.831	0	0	0	0	0	0	0	0	0	0	0	301.338	0	0	0	0	0	338.3	0	268.232	0	309.648	362.131	0	0	0
		450	1933.86	0	0	0	0	0	314.734	0	0	0	0	0	0	0	322.287	0	0	0	310.208	0	0	0	0	341.958	341.941	334.123	261.912	0	321.594	0	0	0	0
		451	1937.72	0	0	0	0	0	324.042	0	0	0	0	0	0	0	0	0	0	0	298.058	0	298.114	0	0	0	345.788	347.593	0	0	312.078	0	0	0	0
		452	1941.58	0	0	0	346.983	0	314.258	0	0	0	0	0	0	0	0	0	0	0	314.962	0	304.441	0	0	0	342.451	338.949	255.273	0	313.852	0	0	0	0
		453	1945.44	0	0	0	0	0	322.059	0	0	0	0	0	0	0	320.419	0	0	0	310.654	0	0	0	0	0	345.253	356.88	250.942	0	0	0	0	0	0
		454	1949.3	0	0	0	0	0	353.765	0	0	0	0	312.571	0	0	0	0	0	0	304.574	0	0	0	0	0	335.125	0	256.418	0	298.49	0	0	0	0
		455	1953.16	0	0	0	0	0	309.698	0	0	0	0	299.154	0	0	0	0	0	0	309.343	0	0	0	0	0	0	352.422	0	0	312.575	0	0	0	0
		456	1957.02	0	0	0	0	0	312.915	0	0	0	0	322.291	0	0	316.163	0	0	0	299.066	0	0	0	0	0	0	340.459	253.833	0	308.141	0	0	0	0
		457	1960.88	0	0	0	0	0	314.732	0	0	0	0	0	0	0	330.342	0	0	0	312.14	0	0	0	0	0	336.657	342.735	248.135	0	313.911	0	0	0	0
		458	1964.74	0	314.245	0	0	0	313.548	0	0	0	0	0	0	0	337.437	0	0	0	308.505	344.251	0	0	0	0	337.921	0	256.838	331.162	311.854	0	0	0	0
		459	1968.6	0	313.722	0	0	0	319.381	0	0	0	0	0	0	0	0	0	0	0	304.036	0	0	0	0	0	362.589	346.634	250.795	0	318.337	0	0	0	0
		460	1972.46	0	303.952	0	0	0	320.041	0	0	0	0	0	0	0	331.952	0	0	0	296.056	0	0	0	0	0	0	331.717	0	0	312.048	0	264.543	295.293	0
		461	1976.32	0	0	0	0	297.705	311.007	0	0	0	0	0	0	0	304.089	0	0	0	287.652	0	0	0	309.893	0	0	0	0	0	292.214	0	0	0	0
		462	1980.18	0	0	0	0	0	301.872	0	0	0	0	0	0	0	315.202	288.932	0	0	284.862	0	0	0	0	0	332.869	0	0	0	302.692	0	259.896	0	0
		463	1984.04	0	0	0	0	0	309.169	320.99	0	0	0	0	0	0	306.229	0	0	255.662	295.702	0	0	0	0	0	0	0	0	0	297.805	0	0	0	0
		464	1987.9	0	0	0	0	320.019	304.864	310.37	0	0	0	0	0	0	295.221	0	0	268.078	305.013	0	0	0	0	0	339.008	0	0	0	302.528	0	264.453	0	0
		465	1991.76	0	0	0	0	0	306.795	0	0	0	0	0	0	0	313.218	0	0	0	0	0	0	0	0	0	334.919	0	0	0	315.156	0	0	0	0
		466	1995.62	0	0	0	0	0	313.241	313.773	0	0	0	0	0	0	0	0	329.366	0	309.395	0	0	0	0	288.644	0	0	0	0	0	302.33	0	0	0
		467	1999.48	0	0	0	0	0	295.276	0	0	0	0	0	0	0	0	317.237	0	0	297.924	0	0	0	0	0	336.332	0	0	0	0	0	0	0	324.789
		468	2003.34	0	0	0	0	0	312.007	300.578	0	0	0	0	0	0	0	0	0	0	294.653	0	0	0	0	0	348.507	0	0	0	309.315	0	246.563	0	0
		469	2007.2	0	0	0	0	331.973	302.158	309.262	0	0	0	0	0	0	0	0	0	0	0	0	0	0	0	0	0	0	0	0	314.009	0	0	0	0
		470	2011.06	0	0	0	0	0	298.98	311.482	0	0	0	0	0	0	0	0	301.462	0	308.56	0	0	0	0	0	358.835	337.797	0	0	0	0	0	0	0
		471	2014.92	0	0	0	0	0	299.576	324.568	0	0	0	0	0	0	0	0	0	0	0	0	0	0	0	0	336.163	0	0	0	302.947	0	0	0	0
		472	2018.78	0	0	0	0	0	300.935	325.957	0	0	0	0	0	0	0	0	0	0	0	0	0	0	0	0	339.981	0	0	0	0	0	0	0	0
		473	2022.64	0	0	0	0	0	289.763	316.866	0	0	0	0	0	0	0	328.011	0	254.624	0	0	0	0	0	0	0	0	0	0	0	0	0	286.134	0
		474	2026.5	0	0	0	0	0	295.889	311.341	0	0	0	0	0	0	322.132	0	0	0	0	0	0	0	0	0	0	0	0	0	357.641	0	0	0	0
		475	2030.36	0	0	0	0	332.566	0	317.969	0	0	0	0	0	0	0	0	0	0	0	0	0	0	0	0	0	0	0	0	316.796	0	0	0	0
		476	2034.22	0	0	0	0	0	298.804	0	277.149	0	0	0	0	0	328.475	0	0	0	0	0	280.542	0	0	0	0	0	0	0	313.51	0	0	0	0
		477	2038.08	0	297.558	0	0	0	310.123	302.718	0	0	0	0	281.686	0	322.333	0	0	0	0	0	0	0	0	0	0	319.464	0	290.127	0	0	0	0	0
		478	2041.94	0	0	0	0	0	298.855	320.971	0	0	0	0	0	0	0	0	0	0	0	0	0	0	0	0	0	0	0	0	333.469	0	0	0	0
		479	2045.8	0	0	0	0	0	0	0	0	0	0	0	0	0	0	0	0	0	0	0	0	0	0	0	0	0	0	0	0	0	0	0	0
		480	2049.66	0	0	0	0	0	288.689	323.843	0	0	0	0	0	0	0	0	0	0	0	0	0	0	0	0	342.636	0	0	0	342.907	0	0	0	0
		481	2053.52	0	0	0	0	323.494	281.89	315.436	0	0	0	0	0	0	0	0	0	0	0	0	0	0	0	0	331.996	329.66	0	0	0	0	0	277.131	0
		482	2057.38	0	0	0	0	335.229	0	0	0	0	0	0	0	0	0	0	0	0	0	0	0	0	0	0	0	0	0	0	0	0	0	0	0
		483	2061.24	0	0	0	0	331.116	0	0	0	0	0	0	0	0	0	0	0	0	0	0	0	0	0	0	0	0	0	0	0	0	0	0	0
		484	2065.1	0	0	0	0	0	0	0	0	0	0	0	0	0	0	0	0	0	0	0	0	0	0	0	0	0	0	0	0	0	0	0	0
		485	2068.96	0	0	0	0	0	0	0	0	0	0	0	0	0	315.569	0	0	0	0	0	0	0	0	0	0	0	0	0	0	0	0	0	0
		486	2072.82	0	0	0	0	0	306.219	0	0	0	0	0	0	0	0	298.716	0	0	0	0	0	0	0	0	332.7	0	0	0	0	0	274.116	0	0
		487	2076.68	0	0	0	0	310.495	0	0	0	0	0	0	0	0	0	0	0	0	0	0	0	0	0	0	0	0	0	0	0	299.054	247.332	0	0
		488	2080.54	0	0	0	0	0	0	0	0	0	0	0	0	0	0	0	0	0	0	0	0	0	0	0	0	0	231.773	0	0	0	0	0	0
		489	2084.4	0	0	0	0	0	0	338.648	0	0	0	0	0	0	0	0	0	0	0	0	0	0	0	0	0	0	0	0	0	0	0	0	0
		490	2088.26	0	0	0	0	0	0	0	0	0	0	0	0	0	0	0	0	0	0	0	0	0	0	0	0	0	0	0	313.4	0	247.592	0	0
		491	2092.12	0	0	0	0	0	0	0	0	0	0	0	0	0	0	0	0	264.38	336.482	0	0	0	0	0	0	0	0	288.528	0	0	0	0	0
		492	2095.98	0	281.258	0	347.654	0	0	0	0	0	0	0	0	0	0	0	0	0	0	0	0	0	0	0	0	0	0	0	0	0	264.381	0	0
		493	2099.84	0	316.098	0	0	0	0	0	0	268.996	0	0	0	0	0	0	0	0	0	0	0	0	0	0	0	0	0	0	313.091	0	0	0	0
		494	2103.7	0	0	0	0	0	0	329.143	0	0	0	0	0	0	0	0	0	0	0	0	0	0	0	0	0	0	252.815	0	0	0	0	0	0
		495	2107.56	0	0	0	0	0	0	0	0	0	0	0	0	0	0	0	0	0	0	0	0	0	0	0	0	0	0	0	0	0	283.205	0	279.924
		496	2111.42	0	0	0	0	0	0	0	0	0	0	0	0	0	0	0	0	0	0	0	0	0	0	0	0	0	0	0	319.933	0	0	0	0
		497	2115.28	0	0	0	0	0	0	316.506	0	0	0	0	0	0	0	0	0	0	0	0	0	0	324.485	0	329.332	0	0	323.256	0	0	0	0	0
		498	2119.14	0	0	0	0	0	0	0	0	0	0	0	0	0	0	0	0	0	0	0	0	0	0	0	0	0	0	0	0	0	0	0	0
		499	2123	0	0	0	0	0	0	0	0	0	0	0	0	0	0	0	0	0	0	0	0	0	0	0	0	0	254.267	0	0	0	0	0	0
		500	2126.86	0	0	0	0	0	0	0	0	0	0	0	347.156	0	0	0	0	0	0	0	0	0	0	0	325.772	331.879	0	273.621	0	0	0	0	0
		501	2130.72	0	0	0	0	0	0	0	0	0	0	0	0	0	0	0	0	0	0	0	0	0	0	0	0	327.603	260.003	0	0	0	0	0	0
		502	2134.58	0	0	0	0	0	0	0	0	0	0	0	0	0	0	0	0	0	0	0	0	0	0	0	0	325.433	319.242	283.723	307.559	0	0	0	0
		503	2138.44	0	0	0	0	0	0	0	0	0	0	0	0	0	0	0	0	0	0	0	0	0	0	0	0	0	0	279.647	0	0	0	0	0
		504	2142.3	0	0	0	0	0	0	0	0	0	0	0	0	0	0	0	0	0	0	0	0	0	313.128	0	323.167	0	0	0	321.32	0	0	289.834	0
		505	2146.16	0	0	0	0	0	0	0	0	0	0	0	260.536	0	0	0	0	0	0	0	0	330.086	0	0	325.075	324.782	0	0	0	0	0	0	0
		506	2150.02	0	0	0	0	0	0	0	0	0	0	0	0	0	0	0	0	0	0	0	0	0	0	0	329.484	0	0	284.307	0	0	0	0	0
		507	2153.88	0	0	0	0	0	0	0	0	0	0	0	0	0	0	0	0	0	0	0	0	0	0	0	0	0	0	284.003	0	0	0	0	0
		508	2157.74	0	0	0	354.166	0	0	0	0	0	0	0	0	0	0	0	0	0	0	0	0	0	0	0	0	0	0	0	0	0	0	0	0
		509	2161.6	0	0	0	0	0	0	292.245	0	0	0	0	0	0	0	0	0	0	0	0	0	0	0	0	0	0	0	0	0	0	0	0	0
		510	2165.46	0	0	0	0	0	0	0	0	0	0	0	0	0	0	0	0	0	0	0	0	0	0	0	0	0	0	283.388	0	0	269.056	291.043	0
		511	2169.32	0	0	0	0	0	0	0	0	282.874	0	0	0	0	0	0	0	0	0	0	0	0	0	0	333.164	0	0	280.211	0	0	0	0	0
		512	2173.18	0	0	0	0	0	0	0	0	0	0	0	284.838	0	0	0	0	0	0	0	0	0	0	0	0	0	257.313	283.883	316.778	0	261.74	0	0
		513	2177.04	0	0	0	0	0	0	0	0	0	0	0	284.863	0	0	0	0	0	0	0	0	0	0	0	0	0	0	0	0	0	0	0	0
		514	2180.9	0	0	0	0	0	0	0	0	0	0	0	0	0	0	0	0	0	0	0	0	0	0	0	0	0	0	0	329.106	0	0	263.605	0
		515	2184.76	0	0	0	0	0	0	0	0	0	0	0	277.473	0	0	0	0	0	0	0	0	0	0	0	317.908	0	0	0	0	292.418	0	0	0
		516	2188.62	0	0	0	0	0	0	0	0	0	0	0	276.561	0	0	0	0	0	0	0	0	0	298.746	0	335.87	0	0	0	325.319	0	0	297.596	0
		517	2192.48	0	0	0	0	0	0	0	0	0	0	0	0	0	0	0	0	0	0	0	0	0	0	0	0	0	0	0	309.899	0	0	0	0
		518	2196.34	0	0	0	0	0	0	338.854	0	0	0	0	0	0	0	0	0	0	0	0	0	0	299.565	0	0	0	0	0	315.576	292.71	0	0	0
		519	2200.2	0	0	0	365.195	0	0	0	0	0	319.435	0	0	0	0	0	0	0	0	0	0	0	301.064	0	0	0	0	0	318.727	0	0	0	0
		520	2204.06	0	0	0	0	0	0	0	0	0	0	0	0	0	0	0	0	0	0	0	0	0	0	0	0	0	0	0	310.435	0	0	0	0
		521	2207.92	0	0	0	0	0	0	0	0	0	0	0	277.554	0	0	0	0	0	0	0	0	0	0	0	0	0	0	0	325.646	0	0	0	0
		522	2211.78	0	0	0	0	0	0	320.212	0	0	0	0	0	0	0	0	0	0	0	0	0	0	0	0	0	0	0	0	311.91	0	0	0	0
		523	2215.64	0	0	0	0	0	0	0	0	0	0	0	0	0	0	327.078	0	0	0	0	0	0	0	0	0	0	0	0	308.268	299.217	0	273.231	0
		524	2219.5	0	0	0	0	0	0	0	0	0	0	284.694	0	0	0	0	0	0	0	0	0	0	0	0	322.163	0	0	0	324.847	0	0	284.674	0
		525	2223.36	0	0	0	0	0	0	0	0	0	0	0	0	0	0	0	0	0	0	0	0	0	289.644	0	335.925	0	0	0	323.204	0	0	0	0

## Sheet: Background Std
				SptId_28	SptId_31	SptId_32	SptId_40	SptId_45	SptId_48	SptId_53	SptId_61	SptId_64	SptId_71	SptId_76	SptId_78	SptId_83	SptId_88	SptId_89	SptId_90	SptId_93	SptId_95	SptId_97	SptId_99	SptId_102	SptId_110	SptId_111	SptId_112	SptId_114	SptId_117	SptId_122	SptId_123	SptId_124	SptId_128	SptId_132	SptId_135
		0	196.86	0	0	0	0	0	0	0	0	0	0	0	0	0	0	0	0	0	0	0	0	0	0	0	0	0	0	0	0	0	0	0	0
		1	200.72	0	0	0	0	0	0	0	0	0	0	0	0	0	0	0	0	0	0	0	0	0	0	0	0	0	0	0	0	0	0	96.6755	0
		2	204.58	0	0	0	0	0	0	0	0	0	0	0	0	0	0	0	0	0	0	0	0	0	0	0	0	0	0	0	0	0	0	0	0
		3	208.44	0	0	0	0	0	0	0	0	0	0	0	0	0	0	0	0	0	0	0	0	0	0	0	0	0	0	0	0	0	0	0	0
		4	212.3	0	0	0	0	0	0	0	0	0	0	0	0	0	0	0	0	0	0	0	0	0	0	0	0	0	0	0	0	0	0	0	0
		5	216.16	0	0	0	0	0	0	0	0	0	0	0	0	0	0	0	0	0	0	93.2401	0	0	0	0	0	0	0	0	0	0	0	0	0
		6	220.02	0	0	0	0	0	0	0	0	0	0	0	0	0	0	0	0	0	0	0	0	0	0	0	0	0	0	0	0	0	0	0	0
		7	223.88	0	0	0	0	0	0	0	0	0	0	0	0	0	0	0	0	0	0	0	0	0	0	0	0	0	0	0	0	0	0	0	0
		8	227.74	0	0	0	0	0	0	0	0	0	0	0	0	0	0	0	0	0	0	0	0	0	0	0	0	0	0	0	0	0	0	0	0
		9	231.6	0	0	0	0	0	0	0	0	0	0	0	0	0	0	0	0	0	0	0	0	0	0	0	0	0	0	0	0	0	0	0	0
		10	235.46	0	0	0	0	0	0	0	0	0	0	0	0	0	0	0	0	0	0	0	0	0	0	0	0	0	0	0	0	0	0	0	0
		11	239.32	0	0	0	0	0	0	0	0	0	0	0	0	0	0	0	0	0	0	0	0	0	0	0	0	0	0	0	0	0	0	0	0
		12	243.18	0	0	0	0	0	0	0	0	0	0	0	0	0	0	0	0	0	0	0	0	0	0	0	0	0	0	0	0	0	0	0	0
		13	247.04	0	0	0	0	0	0	0	0	0	0	0	0	0	0	0	0	0	0	0	0	0	0	0	0	0	0	0	0	0	0	0	0
		14	250.9	0	0	0	0	0	0	0	0	0	0	0	0	0	0	0	0	0	0	0	0	0	0	0	0	0	0	0	0	0	0	0	0
		15	254.76	0	0	0	0	0	0	0	0	0	0	0	0	0	0	0	0	0	0	0	0	0	0	0	0	0	0	0	0	0	0	0	0
		16	258.62	0	0	0	0	0	0	0	0	0	0	0	0	0	0	0	0	0	0	0	0	0	0	0	0	0	0	0	0	0	0	0	0
		17	262.48	0	0	0	0	0	0	0	0	0	0	0	0	0	0	0	0	0	0	0	0	0	0	0	0	0	0	0	0	0	0	0	0
		18	266.34	0	0	0	0	0	0	0	0	0	0	0	0	0	0	0	0	0	0	0	0	0	0	0	0	0	0	0	0	0	0	0	0
		19	270.2	0	0	0	0	0	0	97.5015	0	0	0	0	0	0	0	0	0	0	0	0	0	0	0	0	0	0	0	0	0	0	0	0	0
		20	274.06	0	0	0	0	0	0	0	0	0	0	0	0	0	0	0	0	0	0	0	0	0	0	0	0	0	0	0	0	0	0	0	0
		21	277.92	0	0	0	0	0	0	0	0	0	0	0	0	0	0	0	0	0	0	0	0	0	0	0	0	0	0	0	0	0	0	0	0
		22	281.78	0	0	0	0	0	0	0	0	0	0	0	0	0	0	0	0	0	0	0	0	0	0	0	0	0	0	0	0	0	0	0	0
		23	285.64	0	0	0	0	0	0	0	0	0	0	0	0	0	0	0	0	0	0	0	0	0	0	0	0	0	0	0	0	0	0	0	0
		24	289.5	0	0	0	0	0	0	0	0	0	0	0	0	0	0	0	0	0	0	0	0	0	0	0	0	0	0	0	0	0	0	0	0
		25	293.36	0	0	0	0	0	0	0	0	0	0	0	0	0	0	0	0	0	0	0	0	0	0	0	0	0	0	0	0	0	0	0	0
		26	297.22	0	0	0	0	0	0	0	0	0	0	0	0	0	0	0	0	0	0	0	0	0	0	0	0	0	0	0	0	0	0	0	0
		27	301.08	0	0	0	0	0	0	0	0	0	0	0	0	0	0	0	0	0	0	0	0	0	0	0	0	0	0	0	0	0	0	0	0
		28	304.94	0	0	0	0	92.9667	0	0	0	0	0	0	0	0	0	0	0	0	0	0	0	0	0	0	0	0	0	0	0	0	0	0	0
		29	308.8	0	0	0	0	0	0	0	0	0	0	0	0	0	0	0	0	0	0	0	0	0	0	0	0	0	0	0	0	0	0	0	0
		30	312.66	0	0	0	0	0	0	0	0	0	0	0	0	0	0	0	0	0	0	0	0	0	0	0	0	0	0	0	0	0	0	0	0
		31	316.52	0	0	0	0	0	0	0	0	0	0	0	0	0	0	0	0	0	0	0	0	0	0	0	0	0	0	0	0	0	0	0	0
		32	320.38	0	0	0	0	0	0	0	0	0	0	0	0	0	0	0	0	0	0	0	0	0	0	0	0	0	0	0	0	0	0	0	0
		33	324.24	0	0	0	0	0	0	0	0	0	0	0	0	0	0	0	0	0	0	0	0	0	0	0	0	0	0	0	0	0	0	0	0
		34	328.1	0	0	0	0	0	0	0	0	0	0	0	0	0	0	0	0	0	0	0	0	0	0	0	0	0	0	0	0	0	0	93.3907	0
		35	331.96	0	0	0	0	0	0	0	0	0	0	0	0	0	0	0	0	0	0	0	0	0	0	90.2385	0	0	0	0	0	0	0	0	0
		36	335.82	0	0	0	0	0	0	0	0	0	0	0	0	0	0	0	0	0	0	0	0	0	0	91.3888	0	0	0	0	0	0	0	95.5814	0
		37	339.68	0	0	0	0	0	0	0	0	0	0	0	0	0	0	0	0	0	0	0	0	0	0	0	0	0	0	0	0	0	0	92.1821	0
		38	343.54	0	0	0	0	0	0	0	0	0	0	0	0	0	0	0	0	0	0	0	0	0	0	87.3567	0	0	0	0	0	0	0	0	0
		39	347.4	0	0	0	0	0	0	0	0	0	0	0	0	0	0	0	0	0	0	0	0	0	0	0	0	0	0	0	0	0	0	0	0
		40	351.26	0	0	0	0	0	0	0	0	0	0	0	0	0	0	0	0	0	0	0	0	0	0	0	0	0	0	0	0	0	0	88.6331	0
		41	355.12	0	0	0	0	0	0	0	0	0	0	0	0	0	0	0	0	0	0	0	0	0	0	85.8804	0	0	0	0	0	0	0	0	0
		42	358.98	0	0	0	0	0	0	0	0	0	0	0	0	0	0	0	0	0	0	0	0	0	0	0	0	0	0	0	0	0	0	0	0
		43	362.84	0	0	0	0	0	0	0	0	0	0	0	0	0	0	0	0	0	0	0	0	0	0	0	0	0	0	0	0	0	0	87.8099	0
		44	366.7	0	0	0	0	0	0	0	0	0	0	0	0	0	0	0	0	0	0	0	0	0	0	0	0	0	0	0	0	0	0	92.7948	0
		45	370.56	0	0	0	0	0	0	0	0	0	0	0	0	0	0	0	0	0	0	0	0	0	0	92.6803	0	0	0	0	0	0	0	93.8705	89.1737
		46	374.42	0	0	0	0	0	0	0	0	0	0	0	0	0	0	0	90.4129	0	0	0	0	0	0	0	0	0	0	0	0	0	0	91.1256	0
		47	378.28	0	0	0	0	0	0	0	0	0	0	0	0	0	0	0	0	0	0	0	0	0	0	0	0	0	0	0	0	0	0	98.9865	0
		48	382.14	0	0	0	0	0	0	0	0	0	0	0	0	0	0	0	88.2559	0	0	0	0	0	0	0	92.4983	0	0	0	0	0	0	92.1812	0
		49	386	0	0	0	0	0	0	0	0	0	0	0	0	0	0	0	0	0	0	0	0	0	0	0	0	0	0	0	0	0	0	91.2759	0
		50	389.86	0	0	0	0	0	0	0	0	0	0	0	0	0	0	0	0	0	0	0	0	0	0	93.905	94.6543	0	0	0	0	0	0	94.5996	0
		51	393.72	0	0	0	0	0	0	0	0	0	0	0	0	0	0	0	87.56	0	0	0	0	0	0	0	0	0	0	0	0	0	0	94.8491	0
		52	397.58	0	0	0	0	0	0	0	0	0	0	0	0	92.3122	0	0	0	0	0	0	0	0	0	0	0	0	0	0	0	0	0	91.1391	0
		53	401.44	0	0	0	0	0	0	0	0	0	0	0	0	0	0	0	89.3872	0	0	0	0	0	0	0	0	0	0	0	0	0	0	95.2665	0
		54	405.3	0	0	0	0	0	0	0	0	0	0	0	0	0	0	0	92.1279	0	0	0	0	0	0	0	0	0	0	0	0	0	0	89.8497	0
		55	409.16	0	0	0	0	0	0	0	0	0	0	0	0	87.6352	0	0	88.1456	0	0	0	0	0	0	0	93.8897	0	0	0	0	0	0	96.4353	0
		56	413.02	0	0	0	0	0	0	0	0	0	0	0	0	0	0	0	89.3466	0	0	0	0	0	0	0	0	0	0	0	0	0	0	89.3101	0
		57	416.88	0	0	0	0	0	0	0	0	0	0	0	0	93.4122	0	0	96.1454	0	0	0	0	0	0	0	0	0	0	0	0	0	0	93.3695	87.5325
		58	420.74	0	0	0	0	0	0	0	0	0	0	0	0	91.2397	0	0	85.9656	0	0	0	0	0	0	0	96.4233	0	0	0	0	0	0	92.4403	0
		59	424.6	0	0	0	0	0	0	0	0	0	0	0	0	92.2795	0	0	88.2122	0	0	0	0	0	0	0	0	0	0	0	0	0	0	89.3458	0
		60	428.46	0	0	0	0	0	0	0	0	0	0	0	0	0	0	0	86.9309	0	0	0	0	0	0	93.1347	94.0336	0	0	0	0	0	0	95.3073	0
		61	432.32	0	0	0	0	0	0	0	0	0	0	0	0	94.7071	0	0	86.9925	0	0	0	0	0	0	90.7186	96.3993	0	0	0	0	0	0	94.105	0
		62	436.18	0	0	0	0	0	0	0	0	0	0	0	0	90.9008	0	0	97.0221	0	0	0	0	0	0	94.1819	94.6155	0	0	0	0	89.3911	0	93.8289	0
		63	440.04	0	92.2084	0	0	0	0	0	0	0	0	0	0	92.5173	0	0	94.986	0	0	0	0	0	0	93.1792	0	0	0	0	0	0	0	94.7692	89.2227
		64	443.9	0	0	0	0	0	0	0	0	0	0	0	0	93.5088	0	0	84.3205	0	0	94.1662	0	0	0	0	88.6691	0	0	0	0	96.6364	0	96.6467	0
		65	447.76	0	0	0	0	0	0	0	0	0	0	0	0	95.8038	0	0	85.9661	0	0	0	0	0	0	0	94.3124	0	0	0	0	0	0	90.4484	89.8309
		66	451.62	0	0	92.4737	0	0	0	0	0	0	0	0	0	90.1752	0	0	88.0147	0	0	0	0	0	0	0	95.8904	0	0	0	0	0	0	95.6629	95.3603
		67	455.48	0	0	0	0	0	0	0	0	0	0	0	0	95.9613	0	0	83.8176	0	0	0	0	0	0	0	95.4468	0	0	0	0	97.1231	0	96.7224	0
		68	459.34	0	0	0	0	0	0	0	0	0	0	0	0	0	0	0	89.9556	0	0	0	0	0	0	0	95.601	0	0	0	0	92.7529	0	91.737	0
		69	463.2	0	88.5539	0	0	0	0	0	0	0	0	0	0	91.3134	0	0	87.1681	0	0	0	0	0	0	0	0	0	0	0	0	91.3891	0	92.6559	91.7658
		70	467.06	0	89.6772	97.7549	0	0	0	0	92.5168	0	0	0	0	94.8206	0	0	92.8729	0	0	0	0	0	0	0	96.2064	0	0	0	0	94.9163	0	89.3006	90.3631
		71	470.92	0	0	0	0	0	0	0	0	0	0	0	0	0	0	0	91.4992	0	0	94.0483	0	0	0	0	0	0	0	0	0	98.8007	0	92.932	89.8724
		72	474.78	0	90.4488	0	0	0	0	0	0	0	0	0	0	90.2493	0	0	91.0648	0	0	92.2654	0	0	0	0	91.6478	0	0	0	0	0	0	95.0796	91.7499
		73	478.64	0	0	0	0	0	0	0	0	0	0	0	0	0	0	0	90.7218	0	0	0	0	0	0	0	0	88.8871	0	0	0	96.2159	0	91.2175	90.7979
		74	482.5	0	90.7724	0	0	0	0	0	0	0	0	0	91.1274	0	0	0	83.0062	0	0	0	0	0	0	87.2454	91.1425	0	0	0	0	88.9496	0	91.7296	90.99
		75	486.36	0	0	0	0	0	0	0	0	0	0	0	89.5208	93.8704	0	0	92.5341	0	0	0	0	0	0	0	0	92.9708	0	0	0	0	0	93.0914	90.7206
		76	490.22	0	87.4974	0	0	0	0	0	0	0	0	0	0	89.9464	0	0	86.9783	0	0	84.7266	0	0	0	87.5251	94.5381	0	0	0	0	0	0	93.0844	97.3205
		77	494.08	0	0	0	0	0	0	0	0	0	0	0	0	95.6958	0	0	85.6688	0	0	0	0	0	0	93.6992	0	89.9471	0	0	0	0	0	92.3163	94.9237
		78	497.94	0	96.2833	0	0	0	0	0	0	0	0	0	0	0	0	0	98.4044	0	0	93.0365	0	0	0	0	93.5685	89.0181	0	0	0	90.1954	0	87.617	92.9789
		79	501.8	0	89.821	97.6523	0	0	0	0	0	0	0	0	0	92.8108	0	0	92.7018	0	0	87.7452	0	0	0	0	0	0	0	0	0	0	0	92.3165	93.9923
		80	505.66	0	92.137	0	0	0	0	0	0	0	0	0	0	95.7316	0	0	95.0757	0	0	0	0	0	0	90.4084	0	89.0387	0	0	0	89.1281	0	95.7754	91.5988
		81	509.52	0	87.1956	0	0	0	0	0	0	0	0	0	0	0	0	0	89.3801	0	0	90.1836	0	0	0	0	0	91.9336	0	0	0	0	0	92.6658	0
		82	513.38	0	0	0	0	0	0	0	0	0	0	0	92.1297	92.9088	0	0	90.5656	0	0	0	0	0	0	0	0	91.597	0	0	0	92.7205	0	88.5504	0
		83	517.24	0	89.8266	0	0	0	0	0	0	0	0	0	0	87.7379	0	0	90.3681	0	0	91.6689	0	0	0	0	0	95.4915	0	0	0	0	0	93.8145	95.5299
		84	521.1	0	87.8563	0	0	0	0	0	0	0	0	0	0	86.3863	0	0	91.9859	0	0	95.2483	0	0	0	0	0	90.2739	0	0	0	96.1063	0	92.3077	96.6717
		85	524.96	0	0	0	0	0	0	0	0	0	0	0	0	0	0	0	89.219	0	0	0	0	0	0	91.9117	0	94.0428	0	0	0	94.4534	94.496	93.4317	91.0781
		86	528.82	0	90.1358	89.6816	0	0	0	0	0	0	0	0	0	89.0591	0	0	86.1826	0	0	0	0	0	0	91.959	0	90.7354	0	0	0	0	92.538	94.4857	96.8304
		87	532.68	0	97.4432	0	0	0	0	0	0	0	0	0	0	93.7336	0	0	89.844	0	0	92.8012	0	0	0	0	0	90.106	0	0	0	90.1271	91.8362	96.2775	94.2621
		88	536.54	0	87.508	0	0	0	0	0	0	0	0	0	91.7295	0	0	0	91.9803	0	0	0	0	0	0	89.2771	0	0	0	0	0	91.4436	88.0947	90.8253	97.2823
		89	540.4	0	0	0	0	0	0	0	0	0	0	0	0	0	0	0	91.2557	0	0	0	0	0	0	0	0	87.1417	0	0	0	0	93.8733	93.2074	96.6025
		90	544.26	0	0	0	0	0	0	0	0	0	0	0	92.4004	0	0	0	88.6223	0	0	0	0	0	0	93.7236	0	86.2848	0	0	0	89.8886	89.175	96.9734	96.6887
		91	548.12	0	91.0054	0	0	0	0	0	0	0	0	0	0	89.0603	0	0	91.9954	0	0	0	0	0	0	91.2987	0	90.6707	0	0	0	91.9811	93.85	90.6062	93.1253
		92	551.98	0	90.9297	0	0	0	0	0	0	0	0	0	0	97.3221	0	0	93.8976	0	0	0	0	0	0	93.2532	0	95.7048	0	0	0	95.6346	89.1109	0	91.3124
		93	555.84	0	91.1651	98.8084	0	0	0	0	0	0	0	0	96.3437	0	0	0	87.7151	0	0	0	0	0	0	93.0741	0	90.1487	0	0	0	91.84	91.0739	96.152	90.2587
		94	559.7	0	85.6804	0	0	0	0	0	0	0	0	0	86.3029	93.246	0	0	96.0792	0	0	0	0	0	0	87.8759	0	88.4587	0	0	0	92.5169	87.2756	95.6186	91.4293
		95	563.56	0	89.9568	97.2408	0	0	0	0	0	0	0	0	92.7925	0	105.45	0	88.2907	0	0	0	0	0	0	90.6215	0	88.7587	0	0	0	96.8797	92.0219	94.845	89.471
		96	567.42	0	87.6889	0	0	0	0	0	0	0	0	0	0	88.9178	0	0	84.113	0	0	93.7048	0	0	0	93.469	0	92.9443	0	0	0	90.8745	91.4297	92.7141	89.2768
		97	571.28	0	87.7719	0	0	0	0	0	0	0	0	0	90.5559	0	0	91.9541	94.7937	0	0	0	0	0	0	0	0	93.5972	0	0	0	96.2234	94.6126	86.8422	0
		98	575.14	0	86.6074	0	0	0	0	0	0	0	0	0	93.8852	0	0	0	90.3691	0	0	0	0	0	0	93.4891	0	95.4136	0	0	0	92.8201	92.5799	92.4929	92.647
		99	579	0	0	0	0	0	0	0	0	0	0	0	93.8962	94.979	0	0	91.8005	0	0	0	0	0	0	90.218	0	93.0858	0	0	0	95.6123	87.2179	92.246	94.7504
		100	582.86	0	0	0	0	0	0	0	0	0	0	0	89.5272	89.256	0	0	91.7535	0	0	0	0	0	0	92.3501	0	91.7496	0	0	0	96.2914	91.0996	92.5	94.5482
		101	586.72	0	92	90.4931	0	0	0	0	0	0	0	0	0	93.2643	0	0	91.7433	0	0	0	0	0	0	0	0	90.7549	0	0	0	92.6893	94.8983	96.073	86.7408
		102	590.58	0	0	0	0	0	0	0	0	0	0	0	0	96.3524	0	93.9022	85.03	0	0	93.0835	0	0	0	89.8656	0	93.4061	0	0	0	88.7878	89.0092	90.0946	93.2214
		103	594.44	0	87.2156	0	0	0	0	0	0	0	0	0	0	90.9802	0	0	83.8437	0	0	0	0	0	0	0	0	87.8366	0	0	0	91.903	92.607	92.3165	87.7563
		104	598.3	0	90.6686	94.5674	0	0	0	0	0	0	0	0	96.5985	91.7653	0	0	92.3414	0	0	0	0	0	0	93.8041	94.523	94.9995	0	0	0	88.8568	96.5442	93.0068	95.0206
		105	602.16	0	0	0	0	0	0	0	0	94.5631	0	0	94.1542	92.272	0	92.1993	88.7879	0	0	89.9546	0	0	0	0	0	91.529	0	0	0	93.2507	91.5735	97.9297	93.193
		106	606.02	0	0	0	0	0	0	0	0	95.2495	0	0	94.253	94.6067	0	89.6428	89.7912	0	0	91.2942	0	0	0	88.324	0	96.2678	0	0	0	88.155	89.2968	87.3618	89.882
		107	609.88	0	90.7815	92.1217	0	0	0	0	0	0	0	0	96.4402	91.566	0	86.4463	87.609	0	0	91.9175	0	0	0	0	0	92.8764	0	0	0	89.3286	97.2525	93.8351	88.1524
		108	613.74	0	0	0	0	0	0	0	0	0	0	0	98.0443	91.5026	0	0	89.1163	0	0	92.0767	0	0	0	88.3033	0	100.158	0	0	0	96.4159	92.6461	94.7606	93.1548
		109	617.6	0	0	0	0	0	0	0	0	93.0268	0	0	93.6819	90.1719	0	0	99.7571	0	0	92.5598	0	0	0	0	0	96.9811	0	0	0	0	91.1584	93.7147	88.4204
		110	621.46	89.3361	0	93.5373	0	0	0	0	0	0	0	0	0	92.3825	0	88.0665	96.9235	0	0	88.6324	0	0	0	0	0	92.8929	0	0	0	87.4447	98.2977	92.181	0
		111	625.32	87.1479	0	0	0	0	0	0	0	0	0	0	0	89.6677	0	96.1293	92.3302	0	0	0	0	0	0	0	0	87.4328	0	0	0	98.8249	95.8857	94.8047	0
		112	629.18	0	0	0	0	0	0	0	0	0	0	0	93.2369	0	0	0	89.2115	0	0	0	0	0	0	0	0	93.094	0	0	0	90.2713	93.8637	88.244	92.6789
		113	633.04	94.7532	90.6383	0	0	0	0	0	0	0	0	0	92.3715	0	0	0	89.7001	0	0	92.4067	0	0	0	0	0	87.9937	0	0	0	92.2782	93.0686	98.5966	95.8013
		114	636.9	84.2674	0	97.7705	0	0	0	0	0	92.0444	0	0	87.5454	0	0	92.024	90.5906	0	0	92.284	0	0	0	0	0	89.1147	0	0	0	96.7379	88.51	93.2366	93.2654
		115	640.76	87.6518	0	92.771	0	0	0	0	0	0	0	0	86.3508	91.1844	0	0	94.0043	0	0	86.6793	0	0	0	0	0	93.1322	0	0	0	92.609	95.8034	94.4202	92.0414
		116	644.62	85.43	0	0	0	0	0	0	0	0	0	0	92.2733	0	0	84.7924	93.2978	0	0	0	0	0	0	0	0	90.9932	0	0	0	90.3772	94.0999	92.881	0
		117	648.48	86.2667	0	92.3211	0	0	0	0	0	0	0	0	93.2539	0	0	91.5418	88.8367	0	0	0	0	0	0	0	0	95.1713	0	0	0	88.3383	87.9715	93.1212	0
		118	652.34	0	0	94.0149	0	0	0	0	0	0	0	0	93.9882	0	0	89.9643	86.1214	0	0	0	0	0	0	0	0	92.5198	0	0	0	91.0827	90.6941	90.578	91.6715
		119	656.2	93.8959	0	94.6064	0	0	0	90.1496	0	0	0	0	92.5426	0	0	0	94.3919	0	0	88.2589	0	0	0	94.9083	0	94.5627	0	0	0	92.63	92.8218	91.1636	87.887
		120	660.06	89.9394	0	91.7326	0	0	0	0	0	92.947	0	0	95.385	91.5995	0	88.4065	95.894	0	0	89.8985	0	0	0	89.5389	92.318	93.4922	0	0	0	88.9499	88.4333	92.6038	96.3083
		121	663.92	88.0536	0	93.0485	0	0	0	0	0	0	0	0	86.316	0	0	95.0072	96.5812	0	0	0	0	0	0	0	0	94.4563	0	0	0	93.2811	88.5987	92.96	98.6815
		122	667.78	0	0	93.8395	0	0	0	0	0	0	0	0	88.6855	0	0	88.3333	93.0732	0	0	95.6618	0	0	0	91.8515	87.3014	94.9734	0	0	0	87.3343	91.9769	93.3055	85.3821
		123	671.64	0	0	0	0	0	0	0	0	0	0	0	86.1978	95.0837	0	95.3392	92.5982	0	0	88.4063	0	0	0	0	94.2992	94.7022	0	0	0	86.5312	93.9656	94.1005	0
		124	675.5	0	0	0	0	0	0	0	0	0	0	0	0	0	0	90.2535	93.802	0	0	89.0952	0	0	0	0	95.6059	87.7652	0	0	0	92.6743	92.5246	91.8323	92.2994
		125	679.36	90.5222	0	94.1016	0	0	0	0	0	0	0	0	93.5167	0	0	0	99.4215	0	0	0	0	0	0	86.2349	0	88.9948	0	0	0	91.9248	95.6839	96.0949	0
		126	683.22	0	0	93.1003	0	0	0	0	0	0	0	93.0019	90.9431	0	0	0	88.8483	0	0	96.2953	0	0	0	91.1102	0	93.0336	0	0	0	91.1471	88.6948	89.5793	0
		127	687.08	90.5685	0	0	0	0	0	0	0	90.2212	0	0	91.5218	0	0	0	93.2747	0	0	0	0	0	0	0	0	90.0676	0	0	0	97.3287	94.9111	86.8623	0
		128	690.94	90.265	0	0	0	94.6164	0	0	0	0	0	0	96.1407	0	0	92.3759	91.2538	99.0867	0	88.9988	0	0	0	88.4864	0	89.4875	0	0	0	87.1623	89.7807	94.7846	0
		129	694.8	85.8769	0	95.8081	0	0	0	0	0	0	0	0	93.1992	0	0	89.8434	91.484	0	0	96.0284	0	0	0	91.7207	91.4302	90.2508	0	0	0	96.9772	91.0751	95.3742	0
		130	698.66	91.6604	0	89.3986	0	0	0	0	0	0	0	0	88.3009	0	0	93.4584	89.4633	0	97.4534	0	0	0	0	87.6377	88.0307	91.9596	0	0	0	89.7172	90.395	93.9564	86.2309
		131	702.52	0	0	89.5218	0	0	0	0	0	0	0	0	88.4421	0	0	96.9782	0	0	0	90.6417	0	0	0	92.2278	0	88.3936	0	0	0	87.3224	88.7889	91.077	0
		132	706.38	89.9865	0	91.1857	0	0	0	0	0	0	0	0	94.4089	0	0	91.5126	86.9278	0	0	0	0	0	0	84.9723	90.74	93.0232	0	94.4811	0	93.2671	0	89.9056	0
		133	710.24	86.08	0	92.1951	0	0	0	0	0	0	0	0	87.0503	0	0	92.6566	93.4011	0	0	0	0	0	0	87.9099	97.1277	94.6948	0	94.235	0	87.3234	0	87.9512	87.6145
		134	714.1	88.9987	0	0	0	0	0	0	0	94.4384	0	0	97.6211	0	0	88.0717	88.4423	0	0	0	0	0	0	87.9994	0	93.2853	0	0	0	91.5969	91.5516	98.1671	0
		135	717.96	90.6015	0	93.2194	0	0	0	0	0	0	0	0	90.7823	0	0	98.1731	90.4018	0	0	88.2392	0	0	0	88.6665	0	88.3769	0	0	0	89.941	93.0988	97.0323	88.6613
		136	721.82	0	0	92.7862	0	0	0	0	0	96.9827	0	0	90.4756	0	0	86.6791	87.5253	0	0	0	0	0	0	93.1848	93.4208	87.5138	0	98.2107	0	92.4056	0	94.5009	0
		137	725.68	0	0	93.4672	0	0	0	0	0	0	0	0	93.5259	0	0	88.4102	96.8401	0	0	90.3201	0	0	0	94.6259	90.9578	88.6423	0	86.1324	0	90.9942	88.6966	87.1567	88.2558
		138	729.54	90.9454	0	90.145	94.0482	0	0	0	0	0	0	0	96.0849	0	0	91.4483	0	0	0	90.861	0	0	0	93.5859	90.9672	94.8084	0	88.2305	0	92.0438	90.8334	93.1691	0
		139	733.4	0	0	94.9406	0	91.1699	0	0	0	0	0	0	94.8211	0	0	93.4856	87.4448	0	0	0	0	0	0	88.0651	0	92.7353	0	88.9927	0	88.2772	89.5888	95.4514	0
		140	737.26	0	0	90.9933	0	94.8012	0	0	0	0	93.6696	0	93.2621	0	0	88.571	0	0	0	0	0	0	0	87.3112	88.3834	95.2463	0	0	0	87.7515	96.1189	94.6687	95.0645
		141	741.12	0	0	0	0	0	0	0	0	0	0	94.3733	89.3715	0	0	91.0528	0	0	0	91.8691	0	0	0	86.6881	95.3103	0	0	91.622	0	94.3803	90.7966	93.4664	87.5738
		142	744.98	91.0183	0	90.4571	0	95.0049	0	0	0	0	0	94.2125	96.3402	0	0	92.8533	91.0118	0	0	0	0	0	0	87.4941	96.5089	98.5253	0	83.9597	0	90.7647	94.4036	96.1522	0
		143	748.84	0	0	92.9021	0	0	0	0	0	0	91.6812	0	97.3613	0	0	92.6384	88.3562	0	0	89.9496	0	0	0	93.9855	95.7069	93.9143	0	88.0584	0	93.6653	85.8223	96.542	0
		144	752.7	90.5655	0	94.0297	89.5677	92.9236	0	92.0417	0	0	0	0	87.0828	0	0	86.8185	86.1893	0	0	0	0	0	0	93.8059	89.6264	98.3959	0	90.5141	0	88.003	91.8123	94.9169	90.733
		145	756.56	85.7122	0	96.9927	92.127	0	0	0	0	0	0	0	91.5513	0	0	93.9624	89.7704	0	0	88.802	0	0	0	94.404	88.4407	0	0	91.2882	0	91.1156	88.7441	91.4166	91.7475
		146	760.42	84.6582	0	92.9242	0	0	0	84.1057	0	0	89.4564	87.1401	89.4513	0	0	87.4959	95.8794	0	0	89.3818	0	0	0	88.7892	92.0547	90.1006	0	93.5052	0	92.059	93.9874	93.4512	0
		147	764.28	0	0	87.1919	0	0	0	92.8546	0	0	92.0445	0	90.5863	0	0	90.6531	92.0084	0	0	94.4546	0	0	0	85.5537	94.2632	92.4965	0	90.03	0	91.99	91.4841	90.0884	86.5983
		148	768.14	84.6596	0	97.4903	92.0603	0	0	0	0	0	0	0	93.0313	0	0	86.3184	96.1663	0	0	0	0	0	0	90.3499	95.4431	89.8014	0	95.0031	0	90.8991	95.362	0	0
		149	772	90.9923	0	94.4183	0	91.9083	0	94.3524	0	0	89.0608	0	88.0624	0	0	90.4992	92.2374	0	0	90.357	0	0	0	85.7832	84.2815	92.3215	0	92.2606	0	94.4399	90.0625	89.095	0
		150	775.86	0	0	88.0588	0	0	0	91.7376	0	0	0	0	87.8722	0	0	0	91.4716	0	0	0	0	0	0	92.4121	91.0002	0	0	0	0	95.3198	87.1337	94.1038	0
		151	779.72	0	0	89.0379	0	96.4788	0	91.5722	0	0	94.4332	0	95.8071	0	0	91.683	0	0	0	91.8439	0	0	0	90.8069	87.3324	92.9173	0	93.2927	0	0	0	89.0811	0
		152	783.58	90.5528	0	94.37	0	0	0	90.803	0	0	87.3091	0	88.8248	0	0	85.0238	0	0	0	93.8184	0	93.657	0	88.4779	86.7961	96.3692	0	89.4104	0	96.9355	92.476	93.9389	92.5853
		153	787.44	84.739	0	97.9487	94.156	0	0	94.7727	0	0	88.2152	97.4919	86.7193	0	0	89.3051	98.7681	0	0	90.0047	0	0	0	97.6207	92.5998	95.34	0	0	0	89.7532	92.0543	88.564	91.1105
		154	791.3	94.9936	0	94.738	90.9768	0	0	86.8308	0	0	0	0	0	0	0	83.3141	0	0	0	0	0	0	0	91.3145	92.5859	95.4694	0	94.6241	0	92.3461	0	95.0032	91.5828
		155	795.16	89.6406	0	95.5148	94.2689	0	0	92.1327	0	0	0	0	88.9754	0	0	0	89.7904	0	0	91.4051	0	0	0	87.087	95.0488	90.465	0	0	0	0	94.4632	93.7293	0
		156	799.02	93.1954	0	94.3048	93.0657	0	0	89.369	0	0	0	93.3411	0	0	0	89.3984	94.1665	0	0	93.5217	0	0	0	91.0514	95.5149	0	0	91.7573	0	91.8519	0	96.3039	92.9383
		157	802.88	95.5224	0	97.172	0	0	0	90.3391	0	93.0105	0	97.2279	93.6547	0	0	92.0974	0	0	0	85.3746	0	0	0	89.4652	90.5601	92.4118	0	91.3151	0	91.2306	93.4936	92.2649	92.3951
		158	806.74	86.8616	0	94.8168	90.91	0	0	88.4447	0	90.326	0	0	90.7602	0	0	85.8132	88.4383	0	0	93.051	0	0	0	93.6218	86.1624	85.4066	0	90.0892	0	88.7685	0	95.3644	0
		159	810.6	0	0	94.6043	0	0	0	89.7113	0	96.8745	92.1785	0	91.8755	0	0	89.4676	91.9531	0	0	89.5887	0	0	0	88.7301	90.8838	91.5429	0	88.0833	0	89.0715	0	96.9228	0
		160	814.46	0	0	93.7482	0	0	0	88.7472	0	93.8043	0	0	93.3461	0	0	92.1307	0	0	0	85.3772	0	0	0	92.8442	88.4863	91.353	0	0	0	0	93.2732	94.1501	0
		161	818.32	0	0	91.9847	86.9134	0	0	91.0812	0	92.0972	90.6603	0	86.8342	0	0	0	0	0	0	93.5929	0	95.1758	0	92.0038	92.7276	88.2419	0	91.7472	0	0	91.3413	90.3971	0
		162	822.18	0	0	0	0	0	0	85.297	0	91.0924	90.3376	96.7926	95.9077	0	0	0	0	0	0	0	0	0	0	95.678	93.875	89.9718	0	93.0962	100.4	0	89.1836	92.8783	91.412
		163	826.04	89.8926	0	97.3395	89.6792	0	0	89.8827	0	92.6761	84.8247	0	88.8147	0	0	95.7178	88.0886	0	0	88.5145	0	94.6042	0	97.8136	89.4764	90.536	0	94.0596	0	0	96.9462	83.058	0
		164	829.9	0	0	91.8338	0	0	0	86.3894	0	99.2185	87.9511	93.0316	0	0	0	92.276	97.5425	0	0	85.7902	0	93.6452	0	89.5035	92.6786	90.3751	0	90.4541	0	91.8428	93.6163	91.1169	0
		165	833.76	0	0	0	93.8725	95.1422	0	90.8911	0	87.3672	95.0496	0	98.6388	0	0	91.729	0	0	0	84.6842	0	91.4504	0	91.0485	91.3604	93.786	0	93.7464	0	92.4751	88.3741	95.9403	92.6771
		166	837.62	0	0	96.9444	87.1266	0	0	90.3711	0	88.7257	0	0	0	0	0	86.2169	95.5206	0	0	87.6751	0	0	0	87.9304	91.4284	90.3777	0	83.0106	0	96.1435	88.0122	96.7059	93.4706
		167	841.48	89.0632	0	0	0	0	0	86.8198	0	93.34	0	0	86.3176	0	0	94.9072	94.7706	0	0	0	84.438	0	0	95.0833	89.5831	90.024	0	87.8996	0	88.1761	0	86.3987	0
		168	845.34	0	0	0	0	0	0	91.5063	0	92.5044	90.6206	0	92.8221	0	0	87.6078	0	0	0	0	0	87.9645	0	91.2881	92.1511	89.7129	0	87.8999	0	85.6172	0	93.9899	0
		169	849.2	0	87.7358	0	91.6299	94.4358	0	91.5776	0	88.4597	0	0	90.9803	0	0	93.3764	0	0	0	0	0	97.9371	0	87.9522	85.8568	96.125	0	89.5151	0	90.6135	92.0388	94.1534	92.4001
		170	853.06	89.4024	92.4194	0	92.0873	0	0	89.1393	0	89.2654	0	93.3668	89.7171	0	0	99.0106	92.0921	0	0	86.0745	0	95.7323	0	90.6758	92.8329	88.7116	0	91.9119	0	90.7522	95.51	92.2138	0
		171	856.92	0	96.2398	87.3308	95.0013	0	0	92.0661	0	91.018	88.1538	91.7846	90.8549	0	0	95.0642	89.0151	0	0	92.7001	0	92.5567	0	89.4962	93.1986	94.8358	0	89.8005	0	87.9804	89.3398	98.0788	0
		172	860.78	86.7245	92.146	0	96.4112	0	0	89.4915	0	90.7172	85.1467	89.0842	92.5631	0	0	0	89.6693	0	0	0	0	90.7449	0	88.99	93.2425	90.8318	0	86.9237	0	92.6574	89.7787	95.2629	0
		173	864.64	0	98.4939	0	93.5261	0	0	86.3081	0	88.6949	0	92.8129	90.3744	0	0	85.9434	91.627	0	0	0	0	93.2032	0	90.2175	91.7045	93.5907	0	84.5451	0	91.8977	92.6425	93.0477	91.3919
		174	868.5	0	0	90.9248	96.8513	92.28	0	90.3626	0	90.2234	0	86.7453	84.159	0	0	91.7577	91.701	0	0	0	0	0	0	0	99.8514	90.6335	0	0	0	89.8218	92.4309	90.0934	91.6514
		175	872.36	90.9204	0	91.1695	89.7353	91.6378	0	87.4279	0	88.1345	86.6764	0	0	0	0	86.9668	94.0537	0	0	0	0	87.5406	0	93.0982	0	87.3253	0	91.6807	91.0579	92.0147	91.6202	94.5334	93.8726
		176	876.22	93.0423	93.8916	86.0338	0	0	0	91.839	0	95.8984	0	93.7661	89.0296	87.6044	0	87.1845	92.078	0	0	0	96.3675	92.5239	0	89.9713	92.9975	90.982	0	85.9794	0	93.0866	84.0278	94.7486	89.5255
		177	880.08	89.5561	0	0	0	93.5593	0	92.8034	0	91.3095	89.5336	89.3248	95.0914	0	0	0	91.6763	0	0	94.986	88.9485	92.402	0	89.1453	93.1538	92.9657	0	0	0	88.6267	91.9101	95.1591	91.4695
		178	883.94	91.2416	0	91.593	94.3661	0	0	86.0851	0	89.2471	88.0065	89.0836	95.0536	0	0	87.9115	88.4374	0	0	0	0	94.0256	0	93.9954	91.6664	93.7939	0	86.1912	0	91.7619	89.3513	95.9383	96.8866
		179	887.8	83.9477	0	0	90.4202	88.3321	0	91.5219	0	0	0	87.2393	90.0138	93.594	0	94.8736	91.4845	0	0	0	0	91.7377	0	0	86.2714	92.7843	0	92.4499	0	93.7135	89.3741	98.2474	91.715
		180	891.66	92.4056	0	95.1726	94.3857	0	0	93.6974	0	87.1776	0	89.8101	94.565	87.7037	0	93.722	94.759	0	0	0	0	92.4401	0	91.5842	87.2006	89.5381	0	89.4234	0	88.0301	91.4695	93.5508	95.3705
		181	895.52	98.1976	0	88.7858	90.5264	94.7767	0	90.0718	0	93.9905	0	87.5193	0	87.3224	0	92.3727	88.5603	0	0	0	0	92.6796	0	93.1385	0	95.1649	0	90.6442	0	92.5886	95.7741	90.9975	89.088
		182	899.38	90.7222	0	0	87.6084	91.7121	0	89.8002	0	0	0	0	0	0	0	92.1273	93.2237	0	0	0	0	93.2805	0	90.7929	91.8335	91.5153	0	90.6404	0	90.0073	87.5241	93.0596	91.9849
		183	903.24	87.0687	0	90.7082	86.2751	92.2231	0	0	0	0	0	93.4546	92.6026	89.5218	0	91.923	91.6226	0	0	0	0	90.0874	0	91.3918	0	94.8626	0	87.9696	0	92.7065	88.1466	90.1765	92.0958
		184	907.1	87.1862	0	91.3108	89.8204	84.3657	0	0	0	0	0	84.4626	0	86.7012	0	90.7041	90.5656	0	0	86.976	87.0386	111.571	0	83.9119	89.4481	90.8041	0	90.1149	88.6151	86.6895	0	92.5144	89.2198
		185	910.96	90.0104	0	0	90.194	91.2522	0	0	0	0	0	88.8514	90.6207	94.1664	0	0	92.7366	0	0	91.6753	87.6184	89.505	0	91.7619	92.6827	99.9469	0	89.0397	0	94.3843	96.8226	90.773	95.1673
		186	914.82	88.9652	0	0	90.9288	92.9233	0	0	0	0	0	95.4958	0	95.3854	0	0	92.8765	0	0	85.7761	0	86.17	91.5322	0	94.8183	97.0632	0	87.2517	0	91.7396	91.039	92.9169	90.9745
		187	918.68	94.9552	0	0	89.7713	94.208	0	0	0	0	0	88.0888	95.0717	90.9863	0	86.3026	87.5721	0	0	90.9545	0	90.0664	0	93.0773	91.9418	92.7313	0	90.6752	0	92.0212	86.0236	92.7203	93.0499
		188	922.54	92.2668	87.8899	92.0941	90.3283	85.1585	0	0	0	94.4175	0	88.9305	87.3423	92.4215	0	0	95.541	0	0	0	0	90.3691	0	87.4947	0	92.8454	0	93.384	0	93.9208	84.8745	91.0367	90.3438
		189	926.4	92.9379	0	90.8427	0	98.5364	0	95.5968	0	89.3794	0	90.3865	0	89.5177	0	0	85.0696	0	0	0	86.3167	89.4209	0	85.2674	0	89.8349	0	88.5239	0	98.8919	92.6136	91.6156	93.5492
		190	930.26	91.9202	85.1452	96.3401	87.05	87.3289	0	0	0	0	0	89.3866	90.6574	0	0	90.6795	0	0	0	0	0	87.8444	0	99.6955	0	91.5579	0	90.7663	0	94.1793	95.1258	92.4966	94.6239
		191	934.12	91.8045	0	0	93.6832	97.5407	0	0	0	96.8341	89.253	87.9163	87.1762	92.9409	0	0	96.3905	0	0	0	0	92.9743	0	0	0	93.6529	0	85.5692	0	88.8703	89.7133	90.7914	89.3611
		192	937.98	89.5617	90.2873	94.6078	91.2009	91.0832	0	0	0	0	90.7508	89.536	95.3313	0	0	0	87.1693	0	0	92.263	0	90.579	0	88.3914	0	93.1289	0	91.9755	0	94.319	83.2719	90.871	93.3281
		193	941.84	88.777	91.7576	90.8355	92.8647	92.2437	0	0	0	90.8682	86.0336	86.8825	94.3198	0	0	92.4018	0	0	0	0	0	92.1651	0	0	92.3561	92.6625	0	89.0766	0	93.6276	92.2798	91.1276	93.7159
		194	945.7	88.0162	87.9665	90.5036	91.6283	0	0	90.5438	0	90.3483	0	84.6728	0	0	0	89.412	89.0501	0	0	0	0	88.2164	0	0	92.74	87.271	0	0	0	94.0414	93.5732	93.8356	90.762
		195	949.56	87.8857	93.7084	92.5746	90.6136	0	0	0	0	0	0	91.4019	0	92.4559	0	88.8749	87.6844	0	0	0	85.8662	0	87.2073	92.6421	0	90.5174	0	99.9079	0	88.2634	87.5772	92.3059	97.8601
		196	953.42	92.2157	87.2819	0	88.6524	0	0	0	0	91.4278	0	90.9472	0	0	0	0	0	0	0	88.4625	0	89.6684	87.2481	88.4122	0	90.0701	0	92.7861	0	0	94.3541	93.2208	95.4465
		197	957.28	87.7731	0	91.2167	91.1789	91.0112	0	0	0	0	0	89.0578	0	87.3161	0	0	91.8852	0	0	0	0	89.7487	93.9937	91.1333	0	81.5741	0	92.2777	0	0	92.2589	93.4436	88.984
		198	961.14	87.799	94.0064	90.3682	89.4634	0	0	0	0	92.9231	87.0058	92.7681	96.2537	0	0	0	87.9842	0	0	86.4303	0	91.1249	0	93.319	0	93.2303	0	0	0	91.626	87.0056	91.6513	92.2613
		199	965	87.9479	92.4856	94.5028	91.7949	0	0	0	0	0	0	92.9694	90.077	89.7937	0	0	90.1149	0	0	0	89.9065	96.8332	0	88.1014	0	93.8047	0	92.3955	0	93.0435	90.2737	94.1691	101.326
		200	968.86	87.7783	91.7767	86.5898	89.2739	0	0	0	0	89.507	0	95.3504	0	0	87.1676	0	97.4117	0	0	0	0	91.6533	0	0	0	90.672	0	91.7976	0	91.5019	85.89	94.2346	91.752
		201	972.72	93.6537	0	85.8762	89.4725	0	0	0	0	0	85.7604	91.7176	0	0	0	0	0	0	0	0	0	89.2374	0	91.5569	90.9465	91.7343	0	89.1906	0	92.9595	94.2346	88.6341	97.9453
		202	976.58	87.4931	0	0	92.8634	0	0	0	0	0	0	93.4291	90.6653	0	0	0	0	0	0	0	0	91.8498	0	97.6154	93.507	95.2993	0	0	0	91.0559	87.569	95.1692	93.7188
		203	980.44	90.7252	90.7546	96.4977	91.8071	0	0	0	0	93.0982	93.4258	91.8253	93.1799	0	0	0	89.7419	0	0	0	93.3906	94.9162	0	86.9851	0	87.1538	0	0	0	93.5539	87.2556	93.0507	95.0071
		204	984.3	94.8072	0	90.7003	86.0435	0	0	0	0	0	0	87.4791	92.7767	0	0	0	96.0447	0	0	0	0	0	0	0	0	89.0977	0	0	0	87.8326	91.5048	90.3877	94.6976
		205	988.16	0	0	94.7772	93.4829	0	0	0	0	90.4962	0	88.9637	85.7435	91.8118	0	0	95.2888	0	0	83.9625	87.7205	0	0	0	89.7839	89.8894	0	0	0	87.8383	93.0128	88.3817	91.9588
		206	992.02	87.2058	87.4543	0	90.0378	0	0	0	0	0	0	87.6493	0	97.0633	0	0	87.0955	0	0	0	0	0	87.8872	91.245	0	0	0	0	0	89.7752	93.3265	93.9573	92.2595
		207	995.88	91.7985	0	0	90.1083	0	0	0	0	91.4044	89.0064	86.7456	0	0	0	0	0	0	0	0	0	92.8097	0	87.9909	0	92.5092	0	0	0	88.3991	95.0937	93.1004	95.1525
		208	999.74	83.7249	0	94.8492	90.3037	0	0	0	0	89.8316	84.2358	86.3892	88.0092	0	0	89.9749	0	0	0	89.4119	0	94.1539	101.411	0	91.9312	88.6866	0	0	0	94.6204	97.4737	93.9898	93.866
		209	1003.6	91.7596	89.6075	0	95.8455	0	0	0	0	90.0998	90.11	89.8343	91.1215	0	0	91.4396	85.33	0	0	0	0	93.2349	94.8544	92.2368	0	90.9776	0	0	0	91.1405	95.0707	86.5736	88.7154
		210	1007.46	0	0	93.0842	90.7843	0	0	0	85.1266	93.9711	0	90.3381	86.7143	0	0	0	0	0	0	0	0	95.9065	0	80.5849	0	90.4279	0	89.1646	0	103.41	95.5836	90.8506	96.2779
		211	1011.32	87.2368	0	91.7002	90.3887	0	0	0	0	0	86.9397	85.4554	88.7767	90.2873	0	0	0	0	0	0	87.0769	98.2078	94.2074	0	0	0	0	0	0	97.7117	87.6457	95.6228	90.5851
		212	1015.18	0	0	0	84.4432	96.7893	0	0	0	86.5426	87.8681	87.0665	0	0	0	0	90.9671	88.5884	0	83.9696	0	98.8863	92.0194	85.939	89.7513	0	0	0	0	0	92.1035	93.5952	92.1901
		213	1019.04	0	0	89.9957	91.3287	86.6378	0	0	0	87.5167	90.4991	93.5873	83.3929	95.4455	0	0	94.7835	0	0	86.9447	0	93.2899	88.8895	81.9657	0	0	0	0	0	95.4833	94.5009	91.4457	92.608
		214	1022.9	86.5494	0	87.2971	95.4118	0	0	0	91.2271	0	86.4698	87.3397	96.8778	87.8247	0	0	89.4391	89.0602	0	91.8435	0	0	0	88.7655	0	89.7069	0	0	90.4279	90.7437	94.1639	93.5566	94.2101
		215	1026.76	90.3952	0	94.6194	95.6687	86.3489	0	0	0	87.5214	87.0663	91.3202	91.1495	90.6314	0	0	86.1118	85.7194	0	92.0667	82.7593	90.4307	90.5627	0	0	0	0	95.1602	0	92.4911	92.2607	92.9245	93.7982
		216	1030.62	0	0	92.5699	87.9601	98.4354	0	0	0	86.8534	90.5538	87.4335	89.1314	0	0	0	0	91.0341	0	90.4935	0	87.8868	88.3552	0	0	94.4373	0	0	88.3073	0	92.3906	91.8077	91.4979
		217	1034.48	90.9812	0	89.725	87.6248	0	0	0	86.2788	95.3885	0	89.3282	89.9825	88.0682	0	89.4846	0	87.1992	0	86.0942	85.7095	0	94.2096	87.0692	92.944	0	0	0	0	90.5971	90.6403	88.3876	99.6451
		218	1038.34	0	0	94.7537	88.2315	0	0	87.9412	92.8348	94.515	91.3291	90.3456	95.5711	90.1718	0	0	87.4567	88.9704	0	83.9936	0	95.039	0	0	93.5161	0	0	0	87.7822	88.8599	85.9675	89.6897	96.006
		219	1042.2	89.4902	0	91.7504	94.0301	0	0	86.0176	0	94.5226	0	87.9651	95.7345	86.5012	0	95.6578	93.1135	82.0064	0	0	0	90.1725	89.7761	0	89.1817	99.048	0	0	89.3263	0	90.7353	95.0828	95.467
		220	1046.06	0	0	92.4643	94.231	0	0	0	0	94.5362	91.0552	87.0766	88.2008	86.9853	0	0	94.9845	90.1463	0	0	0	93.6961	86.9588	0	94.1308	95.9936	0	0	0	0	91.1077	94.2459	99.4412
		221	1049.92	0	0	93.7937	96.4769	0	0	0	86.8041	0	87.8613	90.8694	87.1748	0	0	0	0	85.4618	0	83.5874	0	0	89.8252	87.2341	91.8128	0	0	0	87.8394	0	92.481	86.7845	0
		222	1053.78	87.5553	0	88.962	91.6497	91.374	0	85.9318	0	93.5123	91.7864	94.0142	91.057	89.9394	0	0	90.9583	87.6916	0	93.9	86.47	0	0	86.3535	97.431	0	0	94.3114	91.3336	86.6218	95.5603	89.6314	0
		223	1057.64	0	0	93.1158	89.6522	92.8937	0	0	0	93.2486	84.4279	0	93.4202	86.8957	0	0	90.3475	0	0	0	0	0	0	91.6872	92.6923	88.6343	0	0	0	0	94.6004	92.4921	86.2459
		224	1061.5	88.6975	0	101.063	93.3325	91.1999	0	0	0	93.5112	87.5028	0	95.4344	93.2441	0	0	89.1271	85.8588	0	0	0	88.0544	89.7973	88.0899	0	89.7577	95.3735	0	0	86.5321	95.5298	88.8348	0
		225	1065.36	87.0848	0	91.3397	97.1162	0	0	0	0	0	89.6968	86.1796	94.2105	92.4624	0	0	87.3531	87.8885	0	0	92.7785	0	89.2725	87.8586	86.7852	96.2004	0	0	88.1191	88.6942	92.0827	95.2826	102.358
		226	1069.22	0	0	93.4621	90.7942	0	0	96.8791	0	92.7528	89.8984	0	88.7031	89.9469	0	91.1916	88.7101	84.5411	0	92.3012	84.4583	0	0	0	93.6066	0	0	0	0	87.7998	0	92.9756	0
		227	1073.08	0	0	93.1812	0	0	0	87.6667	0	90.9498	88.9668	92.8755	95.7479	89.688	0	91.2581	0	94.8511	0	0	90.2624	0	0	0	94.3601	95.7436	87.8398	0	0	0	90.489	0	0
		228	1076.94	87.7146	0	92.1512	90.7971	0	0	0	0	88.067	86.39	90.0806	88.7479	86.6373	0	0	0	87.6001	0	0	91.2629	95.6848	0	92.8242	95.3912	0	91.2922	88.6572	92.3836	91.3451	94.6514	91.6667	0
		229	1080.8	0	0	92.8108	93.5679	0	0	0	91.0975	0	87.1402	86.2445	89.1279	93.4347	0	0	95.259	88.8551	0	89.3042	0	86.5462	0	94.2453	92.5179	90.804	0	88.6997	0	89.3364	90.0897	95.8951	0
		230	1084.66	0	0	92.6288	0	0	0	0	0	84.4523	87.566	93.8155	89.5219	88.5653	0	0	85.7523	0	0	0	0	0	0	91.3704	88.9416	97.662	0	0	0	94.0341	89.7843	95.107	90.212
		231	1088.52	0	0	91.0086	89.6228	0	0	0	0	96.0498	88.5305	95.0099	88.5167	87.3049	0	92.2929	88.3683	87.5529	0	86.5306	0	0	86.8817	90.988	0	0	0	94.0699	0	0	95.2197	91.8561	0
		232	1092.38	0	0	91.6912	0	97.4677	0	0	0	94.9129	94.4651	0	90.1568	87.9665	0	0	87.7344	0	0	0	85.388	0	90.4162	88.5013	95.3056	91.5618	0	92.5333	0	0	87.2672	91.7473	0
		233	1096.24	0	0	91.9902	86.6354	90.7169	0	0	92.5507	91.9823	83.6428	0	90.7282	83.6776	0	92.2622	99.1909	86.4748	0	88.5904	0	0	94.4638	87.0291	89.3087	90.6835	0	0	88.1427	0	97.0939	92.4447	0
		234	1100.1	0	0	86.9296	0	83.8559	0	0	0	94.4303	87.7384	0	81.8593	0	0	98.5373	89.6772	88.8732	0	84.4972	90.0994	0	93.9808	91.0767	94.7814	96.3864	0	0	0	85.3292	0	94.9227	92.4773
		235	1103.96	0	0	91.7235	93.1715	0	0	0	0	91.1551	95.9681	0	86.1534	0	0	91.4586	88.6462	89.8882	0	88.5637	0	96.163	0	0	0	0	0	0	0	0	91.5514	100.339	86.2734
		236	1107.82	0	0	97.0725	91.3939	95.8315	0	0	78.2837	95.0003	87.7348	0	90.1013	0	0	0	0	85.2564	0	93.4285	85.9134	0	0	85.7683	96.7097	0	0	0	0	0	0	90.5358	93.1133
		237	1111.68	0	0	93.6189	89.2268	0	0	0	86.1371	91.5958	91.523	0	84.888	87.4947	0	0	0	84.9799	0	0	92.8409	92.4502	89.7217	89.1608	91.0571	93.7076	81.9311	0	0	87.0754	0	92.1566	0
		238	1115.54	0	0	90.1911	92.1552	91.0846	0	0	0	0	88.2929	93.285	92.1716	89.9759	0	0	93.9662	88.3205	0	0	91.4346	97.5307	93.7652	90.1545	90.4924	96.7908	0	0	0	0	0	96.3406	97.699
		239	1119.4	0	0	90.3319	88.3708	97.2756	0	0	88.326	92.6204	0	0	96.1793	89.4285	85.4245	91.0135	93.6533	90.456	0	88.6166	85.8897	0	0	84.4118	91.6763	91.57	0	0	0	0	88.3687	89.5157	90.4035
		240	1123.26	0	0	89.771	97.1988	84.7959	0	0	0	93.2423	89.9005	0	87.5032	89.8312	0	0	0	88.3587	0	89.1688	0	95.8748	0	90.6591	91.0512	88.715	0	0	0	89.5978	90.3584	88.5091	91.5459
		241	1127.12	0	0	88.7656	91.2107	91.7653	0	0	80.2128	90.28	0	90.2957	95.387	86.3865	91.3926	0	93.6771	93.6532	0	89.4808	0	0	90.2588	89.2308	92.1645	0	0	0	0	0	93.6765	89.6694	93.5911
		242	1130.98	0	0	87.0471	90.2397	89.4713	0	86.0505	86.4391	0	0	0	91.0325	94.3124	0	96.9998	89.5244	88.7183	0	88.8269	90.4927	91.7156	0	92.5895	94.3687	96.1333	0	0	0	92.1423	92.735	91.1394	94.5067
		243	1134.84	0	0	0	96.5913	83.0829	0	0	87.7577	0	0	0	91.4283	87.2425	82.7569	91.1818	0	90.0861	0	88.848	86.3409	95.6619	0	90.1344	94.6584	0	0	0	0	89.3538	0	96.3048	92.5014
		244	1138.7	100.073	0	0	90.5126	0	0	0	86.6808	0	0	84.2436	91.2742	92.763	0	91.2188	89.2329	87.6556	0	95.9005	0	95.8948	91.8732	82.8131	93.3379	91.7961	0	0	0	86.9959	97.9995	93.094	0
		245	1142.56	83.7245	0	0	0	87.0062	0	0	87.4432	0	0	92.6859	98.4978	0	88.247	0	94.6767	86.9963	0	0	93.2845	92.0643	0	93.6557	89.9479	93.3529	0	92.4844	0	93.8906	90.623	93.1611	87.315
		246	1146.42	87.2947	0	88.1049	88.5453	0	0	0	89.0908	0	0	88.2031	90.68	0	82.1254	0	0	89.8348	0	0	79.6242	97.1773	0	89.2367	92.4508	0	0	0	0	97.4546	93.2622	86.923	92.139
		247	1150.28	0	0	89.8509	91.0894	0	0	0	0	89.512	0	92.6885	85.841	90.9831	89.592	0	92.4233	90.7218	0	0	0	94.0219	92.8402	84.8459	91.2366	97.0734	0	91.9742	0	88.3884	0	91.9025	0
		248	1154.14	84.535	0	93.6076	91.0043	0	0	0	0	88.3283	0	89.5316	89.7845	0	88.9372	0	0	84.7887	0	86.4634	85.9538	91.4296	95.5987	91.8917	93.7505	93.6932	0	89.2376	0	90.2909	90.9974	93.027	93.6981
		249	1158	87.6054	0	88.9527	92.0413	89.9446	0	0	0	0	0	93.4678	94.2522	0	86.5855	0	0	92.838	0	0	97.1764	0	0	89.0698	92.259	93.7094	0	0	0	91.0419	91.8536	89.2256	0
		250	1161.86	89.4884	0	86.6197	91.4496	90.6471	0	0	89.158	95.3697	0	92.8128	90.1036	85.1303	0	91.7416	90.7918	83.9674	0	89.6758	85.2503	86.731	90.8368	0	89.9765	0	0	0	0	90.4845	91.4841	93.1607	87.1086
		251	1165.72	87.1552	0	0	86.5439	0	0	0	86.5411	89.1899	0	91.2313	90.6517	89.7047	89.0628	0	0	89.4362	0	0	86.6198	94.9736	94.075	0	93.9993	0	0	0	0	0	86.3168	91.4719	0
		252	1169.58	88.6771	0	93.1278	86.0893	83.6088	0	0	0	91.4323	0	92.6167	86.9664	0	0	90.2951	0	89.8099	0	0	90.4492	0	0	84.7698	90.9343	0	0	0	0	89.8818	0	94.8736	98.3226
		253	1173.44	87.3833	93.5547	90.411	0	95.4587	0	0	0	89.7871	0	87.0763	90.913	80.2587	0	0	0	87.7304	0	86.8587	88.1421	0	0	0	95.1689	85.0599	0	0	0	86.8793	92.4226	87.5985	97.931
		254	1177.3	86.9101	0	94.3815	0	86.9102	0	0	0	92.9995	0	84.5094	89.5982	0	90.9045	94.035	90.8311	84.5599	0	0	88.0395	100.522	94.0766	93.8709	93.3323	90.3869	0	85.4608	0	88.9538	99.9432	98.996	87.7577
		255	1181.16	87.531	0	94.917	85.4785	0	0	0	88.7871	0	0	0	92.37	0	91.7807	0	0	0	0	0	89.0272	91.7442	91.4647	87.7016	88.4962	86.4785	0	0	0	91.2793	91.7475	92.4266	0
		256	1185.02	87.064	0	93.4373	88.2805	92.1667	0	0	90.6706	0	0	89.037	91.8109	86.5292	0	0	0	0	0	0	87.6449	0	91.9032	87.201	92.432	91.4435	0	93.3069	0	91.9835	90.151	95.2452	86.8869
		257	1188.88	85.9594	0	0	88.6326	0	0	88.749	83.9928	0	0	87.7022	90.1921	85.6594	0	88.7318	0	0	0	0	0	90.6391	90.3089	86.6638	94.0878	90.3245	0	0	0	92.6776	93.9963	92.6134	0
		258	1192.74	89.3906	0	91.6618	84.0558	0	0	0	0	91.0118	0	0	88.0295	89.5503	87.4489	91.6397	91.87	0	0	0	87.1921	0	0	87.7182	97.6516	92.9333	0	86.8797	0	90.0202	0	93.1614	87.4398
		259	1196.6	90.8891	0	0	0	0	0	0	86.7259	93.1489	0	0	94.1722	86.9111	86.5566	0	88.3154	87.5616	0	0	86.1643	92.3813	88.999	0	92.7459	88.9679	0	84.4302	0	88.4635	89.186	91.069	91.6962
		260	1200.46	86.5191	0	0	94.7976	0	0	91.1984	0	96.3764	0	0	95.2226	87.4583	90.2168	0	86.4468	0	0	0	85.3127	0	95.5034	89.9084	89.6386	91.873	0	0	0	84.9652	91.1659	94.8364	92.9921
		261	1204.32	90.7477	88.4899	95.468	93.8053	0	0	0	0	0	0	90.6676	87.9417	88.8431	85.4919	0	0	0	0	0	0	86.5728	0	87.0083	84.5374	0	0	86.7787	0	94.3346	91.516	99.0406	90.819
		262	1208.18	87.2449	90.9497	90.4584	0	0	0	0	0	0	0	89.5605	86.5497	0	0	0	0	0	0	0	0	0	87.1889	90.461	91.617	0	0	0	0	83.9009	0	98.1184	94.1636
		263	1212.04	89.2008	86.3051	91.8698	94.8643	89.4815	0	0	0	0	96.0108	0	95.3129	83.0643	94.8255	93.5027	0	0	0	0	86.7003	93.8294	87.559	0	93.1968	88.8849	0	94.3375	0	86.3959	91.9362	95.9944	93.7226
		264	1215.9	88.352	0	92.8348	94.9619	0	0	0	0	0	0	89.3671	89.7854	92.5205	85.6572	0	0	0	0	0	84.7916	86.8564	87.015	0	92.385	93.1326	0	0	0	92.8919	0	0	94.5148
		265	1219.76	87.158	90.133	87.3785	0	89.8062	0	0	0	94.5936	0	0	90.3983	0	0	95.0003	0	0	0	0	0	92.0501	91.4941	86.8721	92.7387	94.3236	0	0	0	86.1976	0	89.9596	94.5293
		266	1223.62	92.2327	0	90.6407	94.052	85.6305	0	0	0	0	0	0	94.8919	87.1192	85.4501	92.1417	0	0	0	89.8099	86.1179	0	0	90.3128	88.0222	92.5883	0	0	91.5037	87.3374	91.5846	90.5582	94.7095
		267	1227.48	85.0638	93.0044	0	0	0	0	0	0	0	0	0	89.4449	88.5015	91.1005	88.74	94.7815	0	0	0	0	0	88.3413	0	87.0447	90.3562	0	0	0	92.6647	92.915	91.8857	0
		268	1231.34	88.6503	0	0	0	0	0	0	0	94.1264	0	0	85.4865	93.7191	89.73	91.6818	90.893	0	0	0	0	0	83.7001	0	92.826	92.6994	0	89.7666	0	91.4208	0	0	96.9391
		269	1235.2	81.0037	95.9579	96.5263	87.4844	0	0	0	0	0	0	89.8052	90.6667	87.3232	88.751	90.3561	89.6217	0	0	91.1145	0	0	88.2212	0	93.5066	95.516	0	0	0	88.4563	0	0	88.2424
		270	1239.06	94.8821	0	89.8542	91.3731	90.4288	0	0	0	0	0	0	94.1681	91.9451	86.1993	0	0	0	0	0	85.7727	0	88.4996	0	93.3526	95.2175	0	85.2431	86.9165	90.7024	0	0	94.4122
		271	1242.92	85.8482	91.7483	91.8643	89.6803	92.52	0	89.8832	0	91.3754	0	0	0	82.7192	91.9208	89.6907	89.7604	0	0	0	85.4794	0	88.367	86.9546	95.0299	97.4672	0	90.4502	0	88.2537	0	0	93.9337
		272	1246.78	88.8148	94.5394	94.2678	91.7301	0	0	0	0	90.3363	87.0449	0	0	86.6245	92.7427	86.3588	90.0329	95.3955	0	0	93.1557	0	93.6726	87.6244	95.1614	88.8747	0	0	0	86.8867	0	101.906	0
		273	1250.64	84.9164	92.7276	89.191	90.5065	84.3264	0	0	0	0	0	0	93.7653	83.843	90.1077	0	87.084	89.3545	0	0	0	0	88.9671	0	90.1485	87.9678	0	0	0	92.6722	86.221	0	96.8995
		274	1254.5	86.8176	86.0567	90.006	93.8419	0	0	0	0	95.1128	0	92.0884	0	0	90.1447	0	88.9209	83.7198	0	0	0	0	91.4253	0	93.9965	92.0384	0	0	0	88.1121	0	0	0
		275	1258.36	84.7344	0	92.2842	94.3878	88.0791	0	90.937	0	0	0	0	0	89.7026	91.5901	86.7409	0	88.0077	0	0	91.1368	0	89.1722	0	89.1289	90.0231	85.3869	0	0	88.2099	89.8654	0	93.333
		276	1262.22	87.0621	88.3872	94.3613	88.6475	92.121	0	0	0	0	0	0	0	86.8945	0	86.9345	88.8844	90.2899	0	0	93.666	0	90.8615	0	91.0192	89.7328	83.2475	0	0	95.5121	87.7136	92.9028	93.8403
		277	1266.08	82.1672	86.2317	90.3124	96.7173	84.487	0	0	0	88.3701	0	0	0	90.2797	90.1409	89.7286	86.5005	88.526	0	0	0	0	91.1301	92.9204	90.655	91.6749	0	0	88.4306	90.1079	0	0	88.3646
		278	1269.94	85.8152	0	93.0117	89.1648	90.4728	0	0	93.6282	0	0	0	0	88.5233	88.731	0	83.1524	89.1076	0	0	89.9611	0	0	0	90.747	88.68	0	0	0	89.3852	95.2638	97.0305	0
		279	1273.8	91.3542	86.5666	90.5902	94.2655	0	0	0	0	0	0	0	0	88.6015	85.2848	92.6228	83.6892	85.8479	0	0	86.8183	90.188	83.8828	0	96.6648	92.1712	0	0	0	96.9302	0	0	91.439
		280	1277.66	92.8226	85.3209	93.4438	89.8892	0	0	0	0	0	0	0	0	0	93.945	0	89.2193	84.788	0	0	0	0	98.7102	88.8801	95.3068	92.3041	0	0	0	88.3976	92.0772	0	0
		281	1281.52	88.4313	0	93.3532	89.7878	0	0	0	0	0	0	0	0	85.7537	82.2813	88.3903	86.3523	90.2845	0	0	0	0	99.2031	0	89.1827	91.1265	86.8912	0	0	91.1034	87.3958	94.3838	88.8076
		282	1285.38	0	0	88.2692	95.4663	0	0	0	0	0	0	0	0	86.5295	90.3641	86.87	86.7727	0	0	0	0	92.0786	90.0967	93.6731	92.8724	93.2505	0	0	0	86.3788	88.8672	91.1761	88.2296
		283	1289.24	0	0	0	89.8304	86.5608	0	0	0	0	0	0	0	90.0809	0	0	0	90.98	0	0	79.7221	90.7246	0	0	89.2273	89.079	0	0	0	89.6022	88.8431	0	93.3874
		284	1293.1	0	0	91.9261	0	0	0	0	0	0	0	0	0	92.3021	92.9799	94.6292	89.7488	87.4354	0	0	0	0	93.6834	88.4659	92.1383	86.3838	0	0	0	88.6613	0	0	0
		285	1296.96	0	0	89.5925	0	0	0	85.0981	90.983	0	0	0	0	91.2511	0	0	92.9888	87.5714	0	0	0	94.0576	86.2173	91.5236	95.7581	89.9505	0	0	0	89.6956	93.0501	0	92.7748
		286	1300.82	0	85.7266	0	91.8884	86.8062	0	0	89.853	0	0	85.2664	0	92.9486	91.9895	0	91.4293	0	0	0	0	0	88.9746	86.0732	90.6402	99.0418	0	0	0	94.6712	0	0	0
		287	1304.68	0	84.5567	0	93.0219	0	0	89.4614	92.455	0	0	0	0	89.0435	90.0815	91.6906	88.8989	87.9695	0	0	0	95.1164	92.7653	89.1747	97.4012	94.2969	90.2253	0	0	93.7539	0	0	85.4027
		288	1308.54	0	88.4418	0	95.2368	0	0	0	0	0	0	0	0	0	83.4056	85.2635	91.9505	84.2294	0	0	0	0	89.935	89.2933	0	92.7064	92.3075	0	0	90.3969	95.9406	0	0
		289	1312.4	91.3684	0	0	0	88.5953	0	92.9297	0	0	91.5278	0	0	0	0	90.8136	0	88.3348	0	0	0	0	89.1925	92.5264	90.4912	94.8741	88.2401	0	0	91.4086	93.3841	0	0
		290	1316.26	91.4903	0	0	90.9969	91.3305	0	90.4837	88.0803	0	86.8677	89.4065	0	88.9224	88.2629	89.1574	83.8159	92.8594	0	0	0	0	89.4326	91.7922	89.0192	94.192	0	92.1373	0	95.8899	94.6441	0	0
		291	1320.12	91.5317	0	0	96.9712	88.6193	0	86.6576	0	0	0	90.9129	0	95.2324	86.3181	95.5661	0	0	0	0	0	92.5245	0	98.5653	94.0759	95.0808	92.2642	88.2412	0	92.3277	87.3496	0	93.0293
		292	1323.98	88.2797	0	90.0633	88.6015	95.3516	0	0	0	90.6973	0	87.5401	0	88.6511	0	91.6353	0	0	0	0	0	0	91.7762	0	93.744	89.7567	88.5128	93.5262	0	91.3579	93.8873	0	0
		293	1327.84	0	89.129	0	96.1282	89.1793	0	86.8453	0	0	0	0	0	89.4228	86.662	0	0	0	0	0	0	0	0	85.9531	0	93.2903	0	88.6521	0	97.3976	96.1653	91.918	89.0967
		294	1331.7	95.4899	0	0	91.9138	89.8335	0	83.7161	0	0	0	89.0511	0	84.8693	84.1806	90.8343	90.0404	0	0	0	0	0	92.0168	86.753	0	91.6237	0	0	0	90.238	88.3569	0	96.7908
		295	1335.56	87.0549	89.7298	0	0	87.9118	0	88.0862	89.7245	92.4318	0	0	0	92.8031	0	94.6873	0	0	0	0	0	90.2751	89.1343	89.6996	91.6783	89.7325	89.0113	90.0491	0	88.7187	86.819	0	90.6971
		296	1339.42	92.2485	0	0	0	86.7231	0	93.1834	0	88.3116	0	85.9627	86.8587	94.2439	0	88.1982	0	0	0	0	0	0	0	92.9808	89.271	87.4931	87.7244	83.2576	89.2634	91.6152	94.9443	0	85.6922
		297	1343.28	0	0	91.8152	0	0	0	87.1484	0	85.5731	0	84.2585	0	86.7057	84.8438	94.3653	83.6835	89.5302	0	0	0	87.7064	93.7022	92.5567	94.7859	84.097	88.4284	83.6316	0	89.4195	90.7046	93.1707	0
		298	1347.14	0	0	0	0	0	0	90.8439	85.5091	0	0	84.3785	0	0	0	93.9326	0	0	0	0	0	92.4752	93.9565	89.6584	95.5379	90.9593	91.9119	0	0	88.7177	0	0	0
		299	1351	0	0	0	0	0	0	0	0	85.5394	91.0301	0	0	91.1024	81.6479	93.9759	0	0	0	0	0	93.0011	87.2883	93.8986	88.0207	93.8645	81.3017	91.4522	0	89.3787	0	0	91.3296
		300	1354.86	0	0	0	93.2489	0	0	90.4471	0	90.363	0	88.0144	0	87.9983	0	91.4445	90.9088	0	0	0	0	95.4655	87.4963	83.5748	91.6068	91.9609	90.1476	89.5195	0	88.4843	86.6183	0	92.4956
		301	1358.72	0	0	0	0	0	0	0	0	91.7117	0	84.128	0	95.6981	90.0882	90.2626	0	0	0	0	0	0	88.9333	91.3879	91.581	91.4972	88.843	90.5407	0	87.6912	90.6888	0	0
		302	1362.58	0	0	0	96.1121	91.8681	0	0	89.7989	93.5679	88.2994	88.7704	0	91.7991	88.2274	90.6464	0	88.3005	0	0	0	93.5618	94.3119	87.6165	88.3473	91.1272	91.6079	88.616	0	90.718	93.4977	0	0
		303	1366.44	88.2284	0	0	91.4744	0	0	0	0	90.2535	0	88.9702	0	87.8951	85.0958	90.1502	85.2761	0	0	0	0	94.6974	96.0635	88.4873	93.122	92.2433	0	91.5281	0	91.6448	0	0	89.8064
		304	1370.3	92.4377	0	0	0	0	0	85.5464	0	84.728	0	87.6314	0	87.8152	0	91.2258	88.04	0	0	0	0	87.9304	88.2921	90.668	89.4055	89.3088	92.1195	87.9191	0	87.295	83.5271	0	0
		305	1374.16	0	0	0	94.6788	91.1455	0	0	0	95.7279	90.4814	88.1206	0	86.1871	0	91.7916	90.6061	0	0	0	0	0	91.1433	92.648	88.769	92.0719	86.934	87.5751	0	90.2998	91.02	0	97.2432
		306	1378.02	0	0	0	90.3878	0	0	0	0	0	0	90.4431	0	88.2621	91.7035	87.086	79.0311	0	0	0	0	0	93.465	91.3478	0	92.3075	89.0799	89.3957	0	90.2285	88.0135	88.3722	97.4826
		307	1381.88	94.4916	0	0	91.8594	0	0	0	88.1245	91.4333	0	83.3654	0	0	0	86.9947	0	0	0	87.6279	0	92.5373	90.608	87.1253	0	91.6404	83.2449	88.4246	0	86.3262	88.6948	0	95.3001
		308	1385.74	89.5832	0	97.5207	0	0	0	0	0	90.542	93.6707	0	0	89.1626	0	93.3607	0	0	0	0	0	90.5828	88.7041	87.8245	86.7112	91.2309	86.8277	89.7192	0	89.1248	93.8608	0	88.6551
		309	1389.6	0	0	0	90.7791	0	0	0	81.7691	0	0	85.8726	0	0	0	90.6649	0	87.5492	0	0	0	93.5741	88.4817	86.6104	86.4	93.5753	87.6708	89.0462	0	91.2035	0	92.324	0
		310	1393.46	90.3805	0	0	91.5487	0	0	0	0	85.2671	0	85.4019	0	0	0	94.5773	87.7877	0	0	0	0	91.6637	86.7548	95.025	0	98.2896	88.8156	83.913	0	96.4353	94.7363	91.3928	0
		311	1397.32	0	0	0	89.6535	0	0	0	0	0	0	88.4503	0	0	0	86.6475	80.541	0	0	0	0	0	94.3515	86.4578	0	87.8857	88.8544	91.9606	0	91.5774	0	88.6202	88.9164
		312	1401.18	87.4803	0	0	0	90.5107	0	0	91.1164	0	0	83.8281	0	85.3839	0	86.3056	94.0748	0	0	0	0	96.6495	95.2498	91.6031	0	91.6988	89.5372	86.9073	0	91.9128	0	85.4131	0
		313	1405.04	84.7528	0	0	88.0636	88.9375	0	0	0	0	88.6951	91.3149	0	0	0	89.2732	0	0	0	0	0	89.2347	91.6095	91.1507	0	92.679	84.6159	81.5712	0	88.2589	89.2548	0	0
		314	1408.9	0	90.0535	0	0	0	0	0	78.9256	0	87.6748	86.1712	0	0	0	88.448	95.1582	0	0	0	0	91.8488	94.0404	91.6469	0	94.6335	89.2531	91.8713	0	91.3526	0	0	0
		315	1412.76	0	0	0	92.6856	0	0	91.5596	0	88.8821	0	84.4265	0	96.1599	0	0	0	0	0	0	0	88.8126	93.3793	88.3457	92.8837	93.4881	92.9299	82.9146	0	91.6291	98.1736	0	0
		316	1416.62	88.1435	0	0	92.9072	90.3347	0	0	0	0	89.6749	0	0	95.2496	0	0	86.1861	0	0	0	0	95.9565	92.9084	82.6682	0	0	92.626	86.1601	84.3567	91.9776	0	0	0
		317	1420.48	0	89.7843	0	86.145	0	0	0	86.0062	0	90.1957	87.7712	0	0	89.7006	0	91.6584	88.0953	0	0	0	89.3221	89.7971	93.1211	0	0	0	86.0972	0	89.3676	88.4053	89.8701	87.0126
		318	1424.34	0	0	0	0	87.4578	0	91.2971	0	0	97.8739	93.8786	0	0	0	0	88.2048	0	0	0	0	89.2973	90.3432	89.1854	0	0	88.6675	88.0441	0	88.1936	0	94.8513	0
		319	1428.2	96.4285	86.0492	0	89.9579	91.1025	0	0	87.712	0	0	90.718	0	0	0	91.0001	92.253	94.861	0	0	0	94.0392	99.3944	83.8861	0	0	87.7033	83.5149	0	97.1492	84.9753	0	86.9259
		320	1432.06	86.1699	89.5151	0	99.6335	0	0	0	0	0	91.4688	87.6807	0	0	85.806	88.9232	0	0	0	0	0	93.2904	89.1337	88.9232	0	0	85.7713	90.7405	0	86.7033	91.0467	0	0
		321	1435.92	0	85.7291	0	92.2435	84.7726	0	0	88.3487	0	0	88.4294	0	0	0	91.7976	0	0	0	89.219	0	89.9742	92.5448	90.9442	93.3476	97.6216	0	86.7576	0	86.8669	94.2583	0	93.6656
		322	1439.78	0	86.4082	0	92.2936	92.1669	0	0	0	0	0	94.9708	0	0	88.3839	0	0	0	0	0	0	92.9255	96.8822	86.7415	0	0	82.2564	84.5516	0	91.6215	88.5053	0	0
		323	1443.64	0	0	0	95.1477	0	0	0	0	85.326	0	88.0815	0	0	0	0	0	0	0	84.8639	0	97.5058	90.1553	86.2527	0	94.164	92.2737	86.3593	0	92.5634	88.9526	0	0
		324	1447.5	0	0	0	88.2194	84.1509	0	90.8382	0	0	0	91.6754	0	0	84.4425	0	90.9808	0	0	0	0	91.7257	94.6473	87.1322	91.6904	0	90.6949	85.1377	0	89.015	0	0	0
		325	1451.36	0	89.8963	0	95.4215	90.6639	0	0	90.737	0	0	94.7275	0	0	0	86.925	0	0	0	0	87.2005	94.5162	84.2764	90.5993	0	0	0	88.2421	0	0	0	0	0
		326	1455.22	0	87.8383	0	91.8841	88.8944	0	0	0	0	97.8593	92.4628	0	88.3901	84.5705	0	97.749	86.2836	0	83.3208	0	90.3636	90.276	86.8032	91.9845	93.6724	0	86.9874	0	88.5608	0	0	0
		327	1459.08	0	88.4645	0	95.1707	0	0	0	0	0	0	91.7499	0	91.4849	0	0	0	0	0	87.5479	0	89.2163	0	91.6584	0	0	0	85.6046	0	90.8504	0	0	90.5024
		328	1462.94	0	86.9184	0	91.2213	0	0	0	0	87.3107	0	90.6047	0	0	87.646	0	0	0	0	0	87.8722	89.7738	86.7599	89.9755	0	0	0	88.2642	0	83.4732	0	0	0
		329	1466.8	0	87.8916	0	89.4675	89.2771	0	0	0	87.0128	0	93.504	0	0	91.6137	0	86.3475	0	0	86.5899	0	93.2749	95.3811	89.8208	91.7113	91.2904	0	83.6549	0	88.1631	0	85.3472	91.1389
		330	1470.66	0	94.4766	94.038	93.5619	84.7288	0	0	0	0	0	95.1966	0	0	0	0	91.2937	0	0	84.1697	0	93.7905	86.4566	89.4595	94.3056	0	0	90.1799	0	85.6379	0	88.3166	0
		331	1474.52	0	90.072	88.0891	0	93.026	0	0	0	0	0	90.6071	0	0	87.955	0	91.0474	0	0	82.1841	82.6295	92.6864	97.1261	81.9423	0	0	0	90.6853	0	91.2401	0	92.2716	0
		332	1478.38	0	84.9297	0	0	84.018	0	0	0	0	0	92.205	0	0	95.4035	0	89.0049	87.0031	0	87.0391	85.6808	91.0315	88.7806	82.3169	0	0	0	84.4875	0	90.8032	91.6289	0	0
		333	1482.24	0	92.2836	0	0	88.4538	0	0	0	82.5793	0	94.9434	0	0	89.3925	0	0	0	0	87.4404	87.214	88.4907	88.1815	91.1027	93.571	0	0	83.1939	0	83.8672	90.2644	0	0
		334	1486.1	0	93.6507	91.7293	0	89.2689	0	86.7502	86.8918	0	0	87.4594	0	0	0	0	86.2325	88.8241	0	83.7344	0	94.3767	91.5061	87.0461	0	0	0	91.7559	0	91.7226	0	0	88.0458
		335	1489.96	0	86.5886	0	94.7245	88.4311	0	92.0631	0	0	0	88.9946	0	0	87.7442	93.2675	0	87.7346	0	88.2069	0	90.1799	95.785	86.1495	88.6156	0	0	91.5017	0	85.9338	0	95.8606	0
		336	1493.82	0	92.8992	0	91.7087	92.2406	0	0	0	0	0	91.2424	0	0	0	0	0	90.3718	0	87.5763	0	91.163	91.2421	84.9798	0	0	0	83.4462	89.4213	91.6521	87.9045	92.2697	0
		337	1497.68	0	85.7313	0	96.8831	88.1231	0	91.3222	0	0	0	88.6187	0	0	0	0	91.4025	82.529	0	86.2872	81.275	93.7198	89.2258	91.6862	0	0	0	86.6517	0	90.469	88.6579	88.7769	0
		338	1501.54	0	92.2185	84.7075	92.9128	86.6773	0	97.3566	0	0	0	89.8738	0	0	84.7114	0	0	83.5378	0	87.2902	0	92.5657	95.7052	90.0085	0	0	0	87.1323	0	94.1982	89.0185	0	0
		339	1505.4	0	94.828	0	93.984	90.0813	0	0	80.2645	0	0	95.3089	0	0	0	0	87.4674	89.3654	96.0837	0	0	94.6094	90.1699	85.4856	0	0	0	88.6627	0	97.9571	0	0	95.4862
		340	1509.26	0	89.5615	0	93.1605	90.1294	0	0	85.8059	0	0	87.7505	0	0	0	90.517	87.1417	92.4409	0	86.6377	0	91.1532	88.7039	89.462	0	0	0	86.3472	0	89.1182	90.3084	86.4565	0
		341	1513.12	0	90.1114	0	97.359	83.6265	0	0	86.156	0	0	89.0849	0	0	0	94.4699	91.7111	86.5433	0	88.9764	0	96.1319	91.1373	84.2016	89.75	0	87.5803	85.5329	0	89.8412	0	89.8974	0
		342	1516.98	0	88.0954	0	94.0875	85.0119	0	87.1746	77.628	82.53	0	88.6128	0	0	0	95.0354	85.7274	88.4251	0	90.7639	0	94.5772	91.4709	90.3946	0	0	0	84.3511	0	88.5314	0	85.8885	94.8255
		343	1520.84	0	86.6829	0	92.5853	86.2874	0	0	0	0	0	0	0	0	0	0	92.0537	83.4672	0	87.8481	90.4311	92.7625	86.7349	90.9147	0	0	0	86.2054	0	87.6917	86.5864	89.9624	0
		344	1524.7	0	88.4406	89.8463	0	86.5512	0	88.2856	87.6185	85.5055	0	0	0	0	86.4358	89.5502	90.2746	87.2255	0	85.1114	0	90.985	92.8705	87.3299	96.1986	0	0	86.0231	0	88.5115	0	0	0
		345	1528.56	0	88.8699	0	93.9086	90.0935	0	86.8309	0	0	0	0	0	0	0	0	91.4773	87.4309	0	87.3857	0	0	94.1685	88.5359	0	0	0	88.0998	0	91.1221	0	0	0
		346	1532.42	0	0	0	0	0	0	0	87.0165	0	0	0	0	0	88.3405	92.5241	89.5856	88.0544	0	92.0704	0	87.1355	89.9063	86.7725	89.6722	0	0	85.753	0	86.8627	0	0	0
		347	1536.28	0	0	0	0	90.5769	0	85.116	85.802	81.7878	0	0	0	0	90.6995	0	83.4542	93.1088	91.3109	91.0151	0	92.0919	93.2566	96.1161	0	0	85.6871	90.8789	0	86.7693	0	83.9273	94.7363
		348	1540.14	0	83.9868	0	92.0657	88.7171	0	93.5809	0	0	0	91.2518	0	0	90.8252	0	82.6661	89.3177	0	85.9508	0	89.9781	90.9407	94.0363	0	0	86.1922	90.0477	0	89.9353	0	0	0
		349	1544	0	0	0	0	88.7358	0	89.5721	90.5108	0	0	91.932	0	0	87.8182	84.6998	83.2015	90.8313	0	81.7254	0	0	89.3823	88.4679	91.121	0	0	82.6077	0	89.8908	0	0	0
		350	1547.86	0	89.316	0	0	86.8688	0	88.1029	88.263	0	0	90.6374	0	0	92.3144	92.9163	81.8684	90.3431	0	94.9261	0	0	91.7014	87.2571	88.363	0	82.3463	90.1911	0	90.0545	0	87.9281	0
		351	1551.72	0	90.0551	0	0	92.3962	0	91.9807	77.6608	0	0	95.9692	0	0	0	89.8965	88.9675	89.5993	0	90.7817	87.6407	0	96.5885	89.6943	89.0567	0	88.4915	81.6465	0	88.3282	0	0	0
		352	1555.58	0	0	0	0	86.525	0	96.9738	81.8423	0	89.5657	0	0	0	0	94.7825	97.835	87.1363	0	90.5085	0	0	94.8707	0	94.6048	0	89.002	90.1434	0	90.7961	88.9805	0	0
		353	1559.44	0	0	0	0	92.586	0	88.8518	84.9822	0	0	88.3276	0	0	0	86.9711	81.2295	88.4826	0	82.083	0	0	83.1588	89.6877	87.8271	0	83.6789	91.2701	0	88.4089	0	0	0
		354	1563.3	0	89.3397	90.9602	0	87.42	0	92.7123	79.3789	85.038	0	0	0	0	0	89.2092	88.7121	83.0843	0	89.0339	0	0	95.7557	88.0159	0	0	0	87.6358	0	93.523	0	0	96.1895
		355	1567.16	0	0	92.2363	0	0	0	0	83.9438	0	0	0	0	0	0	94.2417	85.5975	92.9768	0	83.1058	0	87.2068	81.9938	0	88.7357	0	0	87.0182	0	86.6363	0	0	94.2154
		356	1571.02	0	0	0	0	90.0014	0	0	84.3754	0	0	94.2037	0	0	0	0	90.3111	86.9502	93.7991	97.1761	92.0053	0	88.13	96.2867	92.9856	0	0	0	0	91.2351	0	86.826	0
		357	1574.88	0	87.7354	0	0	93.9017	0	93.2272	0	0	0	86.8443	0	0	0	0	85.5902	87.4344	0	86.1849	83.3218	0	88.7736	0	88.5168	0	0	0	0	85.719	90.4403	0	88.8686
		358	1578.74	0	85.0918	0	0	95.4938	0	0	0	0	0	0	0	0	89.4496	0	93.1833	88.3167	0	91.4232	80.9285	89.1728	91.0052	91.4107	0	0	84.2483	0	0	87.3717	0	91.3584	0
		359	1582.6	0	94.9474	0	0	86.3067	0	0	80.0607	0	0	0	0	0	0	0	90.4236	90.3673	0	87.9595	82.0799	0	95.6688	0	87.8451	0	0	99.3618	0	95.3055	0	0	0
		360	1586.46	0	0	0	0	86.0882	0	0	80.788	0	0	0	0	0	86.6123	84.4414	90.5749	88.3403	0	90.4153	87.7859	0	85.2952	87.2209	87.5705	0	0	86.4059	0	94.1512	91.8521	0	0
		361	1590.32	0	0	0	0	84.4411	0	0	88.2123	0	0	0	0	0	0	0	87.1893	86.5446	0	86.522	0	90.6024	92.3815	0	92.9656	0	92.7054	89.1227	0	93.3457	0	0	0
		362	1594.18	0	0	0	0	92.7571	85.397	89.84	88.0349	0	0	0	0	0	84.1446	88.352	92.2734	86.2218	0	87.8191	0	94.7318	89.7737	0	92.8431	0	0	0	0	87.1352	0	87.8592	94.2056
		363	1598.04	0	0	0	89.3478	0	0	94.1484	86.4109	0	0	0	0	0	0	87.7823	90.1112	93.7303	88.7291	0	83.0627	0	86.4224	84.5754	91.9731	0	0	0	0	86.5509	0	0	0
		364	1601.9	0	0	0	93.0262	0	0	92.2684	0	86.8573	0	0	0	0	0	0	90.9309	84.0094	0	0	86.9212	0	84.6287	0	93.6498	0	0	0	0	85.1355	0	0	0
		365	1605.76	0	0	94.2141	0	96.1916	0	0	0	0	0	0	0	0	0	90.5891	93.6233	87.8659	0	0	0	86.3421	87.849	0	87.1632	91.3426	0	0	0	86.6564	85.4015	94.9586	0
		366	1609.62	0	87.0802	0	0	93.9993	0	91.0733	84.0577	0	0	0	0	0	86.4068	90.8941	82.6879	86.1176	0	92.4614	91.1357	0	87.4901	0	91.6825	91.4269	0	0	0	85.6147	86.6532	0	0
		367	1613.48	0	0	0	0	0	0	93.438	0	0	0	0	0	0	86.0891	0	89.5241	90.3436	0	0	0	0	98.1363	0	90.7938	0	0	87.2816	0	94.2325	0	0	0
		368	1617.34	0	0	0	91.945	0	0	87.611	83.2006	0	0	91.6857	0	0	0	90.8645	85.7969	87.6323	0	0	83.414	0	97.6411	0	90.4086	90.5312	0	88.4563	0	88.2503	0	0	0
		369	1621.2	0	0	88.5137	0	89.9569	0	88.1912	84.8363	0	0	96.2909	0	0	92.7878	0	84.0693	90.4344	0	0	92.6605	0	86.5071	0	89.8073	0	0	0	0	92.2456	91.227	0	0
		370	1625.06	0	0	90.3986	0	0	0	90.6471	0	0	0	0	0	0	0	92.9514	86.4582	92.0274	0	0	0	0	86.8304	0	94.2441	0	0	0	0	87.0586	88.9991	0	0
		371	1628.92	0	0	0	0	87.1406	0	90.6059	93.8348	0	0	0	0	0	0	86.0984	84.4652	84.7713	0	0	89.2621	0	95.4844	0	93.6453	0	0	0	0	92.3526	86.9296	0	92.2046
		372	1632.78	0	0	0	0	0	0	90.6529	81.2934	0	0	0	0	0	0	93.7742	0	90.7424	0	0	88.5977	0	92.1261	0	96.5698	0	0	0	0	89.2301	0	0	0
		373	1636.64	0	0	0	91.1075	0	0	85.9281	82.1144	0	0	0	0	0	87.4851	89.3518	87.8611	83.9967	0	0	87.5465	0	0	0	95.2462	0	0	0	0	87.0346	0	90.3679	0
		374	1640.5	0	0	0	98.455	0	0	0	0	86.7068	0	0	0	0	92.3813	88.5039	86.8261	0	0	0	0	0	96.3191	0	94.8022	0	0	85.554	0	90.1122	0	0	0
		375	1644.36	0	93.9416	0	0	0	0	0	0	0	0	0	0	0	91.2344	0	88.4227	91.2873	0	0	0	0	91.1127	0	98.2339	0	0	0	0	84.9662	0	0	95.0073
		376	1648.22	0	0	0	0	87.6719	0	92.6937	82.2325	0	0	0	0	0	91.0335	0	92.5896	91.6254	84.6668	0	0	0	89.0998	0	89.947	0	0	91.9861	0	85.9169	0	0	0
		377	1652.08	0	0	0	0	0	0	0	0	0	0	0	0	0	0	0	0	84.2263	85.0116	0	88.9549	0	0	0	92.5127	0	0	95.4563	0	0	89.2499	0	91.5253
		378	1655.94	0	0	0	0	0	0	0	0	91.9805	0	0	0	0	0	91.282	83.8802	0	88.4586	0	0	0	91.7268	0	94.5433	0	0	89.9841	0	0	0	0	89.4358
		379	1659.8	0	0	0	0	0	0	95.7141	0	0	0	0	0	0	87.1533	92.6805	88.4319	0	0	0	90.3211	0	0	0	95.8039	0	0	0	0	88.4707	0	0	96.0788
		380	1663.66	0	0	0	94.9813	0	0	0	0	0	0	0	0	0	0	89.5234	89.6322	0	0	0	0	0	0	0	96.4174	0	0	88.3489	83.5419	0	0	0	93.3974
		381	1667.52	0	0	0	100.412	88.5764	0	0	0	0	0	0	0	0	0	86.1201	84.9672	0	88.0115	0	0	0	0	0	93.6568	0	0	0	0	90.2083	0	0	88.7184
		382	1671.38	0	0	0	92.779	89.4266	0	0	0	0	0	94.0114	0	0	0	90.7952	0	0	0	0	0	0	0	0	91.0033	0	0	0	0	0	0	0	96.4696
		383	1675.24	0	0	0	95.5759	0	0	0	0	0	0	0	0	0	87.9636	87.8028	0	0	0	0	0	0	0	0	93.4484	88.5162	0	0	0	0	0	0	88.065
		384	1679.1	0	0	0	95.0531	0	0	0	0	0	0	0	0	0	0	89.9736	0	0	0	0	0	0	0	0	90.1599	0	0	0	0	96.7933	0	0	91.4653
		385	1682.96	0	0	0	94.9451	0	0	90.9406	0	0	0	0	0	0	0	0	93.9535	0	0	0	0	0	90.2178	0	94.0782	0	0	0	0	86.0728	0	0	95.6253
		386	1686.82	0	0	0	95.8467	0	0	87.3775	0	0	0	0	0	0	94.0634	91.1123	93.4321	0	92.3781	0	0	0	0	0	96.7865	0	0	0	0	86.2688	0	0	91.343
		387	1690.68	0	0	0	99.5227	91.6446	0	0	0	0	0	0	0	0	95.5332	88.4915	0	0	0	0	0	0	0	0	96.8609	0	0	0	0	83.5675	0	0	90.5763
		388	1694.54	0	0	0	92.5716	0	0	0	0	0	0	0	0	0	101.089	0	86.9636	0	0	0	0	0	0	0	97.6888	0	0	0	0	0	0	0	88.9226
		389	1698.4	0	0	0	96.6334	0	0	94.8099	0	0	0	0	0	0	86.556	0	0	94.7225	89.2527	0	0	0	0	0	93.5624	0	0	0	0	0	0	98.2609	96.3505
		390	1702.26	0	0	0	92.3829	0	0	0	0	0	0	0	0	0	86.9837	96.525	0	0	0	0	0	0	0	0	96.0343	0	0	0	0	0	0	0	94.2932
		391	1706.12	0	0	0	93.1822	0	0	0	0	0	0	0	0	0	0	0	0	0	91.6408	0	0	0	0	0	90.1845	0	84.2707	0	0	0	0	0	89.9164
		392	1709.98	0	0	0	0	93.127	0	92.8714	0	0	0	0	0	0	0	0	0	0	84.795	0	0	0	0	95.0584	94.5669	0	0	0	0	0	0	0	85.9305
		393	1713.84	0	0	0	0	0	0	0	0	0	0	0	0	0	93.2152	0	0	0	0	0	0	0	0	90.3931	88.333	0	92.0101	0	0	0	0	0	94.0373
		394	1717.7	0	0	0	0	0	0	0	0	0	0	0	0	0	0	0	0	0	0	0	0	0	0	93.3871	92.0035	0	0	0	0	95.8027	0	0	93.9961
		395	1721.56	0	0	0	0	0	0	0	0	0	0	0	0	0	91.7845	86.6123	0	0	0	0	0	0	0	96.6626	86.9012	0	0	0	0	0	0	0	96.2503
		396	1725.42	0	0	0	93.1923	92.8795	93.8812	0	0	0	0	0	0	0	0	94.9268	0	0	0	0	0	0	0	0	89.8603	0	0	0	0	0	0	89.766	88.5585
		397	1729.28	0	0	0	92.1744	0	88.2879	0	0	0	0	0	0	0	0	88.089	0	0	0	0	0	0	0	90.2718	0	94.8952	0	0	0	0	0	0	92.5644
		398	1733.14	0	0	0	0	0	0	0	0	0	0	0	0	0	0	87.0593	0	0	94.7921	0	0	0	0	96.9272	92.0757	0	0	0	0	0	0	0	92.159
		399	1737	0	0	0	90.0026	0	0	0	0	0	0	0	0	0	0	94.2128	0	0	87.748	0	0	0	0	93.7418	0	0	0	0	0	0	0	0	89.6283
		400	1740.86	0	0	0	0	93.9958	89.0715	0	0	0	0	88.2889	0	0	0	88.7503	0	0	0	0	0	0	0	95.971	0	0	0	0	0	0	0	0	99.4941
		401	1744.72	0	0	0	94.4388	90.4733	91.919	0	0	0	0	0	0	0	86.0451	87.7569	0	0	86.9405	0	87.4759	0	0	96.3337	0	0	0	0	0	0	0	0	97.562
		402	1748.58	0	0	0	97.378	0	91.1658	0	0	0	0	0	0	0	0	0	98.3977	0	0	0	0	0	0	96.3783	0	0	87.241	0	0	0	0	0	94.7199
		403	1752.44	0	0	0	0	0	87.5306	0	0	0	0	0	0	0	0	89.8772	0	0	85.1522	0	0	0	0	97.9931	94.2004	0	85.711	0	0	0	0	95.902	93.6871
		404	1756.3	0	0	0	96.1757	0	87.5609	0	0	0	0	0	0	0	90.0795	0	0	0	0	0	0	0	0	94.7218	0	0	0	0	89.6807	0	0	0	87.6084
		405	1760.16	0	0	0	0	0	0	0	0	0	0	0	0	0	0	0	0	0	89.3437	0	0	0	0	97.7076	96.2649	0	0	0	0	0	95.1879	96.0707	92.1203
		406	1764.02	0	0	0	94.3004	0	91.402	0	0	0	0	0	0	0	0	0	0	0	0	0	0	0	0	94.3507	0	0	0	0	0	0	0	94.4704	90.8545
		407	1767.88	0	0	0	95.2592	0	84.8104	0	0	0	0	94.1758	0	0	0	0	0	0	0	0	0	0	0	97.0205	97.1328	0	0	0	0	0	0	0	0
		408	1771.74	0	0	0	0	0	91.2838	0	0	0	0	93.1325	0	0	0	0	0	0	0	0	0	0	0	94.288	0	0	0	0	0	0	0	0	94.075
		409	1775.6	0	0	0	92.6117	0	85.1599	0	0	0	0	0	0	0	0	0	0	0	0	0	0	0	0	96.5675	97.0858	0	0	0	0	0	0	0	88.5389
		410	1779.46	0	0	0	0	0	88.4937	0	0	0	0	0	0	0	0	88.8963	0	0	0	0	0	0	0	97.7295	0	0	85.2639	0	0	0	0	0	88.9024
		411	1783.32	0	0	0	95.4811	0	85.2836	0	0	0	0	0	0	0	0	0	0	0	85.0657	0	0	0	0	0	90.6157	0	0	92.2559	0	0	0	0	0
		412	1787.18	0	0	0	0	0	0	0	0	0	0	0	0	0	0	0	0	0	0	0	0	0	0	94.5289	91.2956	0	91.7651	0	0	0	0	0	90.3342
		413	1791.04	0	0	0	0	0	86.8153	0	0	100.297	0	0	0	0	0	0	0	0	0	0	0	0	0	0	0	0	0	97.073	0	0	0	99.3745	94.1661
		414	1794.9	0	0	0	0	0	95.0777	0	0	0	0	0	0	0	0	0	0	0	0	0	0	0	0	100.894	0	0	88.689	98.2305	0	0	0	0	91.2797
		415	1798.76	0	0	0	94.4556	0	91.5065	0	0	0	0	0	0	0	0	0	0	0	0	0	0	0	0	95.6665	0	89.6824	0	0	0	0	0	0	91.7606
		416	1802.62	0	0	0	0	0	87.8533	0	0	0	0	0	0	0	0	91.2995	0	0	0	0	0	92.7858	0	0	0	0	87.4471	0	0	0	0	0	0
		417	1806.48	0	0	0	0	0	88.7849	0	0	0	0	0	0	0	0	0	0	0	0	0	0	0	0	101.219	0	0	87.7292	0	0	0	0	0	94.6536
		418	1810.34	0	0	0	92.0209	0	91.5469	0	0	0	0	0	0	0	0	0	0	0	0	0	0	0	0	94.9475	95.435	93.7715	89.351	0	0	0	0	90.2562	0
		419	1814.2	0	0	0	91.6577	0	0	0	0	0	0	0	0	0	0	0	0	0	0	0	0	0	0	0	0	0	0	0	0	0	0	0	95.5686
		420	1818.06	0	98.1552	0	93.7721	0	0	0	0	0	0	0	0	0	0	0	0	0	0	0	0	0	0	90.2355	0	0	90.9305	0	0	0	0	89.7084	91.7639
		421	1821.92	0	0	0	0	0	0	0	0	0	0	0	0	0	0	0	0	0	0	0	0	0	0	0	0	95.6557	89.903	94.6475	0	0	0	0	0
		422	1825.78	0	0	0	94.098	0	0	94.1204	0	0	0	0	0	0	0	0	0	0	0	0	0	0	0	0	0	0	89.3396	0	0	0	89.824	0	0
		423	1829.64	0	89.8677	0	0	0	0	0	0	0	0	0	0	0	0	89.3354	0	0	0	0	0	0	0	0	0	0	89.1593	0	0	0	0	0	89.6659
		424	1833.5	0	0	0	0	0	0	0	0	0	0	0	0	0	0	0	0	0	0	0	0	0	0	86.4062	0	0	94.5003	0	0	0	0	88.7175	92.8124
		425	1837.36	0	0	0	97.5433	0	0	0	0	0	0	0	0	0	0	0	0	87.899	0	0	0	95.9495	0	0	0	0	84.3482	0	0	0	0	0	89.8004
		426	1841.22	0	0	0	93.6461	0	92.7278	0	0	0	0	0	0	0	0	0	0	91.4668	0	0	0	0	0	91.7113	0	0	87.3803	0	0	0	0	0	0
		427	1845.08	0	0	0	88.5962	0	89.7492	0	0	0	0	0	0	0	0	0	0	0	0	0	0	0	0	0	97.7905	0	87.6492	0	0	0	0	0	92.5366
		428	1848.94	0	0	0	0	0	0	0	0	0	0	0	0	0	0	0	0	85.8924	90.3636	0	0	0	0	0	0	0	84.3705	91.8993	0	0	0	0	89.4248
		429	1852.8	0	0	0	0	0	85.854	0	0	0	0	0	0	0	0	0	0	0	89.068	0	0	0	0	0	0	0	89.4105	94.8556	0	0	0	84.5806	0
		430	1856.66	0	0	0	0	0	87.2523	0	0	0	0	0	0	0	0	0	0	98.9412	0	0	0	0	0	0	0	0	87.9459	0	0	0	0	94.3672	0
		431	1860.52	0	89.5652	0	0	0	86.3472	0	0	0	0	0	0	0	0	0	0	88.2203	0	0	0	93.0875	0	0	0	94.9392	89.123	0	0	0	0	0	94.294
		432	1864.38	0	0	0	0	0	93.4612	0	0	0	0	0	0	0	0	0	0	0	0	0	0	0	0	0	0	0	90.6813	96.3262	0	99.2286	93.3393	97.5845	88.4604
		433	1868.24	0	0	0	0	0	87.69	0	0	0	0	0	0	0	0	0	0	0	85.9434	0	0	0	90.4084	0	0	0	87.5106	0	0	0	0	0	91.4408
		434	1872.1	0	0	0	0	0	85.2538	0	0	0	0	0	0	0	0	0	0	93.3062	90.0912	0	0	0	0	0	0	0	85.2564	0	0	0	0	0	0
		435	1875.96	0	0	0	0	0	87.3691	0	0	0	0	0	0	0	0	0	0	0	88.7786	0	0	0	0	0	0	0	86.3303	0	89.5932	0	0	0	0
		436	1879.82	0	94.4524	0	0	0	86.6283	0	0	0	0	0	0	0	0	0	0	0	90.1536	0	87.4705	0	0	0	0	0	88.2106	92.7735	96.4122	0	0	0	0
		437	1883.68	0	89.0872	0	0	0	85.7218	0	0	0	0	0	0	0	0	0	0	0	88.2407	0	90.0528	0	0	0	0	0	84.5217	93.731	87.1838	0	0	92.6696	103.556
		438	1887.54	0	0	0	0	0	87.3207	0	0	0	0	0	0	0	0	0	0	0	89.7616	0	89.0489	0	0	0	0	0	93.2448	0	0	0	0	93.887	96.6766
		439	1891.4	0	97.2998	0	0	0	89.9588	0	0	0	0	0	0	0	0	0	0	0	84.8158	0	0	0	0	0	0	0	89.7337	0	92.6069	0	0	0	88.9903
		440	1895.26	0	0	0	0	0	90.7823	0	0	0	0	0	0	0	95.2118	0	0	82.5773	90.8803	0	88.1654	0	0	0	0	88.1195	0	0	0	0	0	90.0339	0
		441	1899.12	0	0	0	0	0	87.4552	0	0	0	0	0	0	0	0	0	0	0	93.0593	0	93.6035	0	0	0	0	0	90.8992	0	88.9293	0	0	0	92.7841
		442	1902.98	0	96.1491	0	0	0	92.1514	0	0	0	0	0	0	0	91.7015	0	0	0	90.8979	0	95.0309	0	0	0	0	0	88.2212	0	85.4181	0	0	0	0
		443	1906.84	0	92.8525	0	0	0	91.9003	0	0	0	0	0	0	0	0	0	0	0	94.3333	0	0	90.0284	0	0	0	0	82.2211	0	85.6472	0	0	0	0
		444	1910.7	0	95.4886	0	0	0	93.7536	0	0	0	0	0	0	0	0	0	0	0	87.4352	0	87.6895	0	0	0	0	94.3734	0	0	89.4742	0	0	0	96.502
		445	1914.56	0	95.3532	0	0	0	91.5897	0	0	0	0	0	0	0	0	0	0	0	90.2987	0	0	0	0	0	0	90.9706	91.0035	0	89.6658	0	0	0	95.6973
		446	1918.42	0	0	0	0	0	89.2783	0	0	0	0	0	0	0	0	0	0	0	92.965	0	89.3379	0	0	0	0	0	89.8217	0	94.3804	0	0	0	0
		447	1922.28	0	95.7945	0	0	0	88.5211	0	0	89.3322	0	0	0	0	0	0	0	0	94.5076	0	0	0	0	0	0	86.3185	83.3761	0	85.4981	0	0	0	0
		448	1926.14	0	97.9657	0	0	0	89.8495	0	0	0	0	0	0	0	0	0	0	0	94.6393	0	93.0774	0	0	0	0	0	96.35	0	92.6562	0	0	90.1441	0
		449	1930	0	98.6468	0	0	95.0035	93.573	0	0	0	0	0	0	0	0	0	0	0	90.3101	0	0	0	0	0	91.9255	0	95.7515	0	90.9944	103.92	0	0	0
		450	1933.86	0	0	0	0	0	87.2457	0	0	0	0	0	0	0	96.6846	0	0	0	88.5685	0	0	0	0	96.8776	92.5643	90.5493	91.6516	0	93.6649	0	0	0	0
		451	1937.72	0	0	0	0	0	91.3022	0	0	0	0	0	0	0	0	0	0	0	90.2799	0	95.5292	0	0	0	92.1635	89.9155	0	0	90.2189	0	0	0	0
		452	1941.58	0	0	0	93.9982	0	88.3346	0	0	0	0	0	0	0	0	0	0	0	90.6737	0	94.7145	0	0	0	90.9097	91.2231	93.3792	0	90.8674	0	0	0	0
		453	1945.44	0	0	0	0	0	94.0106	0	0	0	0	0	0	0	91.7647	0	0	0	94.7321	0	0	0	0	0	90.2483	97.0011	89.2357	0	0	0	0	0	0
		454	1949.3	0	0	0	0	0	97.9321	0	0	0	0	94.3923	0	0	0	0	0	0	89.0569	0	0	0	0	0	94.4193	0	92.5703	0	99.5171	0	0	0	0
		455	1953.16	0	0	0	0	0	87.1716	0	0	0	0	90.3116	0	0	0	0	0	0	93.0522	0	0	0	0	0	0	91.5516	0	0	86.9257	0	0	0	0
		456	1957.02	0	0	0	0	0	90.3708	0	0	0	0	85.5952	0	0	88.4231	0	0	0	89.6518	0	0	0	0	0	0	97.1949	87.2575	0	93.4928	0	0	0	0
		457	1960.88	0	0	0	0	0	90.7552	0	0	0	0	0	0	0	100.689	0	0	0	92.182	0	0	0	0	0	90.3443	91.3215	83.0692	0	94.122	0	0	0	0
		458	1964.74	0	94.6122	0	0	0	92.2489	0	0	0	0	0	0	0	88.8206	0	0	0	86.053	89.5556	0	0	0	0	87.6486	0	92.2789	92.2962	91.7186	0	0	0	0
		459	1968.6	0	92	0	0	0	85.8924	0	0	0	0	0	0	0	0	0	0	0	98.5052	0	0	0	0	0	97.529	93.3698	86.7801	0	97.3608	0	0	0	0
		460	1972.46	0	90.7064	0	0	0	93.6824	0	0	0	0	0	0	0	91.8563	0	0	0	91.9889	0	0	0	0	0	0	88.1743	0	0	92.0962	0	92.3705	95.6756	0
		461	1976.32	0	0	0	0	91.5597	86.238	0	0	0	0	0	0	0	90.8112	0	0	0	86.4556	0	0	0	99.6022	0	0	0	0	0	95.9732	0	0	0	0
		462	1980.18	0	0	0	0	0	89.4913	0	0	0	0	0	0	0	93.9382	87.2994	0	0	90.0383	0	0	0	0	0	92.1374	0	0	0	94.0452	0	86.4364	0	0
		463	1984.04	0	0	0	0	0	91.0133	94.9531	0	0	0	0	0	0	90.949	0	0	87.9003	87.4887	0	0	0	0	0	0	0	0	0	92.7344	0	0	0	0
		464	1987.9	0	0	0	0	95.0133	91.407	94.7357	0	0	0	0	0	0	95.018	0	0	90.1351	90.4685	0	0	0	0	0	89.2139	0	0	0	94.4968	0	96.453	0	0
		465	1991.76	0	0	0	0	0	89.362	0	0	0	0	0	0	0	96.7441	0	0	0	0	0	0	0	0	0	91.0039	0	0	0	87.5831	0	0	0	0
		466	1995.62	0	0	0	0	0	87.3236	88.3457	0	0	0	0	0	0	0	0	90.8922	0	96.5555	0	0	0	0	98.3148	0	0	0	0	0	97.4604	0	0	0
		467	1999.48	0	0	0	0	0	84.2848	0	0	0	0	0	0	0	0	96.8366	0	0	94.5316	0	0	0	0	0	91.5988	0	0	0	0	0	0	0	91.3609
		468	2003.34	0	0	0	0	0	91.3128	89.4427	0	0	0	0	0	0	0	0	0	0	88.4061	0	0	0	0	0	91.5462	0	0	0	97.7576	0	88.9784	0	0
		469	2007.2	0	0	0	0	96.3018	86.8746	89.2323	0	0	0	0	0	0	0	0	0	0	0	0	0	0	0	0	0	0	0	0	95.1411	0	0	0	0
		470	2011.06	0	0	0	0	0	86.5493	91.4604	0	0	0	0	0	0	0	0	91.7668	0	94.5246	0	0	0	0	0	92.6047	90.4128	0	0	0	0	0	0	0
		471	2014.92	0	0	0	0	0	94.989	98.9451	0	0	0	0	0	0	0	0	0	0	0	0	0	0	0	0	91.2563	0	0	0	95.2084	0	0	0	0
		472	2018.78	0	0	0	0	0	87.8895	89.4916	0	0	0	0	0	0	0	0	0	0	0	0	0	0	0	0	88.5151	0	0	0	0	0	0	0	0
		473	2022.64	0	0	0	0	0	87.1133	94.0217	0	0	0	0	0	0	0	97.1395	0	89.0507	0	0	0	0	0	0	0	0	0	0	0	0	0	85.6153	0
		474	2026.5	0	0	0	0	0	91.032	91.6133	0	0	0	0	0	0	91.7582	0	0	0	0	0	0	0	0	0	0	0	0	0	93.7262	0	0	0	0
		475	2030.36	0	0	0	0	96.3628	0	92.1447	0	0	0	0	0	0	0	0	0	0	0	0	0	0	0	0	0	0	0	0	97.9747	0	0	0	0
		476	2034.22	0	0	0	0	0	87.0068	0	88.7505	0	0	0	0	0	91.0974	0	0	0	0	0	87.4851	0	0	0	0	0	0	0	103.002	0	0	0	0
		477	2038.08	0	88.3665	0	0	0	92.7538	83.7059	0	0	0	0	92.9392	0	93.3507	0	0	0	0	0	0	0	0	0	0	89.939	0	92.0383	0	0	0	0	0
		478	2041.94	0	0	0	0	0	85.9229	87.2397	0	0	0	0	0	0	0	0	0	0	0	0	0	0	0	0	0	0	0	0	97.5327	0	0	0	0
		479	2045.8	0	0	0	0	0	0	0	0	0	0	0	0	0	0	0	0	0	0	0	0	0	0	0	0	0	0	0	0	0	0	0	0
		480	2049.66	0	0	0	0	0	88.949	94.4967	0	0	0	0	0	0	0	0	0	0	0	0	0	0	0	0	95.6631	0	0	0	93.6128	0	0	0	0
		481	2053.52	0	0	0	0	89.5701	88.1225	88.8968	0	0	0	0	0	0	0	0	0	0	0	0	0	0	0	0	93.0668	94.5389	0	0	0	0	0	90.539	0
		482	2057.38	0	0	0	0	97.4675	0	0	0	0	0	0	0	0	0	0	0	0	0	0	0	0	0	0	0	0	0	0	0	0	0	0	0
		483	2061.24	0	0	0	0	94.3846	0	0	0	0	0	0	0	0	0	0	0	0	0	0	0	0	0	0	0	0	0	0	0	0	0	0	0
		484	2065.1	0	0	0	0	0	0	0	0	0	0	0	0	0	0	0	0	0	0	0	0	0	0	0	0	0	0	0	0	0	0	0	0
		485	2068.96	0	0	0	0	0	0	0	0	0	0	0	0	0	88.8333	0	0	0	0	0	0	0	0	0	0	0	0	0	0	0	0	0	0
		486	2072.82	0	0	0	0	0	87.1225	0	0	0	0	0	0	0	0	93.4672	0	0	0	0	0	0	0	0	90.1991	0	0	0	0	0	95.044	0	0
		487	2076.68	0	0	0	0	95.5514	0	0	0	0	0	0	0	0	0	0	0	0	0	0	0	0	0	0	0	0	0	0	0	90.3828	94.061	0	0
		488	2080.54	0	0	0	0	0	0	0	0	0	0	0	0	0	0	0	0	0	0	0	0	0	0	0	0	0	85.2162	0	0	0	0	0	0
		489	2084.4	0	0	0	0	0	0	98.607	0	0	0	0	0	0	0	0	0	0	0	0	0	0	0	0	0	0	0	0	0	0	0	0	0
		490	2088.26	0	0	0	0	0	0	0	0	0	0	0	0	0	0	0	0	0	0	0	0	0	0	0	0	0	0	0	92.4562	0	93.211	0	0
		491	2092.12	0	0	0	0	0	0	0	0	0	0	0	0	0	0	0	0	91.7455	100.088	0	0	0	0	0	0	0	0	87.9912	0	0	0	0	0
		492	2095.98	0	94.4411	0	91.2308	0	0	0	0	0	0	0	0	0	0	0	0	0	0	0	0	0	0	0	0	0	0	0	0	0	87.2016	0	0
		493	2099.84	0	91.9756	0	0	0	0	0	0	91.028	0	0	0	0	0	0	0	0	0	0	0	0	0	0	0	0	0	0	92.6336	0	0	0	0
		494	2103.7	0	0	0	0	0	0	92.0256	0	0	0	0	0	0	0	0	0	0	0	0	0	0	0	0	0	0	89.0441	0	0	0	0	0	0
		495	2107.56	0	0	0	0	0	0	0	0	0	0	0	0	0	0	0	0	0	0	0	0	0	0	0	0	0	0	0	0	0	90.7763	0	89.4749
		496	2111.42	0	0	0	0	0	0	0	0	0	0	0	0	0	0	0	0	0	0	0	0	0	0	0	0	0	0	0	92.1516	0	0	0	0
		497	2115.28	0	0	0	0	0	0	90.4352	0	0	0	0	0	0	0	0	0	0	0	0	0	0	94.6088	0	89.8467	0	0	92.287	0	0	0	0	0
		498	2119.14	0	0	0	0	0	0	0	0	0	0	0	0	0	0	0	0	0	0	0	0	0	0	0	0	0	0	0	0	0	0	0	0
		499	2123	0	0	0	0	0	0	0	0	0	0	0	0	0	0	0	0	0	0	0	0	0	0	0	0	0	90.3162	0	0	0	0	0	0
		500	2126.86	0	0	0	0	0	0	0	0	0	0	0	95.2991	0	0	0	0	0	0	0	0	0	0	0	87.9556	91.7265	0	88.2126	0	0	0	0	0
		501	2130.72	0	0	0	0	0	0	0	0	0	0	0	0	0	0	0	0	0	0	0	0	0	0	0	0	94.6355	88.5298	0	0	0	0	0	0
		502	2134.58	0	0	0	0	0	0	0	0	0	0	0	0	0	0	0	0	0	0	0	0	0	0	0	0	91.9835	90.9566	86.9286	94.7	0	0	0	0
		503	2138.44	0	0	0	0	0	0	0	0	0	0	0	0	0	0	0	0	0	0	0	0	0	0	0	0	0	0	85.4351	0	0	0	0	0
		504	2142.3	0	0	0	0	0	0	0	0	0	0	0	0	0	0	0	0	0	0	0	0	0	91.0606	0	95.9345	0	0	0	88.8726	0	0	95.738	0
		505	2146.16	0	0	0	0	0	0	0	0	0	0	0	85.7423	0	0	0	0	0	0	0	0	97.7653	0	0	92.3722	97.8338	0	0	0	0	0	0	0
		506	2150.02	0	0	0	0	0	0	0	0	0	0	0	0	0	0	0	0	0	0	0	0	0	0	0	91.6333	0	0	93.5513	0	0	0	0	0
		507	2153.88	0	0	0	0	0	0	0	0	0	0	0	0	0	0	0	0	0	0	0	0	0	0	0	0	0	0	89.1009	0	0	0	0	0
		508	2157.74	0	0	0	94.3661	0	0	0	0	0	0	0	0	0	0	0	0	0	0	0	0	0	0	0	0	0	0	0	0	0	0	0	0
		509	2161.6	0	0	0	0	0	0	91.176	0	0	0	0	0	0	0	0	0	0	0	0	0	0	0	0	0	0	0	0	0	0	0	0	0
		510	2165.46	0	0	0	0	0	0	0	0	0	0	0	0	0	0	0	0	0	0	0	0	0	0	0	0	0	0	90.5304	0	0	95.7316	92.1807	0
		511	2169.32	0	0	0	0	0	0	0	0	94.6806	0	0	0	0	0	0	0	0	0	0	0	0	0	0	95.0941	0	0	91.3077	0	0	0	0	0
		512	2173.18	0	0	0	0	0	0	0	0	0	0	0	88.2725	0	0	0	0	0	0	0	0	0	0	0	0	0	94.7337	85.1804	94.7211	0	87.3834	0	0
		513	2177.04	0	0	0	0	0	0	0	0	0	0	0	89.3382	0	0	0	0	0	0	0	0	0	0	0	0	0	0	0	0	0	0	0	0
		514	2180.9	0	0	0	0	0	0	0	0	0	0	0	0	0	0	0	0	0	0	0	0	0	0	0	0	0	0	0	94.6703	0	0	88.388	0
		515	2184.76	0	0	0	0	0	0	0	0	0	0	0	86.3501	0	0	0	0	0	0	0	0	0	0	0	88.4234	0	0	0	0	86.8347	0	0	0
		516	2188.62	0	0	0	0	0	0	0	0	0	0	0	82.0329	0	0	0	0	0	0	0	0	0	89.364	0	91.181	0	0	0	89.4716	0	0	91.6862	0
		517	2192.48	0	0	0	0	0	0	0	0	0	0	0	0	0	0	0	0	0	0	0	0	0	0	0	0	0	0	0	90.1523	0	0	0	0
		518	2196.34	0	0	0	0	0	0	96.5472	0	0	0	0	0	0	0	0	0	0	0	0	0	0	88.6033	0	0	0	0	0	93.608	89.2161	0	0	0
		519	2200.2	0	0	0	99.8066	0	0	0	0	0	92.9947	0	0	0	0	0	0	0	0	0	0	0	89.8132	0	0	0	0	0	89.2012	0	0	0	0
		520	2204.06	0	0	0	0	0	0	0	0	0	0	0	0	0	0	0	0	0	0	0	0	0	0	0	0	0	0	0	89.9653	0	0	0	0
		521	2207.92	0	0	0	0	0	0	0	0	0	0	0	91.4332	0	0	0	0	0	0	0	0	0	0	0	0	0	0	0	99.5103	0	0	0	0
		522	2211.78	0	0	0	0	0	0	101.366	0	0	0	0	0	0	0	0	0	0	0	0	0	0	0	0	0	0	0	0	88.9238	0	0	0	0
		523	2215.64	0	0	0	0	0	0	0	0	0	0	0	0	0	0	94.5322	0	0	0	0	0	0	0	0	0	0	0	0	93.6555	92.6794	0	83.7845	0
		524	2219.5	0	0	0	0	0	0	0	0	0	0	90.2356	0	0	0	0	0	0	0	0	0	0	0	0	89.2005	0	0	0	93.2087	0	0	91.721	0
		525	2223.36	0	0	0	0	0	0	0	0	0	0	0	0	0	0	0	0	0	0	0	0	0	88.824	0	94.5337	0	0	0	90.0256	0	0	0	0

## Sheet: Average Spots by Background
				SptId_28	SptId_31	SptId_32	SptId_40	SptId_45	SptId_48	SptId_53	SptId_61	SptId_64	SptId_71	SptId_76	SptId_78	SptId_83	SptId_88	SptId_89	SptId_90	SptId_93	SptId_95	SptId_97	SptId_99	SptId_102	SptId_110	SptId_111	SptId_112	SptId_114	SptId_117	SptId_122	SptId_123	SptId_124	SptId_128	SptId_132	SptId_135
		0	196.86	0	0	0	0	0	0	0	0	0	0	0	0	0	0	0	0	0	0	0	0	0	0	0	0	0	0	0	0	0	0	0	0
		1	200.72	0	0	0	0	0	0	0	0	0	0	0	0	0	0	0	0	0	0	0	0	0	0	0	0	0	0	0	0	0	0	2.22735	0
		2	204.58	0	0	0	0	0	0	0	0	0	0	0	0	0	0	0	0	0	0	0	0	0	0	0	0	0	0	0	0	0	0	0	0
		3	208.44	0	0	0	0	0	0	0	0	0	0	0	0	0	0	0	0	0	0	0	0	0	0	0	0	0	0	0	0	0	0	0	0
		4	212.3	0	0	0	0	0	0	0	0	0	0	0	0	0	0	0	0	0	0	0	0	0	0	0	0	0	0	0	0	0	0	0	0
		5	216.16	0	0	0	0	0	0	0	0	0	0	0	0	0	0	0	0	0	0	2.39115	0	0	0	0	0	0	0	0	0	0	0	0	0
		6	220.02	0	0	0	0	0	0	0	0	0	0	0	0	0	0	0	0	0	0	0	0	0	0	0	0	0	0	0	0	0	0	0	0
		7	223.88	0	0	0	0	0	0	0	0	0	0	0	0	0	0	0	0	0	0	0	0	0	0	0	0	0	0	0	0	0	0	0	0
		8	227.74	0	0	0	0	0	0	0	0	0	0	0	0	0	0	0	0	0	0	0	0	0	0	0	0	0	0	0	0	0	0	0	0
		9	231.6	0	0	0	0	0	0	0	0	0	0	0	0	0	0	0	0	0	0	0	0	0	0	0	0	0	0	0	0	0	0	0	0
		10	235.46	0	0	0	0	0	0	0	0	0	0	0	0	0	0	0	0	0	0	0	0	0	0	0	0	0	0	0	0	0	0	0	0
		11	239.32	0	0	0	0	0	0	0	0	0	0	0	0	0	0	0	0	0	0	0	0	0	0	0	0	0	0	0	0	0	0	0	0
		12	243.18	0	0	0	0	0	0	0	0	0	0	0	0	0	0	0	0	0	0	0	0	0	0	0	0	0	0	0	0	0	0	0	0
		13	247.04	0	0	0	0	0	0	0	0	0	0	0	0	0	0	0	0	0	0	0	0	0	0	0	0	0	0	0	0	0	0	0	0
		14	250.9	0	0	0	0	0	0	0	0	0	0	0	0	0	0	0	0	0	0	0	0	0	0	0	0	0	0	0	0	0	0	0	0
		15	254.76	0	0	0	0	0	0	0	0	0	0	0	0	0	0	0	0	0	0	0	0	0	0	0	0	0	0	0	0	0	0	0	0
		16	258.62	0	0	0	0	0	0	0	0	0	0	0	0	0	0	0	0	0	0	0	0	0	0	0	0	0	0	0	0	0	0	0	0
		17	262.48	0	0	0	0	0	0	0	0	0	0	0	0	0	0	0	0	0	0	0	0	0	0	0	0	0	0	0	0	0	0	0	0
		18	266.34	0	0	0	0	0	0	0	0	0	0	0	0	0	0	0	0	0	0	0	0	0	0	0	0	0	0	0	0	0	0	0	0
		19	270.2	0	0	0	0	0	0	2.25983	0	0	0	0	0	0	0	0	0	0	0	0	0	0	0	0	0	0	0	0	0	0	0	0	0
		20	274.06	0	0	0	0	0	0	0	0	0	0	0	0	0	0	0	0	0	0	0	0	0	0	0	0	0	0	0	0	0	0	0	0
		21	277.92	0	0	0	0	0	0	0	0	0	0	0	0	0	0	0	0	0	0	0	0	0	0	0	0	0	0	0	0	0	0	0	0
		22	281.78	0	0	0	0	0	0	0	0	0	0	0	0	0	0	0	0	0	0	0	0	0	0	0	0	0	0	0	0	0	0	0	0
		23	285.64	0	0	0	0	0	0	0	0	0	0	0	0	0	0	0	0	0	0	0	0	0	0	0	0	0	0	0	0	0	0	0	0
		24	289.5	0	0	0	0	0	0	0	0	0	0	0	0	0	0	0	0	0	0	0	0	0	0	0	0	0	0	0	0	0	0	0	0
		25	293.36	0	0	0	0	0	0	0	0	0	0	0	0	0	0	0	0	0	0	0	0	0	0	0	0	0	0	0	0	0	0	0	0
		26	297.22	0	0	0	0	0	0	0	0	0	0	0	0	0	0	0	0	0	0	0	0	0	0	0	0	0	0	0	0	0	0	0	0
		27	301.08	0	0	0	0	0	0	0	0	0	0	0	0	0	0	0	0	0	0	0	0	0	0	0	0	0	0	0	0	0	0	0	0
		28	304.94	0	0	0	0	2.32333	0	0	0	0	0	0	0	0	0	0	0	0	0	0	0	0	0	0	0	0	0	0	0	0	0	0	0
		29	308.8	0	0	0	0	0	0	0	0	0	0	0	0	0	0	0	0	0	0	0	0	0	0	0	0	0	0	0	0	0	0	0	0
		30	312.66	0	0	0	0	0	0	0	0	0	0	0	0	0	0	0	0	0	0	0	0	0	0	0	0	0	0	0	0	0	0	0	0
		31	316.52	0	0	0	0	0	0	0	0	0	0	0	0	0	0	0	0	0	0	0	0	0	0	0	0	0	0	0	0	0	0	0	0
		32	320.38	0	0	0	0	0	0	0	0	0	0	0	0	0	0	0	0	0	0	0	0	0	0	0	0	0	0	0	0	0	0	0	0
		33	324.24	0	0	0	0	0	0	0	0	0	0	0	0	0	0	0	0	0	0	0	0	0	0	0	0	0	0	0	0	0	0	0	0
		34	328.1	0	0	0	0	0	0	0	0	0	0	0	0	0	0	0	0	0	0	0	0	0	0	0	0	0	0	0	0	0	0	2.54096	0
		35	331.96	0	0	0	0	0	0	0	0	0	0	0	0	0	0	0	0	0	0	0	0	0	0	2.69648	0	0	0	0	0	0	0	0	0
		36	335.82	0	0	0	0	0	0	0	0	0	0	0	0	0	0	0	0	0	0	0	0	0	0	2.61801	0	0	0	0	0	0	0	2.50951	0
		37	339.68	0	0	0	0	0	0	0	0	0	0	0	0	0	0	0	0	0	0	0	0	0	0	0	0	0	0	0	0	0	0	2.70735	0
		38	343.54	0	0	0	0	0	0	0	0	0	0	0	0	0	0	0	0	0	0	0	0	0	0	2.54243	0	0	0	0	0	0	0	0	0
		39	347.4	0	0	0	0	0	0	0	0	0	0	0	0	0	0	0	0	0	0	0	0	0	0	0	0	0	0	0	0	0	0	0	0
		40	351.26	0	0	0	0	0	0	0	0	0	0	0	0	0	0	0	0	0	0	0	0	0	0	0	0	0	0	0	0	0	0	2.47423	0
		41	355.12	0	0	0	0	0	0	0	0	0	0	0	0	0	0	0	0	0	0	0	0	0	0	2.8937	0	0	0	0	0	0	0	0	0
		42	358.98	0	0	0	0	0	0	0	0	0	0	0	0	0	0	0	0	0	0	0	0	0	0	0	0	0	0	0	0	0	0	0	0
		43	362.84	0	0	0	0	0	0	0	0	0	0	0	0	0	0	0	0	0	0	0	0	0	0	0	0	0	0	0	0	0	0	2.69964	0
		44	366.7	0	0	0	0	0	0	0	0	0	0	0	0	0	0	0	0	0	0	0	0	0	0	0	0	0	0	0	0	0	0	2.9376	0
		45	370.56	0	0	0	0	0	0	0	0	0	0	0	0	0	0	0	0	0	0	0	0	0	0	2.32369	0	0	0	0	0	0	0	2.6034	2.6077
		46	374.42	0	0	0	0	0	0	0	0	0	0	0	0	0	0	0	2.60792	0	0	0	0	0	0	0	0	0	0	0	0	0	0	2.78386	0
		47	378.28	0	0	0	0	0	0	0	0	0	0	0	0	0	0	0	0	0	0	0	0	0	0	0	0	0	0	0	0	0	0	2.78828	0
		48	382.14	0	0	0	0	0	0	0	0	0	0	0	0	0	0	0	2.78869	0	0	0	0	0	0	0	2.61015	0	0	0	0	0	0	2.77001	0
		49	386	0	0	0	0	0	0	0	0	0	0	0	0	0	0	0	0	0	0	0	0	0	0	0	0	0	0	0	0	0	0	2.56755	0
		50	389.86	0	0	0	0	0	0	0	0	0	0	0	0	0	0	0	0	0	0	0	0	0	0	2.30865	2.31875	0	0	0	0	0	0	2.77874	0
		51	393.72	0	0	0	0	0	0	0	0	0	0	0	0	0	0	0	2.51687	0	0	0	0	0	0	0	0	0	0	0	0	0	0	2.64811	0
		52	397.58	0	0	0	0	0	0	0	0	0	0	0	0	2.41387	0	0	0	0	0	0	0	0	0	0	0	0	0	0	0	0	0	2.77801	0
		53	401.44	0	0	0	0	0	0	0	0	0	0	0	0	0	0	0	2.83932	0	0	0	0	0	0	0	0	0	0	0	0	0	0	2.87303	0
		54	405.3	0	0	0	0	0	0	0	0	0	0	0	0	0	0	0	2.45964	0	0	0	0	0	0	0	0	0	0	0	0	0	0	2.98978	0
		55	409.16	0	0	0	0	0	0	0	0	0	0	0	0	2.73755	0	0	3.0307	0	0	0	0	0	0	0	2.62588	0	0	0	0	0	0	3.0182	0
		56	413.02	0	0	0	0	0	0	0	0	0	0	0	0	0	0	0	2.67341	0	0	0	0	0	0	0	0	0	0	0	0	0	0	2.96299	0
		57	416.88	0	0	0	0	0	0	0	0	0	0	0	0	2.44571	0	0	2.91429	0	0	0	0	0	0	0	0	0	0	0	0	0	0	3.11297	2.51167
		58	420.74	0	0	0	0	0	0	0	0	0	0	0	0	2.29653	0	0	2.73638	0	0	0	0	0	0	0	2.93651	0	0	0	0	0	0	2.99798	0
		59	424.6	0	0	0	0	0	0	0	0	0	0	0	0	2.45116	0	0	2.79406	0	0	0	0	0	0	0	0	0	0	0	0	0	0	3.04848	0
		60	428.46	0	0	0	0	0	0	0	0	0	0	0	0	0	0	0	3.33105	0	0	0	0	0	0	2.85835	2.51949	0	0	0	0	0	0	3.07175	0
		61	432.32	0	0	0	0	0	0	0	0	0	0	0	0	2.89541	0	0	3.21637	0	0	0	0	0	0	3.05703	2.62549	0	0	0	0	0	0	3.17053	0
		62	436.18	0	0	0	0	0	0	0	0	0	0	0	0	2.77509	0	0	2.8204	0	0	0	0	0	0	2.71648	2.48221	0	0	0	0	2.52613	0	3.15545	0
		63	440.04	0	2.52398	0	0	0	0	0	0	0	0	0	0	2.6875	0	0	3.14243	0	0	0	0	0	0	2.62763	0	0	0	0	0	0	0	2.89396	2.58303
		64	443.9	0	0	0	0	0	0	0	0	0	0	0	0	2.66881	0	0	3.37545	0	0	2.7769	0	0	0	0	2.51437	0	0	0	0	2.36902	0	3.09157	0
		65	447.76	0	0	0	0	0	0	0	0	0	0	0	0	2.58209	0	0	2.96706	0	0	0	0	0	0	0	2.35614	0	0	0	0	0	0	2.91839	2.3496
		66	451.62	0	0	2.74242	0	0	0	0	0	0	0	0	0	2.78949	0	0	3.27332	0	0	0	0	0	0	0	2.40892	0	0	0	0	0	0	3.29614	2.73837
		67	455.48	0	0	0	0	0	0	0	0	0	0	0	0	2.73009	0	0	3.14662	0	0	0	0	0	0	0	2.49529	0	0	0	0	2.68947	0	3.015	0
		68	459.34	0	0	0	0	0	0	0	0	0	0	0	0	0	0	0	3.30025	0	0	0	0	0	0	0	2.51665	0	0	0	0	2.65904	0	3.26296	0
		69	463.2	0	2.63751	0	0	0	0	0	0	0	0	0	0	2.46236	0	0	3.27647	0	0	0	0	0	0	0	0	0	0	0	0	2.45672	0	2.81941	2.53766
		70	467.06	0	2.56249	2.40761	0	0	0	0	2.55296	0	0	0	0	2.72558	0	0	3.20883	0	0	0	0	0	0	0	2.50456	0	0	0	0	2.57373	0	2.93577	2.83869
		71	470.92	0	0	0	0	0	0	0	0	0	0	0	0	0	0	0	3.43572	0	0	2.51074	0	0	0	0	0	0	0	0	0	2.53801	0	3.07388	2.85355
		72	474.78	0	2.52496	0	0	0	0	0	0	0	0	0	0	2.9722	0	0	3.40711	0	0	2.5222	0	0	0	0	2.44471	0	0	0	0	0	0	3.25763	2.76069
		73	478.64	0	0	0	0	0	0	0	0	0	0	0	0	0	0	0	3.3333	0	0	0	0	0	0	0	0	2.63734	0	0	0	2.69168	0	3.04724	2.72737
		74	482.5	0	2.58256	0	0	0	0	0	0	0	0	0	2.55354	0	0	0	3.28785	0	0	0	0	0	0	2.80215	2.34242	0	0	0	0	2.41634	0	3.03284	2.86115
		75	486.36	0	0	0	0	0	0	0	0	0	0	0	2.54656	2.72022	0	0	3.16069	0	0	0	0	0	0	0	0	2.57545	0	0	0	0	0	2.74829	2.87593
		76	490.22	0	2.6245	0	0	0	0	0	0	0	0	0	0	2.74634	0	0	3.56387	0	0	2.61905	0	0	0	2.87629	2.4906	0	0	0	0	0	0	3.04911	2.84599
		77	494.08	0	0	0	0	0	0	0	0	0	0	0	0	3.04773	0	0	3.23433	0	0	0	0	0	0	2.6177	0	2.70429	0	0	0	0	0	2.95074	2.26933
		78	497.94	0	2.83624	0	0	0	0	0	0	0	0	0	0	0	0	0	3.35861	0	0	2.52662	0	0	0	0	2.35699	2.58794	0	0	0	2.47678	0	3.24154	2.64532
		79	501.8	0	2.63537	2.7313	0	0	0	0	0	0	0	0	0	2.64151	0	0	3.08064	0	0	2.81133	0	0	0	0	0	0	0	0	0	0	0	3.02332	2.51372
		80	505.66	0	2.43492	0	0	0	0	0	0	0	0	0	0	2.52816	0	0	3.4716	0	0	0	0	0	0	3.01053	0	2.78874	0	0	0	2.78091	0	3.48827	2.70522
		81	509.52	0	3.03698	0	0	0	0	0	0	0	0	0	0	0	0	0	3.77817	0	0	2.87862	0	0	0	0	0	2.57341	0	0	0	0	0	3.39094	0
		82	513.38	0	0	0	0	0	0	0	0	0	0	0	2.59898	2.55374	0	0	3.50605	0	0	0	0	0	0	0	0	2.63466	0	0	0	2.80958	0	3.07814	0
		83	517.24	0	2.73315	0	0	0	0	0	0	0	0	0	0	2.71024	0	0	3.35937	0	0	2.46132	0	0	0	0	0	2.7102	0	0	0	0	0	3.23169	2.71452
		84	521.1	0	2.65211	0	0	0	0	0	0	0	0	0	0	2.87229	0	0	3.67258	0	0	2.3058	0	0	0	0	0	2.57033	0	0	0	2.60531	0	3.2396	3.18001
		85	524.96	0	0	0	0	0	0	0	0	0	0	0	0	0	0	0	3.0905	0	0	0	0	0	0	2.75773	0	2.63494	0	0	0	2.61954	2.4806	3.02906	2.69416
		86	528.82	0	2.91833	2.62115	0	0	0	0	0	0	0	0	0	2.77521	0	0	3.40629	0	0	0	0	0	0	2.56208	0	3.10278	0	0	0	0	2.66443	3.21872	2.41328
		87	532.68	0	2.83489	0	0	0	0	0	0	0	0	0	0	2.70057	0	0	3.13405	0	0	2.76827	0	0	0	0	0	2.78934	0	0	0	2.66558	2.50111	3.04358	2.83918
		88	536.54	0	3.12806	0	0	0	0	0	0	0	0	0	2.3059	0	0	0	3.42882	0	0	0	0	0	0	2.69139	0	0	0	0	0	2.77416	3.02941	3.26991	2.69604
		89	540.4	0	0	0	0	0	0	0	0	0	0	0	0	0	0	0	3.42313	0	0	0	0	0	0	0	0	2.47249	0	0	0	0	2.8692	2.9597	2.50779
		90	544.26	0	0	0	0	0	0	0	0	0	0	0	2.5666	0	0	0	3.06021	0	0	0	0	0	0	2.64313	0	2.90804	0	0	0	2.67467	2.90331	3.09738	2.79956
		91	548.12	0	2.81154	0	0	0	0	0	0	0	0	0	0	2.40527	0	0	3.4519	0	0	0	0	0	0	2.7543	0	2.94151	0	0	0	2.85904	2.6448	2.79803	2.89407
		92	551.98	0	2.96288	0	0	0	0	0	0	0	0	0	0	2.39046	0	0	3.04749	0	0	0	0	0	0	2.63713	0	2.83245	0	0	0	3.03316	3.38106	0	3.08903
		93	555.84	0	2.65822	2.4109	0	0	0	0	0	0	0	0	2.72057	0	0	0	3.1319	0	0	0	0	0	0	2.61203	0	2.73434	0	0	0	2.89444	3.03475	2.60029	3.11045
		94	559.7	0	2.85402	0	0	0	0	0	0	0	0	0	2.96175	2.60158	0	0	3.46075	0	0	0	0	0	0	2.45552	0	2.74456	0	0	0	2.80347	3.27285	3.10356	3.2014
		95	563.56	0	2.84645	2.61172	0	0	0	0	0	0	0	0	2.67498	0	2.27998	0	3.05117	0	0	0	0	0	0	2.73231	0	2.6909	0	0	0	2.68919	2.88205	3.27348	2.65024
		96	567.42	0	2.66405	0	0	0	0	0	0	0	0	0	0	2.52312	0	0	3.23161	0	0	2.79619	0	0	0	2.69519	0	2.81863	0	0	0	2.38233	2.83097	3.22619	2.76663
		97	571.28	0	2.61063	0	0	0	0	0	0	0	0	0	2.92712	0	0	2.43298	3.05259	0	0	0	0	0	0	0	0	3.00362	0	0	0	2.73085	3.24362	3.12542	0
		98	575.14	0	2.8601	0	0	0	0	0	0	0	0	0	2.55441	0	0	0	3.04127	0	0	0	0	0	0	2.99551	0	2.85548	0	0	0	2.75718	2.95661	2.87406	3.0909
		99	579	0	0	0	0	0	0	0	0	0	0	0	2.62324	2.6322	0	0	3.18564	0	0	0	0	0	0	2.63048	0	3.36439	0	0	0	2.76314	3.32483	3.2062	2.96155
		100	582.86	0	0	0	0	0	0	0	0	0	0	0	2.65328	2.60395	0	0	3.32833	0	0	0	0	0	0	2.60116	0	2.84056	0	0	0	3.02131	2.92363	3.08746	2.80725
		101	586.72	0	2.73324	2.41437	0	0	0	0	0	0	0	0	0	2.70896	0	0	3.43247	0	0	0	0	0	0	0	0	2.64802	0	0	0	3.06651	2.71543	3.1295	2.85471
		102	590.58	0	0	0	0	0	0	0	0	0	0	0	0	2.51163	0	2.67808	3.29865	0	0	2.49771	0	0	0	2.61144	0	2.85552	0	0	0	2.64564	3.15855	3.05652	3.07386
		103	594.44	0	2.7661	0	0	0	0	0	0	0	0	0	0	2.91133	0	0	3.35727	0	0	0	0	0	0	0	0	2.98292	0	0	0	2.78831	2.90624	3.11211	2.79589
		104	598.3	0	2.63566	2.42633	0	0	0	0	0	0	0	0	2.61592	3.1629	0	0	3.60692	0	0	0	0	0	0	2.68741	2.38151	2.97122	0	0	0	2.9504	2.94403	2.95251	2.55654
		105	602.16	0	0	0	0	0	0	0	0	2.48771	0	0	2.81896	2.61323	0	2.61822	3.58871	0	0	2.68037	0	0	0	0	0	2.83837	0	0	0	2.44335	2.96854	3.08793	2.6142
		106	606.02	0	0	0	0	0	0	0	0	2.32455	0	0	2.61554	2.80953	0	2.69863	3.21774	0	0	2.58226	0	0	0	2.84605	0	2.94826	0	0	0	2.71078	2.93468	3.54944	2.68078
		107	609.88	0	2.52883	2.46067	0	0	0	0	0	0	0	0	2.67407	2.96955	0	3.02058	3.17456	0	0	2.65658	0	0	0	0	0	2.91743	0	0	0	2.66926	3.15517	3.48101	2.86704
		108	613.74	0	0	0	0	0	0	0	0	0	0	0	2.85107	2.93511	0	0	3.21712	0	0	2.51848	0	0	0	2.79313	0	3.07781	0	0	0	2.52205	2.90215	3.53885	2.84796
		109	617.6	0	0	0	0	0	0	0	0	2.30871	0	0	2.74241	2.60281	0	0	3.0435	0	0	2.69119	0	0	0	0	0	3.0988	0	0	0	0	2.7993	3.49421	2.69654
		110	621.46	2.6269	0	2.51074	0	0	0	0	0	0	0	0	0	2.65658	0	2.71531	2.91944	0	0	2.58946	0	0	0	0	0	2.73817	0	0	0	2.77363	2.63931	3.3909	0
		111	625.32	2.61918	0	0	0	0	0	0	0	0	0	0	0	2.98416	0	2.5931	3.0252	0	0	0	0	0	0	0	0	3.05275	0	0	0	2.89888	3.1478	3.88487	0
		112	629.18	0	0	0	0	0	0	0	0	0	0	0	2.81185	0	0	0	2.97286	0	0	0	0	0	0	0	0	3.0445	0	0	0	2.81347	2.82378	3.74384	2.54693
		113	633.04	2.78165	2.39963	0	0	0	0	0	0	0	0	0	2.78601	0	0	0	2.97503	0	0	2.70113	0	0	0	0	0	2.61578	0	0	0	3.2463	2.20958	3.56265	2.76425
		114	636.9	2.7072	0	2.50982	0	0	0	0	0	2.36307	0	0	2.6333	0	0	2.67752	3.06666	0	0	2.43964	0	0	0	0	0	3.06806	0	0	0	2.73163	3.2691	3.87	2.70166
		115	640.76	2.65343	0	2.60537	0	0	0	0	0	0	0	0	2.71296	2.82387	0	0	2.75037	0	0	2.92184	0	0	0	0	0	2.94062	0	0	0	2.88605	2.61233	3.55337	2.75744
		116	644.62	2.72044	0	0	0	0	0	0	0	0	0	0	2.38023	0	0	2.56495	3.0201	0	0	0	0	0	0	0	0	2.67011	0	0	0	3.29559	2.67876	3.74332	0
		117	648.48	2.52762	0	2.40128	0	0	0	0	0	0	0	0	2.58856	0	0	2.76499	3.02701	0	0	0	0	0	0	0	0	3.17028	0	0	0	2.98329	2.89764	3.50863	0
		118	652.34	0	0	2.80967	0	0	0	0	0	0	0	0	2.7952	0	0	2.5892	3.16229	0	0	0	0	0	0	0	0	3.38146	0	0	0	3.28965	2.85208	3.37161	2.6153
		119	656.2	2.7587	0	2.59175	0	0	0	2.73478	0	0	0	0	2.8147	0	0	0	3.11031	0	0	2.61784	0	0	0	2.58647	0	3.0333	0	0	0	3.23784	2.59638	3.68181	2.71279
		120	660.06	2.8058	0	2.67163	0	0	0	0	0	2.47132	0	0	2.95822	2.79524	0	2.85014	3.04741	0	0	2.67986	0	0	0	3.00172	2.32627	3.04258	0	0	0	3.32128	2.85459	4.01929	2.71766
		121	663.92	2.82967	0	2.6403	0	0	0	0	0	0	0	0	2.96641	0	0	2.88143	3.17896	0	0	0	0	0	0	0	0	3.14047	0	0	0	3.63997	2.97493	3.47386	2.7893
		122	667.78	0	0	2.45099	0	0	0	0	0	0	0	0	2.79133	0	0	2.50021	2.85341	0	0	2.70623	0	0	0	2.9917	2.43279	2.93286	0	0	0	3.24739	2.66942	3.7677	2.53565
		123	671.64	0	0	0	0	0	0	0	0	0	0	0	3.13202	2.55043	0	2.86356	2.97072	0	0	2.81586	0	0	0	0	2.5556	2.90373	0	0	0	3.13664	2.71796	2.98658	0
		124	675.5	0	0	0	0	0	0	0	0	0	0	0	0	0	0	2.8015	3.0109	0	0	2.60268	0	0	0	0	2.42267	3.20148	0	0	0	3.27567	3.10342	3.22797	2.78304
		125	679.36	2.56457	0	2.7627	0	0	0	0	0	0	0	0	2.76617	0	0	0	2.95311	0	0	0	0	0	0	2.77307	0	2.93143	0	0	0	2.71602	3.02078	3.45217	0
		126	683.22	0	0	2.61798	0	0	0	0	0	0	0	2.55619	2.92307	0	0	0	2.89729	0	0	2.62912	0	0	0	2.71914	0	3.37997	0	0	0	3.03749	2.75656	3.61986	0
		127	687.08	2.64281	0	0	0	0	0	0	0	2.72197	0	0	2.64176	0	0	0	2.95523	0	0	0	0	0	0	0	0	3.05951	0	0	0	2.97933	2.99988	3.44147	0
		128	690.94	2.90306	0	0	0	2.38802	0	0	0	0	0	0	2.74057	0	0	2.66165	3.23787	2.67343	0	2.69872	0	0	0	2.96143	0	3.12257	0	0	0	2.95313	2.73456	3.42555	0
		129	694.8	3.04589	0	2.61222	0	0	0	0	0	0	0	0	3.06971	0	0	2.97777	2.68634	0	0	2.47729	0	0	0	2.70789	2.70445	2.78993	0	0	0	2.7729	2.54308	2.57981	0
		130	698.66	2.86034	0	2.81167	0	0	0	0	0	0	0	0	3.00981	0	0	2.73643	2.77146	0	2.31526	0	0	0	0	2.8143	2.37746	2.99311	0	0	0	3.09105	2.58627	2.89197	2.75286
		131	702.52	0	0	2.85783	0	0	0	0	0	0	0	0	2.79103	0	0	2.72505	0	0	0	2.76425	0	0	0	2.82781	0	3.15821	0	0	0	2.67706	2.893	3.04982	0
		132	706.38	2.66517	0	2.73634	0	0	0	0	0	0	0	0	3.07164	0	0	2.78061	2.72511	0	0	0	0	0	0	2.94742	2.39997	2.682	0	2.2651	0	2.91977	0	3.12836	0
		133	710.24	3.02202	0	2.81798	0	0	0	0	0	0	0	0	2.63213	0	0	2.74913	2.86733	0	0	0	0	0	0	2.8345	2.51215	2.74188	0	2.87953	0	2.96392	0	3.0799	2.83389
		134	714.1	2.94254	0	0	0	0	0	0	0	2.62298	0	0	2.60062	0	0	2.93254	2.83792	0	0	0	0	0	0	2.85558	0	3.37258	0	0	0	3.00122	2.82464	3.04319	0
		135	717.96	2.8985	0	2.41356	0	0	0	0	0	0	0	0	2.79489	0	0	2.90379	2.63036	0	0	2.6976	0	0	0	3.12951	0	2.60855	0	0	0	2.90989	2.41323	3.19897	2.89218
		136	721.82	0	0	2.71278	0	0	0	0	0	2.18653	0	0	3.05493	0	0	2.9965	3.02923	0	0	0	0	0	0	3.1577	2.3045	3.50668	0	2.76452	0	3.07407	0	2.94202	0
		137	725.68	0	0	2.97095	0	0	0	0	0	0	0	0	2.58745	0	0	2.99712	2.82051	0	0	2.63033	0	0	0	2.74153	2.53552	2.93629	0	2.39323	0	2.93769	2.75046	3.23975	2.9932
		138	729.54	2.74332	0	2.87415	2.51183	0	0	0	0	0	0	0	2.91972	0	0	2.93386	0	0	0	2.64988	0	0	0	2.96499	2.50066	2.66562	0	2.56165	0	3.07358	3.13644	3.0541	0
		139	733.4	0	0	2.80056	0	2.56348	0	0	0	0	0	0	2.57995	0	0	2.73256	2.4406	0	0	0	0	0	0	2.97433	0	2.65191	0	2.66642	0	3.26404	2.5379	2.82212	0
		140	737.26	0	0	2.80507	0	2.41933	0	0	0	0	2.46222	0	2.76829	0	0	2.73738	0	0	0	0	0	0	0	2.85901	2.62066	2.89214	0	0	0	2.77221	2.90699	2.88432	2.61628
		141	741.12	0	0	0	0	0	0	0	0	0	0	2.6842	2.61667	0	0	2.91323	0	0	0	2.75146	0	0	0	3.38707	2.85327	0	0	2.5169	0	2.55994	2.86687	3.13896	2.52369
		142	744.98	2.6805	0	3.03975	0	2.64497	0	0	0	0	0	2.66964	3.02869	0	0	2.86911	2.67869	0	0	0	0	0	0	3.23383	2.83529	2.96108	0	2.67166	0	2.9932	2.59902	2.78214	0
		143	748.84	0	0	3.02016	0	0	0	0	0	0	2.59858	0	2.60417	0	0	2.95243	3.07336	0	0	2.6497	0	0	0	2.93762	2.50717	3.24791	0	2.77397	0	2.79861	2.84349	2.78507	0
		144	752.7	2.7757	0	2.87112	2.39376	2.64188	0	2.55839	0	0	0	0	2.82924	0	0	2.63252	2.77784	0	0	0	0	0	0	3.01128	2.88992	3.01806	0	2.58907	0	2.84877	2.95944	2.80593	2.65363
		145	756.56	2.81715	0	2.89112	2.66423	0	0	0	0	0	0	0	2.93804	0	0	2.84776	2.94996	0	0	3.18711	0	0	0	3.16163	2.93064	0	0	2.74163	0	2.91736	2.71262	2.62361	2.52648
		146	760.42	2.94952	0	2.77781	0	0	0	2.76575	0	0	2.75501	2.71566	2.75182	0	0	2.90288	2.64534	0	0	2.78532	0	0	0	3.14885	2.83533	2.6941	0	2.74335	0	2.65527	2.67225	2.73804	0
		147	764.28	0	0	2.85793	0	0	0	2.83146	0	0	2.7528	0	2.38366	0	0	2.74057	2.69089	0	0	2.70707	0	0	0	3.27119	3.12016	2.85224	0	2.85221	0	2.60453	2.76371	2.80477	2.60563
		148	768.14	3.08929	0	2.79692	2.26435	0	0	0	0	0	0	0	2.77257	0	0	2.77087	2.63723	0	0	0	0	0	0	3.11108	2.94932	2.85114	0	2.70429	0	2.80647	2.58773	0	0
		149	772	3.01723	0	2.92922	0	2.81484	0	2.71329	0	0	2.86928	0	2.881	0	0	2.82935	3.0449	0	0	2.53703	0	0	0	2.8772	3.07415	2.91634	0	2.6312	0	2.79907	2.66999	2.82007	0
		150	775.86	0	0	2.92442	0	0	0	2.66215	0	0	0	0	2.72554	0	0	0	2.78922	0	0	0	0	0	0	3.19703	2.78161	0	0	0	0	2.73454	2.90573	2.83769	0
		151	779.72	0	0	2.57416	0	2.78219	0	2.90416	0	0	2.61219	0	2.3106	0	0	2.89041	0	0	0	2.63036	0	0	0	3.21379	2.85362	2.82346	0	2.98126	0	0	0	3.28343	0
		152	783.58	3.13669	0	2.77185	0	0	0	2.7283	0	0	2.79868	0	2.85256	0	0	2.70042	0	0	0	2.76781	0	2.48813	0	3.23358	2.96509	2.55645	0	3.33232	0	2.7003	2.82291	2.90452	2.60666
		153	787.44	2.91621	0	2.92991	2.51038	0	0	2.71965	0	0	2.42009	2.57975	2.51287	0	0	2.68253	2.70817	0	0	2.84267	0	0	0	2.96361	3.10395	2.6087	0	0	0	2.60145	2.54709	3.05921	2.83319
		154	791.3	2.77294	0	2.96972	2.75724	0	0	3.04752	0	0	0	0	0	0	0	2.53672	0	0	0	0	0	0	0	3.05681	3.02099	2.77053	0	2.89953	0	2.90019	0	2.82521	2.50631
		155	795.16	2.71106	0	3.02909	2.59905	0	0	3.18652	0	0	0	0	2.4867	0	0	0	2.73025	0	0	2.7739	0	0	0	3.04327	3.13509	2.87394	0	0	0	0	2.6557	2.93112	0
		156	799.02	2.85921	0	2.80489	2.79352	0	0	2.9079	0	0	0	2.72	0	0	0	2.84082	2.57682	0	0	2.81891	0	0	0	3.26277	2.9898	0	0	2.96429	0	2.93621	0	2.7776	2.56736
		157	802.88	2.88177	0	2.86502	0	0	0	2.83772	0	2.93048	0	2.62971	2.62358	0	0	2.9807	0	0	0	2.70002	0	0	0	3.04077	2.67855	2.68629	0	2.59306	0	2.84685	2.57731	2.94184	2.68942
		158	806.74	2.66254	0	2.99988	2.69827	0	0	3.24004	0	2.76939	0	0	2.41844	0	0	2.79604	2.97996	0	0	2.99004	0	0	0	2.7414	3.03458	2.83054	0	2.87686	0	2.79337	0	2.80632	0
		159	810.6	0	0	2.88218	0	0	0	2.79848	0	2.64164	2.73036	0	2.47034	0	0	2.93979	2.61861	0	0	2.46194	0	0	0	2.91749	2.5641	2.7695	0	2.77583	0	2.55199	0	3.00309	0
		160	814.46	0	0	2.87768	0	0	0	2.90044	0	2.72277	0	0	2.72603	0	0	3.01345	0	0	0	2.79193	0	0	0	2.95682	3.24918	2.77422	0	0	0	0	2.70339	2.60522	0
		161	818.32	0	0	2.5552	2.51366	0	0	3.13405	0	2.59182	2.47247	0	2.60685	0	0	0	0	0	0	2.47737	0	2.32495	0	2.80837	2.67288	2.77698	0	3.06422	0	0	2.79921	2.87011	0
		162	822.18	0	0	0	0	0	0	2.64688	0	2.88801	3.00649	2.64058	2.67418	0	0	0	0	0	0	0	0	0	0	2.94398	2.89118	3.11743	0	3.11676	2.34775	0	2.97174	3.35866	2.70378
		163	826.04	2.65576	0	2.56642	2.6499	0	0	2.64902	0	2.52122	2.72798	0	2.99512	0	0	2.57299	2.57243	0	0	2.72903	0	2.47192	0	3.01052	2.99104	2.94836	0	2.64094	0	0	2.80424	2.84834	0
		164	829.9	0	0	2.59225	0	0	0	2.94136	0	2.74938	2.64621	2.6782	0	0	0	2.68687	2.85105	0	0	2.58939	0	2.67739	0	2.90844	2.69951	2.93063	0	2.97768	0	3.03111	2.37121	2.93841	0
		165	833.76	0	0	0	2.71461	2.62947	0	3.17289	0	2.80539	2.75571	0	2.89305	0	0	2.56295	0	0	0	2.76917	0	2.83233	0	3.16819	2.70341	2.53229	0	3.03001	0	2.77961	2.50534	3.28022	2.93154
		166	837.62	0	0	2.69862	2.6321	0	0	2.89662	0	2.88289	0	0	0	0	0	2.95686	2.98039	0	0	2.41982	0	0	0	2.97683	2.61353	3.09747	0	3.10574	0	2.7389	2.53568	2.72972	2.69333
		167	841.48	2.71957	0	0	0	0	0	3.27682	0	2.58471	0	0	2.74803	0	0	2.90471	2.54527	0	0	0	2.8741	0	0	3.02834	2.61422	3.10938	0	3.08127	0	2.77306	0	2.72947	0
		168	845.34	0	0	0	0	0	0	3.09175	0	2.83103	2.77519	0	2.57825	0	0	2.64076	0	0	0	0	0	2.89175	0	3.13583	2.60617	2.60686	0	3.14555	0	2.73444	0	3.10641	0
		169	849.2	0	2.67136	0	2.66956	2.53753	0	2.77066	0	2.76637	0	0	2.83554	0	0	2.6461	0	0	0	0	0	2.75421	0	2.98583	2.84759	2.9273	0	2.95838	0	2.60952	2.69461	3.23959	2.66575
		170	853.06	2.44626	2.86888	0	2.86788	0	0	2.96603	0	3.20938	0	2.64347	2.62498	0	0	2.79043	2.71332	0	0	2.77454	0	2.60024	0	2.974	2.53474	2.69819	0	2.95661	0	2.87377	2.60056	2.74108	0
		171	856.92	0	2.52377	2.55051	2.64839	0	0	3.26749	0	2.92577	2.83468	2.71186	2.60167	0	0	2.93082	3.04002	0	0	2.8971	0	2.29444	0	2.80413	2.55509	2.80037	0	2.9962	0	2.77947	2.61328	3.17038	0
		172	860.78	2.68431	2.85963	0	2.72866	0	0	3.05404	0	3.17637	2.74863	2.68189	2.77827	0	0	0	2.95779	0	0	0	0	2.7066	0	3.20634	2.90313	3.20444	0	2.65897	0	2.54657	2.93654	2.75415	0
		173	864.64	0	2.89329	0	2.43804	0	0	2.94046	0	2.88012	0	2.98586	2.69027	0	0	2.63893	2.74051	0	0	0	0	2.77912	0	3.3151	2.52716	2.88441	0	3.04343	0	2.87912	2.98513	2.79361	2.62322
		174	868.5	0	0	2.48242	2.95203	2.69614	0	2.90097	0	3.01712	0	2.88932	2.83959	0	0	2.61774	2.74574	0	0	0	0	0	0	0	2.61442	2.8141	0	0	0	2.67386	3.40084	2.83696	2.88312
		175	872.36	2.88744	0	2.4315	2.48114	2.6584	0	2.85895	0	3.00113	2.58545	0	0	0	0	2.93059	3.10159	0	0	0	0	2.91474	0	2.37465	0	2.76241	0	3.05939	2.64779	2.73966	2.89266	2.94478	2.71798
		176	876.22	2.74781	2.65201	2.40771	0	0	0	2.93953	0	2.84287	0	2.71067	2.69467	2.61664	0	2.81997	3.23101	0	0	0	2.3974	2.88473	0	3.07716	2.80719	2.57131	0	3.02927	0	3.00375	2.86277	2.81317	2.62587
		177	880.08	2.94649	0	0	0	2.47926	0	2.85248	0	2.48704	2.55892	2.85313	2.42155	0	0	0	2.62954	0	0	2.39194	2.59282	2.80583	0	2.98921	2.62864	2.63864	0	0	0	2.71244	2.92092	2.78653	2.81688
		178	883.94	2.57618	0	2.74661	2.93144	0	0	3.06556	0	2.84748	2.43705	2.68874	2.71994	0	0	2.78029	2.60132	0	0	0	0	2.90236	0	2.85072	2.88738	2.64207	0	2.88328	0	2.60364	2.70521	3.10433	2.62972
		179	887.8	3.02552	0	0	2.77902	2.62111	0	2.79461	0	0	0	2.68417	2.6678	2.84532	0	2.56504	2.86127	0	0	0	0	3.22042	0	0	2.92948	2.64305	0	2.8894	0	2.91492	2.83379	2.85597	3.09137
		180	891.66	2.72713	0	2.64169	2.85346	0	0	2.81098	0	2.96998	0	2.66736	2.69007	2.86674	0	2.98491	3.0056	0	0	0	0	2.86024	0	2.86512	2.85937	2.56279	0	2.83224	0	2.83907	2.94442	2.81593	3.01518
		181	895.52	2.85652	0	2.85122	2.9756	2.60407	0	2.67152	0	2.70616	0	2.89818	0	2.61427	0	2.48584	2.85163	0	0	0	0	2.83587	0	2.90754	0	2.7552	0	2.73045	0	2.92681	2.8504	3.04998	3.42615
		182	899.38	2.59661	0	0	2.9101	2.54042	0	2.70888	0	0	0	0	0	0	0	2.536	2.96092	0	0	0	0	2.72027	0	2.90765	2.55184	2.7276	0	2.67803	0	2.80211	3.03434	2.84945	3.17077
		183	903.24	3.05729	0	2.55378	2.70358	2.86802	0	0	0	0	0	2.71571	2.75107	2.84825	0	2.58361	2.70463	0	0	0	0	2.7816	0	2.95381	0	2.87937	0	2.81751	0	3.01643	2.77077	2.91467	3.38618
		184	907.1	2.89169	0	2.61946	2.97345	2.72977	0	0	0	0	0	2.69604	0	2.74745	0	2.6063	2.88173	0	0	2.72015	2.82167	2.49596	0	3.18536	2.77913	2.84698	0	2.8459	2.46875	2.84473	0	2.90849	2.90578
		185	910.96	2.96257	0	0	2.85259	2.60979	0	0	0	0	0	2.47648	2.54257	2.59676	0	0	2.87902	0	0	2.55163	2.72672	2.84522	0	2.90328	2.50375	2.51956	0	2.8327	0	2.57017	3.09291	2.77647	3.03698
		186	914.82	3.01135	0	0	3.01668	2.74243	0	0	0	0	0	3.17206	0	2.91772	0	0	2.98653	0	0	2.67616	0	2.79319	2.40655	0	2.72267	2.87989	0	2.77033	0	2.8227	2.79559	2.76704	3.15027
		187	918.68	2.77751	0	0	2.89112	2.76765	0	0	0	0	0	2.95513	2.68145	3.13714	0	2.53706	3.05242	0	0	2.49647	0	3.00637	0	2.92769	2.51086	2.67901	0	2.75776	0	2.57469	3.03508	3.04173	2.88159
		188	922.54	2.57155	2.3835	2.75517	2.97174	2.83305	0	0	0	2.61569	0	2.7362	2.59602	2.96235	0	0	2.62431	0	0	0	0	2.7376	0	2.85134	0	2.87645	0	2.82395	0	2.55953	3.20319	2.57851	3.28039
		189	926.4	3.15719	0	2.84586	0	2.89465	0	2.60423	0	2.72022	0	2.92333	0	2.79482	0	0	3.52368	0	0	0	2.6337	2.62026	0	3.16614	0	2.74687	0	2.82625	0	2.60489	2.698	2.98594	3.11188
		190	930.26	3.10926	2.58609	2.76386	2.79298	2.96492	0	0	0	0	0	3.0136	2.66134	0	0	2.71815	0	0	0	0	0	2.7684	0	2.29785	0	2.71757	0	2.70054	0	2.51459	3.04588	2.61082	3.35288
		191	934.12	2.71884	0	0	2.87779	2.8447	0	0	0	2.33211	2.86093	2.98295	2.87369	2.61078	0	0	2.82898	0	0	0	0	2.66254	0	0	0	3.02644	0	2.91294	0	2.62491	2.6346	2.59365	2.82695
		192	937.98	3.15718	3.10332	2.76413	2.76248	2.64805	0	0	0	0	2.68554	2.92208	2.59987	0	0	0	2.77886	0	0	2.58106	0	2.70371	0	2.98767	0	2.85006	0	2.89541	0	2.67406	2.86631	2.80292	3.10073
		193	941.84	2.82969	2.69942	2.70206	2.88459	2.64852	0	0	0	2.43874	2.6831	2.75818	2.70223	0	0	2.69244	0	0	0	0	0	2.68084	0	0	2.44606	2.82	0	3.04018	0	2.57679	2.84524	3.07412	3.4306
		194	945.7	2.87523	2.82584	2.82178	2.91724	0	0	2.47607	0	2.45215	0	3.1007	0	0	0	2.67048	2.68281	0	0	0	0	2.68925	0	0	2.48227	2.74931	0	0	0	2.78655	3.2121	2.94046	3.16874
		195	949.56	2.82969	2.6309	2.70924	3.08117	0	0	0	0	0	0	3.01747	0	2.78416	0	2.94074	2.74557	0	0	0	2.82842	0	2.67332	2.90031	0	2.61998	0	2.9296	0	3.02542	3.39648	2.84546	3.13864
		196	953.42	2.60198	2.84932	0	2.72662	0	0	0	0	2.85464	0	2.90995	0	0	0	0	0	0	0	2.60868	0	2.67197	2.67902	3.0393	0	2.94094	0	2.41811	0	0	2.88596	3.04356	3.67843
		197	957.28	2.94641	0	2.71164	3.20421	2.74066	0	0	0	0	0	2.88354	0	2.76511	0	0	2.82407	0	0	0	0	2.83486	2.50038	2.67875	0	2.78072	0	2.77328	0	0	3.35229	2.88788	3.19874
		198	961.14	2.92549	3.24175	2.5972	3.10323	0	0	0	0	2.76001	2.4824	2.921	2.51024	0	0	0	2.90846	0	0	2.7907	0	2.68185	0	2.81459	0	2.81028	0	0	0	2.6326	2.80646	3.29149	3.42705
		199	965	2.77889	2.66654	2.74844	2.824	0	0	0	0	0	0	2.69218	2.77958	2.65046	0	0	2.80575	0	0	0	2.62234	2.43341	0	2.87178	0	2.81903	0	2.81043	0	2.89744	3.2104	2.91254	3.03367
		200	968.86	3.42716	2.75317	2.42675	3.191	0	0	0	0	2.52139	0	3.21136	0	0	2.39892	0	2.95325	0	0	0	0	2.78237	0	0	0	2.93972	0	2.85569	0	2.62076	3.43693	3.1895	3.28269
		201	972.72	2.94971	0	2.48238	3.18187	0	0	0	0	0	3.08362	3.31857	0	0	0	0	0	0	0	0	0	2.59528	0	3.12147	2.67923	2.91879	0	2.42146	0	2.70578	3.27722	2.87429	3.11011
		202	976.58	3.04185	0	0	3.2173	0	0	0	0	0	0	2.70026	2.43676	0	0	0	0	0	0	0	0	2.80264	0	2.66737	2.56167	2.92208	0	0	0	2.86295	3.01742	2.4922	3.5868
		203	980.44	2.80894	2.55345	2.53957	2.93657	0	0	0	0	2.78145	2.75946	2.94907	2.77843	0	0	0	3.18514	0	0	0	2.82938	2.86634	0	2.75623	0	2.73202	0	0	0	2.50302	3.25021	2.93551	3.42676
		204	984.3	2.8723	0	2.59598	2.95308	0	0	0	0	0	0	2.54002	2.55095	0	0	0	2.88232	0	0	0	0	0	0	0	0	2.73285	0	0	0	2.76439	3.09462	2.91082	3.009
		205	988.16	0	0	2.53873	3.13406	0	0	0	0	2.67577	0	2.70739	2.86511	2.65485	0	0	2.61221	0	0	2.65711	2.65316	0	0	0	2.7057	2.70145	0	0	0	2.65156	3.35802	2.84351	3.48494
		206	992.02	3.1794	2.65844	0	3.02654	0	0	0	0	0	0	2.67323	0	2.6272	0	0	3.03419	0	0	0	0	0	2.87416	2.86684	0	0	0	0	0	2.87932	3.57609	3.11908	2.98025
		207	995.88	3.05661	0	0	3.31811	0	0	0	0	2.78507	2.87238	3.04077	0	0	0	0	0	0	0	0	0	2.78171	0	2.72944	0	2.95842	0	0	0	2.8929	3.49862	2.91403	3.16679
		208	999.74	2.76182	0	2.83579	3.09718	0	0	0	0	2.50018	2.79705	2.97474	2.93376	0	0	2.72822	0	0	0	2.82061	0	2.33319	2.58726	0	2.32244	2.71772	0	0	0	2.8092	3.12352	3.05874	2.81866
		209	1003.6	2.8462	2.72717	0	3.41283	0	0	0	0	2.73235	2.78647	2.87022	2.88554	0	0	2.53768	2.79654	0	0	0	0	2.6527	2.72377	3.02994	0	2.68291	0	0	0	2.64906	3.04607	3.12886	3.00652
		210	1007.46	0	0	2.84701	2.95408	0	0	0	2.86851	2.84876	0	2.62892	2.5173	0	0	0	0	0	0	0	0	2.6376	0	2.59911	0	2.90784	0	2.5146	0	2.76576	3.2888	3.4843	3.46037
		211	1011.32	3.1076	0	2.96091	2.86907	0	0	0	0	0	2.63403	3.20981	2.86885	3.03348	0	0	0	0	0	0	2.96058	2.92803	2.73336	0	0	0	0	0	0	2.723	2.83878	2.90232	3.2468
		212	1015.18	0	0	0	3.12172	2.59236	0	0	0	2.63772	2.5229	2.73162	0	0	0	0	3.0887	2.70435	0	2.79398	0	2.43867	3.07769	2.78268	2.48534	0	0	0	0	0	3.29497	2.98683	2.90084
		213	1019.04	0	0	2.51603	2.9579	2.88462	0	0	0	2.60007	2.68998	2.66713	2.70816	2.82716	0	0	2.76295	0	0	2.83041	0	2.25601	2.68584	2.82395	0	0	0	0	0	2.48066	3.5722	3.3165	2.68027
		214	1022.9	2.68037	0	2.71525	3.10581	0	0	0	2.80069	0	2.64198	2.89963	2.60189	2.91442	0	0	2.58592	2.32966	0	2.73421	0	0	0	2.73329	0	2.67006	0	0	2.8366	2.60363	3.40848	2.74126	2.60724
		215	1026.76	2.68534	0	2.68781	2.94268	2.44298	0	0	0	2.75628	2.70551	2.67884	3.10872	2.39722	0	0	2.70842	2.61202	0	2.74364	2.68596	2.79101	2.41432	0	0	0	0	2.59855	0	2.89164	3.16252	2.70035	2.86685
		216	1030.62	0	0	2.84103	2.7342	2.64992	0	0	0	2.65007	2.36701	3.06722	2.86169	0	0	0	0	2.85893	0	2.69169	0	2.73933	2.59575	0	0	3.09448	0	0	2.57991	0	2.97113	2.77326	2.63148
		217	1034.48	3.02419	0	2.55731	2.76847	0	0	0	2.58184	2.64717	0	2.84629	2.92301	3.15718	0	2.44113	0	2.79145	0	2.69059	2.66636	0	2.44027	3.02652	2.55574	0	0	0	0	2.70466	3.35044	2.67108	2.59509
		218	1038.34	0	0	3.01704	2.83666	0	0	2.98495	2.89437	2.55554	2.62305	2.67966	3.03133	3.13503	0	0	2.72569	2.84538	0	2.68515	0	2.4513	0	0	2.4391	0	0	0	2.71818	2.44538	2.92258	2.85685	2.77231
		219	1042.2	2.91913	0	2.6922	2.82566	0	0	2.87231	0	2.83245	0	3.05342	2.79468	2.71424	0	2.41162	2.83807	2.97917	0	0	0	2.62291	2.69679	0	2.67832	2.57963	0	0	2.8531	0	2.98864	2.94958	2.82063
		220	1046.06	0	0	2.72066	2.61733	0	0	0	0	2.5963	2.60983	2.88966	3.07664	2.97222	0	0	2.89791	3.19035	0	0	0	2.64622	2.53132	0	2.72175	2.73627	0	0	0	0	2.98111	2.6395	2.68749
		221	1049.92	0	0	2.58018	2.70975	0	0	0	2.81031	0	2.93257	2.62842	3.12107	0	0	0	0	2.85376	0	2.78844	0	0	2.88425	2.75538	2.4162	0	0	0	2.97305	0	3.02447	3.02154	0
		222	1053.78	3.21569	0	2.93545	3.17249	2.59697	0	2.78904	0	2.71832	2.77724	2.88801	2.94559	3.32045	0	0	2.672	2.57606	0	2.54392	2.59737	0	0	2.66025	2.49974	0	0	2.60232	2.39542	2.71724	2.94695	2.87326	0
		223	1057.64	0	0	2.94671	2.82556	2.526	0	0	0	2.70095	2.87794	0	3.19225	3.04788	0	0	3.24537	0	0	0	0	0	0	2.71155	2.67885	2.55694	0	0	0	0	2.65556	2.83349	2.72218
		224	1061.5	3.20297	0	2.66143	2.71993	3.05892	0	0	0	2.93285	2.88111	0	3.37561	3.39276	0	0	3.05558	2.56566	0	0	0	2.67287	2.95233	2.77344	0	2.58229	2.79089	0	0	2.75108	2.69003	3.09105	0
		225	1065.36	2.66698	0	2.48691	2.7069	0	0	0	0	0	2.79376	2.55966	3.52345	3.14885	0	0	2.70895	2.64665	0	0	3.18178	0	2.67612	3.07985	2.85136	2.78959	0	0	2.82194	2.71319	2.92478	2.83034	2.64195
		226	1069.22	0	0	3.00183	2.88071	0	0	2.26392	0	2.4083	2.80581	0	3.21323	3.39138	0	2.54591	2.77421	2.74176	0	2.46931	2.83208	0	0	0	2.39279	0	0	0	0	2.55868	0	2.75495	0
		227	1073.08	0	0	3.10409	0	0	0	2.83923	0	2.99118	2.7455	2.77389	3.35229	2.92343	0	2.62182	0	2.74319	0	0	2.6285	0	0	0	2.55521	2.63101	2.78001	0	0	0	2.63157	0	0
		228	1076.94	3.02129	0	2.73304	2.81468	0	0	0	0	2.78215	3.1274	3.00725	3.79389	2.72995	0	0	0	2.71277	0	0	2.70054	2.59925	0	2.69468	2.69173	0	2.88683	2.51366	2.88377	2.37746	3.05843	2.64552	0
		229	1080.8	0	0	2.47828	2.45713	0	0	0	3.07947	0	3.1349	2.51341	3.11156	3.06487	0	0	3.08519	2.77698	0	2.8197	0	2.54129	0	2.45045	2.52197	2.63396	0	2.47875	0	2.47779	2.85872	2.65223	0
		230	1084.66	0	0	2.58328	0	0	0	0	0	2.73453	3.01515	2.76277	3.63019	2.9326	0	0	2.99562	0	0	0	0	0	0	2.80357	2.26773	2.54665	0	0	0	2.63483	2.74411	2.68361	2.49936
		231	1088.52	0	0	2.58595	2.69993	0	0	0	0	2.55831	2.89769	2.55173	3.28538	3.1624	0	2.54539	2.67756	2.81769	0	2.71031	0	0	2.52961	2.8591	0	0	0	2.47178	0	0	3.0468	2.57103	0
		232	1092.38	0	0	2.78196	0	2.64395	0	0	0	2.75693	2.75236	0	3.60615	2.78039	0	0	2.81213	0	0	0	2.92786	0	2.49041	2.87241	2.77034	2.51691	0	2.84044	0	0	2.92614	2.77156	0
		233	1096.24	0	0	2.58958	2.32667	2.53196	0	0	3.06575	2.91544	2.85082	0	3.43426	2.72671	0	2.65918	2.82156	2.9325	0	2.73104	0	0	2.56009	3.03778	2.70824	2.5693	0	0	2.70813	0	2.66533	2.97668	0
		234	1100.1	0	0	2.76623	0	2.8981	0	0	0	2.7788	2.61932	0	3.01603	0	0	2.7955	3.03279	2.67384	0	2.57804	2.65747	0	2.5891	2.66014	2.46315	2.70585	0	0	0	2.48582	0	2.65292	2.83879
		235	1103.96	0	0	2.65477	2.63018	0	0	0	0	2.46299	2.94829	0	3.2272	0	0	2.68293	2.61293	3.06789	0	2.97893	0	2.66284	0	0	0	0	0	0	0	0	2.8337	2.87001	2.6433
		236	1107.82	0	0	2.73534	2.84453	2.66907	0	0	3.15018	2.64027	3.04742	0	3.72842	0	0	0	0	3.46035	0	2.62875	2.96708	0	0	2.85169	2.5565	0	0	0	0	0	0	2.56344	2.81383
		237	1111.68	0	0	2.81919	3.09733	0	0	0	2.79699	2.56152	2.49251	0	3.46473	2.9611	0	0	0	2.82637	0	0	2.90203	2.58436	2.96303	2.97148	2.84313	2.43593	2.62197	0	0	2.66927	0	2.67673	0
		238	1115.54	0	0	2.54575	2.82688	2.62888	0	0	0	0	2.70003	2.63472	3.54137	2.79639	0	0	2.92831	2.84388	0	0	3.03029	2.38468	2.48657	2.67125	2.43548	2.69918	0	0	0	0	0	2.71744	2.738
		239	1119.4	0	0	2.60607	2.65224	2.71746	0	0	2.86574	2.71662	0	0	3.07636	2.80321	2.73664	2.80748	3.05299	3.05895	0	2.68801	3.011	0	0	2.88083	2.78906	2.64331	0	0	0	0	2.72729	2.97422	2.81452
		240	1123.26	0	0	2.84768	2.6741	2.80412	0	0	0	2.55062	2.53829	0	3.66941	3.16865	0	0	0	2.87442	0	3.09017	0	2.69347	0	2.84407	2.61228	2.6008	0	0	0	3.03674	2.76606	2.63715	2.78916
		241	1127.12	0	0	2.74608	2.81579	2.53532	0	0	2.96418	2.55492	0	2.66426	3.19651	2.71524	2.5476	0	2.69393	2.74896	0	2.76463	0	0	2.89474	3.0128	2.89936	0	0	0	0	0	2.60792	2.92632	2.46749
		242	1130.98	0	0	2.60018	2.72764	2.87372	0	2.63337	2.84466	0	0	0	3.71622	2.825	0	2.50009	2.91411	3.37045	0	2.96536	2.88588	2.62507	0	2.70639	2.52509	2.71142	0	0	0	2.51451	2.51885	2.74251	2.85365
		243	1134.84	0	0	0	2.79422	2.67526	0	0	3.23977	0	0	0	3.5275	2.77148	3.07967	2.63697	0	2.88456	0	2.79639	3.07131	2.66984	0	2.56206	2.69455	0	0	0	0	2.87556	0	3.09943	2.52497
		244	1138.7	2.82281	0	0	2.77137	0	0	0	2.73931	0	0	2.771	2.9489	3.02563	0	2.65337	2.75596	3.20337	0	2.47741	0	3.03251	2.80773	3.16592	2.77064	2.80815	0	0	0	2.68939	2.63508	2.68623	0
		245	1142.56	2.80169	0	0	0	2.9792	0	0	2.69257	0	0	2.81	3.15956	0	2.90866	0	3.06189	3.02842	0	0	2.95552	2.7451	0	3.16802	2.78805	2.886	0	2.56954	0	2.91334	2.63629	3.2531	2.73684
		246	1146.42	3.01436	0	2.44185	2.66505	0	0	0	2.8615	0	0	2.61899	3.2229	0	2.75818	0	0	3.16789	0	0	3.12375	2.55263	0	3.0874	2.49391	0	0	0	0	2.77119	3.03933	3.1338	2.41066
		247	1150.28	0	0	2.58174	2.65972	0	0	0	0	2.69959	0	2.76929	3.10393	2.9092	2.40152	0	2.50971	3.04436	0	0	0	2.63257	2.6976	2.83254	2.75798	2.98484	0	2.6845	0	2.81976	0	3.6113	0
		248	1154.14	3.061	0	2.59025	2.87197	0	0	0	0	2.88742	0	2.61857	3.41603	0	2.8096	0	0	3.05614	0	2.69855	2.91988	2.65199	2.66148	3.12484	2.90241	3.12107	0	2.60949	0	2.89326	2.61886	3.00429	2.61265
		249	1158	3.11847	0	2.71394	2.88532	2.62094	0	0	0	0	0	2.75158	3.04371	0	3.1525	0	0	3.27283	0	0	2.71103	0	0	2.93466	2.82173	2.76617	0	0	0	2.82287	2.73922	2.96438	0
		250	1161.86	2.95094	0	2.75816	2.80673	2.91748	0	0	2.72994	2.51808	0	2.72248	3.03453	2.92378	0	2.54098	2.77803	3.22395	0	2.70047	2.95257	2.79741	2.77399	0	2.86655	0	0	0	0	2.75117	2.75104	3.15493	2.60515
		251	1165.72	3.31786	0	0	2.68895	0	0	0	2.84084	2.89772	0	2.84819	3.29558	2.92455	3.11901	0	0	2.80907	0	0	3.05211	2.44278	2.83014	0	2.7339	0	0	0	0	0	2.49455	3.17356	0
		252	1169.58	3.15924	0	2.48631	2.84569	2.89845	0	0	0	2.71023	0	2.78729	2.95275	0	0	2.56868	0	2.55116	0	0	3.0193	0	0	3.14482	2.8823	0	0	0	0	2.87205	0	2.75135	2.87427
		253	1173.44	3.15879	2.78972	2.47681	0	2.72721	0	0	0	2.93179	0	2.64891	3.24778	3.11138	0	0	0	3.00038	0	2.70361	3.20264	0	0	0	3.03182	2.80771	0	0	0	2.91237	2.6524	2.96522	2.65531
		254	1177.3	3.20713	0	2.54345	0	2.96573	0	0	0	2.80873	0	2.86324	2.74963	0	2.57684	2.81373	2.51115	2.78643	0	0	2.91372	2.57566	2.67715	2.89555	2.85882	2.80896	0	2.7931	0	2.99036	2.54503	3.06388	2.66679
		255	1181.16	3.69448	0	2.70897	2.67074	0	0	0	2.88187	0	0	0	3.09919	0	2.82977	0	0	0	0	0	3.06507	2.73194	2.54595	3.0024	2.79146	2.52411	0	0	0	2.34476	2.66326	3.1049	0
		256	1185.02	3.39811	0	2.68362	3.01053	2.77772	0	0	2.76351	0	0	2.85533	3.20863	2.59718	0	0	0	0	0	0	2.94892	0	2.54018	2.81725	2.87746	2.80119	0	2.37952	0	2.72838	2.83755	3.03352	2.84746
		257	1188.88	3.34911	0	0	2.78003	0	0	2.91588	2.84267	0	0	2.64391	3.11715	2.69088	0	2.53655	0	0	0	0	0	2.63801	2.65516	2.61057	2.72722	2.94691	0	0	0	2.94795	2.71667	3.16924	0
		258	1192.74	3.11963	0	2.22391	2.83627	0	0	0	0	2.84263	0	0	3.1987	3.22338	2.73611	2.71015	2.73904	0	0	0	3.01064	0	0	2.7573	2.78039	2.65875	0	2.66572	0	2.95651	0	2.85189	2.86455
		259	1196.6	3.45913	0	0	0	0	0	0	3.12212	2.64622	0	0	2.6747	2.91326	2.54312	0	2.72985	2.45406	0	0	2.78648	2.45533	2.78265	0	2.72355	2.94009	0	2.75759	0	2.98367	2.89434	3.0811	2.80633
		260	1200.46	3.04748	0	0	2.77159	0	0	2.55104	0	2.45238	0	0	2.75466	2.70904	2.96029	0	2.55119	0	0	0	3.08508	0	2.55759	2.90866	3.08693	2.61644	0	0	0	2.89336	2.64744	3.36657	2.82255
		261	1204.32	3.69098	2.57894	2.65737	2.45849	0	0	0	0	0	0	2.53956	2.72777	2.78516	2.87114	0	0	0	0	0	0	2.56162	0	2.67855	3.2613	0	0	2.62889	0	3.07479	2.46539	2.65185	3.14877
		262	1208.18	3.18819	2.54357	2.49186	0	0	0	0	0	0	0	2.72386	2.93172	0	0	0	0	0	0	0	0	0	2.86123	2.9313	2.66886	0	0	0	0	3.1596	0	2.78212	2.88545
		263	1212.04	3.65828	2.85193	2.45471	2.9634	2.85923	0	0	0	0	2.60486	0	3.0856	2.85104	2.72083	2.74766	0	0	0	0	3.0837	2.60729	2.77548	0	3.05748	2.74214	0	2.72326	0	2.47222	2.8207	2.83789	2.86234
		264	1215.9	3.3059	0	2.47685	2.92677	0	0	0	0	0	0	2.8409	3.08279	2.80703	2.81112	0	0	0	0	0	3.02026	2.56891	2.6978	0	2.66697	2.57967	0	0	0	3.12383	0	0	2.85408
		265	1219.76	3.43804	2.62675	2.76932	0	2.80107	0	0	0	2.66273	0	0	2.57818	0	0	2.6556	0	0	0	0	0	2.62063	2.98662	2.92696	2.8521	2.59895	0	0	0	3.12223	0	2.60879	2.84361
		266	1223.62	3.68348	0	2.59183	2.90165	3.15543	0	0	0	0	0	0	3.01203	3.19775	2.76522	2.60296	0	0	0	2.93606	2.9268	0	0	2.62576	2.92718	3.01617	0	0	2.86512	3.02973	2.50835	2.87466	3.00082
		267	1227.48	3.3989	2.78636	0	0	0	0	0	0	0	0	0	2.8011	2.83037	3.12192	2.8428	2.94117	0	0	0	0	0	2.61698	0	3.03764	2.66868	0	0	0	3.21662	2.57106	2.64562	0
		268	1231.34	3.70356	0	0	0	0	0	0	0	2.46228	0	0	2.74339	3.04922	2.71493	2.58029	2.86633	0	0	0	0	0	2.79559	0	3.02029	2.66652	0	2.5316	0	2.88543	0	0	2.63647
		269	1235.2	3.30831	2.78986	2.74168	2.66492	0	0	0	0	0	0	2.79414	2.82341	2.85932	3.06266	2.74177	2.75202	0	0	2.73619	0	0	2.64703	0	3.22015	2.88663	0	0	0	3.39429	0	0	3.02984
		270	1239.06	2.80458	0	2.63748	3.279	2.69004	0	0	0	0	0	0	2.81738	2.7733	2.66185	0	0	0	0	0	2.78221	0	2.44185	0	2.96924	2.89085	0	2.96374	2.71622	2.68578	0	0	2.67894
		271	1242.92	3.54062	2.77886	2.70599	2.78901	2.73049	0	2.90202	0	2.61087	0	0	0	2.87933	3.2388	2.74041	2.57061	0	0	0	2.61438	0	2.99094	2.71963	3.21057	2.56565	0	2.84824	0	2.93207	0	0	2.57749
		272	1246.78	3.05629	2.53683	2.45837	3.12358	0	0	0	0	2.79073	2.48789	0	0	3.05404	2.66743	2.6133	2.72331	2.74811	0	0	2.73443	0	2.5715	2.72304	3.13772	2.3877	0	0	0	3.24566	0	2.54467	0
		273	1250.64	3.42958	2.58512	2.64719	2.93931	3.07542	0	0	0	0	0	0	2.56622	2.77538	2.64338	0	2.87452	2.8039	0	0	0	0	2.71532	0	2.88728	2.95831	0	0	0	2.9272	2.75066	0	2.57159
		274	1254.5	3.02087	2.51524	2.42232	3.26529	0	0	0	0	2.76584	0	2.57484	0	0	3.15116	0	2.71098	3.13749	0	0	0	0	3.05025	0	3.04776	3.0084	0	0	0	3.04174	0	0	0
		275	1258.36	3.55327	0	2.67614	2.91743	2.74846	0	2.67367	0	0	0	0	0	2.79638	2.6936	2.72959	0	3.13527	0	0	2.78758	0	2.46695	0	3.04264	2.79529	2.87096	0	0	3.33038	2.76252	0	2.63353
		276	1262.22	3.15411	2.84306	2.66935	2.76427	2.4021	0	0	0	0	0	0	0	2.96117	0	3.00123	2.62383	2.85985	0	0	2.74393	0	2.84085	0	3.10241	2.92628	2.59537	0	0	3.32569	2.61874	2.58914	2.84822
		277	1266.08	3.13822	2.74735	2.35773	2.99424	2.85472	0	0	0	2.57115	0	0	0	3.09818	2.90179	2.77439	2.70501	2.66731	0	0	0	0	2.61751	2.97928	2.87228	2.69178	0	0	2.62777	2.99049	0	0	2.50489
		278	1269.94	3.20501	0	2.35732	2.96909	2.606	0	0	2.84022	0	0	0	0	3.16845	2.88205	0	2.60511	2.61806	0	0	2.75321	0	0	0	2.93611	2.90153	0	0	0	3.036	2.44027	2.41021	0
		279	1273.8	2.91195	2.76332	2.64928	2.86792	0	0	0	0	0	0	0	0	3.08645	2.91817	2.54723	2.85797	2.92185	0	0	2.8906	2.49308	2.6244	0	2.88004	3.02841	0	0	0	3.04464	0	0	2.87764
		280	1277.66	2.68363	2.79523	2.65688	2.49036	0	0	0	0	0	0	0	0	0	2.76242	0	2.78864	2.6531	0	0	0	0	2.59066	2.76814	2.70306	2.70192	0	0	0	3.40425	2.6319	0	0
		281	1281.52	2.85708	0	2.50492	2.72859	0	0	0	0	0	0	0	0	2.81001	2.56185	2.72644	3.05871	3.0667	0	0	0	0	2.56611	0	2.74562	3.16306	2.95274	0	0	3.52005	2.96122	2.55306	2.77876
		282	1285.38	0	0	2.58393	2.42417	0	0	0	0	0	0	0	0	2.88126	2.80749	2.53587	2.89761	0	0	0	0	2.62845	2.66444	2.86878	2.6681	3.23262	0	0	0	3.35072	2.85749	2.60828	2.9976
		283	1289.24	0	0	0	2.70621	2.66664	0	0	0	0	0	0	0	2.98076	0	0	0	2.66507	0	0	2.82218	2.55344	0	0	2.57776	3.44511	0	0	0	2.98747	3.40778	0	2.72087
		284	1293.1	0	0	2.49505	0	0	0	0	0	0	0	0	0	2.75368	2.7225	2.81287	2.65838	2.55777	0	0	0	0	2.94056	2.79984	2.80245	3.11709	0	0	0	3.03705	0	0	0
		285	1296.96	0	0	2.39032	0	0	0	2.92402	2.68874	0	0	0	0	2.88906	0	0	2.76709	2.87418	0	0	0	2.65783	2.63433	3.04889	2.69938	3.27932	0	0	0	2.96587	3.04005	0	2.79868
		286	1300.82	0	2.63147	0	2.82183	2.55743	0	0	2.85349	0	0	2.71334	0	2.6834	2.6952	0	2.78172	0	0	0	0	0	2.67319	2.91927	2.7323	2.8356	0	0	0	3.39661	0	0	0
		287	1304.68	0	2.69849	0	2.53785	0	0	2.76322	2.62056	0	0	0	0	3.11843	2.69363	2.7426	2.51881	2.80572	0	0	0	2.35533	2.67125	3.03275	2.65237	2.9437	3.03924	0	0	3.21219	0	0	2.74584
		288	1308.54	0	2.84643	0	2.60833	0	0	0	0	0	0	0	0	0	3.02276	3.05882	2.6648	2.69879	0	0	0	0	2.52849	2.75495	0	2.81713	2.73477	0	0	3.08112	2.84368	0	0
		289	1312.4	2.84917	0	0	0	2.87318	0	2.71026	0	0	2.9789	0	0	0	0	2.70829	0	2.51279	0	0	0	0	2.62885	2.53703	2.68033	2.73467	2.79053	0	0	3.32867	3.18663	0	0
		290	1316.26	3.19839	0	0	2.65462	2.85784	0	2.56064	2.65138	0	2.4349	2.86411	0	2.81944	2.82883	2.81906	2.84023	2.93414	0	0	0	0	2.74056	2.82434	2.63147	3.03425	0	2.54761	0	3.00525	2.55172	0	0
		291	1320.12	2.97423	0	0	2.30001	3.14635	0	2.62944	0	0	0	2.62154	0	2.6286	2.88532	2.66079	0	0	0	0	0	2.62486	0	2.90467	2.489	2.98613	3.20155	2.42284	0	2.74897	2.76148	0	2.56116
		292	1323.98	2.82418	0	2.49545	2.51211	2.78455	0	0	0	2.65336	0	2.93709	0	2.82197	0	2.71354	0	0	0	0	0	0	2.50908	0	2.72375	3.06044	2.96189	2.69379	0	3.0698	2.83673	0	0
		293	1327.84	0	2.75018	0	2.53702	3.28885	0	2.72969	0	0	0	0	0	2.81919	2.79221	0	0	0	0	0	0	0	0	3.49824	0	3.28914	0	2.59723	0	3.16861	3.10161	2.56146	3.06728
		294	1331.7	2.65304	0	0	2.69746	2.85871	0	2.89427	0	0	0	2.83961	0	2.96294	2.92948	2.58023	2.39285	0	0	0	0	0	2.74269	2.89249	0	3.29292	0	0	0	3.29839	2.81598	0	2.88637
		295	1335.56	3.34891	2.2767	0	0	3.00748	0	2.66641	2.74467	2.85164	0	0	0	2.85088	0	2.99145	0	0	0	0	0	2.77634	2.61827	3.02381	2.53192	3.42872	2.99692	2.69953	0	3.18532	2.89005	0	2.89887
		296	1339.42	2.96577	0	0	0	2.81296	0	2.91067	0	2.74006	0	2.70186	2.87718	2.86524	0	2.92903	0	0	0	0	0	0	0	2.91143	2.60036	3.40254	3.21722	2.68138	2.77437	3.38176	2.49848	0	2.64858
		297	1343.28	0	0	2.47798	0	0	0	2.68887	0	3.12589	0	2.71781	0	3.03546	2.76256	2.94132	2.83358	2.56135	0	0	0	2.84237	2.81604	3.1616	2.78627	3.00401	2.68808	2.87307	0	3.48696	2.88543	2.73266	0
		298	1347.14	0	0	0	0	0	0	3.02881	2.85982	0	0	2.94155	0	0	0	2.72527	0	0	0	0	0	2.89357	2.93321	3.31335	2.53318	3.35627	2.89466	0	0	3.56322	0	0	0
		299	1351	0	0	0	0	0	0	0	0	2.68509	2.45136	0	0	3.04605	2.75255	2.83575	0	0	0	0	0	2.7487	2.669	3.1481	2.80608	2.93956	2.91785	2.72941	0	3.24007	0	0	2.42587
		300	1354.86	0	0	0	2.48323	0	0	2.66132	0	2.85381	0	2.70642	0	3.05365	0	2.81439	2.80606	0	0	0	0	2.60823	2.89822	3.33365	2.72466	3.25384	2.93801	2.71081	0	3.29231	2.55466	0	2.53593
		301	1358.72	0	0	0	0	0	0	0	0	2.66947	0	3.18446	0	2.95773	2.72918	2.90564	0	0	0	0	0	0	3.01604	3.51876	2.44744	3.42067	2.65866	3.46805	0	3.26681	2.96793	0	0
		302	1362.58	0	0	0	2.38964	2.64196	0	0	2.4431	2.77543	2.70815	3.14271	0	2.91277	2.98386	2.84397	0	2.79826	0	0	0	2.61582	2.68331	3.47021	2.57376	3.61989	2.92182	2.71386	0	3.62743	2.83133	0	0
		303	1366.44	2.85172	0	0	2.75935	0	0	0	0	2.67872	0	2.80234	0	2.8733	2.98205	3.13968	2.90225	0	0	0	0	2.57984	2.5756	3.34374	2.33488	3.50028	0	3.02962	0	3.57007	0	0	2.74955
		304	1370.3	2.73661	0	0	0	0	0	2.60678	0	2.824	0	2.93513	0	3.02688	0	2.97843	2.79214	0	0	0	0	2.73619	2.85643	3.23178	2.43165	3.61162	3.11525	2.77367	0	3.66178	2.67652	0	0
		305	1374.16	0	0	0	2.57722	2.75736	0	0	0	3.04834	2.9044	2.95003	0	2.92453	0	2.81147	2.84134	0	0	0	0	0	2.87222	3.18614	2.24601	3.35136	2.7736	3.03776	0	3.21855	2.86931	0	2.73412
		306	1378.02	0	0	0	2.50124	0	0	0	0	0	0	2.88465	0	2.82528	2.69228	2.53101	2.91137	0	0	0	0	0	2.67016	3.25796	0	3.49906	2.91778	3.23426	0	3.41677	3.01291	2.74771	2.5585
		307	1381.88	2.93002	0	0	2.66393	0	0	0	2.92382	2.93239	0	3.07575	0	0	0	2.97987	0	0	0	2.55619	0	2.5199	2.83315	3.36658	0	3.25533	2.96123	3.15136	0	2.93423	2.6551	0	2.61704
		308	1385.74	2.86617	0	2.57209	0	0	0	0	0	2.62198	2.41699	0	0	2.93421	0	2.8894	0	0	0	0	0	2.49395	2.92126	3.29885	2.55755	3.19335	3.09322	3.23582	0	3.39308	2.73249	0	2.69789
		309	1389.6	0	0	0	2.72779	0	0	0	3.14331	0	0	3.07567	0	0	0	2.80549	0	2.56686	0	0	0	2.65833	3.02806	3.07788	2.54822	3.05815	2.9738	2.98925	0	3.16183	0	2.72903	0
		310	1393.46	2.64647	0	0	2.64057	0	0	0	0	2.77701	0	2.65104	0	0	0	2.682	2.92316	0	0	0	0	2.73391	2.9116	3.10861	0	2.81128	2.9577	3.1149	0	3.26622	2.82228	2.65333	0
		311	1397.32	0	0	0	2.7386	0	0	0	0	0	0	2.93	0	0	0	2.96078	3.08061	0	0	0	0	0	2.79022	2.86534	0	3.35799	2.83241	3.26178	0	3.46672	0	2.59318	2.5366
		312	1401.18	3.08038	0	0	0	2.65083	0	0	3.16103	0	0	2.67968	0	2.80693	0	2.67216	2.68282	0	0	0	0	2.74272	2.94557	3.30428	0	2.93582	2.65444	3.65884	0	3.53899	0	2.72922	0
		313	1405.04	3.27682	0	0	2.75223	2.62139	0	0	0	0	2.81344	2.68937	0	0	0	2.54691	0	0	0	0	0	3.00009	3.23505	3.14407	0	2.67841	2.84138	3.80165	0	3.10622	2.57761	0	0
		314	1408.9	0	2.3819	0	0	0	0	0	3.01212	0	2.56094	2.93525	0	0	0	2.47994	2.94499	0	0	0	0	2.85698	2.88497	2.9137	0	2.69756	2.99884	3.33925	0	2.92577	0	0	0
		315	1412.76	0	0	0	2.65128	0	0	2.86816	0	2.72137	0	2.82092	0	2.63607	0	0	0	0	0	0	0	2.80376	2.99979	3.37278	2.33757	2.61449	2.70702	3.42065	0	3.21853	2.55584	0	0
		316	1416.62	3.05675	0	0	2.68191	2.96883	0	0	0	0	2.64142	0	0	2.85741	0	0	2.75405	0	0	0	0	3.13252	3.19086	3.19509	0	0	3.01284	3.45276	2.81434	3.07736	0	0	0
		317	1420.48	0	2.77741	0	2.63593	0	0	0	2.7565	0	2.54811	2.99691	0	0	2.85011	0	2.8254	2.68228	0	0	0	3.03323	3.01908	3.40291	0	0	0	3.52119	0	3.08363	2.80659	2.76457	2.90358
		318	1424.34	0	0	0	0	2.64554	0	2.68814	0	0	2.82999	2.69949	0	0	0	0	2.6269	0	0	0	0	2.79706	3.01233	2.93607	0	0	2.75697	3.40608	0	3.25115	0	2.60973	0
		319	1428.2	2.81725	2.7247	0	2.88418	2.77908	0	0	3.02704	0	0	3.12213	0	0	0	2.69476	2.87725	2.6288	0	0	0	3.05288	3.0441	3.51869	0	0	2.85625	3.71539	0	2.92543	2.73849	0	2.83339
		320	1432.06	2.98686	2.74839	0	2.52196	0	0	0	0	0	2.73813	2.95927	0	0	2.69157	2.69189	0	0	0	0	0	2.75186	3.21799	3.43468	0	0	2.73646	3.68813	0	3.40992	2.63081	0	0
		321	1435.92	0	3.04246	0	2.70162	2.77295	0	0	3.0424	0	0	2.85668	0	0	0	2.67055	0	0	0	2.77306	0	2.75124	2.97034	3.2037	2.76045	2.48495	0	3.62207	0	3.05867	3.02674	0	2.83332
		322	1439.78	0	2.7382	0	2.72293	2.68927	0	0	0	0	0	2.9246	0	0	2.86576	0	0	0	0	0	0	2.92671	3.00342	3.34334	0	0	3.0578	4.08239	0	3.12691	2.54352	0	0
		323	1443.64	0	0	0	2.49404	0	0	0	0	3.06595	0	2.59111	0	0	0	0	0	0	0	2.78142	0	3.17296	2.82646	3.19073	0	2.68087	2.68739	3.58144	0	3.60738	2.80555	0	0
		324	1447.5	0	0	0	2.72495	2.82232	0	3.07413	0	0	0	2.76622	0	0	2.64196	0	3.10832	0	0	0	0	2.80855	2.95715	3.51562	2.57255	0	2.77819	3.80881	0	2.74731	0	0	0
		325	1451.36	0	3.05543	0	2.64038	2.7757	0	0	2.87301	0	0	2.81061	0	0	0	2.87905	0	0	0	0	3.05124	3.41367	2.77671	3.75219	0	0	0	3.83069	0	0	0	0	0
		326	1455.22	0	2.817	0	2.89965	2.95537	0	0	0	0	2.5464	2.98458	0	2.67754	2.73211	0	2.52022	3.01269	0	2.81784	0	3.35275	2.57981	3.29264	2.19574	2.49923	0	3.43201	0	3.12099	0	0	0
		327	1459.08	0	2.59893	0	2.80671	0	0	0	0	0	0	3.31208	0	2.58586	0	0	0	0	0	2.68149	0	3.12852	0	3.27641	0	0	0	3.78556	0	3.07897	0	0	2.54496
		328	1462.94	0	2.67017	0	2.75939	0	0	0	0	3.24572	0	2.85648	0	0	2.79697	0	0	0	0	0	2.81374	3.13122	2.81738	3.29798	0	0	0	3.55305	0	3.20383	0	0	0
		329	1466.8	0	3.27214	0	2.56395	2.97025	0	0	0	3.07249	0	2.83046	0	0	2.79032	0	2.72915	0	0	2.6799	0	2.90971	2.72623	3.41414	2.40843	2.62373	0	3.59059	0	3.16152	0	2.64382	2.77934
		330	1470.66	0	2.73937	2.38446	2.69687	3.08574	0	0	0	0	0	2.85243	0	0	0	0	2.72002	0	0	3.14856	0	2.88385	2.91969	3.3725	2.53661	0	0	3.50759	0	3.68764	0	2.81916	0
		331	1474.52	0	3.02977	2.31118	0	2.69349	0	0	0	0	0	3.09712	0	0	2.61481	0	2.73411	0	0	3.10843	2.97946	2.88924	2.36068	3.477	0	0	0	3.97283	0	3.52686	0	2.7016	0
		332	1478.38	0	2.64698	0	0	3.24517	0	0	0	0	0	3.03007	0	0	2.57478	0	2.88281	2.71071	0	3.1216	3.11644	2.90768	2.8613	3.19931	0	0	0	4.1059	0	3.71299	2.86027	0	0
		333	1482.24	0	2.81046	0	0	2.99402	0	0	0	3.20112	0	3.04714	0	0	2.62252	0	0	0	0	2.72253	2.71388	2.88309	2.61303	3.52428	2.82449	0	0	3.61001	0	3.52474	2.7389	0	0
		334	1486.1	0	2.80393	2.37069	0	3.25199	0	2.53064	3.02833	0	0	3.06759	0	0	0	0	2.84904	2.6803	0	3.04315	0	3.03358	2.5788	3.05437	0	0	0	3.75909	0	3.18121	0	0	2.64813
		335	1489.96	0	2.85316	0	3.30115	2.91523	0	2.67419	0	0	0	3.11696	0	0	2.81665	2.70099	0	3.13046	0	3.05025	0	3.11684	2.73815	3.25103	2.52129	0	0	3.88863	0	3.9023	0	2.83873	0
		336	1493.82	0	2.76958	0	2.84587	3.15302	0	0	0	0	0	2.9031	0	0	0	0	0	2.74191	0	3.00112	0	3.12176	2.71199	3.41738	0	0	0	3.76067	2.78208	3.60891	2.81808	2.74284	0
		337	1497.68	0	2.67981	0	2.57239	2.96283	0	2.78043	0	0	0	2.78759	0	0	0	0	2.51605	2.93431	0	2.80414	2.98117	3.42075	2.54089	2.81732	0	0	0	3.22524	0	3.44023	2.78733	2.91089	0
		338	1501.54	0	2.83058	2.78438	2.47801	3.02697	0	2.25091	0	0	0	2.73009	0	0	2.57887	0	0	3.03783	0	3.05591	0	2.95184	2.9689	2.99657	0	0	0	3.6597	0	3.49912	2.8066	0	0
		339	1505.4	0	2.9891	0	2.68516	2.94519	0	0	2.80544	0	0	3.09073	0	0	0	0	3.07904	2.98264	2.19971	0	0	2.89187	2.80979	2.76973	0	0	0	4.01346	0	3.40563	0	0	2.67931
		340	1509.26	0	2.73927	0	2.48459	3.21391	0	0	3.03529	0	0	2.84355	0	0	0	2.61302	2.81441	2.55224	0	2.80817	0	2.91116	2.86487	2.79747	0	0	0	3.44723	0	3.22398	2.83759	2.81277	0
		341	1513.12	0	3.10164	0	2.51996	3.17369	0	0	2.96036	0	0	2.96052	0	0	0	2.53414	2.74119	2.95666	0	2.98557	0	3.10462	3.0241	2.86713	2.43805	0	2.63392	3.45678	0	3.59784	0	2.56414	0
		342	1516.98	0	2.61507	0	2.55294	3.29876	0	2.87784	2.80742	2.72727	0	3.1112	0	0	0	2.93848	2.99922	3.09073	0	3.44091	0	2.59338	2.65583	3.01236	0	0	0	2.99581	0	3.59853	0	2.55362	3.03136
		343	1520.84	0	2.81538	0	2.51751	2.92919	0	0	0	0	0	0	0	0	0	0	3.26083	3.0983	0	3.19807	2.75194	2.70827	2.71161	2.91983	0	0	0	3.09527	0	3.47663	2.76966	2.77266	0
		344	1524.7	0	2.72655	2.66851	0	3.22312	0	2.74983	3.08325	2.84519	0	0	0	0	2.69054	2.7097	3.05167	3.20722	0	3.24298	0	2.38278	2.96081	3.00345	2.88911	0	0	3.2524	0	3.46262	0	0	0
		345	1528.56	0	2.88744	0	2.55602	3.04205	0	2.75001	0	0	0	0	0	0	0	0	2.85702	3.03778	0	3.25556	0	0	2.95943	3.14681	0	0	0	3.08674	0	3.4609	0	0	0
		346	1532.42	0	0	0	0	0	0	0	2.92981	0	0	0	0	0	2.70606	2.52035	2.84109	2.87648	0	3.21188	0	2.2653	2.89304	2.88409	2.71867	0	0	3.04231	0	3.2786	0	0	0
		347	1536.28	0	0	0	0	3.16064	0	3.16273	3.0054	2.90095	0	0	0	0	3.07041	0	3.28636	2.9144	2.76904	3.21606	0	2.63608	2.93457	3.16603	0	0	2.75274	2.89879	0	3.53365	0	2.87215	2.71838
		348	1540.14	0	2.54316	0	2.51261	2.97612	0	2.95779	0	0	0	2.84889	0	0	2.63075	0	3.13671	3.06502	0	3.75126	0	2.7551	2.96847	2.95025	0	0	2.70726	2.95415	0	3.10428	0	0	0
		349	1544	0	0	0	0	2.66075	0	3.05173	2.95575	0	0	2.89517	0	0	2.69571	2.81487	3.25725	3.18966	0	3.34907	0	0	3.09555	2.72948	2.59595	0	0	3.08392	0	2.99887	0	0	0
		350	1547.86	0	2.29813	0	0	2.84606	0	3.09742	2.87039	0	0	2.4693	0	0	2.79581	2.70684	3.33201	3.01878	0	3.2226	0	0	2.87089	2.74144	2.67553	0	2.60659	3.03065	0	3.24399	0	2.83108	0
		351	1551.72	0	2.65048	0	0	3.01187	0	3.0387	3.21716	0	0	2.83742	0	0	0	2.78219	3.3474	3.14034	0	2.88464	2.81253	0	3.50812	2.94376	2.57835	0	2.69506	2.90526	0	3.29318	0	0	0
		352	1555.58	0	0	0	0	3.18753	0	2.29129	3.03085	0	2.4295	0	0	0	0	2.77992	2.91018	3.01735	0	3.12632	0	0	2.7471	0	2.80404	0	2.75791	3.20399	0	3.37438	2.52494	0	0
		353	1559.44	0	0	0	0	2.50675	0	3.02359	2.96159	0	0	2.99704	0	0	0	2.63636	3.13551	3.38189	0	3.14903	0	0	3.07564	2.69833	2.99131	0	2.89342	2.71106	0	2.9935	0	0	0
		354	1563.3	0	2.87109	2.51825	0	2.763	0	2.80156	2.96836	2.99009	0	0	0	0	0	2.86521	3.83363	3.21903	0	3.25748	0	0	3.18195	2.52829	0	0	0	3.19388	0	3.0608	0	0	2.35871
		355	1567.16	0	0	2.69753	0	0	0	0	3.21507	0	0	0	0	0	0	2.79996	3.83868	3.20825	0	3.12135	0	2.52096	2.92785	0	2.86091	0	0	3.24697	0	3.04285	0	0	2.60732
		356	1571.02	0	0	0	0	2.84892	0	0	3.05705	0	0	2.81974	0	0	0	0	3.4616	3.1003	2.53415	3.10344	2.68825	0	3.05292	2.84091	2.68127	0	0	0	0	3.07559	0	2.86579	0
		357	1574.88	0	2.83636	0	0	2.91687	0	3.08865	0	0	0	2.69748	0	0	0	0	3.44186	3.32313	0	3.46222	3.0458	0	2.91672	0	3.05466	0	0	0	0	3.42803	2.68034	0	2.71226
		358	1578.74	0	2.43961	0	0	2.64252	0	0	0	0	0	0	0	0	2.50003	0	2.94373	3.20287	0	3.15347	2.90659	2.64923	3.14639	2.77226	0	0	2.64071	0	0	3.19044	0	2.4917	0
		359	1582.6	0	2.62007	0	0	2.86724	0	0	3.25615	0	0	0	0	0	0	0	3.93016	3.5396	0	3.29369	3.04066	0	2.95097	0	2.8547	0	0	2.73452	0	3.28236	0	0	0
		360	1586.46	0	0	0	0	2.70075	0	0	3.36524	0	0	0	0	0	2.7629	2.69517	3.41419	2.91846	0	3.10343	2.98401	0	2.86599	2.45234	2.58099	0	0	2.92827	0	3.3578	2.82881	0	0
		361	1590.32	0	0	0	0	2.77354	0	0	3.37213	0	0	0	0	0	0	0	3.19461	3.22371	0	3.64303	0	2.46205	3.18029	0	2.66636	0	2.85203	3.08445	0	3.25554	0	0	0
		362	1594.18	0	0	0	0	2.69639	2.4535	2.96287	2.96444	0	0	0	0	0	2.68539	2.79222	3.24529	3.18401	0	2.8893	0	2.60529	2.95636	0	2.88883	0	0	0	0	3.15809	0	2.78668	2.17436
		363	1598.04	0	0	0	2.52216	0	0	2.66029	3.17631	0	0	0	0	0	0	2.84904	2.98058	3.77547	2.72858	0	2.87636	0	2.88972	2.52569	2.8785	0	0	0	0	2.76238	0	0	0
		364	1601.9	0	0	0	2.53029	0	0	2.8007	0	2.86309	0	0	0	0	0	0	3.43957	3.3585	0	0	3.10743	0	2.75675	0	2.99293	0	0	0	0	3.00087	0	0	0
		365	1605.76	0	0	2.33223	0	2.52306	0	0	0	0	0	0	0	0	0	2.62708	3.23584	3.42125	0	0	0	2.56311	2.9113	0	2.97042	2.35062	0	0	0	3.07191	2.86234	2.41636	0
		366	1609.62	0	2.82505	0	0	2.64147	0	3.03538	2.9368	0	0	0	0	0	2.80311	2.72189	3.1111	3.40397	0	2.9476	2.90028	0	2.85592	0	2.7202	2.54508	0	0	0	3.01457	2.40521	0	0
		367	1613.48	0	0	0	0	0	0	2.98534	0	0	0	0	0	0	2.8257	0	3.11074	3.21683	0	0	0	0	2.90981	0	2.77579	0	0	2.67287	0	2.9313	0	0	0
		368	1617.34	0	0	0	2.84249	0	0	2.88205	3.00976	0	0	2.6721	0	0	0	2.54376	3.21138	3.28048	0	0	2.81052	0	3.11964	0	3.08517	2.5117	0	2.57493	0	3.16408	0	0	0
		369	1621.2	0	0	2.47749	0	2.51521	0	2.60691	3.21793	0	0	2.59105	0	0	2.83813	0	3.20891	3.02025	0	0	2.93028	0	2.87759	0	2.79813	0	0	0	0	2.92825	2.67809	0	0
		370	1625.06	0	0	2.32203	0	0	0	2.67744	0	0	0	0	0	0	0	2.5226	3.25151	2.39357	0	0	0	0	2.85423	0	2.68553	0	0	0	0	2.8348	2.75412	0	0
		371	1628.92	0	0	0	0	2.70051	0	2.64424	3.19564	0	0	0	0	0	0	2.65891	2.91392	3.07992	0	0	2.6426	0	2.831	0	3.03878	0	0	0	0	2.93822	3.05187	0	2.65958
		372	1632.78	0	0	0	0	0	0	2.64917	3.18281	0	0	0	0	0	0	2.65946	0	2.9232	0	0	2.78398	0	2.69364	0	2.90357	0	0	0	0	2.84584	0	0	0
		373	1636.64	0	0	0	2.75787	0	0	2.86184	2.66502	0	0	0	0	0	2.59889	2.79313	3.12845	3.56939	0	0	2.7563	0	0	0	3.04454	0	0	0	0	3.00908	0	2.78078	0
		374	1640.5	0	0	0	2.45423	0	0	0	0	2.85971	0	0	0	0	2.6627	2.56659	3.1587	0	0	0	0	0	2.60395	0	2.98571	0	0	2.76323	0	3.08932	0	0	0
		375	1644.36	0	2.83393	0	0	0	0	0	0	0	0	0	0	0	2.53588	0	3.25011	3.36879	0	0	0	0	2.93642	0	3.13219	0	0	0	0	3.15215	0	0	2.61647
		376	1648.22	0	0	0	0	2.8079	0	2.7248	2.8649	0	0	0	0	0	2.56452	0	2.74577	3.37753	2.57985	0	0	0	2.40281	0	2.7764	0	0	3.07915	0	3.14443	0	0	0
		377	1652.08	0	0	0	0	0	0	0	0	0	0	0	0	0	0	0	0	2.99224	2.72927	0	3.01799	0	0	0	3.36928	0	0	2.80724	0	0	2.64467	0	2.5767
		378	1655.94	0	0	0	0	0	0	0	0	2.89067	0	0	0	0	0	2.46529	2.90019	0	2.66463	0	0	0	2.60846	0	3.27647	0	0	2.99386	0	0	0	0	2.73529
		379	1659.8	0	0	0	0	0	0	3.06219	0	0	0	0	0	0	2.54811	2.47002	3.0412	0	0	0	2.49672	0	0	0	2.96057	0	0	0	0	2.96158	0	0	2.72762
		380	1663.66	0	0	0	2.57819	0	0	0	0	0	0	0	0	0	0	2.7588	3.07247	0	0	0	0	0	0	0	2.91466	0	0	2.6947	2.48144	0	0	0	2.88135
		381	1667.52	0	0	0	2.34893	2.69021	0	0	0	0	0	0	0	0	0	2.45495	2.65573	0	2.58017	0	0	0	0	0	2.85175	0	0	0	0	3.07682	0	0	3.06549
		382	1671.38	0	0	0	2.6303	3.13948	0	0	0	0	0	2.59276	0	0	0	2.44612	0	0	0	0	0	0	0	0	3.03825	0	0	0	0	0	0	0	2.88616
		383	1675.24	0	0	0	2.52372	0	0	0	0	0	0	0	0	0	2.78732	2.5793	0	0	0	0	0	0	0	0	2.62371	2.42172	0	0	0	0	0	0	2.91133
		384	1679.1	0	0	0	2.52103	0	0	0	0	0	0	0	0	0	0	2.6319	0	0	0	0	0	0	0	0	2.86928	0	0	0	0	2.68799	0	0	2.79869
		385	1682.96	0	0	0	2.62113	0	0	2.66733	0	0	0	0	0	0	0	0	3.01595	0	0	0	0	0	2.67376	0	3.08941	0	0	0	0	2.81485	0	0	2.80807
		386	1686.82	0	0	0	2.72604	0	0	2.63993	0	0	0	0	0	0	2.43597	2.72953	3.09829	0	2.59522	0	0	0	0	0	2.92162	0	0	0	0	2.73383	0	0	3.17844
		387	1690.68	0	0	0	2.38692	2.50173	0	0	0	0	0	0	0	0	2.60256	2.67995	0	0	0	0	0	0	0	0	2.92635	0	0	0	0	2.90501	0	0	3.41638
		388	1694.54	0	0	0	2.51553	0	0	0	0	0	0	0	0	0	3.09256	0	2.97404	0	0	0	0	0	0	0	3.10784	0	0	0	0	0	0	0	3.04861
		389	1698.4	0	0	0	2.67086	0	0	2.66672	0	0	0	0	0	0	2.7084	0	0	3.1821	2.56895	0	0	0	0	0	2.61547	0	0	0	0	0	0	2.73737	2.93373
		390	1702.26	0	0	0	2.36055	0	0	0	0	0	0	0	0	0	2.84659	2.5717	0	0	0	0	0	0	0	0	2.77118	0	0	0	0	0	0	0	3.04463
		391	1706.12	0	0	0	2.3833	0	0	0	0	0	0	0	0	0	0	0	0	0	2.1998	0	0	0	0	0	2.84887	0	2.83066	0	0	0	0	0	2.73526
		392	1709.98	0	0	0	0	2.56764	0	2.69942	0	0	0	0	0	0	0	0	0	0	2.84093	0	0	0	0	2.51766	2.96856	0	0	0	0	0	0	0	3.10108
		393	1713.84	0	0	0	0	0	0	0	0	0	0	0	0	0	2.68994	0	0	0	0	0	0	0	0	2.85408	2.7645	0	2.81786	0	0	0	0	0	2.99462
		394	1717.7	0	0	0	0	0	0	0	0	0	0	0	0	0	0	0	0	0	0	0	0	0	0	2.69596	2.71503	0	0	0	0	2.78852	0	0	3.13978
		395	1721.56	0	0	0	0	0	0	0	0	0	0	0	0	0	2.59936	2.62218	0	0	0	0	0	0	0	2.18555	2.97687	0	0	0	0	0	0	0	2.86185
		396	1725.42	0	0	0	2.52728	2.58558	2.58998	0	0	0	0	0	0	0	0	2.70527	0	0	0	0	0	0	0	0	2.54092	0	0	0	0	0	0	2.65341	3.10671
		397	1729.28	0	0	0	2.59661	0	2.33595	0	0	0	0	0	0	0	0	2.97453	0	0	0	0	0	0	0	2.54908	0	2.50972	0	0	0	0	0	0	3.00289
		398	1733.14	0	0	0	0	0	0	0	0	0	0	0	0	0	0	2.81543	0	0	2.92786	0	0	0	0	2.72453	2.43148	0	0	0	0	0	0	0	2.72281
		399	1737	0	0	0	2.65145	0	0	0	0	0	0	0	0	0	0	2.56307	0	0	2.67622	0	0	0	0	2.66237	0	0	0	0	0	0	0	0	2.97838
		400	1740.86	0	0	0	0	2.56878	2.7013	0	0	0	0	2.96012	0	0	0	2.61421	0	0	0	0	0	0	0	2.69763	0	0	0	0	0	0	0	0	3.04207
		401	1744.72	0	0	0	2.57345	2.74983	2.64766	0	0	0	0	0	0	0	2.7864	2.67645	0	0	2.5129	0	2.69245	0	0	2.83245	0	0	0	0	0	0	0	0	2.68111
		402	1748.58	0	0	0	2.45877	0	2.86656	0	0	0	0	0	0	0	0	0	2.61465	0	0	0	0	0	0	2.90186	0	0	2.63309	0	0	0	0	0	3.06799
		403	1752.44	0	0	0	0	0	2.71938	0	0	0	0	0	0	0	0	2.62484	0	0	2.59895	0	0	0	0	2.71188	2.6852	0	2.69545	0	0	0	0	2.60947	2.84713
		404	1756.3	0	0	0	2.71222	0	2.72339	0	0	0	0	0	0	0	2.7461	0	0	0	0	0	0	0	0	3.0045	0	0	0	0	2.18865	0	0	0	2.97781
		405	1760.16	0	0	0	0	0	0	0	0	0	0	0	0	0	0	0	0	0	2.69599	0	0	0	0	2.59754	2.47955	0	0	0	0	0	2.80878	2.72393	2.72193
		406	1764.02	0	0	0	2.63613	0	2.59028	0	0	0	0	0	0	0	0	0	0	0	0	0	0	0	0	2.90071	0	0	0	0	0	0	0	2.60621	2.87492
		407	1767.88	0	0	0	2.35224	0	2.81229	0	0	0	0	2.55792	0	0	0	0	0	0	0	0	0	0	0	2.67278	2.56048	0	0	0	0	0	0	0	0
		408	1771.74	0	0	0	0	0	2.8132	0	0	0	0	2.41093	0	0	0	0	0	0	0	0	0	0	0	2.71963	0	0	0	0	0	0	0	0	2.88184
		409	1775.6	0	0	0	2.52102	0	2.62103	0	0	0	0	0	0	0	0	0	0	0	0	0	0	0	0	2.65723	2.64791	0	0	0	0	0	0	0	2.72422
		410	1779.46	0	0	0	0	0	3.21157	0	0	0	0	0	0	0	0	2.71699	0	0	0	0	0	0	0	3.21529	0	0	3.19798	0	0	0	0	0	2.77104
		411	1783.32	0	0	0	2.42479	0	2.87719	0	0	0	0	0	0	0	0	0	0	0	2.66346	0	0	0	0	0	2.75156	0	0	2.54696	0	0	0	0	0
		412	1787.18	0	0	0	0	0	0	0	0	0	0	0	0	0	0	0	0	0	0	0	0	0	0	2.69997	2.61814	0	2.82842	0	0	0	0	0	2.65189
		413	1791.04	0	0	0	0	0	2.71057	0	0	2.6432	0	0	0	0	0	0	0	0	0	0	0	0	0	0	0	0	0	2.14439	0	0	0	2.97281	2.64772
		414	1794.9	0	0	0	0	0	2.68279	0	0	0	0	0	0	0	0	0	0	0	0	0	0	0	0	3.15356	0	0	3.03341	2.74371	0	0	0	0	2.75213
		415	1798.76	0	0	0	2.46572	0	3.07445	0	0	0	0	0	0	0	0	0	0	0	0	0	0	0	0	2.8354	0	2.23612	0	0	0	0	0	0	2.52209
		416	1802.62	0	0	0	0	0	2.90261	0	0	0	0	0	0	0	0	2.68392	0	0	0	0	0	2.15779	0	0	0	0	3.28589	0	0	0	0	0	0
		417	1806.48	0	0	0	0	0	2.93025	0	0	0	0	0	0	0	0	0	0	0	0	0	0	0	0	2.51524	0	0	3.0258	0	0	0	0	0	2.84756
		418	1810.34	0	0	0	2.40984	0	2.64871	0	0	0	0	0	0	0	0	0	0	0	0	0	0	0	0	2.71381	2.48116	2.34064	2.8052	0	0	0	0	2.85988	0
		419	1814.2	0	0	0	2.62799	0	0	0	0	0	0	0	0	0	0	0	0	0	0	0	0	0	0	0	0	0	0	0	0	0	0	0	2.95361
		420	1818.06	0	2.88212	0	2.53116	0	0	0	0	0	0	0	0	0	0	0	0	0	0	0	0	0	0	2.6008	0	0	2.8809	0	0	0	0	2.7437	2.66735
		421	1821.92	0	0	0	0	0	0	0	0	0	0	0	0	0	0	0	0	0	0	0	0	0	0	0	0	2.45931	3.04508	3.00347	0	0	0	0	0
		422	1825.78	0	0	0	2.60059	0	0	2.42971	0	0	0	0	0	0	0	0	0	0	0	0	0	0	0	0	0	0	3.07855	0	0	0	3.05271	0	0
		423	1829.64	0	2.30494	0	0	0	0	0	0	0	0	0	0	0	0	2.31258	0	0	0	0	0	0	0	0	0	0	3.21863	0	0	0	0	0	2.43403
		424	1833.5	0	0	0	0	0	0	0	0	0	0	0	0	0	0	0	0	0	0	0	0	0	0	2.73318	0	0	3.11139	0	0	0	0	3.32423	2.65805
		425	1837.36	0	0	0	2.39829	0	0	0	0	0	0	0	0	0	0	0	0	2.77849	0	0	0	2.60366	0	0	0	0	3.43904	0	0	0	0	0	2.62187
		426	1841.22	0	0	0	2.62204	0	2.42295	0	0	0	0	0	0	0	0	0	0	3.28461	0	0	0	0	0	2.64574	0	0	3.14288	0	0	0	0	0	0
		427	1845.08	0	0	0	2.41047	0	2.71163	0	0	0	0	0	0	0	0	0	0	0	0	0	0	0	0	0	2.15775	0	3.07576	0	0	0	0	0	2.56132
		428	1848.94	0	0	0	0	0	0	0	0	0	0	0	0	0	0	0	0	2.88595	2.61956	0	0	0	0	0	0	0	3.26445	2.73188	0	0	0	0	2.87589
		429	1852.8	0	0	0	0	0	2.60236	0	0	0	0	0	0	0	0	0	0	0	2.62421	0	0	0	0	0	0	0	3.22024	2.68745	0	0	0	3.00258	0
		430	1856.66	0	0	0	0	0	2.70887	0	0	0	0	0	0	0	0	0	0	2.97017	0	0	0	0	0	0	0	0	3.32101	0	0	0	0	2.96565	0
		431	1860.52	0	2.5593	0	0	0	2.63022	0	0	0	0	0	0	0	0	0	0	2.95272	0	0	0	2.45918	0	0	0	2.25928	3.25032	0	0	0	0	0	2.76638
		432	1864.38	0	0	0	0	0	2.51734	0	0	0	0	0	0	0	0	0	0	0	0	0	0	0	0	0	0	0	3.06797	2.73335	0	2.15302	2.77974	3.06332	3.04056
		433	1868.24	0	0	0	0	0	2.9889	0	0	0	0	0	0	0	0	0	0	0	2.48768	0	0	0	2.63402	0	0	0	2.94344	0	0	0	0	0	2.77751
		434	1872.1	0	0	0	0	0	3.18603	0	0	0	0	0	0	0	0	0	0	2.39974	2.62002	0	0	0	0	0	0	0	3.37834	0	0	0	0	0	0
		435	1875.96	0	0	0	0	0	2.78708	0	0	0	0	0	0	0	0	0	0	0	2.75833	0	0	0	0	0	0	0	3.64333	0	2.60184	0	0	0	0
		436	1879.82	0	2.39534	0	0	0	2.87991	0	0	0	0	0	0	0	0	0	0	0	2.82829	0	2.79749	0	0	0	0	0	3.47076	2.91366	2.26535	0	0	0	0
		437	1883.68	0	2.50569	0	0	0	2.946	0	0	0	0	0	0	0	0	0	0	0	3.10233	0	2.82627	0	0	0	0	0	3.51213	2.76965	2.70237	0	0	2.75314	2.23259
		438	1887.54	0	0	0	0	0	2.85677	0	0	0	0	0	0	0	0	0	0	0	2.79277	0	2.86858	0	0	0	0	0	2.90244	0	0	0	0	2.65634	2.7627
		439	1891.4	0	2.8032	0	0	0	2.60696	0	0	0	0	0	0	0	0	0	0	0	2.68697	0	0	0	0	0	0	0	3.41065	0	2.70984	0	0	0	3.0474
		440	1895.26	0	0	0	0	0	2.8056	0	0	0	0	0	0	0	2.54168	0	0	2.709	3.06447	0	2.81321	0	0	0	0	2.63882	0	0	0	0	0	3.01306	0
		441	1899.12	0	0	0	0	0	2.87594	0	0	0	0	0	0	0	0	0	0	0	2.76428	0	2.73907	0	0	0	0	0	3.19599	0	2.54131	0	0	0	2.74646
		442	1902.98	0	2.45722	0	0	0	2.75357	0	0	0	0	0	0	0	2.65056	0	0	0	3.06398	0	2.68391	0	0	0	0	0	3.06228	0	2.8519	0	0	0	0
		443	1906.84	0	2.47175	0	0	0	2.92557	0	0	0	0	0	0	0	0	0	0	0	2.80604	0	0	2.6367	0	0	0	0	3.34821	0	2.61684	0	0	0	0
		444	1910.7	0	2.65319	0	0	0	3.21626	0	0	0	0	0	0	0	0	0	0	0	2.37594	0	2.92014	0	0	0	0	2.63804	0	0	2.50468	0	0	0	2.29669
		445	1914.56	0	2.47215	0	0	0	2.81087	0	0	0	0	0	0	0	0	0	0	0	2.85389	0	0	0	0	0	0	2.55138	3.11138	0	2.52836	0	0	0	2.70911
		446	1918.42	0	0	0	0	0	2.64813	0	0	0	0	0	0	0	0	0	0	0	2.96438	0	2.53252	0	0	0	0	0	3.37746	0	3.01593	0	0	0	0
		447	1922.28	0	2.69341	0	0	0	3.13714	0	0	2.58364	0	0	0	0	0	0	0	0	2.89302	0	0	0	0	0	0	2.31577	2.94877	0	2.66324	0	0	0	0
		448	1926.14	0	2.67591	0	0	0	2.98214	0	0	0	0	0	0	0	0	0	0	0	2.99566	0	2.61101	0	0	0	0	0	3.11269	0	2.68918	0	0	2.48182	0
		449	1930	0	2.55099	0	0	2.15376	3.03279	0	0	0	0	0	0	0	0	0	0	0	2.75394	0	0	0	0	0	2.72539	0	3.09974	0	2.81864	2.14195	0	0	0
		450	1933.86	0	0	0	0	0	2.70738	0	0	0	0	0	0	0	2.35711	0	0	0	3.24033	0	0	0	0	2.1411	2.29952	2.31015	2.88455	0	2.90515	0	0	0	0
		451	1937.72	0	0	0	0	0	3.19597	0	0	0	0	0	0	0	0	0	0	0	2.82233	0	2.94053	0	0	0	2.55701	2.5361	0	0	2.68345	0	0	0	0
		452	1941.58	0	0	0	2.26091	0	2.78116	0	0	0	0	0	0	0	0	0	0	0	3.29551	0	2.80864	0	0	0	2.6209	2.48665	2.93706	0	2.66899	0	0	0	0
		453	1945.44	0	0	0	0	0	2.76176	0	0	0	0	0	0	0	2.38398	0	0	0	3.42211	0	0	0	0	0	2.35045	2.50784	3.14256	0	0	0	0	0	0
		454	1949.3	0	0	0	0	0	2.50396	0	0	0	0	2.67505	0	0	0	0	0	0	3.09484	0	0	0	0	0	2.48266	0	3.43511	0	2.97404	0	0	0	0
		455	1953.16	0	0	0	0	0	3.18062	0	0	0	0	3.00806	0	0	0	0	0	0	3.05809	0	0	0	0	0	0	2.47581	0	0	2.79158	0	0	0	0
		456	1957.02	0	0	0	0	0	3.16469	0	0	0	0	2.4512	0	0	2.61709	0	0	0	2.92208	0	0	0	0	0	0	2.34222	2.88942	0	2.77341	0	0	0	0
		457	1960.88	0	0	0	0	0	2.95375	0	0	0	0	0	0	0	2.43308	0	0	0	2.78129	0	0	0	0	0	2.05699	2.63347	3.07998	0	3.08576	0	0	0	0
		458	1964.74	0	2.5301	0	0	0	3.21314	0	0	0	0	0	0	0	2.61641	0	0	0	2.76535	2.41442	0	0	0	0	2.44411	0	2.98242	2.66587	2.68168	0	0	0	0
		459	1968.6	0	2.66414	0	0	0	2.93746	0	0	0	0	0	0	0	0	0	0	0	2.82743	0	0	0	0	0	2.35209	2.6067	3.01143	0	2.56777	0	0	0	0
		460	1972.46	0	2.75725	0	0	0	3.21334	0	0	0	0	0	0	0	2.3909	0	0	0	3.04295	0	0	0	0	0	0	2.44825	0	0	2.66658	0	2.88233	2.69394	0
		461	1976.32	0	0	0	0	2.55062	3.15347	0	0	0	0	0	0	0	2.60425	0	0	0	2.97886	0	0	0	2.58799	0	0	0	0	0	2.82413	0	0	0	0
		462	1980.18	0	0	0	0	0	2.78429	0	0	0	0	0	0	0	2.47143	2.59981	0	0	2.53378	0	0	0	0	0	2.53023	0	0	0	2.50915	0	3.00553	0	0
		463	1984.04	0	0	0	0	0	2.74789	2.69719	0	0	0	0	0	0	2.69588	0	0	2.89054	2.76292	0	0	0	0	0	0	0	0	0	2.73953	0	0	0	0
		464	1987.9	0	0	0	0	2.25508	2.69971	2.76649	0	0	0	0	0	0	2.68486	0	0	2.78484	2.87294	0	0	0	0	0	2.21627	0	0	0	2.73749	0	2.87764	0	0
		465	1991.76	0	0	0	0	0	3.11083	0	0	0	0	0	0	0	2.5262	0	0	0	0	0	0	0	0	0	2.57907	0	0	0	2.62632	0	0	0	0
		466	1995.62	0	0	0	0	0	2.73444	2.99155	0	0	0	0	0	0	0	0	2.34642	0	2.33897	0	0	0	0	2.42167	0	0	0	0	0	2.61609	0	0	0
		467	1999.48	0	0	0	0	0	2.96446	0	0	0	0	0	0	0	0	2.3069	0	0	2.80177	0	0	0	0	0	2.41864	0	0	0	0	0	0	0	2.41118
		468	2003.34	0	0	0	0	0	2.7713	3.07624	0	0	0	0	0	0	0	0	0	0	2.59967	0	0	0	0	0	2.38159	0	0	0	2.81396	0	2.94449	0	0
		469	2007.2	0	0	0	0	2.57641	2.85087	2.9636	0	0	0	0	0	0	0	0	0	0	0	0	0	0	0	0	0	0	0	0	2.54542	0	0	0	0
		470	2011.06	0	0	0	0	0	2.68357	2.90996	0	0	0	0	0	0	0	0	2.5955	0	2.68524	0	0	0	0	0	2.29109	2.41121	0	0	0	0	0	0	0
		471	2014.92	0	0	0	0	0	2.87358	2.84481	0	0	0	0	0	0	0	0	0	0	0	0	0	0	0	0	2.64331	0	0	0	2.26566	0	0	0	0
		472	2018.78	0	0	0	0	0	3.14808	2.72557	0	0	0	0	0	0	0	0	0	0	0	0	0	0	0	0	2.34829	0	0	0	0	0	0	0	0
		473	2022.64	0	0	0	0	0	2.84716	2.73717	0	0	0	0	0	0	0	2.4519	0	2.96909	0	0	0	0	0	0	0	0	0	0	0	0	0	3.03409	0
		474	2026.5	0	0	0	0	0	2.86003	2.85086	0	0	0	0	0	0	2.54037	0	0	0	0	0	0	0	0	0	0	0	0	0	2.17686	0	0	0	0
		475	2030.36	0	0	0	0	2.74532	0	2.72836	0	0	0	0	0	0	0	0	0	0	0	0	0	0	0	0	0	0	0	0	2.68334	0	0	0	0
		476	2034.22	0	0	0	0	0	2.77272	0	2.69324	0	0	0	0	0	2.81414	0	0	0	0	0	2.85935	0	0	0	0	0	0	0	2.76691	0	0	0	0
		477	2038.08	0	2.76809	0	0	0	2.76844	2.61607	0	0	0	0	2.74537	0	2.39676	0	0	0	0	0	0	0	0	0	0	2.54261	0	2.62605	0	0	0	0	0
		478	2041.94	0	0	0	0	0	3.03854	2.64787	0	0	0	0	0	0	0	0	0	0	0	0	0	0	0	0	0	0	0	0	2.57695	0	0	0	0
		479	2045.8	0	0	0	0	0	0	0	0	0	0	0	0	0	0	0	0	0	0	0	0	0	0	0	0	0	0	0	0	0	0	0	0
		480	2049.66	0	0	0	0	0	2.7469	2.55371	0	0	0	0	0	0	0	0	0	0	0	0	0	0	0	0	2.39446	0	0	0	2.33533	0	0	0	0
		481	2053.52	0	0	0	0	2.53129	2.78376	3.06137	0	0	0	0	0	0	0	0	0	0	0	0	0	0	0	0	2.46966	2.53981	0	0	0	0	0	2.82718	0
		482	2057.38	0	0	0	0	2.4784	0	0	0	0	0	0	0	0	0	0	0	0	0	0	0	0	0	0	0	0	0	0	0	0	0	0	0
		483	2061.24	0	0	0	0	2.6008	0	0	0	0	0	0	0	0	0	0	0	0	0	0	0	0	0	0	0	0	0	0	0	0	0	0	0
		484	2065.1	0	0	0	0	0	0	0	0	0	0	0	0	0	0	0	0	0	0	0	0	0	0	0	0	0	0	0	0	0	0	0	0
		485	2068.96	0	0	0	0	0	0	0	0	0	0	0	0	0	2.39884	0	0	0	0	0	0	0	0	0	0	0	0	0	0	0	0	0	0
		486	2072.82	0	0	0	0	0	2.2952	0	0	0	0	0	0	0	0	2.78717	0	0	0	0	0	0	0	0	2.47027	0	0	0	0	0	2.60525	0	0
		487	2076.68	0	0	0	0	2.6023	0	0	0	0	0	0	0	0	0	0	0	0	0	0	0	0	0	0	0	0	0	0	0	2.88354	2.94907	0	0
		488	2080.54	0	0	0	0	0	0	0	0	0	0	0	0	0	0	0	0	0	0	0	0	0	0	0	0	0	3.08614	0	0	0	0	0	0
		489	2084.4	0	0	0	0	0	0	2.60448	0	0	0	0	0	0	0	0	0	0	0	0	0	0	0	0	0	0	0	0	0	0	0	0	0
		490	2088.26	0	0	0	0	0	0	0	0	0	0	0	0	0	0	0	0	0	0	0	0	0	0	0	0	0	0	0	2.58066	0	3.20212	0	0
		491	2092.12	0	0	0	0	0	0	0	0	0	0	0	0	0	0	0	0	3.15707	2.24331	0	0	0	0	0	0	0	0	2.7623	0	0	0	0	0
		492	2095.98	0	2.62334	0	2.52981	0	0	0	0	0	0	0	0	0	0	0	0	0	0	0	0	0	0	0	0	0	0	0	0	0	2.78622	0	0
		493	2099.84	0	2.42872	0	0	0	0	0	0	2.82222	0	0	0	0	0	0	0	0	0	0	0	0	0	0	0	0	0	0	2.57022	0	0	0	0
		494	2103.7	0	0	0	0	0	0	2.47704	0	0	0	0	0	0	0	0	0	0	0	0	0	0	0	0	0	0	3.32778	0	0	0	0	0	0
		495	2107.56	0	0	0	0	0	0	0	0	0	0	0	0	0	0	0	0	0	0	0	0	0	0	0	0	0	0	0	0	0	2.66641	0	2.63405
		496	2111.42	0	0	0	0	0	0	0	0	0	0	0	0	0	0	0	0	0	0	0	0	0	0	0	0	0	0	0	2.46074	0	0	0	0
		497	2115.28	0	0	0	0	0	0	2.40556	0	0	0	0	0	0	0	0	0	0	0	0	0	0	2.62631	0	2.41155	0	0	2.46466	0	0	0	0	0
		498	2119.14	0	0	0	0	0	0	0	0	0	0	0	0	0	0	0	0	0	0	0	0	0	0	0	0	0	0	0	0	0	0	0	0
		499	2123	0	0	0	0	0	0	0	0	0	0	0	0	0	0	0	0	0	0	0	0	0	0	0	0	0	2.82642	0	0	0	0	0	0
		500	2126.86	0	0	0	0	0	0	0	0	0	0	0	2.37309	0	0	0	0	0	0	0	0	0	0	0	2.46542	2.73895	0	3.03266	0	0	0	0	0
		501	2130.72	0	0	0	0	0	0	0	0	0	0	0	0	0	0	0	0	0	0	0	0	0	0	0	0	2.80896	2.95253	0	0	0	0	0	0
		502	2134.58	0	0	0	0	0	0	0	0	0	0	0	0	0	0	0	0	0	0	0	0	0	0	0	0	2.69026	2.41039	2.83917	2.4913	0	0	0	0
		503	2138.44	0	0	0	0	0	0	0	0	0	0	0	0	0	0	0	0	0	0	0	0	0	0	0	0	0	0	2.92052	0	0	0	0	0
		504	2142.3	0	0	0	0	0	0	0	0	0	0	0	0	0	0	0	0	0	0	0	0	0	2.64109	0	2.65343	0	0	0	2.74104	0	0	2.78749	0
		505	2146.16	0	0	0	0	0	0	0	0	0	0	0	2.87916	0	0	0	0	0	0	0	0	2.12542	0	0	2.66605	2.40059	0	0	0	0	0	0	0
		506	2150.02	0	0	0	0	0	0	0	0	0	0	0	0	0	0	0	0	0	0	0	0	0	0	0	2.67167	0	0	2.86345	0	0	0	0	0
		507	2153.88	0	0	0	0	0	0	0	0	0	0	0	0	0	0	0	0	0	0	0	0	0	0	0	0	0	0	2.80455	0	0	0	0	0
		508	2157.74	0	0	0	2.34036	0	0	0	0	0	0	0	0	0	0	0	0	0	0	0	0	0	0	0	0	0	0	0	0	0	0	0	0
		509	2161.6	0	0	0	0	0	0	2.7956	0	0	0	0	0	0	0	0	0	0	0	0	0	0	0	0	0	0	0	0	0	0	0	0	0
		510	2165.46	0	0	0	0	0	0	0	0	0	0	0	0	0	0	0	0	0	0	0	0	0	0	0	0	0	0	2.93237	0	0	3.1423	2.24594	0
		511	2169.32	0	0	0	0	0	0	0	0	2.86246	0	0	0	0	0	0	0	0	0	0	0	0	0	0	2.58581	0	0	2.69083	0	0	0	0	0
		512	2173.18	0	0	0	0	0	0	0	0	0	0	0	2.58042	0	0	0	0	0	0	0	0	0	0	0	0	0	3.06177	2.55236	2.6296	0	2.80176	0	0
		513	2177.04	0	0	0	0	0	0	0	0	0	0	0	2.70695	0	0	0	0	0	0	0	0	0	0	0	0	0	0	0	0	0	0	0	0
		514	2180.9	0	0	0	0	0	0	0	0	0	0	0	0	0	0	0	0	0	0	0	0	0	0	0	0	0	0	0	2.32491	0	0	2.80746	0
		515	2184.76	0	0	0	0	0	0	0	0	0	0	0	2.76603	0	0	0	0	0	0	0	0	0	0	0	2.66849	0	0	0	0	2.51609	0	0	0
		516	2188.62	0	0	0	0	0	0	0	0	0	0	0	2.59978	0	0	0	0	0	0	0	0	0	2.79106	0	2.62862	0	0	0	2.51166	0	0	2.78398	0
		517	2192.48	0	0	0	0	0	0	0	0	0	0	0	0	0	0	0	0	0	0	0	0	0	0	0	0	0	0	0	3.07179	0	0	0	0
		518	2196.34	0	0	0	0	0	0	2.23548	0	0	0	0	0	0	0	0	0	0	0	0	0	0	2.92663	0	0	0	0	0	2.83376	2.69123	0	0	0
		519	2200.2	0	0	0	2.30972	0	0	0	0	0	2.63708	0	0	0	0	0	0	0	0	0	0	0	2.81151	0	0	0	0	0	2.77876	0	0	0	0
		520	2204.06	0	0	0	0	0	0	0	0	0	0	0	0	0	0	0	0	0	0	0	0	0	0	0	0	0	0	0	2.79801	0	0	0	0
		521	2207.92	0	0	0	0	0	0	0	0	0	0	0	2.5538	0	0	0	0	0	0	0	0	0	0	0	0	0	0	0	2.96334	0	0	0	0
		522	2211.78	0	0	0	0	0	0	2.56427	0	0	0	0	0	0	0	0	0	0	0	0	0	0	0	0	0	0	0	0	2.74392	0	0	0	0
		523	2215.64	0	0	0	0	0	0	0	0	0	0	0	0	0	0	2.34246	0	0	0	0	0	0	0	0	0	0	0	0	3.1194	2.68749	0	3.00051	0
		524	2219.5	0	0	0	0	0	0	0	0	0	0	2.60514	0	0	0	0	0	0	0	0	0	0	0	0	2.67473	0	0	0	2.9518	0	0	2.74729	0
		525	2223.36	0	0	0	0	0	0	0	0	0	0	0	0	0	0	0	0	0	0	0	0	0	2.87709	0	2.38803	0	0	0	2.97766	0	0	0	0
