# Supplementary material for: Quantitative imaging of transcription in living Drosophila embryos reveals the impact of core promoter motifs on promoter state dynamics
Source: Nat Commun. 2021 Jul 23;12:4504. doi: 10.1038/s41467-021-24461-6 (PMC8302612; doi:10.1038/s41467-021-24461-6)
Supplement: Supplementary file 13 — Source Data [file 41467_2021_24461_MOESM13_ESM.zip › NatComm Source Data/snaE-Kr-TATA/Kr-TATAPr M2 - ComprehensiveActivationData.xls]

## Sheet: Sheet 1
						Time	Frame	Active Nucs	Cumulative Active Nucs
Tot Nucs Numb	56					196.86	0	0	0
Region						200.72	1	0	0
X1	38					204.58	2	0	0
X2	64					208.44	3	0	0
Y1	-25					212.3	4	0	0
Y2	25					216.16	5	0	0
						220.02	6	0	0
Filter Parameters						223.88	7	0	0
Zeros	2					227.74	8	0	0
Ones	30					231.6	9	0	0
Pix Size	0.1312					235.46	10	0	0
						239.32	11	0	0
						243.18	12	0	0
						247.04	13	0	0
						250.9	14	0	0
						254.76	15	0	0
						258.62	16	0	0
						262.48	17	0	0
						266.34	18	0	0
						270.2	19	0	0
						274.06	20	0	0
						277.92	21	0	0
						281.78	22	0	0
						285.64	23	0	0
						289.5	24	0	0
						293.36	25	0	0
						297.22	26	0	0
						301.08	27	0	0
						304.94	28	0	0
						308.8	29	0	0
						312.66	30	0	0
						316.52	31	0	0
						320.38	32	0	0
						324.24	33	0	0
						328.1	34	1	1
						331.96	35	1	1
						335.82	36	1	1
						339.68	37	1	1
						343.54	38	1	1
						347.4	39	1	1
						351.26	40	1	1
						355.12	41	1	1
						358.98	42	1	1
						362.84	43	1	1
						366.7	44	1	1
						370.56	45	1	1
						374.42	46	2	2
						378.28	47	2	2
						382.14	48	2	2
						386	49	2	2
						389.86	50	2	2
						393.72	51	2	2
						397.58	52	3	3
						401.44	53	3	3
						405.3	54	3	3
						409.16	55	3	3
						413.02	56	3	3
						416.88	57	3	3
						420.74	58	3	3
						424.6	59	3	3
						428.46	60	3	3
						432.32	61	3	3
						436.18	62	3	3
						440.04	63	4	4
						443.9	64	4	4
						447.76	65	4	4
						451.62	66	4	4
						455.48	67	4	4
						459.34	68	4	4
						463.2	69	5	5
						467.06	70	5	5
						470.92	71	5	5
						474.78	72	5	5
						478.64	73	6	6
						482.5	74	6	6
						486.36	75	6	6
						490.22	76	6	6
						494.08	77	6	6
						497.94	78	7	7
						501.8	79	7	7
						505.66	80	7	7
						509.52	81	7	7
						513.38	82	7	7
						517.24	83	7	7
						521.1	84	7	7
						524.96	85	8	8
						528.82	86	8	8
						532.68	87	8	8
						536.54	88	7	8
						540.4	89	7	8
						544.26	90	7	8
						548.12	91	7	8
						551.98	92	7	8
						555.84	93	7	8
						559.7	94	7	8
						563.56	95	7	8
						567.42	96	7	8
						571.28	97	7	8
						575.14	98	7	8
						579	99	7	8
						582.86	100	7	8
						586.72	101	7	8
						590.58	102	7	8
						594.44	103	7	8
						598.3	104	8	9
						602.16	105	8	9
						606.02	106	8	9
						609.88	107	8	9
						613.74	108	7	9
						617.6	109	7	9
						621.46	110	7	9
						625.32	111	7	9
						629.18	112	7	9
						633.04	113	7	9
						636.9	114	8	10
						640.76	115	8	10
						644.62	116	8	10
						648.48	117	8	10
						652.34	118	8	10
						656.2	119	9	11
						660.06	120	9	11
						663.92	121	9	11
						667.78	122	9	11
						671.64	123	9	11
						675.5	124	9	11
						679.36	125	8	11
						683.22	126	8	11
						687.08	127	8	11
						690.94	128	9	12
						694.8	129	10	13
						698.66	130	10	13
						702.52	131	10	13
						706.38	132	11	14
						710.24	133	11	14
						714.1	134	11	14
						717.96	135	12	15
						721.82	136	12	15
						725.68	137	12	15
						729.54	138	12	15
						733.4	139	12	15
						737.26	140	12	15
						741.12	141	12	15
						744.98	142	12	15
						748.84	143	12	15
						752.7	144	13	16
						756.56	145	13	16
						760.42	146	13	16
						764.28	147	13	16
						768.14	148	13	16
						772	149	13	16
						775.86	150	13	16
						779.72	151	13	16
						783.58	152	13	16
						787.44	153	14	17
						791.3	154	14	17
						795.16	155	14	17
						799.02	156	14	17
						802.88	157	14	17
						806.74	158	14	17
						810.6	159	14	17
						814.46	160	12	17
						818.32	161	13	18
						822.18	162	13	18
						826.04	163	14	18
						829.9	164	15	18
						833.76	165	15	18
						837.62	166	15	18
						841.48	167	14	19
						845.34	168	14	19
						849.2	169	14	19
						853.06	170	15	20
						856.92	171	15	20
						860.78	172	15	20
						864.64	173	16	20
						868.5	174	16	20
						872.36	175	16	20
						876.22	176	16	20
						880.08	177	16	20
						883.94	178	16	20
						887.8	179	16	20
						891.66	180	16	20
						895.52	181	16	20
						899.38	182	16	20
						903.24	183	15	20
						907.1	184	15	20
						910.96	185	15	20
						914.82	186	15	20
						918.68	187	15	20
						922.54	188	16	21
						926.4	189	16	21
						930.26	190	16	21
						934.12	191	16	21
						937.98	192	16	21
						941.84	193	16	21
						945.7	194	15	21
						949.56	195	15	21
						953.42	196	14	21
						957.28	197	14	21
						961.14	198	15	21
						965	199	15	21
						968.86	200	15	21
						972.72	201	15	21
						976.58	202	14	21
						980.44	203	14	21
						984.3	204	13	21
						988.16	205	13	21
						992.02	206	13	21
						995.88	207	14	22
						999.74	208	14	22
						1003.6	209	14	22
						1007.46	210	14	22
						1011.32	211	13	22
						1015.18	212	14	23
						1019.04	213	14	23
						1022.9	214	15	23
						1026.76	215	15	23
						1030.62	216	15	23
						1034.48	217	16	23
						1038.34	218	15	23
						1042.2	219	14	23
						1046.06	220	14	23
						1049.92	221	15	23
						1053.78	222	15	23
						1057.64	223	15	23
						1061.5	224	15	23
						1065.36	225	15	23
						1069.22	226	14	23
						1073.08	227	14	23
						1076.94	228	14	23
						1080.8	229	13	23
						1084.66	230	13	23
						1088.52	231	14	24
						1092.38	232	14	25
						1096.24	233	14	25
						1100.1	234	16	25
						1103.96	235	17	25
						1107.82	236	16	25
						1111.68	237	17	25
						1115.54	238	17	25
						1119.4	239	18	26
						1123.26	240	18	26
						1127.12	241	17	26
						1130.98	242	16	26
						1134.84	243	15	26
						1138.7	244	16	26
						1142.56	245	16	26
						1146.42	246	17	26
						1150.28	247	17	26
						1154.14	248	17	26
						1158	249	17	26
						1161.86	250	16	26
						1165.72	251	15	26
						1169.58	252	15	26
						1173.44	253	16	26
						1177.3	254	16	26
						1181.16	255	15	26
						1185.02	256	15	26
						1188.88	257	15	26
						1192.74	258	15	26
						1196.6	259	15	26
						1200.46	260	15	26
						1204.32	261	15	26
						1208.18	262	15	26
						1212.04	263	16	26
						1215.9	264	16	26
						1219.76	265	16	26
						1223.62	266	15	26
						1227.48	267	13	26
						1231.34	268	12	26
						1235.2	269	12	26
						1239.06	270	12	26
						1242.92	271	12	26
						1246.78	272	12	26
						1250.64	273	13	26
						1254.5	274	12	26
						1258.36	275	12	26
						1262.22	276	12	26
						1266.08	277	13	26
						1269.94	278	13	26
						1273.8	279	13	26
						1277.66	280	13	26
						1281.52	281	13	26
						1285.38	282	12	26
						1289.24	283	12	26
						1293.1	284	12	26
						1296.96	285	12	26
						1300.82	286	11	26
						1304.68	287	12	27
						1308.54	288	11	27
						1312.4	289	11	27
						1316.26	290	13	27
						1320.12	291	13	27
						1323.98	292	13	27
						1327.84	293	13	27
						1331.7	294	13	27
						1335.56	295	13	27
						1339.42	296	13	27
						1343.28	297	13	27
						1347.14	298	13	27
						1351	299	13	27
						1354.86	300	14	27
						1358.72	301	14	27
						1362.58	302	14	27
						1366.44	303	14	27
						1370.3	304	14	27
						1374.16	305	14	27
						1378.02	306	14	27
						1381.88	307	13	27
						1385.74	308	13	27
						1389.6	309	12	27
						1393.46	310	11	27
						1397.32	311	11	27
						1401.18	312	12	28
						1405.04	313	12	28
						1408.9	314	13	28
						1412.76	315	12	28
						1416.62	316	11	28
						1420.48	317	11	28
						1424.34	318	11	28
						1428.2	319	11	28
						1432.06	320	11	28
						1435.92	321	12	28
						1439.78	322	12	28
						1443.64	323	12	28
						1447.5	324	12	28
						1451.36	325	11	28
						1455.22	326	11	28
						1459.08	327	11	28
						1462.94	328	11	28
						1466.8	329	11	28
						1470.66	330	11	28
						1474.52	331	10	28
						1478.38	332	11	28
						1482.24	333	11	28
						1486.1	334	11	28
						1489.96	335	11	28
						1493.82	336	11	28
						1497.68	337	11	28
						1501.54	338	11	28
						1505.4	339	12	29
						1509.26	340	12	29
						1513.12	341	13	29
						1516.98	342	13	29
						1520.84	343	12	29
						1524.7	344	12	29
						1528.56	345	12	29
						1532.42	346	12	29
						1536.28	347	12	29
						1540.14	348	12	29
						1544	349	11	29
						1547.86	350	11	29
						1551.72	351	11	29
						1555.58	352	11	29
						1559.44	353	11	29
						1563.3	354	11	29
						1567.16	355	11	29
						1571.02	356	10	29
						1574.88	357	10	29
						1578.74	358	10	29
						1582.6	359	10	29
						1586.46	360	9	29
						1590.32	361	9	29
						1594.18	362	9	29
						1598.04	363	8	29
						1601.9	364	7	29
						1605.76	365	7	29
						1609.62	366	7	29
						1613.48	367	7	29
						1617.34	368	7	29
						1621.2	369	7	29
						1625.06	370	7	29
						1628.92	371	7	29
						1632.78	372	6	29
						1636.64	373	6	29
						1640.5	374	6	29
						1644.36	375	7	29
						1648.22	376	7	29
						1652.08	377	6	29
						1655.94	378	5	29
						1659.8	379	4	29
						1663.66	380	4	29
						1667.52	381	4	29
						1671.38	382	3	29
						1675.24	383	3	29
						1679.1	384	3	29
						1682.96	385	3	29
						1686.82	386	3	29
						1690.68	387	3	29
						1694.54	388	2	29
						1698.4	389	2	29
						1702.26	390	2	29
						1706.12	391	2	29
						1709.98	392	2	29
						1713.84	393	2	29
						1717.7	394	2	29
						1721.56	395	2	29
						1725.42	396	2	29
						1729.28	397	2	29
						1733.14	398	2	29
						1737	399	1	29
						1740.86	400	1	29
						1744.72	401	1	29
						1748.58	402	1	29
						1752.44	403	1	29
						1756.3	404	1	29
						1760.16	405	1	29
						1764.02	406	1	29
						1767.88	407	1	29
						1771.74	408	1	29
						1775.6	409	1	29
						1779.46	410	2	29
						1783.32	411	2	29
						1787.18	412	2	29
						1791.04	413	2	29
						1794.9	414	2	29
						1798.76	415	2	29
						1802.62	416	2	29
						1806.48	417	2	29
						1810.34	418	2	29
						1814.2	419	2	29
						1818.06	420	2	29
						1821.92	421	2	29
						1825.78	422	2	29
						1829.64	423	2	29
						1833.5	424	2	29
						1837.36	425	2	29
						1841.22	426	3	30
						1845.08	427	3	30
						1848.94	428	3	30
						1852.8	429	3	30
						1856.66	430	3	30
						1860.52	431	3	30
						1864.38	432	3	30
						1868.24	433	4	31
						1872.1	434	3	31
						1875.96	435	4	32
						1879.82	436	4	32
						1883.68	437	4	32
						1887.54	438	4	32
						1891.4	439	4	32
						1895.26	440	4	32
						1899.12	441	4	32
						1902.98	442	4	32
						1906.84	443	4	32
						1910.7	444	4	32
						1914.56	445	4	32
						1918.42	446	4	32
						1922.28	447	4	32
						1926.14	448	4	32
						1930	449	4	32
						1933.86	450	4	32
						1937.72	451	4	32
						1941.58	452	4	32
						1945.44	453	4	32
						1949.3	454	4	32
						1953.16	455	4	32
						1957.02	456	4	32
						1960.88	457	4	32
						1964.74	458	4	32
						1968.6	459	4	32
						1972.46	460	3	32
						1976.32	461	3	32
						1980.18	462	3	32
						1984.04	463	3	32
						1987.9	464	3	32
						1991.76	465	3	32
						1995.62	466	3	32
						1999.48	467	3	32
						2003.34	468	3	32
						2007.2	469	3	32
						2011.06	470	3	32
						2014.92	471	2	32
						2018.78	472	2	32
						2022.64	473	2	32
						2026.5	474	2	32
						2030.36	475	2	32
						2034.22	476	2	32
						2038.08	477	2	32
						2041.94	478	2	32
						2045.8	479	2	32
						2049.66	480	2	32
						2053.52	481	1	32
						2057.38	482	0	32
						2061.24	483	0	32
						2065.1	484	0	32
						2068.96	485	0	32
						2072.82	486	0	32
						2076.68	487	0	32
						2080.54	488	0	32
						2084.4	489	0	32
						2088.26	490	0	32
						2092.12	491	0	32
						2095.98	492	0	32
						2099.84	493	0	32
						2103.7	494	0	32
						2107.56	495	0	32
						2111.42	496	0	32
						2115.28	497	0	32
						2119.14	498	0	32
						2123	499	0	32
						2126.86	500	0	32
						2130.72	501	0	32
						2134.58	502	0	32
						2138.44	503	0	32
						2142.3	504	0	32
						2146.16	505	0	32
						2150.02	506	0	32
						2153.88	507	0	32
						2157.74	508	0	32
						2161.6	509	0	32
						2165.46	510	0	32
						2169.32	511	0	32
						2173.18	512	0	32
						2177.04	513	0	32
						2180.9	514	0	32
						2184.76	515	0	32
						2188.62	516	0	32
						2192.48	517	0	32
						2196.34	518	0	32
						2200.2	519	0	32
						2204.06	520	0	32
						2207.92	521	0	32
						2211.78	522	0	32
						2215.64	523	0	32
						2219.5	524	0	32
						2223.36	525	0	32
