# Supplementary material for: Quantitative imaging of transcription in living Drosophila embryos reveals the impact of core promoter motifs on promoter state dynamics
Source: Nat Commun. 2021 Jul 23;12:4504. doi: 10.1038/s41467-021-24461-6 (PMC8302612; doi:10.1038/s41467-021-24461-6)
Supplement: Supplementary file 13 — Source Data [file 41467_2021_24461_MOESM13_ESM.zip › NatComm Source Data/snaE-Kr-TATA/Kr-TATAPr M1 - ComprehensiveActivationData.xls]

## Sheet: Sheet 1
						Time	Frame	Active Nucs	Cumulative Active Nucs
Tot Nucs Numb	62					223.88	0	0	0
Region						227.74	1	0	0
X1	39					231.6	2	0	0
X2	62					235.46	3	0	0
Y1	-25					239.32	4	0	0
Y2	25					243.18	5	0	0
						247.04	6	0	0
Filter Parameters						250.9	7	0	0
Zeros	2					254.76	8	0	0
Ones	30					258.62	9	0	0
Pix Size	0.1312					262.48	10	0	0
						266.34	11	0	0
						270.2	12	0	0
						274.06	13	0	0
						277.92	14	0	0
						281.78	15	0	0
						285.64	16	0	0
						289.5	17	0	0
						293.36	18	0	0
						297.22	19	0	0
						301.08	20	0	0
						304.94	21	0	0
						308.8	22	0	0
						312.66	23	0	0
						316.52	24	0	0
						320.38	25	0	0
						324.24	26	0	0
						328.1	27	0	0
						331.96	28	0	0
						335.82	29	0	0
						339.68	30	0	0
						343.54	31	0	0
						347.4	32	0	0
						351.26	33	0	0
						355.12	34	1	1
						358.98	35	1	1
						362.84	36	1	1
						366.7	37	1	1
						370.56	38	1	1
						374.42	39	1	1
						378.28	40	1	1
						382.14	41	1	1
						386	42	1	1
						389.86	43	1	1
						393.72	44	1	1
						397.58	45	1	1
						401.44	46	1	1
						405.3	47	1	1
						409.16	48	1	1
						413.02	49	1	1
						416.88	50	1	1
						420.74	51	1	1
						424.6	52	1	1
						428.46	53	1	1
						432.32	54	1	1
						436.18	55	1	1
						440.04	56	1	1
						443.9	57	1	1
						447.76	58	1	1
						451.62	59	1	1
						455.48	60	1	1
						459.34	61	1	1
						463.2	62	3	3
						467.06	63	3	3
						470.92	64	3	3
						474.78	65	3	3
						478.64	66	3	3
						482.5	67	5	5
						486.36	68	5	5
						490.22	69	5	5
						494.08	70	5	5
						497.94	71	5	5
						501.8	72	5	5
						505.66	73	6	6
						509.52	74	6	6
						513.38	75	7	7
						517.24	76	7	7
						521.1	77	8	8
						524.96	78	8	8
						528.82	79	8	8
						532.68	80	8	8
						536.54	81	8	8
						540.4	82	9	9
						544.26	83	10	10
						548.12	84	10	10
						551.98	85	10	10
						555.84	86	10	10
						559.7	87	10	10
						563.56	88	10	10
						567.42	89	11	11
						571.28	90	11	11
						575.14	91	11	11
						579	92	11	11
						582.86	93	11	11
						586.72	94	11	11
						590.58	95	11	11
						594.44	96	12	12
						598.3	97	12	12
						602.16	98	12	12
						606.02	99	12	12
						609.88	100	12	12
						613.74	101	12	12
						617.6	102	11	12
						621.46	103	11	12
						625.32	104	11	12
						629.18	105	11	12
						633.04	106	13	14
						636.9	107	13	14
						640.76	108	13	14
						644.62	109	14	15
						648.48	110	15	16
						652.34	111	14	16
						656.2	112	14	16
						660.06	113	14	16
						663.92	114	14	16
						667.78	115	14	16
						671.64	116	14	16
						675.5	117	14	16
						679.36	118	14	16
						683.22	119	15	17
						687.08	120	15	17
						690.94	121	15	17
						694.8	122	15	17
						698.66	123	15	17
						702.52	124	15	17
						706.38	125	15	17
						710.24	126	14	17
						714.1	127	14	17
						717.96	128	14	17
						721.82	129	16	18
						725.68	130	16	18
						729.54	131	15	18
						733.4	132	15	18
						737.26	133	14	18
						741.12	134	14	18
						744.98	135	14	18
						748.84	136	14	18
						752.7	137	14	18
						756.56	138	15	18
						760.42	139	14	18
						764.28	140	14	18
						768.14	141	14	18
						772	142	15	18
						775.86	143	15	18
						779.72	144	15	18
						783.58	145	15	18
						787.44	146	14	18
						791.3	147	14	18
						795.16	148	14	18
						799.02	149	16	19
						802.88	150	16	19
						806.74	151	16	19
						810.6	152	17	20
						814.46	153	18	21
						818.32	154	18	21
						822.18	155	18	22
						826.04	156	18	22
						829.9	157	18	22
						833.76	158	18	22
						837.62	159	18	22
						841.48	160	19	23
						845.34	161	20	23
						849.2	162	21	23
						853.06	163	21	23
						856.92	164	21	23
						860.78	165	22	24
						864.64	166	22	24
						868.5	167	23	24
						872.36	168	23	24
						876.22	169	23	24
						880.08	170	23	24
						883.94	171	23	24
						887.8	172	23	24
						891.66	173	22	24
						895.52	174	22	24
						899.38	175	22	24
						903.24	176	22	24
						907.1	177	22	24
						910.96	178	21	25
						914.82	179	21	25
						918.68	180	22	26
						922.54	181	22	26
						926.4	182	22	26
						930.26	183	23	27
						934.12	184	23	27
						937.98	185	23	27
						941.84	186	22	27
						945.7	187	21	27
						949.56	188	21	28
						953.42	189	21	28
						957.28	190	21	28
						961.14	191	21	28
						965	192	21	28
						968.86	193	21	28
						972.72	194	21	28
						976.58	195	21	28
						980.44	196	21	28
						984.3	197	20	28
						988.16	198	20	28
						992.02	199	19	28
						995.88	200	18	28
						999.74	201	17	28
						1003.6	202	18	28
						1007.46	203	18	28
						1011.32	204	18	28
						1015.18	205	19	28
						1019.04	206	20	28
						1022.9	207	20	28
						1026.76	208	20	28
						1030.62	209	20	28
						1034.48	210	20	28
						1038.34	211	21	28
						1042.2	212	22	28
						1046.06	213	22	28
						1049.92	214	22	28
						1053.78	215	22	28
						1057.64	216	22	28
						1061.5	217	22	28
						1065.36	218	22	28
						1069.22	219	22	28
						1073.08	220	22	28
						1076.94	221	25	29
						1080.8	222	25	29
						1084.66	223	24	29
						1088.52	224	22	29
						1092.38	225	22	29
						1096.24	226	22	29
						1100.1	227	22	29
						1103.96	228	23	30
						1107.82	229	23	30
						1111.68	230	23	30
						1115.54	231	22	30
						1119.4	232	22	30
						1123.26	233	21	30
						1127.12	234	21	30
						1130.98	235	21	30
						1134.84	236	21	30
						1138.7	237	21	30
						1142.56	238	21	30
						1146.42	239	21	30
						1150.28	240	21	30
						1154.14	241	21	30
						1158	242	20	30
						1161.86	243	21	31
						1165.72	244	21	31
						1169.58	245	21	31
						1173.44	246	22	31
						1177.3	247	22	31
						1181.16	248	22	32
						1185.02	249	22	32
						1188.88	250	21	32
						1192.74	251	21	32
						1196.6	252	21	32
						1200.46	253	21	32
						1204.32	254	22	32
						1208.18	255	22	32
						1212.04	256	22	32
						1215.9	257	22	32
						1219.76	258	23	32
						1223.62	259	23	32
						1227.48	260	23	32
						1231.34	261	22	32
						1235.2	262	22	32
						1239.06	263	23	33
						1242.92	264	24	34
						1246.78	265	24	34
						1250.64	266	24	35
						1254.5	267	24	35
						1258.36	268	24	35
						1262.22	269	24	35
						1266.08	270	24	35
						1269.94	271	24	35
						1273.8	272	24	35
						1277.66	273	22	35
						1281.52	274	22	35
						1285.38	275	23	36
						1289.24	276	23	36
						1293.1	277	23	36
						1296.96	278	23	36
						1300.82	279	23	36
						1304.68	280	23	36
						1308.54	281	23	36
						1312.4	282	23	36
						1316.26	283	22	36
						1320.12	284	22	36
						1323.98	285	22	36
						1327.84	286	21	36
						1331.7	287	22	36
						1335.56	288	22	36
						1339.42	289	22	36
						1343.28	290	22	36
						1347.14	291	22	36
						1351	292	22	36
						1354.86	293	21	36
						1358.72	294	23	37
						1362.58	295	23	37
						1366.44	296	23	37
						1370.3	297	23	37
						1374.16	298	22	37
						1378.02	299	22	37
						1381.88	300	23	37
						1385.74	301	22	37
						1389.6	302	22	37
						1393.46	303	22	37
						1397.32	304	22	37
						1401.18	305	20	37
						1405.04	306	21	37
						1408.9	307	22	37
						1412.76	308	22	37
						1416.62	309	22	37
						1420.48	310	22	37
						1424.34	311	22	37
						1428.2	312	22	37
						1432.06	313	23	38
						1435.92	314	23	38
						1439.78	315	23	38
						1443.64	316	24	38
						1447.5	317	24	38
						1451.36	318	24	38
						1455.22	319	24	38
						1459.08	320	25	39
						1462.94	321	25	39
						1466.8	322	27	39
						1470.66	323	27	39
						1474.52	324	27	39
						1478.38	325	27	39
						1482.24	326	26	39
						1486.1	327	27	39
						1489.96	328	28	39
						1493.82	329	28	39
						1497.68	330	28	39
						1501.54	331	28	39
						1505.4	332	29	39
						1509.26	333	29	39
						1513.12	334	29	39
						1516.98	335	29	39
						1520.84	336	29	39
						1524.7	337	29	39
						1528.56	338	29	39
						1532.42	339	28	39
						1536.28	340	28	39
						1540.14	341	28	39
						1544	342	27	39
						1547.86	343	28	39
						1551.72	344	28	39
						1555.58	345	29	40
						1559.44	346	27	40
						1563.3	347	26	40
						1567.16	348	26	40
						1571.02	349	26	40
						1574.88	350	26	40
						1578.74	351	25	40
						1582.6	352	24	40
						1586.46	353	24	40
						1590.32	354	24	40
						1594.18	355	25	40
						1598.04	356	24	40
						1601.9	357	24	40
						1605.76	358	24	40
						1609.62	359	25	40
						1613.48	360	24	40
						1617.34	361	23	40
						1621.2	362	21	40
						1625.06	363	21	40
						1628.92	364	20	40
						1632.78	365	21	40
						1636.64	366	21	40
						1640.5	367	21	40
						1644.36	368	21	40
						1648.22	369	21	40
						1652.08	370	21	40
						1655.94	371	21	40
						1659.8	372	20	40
						1663.66	373	20	40
						1667.52	374	20	40
						1671.38	375	20	40
						1675.24	376	20	40
						1679.1	377	19	40
						1682.96	378	19	40
						1686.82	379	19	40
						1690.68	380	20	41
						1694.54	381	19	41
						1698.4	382	19	41
						1702.26	383	18	41
						1706.12	384	18	41
						1709.98	385	17	41
						1713.84	386	17	41
						1717.7	387	17	41
						1721.56	388	17	42
						1725.42	389	17	42
						1729.28	390	17	42
						1733.14	391	17	42
						1737	392	17	42
						1740.86	393	17	43
						1744.72	394	17	43
						1748.58	395	17	43
						1752.44	396	17	43
						1756.3	397	16	43
						1760.16	398	15	43
						1764.02	399	15	43
						1767.88	400	15	43
						1771.74	401	15	43
						1775.6	402	15	43
						1779.46	403	15	43
						1783.32	404	15	43
						1787.18	405	15	43
						1791.04	406	13	43
						1794.9	407	13	43
						1798.76	408	12	43
						1802.62	409	11	43
						1806.48	410	13	44
						1810.34	411	13	44
						1814.2	412	13	44
						1818.06	413	13	44
						1821.92	414	11	44
						1825.78	415	12	44
						1829.64	416	12	44
						1833.5	417	12	44
						1837.36	418	12	44
						1841.22	419	12	44
						1845.08	420	14	44
						1848.94	421	14	44
						1852.8	422	13	44
						1856.66	423	14	45
						1860.52	424	15	45
						1864.38	425	15	45
						1868.24	426	14	45
						1872.1	427	14	45
						1875.96	428	15	45
						1879.82	429	16	45
						1883.68	430	16	45
						1887.54	431	16	45
						1891.4	432	16	45
						1895.26	433	15	45
						1899.12	434	16	45
						1902.98	435	16	45
						1906.84	436	16	45
						1910.7	437	16	45
						1914.56	438	15	45
						1918.42	439	15	45
						1922.28	440	15	45
						1926.14	441	15	45
						1930	442	15	45
						1933.86	443	15	45
						1937.72	444	15	45
						1941.58	445	15	45
						1945.44	446	15	45
						1949.3	447	15	45
						1953.16	448	15	45
						1957.02	449	15	45
						1960.88	450	15	45
						1964.74	451	15	45
						1968.6	452	15	45
						1972.46	453	15	45
						1976.32	454	15	45
						1980.18	455	14	45
						1984.04	456	14	45
						1987.9	457	14	45
						1991.76	458	14	45
						1995.62	459	13	45
						1999.48	460	13	45
						2003.34	461	13	45
						2007.2	462	14	45
						2011.06	463	13	45
						2014.92	464	14	45
						2018.78	465	14	45
						2022.64	466	13	45
						2026.5	467	13	45
						2030.36	468	13	45
						2034.22	469	13	45
						2038.08	470	14	46
						2041.94	471	15	47
						2045.8	472	14	47
						2049.66	473	14	47
						2053.52	474	14	47
						2057.38	475	14	47
						2061.24	476	14	47
						2065.1	477	14	47
						2068.96	478	14	47
						2072.82	479	14	47
						2076.68	480	14	47
						2080.54	481	13	47
						2084.4	482	12	47
						2088.26	483	12	47
						2092.12	484	12	47
						2095.98	485	12	47
						2099.84	486	12	47
						2103.7	487	11	47
						2107.56	488	12	47
						2111.42	489	12	47
						2115.28	490	12	47
						2119.14	491	12	47
						2123	492	12	47
						2126.86	493	12	47
						2130.72	494	12	47
						2134.58	495	12	47
						2138.44	496	12	47
						2142.3	497	12	47
						2146.16	498	12	47
						2150.02	499	12	47
						2153.88	500	12	47
						2157.74	501	13	47
						2161.6	502	13	47
						2165.46	503	13	47
						2169.32	504	12	47
						2173.18	505	12	47
						2177.04	506	12	47
						2180.9	507	11	47
						2184.76	508	10	47
						2188.62	509	11	47
						2192.48	510	11	47
						2196.34	511	11	47
						2200.2	512	12	47
						2204.06	513	13	47
						2207.92	514	13	47
						2211.78	515	13	47
						2215.64	516	13	47
						2219.5	517	12	47
						2223.36	518	12	47
						2227.22	519	12	47
						2231.08	520	11	47
						2234.94	521	12	47
						2238.8	522	12	47
						2242.66	523	12	47
						2246.52	524	12	47
						2250.38	525	13	47
						2254.24	526	13	47
						2258.1	527	13	47
						2261.96	528	12	47
						2265.82	529	12	47
						2269.68	530	12	47
						2273.54	531	11	47
						2277.4	532	11	47
						2281.26	533	11	47
						2285.12	534	11	47
						2288.98	535	11	47
						2292.84	536	11	47
						2296.7	537	11	47
						2300.56	538	11	47
						2304.42	539	11	47
						2308.28	540	11	47
						2312.14	541	11	47
						2316	542	11	47
						2319.86	543	11	47
						2323.72	544	11	47
						2327.58	545	11	47
						2331.44	546	11	47
						2335.3	547	11	47
						2339.16	548	10	47
						2343.02	549	10	47
						2346.88	550	10	47
						2350.74	551	9	47
						2354.6	552	9	47
						2358.46	553	9	47
						2362.32	554	9	47
						2366.18	555	9	47
						2370.04	556	9	47
						2373.9	557	8	47
						2377.76	558	7	47
						2381.62	559	7	47
						2385.48	560	7	47
						2389.34	561	7	47
						2393.2	562	7	47
						2397.06	563	7	47
						2400.92	564	7	47
						2404.78	565	7	47
						2408.64	566	7	47
						2412.5	567	5	47
						2416.36	568	5	47
						2420.22	569	5	47
						2424.08	570	5	47
						2427.94	571	5	47
						2431.8	572	5	47
						2435.66	573	5	47
						2439.52	574	5	47
