# Supplementary material for: Quantitative imaging of transcription in living Drosophila embryos reveals the impact of core promoter motifs on promoter state dynamics
Source: Nat Commun. 2021 Jul 23;12:4504. doi: 10.1038/s41467-021-24461-6 (PMC8302612; doi:10.1038/s41467-021-24461-6)
Supplement: Supplementary file 13 — Source Data [file 41467_2021_24461_MOESM13_ESM.zip › NatComm Source Data/snaE-Kr-TATA/Kr-TATAPr M3 - ComprehensiveActivationData.xls]

## Sheet: Sheet 1
						Time	Frame	Active Nucs	Cumulative Active Nucs
Tot Nucs Numb	26					216.16	0	0	0
Region						220.02	1	0	0
X1	40					223.88	2	0	0
X2	64					227.74	3	0	0
Y1	-25					231.6	4	0	0
Y2	25					235.46	5	0	0
						239.32	6	0	0
Filter Parameters						243.18	7	0	0
Zeros	2					247.04	8	0	0
Ones	30					250.9	9	0	0
Pix Size	0.1312					254.76	10	0	0
						258.62	11	0	0
						262.48	12	0	0
						266.34	13	0	0
						270.2	14	0	0
						274.06	15	0	0
						277.92	16	0	0
						281.78	17	0	0
						285.64	18	0	0
						289.5	19	0	0
						293.36	20	0	0
						297.22	21	0	0
						301.08	22	0	0
						304.94	23	0	0
						308.8	24	0	0
						312.66	25	0	0
						316.52	26	0	0
						320.38	27	0	0
						324.24	28	0	0
						328.1	29	0	0
						331.96	30	0	0
						335.82	31	0	0
						339.68	32	0	0
						343.54	33	0	0
						347.4	34	0	0
						351.26	35	0	0
						355.12	36	0	0
						358.98	37	0	0
						362.84	38	0	0
						366.7	39	0	0
						370.56	40	0	0
						374.42	41	0	0
						378.28	42	0	0
						382.14	43	0	0
						386	44	0	0
						389.86	45	0	0
						393.72	46	0	0
						397.58	47	0	0
						401.44	48	0	0
						405.3	49	0	0
						409.16	50	0	0
						413.02	51	0	0
						416.88	52	0	0
						420.74	53	0	0
						424.6	54	0	0
						428.46	55	0	0
						432.32	56	0	0
						436.18	57	0	0
						440.04	58	0	0
						443.9	59	0	0
						447.76	60	0	0
						451.62	61	0	0
						455.48	62	0	0
						459.34	63	1	1
						463.2	64	1	1
						467.06	65	1	1
						470.92	66	1	1
						474.78	67	1	1
						478.64	68	1	1
						482.5	69	1	1
						486.36	70	1	1
						490.22	71	1	1
						494.08	72	1	1
						497.94	73	1	1
						501.8	74	1	1
						505.66	75	1	1
						509.52	76	1	1
						513.38	77	1	1
						517.24	78	1	1
						521.1	79	1	1
						524.96	80	1	1
						528.82	81	1	1
						532.68	82	1	1
						536.54	83	1	1
						540.4	84	1	1
						544.26	85	2	2
						548.12	86	2	2
						551.98	87	2	2
						555.84	88	2	2
						559.7	89	2	2
						563.56	90	2	2
						567.42	91	2	2
						571.28	92	2	2
						575.14	93	2	2
						579	94	2	2
						582.86	95	2	2
						586.72	96	2	2
						590.58	97	2	2
						594.44	98	2	2
						598.3	99	2	2
						602.16	100	2	2
						606.02	101	2	2
						609.88	102	2	2
						613.74	103	2	2
						617.6	104	2	2
						621.46	105	2	2
						625.32	106	2	2
						629.18	107	2	2
						633.04	108	2	2
						636.9	109	2	2
						640.76	110	2	2
						644.62	111	2	2
						648.48	112	3	3
						652.34	113	3	3
						656.2	114	3	3
						660.06	115	3	3
						663.92	116	2	3
						667.78	117	2	3
						671.64	118	2	3
						675.5	119	2	3
						679.36	120	2	3
						683.22	121	2	3
						687.08	122	2	3
						690.94	123	2	3
						694.8	124	2	3
						698.66	125	2	3
						702.52	126	2	3
						706.38	127	2	3
						710.24	128	2	3
						714.1	129	2	3
						717.96	130	2	3
						721.82	131	2	3
						725.68	132	2	3
						729.54	133	2	3
						733.4	134	2	3
						737.26	135	2	3
						741.12	136	2	3
						744.98	137	2	3
						748.84	138	2	3
						752.7	139	2	3
						756.56	140	2	3
						760.42	141	2	3
						764.28	142	2	3
						768.14	143	2	3
						772	144	2	3
						775.86	145	2	3
						779.72	146	2	3
						783.58	147	2	3
						787.44	148	2	3
						791.3	149	2	3
						795.16	150	2	3
						799.02	151	3	4
						802.88	152	3	4
						806.74	153	3	4
						810.6	154	3	4
						814.46	155	3	4
						818.32	156	3	4
						822.18	157	3	4
						826.04	158	2	4
						829.9	159	2	4
						833.76	160	2	4
						837.62	161	2	4
						841.48	162	2	4
						845.34	163	2	4
						849.2	164	1	4
						853.06	165	1	4
						856.92	166	1	4
						860.78	167	2	4
						864.64	168	2	4
						868.5	169	2	4
						872.36	170	2	4
						876.22	171	2	4
						880.08	172	2	4
						883.94	173	3	4
						887.8	174	3	4
						891.66	175	3	4
						895.52	176	4	5
						899.38	177	4	5
						903.24	178	4	5
						907.1	179	4	5
						910.96	180	4	5
						914.82	181	4	5
						918.68	182	4	5
						922.54	183	4	5
						926.4	184	4	5
						930.26	185	4	5
						934.12	186	4	5
						937.98	187	5	6
						941.84	188	5	6
						945.7	189	5	6
						949.56	190	5	6
						953.42	191	5	6
						957.28	192	5	6
						961.14	193	5	6
						965	194	5	6
						968.86	195	5	6
						972.72	196	5	6
						976.58	197	6	7
						980.44	198	6	7
						984.3	199	6	7
						988.16	200	6	7
						992.02	201	6	7
						995.88	202	6	7
						999.74	203	6	7
						1003.6	204	6	7
						1007.46	205	6	7
						1011.32	206	6	7
						1015.18	207	6	7
						1019.04	208	6	7
						1022.9	209	6	7
						1026.76	210	6	7
						1030.62	211	6	7
						1034.48	212	6	7
						1038.34	213	7	8
						1042.2	214	8	8
						1046.06	215	9	9
						1049.92	216	9	9
						1053.78	217	9	9
						1057.64	218	9	9
						1061.5	219	9	9
						1065.36	220	9	9
						1069.22	221	9	9
						1073.08	222	10	10
						1076.94	223	10	10
						1080.8	224	10	10
						1084.66	225	9	10
						1088.52	226	9	10
						1092.38	227	10	11
						1096.24	228	10	11
						1100.1	229	10	11
						1103.96	230	10	11
						1107.82	231	10	11
						1111.68	232	10	11
						1115.54	233	10	11
						1119.4	234	10	11
						1123.26	235	10	11
						1127.12	236	9	11
						1130.98	237	9	11
						1134.84	238	9	11
						1138.7	239	9	11
						1142.56	240	9	11
						1146.42	241	9	11
						1150.28	242	9	11
						1154.14	243	9	11
						1158	244	9	11
						1161.86	245	9	11
						1165.72	246	9	11
						1169.58	247	9	11
						1173.44	248	9	11
						1177.3	249	9	11
						1181.16	250	9	11
						1185.02	251	9	11
						1188.88	252	9	11
						1192.74	253	9	11
						1196.6	254	9	12
						1200.46	255	9	12
						1204.32	256	8	12
						1208.18	257	8	12
						1212.04	258	8	12
						1215.9	259	8	12
						1219.76	260	8	12
						1223.62	261	8	12
						1227.48	262	7	12
						1231.34	263	7	12
						1235.2	264	7	12
						1239.06	265	6	12
						1242.92	266	5	12
						1246.78	267	5	12
						1250.64	268	5	12
						1254.5	269	5	12
						1258.36	270	5	12
						1262.22	271	5	12
						1266.08	272	6	12
						1269.94	273	6	12
						1273.8	274	6	12
						1277.66	275	5	12
						1281.52	276	5	12
						1285.38	277	5	12
						1289.24	278	6	12
						1293.1	279	6	12
						1296.96	280	6	12
						1300.82	281	6	12
						1304.68	282	6	12
						1308.54	283	6	12
						1312.4	284	6	12
						1316.26	285	6	12
						1320.12	286	7	13
						1323.98	287	7	13
						1327.84	288	7	13
						1331.7	289	7	13
						1335.56	290	7	13
						1339.42	291	7	13
						1343.28	292	7	13
						1347.14	293	7	13
						1351	294	7	13
						1354.86	295	8	14
						1358.72	296	8	14
						1362.58	297	8	14
						1366.44	298	7	14
						1370.3	299	7	14
						1374.16	300	7	14
						1378.02	301	7	14
						1381.88	302	7	14
						1385.74	303	7	14
						1389.6	304	7	14
						1393.46	305	6	14
						1397.32	306	7	14
						1401.18	307	7	14
						1405.04	308	7	14
						1408.9	309	7	14
						1412.76	310	9	15
						1416.62	311	9	15
						1420.48	312	9	15
						1424.34	313	9	15
						1428.2	314	9	15
						1432.06	315	9	15
						1435.92	316	9	15
						1439.78	317	9	15
						1443.64	318	9	15
						1447.5	319	8	15
						1451.36	320	8	15
						1455.22	321	8	15
						1459.08	322	7	15
						1462.94	323	7	15
						1466.8	324	6	15
						1470.66	325	7	15
						1474.52	326	7	15
						1478.38	327	6	15
						1482.24	328	6	15
						1486.1	329	7	15
						1489.96	330	7	15
						1493.82	331	7	15
						1497.68	332	8	16
						1501.54	333	8	16
						1505.4	334	8	16
						1509.26	335	8	16
						1513.12	336	8	16
						1516.98	337	8	16
						1520.84	338	7	16
						1524.7	339	7	16
						1528.56	340	7	16
						1532.42	341	7	16
						1536.28	342	7	16
						1540.14	343	6	16
						1544	344	6	16
						1547.86	345	6	16
						1551.72	346	6	16
						1555.58	347	6	16
						1559.44	348	5	16
						1563.3	349	5	16
						1567.16	350	5	16
						1571.02	351	5	16
						1574.88	352	5	16
						1578.74	353	5	16
						1582.6	354	6	16
						1586.46	355	6	16
						1590.32	356	6	16
						1594.18	357	6	16
						1598.04	358	7	17
						1601.9	359	7	17
						1605.76	360	7	17
						1609.62	361	7	17
						1613.48	362	7	17
						1617.34	363	7	17
						1621.2	364	7	17
						1625.06	365	7	17
						1628.92	366	7	17
						1632.78	367	7	17
						1636.64	368	7	17
						1640.5	369	7	17
						1644.36	370	7	17
						1648.22	371	7	17
						1652.08	372	7	17
						1655.94	373	7	17
						1659.8	374	6	17
						1663.66	375	5	17
						1667.52	376	5	17
						1671.38	377	5	17
						1675.24	378	5	17
						1679.1	379	5	17
						1682.96	380	5	17
						1686.82	381	5	17
						1690.68	382	5	17
						1694.54	383	5	17
						1698.4	384	5	17
						1702.26	385	5	17
						1706.12	386	6	18
						1709.98	387	6	18
						1713.84	388	6	18
						1717.7	389	6	18
						1721.56	390	6	18
						1725.42	391	6	18
						1729.28	392	6	18
						1733.14	393	6	18
						1737	394	7	18
						1740.86	395	7	18
						1744.72	396	8	19
						1748.58	397	8	19
						1752.44	398	8	19
						1756.3	399	8	19
						1760.16	400	8	19
						1764.02	401	8	19
						1767.88	402	8	19
						1771.74	403	8	19
						1775.6	404	8	19
						1779.46	405	8	19
						1783.32	406	7	19
						1787.18	407	7	19
						1791.04	408	7	19
						1794.9	409	7	19
						1798.76	410	7	19
						1802.62	411	7	19
						1806.48	412	7	19
						1810.34	413	7	19
						1814.2	414	7	19
						1818.06	415	7	19
						1821.92	416	7	19
						1825.78	417	7	19
						1829.64	418	8	19
						1833.5	419	8	19
						1837.36	420	8	19
						1841.22	421	8	19
						1845.08	422	8	19
						1848.94	423	8	19
						1852.8	424	7	19
						1856.66	425	7	19
						1860.52	426	7	19
						1864.38	427	7	19
						1868.24	428	7	19
						1872.1	429	7	19
						1875.96	430	7	19
						1879.82	431	7	19
						1883.68	432	7	19
						1887.54	433	6	19
						1891.4	434	6	19
						1895.26	435	6	19
						1899.12	436	7	19
						1902.98	437	7	19
						1906.84	438	7	19
						1910.7	439	7	19
						1914.56	440	7	19
						1918.42	441	7	19
						1922.28	442	7	19
						1926.14	443	7	19
						1930	444	7	19
						1933.86	445	7	19
						1937.72	446	7	19
						1941.58	447	7	19
						1945.44	448	7	19
						1949.3	449	7	19
						1953.16	450	7	19
						1957.02	451	7	19
						1960.88	452	7	19
						1964.74	453	7	19
						1968.6	454	7	19
						1972.46	455	7	19
						1976.32	456	7	19
						1980.18	457	5	19
						1984.04	458	5	19
						1987.9	459	4	19
						1991.76	460	4	19
						1995.62	461	4	19
						1999.48	462	4	19
						2003.34	463	4	19
						2007.2	464	4	19
						2011.06	465	4	19
						2014.92	466	4	19
						2018.78	467	4	19
						2022.64	468	4	19
						2026.5	469	4	19
						2030.36	470	4	19
						2034.22	471	4	19
						2038.08	472	4	19
						2041.94	473	3	19
						2045.8	474	3	19
						2049.66	475	2	19
						2053.52	476	2	19
						2057.38	477	2	19
						2061.24	478	2	19
						2065.1	479	2	19
						2068.96	480	2	19
						2072.82	481	2	19
						2076.68	482	2	19
						2080.54	483	2	19
						2084.4	484	2	19
						2088.26	485	2	19
						2092.12	486	2	19
						2095.98	487	2	19
						2099.84	488	2	19
						2103.7	489	2	19
						2107.56	490	2	19
						2111.42	491	2	19
						2115.28	492	2	19
						2119.14	493	2	19
						2123	494	2	19
						2126.86	495	2	19
						2130.72	496	2	19
						2134.58	497	1	19
						2138.44	498	1	19
						2142.3	499	1	19
						2146.16	500	1	19
						2150.02	501	1	19
						2153.88	502	1	19
						2157.74	503	1	19
						2161.6	504	1	19
						2165.46	505	1	19
						2169.32	506	1	19
						2173.18	507	1	19
						2177.04	508	1	19
						2180.9	509	1	19
						2184.76	510	1	19
						2188.62	511	1	19
						2192.48	512	1	19
						2196.34	513	1	19
						2200.2	514	1	19
						2204.06	515	1	19
						2207.92	516	1	19
						2211.78	517	1	19
