# Supplementary material for: Quantitative imaging of transcription in living Drosophila embryos reveals the impact of core promoter motifs on promoter state dynamics
Source: Nat Commun. 2021 Jul 23;12:4504. doi: 10.1038/s41467-021-24461-6 (PMC8302612; doi:10.1038/s41467-021-24461-6)
Supplement: Supplementary file 13 — Source Data [file 41467_2021_24461_MOESM13_ESM.zip › NatComm Source Data/snaE-Kr-TATA/Kr-TATAPr M1 - DividedByBackground_SpatialSelected.xls]

## Sheet: Spots by Background
		Frame	Time	SptId_16	SptId_18	SptId_19	SptId_21	SptId_23	SptId_24	SptId_28	SptId_30	SptId_32	SptId_35	SptId_36	SptId_37	SptId_43	SptId_44	SptId_46	SptId_47	SptId_48	SptId_49	SptId_53	SptId_54	SptId_56	SptId_58	SptId_59	SptId_63	SptId_65	SptId_68	SptId_70	SptId_73	SptId_76	SptId_78	SptId_80	SptId_81	SptId_84	SptId_85	SptId_90	SptId_91	SptId_93	SptId_97	SptId_98	SptId_100	SptId_101	SptId_106	SptId_107	SptId_108	SptId_109	SptId_110
		0	223.88	0	0	0	0	0	0	0	0	0	0	0	0	0	0	0	0	0	0	0	0	0	0	0	0	0	0	0	0	0	0	0	0	0	0	0	0	0	0	0	0	0	0	0	0	0	0
		1	227.74	0	0	0	0	0	0	0	0	0	0	0	0	0	0	0	0	0	0	0	0	0	0	0	0	0	0	0	0	0	0	0	0	0	0	0	0	0	0	0	0	0	0	0	0	0	0
		2	231.6	0	0	0	0	0	0	0	0	0	0	0	0	0	0	0	0	0	0	0	0	0	0	0	0	0	0	0	0	0	0	0	0	0	0	0	0	0	0	0	0	0	0	0	0	0	0
		3	235.46	0	0	0	0	0	0	0	0	0	0	0	0	0	0	0	0	0	0	0	0	0	0	0	0	0	0	0	0	0	0	0	0	0	0	0	0	0	0	0	0	0	0	0	0	0	0
		4	239.32	0	0	0	0	0	0	0	0	0	0	0	0	0	0	0	0	0	0	0	0	0	0	0	0	0	0	0	0	0	0	0	0	0	0	0	0	0	0	0	0	0	0	0	0	0	0
		5	243.18	0	0	0	0	0	0	0	0	0	0	0	0	0	0	0	0	0	0	0	0	0	0	0	0	0	0	0	0	0	0	0	0	0	0	0	0	0	0	0	0	0	0	0	0	0	0
		6	247.04	0	17.0206	0	0	0	0	0	0	0	0	0	0	0	0	0	0	0	0	18.5299	0	0	0	0	0	0	0	0	0	0	0	0	0	0	0	0	0	0	0	0	0	0	0	0	0	0	0
		7	250.9	0	0	0	0	0	0	0	0	0	0	0	0	0	0	0	0	0	0	0	0	0	0	0	0	0	0	0	0	0	0	0	0	0	0	0	0	0	0	0	0	0	0	0	0	0	0
		8	254.76	0	0	0	0	0	0	0	0	0	0	0	0	0	0	0	0	0	0	0	0	0	0	0	0	0	0	0	0	0	0	0	0	0	0	0	0	0	0	0	0	0	0	0	0	0	0
		9	258.62	0	0	0	0	0	0	0	0	0	0	0	0	0	0	0	0	0	0	0	0	0	0	0	0	0	0	0	0	0	0	0	0	0	0	0	0	0	0	0	0	0	0	0	0	0	0
		10	262.48	0	0	0	0	0	0	0	0	0	0	0	0	0	0	0	0	0	0	0	0	0	0	0	0	0	0	0	0	0	0	0	0	0	0	0	0	0	0	0	0	0	0	0	0	0	0
		11	266.34	0	0	0	0	0	0	0	0	0	0	0	0	0	0	0	0	0	0	0	0	0	0	0	0	0	0	0	0	0	0	0	0	0	0	0	0	0	0	0	0	0	0	0	0	0	0
		12	270.2	0	0	0	0	0	0	0	0	0	0	0	0	0	0	0	0	0	0	0	0	0	0	0	0	0	0	0	0	0	0	0	0	0	0	0	0	0	0	0	0	0	0	0	0	0	0
		13	274.06	0	0	0	0	0	0	0	0	0	0	0	0	0	0	0	0	0	0	0	0	0	0	0	0	0	0	0	0	0	0	0	0	0	0	0	0	0	0	0	0	0	0	0	0	0	0
		14	277.92	0	0	0	0	0	0	0	0	0	0	0	0	0	0	0	0	0	0	0	0	0	0	0	0	0	0	0	0	0	0	0	0	0	0	0	0	0	0	0	0	0	0	0	0	0	0
		15	281.78	0	0	0	0	0	0	0	0	0	0	0	0	0	0	0	0	0	0	0	0	0	0	0	0	0	0	0	0	0	0	0	0	0	0	0	0	0	0	0	0	0	0	0	0	20.9099	0
		16	285.64	0	0	0	0	0	0	0	0	0	0	0	0	0	0	0	0	0	0	0	0	0	0	0	0	0	0	0	0	0	0	0	0	0	0	0	0	0	0	0	0	0	0	0	0	0	0
		17	289.5	0	0	0	0	0	0	0	0	0	0	0	0	0	0	0	0	0	0	0	0	0	0	0	0	0	0	0	0	0	0	0	0	0	0	0	0	0	0	0	0	0	0	0	0	0	0
		18	293.36	0	0	0	0	0	0	0	0	0	0	0	0	0	0	0	0	0	0	0	0	0	0	0	0	0	0	0	0	0	0	0	0	0	0	0	0	0	0	0	0	0	0	0	0	0	0
		19	297.22	0	0	0	0	0	0	0	0	0	0	0	0	0	0	0	0	0	0	0	0	0	0	0	0	0	0	0	0	0	0	0	0	0	0	0	0	0	0	0	0	0	0	0	0	0	0
		20	301.08	0	0	0	0	0	0	0	0	0	0	0	0	0	0	0	0	0	0	0	0	0	0	0	0	0	0	0	0	0	0	0	0	0	0	0	0	0	0	0	0	0	0	0	0	0	0
		21	304.94	0	0	0	0	0	0	0	0	0	0	0	0	0	0	0	0	0	0	0	0	0	0	0	0	0	0	0	0	0	0	0	0	0	0	0	0	0	0	0	0	0	0	0	0	0	0
		22	308.8	0	0	0	0	0	0	0	0	0	0	0	0	0	0	0	0	0	0	0	0	0	0	0	0	17.0961	0	0	0	0	0	0	0	0	0	0	0	0	0	0	0	0	0	0	0	0	0
		23	312.66	0	0	0	0	0	0	0	0	0	0	0	0	0	0	0	0	0	0	0	0	0	0	0	0	33.7553	0	0	0	0	0	0	0	0	0	0	0	0	0	0	0	0	0	0	0	0	0
		24	316.52	0	0	0	0	0	0	0	0	0	0	0	0	0	0	0	0	0	0	0	0	0	0	0	0	14.7827	0	0	0	0	0	0	0	0	0	0	0	0	0	0	0	0	0	0	0	0	0
		25	320.38	0	0	0	0	0	0	0	0	0	0	0	0	0	0	0	0	0	0	0	0	0	0	0	0	0	0	0	0	0	0	0	0	0	0	0	0	0	0	0	0	0	0	0	0	0	0
		26	324.24	0	13.9098	0	0	0	0	0	0	0	0	0	0	0	0	0	0	0	0	0	0	0	0	0	0	0	0	0	0	0	0	0	0	0	0	0	0	0	0	0	0	0	0	0	0	0	0
		27	328.1	0	0	0	0	0	0	0	0	0	0	0	0	0	0	0	0	0	0	0	0	0	0	0	0	0	0	0	0	0	0	0	0	0	0	0	0	0	0	0	0	0	0	0	0	0	0
		28	331.96	0	0	0	0	0	0	0	0	0	0	0	0	0	0	0	0	0	0	0	0	0	0	0	0	25.8782	0	0	0	0	0	0	0	0	0	0	0	0	0	0	0	0	0	0	0	0	0
		29	335.82	0	0	0	0	0	0	0	0	0	0	0	0	0	0	0	0	0	0	0	0	0	0	0	0	0	0	0	0	0	0	0	0	0	0	0	0	0	0	0	0	0	0	0	0	0	0
		30	339.68	0	0	0	0	0	0	0	0	0	0	0	0	0	0	0	0	0	0	0	0	0	0	0	0	0	0	0	0	0	0	0	0	0	0	0	0	0	0	0	0	0	0	0	0	0	0
		31	343.54	0	0	0	0	0	0	0	0	0	0	0	0	0	0	0	0	0	0	0	0	0	0	0	0	22.1543	0	0	0	0	0	0	0	0	0	0	0	0	0	0	0	0	0	0	0	0	0
		32	347.4	0	0	0	0	0	0	0	0	0	0	0	0	0	0	0	0	0	0	0	0	0	0	0	0	0	0	0	0	0	0	0	0	0	0	0	0	0	0	0	0	0	0	0	0	0	0
		33	351.26	0	0	0	0	0	0	0	0	0	0	0	0	0	0	0	0	0	0	0	0	0	0	0	0	0	0	0	0	0	0	0	0	0	0	0	0	0	0	0	0	0	0	0	0	0	0
		34	355.12	0	0	0	0	0	0	0	0	0	0	0	0	0	0	0	0	0	0	0	0	0	0	0	0	17.1682	18.3323	0	0	0	0	0	0	0	0	0	0	0	0	0	0	0	0	0	0	0	0
		35	358.98	0	0	0	0	0	0	0	0	0	0	0	0	0	0	0	0	0	0	0	0	0	0	0	0	0	0	0	0	0	0	0	0	0	0	0	23.7201	0	0	0	0	0	0	0	0	0	0
		36	362.84	0	0	0	0	0	0	0	0	0	0	0	0	0	0	0	0	0	0	0	0	0	0	0	0	0	0	0	0	0	0	0	0	0	0	0	0	0	0	0	0	0	0	0	0	0	0
		37	366.7	0	0	0	0	0	0	0	0	0	0	0	0	0	0	0	0	0	0	0	0	0	0	0	0	21.4032	24.1441	0	0	0	0	0	0	0	0	0	0	0	0	0	0	0	0	0	0	0	0
		38	370.56	0	0	0	0	0	19.7792	0	0	0	0	0	0	0	0	0	0	0	0	0	0	0	0	0	0	15.09	0	0	0	0	0	0	0	0	0	0	0	0	0	0	0	0	0	0	0	0	0
		39	374.42	0	0	0	0	0	0	0	0	0	0	0	0	0	0	0	0	0	0	0	0	0	0	0	0	0	0	0	0	0	0	0	0	0	0	0	0	0	0	0	0	0	0	0	0	0	0
		40	378.28	0	0	0	0	0	0	0	0	0	0	0	0	0	0	0	0	0	0	0	0	0	0	0	0	26.6656	23.2517	0	0	0	0	0	0	22.4081	0	0	0	0	0	0	0	0	0	0	0	0	0
		41	382.14	0	0	0	0	0	0	0	0	0	0	0	0	0	0	0	0	0	0	0	0	0	0	0	0	0	28.3296	0	0	0	0	0	0	0	0	0	0	0	0	0	0	0	0	0	0	0	0
		42	386	0	0	0	0	0	0	0	0	0	0	0	0	0	0	0	0	0	0	0	0	0	0	0	0	0	0	0	0	0	0	0	0	0	0	0	0	0	0	0	0	0	0	0	0	0	0
		43	389.86	0	0	0	0	0	0	0	0	0	0	0	0	0	0	0	0	0	0	0	0	0	0	0	0	0	0	0	0	0	0	0	0	0	0	0	0	0	0	0	0	0	0	0	0	0	0
		44	393.72	0	0	0	0	0	0	0	0	0	0	0	0	0	0	0	0	0	0	0	0	0	0	18.0788	0	36.5002	24.629	0	0	0	0	0	0	0	0	0	0	0	0	0	0	0	0	0	0	0	0
		45	397.58	0	0	0	0	0	0	0	0	0	0	0	0	0	0	0	0	0	0	0	0	0	0	0	0	0	42.296	0	0	0	0	0	0	0	0	0	0	0	0	0	0	0	0	0	0	0	0
		46	401.44	0	0	0	0	0	0	0	0	0	0	0	0	0	0	0	0	0	0	0	0	0	0	0	0	0	24.2182	0	0	0	0	0	0	0	0	0	0	0	0	0	0	0	0	0	0	0	0
		47	405.3	0	0	0	0	0	0	0	0	0	0	0	0	0	0	0	0	0	0	0	0	0	0	0	0	25.4293	0	0	0	0	0	0	0	0	0	0	0	0	0	0	0	0	0	0	0	0	0
		48	409.16	0	0	0	0	0	0	0	0	0	0	0	0	0	0	0	0	0	0	0	0	0	0	0	17.2398	0	23.3124	0	0	0	0	0	0	0	0	0	0	0	0	0	0	0	0	0	0	0	0
		49	413.02	0	0	0	0	0	0	0	0	0	0	0	0	0	0	0	0	0	0	0	0	0	0	0	0	18.2264	15.2058	0	0	0	0	0	0	0	0	0	0	0	0	0	0	20.7144	0	0	0	0	0
		50	416.88	0	0	0	0	0	0	0	0	0	0	0	0	0	0	0	0	0	0	0	0	0	0	0	0	0	20.2476	0	0	0	0	0	0	0	0	0	0	0	0	0	0	0	0	0	0	0	0
		51	420.74	0	0	0	0	0	0	0	0	0	0	0	0	0	0	0	0	0	0	0	0	0	0	0	0	0	17.1076	0	0	0	0	0	0	0	0	0	17.1974	0	0	0	0	0	0	0	0	0	0
		52	424.6	0	0	0	0	20.755	0	0	0	0	0	0	0	0	0	0	0	0	0	0	0	0	0	0	0	0	37.3544	0	0	0	0	0	0	0	0	0	0	0	0	0	0	0	0	0	0	0	0
		53	428.46	0	0	0	0	0	0	0	0	0	0	0	0	0	28.9059	0	0	0	0	0	0	0	0	17.526	0	0	22.4984	0	0	0	0	0	0	0	0	0	0	0	0	0	0	0	0	0	0	0	0
		54	432.32	0	0	0	0	0	0	0	0	0	0	0	0	0	0	0	0	0	0	0	0	0	0	22.3798	0	0	28.9928	0	0	0	0	0	0	0	0	0	0	0	0	0	0	0	0	0	0	0	0
		55	436.18	0	0	0	0	0	0	0	0	0	0	0	0	0	0	0	0	0	0	0	0	0	0	0	0	0	0	0	0	0	0	0	0	0	0	0	0	0	0	0	0	0	0	0	0	0	0
		56	440.04	0	0	0	0	0	0	0	0	0	0	0	0	0	0	0	0	0	0	0	0	0	0	19.7076	0	0	20.1872	0	0	0	0	0	0	0	0	0	0	0	0	0	0	0	0	0	0	0	0
		57	443.9	0	0	0	0	0	0	0	0	0	0	0	0	0	0	0	0	0	0	0	0	0	0	0	0	0	0	0	0	0	0	0	0	0	0	0	0	0	0	0	0	0	0	0	0	0	0
		58	447.76	0	0	0	0	0	0	0	0	0	0	0	25.5566	0	0	0	0	0	0	0	0	0	0	15.0925	0	0	49.7659	0	0	0	0	0	0	0	0	0	0	0	0	0	0	0	0	0	0	0	0
		59	451.62	0	0	0	0	0	0	0	0	0	0	0	0	0	0	0	0	0	0	25.2663	0	0	0	0	0	18.3288	30.2827	0	0	0	0	0	0	0	0	0	0	0	0	0	0	0	0	0	0	0	0
		60	455.48	0	0	0	0	0	0	0	0	0	0	0	0	0	0	0	0	0	0	17.8176	0	0	0	0	0	0	62.8336	0	0	0	0	0	0	0	0	0	0	0	0	0	0	40.3026	0	0	0	0	0
		61	459.34	0	0	0	0	0	0	0	0	0	0	0	37.5514	0	0	0	0	0	0	17.7977	0	0	0	0	0	0	32.9339	0	0	0	0	0	0	0	0	0	0	0	0	0	0	0	0	0	0	0	0
		62	463.2	0	0	0	0	0	0	0	0	16.793	0	0	0	0	0	0	0	0	0	0	0	0	16.877	32.0109	0	0	19.7622	0	0	0	0	0	0	0	0	0	0	0	0	0	0	0	0	0	0	0	0
		63	467.06	0	0	0	0	0	0	0	0	0	0	0	0	0	38.5295	0	0	0	0	0	0	0	0	30.3157	0	0	74.7506	0	0	0	0	0	0	0	0	0	0	0	0	0	0	0	0	0	0	0	0
		64	470.92	0	0	0	0	0	0	0	0	42.8791	0	0	0	0	36.375	0	0	0	0	0	0	0	0	21.7398	0	0	55.7451	0	0	0	0	0	0	0	0	0	0	0	0	0	0	0	0	0	0	0	0
		65	474.78	0	0	0	0	0	0	0	0	22.2224	0	0	0	0	0	0	0	0	0	26.5041	0	0	0	0	0	18.2531	38.9988	0	0	0	0	0	0	0	18.6798	0	0	0	0	0	0	28.4596	0	0	0	0	0
		66	478.64	0	0	0	0	0	0	0	0	23.8496	0	0	0	0	42.6164	0	0	0	0	0	0	0	0	18.1905	0	0	54.3923	0	0	0	0	0	0	0	0	0	0	0	0	0	0	0	0	19.0878	0	0	0
		67	482.5	0	0	0	0	0	0	0	0	18.7244	0	0	26.2682	0	0	0	0	0	0	0	0	0	30.6662	0	0	14.7394	42.9356	0	0	0	0	0	0	0	15.2633	0	0	0	0	0	0	0	0	0	0	0	0
		68	486.36	0	0	0	0	0	0	0	0	30.7989	0	0	0	0	0	0	0	0	0	0	0	0	0	27.5433	0	0	76.0726	0	0	0	0	0	0	0	0	0	0	0	0	0	0	0	0	0	0	0	0
		69	490.22	0	0	0	0	0	0	0	0	0	0	0	0	0	16.6399	0	0	0	0	24.2077	0	0	0	20.0254	0	0	70.5141	0	0	0	0	0	0	30.3216	0	0	0	0	0	0	0	21.0607	0	0	0	0	0
		70	494.08	0	0	0	0	0	0	0	0	29.2839	0	0	39.8507	0	0	0	0	0	0	0	0	0	34.7133	19.098	0	0	56.9182	0	0	0	0	0	0	0	19.8032	0	0	0	0	0	0	29.3552	0	0	0	0	0
		71	497.94	0	0	0	0	0	0	0	0	23.8767	0	0	18.275	0	0	0	0	0	0	0	0	0	27.1341	52.7136	0	0	46.9067	0	0	0	0	0	15.1783	0	0	0	0	0	0	0	0	18.7523	0	0	0	0	0
		72	501.8	0	0	0	0	0	0	0	0	30.5122	0	0	44.8766	0	0	0	0	0	0	0	0	0	0	29.8441	0	0	69.5342	0	0	0	0	0	0	0	23.7042	0	0	0	0	0	0	0	0	0	0	0	0
		73	505.66	0	0	0	0	0	15.8761	0	0	21.74	0	0	29.1881	0	0	0	18.5307	0	0	0	0	0	47.9099	32.2836	0	0	43.8114	0	0	0	0	0	0	0	36.5859	0	0	0	0	0	0	14.4495	0	16.7336	0	0	0
		74	509.52	0	0	0	0	0	0	0	0	46.721	0	0	18.4179	0	0	0	33.2287	0	0	0	0	0	19.311	49.1058	0	0	43.0396	0	0	0	0	0	0	0	0	0	14.51	0	0	0	0	18.3531	0	35.9184	0	0	0
		75	513.38	0	0	0	0	0	0	0	0	19.8651	0	0	0	0	0	0	42.4433	0	0	0	0	0	22.847	49.2649	0	18.9682	58.0673	0	0	0	0	0	36.3488	0	30.2726	0	0	0	0	0	0	36.9978	0	0	0	0	0
		76	517.24	0	0	0	0	0	0	0	0	0	0	0	34.7433	0	0	0	61.1877	0	0	0	0	0	27.6434	59.3219	0	0	89.485	0	0	0	0	0	16.8779	0	35.4258	0	0	0	0	0	0	16.721	0	32.0771	0	0	0
		77	521.1	0	0	0	0	0	0	0	0	35.2574	0	0	29.0923	0	17.8996	0	30.3881	0	0	0	0	0	40.8386	32.8225	0	0	56.6984	0	0	0	0	0	19.0438	0	41.8352	0	0	0	0	0	0	0	0	0	0	0	0
		78	524.96	0	0	0	0	0	0	0	0	41.1184	0	0	15.6383	0	55.1008	0	37.6759	0	0	0	0	0	53.165	52.2238	0	23.6513	77.4965	0	0	0	0	0	0	22.3785	58.1237	0	0	0	0	0	0	0	0	0	0	0	0
		79	528.82	0	0	0	0	0	20.3817	0	0	15.7903	0	0	17.4468	0	34.3502	0	16.1144	0	0	16.3266	0	0	58.6922	30.02	0	0	68.2308	0	0	0	0	0	23.6988	34.5132	53.5581	0	0	0	0	0	0	0	0	15.4173	0	0	0
		80	532.68	0	0	0	0	0	0	0	0	0	0	0	43.3247	0	32.6829	0	33.6346	0	0	0	0	0	76.0523	56.8225	0	30.481	70.8998	0	0	0	0	0	0	0	60.0583	0	0	0	0	0	0	0	0	0	0	0	0
		81	536.54	0	0	0	0	0	0	0	0	15.7686	0	0	43.7389	0	28.667	0	49.4036	0	0	0	0	0	91.3421	83.5807	0	0	27.725	0	0	0	0	0	0	19.058	56.8349	0	0	0	0	0	0	0	0	35.5439	0	0	0
		82	540.4	0	0	0	0	0	0	0	0	0	0	0	23.5632	0	35.3926	0	100.447	0	0	0	0	0	44.9705	50.838	0	33.5143	84.4848	0	0	0	0	0	0	41.5175	46.0523	0	15.0889	0	0	0	0	0	0	0	0	0	0
		83	544.26	0	0	0	0	0	0	0	0	0	0	0	27.2597	0	35.6909	0	75.7043	0	0	0	0	0	57.5727	62.5666	0	48.2928	40.6302	0	0	0	0	0	25.1028	29.9006	59.719	0	16.9862	0	0	0	0	38.878	0	0	0	0	0
		84	548.12	0	0	0	0	0	0	0	0	33.1076	0	0	0	0	30.3346	0	69.2298	0	0	0	0	0	73.7104	92.9591	0	27.5526	35.618	0	0	0	0	0	22.1408	16.0813	56.4619	0	21.6252	0	0	0	0	15.0094	0	35.6389	0	0	0
		85	551.98	0	0	0	0	0	0	0	0	19.0354	0	0	0	0	32.0007	0	113.899	0	0	0	0	0	99.1972	46.8605	0	0	23.5318	0	0	0	0	0	21.4424	0	31.2244	0	0	0	0	0	0	42.6427	0	0	0	0	0
		86	555.84	0	0	0	0	0	0	0	0	19.0971	0	0	29.3565	0	34.6258	0	84.7196	0	0	0	0	0	67.7305	92.5737	0	31.5158	26.9117	0	0	0	0	0	0	19.2716	52.9523	0	0	0	0	0	0	0	0	0	0	0	0
		87	559.7	0	0	0	0	0	0	0	0	36.5798	0	0	22.5114	0	22.2729	0	62.5576	0	0	0	0	0	59.6437	61.6071	0	0	26.0658	0	0	0	0	0	23.6105	0	55.9932	0	58.508	0	0	0	0	0	0	0	0	0	0
		88	563.56	0	0	0	0	0	0	0	0	0	0	0	48.3014	0	0	0	114.869	0	0	0	0	0	71.0744	76.1315	0	19.8091	29.0969	0	0	0	0	0	17.4818	0	49.1669	0	0	0	0	0	0	22.7784	0	0	0	0	0
		89	567.42	0	0	0	0	0	0	0	0	0	0	0	43.3915	0	0	0	79.7694	0	0	0	0	0	51.7709	66.558	0	24.1795	30.4504	0	0	0	0	0	0	0	34.5785	0	25.0187	0	0	24.8735	0	16.4959	0	0	0	0	0
		90	571.28	0	0	0	0	0	0	0	0	20.7282	0	0	35.2959	0	20.9686	0	56.7468	0	0	21.5241	0	0	45.5236	85.1658	0	44.5764	0	0	0	0	0	0	0	24.7998	63.1279	0	21.4159	0	0	40.9647	0	0	0	0	0	0	0
		91	575.14	0	0	0	0	0	0	0	0	43.1631	0	0	29.8232	0	0	0	74.6764	0	0	22.6352	0	0	86.644	64.2424	0	0	0	0	0	0	0	0	31.7104	33.9879	17.0398	0	35.3968	0	0	18.88	0	30.288	0	0	0	0	0
		92	579	0	0	0	0	0	0	0	0	61.4233	0	0	26.5095	0	45.7611	0	93.7523	0	0	17.5001	0	0	103.622	105.506	0	25.3152	48.6087	0	0	0	0	0	0	0	45.8202	0	26.4474	0	0	24.2543	0	0	0	37.9105	0	0	0
		93	582.86	0	17.7457	0	0	0	0	0	0	46.2518	0	0	0	0	38.5742	0	117.809	0	0	0	0	0	81.8904	56.366	0	25.3891	20.9314	0	0	0	0	0	34.4165	0	0	0	14.3344	0	0	40.197	0	14.5492	0	0	0	0	0
		94	586.72	0	38.369	0	0	0	0	0	0	71.9694	0	0	41.5341	0	31.7515	0	109.725	0	0	0	0	0	140.651	84.7442	0	0	18.4436	0	0	0	0	0	0	0	0	0	21.4143	0	0	42.9102	0	0	0	0	0	0	0
		95	590.58	0	0	0	0	0	0	0	0	36.5283	0	0	0	0	35.2019	0	96.7869	0	0	0	0	0	46.6175	71.3472	0	37.2486	34.4224	0	0	0	0	0	0	0	0	0	27.2451	0	0	61.2979	0	0	0	0	0	0	0
		96	594.44	0	0	0	0	0	0	0	0	28.3243	0	0	0	0	64.42	0	62.2145	0	0	0	0	0	50.7547	83.0716	0	37.5842	16.4424	0	0	0	0	0	0	0	41.7782	0	43.4514	0	0	46.5471	0	23.4164	0	17.1653	0	0	0
		97	598.3	0	0	0	0	0	0	0	0	40.0563	0	0	44.4315	0	40.5941	0	67.6084	0	0	0	0	0	56.8435	68.5274	0	32.8966	19.4559	0	0	0	0	0	0	0	29.4844	0	0	0	0	69.1985	0	0	0	23.8252	0	0	0
		98	602.16	0	0	0	22.7438	0	0	0	0	0	0	0	16.0031	0	44.8014	0	94.4705	0	0	0	0	0	71.2045	0	0	42.7444	39.533	0	0	0	0	0	22.0447	0	38.8147	0	0	0	0	54.0698	0	36.8758	0	17.66	0	0	0
		99	606.02	0	16.5426	0	0	0	0	0	0	27.0639	0	0	0	0	32.1319	0	76.6899	0	0	0	0	0	42.0613	73.1814	0	43.6732	34.8195	0	0	0	0	0	0	16.2204	32.2291	0	36.5746	0	0	65.6121	0	36.7503	0	0	0	0	0
		100	609.88	0	0	0	0	0	0	0	0	53.3393	0	0	21.9215	0	0	0	120.155	0	0	0	0	0	69.4422	29.6231	0	0	0	0	0	0	0	0	0	0	26.7546	0	23.9718	0	0	50.758	0	0	0	0	0	0	0
		101	613.74	0	53.7221	0	0	0	0	0	0	56.0353	0	0	0	0	41.2846	0	101.019	0	0	0	0	0	57.3696	40.3045	0	35.2956	17.6913	0	0	0	0	0	0	15.5731	0	0	50.1146	0	0	30.0715	0	30.4809	0	0	0	0	0
		102	617.6	0	78.0116	0	0	0	0	0	0	0	0	0	0	0	0	0	60.4914	0	0	0	0	0	35.8478	0	0	0	0	0	0	0	0	0	13.9477	15.4011	34.3518	0	61.6356	0	0	67.1544	0	24.2015	0	17.4693	0	0	0
		103	621.46	0	0	0	0	0	0	0	0	33.9629	0	0	27.399	0	37.3713	0	58.3515	0	0	0	0	0	84.0707	17.7591	0	27.0129	0	0	0	0	0	0	24.1836	26.0276	0	0	55.7102	0	0	37.4318	0	25.3945	0	30.187	0	0	0
		104	625.32	0	0	0	0	0	0	0	0	45.4195	0	0	42.7966	0	0	0	80.4615	0	0	18.4511	0	0	53.3205	35.5522	0	29.5151	0	0	0	0	0	0	34.9834	0	50.976	0	84.8933	0	0	53.5225	0	0	0	28.7417	0	0	0
		105	629.18	0	0	0	0	0	0	0	0	58.3745	0	0	37.9969	0	36.7144	0	103.765	0	0	0	0	0	43.2178	23.6864	0	15.3637	0	0	0	0	0	0	15.9684	0	45.7197	0	51.1401	0	0	57.3195	0	16.1633	0	0	0	0	0
		106	633.04	0	31.2339	0	23.495	0	0	0	0	35.9498	0	0	17.0111	0	0	0	79.4888	0	0	0	0	0	53.127	0	0	0	0	0	0	0	0	0	21.0727	0	26.0385	0	85.8005	14.8141	0	45.5567	0	27.4891	0	0	0	0	0
		107	636.9	0	46.2893	0	21.7847	0	0	0	0	0	0	0	0	0	0	0	87.8476	0	0	0	0	0	58.9892	24.4684	0	28.5384	0	0	0	0	0	0	0	16.2215	16.7104	0	101.297	0	0	106.589	0	31.4792	0	32.4274	0	0	0
		108	640.76	0	0	0	49.0268	0	0	0	0	41.9442	0	0	0	0	22.7208	0	110.06	0	0	0	0	0	94.2376	45.6218	0	48.1474	16.7076	0	0	0	0	0	18.6803	0	50.5936	0	110.775	0	0	62.3847	0	38.2931	0	0	0	0	0
		109	644.62	0	19.7149	0	0	0	0	0	0	46.7483	0	0	49.8955	0	21.9008	0	60.9503	0	0	0	0	0	62.1077	54.184	0	48.0854	28.6269	0	0	0	0	0	36.4215	15.1742	43.179	0	109.836	0	0	57.8054	37.0845	84.3058	0	0	0	0	0
		110	648.48	0	21.1636	0	20.4814	0	0	0	0	67.6991	0	0	35.5743	0	15.1187	0	57.9985	0	0	0	0	0	49.9973	37.8294	0	0	0	0	0	0	0	0	47.2482	0	37.4117	0	86.4194	35.6348	0	53.0909	57.9117	40.3537	0	0	0	0	0
		111	652.34	0	0	0	21.8691	0	0	0	0	74.5166	0	0	0	0	20.0464	0	33.7335	0	0	0	0	0	16.1476	22.9684	0	41.5183	18.8585	0	0	0	0	0	33.4438	0	42.0277	0	118.267	0	0	75.8573	0	35.1224	0	34.1309	0	0	0
		112	656.2	0	24.3959	0	56.2223	0	0	0	0	55.1884	0	0	0	0	30.8821	0	43.2363	0	0	18.7218	0	0	59.2518	51.1566	0	0	0	0	0	0	0	0	0	0	36.6638	0	131.345	16.3168	0	46.5422	19.6633	47.5241	0	21.7074	0	0	0
		113	660.06	0	27.4401	0	39.6629	0	0	0	0	69.9699	0	0	0	0	58.1535	0	35.5847	0	0	0	0	0	46.1405	0	0	45.3594	22.8709	0	0	0	0	0	28.4439	15.4474	32.5221	0	105.113	21.5395	0	47.1487	15.3463	22.247	0	0	0	0	0
		114	663.92	0	58.2164	0	31.2486	0	0	0	0	66.7784	0	0	0	0	18.2668	0	49.6015	0	0	0	0	0	32.6346	31.8035	0	15.2184	15.9932	0	0	0	0	0	17.1163	24.516	0	0	154.432	47.5428	0	67.4672	17.1214	46.2715	0	41.0489	0	0	0
		115	667.78	0	29.7684	0	0	0	0	0	0	89.6257	0	0	0	0	23.7834	0	66.7834	0	0	19.7609	0	0	24.6526	40.2921	0	22.4924	0	0	0	0	0	0	0	0	29.8555	0	109.387	33.1211	0	65.8579	36.3296	27.7901	0	26.2154	0	0	0
		116	671.64	0	0	0	24.8742	0	0	0	0	44.1053	0	0	0	0	18.7039	0	21.6938	0	0	0	0	0	0	23.1418	0	0	0	0	0	0	0	0	0	0	35.542	0	78.8761	70.2885	0	22.7393	0	0	0	0	0	0	0
		117	675.5	0	40.5984	0	0	0	0	0	0	82.9336	0	0	0	0	71.5487	0	75.1529	0	0	0	0	0	55.2475	42.4492	0	0	0	0	0	0	0	0	0	0	25.325	0	174.481	0	0	28.0406	0	64.2034	0	0	0	0	0
		118	679.36	0	43.829	0	27.0941	0	0	0	0	87.6443	0	0	0	0	67.5486	0	24.9657	0	0	0	0	0	33.1507	41.9481	0	43.9838	0	0	0	0	0	0	0	28.5249	43.9538	0	94.0103	31.699	0	34.6852	59.9559	38.5175	0	0	0	0	0
		119	683.22	52.2111	20.9801	0	25.9048	0	0	0	0	81.8787	0	0	25.4414	0	52.9069	0	0	0	0	0	0	0	87.5494	0	0	28.0557	0	0	0	0	0	0	35.9318	33.7812	60.8662	0	144.246	26.1662	0	28.8402	32.6488	37.0186	0	15.7728	0	0	0
		120	687.08	46.3691	21.9597	0	22.7383	0	0	0	0	76.769	0	0	0	0	75.631	0	54.3907	0	0	0	0	0	0	47.8665	0	0	0	0	0	0	0	0	0	0	0	0	127.252	29.065	0	59.7921	30.5943	32.5134	0	0	0	0	0
		121	690.94	34.3295	15.8923	0	36.1397	0	0	0	0	66.2448	0	0	0	0	22.37	0	46.6959	0	0	0	0	0	43.8122	34.4382	0	0	25.2363	0	0	0	0	0	29.6315	28.1879	29.6955	0	140.404	48.0964	0	39.7274	22.3237	34.425	0	0	0	0	0
		122	694.8	37.2623	0	0	22.0049	0	0	0	0	57.3424	0	0	0	0	48.0679	0	58.396	0	0	0	0	0	69.3738	42.7933	0	15.2777	0	0	0	0	0	0	24.3489	0	35.3069	0	119.7	39.9115	0	52.7354	25.0538	0	0	15.7951	0	0	0
		123	698.66	48.324	73.0352	0	24.7523	0	0	0	0	59.0324	0	0	0	0	37.8075	20.2453	46.1322	0	0	0	0	0	88.5848	47.5586	0	0	0	0	0	15.5628	0	0	0	0	40.2082	0	106.657	13.2914	0	33.4865	38.3738	28.8319	0	0	0	0	0
		124	702.52	61.8412	33.3291	0	26.7304	0	0	0	0	39.7039	0	0	0	0	16.0337	28.2798	57.1026	0	0	0	0	0	70.2138	72.3401	0	37.3613	0	0	0	14.9192	0	0	17.661	0	47.0505	0	93.8114	23.395	0	24.5261	0	34.1953	0	0	0	0	0
		125	706.38	60.4387	19.7905	0	25.656	0	0	0	0	28.1225	0	0	0	0	70.9333	0	70.7262	0	0	0	0	0	0	66.8708	0	43.5551	0	0	0	0	0	0	0	0	26.7188	0	130.796	51.9521	0	17.6738	25.3644	19.1267	0	0	0	0	0
		126	710.24	102.839	48.0233	0	37.3808	0	0	0	0	64.2335	0	0	0	0	45.2297	0	42.372	0	0	0	0	0	56.9799	67.7387	0	38.16	0	0	0	0	0	0	0	17.1385	35.4203	0	72.447	27.8844	0	48.8866	43.995	0	0	0	0	0	0
		127	714.1	76.6486	0	0	23.9337	0	0	0	0	20.2515	0	0	0	0	23.5239	0	0	0	0	0	0	0	20.9647	46.1719	0	61.4613	0	0	0	0	0	0	0	0	27.4047	0	82.8977	50.3605	0	21.0317	38.166	0	0	0	0	0	0
		128	717.96	92.8498	45.8867	0	0	0	0	0	0	60.1296	0	0	0	0	20.426	23.7672	0	0	0	0	0	0	59.8796	40.9439	0	70.9693	0	0	0	0	0	0	0	0	34.5582	0	82.0982	40.877	0	0	34.4658	0	0	0	0	0	0
		129	721.82	83.7442	46.4078	0	46.278	0	0	0	0	53.1123	0	0	0	0	27.2274	15.4977	22.9986	0	0	26.0652	0	0	70.9453	93.9842	0	23.0326	0	0	0	0	0	0	0	0	39.9554	0	90.6311	24.5327	0	0	0	17.8426	0	18.7476	0	0	0
		130	725.68	90.5051	39.3286	0	44.6401	0	0	0	0	49.3254	0	0	0	0	0	20.7531	14.7839	0	0	26.4882	0	0	68.643	76.7303	0	56.1067	15.3274	0	0	0	0	0	0	0	29.9737	0	50.4942	0	0	17.7846	23.6581	22.3688	0	0	0	0	0
		131	729.54	112.359	15.2165	0	61.1371	0	0	0	0	21.9959	0	0	0	0	23.7341	29.3627	0	0	0	25.4243	0	0	19.7506	56.9453	0	38.1329	0	0	0	0	0	0	0	0	47.65	14.5581	84.2256	55.9953	0	0	59.0671	0	0	0	0	0	0
		132	733.4	143.114	20.5664	34.4713	82.5647	0	0	0	0	81.7291	0	0	0	0	51.6425	25.2047	0	0	0	28.0823	0	0	47.4663	75.3	0	37.8183	0	0	0	0	0	0	0	19.1406	54.3532	0	74.8329	55.5286	0	26.2287	53.0628	35.4478	0	0	0	0	0
		133	737.26	110.985	0	0	35.3845	0	0	0	0	59.369	0	0	0	0	35.7349	18.4452	0	0	0	0	0	0	57.201	51.9177	0	32.9263	0	0	0	0	0	0	0	0	28.8553	0	55.2572	0	0	0	0	13.8142	0	36.2844	0	0	0
		134	741.12	75.8823	48.3023	0	46.5402	0	0	0	0	0	0	0	0	0	16.0486	0	0	0	0	25.6283	0	0	31.8416	69.7033	0	72.7886	0	0	0	0	0	0	0	0	37.0341	0	35.161	46.6484	0	0	44.4535	0	0	0	0	0	0
		135	744.98	133.63	38.5905	0	33.8038	0	0	0	0	57.6183	0	0	0	0	36.7392	0	0	0	0	0	0	0	56.0681	88.0981	0	59.9548	19.6713	0	0	0	0	0	0	0	62.0946	0	108.448	45.2248	0	0	61.7939	0	0	0	0	0	0
		136	748.84	93.8311	31.1651	0	36.0818	0	0	0	0	20.8952	0	0	0	0	0	0	0	0	0	0	0	0	44.2143	41.2385	0	39.6127	0	0	0	0	0	0	0	0	24.55	0	65.4214	0	0	0	68.2334	18.4709	0	0	0	0	0
		137	752.7	125.102	0	0	66.7454	0	0	0	0	53.6042	0	0	0	0	59.9952	0	0	0	0	19.5482	0	0	74.5201	42.6756	0	90.1345	0	0	0	0	0	0	0	0	41.7554	0	84.1484	40.9666	0	0	90.3949	45.1951	0	31.0833	0	0	0
		138	756.56	118.117	19.9511	18.7494	61.3183	0	0	0	0	67.5666	0	0	30.4807	0	68.2212	0	0	0	0	16.816	0	0	29.5824	52.2394	0	53.6356	15.5185	0	0	0	0	0	0	0	38.6022	0	78.3211	32.1567	0	0	52.4422	56.4135	0	0	0	0	0
		139	760.42	153.094	0	15.2925	63.8254	0	0	0	0	71.6149	0	0	33.4633	0	17.578	19.4395	0	0	0	31.6814	0	0	59.017	92.5909	0	43.8992	24.9246	0	0	0	0	0	0	0	20.109	0	74.1002	38.4576	0	16.3166	71.731	30.6483	0	0	0	0	0
		140	764.28	118.922	0	0	17.2987	0	0	0	0	73.1797	0	0	69.7592	0	58.4576	24.963	0	0	0	0	0	0	47.2467	66.4783	0	30.3079	0	0	0	0	0	0	0	0	33.4163	0	93.2232	54.3232	0	20.332	69.1727	29.7939	0	0	0	0	0
		141	768.14	126.206	0	0	44.657	0	0	0	0	20.4774	0	0	43.4291	0	54.7164	0	0	0	0	35.316	0	0	79.9021	78.1015	0	26.7697	0	0	0	0	0	0	17.4553	0	22.4715	0	92.2122	35.8527	0	0	53.9775	23.2271	0	15.4887	0	0	0
		142	772	155.365	24.3511	0	46.5235	0	0	0	0	61.4572	0	0	41.1235	0	37.331	21.9516	14.5086	0	0	38.849	0	0	60.8857	32.1677	0	44.1999	27.6705	0	0	0	0	0	0	0	30.1313	0	53.6517	0	0	0	85.2205	0	22.2372	0	0	0	0
		143	775.86	160.334	44.1036	23.4601	59.5675	0	0	0	0	34.1797	0	0	61.7869	0	39.9871	33.2996	0	0	0	0	0	0	77.7124	86.3785	0	63.129	0	0	0	16.9876	0	0	0	0	20.8471	0	76.5987	0	0	0	58.0336	19.2919	0	0	0	0	0
		144	779.72	127.107	29.3764	0	45.6952	0	0	0	0	15.6586	0	0	60.8691	0	73.4939	0	0	0	0	14.363	0	0	31.3023	55.0113	0	33.9577	0	0	0	0	0	0	0	0	58.5834	0	110.596	17.3156	0	0	110.861	19.8557	0	0	0	0	0
		145	783.58	126.664	24.1374	40.1279	0	0	0	0	0	57.6699	0	0	66.4447	0	23.6597	29.2143	0	0	0	27.8211	0	0	51.2314	25.6766	0	45.8554	0	0	0	0	0	0	28.5874	0	37.928	0	58.4192	16.026	0	0	82.6309	20.6911	0	0	0	0	0
		146	787.44	98.2607	20.8927	34.9005	0	0	0	0	0	46.6976	0	0	77.5472	0	58.6143	0	0	0	0	23.4519	0	0	43.1921	69.1535	0	71.1508	31.7561	0	0	0	0	0	15.7183	0	0	0	85.3884	0	0	0	41.2341	24.7718	15.9358	0	0	0	0
		147	791.3	136.063	0	0	42.6544	0	0	0	0	35.0589	18.3242	0	62.1019	0	40.0522	26.9736	0	0	0	0	0	0	55.7818	33.5109	0	51.4854	0	0	0	0	0	0	0	0	37.3032	0	50.8168	0	0	0	40.1111	0	0	20.8453	0	0	0
		148	795.16	111.875	20.5104	0	55.1361	0	0	0	0	47.106	0	0	66.5312	0	25.6363	0	0	0	0	18.7933	0	0	59.18	77.8192	0	75.6693	0	0	0	0	0	0	0	0	37.8664	0	53.3969	0	0	0	104.702	0	0	0	0	0	0
		149	799.02	163.993	36.5772	0	0	0	0	0	0	47.1344	0	0	62.2847	0	34.7567	0	0	0	0	25.1918	0	0	66.8272	53.356	0	49.0271	0	0	0	0	37.532	0	0	0	48.5447	0	40.3201	0	0	40.0278	75.4645	41.0043	32.2805	0	0	0	0
		150	802.88	152.313	29.1171	20.5193	26.4991	0	0	0	0	49.1619	0	0	112.198	0	58.7316	0	0	0	0	15.4444	0	0	33.2615	41.2281	0	50.8114	0	0	0	0	16.4132	0	0	0	50.1202	0	93.1169	26.8023	0	0	75.5116	56.7848	0	0	0	0	0
		151	806.74	176.296	61.3537	0	0	0	0	0	0	62.848	0	0	133.032	0	24.9766	0	19.8191	0	0	44.703	0	0	80.6045	46.2831	0	43.8716	0	0	0	0	0	0	0	0	31.7801	0	117.992	0	0	0	65.3137	18.3459	0	0	0	0	0
		152	810.6	140.639	0	16.6396	0	0	0	0	0	62.2142	0	0	142.237	0	20.8742	20.9297	0	0	0	49.0287	0	0	56.1734	38.1577	0	60.2246	0	0	0	0	0	0	0	0	25.6386	0	87.197	40.9805	0	24.4982	77.6903	23.7236	0	0	0	0	0
		153	814.46	151.573	49.1659	27.86	58.2317	0	0	0	0	58.2064	0	0	125.658	0	45.8075	23.1242	16.741	0	0	47.9094	0	0	19.304	59.4223	0	63.1278	0	0	0	0	24.4469	0	16.5792	0	34.5524	0	83.1326	0	0	31.1202	66.9828	0	0	0	0	0	0
		154	818.32	98.433	42.3178	16.8206	14.9616	0	0	0	0	79.8714	0	0	120.903	0	0	0	0	0	0	50.8815	0	0	49.6934	58.2093	0	49.0613	0	0	0	0	0	0	0	0	66.9224	0	83.2775	0	0	31.6317	77.1289	35.8844	0	0	0	0	0
		155	822.18	136.759	59.5513	0	0	0	0	0	0	66.88	0	0	115.729	0	0	0	0	0	0	21.9824	0	0	65.621	49.2576	0	36.2839	0	0	0	0	0	0	19.6056	0	22.3885	0	67.0748	0	0	56.0683	31.4298	20.34	28.2819	0	0	0	0
		156	826.04	89.7252	57.6564	0	0	22.9418	0	0	0	69.1189	0	0	108.715	0	51.998	33.4438	0	0	0	32.8803	0	0	29.0502	41.1833	0	42.993	0	0	0	0	16.4544	0	0	0	20.5684	0	72.0101	0	0	39.1532	46.6556	38.9346	0	0	0	0	0
		157	829.9	35.9384	0	44.4541	0	0	0	0	0	43.7072	0	0	115.187	0	23.7565	42.3018	0	0	0	27.9759	0	0	65.3884	72.0914	0	80.7232	0	0	0	0	44.3311	0	0	0	46.7338	0	91.4096	0	0	16.0181	41.4879	0	0	0	0	0	0
		158	833.76	35.9928	19.2752	0	21.7722	0	0	0	0	50.5459	0	0	197.241	0	72.1931	51.1473	0	0	0	26.9782	0	0	62.4444	50.6611	0	42.2555	0	0	0	0	27.7406	0	31.0587	0	47.9769	0	81.5552	0	0	63.8586	65.209	38.9243	39.3319	0	0	0	0
		159	837.62	55.7621	17.5653	65.8776	0	20.9861	0	0	0	0	0	0	151.846	0	57.5834	38.734	0	0	0	15.5114	0	0	44.3515	58.4945	0	53.6076	0	0	13.4261	0	18.4821	0	0	0	0	0	60.1009	0	0	107.748	39.1202	72.5609	25.2202	0	0	0	0
		160	841.48	63.3382	47.2331	55.3253	0	36.8325	0	0	0	28.2415	0	0	179.275	0	71.3291	33.1535	0	0	0	62.281	0	0	51.7608	39.2434	0	66.613	0	18.9117	0	0	36.6588	0	37.7758	0	0	0	61.9119	0	0	85.7069	19.5154	43.0863	0	0	0	0	0
		161	845.34	73.8667	25.9511	37.7849	0	0	0	0	0	14.4788	0	0	178.121	0	57.1897	55.1203	18.1377	0	0	35.1556	0	0	52.4958	0	0	66.3306	0	0	0	0	49.2396	0	39.427	17.9431	52.7294	0	64.081	0	0	80.438	80.0521	23.9795	0	0	0	0	0
		162	849.2	72.0731	52.6788	45.0795	37.2779	0	0	0	0	0	0	0	171.776	0	81.3261	24.9887	0	0	0	32.7753	0	0	41.7133	77.5757	0	108.286	0	25.8652	0	0	38.0471	0	0	0	65.5853	0	33.6423	28.7224	0	110.637	30.4772	23.6034	14.305	0	0	0	0
		163	853.06	48.8691	30.8146	57.2886	51.668	0	0	0	0	20.6649	19.2591	0	141.572	0	97.0829	62.4834	40.284	0	0	31.8166	0	0	45.7718	33.4722	0	35.691	24.3728	0	0	0	47.0773	0	36.7517	0	22.9581	0	16.3397	0	0	109.771	69.1512	61.1432	0	0	0	0	0
		164	856.92	52.989	24.4049	58.6826	33.1269	0	0	0	0	49.7448	0	0	126.384	0	76.0026	42.5375	39.2328	0	0	16.2714	0	0	31.4764	88.0235	0	43.5649	0	25.7597	0	0	0	0	0	0	0	0	59.9586	0	0	81.5566	56.0567	34.9766	18.8226	0	0	0	0
		165	860.78	84.0271	38.5188	50.2664	42.3344	0	0	0	0	29.6795	0	0	129.744	0	101.301	82.2497	25.6868	0	0	37.6645	0	26.3885	36.7728	16.6093	0	123.722	0	0	0	0	52.7361	0	31.7739	0	22.7504	0	43.4991	0	0	108.98	41.9125	66.8655	26.4868	0	0	0	0
		166	864.64	69.2424	27.89	60.8422	73.7007	0	0	0	0	14.9068	0	0	148.837	0	75.6893	85.0971	15.7251	0	0	14.0526	0	20.5168	47.9494	41.1256	0	53.6714	0	55.2806	0	0	33.2763	0	0	0	0	0	23.3113	0	0	62.1176	36.1311	61.9272	46.5545	0	0	0	0
		167	868.5	60.4631	31.8159	62.1216	76.9193	0	0	0	0	0	0	0	152.601	0	111.909	67.1229	40.3582	0	0	24.5718	0	0	41.7353	31.627	0	33.9605	0	30.4437	0	0	34.0703	0	41.4674	0	0	0	86.5554	43.9312	0	62.2117	0	66.4281	31.4196	0	0	0	0
		168	872.36	43.4993	37.4537	68.9004	48.1188	0	0	0	0	44.4738	0	0	128.332	0	82.2647	72.0538	24.1333	0	14.8548	15.4122	0	38.0452	0	24.3308	0	32.7095	30.6421	19.2072	22.424	0	51.0744	0	80.0447	28.6888	37.6965	0	27.4784	26.5652	0	86.503	30.9397	77.3367	63.4376	29.5618	0	0	0
		169	876.22	22.0969	56.977	68.2047	52.3872	0	0	0	0	55.4256	0	0	112.183	0	105.715	78.6258	52.7004	0	0	19.6764	0	0	48.4257	29.6025	0	75.2357	0	34.6875	24.1421	28.7816	31.774	0	58.0129	0	14.7366	0	25.5141	76.8698	0	63.3535	38.4891	36.3529	24.5201	0	0	0	0
		170	880.08	73.4947	43.5513	55.5965	22.7637	0	0	0	0	34.8519	0	0	79.8269	0	98.6959	103.275	54.3318	0	0	15.4982	0	79.2784	49.5772	27.605	0	89.1415	0	46.0702	0	0	58.2755	0	31.6507	0	0	0	54.8763	40.5754	17.837	125.932	0	22.0508	39.0756	0	0	0	0
		171	883.94	51.0782	45.4363	42.5361	32.865	0	0	0	0	30.878	21.9207	0	89.6622	0	126.951	135.611	39.9276	0	23.3744	27.4733	0	27.6112	32.8391	55.1946	0	74.4905	0	67.4196	38.5896	0	17.2961	0	86.759	36.2042	0	0	0	63.6996	0	92.2836	30.2226	23.7995	18.2221	0	0	0	0
		172	887.8	28.3059	33.961	42.4747	46.6495	0	0	0	0	20.1663	32.2786	0	57.6234	0	123.933	89.7822	77.4899	0	0	0	0	29.6133	0	20.4317	0	43.0065	0	0	0	0	37.5654	0	78.4882	0	15.1398	0	37.1538	39.5749	0	106.665	22.9015	21.4281	24.7456	32.8874	0	0	0
		173	891.66	28.1595	0	46.5534	21.9248	0	0	0	0	44.0346	0	0	96.6694	0	169.95	91.385	38.0629	0	0	31.46	0	27.5519	24.3815	48.4805	0	80.0718	0	47.4649	0	19.0395	0	0	54.9566	0	0	0	40.2628	23.9935	0	89.7208	0	32.9385	0	0	0	0	0
		174	895.52	72.927	81.205	34.6584	29.0746	0	0	0	0	41.8017	23.5809	0	97.9957	0	135.47	111.453	38.4501	0	0	14.7978	0	0	35.0179	34.8242	0	43.4622	0	42.1311	0	50.5785	20.4471	0	52.9652	0	0	0	29.1219	50.1698	21.8301	76.4189	0	0	38.2278	0	0	0	0
		175	899.38	50.0053	26.5869	0	67.5671	0	0	0	0	17.5528	0	0	101.385	0	160.726	72.705	44.4135	0	0	30.2578	0	21.6015	73.5243	41.9864	0	76.7278	0	41.2501	0	0	0	0	64.0664	0	15.8855	0	20.9571	18.318	16.3724	132.023	0	0	0	43.4068	0	0	0
		176	903.24	63.9282	43.958	20.2826	62.0046	0	0	0	0	65.5111	0	0	101.378	0	150.549	90.1482	81.0603	0	0	43.9832	0	0	60.1711	35.4283	0	40.7448	0	33.259	0	35.8279	0	0	73.1322	0	0	0	15.6098	34.6583	0	71.8926	0	44.8567	18.7781	65.4754	0	0	0
		177	907.1	20.5757	35.6766	43.8491	48.0285	18.4304	0	0	0	26.8871	0	0	99.5849	0	108.002	134.767	0	0	0	40.4267	0	53.8564	68.485	34.4527	0	48.1332	0	66.4227	0	0	24.5081	0	86.257	16.4064	16.5994	0	33.9119	0	0	115.927	24.2803	19.987	37.4827	0	0	0	0
		178	910.96	28.2971	56.8237	0	87.3855	0	0	0	0	0	0	0	67.1545	0	76.9552	76.7148	0	0	15.4577	24.435	0	89.4728	35.9872	29.4896	0	66.6523	0	52.9859	18.3788	0	29.2503	0	81.6491	0	0	0	0	20.5647	15.7344	92.8832	0	48.7476	62.7264	0	0	0	0
		179	914.82	52.4862	29.6411	0	84.734	0	0	0	0	0	0	0	45.9989	0	96.3665	127.858	47.2945	0	0	22.6077	0	47.3631	60.2765	24.5895	0	45.3818	15.8746	51.1251	19.7572	0	0	0	80.2149	0	0	0	0	18.0049	0	101.159	20.8532	0	20.9223	37.431	0	0	0
		180	918.68	43.2632	57.0956	0	60.907	0	0	0	0	0	0	0	30.5264	0	159.693	110.715	38.9929	0	26.1449	24.8312	0	78.7972	63.8637	50.3432	0	38.9339	0	63.7248	0	29.1417	29.663	0	90.5897	0	0	0	24.9017	21.9654	18.3528	104.465	0	40.3013	28.3733	42.7236	0	0	0
		181	922.54	26.7121	0	0	71.5034	27.2996	0	0	0	56.7656	0	0	47.5818	0	66.5293	121.732	23.0568	0	47.2827	72.382	0	80.7998	37.7357	44.4208	0	50.7474	0	61.0702	0	0	21.4915	0	90.4468	0	0	0	0	33.4911	43.5305	87.5013	17.3428	63.0182	21.6258	0	0	0	0
		182	926.4	51.3337	41.7713	19.7128	75.5247	0	0	0	0	23.0824	0	0	78.9014	0	114.478	86.8493	27.0929	0	34.3001	67.5866	0	67.7955	42.7967	58.1947	0	0	19.8309	71.1887	0	44.8541	0	0	95.3212	19.5389	0	0	27.5576	0	0	89.2875	53.7466	47.372	0	28.6748	0	0	0
		183	930.26	44.6	36.9558	0	80.252	0	0	0	0	0	0	0	79.5598	0	108.186	69.0394	28.0439	0	33.7599	0	0	75.8701	116.366	38.8307	0	38.4096	0	31.4551	0	22.5618	26.22	0	88.0583	19.2685	37.1848	0	15.6344	27.0144	25.3593	91.3534	20.1878	61.3802	72.2693	0	0	0	0
		184	934.12	0	0	19.0542	96.3255	0	0	0	0	17.0082	0	0	62.1568	0	130.821	111.965	18.153	0	42.2993	0	0	81.7828	122.141	39.8303	0	54.9896	0	26.606	28.3132	39.4661	22.4971	0	46.9066	19.6827	25.9611	17.5757	0	38.0079	0	79.6713	27.3491	59.4749	41.0202	24.996	0	0	0
		185	937.98	29.4083	33.1793	39.6096	70.1041	0	0	0	0	27.2495	0	0	67.1745	0	101.622	80.3025	17.2866	0	43.963	29.5513	0	30.1508	73.8493	103.046	0	16.3042	21.5144	54.8287	0	0	26.851	0	59.6192	17.9718	0	0	0	50.8494	47.4539	24.4993	0	34.5935	44.5272	70.1226	0	0	0
		186	941.84	0	0	15.0929	53.2502	0	0	0	0	20.8663	0	0	37.55	0	83.1671	142.043	16.8991	0	32.8484	21.1354	0	78.0492	102.825	0	0	28.3938	21.4139	16.0623	0	45.5947	66.1719	0	46.1246	19.9646	0	0	29.2065	0	46.3959	86.5687	19.3904	70.5729	38.6987	0	0	0	0
		187	945.7	0	60.1905	29.7707	111.305	0	0	0	0	14.8148	0	0	43.3858	0	50.171	125.22	36.0566	0	48.0131	20.3146	0	99.3785	75.9945	43.0215	0	73.3472	19.317	20.5362	0	40.9405	45.7634	0	64.3312	0	25.0218	64.967	0	34.4935	31.5972	27.0257	0	47.4371	23.1728	57.5806	0	0	0
		188	949.56	0	27.2815	0	49.648	0	0	0	0	0	14.8493	0	45.3633	0	60.9088	92.0312	66.8891	0	37.7135	0	0	69.2648	78.3108	34.0275	0	0	0	0	0	47.6234	0	0	70.2001	22.7395	0	34.4515	0	83.4144	0	83.9579	35.163	36.5655	37.7603	44.1173	0	0	0
		189	953.42	0	24.2317	0	53.757	0	0	0	0	0	0	0	31.0478	0	81.6113	104.329	0	0	50.7078	0	0	89.4918	68.8872	67.6865	0	0	0	28.3626	40.8797	47.89	0	0	93.7024	0	15.2454	19.0633	0	30.6993	28.0282	19.6885	0	0	39.6951	22.1213	0	0	0
		190	957.28	0	53.8881	0	43.3108	0	0	0	0	22.6479	0	0	34.1276	0	63.5392	89.1442	40.0945	0	60.083	0	0	61.4508	66.7641	20.3438	0	28.3105	26.4841	0	0	58.1243	27.7676	0	56.6675	18.5316	0	25.1817	0	0	18.807	84.7251	0	26.8176	25.8931	24.2315	0	0	0
		191	961.14	0	26.9492	0	44.9396	0	0	0	0	0	15.6152	0	0	0	57.3696	82.4207	55.2432	0	51.8006	17.1419	0	66.3481	63.7917	0	0	37.7788	0	0	23.8435	88.697	16.1508	0	89.0848	23.8277	20.9671	0	0	69.3666	33.9007	46.7189	43.4966	40.3483	0	28.8093	0	0	0
		192	965	0	29.0283	0	109.72	0	0	0	0	0	17.5947	0	49.6316	0	74.0901	112.031	89.9236	0	40.8048	27.6998	0	64.4314	64.5846	0	0	27.1053	0	26.4653	24.0004	0	27.7049	0	40.8987	44.1191	0	0	0	62.0931	29.9885	69.6087	0	37.0382	19.0956	0	0	0	0
		193	968.86	24.2587	51.1043	0	43.3356	0	0	0	0	14.651	16.6156	0	44.6391	0	35.9904	79.2773	45.6933	0	0	33.1061	0	62.344	22.6744	25.2035	0	49.5353	18.3629	0	33.5991	34.4055	0	0	68.329	59.8444	16.5344	0	0	60.6122	20.4454	41.0809	41.8966	16.9458	55.577	0	0	0	0
		194	972.72	0	15.7858	0	98.6447	0	0	0	0	0	56.1053	0	81.5179	0	42.9296	63.1333	103.49	0	28.6227	0	0	98.3467	41.426	49.4494	0	23.9433	55.5073	22.6005	82.9955	56.1705	37.0954	0	95.0454	20.9657	0	17.3214	0	52.687	44.0514	51.2987	0	15.5032	55.7573	0	0	0	0
		195	976.58	0	0	25.8851	97.3167	0	0	0	0	0	16.4936	0	0	0	36.7032	130.207	111.988	0	41.039	0	0	90.079	85.7174	24.3477	0	15.5902	0	32.0232	21.1047	68.5851	17.4045	0	68.4691	0	0	15.2997	0	55.9451	64.1337	29.9229	0	24.3589	0	20.1571	0	0	0
		196	980.44	36.6914	32.8567	0	56.6477	0	0	0	0	0	0	0	37.8428	0	59.076	104.482	18.3034	0	86.5134	32.0291	0	100.641	68.478	0	0	68.0942	21.151	0	0	85.8958	57.0027	0	115.086	0	0	25.5801	0	84.0515	65.4415	0	0	0	0	0	0	0	0
		197	984.3	0	36.9412	0	72.1123	21.2407	0	0	34.5805	0	40.2806	0	0	0	33.5059	80.199	76.9428	0	37.4813	0	0	74.5515	66.2878	64.7412	0	45.2329	0	0	0	40.715	0	0	106.664	0	0	0	0	71.8352	0	74.1008	0	68.5666	72.3246	0	0	0	0
		198	988.16	0	38.1014	0	52.2081	23.7852	0	0	0	18.0121	23.3394	0	25.4221	0	29.5509	72.4996	94.9591	0	41.3323	35.9679	0	165.362	100.738	100.829	0	35.7176	0	48.9472	0	67.868	0	0	90.2305	17.8339	0	0	31.1541	72.6654	0	23.302	28.3502	0	23.3876	26.7224	0	0	0
		199	992.02	0	70.3489	0	67.1234	0	0	0	0	0	58.6038	0	0	0	0	71.2814	110.392	0	68.6399	23.9933	0	100.636	122.039	19.7087	0	59.6617	0	18.124	38.1506	67.8134	0	0	96.5334	14.3505	0	45.5009	0	43.6725	0	0	92.0078	0	0	0	0	0	0
		200	995.88	21.8922	41.9581	0	61.3142	0	0	0	17.7691	0	39.5376	0	15.1172	0	23.9418	33.955	74.9087	0	58.2595	0	0	98.4094	82.5242	22.4946	0	35.9753	0	0	44.0452	50.5692	0	0	68.9058	15.8819	0	0	0	71.6284	0	43.4043	32.31	0	0	26.2619	0	0	0
		201	999.74	0	27.0286	25.8364	83.4566	26.6476	0	0	41.4984	32.6228	37.779	0	42.3063	0	0	22.3029	112.232	0	0	16.6516	0	114.678	71.3822	46.6027	0	18.4421	15.0099	0	0	48.1447	0	0	100.836	0	0	45.0255	21.1631	0	0	0	31.3538	0	0	0	0	0	0
		202	1003.6	0	0	0	32.2219	0	0	0	0	0	38.3631	0	0	0	0	36.3508	70.6106	0	36.6139	53.7186	0	99.8504	50.9862	85.4394	0	30.1637	16.6049	0	50.9845	52.0276	20.3003	0	79.3232	0	24.7669	55.0986	0	65.666	0	37.5944	28.1584	0	0	0	0	0	0
		203	1007.46	29.5866	40.1073	0	0	0	0	0	19.7856	0	40.3959	0	19.1357	0	0	0	98.3615	0	36.1772	29.03	0	139.271	124.894	45.287	0	23.1955	0	0	40.6533	38.5661	24.9881	0	72.631	0	0	20.0193	0	74.7285	38.415	54.8679	40.8012	0	0	0	0	0	0
		204	1011.32	35.0757	83.2185	0	51.7433	0	0	0	16.2068	26.0272	0	0	46.6369	0	0	52.4346	81.1967	0	39.672	30.133	0	122.884	86.5788	67.1696	0	25.7939	0	0	0	28.7854	39.2073	0	58.6345	0	0	18.2776	0	74.294	17.0025	21.1091	33.0041	0	0	0	0	0	0
		205	1015.18	0	0	0	41.2124	0	0	0	42.5705	0	67.6773	0	0	0	44.043	74.2203	100.209	0	49.9704	47.8751	0	116.183	104.202	48.9215	0	0	37.8514	0	0	79.1682	23.8713	0	79.7647	0	22.4844	0	46.9317	51.7435	0	31.7448	27.4547	0	0	0	0	0	0
		206	1019.04	32.2692	19.2445	0	0	25.3119	0	0	47.0209	0	42.8658	0	57.3961	0	30.202	0	109.555	0	66.1785	0	0	126.862	70.2268	82.7518	0	19.1157	0	14.5129	14.9055	43.5855	0	0	88.8369	0	18.8492	0	0	57.6676	18.1537	30.0027	28.8153	0	22.5827	0	0	0	0
		207	1022.9	29.4518	36.7669	15.7794	18.5376	28.6137	0	0	38.9145	24.5788	47.792	0	35.5496	0	53.9456	79.0739	119.779	0	32.5617	0	0	58.4507	59.8036	55.5615	0	60.0357	0	0	34.6919	16.455	16.1659	0	48.4174	32.6624	0	18.9546	24.8435	76.5865	69.5341	42.6049	19.5367	0	0	16.9717	0	0	0
		208	1026.76	26.8038	28.443	0	26.2222	30.7102	0	0	49.8608	0	40.7446	0	19.4012	0	63.1445	66.1289	125.734	0	67.1475	35.1769	0	119.919	66.701	16.5586	0	0	19.2831	0	0	29.6742	0	0	61.9933	0	0	0	0	42.2475	0	0	35.2263	0	0	25.0086	0	0	0
		209	1030.62	25.3213	54.4191	0	32.2148	0	14.9261	0	20.6243	0	24.0273	0	0	0	47.6404	36.229	84.1823	0	51.7791	0	0	61.8669	60.2925	32.9505	0	63.6537	0	0	48.8902	69.3962	0	0	43.9345	0	27.4357	0	0	47.3277	26.9444	23.0174	0	0	27.1664	0	0	0	0
		210	1034.48	0	67.4113	0	17.2574	0	0	0	46.0057	0	47.0678	0	61.1346	0	41.7771	19.5569	129.008	0	66.3772	0	0	92.6229	43.5187	31.3206	0	36.7299	0	0	49.8373	0	0	0	61.1075	37.2002	0	24.6751	0	64.3501	0	0	62.8399	0	57.5711	17.4787	0	0	0
		211	1038.34	56.1705	63.407	23.7136	0	0	0	0	0	20.5751	87.8253	0	36.6459	0	64.7452	65.1803	114.241	0	47.3269	0	27.3078	49.096	48.2338	61.9189	0	25.4629	20.8874	22.2058	30.2023	38.9329	0	0	78.5123	17.9984	20.3705	32.6746	0	75.8471	0	22.3204	24.2646	0	39.2322	0	0	0	0
		212	1042.2	0	67.2635	0	18.3444	22.6428	0	0	61.6034	20.2046	21.2588	0	94.8913	0	23.8508	32.0917	142.538	0	36.6319	0	22.1278	29.401	81.3844	53.7441	0	30.4259	0	23.1265	0	42.1131	0	0	63.9841	36.6804	48.0888	35.3659	38.0633	29.3312	24.9481	0	56.978	33.7101	15.518	0	0	0	0
		213	1046.06	0	57.7882	0	0	0	0	0	0	0	23.6852	0	61.1385	0	52.3437	26.9972	100.998	0	41.236	29.9842	0	81.427	70.6188	83.2013	0	52.3719	0	16.4963	0	16.0352	0	0	52.5922	0	27.9316	15.5724	0	80.7509	46.6011	0	45.1625	0	41.4729	22.2389	0	0	0
		214	1049.92	29.8373	87.1009	0	0	0	0	0	62.4468	61.4148	50.3757	0	39.1585	0	42.1153	56.9514	97.4997	0	53.7891	33.1694	0	46.0622	0	78.8113	0	0	0	0	0	35.2576	0	0	46.9558	40.7843	57.4081	0	0	0	42.986	38.9149	24.0804	0	16.6661	0	0	0	0
		215	1053.78	23.4053	32.6365	0	15.5135	25.884	0	0	38.1295	27.1261	28.4554	0	81.1456	0	19.7685	75.8319	161.148	0	47.807	13.3775	0	65.8641	19.0424	92.5374	0	0	0	0	38.8241	43.0232	0	0	71.3349	0	47.0974	0	24.1531	39.1351	41.8981	15.0598	33.7702	15.7011	15.5504	0	0	0	0
		216	1057.64	29.5589	59.1331	0	0	19.8199	0	0	38.9483	65.4251	30.1191	0	44.0886	0	27.5233	54.6501	159.292	0	75.9289	0	0	99.3275	55.1334	92.3676	0	68.3782	0	0	0	19.9318	0	0	82.7022	13.8566	0	0	0	51.0604	34.6403	14.3676	59.7037	0	51.3985	0	0	0	0
		217	1061.5	43.4809	73.1397	0	21.6439	22.0108	0	0	0	20.4812	38.2128	0	83.0775	0	0	45.4996	96.3491	0	51.8965	0	0	79.403	31.6229	80.58	0	57.5342	0	0	35.0586	39.353	0	0	86.197	0	30.7704	0	33.4491	0	0	23.5046	18.6573	0	14.3261	15.6618	0	0	0
		218	1065.36	34.5081	63.7464	19.9877	42.0205	0	0	0	54.1445	28.2405	64.0261	0	73.456	0	42.3666	43.3595	117.529	0	79.9833	0	0	90.2282	0	52.4891	0	85.1713	0	0	21.3954	48.0934	0	0	89.5512	0	36.682	33.2992	36.6577	30.1759	0	45.2684	61.4912	0	0	0	0	0	0
		219	1069.22	0	116.753	26.9684	25.7845	0	0	0	65.2732	51.4342	28.1843	0	61.9629	0	50.1832	0	136.603	0	79.3898	0	0	40.8699	29.2368	21.544	0	52.7574	0	0	20.3244	35.951	0	0	68.3387	0	39.7315	0	0	18.5302	0	0	37.5571	0	15.1437	0	0	0	0
		220	1073.08	32.7037	140.484	0	23.149	0	0	0	54.4987	61.8654	25.9816	0	27.4587	15.7543	36.6384	76.8393	138.558	0	83.5808	34.4058	0	115.731	44.1934	36.5832	0	65.6048	0	0	0	18.8338	0	0	67.9505	0	33.3673	0	62.2175	20.4973	0	0	24.3509	0	15.4621	0	0	0	0
		221	1076.94	18.4569	119.008	14.4414	59.2912	0	0	0	32.3695	64.2061	37.685	0	36.8802	15.3737	32.2515	55.8984	135.419	0	18.3374	0	18.4645	132.761	29.2092	70.8717	0	50.0813	45.7709	17.2403	19.7355	0	0	0	96.154	23.7206	24.9079	25.8372	22.6985	0	80.0344	20.4776	63.5097	0	21.4851	15.2449	0	0	0
		222	1080.8	16.6065	47.4189	0	21.0813	0	0	0	53.9049	65.2463	36.9894	0	64.2944	0	48.5091	51.0245	81.5908	0	59.9083	0	16.7536	75.8447	0	73.1442	0	28.16	0	0	0	19.2782	0	0	101.1	0	0	0	0	20.5377	56.0322	20.6087	79.5557	0	33.3319	15.2228	0	0	0
		223	1084.66	0	52.0565	0	41.6937	0	0	0	0	46.0464	15.1811	0	45.7655	0	39.7874	46.9742	143.249	0	26.4909	0	14.0528	89.1392	34.386	24.0218	0	15.8591	0	0	16.0843	0	0	0	130.914	0	21.9169	38.3598	24.4687	0	41.7053	17.6269	35.6381	0	0	0	0	0	0
		224	1088.52	16.3092	96.1202	0	18.848	0	0	0	0	26.9624	0	0	58.5238	20.4716	70.6362	22.2381	135.513	0	106.612	27.7231	0	100.326	28.1327	59.378	0	51.4268	50.8685	21.2432	0	0	0	0	141.039	0	43.1322	21.501	0	27.0881	39.9531	0	66.7975	0	0	0	0	0	0
		225	1092.38	67.3166	120.413	0	35.5809	0	0	0	0	67.3956	0	0	0	17.7579	24.7302	18.3837	136.551	0	96.168	49.48	0	63.2147	37.7393	38.6437	0	0	0	40.9524	0	0	0	0	133.814	0	17.0703	0	31.3941	57.1282	124.123	0	53.0572	0	35.0471	0	0	0	0
		226	1096.24	30.6364	99.9941	0	54.1228	0	0	0	0	62.4556	0	0	30.0174	0	26.6385	19.2391	116.021	0	65.2936	0	0	22.3381	15.8088	0	0	0	40.766	0	24.7736	0	0	0	124.918	0	48.2894	0	35.5846	15.9986	77.7694	0	46.0044	0	0	0	0	0	0
		227	1100.1	0	42.4232	0	0	0	0	0	0	116.167	17.2559	0	69.9789	0	26.936	29.472	168.892	0	65.5193	0	0	66.8375	55.6284	100.526	0	29.0611	0	0	0	17.6486	0	0	106.494	32.3979	19.0524	0	46.7907	0	34.6217	0	56.2745	0	15.1788	24.3801	0	0	0
		228	1103.96	36.231	87.8901	19.0765	0	0	0	0	0	81.4477	0	0	0	0	30.4202	0	117.598	0	71.2055	0	19.0863	111.738	21.1718	29.7211	0	31.1369	22.6105	19.5107	0	0	0	0	125.724	0	49.7167	0	73.0872	0	58.8817	0	80.2325	37.9502	36.7503	0	0	0	0
		229	1107.82	0	96.5245	0	19.2179	17.9881	0	0	41.3375	98.5035	0	0	25.7331	0	41.402	38.6545	84.3902	0	51.0169	15.7374	0	108.014	19.8251	90.5718	0	0	33.0678	27.0056	29.7397	0	18.2237	0	131.991	38.1343	51.7874	0	63.8944	20.584	67.8832	0	25.27	0	22.6193	0	0	0	0
		230	1111.68	0	82.4604	0	49.2932	0	0	0	28.2882	17.0617	0	0	28.1645	0	15.1754	45.3121	150.269	0	95.4294	23.3587	27.4947	69.9622	31.0446	115.198	0	35.579	70.0297	19.5016	20.6584	13.9483	0	0	151.79	15.8092	36.0347	0	33.9745	27.9781	99.6185	27.6453	50.4724	0	13.573	0	0	0	0
		231	1115.54	0	56.9412	19.0644	0	0	0	0	24.9949	142.44	17.0626	0	68.4005	0	20.9177	0	140.826	0	95.3344	26.4051	18.0584	102.946	33.5316	49.3447	0	44.2012	52.3934	42.0703	21.0069	0	0	0	115.157	23.8293	0	0	29.2484	37.9121	110.328	0	81.3632	0	32.8054	0	0	0	0
		232	1119.4	25.5523	29.4265	0	0	0	0	0	0	56.8754	0	0	20.8913	19.2373	0	57.7667	124.01	0	89.9009	41.6021	0	78.7064	0	96.3458	0	0	32.8034	33.4043	0	0	0	0	128.254	0	44.0819	15.3527	42.7868	0	97.4542	0	44.8365	25.6151	27.9266	0	0	0	0
		233	1123.26	41.9007	86.5774	24.7343	0	0	0	0	0	58.4644	0	0	15.9533	25.3091	33.2131	32.4364	95.9306	0	120.278	0	29.5697	78.0834	45.4533	78.4463	0	56.6474	30.8863	0	26.7678	0	0	0	167.646	0	15.067	0	61.5254	22.2668	104.152	24.5322	80.6109	24.8895	53.7756	21.0934	0	0	0
		234	1127.12	27.031	68.0582	0	0	0	0	0	19.2401	49.404	0	0	55.8369	0	69.6174	14.9785	153.545	0	125.283	40.8702	0	95.4509	18.7085	103.52	0	37.6888	0	0	16.6396	0	0	0	111.789	0	0	0	0	24.0631	75.0274	0	87.6317	32.5802	36.0139	0	0	0	0
		235	1130.98	0	62.5672	0	21.139	0	0	0	31.4648	40.5863	0	0	64.1153	29.5122	0	0	79.1739	0	128.772	68.6063	27.0092	83.6425	29.7305	110.056	19.8973	42.1241	52.7673	16.3221	26.8189	26.1811	0	0	172.74	0	33.5119	0	20.1987	38.2927	86.3754	0	97.8504	0	16.0937	0	0	0	0
		236	1134.84	63.042	108.168	38.0247	0	0	0	0	29.9722	50.8655	23.3919	0	0	0	50.6892	25.3696	143.518	0	90.4138	15.1757	19.1082	67.3667	36.0283	165.57	0	0	66.211	25.165	30.9543	0	0	0	123.781	30.0976	38.9024	0	24.1463	33.5126	103.829	0	48.4418	0	0	0	0	0	0
		237	1138.7	64.8588	68.7929	65.1241	16.3067	0	0	0	36.3659	78.346	0	0	24.736	0	21.2731	49.2351	127.617	0	63.2019	0	18.9166	70.4335	0	100.717	0	18.7643	45.3523	25.7186	0	0	0	0	221.78	24.2142	0	0	30.7997	28.2823	126.035	0	77.282	53.138	14.2455	0	0	0	0
		238	1142.56	15.888	54.5612	42.314	28.3628	0	0	0	31.8704	92.2483	0	0	54.9668	18.0858	0	0	125.595	0	77.0548	14.5339	16.8893	31.1186	33.1819	88.7667	0	41.9111	18.4067	0	0	25.3609	0	0	188.406	0	19.4646	21.9541	19.3066	25.3531	86.5264	34.2561	69.529	46.2895	0	0	0	0	0
		239	1146.42	20.0978	23.6963	23.2482	24.2176	0	0	0	0	69.9909	17.6019	0	42.0057	0	32.0456	54.6035	103.646	0	149.077	19.1356	0	68.215	61.8975	71.6712	0	26.1842	29.0168	32.1756	27.8628	27.2938	18.2029	0	155.602	0	14.2413	34.5038	39.6252	30.4397	115.107	0	53.7342	0	61.9985	0	0	0	0
		240	1150.28	59.8037	65.623	0	0	0	0	0	0	101.831	32.7383	0	67.1592	16.2359	0	28.2734	69.6913	0	148.757	0	23.7908	48.1156	36.4264	147.926	0	33.9951	0	17.8918	0	53.9823	0	0	143.705	0	28.4401	0	24.1508	0	149.91	0	73.2736	0	0	0	0	0	0
		241	1154.14	46.1852	58.4954	0	0	0	0	0	0	51.4312	0	0	81.833	0	44.5525	33.3987	131.357	0	113.001	14.1911	23.9678	73.2791	0	60.3495	0	0	0	25.5878	20.4122	18.2495	0	0	132.565	33.7929	0	0	47.5162	24.7196	123.51	0	110.708	0	22.3165	0	0	0	0
		242	1158	46.2825	31.0594	30.1552	0	0	0	0	0	57.8953	0	0	18.4703	0	45.1014	28.436	70.3338	0	166.532	0	29.7854	28.4246	40.9964	65.3032	0	41.9751	19.2467	26.7007	0	24.6652	0	0	174.921	17.8763	23.7196	0	69.6761	0	82.9241	17.7867	21.7412	0	32.4666	0	0	0	0
		243	1161.86	46.4382	44.9194	31.4187	0	0	0	0	0	68.904	0	0	32.4221	0	0	57.7356	54.4971	0	130.498	0	27.4489	30.9844	50.7509	65.4725	27.7731	73.1445	42.6797	46.8209	0	0	36.7761	0	166.249	0	31.4255	30.0025	80.6816	0	111.894	27.7329	54.1306	0	0	0	0	0	0
		244	1165.72	42.0362	36.9959	19.44	51.0436	0	0	0	20.9109	66.1348	0	0	24.1711	0	38.8341	61.5477	63.915	0	129.313	0	0	39.621	28.0296	82.629	0	68.7245	0	32.8682	0	0	0	0	162.512	0	20.109	0	50.4816	0	161.612	19.1478	68.2562	36.6135	22.4378	0	0	0	0
		245	1169.58	22.4469	75.0019	23.0983	0	0	0	0	0	54.0351	0	0	47.4568	0	41.8113	62.8927	107.307	0	120.243	0	0	0	30.638	57.2076	0	55.8348	61.5409	15.8164	26.3437	0	22.8528	0	173.807	0	51.3035	42.6588	0	32.0134	74.2193	0	96.1995	37.6122	0	0	0	0	0
		246	1173.44	44.0265	59.0907	28.2477	0	0	0	0	0	85.0318	0	0	30.5469	0	57.4405	45.5781	96.6835	0	123.228	51.9393	0	0	30.3843	73.2331	0	68.6183	44.3791	42.6939	20.6798	0	44.7492	0	144.375	0	27.6872	36.2143	40.8589	0	169.214	0	70.3286	0	37.0824	0	0	0	0
		247	1177.3	50.5636	37.0777	22.2681	40.5513	18.7362	0	0	40.708	91.1682	0	0	57.4605	0	0	71.244	95.9999	0	86.9971	36.1412	34.7394	61.6289	45.6536	74.676	0	27.9348	23.085	42.7815	25.4433	0	31.8204	0	151.918	0	80.8942	45.8593	58.0294	0	106.21	28.051	59.5194	0	50.6267	0	0	0	0
		248	1181.16	76.4002	54.0676	35.9157	0	0	0	0	0	50.1082	0	0	0	0	39.3008	90.6172	95.9233	0	105.82	32.7401	0	17.5614	0	86.3198	0	33.0119	25.5723	0	0	0	37.6337	0	122.783	0	39.646	48.0187	69.9198	0	144.668	20.8946	58.3285	0	47.5954	15.4675	0	0	0
		249	1185.02	21.5522	27.7302	29.1467	40.434	0	0	0	0	65.526	0	0	0	0	41.571	62.6785	69.9156	0	137.006	33.3362	16.4576	19.1119	52.6032	56.9292	0	61.7381	0	73.7946	0	0	0	0	155.097	0	29.2951	30.0445	55.7842	0	109.76	28.5643	96.4594	0	19.2167	28.1197	0	0	0
		250	1188.88	38.772	26.9445	47.3867	0	15.4335	0	0	0	31.9799	0	0	0	0	27.9661	94.0188	131.041	0	105.581	20.2317	0	0	58.2907	75.2873	0	48.2821	43.2124	77.9129	23.8879	0	0	0	175.192	0	64.5447	20.6536	29.6828	51.2206	176.206	0	82.7098	0	57.8494	0	0	0	0
		251	1192.74	35.7682	35.7409	19.5268	63.9699	0	0	0	0	0	0	0	0	0	0	92.5402	70.4376	0	108.632	34.3628	0	0	17.7892	38.5217	0	94.5083	15.255	56.3003	0	20.813	29.9656	0	138.456	0	27.3078	23.5068	60.906	0	146.082	0	69.8834	0	14.4772	18.6062	0	0	0
		252	1196.6	26.7115	0	50.8824	0	0	0	0	0	86.7832	0	0	17.3779	0	64.7789	90.7523	64.2367	0	96.934	0	26.9141	0	42.9267	0	0	63.6558	32.6648	70.5381	0	47.8322	51.7395	0	196.802	0	53.453	40.9213	52.7869	16.9113	165.112	0	90.7448	0	20.5902	19.4758	0	0	0
		253	1200.46	30.5882	23.0064	0	30.0795	0	0	0	14.7993	80.5485	0	0	0	0	46.2489	133.687	59.9944	0	90.8445	50.4702	0	0	35.974	0	0	106.743	0	71.1426	0	15.8653	0	0	151.974	0	43.4687	46.2541	86.2345	19.2319	139.384	0	75.0912	15.1055	35.9181	0	0	0	0
		254	1204.32	34.1349	0	26.0389	18.3229	23.2115	0	0	21.348	42.2246	0	0	15.6844	0	15.427	88.8977	53.1865	0	104.309	49.7729	0	22.0872	0	46.1406	0	67.8278	0	75.7139	0	17.6777	0	0	186.409	0	24.2462	31.9986	89.5125	0	174.712	35.6468	67.8924	0	0	63.176	0	0	0
		255	1208.18	0	0	42.1273	45.7519	0	0	0	0	58.9243	0	0	15.9425	0	0	122.091	78.2041	0	109.581	63.0382	22.103	46.4678	40.8919	46.1676	0	89.0188	27.6636	30.974	0	0	0	0	156.721	0	70.7665	0	43.9852	0	116.443	0	75.5665	25.9208	35.2581	19.6475	0	0	0
		256	1212.04	0	24.861	26.9575	32.0489	0	0	0	46.4131	18.6556	14.9401	0	49.0728	0	50.9526	91.3759	44.088	0	111.173	82.3352	0	59.2129	21.8993	33.9106	0	60.8828	0	38.3275	25.3219	0	27.4803	0	158.631	0	30.2174	19.4118	42.3453	0	147.728	0	72.6782	0	0	41.7417	0	0	0
		257	1215.9	0	0	75.5185	0	0	0	0	0	27.6412	0	0	0	0	48.915	63.2051	38.1896	0	168.344	69.5913	0	46.7144	0	0	19.3229	34.7756	32.2975	74.8514	0	0	33.5077	0	130.567	17.6958	76.3201	24.9703	20.3969	17.7383	118.358	28.8071	76.0266	0	54.8372	0	0	0	0
		258	1219.76	0	44.3654	48.363	22.7358	0	0	0	38.8312	17.105	0	0	35.9752	0	53.9222	89.8414	16.1736	0	84.351	48.9177	0	37.5522	31.1893	50.553	0	101.067	0	61.4854	0	23.3514	42.3118	0	118.959	0	78.9104	42.064	75.8206	0	142.037	15.2041	61.1557	0	0	17.4903	0	0	0
		259	1223.62	0	41.64	0	27.1891	0	0	0	63.7135	50.7652	16.6724	0	0	0	55.7264	119.251	18.1969	0	92.5864	53.2615	0	40.4067	21.1336	63.3828	0	70.5014	0	33.5002	0	67.5197	0	0	140.913	0	86.3924	0	51.3251	0	188.57	35.7622	20.535	0	19.1289	27.6416	0	0	0
		260	1227.48	34.5887	35.3971	35.9302	16.138	21.008	0	0	0	0	0	0	0	0	23.7098	99.2748	0	0	117.216	61.9234	0	58.1202	21.2152	0	0	116.591	39.1589	73.7326	0	30.5472	30.8992	0	183.976	0	86.7311	20.0189	51.3447	0	99.497	0	0	0	0	0	0	0	0
		261	1231.34	25.0926	0	31.7116	0	0	0	0	0	23.2629	22.9002	0	0	26.2154	31.4148	92.6299	19.6326	0	102.33	122.141	27.5791	24.2517	39.6273	0	0	128.141	0	33.5944	0	37.3925	0	0	121.679	0	0	0	81.341	22.0577	129.036	40.3862	33.5421	0	33.3115	53.014	0	0	0
		262	1235.2	0	0	16.3997	0	0	0	0	0	48.8832	0	0	42.9355	0	65.1606	52.6718	0	0	64.048	93.2209	25.9969	0	23.6657	44.9677	0	47.523	20.4582	0	0	24.5305	31.8917	0	180.163	0	72.2003	28.3445	63.1258	0	110.134	32.2351	0	0	26.9737	33.5118	0	0	0
		263	1239.06	0	0	26.5312	39.0765	0	0	0	72.3049	45.4867	14.5702	0	54.572	22.0959	60.4316	77.0638	0	0	97.4835	92.017	34.0497	62.5897	22.0133	52.4881	0	91.5311	38.5603	0	0	0	0	0	163.461	0	71.8533	0	80.4991	0	122.286	46.9674	15.5308	0	74.0984	18.9974	0	0	13.7733
		264	1242.92	0	30.9589	27.03	0	24.3151	0	0	45.6608	0	0	0	0	0	35.0902	113.28	23.1223	0	62.531	107.767	0	40.3996	24.6264	28.3769	0	127.939	22.6055	28.587	0	59.7574	36.6917	0	88.6177	0	86.3641	0	32.2062	18.8449	130.305	47.5534	0	0	47.7224	85.6861	26.427	0	0
		265	1246.78	0	0	38.6395	0	25.3361	0	0	72.372	19.5408	0	0	0	15.9958	43.0256	83.2582	48.7446	0	43.4732	97.5713	23.5094	84.7294	23.1902	60.2467	0	120.23	39.1871	39.4225	0	44.8064	0	0	144.863	0	67.3879	23.4098	46.3519	0	102.621	28.882	25.62	53.5132	37.0522	53.3035	0	0	16.6035
		266	1250.64	0	0	0	31.1801	16.5344	0	0	60.1429	42.9459	0	0	37.9942	46.523	44.4405	64.5896	20.4023	0	58.1671	151.497	27.2237	35.1247	43.648	51.533	0	88.2347	71.9322	0	20.0183	49.8524	16.7618	0	97.3099	0	91.1689	14.9797	55.2477	29.8377	86.5491	0	24.7565	32.4083	18.9205	50.6105	0	0	0
		267	1254.5	0	0	34.048	0	67.0523	0	0	75.2436	53.1022	0	0	0	0	69.2299	79.6204	0	0	99.489	127.732	0	45.1209	43.856	32.9809	0	101.501	74.6051	0	0	90.2189	0	0	83.6216	0	65.774	0	46.8473	37.934	138.427	0	56.8531	0	0	40.5225	0	0	0
		268	1258.36	0	0	26.4707	0	21.4288	0	0	67.5826	67.389	0	0	0	0	76.9809	62.5891	26.6602	0	129.609	107.916	0	89.2523	35.9404	30.8846	0	137.795	32.2635	0	0	43.7732	27.362	0	137.465	0	86.5213	0	46.1733	35.6013	161.748	21.34	34.2527	0	26.3304	31.0973	14.1272	0	0
		269	1262.22	27.7839	0	18.5418	0	18.8341	0	0	47.9833	26.6167	26.265	0	0	0	34.388	84.0458	0	0	0	131.767	20.7506	34.4274	0	44.7072	0	118.171	60.3706	17.6738	19.203	80.8576	0	0	142.762	33.4969	109.248	24.0627	46.2649	0	89.8923	0	25.8906	0	36.5624	27.2225	0	0	0
		270	1266.08	18.1523	0	23.9876	0	33.1722	0	0	35.117	0	0	0	62.9449	0	60.5176	76.5691	23.6517	0	79.5332	143.81	17.753	62.351	31.1741	37.7134	0	115.252	83.8877	0	0	56.7514	25.834	0	127.65	0	103.536	17.7376	71.7009	28.1056	117.332	0	24.847	30.8865	57.4189	30.1701	0	0	27.2643
		271	1269.94	0	0	30.5592	22.6031	41.211	0	0	57.8883	56.0043	0	0	20.5443	26.4783	58.1785	69.7062	0	0	83.8992	117.329	32.5478	51.216	19.1533	43.1767	0	133.216	28.194	0	0	32.1198	0	0	132.596	15.3562	46.1067	36.8696	17.0537	0	133.283	0	0	0	15.432	58.3297	0	0	14.994
		272	1273.8	0	0	35.1913	30.1016	52.8749	0	0	0	38.3972	0	0	46.0914	17.359	0	50.9254	53.1163	0	64.1182	144.567	24.8955	37.8904	21.4852	58.7477	0	152.331	85.5446	0	28.9622	35.7721	0	0	158.54	0	113.595	0	58.0275	24.2127	97.6577	0	19.4278	0	18.6565	73.234	0	0	0
		273	1277.66	0	0	25.3985	20.317	63.2225	0	0	57.7108	15.0089	46.378	0	22.3261	0	19.3465	0	0	0	62.0975	139.251	17.8051	80.4037	41.3961	66.4111	0	120.803	113.797	22.7854	33.5795	64.4389	0	0	151.028	0	53.8712	18.8144	72.0272	0	127.575	0	0	16.6239	0	76.139	0	16.2943	0
		274	1281.52	35.1706	0	0	54.8538	54.367	0	0	64.1527	37.1833	0	0	16.367	21.7215	29.3484	20.0513	21.1424	0	24.5083	108.439	0	46.2769	0	42.6886	0	141.823	107.823	23.9293	0	50.7487	22.8746	0	149.513	0	24.6185	20.7358	87.1757	28.6724	115.727	0	0	0	0	80.0233	0	0	0
		275	1285.38	36.621	0	15.5674	33.9881	50.9274	0	0	46.9737	40.7967	0	0	20.336	12.8217	0	14.7545	47.9935	0	25.5272	137.588	26.9199	63.7487	28.4721	97.6518	0	121.811	106.496	0	39.8004	74.376	41.9444	0	89.9712	0	57.4862	38.6432	95.5746	0	131.524	0	0	20.4363	0	31.5311	0	0	16.5552
		276	1289.24	30.7696	0	0	0	39.3137	0	0	33.7076	15.682	0	0	0	45.769	43.4893	25.9048	37.1417	0	25.7938	129.347	16.0212	59.0301	64.7213	45.9827	0	114.008	61.357	0	64.8642	48.8271	29.5084	0	109.429	0	44.2648	31.1544	80.9664	19.896	101.738	29.9887	16.2023	0	0	54.596	0	0	17.9681
		277	1293.1	20.7864	0	0	0	23.6142	0	0	0	41.3811	0	0	27.3246	29.1129	50.1581	0	30.1765	0	43.2717	124.186	25.2376	72.4745	31.0867	43.3455	0	89.9379	101.77	0	51.8046	110.791	0	0	148.956	0	49.2624	85.82	78.1166	0	97.1012	0	39.1075	0	0	65.8952	0	0	0
		278	1296.96	20.2255	0	0	0	90.9506	0	0	0	59.9236	0	0	0	44.8603	18.0909	44.8917	23.6522	0	39.7696	120.305	40.8193	49.8132	23.1689	40.6961	0	137.628	110.164	0	63.8647	116.233	0	0	107.74	16.3984	92.3408	33.1951	105.548	0	38.9049	28.3679	0	0	27.1781	29.7299	0	0	0
		279	1300.82	41.1744	0	0	0	59.5557	0	0	47.2715	0	0	0	79.1145	0	0	34.4351	38.5586	0	0	79.7194	43.2936	48.9359	18.2026	68.7125	0	95.5598	165.673	0	69.3903	115.214	19.2334	0	169.55	0	91.7199	0	47.8149	0	47.9266	0	0	0	28.2065	54.9449	0	0	53.2841
		280	1304.68	27.6968	0	39.497	0	75.981	0	0	25.7838	34.5329	0	0	19.6101	0	15.5541	0	17.0729	0	0	81.5647	0	40.2516	37.6065	31.7101	0	115.775	142.637	0	79.0937	33.5027	0	0	129.399	0	92.4192	37.4281	87.9856	23.9989	91.3197	0	23.6238	0	0	42.4235	0	0	44.416
		281	1308.54	0	0	0	31.6439	122.048	0	0	46.598	53.6827	0	0	0	18.5039	39.072	35.9503	20.7414	0	22.7914	145.747	0	57.0878	52.7863	33.799	0	84.0524	118.054	0	99.4949	69.0537	0	0	89.0318	0	58.2171	0	60.5608	67.6692	66.0236	0	19.7624	15.6659	19.0784	0	14.9982	0	40.5673
		282	1312.4	0	0	31.2485	47.8937	97.8418	0	0	0	26.2442	0	0	0	0	18.0829	21.4635	77.2616	0	0	129.782	43.0605	36.2684	63.853	35.5716	0	152.922	86.6191	0	85.5872	62.3961	27.7198	0	123.84	0	88.5767	26.5587	68.9352	23.5643	76.0932	0	32.2641	0	30.6179	0	0	0	22.4615
		283	1316.26	17.469	0	15.915	0	77.7022	0	0	34.6747	80.379	0	28.8152	0	36.1295	0	37.8677	19.6606	0	36.6686	140.591	37.9205	29.5275	44.1646	55.4891	0	91.7178	133.994	0	88.3801	69.2313	21.8804	0	102.602	0	52.256	34.9017	42.2124	29.1855	82.5251	0	63.4729	17.5892	0	66.2447	0	0	72.1693
		284	1320.12	33.394	20.5874	25.7145	0	87.1621	0	0	32.5719	0	0	0	58.5666	69.2134	0	0	76.6474	0	18.8364	92.9281	74.8809	64.5945	29.6085	34.9821	0	137.695	101.529	0	113.539	25.6064	16.1155	0	129.568	0	104.299	15.9928	57.8179	51.0387	72.3292	0	15.2929	0	0	35.6082	0	0	94.7519
		285	1323.98	0	34.2102	17.5236	0	118.735	0	0	43.0097	51.0587	0	0	0	35.757	0	31.7643	29.3804	0	24.6315	120.003	34.3835	0	35.1871	67.3277	0	87.2879	163.122	0	67.0178	43.0455	0	0	82.9964	0	73.2532	39.4137	59.4789	33.3849	98.7163	0	43.7583	0	0	50.3257	0	0	31.1442
		286	1327.84	48.0493	0	0	0	111.672	0	0	48.3843	24.5965	0	0	0	55.9561	0	15.0518	48.287	0	0	88.0878	22.9558	66.532	59.4438	54.7	0	104.803	117.861	23.7507	60.1401	27.0516	0	0	143.013	21.366	54.9828	36.5282	43.5051	36.4241	118.061	0	36.0857	23.1005	0	47.9756	0	0	136.108
		287	1331.7	34.1515	0	0	0	64.4577	0	0	80.4999	0	32.3425	0	43.1667	51.2776	0	0	32.0842	0	0	86.3078	0	36.7072	47.1709	81.2965	0	122.761	109.083	28.0987	103.56	61.6542	0	0	126.245	0	47.9126	54.863	56.247	0	115.226	0	49.9031	0	36.939	81.7077	0	19.5659	71.0385
		288	1335.56	30.8938	28.6237	34.0621	0	74.1974	0	0	58.5873	0	0	0	0	49.0483	0	55.9828	44.3352	0	0	117.204	0	44.7978	35.027	38.9612	0	133.691	66.8975	0	50.4797	44.9688	28.6216	0	93.3642	0	63.2789	45.2389	80.9177	24.7781	87.2842	0	31.3726	32.8027	15.6759	21.9018	0	0	128.303
		289	1339.42	0	15.9439	0	50.1908	100.226	0	0	0	15.4722	0	0	38.6823	52.7179	35.8087	96.2815	26.7196	0	16.2919	122.423	0	74.3229	30.2824	77.8038	0	97.1896	159.151	0	97.5935	0	19.4659	0	124.771	0	53.4981	27.5136	62.1501	0	100.02	0	0	48.9564	62.4522	32.9451	0	0	64.6425
		290	1343.28	36.9145	31.8983	39.3691	14.6696	110.739	0	0	21.9298	16.9361	22.6997	0	41.3252	0	0	28.7599	52.7539	0	0	113.597	0	53.1121	23.5217	62.9005	0	123.164	46.7096	0	64.365	19.933	19.2312	0	78.0906	16.9405	40.5364	39.5676	63.2555	32.4288	118.708	37.0375	54.0652	27.1265	29.6393	37.9725	0	41.5985	60.9092
		291	1347.14	0	35.2557	0	0	115.971	0	0	36.049	46.3528	28.4883	0	0	31.3196	0	61.4759	57.2092	0	0	71.4972	27.7375	35.7441	30.0319	67.7926	0	123.355	81.9118	0	40.5922	42.654	47.3558	0	119.177	20.6853	0	57.8813	87.6427	27.3821	127.852	0	16.5913	0	81.7482	0	0	0	78.8925
		292	1351	0	0	18.3578	44.454	109.86	0	0	43.5506	25.7061	19.9869	45.1645	29.3351	0	0	41.3824	27.6073	0	0	76.3974	30.1153	0	65.8261	73.1033	0	184.818	151.409	0	83.9122	40.1201	46.9598	0	107.265	0	31.3228	40.1068	27.1181	19.4771	82.4816	0	25.3127	0	29.0137	61.0265	0	0	95.0772
		293	1354.86	0	16.0318	0	0	127.52	0	0	69.0894	42.7596	0	0	0	0	0	25.6308	21.0717	0	0	95.6122	0	30.5164	37.6618	35.2928	0	118.805	109.953	0	66.6848	57.0979	18.8207	0	43.5612	0	0	18.2663	35.6742	24.6351	114.071	15.7455	44.198	20.9246	48.6207	0	0	0	53.9403
		294	1358.72	38.7429	0	35.2456	24.9239	110.946	0	0	31.7698	0	0	0	0	0	28.4824	31.1745	56.4646	0	0	96.2775	0	21.0026	33.3451	91.1294	0	142.848	132.876	0	53.2487	32.8083	15.4757	23.4368	75.6894	0	17.9139	49.2092	28.5483	0	111.859	0	20.8089	29.2722	59.2099	0	0	0	120.957
		295	1362.58	20.0659	15.0979	28.5668	23.132	138.536	0	0	57.3734	25.4991	0	21.2159	0	0	0	16.9507	37.7107	0	0	41.4828	0	19.1724	36.1086	114.719	0	148.97	135.15	0	82.7566	50.5183	0	0	86.8093	0	0	54.8714	50.083	23.2067	197.831	0	40.9366	32.361	66.9704	0	0	0	84.5704
		296	1366.44	0	0	22.7218	0	84.063	0	0	88.7037	48.7183	0	22.5037	0	0	0	19.4896	39.3653	0	0	63.1495	0	15.7132	0	90.9483	0	167.682	121.074	0	104.296	71.7713	23.1988	28.5454	93.8519	0	25.4728	50.0763	108.509	21.0978	172.31	0	37.2048	31.5803	77.1842	0	0	0	97.5169
		297	1370.3	15.9668	0	23.6305	0	57.3358	0	0	52.6831	29.0642	0	20.2734	0	0	0	20.6789	0	0	0	78.4638	0	17.4439	0	61.1839	0	61.2927	131.507	0	42.7197	43.9898	21.6205	43.3897	68.4235	0	38.4595	0	78.0998	0	177.56	0	0	60.241	31.9597	0	0	0	88.847
		298	1374.16	36.9774	49.9865	29.1354	0	103.904	0	0	55.6708	35.5738	23.5369	0	0	0	0	32.7967	31.9601	0	0	28.29	0	0	23.3781	91.5849	0	159.435	141.614	0	26.613	0	0	17.1304	89.0781	0	19.4204	45.4537	104.611	24.6521	179.022	0	23.6419	28.873	73.7934	0	0	0	85.4697
		299	1378.02	0	58.7848	21.0165	0	55.4638	0	0	30.6671	22.5644	0	0	34.3628	0	0	0	48.2589	0	0	65.5512	27.1081	0	24.7704	60.911	16.3347	150.14	133.901	0	94.3038	80.6616	25.7304	80.3741	94.816	0	49.9363	43.2975	55.2383	17.3469	155.777	0	0	0	46.6113	0	0	0	88.7404
		300	1381.88	0	0	0	0	119.369	0	0	77.1361	22.5178	0	27.3631	0	0	52.3445	29.0041	30.5481	0	0	21.6534	0	0	37.1559	117.334	0	116.344	132.495	0	60.4071	29.9542	0	30.9325	59.6893	0	21.5752	23.1698	114.658	0	131.248	0	42.1944	19.3079	45.8399	31.3176	0	0	78.0837
		301	1385.74	34.2719	0	26.8554	29.8386	62.6216	0	0	39.7954	0	0	0	38.0181	0	0	74.9111	35.1481	0	19.1314	65.1859	27.8559	0	0	54.7204	0	114.262	137.494	0	52.6747	20.4056	0	98.7412	57.2668	29.6495	0	19.3461	88.2264	0	142.529	0	52.0233	21.4975	65.1989	16.3204	0	0	129.974
		302	1389.6	0	0	0	21.7345	32.6568	0	0	62.4956	0	0	0	42.3588	0	0	66.0395	63.9595	0	16.2607	95.6643	17.6692	0	19.6561	91.8068	0	176.429	99.2517	0	37.8336	0	22.9793	58.7225	36.4256	0	25.7274	24.6674	79.36	0	89.2522	0	37.9864	16.2798	0	20.6495	0	0	110.843
		303	1393.46	24.2772	0	0	24.7624	111.131	0	0	67.8158	0	29.6062	0	0	0	0	45.6067	47.842	0	0	64.1825	0	0	0	96.6542	0	85.6532	126.862	0	20.0085	49.4918	21.9594	71.9467	25.4951	27.3639	40.9683	0	130.696	42.6786	110.352	0	37.4336	27.731	0	31.9922	0	0	141.666
		304	1397.32	15.9666	0	0	0	111.419	0	0	62.6907	0	0	0	0	0	0	50.4667	30.2102	0	0	71.7614	0	0	0	59.7269	0	133.908	146.31	0	55.7268	31.2983	0	61.3659	46.1333	0	0	33.9128	148.397	0	138.505	0	66.9271	0	50.5942	28.0688	0	15.8294	146.724
		305	1401.18	24.363	0	0	0	120.065	0	0	79.9638	0	0	31.2649	0	0	0	30.2037	0	0	0	55.3685	0	17.5389	35.8253	90.2364	0	145.51	163.226	0	60.6482	0	27.8386	103.992	18.4685	0	31.5406	0	130.334	22.4571	125.188	20.0524	86.104	23.4986	36.5779	39.1793	0	0	116.208
		306	1405.04	46.6942	29.8869	0	0	136.19	0	0	106.465	0	0	22.1217	72.9423	0	0	86.4619	0	0	0	44.8991	0	0	26.085	38.0164	0	131.475	107.258	0	39.7919	37.3545	18.2392	85.5788	43.6067	0	24.0636	0	92.9553	0	155.396	0	79.8961	20.3565	25.2708	43.9297	0	0	104.498
		307	1408.9	38.6155	21.7817	36.3751	0	89.0596	0	0	98.2757	31.5287	0	0	53.5809	0	0	93.796	0	0	24.7496	21.6807	0	0	80.1794	36.4447	0	156.911	103.93	0	20.0878	32.1562	0	56.9904	25.0485	0	0	0	108.487	0	134.678	0	27.0572	0	28.0897	0	0	0	111.864
		308	1412.76	16.0501	0	37.4865	17.8773	66.9314	0	35.7179	71.8669	75.8441	0	17.4657	33.1459	0	19.163	35.1442	21.6117	0	16.3072	38.9711	0	0	20.4838	60.5025	0	84.5225	80.1118	0	76.3935	0	64.8624	60.8347	17.5285	0	0	24.5388	104.854	0	143.65	0	50.1496	0	0	0	0	0	111.891
		309	1416.62	29.9303	18.1925	32.5186	0	75.7616	0	0	104.309	45.6962	0	27.4916	0	20.5298	0	72.3905	0	0	37.5802	40.0919	20.6492	0	0	42.9725	0	73.8919	81.8369	0	28.8132	0	0	62.7847	0	0	35.3415	25.7713	77.1474	0	155.91	0	40.9711	0	25.0797	21.5296	21.7337	0	146.995
		310	1420.48	36.7738	0	48.0598	0	100.036	0	0	59.3461	26.5888	0	25.491	24.0007	0	20.4768	37.4387	17.1165	0	21.3587	75.8115	0	0	0	15.6309	0	69.6715	104.712	0	0	0	58.7788	58.6193	57.7676	0	0	34.6668	103.693	0	105.045	0	0	0	31.4861	24.3813	0	0	81.3947
		311	1424.34	39.225	36.9129	46.651	0	88.894	0	0	60.5155	46.6938	0	0	29.7592	0	32.3362	49.7824	0	0	32.8459	42.2628	32.6791	0	31.1315	59.7978	0	155.615	68.9288	0	0	0	77.7726	72.4739	0	14.2141	52.8541	31.7634	158.25	0	72.9553	0	38.1202	0	0	25.5618	0	0	107.284
		312	1428.2	24.2569	37.6075	18.5844	0	86.0853	0	0	71.317	24.9639	0	0	27.5038	26.4686	32.4772	55.0173	0	0	0	46.3603	0	0	36.3431	68.614	0	100.35	109.432	0	70.6021	0	46.9666	61.495	40.4727	23.3879	28.5948	26.0579	136.822	0	95.5319	0	56.3992	0	22.4619	58.5082	0	0	138.348
		313	1432.06	62.9482	32.0608	57.7863	0	132.456	0	0	94.6579	70.5605	0	0	32.6435	0	0	15.6033	0	0	0	48.0138	0	0	57.9435	67.73	14.8397	115.766	115.455	0	16.8134	0	48.2866	27.1826	27.416	22.0393	0	32.0472	131.809	0	79.4338	0	53.7517	0	28.497	71.8158	33.1885	0	100.746
		314	1435.92	33.5816	37.5514	0	19.8059	80.337	0	17.5353	70.6913	0	0	0	35.8206	0	28.9768	50.1796	0	0	32.0885	30.7874	0	0	39.2711	66.8442	0	71.5247	99.2332	0	0	0	0	56.0671	0	47.4992	47.0862	0	143.081	0	67.0432	0	29.5934	0	24.7285	38.6133	27.647	0	71.8872
		315	1439.78	42.6443	0	49.3406	24.9583	89.2547	0	0	55.1141	82.0564	0	43.8144	36.5383	0	15.5385	20.9685	65.6507	0	54.878	42.118	0	0	69.0965	96.7359	0	133.449	85.184	0	0	0	0	60.8682	0	31.8025	0	23.7258	166.662	28.3736	132.421	0	0	0	25.4015	33.5021	25.6505	0	126.17
		316	1443.64	0	31.147	0	49.4286	121.893	0	0	112.32	47.3119	15.7588	0	0	0	59.5243	17.718	26.5744	29.0925	42.638	48.2964	0	25.5339	15.1391	80.9366	0	111.071	75.1294	0	25.2094	0	0	108.627	0	0	35.393	39.032	175.438	26.5803	22.595	0	19.0646	21.524	46.6206	0	24.3793	0	114.622
		317	1447.5	38.6127	0	0	18.4105	56.2314	0	0	101.744	23.6822	0	14.5808	0	0	49.3002	44.7158	0	0	30.643	0	17.5148	0	27.7028	35.4689	0	82.7666	110.796	0	45.4623	0	0	88.1131	38.9777	0	68.7053	39.4672	165.8	26.5087	51.3366	0	35.4793	0	22.2147	24.8382	77.7885	0	88.6551
		318	1451.36	28.345	0	31.8988	71.8272	88.5643	0	0	91.1932	62.7766	62.1638	33.8934	24.7066	0	47.833	52.1879	0	0	55.0184	31.2229	0	0	49.8813	72.3584	0	122.124	149.349	0	43.8048	0	0	62.2986	0	0	0	29.8125	105.816	0	71.2687	0	0	15.7505	0	31.5958	34.1425	0	66.8032
		319	1455.22	34.5417	41.7458	49.4124	49.0784	83.5504	0	0	69.3643	72.729	0	56.5949	0	0	0	17.6859	0	25.3112	33.6764	42.5675	14.579	0	68.935	48.8885	0	115.118	63.1279	0	26.6045	0	18.1632	69.6034	38.8105	0	36.869	15.9508	130.727	0	65.945	0	0	0	42.2148	0	54.2875	0	136.273
		320	1459.08	46.718	21.0372	41.2347	39.1292	127.453	0	0	105.65	25.9713	45.0226	60.937	0	0	55.7456	33.5781	26.1763	0	46.7288	23.5641	0	16.2856	69.9129	62.0364	0	139.523	30.3381	0	21.7503	0	23.0602	58.3555	0	28.583	0	0	94.4572	14.884	53.8105	0	35.477	0	15.9338	79.4471	75.3519	0	81.4076
		321	1462.94	37.4248	28.827	34.004	55.0865	94.7864	0	0	0	38.0611	31.9103	26.8451	0	0	49.6599	33.6413	17.0745	0	43.1067	43.0353	0	29.035	97.4484	59.9237	0	157.359	66.6287	0	17.9636	0	0	40.7999	20.607	0	0	0	178.033	0	60.1788	0	43.6739	0	0	66.753	81.4491	27.9469	69.5187
		322	1466.8	37.6299	44.9313	44.6782	77.4502	67.4211	0	0	95.4769	63.6241	38.111	17.8017	0	0	63.1069	23.7835	0	0	53.6834	26.5596	0	0	37.4552	0	0	100.697	98.0316	0	26.7821	0	0	59.6423	0	22.4838	0	0	96.0959	0	44.2823	60.1773	61.6364	25.6852	0	45.36	45.7655	0	22.2482
		323	1470.66	29.4291	31.9091	27.9003	36.979	126.312	0	0	68.1975	28.0982	86.1429	30.377	0	0	66.4693	19.4255	36.8353	0	26.7197	43.7544	0	0	40.9535	56.8687	0	157.033	62.6928	0	0	0	0	72.8922	0	0	15.3416	0	115.187	0	42.0065	19.5956	64.2143	0	19.47	40.6223	83.3252	0	22.5775
		324	1474.52	23.307	40.1486	0	89.9622	117.974	0	16.4455	94.4264	0	31.2416	0	0	0	45.3525	45.3319	45.0047	14.5606	0	37.7797	45.6636	19.997	70.4346	74.9207	0	109.908	49.7776	0	15.2553	0	18.8047	93.2189	25.8663	0	0	21.5439	138.412	0	54.1919	33.8132	63.4428	0	41.503	75.7129	53.4322	0	50.0761
		325	1478.38	20.2197	42.4965	27.9426	39.7607	61.5001	0	0	39.4435	78.8299	52.703	33.855	0	16.3203	78.1338	83.9133	52.565	0	0	48.2494	0	17.4844	36.4596	77.7004	0	105.098	69.6318	0	23.4824	0	0	71.9598	23.9633	16.0736	0	28.6897	79.2386	0	41.3096	15.6601	0	0	40.7919	82.1906	60.4848	0	109.266
		326	1482.24	0	34.7449	31.7313	48.7834	33.9798	0	0	100.403	29.4774	61.1248	44.8484	39.1606	0	61.5916	24.1821	25.8395	0	0	69.2744	0	31.3315	35.4143	105.276	0	144.727	44.6356	59.2289	0	0	26.488	81.931	30.4095	0	0	34.354	138.081	0	0	0	30.2902	0	24.8973	58.4828	72.2649	0	46.0408
		327	1486.1	51.9831	68.8716	0	65.5538	68.8862	0	0	50.4631	61.1715	33.1022	31.9263	30.0092	30.9694	28.9786	0	0	0	19.3561	53.9679	0	21.3262	62.734	53.5993	0	142.31	72.9579	0	0	0	21.3147	56.7868	22.8992	17.681	0	36.061	84.2913	0	0	0	0	0	0	82.5046	75.0401	0	34.1663
		328	1489.96	76.0542	40.0734	26.0811	36.7529	90.5641	0	0	141.658	39.7252	75.8294	56.2526	0	0	44.1844	46.6389	17.7462	21.4515	16.3811	45.5897	0	0	69.7796	48.1138	0	133.781	41.5798	23.4783	0	0	0	59.9718	33.5	32.1317	22.5226	0	87.4906	0	49.2636	21.257	71.5229	0	15.0121	78.7417	54.8151	0	56.3833
		329	1493.82	57.0326	0	0	56.5213	96.4152	0	0	83.4052	33.3222	94.8083	0	50.7508	20.1953	34.8638	30.5009	32.0305	0	51.7112	53.125	0	18.0544	45.8319	72.4141	0	139.024	0	19.8379	0	0	0	44.3196	0	28.2829	28.131	0	82.0605	0	27.4541	0	78.942	0	17.9331	86.7744	31.2864	0	59.3885
		330	1497.68	63.6389	53.0882	0	103.725	97.9087	0	0	107.765	38.659	56.4145	18.2395	54.4369	0	33.0964	25.0135	26.049	0	0	30.9635	0	0	88.2218	79.1235	0	130.908	26.6869	17.3555	0	0	0	54.6609	0	35.848	56.8902	37.0403	102.392	27.2435	42.6411	21.6541	31.1068	29.0961	34.4837	142.887	88.6951	0	53.0587
		331	1501.54	72.5639	0	0	55.5195	87.7033	0	0	85.7354	40.5736	77.3307	0	66.3982	24.852	80.5536	0	24.5683	0	0	60.1826	0	0	29.9599	66.6741	0	98.1793	72.5355	0	0	0	0	47.2233	0	38.321	46.0228	0	61.3608	0	43.8348	46.5717	56.861	0	35.5173	102.79	39.0868	0	60.2571
		332	1505.4	45.451	20.2358	42.1917	76.1614	109.423	0	0	77.5483	26.4941	69.3945	0	33.8637	0	82.8161	42.1493	38.7709	0	53.6169	67.6304	30.728	17.8413	86.4831	39.1156	0	104.471	53.4303	40.7098	16.6606	0	0	40.3661	37.4678	41.7747	58.6755	0	94.3245	0	30.9092	52.1176	69.7929	0	32.5523	170.766	133.245	0	60.4145
		333	1509.26	74.7753	22.5366	0	50.2576	150.721	0	0	95.9424	60.8187	79.5498	0	0	42.9939	30.4508	42.0917	17.9299	0	40.2038	85.1096	0	0	29.9296	73.0268	0	102.368	54.8338	35.9215	0	0	0	63.6533	28.2687	66.0933	46.3425	0	142.991	0	0	26.0712	53.0924	0	35.9516	133.759	32.8463	0	33.1207
		334	1513.12	0	0	0	119.383	108.768	0	0	106.856	31.3584	120.22	51.4113	28.2945	48.1376	50.6007	30.7487	21.4105	0	43.6294	62.9608	0	0	20.4503	104.314	0	103.966	18.8419	0	0	0	0	21.1192	0	15.3714	30.8038	0	191.235	0	36.3849	33.7088	18.102	0	0	106.526	43.6382	0	37.2436
		335	1516.98	26.0963	40.9093	30.1153	128.687	123.98	0	0	67.7843	51.9602	102.747	37.766	43.0898	28.9723	35.1732	0	0	0	63.3127	82.7917	0	0	92.9853	80.8145	0	102.194	34.0688	0	0	0	37.2566	0	26.5332	41.8635	42.5327	0	148.692	33.3243	42.5961	59.0077	51.3912	0	0	119.261	42.6036	0	108.574
		336	1520.84	21.7056	0	17.7594	92.2913	49.4019	0	20.743	111.007	38.2384	84.3883	0	27.6042	0	49.8098	15.3915	17.2099	0	43.7435	69.9448	0	28.3901	58.6606	44.4752	0	96.9297	0	0	0	0	21.5395	32.9901	28.8352	48.9023	30.1848	0	134.82	0	87.7663	33.0412	44.2185	0	20.0958	121.346	42.5088	0	82.7207
		337	1524.7	65.1008	77.2647	14.8317	61.9788	152.849	0	0	102.713	30.3908	81.0629	32.8298	52.5546	35.2361	71.428	32.2512	20.1004	0	37.4357	91.471	0	0	46.6597	121.355	0	45.3345	44.9112	0	25.8048	0	0	34.7678	73.9068	0	53.5615	0	179.832	19.8896	0	48.4205	19.5544	0	0	99.8908	37.4477	0	106.113
		338	1528.56	0	0	30.2318	65.5016	109.691	0	14.7837	102.199	26.3561	95.5542	34.074	28.6938	0	42.3681	14.8789	28.9013	0	33.4666	100.192	0	0	61.9223	51.1058	0	117.724	32.7493	0	0	0	0	39.1321	19.1319	35.9064	78.4928	15.4669	163.881	0	16.6534	54.6433	0	0	0	125.771	45.7614	0	87.1679
		339	1532.42	51.1779	0	0	30.7626	97.0436	0	0	72.8664	29.8011	68.9409	19.0927	0	36.3521	0	50.7972	26.077	0	65.889	54.921	0	18.4062	20.4752	46.7016	0	65.28	40.2205	0	0	0	0	0	37.1909	0	50.3391	0	158.802	0	66.1121	58.6029	56.1994	0	58.3477	171.982	47.1457	0	73.559
		340	1536.28	34.8633	43.1817	0	73.7139	99.9485	0	0	118.009	0	75.8639	0	61.0613	0	21.9049	54.5964	64.2138	0	40.3472	50.0587	0	0	74.751	44.7133	0	28.1001	0	0	21.9732	0	0	0	14.5022	27.7788	83.1546	0	181.841	0	39.4257	89.7572	72.7381	0	48.4669	87.0367	0	0	91.1286
		341	1540.14	0	52.0718	29.4341	83.4089	124.59	0	0	137.031	36.4985	76.0798	0	17.8265	0	0	82.0896	51.2659	23.5871	50.22	91.8109	21.7871	0	31.864	65.0758	0	72.14	18.8156	39.7714	16.1808	0	0	0	0	14.4289	58.4488	0	228.782	0	26.9439	14.8888	24.5836	19.0019	45.0665	78.0423	36.7462	0	54.0675
		342	1544	26.9039	22.1363	38.0946	101.787	97.1276	0	0	83.004	0	82.377	16.6387	39.91	26.2269	22.2775	72.8549	28.6483	0	54.3331	70.2074	0	0	66.5724	55.5483	0	79.3179	0	0	0	0	43.7792	18.4171	0	26.2227	27.2975	0	219.11	0	57.3322	42.1637	44.8419	0	36.986	136.208	18.0806	0	78.324
		343	1547.86	32.2025	17.3705	0	98.9725	170.757	0	0	81.365	20.4507	40.467	20.4091	50.8163	20.6033	0	62.4212	64.9108	0	50.6354	20.6478	0	36.1664	0	58.7642	0	49.2571	0	0	15.5455	0	32.3125	17.4502	24.2207	0	38.882	0	161.178	0	25.7018	28.5698	64.6097	0	46.0433	134.293	0	0	84.5413
		344	1551.72	29.3787	23.6632	0	120.088	64.4661	0	0	76.6695	0	54.9906	0	26.5139	0	37.4189	73.6949	37.5889	0	45.5765	98.5671	20.7176	0	19.0114	44.4225	0	19.9135	0	0	30.2744	0	0	15.2284	18.4253	37.6839	54.3028	0	215.141	0	15.7894	35.0941	0	0	26.4526	123.837	29.8277	0	105.101
		345	1555.58	31.5699	0	0	59.2051	61.3334	0	19.5781	60.2952	40.3655	66.1366	33.2338	39.2139	0	0	30.0762	33.6165	0	79.3396	71.0709	0	0	25.3695	77.9244	0	40.8634	28.3129	0	0	0	0	15.6081	53.6408	18.3025	43.2434	0	204.804	0	52.0367	30.5678	54.6659	0	18.4177	107.26	16.8968	0	72.783
		346	1559.44	0	38.6447	24.1139	89.9271	61.913	0	23.4372	77.1814	0	64.5874	16.9549	0	0	0	57.0342	33.8538	0	37.9686	0	34.8145	16.1616	27.0789	43.21	0	59.0782	34.5775	0	21.1877	0	0	21.6265	55.2126	0	31.6528	0	153.381	0	39.6304	29.1063	50.0058	18.9831	24.3318	103.875	0	0	45.3725
		347	1563.3	0	0	15.6126	81.6037	109.697	0	0	62.8349	0	24.9108	0	21.5274	0	47.9889	65.0249	37.3721	0	32.9024	101.318	27.5421	18.0504	57.967	0	0	40.0784	0	0	0	0	0	0	27.5568	0	27.693	0	97.6715	0	16.9917	14.9563	48.0136	0	25.1628	55.9278	0	0	79.604
		348	1567.16	0	0	0	74.7362	48.5628	0	30.6592	126.747	0	63.7259	16.465	44.106	29.5146	38.8751	63.0828	32.0223	0	0	16.9593	17.3662	32.7698	24.1275	0	26.3547	0	0	33.8232	0	0	0	32.6952	0	14.6643	53.3405	0	177.504	27.1856	35.4474	22.9381	70.7792	15.7565	55.3705	126.463	28.0033	0	66.1071
		349	1571.02	24.4823	0	0	82.4473	60.9373	0	29.0737	130.365	40.463	57.9829	0	0	0	53.794	50.4486	57.4302	17.8583	35.8649	83.5323	36.4911	0	38.0701	32.3138	32.683	28.4221	27.3496	0	0	0	27.2744	0	0	0	47.6212	0	193.637	0	37.431	49.5594	109.313	0	0	89.1488	0	0	40.7496
		350	1574.88	24.3054	0	0	79.002	75.3946	0	21.3391	26.185	36.7574	66.8571	16.2877	0	0	32.4531	101.89	67.5136	0	0	93.0676	0	45.5743	50.2631	58.1603	0	29.7914	0	0	0	0	0	16.387	26.5556	30.2739	50.5886	0	171.165	0	32.2983	40.1789	82.7747	0	0	30.3924	0	0	64.6056
		351	1578.74	0	0	26.5783	109.215	104.167	0	44.6755	47.9051	0	75.4677	0	26.8577	15.2365	0	107.04	27.5901	0	51.347	40.6152	0	44.6034	49.9594	65.9486	0	43.8688	0	0	0	0	0	0	51.6944	0	56.2406	0	202.12	21.5077	30.2217	62.3942	31.611	0	17.8055	69.1467	15.5662	0	64.9728
		352	1582.6	0	0	31.4748	121.852	44.4758	0	42.2428	86.9872	0	52.7061	0	0	24.7201	0	69.9341	32.0324	0	0	91.0286	0	33.5817	58.8219	16.4568	22.6835	0	24.7714	0	17.1872	16.3412	20.5686	26.632	21.6146	0	75.9321	0	181.554	0	45.2981	23.395	42.1237	32.4762	0	33.5887	0	16.1558	94.9131
		353	1586.46	0	0	0	88.6905	26.9521	0	25.4827	106.314	32.9481	61.5461	0	18.1172	0	0	74.2955	31.5947	0	28.8441	73.0825	34.3517	39.9304	47.8278	0	0	0	15.9109	0	0	0	0	33.2146	20.7455	16.1374	65.2593	0	169.575	0	23.9853	46.0087	41.8111	0	24.2639	122.953	0	0	74.975
		354	1590.32	0	0	0	73.0467	124.847	0	23.4431	60.8565	0	40.5584	17.8785	27.6154	0	0	104.429	88.2418	0	0	75.5039	0	21.7551	22.5121	47.9079	31.8766	31.1718	0	23.4091	0	20.8248	19.0448	0	17.6996	0	45.4371	0	180.859	41.3329	33.6552	22.4081	53.0582	21.7457	58.7359	93.1666	0	0	85.4612
		355	1594.18	0	29.2002	31.261	119.22	81.0495	0	19.2677	0	0	63.257	26.9688	0	32.2213	0	83.0951	72.0994	0	55.1822	57.2045	45.5942	0	37.6862	51.9873	28.7727	30.9952	0	0	0	0	0	0	64.6224	48.7345	49.5141	20.0957	182.563	22.1208	54.7709	34.4719	0	25.3794	0	108.282	0	0	93.6286
		356	1598.04	16.1991	23.0242	0	82.2722	45.0712	0	43.1615	45.8427	0	55.7743	25.1211	0	0	35.5127	99.4084	33.2932	0	28.3983	81.3944	18.6811	25.4943	15.2821	49.917	23.0562	0	0	0	0	15.4101	0	0	34.7944	0	35.3513	0	196.894	0	21.7069	49.3605	72.9212	0	23.6561	142.29	0	0	87.987
		357	1601.9	21.9951	30.4556	0	96.501	38.1733	0	0	65.0836	0	55.0286	0	0	0	0	129.005	31.1259	0	0	102.057	17.185	30.1993	0	34.0498	0	0	0	0	0	0	18.0926	30.1473	25.656	49.6764	42.3365	0	166.718	0	22.3051	54.7225	0	16.5521	33.0116	72.9693	0	0	106.064
		358	1605.76	30.6069	0	0	93.8073	91.7502	0	0	64.1201	0	76.2239	0	0	20.8842	0	120.832	44.3148	0	0	75.4506	0	24.9461	0	27.2213	30.8877	0	0	0	0	0	0	49.0675	29.8727	18.4792	49.0543	0	161.902	0	0	50.2815	18.6439	0	26.6043	65.1362	0	0	119.704
		359	1609.62	35.6345	0	28.2926	99.3799	126.067	0	26.2599	60.6769	17.2422	32.2891	0	0	0	0	129.27	41.7759	0	33.8133	52.2169	20.9883	16.761	35.1696	0	38.6101	0	0	0	0	41.871	0	18.8223	0	33.2815	25.2631	0	130.154	0	14.5972	68.9625	21.7877	22.2649	0	79.9721	0	0	99.0692
		360	1613.48	0	18.2546	46.326	101.797	110.502	0	60.2584	40.7217	64.0622	40.9975	0	0	0	44.5739	160.288	69.8914	0	35.5567	83.4941	31.7041	27.5342	44.5335	27.5717	0	0	0	0	0	0	0	0	46.6353	0	51.4759	0	156.155	33.1761	34.9353	75.5204	29.0992	0	17.7947	94.6515	0	0	114.717
		361	1617.34	31.2838	34.2059	0	106.615	142.195	0	23.9683	48.6556	21.9242	60.1191	29.3317	0	24.9134	16.8792	138.845	23.1878	0	0	50.206	20.1169	35.203	35.4148	23.2723	0	0	18.5111	0	0	34.6935	0	0	19.2885	0	45.0527	18.1636	152.436	15.019	21.2976	75.0458	14.1051	0	0	0	13.5009	0	137.57
		362	1621.2	44.8502	0	18.3502	103.996	101.884	0	41.6482	0	40.6345	19.0067	0	25.918	0	0	149.175	31.4563	0	57.6122	78.586	0	57.3318	27.4879	0	0	0	0	0	16.6765	0	0	29.8753	37.1972	0	65.7683	0	94.5809	23.1762	0	55.4147	0	15.7005	0	41.2562	0	0	61.3021
		363	1625.06	0	16.6935	33.5476	87.3444	64.7676	0	36.2157	32.6405	47.5037	19.7245	0	20.1988	0	0	169.124	49.7768	0	52.1475	90.9158	0	51.2355	54.779	0	0	0	0	0	0	0	0	0	0	18.688	43.673	0	106.24	0	0	78.8451	27.0469	45.7474	0	45.9251	0	0	98.369
		364	1628.92	0	41.2202	66.8502	76.0999	135.788	0	22.3772	38.3958	0	32.6634	0	0	0	0	92.3354	67.1448	0	0	99.0249	34.362	29.435	58.3633	0	0	0	0	0	0	0	0	0	40.7907	0	29.5876	16.1111	106.312	29.0832	0	78.8516	0	39.5164	0	77.921	0	0	78.3421
		365	1632.78	0	37.6559	30.8697	102.248	134.678	0	28.1585	23.5771	40.4972	82.7029	24.5953	0	0	0	124.021	0	0	48.159	141.034	26.0068	44.4352	57.2282	0	0	19.1911	21.6678	0	18.5148	43.8079	0	0	46.4709	0	36.0844	18.3063	170.88	36.2913	0	68.5255	0	19.0989	0	80.1536	0	0	98.2684
		366	1636.64	0	38.9241	0	68.4222	104.397	0	0	45.9048	0	65.4702	0	28.0232	0	33.5242	93.3363	34.5894	0	25.8125	81.9936	14.4816	61.9324	39.9572	40.4454	0	32.898	0	0	0	0	0	24.0578	48.8671	15.6689	33.6964	0	141.089	37.1626	0	76.1163	0	28.7807	0	0	0	0	99.5889
		367	1640.5	0	0	0	55.9544	100.957	0	46.3167	22.7036	0	89.86	0	0	0	0	116.945	56.5548	0	49.2553	101.345	0	42.8624	0	15.6298	0	0	45.8525	0	0	34.5655	0	0	16.6573	0	74.935	0	106.749	0	0	52.9425	0	0	0	60.1661	0	0	80.9074
		368	1644.36	0	61.577	0	54.0303	83.8692	0	16.9366	0	37.9256	46.0874	0	39.1245	0	0	169.169	83.1028	0	49.9345	133.948	0	47.7479	63.5945	0	26.7492	0	0	0	0	17.2539	0	0	0	0	35.0903	0	104.858	0	0	59.7134	26.0187	20.2836	0	0	0	0	60.0616
		369	1648.22	0	30.3382	0	125.286	99.5483	0	0	0	52.5004	31.2778	0	0	0	0	124.227	22.7214	0	54.3066	95.8543	0	49.7619	56.4785	0	39.1535	23.2544	0	18.5918	0	24.8241	31.1354	0	28.8097	0	27.718	0	135.505	0	0	0	20.9242	45.6548	0	57.2275	0	0	98.4082
		370	1652.08	42.1684	19.3751	19.8088	132.695	81.1005	0	70.5101	35.1679	56.087	41.4842	0	0	0	19.6339	114.855	18.8687	0	31.9909	69.5434	0	70.8589	88.6813	0	0	21.7819	16.2148	0	0	16.2088	0	0	0	0	0	25.12	100.408	0	0	16.7141	0	0	0	32.4242	0	0	87.3783
		371	1655.94	0	21.1268	37.0489	120.734	97.9914	0	23.5444	53.8734	35.7601	52.1521	0	0	0	0	92.6072	60.1638	0	19.0332	57.3518	0	0	83.5482	0	0	0	0	0	0	20.2522	0	17.936	0	0	39.9464	25.8022	71.0761	0	0	64.6399	28.1099	0	0	0	0	0	88.1123
		372	1659.8	0	38.6615	0	111.492	38.365	0	0	0	39.9452	26.2778	0	0	0	0	94.9543	0	0	35.1095	33.0508	49.3868	47.4608	78.9071	0	0	23.9821	0	0	0	0	0	0	16.4278	0	18.4802	28.139	84.0106	0	0	60.668	0	20.8963	0	50.9896	0	0	55.7909
		373	1663.66	0	37.1584	0	93.9679	43.9591	0	0	0	40.1567	44.2251	17.9317	0	0	0	142.083	18.4037	0	50.2971	21.2038	42.0076	97.0708	70.6966	0	24.4808	51.7698	0	0	0	0	0	0	0	0	28.4677	0	64.134	0	0	28.2315	0	27.0774	0	33.6333	0	0	45.3245
		374	1667.52	0	32.6773	30.1029	53.4424	74.1016	0	35.4577	0	40.2165	39.5306	0	0	0	0	88.3378	57.4437	0	52.8988	89.1761	48.9805	33.5341	46.5956	0	33.6529	31.2595	0	0	0	31.3875	0	0	24.2716	0	23.7338	22.6981	80.2153	0	0	40.1441	0	0	0	53.7857	0	0	19.0618
		375	1671.38	0	25.4887	38.712	115.075	90.8268	0	0	0	81.0982	59.1434	0	0	26.3584	0	123.426	49.6622	0	43.1056	39.406	15.4039	60.7637	19.3983	42.242	37.5469	21.5567	0	0	0	22.3579	0	25.1111	0	19.044	18.9335	0	84.5395	0	0	0	0	0	0	40.0737	0	0	27.5547
		376	1675.24	21.1314	0	0	102.529	79.5357	0	0	49.2219	86.2055	50.5471	0	0	0	30.3254	111.343	33.1546	0	0	57.5261	40.4006	0	50.9581	0	33.1542	31.5527	16.5876	0	0	0	0	16.9623	17.7695	0	0	0	110.381	0	0	34.5804	0	0	0	36.5286	13.9467	0	59.6476
		377	1679.1	0	28.3511	33.3914	84.2141	93.0113	0	20.3721	0	66.6851	76.1558	0	0	19.7512	0	165.958	21.3538	0	32.4787	52.2557	0	44.725	42.8361	0	20.7284	29.0154	0	0	0	0	0	32.3421	0	0	0	26.8848	140.224	37.7108	0	0	0	33.3542	0	31.0451	0	0	61.4792
		378	1682.96	0	33.6308	36.9379	74.9212	101.74	0	28.1239	0	81.6686	37.0726	0	24.6516	0	0	97.8491	83.9484	0	56.0547	41.2657	0	19.4977	51.2854	0	0	34.145	0	0	0	24.2101	0	0	0	0	26.7863	0	137.198	18.816	0	0	0	0	0	56.3455	0	24.0009	26.2238
		379	1686.82	0	16.1141	0	98.3316	125.926	0	0	0	72.2954	17.3324	0	0	0	15.1039	60.4806	94.6956	0	40.7943	83.823	0	77.9612	60.8468	0	0	0	0	18.4432	0	0	28.237	0	0	19.0682	30.578	0	105.262	0	0	26.9089	0	19.5386	0	24.2063	0	0	41.8052
		380	1690.68	18.2664	44.2486	50.1095	70.1553	40.9923	0	0	27.294	98.2485	45.3191	0	0	0	0	168.971	0	24.6242	36.9828	50.6087	25.876	73.1525	46.107	0	0	22.5409	41.2814	0	0	0	0	0	0	13.4386	24.5784	16.5786	104.855	0	0	27.3988	0	43.7672	0	40.575	0	22.5319	53.1781
		381	1694.54	0	24.8347	37.0686	15.8749	103.223	0	18.1766	15.4241	55.6056	20.4878	16.4387	28.981	0	0	85.0014	16.0826	0	45.9077	81.6372	31.5895	121.625	57.7979	0	0	0	0	0	21.7263	30.8885	0	0	0	0	0	0	112.798	0	0	39.6463	0	29.7017	0	29.0469	0	0	66.6367
		382	1698.4	0	21.2332	20.0208	70.8965	155.084	0	26.6496	0	96.5163	43.6572	18.2346	0	0	0	93.2457	0	0	20.7415	24.5255	46.5521	78.5533	55.4975	0	0	41.7726	16.006	16.3615	22.8033	0	0	38.6153	0	0	0	28.9858	117.951	0	0	30.6103	0	34.0395	26.1781	34.8812	0	0	49.018
		383	1702.26	0	48.1411	35.8985	96.7553	132.895	0	0	0	70.4403	23.5668	16.4331	0	0	0	99.9142	48.1538	0	0	46.3106	21.7749	50.467	0	0	0	25.2579	14.3702	0	31.5772	0	0	0	0	0	0	0	100.452	0	0	20.5226	0	45.3929	0	47.4749	17.8124	0	22.0412
		384	1706.12	18.8745	0	36.7513	47.3716	129.587	0	0	0	50.3764	40.2489	0	0	0	0	75.9923	61.2378	0	37.8474	51.7713	18.0104	87.1208	38.0184	0	0	37.7751	21.8718	0	23.012	0	0	40.986	18.9944	0	0	55.7767	108.675	57.7778	0	24.4655	0	0	35.0915	32.3372	22.8002	0	0
		385	1709.98	17.1039	18.5089	17.3763	51.2142	84.4877	0	0	0	44.2517	35.6467	0	0	0	0	48.4006	45.539	0	45.1784	64.8098	26.1102	92.9883	18.0632	17.6373	22.8931	40.2466	0	0	0	15.6757	0	0	0	0	48.5542	38.0847	65.8624	0	0	0	0	0	23.3535	27.404	0	0	59.9407
		386	1713.84	0	0	0	22.843	121.093	0	0	29.9094	50.2189	31.6089	0	0	0	29.1216	117.032	0	0	73.7348	57.7166	59.7178	104.743	58.4448	0	0	25.7526	17.752	0	0	0	0	0	0	0	57.0983	34.7801	39.6697	0	0	0	0	25.3532	16.6227	58.8726	0	0	36.5874
		387	1717.7	0	0	0	100.574	128.836	0	0	0	0	40.8498	0	0	0	0	73.9907	24.3962	0	55.3086	39.5308	29.9302	70.3672	28.5487	13.865	0	25.7763	0	30.2563	0	0	0	0	0	27.9936	14.2101	0	152.57	0	0	0	0	44.8902	0	34.7945	0	0	65.2048
		388	1721.56	0	19.2749	0	31.5002	154.618	0	0	36.4862	47.2746	32.4273	0	0	20.3681	21.5373	22.7289	0	0	30.1967	0	21.7444	100.367	53.3388	13.6123	26.4111	99.6305	0	0	0	0	0	0	0	0	37.5153	32.0374	93.4164	28.9019	0	44.1678	0	47.6665	0	0	24.9407	0	24.6399
		389	1725.42	40.8655	25.5848	23.1261	23.1064	122.896	16.5967	0	27.4336	33.9046	19.1465	31.4494	0	28.7448	0	77.9698	42.8758	0	0	44.8167	0	59.0524	52.3778	18.7155	0	57.9146	0	0	15.7529	0	0	0	0	20.4542	32.0402	15.6244	58.9163	22.4241	0	0	0	49.8893	15.6816	0	31.5342	0	52.7521
		390	1729.28	0	0	21.1233	20.4794	89.7135	0	0	0	47.6075	24.6129	31.5449	0	0	0	40.6629	36.8966	0	61.573	61.907	0	52.022	39.5669	0	0	29.0239	0	0	0	0	0	15.3405	0	0	0	0	76.7716	18.2931	0	13.6794	0	0	0	0	20.6362	0	0
		391	1733.14	27.3524	0	43.9315	0	47.9174	0	0	30.5015	61.5828	59.7458	0	0	26.1033	0	33.1245	19.3379	0	15.3541	21.2924	24.4441	69.6667	19.0413	55.7469	33.198	30.9231	0	0	0	0	0	18.0614	0	15.0995	26.8401	0	125.632	0	0	0	0	0	0	36.8194	0	0	33.4128
		392	1737	0	48.8702	24.2941	50.7772	101.213	0	0	20.27	43.7623	43.0371	0	0	0	0	36.6013	0	0	0	62.6492	24.5163	20.6867	17.9031	0	0	70.3897	21.9789	0	0	0	0	0	0	0	0	45.703	82.8023	0	0	0	0	18.7592	0	42.5108	49.9099	0	31.3217
		393	1740.86	40.2497	0	26.4627	41.0435	94.3708	0	0	16.1271	0	71.026	39.1333	0	45.163	0	0	15.8406	14.1249	21.0965	38.445	90.5758	99.4389	32.3371	0	21.752	23.7183	32.2403	23.4226	0	0	0	0	0	0	52.6586	0	125.322	0	0	17.0306	0	19.7572	14.4833	44.5087	18.3134	22.6843	0
		394	1744.72	17.1326	40.5324	0	0	61.434	0	0	0	20.7753	0	29.3812	0	0	0	57.5725	25.4446	18.0647	0	30.496	77.841	31.1627	23.1102	0	0	0	0	0	0	17.2376	0	0	0	0	63.0756	0	45.4394	0	0	30.4257	0	57.3103	15.9504	27.1146	0	18.966	0
		395	1748.58	29.9915	0	0	45.4781	73.4366	13.8574	0	0	0	39.0805	39.5652	23.9649	46.8339	0	0	74.2503	0	0	26.8779	43.4223	53.521	0	21.0808	0	86.7793	0	0	0	23.3623	0	0	0	0	0	26.7385	117.497	0	0	35.0581	22.5533	16.564	0	0	25.6218	23.9608	0
		396	1752.44	0	40.7841	0	18.5142	113.194	0	0	0	41.2988	0	0	16.4982	54.2958	0	0	29.6896	0	20.2597	58.3514	46.3408	53.6146	29.3151	0	0	44.8504	0	0	0	21.9581	0	0	0	0	42.9067	31.7461	150.041	0	0	0	19.0176	17.7307	0	0	0	37.8482	0
		397	1756.3	0	0	17.511	40.1582	152.272	28.9643	0	0	0	39.5304	0	0	31.8939	0	15.8615	22.6787	0	0	24.2507	48.6652	0	19.9963	0	0	39.7949	0	27.7903	0	0	0	20.0736	0	33.1646	67.4055	0	94.8786	52.6621	0	26.349	32.4954	0	0	64.5615	27.2981	27.8658	0
		398	1760.16	0	16.0417	0	0	92.7116	15.8865	0	0	40.5581	45.0123	28.8983	0	44.8883	22.1313	0	60.8599	0	0	23.6289	47.4759	28.3666	18.0649	0	0	34.4722	14.3544	0	0	0	0	37.4159	0	0	21.0744	0	164.658	31.2895	0	0	0	0	25.607	32.743	0	25.7275	0
		399	1764.02	52.3857	22.3966	0	19.4475	114.492	0	0	0	0	33.6593	0	0	65.6433	0	0	0	0	0	14.1834	62.128	48.6295	26.1511	0	0	53.648	0	0	0	0	0	0	0	0	19.931	14.6319	142.298	39.7448	0	0	0	0	16.5167	47.6081	16.0343	0	0
		400	1767.88	0	0	0	0	163.766	0	21.6021	22.4487	58.0175	47.7463	16.9606	31.8138	0	0	0	40.1044	0	16.0102	24.208	50.1306	21.6857	25.2232	27.6122	20.0475	0	0	0	0	0	0	0	0	0	20.4796	27.5603	110.669	0	0	0	46.5866	0	0	0	18.0156	0	18.6072
		401	1771.74	0	0	0	0	106.379	0	0	0	20.0887	23.2494	0	0	0	0	17.9772	41.7233	0	44.355	0	53.4605	56.7354	0	34.2332	0	18.2078	0	0	0	0	0	0	0	14.4525	28.9424	14.5259	111.147	16.7043	0	39.1326	0	54.2595	0	0	18.9715	37.5004	0
		402	1775.6	0	0	0	79.8947	79.0219	0	0	0	0	50.4205	41.0491	16.448	73.5558	0	0	0	0	31.5445	22.7352	49.8287	0	0	18.526	19.9756	40.329	0	0	0	0	0	0	0	0	18.9539	0	134.934	28.6101	0	31.762	30.762	0	0	23.4417	0	18.4204	0
		403	1779.46	0	0	0	26.116	75.8993	0	0	25.7208	29.2879	25.4501	0	0	84.6339	20.9603	0	45.5609	0	0	43.8473	33.9624	36.1634	25.8186	14.6295	0	37.8421	0	0	0	0	0	0	0	0	37.4362	19.921	100.396	0	0	0	0	40.5892	0	27.5813	0	65.1492	16.645
		404	1783.32	37.6882	0	0	42.402	49.5613	0	0	0	0	35.6592	0	0	75.0036	0	0	0	0	25.9286	0	38.3083	0	30.2112	0	26.1598	43.7906	0	0	0	0	0	17.0172	0	0	21.0436	0	95.4985	30.7283	0	0	0	19.603	0	0	0	57.5692	0
		405	1787.18	0	0	0	36.4799	45.9118	0	0	0	24.4831	42.6331	0	16.9881	136.534	0	0	53.3731	0	0	0	44.1733	21.8506	0	56.1245	0	17.362	0	0	0	0	0	0	0	0	0	0	132.586	55.8854	0	0	0	27.8102	0	0	0	95.2769	0
		406	1791.04	23.8989	24.8617	0	61.1637	103.227	0	0	15.5714	0	27.8156	22.4306	16.3335	77.248	0	0	61.8304	0	0	20.0367	61.1409	0	0	55.7594	0	0	0	0	0	0	0	0	0	0	0	27.346	158.966	26.126	0	0	0	0	0	0	0	57.8224	16.96
		407	1794.9	0	0	25.1577	23.8295	88.2015	0	49.3504	0	0	31.6661	0	39.7291	75.4083	0	0	32.9804	0	18.0847	16.9969	81.2291	0	32.4213	0	0	0	0	23.8055	0	0	17.1137	0	0	0	0	16.0918	130.902	0	0	0	0	0	0	35.7404	0	55.521	0
		408	1798.76	0	0	0	21.0421	94.8758	0	0	31.3644	27.8569	15.7481	0	47.6498	65.6286	0	14.2978	0	0	0	55.0936	66.1443	0	0	56.9949	0	0	0	0	0	0	0	0	0	0	0	0	76.1593	0	0	0	26.1162	0	0	0	0	35.1862	0
		409	1802.62	0	0	0	0	47.2447	0	16.7683	21.8207	48.3538	38.1098	0	0	73.1837	0	0	67.6934	0	0	0	68.8629	0	0	63.7844	0	0	0	0	0	0	0	0	0	0	24.1772	0	94.8701	0	0	0	0	0	15.0154	0	0	0	0
		410	1806.48	37.868	0	0	0	58.9279	0	20.1431	0	0	0	26.1037	31.7933	78.6667	0	0	38.2652	17.086	0	0	40.5056	0	25.884	46.1033	0	0	0	0	0	0	0	0	0	0	0	0	108.151	0	0	0	0	21.8951	0	0	15.5911	0	0
		411	1810.34	20.0481	0	34.3015	0	68.8597	0	0	30.7744	0	32.2625	12.9364	0	70.5689	0	0	0	0	30.5366	36.7073	18.2637	0	17.0275	43.84	0	0	0	0	0	0	0	26.3955	0	0	45.172	0	105.35	0	0	0	0	0	0	0	0	52.0565	0
		412	1814.2	0	16.6212	0	0	93.0811	0	19.1381	0	22.3412	65.2043	20.2595	0	59.3532	0	0	16.4662	0	0	0	31.0914	0	0	63.0878	0	0	0	24.6641	0	0	0	0	0	0	0	0	74.9867	30.371	0	0	0	0	0	0	0	21.561	0
		413	1818.06	33.2902	0	0	0	71.0417	0	0	0	14.9017	26.9236	36.6437	40.0024	38.31	0	25.7069	31.6117	0	17.6172	26.3003	26.5492	0	15.4797	42.3332	0	0	0	0	0	0	0	0	0	0	0	0	64.2575	0	0	0	16.3795	13.967	0	0	0	45.322	0
		414	1821.92	51.1804	0	0	0	57.7466	0	0	40.9006	0	15.1374	0	0	70.3355	0	0	43.2171	21.0557	25.2962	0	26.4117	0	0	81.0569	0	0	0	0	0	0	0	0	0	0	0	0	76.4858	0	0	0	16.3599	26.8031	0	21.3003	0	85.8207	0
		415	1825.78	29.9523	0	0	0	100.551	0	0	0	20.0641	49.3661	23.442	16.5375	64.0526	0	0	29.1527	0	0	0	35.2801	0	0	45.6555	0	0	0	0	0	0	0	0	0	0	15.4117	0	93.7405	0	0	0	0	0	18.3574	0	0	42.8178	0
		416	1829.64	35.5429	0	0	0	24.0264	0	0	0	0	24.9654	35.4861	59.8929	56.779	0	0	37.2847	27.9367	28.9726	0	39.0071	19.2238	0	60.9165	0	0	0	0	0	0	0	0	0	0	0	0	77.9996	0	0	0	0	0	0	0	0	36.5416	0
		417	1833.5	28.0916	0	0	0	50.6145	0	0	0	24.8387	0	33.8344	41.6135	88.1024	0	0	26.6524	0	14.8401	23.6534	17.4871	0	0	37.6405	0	0	0	34.4084	0	0	0	0	0	0	26.3157	0	94.7221	0	35.4214	0	27.6211	22.2681	0	0	0	33.9903	0
		418	1837.36	0	0	0	0	71.2099	0	0	0	0	0	52.4033	42.8615	57.8552	0	0	0	0	39.0172	15.0253	0	0	0	44.1718	0	22.7596	0	0	0	0	0	30.1263	0	0	26.0736	0	67.1201	0	0	0	0	26.5846	0	20.8594	0	81.7755	0
		419	1841.22	16.9225	0	0	28.4159	0	0	0	0	16.6195	0	0	27.1174	54.9382	0	0	43.3692	0	23.9862	0	25.2281	0	0	72.9145	0	18.7082	0	0	0	0	0	16.4818	0	0	22.4104	0	94.2801	0	0	0	0	14.6939	0	0	0	40.2581	0
		420	1845.08	39.3907	19.0475	0	0	87.4444	0	0	31.1941	0	0	33.7941	0	0	0	0	0	0	33.4159	18.4588	0	0	0	0	0	88.2105	0	21.4222	0	0	21.8806	0	14.6364	0	21.6566	0	50.7395	0	35.3317	0	0	19.6101	0	0	0	51.9005	0
		421	1848.94	92.6104	0	0	0	71.5304	0	0	0	0	36.4981	40.7505	0	56.9366	0	0	33.1636	0	32.1613	0	23.1889	0	38.0494	55.5641	0	18.6875	0	26.8193	0	0	44.4198	15.1533	0	0	26.0271	0	83.1424	22.529	0	0	0	24.0473	25.1093	20.2238	0	102.432	0
		422	1852.8	0	39.6642	27.4861	0	0	0	0	0	56.1668	55.5694	18.0655	0	61.0511	0	0	0	0	94.4547	16.0751	14.528	0	42.2697	18.5182	0	27.8988	0	0	0	0	27.529	0	0	0	22.5628	0	113.607	0	0	0	0	50.5414	0	0	0	37.3747	0
		423	1856.66	62.0554	50.6792	0	0	32.2337	0	0	17.67	49.0506	0	70.3544	0	34.8235	0	0	0	22.1437	37.383	39.5105	38.2167	0	42.3568	51.6267	0	0	39.7136	0	0	0	0	0	0	0	27.7428	0	78.382	0	0	0	0	25.6814	0	0	0	50.0362	0
		424	1860.52	0	0	0	0	0	0	0	52.9332	0	40.2239	41.895	44.3456	52.3752	0	0	0	41.5651	0	19.6926	28.4112	0	0	43.6822	0	0	0	0	0	0	0	0	0	0	31.9465	0	44.7533	0	0	0	20.6737	0	0	0	0	30.4733	0
		425	1864.38	16.9237	30.7065	16.8213	0	22.7268	0	0	58.0846	34.0135	0	44.236	0	41.5464	0	0	0	46.2125	46.9869	0	15.8961	0	0	35.0879	0	0	0	0	0	0	0	0	0	0	69.3344	0	55.3678	0	0	0	16.8139	0	0	0	0	34.8653	0
		426	1868.24	37.1898	32.6932	0	0	46.1773	0	0	43.9001	0	0	71.8466	21.1387	73.0867	0	22.9397	0	0	14.892	0	32.1586	0	28.0981	37.1499	0	14.0328	0	0	0	0	23.7603	0	0	0	66.4721	0	66.6232	0	0	0	21.0446	0	0	0	0	44.2358	0
		427	1872.1	44.8376	23.1089	34.6551	0	0	0	0	51.9967	0	0	60.0875	47.6558	0	34.5635	0	0	40.1895	42.1575	29.1508	55.8848	0	20.8495	25.1016	0	0	0	0	0	0	38.7006	14.7254	0	0	58.9272	0	23.5741	0	0	0	0	30.724	0	0	0	26.9998	0
		428	1875.96	53.7503	27.6984	0	0	38.6444	0	0	35.3625	0	24.0451	85.5722	0	70.4334	18.9776	0	0	33.8146	30.2219	0	39.0496	60.1082	0	14.8066	0	0	0	0	0	0	21.1586	27.9649	0	0	56.0632	0	75.9042	43.3958	0	0	0	20.7707	0	0	0	36.3235	0
		429	1879.82	83.6315	27.1196	0	17.6916	64.4691	0	0	0	25.0958	0	102.423	64.4845	89.9306	24.4163	0	0	22.3685	0	0	0	18.6663	0	44.2385	21.8863	19.1059	0	20.8328	0	0	0	0	0	0	48.9127	0	63.95	18.9372	0	0	19.5849	34.6924	22.7224	0	0	21.2031	0
		430	1883.68	73.5514	30.0729	0	15.6115	94.3318	0	0	16.5847	60.3936	0	63.7547	49.438	58.2639	0	0	0	51.4015	0	51.7947	0	26.9753	47.702	48.0931	0	0	0	0	0	0	22.097	0	0	0	123.947	0	61.4053	0	21.5865	0	0	15.249	0	23.1748	0	0	0
		431	1887.54	50.1114	0	0	32.4486	76.4207	0	0	53.3787	28.2716	0	111.378	0	115.308	29.3484	0	0	102.885	20.2834	26.0599	37.9502	71.4909	23.5637	25.9776	0	24.9759	0	0	27.0514	0	18.5036	0	0	0	68.2249	0	18.7228	0	24.4627	0	24.0805	0	0	0	0	0	0
		432	1891.4	48.2937	28.6655	0	18.5889	104.86	0	0	65.2835	39.3046	0	93.0266	51.2825	57.1613	0	0	33.379	42.5716	38.9735	28.0703	39.5613	37.9552	19.2308	49.1798	0	0	0	0	15.6196	0	0	0	0	0	110.565	0	41.9729	0	15.6438	0	0	48.9852	0	0	0	15.7668	0
		433	1895.26	55.0108	44.8115	0	0	34.5942	0	37.5178	135.962	18.4605	0	62.8347	76.0392	93.6216	0	0	0	38.8814	32.7658	16.5875	16.3145	0	31.8625	37.5451	0	0	0	0	0	0	0	0	0	0	123.951	0	55.7049	0	17.2051	0	0	0	0	0	0	0	0
		434	1899.12	0	19.3715	0	0	33.9244	0	0	72.0806	55.5448	25.9286	105.506	55.632	55.4911	27.6452	0	15.4398	0	0	0	58.5814	49.535	16.2141	17.9356	0	0	0	0	0	0	0	0	0	15.6745	126.02	0	51.148	0	32.6053	0	22.6274	17.4751	0	29.0017	0	0	0
		435	1902.98	39.4067	19.4127	0	29.71	80.2711	0	0	45.8661	0	28.338	87.7101	23.8065	77.2819	31.19	0	0	100.043	0	16.4397	17.1279	20.4517	0	40.9628	0	0	0	0	0	0	0	0	0	0	98.1976	0	37.0105	0	0	0	22.7522	0	0	0	0	0	14.9462
		436	1906.84	39.6209	31.2373	0	34.1214	83.5363	0	0	54.005	0	20.0817	67.2311	0	68.7025	26.6787	0	0	98.5428	0	0	24.5985	34.5864	0	41.4999	0	0	0	0	0	0	16.4373	0	0	15.6678	117.193	0	30.4635	0	28.6782	0	17.4596	0	0	0	0	0	0
		437	1910.7	39.8408	42.1079	0	28.9009	0	0	0	38.4963	0	18.0563	70.3414	46.3972	59.2181	34.174	0	0	68.512	0	25.7414	33.4385	59.0893	0	45.3459	0	0	0	15.8132	0	0	17.1295	0	22.8265	0	130.597	0	0	14.427	0	0	0	0	0	0	0	0	0
		438	1914.56	33.0691	20.054	0	71.2233	19.1724	0	0	30.503	43.7801	20.4603	85.4058	24.2222	123.235	16.4933	0	0	79.8774	0	0	0	54.9864	0	23.7799	0	0	0	0	0	0	0	0	0	23.7344	151.757	0	0	0	21.0965	0	0	35.6632	0	0	0	0	0
		439	1918.42	61.4949	0	0	81.3109	62.7684	0	0	78.1997	41.6027	0	104.924	0	103.105	0	0	0	45.9628	0	0	0	80.0228	0	34.325	0	0	0	0	0	0	34.4556	0	0	25.4442	161.362	0	17.5689	0	43.5018	0	0	40.1464	0	0	0	0	0
		440	1922.28	45.6728	23.3991	0	65.7788	0	14.8512	15.6544	78.8981	0	59.6483	58.7663	15.135	128.732	0	0	0	66.2633	0	17.034	0	130.683	0	23.5795	0	0	0	34.1792	0	0	0	0	0	0	179.252	0	0	0	19.4635	0	0	14.9503	0	0	0	0	0
		441	1926.14	27.6137	30.0288	29.3911	51.0794	42.5168	18.1161	0	89.1334	26.4679	19.5717	99.2592	50.8624	88.2045	17.4861	0	0	79.6555	30.2148	0	18.8997	144.02	0	17.2077	0	0	0	0	0	0	0	0	0	0	174.678	0	37.8212	18.4701	49.1352	0	0	18.261	0	0	0	0	0
		442	1930	0	0	0	32.1285	42.6169	0	0	83.6229	0	0	52.6904	62.2621	25.4583	17.2259	0	0	115.537	25.4418	43.1904	23.4868	63.2071	0	40.3988	24.097	19.4618	0	0	0	0	42.6937	0	0	0	127.827	0	21.8974	0	45.1234	0	0	20.9945	0	36.1706	0	0	0
		443	1933.86	35.7091	24.8325	13.2427	56.1673	24.1763	0	0	74.9933	24.4864	42.74	77.931	40.5709	103.972	0	0	0	119.033	31.4547	40.3201	0	84.2104	22.3685	53.2237	0	23.5611	0	0	0	0	0	0	0	0	178.662	0	54.3209	0	48.1608	0	0	0	0	0	0	0	0
		444	1937.72	35.7211	0	16.4493	46.3969	34.7472	24.4408	38.0459	79.5372	24.6528	15.4745	85.2896	35.4971	157.009	0	0	0	89.7507	0	0	0	69.9892	47.3518	28.69	0	20.013	0	0	0	0	0	0	0	0	152.718	0	50.5645	0	45.7425	0	0	0	0	0	0	0	0
		445	1941.58	36.5019	25.2497	0	70.2683	47.0037	0	0	31.4924	17.1499	64.7555	90.7518	25.9412	87.395	0	0	51.6261	82.4531	0	0	0	149.486	59.6606	50.2712	20.0606	0	0	0	0	0	0	0	0	0	208.722	0	16.9675	0	18.4398	0	0	0	0	0	0	0	0
		446	1945.44	19.6492	0	0	0	58.4672	17.8702	0	84.8183	35.9888	31.8894	119.604	34.611	119.123	0	0	0	86.8191	0	17.2986	0	86.7863	63.9193	16.5019	0	0	0	0	0	0	0	0	0	0	147.278	0	33.2685	16.6336	59.1352	0	0	0	0	0	0	0	0
		447	1949.3	56.2249	25.8668	0	58.8359	24.5939	19.14	15.0214	56.8266	0	36.1367	97.9903	0	45.2377	25.7168	0	0	121.402	0	0	0	149.154	54.0205	24.7885	0	0	0	0	0	0	0	0	0	45.907	139.757	0	69.1186	19.158	34.0605	0	0	0	0	0	0	0	0
		448	1953.16	27.3884	72.2788	34.7666	18.3972	63.7258	18.5952	0	94.6067	0	0	105.868	30.6645	56.8127	0	0	0	93.4065	0	22.0892	0	45.8618	60.253	0	0	15.567	0	0	0	0	30.7008	0	0	23.5371	169.122	0	64.6521	0	21.938	0	0	0	0	0	0	0	0
		449	1957.02	63.473	32.5336	18.8999	32.1106	73.4841	0	0	58.1221	18.2183	0	62.5412	64.9802	67.2888	0	0	39.8621	61.1597	0	17.3503	18.5006	51.2612	60.2899	50.4454	0	0	0	0	0	0	0	0	0	0	133.108	0	22.2267	0	32.1343	0	40.2384	0	0	0	0	0	0
		450	1960.88	73.4122	37.1565	0	39.8616	55.2372	51.2987	0	86.7636	0	15.0887	66.811	25.0456	36.5286	0	0	0	86.991	0	27.4896	0	47.4865	0	24.7336	0	23.316	0	0	0	0	0	0	0	26.475	158.094	0	22.3863	0	22.2881	0	0	0	0	0	0	0	0
		451	1964.74	32.0406	0	0	0	51.7834	32.1032	0	35.3204	37.8105	40.2341	85.5266	62.4454	19.4402	0	0	57.993	120.091	0	44.49	0	82.0091	54.5414	0	0	18.0377	0	0	16.6342	0	0	0	0	0	159.705	0	0	0	22.5459	0	42.2454	23.399	0	0	0	0	0
		452	1968.6	41.46	25.1598	0	53.9854	84.4361	18.8799	22.0946	123.061	0	44.7854	76.0572	0	44.0873	0	0	30.1144	85.6054	16.8585	0	0	58.7212	31.6321	0	0	0	0	0	0	0	0	0	0	17.4424	142.459	0	0	0	0	0	0	0	0	0	0	0	0
		453	1972.46	52.508	42.9851	0	78.6951	55.0623	24.68	25.6194	120.356	0	28.32	73.4239	0	39.874	0	0	0	163.506	0	12.8698	0	104.34	49.6242	17.8178	0	0	0	0	0	0	0	0	0	37.6036	160.636	0	37.4133	0	0	0	31.8653	0	0	0	0	0	0
		454	1976.32	42.2232	66.7268	0	0	94.1723	0	0	113.707	45.3063	48.6945	78.5609	46.0714	60.1236	0	0	17.7667	123.073	0	47.1791	0	75.1307	38.3643	0	0	0	0	0	0	0	16.4529	0	0	0	127.798	0	18.7866	0	0	0	51.0018	0	0	0	0	0	0
		455	1980.18	31.907	0	0	64.349	60.102	0	0	63.6217	0	56.7433	94.2921	35.1869	35.3811	0	14.3354	0	73.9133	0	17.96	0	106.089	47.8789	44.1933	0	0	0	0	0	0	0	0	0	0	48.5656	0	0	0	0	0	0	0	0	0	0	0	0
		456	1984.04	55.5253	34.5649	0	33.582	67.384	0	48.2336	85.1072	0	40.2208	88.4794	43.2267	43.743	0	0	51.837	87.1654	0	42.6638	28.05	71.6839	83.5922	0	0	0	0	0	0	0	0	0	0	40.2094	51.3478	0	0	0	0	0	43.141	0	0	0	0	0	0
		457	1987.9	33.8243	49.0726	0	19.4083	20.0068	24.8671	28.7653	62.6553	17.6803	64.896	60.5094	35.1218	48.137	22.6277	0	22.5164	135.704	0	21.6707	0	60.8151	42.3357	0	0	0	0	0	0	0	0	0	0	20.7947	95.7014	0	0	0	17.4089	0	35.9502	0	0	0	0	0	0
		458	1991.76	85.7836	26.1291	0	31.9389	21.0469	0	0	74.9137	0	25.4507	29.7316	23.3695	18.8713	0	29.4232	0	136.714	0	26.9543	29.6196	70.1857	43.9861	25.0256	0	0	0	0	0	0	0	0	0	43.9647	62.1275	0	0	0	35.5946	0	0	0	0	20.6698	0	0	0
		459	1995.62	0	0	0	0	79.0032	0	41.7639	139.073	0	0	66.8148	69.3909	29.3623	0	28.765	46.5936	122.411	0	21.952	0	99.0151	59.3792	0	0	0	0	0	13.9504	0	0	0	0	0	119.042	0	0	0	0	0	30.4363	0	0	0	0	0	0
		460	1999.48	39.7737	0	0	94.2761	52.5047	20.2944	0	147.419	0	15.1445	43.7866	0	55.5468	15.326	0	23.0549	121.997	0	28.2557	27.1902	65.6368	0	20.4646	0	0	0	0	0	0	0	0	0	0	56.4895	0	0	0	0	0	21.1241	0	0	0	0	0	0
		461	2003.34	37.1871	0	0	69.8166	76.4355	16.5165	0	105.584	21.4921	22.029	73.8195	39.8395	0	0	0	24.6973	128.013	0	44.8735	22.0857	61.9321	0	37.2387	14.478	0	0	0	0	0	16.9757	0	0	0	75.2349	0	0	0	0	0	25.9943	0	0	0	0	0	0
		462	2007.2	63.2936	0	0	40.31	109.144	37.684	0	105.786	34.4855	20.3784	21.0019	0	0	0	0	20.4426	39.0706	0	61.2504	31.7875	91.0008	38.7636	31.6564	0	0	0	26.1635	0	0	0	0	0	50.6257	45.2835	0	0	0	0	0	0	0	0	0	0	0	0
		463	2011.06	48.6189	17.219	0	51.1761	58.6675	0	20.6845	120.283	0	26.9286	44.5189	32.8346	41.9658	0	0	0	117.285	0	53.4289	0	127.867	0	0	0	0	0	32.0261	0	0	0	0	0	0	27.8918	0	0	0	0	0	15.309	0	0	0	0	32.9787	0
		464	2014.92	50.734	0	21.9057	20.4283	63.697	0	0	119.048	27.29	36.3318	31.4573	33.4382	76.672	0	17.2294	38.7941	137.068	0	0	30.2354	72.1656	0	0	0	0	0	0	0	0	0	0	0	32.0054	0	0	0	0	0	0	0	0	0	0	0	0	0
		465	2018.78	42.0681	18.2022	0	31.1187	37.3934	20.8078	0	94.7309	34.296	63.3459	34.797	24.5475	46.2065	0	0	0	117.471	0	28.84	0	59.5748	0	0	29.2337	0	21.3329	0	0	0	0	0	0	0	36.8808	0	0	0	0	0	23.4664	0	0	0	0	0	0
		466	2022.64	0	32.1312	0	0	38.4089	0	24.1561	135.426	0	47.7945	25.8559	0	62.2354	0	44.0231	21.8607	152.851	15.3911	17.722	21.9396	76.9196	33.9594	18.8291	0	0	0	0	25.6627	0	29.3937	0	0	0	0	0	0	0	0	0	17.7403	0	0	0	0	0	0
		467	2026.5	37.8215	42.5231	0	46.0269	80.5127	0	20.1134	107.702	19.7597	39.2138	20.9995	64.8136	47.5575	0	16.8235	0	114.651	0	31.3799	0	70.4623	32.6207	0	0	0	0	15.6023	0	0	0	0	0	29.7356	0	0	0	0	0	0	0	0	0	0	0	0	0
		468	2030.36	18.1254	31.3855	0	16.2855	28.3623	0	0	103.246	0	0	32.6195	21.0855	61.6528	0	0	45.1762	151.247	31.223	66.9428	0	67.7222	17.0664	53.6374	0	0	0	0	0	0	0	0	0	24.1947	0	0	0	0	0	0	0	0	0	0	0	17.7711	0
		469	2034.22	47.019	0	0	22.3055	108.066	0	0	136.491	22.8085	49.8463	47.7906	0	20.0464	19.1023	20.501	0	121.519	0	23.2767	22.7793	57.513	58.3142	0	0	0	0	23.0211	18.124	0	0	0	0	0	0	0	0	0	0	0	38.4744	0	0	35.0137	0	19.719	0
		470	2038.08	39.9085	0	0	0	69.8161	23.0856	0	103.325	0	56.0814	27.5554	29.6893	17.6717	0	0	43.3376	110.427	0	43.3235	37.0645	60.408	0	0	0	0	0	15.829	0	0	0	0	19.0108	24.4561	0	0	0	0	23.103	0	0	0	0	0	0	0	0
		471	2041.94	101.45	0	15.045	19.1103	0	0	0	95.8537	0	36.8805	0	15.3911	82.1132	0	0	81.9528	181.245	0	26.4972	0	44.4602	0	61.8143	17.7317	0	0	18.9615	0	0	0	0	0	0	0	0	0	0	0	0	0	0	0	0	0	0	0
		472	2045.8	34.8019	0	0	0	86.3294	28.883	0	64.843	0	31.7333	0	19.102	60.8523	0	14.5902	36.3286	110.217	0	32.4487	26.3212	59.0888	0	35.0104	20.8566	0	0	0	0	0	16.5974	0	0	27.5764	0	22.6633	0	0	0	0	0	0	0	0	0	0	0
		473	2049.66	57.2929	0	0	0	62.4892	0	16.1998	45.5646	0	0	43.4342	0	63.9827	0	35.0917	23.9688	134.411	0	35.0052	0	34.9014	32.9249	44.701	38.7784	0	0	0	0	0	0	0	0	49.274	0	16.118	0	0	0	0	0	0	0	0	0	0	16.02
		474	2053.52	47.2895	0	0	0	40.0271	31.1472	0	85.1195	0	71.1109	26.723	19.8768	43.923	0	56.4966	0	104.684	0	62.3644	0	74.1887	29.09	0	0	0	0	0	0	0	0	0	0	19.5223	0	23.5802	0	0	0	0	0	0	0	0	0	0	23.8586
		475	2057.38	29.2808	19.2208	23.1496	0	83.9786	37.9287	14.9433	90.7953	0	42.5167	25.2883	0	56.891	0	0	0	123.043	0	59.498	0	24.6701	29.4099	0	0	0	0	0	0	0	0	0	0	0	0	35.0178	14.3094	0	0	0	0	0	0	0	0	17.4087	0
		476	2061.24	0	59.8888	0	0	130.702	0	0	85.6513	0	19.3323	0	0	0	24.5237	0	0	150.214	0	62.5004	76.6944	0	54.8882	14.3382	17.3084	0	16.0348	0	0	0	27.318	26.6915	0	44.4659	0	18.893	0	0	0	0	21.3954	0	0	0	0	0	0
		477	2065.1	17.9728	0	0	0	105.726	15.9695	0	75.297	0	0	25.8294	0	0	0	47.4577	39.0137	143.649	23.3425	18.3129	28.5264	28.0943	31.7336	0	0	0	0	0	16.4137	0	0	0	0	31.9167	0	0	0	17.4489	15.2413	0	28.3018	0	0	16.2137	0	18.1729	23.1778
		478	2068.96	58.659	36.0268	0	0	88.9959	49.2743	0	127.576	0	47.1267	0	21.8216	0	17.3905	14.8112	0	143.892	0	31.9255	75.2103	23.4031	24.7733	0	18.627	0	0	0	0	0	0	23.8667	0	0	0	19.1664	17.0322	0	0	0	0	0	0	0	0	0	0
		479	2072.82	56.5466	23.171	0	18.2058	76.762	15.5984	0	76.2422	0	35.026	26.9613	0	42.4831	0	64.201	18.724	116.612	0	16.3352	20.1936	0	0	0	14.1934	0	0	0	16.9561	0	0	0	0	32.2396	0	0	0	0	0	0	0	0	0	26.3508	0	0	0
		480	2076.68	19.3785	0	0	0	39.6238	40.8401	0	66.0455	0	37.0299	27.2404	0	35.8115	0	32.4347	16.0576	84.6619	0	41.8192	0	28.5672	25.2947	32.2484	19.3181	0	21.0258	0	0	0	0	0	0	46.4759	0	0	0	0	0	0	0	0	0	0	0	0	0
		481	2080.54	21.4869	0	0	0	25.2041	62.334	21.085	43.78	18.9268	0	15.0288	0	72.7844	0	68.848	0	122.363	0	39.7668	0	0	0	20.7122	0	0	0	17.7079	0	0	0	21.9597	0	30.8475	0	0	0	14.6661	25.1777	0	0	0	0	30.8653	0	0	0
		482	2084.4	36.4506	23.9345	0	0	33.6782	63.325	32.9007	51.2208	23.7656	0	0	0	0	18.4731	15.443	31.5443	120.043	0	0	57.5266	0	29.06	0	56.2736	0	0	0	0	0	0	0	15.5918	35.6713	0	0	0	0	0	0	0	0	0	0	0	0	0
		483	2088.26	47.852	16.6556	0	0	65.8487	56.081	0	67.6622	0	0	0	0	27.6398	27.1155	45.4185	0	105.806	0	0	0	19.0491	0	0	16.3778	0	0	0	18.2191	0	0	0	30.0016	56.3772	0	0	0	0	0	0	0	0	14.2105	31.9543	0	0	0
		484	2092.12	61.8281	0	0	0	115.628	60.9475	22.4015	28.5633	29.3526	35.6091	0	0	34.2254	0	65.4957	27.5992	148.637	0	38.6366	37.9179	0	31.315	0	31.3497	0	0	0	36.3912	0	0	0	0	18.7883	0	24.64	0	0	13.9059	0	0	0	0	0	0	0	0
		485	2095.98	91.4018	0	0	0	59.6375	0	0	36.4133	0	51.6127	20.122	19.7578	0	17.4647	55.0971	29.1444	89.6124	0	18.4555	49.3926	0	0	45.1811	0	0	0	0	0	0	0	0	0	36.0578	0	0	0	0	0	0	0	0	0	0	0	0	0
		486	2099.84	110.958	17.3221	0	0	89.7772	66.0332	0	46.4461	35.587	44.1754	0	0	24.7066	0	47.7411	0	59.1525	0	17.2256	25.7697	23.3564	16.6096	0	29.9887	0	0	0	48.855	0	0	13.8202	0	14.086	0	0	0	17.6415	0	0	0	0	0	0	0	0	16.5425
		487	2103.7	52.6516	32.3059	0	0	70.5748	120.793	0	0	21.5355	19.3402	0	0	16.465	0	34.2706	36.2763	37.4228	0	29.2506	60.4379	0	0	0	33.9617	0	0	0	32.9102	0	0	0	0	76.446	0	0	0	0	0	0	0	0	0	0	0	0	14.0935
		488	2107.56	60.9854	35.6371	0	0	36.4851	112.244	21.4846	37.7609	0	33.9743	21.3615	0	0	0	48.3636	0	113.614	0	15.9889	41.2179	0	0	32.8453	23.2311	0	0	0	0	0	0	18.609	0	33.2579	0	0	0	0	0	0	0	0	0	0	0	0	0
		489	2111.42	49.67	58.6289	0	0	66.0866	89.4633	53.5878	0	0	0	0	0	0	0	46.6246	0	125.163	0	35.6541	39.9937	0	0	17.8737	25.2597	0	0	17.2758	47.6599	0	0	0	0	55.7546	0	0	0	0	0	0	0	0	0	0	0	0	0
		490	2115.28	83.7566	24.511	0	0	0	117.568	104.18	53.5589	42.5321	0	0	0	0	40.7336	37.2717	0	95.0846	0	30.3147	35.229	0	0	0	24.2276	0	0	0	0	0	0	0	0	84.1538	0	18.6239	0	0	0	0	0	0	0	0	0	0	0
		491	2119.14	97.3104	0	0	0	32.5064	99.845	58.5447	15.907	28.8914	0	0	0	17.8377	0	33.1951	0	111.585	0	0	73.4346	0	0	20.4468	0	0	0	0	0	0	0	0	0	88.8514	0	0	0	0	0	0	0	0	0	0	0	0	0
		492	2123	75.445	19.7036	0	0	54.4084	62.862	52.0877	0	31.0365	0	0	45.857	0	0	30.9452	24.4882	97.5444	0	49.6387	72.105	18.2995	0	78.1129	24.044	0	0	28.3116	0	0	0	18.5817	17.4243	92.2731	0	24.6182	0	0	0	0	0	0	0	0	0	0	0
		493	2126.86	47.1747	26.4674	0	0	53.9415	82.5554	71.6192	55.0624	31.5996	0	0	0	0	0	37.8777	0	54.8488	0	41.9938	69.0479	0	0	0	0	0	0	0	16.8927	0	22.3773	0	0	37.6112	0	0	0	0	0	0	0	0	0	0	0	0	0
		494	2130.72	41.2009	21.8553	0	0	71.555	80.9989	83.0606	47.0563	0	28.6913	0	0	17.4066	0	24.5035	0	96.8565	0	37.5112	42.0442	0	0	17.1231	36.4457	0	0	0	40.8346	0	0	33.3035	0	97.5711	0	0	0	0	0	0	0	14.3675	0	0	0	0	0
		495	2134.58	42.0278	0	0	0	81.3386	96.0186	38.9459	19.1628	0	27.3044	0	0	0	0	27.4152	37.9628	106.14	0	72.6901	56.817	0	27.5863	0	0	0	0	28.0869	51.3845	0	0	19.3577	0	98.8819	0	17.4659	0	0	0	0	0	0	0	0	0	0	0
		496	2138.44	72.5593	0	0	0	75.8638	92.2008	21.4105	62.2564	17.307	23.272	0	0	0	0	34.5313	36.6866	34.1466	0	24.253	42.8816	0	0	0	27.9969	0	0	0	34.4552	0	0	0	0	31.0087	0	0	0	14.6911	0	0	14.9208	0	0	0	0	0	0
		497	2142.3	55.0393	48.8671	0	0	74.1379	93.9823	104.145	0	29.3143	23.9737	14.5394	0	0	0	21.0652	15.423	38.5191	0	47.0748	59.8531	0	0	0	0	0	0	0	28.1233	0	0	27.5106	0	73.4381	0	0	0	0	0	0	0	0	0	0	0	0	0
		498	2146.16	70.2457	29.3127	17.0572	0	90.7013	38.5394	68.4143	31.8091	0	0	0	0	0	0	39.4097	0	27.25	0	44.3863	80.8482	0	0	30.2543	24.3199	0	0	0	48.2331	0	0	35.5206	0	78.368	0	0	0	0	0	0	0	0	0	0	0	0	0
		499	2150.02	76.6813	23.255	0	0	64.2379	112.798	63.1172	0	46.849	28.5644	28.2864	0	0	0	54.6074	0	68.7807	0	52.5204	72.6398	25.1279	23.3707	0	39.6376	0	0	0	0	0	0	0	0	62.9452	0	17.0432	0	0	0	0	0	0	0	0	0	0	0
		500	2153.88	66.2239	0	0	0	49.1133	62.5706	42.9959	58.6076	0	18.7447	0	0	0	0	25.805	0	62.9841	43.6656	60.8378	76.2118	0	0	19.2153	29.8506	0	0	0	0	0	0	0	0	66.642	0	0	0	0	0	0	0	0	0	0	0	0	0
		501	2157.74	67.2484	53.9858	19.8894	14.6662	45.9513	80.0978	68.7966	0	0	0	0	0	0	0	0	0	40.0447	0	46.6329	81.4604	0	34.1796	0	0	0	0	0	0	0	0	19.2444	0	103.047	0	0	0	0	0	0	0	0	26.8947	0	0	0	0
		502	2161.6	0	0	16.6419	31.0127	78.035	62.8312	62.6253	73.9385	0	26.0598	0	0	0	0	40.598	24.0269	58.4017	16.049	40.841	15.1595	0	0	0	0	0	0	34.3804	0	0	0	0	0	62.4553	0	0	0	0	0	0	0	0	15.863	0	0	0	22.3242
		503	2165.46	59.6711	27.124	56.702	0	72.4499	118.725	75.1656	20.626	0	0	0	0	0	0	36.8488	27.4076	53.2471	0	59.9624	79.9623	0	0	0	15.8687	0	0	0	0	0	0	0	0	51.2738	0	0	0	0	0	0	0	31.1516	0	0	0	0	15.3433
		504	2169.32	98.364	42.9744	27.408	0	94.2981	106.014	75.2438	22.0607	0	0	31.6482	0	15.3989	0	0	49.7097	66.7674	0	70.0177	45.912	0	0	0	0	0	0	0	0	0	0	16.4953	0	27.9994	0	0	0	0	0	0	0	0	0	0	0	0	0
		505	2173.18	42.1994	0	0	0	53.8648	108.213	150.022	15.5602	0	0	0	0	0	0	0	26.3337	43.2598	0	64.5539	42.6908	0	0	0	17.5649	0	0	0	0	0	0	17.7336	0	67.9307	0	0	0	0	0	0	0	0	46.0014	0	15.2118	0	0
		506	2177.04	59.3795	31.576	79.047	0	115.013	104.732	92.3654	48.8857	26.4256	0	0	0	0	0	0	34.7658	93.4048	14.9212	54.8184	67.4629	0	30.9399	0	18.2477	0	0	25.4599	35.7221	0	0	33.1448	0	89.8815	0	0	0	0	0	0	0	0	16.1418	0	0	0	0
		507	2180.9	65.222	40.5467	67.5771	0	66.0597	137.349	90.4513	32.9508	0	0	0	0	0	0	0	0	61.2662	0	34.3072	25.4768	0	45.6805	0	0	0	14.2161	0	0	0	0	15.8695	0	29.3903	0	0	20.2646	0	0	0	0	0	44.3595	0	0	0	0
		508	2184.76	0	0	15.2993	0	61.1244	133.689	97.3548	15.9074	0	0	0	0	0	0	33.3276	0	69.1149	34.638	44.4434	65.7053	0	14.3428	0	0	0	0	21.1849	0	0	0	0	0	59.5278	0	12.9582	25.261	0	0	0	0	0	76.0009	0	0	0	0
		509	2188.62	30.6376	0	33.3135	26.439	107.706	110.437	75.4649	51.7313	18.5099	0	0	0	0	0	0	0	35.5797	0	21.3017	46.403	0	19.5954	14.7005	0	0	0	34.916	0	0	0	0	0	14.129	0	0	0	0	0	0	0	0	50.5987	0	0	0	14.5336
		510	2192.48	41.331	0	0	0	85.0366	140.347	97.5433	30.9551	0	0	22.5114	0	0	27.4711	26.8892	0	69.1001	22.3424	26.9505	14.3203	0	18.354	33.9302	0	0	0	0	0	0	0	0	0	20.0554	0	0	0	0	0	0	0	0	46.5349	0	0	0	0
		511	2196.34	0	24.3505	17.748	37.5625	36.2424	171.837	89.8587	63.0335	0	15.7435	0	0	0	16.4174	21.0846	0	54.7303	0	54.5764	30.4463	0	21.9935	31.693	0	0	0	0	0	0	0	16.8317	0	34.2726	0	0	0	0	0	0	0	0	96.2942	0	0	0	0
		512	2200.2	22.1748	0	0	30.7589	137.628	197.42	97.2877	70.6482	0	0	14.5386	0	0	0	30.3849	0	69.9233	0	24.2058	19.3995	0	32.5243	54.6635	24.4287	0	0	0	0	0	0	0	0	66.2742	0	0	18.2724	0	0	0	0	20.695	44.8837	0	0	0	0
		513	2204.06	45.4851	0	0	24.956	91.828	229.887	67.5364	90.8919	0	0	31.4004	0	0	27.4022	0	54.802	98.5321	0	73.1249	0	0	29.5988	18.2423	58.2189	0	0	35.615	0	0	0	26.28	0	0	0	0	0	0	0	0	0	28.1841	60.2893	0	0	0	0
		514	2207.92	25.7645	0	28.8794	0	98.5334	189.029	63.7323	79.3686	35.7324	0	0	0	0	0	0	40.3744	37.4809	0	77.7275	31.9175	0	0	51.731	23.8135	0	0	20.862	0	0	0	0	0	60.4539	0	0	0	0	0	0	0	0	65.4278	0	0	0	0
		515	2211.78	49.0688	0	0	29.7634	123.932	140.346	49.9808	50.2976	0	16.0864	16.587	0	0	0	0	0	98.9915	0	46.4338	0	0	0	72.8529	21.4964	0	0	0	0	0	0	0	0	76.8429	0	0	0	0	14.5049	0	0	0	73.2639	0	0	0	0
		516	2215.64	0	0	28.5382	57.6609	90.2686	119.988	99.2575	31.4418	0	0	0	0	0	31.0517	0	0	70.8563	0	53.3406	21.4456	0	43.1807	22.316	0	0	0	0	0	0	0	16.8022	0	33.7577	0	0	0	0	0	0	0	0	29.8037	0	0	0	0
		517	2219.5	46.8106	0	0	24.5076	87.5037	135.555	72.2179	92.3178	0	0	0	0	0	0	0	0	71.468	0	71.5466	0	0	31.7764	16.9293	27.487	0	0	23.9326	0	0	0	0	0	33.5596	0	0	0	0	0	0	0	0	29.9917	0	0	0	18.7869
		518	2223.36	60.1185	0	0	27.826	89.9479	141.274	59.6931	79.8692	0	0	0	0	0	18.5827	0	0	80.7812	0	64.8723	0	0	0	19.842	41.3581	0	0	0	0	0	0	0	0	25.4243	0	14.8645	0	0	0	0	0	0	76.3435	0	0	0	0
		519	2227.22	59.1088	0	25.7055	0	52.5169	176.174	44.9202	79.3844	0	0	0	0	0	0	0	18.0838	67.9317	0	113.182	0	0	0	40.5814	51.6567	0	0	39.5732	0	0	0	35.7535	18.1584	24.8877	0	0	0	0	0	0	0	0	86.0939	0	0	0	0
		520	2231.08	0	0	27.0064	60.7437	52.975	132.131	92.5329	102.473	0	0	21.357	0	0	0	0	0	104.555	0	74.4431	42.0688	0	0	0	45.7273	0	0	23.1445	0	0	14.3253	18.2715	20.8087	0	0	0	0	0	0	0	0	24.422	62.9242	0	0	0	0
		521	2234.94	27.4259	0	21.4448	45.3536	87.317	171.088	42.0776	95.7772	0	0	17.8813	0	0	19.5063	0	53.0806	108.074	42.8412	70.9748	0	0	21.237	20.1675	65.7718	0	0	21.2138	0	0	0	0	23.7111	0	0	0	0	0	0	0	0	0	98.0106	0	0	0	0
		522	2238.8	60.4009	0	0	82.5943	109.432	164.547	62.3911	192.078	0	21.0962	0	0	0	0	32.4569	0	75.9169	0	47.8922	19.7468	0	19.3698	0	114.333	0	0	19.6766	26.7123	0	0	0	0	0	0	0	0	0	0	0	0	17.1793	118.086	0	0	0	0
		523	2242.66	37.2758	0	0	63.5791	21.9561	107.469	48.7807	146.019	0	21.6721	16.0762	0	0	16.5117	0	0	54.5281	0	75.8467	0	0	23.2003	47.4676	85.9254	0	0	26.7925	0	0	0	0	20.9235	19.405	0	0	13.582	0	0	0	0	0	112.407	0	0	0	0
		524	2246.52	55.7946	0	16.6941	56.321	0	129.943	0	140.611	0	0	0	0	0	27.8783	34.4799	0	120.2	15.0517	46.9046	16.298	0	0	24.2394	57.3397	0	0	0	0	0	0	0	0	19.197	0	16.5956	0	0	0	0	0	0	75.4898	0	0	0	0
		525	2250.38	93.5219	0	0	18.5538	67.5095	77.7895	0	103.113	0	0	0	0	0	30.9452	0	25.71	31.8411	0	85.3812	0	0	37.3509	72.6356	81.3081	0	0	22.7153	0	0	0	0	22.854	0	0	0	0	0	0	0	0	0	136.013	0	0	0	0
		526	2254.24	33.6779	0	0	109.961	51.5262	123.023	42.1238	102.138	0	0	0	0	0	20.9862	0	26.3442	55.0031	16.6808	66.04	19.2611	0	56.0253	51.6257	109.812	0	0	44.8568	0	0	0	31.0128	0	0	0	0	0	0	0	0	0	0	105.49	0	0	0	0
		527	2258.1	57.454	0	18.6616	83.0553	84.7356	139.635	25.8054	93.0411	0	46.8492	29.7821	0	0	26.6977	0	0	82.7673	0	33.5916	0	0	15.2953	50.3776	83.7669	0	0	30.6547	0	0	0	23.0247	0	0	0	0	0	0	0	0	0	0	74.7504	0	0	0	0
		528	2261.96	73.0329	0	0	42.9599	0	154.239	21.7482	164.797	0	0	0	0	0	0	45.7351	21.9826	100.827	0	41.1848	26.648	0	107.315	36.1322	103.5	0	0	0	0	0	0	0	0	0	0	0	0	0	25.0896	0	0	0	81.6017	0	0	0	0
		529	2265.82	51.0749	0	0	81.462	0	103.728	0	72.4742	0	0	0	0	0	14.3981	0	55.7476	61.0604	0	103.524	0	23.1775	0	0	102.077	0	0	28.0722	0	0	0	0	0	0	0	0	0	0	0	0	0	0	65.9793	0	0	0	0
		530	2269.68	55.9176	0	0	57.7615	0	152.652	19.7701	120.018	0	0	0	0	0	0	0	33.6759	74.4106	0	78.7701	26.8341	0	0	41.1617	108.745	0	0	22.7332	0	0	0	33.3253	31.4218	0	0	0	0	0	0	0	0	0	62.8201	0	0	0	0
		531	2273.54	94.6426	0	0	81.1217	51.9237	113.254	0	99.9434	0	0	0	0	0	0	0	85.6497	62.8206	0	51.8655	0	0	24.051	24.7591	186.784	0	0	38.4898	0	0	0	0	0	17.9292	0	0	0	0	0	0	0	0	33.2628	0	0	0	0
		532	2277.4	43.9815	0	29.1767	66.6329	67.8856	129.681	0	129.744	0	0	0	15.9344	0	45.1006	27.9534	73.6241	0	0	46.2273	0	0	35.4283	50.9862	100.53	0	0	0	0	0	0	0	0	0	0	0	0	0	0	0	0	0	53.7886	0	0	0	0
		533	2281.26	61.4647	0	0	84.8301	39.5161	108.908	0	141.195	0	0	0	0	0	24.8109	0	98.246	28.9617	23.3401	64.0914	23.4329	0	0	45.1659	122.152	0	0	60.0185	0	0	0	0	0	0	0	0	0	0	0	0	0	0	41.6246	0	0	0	0
		534	2285.12	37.4517	0	0	92.1367	84.0302	139.015	0	117.843	0	0	0	0	0	0	25.1659	55.862	23.7115	0	37.565	0	0	18.1911	0	163.561	0	0	0	0	0	0	0	0	0	0	0	0	0	20.6281	0	0	0	49.6109	0	0	0	0
		535	2288.98	0	25.4179	0	59.5378	64.4587	127.215	0	124.277	0	18.5686	0	0	53.608	0	0	89.6514	0	0	94.6787	0	0	30.5699	0	119.767	0	0	0	0	0	0	0	0	0	0	0	0	0	13.4616	0	0	0	30.6711	0	0	0	0
		536	2292.84	57.7504	21.959	0	57.9426	101.736	174.797	0	88.0142	0	0	0	0	0	0	31.8968	86.8897	16.3197	16.2753	51.782	31.3785	0	0	0	114.161	0	0	32.3865	0	0	0	21.8366	0	0	0	0	0	0	0	0	0	0	50.5056	0	0	0	0
		537	2296.7	36.8286	0	15.6212	98.9987	51.6309	116.283	0	115.26	0	0	0	0	43.8177	53.6827	0	102.871	0	0	72.059	0	0	15.9053	23.0894	97.297	0	0	25.0633	0	0	0	0	0	0	0	0	0	0	0	0	0	0	60.202	0	0	0	0
		538	2300.56	20.3292	0	32.2412	100.776	69.53	150.907	0	84.4299	0	18.9186	0	0	0	0	14.6941	98.3035	45.2895	0	42.3201	0	0	24.9537	69.9319	99.9051	0	0	0	0	0	0	18.7661	0	0	0	0	0	0	0	0	0	0	28.4715	0	0	0	0
		539	2304.42	72.0068	0	0	126.599	53.8976	177.504	45.6406	82.7544	0	0	0	18.2662	41.0836	53.6369	32.4034	140.153	28.6677	0	29.8528	0	0	27.5805	0	46.3563	0	0	0	0	0	0	0	23.336	0	0	0	0	0	0	0	0	0	49.9062	0	0	0	0
		540	2308.28	22.4998	18.3245	24.9115	84.744	66.1685	74.805	0	97.4897	0	20.5469	0	0	0	31.0462	0	119.864	16.7544	19.3229	38.975	22.4334	0	0	17.8631	92.1735	0	0	35.0771	0	0	0	28.8315	0	0	0	25.1548	0	0	0	0	0	14.4361	0	0	0	0	0
		541	2312.14	26.4662	0	0	75.9378	30.1759	121.295	0	109.57	0	0	0	0	28.0448	0	0	71.0177	16.1978	0	39.3273	0	0	19.2603	31.3405	68.5132	0	0	29.7425	0	0	0	0	0	0	0	0	0	0	0	0	0	14.8857	54.882	0	0	0	0
		542	2316	29.0115	0	29.143	50.3866	63.6469	142.433	19.6878	121.655	0	21.9006	0	0	35.5005	0	22.0029	75.3022	0	0	19.5774	0	0	20.1184	72.5889	99.8317	0	0	29.1494	0	0	0	27.7723	0	0	0	0	0	0	0	0	0	0	39.4601	0	0	0	0
		543	2319.86	58.65	0	0	62.2828	0	137.704	33.5412	97.9863	0	0	0	0	24.3233	14.8562	0	188.343	0	0	52.1034	24.8429	0	24.4834	24.825	45.1377	0	0	15.9282	0	0	0	0	0	0	0	0	0	0	0	0	0	21.7263	68.403	0	0	0	0
		544	2323.72	69.2427	0	0	67.2812	21.2028	95.7704	0	52.3967	0	0	0	30.011	54.3743	0	0	167.623	35.2694	43.4201	0	0	0	0	48.4509	75.7037	0	0	39.4723	0	30.7955	19.0525	0	0	0	0	0	0	0	0	0	0	0	60.2056	0	0	0	0
		545	2327.58	26.5134	0	0	29.0781	0	136.107	0	130.303	0	35.446	25.287	52.7995	33.3321	0	15.8854	148.865	0	36.1326	39.326	28.4192	0	0	35.767	63.4884	0	0	70.3062	0	0	0	0	0	0	0	0	0	0	0	0	0	0	29.3718	0	0	0	0
		546	2331.44	0	0	0	69.0729	51.6521	126.307	38.2288	100.715	0	0	0	0	0	16.5191	50.4855	188.649	0	0	15.6735	20.9027	0	39.8137	0	47.4762	0	0	0	0	0	0	0	0	0	0	0	0	0	0	0	0	0	29.5256	0	0	0	0
		547	2335.3	32.2717	0	0	36.1659	43.0907	108.998	28.1328	98.7854	0	0	0	0	0	0	22.5994	191.028	61.9551	0	48.2286	0	0	18.6342	52.6973	32.6587	0	19.4579	22.7446	0	0	0	0	0	0	0	0	0	0	0	0	18.4004	0	25.4329	0	0	0	0
		548	2339.16	61.9048	0	0	41.2118	17.8763	88.1061	0	102.309	0	0	0	35.5115	40.7776	0	20.9292	142.116	46.8284	0	41.8732	0	0	0	0	16.3743	0	0	34.9804	0	0	0	0	0	0	0	0	0	0	0	0	0	0	0	0	0	0	0
		549	2343.02	70.5235	0	0	15.5142	0	78.5212	72.982	78.0845	0	0	0	0	0	0	22.5944	153.771	26.7923	0	31.6617	13.1735	0	0	23.1507	31.8869	0	0	0	0	0	0	0	0	14.3138	0	0	0	0	0	0	0	0	0	0	0	0	0
		550	2346.88	0	0	0	27.0317	0	73.3446	35.8492	120.174	0	0	0	0	39.9965	0	0	116.985	22.1436	0	46.3941	0	0	29.4073	49.718	29.6965	18.505	0	16.4575	0	0	0	0	0	0	0	0	0	0	0	0	0	16.8485	0	0	0	0	0
		551	2350.74	44.6157	0	0	61.7119	0	62.1992	39.069	96.6826	0	0	0	0	19.5911	0	24.6774	134.622	20.7942	18.7662	36.3434	0	0	22.3748	27.6934	16.5154	0	0	0	0	0	0	0	21.7367	0	0	0	0	0	0	0	0	15.4969	17.7016	0	0	0	0
		552	2354.6	27.286	16.779	0	0	21.1015	69.1204	21.7752	99.284	0	0	0	0	39.585	0	0	126.323	40.8453	0	39.3786	16.7475	0	31.9289	31.3025	0	0	27.0572	0	0	0	0	0	0	14.2364	0	0	0	0	0	0	0	0	15.5835	0	0	0	20.7085
		553	2358.46	18.9143	20.0607	0	21.178	0	30.637	41.9349	114.338	0	23.755	0	0	0	0	0	111.597	0	0	61.0577	18.4969	0	0	0	0	0	0	0	0	0	0	0	0	0	0	0	0	0	0	0	0	0	0	17.5833	0	0	0
		554	2362.32	14.5004	0	0	41.0497	0	67.5754	0	112.478	0	17.7874	0	0	0	0	0	107.691	32.6269	35.9512	0	0	0	0	49.1865	19.3538	0	0	0	0	0	0	0	0	0	0	0	0	0	0	0	0	23.9868	17.1014	0	0	0	0
		555	2366.18	0	0	0	15.6578	0	55.245	36.782	191.844	0	0	0	0	0	0	0	166.174	39.0403	25.4504	61.2713	13.8631	42.5453	20.7382	31.6785	24.2171	0	24.9449	18.668	0	0	0	0	0	0	0	0	0	0	0	0	0	0	0	0	0	0	0
		556	2370.04	41.4276	0	0	70.4667	16.7156	66.4796	0	145.963	0	0	0	0	0	0	0	158.602	36.1129	0	25.0765	18.991	0	0	0	24.2501	0	29.8062	0	0	0	0	0	0	0	0	0	0	0	0	0	0	0	0	0	0	0	0
		557	2373.9	0	0	0	81.2483	46.8298	59.1674	0	170.953	0	40.5641	0	17.8693	16.8748	0	18.0714	147.946	53.9251	0	60.306	0	0	0	0	0	0	19.3306	18.7884	15.4573	0	0	0	0	18.6685	0	0	0	0	18.7575	0	0	0	0	0	0	0	0
		558	2377.76	35.4808	0	0	59.4638	0	0	0	185.741	0	0	0	0	0	0	0	158.73	47.0819	23.4202	75.6868	0	0	30.7963	0	0	0	0	0	0	0	0	0	0	15.6685	0	0	0	0	0	0	0	0	0	0	0	0	0
		559	2381.62	0	0	27.8382	46.9168	0	0	35.3016	196.878	0	0	0	55.9518	0	0	21.0511	151.177	28.2028	13.8273	63.6093	18.1812	0	0	0	0	0	46.5366	0	0	0	0	0	0	14.5297	0	0	0	0	0	12.8038	0	0	0	0	0	0	19.3345
		560	2385.48	22.295	0	0	41.365	0	0	16.5691	169.382	0	28.4931	0	30.8643	0	0	0	111.637	63.1183	59.4717	15.33	36.4344	31.0863	30.4005	23.7091	0	0	29.9227	0	0	0	0	0	0	35.2841	0	0	0	0	0	0	0	0	0	0	0	0	0
		561	2389.34	0	0	0	24.9811	0	0	15.4335	151.369	0	0	0	45.8096	0	0	0	150.496	95.8775	0	65.0181	0	0	39.4614	0	0	0	0	0	0	0	0	0	0	0	0	0	0	0	0	0	0	0	0	0	0	0	0
		562	2393.2	0	0	0	25.6817	0	33.8074	42.5971	195.702	0	36.2939	0	33.268	25.289	0	0	162.953	90.0997	0	65.776	0	0	0	24.0996	0	0	17.3545	0	0	0	0	0	0	0	0	0	0	0	0	0	0	0	0	0	0	0	0
		563	2397.06	47.448	0	0	40.6818	36.7737	38.866	0	198.102	0	0	0	50.0247	18.7313	23.148	0	107.892	38.8583	20.6687	39.9911	0	0	0	0	30.7798	0	0	0	0	0	0	0	18.1834	18.8428	0	0	0	0	16.6502	0	0	0	0	0	0	0	0
		564	2400.92	39.9027	0	0	50.0597	35.9678	33.5129	0	186.739	0	27.9899	0	0	0	0	0	76.219	71.1839	0	28.773	0	0	43.149	0	34.9259	0	20.2019	0	0	0	0	0	0	0	0	0	0	0	0	0	0	0	0	0	0	0	0
		565	2404.78	0	0	0	35.5044	0	14.3538	0	190.337	0	23.3817	0	0	27.3047	0	44.4265	188.049	31.5579	0	79.8632	0	0	0	14.0661	0	0	40.3942	0	0	0	0	0	28.4962	39.4021	0	0	0	0	22.9835	0	0	0	0	0	0	0	19.0811
		566	2408.64	18.861	33.0146	0	0	0	0	30.0995	176.437	0	0	0	0	0	0	0	156.472	51.5892	0	77.0503	0	0	30.2138	0	0	0	0	0	0	0	0	29.6554	0	0	0	0	0	0	0	0	0	0	0	0	0	0	0
		567	2412.5	0	0	0	72.028	16.2562	0	0	211.317	0	0	0	28.3459	0	0	0	155.289	90.201	0	41.9859	0	0	0	0	0	0	0	0	0	0	0	0	0	22.628	0	0	0	0	0	0	0	0	0	0	0	0	0
		568	2416.36	0	22.2359	0	67.0764	0	0	44.4543	201.86	0	0	0	14.1811	0	0	21.8249	163.671	54.3674	35.732	95.4	0	0	0	20.1435	0	0	51.8436	0	0	0	0	0	0	17.4673	0	0	0	0	0	0	0	0	0	0	0	0	0
		569	2420.22	0	30.4804	0	30.4237	0	21.693	39.6376	157.833	0	0	0	18.8712	27.5025	0	0	164.457	104.088	0	19.8617	21.6925	17.2113	0	104.826	0	0	39.1189	0	0	0	0	0	0	0	0	0	0	0	0	0	0	0	0	0	16.7068	0	0
		570	2424.08	0	51.0221	0	26.6787	0	0	45.651	196.602	0	13.9591	0	19.3419	0	0	0	135.562	67.1605	0	45.6072	22.1338	0	0	0	0	0	0	0	0	0	0	0	0	0	0	0	0	0	0	0	20.1003	0	22.0565	0	0	0	0
		571	2427.94	0	0	0	42.8974	18.0651	30.6869	30.5816	187.925	0	0	0	0	0	0	0	135.525	98.5101	0	62.5823	0	21.6297	0	19.2154	0	0	36.9557	0	0	0	0	0	0	0	0	0	0	0	22.6246	0	0	0	0	0	0	0	0
		572	2431.8	20.0482	0	0	45.7008	26.9757	0	20.3895	127.938	0	0	0	0	28.3178	0	0	148.568	66.3146	0	69.2703	0	0	21.0308	0	0	0	0	0	0	0	0	0	0	24.4243	0	0	0	0	0	0	0	0	0	0	0	0	0
		573	2435.66	0	0	0	67.3568	23.5076	0	65.7122	152.349	0	0	0	0	0	0	21.9411	77.4739	100.144	0	52.5494	0	0	0	22.093	0	0	27.5172	0	0	0	0	0	0	16.2556	0	0	0	0	0	0	0	0	0	0	0	0	0
		574	2439.52	15.4496	35.0135	0	42.1447	0	17.455	68.7869	154.82	0	0	0	35.691	0	0	14.2652	101.806	72.1668	0	36.2603	0	0	0	32.023	0	0	22.0412	0	0	0	0	0	0	35.4793	0	0	0	0	0	0	0	0	0	0	0	0	0
[truncated: 1 more columns]

## Sheet: Average Background
				SptId_16	SptId_18	SptId_19	SptId_21	SptId_23	SptId_24	SptId_28	SptId_30	SptId_32	SptId_35	SptId_36	SptId_37	SptId_43	SptId_44	SptId_46	SptId_47	SptId_48	SptId_49	SptId_53	SptId_54	SptId_56	SptId_58	SptId_59	SptId_63	SptId_65	SptId_68	SptId_70	SptId_73	SptId_76	SptId_78	SptId_80	SptId_81	SptId_84	SptId_85	SptId_90	SptId_91	SptId_93	SptId_97	SptId_98	SptId_100	SptId_101	SptId_106	SptId_107	SptId_108	SptId_109	SptId_110
		0	223.88	0	0	0	0	0	0	0	0	0	0	0	0	0	0	0	0	0	0	0	0	0	0	0	0	0	0	0	0	0	0	0	0	0	0	0	0	0	0	0	0	0	0	0	0	0	0
		1	227.74	0	0	0	0	0	0	0	0	0	0	0	0	0	0	0	0	0	0	0	0	0	0	0	0	0	0	0	0	0	0	0	0	0	0	0	0	0	0	0	0	0	0	0	0	0	0
		2	231.6	0	0	0	0	0	0	0	0	0	0	0	0	0	0	0	0	0	0	0	0	0	0	0	0	0	0	0	0	0	0	0	0	0	0	0	0	0	0	0	0	0	0	0	0	0	0
		3	235.46	0	0	0	0	0	0	0	0	0	0	0	0	0	0	0	0	0	0	0	0	0	0	0	0	0	0	0	0	0	0	0	0	0	0	0	0	0	0	0	0	0	0	0	0	0	0
		4	239.32	0	0	0	0	0	0	0	0	0	0	0	0	0	0	0	0	0	0	0	0	0	0	0	0	0	0	0	0	0	0	0	0	0	0	0	0	0	0	0	0	0	0	0	0	0	0
		5	243.18	0	0	0	0	0	0	0	0	0	0	0	0	0	0	0	0	0	0	0	0	0	0	0	0	0	0	0	0	0	0	0	0	0	0	0	0	0	0	0	0	0	0	0	0	0	0
		6	247.04	0	311.093	0	0	0	0	0	0	0	0	0	0	0	0	0	0	0	0	351.379	0	0	0	0	0	0	0	0	0	0	0	0	0	0	0	0	0	0	0	0	0	0	0	0	0	0	0
		7	250.9	0	0	0	0	0	0	0	0	0	0	0	0	0	0	0	0	0	0	0	0	0	0	0	0	0	0	0	0	0	0	0	0	0	0	0	0	0	0	0	0	0	0	0	0	0	0
		8	254.76	0	0	0	0	0	0	0	0	0	0	0	0	0	0	0	0	0	0	0	0	0	0	0	0	0	0	0	0	0	0	0	0	0	0	0	0	0	0	0	0	0	0	0	0	0	0
		9	258.62	0	0	0	0	0	0	0	0	0	0	0	0	0	0	0	0	0	0	0	0	0	0	0	0	0	0	0	0	0	0	0	0	0	0	0	0	0	0	0	0	0	0	0	0	0	0
		10	262.48	0	0	0	0	0	0	0	0	0	0	0	0	0	0	0	0	0	0	0	0	0	0	0	0	0	0	0	0	0	0	0	0	0	0	0	0	0	0	0	0	0	0	0	0	0	0
		11	266.34	0	0	0	0	0	0	0	0	0	0	0	0	0	0	0	0	0	0	0	0	0	0	0	0	0	0	0	0	0	0	0	0	0	0	0	0	0	0	0	0	0	0	0	0	0	0
		12	270.2	0	0	0	0	0	0	0	0	0	0	0	0	0	0	0	0	0	0	0	0	0	0	0	0	0	0	0	0	0	0	0	0	0	0	0	0	0	0	0	0	0	0	0	0	0	0
		13	274.06	0	0	0	0	0	0	0	0	0	0	0	0	0	0	0	0	0	0	0	0	0	0	0	0	0	0	0	0	0	0	0	0	0	0	0	0	0	0	0	0	0	0	0	0	0	0
		14	277.92	0	0	0	0	0	0	0	0	0	0	0	0	0	0	0	0	0	0	0	0	0	0	0	0	0	0	0	0	0	0	0	0	0	0	0	0	0	0	0	0	0	0	0	0	0	0
		15	281.78	0	0	0	0	0	0	0	0	0	0	0	0	0	0	0	0	0	0	0	0	0	0	0	0	0	0	0	0	0	0	0	0	0	0	0	0	0	0	0	0	0	0	0	0	257.533	0
		16	285.64	0	0	0	0	0	0	0	0	0	0	0	0	0	0	0	0	0	0	0	0	0	0	0	0	0	0	0	0	0	0	0	0	0	0	0	0	0	0	0	0	0	0	0	0	0	0
		17	289.5	0	0	0	0	0	0	0	0	0	0	0	0	0	0	0	0	0	0	0	0	0	0	0	0	0	0	0	0	0	0	0	0	0	0	0	0	0	0	0	0	0	0	0	0	0	0
		18	293.36	0	0	0	0	0	0	0	0	0	0	0	0	0	0	0	0	0	0	0	0	0	0	0	0	0	0	0	0	0	0	0	0	0	0	0	0	0	0	0	0	0	0	0	0	0	0
		19	297.22	0	0	0	0	0	0	0	0	0	0	0	0	0	0	0	0	0	0	0	0	0	0	0	0	0	0	0	0	0	0	0	0	0	0	0	0	0	0	0	0	0	0	0	0	0	0
		20	301.08	0	0	0	0	0	0	0	0	0	0	0	0	0	0	0	0	0	0	0	0	0	0	0	0	0	0	0	0	0	0	0	0	0	0	0	0	0	0	0	0	0	0	0	0	0	0
		21	304.94	0	0	0	0	0	0	0	0	0	0	0	0	0	0	0	0	0	0	0	0	0	0	0	0	0	0	0	0	0	0	0	0	0	0	0	0	0	0	0	0	0	0	0	0	0	0
		22	308.8	0	0	0	0	0	0	0	0	0	0	0	0	0	0	0	0	0	0	0	0	0	0	0	0	322.706	0	0	0	0	0	0	0	0	0	0	0	0	0	0	0	0	0	0	0	0	0
		23	312.66	0	0	0	0	0	0	0	0	0	0	0	0	0	0	0	0	0	0	0	0	0	0	0	0	325.104	0	0	0	0	0	0	0	0	0	0	0	0	0	0	0	0	0	0	0	0	0
		24	316.52	0	0	0	0	0	0	0	0	0	0	0	0	0	0	0	0	0	0	0	0	0	0	0	0	325.989	0	0	0	0	0	0	0	0	0	0	0	0	0	0	0	0	0	0	0	0	0
		25	320.38	0	0	0	0	0	0	0	0	0	0	0	0	0	0	0	0	0	0	0	0	0	0	0	0	0	0	0	0	0	0	0	0	0	0	0	0	0	0	0	0	0	0	0	0	0	0
		26	324.24	0	355.36	0	0	0	0	0	0	0	0	0	0	0	0	0	0	0	0	0	0	0	0	0	0	0	0	0	0	0	0	0	0	0	0	0	0	0	0	0	0	0	0	0	0	0	0
		27	328.1	0	0	0	0	0	0	0	0	0	0	0	0	0	0	0	0	0	0	0	0	0	0	0	0	0	0	0	0	0	0	0	0	0	0	0	0	0	0	0	0	0	0	0	0	0	0
		28	331.96	0	0	0	0	0	0	0	0	0	0	0	0	0	0	0	0	0	0	0	0	0	0	0	0	323.167	0	0	0	0	0	0	0	0	0	0	0	0	0	0	0	0	0	0	0	0	0
		29	335.82	0	0	0	0	0	0	0	0	0	0	0	0	0	0	0	0	0	0	0	0	0	0	0	0	0	0	0	0	0	0	0	0	0	0	0	0	0	0	0	0	0	0	0	0	0	0
		30	339.68	0	0	0	0	0	0	0	0	0	0	0	0	0	0	0	0	0	0	0	0	0	0	0	0	0	0	0	0	0	0	0	0	0	0	0	0	0	0	0	0	0	0	0	0	0	0
		31	343.54	0	0	0	0	0	0	0	0	0	0	0	0	0	0	0	0	0	0	0	0	0	0	0	0	326.212	0	0	0	0	0	0	0	0	0	0	0	0	0	0	0	0	0	0	0	0	0
		32	347.4	0	0	0	0	0	0	0	0	0	0	0	0	0	0	0	0	0	0	0	0	0	0	0	0	0	0	0	0	0	0	0	0	0	0	0	0	0	0	0	0	0	0	0	0	0	0
		33	351.26	0	0	0	0	0	0	0	0	0	0	0	0	0	0	0	0	0	0	0	0	0	0	0	0	0	0	0	0	0	0	0	0	0	0	0	0	0	0	0	0	0	0	0	0	0	0
		34	355.12	0	0	0	0	0	0	0	0	0	0	0	0	0	0	0	0	0	0	0	0	0	0	0	0	331.252	297.181	0	0	0	0	0	0	0	0	0	0	0	0	0	0	0	0	0	0	0	0
		35	358.98	0	0	0	0	0	0	0	0	0	0	0	0	0	0	0	0	0	0	0	0	0	0	0	0	0	0	0	0	0	0	0	0	0	0	0	316.061	0	0	0	0	0	0	0	0	0	0
		36	362.84	0	0	0	0	0	0	0	0	0	0	0	0	0	0	0	0	0	0	0	0	0	0	0	0	0	0	0	0	0	0	0	0	0	0	0	0	0	0	0	0	0	0	0	0	0	0
		37	366.7	0	0	0	0	0	0	0	0	0	0	0	0	0	0	0	0	0	0	0	0	0	0	0	0	337.753	330.308	0	0	0	0	0	0	0	0	0	0	0	0	0	0	0	0	0	0	0	0
		38	370.56	0	0	0	0	0	302.136	0	0	0	0	0	0	0	0	0	0	0	0	0	0	0	0	0	0	341.749	0	0	0	0	0	0	0	0	0	0	0	0	0	0	0	0	0	0	0	0	0
		39	374.42	0	0	0	0	0	0	0	0	0	0	0	0	0	0	0	0	0	0	0	0	0	0	0	0	0	0	0	0	0	0	0	0	0	0	0	0	0	0	0	0	0	0	0	0	0	0
		40	378.28	0	0	0	0	0	0	0	0	0	0	0	0	0	0	0	0	0	0	0	0	0	0	0	0	325.139	326.428	0	0	0	0	0	0	255.667	0	0	0	0	0	0	0	0	0	0	0	0	0
		41	382.14	0	0	0	0	0	0	0	0	0	0	0	0	0	0	0	0	0	0	0	0	0	0	0	0	0	349.422	0	0	0	0	0	0	0	0	0	0	0	0	0	0	0	0	0	0	0	0
		42	386	0	0	0	0	0	0	0	0	0	0	0	0	0	0	0	0	0	0	0	0	0	0	0	0	0	0	0	0	0	0	0	0	0	0	0	0	0	0	0	0	0	0	0	0	0	0
		43	389.86	0	0	0	0	0	0	0	0	0	0	0	0	0	0	0	0	0	0	0	0	0	0	0	0	0	0	0	0	0	0	0	0	0	0	0	0	0	0	0	0	0	0	0	0	0	0
		44	393.72	0	0	0	0	0	0	0	0	0	0	0	0	0	0	0	0	0	0	0	0	0	0	343.33	0	321.614	323.359	0	0	0	0	0	0	0	0	0	0	0	0	0	0	0	0	0	0	0	0
		45	397.58	0	0	0	0	0	0	0	0	0	0	0	0	0	0	0	0	0	0	0	0	0	0	0	0	0	333.885	0	0	0	0	0	0	0	0	0	0	0	0	0	0	0	0	0	0	0	0
		46	401.44	0	0	0	0	0	0	0	0	0	0	0	0	0	0	0	0	0	0	0	0	0	0	0	0	0	323.022	0	0	0	0	0	0	0	0	0	0	0	0	0	0	0	0	0	0	0	0
		47	405.3	0	0	0	0	0	0	0	0	0	0	0	0	0	0	0	0	0	0	0	0	0	0	0	0	315.542	0	0	0	0	0	0	0	0	0	0	0	0	0	0	0	0	0	0	0	0	0
		48	409.16	0	0	0	0	0	0	0	0	0	0	0	0	0	0	0	0	0	0	0	0	0	0	0	254.47	0	323.861	0	0	0	0	0	0	0	0	0	0	0	0	0	0	0	0	0	0	0	0
		49	413.02	0	0	0	0	0	0	0	0	0	0	0	0	0	0	0	0	0	0	0	0	0	0	0	0	316.903	335.398	0	0	0	0	0	0	0	0	0	0	0	0	0	0	320.405	0	0	0	0	0
		50	416.88	0	0	0	0	0	0	0	0	0	0	0	0	0	0	0	0	0	0	0	0	0	0	0	0	0	323.298	0	0	0	0	0	0	0	0	0	0	0	0	0	0	0	0	0	0	0	0
		51	420.74	0	0	0	0	0	0	0	0	0	0	0	0	0	0	0	0	0	0	0	0	0	0	0	0	0	311.909	0	0	0	0	0	0	0	0	0	301.907	0	0	0	0	0	0	0	0	0	0
		52	424.6	0	0	0	0	246.157	0	0	0	0	0	0	0	0	0	0	0	0	0	0	0	0	0	0	0	0	337.176	0	0	0	0	0	0	0	0	0	0	0	0	0	0	0	0	0	0	0	0
		53	428.46	0	0	0	0	0	0	0	0	0	0	0	0	0	317.202	0	0	0	0	0	0	0	0	286.489	0	0	340.868	0	0	0	0	0	0	0	0	0	0	0	0	0	0	0	0	0	0	0	0
		54	432.32	0	0	0	0	0	0	0	0	0	0	0	0	0	0	0	0	0	0	0	0	0	0	322.166	0	0	322.942	0	0	0	0	0	0	0	0	0	0	0	0	0	0	0	0	0	0	0	0
		55	436.18	0	0	0	0	0	0	0	0	0	0	0	0	0	0	0	0	0	0	0	0	0	0	0	0	0	0	0	0	0	0	0	0	0	0	0	0	0	0	0	0	0	0	0	0	0	0
		56	440.04	0	0	0	0	0	0	0	0	0	0	0	0	0	0	0	0	0	0	0	0	0	0	329.314	0	0	338.284	0	0	0	0	0	0	0	0	0	0	0	0	0	0	0	0	0	0	0	0
		57	443.9	0	0	0	0	0	0	0	0	0	0	0	0	0	0	0	0	0	0	0	0	0	0	0	0	0	0	0	0	0	0	0	0	0	0	0	0	0	0	0	0	0	0	0	0	0	0
		58	447.76	0	0	0	0	0	0	0	0	0	0	0	327.821	0	0	0	0	0	0	0	0	0	0	319.96	0	0	334.667	0	0	0	0	0	0	0	0	0	0	0	0	0	0	0	0	0	0	0	0
		59	451.62	0	0	0	0	0	0	0	0	0	0	0	0	0	0	0	0	0	0	331.43	0	0	0	0	0	322.388	326.953	0	0	0	0	0	0	0	0	0	0	0	0	0	0	0	0	0	0	0	0
		60	455.48	0	0	0	0	0	0	0	0	0	0	0	0	0	0	0	0	0	0	330.852	0	0	0	0	0	0	333.245	0	0	0	0	0	0	0	0	0	0	0	0	0	0	320.649	0	0	0	0	0
		61	459.34	0	0	0	0	0	0	0	0	0	0	0	328.643	0	0	0	0	0	0	327.795	0	0	0	0	0	0	314.508	0	0	0	0	0	0	0	0	0	0	0	0	0	0	0	0	0	0	0	0
		62	463.2	0	0	0	0	0	0	0	0	316.799	0	0	0	0	0	0	0	0	0	0	0	0	327.901	321.485	0	0	332.098	0	0	0	0	0	0	0	0	0	0	0	0	0	0	0	0	0	0	0	0
		63	467.06	0	0	0	0	0	0	0	0	0	0	0	0	0	319.911	0	0	0	0	0	0	0	0	332.468	0	0	324.546	0	0	0	0	0	0	0	0	0	0	0	0	0	0	0	0	0	0	0	0
		64	470.92	0	0	0	0	0	0	0	0	321.578	0	0	0	0	318.213	0	0	0	0	0	0	0	0	327.234	0	0	319.938	0	0	0	0	0	0	0	0	0	0	0	0	0	0	0	0	0	0	0	0
		65	474.78	0	0	0	0	0	0	0	0	326.833	0	0	0	0	0	0	0	0	0	325.648	0	0	0	0	0	272.776	329.625	0	0	0	0	0	0	0	332.337	0	0	0	0	0	0	332.717	0	0	0	0	0
		66	478.64	0	0	0	0	0	0	0	0	321.557	0	0	0	0	358.923	0	0	0	0	0	0	0	0	323.19	0	0	325.653	0	0	0	0	0	0	0	0	0	0	0	0	0	0	0	0	318.842	0	0	0
		67	482.5	0	0	0	0	0	0	0	0	323.162	0	0	325.109	0	0	0	0	0	0	0	0	0	315.559	0	0	328.169	318.361	0	0	0	0	0	0	0	336.756	0	0	0	0	0	0	0	0	0	0	0	0
		68	486.36	0	0	0	0	0	0	0	0	322.869	0	0	0	0	0	0	0	0	0	0	0	0	0	322.91	0	0	308.902	0	0	0	0	0	0	0	0	0	0	0	0	0	0	0	0	0	0	0	0
		69	490.22	0	0	0	0	0	0	0	0	0	0	0	0	0	311.841	0	0	0	0	338.074	0	0	0	325.736	0	0	320.376	0	0	0	0	0	0	324.983	0	0	0	0	0	0	0	329.381	0	0	0	0	0
		70	494.08	0	0	0	0	0	0	0	0	323.351	0	0	323.984	0	0	0	0	0	0	0	0	0	309.679	331.291	0	0	316.964	0	0	0	0	0	0	0	337.37	0	0	0	0	0	0	326.688	0	0	0	0	0
		71	497.94	0	0	0	0	0	0	0	0	314.239	0	0	328.207	0	0	0	0	0	0	0	0	0	304.746	334.581	0	0	322.043	0	0	0	0	0	322.697	0	0	0	0	0	0	0	0	302.15	0	0	0	0	0
		72	501.8	0	0	0	0	0	0	0	0	305.616	0	0	324.467	0	0	0	0	0	0	0	0	0	0	328.373	0	0	320.288	0	0	0	0	0	0	0	340.319	0	0	0	0	0	0	0	0	0	0	0	0
		73	505.66	0	0	0	0	0	311.097	0	0	325.114	0	0	319.856	0	0	0	325.352	0	0	0	0	0	315.175	330.013	0	0	324.71	0	0	0	0	0	0	0	328.569	0	0	0	0	0	0	319.249	0	327.007	0	0	0
		74	509.52	0	0	0	0	0	0	0	0	327.711	0	0	322.783	0	0	0	318.309	0	0	0	0	0	312.672	327.212	0	0	331.904	0	0	0	0	0	0	0	0	0	339.767	0	0	0	0	321.907	0	321.813	0	0	0
		75	513.38	0	0	0	0	0	0	0	0	318.045	0	0	0	0	0	0	311.38	0	0	0	0	0	316.06	332.245	0	322.539	330.237	0	0	0	0	0	322.211	0	334.064	0	0	0	0	0	0	319.019	0	0	0	0	0
		76	517.24	0	0	0	0	0	0	0	0	0	0	0	332.323	0	0	0	317.188	0	0	0	0	0	313.275	322.798	0	0	328.949	0	0	0	0	0	326.285	0	336.196	0	0	0	0	0	0	317.625	0	348.847	0	0	0
		77	521.1	0	0	0	0	0	0	0	0	320.046	0	0	337.478	0	321.18	0	314.202	0	0	0	0	0	307.234	327.855	0	0	332.955	0	0	0	0	0	316.323	0	339.044	0	0	0	0	0	0	0	0	0	0	0	0
		78	524.96	0	0	0	0	0	0	0	0	331.214	0	0	330.28	0	314.624	0	309.907	0	0	0	0	0	313.552	329.428	0	312.625	321.408	0	0	0	0	0	0	323.659	330.055	0	0	0	0	0	0	0	0	0	0	0	0
		79	528.82	0	0	0	0	0	259.301	0	0	322.097	0	0	324.816	0	311.031	0	311.336	0	0	340.12	0	0	319.497	336.842	0	0	316.47	0	0	0	0	0	319.637	330.511	333.451	0	0	0	0	0	0	0	0	336.375	0	0	0
		80	532.68	0	0	0	0	0	0	0	0	0	0	0	330.874	0	319.953	0	318.303	0	0	0	0	0	328.471	313.467	0	319.839	329.606	0	0	0	0	0	0	0	334.858	0	0	0	0	0	0	0	0	0	0	0	0
		81	536.54	0	0	0	0	0	0	0	0	312.9	0	0	337	0	323.647	0	324.794	0	0	0	0	0	316.809	327.444	0	0	311.055	0	0	0	0	0	0	333.824	340.53	0	0	0	0	0	0	0	0	335.5	0	0	0
		82	540.4	0	0	0	0	0	0	0	0	0	0	0	329.666	0	316.676	0	310.124	0	0	0	0	0	313.828	322.712	0	324.846	321.301	0	0	0	0	0	0	314.109	332.209	0	334.286	0	0	0	0	0	0	0	0	0	0
		83	544.26	0	0	0	0	0	0	0	0	0	0	0	327.81	0	316.299	0	320.537	0	0	0	0	0	317.442	331.039	0	307.893	336.129	0	0	0	0	0	312.953	311.332	330.129	0	332.859	0	0	0	0	324.94	0	0	0	0	0
		84	548.12	0	0	0	0	0	0	0	0	321.014	0	0	0	0	316.471	0	319.371	0	0	0	0	0	311.788	322.228	0	315.36	315.683	0	0	0	0	0	309.429	319.501	330.187	0	329.153	0	0	0	0	318.334	0	307.361	0	0	0
		85	551.98	0	0	0	0	0	0	0	0	329.807	0	0	0	0	318.118	0	328.685	0	0	0	0	0	308.265	321.102	0	0	322.797	0	0	0	0	0	311.206	0	349.823	0	0	0	0	0	0	322.611	0	0	0	0	0
		86	555.84	0	0	0	0	0	0	0	0	311.723	0	0	327.934	0	307.516	0	324.069	0	0	0	0	0	317.538	326.335	0	314.636	311.761	0	0	0	0	0	0	313.103	325.708	0	0	0	0	0	0	0	0	0	0	0	0
		87	559.7	0	0	0	0	0	0	0	0	325.972	0	0	332.232	0	316.797	0	322.918	0	0	0	0	0	325.248	329.264	0	0	328.937	0	0	0	0	0	299.739	0	338.202	0	345.714	0	0	0	0	0	0	0	0	0	0
		88	563.56	0	0	0	0	0	0	0	0	0	0	0	332.599	0	0	0	317.387	0	0	0	0	0	324.857	312.551	0	320.914	323.918	0	0	0	0	0	305.29	0	333.904	0	0	0	0	0	0	319.821	0	0	0	0	0
		89	567.42	0	0	0	0	0	0	0	0	0	0	0	326.193	0	0	0	311.836	0	0	0	0	0	320.45	324.484	0	324.283	318.124	0	0	0	0	0	0	0	343.826	0	333.47	0	0	332.362	0	317.413	0	0	0	0	0
		90	571.28	0	0	0	0	0	0	0	0	324.583	0	0	318.763	0	326.631	0	319.965	0	0	322.012	0	0	302.348	317.639	0	330.422	0	0	0	0	0	0	0	326.736	337.347	0	326.019	0	0	331.334	0	0	0	0	0	0	0
		91	575.14	0	0	0	0	0	0	0	0	322.081	0	0	309.491	0	0	0	312.281	0	0	335.053	0	0	314.044	326.482	0	0	0	0	0	0	0	0	288.991	318.466	326.061	0	330.058	0	0	332.204	0	319.862	0	0	0	0	0
		92	579	0	0	0	0	0	0	0	0	325.512	0	0	313.736	0	315.377	0	306.766	0	0	317.656	0	0	322.404	323.573	0	328.854	316.343	0	0	0	0	0	0	0	337.93	0	337.652	0	0	329.962	0	0	0	318.038	0	0	0
		93	582.86	0	297.255	0	0	0	0	0	0	326.884	0	0	0	0	315.807	0	311.139	0	0	0	0	0	315.043	328.709	0	328.644	324.106	0	0	0	0	0	309.823	0	0	0	343.509	0	0	331.766	0	326.615	0	0	0	0	0
		94	586.72	0	312.492	0	0	0	0	0	0	318.358	0	0	322.193	0	314.001	0	318.24	0	0	0	0	0	335.036	326.819	0	0	318.322	0	0	0	0	0	0	0	0	0	339.166	0	0	333.557	0	0	0	0	0	0	0
		95	590.58	0	0	0	0	0	0	0	0	319.068	0	0	0	0	308.449	0	313.71	0	0	0	0	0	310.656	325.129	0	315.985	317.294	0	0	0	0	0	0	0	0	0	337.015	0	0	339.947	0	0	0	0	0	0	0
		96	594.44	0	0	0	0	0	0	0	0	323.609	0	0	0	0	313.847	0	312.178	0	0	0	0	0	318.434	325.912	0	326.946	320.208	0	0	0	0	0	0	0	337.424	0	335.087	0	0	326.831	0	315.121	0	314.53	0	0	0
		97	598.3	0	0	0	0	0	0	0	0	326.64	0	0	310.478	0	316.82	0	306.323	0	0	0	0	0	330.029	317.099	0	326.538	320.777	0	0	0	0	0	0	0	329.258	0	0	0	0	329.053	0	0	0	316.639	0	0	0
		98	602.16	0	0	0	309.403	0	0	0	0	0	0	0	322.063	0	303.004	0	314.257	0	0	0	0	0	315.036	0	0	313.538	333.746	0	0	0	0	0	317.309	0	326.861	0	0	0	0	331.017	0	315.274	0	319.876	0	0	0
		99	606.02	0	308.657	0	0	0	0	0	0	321.166	0	0	0	0	308.603	0	320.472	0	0	0	0	0	321.079	319.617	0	325.302	304.226	0	0	0	0	0	0	311.83	336.466	0	339.088	0	0	322.624	0	324.542	0	0	0	0	0
		100	609.88	0	0	0	0	0	0	0	0	321.32	0	0	317.907	0	0	0	314.919	0	0	0	0	0	323.362	313.776	0	0	0	0	0	0	0	0	0	0	331.494	0	346.573	0	0	341.326	0	0	0	0	0	0	0
		101	613.74	0	307.117	0	0	0	0	0	0	311.554	0	0	0	0	302.268	0	308.022	0	0	0	0	0	312.936	317.061	0	307.177	317.671	0	0	0	0	0	0	318.241	0	0	333.376	0	0	336.964	0	319.479	0	0	0	0	0
		102	617.6	0	316.812	0	0	0	0	0	0	0	0	0	0	0	0	0	319.434	0	0	0	0	0	317.091	0	0	0	0	0	0	0	0	0	333.387	322.12	338.468	0	338.327	0	0	333.679	0	313.451	0	312.205	0	0	0
		103	621.46	0	0	0	0	0	0	0	0	331.98	0	0	314.209	0	303.602	0	320.831	0	0	0	0	0	306.563	318.653	0	318.144	0	0	0	0	0	0	321.54	323.348	0	0	334.104	0	0	343.131	0	315.265	0	311.127	0	0	0
		104	625.32	0	0	0	0	0	0	0	0	326.27	0	0	314.044	0	0	0	327.933	0	0	327.514	0	0	315.376	326.927	0	316.211	0	0	0	0	0	0	311.262	0	346.928	0	339.992	0	0	336.045	0	0	0	318.249	0	0	0
		105	629.18	0	0	0	0	0	0	0	0	339.583	0	0	324.289	0	306.909	0	307.04	0	0	0	0	0	320.007	322.253	0	304.288	0	0	0	0	0	0	301.283	0	344.797	0	338.541	0	0	329.765	0	323.573	0	0	0	0	0
		106	633.04	0	312.77	0	295.68	0	0	0	0	326.205	0	0	316.675	0	0	0	328.323	0	0	0	0	0	324.995	0	0	0	0	0	0	0	0	0	317.283	0	334.543	0	337.679	327.458	0	329.633	0	309.723	0	0	0	0	0
		107	636.9	0	315.083	0	303.929	0	0	0	0	0	0	0	0	0	0	0	327.442	0	0	0	0	0	312.074	314.651	0	308.637	0	0	0	0	0	0	0	320.747	331.112	0	334.492	0	0	331.433	0	310.555	0	306.624	0	0	0
		108	640.76	0	0	0	307.444	0	0	0	0	335.255	0	0	0	0	306.548	0	331.527	0	0	0	0	0	317.707	319.913	0	309.072	313.03	0	0	0	0	0	319.587	0	312.569	0	326.68	0	0	342.712	0	312.667	0	0	0	0	0
		109	644.62	0	311.946	0	0	0	0	0	0	322.814	0	0	301.67	0	314.327	0	326.266	0	0	0	0	0	319.332	325.225	0	316.52	321.621	0	0	0	0	0	320.415	331.417	335.556	0	340.233	0	0	340.072	313.662	307.677	0	0	0	0	0
		110	648.48	0	322.724	0	306.23	0	0	0	0	329.236	0	0	323.211	0	327.144	0	336.181	0	0	0	0	0	324.318	326.994	0	0	0	0	0	0	0	0	325.642	0	341.952	0	338.269	315.899	0	343.279	311.077	323.341	0	0	0	0	0
		111	652.34	0	0	0	299.601	0	0	0	0	322.398	0	0	0	0	313.422	0	329.613	0	0	0	0	0	326.488	318.568	0	316.126	316.621	0	0	0	0	0	316.442	0	328.331	0	336.29	0	0	338.728	0	318.201	0	331.723	0	0	0
		112	656.2	0	303.084	0	301.642	0	0	0	0	333.711	0	0	0	0	311.313	0	339.553	0	0	325.663	0	0	318.86	321.386	0	0	0	0	0	0	0	0	0	0	340.009	0	329.043	317.097	0	331.57	302.136	325.035	0	328.967	0	0	0
		113	660.06	0	318.33	0	299.726	0	0	0	0	323.01	0	0	0	0	318.794	0	336.914	0	0	0	0	0	319.914	0	0	320.837	311.968	0	0	0	0	0	320.491	331.254	340.815	0	333.554	316.998	0	340.137	322.945	315.998	0	0	0	0	0
		114	663.92	0	297.614	0	354.416	0	0	0	0	329.643	0	0	0	0	310.618	0	326.724	0	0	0	0	0	316.933	343.547	0	317.05	316.385	0	0	0	0	0	305.205	318.813	0	0	342.52	325.097	0	337.601	303.13	329.858	0	324.588	0	0	0
		115	667.78	0	306.97	0	0	0	0	0	0	329.124	0	0	0	0	322.914	0	334.439	0	0	307.223	0	0	320.98	337.51	0	320.597	0	0	0	0	0	0	0	0	336.454	0	334.007	334.53	0	334.159	295.517	321.661	0	317.294	0	0	0
		116	671.64	0	0	0	305.699	0	0	0	0	316.379	0	0	0	0	318.864	0	325.346	0	0	0	0	0	0	323.657	0	0	0	0	0	0	0	0	0	0	333.774	0	345.479	333.725	0	342.711	0	0	0	0	0	0	0
		117	675.5	0	312.303	0	0	0	0	0	0	318.93	0	0	0	0	322.983	0	327.506	0	0	0	0	0	316.757	332.35	0	0	0	0	0	0	0	0	0	0	338.005	0	338.609	0	0	348.637	0	324.843	0	0	0	0	0
		118	679.36	0	313.24	0	316.933	0	0	0	0	324.596	0	0	0	0	327.172	0	329.572	0	0	0	0	0	319.359	324.925	0	329.621	0	0	0	0	0	0	0	327.118	343.884	0	332.357	339.79	0	342.163	311.112	332.212	0	0	0	0	0
		119	683.22	314.627	312.82	0	316.582	0	0	0	0	320.621	0	0	314.763	0	314.987	0	0	0	0	0	0	0	319.431	0	0	326.956	0	0	0	0	0	0	311.117	321.185	332.812	0	322.137	330.885	0	340.358	313.274	326.485	0	323.532	0	0	0
		120	687.08	324.98	304.877	0	317.702	0	0	0	0	324.193	0	0	0	0	327.749	0	328.715	0	0	0	0	0	0	326.616	0	0	0	0	0	0	0	0	0	0	0	0	335.311	324.514	0	346.016	303.03	327.035	0	0	0	0	0
		121	690.94	310.841	304.488	0	310.628	0	0	0	0	323.542	0	0	0	0	313.903	0	321.87	0	0	0	0	0	319.363	327.688	0	0	319.064	0	0	0	0	0	324.857	326.097	336.954	0	334.086	328.777	0	339.942	301.967	331.417	0	0	0	0	0
		122	694.8	324.295	0	0	309.977	0	0	0	0	319.903	0	0	0	0	314.139	0	315.107	0	0	0	0	0	323.955	327.434	0	325.833	0	0	0	0	0	0	311.841	0	327.84	0	334.352	340.478	0	348.419	308.497	0	0	316.363	0	0	0
		123	698.66	325.739	301.786	0	330.919	0	0	0	0	318.621	0	0	0	0	302.612	325.013	312.536	0	0	0	0	0	322.538	328.689	0	0	0	0	0	318.066	0	0	0	0	331.599	0	330.958	340.896	0	327.057	302.993	334.351	0	0	0	0	0
		124	702.52	324.347	307.719	0	319.263	0	0	0	0	309.667	0	0	0	0	305.732	318.885	317.954	0	0	0	0	0	315.408	325.877	0	324.935	0	0	0	306.318	0	0	310.628	0	329.093	0	335.034	334.045	0	328.466	0	329.168	0	0	0	0	0
		125	706.38	322.327	300.598	0	314.351	0	0	0	0	305.556	0	0	0	0	318.13	0	324.392	0	0	0	0	0	0	325.613	0	326.781	0	0	0	0	0	0	0	0	332.538	0	338.39	326.897	0	337.053	312.366	327.709	0	0	0	0	0
		126	710.24	327.773	297.543	0	314.012	0	0	0	0	317.295	0	0	0	0	315.832	0	340.72	0	0	0	0	0	314.9	333.65	0	330.739	0	0	0	0	0	0	0	318.289	324.955	0	334.534	323.801	0	343.959	312.217	0	0	0	0	0	0
		127	714.1	325.264	0	0	310.44	0	0	0	0	323.63	0	0	0	0	312.915	0	0	0	0	0	0	0	304.703	318.636	0	316.638	0	0	0	0	0	0	0	0	340.598	0	339.515	329.921	0	330.453	308.127	0	0	0	0	0	0
		128	717.96	323.307	312.53	0	0	0	0	0	0	312.841	0	0	0	0	311.906	334.452	0	0	0	0	0	0	312.627	328.108	0	330.763	0	0	0	0	0	0	0	0	344.029	0	327.79	329.452	0	0	309.669	0	0	0	0	0	0
		129	721.82	322.136	316.563	0	316.976	0	0	0	0	324.991	0	0	0	0	317.879	331.403	342.499	0	0	316.591	0	0	318.682	336.014	0	317.985	0	0	0	0	0	0	0	0	328.066	0	332.049	323.528	0	0	0	314.92	0	297.265	0	0	0
		130	725.68	324.965	312.318	0	305.51	0	0	0	0	316.571	0	0	0	0	0	340.287	326.301	0	0	314.178	0	0	321.417	326.207	0	327.555	308.727	0	0	0	0	0	0	0	342.733	0	330.553	0	0	321.121	298.164	333.768	0	0	0	0	0
		131	729.54	325.448	296.783	0	318.775	0	0	0	0	325.424	0	0	0	0	313.936	339.206	0	0	0	326.813	0	0	330.623	331.95	0	313.457	0	0	0	0	0	0	0	0	337.734	303.13	337.047	314.562	0	0	308.006	0	0	0	0	0	0
		132	733.4	320.598	308.951	300.714	313.524	0	0	0	0	332.978	0	0	0	0	312.572	318.869	0	0	0	326.576	0	0	320.522	331.54	0	320.692	0	0	0	0	0	0	0	316.865	329.64	0	342.096	328.551	0	329.106	295.894	321.317	0	0	0	0	0
		133	737.26	330.224	0	0	320.338	0	0	0	0	323.569	0	0	0	0	311.992	319.92	0	0	0	0	0	0	337.791	323.05	0	314.855	0	0	0	0	0	0	0	0	338.343	0	331.088	0	0	0	0	328.937	0	301.452	0	0	0
		134	741.12	331.447	315.471	0	323.72	0	0	0	0	0	0	0	0	0	313.174	0	0	0	0	314.184	0	0	312.955	324.533	0	323.512	0	0	0	0	0	0	0	0	332.207	0	335.485	317.353	0	0	308.637	0	0	0	0	0	0
		135	744.98	337.618	312.409	0	310.32	0	0	0	0	322.328	0	0	0	0	312.255	0	0	0	0	0	0	0	320.575	323.503	0	323.994	305.419	0	0	0	0	0	0	0	339.225	0	347.494	334.396	0	0	307.846	0	0	0	0	0	0
		136	748.84	316.452	317.824	0	306.941	0	0	0	0	314.139	0	0	0	0	0	0	0	0	0	0	0	0	322.905	325.836	0	319.721	0	0	0	0	0	0	0	0	326.802	0	338.452	0	0	0	307.401	327.055	0	0	0	0	0
		137	752.7	321.41	0	0	306.748	0	0	0	0	331.411	0	0	0	0	320.259	0	0	0	0	334.353	0	0	304.951	319.527	0	321.342	0	0	0	0	0	0	0	0	333.657	0	332.484	320.529	0	0	309.531	326.141	0	317.92	0	0	0
		138	756.56	315.942	313.416	299.477	320.654	0	0	0	0	329.556	0	0	327.027	0	308.115	0	0	0	0	322.133	0	0	325.43	333.005	0	320.571	312.917	0	0	0	0	0	0	0	332.442	0	338.938	332.341	0	0	307.462	317.867	0	0	0	0	0
		139	760.42	325.055	0	298.185	307.104	0	0	0	0	325.351	0	0	322.353	0	307.088	347.951	0	0	0	314.128	0	0	319.078	333.564	0	326.475	323.696	0	0	0	0	0	0	0	331.991	0	322.104	319.677	0	333.586	297.737	330.068	0	0	0	0	0
		140	764.28	322.867	0	0	314.821	0	0	0	0	332.62	0	0	336.486	0	307.522	323.119	0	0	0	0	0	0	333.357	320.601	0	324.173	0	0	0	0	0	0	0	0	340.014	0	322.581	318.704	0	336.858	300.176	308.553	0	0	0	0	0
		141	768.14	326.164	0	0	313.255	0	0	0	0	320.745	0	0	319.901	0	309.706	0	0	0	0	328.803	0	0	338.101	328.585	0	305.905	0	0	0	0	0	0	305.924	0	343.858	0	340.389	315.652	0	0	315.891	324.922	0	310.291	0	0	0
		142	772	319.081	310.581	0	320.311	0	0	0	0	317.391	0	0	335.186	0	314.136	329.634	319.672	0	0	324.667	0	0	310.812	328.591	0	309.232	313.583	0	0	0	0	0	0	0	347.014	0	333.708	0	0	0	313.422	0	325.22	0	0	0	0
		143	775.86	313.283	316.595	293.69	316.783	0	0	0	0	322.15	0	0	327.61	0	301.972	348.833	0	0	0	0	0	0	312.434	326.852	0	311.616	0	0	0	300.573	0	0	0	0	339.376	0	324.588	0	0	0	304.134	303.962	0	0	0	0	0
		144	779.72	321.044	318.011	0	323.053	0	0	0	0	306.925	0	0	331.515	0	310.393	0	0	0	0	328.97	0	0	317.549	314.554	0	305.939	0	0	0	0	0	0	0	0	333.235	0	340.312	313.59	0	0	311.129	324.944	0	0	0	0	0
		145	783.58	311.384	313.953	295.68	0	0	0	0	0	309.85	0	0	333.841	0	318.052	327.921	0	0	0	323.28	0	0	312.796	326.561	0	299.289	0	0	0	0	0	0	306.464	0	336.664	0	328.83	324.723	0	0	327.214	325.405	0	0	0	0	0
		146	787.44	328.331	306.758	299.881	0	0	0	0	0	315.112	0	0	333.694	0	316.527	0	0	0	0	328.844	0	0	324.134	332.652	0	294.529	320.159	0	0	0	0	0	304.867	0	0	0	336.568	0	0	0	313.576	313.542	322.606	0	0	0	0
		147	791.3	317.405	0	0	306.932	0	0	0	0	317.038	314.065	0	325.787	0	309.321	326.764	0	0	0	0	0	0	314.798	324.79	0	304.553	0	0	0	0	0	0	0	0	336.861	0	324.145	0	0	0	317.842	0	0	316.282	0	0	0
		148	795.16	328.866	302.821	0	306.841	0	0	0	0	309.939	0	0	330.01	0	314.515	0	0	0	0	325.063	0	0	312.623	328.376	0	302.369	0	0	0	0	0	0	0	0	320.311	0	330.824	0	0	0	312.726	0	0	0	0	0	0
		149	799.02	319.354	318.095	0	0	0	0	0	0	312.702	0	0	327.609	0	314.904	0	0	0	0	323.795	0	0	325.212	332.39	0	309.38	0	0	0	0	296.227	0	0	0	327.966	0	327.429	0	0	341.987	305.707	333.111	325.707	0	0	0	0
		150	802.88	323.873	306.315	302.399	293.444	0	0	0	0	310.199	0	0	337.047	0	307.399	0	0	0	0	321.54	0	0	310.178	338.652	0	310.934	0	0	0	0	294.58	0	0	0	329.528	0	330.692	330.456	0	0	302.656	307.424	0	0	0	0	0
		151	806.74	323.156	315.531	0	0	0	0	0	0	312.325	0	0	321.042	0	310.411	0	316.109	0	0	332.349	0	0	319.101	329.667	0	296.935	0	0	0	0	0	0	0	0	331.528	0	325.634	0	0	0	325.95	310.15	0	0	0	0	0
		152	810.6	312.275	0	300.247	0	0	0	0	0	313.851	0	0	317.422	0	308.755	333.02	0	0	0	324.463	0	0	319.778	326.801	0	305.739	0	0	0	0	0	0	0	0	327.046	0	326.904	319.591	0	323.738	311.442	330.683	0	0	0	0	0
		153	814.46	322.86	312.107	312.527	313.712	0	0	0	0	304.984	0	0	322.217	0	302.221	326.973	310.257	0	0	329.81	0	0	319.053	333.074	0	289.255	0	0	0	0	309.692	0	298.506	0	329.095	0	320.705	0	0	325.64	314.887	0	0	0	0	0	0
		154	818.32	316.825	306.089	325.255	317.546	0	0	0	0	317.097	0	0	330.96	0	0	0	0	0	0	327.624	0	0	320.485	326.323	0	312.079	0	0	0	0	0	0	0	0	322.687	0	325.238	0	0	310.891	305.242	319.498	0	0	0	0	0
		155	822.18	302.97	305.401	0	0	0	0	0	0	323.953	0	0	327.239	0	0	0	0	0	0	329.991	0	0	310.891	325.736	0	298.149	0	0	0	0	0	0	308.534	0	320.21	0	323.952	0	0	330.133	318.17	313.717	338.025	0	0	0	0
		156	826.04	330.308	308.275	0	0	317.194	0	0	0	311.217	0	0	330.525	0	307.051	333.784	0	0	0	316.482	0	0	326.194	336.01	0	303.654	0	0	0	0	312.742	0	0	0	325.304	0	343.369	0	0	318.391	311.774	314.502	0	0	0	0	0
		157	829.9	320.52	0	301.952	0	0	0	0	0	298.166	0	0	325.679	0	309.852	337.291	0	0	0	330.213	0	0	307.883	329.082	0	291.217	0	0	0	0	299.113	0	0	0	321.694	0	314.289	0	0	328.192	315.128	0	0	0	0	0	0
		158	833.76	332.4	311.073	0	302.037	0	0	0	0	310.352	0	0	320.192	0	309.046	322.363	0	0	0	336.493	0	0	321.566	324.529	0	310.066	0	0	0	0	298.083	0	296.761	0	330.326	0	309.974	0	0	329.744	304.835	310.321	319.995	0	0	0	0
		159	837.62	323.93	308.506	329.278	0	311.492	0	0	0	0	0	0	322.769	0	308.995	329.891	0	0	0	321.054	0	0	304.68	323.107	0	297.775	0	0	298.822	0	303.862	0	0	0	0	0	335.785	0	0	319.987	315.566	310.305	330.41	0	0	0	0
		160	841.48	323.328	295.386	323.975	0	302.694	0	0	0	299.169	0	0	319.799	0	303.565	334.715	0	0	0	328.929	0	0	319.779	333.585	0	297.81	0	290.72	0	0	305.029	0	300.245	0	0	0	342.632	0	0	323.463	302.376	314.764	0	0	0	0	0
		161	845.34	313.998	299.717	319.863	0	0	0	0	0	310.662	0	0	329.343	0	312.766	321.388	335.545	0	0	329.819	0	0	301.738	0	0	319.747	0	0	0	0	307.476	0	309.788	330.768	324.335	0	339.96	0	0	337.44	310.935	313.393	0	0	0	0	0
		162	849.2	317.317	301.355	316.863	325.957	0	0	0	0	0	0	0	323.205	0	315.815	330.109	0	0	0	330.34	0	0	306.593	329.562	0	311.722	0	305.429	0	0	301.205	0	0	0	334.892	0	339.394	322.292	0	329.159	309.084	324.105	336.177	0	0	0	0
		163	853.06	334.711	310.859	322.228	318.166	0	0	0	0	302.736	317.668	0	329.458	0	314.288	341.947	320.872	0	0	315.779	0	0	310.301	323.463	0	299.515	327.825	0	0	0	336.17	0	307.55	0	332.911	0	332.135	0	0	314.646	304.724	311.302	0	0	0	0	0
		164	856.92	324.935	306.086	332.211	308.873	0	0	0	0	311.631	0	0	331.694	0	313.779	338.666	322.103	0	0	320.132	0	0	308.803	327.015	0	300.379	0	299.654	0	0	0	0	0	0	0	0	319.854	0	0	328.042	304.924	320.929	322.432	0	0	0	0
		165	860.78	311.399	298.711	329.265	309.252	0	0	0	0	309.911	0	0	313.625	0	304.221	329.436	325.576	0	0	322.027	0	322.414	304.111	315.967	0	285.334	0	0	0	0	291.28	0	297.288	0	331.687	0	329.524	0	0	323.829	304.73	313.899	321.179	0	0	0	0
		166	864.64	322.692	295.16	307.353	308.423	0	0	0	0	309.12	0	0	345.465	0	306.292	333.36	308.36	0	0	335.809	0	305.945	309.868	331.91	0	301.501	0	300.865	0	0	304.06	0	0	0	0	0	336.919	0	0	327.315	310.757	316.339	329.141	0	0	0	0
		167	868.5	330.168	294.444	303.147	308.544	0	0	0	0	0	0	0	316.295	0	303.845	321.813	314.434	0	0	326.106	0	0	325.912	325.418	0	294.783	0	310.179	0	0	298.5	0	299.609	0	0	0	336.363	331.018	0	332.51	0	326.774	313.817	0	0	0	0
		168	872.36	322.304	297.968	319.49	312.082	0	0	0	0	326.394	0	0	316.257	0	297.552	337.581	317.611	0	320.907	323.575	0	325.192	0	329.417	0	301.625	309.117	318.475	299.635	0	307.492	0	304.83	325.423	327.723	0	338.775	340.408	0	326.417	296.577	323.598	322.222	296.937	0	0	0
		169	876.22	317.556	299.033	317.412	305.113	0	0	0	0	326.419	0	0	326.626	0	311.308	333.3	313.185	0	0	324.5	0	0	310.909	330.006	0	289.397	0	289.73	300.513	316.279	292.189	0	296.762	0	335.152	0	344.006	323.352	0	338.845	302.683	322.725	322.837	0	0	0	0
		170	880.08	320.88	313.308	309.57	311.901	0	0	0	0	313.929	0	0	318.577	0	314.522	324.677	309.874	0	0	325.586	0	328.21	312.099	329.433	0	299.277	0	301.215	0	0	319.465	0	305.775	0	0	0	338.871	324.113	326.064	328.083	0	317.448	319.739	0	0	0	0
		171	883.94	311.64	300.266	312.629	329.895	0	0	0	0	319.159	308.658	0	322.6	0	295.745	320.72	330.573	0	314.918	328.064	0	329.757	323.029	329.543	0	294.588	0	306.573	297.904	0	286.191	0	303.45	317.283	0	0	0	336.329	0	330.839	310.563	323.073	318.186	0	0	0	0
		172	887.8	310.43	301.316	316.895	317.71	0	0	0	0	316.171	314.14	0	319.679	0	311.935	340.947	327.436	0	0	0	0	328.062	0	331.543	0	299.373	0	0	0	0	293.515	0	294.949	0	331.71	0	332.294	329.275	0	326.63	305.525	308.661	321.916	308.598	0	0	0
		173	891.66	320.532	0	311.449	319.502	0	0	0	0	328.81	0	0	323.163	0	314.221	340.822	319.445	0	0	323.776	0	309.525	310.564	333.124	0	293.025	0	313.073	0	299.955	0	0	312.447	0	0	0	334.776	332.341	0	318.956	0	316.165	0	0	0	0	0
		174	895.52	308.816	300.942	309.103	322.859	0	0	0	0	312.93	314.025	0	329.586	0	314.173	330.75	328.894	0	0	332.279	0	0	331.231	333.503	0	300.422	0	315.444	0	310.27	293.636	0	294.703	0	0	0	329.03	321.289	316.444	329.944	0	0	328.792	0	0	0	0
		175	899.38	323.606	311.056	0	323.797	0	0	0	0	322	0	0	325.629	0	325.61	326.333	332.714	0	0	327.453	0	317.386	306.633	326.154	0	311.191	0	312.048	0	0	0	0	306.073	0	339.997	0	338.74	326.181	329.824	327.413	0	0	0	312.232	0	0	0
		176	903.24	307.376	309.545	309.922	305.864	0	0	0	0	315.321	0	0	332.874	0	312.396	341.005	327.867	0	0	329.035	0	0	313.057	333.745	0	307.327	0	317.027	0	305.321	0	0	306.076	0	0	0	334.533	316.778	0	323.803	0	310.121	319.947	309.826	0	0	0
		177	907.1	315.955	302.131	298.068	313.689	302.218	0	0	0	321.753	0	0	319.446	0	333.54	333.784	0	0	0	320.927	0	311.829	317.544	333.82	0	305.299	0	317.301	0	0	303.41	0	290.875	322.741	331.579	0	325.402	0	0	332.605	307.204	312.202	328.872	0	0	0	0
		178	910.96	309.819	308.34	0	309.823	0	0	0	0	0	0	0	317.775	0	329.634	323.836	0	0	318.353	334.97	0	318.343	319.058	343.206	0	295.144	0	318.217	285.165	0	300.099	0	294.198	0	0	0	0	323.564	324.766	335.378	0	317.944	328.968	0	0	0	0
		179	914.82	313.721	308.086	0	319.293	0	0	0	0	0	0	0	320.66	0	343.429	335.661	322.448	0	0	323.828	0	316.027	309.922	327.579	0	298.556	304.134	307.813	298.22	0	0	0	295.282	0	0	0	0	311.859	0	318.813	303.262	0	331.751	304.828	0	0	0
		180	918.68	317.915	305.435	0	308.503	0	0	0	0	0	0	0	323.916	0	320.246	344.986	338.472	0	319.068	312.349	0	313.146	308.704	334.524	0	292.008	0	317.851	0	302.487	302.667	0	303.931	0	0	0	324.516	311.307	321.04	327.4	0	314.382	323.543	311.841	0	0	0
		181	922.54	300.014	0	0	311.817	311.69	0	0	0	340.294	0	0	320.5	0	322.745	331.861	320.253	0	316.035	313.351	0	311.152	313.735	336.509	0	297.296	0	322.449	0	0	297.513	0	309.563	0	0	0	0	318.592	329.356	319.995	305.775	323.986	337.56	0	0	0	0
		182	926.4	310.069	301.235	303.609	326.556	0	0	0	0	317.948	0	0	322.237	0	323.242	334.994	336.768	0	316.238	320.507	0	314.195	308.552	328.123	0	0	302.458	313.715	0	323.561	0	0	311.641	336.712	0	0	340.124	0	0	329.531	304.298	314.236	0	299.775	0	0	0
		183	930.26	322.466	308.125	0	318.559	0	0	0	0	0	0	0	317.535	0	310.788	334.244	341.821	0	315.404	0	0	306.985	310.358	329.611	0	308.569	0	318.167	0	310.215	289.894	0	296.656	325.142	329.543	0	335.157	310.723	325.167	337.612	311.525	313.766	326.363	0	0	0	0
		184	934.12	0	0	307.754	308.413	0	0	0	0	325.489	0	0	322.684	0	316.547	326.246	336.584	0	311.045	0	0	315.225	302.225	337.457	0	315.187	0	313.652	296.717	304.058	306.439	0	300.363	313.829	325.141	305.649	0	318.566	0	327.521	317.414	322.556	321.257	313.69	0	0	0
		185	937.98	306.818	294.4	308.208	302.992	0	0	0	0	323.676	0	0	320.732	0	326.042	323.689	334.247	0	325.887	314.369	0	290.141	314.817	331.28	0	314.275	311.745	314.47	0	0	291.051	0	301.061	318.61	0	0	0	312.806	323.008	321.764	0	319.048	322.679	304.267	0	0	0
		186	941.84	0	0	309.615	320.468	0	0	0	0	327.848	0	0	317.87	0	306.551	329.049	320.49	0	314.597	317.382	0	305.154	306.793	0	0	295.839	299.245	331.957	0	316.396	296.349	0	303.937	322.972	0	0	330.508	0	340.009	333.261	303.192	312.046	333.835	0	0	0	0
		187	945.7	0	305.414	314.034	306.203	0	0	0	0	326.161	0	0	329.301	0	311.894	324.372	343.821	0	326.64	322.035	0	305.821	312.549	334.832	0	305.342	291.143	319.728	0	317.924	289.838	0	298.689	0	334.788	311.035	0	300.491	334.713	327.836	0	331.154	328.273	303.019	0	0	0
		188	949.56	0	298.664	0	310.325	0	0	0	0	0	316.041	0	320.369	0	319.888	340.591	333.268	0	307.848	0	0	302.924	318.679	322.916	0	0	0	0	0	306.635	0	0	294.843	312.144	0	314.064	0	310.774	0	329.653	301.567	305.151	334.982	290.997	0	0	0
		189	953.42	0	307.613	0	312.499	0	0	0	0	0	0	0	313.033	0	308.376	329.926	0	0	311.155	0	0	298.642	311.611	330.125	0	0	0	323.242	300.124	305.346	0	0	290.046	0	319.769	315.37	0	309.128	337.231	333.647	0	0	314.321	290.399	0	0	0
		190	957.28	0	315.914	0	315.787	0	0	0	0	315.482	0	0	318.95	0	311.666	323.498	325.257	0	309.106	0	0	295.017	303.292	315.822	0	310.874	289.57	0	0	296.313	304.456	0	296.943	325.823	0	333.377	0	0	319.987	322.36	0	313.824	332.907	302.457	0	0	0
		191	961.14	0	318.303	0	309.86	0	0	0	0	0	317.959	0	0	0	308.962	336.784	323.841	0	310.228	344.595	0	293.076	315.527	0	0	310.492	0	0	302.64	298.285	292.245	0	296.01	326.175	338.244	0	0	312.932	326.247	319.721	307.105	306.928	0	288.83	0	0	0
		192	965	0	316.071	0	314.711	0	0	0	0	0	315.55	0	316.713	0	301.484	322.767	312.454	0	316.973	343.252	0	293.056	315.013	0	0	302.487	0	318.115	298.37	0	288.216	0	306.22	318.977	0	0	0	323.353	328.626	318.854	0	304.767	327.562	0	0	0	0
		193	968.86	307.313	308.487	0	303.607	0	0	0	0	305.303	311.815	0	325.275	0	298.357	334.749	318.755	0	0	342.777	0	295.153	318.112	319.439	0	297.343	293.091	0	291.645	298.121	0	0	296.199	327.934	332.397	0	0	328.696	321.245	319.005	297.16	310.697	337.712	0	0	0	0
		194	972.72	0	303.88	0	299.864	0	0	0	0	0	321.823	0	312.949	0	311.114	329.145	327.211	0	304.688	0	0	291.601	311.688	332.198	0	300.418	306.428	323.4	309.113	304.591	292.247	0	290.272	332.686	0	331.844	0	321.294	331.658	322.523	0	315.162	320.568	0	0	0	0
		195	976.58	0	0	302.298	303.031	0	0	0	0	0	316.244	0	0	0	291.01	330.688	332.616	0	325.641	0	0	291.755	311.465	333.255	0	304.55	0	329.262	299.933	303.215	297.395	0	304.634	0	0	324.582	0	312.091	332.165	322.829	0	316.106	0	298.158	0	0	0
		196	980.44	298.189	317.044	0	311.628	0	0	0	0	0	0	0	315.7	0	302.492	330.89	321.36	0	339.531	330.012	0	292.058	322.527	0	0	300.334	283.438	0	0	318.351	289.951	0	305.303	0	0	327.247	0	315.402	327.865	0	0	0	0	0	0	0	0
		197	984.3	0	306.027	0	309.49	301.449	0	0	324.634	0	308.784	0	0	0	315.795	338.795	333.26	0	318.772	0	0	291.087	305.622	341.22	0	300.113	0	0	0	302.542	0	0	302.492	0	0	0	0	323.657	0	330.928	0	298.644	336.359	0	0	0	0
		198	988.16	0	305.789	0	315.028	313.682	0	0	0	318.287	306.006	0	327.432	0	316.742	332.085	311.871	0	318.516	326.402	0	294.916	308.939	322.745	0	285.714	0	328.354	0	309.365	0	0	305.34	317.934	0	0	340.918	303.322	0	321.346	293.084	0	329.705	304.987	0	0	0
		199	992.02	0	307.354	0	300.477	0	0	0	0	0	307.795	0	0	0	0	325.19	322.749	0	319.945	331.926	0	300.321	307.664	337.161	0	291.376	0	328.735	308.436	315.424	0	0	297.949	307.166	0	323.027	0	302.067	0	0	305.289	0	0	0	0	0	0
		200	995.88	315.729	306.568	0	308.64	0	0	0	304.405	0	313.296	0	309.117	0	310.587	327.404	325.369	0	311.76	0	0	307.999	324.038	313.409	0	297.705	0	0	294.879	306.51	0	0	296.535	313.753	0	0	0	311.036	0	324.461	311.823	0	0	307.061	0	0	0
		201	999.74	0	308.007	325.471	305.38	300.29	0	0	316.615	323.914	313.507	0	309.505	0	0	325.429	322.601	0	0	331.68	0	298.33	312.571	306.27	0	289.663	306.798	0	0	308.279	0	0	297.829	0	0	302.384	336.766	0	0	0	298.528	0	0	0	0	0	0
		202	1003.6	0	0	0	299.269	0	0	0	0	0	327.972	0	0	0	0	330.144	315.646	0	317.557	329.644	0	300.149	314.438	314.75	0	283.022	293.95	0	299.346	311.373	300.242	0	288.843	0	334.074	311.478	0	324.003	0	309.062	306.658	0	0	0	0	0	0
		203	1007.46	306.727	303.835	0	0	0	0	0	319.222	0	317.285	0	309.318	0	0	0	331.593	0	325.15	329.796	0	293.507	304.089	314.991	0	284.236	0	0	303.321	322.77	300.423	0	312.497	0	0	303.756	0	312.05	319.901	321.39	300.359	0	0	0	0	0	0
		204	1011.32	311.098	306.614	0	323.288	0	0	0	309.87	331.922	0	0	310.505	0	0	331.212	318.929	0	326.452	331.232	0	310.48	308.147	323.048	0	284.254	0	0	0	324.123	314.329	0	295.816	0	0	326.574	0	312.583	328.07	326.969	300.417	0	0	0	0	0	0
		205	1015.18	0	0	0	319.491	0	0	0	310.755	0	320.698	0	0	0	304.339	335.811	334.859	0	316.507	328.605	0	296.938	307.548	294.472	0	0	298.219	0	0	327.871	309.535	0	290.68	0	328.005	0	338.449	326.63	0	325.47	295.76	0	0	0	0	0	0
		206	1019.04	298.861	305.957	0	0	304.482	0	0	310.628	0	322.775	0	307.634	0	304.152	0	328.565	0	321.253	0	0	301.666	319.679	330.954	0	291.384	0	333.565	298.951	332.496	0	0	285.062	0	336.195	0	0	315.463	327.371	340.436	294.323	0	331.935	0	0	0	0
		207	1022.9	305.855	310.088	301.342	316.169	310.026	0	0	310.013	323.531	311.684	0	308.695	0	303.917	326.644	322.46	0	326.672	0	0	296.592	310.199	324.379	0	293.192	0	0	300.676	328.837	297.169	0	279.652	312.225	0	320.978	324.391	309.232	334.34	319.47	295.239	0	0	299.675	0	0	0
		208	1026.76	310.366	302.957	0	317.555	301.594	0	0	311.647	0	326.816	0	306.476	0	316.797	330.249	329.744	0	333.43	342.27	0	306.066	307.821	327.081	0	0	291.343	0	0	328.568	0	0	300.081	0	0	0	0	303.26	0	0	312.749	0	0	300.257	0	0	0
		209	1030.62	313.175	306.804	0	313.303	0	313.143	0	311.574	0	327.836	0	0	0	316.727	322.532	328.098	0	315.61	0	0	297.267	324.153	332.225	0	297.642	0	0	292.226	311.977	0	0	288.52	0	340.578	0	0	313.918	352.169	321.322	0	0	333.647	0	0	0	0
		210	1034.48	0	306.818	0	321.021	0	0	0	305.31	0	319.518	0	316.22	0	305.287	333.335	325.428	0	308.253	0	0	310.841	308.465	338.467	0	294.692	0	0	294.799	0	0	0	295.005	317.122	0	296.737	0	312.851	0	0	304.647	0	324.659	305.858	0	0	0
		211	1038.34	302.668	310.171	302.99	0	0	0	0	0	317.471	312.894	0	307.811	0	309.629	334.81	323.99	0	306.063	0	335.472	296.195	315.152	322.212	0	296.706	297.068	326.356	290.11	318.215	0	0	302.335	321.029	344.222	301.672	0	313.723	0	325.308	293.885	0	334.215	0	0	0	0
		212	1042.2	0	316.591	0	326.093	295.9	0	0	321.005	312.355	323.584	0	301.598	0	309.255	324.757	324.699	0	318.684	0	331.077	300.024	314.458	326.79	0	284.593	0	320.627	0	312.777	0	0	291.666	316.927	325.44	323.843	330.581	323.205	328.361	0	300.712	316.967	322.336	0	0	0	0
		213	1046.06	0	319.356	0	0	0	0	0	0	0	323.451	0	314.483	0	310.697	332.813	338.998	0	318.75	340.346	0	288.934	306.731	326.666	0	289.487	0	327.164	0	315.556	0	0	294.15	0	338.97	316.393	0	315.489	326.902	0	309.881	0	334.508	301.049	0	0	0
		214	1049.92	310.182	302.993	0	0	0	0	0	314.876	317.904	323.053	0	305.987	0	323.612	331.089	331.478	0	315.008	326.265	0	287.742	0	332.884	0	0	0	0	0	303.991	0	0	301.943	316.225	330.946	0	0	0	333.201	334.987	305.227	0	326.651	0	0	0	0
		215	1053.78	309.759	303.923	0	315.596	288.75	0	0	309.367	321.904	323.172	0	319.044	0	311.911	335.888	318.614	0	299.475	325.321	0	294.485	335.568	327.316	0	0	0	0	295.616	321.384	0	0	289.662	0	319.232	0	347.782	315.394	318.678	333.405	309.06	321.951	339.478	0	0	0	0
		216	1057.64	312.055	318.384	0	0	295.057	0	0	309.641	310.294	319.598	0	320.74	0	317.622	349.405	322.59	0	321.972	0	0	281.03	322.2	324.345	0	280.162	0	0	0	311.261	0	0	296.05	314.217	0	0	0	311.455	332.07	329.63	305.592	0	323.492	0	0	0	0
		217	1061.5	315.932	313.975	0	315.701	289.858	0	0	0	317.951	326.932	0	308.435	0	0	330.684	321.321	0	313.74	0	0	282.773	317.744	318.54	0	300.76	0	0	294.735	318.4	0	0	286.947	0	329.7	0	336.811	0	0	324.362	308.726	0	325.838	309.926	0	0	0
		218	1065.36	295.061	312.535	308.49	316.583	0	0	0	305.848	313.77	316.73	0	317.782	0	314.28	346.199	319.573	0	324.118	0	0	296.559	0	319.742	0	287.068	0	0	289.735	311.685	0	0	297.037	0	329.917	307.485	334.991	324.232	0	321.174	309.508	0	0	0	0	0	0
		219	1069.22	0	314.279	304.134	324.343	0	0	0	316.868	308.608	319.824	0	317.706	0	310.443	0	322.189	0	306.488	0	0	291.07	323.735	311.874	0	295.503	0	0	288.421	310.45	0	0	292.865	0	326.265	0	0	312.786	0	0	319.753	0	330.169	0	0	0	0
		220	1073.08	308.222	332.85	0	324.506	0	0	0	304.356	315.233	322.421	0	305.368	296.618	321.93	327.645	325.242	0	310.933	330.351	0	296.886	314.413	316.402	0	291.351	0	0	0	309.179	0	0	296.466	0	347.946	0	337.75	317.846	0	0	312.801	0	328.675	0	0	0	0
		221	1076.94	303.68	317.683	306.55	320.368	0	0	0	313.351	333.302	323.524	0	316.836	302.92	307.676	337.702	317.814	0	313.021	0	319.315	304.066	324.624	333.631	0	295.16	299.142	332.071	298.143	0	0	0	294.528	295.229	332.786	310.908	338.657	0	315.04	321.669	296.364	0	322.641	301.807	0	0	0
		222	1080.8	306.266	319.05	0	342.674	0	0	0	304.852	312.692	321.524	0	319.577	0	322.063	339.896	318.308	0	298.439	0	318.558	308.459	0	326.396	0	301.243	0	0	0	316.732	0	0	292.593	0	0	0	0	324.282	328.704	332.869	309.242	0	335.684	303.295	0	0	0
		223	1084.66	0	317.405	0	333.864	0	0	0	0	322.197	321.056	0	312.725	0	306.73	333.758	322.083	0	318.75	0	330.111	291.757	325.278	320.667	0	307.331	0	0	283.32	0	0	0	295.545	0	344.346	315.121	338.964	0	330.414	321.952	300.577	0	0	0	0	0	0
		224	1088.52	303.694	319.465	0	313.985	0	0	0	0	325.268	0	0	306.235	302.76	299.181	316.978	324.804	0	309.843	345.921	0	294.849	331.394	329.701	0	296.771	308.148	317.608	0	0	0	0	295.046	0	326.485	306.451	0	307.848	311.34	0	299.353	0	0	0	0	0	0
		225	1092.38	305.764	312.192	0	316.799	0	0	0	0	308.73	0	0	0	291.138	295.954	325.778	316.512	0	326.73	332.922	0	293.081	322.635	310.141	0	0	0	324.938	0	0	0	0	295.396	0	343.989	0	344.078	315.991	329.472	0	292.854	0	326.075	0	0	0	0
		226	1096.24	291.646	304.618	0	303.199	0	0	0	0	316.048	0	0	303.091	0	297.426	336.399	321.709	0	326.755	0	0	291.833	329.753	0	0	0	297.871	0	313.56	0	0	0	298.556	0	339.826	0	346.076	335.278	330.94	0	299.298	0	0	0	0	0	0
		227	1100.1	0	316.878	0	0	0	0	0	0	321.304	326.265	0	309.065	0	303.683	327.735	313.461	0	312.671	0	0	294.131	318.866	301.893	0	289.665	0	0	0	306.823	0	0	284.495	358.604	335.233	0	349.727	0	340.451	0	300.74	0	332.109	307.915	0	0	0
		228	1103.96	289.586	312.936	305.245	0	0	0	0	0	308.124	0	0	0	0	304.009	0	317.753	0	307.631	0	319.234	304.166	323.779	322.633	0	293.896	292.254	334.329	0	0	0	0	307.332	0	342.923	0	332.452	0	330.833	0	308.815	308.694	321.63	0	0	0	0
		229	1107.82	0	306.679	0	307.473	301.532	0	0	299.873	322.303	0	0	306.143	0	312.231	342.47	305.592	0	313.014	339.193	0	310.125	328.22	310.859	0	0	297.389	320.822	312.578	0	281.007	0	298.914	321.338	334.521	0	321.703	323.163	333.808	0	300	0	326.624	0	0	0	0
		230	1111.68	0	306.862	0	309.394	0	0	0	299.382	319.428	0	0	296.402	0	331.588	335.65	313.871	0	318.675	327.415	330.79	312.126	336.548	327.158	0	293.46	287.05	316.743	302.444	330.577	0	0	282.364	319.118	335.815	0	318.975	328.685	331.455	321.031	312.23	0	334.193	0	0	0	0
		231	1115.54	0	300.538	302.711	0	0	0	0	294.78	310.488	316.95	0	309.106	0	315.617	0	304.88	0	312.794	330.959	334.913	299.304	319.221	328.161	0	298.589	293.472	324.98	294.808	0	0	0	291.22	308.779	0	0	329.386	332.638	325.945	0	327.052	0	332.019	0	0	0	0
		232	1119.4	301.147	305.507	0	0	0	0	0	0	322.371	0	0	308.406	287.411	0	346.947	303.621	0	327.772	338.589	0	296.444	0	327.83	0	0	297.835	306.517	0	0	0	0	295.686	0	329.273	320.985	322.015	0	324.902	0	296.165	322.231	312.57	0	0	0	0
		233	1123.26	305.961	301.915	303.02	0	0	0	0	0	322.333	0	0	304.201	297.402	312.467	344.212	312.716	0	313.384	0	323.71	296.721	323.035	325.726	0	300.067	296.086	0	305.89	0	0	0	280.083	0	325.879	0	331.262	322.184	325.563	327.61	310.405	306.555	313.599	291.465	0	0	0
		234	1127.12	302.8	307.487	0	0	0	0	0	295.269	322.565	0	0	303.921	0	309.879	327.402	322.16	0	315.557	322.533	0	292.045	334.126	318.413	0	289.264	0	0	302.231	0	0	0	311.292	0	0	0	0	323.857	326.894	0	301.067	323.111	312.463	0	0	0	0
		235	1130.98	0	307.573	0	310.043	0	0	0	310.251	312.568	0	0	308.725	296.42	0	0	323.591	0	308.179	327.783	321.409	298.819	330.771	315.575	343.464	290.807	293.439	313.134	303.107	305.106	0	0	282.795	0	315.38	0	322.99	330.115	323.02	0	307.459	0	311.053	0	0	0	0
		236	1134.84	314.917	309.546	309.588	0	0	0	0	302.346	314.359	308.27	0	0	0	308.646	341.195	326.23	0	303.903	320.71	316.566	287.323	335.07	307.664	0	0	291.009	323.028	297.794	0	0	0	290.481	298.795	320.083	0	317.937	325.729	318.744	0	303.787	0	0	0	0	0	0
		237	1138.7	300.73	300.016	304.572	323.671	0	0	0	304.818	303.091	0	0	312.904	0	306.585	333.401	325.976	0	313.566	0	327.649	300.78	0	319.022	0	289.646	295.112	318.914	0	0	0	0	293.849	303.459	0	0	320.23	317.761	313.952	0	299.63	323.723	322.77	0	0	0	0
		238	1142.56	309.919	302.725	299.026	320.525	0	0	0	304.609	311.171	0	0	311.333	302.227	0	0	335.173	0	300.604	336.248	338.616	297.185	332.109	324.795	0	287.132	287.993	0	0	317.339	0	0	297.008	0	322.174	308.28	324.811	327.929	319.567	339.064	310.058	316.854	0	0	0	0	0
		239	1146.42	311.179	306.841	305.487	322.947	0	0	0	0	320.113	322.351	0	318.267	0	306.844	330.253	318.189	0	294.721	329.02	0	300.506	323.939	312.441	0	295.139	288.178	305.2	298.031	321.722	284.02	0	286.699	0	308.61	315.356	319.695	323.689	327.835	0	310.194	0	310.894	0	0	0	0
		240	1150.28	318.225	296.497	0	0	0	0	0	0	309.336	303.284	0	301.537	298.66	0	341.346	333.184	0	301.083	0	332.271	279.618	320.097	317.888	0	284.129	0	313.943	0	306.304	0	0	281.98	0	303.199	0	331.956	0	320.439	0	302.319	0	0	0	0	0	0
		241	1154.14	317.266	305.682	0	0	0	0	0	0	322.722	0	0	312.93	0	317.828	334.055	325.562	0	308.627	339.086	321.723	283.969	0	313.258	0	0	0	320.036	299.772	308.063	0	0	304.101	302.786	0	0	319.576	332.286	324.614	0	312.779	0	325.141	0	0	0	0
		242	1158	301.194	296.142	302.336	0	0	0	0	0	313.756	0	0	311.095	0	305.711	330.813	309.766	0	299.949	0	318.076	300.479	329.199	326.339	0	284.121	292.31	314.374	0	292.111	0	0	276.347	319.696	322.982	0	314.814	0	334.414	317.202	315.669	0	323.995	0	0	0	0
		243	1161.86	298.482	297.889	296.066	0	0	0	0	0	318.066	0	0	299.857	0	0	342.925	317.448	0	301.061	0	314.731	291.63	338.753	325.785	315.018	291.492	300.002	319.687	0	0	286.681	0	284.682	0	310.99	310.607	326.939	0	335.818	318.538	324.567	0	0	0	0	0	0
		244	1165.72	296.078	313.305	299.743	309.03	0	0	0	297.262	310.154	0	0	304.826	0	322.86	342.937	316.17	0	293.273	0	0	291.083	330.008	315.374	0	293.927	0	299.986	0	0	0	0	296.839	0	315.332	0	333.686	0	333.775	334.399	317.539	318.872	314.246	0	0	0	0
		245	1169.58	300.175	305.806	298.204	0	0	0	0	0	325.03	0	0	309.418	0	303.913	338.895	307.957	0	286.411	0	0	0	322.997	320.01	0	289.873	299.362	296.78	288.228	0	282.328	0	281.278	0	306.431	320.567	0	328.488	333.593	0	311.415	318.46	0	0	0	0	0
		246	1173.44	313.947	302.89	290.891	0	0	0	0	0	315.835	0	0	312.405	0	313.385	331.936	319.175	0	293.959	336.951	0	0	322.14	313.697	0	279.444	290.632	312.644	300.487	0	291.871	0	291.421	0	325.71	318.631	326.196	0	323.891	0	315.633	0	313.248	0	0	0	0
		247	1177.3	310.816	298.643	300.879	315.083	284.53	0	0	301.12	307.476	0	0	302.608	0	0	346.064	305.271	0	296.32	335.877	323.983	295.462	317.784	301.864	0	292.753	285.597	298.4	293.162	0	292.109	0	296.128	0	334.857	311.627	329.212	0	342.115	318.135	313.276	0	313.688	0	0	0	0
		248	1181.16	311.033	306.265	295.219	0	0	0	0	0	311.945	0	0	0	0	302.564	337.74	311.343	0	300.407	342.302	0	288.588	0	325.939	0	274.78	278.973	0	0	0	291.308	0	293.68	0	303.335	311.295	318.236	0	344.279	320.417	316.758	0	312.173	307.936	0	0	0
		249	1185.02	309.249	314.531	305.626	311.594	0	0	0	0	309.846	0	0	0	0	295.013	336.654	322.117	0	336.284	328.532	309.218	286.889	333.193	314.935	0	288.93	0	303.748	0	0	0	0	301.217	0	324.764	323.354	333.5	0	341.874	319.35	309.871	0	304.266	316.539	0	0	0
		250	1188.88	308.47	313.682	296.624	0	290.213	0	0	0	335.867	0	0	0	0	314.738	346.59	319.427	0	299.354	329.532	0	0	306.275	321.555	0	297.688	290.75	308.55	307.394	0	0	0	280.921	0	311.257	308.372	325.947	328.384	331.327	0	310.882	0	312.19	0	0	0	0
		251	1192.74	305.774	313.338	303.327	298.062	0	0	0	0	0	0	0	0	0	0	341.127	325.778	0	309.521	323.839	0	0	311.932	328.205	0	295.477	301.606	307.547	0	314.179	286.194	0	290.562	0	323.753	316.801	323.4	0	340.542	0	299.614	0	322.921	314.196	0	0	0
		252	1196.6	298.074	0	315.138	0	0	0	0	0	313.321	0	0	301.245	0	302.398	334.35	305.013	0	300.462	0	322.73	0	320.243	0	0	286.431	302.742	317.261	0	330.154	275.129	0	306.806	0	299.815	307.541	345.806	312.927	335.67	0	313.638	0	301.891	314.338	0	0	0
		253	1200.46	305.934	316.869	0	311.773	0	0	0	319.947	317.846	0	0	0	0	305.759	335.883	318.163	0	307.129	324.825	0	0	308.056	0	0	284.431	0	303.475	0	317.8	0	0	303.064	0	314.203	314.199	332.918	333.248	335.621	0	317.854	313.064	297.705	0	0	0	0
		254	1204.32	299.517	0	305.619	310.867	292.312	0	0	299.045	343.236	0	0	309.097	0	312.05	340.841	321.641	0	303.856	327.106	0	292.613	0	319.242	0	296.309	0	305.796	0	309.316	0	0	301.879	0	321.948	313.326	333.082	0	334.871	319.412	317.119	0	0	302.678	0	0	0
		255	1208.18	0	0	306.452	297.409	0	0	0	0	307.191	0	0	342.482	0	0	336.798	311.876	0	306.45	322.598	333.303	296.141	303.948	325.293	0	303.284	297.395	296.765	0	0	0	0	302.909	0	312.351	0	322.722	0	330.712	0	329.551	313.725	311.73	298.868	0	0	0
		256	1212.04	0	308.998	309.598	307.811	0	0	0	306.917	294.335	317.2	0	295.459	0	316.137	343.986	310.243	0	312.208	326.847	0	306.656	306.448	324.5	0	294.369	0	302.289	297.371	0	297.777	0	292.912	0	303.898	303.63	333.756	0	336.246	0	315.184	0	0	319.824	0	0	0
		257	1215.9	0	0	312.016	0	0	0	0	0	300.24	0	0	0	0	309.7	340.115	312.52	0	308.814	333.475	0	304.318	0	0	298.764	288.679	276.864	297.563	0	0	291.843	0	296.278	312.278	311.949	307.205	347.749	332.5	322.64	320.06	323.886	0	312.634	0	0	0	0
		258	1219.76	0	318.333	315.613	308.149	0	0	0	306.918	318.036	0	0	311.298	0	299.969	334.133	308.465	0	321.881	326.957	0	301.767	315.846	315.471	0	288.611	0	295.338	0	316.04	304.052	0	287.52	0	299.821	313.593	328.064	0	336.899	319.518	314.476	0	0	311.715	0	0	0
		259	1223.62	0	313.689	0	304.681	0	0	0	318.425	295.301	330.727	0	0	0	314.411	339.728	313.46	0	308.922	330.351	0	287.205	315.658	311.788	0	293.115	0	311.461	0	316.707	0	0	293.657	0	291.426	0	321.85	0	342.149	322.044	312.686	0	313.715	294.629	0	0	0
		260	1227.48	305.707	308.783	320.065	300.036	285.368	0	0	0	0	0	0	0	0	302.449	341.426	0	0	299.319	323.916	0	300.894	315.999	0	0	291.326	282.848	299.732	0	313.417	289.781	0	291.538	0	306.084	324.144	341.477	0	329.055	0	0	0	0	0	0	0	0
		261	1231.34	301.124	0	314.207	0	0	0	0	0	313.632	327.596	0	0	284.222	303.392	339.556	318.247	0	307.37	327.588	318.503	305.175	306.531	0	0	281.924	0	311.927	0	312.041	0	0	291.34	0	0	0	340.382	332.311	338.129	318.723	321.387	0	308.902	301.298	0	0	0
		262	1235.2	0	0	316.104	0	0	0	0	0	338.541	0	0	295.373	0	304.217	339.917	0	0	311.111	331.46	323.193	0	312.351	308.844	0	275.045	285.705	0	0	298.16	286.376	0	282.605	0	307.949	319.497	339.576	0	325.676	321.637	0	0	303.222	314.844	0	0	0
		263	1239.06	0	0	306.394	294.397	0	0	0	314.114	304.045	327.175	0	300.85	287.067	308.117	341.133	0	0	292.275	318.376	326.934	298.548	305.678	294.276	0	290.207	289.313	0	0	0	0	0	297.667	0	298.775	0	326.699	0	342.041	338.128	298.567	0	308.131	308.726	0	0	320.475
		264	1242.92	0	320.231	315.686	0	290.848	0	0	314.318	0	0	0	0	0	300.996	330.465	307.927	0	288.353	320.321	0	318.221	315.393	309.653	0	276.257	290.726	314.759	0	316.865	286.278	0	303.969	0	315.525	0	335.587	329.479	338.783	319.199	0	0	327.393	305.114	325.046	0	0
		265	1246.78	0	0	309.424	0	287.455	0	0	318.134	318.769	0	0	0	299.705	299.008	324.293	311.275	0	293.629	324.337	322.637	288.046	315.866	306.639	0	281.211	283.41	311.244	0	322.074	0	0	303.169	0	305.812	316.406	338.045	0	346.246	314.313	321.819	313.922	334.42	302.232	0	0	327.22
		266	1250.64	0	0	0	300.288	291.332	0	0	318.391	310.344	0	0	304.863	310.793	288.993	341.727	298.839	0	299.963	312.527	315.387	309.013	310.713	312.053	0	299.837	292.192	0	306.569	307.508	295.374	0	302.6	0	300.75	334.586	336.539	328.913	349.051	0	319.917	304.952	317.91	305.49	0	0	0
		267	1254.5	0	0	307.889	0	300.691	0	0	316.279	316.051	0	0	0	0	299.336	340.578	0	0	305.652	318.972	0	305.047	315.464	327.523	0	293.053	290.422	0	0	315.776	0	0	306.344	0	317.01	0	343.627	326.752	345.851	0	303.414	0	0	310.42	0	0	0
		268	1258.36	0	0	320.128	0	292.831	0	0	317.182	310.006	0	0	0	0	293.917	341.018	292.571	0	310.588	318.6	0	302.569	323.341	334.957	0	305.279	284.408	0	0	306.717	292.924	0	292.22	0	299.522	0	329.931	335.213	346.379	311.434	307.012	0	306.755	312.246	336.584	0	0
		269	1262.22	303.629	0	317.661	0	291.067	0	0	324.384	318.146	316.619	0	0	0	295.539	335.758	0	0	0	326.955	315.413	313.413	0	317.488	0	285.196	296.668	300.728	287.091	315.308	0	0	300.396	314.447	301.918	315.675	329.645	0	343.556	0	306.984	0	307.529	294.94	0	0	0
		270	1266.08	303.543	0	317.289	0	283.249	0	0	309.964	0	0	0	306.475	0	288.478	334.548	304.883	0	303.37	305.932	305.582	307.629	316.192	302.864	0	300.091	306.922	0	0	291.094	293.489	0	304.637	0	309.225	318.419	337.96	312.642	341.612	0	311.667	318.327	314.06	300.496	0	0	327.718
		271	1269.94	0	0	323.241	292.217	298.731	0	0	322.708	308.958	0	0	318.142	295.714	287.237	338.263	0	0	300.182	327.379	323.77	306.018	315.872	308.592	0	304.752	287.579	0	0	309.902	0	0	297.89	312.512	309.825	315.952	344.089	0	349.077	0	0	0	321.604	295.013	0	0	323.462
		272	1273.8	0	0	314.595	303.771	288.038	0	0	0	311.143	0	0	300.663	277.089	0	329.678	333.288	0	296.874	316.393	325.079	297.938	313.426	322.14	0	291.615	299.563	0	300.426	305.434	0	0	292.096	0	298.427	0	332.36	310.126	341.888	0	320.881	0	310.777	296.679	0	0	0
		273	1277.66	0	0	324.271	291.037	291.352	0	0	310.86	324.808	313.209	0	293.245	0	285.582	0	0	0	296.034	329.088	307.945	288.743	317.494	306.169	0	300.836	295.789	302.826	290.475	300.874	0	0	300.646	0	305.674	317.575	330.778	0	348.25	0	0	323.811	0	300.162	0	295.687	0
		274	1281.52	302.838	0	0	289.807	287.785	0	0	315.17	320.225	0	0	308.914	284.557	277.528	336.787	325.885	0	307.977	303.987	0	296.066	0	285.346	0	291.442	309.108	276.648	0	319.516	292.114	0	295.975	0	317.241	318.531	328.062	315.844	341.553	0	0	0	0	302.712	0	0	0
		275	1285.38	300.21	0	328.379	306.255	290.001	0	0	331.866	313.947	0	0	287.373	309.944	0	335.49	331.399	0	290.631	317.317	316.568	290.233	318.136	314.894	0	287.765	292.387	0	294.696	310.692	299.516	0	296.395	0	298.767	309.731	333.53	0	340.173	0	0	316.985	0	297.104	0	0	322.256
		276	1289.24	305.984	0	0	0	283.285	0	0	317.94	306.402	0	0	0	277.066	292.394	339.628	311.725	0	299.219	318.864	323.695	289.699	314.75	309.464	0	288.673	298.124	0	296.45	308.497	301.033	0	305.724	0	309.433	319.795	319.676	323.281	341.152	301.513	317.917	0	0	302.916	0	0	326.022
		277	1293.1	301.447	0	0	0	282.627	0	0	0	307.242	0	0	327.105	290.078	298.995	0	329.925	0	288.064	322.628	312.906	289.95	319.172	295.925	0	290.812	295.303	0	304.085	318.23	0	0	302.834	0	308.024	317.572	327.203	0	334.177	0	298.332	0	0	309.158	0	0	0
		278	1296.96	304.417	0	0	0	295.226	0	0	0	316.136	0	0	0	279.579	302.251	332.712	312.318	0	292.988	320.619	314.386	301.346	310.459	312.732	0	289.956	301.142	0	306.147	304.431	0	0	299.452	332.775	305.12	317.306	321.362	0	326.154	321.843	0	0	305.614	307.536	0	0	0
		279	1300.82	305.724	0	0	0	284.507	0	0	314.037	0	0	0	301.525	0	0	327.718	335.101	0	0	320.361	318.453	296.633	317.318	306.48	0	297.688	288.792	0	293.298	317.383	284.089	0	294.303	0	313.967	0	335.921	0	340.479	0	0	0	301.349	304.305	0	0	324.074
		280	1304.68	302.815	0	313.441	0	286.677	0	0	311.513	307.098	0	0	308.413	0	289.763	0	313.069	0	0	316.889	0	305.28	310.77	309.365	0	292.23	291.875	0	300.934	317.467	0	0	307.583	0	309.936	325.237	335.271	323.515	340.846	0	305.412	0	0	290.288	0	0	321.888
		281	1308.54	0	0	0	311.213	284.568	0	0	306.923	302.909	0	0	0	301.774	287.367	322.973	320.278	0	304.15	332.048	0	300.887	325.88	307.08	0	301.752	286.182	0	300.93	309.947	0	0	294.692	0	327.429	0	322.734	306.24	334.275	0	305.985	309.398	300.864	0	327.973	0	320.578
		282	1312.4	0	0	320.752	313.59	283.182	0	0	0	307.497	0	0	0	0	302.772	330.235	316.483	0	0	304.079	318.715	294.83	325.685	311.035	0	296.937	291.518	0	296.493	303.417	288.205	0	300.905	0	314.236	307.658	323.129	310.046	340.346	0	300.396	0	306.52	0	0	0	319.836
		283	1316.26	298.816	0	309.331	0	285.243	0	0	293.298	318.068	0	314.21	0	287.134	0	319.56	317.64	0	300.284	314.508	321.409	313.944	320.551	304.816	0	285.495	287.73	0	286.184	299.561	295.424	0	288.212	0	311.275	305.773	325.876	316.869	345.58	0	297.67	325.371	0	310.621	0	0	331.083
		284	1320.12	300.024	320.098	324.641	0	286.455	0	0	306.583	0	0	0	307.513	284.757	0	0	326.117	0	281.158	313.662	325.384	307.487	327.845	297.381	0	280.127	301.126	0	300.831	313.671	296.546	0	294.857	0	314.472	308.826	329.708	308.922	346.928	0	306.482	0	0	302.206	0	0	312.532
		285	1323.98	0	313.327	322.765	0	280.632	0	0	300.467	297.853	0	0	0	291.859	0	338.997	315.687	0	286.34	323.168	321.462	0	309.858	307.957	0	277.851	296.38	0	296.981	319.964	0	0	294.88	0	309.447	332.473	327.158	315.951	340.44	0	307.873	0	0	298.376	0	0	329.371
		286	1327.84	291.721	0	0	0	285.417	0	0	306.257	315.086	0	0	0	295.875	0	347.932	312.982	0	0	333.576	321.096	292.22	327.015	316.892	0	281.882	306.438	292.118	301.247	300.981	0	0	311.601	305.625	313.225	322.354	324.307	315.093	339.967	0	299.038	313.369	0	303.404	0	0	326.22
		287	1331.7	308.244	0	0	0	296.52	0	0	308.51	0	315.962	0	313.876	295.041	0	0	324.334	0	0	315.105	0	303.21	309.64	315.942	0	273.321	288.378	289.159	319.342	307.165	0	0	309.817	0	315.261	326.249	319.591	0	337.267	0	299.22	0	302.58	303.252	0	297.763	331.51
		288	1335.56	297.73	302.93	311.989	0	283.433	0	0	293.732	0	0	0	0	296.116	0	326.333	312.122	0	0	320.954	0	289.01	326.891	317.059	0	290.34	288.74	0	301.408	315.263	286.707	0	304.196	0	302.787	306.418	327.493	317.659	335.846	0	299.402	306.316	315.133	310.614	0	0	328.559
		289	1339.42	0	302.875	0	302.625	286.752	0	0	0	318.055	0	0	318.285	307.941	301.435	326.719	308.949	0	284.068	321.704	0	291.242	329.333	315.846	0	277.273	295.939	0	282.242	0	290.046	0	293.722	0	315.357	320.351	329.203	0	329.654	0	0	313.483	294.866	309.515	0	0	335.739
		290	1343.28	292.866	301.145	315.044	304.439	281.869	0	0	307.162	302.608	302.206	0	324.354	0	0	319.333	319.066	0	0	315.89	0	302.059	316.176	302.605	0	289.597	288.806	0	296.854	295.691	292.649	0	301.534	301.349	300.002	318.316	312.036	309.971	333.853	297.563	300.175	308.149	296.768	309.856	0	300.155	325.222
		291	1347.14	0	305.709	0	0	292.254	0	0	299.01	302.722	311.356	0	0	296.3	0	330.536	310.684	0	0	319.901	318.774	289.222	325.687	314.68	0	286.061	282.328	0	291.016	314.015	273.419	0	321.37	308.48	0	325.235	321.213	303.19	327.355	0	291.417	0	304.545	0	0	0	326.685
		292	1351	0	0	304.884	294.124	291.28	0	0	307.688	291.954	319.459	312.657	305.947	0	0	320.305	315.46	0	0	320.377	321.597	0	310.287	313.379	0	283.175	300.061	0	284.75	306.804	298.127	0	302.028	0	314.595	319.771	337.339	312.674	328.073	0	302.655	0	311.198	305.343	0	0	315.67
		293	1354.86	0	318.493	0	0	290.865	0	0	292.49	305.031	0	0	0	0	0	313.217	301.447	0	0	332.217	0	305.344	318.28	314.568	0	278.212	297.763	0	289.676	309.118	277.673	0	311.699	0	0	328.091	330.911	326.444	345.443	305.04	292.23	309.396	307.297	0	0	0	323.543
		294	1358.72	298.583	0	312.38	306.894	284.167	0	0	304.534	0	0	0	0	0	306.856	344	313.949	0	0	334.502	0	303.486	317.228	311.063	0	293.543	303.703	0	306.186	301.144	293.558	295.604	313.412	0	308.922	315.449	324.187	0	337.811	0	303.523	317.912	297.129	0	0	0	328.381
		295	1362.58	297.52	320.509	317.292	307.886	272.104	0	0	298.466	312.717	0	310.946	0	0	0	323.408	305.749	0	0	321.193	0	303.51	319.702	312.12	0	286.876	319.054	0	284.255	295.655	0	0	314.886	0	0	318.235	329.353	317.149	346.229	0	294.7	321.529	311.66	0	0	0	315.595
		296	1366.44	0	0	305.697	0	294.268	0	0	294.914	317.601	0	315.503	0	0	0	332.434	299.604	0	0	328.854	0	291.792	0	309.495	0	285.648	308.217	0	280.971	293.404	274.238	300.574	304.267	0	315.081	323.526	321.751	315.104	341.077	0	296.386	320.579	304.765	0	0	0	316.755
		297	1370.3	310.206	0	332.113	0	278.552	0	0	301.406	301.367	0	322.245	0	0	0	332.996	0	0	0	338.003	0	307.958	0	316.521	0	283.9	301.726	0	293.752	298.455	282.603	298.711	319.934	0	315.475	0	316.159	0	346.254	0	0	324.912	305.697	0	0	0	331.221
		298	1374.16	305.862	305.742	315.046	0	282.405	0	0	305.187	335.949	309.854	0	0	0	0	328.783	293.804	0	0	342.242	0	0	317.733	303.172	0	284.366	308.556	0	300.079	0	0	311.961	315.532	0	323.629	312.604	319.901	323.745	332.272	0	301.456	326.637	323.348	0	0	0	320.114
		299	1378.02	0	316.561	319.796	0	283.735	0	0	308.865	303.709	0	0	291.449	0	0	0	292.464	0	0	326.096	320.125	0	312.793	316.33	334.931	259.045	307.189	0	305.269	296.882	274.85	305.546	302.892	0	305.73	332.537	337.157	320.576	333.471	0	0	0	296.988	0	0	0	326.176
		300	1381.88	0	0	0	0	296.241	0	0	296.969	316.15	0	319.774	0	0	294.167	321.644	296.843	0	0	323.876	0	0	294.408	308.034	0	268.917	303.136	0	288.741	316.116	0	320.343	304.594	0	310.912	328.877	313.393	0	336.447	0	299.258	320.801	309.032	293.764	0	0	329.544
		301	1385.74	301.063	0	320.048	278.331	300.855	0	0	301.542	0	0	0	319.427	0	0	316.135	287.441	0	281.788	330.225	335.476	0	0	308.642	0	294.235	305.977	0	290.253	316.629	0	303.906	298.881	311.877	0	326.112	323.418	0	328.067	0	290.216	321.572	317.26	292.149	0	0	321.933
		302	1389.6	0	0	0	292.99	282.055	0	0	293.621	0	0	0	312.096	0	0	319.536	292.451	0	288.303	316.952	332.273	0	311.812	298.431	0	292.344	303.38	0	305.998	0	282.82	311.005	297.895	0	308.232	311.99	329.398	0	332.944	0	297.449	321.318	0	306.109	0	0	317.26
		303	1393.46	316.923	0	0	296.053	292.888	0	0	298.913	0	307.875	0	0	0	0	338.218	295.515	0	0	335.013	0	0	0	308.73	0	279.838	287.06	0	302.121	297.585	276.146	309.757	308.726	305.694	304.723	0	324.418	328.057	338.482	0	292.17	325.268	0	308.763	0	0	310.272
		304	1397.32	301.066	0	0	0	289.061	0	0	307.478	0	0	0	0	0	0	319.359	298.145	0	0	321.747	0	0	0	309.877	0	293.731	285.564	0	297.846	293.626	0	311.003	305.506	0	0	297.558	329.892	0	336.977	0	316.404	0	316.202	306.283	0	297.863	324.043
		305	1401.18	300.578	0	0	0	286.47	0	0	297.847	0	0	325.349	0	0	0	331.548	0	0	0	324.119	0	303.896	289.655	305.354	0	290.227	307.279	0	286.571	0	298.866	304.159	295.747	0	298.219	0	335.346	317.985	333.667	313.379	296.885	314.231	305.048	304.14	0	0	322.817
		306	1405.04	307.319	298.224	0	0	307.167	0	0	309.2	0	0	323.619	295.151	0	0	322.859	0	0	0	329.673	0	0	293.502	302.553	0	284.274	293.106	0	289.858	301.811	302.206	306.91	305.916	0	290.356	0	329.933	0	331.573	0	300.353	313.217	313.683	290.441	0	0	316.754
		307	1408.9	297.057	312.051	315.518	0	284.607	0	0	304.368	330.397	0	0	291.242	0	0	337.157	0	0	272.692	317.887	0	0	295.487	307.123	0	280.005	297.652	0	287.638	304.11	0	320.703	296.225	0	0	0	311.197	0	326.832	0	293.748	0	301.961	0	0	0	303.083
		308	1412.76	305.98	0	328.518	301.556	291.821	0	283.667	307.958	298.467	0	315.303	290.684	0	285.915	335.048	296.183	0	282.145	331.322	0	0	319.96	313.937	0	281.759	300.655	0	295.431	0	293.576	310.645	310.124	0	0	305.598	355.321	0	332.516	0	296.014	0	0	0	0	0	326.336
		309	1416.62	306.545	307.764	337.284	0	283.851	0	0	303.559	323.9	0	324.281	0	281.2	0	335.141	0	0	299.386	314.477	321.562	0	0	325.371	0	289.315	287.022	0	285.702	0	0	302.383	0	0	294.753	330.717	340.361	0	327.778	0	284.396	0	302.795	304.093	322.495	0	326.011
		310	1420.48	308.779	0	321.37	0	292.823	0	0	307.889	312.764	0	322.937	299.741	0	299.706	340.209	286.742	0	305.122	327.681	0	0	0	311.883	0	306.653	288.133	0	0	0	293.371	308.141	310.78	0	0	308.047	330.698	0	335.019	0	0	0	311.407	291.289	0	0	322.294
		311	1424.34	301.109	291.497	326.681	0	261.278	0	0	308.037	306.079	0	0	289.423	0	296.758	334.957	0	0	292.335	327.806	301.6	0	313.059	327.855	0	297.664	316.616	0	0	0	283.725	306.303	0	355.493	301.434	312.907	326.293	0	331.217	0	300.339	0	0	296.38	0	0	326.22
		312	1428.2	307.088	297.308	328.448	0	276.261	0	0	313.53	314.414	0	0	295.596	296.653	319.671	338.839	0	0	0	324.092	0	0	298.158	313.93	0	288.031	288.216	0	303.561	0	294.89	304.659	296.076	329.657	306.944	306.471	322.894	0	333.25	0	304.437	0	308.167	299.975	0	0	328.484
		313	1432.06	308.889	305.358	310.419	0	297.578	0	0	294.556	310.358	0	0	296.537	0	0	335.571	0	0	0	326.989	0	0	306.109	320.744	279.049	296.522	284.344	0	286.974	0	290.267	305.048	289.101	317.796	0	312.82	331.29	0	334.744	0	288.53	0	304.102	299.892	329.903	0	317.651
		314	1435.92	295.043	302.199	0	293.296	287.116	0	289.473	310.561	0	0	0	295.528	0	302.967	321.107	0	0	311.015	328.836	0	0	319.828	326.192	0	309.865	295.224	0	0	0	0	315.8	0	315.331	309.051	0	322.237	0	329.683	0	287.767	0	306.974	290.056	320.902	0	326.372
		315	1439.78	307.872	0	319.899	283.914	280.534	0	0	296.947	312.298	0	316.243	288.738	0	314.058	338.842	309.212	0	298.171	334.038	0	0	312.245	313.079	0	293.716	288.223	0	0	0	0	320.134	0	304.284	0	324.583	325.99	324.528	327.139	0	0	0	316.753	297.623	334.301	0	311.722
		316	1443.64	0	294.603	0	296.771	283.954	0	0	308.119	321.146	313.793	0	0	0	302.902	333.164	312.745	317.883	311.952	331.329	0	261.3	318.91	319.583	0	316.087	292.895	0	286.243	0	0	312.371	0	0	314.949	318.816	328.76	338.146	320.026	0	292.008	302.546	308.984	0	322.527	0	310.857
		317	1447.5	305.392	0	0	295.864	284.574	0	0	308.619	322.985	0	316.855	0	0	347.139	339.097	0	0	303.528	0	327.951	0	301.775	320.394	0	317.096	289.297	0	298.445	0	0	315.844	304.995	0	300.69	327.639	325.253	321.065	340.634	0	288.985	0	306.958	305.377	339.202	0	322.655
		318	1451.36	303.228	0	311.987	296.253	283.839	0	0	303.356	332.735	330.836	321.036	292.311	0	293.73	326.532	0	0	302.408	318.708	0	0	300.593	319.728	0	301.078	297.298	0	289.854	0	0	304.245	0	0	0	322.146	324.023	0	336.95	0	0	299.482	0	303.522	328.828	0	320.344
		319	1455.22	308.728	286.903	315.852	297.32	289.693	0	0	315.335	320.904	0	324.464	0	0	0	339.705	0	312.075	290.886	320.832	324.166	0	323.305	333.677	0	305.479	292.232	0	302.205	0	287.339	313.821	297.986	0	311.725	328.509	325.861	0	319.008	0	0	0	300.843	0	324.144	0	304.485
		320	1459.08	306.114	302.798	324.217	291.904	276.629	0	0	303.473	321.278	314.198	327.798	0	0	299.235	342.217	306.498	0	299.537	308.266	0	271.897	319.354	325.132	0	302.695	295.865	0	297.145	0	272.721	313.167	0	311.898	0	0	328.085	324.374	321.461	0	297.376	0	309.092	284.73	331.803	0	313.226
		321	1462.94	310.757	308.739	312.522	303.577	285.948	0	0	0	322.875	325.569	326.652	0	0	290.818	334.114	301.854	0	285.965	320.76	0	276.149	322.283	316.937	0	299.931	289.335	0	297.1	0	0	322.575	291.6	0	0	0	334.629	0	329.834	0	299.126	0	0	302.803	348.819	285.112	318.361
		322	1466.8	325.353	307.38	318.746	300.955	288.055	0	0	305.247	317.396	335.52	312.555	0	0	308.366	329.472	0	0	310.99	314.877	0	0	305.405	0	0	298.47	298.689	0	295.309	0	0	311.876	0	316.939	0	0	330.69	0	331.487	304.932	299.174	307.687	0	286.927	351.138	0	324.566
		323	1470.66	309.184	301.012	316.34	276.941	300.47	0	0	292.298	296.461	328.373	322.58	0	0	299.838	334.664	307.097	0	298.095	327.51	0	0	310.01	322.198	0	304.038	291.644	0	0	0	0	304.436	0	0	308.768	0	321.73	0	329.164	307.977	299.808	0	307.808	287.65	341.493	0	319.477
		324	1474.52	335.007	322.95	0	309.285	294.429	0	295.278	285.344	0	321.142	0	0	0	293.104	331.025	295.081	321.552	0	318.716	319.423	269.84	311.764	312.53	0	317.856	294.611	0	301.469	0	288.173	301.462	298.806	0	0	308.579	333.446	0	334.57	302.545	293.603	0	308.026	283.981	340.207	0	321.631
		325	1478.38	313.062	313.367	317.651	313.752	287.268	0	0	292.672	319.536	306.871	336.73	0	303.548	295.25	332.784	305.66	0	0	327.486	0	271.442	328.117	316.459	0	312.384	291.361	0	304.313	0	0	309.187	300.25	326.685	0	308.229	329.259	0	328.737	313.855	0	0	307.586	285.373	345.26	0	307.076
		326	1482.24	0	322.263	311.018	304.489	277.076	0	0	295.05	320.619	315.862	332.833	291.875	0	299.197	320.237	306.121	0	0	337.484	0	271.74	324.445	324.451	0	287.272	283.72	287.967	0	0	293.869	319.586	299.249	0	0	315.014	323.686	0	0	0	292.603	0	293.646	294.206	339.722	0	338.178
		327	1486.1	308.369	321.816	0	297.496	286.458	0	0	292.868	307.218	330.159	316.855	297.342	287.735	300.773	0	0	0	300.422	322.729	0	277.264	305.767	320.676	0	300.997	296.363	0	0	0	288.627	313.858	309.356	338.103	0	310.058	316.486	0	0	0	0	0	0	289.523	346.588	0	320.227
		328	1489.96	326.754	320.637	311.643	308.33	275.01	0	0	290.532	307.462	326.167	327.896	0	0	313.821	333.155	308.292	297.695	303.094	327.398	0	0	303.226	317.497	0	294.361	290.958	291.163	0	0	0	308.462	310.239	321.676	309.245	0	320.743	0	312.096	298.02	287.223	0	299.424	282.849	336.312	0	306.136
		329	1493.82	317.818	0	0	302.753	271.441	0	0	289.91	327.26	329.644	0	288.784	295.96	320.791	333.63	315.575	0	298.697	332.028	0	250.188	328.418	336.012	0	287.54	0	280.422	0	0	0	299.303	0	319.557	304.824	0	321.677	0	341.697	0	295.964	0	304.967	284.658	341.043	0	320.247
		330	1497.68	328.4	321.616	0	297.094	266.973	0	0	287.571	314.855	323.25	343.321	284.237	0	316.016	335.619	316.058	0	0	318.182	0	0	326.756	321.106	0	296.728	278.226	290.859	0	0	0	325.296	0	341.219	307.715	304.56	349.238	323.563	331.863	303.176	287.301	320.387	313.771	288.515	341.744	0	328.674
		331	1501.54	310.967	0	0	303.371	271.689	0	0	295.129	326.197	320.804	0	285.339	296.757	330.811	0	311.987	0	0	329.846	0	0	326.57	325.554	0	297.058	282.014	0	0	0	0	315.014	0	336.682	315.713	0	324.458	0	358.026	309.416	295.51	0	296.56	287.626	355.26	0	331.031
		332	1505.4	326.528	316.222	312.668	298.55	262.376	0	0	298.472	314.409	340.82	0	278.853	0	317.499	326.743	320.421	0	291.606	331.848	307.276	282.042	321.415	338.484	0	274.372	284.389	282.315	294.888	0	0	321.532	292.251	327.615	302.903	0	323.278	0	341.614	307.555	292.523	0	309.164	292.259	277.249	0	329.557
		333	1509.26	323.636	329.242	0	299.179	271.828	0	0	311.437	301.963	328.838	0	0	295.018	313.062	323.745	310.989	0	314.323	311.904	0	0	315.24	324.566	0	290.911	292.466	263.046	0	0	0	298.68	283.388	316.598	320.224	0	318.09	0	0	308.041	283.902	0	310	285.64	348.624	0	330.247
		334	1513.12	0	0	0	299.707	288.293	0	0	289.622	324.283	328.779	331.036	289.632	285.473	305.47	338.616	315.266	0	301.54	319.071	0	0	310.558	318.835	0	291.49	289.673	0	0	0	0	301.242	0	335.818	308.209	0	323.251	0	330.549	321.044	297.426	0	0	300.266	339.153	0	329.453
		335	1516.98	310.963	309.441	325.615	289.671	279.513	0	0	290.333	314.144	340.349	335.116	280.438	295.006	311.601	0	0	0	310.522	317.641	0	0	316.556	331.005	0	304.821	273.447	0	0	0	278.581	0	295.215	330.096	302.614	0	336.54	312.084	337.355	313.247	278.822	0	0	286.473	330.864	0	324.46
		336	1520.84	302.272	0	316.621	298.175	301.203	0	298.703	306.964	306.367	337.985	0	271.336	0	318.21	336.289	315.4	0	303.748	330.618	0	266.078	318.323	326.204	0	281.988	0	0	0	0	271.176	299.605	294.467	321.089	319.432	0	334.239	0	345.383	304.559	281.941	0	296.182	297.323	338.001	0	327.391
		337	1524.7	305.28	299.917	313.449	306.556	274.938	0	0	289.399	329.836	337.799	327.325	284.009	283.317	311.811	330.499	327.258	0	296.615	323.436	0	0	338.194	321.123	0	305.331	283.404	0	290.876	0	0	290.642	296.252	0	325.495	0	333.039	320.217	0	312.553	285.664	0	0	276.772	347.792	0	325.56
		338	1528.56	0	0	301.669	295.871	278.164	0	292.078	295.57	317.043	328.023	324.852	290.76	0	308.51	325.159	319.397	0	294.263	338.231	0	0	333.402	325.345	0	288.48	278.144	0	0	0	0	290.784	304.517	331.975	315.596	275.686	321.526	0	338.85	304.996	0	0	0	281.21	341.095	0	328.687
		339	1532.42	303.862	0	0	312.815	282.09	0	0	289.187	312.774	333.982	327.298	0	287.274	0	322.478	309.391	0	308.974	324.721	0	260.728	325.515	317.398	0	302.681	288.883	0	0	0	0	0	304.806	0	327.499	0	326.263	0	336.761	304.951	291.729	0	309.969	292.182	353.86	0	335.391
		340	1536.28	309.695	286.788	0	291.831	274.702	0	0	296.639	0	320.363	0	281.045	0	295.778	323.574	314.465	0	297.443	334.028	0	0	325.975	318.317	0	292.241	0	0	287.396	0	0	0	309.332	326.544	314.523	0	328.094	0	322.987	312.298	299.252	0	293.953	293.75	0	0	325.65
		341	1540.14	0	290.599	307.636	305.663	278.369	0	0	279.039	303.848	326.71	0	289.906	0	0	334.086	315.239	320.556	303.285	323.066	309.954	0	309.189	324.253	0	297.436	295.977	292.245	294.361	0	0	0	0	347.011	314.737	0	327.604	0	328.2	332.195	277.055	315.706	294.698	302.541	344.335	0	321.931
		342	1544	289.177	298.649	319.467	311.886	267.102	0	0	293.468	0	310.572	334.16	283.312	296.795	304.254	332.085	308.361	0	302.688	328.869	0	0	327.418	312.088	0	305.202	0	0	0	0	275.29	300.591	0	329.714	311.493	0	320.953	0	332.623	302.867	293.007	0	310.253	293.059	344.125	0	325.073
		343	1547.86	295.35	296.423	0	312.147	255.562	0	0	302.427	313.387	327.032	337.056	268.339	285.682	0	335.303	301.768	0	301.291	332.724	0	264.113	0	322.016	0	296.465	0	0	309.157	0	274.383	292.948	308.703	0	321.126	0	334.78	0	340.521	317.783	293.052	0	285.644	295.883	0	0	327.083
		344	1551.72	306.344	301.565	0	315.518	279.62	0	0	296.715	0	305.616	0	270.462	0	304.445	337.717	307.086	0	284.708	338.439	321.08	0	329.644	328.302	0	290.305	0	0	298.238	0	0	292.152	285.64	326.479	294.571	0	319.023	0	330.539	293.696	0	0	298.722	283.777	340.121	0	325.914
		345	1555.58	293.761	0	0	321.003	267.798	0	300.999	320.208	292.676	320.987	321.66	310.349	0	0	324.21	308.658	0	289.023	333.287	0	0	305.919	322.043	0	279.003	285.558	0	0	0	0	296.961	295.428	313.4	303.283	0	320.564	0	325.597	294.493	288.096	0	296.563	296.924	340.123	0	315.76
		346	1559.44	0	301.801	311.439	298.331	278.487	0	304.687	294.669	0	326.24	331.999	0	0	0	321.228	284.813	0	273.831	0	318.057	270.395	330.922	333.789	0	280.306	289.668	0	295.927	0	0	297.506	294.462	0	317.571	0	322.347	0	333.381	298.046	306.005	305.587	290.648	286.835	0	0	304.326
		347	1563.3	0	0	316.667	326.762	271.019	0	0	297.271	0	317.453	0	269.378	0	299.486	333.518	297.468	0	291.985	325.797	324.594	277.501	333.345	0	0	294.049	0	0	0	0	0	0	295.354	0	313.328	0	316.479	0	351.937	312.511	308.184	0	299.648	287.567	0	0	332.559
		348	1567.16	0	0	0	307.214	270.639	0	286.57	299.328	0	319.195	320.316	265.588	296.566	294.533	322.116	299.229	0	0	324.778	325.173	264.359	321.418	0	300.098	0	0	286.165	0	0	0	290.838	0	334.144	315.201	0	322.071	303.654	325.271	304.341	291.074	309.586	299.817	309.19	352.994	0	308.197
		349	1571.02	292.415	0	0	304.704	259.267	0	289.506	301.707	278.353	325.251	0	0	0	304.625	324.925	291.919	306.076	306.093	323.013	326.491	0	326.345	315.593	288.712	283.02	288.596	0	0	0	263.911	0	0	0	323.785	0	328.687	0	347.172	294.091	286.626	0	0	303.605	0	0	316.273
		350	1574.88	304.705	0	0	309.258	257.83	0	282.814	313.92	295.641	325.306	327.056	0	0	298.153	326.285	299.999	0	0	324.291	0	259.51	311.481	316.298	0	276.557	0	0	0	0	0	301.947	298.205	333.885	325.903	0	327.258	0	340.514	288.435	298.509	0	0	303.892	0	0	322.65
		351	1578.74	0	0	317.966	310.909	270.478	0	279.706	305.02	0	326.604	0	270.723	303.548	0	314.844	294.345	0	306.405	321.456	0	323.316	324.404	328.422	0	295.95	0	0	0	0	0	0	289.045	0	326.081	0	319.918	313.934	349.749	311.247	304.103	0	313.892	285.972	335.406	0	319.934
		352	1582.6	0	0	324.768	313.348	276.06	0	283.859	303.136	0	324.441	0	0	292.11	0	326.064	297.917	0	0	326.821	0	267.139	315.359	317.863	279.322	0	307.814	0	308.02	269.687	256.702	294.796	291.331	0	327.595	0	330.54	0	356.77	293.054	297.766	303.853	0	271.222	0	292.465	317.185
		353	1586.46	0	0	0	314.983	261.353	0	286.312	296.669	313.553	325.805	0	275.594	0	0	316.278	305.462	0	292.78	323.388	332.327	269.569	314.608	0	0	0	289.99	0	0	0	0	294.72	294.039	320.56	328.842	0	324.371	0	339.791	298.465	298.796	0	298.468	269.045	0	0	328.243
		354	1590.32	0	0	0	301.027	265.805	0	268.821	284.472	0	322.424	307.688	258.371	0	0	319.872	298.362	0	0	323.665	0	277.912	332.932	323.078	280.268	308.003	0	287.025	0	276.162	258.443	0	282.266	0	307.48	0	316.998	326.834	338.135	298.508	295.562	311.464	288.427	284.104	0	0	314.868
		355	1594.18	0	317.053	335.977	299.161	265.295	0	287.268	0	0	319.949	325.71	0	289.157	0	324.183	290.613	0	302.598	324.503	317.496	0	339.514	332.562	268.379	307.112	0	0	0	0	0	0	290.611	321.169	316.536	298.023	333.709	296.328	329.7	305.351	0	329.243	0	271.689	0	0	308.57
		356	1598.04	297.424	288.435	0	308.537	266.312	0	278.813	305.959	0	315.773	316.388	0	0	293.388	333.895	293.724	0	309.772	323.093	314.114	269.079	306.634	329.727	285.867	0	0	0	0	295.909	0	0	302.692	0	327.399	0	319.12	0	339.845	296.634	304.328	0	291.764	279.281	0	0	317.785
		357	1601.9	300.657	291.605	0	307.271	264.793	0	0	291.64	0	304.569	0	0	0	0	338.466	301.614	0	0	325.996	320.628	282.589	0	326.551	0	0	0	0	0	0	264.805	301.984	310.765	312.603	311.103	0	331.446	0	347.454	299.529	0	316.879	301.228	281.379	0	0	318.156
		358	1605.76	317.15	0	0	305.04	254.397	0	0	294.666	0	313.957	0	0	294.433	0	327.934	306.986	0	0	327.976	0	266.093	0	331.689	291.831	0	0	0	0	0	0	297.04	282.666	311.81	307.354	0	322.726	0	0	293.885	314.043	0	281.759	282.301	0	0	312.564
		359	1609.62	293.087	0	331.889	296.79	262.86	0	273.611	296.043	286.39	315.276	0	0	0	0	316.879	282.077	0	333.389	314.228	318.845	273.254	321.186	0	288.318	0	0	0	0	268.038	0	301.504	0	336.584	306.732	0	331.145	0	353.424	283.139	311.322	328.275	0	282.223	0	0	322.33
		360	1613.48	0	296.474	314.618	291.403	258.186	0	279.231	300.994	299.927	311.312	0	0	0	314.601	321.085	292.568	0	292.041	325.173	317.75	271.553	324.003	325.152	0	0	0	0	0	0	0	0	284.634	0	318.499	0	335.872	317.699	333.331	296.344	303.994	0	305.989	280.323	0	0	323.997
		361	1617.34	300.412	292.903	0	296.327	258.301	0	265.893	288.806	317.457	310.667	320.063	0	287.275	308.131	312.65	296.104	0	0	333.606	319.979	265.29	329.41	343.713	0	0	294.093	0	0	268.725	0	0	285.247	0	318.849	298.124	326.582	312.938	350.133	306.399	320.523	0	0	0	355.457	0	327.796
		362	1621.2	299.352	0	323.975	290.799	274.654	0	281.357	0	303.486	311.101	0	282.429	0	0	325.216	296.253	0	286.259	321.177	0	274.316	319.777	0	0	0	0	0	296.404	0	0	291.981	286.984	0	325.689	0	335.427	311.139	0	301.003	0	322.602	0	293.386	0	0	314.459
		363	1625.06	0	297.541	319.545	294.054	258.71	0	293.464	308.88	293.577	311.997	0	279.422	0	0	326.984	282.762	0	299.995	327.49	0	272.136	314.555	0	0	0	0	0	0	0	0	0	0	307.47	312.641	0	335.684	0	0	302.289	303.806	316.455	0	295.416	0	0	315.872
		364	1628.92	0	297.184	326.566	301.17	276.026	0	282.654	297.22	0	312.215	0	0	0	0	326.874	304.134	0	0	331.573	319.015	255.614	315.712	0	0	0	0	0	0	0	0	0	283.987	0	330.308	301.904	334.289	303.13	0	306.652	0	298.636	0	295.312	0	0	324.679
		365	1632.78	0	294.509	330.519	294.616	265.084	0	278.85	305.381	310.59	311.247	336.528	0	0	0	319.751	0	0	297.598	331.772	312.149	258.219	306.58	0	0	296.231	293.985	0	284.961	277.827	0	0	287.169	0	326.762	315.082	323.696	305.831	0	284.288	0	323.997	0	293.898	0	0	315.452
		366	1636.64	0	286.994	0	301.876	259.998	0	0	295.241	0	317.061	0	287.975	0	292.416	318.708	288.614	0	291.254	320.208	326.69	260.122	320.017	316.154	0	292.905	0	0	0	0	0	279.036	281.171	313.869	323.714	0	327.773	316.474	0	275.788	0	326.434	0	0	0	0	325.126
		367	1640.5	0	0	0	315.399	266.025	0	274.803	303.564	0	310.027	0	0	0	0	315.345	305.527	0	288.679	327.674	0	269.49	0	315.615	0	0	290.322	0	0	274.927	0	0	275.494	0	317.315	0	328.284	0	0	288.634	0	0	0	291.942	0	0	326.262
		368	1644.36	0	275.72	0	306.532	252.226	0	269.181	0	302.909	319.35	0	285.499	0	0	325.089	299.785	0	299.753	329.652	0	273.143	324.258	0	298.476	0	0	0	0	284.341	0	0	0	0	327.497	0	326.328	0	0	285.815	288.869	319.963	0	0	0	0	313.728
		369	1648.22	0	275.198	0	299.211	261.511	0	0	0	315.35	314.824	0	0	0	0	327.345	298.793	0	243.893	330.481	0	262.751	316.085	0	298.006	299.514	0	310.298	0	273.806	266.578	0	269.145	0	314.993	0	329.922	0	0	0	311.171	312.694	0	278.817	0	0	320.461
		370	1652.08	292.351	272.205	316.122	318.655	271.909	0	272.727	297.914	317.988	318.604	0	0	0	282.573	320.421	279.086	0	294.49	323.539	0	265.034	315.444	0	0	293.316	278.387	0	0	278.12	0	0	0	0	0	315.724	312.337	0	0	288.678	0	0	0	295.027	0	0	313.922
		371	1655.94	0	264.924	292.64	297.853	256.431	0	282.869	306.366	306.739	310.802	0	0	0	0	328.311	278.972	0	298.794	325.517	0	0	303.609	0	0	0	0	0	0	271.921	0	297.836	0	0	317.525	317.298	314.846	0	0	280.462	295.981	0	0	0	0	0	313.35
		372	1659.8	0	270.967	0	309.753	263.652	0	0	0	318.461	310.185	0	0	0	0	315.457	0	0	313.761	329.311	318.101	253.704	309.96	0	0	296.179	0	0	0	0	0	0	276.604	0	320.884	318.987	325.447	0	0	281.565	0	319.912	0	275.272	0	0	319.944
		373	1663.66	0	275.631	0	301.358	266.088	0	0	0	309.911	303.041	335.718	0	0	0	320.996	293.202	0	301.27	326.969	326.631	278.354	319.266	0	285.775	290.768	0	0	0	0	0	0	0	0	312.038	0	325.459	0	0	281.14	0	323.702	0	274.668	0	0	313.936
		374	1667.52	0	282.245	318.042	299.687	245.798	0	266.007	0	301.096	302.702	0	0	0	0	314.792	273.764	0	293.107	335.583	316.902	267.34	308.312	0	283.215	282.187	0	0	0	266.635	0	0	284.365	0	318.955	300.422	320.762	0	0	270.5	0	0	0	274.999	0	0	320.589
		375	1671.38	0	286.558	330.544	297.493	262.169	0	0	0	298.096	314.338	0	0	282.338	0	327.994	275.582	0	301.585	330.204	321.606	251.022	308.841	318.924	278.319	299.767	0	0	0	277.397	0	286.885	0	327.609	320.121	0	317.012	0	0	0	0	0	0	270.851	0	0	311.889
		376	1675.24	287.534	0	0	303.23	255.91	0	0	285.95	316.221	319.801	0	0	0	313.335	320.271	298.873	0	0	330.633	331.084	0	299.344	0	287.203	304.157	291.664	0	0	0	0	274.313	273.333	0	0	0	317.239	0	0	276.139	0	0	0	279.781	340.512	0	331.581
		377	1679.1	0	282.387	334.517	306.089	264.774	0	268.848	0	305.196	318.058	0	0	274.465	0	329.932	276.532	0	289.605	329.361	0	262.157	319.193	0	284.585	304.666	0	0	0	0	0	280.439	0	0	0	314.006	346.217	320.439	0	0	0	318.371	0	283.974	0	0	321.507
		378	1682.96	0	270.288	323.137	291.733	249.902	0	278.944	0	314.552	316.568	0	270.205	0	0	338.235	277.79	0	297.067	324.361	0	267.621	304.121	0	0	284.844	0	0	0	277.694	0	0	0	0	330.132	0	332.688	326.743	0	0	0	0	0	285.968	0	277.115	315.934
		379	1686.82	0	279.196	0	286.612	264.711	0	0	0	298.304	306.767	0	0	0	358.185	334.801	293.076	0	304.21	324.231	0	250.881	307.658	0	0	0	0	303.852	0	0	257.818	0	0	331.546	315.684	0	331.439	0	0	290.313	0	314.761	0	285.876	0	0	308.096
		380	1690.68	290.807	279.76	319.421	295.373	260.561	0	0	294.057	300.066	305.545	0	0	0	0	320.061	0	289.958	302.086	334.488	328.683	262.397	302.644	0	0	289.252	288.096	0	0	0	0	0	0	343.041	325.083	318.242	332.833	0	0	270.486	0	309.684	0	264.448	0	274.81	323.686
		381	1694.54	0	287.783	320.406	285.923	271.838	0	279.205	306.469	303.171	318.629	325.33	268.59	0	0	338.183	289.009	0	303.369	331.65	319.062	257.645	313.506	0	0	0	0	0	278.142	285.51	0	0	0	0	0	0	325.565	0	0	296.951	0	309.443	0	267.395	0	0	327.057
		382	1698.4	0	287.004	332.054	284.499	263.328	0	273.625	0	314.828	307.533	329.045	0	0	0	326.943	0	0	299.689	336.222	327.676	250.454	308.861	0	0	309.533	291.015	288.605	282.898	0	0	267.536	0	0	0	315.879	336.886	0	0	272.196	0	311.109	289.631	254.75	0	0	322.738
		383	1702.26	0	269.229	312.993	289.813	256.97	0	0	0	303.803	319.9	336.516	0	0	0	328.292	282.096	0	0	323.036	326.982	260.15	0	0	0	279.912	303.614	0	298.728	0	0	0	0	0	0	0	342.85	0	0	272.382	0	319.896	0	254.535	339.482	0	319.174
		384	1706.12	295.002	0	336.07	294.818	270.76	0	0	0	319.177	311.412	0	0	0	0	330.02	286.718	0	308.237	315.407	330.975	258.606	306.43	0	0	298.874	304.136	0	283.374	0	0	281.364	288.295	0	0	316.028	342.288	329.746	0	283.543	0	0	303.293	260.629	325.786	0	0
		385	1709.98	291.629	294.183	326.02	292.263	280.088	0	0	0	313.434	312.091	0	0	0	0	316.174	291.267	0	299.523	306.513	314.475	271.303	314.285	313.483	288.253	291.13	0	0	0	278.201	0	0	0	0	331.568	318.999	341.318	0	0	0	0	0	299.184	251.971	0	0	319.649
		386	1713.84	0	0	0	297.115	255.175	0	0	288.17	289.373	313.424	0	0	0	285.63	313.641	0	0	299.397	312.198	325.129	258.29	318.899	0	0	296.63	270.674	0	0	0	0	0	0	0	336.928	321.477	335.017	0	0	0	0	323.628	306.869	252.919	0	0	313.031
		387	1717.7	0	0	0	293.735	254.339	0	0	0	0	321.52	0	0	0	0	318.54	286.233	0	317.672	319.877	332.006	261.102	318.333	332.926	0	275.951	0	286.155	0	0	0	0	0	321.109	331.033	0	341.076	0	0	0	0	315.258	0	248.66	0	0	310.284
		388	1721.56	0	287.68	0	294.284	251.679	0	0	295.207	301.938	303.941	0	0	256.038	303.056	322.716	0	0	320.366	0	335.581	256.08	325.054	318.829	270	284.07	0	0	0	0	0	0	0	0	332.691	327.992	341.3	312.228	0	268.635	0	319.176	0	0	334.073	0	305.805
		389	1725.42	301.673	281.534	317.996	303.682	271.571	284.575	0	278.6	306.979	310.657	331.231	0	256.707	0	319.521	281.628	0	0	323.139	0	243.191	328.536	341.429	0	279.48	0	0	303.753	0	0	0	0	327.365	323.375	312.076	338.684	323.357	0	0	0	332.917	296.526	0	335.255	0	311.172
		390	1729.28	0	0	318.985	297.665	250.063	0	0	0	306.591	325.318	334.951	0	0	0	316.8	284.146	0	309.519	334.13	0	250.836	335.963	0	0	286.316	0	0	0	0	0	310.616	0	0	0	0	336.023	320.23	0	328.449	0	0	0	0	332.668	0	0
		391	1733.14	304.616	0	316.083	0	256.755	0	0	282.773	293.118	310.063	0	0	267.093	0	324.141	289.432	0	333.396	310.534	322.777	254.44	313.108	340.109	285.108	286.42	0	0	0	0	0	290.398	0	322.461	313.113	0	351.121	0	0	0	0	0	0	244.572	0	0	304.644
		392	1737	0	260.813	326.376	273.568	270.706	0	0	293.833	292.443	318.074	0	0	0	0	323.841	0	0	0	318.488	316.606	254.124	323.798	0	0	290.455	295.419	0	0	0	0	0	0	0	0	328.863	332.732	0	0	0	0	316.326	0	255.3	345.623	0	300.303
		393	1740.86	305.095	0	330.767	287.622	274.513	0	0	308.116	0	320.263	322.232	0	281.957	0	0	282.818	314.764	312.517	329.848	326.058	258.37	325.354	0	296.524	285.222	278.843	281.138	0	0	0	0	0	0	323.537	0	342.461	0	0	267.4	0	330.715	291.301	240.896	337.129	274.419	0
		394	1744.72	299.604	285.87	0	0	265.732	0	0	0	312.053	0	335.078	0	0	0	328.438	297.666	312.875	0	328.994	317.057	261.755	309.084	0	0	0	0	0	0	275.734	0	0	0	0	331.063	0	332.575	0	0	281.078	0	320.012	297.798	254.402	0	262.786	0
		395	1748.58	305.72	0	0	290.227	267.047	302.077	0	0	0	325.917	326.525	281.287	271.278	0	0	305.52	0	0	326.886	313.065	247.136	0	317.113	0	289.09	0	0	0	297.274	0	0	0	0	0	329.525	339.549	0	0	282.617	297.872	323.051	0	0	349.702	267.061	0
		396	1752.44	0	260.346	0	295.017	270.854	0	0	0	295.456	0	0	282.819	265.472	0	0	296.973	0	304.299	322.923	321.811	265.711	309.84	0	0	280.488	0	0	0	284.359	0	0	0	0	325.939	327.285	345.985	0	0	0	301.143	337.099	0	0	0	245.058	0
		397	1756.3	0	0	325.967	288.16	267.876	306.688	0	0	0	314.391	0	0	275.068	0	304.448	278.411	0	0	330.093	319.222	0	321.61	0	0	275.864	0	284.848	0	0	0	298.203	0	348.203	333.712	0	345.758	318.084	0	285.628	306.935	0	0	247.454	350.61	254.9	0
		398	1760.16	0	273.475	0	0	262.675	310.452	0	0	309.088	319.313	326.247	0	278.625	278.79	0	283.684	0	0	323.967	327.198	254.102	330.751	0	0	281.734	285.487	0	0	0	0	302.598	0	0	309.997	0	334.19	332.764	0	0	0	0	287.656	250.68	0	285.92	0
		399	1764.02	295.119	273.345	0	290.68	273.783	0	0	0	0	318.932	0	0	268.085	0	0	0	0	0	335.182	328	266.484	305.533	0	0	276.562	0	0	0	0	0	0	0	0	330.189	338.643	336.288	323.665	0	0	0	0	305.51	263.401	327.798	0	0
		400	1767.88	0	0	0	0	264.512	0	277.566	277.032	299.875	314.936	329.646	277.584	0	0	0	299.743	0	304.619	335.344	316.732	262.846	290.011	321.922	314.902	0	0	0	0	0	0	0	0	0	331.306	333.596	332.965	0	0	0	255.159	0	0	0	342.037	0	328.153
		401	1771.74	0	0	0	0	248.526	0	0	0	300.766	324.654	0	0	0	0	332.42	295.326	0	303.235	0	323.454	259.908	0	335.347	0	268.731	0	0	0	0	0	0	0	331.224	323.885	314.472	347.045	325.007	0	262.288	0	336.918	0	0	334.501	262.237	0
		402	1775.6	0	0	0	286.765	263.016	0	0	0	0	326.375	335.672	278.331	270.121	0	0	0	0	290.098	339.958	328.124	0	0	341.358	306.074	268.343	0	0	0	0	0	0	0	0	330.064	0	337.891	316.147	0	273.597	291.756	0	0	254.759	0	265.086	0
		403	1779.46	0	0	0	307.705	257.433	0	0	293.265	314.738	323.732	0	0	266.501	277.954	0	302.935	0	0	343.351	297.947	255.922	298.428	324.687	0	274.033	0	0	0	0	0	0	0	0	328.506	299.483	326.835	0	0	0	0	316.242	0	252.672	0	280.08	304.537
		404	1783.32	293.036	0	0	301.024	257.338	0	0	0	0	335.116	0	0	257.668	0	0	0	0	289.448	0	313.613	0	298.962	0	286.852	264.532	0	0	0	0	0	297.288	0	0	319.859	0	349.053	318.534	0	0	0	320.155	0	0	0	278.43	0
		405	1787.18	0	0	0	306.47	263.157	0	0	0	299.226	327.867	0	270.955	269.867	0	0	297.003	0	0	0	322.231	266.126	0	330.568	0	266.213	0	0	0	0	0	0	0	0	0	0	332.283	315.199	0	0	0	327.218	0	0	0	271.661	0
		406	1791.04	298.215	269.612	0	299.131	251.678	0	0	286.038	0	331.505	320.366	278.324	293.716	0	0	286.785	0	0	333.388	310.152	0	0	327.102	0	0	0	0	0	0	0	0	0	0	0	308.783	338.184	322.475	0	0	0	0	0	0	0	279.061	321.286
		407	1794.9	0	0	314.576	303.406	258.125	0	284.395	0	0	326.311	0	282.639	281.932	0	0	294.448	0	292.623	324.236	318.593	0	306.034	0	0	0	0	277.625	0	0	251.028	0	0	0	0	302.949	325.128	0	0	0	0	0	0	253.355	0	274.112	0
		408	1798.76	0	0	0	288.469	267.413	0	0	287.205	306.782	329.182	0	276.224	274.636	0	325.644	0	0	0	329.348	318.304	0	0	335.837	0	0	0	0	0	0	0	0	0	0	0	0	338.252	0	0	0	302.992	0	0	0	0	279.342	0
		409	1802.62	0	0	0	0	261.511	0	268.184	303.29	310.958	312.334	0	0	278.177	0	0	284.149	0	0	0	323.701	0	0	340.491	0	0	0	0	0	0	0	0	0	0	301.483	0	341.383	0	0	0	0	0	302.223	0	0	0	0
		410	1806.48	293.255	0	0	0	255.125	0	270.465	0	0	0	318.345	284.242	287.644	0	0	289.506	311.482	0	0	321.313	0	310.656	345.485	0	0	0	0	0	0	0	0	0	0	0	0	340.867	0	0	0	0	313.724	0	0	337.372	0	0
		411	1810.34	314.843	0	308.412	0	259.179	0	0	298.528	0	319.876	330.076	0	288.952	0	0	0	0	307.304	337.481	325.564	0	292.761	348.153	0	0	0	0	0	0	0	313.122	0	0	315.018	0	329.113	0	0	0	0	0	0	0	0	276.181	0
		412	1814.2	0	306.657	0	0	256.185	0	269.305	0	310.19	312.755	312.545	0	280.136	0	0	289.563	0	0	0	342.024	0	0	335.342	0	0	0	293.463	0	0	0	0	0	0	0	0	325.618	316.421	0	0	0	0	0	0	0	278.929	0
		413	1818.06	311.053	0	0	0	265.562	0	0	0	301.509	320.685	331.954	280.008	281.127	0	333.257	275.373	0	309.072	341.669	332.364	0	297.099	330.356	0	0	0	0	0	0	0	0	0	0	0	0	334.98	0	0	0	292.073	334.359	0	0	0	292.904	0
		414	1821.92	312.639	0	0	0	255.322	0	0	299.213	0	329.185	0	0	290.38	0	0	273.364	303.053	322.697	0	325.992	0	0	336.159	0	0	0	0	0	0	0	0	0	0	0	0	319.275	0	0	0	319.684	335.856	0	262.109	0	280.702	0
		415	1825.78	329.791	0	0	0	264.224	0	0	0	306.916	336.202	329.024	273.801	273.79	0	0	295.342	0	0	0	329.364	0	0	322.787	0	0	0	0	0	0	0	0	0	0	313.463	0	342.403	0	0	0	0	0	294.541	0	0	280.748	0
		416	1829.64	308.275	0	0	0	263.959	0	0	0	0	327.654	327.677	280.267	285.282	0	0	291.728	295.561	294.554	0	327.607	260.927	0	330.042	0	0	0	0	0	0	0	0	0	0	0	0	328.861	0	0	0	0	0	0	0	0	279.955	0
		417	1833.5	324.759	0	0	0	256.705	0	0	0	298.889	0	323.813	286.013	277.802	0	0	279.675	0	317.721	346.462	324.583	0	0	351.297	0	0	0	313.441	0	0	0	0	0	0	305.635	0	338.02	0	324.182	0	291.227	319.202	0	0	0	279.021	0
		418	1837.36	0	0	0	0	241.848	0	0	0	0	0	333.586	273.906	281.894	0	0	0	0	305.301	339.095	0	0	0	329.644	0	266.789	0	0	0	0	0	320.816	0	0	311.197	0	338.885	0	0	0	0	324.662	0	246.556	0	281.074	0
		419	1841.22	320.402	0	0	297.896	0	0	0	0	308.493	0	0	276.907	284.72	0	0	290.021	0	302.548	0	328.8	0	0	337.162	0	268.331	0	0	0	0	0	305.913	0	0	318.557	0	334.503	0	0	0	0	330.682	0	0	0	297.456	0
		420	1845.08	312.993	290.905	0	0	257.741	0	0	273.481	0	0	314.7	0	0	0	0	0	0	303.03	344.388	0	0	0	0	0	282.336	0	297.869	0	0	271.016	0	278.005	0	306.004	0	335.616	0	317.619	0	0	329.217	0	0	0	289.111	0
		421	1848.94	319.014	0	0	0	272.905	0	0	0	0	321.14	312.021	0	278.924	0	0	285.162	0	300.889	0	320.196	0	297.114	342.649	0	292.655	0	307.279	0	0	236.178	311.813	0	0	311.598	0	333.536	319.765	0	0	0	322.199	296.902	253.216	0	274.28	0
		422	1852.8	0	277.051	301.207	0	0	0	0	0	299.02	316.973	321.109	0	276.703	0	0	0	0	299.456	368.459	325.028	0	310.34	341.07	0	285.281	0	0	0	0	259.872	0	0	0	319.73	0	341.528	0	0	0	0	332.519	0	0	0	285.354	0
		423	1856.66	315.331	273.525	0	0	260.318	0	0	278.325	290.312	0	325.964	0	264.247	0	0	0	283.015	301.982	337.936	321.744	0	298.818	342.652	0	0	286.476	0	0	0	0	0	0	0	312.477	0	328.187	0	0	0	0	327.553	0	0	0	267.187	0
		424	1860.52	0	0	0	0	0	0	0	277.217	0	312.053	325.838	268.888	272.419	0	0	0	281.51	0	345.611	321.387	0	0	342.405	0	0	0	0	0	0	0	0	0	0	316.936	0	338.97	0	0	0	288.725	0	0	0	0	258.62	0
		425	1864.38	297.631	272.157	307.705	0	255.293	0	0	295.621	299.47	0	334.095	0	259.758	0	0	0	287.217	301.722	0	325.238	0	0	333.363	0	0	0	0	0	0	0	0	0	0	307.409	0	340.523	0	0	0	298.682	0	0	0	0	278.873	0
		426	1868.24	310.354	276.969	0	0	356.149	0	0	298.883	0	0	309.91	290.936	260.745	0	335.314	0	0	315.27	0	332.913	0	292.298	331.495	0	328.801	0	0	0	0	251.722	0	0	0	309.934	0	324.557	0	0	0	302.215	0	0	0	0	265.78	0
		427	1872.1	322.475	269.203	306.016	0	0	0	0	294.326	0	0	329.386	261.605	0	294.762	0	0	274.35	302.2	339.407	341.649	0	298.761	348.504	0	0	0	0	0	0	258.704	320.874	0	0	306.446	0	324.848	0	0	0	0	328.082	0	0	0	264.187	0
		428	1875.96	303.142	276.803	0	0	286.277	0	0	279.929	0	312.579	334.045	0	263.128	287.655	0	0	276.183	303.72	0	329.709	274.738	0	329.312	0	0	0	0	0	0	275.633	311.999	0	0	307.492	0	338.993	322.013	0	0	0	335.329	0	0	0	267.568	0
		429	1879.82	305.208	272.386	0	299.407	270.114	0	0	0	313.439	0	336.849	262.404	264.882	289.643	0	0	271.677	0	0	0	263.899	0	335.884	307.087	279.914	0	297.128	0	0	0	0	0	0	309.143	0	336.857	330.83	0	0	301.201	320.502	285.357	0	0	270.196	0
		430	1883.68	292.503	279.854	0	300.932	276.1	0	0	294.429	300.926	0	323.458	259.639	275.917	0	0	0	273.844	0	351.368	0	265.094	297.22	332.688	0	0	0	0	0	0	274.97	0	0	0	315.682	0	337.348	0	318.162	0	0	327.039	0	249.322	0	0	0
		431	1887.54	302.287	0	0	347.873	278.184	0	0	280.674	304.475	0	337.93	0	265.679	278.755	0	0	276.912	299.852	341.866	335.65	268.132	306.7	331.67	0	286.556	0	0	289.781	0	260.76	0	0	0	316.849	0	339.907	0	315.091	0	262.577	0	0	0	0	0	0
		432	1891.4	299.997	272.558	0	305.613	272.315	0	0	292.524	305.995	0	323.563	279.316	265.704	0	0	286.048	275.301	303.308	333.698	324.812	255.617	292.031	329.668	0	0	0	0	284.578	0	0	0	0	0	318.862	0	332.31	0	304.529	0	0	331.855	0	0	0	266.509	0
		433	1895.26	304.322	269.328	0	0	278.457	0	279.467	287.044	306.33	0	330.55	282.499	280.972	0	0	0	279.851	303.914	344.958	308.131	0	288.646	333.492	0	0	0	0	0	0	0	0	0	0	311.566	0	327.206	0	313.976	0	0	0	0	0	0	0	0
		434	1899.12	0	265.184	0	0	267.978	0	0	266.022	308.652	315.173	325.449	279.929	270.223	276.431	0	285.755	0	0	0	317.08	254.366	296.717	333.081	0	0	0	0	0	0	0	0	0	310.759	311.49	0	329.553	0	320.316	0	282.533	325.034	0	251.882	0	0	0
		435	1902.98	301.497	276.674	0	299.563	263.482	0	0	293.398	0	322.006	325.402	281.814	259.142	276.37	0	0	275.521	0	342.159	316.559	264.624	0	328.395	0	0	0	0	0	0	0	0	0	0	324.163	0	327.556	0	0	0	297.114	0	0	0	0	0	290.776
		436	1906.84	290.478	266.477	0	289.115	259.743	0	0	299.083	0	310.93	323.719	0	269.684	285.022	0	0	267.884	0	0	313.596	259.726	0	326.049	0	0	0	0	0	0	263.547	0	0	310.126	311.545	0	321.335	0	321.917	0	298.632	0	0	0	0	0	0
		437	1910.7	293.167	278.309	0	294.109	0	0	0	281.274	0	316.732	323.863	270.9	255.344	279.101	0	0	281.615	0	337.55	308.597	258.642	0	332.334	0	0	0	296.334	0	0	257.626	0	276.74	0	312.434	0	0	312.262	0	0	0	0	0	0	0	0	0
		438	1914.56	298.889	280.394	0	277.634	266.112	0	0	291.414	311.557	320.474	320.33	263.766	266.75	274.111	0	0	280.017	0	0	0	246.825	0	328.26	0	0	0	0	0	0	0	0	0	307.529	311.518	0	0	0	323.892	0	0	308.525	0	0	0	0	0
		439	1918.42	298.48	0	0	281.709	265.5	0	0	283.646	317.864	0	319.641	0	263.071	0	0	0	268.826	0	0	0	245.255	0	333.372	0	0	0	0	0	0	261.728	0	0	335.912	317.12	0	337.186	0	316.815	0	0	308.446	0	0	0	0	0
		440	1922.28	308.871	268.429	0	297.193	0	314.453	268.167	281.021	0	321.066	331.823	288.867	273.608	0	0	0	272.911	0	319.421	0	250.308	0	335.928	0	0	0	283.623	0	0	0	0	0	0	313.252	0	0	0	321.679	0	0	313.037	0	0	0	0	0
		441	1926.14	313.106	279.332	301.826	308.852	266.365	316.901	0	290.71	306.787	327.871	321.915	267.329	268.546	290.803	0	0	268.958	309.053	0	305.295	241.453	0	332.177	0	0	0	0	0	0	0	0	0	0	294.788	0	337.139	317.81	311.121	0	0	314.824	0	0	0	0	0
		442	1930	0	0	0	306.114	263.886	0	0	290.435	0	0	326.986	274.051	252.374	278.418	0	0	288.02	301.551	327.156	308.258	252.06	0	334.639	291.571	310.608	0	0	0	0	243.596	0	0	0	318.525	0	336.113	0	312.61	0	0	318.035	0	250.645	0	0	0
		443	1933.86	297.179	278.345	323.046	302.756	263.894	0	0	288.199	305.803	314.951	320.463	262.947	261.021	0	0	0	288.727	301.354	324.329	0	254.517	312.627	345.541	0	286.659	0	0	0	0	0	0	0	0	301.446	0	341.544	0	319.222	0	0	0	0	0	0	0	0
		444	1937.72	312.785	0	304.512	301.055	266.035	309.932	269.99	286.13	321.181	310.381	336.196	271.43	256.883	0	0	0	283.73	0	0	0	252.525	333.567	332.032	0	274.822	0	0	0	0	0	0	0	0	328.265	0	336.026	0	324.644	0	0	0	0	0	0	0	0
		445	1941.58	297.574	269.548	0	302.768	257.703	0	0	291.245	320.351	317.147	326.374	270.805	261.205	0	0	281.214	288.843	0	0	0	253.602	317.714	332.815	291.816	0	0	0	0	0	0	0	0	0	320.953	0	343.126	0	318.604	0	0	0	0	0	0	0	0
		446	1945.44	320.776	0	0	0	274.65	333.461	0	294.052	306.512	310.981	325.382	286.123	261.956	0	0	0	294.578	0	321.933	0	259.603	328.742	320.57	0	0	0	0	0	0	0	0	0	0	313.693	0	339.72	322.961	326.895	0	0	0	0	0	0	0	0
		447	1949.3	307.621	273.594	0	312.853	252.99	312.278	293.581	290.639	0	313.531	312.664	0	250.61	278.184	0	0	286.124	0	0	0	252.692	342.555	326.764	0	0	0	0	0	0	0	0	0	317.098	318.317	0	346.173	315.638	318.874	0	0	0	0	0	0	0	0
		448	1953.16	312.468	277.564	312.139	323.745	248.22	296.098	0	297.833	0	0	324.509	337.361	268.672	0	0	0	290.922	0	332.742	0	268.023	323.32	0	0	303.141	0	0	0	0	257.583	0	0	321.11	305.23	0	334.715	0	319.901	0	0	0	0	0	0	0	0
		449	1957.02	317.316	281.094	305.609	298.717	254.191	0	0	297.34	309.249	0	316.927	273.545	252.211	0	0	268.074	267.529	0	322.011	316.962	259.768	332.742	316.619	0	0	0	0	0	0	0	0	0	0	306.856	0	332.889	0	319.503	0	300.882	0	0	0	0	0	0
		450	1960.88	306.352	285.549	0	315.466	263.373	298.39	0	290.56	0	326.139	333.763	285.838	263.328	0	0	0	267.867	0	326.087	0	251.545	0	326.276	0	285.47	0	0	0	0	0	0	0	329.82	312.429	0	335.161	0	329.637	0	0	0	0	0	0	0	0
		451	1964.74	304.052	0	0	0	257.94	311.776	0	296.316	311.316	320.201	325.104	279.732	244.185	0	0	287.5	278.339	0	335.671	0	245.887	334.131	0	0	297.599	0	0	306.236	0	0	0	0	0	317.793	0	0	0	326.711	0	305.24	323.305	0	0	0	0	0
		452	1968.6	315.388	283.189	0	307.806	261.038	302.068	285.772	297.617	0	311.351	325.097	0	266.063	0	0	272.793	285.998	319.245	0	0	243.711	322.014	0	0	0	0	0	0	0	0	0	0	332.695	318.956	0	0	0	0	0	0	0	0	0	0	0	0
		453	1972.46	305.058	277.887	0	316.487	253.204	311.345	281.896	297.917	0	306.674	312.119	0	271.003	0	0	0	284.565	0	338.778	0	247.806	333.346	321.756	0	0	0	0	0	0	0	0	0	342.813	299.46	0	340.922	0	0	0	299.103	0	0	0	0	0	0
		454	1976.32	308.503	295.323	0	0	245.083	0	0	283.658	325.452	335.89	317.27	266.76	284.181	0	0	274.953	293.663	0	321.626	0	257.152	336.511	0	0	0	0	0	0	0	244.576	0	0	0	301.899	0	343.277	0	0	0	310.911	0	0	0	0	0	0
		455	1980.18	314.915	0	0	312.592	276.912	0	0	313.761	0	313.517	314.353	279.337	268.505	0	329.674	0	288.906	0	319.153	0	258.83	319.201	329.507	0	0	0	0	0	0	0	0	0	0	317.117	0	0	0	0	0	0	0	0	0	0	0	0
		456	1984.04	314.253	298.685	0	305.64	261.338	0	286.46	299.317	0	330.078	317.848	273.349	271.678	0	0	268.534	294.463	0	332.225	321.461	259.096	314.096	0	0	0	0	0	0	0	0	0	0	320.895	318.943	0	0	0	0	0	317.563	0	0	0	0	0	0
		457	1987.9	310.132	291.588	0	295.544	261.712	282.703	289.516	307.572	307.29	320.621	315.951	266.985	282.548	273.78	0	289.256	282.071	0	320.063	0	259.804	309.573	0	0	0	0	0	0	0	0	0	0	315.417	315.941	0	0	0	295.424	0	325.812	0	0	0	0	0	0
		458	1991.76	313.288	285.62	0	317.575	296.101	0	0	302.842	0	323.409	317.541	272.876	273.432	0	327.633	0	284.917	0	323.51	319.349	259.811	327.831	334.457	0	0	0	0	0	0	0	0	0	323.055	303.247	0	0	0	304.4	0	0	0	0	248.575	0	0	0
		459	1995.62	0	0	0	0	270.571	0	278.71	295.428	0	0	314.99	278.336	273.139	0	314.653	277.57	289.075	0	311.361	0	259.092	325.097	0	0	0	0	0	335.474	0	0	0	0	0	322.383	0	0	0	0	0	314.854	0	0	0	0	0	0
		460	1999.48	303.769	0	0	315.828	255.139	294.269	0	298.741	0	316.617	302.833	0	266.82	294.075	0	290.523	293.556	0	340.781	318.093	254.994	0	326.955	0	0	0	0	0	0	0	0	0	0	312.855	0	0	0	0	0	314.333	0	0	0	0	0	0
		461	2003.34	308.898	0	0	314.309	248.641	289.65	0	304.601	309.881	324.164	317.87	286.174	0	0	0	284.768	277.612	0	337.549	336.101	262.32	0	348.938	311.368	0	0	0	0	0	258.722	0	0	0	299.834	0	0	0	0	0	314.261	0	0	0	0	0	0
		462	2007.2	306.65	0	0	315.728	259.355	303.975	0	296.023	304.737	330.398	320.733	0	0	0	0	269.437	299.714	0	321.973	326.607	245.075	313.103	331.402	0	0	0	295.832	0	0	0	0	0	308.677	310.223	0	0	0	0	0	0	0	0	0	0	0	0
		463	2011.06	312.307	310.006	0	296.154	266.843	0	295.004	285.984	0	316.058	309.038	272.883	290.761	0	0	0	289.414	0	318.18	0	251.809	0	0	0	0	0	302.534	0	0	0	0	0	0	317.405	0	0	0	0	0	314.129	0	0	0	0	270.902	0
		464	2014.92	292.486	0	290.198	316.326	255.569	0	0	306.413	301.393	324.509	300.248	257.131	283.715	0	332.63	307.392	294.043	0	0	321.279	263.339	0	0	0	0	0	0	0	0	0	0	0	329.757	0	0	0	0	0	0	0	0	0	0	0	0	0
		465	2018.78	303.627	300.349	0	315.502	255.285	294.841	0	302.985	299.306	313.296	306.751	266.871	279.138	0	0	0	301.232	0	326.214	0	248.242	0	0	307.146	0	289.974	0	0	0	0	0	0	0	301.783	0	0	0	0	0	322.163	0	0	0	0	0	0
		466	2022.64	0	299.49	0	0	264.366	0	296.322	299.13	0	322.841	301.363	0	283.681	0	324.784	298.024	303.197	286.335	329.817	334.145	261.468	318.027	329.383	0	0	0	0	268.99	0	249.203	0	0	0	0	0	0	0	0	0	301.348	0	0	0	0	0	0
		467	2026.5	319.739	295.063	0	320.008	267.821	0	313.97	305.511	312.96	316.649	314.865	245.551	281.512	0	330.194	0	300.338	0	326.515	0	265.773	309.006	0	0	0	0	295.341	0	0	0	0	0	310.335	0	0	0	0	0	0	0	0	0	0	0	0	0
		468	2030.36	295.442	306.511	0	328.022	281.394	0	0	291.188	0	0	325.94	275.781	267.628	0	0	288.847	304.238	290.491	341.799	0	272.377	318.697	341.478	0	0	0	0	0	0	0	0	0	321.269	0	0	0	0	0	0	0	0	0	0	0	264.361	0
		469	2034.22	305.302	0	0	323.105	266.725	0	0	277.389	308.218	321.268	311.316	0	277.706	295.514	331.203	0	286.934	0	325.476	326.524	252.152	333.71	0	0	0	0	305.285	294.581	0	0	0	0	0	0	0	0	0	0	0	301.655	0	0	233.537	0	260.815	0
		470	2038.08	305.474	0	0	0	264.896	299.407	0	305.356	0	329.254	301.575	291.957	283.39	0	0	292.84	298.694	0	318.949	326.431	248.278	0	0	0	0	0	303.431	0	0	0	0	291.098	312.028	0	0	0	0	313.553	0	0	0	0	0	0	0	0
		471	2041.94	316.056	0	308.607	305.49	0	0	0	286.645	0	331.124	0	278.342	280.016	0	0	303.028	308.527	0	326.563	0	263.719	0	339.63	311.419	0	0	300.24	0	0	0	0	0	0	0	0	0	0	0	0	0	0	0	0	0	0	0
		472	2045.8	303.949	0	0	0	254.259	282.866	0	299.755	0	308.981	0	286.305	280.762	0	338.446	309.784	297.215	0	331.261	322.478	266.091	0	336.529	325.077	0	0	0	0	0	258.776	0	0	313.238	0	323.209	0	0	0	0	0	0	0	0	0	0	0
		473	2049.66	294.47	0	0	0	253.596	0	298.954	293.825	0	0	314.936	0	267.713	0	340.222	290.419	304.917	0	335.207	0	253.113	321.914	333.975	305.454	0	0	0	0	0	0	0	0	313.431	0	315.795	0	0	0	0	0	0	0	0	0	0	291.885
		474	2053.52	283.975	0	0	0	262.273	277.649	0	292.26	0	311.106	317.517	269.46	267.172	0	338.604	0	312.16	0	300.941	0	247.369	315.16	0	0	0	0	0	0	0	0	0	0	314.204	0	315.306	0	0	0	0	0	0	0	0	0	0	304.083
		475	2057.38	298.079	312.422	294.692	0	271.641	273.012	303.682	306.371	0	322.179	331.775	0	253.045	0	0	0	306.576	0	325.894	0	262.788	310.236	0	0	0	0	0	0	0	0	0	0	0	0	333.345	328.526	0	0	0	0	0	0	0	0	270.037	0
		476	2061.24	0	301.826	0	0	256.277	0	0	284.958	0	313.362	0	0	0	286.825	0	0	296.93	0	306.366	334.301	0	326.937	319.358	291.247	0	290.991	0	0	0	259.169	311.634	0	324.069	0	319.113	0	0	0	0	292.727	0	0	0	0	0	0
		477	2065.1	304.683	0	0	0	269.424	289.865	0	287.98	0	0	325.598	0	0	0	337.142	316.222	299.954	288.615	312.895	339.65	266.851	327.381	0	0	0	0	0	287.625	0	0	0	0	324.282	0	0	0	319.332	310.866	0	303.125	0	0	251.577	0	281.409	293.255
		478	2068.96	308.308	298.278	0	0	260.214	287.493	0	297.446	0	314.217	0	270.65	0	281.13	335.489	0	298.037	0	314.889	320.847	259.667	319.134	0	307.457	0	0	0	0	0	0	315.377	0	0	0	317.743	337.42	0	0	0	0	0	0	0	0	0	0
		479	2072.82	307.428	310.475	0	316.548	252.833	299.838	0	288.462	0	319.677	318.754	0	277.899	0	323.92	308.801	290.185	0	323.167	332.283	0	0	0	305	0	0	0	257.37	0	0	0	0	336.046	0	0	0	0	0	0	0	0	0	241.814	0	0	0
		480	2076.68	299.404	0	0	0	270.368	297.257	0	294.055	0	303.566	324.592	0	272.343	0	334.765	295.935	298.883	0	307.969	0	260.754	319.83	329.877	300.754	0	288.027	0	0	0	0	0	0	308.827	0	0	0	0	0	0	0	0	0	0	0	0	0
		481	2080.54	294.318	0	0	0	250.991	294.205	284.372	289.927	279.127	0	332.296	0	261.1	0	338.644	0	286.377	0	309.002	0	0	0	338.931	0	0	0	285.409	0	0	0	314.303	0	324.402	0	0	0	303.762	309.719	0	0	0	0	244.482	0	0	0
		482	2084.4	294.563	319.664	0	0	278.073	281.374	287.228	289.394	289.831	0	0	0	0	293.617	330.894	303.668	301.516	0	0	330.421	0	328.527	0	293.335	0	0	0	0	0	0	0	296.311	319.893	0	0	0	0	0	0	0	0	0	0	0	0	0
		483	2088.26	307.657	312.026	0	0	247.644	296.553	0	277.644	0	0	0	0	261.434	294.997	336.669	0	294.151	0	0	0	257.388	0	0	301.568	0	0	0	274.876	0	0	0	285.118	321.123	0	0	0	0	0	0	0	0	333.133	246.008	0	0	0
		484	2092.12	295.141	0	0	0	262.842	300.324	289.222	293.244	314.18	309.079	0	0	274.328	0	340.205	302.219	290.056	0	302.408	327.919	0	318.186	0	302.235	0	0	0	296.775	0	0	0	0	325.628	0	335.633	0	0	307.208	0	0	0	0	0	0	0	0
		485	2095.98	290.99	0	0	0	265.404	0	0	298.49	0	312.036	304.84	281.914	0	291.102	316.332	288.391	299.501	0	311.886	338.836	0	0	329.076	0	0	0	0	0	0	0	0	0	317.407	0	0	0	0	0	0	0	0	0	0	0	0	0
		486	2099.84	323.475	317.513	0	0	250.609	302.742	0	295.697	301.346	319.884	0	0	256.936	0	328.627	0	287.088	0	312.441	345.483	261.213	301.693	0	294.778	0	0	0	283.922	0	0	296.812	0	329.902	0	0	0	303.715	0	0	0	0	0	0	0	0	284.781
		487	2103.7	308.177	311.058	0	0	253.561	290.506	0	0	305.914	317.111	0	0	253.812	0	327.103	320.898	297.092	0	306.045	326.848	0	0	0	299.779	0	0	0	286.811	0	0	0	0	321.207	0	0	0	0	0	0	0	0	0	0	0	0	309.364
		488	2107.56	292.529	319.779	0	0	269.946	290.447	276.524	303.727	0	325.128	310.839	0	0	0	332.109	0	300.966	0	296.018	323.937	0	0	329.727	291.506	0	0	0	0	0	0	308.99	0	332.643	0	0	0	0	0	0	0	0	0	0	0	0	0
		489	2111.42	309.221	316.567	0	0	244.588	300.559	287.659	0	0	0	0	0	0	0	340.292	0	287.409	0	306.837	324.126	0	0	315.827	299.014	0	0	299.031	281.621	0	0	0	0	330.035	0	0	0	0	0	0	0	0	0	0	0	0	0
		490	2115.28	295.798	312.553	0	0	0	299.111	287.608	308.427	301.161	0	0	0	0	298.82	332.531	0	291.972	0	308.101	335.604	0	0	0	295.2	0	0	0	0	0	0	0	0	310.871	0	332.583	0	0	0	0	0	0	0	0	0	0	0
		491	2119.14	303.462	0	0	0	240.353	297.571	291.623	290.186	293.478	0	0	0	251.546	0	339.116	0	290.611	0	0	337.225	0	0	320.98	0	0	0	0	0	0	0	0	0	340.31	0	0	0	0	0	0	0	0	0	0	0	0	0
		492	2123	312.798	304.766	0	0	252.553	302.742	270.467	0	288.048	0	0	263.776	0	0	321.924	319.174	296.542	0	310.262	349.282	261.865	0	312.996	300.99	0	0	271.973	0	0	0	299.381	285.234	325.404	0	336.336	0	0	0	0	0	0	0	0	0	0	0
		493	2126.86	305.503	307.548	0	0	256.333	298.078	289.88	298.225	296.997	0	0	0	0	0	344.187	0	281.374	0	305.855	329.496	0	0	0	0	0	0	0	274.556	0	259.862	0	0	332.268	0	0	0	0	0	0	0	0	0	0	0	0	0
		494	2130.72	306.838	303.863	0	0	264.747	292.56	282.95	313.455	0	323.338	0	0	253.065	0	316.894	0	292.34	0	298.391	333.482	0	0	317.349	300.365	0	0	0	270.432	0	0	296.426	0	326.91	0	0	0	0	0	0	0	319.054	0	0	0	0	0
		495	2134.58	307.344	0	0	0	244.164	283.164	287.142	293.015	0	332.401	0	0	0	0	335.726	308.776	280.432	0	310.538	332.172	0	314.395	0	0	0	0	275.039	284.541	0	0	304.013	0	316.438	0	342.209	0	0	0	0	0	0	0	0	0	0	0
		496	2138.44	309.003	0	0	0	266.478	307.427	279.816	311.518	309.066	334.092	0	0	0	0	331.323	303.926	287.437	0	291.346	327.646	0	0	0	291.818	0	0	0	296.094	0	0	0	0	321.458	0	0	0	296.37	0	0	308.227	0	0	0	0	0	0
		497	2142.3	303.874	301.348	0	0	254.377	289.288	282.174	0	295.658	339.414	327.042	0	0	0	328.741	314.011	288.896	0	303.793	336.023	0	0	0	0	0	0	0	303.983	0	0	295.595	0	335.534	0	0	0	0	0	0	0	0	0	0	0	0	0
		498	2146.16	310.325	295.026	311.95	0	251.419	284.826	291.006	307.428	0	0	0	0	0	0	341.388	0	306.018	0	302.999	331.683	0	0	340.48	310.364	0	0	0	298.882	0	0	306.555	0	319.633	0	0	0	0	0	0	0	0	0	0	0	0	0
		499	2150.02	311.862	304.795	0	0	252.219	284.51	275.06	0	272.343	331.427	326.305	0	0	0	344.257	0	295.868	0	297.732	326.488	270.774	320.7	0	294.165	0	0	0	0	0	0	0	0	323.949	0	340.194	0	0	0	0	0	0	0	0	0	0	0
		500	2153.88	313.24	0	0	0	271.739	293.844	279.329	300.439	0	324.358	0	0	0	0	337.144	0	301.346	290.457	309.002	338.189	0	0	329.893	295.639	0	0	0	0	0	0	0	0	313.646	0	0	0	0	0	0	0	0	0	0	0	0	0
		501	2157.74	302	309.1	288.997	308.396	261.821	284.502	279.331	0	0	0	0	0	0	0	0	0	301.164	0	312.698	316.706	0	304.977	0	0	0	0	0	0	0	0	298.529	0	319.688	0	0	0	0	0	0	0	0	293.366	0	0	0	0
		502	2161.6	0	0	298.102	330.929	255.142	283.172	287.184	293.311	0	324.293	0	0	0	0	331.568	310.901	299.289	308.617	305.379	325.67	0	0	0	0	0	0	261.981	0	0	0	0	0	324.248	0	0	0	0	0	0	0	0	283.742	0	0	0	307.245
		503	2165.46	306.664	289.78	296.886	0	254.231	287.1	294.217	311.645	0	0	0	0	0	0	340.771	305.755	288.466	0	307.927	328.13	0	0	0	301.788	0	0	0	0	0	0	0	0	326.756	0	0	0	0	0	0	0	305.698	0	0	0	0	308.278
		504	2169.32	311.374	275.56	311.187	0	252.974	282.03	292.875	301.033	0	0	310.444	0	258.525	0	0	312.032	299.577	0	321.619	333.115	0	0	0	0	0	0	0	0	0	0	296.812	0	321.435	0	0	0	0	0	0	0	0	0	0	0	0	0
		505	2173.18	310.431	0	0	0	253.06	281.62	291.498	288.684	0	0	0	0	0	0	0	315.679	296.511	0	319.531	337.051	0	0	0	285.399	0	0	0	0	0	0	291.086	0	320.739	0	0	0	0	0	0	0	0	286.426	0	300.753	0	0
		506	2177.04	298.79	291.392	298.949	0	260.153	289.175	282.768	296.406	269.323	0	0	0	0	0	0	306.364	304.942	297.697	324.179	337.934	0	308.501	0	292.476	0	0	254.125	294.468	0	0	295.159	0	313.402	0	0	0	0	0	0	0	0	286.399	0	0	0	0
		507	2180.9	293.413	300.468	285.171	0	254.104	280.119	288.343	300.266	0	0	0	0	0	0	0	0	292.461	0	314.832	338.622	0	326.441	0	0	0	322.803	0	0	0	0	285.579	0	332.524	0	0	342.618	0	0	0	0	0	283.817	0	0	0	0
		508	2184.76	0	0	310.081	0	255.79	285.843	322.234	294.831	0	0	0	0	0	0	337.768	0	315.287	311.854	320.925	342.986	0	324.413	0	0	0	0	251.736	0	0	0	0	0	348.795	0	346.653	345.078	0	0	0	0	0	290.418	0	0	0	0
		509	2188.62	307.759	0	290.813	277.621	266.476	286.244	284.437	285.417	292.114	0	0	0	0	0	0	0	291.711	0	331.946	335.452	0	319.208	337.131	0	0	0	252.893	0	0	0	0	0	346.591	0	0	0	0	0	0	0	0	305.601	0	0	0	314.651
		510	2192.48	296.533	0	0	0	255.772	284.494	278.83	280.73	0	0	299.581	0	0	293.581	333.629	0	328.306	312.947	325.375	338.261	0	334.206	343.087	0	0	0	0	0	0	0	0	0	331.182	0	0	0	0	0	0	0	0	297.111	0	0	0	0
		511	2196.34	0	304.758	270.059	289.997	258.564	292.061	299.381	273.394	0	309.206	0	0	0	303.642	333.087	0	314.396	0	341.063	333.67	0	314.411	348.058	0	0	0	0	0	0	0	298.247	0	342.489	0	0	0	0	0	0	0	0	275.915	0	0	0	0
		512	2200.2	314.727	0	0	280.667	253.713	293.071	288.012	293.1	0	0	315.161	0	0	0	344.546	0	304.92	0	322.36	337.07	0	317.27	350.984	286.507	0	0	0	0	0	0	0	0	327.051	0	0	337.394	0	0	0	0	299.879	290.93	0	0	0	0
		513	2204.06	310.629	0	0	290.03	261.489	281.925	306.62	287.826	0	0	314.072	0	0	313.442	0	309.952	307.21	0	314.859	0	0	317.75	347.982	291.074	0	0	250.26	0	0	0	304.49	0	0	0	0	0	0	0	0	0	294.74	281.576	0	0	0	0
		514	2207.92	303.479	0	278.641	0	262.54	299.33	295.219	295.747	277.508	0	0	0	0	0	0	309.057	303.381	0	319.154	327.845	0	0	339.545	286.728	0	0	255.393	0	0	0	0	0	337.596	0	0	0	0	0	0	0	0	276.243	0	0	0	0
		515	2211.78	315.516	0	0	289.886	261.087	291.208	276.186	302.46	0	332.703	297.763	0	0	0	0	0	311.481	0	319.423	0	0	0	335.457	295.677	0	0	0	0	0	0	0	0	334.266	0	0	0	0	333.404	0	0	0	279.251	0	0	0	0
		516	2215.64	0	0	264.943	287.474	264.444	304.705	281.319	289.232	0	0	0	0	0	295.668	0	0	300.157	0	318.781	329.438	0	293.348	339.174	0	0	0	0	0	0	0	302.342	0	339.834	0	0	0	0	0	0	0	0	279.663	0	0	0	0
		517	2219.5	349.152	0	0	300.316	269.817	300.897	289.582	300.484	0	0	0	0	0	0	0	0	288.899	0	323.579	0	0	307.775	327.479	306.145	0	0	256.721	0	0	0	0	0	330.337	0	0	0	0	0	0	0	0	278.243	0	0	0	310.429
		518	2223.36	291.308	0	0	283.907	273.192	304.232	289.581	292.904	0	0	0	0	0	295.813	0	0	297.346	0	322.927	0	0	0	327.134	316.601	0	0	0	0	0	0	0	0	340.147	0	331.192	0	0	0	0	0	0	274.64	0	0	0	0
		519	2227.22	312.559	0	267.063	0	263.858	289.851	290.582	308.713	0	0	0	0	0	0	0	310.057	303.687	0	324.726	0	0	0	327.391	296.612	0	0	267.934	0	0	0	323.465	287.36	323.935	0	0	0	0	0	0	0	0	268.497	0	0	0	0
		520	2231.08	0	0	265.455	277.066	266.522	287.518	269.288	304.031	0	0	303.835	0	0	0	0	0	302.491	0	322.716	338.588	0	0	0	303.385	0	0	256.778	0	0	308.824	327.724	269.07	0	0	0	0	0	0	0	0	314.512	283.341	0	0	0	0
		521	2234.94	303.692	0	253.674	277.817	264.634	291.867	281.313	352.078	0	0	313.455	0	0	284.678	0	329.009	306.523	297.004	319.465	0	0	316.57	337.077	303.975	0	0	257.05	0	0	0	0	281.766	0	0	0	0	0	0	0	0	0	281.725	0	0	0	0
		522	2238.8	310.641	0	0	297.43	271.52	278.042	286.755	287.179	0	306.832	0	0	0	0	347.907	0	303.003	0	315.5	352.209	0	328.449	0	297.709	0	0	256.649	285.038	0	0	0	0	0	0	0	0	0	0	0	0	301.409	288.926	0	0	0	0
		523	2242.66	308.136	0	0	279.841	276.005	283.216	272.772	309.432	0	325.534	308.157	0	0	291.551	0	0	308.777	0	316.797	0	0	329.091	329.762	296.21	0	0	243.725	0	0	0	0	266.591	325.741	0	0	329.185	0	0	0	0	0	288.326	0	0	0	0
		524	2246.52	287.411	0	258.174	290.407	0	295.545	0	302.415	0	0	0	0	0	291.732	352.089	0	302.854	301.76	315.364	346.115	0	0	327.113	298.641	0	0	0	0	0	0	0	0	326.926	0	303.212	0	0	0	0	0	0	285.522	0	0	0	0
		525	2250.38	308.655	0	0	290.561	268.288	301.223	0	281.389	0	0	0	0	0	300.693	0	303.189	296.692	0	342.909	0	0	320.822	335.386	308.444	0	0	252.472	0	0	0	0	268.793	0	0	0	0	0	0	0	0	0	287.509	0	0	0	0
		526	2254.24	288.497	0	0	299.134	267.417	294.88	274.358	277.546	0	0	0	0	0	293.384	0	313.96	304.874	314.492	331.027	338.714	0	323.639	335.414	306.871	0	0	253.407	0	0	0	338.602	0	0	0	0	0	0	0	0	0	0	290.217	0	0	0	0
		527	2258.1	301.232	0	262.25	295.357	264.375	308.247	269.827	292.011	0	310.742	306.124	0	0	304.109	0	0	298.065	0	336.394	0	0	328.27	330.186	299.343	0	0	240.518	0	0	0	333.641	0	0	0	0	0	0	0	0	0	0	282.888	0	0	0	0
		528	2261.96	294.621	0	0	299.814	0	296.047	283.241	294.167	0	0	0	0	0	0	342.144	297.144	315.838	0	331.068	346.555	0	341.127	334.245	304.898	0	0	0	0	0	0	0	0	0	0	0	0	0	314.632	0	0	0	280.104	0	0	0	0
		529	2265.82	293.06	0	0	284.182	0	292.543	0	301.887	0	0	0	0	0	314.486	0	303.834	300.686	0	321.55	0	277.381	0	0	308.21	0	0	253.383	0	0	0	0	0	0	0	0	0	0	0	0	0	0	269.327	0	0	0	0
		530	2269.68	298.314	0	0	303.68	0	294.324	262.871	299.346	0	0	0	0	0	0	0	303.659	288.964	0	326.596	346.574	0	0	329.044	297.09	0	0	238.858	0	0	0	341.543	274.714	0	0	0	0	0	0	0	0	0	278.287	0	0	0	0
		531	2273.54	301.714	0	0	287.099	257.493	287.185	0	287.003	0	0	0	0	0	0	0	310.088	295.97	0	308.972	0	0	327.471	326.466	286.899	0	0	254.197	0	0	0	0	0	314.626	0	0	0	0	0	0	0	0	288.851	0	0	0	0
		532	2277.4	304.173	0	277.173	290.082	261.676	294.508	0	282.834	0	0	0	258.937	0	305.871	340.854	299.698	0	0	309.904	0	0	344.386	330.58	279.846	0	0	0	0	0	0	0	0	0	0	0	0	0	0	0	0	0	287.068	0	0	0	0
		533	2281.26	301.636	0	0	301.261	277.33	297.231	0	284.761	0	0	0	0	0	318.449	0	305.916	300.362	286.802	311.414	351.386	0	0	326.817	284.335	0	0	258.004	0	0	0	0	0	0	0	0	0	0	0	0	0	0	291.006	0	0	0	0
		534	2285.12	311.308	0	0	279.965	271.521	296.868	0	280.518	0	0	0	0	0	0	353.931	297.215	312.127	0	304.432	0	0	320.046	0	286.193	0	0	0	0	0	0	0	0	0	0	0	0	0	309.045	0	0	0	289.896	0	0	0	0
		535	2288.98	0	290.662	0	306.007	266.341	294.037	0	277.219	0	321.457	0	0	243.098	0	0	296.76	0	0	301.842	0	0	323.063	0	311.881	0	0	0	0	0	0	0	0	0	0	0	0	0	341.045	0	0	0	287.828	0	0	0	0
		536	2292.84	311.028	298.875	0	308.909	264.528	279.702	0	293.407	0	0	0	0	0	0	345.207	290.011	263.792	278.397	314.646	351.515	0	0	0	299.349	0	0	272.12	0	0	0	320.059	0	0	0	0	0	0	0	0	0	0	284.008	0	0	0	0
		537	2296.7	320.159	0	287.559	302.863	262.769	297.834	0	280.532	0	0	0	0	247.137	319.898	0	302.398	0	0	304.542	0	0	320.899	329.415	298.755	0	0	259.263	0	0	0	0	0	0	0	0	0	0	0	0	0	0	288.379	0	0	0	0
		538	2300.56	311.424	0	290.995	301.321	261.786	294.129	0	284.331	0	315.245	0	0	0	0	348.575	285.982	331.799	0	314.602	0	0	334.098	330.679	291.356	0	0	0	0	0	0	295.159	0	0	0	0	0	0	0	0	0	0	275.468	0	0	0	0
		539	2304.42	311.068	0	0	302.768	252.757	285.244	243.38	275.78	0	0	0	246.247	243.601	301.005	350.395	292.503	277.036	0	313.706	0	0	324.577	0	307.768	0	0	0	0	0	0	0	271.212	0	0	0	0	0	0	0	0	0	284.874	0	0	0	0
		540	2308.28	301.114	283.172	279.911	306.37	264.567	291.692	0	293.118	0	310.071	0	0	0	312.148	0	295.309	297.833	267.973	321.745	351.083	0	0	336.391	291.092	0	0	265.615	0	0	0	298.736	0	0	0	297.041	0	0	0	0	0	321.417	0	0	0	0	0
		541	2312.14	314.741	0	0	301.905	253.646	299.996	0	290.765	0	0	0	0	261.403	0	0	289.125	296.028	0	289.519	0	0	334.367	328.265	294.732	0	0	269.715	0	0	0	0	0	0	0	0	0	0	0	0	0	319.435	293.412	0	0	0	0
		542	2316	312.255	0	285.455	307.641	253.273	298.365	255.184	280.91	0	317.023	0	0	240.334	0	339.545	299.38	0	0	293.4	0	0	319.161	324.636	282.245	0	0	259.593	0	0	0	304.548	0	0	0	0	0	0	0	0	0	0	296.629	0	0	0	0
		543	2319.86	314.391	0	0	309.315	0	294.096	247.129	284.917	0	0	0	0	256.257	307.414	0	284.682	0	0	312.571	353.582	0	321.033	323.424	281.561	0	0	264.249	0	0	0	0	0	0	0	0	0	0	0	0	0	294.619	299.68	0	0	0	0
		544	2323.72	320.597	0	0	308.779	273.172	303.079	0	283.586	0	0	0	253.94	264.794	0	0	301.039	298.048	290.556	0	0	0	0	339.519	292.799	0	0	240.751	0	276.144	231.203	0	0	0	0	0	0	0	0	0	0	0	293.66	0	0	0	0
		545	2327.58	323.27	0	0	325.021	0	302.578	0	285.166	0	314.647	314.786	244.301	253.21	0	339.431	299.507	0	277.616	307.455	356.766	0	0	336.428	306.528	0	0	246.436	0	0	0	0	0	0	0	0	0	0	0	0	0	0	285.07	0	0	0	0
		546	2331.44	0	0	0	300.306	345.233	297.83	251.407	282.133	0	0	0	0	0	315.997	348.02	282.535	0	0	308.036	350.05	0	292.939	0	296.022	0	0	0	0	0	0	0	0	0	0	0	0	0	0	0	0	0	291.747	0	0	0	0
		547	2335.3	312.193	0	0	298.209	267.923	303.051	251.486	293.717	0	0	0	0	0	0	341.027	274.238	301.896	0	333.101	0	0	301.596	327.987	291.775	0	270.173	268.371	0	0	0	0	0	0	0	0	0	0	0	0	297.331	0	292.534	0	0	0	0
		548	2339.16	312.819	0	0	301.394	263.309	298.209	0	287.21	0	0	0	259.409	260.78	0	342.631	290.749	299.455	0	318.08	0	0	0	0	291.248	0	0	237.133	0	0	0	0	0	0	0	0	0	0	0	0	0	0	0	0	0	0	0
		549	2343.02	306.04	0	0	293.538	0	306.516	267.23	279.005	0	0	0	0	0	0	338.313	285.776	292.696	0	318.207	360.193	0	0	322.28	300.499	0	0	0	0	0	0	0	0	322.347	0	0	0	0	0	0	0	0	0	0	0	0	0
		550	2346.88	0	0	0	299.427	0	303.363	257.021	282.998	0	0	0	0	260.073	0	0	289.011	291.778	0	310.147	0	0	287.752	322.74	296.23	298.082	0	339.481	0	0	0	0	0	0	0	0	0	0	0	0	0	282.28	0	0	0	0	0
		551	2350.74	301.957	0	0	312.403	0	307.319	266.016	284.343	0	0	0	0	264.559	0	311.742	287.428	308.644	278.533	299.862	0	0	309.857	340.912	296.451	0	0	0	0	0	0	0	268.533	0	0	0	0	0	0	0	0	296.639	301.16	0	0	0	0
		552	2354.6	307.264	283.032	0	0	258.038	297.654	271.686	291.719	0	0	0	0	259.543	0	0	279.515	304.466	0	316.872	351.038	0	313.947	336.204	0	0	278.299	0	0	0	0	0	0	306.82	0	0	0	0	0	0	0	0	296.531	0	0	0	303.692
		553	2358.46	300.777	276.76	0	311.172	0	297.516	276.619	281.314	0	342.75	0	0	0	0	0	295.394	0	0	318.551	356.98	0	0	0	0	0	0	0	0	0	0	0	0	0	0	0	0	0	0	0	0	0	0	238.977	0	0	0
		554	2362.32	307.717	0	0	298.54	0	300.168	0	288.581	0	342.209	0	0	0	0	0	299.2	303.89	290.032	0	0	0	0	335.702	298.081	0	0	0	0	0	0	0	0	0	0	0	0	0	0	0	0	289.326	296.759	0	0	0	0
		555	2366.18	0	0	0	299.467	0	307.195	263.172	278.502	0	0	0	0	0	0	0	285.773	308.169	302.117	313.099	351.076	254.341	287.44	328.551	300.326	0	283.745	235.055	0	0	0	0	0	0	0	0	0	0	0	0	0	0	0	0	0	0	0
		556	2370.04	314.356	0	0	303.122	258.681	292.902	0	310.347	0	0	0	0	0	0	0	305.065	301.692	0	301.797	342.583	0	0	0	297.525	0	283.196	0	0	0	0	0	0	0	0	0	0	0	0	0	0	0	0	0	0	0	0
		557	2373.9	0	0	0	282.357	264.725	296.954	0	297.409	0	227.566	0	241.923	256.773	0	319.566	297.432	303.551	0	311.893	0	0	0	0	0	0	274.746	241.905	296.493	0	0	0	0	307.256	0	0	0	0	305.477	0	0	0	0	0	0	0	0
		558	2377.76	309.068	0	0	292.934	0	0	0	307.364	0	0	0	0	0	0	0	301.26	291.343	288.597	303.408	0	0	287.503	0	0	0	0	0	0	0	0	0	0	312.411	0	0	0	0	0	0	0	0	0	0	0	0	0
		559	2381.62	0	0	257.668	302.472	0	0	267.098	291.286	0	0	0	235.881	0	0	316.515	295.687	296.672	303.314	292.693	355.752	0	0	0	0	0	280.188	0	0	0	0	0	0	340.956	0	0	0	0	0	343.803	0	0	0	0	0	0	308.516
		560	2385.48	305.495	0	0	297.256	0	0	265.615	285.539	0	336.256	0	243.971	0	0	0	312.432	297.98	307.911	312.002	351.619	283.276	288.285	314.606	0	0	271.734	0	0	0	0	0	0	307.249	0	0	0	0	0	0	0	0	0	0	0	0	0
		561	2389.34	0	0	0	311.356	0	0	278.032	292.226	0	0	0	256.104	0	0	0	308.846	306.099	0	300.624	0	0	300.294	0	0	0	0	0	0	0	0	0	0	0	0	0	0	0	0	0	0	0	0	0	0	0	0
		562	2393.2	0	0	0	313.491	0	291.829	323.872	283.15	0	334.96	0	258.507	262.209	0	0	301.565	295.095	0	306.465	0	0	0	319.092	0	0	293.642	0	0	0	0	0	0	0	0	0	0	0	0	0	0	0	0	0	0	0	0
		563	2397.06	295.987	0	0	292.538	255.781	296.969	0	293.969	0	0	0	248.617	263.09	292.769	0	317.421	305.701	309.018	303.092	0	0	0	0	292.497	0	0	0	0	0	0	0	266.013	331.479	0	0	0	0	312.668	0	0	0	0	0	0	0	0
		564	2400.92	307.523	0	0	322.515	264.181	300.541	0	304.297	0	335.371	0	0	0	0	0	289.508	308.427	0	314.844	0	0	298.106	0	295.025	0	302.991	0	0	0	0	0	0	0	0	0	0	0	0	0	0	0	0	0	0	0	0
		565	2404.78	0	0	0	309.004	0	306.957	0	296.033	0	338.47	0	0	252.851	0	321.362	300.507	320.744	0	286.189	0	0	0	323.401	0	0	301.306	0	0	0	0	0	262.421	322.648	0	0	0	0	309.7	0	0	0	0	0	0	0	309.206
		566	2408.64	301.309	285.086	0	0	0	0	264.058	288.748	0	0	0	0	0	0	0	321.195	314	0	297.637	0	0	291.457	0	0	0	0	0	0	0	0	295.258	0	0	0	0	0	0	0	0	0	0	0	0	0	0	0
		567	2412.5	0	0	0	284.903	249.812	0	0	290.587	0	0	0	232.767	0	0	0	306.834	307.58	0	281.189	0	0	0	0	0	0	0	0	0	0	0	0	0	337.812	0	0	0	0	0	0	0	0	0	0	0	0	0
		568	2416.36	0	278.604	0	284.377	0	0	262.697	280.739	0	0	0	300.823	0	0	320.735	299.137	301.927	264.105	291.205	0	0	0	329.932	0	0	289.717	0	0	0	0	0	0	328.157	0	0	0	0	0	0	0	0	0	0	0	0	0
		569	2420.22	0	289.169	0	282.51	0	313.096	275.496	273.328	0	0	0	228.39	248.341	0	0	301.119	308.403	0	292.473	339.012	265.407	0	316.952	0	0	286.92	0	0	0	0	0	0	0	0	0	0	0	0	0	0	0	0	0	337.109	0	0
		570	2424.08	0	276.312	0	277.487	0	0	273.882	274.371	0	334.405	0	246.563	0	0	0	294.189	298.241	0	274.715	344.948	0	0	0	0	0	0	0	0	0	0	0	0	0	0	0	0	0	0	0	315.966	0	282.728	0	0	0	0
		571	2427.94	0	0	0	287.267	240.52	307.492	272.222	283.384	0	0	0	0	0	0	0	296.092	288.813	0	296.697	0	261.399	0	328.226	0	0	290.023	0	0	0	0	0	0	0	0	0	0	0	319.564	0	0	0	0	0	0	0	0
		572	2431.8	309.355	0	0	303.999	254.785	0	294.22	289.063	0	0	0	0	242.074	0	0	298.913	295.636	0	282.257	0	0	284.059	0	0	0	0	0	0	0	0	0	0	333.561	0	0	0	0	0	0	0	0	0	0	0	0	0
		573	2435.66	0	0	0	305.077	257.491	0	289.459	278.67	0	0	0	0	0	0	327.286	291.014	311.523	0	287.101	0	0	0	316.616	0	0	287.311	0	0	0	0	0	0	329.179	0	0	0	0	0	0	0	0	0	0	0	0	0
		574	2439.52	307.516	269.41	0	297.309	0	320.882	281.115	271.353	0	0	0	234.793	0	0	328.212	302.302	295.745	0	293.186	0	0	0	317.678	0	0	271.764	0	0	0	0	0	0	324.809	0	0	0	0	0	0	0	0	0	0	0	0	0
[truncated: 1 more columns]

## Sheet: Background Std
				SptId_16	SptId_18	SptId_19	SptId_21	SptId_23	SptId_24	SptId_28	SptId_30	SptId_32	SptId_35	SptId_36	SptId_37	SptId_43	SptId_44	SptId_46	SptId_47	SptId_48	SptId_49	SptId_53	SptId_54	SptId_56	SptId_58	SptId_59	SptId_63	SptId_65	SptId_68	SptId_70	SptId_73	SptId_76	SptId_78	SptId_80	SptId_81	SptId_84	SptId_85	SptId_90	SptId_91	SptId_93	SptId_97	SptId_98	SptId_100	SptId_101	SptId_106	SptId_107	SptId_108	SptId_109	SptId_110
		0	223.88	0	0	0	0	0	0	0	0	0	0	0	0	0	0	0	0	0	0	0	0	0	0	0	0	0	0	0	0	0	0	0	0	0	0	0	0	0	0	0	0	0	0	0	0	0	0
		1	227.74	0	0	0	0	0	0	0	0	0	0	0	0	0	0	0	0	0	0	0	0	0	0	0	0	0	0	0	0	0	0	0	0	0	0	0	0	0	0	0	0	0	0	0	0	0	0
		2	231.6	0	0	0	0	0	0	0	0	0	0	0	0	0	0	0	0	0	0	0	0	0	0	0	0	0	0	0	0	0	0	0	0	0	0	0	0	0	0	0	0	0	0	0	0	0	0
		3	235.46	0	0	0	0	0	0	0	0	0	0	0	0	0	0	0	0	0	0	0	0	0	0	0	0	0	0	0	0	0	0	0	0	0	0	0	0	0	0	0	0	0	0	0	0	0	0
		4	239.32	0	0	0	0	0	0	0	0	0	0	0	0	0	0	0	0	0	0	0	0	0	0	0	0	0	0	0	0	0	0	0	0	0	0	0	0	0	0	0	0	0	0	0	0	0	0
		5	243.18	0	0	0	0	0	0	0	0	0	0	0	0	0	0	0	0	0	0	0	0	0	0	0	0	0	0	0	0	0	0	0	0	0	0	0	0	0	0	0	0	0	0	0	0	0	0
		6	247.04	0	95.2049	0	0	0	0	0	0	0	0	0	0	0	0	0	0	0	0	95.4329	0	0	0	0	0	0	0	0	0	0	0	0	0	0	0	0	0	0	0	0	0	0	0	0	0	0	0
		7	250.9	0	0	0	0	0	0	0	0	0	0	0	0	0	0	0	0	0	0	0	0	0	0	0	0	0	0	0	0	0	0	0	0	0	0	0	0	0	0	0	0	0	0	0	0	0	0
		8	254.76	0	0	0	0	0	0	0	0	0	0	0	0	0	0	0	0	0	0	0	0	0	0	0	0	0	0	0	0	0	0	0	0	0	0	0	0	0	0	0	0	0	0	0	0	0	0
		9	258.62	0	0	0	0	0	0	0	0	0	0	0	0	0	0	0	0	0	0	0	0	0	0	0	0	0	0	0	0	0	0	0	0	0	0	0	0	0	0	0	0	0	0	0	0	0	0
		10	262.48	0	0	0	0	0	0	0	0	0	0	0	0	0	0	0	0	0	0	0	0	0	0	0	0	0	0	0	0	0	0	0	0	0	0	0	0	0	0	0	0	0	0	0	0	0	0
		11	266.34	0	0	0	0	0	0	0	0	0	0	0	0	0	0	0	0	0	0	0	0	0	0	0	0	0	0	0	0	0	0	0	0	0	0	0	0	0	0	0	0	0	0	0	0	0	0
		12	270.2	0	0	0	0	0	0	0	0	0	0	0	0	0	0	0	0	0	0	0	0	0	0	0	0	0	0	0	0	0	0	0	0	0	0	0	0	0	0	0	0	0	0	0	0	0	0
		13	274.06	0	0	0	0	0	0	0	0	0	0	0	0	0	0	0	0	0	0	0	0	0	0	0	0	0	0	0	0	0	0	0	0	0	0	0	0	0	0	0	0	0	0	0	0	0	0
		14	277.92	0	0	0	0	0	0	0	0	0	0	0	0	0	0	0	0	0	0	0	0	0	0	0	0	0	0	0	0	0	0	0	0	0	0	0	0	0	0	0	0	0	0	0	0	0	0
		15	281.78	0	0	0	0	0	0	0	0	0	0	0	0	0	0	0	0	0	0	0	0	0	0	0	0	0	0	0	0	0	0	0	0	0	0	0	0	0	0	0	0	0	0	0	0	115.869	0
		16	285.64	0	0	0	0	0	0	0	0	0	0	0	0	0	0	0	0	0	0	0	0	0	0	0	0	0	0	0	0	0	0	0	0	0	0	0	0	0	0	0	0	0	0	0	0	0	0
		17	289.5	0	0	0	0	0	0	0	0	0	0	0	0	0	0	0	0	0	0	0	0	0	0	0	0	0	0	0	0	0	0	0	0	0	0	0	0	0	0	0	0	0	0	0	0	0	0
		18	293.36	0	0	0	0	0	0	0	0	0	0	0	0	0	0	0	0	0	0	0	0	0	0	0	0	0	0	0	0	0	0	0	0	0	0	0	0	0	0	0	0	0	0	0	0	0	0
		19	297.22	0	0	0	0	0	0	0	0	0	0	0	0	0	0	0	0	0	0	0	0	0	0	0	0	0	0	0	0	0	0	0	0	0	0	0	0	0	0	0	0	0	0	0	0	0	0
		20	301.08	0	0	0	0	0	0	0	0	0	0	0	0	0	0	0	0	0	0	0	0	0	0	0	0	0	0	0	0	0	0	0	0	0	0	0	0	0	0	0	0	0	0	0	0	0	0
		21	304.94	0	0	0	0	0	0	0	0	0	0	0	0	0	0	0	0	0	0	0	0	0	0	0	0	0	0	0	0	0	0	0	0	0	0	0	0	0	0	0	0	0	0	0	0	0	0
		22	308.8	0	0	0	0	0	0	0	0	0	0	0	0	0	0	0	0	0	0	0	0	0	0	0	0	93.0143	0	0	0	0	0	0	0	0	0	0	0	0	0	0	0	0	0	0	0	0	0
		23	312.66	0	0	0	0	0	0	0	0	0	0	0	0	0	0	0	0	0	0	0	0	0	0	0	0	87.9733	0	0	0	0	0	0	0	0	0	0	0	0	0	0	0	0	0	0	0	0	0
		24	316.52	0	0	0	0	0	0	0	0	0	0	0	0	0	0	0	0	0	0	0	0	0	0	0	0	91.5705	0	0	0	0	0	0	0	0	0	0	0	0	0	0	0	0	0	0	0	0	0
		25	320.38	0	0	0	0	0	0	0	0	0	0	0	0	0	0	0	0	0	0	0	0	0	0	0	0	0	0	0	0	0	0	0	0	0	0	0	0	0	0	0	0	0	0	0	0	0	0
		26	324.24	0	92.3084	0	0	0	0	0	0	0	0	0	0	0	0	0	0	0	0	0	0	0	0	0	0	0	0	0	0	0	0	0	0	0	0	0	0	0	0	0	0	0	0	0	0	0	0
		27	328.1	0	0	0	0	0	0	0	0	0	0	0	0	0	0	0	0	0	0	0	0	0	0	0	0	0	0	0	0	0	0	0	0	0	0	0	0	0	0	0	0	0	0	0	0	0	0
		28	331.96	0	0	0	0	0	0	0	0	0	0	0	0	0	0	0	0	0	0	0	0	0	0	0	0	89.3238	0	0	0	0	0	0	0	0	0	0	0	0	0	0	0	0	0	0	0	0	0
		29	335.82	0	0	0	0	0	0	0	0	0	0	0	0	0	0	0	0	0	0	0	0	0	0	0	0	0	0	0	0	0	0	0	0	0	0	0	0	0	0	0	0	0	0	0	0	0	0
		30	339.68	0	0	0	0	0	0	0	0	0	0	0	0	0	0	0	0	0	0	0	0	0	0	0	0	0	0	0	0	0	0	0	0	0	0	0	0	0	0	0	0	0	0	0	0	0	0
		31	343.54	0	0	0	0	0	0	0	0	0	0	0	0	0	0	0	0	0	0	0	0	0	0	0	0	87.4735	0	0	0	0	0	0	0	0	0	0	0	0	0	0	0	0	0	0	0	0	0
		32	347.4	0	0	0	0	0	0	0	0	0	0	0	0	0	0	0	0	0	0	0	0	0	0	0	0	0	0	0	0	0	0	0	0	0	0	0	0	0	0	0	0	0	0	0	0	0	0
		33	351.26	0	0	0	0	0	0	0	0	0	0	0	0	0	0	0	0	0	0	0	0	0	0	0	0	0	0	0	0	0	0	0	0	0	0	0	0	0	0	0	0	0	0	0	0	0	0
		34	355.12	0	0	0	0	0	0	0	0	0	0	0	0	0	0	0	0	0	0	0	0	0	0	0	0	89.9501	119.156	0	0	0	0	0	0	0	0	0	0	0	0	0	0	0	0	0	0	0	0
		35	358.98	0	0	0	0	0	0	0	0	0	0	0	0	0	0	0	0	0	0	0	0	0	0	0	0	0	0	0	0	0	0	0	0	0	0	0	114.334	0	0	0	0	0	0	0	0	0	0
		36	362.84	0	0	0	0	0	0	0	0	0	0	0	0	0	0	0	0	0	0	0	0	0	0	0	0	0	0	0	0	0	0	0	0	0	0	0	0	0	0	0	0	0	0	0	0	0	0
		37	366.7	0	0	0	0	0	0	0	0	0	0	0	0	0	0	0	0	0	0	0	0	0	0	0	0	93.0956	93.6371	0	0	0	0	0	0	0	0	0	0	0	0	0	0	0	0	0	0	0	0
		38	370.56	0	0	0	0	0	113.947	0	0	0	0	0	0	0	0	0	0	0	0	0	0	0	0	0	0	94.1414	0	0	0	0	0	0	0	0	0	0	0	0	0	0	0	0	0	0	0	0	0
		39	374.42	0	0	0	0	0	0	0	0	0	0	0	0	0	0	0	0	0	0	0	0	0	0	0	0	0	0	0	0	0	0	0	0	0	0	0	0	0	0	0	0	0	0	0	0	0	0
		40	378.28	0	0	0	0	0	0	0	0	0	0	0	0	0	0	0	0	0	0	0	0	0	0	0	0	90.2522	90.6237	0	0	0	0	0	0	130.122	0	0	0	0	0	0	0	0	0	0	0	0	0
		41	382.14	0	0	0	0	0	0	0	0	0	0	0	0	0	0	0	0	0	0	0	0	0	0	0	0	0	92.3663	0	0	0	0	0	0	0	0	0	0	0	0	0	0	0	0	0	0	0	0
		42	386	0	0	0	0	0	0	0	0	0	0	0	0	0	0	0	0	0	0	0	0	0	0	0	0	0	0	0	0	0	0	0	0	0	0	0	0	0	0	0	0	0	0	0	0	0	0
		43	389.86	0	0	0	0	0	0	0	0	0	0	0	0	0	0	0	0	0	0	0	0	0	0	0	0	0	0	0	0	0	0	0	0	0	0	0	0	0	0	0	0	0	0	0	0	0	0
		44	393.72	0	0	0	0	0	0	0	0	0	0	0	0	0	0	0	0	0	0	0	0	0	0	92.4637	0	92.1229	87.4526	0	0	0	0	0	0	0	0	0	0	0	0	0	0	0	0	0	0	0	0
		45	397.58	0	0	0	0	0	0	0	0	0	0	0	0	0	0	0	0	0	0	0	0	0	0	0	0	0	95.4647	0	0	0	0	0	0	0	0	0	0	0	0	0	0	0	0	0	0	0	0
		46	401.44	0	0	0	0	0	0	0	0	0	0	0	0	0	0	0	0	0	0	0	0	0	0	0	0	0	89.8542	0	0	0	0	0	0	0	0	0	0	0	0	0	0	0	0	0	0	0	0
		47	405.3	0	0	0	0	0	0	0	0	0	0	0	0	0	0	0	0	0	0	0	0	0	0	0	0	90.242	0	0	0	0	0	0	0	0	0	0	0	0	0	0	0	0	0	0	0	0	0
		48	409.16	0	0	0	0	0	0	0	0	0	0	0	0	0	0	0	0	0	0	0	0	0	0	0	116.817	0	93.5666	0	0	0	0	0	0	0	0	0	0	0	0	0	0	0	0	0	0	0	0
		49	413.02	0	0	0	0	0	0	0	0	0	0	0	0	0	0	0	0	0	0	0	0	0	0	0	0	91.4695	95.1079	0	0	0	0	0	0	0	0	0	0	0	0	0	0	90.1444	0	0	0	0	0
		50	416.88	0	0	0	0	0	0	0	0	0	0	0	0	0	0	0	0	0	0	0	0	0	0	0	0	0	91.1976	0	0	0	0	0	0	0	0	0	0	0	0	0	0	0	0	0	0	0	0
		51	420.74	0	0	0	0	0	0	0	0	0	0	0	0	0	0	0	0	0	0	0	0	0	0	0	0	0	87.7608	0	0	0	0	0	0	0	0	0	114.697	0	0	0	0	0	0	0	0	0	0
		52	424.6	0	0	0	0	133.9	0	0	0	0	0	0	0	0	0	0	0	0	0	0	0	0	0	0	0	0	97.2634	0	0	0	0	0	0	0	0	0	0	0	0	0	0	0	0	0	0	0	0
		53	428.46	0	0	0	0	0	0	0	0	0	0	0	0	0	88.6698	0	0	0	0	0	0	0	0	141.69	0	0	91.8022	0	0	0	0	0	0	0	0	0	0	0	0	0	0	0	0	0	0	0	0
		54	432.32	0	0	0	0	0	0	0	0	0	0	0	0	0	0	0	0	0	0	0	0	0	0	93.4924	0	0	89.4208	0	0	0	0	0	0	0	0	0	0	0	0	0	0	0	0	0	0	0	0
		55	436.18	0	0	0	0	0	0	0	0	0	0	0	0	0	0	0	0	0	0	0	0	0	0	0	0	0	0	0	0	0	0	0	0	0	0	0	0	0	0	0	0	0	0	0	0	0	0
		56	440.04	0	0	0	0	0	0	0	0	0	0	0	0	0	0	0	0	0	0	0	0	0	0	90.2383	0	0	92.3674	0	0	0	0	0	0	0	0	0	0	0	0	0	0	0	0	0	0	0	0
		57	443.9	0	0	0	0	0	0	0	0	0	0	0	0	0	0	0	0	0	0	0	0	0	0	0	0	0	0	0	0	0	0	0	0	0	0	0	0	0	0	0	0	0	0	0	0	0	0
		58	447.76	0	0	0	0	0	0	0	0	0	0	0	87.5468	0	0	0	0	0	0	0	0	0	0	86.5105	0	0	90.6067	0	0	0	0	0	0	0	0	0	0	0	0	0	0	0	0	0	0	0	0
		59	451.62	0	0	0	0	0	0	0	0	0	0	0	0	0	0	0	0	0	0	89.9991	0	0	0	0	0	87.3318	94.0474	0	0	0	0	0	0	0	0	0	0	0	0	0	0	0	0	0	0	0	0
		60	455.48	0	0	0	0	0	0	0	0	0	0	0	0	0	0	0	0	0	0	96.2473	0	0	0	0	0	0	93.1168	0	0	0	0	0	0	0	0	0	0	0	0	0	0	85.0937	0	0	0	0	0
		61	459.34	0	0	0	0	0	0	0	0	0	0	0	90.3549	0	0	0	0	0	0	87.8011	0	0	0	0	0	0	93.1245	0	0	0	0	0	0	0	0	0	0	0	0	0	0	0	0	0	0	0	0
		62	463.2	0	0	0	0	0	0	0	0	86.2967	0	0	0	0	0	0	0	0	0	0	0	0	89.6622	86.6026	0	0	96.5702	0	0	0	0	0	0	0	0	0	0	0	0	0	0	0	0	0	0	0	0
		63	467.06	0	0	0	0	0	0	0	0	0	0	0	0	0	91.0942	0	0	0	0	0	0	0	0	91.4514	0	0	92.6388	0	0	0	0	0	0	0	0	0	0	0	0	0	0	0	0	0	0	0	0
		64	470.92	0	0	0	0	0	0	0	0	88.33	0	0	0	0	92.7346	0	0	0	0	0	0	0	0	94.8607	0	0	89.5493	0	0	0	0	0	0	0	0	0	0	0	0	0	0	0	0	0	0	0	0
		65	474.78	0	0	0	0	0	0	0	0	89.4256	0	0	0	0	0	0	0	0	0	87.361	0	0	0	0	0	125.455	91.7872	0	0	0	0	0	0	0	89.3183	0	0	0	0	0	0	91.2285	0	0	0	0	0
		66	478.64	0	0	0	0	0	0	0	0	90.7501	0	0	0	0	90.788	0	0	0	0	0	0	0	0	91.2111	0	0	91.891	0	0	0	0	0	0	0	0	0	0	0	0	0	0	0	0	90.6354	0	0	0
		67	482.5	0	0	0	0	0	0	0	0	87.5182	0	0	88.6123	0	0	0	0	0	0	0	0	0	87.9622	0	0	93.6304	95.3744	0	0	0	0	0	0	0	93.8321	0	0	0	0	0	0	0	0	0	0	0	0
		68	486.36	0	0	0	0	0	0	0	0	92.4001	0	0	0	0	0	0	0	0	0	0	0	0	0	94.4024	0	0	88.3843	0	0	0	0	0	0	0	0	0	0	0	0	0	0	0	0	0	0	0	0
		69	490.22	0	0	0	0	0	0	0	0	0	0	0	0	0	87.9036	0	0	0	0	93.1397	0	0	0	91.4925	0	0	92.3085	0	0	0	0	0	0	86.2329	0	0	0	0	0	0	0	96.206	0	0	0	0	0
		70	494.08	0	0	0	0	0	0	0	0	92.0924	0	0	89.4826	0	0	0	0	0	0	0	0	0	93.1137	89.7249	0	0	91.8645	0	0	0	0	0	0	0	88.6238	0	0	0	0	0	0	92.7401	0	0	0	0	0
		71	497.94	0	0	0	0	0	0	0	0	87.931	0	0	92.4724	0	0	0	0	0	0	0	0	0	90.4622	91.5827	0	0	94.357	0	0	0	0	0	90.2872	0	0	0	0	0	0	0	0	84.7196	0	0	0	0	0
		72	501.8	0	0	0	0	0	0	0	0	86.59	0	0	88.3913	0	0	0	0	0	0	0	0	0	0	94.1889	0	0	89.8017	0	0	0	0	0	0	0	89.0752	0	0	0	0	0	0	0	0	0	0	0	0
		73	505.66	0	0	0	0	0	100.47	0	0	89.3262	0	0	87.7116	0	0	0	94.26	0	0	0	0	0	88.1552	93.7327	0	0	94.6245	0	0	0	0	0	0	0	91.2506	0	0	0	0	0	0	87.8743	0	89.4676	0	0	0
		74	509.52	0	0	0	0	0	0	0	0	87.8937	0	0	86.8656	0	0	0	89.1802	0	0	0	0	0	89.4319	89.574	0	0	94.6323	0	0	0	0	0	0	0	0	0	88.9176	0	0	0	0	96.1034	0	91.0931	0	0	0
		75	513.38	0	0	0	0	0	0	0	0	89.5753	0	0	0	0	0	0	91.6274	0	0	0	0	0	86.8739	91.6205	0	89.9071	92.4139	0	0	0	0	0	91.8783	0	90.6278	0	0	0	0	0	0	85.9379	0	0	0	0	0
		76	517.24	0	0	0	0	0	0	0	0	0	0	0	95.2677	0	0	0	94.6658	0	0	0	0	0	94.5133	92.0397	0	0	92.9651	0	0	0	0	0	90.2446	0	90.6666	0	0	0	0	0	0	86.912	0	93.3934	0	0	0
		77	521.1	0	0	0	0	0	0	0	0	90.6446	0	0	95.2281	0	83.8178	0	85.6377	0	0	0	0	0	88.4574	93.241	0	0	99.4534	0	0	0	0	0	89.4239	0	94.2635	0	0	0	0	0	0	0	0	0	0	0	0
		78	524.96	0	0	0	0	0	0	0	0	92.0949	0	0	87.2488	0	89.2331	0	89.2548	0	0	0	0	0	88.2494	91.1292	0	88.654	93.5738	0	0	0	0	0	0	92.4786	91.1977	0	0	0	0	0	0	0	0	0	0	0	0
		79	528.82	0	0	0	0	0	122.441	0	0	91.6867	0	0	87.3773	0	84.9151	0	88.2002	0	0	96.6532	0	0	90.0069	93.5469	0	0	90.247	0	0	0	0	0	92.7584	92.8999	90.2529	0	0	0	0	0	0	0	0	93.1607	0	0	0
		80	532.68	0	0	0	0	0	0	0	0	0	0	0	91.6915	0	87.1361	0	94.9306	0	0	0	0	0	93.2863	89.2376	0	92.004	92.7798	0	0	0	0	0	0	0	94.6254	0	0	0	0	0	0	0	0	0	0	0	0
		81	536.54	0	0	0	0	0	0	0	0	90.3108	0	0	98.2971	0	88.9687	0	87.5348	0	0	0	0	0	89.1247	92.9287	0	0	88.4317	0	0	0	0	0	0	89.5355	92.8523	0	0	0	0	0	0	0	0	94.3862	0	0	0
		82	540.4	0	0	0	0	0	0	0	0	0	0	0	90.258	0	89.7409	0	87.5932	0	0	0	0	0	90.3078	90.5959	0	93.0753	88.772	0	0	0	0	0	0	85.0246	89.225	0	86.7907	0	0	0	0	0	0	0	0	0	0
		83	544.26	0	0	0	0	0	0	0	0	0	0	0	88.7746	0	90.1914	0	88.5466	0	0	0	0	0	90.1851	93.4615	0	90.4812	95.6101	0	0	0	0	0	86.2223	88.9502	92.2804	0	95.7489	0	0	0	0	95.8885	0	0	0	0	0
		84	548.12	0	0	0	0	0	0	0	0	90.5175	0	0	0	0	86.1301	0	84.9066	0	0	0	0	0	86.9112	93.9343	0	91.7546	89.1993	0	0	0	0	0	86.1911	93.9601	89.1702	0	89.5016	0	0	0	0	87.0481	0	90.6283	0	0	0
		85	551.98	0	0	0	0	0	0	0	0	91.5195	0	0	0	0	88.5993	0	91.2048	0	0	0	0	0	88.4344	85.2911	0	0	91.2583	0	0	0	0	0	84.6784	0	96.1219	0	0	0	0	0	0	92.6533	0	0	0	0	0
		86	555.84	0	0	0	0	0	0	0	0	88.3485	0	0	88.3354	0	87.0959	0	88.1809	0	0	0	0	0	91.9352	90.3393	0	89.5922	88.8993	0	0	0	0	0	0	94.4014	89.5013	0	0	0	0	0	0	0	0	0	0	0	0
		87	559.7	0	0	0	0	0	0	0	0	91.0198	0	0	87.5504	0	91.5797	0	90.8028	0	0	0	0	0	89.5224	88.6088	0	0	91.964	0	0	0	0	0	88.8773	0	93.7163	0	94.1485	0	0	0	0	0	0	0	0	0	0
		88	563.56	0	0	0	0	0	0	0	0	0	0	0	93.8303	0	0	0	93.6051	0	0	0	0	0	92.0713	86.8914	0	90.7423	88.1083	0	0	0	0	0	86.8806	0	87.4056	0	0	0	0	0	0	92.7083	0	0	0	0	0
		89	567.42	0	0	0	0	0	0	0	0	0	0	0	91.4513	0	0	0	88.0227	0	0	0	0	0	88.3366	88.3653	0	89.6335	87.5233	0	0	0	0	0	0	0	94.9633	0	93.1349	0	0	88.3594	0	92.39	0	0	0	0	0
		90	571.28	0	0	0	0	0	0	0	0	87.3403	0	0	96.5483	0	86.9743	0	91.9588	0	0	90.2458	0	0	82.6548	89.5924	0	94.8839	0	0	0	0	0	0	0	91.228	88.5258	0	90.3531	0	0	90.679	0	0	0	0	0	0	0
		91	575.14	0	0	0	0	0	0	0	0	82.4676	0	0	90.5267	0	0	0	86.2244	0	0	90.6019	0	0	84.1104	90.7239	0	0	0	0	0	0	0	0	84.8667	87.4195	90.2454	0	89.6288	0	0	92.7033	0	88.0996	0	0	0	0	0
		92	579	0	0	0	0	0	0	0	0	91.521	0	0	91.0703	0	87.5432	0	91.973	0	0	89.7816	0	0	95.8905	91.1488	0	88.8937	85.2156	0	0	0	0	0	0	0	92.0501	0	87.1974	0	0	93.5449	0	0	0	86.6141	0	0	0
		93	582.86	0	84.4287	0	0	0	0	0	0	89.3329	0	0	0	0	85.5272	0	91.8448	0	0	0	0	0	94.304	90.1338	0	91.2675	90.5081	0	0	0	0	0	91.3065	0	0	0	89.3224	0	0	95.3328	0	93.8151	0	0	0	0	0
		94	586.72	0	89.3659	0	0	0	0	0	0	90.8534	0	0	90.1298	0	88.7109	0	93.5425	0	0	0	0	0	128.758	93.6577	0	0	92.3595	0	0	0	0	0	0	0	0	0	98.5208	0	0	93.8513	0	0	0	0	0	0	0
		95	590.58	0	0	0	0	0	0	0	0	88.6395	0	0	0	0	90.9572	0	88.3158	0	0	0	0	0	95.085	94.4054	0	90.5272	91.2646	0	0	0	0	0	0	0	0	0	95.1636	0	0	95.3642	0	0	0	0	0	0	0
		96	594.44	0	0	0	0	0	0	0	0	88.3955	0	0	0	0	90.5788	0	93.8649	0	0	0	0	0	89.6194	85.1892	0	92.0123	92.2606	0	0	0	0	0	0	0	91.9849	0	95.9461	0	0	90.5049	0	90.6168	0	89.4666	0	0	0
		97	598.3	0	0	0	0	0	0	0	0	88.5006	0	0	89.4452	0	90.938	0	88.1528	0	0	0	0	0	87.6298	90.5048	0	89.8396	94.0247	0	0	0	0	0	0	0	90.8284	0	0	0	0	92.2175	0	0	0	88.0963	0	0	0
		98	602.16	0	0	0	91.264	0	0	0	0	0	0	0	90.2924	0	85.415	0	85.7478	0	0	0	0	0	87.8147	0	0	88.9126	94.2055	0	0	0	0	0	87.202	0	91.4136	0	0	0	0	96.3996	0	87.2813	0	91.881	0	0	0
		99	606.02	0	89.2463	0	0	0	0	0	0	92.2467	0	0	0	0	84.1934	0	94.5287	0	0	0	0	0	87.176	88.4422	0	90.999	84.7628	0	0	0	0	0	0	88.6705	88.8992	0	92.5796	0	0	89.4957	0	92.3371	0	0	0	0	0
		100	609.88	0	0	0	0	0	0	0	0	93.7397	0	0	93.4779	0	0	0	84.8876	0	0	0	0	0	93.7171	88.2264	0	0	0	0	0	0	0	0	0	0	93.8967	0	95.6552	0	0	91.7909	0	0	0	0	0	0	0
		101	613.74	0	89.8806	0	0	0	0	0	0	93.4314	0	0	0	0	88.2289	0	90.7787	0	0	0	0	0	88.423	87.0073	0	89.6074	88.7187	0	0	0	0	0	0	92.1316	0	0	91.4432	0	0	91.5083	0	90.8715	0	0	0	0	0
		102	617.6	0	95.6996	0	0	0	0	0	0	0	0	0	0	0	0	0	86.8051	0	0	0	0	0	85.0522	0	0	0	0	0	0	0	0	0	92.0364	89.4338	92.8373	0	92.5778	0	0	86.0981	0	86.9603	0	86.4264	0	0	0
		103	621.46	0	0	0	0	0	0	0	0	93.1003	0	0	95.2344	0	90.0541	0	88.8202	0	0	0	0	0	84.9862	89.2915	0	88.7175	0	0	0	0	0	0	97.0618	87.7032	0	0	85.6859	0	0	93.2664	0	88.9661	0	88.882	0	0	0
		104	625.32	0	0	0	0	0	0	0	0	92.0996	0	0	87.1061	0	0	0	93.0941	0	0	88.604	0	0	94.1988	90.994	0	89.0855	0	0	0	0	0	0	90.4431	0	92.1103	0	96.3641	0	0	93.2115	0	0	0	86.4453	0	0	0
		105	629.18	0	0	0	0	0	0	0	0	93.3486	0	0	92.8195	0	94.5497	0	85.7465	0	0	0	0	0	90.3622	90.4002	0	87.552	0	0	0	0	0	0	85.6206	0	94.5507	0	94.4105	0	0	92.3158	0	97.1981	0	0	0	0	0
		106	633.04	0	93.0061	0	84.7887	0	0	0	0	85.7908	0	0	91.1058	0	0	0	90.4292	0	0	0	0	0	91.8495	0	0	0	0	0	0	0	0	0	87.3581	0	91.4585	0	97.9567	87.1392	0	91.8974	0	87.3721	0	0	0	0	0
		107	636.9	0	90.8683	0	85.6668	0	0	0	0	0	0	0	0	0	0	0	94.2485	0	0	0	0	0	86.483	86.6246	0	85.4966	0	0	0	0	0	0	0	91.5196	90.2359	0	91.8371	0	0	95.2678	0	84.9045	0	89.6669	0	0	0
		108	640.76	0	0	0	87.7183	0	0	0	0	89.0636	0	0	0	0	88.8966	0	91.5728	0	0	0	0	0	91.5861	91.2652	0	84.3632	85.6145	0	0	0	0	0	87.6145	0	89.7926	0	90.1275	0	0	95.0437	0	88.859	0	0	0	0	0
		109	644.62	0	93.4332	0	0	0	0	0	0	86.3125	0	0	87.8949	0	92.2411	0	93.2876	0	0	0	0	0	95.6773	87.099	0	89.7726	88.5959	0	0	0	0	0	88.819	86.5587	90.0084	0	93.0907	0	0	90.1359	89.073	81.3536	0	0	0	0	0
		110	648.48	0	86.6171	0	89.922	0	0	0	0	85.797	0	0	94.5351	0	93.5562	0	93.7547	0	0	0	0	0	85.9239	91.8882	0	0	0	0	0	0	0	0	96.5353	0	93.1412	0	95.8275	89.9003	0	96.8831	87.3242	87.0315	0	0	0	0	0
		111	652.34	0	0	0	85.5052	0	0	0	0	88.5144	0	0	0	0	88.199	0	94.8192	0	0	0	0	0	88.9212	88.7278	0	89.8811	92.4858	0	0	0	0	0	92.3188	0	89.1475	0	94.3571	0	0	94.9051	0	91.1064	0	94.8108	0	0	0
		112	656.2	0	87.5462	0	85.5776	0	0	0	0	96.7342	0	0	0	0	85.8657	0	91.034	0	0	89.8247	0	0	85.1407	94.9083	0	0	0	0	0	0	0	0	0	0	90.927	0	94.6347	90.2095	0	92.9823	90.5952	92.828	0	89.5399	0	0	0
		113	660.06	0	94.0265	0	82.5257	0	0	0	0	87.705	0	0	0	0	87.0532	0	95.0548	0	0	0	0	0	91.9271	0	0	89.359	89.4086	0	0	0	0	0	87.9122	91.5687	92.0473	0	91.1939	88.2576	0	85.2303	92.0156	86.865	0	0	0	0	0
		114	663.92	0	85.5856	0	91.3044	0	0	0	0	91.3054	0	0	0	0	89.7944	0	94.022	0	0	0	0	0	90.021	94.1932	0	90.2831	89.9619	0	0	0	0	0	85.4105	87.9407	0	0	93.5259	93.9404	0	92.6052	83.3864	95.6128	0	90.877	0	0	0
		115	667.78	0	81.5351	0	0	0	0	0	0	87.425	0	0	0	0	93.9556	0	94.6243	0	0	87.3542	0	0	90.4463	93.7802	0	92.7682	0	0	0	0	0	0	0	0	95.0645	0	93.4172	97.3845	0	87.6849	81.6792	90.1966	0	88.0017	0	0	0
		116	671.64	0	0	0	92.478	0	0	0	0	88.4825	0	0	0	0	82.3335	0	92.6479	0	0	0	0	0	0	92.346	0	0	0	0	0	0	0	0	0	0	90.7829	0	96.3512	94.4351	0	92.6301	0	0	0	0	0	0	0
		117	675.5	0	87.8904	0	0	0	0	0	0	86.4818	0	0	0	0	85.6488	0	87.2073	0	0	0	0	0	88.7492	89.9276	0	0	0	0	0	0	0	0	0	0	99.5877	0	96.7563	0	0	93.214	0	89.4678	0	0	0	0	0
		118	679.36	0	88.1301	0	96.3072	0	0	0	0	93.7687	0	0	0	0	94.7351	0	96.0962	0	0	0	0	0	92.7935	88.6105	0	90.8627	0	0	0	0	0	0	0	90.171	89.9993	0	89.4985	96.2103	0	90.1987	87.0375	92.0389	0	0	0	0	0
		119	683.22	88.0952	87.1126	0	95.2788	0	0	0	0	88.1346	0	0	90.0702	0	89.4996	0	0	0	0	0	0	0	90.0732	0	0	90.998	0	0	0	0	0	0	87.1468	85.5398	90.8182	0	90.2798	91.4842	0	91.3902	91.765	89.3549	0	89.2908	0	0	0
		120	687.08	94.2015	86.7061	0	91.1922	0	0	0	0	93.8671	0	0	0	0	90.7171	0	92.5057	0	0	0	0	0	0	91.1202	0	0	0	0	0	0	0	0	0	0	0	0	92.2139	94.7557	0	94.0738	84.4843	87.0209	0	0	0	0	0
		121	690.94	89.8892	86.2128	0	93.6152	0	0	0	0	89.3713	0	0	0	0	92.2656	0	87.4553	0	0	0	0	0	86.5935	90.8567	0	0	86.0247	0	0	0	0	0	92.3588	90.0565	93.127	0	86.0779	91.1446	0	92.9095	88.5306	92.095	0	0	0	0	0
		122	694.8	92.5398	0	0	94.2442	0	0	0	0	91.567	0	0	0	0	90.1417	0	86.8148	0	0	0	0	0	93.178	91.7832	0	93.1852	0	0	0	0	0	0	89.498	0	93.0336	0	91.3865	91.0421	0	96.5625	87.1294	0	0	92.6802	0	0	0
		123	698.66	90.8461	91.2799	0	91.8234	0	0	0	0	87.3956	0	0	0	0	86.7293	89.5074	89.7233	0	0	0	0	0	88.8037	88.7183	0	0	0	0	0	85.3708	0	0	0	0	94.28	0	91.453	96.5047	0	90.4607	89.9737	91.2608	0	0	0	0	0
		124	702.52	87.4182	88.807	0	88.0909	0	0	0	0	85.7155	0	0	0	0	89.4167	85.6587	84.9486	0	0	0	0	0	89.4076	86.7897	0	94.702	0	0	0	90.1978	0	0	87.7674	0	90.1973	0	89.3463	94.2377	0	89.1421	0	92.7469	0	0	0	0	0
		125	706.38	91.0344	87.8278	0	96.5505	0	0	0	0	87.4138	0	0	0	0	93.0492	0	93.0358	0	0	0	0	0	0	90.4483	0	89.0949	0	0	0	0	0	0	0	0	90.3441	0	91.9902	90.4914	0	88.4852	86.0696	94.3637	0	0	0	0	0
		126	710.24	91.1899	92.6481	0	91.3206	0	0	0	0	84.8208	0	0	0	0	90.4919	0	95.8293	0	0	0	0	0	90.6887	88.4249	0	90.9836	0	0	0	0	0	0	0	86.5896	88.8251	0	90.6278	87.6463	0	90.5378	95.8648	0	0	0	0	0	0
		127	714.1	87.287	0	0	87.8881	0	0	0	0	91.3223	0	0	0	0	90.5101	0	0	0	0	0	0	0	90.3603	88.6422	0	95.76	0	0	0	0	0	0	0	0	90.1081	0	90.8435	96.5165	0	89.2833	88.0188	0	0	0	0	0	0
		128	717.96	89.4254	89.2975	0	0	0	0	0	0	87.2336	0	0	0	0	87.2354	86.9403	0	0	0	0	0	0	92.4157	93.8952	0	96.0902	0	0	0	0	0	0	0	0	94.0778	0	91.7411	92.7578	0	0	88.5803	0	0	0	0	0	0
		129	721.82	86.6438	88.8856	0	88.6679	0	0	0	0	88.2085	0	0	0	0	89.1686	91.8638	97.0979	0	0	90.1897	0	0	91.7554	91.2297	0	87.4804	0	0	0	0	0	0	0	0	93.1001	0	90.2734	92.3283	0	0	0	83.6005	0	86.1751	0	0	0
		130	725.68	88.7297	90.4221	0	88.0102	0	0	0	0	86.704	0	0	0	0	0	91.8941	88.9731	0	0	88.197	0	0	91.0156	91.1094	0	91.596	88.6594	0	0	0	0	0	0	0	94.655	0	92.152	0	0	86.498	90.5796	95.7962	0	0	0	0	0
		131	729.54	92.0415	81.7995	0	92.599	0	0	0	0	95.1756	0	0	0	0	88.9336	94.7559	0	0	0	88.8821	0	0	90.9243	91.6461	0	83.6299	0	0	0	0	0	0	0	0	95.6413	88.4934	91.0029	86.6415	0	0	85.8023	0	0	0	0	0	0
		132	733.4	90.5024	91.7409	88.1834	89.4312	0	0	0	0	95.6793	0	0	0	0	88.1153	87.3914	0	0	0	90.8406	0	0	90.0736	97.0812	0	93.4473	0	0	0	0	0	0	0	93.5665	90.8592	0	90.6791	90.602	0	92.5178	94.8728	88.2672	0	0	0	0	0
		133	737.26	95.7377	0	0	90.7792	0	0	0	0	89.3943	0	0	0	0	90.0177	88.196	0	0	0	0	0	0	93.1535	91.3141	0	89.8357	0	0	0	0	0	0	0	0	98.5646	0	91.3033	0	0	0	0	90.989	0	91.7244	0	0	0
		134	741.12	94.1768	91.3417	0	86.9005	0	0	0	0	0	0	0	0	0	87.3046	0	0	0	0	86.8407	0	0	92.9457	88.2753	0	94.3928	0	0	0	0	0	0	0	0	97.0871	0	94.1925	88.3976	0	0	91.6133	0	0	0	0	0	0
		135	744.98	93.8364	90.6277	0	92.3332	0	0	0	0	87.7612	0	0	0	0	88.2349	0	0	0	0	0	0	0	89.1354	90.5307	0	89.7585	90.5658	0	0	0	0	0	0	0	93.2796	0	92.9149	94.0768	0	0	92.7265	0	0	0	0	0	0
		136	748.84	90.201	87.2133	0	86.1693	0	0	0	0	88.734	0	0	0	0	0	0	0	0	0	0	0	0	85.9841	91.1976	0	88.0294	0	0	0	0	0	0	0	0	90.0111	0	89.0783	0	0	0	92.103	94.6569	0	0	0	0	0
		137	752.7	88.8062	0	0	88.0342	0	0	0	0	97.1404	0	0	0	0	90.0188	0	0	0	0	92.9765	0	0	83.9914	91.7745	0	93.6314	0	0	0	0	0	0	0	0	90.8936	0	89.4104	91.7652	0	0	89.8328	93.9696	0	88.32	0	0	0
		138	756.56	90.7406	94.5768	88.931	88.3185	0	0	0	0	91.43	0	0	90.3754	0	87.917	0	0	0	0	93.4814	0	0	86.912	90.764	0	90.2774	94.3967	0	0	0	0	0	0	0	93.9181	0	88.2229	98.3222	0	0	92.0501	88.2419	0	0	0	0	0
		139	760.42	92.0506	0	89.5756	87.8664	0	0	0	0	90.8348	0	0	95.7898	0	89.2262	96.3232	0	0	0	90.9574	0	0	89.9909	87.7118	0	92.4132	94.2954	0	0	0	0	0	0	0	90.9904	0	88.444	90.2058	0	92.5441	82.506	87.2998	0	0	0	0	0
		140	764.28	91.1055	0	0	90.0943	0	0	0	0	93.7786	0	0	94.023	0	90.7418	90.6483	0	0	0	0	0	0	95.7981	90.0241	0	96.2953	0	0	0	0	0	0	0	0	92.5767	0	91.2568	88.0097	0	91.6313	89.8925	83.8369	0	0	0	0	0
		141	768.14	89.6533	0	0	88.221	0	0	0	0	88.4468	0	0	90.6812	0	88.3239	0	0	0	0	92.5986	0	0	89.148	92.5393	0	88.5889	0	0	0	0	0	0	87.3086	0	91.13	0	93.4556	93.2451	0	0	86.4175	89.4604	0	87.3356	0	0	0
		142	772	94.5319	86.5753	0	90.7206	0	0	0	0	90.3492	0	0	94.5768	0	85.0089	95.9887	87.6466	0	0	97	0	0	94.214	93.6974	0	92.4195	90.6828	0	0	0	0	0	0	0	97.9996	0	93.1377	0	0	0	89.7589	0	86.8971	0	0	0	0
		143	775.86	86.3979	88.7304	82.5156	87.2874	0	0	0	0	92.2845	0	0	88.5614	0	85.0615	94.09	0	0	0	0	0	0	88.0096	89.37	0	91.8122	0	0	0	87.5729	0	0	0	0	89.3333	0	89.282	0	0	0	92.6348	86.4305	0	0	0	0	0
		144	779.72	86.1642	89.9731	0	90.35	0	0	0	0	86.0924	0	0	90.7788	0	96.2469	0	0	0	0	90.9594	0	0	89.9297	86.2414	0	96.255	0	0	0	0	0	0	0	0	92.8464	0	86.9017	92.7754	0	0	89.3915	88.133	0	0	0	0	0
		145	783.58	80.7382	94.4993	84.1986	0	0	0	0	0	91.7763	0	0	91.3149	0	91.488	87.162	0	0	0	91.1268	0	0	87.7068	93.255	0	91.9602	0	0	0	0	0	0	90.0162	0	94.7932	0	95.2063	92.367	0	0	97.0935	91.6979	0	0	0	0	0
		146	787.44	90.9436	86.5735	86.8342	0	0	0	0	0	87.6266	0	0	95.3768	0	91.9797	0	0	0	0	89.5459	0	0	99.5026	88.3249	0	91.7176	91.6543	0	0	0	0	0	94.4691	0	0	0	96.6317	0	0	0	82.3732	87.0635	90.1552	0	0	0	0
		147	791.3	88.7588	0	0	84.8504	0	0	0	0	91.6309	89.8927	0	90.2181	0	97.8528	92.6073	0	0	0	0	0	0	90.7639	94.3377	0	87.2472	0	0	0	0	0	0	0	0	98.3305	0	89.0262	0	0	0	90.8525	0	0	87.3668	0	0	0
		148	795.16	92.7733	88.709	0	90.0673	0	0	0	0	88.8939	0	0	91.9965	0	92.6571	0	0	0	0	90.0665	0	0	88.8516	89.7098	0	95.1154	0	0	0	0	0	0	0	0	91.2849	0	89.5047	0	0	0	88.1442	0	0	0	0	0	0
		149	799.02	87.9305	90.3239	0	0	0	0	0	0	90.0858	0	0	88.6352	0	88.4808	0	0	0	0	86.3305	0	0	91.8517	92.4986	0	90.085	0	0	0	0	83.2821	0	0	0	87.5835	0	88.3524	0	0	94.0717	89.5467	100.041	90.6966	0	0	0	0
		150	802.88	92.4452	85.0081	88.0317	82.194	0	0	0	0	88.6073	0	0	89.9171	0	84.5253	0	0	0	0	87.0568	0	0	90.8383	91.3607	0	89.6634	0	0	0	0	86.681	0	0	0	91.6754	0	90.0973	93.2628	0	0	80.0105	88.1095	0	0	0	0	0
		151	806.74	94.2263	88.593	0	0	0	0	0	0	89.9375	0	0	87.8146	0	89.2298	0	88.8892	0	0	91.7416	0	0	93.3524	91.7451	0	90.6047	0	0	0	0	0	0	0	0	90.087	0	87.3245	0	0	0	88.433	83.6798	0	0	0	0	0
		152	810.6	89.0395	0	86.1826	0	0	0	0	0	95.3393	0	0	84.4531	0	86.9927	89.6598	0	0	0	93.2324	0	0	94.6423	93.2256	0	91.38	0	0	0	0	0	0	0	0	90.1532	0	90.7458	95.2556	0	86.0192	87.9706	92.1671	0	0	0	0	0
		153	814.46	83.3198	87.0666	80.9101	87.4778	0	0	0	0	92.6441	0	0	89.0395	0	85.2142	90.4285	92.1319	0	0	89.3721	0	0	92.8848	86.743	0	85.0617	0	0	0	0	92.7275	0	84.7386	0	96.6518	0	90.3812	0	0	90.6602	89.226	0	0	0	0	0	0
		154	818.32	85.7572	90.862	93.0504	95.9797	0	0	0	0	92.8677	0	0	90.1624	0	0	0	0	0	0	92.6358	0	0	91.0067	89.9501	0	89.0775	0	0	0	0	0	0	0	0	90.048	0	89.106	0	0	90.9452	92.0812	97.3685	0	0	0	0	0
		155	822.18	84.4437	90.4429	0	0	0	0	0	0	95.0148	0	0	95.0695	0	0	0	0	0	0	88.2786	0	0	92.711	91.9226	0	91.4751	0	0	0	0	0	0	89.8705	0	91.1819	0	90.464	0	0	96.458	90.4313	86.0772	88.5123	0	0	0	0
		156	826.04	97.0392	90.3745	0	0	89.5313	0	0	0	89.4445	0	0	91.5508	0	82.7379	93.3038	0	0	0	87.464	0	0	92.7433	93.3163	0	90.8866	0	0	0	0	89.8769	0	0	0	94.318	0	93.0357	0	0	90.9313	89.8205	84.5487	0	0	0	0	0
		157	829.9	90.8152	0	91.4848	0	0	0	0	0	89.261	0	0	89.8273	0	89.9942	89.4783	0	0	0	99.1113	0	0	91.3094	91.0436	0	90.4677	0	0	0	0	89.058	0	0	0	93.3052	0	90.0509	0	0	94.6835	90.2672	0	0	0	0	0	0
		158	833.76	91.4819	91.3298	0	88.2012	0	0	0	0	93.1409	0	0	90.829	0	89.1202	89.8999	0	0	0	89.6297	0	0	94.0819	90.0824	0	91.4606	0	0	0	0	86.752	0	90.5693	0	90.5568	0	87.9305	0	0	92.252	89.2035	89.5777	93.0245	0	0	0	0
		159	837.62	91.7972	86.3263	92.8379	0	90.0727	0	0	0	0	0	0	91.4716	0	91.3652	90.6871	0	0	0	93.0267	0	0	90.4551	91.8039	0	88.6974	0	0	88.16	0	87.8314	0	0	0	0	0	92.1293	0	0	85.2928	86.5915	90.7776	89.8245	0	0	0	0
		160	841.48	89.6	84.7114	99.481	0	86.8938	0	0	0	88.8709	0	0	90.0048	0	89.5503	95.412	0	0	0	85.9613	0	0	90.4917	93.0958	0	85.396	0	90.7478	0	0	88.6237	0	89.1005	0	0	0	95.5943	0	0	91.4184	87.2801	91.7378	0	0	0	0	0
		161	845.34	93.3708	85.3999	88.3968	0	0	0	0	0	89.7372	0	0	91.2778	0	87.8942	89.2837	97.5097	0	0	87.8201	0	0	84.3964	0	0	93.5785	0	0	0	0	90.5691	0	87.8577	91.9149	92.1757	0	92.1024	0	0	90.5766	84.0283	89.461	0	0	0	0	0
		162	849.2	88.9241	86.5931	88.3516	90.9638	0	0	0	0	0	0	0	90.5909	0	84.8233	89.4368	0	0	0	88.0169	0	0	91.3574	92.2684	0	86.4478	0	90.2009	0	0	89.4076	0	0	0	89.3494	0	95.1644	93.7655	0	92.3536	89.3079	90.3282	91.3282	0	0	0	0
		163	853.06	93.9403	94.9052	90.0409	90.8379	0	0	0	0	88.4491	91.3475	0	90.6219	0	86.27	87.4197	87.7187	0	0	83.9163	0	0	88.0747	85.9672	0	91.0832	90.1363	0	0	0	88.1247	0	88.7628	0	93.2031	0	92.902	0	0	87.5665	87.0701	89.377	0	0	0	0	0
		164	856.92	90.0413	90.5064	96.351	84.9331	0	0	0	0	90.6116	0	0	95.9935	0	91.7658	88.9978	92.736	0	0	91.1164	0	0	92.77	90.5523	0	85.9684	0	89.0105	0	0	0	0	0	0	0	0	87.0512	0	0	88.8662	88.927	90.1139	89.3475	0	0	0	0
		165	860.78	87.5638	87.7768	94.361	93.7094	0	0	0	0	92.958	0	0	89.3818	0	89.7242	90.8673	91.6279	0	0	86.1816	0	87.1993	89.2632	90.8214	0	93.5358	0	0	0	0	89.1241	0	83.6665	0	92.8206	0	93.6126	0	0	85.7256	86.1218	88.7794	88.9508	0	0	0	0
		166	864.64	87.357	89.3658	89.1858	92.5424	0	0	0	0	90.0973	0	0	94.3827	0	93.2648	93.9894	85.1675	0	0	92.6321	0	89.1301	89.4762	93.8152	0	88.6263	0	84.4757	0	0	87.3365	0	0	0	0	0	93.7394	0	0	93.0064	88.0252	88.3416	91.849	0	0	0	0
		167	868.5	94.7555	87.6206	87.0689	95.0642	0	0	0	0	0	0	0	86.1185	0	89.1329	88.4853	88.2898	0	0	89.1968	0	0	92.7265	95.0389	0	87.0729	0	93.2259	0	0	90.7274	0	87.7387	0	0	0	91.0746	91.6729	0	90.8088	0	88.3717	91.3102	0	0	0	0
		168	872.36	92.8629	90.9749	93.6374	89.2879	0	0	0	0	97.1022	0	0	91.6834	0	92.8975	94.5649	89.9267	0	92.8093	89.2643	0	89.0313	0	89.3771	0	87.8476	89.8476	94.5351	88.0353	0	90.9978	0	89.3635	87.7184	90.6143	0	88.2175	97.7383	0	92.9422	88.6205	91.7992	91.757	89.6458	0	0	0
		169	876.22	91.5698	86.5319	94.141	89.8419	0	0	0	0	93.8136	0	0	90.7047	0	89.6855	87.5181	93.3332	0	0	94.1772	0	0	80.6468	94.9703	0	91.4908	0	83.5358	85.6129	90.9367	87.3472	0	86.8416	0	92.3054	0	97.1407	90.654	0	87.398	86.9517	94.8669	92.1946	0	0	0	0
		170	880.08	93.6834	88.397	83.5103	90.7573	0	0	0	0	87.2214	0	0	91.9765	0	90.8737	88.2316	86.7239	0	0	93.2283	0	90.2373	87.7294	92.4303	0	90.6019	0	85.7008	0	0	90.5218	0	89.8124	0	0	0	95.6149	91.0785	90.4761	98.3767	0	92.0864	93.0482	0	0	0	0
		171	883.94	90.7686	91.7596	88.6708	97.1204	0	0	0	0	86.3	88.4851	0	93.6048	0	85.7629	88.6607	87.9043	0	88.5655	83.8972	0	92.5728	89.1529	91.6301	0	89.7743	0	93.6091	92.9236	0	82.182	0	86.3594	87.4577	0	0	0	89.1458	0	88.7764	91.0983	88.1305	91.7168	0	0	0	0
		172	887.8	89.0806	90.8016	84.8153	96.0412	0	0	0	0	91.9695	88.6348	0	91.2921	0	86.2395	90.0888	94.7594	0	0	0	0	91.6813	0	89.0213	0	82.4383	0	0	0	0	90.0727	0	89.3021	0	87.1377	0	90.75	88.781	0	87.2302	92.0854	88.2785	93.3115	90.2288	0	0	0
		173	891.66	94.2641	0	90.3967	87.8524	0	0	0	0	91.8931	0	0	89.2802	0	89.4239	96.4288	84.1197	0	0	85.927	0	90.4514	85.7579	89.3341	0	88.822	0	94.243	0	86.9561	0	0	92.2096	0	0	0	86.9203	92.3487	0	94.6159	0	85.7889	0	0	0	0	0
		174	895.52	83.2887	83.7182	87.6737	89.9821	0	0	0	0	88.486	85.5409	0	94.7968	0	86.4114	90.7186	90.8495	0	0	90.1093	0	0	90.9356	92.5061	0	84.6338	0	91.8578	0	91.7513	91.1863	0	86.3932	0	0	0	91.7503	93.175	88.3902	95.633	0	0	92.3562	0	0	0	0
		175	899.38	93.7948	90.6951	0	89.3379	0	0	0	0	90.763	0	0	91.5788	0	89.4527	90.8686	90.1475	0	0	94.8715	0	90.0884	88.2337	90.0822	0	90.1809	0	91.7385	0	0	0	0	90.1337	0	93.3923	0	94.3148	93.892	88.259	86.5372	0	0	0	86.5347	0	0	0
		176	903.24	88.4537	92.8323	89.6134	85.0644	0	0	0	0	89.1312	0	0	94.7621	0	90.0559	92.0292	88.6654	0	0	94.3824	0	0	88.4611	87.535	0	89.8627	0	91.6774	0	89.8867	0	0	87.4773	0	0	0	89.2506	92.2354	0	92.7846	0	85.9549	90.9179	92.5554	0	0	0
		177	907.1	92.0327	87.9346	82.971	90.5555	89.0414	0	0	0	89.3929	0	0	94.041	0	96.1992	92.0123	0	0	0	92.2648	0	92.198	93.2767	91.4011	0	88.2874	0	90.1903	0	0	93.1003	0	90.3413	86.9077	92.5457	0	92.6945	0	0	95.5011	92.5198	88.6858	90.0005	0	0	0	0
		178	910.96	86.6671	84.5274	0	84.6755	0	0	0	0	0	0	0	90.1898	0	89.4154	88.408	0	0	85.8212	94.1763	0	87.0169	92.7814	94.2921	0	86.3233	0	87.5966	85.3125	0	93.3903	0	88.7167	0	0	0	0	96.2026	87.1474	92.5895	0	93.1368	88.213	0	0	0	0
		179	914.82	90.9851	88.4138	0	89.9167	0	0	0	0	0	0	0	89.895	0	92.1231	89.9993	90.4235	0	0	90.1525	0	92.9587	88.4416	93.5528	0	87.2061	86.5466	86.2093	91.9246	0	0	0	85.1967	0	0	0	0	90.569	0	87.0541	88.9993	0	94.7115	86.1692	0	0	0
		180	918.68	89.8315	92.1421	0	90.376	0	0	0	0	0	0	0	93.0341	0	93.0932	92.3253	94.1627	0	88.5802	84.7759	0	96.7136	86.1094	97.0848	0	85.1644	0	89.5793	0	91.2453	91.6644	0	92.7539	0	0	0	88.2163	92.06	95.7375	91.6431	0	89.7084	87.7419	90.2531	0	0	0
		181	922.54	89.3986	0	0	90.1394	89.7257	0	0	0	96.0139	0	0	90.9605	0	95.8962	92.9838	89.7802	0	87.312	87.3665	0	90.0229	92.0614	91.3217	0	88.1003	0	88.8493	0	0	84.5274	0	92.9736	0	0	0	0	89.8378	89.1703	86.4563	84.0847	92.6924	90.1906	0	0	0	0
		182	926.4	87.8426	90.3462	91.2222	98.1862	0	0	0	0	90.0547	0	0	88.615	0	89.2018	92.0174	95.0288	0	90.9802	91.33	0	92.3015	93.4575	90.1316	0	0	92.7608	88.1992	0	90.2268	0	0	92.2145	91.2588	0	0	96.4314	0	0	93.6291	90.3023	88.4975	0	83.3948	0	0	0
		183	930.26	92.3202	92.3744	0	92.0613	0	0	0	0	0	0	0	90.5281	0	90.5989	93.1721	95.3659	0	94.8788	0	0	86.6013	86.2738	91.4325	0	94.055	0	87.5145	0	89.9311	88.8529	0	89.1293	93.8937	88.4888	0	95.6316	88.1689	90.0668	91.3075	91.0553	84.9439	92.6572	0	0	0	0
		184	934.12	0	0	91.4455	91.6048	0	0	0	0	93.2929	0	0	92.8646	0	96.5686	91.7442	88.3761	0	87.1399	0	0	90.7374	90.108	93.3864	0	89.0557	0	92.5649	90.8746	89.1442	91.147	0	86.5443	89.7892	86.7997	92.7668	0	91.1668	0	91.948	88.9798	91.0019	89.2738	96.5142	0	0	0
		185	937.98	88.4875	84.9245	91.5728	83.4809	0	0	0	0	96.3275	0	0	89.5284	0	89.1631	87.8225	94.4152	0	88.7982	90.9787	0	84.4413	87.6053	89.9591	0	94.3113	86.6821	83.4205	0	0	86.7393	0	88.1047	94.2441	0	0	0	88.1768	90.9725	90.3033	0	95.5222	87.324	89.6685	0	0	0
		186	941.84	0	0	91.1454	92.9025	0	0	0	0	88.6915	0	0	89.518	0	84.1512	95.2356	92.7102	0	86.8419	86.0224	0	87.7144	95.608	0	0	85.4561	84.2216	97.3779	0	90.7421	89.0876	0	88.2947	90.3012	0	0	93.4739	0	86.0795	95.3219	92.6324	90.2674	92.159	0	0	0	0
		187	945.7	0	89.3311	90.649	90.9721	0	0	0	0	92.3474	0	0	98.0882	0	90.7314	90.9856	97.0457	0	87.7676	85.0137	0	93.3417	93.6942	93.2846	0	93.9598	84.6998	92.7024	0	94.402	90.1902	0	91.1807	0	96.279	90.5503	0	88.4629	86.7099	92.666	0	95.4935	88.2118	90.3308	0	0	0
		188	949.56	0	85.9056	0	89.6879	0	0	0	0	0	87.907	0	87.7982	0	91.9407	95.0064	93.6341	0	86.8113	0	0	91.036	87.6545	91.9546	0	0	0	0	0	85.4264	0	0	88.6953	90.6529	0	88.9413	0	91.3684	0	91.199	84.3105	84.866	86.3345	89.245	0	0	0
		189	953.42	0	87.3446	0	91.6405	0	0	0	0	0	0	0	85.012	0	88.4656	90.8855	0	0	94.0047	0	0	83.0759	90.4196	89.9227	0	0	0	90.4877	86.3414	85.2545	0	0	91.1149	0	87.8694	90.152	0	91.7625	91.7304	90.4858	0	0	87.2537	88.4569	0	0	0
		190	957.28	0	93.5324	0	97.5476	0	0	0	0	88.939	0	0	89.6064	0	93.8394	89.9454	89.6186	0	87.566	0	0	84.6076	90.7304	88.106	0	92.4589	81.0481	0	0	87.2522	91.6559	0	87.5496	90.9244	0	92.8967	0	0	88.3692	90.2278	0	91.3087	91.3275	97.0527	0	0	0
		191	961.14	0	86.6463	0	92.4546	0	0	0	0	0	92.3607	0	0	0	93.0334	93.6476	92.4873	0	87.3488	95.9072	0	89.8381	90.0112	0	0	91.5758	0	0	87.4407	85.4092	89.3125	0	91.2231	91.2901	93.5499	0	0	92.5817	95.7358	87.8926	90.6127	87.1762	0	86.7224	0	0	0
		192	965	0	89.5058	0	93.5329	0	0	0	0	0	86.3027	0	89.6977	0	85.3434	87.6977	94.6184	0	92.1236	98.4589	0	89.7995	88.6219	0	0	83.929	0	91.8725	89.993	0	88.5735	0	89.4406	92.1116	0	0	0	85.9982	91.3523	87.0878	0	87.0497	94.917	0	0	0	0
		193	968.86	89.9723	85.8259	0	85.5397	0	0	0	0	86.998	85.6311	0	93.2179	0	92.2313	94.8763	90.9514	0	0	87.1955	0	90.0834	93.9271	90.0426	0	88.8957	90.0497	0	87.1861	85.9378	0	0	90.3256	93.7993	86.7482	0	0	96.5212	87.6445	90.7675	84.2786	93.383	96.1062	0	0	0	0
		194	972.72	0	86.8047	0	87.2499	0	0	0	0	0	90.7023	0	88.8501	0	90.3445	93.237	86.2444	0	85.3297	0	0	85.8912	93.453	95.2157	0	91.7924	91.8197	93.6835	95.7771	87.3753	85.8253	0	85.0371	95.4005	0	92.0619	0	92.7745	89.8527	85.4798	0	85.7368	95.9186	0	0	0	0
		195	976.58	0	0	91.8131	89.9633	0	0	0	0	0	88.1539	0	0	0	84.8402	85.9027	91.8848	0	92.8674	0	0	86.4182	92.6809	99.0033	0	90.1678	0	92.0725	90.4705	86.589	93.6344	0	91.1886	0	0	87.3663	0	88.3409	91.9309	92.8553	0	87.3979	0	85.7687	0	0	0
		196	980.44	85.6284	89.8437	0	96.1331	0	0	0	0	0	0	0	91.229	0	88.9653	95.4421	92.205	0	108.955	94.7782	0	94.1395	88.6363	0	0	94.9108	85.6445	0	0	95.819	83.0857	0	91.4358	0	0	93.2492	0	97.811	90.312	0	0	0	0	0	0	0	0
		197	984.3	0	90.3385	0	88.4545	83.5358	0	0	95.4115	0	90.5761	0	0	0	90.1667	90.0962	89.3826	0	95.5884	0	0	83.8249	89.5817	89.7924	0	90.9131	0	0	0	86.4608	0	0	89.4848	0	0	0	0	99.8259	0	91.6214	0	85.9266	96.4232	0	0	0	0
		198	988.16	0	91.5136	0	94.908	82.9099	0	0	0	90.297	89.0142	0	96.9514	0	89.9976	96.3708	92.7318	0	89.0081	92.9182	0	92.5756	91.0054	88.6724	0	82.9269	0	97.2304	0	91.2873	0	0	85.5088	89.0832	0	0	92.4088	94.326	0	94.7575	80.7225	0	93.4281	95.962	0	0	0
		199	992.02	0	91.0479	0	86.253	0	0	0	0	0	87.0386	0	0	0	0	92.838	91.5008	0	87.4318	90.1941	0	87.6945	88.7971	88.2576	0	83.0803	0	91.0372	91.2434	94.0927	0	0	89.1279	91.3862	0	93.7706	0	91.9432	0	0	93.6498	0	0	0	0	0	0
		200	995.88	95.4271	87.5587	0	87.9933	0	0	0	92.8005	0	86.1107	0	87.1799	0	92.6317	95.3618	92.3933	0	87.4703	0	0	94.957	89.4283	92.2921	0	85.3944	0	0	85.1084	86.6084	0	0	89.6825	88.428	0	0	0	84.014	0	86.9864	88.1982	0	0	90.9004	0	0	0
		201	999.74	0	87.4424	89.2419	94.7975	81.5329	0	0	86.5956	91.6341	87.1309	0	85.2176	0	0	91.4719	87.8959	0	0	91.1496	0	84.1895	94.0189	89.2974	0	84.5429	88.3143	0	0	89.3052	0	0	83.671	0	0	87.2417	96.2959	0	0	0	90.8795	0	0	0	0	0	0
		202	1003.6	0	0	0	86.4554	0	0	0	0	0	93.0963	0	0	0	0	88.7869	91.0795	0	90.1936	88.1313	0	88.3442	89.5432	88.4239	0	84.2612	84.9909	0	89.8478	95.3475	86.1661	0	87.5386	0	87.3453	93.0755	0	84.7965	0	89.6657	88.762	0	0	0	0	0	0
		203	1007.46	86.7789	87.3948	0	0	0	0	0	94.6787	0	86.9931	0	93.8179	0	0	0	95.0938	0	93.1325	88.9522	0	88.3099	89.2689	94.0912	0	82.9493	0	0	91.1184	91.076	88.9331	0	92.934	0	0	90.0125	0	86.5655	88.0659	89.2641	86.6511	0	0	0	0	0	0
		204	1011.32	89.7854	90.0054	0	89.6775	0	0	0	89.1723	96.2163	0	0	90.0351	0	0	86.3826	88.4482	0	91.0152	97.5695	0	90.2392	82.123	87.9323	0	85.155	0	0	0	89.4522	89.1805	0	90.492	0	0	91.3288	0	93.8085	94.4027	95.1612	90.9733	0	0	0	0	0	0
		205	1015.18	0	0	0	93.4626	0	0	0	89.5989	0	88.8598	0	0	0	82.1585	91.9351	91.7926	0	87.8884	93.973	0	89.8584	91.6655	91.2249	0	0	85.7198	0	0	94.7043	87.5496	0	92.0918	0	92.1298	0	93.2272	85.6733	0	90.9449	91.7543	0	0	0	0	0	0
		206	1019.04	84.7051	88.8001	0	0	84.9429	0	0	89.1676	0	91.5425	0	88.1056	0	91.0051	0	95.3208	0	91.5728	0	0	91.8255	86.4742	95.4315	0	89.2283	0	90.7763	84.4346	90.4648	0	0	84.7051	0	96.0177	0	0	87.6314	92.8838	90.4814	85.9823	0	90.9684	0	0	0	0
		207	1022.9	89.5668	85.5822	93.87	92.5655	89.5639	0	0	88.6591	88.6645	84.2074	0	90.4437	0	87.1946	88.979	93.6795	0	90.6746	0	0	87.6393	88.127	90.8221	0	83.62	0	0	88.2092	94.4492	88.4535	0	83.234	90.8963	0	91.6567	94.5116	86.4459	93.2738	89.555	88.4085	0	0	82.6635	0	0	0
		208	1026.76	88.7687	90.8289	0	93.1767	90.7779	0	0	89.9368	0	90.6023	0	88.1024	0	93.0481	84.0549	89.797	0	96.911	96.4662	0	88.6852	87.8516	88.0937	0	0	85.854	0	0	91.2712	0	0	90.6429	0	0	0	0	85.617	0	0	84.0725	0	0	89.7126	0	0	0
		209	1030.62	91.9562	84.3483	0	95.2612	0	87.3703	0	86.9388	0	88.9662	0	0	0	91.653	90.6595	91.7987	0	83.3138	0	0	88.1743	91.8474	98.3446	0	91.122	0	0	87.5572	94.1771	0	0	91.0693	0	93.6325	0	0	89.7504	99.9697	89.9341	0	0	93.0869	0	0	0	0
		210	1034.48	0	89.5022	0	90.0788	0	0	0	95.3796	0	89.9252	0	87.8589	0	89.1651	93.8384	89.9602	0	88.8792	0	0	89.2798	88.6072	97.9136	0	86.8063	0	0	92.6005	0	0	0	87.922	89.8477	0	87.8671	0	93.4227	0	0	89.6133	0	93.3143	88.4403	0	0	0
		211	1038.34	89.4984	92.328	88.9089	0	0	0	0	0	95.3007	81.7999	0	90.7138	0	90.2766	93.5859	93.1156	0	87.6912	0	96.5958	83.9587	88.9428	96.9963	0	90.3169	89.117	94.0464	87.5732	88.7372	0	0	87.4664	94.5831	94.6466	87.8066	0	85.145	0	89.9467	90.2108	0	89.5776	0	0	0	0
		212	1042.2	0	90.7956	0	86.8753	89.1767	0	0	91.549	86.2396	90.6343	0	85.0375	0	93.4468	91.1733	91.9231	0	86.2969	0	90.0667	87.9656	88.2981	90.0993	0	88.6548	0	95.054	0	88.0709	0	0	93.9718	93.9905	90.2929	87.9729	90.8313	91.1657	90.4739	0	89.4086	91.2421	93.511	0	0	0	0
		213	1046.06	0	89.3485	0	0	0	0	0	0	0	92.6326	0	90.4506	0	85.8146	90.0253	92.5542	0	91.5466	91.9834	0	87.4567	90.4209	91.1566	0	84.2317	0	94.6812	0	89.2651	0	0	83.9071	0	93.7388	91.0141	0	86.7558	88.12	0	90.4867	0	93.5115	86.1855	0	0	0
		214	1049.92	89.3916	96.3974	0	0	0	0	0	86.9455	93.7575	88.1796	0	89.0733	0	90.0996	90.5692	86.1647	0	89.107	89.5274	0	94.7117	0	88.7905	0	0	0	0	0	85.9105	0	0	92.1811	95.5446	95.7692	0	0	0	88.1522	91.6796	88.8512	0	86.0958	0	0	0	0
		215	1053.78	92.3363	86.6334	0	84.9331	90.9951	0	0	87.5748	89.2157	87.4298	0	88.3259	0	88.2877	90.6625	85.7594	0	84.765	86.5329	0	93.0831	95.8305	92.7225	0	0	0	0	90.4287	92.2241	0	0	84.8992	0	88.3001	0	91.0624	90.5495	92.1272	86.8166	89.7185	99.1059	95.8591	0	0	0	0
		216	1057.64	88.6336	89.5516	0	0	88.1037	0	0	90.3823	89.5427	86.6698	0	85.7436	0	95.502	94.0527	93.5918	0	92.4669	0	0	85.6901	92.3631	90.3481	0	85.8222	0	0	0	93.1208	0	0	94.448	88.641	0	0	0	91.6339	88.8116	91.9389	88.8113	0	87.851	0	0	0	0
		217	1061.5	91.1042	90.1374	0	88.1161	87.3692	0	0	0	94.3853	89.9471	0	96.9821	0	0	92.77	89.7311	0	89.0743	0	0	90.7626	89.3436	88.9404	0	87.0139	0	0	85.5578	91.2627	0	0	88.0703	0	92.9622	0	90.874	0	0	94.3746	90.0055	0	88.2458	90.1555	0	0	0
		218	1065.36	87.1608	94.9164	86.8039	82.0334	0	0	0	88.9517	86.8009	91.5457	0	88.8772	0	89.54	93.2578	87.7385	0	93.2154	0	0	86.7396	0	91.3835	0	83.8016	0	0	93.041	86.0867	0	0	87.6925	0	88.5041	84.0088	92.891	94.4986	0	89.4124	88.8332	0	0	0	0	0	0
		219	1069.22	0	89.4967	90.3308	86.3135	0	0	0	86.8763	102.825	86.8839	0	89.0889	0	89.5315	0	89.1303	0	89.9497	0	0	89.6126	95.252	92.1275	0	87.2782	0	0	83.2656	89.2505	0	0	87.1186	0	91.5077	0	0	86.8304	0	0	95.1678	0	92.515	0	0	0	0
		220	1073.08	87.716	90.3878	0	86.8383	0	0	0	90.7819	92.6006	92.9683	0	88.2712	87.2387	91.3768	91.906	92.8879	0	92.7919	88.5885	0	95.5392	88.0567	93.3588	0	87.2433	0	0	0	84.9836	0	0	86.1817	0	95.1929	0	94.9354	93.8331	0	0	97.1454	0	90.1342	0	0	0	0
		221	1076.94	90.2253	93.7327	83.8904	91.8896	0	0	0	84.4799	92.1184	89.2671	0	92.8199	85.0943	89.4109	96.0762	87.98	0	93.1472	0	89.5318	85.3486	93.7165	107.826	0	89.8143	89.4553	93.3095	93.4913	0	0	0	90.3367	87.3117	97.5858	92.9245	90.102	0	86.5998	90.6742	84.8225	0	84.9756	85.3078	0	0	0
		222	1080.8	88.9047	89.51	0	87.9713	0	0	0	97.8033	91.2434	89.9438	0	96.3263	0	91.6522	91.7608	95.319	0	87.6884	0	90.7925	89.6761	0	92.6956	0	93.1008	0	0	0	90.6917	0	0	89.8528	0	0	0	0	87.3792	96.801	94.2391	84.6431	0	91.7963	84.6024	0	0	0
		223	1084.66	0	90.2188	0	88.2771	0	0	0	0	87.2151	86.5952	0	87.9053	0	87.9893	90.5093	94.3048	0	84.5935	0	98.2918	91.2023	91.5558	90.6512	0	86.8401	0	0	80.5942	0	0	0	88.8402	0	91.7186	87.6408	92.0632	0	93.2133	90.3223	86.8953	0	0	0	0	0	0
		224	1088.52	84.6004	90.5212	0	87.7896	0	0	0	0	93.6178	0	0	91.9246	87.2339	89.8153	90.5149	89.2817	0	90.1258	94.5277	0	91.4381	93.1303	96.366	0	89.1933	90.9888	92.1606	0	0	0	0	91.9768	0	89.168	87.2666	0	84.9006	88.1132	0	88.63	0	0	0	0	0	0
		225	1092.38	87.8953	88.1375	0	98.9107	0	0	0	0	95.6497	0	0	0	90.543	92.2626	95.0958	94.2203	0	86.5973	93.1526	0	82.3284	85.624	97.7109	0	0	0	99.0135	0	0	0	0	87.5029	0	97.7017	0	95.5391	87.2397	127.629	0	85.9464	0	88.6583	0	0	0	0
		226	1096.24	89.8691	90.296	0	88.009	0	0	0	0	94.1502	0	0	84.5906	0	84.9984	99.3108	96.3766	0	89.7376	0	0	83.994	92.2917	0	0	0	92.9547	0	89.0656	0	0	0	91.5026	0	94.3886	0	94.5026	94.5612	93.3914	0	93.2546	0	0	0	0	0	0
		227	1100.1	0	92.7517	0	0	0	0	0	0	88.8804	92.4882	0	92.6562	0	85.382	87.7402	89.699	0	87.6912	0	0	86.55	84.8166	83.8471	0	91.1387	0	0	0	86.0253	0	0	86.7906	93.2204	88.3334	0	93.9107	0	92.6584	0	86.3281	0	91.2099	92.8199	0	0	0
		228	1103.96	90.6633	87.8292	88.6276	0	0	0	0	0	94.0112	0	0	0	0	87.4297	0	90.3959	0	86.5371	0	89.9182	88.1501	91.4564	90.6037	0	85.3887	84.1899	95.6001	0	0	0	0	93.5843	0	92.7268	0	91.1922	0	96.1067	0	87.8273	90.1702	84.7	0	0	0	0
		229	1107.82	0	89.1373	0	86.0596	91.8578	0	0	89.1578	90.8601	0	0	91.6296	0	88.8041	94.5023	87.9099	0	90.3596	95.0408	0	87.9627	94.7757	91.6374	0	0	86.8961	96.5508	88.532	0	86.0092	0	88.114	94.5084	93.0576	0	90.7727	92.3845	97.7689	0	84.3483	0	89.3724	0	0	0	0
		230	1111.68	0	89.9675	0	89.225	0	0	0	92.0812	89.0494	0	0	83.8028	0	88.8738	90.4952	88.7776	0	85.2059	88.6569	87.9948	95.1425	92.714	94.2817	0	90.5972	85.882	98.1517	88.7095	90.3854	0	0	88.86	91.0245	94.2912	0	91.3998	92.8569	96.3295	90.5625	88.7456	0	91.6264	0	0	0	0
		231	1115.54	0	90.0055	85.5019	0	0	0	0	93.5023	87.9635	90.6668	0	88.9874	0	90.9808	0	89.3729	0	93.1592	93.6377	91.7266	91.9738	91.127	85.8388	0	91.3803	84.8053	92.7952	88.5181	0	0	0	86.0588	92.5361	0	0	93.3232	88.7361	90.1283	0	88.6957	0	97.1432	0	0	0	0
		232	1119.4	89.452	93.3194	0	0	0	0	0	0	88.2397	0	0	87.252	83.4555	0	101.9	90.3396	0	86.2108	94.798	0	91.0208	0	92.6025	0	0	90.2103	89.9457	0	0	0	0	93.3708	0	92.0761	94.248	91.5212	0	90.1943	0	87.2077	93.7803	91.7478	0	0	0	0
		233	1123.26	92.5747	88.8144	89.0164	0	0	0	0	0	92.3697	0	0	94.193	85.0396	87.1873	98.6972	90.024	0	93.3376	0	88.4084	89.0926	84.6952	91.4625	0	94.9161	87.2475	0	87.91	0	0	0	91.0486	0	88.6036	0	94.6924	86.0838	89.9798	90.0506	84.7227	87.7171	89.4177	95.2057	0	0	0
		234	1127.12	90.7436	85.1764	0	0	0	0	0	89.4158	97.2202	0	0	87.7592	0	91.1509	87.8288	91.8389	0	87.2238	89.3314	0	89.3606	89.7674	93.553	0	85.2091	0	0	88.1223	0	0	0	95.0429	0	0	0	0	87.9681	90.3897	0	88.9325	94.6052	85.0009	0	0	0	0
		235	1130.98	0	89.9112	0	89.1544	0	0	0	93.0775	90.8272	0	0	90.9561	87.9671	0	0	93.4659	0	86.1951	84.2607	88.9064	87.1473	91.7307	91.2972	91.0279	88.265	86.2045	91.8933	88.7891	95.0294	0	0	90.8226	0	91.6103	0	88.5476	94.2394	90.993	0	89.2342	0	84.7307	0	0	0	0
		236	1134.84	89.7418	92.605	88.4481	0	0	0	0	92.1681	92.0983	89.5818	0	0	0	86.1468	96.0173	93.3969	0	90.2764	89.1892	87.978	84.7749	97.7409	87.7983	0	0	88.8906	91.0319	84.9643	0	0	0	89.6956	82.7712	94.2216	0	93.4291	93.1798	92.1461	0	90.8893	0	0	0	0	0	0
		237	1138.7	89.2189	89.0963	84.7474	87.9299	0	0	0	88.174	91.971	0	0	89.8213	0	89.9749	93.8647	95.3135	0	89.579	0	93.7405	86.4825	0	98.325	0	89.6819	94.8572	85.6732	0	0	0	0	84.84	89.0549	0	0	90.6369	86.5736	95.4262	0	91.8482	89.4027	96.9022	0	0	0	0
		238	1142.56	90.4954	88.4655	87.0114	88.9605	0	0	0	88.3603	93.6636	0	0	90.0587	89.4834	0	0	91.1257	0	90.6169	92.3831	89.5704	89.5984	91.1588	95.8633	0	81.2709	86.9277	0	0	87.8364	0	0	88.0491	0	90.1989	90.5106	90.9843	88.3038	95.4717	89.2188	91.8874	84.9789	0	0	0	0	0
		239	1146.42	86.4072	97.5447	84.3405	93.4331	0	0	0	0	87.0396	95.4263	0	96.3614	0	90.7116	87.8411	89.0139	0	89.2105	89.3311	0	90.4908	96.2137	93.0683	0	86.8074	89.4207	91.6068	81.5025	89.9957	87.165	0	93.5496	0	89.1908	88.0643	89.0762	91.0938	88.4956	0	89.0781	0	85.8806	0	0	0	0
		240	1150.28	94.1374	89.032	0	0	0	0	0	0	95.5793	83.394	0	87.1524	94.0878	0	91.8485	95.4784	0	87.4986	0	94.6385	86.3042	93.8175	91.7769	0	83.3593	0	87.72	0	97.7117	0	0	82.2751	0	86.4425	0	88.5407	0	94.4533	0	94.5087	0	0	0	0	0	0
		241	1154.14	93.8758	86.7368	0	0	0	0	0	0	89.4019	0	0	89.7643	0	87.8744	91.3298	86.332	0	89.2725	97.6987	91.9633	85.9951	0	89.1464	0	0	0	92.4509	84.4338	101.274	0	0	92.5795	89.7089	0	0	84.2819	94.8966	97.9118	0	88.3258	0	97.3287	0	0	0	0
		242	1158	87.3746	83.9308	87.7342	0	0	0	0	0	85.7094	0	0	94.1871	0	84.7505	92.4238	87.3642	0	88.999	0	87.6799	88.6406	88.2415	96.5463	0	87.0928	93.5621	95.5954	0	87.0005	0	0	93.1077	88.0233	95.269	0	89.6507	0	93.856	88.0572	90.9133	0	88.5769	0	0	0	0
		243	1161.86	88.6443	93.1245	85.5661	0	0	0	0	0	87.2378	0	0	88.0442	0	0	95.5304	87.3131	0	86.2398	0	93.467	94.3898	98.1653	88.1808	96.2968	85.0669	91.3642	93.3281	0	0	86.5291	0	85.8369	0	88.576	87.7277	90.9931	0	92.825	92.5182	90.992	0	0	0	0	0	0
		244	1165.72	85.9524	91.6559	89.0798	84.575	0	0	0	90.727	85.7945	0	0	90.3781	0	89.8662	94.0279	91.0005	0	82.3565	0	0	85.1398	97.308	90.9894	0	88.4976	0	91.0677	0	0	0	0	90.4783	0	92.3555	0	91.4629	0	91.3768	92.3775	92.0654	91.9121	91.2567	0	0	0	0
		245	1169.58	89.3915	85.8006	86.0061	0	0	0	0	0	88.9683	0	0	86.8371	0	87.8489	90.7798	92.142	0	88.6335	0	0	0	95.6132	98.1921	0	88.3664	90.2114	90.9016	91.772	0	82.7318	0	85.39	0	89.9076	94.5431	0	89.5831	90.8627	0	91.038	92.6556	0	0	0	0	0
		246	1173.44	93.2217	96.3822	87.4266	0	0	0	0	0	89.471	0	0	87.5155	0	88.3818	86.8951	89.2081	0	86.006	94.8999	0	0	91.0703	90.811	0	86.7897	91.4038	92.0904	88.0503	0	87.7886	0	90.8578	0	93.8871	86.5828	91.281	0	87.4974	0	91.7883	0	88.251	0	0	0	0
		247	1177.3	82.1409	85.9206	87.8757	83.8965	89.4701	0	0	82.3459	85.737	0	0	88.3819	0	0	93.1649	85.1439	0	90.0114	91.5936	88.5136	88.6156	92.8592	93.752	0	86.1435	84.268	91.3636	95.492	0	86.6761	0	90.6197	0	108.729	86.6876	90.8023	0	95.0482	87.5709	87.9808	0	90.0249	0	0	0	0
		248	1181.16	88.3628	94.2765	89.4793	0	0	0	0	0	91.4857	0	0	0	0	90.5602	91.5698	89.7615	0	86.8137	93.6538	0	91.5388	0	88.5552	0	84.2356	81.9067	0	0	0	85.1761	0	86.5455	0	90.3196	90.686	85.9803	0	91.8411	87.535	91.1907	0	87.9359	86.9466	0	0	0
		249	1185.02	88.7786	92.227	88.2316	91.4099	0	0	0	0	91.4283	0	0	0	0	89.2691	90.3661	91.822	0	118.889	92.1001	86.8284	85.2598	90.5557	95.713	0	92.8939	0	90.3955	0	0	0	0	91.2116	0	87.7557	94.2345	91.9318	0	93.4014	90.8232	92.2115	0	90.423	85.8462	0	0	0
		250	1188.88	90.7192	87.8948	87.5508	0	88.9215	0	0	0	94.6131	0	0	0	0	90.5214	94.2895	91.4445	0	89.5256	88.7683	0	0	90.3068	96.1166	0	91.0459	89.7247	88.0023	90.3718	0	0	0	85.1661	0	84.5368	86.7013	90.5249	90.1264	89.0275	0	95.1557	0	93.1282	0	0	0	0
		251	1192.74	89.3066	90.7492	87.7992	84.7317	0	0	0	0	0	0	0	0	0	0	93.3673	87.516	0	91.7836	94.2518	0	0	87.8405	103.66	0	88.8702	86.5912	85.6269	0	88.6318	93.2551	0	88.3339	0	93.292	92.6818	90.0433	0	90.0157	0	88.1949	0	94.7817	87.2779	0	0	0
		252	1196.6	84.4507	0	93.5992	0	0	0	0	0	91.2762	0	0	92.3132	0	91.3879	96.0429	94.4071	0	87.3886	0	88.8534	0	88.2043	0	0	83.8992	90.3921	91.1906	0	91.4968	84.6871	0	91.3963	0	89.3669	93.5286	99.1915	86.0847	93.0001	0	95.5116	0	86.4209	93.505	0	0	0
		253	1200.46	88.433	93.8583	0	86.9215	0	0	0	90.4655	89.3007	0	0	0	0	86.567	90.8767	89.863	0	86.1475	90.3004	0	0	86.2169	0	0	88.862	0	91.8927	0	85.8791	0	0	92.39	0	87.4965	94.0036	92.9942	94.1523	99.4336	0	96.4577	88.3253	88.0791	0	0	0	0
		254	1204.32	87.6454	0	87.2757	94.6335	93.9641	0	0	90.1605	97.0846	0	0	89.4142	0	87.5348	87.2157	90.3915	0	84.6142	96.4793	0	90.7258	0	96.7915	0	86.1468	0	83.9519	0	88.042	0	0	90.8444	0	85.868	89.858	90.3167	0	90.8585	89.0866	99.6174	0	0	88.3257	0	0	0
		255	1208.18	0	0	89.2025	86.3853	0	0	0	0	85.2776	0	0	91.3875	0	0	95.213	93.3056	0	90.9663	91.7775	95.5897	93.0004	94.7145	95.859	0	84.9444	89.2163	88.0571	0	0	0	0	92.817	0	87.1983	0	93.1554	0	94.3289	0	91.5364	88.9884	85.2643	87.0769	0	0	0
		256	1212.04	0	93.6073	86.9546	94.3678	0	0	0	91.1123	88.5358	84.5123	0	85.6604	0	89.8275	91.896	90.3052	0	89.2066	87.6004	0	95.8856	90.1909	91.6874	0	87.7707	0	86.9933	90.7362	0	89.9819	0	87.2096	0	90.0638	89.7946	94.569	0	90.9235	0	89.497	0	0	92.7412	0	0	0
		257	1215.9	0	0	86.8255	0	0	0	0	0	87.8755	0	0	0	0	91.2612	89.5348	92.7291	0	88.8917	93.2046	0	91.8055	0	0	87.6508	89.9013	83.4055	88.2707	0	0	86.924	0	88.441	90.5719	91.9769	88.8409	101.546	88.4418	86.9657	94.1983	94.2635	0	87.9921	0	0	0	0
		258	1219.76	0	91.6016	85.5567	92.8874	0	0	0	95.2971	90.3129	0	0	90.1017	0	89.7633	93.2384	91.5839	0	97.02	91.8129	0	93.2751	91.2589	95.104	0	85.5066	0	90.6158	0	93.4919	89.7611	0	88.3464	0	88.4793	88.652	91.5069	0	90.3277	93.3892	86.7005	0	0	94.386	0	0	0
		259	1223.62	0	94.715	0	92.7512	0	0	0	89.4143	92.4287	89.479	0	0	0	85.9479	93.7468	90.3621	0	89.434	91.9343	0	82.3872	90.8411	89.1792	0	95.1744	0	92.8227	0	90.8213	0	0	83.5548	0	89.1822	0	90.5299	0	94.6997	94.1644	92.3527	0	87.4228	86.6607	0	0	0
		260	1227.48	90.695	88.6439	85.0424	90.6127	92.5323	0	0	0	0	0	0	0	0	91.8048	95.6206	0	0	85.937	90.9165	0	92.2422	94.1647	0	0	88.0165	89.6047	89.4163	0	84.7875	88.5689	0	88.7522	0	87.6241	91.1741	91.4476	0	92.37	0	0	0	0	0	0	0	0
		261	1231.34	89.5045	0	89.0606	0	0	0	0	0	92.4312	91.254	0	0	82.0625	90.6697	89.242	90.7034	0	88.8743	94.214	88.0205	88.6305	87.6786	0	0	86.4593	0	91.3491	0	90.1517	0	0	89.0867	0	0	0	93.7228	92.5012	94.6659	87.1508	89.3146	0	91.2159	89.3285	0	0	0
		262	1235.2	0	0	92.5446	0	0	0	0	0	90.471	0	0	87.3895	0	88.3387	93.6717	0	0	88.0743	88.1765	88.5949	0	89.5619	94.0635	0	87.9786	90.0657	0	0	88.5078	82.1517	0	87.2912	0	85.0852	92.4088	92.4918	0	94.1137	90.1658	0	0	92.462	93.8	0	0	0
		263	1239.06	0	0	84.9891	91.0758	0	0	0	93.5385	87.1818	90.4868	0	88.8222	86.0987	90.8213	91.4203	0	0	89.5384	86.9505	95.9633	84.3136	85.9789	90.841	0	83.775	86.8771	0	0	0	0	0	88.618	0	93.0339	0	90.8598	0	91.1091	91.9597	87.7899	0	89.3136	90.112	0	0	88.4497
		264	1242.92	0	85.9161	91.7735	0	89.834	0	0	90.1704	0	0	0	0	0	88.096	91.1074	89.5692	0	84.0251	89.3504	0	96.0283	91.645	92.7183	0	87.8991	86.0017	90.316	0	96.2473	89.2537	0	89.5414	0	87.7906	0	94.1144	88.9383	94.6004	89.7283	0	0	93.1638	87.5808	94.3054	0	0
		265	1246.78	0	0	89.0369	0	89.5458	0	0	92.0414	93.6924	0	0	0	87.0978	89.2127	91.8728	90.4296	0	79.8407	93.4193	91.0308	84.9763	93.9948	86.4064	0	88.986	81.2479	87.0644	0	94.2076	0	0	94.5083	0	87.4674	89.9897	86.7115	0	87.2458	92.1036	87.2011	89.9566	94.9838	91.1821	0	0	92.6283
		266	1250.64	0	0	0	85.5174	95.762	0	0	90.2926	92.4176	0	0	92.8027	90.4362	88.3374	93.7626	87.0315	0	85.2681	92.7559	88.3712	88.2258	88.3264	92.4525	0	90.2033	89.8464	0	90.0358	86.9955	84.5808	0	95.3795	0	87.073	91.5295	92.146	86.5294	95.1703	0	95.9529	90.5016	91.867	91.8007	0	0	0
		267	1254.5	0	0	90.8974	0	90.5907	0	0	86.399	88.9952	0	0	0	0	88.1916	91.7218	0	0	87.5502	90.3996	0	91.5177	91.1373	91.7453	0	86.1498	90.463	0	0	92.5948	0	0	85.9429	0	92.021	0	90.1787	93.8888	89.0558	0	94.2165	0	0	87.5372	0	0	0
		268	1258.36	0	0	91.2218	0	86.154	0	0	94.1822	84.693	0	0	0	0	92.8719	94.6317	90.0191	0	87.3747	91.1171	0	89.5742	92.4211	101.502	0	94.7439	84.8398	0	0	91.3533	88.8191	0	90.8538	0	84.4963	0	91.4402	90.485	92.0126	87.3571	88.0858	0	89.8208	90.2899	93.6662	0	0
		269	1262.22	90.0101	0	86.9373	0	88.8715	0	0	91.4383	90.2756	90.2849	0	0	0	92.6173	86.7361	0	0	0	90.2761	95.1503	89.4901	0	109.327	0	89.8734	90.4445	87.3685	88.7072	89.0582	0	0	94.4944	92.8561	87.7039	94.2506	89.0116	0	96.3411	0	90.2087	0	93.2811	87.0506	0	0	0
		270	1266.08	85.8236	0	90.7413	0	85.9378	0	0	91.3176	0	0	0	86.3815	0	85.7496	90.8105	92.551	0	90.6978	88.1845	84.126	94.508	91.6997	88.4567	0	90.4094	93.001	0	0	89.2022	91.3616	0	88.2496	0	90.0599	92.2668	93.2372	84.6397	96.1284	0	92.885	85.1509	88.853	87.1093	0	0	92.8207
		271	1269.94	0	0	90.1043	89.395	88.7659	0	0	95.8449	88.4951	0	0	89.3681	90.2415	94.1691	90.4007	0	0	92.1302	93.5871	91.6407	93.8471	90.211	90.3727	0	93.8823	93.4649	0	0	90.9495	0	0	89.1201	91.4205	94.441	88.5876	88.881	0	91.5411	0	0	0	93.752	89.1169	0	0	87.9047
		272	1273.8	0	0	89.9226	88.8793	87.3032	0	0	0	88.3052	0	0	88.723	86.9852	0	88.9232	95.173	0	84.9292	90.0739	91.1074	84.9	92.7291	91.0398	0	93.0716	85.8593	0	89.0972	89.1505	0	0	90.002	0	88.5256	0	91.0311	90.7231	91.5543	0	91.1968	0	85.4559	89.1361	0	0	0
		273	1277.66	0	0	92.8324	91.031	98.4658	0	0	90.6507	91.9823	91.8114	0	86.4233	0	88.5161	0	0	0	89.0002	95.9454	90.1388	83.4463	87.6382	90.6898	0	89.8245	95.8207	92.5258	89.3778	88.3891	0	0	89.0257	0	89.7082	90.4359	96.0074	0	95.3276	0	0	91.7282	0	89.0991	0	94.5809	0
		274	1281.52	89.1925	0	0	86.8717	89.2818	0	0	93.0519	90.997	0	0	91.4635	85.3111	86.8621	93.5632	86.2981	0	87.2586	90.1622	0	93.426	0	88.6842	0	85.1021	88.0529	86.6258	0	88.184	85.5889	0	85.3233	0	94.3514	92.9574	91.8711	93.354	89.3144	0	0	0	0	86.8002	0	0	0
		275	1285.38	87.4518	0	94.2746	90.8837	85.6572	0	0	93.3343	90.1513	0	0	98.1339	89.4078	0	89.3795	91.3153	0	88.15	87.77	88.1218	87.2593	89.1655	98.0329	0	93.4847	92.0985	0	90.3281	85.5697	91.859	0	89.8015	0	85.2046	87.6357	92.2682	0	89.0513	0	0	82.4062	0	86.2962	0	0	87.4748
		276	1289.24	95.567	0	0	0	83.9554	0	0	93.392	95.0623	0	0	0	81.0812	87.6265	95.1333	97.3949	0	88.5907	92.8503	93.2542	86.4366	95.5829	92.3535	0	84.6846	94.6517	0	90.8245	86.5172	89.5786	0	96.8919	0	87.3225	89.39	89.3786	85.9635	96.1467	89.3802	89.8199	0	0	91.3223	0	0	90.4555
		277	1293.1	89.5246	0	0	0	83.0105	0	0	0	89.7198	0	0	94.879	85.0691	92.2533	0	99.3671	0	84.2507	93.0249	83.7197	89.924	99.2764	96.563	0	84.5398	91.2422	0	90.9084	87.7171	0	0	87.974	0	84.6019	90.0443	86.63	0	92.6481	0	85.3991	0	0	86.9316	0	0	0
		278	1296.96	95.5008	0	0	0	87.3548	0	0	0	96.3285	0	0	0	85.1796	90.3643	94.1737	88.4045	0	88.1411	90.3544	88.0709	89.75	91.1282	95.7109	0	85.5046	90.76	0	93.6434	89.3407	0	0	96.093	94.0871	89.8813	96.1304	95.3647	0	91.1285	86.9416	0	0	81.6949	88.9422	0	0	0
		279	1300.82	92.9967	0	0	0	85.0188	0	0	89.959	0	0	0	89.9603	0	0	93.9138	98.9263	0	0	89.7518	89.1017	85.6356	86.763	92.7678	0	86.3857	91.1357	0	88.8841	87.7153	88.6468	0	90.1459	0	93.1273	0	88.1566	0	94.1819	0	0	0	86.81	92.6392	0	0	88.5416
		280	1304.68	87.5159	0	91.1118	0	85.4161	0	0	88.9195	95.907	0	0	92.2331	0	92.3001	0	89.0272	0	0	95.9764	0	89.3617	85.3777	99.6934	0	86.6857	90.447	0	85.1306	94.5454	0	0	88.4723	0	87.2507	92.0669	93.2852	84.5853	94.2139	0	93.0423	0	0	91.9442	0	0	93.1059
		281	1308.54	0	0	0	90.4607	89.0215	0	0	83.6989	88.0878	0	0	0	91.9705	85.6065	95.3542	97.3973	0	91.0409	93.9243	0	88.0683	93.8631	95.559	0	92.1967	87.6964	0	88.6465	93.1249	0	0	88.4674	0	94.1694	0	90.5987	88.5622	89.0665	0	89.6076	92.4059	92.3512	0	93.6949	0	87.9916
		282	1312.4	0	0	94.0354	98.0832	85.8281	0	0	0	92.6527	0	0	0	0	94.269	91.2657	86.6171	0	0	84.06	94.1948	87.5479	98.3563	96.6859	0	86.5677	87.4637	0	91.5468	85.5653	82.1803	0	92.5158	0	88.8457	86.6327	87.5565	88.4971	95.3502	0	85.2433	0	95.0379	0	0	0	91.6509
		283	1316.26	89.3165	0	87.3366	0	83.6765	0	0	88.9124	90.2844	0	95.8189	0	86.9694	0	92.7777	96.3243	0	86.4784	89.0617	85.5892	92.8059	94.7911	94.9078	0	86.17	87.4822	0	83.5319	88.6427	89.1181	0	84.8445	0	93.4758	87.0083	92.1193	87.6773	96.5039	0	89.6553	88.9967	0	90.9238	0	0	96.3495
		284	1320.12	91.0824	89.6097	89.7	0	85.3815	0	0	88.5847	0	0	0	91.9699	87.5455	0	0	87.9089	0	88.9134	89.8925	91.6745	89.5644	95.2209	87.9983	0	84.8375	94.2236	0	94.9358	91.5429	88.6604	0	89.7361	0	87.9553	87.3725	90.9755	86.736	93.3347	0	90.2031	0	0	89.6795	0	0	87.8085
		285	1323.98	0	96.2725	85.0907	0	86.9056	0	0	86.8803	91.3096	0	0	0	89.1572	0	91.9217	92.181	0	91.2326	88.5614	92.4119	0	90.1493	90.2785	0	83.8414	91.4755	0	91.7882	90.9538	0	0	87.9757	0	91.7642	96.0629	96.1335	90.9437	89.6065	0	89.4436	0	0	82.6951	0	0	91.7401
		286	1327.84	84.1146	0	0	0	83.7041	0	0	85.9631	86.2808	0	0	0	89.0297	0	96.3161	86.4798	0	0	89.7704	88.357	86.0645	97.9364	87.7021	0	89.389	96.4381	85.7913	87.2609	89.5806	0	0	86.2646	86.72	86.5729	92.8911	91.6983	89.5809	98.3034	0	90.0135	88.6308	0	89.8228	0	0	92.727
		287	1331.7	91.5093	0	0	0	84.0323	0	0	93.6133	0	95.7723	0	96.867	92.426	0	0	89.0112	0	0	93.0314	0	91.5321	88.3551	98.2271	0	91.2006	103.569	90.654	89.8264	97.6175	0	0	90.5488	0	87.7373	93.8556	93.6746	0	95.3335	0	90.2878	0	94.1196	87.9158	0	88.2817	91.8107
		288	1335.56	89.0377	90.6021	96.0652	0	89.9794	0	0	91.8101	0	0	0	0	88.1173	0	92.7744	90.738	0	0	91.1371	0	90.9768	95.3058	93.3307	0	90.0779	91.6968	0	92.4443	88.0894	90.785	0	91.7906	0	88.3891	94.9746	91.3108	87.4737	96.9946	0	95.8891	86.0029	92.1197	91.4464	0	0	91.9727
		289	1339.42	0	89.1297	0	88.8392	90.6038	0	0	0	87.3649	0	0	92.5857	86.0186	92.3392	87.8622	88.9171	0	81.7852	88.6567	0	85.8075	95.1955	87.5553	0	88.0229	93.4262	0	86.2615	0	86.9952	0	90.314	0	91.559	94.2467	91.5265	0	93.5922	0	0	87.29	87.369	90.0724	0	0	89.3555
		290	1343.28	87.596	92.034	89.9079	95.0503	84.8927	0	0	90.1853	92.1457	85.8683	0	95.0961	0	0	92.7998	88.2829	0	0	93.7765	0	93.4731	87.6177	101.527	0	96.243	89.532	0	90.024	86.4862	91.5685	0	89.3354	90.7294	88.4039	90.719	89.4239	87.6664	95.0837	90.5537	92.0516	91.6694	90.474	92.4075	0	90.5597	94.1848
		291	1347.14	0	90.4331	0	0	94.806	0	0	84.6201	87.9492	89.0381	0	0	85.6236	0	93.6623	95.472	0	0	87.1424	93.8507	86.1432	91.9327	95.8703	0	93.3457	85.1319	0	85.8255	86.732	83.7205	0	93.3167	88.2658	0	91.316	89.2554	88.8603	88.4055	0	91.6279	0	91.7721	0	0	0	91.8702
		292	1351	0	0	86.9352	92.3865	88.0649	0	0	86.2638	85.3996	89.7852	87.2596	95.7685	0	0	88.7733	95.8722	0	0	90.3124	91.6473	0	90.6739	89.9087	0	88.337	94.1867	0	86.8274	88.8844	85.4602	0	86.3933	0	91.9477	87.3329	95.6748	91.2383	85.0568	0	85.3071	0	85.5306	86.135	0	0	86.3369
		293	1354.86	0	88.493	0	0	85.7499	0	0	89.5226	88.1997	0	0	0	0	0	80.8213	90.7002	0	0	95.2231	0	91.3948	96.7948	90.911	0	86.0279	93.2498	0	85.1545	88.3456	81.3665	0	87.5466	0	0	92.3304	91.4545	92.2836	93.1416	88.4479	93.2502	88.9215	92.011	0	0	0	89.9217
		294	1358.72	90.892	0	93.4085	88.1423	88.6582	0	0	87.4531	0	0	0	0	0	88.23	95.3662	88.9712	0	0	96.3353	0	91.1884	96.457	97.2952	0	88.5428	96.7516	0	87.3117	90.5298	88.8118	85.6957	92.2436	0	92.5795	89.6568	88.4329	0	96.1464	0	91.2969	88.336	89.7547	0	0	0	91.2931
		295	1362.58	85.4935	87.6366	89.6932	93.3916	86.354	0	0	90.1828	86.2057	0	85.5946	0	0	0	88.8597	90.4368	0	0	91.7828	0	93.4925	90.3602	91.0384	0	97.3186	95.415	0	86.765	84.7005	0	0	84.6111	0	0	92.5653	94.4499	91.5975	91.2546	0	94.121	92.1331	89.3813	0	0	0	88.3307
		296	1366.44	0	0	85.1892	0	89.1171	0	0	92.7427	89.3781	0	87.242	0	0	0	89.8919	92.4826	0	0	95.0605	0	86.0032	0	90.0491	0	84.2086	94.3546	0	89.4576	92.8816	86.7876	86.3115	93.051	0	88.4954	92.0577	92.7992	84.7569	96.4659	0	89.7039	88.6735	88.274	0	0	0	89.0877
		297	1370.3	91.5698	0	94.7958	0	87.1847	0	0	88.6459	87.3578	0	90.3741	0	0	0	91.0201	0	0	0	94.4277	0	85.9992	0	97.0891	0	85.8734	90.7014	0	90.0061	91.6641	87.7622	84.3705	96.9705	0	91.2893	0	91.971	0	97.5909	0	0	90.339	91.0995	0	0	0	87.487
		298	1374.16	92.1657	87.9681	89.3759	0	89.1772	0	0	89.6913	104.876	89.1268	0	0	0	0	96.5095	94.1326	0	0	92.4311	0	0	93.4471	89.9269	0	89.2306	97.9477	0	92.5202	0	0	91.0019	88.6164	0	88.0847	95.0124	85.3489	88.1411	93.967	0	93.9669	90.253	91.0528	0	0	0	87.6602
		299	1378.02	0	88.5885	93.7086	0	85.9391	0	0	92.5542	89.0848	0	0	89.2421	0	0	0	86.2186	0	0	87.519	86.7472	0	92.9402	95.1595	90.4426	81.8312	93.4449	0	87.9958	86.0079	84.829	91.6328	90.3547	0	89.1502	92.6179	93.6297	88.8483	87.6266	0	0	0	89.3439	0	0	0	89.2685
		300	1381.88	0	0	0	0	84.8726	0	0	89.5049	93.6993	0	94.1839	0	0	86.4572	97.6087	88.7395	0	0	90.9806	0	0	83.6338	91.8507	0	85.5947	92.4069	0	88.8907	89.5513	0	89.5822	94.3083	0	88.7796	95.893	85.1466	0	93.6888	0	91.477	89.0769	91.8103	93.9536	0	0	85.973
		301	1385.74	90.4527	0	88.7936	84.6054	90.2962	0	0	93.4647	0	0	0	95.3125	0	0	87.5311	85.1026	0	82.1997	95.7749	90.5223	0	0	88.4644	0	91.9753	92.6619	0	92.5327	90.585	0	83.9076	84.8072	91.7337	0	96.4736	91.429	0	90.7492	0	89.3858	91.0938	91.9847	91.6375	0	0	89.3907
		302	1389.6	0	0	0	96.2289	79.6923	0	0	82.6702	0	0	0	96.5379	0	0	87.633	87.069	0	86.9826	89.5092	92.7544	0	91.7745	88.1402	0	91.1696	92.3697	0	94.9116	0	88.4064	86.0458	87.6717	0	95.4708	92.7581	95.296	0	90.4513	0	91.8601	93.9628	0	92.1096	0	0	83.9454
		303	1393.46	93.9197	0	0	90.287	90.6548	0	0	90.8797	0	88.5744	0	0	0	0	90.9098	89.2194	0	0	91.0055	0	0	0	98.7072	0	95.873	89.6688	0	97.2613	92.2304	86.3656	90.9628	91.8635	95.1602	90.1416	0	85.8242	88.1523	91.3359	0	85.2623	90.3165	0	90.8379	0	0	91.8814
		304	1397.32	88.6794	0	0	0	88.5435	0	0	88.1458	0	0	0	0	0	0	88.7379	85.748	0	0	93.8575	0	0	0	92.259	0	84.8004	87.7919	0	85.8962	85.4204	0	89.8747	88.9255	0	0	91.2229	95.0041	0	95.567	0	90.7005	0	85.9564	88.2051	0	91.5637	90.8174
		305	1401.18	93.7629	0	0	0	86.6451	0	0	86.2406	0	0	90.3875	0	0	0	91.7547	0	0	0	93.68	0	88.8125	87.2265	90.3261	0	88.5195	95.9581	0	87.1127	0	89.9717	86.2786	85.947	0	87.5296	0	94.5865	91.3567	90.8936	90.5527	90.8571	90.6304	90.8042	88.1058	0	0	92.2412
		306	1405.04	90.1626	88.8185	0	0	98.766	0	0	89.7452	0	0	89.1847	87.8805	0	0	92.5231	0	0	0	103.047	0	0	83.3443	91.8422	0	90.1668	88.92	0	89.2721	88.4271	96.0641	95.0049	92.3515	0	85.9652	0	94.7939	0	96.3737	0	93.0132	89.882	88.906	87.9329	0	0	90.6854
		307	1408.9	87.5309	91.4471	87.2023	0	81.5437	0	0	86.0227	88.0393	0	0	87.8849	0	0	92.5947	0	0	89.0895	93.1119	0	0	91.2858	99.7977	0	85.1605	87.5366	0	93.7843	87.9648	0	94.2144	90.1866	0	0	0	127.084	0	92.4097	0	90.607	0	93.314	0	0	0	83.2529
		308	1412.76	88.184	0	93.068	85.5323	89.894	0	88.8554	86.3462	89.5709	0	86.014	87.7019	0	83.8539	89.0594	87.1313	0	87.9788	95.7823	0	0	96.2488	96.4791	0	89.0858	83.8016	0	90.2892	0	87.0093	89.3522	91.3439	0	0	88.231	123.066	0	94.9569	0	86.6899	0	0	0	0	0	92.6921
		309	1416.62	87.2871	89.7588	95.4585	0	84.0615	0	0	90.9207	92.3528	0	88.533	0	88.6998	0	92.3784	0	0	91.2083	90.6266	86.236	0	0	100.853	0	91.2743	84.5582	0	86.7828	0	0	88.5382	0	0	86.1353	96.2371	96.0232	0	90.8061	0	88.6259	0	90.6054	89.3855	88.7787	0	88.1489
		310	1420.48	90.1473	0	89.997	0	91.5178	0	0	95.3759	90.8835	0	86.8282	94.8784	0	89.5269	95.768	85.5999	0	91.0105	85.6607	0	0	0	88.858	0	93.5132	90.975	0	0	0	89.4474	86.5007	93.3093	0	0	86.5502	91.2034	0	89.6929	0	0	0	93.6418	83.9134	0	0	87.3352
		311	1424.34	92.8953	87.0612	90.8443	0	81.2688	0	0	92.0335	89.9453	0	0	90.3094	0	90.8802	92.3361	0	0	86.5022	94.9508	86.2428	0	90.3111	97.2715	0	87.9931	92.995	0	0	0	83.7927	90.6752	0	94.6622	90.1032	90.1035	93.2404	0	91.121	0	89.5188	0	0	85.5934	0	0	95.3721
		312	1428.2	88.1905	89.4009	89.8875	0	88.3423	0	0	86.8162	86.474	0	0	85.3418	89.2661	92.4049	95.2412	0	0	0	93.9528	0	0	90.0026	91.7638	0	89.316	89.9308	0	90.773	0	88.8527	86.198	86.7564	90.1999	88.632	86.4383	90.3416	0	97.6083	0	92.5825	0	87.7191	86.4127	0	0	92.1352
		313	1432.06	91.0136	86.9927	87.2783	0	87.4381	0	0	91.9536	81.549	0	0	86.6647	0	0	86.1746	0	0	0	89.7439	0	0	92.7741	89.733	87.5115	99.7774	93.2802	0	88.3819	0	89.9764	95.3406	89.4267	91.3053	0	89.9829	89.4824	0	88.9077	0	92.9475	0	89.0377	93.9015	89.6269	0	95.7548
		314	1435.92	87.5606	89.4016	0	94.2269	87.3832	0	87.3937	91.7904	0	0	0	81.1321	0	90.2052	91.9148	0	0	90.9427	99.0666	0	0	87.9913	88.884	0	89.4009	88.7389	0	0	0	0	92.4681	0	90.29	99.1752	0	93.4353	0	90.187	0	86.2403	0	86.5583	85.6683	84.106	0	89.0483
		315	1439.78	89.4235	0	94.0598	85.4506	87.4607	0	0	86.8982	89.1563	0	87.5783	81.6897	0	91.5479	93.8864	89.8236	0	89.2833	98.3386	0	0	95.8481	90.2597	0	89.5655	88.6166	0	0	0	0	93.8301	0	89.2309	0	94.4002	89.7801	93.0294	90.3184	0	0	0	92.8642	95.2551	94.9423	0	90.5115
		316	1443.64	0	89.3929	0	94.3161	85.0245	0	0	86.2204	89.6939	94.7627	0	0	0	89.2305	92.0427	96.7956	88.4906	90.1951	88.9096	0	85.7056	89.3014	89.4859	0	94.5761	87.0994	0	85.1421	0	0	91.278	0	0	91.7444	88.2615	90.384	92.6634	87.5034	0	90.9587	83.7556	93.9733	0	87.2783	0	90.2866
		317	1447.5	84.9016	0	0	85.9292	88.1113	0	0	88.1711	88.5006	0	89.9651	0	0	92.2401	94.8187	0	0	90.1931	0	89.8008	0	89.2426	97.5876	0	95.4802	85.0129	0	88.462	0	0	87.1206	89.3667	0	90.9067	93.1666	88.7399	89.033	97.9449	0	92.2214	0	92.7131	95.1367	93.2671	0	92.5777
		318	1451.36	88.4676	0	89.6695	88.7524	89.6636	0	0	85.6653	93.0528	94.9079	91.0084	92.0013	0	86.659	87.2152	0	0	91.1089	86.7222	0	0	85.6254	87.8974	0	91.6271	88.293	0	86.2794	0	0	90.0692	0	0	0	97.6179	88.3647	0	95.1774	0	0	83.0196	0	87.2706	91.1028	0	91.2252
		319	1455.22	89.4762	89.5089	89.5264	91.3007	90.6137	0	0	85.9644	89.1677	0	92.4057	0	0	0	92.3514	0	93.3715	92.7109	90.297	92.3097	0	96.0407	94.2127	0	90.8289	90.8046	0	92.3442	0	89.7399	97.1288	87.4921	0	89.8989	97.7341	85.8534	0	90.2229	0	0	0	88.8526	0	84.7024	0	87.4871
		320	1459.08	85.9067	95.4955	89.6754	86.38	85.9774	0	0	89.6724	91.1543	87.239	96.846	0	0	91.4693	99.912	86.8296	0	89.0766	88.5362	0	87.7699	90.6356	94.7717	0	99.2062	86.4162	0	91.7125	0	83.5213	88.818	0	84.367	0	0	94.9996	94.5431	92.9219	0	90.5695	0	87.4097	88.6839	91.1402	0	90.4646
		321	1462.94	91.6974	93.298	89.5629	89.4469	88.2947	0	0	0	95.85	85.0098	95.0449	0	0	90.8987	87.072	88.4474	0	90.5402	92.2573	0	88.6959	90.2287	92.6045	0	85.5936	84.4419	0	90.8828	0	0	90.8134	87.0962	0	0	0	97.4097	0	86.3403	0	89.3728	0	0	84.9569	90.9822	87.9344	93.5359
		322	1466.8	95.7147	85.8675	86.9285	87.9458	84.1827	0	0	89.1462	90.5267	96.1551	84.0746	0	0	93.6065	88.9057	0	0	88.3421	89.8464	0	0	87.4848	0	0	93.3215	90.5978	0	87.2444	0	0	89.054	0	90.8442	0	0	95.3678	0	89.2497	90.6084	92.4819	86.1152	0	86.6535	95.047	0	93.5312
		323	1470.66	85.0956	90.7594	93.9759	84.5308	88.8394	0	0	88.7842	91.38	91.3243	96.5456	0	0	93.4051	89.1843	89.4557	0	92.8139	92.422	0	0	93.2907	96.348	0	94.1071	90.2693	0	0	0	0	86.6066	0	0	99.1233	0	89.4703	0	91.1656	82.774	87.4077	0	91.3163	87.9611	89.8408	0	89.5734
		324	1474.52	92.6903	92.3096	0	91.5996	86.1495	0	85.652	86.8085	0	86.6438	0	0	0	88.3737	91.102	90.4662	94.3393	0	89.9507	87.5896	90.2298	90.7237	96.4517	0	91.4825	86.0953	0	91.2243	0	87.7146	83.421	86.6674	0	0	93.6937	91.2586	0	96.4341	94.2608	84.6078	0	90.6313	91.9619	95.9052	0	88.5375
		325	1478.38	86.6386	89.73	94.0291	89.2378	93.9214	0	0	88.456	93.2915	85.1028	90.7315	0	91.2267	91.3514	93.9862	87.4961	0	0	92.0787	0	87.3301	92.2651	89.6104	0	91.244	90.1509	0	96.3062	0	0	91.3886	87.2277	91.174	0	89.2534	91.0081	0	93.8607	87.5611	0	0	89.2628	83.835	98.4238	0	88.3264
		326	1482.24	0	93.0351	88.5036	91.255	88.6287	0	0	90.1581	95.9728	93.3672	89.7129	89.0568	0	92.4748	92.8429	86.3683	0	0	91.9738	0	84.561	88.187	92.8129	0	87.3513	87.8794	88.676	0	0	86.8515	94.5107	91.13	0	0	93.6317	92.8423	0	0	0	86.1327	0	88.4955	92.0816	91.3921	0	93.5602
		327	1486.1	87.5222	93.5875	0	87.4303	86.6642	0	0	85.7202	87.2237	95.1679	86.0316	85.2735	84.775	86.1723	0	0	0	96.7363	91.1648	0	88.0639	88.9835	93.0041	0	94.2118	88.483	0	0	0	87.2968	98.6688	89.4338	89.0375	0	93.8708	93.774	0	0	0	0	0	0	85.6496	94.4853	0	89.3815
		328	1489.96	89.1846	92.4393	90.6752	90.0482	89.5731	0	0	92.4868	92.1223	92.403	94.2007	0	0	88.92	87.9995	92.5212	89.5827	97.3506	95.5381	0	0	89.8377	83.6697	0	82.7661	86.117	85.9063	0	0	0	90.3403	90.545	87.9419	90.7011	0	93.9195	0	90.7656	87.8075	90.4753	0	92.1936	82.0337	93.6107	0	85.9929
		329	1493.82	89.2765	0	0	94.1854	88.4501	0	0	86.923	89.9678	91.4469	0	90.9376	86.7456	93.4979	91.5193	86.5661	0	88.1882	94.9553	0	82.5339	90.2509	92.002	0	88.2654	0	86.8862	0	0	0	89.513	0	89.334	90.5264	0	90.6907	0	93.5447	0	93.023	0	87.661	86.5062	94.7134	0	90.3225
		330	1497.68	98.8484	89.6869	0	91.8262	86.8298	0	0	85.9617	88.0926	92.0753	89.5039	88.3972	0	93.2303	90.8603	89.809	0	0	95.7685	0	0	94.6402	89.0562	0	93.5506	83.5831	91.3231	0	0	0	96.4334	0	92.8134	91.3342	85.8591	100.522	83.3623	89.1129	82.7248	88.3356	90.8906	94.2644	87.0565	92.6721	0	89.381
		331	1501.54	93.4232	0	0	86.7931	92.9157	0	0	87.077	93.9875	91.0519	0	93.0392	85.6501	93.4102	0	88.3119	0	0	86.4527	0	0	96.387	93.1692	0	97.3415	88.1649	0	0	0	0	92.1706	0	88.845	91.9533	0	87.058	0	96.9501	89.3228	91.6492	0	88.8851	81.6447	97.8328	0	88.3155
		332	1505.4	93.5816	84.2693	86.9162	87.1672	86.6357	0	0	93.7282	87.8313	93.1369	0	85.714	0	90.6338	94.9533	93.8245	0	86.5921	92.1567	84.3907	84.1535	86.9949	95.4317	0	82.8441	88.8983	86.0851	88.7258	0	0	94.1398	90.1096	94.8903	85.8727	0	88.8645	0	89.8708	89.9385	86.0538	0	93.2844	89.8855	81.9706	0	88.6689
		333	1509.26	94.3126	95.5293	0	83.3376	95.8446	0	0	92.0467	97.151	86.3236	0	0	88.9489	91.946	91.3809	88.1281	0	93.6176	92.6632	0	0	88.9226	90.6684	0	92.253	90.4731	84.2849	0	0	0	91.5723	92.54	90.4788	94.1956	0	88.7089	0	0	85.8531	87.7471	0	93.3828	92.7303	95.4881	0	91.6981
		334	1513.12	0	0	0	85.3812	95.4894	0	0	89.2894	91.688	88.367	91.6311	93.8094	87.4699	89.348	94.9503	94.1141	0	87.2442	95.1099	0	0	87.792	96.6684	0	93.2676	87.8853	0	0	0	0	91.2902	0	93.46	85.4616	0	86.8576	0	89.9568	87.7508	88.711	0	0	92.769	94.6785	0	89.9352
		335	1516.98	95.1665	90.3353	90.8236	86.1316	87.4719	0	0	85.6166	93.4467	95.1839	93.0353	92.1116	89.1722	93.0786	0	0	0	103.673	88.4141	0	0	95.7009	98.5414	0	90.2978	89.996	0	0	0	89.2653	0	90.8522	91.1806	87.6372	0	92.9861	89.6626	94.4612	92.2835	92.8274	0	0	91.1053	87.6261	0	93.5025
		336	1520.84	89.8195	0	85.8746	84.1779	87.3539	0	91.0303	86.688	93.4594	88.46	0	91.7635	0	97.8671	96.2233	85.9947	0	87.0899	95.626	0	84.874	87.6637	88.6697	0	91.2575	0	0	0	0	80.5554	90.497	92.6604	92.9748	88.6025	0	93.8497	0	94.3414	89.6371	89.9252	0	92.1945	87.3229	91.3515	0	93.0365
		337	1524.7	86.2064	91.0915	90.6631	92.0994	88.4128	0	0	93.4222	93.5607	97.3832	90.9224	86.7909	88.4061	95.3439	88.8167	90.7456	0	90.8138	90.3974	0	0	94.9103	89.4666	0	92.9015	89.4088	0	86.9344	0	0	87.39	90.4066	0	88.0212	0	91.9657	89.7609	0	90.5852	89.7585	0	0	87.2514	96.6505	0	85.033
		338	1528.56	0	0	85.7586	89.6822	91.2185	0	94.7455	92.6084	91.1483	91.5565	89.6146	91.5788	0	90.62	86.366	91.9838	0	83.4578	99.8164	0	0	95.1641	91.7176	0	88.8818	83.4631	0	0	0	0	86.7328	88.7206	90.876	90.7868	83.9271	87.1578	0	92.3007	90.8152	0	0	0	93.3248	91.4808	0	89.1802
		339	1532.42	91.1551	0	0	93.4603	92.9518	0	0	95.0441	90.2028	93.3765	92.3732	0	92.7205	0	92.2513	92.5079	0	93.0326	96.8693	0	85.058	93.1435	87.6245	0	97.613	92.975	0	0	0	0	0	87.8206	0	96.3838	0	94.074	0	94.2639	90.0886	92.7586	0	90.7305	90.3157	96.8672	0	95.1548
		340	1536.28	87.7996	84.6607	0	90.8323	91.883	0	0	85.4312	0	89.4407	0	88.8179	0	87.6938	93.0843	95.1366	0	87.5794	98.1652	0	0	97.2975	93.0136	0	95.9004	0	0	88.3862	0	0	0	93.1623	90.1111	93.4396	0	93.5498	0	90.6792	97.246	93.7989	0	83.5871	90.2782	0	0	90.0929
		341	1540.14	0	84.4552	89.5979	91.7404	91.1931	0	0	93.7861	90.684	90.6698	0	94.3191	0	0	96.9813	95.249	89.058	90.597	89.7864	88.187	0	89.2297	93.1318	0	91.0266	89.0996	88.3631	90.5474	0	0	0	0	94.0924	88.423	0	91.611	0	89.2677	93.1845	85.3984	89.1675	89.9643	92.9217	94.6989	0	90.6358
		342	1544	83.6672	91.9321	88.7244	90.8527	83.9526	0	0	86.5852	0	85.3811	86.1266	93.2779	93.8887	91.654	88.8395	91.7929	0	88.9836	88.7797	0	0	86.9783	87.3872	0	93.604	0	0	0	0	82.0867	95.8588	0	90.4051	94.9488	0	92.0993	0	89.9128	91.8577	88.0716	0	89.5328	84.1609	92.3202	0	93.4295
		343	1547.86	82.5759	89.2732	0	87.3241	85.6328	0	0	86.9855	96.9329	93.3217	94.4984	83.1748	86.2998	0	91.714	89.8777	0	87.8686	92.8259	0	88.4167	0	94.7549	0	89.5048	0	0	86.7704	0	85.3569	87.384	89.124	0	93.6189	0	91.6878	0	90.0086	88.3963	86.8086	0	89.2413	89.3117	0	0	90.5495
		344	1551.72	93.1239	92.923	0	93.4206	89.1729	0	0	96.1008	0	91.7442	0	89.2194	0	90.8057	95.341	92.7083	0	90.9244	96.9822	89.3487	0	92.2153	91.0844	0	87.7328	0	0	93.1985	0	0	85.711	94.8104	89.4964	85.9997	0	86.787	0	91.5589	88.4214	0	0	94.6092	87.9145	89.4555	0	93.4149
		345	1555.58	96.0359	0	0	90.417	86.9404	0	93.055	98.3448	88.6429	92.0781	90.4662	103.248	0	0	92.068	92.9626	0	88.0153	94.2251	0	0	89.1818	86.602	0	85.5572	90.356	0	0	0	0	88.4208	93.2239	87.0669	94.1224	0	89.5232	0	91.2594	85.0291	91.2645	0	91.6525	87.8999	91.8775	0	86.5531
		346	1559.44	0	91.8962	87.7144	90.3678	91.4945	0	89.103	88.1485	0	87.3485	97.2989	0	0	0	92.8648	86.203	0	83.2387	0	87.6476	88.6882	96.3261	93.9792	0	92.024	93.3484	0	88.5374	0	0	94.6143	85.0585	0	97.2887	0	85.8325	0	91.0009	84.1547	92.8726	87.7926	89.9097	89.2003	0	0	87.1074
		347	1563.3	0	0	92.9299	93.9809	85.0873	0	0	86.7568	0	91.083	0	87.2288	0	89.5375	89.6175	89.7833	0	91.7408	91.9227	92.9826	85.4278	95.0803	0	0	94.707	0	0	0	0	0	0	90.1153	0	94.4755	0	90.6849	0	96.8265	84.2031	93.857	0	89.3408	95.0571	0	0	91.5295
		348	1567.16	0	0	0	93.3414	87.6094	0	86.2406	87.1943	0	86.3098	90.522	87.3128	87.0975	93.698	84.4668	90.5649	0	0	90.2165	94.5224	85.9869	93.0051	0	88.616	0	0	87.3241	0	0	0	88.0159	0	94.0598	93.995	0	92.2747	90.0265	89.7016	87.1839	83.111	95.9708	88.8279	94.3485	95.7624	0	90.0366
		349	1571.02	87.1692	0	0	90.9475	80.9678	0	89.9911	86.5837	89.411	90.1081	0	0	0	91.4158	86.6811	91.5966	87.7409	91.4943	91.7123	89.598	0	94.2704	87.3996	85.1167	94.6084	87.3143	0	0	0	87.2596	0	0	0	89.6716	0	90.3193	0	91.542	89.2538	89.6973	0	0	92.7695	0	0	91.7831
		350	1574.88	94.5048	0	0	88.1123	84.9058	0	88.0635	97.647	92.1759	92.842	94.2432	0	0	91.3492	94.242	91.1767	0	0	90.0016	0	87.5767	100.193	85.066	0	82.715	0	0	0	0	0	94.588	93.2438	91.8407	92.1813	0	88.1424	0	90.2842	84.7252	93.6947	0	0	91.3659	0	0	91.1024
		351	1578.74	0	0	90.0025	88.0721	83.0649	0	86.9259	86.4722	0	91.547	0	94.6611	92.0457	0	89.8215	91.2451	0	90.9342	91.4643	0	90.6652	94.0973	93.8191	0	94.5879	0	0	0	0	0	0	87.254	0	96.7811	0	85.631	95.0347	96.0301	96.2476	94.6104	0	88.774	87.4825	91.1177	0	94.0119
		352	1582.6	0	0	90.0655	89.7944	88.6348	0	86.2724	92.9357	0	91.2021	0	0	85.8953	0	85.4563	85.9823	0	0	93.6262	0	87.4952	90.0373	87.7236	96.5997	0	91.4242	0	89.6758	93.344	85.4049	87.2926	93.5303	0	92.397	0	95.8868	0	93.4209	91.2894	92.6041	87.1515	0	81.0871	0	95.5104	83.6034
		353	1586.46	0	0	0	85.5313	84.9477	0	91.3722	91.1261	90.5213	90.8285	0	96.5279	0	0	91.5666	91.2032	0	87.9562	94.2516	92.1205	95.0869	92.9506	0	0	0	87.9362	0	0	0	0	88.6447	88.8109	89.769	94.0594	0	90.4403	0	94.6852	85.1368	91.1428	0	87.5895	90.4371	0	0	92.7826
		354	1590.32	0	0	0	93.2344	84.9467	0	86.4791	86.5882	0	88.9321	88.4358	84.8304	0	0	91.7394	93.1898	0	0	90.6358	0	88.4917	91.0733	93.839	86.3038	95.5675	0	86.2878	0	86.7879	84.6293	0	89.5908	0	88.4736	0	94.262	92.5078	91.7726	85.9765	86.4159	83.0138	86.4667	90.9179	0	0	93.1327
		355	1594.18	0	95.6235	91.2179	94.3937	90.0641	0	87.5494	0	0	89.3018	90.6826	0	89.0324	0	91.4982	90.553	0	90.2543	87.8186	83.4113	0	91.5304	91.535	87.4516	92.9975	0	0	0	0	0	0	87.8079	89.9392	92.3425	89.4234	93.1027	87.544	93.1568	84.0697	0	93.2484	0	90.3338	0	0	86.6701
		356	1598.04	96.3757	86.6131	0	94.3703	89.3659	0	87.4952	91.8351	0	95.6046	86.726	0	0	88.7557	88.1906	91.4195	0	86.1611	88.9111	84.8846	86.5328	87.9449	93.6576	84.882	0	0	0	0	94.0257	0	0	91.358	0	101.312	0	95.2804	0	96.073	92.1304	89.4156	0	88.3729	86.9472	0	0	92.265
		357	1601.9	91.1925	84.4223	0	85.443	88.1334	0	0	90.8427	0	86.5488	0	0	0	0	94.6569	86.6141	0	0	94.7506	88.0858	92.3467	0	95.4682	0	0	0	0	0	0	80.7215	87.6032	92.3013	92.8895	95.7261	0	93.1999	0	96.4873	88.4286	0	91.8962	90.2285	86.5521	0	0	84.1923
		358	1605.76	92.6428	0	0	90.145	90.8946	0	0	84.3883	0	92.1383	0	0	88.7126	0	93.7572	96.2881	0	0	92.4015	0	85.109	0	88.004	94.8035	0	0	0	0	0	0	82.4038	87.0607	91.9844	88.0841	0	89.2004	0	0	89.0307	85.7664	0	86.0997	87.1491	0	0	89.2175
		359	1609.62	93.3182	0	96.7393	90.3754	89.6162	0	87.8181	87.3994	96.1175	93.4112	0	0	0	0	87.6181	92.6635	0	97.7663	88.7023	90.9096	86.9722	90.8261	0	83.4033	0	0	0	0	88.1991	0	83.7726	0	100.629	91.9579	0	93.1697	0	102.787	86.9204	95.6541	91.4676	0	88.1637	0	0	92.3269
		360	1613.48	0	95.8453	92.8517	92.0401	86.3946	0	87.2219	92.8502	94.0329	93.0283	0	0	0	85.6893	86.2257	88.4914	0	85.7616	89.747	91.1665	87.8676	90.1522	88.0684	0	0	0	0	0	0	0	0	85.815	0	90.9482	0	91.694	85.1254	92.0088	91.2182	91.8652	0	87.9132	84.0071	0	0	88.0304
		361	1617.34	96.724	84.2151	0	92.0174	83.806	0	80.3808	88.5916	89.3532	91.0595	93.3626	0	90.6974	91.1464	84.9199	86.6099	0	0	95.3297	89.0039	84.4891	93.7669	96.8892	0	0	87.3254	0	0	86.2761	0	0	87.3054	0	92.2642	88.2721	90.026	94.9824	104.074	92.8954	91.8975	0	0	0	93.7215	0	94.9755
		362	1621.2	87.291	0	92.7923	93.9351	86.3374	0	88.6268	0	93.6833	89.7498	0	86.1129	0	0	92.3354	92.7287	0	81.8265	90.3958	0	83.5122	92.5945	0	0	0	0	0	89.7061	0	0	90.3506	84.1314	0	87.0331	0	93.7176	88.8055	0	89.6197	0	93.3462	0	86.8418	0	0	89.1033
		363	1625.06	0	91.6753	93.3289	93.445	87.8362	0	89.8979	91.4497	86.3014	94.7804	0	88.291	0	0	92.9831	91.2945	0	88.4542	89.4974	0	84.2492	89.9331	0	0	0	0	0	0	0	0	0	0	87.7293	89.2628	0	90.0407	0	0	89.8259	84.5692	87.2886	0	87.5326	0	0	88.5592
		364	1628.92	0	89.4222	93.2126	84.0354	86.0737	0	89.4571	91.041	0	94.9142	0	0	0	0	87.7436	95.1079	0	0	92.1777	89.0119	83.3798	93.0023	0	0	0	0	0	0	0	0	0	87.1105	0	94.3903	87.1789	91.4285	86.9753	0	94.7439	0	89.0566	0	89.5406	0	0	96.2639
		365	1632.78	0	90.433	90.2855	95.9874	83.0314	0	84.5264	91.8011	86.636	84.4694	90.7878	0	0	0	91.4893	0	0	89.6162	92.8837	88.559	84.4181	86.2408	0	0	89.6297	84.232	0	89.5986	83.7359	0	0	87.4924	0	88.0723	87.7047	91.846	86.1729	0	86.5229	0	91.5878	0	87.2894	0	0	87.8619
		366	1636.64	0	89.4187	0	95.2922	88.0691	0	0	87.3599	0	98.3564	0	86.0059	0	94.4121	93.4033	87.8508	0	85.7234	92.0137	88.8966	85.49	88.471	90.808	0	88.0918	0	0	0	0	0	89.1484	83.7927	88.3978	94.5872	0	90.094	92.285	0	83.7138	0	96.0111	0	0	0	0	94.9986
		367	1640.5	0	0	0	93.9821	85.8314	0	86.3289	92.2701	0	94.6711	0	0	0	0	88.9357	92.1424	0	88.4181	99.8453	0	92.7477	0	95.8524	0	0	95.9961	0	0	84.6854	0	0	91.3485	0	88.1862	0	90.0886	0	0	87.7483	0	0	0	92.1774	0	0	89.3632
		368	1644.36	0	90.3873	0	87.3381	83.2775	0	87.7283	0	89.6454	92.7903	0	96.7408	0	0	93.4656	91.9386	0	94.0133	88.7312	0	89.5254	92.5924	0	90.9114	0	0	0	0	89.9816	0	0	0	0	91.8073	0	96.8267	0	0	91.0162	93.3311	90.4157	0	0	0	0	88.1424
		369	1648.22	0	89.0527	0	90.1404	92.3302	0	0	0	84.9731	91.2791	0	0	0	0	95.6034	93.4588	0	83.3247	89.8962	0	93.4329	84.9264	0	86.758	100.553	0	89.0634	0	84.6393	90.2386	0	84.991	0	93.4901	0	89.1258	0	0	0	89.6993	92.4273	0	89.1646	0	0	93.9669
		370	1652.08	89.3799	91.8907	91.8943	91.9611	92.1111	0	90.0564	90.2385	91.7125	88.2806	0	0	0	90.8232	96.2374	88.5738	0	91.0044	94.2384	0	90.1152	88.2465	0	0	91.7117	87.943	0	0	87.601	0	0	0	0	0	89.4764	93.8315	0	0	89.0238	0	0	0	89.4667	0	0	83.3855
		371	1655.94	0	83.7992	91.2883	90.0602	86.1672	0	86.0288	89.1522	87.9692	87.6052	0	0	0	0	92.1227	94.0947	0	90.6985	92.369	0	0	87.3264	0	0	0	0	0	0	86.9478	0	88.0672	0	0	94.9553	93.6549	96.8182	0	0	89.8322	91.204	0	0	0	0	0	92.584
		372	1659.8	0	85.9085	0	95.276	87.4505	0	0	0	92.586	90.1663	0	0	0	0	92.1357	0	0	95.8436	92.5033	92.646	79.8387	88.0388	0	0	89.0035	0	0	0	0	0	0	88.8364	0	95.6326	91.119	89.5411	0	0	87.9752	0	92.0233	0	85.2941	0	0	88.8721
		373	1663.66	0	84.9772	0	95.0887	84.0109	0	0	0	92.2308	86.2883	90.9884	0	0	0	93.5169	96.23	0	92.9056	87.3058	93.4886	84.9182	92.4043	0	86.9829	94.8986	0	0	0	0	0	0	0	0	84.2174	0	89.5229	0	0	86.5822	0	90.3614	0	90.7162	0	0	87.3808
		374	1667.52	0	91.9618	87.8261	86.6638	92.672	0	84.6516	0	92.9694	84.4542	0	0	0	0	88.436	89.3504	0	91.7525	91.6047	88.8709	83.3453	90.9172	0	93.5281	92.9875	0	0	0	92.4622	0	0	82.9833	0	94.1684	87.3728	89.0277	0	0	87.3383	0	0	0	86.0952	0	0	92.8494
		375	1671.38	0	92.6554	87.1409	95.5394	84.4911	0	0	0	87.4117	90.7608	0	0	90.9571	0	91.1509	89.4341	0	87.041	92.9676	86.8758	83.7501	89.1132	89.7894	86.6754	99.3845	0	0	0	84.9787	0	88.8082	0	87.6194	87.7525	0	91.5447	0	0	0	0	0	0	89.9535	0	0	89.4482
		376	1675.24	88.4276	0	0	89.7273	86.5845	0	0	85.4727	91.0494	90.8122	0	0	0	88.5709	95.5025	95.2367	0	0	92.5691	89.4509	0	87.9447	0	83.9206	94.5725	91.1061	0	0	0	0	88.3791	84.7902	0	0	0	89.467	0	0	87.9942	0	0	0	88.6218	97.1558	0	93.6529
		377	1679.1	0	86.7321	88.1292	92.8577	85.942	0	85.2058	0	90.0607	88.9806	0	0	86.3271	0	92.7076	91.6161	0	88.6981	92.2818	0	84.3741	94.9007	0	87.2158	96.3693	0	0	0	0	0	84.5154	0	0	0	85.8097	95.6505	91.8197	0	0	0	88.3763	0	87.0008	0	0	92.4066
		378	1682.96	0	86.6141	93.4539	86.5287	79.312	0	83.1399	0	87.4298	93.3759	0	88.1261	0	0	93.402	93.1194	0	85.0467	88.0574	0	91.0763	86.0268	0	0	96.7375	0	0	0	88.0735	0	0	0	0	95.7991	0	90.6211	89.4267	0	0	0	0	0	90.7582	0	86.2224	92.0982
		379	1686.82	0	89.4579	0	89.1529	90.5116	0	0	0	88.1145	90.4387	0	0	0	91.4318	92.2353	93.6096	0	93.3429	92.6892	0	87.7848	91.1134	0	0	0	0	95.1898	0	0	85.5234	0	0	88.5424	93.0981	0	93.2147	0	0	92.7862	0	88.9945	0	88.2735	0	0	93.4669
		380	1690.68	91.7687	90.6415	88.991	94.8439	92.5673	0	0	92.1371	93.9314	97.2237	0	0	0	0	88.1193	0	93.0847	91.9392	93.5828	91.5847	89.4959	87.905	0	0	91.9839	91.0407	0	0	0	0	0	0	92.2954	93.8944	88.2566	92.8647	0	0	83.0235	0	86.6833	0	81.9215	0	87.6931	97.0227
		381	1694.54	0	90.2328	91.8512	90.3263	87.7118	0	84.9924	89.0858	84.7483	90.1909	90.5177	85.7395	0	0	92.1223	92.3613	0	89.4974	91.1342	84.7382	85.1183	87.131	0	0	0	0	0	88.9453	87.8589	0	0	0	0	0	0	87.3919	0	0	88.4065	0	90.18	0	92.9625	0	0	92.7898
		382	1698.4	0	89.5853	96.3116	85.2849	86.6436	0	84.3752	0	90.8497	86.3212	90.646	0	0	0	92.0814	0	0	85.0404	96.5879	91.5989	83.6844	89.8874	0	0	90.7729	90.2954	88.0742	93.2919	0	0	88.4624	0	0	0	89.6008	91.0304	0	0	90.0964	0	87.7226	91.241	85.1081	0	0	92.3069
		383	1702.26	0	83.219	87.0663	89.08	86.2522	0	0	0	87.3014	93.5662	95.7671	0	0	0	94.0897	92.3767	0	0	99.0615	90.0929	83.7448	0	0	0	88.9529	93.6867	0	94.8663	0	0	0	0	0	0	0	96.8944	0	0	81.9272	0	91.4648	0	83.5393	95.2134	0	91.1355
		384	1706.12	88.9054	0	97.8173	85.8152	87.7313	0	0	0	84.6837	88.7745	0	0	0	0	93.4854	85.5771	0	91.2393	94.5393	89.7425	88.848	86.6844	0	0	84.7661	90.7475	0	90.9469	0	0	88.7905	95.8444	0	0	86.8964	91.2132	93.1141	0	88.0509	0	0	86.6058	91.5733	88.4184	0	0
		385	1709.98	82.69	94.3108	92.1342	87.6654	89.1184	0	0	0	89.3101	87.7603	0	0	0	0	90.0775	97.5545	0	90.3941	89.277	89.2517	86.1606	90.1164	86.361	87.0094	91.5784	0	0	0	87.285	0	0	0	0	92.2482	90.1311	96.2257	0	0	0	0	0	93.1965	84.3189	0	0	89.0201
		386	1713.84	0	0	0	87.0171	85.497	0	0	88.7561	88.8011	91.8174	0	0	0	99.0598	96.2284	0	0	89.8493	89.3108	93.6939	87.1693	93.5446	0	0	93.2584	89.7817	0	0	0	0	0	0	0	97.3563	93.1097	89.4177	0	0	0	0	89.9878	89.8486	85.2518	0	0	90.8061
		387	1717.7	0	0	0	86.1432	84.1856	0	0	0	0	95.5249	0	0	0	0	92.9324	87.1163	0	97.5547	90.2612	94.292	87.1287	88.0037	100.316	0	88.0761	0	93.65	0	0	0	0	0	88.6284	94.8123	0	96.4782	0	0	0	0	89.3842	0	79.3368	0	0	90.2159
		388	1721.56	0	88.9172	0	87.1553	86.3528	0	0	86.8785	86.7228	89.116	0	0	85.5426	95.8137	87.8023	0	0	95.9187	0	93.2158	81.952	89.4513	89.69	89.1577	91.4969	0	0	0	0	0	0	0	0	97.5446	89.4128	92.8282	87.8019	0	81.8989	0	91.106	0	0	98.5216	0	83.525
		389	1725.42	94.9108	86.0833	90.5266	90.6869	91.7653	87.1588	0	90.923	87.0333	92.2051	96.6349	0	84.4729	0	92.3909	91.8975	0	0	90.8028	0	76.2788	89.6346	92.3531	0	91.5493	0	0	91.8552	0	0	0	0	91.2831	93.9854	96.6234	89.4383	96.5803	0	0	0	90.1912	81.2174	0	93.6598	0	89.4039
		390	1729.28	0	0	86.6696	92.7811	91.098	0	0	0	84.309	91.0561	92.2239	0	0	0	91.304	95.6053	0	94.8511	97.4892	0	82.0918	95.0288	0	0	88.0348	0	0	0	0	0	86.7169	0	0	0	0	94.6823	88.1255	0	89.4172	0	0	0	0	91.6869	0	0
		391	1733.14	89.8757	0	90.7811	0	86.8081	0	0	90.6932	86.82	91.5071	0	0	83.7225	0	91.4377	92.3082	0	91.51	91.9565	89.8136	83.5007	91.3383	92.7105	88.5658	85.7343	0	0	0	0	0	88.3551	0	86.2966	92.2087	0	93.8326	0	0	0	0	0	0	87.8335	0	0	86.7608
		392	1737	0	86.5595	93.4084	94.0368	86.4436	0	0	91.9642	85.5414	91.0154	0	0	0	0	89.6298	0	0	0	91.161	88.638	87.2348	87.8939	0	0	87.7292	92.1695	0	0	0	0	0	0	0	0	94.0552	87.0937	0	0	0	0	90.7451	0	81.8186	95.0419	0	82.3092
		393	1740.86	89.0954	0	93.4831	86.0924	86.2675	0	0	91.0197	0	90.3298	90.0739	0	89.7423	0	0	90.4206	92.7729	90.1006	95.0304	89.0816	89.5495	91.0275	0	87.6882	89.3317	88.0799	94.8354	0	0	0	0	0	0	90.7093	0	94.3498	0	0	88.5541	0	92.9878	85.3206	75.0462	92.3064	92.6151	0
		394	1744.72	89.1625	96.3408	0	0	86.8786	0	0	0	92.8108	0	92.1596	0	0	0	92.2837	88.4404	93.0332	0	93.8814	88.1538	82.4423	91.765	0	0	0	0	0	0	86.7396	0	0	0	0	97.6897	0	96.6816	0	0	86.4294	0	92.1153	84.6783	82.097	0	87.1177	0
		395	1748.58	86.6158	0	0	85.8082	87.464	88.0606	0	0	0	90.6726	91.9806	91.3326	82.657	0	0	100.668	0	0	94.6317	87.3394	83.9044	0	87.8789	0	88.11	0	0	0	89.9906	0	0	0	0	0	96.6381	98.9376	0	0	90.4502	93.6961	92.1978	0	0	98.453	84.284	0
		396	1752.44	0	83.441	0	88.6705	87.0584	0	0	0	89.6458	0	0	91.2668	86.2101	0	0	94.8842	0	88.5019	94.1656	91.8243	93.9225	92.5644	0	0	88.7302	0	0	0	89.2278	0	0	0	0	91.1617	86.048	93.1581	0	0	0	91.6831	90.3602	0	0	0	85.0694	0
		397	1756.3	0	0	90.5692	84.9714	86.8593	90.4227	0	0	0	87.1705	0	0	89.977	0	91.1161	89.9474	0	0	90.1477	89.7354	0	98.2953	0	0	95.8542	0	95.4563	0	0	0	90.3873	0	96.4716	90.0199	0	96.1429	92.5849	0	82.6461	100.232	0	0	83.7754	92.5891	90.4584	0
		398	1760.16	0	85.6521	0	0	87.5001	90.5973	0	0	89.4772	89.2863	88.6443	0	91.093	96.8514	0	93.2688	0	0	90.322	93.5881	90.4023	98.6328	0	0	93.5055	88.2939	0	0	0	0	94.06	0	0	90.5526	0	90.7389	87.8671	0	0	0	0	86.2218	87.9579	0	92.5493	0
		399	1764.02	91.2301	84.7797	0	88.4511	92.7408	0	0	0	0	93.1711	0	0	90.2168	0	0	0	0	0	92.3704	87.061	90.7591	92.0552	0	0	88.6436	0	0	0	0	0	0	0	0	91.1639	90.4125	95.2071	95.5773	0	0	0	0	93.0304	89.5676	92.5597	0	0
		400	1767.88	0	0	0	0	89.5173	0	85.4851	89.5295	86.5005	88.2515	89.4182	91.1752	0	0	0	93.6498	0	91.9747	91.217	88.749	86.7505	90.4889	91.0245	93.4601	0	0	0	0	0	0	0	0	0	89.0827	92.7522	92.039	0	0	0	81.1851	0	0	0	89.4795	0	94.5779
		401	1771.74	0	0	0	0	81.4224	0	0	0	87.6592	94.0097	0	0	0	0	91.8681	96.6707	0	96.3201	0	90.3138	85.4725	0	97.5796	0	90.9609	0	0	0	0	0	0	0	96.2458	91.9108	91.1958	88.7559	90.9284	0	85.5566	0	94.1676	0	0	91.32	85.6673	0
		402	1775.6	0	0	0	90.4298	81.0073	0	0	0	0	92.2432	92.3798	87.5762	87.5759	0	0	0	0	92.6863	94.7929	93.5355	0	0	92.1031	85.4243	84.0683	0	0	0	0	0	0	0	0	92.2544	0	89.1599	90.0438	0	91.3885	91.5836	0	0	90.7946	0	83.8566	0
		403	1779.46	0	0	0	96.6431	90.3438	0	0	92.3855	91.542	91.4424	0	0	86.3985	94.1113	0	98.2719	0	0	97.9104	92.4217	82.7741	84.0778	88.7117	0	87.6739	0	0	0	0	0	0	0	0	92.7901	86.8531	89.4984	0	0	0	0	92.2362	0	85.996	0	86.7941	86.2345
		404	1783.32	86.352	0	0	87.1872	93.2782	0	0	0	0	93.937	0	0	84.6851	0	0	0	0	93.1472	0	89.3289	0	92.8915	0	88.8326	91.0469	0	0	0	0	0	84.5303	0	0	92.5749	0	94.4318	96.7621	0	0	0	91.9412	0	0	0	86.0718	0
		405	1787.18	0	0	0	95.726	92.748	0	0	0	89.8127	91.3538	0	92.3051	87.9364	0	0	93.5514	0	0	0	87.8848	82.5186	0	94.5537	0	93.1435	0	0	0	0	0	0	0	0	0	0	95.1778	91.3968	0	0	0	87.5576	0	0	0	83.7633	0
		406	1791.04	94.9882	81.3591	0	92.2325	85.7922	0	0	88.2768	0	100.426	92.175	93.7797	89.6252	0	0	86.9267	0	0	95.996	93.3969	0	0	85.5162	0	0	0	0	0	0	0	0	0	0	0	91.7022	89.9184	91.4186	0	0	0	0	0	0	0	88.566	90.8499
		407	1794.9	0	0	96.3033	90.7185	88.7378	0	85.6409	0	0	96.6587	0	90.9609	87.6957	0	0	93.6717	0	85.9227	94.6818	90.4718	0	88.5558	0	0	0	0	88.0744	0	0	84.5575	0	0	0	0	87.336	85.8665	0	0	0	0	0	0	89.6186	0	86.9141	0
		408	1798.76	0	0	0	89.344	90.3558	0	0	90.5601	91.0876	93.1807	0	93.4734	86.5971	0	87.6773	0	0	0	90.758	88.0174	0	0	88.7425	0	0	0	0	0	0	0	0	0	0	0	0	91.9515	0	0	0	94.3597	0	0	0	0	85.9787	0
		409	1802.62	0	0	0	0	92.6292	0	86.6522	93.2783	87.7637	95.9507	0	0	86.8939	0	0	90.2766	0	0	0	89.3324	0	0	91.7623	0	0	0	0	0	0	0	0	0	0	93.8926	0	95.6035	0	0	0	0	0	88.5183	0	0	0	0
		410	1806.48	90.0628	0	0	0	91.241	0	91.567	0	0	0	90.4306	90.1279	90.6162	0	0	89.5349	92.9171	0	0	87.5843	0	87.2469	92.417	0	0	0	0	0	0	0	0	0	0	0	0	91.4999	0	0	0	0	84.9547	0	0	92.7217	0	0
		411	1810.34	93.8427	0	94.2837	0	89.5322	0	0	91.4353	0	85.3427	96.4894	0	87.4935	0	0	0	0	93.2688	97.971	95.6266	0	94.2789	91.6187	0	0	0	0	0	0	0	93.2752	0	0	90.5582	0	89.6353	0	0	0	0	0	0	0	0	86.7171	0
		412	1814.2	0	92.9762	0	0	92.1911	0	83.7395	0	93.5816	95.9255	89.377	0	94.8594	0	0	98.6475	0	0	0	95.2829	0	0	89.5317	0	0	0	89.7501	0	0	0	0	0	0	0	0	90.8917	90.2904	0	0	0	0	0	0	0	90.9799	0
		413	1818.06	90.1103	0	0	0	88.8747	0	0	0	87.2038	91.3283	88.0227	94.0208	94.8393	0	96.383	96.9471	0	90.3523	96.1576	97.584	0	91.4051	89.4004	0	0	0	0	0	0	0	0	0	0	0	0	92.7481	0	0	0	93.1618	93.7808	0	0	0	92.1108	0
		414	1821.92	95.9055	0	0	0	87.0966	0	0	88.7403	0	88.9768	0	0	88.4707	0	0	91.5594	92.5394	92.8526	0	91.1619	0	0	88.1893	0	0	0	0	0	0	0	0	0	0	0	0	88.4927	0	0	0	95.6086	94.0091	0	89.1318	0	84.9223	0
		415	1825.78	93.0094	0	0	0	81.937	0	0	0	91.8449	94.4832	90.4187	91.5646	87.381	0	0	92.0127	0	0	0	87.6625	0	0	89.9213	0	0	0	0	0	0	0	0	0	0	96.5578	0	98.6821	0	0	0	0	0	90.8576	0	0	94.9711	0
		416	1829.64	92.5132	0	0	0	82.6695	0	0	0	0	91.1897	94.8841	86.1994	86.5271	0	0	90.0424	85.5156	86.6726	0	93.2358	88.4535	0	91.4087	0	0	0	0	0	0	0	0	0	0	0	0	88.4527	0	0	0	0	0	0	0	0	89.6234	0
		417	1833.5	88.5254	0	0	0	86.1584	0	0	0	89.243	0	93.6328	91.1942	89.8109	0	0	94.8022	0	90.5327	88.7092	93.4683	0	0	91.961	0	0	0	88.7005	0	0	0	0	0	0	96.737	0	96.9154	0	91.6814	0	85.3206	87.4787	0	0	0	91.1529	0
		418	1837.36	0	0	0	0	85.0288	0	0	0	0	0	88.538	88.4614	88.1459	0	0	0	0	92.1939	93.3522	0	0	0	84.8504	0	99.1757	0	0	0	0	0	94.6017	0	0	96.525	0	90.372	0	0	0	0	87.849	0	83.2902	0	92.2369	0
		419	1841.22	93.0565	0	0	91.3485	0	0	0	0	91.8078	0	0	82.3924	85.7097	0	0	94.0621	0	87.6701	0	93.6925	0	0	88.9244	0	88.6296	0	0	0	0	0	93.9495	0	0	93.9506	0	88.2148	0	0	0	0	94.7202	0	0	0	98.9988	0
		420	1845.08	93.73	91.2961	0	0	88.8479	0	0	88.8902	0	0	91.9683	0	0	0	0	0	0	95.7508	96.5186	0	0	0	0	0	89.7247	0	89.2412	0	0	98.2369	0	82.7756	0	91.5428	0	92.4077	0	89.199	0	0	89.1379	0	0	0	84.3765	0
		421	1848.94	94.6334	0	0	0	87.8367	0	0	0	0	96.6314	90.242	0	86.0514	0	0	88.2627	0	91.4587	0	92.9894	0	87.9477	94.2784	0	91.8818	0	89.0791	0	0	83.7056	90.3187	0	0	92.5788	0	93.1375	94.4925	0	0	0	90.4614	89.2106	81.8058	0	90.7728	0
		422	1852.8	0	84.8573	86.2219	0	0	0	0	0	89.6984	96.7463	92.7263	0	86.0231	0	0	0	0	89.3195	100.458	88.0136	0	98.9312	88.1526	0	89.5191	0	0	0	0	89.7698	0	0	0	100.021	0	91.5901	0	0	0	0	90.2873	0	0	0	92.7953	0
		423	1856.66	92.5036	89.5279	0	0	95.4852	0	0	88.165	92.9521	0	86.8536	0	86.659	0	0	0	87.5391	90.2436	91.2807	89.5315	0	90.7435	91.4562	0	0	83.7248	0	0	0	0	0	0	0	94.6245	0	89.8992	0	0	0	0	88.7848	0	0	0	84.7107	0
		424	1860.52	0	0	0	0	0	0	0	88.3022	0	91.5562	90.4788	86.8119	88.8672	0	0	0	90.4337	0	93.791	92.6522	0	0	95.706	0	0	0	0	0	0	0	0	0	0	91.565	0	96.7893	0	0	0	93.909	0	0	0	0	89.4775	0
		425	1864.38	91.1145	86.813	87.7457	0	88.5179	0	0	86.4632	90.8878	0	96.9319	0	85.5368	0	0	0	91.3283	92.7434	0	94.698	0	0	83.2438	0	0	0	0	0	0	0	0	0	0	91.0875	0	95.2503	0	0	0	92.1287	0	0	0	0	86.854	0
		426	1868.24	92.5712	93.1447	0	0	93.2273	0	0	93.3588	0	0	85.9677	91.1431	86.0355	0	94.7815	0	0	88.9599	0	97.8221	0	86.6679	90.0757	0	88.1085	0	0	0	0	92.5687	0	0	0	92.5599	0	93.6902	0	0	0	88.0361	0	0	0	0	88.4071	0
		427	1872.1	93.1576	81.2207	87.5699	0	0	0	0	89.2064	0	0	89.6379	83.9996	0	88.3351	0	0	92.9061	86.9546	92.2555	94.4781	0	85.7938	93.0904	0	0	0	0	0	0	89.7623	94.4367	0	0	95.9196	0	88.4277	0	0	0	0	88.0486	0	0	0	84.8474	0
		428	1875.96	91.1701	86.6318	0	0	89.6543	0	0	80.7124	0	92.6473	91.5186	0	85.9366	96.1454	0	0	84.4862	98.8208	0	93.0512	88.6015	0	91.8924	0	0	0	0	0	0	96.3254	88.7024	0	0	91.64	0	89.7956	88.9423	0	0	0	92.4885	0	0	0	89.1529	0
		429	1879.82	84.7112	89.6775	0	92.1804	88.114	0	0	0	87.9815	0	91.664	89.4144	85.5364	89.9549	0	0	89.7744	0	0	0	95.4426	0	93.1773	86.1974	84.257	0	90.9292	0	0	0	0	0	0	99.8493	0	91.3998	92.1907	0	0	84.4449	88.6072	92.3564	0	0	90.7472	0
		430	1883.68	92.8841	90.4703	0	88.97	93.6347	0	0	93.8636	89.9886	0	88.8998	89.5042	91.9185	0	0	0	82.8922	0	99.1996	0	86.87	93.9713	92.801	0	0	0	0	0	0	89.7429	0	0	0	97.008	0	92.6094	0	86.6639	0	0	85.4139	0	84.6	0	0	0
		431	1887.54	86.947	0	0	95.1574	82.8287	0	0	90.8643	88.4297	0	93.9714	0	85.1387	94.9923	0	0	85.5936	96.0661	92.5937	93.1421	90.7775	92.8799	88.1596	0	93.8298	0	0	89.0413	0	90.656	0	0	0	90.1409	0	96.818	0	90.6993	0	82.8076	0	0	0	0	0	0
		432	1891.4	91.2398	86.3365	0	92.3396	83.0318	0	0	90.799	95.7286	0	85.1375	88.5461	80.0692	0	0	101.851	88.7258	90.2123	95.9089	88.9029	90.9509	97.9467	89.1034	0	0	0	0	92.7731	0	0	0	0	0	92.5856	0	95.078	0	89.4132	0	0	93.1804	0	0	0	90.7989	0
		433	1895.26	89.0785	86.4973	0	0	90.3264	0	84.0092	92.4759	88.5923	0	88.2405	86.2771	89.0865	0	0	0	90.7542	92.1657	98.5217	84.9035	0	90.7312	92.5557	0	0	0	0	0	0	0	0	0	0	92.6644	0	92.5658	0	91.5293	0	0	0	0	0	0	0	0
		434	1899.12	0	82.5982	0	0	83.8744	0	0	84.9608	94.184	93.8937	89.6989	86.8505	86.6767	94.5829	0	99.7551	0	0	0	85.4006	84.405	93.8922	87.3819	0	0	0	0	0	0	0	0	0	89.6054	94.2608	0	90.7696	0	93.8207	0	86.8095	92.4111	0	82.6494	0	0	0
		435	1902.98	92.7594	86.4522	0	91.7455	88.1331	0	0	93.2686	0	91.4767	91.2908	88.2728	88.8205	90.9061	0	0	93.0048	0	95.6995	94.1137	89.5093	0	89.0724	0	0	0	0	0	0	0	0	0	0	98.0967	0	92.2514	0	0	0	87.9014	0	0	0	0	0	88.4163
		436	1906.84	87.3537	92.4033	0	95.2361	85.9123	0	0	90.4448	0	93.25	89.1534	0	86.2089	88.3275	0	0	94.1456	0	0	89.1446	92.2727	0	86.9609	0	0	0	0	0	0	82.7982	0	0	93.6873	93.6998	0	94.4966	0	89.2368	0	88.9242	0	0	0	0	0	0
		437	1910.7	85.5619	86.0701	0	92.2248	0	0	0	93.3385	0	88.7144	89.6582	95.5637	82.6216	86.8431	0	0	94.761	0	89.3442	86.7277	94.5294	0	91.3899	0	0	0	96.0491	0	0	86.157	0	91.4029	0	92.3519	0	0	86.7817	0	0	0	0	0	0	0	0	0
		438	1914.56	86.3889	90.7273	0	93.9699	95.5395	0	0	87.9688	89.5019	89.0784	89.4883	91.6511	90.3124	90.259	0	0	89.5053	0	0	0	90.2863	0	92.304	0	0	0	0	0	0	0	0	0	87.264	93.8508	0	0	0	94.0134	0	0	87.4899	0	0	0	0	0
		439	1918.42	87.0351	0	0	94.6214	85.8623	0	0	92.9552	94.0268	0	88.8818	0	84.5111	0	0	0	94.8808	0	0	0	86.5061	0	87.7206	0	0	0	0	0	0	85.0042	0	0	89.0465	87.1658	0	89.8345	0	100.072	0	0	86.9528	0	0	0	0	0
		440	1922.28	99.6297	89.9875	0	93.7062	0	90.4147	86.5894	89.8276	0	86.4401	94.2061	90.9425	85.9447	0	0	0	89.6578	0	85.5551	0	84.0311	0	89.0156	0	0	0	86.7644	0	0	0	0	0	0	91.3531	0	0	0	89.4912	0	0	89.2784	0	0	0	0	0
		441	1926.14	92.7146	89.7342	86.5943	98.2825	88.4748	93.8147	0	88.2287	88.5584	92.1421	91.5277	86.1428	85.4649	92.0587	0	0	86.3321	92.6785	0	91.1774	85.3809	0	86.8547	0	0	0	0	0	0	0	0	0	0	94.0207	0	89.2449	88.5198	96.1788	0	0	92.1332	0	0	0	0	0
		442	1930	0	0	0	90.9098	93.2695	0	0	90.791	0	0	92.6887	88.6329	84.4455	83.8627	0	0	94.0471	95.0481	93.1238	85.4858	84.7044	0	93.8103	87.0778	92.8658	0	0	0	0	88.2379	0	0	0	91.9233	0	93.2486	0	90.7383	0	0	90.542	0	75.663	0	0	0
		443	1933.86	89.2203	89.6055	96.9749	98.8766	85.4537	0	0	87.7908	91.8237	89.1688	89.4447	86.1173	87.3511	0	0	0	90.5314	92.5851	99.2063	0	93.5453	92.0917	89.3428	0	86.6729	0	0	0	0	0	0	0	0	90.1942	0	94.7048	0	94.2545	0	0	0	0	0	0	0	0
		444	1937.72	93.9731	0	84.9349	93.7939	87.5348	90.5384	90.162	91.2315	94.3274	90.7279	89.9075	90.0294	86.6545	0	0	0	85.1915	0	0	0	89.7136	92.2462	94.7507	0	86.8552	0	0	0	0	0	0	0	0	96.5619	0	90.1563	0	95.4123	0	0	0	0	0	0	0	0
		445	1941.58	88.6516	88.8632	0	88.0798	91.6298	0	0	94.0292	89.077	90.4492	95.2001	83.46	88.4157	0	0	87.5786	84.5677	0	0	0	87.0599	95.1246	90.1085	89.2279	0	0	0	0	0	0	0	0	0	92.2398	0	95.3445	0	93.409	0	0	0	0	0	0	0	0
		446	1945.44	94.1664	0	0	0	83.2725	96.8976	0	90.4202	88.6358	95.6264	91.9454	87.9017	84.0967	0	0	0	94.0433	0	90.5871	0	84.3325	95.3271	94.0811	0	0	0	0	0	0	0	0	0	0	92.6227	0	94.517	93.6584	99.4787	0	0	0	0	0	0	0	0
		447	1949.3	93.3903	85.1547	0	93.6461	88.0926	93.4692	91.7419	87.9573	0	91.0648	85.4323	0	89.0136	89.6039	0	0	89.4432	0	0	0	79.7407	94.8118	93.9106	0	0	0	0	0	0	0	0	0	87.2598	91.0239	0	91.35	88.7134	89.3929	0	0	0	0	0	0	0	0
		448	1953.16	89.6486	86.6185	91.1223	89.7363	85.9794	90.4827	0	86.5327	0	0	86.9424	91.5786	88.3011	0	0	0	89.8781	0	94.5795	0	94.1302	86.5304	0	0	93.3701	0	0	0	0	89.5048	0	0	95.3645	95.0267	0	88.6993	0	94.3749	0	0	0	0	0	0	0	0
		449	1957.02	91.0884	85.1471	91.1788	95.5327	91.3877	0	0	87.659	88.3068	0	90.5785	86.5973	83.2239	0	0	82.5942	86.0526	0	101.554	91.8451	85.6297	88.0191	86.9718	0	0	0	0	0	0	0	0	0	0	88.5687	0	94.3039	0	92.831	0	92.1152	0	0	0	0	0	0
		450	1960.88	86.2189	90.2578	0	95.9201	84.7095	88.4475	0	91.9325	0	92.0529	93.0859	89.6606	89.9043	0	0	0	87.288	0	95.9009	0	91.0447	0	92.5754	0	89.2747	0	0	0	0	0	0	0	92.8772	96.2365	0	90.6781	0	92.2867	0	0	0	0	0	0	0	0
		451	1964.74	95.2993	0	0	0	85.8366	95.7631	0	94.21	84.43	93.6914	86.6191	94.1989	87.954	0	0	87.2757	87.1687	0	95.9946	0	87.266	102.596	0	0	90.618	0	0	92.3976	0	0	0	0	0	88.2049	0	0	0	92.8162	0	92.0779	90.6263	0	0	0	0	0
		452	1968.6	87.3564	90.6176	0	94.502	90.4212	92.464	89.2383	95.7308	0	86.7463	87.6144	0	88.5426	0	0	91.4616	91.9903	91.4533	0	0	86.2846	92.2714	0	0	0	0	0	0	0	0	0	0	97.2168	93.9685	0	0	0	0	0	0	0	0	0	0	0	0
		453	1972.46	91.3499	89.4883	0	98.1668	88.0924	96.7572	94.4873	89.0459	0	89.4186	88.9706	0	90.7852	0	0	0	90.1867	0	98.9592	0	87.3001	90.1614	94.4265	0	0	0	0	0	0	0	0	0	95.7911	87.1551	0	91.1157	0	0	0	93.1466	0	0	0	0	0	0
		454	1976.32	91.8822	93.5166	0	0	83.9331	0	0	96.3946	91.7471	95.6773	89.6355	88.614	99.2422	0	0	88.1306	92.5882	0	91.0426	0	90.3958	97.0237	0	0	0	0	0	0	0	88.5743	0	0	0	93.2974	0	93.5645	0	0	0	90.4871	0	0	0	0	0	0
		455	1980.18	92.9753	0	0	97.8056	89.217	0	0	88.4291	0	90.8722	88.5201	87.7298	81.7907	0	93.3319	0	85.5936	0	93.993	0	89.999	94.1118	93.6631	0	0	0	0	0	0	0	0	0	0	92.6558	0	0	0	0	0	0	0	0	0	0	0	0
		456	1984.04	95.3149	95.8097	0	91.456	86.3812	0	91.923	91.8328	0	89.3455	91.7725	89.1502	85.4904	0	0	85.5287	87.4407	0	91.5166	89.3019	84.9652	91.2637	0	0	0	0	0	0	0	0	0	0	92.17	91.7285	0	0	0	0	0	88.9499	0	0	0	0	0	0
		457	1987.9	91.07	89.2713	0	89.73	86.2561	84.437	87.9256	93.0645	86.2113	91.4584	84.4074	91.5895	91.8351	84.4042	0	96.945	88.017	0	95.8933	0	90.1057	90.8744	0	0	0	0	0	0	0	0	0	0	91.694	90.4438	0	0	0	90.9325	0	91.4142	0	0	0	0	0	0
		458	1991.76	93.4299	89.29	0	93.7775	83.9746	0	0	90.26	0	95.8251	92.8181	90.3572	88.0761	0	91.7316	0	91.4908	0	94.0996	93.2236	82.8838	90.2813	89.9978	0	0	0	0	0	0	0	0	0	90.3385	90.7359	0	0	0	88.4712	0	0	0	0	81.4048	0	0	0
		459	1995.62	0	0	0	0	88.054	0	89.0007	89.791	0	0	91.676	85.4586	86.5725	0	89.7677	95.8842	89.7284	0	93.2813	0	86.3041	93.5886	0	0	0	0	0	95.0325	0	0	0	0	0	94.8418	0	0	0	0	0	97.9075	0	0	0	0	0	0
		460	1999.48	94.1815	0	0	97.6499	91.5334	88.9052	0	91.1141	0	96.1739	88.3246	0	89.8208	90.6583	0	92.3698	92.3877	0	91.542	92.1226	85.9877	0	86.4734	0	0	0	0	0	0	0	0	0	0	94.7493	0	0	0	0	0	87.4504	0	0	0	0	0	0
		461	2003.34	89.8002	0	0	104.65	85.1752	91.3561	0	95.2911	96.1371	97.117	90.8646	89.6274	0	0	0	88.7668	86.6464	0	95.2229	90.508	87.0664	0	94.3069	90.5987	0	0	0	0	0	87.0117	0	0	0	86.0524	0	0	0	0	0	89.3752	0	0	0	0	0	0
		462	2007.2	94.1781	0	0	99.4152	89.0931	86.9782	0	91.7932	92.0804	96.0862	88.0325	0	0	0	0	85.6287	89.6767	0	89.9574	92.7724	84.5276	92.6706	88.7349	0	0	0	89.4116	0	0	0	0	0	90.7753	94.4795	0	0	0	0	0	0	0	0	0	0	0	0
		463	2011.06	88.1144	95.5643	0	92.3769	88.7057	0	93.756	93.2735	0	96.3411	92.4086	90.686	86.861	0	0	0	90.4918	0	91.0544	0	86.72	0	0	0	0	0	89.4798	0	0	0	0	0	0	90.8313	0	0	0	0	0	88.6292	0	0	0	0	87.0428	0
		464	2014.92	90.4474	0	83.0791	93.1533	90.3802	0	0	90.867	92.2093	94.1083	91.4764	84.2467	87.3598	0	99.6336	93.7409	90.3996	0	0	87.8896	84.7414	0	0	0	0	0	0	0	0	0	0	0	91.432	0	0	0	0	0	0	0	0	0	0	0	0	0
		465	2018.78	94.946	95.0165	0	92.4154	93.3993	89.3997	0	93.5555	87.2173	96.1349	92.8256	85.0697	89.6006	0	0	0	88.9331	0	91.2858	0	86.8986	0	0	101.151	0	91.2519	0	0	0	0	0	0	0	95.2608	0	0	0	0	0	91.4799	0	0	0	0	0	0
		466	2022.64	0	90.4782	0	0	90.7437	0	87.8543	98.6038	0	93.913	85.6846	0	88.1169	0	92.321	90.085	99.1299	90.486	92.6506	90.6276	88.8095	85.5779	94.1861	0	0	0	0	84.0056	0	85.7747	0	0	0	0	0	0	0	0	0	88.0928	0	0	0	0	0	0
		467	2026.5	93.8285	92.2389	0	92.1639	87.4524	0	91.3253	90.436	86.5188	96.2726	89.6727	87.8814	92.4358	0	90.9473	0	91.0942	0	94.0666	0	88.2484	87.4381	0	0	0	0	84.7386	0	0	0	0	0	93.0637	0	0	0	0	0	0	0	0	0	0	0	0	0
		468	2030.36	90.9075	94.744	0	98.0071	94.0396	0	0	91.1797	0	0	93.9161	93.1591	85.3484	0	0	85.7365	91.1891	93.1341	95.4667	0	89.8799	86.3988	94.4623	0	0	0	0	0	0	0	0	0	92.7601	0	0	0	0	0	0	0	0	0	0	0	84.0023	0
		469	2034.22	92.7704	0	0	91.5739	90.6502	0	0	90.3207	89.5446	97.4874	87.6074	0	88.2325	93.9555	91.5529	0	83.615	0	90.4673	92.4009	82.3233	94.0708	0	0	0	0	87.2693	90.3058	0	0	0	0	0	0	0	0	0	0	0	90.3203	0	0	84.3614	0	89.2471	0
		470	2038.08	92.8006	0	0	0	89.921	93.6548	0	92.1985	0	94.1946	89.6208	92.0329	91.076	0	0	89.504	92.0128	0	89.5127	86.5542	91.9841	0	0	0	0	0	87.9375	0	0	0	0	86.8602	92.8121	0	0	0	0	96.2012	0	0	0	0	0	0	0	0
		471	2041.94	93.0603	0	95.2436	84.1868	0	0	0	92.5407	0	92.0348	0	90.4318	89.1515	0	0	89.9756	92.0495	0	87.8598	0	86.4036	0	88.6646	92.5515	0	0	89.4666	0	0	0	0	0	0	0	0	0	0	0	0	0	0	0	0	0	0	0
		472	2045.8	88.1306	0	0	0	86.32	86.296	0	99.3646	0	94.3524	0	89.1509	87.0127	0	95.8051	96.3387	90.572	0	93.5028	85.6067	88.6344	0	89.0182	90.9567	0	0	0	0	0	86.7111	0	0	84.4462	0	93.4383	0	0	0	0	0	0	0	0	0	0	0
		473	2049.66	90.64	0	0	0	87.9326	0	90.7341	93.8946	0	0	90.0846	0	88.5987	0	92.2594	93.9298	98.2237	0	91.4451	0	82.7981	89.9612	94.0767	87.209	0	0	0	0	0	0	0	0	96.1392	0	90.7005	0	0	0	0	0	0	0	0	0	0	90.8789
		474	2053.52	87.1602	0	0	0	94.7098	88.9975	0	96.8159	0	93.3748	86.4683	83.4061	88.9663	0	96.6133	0	90.102	0	88.8136	0	82.4348	90.8286	0	0	0	0	0	0	0	0	0	0	91.4533	0	91.2483	0	0	0	0	0	0	0	0	0	0	89.7622
		475	2057.38	89.9029	92.6892	85.6305	0	94.3035	85.8893	91.4861	97.7764	0	90.6583	96.2109	0	86.382	0	0	0	91.439	0	95.9404	0	87.0501	92.1837	0	0	0	0	0	0	0	0	0	0	0	0	93.6614	86.5376	0	0	0	0	0	0	0	0	93.1258	0
		476	2061.24	0	89.6623	0	0	93.7472	0	0	88.7481	0	94.3957	0	0	0	93.5767	0	0	91.1714	0	88.3087	93.8265	0	93.2239	88.4355	93.5391	0	90.7396	0	0	0	85.4259	84.0593	0	91.6768	0	93.8376	0	0	0	0	93.4432	0	0	0	0	0	0
		477	2065.1	94.1238	0	0	0	89.028	87.6895	0	87.6428	0	0	89.4157	0	0	0	93.991	91.172	91.6128	93.8033	95.8982	92.808	90.8266	88.9786	0	0	0	0	0	91.8351	0	0	0	0	89.5053	0	0	0	88.0137	91.9168	0	86.9227	0	0	88.2287	0	89.2835	82.2069
		478	2068.96	92.9186	90.7824	0	0	87.5086	88.5355	0	93.6829	0	91.4871	0	89.1062	0	87.8744	94.3811	0	91.9996	0	93.1476	90.8835	89.5291	91.1198	0	86.3284	0	0	0	0	0	0	87.1949	0	0	0	96.2251	94.808	0	0	0	0	0	0	0	0	0	0
		479	2072.82	91.5422	87.3432	0	93.4111	88.99	86.8501	0	89.611	0	103.358	89.5263	0	85.4939	0	96.9951	92.3333	91.9602	0	96.4916	91.0654	0	0	0	88.7622	0	0	0	86.2877	0	0	0	0	85.5771	0	0	0	0	0	0	0	0	0	80.0605	0	0	0
		480	2076.68	89.8368	0	0	0	87.5987	92.1544	0	92.8239	0	88.8737	96.51	0	90.2748	0	95.0841	91.807	89.4211	0	95.4412	0	87.4872	88.8825	90.1417	89.0698	0	91.5981	0	0	0	0	0	0	92.6587	0	0	0	0	0	0	0	0	0	0	0	0	0
		481	2080.54	95.5027	0	0	0	91.6913	97.6371	84.4812	91.1823	89.6143	0	94.8657	0	92.9145	0	91.3653	0	85.789	0	93.609	0	0	0	94.7379	0	0	0	90.7234	0	0	0	92.0991	0	91.3978	0	0	0	87.554	95.3397	0	0	0	0	82.6678	0	0	0
		482	2084.4	89.6766	91.8593	0	0	95.7774	87.9449	86.7901	90.1035	90.1874	0	0	0	0	91.7762	95.4707	87.0785	93.2695	0	0	88.9326	0	88.9659	0	87.5894	0	0	0	0	0	0	0	89.0236	89.5454	0	0	0	0	0	0	0	0	0	0	0	0	0
		483	2088.26	89.0992	93.5075	0	0	91.6731	88.5637	0	93.4312	0	0	0	0	88.4361	91.3516	97.5545	0	90.3562	0	0	0	91.056	0	0	90.1004	0	0	0	81.6431	0	0	0	92.0744	96.2725	0	0	0	0	0	0	0	0	93.0704	89.4439	0	0	0
		484	2092.12	88.8094	0	0	0	93.2149	86.6081	90.9646	91.661	89.3615	89.5694	0	0	89.7213	0	93.9119	86.5557	95.7677	0	94.7172	94.2322	0	88.0822	0	93.815	0	0	0	94.9244	0	0	0	0	92.4162	0	91.0641	0	0	92.6514	0	0	0	0	0	0	0	0
		485	2095.98	88.6948	0	0	0	91.1826	0	0	87.367	0	90.196	91.1413	92.6515	0	94.4107	86.6224	88.3736	89.4896	0	90.8898	93.9011	0	0	90.7751	0	0	0	0	0	0	0	0	0	87.4561	0	0	0	0	0	0	0	0	0	0	0	0	0
		486	2099.84	94.6219	91.8307	0	0	85.2238	89.3008	0	96.6213	91.4418	95.3379	0	0	91.088	0	83.2312	0	84.7496	0	93.5586	91.9476	85.4493	90.0685	0	91.4622	0	0	0	86.0814	0	0	83.0546	0	98.1882	0	0	0	93.8499	0	0	0	0	0	0	0	0	83.0926
		487	2103.7	83.776	96.3629	0	0	86.9932	85.3027	0	0	93.731	87.5117	0	0	92.5475	0	99.2902	98.7636	87.7768	0	96.7191	88.2216	0	0	0	87.2043	0	0	0	95.8557	0	0	0	0	92.4073	0	0	0	0	0	0	0	0	0	0	0	0	88.8727
		488	2107.56	90.884	91.9475	0	0	87.3556	92.5659	88.5221	94.4691	0	97.4461	89.3488	0	0	0	98.4737	0	90.9267	0	90.3793	83.8501	0	0	91.486	88.3163	0	0	0	0	0	0	87.2507	0	93.4985	0	0	0	0	0	0	0	0	0	0	0	0	0
		489	2111.42	91.1991	89.2442	0	0	87.4348	86.7422	92.0249	0	0	0	0	0	0	0	89.7064	0	88.6255	0	96.5804	89.7521	0	0	87.3958	86.3907	0	0	93.6386	90.3704	0	0	0	0	94.3601	0	0	0	0	0	0	0	0	0	0	0	0	0
		490	2115.28	85.4969	93.281	0	0	0	88.8212	91.221	93.7826	88.1854	0	0	0	0	96.5714	94.4061	0	87.1599	0	95.3085	92.3317	0	0	0	84.053	0	0	0	0	0	0	0	0	89.9323	0	94.4626	0	0	0	0	0	0	0	0	0	0	0
		491	2119.14	91.0445	0	0	0	92.3448	89.1992	93.5482	88.572	86.2657	0	0	0	83.5495	0	99.1206	0	89.1842	0	0	92.709	0	0	94.108	0	0	0	0	0	0	0	0	0	94.7479	0	0	0	0	0	0	0	0	0	0	0	0	0
		492	2123	94.8354	91.3499	0	0	92.0084	94.121	87.2835	0	99.6832	0	0	90.0561	0	0	96.2335	90.2801	89.6915	0	93.9667	94.4295	88.2458	0	89.431	90.6443	0	0	88.4897	0	0	0	92.7846	91.5602	95.8876	0	91.5562	0	0	0	0	0	0	0	0	0	0	0
		493	2126.86	94.6662	93.1393	0	0	91.4173	86.5791	91.047	94.6188	86.5225	0	0	0	0	0	94.4257	0	94.1054	0	94.9536	92.6568	0	0	0	0	0	0	0	89.2538	0	86.2742	0	0	98.1098	0	0	0	0	0	0	0	0	0	0	0	0	0
		494	2130.72	93.5887	90.3277	0	0	86.6937	82.5738	89.761	94.4346	0	96.233	0	0	86.6994	0	91.3437	0	89.1485	0	95.9214	90.8023	0	0	91.7691	86.1789	0	0	0	84.9378	0	0	86.7337	0	89.1986	0	0	0	0	0	0	0	89.8083	0	0	0	0	0
		495	2134.58	88.7752	0	0	0	86.8738	85.2343	86.4391	88.4002	0	88.558	0	0	0	0	94.0783	92.123	90.5376	0	99.2688	95.8656	0	85.9845	0	0	0	0	89.1231	85.4356	0	0	88.2248	0	92.8794	0	88.9851	0	0	0	0	0	0	0	0	0	0	0
		496	2138.44	94.4221	0	0	0	89.6165	85.6472	90.9531	95.7856	97.7023	95.2916	0	0	0	0	91.4764	93.9883	89.7653	0	89.8435	90.3609	0	0	0	89.9274	0	0	0	88.5052	0	0	0	0	94.1117	0	0	0	85.8106	0	0	87.8983	0	0	0	0	0	0
		497	2142.3	87.1564	92.8008	0	0	84.8103	86.8184	90.0771	0	91.2151	94.11	96.6026	0	0	0	92.7771	91.1112	89.1653	0	95.0095	90.1848	0	0	0	0	0	0	0	92.9487	0	0	94.3081	0	93.2241	0	0	0	0	0	0	0	0	0	0	0	0	0
		498	2146.16	87.5396	91.6353	97.9527	0	87.7946	86.4861	92.665	96.3993	0	0	0	0	0	0	96.7511	0	88.9041	0	89.6415	88.0162	0	0	88.31	89.837	0	0	0	93.9129	0	0	91.3091	0	91.507	0	0	0	0	0	0	0	0	0	0	0	0	0
		499	2150.02	95.3525	93.4178	0	0	88.1052	88.1171	79.7771	0	85.3084	97.4168	91.2087	0	0	0	98.0266	0	88.5932	0	90.2925	89.2726	89.8024	92.6533	0	89.1948	0	0	0	0	0	0	0	0	95.3775	0	96.2782	0	0	0	0	0	0	0	0	0	0	0
		500	2153.88	97.6128	0	0	0	95.3294	88.7977	84.5039	96.6688	0	87.3288	0	0	0	0	93.9442	0	90.9041	88.1035	92.8626	88.8415	0	0	91.1912	89.5155	0	0	0	0	0	0	0	0	89.3183	0	0	0	0	0	0	0	0	0	0	0	0	0
		501	2157.74	91.8035	88.2008	90.5401	94.2981	89.9509	82.3183	82.5624	0	0	0	0	0	0	0	0	0	86.5395	0	97.555	85.5224	0	89.8508	0	0	0	0	0	0	0	0	87.7961	0	95.3508	0	0	0	0	0	0	0	0	93.495	0	0	0	0
		502	2161.6	0	0	91.7909	98.2066	87.9707	88.8633	90.6329	93.8287	0	96.1895	0	0	0	0	92.6283	87.669	88.7326	90.692	92.393	89.978	0	0	0	0	0	0	84.845	0	0	0	0	0	93.7035	0	0	0	0	0	0	0	0	90.0213	0	0	0	90.3748
		503	2165.46	94.3404	87.4803	91.2155	0	83.9987	88.654	90.7384	99.8726	0	0	0	0	0	0	98.1568	94.4352	83.6589	0	89.9101	89.8241	0	0	0	85.8752	0	0	0	0	0	0	0	0	93.27	0	0	0	0	0	0	0	92.7129	0	0	0	0	86.1605
		504	2169.32	96.8491	82.6954	85.5397	0	90.6276	87.8303	90.2251	92.5561	0	0	91.0485	0	86.1923	0	0	90.8172	88.9565	0	93.926	91.2782	0	0	0	0	0	0	0	0	0	0	89.5323	0	96.3864	0	0	0	0	0	0	0	0	0	0	0	0	0
		505	2173.18	94.764	0	0	0	86.3568	90.0114	89.9499	91.4867	0	0	0	0	0	0	0	89.9492	88.8875	0	96.5522	96.9088	0	0	0	87.9342	0	0	0	0	0	0	82.3834	0	90.161	0	0	0	0	0	0	0	0	84.4038	0	87.0375	0	0
		506	2177.04	89.4601	88.3647	91.8253	0	89.3423	88.8173	93.7956	92.5571	91.0368	0	0	0	0	0	0	88.3363	95.7589	88.6245	89.4824	90.8806	0	91.6023	0	94.6729	0	0	83.0257	96.1604	0	0	86.534	0	93.8236	0	0	0	0	0	0	0	0	89.1214	0	0	0	0
		507	2180.9	85.532	83.7875	92.0203	0	94.1059	86.2021	89.1574	94.7749	0	0	0	0	0	0	0	0	84.7527	0	92.9237	91.2283	0	98.2542	0	0	0	94.39	0	0	0	0	85.0383	0	94.0915	0	0	87.8186	0	0	0	0	0	91.6334	0	0	0	0
		508	2184.76	0	0	98.3887	0	84.2097	84.527	87.6338	87.5039	0	0	0	0	0	0	92.6431	0	89.5569	87.7372	92.9565	92.3413	0	90.2866	0	0	0	0	85.5443	0	0	0	0	0	93.0301	0	88.0702	94.5732	0	0	0	0	0	87.4239	0	0	0	0
		509	2188.62	94.4539	0	89.6509	96.7063	89.3867	93.4143	87.6011	93.1106	93.4841	0	0	0	0	0	0	0	89.0256	0	95.7464	90.7386	0	95.5835	90.1281	0	0	0	85.3841	0	0	0	0	0	97.798	0	0	0	0	0	0	0	0	92.4393	0	0	0	92.1463
		510	2192.48	90.2632	0	0	0	87.7943	88.8025	86.1847	89.7405	0	0	88.1536	0	0	89.6046	93.0731	0	95.9337	88.61	93.6806	90.0137	0	97.8705	95.1996	0	0	0	0	0	0	0	0	0	94.6034	0	0	0	0	0	0	0	0	91.2139	0	0	0	0
		511	2196.34	0	90.9941	86.2674	90.929	88.5043	87.1114	91.2326	87.5244	0	88.1064	0	0	0	94.3412	90.1421	0	95.9845	0	90.177	95.2611	0	94.4962	91.589	0	0	0	0	0	0	0	86.1567	0	98.6381	0	0	0	0	0	0	0	0	87.0161	0	0	0	0
		512	2200.2	96.0723	0	0	94.4877	94.9654	90.2502	84.8257	93.5127	0	0	91.8771	0	0	0	101.576	0	93.0956	0	92.8358	95.3196	0	94.3719	95.6095	90.6146	0	0	0	0	0	0	0	0	94.7193	0	0	89.1131	0	0	0	0	89.4341	85.0467	0	0	0	0
		513	2204.06	96.2178	0	0	92.4017	81.636	85.4058	89.6738	97.8152	0	0	90.8062	0	0	92.4514	0	92.703	91.5936	0	92.0662	0	0	90.3229	91.705	84.1047	0	0	85.8699	0	0	0	90.1512	0	0	0	0	0	0	0	0	0	89.721	89.4951	0	0	0	0
		514	2207.92	92.7053	0	91.1465	0	84.1087	93.5764	86.9771	96.214	89.9241	0	0	0	0	0	0	94.2856	92.546	0	92.6208	94.5359	0	0	94.2881	89.6346	0	0	88.592	0	0	0	0	0	95.408	0	0	0	0	0	0	0	0	80.7138	0	0	0	0
		515	2211.78	94.2633	0	0	97.0242	95.8001	89.8782	86.8853	93.9115	0	92.1442	94.9985	0	0	0	0	0	96.1143	0	86.0487	0	0	0	93.8074	91.534	0	0	0	0	0	0	0	0	93.1481	0	0	0	0	92.2224	0	0	0	91.1528	0	0	0	0
		516	2215.64	0	0	81.3068	92.6894	87.2065	91.3994	88.6567	97.2046	0	0	0	0	0	93.3548	0	0	87.1225	0	95.8173	89.0923	0	85.0059	93.5651	0	0	0	0	0	0	0	90.8185	0	92.2276	0	0	0	0	0	0	0	0	89.2984	0	0	0	0
		517	2219.5	100.268	0	0	95.6611	87.4275	90.7386	89.4516	91.9403	0	0	0	0	0	0	0	0	86.4695	0	93.8482	0	0	87.5225	91.963	92.6214	0	0	84.5222	0	0	0	0	0	96.9765	0	0	0	0	0	0	0	0	85.7424	0	0	0	92.8502
		518	2223.36	110.491	0	0	92.2079	86.7049	96.8129	85.6802	88.2059	0	0	0	0	0	97.3346	0	0	88.3954	0	89.579	0	0	0	94.4858	94.7362	0	0	0	0	0	0	0	0	94.1579	0	90.7567	0	0	0	0	0	0	87.5036	0	0	0	0
		519	2227.22	90.1564	0	91.5151	0	85.6165	84.0387	87.7621	93.4874	0	0	0	0	0	0	0	89.4959	88.7081	0	94.819	0	0	0	90.1612	84.7311	0	0	84.8382	0	0	0	94.9579	90.2724	92.1021	0	0	0	0	0	0	0	0	82.43	0	0	0	0
		520	2231.08	0	0	82.31	94.8405	89.4049	89.922	86.4595	88.5463	0	0	87.3175	0	0	0	0	0	90.4441	0	91.5912	95.3814	0	0	0	89.243	0	0	82.4083	0	0	85.479	90.6321	86.0505	0	0	0	0	0	0	0	0	90.0108	90.8703	0	0	0	0
		521	2234.94	94.6491	0	83.6754	92.8731	89.8673	91.3704	89.4696	99.1148	0	0	97.3494	0	0	91.4381	0	97.3778	83.9607	85.1752	90.0705	0	0	93.2367	93.7103	84.8858	0	0	88.26	0	0	0	0	87.9848	0	0	0	0	0	0	0	0	0	86.5245	0	0	0	0
		522	2238.8	93.7856	0	0	96.1808	90.8076	87.5407	85.6446	85.9499	0	93.6099	0	0	0	0	94.2079	0	91.8536	0	89.9394	93.9649	0	93.6985	0	88.8718	0	0	85.5939	89.949	0	0	0	0	0	0	0	0	0	0	0	0	89.7006	90.5507	0	0	0	0
		523	2242.66	91.8197	0	0	87.471	92.3162	84.4564	88.1399	95.1837	0	90.9816	87.2344	0	0	91.8078	0	0	91.4242	0	94.0717	0	0	94.8052	91.0387	91.001	0	0	89.5975	0	0	0	0	84.9516	88.9288	0	0	89.5791	0	0	0	0	0	85.6534	0	0	0	0
		524	2246.52	88.6274	0	86.3687	94.5012	0	88.3317	0	90.1853	0	0	0	0	0	95.5743	89.2799	0	84.3476	89.4607	92.8128	97.4225	0	0	91.7648	95.275	0	0	0	0	0	0	0	0	93.5692	0	85.2073	0	0	0	0	0	0	86.1023	0	0	0	0
		525	2250.38	92.626	0	0	86.3166	90.9612	88.2004	0	88.0951	0	0	0	0	0	91.8278	0	91.9861	88.7005	0	96.6199	0	0	94.276	89.3889	87.966	0	0	82.1459	0	0	0	0	90.2444	0	0	0	0	0	0	0	0	0	89.5806	0	0	0	0
		526	2254.24	93.7508	0	0	95.6124	88.6406	90.0333	88.9953	88.9746	0	0	0	0	0	95.1659	0	88.444	88.7538	89.9084	90.7821	93.9026	0	102.013	90.769	94.6738	0	0	93.948	0	0	0	96.5094	0	0	0	0	0	0	0	0	0	0	89.1358	0	0	0	0
		527	2258.1	90.7465	0	87.5432	89.6311	93.3763	90.612	81.492	94.04	0	89.819	87.9946	0	0	95.9925	0	0	89.9038	0	90.1295	0	0	98.7702	90.2019	85.5851	0	0	86.6365	0	0	0	92.8619	0	0	0	0	0	0	0	0	0	0	85.2299	0	0	0	0
		528	2261.96	88.9027	0	0	96.2595	0	95.0847	92.6387	90.5344	0	0	0	0	0	0	94.5537	91.1706	90.3561	0	92.1081	93.8609	0	101.897	95.7674	91.2415	0	0	0	0	0	0	0	0	0	0	0	0	0	94.0831	0	0	0	89.4667	0	0	0	0
		529	2265.82	93.8798	0	0	89.3514	0	89.285	0	92.3903	0	0	0	0	0	95.7145	0	89.4789	89.3446	0	96.5021	0	90.2919	0	0	90.0769	0	0	88.8872	0	0	0	0	0	0	0	0	0	0	0	0	0	0	86.896	0	0	0	0
		530	2269.68	90.6003	0	0	88.6362	0	87.0286	88.3544	86.1201	0	0	0	0	0	0	0	91.2101	86.2468	0	95.7708	92.6045	0	0	89.0733	91.3895	0	0	80.8088	0	0	0	90.2368	91.5431	0	0	0	0	0	0	0	0	0	85.8747	0	0	0	0
		531	2273.54	87.2602	0	0	88.1551	92.2107	88.2339	0	88.688	0	0	0	0	0	0	0	89.6135	87.7319	0	94.7441	0	0	98.6305	91.5451	90.2397	0	0	90.8459	0	0	0	0	0	95.8075	0	0	0	0	0	0	0	0	81.5162	0	0	0	0
		532	2277.4	87.7321	0	88.5045	90.4502	86.7269	88.1891	0	89.5036	0	0	0	85.608	0	91.333	94.6878	89.4049	0	0	96.113	0	0	96.9311	93.7662	87.7621	0	0	0	0	0	0	0	0	0	0	0	0	0	0	0	0	0	87.2775	0	0	0	0
		533	2281.26	96.3038	0	0	92.409	95.8997	85.9816	0	95.8046	0	0	0	0	0	99.9664	0	90.9896	88.7839	88.4444	91.7724	94.3503	0	0	92.3235	88.2356	0	0	94.5824	0	0	0	0	0	0	0	0	0	0	0	0	0	0	88.439	0	0	0	0
		534	2285.12	92.4176	0	0	94.3134	88.3378	91.8197	0	90.338	0	0	0	0	0	0	95.6459	88.8748	95.5421	0	89.8175	0	0	93.8652	0	88.1166	0	0	0	0	0	0	0	0	0	0	0	0	0	90.0809	0	0	0	91.1376	0	0	0	0
		535	2288.98	0	93.7106	0	94.1094	88.2257	90.555	0	87.4923	0	95.9446	0	0	86.4057	0	0	94.5901	0	0	88.7792	0	0	97.8226	0	90.4457	0	0	0	0	0	0	0	0	0	0	0	0	0	94.4678	0	0	0	89.3038	0	0	0	0
		536	2292.84	91.882	93.319	0	92.1006	93.09	85.7168	0	100.658	0	0	0	0	0	0	95.3785	96.9579	87.4614	90.4334	94.9785	94.6357	0	0	0	91.4589	0	0	94.8059	0	0	0	91.0002	0	0	0	0	0	0	0	0	0	0	91.0489	0	0	0	0
		537	2296.7	98.1667	0	91.9886	95.9902	91.3853	92.7575	0	86.6812	0	0	0	0	88.8544	96.1681	0	91.3491	0	0	91.4066	0	0	97.8	90.6016	88.7712	0	0	85.105	0	0	0	0	0	0	0	0	0	0	0	0	0	0	96.4575	0	0	0	0
		538	2300.56	90.2347	0	88.882	96.1664	91.5008	90.2134	0	93.4475	0	92.4346	0	0	0	0	88.65	86.5684	90.6102	0	92.1015	0	0	98.8754	93.6003	84.4272	0	0	0	0	0	0	91.6742	0	0	0	0	0	0	0	0	0	0	86.217	0	0	0	0
		539	2304.42	90.0788	0	0	99.6658	93.4146	86.9609	85.0768	91.2667	0	0	0	83.4055	87.3811	93.6658	92.6168	86.1889	89.381	0	94.7372	0	0	96.6094	0	92.8328	0	0	0	0	0	0	0	83.1642	0	0	0	0	0	0	0	0	0	85.6544	0	0	0	0
		540	2308.28	97.9465	85.4132	84.0878	92.9904	85.7551	91.7806	0	95.0243	0	92.3279	0	0	0	92.4572	0	84.8468	91.1505	81.7985	98.5633	97.0556	0	0	94.8652	90.986	0	0	87.408	0	0	0	89.103	0	0	0	93.5826	0	0	0	0	0	98.0925	0	0	0	0	0
		541	2312.14	93.9341	0	0	91.4952	90.5133	90.7389	0	92.5717	0	0	0	0	92.9357	0	0	87.7134	92.1255	0	93.6249	0	0	93.6617	91.7106	85.0273	0	0	95.067	0	0	0	0	0	0	0	0	0	0	0	0	0	90.1135	90.1931	0	0	0	0
		542	2316	88.2566	0	85.4519	93.2508	91.3251	84.522	86.9988	92.5897	0	96.8306	0	0	85.776	0	91.5337	92.9925	0	0	92.2285	0	0	91.5341	90.7082	84.4404	0	0	91.5297	0	0	0	87.2805	0	0	0	0	0	0	0	0	0	0	80.9818	0	0	0	0
		543	2319.86	92.5004	0	0	99.4695	0	89.3073	83.27	89.1296	0	0	0	0	87.7016	98.9268	0	95.5216	0	0	86.1529	95.7739	0	93.3174	89.7263	84.1625	0	0	89.7216	0	0	0	0	0	0	0	0	0	0	0	0	0	86.2631	91.6964	0	0	0	0
		544	2323.72	95.8016	0	0	92.8759	92.4158	88.5082	0	87.4747	0	0	0	83.7702	90.2781	0	0	85.8257	91.5416	94.7039	0	0	0	0	95.0107	94.911	0	0	82.8776	0	88.0969	91.3632	0	0	0	0	0	0	0	0	0	0	0	93.5184	0	0	0	0
		545	2327.58	94.0648	0	0	108.749	0	93.0024	0	88.3858	0	99.224	92.7584	77.006	84.0442	0	96.7831	94.3156	0	91.2778	90.8132	94.2402	0	0	93.5008	94.6009	0	0	82.9317	0	0	0	0	0	0	0	0	0	0	0	0	0	0	91.4767	0	0	0	0
		546	2331.44	0	0	0	94.0617	90.3932	90.1133	84.7569	90.6462	0	0	0	0	0	92.7374	93.4654	94.1933	0	0	92.1998	99.9388	0	92.1162	0	88.8538	0	0	0	0	0	0	0	0	0	0	0	0	0	0	0	0	0	88.9744	0	0	0	0
		547	2335.3	93.8297	0	0	99.3134	90.7341	91.5556	80.8592	92.9513	0	0	0	0	0	0	92.7449	83.2522	90.5333	0	92.4799	0	0	90.9239	93.2524	84.3818	0	84.6352	91.7674	0	0	0	0	0	0	0	0	0	0	0	0	89.2791	0	84.7067	0	0	0	0
		548	2339.16	95.0871	0	0	93.5206	93.7937	95.4934	0	89.1996	0	0	0	84.3582	89.228	0	92.6566	91.2643	94.5965	0	90.1043	0	0	0	0	88.9438	0	0	90.0077	0	0	0	0	0	0	0	0	0	0	0	0	0	0	0	0	0	0	0
		549	2343.02	95.0512	0	0	96.0865	0	88.8569	86.529	92.8291	0	0	0	0	0	0	93.8764	91.3178	91.2288	0	90.2756	98.9437	0	0	85.4516	89.5595	0	0	0	0	0	0	0	0	91.4734	0	0	0	0	0	0	0	0	0	0	0	0	0
		550	2346.88	0	0	0	99.1857	0	88.2624	83.0679	85.859	0	0	0	0	91.1987	0	0	93.9449	95.3759	0	99.2108	0	0	89.3613	89.2596	87.5117	93.0807	0	93.4004	0	0	0	0	0	0	0	0	0	0	0	0	0	86.2641	0	0	0	0	0
		551	2350.74	87.7703	0	0	93.8126	0	92.6767	84.3151	92.6838	0	0	0	0	98.7402	0	91.5779	90.9494	92.1973	90.127	91.8806	0	0	94.9085	91.1346	84.4708	0	0	0	0	0	0	0	84.0579	0	0	0	0	0	0	0	0	86.1463	90.2702	0	0	0	0
		552	2354.6	92.976	86.333	0	0	95.5793	91.0016	85.3122	91.9363	0	0	0	0	88.1278	0	0	88.821	88.8938	0	88.28	94.4598	0	100.541	95.2681	0	0	87.6731	0	0	0	0	0	0	92.3535	0	0	0	0	0	0	0	0	87.655	0	0	0	88.6819
		553	2358.46	86.1971	90.7931	0	98.6188	0	86.5411	87.9464	87.1644	0	97.1451	0	0	0	0	0	88.7597	0	0	92.445	93.3927	0	0	0	0	0	0	0	0	0	0	0	0	0	0	0	0	0	0	0	0	0	0	87.2973	0	0	0
		554	2362.32	91.7309	0	0	103.044	0	95.2489	0	95.556	0	99.8575	0	0	0	0	0	91.623	93.3016	91.0245	0	0	0	0	96.1409	90.5693	0	0	0	0	0	0	0	0	0	0	0	0	0	0	0	0	87.802	91.3818	0	0	0	0
		555	2366.18	0	0	0	94.0652	0	94.1008	79.3716	92.6374	0	0	0	0	0	0	0	92.1297	92.9024	91.4312	90.1207	97.9949	83.0757	89.8929	90.5512	85.1774	0	84.8228	85.5908	0	0	0	0	0	0	0	0	0	0	0	0	0	0	0	0	0	0	0
		556	2370.04	92.495	0	0	95.4038	83.4256	87.8219	0	88.7913	0	0	0	0	0	0	0	91.2131	87.1252	0	90.3931	95.489	0	0	0	89.2042	0	86.9825	0	0	0	0	0	0	0	0	0	0	0	0	0	0	0	0	0	0	0	0
		557	2373.9	0	0	0	93.7239	86.7925	90.7845	0	97.6673	0	80.1987	0	80.207	86.7779	0	88.3615	89.1633	94.5759	0	89.6664	0	0	0	0	0	0	85.4952	87.743	93.3837	0	0	0	0	92.9903	0	0	0	0	87.6848	0	0	0	0	0	0	0	0
		558	2377.76	89.5194	0	0	94.8089	0	0	0	100.884	0	0	0	0	0	0	0	90.1	100.52	92.8862	86.6084	0	0	88.9105	0	0	0	0	0	0	0	0	0	0	96.3472	0	0	0	0	0	0	0	0	0	0	0	0	0
		559	2381.62	0	0	84.7618	92.8458	0	0	84.5366	98.0543	0	0	0	80.1707	0	0	90.4479	94.3888	91.7594	96.4525	90.6931	92.6917	0	0	0	0	0	85.0936	0	0	0	0	0	0	95.4238	0	0	0	0	0	93.4131	0	0	0	0	0	0	95.3306
		560	2385.48	92.727	0	0	98.2707	0	0	87.0578	90.2175	0	94.5322	0	82.0208	0	0	0	94.6361	92.5524	87.557	93.967	95.1716	84.4437	88.211	91.653	0	0	90.3916	0	0	0	0	0	0	97.866	0	0	0	0	0	0	0	0	0	0	0	0	0
		561	2389.34	0	0	0	96.4748	0	0	89.8256	97.4237	0	0	0	87.3988	0	0	0	90.7627	91.6924	0	88.4197	0	0	91.164	0	0	0	0	0	0	0	0	0	0	0	0	0	0	0	0	0	0	0	0	0	0	0	0
		562	2393.2	0	0	0	103.682	0	89.273	90.5356	92.7741	0	92.2336	0	87.2633	87.4231	0	0	90.4087	85.6562	0	97.0025	0	0	0	93.5326	0	0	87.9155	0	0	0	0	0	0	0	0	0	0	0	0	0	0	0	0	0	0	0	0
		563	2397.06	93.5247	0	0	89.8098	85.1776	92.5964	0	95.3284	0	0	0	79.4895	93.6182	91.5306	0	91.5155	92.0186	88.6503	96.3868	0	0	0	0	84.3435	0	0	0	0	0	0	0	83.1764	94.56	0	0	0	0	87.7474	0	0	0	0	0	0	0	0
		564	2400.92	87.4599	0	0	98.6213	89.3347	91.8854	0	98.0165	0	98.0038	0	0	0	0	0	87.9011	89.4887	0	98.1619	0	0	91.7166	0	88.3137	0	89.8459	0	0	0	0	0	0	0	0	0	0	0	0	0	0	0	0	0	0	0	0
		565	2404.78	0	0	0	97.7666	0	92.5084	0	89.4195	0	100.109	0	0	92.033	0	88.7468	95.4118	95.3352	0	91.3578	0	0	0	88.9511	0	0	94.4883	0	0	0	0	0	87.0686	88.7152	0	0	0	0	92.4451	0	0	0	0	0	0	0	89.8908
		566	2408.64	89.5582	86.9008	0	0	0	0	86.7219	94.1009	0	0	0	0	0	0	0	95.4431	96.1153	0	91.4298	0	0	93.8315	0	0	0	0	0	0	0	0	91.5298	0	0	0	0	0	0	0	0	0	0	0	0	0	0	0
		567	2412.5	0	0	0	93.4167	87.7379	0	0	94.0808	0	0	0	81.9712	0	0	0	89.1686	89.9536	0	96.8688	0	0	0	0	0	0	0	0	0	0	0	0	0	95.6341	0	0	0	0	0	0	0	0	0	0	0	0	0
		568	2416.36	0	92.4313	0	95.4445	0	0	86.7969	94.5726	0	0	0	84.1993	0	0	88.4459	88.693	90.5911	84.1629	90.3545	0	0	0	90.3899	0	0	92.8667	0	0	0	0	0	0	100.95	0	0	0	0	0	0	0	0	0	0	0	0	0
		569	2420.22	0	87.4457	0	91.8617	0	92.7644	88.133	84.6883	0	0	0	86.0066	86.8331	0	0	89.8703	94.7807	0	86.3987	91.6049	86.3747	0	91.5814	0	0	87.4278	0	0	0	0	0	0	0	0	0	0	0	0	0	0	0	0	0	100.27	0	0
		570	2424.08	0	88.0351	0	86.6212	0	0	92.3619	87.1075	0	95.2654	0	84.5474	0	0	0	91.373	88.8418	0	84.0592	93.1531	0	0	0	0	0	0	0	0	0	0	0	0	0	0	0	0	0	0	0	87.7975	0	83.8009	0	0	0	0
		571	2427.94	0	0	0	95.2517	80.191	91.588	83.2271	97.5093	0	0	0	0	0	0	0	91.1829	88.8691	0	95.8096	0	87.6728	0	89.1847	0	0	85.4599	0	0	0	0	0	0	0	0	0	0	0	91.7095	0	0	0	0	0	0	0	0
		572	2431.8	97.9789	0	0	96.7852	82.776	0	91.8461	86.5027	0	0	0	0	83.5927	0	0	87.5432	91.4046	0	86.2961	0	0	93.3486	0	0	0	0	0	0	0	0	0	0	99.4992	0	0	0	0	0	0	0	0	0	0	0	0	0
		573	2435.66	0	0	0	96.7687	86.2434	0	93.374	94.1704	0	0	0	0	0	0	95.765	96.9342	88.4179	0	93.0191	0	0	0	90.6073	0	0	85.546	0	0	0	0	0	0	93.1223	0	0	0	0	0	0	0	0	0	0	0	0	0
		574	2439.52	94.0462	91.1244	0	98.8485	0	94.7125	86.4849	91.9101	0	0	0	78.4234	0	0	89.9548	94.4268	85.6741	0	94.3402	0	0	0	86.3013	0	0	88.471	0	0	0	0	0	0	98.5137	0	0	0	0	0	0	0	0	0	0	0	0	0
[truncated: 1 more columns]

## Sheet: Average Spots by Background
				SptId_16	SptId_18	SptId_19	SptId_21	SptId_23	SptId_24	SptId_28	SptId_30	SptId_32	SptId_35	SptId_36	SptId_37	SptId_43	SptId_44	SptId_46	SptId_47	SptId_48	SptId_49	SptId_53	SptId_54	SptId_56	SptId_58	SptId_59	SptId_63	SptId_65	SptId_68	SptId_70	SptId_73	SptId_76	SptId_78	SptId_80	SptId_81	SptId_84	SptId_85	SptId_90	SptId_91	SptId_93	SptId_97	SptId_98	SptId_100	SptId_101	SptId_106	SptId_107	SptId_108	SptId_109	SptId_110
		0	223.88	0	0	0	0	0	0	0	0	0	0	0	0	0	0	0	0	0	0	0	0	0	0	0	0	0	0	0	0	0	0	0	0	0	0	0	0	0	0	0	0	0	0	0	0	0	0
		1	227.74	0	0	0	0	0	0	0	0	0	0	0	0	0	0	0	0	0	0	0	0	0	0	0	0	0	0	0	0	0	0	0	0	0	0	0	0	0	0	0	0	0	0	0	0	0	0
		2	231.6	0	0	0	0	0	0	0	0	0	0	0	0	0	0	0	0	0	0	0	0	0	0	0	0	0	0	0	0	0	0	0	0	0	0	0	0	0	0	0	0	0	0	0	0	0	0
		3	235.46	0	0	0	0	0	0	0	0	0	0	0	0	0	0	0	0	0	0	0	0	0	0	0	0	0	0	0	0	0	0	0	0	0	0	0	0	0	0	0	0	0	0	0	0	0	0
		4	239.32	0	0	0	0	0	0	0	0	0	0	0	0	0	0	0	0	0	0	0	0	0	0	0	0	0	0	0	0	0	0	0	0	0	0	0	0	0	0	0	0	0	0	0	0	0	0
		5	243.18	0	0	0	0	0	0	0	0	0	0	0	0	0	0	0	0	0	0	0	0	0	0	0	0	0	0	0	0	0	0	0	0	0	0	0	0	0	0	0	0	0	0	0	0	0	0
		6	247.04	0	2.43152	0	0	0	0	0	0	0	0	0	0	0	0	0	0	0	0	3.08831	0	0	0	0	0	0	0	0	0	0	0	0	0	0	0	0	0	0	0	0	0	0	0	0	0	0	0
		7	250.9	0	0	0	0	0	0	0	0	0	0	0	0	0	0	0	0	0	0	0	0	0	0	0	0	0	0	0	0	0	0	0	0	0	0	0	0	0	0	0	0	0	0	0	0	0	0
		8	254.76	0	0	0	0	0	0	0	0	0	0	0	0	0	0	0	0	0	0	0	0	0	0	0	0	0	0	0	0	0	0	0	0	0	0	0	0	0	0	0	0	0	0	0	0	0	0
		9	258.62	0	0	0	0	0	0	0	0	0	0	0	0	0	0	0	0	0	0	0	0	0	0	0	0	0	0	0	0	0	0	0	0	0	0	0	0	0	0	0	0	0	0	0	0	0	0
		10	262.48	0	0	0	0	0	0	0	0	0	0	0	0	0	0	0	0	0	0	0	0	0	0	0	0	0	0	0	0	0	0	0	0	0	0	0	0	0	0	0	0	0	0	0	0	0	0
		11	266.34	0	0	0	0	0	0	0	0	0	0	0	0	0	0	0	0	0	0	0	0	0	0	0	0	0	0	0	0	0	0	0	0	0	0	0	0	0	0	0	0	0	0	0	0	0	0
		12	270.2	0	0	0	0	0	0	0	0	0	0	0	0	0	0	0	0	0	0	0	0	0	0	0	0	0	0	0	0	0	0	0	0	0	0	0	0	0	0	0	0	0	0	0	0	0	0
		13	274.06	0	0	0	0	0	0	0	0	0	0	0	0	0	0	0	0	0	0	0	0	0	0	0	0	0	0	0	0	0	0	0	0	0	0	0	0	0	0	0	0	0	0	0	0	0	0
		14	277.92	0	0	0	0	0	0	0	0	0	0	0	0	0	0	0	0	0	0	0	0	0	0	0	0	0	0	0	0	0	0	0	0	0	0	0	0	0	0	0	0	0	0	0	0	0	0
		15	281.78	0	0	0	0	0	0	0	0	0	0	0	0	0	0	0	0	0	0	0	0	0	0	0	0	0	0	0	0	0	0	0	0	0	0	0	0	0	0	0	0	0	0	0	0	2.98713	0
		16	285.64	0	0	0	0	0	0	0	0	0	0	0	0	0	0	0	0	0	0	0	0	0	0	0	0	0	0	0	0	0	0	0	0	0	0	0	0	0	0	0	0	0	0	0	0	0	0
		17	289.5	0	0	0	0	0	0	0	0	0	0	0	0	0	0	0	0	0	0	0	0	0	0	0	0	0	0	0	0	0	0	0	0	0	0	0	0	0	0	0	0	0	0	0	0	0	0
		18	293.36	0	0	0	0	0	0	0	0	0	0	0	0	0	0	0	0	0	0	0	0	0	0	0	0	0	0	0	0	0	0	0	0	0	0	0	0	0	0	0	0	0	0	0	0	0	0
		19	297.22	0	0	0	0	0	0	0	0	0	0	0	0	0	0	0	0	0	0	0	0	0	0	0	0	0	0	0	0	0	0	0	0	0	0	0	0	0	0	0	0	0	0	0	0	0	0
		20	301.08	0	0	0	0	0	0	0	0	0	0	0	0	0	0	0	0	0	0	0	0	0	0	0	0	0	0	0	0	0	0	0	0	0	0	0	0	0	0	0	0	0	0	0	0	0	0
		21	304.94	0	0	0	0	0	0	0	0	0	0	0	0	0	0	0	0	0	0	0	0	0	0	0	0	0	0	0	0	0	0	0	0	0	0	0	0	0	0	0	0	0	0	0	0	0	0
		22	308.8	0	0	0	0	0	0	0	0	0	0	0	0	0	0	0	0	0	0	0	0	0	0	0	0	2.4423	0	0	0	0	0	0	0	0	0	0	0	0	0	0	0	0	0	0	0	0	0
		23	312.66	0	0	0	0	0	0	0	0	0	0	0	0	0	0	0	0	0	0	0	0	0	0	0	0	2.81294	0	0	0	0	0	0	0	0	0	0	0	0	0	0	0	0	0	0	0	0	0
		24	316.52	0	0	0	0	0	0	0	0	0	0	0	0	0	0	0	0	0	0	0	0	0	0	0	0	2.46378	0	0	0	0	0	0	0	0	0	0	0	0	0	0	0	0	0	0	0	0	0
		25	320.38	0	0	0	0	0	0	0	0	0	0	0	0	0	0	0	0	0	0	0	0	0	0	0	0	0	0	0	0	0	0	0	0	0	0	0	0	0	0	0	0	0	0	0	0	0	0
		26	324.24	0	2.31831	0	0	0	0	0	0	0	0	0	0	0	0	0	0	0	0	0	0	0	0	0	0	0	0	0	0	0	0	0	0	0	0	0	0	0	0	0	0	0	0	0	0	0	0
		27	328.1	0	0	0	0	0	0	0	0	0	0	0	0	0	0	0	0	0	0	0	0	0	0	0	0	0	0	0	0	0	0	0	0	0	0	0	0	0	0	0	0	0	0	0	0	0	0
		28	331.96	0	0	0	0	0	0	0	0	0	0	0	0	0	0	0	0	0	0	0	0	0	0	0	0	2.58782	0	0	0	0	0	0	0	0	0	0	0	0	0	0	0	0	0	0	0	0	0
		29	335.82	0	0	0	0	0	0	0	0	0	0	0	0	0	0	0	0	0	0	0	0	0	0	0	0	0	0	0	0	0	0	0	0	0	0	0	0	0	0	0	0	0	0	0	0	0	0
		30	339.68	0	0	0	0	0	0	0	0	0	0	0	0	0	0	0	0	0	0	0	0	0	0	0	0	0	0	0	0	0	0	0	0	0	0	0	0	0	0	0	0	0	0	0	0	0	0
		31	343.54	0	0	0	0	0	0	0	0	0	0	0	0	0	0	0	0	0	0	0	0	0	0	0	0	2.76929	0	0	0	0	0	0	0	0	0	0	0	0	0	0	0	0	0	0	0	0	0
		32	347.4	0	0	0	0	0	0	0	0	0	0	0	0	0	0	0	0	0	0	0	0	0	0	0	0	0	0	0	0	0	0	0	0	0	0	0	0	0	0	0	0	0	0	0	0	0	0
		33	351.26	0	0	0	0	0	0	0	0	0	0	0	0	0	0	0	0	0	0	0	0	0	0	0	0	0	0	0	0	0	0	0	0	0	0	0	0	0	0	0	0	0	0	0	0	0	0
		34	355.12	0	0	0	0	0	0	0	0	0	0	0	0	0	0	0	0	0	0	0	0	0	0	0	0	2.4526	2.61889	0	0	0	0	0	0	0	0	0	0	0	0	0	0	0	0	0	0	0	0
		35	358.98	0	0	0	0	0	0	0	0	0	0	0	0	0	0	0	0	0	0	0	0	0	0	0	0	0	0	0	0	0	0	0	0	0	0	0	2.63557	0	0	0	0	0	0	0	0	0	0
		36	362.84	0	0	0	0	0	0	0	0	0	0	0	0	0	0	0	0	0	0	0	0	0	0	0	0	0	0	0	0	0	0	0	0	0	0	0	0	0	0	0	0	0	0	0	0	0	0
		37	366.7	0	0	0	0	0	0	0	0	0	0	0	0	0	0	0	0	0	0	0	0	0	0	0	0	2.37814	2.41441	0	0	0	0	0	0	0	0	0	0	0	0	0	0	0	0	0	0	0	0
		38	370.56	0	0	0	0	0	2.4724	0	0	0	0	0	0	0	0	0	0	0	0	0	0	0	0	0	0	2.51501	0	0	0	0	0	0	0	0	0	0	0	0	0	0	0	0	0	0	0	0	0
		39	374.42	0	0	0	0	0	0	0	0	0	0	0	0	0	0	0	0	0	0	0	0	0	0	0	0	0	0	0	0	0	0	0	0	0	0	0	0	0	0	0	0	0	0	0	0	0	0
		40	378.28	0	0	0	0	0	0	0	0	0	0	0	0	0	0	0	0	0	0	0	0	0	0	0	0	2.66656	2.58352	0	0	0	0	0	0	2.80101	0	0	0	0	0	0	0	0	0	0	0	0	0
		41	382.14	0	0	0	0	0	0	0	0	0	0	0	0	0	0	0	0	0	0	0	0	0	0	0	0	0	2.57542	0	0	0	0	0	0	0	0	0	0	0	0	0	0	0	0	0	0	0	0
		42	386	0	0	0	0	0	0	0	0	0	0	0	0	0	0	0	0	0	0	0	0	0	0	0	0	0	0	0	0	0	0	0	0	0	0	0	0	0	0	0	0	0	0	0	0	0	0
		43	389.86	0	0	0	0	0	0	0	0	0	0	0	0	0	0	0	0	0	0	0	0	0	0	0	0	0	0	0	0	0	0	0	0	0	0	0	0	0	0	0	0	0	0	0	0	0	0
		44	393.72	0	0	0	0	0	0	0	0	0	0	0	0	0	0	0	0	0	0	0	0	0	0	2.58269	0	2.60716	2.73656	0	0	0	0	0	0	0	0	0	0	0	0	0	0	0	0	0	0	0	0
		45	397.58	0	0	0	0	0	0	0	0	0	0	0	0	0	0	0	0	0	0	0	0	0	0	0	0	0	2.6435	0	0	0	0	0	0	0	0	0	0	0	0	0	0	0	0	0	0	0	0
		46	401.44	0	0	0	0	0	0	0	0	0	0	0	0	0	0	0	0	0	0	0	0	0	0	0	0	0	2.69091	0	0	0	0	0	0	0	0	0	0	0	0	0	0	0	0	0	0	0	0
		47	405.3	0	0	0	0	0	0	0	0	0	0	0	0	0	0	0	0	0	0	0	0	0	0	0	0	2.82548	0	0	0	0	0	0	0	0	0	0	0	0	0	0	0	0	0	0	0	0	0
		48	409.16	0	0	0	0	0	0	0	0	0	0	0	0	0	0	0	0	0	0	0	0	0	0	0	2.8733	0	2.59027	0	0	0	0	0	0	0	0	0	0	0	0	0	0	0	0	0	0	0	0
		49	413.02	0	0	0	0	0	0	0	0	0	0	0	0	0	0	0	0	0	0	0	0	0	0	0	0	2.60377	2.5343	0	0	0	0	0	0	0	0	0	0	0	0	0	0	2.5893	0	0	0	0	0
		50	416.88	0	0	0	0	0	0	0	0	0	0	0	0	0	0	0	0	0	0	0	0	0	0	0	0	0	2.89251	0	0	0	0	0	0	0	0	0	0	0	0	0	0	0	0	0	0	0	0
		51	420.74	0	0	0	0	0	0	0	0	0	0	0	0	0	0	0	0	0	0	0	0	0	0	0	0	0	2.44394	0	0	0	0	0	0	0	0	0	2.86623	0	0	0	0	0	0	0	0	0	0
		52	424.6	0	0	0	0	2.965	0	0	0	0	0	0	0	0	0	0	0	0	0	0	0	0	0	0	0	0	2.49029	0	0	0	0	0	0	0	0	0	0	0	0	0	0	0	0	0	0	0	0
		53	428.46	0	0	0	0	0	0	0	0	0	0	0	0	0	2.62781	0	0	0	0	0	0	0	0	2.921	0	0	2.24984	0	0	0	0	0	0	0	0	0	0	0	0	0	0	0	0	0	0	0	0
		54	432.32	0	0	0	0	0	0	0	0	0	0	0	0	0	0	0	0	0	0	0	0	0	0	2.48664	0	0	2.63571	0	0	0	0	0	0	0	0	0	0	0	0	0	0	0	0	0	0	0	0
		55	436.18	0	0	0	0	0	0	0	0	0	0	0	0	0	0	0	0	0	0	0	0	0	0	0	0	0	0	0	0	0	0	0	0	0	0	0	0	0	0	0	0	0	0	0	0	0	0
		56	440.04	0	0	0	0	0	0	0	0	0	0	0	0	0	0	0	0	0	0	0	0	0	0	2.46346	0	0	2.88388	0	0	0	0	0	0	0	0	0	0	0	0	0	0	0	0	0	0	0	0
		57	443.9	0	0	0	0	0	0	0	0	0	0	0	0	0	0	0	0	0	0	0	0	0	0	0	0	0	0	0	0	0	0	0	0	0	0	0	0	0	0	0	0	0	0	0	0	0	0
		58	447.76	0	0	0	0	0	0	0	0	0	0	0	2.55566	0	0	0	0	0	0	0	0	0	0	2.51542	0	0	2.61926	0	0	0	0	0	0	0	0	0	0	0	0	0	0	0	0	0	0	0	0
		59	451.62	0	0	0	0	0	0	0	0	0	0	0	0	0	0	0	0	0	0	2.52663	0	0	0	0	0	2.61841	2.75297	0	0	0	0	0	0	0	0	0	0	0	0	0	0	0	0	0	0	0	0
		60	455.48	0	0	0	0	0	0	0	0	0	0	0	0	0	0	0	0	0	0	2.96961	0	0	0	0	0	0	2.61807	0	0	0	0	0	0	0	0	0	0	0	0	0	0	2.87876	0	0	0	0	0
		61	459.34	0	0	0	0	0	0	0	0	0	0	0	2.68224	0	0	0	0	0	0	2.96628	0	0	0	0	0	0	2.7445	0	0	0	0	0	0	0	0	0	0	0	0	0	0	0	0	0	0	0	0
		62	463.2	0	0	0	0	0	0	0	0	2.399	0	0	0	0	0	0	0	0	0	0	0	0	2.81284	2.91008	0	0	2.47028	0	0	0	0	0	0	0	0	0	0	0	0	0	0	0	0	0	0	0	0
		63	467.06	0	0	0	0	0	0	0	0	0	0	0	0	0	2.7521	0	0	0	0	0	0	0	0	2.75597	0	0	2.87502	0	0	0	0	0	0	0	0	0	0	0	0	0	0	0	0	0	0	0	0
		64	470.92	0	0	0	0	0	0	0	0	2.67994	0	0	0	0	2.79808	0	0	0	0	0	0	0	0	2.41553	0	0	2.93395	0	0	0	0	0	0	0	0	0	0	0	0	0	0	0	0	0	0	0	0
		65	474.78	0	0	0	0	0	0	0	0	2.46915	0	0	0	0	0	0	0	0	0	2.65041	0	0	0	0	0	2.60758	2.59992	0	0	0	0	0	0	0	2.33498	0	0	0	0	0	0	2.58723	0	0	0	0	0
		66	478.64	0	0	0	0	0	0	0	0	2.64996	0	0	0	0	2.36758	0	0	0	0	0	0	0	0	2.59865	0	0	2.86275	0	0	0	0	0	0	0	0	0	0	0	0	0	0	0	0	2.72683	0	0	0
		67	482.5	0	0	0	0	0	0	0	0	2.67491	0	0	2.38801	0	0	0	0	0	0	0	0	0	2.78784	0	0	2.45656	2.68347	0	0	0	0	0	0	0	2.54388	0	0	0	0	0	0	0	0	0	0	0	0
		68	486.36	0	0	0	0	0	0	0	0	2.56658	0	0	0	0	0	0	0	0	0	0	0	0	0	2.75433	0	0	3.0429	0	0	0	0	0	0	0	0	0	0	0	0	0	0	0	0	0	0	0	0
		69	490.22	0	0	0	0	0	0	0	0	0	0	0	0	0	2.77332	0	0	0	0	2.42077	0	0	0	2.50318	0	0	3.20519	0	0	0	0	0	0	2.5268	0	0	0	0	0	0	0	2.63259	0	0	0	0	0
		70	494.08	0	0	0	0	0	0	0	0	2.66218	0	0	2.84648	0	0	0	0	0	0	0	0	0	2.89278	2.38725	0	0	2.84591	0	0	0	0	0	0	0	2.4754	0	0	0	0	0	0	2.66866	0	0	0	0	0
		71	497.94	0	0	0	0	0	0	0	0	2.65297	0	0	2.61072	0	0	0	0	0	0	0	0	0	3.0149	2.63568	0	0	2.93167	0	0	0	0	0	2.52972	0	0	0	0	0	0	0	0	2.6789	0	0	0	0	0
		72	501.8	0	0	0	0	0	0	0	0	2.77383	0	0	2.80479	0	0	0	0	0	0	0	0	0	0	2.7131	0	0	3.02323	0	0	0	0	0	0	0	2.37042	0	0	0	0	0	0	0	0	0	0	0	0
		73	505.66	0	0	0	0	0	2.64601	0	0	2.71751	0	0	2.65347	0	0	0	2.64724	0	0	0	0	0	2.99437	2.6903	0	0	2.57714	0	0	0	0	0	0	0	2.61328	0	0	0	0	0	0	2.40826	0	2.39051	0	0	0
		74	509.52	0	0	0	0	0	0	0	0	2.59561	0	0	2.63113	0	0	0	2.76906	0	0	0	0	0	2.75871	2.88858	0	0	2.53174	0	0	0	0	0	0	0	0	0	2.41833	0	0	0	0	2.62188	0	2.5656	0	0	0
		75	513.38	0	0	0	0	0	0	0	0	2.83787	0	0	0	0	0	0	2.82955	0	0	0	0	0	2.85587	2.89794	0	2.70975	2.76511	0	0	0	0	0	2.79606	0	2.75206	0	0	0	0	0	0	2.6427	0	0	0	0	0
		76	517.24	0	0	0	0	0	0	0	0	0	0	0	2.67256	0	0	0	3.05939	0	0	0	0	0	2.51304	3.1222	0	0	2.88661	0	0	0	0	0	2.41112	0	2.72506	0	0	0	0	0	0	2.78683	0	2.46747	0	0	0
		77	521.1	0	0	0	0	0	0	0	0	2.51839	0	0	2.64475	0	2.55709	0	2.76256	0	0	0	0	0	2.72257	2.73521	0	0	2.69992	0	0	0	0	0	2.38048	0	2.78902	0	0	0	0	0	0	0	0	0	0	0	0
		78	524.96	0	0	0	0	0	0	0	0	2.93703	0	0	2.60638	0	2.90004	0	2.69113	0	0	0	0	0	3.12735	2.90132	0	2.62792	2.98064	0	0	0	0	0	0	2.4865	2.90619	0	0	0	0	0	0	0	0	0	0	0	0
		79	528.82	0	0	0	0	0	2.91167	0	0	2.63171	0	0	2.4924	0	2.86252	0	2.68574	0	0	2.33237	0	0	2.79487	2.50167	0	0	3.1014	0	0	0	0	0	2.6332	2.65486	2.81885	0	0	0	0	0	0	0	0	2.56955	0	0	0
		80	532.68	0	0	0	0	0	0	0	0	0	0	0	2.88831	0	2.72357	0	2.80288	0	0	0	0	0	3.04209	2.99066	0	2.771	2.83599	0	0	0	0	0	0	0	2.85992	0	0	0	0	0	0	0	0	0	0	0	0
		81	536.54	0	0	0	0	0	0	0	0	2.6281	0	0	2.73368	0	2.60609	0	2.90609	0	0	0	0	0	3.14973	3.21464	0	0	2.7725	0	0	0	0	0	0	2.38224	2.99131	0	0	0	0	0	0	0	0	2.53885	0	0	0
		82	540.4	0	0	0	0	0	0	0	0	0	0	0	2.61814	0	2.72251	0	3.46368	0	0	0	0	0	2.81066	2.82433	0	2.79286	3.12907	0	0	0	0	0	0	2.76783	2.87827	0	2.51481	0	0	0	0	0	0	0	0	0	0
		83	544.26	0	0	0	0	0	0	0	0	0	0	0	2.72597	0	2.97424	0	3.15434	0	0	0	0	0	3.19848	2.97936	0	2.84075	2.53939	0	0	0	0	0	2.51028	2.71823	2.84376	0	2.42659	0	0	0	0	2.777	0	0	0	0	0
		84	548.12	0	0	0	0	0	0	0	0	2.54674	0	0	0	0	2.75769	0	3.00999	0	0	0	0	0	3.35047	3.20548	0	2.75526	2.96817	0	0	0	0	0	2.7676	2.68022	2.97168	0	2.4028	0	0	0	0	2.50157	0	2.74146	0	0	0
		85	551.98	0	0	0	0	0	0	0	0	2.37942	0	0	0	0	2.90916	0	3.45149	0	0	0	0	0	3.30657	2.7565	0	0	2.61465	0	0	0	0	0	2.6803	0	2.83858	0	0	0	0	0	0	2.66517	0	0	0	0	0
		86	555.84	0	0	0	0	0	0	0	0	2.72816	0	0	2.66877	0	2.88548	0	3.0257	0	0	0	0	0	3.07866	3.08579	0	2.86507	2.69117	0	0	0	0	0	0	2.75309	2.78696	0	0	0	0	0	0	0	0	0	0	0	0
		87	559.7	0	0	0	0	0	0	0	0	2.81383	0	0	2.81392	0	2.78412	0	2.97894	0	0	0	0	0	2.98218	2.80032	0	0	2.60658	0	0	0	0	0	2.95132	0	2.94701	0	2.78609	0	0	0	0	0	0	0	0	0	0
		88	563.56	0	0	0	0	0	0	0	0	0	0	0	2.68341	0	0	0	3.58966	0	0	0	0	0	2.96143	3.04526	0	2.47613	2.64517	0	0	0	0	0	2.49739	0	2.73149	0	0	0	0	0	0	2.53093	0	0	0	0	0
		89	567.42	0	0	0	0	0	0	0	0	0	0	0	2.71197	0	0	0	2.95442	0	0	0	0	0	2.87616	3.02537	0	2.68661	2.76822	0	0	0	0	0	0	0	2.88154	0	2.50187	0	0	2.76372	0	2.74931	0	0	0	0	0
		90	571.28	0	0	0	0	0	0	0	0	2.59102	0	0	2.71507	0	2.62108	0	2.98667	0	0	2.69051	0	0	3.03491	3.15429	0	2.78602	0	0	0	0	0	0	0	2.75554	3.00609	0	2.67699	0	0	2.92605	0	0	0	0	0	0	0
		91	575.14	0	0	0	0	0	0	0	0	2.69769	0	0	2.7112	0	0	0	2.98705	0	0	2.51502	0	0	3.20904	2.92011	0	0	0	0	0	0	0	0	2.88276	2.83233	2.43425	0	2.52834	0	0	2.69714	0	2.524	0	0	0	0	0
		92	579	0	0	0	0	0	0	0	0	3.07116	0	0	2.65095	0	2.69183	0	3.3483	0	0	2.50001	0	0	3.14005	3.10313	0	2.53152	2.85933	0	0	0	0	0	0	0	2.86376	0	2.40431	0	0	2.69493	0	0	0	2.70789	0	0	0
		93	582.86	0	2.5351	0	0	0	0	0	0	3.08346	0	0	0	0	2.96725	0	3.36597	0	0	0	0	0	3.27562	2.8183	0	2.53891	2.61643	0	0	0	0	0	2.86804	0	0	0	2.38907	0	0	2.6798	0	2.42487	0	0	0	0	0
		94	586.72	0	2.95146	0	0	0	0	0	0	2.87877	0	0	2.59588	0	2.64596	0	3.22721	0	0	0	0	0	3.27094	3.13867	0	0	2.6348	0	0	0	0	0	0	0	0	0	2.67679	0	0	2.86068	0	0	0	0	0	0	0
		95	590.58	0	0	0	0	0	0	0	0	2.60916	0	0	0	0	2.93349	0	3.45667	0	0	0	0	0	3.10783	3.10205	0	2.86528	2.86853	0	0	0	0	0	0	0	0	0	2.72451	0	0	3.06489	0	0	0	0	0	0	0
		96	594.44	0	0	0	0	0	0	0	0	2.83243	0	0	0	0	3.06762	0	3.11072	0	0	0	0	0	2.8197	3.07673	0	2.68459	2.74041	0	0	0	0	0	0	0	2.61114	0	2.55597	0	0	2.90919	0	2.60182	0	2.86088	0	0	0
		97	598.3	0	0	0	0	0	0	0	0	2.67042	0	0	2.9621	0	2.89958	0	2.93949	0	0	0	0	0	2.84217	3.26321	0	2.53051	2.77941	0	0	0	0	0	0	0	2.6804	0	0	0	0	3.00863	0	0	0	2.64725	0	0	0
		98	602.16	0	0	0	2.52709	0	0	0	0	0	0	0	2.66718	0	2.80009	0	3.14902	0	0	0	0	0	3.39069	0	0	2.67152	2.63554	0	0	0	0	0	2.75559	0	2.77248	0	0	0	0	2.84578	0	2.8366	0	2.94333	0	0	0
		99	606.02	0	2.75711	0	0	0	0	0	0	2.70639	0	0	0	0	2.92108	0	2.94961	0	0	0	0	0	2.80409	2.92725	0	2.72958	2.90163	0	0	0	0	0	0	2.70339	2.68576	0	2.81343	0	0	2.8527	0	2.62502	0	0	0	0	0
		100	609.88	0	0	0	0	0	0	0	0	2.66697	0	0	2.43572	0	0	0	3.43299	0	0	0	0	0	3.01923	2.693	0	0	0	0	0	0	0	0	0	0	2.43224	0	2.66354	0	0	2.81989	0	0	0	0	0	0	0
		101	613.74	0	2.98456	0	0	0	0	0	0	2.94922	0	0	0	0	2.75231	0	3.3673	0	0	0	0	0	3.1872	2.87889	0	2.71504	2.52733	0	0	0	0	0	0	2.59552	0	0	2.78415	0	0	2.73377	0	2.77099	0	0	0	0	0
		102	617.6	0	3.00045	0	0	0	0	0	0	0	0	0	0	0	0	0	2.88054	0	0	0	0	0	2.75752	0	0	0	0	0	0	0	0	0	2.32462	2.56685	2.64245	0	2.93503	0	0	3.05247	0	2.68906	0	2.91155	0	0	0
		103	621.46	0	0	0	0	0	0	0	0	2.42592	0	0	2.7399	0	2.87472	0	3.07113	0	0	0	0	0	3.36283	2.53702	0	2.70129	0	0	0	0	0	0	2.41836	2.60276	0	0	2.78551	0	0	2.87937	0	2.82161	0	2.74427	0	0	0
		104	625.32	0	0	0	0	0	0	0	0	2.83872	0	0	2.8531	0	0	0	2.87363	0	0	2.63587	0	0	2.66602	2.73479	0	2.68319	0	0	0	0	0	0	2.69103	0	2.832	0	2.92735	0	0	2.81697	0	0	0	2.61288	0	0	0
		105	629.18	0	0	0	0	0	0	0	0	2.77974	0	0	2.71407	0	2.82419	0	3.34726	0	0	0	0	0	2.70112	2.63182	0	2.56062	0	0	0	0	0	0	2.6614	0	2.68939	0	2.84111	0	0	2.7295	0	2.69388	0	0	0	0	0
		106	633.04	0	2.60282	0	2.93687	0	0	0	0	2.56784	0	0	2.83519	0	0	0	3.05726	0	0	0	0	0	2.79616	0	0	0	0	0	0	0	0	0	2.63409	0	2.60385	0	3.0643	2.46902	0	2.84729	0	2.74891	0	0	0	0	0
		107	636.9	0	2.89308	0	2.72309	0	0	0	0	0	0	0	0	0	0	0	3.25362	0	0	0	0	0	3.10469	2.71871	0	2.5944	0	0	0	0	0	0	0	2.70358	2.78506	0	3.0696	0	0	3.22996	0	2.86174	0	2.70228	0	0	0
		108	640.76	0	0	0	2.72371	0	0	0	0	2.79628	0	0	0	0	2.52453	0	3.14458	0	0	0	0	0	3.03992	2.85136	0	2.8322	2.78461	0	0	0	0	0	2.66862	0	2.81075	0	3.165	0	0	2.9707	0	2.73522	0	0	0	0	0
		109	644.62	0	2.81642	0	0	0	0	0	0	2.7499	0	0	2.93503	0	2.7376	0	2.90239	0	0	0	0	0	2.95751	2.85179	0	3.00534	2.60245	0	0	0	0	0	2.80166	2.52904	2.69869	0	3.32838	0	0	2.75264	2.64889	3.24253	0	0	0	0	0
		110	648.48	0	2.64545	0	2.56017	0	0	0	0	2.8208	0	0	2.73649	0	2.51979	0	3.22214	0	0	0	0	0	2.77763	2.7021	0	0	0	0	0	0	0	0	2.95301	0	2.67226	0	3.20072	2.74114	0	2.94949	2.89559	2.69025	0	0	0	0	0
		111	652.34	0	0	0	2.73364	0	0	0	0	3.23985	0	0	0	0	2.86378	0	2.81113	0	0	0	0	0	2.69127	2.87105	0	2.59489	2.69407	0	0	0	0	0	2.5726	0	3.00198	0	3.2852	0	0	2.91759	0	2.70173	0	2.43792	0	0	0
		112	656.2	0	2.71065	0	3.12346	0	0	0	0	2.90465	0	0	0	0	2.80746	0	2.70227	0	0	2.67455	0	0	2.82151	2.84203	0	0	0	0	0	0	0	0	0	0	2.44425	0	3.64846	2.71946	0	2.90889	2.80905	2.79554	0	2.41193	0	0	0
		113	660.06	0	2.74401	0	2.83307	0	0	0	0	3.04217	0	0	0	0	2.90767	0	2.73729	0	0	0	0	0	2.88378	0	0	2.83497	2.85886	0	0	0	0	0	2.84439	2.57456	2.5017	0	3.39075	2.69244	0	2.77345	2.55771	2.78087	0	0	0	0	0
		114	663.92	0	3.06402	0	2.40374	0	0	0	0	2.90341	0	0	0	0	2.60955	0	2.91773	0	0	0	0	0	2.71955	2.65029	0	2.5364	2.66553	0	0	0	0	0	2.85272	2.724	0	0	3.43181	2.79663	0	2.93336	2.85356	3.08476	0	2.73659	0	0	0
		115	667.78	0	2.70622	0	0	0	0	0	0	3.09054	0	0	0	0	2.6426	0	3.03561	0	0	2.82299	0	0	2.73918	2.68614	0	2.49916	0	0	0	0	0	0	0	0	2.71413	0	3.03852	2.76009	0	2.99354	3.02747	2.77901	0	2.62154	0	0	0
		116	671.64	0	0	0	2.7638	0	0	0	0	2.75658	0	0	0	0	2.67199	0	2.71173	0	0	0	0	0	0	2.89273	0	0	0	0	0	0	0	0	0	0	2.734	0	2.92134	2.92869	0	2.52659	0	0	0	0	0	0	0
		117	675.5	0	2.70656	0	0	0	0	0	0	3.18975	0	0	0	0	3.11081	0	2.89049	0	0	0	0	0	2.90776	2.82995	0	0	0	0	0	0	0	0	0	0	2.5325	0	3.63503	0	0	2.54915	0	3.0573	0	0	0	0	0
		118	679.36	0	2.92193	0	2.70941	0	0	0	0	3.24609	0	0	0	0	2.81452	0	2.77397	0	0	0	0	0	2.76256	2.79654	0	3.1417	0	0	0	0	0	0	0	2.85249	2.58552	0	3.13368	2.64158	0	2.66809	2.85504	2.75125	0	0	0	0	0
		119	683.22	2.90061	2.62251	0	2.59048	0	0	0	0	3.14918	0	0	2.82682	0	2.93927	0	0	0	0	0	0	0	3.01894	0	0	2.80557	0	0	0	0	0	0	2.99432	2.59855	2.76664	0	3.43443	2.61662	0	2.88402	2.96807	2.84758	0	2.6288	0	0	0
		120	687.08	2.72759	2.74496	0	2.52647	0	0	0	0	2.95265	0	0	0	0	3.02524	0	2.86267	0	0	0	0	0	0	2.81568	0	0	0	0	0	0	0	0	0	0	0	0	3.43924	2.64227	0	2.71782	2.7813	2.70945	0	0	0	0	0
		121	690.94	2.86079	2.64871	0	2.77998	0	0	0	0	2.7602	0	0	0	0	2.79624	0	3.11306	0	0	0	0	0	2.92081	2.64909	0	0	2.80404	0	0	0	0	0	2.69377	2.56254	2.69959	0	3.42449	2.53139	0	2.64849	3.18909	2.86875	0	0	0	0	0
		122	694.8	2.86633	0	0	3.14355	0	0	0	0	2.86712	0	0	0	0	2.82752	0	3.24422	0	0	0	0	0	3.15336	2.51726	0	2.54629	0	0	0	0	0	0	2.70544	0	2.71591	0	2.9925	2.66077	0	2.92974	2.78375	0	0	2.63252	0	0	0
		123	698.66	2.84259	3.17544	0	2.47523	0	0	0	0	2.81107	0	0	0	0	3.15063	2.53067	2.88326	0	0	0	0	0	2.95283	2.79756	0	0	0	0	0	2.59381	0	0	0	0	2.68054	0	3.04734	2.21524	0	2.57588	2.95183	2.62109	0	0	0	0	0
		124	702.52	3.09206	2.77742	0	2.67304	0	0	0	0	2.836	0	0	0	0	2.67228	2.57089	3.0054	0	0	0	0	0	3.05277	2.78231	0	2.87395	0	0	0	2.48653	0	0	2.523	0	2.76768	0	3.12705	2.59945	0	2.72513	0	2.84961	0	0	0	0	0
		125	706.38	3.18098	2.82722	0	2.85067	0	0	0	0	2.81225	0	0	0	0	2.95555	0	2.94692	0	0	0	0	0	0	2.90742	0	2.7222	0	0	0	0	0	0	0	0	2.67188	0	3.35374	3.05601	0	2.52483	2.53644	2.73239	0	0	0	0	0
		126	710.24	3.3174	2.8249	0	2.87544	0	0	0	0	3.05874	0	0	0	0	2.82686	0	2.64825	0	0	0	0	0	2.99894	2.70955	0	2.544	0	0	0	0	0	0	0	2.44836	2.72464	0	3.01862	2.78844	0	2.71592	2.933	0	0	0	0	0	0
		127	714.1	3.06594	0	0	2.65931	0	0	0	0	2.89307	0	0	0	0	2.61377	0	0	0	0	0	0	0	2.62058	2.71599	0	2.92673	0	0	0	0	0	0	0	0	2.74047	0	3.18837	2.96238	0	2.62896	2.72615	0	0	0	0	0	0
		128	717.96	3.31606	2.86792	0	0	0	0	0	0	3.16472	0	0	0	0	2.918	2.6408	0	0	0	0	0	0	2.85141	2.72959	0	3.22588	0	0	0	0	0	0	0	0	2.65832	0	3.15762	2.72513	0	0	2.87215	0	0	0	0	0	0
		129	721.82	2.99087	2.90049	0	2.72223	0	0	0	0	2.65561	0	0	0	0	2.72274	2.58296	2.5554	0	0	2.60652	0	0	2.95606	2.93701	0	2.55917	0	0	0	0	0	0	0	0	2.85396	0	3.23683	2.72585	0	0	0	2.54894	0	2.67822	0	0	0
		130	725.68	3.01684	2.80918	0	2.97601	0	0	0	0	2.7403	0	0	0	0	0	2.59413	2.46399	0	0	2.64882	0	0	2.98448	2.84186	0	2.67175	2.55457	0	0	0	0	0	0	0	2.49781	0	2.80524	0	0	2.54066	2.62868	2.48543	0	0	0	0	0
		131	729.54	3.51121	2.53609	0	2.91129	0	0	0	0	2.74949	0	0	0	0	2.63713	2.66934	0	0	0	2.54243	0	0	2.46883	2.71168	0	2.9333	0	0	0	0	0	0	0	0	2.80294	2.42635	3.23945	3.29384	0	0	2.95335	0	0	0	0	0	0
		132	733.4	3.97538	2.5708	2.65164	3.17557	0	0	0	0	2.91889	0	0	0	0	2.86903	2.80052	0	0	0	2.55293	0	0	2.79214	3.42273	0	2.7013	0	0	0	0	0	0	0	2.73438	2.86069	0	2.99332	3.08492	0	2.62287	3.12134	2.72676	0	0	0	0	0
		133	737.26	3.46829	0	0	2.72188	0	0	0	0	2.8271	0	0	0	0	2.74884	2.63503	0	0	0	0	0	0	3.01058	3.05398	0	2.74386	0	0	0	0	0	0	0	0	2.62321	0	2.90827	0	0	0	0	2.30236	0	2.79111	0	0	0
		134	741.12	3.16176	2.84131	0	2.73766	0	0	0	0	0	0	0	0	0	2.67476	0	0	0	0	2.56283	0	0	2.65347	3.03058	0	3.03286	0	0	0	0	0	0	0	0	2.6453	0	2.70469	3.10989	0	0	2.96357	0	0	0	0	0	0
		135	744.98	3.71196	2.75646	0	2.81698	0	0	0	0	2.74373	0	0	0	0	2.82609	0	0	0	0	0	0	0	2.8034	3.14636	0	2.85499	2.81019	0	0	0	0	0	0	0	3.10473	0	3.18964	2.82655	0	0	3.08969	0	0	0	0	0	0
		136	748.84	3.60889	2.59709	0	3.00682	0	0	0	0	2.6119	0	0	0	0	0	0	0	0	0	0	0	0	2.94762	2.57741	0	2.82948	0	0	0	0	0	0	0	0	2.72778	0	2.9737	0	0	0	2.96667	2.6387	0	0	0	0	0
		137	752.7	3.67947	0	0	3.03388	0	0	0	0	2.82127	0	0	0	0	2.72705	0	0	0	0	2.44352	0	0	3.24001	3.04826	0	3.33832	0	0	0	0	0	0	0	0	2.78369	0	3.0053	2.92619	0	0	3.22839	2.82469	0	2.82575	0	0	0
		138	756.56	3.47402	2.85016	2.67848	2.91992	0	0	0	0	2.93768	0	0	2.77097	0	2.96614	0	0	0	0	2.80267	0	0	2.68931	2.90219	0	2.82293	2.58642	0	0	0	0	0	0	0	2.7573	0	2.90078	2.67973	0	0	2.91345	2.96913	0	0	0	0	0
		139	760.42	3.73401	0	2.54875	3.0393	0	0	0	0	2.98395	0	0	2.78861	0	2.92967	2.42994	0	0	0	2.88013	0	0	2.81033	3.08636	0	2.92661	2.49246	0	0	0	0	0	0	0	2.51362	0	2.96401	2.74697	0	2.33094	3.11874	2.55402	0	0	0	0	0
		140	764.28	3.8362	0	0	2.88312	0	0	0	0	3.04915	0	0	2.90663	0	3.24764	2.77366	0	0	0	0	0	0	2.77922	2.89036	0	3.03079	0	0	0	0	0	0	0	0	2.57048	0	3.21459	2.85912	0	2.5415	3.14421	2.97939	0	0	0	0	0
		141	768.14	3.6059	0	0	2.79106	0	0	0	0	2.55967	0	0	2.71432	0	2.87981	0	0	0	0	2.52257	0	0	2.95934	2.89265	0	2.67697	0	0	0	0	0	0	2.90921	0	2.49683	0	2.88163	2.98773	0	0	2.84092	2.58079	0	2.58145	0	0	0
		142	772	3.78938	2.70568	0	2.73668	0	0	0	0	2.92653	0	0	2.74156	0	2.87162	2.74395	2.41811	0	0	2.58994	0	0	3.04429	2.68064	0	2.76249	2.76705	0	0	0	0	0	0	0	2.51094	0	2.68259	0	0	0	3.15631	0	2.22372	0	0	0	0
		143	775.86	3.56298	2.75648	2.93251	2.83655	0	0	0	0	2.62921	0	0	2.8085	0	2.85622	2.77497	0	0	0	0	0	0	3.1085	3.08495	0	2.8695	0	0	0	2.83126	0	0	0	0	2.60589	0	3.19161	0	0	0	3.0544	2.75598	0	0	0	0	0
		144	779.72	3.43533	2.67058	0	2.68795	0	0	0	0	2.60976	0	0	2.64648	0	2.82669	0	0	0	0	2.39383	0	0	2.84566	2.89533	0	2.61213	0	0	0	0	0	0	0	0	2.78968	0	3.0721	2.47366	0	0	3.35942	2.48196	0	0	0	0	0
		145	783.58	3.61896	2.68193	2.67519	0	0	0	0	0	3.20388	0	0	3.16403	0	2.62885	2.65585	0	0	0	2.78211	0	0	2.84619	2.56766	0	2.86596	0	0	0	0	0	0	2.59885	0	2.91754	0	2.92096	2.67099	0	0	3.0604	2.58639	0	0	0	0	0
		146	787.44	3.1697	2.61158	2.90837	0	0	0	0	0	2.74692	0	0	2.98258	0	3.08496	0	0	0	0	2.60576	0	0	2.6995	3.00667	0	3.23413	2.64634	0	0	0	0	0	2.61972	0	0	0	3.04959	0	0	0	2.74894	2.75242	2.65597	0	0	0	0
		147	791.3	3.67737	0	0	2.6659	0	0	0	0	2.69684	2.61775	0	2.95723	0	2.67015	2.69736	0	0	0	0	0	0	2.93588	2.79258	0	2.8603	0	0	0	0	0	0	0	0	2.86947	0	2.54084	0	0	0	2.86508	0	0	2.60567	0	0	0
		148	795.16	3.60889	2.93006	0	3.06311	0	0	0	0	2.77094	0	0	3.02415	0	2.56363	0	0	0	0	2.68475	0	0	3.11473	3.11277	0	3.02677	0	0	0	0	0	0	0	0	2.70474	0	2.66985	0	0	0	3.07947	0	0	0	0	0	0
		149	799.02	3.56507	2.61265	0	0	0	0	0	0	2.77261	0	0	2.83112	0	2.67359	0	0	0	0	2.79909	0	0	3.18225	2.80821	0	2.88395	0	0	0	0	3.12767	0	0	0	2.69693	0	2.88001	0	0	2.50174	3.28107	2.73362	2.69004	0	0	0	0
		150	802.88	3.62649	2.91171	2.56491	2.64991	0	0	0	0	2.89188	0	0	3.20566	0	3.09114	0	0	0	0	2.57407	0	0	2.77179	2.74854	0	2.82286	0	0	0	0	2.73554	0	0	0	2.94825	0	3.00377	2.68023	0	0	3.14631	2.83924	0	0	0	0	0
		151	806.74	4.0999	3.06769	0	0	0	0	0	0	3.1424	0	0	3.69534	0	2.49766	0	2.8313	0	0	2.62959	0	0	3.35852	2.72253	0	2.92477	0	0	0	0	0	0	0	0	2.64834	0	3.10504	0	0	0	3.11018	2.62085	0	0	0	0	0
		152	810.6	3.90663	0	2.77327	0	0	0	0	0	2.82792	0	0	3.74307	0	2.60927	2.61621	0	0	0	2.88404	0	0	2.67492	2.72555	0	3.01123	0	0	0	0	0	0	0	0	2.56386	0	3.00679	2.73203	0	2.72202	2.87742	2.63596	0	0	0	0	0
		153	814.46	3.69691	2.89211	2.786	2.77294	0	0	0	0	3.23369	0	0	3.30678	0	3.05383	2.56936	2.39157	0	0	2.66163	0	0	2.75771	2.70101	0	3.15639	0	0	0	0	2.71632	0	2.7632	0	2.65787	0	3.07899	0	0	2.59335	2.91229	0	0	0	0	0	0
		154	818.32	3.07603	2.82118	2.80344	2.4936	0	0	0	0	3.19486	0	0	3.45437	0	0	0	0	0	0	2.82675	0	0	2.92314	3.06365	0	3.06633	0	0	0	0	0	0	0	0	2.90967	0	3.08435	0	0	2.87561	3.21371	2.76034	0	0	0	0	0
		155	822.18	3.6962	2.97756	0	0	0	0	0	0	3.04	0	0	3.12781	0	0	0	0	0	0	2.7478	0	0	3.12481	2.89751	0	3.02366	0	0	0	0	0	0	2.8008	0	2.79856	0	3.04885	0	0	2.95096	2.61915	2.90572	2.57108	0	0	0	0
		156	826.04	3.20447	2.88282	0	0	2.54909	0	0	0	3.00517	0	0	3.39734	0	2.88878	2.78698	0	0	0	2.74002	0	0	2.64092	2.57396	0	2.8662	0	0	0	0	2.74241	0	0	0	2.57105	0	2.8804	0	0	2.79665	2.91598	2.78104	0	0	0	0	0
		157	829.9	2.99487	0	2.77838	0	0	0	0	0	2.91382	0	0	3.38785	0	2.63961	2.48834	0	0	0	2.54326	0	0	3.4415	3.00381	0	3.10474	0	0	0	0	3.1665	0	0	0	3.11559	0	3.38554	0	0	2.66968	2.96342	0	0	0	0	0	0
		158	833.76	2.76867	2.7536	0	2.72152	0	0	0	0	2.8081	0	0	3.86747	0	2.88772	2.69196	0	0	0	2.45257	0	0	2.97354	2.81451	0	2.81704	0	0	0	0	2.77406	0	2.82352	0	2.66538	0	3.13674	0	0	3.04089	2.96405	2.99417	2.62213	0	0	0	0
		159	837.62	2.7881	2.50933	2.7449	0	2.62326	0	0	0	0	0	0	3.45104	0	3.19908	2.58227	0	0	0	2.58523	0	0	2.77197	2.92473	0	2.82145	0	0	2.23768	0	2.64029	0	0	0	0	0	2.73186	0	0	3.16906	2.7943	3.02337	2.52202	0	0	0	0
		160	841.48	2.75384	2.95207	2.91186	0	2.83327	0	0	0	2.82415	0	0	3.5152	0	3.24223	2.55027	0	0	0	2.83095	0	0	2.8756	2.61622	0	3.02786	0	2.70167	0	0	2.81991	0	2.69827	0	0	0	2.69182	0	0	2.95541	2.78792	2.87242	0	0	0	0	0
		161	845.34	3.2116	2.88346	2.69892	0	0	0	0	0	2.41313	0	0	3.78981	0	3.00998	2.90107	2.26721	0	0	2.70428	0	0	2.91643	0	0	3.01503	0	0	0	0	2.73553	0	2.81621	2.5633	2.77523	0	2.67004	0	0	2.97919	3.07893	2.66438	0	0	0	0	0
		162	849.2	2.77204	2.9266	2.81747	2.66271	0	0	0	0	0	0	0	3.81725	0	3.12793	2.77652	0	0	0	2.52118	0	0	2.78088	3.10303	0	3.49308	0	2.87391	0	0	2.71765	0	0	0	2.85154	0	2.58787	2.61113	0	3.25402	2.77065	2.62261	2.38416	0	0	0	0
		163	853.06	2.71495	2.80133	2.86443	2.71937	0	0	0	0	2.58311	2.40739	0	3.45297	0	3.13171	2.71667	2.87743	0	0	2.65138	0	0	3.05145	2.57478	0	2.97425	2.70808	0	0	0	2.47775	0	2.82706	0	2.86976	0	2.72329	0	0	3.13631	3.14323	2.91158	0	0	0	0	0
		164	856.92	2.7889	2.71166	2.66739	2.76058	0	0	0	0	2.92616	0	0	3.3259	0	3.16677	2.65859	2.80234	0	0	2.32449	0	0	2.62304	2.83947	0	3.11178	0	2.57597	0	0	0	0	0	0	0	0	2.85517	0	0	3.13679	2.80283	2.69051	2.68894	0	0	0	0
		165	860.78	3.11212	2.75134	2.79258	2.6459	0	0	0	0	2.69814	0	0	3.41432	0	3.16567	3.16345	2.56868	0	0	2.51097	0	2.39895	2.82867	2.76822	0	3.53491	0	0	0	0	3.10212	0	2.64783	0	2.52782	0	2.55877	0	0	3.11372	2.99375	3.18407	2.64868	0	0	0	0
		166	864.64	3.14738	2.789	3.04211	3.07086	0	0	0	0	2.48447	0	0	3.63017	0	3.15372	2.93438	2.62086	0	0	2.34211	0	2.5646	2.82055	2.57035	0	2.98175	0	2.90951	0	0	2.77303	0	0	0	0	0	2.33113	0	0	3.10588	2.77932	2.94891	2.90966	0	0	0	0
		167	868.5	2.8792	2.89236	3.10608	2.95843	0	0	0	0	0	0	0	3.46821	0	3.39119	3.19633	2.88273	0	0	2.45718	0	0	2.78235	2.63559	0	2.83004	0	2.76761	0	0	2.62079	0	2.96196	0	0	0	2.88518	2.7457	0	2.96246	0	2.88818	2.85633	0	0	0	0
		168	872.36	2.7187	2.88105	2.87085	3.00742	0	0	0	0	2.77961	0	0	3.66664	0	3.4277	3.00224	2.68148	0	2.4758	2.5687	0	2.71752	0	2.43308	0	2.72579	2.78564	2.4009	2.49155	0	3.00438	0	3.20179	2.86888	2.69261	0	2.49803	2.41502	0	3.08939	2.8127	3.22236	3.02084	2.68744	0	0	0
		169	876.22	2.76211	2.84885	3.10022	2.75722	0	0	0	0	2.63932	0	0	3.11621	0	3.2035	2.80807	2.9278	0	0	2.45955	0	0	2.84857	2.69114	0	3.27112	0	2.89062	2.68245	2.61651	2.88854	0	3.05331	0	2.4561	0	2.55141	2.95653	0	3.01683	2.56594	2.59663	2.72446	0	0	0	0
		170	880.08	3.34067	2.72196	2.77982	2.84546	0	0	0	0	2.90432	0	0	3.07027	0	3.40331	3.22735	3.01843	0	0	2.58304	0	2.93624	2.75429	2.50954	0	3.18362	0	2.87938	0	0	2.64889	0	2.87734	0	0	0	2.88822	2.53596	2.54814	3.31399	0	2.75635	2.79111	0	0	0	0
		171	883.94	2.83768	2.67273	2.83574	2.73875	0	0	0	0	2.57317	2.74009	0	2.89233	0	3.62716	3.30757	2.66184	0	2.59715	2.74733	0	2.76112	2.73659	2.75973	0	3.10377	0	2.80915	2.7564	0	2.88269	0	3.21329	2.58602	0	0	0	2.65415	0	2.97689	2.74751	2.64439	2.60315	0	0	0	0
		172	887.8	2.83059	2.83008	2.65467	2.9156	0	0	0	0	2.52079	2.68988	0	2.88117	0	3.44258	2.99274	2.87	0	0	0	0	2.46777	0	2.55396	0	2.8671	0	0	0	0	2.68324	0	3.13953	0	2.52329	0	2.65384	2.82678	0	3.04757	2.54461	2.67851	2.47456	2.74062	0	0	0
		173	891.66	2.55995	0	2.90959	2.7406	0	0	0	0	2.75216	0	0	3.11837	0	3.69457	2.9479	3.1719	0	0	2.86	0	2.75519	2.70905	2.69336	0	3.07968	0	2.96656	0	2.71993	0	0	2.89245	0	0	0	2.68418	2.66594	0	3.09382	0	2.74488	0	0	0	0	0
		174	895.52	3.17074	3.2482	2.8882	2.64314	0	0	0	0	2.78678	2.6201	0	2.96957	0	3.47359	3.09591	2.74644	0	0	2.4663	0	0	2.50128	2.67879	0	2.89748	0	2.63319	0	2.9752	2.92101	0	3.1156	0	0	0	2.42683	2.64052	2.42556	2.93919	0	0	2.54852	0	0	0	0
		175	899.38	2.94149	2.65869	0	3.21748	0	0	0	0	2.50755	0	0	3.27049	0	3.57169	2.9082	2.77584	0	0	2.52148	0	2.70018	3.19671	2.79909	0	3.06911	0	2.94643	0	0	0	0	2.7855	0	2.26935	0	2.32856	2.61686	2.72873	3.47429	0	0	0	2.89378	0	0	0
		176	903.24	3.0442	2.93053	2.53532	3.10023	0	0	0	0	2.97778	0	0	2.9817	0	3.86024	3.00494	2.89501	0	0	2.74895	0	0	2.86529	2.72525	0	2.91035	0	2.77159	0	2.75599	0	0	3.04717	0	0	0	2.60164	2.66602	0	2.8757	0	2.80355	2.68259	2.72814	0	0	0
		177	907.1	2.57196	2.74435	2.92327	3.00178	2.63292	0	0	0	2.68871	0	0	3.01772	0	3.37506	3.36917	0	0	0	2.69511	0	3.16802	2.97761	2.87106	0	3.00832	0	2.88794	0	0	2.72312	0	3.19471	2.73439	2.37134	0	2.6086	0	0	3.31221	2.69781	2.49838	2.67733	0	0	0	0
		178	910.96	2.82971	3.15687	0	3.12091	0	0	0	0	0	0	0	2.91976	0	3.07821	2.84129	0	0	2.57628	2.4435	0	3.31381	2.76825	2.68087	0	3.17392	0	2.6493	2.62555	0	2.65912	0	3.40205	0	0	0	0	2.57059	2.6224	3.09611	0	2.8675	2.72724	0	0	0	0
		179	914.82	2.62431	2.69464	0	3.02621	0	0	0	0	0	0	0	2.70582	0	2.9202	3.19646	2.9559	0	0	2.51197	0	2.78606	2.87031	2.73217	0	3.02546	2.64576	2.84028	2.46965	0	0	0	3.2086	0	0	0	0	2.57213	0	3.16123	2.60666	0	2.61529	2.87931	0	0	0
		180	918.68	2.70395	2.85478	0	3.04535	0	0	0	0	0	0	0	2.54387	0	3.62938	3.25631	2.59953	0	2.90499	2.75902	0	3.15189	2.9029	2.79684	0	2.99491	0	2.89658	0	2.64925	2.69663	0	3.23535	0	0	0	2.76685	2.74568	2.62183	3.26454	0	2.87866	2.57939	2.84824	0	0	0
		181	922.54	2.67121	0	0	2.97931	2.72996	0	0	0	2.70312	0	0	2.97387	0	2.89258	3.12132	2.8821	0	2.78133	2.89528	0	3.10768	2.69541	2.61299	0	2.8193	0	2.9081	0	0	3.07022	0	3.01489	0	0	0	0	2.57624	2.72065	3.12504	2.47755	3.00087	2.40287	0	0	0	0
		182	926.4	2.85187	2.61071	2.81612	2.79721	0	0	0	0	2.56471	0	0	2.92228	0	3.17994	3.34036	2.46299	0	2.63847	3.07212	0	3.22836	2.85311	2.90973	0	0	2.47886	3.09516	0	2.80338	0	0	3.17737	2.79128	0	0	2.50523	0	0	3.30695	2.82877	2.78659	0	2.86748	0	0	0
		183	930.26	2.7875	2.84275	0	3.08662	0	0	0	0	0	0	0	3.18239	0	3.27838	3.00171	2.54945	0	2.81332	0	0	3.16125	3.32474	2.77362	0	2.74354	0	2.85956	0	2.50686	2.91333	0	3.26142	2.40856	2.65606	0	2.60574	2.70144	2.53593	3.04511	2.52348	2.92286	3.01122	0	0	0	0
		184	934.12	0	0	2.72202	3.21085	0	0	0	0	2.42975	0	0	2.82531	0	3.27053	3.19899	2.59328	0	2.6437	0	0	3.14549	3.3011	2.65535	0	3.05498	0	2.6606	2.83132	3.03585	2.81214	0	2.93166	2.81181	2.59611	2.51081	0	2.53386	0	2.95079	2.73491	2.7034	2.73468	2.4996	0	0	0
		185	937.98	2.67348	3.0163	2.82926	3.33829	0	0	0	0	2.47723	0	0	2.92063	0	2.98888	2.76905	2.46952	0	2.93087	2.68648	0	2.74098	3.07705	3.1226	0	2.71736	2.68929	2.88572	0	0	2.6851	0	2.98096	2.5674	0	0	0	2.67629	2.63633	2.72215	0	2.66104	2.78295	2.8049	0	0	0
		186	941.84	0	0	2.51549	3.13236	0	0	0	0	2.60829	0	0	3.12916	0	2.97026	3.30332	2.41416	0	2.98622	2.64192	0	3.25205	3.5457	0	0	2.58125	2.67674	2.67706	0	2.84967	3.00781	0	2.88279	2.49557	0	0	2.43388	0	2.44189	3.09174	2.77005	2.94054	2.7642	0	0	0	0
		187	945.7	0	2.86621	2.48089	3.37288	0	0	0	0	2.46913	0	0	2.71162	0	2.95123	3.21078	2.57547	0	2.66739	2.90208	0	3.54923	3.16644	2.68885	0	2.93389	2.75957	2.56702	0	2.55878	3.05089	0	2.92415	0	2.50218	2.82465	0	2.87446	2.6331	3.00286	0	2.96482	2.57475	3.03056	0	0	0
		188	949.56	0	2.72815	0	2.92047	0	0	0	0	0	2.47489	0	2.8352	0	3.04544	2.96875	2.90822	0	2.90104	0	0	3.01151	3.01195	3.09341	0	0	0	0	0	2.97646	0	0	2.925	2.52661	0	2.87096	0	3.08942	0	2.9985	2.70485	2.81273	2.69716	2.75733	0	0	0
		189	953.42	0	2.69242	0	2.82932	0	0	0	0	0	0	0	2.58732	0	3.02264	3.26029	0	0	2.8171	0	0	3.31451	3.13123	2.82027	0	0	0	2.36355	2.91998	2.81706	0	0	3.12341	0	2.5409	2.38291	0	2.79084	2.80282	2.46106	0	0	3.05347	2.76517	0	0	0
		190	957.28	0	2.83621	0	2.88739	0	0	0	0	2.83099	0	0	2.6252	0	3.02568	3.18372	2.86389	0	2.8611	0	0	3.41393	3.03473	2.90625	0	2.57369	2.64841	0	0	2.90621	2.77676	0	3.14819	2.64737	0	2.51817	0	0	2.68672	3.0259	0	2.68176	2.58931	2.69239	0	0	0
		191	961.14	0	2.69492	0	2.99597	0	0	0	0	0	2.60254	0	0	0	2.86848	2.9436	2.90754	0	2.87781	2.44884	0	3.15943	2.89962	0	0	2.90606	0	0	2.64928	3.05852	2.69181	0	3.29944	2.64752	2.32968	0	0	3.15303	2.82506	2.91993	2.71853	2.68988	0	2.88093	0	0	0
		192	965	0	2.63894	0	2.9654	0	0	0	0	0	2.51353	0	2.75731	0	2.96361	3.50098	3.21156	0	2.72032	2.51816	0	3.06816	2.80802	0	0	3.01169	0	2.64653	2.66671	0	2.77049	0	2.72658	2.75744	0	0	0	2.95681	2.72623	3.16403	0	2.84909	2.72795	0	0	0	0
		193	968.86	2.69541	2.83913	0	2.88904	0	0	0	0	2.44183	2.76927	0	2.47995	0	2.76849	2.9362	3.04622	0	0	2.54662	0	2.96876	2.51938	2.80039	0	2.91384	2.62327	0	2.79992	2.86713	0	0	3.10587	2.7202	2.36206	0	0	2.7551	2.55568	2.73872	2.79311	2.8243	2.77885	0	0	0	0
		194	972.72	0	2.63097	0	3.18209	0	0	0	0	0	2.80526	0	3.01918	0	2.6831	2.8697	3.13606	0	2.86227	0	0	3.17247	2.959	2.6026	0	2.66037	2.77536	2.82506	3.07391	3.12058	2.85349	0	3.39448	2.62072	0	2.47448	0	2.92705	2.75321	2.69993	0	2.58386	2.9346	0	0	0	0
		195	976.58	0	0	2.87612	3.13925	0	0	0	0	0	2.74893	0	0	0	2.82332	3.17579	2.94706	0	2.56494	0	0	3.33626	3.06134	2.7053	0	2.59837	0	2.6686	2.63809	2.85771	2.48635	0	3.26044	0	0	2.54994	0	2.94448	2.78842	2.72027	0	2.70654	0	2.51964	0	0	0
		196	980.44	2.82242	2.52744	0	3.1471	0	0	0	0	0	0	0	2.70306	0	2.9538	3.26506	2.61478	0	2.79075	2.66909	0	3.47038	3.11263	0	0	2.96062	3.02157	0	0	3.06771	3.00014	0	3.38487	0	0	2.84223	0	3.11302	2.97462	0	0	0	0	0	0	0	0
		197	984.3	0	2.84163	0	3.13532	2.65509	0	0	2.66004	0	2.68537	0	0	0	2.79216	2.86425	2.95934	0	2.67724	0	0	3.10631	3.31439	2.81483	0	2.82706	0	0	0	2.71433	0	0	3.33325	0	0	0	0	2.99313	0	2.96403	0	2.98116	2.78172	0	0	0	0
		198	988.16	0	3.17512	0	2.7478	2.6428	0	0	0	2.57315	2.59327	0	2.54221	0	2.68644	2.89998	3.27445	0	2.75549	2.56914	0	3.75823	3.24963	3.1509	0	2.97646	0	2.87925	0	2.95078	0	0	3.00768	2.5477	0	0	2.39647	2.90662	0	2.91275	2.83502	0	2.59862	2.67224	0	0	0
		199	992.02	0	3.05865	0	2.91841	0	0	0	0	0	3.08441	0	0	0	0	2.85126	3.34522	0	3.11999	2.39933	0	3.59413	3.48683	2.46359	0	3.14009	0	2.58915	2.93466	2.94841	0	0	3.44762	2.39176	0	2.84381	0	2.9115	0	0	3.17268	0	0	0	0	0	0
		200	995.88	2.43247	2.7972	0	2.91972	0	0	0	2.96151	0	2.63584	0	2.51954	0	2.99272	2.61192	2.99635	0	2.91297	0	0	3.1745	3.30097	2.81182	0	2.76733	0	0	2.93635	2.8094	0	0	2.9959	2.64698	0	0	0	2.98452	0	2.71277	2.6925	0	0	2.62619	0	0	0
		201	999.74	0	2.70286	2.58364	3.20987	2.96085	0	0	2.76656	2.50945	2.90608	0	2.82042	0	0	2.78786	3.03328	0	0	2.3788	0	3.6993	3.10357	2.91267	0	2.63459	2.50165	0	0	2.83204	0	0	3.15113	0	0	2.8141	2.64538	0	0	0	2.85035	0	0	0	0	0	0
[truncated: 373 more rows]
[truncated: 1 more columns]
