# Supplementary material for: Quantitative imaging of transcription in living Drosophila embryos reveals the impact of core promoter motifs on promoter state dynamics
Source: Nat Commun. 2021 Jul 23;12:4504. doi: 10.1038/s41467-021-24461-6 (PMC8302612; doi:10.1038/s41467-021-24461-6)
Supplement: Supplementary file 13 — Source Data [file 41467_2021_24461_MOESM13_ESM.zip › NatComm Source Data/snaE-snaTATAlight+INRPr/snaTATAlight+INR M2 - DividedByBackground_SpatialSelected.xls]

## Sheet: Spots by Background
		Frame	Time	SptId_51	SptId_57	SptId_59	SptId_62	SptId_63	SptId_66	SptId_68	SptId_69	SptId_70	SptId_71	SptId_72	SptId_74	SptId_76	SptId_77	SptId_79	SptId_80	SptId_82	SptId_83	SptId_84	SptId_88	SptId_89	SptId_92	SptId_93	SptId_94	SptId_95	SptId_96	SptId_97	SptId_99	SptId_100	SptId_104	SptId_105	SptId_106	SptId_107	SptId_108	SptId_109	SptId_110	SptId_112	SptId_116	SptId_117	SptId_118	SptId_120	SptId_122	SptId_123	SptId_124	SptId_126	SptId_128
		0	177.56	0	0	0	0	0	0	0	0	0	0	0	0	0	0	0	0	0	0	0	0	0	0	0	0	0	0	0	0	0	0	0	0	0	0	0	0	0	0	0	0	0	0	0	0	0	0
		1	181.42	0	0	0	0	0	0	0	0	0	0	0	0	0	0	0	0	0	0	0	0	0	0	0	0	0	0	0	0	0	0	0	0	0	0	0	0	0	0	0	0	0	0	0	0	0	0
		2	185.28	0	0	15.4265	0	0	0	0	0	0	0	0	0	0	0	0	0	0	0	0	0	0	0	0	0	0	0	0	0	0	0	0	0	0	0	0	0	0	0	0	0	0	0	0	0	0	0
		3	189.14	0	0	0	0	0	0	0	0	0	0	0	0	0	0	0	0	0	0	0	0	0	0	0	0	0	0	0	0	0	0	0	0	0	0	0	0	0	0	0	0	0	0	0	0	0	0
		4	193	0	0	0	0	0	0	0	0	0	0	0	0	0	0	0	0	0	0	0	0	0	0	0	0	0	0	0	0	0	0	0	0	0	0	0	0	0	0	0	0	0	0	0	0	0	0
		5	196.86	0	0	0	0	0	0	0	0	0	0	0	0	0	0	0	0	0	0	0	0	0	0	0	0	0	0	0	0	0	0	0	0	0	0	0	0	0	0	0	0	0	0	0	0	0	0
		6	200.72	0	0	19.4222	0	0	0	0	0	0	0	0	0	0	0	0	0	0	0	0	0	18.7369	0	0	0	0	0	0	0	0	0	0	0	0	0	15.4326	0	0	0	0	0	0	0	0	0	0	0
		7	204.58	0	0	0	0	0	0	0	0	0	0	0	0	0	0	0	0	0	0	0	0	0	0	0	0	0	0	0	0	0	0	0	0	0	0	0	0	0	0	0	0	0	0	0	0	0	0
		8	208.44	0	0	0	0	0	0	0	0	0	0	0	0	0	0	0	0	0	0	0	0	0	0	0	0	0	0	0	0	0	0	0	0	0	0	0	0	0	0	0	0	0	0	0	0	0	0
		9	212.3	0	0	0	0	0	0	0	0	0	0	0	0	0	0	0	0	0	0	0	0	0	0	0	0	0	0	0	0	0	0	0	0	0	0	0	0	0	0	0	0	0	0	18.5331	0	0	0
		10	216.16	0	0	0	0	0	0	0	0	0	0	0	0	0	0	0	0	0	0	0	0	0	0	0	0	0	0	0	0	0	0	0	0	0	0	0	0	0	0	0	0	0	0	0	0	0	0
		11	220.02	0	0	0	0	0	0	0	0	0	0	0	0	0	0	0	0	0	0	0	0	0	0	0	0	0	0	0	0	0	0	0	0	0	0	0	0	0	0	0	0	0	0	0	0	0	0
		12	223.88	0	0	0	0	0	0	0	0	0	0	0	0	0	0	0	0	0	0	0	0	0	0	0	0	0	0	0	0	0	0	0	0	0	0	0	0	0	0	0	0	0	0	0	0	0	0
		13	227.74	0	0	0	0	0	0	0	0	0	0	0	0	0	0	0	0	0	0	0	0	0	0	0	0	0	0	0	0	0	0	0	0	0	0	0	0	0	0	0	0	28.8636	0	20.6642	0	0	0
		14	231.6	0	0	0	0	0	0	0	0	0	0	0	0	16.5975	0	0	0	0	0	0	0	0	0	0	0	0	0	0	0	0	0	0	0	0	0	0	0	0	0	0	0	0	0	17.1671	0	0	0
		15	235.46	0	0	0	0	0	0	0	0	0	0	0	0	0	0	0	0	0	0	0	0	0	0	0	0	0	0	0	0	0	0	0	0	0	0	0	0	0	0	0	0	0	0	0	0	0	0
		16	239.32	0	0	0	0	0	0	0	0	0	0	0	0	0	0	0	0	0	0	0	0	0	0	0	0	0	0	0	0	0	0	0	0	0	0	0	0	0	0	0	0	0	0	0	0	0	0
		17	243.18	0	0	0	0	0	0	0	0	0	0	0	0	0	0	0	0	0	0	0	0	0	0	0	0	0	0	0	0	0	0	0	0	0	0	0	0	0	0	0	0	0	0	27.4506	0	0	0
		18	247.04	0	0	0	0	0	0	0	0	0	0	0	0	0	0	0	0	0	0	0	0	0	0	0	0	0	0	0	0	0	0	0	0	0	0	0	0	0	0	0	0	0	0	0	0	0	0
		19	250.9	0	0	0	0	0	0	0	0	0	0	0	0	0	0	0	0	0	0	0	0	0	0	0	0	0	0	0	0	0	0	0	0	0	0	0	0	0	0	0	0	0	0	0	0	0	0
		20	254.76	0	0	0	0	0	0	0	0	0	0	0	0	0	0	0	0	0	0	0	0	0	0	0	0	0	0	0	0	0	0	0	0	0	0	0	0	0	0	0	0	0	0	0	0	0	0
		21	258.62	0	0	0	0	0	0	0	0	0	0	0	0	0	0	0	0	0	0	0	0	0	0	0	15.4783	0	0	0	0	0	0	0	0	0	0	0	0	0	0	0	0	0	0	0	0	0	0
		22	262.48	0	0	0	0	0	0	0	0	0	0	0	0	0	0	0	0	0	0	0	0	0	0	0	0	0	0	0	0	0	0	0	0	0	0	0	0	0	0	0	0	0	0	0	0	0	0
		23	266.34	0	0	0	0	0	0	0	0	0	0	0	0	0	0	0	0	0	0	0	0	0	0	0	0	0	0	0	0	0	0	0	0	0	0	0	0	0	0	0	0	0	0	0	0	0	0
		24	270.2	0	0	0	0	0	0	0	0	0	0	0	0	0	0	0	0	0	0	0	0	0	0	0	0	0	0	0	0	0	0	0	0	0	0	0	0	0	0	0	0	0	0	0	0	0	0
		25	274.06	0	0	0	0	0	0	0	0	0	0	0	0	0	0	0	0	0	0	0	0	0	0	0	0	0	0	0	0	0	0	0	0	0	0	0	0	0	0	0	0	0	0	0	30.6267	0	0
		26	277.92	0	0	0	0	0	0	0	0	0	0	0	0	0	0	0	0	0	0	0	0	0	0	0	0	0	0	0	0	0	0	0	0	0	0	0	0	0	0	0	0	0	0	0	0	0	0
		27	281.78	0	0	0	0	0	0	0	0	0	0	0	0	0	0	0	0	0	0	0	27.1407	0	0	0	0	0	0	0	0	0	0	0	0	0	0	0	0	0	0	0	0	0	0	0	0	0	0
		28	285.64	0	0	0	0	0	0	0	0	0	0	0	0	0	0	0	0	0	0	0	0	0	14.846	0	0	0	0	0	0	0	0	0	0	0	0	0	0	0	0	0	0	0	0	0	0	0	0
		29	289.5	0	0	0	0	0	0	0	0	0	0	0	0	0	0	0	0	0	0	0	0	0	0	0	0	0	0	0	0	0	0	0	0	0	0	0	0	0	0	0	0	0	0	0	0	0	0
		30	293.36	0	0	0	0	0	0	0	0	0	0	0	0	0	0	0	0	0	0	0	0	0	0	0	0	0	0	0	0	0	0	0	0	0	0	0	0	0	0	0	0	0	0	0	0	0	0
		31	297.22	0	0	0	0	0	0	0	0	0	0	0	0	0	0	0	0	0	0	0	0	0	0	0	0	0	0	0	0	0	0	0	13.5076	0	0	0	0	0	0	0	0	0	0	0	0	0	0
		32	301.08	0	0	0	0	0	0	0	0	0	0	0	0	0	0	0	0	0	0	0	0	0	0	0	0	0	0	0	0	0	0	0	0	0	0	0	0	0	0	0	0	0	0	0	0	0	0
		33	304.94	0	0	0	0	0	0	0	16.4123	0	0	0	0	0	0	0	0	0	0	0	0	0	0	0	0	0	0	0	0	0	0	0	0	0	0	0	0	0	0	0	0	0	0	0	0	0	0
		34	308.8	0	0	0	0	0	0	0	0	0	0	0	0	0	0	0	0	0	0	0	0	0	0	0	0	0	0	0	0	0	0	0	0	0	0	0	0	0	0	0	0	0	0	0	0	0	0
		35	312.66	0	0	0	0	0	0	0	0	0	0	0	0	0	0	0	0	0	0	0	0	0	0	0	0	0	0	0	0	0	0	0	0	0	0	0	0	0	0	0	0	0	0	0	0	0	0
		36	316.52	0	0	0	0	0	0	0	0	0	0	0	0	0	0	0	0	0	0	0	0	0	0	0	0	0	0	0	0	0	0	0	0	0	0	0	0	0	0	0	0	0	0	0	0	0	0
		37	320.38	0	0	0	0	0	0	0	0	0	0	0	0	0	0	0	0	0	0	0	0	0	0	0	0	0	0	0	21.2013	0	0	0	0	0	0	0	0	0	0	0	0	0	0	0	0	0	0
		38	324.24	0	0	0	0	0	0	0	0	0	0	0	0	0	0	0	0	0	0	0	0	0	0	0	0	0	0	0	0	0	0	0	0	0	0	0	0	0	0	0	0	0	0	0	0	0	0
		39	328.1	0	0	0	0	0	0	0	0	0	0	0	0	0	0	0	0	0	0	0	0	0	0	0	0	0	0	0	0	0	0	0	0	0	0	0	0	0	0	0	0	0	0	0	0	0	0
		40	331.96	0	0	0	0	0	0	0	0	0	0	0	0	0	0	0	0	0	0	0	0	0	0	0	0	0	0	0	0	0	0	0	0	0	0	0	0	0	0	0	0	0	0	0	0	0	0
		41	335.82	0	0	0	0	0	0	0	0	0	0	0	0	0	0	0	0	0	0	0	0	0	0	0	0	0	0	0	0	0	0	0	0	0	0	0	0	0	0	0	0	0	0	0	0	0	0
		42	339.68	0	0	0	0	0	0	0	0	0	0	0	0	0	0	0	0	0	0	0	0	0	0	0	18.0657	0	0	0	0	0	0	0	0	0	0	0	0	0	0	0	0	0	0	0	0	0	0
		43	343.54	0	0	0	0	0	0	0	0	0	0	0	0	0	0	0	0	0	0	0	0	0	0	0	0	0	0	0	0	0	0	0	0	0	0	0	0	0	0	0	0	0	0	0	0	0	0
		44	347.4	0	0	0	0	0	0	0	0	0	0	0	0	0	0	0	0	0	0	0	0	0	0	0	0	0	0	0	0	0	0	0	0	0	0	0	0	0	0	0	0	0	0	0	0	0	0
		45	351.26	0	0	0	0	0	0	0	0	0	0	0	0	0	0	0	0	0	0	0	0	16.6415	0	0	17.7083	0	0	0	0	0	0	0	0	18.4454	0	0	0	0	0	0	0	0	0	0	0	0	0
		46	355.12	0	0	0	0	0	0	0	0	0	0	0	0	0	0	0	0	0	0	0	0	0	0	0	18.1168	0	0	0	0	0	0	0	0	0	0	0	0	0	0	0	0	0	0	14.9157	0	0	0
		47	358.98	0	0	0	0	0	0	0	0	0	0	0	0	0	0	0	0	0	0	0	0	0	0	0	19.1434	0	0	0	0	0	0	0	0	0	0	0	0	0	0	0	0	0	0	0	0	0	0
		48	362.84	0	0	0	0	0	0	0	0	0	0	0	0	0	0	0	0	0	0	0	0	0	0	0	0	0	0	0	0	0	0	0	0	0	0	0	0	0	0	0	0	0	0	0	0	0	0
		49	366.7	0	0	0	0	0	0	0	0	0	0	0	0	0	0	0	0	0	0	0	0	0	0	0	0	0	0	0	0	0	0	0	0	0	0	0	0	0	0	0	0	0	0	0	0	0	0
		50	370.56	0	0	0	0	0	0	0	0	0	0	0	0	0	0	0	0	0	0	0	0	0	0	0	0	0	0	0	0	0	0	0	0	0	0	0	0	0	0	0	0	0	0	0	0	0	0
		51	374.42	0	0	0	0	0	0	0	0	0	0	0	0	0	0	0	0	0	0	0	0	0	0	0	0	0	0	0	0	0	0	0	0	0	0	0	0	0	0	0	0	0	0	0	0	0	0
		52	378.28	0	0	0	0	0	0	0	0	0	0	0	0	0	0	0	0	0	0	0	0	0	0	0	0	0	0	0	0	0	0	0	0	0	0	0	0	0	0	0	0	0	0	0	0	0	0
		53	382.14	0	0	0	0	0	0	0	0	0	0	0	0	0	0	0	0	0	0	0	0	0	0	0	0	0	0	0	0	0	0	0	0	0	0	0	0	0	0	0	0	0	0	0	0	0	0
		54	386	0	0	0	0	0	0	0	0	0	0	0	0	0	0	0	0	0	0	0	0	0	0	0	0	0	0	0	0	0	0	0	0	0	0	0	0	0	0	0	0	0	0	0	0	0	0
		55	389.86	0	0	0	0	0	0	0	0	0	0	0	0	0	0	0	0	0	0	0	0	0	0	0	0	0	0	0	0	0	0	0	0	0	0	0	0	0	0	0	0	0	0	0	0	0	0
		56	393.72	0	0	0	0	0	0	0	0	0	0	0	0	0	0	0	0	0	0	0	0	0	0	0	0	0	0	0	0	0	0	0	0	0	0	0	0	0	0	0	0	0	0	0	0	0	0
		57	397.58	0	0	0	0	0	0	0	0	0	0	0	0	0	0	0	0	0	0	0	0	0	0	0	0	0	0	0	0	0	0	0	0	0	0	0	0	0	0	0	0	0	0	0	0	0	0
		58	401.44	0	0	0	0	0	0	0	0	0	0	0	0	0	0	0	0	0	0	0	0	0	0	0	0	0	0	0	0	0	0	0	0	0	0	0	0	0	0	0	0	0	0	0	0	0	0
		59	405.3	0	0	0	0	0	22.6189	0	0	0	0	0	0	0	0	0	0	0	0	0	0	0	0	0	0	0	0	0	0	0	0	0	0	0	0	0	0	0	0	0	0	0	0	0	0	0	0
		60	409.16	0	0	0	0	0	0	0	0	0	0	0	0	0	0	0	0	0	0	0	0	0	0	0	0	0	0	0	0	0	0	0	0	0	0	0	0	0	0	0	0	0	0	0	0	0	0
		61	413.02	0	0	0	0	0	0	0	0	0	0	0	0	0	0	0	0	0	0	0	0	0	0	0	39.658	0	0	0	0	0	0	0	0	0	0	0	0	0	0	0	0	0	0	0	0	0	0
		62	416.88	0	0	0	0	0	0	0	0	0	0	0	0	0	0	0	0	0	0	0	0	0	0	0	14.9885	0	0	0	0	0	0	0	0	0	0	0	0	0	0	0	0	0	0	0	0	0	0
		63	420.74	0	0	0	0	0	0	0	0	0	0	0	0	0	0	0	0	0	0	0	0	0	0	0	0	0	0	0	0	0	0	0	0	0	0	0	0	0	0	0	0	0	0	0	0	0	0
		64	424.6	0	0	0	0	0	0	0	0	0	0	0	0	0	0	0	0	0	0	0	0	0	0	0	16.5551	0	0	0	0	0	0	0	0	0	0	0	0	0	0	0	0	0	0	0	0	0	0
		65	428.46	0	0	0	0	0	0	0	0	0	0	0	0	0	0	0	0	0	0	0	0	0	0	0	0	0	0	0	0	0	0	0	0	0	0	0	0	0	0	0	0	0	0	0	0	0	0
		66	432.32	0	0	0	0	0	0	0	0	0	0	0	0	0	0	0	0	0	0	0	0	0	0	0	0	0	0	0	0	0	0	0	0	0	0	0	0	0	0	0	0	0	0	0	0	0	0
		67	436.18	0	0	0	0	0	0	0	0	0	0	0	0	0	0	0	0	0	0	0	0	0	0	0	26.5803	0	0	0	0	0	0	0	0	0	0	0	0	0	0	0	0	0	0	0	0	0	0
		68	440.04	0	0	0	0	0	0	0	0	0	0	0	0	0	0	0	0	0	0	0	0	0	0	0	33.221	13.4258	0	0	0	0	0	0	0	14.1628	0	0	0	0	0	0	0	0	0	0	0	0	0
		69	443.9	0	0	0	0	0	0	0	0	0	0	0	0	0	0	0	0	0	0	0	0	0	0	0	30.0005	0	0	0	0	0	0	0	0	0	0	0	0	0	0	0	0	0	0	13.3919	0	0	0
		70	447.76	0	0	0	0	0	0	0	0	0	0	0	0	0	0	0	0	0	0	0	0	0	0	0	0	0	0	0	0	0	0	0	0	0	0	0	0	0	0	0	0	0	0	0	0	0	0
		71	451.62	0	0	0	0	0	0	0	0	0	0	0	0	0	0	0	0	0	0	0	0	0	0	0	0	0	0	0	0	0	0	0	0	0	0	0	0	0	0	0	0	0	0	0	0	0	0
		72	455.48	0	14.1637	0	0	0	0	0	0	0	0	0	0	0	0	0	0	0	0	0	0	0	0	0	27.3136	0	0	0	0	0	0	0	0	0	0	0	0	0	0	0	0	0	0	0	0	0	0
		73	459.34	0	0	0	0	0	0	0	0	0	0	0	0	0	0	0	0	0	0	0	0	0	0	0	33.3441	0	0	0	0	0	0	0	0	0	0	0	0	0	0	0	0	0	0	0	0	0	0
		74	463.2	0	0	0	0	0	0	0	0	0	0	0	0	0	0	0	0	0	0	0	0	0	0	0	29.6385	0	0	0	0	0	0	0	0	0	0	0	0	0	0	0	0	0	0	0	0	0	0
		75	467.06	0	0	0	0	0	0	0	0	0	0	0	0	0	0	0	0	0	0	0	0	0	0	0	24.7803	0	0	0	0	0	0	0	0	0	0	0	0	0	0	0	0	0	0	0	0	0	0
		76	470.92	0	0	0	0	0	0	0	0	0	0	0	0	0	0	0	0	0	0	0	0	0	0	0	30.288	0	0	0	0	0	0	0	0	0	0	0	0	0	0	0	0	0	0	0	0	0	0
		77	474.78	0	0	0	0	0	0	0	0	0	0	0	0	0	0	0	0	0	0	0	0	0	0	0	18.6379	0	0	0	0	0	0	0	0	0	0	0	0	0	0	0	0	0	0	0	0	0	0
		78	478.64	0	0	0	0	0	0	0	0	0	0	0	0	0	0	0	0	0	0	0	0	0	0	0	27.9302	0	0	0	0	0	0	0	0	0	0	0	0	0	0	0	0	0	0	0	0	0	0
		79	482.5	0	0	0	0	0	0	0	0	0	0	0	0	0	0	0	0	0	0	0	0	0	0	0	39.0598	0	0	0	0	0	0	0	0	0	0	0	0	0	0	0	0	0	0	0	0	0	0
		80	486.36	0	0	0	0	0	0	0	0	0	0	0	0	0	0	0	0	0	0	0	0	0	0	0	66.124	0	0	0	0	0	0	0	0	0	0	0	0	0	0	0	0	0	0	0	0	0	0
		81	490.22	0	0	0	0	0	0	0	0	0	0	0	0	0	0	0	0	0	0	0	0	0	0	0	33.9142	0	0	0	0	0	0	0	0	0	0	0	0	0	0	0	0	0	0	0	0	0	0
		82	494.08	0	0	0	0	0	0	0	0	0	0	0	0	0	0	0	0	0	0	0	0	0	0	0	28.6008	0	0	0	0	0	0	0	0	0	0	0	0	0	0	0	0	0	0	0	0	0	0
		83	497.94	0	0	0	0	0	0	0	0	0	0	0	0	0	0	0	0	25.0564	0	0	0	0	0	0	0	0	0	0	0	0	0	0	0	0	0	0	0	0	0	0	0	0	0	0	0	0	0
		84	501.8	0	0	0	0	0	0	0	0	0	0	0	0	0	0	0	0	0	0	0	0	0	0	0	0	0	0	0	0	0	0	0	0	0	0	0	0	0	0	0	0	0	0	0	0	0	0
		85	505.66	0	0	0	0	0	0	0	0	0	0	0	0	0	0	0	0	0	0	0	0	0	0	0	33.4547	0	0	0	0	0	0	0	0	0	0	0	0	0	0	0	0	0	0	0	0	0	0
		86	509.52	0	0	0	0	0	0	0	0	0	0	0	0	0	0	0	0	23.319	0	0	0	0	0	0	32.8021	0	0	0	0	0	0	0	0	0	0	0	0	0	0	0	0	0	0	0	0	0	0
		87	513.38	0	0	0	0	0	0	0	0	0	0	0	0	0	0	0	0	18.1168	0	0	0	0	0	0	39.6044	0	0	0	0	0	0	0	0	0	0	0	0	0	0	0	0	0	0	0	0	0	0
		88	517.24	0	0	0	0	0	0	0	0	0	0	0	0	0	0	0	0	0	0	0	0	0	0	0	0	0	0	0	0	0	0	0	0	0	0	0	0	0	0	0	0	0	0	0	0	0	0
		89	521.1	0	0	0	0	0	0	0	0	0	0	0	0	0	0	0	0	0	0	0	0	0	0	0	0	0	0	0	0	0	0	0	0	0	0	0	0	0	0	0	0	0	0	0	0	0	0
		90	524.96	0	0	0	0	0	0	0	0	0	0	0	0	0	0	0	0	0	0	0	0	0	0	0	0	0	0	0	0	0	0	0	0	0	0	0	0	0	0	0	0	0	0	0	0	0	0
		91	528.82	0	0	0	0	0	0	0	0	0	0	0	0	0	0	0	0	28.4763	0	0	0	0	0	0	0	0	0	0	0	0	0	0	0	0	0	0	0	0	0	0	0	0	0	0	0	0	0
		92	532.68	0	0	0	0	0	0	0	0	0	0	0	0	0	0	0	0	20.008	0	0	0	0	0	0	22.2988	0	0	0	0	0	0	0	0	0	0	0	0	0	0	0	0	0	0	0	0	0	0
		93	536.54	0	0	0	0	0	0	0	0	0	0	0	0	0	0	0	0	0	0	0	0	0	0	0	0	0	0	0	0	0	0	0	0	0	0	0	0	0	0	0	0	0	0	0	0	0	0
		94	540.4	0	0	0	0	0	0	0	0	0	0	0	0	0	0	0	0	0	0	0	0	0	0	0	45.7251	0	0	0	0	0	0	0	0	0	0	0	0	0	0	0	0	0	0	0	0	0	0
		95	544.26	0	0	0	0	0	0	0	0	0	0	0	0	0	0	0	0	0	0	0	0	0	0	0	0	0	0	0	0	0	0	0	0	0	0	0	0	0	0	0	0	0	0	0	0	0	0
		96	548.12	0	0	0	0	0	0	0	0	0	0	0	0	0	0	0	0	18.2718	0	0	0	0	0	0	0	0	0	0	0	0	0	0	0	0	0	0	0	0	0	0	0	0	0	0	0	0	0
		97	551.98	0	0	0	0	0	0	0	0	0	0	0	0	0	0	0	0	0	0	0	0	0	0	0	0	0	0	0	0	0	0	0	0	0	0	0	0	0	0	0	0	0	0	0	0	0	0
		98	555.84	0	0	0	0	0	0	0	0	0	0	0	0	0	0	0	0	0	0	0	0	0	0	0	0	0	0	0	0	0	0	0	0	0	0	0	0	0	0	0	0	0	0	0	0	0	0
		99	559.7	0	0	0	0	0	0	14.5895	0	0	0	0	0	0	0	0	0	0	0	0	0	0	0	0	17.9159	0	0	0	0	0	0	0	0	0	0	0	0	0	0	0	0	0	0	0	0	0	0
		100	563.56	0	0	0	0	0	0	0	0	0	0	0	0	0	0	0	0	0	0	0	0	0	0	0	0	0	0	0	0	0	0	0	0	0	0	0	0	0	0	0	0	0	0	0	0	0	0
		101	567.42	0	0	0	0	0	0	0	0	0	0	0	0	0	0	0	0	0	0	0	0	0	0	0	0	0	0	0	0	0	0	0	0	0	0	0	0	0	0	0	0	0	0	0	0	0	0
		102	571.28	0	0	0	0	0	0	0	0	0	0	0	0	0	0	0	0	0	0	0	0	0	0	0	0	0	0	0	0	0	0	0	0	0	0	0	0	0	0	0	0	0	0	0	0	0	0
		103	575.14	0	0	0	0	0	0	0	0	23.1528	0	0	0	0	0	0	0	0	0	0	0	0	0	0	25.9124	0	0	0	0	0	0	0	0	0	0	0	0	0	0	0	0	0	0	0	0	0	0
		104	579	0	0	0	0	0	0	0	0	0	0	0	0	0	0	0	0	0	0	0	0	0	0	0	0	0	0	0	0	0	0	0	0	0	0	0	0	0	0	0	0	0	0	0	0	0	0
		105	582.86	0	0	0	0	0	0	0	0	0	0	0	0	0	0	0	0	0	0	0	0	0	0	0	0	0	0	0	0	0	0	0	0	0	0	0	0	0	0	0	0	0	0	0	0	0	0
		106	586.72	16.3282	0	0	0	0	0	0	0	19.4043	0	0	0	0	0	0	0	20.8155	0	0	0	0	0	0	0	0	0	0	17.1562	0	0	0	0	0	0	0	0	0	0	0	0	0	0	0	0	0	0
		107	590.58	0	0	0	0	0	0	0	0	0	0	0	0	0	0	0	0	46.2656	0	0	0	0	0	0	16.9576	0	0	0	0	0	0	0	0	0	0	0	0	0	0	0	0	0	0	0	0	0	0
		108	594.44	0	0	0	0	0	0	0	0	0	0	0	0	0	0	0	0	0	0	0	0	0	0	0	0	0	0	0	0	0	0	0	0	0	0	0	0	0	0	0	0	0	0	0	0	0	0
		109	598.3	0	0	0	0	0	0	0	0	0	0	0	0	0	0	0	0	0	0	0	0	0	0	0	0	0	0	0	0	0	0	0	0	0	0	0	0	0	0	0	0	0	0	0	0	0	0
		110	602.16	0	0	0	0	0	0	0	0	0	0	0	0	0	0	0	0	0	0	0	0	16.5067	0	0	0	0	0	0	0	0	0	0	0	0	0	0	0	0	0	0	0	0	0	0	0	0	0
		111	606.02	0	0	0	0	0	0	0	0	0	0	0	0	0	0	0	0	0	0	0	0	0	0	0	0	0	0	0	0	0	0	0	0	0	0	0	0	0	0	0	0	0	0	0	0	0	0
		112	609.88	0	0	0	0	0	0	0	0	0	0	0	0	0	0	0	0	16.712	0	0	0	0	0	0	0	0	0	0	0	0	0	0	0	0	0	0	0	0	0	0	0	0	0	0	17.6255	0	0
		113	613.74	0	0	0	0	0	0	0	0	0	0	0	0	0	0	0	0	0	0	0	0	0	0	0	0	0	0	0	0	0	0	0	0	0	0	0	0	0	0	0	0	0	0	0	0	0	0
		114	617.6	0	0	0	0	0	0	0	0	0	0	0	0	0	0	0	0	0	0	0	0	0	0	0	0	0	0	0	0	0	0	0	0	0	0	0	0	0	0	0	0	0	0	0	0	0	0
		115	621.46	0	0	0	0	0	0	0	0	0	0	0	0	0	0	0	0	0	0	0	0	0	0	0	0	0	0	0	0	0	0	0	0	0	0	0	0	0	0	0	0	0	0	0	0	0	0
		116	625.32	0	0	0	0	0	0	0	0	0	0	0	0	0	0	0	0	0	0	0	0	0	0	0	14.5669	0	0	0	0	0	14.3761	0	0	0	0	0	0	0	0	0	0	0	0	0	0	0	0
		117	629.18	0	0	0	0	0	0	0	0	0	0	0	0	0	0	0	0	17.7237	0	0	0	0	0	0	0	0	0	0	0	0	0	0	0	0	0	0	0	0	0	0	0	0	0	0	0	0	0
		118	633.04	0	0	0	0	0	0	0	0	0	0	0	0	0	0	0	0	0	0	0	0	0	0	0	0	0	0	0	0	0	0	0	0	0	0	0	0	0	0	0	0	0	0	0	0	0	0
		119	636.9	0	0	0	0	0	0	0	0	0	0	0	0	0	0	0	0	0	0	17.0898	0	0	0	0	0	0	0	0	0	0	0	0	0	0	0	0	0	0	0	0	0	0	0	0	0	0	0
		120	640.76	0	0	0	0	0	0	0	0	0	0	0	0	0	0	0	0	0	0	0	0	0	0	0	0	0	0	0	0	0	0	0	0	0	0	0	0	0	0	0	0	0	0	0	0	0	0
		121	644.62	0	0	0	0	0	0	0	0	0	0	0	0	0	0	0	0	23.295	0	0	0	0	0	0	0	0	0	0	0	0	0	0	0	0	0	0	0	0	0	0	0	0	0	0	0	0	0
		122	648.48	0	0	0	0	0	0	0	0	0	0	0	0	0	0	0	0	0	0	0	0	0	0	0	0	0	0	0	0	0	0	0	0	0	0	0	0	0	0	0	0	0	0	0	0	0	0
		123	652.34	0	0	0	0	0	0	0	0	0	0	0	0	0	0	0	0	0	0	0	0	0	0	0	0	0	0	0	0	0	0	0	0	0	0	0	0	0	0	0	0	0	0	0	0	0	0
		124	656.2	0	0	0	0	0	0	0	0	0	0	0	0	0	0	0	0	0	0	0	0	0	0	0	0	0	0	0	0	0	0	0	0	0	0	0	0	0	0	0	0	0	0	0	0	0	0
		125	660.06	0	0	0	0	0	0	0	0	0	0	0	0	0	0	0	0	0	0	0	0	0	0	0	0	0	0	0	0	0	0	0	0	0	0	0	0	0	14.3167	0	0	0	0	0	0	0	0
		126	663.92	0	0	0	0	0	0	0	0	0	0	0	0	0	0	0	0	0	0	0	0	0	0	0	0	0	0	0	0	0	0	0	0	0	0	0	0	0	0	0	0	0	0	0	0	0	0
		127	667.78	0	0	0	0	0	0	0	0	0	0	0	0	0	0	0	0	0	0	0	0	0	0	0	0	0	0	0	0	0	0	0	0	0	0	0	0	0	0	0	0	0	0	0	0	0	0
		128	671.64	0	0	0	0	0	0	0	0	0	0	0	0	0	0	0	0	0	0	0	0	0	0	0	0	0	0	0	0	0	0	0	0	0	0	0	0	0	0	0	0	0	0	0	0	0	0
		129	675.5	0	0	0	0	0	0	0	0	0	0	0	0	0	0	0	0	0	0	0	0	0	0	0	0	0	0	0	0	0	0	0	0	0	0	0	0	0	0	0	0	0	0	0	21.2095	0	0
		130	679.36	0	0	0	0	0	0	0	0	0	0	0	0	0	0	0	0	0	0	0	0	26.1598	0	0	25.24	0	0	0	0	0	0	0	0	0	0	0	0	0	0	0	0	0	0	0	0	0	0
		131	683.22	0	0	0	0	0	0	0	0	0	0	0	0	0	0	0	0	0	0	0	0	24.1606	0	0	0	0	0	0	0	0	0	0	0	0	0	0	0	0	0	0	0	0	22.1408	0	0	0	0
		132	687.08	0	0	0	0	0	0	0	0	0	0	0	0	0	0	0	0	0	0	0	0	17.3932	0	0	0	0	0	0	0	0	0	0	0	0	0	0	0	0	0	0	0	0	0	0	0	0	0
		133	690.94	0	0	0	0	0	0	0	0	0	0	0	0	0	0	0	0	0	0	0	0	36.6449	0	0	0	0	0	0	70.2883	0	0	0	0	0	0	0	0	0	0	0	0	0	0	0	20.3914	0	0
		134	694.8	0	0	0	0	0	0	0	0	0	0	0	0	0	0	0	0	0	0	0	0	42.3554	0	0	0	0	0	0	0	0	0	0	0	0	0	0	0	0	0	0	0	0	0	0	27.2245	0	0
		135	698.66	0	0	0	0	0	0	0	0	0	0	0	0	0	0	0	0	0	0	0	0	38.6643	0	0	0	0	0	0	0	0	0	0	0	0	0	0	0	0	0	0	0	0	0	0	0	0	0
		136	702.52	0	0	0	0	0	0	0	0	0	0	0	0	0	0	0	0	0	0	0	0	59.9683	0	0	0	0	0	0	0	0	0	0	0	0	0	0	0	0	0	0	0	0	0	0	0	0	0
		137	706.38	0	0	0	0	0	0	0	0	0	0	0	0	0	0	0	0	0	0	0	0	68.2699	0	0	0	0	0	0	0	0	0	0	0	0	0	0	0	0	0	0	0	0	0	0	0	0	0
		138	710.24	0	0	0	0	0	0	0	0	0	0	0	0	0	0	0	0	0	0	0	0	64.4687	0	0	0	0	0	0	0	0	0	0	0	0	0	0	0	0	0	0	0	0	0	0	0	0	0
		139	714.1	0	0	0	0	0	0	0	0	0	0	0	0	0	0	0	0	0	0	0	0	105.253	0	0	0	0	0	0	0	0	0	0	0	0	0	0	0	0	0	0	0	0	0	0	15.0886	0	0
		140	717.96	0	0	0	0	0	0	0	0	0	0	0	0	0	0	0	0	0	0	0	0	101.112	0	0	0	0	0	0	0	0	0	0	0	0	0	0	0	0	0	0	0	0	0	0	0	0	0
		141	721.82	0	0	0	0	0	0	0	0	0	0	0	0	0	0	0	0	0	0	0	0	87.4099	0	0	0	0	0	0	0	0	0	0	0	0	0	0	0	0	0	0	0	0	0	0	0	0	0
		142	725.68	0	0	0	0	0	0	0	0	0	0	0	0	0	0	0	0	0	0	0	0	61.2158	0	0	0	0	0	0	0	0	0	0	0	0	0	0	0	0	0	0	0	0	0	0	0	0	0
		143	729.54	0	0	0	0	0	0	0	0	0	0	0	0	0	0	0	0	0	0	0	0	71.1181	0	0	0	0	0	0	0	0	0	0	0	0	0	0	0	0	0	0	0	0	0	0	0	0	0
		144	733.4	0	0	0	0	0	0	0	0	0	0	0	0	0	0	0	0	0	0	0	0	58.1286	0	0	0	0	0	0	0	0	0	0	0	0	0	0	0	0	0	0	0	0	0	0	0	0	0
		145	737.26	0	0	0	0	0	0	0	0	0	0	0	0	0	0	0	0	0	0	0	0	84.5879	0	0	0	0	0	0	0	0	0	0	0	0	0	0	0	0	0	0	0	0	0	0	0	0	0
		146	741.12	0	0	0	0	0	0	0	0	0	0	0	0	0	0	0	0	0	0	0	0	103.004	0	0	17.1009	0	0	0	0	0	0	0	0	0	0	0	0	0	0	0	0	0	0	0	0	0	0
		147	744.98	0	0	0	0	0	0	0	0	0	0	0	0	0	0	0	0	0	0	0	0	106.959	0	0	0	0	0	0	0	0	0	0	0	0	0	0	0	0	0	0	0	0	0	0	0	0	0
		148	748.84	0	0	0	0	0	0	0	0	0	0	0	0	37.4886	0	0	0	0	0	0	0	75.1224	0	0	0	0	0	0	0	0	0	0	0	0	0	0	0	0	0	0	0	0	0	0	0	0	0
		149	752.7	0	0	0	0	0	0	0	0	0	0	0	0	0	0	0	0	0	0	0	0	125.689	0	0	0	0	0	0	0	0	0	0	0	0	0	0	0	0	0	0	0	0	0	0	0	0	0
		150	756.56	0	0	0	0	0	0	0	0	0	0	0	0	19.5545	0	0	0	0	0	0	0	92.9563	0	0	23.1487	0	0	0	0	0	0	0	0	0	0	0	0	0	0	0	0	0	0	0	0	0	0
		151	760.42	0	0	0	0	0	0	0	0	0	0	0	0	28.3559	0	0	0	0	0	0	0	115.608	0	0	0	0	0	0	0	0	0	0	0	0	0	0	0	0	0	0	0	0	0	0	39.2517	0	0
		152	764.28	0	0	0	0	0	0	0	0	0	0	0	0	0	0	0	0	0	0	0	0	89.4851	0	0	0	0	0	0	0	0	0	0	0	0	0	0	0	0	0	0	0	0	0	0	18.7913	0	0
		153	768.14	0	0	0	0	0	0	0	0	0	0	0	0	31.6074	0	0	0	0	0	0	0	66.2423	0	0	0	0	0	0	0	0	0	0	0	0	0	0	0	0	0	0	0	0	0	0	26.6752	0	0
		154	772	0	0	0	0	0	0	0	0	0	0	0	0	31.3684	0	0	0	0	0	0	17.717	100.244	0	0	0	0	0	0	0	0	0	0	0	0	0	0	0	0	0	0	0	0	0	0	0	0	0
		155	775.86	0	0	0	0	0	0	0	0	0	0	0	0	0	0	0	0	0	0	0	15.6903	78.0629	0	0	21.8139	0	0	0	0	0	0	0	0	0	0	0	0	0	0	0	0	0	0	0	0	0	0
		156	779.72	0	0	0	0	0	0	0	0	0	0	0	0	50.5716	0	0	0	0	0	0	0	76.9764	0	0	31.4846	0	0	0	0	0	0	0	0	0	0	0	0	0	0	0	0	0	0	0	0	0	0
		157	783.58	0	0	0	0	0	0	0	0	0	0	0	0	32.335	0	0	0	0	0	0	0	101.775	0	0	16.9656	0	0	0	0	0	0	0	0	0	0	0	0	0	0	0	0	0	0	0	51.465	0	0
		158	787.44	0	0	0	0	0	0	0	0	0	0	0	0	56.739	0	0	0	0	0	0	16.7415	107.982	0	0	79.8079	0	0	0	0	0	0	0	0	0	0	0	0	0	0	0	0	0	0	0	0	0	0
		159	791.3	0	0	0	0	0	0	0	0	0	0	0	0	50.9655	0	0	0	15.9907	0	0	0	100.508	0	0	53.4224	0	0	0	0	0	0	0	0	0	0	0	0	0	0	0	0	0	0	0	0	0	0
		160	795.16	0	0	0	0	0	0	0	0	0	0	0	0	44.4065	0	0	0	0	0	0	0	81.9422	0	0	94.4613	0	0	0	0	0	0	0	0	0	0	0	0	0	0	0	0	0	0	0	16.3074	0	0
		161	799.02	0	0	0	0	0	0	0	0	0	0	0	0	100.531	0	0	0	29.3011	0	0	43.2809	128.371	0	0	66.7874	0	0	0	0	0	0	0	0	0	0	0	0	0	0	0	0	0	0	0	17.0292	0	0
		162	802.88	0	0	0	0	0	0	0	0	0	0	0	0	50.476	0	0	0	0	0	0	21.6404	113.014	0	0	75.5804	0	0	0	0	0	0	0	0	0	0	0	0	0	0	0	0	0	0	0	0	0	0
		163	806.74	0	0	0	0	0	0	0	0	0	0	0	0	70.8744	0	0	0	0	0	0	19.2447	81.7892	0	0	109.682	0	0	0	0	0	0	0	0	0	0	0	0	0	0	0	0	0	0	0	0	0	0
		164	810.6	0	0	0	0	0	0	0	0	0	0	0	0	75.3088	0	0	0	0	0	0	36.7806	127.828	0	0	102.647	0	0	0	0	0	0	0	0	0	0	0	0	0	0	0	0	0	0	0	0	0	0
		165	814.46	0	0	0	0	0	0	0	0	0	0	0	0	39.7399	0	0	0	45.4319	0	0	23.2148	63.2396	0	0	110.208	0	0	0	0	0	0	0	0	0	0	0	0	0	0	0	0	0	0	0	0	0	0
		166	818.32	0	0	0	0	0	0	0	0	0	0	17.9913	0	51.0542	0	0	0	19.7568	0	0	21.3714	67.739	0	0	123.733	0	0	0	0	0	0	0	0	0	0	0	0	0	0	0	0	0	0	0	0	0	0
		167	822.18	0	0	0	0	0	0	0	0	0	0	0	0	79.1918	0	0	0	36.998	0	0	21.41	85.9207	0	0	136.647	0	0	0	0	0	0	0	0	0	0	0	0	0	0	0	0	0	0	0	0	0	0
		168	826.04	0	0	0	0	0	0	0	0	0	0	0	0	56.1347	0	0	0	26.0946	0	0	0	118.25	0	0	65.7519	0	0	0	0	0	0	0	0	0	0	0	0	0	0	0	0	0	0	0	0	0	0
		169	829.9	0	0	0	0	0	0	0	0	0	0	0	0	100.96	0	0	0	21.2069	0	0	0	71.844	0	0	142.244	0	0	0	0	0	0	0	0	0	0	0	0	0	0	0	0	21.4168	0	0	0	0	0
		170	833.76	0	0	0	0	0	0	0	0	0	0	0	0	36.8093	0	0	0	0	0	0	20.4607	100.952	0	0	118.444	0	0	0	0	0	0	0	0	0	0	0	0	0	0	0	0	0	0	0	0	0	0
		171	837.62	0	0	0	0	0	0	0	0	0	0	0	0	90.9406	0	0	0	26.2229	0	0	0	53.362	0	0	130.841	0	0	0	0	0	0	0	0	0	0	0	0	0	0	0	0	0	0	0	0	0	0
		172	841.48	0	0	0	0	0	0	0	0	0	0	0	0	51.1146	0	0	0	29.3914	0	0	26.1167	77.2479	0	0	80.3494	0	0	0	0	0	0	0	0	0	0	0	0	0	0	0	0	0	0	0	0	0	0
		173	845.34	0	0	0	0	0	0	0	0	0	0	0	0	104.729	0	0	0	24.4895	0	0	0	69.0307	0	0	148.069	0	0	0	0	0	0	0	0	0	0	0	0	0	0	0	0	0	0	0	0	0	0
		174	849.2	0	0	0	0	0	0	0	0	0	0	0	0	61.8969	0	0	0	0	0	0	42.983	90.4886	0	0	163.799	17.6331	0	0	0	0	0	0	0	0	0	0	0	0	0	0	0	0	0	0	0	0	0
		175	853.06	0	0	0	0	0	0	0	0	0	0	0	0	100.166	0	0	0	66.4396	0	0	0	77.0433	0	0	190.685	0	0	0	0	0	0	0	0	0	0	0	0	0	0	0	0	0	0	0	0	0	0
		176	856.92	0	0	0	0	0	0	0	0	0	0	0	0	148.518	0	0	0	39.9952	0	0	16.2032	43.9779	0	0	134.723	0	0	0	0	0	0	0	0	0	0	0	0	0	0	0	0	0	0	0	0	0	0
		177	860.78	0	0	0	0	0	0	0	0	0	0	0	0	94.3497	0	0	0	24.489	0	0	0	39.4151	0	0	146.863	0	0	0	0	0	0	0	0	0	0	0	0	0	0	0	0	0	0	0	0	0	0
		178	864.64	0	0	0	0	0	0	0	0	0	0	0	0	156.919	0	0	0	52.4112	0	0	0	68.9216	0	0	153.462	0	0	0	0	0	0	0	0	0	0	0	0	0	0	0	0	0	0	0	0	0	0
		179	868.5	0	0	0	0	0	0	0	0	0	0	0	0	101.626	0	0	0	23.1225	0	0	17.6754	44.5852	0	0	126.089	0	0	0	0	0	0	0	0	0	0	0	0	0	0	0	0	0	0	0	0	0	0
		180	872.36	0	0	0	0	0	0	0	0	0	0	0	0	136.463	0	0	0	26.9081	0	0	0	47.8363	0	0	132.612	0	0	0	0	0	0	0	0	0	0	0	0	0	0	0	0	0	0	0	41.6994	0	0
		181	876.22	0	0	0	0	0	0	0	0	0	0	0	0	149.081	0	0	0	58.2162	0	0	0	0	0	0	126.516	0	0	0	0	0	0	0	0	0	0	0	0	0	0	0	0	0	0	0	0	0	0
		182	880.08	0	0	0	0	0	0	0	0	0	0	0	0	144.645	0	0	0	58.7292	0	0	33.7429	0	0	0	193.763	0	0	0	0	0	0	0	0	0	0	0	0	0	0	0	0	0	0	0	43.4747	0	0
		183	883.94	0	0	0	0	0	0	0	0	0	0	0	0	161.786	0	0	0	39.8845	0	0	0	19.1528	0	0	156.951	0	0	0	0	0	0	0	0	0	0	0	0	0	0	0	0	0	0	0	0	0	0
		184	887.8	0	0	0	0	0	0	0	0	0	0	0	0	95.2133	0	0	0	48.6679	0	0	0	27.6729	0	0	148.862	0	0	0	0	0	0	0	0	0	0	0	0	0	0	0	0	0	0	0	23.1038	0	0
		185	891.66	0	0	0	0	0	0	0	0	0	0	0	0	152.456	0	0	0	0	0	0	0	15.2527	0	0	179.713	0	0	0	0	0	0	0	0	0	0	0	0	0	0	0	0	0	0	0	37.1639	0	0
		186	895.52	0	0	0	0	0	0	0	0	0	0	15.5976	0	151.839	0	0	0	0	0	0	0	32.1088	0	0	113.561	0	0	0	0	0	0	0	0	0	0	0	0	0	0	0	0	0	0	15.012	33.7934	0	0
		187	899.38	0	0	0	0	0	0	0	0	0	0	0	0	147.522	0	0	0	48.6379	0	0	0	41.235	0	0	111.667	0	0	0	0	0	0	0	0	0	0	0	0	0	0	0	0	0	0	0	0	0	0
		188	903.24	0	0	0	0	0	0	0	0	0	0	0	0	128.342	0	0	0	0	0	0	0	0	0	0	106.494	0	0	0	0	0	0	0	23.3964	0	0	0	0	0	0	0	0	0	0	16.9909	31.7458	0	0
		189	907.1	0	0	0	0	0	0	0	0	0	0	0	0	114.641	0	0	0	0	0	0	0	0	0	0	138.117	0	0	0	0	0	0	0	0	0	0	0	0	0	0	0	0	0	0	39.3801	0	0	0
		190	910.96	0	0	0	0	0	0	0	0	0	0	0	0	96.3009	0	0	0	26.9091	0	0	48.0378	0	0	0	136.825	0	0	0	0	0	0	0	0	0	0	0	0	0	0	0	0	0	0	25.0469	15.8051	0	0
		191	914.82	0	0	0	0	0	0	0	0	0	0	0	0	100.83	0	0	0	0	0	0	36.3502	15.7417	0	0	75.6189	0	0	0	0	0	0	0	0	0	0	0	0	0	0	0	0	0	0	21.1671	19.5105	0	0
		192	918.68	0	0	0	0	0	0	0	0	0	0	0	0	92.7774	0	0	0	0	0	0	0	26.1773	0	0	109.511	0	0	0	0	0	0	0	0	0	0	0	0	0	0	0	0	0	0	17.5873	34.6118	0	0
		193	922.54	17.7576	0	0	0	0	0	0	0	0	0	0	0	103.773	0	0	0	0	0	0	47.6644	39.3455	0	0	107.871	0	0	0	0	0	0	0	0	0	0	0	0	0	0	0	0	0	0	35.4276	27.1458	0	0
		194	926.4	0	0	0	0	0	0	0	0	0	0	0	0	75.8771	0	0	0	0	0	0	0	15.7298	0	0	129.351	0	0	0	0	0	0	0	0	0	0	0	0	0	0	0	0	0	0	43.7949	28.6906	0	0
		195	930.26	19.1694	0	0	0	0	0	0	0	0	0	0	0	119.36	0	0	0	0	0	0	55.9137	38.9073	0	0	110.368	0	0	0	0	0	0	0	0	0	0	0	0	0	0	0	0	0	0	37.1862	0	0	0
		196	934.12	19.8626	0	0	0	0	0	0	0	0	0	0	0	119.293	0	0	0	0	0	0	41.7029	0	0	0	189.017	0	0	0	0	0	0	0	0	0	0	0	0	0	0	0	0	0	0	62.6661	31.7583	0	0
		197	937.98	14.7208	0	0	0	0	0	0	0	0	0	0	0	139.273	0	0	0	0	0	0	64.4136	0	0	0	113.014	0	0	0	0	0	0	0	0	0	0	21.3586	0	0	0	0	0	0	0	33.4775	19.9041	0	0
		198	941.84	0	0	0	0	0	0	0	0	0	0	0	0	56.6371	0	0	0	0	0	0	74.3636	0	0	0	162.111	0	0	0	0	0	0	0	0	0	0	0	0	0	0	0	0	0	0	36.8	19.3617	0	0
		199	945.7	0	0	0	0	0	0	0	0	0	0	0	0	104.66	0	0	0	0	0	0	98.9354	0	0	0	146.678	0	0	0	0	0	0	0	0	0	0	0	0	0	0	0	0	0	0	0	15.3877	0	0
		200	949.56	57.3934	0	0	0	0	0	0	0	0	0	0	0	83.4164	0	0	0	0	0	0	104.233	0	0	0	191.105	0	0	0	0	0	0	0	0	0	0	33.5175	0	0	0	0	0	0	0	71.0313	0	0	0
		201	953.42	44.7174	0	0	0	0	0	0	0	0	0	0	0	48.4322	0	0	0	0	0	0	122.889	65.8237	0	0	123.093	0	0	0	0	0	0	0	0	0	0	0	0	0	0	0	0	0	0	77.3186	0	0	0
		202	957.28	72.0373	0	0	0	0	0	0	0	0	0	0	0	94.9999	0	0	0	0	0	0	62.0226	28.7163	0	0	131.275	0	0	0	0	0	0	0	0	0	0	20.9853	0	0	0	0	0	0	0	75.4938	0	0	0
		203	961.14	51.4534	0	0	0	0	0	0	0	0	0	0	0	33.6199	0	0	0	0	0	0	124.028	0	0	0	99.6178	0	0	0	0	0	0	0	0	0	0	15.8456	0	0	0	0	15.1343	0	44.8153	34.1385	0	0	0
		204	965	18.1201	0	0	0	0	0	0	0	0	0	0	0	117.948	15.6309	0	0	0	0	0	110.835	0	0	0	111.515	0	0	0	0	0	0	0	0	0	0	24.7668	0	0	0	0	0	0	0	76.7211	0	0	0
		205	968.86	52.1206	0	0	0	0	0	0	0	0	0	0	0	53.5536	0	0	0	0	0	0	119.538	0	0	0	61.373	0	0	0	0	0	0	0	0	0	0	0	0	0	0	0	0	0	22.3359	93.4952	0	0	0
		206	972.72	53.4155	0	0	0	0	0	0	0	0	0	0	0	108.046	0	0	0	0	0	0	115.169	55.585	0	0	140.429	0	0	0	0	0	0	0	0	0	0	35.457	0	0	17.9123	0	0	0	47.0125	109.037	16.2569	0	0
		207	976.58	46.847	0	0	0	0	0	0	0	0	0	0	0	68.8954	0	0	0	0	0	0	136.548	18.3625	0	0	80.6062	0	0	0	0	0	0	0	0	0	0	22.1649	0	0	0	0	0	0	31.4994	89.8235	0	0	0
		208	980.44	29.0157	0	0	0	0	0	0	0	0	0	0	0	114.976	0	0	19.2518	0	0	0	139.727	40.039	0	0	76.4913	0	0	0	0	0	0	0	0	0	0	0	0	0	30.1885	0	0	0	0	96.2681	0	0	0
		209	984.3	73.5024	0	0	0	0	0	0	0	0	0	0	0	82.2217	0	0	0	19.9508	0	0	134.799	56.6669	0	0	118.459	0	0	0	0	0	0	0	0	0	0	37.6955	0	0	23.0146	0	0	0	0	92.2438	0	0	15.7527
		210	988.16	63.9825	0	0	0	0	0	0	0	0	0	0	0	61.8622	0	0	0	0	0	0	134.323	35.186	0	0	53.7269	0	0	0	0	0	0	0	0	0	0	0	0	0	40.0251	0	0	0	22.9298	105.753	0	0	0
		211	992.02	34.5972	0	0	0	0	0	0	0	0	0	0	0	82.4013	0	0	0	0	15.0698	0	127.61	61.5407	0	0	114.345	0	0	0	0	0	0	0	0	0	0	30.0193	0	0	56.6081	0	0	0	53.2904	103.627	0	0	0
		212	995.88	39.5271	0	0	0	0	0	0	0	0	0	0	0	98.2329	0	0	0	0	0	0	183.926	43.9859	0	0	127.779	0	0	0	0	0	0	0	0	0	0	0	0	0	46.4552	0	0	0	41.5685	88.8599	17.1216	0	0
		213	999.74	68.4651	0	0	0	0	0	0	0	0	0	0	0	96.4996	0	0	0	0	23.2071	0	168.034	70.5162	0	0	140.598	0	0	0	0	0	15.9344	0	0	0	0	30.3148	0	0	42.6571	0	0	0	0	102.538	0	0	0
		214	1003.6	43.0776	0	0	0	0	0	0	0	0	0	0	0	97.7882	0	0	0	0	30.9442	0	123.858	75.4365	0	0	126.7	0	0	0	0	0	0	0	0	0	0	23.8853	0	0	41.0141	0	0	0	0	74.0493	0	0	0
		215	1007.46	22.3112	0	0	0	0	0	0	0	0	0	0	0	124.342	0	0	0	0	16.8371	0	188.012	59.1119	0	0	185.532	0	0	0	0	0	0	0	0	0	0	58.7027	0	0	25.3459	0	0	0	0	116.836	0	16.202	0
		216	1011.32	27.1176	0	0	0	0	0	0	0	0	0	0	0	156.748	0	0	24.9268	0	26.4912	0	163.511	66.0525	0	0	58.3543	0	0	0	0	0	0	0	0	0	23.7522	32.3456	0	0	79.5357	0	0	0	0	74.9878	0	34.4741	0
		217	1015.18	0	0	0	0	0	0	0	0	0	0	0	0	122.036	0	0	31.97	0	0	0	201.835	121.829	15.9711	0	127.554	0	0	0	0	0	0	0	0	0	0	45.5929	0	0	98.3969	0	0	0	0	89.0891	19.3162	0	0
		218	1019.04	0	0	0	0	0	0	0	0	0	0	0	0	142.025	0	0	0	0	0	0	110.122	29.6925	0	0	53.4731	0	0	0	0	0	0	0	0	0	26.0223	26.2134	0	0	78.2026	0	0	0	0	89.0718	0	23.0282	0
		219	1022.9	31.4044	0	0	0	0	0	0	0	0	0	0	0	161.425	0	0	15.5629	0	31.6024	0	136.551	81.241	0	0	105.608	0	0	0	0	0	0	0	0	0	61.4868	34.4571	0	0	76.1782	0	0	0	0	110.851	0	23.2303	0
		220	1026.76	0	0	0	0	0	0	0	0	0	0	0	0	147.552	0	0	0	0	0	0	70.515	99.5924	0	0	67.5398	0	0	0	0	0	0	0	0	0	16.1009	43.2881	0	0	81.1006	0	0	0	0	127.421	26.3781	34.2392	0
		221	1030.62	0	0	0	0	0	0	0	0	0	0	0	0	134.267	0	0	0	0	0	0	125.198	129.355	0	0	109.588	0	0	0	0	0	0	0	0	0	79.3963	42.6053	0	0	54.0044	0	0	0	0	104.545	0	36.4673	0
		222	1034.48	52.986	0	0	0	0	0	0	0	0	0	0	0	129.462	0	0	0	0	0	0	112.825	122.715	0	0	57.8466	0	0	0	0	0	0	0	0	0	74.9564	46.862	0	0	93.2738	0	0	0	0	110.993	21.5597	47.6718	0
		223	1038.34	28.8784	0	21.5406	0	0	0	0	0	0	0	0	0	158.843	0	0	18.6501	0	25.314	0	89.8938	86.5344	0	0	94.2792	0	0	0	0	0	0	0	0	0	37.8752	47.0896	0	0	98.8703	0	0	0	0	122.925	0	0	0
		224	1042.2	22.2038	0	0	0	0	0	0	0	0	0	0	0	127.623	0	0	0	0	0	0	104.896	93.5049	0	0	122.381	0	0	0	0	0	0	0	0	0	42.7767	59.6318	0	0	88.3408	0	0	0	0	153.721	0	62.5551	0
		225	1046.06	0	0	25.202	0	0	0	0	0	0	0	0	0	144.509	0	0	0	0	23.5176	0	60.9947	125.958	0	0	54.8707	0	0	0	0	0	0	0	0	0	75.6181	65.7951	0	0	98.7423	0	0	0	0	87.9989	0	24.2138	0
		226	1049.92	0	0	0	0	0	0	0	0	0	0	0	0	170.987	0	0	0	0	29.3097	0	96.8755	128.474	0	0	97.0805	0	0	0	0	0	0	0	0	0	152.952	50.7439	0	0	111.824	0	0	0	0	78.908	0	43.8081	0
		227	1053.78	23.6506	0	29.7424	41.23	0	0	0	0	0	0	0	0	196.094	0	0	0	0	55.094	0	96.4294	124.755	0	0	117.349	0	0	0	0	0	0	0	0	0	110.852	71.7336	0	0	88.3654	0	0	0	0	79.0309	0	21.304	0
		228	1057.64	26.6512	0	24.7647	43.0381	0	0	0	0	0	0	0	0	151.732	0	0	0	0	0	0	75.1833	153.049	0	0	88.1706	0	0	0	0	0	0	0	0	0	209.922	77.3109	0	0	106.295	0	0	0	0	69.3153	0	50.4579	0
		229	1061.5	0	0	22.0764	39.5231	0	0	0	0	0	0	0	0	159.112	0	0	15.7445	0	0	0	45.5952	129.068	0	0	91.1092	0	0	0	0	0	0	0	0	0	122.22	76.9119	0	0	102.073	0	0	0	0	103.075	19.5016	35.954	0
		230	1065.36	33.5801	0	28.9088	38.1252	0	0	0	0	0	0	0	0	124.884	0	0	0	0	28.1485	0	73.7793	99.3755	0	0	55.2244	0	0	0	0	0	0	0	0	0	144.469	43.7221	0	0	123.285	0	0	0	0	96.2593	0	91.0553	0
		231	1069.22	52.6844	0	45.5505	23.1915	0	0	0	0	0	0	0	0	153.595	0	0	0	0	33.0433	0	19.6376	131.883	0	0	64.0101	0	0	0	0	0	0	0	0	0	136.647	32.7911	0	0	123.395	0	0	0	0	117.038	0	33.4923	0
		232	1073.08	0	0	36.9614	38.4288	0	33.4265	0	0	0	0	0	0	154.767	0	0	22.2856	0	28.6768	0	67.9162	190.343	0	0	76.1925	0	0	0	0	0	0	0	0	0	104.485	57.0672	0	0	79.9482	0	0	0	0	83.4241	15.1917	48.6985	0
		233	1076.94	30.7329	0	37.8932	48.5779	0	0	0	0	0	0	0	0	136.378	0	0	35.8371	0	45.2917	0	46.559	158.319	0	0	50.3395	0	0	0	0	0	0	0	0	0	130.476	69.4885	0	18.379	112.72	0	0	0	0	108.785	0	65.1137	0
		234	1080.8	0	0	56.4343	58.6988	0	33.3494	0	0	0	0	0	0	130.853	0	0	0	0	37.1433	0	37.0373	85.1332	0	0	46.3546	0	0	0	0	0	0	0	0	0	147.463	41.618	0	0	155.97	0	0	0	0	82.858	0	52.8169	0
		235	1084.66	23.5649	0	54.5866	53.6379	0	0	0	0	0	0	0	0	81.1074	0	0	30.0176	0	31.3695	0	0	142.071	0	0	0	0	0	0	0	0	0	0	0	0	177.642	61.5759	0	0	118.289	0	0	0	0	160.892	0	48.4087	0
		236	1088.52	16.4535	0	66.795	65.3758	0	0	0	0	0	0	0	0	151.397	0	0	0	0	75.9298	0	24.995	147.288	0	0	48.9512	0	0	0	0	0	0	0	0	0	170.575	43.5203	0	0	142.982	0	0	0	0	151.96	0	66.1388	0
		237	1092.38	0	0	47.2469	107.496	0	16.5697	0	0	0	0	0	0	101.251	0	0	0	0	44.2628	0	43.7907	104.89	0	0	21.089	0	0	0	0	0	0	0	0	0	184.624	0	0	0	117.309	0	0	0	0	78.8947	20.3001	33.6741	0
		238	1096.24	25.1143	0	61.0659	86.8391	0	43.3229	0	0	0	0	0	0	109.72	0	0	0	0	29.1979	0	40.7481	161.021	0	0	50.1246	0	0	0	0	0	0	0	0	0	167.538	40.1183	0	0	109.286	0	0	0	0	141.328	0	61.4561	0
		239	1100.1	21.9638	0	54.4947	46.7251	0	61.2979	0	0	0	0	0	0	112.592	0	0	17.2056	0	21.4255	0	57.4012	172.969	0	0	34.4434	0	0	0	0	0	0	0	0	0	174.127	37.357	0	0	126.278	0	0	0	0	112.476	47.3153	59.2341	0
		240	1103.96	0	0	67.2629	51.0468	0	80.8945	0	0	0	0	0	0	89.4836	0	0	28.0308	0	62.1936	0	49.1091	137.088	0	0	23.7312	0	0	0	0	0	0	0	0	0	183.229	36.0768	0	0	126.597	0	0	0	0	97.9918	37.5972	25.857	0
		241	1107.82	0	0	43.205	52.7553	0	48.1381	0	0	0	0	0	0	138.811	0	0	0	0	36.3196	0	30.5719	106.068	0	0	66.5824	0	0	0	13.6416	0	0	0	0	0	187.841	26.4663	0	0	159.141	0	0	0	0	116.982	65.6249	40.5098	0
		242	1111.68	16.0412	0	69.3985	38.0787	0	74.9129	0	0	0	0	0	0	87.5169	0	0	19.7668	0	51.1855	0	41.8604	117.528	0	0	67.6415	0	0	0	0	0	0	0	0	0	203.28	32.066	0	0	109.974	0	0	0	0	134.394	43.7501	40.6534	0
		243	1115.54	0	0	54.4636	56.749	0	78.849	0	0	0	0	0	0	93.9316	0	0	0	0	83.3912	0	25.7611	96.2339	0	0	43.967	0	0	0	0	0	0	0	0	0	150.714	0	0	0	101.113	0	0	0	0	202.72	34.7078	74.959	0
		244	1119.4	0	0	71.5998	69.931	0	86.779	0	0	0	0	0	0	86.2937	0	0	0	0	76.4842	0	38.5714	94.3394	0	0	47.6276	0	0	0	0	0	31.2783	0	0	0	172.605	0	0	0	84.921	0	0	0	0	112.335	44.8537	40.2212	0
		245	1123.26	0	0	61.0761	64.892	0	40.5225	0	0	0	0	0	0	133.588	0	0	26.6461	0	66.5236	0	28.7695	121.447	0	0	82.0248	0	0	0	0	0	51.5179	0	0	0	227.282	0	0	0	97.1955	0	0	0	0	174.911	45.0591	63.6236	0
		246	1127.12	0	0	79.6836	32.2729	0	64.4698	0	0	0	0	0	0	93.7947	0	0	39.1486	0	57.2968	0	0	121.167	0	0	44.5003	0	0	0	0	0	21.7993	0	0	0	167.335	0	0	0	81.1959	0	0	0	0	162.786	55.5863	44.7641	0
		247	1130.98	0	0	94.5727	74.2092	0	68.0549	0	0	0	0	0	32.0839	107.036	0	0	0	0	78.5724	0	27.6744	120.406	0	0	87.0769	0	0	0	0	0	21.366	0	0	0	131.47	0	0	0	81.114	0	0	0	0	148.224	31.3323	24.4253	0
		248	1134.84	0	0	96.6449	89.4411	32.6535	99.9825	0	0	0	0	0	31.6069	62.3822	0	0	34.257	0	63.3599	0	0	144.051	0	27.1033	83.0543	0	0	0	0	0	25.7086	0	0	0	150.476	0	0	0	99.0367	0	0	0	0	183.489	52.3209	74.6037	0
		249	1138.7	31.4583	0	62.7185	66.5401	0	94.991	0	0	0	0	0	0	104.708	0	0	0	0	99.6737	0	30.4016	164.194	0	0	77.9599	0	0	0	0	0	70.6957	15.249	0	0	141.021	0	0	0	47.5673	0	0	0	0	185.702	31.003	83.0438	0
		250	1142.56	15.5266	0	102.489	56.0603	28.2888	113.188	0	0	0	22.7819	0	0	59.6197	0	0	35.759	0	141.238	0	23.7783	150.354	0	0	80.945	0	0	0	0	0	19.4768	0	0	0	126.636	0	0	0	73.2788	0	0	0	0	156.073	50.0392	86.5569	0
		251	1146.42	0	0	56.7792	60.0209	0	75.7334	0	0	0	0	0	0	60.9823	0	0	19.8351	0	93.6518	0	0	148.4	0	0	74.6141	0	0	0	0	0	90.3314	0	0	0	111.29	21.0985	0	25.4398	48.5448	0	0	0	0	105.052	52.0709	21.2697	0
		252	1150.28	0	0	88.8076	58.7213	0	58.9138	0	0	0	0	0	0	63.1959	0	0	0	0	134.801	0	47.145	162.881	0	0	53.6422	0	0	0	0	0	56.4485	0	0	0	138.036	28.069	0	0	45.6075	0	0	0	0	135.189	0	35.8711	0
		253	1154.14	22.6589	0	90.6252	30.0087	0	132.252	0	0	0	28.2361	0	28.4867	79.4314	0	0	15.0365	0	117.329	0	40.8224	98.6234	0	26.3837	30.6314	0	0	39.7119	0	0	74.696	0	0	0	144.16	20.8869	0	0	78.549	0	0	0	0	143.746	48.8357	35.7413	0
		254	1158	0	0	70.2904	0	0	128.176	0	0	0	0	0	57.2456	89.7383	0	0	24.4566	0	116.724	0	0	150.088	0	0	87.9538	0	0	0	0	0	80.0467	0	0	0	132.885	0	0	0	97.8487	0	0	0	0	134.255	56.4282	23.0177	0
		255	1161.86	59.1898	0	49.7171	55.386	0	80.1851	0	0	22.2186	0	0	0	69.54	0	0	22.6144	0	130.615	0	42.9566	135.858	0	0	53.6179	0	0	18.4035	0	0	63.5508	0	0	0	101.085	18.7295	0	16.2127	91.1952	0	0	0	0	127.814	36.256	0	0
		256	1165.72	18.5587	0	57.8509	57.7923	0	94.0613	0	0	0	0	0	46.6364	73.8931	0	0	40.9325	0	115.425	0	57.09	119.136	0	24.2341	50.0194	0	0	20.9887	0	0	66.8131	17.6147	0	0	93.5842	25.3057	0	0	105.987	0	0	0	0	108.627	25.5553	0	0
		257	1169.58	39.8167	0	81.8361	23.4902	16.6635	103.969	0	0	0	32.017	0	61.6644	46.23	0	0	0	0	116.541	0	56.7763	134.634	0	0	45.8437	0	0	25.2331	0	0	62.8798	0	0	0	90.1275	33.3509	0	0	67.759	0	0	0	0	129.076	46.6322	29.4015	0
		258	1173.44	66.4227	0	31.9473	77.0548	0	93.9386	0	0	0	27.7604	0	61.7666	40.1012	0	0	0	0	75.9984	0	18.9402	140.516	0	0	56.3618	0	0	0	0	0	83.452	0	0	0	111.285	0	0	0	89.7906	0	0	0	0	89.21	67.8789	16.8484	0
		259	1177.3	44.3466	0	92.423	21.6179	19.7673	106.984	0	0	0	0	0	65.1227	51.46	0	0	35.2495	15.5004	106.535	0	15.5412	143.272	0	0	69.4495	0	0	30.6107	0	0	115.896	0	0	0	91.1216	0	0	0	78.0117	0	0	0	0	116.241	64.2233	17.6006	0
		260	1181.16	71.8701	0	32.7405	84.2304	18.4149	85.9362	0	0	0	31.1725	0	62.2092	49.111	0	0	0	0	104.422	21.7811	70.7298	136.479	0	0	96.9219	0	0	26.4292	0	0	73.1388	0	0	0	95.8681	0	0	0	116.815	0	0	0	0	92.1181	26.0176	29.6039	0
		261	1185.02	50.8662	0	45.3587	86.2789	28.5085	116.396	0	0	0	30.9523	36.3322	74.8969	57.2464	0	0	28.9705	0	145.981	0	48.6987	126.212	0	29.3701	69.5744	0	0	33.2607	0	0	73.0195	0	0	0	66.9824	36.598	0	0	129.552	0	0	0	0	84.4907	32.2062	30.0881	0
		262	1188.88	76.1927	0	49.3043	67.4606	20.2581	125.692	0	0	0	0	0	120.244	71.7181	0	0	27.6156	0	79.7845	0	0	133.776	17.5159	26.4699	32.7844	0	0	0	0	0	54.6255	0	0	0	113.291	0	0	0	106.744	0	0	0	0	98.8116	29.7499	29.2491	0
		263	1192.74	53.9596	0	20.6288	77.4269	0	163.943	0	0	0	0	0	79.6926	0	0	0	19.7636	0	72.9874	38.2736	22.4215	112.888	0	46.493	58.1224	0	0	0	0	0	86.4947	17.7998	0	0	92.7092	0	0	0	73.5554	0	0	0	0	80.649	0	20.7252	0
		264	1196.6	81.1713	0	46.9341	86.2697	0	140.264	0	0	0	27.7855	0	101.502	94.7701	0	0	22.0331	0	43.4863	18.5977	30.4015	123.334	0	0	55.0104	0	0	23.8283	0	0	87.5663	17.0577	0	0	109.471	0	0	0	102.105	0	0	0	0	99.2316	69.142	57.2279	0
		265	1200.46	91.6984	0	27.6929	81.3925	0	123.163	0	0	0	15.1197	0	146.738	78.1884	0	0	0	0	24.9709	0	33.1684	173.681	0	20.3148	65.5518	0	0	0	0	0	70.7201	24.6316	0	0	105.127	31.2898	0	0	50.7519	0	0	0	0	84.2806	35.5117	50.304	0
		266	1204.32	71.7837	0	0	71.493	20.2189	155.9	0	0	0	0	0	86.1962	53.6401	0	0	45.9804	38.619	67.4059	0	0	114.075	19.4286	0	47.636	0	0	26.8076	0	0	76.7662	0	0	0	80.2196	0	0	0	102.273	0	0	0	0	42.4723	0	70.332	0
		267	1208.18	54.7794	0	49.1354	135.314	0	95.761	0	0	0	0	0	88.9632	113.038	0	0	0	48.9334	55.4055	19.1377	32.3222	129.004	0	24.8597	69.3559	0	0	51.8942	0	0	104.43	42.5947	0	0	115.706	52.8487	0	0	89.3411	0	0	0	0	102.028	41.6611	63.4131	0
		268	1212.04	41.0277	0	49.6049	98.2288	0	114.731	0	0	0	42.5691	0	48.972	86.5793	0	0	39.4518	21.7655	59.9097	0	29.5461	137.341	0	0	57.392	0	0	21.192	0	0	50.2007	19.8725	0	0	72.2373	0	0	30.6379	73.8115	0	0	0	0	49.0769	47.4702	40.2806	0
		269	1215.9	71.0283	0	48.2494	111.201	16.4551	101.514	0	0	20.9422	0	0	128.149	93.0938	0	0	0	48.3878	28.8202	0	55.9838	85.6947	0	0	73.2454	0	0	0	0	0	99.6354	38.7777	0	0	116.019	0	0	0	101.85	0	0	0	0	26.8886	43.2602	55.8018	0
		270	1219.76	45.1743	0	21.1561	66.3514	63.3151	154.04	0	0	0	19.2789	26.1878	56.4716	99.9406	0	0	0	23.3518	53.9213	16.6612	0	141.032	0	0	47.9959	0	0	38.7362	0	0	99.6774	0	0	0	102.05	0	0	0	92.5787	0	0	0	0	72.6574	41.7568	61.9704	0
		271	1223.62	86.6187	0	0	71.3425	0	114.142	0	0	0	45.8115	0	98.9573	119.953	0	16.7035	23.3254	0	58.2323	0	0	105.116	0	0	107.355	0	0	45.2182	0	0	105.901	71.5193	0	0	78.068	0	0	15.9293	83.4844	0	0	0	0	84.1175	19.8747	68.2481	0
		272	1227.48	72.645	0	18.9466	131.308	55.4458	73.8024	0	0	72.8143	29.8805	0	81.1674	78.0258	0	21.4152	0	14.626	24.9718	23.4074	0	69.6599	0	0	63.1889	0	0	46.1446	0	0	79.9672	21.3934	0	0	56.4125	21.8115	0	0	66.9835	0	0	0	0	34.1988	31.4886	98.5763	0
		273	1231.34	49.3937	0	30.3287	94.7186	31.8637	125.905	0	0	0	25.1016	0	81.2962	91.8215	0	0	0	47.1302	48.5363	0	0	98.5153	0	20.7257	69.9369	0	0	0	0	0	93.5279	28.8814	0	0	64.7117	17.7544	0	0	83.3406	0	0	0	0	66.2908	0	0	0
		274	1235.2	86.386	0	0	77.3408	48.9902	73.7637	0	0	0	45.515	25.7566	57.3647	104.192	0	0	38.8177	22.7693	34.38	0	44.5856	126.826	0	0	0	0	0	64.4641	0	0	67.261	41.8593	0	0	89.2675	34.101	0	16.5761	82.0384	0	0	0	0	55.0713	28.3818	99.6475	0
		275	1239.06	85.0364	0	47.4662	54.254	0	120.153	0	0	44.8143	55.7825	26.0645	91.6677	60.992	0	21.6557	32.0171	0	0	15.7954	40.2477	104.888	0	0	94.9172	0	0	52.7212	0	0	66.5142	72.4109	0	0	38.3852	0	0	0	81.588	0	0	0	0	87.6396	0	79.8791	0
		276	1242.92	86.9219	0	16.6097	92.6058	49.3552	104.878	0	0	54.8033	0	0	85.4658	86.0652	0	0	42.6008	0	67.7836	22.7808	34.0234	112.105	0	0	64.674	0	0	61.2836	0	0	94.1915	0	0	0	33.5352	57.6872	0	0	83.3752	0	0	0	0	75.2626	30.2792	54.5379	0
		277	1246.78	118.591	0	0	61.3666	0	95.0591	0	0	65.3242	0	17.3628	95.9978	29.9752	0	0	53.9164	0	0	20.0126	0	81.0981	0	0	86.4332	0	0	62.4131	0	0	92.9289	0	0	0	73.7638	34.9298	0	0	86.4859	0	0	0	0	78.1483	23.2655	50.337	0
		278	1250.64	108.807	0	33.3722	61.5093	0	81.8791	0	0	64.968	0	0	118.214	46.5278	0	50.6732	77.2761	0	53.8117	0	0	61.7178	0	0	62.1963	0	0	49.9316	0	0	130.658	44.4279	0	0	68.7279	18.0938	0	0	64.509	0	0	0	0	46.2387	21.1141	72.5185	0
		279	1254.5	109.69	16.7025	0	108.571	0	71.76	0	0	73.3371	0	28.266	109.711	40.1919	0	0	66.4919	0	36.5823	0	31.8391	98.8222	0	23.6871	63.3518	0	0	28.9072	0	0	132.554	40.7768	0	0	74.077	34.7668	0	0	144.152	0	0	0	0	32.4921	0	28.38	0
		280	1258.36	142.401	0	0	70.2882	0	94.6393	0	0	61.0214	0	22.6616	136.575	104.928	0	0	34.31	0	0	0	70.8256	113.627	0	0	46.5629	0	0	31.6311	0	0	132.846	20.5777	0	0	95.1872	21.7883	0	0	122.428	0	0	0	0	19.7734	0	63.4621	0
		281	1262.22	126.332	0	45.3889	78.6517	21.7457	124.092	0	0	67.6814	0	0	137.159	64.7261	0	0	66.5756	0	43.958	25.8811	89.5817	107.893	0	0	112.85	0	0	40.0935	0	0	87.525	36.4302	0	0	78.2285	30.7831	0	0	127.53	0	0	0	0	31.8725	0	64.6425	0
		282	1266.08	141.639	0	24.3237	153.446	16.6632	94.9203	0	0	71.1922	0	42.9322	131.512	81.3943	18.6571	0	62.9643	0	87.2336	0	57.1986	33.7537	0	0	76.1748	0	0	21.251	0	0	118.311	44.8916	0	0	98.2265	0	0	0	116.36	0	0	0	0	37.6481	0	85.2222	0
		283	1269.94	118.646	18.8259	0	99.9886	22.3991	113.409	0	0	91.9954	0	0	145.961	24.4152	0	0	52.8744	0	0	0	109.374	57.5483	0	22.5091	117.909	0	0	59.9912	0	0	153.239	0	0	0	45.5254	19.2733	0	0	112.375	0	0	0	0	92.0623	0	44.0143	0
		284	1273.8	111.205	0	54.4903	128.728	0	106.666	0	0	47.1324	0	22.7909	97.3533	42.4318	0	23.805	76.3685	0	41.6575	0	78.9999	26.4601	0	0	82.9358	0	0	25.4564	0	0	96.1791	19.1933	0	0	52.2013	0	0	0	122.94	0	0	0	0	76.6292	16.6965	120.318	0
		285	1277.66	144.043	24.9524	38.7271	72.139	0	131.945	14.4578	0	125.659	0	0	167.124	0	32.0725	28.9846	66.8339	30.1584	87.3372	0	45.4528	51.2901	0	36.8928	104.41	0	0	45.7104	0	0	149.106	0	0	0	86.1019	0	0	0	134.262	0	0	0	0	75.9729	0	76.554	0
		286	1281.52	168.348	29.3509	52.2807	107.324	42.1408	117.26	0	0	81.3386	28.6584	25.1574	139.668	63.5874	30.5054	39.1871	102.751	0	66.4627	0	62.361	43.562	0	0	60.8843	0	0	31.9933	0	0	117.384	0	0	0	118.958	0	0	0	149.071	0	0	0	0	64.9434	0	115.761	0
		287	1285.38	183.215	41.1931	46.5437	43.0867	0	102.868	0	0	61.7635	0	41.5381	164.081	60.7694	0	41.1196	153.446	0	99.7069	0	92.0549	120.614	0	0	150.556	0	0	76.0447	0	0	156.889	20.3605	0	0	82.3277	0	0	0	148.635	0	0	0	0	97.2235	0	94.3209	0
		288	1289.24	147.077	62.9966	72.391	64.2922	0	102.633	0	0	79.9359	0	63.5847	124.245	76.3648	39.3873	49.3595	130.192	0	57.4665	0	66.1809	71.7235	0	19.028	104.912	0	0	18.1158	0	0	99.3239	32.8909	0	0	93.4198	0	0	0	115.99	0	0	0	0	151.914	0	145.366	0
		289	1293.1	145.328	0	20.9397	31.8968	0	102.259	0	0	56.5117	0	55.9916	136.154	59.0907	0	57.2435	165.374	0	81.6663	0	60.8465	59.1214	0	0	122.118	0	0	21.135	0	0	165.788	37.6721	0	0	90.7665	0	0	0	172.767	0	0	0	0	126.104	0	87.0678	0
		290	1296.96	135.828	59.1027	107.629	0	49.4116	141.429	0	0	89.0361	0	63.325	137.423	67.0385	30.7611	72.4724	138.34	45.4593	46.8353	0	43.6105	101.055	26.1737	0	130.253	0	0	31.4317	0	0	115.167	0	0	0	103.467	0	0	0	204.306	0	0	0	0	93.3434	18.7285	49.5282	0
		291	1300.82	150.787	0	124.488	36.4253	59.9239	97.7366	0	0	66.941	0	64.3121	123.471	24.9854	0	53.1996	98.182	0	111.671	0	27.8056	80.3637	0	0	89.3422	0	0	38.6855	0	0	128.452	0	0	0	132.941	0	0	0	135.06	0	0	0	0	90.0115	0	78.6562	0
		292	1304.68	167.841	32.2667	63.1206	78.0932	42.6862	102.972	0	0	88.3505	0	62.5957	88.7857	51.1744	41.6304	16.0746	131.419	0	103.657	0	68.4235	89.2551	23.3567	17.3422	109.189	0	0	44.3322	0	0	176.561	41.4776	0	0	109.117	0	0	0	210.886	0	0	0	0	76.3786	0	65.2552	0
		293	1308.54	176.871	40.2655	81.6125	30.3781	63.8825	96.8873	0	0	89.3521	0	84.1032	70.8142	134.719	52.7227	66.4735	123.728	0	96.2793	18.434	61.5025	37.6441	23.6751	0	148.233	26.8448	0	30.1709	0	0	105.96	64.9883	0	0	139.427	0	0	0	203.947	0	0	0	0	91.7521	17.2898	103.421	0
		294	1312.4	131.553	61.3659	83.772	67.0993	67.1675	93.2759	0	0	101.34	0	88.4026	60.2043	59.1438	15.5272	85.13	147.933	0	92.9714	0	67.0566	102.645	27.2375	0	144.257	0	0	16.7285	0	0	99.7097	47.9235	0	0	150.223	25.6411	0	0	222.529	0	0	0	0	68.5449	0	123.743	0
		295	1316.26	149.243	44.4144	130.862	65.7404	65.2367	109.264	0	0	125.93	0	94.2434	123.506	72.2599	19.8249	23.0714	91.7953	0	88.5817	0	64.0343	121.294	41.8322	35.2205	137.16	0	0	44.2509	0	0	125.887	0	0	0	100.132	0	0	0	191.218	0	0	0	0	82.5623	0	63.3414	0
		296	1320.12	168.467	37.2632	115.866	50.7969	97.0033	107.609	0	0	122.973	0	102.743	155.663	100.307	20.3863	47.6157	151.077	0	107.174	0	32.7954	110.196	29.2179	0	78.1114	0	0	21.885	0	0	136.048	55.633	0	0	157.121	0	0	0	170.236	0	0	0	0	69.4474	0	94.943	0
		297	1323.98	136.88	36.1509	114.221	89.8812	68.394	117.183	0	0	93.9512	0	122.762	133.144	97.6836	24.4512	77.6677	135.909	0	138.16	0	0	101.148	32.9118	0	103.913	0	0	46.7136	0	0	154.923	0	0	0	114.97	0	0	0	260.071	0	0	0	0	74.7291	0	91.3642	0
		298	1327.84	159.679	64.2145	121.116	40.6346	79.4049	67.3323	0	0	101.909	0	100.648	117.319	84.9601	58.1477	75.6885	167.375	0	101.94	0	36.7226	163.018	0	21.4036	159.705	16.1948	0	48.6228	0	0	122.235	32.5742	0	0	107.965	0	0	0	221.505	0	0	0	0	116.932	16.5186	54.4541	0
		299	1331.7	95.2099	59.8561	101.455	87.259	99.425	118.047	0	0	147.279	0	94.9778	188.143	118.629	32.9615	118.842	186.194	0	75.1659	0	0	142.466	0	0	154.339	0	0	47.2218	0	0	132.306	56.8156	0	0	86.3685	0	0	26.6957	189.952	0	0	0	0	83.5353	0	63.6084	0
		300	1335.56	107.984	70.4936	95.9729	32.1536	81.3916	84.0731	0	0	73.7307	0	83.1164	159.174	109.308	32.7454	60.1825	179.393	0	84.4436	15.0239	45.4255	129.596	0	0	92.7237	0	0	38.5496	0	0	151.427	49.5734	0	0	118.174	0	0	0	206.728	0	0	0	0	120.554	0	61.1722	0
		301	1339.42	208.644	32.3254	102.939	76.0285	115.536	77.954	0	0	91.9511	0	144.097	116.116	68.3399	48.6042	78.9316	199.309	0	73.3149	0	67.9931	137.445	0	0	104.303	0	0	26.1873	0	0	114.05	0	0	0	114.897	19.4141	0	0	283.282	0	0	0	0	90.0805	0	108.304	0
		302	1343.28	136.095	36.4761	92.1604	74.4823	83.4601	69.5805	0	0	125.355	0	131.626	150.444	89.0677	44.2848	98.4311	147.847	0	61.1678	0	60.3517	126.398	0	0	121.838	16.2791	0	0	0	0	157.158	75.9566	0	0	126.646	0	0	0	229.2	0	0	0	0	78.6757	0	84.5182	0
		303	1347.14	157.854	56.581	84.6303	30.6988	93.6054	64.7524	0	0	112.581	0	111.992	130.188	85.8721	84.6784	21.9429	197.041	16.6842	102.156	0	75.8806	135.532	17.2284	39.9104	110.968	0	0	0	0	0	108.693	62.5153	0	0	87.7514	0	0	23.6528	201.153	0	0	0	0	106.125	0	73.9028	0
		304	1351	190.671	0	117.512	86.7249	122.659	69.9111	0	0	112.57	0	136.043	137.679	31.1812	52.9931	81.7831	186.934	29.3607	93.0445	0	55.091	149.414	0	37.8218	78.4488	20.0867	0	32.1392	0	0	113.918	68.4157	0	0	88.0692	41.955	0	25.5388	234.104	0	0	0	0	53.2565	0	100.093	0
		305	1354.86	207.747	28.4734	76.3842	0	98.2889	91.5469	0	60.1906	108.895	0	67.3734	192.577	144.773	41.4668	0	181.176	0	95.4921	0	50.4178	139.038	0	19.7306	87.3732	0	0	0	0	0	160.077	22.8602	0	0	81.6581	28.4946	0	0	207.763	0	0	0	0	62.9452	0	61.6906	0
		306	1358.72	158.313	0	63.769	56.5697	148.702	30.9186	0	0	75.5932	0	102.99	148.801	37.6391	63.0473	148.292	183.705	18.2472	114.434	0	51.3641	97.1656	0	17.7564	169.983	19.9968	0	29.427	0	0	129.834	50.1482	0	0	138.386	0	0	38.6217	184.471	0	0	0	0	75.2148	0	0	0
		307	1362.58	196.219	37.9577	71.7362	72.181	163.681	55.4245	0	0	96.7551	0	104.104	153.631	72.2713	50.9851	124.258	166.166	26.2762	108.138	16.4029	59.6813	72.0204	0	0	119.397	29.6273	0	0	0	0	114.136	89.426	0	0	117.535	23.6974	0	0	174.689	0	0	0	0	83.8856	0	42.7969	0
		308	1366.44	171.928	14.9139	72.3216	59.494	119.151	112.935	0	0	87.9216	0	98.5835	135.894	56.3332	89.4836	79.1515	161.665	25.3161	131.244	0	34.5772	134.101	0	0	91.8704	0	0	28.0974	37.8725	0	136.88	127.444	0	0	141.398	40.3932	0	32.2815	170.311	0	0	0	0	71.4973	0	44.375	0
		309	1370.3	201.631	0	125.495	46.8334	157.918	93.7613	0	0	132.213	0	139.882	197.755	75.1202	31.5099	154.578	174.33	35.1391	134.458	0	39.3309	152.579	0	19.1443	103.174	0	0	21.3044	0	0	165.18	68.3616	0	0	130.255	36.2364	0	0	127.144	0	0	0	0	99.0254	0	32.0151	0
		310	1374.16	229.875	0	138.417	63.0254	134.12	73.4463	0	0	147.927	0	163.705	133.494	114.407	36.2056	49.9514	177.466	23.1478	112.646	0	50.1849	132.719	0	26.6658	111.818	0	0	0	0	0	124.248	117.397	0	0	170.4	33.6236	0	36.4418	154.286	0	22.5954	0	0	121.646	22.2317	48.3863	0
		311	1378.02	238.829	0	81.9559	46.6633	159.108	70.2257	0	25.0297	130.589	0	91.6952	118.141	85.6627	59.6366	45.445	207.725	60.8543	123.21	0	63.5518	91.907	0	26.8486	132.297	19.8374	0	0	0	0	75.8315	67.8485	0	15.6932	141.964	0	0	0	103.942	0	0	0	0	98.199	0	0	0
		312	1381.88	172.366	0	75.7602	78.8151	120.256	83.1901	0	0	105.375	0	122.95	156.145	59.6751	25.8555	99.586	164.112	47.1507	119.299	0	40.5782	181.398	0	0	106.173	20.2407	0	32.391	17.257	0	89.2745	79.6827	0	0	145.352	16.0063	0	68.6916	128.852	0	17.6484	0	0	69.2067	0	0	0
		313	1385.74	208.836	0	93.5591	72.7624	191.643	117.609	0	0	108.598	0	116.589	112.67	162.143	0	106.997	186.574	24.8863	141.175	0	60.8762	171.314	0	21.9577	185.35	37.6062	0	0	0	0	70.1658	119.489	0	0	169.404	62.968	0	19.4951	127.539	0	0	0	0	72.9706	0	25.4818	0
		314	1389.6	242.534	0	97.2107	35.8518	133.566	90.302	0	0	125.409	0	140.486	145.3	111.244	22.897	93.5342	236.079	31.8959	85.8944	0	53.9786	126.336	0	0	172.863	30.5087	0	0	0	0	105.075	108.967	0	0	149.05	0	0	37.8267	117.353	0	0	0	0	52.465	0	0	0
		315	1393.46	263.558	20.4428	85.4454	40.7127	78.1844	81.7829	0	0	107.216	0	164.998	160.396	126.156	45.4145	151.423	178.353	0	107.517	0	69.4336	187.257	0	0	140.606	57.5417	0	0	0	0	46.1009	69.3393	0	0	132.506	0	0	58.4921	100.363	0	0	0	0	87.6515	0	39.125	0
		316	1397.32	186.077	0	105.252	26.7579	157.603	38.9679	0	0	108.719	0	167.472	89.0762	59.8019	31.1152	104.985	190.552	38.7423	70.9818	0	39.4309	169.132	0	0	98.4712	0	0	0	15.8718	0	26.0516	74.9543	0	0	150.025	0	0	65.009	99.5929	0	0	0	0	56.3928	0	0	0
		317	1401.18	281.451	25.8051	86.0933	60.8031	121.893	52.7898	0	22.5508	104.996	0	104.113	132.895	87.5335	52.3919	175.171	142.349	0	66.0627	0	73.147	151.443	0	45.5571	125.909	62.191	0	22.8417	0	0	25.9875	83.6659	0	0	130.8	22.042	0	29.5102	89.5872	0	0	0	0	45.2057	0	20.5481	0
		318	1405.04	248.708	0	34.0264	53.2428	205.239	41.4437	0	21.1556	86.4725	0	174.606	134.288	73.8575	22.3971	91.0825	194.73	46.8593	117.327	20.9159	65.2861	199.61	0	0	128.036	0	0	0	0	0	60.7972	89.5399	0	0	160.955	0	0	63.2516	69.5859	0	0	0	0	56.8715	0	0	0
		319	1408.9	263.828	0	64.4342	64.5499	193.131	58.5557	0	0	84.5183	0	102.73	140.406	66.9054	34.6196	173.54	142.355	40.9498	64.7267	21.6782	80.9037	95.8697	0	0	121.336	35.3151	0	0	0	0	49.1351	61.2694	0	0	222.434	27.0028	0	34.8634	88.786	0	0	29.612	0	60.5407	0	0	0
		320	1412.76	185.59	0	68.3056	0	108.68	57.4231	0	25.1564	132.038	0	152.871	119.858	117.535	38.3205	114.963	202.351	64.0357	123.283	23.9798	90.7929	101.438	0	0	166.44	0	0	0	0	0	22.3852	77.5868	0	0	130.067	0	0	100.261	93.9177	0	0	51.7931	0	50.9694	0	0	0
		321	1416.62	262.334	0	46.0444	18.3404	158.112	30.6486	0	36.7424	110.673	0	117.77	166.269	69.9125	0	120.777	211.169	50.8178	78.4072	0	123.157	121.968	0	0	127.088	37.5985	0	0	16.8706	0	64.659	46.8238	0	0	123.853	25.4302	0	83.0385	92.2439	0	0	17.2736	0	22.1917	0	0	0
		322	1420.48	281.236	0	43.3548	0	139.832	25.7351	0	0	91.2316	0	139.313	153.434	52.529	0	91.5679	165.708	43.2153	53.9995	19.4738	40.3496	203.625	0	0	112.787	64.0567	0	0	21.6765	0	76.2349	88.2856	0	0	156.002	29.7621	0	114.904	102.8	0	0	26.7801	0	59.8101	0	0	0
		323	1424.34	260.157	0	25.432	22.837	97.3284	15.8021	0	28.3628	94.5243	0	146.554	177.022	115.112	0	150.305	159.016	53.9982	62.0053	28.348	90.6194	168.488	0	0	109.648	18.4913	0	0	45.4922	0	41.0072	91.8571	0	0	162.896	0	0	104.854	50.8056	0	0	0	0	24.5976	0	0	0
		324	1428.2	250.905	0	0	0	105.61	44.192	0	35.3442	119.338	0	172.447	84.7251	96.1614	16.1466	138.194	143.764	27.7739	52.5853	0	121.092	153.68	0	0	114.186	32.8105	0	0	0	0	41.2284	60.1764	0	17.8559	114.406	25.886	0	103.383	0	0	0	23.0009	0	60.3141	0	16.6089	0
		325	1432.06	302.145	19.6564	0	23.5103	194.619	36.4202	0	31.3996	107.855	0	114.443	159.913	102.845	0	161.1	109.158	77.513	52.0633	0	120.94	194.979	0	0	126.146	55.3293	0	0	50.2211	0	19.5974	43.061	0	0	157.678	0	0	33.2833	50.7386	0	18.1074	43.9672	0	19.3499	0	0	0
		326	1435.92	248.576	0	0	0	135.705	51.8915	0	0	116.326	0	81.9211	173.053	104.448	0	166.887	180.253	23.129	60.2453	0	94.8619	212.383	0	0	174.292	80.5923	0	0	70.7824	0	40.4002	40.0849	0	0	107.649	19.0404	0	41.7611	76.0741	0	0	34.9994	0	50.2286	0	0	0
		327	1439.78	236.77	0	0	49.2305	169.514	63.9157	0	0	97.7364	0	101.988	144.579	95.0599	0	138.274	140.113	59.7324	80.3872	0	124.234	190.811	0	0	153.82	70.0197	0	0	65.0357	0	0	71.9278	0	0	106.238	37.3096	0	57.0412	0	0	0	51.1255	17.7672	50.7876	0	25.5755	0
		328	1443.64	269.71	0	0	0	157.871	58.9408	0	18.5229	0	0	126.682	221.691	87.0483	0	145.355	110.311	73.175	72.1159	0	148.335	195.633	0	0	114.067	45.8331	0	0	54.554	0	16.2113	79.1715	0	0	122.018	48.4238	0	74.0318	25.0442	0	0	34.9358	0	53.4409	0	0	0
		329	1447.5	216.553	0	34.8132	36.8296	141.849	27.3362	0	0	115.741	0	115.094	120.517	27.4852	0	194.273	148.484	61.5577	68.8415	0	120.272	154.044	0	0	171.349	47.8845	0	0	73.294	0	23.9602	27.2634	0	0	105.23	30.464	0	80.3271	0	0	0	66.377	0	59.2819	0	18.0516	0
		330	1451.36	305.703	0	48.7194	17.7252	124.422	69.2875	0	54.4759	119.117	0	124.672	182.827	81.3203	0	168.607	139.308	27.7138	30.3701	0	133.99	171.14	0	0	105.51	78.0029	0	42.4512	90.2338	0	0	84.5527	0	0	122.137	0	0	61.4371	51.1789	0	0	83.1319	21.992	68.3223	0	0	0
		331	1455.22	282.872	0	24.9958	32.3623	144.41	46.8313	0	69.5515	52.9842	0	129.975	158.005	55.5441	0	152.276	133.344	83.4955	61.777	0	99.036	137.691	0	0	96.3391	65.1469	0	0	85.7412	0	39.8537	48.1872	0	0	144.864	0	0	87.3963	24.8125	0	0	59.0108	16.9862	0	0	18.4387	0
		332	1459.08	187.124	0	27.8175	20.4928	70.8092	49.124	0	36.892	65.8411	0	144.23	184.692	72.1229	0	168.186	108.901	83.2098	51.5358	0	90.7088	166.696	0	0	113.917	144.361	0	0	85.6636	0	52.8766	94.1131	0	0	199.525	52.1114	0	38.7382	24.494	0	0	43.722	0	22.3816	0	0	0
		333	1462.94	228.548	0	0	59.1295	82.8563	62.2167	0	38.5031	81.7015	0	151.01	157.383	58.413	0	226.03	122.718	71.0317	42.1678	27.4603	74.0719	154.043	0	0	98.4069	90.79	0	0	143.254	0	70.0747	56.1956	0	32.3018	112.829	45.0419	0	84.4912	0	0	0	34.8506	0	0	0	0	0
		334	1466.8	261.733	0	77.3495	55.0266	142.042	49.3165	0	0	56.4986	0	121.612	143.673	47.9607	31.4468	197.077	119.832	73.2194	18.9867	17.4638	78.2997	198.3	0	26.9403	135.279	76.3849	0	0	97.5259	0	68.2921	54.1894	0	0	130.146	80.1874	0	74.7799	43.7265	0	0	81.3195	0	0	25.0721	0	0
		335	1470.66	209.493	0	53.2084	32.7653	124.065	42.0974	15.323	26.3667	37.5779	0	85.2924	150.088	59.7793	0	218.486	147.193	87.867	42.8271	0	113.589	129.806	0	0	106.956	121.287	0	0	78.0675	0	24.5126	73.343	0	0	99.4873	44.4487	0	78.84	0	0	0	55.6332	0	44.5739	29.7312	0	0
		336	1474.52	254.733	47.9978	83.657	31.8045	45.5401	44.5936	0	42.2253	66.1621	0	88.3589	153.888	56.3359	0	145.193	76.7156	68.1184	0	0	136.14	153.753	0	0	111.257	126.752	0	0	91.8322	0	22.56	81.9795	0	0	70.65	42.9524	0	76.7871	65.6982	20.4585	0	71.4931	32.7636	0	0	0	0
		337	1478.38	246.466	0	57.5828	0	99.6622	57.0547	0	0	64.6406	0	115.607	133.582	95.3604	0	207.499	81.5464	66.2117	0	0	149.405	146.234	0	0	165.356	108.29	0	0	150.133	0	60.0926	82.0058	0	0	109.001	90.107	0	82.5166	54.4212	36.6545	0	46.4314	34.7027	36.0448	0	0	0
		338	1482.24	269.514	17.0186	52.6246	71.81	99.1395	67.786	0	18.8824	95.0816	0	160.884	136.233	120.764	0	164.933	103.804	75.3138	28.1281	0	126.969	84.448	0	0	111.678	147.619	0	0	112.985	17.7223	0	36.237	0	27.5796	130.168	70.0368	0	81.9596	36.0717	0	0	94.6982	48.3942	16.0726	0	0	0
		339	1486.1	180.103	0	71.6626	61.405	73.4311	67.1765	0	60.477	114.063	0	192.716	153.684	30.076	40.164	204.539	101.046	55.4439	38.9153	0	107.108	119.035	0	0	136.413	82.2378	0	0	145.685	0	22.5405	75.2662	0	0	102.341	91.664	0	81.3414	0	0	0	108.404	26.2831	52.6661	19.4425	64.3247	0
		340	1489.96	266.613	0	73.4399	44.7818	103.061	59.973	0	40.9979	88.014	30.1947	155.727	177.341	65.6299	22.6383	146.536	85.7943	80.5564	48.3327	0	161.29	106.871	0	0	119.007	83.321	0	16.6557	98.3684	0	36.6557	57.267	0	27.478	93.3066	83.5073	0	79.4105	0	28.3769	0	77.4966	0	37.6159	0	0	0
		341	1493.82	233.165	0	101.572	27.1229	100.277	33.824	0	71.5231	60.6709	0	144.124	165.655	66.08	20.7835	193.99	113.673	64.7908	53.0497	0	143.81	71.3407	0	0	140.91	79.2384	0	0	127.821	0	19.3547	72.7929	0	18.4964	127.013	74.1076	0	69.5195	92.1551	0	0	65.8608	49.024	78.5355	0	0	0
		342	1497.68	225.146	0	90.0912	74.6187	92.4934	75.8944	0	22.6023	78.6513	0	132.728	69.6881	72.4933	0	213.152	168.664	39.325	84.5269	0	100.935	123.352	0	0	150.031	91.0558	0	0	132.019	0	0	118.824	0	21.1362	173.619	109.271	0	105.443	64.3581	37.9154	0	100.719	34.2056	87.8499	0	0	0
		343	1501.54	238.354	28.4653	65.4708	41.2805	67.249	35.4038	0	44.5273	74.2015	26.6283	180.65	149.886	64.6778	69.1414	260.404	177.595	41.6625	23.8717	0	134.586	88.7768	0	0	80.331	136.541	0	0	182.072	0	49.3786	87.89	0	17.3737	154.619	120.124	0	46.3994	16.9971	36.4927	19.849	106.292	39.1167	47	0	0	0
		344	1505.4	265.855	0	61.1654	65.0651	59.7261	69.8354	0	17.5616	40.1596	0	125.03	137.596	64.6367	42.0447	164.031	204.436	18.0018	69.0013	0	134.494	115.259	0	0	186.506	98.6529	0	0	131.85	0	31.5921	79.3137	0	38.0356	165.413	122.852	0	66.7942	57.8374	39.3812	33.4441	87.4608	27.7627	29.6668	42.2407	0	0
		345	1509.26	260.356	30.1462	59.5295	79.2315	34.6329	81.6866	0	71.8474	50.7321	0	128.811	92.2837	53.5845	31.6508	147.933	155.815	33.5533	55.2653	18.9547	146.921	52.9511	0	0	120.471	57.8037	0	0	128.73	0	19.0404	60.7067	0	25.0282	68.2246	124.154	0	66.8619	58.4029	18.2987	0	83.8457	63.278	86.2512	0	0	0
		346	1513.12	259.22	26.9572	61.9834	68.126	79.7722	43.6399	0	31.5688	90.1991	0	134.209	86.6831	16.4647	37.373	193.787	92.4055	0	85.4058	0	149.749	124.407	0	0	64.4323	107.092	0	0	155.78	0	0	106.582	0	21.3809	105.525	107.855	0	63.5131	44.8517	51.0519	0	58.092	29.5736	64.866	17.0832	0	0
		347	1516.98	255.364	39.0121	94.5143	94.6576	56.696	131.409	0	0	81.7493	17.7077	124.148	183.741	79.7861	72.2301	191.738	57.6442	0	75.1668	0	123.781	145.324	0	0	176.481	48.2348	0	0	128.232	0	46.5397	62.0155	0	27.8572	95.6584	123.022	0	76.5399	46.8091	44.354	48.0037	83.8998	50.3956	41.1165	0	0	0
		348	1520.84	177.596	48.6097	110.672	79.2861	75.819	73.3857	0	0	42.4682	36.6571	156.062	100.781	0	78.2526	125.987	77.0972	0	41.3688	0	120.082	154.085	0	0	155.025	89.7997	0	0	140.253	0	0	73.2818	0	19.7517	91.2889	138.394	0	104.73	51.7427	0	0	39.184	19.7706	29.0307	0	0	0
		349	1524.7	149.161	0	93.6143	114.914	96.6333	76.0307	0	29.7502	101.385	26.7579	108.401	58.4696	22.6514	65.688	163.272	120.123	0	139.941	22.1748	84.4311	129.412	0	0	123.249	64.2826	0	0	139.925	0	28.9596	98.1333	0	46.3496	99.0755	107.086	0	43.3827	35.3307	0	38.7982	86.4145	42.8709	23.6733	62.6103	42.6603	0
		350	1528.56	181.863	26.6064	112.848	99.8474	117.866	72.587	0	43.6101	48.7017	40.8571	170.789	91.9107	69.0045	15.645	226.229	63.3088	0	138.934	0	82.4505	143.776	0	0	106.732	76.6707	0	0	114.428	0	27.9733	49.386	0	37.0843	92.5582	149.604	0	101.431	0	62.4353	16.9245	19.5824	46.2194	17.203	38.0798	0	0
		351	1532.42	155.868	16.2065	90.1061	70.119	146.802	72.6251	0	45.3681	0	18.4869	104.372	136.322	16.0865	23.4031	174.982	88.676	0	75.2116	23.7793	134.705	60.9927	0	0	146.939	56.065	0	0	114.664	0	102.92	48.629	0	53.4047	131.593	193.58	0	92.1358	35.8484	71.1726	0	15.9014	52.6047	0	50.9519	18.7695	0
		352	1536.28	179.129	47.54	97.813	85.1064	113.169	114.653	0	36.7092	0	0	245.955	85.4597	45.9743	55.6171	129.425	99.9679	0	80.8051	0	121.383	99.8506	0	0	121.072	97.6376	0	0	132.568	0	81.7607	0	0	62.1622	120.972	120.341	0	74.775	40.0484	75.5611	40.3247	73.4334	31.0605	36.64	50.5356	0	0
		353	1540.14	181.686	83.1061	115.83	33.367	146.599	76.5047	0	59.4247	65.2069	43.0824	174.989	85.2199	38.5875	50.61	88.4469	138.277	0	89.533	0	144.435	90.8071	0	0	167.348	66.448	0	0	147.155	0	42.371	21.4656	0	64.3814	83.1447	176.605	0	75.6233	45.869	72.3955	0	85.481	50.157	32.1674	41.8462	0	0
		354	1544	220.919	41.6199	57.6442	71.6888	67.5386	61.4071	0	27.1991	0	34.0463	231.027	83.1651	34.1857	90.6485	165.817	44.1027	0	138.381	0	125.311	117.366	0	0	152.267	70.4856	0	0	90.4971	0	59.1743	65.6483	0	17.7012	78.1391	139.474	0	70.1777	70.6425	53.1688	32	56.5409	44.1622	0	45.1743	0	0
		355	1547.86	227.347	17.2404	91.2684	45.2952	107.626	87.7981	0	75.2165	25.1869	48.2191	216.974	75.3081	49.1965	30.9419	139.873	117.109	0	113.606	0	111.876	102.8	0	0	163.597	114.698	0	0	120.148	0	51.1566	79.9457	0	40.5037	34.3391	193.632	0	72.067	0	41.0152	0	38.42	17.3186	16.6026	39.1739	15.6686	0
		356	1551.72	258.627	68.4633	71.7962	21.121	109.207	88.6092	0	64.9881	39.1432	65.7162	160.88	154.382	68.5025	15.6524	91.0572	99.0251	0	75.7619	0	113.261	121.327	0	0	162.163	99.6264	0	0	58.9386	0	46.9473	40.136	0	0	46.2744	116.965	0	95.2647	49.371	112.959	17.7954	18.9958	0	0	81.5316	0	0
		357	1555.58	214.633	0	82.3311	26.6835	102.757	78.2241	0	30.4305	27.5836	44.8433	156.226	122.306	88.098	44.369	126.52	90.7341	0	120.914	0	118.647	47.0202	0	0	157.856	105.134	0	0	108.793	0	45.3607	16.7235	0	58.9814	34.1006	172.933	0	76.8196	39.9517	78.1868	0	70.3406	26.2722	0	44.2601	0	0
		358	1559.44	175.364	0	96.8103	0	117.832	92.3435	0	21.2283	0	24.7116	139.287	112.543	18.1735	56.6861	148.727	120.202	0	126.244	0	162.128	95.452	0	0	140.62	95.3088	0	0	61.0519	0	42.5608	24.8641	0	72.9988	72.3415	172.017	0	76.8845	36.1238	52.3935	42.8164	58.3708	40.0344	0	50.5647	0	0
		359	1563.3	229.784	17.4485	133.424	22.6996	136.704	80.9274	0	42.9427	50.3069	27.6149	182.956	191.947	103.991	29.5413	156.444	107.811	0	89.7848	34.95	142.13	87.7227	0	0	132.539	68.6124	0	0	108.614	0	35.1721	45.0822	0	38.0699	51.8709	127.086	0	76.4621	17.7419	77.9236	27.5371	74.3868	41.0503	0	44.6011	0	0
		360	1567.16	182.939	0	124.049	56.964	106.673	103.938	0	52.8827	46.453	50.4701	152.589	127.853	75.0032	40.3198	135.974	82.6553	0	123.055	0	124.454	61.8337	0	0	153.996	144.066	0	0	102.1	24.4081	0	36.2253	0	25.744	51.1406	102.482	0	45.4808	48.2353	33.3474	49.3752	76.3548	0	0	51.8784	0	0
		361	1571.02	226.2	35.6588	88.9079	37.5863	152.339	99.0465	0	50.6718	73.3858	45.7355	206.141	72.0767	105.195	63.5744	116.195	69.7488	0	90.5618	31.1288	98.0139	97.3105	23.1273	0	117.118	82.3978	0	0	26.1368	0	69.6516	42.4159	0	48.7167	76.0668	103.022	0	107.849	37.2687	78.7899	56.2348	36.869	0	0	38.6775	0	0
		362	1574.88	201.448	38.0303	27.196	0	115.865	56.2087	0	32.6046	27.5627	0	225.024	171.52	158.489	18.5076	70.2628	57.1133	0	110.354	33.7983	54.4606	139.873	0	0	164.588	161.098	0	0	86.0035	0	23.7801	19.9013	0	63.7226	16.8774	141.489	0	83.4531	32.1442	63.5815	0	29.1007	0	0	73.1601	20.4645	0
		363	1578.74	168.399	45.7169	52.3321	56.0178	123.913	75.2741	0	73.4325	36.3261	25.4988	146.144	190.563	139.37	36.3349	107.963	131.739	0	122.363	0	97.2012	146.926	0	0	132.98	70.6213	0	0	75.6711	0	34.7616	50.295	0	55.3138	39.2296	115.02	0	80.6148	34.531	39.202	42.1614	54.1205	51.9908	0	49.8028	0	0
		364	1582.6	222.678	46.8033	93.1102	52.2954	122.755	49.2292	0	47.6342	61.1699	37.5963	169.707	172.055	122.675	67.3469	143.044	56.1634	0	127.311	24.9124	0	134.573	0	0	171.887	120.584	0	0	105.001	17.4864	101.475	0	0	35.3411	64.9438	173.013	0	109.902	0	78.4178	51.2941	33.3583	21.1983	0	56.8114	48.1344	0
		365	1586.46	199.238	80.0672	48.4663	0	162.501	31.2232	0	45.212	108.167	0	128.637	122.241	115.487	39.0193	103.254	109.077	0	132.716	33.7821	115.99	186.173	0	0	151.314	64.2241	0	0	132.67	16.3535	0	39.9797	0	38.9671	54.2844	101.95	0	37.8698	0	60.7932	0	69.59	0	0	21.666	22.8338	0
		366	1590.32	146.998	54.6674	0	19.6012	70.2941	35.091	0	81.9327	39.9216	40.1593	134.597	187.973	79.6139	68.1254	118.592	105.213	0	95.531	30.3568	94.6729	161.268	16.6546	0	59.8219	111.045	0	0	111.703	0	76.8941	80.642	0	81.9749	24.4706	71.0598	0	73.1591	52.5137	67.9601	18.6609	25.405	0	0	46.3696	0	0
		367	1594.18	177.907	71.0432	56.4431	26.298	115.453	26.1311	0	91.9061	67.266	68.7985	57.8267	150.746	126.678	84.8898	137.194	94.6936	0	120.306	0	94.1779	114.439	42.7696	0	103.039	112.39	0	0	123.538	18.4864	58.9146	52.0933	0	53.4233	24.4124	104.635	0	31.9925	57.3101	30.5646	38.6865	0	25.1889	0	42.8025	21.301	0
		368	1598.04	158.626	0	46.999	55.1345	144.318	40.8675	0	62.2119	57.416	0	108.838	203.293	119.794	62.207	95.2316	117.05	0	147.739	21.0874	88.7346	114.649	0	0	149.037	95.463	0	0	171.098	0	72.5838	69.8708	0	70.635	50.2415	136.012	0	91.6883	0	69.07	51.5306	87.0289	0	0	54.0397	0	0
		369	1601.9	131.768	33.7422	47.0094	37.6067	105.037	51.9873	0	106.709	44.5245	0	137.762	187.782	52.0347	77.2146	93.8486	91.3248	0	153.761	0	75.8544	154.947	0	0	124.545	62.2298	0	0	108.969	0	37.1326	50.5109	0	99.7261	47.5726	67.6994	0	122.311	0	67.9493	27.0263	51.4029	0	0	80.5596	0	0
		370	1605.76	146.7	52.3483	83.7201	0	58.0351	32.3608	0	102.755	51.8173	45.4136	176.804	155.12	101.231	94.984	150.223	106.698	0	96.5123	32.9236	96.4965	151.916	0	0	134.591	89.5981	0	0	129.436	0	55.4258	36.4923	0	57.6907	32.2356	103.39	0	95.652	96.1065	67.3083	45.3351	0	0	0	69.462	26.5945	0
		371	1609.62	118.796	53.8076	82.9639	26.5162	129.924	49.1652	0	44.0798	43.219	0	182.575	147.278	36.2517	84.9	156.689	104.883	0	118.958	0	44.6836	104.642	34.2261	0	118.678	146.8	0	0	77.4351	69.8481	34.0291	0	0	57.7647	22.7157	126.749	0	96.4274	80.8193	0	24.0258	39.6598	0	0	61.126	53.9524	0
		372	1613.48	163.098	76.9566	47.8627	42.4641	146.953	0	0	70.8913	64.5488	0	44.7469	189.383	103.193	71.9745	123.363	135.125	0	101.813	0	111.157	161.433	21.4245	0	148.366	145.838	0	0	90.3848	57.4124	0	53.5147	0	100.905	44.3994	136.351	0	120.061	73.3852	89.1514	36.8814	60.2214	0	0	90.2985	28.47	0
		373	1617.34	169.743	45.368	63.2064	30.813	106.634	33.5465	0	92.9771	75.0434	0	94.2428	141.366	74.4017	52.8523	127.468	68.7104	0	128.012	59.0114	91.166	97.5568	0	0	84.663	122.807	0	0	146.914	0	72.4055	52.0021	0	90.3741	33.0272	113.475	0	106.247	83.5422	35.965	33.2381	45.384	53.9771	0	69.7714	23.6531	0
		374	1621.2	161.287	98.6854	41.0639	38.8602	143.878	22.1489	0	78.3016	23.2129	29.3318	125.946	143.331	82.5968	30.612	209.461	24.2311	0	103.696	53.0185	99.7055	120.22	29.1858	17.109	124.334	101.876	0	0	141.241	47.8972	33.5737	57.5021	0	141.537	52.3942	130.581	0	54.5617	61.1566	24.0321	57.5358	40.467	0	0	58.4005	40.7882	0
		375	1625.06	129.248	50.257	42.9067	23.4323	82.7944	38.267	0	68.8492	41.3089	0	101.774	115.408	106.102	44.6529	89.7854	83.9352	0	88.9059	56.1237	88.5221	157.985	54.9233	0	137.441	137.152	0	0	105.558	47.9563	49.2354	35.8728	0	95.2942	52.4418	80.3782	0	66.764	106.948	97.5786	0	41.6551	0	0	108.073	50.0996	0
		376	1628.92	166.985	77.1041	49.3655	26.5068	104.329	0	0	104.381	127.102	0	98.9513	103.86	112.093	63.633	144.714	63.9618	52.6073	37.2857	57.306	85.0237	147.242	0	0	97.7408	86.3958	0	0	86.7038	49.5071	59.8175	69.3735	0	97.3162	30.0026	86.4226	0	71.2486	74.8823	107.494	47.5649	27.784	0	0	42.4305	51.6111	0
		377	1632.78	160.725	101.811	62.7724	0	88.3856	0	0	145.527	78.457	0	34.2632	214.483	186.352	130.368	122.152	30.1112	0	118.324	70.3405	56.1352	177.097	33.8871	0	64.9005	121.317	0	0	142.521	42.8053	32.0807	73.1576	0	51.5038	44.5539	0	0	79.7311	106.58	66.6466	27.5715	0	0	29.4783	57.4145	0	0
		378	1636.64	143.394	71.9063	102.621	66.7841	123.949	0	0	114.019	116.573	0	88.4689	108.924	105.997	92.306	211.132	61.2331	64.8757	22.1016	94.1538	70.1012	179.568	0	34.0152	75.4933	255.279	0	33.0113	71.0779	32.211	113.05	82.7325	0	113.103	17.0919	86.0288	0	48.7908	137.057	141.804	0	0	30.724	28.0323	69.7736	45.7806	0
		379	1640.5	132.735	91.6906	70.7491	76.9303	115.161	25.7399	0	99.9344	163.846	0	104.016	120.25	169.499	59.6927	183.823	68.2156	32.3559	21.1655	95.4364	83.636	99.0186	0	20.3664	41.2613	199.781	14.9381	0	130.003	48.8663	75.7882	33.5983	0	114.615	19.685	103.832	0	48.3899	179.321	65.1292	0	64.4419	42.8716	18.4911	68.0544	36.7706	0
		380	1644.36	140.587	79.7796	74.7282	59.7527	79.8598	45.5735	0	53.2509	118.271	0	86.8632	155.098	141.307	72.7062	165.337	80.5443	60.0994	0	131.714	69.0337	137.634	19.3471	22.3316	58.6379	209.774	0	17.2951	89.3241	56.7567	129.446	67.9014	0	125.391	48.2181	45.4925	0	35.808	115.179	82.4032	0	19.5034	24.0168	41.2336	19.8053	65.8532	0
		381	1648.22	105.305	40.5741	95.4147	27.92	56.6971	22.2679	0	116.615	139.868	0	117.864	143.342	83.1097	80.6905	110.772	76.0199	69.6489	44.2826	152.328	79.4959	175.5	27.3073	37.6443	30.1774	216.372	0	40.0748	88.5612	28.1645	95.3604	45.0474	0	139.315	63.7574	130.364	0	38.3557	52.5777	116.059	32.9088	23.1707	43.2971	26.9306	94.3675	83.6426	0
		382	1652.08	155.876	48.7564	93.7256	91.7023	76.8048	33.1851	0	99.185	118.219	0	110.639	140.474	135.125	68.5664	153.88	65.2561	61.0593	30.1595	61.3043	71.8629	168.154	40.7218	25.3829	117.15	158.902	29.659	36.6404	83.1674	37.7446	150.659	115.931	0	179.697	74.8677	93.5592	0	50.2442	136.358	94.7878	0	20.8743	18.7351	67.6424	65.7814	62.9461	0
		383	1655.94	136.737	54.1922	63.4489	78.0906	78.1929	23.2263	0	71.7672	92.6922	0	129.057	137.331	20.8885	55.6108	155.505	75.9088	68.7694	22.7727	136.212	116.909	159.748	29.1664	0	61.0707	167.795	26.327	21.186	90.553	37.5023	100.366	43.0591	0	173.359	19.9816	85.3713	0	21.7576	137.586	130.091	0	0	80.8023	59.0826	65.9512	73.2134	0
		384	1659.8	169.79	89.9986	52.9448	72.0221	70.6691	27.3222	0	105.76	90.2479	0	122.759	115.617	101.22	81.5792	117.502	73.307	31.6907	19.1881	100.198	59.8241	71.1042	0	65.0575	64.0479	162.545	0	68.7302	77.1136	0	87.8259	55.4293	0	96.1816	39.4799	147.416	0	34.914	135.297	131.417	58.095	19.6386	57.1986	64.0991	113.221	86.042	0
		385	1663.66	111.026	83.6318	48.962	120.237	69.2149	22.8844	0	102.382	127.37	0	103.959	117.46	94.9027	80.5175	112.626	114.86	51.6567	43.3649	134.767	41.4533	177.961	32.4801	51.2112	76.1602	179.042	0	65.1931	127.749	0	53.3961	59.7381	0	110.668	46.9855	108.951	0	0	139.164	65.9248	0	0	55.4163	86.5054	71.2804	119.853	0
		386	1667.52	216.227	39.2854	102.278	92.6066	85.3578	45.7548	0	84.8429	126.531	0	138.825	82.9263	74.6073	47.4516	123.571	108.988	65.366	40.4622	100.672	52.4321	159.731	27.1278	0	90.3693	230.129	42.1432	0	77.8232	18.0692	133.912	80.2108	0	132.526	55.319	74.6072	0	28.3144	147.392	70.8692	0	0	69.2434	34.1698	51.4476	103.922	0
		387	1671.38	183.974	97.3446	106.989	99.3266	87.3543	44.7174	0	44.3144	141.878	0	163.395	92.8982	82.8074	74.2318	77.3132	79.2121	27.0858	22.6502	187.627	51.5583	112.097	0	32.9556	122.686	190.652	39.8878	0	108.957	0	113.404	75.0046	0	144.663	76.2786	93.4502	0	37.5783	52.1307	82.8292	16.7395	34.1673	19.4235	44.7242	16.3506	82.6335	0
		388	1675.24	121.799	80.6917	71.3651	100.598	112.34	45.566	0	68.0555	118.798	0	143.799	79.0289	56.2579	64.4297	148.402	70.4049	50.6538	27.8957	84.2388	19.1895	172.602	0	31.1398	96.7406	178.513	30.6592	45.3101	56.7139	0	115.6	66.9355	0	104.479	50.0471	112.397	0	0	85.7601	107.336	17.6454	0	55.3711	30.5372	59.0015	58.6513	0
		389	1679.1	219.204	151.215	70.194	68.3743	86.9095	41.0322	0	54.8313	133.597	0	117.112	81.695	51.7776	53.8859	179.441	64.6046	69.6734	38.0123	96.5381	49.8586	135.961	0	17.3838	85.7862	188.871	59.998	39.6061	84.1089	21.1633	125.682	47.8627	0	101.168	31.7908	58.1713	0	20.4232	119.66	31.7669	0	25.8917	68.7122	66.7512	27.0344	117.591	0
		390	1682.96	152.231	63.149	99.3193	98.7213	69.9646	31.946	0	87.7032	126.811	0	181.956	135.481	77.2894	81.4694	178.654	103.921	41.5724	60.2294	92.7853	37.3885	112.755	61.9729	49.6594	134.413	153.348	38.8855	24.1174	113.035	0	63.7026	38.2712	0	84.3225	17.4524	67.3647	0	0	84.9116	97.3695	0	0	48.2771	72.6116	50.0709	83.286	0
		391	1686.82	132.55	87.7066	46.1302	35.105	84.52	58.1738	0	79.704	165.344	0	144.849	108.663	96.2712	52.7259	149.244	103.582	0	61.5197	188.263	112.419	122.376	0	36.5864	123.508	152.368	51.5855	40.2903	118.172	0	76.6877	103.293	0	134.727	70.2424	113.657	0	0	89.4876	123.902	0	33.5857	49.5313	63.322	64.5115	126.765	0
		392	1690.68	156.08	40.2923	45.8753	138.135	95.3534	57.7951	0	85.8858	111.37	0	94.8282	134.412	0	0	107.021	129.166	57.6647	42.7501	122.021	93.7238	97.1566	0	24.3864	98.089	148.618	47.6315	31.1038	95.2645	0	80.2069	61.2954	0	65.4739	61.5701	65.5931	0	0	94.0684	116.959	0	0	61.1507	64.82	44.7463	176.247	0
		393	1694.54	169.197	77.3119	51.8336	89.9706	102.549	40.4461	0	91.1827	124.351	0	157.6	72.1011	29.1266	22.1503	146.906	57.7702	54.0299	55.9906	131.799	73.9833	105.036	0	40.1123	100.325	153.174	44.0752	59.3059	97.1271	0	120.495	59.1121	0	113.154	29.8642	53.4186	0	24.5484	99.2154	98.6216	0	55.8822	63.7798	63.484	0	135.858	0
		394	1698.4	141.453	108.18	74.5321	50.8138	96.3434	52.4256	0	112.93	180.109	0	101.982	83.1417	18.0083	79.4519	159.07	114.171	33.1807	53.3306	122.863	20.2683	121.661	0	36.6717	99.5763	157.868	69.0953	46.7168	100.582	0	90.0367	69.7385	0	121.483	37.315	103.635	0	0	53.19	109.4	0	0	46.7831	84.4052	64.0127	137.013	0
		395	1702.26	152.535	90.0451	39.2259	31.8061	91.3538	35.7189	0	74.3153	140.732	0	177.15	96.2602	84.9225	120.6	116.888	101.094	44.1961	23.0505	131.246	0	131.629	53.3584	0	91.6118	101.833	79.2141	54.3656	100.334	0	87.6044	63.7285	0	127.29	59.3601	0	0	19.3016	91.2328	82.8996	0	0	65.0925	44.3233	81.4863	128.623	0
		396	1706.12	170.315	93.8593	86.54	0	118.963	67.4838	0	81.6252	58.406	0	153.86	90.8708	25.4259	95.3149	182.899	88.176	65.9196	18.6056	68.2852	93.6416	98.3708	0	46.7213	51.0254	97.3505	23.3206	46.6316	94.0044	0	91.3828	29.3153	0	142.903	0	94.3803	0	0	90.7097	49.1436	0	39.8595	62.7931	93.4943	21.5242	78.7952	0
		397	1709.98	151.078	139.83	41.8762	92.7009	92.1676	34.995	0	92.1755	150.603	0	143.193	103.233	32.8797	44.2549	190.23	85.7793	23.1031	58.0106	160.921	0	171.805	25.6617	59.4403	122.564	121.401	59.8799	39.9208	101.195	0	54.3603	45.9663	0	116.874	0	116.405	0	0	40.4204	28.16	0	34.4762	102.694	80.8404	21.7617	67.5883	0
		398	1713.84	141.462	109.311	86.2825	60.0769	90.4103	41.9673	0	103.076	155.517	0	89.8825	64.4245	0	68.9839	186.245	83.9172	0	0	144.152	0	48.535	0	51.363	114.998	84.4634	67.2293	69.1614	121.195	0	99.7112	49.0201	0	138.528	80.3361	98.7314	0	0	83.5305	0	21.3879	27.3543	70.9197	37.9875	0	130.214	0
		399	1717.7	178.794	123.543	67.4027	64.321	0	59.97	0	77.4716	123.357	0	143.311	73.7797	38.6178	59.8335	165.212	100.485	48.9517	0	125.837	21.0863	89.295	0	61.1368	132.852	59.5238	45.8074	47.2203	64.5891	0	92.2258	20.9839	0	117.539	84.9985	92.7638	0	24.3009	48.4834	108.528	0	42.3921	87.3391	30.2032	0	114.309	0
		400	1721.56	164.813	85.3731	64.1983	74.4185	19.203	0	0	26.7901	160.802	0	80.4111	69.8915	23.3612	83.7108	188.423	79.524	20.9998	53.9537	135.355	24.4765	98.5469	0	32.6087	125.933	106.727	83.6304	46.0964	57.3304	0	94.8533	26.7592	0	143.795	49.8806	105.214	0	47.6168	82.0463	0	0	0	73.9196	109.428	0	72.3247	0
		401	1725.42	164.57	80.4825	63.2892	0	43.7147	37.5274	0	21.3623	157.901	0	88.0549	88.4705	73.0467	130.748	177.397	0	0	50.8588	150.561	18.2612	119.673	16.197	36.548	115.218	122.953	76.0083	57.6852	107.05	0	74.4123	21.0741	0	96.932	30.9692	140.064	0	33.5307	41.6835	68.2935	17.2485	53.5414	55.0879	100.785	0	94.7672	0
		402	1729.28	120.187	127.12	74.9517	76.8885	18.1913	47.4309	0	87.6235	171.155	48.7931	115.912	64.7888	0	48.6294	109.332	47.1436	31.0364	20.4659	92.481	0	115.305	0	0	86.0892	149.535	51.0742	78.8723	97.6079	0	58.1191	29.4994	0	152.062	0	139.298	0	0	62.3173	39.6109	0	20.699	74.5304	108.393	49.5888	120.343	0
		403	1733.14	144.968	95.4714	90.0628	60.7785	20.0289	53.7955	0	100.488	153.516	36.2074	112.863	82.1358	98.9569	74.8668	166.29	52.1386	0	0	134.653	55.1152	95.9707	0	34.73	63.966	125.086	51.9996	33.1581	27.9302	0	98.7903	24.3706	0	136.131	33.7729	104.068	0	0	85.0598	0	0	0	45.8215	53.7354	0	100.041	0
		404	1737	117.848	101.642	36.4305	33.7237	93.8401	46.6235	0	70.6376	146.264	73.2135	62.3674	66.6501	72.943	85.1619	180.893	119.979	0	0	54.5193	0	94.2958	0	0	99.0737	103.996	35.6993	29.7118	141.821	0	114.119	53.3135	0	66.2312	24.7106	142.623	0	23.854	80.9458	60.1149	0	0	75.6506	67.6817	0	97.0951	0
		405	1740.86	112.755	146.504	87.4116	56.2255	42.8951	57.7163	0	53.308	122.029	48.8453	87.7292	53.0792	71.8201	135.458	137.796	40.464	0	40.4065	128.397	0	65.447	0	52.4374	78.2429	119.182	46.8497	67.5837	78.431	0	59.6509	18.8133	0	113.685	49.5002	138.467	0	0	73.7194	22.8939	0	42.7518	65.8466	84.2068	0	97.0832	0
		406	1744.72	129.224	172.23	59.1472	68.5363	72.1097	94.8254	0	105.199	205.473	55.5154	74.0345	60.6528	16.7645	110.087	146.258	51.408	0	27.1689	134.191	45.9215	132.077	0	41.8629	95.6012	129.44	49.7728	42.1109	132.017	0	65.5817	0	0	134.817	84.5475	119.135	0	0	73.0442	89.7045	0	53.4144	83.3066	84.7167	0	97.7451	0
		407	1748.58	137.22	125.019	31.8747	0	50.9494	38.1074	0	74.317	221.401	51.3261	45.3787	59.3558	86.0999	106.685	140.129	78.1722	0	63.6695	89.2671	0	114.027	0	93.0023	116.451	108.592	44.0655	62.7141	117.525	0	23.0215	45.0271	0	160.128	45.9687	121.471	0	0	42.7208	45.3951	0	33.0704	90.4358	57.6263	0	62.2125	0
		408	1752.44	81.8146	114.185	88.1247	65.9059	68.9898	41.9297	0	43.0343	176.189	50.4384	104.421	25.0559	54.7529	75.7923	140.225	129.218	0	35.5592	93.8433	29.9833	49.4813	0	93.1088	96.7195	109.845	0	66.925	61.5779	0	100.545	0	0	185.407	0	119.239	0	0	56.6052	68.46	0	35.9293	104.635	95.8225	27.1436	68.8355	0
		409	1756.3	68.2452	131.766	55.7536	95.0466	37.4435	55.7159	0	56.7447	166.627	87.1979	73.6529	52.4294	102.273	158.485	136.156	98.1322	30.5242	0	146.06	39.7059	93.3887	0	68.838	93.1026	125.033	81.0114	0	104.261	0	107.557	0	0	158.095	21.4045	151.586	0	0	55.6619	25.6128	0	20.068	116.536	118.825	18.0684	34.2198	0
		410	1760.16	92.2854	133.512	0	52.9549	101.878	58.1502	0	73.627	107.901	39.2238	94.3497	51.6897	60.7441	76.6376	185.087	18.6561	27.4179	53.2648	117.741	46.3566	84.4835	0	17.2541	67.7085	139.518	56.8278	53.9281	143.554	0	52.8213	0	0	142.019	39.8144	184.184	0	0	99.3013	28.9995	0	22.5568	76.8836	105.178	0	96.7597	0
		411	1764.02	84.7685	178.785	29.6068	100.102	97.3283	47.2606	0	29.9728	106.038	91.1944	78.1621	54.4827	110.35	54.6673	162.567	83.8105	33.4437	89.292	84.6093	33.3403	84.0397	0	43.5785	163.311	120.785	84.4654	37.8059	78.3202	0	62.5011	30.9355	0	125.798	39.9612	106.741	0	20.0862	35.0631	0	0	0	77.3988	48.5716	0	74.8812	0
		412	1767.88	71.9917	60.9445	21.5433	62.1106	37.1615	21.8401	0	77.911	149.474	77.961	104.231	70.9026	127.982	83.7978	195.822	79.8593	64.7967	92.0097	77.4108	99.3777	102.95	0	55.0546	110.217	91.8123	33.4736	76.919	105.892	0	64.8902	24.6971	0	119.393	59.0607	84.5311	0	22.4881	86.0189	81.068	19.1808	0	90.943	27.339	0	94.2988	0
		413	1771.74	83.5207	93.1661	0	73.8805	91.2388	42.0286	0	37.4753	185.061	113.27	59.0435	0	127.446	102.973	234.527	71.1431	47.8162	64.7744	51.3073	89.8294	92.7556	0	86.1812	99.6551	84.6618	40.7996	0	71.1945	0	33.9238	30.7631	0	203.084	75.8081	102.529	0	0	0	127.522	0	0	108.968	64.091	0	50.8088	0
		414	1775.6	101.946	128.04	16.1829	56.4893	67.2585	60.309	0	47.9958	203.569	87.3133	112.375	51.7672	134.805	89.9496	234.165	31.1271	26.4832	61.9139	140.585	53.1892	34.1897	0	61.1529	96.2407	82.6774	74.245	55.2791	138.241	0	37.9826	24.1504	0	183.656	51.0731	131.616	0	0	24.9952	0	42.3612	0	85.2295	61.7856	25.2351	57.6692	0
		415	1779.46	81.1198	125.779	0	116.664	79.3724	50.359	0	31.0686	207.646	110.663	118.194	43.6049	45.5456	80.2055	221.564	62.7247	94.306	69.0256	110.582	50.185	57.1566	0	94.8254	116.099	81.4077	37.5808	17.8265	73.2658	0	131.546	0	0	182.299	52.7715	169.006	0	0	93.1072	54.0085	35.8449	0	36.6074	74.2993	0	75.5891	0
		416	1783.32	52.1673	148.729	0	62.0019	116.028	38.0093	0	0	143.845	77.4728	115.868	60.6041	71.4826	65.6378	231.933	134.249	99.987	66.099	96.1552	58.9264	50.8034	0	77.3391	126.089	116.165	47.5518	94.5757	141.524	0	129.409	27.8542	0	129.785	114.976	168.73	0	0	69.3475	56.0419	54.5229	0	64.2582	91.3299	0	65.588	0
		417	1787.18	37.8545	128.339	0	91.1156	103.644	45.6006	0	54.3837	181.497	103.083	138.388	68.7007	97.9841	97.6845	212.059	28.1376	18.928	86.2928	124.17	65.9292	107.144	0	61.1405	158.079	72.6106	40.6118	72.0928	96.474	0	90.3085	0	0	206.873	69.1537	136.075	0	0	30.3768	22.5746	34.9252	0	66.699	64.4271	0	47.2315	0
		418	1791.04	41.6448	133.685	41.6379	65.4135	63.8434	51.2636	0	58.2767	135.184	82.353	118.751	36.9868	143.079	86.3946	180.35	135.948	67.1582	76.6966	144.552	64.7261	41.7404	0	79.7849	83.9767	103.434	55.4078	62.4028	115.458	0	92.5811	16.6538	0	205.836	148.427	164.452	0	21.1187	20.4591	74.4327	74.9737	19.9248	69.096	25.791	0	0	0
		419	1794.9	79.7093	155.736	0	48.3722	105.645	56.9448	0	21.3673	47.1679	90.5839	137.065	0	118.813	82.1889	208.812	91.4785	74.6072	66.2479	112.158	70.3459	75.4908	0	39.2395	203.736	136.273	0	89.5799	78.0517	16.3594	63.1106	28.273	0	164.439	104.363	103.702	0	35.4504	0	123.412	0	0	0	32.4999	0	30.6057	39.9948
		420	1798.76	118.489	178.601	0	42.929	83.4451	34.5411	0	30.4034	22.3379	58.7218	84.2234	58.9656	35.1104	0	145.644	45.8968	49.1455	71.5618	122.97	74.6144	113.497	0	47.1682	75.2671	76.7023	32.0805	33.0332	92.1583	0	18.8784	24.7074	0	168.063	111.746	163.66	0	0	58.8168	51.6364	0	0	83.719	0	0	55.2678	0
		421	1802.62	97.7651	166.241	16.8268	32.3015	111.772	46.873	0	96.677	71.983	38.1623	86.8657	83.9412	48.0957	38.6338	213.919	112.877	101.094	78.8134	120.338	59.9417	81.2349	0	55.9599	143.897	58.7147	46.5878	78.5503	44.9411	0	112.123	32.0691	0	207.761	80.3489	150.118	0	19.6067	27.5734	20.4338	0	0	93.4243	54.6785	0	44.2127	0
		422	1806.48	119.61	166.496	0	27.6365	73.5063	29.9001	0	50.4585	52.3088	21.5221	60.1225	93.3329	33.5163	94.6269	126.88	120.323	67.6345	71.0324	151.529	84.2396	31.6829	0	47.2271	130.667	111.55	0	58.0791	98.4909	0	23.4825	24.511	0	126.501	140.126	132.521	0	0	36.2591	63.8885	0	0	53.8023	35.469	0	38.9778	0
		423	1810.34	84.1707	172.344	0	45.7239	121.019	0	0	72.3444	107.953	64.4529	33.4646	79.7926	107.482	80.5785	208.278	93.3037	67.842	53.7397	115.311	48.7737	32.3286	0	32.0123	76.2418	63.2224	14.8047	53.8959	49.614	0	0	19.2485	0	130.12	94.4259	85.4038	0	29.5036	41.6605	114.117	0	0	79.2255	0	0	0	46.2561
		424	1814.2	126.719	142.747	0	21.5842	51.2978	31.675	0	74.5202	63.3568	45.1795	37.2916	102.556	61.332	91.4842	217.376	78.9289	62.6524	78.411	97.4271	76.0335	76.5451	0	0	115.032	94.1607	28.4296	65.5032	0	19.9774	30.9339	47.4977	0	101.187	121.746	93.3257	0	38.7172	74.5851	62.2232	0	0	94.0125	63.0756	0	31.2889	23.6906
		425	1818.06	122.071	159.697	15.4612	84.9563	89.7058	19.1887	0	59.3126	20.3955	71.9125	62.0381	117.033	91.7234	51.81	188.058	138.116	92.2851	78.795	66.4645	75.1657	77.2249	0	93.2604	44.2241	82.0597	61.6014	68.8634	43.2524	0	19.3836	29.9413	0	110.351	142.585	112.808	0	21.8351	89.562	132.847	27.3164	0	81.3813	70.4948	0	53.1881	29.2985
		426	1821.92	112.949	125.328	0	59.414	122.688	0	0	105.42	55.3251	28.801	39.3316	67.5927	46.239	66.0714	306.428	109.199	65.7674	49.6145	158.553	60.1171	161.765	0	44.5714	120.86	124.247	0	93.0729	54.8441	41.7731	48.5619	38.1323	0	124.502	67.4846	84.6113	32.1684	33.5012	59.0892	106.074	18.9691	0	44.2973	37.8909	0	55.6852	73.1147
		427	1825.78	152.832	151.561	0	75.227	119.368	0	0	123.655	72.3557	47.2499	56.4624	28.0196	75.2895	113.106	173.763	109.827	138.141	50.4045	118.034	57.831	78.2931	0	77.8231	65.8428	64.3676	34.856	34.5724	63.6151	43.2459	35.062	20.8821	0	62.2269	72.299	83.3355	0	46.9576	106.666	85.4166	0	0	47.5337	79.828	0	19.4679	54.4398
		428	1829.64	116.091	182.389	0	44.9904	143.191	0	0	140.389	85.9545	55.3982	23.4648	81.0609	81.4045	99.0115	222.923	142.93	73.1087	87.9745	107.17	53.5877	115.479	0	24.7118	98.0602	61.8088	28.5704	44.077	55.4638	24.4365	27.7999	35.6488	0	137.103	109.885	68.7213	0	0	63.1378	44.3561	21.3463	0	94.1833	71.5733	0	45.6889	31.8959
		429	1833.5	136.114	111.467	0	23.1724	123.322	27.9249	0	91.2658	53.8332	67.147	66.0967	50.9027	43.9204	93.3973	205.804	133.783	20.6986	42.1038	119.589	59.2956	75.5695	0	42.402	63.6914	106.618	18.9432	72.8374	55.3355	20.3229	60.9679	16.6365	0	148.082	66.3115	101.738	29.8286	0	46.2351	78.5975	0	0	68.3683	53.5514	0	24.5548	40.8299
		430	1837.36	102.259	122.23	0	0	169.069	18.003	0	108.235	69.6123	58.5302	73.4821	87.4125	0	93.8824	177.556	131.879	56.9095	47.4106	102.98	46.3144	110.558	0	34.0229	87.8062	68.4091	33.8751	26.4546	59.9361	0	0	30.2284	0	99.3486	94.325	89.375	0	0	70.5119	136.912	26.7013	0	97.4897	29.9465	0	42.0676	28.4908
		431	1841.22	118.069	185.366	0	18.0392	108.281	0	0	124.319	49.4479	36.6527	69.665	76.9199	52.6024	101.371	146.995	152.768	85.9932	67.299	97.9967	83.4441	116.117	0	81.2349	66.5905	61.1115	0	61.786	92.6459	0	0	70.5899	0	83.7129	88.1374	79.9732	0	0	118.064	132.487	0	0	81.2961	24.8581	0	68.365	20.6712
		432	1845.08	109.187	166.415	0	22.9465	118.796	15.8279	0	157.598	48.1197	47.3096	56.5634	69.8317	60.1834	61.9547	148.211	153.832	41.5175	26.7694	110.222	109.063	115.155	0	49.5326	24.2521	50.6801	0	79.5609	67.7467	40.6828	87.426	54.8778	0	104.278	103.282	92.5994	0	21.6317	84.4135	121.588	0	0	111.743	48.6239	0	26.767	28.1333
		433	1848.94	106.814	178.596	0	49.4838	166.987	19.7669	0	140.684	45.5473	86.655	61.5732	44.7283	94.154	78.9801	144.74	126.096	52.1166	64.4741	74.2842	72.5497	89.4131	0	0	86.7571	54.7199	0	47.5742	27.7403	47.5037	57.6572	87.2814	0	128.158	97.3924	101.27	0	0	78.0978	122.038	0	0	107.44	30.6671	0	116.63	28.1577
		434	1852.8	73.1707	135.233	0	55.9225	154.201	0	0	96.3193	89.2717	75.8793	0	0	101.61	69.8434	233.115	152.854	43.7508	96.2914	126.335	60.3867	89.1336	0	0	97.2138	88.3449	19.2962	100.316	54.4589	54.1494	20.4297	69.0239	0	71.7644	138.073	74.4502	19.7782	0	80.1058	104.772	0	0	163.239	19.1419	47.276	70.5592	42.6165
		435	1856.66	118.522	127.627	0	90.3463	167.478	0	0	110.783	37.0308	60.4327	68.4448	50.0236	52.2982	108.7	238.125	168.497	60.7067	30.6709	58.8948	46.5247	97.9399	0	29.6669	44.1936	49.5553	49.6316	48.0612	89.5555	64.8952	49.4477	74.6344	0	154.941	96.8943	108.134	20.0601	0	155.304	104.585	0	0	130.268	0	63.9783	58.2389	25.7475
		436	1860.52	121.393	162.546	0	38.7575	148.803	0	0	119.966	55.424	62.39	61.3954	27.0366	74.3995	86.7902	230.349	200.409	24.3801	98.0334	149.224	31.074	61.6445	0	34.3478	56.0258	154.102	0	45.7625	52.4783	47.0659	29.231	106.59	0	75.367	54.4471	107.978	27.4169	0	108.012	129.768	0	0	122.072	25.3091	37.0275	98.5437	21.3988
		437	1864.38	126.229	121.76	0	64.5372	125.366	18.7708	0	139.211	42.0195	0	61.1452	60.302	57.186	65.2667	189.938	145.915	30.3981	71.372	78.8908	59.6709	90.8929	0	39.9142	49.9805	132.519	17.4538	99.4466	68.9575	60.5375	0	91.6532	0	116.272	99.6678	93.1845	0	0	111.373	104.257	35.6998	0	130.751	26.9188	0	105.625	23.9094
		438	1868.24	143.078	99.376	0	106.716	116.844	25.109	0	141.126	63.3261	0	40.4996	30.8681	19.8624	104.654	225.059	186.26	32.6658	77.027	36.6774	46.2467	120.28	0	36.8317	59.5601	114.986	26.3192	103.026	88.045	62.2332	25.0288	86.1017	0	177.612	56.2945	93.9894	21.2694	17.5518	95.8737	93.4619	26.9905	0	99.8379	72.9719	62.2946	99.4751	0
		439	1872.1	123.419	147.031	0	62.1053	117	0	0	138.758	50.8486	0	44.3964	28.678	77.1468	63.2524	203.038	151.615	21.8281	88.031	112.556	107.451	102.312	0	19.4617	0	91.0659	0	48.9404	55.8038	70.7336	31.2001	59.674	0	124.062	110.496	142.472	0	0	65.9396	78.3626	0	0	59.1126	64.4805	28.592	118.215	32.9757
		440	1875.96	75.6372	126.205	0	101.924	102.825	0	0	116.012	22.0237	48.8443	96.9153	68.0647	0	51.4422	216.783	125.826	0	63.8945	131.249	50.452	78.8239	0	44.7706	0	111.194	52.9418	47.6559	74.0733	91.4788	88.2486	32.6321	0	50.6688	91.4881	149.094	0	0	103.191	123.831	0	0	23.3354	26.325	31.1762	92.6381	38.103
		441	1879.82	104.115	122.305	0	98.0364	179.296	21.8841	0	155.512	43.4863	27.2883	55.4659	44.3709	60.522	74.6386	175.516	162.839	92.8531	58.7471	116.9	103.103	114.206	0	0	43.5285	119.201	39.0727	56.6489	62.0757	48.3721	97.402	48.9531	0	133.466	87.5865	171.489	24.4843	0	88.3246	159.248	0	0	26.1377	62.9232	0	102.043	41.8405
		442	1883.68	147.299	102.18	0	102.147	195.158	0	15.8979	136.783	64.9157	51.0606	90.3917	48.7187	85.9218	86.7052	155.088	174.811	52.7088	103.825	113.205	56.2331	102.264	0	51.9775	68.4307	81.5101	0	81.4177	134.123	78.6055	92.1865	25.7108	0	83.782	68.9417	137.308	22.2081	0	21.189	104.241	0	0	59.8261	31.9091	26.1102	124.223	17.6591
		443	1887.54	147.422	116.988	0	71.205	147.539	0	0	149.907	92.1972	26.6242	91.4792	23.8489	53.6219	53.8441	236.963	140.822	0	50.5545	98.0513	43.9722	145.036	24.7513	47.4288	63.7798	117.046	0	56.4544	83.0336	59.6367	0	79.568	0	66.4638	62.1796	97.0256	0	0	20.7962	104.001	0	0	46.1386	0	30.2806	143.71	0
		444	1891.4	78.2437	104.328	0	121.731	175.034	0	25.4717	101.002	88.4391	34.3144	82.7199	40.1357	42.409	96.0156	161.27	168.604	27.2395	102.373	120.419	28.2799	121.827	31.4842	49.5178	66.7177	49.1606	16.1361	94.8645	96.0838	71.2756	28.1401	78.2035	0	72.8311	43.4803	161.849	20.7411	0	0	63.1992	30.7986	0	105.201	0	24.3109	136.65	0
		445	1895.26	135.799	124.937	0	138.954	135.486	19.8529	16.4604	84.0039	71.0264	87.3988	113.968	46.1142	47.737	65.285	115.046	155.906	26.2894	49.924	80.9581	45.7726	21.9564	0	87.6425	75.9904	104.082	27.6867	117.793	76.3453	77.7476	64.395	134.354	0	72.5506	25.6745	134.362	27.9515	21.8784	42.7638	111.268	0	0	106.603	21.5895	0	73.1792	0
		446	1899.12	153.053	106.076	0	182.043	113.516	26.441	0	126.096	132.412	0	104.076	36.5468	20.298	68.7077	190.109	146.053	52.4833	83.4376	68.7706	54.6612	39.0686	17.4089	0	78.0812	109.845	0	73.7806	82.8941	44.6658	57.4434	184.848	0	87.3618	41.7027	118.587	0	0	27.4061	104.848	29.0521	0	112.227	29.4972	43.6142	178.284	0
		447	1902.98	145.55	115.819	0	120.8	99.9159	0	37.756	108.284	98.0191	49.069	117.016	57.6261	36.3309	93.5811	163.354	106.09	49.123	53.9271	135.927	46.2653	0	20.2287	59.767	43.6847	34.3112	0	93.0571	60.7289	19.8667	42.9933	126.466	0	149.558	57.4767	163.962	39.8827	0	63.7303	121.919	43.4922	0	62.6842	26.5227	50.2068	101.699	0
		448	1906.84	132.007	130.932	0	51.7499	116.083	20.7058	0	161.694	99.4005	0	85.2846	109.312	0	84.0266	212.08	102.812	45.9165	78.3691	126.484	32.4161	38.4066	38.4835	57.4375	122.751	96.8567	14.6846	72.777	74.9215	27.78	21.257	132.543	0	109.06	51.3122	191.243	0	0	70.1195	115.397	0	0	63.4254	0	43.632	94.2664	0
		449	1910.7	129.119	118.777	0	108.176	97.2252	0	0	129.162	66.8287	73.8399	84.4208	47.9903	24.2803	66.2956	213.83	115.165	58.4863	69.4661	136.839	53.0347	30.0013	53.9106	62.7918	88.4857	85.7756	0	82.1508	163.456	24.5633	61.8694	140.322	0	124.463	17.8919	188.787	0	35.0341	50.5249	100.608	74.9935	0	68.8228	23.1949	46.1828	159.443	20.6497
		450	1914.56	156.838	118.162	0	151.171	119.396	0	53.0626	169.52	88.1807	73.9238	106.191	49.8362	0	45.762	227.909	104.362	0	107.796	157.697	86.8277	66.9884	35.7811	84.657	46.7378	80.0391	0	101.815	173.399	29.3678	25.4601	129.773	0	76.2017	40.0855	142.844	0	44.5648	29.6745	115.658	22.0787	0	121.078	18.6506	73.3022	162.545	0
		451	1918.42	202.901	155.241	0	132.591	127.764	0	0	110.379	46.3979	98.65	104.849	36.7707	0	97.0948	187.399	117.908	39.1935	89.3897	110.369	39.2386	61.924	40.2162	72.1142	53.962	87.7235	0	54.4659	88.5584	46.9107	49.8416	137.136	0	125.972	60.1822	241.74	0	0	0	88.192	72.7299	0	88.3194	0	36.6597	142.256	0
		452	1922.28	128.489	138.443	0	166.625	148.827	16.9251	0	57.6478	87.6865	71.3034	70.9184	103.016	0	90.8192	99.7465	135.643	53.2945	95.1743	101.64	55.1543	41.4685	49.5275	93.9149	77.1591	129.998	0	90.4709	105.151	53.0011	0	100.275	0	68.8131	104.208	86.4226	0	23.1926	34.3472	61.9112	71.8221	0	83.7382	0	60.5183	158.805	24.4704
		453	1926.14	188.211	161.675	0	114.071	106.686	0	0	62.1919	115.786	48.9221	131.248	38.0815	0	79.5243	141.927	164.08	30.6449	114.315	143.952	21.0843	17.4416	0	94.8421	106.581	97.0522	0	72.884	148.182	38.1615	82.1833	180.77	0	118.354	46.2875	195.389	0	17.8782	0	51.3872	42.8416	0	104.582	0	81.2356	139.671	0
		454	1930	103.249	129.378	0	112.233	85.379	0	39.6481	116.979	89.9417	43.1022	125.968	62.8792	0	62.6205	176.808	168.719	77.7108	55.9227	88.2932	47.5604	45.7688	0	120.532	100.26	139.439	16.2589	108.041	167.182	26.377	109.141	193.775	0	63.5538	57.8412	159.307	22.6858	53.1209	0	49.5316	61.4086	0	42.9124	0	118.293	163.168	0
		455	1933.86	136.537	175.271	0	112.253	99.781	0	0	97.4045	132.728	95.6143	122.75	98.5204	22.6684	100.385	196.467	118.736	47.4079	62.0568	146.634	38.8615	78.6616	0	86.6853	106.996	107.32	0	66.6201	121.95	28.1584	131.853	150.632	0	51.5522	0	174.161	0	71.5354	0	74.0051	67.5678	66.3412	39.4155	0	75.667	191.561	0
		456	1937.72	202.182	166.23	0	105.882	67.6344	0	0	67.9709	113.58	50.2021	133.483	80.5144	35.1069	115.431	169.835	127.677	17.2829	41.0024	144.476	0	61.8619	33.3938	84.3718	45.4595	115.413	16.7009	99.0587	105.699	0	84.7275	126.046	0	18.7302	31.6431	234.627	0	56.961	18.9591	46.9487	51.514	32.7449	61.5913	0	73.5249	193.539	0
		457	1941.58	129.468	194.335	21.941	162.312	107.593	0	45.3735	95.6009	122.011	37.7091	128.797	62.0083	32.582	83.2987	136.72	190.807	20.0337	97.6007	82.6473	43.5403	84.7318	59.645	61.1652	42.0486	112.731	0	110.536	158.115	0	127.386	142.748	0	20.1677	0	181.422	17.1413	39.6408	25.0434	33.2319	76.9884	0	126.684	0	74.6549	212.234	0
		458	1945.44	115.017	180.019	18.3433	122.283	132.866	0	0	97.9788	120.736	0	135.715	44.4115	21.4446	72.0072	184.637	123.78	51.7086	51.1426	109.653	34.7782	41.9392	80.9134	71.6889	108.891	99.1202	0	111.716	226.438	0	81.7572	173.853	38.1077	42.9649	54.5821	172.618	0	37.9071	0	101.298	71.9991	25.6259	96.0115	0	76.7526	181.212	0
		459	1949.3	81.8498	183.907	0	133.504	137.803	0	0	83.0304	119.72	61.3793	159.106	28.6446	45.4671	117.403	192.617	175.587	26.2066	90.6135	86.5723	29.6321	47.0787	87.2393	81.5988	59.9239	122.804	0	84.7	176.171	0	74.384	111.572	27.7172	19.8941	15.9189	191.511	0	69.5854	44.5068	50.9308	99.4744	67.7988	115.936	0	100.581	205.721	0
		460	1953.16	127.612	123.849	0	131.586	132.168	0	27.7787	42.8514	120.522	46.5775	122.388	71.021	37.8349	125.306	229.185	150.871	41.9132	128.919	139.601	95.1981	63.4524	88.7308	83.1498	20.171	100.311	0	44.4733	134.68	23.8433	76.0892	130.814	0	34.2116	0	169.782	0	81.7657	69.3321	22.2494	96.5741	64.9356	70.4476	0	74.1919	206.456	0
		461	1957.02	93.059	153.9	0	142.948	133.127	0	44.7071	118.003	190.382	0	112.4	85.2993	16.633	117.484	249.666	92.4261	44.6919	121.432	157.201	53.9096	80.9203	145.302	31.4005	85.6332	104.771	0	112.224	169.278	0	73.716	146.925	0	34.2211	0	251.61	0	113.977	44.554	28.6764	139.962	68.5952	96.9165	0	67.4011	213.133	0
		462	1960.88	114.169	209.372	0	187.985	81.5791	0	0	44.6177	151.388	27.4004	140.092	62.5452	22.4053	122.06	222.181	137.331	23.5203	115.18	152.961	26.6718	101.17	117.589	30.1089	77.2089	107.072	0	69.2979	99.153	0	106.919	154.308	36.9011	118.032	51.9235	228.835	0	31.9821	16.8549	66.787	148.155	41.21	139.359	0	74.7684	199.841	0
		463	1964.74	126.684	155.939	0	152.659	74.1866	0	0	29.0961	133.181	48.5008	101.206	92.3341	37.978	171.179	143.519	107.332	52.2838	105.102	136.336	0	49.1368	44.753	28.2983	46.3365	50.2541	0	88.45	126.813	30.7599	136.128	104.037	0	66.3821	47.686	207.012	0	107.751	0	55.5469	100.413	19.9465	102.759	0	127.457	209.195	0
		464	1968.6	93.6483	160.147	0	135.105	131.155	0	0	66.8036	172.519	39.8729	122.214	97.3275	33.7185	127.132	143.934	194.796	59.7362	102.193	129.305	0	50.993	85.4035	63.6131	48.6924	127.217	0	80.6231	140.101	0	69.8969	135.672	59.8073	103.661	107.608	123.033	0	102.673	14.8738	38.3042	73.5061	21.075	45.8442	0	78.9824	188.322	0
		465	1972.46	119.457	182.256	15.4179	115.298	99.8029	0	0	25.2056	145.65	108.272	68.9742	93.0154	31.9855	102.57	226.093	103.758	22.7399	109.006	145.797	18.1695	84.2188	28.4601	53.2504	46.0604	95.7419	0	122.97	90.2874	0	109.533	61.5481	0	74.8519	70.4604	153.677	0	74.1623	41.7394	81.3536	91.0161	76.2322	58.2953	0	166.77	196.888	0
		466	1976.32	88.299	203.837	0	134.539	120.354	0	0	0	148.614	48.0712	109.77	93.811	34.389	124.067	152.809	151.996	50.831	77.886	82.151	51.6173	51.5999	54.4541	35.6606	59.7509	92.6404	0	95.6617	51.0911	0	97.4909	133.767	76.1067	74.3889	0	173.074	0	43.0739	48.4107	83.4071	95.1863	0	62.4967	0	83.4373	162.023	0
		467	1980.18	160.5	202.305	0	132.87	155.329	0	0	0	246.074	60.937	99.8055	67.2573	0	173.184	275.308	45.7602	56.2478	79.8912	193.308	0	97.3385	126.404	44.0848	44.63	124.338	24.6206	67.0549	97.1539	0	124.694	136.894	0	107.147	34.0683	149.348	0	82.9261	52.7974	50.7274	91.9075	46.9625	19.3087	0	89.2884	235.392	0
		468	1984.04	131.889	244.581	0	77.0948	107.366	0	0	23.7399	155.998	45.1628	153.887	152.902	26.5118	166.812	228.049	161.847	68.1918	94.2182	138.011	40.8738	114.691	62.734	0	36.2607	105.421	16.4956	95.4653	101.109	0	85.8424	125.387	61.911	83.4625	87.5559	142.359	0	45.3708	24.6863	57.8178	118.097	98.8205	43.1841	0	98.2445	276.734	19.5769
		469	1987.9	131.395	182.532	0	150.979	136.118	0	0	64.9158	151.849	76.0536	88.7671	121.938	0	129.108	178.636	189.142	90.7358	66.9039	148.722	0	0	101.765	35.9366	68.212	113.16	0	95.0203	83.7824	0	105.823	85.8038	34.6595	77.0059	68.7681	143.097	0	70.804	28.8834	43.2578	149.902	81.8955	70.0168	26.1316	123.409	195.027	0
		470	1991.76	149.771	190.493	29.2741	140.557	144.706	0	0	100.733	138.97	25.117	60.8461	114.996	0	107.672	148.011	118.717	27.2456	69.0479	149.307	0	0	88.0485	41.7394	91.0278	115.296	0	78.1548	53.6495	0	142.773	91.9372	53.7919	81.0435	47.8861	93.8872	0	54.9763	0	28.6112	139.637	117.673	92.308	22.7422	64.2612	218.905	0
		471	1995.62	131.002	195.796	0	73.6054	110.198	0	0	70.2824	149.441	97.266	155.003	131.245	0	89.0035	181.382	130.714	54.1327	66.9238	101.879	84.5269	56.8201	45.9007	48.2482	47.4654	87.9821	0	50.9609	66.4558	0	70.3629	82.3674	24.3022	51.8571	42.3614	134.153	23.1111	43.3054	19.6017	16.0454	157.54	113.363	43.9127	0	135.951	203.541	0
		472	1999.48	135.197	136.623	0	94.3633	156.783	0	0	82.8946	154.395	92.734	158.705	178.836	0	137.118	170.363	113.007	64.4674	104.754	94.8291	51.2544	48.59	79.3595	32.2535	51.0478	66.2322	0	53.6633	75.9528	0	155.255	74.7897	57.464	54.3675	82.9177	84.2638	0	32.1644	29.5201	0	171.743	140.771	64.4152	0	88.4583	183.502	0
		473	2003.34	173.651	140.874	0	89.1577	117.522	0	0	48.4418	196.135	99.0412	109.672	173.693	24.9086	51.5084	191.983	70.0004	69.2214	130.664	72.1852	0	70.9213	21.0581	0	0	0	20.0376	63.5624	76.4912	0	116.096	64.5953	35.8624	119.743	98.0265	82.5041	0	36.0058	46.6169	0	158.716	112.987	30.6635	37.8062	36.9447	226.142	0
		474	2007.2	110.519	153.009	0	121.042	134.555	0	0	135.87	212.8	60.3053	44.3751	126.516	18.7764	108.582	120.153	111.585	31.0677	109.714	124.201	37.922	0	0	83.3405	48.5542	85.4931	0	31.4313	42.1154	0	117.878	94.5053	77.4068	82.5337	72.6261	107.8	0	64.1332	44.8598	0	189.89	144.71	36.0483	0	48.8639	185.567	0
		475	2011.06	124.448	157.178	0	100.044	147.645	0	0	79.3663	213.231	69.4567	117.294	114.777	44.1503	125.533	164.636	90.2154	75.9539	85.7328	34.7827	23.6497	25.7325	42.8484	0	0	75.1782	0	54.2762	33.3639	0	138.104	128.894	92.975	64.4292	74.6041	109.522	19.0077	36.9208	38.3845	0	134.314	141.577	25.2307	33.8217	74.188	146.531	0
		476	2014.92	117.419	178.396	80.6906	150.071	149.137	0	0	118.063	148.166	77.1821	109.239	140.192	0	91.8209	149.728	96.6558	56.2282	75.6453	56.4929	0	20.3193	62.9882	0	43.6535	98.6556	0	64.387	34.0939	0	56.754	151.429	61.8228	47.8258	88.8761	106.366	0	43.3152	51.1618	0	157.024	125.857	61.9987	97.588	52.0006	180.309	0
		477	2018.78	152.728	178.996	24.5963	135.362	162.262	0	0	80.4233	178.726	86.4003	103.882	143.43	30.3387	112.57	90.675	84.7162	49.4453	68.8728	35.7395	67.1341	0	25.6962	0	0	95.4255	0	109.931	113.914	0	177.172	126.838	64.9849	82.9834	59.1286	85.1609	16.8553	34.8369	0	23.1128	158.86	157.437	78.8677	72.3894	33.4976	240.968	0
		478	2022.64	140.271	187.365	43.5715	92.7291	177.452	0	0	110.377	181.68	94.6497	115.367	133.723	48.0146	64.9117	148.483	124.449	93.3958	55.1308	39.8711	58.2511	34.6108	44.5663	0	23.1302	45.1841	0	87.6581	124.82	25.6317	136.902	100.626	122.236	39.4113	90.177	122.378	0	55.044	64.2947	42.4477	140.591	205.621	54.6974	76.5428	64.146	183.997	27.1711
		479	2026.5	131.698	171.915	0	128.358	165.148	0	0	111.778	170.39	93.9989	108.132	160.623	63.9539	102.892	178.297	109.652	145.592	72.7922	41.6953	49.5927	0	76.6444	26.0894	52.329	120.933	0	79.6301	83.1388	0	148.582	79.2876	112.132	57.9172	110.516	99.8273	32.1936	80.6594	55.1148	20.151	123.047	152.967	46.5445	43.7697	90.2796	226.545	0
		480	2030.36	181.991	117.985	32.7453	115.907	208.328	0	0	103.824	168.964	61.6772	126.002	53.2107	42.4821	97.8108	191.456	86.2294	104.04	32.8387	0	0	68.4555	55.2645	27.4566	81.0794	128.526	0	95.4083	70.4478	0	108.718	72.3865	78.6082	20.9625	97.0463	139.457	0	57.6529	39.4219	35.7297	191.809	176.357	34.1616	66.9853	30.2365	185.822	0
		481	2034.22	161.384	165.553	68.3057	121.85	191.445	0	0	27.1182	110.88	20.9558	110.501	69.4013	33.1346	115.966	158.909	138.292	110.948	76.1267	113.368	21.3468	41.2292	85.1039	0	81.147	83.8196	0	32.9777	66.0487	0	92.5346	120.288	99.5534	56.8046	71.8964	141.333	0	79.8089	59.8404	56.0852	147.601	208.182	23.5778	75.4004	22.2229	190.876	0
		482	2038.08	179.486	158.628	0	31.6436	145.616	0	0	93.3636	152.313	91.7452	161.413	84.5097	53.7185	85.8333	153.553	103.655	90.3795	84.8543	33.8527	0	56.5619	21.2867	0	36.4711	112.235	18.8824	102.379	53.4047	31.1577	79.4634	141.206	146.617	0	56.2454	139.784	28.0312	88.0498	31.8533	44.3656	141.701	99.6852	25.3012	69.3254	40.0288	182.637	0
		483	2041.94	144.388	231.902	17.6052	101.723	180.566	0	0	18.5646	150.855	51.8949	111.504	103.708	24.2931	90.2413	132.357	113.856	124.114	67.0855	97.6268	0	0	93.7779	23.5841	0	88.8092	55.8824	120.155	38.3948	0	109.716	165.144	116.201	19.3999	43.6254	154.822	32.8897	108.74	61.518	15.9752	119.611	164.583	21.6187	24.4057	43.1194	161.199	23.0953
		484	2045.8	159.429	179.977	58.8251	101.348	168.936	0	0	89.4344	154.92	32.0415	141.492	53.5454	57.0648	88.8525	133.644	114.093	102.449	43.3718	56.1288	78.3396	35.0052	83.9543	0	25.8866	124.756	73.3906	67.4964	58.0806	25.2541	112.087	144.57	143.065	39.4818	59.4783	147.977	29.4056	92.927	91.0435	54.1779	142.766	131.8	0	73.3135	86.6232	200.723	20.1369
		485	2049.66	146.92	198.189	31.898	162.609	167.297	0	0	70.2687	120.086	63.745	151.354	62.5321	72.9635	81.7783	153.655	122.392	122.596	66.3783	62.2555	15.4254	0	51.2833	21.4105	27.633	109.873	47.7224	42.5339	65.9383	0	148.436	137.791	144.657	71.1702	68.9271	182.465	39.2297	67.5539	94.7607	37.0199	168.174	154.574	0	91.3606	48.9834	193.282	0
		486	2053.52	193.574	206.146	26.7109	137.526	186.566	0	0	129.391	173.75	121.763	164.408	91.8903	60.5391	99.7454	121.9	87.4774	83.2924	75.1543	26.9006	31.7748	0	63.5083	0	23.4995	132.005	37.8129	23.3788	25.9312	0	93.0583	87.5614	116.236	36.8234	57.6237	165.635	67.1937	86.6796	55.7011	54.3303	114.737	132.185	0	50.7499	14.0887	212.032	0
		487	2057.38	148.232	214.678	28.5264	121.459	142.875	0	19.5369	89.3162	122.906	107.19	151.809	79.8985	0	109.46	123.886	69.4963	119.356	111.448	42.9692	0	0	67.4868	24.7139	0	77.4771	53.6829	55.8962	82.6135	36.7585	99.6998	91.3337	219.56	26.0929	67.6969	220.569	80.7191	87.8722	29.8959	17.5528	115.139	112.185	0	47.0425	79.078	233.5	28.7012
		488	2061.24	137.7	217.996	62.4554	91.1475	194.59	0	0	136.007	151.709	79.567	178.2	93.1671	58.3147	112.5	127.917	46.0325	126.793	35.7979	0	55.0636	0	71.8957	19.288	37.931	139.813	29.8115	54.1506	72.7627	0	76.9553	53.8058	230.047	28.8461	88.8973	160.585	80.1684	69.18	97.4633	45.107	103.663	160.94	0	84.1061	62.5846	213.656	30.9032
		489	2065.1	148.256	210.895	0	151.971	194.805	0	0	108.744	147.286	21.2591	145.21	81.3522	46.2247	84.1104	112.399	65.5622	91.7556	48.9935	25.686	20.7515	0	122.081	0	28.566	80.2099	52.7047	28.7025	56.3747	0	143.762	108.713	165.121	41.9269	48.0742	113.394	113.756	55.2124	95.3267	26.7459	93.2337	151.059	0	68.5759	62.8747	140.931	28.2819
		490	2068.96	105.474	199.173	0	113.541	162.861	0	0	113.951	137.82	40.7205	148.553	71.9265	80.4113	74.1999	132.096	87.7773	95.8279	37.4918	31.2821	29.6493	0	83.1519	40.9002	22.0982	88.1079	24.2621	44.6272	90.6743	17.0604	112.873	54.6691	176.316	63.7525	67.4116	85.3848	94.5044	99.1972	70.2354	38.7249	149.556	112.103	0	57.2218	48.4434	224.087	20.8772
		491	2072.82	162.171	184.402	25.9251	130.597	187.647	0	0	88.9826	147.738	45.8981	150.147	72.2218	64.6671	97.1664	102.49	41.3777	63.6751	52.8184	0	71.51	19.5076	74.2505	0	0	99.8051	53.6924	62.6882	54.3739	17.1702	89.5171	100.277	164.527	0	0	166.105	77.4517	86.523	59.5014	38.3932	105.356	166.401	0	44.2441	72.6194	179.777	21.5038
		492	2076.68	143.986	227.74	0	175.235	125.868	0	0	126.122	161.061	29.9985	134.137	64.1723	46.3507	80.6039	103.626	65.4275	71.8693	69.2232	0	70.7948	0	128.026	41.4008	17.0748	138.888	75.6285	39.8425	37.1105	27.4144	73.1384	138.21	189.314	23.773	101.507	130.239	58.9167	162.401	70.8978	21.9228	140.78	160.186	0	45.466	33.55	166.443	0
		493	2080.54	96.6533	197.491	0	93.835	150.893	0	0	105.236	163.139	41.1847	187.58	61.7402	21.4192	87.3847	143.437	59.7747	121.877	48.4581	0	74.6273	0	106.041	0	0	128.451	86.2427	52.0412	78.8898	79.8042	94.6288	122.793	167.132	24.3353	27.0582	113.931	79.877	101.801	120.479	28.6091	102.614	103.66	19.2401	35.1914	15.5534	156.536	0
		494	2084.4	129.395	149.549	0	116.269	119.569	0	19.4633	144.985	143.226	51.1551	196.176	120.217	0	108.579	128.782	56.2056	94.2154	58.9042	17.6583	67.857	0	140.809	38.6998	0	83.477	105.658	64.193	98.5741	31.4859	50.3929	140.723	176.811	54.5909	100.11	74.3402	90.8441	102.132	78.8449	56.9553	67.6012	160.086	30.2914	36.2251	67.5447	171.36	0
		495	2088.26	119.041	169.839	0	104.524	144.709	0	0	105.217	117.389	76.0155	158.522	62.3122	36.9744	123.343	126.826	51.2334	108.191	40.7952	40.5105	74.5055	0	95.1571	38.3755	0	80.4337	109.582	44.9064	66.702	0	131.351	125.122	196.045	35.076	110.331	130.042	99.3402	79.2333	45.8478	62.9565	155.615	195.505	0	36.4894	27.1323	174.785	0
		496	2092.12	139.415	193.518	20.5305	121.251	143.959	0	0	78.5765	83.8665	45.0911	184.7	61.9067	0	66.7264	145.801	88.9887	105.853	53.5031	17.1413	108.576	21.1114	112.941	0	0	90.5082	96.8708	51.9278	0	0	113.127	64.2389	199.041	56.3792	43.7146	172.306	50.4684	78.113	45.1707	64.8527	147.959	166.056	0	0	17.559	180.017	41.1245
		497	2095.98	155.721	95.5237	0	106.787	101.986	0	0	84.9252	151.628	105.931	164.616	31.9633	27.9725	134.474	91.1118	61.6324	105.572	83.7524	0	61.0571	23.6288	76.9058	19.2516	0	124.782	65.2818	81.6024	56.269	30.0012	119.445	105.972	224.052	103.069	59.5386	187.572	130.698	102.803	42.8846	78.3221	112.605	172.327	0	45.4985	33.0474	163.368	28.1959
		498	2099.84	168.983	163.298	18.3156	101.442	132.604	0	0	0	127.642	108.287	89.7166	103.143	37.803	127.715	104.325	97.4015	69.6871	76.3972	0	47.6681	0	72.8905	76.3331	0	80.8194	86.5103	101.591	30.2628	52.935	106.897	111.215	175.574	53.6089	0	144.215	98.4702	87.1494	87.0123	64.7451	170.257	140.876	0	0	43.093	146.868	55.7238
		499	2103.7	168.438	138.641	0	66.9515	91.1058	0	0	44.839	115.368	94.2248	145.064	37.4497	0	124.493	100.831	51.9806	68.2296	68.2424	0	51.6747	0	117.004	22.6736	0	110.992	134.269	44.6503	81.3295	49.0099	78.4294	148.579	189.987	63.0093	81.2949	134.211	95.7527	104.309	62.3571	63.4252	132.894	113.883	0	0	0	165.164	51.409
		500	2107.56	73.1357	130.89	0	111.296	61.414	0	17.4331	35.9154	216.287	88.2985	133.369	121.907	0	156.018	148.677	45.3943	51.6444	69.394	43.8284	118.459	33.6358	94.5548	53.9647	0	71.8049	129.328	74.1266	61.8724	23.7201	153.969	75.5896	247.179	81.9295	0	56.0406	93.3504	92.526	34.8138	65.2761	177.576	140.315	0	0	44.9465	162.817	27.1669
		501	2111.42	107.374	130.212	0	128.073	76.4401	0	0	85.7356	112.613	104.458	168.482	122.278	14.4393	82.9868	112.493	0	119.982	53.4451	28.4462	92.6437	0	105.876	0	22.622	109.58	111.968	81.9225	63.1898	0	150.139	55.9837	127.82	104.909	19.526	61.3359	129.846	144.974	40.4219	50.9464	125.716	112.769	0	0	49.1101	143.448	50.3172
		502	2115.28	110.922	132.607	23.0313	122.461	60.3331	0	0	67.84	135.627	131.045	146.997	85.0522	48.6182	125.85	161.658	46.5279	64.0344	98.5539	0	67.8246	0	95.1657	26.5805	17.1564	108.594	136.544	98.9729	16.7742	46.7929	113.802	75.007	142.912	60.3341	0	143.936	113.235	103.647	39.2202	37.6457	107.871	151.057	0	0	0	182.764	0
		503	2119.14	135.216	203.198	0	122.215	44.9018	0	0	0	151.687	98.4458	147.956	27.9327	28.9697	97.6404	143.145	19.1804	64.2625	63.3422	0	56.5631	0	82.5649	0	31.4443	121.001	98.9267	0	26.8911	15.2434	125.542	64.6875	210.063	105.876	30.1077	117.196	115.218	141.319	101.264	24.4635	93.0986	87.6888	0	0	0	119.624	73.0942
		504	2123	157.316	131.853	0	114.199	45.9944	0	0	0	110.878	123.062	224.838	79.8478	19.0711	122.335	199.668	0	75.5376	59.8495	0	77.5814	0	97.8516	20.2333	0	123.536	104.763	76.3323	46.2484	36.7438	45.4531	96.4404	246.486	82.1259	0	143.287	142.391	109.868	117.311	22.2812	69.7246	171.05	0	21.3361	0	139.101	0
		505	2126.86	148.263	160.529	15.2856	116.914	63.3006	0	0	35.2826	147.591	113.883	189.58	58.373	40.7222	128.828	160.053	21.9502	78.2459	49.8117	0	89.4297	0	70.5802	59.2474	0	39.9669	101.034	59.5247	0	0	50.9068	46.6415	162.929	47.7128	16.0359	94.3728	103.892	125.227	93.9707	64.8164	124.004	78.1186	0	0	0	142.946	29.5233
		506	2130.72	206.582	168.846	0	113.292	97.0295	0	0	48.3249	210.203	108.462	163.572	31.7022	0	131.957	152.207	0	43.7257	67.4119	0	120.976	0	98.4619	0	0	97.8131	89.5297	78.4809	15.1739	35.4248	113.514	0	158.71	55.1342	0	121.938	56.6235	92.4578	100.065	57.0882	107.251	134.237	0	0	0	120.801	0
		507	2134.58	137.845	196.409	0	113.048	67.8036	0	0	56.9017	166.01	165.811	207.446	70.5737	43.3786	148.123	148.297	0	93.819	32.0803	0	76.4403	0	100.692	59.1983	0	124.401	84.9011	86.6875	22.9443	48.6216	33.0015	57.6155	132.809	0	0	117.371	180.07	98.3486	147.549	105.177	147.721	162.727	0	0	0	156.277	48.0934
		508	2138.44	146.183	236.807	0	86.8804	76.6489	0	0	41.1387	164.735	141.262	213.494	52.1676	40.4335	114.851	160.758	27.5616	61.4473	33.5802	0	65.9495	0	83.7611	66.4607	0	99.2644	83.961	83.7962	22.5025	0	151.289	64.7735	145.199	34.2252	0	126.144	78.0541	162.563	62.0767	112.684	131.481	91.1704	0	0	0	128.335	20.5583
		509	2142.3	183.207	206.266	23.0409	88.3193	82.5753	0	0	0	144.638	146.597	160.463	103.727	46.2056	134.132	151.981	0	64.9312	48.5516	0	108.395	0	99.9512	53.4432	24.7102	27.8886	98.2493	86.6114	22.9183	0	44.8346	0	154.495	50.5526	0	92.6791	111.427	90.2149	52.7979	112.653	105.723	87.9223	0	0	37.7622	154.986	42.9884
		510	2146.16	172.878	248.047	0	86.3993	63.2379	0	0	28.0385	171.089	102.584	181.777	42.9351	0	103.324	149.402	0	66.3186	29.9902	0	89.1391	44.5874	73.4897	126.971	29.1348	36.2975	109.525	39.365	0	0	67.3176	63.512	125.131	55.9746	36.0262	89.8115	160.712	102.668	74.5337	154.715	109.487	67.688	0	0	35.7723	145.973	59.1732
		511	2150.02	111.085	209.193	0	62.9931	37.0512	0	0	0	97.0336	161.514	168.373	73.9504	29.7907	72.1511	157.431	0	88.3385	25.0875	0	73.8863	65.0213	70.7643	52.1222	18.3957	74.8734	61.3418	45.4858	20.2769	37.3311	84.3419	35.0265	113.184	94.9699	37.9752	73.4653	165.519	77.9986	117.115	106.184	158.373	113.897	20.4154	0	0	143.435	46.2363
		512	2153.88	163.584	191.815	35.7431	159.698	83.9741	0	0	30.8241	153.925	69.4036	160.089	78.3372	60.0614	131.983	136.475	18.6411	53.3814	63.8334	0	84.1642	26.3404	70.6402	109.389	0	82.0852	114.513	105.287	0	0	97.9919	28.4809	106.512	48.1368	0	124.88	170.179	39.6111	73.005	37.4336	70.2333	89.8513	0	0	0	123.477	18.1891
		513	2157.74	158.557	170.279	0	109.095	94.4665	0	0	64.5599	161.75	174.343	145.43	70.9039	28.8543	72.4801	147.271	0	20.6894	64.8901	0	129.712	0	114.536	102.75	32.0054	0	99.473	31.3282	21.3677	20.0873	70.6225	58.0353	164.217	60.6986	26.7128	130.432	158.498	126.032	86.8918	64.329	99.1738	47.733	0	0	0	134.377	29.9485
		514	2161.6	146.918	181.96	0	122.179	75.8763	0	25.7992	55.5371	166.036	115.191	142.148	111.298	0	140.061	168.989	0	92.228	68.2673	0	71.5963	27.7359	83.2735	37.352	0	51.8929	137.303	133.497	53.4552	0	85.1567	49.7767	146.969	67.0587	63.9326	123.056	100.29	80.5653	41.0842	54.9171	107.937	40.7392	0	0	0	135.047	33.6754
		515	2165.46	153.831	104.842	18.2088	117.745	83.3479	0	0	56.0152	218.543	130.113	177.296	91.4125	0	112.3	159.465	33.71	37.277	37.018	0	113.518	0	78.0899	112.151	17.1013	63.6073	61.068	118.992	0	0	84.8791	53.1072	144.157	37.314	38.3635	68.9753	82.9063	116.934	42.2204	93.7967	125.858	103.111	21.5088	0	0	99.1369	24.8099
		516	2169.32	128.243	164.552	0	64.5784	82.368	0	0	37.0786	196.831	90.1236	169.469	71.481	32.0953	98.3321	165.412	46.6591	21.5577	55.1265	0	143.262	0	0	126.535	0	30.8341	103.907	129.513	0	37.4238	48.3172	42.2366	150.969	26.9914	25.7362	122.628	87.0148	41.6913	72.2948	81.7868	88.7672	67.5524	0	0	32.2892	80.0744	32.162
		517	2173.18	136.07	203.519	19.6686	104.992	44.3631	0	0	82.2153	176.778	122.553	202.646	122.837	42.17	106.641	163.718	0	46.8425	47.2503	0	114.694	18.5097	59.5906	169.56	0	61.1112	154.145	134.445	0	23.0928	32.4768	57.2025	105.278	58.046	0	90.8265	118.717	105.432	72.8579	77.7605	137.63	57.9108	0	0	0	84.0467	60.878
		518	2177.04	145.632	186.516	0	78.4623	99.2121	0	0	84.7097	202.316	124.846	170.492	137.289	46.5567	79.1305	183.888	0	107.924	80.1888	0	114.609	0	0	134.566	0	0	138.37	95.1615	29.2579	0	51.8629	67.911	88.0797	45.8229	29.1754	131.234	126.23	77.8676	0	85.7002	86.5399	69.7738	0	0	17.9086	111.744	75.2614
		519	2180.9	71.7295	130.517	0	93.409	104.264	38.874	0	89.4595	183.206	158.498	177.627	111.435	66.4099	89.4589	146.805	0	64.3247	52.4107	0	139.716	0	0	153.617	29.7546	0	142.708	94.2628	0	32.4969	46.8476	63.4407	129.338	31.7211	41.0724	102.459	168.138	108.482	0	50.3416	96.9372	32.8676	0	17.0036	44.4696	99.6723	75.1293
		520	2184.76	111.269	187.751	27.0916	64.5143	73.2257	0	28.9857	60.1443	236.261	150.219	173.576	121.6	40.3208	85.804	62.6563	0	89.6057	92.0301	0	123.381	0	0	141.862	24.7578	19.5881	87.3549	96.5258	0	32.693	81.8652	22.9908	86.4064	40.0126	86.9903	110.415	155.484	68.8227	90.9318	58.6247	115.923	0	0	0	0	97.2815	48.2972
		521	2188.62	91.933	232.47	15.058	31.0139	85.2436	0	18.9508	109.81	180.122	142.128	184.26	122.174	39.3947	140.425	151.402	23.5321	61.1421	36.9702	15.3933	112.307	18.8117	0	112.548	20.4009	0	100.182	139.25	0	0	70.9183	57.3545	48.7059	0	60.5043	151.234	128.109	100.128	95.9296	51.6326	97.5186	27.8281	0	0	28.4427	57.9509	85.0092
		522	2192.48	175.837	229.228	0	62.9209	77.0813	0	0	132.738	211.694	74.7902	168.79	136.694	0	106.212	109.356	0	129.414	71.8566	0	139.762	24.2882	0	59.9213	0	0	82.9778	105.947	0	0	104.133	40.1893	0	0	54.1974	139.249	177.232	51.4733	98.5126	90.2836	113.102	28.8025	0	0	0	87.219	69.321
		523	2196.34	102.614	232.239	22.1993	57.6853	65.8778	28.4556	42.9333	73.6519	227.812	115.008	163.528	82.5998	48.0961	76.8858	90.056	20.1809	67.3085	77.323	24.0118	91.9297	49.7211	0	126.407	0	0	96.417	135.585	18.1702	29.0741	90.4876	66.7341	56.1492	42.2635	69.2259	107.67	73.1547	63.5188	74.5823	81.2327	124.265	49.4477	0	0	18.5514	87.6635	87.8558
		524	2200.2	159.254	212.315	0	66.1758	111.237	0	0	114.504	203.672	80.1118	171.674	105.984	28.8363	146.859	235.292	51.383	68.3387	35.0314	0	114.557	0	0	229.308	48.2225	0	144.04	139.673	20.0605	0	0	68.9918	0	20.7483	63.9126	110.375	140.743	57.1337	93.4114	67.947	50.8661	31.8689	0	0	28.2313	64.7828	22.4985
		525	2204.06	180.506	189.747	0	58.4654	125.311	16.9801	19.1953	119.253	159.294	78.8494	92.3045	128.234	40.0094	89.3067	147.863	72.4791	92.4913	66.8445	0	149.124	43.7594	0	111.967	35.4303	0	159.015	73.4071	28.6742	0	75.5083	91.4058	52.961	68.1335	91.3041	116.236	155.791	74.3969	99.5087	92.2136	130.905	54.1571	0	0	0	96.5723	22.4901
		526	2207.92	151.678	178.771	0	58.813	0	0	74.001	142.726	169.572	36.3531	112.467	116.136	63.877	92.5562	129.747	58.7205	0	77.1883	0	136.17	0	0	25.8177	38.982	43.5088	143.506	176.116	0	19.9252	63.2595	77.9039	20.2899	61.5408	63.1867	99.8875	180.024	125.139	116.832	40.3566	52.45	37.9966	53.4022	0	17.761	90.9901	18.2832
		527	2211.78	163.092	197.665	0	96.6699	99.7407	16.5633	18.9688	51.7034	179.284	68.4474	114.487	115.8	73.6568	94.3279	149.068	75.9386	77.3582	47.5484	0	138.972	0	0	147.195	33.0336	0	90.9939	106.315	0	0	37.5028	66.5846	0	49.0809	77.6169	104.248	157.458	90.8174	99.7637	36.1474	154.022	44.8357	0	0	0	121.601	96.9546
		528	2215.64	166.841	186.012	55.9168	97.6956	66.4928	0	60.8921	92.2251	190.397	111.329	187.707	119.044	85.5318	96.2037	124.098	49.8707	81.6268	93.5522	0	121.363	0	0	62.3836	17.4541	0	94.4328	158.63	20.1802	42.3839	52.5738	83.773	35.186	41.9596	72.8466	80.8877	132.721	108.992	105.327	63.0323	96.3464	86.3564	48.6299	0	0	81.723	64.8696
		529	2219.5	178.294	237.129	0	102.852	110.986	59.1054	76.6749	108.202	199.387	50.7357	126.099	162.757	52.6341	65.5492	92.8944	84.1828	50.5135	64.7283	28.919	79.9215	38.1902	0	87.5179	79.1934	41.3112	136.642	149.646	52.2336	32.9448	56.6666	92.0759	0	16.1607	58.8112	108.891	126.18	80.2361	63.5918	20.387	43.8928	70.5874	0	0	20.5592	67.506	61.9892
		530	2223.36	147.953	164.942	0	65.4302	132.365	19.844	71.2254	0	200.368	83.3579	126.822	146.189	81.1797	101.638	160.655	147.346	65.356	65.4481	22.0329	100.604	27.1134	0	141.729	51.0885	0	102.293	142.277	0	0	54.3806	84.861	17.0812	30.4547	48.7067	103.003	186.666	177.873	103.264	0	81.3574	0	36.551	0	32.2918	129.907	64.6007
		531	2227.22	183.031	167.762	51.0055	101.63	75.5309	0	114.027	61.2955	125.483	63.2846	129.358	132.867	48.6799	142.028	87.5091	37.6334	34.6228	84.5039	0	87.7129	23.8407	14.9928	114.194	83.2462	24.9765	69.5704	113.996	0	16.6088	99.537	90.8094	0	28.679	71.5824	95.6218	138.309	123.653	142.778	71.4137	65.1249	36.1319	0	23.8729	29.1708	114.248	67.2195
		532	2231.08	218.514	190.329	84.5668	51.5443	97.901	0	89.6386	110.054	155.974	38.3795	127.141	128.71	31.8072	97.6464	108.109	142.595	23.7137	60.163	0	128.971	0	0	93.6307	78.5796	27.4168	85.6815	40.4416	35.7566	23.4875	20.1973	98.5359	16.8603	0	59.7839	58.1225	107.817	123.203	85.9204	87.7689	95.5452	48.4124	0	25.7915	60.494	112.433	30.1909
		533	2234.94	193.653	397.039	47.4255	74.9981	70.9611	26.857	99.8854	28.9362	168.704	51.9781	100.857	205.692	45.2992	120.414	149.099	122.934	37.8446	62.919	0	41.1204	0	0	128.865	50.61	0	101.331	105.862	0	27.7414	68.1011	79.3422	30.2852	19.5486	51.6231	53.4967	161.762	140.755	99.8191	43.0388	58.3971	61.4864	19.0012	0	22.8288	141.317	0
		534	2238.8	246.135	180.221	26.9143	69.9973	80.5085	23.5699	129.17	103.194	154.266	46.1939	93.8043	84.1332	0	88.3335	115.146	133.433	25.1707	117.483	0	84.3645	0	0	113.125	121.892	0	129.566	66.7913	53.9665	84.9993	91.481	83.6754	46.5128	46.2889	81.8212	84.8208	107.851	105.025	85.0506	75.7609	71.343	29.2925	0	0	24.924	110.101	48.4207
		535	2242.66	172.02	197.627	0	92.0385	123.792	0	134.56	44.4341	141.744	67.3228	79.5554	163.484	50.5548	88.286	121.591	134.802	42.4336	99.0961	0	101.429	0	0	150.856	54.7208	28.8269	116.553	76.7385	67.5645	45.3327	50.3503	89.5653	0	28.7752	84.5591	64.7046	112.909	152.604	107.091	110.794	97.4536	0	25.6572	0	39.229	109.933	80.8582
		536	2246.52	204.431	136.011	0	125.014	124.443	0	103.453	60.6799	106.375	68.045	88.9731	165.602	0	137.684	129.494	138.197	34.5037	91.1148	0	30.9384	0	0	107.722	91.934	0	183.246	89.051	27.8252	19.497	81.3324	141.837	0	0	67.4877	144.689	119.125	151.303	75.3124	109.833	66.9127	32.1455	41.3697	28.7965	52.8865	80.4813	102.463
		537	2250.38	144.278	173.973	65.6101	113.515	124.551	28.0932	64.5725	99.2458	75.7307	87.5825	144.005	154.384	0	98.7835	104.37	179.342	74.0755	155.39	0	57.6289	0	0	156.931	103.302	16.4022	146.158	117.386	35.1682	53.7151	77.0458	111.801	0	29.6722	58.5243	136.025	146.717	126.969	79.9745	89.3432	123.997	38.2821	0	0	39.9742	114.324	42.7755
		538	2254.24	145.972	167.871	34.1941	93.441	117.491	0	44.1091	95.3186	124.48	49.5629	89.1644	136.035	24.8897	103.287	112.465	145.6	36.5232	155.741	0	76.7363	0	0	130.631	121.113	31.1415	133.445	120.983	47.5814	87.307	36.4522	119.795	37.4981	55.6938	92.9789	87.5524	119.804	144.467	79.2397	80.8487	103.356	19.0924	0	23.3808	29.881	142.576	91.8447
		539	2258.1	176.53	166.203	29.8798	85.8689	137.79	58.3736	105.66	58.6163	95.5792	89.2778	50.7394	158.063	31.8575	44.0513	158.118	117.014	104.61	98.1904	0	104.927	0	0	178.249	100.963	46.0514	148.404	120.703	51.4915	79.4893	71.2291	153.157	32.3111	21.8649	37.2564	58.7552	154.116	163.401	144.351	58.9041	72.1404	21.9141	19.5437	26.4278	15.9632	103.692	71.1617
		540	2261.96	208.297	124.521	40.948	128.914	123.499	67.3876	77.0028	64.4334	172.811	79.6545	96.937	204.306	50.6052	109.853	94.4269	160.787	44.5986	110.605	0	78.5102	0	27.6804	118.787	43.0658	16.6575	113.945	86.4922	86.7382	74.921	58.1446	160.676	33.4714	0	62.2372	66.5798	167.045	108.295	60.902	88.16	124.192	43.9784	51.405	33.6174	44.7827	102.553	62.1503
		541	2265.82	147.566	138.634	0	117.502	140.585	52.2027	116.812	102.149	79.1802	56.2253	84.9965	192.19	0	82.1275	131.647	139.157	42.0138	189.616	0	78.8355	24.8045	0	145.223	84.8223	0	220.351	72.654	49.8577	92.0617	67.5119	115.283	34.5476	0	32.9618	72.5989	103.74	72.5694	112.656	20.9979	59.8986	18.7752	64.9204	0	28.9661	96.8593	59.5663
		542	2269.68	162.447	125.111	0	82.7556	87.7808	54.0938	135.787	105.248	137.632	55.3321	72.7988	177.543	89.1929	91.4788	113.921	146.872	74.0662	130.779	17.8207	96.3307	0	0	111.238	67.7778	48.1502	130.205	92.141	66.0869	18.5444	47.0513	118.589	65.3266	0	34.1636	117.464	153.01	93.832	44.593	73.72	31.3745	80.7838	26.3854	0	39.4606	117.712	100.798
		543	2273.54	146.433	140.955	24.6178	94.807	84.0018	44.0653	121.065	85.574	86.4334	97.8015	85.6721	231.872	64.9559	192.161	155.977	184.129	130.569	142.621	0	50.8273	0	0	126.177	73.743	0	145.35	79.3873	80.9401	69.3082	66.076	121.035	29.9425	30.2782	34.7432	71.1899	127.078	94.3873	133.711	71.0156	92.9954	31.4245	73.8247	59.6914	47.2663	89.2803	65.2551
		544	2277.4	156.619	156.421	28.4561	140.675	96.0057	0	82.9326	100.437	137.528	48.2124	134.373	110.818	55.6427	102.642	125.643	156.251	100.141	128.423	21.3745	86.8607	0	0	122.378	57.6315	0	189.46	122.744	71.71	94.9961	109.081	113.639	16.7955	68.4121	64.7921	135.114	90.9031	119.663	121.629	53.5898	64.8387	41.3887	37.5497	0	58.8966	131.491	76.6797
		545	2281.26	151.199	165.214	0	148.939	111.792	45.0073	73.8464	91.1895	106.454	56.7918	61.5221	216.446	31.4094	106.299	165.784	172.627	106.043	108.233	0	85.915	34.7114	54.2018	69.261	46.2725	45.367	129.852	113.605	72.22	0	74.4832	184.136	53.7729	60.918	61.9607	122.237	99.4555	100.694	88.3548	65.2456	98.4778	48.2014	0	25.4157	0	144.068	120.304
		546	2285.12	190.692	136.032	48.3013	150.609	124.225	21.6242	112.361	76.2865	166.937	83.1246	63.3886	176.589	69.3832	152.593	163.246	130.112	139.028	146.691	0	61.3588	0	0	134.902	21.2824	17.8412	104.962	94.1705	36.5559	63.9709	148.42	134.031	32.2256	61.6615	78.0359	80.3578	98.4146	19.7199	106.26	50.2081	101.595	0	46.3799	0	69.8443	154.727	55.2739
		547	2288.98	159.763	171.583	35.1454	145.855	133.772	73.9091	116.257	81.7654	98.513	33.8625	61.9039	143.058	67.882	169.869	140.557	161.95	99.9372	119.277	0	91.1482	0	37.3879	105.962	60.7325	23.7441	145.772	144.551	41.8548	76.6983	124.121	143.106	55.2862	19.0931	76.4238	65.3958	121.147	36.9033	184.995	0	65.6825	97.4325	54.1957	27.7083	28.4686	169.894	107.107
		548	2292.84	135.601	215.13	0	136.863	153.166	23.8744	124.072	111.591	126.144	104.806	125.318	202.995	0	107.468	151.071	167.439	124.039	177.317	0	89.9066	0	44.7046	111.945	81.8419	35.8133	185.458	106.005	54.6976	45.2157	96.7978	148.136	19.3387	22.7962	72.5413	84.9375	93.3475	60.7542	149.368	53.9232	81.0078	50.9615	87.007	23.2173	28.3446	145.696	76.1802
		549	2296.7	154.856	122.138	47.161	136.852	116.042	60.9314	112.501	49.742	115.179	91.6561	84.8277	126.59	65.6248	124.789	126.686	167.669	77.8018	79.7156	26.4726	49.2173	0	61.8898	54.318	71.373	35.7533	166.43	109.035	50.2353	70.1022	113.702	163.363	70.8615	0	65.4772	51.1835	122.234	33.6868	79.74	69.7273	57.8035	86.3209	56.2014	70.884	0	162.807	76.9093
		550	2300.56	141.993	220.232	63.5695	181.513	170.436	74.2988	113.858	117.433	133.859	40.6895	107.465	142.077	40.6829	61.4676	166.973	134.045	127.233	135.401	39.0873	45.088	0	49.0492	98.6568	43.901	48.1196	162.273	103.097	57.9973	51.1515	138.164	127.444	92.4002	60.9983	54.8607	82.3133	102.193	62.3044	150.448	18.7094	64.3242	97.6764	86.2302	40.7722	0	139.651	21.1934
		551	2304.42	107.407	137.357	92.9088	107.083	150.369	72.1297	115.891	51.0733	106.111	36.464	151.105	153.088	53.9997	108.994	128.483	114.068	106.554	92.0582	16.1681	46.3303	0	65.1572	0	79.5847	34.8799	191.865	99.0419	32.9376	118.488	170.064	107.109	54.6856	83.4582	82.2086	45.8174	104.851	0	116.88	50.6415	97.101	45.8701	45.8228	46.1405	28.4236	182.756	68.2505
		552	2308.28	134.755	189.787	39.0876	175.544	161.191	50.8698	132.217	112.279	95.7152	36.6583	100.516	122.579	30.6723	76.7986	172.569	144.133	92.9587	165.498	0	24.613	0	40.2397	60.2234	81.8087	37.3713	176.548	143.306	158.226	71.726	87.1376	126.967	38.6112	34.6073	82.6938	20.9155	120.148	68.3595	127.115	73.5531	80.747	131.768	102.215	52.3588	33.5768	155.51	86.8076
		553	2312.14	106.065	265.226	40.36	142.06	169.959	52.6365	134.244	93.2816	119.38	74.4679	106.033	122.293	25.2827	72.9722	146.018	162.869	128.02	210.827	0	92.1292	0	55.7755	39.2621	123.009	40.7598	115.601	130.843	99.1256	70.3889	141.887	163.996	29.1416	44.1156	97.5921	57.1044	99.1506	39.5123	156.878	46.1012	93.7382	134.455	135.849	29.0367	0	153.02	33.6406
		554	2316	69.332	150.127	35.757	149.694	132.96	61.8412	154.707	116.583	100.404	95.0508	104.008	119.64	67.6171	114.619	148.77	131.519	81.367	133.666	0	48.3962	0	0	35.7313	50.2922	25.0776	206.537	136.163	49.6105	57.5612	114.439	104.473	93.2241	0	43.1831	47.7788	35.127	30.5265	98.3744	43.3799	98.1925	75.259	88.3023	64.1426	19.2944	182.141	24.067
		555	2319.86	77.2169	240.96	65.9581	164.969	156.657	112.124	121.865	90.1175	84.5971	45.8381	98.4575	143.489	75.4833	72.2743	156.101	150.92	124.478	201.491	0	38.0243	0	19.8756	82.0856	69.537	37.3714	196.319	155.386	67.3599	77.4292	120.116	108.293	56.2992	27.3398	79.1254	56.0154	96.6266	52.9362	124.492	47.454	124.235	129.697	89.8885	0	0	145.5	34.7268
		556	2323.72	129.97	132.37	98.0295	169.549	145.195	44.8112	190.496	113.621	84.5794	58.4988	127.554	100.039	64.3485	28.3926	93.2132	122.501	118.019	141.003	0	0	19.381	52.1413	125.398	39.7075	47.1003	196.29	76.8325	0	16.6403	0	142.587	44.6618	59.4183	105.972	101.783	75.3209	28.0572	81.5588	39.2266	111.185	58.7613	54.9945	83.6751	0	190.904	52.5583
		557	2327.58	123.512	164.36	74.9244	168.095	129.653	21.4145	145.517	85.3024	150.987	74.0472	113.295	91.8232	57.9393	24.1305	63.7698	152.381	131.048	145.877	23.1752	32.6286	0	0	105.422	56.1094	23.798	141.569	128.165	34.057	77.3565	105.189	115.528	94.0846	31.0084	99.5827	91.302	77.1141	63.9265	85.9797	60.3119	114.292	28.317	80.1693	93.0801	29.0536	239.385	27.091
		558	2331.44	55.8769	112.291	32.2746	152.255	119.617	68.1236	150.846	31.2324	88.6296	58.7122	119.362	115.635	85.9815	59.1851	143.016	178.215	94.0117	202.861	0	0	0	34.9193	58.4855	68.9557	55.8054	176.367	76.6485	24.8498	50.4634	98.0899	143.551	17.0951	32.5967	111.232	42.5379	159.815	0	138.47	22.8026	83.9387	80.3333	50.5335	41.4825	17.6646	214.72	37.3932
		559	2335.3	74.3938	126.289	20.5373	126.423	182.712	66.1862	161.261	93.5941	122.193	69.7278	84.0862	101.107	63.1698	35.7312	157.566	151.594	108.157	137.387	0	85.0621	0	33.7081	117.885	34.3916	67.6392	147.11	172.353	23.3982	86.8443	0	128.32	79.6288	0	147.753	51.531	89.0462	0	106.903	57.269	97.0231	91.0968	70.9612	106.297	0	182.401	46.5245
		560	2339.16	102.567	153.539	0	149.359	128.296	0	145.232	94.5128	88.0641	52.0528	136.433	141.533	24.3115	31.891	182.536	108.513	131.194	238.015	16.9024	39.7765	25.4623	58.0481	121.045	62.2452	41.3482	204.332	151.795	33.3851	85.0054	54.552	148.762	95.0274	25.922	120.342	61.3155	97.366	0	149.93	71.7543	92.2162	96.3645	86.3182	55.9144	27.2716	193.373	86.9372
[truncated: 18 more columns]

## Sheet: Average Background
				SptId_51	SptId_57	SptId_59	SptId_62	SptId_63	SptId_66	SptId_68	SptId_69	SptId_70	SptId_71	SptId_72	SptId_74	SptId_76	SptId_77	SptId_79	SptId_80	SptId_82	SptId_83	SptId_84	SptId_88	SptId_89	SptId_92	SptId_93	SptId_94	SptId_95	SptId_96	SptId_97	SptId_99	SptId_100	SptId_104	SptId_105	SptId_106	SptId_107	SptId_108	SptId_109	SptId_110	SptId_112	SptId_116	SptId_117	SptId_118	SptId_120	SptId_122	SptId_123	SptId_124	SptId_126	SptId_128
		0	177.56	0	0	0	0	0	0	0	0	0	0	0	0	0	0	0	0	0	0	0	0	0	0	0	0	0	0	0	0	0	0	0	0	0	0	0	0	0	0	0	0	0	0	0	0	0	0
		1	181.42	0	0	0	0	0	0	0	0	0	0	0	0	0	0	0	0	0	0	0	0	0	0	0	0	0	0	0	0	0	0	0	0	0	0	0	0	0	0	0	0	0	0	0	0	0	0
		2	185.28	0	0	292.354	0	0	0	0	0	0	0	0	0	0	0	0	0	0	0	0	0	0	0	0	0	0	0	0	0	0	0	0	0	0	0	0	0	0	0	0	0	0	0	0	0	0	0
		3	189.14	0	0	0	0	0	0	0	0	0	0	0	0	0	0	0	0	0	0	0	0	0	0	0	0	0	0	0	0	0	0	0	0	0	0	0	0	0	0	0	0	0	0	0	0	0	0
		4	193	0	0	0	0	0	0	0	0	0	0	0	0	0	0	0	0	0	0	0	0	0	0	0	0	0	0	0	0	0	0	0	0	0	0	0	0	0	0	0	0	0	0	0	0	0	0
		5	196.86	0	0	0	0	0	0	0	0	0	0	0	0	0	0	0	0	0	0	0	0	0	0	0	0	0	0	0	0	0	0	0	0	0	0	0	0	0	0	0	0	0	0	0	0	0	0
		6	200.72	0	0	209.657	0	0	0	0	0	0	0	0	0	0	0	0	0	0	0	0	0	202.222	0	0	0	0	0	0	0	0	0	0	0	0	0	284.01	0	0	0	0	0	0	0	0	0	0	0
		7	204.58	0	0	0	0	0	0	0	0	0	0	0	0	0	0	0	0	0	0	0	0	0	0	0	0	0	0	0	0	0	0	0	0	0	0	0	0	0	0	0	0	0	0	0	0	0	0
		8	208.44	0	0	0	0	0	0	0	0	0	0	0	0	0	0	0	0	0	0	0	0	0	0	0	0	0	0	0	0	0	0	0	0	0	0	0	0	0	0	0	0	0	0	0	0	0	0
		9	212.3	0	0	0	0	0	0	0	0	0	0	0	0	0	0	0	0	0	0	0	0	0	0	0	0	0	0	0	0	0	0	0	0	0	0	0	0	0	0	0	0	0	0	288.349	0	0	0
		10	216.16	0	0	0	0	0	0	0	0	0	0	0	0	0	0	0	0	0	0	0	0	0	0	0	0	0	0	0	0	0	0	0	0	0	0	0	0	0	0	0	0	0	0	0	0	0	0
		11	220.02	0	0	0	0	0	0	0	0	0	0	0	0	0	0	0	0	0	0	0	0	0	0	0	0	0	0	0	0	0	0	0	0	0	0	0	0	0	0	0	0	0	0	0	0	0	0
		12	223.88	0	0	0	0	0	0	0	0	0	0	0	0	0	0	0	0	0	0	0	0	0	0	0	0	0	0	0	0	0	0	0	0	0	0	0	0	0	0	0	0	0	0	0	0	0	0
		13	227.74	0	0	0	0	0	0	0	0	0	0	0	0	0	0	0	0	0	0	0	0	0	0	0	0	0	0	0	0	0	0	0	0	0	0	0	0	0	0	0	0	296.082	0	291.857	0	0	0
		14	231.6	0	0	0	0	0	0	0	0	0	0	0	0	225.033	0	0	0	0	0	0	0	0	0	0	0	0	0	0	0	0	0	0	0	0	0	0	0	0	0	0	0	0	0	291.43	0	0	0
		15	235.46	0	0	0	0	0	0	0	0	0	0	0	0	0	0	0	0	0	0	0	0	0	0	0	0	0	0	0	0	0	0	0	0	0	0	0	0	0	0	0	0	0	0	0	0	0	0
		16	239.32	0	0	0	0	0	0	0	0	0	0	0	0	0	0	0	0	0	0	0	0	0	0	0	0	0	0	0	0	0	0	0	0	0	0	0	0	0	0	0	0	0	0	0	0	0	0
		17	243.18	0	0	0	0	0	0	0	0	0	0	0	0	0	0	0	0	0	0	0	0	0	0	0	0	0	0	0	0	0	0	0	0	0	0	0	0	0	0	0	0	0	0	285.24	0	0	0
		18	247.04	0	0	0	0	0	0	0	0	0	0	0	0	0	0	0	0	0	0	0	0	0	0	0	0	0	0	0	0	0	0	0	0	0	0	0	0	0	0	0	0	0	0	0	0	0	0
		19	250.9	0	0	0	0	0	0	0	0	0	0	0	0	0	0	0	0	0	0	0	0	0	0	0	0	0	0	0	0	0	0	0	0	0	0	0	0	0	0	0	0	0	0	0	0	0	0
		20	254.76	0	0	0	0	0	0	0	0	0	0	0	0	0	0	0	0	0	0	0	0	0	0	0	0	0	0	0	0	0	0	0	0	0	0	0	0	0	0	0	0	0	0	0	0	0	0
		21	258.62	0	0	0	0	0	0	0	0	0	0	0	0	0	0	0	0	0	0	0	0	0	0	0	283.881	0	0	0	0	0	0	0	0	0	0	0	0	0	0	0	0	0	0	0	0	0	0
		22	262.48	0	0	0	0	0	0	0	0	0	0	0	0	0	0	0	0	0	0	0	0	0	0	0	0	0	0	0	0	0	0	0	0	0	0	0	0	0	0	0	0	0	0	0	0	0	0
		23	266.34	0	0	0	0	0	0	0	0	0	0	0	0	0	0	0	0	0	0	0	0	0	0	0	0	0	0	0	0	0	0	0	0	0	0	0	0	0	0	0	0	0	0	0	0	0	0
		24	270.2	0	0	0	0	0	0	0	0	0	0	0	0	0	0	0	0	0	0	0	0	0	0	0	0	0	0	0	0	0	0	0	0	0	0	0	0	0	0	0	0	0	0	0	0	0	0
		25	274.06	0	0	0	0	0	0	0	0	0	0	0	0	0	0	0	0	0	0	0	0	0	0	0	0	0	0	0	0	0	0	0	0	0	0	0	0	0	0	0	0	0	0	0	277.046	0	0
		26	277.92	0	0	0	0	0	0	0	0	0	0	0	0	0	0	0	0	0	0	0	0	0	0	0	0	0	0	0	0	0	0	0	0	0	0	0	0	0	0	0	0	0	0	0	0	0	0
		27	281.78	0	0	0	0	0	0	0	0	0	0	0	0	0	0	0	0	0	0	0	252.683	0	0	0	0	0	0	0	0	0	0	0	0	0	0	0	0	0	0	0	0	0	0	0	0	0	0
		28	285.64	0	0	0	0	0	0	0	0	0	0	0	0	0	0	0	0	0	0	0	0	0	307.624	0	0	0	0	0	0	0	0	0	0	0	0	0	0	0	0	0	0	0	0	0	0	0	0
		29	289.5	0	0	0	0	0	0	0	0	0	0	0	0	0	0	0	0	0	0	0	0	0	0	0	0	0	0	0	0	0	0	0	0	0	0	0	0	0	0	0	0	0	0	0	0	0	0
		30	293.36	0	0	0	0	0	0	0	0	0	0	0	0	0	0	0	0	0	0	0	0	0	0	0	0	0	0	0	0	0	0	0	0	0	0	0	0	0	0	0	0	0	0	0	0	0	0
		31	297.22	0	0	0	0	0	0	0	0	0	0	0	0	0	0	0	0	0	0	0	0	0	0	0	0	0	0	0	0	0	0	0	314.119	0	0	0	0	0	0	0	0	0	0	0	0	0	0
		32	301.08	0	0	0	0	0	0	0	0	0	0	0	0	0	0	0	0	0	0	0	0	0	0	0	0	0	0	0	0	0	0	0	0	0	0	0	0	0	0	0	0	0	0	0	0	0	0
		33	304.94	0	0	0	0	0	0	0	313.301	0	0	0	0	0	0	0	0	0	0	0	0	0	0	0	0	0	0	0	0	0	0	0	0	0	0	0	0	0	0	0	0	0	0	0	0	0	0
		34	308.8	0	0	0	0	0	0	0	0	0	0	0	0	0	0	0	0	0	0	0	0	0	0	0	0	0	0	0	0	0	0	0	0	0	0	0	0	0	0	0	0	0	0	0	0	0	0
		35	312.66	0	0	0	0	0	0	0	0	0	0	0	0	0	0	0	0	0	0	0	0	0	0	0	0	0	0	0	0	0	0	0	0	0	0	0	0	0	0	0	0	0	0	0	0	0	0
		36	316.52	0	0	0	0	0	0	0	0	0	0	0	0	0	0	0	0	0	0	0	0	0	0	0	0	0	0	0	0	0	0	0	0	0	0	0	0	0	0	0	0	0	0	0	0	0	0
		37	320.38	0	0	0	0	0	0	0	0	0	0	0	0	0	0	0	0	0	0	0	0	0	0	0	0	0	0	0	272.012	0	0	0	0	0	0	0	0	0	0	0	0	0	0	0	0	0	0
		38	324.24	0	0	0	0	0	0	0	0	0	0	0	0	0	0	0	0	0	0	0	0	0	0	0	0	0	0	0	0	0	0	0	0	0	0	0	0	0	0	0	0	0	0	0	0	0	0
		39	328.1	0	0	0	0	0	0	0	0	0	0	0	0	0	0	0	0	0	0	0	0	0	0	0	0	0	0	0	0	0	0	0	0	0	0	0	0	0	0	0	0	0	0	0	0	0	0
		40	331.96	0	0	0	0	0	0	0	0	0	0	0	0	0	0	0	0	0	0	0	0	0	0	0	0	0	0	0	0	0	0	0	0	0	0	0	0	0	0	0	0	0	0	0	0	0	0
		41	335.82	0	0	0	0	0	0	0	0	0	0	0	0	0	0	0	0	0	0	0	0	0	0	0	0	0	0	0	0	0	0	0	0	0	0	0	0	0	0	0	0	0	0	0	0	0	0
		42	339.68	0	0	0	0	0	0	0	0	0	0	0	0	0	0	0	0	0	0	0	0	0	0	0	295.975	0	0	0	0	0	0	0	0	0	0	0	0	0	0	0	0	0	0	0	0	0	0
		43	343.54	0	0	0	0	0	0	0	0	0	0	0	0	0	0	0	0	0	0	0	0	0	0	0	0	0	0	0	0	0	0	0	0	0	0	0	0	0	0	0	0	0	0	0	0	0	0
		44	347.4	0	0	0	0	0	0	0	0	0	0	0	0	0	0	0	0	0	0	0	0	0	0	0	0	0	0	0	0	0	0	0	0	0	0	0	0	0	0	0	0	0	0	0	0	0	0
		45	351.26	0	0	0	0	0	0	0	0	0	0	0	0	0	0	0	0	0	0	0	0	292.702	0	0	292.18	0	0	0	0	0	0	0	0	223.253	0	0	0	0	0	0	0	0	0	0	0	0	0
		46	355.12	0	0	0	0	0	0	0	0	0	0	0	0	0	0	0	0	0	0	0	0	0	0	0	281.175	0	0	0	0	0	0	0	0	0	0	0	0	0	0	0	0	0	0	288.286	0	0	0
		47	358.98	0	0	0	0	0	0	0	0	0	0	0	0	0	0	0	0	0	0	0	0	0	0	0	283.335	0	0	0	0	0	0	0	0	0	0	0	0	0	0	0	0	0	0	0	0	0	0
		48	362.84	0	0	0	0	0	0	0	0	0	0	0	0	0	0	0	0	0	0	0	0	0	0	0	0	0	0	0	0	0	0	0	0	0	0	0	0	0	0	0	0	0	0	0	0	0	0
		49	366.7	0	0	0	0	0	0	0	0	0	0	0	0	0	0	0	0	0	0	0	0	0	0	0	0	0	0	0	0	0	0	0	0	0	0	0	0	0	0	0	0	0	0	0	0	0	0
		50	370.56	0	0	0	0	0	0	0	0	0	0	0	0	0	0	0	0	0	0	0	0	0	0	0	0	0	0	0	0	0	0	0	0	0	0	0	0	0	0	0	0	0	0	0	0	0	0
		51	374.42	0	0	0	0	0	0	0	0	0	0	0	0	0	0	0	0	0	0	0	0	0	0	0	0	0	0	0	0	0	0	0	0	0	0	0	0	0	0	0	0	0	0	0	0	0	0
		52	378.28	0	0	0	0	0	0	0	0	0	0	0	0	0	0	0	0	0	0	0	0	0	0	0	0	0	0	0	0	0	0	0	0	0	0	0	0	0	0	0	0	0	0	0	0	0	0
		53	382.14	0	0	0	0	0	0	0	0	0	0	0	0	0	0	0	0	0	0	0	0	0	0	0	0	0	0	0	0	0	0	0	0	0	0	0	0	0	0	0	0	0	0	0	0	0	0
		54	386	0	0	0	0	0	0	0	0	0	0	0	0	0	0	0	0	0	0	0	0	0	0	0	0	0	0	0	0	0	0	0	0	0	0	0	0	0	0	0	0	0	0	0	0	0	0
		55	389.86	0	0	0	0	0	0	0	0	0	0	0	0	0	0	0	0	0	0	0	0	0	0	0	0	0	0	0	0	0	0	0	0	0	0	0	0	0	0	0	0	0	0	0	0	0	0
		56	393.72	0	0	0	0	0	0	0	0	0	0	0	0	0	0	0	0	0	0	0	0	0	0	0	0	0	0	0	0	0	0	0	0	0	0	0	0	0	0	0	0	0	0	0	0	0	0
		57	397.58	0	0	0	0	0	0	0	0	0	0	0	0	0	0	0	0	0	0	0	0	0	0	0	0	0	0	0	0	0	0	0	0	0	0	0	0	0	0	0	0	0	0	0	0	0	0
		58	401.44	0	0	0	0	0	0	0	0	0	0	0	0	0	0	0	0	0	0	0	0	0	0	0	0	0	0	0	0	0	0	0	0	0	0	0	0	0	0	0	0	0	0	0	0	0	0
		59	405.3	0	0	0	0	0	224.458	0	0	0	0	0	0	0	0	0	0	0	0	0	0	0	0	0	0	0	0	0	0	0	0	0	0	0	0	0	0	0	0	0	0	0	0	0	0	0	0
		60	409.16	0	0	0	0	0	0	0	0	0	0	0	0	0	0	0	0	0	0	0	0	0	0	0	0	0	0	0	0	0	0	0	0	0	0	0	0	0	0	0	0	0	0	0	0	0	0
		61	413.02	0	0	0	0	0	0	0	0	0	0	0	0	0	0	0	0	0	0	0	0	0	0	0	284.003	0	0	0	0	0	0	0	0	0	0	0	0	0	0	0	0	0	0	0	0	0	0
		62	416.88	0	0	0	0	0	0	0	0	0	0	0	0	0	0	0	0	0	0	0	0	0	0	0	286.954	0	0	0	0	0	0	0	0	0	0	0	0	0	0	0	0	0	0	0	0	0	0
		63	420.74	0	0	0	0	0	0	0	0	0	0	0	0	0	0	0	0	0	0	0	0	0	0	0	0	0	0	0	0	0	0	0	0	0	0	0	0	0	0	0	0	0	0	0	0	0	0
		64	424.6	0	0	0	0	0	0	0	0	0	0	0	0	0	0	0	0	0	0	0	0	0	0	0	280.458	0	0	0	0	0	0	0	0	0	0	0	0	0	0	0	0	0	0	0	0	0	0
		65	428.46	0	0	0	0	0	0	0	0	0	0	0	0	0	0	0	0	0	0	0	0	0	0	0	0	0	0	0	0	0	0	0	0	0	0	0	0	0	0	0	0	0	0	0	0	0	0
		66	432.32	0	0	0	0	0	0	0	0	0	0	0	0	0	0	0	0	0	0	0	0	0	0	0	0	0	0	0	0	0	0	0	0	0	0	0	0	0	0	0	0	0	0	0	0	0	0
		67	436.18	0	0	0	0	0	0	0	0	0	0	0	0	0	0	0	0	0	0	0	0	0	0	0	302.216	0	0	0	0	0	0	0	0	0	0	0	0	0	0	0	0	0	0	0	0	0	0
		68	440.04	0	0	0	0	0	0	0	0	0	0	0	0	0	0	0	0	0	0	0	0	0	0	0	281.389	297.933	0	0	0	0	0	0	0	281.159	0	0	0	0	0	0	0	0	0	0	0	0	0
		69	443.9	0	0	0	0	0	0	0	0	0	0	0	0	0	0	0	0	0	0	0	0	0	0	0	289.995	0	0	0	0	0	0	0	0	0	0	0	0	0	0	0	0	0	0	310.934	0	0	0
		70	447.76	0	0	0	0	0	0	0	0	0	0	0	0	0	0	0	0	0	0	0	0	0	0	0	0	0	0	0	0	0	0	0	0	0	0	0	0	0	0	0	0	0	0	0	0	0	0
		71	451.62	0	0	0	0	0	0	0	0	0	0	0	0	0	0	0	0	0	0	0	0	0	0	0	0	0	0	0	0	0	0	0	0	0	0	0	0	0	0	0	0	0	0	0	0	0	0
		72	455.48	0	288.414	0	0	0	0	0	0	0	0	0	0	0	0	0	0	0	0	0	0	0	0	0	302.267	0	0	0	0	0	0	0	0	0	0	0	0	0	0	0	0	0	0	0	0	0	0
		73	459.34	0	0	0	0	0	0	0	0	0	0	0	0	0	0	0	0	0	0	0	0	0	0	0	292.435	0	0	0	0	0	0	0	0	0	0	0	0	0	0	0	0	0	0	0	0	0	0
		74	463.2	0	0	0	0	0	0	0	0	0	0	0	0	0	0	0	0	0	0	0	0	0	0	0	283.111	0	0	0	0	0	0	0	0	0	0	0	0	0	0	0	0	0	0	0	0	0	0
		75	467.06	0	0	0	0	0	0	0	0	0	0	0	0	0	0	0	0	0	0	0	0	0	0	0	290.11	0	0	0	0	0	0	0	0	0	0	0	0	0	0	0	0	0	0	0	0	0	0
		76	470.92	0	0	0	0	0	0	0	0	0	0	0	0	0	0	0	0	0	0	0	0	0	0	0	289.917	0	0	0	0	0	0	0	0	0	0	0	0	0	0	0	0	0	0	0	0	0	0
		77	474.78	0	0	0	0	0	0	0	0	0	0	0	0	0	0	0	0	0	0	0	0	0	0	0	281.791	0	0	0	0	0	0	0	0	0	0	0	0	0	0	0	0	0	0	0	0	0	0
		78	478.64	0	0	0	0	0	0	0	0	0	0	0	0	0	0	0	0	0	0	0	0	0	0	0	289.292	0	0	0	0	0	0	0	0	0	0	0	0	0	0	0	0	0	0	0	0	0	0
		79	482.5	0	0	0	0	0	0	0	0	0	0	0	0	0	0	0	0	0	0	0	0	0	0	0	294.805	0	0	0	0	0	0	0	0	0	0	0	0	0	0	0	0	0	0	0	0	0	0
		80	486.36	0	0	0	0	0	0	0	0	0	0	0	0	0	0	0	0	0	0	0	0	0	0	0	296.367	0	0	0	0	0	0	0	0	0	0	0	0	0	0	0	0	0	0	0	0	0	0
		81	490.22	0	0	0	0	0	0	0	0	0	0	0	0	0	0	0	0	0	0	0	0	0	0	0	294.921	0	0	0	0	0	0	0	0	0	0	0	0	0	0	0	0	0	0	0	0	0	0
		82	494.08	0	0	0	0	0	0	0	0	0	0	0	0	0	0	0	0	0	0	0	0	0	0	0	286.985	0	0	0	0	0	0	0	0	0	0	0	0	0	0	0	0	0	0	0	0	0	0
		83	497.94	0	0	0	0	0	0	0	0	0	0	0	0	0	0	0	0	287.831	0	0	0	0	0	0	0	0	0	0	0	0	0	0	0	0	0	0	0	0	0	0	0	0	0	0	0	0	0
		84	501.8	0	0	0	0	0	0	0	0	0	0	0	0	0	0	0	0	0	0	0	0	0	0	0	0	0	0	0	0	0	0	0	0	0	0	0	0	0	0	0	0	0	0	0	0	0	0
		85	505.66	0	0	0	0	0	0	0	0	0	0	0	0	0	0	0	0	0	0	0	0	0	0	0	277.659	0	0	0	0	0	0	0	0	0	0	0	0	0	0	0	0	0	0	0	0	0	0
		86	509.52	0	0	0	0	0	0	0	0	0	0	0	0	0	0	0	0	277.585	0	0	0	0	0	0	287.543	0	0	0	0	0	0	0	0	0	0	0	0	0	0	0	0	0	0	0	0	0	0
		87	513.38	0	0	0	0	0	0	0	0	0	0	0	0	0	0	0	0	207.266	0	0	0	0	0	0	290.371	0	0	0	0	0	0	0	0	0	0	0	0	0	0	0	0	0	0	0	0	0	0
		88	517.24	0	0	0	0	0	0	0	0	0	0	0	0	0	0	0	0	0	0	0	0	0	0	0	0	0	0	0	0	0	0	0	0	0	0	0	0	0	0	0	0	0	0	0	0	0	0
		89	521.1	0	0	0	0	0	0	0	0	0	0	0	0	0	0	0	0	0	0	0	0	0	0	0	0	0	0	0	0	0	0	0	0	0	0	0	0	0	0	0	0	0	0	0	0	0	0
		90	524.96	0	0	0	0	0	0	0	0	0	0	0	0	0	0	0	0	0	0	0	0	0	0	0	0	0	0	0	0	0	0	0	0	0	0	0	0	0	0	0	0	0	0	0	0	0	0
		91	528.82	0	0	0	0	0	0	0	0	0	0	0	0	0	0	0	0	289.644	0	0	0	0	0	0	0	0	0	0	0	0	0	0	0	0	0	0	0	0	0	0	0	0	0	0	0	0	0
		92	532.68	0	0	0	0	0	0	0	0	0	0	0	0	0	0	0	0	281.088	0	0	0	0	0	0	285.576	0	0	0	0	0	0	0	0	0	0	0	0	0	0	0	0	0	0	0	0	0	0
		93	536.54	0	0	0	0	0	0	0	0	0	0	0	0	0	0	0	0	0	0	0	0	0	0	0	0	0	0	0	0	0	0	0	0	0	0	0	0	0	0	0	0	0	0	0	0	0	0
		94	540.4	0	0	0	0	0	0	0	0	0	0	0	0	0	0	0	0	0	0	0	0	0	0	0	269.83	0	0	0	0	0	0	0	0	0	0	0	0	0	0	0	0	0	0	0	0	0	0
		95	544.26	0	0	0	0	0	0	0	0	0	0	0	0	0	0	0	0	0	0	0	0	0	0	0	0	0	0	0	0	0	0	0	0	0	0	0	0	0	0	0	0	0	0	0	0	0	0
		96	548.12	0	0	0	0	0	0	0	0	0	0	0	0	0	0	0	0	277.859	0	0	0	0	0	0	0	0	0	0	0	0	0	0	0	0	0	0	0	0	0	0	0	0	0	0	0	0	0
		97	551.98	0	0	0	0	0	0	0	0	0	0	0	0	0	0	0	0	0	0	0	0	0	0	0	0	0	0	0	0	0	0	0	0	0	0	0	0	0	0	0	0	0	0	0	0	0	0
		98	555.84	0	0	0	0	0	0	0	0	0	0	0	0	0	0	0	0	0	0	0	0	0	0	0	0	0	0	0	0	0	0	0	0	0	0	0	0	0	0	0	0	0	0	0	0	0	0
		99	559.7	0	0	0	0	0	0	298.364	0	0	0	0	0	0	0	0	0	0	0	0	0	0	0	0	273.165	0	0	0	0	0	0	0	0	0	0	0	0	0	0	0	0	0	0	0	0	0	0
		100	563.56	0	0	0	0	0	0	0	0	0	0	0	0	0	0	0	0	0	0	0	0	0	0	0	0	0	0	0	0	0	0	0	0	0	0	0	0	0	0	0	0	0	0	0	0	0	0
		101	567.42	0	0	0	0	0	0	0	0	0	0	0	0	0	0	0	0	0	0	0	0	0	0	0	0	0	0	0	0	0	0	0	0	0	0	0	0	0	0	0	0	0	0	0	0	0	0
		102	571.28	0	0	0	0	0	0	0	0	0	0	0	0	0	0	0	0	0	0	0	0	0	0	0	0	0	0	0	0	0	0	0	0	0	0	0	0	0	0	0	0	0	0	0	0	0	0
		103	575.14	0	0	0	0	0	0	0	0	212.846	0	0	0	0	0	0	0	0	0	0	0	0	0	0	274.424	0	0	0	0	0	0	0	0	0	0	0	0	0	0	0	0	0	0	0	0	0	0
		104	579	0	0	0	0	0	0	0	0	0	0	0	0	0	0	0	0	0	0	0	0	0	0	0	0	0	0	0	0	0	0	0	0	0	0	0	0	0	0	0	0	0	0	0	0	0	0
		105	582.86	0	0	0	0	0	0	0	0	0	0	0	0	0	0	0	0	0	0	0	0	0	0	0	0	0	0	0	0	0	0	0	0	0	0	0	0	0	0	0	0	0	0	0	0	0	0
		106	586.72	262.551	0	0	0	0	0	0	0	260.097	0	0	0	0	0	0	0	278.111	0	0	0	0	0	0	0	0	0	0	230.295	0	0	0	0	0	0	0	0	0	0	0	0	0	0	0	0	0	0
		107	590.58	0	0	0	0	0	0	0	0	0	0	0	0	0	0	0	0	282.434	0	0	0	0	0	0	275.57	0	0	0	0	0	0	0	0	0	0	0	0	0	0	0	0	0	0	0	0	0	0
		108	594.44	0	0	0	0	0	0	0	0	0	0	0	0	0	0	0	0	0	0	0	0	0	0	0	0	0	0	0	0	0	0	0	0	0	0	0	0	0	0	0	0	0	0	0	0	0	0
		109	598.3	0	0	0	0	0	0	0	0	0	0	0	0	0	0	0	0	0	0	0	0	0	0	0	0	0	0	0	0	0	0	0	0	0	0	0	0	0	0	0	0	0	0	0	0	0	0
		110	602.16	0	0	0	0	0	0	0	0	0	0	0	0	0	0	0	0	0	0	0	0	273.344	0	0	0	0	0	0	0	0	0	0	0	0	0	0	0	0	0	0	0	0	0	0	0	0	0
		111	606.02	0	0	0	0	0	0	0	0	0	0	0	0	0	0	0	0	0	0	0	0	0	0	0	0	0	0	0	0	0	0	0	0	0	0	0	0	0	0	0	0	0	0	0	0	0	0
		112	609.88	0	0	0	0	0	0	0	0	0	0	0	0	0	0	0	0	277.885	0	0	0	0	0	0	0	0	0	0	0	0	0	0	0	0	0	0	0	0	0	0	0	0	0	0	288.218	0	0
		113	613.74	0	0	0	0	0	0	0	0	0	0	0	0	0	0	0	0	0	0	0	0	0	0	0	0	0	0	0	0	0	0	0	0	0	0	0	0	0	0	0	0	0	0	0	0	0	0
		114	617.6	0	0	0	0	0	0	0	0	0	0	0	0	0	0	0	0	0	0	0	0	0	0	0	0	0	0	0	0	0	0	0	0	0	0	0	0	0	0	0	0	0	0	0	0	0	0
		115	621.46	0	0	0	0	0	0	0	0	0	0	0	0	0	0	0	0	0	0	0	0	0	0	0	0	0	0	0	0	0	0	0	0	0	0	0	0	0	0	0	0	0	0	0	0	0	0
		116	625.32	0	0	0	0	0	0	0	0	0	0	0	0	0	0	0	0	0	0	0	0	0	0	0	274.252	0	0	0	0	0	305.508	0	0	0	0	0	0	0	0	0	0	0	0	0	0	0	0
		117	629.18	0	0	0	0	0	0	0	0	0	0	0	0	0	0	0	0	282.786	0	0	0	0	0	0	0	0	0	0	0	0	0	0	0	0	0	0	0	0	0	0	0	0	0	0	0	0	0
		118	633.04	0	0	0	0	0	0	0	0	0	0	0	0	0	0	0	0	0	0	0	0	0	0	0	0	0	0	0	0	0	0	0	0	0	0	0	0	0	0	0	0	0	0	0	0	0	0
		119	636.9	0	0	0	0	0	0	0	0	0	0	0	0	0	0	0	0	0	0	265.129	0	0	0	0	0	0	0	0	0	0	0	0	0	0	0	0	0	0	0	0	0	0	0	0	0	0	0
		120	640.76	0	0	0	0	0	0	0	0	0	0	0	0	0	0	0	0	0	0	0	0	0	0	0	0	0	0	0	0	0	0	0	0	0	0	0	0	0	0	0	0	0	0	0	0	0	0
		121	644.62	0	0	0	0	0	0	0	0	0	0	0	0	0	0	0	0	281.778	0	0	0	0	0	0	0	0	0	0	0	0	0	0	0	0	0	0	0	0	0	0	0	0	0	0	0	0	0
		122	648.48	0	0	0	0	0	0	0	0	0	0	0	0	0	0	0	0	0	0	0	0	0	0	0	0	0	0	0	0	0	0	0	0	0	0	0	0	0	0	0	0	0	0	0	0	0	0
		123	652.34	0	0	0	0	0	0	0	0	0	0	0	0	0	0	0	0	0	0	0	0	0	0	0	0	0	0	0	0	0	0	0	0	0	0	0	0	0	0	0	0	0	0	0	0	0	0
		124	656.2	0	0	0	0	0	0	0	0	0	0	0	0	0	0	0	0	0	0	0	0	0	0	0	0	0	0	0	0	0	0	0	0	0	0	0	0	0	0	0	0	0	0	0	0	0	0
		125	660.06	0	0	0	0	0	0	0	0	0	0	0	0	0	0	0	0	0	0	0	0	0	0	0	0	0	0	0	0	0	0	0	0	0	0	0	0	0	266.473	0	0	0	0	0	0	0	0
		126	663.92	0	0	0	0	0	0	0	0	0	0	0	0	0	0	0	0	0	0	0	0	0	0	0	0	0	0	0	0	0	0	0	0	0	0	0	0	0	0	0	0	0	0	0	0	0	0
		127	667.78	0	0	0	0	0	0	0	0	0	0	0	0	0	0	0	0	0	0	0	0	0	0	0	0	0	0	0	0	0	0	0	0	0	0	0	0	0	0	0	0	0	0	0	0	0	0
		128	671.64	0	0	0	0	0	0	0	0	0	0	0	0	0	0	0	0	0	0	0	0	0	0	0	0	0	0	0	0	0	0	0	0	0	0	0	0	0	0	0	0	0	0	0	0	0	0
		129	675.5	0	0	0	0	0	0	0	0	0	0	0	0	0	0	0	0	0	0	0	0	0	0	0	0	0	0	0	0	0	0	0	0	0	0	0	0	0	0	0	0	0	0	0	276.15	0	0
		130	679.36	0	0	0	0	0	0	0	0	0	0	0	0	0	0	0	0	0	0	0	0	280.66	0	0	311.847	0	0	0	0	0	0	0	0	0	0	0	0	0	0	0	0	0	0	0	0	0	0
		131	683.22	0	0	0	0	0	0	0	0	0	0	0	0	0	0	0	0	0	0	0	0	275.449	0	0	0	0	0	0	0	0	0	0	0	0	0	0	0	0	0	0	0	0	241.952	0	0	0	0
		132	687.08	0	0	0	0	0	0	0	0	0	0	0	0	0	0	0	0	0	0	0	0	281.662	0	0	0	0	0	0	0	0	0	0	0	0	0	0	0	0	0	0	0	0	0	0	0	0	0
		133	690.94	0	0	0	0	0	0	0	0	0	0	0	0	0	0	0	0	0	0	0	0	280.421	0	0	0	0	0	0	215.441	0	0	0	0	0	0	0	0	0	0	0	0	0	0	0	281.393	0	0
		134	694.8	0	0	0	0	0	0	0	0	0	0	0	0	0	0	0	0	0	0	0	0	283.884	0	0	0	0	0	0	0	0	0	0	0	0	0	0	0	0	0	0	0	0	0	0	275.818	0	0
		135	698.66	0	0	0	0	0	0	0	0	0	0	0	0	0	0	0	0	0	0	0	0	283.854	0	0	0	0	0	0	0	0	0	0	0	0	0	0	0	0	0	0	0	0	0	0	0	0	0
		136	702.52	0	0	0	0	0	0	0	0	0	0	0	0	0	0	0	0	0	0	0	0	287.502	0	0	0	0	0	0	0	0	0	0	0	0	0	0	0	0	0	0	0	0	0	0	0	0	0
		137	706.38	0	0	0	0	0	0	0	0	0	0	0	0	0	0	0	0	0	0	0	0	279.816	0	0	0	0	0	0	0	0	0	0	0	0	0	0	0	0	0	0	0	0	0	0	0	0	0
		138	710.24	0	0	0	0	0	0	0	0	0	0	0	0	0	0	0	0	0	0	0	0	290.746	0	0	0	0	0	0	0	0	0	0	0	0	0	0	0	0	0	0	0	0	0	0	0	0	0
		139	714.1	0	0	0	0	0	0	0	0	0	0	0	0	0	0	0	0	0	0	0	0	276.248	0	0	0	0	0	0	0	0	0	0	0	0	0	0	0	0	0	0	0	0	0	0	282.663	0	0
		140	717.96	0	0	0	0	0	0	0	0	0	0	0	0	0	0	0	0	0	0	0	0	279.988	0	0	0	0	0	0	0	0	0	0	0	0	0	0	0	0	0	0	0	0	0	0	0	0	0
		141	721.82	0	0	0	0	0	0	0	0	0	0	0	0	0	0	0	0	0	0	0	0	279.865	0	0	0	0	0	0	0	0	0	0	0	0	0	0	0	0	0	0	0	0	0	0	0	0	0
		142	725.68	0	0	0	0	0	0	0	0	0	0	0	0	0	0	0	0	0	0	0	0	291.216	0	0	0	0	0	0	0	0	0	0	0	0	0	0	0	0	0	0	0	0	0	0	0	0	0
		143	729.54	0	0	0	0	0	0	0	0	0	0	0	0	0	0	0	0	0	0	0	0	283.781	0	0	0	0	0	0	0	0	0	0	0	0	0	0	0	0	0	0	0	0	0	0	0	0	0
		144	733.4	0	0	0	0	0	0	0	0	0	0	0	0	0	0	0	0	0	0	0	0	284.937	0	0	0	0	0	0	0	0	0	0	0	0	0	0	0	0	0	0	0	0	0	0	0	0	0
		145	737.26	0	0	0	0	0	0	0	0	0	0	0	0	0	0	0	0	0	0	0	0	279.012	0	0	0	0	0	0	0	0	0	0	0	0	0	0	0	0	0	0	0	0	0	0	0	0	0
		146	741.12	0	0	0	0	0	0	0	0	0	0	0	0	0	0	0	0	0	0	0	0	278.591	0	0	267.004	0	0	0	0	0	0	0	0	0	0	0	0	0	0	0	0	0	0	0	0	0	0
		147	744.98	0	0	0	0	0	0	0	0	0	0	0	0	0	0	0	0	0	0	0	0	281.061	0	0	0	0	0	0	0	0	0	0	0	0	0	0	0	0	0	0	0	0	0	0	0	0	0
		148	748.84	0	0	0	0	0	0	0	0	0	0	0	0	270.669	0	0	0	0	0	0	0	278.465	0	0	0	0	0	0	0	0	0	0	0	0	0	0	0	0	0	0	0	0	0	0	0	0	0
		149	752.7	0	0	0	0	0	0	0	0	0	0	0	0	0	0	0	0	0	0	0	0	282.419	0	0	0	0	0	0	0	0	0	0	0	0	0	0	0	0	0	0	0	0	0	0	0	0	0
		150	756.56	0	0	0	0	0	0	0	0	0	0	0	0	283.618	0	0	0	0	0	0	0	287.447	0	0	262.649	0	0	0	0	0	0	0	0	0	0	0	0	0	0	0	0	0	0	0	0	0	0
		151	760.42	0	0	0	0	0	0	0	0	0	0	0	0	264.318	0	0	0	0	0	0	0	277.636	0	0	0	0	0	0	0	0	0	0	0	0	0	0	0	0	0	0	0	0	0	0	273.593	0	0
		152	764.28	0	0	0	0	0	0	0	0	0	0	0	0	0	0	0	0	0	0	0	0	264.848	0	0	0	0	0	0	0	0	0	0	0	0	0	0	0	0	0	0	0	0	0	0	279.066	0	0
		153	768.14	0	0	0	0	0	0	0	0	0	0	0	0	273.955	0	0	0	0	0	0	0	275.02	0	0	0	0	0	0	0	0	0	0	0	0	0	0	0	0	0	0	0	0	0	0	288.958	0	0
		154	772	0	0	0	0	0	0	0	0	0	0	0	0	269.156	0	0	0	0	0	0	283.625	268.565	0	0	0	0	0	0	0	0	0	0	0	0	0	0	0	0	0	0	0	0	0	0	0	0	0
		155	775.86	0	0	0	0	0	0	0	0	0	0	0	0	0	0	0	0	0	0	0	288.778	269.59	0	0	260.063	0	0	0	0	0	0	0	0	0	0	0	0	0	0	0	0	0	0	0	0	0	0
		156	779.72	0	0	0	0	0	0	0	0	0	0	0	0	268.253	0	0	0	0	0	0	0	268.498	0	0	269.369	0	0	0	0	0	0	0	0	0	0	0	0	0	0	0	0	0	0	0	0	0	0
		157	783.58	0	0	0	0	0	0	0	0	0	0	0	0	270.543	0	0	0	0	0	0	0	273.162	0	0	269.84	0	0	0	0	0	0	0	0	0	0	0	0	0	0	0	0	0	0	0	258.622	0	0
		158	787.44	0	0	0	0	0	0	0	0	0	0	0	0	266.149	0	0	0	0	0	0	285.756	277.519	0	0	270.111	0	0	0	0	0	0	0	0	0	0	0	0	0	0	0	0	0	0	0	0	0	0
		159	791.3	0	0	0	0	0	0	0	0	0	0	0	0	267.789	0	0	0	280.788	0	0	0	281.879	0	0	269.419	0	0	0	0	0	0	0	0	0	0	0	0	0	0	0	0	0	0	0	0	0	0
		160	795.16	0	0	0	0	0	0	0	0	0	0	0	0	259.286	0	0	0	0	0	0	0	270.227	0	0	267.739	0	0	0	0	0	0	0	0	0	0	0	0	0	0	0	0	0	0	0	274.598	0	0
		161	799.02	0	0	0	0	0	0	0	0	0	0	0	0	264.227	0	0	0	286.747	0	0	289.158	276.916	0	0	266.487	0	0	0	0	0	0	0	0	0	0	0	0	0	0	0	0	0	0	0	273.647	0	0
		162	802.88	0	0	0	0	0	0	0	0	0	0	0	0	265.215	0	0	0	0	0	0	289.505	269.356	0	0	264.804	0	0	0	0	0	0	0	0	0	0	0	0	0	0	0	0	0	0	0	0	0	0
		163	806.74	0	0	0	0	0	0	0	0	0	0	0	0	267.431	0	0	0	0	0	0	280.337	268.238	0	0	271.778	0	0	0	0	0	0	0	0	0	0	0	0	0	0	0	0	0	0	0	0	0	0
		164	810.6	0	0	0	0	0	0	0	0	0	0	0	0	264.285	0	0	0	0	0	0	279.549	278.334	0	0	267.305	0	0	0	0	0	0	0	0	0	0	0	0	0	0	0	0	0	0	0	0	0	0
		165	814.46	0	0	0	0	0	0	0	0	0	0	0	0	273.579	0	0	0	290.105	0	0	287.402	268.439	0	0	270.38	0	0	0	0	0	0	0	0	0	0	0	0	0	0	0	0	0	0	0	0	0	0
		166	818.32	0	0	0	0	0	0	0	0	0	0	262.572	0	275.55	0	0	0	291.747	0	0	280.889	274.155	0	0	267.697	0	0	0	0	0	0	0	0	0	0	0	0	0	0	0	0	0	0	0	0	0	0
		167	822.18	0	0	0	0	0	0	0	0	0	0	0	0	273.273	0	0	0	288.853	0	0	270.855	258.599	0	0	277.54	0	0	0	0	0	0	0	0	0	0	0	0	0	0	0	0	0	0	0	0	0	0
		168	826.04	0	0	0	0	0	0	0	0	0	0	0	0	248.901	0	0	0	284.427	0	0	0	270.037	0	0	284.995	0	0	0	0	0	0	0	0	0	0	0	0	0	0	0	0	0	0	0	0	0	0
		169	829.9	0	0	0	0	0	0	0	0	0	0	0	0	271.195	0	0	0	286.51	0	0	0	278.84	0	0	275.097	0	0	0	0	0	0	0	0	0	0	0	0	0	0	0	0	304.667	0	0	0	0	0
		170	833.76	0	0	0	0	0	0	0	0	0	0	0	0	261.075	0	0	0	0	0	0	289.189	291.306	0	0	272.685	0	0	0	0	0	0	0	0	0	0	0	0	0	0	0	0	0	0	0	0	0	0
		171	837.62	0	0	0	0	0	0	0	0	0	0	0	0	262.897	0	0	0	282.235	0	0	0	264.72	0	0	278.33	0	0	0	0	0	0	0	0	0	0	0	0	0	0	0	0	0	0	0	0	0	0
		172	841.48	0	0	0	0	0	0	0	0	0	0	0	0	251.572	0	0	0	280.729	0	0	274.767	263.308	0	0	276.629	0	0	0	0	0	0	0	0	0	0	0	0	0	0	0	0	0	0	0	0	0	0
		173	845.34	0	0	0	0	0	0	0	0	0	0	0	0	261.073	0	0	0	283.141	0	0	0	268.156	0	0	278.445	0	0	0	0	0	0	0	0	0	0	0	0	0	0	0	0	0	0	0	0	0	0
		174	849.2	0	0	0	0	0	0	0	0	0	0	0	0	268.511	0	0	0	0	0	0	275.039	269.437	0	0	268.628	265.467	0	0	0	0	0	0	0	0	0	0	0	0	0	0	0	0	0	0	0	0	0
		175	853.06	0	0	0	0	0	0	0	0	0	0	0	0	256.663	0	0	0	292.085	0	0	0	273.833	0	0	267.121	0	0	0	0	0	0	0	0	0	0	0	0	0	0	0	0	0	0	0	0	0	0
		176	856.92	0	0	0	0	0	0	0	0	0	0	0	0	268.284	0	0	0	292.36	0	0	280.932	276.389	0	0	272.166	0	0	0	0	0	0	0	0	0	0	0	0	0	0	0	0	0	0	0	0	0	0
		177	860.78	0	0	0	0	0	0	0	0	0	0	0	0	259.46	0	0	0	285.842	0	0	0	264.949	0	0	278.32	0	0	0	0	0	0	0	0	0	0	0	0	0	0	0	0	0	0	0	0	0	0
		178	864.64	0	0	0	0	0	0	0	0	0	0	0	0	261.384	0	0	0	293.601	0	0	0	267.028	0	0	280.323	0	0	0	0	0	0	0	0	0	0	0	0	0	0	0	0	0	0	0	0	0	0
		179	868.5	0	0	0	0	0	0	0	0	0	0	0	0	271.22	0	0	0	290.799	0	0	272.809	262.127	0	0	277.709	0	0	0	0	0	0	0	0	0	0	0	0	0	0	0	0	0	0	0	0	0	0
		180	872.36	0	0	0	0	0	0	0	0	0	0	0	0	260.137	0	0	0	293.332	0	0	0	277.07	0	0	273.806	0	0	0	0	0	0	0	0	0	0	0	0	0	0	0	0	0	0	0	278.973	0	0
		181	876.22	0	0	0	0	0	0	0	0	0	0	0	0	270.558	0	0	0	287.497	0	0	0	0	0	0	271.373	0	0	0	0	0	0	0	0	0	0	0	0	0	0	0	0	0	0	0	0	0	0
		182	880.08	0	0	0	0	0	0	0	0	0	0	0	0	259.449	0	0	0	294.879	0	0	278.222	0	0	0	272.973	0	0	0	0	0	0	0	0	0	0	0	0	0	0	0	0	0	0	0	281.75	0	0
		183	883.94	0	0	0	0	0	0	0	0	0	0	0	0	258.057	0	0	0	283.493	0	0	0	266.697	0	0	281.483	0	0	0	0	0	0	0	0	0	0	0	0	0	0	0	0	0	0	0	0	0	0
		184	887.8	0	0	0	0	0	0	0	0	0	0	0	0	273.25	0	0	0	280.205	0	0	0	269.361	0	0	283.759	0	0	0	0	0	0	0	0	0	0	0	0	0	0	0	0	0	0	0	277.4	0	0
		185	891.66	0	0	0	0	0	0	0	0	0	0	0	0	258.705	0	0	0	0	0	0	0	271.886	0	0	283.046	0	0	0	0	0	0	0	0	0	0	0	0	0	0	0	0	0	0	0	275.16	0	0
		186	895.52	0	0	0	0	0	0	0	0	0	0	289.723	0	257.213	0	0	0	0	0	0	0	259.742	0	0	283.179	0	0	0	0	0	0	0	0	0	0	0	0	0	0	0	0	0	0	279.242	283.251	0	0
		187	899.38	0	0	0	0	0	0	0	0	0	0	0	0	267.011	0	0	0	285.271	0	0	0	266.763	0	0	273.556	0	0	0	0	0	0	0	0	0	0	0	0	0	0	0	0	0	0	0	0	0	0
		188	903.24	0	0	0	0	0	0	0	0	0	0	0	0	258.162	0	0	0	0	0	0	0	0	0	0	278.767	0	0	0	0	0	0	0	295.558	0	0	0	0	0	0	0	0	0	0	274.971	273.327	0	0
		189	907.1	0	0	0	0	0	0	0	0	0	0	0	0	265.053	0	0	0	0	0	0	0	0	0	0	269.25	0	0	0	0	0	0	0	0	0	0	0	0	0	0	0	0	0	0	267.444	0	0	0
		190	910.96	0	0	0	0	0	0	0	0	0	0	0	0	254.525	0	0	0	286.52	0	0	269.788	0	0	0	276.003	0	0	0	0	0	0	0	0	0	0	0	0	0	0	0	0	0	0	280.473	286.807	0	0
		191	914.82	0	0	0	0	0	0	0	0	0	0	0	0	257.155	0	0	0	0	0	0	277.853	263.758	0	0	275.328	0	0	0	0	0	0	0	0	0	0	0	0	0	0	0	0	0	0	266.026	277.901	0	0
		192	918.68	0	0	0	0	0	0	0	0	0	0	0	0	265.679	0	0	0	0	0	0	0	261.028	0	0	284.857	0	0	0	0	0	0	0	0	0	0	0	0	0	0	0	0	0	0	268.433	270.023	0	0
		193	922.54	277.909	0	0	0	0	0	0	0	0	0	0	0	260.26	0	0	0	0	0	0	277.125	261.834	0	0	265.965	0	0	0	0	0	0	0	0	0	0	0	0	0	0	0	0	0	0	264.342	268.439	0	0
		194	926.4	0	0	0	0	0	0	0	0	0	0	0	0	251.934	0	0	0	0	0	0	0	272.604	0	0	277.818	0	0	0	0	0	0	0	0	0	0	0	0	0	0	0	0	0	0	277.178	286.924	0	0
		195	930.26	283.785	0	0	0	0	0	0	0	0	0	0	0	263.706	0	0	0	0	0	0	282.149	270.772	0	0	287.485	0	0	0	0	0	0	0	0	0	0	0	0	0	0	0	0	0	0	262.301	0	0	0
		196	934.12	289.237	0	0	0	0	0	0	0	0	0	0	0	254.248	0	0	0	0	0	0	269.262	0	0	0	284.488	0	0	0	0	0	0	0	0	0	0	0	0	0	0	0	0	0	0	265.71	280.116	0	0
		197	937.98	292.036	0	0	0	0	0	0	0	0	0	0	0	263.677	0	0	0	0	0	0	262.538	0	0	0	278.895	0	0	0	0	0	0	0	0	0	0	279.934	0	0	0	0	0	0	0	271.108	265.624	0	0
		198	941.84	0	0	0	0	0	0	0	0	0	0	0	0	267.016	0	0	0	0	0	0	276.022	0	0	0	276.188	0	0	0	0	0	0	0	0	0	0	0	0	0	0	0	0	0	0	265.109	274.51	0	0
		199	945.7	0	0	0	0	0	0	0	0	0	0	0	0	256.525	0	0	0	0	0	0	276.13	0	0	0	274.002	0	0	0	0	0	0	0	0	0	0	0	0	0	0	0	0	0	0	0	274.895	0	0
		200	949.56	280.032	0	0	0	0	0	0	0	0	0	0	0	260.584	0	0	0	0	0	0	280.956	0	0	0	278.418	0	0	0	0	0	0	0	0	0	0	288.088	0	0	0	0	0	0	0	270.402	0	0	0
		201	953.42	285.236	0	0	0	0	0	0	0	0	0	0	0	264.142	0	0	0	0	0	0	283.662	266.135	0	0	286.036	0	0	0	0	0	0	0	0	0	0	0	0	0	0	0	0	0	0	279.545	0	0	0
		202	957.28	286.421	0	0	0	0	0	0	0	0	0	0	0	264.916	0	0	0	0	0	0	288.346	263.892	0	0	278.767	0	0	0	0	0	0	0	0	0	0	276.765	0	0	0	0	0	0	0	265.77	0	0	0
		203	961.14	281.167	0	0	0	0	0	0	0	0	0	0	0	262.85	0	0	0	0	0	0	265.013	0	0	0	283.795	0	0	0	0	0	0	0	0	0	0	283.36	0	0	0	0	296.413	0	254.244	282.291	0	0	0
		204	965	290.892	0	0	0	0	0	0	0	0	0	0	0	258.528	281.366	0	0	0	0	0	280.949	0	0	0	272.914	0	0	0	0	0	0	0	0	0	0	283.686	0	0	0	0	0	0	0	279.832	0	0	0
		205	968.86	286.585	0	0	0	0	0	0	0	0	0	0	0	252.457	0	0	0	0	0	0	280.462	0	0	0	278.966	0	0	0	0	0	0	0	0	0	0	0	0	0	0	0	0	0	270.013	270.014	0	0	0
		206	972.72	291.432	0	0	0	0	0	0	0	0	0	0	0	262.295	0	0	0	0	0	0	281.213	267.716	0	0	269.382	0	0	0	0	0	0	0	0	0	0	290.352	0	0	268.028	0	0	0	262.419	278.906	269.547	0	0
		207	976.58	291.908	0	0	0	0	0	0	0	0	0	0	0	259.669	0	0	0	0	0	0	278.722	264.834	0	0	271.691	0	0	0	0	0	0	0	0	0	0	290.549	0	0	0	0	0	0	270.355	274.85	0	0	0
		208	980.44	292.324	0	0	0	0	0	0	0	0	0	0	0	264.413	0	0	273.273	0	0	0	278.866	261.845	0	0	276.319	0	0	0	0	0	0	0	0	0	0	0	0	0	270.334	0	0	0	0	271.741	0	0	0
		209	984.3	297.147	0	0	0	0	0	0	0	0	0	0	0	270.111	0	0	0	278.686	0	0	286.627	272.576	0	0	278.669	0	0	0	0	0	0	0	0	0	0	287.515	0	0	279.779	0	0	0	0	282.686	0	0	318.548
		210	988.16	291.376	0	0	0	0	0	0	0	0	0	0	0	269.066	0	0	0	0	0	0	280.442	273.177	0	0	280.586	0	0	0	0	0	0	0	0	0	0	0	0	0	281.598	0	0	0	261.276	279.046	0	0	0
		211	992.02	287.971	0	0	0	0	0	0	0	0	0	0	0	266.768	0	0	0	0	288.126	0	281.907	265.532	0	0	268.18	0	0	0	0	0	0	0	0	0	0	293.478	0	0	270.686	0	0	0	265.508	268.878	0	0	0
		212	995.88	296.455	0	0	0	0	0	0	0	0	0	0	0	264.687	0	0	0	0	0	0	272.115	262.88	0	0	277.971	0	0	0	0	0	0	0	0	0	0	0	0	0	262.059	0	0	0	270.71	273.869	271.354	0	0
		213	999.74	277.572	0	0	0	0	0	0	0	0	0	0	0	271.265	0	0	0	0	281.897	0	270.63	266.038	0	0	273.439	0	0	0	0	0	254.418	0	0	0	0	289.628	0	0	268.185	0	0	0	0	266.691	0	0	0
		214	1003.6	283.094	0	0	0	0	0	0	0	0	0	0	0	270.482	0	0	0	0	279.988	0	276.454	258.681	0	0	280.664	0	0	0	0	0	0	0	0	0	0	292.398	0	0	269.688	0	0	0	0	273.142	0	0	0
		215	1007.46	282.817	0	0	0	0	0	0	0	0	0	0	0	271.283	0	0	0	0	288.649	0	270.765	259.457	0	0	271.835	0	0	0	0	0	0	0	0	0	0	285.438	0	0	277.125	0	0	0	0	274.351	0	274.473	0
		216	1011.32	283.948	0	0	0	0	0	0	0	0	0	0	0	271.901	0	0	286.117	0	287.454	0	274.868	261.58	0	0	273.21	0	0	0	0	0	0	0	0	0	279.469	288.633	0	0	270.231	0	0	0	0	277.952	0	260.195	0
		217	1015.18	0	0	0	0	0	0	0	0	0	0	0	0	266.004	0	0	270.91	0	0	0	273.868	264.782	283.637	0	263.003	0	0	0	0	0	0	0	0	0	0	283.465	0	0	278.383	0	0	0	0	280.057	279.765	0	0
		218	1019.04	0	0	0	0	0	0	0	0	0	0	0	0	269.353	0	0	0	0	0	0	274.832	271.113	0	0	277.579	0	0	0	0	0	0	0	0	0	274.496	284.664	0	0	273.009	0	0	0	0	289.62	0	272.449	0
		219	1022.9	278.814	0	0	0	0	0	0	0	0	0	0	0	273.44	0	0	275.977	0	284.725	0	276.043	260.669	0	0	275.7	0	0	0	0	0	0	0	0	0	283.167	283.599	0	0	286.079	0	0	0	0	268.604	0	274.598	0
		220	1026.76	0	0	0	0	0	0	0	0	0	0	0	0	272.176	0	0	0	0	0	0	281.344	260.402	0	0	272.062	0	0	0	0	0	0	0	0	0	285.263	273.563	0	0	274.104	0	0	0	0	275.08	271.513	266.215	0
		221	1030.62	0	0	0	0	0	0	0	0	0	0	0	0	267.684	0	0	0	0	0	0	274.237	266.786	0	0	269.838	0	0	0	0	0	0	0	0	0	275.592	291.583	0	0	284.477	0	0	0	0	280.349	0	274.328	0
		222	1034.48	272.053	0	0	0	0	0	0	0	0	0	0	0	267.962	0	0	0	0	0	0	276.216	261.866	0	0	262.695	0	0	0	0	0	0	0	0	0	278.829	291.494	0	0	288.656	0	0	0	0	269.782	285.347	276.746	0
		223	1038.34	276.747	0	272.602	0	0	0	0	0	0	0	0	0	273.206	0	0	278.068	0	273.959	0	271.643	277.566	0	0	277.993	0	0	0	0	0	0	0	0	0	290.665	273.181	0	0	275.735	0	0	0	0	273.793	0	0	0
		224	1042.2	278.376	0	0	0	0	0	0	0	0	0	0	0	274.77	0	0	0	0	0	0	276.806	268.852	0	0	282.626	0	0	0	0	0	0	0	0	0	290.812	284.881	0	0	284.116	0	0	0	0	272.885	0	270.21	0
		225	1046.06	0	0	279.184	0	0	0	0	0	0	0	0	0	274.391	0	0	0	0	277.154	0	288.927	271.202	0	0	283.047	0	0	0	0	0	0	0	0	0	277.235	285.538	0	0	278.29	0	0	0	0	282.39	0	275.586	0
		226	1049.92	0	0	0	0	0	0	0	0	0	0	0	0	275.062	0	0	0	0	286.458	0	288.979	265.681	0	0	262.833	0	0	0	0	0	0	0	0	0	282.801	280.783	0	0	289.814	0	0	0	0	283.254	0	272.073	0
		227	1053.78	272.086	0	274.658	266.869	0	0	0	0	0	0	0	0	272.914	0	0	0	0	293.807	0	288.574	263.66	0	0	281.45	0	0	0	0	0	0	0	0	0	285.985	278.321	0	0	281.807	0	0	0	0	274.121	0	270.043	0
		228	1057.64	274.659	0	281.126	267.809	0	0	0	0	0	0	0	0	272.164	0	0	0	0	0	0	279.903	276.924	0	0	277.303	0	0	0	0	0	0	0	0	0	279.565	284.113	0	0	283.645	0	0	0	0	269.623	0	263.19	0
		229	1061.5	0	0	274.501	267.438	0	0	0	0	0	0	0	0	265.957	0	0	274	0	0	0	283.363	265.744	0	0	278.962	0	0	0	0	0	0	0	0	0	287.677	293.817	0	0	284.552	0	0	0	0	280.157	274.08	267.091	0
		230	1065.36	273.138	0	281.506	270.084	0	0	0	0	0	0	0	0	271.692	0	0	0	0	274.189	0	277.097	263.858	0	0	268.74	0	0	0	0	0	0	0	0	0	275.422	279.447	0	0	275.443	0	0	0	0	268.909	0	278.611	0
		231	1069.22	277.654	0	285.639	265.787	0	0	0	0	0	0	0	0	277.977	0	0	0	0	266.348	0	276.816	268.89	0	0	276.3	0	0	0	0	0	0	0	0	0	276.985	289.316	0	0	280.999	0	0	0	0	272.117	0	267.823	0
		232	1073.08	0	0	282.024	280.05	0	274.453	0	0	0	0	0	0	264.224	0	0	269.412	0	281.97	0	284.984	268.163	0	0	264.252	0	0	0	0	0	0	0	0	0	279.428	279.653	0	0	270.763	0	0	0	0	269.61	295.029	259.474	0
		233	1076.94	275.112	0	283.876	265.429	0	0	0	0	0	0	0	0	271.641	0	0	277.338	0	283.319	0	283.447	265.609	0	0	263.391	0	0	0	0	0	0	0	0	0	280.036	276.391	0	274.226	270.6	0	0	0	0	267.942	0	271.74	0
		234	1080.8	0	0	286.138	270.023	0	290.98	0	0	0	0	0	0	269.798	0	0	0	0	279.485	0	285.496	266.488	0	0	253.891	0	0	0	0	0	0	0	0	0	283.257	285.621	0	0	273.2	0	0	0	0	259.806	0	266.165	0
		235	1084.66	273.118	0	288.441	270.275	0	0	0	0	0	0	0	0	266.893	0	0	277.57	0	281.579	0	0	259.701	0	0	0	0	0	0	0	0	0	0	0	0	278.633	287.093	0	0	284.499	0	0	0	0	271.784	0	269.146	0
		236	1088.52	271.736	0	281.982	265.374	0	0	0	0	0	0	0	0	269.582	0	0	0	0	275.254	0	285.057	263.124	0	0	272.026	0	0	0	0	0	0	0	0	0	277.338	272.011	0	0	277.02	0	0	0	0	270.907	0	276.933	0
		237	1092.38	0	0	268.801	258.876	0	280.633	0	0	0	0	0	0	271.374	0	0	0	0	286.38	0	285.403	268.301	0	0	280.146	0	0	0	0	0	0	0	0	0	281.919	0	0	0	286.96	0	0	0	0	268.421	280.196	270.148	0
		238	1096.24	271.399	0	283.89	272.182	0	280.475	0	0	0	0	0	0	271.364	0	0	0	0	283.616	0	287.646	260.232	0	0	267.653	0	0	0	0	0	0	0	0	0	280.14	268.232	0	0	271.792	0	0	0	0	272.883	0	285.163	0
		239	1100.1	271.355	0	281.789	264.868	0	280.222	0	0	0	0	0	0	267.479	0	0	275.085	0	277.379	0	271.231	271.447	0	0	260.921	0	0	0	0	0	0	0	0	0	276.534	276.816	0	0	273.831	0	0	0	0	267.852	272.745	276.783	0
		240	1103.96	0	0	281.805	260.584	0	275.309	0	0	0	0	0	0	260.606	0	0	265.03	0	267.648	0	278.563	262.562	0	0	271.035	0	0	0	0	0	0	0	0	0	283.377	269.425	0	0	284.952	0	0	0	0	277.85	275.153	281.007	0
		241	1107.82	0	0	278.926	261.13	0	282.271	0	0	0	0	0	0	268.07	0	0	0	0	271.314	0	278.72	258.486	0	0	268.885	0	0	0	315.578	0	0	0	0	0	274.972	283.228	0	0	284.043	0	0	0	0	268.837	270.995	272.65	0
		242	1111.68	267.312	0	276.75	269.232	0	285.371	0	0	0	0	0	0	272.587	0	0	270.099	0	272.831	0	281.459	261.93	0	0	254.725	0	0	0	0	0	0	0	0	0	276.2	280.048	0	0	288.613	0	0	0	0	272.765	274.536	276.41	0
		243	1115.54	0	0	278.204	265.696	0	277.936	0	0	0	0	0	0	266.279	0	0	0	0	283.879	0	270.563	260.646	0	0	261.378	0	0	0	0	0	0	0	0	0	281.009	0	0	0	286.305	0	0	0	0	265.642	282.818	272.029	0
		244	1119.4	0	0	280.113	262.759	0	282.811	0	0	0	0	0	0	274.586	0	0	0	0	281.326	0	273.804	265.223	0	0	255.524	0	0	0	0	0	266.415	0	0	0	282.685	0	0	0	272.218	0	0	0	0	263.007	267.091	276.795	0
		245	1123.26	0	0	286.855	252.512	0	281.967	0	0	0	0	0	0	263.961	0	0	262.891	0	279.434	0	275.709	258.673	0	0	262.189	0	0	0	0	0	268.198	0	0	0	278.328	0	0	0	290.692	0	0	0	0	261.762	267.36	284.093	0
		246	1127.12	0	0	273.318	255.757	0	285.064	0	0	0	0	0	0	261.593	0	0	271.479	0	284.187	0	0	279.225	0	0	267.594	0	0	0	0	0	260.467	0	0	0	279.821	0	0	0	281.96	0	0	0	0	273.322	265.191	273.009	0
		247	1130.98	0	0	270.554	255.022	0	290.501	0	0	0	0	0	277.055	272.423	0	0	0	0	271.838	0	275.814	263.317	0	0	263.997	0	0	0	0	0	264.158	0	0	0	281.312	0	0	0	287.435	0	0	0	0	273.741	277.924	272.422	0
		248	1134.84	0	0	286.399	262.631	272.1	280.229	0	0	0	0	0	272.599	277.451	0	0	276.936	0	269.76	0	0	264.572	0	257.422	257.362	0	0	0	0	0	269.637	0	0	0	280.463	0	0	0	285.692	0	0	0	0	265.928	280.691	271.689	0
		249	1138.7	265.653	0	281.432	260.835	0	286.501	0	0	0	0	0	0	258.786	0	0	0	0	278.268	0	270.018	270.205	0	0	271.319	0	0	0	0	0	264.811	277.855	0	0	288.659	0	0	0	274.012	0	0	0	0	274.165	278.263	270.508	0
		250	1142.56	269.022	0	274.751	264.876	273.96	276.778	0	0	0	269.775	0	0	259.578	0	0	275.232	0	271.018	0	275.672	260.571	0	0	258.064	0	0	0	0	0	271.092	0	0	0	278.538	0	0	0	285.54	0	0	0	0	274.423	273.306	273.866	0
		251	1146.42	0	0	290.124	268.673	0	283.429	0	0	0	0	0	0	272.21	0	0	268.212	0	272.264	0	0	261.111	0	0	272.12	0	0	0	0	0	264.283	0	0	0	293.091	285.043	0	266.551	278.547	0	0	0	0	284.868	274.76	285.618	0
		252	1150.28	0	0	280.336	269.408	0	283.142	0	0	0	0	0	0	255.001	0	0	0	0	277.15	0	272.86	275.539	0	0	261.492	0	0	0	0	0	270.494	0	0	0	274.21	273.576	0	0	280.59	0	0	0	0	277.677	0	275.737	0
		253	1154.14	270.622	0	271.911	271.688	0	287.255	0	0	0	275.427	0	280.447	272.487	0	0	284.308	0	271.288	0	270.048	263.923	0	264.482	272.466	0	0	259.645	0	0	265.369	0	0	0	286.314	275.962	0	0	282.066	0	0	0	0	279.584	273.263	278.361	0
		254	1158	0	0	269.724	0	0	280.06	0	0	0	0	0	272.929	274.164	0	0	274.2	0	276.096	0	0	255.656	0	0	269.244	0	0	0	0	0	283.285	0	0	0	280.423	0	0	0	287.495	0	0	0	0	277.74	268.004	271.921	0
		255	1161.86	270.689	0	287.326	260.174	0	289.368	0	0	270.899	0	0	0	269.672	0	0	273.72	0	282.97	0	270.925	263.701	0	0	259.727	0	0	265.492	0	0	277.148	0	0	0	282.434	281.482	0	274.599	277.087	0	0	0	0	279.789	276.81	0	0
		256	1165.72	263.488	0	287.376	265.589	0	292.469	0	0	0	0	0	277.916	264.571	0	0	277.212	0	290.968	0	266.176	261.777	0	266.318	254.901	0	0	262.665	0	0	276.952	289.871	0	0	293.126	281.596	0	0	268.353	0	0	0	0	269.914	270.434	0	0
		257	1169.58	267.652	0	274.231	269.56	276.892	277.823	0	0	0	256.864	0	278.881	262.319	0	0	0	0	269.441	0	280.716	257.825	0	0	265.555	0	0	257.003	0	0	272.647	0	0	0	298.81	274.325	0	0	282.501	0	0	0	0	270.275	276.697	267.809	0
		258	1173.44	268.131	0	287.379	273.909	0	283.015	0	0	0	262.532	0	266.406	258.271	0	0	0	0	285.19	0	275.182	264.71	0	0	268.568	0	0	0	0	0	268.202	0	0	0	272.147	0	0	0	284.439	0	0	0	0	293.207	277.023	271.955	0
		259	1177.3	277.677	0	276.825	259.646	273.381	288.65	0	0	0	0	0	273.023	265.896	0	0	277.962	264.058	284.544	0	276.619	265.209	0	0	255.351	0	0	259.876	0	0	276.369	0	0	0	276.169	0	0	0	289.008	0	0	0	0	272.28	272.129	271.524	0
		260	1181.16	273.619	0	275.989	263.931	265.166	277.997	0	0	0	260.743	0	280.312	261.123	0	0	0	0	289.277	274.963	266.875	257.563	0	0	254.04	0	0	264.821	0	0	276.912	0	0	0	275.816	0	0	0	287.053	0	0	0	0	262.522	271.047	270.606	0
		261	1185.02	274.052	0	273.376	266.914	264.869	273.754	0	0	0	258.075	281.348	275.873	278.899	0	0	288.051	0	295.963	0	279.576	278.309	0	267.278	267.354	0	0	257.541	0	0	279.692	0	0	0	275.028	284.66	0	0	270.432	0	0	0	0	265.532	276.624	280.51	0
		262	1188.88	270.105	0	275.29	265.607	270.558	284.578	0	0	0	0	0	275.182	270.211	0	0	275.931	0	283.702	0	0	271.858	271.525	265.433	250.21	0	0	0	0	0	267.879	0	0	0	292.257	0	0	0	280.765	0	0	0	0	270.94	288.202	286.641	0
		263	1192.74	264.809	0	279.124	264.068	0	278.225	0	0	0	0	0	273.212	0	0	0	279.606	0	280.336	269.272	275.673	264.005	0	263.48	258.128	0	0	0	0	0	286.202	283.992	0	0	283.187	0	0	0	280.183	0	0	0	0	259.854	0	281.444	0
		264	1196.6	261.915	0	279.583	264.624	0	300.726	0	0	0	260.496	0	266.587	266.645	0	0	287.976	0	298.53	283.959	276.335	264.777	0	0	266.04	0	0	252.011	0	0	275.563	272.312	0	0	282.925	0	0	0	287.988	0	0	0	0	266.659	273.929	272.664	0
		265	1200.46	267.028	0	280.722	273.833	0	288.544	0	0	0	266.804	0	266.237	256.534	0	0	0	0	281.448	0	267.001	262.233	0	268.622	273.219	0	0	0	0	0	274.25	283.579	0	0	284.322	264.527	0	0	276.128	0	0	0	0	262.599	281.429	283.695	0
		266	1204.32	265.394	0	0	259.438	267.918	285.421	0	0	0	0	0	277.356	265.455	0	0	272.986	270.903	280.777	0	0	261.153	249.323	0	266.563	0	0	259.143	0	0	285.972	0	0	0	281.577	0	0	0	273.444	0	0	0	0	272.437	0	280.868	0
		267	1208.18	267.035	0	281.101	255.924	0	284.479	0	0	0	0	0	281.701	269.67	0	0	0	275.64	274.684	273.074	274.95	265.247	0	271.162	268.499	0	0	260.434	0	0	272.478	276.748	0	0	287.461	271.435	0	0	277.185	0	0	0	0	267.014	273.132	283.049	0
		268	1212.04	275.033	0	284.105	260.982	0	285.887	0	0	0	256.101	0	282.427	272.663	0	0	276.312	272.495	291.539	0	280.781	264.336	0	0	272.477	0	0	260.051	0	0	271.769	280.337	0	0	288.895	0	0	260.038	282.192	0	0	0	0	284.309	281.987	266.307	0
		269	1215.9	263.247	0	292.77	246.842	265.024	280.297	0	0	267.211	0	0	282.703	275.636	0	0	0	290.776	278.832	0	264.452	267.613	0	0	257.354	0	0	0	0	0	270.476	277.324	0	0	285.29	0	0	0	274.874	0	0	0	0	273.127	283.424	266.192	0
		270	1219.76	260.635	0	265.55	263.054	262.323	277.914	0	0	0	264.901	276.579	275.732	264.237	0	0	0	282.848	277.237	281.373	0	260.728	0	0	265.502	0	0	257.537	0	0	275.419	0	0	0	287.164	0	0	0	273.972	0	0	0	0	268.218	277.272	266.434	0
		271	1223.62	270.761	0	0	267.134	0	280.59	0	0	0	260.503	0	275.472	277.975	0	278.565	277.551	0	280.016	0	0	269.55	0	0	259.745	0	0	257.993	0	0	279.808	269.801	0	0	287.929	0	0	260.4	280.172	0	0	0	0	282.367	271.802	263.319	0
		272	1227.48	271.553	0	286.226	258.157	275.422	280.018	0	0	259.345	259.132	0	278.338	259.786	0	283.444	0	280.801	275.071	281.791	0	258.987	0	0	255.614	0	0	267.593	0	0	282.253	264.802	0	0	285.203	274.075	0	0	284.294	0	0	0	0	256.88	275.465	271.861	0
		273	1231.34	265.965	0	277.032	275.046	273.791	277.828	0	0	0	260.462	0	275.757	268.837	0	0	0	270.697	289.557	0	0	268.101	0	272.656	260.849	0	0	0	0	0	271.994	262.556	0	0	294.367	269.341	0	0	278.4	0	0	0	0	264.788	0	0	0
		274	1235.2	272.938	0	0	262.229	278.26	270.377	0	0	0	257.014	274.959	273.566	261.537	0	0	280.645	268.08	295.491	0	277.332	265.742	0	0	0	0	0	253.335	0	0	278.899	277	0	0	278.803	274.772	0	253.075	278.333	0	0	0	0	263.658	273.767	262.505	0
		275	1239.06	268.744	0	276.175	264.921	0	285.884	0	0	278.394	252.929	276.123	277.164	280.233	0	287.869	282.505	0	0	294.897	270.997	273.178	0	0	264.241	0	0	268.184	0	0	283.218	274.889	0	0	276.253	0	0	0	276.744	0	0	0	0	261.788	0	276.831	0
		276	1242.92	281.126	0	261.173	283.406	267.672	284.817	0	0	266.827	0	0	267.464	271.678	0	0	275.769	0	287.429	285.504	279.19	272.628	0	0	263.924	0	0	262.73	0	0	293.402	0	0	0	287.28	281.692	0	0	281.93	0	0	0	0	273.084	266.883	277.642	0
		277	1246.78	285.115	0	0	270.88	0	284.791	0	0	268.844	0	279.909	276.798	278.497	0	0	275.148	0	0	282.272	0	259.328	0	0	243.425	0	0	253.553	0	0	272.886	0	0	0	279.894	273.492	0	0	274.97	0	0	0	0	268.195	262.664	276.099	0
		278	1250.64	276.426	0	268.816	258.741	0	286.508	0	0	264.623	0	0	275.474	270.763	0	269.649	258.023	0	283.916	0	0	263.149	0	0	251.574	0	0	260.717	0	0	266.704	268.187	0	0	281.501	275.177	0	0	285.805	0	0	0	0	268.347	271.525	272.041	0
		279	1254.5	287.591	289.417	0	270.845	0	274.359	0	0	269.672	0	279.488	280.673	274.135	0	0	276.906	0	278.194	0	276.232	273.754	0	270.57	247.302	0	0	245.303	0	0	270.208	267.039	0	0	276.591	279.146	0	0	283.694	0	0	0	0	268.65	0	266.631	0
		280	1258.36	288.115	0	0	269.177	0	280.877	0	0	268.824	0	280.298	290.684	265.964	0	0	277.645	0	0	0	270.185	253.76	0	0	259.305	0	0	251.335	0	0	276.455	262.08	0	0	289.535	273.404	0	0	280.876	0	0	0	0	266.874	0	254.104	0
		281	1262.22	280.854	0	270.881	266.682	265.524	288.48	0	0	272.616	0	0	287.054	277.462	0	0	286.306	0	294.463	287.237	265.266	256.837	0	0	251.227	0	0	255.727	0	0	281.817	268.568	0	0	280.167	275.703	0	0	271.889	0	0	0	0	266.028	0	270.936	0
		282	1266.08	275.2	0	278.782	268.511	259.074	287.125	0	0	260.323	0	282.049	280.682	268.36	271.692	0	277.618	0	287.527	0	271.773	272.592	0	0	247.943	0	0	256.647	0	0	275.631	270.585	0	0	284.964	0	0	0	276.048	0	0	0	0	271.487	0	256.271	0
		283	1269.94	276.427	264.901	0	276.631	266.529	281.575	0	0	264.578	0	0	278.834	269.423	0	0	278.187	0	0	0	268.711	261.85	0	259.451	252.933	0	0	271.373	0	0	274.949	0	0	0	281.162	276.964	0	0	280.864	0	0	0	0	263.441	0	272.412	0
		284	1273.8	286.552	0	278.27	266.67	0	288.404	0	0	272.509	0	271.556	283.216	261.714	0	284.184	288.404	0	294.833	0	267.924	261.677	0	0	251.785	0	0	271.837	0	0	282.515	273.064	0	0	284.227	0	0	0	280.731	0	0	0	0	257.826	273.351	271.831	0
		285	1277.66	277.681	266.588	262.039	277.769	0	279.079	309.798	0	268.177	0	0	279.965	0	280.708	278.907	279.379	268.117	291.548	0	277.541	262.448	0	264.577	254.248	0	0	258.475	0	0	271.116	0	0	0	277.334	0	0	0	288.727	0	0	0	0	279.823	0	261.201	0
		286	1281.52	291.658	270.384	284.483	288.48	277.024	282.108	0	0	275.822	260.447	285.84	287.388	269.141	271.525	284.15	275.676	0	281.978	0	279.726	272.118	0	0	255.419	0	0	254.991	0	0	265.812	0	0	0	278.518	0	0	0	282.51	0	0	0	0	258.409	0	267.793	0
		287	1285.38	285.992	261.67	272.797	273.889	0	278.405	0	0	250.31	0	272.208	288.937	273.444	0	281.496	277.537	0	293.089	0	262.745	259.563	0	0	260.687	0	0	250.655	0	0	264.346	280.788	0	0	279.772	0	0	0	284.455	0	0	0	0	266.983	0	269.209	0
		288	1289.24	285.898	259.76	266.207	262.551	0	291.652	0	0	272.068	0	276.419	286.812	268.998	276.485	271.782	299.772	0	280.093	0	264.94	258.576	0	258.093	257.14	0	0	261.264	0	0	270.146	276.764	0	0	286.834	0	0	0	276.628	0	0	0	0	265.736	0	264.023	0
		289	1293.1	279.286	0	270.729	251.843	0	284.63	0	0	279.305	0	275.827	281.77	270.821	0	282.215	300.072	0	280.605	0	275.513	268.245	0	0	273.793	0	0	256.494	0	0	259.959	284.826	0	0	290.349	0	0	0	278.271	0	0	0	0	264.472	0	274.659	0
		290	1296.96	296.904	262.932	271.785	0	264.857	273.254	0	0	265.465	0	279.826	281.882	255.927	271.284	279.306	270.891	279.019	280.771	0	272.366	272.573	267.291	0	265.115	0	0	253.248	0	0	255.811	0	0	0	282.408	0	0	0	279.508	0	0	0	0	261.218	271.085	272.632	0
		291	1300.82	282.173	0	263.607	274.369	270.059	282.637	0	0	272.733	0	274.629	293.033	280.124	0	284.645	295.349	0	282.311	0	259.947	262.917	0	0	252.826	0	0	260.77	0	0	248.692	0	0	0	278.959	0	0	0	286.82	0	0	0	0	259.523	0	275.159	0
		292	1304.68	282.941	279.545	266.427	258.512	255.82	275.046	0	0	267.514	0	278.773	288.965	261.361	272.325	282.619	282.494	0	262.808	0	262.235	264.758	272.342	260.752	260.199	0	0	260.556	0	0	252.644	275.161	0	0	277.529	0	0	0	285.732	0	0	0	0	256.381	0	274.109	0
		293	1308.54	281.46	270.033	269.493	265.948	268.242	281.296	0	0	280.508	0	283.295	293.825	268.826	293.953	277.705	274.23	0	270.505	262.613	269.745	265.301	277.76	0	265.34	259.119	0	267.907	0	0	267.346	284.851	0	0	290.295	0	0	0	278.828	0	0	0	0	257.989	265.417	266.986	0
		294	1312.4	285.338	263.697	267.094	272.671	263.312	281.627	0	0	255.417	0	270.241	284.664	259.774	278.608	272.642	282.689	0	273.063	0	265.119	276.001	271.28	0	256.792	0	0	258.6	0	0	266.885	276.733	0	0	274.426	280.37	0	0	265.286	0	0	0	0	262.354	0	267.595	0
		295	1316.26	285.058	276.532	275.535	263.917	270.17	263.919	0	0	263.528	0	277.409	279.412	264.31	280.355	293.653	271.19	0	276.186	0	262.469	269.683	258.509	251.814	265.58	0	0	257.283	0	0	262.442	0	0	0	276.236	0	0	0	281.192	0	0	0	0	256.267	0	273.313	0
		296	1320.12	277.005	275.446	271.219	267.201	270.207	282.792	0	0	265.96	0	282.5	290.396	263.67	272.879	292.361	274.502	0	274.377	0	267.141	277.534	277.604	0	262.049	0	0	257.254	0	0	262.856	261.553	0	0	268.296	0	0	0	287.248	0	0	0	0	267.339	0	284.897	0
		297	1323.98	283.364	269.232	283.73	270.157	267.699	286.141	0	0	264.925	0	287.376	285.601	259.061	264.772	286.799	276.09	0	278.366	0	0	271.731	269.144	0	257.687	0	0	269.429	0	0	261.717	0	0	0	279.247	0	0	0	277.24	0	0	0	0	265.425	0	274.123	0
		298	1327.84	287.464	268.538	274.497	266.595	269.228	278.499	0	0	266.865	0	289.116	283.978	262.994	264.826	278.827	277.957	0	278.369	0	262.345	267.001	0	272.664	262.453	268.975	0	267.447	0	0	271.838	278.902	0	0	284.825	0	0	0	289.546	0	0	0	0	278.255	274.417	272.505	0
		299	1331.7	288.836	275.31	276.348	275.146	259.563	291.478	0	0	267.913	0	280.708	275.434	258.191	272.014	286.876	291.212	0	272.291	0	0	272.885	0	0	265.24	0	0	268.668	0	0	264.16	271.422	0	0	279.871	0	0	264.425	284.54	0	0	0	0	265.492	0	267.229	0
		300	1335.56	293.089	271.372	270.243	276.144	257.041	289.106	0	0	271.298	0	283.699	279.374	279.338	277.474	291.181	270.652	0	270.086	273.498	268.22	274.946	0	0	275.119	0	0	278.706	0	0	273.518	266.534	0	0	277.414	0	0	0	284.505	0	0	0	0	279.021	0	267.343	0
		301	1339.42	279.48	247.081	270.199	259.653	266.072	285.476	0	0	256.267	0	283.503	279.936	281.871	281.622	272.198	267.936	0	278.347	0	266.336	264.689	0	0	270.837	0	0	267.725	0	0	276.931	0	0	0	281.836	272.842	0	0	287.166	0	0	0	0	271.324	0	266.445	0
		302	1343.28	281.553	272.891	262.477	275.703	259.513	287.552	0	0	261.154	0	280.864	280.696	250.708	272.825	290.813	279.816	0	276.829	0	263.406	272.259	0	0	272.239	261.132	0	0	0	0	262.679	265.876	0	0	274.955	0	0	0	288.154	0	0	0	0	258.873	0	271.161	0
		303	1347.14	281.152	254.29	256.197	261.085	263.169	282.569	0	0	267.959	0	284.082	280.602	258.827	271.911	290.163	281.429	267.079	272.662	0	263.15	266.217	268.162	269.478	254.263	0	0	0	0	0	260.559	269.31	0	0	290.833	0	0	264.197	275.035	0	0	0	0	278.475	0	264.307	0
		304	1351	268.477	0	260.833	266.659	266.813	285.191	0	0	259.422	0	285.33	279.468	270.066	276.47	285.67	279.569	273.29	277.76	0	258.572	272.251	0	251.866	252.56	255.194	0	258.065	0	0	276.015	263.112	0	0	283.811	278.322	0	258.078	279.508	0	0	0	0	276.21	0	269.91	0
		305	1354.86	278.8	249.18	271.103	0	268.576	293.03	0	260.672	261.141	0	283.346	274.71	259.378	276.149	0	278.005	0	273.96	0	255.902	261.101	0	272.926	266.031	0	0	0	0	0	276.698	265.484	0	0	277.584	268.402	0	0	275.251	0	0	0	0	253.586	0	260.818	0
		306	1358.72	288.328	0	266.086	271.559	267.885	284.845	0	0	268.728	0	270.153	287.674	276.999	273.398	286.246	274.789	268.918	285.423	0	260.396	258.97	0	260.187	257.831	269.843	0	272.029	0	0	267.919	270.04	0	0	269.912	0	0	262.313	295.407	0	0	0	0	271.649	0	0	0
		307	1362.58	279.662	261.159	280.723	275.031	258.692	288.861	0	0	259.552	0	266.916	290.964	259.605	272.079	290.3	286.123	253.995	278.922	257.699	263.148	266.869	0	0	261.59	258.647	0	0	0	0	263.511	268.826	0	0	279.125	275.389	0	0	299.264	0	0	0	0	277.461	0	275.137	0
		308	1366.44	286.236	257.008	277.87	266.279	266.82	285.28	0	0	265.737	0	278.667	290.528	266.717	289.874	285.124	267.992	273.186	272.622	0	261.241	255.247	0	0	270.414	0	0	262.871	284.348	0	273.189	263.511	0	0	272.401	277.572	0	251.289	292.729	0	0	0	0	269.717	0	274.682	0
		309	1370.3	278.32	0	271.109	260.562	265.714	287.475	0	0	257.434	0	280.1	277.01	259.904	269.662	283.942	274.17	266.654	278.912	0	264.779	261.464	0	272.039	255.22	0	0	271.259	0	0	254.298	270.166	0	0	280.964	279.167	0	0	289.114	0	0	0	0	287.502	0	265.437	0
		310	1374.16	284.163	0	273.463	244.045	274.419	289.885	0	0	250.253	0	266.088	285.286	264.091	283.685	279.732	270.909	280.847	273.369	0	269.543	266.067	0	265.209	264.135	0	0	0	0	0	259.36	270.169	0	0	275.147	272.041	0	261.513	284.944	0	264.08	0	0	277.14	262.283	267.059	0
		311	1378.02	288.206	0	282.652	263.012	261.628	285.693	0	256.295	259.026	0	275.391	264.811	260.078	272.769	275.916	274.084	262.726	274.068	0	254.501	257.869	0	259.008	251.677	258.502	0	0	0	0	264.6	273.639	0	266.867	275.788	0	0	0	279.012	0	0	0	0	279.758	0	0	0
		312	1381.88	284.487	0	283.144	261.346	267.098	292.98	0	0	259.465	0	279.195	278.869	268.253	278.703	268.351	274.519	270.94	268.904	0	270.342	257.803	0	0	256.101	263.429	0	255.781	284.638	0	257.487	270.222	0	0	276.983	268.895	0	262.332	286.352	0	263.197	0	0	282.155	0	0	0
		313	1385.74	289.721	0	276.606	253.675	265.535	283.048	0	0	266.966	0	287.539	290.22	274.616	0	306.505	277.585	264.563	275.275	0	261.563	254.492	0	251.985	257.707	257.165	0	0	0	0	272.569	270.468	0	0	277.26	261.307	0	266.015	280.346	0	0	0	0	287.513	0	267.956	0
		314	1389.6	268.779	0	279.537	259.29	254.129	286.007	0	0	258.123	0	275.95	281.149	255.241	268.07	279.331	260.824	264.172	279.576	0	260.844	261.105	0	0	252.206	252.092	0	0	0	0	269.53	275.661	0	0	271.869	0	0	258.706	281.723	0	0	0	0	282.646	0	0	0
		315	1393.46	274.133	252.46	274.936	255.178	266.946	290.33	0	0	261.808	0	280.264	286.503	266.829	275.815	280.604	282.053	0	277.37	0	268.732	260.573	0	0	261.34	262.175	0	0	0	0	246.156	275.356	0	0	282.697	0	0	255.983	286.052	0	0	0	0	285.665	0	271.054	0
		316	1397.32	283.872	0	273.59	264.146	265.179	285.492	0	0	262.116	0	281.336	282.051	268.169	275.396	280.545	265.324	259.484	266.378	0	258.199	262.298	0	0	254.105	0	0	0	282.702	0	250.848	270.498	0	0	284.152	0	0	263.364	276.576	0	0	0	0	288.406	0	0	0
		317	1401.18	273.461	260.53	270.869	257.306	271.303	282.289	0	251.255	274.896	0	284.507	295.518	258.347	271.874	279.436	277.781	0	275.677	0	264.563	266.919	0	273.459	255.573	255.503	0	262.853	0	0	255.046	267.684	0	0	279.762	272.253	0	263.942	282.786	0	0	0	0	290.052	0	263.821	0
		318	1405.04	284.2	0	269.467	263.115	261.47	272.104	0	255.441	255.411	0	279.898	291.418	261.883	288.073	267.735	261.803	273.073	287.19	268.361	252.06	278.417	0	0	253.672	0	0	0	0	0	260.324	274.682	0	0	282.097	0	0	262.302	286.437	0	0	0	0	282.62	0	0	0
		319	1408.9	288.795	0	266.598	254.547	258.596	273.688	0	0	259.873	0	280.492	287.802	258.529	279.553	269.944	273.043	269.306	291.858	268.057	266.712	262.492	0	0	255.291	259.52	0	0	0	0	255.744	282.849	0	0	272.625	276.379	0	252.385	277.217	0	0	268	0	275.699	0	0	0
		320	1412.76	290.543	0	261.443	0	269.738	268.289	0	251.984	259.409	0	283.612	287.266	257.702	280.946	269.547	276.208	273.816	281.613	271.729	262.939	259.972	0	0	255.978	0	0	0	0	0	252.533	283.308	0	0	283.747	0	0	268.339	279.788	0	0	264.514	0	279.422	0	0	0
		321	1416.62	268.695	0	254.602	251.576	268.303	266.146	0	258.775	263.316	0	283.773	286.547	250.056	0	278.422	269.102	264.73	270.868	0	276.469	257.503	0	0	258.694	253.999	0	0	269.759	0	259.299	274.647	0	0	263.652	263.309	0	259.506	289.461	0	0	260.687	0	274.923	0	0	0
		322	1420.48	285.248	0	258.864	0	270.804	267.301	0	0	258.978	0	273.492	292.992	259.171	0	275.763	265.709	267.058	275.391	263.688	271.131	275.016	0	0	266.174	266.639	0	0	282.471	0	259.96	280.589	0	0	287.695	284.053	0	269.739	277.967	0	0	269.528	0	289.634	0	0	0
		323	1424.34	284.712	0	271.745	250.076	278.562	261.674	0	253.43	253.088	0	295.072	290.15	253.074	0	272.526	260.207	257.545	271.864	268.061	269.026	272.411	0	0	262.075	263.583	0	0	271.453	0	255.955	269.702	0	0	288.166	0	0	271.357	288.905	0	0	0	0	277.059	0	0	0
		324	1428.2	281.875	0	0	0	259.691	272.267	0	264.371	257.546	0	285.31	304.172	261.217	288.792	273.145	258.298	259.128	279.641	0	273.859	261.043	0	0	256.782	266.531	0	0	0	0	255.309	276.271	0	276.603	286.164	273.159	0	251.337	0	0	0	250.686	0	272.606	0	266.062	0
		325	1432.06	273.763	269.022	0	260.141	258.145	277.813	0	257.137	263.65	0	282.279	289.077	250.504	0	278.678	273.055	261.827	270.575	0	260.907	258.782	0	0	267.849	270.869	0	0	271.121	0	258.351	275.33	0	0	282.018	0	0	256.976	278.802	0	252.384	258.625	0	282.689	0	0	0
		326	1435.92	285.953	0	0	0	270.351	287.889	0	0	267.559	0	290.597	292.442	255.399	0	269.212	270.314	274.417	280.37	0	270.699	261.414	0	0	261.641	256.203	0	0	265.447	0	253.786	268.231	0	0	281.543	272.947	0	275.352	292.807	0	0	256.604	0	282.608	0	0	0
		327	1439.78	282.894	0	0	259.23	271.134	278.57	0	0	265.745	0	283.455	296.01	245.056	0	284.638	282.094	276.684	265.602	0	274.466	267.474	0	0	256.851	262.926	0	0	254.891	0	0	260.553	0	0	276.55	268.832	0	264.037	0	0	0	248.682	269.655	278.907	0	264.198	0
		328	1443.64	284.472	0	0	0	276.378	280.281	0	272.365	0	0	294.384	282.478	250.528	0	276.654	277.535	268.903	266.959	0	279.112	262.89	0	0	260.162	252.328	0	0	266.341	0	263.766	267.508	0	0	282.671	267.183	0	271.1	268.605	0	0	255.984	0	279.018	0	0	0
		329	1447.5	290.419	0	271.88	260.714	267.601	271.288	0	0	262.05	0	287.53	296.208	245.478	0	274.264	269.06	273.028	266.293	0	278.494	264.84	0	0	263.847	252.733	0	0	271.386	0	255.966	261.669	0	0	273.448	269.006	0	255.406	0	0	0	255.45	0	278.5	0	269.006	0
		330	1451.36	295.13	0	273.792	257.43	265.668	270.727	0	257.545	259.24	0	294.348	293.902	255.016	0	274.918	280.593	265.861	276.719	0	266.833	266.198	0	0	263.152	257.375	0	264.916	263.992	0	0	267.443	0	0	279.178	0	0	262.154	286.563	0	0	250.241	257.594	282.06	0	0	0
		331	1455.22	295.268	0	275.726	251.033	272.835	278.895	0	270.346	267.155	0	307.851	303.496	262.17	0	276.958	273.51	268.577	268.239	0	272.457	260.845	0	0	252.203	264.418	0	0	271.55	0	255.46	255.275	0	0	270.599	0	0	264.553	279.577	0	0	253.462	243.08	0	0	263.36	0
		332	1459.08	294.788	0	267.781	254.772	264.231	269.033	0	256.885	258.835	0	281.494	291.204	255.633	0	271.157	281.219	267.637	272.277	0	259.688	261.662	0	0	251.735	267.606	0	0	275.029	0	259.378	265.394	0	0	285.127	267.446	0	267.281	281.947	0	0	254.929	0	278.979	0	0	0
		333	1462.94	292.201	0	0	231.627	267.535	277.321	0	247.097	263.924	0	285.392	298.939	257.1	0	279.941	279.935	265.22	275.399	265.292	277.933	259.701	0	0	263.274	263.707	0	0	277.563	0	258.338	271.836	0	262.308	288.73	265.819	0	243.931	0	0	0	250.441	0	0	0	0	0
		334	1466.8	300.36	0	272.594	253.314	262.725	284.063	0	0	265.989	0	286.748	294.648	264.404	276.149	281.291	273.124	246.97	266.555	260.311	274.305	258.659	0	248.215	251.991	270.158	0	0	266.904	0	259.049	257.098	0	0	281.83	265.852	0	253.424	286.188	0	0	242.586	0	0	269.104	0	0
		335	1470.66	285.351	0	279.467	240.437	267.03	272.131	287.672	257.257	268.296	0	278.137	288.278	252.579	0	274.462	274.985	260.849	261.33	0	270.229	259.826	0	0	259.489	263.589	0	0	272.943	0	253.543	256.303	0	0	282.478	265.137	0	256.989	0	0	0	250.03	0	281.937	270.524	0	0
		336	1474.52	282.429	244.907	274.621	239.683	260.957	277.215	0	256.718	260.285	0	284.759	296.078	257.828	0	286.378	270.519	270.896	0	0	272.719	259.617	0	0	249.378	250.718	0	0	268.664	0	259.575	259.821	0	0	276.561	273.861	0	272.155	279.917	260.332	0	250.919	257.572	0	0	0	0
		337	1478.38	306.188	0	277.722	0	255.222	281.905	0	0	261.26	0	279.369	298.063	267.889	0	286.306	278.798	253.717	0	0	270.666	258.326	0	0	264.066	258.334	0	0	278.593	0	255.772	257.299	0	0	286.145	258.093	0	255.052	274.985	271.344	0	242.25	260.152	272.661	0	0	0
		338	1482.24	291.228	247.083	288.402	240.398	256.053	274.57	0	256.429	260.776	0	275.235	296.792	266.346	0	287.141	273.553	272.407	266.708	0	278.234	263.76	0	0	258.02	250.611	0	0	256.326	274.175	0	265.889	0	266.32	279.293	263.09	0	256.212	279.028	0	0	240.575	262.614	271.207	0	0	0
		339	1486.1	286.508	0	283.342	248.335	263.117	289.119	0	262.265	255.56	0	283.911	294.175	270.78	262.972	286.014	272.966	270.508	260.463	0	265.219	270.484	0	0	259.161	246.967	0	0	273.714	0	258.645	265.298	0	0	283.796	274.241	0	252.75	0	0	0	255.082	264.39	259.636	270.388	271.311	0
		340	1489.96	289.487	0	275.586	242.666	269.026	275.491	0	256.257	250.449	260.543	270.583	294.947	274.357	277.008	285.854	277.583	254.12	282.19	0	252.359	260.865	0	0	261.414	246.192	0	282.185	265.146	0	249.511	270.715	0	269.088	283.238	264.947	0	246.051	0	262.854	0	262.218	0	277.356	0	0	0
		341	1493.82	291.535	0	271.62	243.964	263.419	272.646	0	259.846	267.492	0	281.383	292.699	283.717	282.099	284.788	261.988	259.867	267.523	0	259.851	270.197	0	0	265.687	267.686	0	0	269.925	0	250.327	248.28	0	268.106	291.152	267.341	0	250.894	279.485	0	0	264.391	250.49	263.346	0	0	0
		342	1497.68	290.687	0	274.089	244.818	260.624	272.853	0	246.169	257.186	0	273.401	293.221	261.666	0	286.547	269.056	262.912	261.834	0	263.616	261.324	0	0	257.86	259.237	0	0	267.339	0	0	272.47	0	263.528	281.662	263.886	0	259.809	274.464	245.204	0	253.736	246.071	261.423	0	0	0
		343	1501.54	297.373	247.073	274.122	236.601	261.208	271.694	0	255.012	265.062	254.128	286.759	308.875	266.846	264.979	292.949	271.955	274.347	273.462	0	268.572	256.97	0	0	259.676	256.744	0	0	278.516	0	253.126	257.424	0	272.136	277.547	268.813	0	272.806	290.873	255.421	259.61	245.775	251.197	264.596	0	0	0
		344	1505.4	288.97	0	279.325	252.378	270.468	269.047	0	262.732	263.225	0	283.917	302.53	265.84	270.046	298.968	265.159	259.973	279.009	0	269.112	257.707	0	0	261.123	257.843	0	0	267.728	0	254.368	260.119	0	260.624	281.962	264.351	0	256.504	285.836	256.137	261.96	250.02	246.086	262.988	255.417	0	0
		345	1509.26	285.005	254.46	281.255	250.241	267.289	275.088	0	256.419	264.33	0	291.303	294.202	274.93	274.716	291.152	272.874	261.763	281.696	262.731	265.108	268.795	0	0	252.517	261.592	0	0	265.516	0	272.106	269.542	0	268.897	276.484	271.39	0	254.854	279.199	266.74	0	266.311	246.025	262.315	0	0	0
		346	1513.12	288.79	245.945	284.447	251.475	280.235	277.407	0	256.202	257.087	0	290.823	290.564	275.498	278.383	299.617	283.912	0	271.071	0	262.666	261.609	0	0	257.386	261.914	0	0	269.335	0	0	265.157	0	263.974	272.051	270.799	0	249.823	280.078	260.754	0	256.8	256.378	264.437	248.313	0	0
		347	1516.98	286.266	234.132	275.239	246.172	279.861	279.432	0	0	252.553	254.296	286.667	283.513	268.681	279.108	293.297	272.256	0	261.432	0	265.702	264.532	0	0	256.085	269.929	0	0	266.611	0	269.727	263.112	0	263.953	281.794	270.422	0	254.821	272.191	254.701	248.231	260.561	247.621	266.657	0	0	0
		348	1520.84	291.397	249.991	274.703	258.772	267.941	272.383	0	0	276.395	252.148	299.01	283.566	0	274.138	298.77	274.264	0	263.242	0	270.966	270.604	0	0	257.306	252.584	0	0	271.588	0	0	252.791	0	259.724	266.319	271.998	0	249.221	279.15	0	0	256.967	255.48	257.693	0	0	0
		349	1524.7	280.026	0	278.846	255.409	265.861	284.03	0	247.259	264.625	253.047	287.101	300.395	261.396	254.08	296.682	263.455	0	275.308	250.735	264.05	270.847	0	0	262.728	264.302	0	0	263.778	0	262.952	266.199	0	258.341	275.305	267.318	0	254.18	282.106	0	255.708	252.215	255.138	276.64	267.816	265.61	0
		350	1528.56	279.106	238.139	274.98	255.32	260.762	281.18	0	252.808	260.854	250.899	288.825	284.831	251.505	270.183	298.953	273.501	0	267.522	0	259.586	272.758	0	0	261.627	261.312	0	0	279.137	0	272.474	261.127	0	259.166	281.952	269.886	0	256.736	0	254.487	253.419	256.148	252.253	262.28	250.71	0	0
		351	1532.42	283.439	247.555	274.11	247.18	256.604	284.447	0	266.376	0	259.968	283.486	294.15	265.192	274.323	287.51	262.957	0	275.064	255.39	270.324	255.867	0	0	256.167	258.343	0	0	270.164	0	256.841	274.692	0	266.063	265.707	262.821	0	251.336	270.975	251.347	0	268.026	255.338	0	252.925	257.545	0
		352	1536.28	278.531	243.816	282.345	247.596	260.583	266.185	0	264.484	0	0	292.314	290.347	248.574	265.98	298.712	262.274	0	263.214	0	256.839	268.091	0	0	255.665	261.928	0	0	249.578	0	257.177	0	0	262.507	266.202	272.724	0	254.283	279.712	254.126	261.106	257.853	245.746	263.974	247.667	0	0
		353	1540.14	272.442	246.661	257.663	251.296	262.286	288.753	0	256.829	251.185	254.094	290.476	287.503	252.776	265.027	294.335	267.825	0	259.882	0	251.518	279.439	0	0	254.702	254.139	0	0	265.658	0	250.029	274.253	0	255.912	267.955	266.9	0	259.603	273.213	264.947	0	261.742	257.232	256.191	260.812	0	0
		354	1544	281.397	245.7	284.261	262.51	269.52	280.733	0	263.722	0	256.151	296.095	309.096	261.016	263.81	286.539	256.56	0	262.471	0	256.881	264.737	0	0	268.567	271.19	0	0	253.677	0	257.037	260.479	0	261.338	263.62	259.676	0	261.265	286.796	265.268	253.875	246.565	256.509	0	264.265	0	0
		355	1547.86	277.452	244.716	279.308	249.386	268.41	281.885	0	257.404	258.547	263.423	291.994	288.269	262.396	257.579	301.475	274.334	0	270.601	0	264.99	265.935	0	0	265.182	264.346	0	0	254.477	0	246.303	259.801	0	261.384	272.604	259.952	0	260.369	0	250.517	0	264.732	246.151	258.634	257.876	272.583	0
		356	1551.72	287.955	235.104	266.156	253.87	259.635	277.714	0	252.908	257.669	247.534	293.256	282.28	258.706	273.76	269.995	276.425	0	262.137	0	260.892	266.948	0	0	259.116	266.395	0	0	268.788	0	264.957	262.806	0	0	271.64	274.98	0	263.298	262.077	248.125	253.098	262.531	0	0	264.351	0	0
		357	1555.58	282.515	0	262.452	244.233	267.417	281.307	0	262.467	255.732	252.657	288.864	294.083	251.833	260.722	294.784	268.366	0	255.281	0	261.093	260.846	0	0	256.081	253.23	0	0	263.777	0	263.951	261.129	0	260.93	276.418	266.156	0	266.429	276.934	255.439	0	248.022	247.79	0	261.929	0	0
		358	1559.44	290.881	0	263.205	0	268.654	270.728	0	261.727	0	257.45	294.844	281.227	256.857	259.499	289.543	269.389	0	262.048	0	264.883	269.172	0	0	251.849	258.832	0	0	268.673	0	251.499	269.787	0	253.073	274.421	262.282	0	269.196	265.614	255.127	258.149	253.294	244.614	0	264.453	0	0
		359	1563.3	284.262	244.261	269.089	245.511	269.019	275.79	0	259.089	264.874	266.052	291.004	281.667	255.802	253.78	287.055	255.604	0	263.965	249.671	261.142	273.099	0	0	252.485	264.85	0	0	267.083	0	247.071	266.469	0	262.674	280.986	266.756	0	264.772	285.596	256.687	248.066	256.699	257.44	0	262.235	0	0
		360	1567.16	292.852	0	262.646	244.979	271.26	294.01	0	258.383	266.398	261.125	306.968	280.329	253.976	264.733	277.657	262.802	0	259.64	0	269.096	264.823	0	0	259.48	265.267	0	0	274.907	296.581	0	251.206	0	262.74	285.976	268.106	0	257.383	287.114	263.469	253.042	255.478	0	0	265.39	0	0
		361	1571.02	284.624	240.838	268.12	248.468	258.987	273.346	0	251.126	253.319	250.833	300.081	283.795	247.606	262.071	283.489	262.356	0	254.368	251.6	267.819	270.865	254.331	0	258.807	262.823	0	0	269.773	0	240.095	249.341	0	260.773	275.048	264.273	0	258.677	270.039	266.468	251.357	241.693	0	0	265.451	0	0
		362	1574.88	271.475	242.964	263.347	0	273.621	269.496	0	254.197	261.477	0	307.243	287.424	262.643	277.075	282.269	276.941	0	261.694	246.551	258.444	281.098	0	0	265.055	258.936	0	0	280.884	0	243.481	261.088	0	252.344	271.013	261.35	0	262.758	264.714	260.406	0	249.032	0	0	259.622	265.435	0
		363	1578.74	285.477	252.795	267.025	253.991	276.033	273.667	0	258.795	261.079	260.797	295.011	275.977	263.908	263.108	284.533	264.63	0	272.338	0	259.133	282.108	0	0	255.768	258.619	0	0	264.288	0	254.016	267.044	0	253.517	281.828	254.487	0	261.007	274.188	260.344	254.071	254.802	253.102	0	265.808	0	0
		364	1582.6	281.909	252.439	264.654	252.47	280.672	268.702	0	250.849	257.512	252.312	293.571	295.197	254.68	251.355	281.809	276.675	0	266.119	260.112	0	281.602	0	0	252.788	250.365	0	0	278.294	278.674	240.355	0	0	256.557	280.966	263.125	0	247.283	0	255.975	253.558	254.569	254.502	0	269.488	261.019	0
		365	1586.46	289.187	260.481	269.094	0	273.346	264.002	0	253.517	254.154	0	293.711	286.958	252.634	271.045	287.235	277.511	0	271.58	261.558	264.953	268.885	0	0	255.535	263.437	0	0	261.777	289.601	0	270.787	0	245.9	279.159	254.616	0	245.341	0	262.611	0	260.569	0	0	268.531	257.425	0
		366	1590.32	278.602	253.094	0	252.739	278.018	258.499	0	252.17	253.071	249.706	292.875	279.413	258.824	267.785	274.141	278.331	0	271.472	250.916	264.342	270.518	258.907	0	253.419	261.165	0	0	266.859	0	238.003	272.042	0	254.322	281.236	252.126	0	245.574	269.358	254.384	259.955	262.35	0	0	268.365	0	0
		367	1594.18	279.343	248.173	260.9	252.795	269.712	281.197	0	256.98	244.358	248.145	281.634	285.109	251.078	264.637	269.4	278.498	0	266.454	0	245.716	267.348	260.746	0	250.217	263.769	0	0	272.806	292.647	249.938	258.536	0	258.651	266.831	260.199	0	262.749	265.642	261.871	257.79	0	246.101	0	266.62	273.79	0
		368	1598.04	279.701	0	271.389	253.616	274.269	270.875	0	247.043	241.483	0	301.071	287.737	263.059	264.199	286.187	291.286	0	259.201	258.732	264.114	270.757	0	0	260.318	264.699	0	0	271.604	0	241.307	265.576	0	258.101	269.08	253.197	0	257.285	0	244.462	254.975	255.306	0	0	257.348	0	0
		369	1601.9	281.828	238.247	272.052	258.811	268.352	264.161	0	245.161	244.27	0	288.765	281.246	254.33	259.368	277.351	279.278	0	266.107	0	257.335	254.133	0	0	256.952	254.348	0	0	259.221	0	239.089	267.269	0	252.311	264.627	258.333	0	240.886	0	270.658	254.53	244.986	0	0	256.593	0	0
		370	1605.76	286.476	244.382	253.404	0	262.789	263.281	0	256.785	252.271	235.04	276.759	295.333	251.158	269.424	278.652	279.189	0	281.052	269.412	253.149	262.309	0	0	264.586	259.827	0	0	267.421	0	241.061	257.836	0	253.663	279.256	248.631	0	242.765	257.131	263.697	254.306	0	0	0	254.024	270.92	0
		371	1609.62	285.414	261.394	253.797	251.657	270.582	260.855	0	262.615	257.109	0	270.168	301.756	248.513	262.144	272.924	283.573	0	264.303	0	253.785	272.224	244.93	0	253.476	267.799	0	0	263.576	283.644	244.467	0	0	261.751	270.254	246.653	0	255.342	271.804	0	248.691	247.177	0	0	263.145	254.65	0
		372	1613.48	287.097	248.127	252.953	244.725	273.25	0	0	256.082	265.427	0	294.613	288.516	249.483	274.403	284.712	281.871	0	272.695	0	241.01	270.305	257.369	0	265.013	247.096	0	0	268.209	291.94	0	257.817	0	259.264	269.756	259.763	0	251.198	271.213	262.43	245.246	250.874	0	0	267.878	267.439	0
		373	1617.34	288.524	260.845	271.128	253.01	265.131	270.282	0	252.148	241.98	0	286.154	293.939	254.107	263.205	283.232	288.311	0	273.302	264.457	245.399	264.215	0	0	254.846	268.365	0	0	273.765	0	238.573	274.239	0	260.783	277.166	255.801	0	248.703	258.372	260.225	245.381	241.142	257.387	0	265.811	269.478	0
		374	1621.2	291.586	253.31	256.405	253.576	274.761	270.939	0	264.733	252.877	246.694	291.95	307.639	244.392	267.771	280.023	277.701	0	290.678	270.623	252.052	270.429	244.674	242.913	254.644	285.651	0	0	266.806	281.791	239.384	263.19	0	248.684	276.576	247.317	0	261.685	272.628	263.523	256.275	240.912	0	0	264.433	258.947	0
		375	1625.06	311.502	255.427	269.981	249.656	262.795	272.088	0	252.755	260.622	0	286.331	303.957	242.616	263.208	281.705	282.265	0	285.639	253.298	246.458	278.735	249.639	0	251.715	276.095	0	0	273.272	286.344	246.53	262.065	0	265.661	265.971	255.89	0	245.836	271.338	261.102	0	238.866	0	0	265.561	265.232	0
		376	1628.92	298.111	261.27	255.604	267.969	263.617	0	0	260.162	245.433	0	289.941	289.775	251.06	269.719	285.032	279.745	261.18	281.475	269.919	244.273	265.82	0	0	265.109	276.877	0	0	255.779	282.747	251.114	258.744	0	266.636	270.31	242.98	0	257.928	261.424	261.904	252.203	246.437	0	0	264.409	270.988	0
		377	1632.78	303.705	245.71	258.059	0	266.435	0	0	263.924	258.613	0	300.965	305.166	253.548	261.076	288.452	294.608	0	271.829	265.58	247.652	267.475	255.378	0	254.189	272.164	0	0	259.94	288.819	241.641	262.119	0	263.437	263.816	0	0	260.852	264.666	275.858	249.823	0	0	264.025	264.759	0	0
		378	1636.64	286.023	252.203	262.743	255.151	275.105	0	0	270.892	252.975	0	282.732	284.557	258.478	269.04	289.672	274.508	257.246	285.771	285.607	264.161	278.396	0	246.508	250.075	284.461	0	269.968	251.597	278.414	240.266	264.31	0	250.063	268.607	255.577	0	251.093	272.506	269.872	0	0	244.565	260.842	261.489	287.72	0
		379	1640.5	293.72	247.67	276.272	254.399	269.691	264.103	0	247.382	254.33	0	272.477	296.058	258.043	259.831	289.751	279.188	259.18	272.614	264.637	256.457	273.615	0	245.453	246.793	281.649	272.256	0	252.61	287.232	239.576	254.12	0	248.302	273.305	251.02	0	251.437	276.053	265.518	0	239.146	246.9	264.668	251.622	281.339	0
		380	1644.36	286.464	238.194	271.879	244.441	271.163	270.135	0	265.46	251.641	0	291.424	287.979	240.399	264.723	297.047	266.214	262.615	0	267.215	246.851	266.126	224.581	233.705	245.319	274.086	0	282.798	265.236	279.685	242.82	254.752	0	239.595	260.193	249.294	0	261.98	261.41	265.839	0	231.344	245.828	259.109	260.082	273.29	0
		381	1648.22	288.563	263.419	263.555	241.69	273.823	267.874	0	263.594	259.703	0	281.519	298.699	261.474	269.809	284.712	267.904	276.114	278.71	253.335	263.246	271.129	228.62	223.115	254.727	275.077	0	278.829	258.206	276.163	237.53	255.065	0	243.003	259.954	262.503	0	267.391	269.411	265.934	249.325	235.902	243.527	254.172	266.003	271.118	0
		382	1652.08	284.354	259.884	283.903	241.804	267.288	272.532	0	260.281	253.497	0	280.045	280.272	249.237	267.799	281.453	275.928	261.205	293.075	254.012	255.167	266.666	227.372	237.877	238.669	278.65	271.216	276.389	266.907	293.102	234.868	238.6	0	245.296	253.554	264.592	0	248.586	272.372	265.245	0	244.846	250.012	256.644	251.378	271.47	0
		383	1655.94	291.53	249.114	274.489	247.174	261.124	273.612	0	257.053	264.035	0	279.442	288.929	244.249	257.737	295.437	271.273	263.635	278.975	264.139	253.557	273.599	220.802	0	243.275	280.437	274.167	260.692	268.539	278.89	238.298	253.048	0	236.884	265.144	266.998	0	252.647	262.904	268.097	0	0	229.04	258.96	263.043	274.116	0
		384	1659.8	292.35	252.871	262.802	249.021	269.212	274.575	0	261.317	255.662	0	282.995	286.947	260.155	266.073	286.575	278.227	257.804	273.503	246.103	251.253	308.097	0	227.891	256.87	280.039	0	272.166	261.549	0	252.021	248.389	0	242.25	256.181	265.025	0	245.804	284.47	264.289	266.202	238.51	242.121	272.484	259.747	271.1	0
		385	1663.66	276.394	253.982	262.326	247.586	276.458	250.738	0	260.103	258.106	0	287.93	298.034	254.851	266.464	285.21	278.174	273.091	268.189	245.394	250.137	267.115	230.326	229.247	243.684	265.938	0	259.598	262.907	0	243.894	258.712	0	250.272	269.317	254.611	0	0	261.353	264.271	0	0	241.192	260.296	248.217	274.511	0
		386	1667.52	270.54	246.529	280.149	264.873	262.507	272.54	0	248.495	244.698	0	281.246	285.724	259.934	264.965	282.25	275.323	258.636	273.885	251.221	238.194	274.655	245.394	0	242.062	273.612	267.706	0	267.684	282.912	239.44	259.429	0	250.2	267.286	264.278	0	244.187	279.621	268.904	0	0	244.182	262.834	248.661	285.715	0
		387	1671.38	268.549	249.773	266.7	243.057	257.709	253.838	0	273.117	253.866	0	280.767	286.141	251.849	271.999	277.365	281.245	260.764	288.077	262.829	239.477	270.498	0	237.957	245.962	279.635	267.45	0	263.985	0	251.949	269.543	0	236.571	263.652	253.482	0	255.946	268.153	257.965	250.246	237.625	242.644	249.887	252.895	277.176	0
		388	1675.24	270.659	249.765	277.489	234.875	264.457	244.48	0	259.391	254.255	0	285.643	289.59	257.653	266.942	284.234	279.157	256.783	267.891	269.341	245.968	270.982	0	237.927	244.499	284.377	278.774	273.449	265.314	0	236.705	262.327	0	236.238	288.828	255.55	0	0	270.72	265.476	241.253	0	246.482	263.711	268.434	283.762	0
		389	1679.1	271.322	241.239	266.604	230.701	262.549	249.146	0	266.965	255.336	0	271.227	280.017	239.544	272.427	285.358	274.949	250.741	275.437	265.937	252.614	264.862	0	233.033	242.615	282.716	277.176	267.055	273.823	293.952	228.187	263.002	0	245.156	259.194	257.928	0	263.279	256.912	277.742	0	230.808	238.255	263.755	253.936	290.193	0
		390	1682.96	280.829	246.496	275.022	244.638	261.618	268.078	0	262.385	262.626	0	277.661	278.889	240.615	269.672	285.485	272.476	243.984	273.255	253.812	264.868	269.539	247.285	236.37	249.544	288.475	278.073	269.805	267.607	0	230.383	266.101	0	236.781	267.242	269.696	0	0	268.373	281.053	0	0	232.657	267.602	253.74	286.507	0
		391	1686.82	281.781	241.396	281.117	236.633	266.28	252.33	0	265.997	245.718	0	277.675	281.614	253.991	272.561	283.382	273.273	0	281.601	262.765	264.493	274.278	0	238.886	244.778	279.881	269.146	272.969	267.144	0	248.788	258.954	0	243.759	252.924	260.96	0	0	257.734	274.732	0	233.403	241.403	253.687	261.07	287.596	0
		392	1690.68	277.628	251.264	279.693	244.942	257.893	256.804	0	264.619	255.051	0	280.729	287.49	0	0	273.667	270.543	267.078	276.584	269.626	255.367	272.437	0	228.365	244.074	280.969	267.407	282.088	269.471	0	241.825	269.71	0	236.094	250.479	260.317	0	0	259.917	259.519	0	0	242.548	256.973	257.697	264.101	0
		393	1694.54	279.088	254.217	280.879	239	262.284	248.702	0	265.829	259.933	0	275.502	292.465	241.051	265.956	283.379	277.444	253.249	278.904	271.937	246.961	262.833	0	233.27	242.442	280.231	268.7	264.021	267.258	0	242.441	259.05	0	236.164	270.324	261.07	0	265.109	263.104	254.153	0	229.214	241.613	270.351	0	280.006	0
		394	1698.4	275.781	258.902	282.08	231.295	258.72	258.328	0	253.891	254.041	0	279.119	293.006	249.774	259.931	274.213	267.17	269.102	278.527	268.975	258.088	260.091	0	235.468	254.318	293.169	266.212	278.165	266.727	0	241.801	248.428	0	239.244	247.273	262.21	0	0	281.97	259.168	0	0	239.467	271.843	252.169	284.199	0
		395	1702.26	282.034	241.468	276.476	222.881	257.592	270.249	0	254.47	248.457	0	288.173	288.936	246.331	248.773	284.033	261.005	259.571	279.821	248.518	0	270.578	233.478	0	246.595	275.941	260.964	269.876	275.72	0	231.187	262.473	0	245.974	243.497	0	0	268.89	263.008	256.455	0	0	235.357	260.811	264.376	295.063	0
		396	1706.12	283.604	248.34	288.214	0	255.617	254.698	0	248.355	279.286	0	293.032	296.476	237.239	255.637	281.943	269.733	264.504	294.213	243.757	249.622	271.94	0	224.459	249.601	270.425	273.578	270.889	250.924	0	243.011	263.48	0	241.227	0	254.958	0	0	258.925	252.77	0	236.882	235.647	237.64	257.943	295.424	0
		397	1709.98	280.107	237.245	298.929	246.427	267.61	260.809	0	261.534	259.185	0	286.788	285.404	239.388	270.614	277.722	276.57	253.299	275.019	250.03	0	266.203	236.617	219.868	246.729	277.247	271.76	271.513	244.577	0	231.143	254.882	0	243.279	0	252.919	0	0	253.066	269.709	0	228.94	232.992	248.539	261.882	285.094	0
		398	1713.84	278.216	261.612	293.374	248.698	265.611	255.675	0	238.184	263	0	289.611	283.774	0	262.148	273.268	263.962	0	0	244.922	0	267.477	0	232.989	248.804	269.063	263.694	277.843	262.156	0	231.268	261.831	0	239.526	260.979	245.555	0	0	271.877	0	245.185	227.131	231.938	248.266	0	285.907	0
		399	1717.7	296.162	248.068	293.49	230.78	0	247.607	0	268.937	251.603	0	284.5	286.366	251.439	256.696	275.79	280.41	250.124	0	260.234	252.96	266.611	0	234.343	246.627	270.211	273.013	269.884	273.297	0	240.616	256.769	0	239.231	257.157	257.126	0	275.71	269.268	254.348	0	238.063	237.213	242.69	0	287.389	0
		400	1721.56	281.684	258.02	284.79	244.025	267.719	0	0	240.388	256.669	0	280.819	287.36	242.667	256.574	283.926	271.415	266.24	289.1	253.637	251.425	262.129	0	229.019	249.919	261.218	273.919	277.766	247.984	0	233.097	256.883	0	240.39	253.866	267.682	0	266.944	255.843	0	0	0	245.916	249.589	0	273.06	0
		401	1725.42	274.43	256.18	288.232	0	267.599	253.308	0	253.343	251.848	0	299.972	293.454	242.557	252.616	268.912	0	0	297.628	249.175	242.098	261.119	247.886	238.235	250.169	258.807	286.798	267.885	260.336	0	233.187	258.564	0	244.367	276.339	253.69	0	256.929	255.329	247.037	245.008	227.768	226.601	252.696	0	288.56	0
		402	1729.28	281.645	250.645	297.525	235.068	290.359	263.478	0	247.228	248.996	240.567	285.639	297.52	0	260.275	269.547	274.12	276.063	281.884	249.208	0	266.338	0	0	245.989	267.89	277.283	279.008	246.548	0	227.464	247.632	0	229.69	0	253.615	0	0	255.595	254.879	0	241.364	246.128	250.367	251.972	279.06	0
		403	1733.14	282.628	248.849	276.307	231.611	280.644	256.639	0	248.905	245.003	237.576	284.646	283.177	228.352	256.402	278.14	276.455	0	0	244.814	254.812	259.183	0	220.818	249.007	264.881	283.387	273.086	266.271	0	237.078	253.502	0	241.378	267.315	276.607	0	0	254.174	0	0	0	238.425	253.65	0	278.705	0
		404	1737	289.55	247.388	298.98	232.626	263.587	267.912	0	244.672	258.389	233.222	298.762	281.245	237.884	250.452	275.219	266.462	0	0	256.753	0	260.563	0	0	245.444	269.54	273.199	270.97	263.572	0	228.35	261.266	0	247.194	257.501	269.661	0	263.185	262.237	262.248	0	0	246.396	258.253	0	271.765	0
		405	1740.86	285.663	240.895	283.727	234.662	279.076	265.592	0	240.133	243.467	240.043	286.997	288.965	239.362	260.28	262.249	266.879	0	285.35	270.559	0	254.878	0	223.333	252.636	267.632	262.072	275.407	280.348	0	235.068	273.848	0	248.45	265.554	261.802	0	0	254.818	250.634	0	226.002	239.648	260.407	0	269.851	0
		406	1744.72	282.17	241.746	292.541	243.608	257.829	257.927	0	232.388	249.848	236.475	290.594	297.991	238.898	257.442	269.229	260.387	0	288.492	260.629	248.533	262.589	0	222.321	255.279	258.807	260.644	282.397	289.189	0	241.058	0	0	237.412	259.866	263.885	0	0	254.75	243.21	0	241.939	240.509	248.062	0	267.471	0
		407	1748.58	273.903	248.202	289.948	0	267.952	245.228	0	242.085	251.683	250.73	288.219	297.208	230.604	264.264	249.271	268.791	0	302.421	253.15	0	262.042	0	228.295	247.27	271.503	272.344	283.604	272.529	0	235.519	262.264	0	241.101	262.222	264.533	0	0	257.205	259.808	0	238.461	242.492	252.992	0	271.907	0
		408	1752.44	275.868	242.86	275.36	229.995	275.258	244.743	0	242.04	266.866	235.892	281.322	290.909	240.389	266.478	266.186	278.915	0	291.064	259.283	264.114	254.641	0	229.13	239.6	275.669	0	280.149	278.184	0	230.275	0	0	246.625	0	263.663	0	0	247.627	242.828	0	231.399	242.939	258.175	240.941	271.357	0
		409	1756.3	283.522	242.172	282.654	226.626	262.395	260.931	0	246.331	249.246	236.886	279.487	291.611	232.3	273.118	258.249	274.202	275.421	0	251.136	267.316	242.952	0	231.558	250.154	269.842	266.37	0	272.155	0	219.78	0	0	254.283	270.457	260.249	0	0	249.668	264.438	0	240.881	242.646	267.291	248.168	266.6	0
		410	1760.16	275.136	232.601	0	238.467	268.871	247.359	0	241.107	249.682	246.279	289.922	291.045	228.598	266.527	264.519	272.083	270.006	287.788	267.112	250.881	258.773	0	225.28	255.123	277.864	271.065	277.61	276.197	0	237.726	0	0	246.503	272.062	251.472	0	0	255.757	257.694	0	221.441	228.579	256.764	0	255.768	0
		411	1764.02	269.629	241.094	295.574	229.545	270.086	258.185	0	242.42	262.971	238.874	275.274	294.332	230.086	254.338	262.975	258.917	273.983	282.668	258.021	259.326	249.073	0	229.517	256.865	268.866	278.67	288.024	272.995	0	235.548	244.767	0	252.206	262.279	252.893	0	253.159	257.621	0	0	0	234.371	244.443	0	261.841	0
		412	1767.88	265.28	255.528	295.776	228.431	276.119	266.116	0	243.367	251.12	240.287	270.975	291.498	228.369	254.637	250.375	271.44	265.538	277.449	247.162	252.129	256.289	0	232.478	255.116	255.053	289.064	282.44	280.502	0	230.035	261.326	0	234.662	266.082	261.667	0	260.849	239.343	269.329	251.762	0	238.49	252.679	0	263.959	0
		413	1771.74	273.872	232.338	0	234.987	267.419	258.919	0	238.664	254.132	235.039	291.091	0	232.546	254.639	253.796	272.985	271.373	286.085	266.297	252.423	249.839	0	228.704	248.045	263.484	273.851	0	270.485	0	247.407	258.101	0	248.257	268.718	264.636	0	0	0	267.718	0	0	234.197	248.397	0	273.024	0
		414	1775.6	287.761	242.369	290.491	232.54	286.536	254.655	0	244.48	247.754	250.901	281.761	302.45	235.793	255.243	258.087	261.091	276.062	283.927	240.445	235.95	322.671	0	232.091	243.961	263.675	268.759	267.515	266.152	0	233.791	235.897	0	243.597	263.309	266.297	0	0	252.609	0	246.593	0	228.348	256.176	260.47	260.399	0
		415	1779.46	262.772	241.019	0	219.159	273.811	262.555	0	252.216	255.768	245.818	291.275	285.656	231.351	257.551	253.132	268.395	262.475	280.403	244.869	264.162	251.082	0	229.021	245.274	259.202	266.386	292.598	264.707	0	251.244	0	0	244.406	251.499	256.713	0	0	242.699	261.311	240.62	0	223.179	239.477	0	268.756	0
		416	1783.32	278.585	240.047	0	226.235	282.844	265.33	0	0	259.94	233.824	286.636	295.178	232.672	257.931	266.327	263.518	270.905	272.409	240.601	254.334	248.389	0	230.957	245.889	258.598	272.313	279.385	281.041	0	241.435	264.592	0	250.236	264.063	268.234	0	0	249.035	256.058	257.213	0	216.361	249.984	0	260.017	0
		417	1787.18	269.268	248.109	0	228.237	270.937	267.212	0	241.377	242.505	240.331	290.734	299.735	237.937	246.487	256.929	264.308	272.559	278.25	252.959	255.577	255.777	0	236.292	227.241	260.279	278.983	281.609	275.09	0	230.853	0	0	239.8	259.205	268.831	0	0	252.561	245.497	250.936	0	221.158	254.21	0	260.949	0
		418	1791.04	279.074	241.695	282.147	228.347	277.962	250.782	0	239.942	253.75	234.151	282.018	284.696	214.19	251.393	269.698	262.38	274.293	270.755	252.49	247.798	280.256	0	234.28	234.708	249.675	261.48	282.888	280.414	0	247.308	256.998	0	238.719	259.636	256.695	0	266.399	251.624	263.97	241.258	232.826	220.621	260.75	0	0	0
		419	1794.9	271.637	247.978	0	231.269	274.96	261.235	0	240.789	242.559	236.786	273.243	0	218.394	251.323	281.153	261.646	266.207	273.292	248.355	257.627	256.309	0	221.078	242.736	257.417	0	283.479	271.935	264.435	242.257	264.316	0	249.655	257.782	260.025	0	274.101	0	256.305	0	0	0	264.77	0	273.119	242.331
		420	1798.76	263.897	237.081	0	232.966	276.397	254.074	0	240.105	243.308	231.533	279.934	286.506	221.758	0	266.052	267.666	272.578	288.534	251.468	249.992	261.655	0	224.049	257.045	257.437	252.74	287.377	274.245	0	238.156	266.155	0	246.241	266.82	264.842	0	0	241.02	261.87	0	0	227.475	0	0	260.387	0
		421	1802.62	273.912	234.412	272.363	232.992	276.912	244.917	0	233.499	249.434	235.049	279.754	280.244	215.758	268.884	266.003	260.664	265.723	278.252	263.318	258.084	255.124	0	218.407	233.23	250.329	269.534	285.053	274.671	0	228.892	267.859	0	239.097	245.89	252.602	0	270.877	254.049	268.917	0	0	239.017	266.284	0	262.911	0
		422	1806.48	277.962	250.048	0	239.249	268.276	240.836	0	234.51	276.11	232.413	279.845	295.684	231.499	260.951	270.618	275.376	268.532	281.773	256.499	247.342	269.356	0	221.864	232.751	251.68	0	285.8	281.244	0	277.866	270.572	0	242.258	257.069	283.488	0	0	248.655	260.939	0	0	234.507	244.975	0	271.59	0
		423	1810.34	269.5	246.066	0	230.339	276.063	0	0	257.352	308.356	227.313	291.622	289.826	228.717	263.594	256.624	272.851	265.47	275.141	263.011	243.43	260.358	0	217.104	254.034	251.43	267.617	301.247	274.781	0	0	268.28	0	243.068	254.771	260.96	0	270.442	247.285	272.606	0	0	239.266	0	0	0	252.421
		424	1814.2	267.56	257.043	0	229.752	264.982	240.821	0	248.671	305.208	240.264	264.966	285.238	232.782	262.078	265.379	279.175	264.395	276.658	261.683	242.025	267.372	0	0	249.731	252.027	260.503	285.589	0	274.01	238.412	259.613	0	246.741	258.588	263.164	0	269.777	241.965	268.148	0	0	231.703	258.547	0	269.808	244.485
		425	1818.06	271.752	250.675	284.261	224.386	273.093	246.707	0	237.555	248.633	237.789	263.612	278.288	234.662	261.32	267.923	279.273	264.853	277.975	248.238	242.531	256.912	0	223.31	239.326	258.799	262.689	281.702	279.314	0	228.802	258.874	0	245.062	260.77	267.181	0	246.255	251.1	271.266	229.057	0	228.615	256.615	0	265.736	250.081
		426	1821.92	266.616	255.051	0	230.518	271.574	0	0	247.999	250.429	225.791	269.656	284.336	229.72	254.619	258.201	272.87	265.116	286.368	258.242	240.581	247.229	0	216.058	235.636	262.486	0	284.712	272.39	272.256	250.423	267.542	0	243.369	262.49	272.091	261.841	256.737	250.943	267.963	249.141	0	238.976	258.162	0	267.791	242.947
		427	1825.78	290.397	249.88	0	229.731	277.697	0	0	247.188	242.966	219.704	271.809	286.228	230.005	257.803	266.765	272.429	273.307	285.59	261.797	255.019	268.631	0	223.301	241.15	253.482	267.386	279.269	267.059	263.563	289.259	264.006	0	244.476	264.278	260.849	0	257.786	247.418	265.042	0	0	235.98	244.062	0	269.778	239.567
		428	1829.64	274.518	259.549	0	222.359	267.753	0	0	247.334	246.805	225.459	284.639	274.263	228.108	269.484	285.323	255.915	272.498	290.175	261.35	248.807	257.025	0	225.884	235.621	252.488	266.745	276.176	277.262	280.563	240.144	258.073	0	242.497	259.772	264.605	0	0	250.421	278.496	256.859	0	243.079	258.728	0	277.726	245.612
		429	1833.5	262.617	254.21	0	220.391	273.018	237.781	0	239.213	299.462	223.644	271.027	280.751	220.854	264.59	265.087	278.369	267.457	279.737	270.87	245.718	261.203	0	231.593	241.445	241.329	269.648	284.208	284.031	272.599	308.457	274.036	0	237.003	251.178	256.306	257.706	0	261.771	271.968	0	0	258.014	251.161	0	274.121	251.801
		430	1837.36	272.876	241.292	0	0	275.768	246.293	0	251.915	242.543	225.986	264.772	281.79	0	256.544	257.682	282.047	267.6	284.683	277.967	255.299	255.404	0	224.32	245.712	257.48	265.033	287.323	271.639	0	0	262.932	0	244.11	271.89	254.378	0	0	256.581	262.621	249.202	0	242.21	257.058	0	267.141	260.154
		431	1841.22	270.18	257.97	0	231.275	274.352	0	0	238.234	246.077	220.093	271.241	283.373	228.355	249.539	255.647	282.624	267.777	289.336	277.744	241.503	265.948	0	226.085	238.773	253.062	0	268.524	276.472	0	0	268.282	0	240.931	260.275	251.772	0	0	251.719	265.476	0	0	250.209	255.128	0	282.908	258.186
		432	1845.08	261.799	244.731	0	243.392	280.566	248.674	0	242.155	245.617	232.257	266.391	293.463	228.336	249.134	262.194	283.302	274.679	294.253	263.94	254.156	261.672	0	234.129	241.629	257.892	0	287.402	280.323	257.603	248.061	269.071	0	241.412	260.763	253.036	0	262.993	260.266	285.498	0	0	246.799	254.916	0	266.896	239.609
		433	1848.94	263.092	244.043	0	222.598	273.35	251.076	0	244.676	253.363	219.11	260.487	287.111	235.795	249.734	272.296	277.352	275.632	285.572	250.834	239.904	255.768	0	0	232.546	249.891	0	279.521	285.289	259.264	243.109	272.269	0	245.167	270.298	263.849	0	0	260.878	273.407	0	0	248.78	257.311	0	266.93	242.988
		434	1852.8	270.272	245.916	0	234.95	261.75	0	0	239.505	240.009	218.083	0	0	237.919	250.36	250.43	281.491	283.538	270.263	272.774	282.115	259.801	0	0	246.652	262.279	267.306	275.889	267.064	276.457	238.477	269.283	0	249.386	276.68	259.838	266.708	0	267.072	274.864	0	0	239.814	267.006	243.845	261.95	245.163
		435	1856.66	260.484	249.225	0	233.424	275.367	0	0	246.735	247.146	224.101	277.391	294.521	222.417	250.553	271.605	287.828	277.366	290.21	259.819	252.404	253.4	0	235.515	229.196	267.459	266.604	280.788	285.03	264.303	248.08	273.654	0	240.646	294.723	257.006	261.713	0	262.066	280.9	0	0	246.408	0	254.962	266.454	238.974
		436	1860.52	278.079	246.963	0	231.413	274.477	0	0	245.428	240.762	228.194	266.486	299.446	220.297	238.737	265.909	273.7	277.44	293.757	270.782	254.779	238.675	0	228.777	251.206	274.331	0	279.814	280.878	280.522	247.033	271.835	0	245.731	281.943	254.57	263.086	0	269.554	265.975	0	0	239.523	255.323	233.826	274.761	245.201
		437	1864.38	260.851	236.481	0	234.578	269.484	248.631	0	239.96	249.408	0	266.513	287.934	226.786	257.313	271.173	276.229	257.253	288.11	250.232	254.814	247.489	0	228.916	234.692	261.027	280.053	282.705	279.737	275.482	0	267.094	0	246.645	289.251	248.196	0	0	266.941	266.842	239.357	0	233.543	259.187	0	267.408	234.134
		438	1868.24	259.864	247.333	0	230.106	266.613	238.998	0	253.221	246.328	0	284.422	296.033	238.29	250.417	257.63	270.294	274.568	282.771	255.77	265.684	255.761	0	238.3	254.902	250.797	288.763	271	281.788	271.624	237.167	260.785	0	238.599	276.954	273.148	253.697	255.131	270.721	264.429	233.305	0	240.109	265.472	237.886	274.129	0
		439	1872.1	250.067	257.769	0	228.628	269.308	0	0	245.138	238.964	0	277.995	301.939	231.312	254.805	274.555	274.386	248.808	294.249	263.46	255.587	246.922	0	240.01	0	248.359	0	269.94	288.941	276.22	240.416	271.626	0	252.237	269.919	260.578	0	0	270.854	267.296	0	0	248.695	257.783	245.033	275.93	249.335
		440	1875.96	255.906	248.468	0	235.922	271.307	0	0	251.602	239.288	221.725	273.682	284.376	0	253.488	267.401	265.979	0	286.77	273.784	259.792	247.768	0	229.905	0	256.874	271.562	272.474	264.562	268.543	234.032	280.46	0	232.293	274.364	258.079	0	0	268.134	257.988	0	0	236.851	259.677	268.73	271.411	249.245
		441	1879.82	261.278	243.71	0	242.706	279.996	254.112	0	242.129	246.951	226.8	293.027	293.053	229.272	268.52	267.884	270.101	268.402	291.742	274.578	259.576	246.512	0	0	252.846	259.578	276.51	276.616	273.038	278.26	250.837	281.78	0	238.202	285.01	263.358	257.063	0	282.254	265.616	0	0	242.141	258.267	0	292.387	234.653
		442	1883.68	252.011	245.321	0	253.693	272.825	0	247.768	239.372	244.733	224.909	285.27	274.905	221.283	254.391	275.341	267.346	258.705	285.587	258.053	259.438	248.033	0	241.028	247.477	264.2	0	276.561	277.402	275.744	258.129	275.099	0	245.351	291.086	265.28	269.991	0	260.135	275.612	0	0	231.27	255.664	258.558	278.49	240.725
		443	1887.54	255.586	231.16	0	246.851	273.066	0	0	228.594	270.702	216.908	274.948	291.418	225.99	245.134	272.346	275.063	0	293.624	256.029	269.397	254.44	229.483	223.071	249.17	251.422	0	284.708	286.161	270.421	0	276.719	0	238.4	281.588	275.907	0	0	266.154	273.624	0	0	237.025	0	254.849	282.187	0
		444	1891.4	256.979	231.54	0	240.982	259.366	0	253.183	233.441	261.875	225.474	290.595	293.255	221.061	262.801	263.65	280.86	267.589	293.338	255.075	254.633	247.35	215.155	248.234	249.274	247.19	294	283.056	289.799	285.259	255.152	282.033	0	250.058	285.854	256.443	261.028	0	0	282.155	240.498	0	238.885	0	253.508	279.05	0
		445	1895.26	270.679	242.787	0	236.265	263.791	248.377	254.672	251.238	267.619	213.435	295.74	286.094	219.075	253.734	254.202	282.914	270.299	300.096	257.454	242.809	238.381	0	220.658	241.53	246.844	272.766	274.761	289.592	273.874	253.11	281.533	0	247.11	276.5	257.044	263.063	254.269	273.853	261.145	0	0	236.176	249.056	0	273.466	0
		446	1899.12	259.008	227.63	0	240.86	280.639	249.763	0	246.629	270.089	0	279.556	283.855	213.371	268.442	265.295	272.84	259.93	273.114	261.042	249.043	252.095	220.117	0	239.494	245.92	0	279.003	287.379	272.804	246.695	270.476	0	236.522	273.843	255.071	0	0	258.41	276.172	245.352	0	227.531	251.99	241.756	277.883	0
		447	1902.98	263.992	232.077	0	245.662	276.012	0	246.106	237.236	270.753	214.535	283.576	285.947	215.051	250.51	256.394	279.414	259.043	293.266	271.491	246.146	0	215.04	224.94	237.68	253.62	0	283.46	284.856	290.285	252.365	264.649	0	235.748	284.846	268.203	252.566	0	269.432	252.856	251.056	0	234.908	247.939	249.747	276.846	0
		448	1906.84	257.789	238.818	0	249.817	278.697	245.39	0	244.455	250.502	0	270.659	285.577	0	255.598	260.85	278.966	264.371	292.539	266.516	244.045	249.931	225.239	233.541	229.962	235.895	283.698	268.972	280.44	258.567	237.475	276.694	0	241.656	281.336	261.939	0	0	263.136	267.859	0	0	236.435	0	265.081	289.053	0
		449	1910.7	258.761	239.34	0	249.77	274.97	0	0	232.614	248.321	220.03	285.522	290.6	231.093	252.505	265.145	276.394	244.485	292.876	268.957	255.813	255.956	234.648	224.345	239.756	241.887	0	274.301	287.912	276.063	242.527	270.962	0	249.312	287.896	254.939	0	244.961	267.175	248.689	258.076	0	232.786	254.798	247.235	296.789	228.865
		450	1914.56	261.71	229.286	0	253.561	278.645	0	236.306	235.942	255.271	209.432	283.319	304.257	0	256.566	279.523	285.631	0	290.51	259.751	255.057	258.552	241.775	226.609	250.418	254.326	0	261.336	283.669	269.002	246.896	275.827	0	251.399	271.32	267.053	0	249.345	253.753	264.529	270.849	0	226.846	249.75	251.821	278.139	0
		451	1918.42	267.185	226.178	0	236.705	280.729	0	0	248.526	252.533	221.338	296.065	283.106	0	254.257	257.835	288.122	251.7	301.523	257.672	249.04	258.64	243.907	236.458	243.189	245.715	0	269.159	293.546	274.778	254.025	282.202	0	253.358	265.444	265.984	0	0	0	244.387	254.806	0	235.78	0	246.701	273.788	0
		452	1922.28	257.782	220.582	0	226.593	268.399	257.132	0	228.213	248.738	206.75	289.558	287.275	0	245.157	272.952	280.494	255.524	304.841	261.836	246.327	251.661	231.508	225.417	235.98	251.305	0	265.964	289.203	266.315	0	277.895	0	251.231	271.341	263.75	0	249.821	247.24	251.505	266.812	0	227.256	0	252.783	289.406	229.093
		453	1926.14	253.625	227.278	0	239.807	283.777	0	0	240.69	263.564	217.713	292.21	272.889	0	254.689	279.805	284.288	266.602	283.715	248.687	253.933	261.903	0	230.689	246.094	263.611	0	262.897	280.372	283.375	238.382	286.049	0	239.063	275.755	259.17	0	274.412	0	253.468	274.826	0	224.828	0	243.108	283.173	0
		454	1930	288.43	236.393	0	239.485	280.397	0	245.863	244.326	260.569	216.137	289.932	280.824	0	256.098	266.272	262.27	243.57	285.913	250.903	255.317	251.46	0	222.771	261.581	270.821	291.593	268.092	282.566	274.71	240.46	271.929	0	246.452	277.328	260.83	258.752	268.463	0	261.227	247.718	0	227.673	0	245.772	273.626	0
		455	1933.86	267.811	229.45	0	241.106	276.535	0	0	250.995	255.078	212.991	298.681	277.628	232.835	239.886	264.757	274.467	270.313	283.273	263.357	246.439	270.246	0	234.734	244.345	261.069	0	273.251	273.408	275.229	246.578	279.834	0	249.863	0	255.062	0	254.937	0	261.333	262.092	221.039	228.463	0	254.589	278.731	0
		456	1937.72	259.167	244.288	0	257.079	282.386	0	0	253.152	262.45	205.37	286.696	281.801	233.801	264.322	281.88	279.682	255.051	284.618	247.356	0	258.915	237.529	229.567	259.066	264.675	291.96	267.336	282.047	0	254.604	276.232	0	247.087	268.874	276.073	0	261.442	267.945	236.045	254.766	224.89	227.061	0	260.823	280.115	0
		457	1941.58	272.483	245.407	265.894	241.313	286.245	0	255.171	242.916	265.567	205.123	290.364	279.527	227.334	249.776	272.316	283.747	254.521	268.513	259.44	238.124	261.673	234.739	221.678	254.563	266.98	0	263.941	296.184	0	235.7	270.008	0	233.641	0	266.831	250.215	274.641	248.329	252.739	258.48	0	221.726	0	235.845	277.256	0
		458	1945.44	260.317	234.536	286.208	234.898	277.95	0	0	237.48	262.54	0	293.13	287.448	225.418	260.752	290.424	282.614	266.609	287.04	266.413	240.725	266.29	233.942	239.577	257.221	264.316	0	261.888	286.449	0	233.093	267.071	238.745	251.484	275.768	276.593	0	260.558	0	246.618	260.823	227.934	233.524	0	240.813	269.927	0
		459	1949.3	258.412	236.5	0	255.423	292.91	0	0	233.035	260.416	210.169	277.878	270.662	238.348	261.399	286.382	267.559	253.371	295.982	247.7	240.415	270.76	230.515	224.158	256.108	261.312	0	268.56	271.832	0	232.12	279.54	249.195	259.474	280.673	275.132	0	264.294	269.712	246.138	255.302	225.904	244.514	0	247.433	279.719	0
		460	1953.16	265.078	228.173	0	247.716	279.788	0	258.832	230.144	261.628	205.55	269.153	278.988	232.14	261.543	279.229	271.026	263.879	284.644	247.305	242.841	252.41	243.005	229.273	301.572	260.978	0	255.636	280.583	271.356	232.687	280.084	0	250.354	0	270.365	0	257.957	271.202	233.579	247.799	240.469	222.378	0	260.487	277.647	0
		461	1957.02	269.958	233.385	0	229.482	270.922	0	260.921	231.18	256.742	0	267.101	275.841	224.132	261.057	261.453	275.03	255.863	281.829	250.686	249.77	259.7	244.56	284.231	278.899	260.082	0	240.359	282.859	0	240.477	272.642	0	236.52	0	272.175	0	254.043	263.994	248.043	245.252	243.122	223.842	0	258.349	275.49	0
		462	1960.88	281.862	235.155	0	229.566	276.885	0	0	238.694	257.232	206.53	284.312	286.881	220.974	259.775	272.201	263.582	247.105	290.666	241.329	236.392	247.76	238.985	236.143	261.356	258.918	0	269.835	282.291	0	234.103	283.329	243.57	246.917	276.869	266.149	0	272.965	264.492	265.545	244.602	245.207	221.42	0	258.746	272.382	0
		463	1964.74	273.238	238.227	0	246.189	286.871	0	0	244.362	254.571	219.543	260.302	278.64	225.236	258.028	268.431	279.395	256.695	281.85	253.52	0	244.888	235.626	222.911	253.062	261.232	0	250.356	286.801	271.295	247.114	284.427	0	243.318	285.954	265	0	267.626	0	255.748	250.076	244.454	232.224	0	251.825	283.114	0
		464	1968.6	274.292	248.677	0	227.72	277.831	0	0	229.793	270.551	221.328	274.919	286.702	226.789	254.735	275.426	258.306	254.553	278.434	237.16	0	246.289	235.693	221.228	228.927	250.422	0	261.885	284.352	0	243.559	282.637	241.191	234.862	284.115	282.843	0	267.89	296.762	261.669	239.49	231.934	226.964	0	257.475	268.343	0
		465	1972.46	270.734	244.365	253.407	228.772	273.399	0	0	236.415	263.371	209.684	266.694	285.501	223.445	263.019	260.574	265.627	267.46	281.931	246.473	238.036	248.674	230.182	221.857	250.063	265.829	0	271.269	288.335	0	249.841	274.143	0	250.214	286.444	270.627	0	261.642	268.427	266.786	246.099	229.155	228.509	0	251.952	266.364	0
		466	1976.32	276.345	242.474	0	237.039	275.995	0	0	0	262.963	230.429	263.059	291.768	234.436	272.167	271.011	268.982	250.143	285.494	236.978	231.705	269.477	235.446	224.926	257.553	256.217	0	266.784	282.75	0	250.454	273.252	249.912	236.043	0	279.875	0	264.894	270.787	260.518	259.565	0	243.581	0	245.154	270.073	0
		467	1980.18	272.119	236.208	0	234.139	273.973	0	0	0	266.627	230.254	259.344	282.557	0	269.054	278.15	267.131	262.926	283.41	248.541	0	255.983	237.808	233.164	263.007	259.479	304.298	267.437	291.105	0	243.588	268.391	0	242.414	302.598	287.55	0	266.309	260.449	246.77	265.376	231.887	239.685	0	259.776	271.645	0
		468	1984.04	273.419	248.711	0	234.335	277.583	0	0	236.564	260.932	224.1	264.298	288.492	235.706	265.593	275.962	271.243	271.631	291.398	237.771	252.118	250.22	241.002	0	255.18	259.739	234.608	275.294	277.513	0	253.954	269.222	256.271	231.493	290.626	286.81	0	281.745	252.569	258.934	237.847	234.911	225.083	0	248.614	256.051	244.421
		469	1987.9	279.965	250.126	0	236.715	282.372	0	0	227.156	262.657	224.92	269.818	285.432	0	257.46	257.619	266.927	259.71	286.157	252.041	0	0	229.213	219.052	269.571	266.622	0	262.765	286.504	0	238.473	286.316	257.505	251.825	297.943	280.599	0	279.899	263.439	272.136	239.164	226.484	239.114	225.053	266.811	278.003	0
		470	1991.76	260.364	232.907	255.584	239.895	274.495	0	0	223.967	268.705	231.596	281.596	285.602	0	274.771	264.879	285.292	252.224	274.433	247.357	0	0	221.457	219.193	262.535	263.271	0	256.35	285.315	0	237.398	290.992	248.885	250.989	290.022	275.661	0	262.167	0	243.821	241.233	227.316	229.872	251.207	254.664	279.884	0
		471	1995.62	265.835	239.382	0	239.249	277.564	0	0	218.703	257.88	235.262	278.388	279.82	0	276.798	264.437	282.777	246.081	280.289	243.054	246.43	245.054	237.73	220.982	250.625	261.303	0	285.533	294.467	0	256.769	279.807	251.664	253.793	299.117	272.404	252.26	263.015	254.467	246.861	243.658	235.942	220.734	0	267.877	277.305	0
		472	1999.48	258.224	241.782	0	232.485	286.682	0	0	222.053	271.485	244.366	277.016	289.807	0	266.399	268.221	277.328	252.856	292.953	230.162	257.012	245.236	233.394	218.798	271.49	257.292	0	271.769	277.949	0	254.033	289.505	261.207	247.464	292.266	249.799	0	254.07	256.91	0	238.437	237.045	228.983	0	246.297	284.804	0
		473	2003.34	262.612	226.514	0	245.778	292.678	0	0	226.127	259.698	231.712	274.527	286.373	223.778	265.044	258.408	285.727	249.157	294.649	214.864	0	247.246	236.156	0	0	0	284.864	272.866	279.483	0	252.756	291.012	262.113	252.139	299.552	264.193	0	274.678	263.424	0	244.738	227.079	243.84	230.385	254.867	276.645	0
		474	2007.2	262.054	239.005	0	231.753	280.97	0	0	226.099	253.078	233.412	300.754	288.131	227.679	256.691	264.255	273.675	251.644	291.085	245.039	255.34	0	0	221.945	265.497	264.326	0	276.285	286.736	0	246.068	283.889	254.048	251.606	294.687	279.073	0	258.259	261.281	0	252.247	222.997	236.988	0	266.925	277.949	0
		475	2011.06	265.637	240.053	0	230.53	275.756	0	0	230.917	266.782	228.013	285.173	295.286	223.962	264.672	274.83	280.085	266.069	292.805	235.002	259.623	248.168	227.429	0	0	255.54	0	264.997	287.736	0	248.704	284.358	258.091	245.494	294.287	266.238	261.105	265.135	250.335	0	246.273	229.062	229.323	241.088	259.368	289.808	0
		476	2014.92	260.443	229.552	248.939	228.131	285.228	0	0	231.631	257.339	227.073	285.914	285.131	0	266.649	276.093	287.753	257.149	291.823	251.359	0	242.331	226.852	0	323.227	258.404	0	278.907	297.884	0	225.905	291.965	257.833	254.904	296.604	272.689	0	267.597	260.722	0	245.727	221.101	222.343	237.16	270.958	283.064	0
		477	2018.78	265.386	235.491	245.484	240.467	273.009	0	0	237.033	272.635	238.622	284.235	290.547	229.048	266.59	271.552	280.548	247.991	292.075	246.422	255.235	0	232.563	0	0	281.466	0	266.913	282.319	0	231.808	280.492	253.413	270.488	291.957	265.356	243.128	268.221	0	247.742	246.457	216.856	216.755	233.391	266.974	268.674	0
		478	2022.64	281.776	244.283	250.944	232.203	279.551	0	0	239.905	281.11	233.492	280.167	286.451	226.181	259.306	267.499	276.056	255.45	287.716	242.231	254.21	243.624	221.176	0	277.429	278.881	0	265.395	295.937	269.783	234.591	282.859	261.257	258.175	290.639	284.119	0	265.079	264.578	246.609	256.175	230.59	218.401	230.381	256.805	281.478	238.01
		479	2026.5	269.093	261.496	0	215.445	270.084	0	0	239	268.149	228.407	263.03	298.201	231.87	266.066	272.713	281.918	259.307	295.444	239.452	255.703	0	234.42	223.156	244.224	269.084	0	275.285	288.962	0	234.516	288.154	245.808	249.097	289.868	288.919	258.219	254.527	256.12	245.843	252.123	225.349	227.266	240.623	257.976	276.824	0
		480	2030.36	272.277	245.421	244.615	219.632	288.348	0	0	234.81	267.133	224.945	274.71	288.664	232.121	265.462	263.8	281.401	254.518	287.1	0	0	240.945	231.324	222.861	270.439	274.086	0	284.21	292.827	0	230.984	287.208	261.194	251.974	303.103	271.812	0	282.57	258.664	252.871	245.734	228.9	228.59	227.99	252.047	279.816	0
		481	2034.22	253.773	253.931	261.296	215.215	278.649	0	0	241.314	270.402	232.155	276.486	291.868	245.272	257.575	271.664	284.911	255.362	278.155	236.663	242.94	246.112	239.566	0	262.092	269.173	0	277.884	283.957	0	229.492	295.99	250.629	243.66	295.147	276.312	0	248.218	253.641	241.632	258.596	226.076	219.062	233.871	261.442	276.028	0
		482	2038.08	267.491	248.235	0	235.782	286.837	0	0	236.28	267.266	232.459	254.824	289.967	228.971	255.891	264.821	286.799	257.127	284.464	258.768	0	220.59	228.171	0	267.061	264.4	288.522	276.395	279.638	265.424	223.197	280.101	249.522	0	285.624	273.952	246.725	260.943	249.236	246.159	245.516	226.934	225.286	237.546	252.243	278.065	0
		483	2041.94	268.312	253.029	259.242	233.153	280.075	0	0	237.172	263.352	221.91	274.025	282.986	224.055	263.804	264.232	294.417	247.731	287.379	256.743	0	0	242.104	234.48	0	282.55	283.059	270.042	288.816	0	220.652	279.938	249.474	257.012	285.934	265.479	249.683	239.922	268.702	261.029	254.049	222.89	220.596	243.878	240.982	282.396	241.045
		484	2045.8	252.684	257.95	259.192	245.649	299.799	0	0	239.047	269.403	225.302	278.596	285.01	235.802	249.773	275.956	291.912	250.886	287.837	252.277	264.987	219.225	225.492	0	259.671	272.515	292.667	279.304	284.467	266.017	217.09	258.794	247.832	245.987	290.223	267.671	245.94	258.278	260.216	255.123	246.598	220.022	0	248.781	248.536	277.337	249.045
		485	2049.66	270.888	249.59	270.268	235.184	286.838	0	0	246.468	264.434	237.744	269.216	296.839	226.812	273.312	263.818	299.391	254.715	297.582	243.4	251.793	0	219.214	225.497	263.49	279.387	302.835	275.874	277.29	0	229.082	280.034	247.225	248.067	280.34	270.748	238.238	249.712	263.316	240.843	256.854	228.771	0	235.485	264.865	272.493	0
		486	2053.52	269.427	252.374	242.935	259.601	282.19	0	0	235.264	258.048	229.011	266.562	277.015	236.293	260.624	275.66	299.643	248.366	290.003	252.002	239.907	0	215.956	0	251.707	270.339	291.911	268.362	279.933	0	229.587	274.311	249.39	238.164	282.557	262.94	243.937	260.534	272.041	244.394	252.169	221.939	0	261.518	264.61	270.907	0
		487	2057.38	266.609	256.994	247.771	233.552	291.885	0	254.954	242.24	262.901	212.528	279.509	273.947	0	269.707	275.584	298.75	251.635	283.783	242.034	0	0	222.444	211.581	0	277.192	281.505	260.035	268.721	259.831	236.5	282.273	252.341	248.306	288.625	267.277	239.485	259.308	249.599	246.172	263.715	218.765	0	256.236	238.005	276.013	239.99
		488	2061.24	263.668	244.133	254.197	233.172	294.65	0	0	235.282	262.166	222.592	272.076	285.97	233.663	262.16	256.018	287.384	247.783	290.436	0	247.06	0	230.306	225.84	273.285	281.684	287.272	264.152	277.835	0	230.017	271.086	250.715	249.358	287.388	267.056	248.015	257.155	257.789	233.112	250.031	231.154	0	255.142	256.661	276.955	241.108
		489	2065.1	264.582	249.583	0	237.38	278	0	0	241.853	272.355	225.08	274.14	282.488	243.809	260.253	255.073	295.414	239.517	275.73	262.128	246.633	0	224.596	0	246.342	278.045	287.28	259.002	262.636	0	227.341	272.662	242.719	246.119	275.241	278.666	242.194	252.715	260.882	244.898	257.149	221.503	0	228.71	239.206	277.484	243.053
		490	2068.96	271.252	275.635	0	233.844	280.884	0	0	253.257	263.328	219.545	277.262	287.043	231.609	249.165	266.647	287.284	237.071	289.05	259.03	240.478	0	227.018	223.251	260.881	278.17	282.951	260.738	282.043	265.704	227.096	270.518	230.846	243.551	280.871	279.745	248.253	254.332	258.402	250.924	256.332	225.052	0	254.483	231.734	279.771	235.233
		491	2072.82	257.778	272.199	280.578	242.939	285.386	0	0	248.228	262.614	225.412	265.48	285.925	234.725	248.821	267.246	296.826	235.367	285.677	0	251.783	218.684	229.17	0	0	273.333	278.494	271.646	289.018	257.655	231.609	264.347	250.361	0	0	270.262	246.321	260.543	240.314	243.976	248.832	234.452	0	249.977	236.672	275.085	233.494
		492	2076.68	254.213	268.921	0	248.306	284.33	0	0	246.928	269.774	226.878	275.599	283.206	245.066	268.399	275.193	294.769	236.04	282.232	0	242.744	0	219.815	221.372	255.055	271.053	288.503	258.091	260.438	263.766	226.598	266.066	252.586	250.536	295.744	280.155	233.482	250.965	259.937	241.302	253.636	237.187	0	251.177	251.475	281.46	0
		493	2080.54	261.057	266.685	0	235.189	288.138	0	0	248.137	271.314	228.386	271.276	291.382	226.759	259.382	262.966	293.904	251.319	286.949	0	262.022	0	220.763	0	0	267.23	285.056	265.636	286.121	257.881	232.826	271.157	234.982	244.213	281.283	282.382	237.703	255.616	262.337	243.909	253.192	221.687	225.623	255.119	241.684	278.984	0
		494	2084.4	272.352	268.46	0	236.873	296.807	0	252.476	237.645	263.52	211.904	281.788	292.372	0	269.27	273.02	301.394	237.997	288.503	264.804	242.407	0	243.82	219.51	0	272.949	263.946	274.329	270.03	263.197	216.916	277.999	249.007	234.508	288.843	274.387	237.858	269.769	254.03	239.416	248.635	228.858	207.749	261.449	233.964	290.727	0
		495	2088.26	266.758	250.778	0	262.715	291.55	0	0	230.257	275.051	223.757	267.995	285.033	229.023	259.262	262.865	291.177	239.328	306.139	256.106	253.351	0	221.119	220.01	0	269.576	276.232	269.449	275.599	0	224.841	275.012	235.008	261.033	295.918	286.415	242.762	264.081	258.878	257.591	249.641	227.891	0	252.018	241.742	272.226	0
		496	2092.12	260.639	257.015	265.508	244.171	278.309	0	0	231.214	263.788	228.959	278.409	288.886	0	269.099	267.358	302.353	243.517	291.833	247.005	254.531	236.27	237.389	0	0	282.096	286.258	263.539	0	0	220.814	278.881	251.043	237.854	287.753	282.578	241.834	263.17	258.419	238.124	248.502	221.148	0	0	243.92	286.512	235.456
		497	2095.98	262.366	264.332	0	236.171	288.306	0	0	226.517	267.747	221.135	276.643	276.629	223.469	263.717	272.5	301.319	240.073	288.732	0	255.368	225.615	229.462	224.553	0	266.361	288.197	266.904	281.309	253.923	225.978	288.011	250.473	256.246	299.57	289.959	242.185	254.866	254.66	264.625	258.932	234.566	0	242.953	240.957	286.139	231.097
		498	2099.84	255.565	254.119	271.791	248.694	287.653	0	0	0	261.41	226.741	274.431	289.753	227.442	265.544	282.081	292.388	244.392	293.44	0	268.356	0	234.886	220.9	0	267.065	300.057	261.736	279.485	266.856	229.641	281.481	238.959	253.801	0	279.707	234.629	254.425	263.503	244.497	250.838	223.047	0	0	260.251	282.423	230.799
		499	2103.7	260.113	266.148	0	241.279	288.862	0	0	225.607	274.054	226.798	275.328	278.854	0	254.777	276.681	298.246	255.314	294.421	0	247.181	0	246.061	214.699	0	253.657	286.745	268.531	270.701	247.848	241.631	286.359	233.058	256.772	286.488	268.957	238.218	267.811	261.927	237.54	268.627	219.77	0	0	0	285.444	234.842
		500	2107.56	254.623	259.27	0	243.593	283.763	0	249.927	236.973	258.67	231.295	275.679	284.57	0	261.88	270.063	285.455	247.326	294.709	268.844	249.782	246.286	230.247	216.716	0	253.924	291.39	263.576	280.626	262.141	238.931	281.071	239.607	249.702	0	269.358	243.673	259.624	254.497	246.139	252.106	221.765	0	0	271.256	290.51	236.243
		501	2111.42	264.011	254.393	0	244.275	291.078	0	0	224.341	262.412	233.176	264.527	286.355	282.008	261.451	281.866	0	255.33	298.287	255.254	260.05	0	218.453	0	261.25	254.518	296.8	272.77	277.561	0	234.537	301.749	245.127	247.243	291.407	274.977	247.816	280.147	254.664	238.348	269.163	235.587	0	0	271.309	288.279	232.028
		502	2115.28	265.908	301.417	281.183	240.517	288.532	0	0	226.474	270.264	228.25	274.488	291.339	234.419	258.014	282.887	289.826	254.223	289.415	0	244.1	0	228.98	206.167	243.467	259.756	277.192	268.043	275.483	261.792	243.422	290.893	247.599	260.384	0	263.792	253.694	275.29	259.815	247.013	251.069	246.688	0	0	0	282.955	0
		503	2119.14	253.756	306.79	0	239.03	289.187	0	0	0	255.572	231.823	258.698	297.178	230.931	249.251	270.16	291.913	246.411	288.955	0	248.979	0	226.174	0	258.489	250.617	282.725	0	274.143	261.227	228.235	283.919	243.894	241.784	296.236	276.93	240.423	280.669	267.053	249.556	255.02	242.596	0	0	0	283.957	238.897
		504	2123	258.766	261.117	0	239.231	283.491	0	0	0	273.996	241.472	254.023	285.593	230.873	281.842	280.171	0	238.742	294.221	0	270.658	0	225.035	206.54	0	262.175	276.749	268.458	277.091	239.278	244.054	292.823	234.889	249.519	0	280.242	228.876	264.2	263.189	240.337	253.067	229.459	0	245.453	0	285.857	0
		505	2126.86	261.117	269.334	231.917	249.337	286.063	0	0	227.591	276.107	229.051	263.809	271.221	234.835	255.751	278.788	290.659	245.406	297.862	0	268.636	0	220.572	216.432	0	260.34	270.543	244.773	0	0	223.094	282.023	242.209	235.932	296.772	290.126	252.906	284.085	261.826	236.9	248.765	236.295	0	0	0	281.212	228.769
		506	2130.72	265.634	293.013	0	235.215	283.439	0	0	231.164	271.1	243.174	272.553	279.224	0	257.674	281.971	0	247.841	300.199	0	264.366	0	212.031	0	0	246.439	272.949	244.849	276.857	249.91	236.551	0	255.535	225.686	0	286.129	242.479	272.806	254.555	238.456	257.908	242.162	0	0	0	292.074	0
		507	2134.58	268.46	253.848	0	237.783	274.646	0	0	231.75	266.936	235.684	261.177	274.692	223.036	258.791	271.461	0	231.169	293.295	0	268.536	0	225.598	217.929	0	239.314	279.761	248.825	275.449	242.629	237.201	289.904	248.146	0	0	280.581	227.956	257.207	256.389	238.493	253.017	236.844	0	0	0	289.672	238.619
		508	2138.44	263.067	265.85	0	240.48	267.688	0	0	238.073	252.825	239.059	263.595	277.51	234.286	261.539	273.691	278.322	239.652	278.765	0	267.22	0	219.47	221.74	0	258.381	276.14	262.005	276.281	0	226.209	283.542	241.365	252.387	0	286.109	241.653	269.064	266.606	234.568	257.337	247.997	0	0	0	289.742	233.871
		509	2142.3	264.892	307.195	256.066	226.361	268.397	0	0	0	254.823	233.559	265.98	268.444	231.639	251.909	277.344	0	239.777	288.333	0	272.901	0	243.239	231.872	248.278	241.676	278.964	257.345	274.846	0	224.581	0	253.069	243.37	0	262.422	227.019	270.487	254.404	244.014	246.976	237.937	0	0	253.905	285.949	226.643
		510	2146.16	274.564	303.85	0	244.597	279.437	0	0	230.576	258.702	226.108	267.658	283.497	0	260.462	283.878	0	239.164	299.831	0	265.046	228.046	236.387	232.108	261.921	251.146	274.521	249.892	0	0	222.72	282.828	245.654	244.879	283.794	274.252	231.452	289.778	259.212	250.881	253.62	238.609	0	0	256.343	279.764	236.036
		511	2150.02	272.097	262.811	0	240.741	264.391	0	0	0	252.541	228.525	269.164	288.991	223.123	266.358	262.572	0	245.397	292.257	0	270.97	227.418	231.035	229.979	260.224	258.783	276.614	252.848	272.675	259.14	228.985	282.043	258.172	246.72	277.444	265.132	238.753	285.954	265.96	245.16	256.42	230.568	227.867	0	0	271.245	236.979
		512	2153.88	269.226	309.116	267.1	237.48	276.669	0	0	244.322	257.599	228.259	260.742	274.684	235.959	260.034	275.209	281.152	242.182	298.606	0	287.26	223.725	237.046	220.982	0	249.911	279.087	251.967	0	0	234.642	278.397	261.905	243.556	0	270.669	236.404	280.906	264.256	234.789	254.694	238.16	0	0	0	277.914	224.75
		513	2157.74	268.377	257.343	0	241.304	275.791	0	0	248.56	247.338	239.953	268.638	280.422	238.405	262.251	278.724	0	254.236	277.315	0	266.614	0	231.892	220.497	241.022	0	276.236	271.513	261.703	256.978	241.977	264.115	242.593	267.024	278.48	265.041	243.221	279.699	249.356	242.674	253.898	232.355	0	0	0	265.336	219.042
		514	2161.6	270.757	312.381	0	242.636	278.69	0	249.659	229.576	272.615	237.493	280.244	278.308	0	246.393	278.758	0	243.646	288.484	0	266.522	223.248	224.537	231.795	0	251.441	276.578	257.608	258.403	0	250.057	269.041	256.156	244.308	290.368	271.649	242.348	289.864	268.083	247.864	254.473	231.595	0	0	0	270.025	220.399
		515	2165.46	268.951	311.966	277.393	236.562	279.683	0	0	238.953	260.113	231.061	258.489	282.533	0	238.318	283.028	264.046	239.317	299.746	0	271.27	0	220.694	225.063	250.742	251.984	282.21	267.33	0	0	230.021	282.862	247.64	264.351	285.74	279.1	253.551	279.962	263.806	245.659	235.082	255.365	225.257	0	0	274.136	298.953
		516	2169.32	259.593	263.746	0	264.283	285.706	0	0	244.939	258.881	226.633	257.209	283.81	228.196	257.261	280.293	273.559	256.149	290.278	0	273.708	0	0	233.399	0	266.167	278.442	262.893	0	250.375	238.611	280.586	250.104	261.787	282.287	277.548	245.292	272.743	258.483	240.626	254.531	231.583	0	0	265.352	269.1	228.749
		517	2173.18	268.715	254.281	272.414	251.419	292.586	0	0	253.371	263.586	222.402	263.43	280.942	305.407	252.463	275.884	0	230.667	317.501	0	267.748	226.043	234.349	215.994	0	261.212	277.129	268.191	0	270.128	242.819	281.106	251.629	268.132	0	277.914	246.638	295.972	256.939	257.123	249.756	235.759	0	0	0	283.723	234.83
		518	2177.04	269.584	256.573	0	254.657	280.137	0	0	257.031	264.928	233.664	270.553	274.872	230.407	251.306	287.197	0	248.091	290.315	0	276.873	0	0	219.655	0	0	275.427	259.758	256.956	0	237.877	298.464	248.321	239.509	288.119	277.436	240.679	281.927	0	257.736	262.699	221.731	0	0	251.723	287.748	232.297
		519	2180.9	270.921	269.421	0	247.813	282.659	227.195	0	257.379	252.535	223.914	279.705	298.426	241.109	245.263	285.821	0	256.775	291.582	0	269.847	0	0	221.037	248.264	0	261.099	269.544	0	270.61	220.652	287.56	237.749	234.639	280.553	280.093	251.853	264.081	0	251.442	260.014	229.527	0	250.417	256.332	282.094	228.273
		520	2184.76	259.766	252.073	276.063	246.503	280.707	0	233.494	257.115	266.823	222.649	267.267	279.621	222.838	255.07	278.583	0	252.45	289.905	0	283.828	0	0	224.069	253.455	263.935	269.224	247.934	0	262.595	227.936	300.512	256.162	248.672	286.02	279.237	234.809	270.376	249.088	247.199	252.798	0	0	0	0	284.597	229.04
		521	2188.62	261.038	256.365	273.21	247.598	281.417	0	242.787	250.45	263.05	246.082	263.54	291.715	234.245	249.428	284.561	268.611	249.631	297.591	246.6	267.703	230.761	0	223.327	252.44	0	259.299	259.333	0	0	243.999	288.504	237.323	0	293.747	265.41	242.715	283.925	241.959	235.045	260.545	235.876	0	0	261.543	271.972	230.187
		522	2192.48	272.145	253.145	0	236.138	278.316	0	0	262.902	256.804	238.815	283.938	282.082	0	241.941	270.219	0	256.973	298.97	0	258.303	228.053	0	294.92	0	0	269.096	271.343	0	0	228.169	286.718	0	0	293.575	262.328	244.696	270.606	264.494	240.099	251.773	293.377	0	0	0	280.008	229.108
		523	2196.34	268.405	312.553	258.431	249.89	266.311	228.672	239.395	244.488	256.975	242.774	275.842	283.766	220.268	267.826	297.337	286.955	241.931	286.616	254.333	267.803	232.396	0	227.392	0	0	275.169	259.189	259.325	262.811	245.879	281.011	242.675	255.043	286.323	272.565	250.032	266.22	246.707	226.953	258.166	221.709	0	0	267.258	277.356	227.646
		524	2200.2	265.52	281.817	0	241.72	258.528	0	0	248.13	260.59	237.456	280.013	277.533	220.902	259.487	284.396	292.684	252.229	291.71	0	255.088	0	0	221.196	264.172	0	270.119	261.625	263.552	0	0	287.252	0	236.405	302.006	264.534	252.794	283.44	239.532	243.999	247.748	231.731	0	0	251.742	277.435	222.77
		525	2204.06	268.44	253.005	0	262.839	260.144	239.163	232.609	237.419	250.43	240.192	280.279	289.588	221.223	246.768	297.607	283.295	259.732	310.826	0	263.734	222.398	0	213.849	261.951	0	269.006	253.722	272.649	0	240.715	288.953	241.215	245.694	302.232	264.333	240.508	271.396	227.578	240.854	277.438	231.272	0	0	0	278.672	229.123
		526	2207.92	273.58	260.819	0	252.971	0	0	231.943	233.412	249.104	222.292	279.823	283.349	231.554	238.568	292.129	271.949	0	281.105	0	260.975	0	0	217.564	258.991	257.557	271.145	255.184	0	243.561	220.093	286.776	252.737	241.807	295.157	253.775	247.195	265.369	246.705	229.653	259.142	226.283	212.931	0	251.506	270.909	219.819
		527	2211.78	277.844	244.702	0	270.974	284.247	249.587	239.287	240.352	259.504	226.364	276.94	275.414	223.442	248.866	292.008	280.081	253.25	290.462	0	264.319	0	0	202.9	260.644	0	273.952	272.247	0	0	226.143	287.063	0	246.96	287.18	270.941	247.177	264.883	258.912	238.358	251.393	239.385	0	0	0	280.615	222.712
		528	2215.64	282.813	242.602	254.235	259.172	274.045	0	244.186	235.782	257.289	230.712	264.427	284.281	224.174	246.831	288.416	266.208	256.521	282.933	0	260.079	0	0	216.066	266.47	0	274.788	266.166	265.904	250.284	234.033	280.926	244.416	250.694	293.178	264.465	234.191	271.01	251.076	242.32	254.104	228.136	211.536	0	0	286.798	229.923
		529	2219.5	270.872	309.005	0	267.336	267.223	252.481	238.37	247.834	262.549	230.41	264.561	297.737	228.73	235.716	293.818	276.28	258.208	285.949	232.684	263.333	231.342	0	197.685	264.959	258.525	269.955	269.609	270.899	252.634	244.218	297.364	0	242.935	297.495	274.31	250.823	273.63	234.496	233.874	259.86	225.281	0	0	244.805	272.05	233.379
		530	2223.36	277.405	246.766	0	269.616	288.816	248.489	242.989	0	265.237	221.383	279.124	288.004	231.215	236.841	288.194	268.206	261.843	284.714	237.917	266.909	231.693	0	208.94	268.045	0	273.685	259.017	0	0	211.197	288.095	246.001	243.969	300.287	255.895	250.238	275.871	237.528	0	257.506	0	219.857	0	238.419	274.85	234.347
		531	2227.22	277.494	247.118	262.619	263.781	292.754	0	233.524	242.383	258.681	222.424	266.801	285.979	230.649	241.298	279.537	274.278	260.637	292.235	0	257.647	235.396	240.783	199.213	270.523	262.967	276.482	280.755	0	258.899	227.624	293.174	0	263.886	294.556	256.28	249.898	280.188	241.543	230.432	248.998	229.548	0	249.027	247.474	264.933	237.059
		532	2231.08	265.438	319.693	255.419	266.994	292.04	0	245.932	232.422	260.242	228.481	258.886	279.45	219.384	242.958	279.237	277.028	251.879	293.486	0	267.456	0	0	211.053	271.635	257.106	273.816	263.318	273.907	265.034	220.129	287.256	245.191	0	291.031	262.256	242.022	276.828	248.043	226.458	278.141	232.007	0	249.307	232.668	276.333	247.161
		533	2234.94	263.146	169.777	249.655	254.193	284.747	234.241	234.348	224.943	254.629	239.485	273.168	274.906	215.788	243.941	268.378	279.809	266.96	291.597	0	262.619	0	0	220.145	261.984	0	275.384	269.72	0	255.827	226.355	297.458	239.457	242.319	291.381	251.305	237.009	272.318	242.389	239.598	256.537	241.306	217.25	0	254.197	283.024	0
		534	2238.8	281.053	253.633	242.139	238.638	276.604	236.615	238.608	225.516	257.432	226.242	273.26	272.901	0	243.917	271.222	284.052	250.41	301.431	0	256.707	0	0	214.506	260.74	0	277.488	269.197	255.696	244.826	221.15	278.54	241.654	243.212	273.157	269.639	262.129	269.792	244.196	233.59	254.545	221.524	0	0	235.435	278.653	230.149
		535	2242.66	274.579	237.989	0	245.702	268.216	0	246.142	241.031	263.165	235.151	266.003	286.26	217.962	233.434	280.259	285.612	265.473	296.561	0	253.567	0	0	228.212	264.909	267.111	275.506	271.845	256.229	265.349	216.702	284.374	0	242.674	264.537	251.342	255.419	298.472	259.723	238.551	262.299	0	208.323	0	258.1	287.311	228.771
		536	2246.52	284.536	260.052	0	255.043	267.897	0	236.31	280.9	249.129	221.75	274.173	280.666	0	244.502	284.964	296.425	270.956	304.451	0	260.098	0	0	219.472	260.992	0	283.728	268.7	253.763	271.324	222.863	284.264	0	0	283.667	271.154	246.145	281.621	265.906	246.72	261.595	219.533	212.16	239.439	246.849	279.344	234.447
		537	2250.38	271.803	250.993	239.399	254.311	263.443	248.174	238.12	224.614	244.696	229.875	270.102	273.571	0	247.491	286.05	292.976	268.523	303.989	0	270.472	0	0	214.713	264.245	257.344	274.957	254.724	259.154	247.621	210.965	284.227	0	247.976	285.01	270.737	249.794	277.595	248.454	239.615	262.168	229.559	0	0	243.957	289.396	229.197
		538	2254.24	272.484	261.737	239.778	246.69	271.791	0	236.482	228.79	249.959	237.577	271.981	277.826	199.119	242.392	274.611	289.086	257.535	312.383	0	258.756	0	0	233.437	271.176	270.122	269.55	255.721	267.416	249.121	221.413	285.021	244.919	240.763	296.207	262.677	240.551	280.832	241.861	241.649	253.415	213.96	0	245.33	257.722	286.506	214.21
		539	2258.1	283.322	243.509	237.485	263.739	283.315	234.421	234.421	224.409	244.604	236.946	258.891	276.447	223.778	265.304	271	296.46	269.209	306.191	0	250.022	0	0	212.556	276.538	275.171	267.432	251.153	247.982	255.544	223.967	288.378	250.409	247.428	292.702	260.47	256.178	273.077	233.126	239.134	251.884	235.054	217.871	245.461	243.686	281.111	233.89
		540	2261.96	287.513	247.419	252.003	248.584	267.078	244.244	234.576	219.591	258.212	219.021	256.259	265.156	227.19	245.292	269.997	293.948	251.42	294.282	0	255.674	0	242.374	219.486	281.29	271.529	281.584	261.596	252.98	263.851	217.131	283.005	246.629	0	290.855	256.76	250.125	271.767	247.036	234.052	260.491	220.608	213.929	256.563	250.454	284.136	220.369
		541	2265.82	285.209	240.505	0	263.144	272.284	228.839	235.541	224.281	249.646	224.632	265.788	269.161	0	247.347	280.849	284.994	261.676	287.439	0	267.443	234.393	0	216.653	247.682	0	267.514	257.852	235.37	249.278	212.733	283.771	247.369	0	300.045	271.395	259.486	280.077	252.007	239.644	261.609	229.931	216.08	0	238.003	265.478	219.252
		542	2269.68	286.456	244.055	0	258.859	279.571	230.729	240.745	240.175	255.507	222.511	264.551	278.473	210.768	251.665	278.517	287.733	256.244	300.545	235.569	271.834	0	0	214.999	258.182	269.033	262.471	251.332	254.347	246.597	221.609	280.144	244.096	0	301.783	259.185	260.023	263.748	239.275	244.506	245.199	235.542	222.433	0	249.895	284.167	221.612
		543	2273.54	267.794	248.036	251.119	262.881	282.184	229.024	243.621	219.821	259.448	211.878	267.835	285.192	224.029	244.067	273.649	295	258.124	275.001	0	257.165	0	0	220.134	251.332	0	250.993	264.463	252.396	230.131	215.933	277.425	249.478	245.259	306.823	261.315	272.942	265.735	245.2	231.977	263.992	283.442	234.759	244.641	248.655	275.38	215.845
		544	2277.4	276.142	244.96	253.97	252.746	283.421	0	243.656	224.55	247.382	211.315	268.208	278.709	251.246	243.262	271.381	289.464	253.912	280.689	242.251	265.851	0	0	223.358	254.843	0	270.02	271.81	252.629	251.4	218.38	287.894	248.817	235.543	302.429	261.504	267.868	276.293	245.936	238.889	257.624	231.174	217.179	0	242.459	277.662	223.149
		545	2281.26	268.738	248.52	0	258.489	288.902	226.963	242.178	241.826	251.028	218.834	273.365	276.924	245.532	240.999	280.835	291.698	260.177	290.661	0	271.233	218.055	214.126	231.313	260.22	268.301	264.732	270.49	261.742	0	218.613	277.328	242.036	222.939	305.468	268.559	254.878	280.783	254.813	238.177	260.17	242.732	0	247.957	0	277.236	214.474
		546	2285.12	277.51	243.598	231.132	254.109	278.124	223.037	228.666	221.664	252.328	228.885	253.421	282.747	231.771	244.055	277.036	294.607	255.064	276.09	0	272.512	0	0	238.966	264.913	282.717	259.667	256.513	266.769	245.049	233.675	296.335	240.803	221.419	287.111	276.351	265.062	266.887	244.381	236.795	244.619	0	225.033	0	254.581	284.191	218.06
		547	2288.98	280.74	248.23	252.608	260.766	297.476	227.902	244.287	243.22	233.929	236.043	272.6	298.271	230.606	235.646	273.833	291.83	258.052	294.34	0	275.211	0	221.569	232.876	258.297	276.869	270.84	268.763	248.669	245.194	231.717	276.942	247.222	215.942	303.427	262.571	265.893	277.888	252.229	0	252.594	255.972	209.998	253.715	249.433	269.515	219.285
		548	2292.84	266.458	294.529	0	255.57	284.579	231.88	234.67	239.821	237.737	228.642	262.38	289.12	0	237.169	275.659	287.537	257.758	281.619	0	258.88	0	227.001	249.024	263.019	259.904	259.596	270.563	263.705	248.962	230.873	288.796	250.172	227.932	298.368	270.128	265.181	273.068	256.139	238.339	250.161	222.952	210.949	258.729	257.827	269.212	222.21
		549	2296.7	279.544	247.86	247.853	268.669	285.157	233.344	253.429	250.151	239.367	233.427	263.404	290.97	229.806	254.565	266.051	290.871	260.842	284.674	256.605	270.454	0	233.657	226.573	246.732	269.038	279.133	260.393	269.472	244.115	234.059	285.732	246.961	0	304.457	261.041	256.574	277.586	250.464	249.831	249.431	242.444	206.24	248.025	0	266.236	222.041
		550	2300.56	263.731	282.652	243.843	263.634	273.71	233.463	243.636	248.27	249.098	237.899	278.323	287.808	208.392	239.704	268.486	300.99	255.83	278.913	258.55	267.61	0	216.375	229.797	245.598	289.882	268.535	254.819	262.909	254.46	230.928	287.012	243.387	212.875	302.512	259.958	269.089	278.102	244.097	245.331	256.171	236.526	235.359	238.545	0	257.176	228.75
		551	2304.42	264.723	252.458	241.01	260.275	280.783	239.776	245.567	242.064	243.793	242.705	276.08	285.568	231.724	239.409	265.28	289.53	267.469	298.659	264.842	261.449	0	223.106	0	256.217	285.465	275.292	266.816	254.754	261.057	217.354	269.288	252.992	223.082	309.542	263.371	261.227	0	250.795	234.274	245.178	247.329	229.122	231.164	247.646	263.018	228.115
		552	2308.28	267.879	244.727	250.284	247.22	263.172	244.172	254.763	234.086	236.566	233.972	262.296	289.535	204.321	239.119	270.263	293.452	265.354	301.025	0	245.358	0	222.069	241.518	254.044	298.384	278.474	256.263	267.826	257.563	226.825	270.905	252.517	228.94	301.195	270.613	246.321	264.777	249.019	241.975	261.422	232.742	230.916	242.519	255.504	268.105	215.718
		553	2312.14	261.377	255.1	240.288	244.6	271.101	237.212	255.475	250.264	248.509	233.349	265.021	283.106	230.672	257.468	264.488	288.932	276.066	266.062	0	259.516	0	220.258	229.229	252.257	286.729	261.77	261.466	270.566	254.444	237.407	282.11	250.913	223.277	303.908	269.156	266.01	278.445	246.79	239.3	246.836	259.79	227.178	249.96	0	264.566	231.447
		554	2316	264.654	254.471	234.36	255.268	274.519	233.712	258.489	238.551	252.142	220.524	255.529	285.13	216.528	234.386	270.283	287.548	280.138	285.397	0	257.561	0	0	232.877	253.041	285.912	274.217	264.755	260.268	267.437	230.053	277.441	253.604	0	288.609	279.245	249.039	289.585	257.72	239.581	253.93	236.331	226.834	236.925	250.435	253.979	228.736
		555	2319.86	261.588	305.553	249.886	240.233	279.579	229.095	267.116	250.318	253.921	228.914	249.844	283.987	225.851	223.869	261.395	290.359	278.379	279.392	0	248.447	0	225.1	234.462	266.491	285.138	272.496	263.53	271.898	248.498	233.657	271.605	239.986	221.106	282.438	272.925	263.716	277.296	255.156	250.453	247.675	242.611	225.424	0	0	262.028	222.681
		556	2323.72	263.953	253.168	257.27	246.437	271.801	231.773	252.126	226.253	266.779	236.022	259.216	277.331	228.816	229.003	267.215	284.986	278.1	272.314	0	0	224.55	223.412	230.107	258.289	276.771	268.775	263.795	0	236.294	0	287.389	237.899	234.49	282.121	276.609	275.886	267.596	249.256	239.608	246.733	251.237	229.605	227.869	0	275.091	216.484
		557	2327.58	268.378	243.514	258.207	244.291	254.958	236.336	244.907	230.31	255.439	225.059	261.962	278.013	232.364	225.648	254.18	279.09	268.551	279.729	268.26	263.726	0	0	237.437	260.42	288.47	271.931	259.821	259.858	252.623	237.059	282.476	241.655	223.004	283.634	272.437	281.842	268.762	247.407	239.953	247.629	241.374	215.419	220.251	234.738	262.677	224.429
		558	2331.44	274.389	247.634	254.845	247.854	269.376	233.795	245.635	235.109	262.316	233.29	266.935	289.644	223.99	225.496	266.475	282.255	271.945	290.504	0	0	0	225.778	256.935	255.73	280.385	275.681	268.446	249.579	259.257	246.947	283.78	226.79	218.642	292.667	275.684	264.887	0	262.201	241.157	245.083	240.884	218.548	237.016	247.5	276.155	226.03
		559	2335.3	264.457	234.051	256.654	248.791	267.662	221.058	244.374	250.817	256.104	238.771	260.947	273.018	223.683	230.75	276.5	270.98	276.985	290.274	0	258.482	0	225.613	257.014	258.465	283.593	273.599	254.298	254.122	261.088	0	291.107	242.902	0	284.271	267.917	268.164	0	255.381	241.143	245.694	246.068	225.475	236.517	0	271.205	216.338
		560	2339.16	261.926	322.043	0	241.097	269.377	0	252.824	225.25	259.902	241.524	258.508	271.222	208.913	229.501	255.522	282.971	269.738	278.096	252.687	260.933	225.47	230.74	234.202	256.63	285.72	268.768	252.228	255.533	243.62	245.454	283.809	236.416	225.484	296.063	270.503	271.984	0	258.447	242.174	239.893	231.683	229.465	242.156	241.24	284.269	219.296
[truncated: 18 more columns]

## Sheet: Background Std
				SptId_51	SptId_57	SptId_59	SptId_62	SptId_63	SptId_66	SptId_68	SptId_69	SptId_70	SptId_71	SptId_72	SptId_74	SptId_76	SptId_77	SptId_79	SptId_80	SptId_82	SptId_83	SptId_84	SptId_88	SptId_89	SptId_92	SptId_93	SptId_94	SptId_95	SptId_96	SptId_97	SptId_99	SptId_100	SptId_104	SptId_105	SptId_106	SptId_107	SptId_108	SptId_109	SptId_110	SptId_112	SptId_116	SptId_117	SptId_118	SptId_120	SptId_122	SptId_123	SptId_124	SptId_126	SptId_128
		0	177.56	0	0	0	0	0	0	0	0	0	0	0	0	0	0	0	0	0	0	0	0	0	0	0	0	0	0	0	0	0	0	0	0	0	0	0	0	0	0	0	0	0	0	0	0	0	0
		1	181.42	0	0	0	0	0	0	0	0	0	0	0	0	0	0	0	0	0	0	0	0	0	0	0	0	0	0	0	0	0	0	0	0	0	0	0	0	0	0	0	0	0	0	0	0	0	0
		2	185.28	0	0	87.026	0	0	0	0	0	0	0	0	0	0	0	0	0	0	0	0	0	0	0	0	0	0	0	0	0	0	0	0	0	0	0	0	0	0	0	0	0	0	0	0	0	0	0
		3	189.14	0	0	0	0	0	0	0	0	0	0	0	0	0	0	0	0	0	0	0	0	0	0	0	0	0	0	0	0	0	0	0	0	0	0	0	0	0	0	0	0	0	0	0	0	0	0
		4	193	0	0	0	0	0	0	0	0	0	0	0	0	0	0	0	0	0	0	0	0	0	0	0	0	0	0	0	0	0	0	0	0	0	0	0	0	0	0	0	0	0	0	0	0	0	0
		5	196.86	0	0	0	0	0	0	0	0	0	0	0	0	0	0	0	0	0	0	0	0	0	0	0	0	0	0	0	0	0	0	0	0	0	0	0	0	0	0	0	0	0	0	0	0	0	0
		6	200.72	0	0	119.704	0	0	0	0	0	0	0	0	0	0	0	0	0	0	0	0	0	109.095	0	0	0	0	0	0	0	0	0	0	0	0	0	88.6785	0	0	0	0	0	0	0	0	0	0	0
		7	204.58	0	0	0	0	0	0	0	0	0	0	0	0	0	0	0	0	0	0	0	0	0	0	0	0	0	0	0	0	0	0	0	0	0	0	0	0	0	0	0	0	0	0	0	0	0	0
		8	208.44	0	0	0	0	0	0	0	0	0	0	0	0	0	0	0	0	0	0	0	0	0	0	0	0	0	0	0	0	0	0	0	0	0	0	0	0	0	0	0	0	0	0	0	0	0	0
		9	212.3	0	0	0	0	0	0	0	0	0	0	0	0	0	0	0	0	0	0	0	0	0	0	0	0	0	0	0	0	0	0	0	0	0	0	0	0	0	0	0	0	0	0	91.0834	0	0	0
		10	216.16	0	0	0	0	0	0	0	0	0	0	0	0	0	0	0	0	0	0	0	0	0	0	0	0	0	0	0	0	0	0	0	0	0	0	0	0	0	0	0	0	0	0	0	0	0	0
		11	220.02	0	0	0	0	0	0	0	0	0	0	0	0	0	0	0	0	0	0	0	0	0	0	0	0	0	0	0	0	0	0	0	0	0	0	0	0	0	0	0	0	0	0	0	0	0	0
		12	223.88	0	0	0	0	0	0	0	0	0	0	0	0	0	0	0	0	0	0	0	0	0	0	0	0	0	0	0	0	0	0	0	0	0	0	0	0	0	0	0	0	0	0	0	0	0	0
		13	227.74	0	0	0	0	0	0	0	0	0	0	0	0	0	0	0	0	0	0	0	0	0	0	0	0	0	0	0	0	0	0	0	0	0	0	0	0	0	0	0	0	94.4377	0	87.258	0	0	0
		14	231.6	0	0	0	0	0	0	0	0	0	0	0	0	96.8334	0	0	0	0	0	0	0	0	0	0	0	0	0	0	0	0	0	0	0	0	0	0	0	0	0	0	0	0	0	87.4783	0	0	0
		15	235.46	0	0	0	0	0	0	0	0	0	0	0	0	0	0	0	0	0	0	0	0	0	0	0	0	0	0	0	0	0	0	0	0	0	0	0	0	0	0	0	0	0	0	0	0	0	0
		16	239.32	0	0	0	0	0	0	0	0	0	0	0	0	0	0	0	0	0	0	0	0	0	0	0	0	0	0	0	0	0	0	0	0	0	0	0	0	0	0	0	0	0	0	0	0	0	0
		17	243.18	0	0	0	0	0	0	0	0	0	0	0	0	0	0	0	0	0	0	0	0	0	0	0	0	0	0	0	0	0	0	0	0	0	0	0	0	0	0	0	0	0	0	81.8315	0	0	0
		18	247.04	0	0	0	0	0	0	0	0	0	0	0	0	0	0	0	0	0	0	0	0	0	0	0	0	0	0	0	0	0	0	0	0	0	0	0	0	0	0	0	0	0	0	0	0	0	0
		19	250.9	0	0	0	0	0	0	0	0	0	0	0	0	0	0	0	0	0	0	0	0	0	0	0	0	0	0	0	0	0	0	0	0	0	0	0	0	0	0	0	0	0	0	0	0	0	0
		20	254.76	0	0	0	0	0	0	0	0	0	0	0	0	0	0	0	0	0	0	0	0	0	0	0	0	0	0	0	0	0	0	0	0	0	0	0	0	0	0	0	0	0	0	0	0	0	0
		21	258.62	0	0	0	0	0	0	0	0	0	0	0	0	0	0	0	0	0	0	0	0	0	0	0	84.5992	0	0	0	0	0	0	0	0	0	0	0	0	0	0	0	0	0	0	0	0	0	0
		22	262.48	0	0	0	0	0	0	0	0	0	0	0	0	0	0	0	0	0	0	0	0	0	0	0	0	0	0	0	0	0	0	0	0	0	0	0	0	0	0	0	0	0	0	0	0	0	0
		23	266.34	0	0	0	0	0	0	0	0	0	0	0	0	0	0	0	0	0	0	0	0	0	0	0	0	0	0	0	0	0	0	0	0	0	0	0	0	0	0	0	0	0	0	0	0	0	0
		24	270.2	0	0	0	0	0	0	0	0	0	0	0	0	0	0	0	0	0	0	0	0	0	0	0	0	0	0	0	0	0	0	0	0	0	0	0	0	0	0	0	0	0	0	0	0	0	0
		25	274.06	0	0	0	0	0	0	0	0	0	0	0	0	0	0	0	0	0	0	0	0	0	0	0	0	0	0	0	0	0	0	0	0	0	0	0	0	0	0	0	0	0	0	0	85.2089	0	0
		26	277.92	0	0	0	0	0	0	0	0	0	0	0	0	0	0	0	0	0	0	0	0	0	0	0	0	0	0	0	0	0	0	0	0	0	0	0	0	0	0	0	0	0	0	0	0	0	0
		27	281.78	0	0	0	0	0	0	0	0	0	0	0	0	0	0	0	0	0	0	0	104.055	0	0	0	0	0	0	0	0	0	0	0	0	0	0	0	0	0	0	0	0	0	0	0	0	0	0
		28	285.64	0	0	0	0	0	0	0	0	0	0	0	0	0	0	0	0	0	0	0	0	0	86.8714	0	0	0	0	0	0	0	0	0	0	0	0	0	0	0	0	0	0	0	0	0	0	0	0
		29	289.5	0	0	0	0	0	0	0	0	0	0	0	0	0	0	0	0	0	0	0	0	0	0	0	0	0	0	0	0	0	0	0	0	0	0	0	0	0	0	0	0	0	0	0	0	0	0
		30	293.36	0	0	0	0	0	0	0	0	0	0	0	0	0	0	0	0	0	0	0	0	0	0	0	0	0	0	0	0	0	0	0	0	0	0	0	0	0	0	0	0	0	0	0	0	0	0
		31	297.22	0	0	0	0	0	0	0	0	0	0	0	0	0	0	0	0	0	0	0	0	0	0	0	0	0	0	0	0	0	0	0	93.1353	0	0	0	0	0	0	0	0	0	0	0	0	0	0
		32	301.08	0	0	0	0	0	0	0	0	0	0	0	0	0	0	0	0	0	0	0	0	0	0	0	0	0	0	0	0	0	0	0	0	0	0	0	0	0	0	0	0	0	0	0	0	0	0
		33	304.94	0	0	0	0	0	0	0	86.3916	0	0	0	0	0	0	0	0	0	0	0	0	0	0	0	0	0	0	0	0	0	0	0	0	0	0	0	0	0	0	0	0	0	0	0	0	0	0
		34	308.8	0	0	0	0	0	0	0	0	0	0	0	0	0	0	0	0	0	0	0	0	0	0	0	0	0	0	0	0	0	0	0	0	0	0	0	0	0	0	0	0	0	0	0	0	0	0
		35	312.66	0	0	0	0	0	0	0	0	0	0	0	0	0	0	0	0	0	0	0	0	0	0	0	0	0	0	0	0	0	0	0	0	0	0	0	0	0	0	0	0	0	0	0	0	0	0
		36	316.52	0	0	0	0	0	0	0	0	0	0	0	0	0	0	0	0	0	0	0	0	0	0	0	0	0	0	0	0	0	0	0	0	0	0	0	0	0	0	0	0	0	0	0	0	0	0
		37	320.38	0	0	0	0	0	0	0	0	0	0	0	0	0	0	0	0	0	0	0	0	0	0	0	0	0	0	0	97.6418	0	0	0	0	0	0	0	0	0	0	0	0	0	0	0	0	0	0
		38	324.24	0	0	0	0	0	0	0	0	0	0	0	0	0	0	0	0	0	0	0	0	0	0	0	0	0	0	0	0	0	0	0	0	0	0	0	0	0	0	0	0	0	0	0	0	0	0
		39	328.1	0	0	0	0	0	0	0	0	0	0	0	0	0	0	0	0	0	0	0	0	0	0	0	0	0	0	0	0	0	0	0	0	0	0	0	0	0	0	0	0	0	0	0	0	0	0
		40	331.96	0	0	0	0	0	0	0	0	0	0	0	0	0	0	0	0	0	0	0	0	0	0	0	0	0	0	0	0	0	0	0	0	0	0	0	0	0	0	0	0	0	0	0	0	0	0
		41	335.82	0	0	0	0	0	0	0	0	0	0	0	0	0	0	0	0	0	0	0	0	0	0	0	0	0	0	0	0	0	0	0	0	0	0	0	0	0	0	0	0	0	0	0	0	0	0
		42	339.68	0	0	0	0	0	0	0	0	0	0	0	0	0	0	0	0	0	0	0	0	0	0	0	84.0523	0	0	0	0	0	0	0	0	0	0	0	0	0	0	0	0	0	0	0	0	0	0
		43	343.54	0	0	0	0	0	0	0	0	0	0	0	0	0	0	0	0	0	0	0	0	0	0	0	0	0	0	0	0	0	0	0	0	0	0	0	0	0	0	0	0	0	0	0	0	0	0
		44	347.4	0	0	0	0	0	0	0	0	0	0	0	0	0	0	0	0	0	0	0	0	0	0	0	0	0	0	0	0	0	0	0	0	0	0	0	0	0	0	0	0	0	0	0	0	0	0
		45	351.26	0	0	0	0	0	0	0	0	0	0	0	0	0	0	0	0	0	0	0	0	96.606	0	0	85.6236	0	0	0	0	0	0	0	0	99.0742	0	0	0	0	0	0	0	0	0	0	0	0	0
		46	355.12	0	0	0	0	0	0	0	0	0	0	0	0	0	0	0	0	0	0	0	0	0	0	0	85.0841	0	0	0	0	0	0	0	0	0	0	0	0	0	0	0	0	0	0	87.1426	0	0	0
		47	358.98	0	0	0	0	0	0	0	0	0	0	0	0	0	0	0	0	0	0	0	0	0	0	0	83.9227	0	0	0	0	0	0	0	0	0	0	0	0	0	0	0	0	0	0	0	0	0	0
		48	362.84	0	0	0	0	0	0	0	0	0	0	0	0	0	0	0	0	0	0	0	0	0	0	0	0	0	0	0	0	0	0	0	0	0	0	0	0	0	0	0	0	0	0	0	0	0	0
		49	366.7	0	0	0	0	0	0	0	0	0	0	0	0	0	0	0	0	0	0	0	0	0	0	0	0	0	0	0	0	0	0	0	0	0	0	0	0	0	0	0	0	0	0	0	0	0	0
		50	370.56	0	0	0	0	0	0	0	0	0	0	0	0	0	0	0	0	0	0	0	0	0	0	0	0	0	0	0	0	0	0	0	0	0	0	0	0	0	0	0	0	0	0	0	0	0	0
		51	374.42	0	0	0	0	0	0	0	0	0	0	0	0	0	0	0	0	0	0	0	0	0	0	0	0	0	0	0	0	0	0	0	0	0	0	0	0	0	0	0	0	0	0	0	0	0	0
		52	378.28	0	0	0	0	0	0	0	0	0	0	0	0	0	0	0	0	0	0	0	0	0	0	0	0	0	0	0	0	0	0	0	0	0	0	0	0	0	0	0	0	0	0	0	0	0	0
		53	382.14	0	0	0	0	0	0	0	0	0	0	0	0	0	0	0	0	0	0	0	0	0	0	0	0	0	0	0	0	0	0	0	0	0	0	0	0	0	0	0	0	0	0	0	0	0	0
		54	386	0	0	0	0	0	0	0	0	0	0	0	0	0	0	0	0	0	0	0	0	0	0	0	0	0	0	0	0	0	0	0	0	0	0	0	0	0	0	0	0	0	0	0	0	0	0
		55	389.86	0	0	0	0	0	0	0	0	0	0	0	0	0	0	0	0	0	0	0	0	0	0	0	0	0	0	0	0	0	0	0	0	0	0	0	0	0	0	0	0	0	0	0	0	0	0
		56	393.72	0	0	0	0	0	0	0	0	0	0	0	0	0	0	0	0	0	0	0	0	0	0	0	0	0	0	0	0	0	0	0	0	0	0	0	0	0	0	0	0	0	0	0	0	0	0
		57	397.58	0	0	0	0	0	0	0	0	0	0	0	0	0	0	0	0	0	0	0	0	0	0	0	0	0	0	0	0	0	0	0	0	0	0	0	0	0	0	0	0	0	0	0	0	0	0
		58	401.44	0	0	0	0	0	0	0	0	0	0	0	0	0	0	0	0	0	0	0	0	0	0	0	0	0	0	0	0	0	0	0	0	0	0	0	0	0	0	0	0	0	0	0	0	0	0
		59	405.3	0	0	0	0	0	102.152	0	0	0	0	0	0	0	0	0	0	0	0	0	0	0	0	0	0	0	0	0	0	0	0	0	0	0	0	0	0	0	0	0	0	0	0	0	0	0	0
		60	409.16	0	0	0	0	0	0	0	0	0	0	0	0	0	0	0	0	0	0	0	0	0	0	0	0	0	0	0	0	0	0	0	0	0	0	0	0	0	0	0	0	0	0	0	0	0	0
		61	413.02	0	0	0	0	0	0	0	0	0	0	0	0	0	0	0	0	0	0	0	0	0	0	0	80.3326	0	0	0	0	0	0	0	0	0	0	0	0	0	0	0	0	0	0	0	0	0	0
		62	416.88	0	0	0	0	0	0	0	0	0	0	0	0	0	0	0	0	0	0	0	0	0	0	0	87.1525	0	0	0	0	0	0	0	0	0	0	0	0	0	0	0	0	0	0	0	0	0	0
		63	420.74	0	0	0	0	0	0	0	0	0	0	0	0	0	0	0	0	0	0	0	0	0	0	0	0	0	0	0	0	0	0	0	0	0	0	0	0	0	0	0	0	0	0	0	0	0	0
		64	424.6	0	0	0	0	0	0	0	0	0	0	0	0	0	0	0	0	0	0	0	0	0	0	0	79.4496	0	0	0	0	0	0	0	0	0	0	0	0	0	0	0	0	0	0	0	0	0	0
		65	428.46	0	0	0	0	0	0	0	0	0	0	0	0	0	0	0	0	0	0	0	0	0	0	0	0	0	0	0	0	0	0	0	0	0	0	0	0	0	0	0	0	0	0	0	0	0	0
		66	432.32	0	0	0	0	0	0	0	0	0	0	0	0	0	0	0	0	0	0	0	0	0	0	0	0	0	0	0	0	0	0	0	0	0	0	0	0	0	0	0	0	0	0	0	0	0	0
		67	436.18	0	0	0	0	0	0	0	0	0	0	0	0	0	0	0	0	0	0	0	0	0	0	0	90.1588	0	0	0	0	0	0	0	0	0	0	0	0	0	0	0	0	0	0	0	0	0	0
		68	440.04	0	0	0	0	0	0	0	0	0	0	0	0	0	0	0	0	0	0	0	0	0	0	0	81.675	88.5772	0	0	0	0	0	0	0	81.9674	0	0	0	0	0	0	0	0	0	0	0	0	0
		69	443.9	0	0	0	0	0	0	0	0	0	0	0	0	0	0	0	0	0	0	0	0	0	0	0	86.3836	0	0	0	0	0	0	0	0	0	0	0	0	0	0	0	0	0	0	90.8768	0	0	0
		70	447.76	0	0	0	0	0	0	0	0	0	0	0	0	0	0	0	0	0	0	0	0	0	0	0	0	0	0	0	0	0	0	0	0	0	0	0	0	0	0	0	0	0	0	0	0	0	0
		71	451.62	0	0	0	0	0	0	0	0	0	0	0	0	0	0	0	0	0	0	0	0	0	0	0	0	0	0	0	0	0	0	0	0	0	0	0	0	0	0	0	0	0	0	0	0	0	0
		72	455.48	0	83.9987	0	0	0	0	0	0	0	0	0	0	0	0	0	0	0	0	0	0	0	0	0	92.7554	0	0	0	0	0	0	0	0	0	0	0	0	0	0	0	0	0	0	0	0	0	0
		73	459.34	0	0	0	0	0	0	0	0	0	0	0	0	0	0	0	0	0	0	0	0	0	0	0	86.2277	0	0	0	0	0	0	0	0	0	0	0	0	0	0	0	0	0	0	0	0	0	0
		74	463.2	0	0	0	0	0	0	0	0	0	0	0	0	0	0	0	0	0	0	0	0	0	0	0	86.3259	0	0	0	0	0	0	0	0	0	0	0	0	0	0	0	0	0	0	0	0	0	0
		75	467.06	0	0	0	0	0	0	0	0	0	0	0	0	0	0	0	0	0	0	0	0	0	0	0	84.4558	0	0	0	0	0	0	0	0	0	0	0	0	0	0	0	0	0	0	0	0	0	0
		76	470.92	0	0	0	0	0	0	0	0	0	0	0	0	0	0	0	0	0	0	0	0	0	0	0	83.3783	0	0	0	0	0	0	0	0	0	0	0	0	0	0	0	0	0	0	0	0	0	0
		77	474.78	0	0	0	0	0	0	0	0	0	0	0	0	0	0	0	0	0	0	0	0	0	0	0	80.8415	0	0	0	0	0	0	0	0	0	0	0	0	0	0	0	0	0	0	0	0	0	0
		78	478.64	0	0	0	0	0	0	0	0	0	0	0	0	0	0	0	0	0	0	0	0	0	0	0	85.9944	0	0	0	0	0	0	0	0	0	0	0	0	0	0	0	0	0	0	0	0	0	0
		79	482.5	0	0	0	0	0	0	0	0	0	0	0	0	0	0	0	0	0	0	0	0	0	0	0	83.121	0	0	0	0	0	0	0	0	0	0	0	0	0	0	0	0	0	0	0	0	0	0
		80	486.36	0	0	0	0	0	0	0	0	0	0	0	0	0	0	0	0	0	0	0	0	0	0	0	90.8717	0	0	0	0	0	0	0	0	0	0	0	0	0	0	0	0	0	0	0	0	0	0
		81	490.22	0	0	0	0	0	0	0	0	0	0	0	0	0	0	0	0	0	0	0	0	0	0	0	88.3228	0	0	0	0	0	0	0	0	0	0	0	0	0	0	0	0	0	0	0	0	0	0
		82	494.08	0	0	0	0	0	0	0	0	0	0	0	0	0	0	0	0	0	0	0	0	0	0	0	85.7252	0	0	0	0	0	0	0	0	0	0	0	0	0	0	0	0	0	0	0	0	0	0
		83	497.94	0	0	0	0	0	0	0	0	0	0	0	0	0	0	0	0	81.9223	0	0	0	0	0	0	0	0	0	0	0	0	0	0	0	0	0	0	0	0	0	0	0	0	0	0	0	0	0
		84	501.8	0	0	0	0	0	0	0	0	0	0	0	0	0	0	0	0	0	0	0	0	0	0	0	0	0	0	0	0	0	0	0	0	0	0	0	0	0	0	0	0	0	0	0	0	0	0
		85	505.66	0	0	0	0	0	0	0	0	0	0	0	0	0	0	0	0	0	0	0	0	0	0	0	82.0782	0	0	0	0	0	0	0	0	0	0	0	0	0	0	0	0	0	0	0	0	0	0
		86	509.52	0	0	0	0	0	0	0	0	0	0	0	0	0	0	0	0	77.5108	0	0	0	0	0	0	88.5541	0	0	0	0	0	0	0	0	0	0	0	0	0	0	0	0	0	0	0	0	0	0
		87	513.38	0	0	0	0	0	0	0	0	0	0	0	0	0	0	0	0	114.422	0	0	0	0	0	0	85.1113	0	0	0	0	0	0	0	0	0	0	0	0	0	0	0	0	0	0	0	0	0	0
		88	517.24	0	0	0	0	0	0	0	0	0	0	0	0	0	0	0	0	0	0	0	0	0	0	0	0	0	0	0	0	0	0	0	0	0	0	0	0	0	0	0	0	0	0	0	0	0	0
		89	521.1	0	0	0	0	0	0	0	0	0	0	0	0	0	0	0	0	0	0	0	0	0	0	0	0	0	0	0	0	0	0	0	0	0	0	0	0	0	0	0	0	0	0	0	0	0	0
		90	524.96	0	0	0	0	0	0	0	0	0	0	0	0	0	0	0	0	0	0	0	0	0	0	0	0	0	0	0	0	0	0	0	0	0	0	0	0	0	0	0	0	0	0	0	0	0	0
		91	528.82	0	0	0	0	0	0	0	0	0	0	0	0	0	0	0	0	85.158	0	0	0	0	0	0	0	0	0	0	0	0	0	0	0	0	0	0	0	0	0	0	0	0	0	0	0	0	0
		92	532.68	0	0	0	0	0	0	0	0	0	0	0	0	0	0	0	0	81.5574	0	0	0	0	0	0	85.3332	0	0	0	0	0	0	0	0	0	0	0	0	0	0	0	0	0	0	0	0	0	0
		93	536.54	0	0	0	0	0	0	0	0	0	0	0	0	0	0	0	0	0	0	0	0	0	0	0	0	0	0	0	0	0	0	0	0	0	0	0	0	0	0	0	0	0	0	0	0	0	0
		94	540.4	0	0	0	0	0	0	0	0	0	0	0	0	0	0	0	0	0	0	0	0	0	0	0	82.4944	0	0	0	0	0	0	0	0	0	0	0	0	0	0	0	0	0	0	0	0	0	0
		95	544.26	0	0	0	0	0	0	0	0	0	0	0	0	0	0	0	0	0	0	0	0	0	0	0	0	0	0	0	0	0	0	0	0	0	0	0	0	0	0	0	0	0	0	0	0	0	0
		96	548.12	0	0	0	0	0	0	0	0	0	0	0	0	0	0	0	0	81.5319	0	0	0	0	0	0	0	0	0	0	0	0	0	0	0	0	0	0	0	0	0	0	0	0	0	0	0	0	0
		97	551.98	0	0	0	0	0	0	0	0	0	0	0	0	0	0	0	0	0	0	0	0	0	0	0	0	0	0	0	0	0	0	0	0	0	0	0	0	0	0	0	0	0	0	0	0	0	0
		98	555.84	0	0	0	0	0	0	0	0	0	0	0	0	0	0	0	0	0	0	0	0	0	0	0	0	0	0	0	0	0	0	0	0	0	0	0	0	0	0	0	0	0	0	0	0	0	0
		99	559.7	0	0	0	0	0	0	88.2194	0	0	0	0	0	0	0	0	0	0	0	0	0	0	0	0	89.0176	0	0	0	0	0	0	0	0	0	0	0	0	0	0	0	0	0	0	0	0	0	0
		100	563.56	0	0	0	0	0	0	0	0	0	0	0	0	0	0	0	0	0	0	0	0	0	0	0	0	0	0	0	0	0	0	0	0	0	0	0	0	0	0	0	0	0	0	0	0	0	0
		101	567.42	0	0	0	0	0	0	0	0	0	0	0	0	0	0	0	0	0	0	0	0	0	0	0	0	0	0	0	0	0	0	0	0	0	0	0	0	0	0	0	0	0	0	0	0	0	0
		102	571.28	0	0	0	0	0	0	0	0	0	0	0	0	0	0	0	0	0	0	0	0	0	0	0	0	0	0	0	0	0	0	0	0	0	0	0	0	0	0	0	0	0	0	0	0	0	0
		103	575.14	0	0	0	0	0	0	0	0	106.898	0	0	0	0	0	0	0	0	0	0	0	0	0	0	85.3707	0	0	0	0	0	0	0	0	0	0	0	0	0	0	0	0	0	0	0	0	0	0
		104	579	0	0	0	0	0	0	0	0	0	0	0	0	0	0	0	0	0	0	0	0	0	0	0	0	0	0	0	0	0	0	0	0	0	0	0	0	0	0	0	0	0	0	0	0	0	0
		105	582.86	0	0	0	0	0	0	0	0	0	0	0	0	0	0	0	0	0	0	0	0	0	0	0	0	0	0	0	0	0	0	0	0	0	0	0	0	0	0	0	0	0	0	0	0	0	0
		106	586.72	91.5257	0	0	0	0	0	0	0	92.3306	0	0	0	0	0	0	0	86.0576	0	0	0	0	0	0	0	0	0	0	107.779	0	0	0	0	0	0	0	0	0	0	0	0	0	0	0	0	0	0
		107	590.58	0	0	0	0	0	0	0	0	0	0	0	0	0	0	0	0	83.9173	0	0	0	0	0	0	79.8387	0	0	0	0	0	0	0	0	0	0	0	0	0	0	0	0	0	0	0	0	0	0
		108	594.44	0	0	0	0	0	0	0	0	0	0	0	0	0	0	0	0	0	0	0	0	0	0	0	0	0	0	0	0	0	0	0	0	0	0	0	0	0	0	0	0	0	0	0	0	0	0
		109	598.3	0	0	0	0	0	0	0	0	0	0	0	0	0	0	0	0	0	0	0	0	0	0	0	0	0	0	0	0	0	0	0	0	0	0	0	0	0	0	0	0	0	0	0	0	0	0
		110	602.16	0	0	0	0	0	0	0	0	0	0	0	0	0	0	0	0	0	0	0	0	84.6608	0	0	0	0	0	0	0	0	0	0	0	0	0	0	0	0	0	0	0	0	0	0	0	0	0
		111	606.02	0	0	0	0	0	0	0	0	0	0	0	0	0	0	0	0	0	0	0	0	0	0	0	0	0	0	0	0	0	0	0	0	0	0	0	0	0	0	0	0	0	0	0	0	0	0
		112	609.88	0	0	0	0	0	0	0	0	0	0	0	0	0	0	0	0	87.2332	0	0	0	0	0	0	0	0	0	0	0	0	0	0	0	0	0	0	0	0	0	0	0	0	0	0	88.058	0	0
		113	613.74	0	0	0	0	0	0	0	0	0	0	0	0	0	0	0	0	0	0	0	0	0	0	0	0	0	0	0	0	0	0	0	0	0	0	0	0	0	0	0	0	0	0	0	0	0	0
		114	617.6	0	0	0	0	0	0	0	0	0	0	0	0	0	0	0	0	0	0	0	0	0	0	0	0	0	0	0	0	0	0	0	0	0	0	0	0	0	0	0	0	0	0	0	0	0	0
		115	621.46	0	0	0	0	0	0	0	0	0	0	0	0	0	0	0	0	0	0	0	0	0	0	0	0	0	0	0	0	0	0	0	0	0	0	0	0	0	0	0	0	0	0	0	0	0	0
		116	625.32	0	0	0	0	0	0	0	0	0	0	0	0	0	0	0	0	0	0	0	0	0	0	0	86.0492	0	0	0	0	0	86.3122	0	0	0	0	0	0	0	0	0	0	0	0	0	0	0	0
		117	629.18	0	0	0	0	0	0	0	0	0	0	0	0	0	0	0	0	84.6798	0	0	0	0	0	0	0	0	0	0	0	0	0	0	0	0	0	0	0	0	0	0	0	0	0	0	0	0	0
		118	633.04	0	0	0	0	0	0	0	0	0	0	0	0	0	0	0	0	0	0	0	0	0	0	0	0	0	0	0	0	0	0	0	0	0	0	0	0	0	0	0	0	0	0	0	0	0	0
		119	636.9	0	0	0	0	0	0	0	0	0	0	0	0	0	0	0	0	0	0	96.138	0	0	0	0	0	0	0	0	0	0	0	0	0	0	0	0	0	0	0	0	0	0	0	0	0	0	0
		120	640.76	0	0	0	0	0	0	0	0	0	0	0	0	0	0	0	0	0	0	0	0	0	0	0	0	0	0	0	0	0	0	0	0	0	0	0	0	0	0	0	0	0	0	0	0	0	0
		121	644.62	0	0	0	0	0	0	0	0	0	0	0	0	0	0	0	0	86.0969	0	0	0	0	0	0	0	0	0	0	0	0	0	0	0	0	0	0	0	0	0	0	0	0	0	0	0	0	0
		122	648.48	0	0	0	0	0	0	0	0	0	0	0	0	0	0	0	0	0	0	0	0	0	0	0	0	0	0	0	0	0	0	0	0	0	0	0	0	0	0	0	0	0	0	0	0	0	0
		123	652.34	0	0	0	0	0	0	0	0	0	0	0	0	0	0	0	0	0	0	0	0	0	0	0	0	0	0	0	0	0	0	0	0	0	0	0	0	0	0	0	0	0	0	0	0	0	0
		124	656.2	0	0	0	0	0	0	0	0	0	0	0	0	0	0	0	0	0	0	0	0	0	0	0	0	0	0	0	0	0	0	0	0	0	0	0	0	0	0	0	0	0	0	0	0	0	0
		125	660.06	0	0	0	0	0	0	0	0	0	0	0	0	0	0	0	0	0	0	0	0	0	0	0	0	0	0	0	0	0	0	0	0	0	0	0	0	0	85.2029	0	0	0	0	0	0	0	0
		126	663.92	0	0	0	0	0	0	0	0	0	0	0	0	0	0	0	0	0	0	0	0	0	0	0	0	0	0	0	0	0	0	0	0	0	0	0	0	0	0	0	0	0	0	0	0	0	0
		127	667.78	0	0	0	0	0	0	0	0	0	0	0	0	0	0	0	0	0	0	0	0	0	0	0	0	0	0	0	0	0	0	0	0	0	0	0	0	0	0	0	0	0	0	0	0	0	0
		128	671.64	0	0	0	0	0	0	0	0	0	0	0	0	0	0	0	0	0	0	0	0	0	0	0	0	0	0	0	0	0	0	0	0	0	0	0	0	0	0	0	0	0	0	0	0	0	0
		129	675.5	0	0	0	0	0	0	0	0	0	0	0	0	0	0	0	0	0	0	0	0	0	0	0	0	0	0	0	0	0	0	0	0	0	0	0	0	0	0	0	0	0	0	0	83.1606	0	0
		130	679.36	0	0	0	0	0	0	0	0	0	0	0	0	0	0	0	0	0	0	0	0	83.7833	0	0	87.8808	0	0	0	0	0	0	0	0	0	0	0	0	0	0	0	0	0	0	0	0	0	0
		131	683.22	0	0	0	0	0	0	0	0	0	0	0	0	0	0	0	0	0	0	0	0	82.977	0	0	0	0	0	0	0	0	0	0	0	0	0	0	0	0	0	0	0	0	90.1254	0	0	0	0
		132	687.08	0	0	0	0	0	0	0	0	0	0	0	0	0	0	0	0	0	0	0	0	82.0143	0	0	0	0	0	0	0	0	0	0	0	0	0	0	0	0	0	0	0	0	0	0	0	0	0
		133	690.94	0	0	0	0	0	0	0	0	0	0	0	0	0	0	0	0	0	0	0	0	85.0874	0	0	0	0	0	0	114.205	0	0	0	0	0	0	0	0	0	0	0	0	0	0	0	85.5131	0	0
		134	694.8	0	0	0	0	0	0	0	0	0	0	0	0	0	0	0	0	0	0	0	0	79.852	0	0	0	0	0	0	0	0	0	0	0	0	0	0	0	0	0	0	0	0	0	0	85.2122	0	0
		135	698.66	0	0	0	0	0	0	0	0	0	0	0	0	0	0	0	0	0	0	0	0	83.6039	0	0	0	0	0	0	0	0	0	0	0	0	0	0	0	0	0	0	0	0	0	0	0	0	0
		136	702.52	0	0	0	0	0	0	0	0	0	0	0	0	0	0	0	0	0	0	0	0	82.074	0	0	0	0	0	0	0	0	0	0	0	0	0	0	0	0	0	0	0	0	0	0	0	0	0
		137	706.38	0	0	0	0	0	0	0	0	0	0	0	0	0	0	0	0	0	0	0	0	86.2526	0	0	0	0	0	0	0	0	0	0	0	0	0	0	0	0	0	0	0	0	0	0	0	0	0
		138	710.24	0	0	0	0	0	0	0	0	0	0	0	0	0	0	0	0	0	0	0	0	83.8311	0	0	0	0	0	0	0	0	0	0	0	0	0	0	0	0	0	0	0	0	0	0	0	0	0
		139	714.1	0	0	0	0	0	0	0	0	0	0	0	0	0	0	0	0	0	0	0	0	84.3975	0	0	0	0	0	0	0	0	0	0	0	0	0	0	0	0	0	0	0	0	0	0	85.5057	0	0
		140	717.96	0	0	0	0	0	0	0	0	0	0	0	0	0	0	0	0	0	0	0	0	84.3301	0	0	0	0	0	0	0	0	0	0	0	0	0	0	0	0	0	0	0	0	0	0	0	0	0
		141	721.82	0	0	0	0	0	0	0	0	0	0	0	0	0	0	0	0	0	0	0	0	84.2463	0	0	0	0	0	0	0	0	0	0	0	0	0	0	0	0	0	0	0	0	0	0	0	0	0
		142	725.68	0	0	0	0	0	0	0	0	0	0	0	0	0	0	0	0	0	0	0	0	83.901	0	0	0	0	0	0	0	0	0	0	0	0	0	0	0	0	0	0	0	0	0	0	0	0	0
		143	729.54	0	0	0	0	0	0	0	0	0	0	0	0	0	0	0	0	0	0	0	0	81.5331	0	0	0	0	0	0	0	0	0	0	0	0	0	0	0	0	0	0	0	0	0	0	0	0	0
		144	733.4	0	0	0	0	0	0	0	0	0	0	0	0	0	0	0	0	0	0	0	0	87.2884	0	0	0	0	0	0	0	0	0	0	0	0	0	0	0	0	0	0	0	0	0	0	0	0	0
		145	737.26	0	0	0	0	0	0	0	0	0	0	0	0	0	0	0	0	0	0	0	0	80.8454	0	0	0	0	0	0	0	0	0	0	0	0	0	0	0	0	0	0	0	0	0	0	0	0	0
		146	741.12	0	0	0	0	0	0	0	0	0	0	0	0	0	0	0	0	0	0	0	0	85.6299	0	0	85.9546	0	0	0	0	0	0	0	0	0	0	0	0	0	0	0	0	0	0	0	0	0	0
		147	744.98	0	0	0	0	0	0	0	0	0	0	0	0	0	0	0	0	0	0	0	0	82.0166	0	0	0	0	0	0	0	0	0	0	0	0	0	0	0	0	0	0	0	0	0	0	0	0	0
		148	748.84	0	0	0	0	0	0	0	0	0	0	0	0	83.0179	0	0	0	0	0	0	0	85.6785	0	0	0	0	0	0	0	0	0	0	0	0	0	0	0	0	0	0	0	0	0	0	0	0	0
		149	752.7	0	0	0	0	0	0	0	0	0	0	0	0	0	0	0	0	0	0	0	0	83.9829	0	0	0	0	0	0	0	0	0	0	0	0	0	0	0	0	0	0	0	0	0	0	0	0	0
		150	756.56	0	0	0	0	0	0	0	0	0	0	0	0	88.9917	0	0	0	0	0	0	0	84.949	0	0	85.4864	0	0	0	0	0	0	0	0	0	0	0	0	0	0	0	0	0	0	0	0	0	0
		151	760.42	0	0	0	0	0	0	0	0	0	0	0	0	80.2721	0	0	0	0	0	0	0	85.011	0	0	0	0	0	0	0	0	0	0	0	0	0	0	0	0	0	0	0	0	0	0	89.7833	0	0
		152	764.28	0	0	0	0	0	0	0	0	0	0	0	0	0	0	0	0	0	0	0	0	88.342	0	0	0	0	0	0	0	0	0	0	0	0	0	0	0	0	0	0	0	0	0	0	88.1053	0	0
		153	768.14	0	0	0	0	0	0	0	0	0	0	0	0	83.0373	0	0	0	0	0	0	0	83.2947	0	0	0	0	0	0	0	0	0	0	0	0	0	0	0	0	0	0	0	0	0	0	85.8506	0	0
		154	772	0	0	0	0	0	0	0	0	0	0	0	0	80.5178	0	0	0	0	0	0	82.2892	81.5205	0	0	0	0	0	0	0	0	0	0	0	0	0	0	0	0	0	0	0	0	0	0	0	0	0
		155	775.86	0	0	0	0	0	0	0	0	0	0	0	0	0	0	0	0	0	0	0	84.711	84.4009	0	0	77.2906	0	0	0	0	0	0	0	0	0	0	0	0	0	0	0	0	0	0	0	0	0	0
		156	779.72	0	0	0	0	0	0	0	0	0	0	0	0	81.2118	0	0	0	0	0	0	0	81.9576	0	0	84.3137	0	0	0	0	0	0	0	0	0	0	0	0	0	0	0	0	0	0	0	0	0	0
		157	783.58	0	0	0	0	0	0	0	0	0	0	0	0	82.638	0	0	0	0	0	0	0	83.1688	0	0	83.7431	0	0	0	0	0	0	0	0	0	0	0	0	0	0	0	0	0	0	0	82.6744	0	0
		158	787.44	0	0	0	0	0	0	0	0	0	0	0	0	86.9999	0	0	0	0	0	0	83.2315	87.8268	0	0	82.2422	0	0	0	0	0	0	0	0	0	0	0	0	0	0	0	0	0	0	0	0	0	0
		159	791.3	0	0	0	0	0	0	0	0	0	0	0	0	82.0137	0	0	0	90.8032	0	0	0	81.9446	0	0	85.1514	0	0	0	0	0	0	0	0	0	0	0	0	0	0	0	0	0	0	0	0	0	0
		160	795.16	0	0	0	0	0	0	0	0	0	0	0	0	81.9281	0	0	0	0	0	0	0	83.1932	0	0	82.6741	0	0	0	0	0	0	0	0	0	0	0	0	0	0	0	0	0	0	0	87.391	0	0
		161	799.02	0	0	0	0	0	0	0	0	0	0	0	0	82.3671	0	0	0	85.3535	0	0	86.495	87.7425	0	0	83.9776	0	0	0	0	0	0	0	0	0	0	0	0	0	0	0	0	0	0	0	87.2466	0	0
		162	802.88	0	0	0	0	0	0	0	0	0	0	0	0	76.5464	0	0	0	0	0	0	85.7074	79.6331	0	0	87.2672	0	0	0	0	0	0	0	0	0	0	0	0	0	0	0	0	0	0	0	0	0	0
		163	806.74	0	0	0	0	0	0	0	0	0	0	0	0	79.7761	0	0	0	0	0	0	84.5787	79.8573	0	0	78.8643	0	0	0	0	0	0	0	0	0	0	0	0	0	0	0	0	0	0	0	0	0	0
		164	810.6	0	0	0	0	0	0	0	0	0	0	0	0	81.0425	0	0	0	0	0	0	80.4405	87.1607	0	0	82.2326	0	0	0	0	0	0	0	0	0	0	0	0	0	0	0	0	0	0	0	0	0	0
		165	814.46	0	0	0	0	0	0	0	0	0	0	0	0	80.1453	0	0	0	87.9556	0	0	87.5859	81.0198	0	0	78.4379	0	0	0	0	0	0	0	0	0	0	0	0	0	0	0	0	0	0	0	0	0	0
		166	818.32	0	0	0	0	0	0	0	0	0	0	87.5415	0	81.1301	0	0	0	86.8155	0	0	80.812	86.3429	0	0	80.3382	0	0	0	0	0	0	0	0	0	0	0	0	0	0	0	0	0	0	0	0	0	0
		167	822.18	0	0	0	0	0	0	0	0	0	0	0	0	83.7841	0	0	0	84.3922	0	0	79.9797	77.7027	0	0	82.7468	0	0	0	0	0	0	0	0	0	0	0	0	0	0	0	0	0	0	0	0	0	0
		168	826.04	0	0	0	0	0	0	0	0	0	0	0	0	80.0427	0	0	0	84.3733	0	0	0	81.9872	0	0	86.1159	0	0	0	0	0	0	0	0	0	0	0	0	0	0	0	0	0	0	0	0	0	0
		169	829.9	0	0	0	0	0	0	0	0	0	0	0	0	80.6849	0	0	0	81.6905	0	0	0	87.5728	0	0	82.1441	0	0	0	0	0	0	0	0	0	0	0	0	0	0	0	0	88.9398	0	0	0	0	0
		170	833.76	0	0	0	0	0	0	0	0	0	0	0	0	80.2456	0	0	0	0	0	0	81.3813	82.4335	0	0	80.8874	0	0	0	0	0	0	0	0	0	0	0	0	0	0	0	0	0	0	0	0	0	0
		171	837.62	0	0	0	0	0	0	0	0	0	0	0	0	81.2231	0	0	0	87.3232	0	0	0	84.8286	0	0	85.3934	0	0	0	0	0	0	0	0	0	0	0	0	0	0	0	0	0	0	0	0	0	0
		172	841.48	0	0	0	0	0	0	0	0	0	0	0	0	83.6598	0	0	0	80.7688	0	0	84.3938	85.6232	0	0	84.4637	0	0	0	0	0	0	0	0	0	0	0	0	0	0	0	0	0	0	0	0	0	0
		173	845.34	0	0	0	0	0	0	0	0	0	0	0	0	80.012	0	0	0	83.139	0	0	0	84.9888	0	0	87.8916	0	0	0	0	0	0	0	0	0	0	0	0	0	0	0	0	0	0	0	0	0	0
		174	849.2	0	0	0	0	0	0	0	0	0	0	0	0	86.2972	0	0	0	0	0	0	84.5012	83.8414	0	0	82.6233	92.3926	0	0	0	0	0	0	0	0	0	0	0	0	0	0	0	0	0	0	0	0	0
		175	853.06	0	0	0	0	0	0	0	0	0	0	0	0	85.052	0	0	0	84.8232	0	0	0	84.1477	0	0	83.1023	0	0	0	0	0	0	0	0	0	0	0	0	0	0	0	0	0	0	0	0	0	0
		176	856.92	0	0	0	0	0	0	0	0	0	0	0	0	84.8394	0	0	0	81.588	0	0	87.2588	82.2149	0	0	84.1235	0	0	0	0	0	0	0	0	0	0	0	0	0	0	0	0	0	0	0	0	0	0
		177	860.78	0	0	0	0	0	0	0	0	0	0	0	0	86.0825	0	0	0	87.8801	0	0	0	84.501	0	0	82.1373	0	0	0	0	0	0	0	0	0	0	0	0	0	0	0	0	0	0	0	0	0	0
		178	864.64	0	0	0	0	0	0	0	0	0	0	0	0	84.0085	0	0	0	90.4209	0	0	0	79.5191	0	0	86.0268	0	0	0	0	0	0	0	0	0	0	0	0	0	0	0	0	0	0	0	0	0	0
		179	868.5	0	0	0	0	0	0	0	0	0	0	0	0	87.2316	0	0	0	81.9059	0	0	85.5753	86.9831	0	0	86.281	0	0	0	0	0	0	0	0	0	0	0	0	0	0	0	0	0	0	0	0	0	0
		180	872.36	0	0	0	0	0	0	0	0	0	0	0	0	82.57	0	0	0	84.1962	0	0	0	88.0437	0	0	86.7917	0	0	0	0	0	0	0	0	0	0	0	0	0	0	0	0	0	0	0	86.43	0	0
		181	876.22	0	0	0	0	0	0	0	0	0	0	0	0	82.6699	0	0	0	82.6103	0	0	0	0	0	0	83.3785	0	0	0	0	0	0	0	0	0	0	0	0	0	0	0	0	0	0	0	0	0	0
		182	880.08	0	0	0	0	0	0	0	0	0	0	0	0	76.7331	0	0	0	84.2929	0	0	78.9725	0	0	0	81.6131	0	0	0	0	0	0	0	0	0	0	0	0	0	0	0	0	0	0	0	86.7259	0	0
		183	883.94	0	0	0	0	0	0	0	0	0	0	0	0	78.9883	0	0	0	83.5199	0	0	0	83.7863	0	0	87.3243	0	0	0	0	0	0	0	0	0	0	0	0	0	0	0	0	0	0	0	0	0	0
		184	887.8	0	0	0	0	0	0	0	0	0	0	0	0	79.4961	0	0	0	82.2393	0	0	0	84.5064	0	0	82.5426	0	0	0	0	0	0	0	0	0	0	0	0	0	0	0	0	0	0	0	90.9373	0	0
		185	891.66	0	0	0	0	0	0	0	0	0	0	0	0	82.3135	0	0	0	0	0	0	0	82.2437	0	0	84.1547	0	0	0	0	0	0	0	0	0	0	0	0	0	0	0	0	0	0	0	87.8699	0	0
		186	895.52	0	0	0	0	0	0	0	0	0	0	87.0708	0	83.183	0	0	0	0	0	0	0	81.702	0	0	91.4119	0	0	0	0	0	0	0	0	0	0	0	0	0	0	0	0	0	0	82.6271	84.6355	0	0
		187	899.38	0	0	0	0	0	0	0	0	0	0	0	0	85.2149	0	0	0	85.0771	0	0	0	84.1968	0	0	80.222	0	0	0	0	0	0	0	0	0	0	0	0	0	0	0	0	0	0	0	0	0	0
		188	903.24	0	0	0	0	0	0	0	0	0	0	0	0	81.1157	0	0	0	0	0	0	0	0	0	0	84.231	0	0	0	0	0	0	0	85.8404	0	0	0	0	0	0	0	0	0	0	83.0425	84.9321	0	0
		189	907.1	0	0	0	0	0	0	0	0	0	0	0	0	86.1447	0	0	0	0	0	0	0	0	0	0	81.3839	0	0	0	0	0	0	0	0	0	0	0	0	0	0	0	0	0	0	86.3646	0	0	0
		190	910.96	0	0	0	0	0	0	0	0	0	0	0	0	82.2462	0	0	0	86.993	0	0	80.9822	0	0	0	82.5373	0	0	0	0	0	0	0	0	0	0	0	0	0	0	0	0	0	0	84.8478	86.6094	0	0
		191	914.82	0	0	0	0	0	0	0	0	0	0	0	0	81.087	0	0	0	0	0	0	85.8074	77.5584	0	0	83.1404	0	0	0	0	0	0	0	0	0	0	0	0	0	0	0	0	0	0	83.4424	85.1758	0	0
		192	918.68	0	0	0	0	0	0	0	0	0	0	0	0	84.2675	0	0	0	0	0	0	0	83.7096	0	0	87.3467	0	0	0	0	0	0	0	0	0	0	0	0	0	0	0	0	0	0	84.3147	78.1869	0	0
		193	922.54	79.1261	0	0	0	0	0	0	0	0	0	0	0	81.501	0	0	0	0	0	0	84.5633	84.0691	0	0	79.139	0	0	0	0	0	0	0	0	0	0	0	0	0	0	0	0	0	0	84.0215	84.2932	0	0
		194	926.4	0	0	0	0	0	0	0	0	0	0	0	0	82.0531	0	0	0	0	0	0	0	82.8149	0	0	83.4339	0	0	0	0	0	0	0	0	0	0	0	0	0	0	0	0	0	0	87.8182	86.1012	0	0
		195	930.26	79.9863	0	0	0	0	0	0	0	0	0	0	0	81.4107	0	0	0	0	0	0	84.5365	81.6327	0	0	84.5158	0	0	0	0	0	0	0	0	0	0	0	0	0	0	0	0	0	0	84.5973	0	0	0
		196	934.12	84.8695	0	0	0	0	0	0	0	0	0	0	0	79.8327	0	0	0	0	0	0	80.8238	0	0	0	84.3783	0	0	0	0	0	0	0	0	0	0	0	0	0	0	0	0	0	0	80.7839	86.1	0	0
		197	937.98	83.1846	0	0	0	0	0	0	0	0	0	0	0	82.9432	0	0	0	0	0	0	78.8686	0	0	0	89.3237	0	0	0	0	0	0	0	0	0	0	85.6327	0	0	0	0	0	0	0	82.5327	82.9253	0	0
		198	941.84	0	0	0	0	0	0	0	0	0	0	0	0	83.8168	0	0	0	0	0	0	80.8962	0	0	0	87.2322	0	0	0	0	0	0	0	0	0	0	0	0	0	0	0	0	0	0	79.4164	81.8902	0	0
		199	945.7	0	0	0	0	0	0	0	0	0	0	0	0	80.8309	0	0	0	0	0	0	79.6955	0	0	0	85.0297	0	0	0	0	0	0	0	0	0	0	0	0	0	0	0	0	0	0	0	87.2859	0	0
		200	949.56	82.3966	0	0	0	0	0	0	0	0	0	0	0	86.2141	0	0	0	0	0	0	86.4012	0	0	0	85.6936	0	0	0	0	0	0	0	0	0	0	83.838	0	0	0	0	0	0	0	83.3341	0	0	0
		201	953.42	82.3456	0	0	0	0	0	0	0	0	0	0	0	85.647	0	0	0	0	0	0	82.0625	85.5032	0	0	81.9234	0	0	0	0	0	0	0	0	0	0	0	0	0	0	0	0	0	0	84.8438	0	0	0
		202	957.28	83.6714	0	0	0	0	0	0	0	0	0	0	0	84.7485	0	0	0	0	0	0	85.6152	81.073	0	0	87.4087	0	0	0	0	0	0	0	0	0	0	85.0587	0	0	0	0	0	0	0	83.7879	0	0	0
		203	961.14	78.802	0	0	0	0	0	0	0	0	0	0	0	84.5137	0	0	0	0	0	0	77.5399	0	0	0	85.1756	0	0	0	0	0	0	0	0	0	0	90.6689	0	0	0	0	85.1561	0	81.3733	86.1191	0	0	0
		204	965	88.8334	0	0	0	0	0	0	0	0	0	0	0	78.0958	79.7735	0	0	0	0	0	87.069	0	0	0	86.49	0	0	0	0	0	0	0	0	0	0	88.1066	0	0	0	0	0	0	0	84.1337	0	0	0
		205	968.86	85.0747	0	0	0	0	0	0	0	0	0	0	0	82.4329	0	0	0	0	0	0	81.598	0	0	0	81.9753	0	0	0	0	0	0	0	0	0	0	0	0	0	0	0	0	0	82.7635	78.0183	0	0	0
		206	972.72	83.4024	0	0	0	0	0	0	0	0	0	0	0	85.3306	0	0	0	0	0	0	83.8751	83.0644	0	0	83.882	0	0	0	0	0	0	0	0	0	0	84.3424	0	0	81.5058	0	0	0	80.4921	89.4205	81.4661	0	0
		207	976.58	88.5378	0	0	0	0	0	0	0	0	0	0	0	87.9211	0	0	0	0	0	0	83.8322	80.0195	0	0	82.1159	0	0	0	0	0	0	0	0	0	0	85.7714	0	0	0	0	0	0	83.9461	82.9373	0	0	0
		208	980.44	82.8275	0	0	0	0	0	0	0	0	0	0	0	78.4125	0	0	80.4055	0	0	0	85.1304	84.2055	0	0	84.6925	0	0	0	0	0	0	0	0	0	0	0	0	0	81.9629	0	0	0	0	82.7636	0	0	0
		209	984.3	83.8146	0	0	0	0	0	0	0	0	0	0	0	88.1777	0	0	0	95.5342	0	0	86.6378	84.2367	0	0	86.4912	0	0	0	0	0	0	0	0	0	0	82.5792	0	0	86.1996	0	0	0	0	85.1575	0	0	90.612
		210	988.16	89.2081	0	0	0	0	0	0	0	0	0	0	0	84.2416	0	0	0	0	0	0	82.4137	85.1236	0	0	86.4877	0	0	0	0	0	0	0	0	0	0	0	0	0	83.8036	0	0	0	83.4786	84.1561	0	0	0
		211	992.02	90.5659	0	0	0	0	0	0	0	0	0	0	0	82.3024	0	0	0	0	84.2742	0	87.4526	81.7067	0	0	84.2959	0	0	0	0	0	0	0	0	0	0	86.7246	0	0	83.0062	0	0	0	78.8037	82.2682	0	0	0
		212	995.88	91.3195	0	0	0	0	0	0	0	0	0	0	0	81.8983	0	0	0	0	0	0	83.0603	83.0482	0	0	80.0014	0	0	0	0	0	0	0	0	0	0	0	0	0	81.5085	0	0	0	84.5917	80.5415	78.6786	0	0
		213	999.74	80.0792	0	0	0	0	0	0	0	0	0	0	0	84.8519	0	0	0	0	80.7075	0	84.3363	84.6866	0	0	82.8	0	0	0	0	0	82.938	0	0	0	0	85.2201	0	0	82.7013	0	0	0	0	80.7088	0	0	0
		214	1003.6	87.1941	0	0	0	0	0	0	0	0	0	0	0	82.9143	0	0	0	0	84.8905	0	83.8175	79.8798	0	0	87.0796	0	0	0	0	0	0	0	0	0	0	91.1795	0	0	86.9144	0	0	0	0	85.5306	0	0	0
		215	1007.46	80.3809	0	0	0	0	0	0	0	0	0	0	0	87.1204	0	0	0	0	85.7812	0	80.9173	81.5358	0	0	81.7735	0	0	0	0	0	0	0	0	0	0	84.6327	0	0	83.5021	0	0	0	0	85.7322	0	86.7026	0
		216	1011.32	86.2706	0	0	0	0	0	0	0	0	0	0	0	85.7839	0	0	80.6473	0	85.042	0	80.6225	85.351	0	0	81.437	0	0	0	0	0	0	0	0	0	82.1649	83.1219	0	0	80.8447	0	0	0	0	82.766	0	82.5527	0
		217	1015.18	0	0	0	0	0	0	0	0	0	0	0	0	82.8505	0	0	86.1569	0	0	0	80.6071	82.5447	87.177	0	84.2732	0	0	0	0	0	0	0	0	0	0	85.0314	0	0	89.9431	0	0	0	0	83.503	86.8162	0	0
		218	1019.04	0	0	0	0	0	0	0	0	0	0	0	0	84.3869	0	0	0	0	0	0	82.8271	82.4897	0	0	86.8238	0	0	0	0	0	0	0	0	0	79.711	86.3557	0	0	84.556	0	0	0	0	89.2799	0	80.9553	0
		219	1022.9	82.7975	0	0	0	0	0	0	0	0	0	0	0	84.2219	0	0	85.346	0	85.6749	0	83.6206	78.3445	0	0	86.1006	0	0	0	0	0	0	0	0	0	83.8242	85.9793	0	0	86.2896	0	0	0	0	87.1171	0	81.5474	0
		220	1026.76	0	0	0	0	0	0	0	0	0	0	0	0	79.0257	0	0	0	0	0	0	81.3053	82.5234	0	0	83.7502	0	0	0	0	0	0	0	0	0	88.5558	82.9724	0	0	84.3803	0	0	0	0	80.1332	82.9016	80.8574	0
		221	1030.62	0	0	0	0	0	0	0	0	0	0	0	0	80.3036	0	0	0	0	0	0	81.2986	80.9737	0	0	85.7622	0	0	0	0	0	0	0	0	0	80.656	84.644	0	0	81.5469	0	0	0	0	80.9913	0	83.1374	0
		222	1034.48	83.6093	0	0	0	0	0	0	0	0	0	0	0	87.0712	0	0	0	0	0	0	84.6926	85.7237	0	0	86.1828	0	0	0	0	0	0	0	0	0	87.3608	84.4883	0	0	84.8182	0	0	0	0	81.026	79.6942	84.8325	0
		223	1038.34	76.7384	0	80.1716	0	0	0	0	0	0	0	0	0	85.0178	0	0	86.7229	0	82.2372	0	81.4578	86.5386	0	0	86.7471	0	0	0	0	0	0	0	0	0	87.2698	80.098	0	0	79.1543	0	0	0	0	85.2285	0	0	0
		224	1042.2	84.422	0	0	0	0	0	0	0	0	0	0	0	79.886	0	0	0	0	0	0	84.3231	83.0288	0	0	85.4936	0	0	0	0	0	0	0	0	0	88.92	85.4698	0	0	86.272	0	0	0	0	85.5723	0	90.3063	0
		225	1046.06	0	0	82.1788	0	0	0	0	0	0	0	0	0	79.6741	0	0	0	0	86.615	0	87.1852	82.1454	0	0	90.056	0	0	0	0	0	0	0	0	0	84.887	86.6528	0	0	84.3798	0	0	0	0	86.0396	0	86.4219	0
		226	1049.92	0	0	0	0	0	0	0	0	0	0	0	0	77.2043	0	0	0	0	82.6035	0	91.2273	81.9013	0	0	84.2736	0	0	0	0	0	0	0	0	0	84.3259	85.4553	0	0	84.6997	0	0	0	0	88.6221	0	80.9508	0
		227	1053.78	79.7901	0	83.044	87.1266	0	0	0	0	0	0	0	0	81.0213	0	0	0	0	85.1431	0	89.7159	82.3591	0	0	84.2934	0	0	0	0	0	0	0	0	0	79.2631	85.2453	0	0	91.6003	0	0	0	0	84.7409	0	79.2962	0
		228	1057.64	86.8826	0	82.0732	83.9732	0	0	0	0	0	0	0	0	84.9092	0	0	0	0	0	0	83.1918	82.1612	0	0	80.0935	0	0	0	0	0	0	0	0	0	83.26	85.4297	0	0	84.1174	0	0	0	0	79.9076	0	83.6095	0
		229	1061.5	0	0	84.7767	78.9563	0	0	0	0	0	0	0	0	78.8307	0	0	81.1612	0	0	0	80.7504	82.0158	0	0	89.8063	0	0	0	0	0	0	0	0	0	82.8563	85.7037	0	0	88.7522	0	0	0	0	81.4706	88.6101	79.4212	0
		230	1065.36	85.3869	0	84.4705	85.3169	0	0	0	0	0	0	0	0	80.9377	0	0	0	0	83.4149	0	82.2795	84.3449	0	0	85.2287	0	0	0	0	0	0	0	0	0	79.3245	83.9605	0	0	82.3696	0	0	0	0	81.1492	0	83.0767	0
		231	1069.22	84.7043	0	86.7789	81.8589	0	0	0	0	0	0	0	0	81.3702	0	0	0	0	76.6393	0	87.3306	84.0489	0	0	82.7773	0	0	0	0	0	0	0	0	0	83.8336	87.2339	0	0	85.9077	0	0	0	0	83.7706	0	75.6578	0
		232	1073.08	0	0	82.7734	86.7423	0	81.488	0	0	0	0	0	0	82.156	0	0	88.0319	0	84.5385	0	88.5203	83.0235	0	0	81.5224	0	0	0	0	0	0	0	0	0	83.706	82.6733	0	0	78.1277	0	0	0	0	83.8425	87.4646	83.6147	0
		233	1076.94	84.0229	0	87.805	82.0651	0	0	0	0	0	0	0	0	87.1922	0	0	87.274	0	84.2247	0	85.2192	80.526	0	0	77.8296	0	0	0	0	0	0	0	0	0	82.2152	84.3531	0	86.0023	84.797	0	0	0	0	87.516	0	85.422	0
		234	1080.8	0	0	88.0411	78.8227	0	84.1888	0	0	0	0	0	0	82.4611	0	0	0	0	82.919	0	82.1874	84.7733	0	0	83.0189	0	0	0	0	0	0	0	0	0	84.2853	85.636	0	0	82.9482	0	0	0	0	75.7743	0	85.3593	0
		235	1084.66	82.8174	0	90.4506	84.58	0	0	0	0	0	0	0	0	83.7105	0	0	85.8426	0	86.3141	0	0	81.8991	0	0	0	0	0	0	0	0	0	0	0	0	85.6881	85.008	0	0	83.0644	0	0	0	0	84.7745	0	80.7775	0
		236	1088.52	82.9425	0	81.0997	86.5288	0	0	0	0	0	0	0	0	87.8036	0	0	0	0	83.4897	0	86.8001	88.0766	0	0	80.2192	0	0	0	0	0	0	0	0	0	80.711	81.7247	0	0	87.5437	0	0	0	0	86.0877	0	82.1716	0
		237	1092.38	0	0	79.7711	82.6109	0	83.2242	0	0	0	0	0	0	85.5879	0	0	0	0	88.2201	0	85.6207	79.5206	0	0	86.5254	0	0	0	0	0	0	0	0	0	80.8871	0	0	0	84.7938	0	0	0	0	85.7292	83.0233	81.7301	0
		238	1096.24	80.6272	0	83.3881	84.0947	0	85.5703	0	0	0	0	0	0	76.9517	0	0	0	0	85.495	0	87.347	79.7422	0	0	85.4325	0	0	0	0	0	0	0	0	0	91.1512	81.9563	0	0	81.6066	0	0	0	0	81.9665	0	87.084	0
		239	1100.1	81.5428	0	82.6836	79.241	0	87.0384	0	0	0	0	0	0	85.9553	0	0	83.1666	0	83.3256	0	84.4567	79.2749	0	0	82.2621	0	0	0	0	0	0	0	0	0	84.4534	86.2003	0	0	86.3903	0	0	0	0	82.5726	78.8385	88.146	0
		240	1103.96	0	0	80.2849	79.9285	0	80.4606	0	0	0	0	0	0	77.3441	0	0	82.4044	0	85.0373	0	88.6297	84.3226	0	0	82.4947	0	0	0	0	0	0	0	0	0	85.4818	83.8099	0	0	87.3384	0	0	0	0	88.085	81.3465	80.9247	0
		241	1107.82	0	0	85.4972	81.0912	0	82.9059	0	0	0	0	0	0	82.5482	0	0	0	0	81.9041	0	85.3565	77.6364	0	0	81.5045	0	0	0	86.4241	0	0	0	0	0	84.8394	86.8721	0	0	78.5394	0	0	0	0	81.8447	81.2284	81.7523	0
		242	1111.68	78.1775	0	85.2814	80.9728	0	84.2185	0	0	0	0	0	0	84.5816	0	0	83.129	0	83.2907	0	80.4291	81.6211	0	0	80.7648	0	0	0	0	0	0	0	0	0	83.9222	85.7466	0	0	85.7713	0	0	0	0	82.8554	86.9491	82.9675	0
		243	1115.54	0	0	87.8168	84.1715	0	88.182	0	0	0	0	0	0	79.5321	0	0	0	0	85.874	0	85.6292	85.272	0	0	80.0316	0	0	0	0	0	0	0	0	0	84.7446	0	0	0	89.1557	0	0	0	0	81.1168	82.1218	81.5691	0
		244	1119.4	0	0	82.0933	86.264	0	83.9266	0	0	0	0	0	0	83.1581	0	0	0	0	82.9235	0	80.4475	82.6848	0	0	80.1861	0	0	0	0	0	83.2938	0	0	0	88.0128	0	0	0	81.2408	0	0	0	0	85.5303	83.1635	83.51	0
		245	1123.26	0	0	86.8862	79.4631	0	81.4378	0	0	0	0	0	0	80.1024	0	0	80.2444	0	82.4079	0	84.739	80.4558	0	0	83.7526	0	0	0	0	0	83.8426	0	0	0	83.9758	0	0	0	88.6901	0	0	0	0	81.6039	80.1436	87.3989	0
		246	1127.12	0	0	81.6581	84.3746	0	87.1834	0	0	0	0	0	0	80.1533	0	0	83.8572	0	84.6863	0	0	90.8462	0	0	85.9805	0	0	0	0	0	76.1515	0	0	0	88.9694	0	0	0	86.1835	0	0	0	0	90.5323	79.7039	84.501	0
		247	1130.98	0	0	78.7156	76.9719	0	85.7248	0	0	0	0	0	80.2202	84.9456	0	0	0	0	83.2866	0	86.2621	81.7331	0	0	83.5847	0	0	0	0	0	82.1022	0	0	0	84.068	0	0	0	84.6304	0	0	0	0	82.4276	81.6327	82.3526	0
		248	1134.84	0	0	86.856	82.9461	87.1397	82.1868	0	0	0	0	0	82.3547	92.8124	0	0	81.2612	0	82.2248	0	0	80.4291	0	80.866	79.3511	0	0	0	0	0	84.5486	0	0	0	89.6497	0	0	0	85.0208	0	0	0	0	83.7585	81.8096	82.1338	0
		249	1138.7	81.5838	0	85.5527	82.9546	0	83.13	0	0	0	0	0	0	83.6325	0	0	0	0	83.1602	0	76.5049	79.2839	0	0	83.2325	0	0	0	0	0	85.5004	84.9615	0	0	81.6074	0	0	0	81.9598	0	0	0	0	80.667	86.8498	79.7079	0
		250	1142.56	86.9975	0	81.2501	85.4304	86.8624	83.5264	0	0	0	85.6118	0	0	83.5652	0	0	85.198	0	86.9085	0	88.3518	82.1994	0	0	77.6428	0	0	0	0	0	83.1168	0	0	0	87.5004	0	0	0	86.1189	0	0	0	0	86.9764	83.9792	83.6177	0
		251	1146.42	0	0	88.6885	84.2833	0	83.9635	0	0	0	0	0	0	91.8731	0	0	79.9738	0	83.9038	0	0	84.7913	0	0	88.2612	0	0	0	0	0	77.2688	0	0	0	85.7867	87.8113	0	82.1663	82.7297	0	0	0	0	82.7439	81.2329	87.1785	0
		252	1150.28	0	0	84.1238	82.7376	0	86.9867	0	0	0	0	0	0	78.8651	0	0	0	0	80.1981	0	82.5368	88.506	0	0	82.5118	0	0	0	0	0	79.9566	0	0	0	82.4118	81.6876	0	0	87.5064	0	0	0	0	84.0889	0	81.0389	0
		253	1154.14	83.0162	0	83.8231	85.5909	0	84.7119	0	0	0	89.8395	0	81.7747	84.7142	0	0	86.4981	0	85.651	0	83.3509	78.7543	0	82.7429	88.3531	0	0	84.5204	0	0	78.689	0	0	0	89.9779	83.0979	0	0	84.3955	0	0	0	0	86.9968	82.7606	83.2428	0
		254	1158	0	0	81.7878	0	0	84.5633	0	0	0	0	0	81.2957	80.4112	0	0	87.228	0	84.0103	0	0	81.2712	0	0	86.7937	0	0	0	0	0	88.2489	0	0	0	81.0769	0	0	0	86.2909	0	0	0	0	83.7384	82.5335	83.5321	0
		255	1161.86	82.5683	0	82.5985	79.0979	0	84.0364	0	0	80.0298	0	0	0	88.1378	0	0	84.8843	0	84.542	0	80.5943	82.4829	0	0	80.0701	0	0	86.6646	0	0	84.1983	0	0	0	92.3995	86.3502	0	84.9901	81.8311	0	0	0	0	84.2568	84.0545	0	0
		256	1165.72	83.6098	0	87.2014	80.4377	0	86.2112	0	0	0	0	0	83.284	88.4043	0	0	82.3482	0	89.1753	0	77.7253	87.7634	0	84.3398	79.3023	0	0	85.3684	0	0	80.129	83.1987	0	0	87.0222	87.1185	0	0	82.0775	0	0	0	0	81.9768	83.076	0	0
		257	1169.58	85.4881	0	84.3969	82.9087	83.25	84.3834	0	0	0	78.7355	0	86.0214	83.9383	0	0	0	0	82.3945	0	83.7472	82.4036	0	0	83.4507	0	0	81.9127	0	0	80.2145	0	0	0	89.3316	84.212	0	0	84.8442	0	0	0	0	87.6555	86.2923	83.0757	0
		258	1173.44	80.4432	0	89.2763	88.5765	0	87.7267	0	0	0	85.2943	0	85.7511	83.1304	0	0	0	0	87.1823	0	81.1446	82.5957	0	0	87.8093	0	0	0	0	0	78.9651	0	0	0	82.2557	0	0	0	82.7663	0	0	0	0	81.9565	86.1562	87.2212	0
		259	1177.3	91.2834	0	79.6395	85.892	83.099	85.6421	0	0	0	0	0	87.4054	80.5172	0	0	78.9934	79.8735	86.6398	0	82.6166	81.5532	0	0	77.9291	0	0	78.3904	0	0	86.2568	0	0	0	85.668	0	0	0	86.0787	0	0	0	0	80.7022	80.4649	80.1256	0
		260	1181.16	84.2159	0	84.6834	82.5725	77.2449	84.7722	0	0	0	78.0007	0	83.4497	80.2845	0	0	0	0	85.6705	84.5419	83.661	84.8442	0	0	83.2872	0	0	79.4839	0	0	85.7299	0	0	0	87.0575	0	0	0	83.4732	0	0	0	0	81.9179	83.7817	77.9783	0
		261	1185.02	82.433	0	81.0158	80.7473	84.8447	82.9461	0	0	0	77.5676	87.1417	80.56	81.1724	0	0	87.8685	0	85.7065	0	85.799	84.734	0	86.6879	82.5292	0	0	79.1795	0	0	84.1367	0	0	0	83.5061	83.2986	0	0	83.1545	0	0	0	0	85.386	84.1005	81.3539	0
		262	1188.88	85.0403	0	88.3351	78.8819	84.5011	85.8116	0	0	0	0	0	81.6001	83.1285	0	0	84.701	0	85.1773	0	0	89.4834	80.7489	80.6346	82.0114	0	0	0	0	0	81.8256	0	0	0	82.0057	0	0	0	84.273	0	0	0	0	80.3638	85.6034	87.9621	0
		263	1192.74	79.1083	0	84.8865	83.0391	0	84.1284	0	0	0	0	0	80.0548	0	0	0	87.5652	0	82.2194	83.428	86.1242	85.296	0	78.0156	84.3364	0	0	0	0	0	84.9731	88.9925	0	0	81.3825	0	0	0	87.0553	0	0	0	0	78.1511	0	88.7631	0
		264	1196.6	81.3122	0	81.7554	86.0859	0	111.641	0	0	0	77.0699	0	79.6585	82.3473	0	0	82.2614	0	86.0369	80.2742	85.8121	84.2679	0	0	85.4491	0	0	75.7026	0	0	86.856	81.9259	0	0	84.4587	0	0	0	91.2092	0	0	0	0	80.4824	87.1314	76.5715	0
		265	1200.46	84.3151	0	82.3901	81.8778	0	85.4408	0	0	0	80.9651	0	80.3906	81.3999	0	0	0	0	85.4736	0	81.5264	87.721	0	80.8741	81.3616	0	0	0	0	0	81.7849	83.2797	0	0	89.9413	79.9241	0	0	79.7251	0	0	0	0	80.2485	85.0382	87.561	0
		266	1204.32	87.4352	0	0	81.1881	80.3264	89.5085	0	0	0	0	0	84.8561	78.4948	0	0	86.9653	81.8441	82.9014	0	0	75.9628	77.2347	0	78.0239	0	0	82.3425	0	0	84.5886	0	0	0	78.6779	0	0	0	82.8038	0	0	0	0	83.2421	0	84.6907	0
		267	1208.18	85.1189	0	87.2029	79.5888	0	83.7018	0	0	0	0	0	80.4566	85.3853	0	0	0	81.0994	84.5806	82.4963	84.6023	80.6476	0	81.4854	84.024	0	0	81.1801	0	0	83.2237	84.7008	0	0	86.7321	85.9478	0	0	83.6022	0	0	0	0	80.4955	80.0097	88.4945	0
		268	1212.04	82.094	0	82.8765	88.159	0	82.7724	0	0	0	80.6441	0	78.4362	81.7538	0	0	82.4021	83.1612	83.7778	0	88.3356	81.8521	0	0	84.6486	0	0	81.0471	0	0	83.4491	89.5151	0	0	87.8752	0	0	82.712	84.6142	0	0	0	0	88.1209	83.7227	77.2573	0
		269	1215.9	79.5401	0	82.7723	75.7084	82.6661	82.4517	0	0	78.6904	0	0	87.2571	84.9414	0	0	0	88.4886	86.9704	0	88.9148	84.9242	0	0	84.2322	0	0	0	0	0	87.9053	84.2883	0	0	86.1367	0	0	0	83.5677	0	0	0	0	83.8576	87.4489	81.6694	0
		270	1219.76	86.5697	0	81.4154	83.9479	85.9803	78.3906	0	0	0	79.4432	86.1033	85.6939	86.5257	0	0	0	80.9344	81.2825	80.5258	0	79.9511	0	0	84.5243	0	0	74.0757	0	0	84.4282	0	0	0	82.1328	0	0	0	82.7582	0	0	0	0	84.9583	82.5683	79.135	0
		271	1223.62	85.4667	0	0	86.7905	0	84.9452	0	0	0	77.3375	0	81.3959	83.6249	0	83.1215	84.925	0	87.585	0	0	80.918	0	0	83.8988	0	0	82.9257	0	0	84.8706	80.8924	0	0	86.0991	0	0	82.4107	84.3578	0	0	0	0	84.4561	83.9769	78.7902	0
		272	1227.48	85.2839	0	81.8413	78.8622	84.1074	81.8205	0	0	81.8628	79.3752	0	82.5271	79.1041	0	85.4306	0	80.2894	84.5543	79.4105	0	85.4996	0	0	77.1358	0	0	85.1922	0	0	85.603	79.445	0	0	85.2133	83.8324	0	0	89.8852	0	0	0	0	82.0972	82.5506	84.7742	0
		273	1231.34	81.3934	0	81.3049	82.6579	82.4531	90.4063	0	0	0	78.1306	0	78.8765	85.1267	0	0	0	85.9918	86.6183	0	0	82.213	0	78.857	81.0535	0	0	0	0	0	82.6893	83.2608	0	0	81.7345	85.592	0	0	85.7079	0	0	0	0	83.6345	0	0	0
		274	1235.2	82.4479	0	0	87.0354	85.7361	82.478	0	0	0	80.8985	88.3559	80.3743	79.7059	0	0	81.3995	84.9981	89.9536	0	86.5371	87.5879	0	0	0	0	0	77.6905	0	0	88.3829	86.0808	0	0	84.2373	79.435	0	82.9308	84.6087	0	0	0	0	81.6827	84.5078	77.7884	0
		275	1239.06	81.0801	0	84.1323	80.5086	0	89.2544	0	0	82.9916	76.3149	77.2785	82.1223	87.5097	0	85.1081	85.6252	0	0	85.7385	83.1992	91.2295	0	0	83.9996	0	0	87.4136	0	0	86.2216	85.2195	0	0	79.7044	0	0	0	82.8054	0	0	0	0	84.9029	0	85.7983	0
		276	1242.92	86.5233	0	83.6861	85.1677	87.9886	87.8941	0	0	80.8201	0	0	82.8632	82.0608	0	0	82.8423	0	93.6897	85.4467	84.1291	79.2193	0	0	82.3399	0	0	83.5174	0	0	87.2674	0	0	0	84.6693	89.4811	0	0	83.6538	0	0	0	0	87.7432	84.5287	85.976	0
		277	1246.78	86.7567	0	0	81.9492	0	84.2332	0	0	84.3937	0	82.2467	82.1249	86.0294	0	0	81.983	0	0	87.903	0	86.113	0	0	83.3378	0	0	80.6298	0	0	82.195	0	0	0	79.9538	90.7863	0	0	86.1537	0	0	0	0	87.5632	81.0902	85.2542	0
		278	1250.64	80.8546	0	81.9805	81.3423	0	84.3084	0	0	83.039	0	0	83.0362	91.0448	0	81.3755	82.3541	0	86.8877	0	0	83.1935	0	0	81.2945	0	0	83.3281	0	0	82.7476	80.2777	0	0	82.6481	85.5728	0	0	83.4186	0	0	0	0	81.7715	85.2715	82.9431	0
		279	1254.5	83.9682	82.8079	0	85.8155	0	82.3476	0	0	79.774	0	87.2494	90.8983	89.1627	0	0	85.2815	0	87.5014	0	82.4303	90.0778	0	80.023	79.4706	0	0	81.0099	0	0	78.1016	82.1675	0	0	81.4367	85.1384	0	0	85.5848	0	0	0	0	84.7794	0	82.5354	0
		280	1258.36	88.8442	0	0	85.5105	0	78.9699	0	0	76.6085	0	83.1768	87.0269	86.71	0	0	81.7422	0	0	0	88.7292	81.0485	0	0	82.6418	0	0	80.6285	0	0	85.9516	75.8656	0	0	84.2295	82.687	0	0	84.4954	0	0	0	0	80.4057	0	82.5492	0
		281	1262.22	80.6009	0	81.9058	84.7676	79.1851	82.9771	0	0	81.4101	0	0	85.5396	88.5095	0	0	84.6926	0	86.4556	84.1582	79.5066	81.4153	0	0	86.0095	0	0	83.3156	0	0	89.444	82.6177	0	0	80.4798	83.1277	0	0	88.6009	0	0	0	0	79.8258	0	78.7856	0
		282	1266.08	80.2984	0	85.7602	83.5636	81.325	84.8217	0	0	79.4393	0	83.9273	83.9062	87.114	84.0519	0	83.7799	0	84.706	0	83.6748	86.0721	0	0	80.3829	0	0	79.8632	0	0	86.6971	79.6591	0	0	84.3619	0	0	0	86.7882	0	0	0	0	79.6145	0	75.0029	0
		283	1269.94	81.8895	81.8423	0	84.9269	81.7862	84.1231	0	0	80.2092	0	0	81.9765	85.131	0	0	85.2373	0	0	0	83.8388	84.2049	0	82.3199	81.5705	0	0	85.2938	0	0	89.7644	0	0	0	81.4319	81.7139	0	0	83.5659	0	0	0	0	85.2399	0	82.9454	0
		284	1273.8	84.8518	0	83.0516	83.8417	0	86.5524	0	0	79.7374	0	84.9415	85.0319	89.2883	0	83.7132	83.4144	0	89.1778	0	84.8975	82.3459	0	0	82.1105	0	0	82.5191	0	0	91.7067	87.6711	0	0	82.9065	0	0	0	86.2135	0	0	0	0	80.0265	82.1158	86.6192	0
		285	1277.66	80.4083	83.4902	77.395	87.9718	0	87.6414	88.8883	0	82.3358	0	0	83.8974	0	87.0803	83.4486	80.9599	74.6185	85.0947	0	82.0058	85.7503	0	82.944	80.8292	0	0	87.2814	0	0	87.8924	0	0	0	82.6178	0	0	0	89.4346	0	0	0	0	87.7759	0	83.0399	0
		286	1281.52	83.3484	80.2989	89.1278	90.4789	82.7846	84.45	0	0	81.6921	83.8129	86.3817	88.2031	86.6599	83.203	82.9914	79.4464	0	87.212	0	82.4829	80.5651	0	0	82.8104	0	0	82.6501	0	0	83.1431	0	0	0	84.6021	0	0	0	81.6719	0	0	0	0	84.7327	0	80.5773	0
		287	1285.38	87.5073	80.6415	88.4695	83.8828	0	83.2682	0	0	79.4679	0	87.9057	89.4467	82.0225	0	84.8509	81.5998	0	85.6555	0	78.2301	81.1139	0	0	77.7841	0	0	83.2904	0	0	80.7528	86.5863	0	0	86.0379	0	0	0	84.8026	0	0	0	0	79.1414	0	83.7138	0
		288	1289.24	84.1737	82.0059	83.5333	82.517	0	83.3864	0	0	81.8791	0	83.7558	86.1824	81.3152	85.0274	83.2307	93.2823	0	81.5804	0	87.1809	80.1709	0	81.7077	82.1032	0	0	81.645	0	0	85.3796	81.4946	0	0	85.5315	0	0	0	83.3079	0	0	0	0	81.5912	0	82.3128	0
		289	1293.1	86.6287	0	84.057	86.3222	0	83.5474	0	0	87.7085	0	86.5894	85.9107	88.4583	0	85.9299	87.5848	0	80.6595	0	84.04	90.1578	0	0	85.864	0	0	80.7001	0	0	82.9886	89.8762	0	0	80.6947	0	0	0	82.8904	0	0	0	0	88.5495	0	84.1577	0
		290	1296.96	83.9246	80.8326	89.7896	0	81.3435	84.7065	0	0	85.9901	0	82.0375	80.6415	80.8485	82.8245	84.2716	84.0131	86.1243	86.0062	0	81.4556	82.4869	79.7447	0	82.0834	0	0	78.6974	0	0	77.582	0	0	0	84.2299	0	0	0	86.2859	0	0	0	0	80.025	84.7393	83.1142	0
		291	1300.82	85.6829	0	75.2687	86.5115	82.4919	84.728	0	0	84.9498	0	86.082	85.7396	90.6314	0	86.6364	84.7801	0	88.72	0	82.5144	85.6399	0	0	85.6844	0	0	83.0835	0	0	80.4567	0	0	0	82.2804	0	0	0	84.2451	0	0	0	0	80.5755	0	83.2991	0
		292	1304.68	80.0558	89.4593	79.9963	78.8325	82.6701	84.4129	0	0	80.1533	0	84.1866	85.4412	81.8786	82.9668	80.3252	88.651	0	78.2551	0	84.8295	79.2761	83.6501	80.6418	82.7091	0	0	82.4277	0	0	75.9273	79.0112	0	0	83.1704	0	0	0	83.3122	0	0	0	0	82.7092	0	84.5054	0
		293	1308.54	86.3386	81.3835	90.0158	83.1556	79.5635	84.5246	0	0	82.2549	0	84.4794	82.931	86.526	83.6127	84.9035	84.1357	0	81.9322	80.5932	86.3748	75.4231	89.9723	0	83.0748	79.3204	0	83.3227	0	0	84.5684	84.0435	0	0	82.7071	0	0	0	78.9849	0	0	0	0	77.9151	81.1376	75.2737	0
		294	1312.4	89.0249	83.2743	80.6774	85.3396	74.9864	87.063	0	0	74.8611	0	80.4298	86.2795	78.1524	82.7975	80.6872	82.1495	0	83.5981	0	85.4116	86.066	85.43	0	82.1769	0	0	81.856	0	0	84.5642	80.1747	0	0	82.6725	88.1425	0	0	81.7346	0	0	0	0	81.8132	0	80.6754	0
		295	1316.26	84.9991	89.7435	85.8128	88.3195	80.1362	82.7334	0	0	77.0736	0	82.4362	87.092	83.2463	86.1593	92.7986	82.2025	0	88.1576	0	82.8005	84.1625	80.2758	78.938	85.1905	0	0	78.3595	0	0	83.1677	0	0	0	81.1092	0	0	0	87.4777	0	0	0	0	82.6141	0	79.9659	0
		296	1320.12	86.6415	80.3555	84.8698	82.2296	85.6977	84.7731	0	0	83.1985	0	80.6241	84.3791	84.3201	79.7432	83.0429	77.48	0	81.8163	0	77.6199	84.5267	81.945	0	83.5441	0	0	81.0349	0	0	80.9678	82.6771	0	0	82.7901	0	0	0	86.0599	0	0	0	0	85.8285	0	87.5201	0
		297	1323.98	80.6624	85.6737	85.0913	90.9421	82.0071	86.4207	0	0	83.2851	0	88.4129	78.0704	80.4385	80.9201	81.423	86.397	0	83.8383	0	0	85.4127	86.7065	0	79.9001	0	0	80.8549	0	0	84.4897	0	0	0	80.3353	0	0	0	85.4655	0	0	0	0	85.9827	0	82.0085	0
		298	1327.84	86.5976	86.1788	81.3961	86.3659	84.093	83.4111	0	0	82.0934	0	88.9574	84.4528	84.0792	82.8391	80.9527	87.559	0	81.3662	0	78.6878	81.0449	0	88.0575	84.1515	81.5958	0	86.2664	0	0	82.9693	87.3226	0	0	81.7517	0	0	0	89.8571	0	0	0	0	86.8155	85.1758	84.5985	0
		299	1331.7	82.2178	84.2735	83.7026	83.9442	82.0237	88.3333	0	0	76.9819	0	82.3268	83.1202	86.132	77.4102	84.665	87.8856	0	82.3436	0	0	81.6801	0	0	83.0485	0	0	79.9184	0	0	79.49	85.6067	0	0	82.5448	0	0	86.3586	85.1223	0	0	0	0	81.5412	0	84.9543	0
		300	1335.56	87.6062	81.7089	82.9302	83.65	81.7195	83.6451	0	0	78.4921	0	80.1079	85.1125	85.3648	84.9516	86.2292	79.6792	0	80.5462	86.4715	83.1942	84.7755	0	0	84.336	0	0	83.5272	0	0	82.4193	79.7393	0	0	80.1263	0	0	0	86.4906	0	0	0	0	87.5919	0	79.3354	0
		301	1339.42	81.9781	83.1144	81.9252	82.7814	82.5264	86.8074	0	0	83.0562	0	83.9166	80.8888	87.2926	86.3813	83.2463	83.54	0	84.2126	0	85.5277	79.0195	0	0	81.5636	0	0	82.4455	0	0	82.5866	0	0	0	82.8902	85.4363	0	0	83.8308	0	0	0	0	83.6193	0	82.8138	0
		302	1343.28	82.998	82.8681	79.2677	87.12	80.8414	83.4392	0	0	78.677	0	86.3073	80.8068	83.8161	82.4263	87.2523	85.9987	0	86.3216	0	81.2943	83.3727	0	0	88.2484	81.8718	0	0	0	0	85.8321	83.599	0	0	82.1024	0	0	0	81.182	0	0	0	0	80.6683	0	79.1094	0
		303	1347.14	84.4503	85.8747	81.8382	82.6531	80.4922	83.699	0	0	84.1951	0	91.1747	81.1814	89.7842	82.5081	86.3854	87.4827	80.7543	81.3941	0	76.8277	86.0919	86.1515	80.953	83.5677	0	0	0	0	0	83.1694	81.4402	0	0	82.6215	0	0	86.5093	86.9739	0	0	0	0	84.4998	0	82.0621	0
		304	1351	82.6464	0	78.9846	82.0561	89.6877	84.2003	0	0	81.8634	0	84.509	83.6784	89.968	84.6289	87.373	86.4114	87.3472	79.6816	0	78.6453	89.8579	0	76.8307	78.9125	83.8199	0	83.8559	0	0	84.253	84.3612	0	0	87.0094	81.4893	0	79.838	82.2426	0	0	0	0	85.7855	0	83.1558	0
		305	1354.86	81.7966	81.2394	79.2848	0	83.0669	84.6783	0	79.0222	83.9112	0	87.4012	78.8347	86.4332	78.45	0	82.6938	0	82.0504	0	76.2089	85.4826	0	83.4429	79.5867	0	0	0	0	0	82.7241	84.5684	0	0	83.7331	80.2249	0	0	79.6307	0	0	0	0	85.8002	0	81.4991	0
		306	1358.72	88.0657	0	83.5097	81.7599	78.5618	84.4563	0	0	81.4891	0	85.0382	82.5551	88.3462	80.4976	80.7667	82.5426	80.2638	88.6957	0	83.1753	83.4354	0	86.8798	79.534	83.1319	0	82.6493	0	0	81.3693	81.6946	0	0	83.8359	0	0	81.1787	88.2752	0	0	0	0	85.3849	0	0	0
		307	1362.58	85.4344	80.8837	85.7749	86.7451	79.3048	82.517	0	0	82.7333	0	80.0527	85.041	81.7708	82.8829	86.7528	85.9903	84.6532	83.9955	82.7395	80.6995	83.5498	0	0	81.8656	83.1907	0	0	0	0	81.4621	80.2511	0	0	85.7192	83.4568	0	0	88.5722	0	0	0	0	90.4828	0	85.3711	0
		308	1366.44	87.3556	79.461	85.5097	83.2317	83.2375	81.7353	0	0	88.9971	0	88.9302	90.4538	86.9458	88.423	85.5036	81.2339	81.83	83.8248	0	80.3196	82.0062	0	0	85.9738	0	0	78.4989	83.974	0	84.4881	81.8327	0	0	84.6143	83.484	0	82.2553	93.0305	0	0	0	0	80.5203	0	85.1386	0
		309	1370.3	84.016	0	83.3809	87.012	80.9617	85.9297	0	0	80.7434	0	86.0531	86.0921	85.9021	83.5305	82.7836	82.0238	79.1361	85.0792	0	83.6446	82.9434	0	82.0194	84.6865	0	0	90.0664	0	0	78.617	78.2385	0	0	83.6197	85.9655	0	0	82.1916	0	0	0	0	85.4142	0	82.0174	0
		310	1374.16	87.1231	0	82.9378	74.3267	84.7582	87.419	0	0	81.5726	0	80.8138	88.3284	80.5755	81.967	83.1455	82.6833	85.58	82.3472	0	81.7833	81.4601	0	80.3291	84.3971	0	0	0	0	0	79.9006	85.0287	0	0	81.1362	82.9207	0	85.4594	82.9007	0	80.795	0	0	88.0488	80.2431	81.4876	0
		311	1378.02	86.5614	0	83.5093	82.5436	81.0952	83.9258	0	79.3412	83.499	0	83.7728	80.1432	89.4696	78.3854	85.8248	84.7327	78.0138	86.865	0	83.5358	86.7846	0	81.2647	80.5547	84.3986	0	0	0	0	88.8921	82.0018	0	81.7978	84.0299	0	0	0	83.4294	0	0	0	0	87.3556	0	0	0
		312	1381.88	84.7065	0	88.4954	85.6863	81.3778	85.6097	0	0	78.8867	0	86.2861	80.9098	87.2029	86.3723	86.001	81.3308	84.7919	80.2872	0	85.2211	85.9953	0	0	78.5524	79.9708	0	84.0702	85.7403	0	77.5841	87.3702	0	0	79.0986	77.9652	0	89.3953	90.0549	0	79.9616	0	0	89.9608	0	0	0
		313	1385.74	87.418	0	85.1404	87.4532	83.3131	89.1143	0	0	89.6183	0	89.4325	85.191	84.0243	0	119.964	82.9885	82.94	82.1082	0	85.7267	81.6981	0	79.3828	88.0064	82.553	0	0	0	0	83.8294	85.9973	0	0	87.7737	78.6808	0	79.3255	87.0164	0	0	0	0	85.7485	0	84.2219	0
		314	1389.6	85.5282	0	88.4663	84.5504	77.6065	81.8674	0	0	80.6892	0	87.2738	83.531	81.9126	84.6738	83.0481	80.8093	82.0905	84.8055	0	80.1484	83.585	0	0	82.3028	80.2526	0	0	0	0	87.428	87.5984	0	0	81.1371	0	0	82.0314	81.9088	0	0	0	0	84.3855	0	0	0
		315	1393.46	87.5239	77.53	83.1702	78.9855	77.3352	84.1351	0	0	85.1565	0	86.5913	84.5255	83.7417	81.623	87.5904	85.5266	0	83.6446	0	87.6833	81.3426	0	0	81.8845	80.9669	0	0	0	0	77.3063	86.3794	0	0	86.9048	0	0	75.9099	81.2891	0	0	0	0	84.2126	0	85.8367	0
		316	1397.32	90.3023	0	88.6016	84.8891	80.1521	85.9869	0	0	78.6329	0	86.3618	84.4453	84.9445	82.6467	88.8434	73.0149	80.1161	85.3387	0	80.8429	84.9439	0	0	82.9666	0	0	0	87.1522	0	80.4612	82.1931	0	0	90.2378	0	0	80.594	84.6113	0	0	0	0	91.5575	0	0	0
		317	1401.18	85.0163	81.8468	87.7518	77.8897	78.0023	86.183	0	78.2945	84.5081	0	88.5193	91.4304	86.9345	83.0177	86.9875	82.5057	0	84.1614	0	82.0485	82.4465	0	85.3958	84.1928	80.2937	0	84.7424	0	0	84.072	77.9	0	0	81.99	82.5901	0	83.7542	88.9655	0	0	0	0	83.0361	0	79.9111	0
		318	1405.04	87.6167	0	82.4551	81.8858	82.3471	84.5102	0	81.8758	75.6302	0	87.3315	87.7123	81.3306	84.6386	79.3183	79.9608	93.3597	85.8643	78.5638	79.2959	82.0232	0	0	84.7543	0	0	0	0	0	87.6435	80.9396	0	0	85.4504	0	0	81.1463	86.2272	0	0	0	0	86.8911	0	0	0
		319	1408.9	82.1344	0	80.0391	78.699	80.7607	83.4251	0	0	80.8133	0	84.1602	85.5154	80.992	88.5466	82.7208	82.9622	85.3967	89.8822	86.3505	85.778	81.8826	0	0	83.1653	83.8033	0	0	0	0	82.0744	80.1941	0	0	80.2513	84.7625	0	77.7509	84.8655	0	0	87.0241	0	79.9392	0	0	0
		320	1412.76	89.0724	0	76.9666	0	81.0927	80.8641	0	78.0918	81.0362	0	81.5424	81.7875	87.5018	84.2974	78.7273	83.1238	82.7021	82.2662	84.7152	81.6546	82.9934	0	0	85.4943	0	0	0	0	0	79.2243	82.9586	0	0	84.4614	0	0	85.3975	84.3408	0	0	83.2874	0	89.3074	0	0	0
		321	1416.62	83.4319	0	80.8541	76.2038	79.5737	82.4377	0	79.0985	82.3905	0	85.2593	86.1314	81.5353	0	86.2905	82.9623	84.8742	82.1495	0	85.9819	79.954	0	0	87.7197	76.804	0	0	89.6183	0	83.2449	84.7069	0	0	77.6792	78.6941	0	78.6845	84.4624	0	0	82.2732	0	86.5902	0	0	0
		322	1420.48	82.4862	0	83.1213	0	81.1998	83.7424	0	0	81.2068	0	83.7521	86.0553	86.2078	0	84.0227	81.1712	84.2229	81.8442	87.397	81.9722	80.3956	0	0	82.8041	76.8994	0	0	82.3198	0	81.463	84.5599	0	0	84.2307	84.1079	0	85.284	81.661	0	0	79.2728	0	90.8047	0	0	0
		323	1424.34	86.6936	0	88.1876	82.8584	86.4353	84.5829	0	75.8322	77.3849	0	88.755	85.3792	78.7857	0	84.0131	82.4075	82.0621	83.7993	82.5056	80.3623	82.0944	0	0	85.9762	81.8047	0	0	81.8438	0	80.5422	81.2147	0	0	84.0402	0	0	88.4349	84.8195	0	0	0	0	84.2223	0	0	0
		324	1428.2	86.5093	0	0	0	79.6113	86.6102	0	82.2584	82.0192	0	87.5493	89.9296	83.1565	89.5443	84.7206	82.8033	78.3802	87.6032	0	80.8081	85.5875	0	0	83.3233	81.3586	0	0	0	0	82.8402	82.7747	0	86.8676	86.5626	85.3511	0	80.2358	0	0	0	82.8221	0	84.7945	0	88.4801	0
		325	1432.06	83.7721	80.27	0	81.7448	78.0425	87.3657	0	76.9062	84.8718	0	87.5353	83.4435	86.3206	0	88.05	88.1692	84.1666	81.5684	0	80.588	82.7161	0	0	85.7355	83.8736	0	0	83.9385	0	78.5676	86.0945	0	0	85.2836	0	0	76.0783	86.9902	0	81.251	80.9565	0	85.2428	0	0	0
		326	1435.92	87.5918	0	0	0	78.789	86.6703	0	0	89.3652	0	87.3602	83.1473	81.5967	0	83.8435	80.8657	84.7092	88.0642	0	89.5978	84.5435	0	0	78.503	81.12	0	0	84.5656	0	81.3129	80.7914	0	0	86.3908	78.247	0	85.8592	88.4652	0	0	81.0061	0	85.5656	0	0	0
		327	1439.78	86.881	0	0	78.615	81.5695	82.64	0	0	77.0995	0	89.4687	83.6672	83.8122	0	83.8326	88.6908	87.9761	82.0613	0	78.225	80.6048	0	0	80.8603	79.8523	0	0	83.4833	0	0	78.2862	0	0	85.2573	83.4793	0	81.4213	0	0	0	73.6857	86.8856	84.2534	0	81.5444	0
		328	1443.64	84.3819	0	0	0	84.7251	85.827	0	87.1282	0	0	91.3166	84.3532	80.3123	0	84.7474	80.8877	85.6108	78.5056	0	86.2819	84.8194	0	0	83.7581	80.0613	0	0	80.8086	0	83.3414	84.3662	0	0	83.9987	83.2523	0	85.8441	82.3512	0	0	77.3472	0	89.5839	0	0	0
		329	1447.5	85.3789	0	86.6891	82.6788	83.9849	81.8837	0	0	81.0934	0	87.9946	87.9519	81.1544	0	81.9711	83.9582	83.5235	82.8902	0	82.5382	79.7099	0	0	82.3576	79.6779	0	0	82.7967	0	83.1319	83.5648	0	0	76.4118	84.419	0	80.8809	0	0	0	81.0798	0	83.7154	0	84.1742	0
		330	1451.36	86.5339	0	83.8647	81.6527	83.4627	85.4949	0	83.6357	79.1358	0	86.1366	85.7714	83.7448	0	85.7439	86.0262	84.8012	87.1853	0	83.347	81.8616	0	0	85.1225	81.9394	0	81.7973	79.8899	0	0	83.6246	0	0	81.4798	0	0	78.5293	84.4305	0	0	82.0934	84.6067	83.6936	0	0	0
		331	1455.22	89.9389	0	84.9316	79.8685	85.2744	81.0293	0	83.1472	80.2122	0	90.0113	88.3109	88.1489	0	88.0578	83.3566	84.4417	81.1951	0	86.1717	81.1126	0	0	80.6604	78.4478	0	0	86.2857	0	79.5718	82.0891	0	0	87.5597	0	0	84.7869	87.6198	0	0	81.8786	77.4527	0	0	81.2271	0
		332	1459.08	88.2854	0	84.1576	77.8747	78.5747	81.9372	0	81.6348	80.059	0	85.2963	85.3991	89.8757	0	82.1895	80.4249	85.4589	84.3813	0	80.1012	86.3847	0	0	86.1923	82.3275	0	0	83.021	0	78.6172	82.2584	0	0	85.2079	86.0143	0	86.0703	83.0361	0	0	77.7034	0	84.6286	0	0	0
		333	1462.94	83.568	0	0	80.8908	82.8	81.7869	0	78.4062	81.7966	0	88.2405	84.2633	82.8976	0	86.006	84.9228	80.092	85.0255	83.8377	86.3097	83.109	0	0	85.7523	81.0175	0	0	83.2916	0	80.4293	77.954	0	79.997	87.6274	82.0165	0	79.7217	0	0	0	86.3637	0	0	0	0	0
		334	1466.8	93.4157	0	81.7932	78.328	81.246	85.8344	0	0	82.6978	0	88.67	87.3085	85.2074	84.8527	85.7077	83.221	78.6489	81.4849	78.1768	81.4164	83.5626	0	78.5871	83.5468	80.5737	0	0	79.7486	0	83.365	82.2493	0	0	86.4411	86.9196	0	83.9648	83.0347	0	0	76.8394	0	0	79.8321	0	0
		335	1470.66	92.3595	0	83.6548	76.1552	86.2886	83.7885	89.5851	80.123	81.8581	0	86.2423	83.7711	75.907	0	81.7939	85.2998	77.1959	84.664	0	75.7715	79.2887	0	0	83.6898	82.0767	0	0	85.1334	0	81.9894	83.9339	0	0	80.8187	84.5851	0	87.6254	0	0	0	82.1104	0	83.7208	80.9264	0	0
		336	1474.52	82.7477	76.1488	82.8814	80.6315	79.7404	82.4564	0	82.6306	83.3926	0	87.173	89.205	76.7609	0	85.0051	81.6841	79.4729	0	0	81.7366	84.9821	0	0	82.1913	82.6817	0	0	82.947	0	81.2244	81.9096	0	0	82.9484	87.3435	0	87.7511	84.7968	83.393	0	80.9105	82.4202	0	0	0	0
		337	1478.38	88.9245	0	82.4999	0	85.226	80.4642	0	0	83.1449	0	83.9742	81.34	82.0483	0	89.4798	82.6122	74.9665	0	0	90.7304	79.5284	0	0	81.8146	80.0448	0	0	90.0355	0	81.8118	81.6122	0	0	91.674	81.8895	0	82.975	79.2763	87.0952	0	79.7343	78.4178	87.483	0	0	0
		338	1482.24	86.9441	79.3609	85.5111	80.2496	84.2781	81.2471	0	83.2944	85.6138	0	83.069	89.406	83.9817	0	88.9492	82.7725	80.2105	83.0056	0	90.0149	82.5371	0	0	81.4832	76.6956	0	0	85.3028	85.5682	0	79.0921	0	78.0456	85.5142	82.1733	0	82.3615	80.8791	0	0	79.6483	82.6197	80.7726	0	0	0
		339	1486.1	87.6023	0	82.8391	81.6024	82.8815	88.1917	0	82.7635	80.3352	0	82.7412	85.0748	84.3223	77.597	83.7505	81.4942	81.3398	83.128	0	85.9956	85.9563	0	0	84.7644	76.0554	0	0	89.9508	0	81.1942	85.4209	0	0	87.9226	86.0167	0	81.813	0	0	0	83.1656	81.6172	84.7133	81.3949	86.6632	0
		340	1489.96	83.7162	0	84.3946	75.5175	84.3449	84.6479	0	76.9299	77.978	84.9692	91.009	85.7605	85.6479	81.3948	87.9782	79.7721	77.9314	90.1294	0	84.8059	80.8057	0	0	86.3087	75.7886	0	85.2014	86.6442	0	80.0656	85.1281	0	80.8057	78.5997	80.9414	0	79.8589	0	82.0718	0	86.0303	0	84.633	0	0	0
		341	1493.82	83.6783	0	82.8411	77.0469	78.4203	82.4419	0	81.6984	82.032	0	88.149	86.6115	87.1098	82.6305	80.0381	80.8588	83.1515	79.8383	0	85.017	81.1263	0	0	85.8539	82.9849	0	0	86.2744	0	82.4963	79.2172	0	80.5441	85.3476	83.8603	0	78.9149	86.1922	0	0	81.4795	79.2111	81.6182	0	0	0
		342	1497.68	84.3536	0	87.1955	80.5214	80.1451	82.6792	0	75.2023	81.4058	0	88.3902	86.484	79.2408	0	88.3776	82.9067	79.0298	86.6818	0	82.1443	79.4253	0	0	78.3572	82.9548	0	0	88.321	0	0	82.9742	0	78.5704	84.2162	82.3957	0	83.5987	86.9228	82.1001	0	80.1914	81.0478	79.8188	0	0	0
		343	1501.54	93.4273	82.9561	84.7407	80.4087	81.8016	85.4966	0	78.6892	81.3947	77.8347	86.6174	88.8833	81.1224	84.1448	87.6195	87.6623	86.4556	89.9125	0	82.4919	82.2166	0	0	81.97	81.3412	0	0	86.9755	0	80.937	78.2862	0	80.5164	80.1548	78.7147	0	81.4291	84.3014	77.1248	81.3743	81.1004	79.5285	83.2203	0	0	0
		344	1505.4	90.3024	0	85.409	82.9344	80.2111	83.241	0	79.3533	87.0691	0	86.0919	85.0402	80.194	80.7754	91.886	79.5994	85.0908	84.9091	0	84.1816	80.3301	0	0	87.5042	76.8623	0	0	82.5707	0	82.4133	83.4233	0	79.8116	85.4459	82.9476	0	82.87	83.7473	84.2633	80.7701	79.8941	80.8012	84.5876	79.0735	0	0
		345	1509.26	87.2157	80.223	82.9692	81.8611	80.3328	87.5798	0	84.4936	80.7722	0	86.778	85.3346	85.5167	86.6714	85.3816	88.2303	81.693	89.7593	78.8904	84.9922	89.5436	0	0	78.7942	78.6028	0	0	78.4839	0	88.7376	81.9866	0	81.1358	83.8892	81.4712	0	86.1362	81.6179	85.9731	0	81.2554	81.1785	79.3189	0	0	0
		346	1513.12	91.1411	75.2452	87.184	81.186	86.2376	82.26	0	78.9599	82.9368	0	83.3395	83.7959	86.9949	83.4879	91.4412	85.0068	0	81.4771	0	83.7504	85.629	0	0	80.0107	78.246	0	0	81.4585	0	0	81.7626	0	80.0254	83.8013	83.4908	0	80.6704	85.9669	83.9353	0	84.2443	81.5886	83.8321	76.5089	0	0
		347	1516.98	87.9715	78.1578	81.6142	84.0529	84.4125	82.678	0	0	80.6143	80.2479	82.9206	81.7552	84.6631	79.0901	84.2534	83.833	0	78.9428	0	88.1182	86.9776	0	0	80.502	85.9609	0	0	85.4543	0	84.9281	84.4474	0	77.4553	90.0912	84.6884	0	83.8807	84.0286	81.015	77.9058	85.3051	84.3226	88.1465	0	0	0
		348	1520.84	84.4482	77.1956	85.7233	86.5725	81.4761	86.6046	0	0	84.5693	79.0347	93.9431	86.223	0	84.0635	84.6657	84.152	0	85.7282	0	81.7724	90.4433	0	0	82.7804	78.1295	0	0	85.2177	0	0	80.0963	0	83.2406	84.3293	79.7702	0	77.6882	84.3816	0	0	78.9225	80.6541	78.6292	0	0	0
		349	1524.7	85.1	0	83.459	80.3288	85.125	84.9116	0	77.0478	84.0251	82.0686	84.2092	87.1515	84.776	76.7927	87.3314	83.4003	0	86.1866	78.3941	82.9651	84.5421	0	0	82.4452	80.0112	0	0	83.2231	0	82.7028	79.1613	0	80.3121	82.4106	83.9193	0	83.7087	84.4826	0	79.9409	79.6519	80.6166	92.4403	85.2436	82.325	0
		350	1528.56	85.5825	77.7555	86.3396	80.4641	82.5233	88.6993	0	79.1866	83.5589	77.3893	91.0963	85.454	87.3086	82.1224	87.9008	85.5675	0	82.3751	0	86.6026	86.1062	0	0	84.5983	84.4352	0	0	87.2145	0	81.2876	87.7302	0	78.9776	90.3056	87.9479	0	79.1498	0	80.5955	79.8775	81.5651	80.3048	84.3463	83.3575	0	0
		351	1532.42	83.4589	79.1477	84.631	77.9643	83.1211	87.5195	0	85.4701	0	83.2449	84.9876	91.9463	86.5636	85.1711	79.2572	83.116	0	87.113	80.765	80.9123	84.3134	0	0	80.6359	85.2914	0	0	80.458	0	77.001	81.7089	0	82.6235	86.1639	79.5628	0	83.0817	85.7767	82.3835	0	80.3167	77.8717	0	83.676	80.1014	0
		352	1536.28	82.648	78.5769	90.9741	80.7309	80.4584	80.5522	0	81.8856	0	0	82.7517	86.851	85.9598	83.4297	85.7403	79.528	0	82.6703	0	77.7375	86.7334	0	0	86.878	79.8102	0	0	82.6494	0	80.787	0	0	83.3498	83.0151	82.6943	0	83.6202	84.6121	82.2731	84.9582	85.1131	80.6928	83.9529	82.0769	0	0
		353	1540.14	86.0057	85.1584	80.1544	84.8671	81.575	88.763	0	81.3516	80.5765	82.4085	88.7641	83.217	83.4772	83.4254	89.0396	86.3967	0	83.4187	0	81.2853	87.1096	0	0	80.1819	81.0777	0	0	78.8615	0	83.6099	81.0844	0	80.2909	88.8455	89.3184	0	86.102	82.3604	83.8443	0	82.9039	89.0158	84.6193	83.91	0	0
		354	1544	90.5974	81.4283	85.7501	84.7174	82.5122	84.5972	0	83.5719	0	78.4559	87.4507	90.9784	78.7919	81.7131	83.2332	86.7324	0	89.2735	0	85.5646	85.549	0	0	85.3411	80.9128	0	0	79.829	0	87.15	79.8426	0	81.0671	76.7545	84.3611	0	84.825	88.8887	77.5914	81.6845	82.8958	83.7288	0	81.6729	0	0
		355	1547.86	77.9155	78.4673	90.2541	79.8564	87.0944	84.4014	0	76.8829	79.6065	87.4981	88.8591	85.1256	84.5959	75.8114	83.0882	87.8197	0	85.2618	0	83.5879	85.6159	0	0	90.034	80.7614	0	0	83.5246	0	76.7174	78.6743	0	80.6498	79.877	82.0632	0	83.5274	0	77.6042	0	85.8074	76.8929	81.9543	78.0393	80.3718	0
		356	1551.72	87.9881	79.4761	89.4528	78.8155	80.6524	78.4755	0	79.1949	82.1293	80.6112	84.3629	82.1752	81.7626	80.414	79.9637	87.9448	0	79.6655	0	79.3559	81.344	0	0	85.3841	85.6642	0	0	81.0972	0	85.2276	79.317	0	0	86.6042	83.785	0	83.6654	84.07	76.1811	79.1737	81.6515	0	0	84.2984	0	0
		357	1555.58	91.239	0	89.284	80.409	84.6828	84.6787	0	89.3158	81.1771	76.8882	92.6901	85.5633	86.4496	81.3931	86.869	80.6694	0	86.7799	0	85.461	80.8702	0	0	82.675	81.8449	0	0	81.9801	0	85.5327	84.4911	0	79.4241	84.4863	80.6009	0	82.9695	81.2393	81.1787	0	80.3373	82.9576	0	79.0399	0	0
		358	1559.44	88.3724	0	85.4697	0	85.1919	83.9665	0	78.817	0	80.5705	85.982	99.6909	83.352	80.7521	88.7028	83.18	0	82.3738	0	82.3343	83.462	0	0	80.8913	78.0005	0	0	84.5811	0	86.1965	84.3323	0	77.0316	82.5324	93.3205	0	86.1509	85.3169	84.2895	78.9586	81.8572	79.8632	0	82.8259	0	0
		359	1563.3	89.8909	82.9399	81.3083	84.4758	84.494	88.0622	0	77.7037	81.8125	86.3704	83.6237	86.5245	82.885	81.0638	88.6521	76.1348	0	84.0242	80.4547	86.53	85.8374	0	0	81.3641	81.3516	0	0	82.7478	0	82.7936	82.2297	0	82.6644	81.5117	85.0322	0	84.8619	86.5502	82.5939	79.1092	80.0279	82.8007	0	78.3924	0	0
		360	1567.16	87.4569	0	89.1679	81.197	85.0632	86.7438	0	82.1879	79.6496	83.4079	89.6746	82.0396	85.5687	83.1166	81.1493	77.7064	0	83.3072	0	84.2557	85.8579	0	0	87.6759	82.9676	0	0	78.9904	88.5686	0	79.24	0	79.2441	84.4431	84.8605	0	79.3643	88.5326	82.2191	77.5614	80.7226	0	0	86.6038	0	0
		361	1571.02	86.2041	78.9184	89.1975	78.746	80.4746	82.9918	0	85.384	81.1823	78.5797	85.2027	83.9582	77.6257	82.1002	84.9178	82.3063	0	82.997	79.4889	81.888	85.648	82.7773	0	83.7506	83.0126	0	0	87.3453	0	74.6657	80.3369	0	81.4221	80.9768	83.4519	0	84.4033	87.4351	82.5074	79.483	77.0188	0	0	86.2451	0	0
		362	1574.88	86.248	80.7456	84.1106	0	86.1773	82.0016	0	81.8183	79.9622	0	88.479	84.0645	81.8283	88.2183	83.0487	81.6336	0	80.6667	81.3768	85.1536	90.4348	0	0	91.066	80.6462	0	0	84.4782	0	81.9162	80.3207	0	76.0627	81.0556	87.432	0	80.885	78.4978	81.0025	0	79.8734	0	0	79.1138	86.3262	0
		363	1578.74	86.9314	77.5476	86.4094	80.3232	81.0338	86.5042	0	77.2173	81.2018	81.8966	83.5883	79.5255	87.161	88.497	86.2586	80.4199	0	88.9005	0	83.7365	88.9964	0	0	91.3488	76.4525	0	0	80.5569	0	83.9814	83.9773	0	78.9067	82.793	77.8246	0	82.5743	88.0688	80.8457	82.9224	80.2231	81.3255	0	82.6698	0	0
		364	1582.6	92.9587	81.9537	83.9977	79.1212	88.7786	84.3678	0	79.7942	79.7068	76.8105	81.9689	93.3346	84.0224	84.9681	87.3656	81.1025	0	88.187	80.7783	0	84.2521	0	0	76.8845	79.697	0	0	84.4933	84.4736	78.8982	0	0	83.7483	81.0415	83.6228	0	82.2631	0	75.5087	79.2481	82.499	77.1129	0	82.3858	80.9255	0
		365	1586.46	83.5286	80.6799	83.0715	0	86.8997	82.6117	0	76.0337	80.5447	0	86.4291	83.1192	85.5803	81.5474	90.7019	83.5542	0	77.4147	86.4287	84.7251	83.8142	0	0	76.5579	84.0236	0	0	85.2319	86.218	0	87.5579	0	79.078	89.2569	81.8919	0	79.3491	0	83.5497	0	82.009	0	0	88.0749	79.3799	0
		366	1590.32	90.679	82.4572	0	82.3767	84.7145	80.1043	0	77.7948	84.1946	83.6429	87.0907	82.3865	80.9169	82.0567	86.6255	87.7959	0	84.5156	81.0244	81.9262	84.4639	83.1239	0	81.5751	85.1927	0	0	81.6558	0	83.8281	82.5413	0	82.9716	85.1383	80.4976	0	83.2213	84.1579	80.3278	79.5319	81.7597	0	0	83.5849	0	0
		367	1594.18	85.8224	79.7529	83.7898	82.0631	85.8245	86.68	0	82.4241	78.3386	92.2573	84.1544	85.0173	79.6572	80.7463	88.8339	81.0969	0	81.8264	0	81.4008	79.6776	82.0041	0	79.5754	85.4991	0	0	82.4576	80.5075	81.8284	82.2753	0	84.2366	85.5192	78.059	0	84.2351	85.5302	80.8787	81.5517	0	78.2629	0	86.2855	86.0053	0
		368	1598.04	83.1758	0	84.9648	79.0857	86.2511	85.6031	0	83.5161	79.6285	0	83.2676	83.8456	86.1015	84.3123	82.7426	83.4114	0	89.4394	82.4827	89.2079	82.2753	0	0	81.9212	83.0812	0	0	79.383	0	81.4063	83.2237	0	83.2371	87.4468	83.3155	0	82.3687	0	80.471	77.9573	81.9001	0	0	80.2742	0	0
		369	1601.9	87.5974	77.6527	87.5368	80.3575	82.749	80.7154	0	75.7941	83.7773	0	88.7428	82.4595	90.3208	84.3059	84.174	84.5271	0	85.3561	0	84.9005	85.6923	0	0	86.0185	78.9843	0	0	80.8136	0	75.5464	85.0458	0	81.3826	80.6271	79.7152	0	81.477	0	83.1191	77.5719	82.1792	0	0	81.6712	0	0
		370	1605.76	92.0174	74.1797	78.1829	0	82.4938	83.9395	0	81.712	79.1009	76.2914	85.4783	85.5651	83.6312	83.693	81.019	89.2756	0	86.0596	78.4376	85.1448	83.3093	0	0	86.9312	84.1662	0	0	82.5497	0	81.9579	76.8241	0	76.9317	85.2861	77.5376	0	77.837	79.1427	82.1599	78.3878	0	0	0	82.715	84.3478	0
		371	1609.62	90.8418	77.4793	81.9917	81.0763	84.433	80.8862	0	83.1217	82.4046	0	87.4451	88.8407	79.7101	79.6873	84.7869	80.246	0	80.1929	0	84.5575	83.6262	78.3839	0	82.1188	88.4433	0	0	84.9381	87.6698	81.5207	0	0	84.518	87.2538	78.295	0	82.3977	83.4382	0	78.8615	77.6442	0	0	81.8837	80.8291	0
		372	1613.48	89.7834	80.8083	76.8788	79.3538	84.0763	0	0	78.5628	86.9019	0	86.7645	86.3663	81.815	88.2913	84.559	83.2564	0	86.5025	0	88.7728	88.9607	78.0858	0	85.6594	81.3641	0	0	82.2086	85.8711	0	80.454	0	81.0094	82.9386	83.2664	0	84.913	82.1179	84.3177	79.031	78.1374	0	0	80.8857	83.4436	0
		373	1617.34	86.6821	80.6587	88.3806	82.4215	83.1039	83.6326	0	79.9371	77.4162	0	88.5897	85.7843	84.2888	80.4378	86.2247	84.4707	0	82.7846	85.9009	85.2107	83.329	0	0	83.5919	82.294	0	0	82.3553	0	82.7449	84.7257	0	82.1026	85.4531	79.2162	0	82.5135	79.1081	82.6901	77.991	79.4589	85.7472	0	81.8863	85.8763	0
		374	1621.2	87.9738	84.78	82.0106	82.4803	83.526	84.1239	0	83.0508	82.515	81.3106	82.6761	88.1922	83.8954	84.0019	86.9644	87.405	0	88.4482	84.3662	83.6008	85.8452	78.9401	77.3621	82.6489	86.6538	0	0	85.5678	84.6653	76.4591	83.0644	0	79.3791	83.9559	76.7271	0	83.5324	86.4925	84.3733	84.7156	80.2384	0	0	83.2124	83.4194	0
		375	1625.06	91.641	81.9341	86.9023	78.2111	83.7997	81.3453	0	78.5228	80.9091	0	97.0872	89.3179	80.9055	82.5704	88.2598	88.1572	0	91.2168	84.6921	84.0486	87.3169	78.1839	0	79.9007	80.753	0	0	83.8373	86.9389	82.8196	82.3448	0	81.3194	84.8584	78.5726	0	79.3329	81.7128	80.2102	0	76.0702	0	0	82.0863	81.2118	0
		376	1628.92	85.6244	83.8729	80.0738	85.4043	81.4526	0	0	82.9247	81.0116	0	87.3725	86.5919	82.9027	80.5245	82.6495	90.9124	82.2594	79.7989	82.0266	80.0637	87.0153	0	0	85.6434	85.1593	0	0	81.2458	86.8563	82.72	82.9195	0	85.029	81.6569	74.8533	0	80.9297	78.1856	80.0579	78.5911	78.2976	0	0	80.1472	86.2303	0
		377	1632.78	87.8704	82.0662	83.0976	0	89.8902	0	0	83.8377	83.393	0	81.8696	89.5219	84.0033	77.9304	84.4337	85.8695	0	87.5228	82.492	81.3086	81.7906	80.7803	0	86.7894	84.967	0	0	80.1642	83.9935	82.7746	85.5893	0	85.7482	82.8887	0	0	79.9975	81.209	84.1918	79.9597	0	0	83.3288	88.1011	0	0
		378	1636.64	88.3458	83.6512	80.1391	84.9832	85.6714	0	0	80.1296	78.2996	0	87.8798	82.8399	87.2359	85.19	90.7364	81.8692	83.5427	88.8981	87.6814	86.581	85.3216	0	83.3118	84.442	83.4323	0	83.7703	80.2323	82.5064	78.2751	85.1717	0	78.8997	85.2242	82.6521	0	79.0677	84.8434	77.7534	0	0	83.9842	78.3357	83.3294	90.5415	0
		379	1640.5	91.2864	83.3924	82.2707	88.3414	81.9652	81.9813	0	85.0873	80.5305	0	85.882	84.1878	81.59	85.1615	86.0244	80.3088	80.3866	77.7907	80.9691	80.6874	80.8317	0	83.8772	85.875	84.1026	80.9208	0	82.7791	87.1458	80.3603	82.2296	0	76.9924	79.9321	79.659	0	77.7995	81.8486	83.4312	0	84.3426	79.2192	85.3344	83.1023	83.7969	0
		380	1644.36	86.4883	80.6963	86.5421	81.0917	85.3034	78.8252	0	81.6163	80.4901	0	88.9269	85.3999	81.3144	81.7561	86.412	80.7973	83.9867	0	89.8735	82.3224	80.2358	76.1281	80.0163	83.5401	88.2704	0	86.4013	86.4017	85.9929	82.0961	83.077	0	75.0276	81.9293	81.7419	0	81.3913	79.3847	81.1849	0	78.0495	84.8062	82.54	85.7792	83.5934	0
		381	1648.22	85.4874	83.7882	84.6294	79.4677	89.9558	83.1667	0	83.9837	83.6113	0	87.1754	89.6077	85.7583	81.812	89.6883	85.9338	82.7868	79.9737	87.4125	81.5614	78.8776	75.2489	80.3456	86.0692	85.8525	0	85.7658	85.0559	80.7738	77.353	76.313	0	78.4798	82.7143	88.8762	0	83.9573	81.306	81.7173	80.4272	78.0457	78.7578	79.6469	81.9527	87.1224	0
		382	1652.08	84.747	81.7496	85.5694	80.4276	88.7467	89.1427	0	77.9854	85.1202	0	86.0793	83.2102	79.5988	85.0058	81.7262	82.2722	79.4043	87.4591	89.174	82.9379	81.8431	82.425	76.5896	84.645	85.9859	83.1022	83.9652	82.2596	86.684	76.5361	81.4097	0	78.9206	81.2996	80.6185	0	85.9962	83.0286	80.3461	0	82.3939	79.9702	83.6039	80.2665	84.8496	0
		383	1655.94	90.1504	82.0227	80.8965	85.8804	88.636	83.9334	0	79.7612	81.2741	0	84.1624	87.5222	82.2923	84.0562	85.1946	84.8248	83.1494	85.795	85.4774	83.6955	84.2724	78.1278	0	80.3942	93.3581	85.6118	82.9438	80.9892	81.9556	76.722	76.4197	0	78.2021	79.4998	86.8284	0	81.4178	76.0562	82.6934	0	0	80.489	79.7137	83.2047	89.8628	0
		384	1659.8	88.9171	81.0469	82.8977	79.3801	83.7905	81.3716	0	85.3086	82.4133	0	85.562	85.147	83.6231	86.6309	90.1391	87.7395	78.2733	81.7787	84.7446	84.4828	110.013	0	78.3565	85.0659	80.4172	0	85.0062	87.3116	0	86.1685	75.6557	0	79.7003	80.7097	87.4655	0	79.4561	83.5969	81.6769	80.5617	77.5466	78.3406	88.8863	77.1026	85.7455	0
		385	1663.66	83.1661	84.2518	83.5616	82.4289	87.0954	77.7741	0	81.4329	82.0894	0	90.9208	86.2052	76.3254	82.1333	86.7896	84.2554	87.0523	85.5884	79.0646	83.5916	80.2904	80.1235	75.978	79.8822	83.0308	0	85.4728	83.117	0	77.986	81.435	0	80.1063	87.3489	92.6268	0	0	82.1655	80.6488	0	0	79.9738	82.0183	78.7614	83.1483	0
		386	1667.52	92.8639	84.8975	84.079	85.3898	84.1374	85.1636	0	81.5631	82.0601	0	85.625	80.0636	82.2937	85.6695	89.4611	86.6188	83.7421	87.19	77.907	82.3555	83.8197	79.7408	0	82.2948	87.2113	82.7384	0	83.8019	82.6814	80.0342	83.7609	0	79.0363	88.1566	88.1694	0	82.1733	81.8638	83.0213	0	0	76.9479	80.4192	80.071	85.894	0
		387	1671.38	86.1347	81.8343	82.602	82.3387	81.7861	78.0195	0	84.5865	78.8408	0	85.59	86.3604	79.9606	83.0767	88.609	81.2497	82.3394	89.3896	84.3201	77.2326	85.0764	0	82.6578	81.1386	83.1522	83.0904	0	81.878	0	84.7511	83.4861	0	76.8936	88.4726	86.0848	0	82.7163	88.9538	86.15	78.655	84.0925	79.3362	81.7981	86.1986	87.9947	0
		388	1675.24	83.1165	83.0054	85.6651	81.1394	84.2376	79.9042	0	81.7619	84.4341	0	85.7903	80.6091	87.3841	81.9725	86.5531	86.2262	79.0399	82.8963	84.9371	83.4016	85.685	0	79.5935	80.1887	84.9268	91.1272	85.3707	88.3516	0	80.418	86.2972	0	73.3882	87.6514	80.2985	0	0	82.3496	83.2943	85.6901	0	81.2768	88.3013	87.4357	87.1984	0
		389	1679.1	84.4854	77.8886	84.6165	79.2027	77.6857	76.7649	0	86.6711	80.5521	0	83.2616	82.9504	77.297	79.6299	90.0798	85.1825	80.1038	85.4503	83.3084	82.4807	92.5213	0	76.0295	80.5964	85.7942	87.9653	82.7498	84.821	88.8508	78.6738	85.3291	0	82.0978	85.3451	86.1347	0	85.3449	82.297	85.8177	0	80.3232	75.509	85.3861	87.0398	83.1652	0
		390	1682.96	87.3856	80.8948	83.1305	80.0533	87.4737	86.4496	0	86.1711	88.7296	0	85.3378	82.0889	81.2645	82.2251	86.4363	80.0285	79.4509	85.3356	81.0164	84.2759	92.3709	86.214	78.1083	82.5	97.7742	93.5512	82.778	83.1813	0	80.2545	84.0576	0	79.7491	86.187	92.792	0	0	88.6531	87.2515	0	0	75.7916	86.2313	82.2616	85.4422	0
		391	1686.82	86.5686	82.4304	85.3878	79.7984	81.2785	83.7481	0	81.8825	80.4068	0	84.5873	84.9747	83.8983	82.2806	85.7081	78.8159	0	90.7532	82.367	86.6461	90.3667	0	78.7613	80.7852	83.2931	88.5622	84.4844	85.8894	0	80.0074	81.4906	0	78.8091	80.1402	84.3593	0	0	83.7891	86.3842	0	76.191	81.8486	77.1148	83.1947	85.8889	0
		392	1690.68	84.6909	79.4293	87.4959	83.0997	82.0415	83.3507	0	88.1588	82.1767	0	87.2304	91.0137	0	0	84.6167	84.2142	84.5216	81.5155	88.4723	87.6066	87.6403	0	74.958	81.3516	87.0338	80.1987	84.7193	82.8192	0	79.9664	83.3526	0	77.8504	85.5716	86.9045	0	0	80.9009	82.7193	0	0	82.94	78.2498	84.7056	82.7702	0
		393	1694.54	91.952	83.8957	83.1812	77.8572	87.9863	81.7578	0	80.3224	85.7987	0	82.642	82.9706	88.2769	87.9983	86.6659	82.536	80.6451	84.7085	87.4925	86.8952	82.0016	0	82.4072	77.3134	86.0361	87.6815	87.0563	81.4385	0	82.2746	83.2454	0	78.1959	88.262	82.8717	0	83.1006	81.9551	77.9739	0	77.8534	74.7708	83.1739	0	84.6696	0
		394	1698.4	86.723	84.1376	82.439	81.0066	81.5912	87.4658	0	79.241	80.0158	0	85.5292	86.7679	82.3025	82.875	83.5938	82.1342	82.1323	87.4317	90.8706	87.1307	77.9554	0	76.43	83.0958	86.8065	79.3525	85.2936	84.1215	0	77.7932	76.3376	0	80.8785	81.4368	88.3805	0	0	91.0134	84.8874	0	0	82.1309	88.1272	82.1622	89.5135	0
		395	1702.26	89.8429	83.4142	82.1167	76.945	90.2143	85.778	0	81.4259	88.1929	0	87.929	82.0219	85.6497	81.1037	85.0103	79.3301	86.9441	88.716	81.1083	0	87.1082	74.4823	0	83.5466	84.046	87.2131	87.1659	86.7808	0	79.1098	83.5874	0	77.5709	78.7962	0	0	85.3837	86.0826	82.3734	0	0	75.7758	80.3507	84.1025	85.0788	0
		396	1706.12	92.7464	78.7726	85.8802	0	87.6598	81.4213	0	78.4542	87.5574	0	89.7369	87.6639	82.7698	83.6308	88.6182	82.7262	88.0661	95.8782	81.0417	82.8176	87.5214	0	75.3765	75.9958	78.4877	85.6051	87.2141	84.8551	0	79.5084	84.4932	0	77.6979	0	87.4641	0	0	80.8629	79.695	0	74.6401	71.2392	83.6442	79.9252	86.9008	0
		397	1709.98	90.4181	77.7814	88.622	82.1915	90.3147	84.6913	0	81.9577	84.5765	0	85.8816	87.0205	85.6263	83.1426	92.9896	84.8437	79.2348	83.2967	82.3842	0	86.0846	77.1839	77.1776	78.2196	84.1621	85.1166	82.8185	87.0538	0	84.7125	84.339	0	80.3055	0	80.5762	0	0	83.5652	84.3995	0	75.6526	78.0146	82.5205	77.3299	83.6256	0
		398	1713.84	91.2689	82.1363	85.2125	79.6177	87.6083	81.1059	0	76.2116	85.1075	0	86.2481	86.4407	0	84.5224	82.2921	79.1364	0	0	82.8026	0	86.5507	0	77.1794	80.8124	78.7982	81.7703	82.7907	87.1615	0	80.5146	80.0916	0	76.2872	80.824	86.3228	0	0	88.5697	0	78.4455	75.5798	78.1377	80.445	0	86.0071	0
		399	1717.7	85.8933	85.9174	85.0122	77.7941	0	84.5133	0	89.4465	77.9804	0	90.1549	87.4492	84.4237	81.3641	85.1149	82.6061	84.4039	0	84.6346	83.1684	85.8186	0	75.7368	81.1489	84.4139	82.2648	88.2973	89.0537	0	82.4161	84.4947	0	77.378	81.7846	83.5478	0	86.2918	90.1629	80.1847	0	77.224	78.6933	78.7451	0	84.6458	0
		400	1721.56	90.7933	86.6686	80.9364	82.0752	76.5266	0	0	76.9235	80.8677	0	79.1769	88.6887	84.8528	82.2784	86.2092	79.7412	82.4386	81.6933	87.1516	84.9499	88.6431	0	76.7804	78.7622	84.0121	89.5241	82.1643	79.1863	0	79.3449	79.782	0	78.2518	81.5887	86.9051	0	86.1703	80.4149	0	0	0	77.4229	84.5321	0	81.0046	0
		401	1725.42	87.3438	90.0881	84.0243	0	79.2455	83.5812	0	82.0132	83.2243	0	89.5315	85.1873	82.9187	81.0943	81.0721	0	0	82.7906	84.4436	81.2044	82.4607	77.1231	86.0786	84.9751	82.2493	84.9858	86.3393	83.5673	0	83.5546	83.3907	0	78.3248	87.5737	84.519	0	87.6038	80.0321	84.3791	82.7829	75.1663	82.3449	82.1338	0	88.007	0
		402	1729.28	86.1891	82.9527	87.6111	76.4257	86.0834	85.3371	0	83.0295	88.4562	77.5242	87.2284	89.413	0	82.2199	82.9209	80.8335	89.1964	86.9168	84.6254	0	85.296	0	0	82.9284	83.8143	81.8785	86.1534	80.6054	0	80.1861	80.3412	0	76.7484	0	88.5441	0	0	82.6716	81.0257	0	82.0417	80.6452	83.0668	86.8645	83.8602	0
		403	1733.14	91.2323	84.8728	84.0541	76.7249	96.4311	79.6483	0	80.2025	85.6566	79.5202	85.8363	85.473	81.3336	80.2214	90.3308	84.0244	0	0	78.943	78.4077	83.5345	0	77.1829	79.913	85.0696	82.0543	87.4523	85.6732	0	77.8535	84.6888	0	80.939	88.1064	90.6199	0	0	84.4531	0	0	0	81.0362	84.8372	0	85.8834	0
		404	1737	88.0041	83.1694	87.2475	80.7141	87.7935	84.2333	0	82.407	83.227	79.2933	88.3891	81.627	90.2265	79.0406	89.2913	87.4775	0	0	82.8265	0	82.86	0	0	78.4162	83.1493	84.9444	84.0887	81.0942	0	76.3195	81.683	0	83.1174	83.1518	85.3844	0	84.2002	80.6659	81.0067	0	0	77.0439	79.3822	0	82.7666	0
		405	1740.86	86.4537	76.7006	84.7017	76.9205	89.2638	82.0362	0	76.754	85.1613	82.0248	87.3174	82.5885	83.0387	84.4773	79.2897	85.8288	0	88.1421	89.9121	0	79.0061	0	76.3107	84.7808	90.533	81.1582	88.349	88.0247	0	77.2466	83.3306	0	79.8566	81.1807	86.8201	0	0	83.6087	81.0086	0	78.6832	79.9811	84.2796	0	86.7378	0
		406	1744.72	85.7937	82.6528	80.5681	80.2849	82.7959	86.5216	0	80.4564	79.7925	84.055	85.3935	86.104	76.3847	82.2692	82.7843	82.4465	0	84.6691	82.221	76.9929	86.2827	0	77.6634	88.7013	82.6471	84.8046	81.666	86.0252	0	84.481	0	0	76.2378	86.7306	80.8038	0	0	83.3795	82.2979	0	81.0119	78.3556	81.515	0	88.6708	0
		407	1748.58	86.3653	85.813	88.6753	0	84.6123	80.9154	0	83.426	82.9828	85.5163	83.1473	84.0105	86.2585	82.2885	82.753	81.1512	0	92.256	84.6537	0	83.0759	0	79.8998	87.2819	84.1543	86.9054	84.8791	90.7972	0	77.1977	80.9521	0	79.9253	80.5425	86.1984	0	0	83.4447	83.4781	0	79.732	82.692	82.9362	0	86.4633	0
		408	1752.44	85.7252	84.7227	83.5958	78.6903	90.0397	79.9309	0	81.0936	84.4045	81.9099	82.6419	87.5051	84.3756	82.9422	85.9934	85.0804	0	92.7785	82.4746	83.5761	90.5994	0	76.3118	87.0045	85.3785	0	86.3016	88.2443	0	81.2126	0	0	77.2073	0	84.9578	0	0	84.2676	80.1277	0	76.1816	81.6389	88.6665	86.1595	81.7636	0
		409	1756.3	89.748	84.0756	79.271	79.1743	87.5341	83.5847	0	87.3197	80.4041	79.5293	85.4583	82.3344	77.7332	84.4206	84.6488	86.6159	86.448	0	84.005	90.827	78.3792	0	74.9167	85.7554	81.8923	79.16	0	83.1199	0	76.1999	0	0	83.3166	85.5869	86.1906	0	0	82.0442	90.3054	0	81.9315	85.2108	90.6448	87.7286	87.6011	0
		410	1760.16	83.3916	79.5859	0	79.438	85.1911	79.1529	0	79.2971	79.9363	78.5593	84.8738	83.3883	81.0596	82.7794	86.6939	84.5564	83.5576	87.2035	86.1705	83.6068	86.8492	0	73.0861	80.7597	91.9222	83.2865	85.7014	86.8185	0	79.4862	0	0	86.3508	84.0209	82.4669	0	0	80.0528	85.0573	0	74.2047	81.7165	84.3612	0	82.3174	0
		411	1764.02	89.6547	77.4105	85.6181	80.7937	83.0343	80.834	0	82.956	81.4727	80.2558	83.0843	81.7751	81.8503	82.2732	83.6176	82.9694	86.4357	90.5332	80.4105	89.1579	78.6027	0	81.0696	88.1137	78.6511	83.2127	84.7703	79.8256	0	83.9861	81.8563	0	77.0759	84.8526	82.3339	0	81.2734	81.6503	0	0	0	76.9277	81.2943	0	81.1564	0
		412	1767.88	85.4493	91.7254	86.2295	77.6847	88.7451	89.2725	0	78.3567	88.8539	78.4446	82.953	85.1317	84.6178	80.1724	84.9805	81.8971	84.4747	92.6891	78.2097	85.8567	86.0734	0	80.3857	83.3063	80.0244	92.9602	85.5278	84.6002	0	78.4302	79.5461	0	83.8722	83.7572	82.5428	0	81.0275	78.5282	82.9441	83.8563	0	82.6253	86.4431	0	85.7281	0
		413	1771.74	88.5372	78.2091	0	78.7509	87.4165	83.7804	0	86.7104	78.787	75.9457	85.4042	0	88.4726	84.1555	87.0107	84.0508	82.7263	90.7168	83.3247	84.915	77.8713	0	81.8802	84.6575	87.0655	86.9672	0	85.7103	0	80.1633	89.4498	0	80.302	84.024	93.6641	0	0	0	82.2428	0	0	81.6046	84.0657	0	88.2466	0
		414	1775.6	89.3011	77.7541	87.2078	80.6787	86.4824	82.4234	0	79.0138	81.7216	80.329	85.0337	86.592	85.5644	79.0098	80.9217	83.2031	84.6363	88.5286	84.2185	84.8394	91.4737	0	79.932	81.7978	85.8954	85.0233	85.7739	84.1901	0	74.3715	79.1681	0	84.3633	83.5688	90.9883	0	0	83.6379	0	78.2059	0	75.2979	84.8651	84.9234	79.5211	0
		415	1779.46	89.3825	79.2121	0	73.6156	87.6948	80.9014	0	85.5725	81.4047	85.4658	89.4813	85.055	78.343	78.408	83.9401	78.7211	81.0786	90.0132	80.6495	87.8502	83.2515	0	79.0142	86.0608	90.9796	88.1741	83.7595	85.6153	0	77.4499	0	0	74.1683	84.7004	84.5656	0	0	83.4852	81.0061	78.1821	0	81.0063	82.9547	0	86.024	0
		416	1783.32	88.3343	84.8692	0	79.822	87.8013	83.6837	0	0	82.6042	79.8335	88.8959	86.9312	79.3317	82.543	82.9919	82.3472	80.6946	88.3947	81.3484	83.749	80.9899	0	76.9987	81.3101	80.7651	88.6178	85.1163	85.4669	0	81.0458	84.0346	0	81.0297	88.8588	87.577	0	0	77.7154	77.3891	81.5005	0	78.9964	85.3127	0	86.8367	0
		417	1787.18	84.4019	81.3326	0	74.9281	88.2194	84.7342	0	80.6951	79.6226	80.5022	84.6799	90.2749	83.5347	83.6718	80.4571	84.6758	81.3884	91.5285	82.2846	86.5353	86.3196	0	85.8235	80.8886	84.7463	89.9648	84.8813	85.1296	0	74.8761	0	0	81.1724	79.3232	90.0069	0	0	82.0346	81.5319	81.6033	0	79.205	81.2529	0	81.8851	0
		418	1791.04	85.6356	80.7442	85.2176	75.6595	87.5466	77.5737	0	78.5034	80.4381	79.4702	84.4274	85.2157	80.8063	78.8147	87.1601	84.0091	85.8536	87.5915	81.8974	85.9151	89.9896	0	76.5487	76.5862	88.2513	84.8339	85.4811	86.8008	0	80.0806	81.8411	0	73.1831	84.0795	88.4317	0	76.9534	81.0039	85.5335	78.7233	72.2903	76.1875	87.0347	0	0	0
		419	1794.9	82.5285	77.0834	0	78.6307	82.1339	81.5314	0	87.0059	85.3329	82.8549	87.5143	0	84.4714	82.7683	88.8166	78.5515	86.0211	86.148	79.9443	87.2146	83.5435	0	76.7678	87.9519	86.6069	0	85.6275	81.8431	81.4355	82.6669	82.8964	0	82.1345	87.6793	89.3221	0	86.1389	0	83.2033	0	0	0	86.4966	0	86.1501	80.9854
		420	1798.76	87.2364	92.5321	0	80.3452	83.0544	79.3598	0	80.3399	80.7692	78.8931	90.2996	82.4761	81.4264	0	85.7182	83.3056	85.1775	90.385	81.8112	88.229	86.4196	0	74.4013	88.7281	87.1906	81.1047	84.6011	79.1746	0	75.9097	82.687	0	82.0397	89.6371	87.4154	0	0	82.6808	79.3034	0	0	85.3175	0	0	86.6259	0
		421	1802.62	85.4705	80.4932	80.5835	85.8075	84.3241	83.7099	0	88.2671	77.6782	79.3366	83.5272	87.8247	77.0082	83.4455	89.8993	87.4328	80.095	87.3345	86.9956	82.5337	79.2393	0	73.9673	75.3777	81.9156	86.9999	86.9445	90.573	0	78.8379	86.261	0	79.8823	83.9088	83.5028	0	81.964	81.8993	82.2225	0	0	79.7531	85.9344	0	86.139	0
		422	1806.48	88.7263	88.1062	0	81.8916	86.2849	83.5577	0	83.1256	94.9921	80.1352	85.7701	89.0294	75.1204	84.9421	85.6003	87.8189	87.4052	86.1053	87.7621	90.7864	89.0601	0	75.8486	80.1771	79.2382	0	85.0172	90.04	0	87.9503	80.7983	0	76.0774	81.6842	86.3799	0	0	87.4857	86.2613	0	0	76.2002	79.6981	0	85.7568	0
		423	1810.34	90.3058	82.1723	0	79.0341	86.5394	0	0	84.2393	91.9756	75.5257	93.64	86.0392	84.3513	83.0003	88.4488	85.5742	81.3437	86.8962	87.3323	89.5679	83.2522	0	76.8595	91.7225	81.4082	89.0464	87.6268	82.4623	0	0	83.3131	0	78.8826	86.7628	85.3043	0	85.9544	80.1864	88.535	0	0	82.0559	0	0	0	83.516
		424	1814.2	84.0532	80.7582	0	79.4805	86.3661	85.0897	0	82.0714	89.9506	81.121	84.4805	79.9765	85.0584	88.7774	85.0554	82.7674	81.9049	86.8764	83.8105	88.6329	84.9862	0	0	90.0807	87.5454	89.9924	82.5785	0	84.9117	86.4333	82.7447	0	81.0614	91.8692	80.8679	0	84.8016	79.9345	84.1244	0	0	77.7648	87.115	0	88.7037	78.4081
		425	1818.06	90.4297	85.4494	83.5338	77.3794	88.4307	78.4541	0	80.3855	87.1467	77.1338	90.0046	91.045	82.1961	78.5859	90.3857	87.1093	82.1252	91.9624	81.8594	81.0741	87.369	0	75.4615	81.4206	83.7262	80.4577	86.9622	83.9571	0	80.7456	82.6047	0	82.0506	87.1085	86.8081	0	82.0004	80.0697	83.6837	73.1389	0	79.451	89.6105	0	88.0517	84.5774
		426	1821.92	85.9932	78.8738	0	78.6277	88.1472	0	0	79.9049	82.9541	83.3787	91.5511	84.6448	80.0999	80.7295	86.665	84.8759	81.8234	84.2964	85.9363	83.5941	85.6586	0	78.3884	82.3699	86.4219	0	84.9102	88.9756	83.7721	80.4239	82.0917	0	80.5295	83.3229	88.5953	86.3091	82.3054	84.3844	83.9246	83.8911	0	86.5174	86.3652	0	86.4484	79.8859
		427	1825.78	92.5482	87.2604	0	81.8764	89.6394	0	0	81.1111	81.4989	81.4988	85.2387	84.6982	85.1937	86.3686	85.0444	87.8853	82.0855	89.2109	80.2486	88.1016	87.1635	0	82.3013	81.4274	85.4861	83.5717	87.3227	82.3881	86.4081	87.8881	81.6162	0	83.9997	83.8668	85.4111	0	83.5338	83.1128	82.3273	0	0	77.4555	82.7362	0	82.0117	84.9537
		428	1829.64	88.3138	84.5926	0	81.2517	81.0495	0	0	85.5235	79.7622	80.3852	90.1883	85.1532	79.7705	86.9402	84.2872	78.4531	79.193	91.4967	84.457	85.8197	79.8432	0	78.2583	83.5112	84.3822	84.7934	88.1518	83.7734	86.5523	84.9966	84.0028	0	78.6217	84.8502	86.6117	0	0	85.1295	82.9691	85.5105	0	81.1228	89.7551	0	91.5233	80.3252
		429	1833.5	85.1425	87.8099	0	80.0019	89.1584	78.5861	0	79.3524	87.7035	83.0488	87.229	85.5951	73.7129	79.8526	87.3169	89.1734	85.0773	88.8068	87.6142	77.982	83.3948	0	81.3769	83.4069	78.0633	83.8335	92.824	86.9988	84.9023	89.8512	84.4266	0	83.8732	88.5325	87.2035	87.5646	0	89.9705	84.1935	0	0	86.7117	87.1956	0	88.6488	83.562
		430	1837.36	86.3548	82.3302	0	0	88.7287	79.9694	0	81.8403	82.663	80.5216	87.3757	88.4405	0	80.6931	87.2707	88.9117	84.4502	85.961	90.9012	79.5682	79.3875	0	79.4364	84.3132	85.1311	94.9254	89.7541	89.1553	0	0	79.4793	0	80.2605	90.643	86.346	0	0	81.8314	79.7035	82.3508	0	83.0991	83.1598	0	86.4791	83.0987
		431	1841.22	89.0665	88.387	0	82.1981	83.5753	0	0	78.4472	83.1863	75.213	91.8156	84.3539	78.9563	80.3212	88.3687	81.9222	86.2372	88.0941	86.5314	81.0053	81.3369	0	80.7178	88.6819	82.5227	0	78.9325	85.7786	0	0	80.1426	0	76.0938	86.1106	88.0343	0	0	78.1876	83.0602	0	0	87.2649	88.3009	0	85.9261	79.6865
		432	1845.08	89.7135	86.523	0	87.0484	87.207	78.5774	0	80.912	82.336	75.7979	91.7648	87.6521	80.3783	79.1002	81.7165	88.7023	91.2036	87.0107	82.7636	86.9349	84.3531	0	81.6891	90.037	90.947	0	84.1334	94.952	83.8055	84.5365	82.707	0	76.9489	86.4088	82.6951	0	80.5277	84.7161	87.8347	0	0	83.9206	85.6817	0	85.3443	80.7971
		433	1848.94	90.0206	85.7333	0	75.5894	87.0693	80.9824	0	83.3999	78.9461	76.5443	85.9688	88.2644	80.3892	83.1154	90.3712	89.3049	90.9817	88.2999	80.2149	83.9102	84.1014	0	0	82.4048	78.802	0	85.4191	91.8812	80.6195	80.1657	85.1516	0	81.4854	91.867	88.2527	0	0	84.2299	81.4092	0	0	87.9313	86.8277	0	90.8607	75.6559
		434	1852.8	90.0864	82.276	0	83.8971	89.4271	0	0	77.8004	82.8428	76.9358	0	0	82.302	82.5399	85.4295	85.4544	87.0689	90.0812	91.5254	89.0267	83.5664	0	0	81.2455	85.6539	86.5519	84.7329	89.3624	86.0296	81.909	85.2409	0	77.7823	90.109	91.5821	81.6978	0	83.8913	87.7561	0	0	81.9963	84.575	84.9674	91.6661	84.1688
		435	1856.66	88.2138	80.5196	0	81.8663	88.3753	0	0	84.3099	85.3207	78.6122	89.9567	88.1294	78.1847	85.2415	89.1418	88.5928	88.8429	84.9125	87.8951	85.0692	84.1983	0	82.4278	77.2313	82.9307	88.3549	84.4138	81.2556	85.3646	87.5867	83.186	0	83.8792	87.3788	83.5858	84.2287	0	85.2893	84.4052	0	0	78.0212	0	84.4378	83.5157	79.2837
		436	1860.52	87.8882	82.7393	0	80.3301	90.7764	0	0	82.4297	80.6021	80.0394	81.3533	90.0357	76.7414	82.2938	87.4074	90.0996	85.6702	91.4329	84.0083	84.0906	82.1363	0	73.906	87.2444	86.5282	0	83.2385	85.4576	83.1873	83.3975	84.1488	0	80.7539	84.7579	85.9989	84.8089	0	84.1529	82.4233	0	0	82.8614	88.0909	83.2105	89.4815	84.5802
		437	1864.38	89.7557	78.4715	0	83.5197	87.1147	82.3971	0	83.2353	83.1351	0	90.3478	87.0851	81.0997	85.03	88.7609	85.2511	78.298	87.2784	82.2948	85.1092	83.6527	0	74.6143	87.5187	86.0238	93.7355	81.3344	85.2119	87.5895	0	79.8542	0	83.4168	95.5777	84.9056	0	0	85.585	83.4275	75.8617	0	78.8696	86.9906	0	85.5215	78.3176
		438	1868.24	83.0419	82.4442	0	79.0199	87.0321	80.2728	0	82.7978	83.2311	0	87.3849	86.0206	81.5557	82.7994	89.5435	83.7489	87.5358	90.7621	89.8016	86.425	83.6821	0	81.318	89.2166	80.4289	86.6256	80.4131	82.5251	84.1265	80.4865	83.2055	0	82.2435	94.1981	85.9906	82.165	87.2458	91.149	81.7201	83.5332	0	81.7178	86.8206	84.0419	84.2232	0
		439	1872.1	84.5241	85.4579	0	82.4417	86.4654	0	0	82.2336	83.2498	0	88.5667	85.7339	84.4907	81.491	88.8464	89.7917	80.7811	92.9836	83.695	81.1972	78.7829	0	81.9368	0	86.6684	0	85.3606	89.9057	80.2375	83.0319	82.1014	0	77.8104	82.7216	81.7528	0	0	84.5059	84.1695	0	0	85.9463	86.8384	80.6899	90.3188	82.3812
		440	1875.96	89.4596	78.5288	0	80.3464	84.4006	0	0	81.7109	79.4036	73.5175	89.2787	84.7313	0	78.5257	86.4515	84.7961	0	91.6263	90.7685	83.735	84.7996	0	80.7661	0	86.6187	91.283	87.6938	83.6999	83.8965	79.8295	86.5157	0	75.4295	87.5394	85.0366	0	0	86.1676	78.3706	0	0	78.4898	87.0263	83.9336	89.8985	82.7002
		441	1879.82	84.7928	80.0672	0	88.0405	90.6792	83.9517	0	91.5208	81.8687	78.0337	90.4349	87.8939	79.6903	84.3619	89.065	87.0901	83.721	88.1567	84.3317	85.3834	81.3567	0	0	78.4609	89.6247	81.1611	90.5147	84.583	85.5066	80.0849	80.6661	0	76.9108	91.8094	84.768	80.3968	0	87.9724	80.6958	0	0	78.5222	89.4673	0	90.737	82.1229
		442	1883.68	85.5298	82.719	0	82.0289	85.6536	0	85.6084	82.361	78.8962	82.9982	85.1426	80.2549	82.6579	84.6821	88.2157	89.2906	77.0388	90.4043	84.25	82.5453	85.6915	0	81.2775	78.4392	86.3577	0	82.3542	84.9078	87.3139	82.0542	84.9134	0	78.9928	88.7918	82.2184	86.5572	0	86.1626	84.802	0	0	79.3234	90.4154	83.6213	86.7619	82.3339
		443	1887.54	84.4696	82.5628	0	84.7805	83.1444	0	0	85.9939	83.8226	78.5517	90.1843	85.2503	80.0354	86.7543	89.7075	87.9615	0	86.4399	79.6933	86.7808	85.1359	78.3671	76.5815	80.821	82.2046	0	85.6846	87.8445	86.5244	0	84.7473	0	81.0329	86.8993	85.856	0	0	81.1467	87.0987	0	0	82.7958	0	91.1554	84.2907	0
		444	1891.4	83.7523	77.4552	0	83.8232	85.7017	0	81.7613	82.9141	81.1804	81.1179	92.0376	84.0889	76.58	82.5849	92.7962	90.6953	79.3176	87.8035	81.4984	82.7852	86.7233	77.1716	84.0198	85.7134	85.4669	86.1819	90.1853	89.6125	86.7619	87.1598	87.3843	0	86.7291	89.516	85.0157	85.6499	0	0	84.324	81.61	0	79.3931	0	85.1587	88.8956	0
		445	1895.26	93.1467	83.9095	0	83.3676	83.8301	78.1881	80.5719	85.5353	83.3039	75.8788	85.6438	83.4571	76.5789	84.6822	88.7673	86.3824	83.788	85.6673	84.8701	82.0484	78.9302	0	78.9733	87.6148	86.034	83.4776	84.8225	85.8011	81.9741	81.2981	84.6853	0	81.1944	88.3918	89.483	80.5348	82.1635	88.8797	82.7962	0	0	79.365	82.1768	0	84.9134	0
		446	1899.12	91.3212	81.8393	0	82.6952	89.4332	81.1034	0	78.9865	83.3457	0	86.8972	80.9001	79.7968	83.7957	87.7582	84.3242	81.4247	82.267	82.7382	81.7193	82.5786	74.5279	0	84.752	85.1419	0	87.8245	89.6085	79.0567	82.558	88.225	0	77.5688	92.979	88.4815	0	0	83.474	80.8884	79.8243	0	79.1958	84.7144	85.3775	83.6174	0
		447	1902.98	90.0635	81.9114	0	90.5351	80.3405	0	84.5166	75.8941	86.1576	81.7165	88.1212	83.6611	76.4033	82.0778	78.8797	91.9989	87.6539	94.8409	93.2104	86.1933	0	75.5458	76.1917	82.7165	85.5773	0	84.2586	85.574	87.9952	85.1817	84.9987	0	81.7663	92.937	91.9153	80.0629	0	85.9442	80.2272	78.5337	0	81.5437	86.056	84.5305	83.3711	0
		448	1906.84	90.9407	83.438	0	84.4976	88.7667	80.332	0	81.5947	81.5859	0	82.4656	86.2757	0	86.261	77.0066	89.2062	83.05	85.1115	84.1496	85.5294	81.8879	80.9139	77.9099	82.1142	80.5946	87.9068	86.3117	85.7526	81.1461	84.2369	87.6135	0	77.4762	85.2541	87.2532	0	0	84.1256	81.2255	0	0	79.9569	0	91.4625	88.7013	0
		449	1910.7	89.1729	82.9109	0	80.5441	84.7359	0	0	85.0336	82.5138	75.6517	86.8536	86.5444	84.2013	82.6311	88.3192	89.0117	82.3436	85.9976	84.1925	86.3376	85.1429	83.1209	82.8174	83.1089	83.5264	0	82.4778	84.0397	85.554	82.4822	92.6307	0	84.0601	84.0507	87.1567	0	83.7387	82.7675	83.725	80.2999	0	80.9158	92.618	82.405	90.2761	80.5064
		450	1914.56	93.1326	82.1045	0	89.3758	85.6703	0	85.4932	79.5351	83.9552	78.3933	86.0193	87.9705	0	78.121	90.3139	86.2078	0	84.6266	88.005	81.6014	80.693	83.154	78.5031	89.2609	78.6026	0	88.1544	92.2247	83.2881	85.0015	82.2641	0	87.8259	90.6204	91.2319	0	85.6497	85.9027	85.0242	85.0351	0	76.4947	84.7543	88.7856	82.351	0
		451	1918.42	90.2224	81.5318	0	81.2378	85.0194	0	0	85.9167	78.9602	79.4256	85.0152	86.454	0	81.3015	88.2734	88.7383	82.9915	89.2739	81.7129	86.009	86.2019	83.2956	84.9303	80.3095	81.9174	0	86.0597	88.4898	85.903	88.7972	86.5631	0	80.3076	82.9577	86.6316	0	0	0	75.438	78.9641	0	78.2912	0	86.2475	89.1985	0
		452	1922.28	88.3697	82.909	0	82.5048	84.2412	83.8361	0	83.412	79.5329	79.9505	85.6924	88.3183	0	77.8557	85.5606	88.0267	78.079	87.1317	87.7002	81.4306	78.7019	80.5254	82.4566	82.2188	83.0782	0	84.6704	81.561	82.7874	0	82.8001	0	80.2116	85.2576	83.1321	0	84.9049	82.4595	80.6957	76.8689	0	79.4999	0	85.3245	85.2299	80.8092
		453	1926.14	85.3218	80.4198	0	84.8652	87.2325	0	0	82.8147	89.6999	79.9427	87.3945	86.5896	0	77.318	86.692	90.0012	85.7773	90.3043	87.2764	87.6999	85.6777	0	77.6603	85.9743	89.5842	0	84.8488	90.2018	83.1554	88.9672	90.1019	0	84.8339	85.5476	87.531	0	90.1884	0	80.493	86.3465	0	75.8548	0	84.404	86.0329	0
		454	1930	91.4926	84.7889	0	83.6844	85.2196	0	78.3769	82.9962	87.7787	81.9334	86.0389	85.9544	0	78.9774	88.6066	88.4416	78.9628	90.0519	82.5058	82.5582	89.4951	0	81.4103	82.8338	85.4089	87.0029	83.072	86.1236	89.3719	81.4423	86.7642	0	87.8149	81.2328	85.5524	84.954	79.3898	0	82.9495	80.4054	0	82.6563	0	84.6554	84.3962	0
		455	1933.86	83.7923	79.9126	0	87.5614	85.3581	0	0	87.1664	81.7615	78.5819	91.8921	83.9053	79.8457	79.6236	92.4044	87.4292	85.3796	84.1867	83.7275	83.2952	89.4654	0	80.0651	85.8563	85.2368	0	82.6997	87.5488	87.3193	83.0609	85.9646	0	77.9957	0	86.207	0	88.5638	0	86.2932	84.3334	85.631	75.5299	0	84.2401	89.5071	0
		456	1937.72	86.0553	88.7604	0	92.5309	84.6957	0	0	81.5972	88.4332	74.4438	87.4191	94.7454	85.5463	80.9513	94.0963	83.5151	85.9737	83.0012	80.7889	0	85.0333	86.6874	78.2983	88.0016	82.3702	88.9281	85.1678	86.7669	0	84.8634	85.7729	0	83.4942	83.6394	85.0084	0	81.7525	89.7269	81.4263	83.9099	80.4156	80.7924	0	90.4174	86.2234	0
		457	1941.58	91.7126	82.2864	84.6138	89.0244	86.1417	0	85.0767	86.0044	84.243	76.7108	94.6282	86.0701	79.7624	79.1527	83.9378	89.4794	78.1255	86.634	84.1212	82.8735	90.1631	79.992	76.3237	92.7001	81.2833	0	92.0166	93.0694	0	82.9717	90.0764	0	83.0604	0	92.8594	79.5434	85.0552	86.9441	83.9803	81.6492	0	81.827	0	83.2265	82.6834	0
		458	1945.44	91.6948	82.6788	84.1305	80.2865	87.7446	0	0	83.358	81.798	0	88.127	85.3079	76.9832	84.6161	86.3224	91.6228	82.9894	83.036	85.1678	82.7814	81.5622	83.0787	83.6546	87.221	90.7263	0	81.0321	88.9375	0	87.7324	88.2464	89.0515	83.8092	85.2375	94.7559	0	80.4757	0	89.2489	80.4135	78.7765	74.285	0	78.5222	89.4689	0
		459	1949.3	85.3433	81.4234	0	82.3505	96.8593	0	0	85.5823	84.8019	80.3604	87.1222	85.5488	78.0528	78.3591	88.3335	82.8388	83.2524	86.0136	83.552	81.5152	86.5482	80.9401	75.7209	93.5611	83.8803	0	91.5268	82.164	0	80.7137	81.7899	85.4301	85.8626	89.7788	88.8253	0	85.577	85.282	83.5113	84.8404	81.0034	80.7669	0	89.9546	83.1764	0
		460	1953.16	87.0417	84.8954	0	83.8729	89.2209	0	86.1516	81.2848	87.2092	74.7345	84.1856	89.6402	81.9534	85.776	87.2481	86.6094	82.1727	87.6457	82.6761	81.5172	79.2785	86.8268	79.8128	87.7019	85.2674	0	84.585	87.5911	84.2763	81.9966	85.8326	0	80.9875	0	86.8894	0	85.7521	87.4393	80.7874	80.9435	87.2749	74.7555	0	90.1788	86.9845	0
		461	1957.02	85.7281	77.4029	0	75.8818	86.8779	0	83.0722	86.1006	83.9368	0	87.2626	88.8928	78.9952	82.5919	80.7792	95.2468	81.3874	87.8215	90.1	85.2628	87.3773	80.1036	83.185	87.516	85.9882	0	86.6061	85.7048	0	84.7545	82.6585	0	80.6445	0	84.2173	0	87.5536	88.5807	87.3335	85.0401	89.6022	80.7903	0	87.9014	83.0555	0
		462	1960.88	82.3763	83.8678	0	81.2206	93.7508	0	0	75.5293	83.3323	77.4213	87.7024	90.8073	84.3434	80.8412	89.9217	84.3863	81.2656	83.3961	87.6043	85.0233	81.2307	82.4024	83.7112	88.2045	85.7549	0	82.1786	85.072	0	82.8527	87.6494	86.3617	81.5759	86.0342	86.2119	0	88.5581	82.8521	88.8686	91.1409	78.9775	80.7419	0	90.2944	88.6403	0
		463	1964.74	86.7634	82.5487	0	86.9553	88.4122	0	0	83.4039	85.0875	79.695	88.3755	86.7015	80.2423	81.7937	90.2999	85.8709	79.5916	82.7245	83.8085	0	86.7312	78.3974	77.4058	90.9761	84.1812	0	86.4693	87.5873	88.1604	85.3589	85.6345	0	78.6482	85.7318	84.9489	0	86.7979	0	80.4535	83.6721	86.5576	83.8219	0	90.0563	85.3068	0
		464	1968.6	88.5219	85.4076	0	83.6744	92.8408	0	0	75.3655	82.5654	83.7165	90.025	88.7587	79.3391	81.8104	89.0414	86.033	80.2782	85.1483	86.213	0	83.0447	79.4947	77.3353	82.182	82.7802	0	91.2421	86.8584	0	80.9251	86.06	85.1156	82.7046	85.191	87.0074	0	86.6254	86.0164	84.1905	81.9313	83.6997	82.1758	0	87.1514	84.6869	0
		465	1972.46	81.5856	86.0029	83.2846	81.7505	84.868	0	0	83.978	87.2184	74.7978	91.6229	83.1199	80.6113	79.632	80.4758	92.0725	89.2203	90.3355	84.8766	83.066	83.1361	83.509	79.5726	84.2602	87.8016	0	86.4473	88.9315	0	91.5619	83.1276	0	87.7315	85.0972	87.287	0	87.2899	87.2849	87.9655	83.3535	83.4033	78.6833	0	84.3804	86.2878	0
		466	1976.32	90.6761	82.3707	0	83.7344	83.3755	0	0	0	79.3595	84.7003	85.0335	85.9772	86.7104	82.2201	82.943	87.033	79.9289	85.4805	80.445	86.0832	84.9292	85.9357	80.0734	85.695	85.8338	0	86.2019	89.9484	0	87.8776	91.3044	79.1911	83.2881	0	90.952	0	80.4036	92.1768	78.7013	84.0246	0	80.6281	0	82.0509	87.4754	0
		467	1980.18	86.2507	83.3611	0	86.1049	81.3248	0	0	0	83.5561	81.0463	81.0375	85.0605	0	81.7687	92.8566	89.6594	85.5435	93.6382	87.2872	0	85.5531	83.0743	84.8904	87.9969	83.3169	85.5989	84.6181	85.4822	0	82.5574	84.5785	0	80.826	88.5842	89.8803	0	82.6355	84.5252	80.4093	84.9719	80.3321	80.0272	0	89.2956	84.4667	0
		468	1984.04	88.0542	87.1058	0	84.4352	85.5764	0	0	79.2847	85.2585	76.0207	87.2505	85.76	82.2282	82.9694	85.4693	83.9121	82.226	86.8494	82.3862	87.6523	84.5385	79.6285	0	89.3523	77.9413	79.4005	86.9544	93.1321	0	85.3194	81.8032	82.4739	79.2631	85.7562	87.2422	0	87.9188	84.7593	82.8927	85.6155	80.5927	77.2741	0	87.2451	82.9065	80.7155
		469	1987.9	91.1677	87.8102	0	85.8114	84.6986	0	0	79.7234	82.9067	79.6021	91.6431	92.0797	0	79.708	85.4002	83.8093	83.696	84.8975	87.0848	0	0	79.4117	79.3357	87.368	82.24	0	81.1534	86.5051	0	85.6844	86.6888	83.0205	83.1786	92.8161	88.8004	0	86.4974	85.3989	84.608	82.9752	82.567	80.5055	77.7411	86.1892	83.2914	0
		470	1991.76	87.4741	74.3856	80.4295	80.9244	82.7907	0	0	77.1119	80.9287	83.2847	85.232	86.4408	0	85.4173	87.0377	86.8644	77.8313	85.1877	86.5174	0	0	78.8721	74.982	84.9547	85.3077	0	87.5744	87.9873	0	82.5353	89.5226	83.2086	86.9114	83.3442	90.1865	0	83.3873	0	95.0994	85.3854	79.6765	81.2871	86.1694	79.632	86.9061	0
		471	1995.62	83.349	84.04	0	82.3905	84.2342	0	0	79.3915	84.4818	83.8009	89.8005	87.5732	0	86.2626	87.6583	91.0651	85.6331	88.2602	80.4161	85.1754	86.056	83.6176	83.5161	82.52	85.4949	0	88.1999	89.3112	0	87.8812	85.8637	80.3863	79.2289	87.2198	92.0358	84.2854	85.1286	89.662	82.2153	75.6457	81.578	81.9505	0	89.2975	86.1124	0
		472	1999.48	89.9668	95.1734	0	82.8405	81.8274	0	0	78.1787	86.5763	84.8395	93.2067	87.0401	0	81.2934	85.7843	91.0828	85.5777	87.1357	85.2651	80.3246	87.9216	83.4478	76.0488	93.1344	83.4108	0	82.373	84.2267	0	85.2135	85.7353	80.521	83.771	84.0907	78.4762	0	74.585	91.854	0	80.3685	82.8646	74.629	0	85.7051	90.8398	0
		473	2003.34	80.56	80.9064	0	87.175	92.2411	0	0	78.4374	83.941	87.8768	82.6943	82.6045	83.3162	79.0642	86.1056	89.4588	76.8669	87.6266	75.0742	0	79.4608	81.5278	0	0	0	82.716	82.6836	89.722	0	89.1327	86.4118	82.958	79.5491	90.8674	84.3982	0	86.7769	88.5428	0	81.4187	81.4501	81.2227	80.7391	86.2872	83.3656	0
		474	2007.2	80.4401	79.2293	0	87.6357	85.4219	0	0	82.3043	81.1655	82.8973	95.1634	87.0738	86.2997	84.3214	83.964	86.4995	79.3323	85.2251	81.6802	88.3717	0	0	79.1138	86.6557	87.5456	0	82.6603	87.992	0	89.7703	82.4394	82.6782	81.929	88.4555	82.9841	0	83.617	81.694	0	81.7568	77.9271	84.1429	0	91.0156	84.4399	0
		475	2011.06	86.2094	84.2454	0	79.8191	85.8272	0	0	80.6303	85.4059	83.4953	90.3944	87.2751	74.362	85.6411	86.1307	87.7493	86.0764	84.5244	79.0998	87.1104	85.1414	80.4802	0	0	88.4558	0	82.6737	81.1965	0	86.3707	86.479	86.56	82.7501	87.2307	85.6409	83.6636	81.8208	86.6355	0	81.8686	79.9937	76.0751	85.5067	90.6871	88.1924	0
		476	2014.92	87.3588	82.4239	84.9969	84.7683	89.5555	0	0	87.3125	81.5186	85.5034	90.4224	86.5669	0	90.2364	86.6881	87.9978	89.1344	84.3201	89.7478	0	84.2849	77.6439	0	89.1704	84.5606	0	87.1393	87.1241	0	78.0234	91.0026	80.3929	84.5989	83.2053	81.9956	0	82.1652	90.2797	0	80.7042	78.2095	80.8316	83.7776	86.0667	84.8319	0
		477	2018.78	86.4619	80.9115	87.2756	80.8168	82.3242	0	0	80.6666	90.5906	81.8348	90.2037	89.3068	83.7524	83.2286	88.0662	91.4655	81.1993	91.3573	84.2106	86.0642	0	79.2352	0	0	87.3699	0	84.659	85.9468	0	86.7859	87.9572	86.4588	80.1306	94.8964	85.6045	87.0826	87.3496	0	83.3305	81.8826	77.4459	78.494	81.0707	86.4331	82.6656	0
		478	2022.64	85.235	85.7822	79.6766	83.0856	84.9756	0	0	79.2749	88.5476	84.2308	88.753	80.6134	86.3246	85.7628	85.8108	84.5918	83.7016	85.0483	84.1354	86.3787	89.5589	82.1239	0	88.8864	88.0916	0	80.917	91.9512	80.8024	84.8562	86.5657	79.9109	82.8444	85.1804	86.2397	0	83.9637	84.3917	87.9271	81.5373	81.7518	83.1061	85.6144	86.4248	84.6937	80.6186
		479	2026.5	85.7265	88.073	0	81.6046	85.6103	0	0	81.4154	83.7934	81.6145	93.7867	87.9313	80.0235	85.9223	87.7557	84.0361	84.7677	88.3202	84.0774	81.2449	0	81.4026	86.2035	84.8966	86.2398	0	82.3239	87.1376	0	85.5383	88.6259	78.6252	81.962	90.7487	89.9442	82.712	80.4782	81.5983	79.4757	78.6523	78.4273	84.8317	86.1025	88.0312	83.9708	0
		480	2030.36	83.642	79.0542	79.3149	82.6183	81.5001	0	0	81.3708	81.3521	79.3787	85.4306	82.2196	85.9061	84.7391	88.424	90.3663	78.0956	85.8056	0	0	86.9214	84.9123	76.2969	84.9946	83.9933	0	89.208	82.545	0	78.1108	90.7815	83.3615	81.5723	86.5206	96.7514	0	88.5436	87.6927	87.799	83.808	81.2393	81.9876	84.2106	84.6056	87.1527	0
		481	2034.22	84.6577	83.0839	87.8739	79.4111	86.2034	0	0	83.1732	84.0789	83.4923	84.0285	85.131	92.2776	76.71	87.5833	83.4082	84.3108	83.0037	86.81	85.2945	89.4879	83.9534	0	82.5757	88.0122	0	83.0699	89.9766	0	88.3295	91.8402	81.4223	84.2405	83.8205	85.0829	0	87.6294	87.8878	81.821	85.9348	88.7775	82.6625	77.883	86.6743	84.023	0
		482	2038.08	86.6643	79.5954	0	85.0986	86.428	0	0	83.5139	79.8931	85.6365	84.6488	85.3115	83.5017	85.8516	83.1705	89.7907	84.0191	86.6695	80.3006	0	79.8898	78.2141	0	90.5376	84.5879	84.8119	88.156	82.3316	83.8331	77.2277	85.296	78.7352	0	85.1437	88.5322	80.617	81.0404	85.635	81.137	87.2907	84.8066	78.7409	85.062	91.3977	88.7151	0
		483	2041.94	87.0364	83.6917	84.8472	82.9175	87.1913	0	0	82.2454	78.8975	83.7828	89.0851	81.8072	81.9702	80.0393	85.052	85.8653	82.64	86.0068	85.6777	0	0	86.3975	83.6472	0	90.3063	85.3769	84.6116	86.1023	0	80.3486	92.2848	81.4913	89.0808	82.5204	90.1276	85.0928	76.6848	90.777	82.8485	84.8136	78.9016	79.7989	82.1012	80.6658	88.1215	81.9867
		484	2045.8	85.6246	83.4984	83.723	84.3634	90.5119	0	0	82.0137	81.7344	78.1867	81.5139	86.8401	87.1626	82.4841	86.035	87.0911	82.2972	91.5264	86.475	88.0389	75.236	79.832	0	83.677	83.7672	90.0073	88.0474	86.5149	86.6115	80.7155	80.1933	83.9817	82.1955	86.31	93.3288	83.143	84.999	89.4319	82.9214	85.3639	85.6407	0	80.5446	87.5066	90.1914	88.6379
		485	2049.66	84.2775	76.2929	84.1395	84.5918	87.7247	0	0	82.0097	82.6017	85.7851	84.4637	90.1607	85.7574	87.1606	87.5651	87.7222	87.6779	85.6695	87.4713	83.6552	0	84.2262	79.3902	83.5429	95.6379	93.2552	90.3189	88.6646	0	88.7828	85.1468	77.3951	83.8333	98.239	94.1034	82.6572	87.3521	85.1048	81.4925	85.0514	81.2742	0	77.1822	85.2786	81.3764	0
		486	2053.52	83.5912	85.3264	77.5701	93.8653	87.7728	0	0	82.0795	81.7932	78.7609	87.0038	86.1565	83.5287	82.6542	91.9086	87.7801	81.0361	85.0338	90.0248	78.9073	0	78.3038	0	80.7285	83.7993	87.6073	83.8924	85.406	0	82.5888	88.3696	78.6274	75.218	88.1274	83.5955	79.1714	83.4634	87.899	79.0561	89.7604	83.7497	0	87.5217	86.1008	82.542	0
		487	2057.38	90.8713	82.8768	85.1884	83.6199	86.2031	0	88.1829	85.0454	81.7003	74.5591	87.9795	86.5301	0	85.2736	82.8931	88.5718	80.1114	84.2602	93.5634	0	0	82.5144	76.1722	0	89.5079	87.5559	80.428	81.1302	87.2574	84.1822	87.9591	81.1747	83.6522	94.7641	88.3464	80.868	85.9097	86.6842	90.5252	86.2493	86.3947	0	87.7199	80.0681	85.3201	81.0195
		488	2061.24	81.761	81.5759	83.3676	90.4051	89.5496	0	0	76.823	87.4643	82.2979	84.2611	82.2089	78.8403	84.9717	85.2912	90.1935	80.9288	86.8506	0	87.5804	0	81.3459	82.6887	87.019	89.0269	83.7185	85.3356	88.1886	0	83.885	81.127	79.9704	85.4767	89.2649	83.2422	86.0537	79.1988	88.9737	84.0145	83.17	83.4733	0	85.7381	84.9304	89.1697	78.4207
		489	2065.1	82.2003	81.9389	0	80.1401	83.3468	0	0	79.043	81.5604	81.4688	89.4603	89.2417	81.4031	84.5461	86.2543	88.9581	80.6198	85.6592	92.7351	88.3004	0	80.9562	0	83.638	86.7401	87.8669	86.7777	81.0375	0	83.8945	87.275	77.7781	79.5815	84.2825	88.2342	82.0117	81.3519	86.0747	81.054	84.8179	83.2527	0	79.0067	79.6496	86.1192	82.631
		490	2068.96	87.1558	86.392	0	79.9571	81.8769	0	0	89.598	84.4228	80.6738	86.6127	88.0366	80.298	81.6586	85.9581	89.8725	92.9262	87.6524	88.5657	86.1373	0	82.1052	79.6379	89.4778	88.3233	82.609	80.2008	85.3419	87.6535	81.4794	85.1079	80.6633	78.9255	86.7895	86.6272	89.9737	82.0191	93.2506	86.2431	86.819	79.3846	0	85.625	79.9487	87.0025	78.8589
		491	2072.82	85.736	87.2402	85.9123	78.99	90.7955	0	0	83.8416	92.1799	77.602	85.2585	84.7781	83.4039	87.9363	88.1573	88.9435	83.866	85.2346	0	84.409	76.8258	82.501	0	0	82.9895	84.3293	89.6557	89.6686	81.0071	88.4986	85.594	81.8422	0	0	90.4246	85.015	83.6915	84.0121	78.45	87.5674	92.9632	0	83.9832	84.8946	84.8062	78.8729
		492	2076.68	85.9644	84.2174	0	89.9257	90.8024	0	0	82.4066	95.3038	79.5583	84.6514	83.733	87.5161	83.6132	88.4319	88.192	83.1222	85.9254	0	81.6676	0	76.8841	80.382	90.7343	90.5461	92.8451	89.1567	76.9482	82.3416	81.2409	83.4234	82.6789	82.0564	90.966	93.1526	83.5732	81.7406	86.3291	79.0753	83.7788	85.036	0	84.569	87.9164	87.0684	0
		493	2080.54	87.2143	86.659	0	94.6967	85.6256	0	0	87.6781	87.1498	83.3628	82.8674	87.5105	84.4229	82.7624	79.8543	91.7639	83.6802	86.8593	0	86.197	0	78.9665	0	0	87.1934	89.538	81.2339	96.6573	82.24	85.2261	83.9916	83.1448	85.1005	90.0496	94.0839	77.552	81.672	86.1816	84.7539	83.5267	82.6992	82.8042	86.4171	82.0673	91.6968	0
		494	2084.4	91.0383	88.5995	0	81.7432	89.8688	0	76.5066	77.4097	85.6702	76.1381	84.0777	83.8213	0	86.7765	88.9978	88.7914	81.068	87.874	89.5619	82.5056	0	85.3313	80.1775	0	82.8259	79.9474	87.3164	86.3372	87.055	75.6265	85.2156	80.4648	89.8536	86.7986	89.1528	77.0654	89.382	87.8332	81.9222	82.9284	83.6213	77.9204	87.4165	76.8869	84.202	0
		495	2088.26	86.9628	83.6234	0	95.0643	86.332	0	0	86.1192	86.289	81.0089	84.237	83.0752	81.3277	83.3106	85.1813	82.7013	78.3242	89.2713	86.7486	80.8677	0	76.6725	77.3504	0	88.1071	83.0636	86.9064	85.465	0	81.5752	85.3869	78.3384	85.9847	88.6677	94.4211	83.6556	83.558	90.7483	85.8927	79.8217	82.3868	0	89.9417	85.9747	87.8377	0
		496	2092.12	86.7007	79.1714	84.8405	87.8516	85.2303	0	0	83.9874	84.5273	79.1993	91.4672	84.9402	0	85.2697	95.6951	87.4381	81.529	84.5425	79.8278	82.5266	79.834	81.0316	0	0	88.9507	88.6427	84.6588	0	0	74.1652	87.6386	82.2601	78.4471	82.2188	92.2101	79.8933	80.8175	83.6314	85.2159	83.0091	77.8471	0	0	89.3617	88.7755	79.2205
		497	2095.98	88.4267	82.2735	0	90.1242	80.6925	0	0	83.578	83.2747	86.2121	83.1358	85.4083	81.1749	79.7695	90.8502	91.3591	77.8684	86.0771	0	82.1214	84.4868	82.7183	78.6282	0	87.5034	89.5128	89.3423	85.1117	83.0418	86.3111	91.2743	79.5224	88.2315	90.3436	89.947	83.7648	83.7237	81.2171	83.5266	82.4394	87.573	0	83.5705	83.9002	85.3708	78.2302
		498	2099.84	89.1291	88.003	85.8747	85.1687	85.4519	0	0	0	83.5108	85.5991	84.5349	86.3809	83.7299	85.4178	91.2161	89.6849	78.9219	84.8875	0	83.8957	0	80.7965	80.3202	0	86.0679	90.5758	84.8762	91.2741	87.539	89.3562	86.3249	76.3134	81.1811	0	84.7277	78.3022	87.4026	83.6364	80.4219	82.8178	79.8164	0	0	82.6682	86.9012	76.4357
		499	2103.7	89.633	86.2432	0	89.4345	87.6926	0	0	80.7202	86.1219	80.8672	83.6626	86.4162	0	83.8852	88.0739	89.7018	85.3326	86.3663	0	89.6125	0	78.3972	83.7201	0	89.4207	84.2817	83.7924	83.7445	81.3919	86.0261	87.9619	78.649	82.9435	85.3095	86.4199	82.4856	81.6608	83.262	82.9254	81.4977	80.3539	0	0	0	80.286	77.4573
		500	2107.56	86.5023	84.7476	0	83.5215	86.8739	0	81.1038	88.775	81.0496	78.1996	82.454	83.2126	0	80.8323	88.6854	81.859	82.2907	87.6386	86.5314	77.4588	82.8366	84.9063	78.9001	0	90.1136	87.638	84.0534	85.1008	90.5559	88.8135	87.5463	82.4909	79.1518	0	87.4528	82.4013	81.6699	81.3305	81.422	80.1614	79.7424	0	0	86.0699	88.5454	81.8747
		501	2111.42	87.9474	83.8741	0	84.8098	91.6857	0	0	80.3531	84.8915	79.988	83.8106	87.9851	87.7488	81.9298	86.8206	0	83.6343	92.6437	88.7828	86.2483	0	80.0269	0	88.7746	86.3252	90.6145	86.6925	81.4996	0	77.5876	91.7106	83.7601	84.3104	84.2242	88.0969	84.6367	84.4797	82.654	73.3828	82.7904	86.3561	0	0	80.1134	86.2081	78.5748
		502	2115.28	82.6787	86.3728	83.513	86.0514	88.792	0	0	78.0729	85.6731	78.4723	85.4563	81.3454	77.8377	83.6558	84.0219	92.2894	81.443	87.0253	0	81.5904	0	82.7815	80.4334	83.5699	87.933	85.4229	83.6805	87.1074	86.9437	87.6814	92.6057	82.4996	84.5287	0	82.3433	83.3388	85.0415	84.8467	80.0694	83.8794	85.6821	0	0	0	82.8327	0
		503	2119.14	75.9887	85.2622	0	84.2904	87.3266	0	0	0	81.4746	80.952	85.3636	83.236	91.5313	82.0863	85.6826	83.6767	79.281	89.2184	0	78.2343	0	79.5719	0	88.8303	86.3434	83.6308	0	88.199	87.4699	83.9452	91.3063	84.5163	81.1805	84.6843	95.8008	83.7762	87.4532	85.4405	81.6554	82.2781	83.6005	0	0	0	84.9473	80.3562
		504	2123	83.4682	83.1777	0	83.0788	86.5847	0	0	0	88.9963	77.8779	84.187	83.6149	76.229	87.168	89.0989	0	86.6466	85.3788	0	86.2115	0	82.8593	77.6174	0	83.6763	86.5508	88.0383	80.6942	87.2453	86.8731	88.0654	77.85	84.0642	0	85.5734	77.0299	87.0941	83.1396	84.6128	83.6542	84.7845	0	79.0624	0	89.8525	0
		505	2126.86	85.2068	82.3516	82.2714	85.2224	82.4661	0	0	83.6123	92.4785	74.4669	88.2389	81.8551	80.7281	87.3349	89.4766	86.5995	78.7716	88.3646	0	86.52	0	80.5035	82.6554	0	80.1061	85.5868	79.5005	0	0	81.7569	83.4492	80.1569	78.1865	93.7072	90.899	85.4542	88.7175	86.752	80.2865	80.4816	78.6818	0	0	0	83.4646	76.876
		506	2130.72	80.9536	123.467	0	89.9231	84.485	0	0	80.7626	83.9197	83.196	83.2769	84.6745	0	86.1348	88.4313	0	85.3876	87.7283	0	82.1289	0	69.831	0	0	81.5354	83.7958	81.1151	78.4243	77.5289	83.8427	0	82.3757	77.4823	0	84.1881	83.621	87.7962	84.5206	81.8355	85.5109	81.0978	0	0	0	89.1765	0
		507	2134.58	81.2714	85.5717	0	81.4722	92.1001	0	0	86.9379	88.2084	79.9361	82.0436	87.98	80.7779	82.6278	83.7026	0	80.8988	88.3725	0	85.0216	0	83.2794	75.2567	0	79.2468	83.602	86.4323	84.1362	83.6883	82.4207	93.9316	83.7425	0	0	93.2622	77.9936	80.0084	85.2927	80.1382	81.5192	84.5077	0	0	0	92.0037	72.936
		508	2138.44	83.9298	161.856	0	82.8941	87.0644	0	0	82.079	88.4417	81.007	90.4759	83.6622	84.2318	85.4224	93.3878	83.1664	79.6801	87.2285	0	84.1269	0	76.8598	77.0947	0	82.3307	82.0364	83.917	85.9241	0	86.8318	83.0632	80.3997	85.9266	0	87.6237	82.4443	91.1149	91.228	80.5519	82.5217	89.0654	0	0	0	87.4382	81.567
		509	2142.3	85.5357	92.947	85.896	78.0393	78.0496	0	0	0	87.1617	80.9528	85.0909	81.9874	83.1185	78.9872	87.7738	0	78.3887	85.0637	0	82.3672	0	85.4098	87.4128	84.3556	79.4702	85.2298	89.9766	88.4189	0	79.0172	0	81.699	79.8018	0	81.3	79.3257	91.9786	86.2819	82.8714	81.6148	77.7361	0	0	83.3695	84.9309	73.7216
		510	2146.16	90.3263	87.0638	0	91.5954	86.8342	0	0	84.4034	85.9366	74.8171	90.3153	82.1689	0	88.0125	85.382	0	92.3131	90.7887	0	86.917	77.7352	84.2461	83.195	87.7428	87.0346	81.8329	83.6254	0	0	83.7485	86.4814	78.7991	77.7138	84.6993	89.5151	83.7963	90.5977	83.1792	82.2886	84.8159	87.4995	0	0	83.3341	82.83	80.3707
		511	2150.02	92.7637	126.632	0	86.5415	84.8092	0	0	0	80.2182	82.1669	84.2426	81.9046	86.249	81.725	83.4541	0	85.1521	84.9681	0	89.4969	83.6043	79.113	84.6209	86.1759	88.0986	85.3649	87.5305	86.5212	89.0789	79.6203	88.2974	83.3064	82.7568	90.8614	89.294	75.8932	87.3301	84.7264	83.3187	80.0888	77.8446	89.5383	0	0	84.3649	78.179
		512	2153.88	87.8432	91.7522	83.1713	80.2422	83.1983	0	0	91.1995	84.0102	80.5691	82.3902	85.0377	82.7176	79.6568	87.8388	85.3976	83.713	88.713	0	86.7274	79.0967	82.7446	76.4768	0	80.0758	87.7854	82.8234	0	0	80.1625	87.2753	81.7044	79.785	0	89.653	81.5932	83.6402	83.2776	79.3122	81.3327	81.9198	0	0	0	88.7097	81.312
		513	2157.74	86.832	82.5504	0	87.7798	83.8892	0	0	84.3483	80.2831	76.9644	82.5049	80.6389	88.5762	90.6771	90.0352	0	89.1757	86.2498	0	84.9716	0	82.1411	76.3107	83.5665	0	81.2824	85.8467	88.5675	82.8433	85.7112	88.2304	78.6027	84.8556	87.2074	84.6506	81.1703	91.9384	78.4246	76.6852	83.715	80.2297	0	0	0	86.4715	71.9777
		514	2161.6	96.7137	88.1463	0	85.3188	87.7784	0	79.0242	78.1235	88.5145	83.094	90.7447	82.674	0	81.1729	90.3045	0	80.3822	86.7469	0	82.8933	84.1122	78.2698	83.8999	0	82.681	87.9273	84.349	89.4223	0	86.4152	87.5307	82.7803	84.4676	87.7963	83.7633	81.9765	86.9889	89.0219	81.7949	86.1026	81.5919	0	0	0	83.3329	74.3772
		515	2165.46	87.0842	89.1123	88.9998	87.5989	85.9001	0	0	84.1196	82.5402	78.2336	83.1111	83.8913	0	85.8884	81.1511	86.747	76.922	89.3158	0	91.1809	0	86.0256	82.8137	82.6018	84.3179	91.4247	86.8192	0	0	76.197	82.9357	83.2496	82.9923	85.6165	93.1131	92.6508	86.798	83.7892	81.3039	84.7812	89.4434	78.864	0	0	85.1316	90.6411
		516	2169.32	84.434	85.1804	0	91.944	82.0347	0	0	85.0114	80.9525	76.1298	78.3203	88.6146	81.8358	87.641	85.4915	86.4073	82.5463	89.0425	0	88.7188	0	0	81.3464	0	82.0519	89.226	86.2711	0	83.7701	78.636	84.7324	84.8458	82.3422	87.2278	94.0818	81.4182	88.1544	80.8867	78.7341	84.214	78.9141	0	0	85.0761	84.9195	78.4174
		517	2173.18	85.2696	85.908	80.0932	90.8121	88.2744	0	0	83.0688	89.0538	74.1661	86.6412	79.258	85.1705	84.3998	83.9356	0	76.0602	94.2205	0	82.3593	79.3528	80.3874	77.8438	0	79.7176	87.5932	88.7857	0	85.6984	80.9373	86.6328	79.96	85.3899	0	95.3888	89.414	90.8972	91.0466	84.8286	86.3885	83.184	0	0	0	91.5821	82.0035
		518	2177.04	85.879	84.618	0	87.0675	85.9733	0	0	83.7895	89.9766	86.1324	87.0786	83.2271	83.6357	81.0692	92.2928	0	77.9068	86.4287	0	83.2843	0	0	78.8677	0	0	89.8014	86.0101	85.8737	0	80.2265	87.0803	81.8217	80.3657	90.0306	92.9453	80.6531	82.3103	0	80.9362	86.9755	79.4549	0	0	84.4938	96.5709	81.8849
		519	2180.9	83.6085	89.0584	0	84.3963	87.9706	82.1817	0	86.0739	88.4633	83.2927	88.2202	86.1692	85.6688	81.9016	81.9475	0	86.4738	85.2871	0	83.2435	0	0	79.4699	86.1481	0	85.964	89.9626	0	87.8671	82.3132	89.5293	82.4939	83.2934	85.026	85.4783	82.2912	84.7215	0	79.8823	85.9441	75.7151	0	84.1209	81.4334	86.0126	80.4323
		520	2184.76	88.7874	85.0002	85.0557	85.6747	88.5466	0	77.679	81.6404	87.6856	77.8678	85.1469	85.0087	86.185	86.9889	85.5145	0	85.0508	86.956	0	87.1618	0	0	81.0438	82.0005	90.239	86.6658	81.6399	0	80.6021	85.6622	85.8351	83.5133	81.3514	86.3774	82.4317	81.1329	86.1461	82.6847	83.406	84.3161	0	0	0	0	87.3153	80.3422
		521	2188.62	85.711	84.2699	86.4671	81.0504	88.86	0	84.581	80.6799	92.1557	82.0571	83.4402	89.4332	86.3702	85.0492	88.2827	83.6392	87.4191	89.9456	82.6322	86.1744	78.93	0	80.8039	83.8857	0	84.7061	79.8796	0	0	84.0335	89.3392	73.7414	0	88.9268	82.7606	79.4013	83.5283	81.123	81.5766	81.3875	83.3489	0	0	84.9487	82.1689	77.8881
		522	2192.48	89.3656	78.8544	0	83.575	99.1085	0	0	86.6798	88.3799	80.8405	97.5667	81.9095	0	79.6174	85.7956	0	85.4022	85.2733	0	84.67	78.5158	0	93.5776	0	0	81.481	86.3902	0	0	89.3449	85.9243	0	0	86.1524	90.603	80.3446	79.4147	91.2648	78.4209	86.225	86.1637	0	0	0	83.65	80.2078
		523	2196.34	89.4047	88.1416	85.8406	89.0457	87.0191	82.3101	76.1507	80.0588	87.599	85.4237	89.3762	88.2178	80.223	90.2099	91.6416	86.6227	85.1506	85.5277	84.8792	84.6268	80.8777	0	85.8419	0	0	81.694	88.3147	86.1427	85.5432	86.3682	90.5587	84.996	79.4535	82.6734	88.9409	82.8293	78.4285	84.8591	88.731	82.5519	81.6043	0	0	92.0847	81.0549	75.2209
		524	2200.2	82.7653	89.6242	0	83.7736	85.7417	0	0	87.6282	85.4416	75.9532	89.3449	80.3524	80.8296	83.4305	86.7809	86.436	81.3009	93.4402	0	88.3567	0	0	79.3687	90.2985	0	84.5657	81.9057	82.4641	0	0	82.8596	0	80.8544	91.9366	86.3039	81.284	89.4814	79.9854	78.3844	80.1976	80.7805	0	0	88.9724	87.1319	78.9238
		525	2204.06	85.6034	86.735	0	90.5272	85.396	87.3311	75.4264	80.6871	87.2392	81.998	83.7927	84.6366	79.5046	80.7723	87.6122	88.0725	82.181	94.1273	0	80.615	84.5904	0	76.6501	84.8699	0	86.1764	85.6673	86.6932	0	80.7643	90.1798	76.7422	83.3623	87.5001	89.5243	86.1913	89.0929	82.9628	77.1425	88.5105	86.0693	0	0	0	83.0656	89.8173
		526	2207.92	85.8275	87.2947	0	84.2599	0	0	78.171	83.9702	85.2762	78.6059	87.2792	87.5828	80.0573	82.7351	89.295	87.1364	0	90.9089	0	87.1472	0	0	76.1994	86.0286	83.3858	83.7838	84.2663	0	84.1818	76.1473	88.7466	82.3902	83.1065	84.5968	86.5837	87.8738	87.1808	82.6895	77.5762	83.2921	86.5595	83.7106	0	80.5974	87.1922	83.5579
		527	2211.78	83.1677	83.459	0	91.9753	88.5652	85.024	84.1849	81.7375	89.8214	73.9801	91.3163	84.2671	81.8895	81.0741	86.2752	84.3086	83.3987	85.8394	0	87.5962	0	0	76.6608	89.2143	0	85.6477	87.1797	0	0	83.4632	86.7445	0	86.7526	88.1747	90.1682	83.3925	80.4472	90.2446	84.3005	82.6057	83.4033	0	0	0	84.2444	77.4712
		528	2215.64	86.6936	75.7778	82.4332	91.9423	80.6814	0	76.2892	82.694	87.2427	84.3602	90.6032	88.8859	80.8884	81.7924	91.5797	85.0238	77.6136	83.3393	0	82.9225	0	0	79.3931	92.6623	0	84.2654	87.3823	86.6013	81.9503	89.3673	87.3337	76.0023	81.5271	89.8534	90.5691	78.7206	84.43	83.4696	77.7105	86.2972	81.2039	78.2316	0	0	82.9466	83.2385
		529	2219.5	85.9781	85.0476	0	89.3654	89.3069	88.5587	81.3838	83.8795	87.3062	78.0457	82.8967	92.6744	87.0125	80.9939	89.4783	89.735	80.6237	84.1092	80.7053	84.3574	81.3748	0	78.4058	86.2773	87.9724	87.9012	87.696	87.1888	82.591	84.1255	89.8875	0	81.5514	89.5378	94.7097	84.9841	84.1457	82.4683	83.4717	84.9521	79.4777	0	0	83.551	84.375	77.255
		530	2223.36	87.6058	86.0049	0	87.2342	87.2872	87.897	82.1019	0	86.87	75.5518	90.4094	89.5644	78.8527	85.5509	87.2872	87.762	86.6824	85.3551	84.5272	85.5518	80.5619	0	75.9686	83.6712	0	80.1648	85.9485	0	0	76.0639	81.3741	81.0585	80.098	86.876	94.0884	81.0231	84.856	78.5126	0	84.5404	0	78.8209	0	85.0695	89.2065	78.1406
		531	2227.22	82.6062	82.6133	89.197	86.6666	90.9255	0	71.4978	80.4957	87.9804	75.583	92.5669	84.9053	80.9258	79.143	86.1345	92.8516	76.7762	86.2146	0	91.1122	84.2537	78.717	77.7744	83.7254	83.1381	83.0137	87.4307	0	88.134	85.6686	89.9991	0	90.824	87.097	89.1474	85.9465	87.7379	90.3683	81.3783	82.8679	80.2188	0	82.2215	85.8166	85.3755	82.7548
		532	2231.08	85.1291	91.7596	82.3001	86.1593	90.7789	0	81.4259	77.0431	84.8784	81.971	85.8864	85.0624	80.1551	81.9565	85.455	84.1537	85.5578	87.111	0	86.4076	0	0	84.9334	82.0501	83.2453	87.7678	84.2742	89.5467	86.0547	85.5707	88.1911	81.9263	0	93.3839	88.0993	84.565	87.36	87.8555	78.3645	87.0576	87.1254	0	81.1626	81.6799	85.2059	79.7629
		533	2234.94	84.4415	63.7556	89.0202	86.1313	84.8064	83.5619	82.3074	83.0996	87.4155	84.1299	90.0866	81.3763	78.5786	76.2506	86.7017	85.9312	79.9225	87.1332	0	81.5186	0	0	79.9083	81.3828	0	83.0705	84.733	0	85.7494	83.2096	94.0011	80.6524	82.6693	87.0487	80.9755	77.2933	82.7865	78.9845	82.9701	85.6795	89.2882	81.5023	0	83.052	87.9913	0
		534	2238.8	88.4784	81.396	85.7265	82.7778	84.127	84.9986	78.639	79.6911	84.9033	83.2511	86.9276	82.4204	0	83.8683	82.2226	87.4486	79.2726	91.0513	0	86.1075	0	0	81.6428	85.7625	0	83.4269	90.7382	87.2142	79.5445	85.1534	82.6298	83.0271	80.4145	87.2399	87.5397	85.7379	83.692	83.332	83.2655	78.0864	79.1583	0	0	79.5538	85.0914	80.6842
		535	2242.66	84.5306	78.5837	0	86.8214	86.4469	0	85.0072	82.1174	93.3419	81.8164	88.6887	91.7663	76.4642	85.2622	85.02	89.0473	81.21	89.7391	0	82.2397	0	0	84.8084	91.3013	89.1883	83.3266	90.0106	81.8481	83.3834	86.3096	91.5613	0	78.6962	87.6576	81.0864	82.0189	88.6696	88.2756	83.1351	85.954	0	80.3787	0	87.1408	92.6953	84.8553
		536	2246.52	84.2928	83.4094	0	84.3713	88.4482	0	78.2139	89.4357	88.6459	80.0825	94.244	85.2269	0	84.95	84.9368	84.7391	89.3913	89.4179	0	82.4227	0	0	76.5138	86.2481	0	87.6161	91.105	87.6113	89.9265	80.5137	87.7045	0	0	87.9676	93.4855	82.3101	86.0462	82.0678	81.5362	85.2595	80.6465	79.9191	77.3828	79.0557	91.7406	81.1603
		537	2250.38	82.7237	85.9683	80.0463	84.1899	84.5783	83.1852	79.8961	77.7836	88.1146	78.8367	87.263	86.2176	0	82.5379	86.2771	88.7815	85.6436	85.2185	0	91.426	0	0	76.788	86.9648	87.6527	88.1961	83.6471	83.8965	79.5321	78.5528	88.744	0	81.6838	94.1368	87.9816	86.8834	89.8368	83.7219	83.2681	84.0252	87.4402	0	0	79.436	87.913	82.7922
		538	2254.24	83.9452	86.7538	78.6774	89.1074	90.1353	0	77.7397	84.3072	89.3393	77.7788	93.7006	81.7455	77.6426	80.3352	84.2856	87.2436	85.5753	91.818	0	83.5946	0	0	82.372	87.0545	84.3182	78.5816	82.8969	84.8034	81.8562	81.8021	88.0212	77.5432	82.3029	89.4993	87.358	81.0108	85.7139	87.59	80.3821	79.4516	82.2217	0	84.3189	88.2458	89.7808	78.6945
		539	2258.1	92.4976	85.3062	81.022	90.7805	91.56	79.6999	79.8509	80.1293	83.8209	80.1233	84.9786	83.0194	80.8356	90.4029	82.6965	84.8165	81.4168	90.6378	0	88.5315	0	0	81.0241	86.2504	88.8392	80.5162	83.9138	81.2871	83.089	91.9607	85.1907	78.8671	84.328	92.0081	83.6125	88.9477	86.6601	76.1694	81.3063	83.5644	81.3774	79.756	81.1266	83.4194	88.8196	83.4208
		540	2261.96	86.9242	81.0178	85.3409	87.7124	86.9891	82.152	78.3269	78.9782	92.2512	77.8251	87.6731	82.5182	77.3317	81.9534	85.7147	80.159	82.7921	93.3595	0	83.6799	0	85.1081	77.5523	89.9749	87.3584	86.657	85.6344	81.3198	87.3002	81.2693	93.0813	79.782	0	89.9793	82.6419	78.814	90.1802	89.5584	81.5396	84.713	76.3041	79.0787	88.484	83.1053	87.1276	80.9289
		541	2265.82	91.0158	76.5242	0	85.642	88.3284	86.7457	79.0405	80.1087	92.1472	76.7957	88.9277	87.2327	0	80.4838	90.7285	85.8279	84.5665	87.4549	0	89.7253	80.8413	0	78.0113	83.073	0	88.8071	85.5652	82.3402	82.9197	81.7678	85.0775	83.5829	0	90.8574	87.0735	80.3305	86.7723	82.6901	80.6055	91.8373	83.3434	80.7934	0	79.2807	83.5119	83.5616
		542	2269.68	89.3885	80.8555	0	90.4649	87.2567	82.7047	85.362	82.8491	87.8792	81.401	85.918	81.5304	75.7752	79.9084	88.075	85.5	79.6396	92.8367	86.3506	81.4054	0	0	86.4125	84.7497	84.2086	84.1895	83.6579	80.8292	86.264	79.9778	88.3339	84.6778	0	92.7508	87.4913	86.7842	86.2652	81.3735	87.1915	77.731	83.9552	83.3065	0	82.4487	89.6934	75.5223
		543	2273.54	81.6445	80.1621	81.384	89.6782	89.5498	83.7163	83.3748	79.5931	93.0863	72.2396	90.7822	84.9844	86.2669	77.3209	87.9383	83.1597	88.0163	83.9541	0	82.4235	0	0	77.3144	84.9866	0	86.9155	87.0674	85.3389	80.544	80.3256	83.8601	75.3392	80.9184	88.8436	91.7099	85.7998	88.5822	82.3392	81.0348	83.7444	89.5238	88.2786	86.5969	82.6823	85.7435	84.1473
		544	2277.4	90.8017	80.1176	80.7273	87.7159	90.1001	0	86.4289	83.5726	87.1262	74.9825	90.568	83.5734	94.6587	81.1439	89.1189	85.4362	80.5659	92.1661	86.1541	80.6055	0	0	85.4581	83.1723	0	87.891	82.5182	81.6426	84.2513	82.9318	87.6171	84.1921	84.9034	88.6963	87.123	90.1771	83.3755	85.1	85.1344	81.0092	86.9717	81.1451	0	82.638	86.8529	75.0639
		545	2281.26	91.8735	80.9307	0	87.6699	90.2162	76.0848	82.7557	86.6035	83.7496	80.4053	88.2285	84.3098	89.0086	82.4709	86.8963	86.7453	84.6102	91.7161	0	90.3863	81.83	76.0598	82.8654	89.5712	85.9001	88.8341	90.2899	80.7951	0	80.0121	81.6204	84.1509	77.2047	87.5645	86.0348	87.3492	88.8479	79.6714	80.8566	83.4161	85.9974	0	83.4729	0	94.7526	77.5878
		546	2285.12	85.0228	81.4751	80.6646	85.8356	87.4459	88.3556	80.3099	79.2703	87.3637	82.0665	85.0208	84.6617	80.9202	84.6946	87.5925	88.5629	82.9805	82.1494	0	87.0294	0	0	88.3006	86.6821	82.8322	91.1446	83.2339	88.2476	88.7601	85.1806	87.6323	81.0196	79.5365	86.6877	95.6134	90.3543	85.4022	81.1854	90.8489	82.3432	0	81.87	0	84.1824	87.1938	81.8141
		547	2288.98	89.3604	87.2661	83.6023	95.288	91.3192	85.0281	78.6104	81.2033	83.8983	77.7598	94.9231	87.4931	78.4352	79.3998	84.0757	89.4054	83.6819	93.5338	0	89.6673	0	81.5934	85.7558	87.1442	83.0373	84.3922	85.3614	80.3277	85.6104	82.323	89.0263	83.994	76.9596	84.4446	87.7848	81.9437	89.202	85.6091	0	87.8496	83.2425	76.7627	85.632	80.682	86.9104	79.3782
		548	2292.84	83.9221	89.1952	0	84.9673	88.9525	85.2072	73.2902	83.749	78.2854	79.3598	88.1005	87.9178	0	76.351	87.131	83.627	87.5032	90.405	0	82.2825	0	74.9989	89.6293	87.3682	83.6408	84.3049	86.2001	79.8501	85.5372	88.515	88.432	82.2497	78.3999	83.0688	88.3659	88.7555	88.5013	81.4212	79.3181	87.9484	83.4907	80.0412	87.9191	83.4652	83.3268	83.2315
		549	2296.7	90.7414	85.0307	82.74	84.5834	86.2772	82.6134	84.1374	81.6128	83.8746	84.0267	89.1468	91.0028	86.2502	87.462	87.3291	81.7152	86.783	92.4097	85.7923	88.0013	0	80.2525	86.633	85.715	83.7289	88.4119	79.5167	87.9175	87.9197	93.3711	84.4219	80.1562	0	85.9982	85.1097	84.9009	82.645	80.2515	80.2288	86.2774	84.9277	79.2864	83.5229	0	90.2361	74.9623
		550	2300.56	84.6997	83.8202	81.7179	91.299	85.8887	82.6668	83.3469	85.6769	85.7257	78.3241	91.7739	84.4133	75.6782	81.3979	88.4453	86.0165	85.2204	86.6476	81.7004	91.61	0	78.8342	83.4518	87.7155	86.8243	82.8859	83.0543	85.321	83.6126	84.1492	86.9094	79.1273	81.4453	92.2004	85.0725	90.9461	87.8512	82.1831	76.2157	85.2114	85.3224	84.0999	79.5048	0	85.5937	81.7103
		551	2304.42	84.4599	85.8844	79.6589	87.594	82.5973	84.758	83.0264	82.4943	78.7343	81.584	86.484	89.0747	83.931	83.3112	86.3496	87.0184	83.1319	89.0835	85.3067	88.2187	0	75.9628	0	84.4552	88.1687	87.4792	89.4274	80.5442	82.9538	83.2448	83.144	82.7779	83.4279	92.0512	88.334	84.9925	0	80.4517	76.6655	81.8024	83.0058	79.5574	79.9299	83.4916	88.2592	80.4894
		552	2308.28	85.3046	80.0632	86.5752	85.6065	84.1804	80.5678	82.6683	82.2489	85.7852	79.0688	85.154	82.9421	81.3527	80.7259	82.9836	93.5226	82.1246	104.278	0	82.8784	0	80.5499	83.8133	80.1299	93.1528	85.5834	84.4128	84.2485	82.1235	81.5156	86.2016	86.8979	78.7266	86.1603	91.3067	82.1845	88.0116	84.7479	78.8632	83.0186	84.1827	81.5773	86.4464	82.6146	84.2456	74.3305
		553	2312.14	84.3578	87.4201	75.8476	81.3289	82.341	82.331	84.7351	84.2658	81.924	76.9197	84.3989	87.9833	84.719	84.256	83.0876	89.1141	82.9554	84.2775	0	83.2183	0	72.5332	83.5276	82.2593	82.7568	82.753	84.0025	87.7681	84.3814	86.3463	83.5855	83.3189	81.4131	85.994	87.5469	78.6785	87.2518	81.2363	82.0985	79.7539	86.3928	87.2114	87.4498	0	86.6318	77.6751
		554	2316	86.5953	82.4545	83.4836	82.6973	85.1975	81.1845	86.109	81.6342	82.1693	74.4875	79.917	86.6054	80.1755	79.8782	89.11	89.7407	89.6698	83.1004	0	82.6547	0	0	81.7046	85.6095	81.7681	90.9633	89.4014	84.8314	84.6906	89.6357	87.3843	82.4611	0	87.6944	82.1967	83.3601	90.6533	81.2246	76.3881	82.4176	82.3586	88.6673	80.8214	84.7367	83.5984	74.7381
		555	2319.86	82.7221	89.3954	84.5156	85.9074	89.0672	79.9259	85.0738	82.9529	82.0653	83.8488	83.0514	87.311	85.1663	81.7632	88.7607	85.5645	85.5372	87.9348	0	82.4687	0	76.3747	85.3379	90.3862	82.7074	88.1552	92.6176	87.1272	83.0456	84.6996	81.5081	79.2047	85.3778	86.3226	92.2092	81.3763	90.8205	81.8215	83.9899	81.3898	87.3219	84.6731	0	0	81.685	83.5053
		556	2323.72	85.0776	86.9694	80.8225	86.3925	88.2747	78.9085	88.6503	77.289	90.2316	80.0849	86.3003	86.3209	80.7908	79.4867	85.9295	89.5181	80.1696	81.896	0	0	78.4825	75.0524	83.6739	83.1895	86.2297	80.6512	81.7582	0	87.5008	0	85.5232	84.9374	78.5786	85.0463	92.6764	82.8454	85.2437	79.7505	75.3686	75.4764	85.3976	79.4461	75.6788	0	87.2309	78.2055
		557	2327.58	91.5325	80.3047	79.2657	82.5994	83.1584	83.7142	79.7864	84.3477	84.6135	73.3594	86.5858	85.0782	85.2435	88.8179	82.3369	87.3953	88.1321	86.7788	81.9777	84.2121	0	0	77.5879	89.0811	82.7843	86.7588	82.443	77.5024	86.3081	85.1943	85.3965	79.5919	81.749	83.7763	89.0659	85.5123	83.7187	87.0677	81.6877	87.1116	90.0356	78.629	80.5542	82.9	86.5003	74.5606
		558	2331.44	88.7874	86.2451	88.2031	88.6066	87.8714	82.2614	84.4532	79.9981	86.1004	75.8694	83.8667	85.5084	80.8964	86.4674	88.0758	91.2827	82.9222	84.2054	0	0	0	78.356	87.8708	83.6958	82.6003	83.0225	82.0983	81.4301	84.7969	84.2434	83.6716	77.0983	77.8064	90.386	90.2063	85.0525	0	87.8835	78.2206	82.7089	83.0004	82.0014	84.1381	83.9076	89.1786	79.4226
		559	2335.3	86.4107	78.9685	87.9983	88.0283	86.0282	80.8195	78.3372	87.6772	90.5058	77.0321	83.6565	87.3719	83.1988	84.2889	88.0773	81.4105	88.6409	86.9417	0	81.753	0	78.0683	83.8167	85.4101	83.0545	87.0696	77.502	88.748	82.2779	0	88.5784	78.8912	0	88.4776	88.3679	82.9835	0	83.8721	75.7553	81.837	88.854	82.6266	91.3268	0	84.3687	76.2059
		560	2339.16	80.2651	87.4701	0	81.6383	86.3999	0	81.8422	81.7046	83.3788	85.0818	83.1441	87.295	79.98	82.2041	84.0811	88.5513	83.5327	90.4652	82.451	85.2497	82.1133	76.5088	86.2136	85.0523	86.3652	84.2369	81.5965	80.9413	85.6639	85.7784	83.102	79.8018	79.5541	89.5858	87.4942	86.2711	0	86.7114	87.1954	82.7334	84.4557	84.6451	82.3771	76.365	83.5974	73.2259
[truncated: 18 more columns]

## Sheet: Average Spots by Background
				SptId_51	SptId_57	SptId_59	SptId_62	SptId_63	SptId_66	SptId_68	SptId_69	SptId_70	SptId_71	SptId_72	SptId_74	SptId_76	SptId_77	SptId_79	SptId_80	SptId_82	SptId_83	SptId_84	SptId_88	SptId_89	SptId_92	SptId_93	SptId_94	SptId_95	SptId_96	SptId_97	SptId_99	SptId_100	SptId_104	SptId_105	SptId_106	SptId_107	SptId_108	SptId_109	SptId_110	SptId_112	SptId_116	SptId_117	SptId_118	SptId_120	SptId_122	SptId_123	SptId_124	SptId_126	SptId_128
		0	177.56	0	0	0	0	0	0	0	0	0	0	0	0	0	0	0	0	0	0	0	0	0	0	0	0	0	0	0	0	0	0	0	0	0	0	0	0	0	0	0	0	0	0	0	0	0	0
		1	181.42	0	0	0	0	0	0	0	0	0	0	0	0	0	0	0	0	0	0	0	0	0	0	0	0	0	0	0	0	0	0	0	0	0	0	0	0	0	0	0	0	0	0	0	0	0	0
		2	185.28	0	0	2.57108	0	0	0	0	0	0	0	0	0	0	0	0	0	0	0	0	0	0	0	0	0	0	0	0	0	0	0	0	0	0	0	0	0	0	0	0	0	0	0	0	0	0	0
		3	189.14	0	0	0	0	0	0	0	0	0	0	0	0	0	0	0	0	0	0	0	0	0	0	0	0	0	0	0	0	0	0	0	0	0	0	0	0	0	0	0	0	0	0	0	0	0	0
		4	193	0	0	0	0	0	0	0	0	0	0	0	0	0	0	0	0	0	0	0	0	0	0	0	0	0	0	0	0	0	0	0	0	0	0	0	0	0	0	0	0	0	0	0	0	0	0
		5	196.86	0	0	0	0	0	0	0	0	0	0	0	0	0	0	0	0	0	0	0	0	0	0	0	0	0	0	0	0	0	0	0	0	0	0	0	0	0	0	0	0	0	0	0	0	0	0
		6	200.72	0	0	3.23703	0	0	0	0	0	0	0	0	0	0	0	0	0	0	0	0	0	3.12281	0	0	0	0	0	0	0	0	0	0	0	0	0	2.57209	0	0	0	0	0	0	0	0	0	0	0
		7	204.58	0	0	0	0	0	0	0	0	0	0	0	0	0	0	0	0	0	0	0	0	0	0	0	0	0	0	0	0	0	0	0	0	0	0	0	0	0	0	0	0	0	0	0	0	0	0
		8	208.44	0	0	0	0	0	0	0	0	0	0	0	0	0	0	0	0	0	0	0	0	0	0	0	0	0	0	0	0	0	0	0	0	0	0	0	0	0	0	0	0	0	0	0	0	0	0
		9	212.3	0	0	0	0	0	0	0	0	0	0	0	0	0	0	0	0	0	0	0	0	0	0	0	0	0	0	0	0	0	0	0	0	0	0	0	0	0	0	0	0	0	0	2.64758	0	0	0
		10	216.16	0	0	0	0	0	0	0	0	0	0	0	0	0	0	0	0	0	0	0	0	0	0	0	0	0	0	0	0	0	0	0	0	0	0	0	0	0	0	0	0	0	0	0	0	0	0
		11	220.02	0	0	0	0	0	0	0	0	0	0	0	0	0	0	0	0	0	0	0	0	0	0	0	0	0	0	0	0	0	0	0	0	0	0	0	0	0	0	0	0	0	0	0	0	0	0
		12	223.88	0	0	0	0	0	0	0	0	0	0	0	0	0	0	0	0	0	0	0	0	0	0	0	0	0	0	0	0	0	0	0	0	0	0	0	0	0	0	0	0	0	0	0	0	0	0
		13	227.74	0	0	0	0	0	0	0	0	0	0	0	0	0	0	0	0	0	0	0	0	0	0	0	0	0	0	0	0	0	0	0	0	0	0	0	0	0	0	0	0	2.62397	0	2.58303	0	0	0
		14	231.6	0	0	0	0	0	0	0	0	0	0	0	0	2.76626	0	0	0	0	0	0	0	0	0	0	0	0	0	0	0	0	0	0	0	0	0	0	0	0	0	0	0	0	0	2.45244	0	0	0
		15	235.46	0	0	0	0	0	0	0	0	0	0	0	0	0	0	0	0	0	0	0	0	0	0	0	0	0	0	0	0	0	0	0	0	0	0	0	0	0	0	0	0	0	0	0	0	0	0
		16	239.32	0	0	0	0	0	0	0	0	0	0	0	0	0	0	0	0	0	0	0	0	0	0	0	0	0	0	0	0	0	0	0	0	0	0	0	0	0	0	0	0	0	0	0	0	0	0
		17	243.18	0	0	0	0	0	0	0	0	0	0	0	0	0	0	0	0	0	0	0	0	0	0	0	0	0	0	0	0	0	0	0	0	0	0	0	0	0	0	0	0	0	0	2.74506	0	0	0
		18	247.04	0	0	0	0	0	0	0	0	0	0	0	0	0	0	0	0	0	0	0	0	0	0	0	0	0	0	0	0	0	0	0	0	0	0	0	0	0	0	0	0	0	0	0	0	0	0
		19	250.9	0	0	0	0	0	0	0	0	0	0	0	0	0	0	0	0	0	0	0	0	0	0	0	0	0	0	0	0	0	0	0	0	0	0	0	0	0	0	0	0	0	0	0	0	0	0
		20	254.76	0	0	0	0	0	0	0	0	0	0	0	0	0	0	0	0	0	0	0	0	0	0	0	0	0	0	0	0	0	0	0	0	0	0	0	0	0	0	0	0	0	0	0	0	0	0
		21	258.62	0	0	0	0	0	0	0	0	0	0	0	0	0	0	0	0	0	0	0	0	0	0	0	2.57972	0	0	0	0	0	0	0	0	0	0	0	0	0	0	0	0	0	0	0	0	0	0
		22	262.48	0	0	0	0	0	0	0	0	0	0	0	0	0	0	0	0	0	0	0	0	0	0	0	0	0	0	0	0	0	0	0	0	0	0	0	0	0	0	0	0	0	0	0	0	0	0
		23	266.34	0	0	0	0	0	0	0	0	0	0	0	0	0	0	0	0	0	0	0	0	0	0	0	0	0	0	0	0	0	0	0	0	0	0	0	0	0	0	0	0	0	0	0	0	0	0
		24	270.2	0	0	0	0	0	0	0	0	0	0	0	0	0	0	0	0	0	0	0	0	0	0	0	0	0	0	0	0	0	0	0	0	0	0	0	0	0	0	0	0	0	0	0	0	0	0
		25	274.06	0	0	0	0	0	0	0	0	0	0	0	0	0	0	0	0	0	0	0	0	0	0	0	0	0	0	0	0	0	0	0	0	0	0	0	0	0	0	0	0	0	0	0	2.78424	0	0
		26	277.92	0	0	0	0	0	0	0	0	0	0	0	0	0	0	0	0	0	0	0	0	0	0	0	0	0	0	0	0	0	0	0	0	0	0	0	0	0	0	0	0	0	0	0	0	0	0
		27	281.78	0	0	0	0	0	0	0	0	0	0	0	0	0	0	0	0	0	0	0	2.71407	0	0	0	0	0	0	0	0	0	0	0	0	0	0	0	0	0	0	0	0	0	0	0	0	0	0
		28	285.64	0	0	0	0	0	0	0	0	0	0	0	0	0	0	0	0	0	0	0	0	0	2.47434	0	0	0	0	0	0	0	0	0	0	0	0	0	0	0	0	0	0	0	0	0	0	0	0
		29	289.5	0	0	0	0	0	0	0	0	0	0	0	0	0	0	0	0	0	0	0	0	0	0	0	0	0	0	0	0	0	0	0	0	0	0	0	0	0	0	0	0	0	0	0	0	0	0
		30	293.36	0	0	0	0	0	0	0	0	0	0	0	0	0	0	0	0	0	0	0	0	0	0	0	0	0	0	0	0	0	0	0	0	0	0	0	0	0	0	0	0	0	0	0	0	0	0
		31	297.22	0	0	0	0	0	0	0	0	0	0	0	0	0	0	0	0	0	0	0	0	0	0	0	0	0	0	0	0	0	0	0	2.25127	0	0	0	0	0	0	0	0	0	0	0	0	0	0
		32	301.08	0	0	0	0	0	0	0	0	0	0	0	0	0	0	0	0	0	0	0	0	0	0	0	0	0	0	0	0	0	0	0	0	0	0	0	0	0	0	0	0	0	0	0	0	0	0
		33	304.94	0	0	0	0	0	0	0	2.34462	0	0	0	0	0	0	0	0	0	0	0	0	0	0	0	0	0	0	0	0	0	0	0	0	0	0	0	0	0	0	0	0	0	0	0	0	0	0
		34	308.8	0	0	0	0	0	0	0	0	0	0	0	0	0	0	0	0	0	0	0	0	0	0	0	0	0	0	0	0	0	0	0	0	0	0	0	0	0	0	0	0	0	0	0	0	0	0
		35	312.66	0	0	0	0	0	0	0	0	0	0	0	0	0	0	0	0	0	0	0	0	0	0	0	0	0	0	0	0	0	0	0	0	0	0	0	0	0	0	0	0	0	0	0	0	0	0
		36	316.52	0	0	0	0	0	0	0	0	0	0	0	0	0	0	0	0	0	0	0	0	0	0	0	0	0	0	0	0	0	0	0	0	0	0	0	0	0	0	0	0	0	0	0	0	0	0
		37	320.38	0	0	0	0	0	0	0	0	0	0	0	0	0	0	0	0	0	0	0	0	0	0	0	0	0	0	0	2.65016	0	0	0	0	0	0	0	0	0	0	0	0	0	0	0	0	0	0
		38	324.24	0	0	0	0	0	0	0	0	0	0	0	0	0	0	0	0	0	0	0	0	0	0	0	0	0	0	0	0	0	0	0	0	0	0	0	0	0	0	0	0	0	0	0	0	0	0
		39	328.1	0	0	0	0	0	0	0	0	0	0	0	0	0	0	0	0	0	0	0	0	0	0	0	0	0	0	0	0	0	0	0	0	0	0	0	0	0	0	0	0	0	0	0	0	0	0
		40	331.96	0	0	0	0	0	0	0	0	0	0	0	0	0	0	0	0	0	0	0	0	0	0	0	0	0	0	0	0	0	0	0	0	0	0	0	0	0	0	0	0	0	0	0	0	0	0
		41	335.82	0	0	0	0	0	0	0	0	0	0	0	0	0	0	0	0	0	0	0	0	0	0	0	0	0	0	0	0	0	0	0	0	0	0	0	0	0	0	0	0	0	0	0	0	0	0
		42	339.68	0	0	0	0	0	0	0	0	0	0	0	0	0	0	0	0	0	0	0	0	0	0	0	2.58082	0	0	0	0	0	0	0	0	0	0	0	0	0	0	0	0	0	0	0	0	0	0
		43	343.54	0	0	0	0	0	0	0	0	0	0	0	0	0	0	0	0	0	0	0	0	0	0	0	0	0	0	0	0	0	0	0	0	0	0	0	0	0	0	0	0	0	0	0	0	0	0
		44	347.4	0	0	0	0	0	0	0	0	0	0	0	0	0	0	0	0	0	0	0	0	0	0	0	0	0	0	0	0	0	0	0	0	0	0	0	0	0	0	0	0	0	0	0	0	0	0
		45	351.26	0	0	0	0	0	0	0	0	0	0	0	0	0	0	0	0	0	0	0	0	2.77358	0	0	2.52975	0	0	0	0	0	0	0	0	3.07424	0	0	0	0	0	0	0	0	0	0	0	0	0
		46	355.12	0	0	0	0	0	0	0	0	0	0	0	0	0	0	0	0	0	0	0	0	0	0	0	2.58812	0	0	0	0	0	0	0	0	0	0	0	0	0	0	0	0	0	0	2.48596	0	0	0
		47	358.98	0	0	0	0	0	0	0	0	0	0	0	0	0	0	0	0	0	0	0	0	0	0	0	2.73478	0	0	0	0	0	0	0	0	0	0	0	0	0	0	0	0	0	0	0	0	0	0
		48	362.84	0	0	0	0	0	0	0	0	0	0	0	0	0	0	0	0	0	0	0	0	0	0	0	0	0	0	0	0	0	0	0	0	0	0	0	0	0	0	0	0	0	0	0	0	0	0
		49	366.7	0	0	0	0	0	0	0	0	0	0	0	0	0	0	0	0	0	0	0	0	0	0	0	0	0	0	0	0	0	0	0	0	0	0	0	0	0	0	0	0	0	0	0	0	0	0
		50	370.56	0	0	0	0	0	0	0	0	0	0	0	0	0	0	0	0	0	0	0	0	0	0	0	0	0	0	0	0	0	0	0	0	0	0	0	0	0	0	0	0	0	0	0	0	0	0
		51	374.42	0	0	0	0	0	0	0	0	0	0	0	0	0	0	0	0	0	0	0	0	0	0	0	0	0	0	0	0	0	0	0	0	0	0	0	0	0	0	0	0	0	0	0	0	0	0
		52	378.28	0	0	0	0	0	0	0	0	0	0	0	0	0	0	0	0	0	0	0	0	0	0	0	0	0	0	0	0	0	0	0	0	0	0	0	0	0	0	0	0	0	0	0	0	0	0
		53	382.14	0	0	0	0	0	0	0	0	0	0	0	0	0	0	0	0	0	0	0	0	0	0	0	0	0	0	0	0	0	0	0	0	0	0	0	0	0	0	0	0	0	0	0	0	0	0
		54	386	0	0	0	0	0	0	0	0	0	0	0	0	0	0	0	0	0	0	0	0	0	0	0	0	0	0	0	0	0	0	0	0	0	0	0	0	0	0	0	0	0	0	0	0	0	0
		55	389.86	0	0	0	0	0	0	0	0	0	0	0	0	0	0	0	0	0	0	0	0	0	0	0	0	0	0	0	0	0	0	0	0	0	0	0	0	0	0	0	0	0	0	0	0	0	0
		56	393.72	0	0	0	0	0	0	0	0	0	0	0	0	0	0	0	0	0	0	0	0	0	0	0	0	0	0	0	0	0	0	0	0	0	0	0	0	0	0	0	0	0	0	0	0	0	0
		57	397.58	0	0	0	0	0	0	0	0	0	0	0	0	0	0	0	0	0	0	0	0	0	0	0	0	0	0	0	0	0	0	0	0	0	0	0	0	0	0	0	0	0	0	0	0	0	0
		58	401.44	0	0	0	0	0	0	0	0	0	0	0	0	0	0	0	0	0	0	0	0	0	0	0	0	0	0	0	0	0	0	0	0	0	0	0	0	0	0	0	0	0	0	0	0	0	0
		59	405.3	0	0	0	0	0	3.23128	0	0	0	0	0	0	0	0	0	0	0	0	0	0	0	0	0	0	0	0	0	0	0	0	0	0	0	0	0	0	0	0	0	0	0	0	0	0	0	0
		60	409.16	0	0	0	0	0	0	0	0	0	0	0	0	0	0	0	0	0	0	0	0	0	0	0	0	0	0	0	0	0	0	0	0	0	0	0	0	0	0	0	0	0	0	0	0	0	0
		61	413.02	0	0	0	0	0	0	0	0	0	0	0	0	0	0	0	0	0	0	0	0	0	0	0	2.83271	0	0	0	0	0	0	0	0	0	0	0	0	0	0	0	0	0	0	0	0	0	0
		62	416.88	0	0	0	0	0	0	0	0	0	0	0	0	0	0	0	0	0	0	0	0	0	0	0	2.49808	0	0	0	0	0	0	0	0	0	0	0	0	0	0	0	0	0	0	0	0	0	0
		63	420.74	0	0	0	0	0	0	0	0	0	0	0	0	0	0	0	0	0	0	0	0	0	0	0	0	0	0	0	0	0	0	0	0	0	0	0	0	0	0	0	0	0	0	0	0	0	0
		64	424.6	0	0	0	0	0	0	0	0	0	0	0	0	0	0	0	0	0	0	0	0	0	0	0	2.75918	0	0	0	0	0	0	0	0	0	0	0	0	0	0	0	0	0	0	0	0	0	0
		65	428.46	0	0	0	0	0	0	0	0	0	0	0	0	0	0	0	0	0	0	0	0	0	0	0	0	0	0	0	0	0	0	0	0	0	0	0	0	0	0	0	0	0	0	0	0	0	0
		66	432.32	0	0	0	0	0	0	0	0	0	0	0	0	0	0	0	0	0	0	0	0	0	0	0	0	0	0	0	0	0	0	0	0	0	0	0	0	0	0	0	0	0	0	0	0	0	0
		67	436.18	0	0	0	0	0	0	0	0	0	0	0	0	0	0	0	0	0	0	0	0	0	0	0	2.65803	0	0	0	0	0	0	0	0	0	0	0	0	0	0	0	0	0	0	0	0	0	0
		68	440.04	0	0	0	0	0	0	0	0	0	0	0	0	0	0	0	0	0	0	0	0	0	0	0	2.55546	2.23764	0	0	0	0	0	0	0	2.36047	0	0	0	0	0	0	0	0	0	0	0	0	0
		69	443.9	0	0	0	0	0	0	0	0	0	0	0	0	0	0	0	0	0	0	0	0	0	0	0	2.50004	0	0	0	0	0	0	0	0	0	0	0	0	0	0	0	0	0	0	2.23199	0	0	0
		70	447.76	0	0	0	0	0	0	0	0	0	0	0	0	0	0	0	0	0	0	0	0	0	0	0	0	0	0	0	0	0	0	0	0	0	0	0	0	0	0	0	0	0	0	0	0	0	0
		71	451.62	0	0	0	0	0	0	0	0	0	0	0	0	0	0	0	0	0	0	0	0	0	0	0	0	0	0	0	0	0	0	0	0	0	0	0	0	0	0	0	0	0	0	0	0	0	0
		72	455.48	0	2.36061	0	0	0	0	0	0	0	0	0	0	0	0	0	0	0	0	0	0	0	0	0	2.73136	0	0	0	0	0	0	0	0	0	0	0	0	0	0	0	0	0	0	0	0	0	0
		73	459.34	0	0	0	0	0	0	0	0	0	0	0	0	0	0	0	0	0	0	0	0	0	0	0	2.77868	0	0	0	0	0	0	0	0	0	0	0	0	0	0	0	0	0	0	0	0	0	0
		74	463.2	0	0	0	0	0	0	0	0	0	0	0	0	0	0	0	0	0	0	0	0	0	0	0	2.69441	0	0	0	0	0	0	0	0	0	0	0	0	0	0	0	0	0	0	0	0	0	0
		75	467.06	0	0	0	0	0	0	0	0	0	0	0	0	0	0	0	0	0	0	0	0	0	0	0	2.75336	0	0	0	0	0	0	0	0	0	0	0	0	0	0	0	0	0	0	0	0	0	0
		76	470.92	0	0	0	0	0	0	0	0	0	0	0	0	0	0	0	0	0	0	0	0	0	0	0	2.75346	0	0	0	0	0	0	0	0	0	0	0	0	0	0	0	0	0	0	0	0	0	0
		77	474.78	0	0	0	0	0	0	0	0	0	0	0	0	0	0	0	0	0	0	0	0	0	0	0	2.66256	0	0	0	0	0	0	0	0	0	0	0	0	0	0	0	0	0	0	0	0	0	0
		78	478.64	0	0	0	0	0	0	0	0	0	0	0	0	0	0	0	0	0	0	0	0	0	0	0	2.53911	0	0	0	0	0	0	0	0	0	0	0	0	0	0	0	0	0	0	0	0	0	0
		79	482.5	0	0	0	0	0	0	0	0	0	0	0	0	0	0	0	0	0	0	0	0	0	0	0	2.78998	0	0	0	0	0	0	0	0	0	0	0	0	0	0	0	0	0	0	0	0	0	0
		80	486.36	0	0	0	0	0	0	0	0	0	0	0	0	0	0	0	0	0	0	0	0	0	0	0	3.3062	0	0	0	0	0	0	0	0	0	0	0	0	0	0	0	0	0	0	0	0	0	0
		81	490.22	0	0	0	0	0	0	0	0	0	0	0	0	0	0	0	0	0	0	0	0	0	0	0	2.82618	0	0	0	0	0	0	0	0	0	0	0	0	0	0	0	0	0	0	0	0	0	0
		82	494.08	0	0	0	0	0	0	0	0	0	0	0	0	0	0	0	0	0	0	0	0	0	0	0	2.86008	0	0	0	0	0	0	0	0	0	0	0	0	0	0	0	0	0	0	0	0	0	0
		83	497.94	0	0	0	0	0	0	0	0	0	0	0	0	0	0	0	0	2.78405	0	0	0	0	0	0	0	0	0	0	0	0	0	0	0	0	0	0	0	0	0	0	0	0	0	0	0	0	0
		84	501.8	0	0	0	0	0	0	0	0	0	0	0	0	0	0	0	0	0	0	0	0	0	0	0	0	0	0	0	0	0	0	0	0	0	0	0	0	0	0	0	0	0	0	0	0	0	0
		85	505.66	0	0	0	0	0	0	0	0	0	0	0	0	0	0	0	0	0	0	0	0	0	0	0	2.78789	0	0	0	0	0	0	0	0	0	0	0	0	0	0	0	0	0	0	0	0	0	0
		86	509.52	0	0	0	0	0	0	0	0	0	0	0	0	0	0	0	0	2.91487	0	0	0	0	0	0	2.7335	0	0	0	0	0	0	0	0	0	0	0	0	0	0	0	0	0	0	0	0	0	0
		87	513.38	0	0	0	0	0	0	0	0	0	0	0	0	0	0	0	0	3.01947	0	0	0	0	0	0	3.0465	0	0	0	0	0	0	0	0	0	0	0	0	0	0	0	0	0	0	0	0	0	0
		88	517.24	0	0	0	0	0	0	0	0	0	0	0	0	0	0	0	0	0	0	0	0	0	0	0	0	0	0	0	0	0	0	0	0	0	0	0	0	0	0	0	0	0	0	0	0	0	0
		89	521.1	0	0	0	0	0	0	0	0	0	0	0	0	0	0	0	0	0	0	0	0	0	0	0	0	0	0	0	0	0	0	0	0	0	0	0	0	0	0	0	0	0	0	0	0	0	0
		90	524.96	0	0	0	0	0	0	0	0	0	0	0	0	0	0	0	0	0	0	0	0	0	0	0	0	0	0	0	0	0	0	0	0	0	0	0	0	0	0	0	0	0	0	0	0	0	0
		91	528.82	0	0	0	0	0	0	0	0	0	0	0	0	0	0	0	0	2.84763	0	0	0	0	0	0	0	0	0	0	0	0	0	0	0	0	0	0	0	0	0	0	0	0	0	0	0	0	0
		92	532.68	0	0	0	0	0	0	0	0	0	0	0	0	0	0	0	0	2.85828	0	0	0	0	0	0	2.78735	0	0	0	0	0	0	0	0	0	0	0	0	0	0	0	0	0	0	0	0	0	0
		93	536.54	0	0	0	0	0	0	0	0	0	0	0	0	0	0	0	0	0	0	0	0	0	0	0	0	0	0	0	0	0	0	0	0	0	0	0	0	0	0	0	0	0	0	0	0	0	0
		94	540.4	0	0	0	0	0	0	0	0	0	0	0	0	0	0	0	0	0	0	0	0	0	0	0	3.04834	0	0	0	0	0	0	0	0	0	0	0	0	0	0	0	0	0	0	0	0	0	0
		95	544.26	0	0	0	0	0	0	0	0	0	0	0	0	0	0	0	0	0	0	0	0	0	0	0	0	0	0	0	0	0	0	0	0	0	0	0	0	0	0	0	0	0	0	0	0	0	0
		96	548.12	0	0	0	0	0	0	0	0	0	0	0	0	0	0	0	0	2.61026	0	0	0	0	0	0	0	0	0	0	0	0	0	0	0	0	0	0	0	0	0	0	0	0	0	0	0	0	0
		97	551.98	0	0	0	0	0	0	0	0	0	0	0	0	0	0	0	0	0	0	0	0	0	0	0	0	0	0	0	0	0	0	0	0	0	0	0	0	0	0	0	0	0	0	0	0	0	0
		98	555.84	0	0	0	0	0	0	0	0	0	0	0	0	0	0	0	0	0	0	0	0	0	0	0	0	0	0	0	0	0	0	0	0	0	0	0	0	0	0	0	0	0	0	0	0	0	0
		99	559.7	0	0	0	0	0	0	2.43159	0	0	0	0	0	0	0	0	0	0	0	0	0	0	0	0	2.55941	0	0	0	0	0	0	0	0	0	0	0	0	0	0	0	0	0	0	0	0	0	0
		100	563.56	0	0	0	0	0	0	0	0	0	0	0	0	0	0	0	0	0	0	0	0	0	0	0	0	0	0	0	0	0	0	0	0	0	0	0	0	0	0	0	0	0	0	0	0	0	0
		101	567.42	0	0	0	0	0	0	0	0	0	0	0	0	0	0	0	0	0	0	0	0	0	0	0	0	0	0	0	0	0	0	0	0	0	0	0	0	0	0	0	0	0	0	0	0	0	0
		102	571.28	0	0	0	0	0	0	0	0	0	0	0	0	0	0	0	0	0	0	0	0	0	0	0	0	0	0	0	0	0	0	0	0	0	0	0	0	0	0	0	0	0	0	0	0	0	0
		103	575.14	0	0	0	0	0	0	0	0	3.30755	0	0	0	0	0	0	0	0	0	0	0	0	0	0	2.59124	0	0	0	0	0	0	0	0	0	0	0	0	0	0	0	0	0	0	0	0	0	0
		104	579	0	0	0	0	0	0	0	0	0	0	0	0	0	0	0	0	0	0	0	0	0	0	0	0	0	0	0	0	0	0	0	0	0	0	0	0	0	0	0	0	0	0	0	0	0	0
		105	582.86	0	0	0	0	0	0	0	0	0	0	0	0	0	0	0	0	0	0	0	0	0	0	0	0	0	0	0	0	0	0	0	0	0	0	0	0	0	0	0	0	0	0	0	0	0	0
		106	586.72	2.72137	0	0	0	0	0	0	0	2.77204	0	0	0	0	0	0	0	2.60193	0	0	0	0	0	0	0	0	0	0	2.85937	0	0	0	0	0	0	0	0	0	0	0	0	0	0	0	0	0	0
		107	590.58	0	0	0	0	0	0	0	0	0	0	0	0	0	0	0	0	3.08437	0	0	0	0	0	0	2.42251	0	0	0	0	0	0	0	0	0	0	0	0	0	0	0	0	0	0	0	0	0	0
		108	594.44	0	0	0	0	0	0	0	0	0	0	0	0	0	0	0	0	0	0	0	0	0	0	0	0	0	0	0	0	0	0	0	0	0	0	0	0	0	0	0	0	0	0	0	0	0	0
		109	598.3	0	0	0	0	0	0	0	0	0	0	0	0	0	0	0	0	0	0	0	0	0	0	0	0	0	0	0	0	0	0	0	0	0	0	0	0	0	0	0	0	0	0	0	0	0	0
		110	602.16	0	0	0	0	0	0	0	0	0	0	0	0	0	0	0	0	0	0	0	0	2.3581	0	0	0	0	0	0	0	0	0	0	0	0	0	0	0	0	0	0	0	0	0	0	0	0	0
		111	606.02	0	0	0	0	0	0	0	0	0	0	0	0	0	0	0	0	0	0	0	0	0	0	0	0	0	0	0	0	0	0	0	0	0	0	0	0	0	0	0	0	0	0	0	0	0	0
		112	609.88	0	0	0	0	0	0	0	0	0	0	0	0	0	0	0	0	2.78533	0	0	0	0	0	0	0	0	0	0	0	0	0	0	0	0	0	0	0	0	0	0	0	0	0	0	2.51793	0	0
		113	613.74	0	0	0	0	0	0	0	0	0	0	0	0	0	0	0	0	0	0	0	0	0	0	0	0	0	0	0	0	0	0	0	0	0	0	0	0	0	0	0	0	0	0	0	0	0	0
		114	617.6	0	0	0	0	0	0	0	0	0	0	0	0	0	0	0	0	0	0	0	0	0	0	0	0	0	0	0	0	0	0	0	0	0	0	0	0	0	0	0	0	0	0	0	0	0	0
		115	621.46	0	0	0	0	0	0	0	0	0	0	0	0	0	0	0	0	0	0	0	0	0	0	0	0	0	0	0	0	0	0	0	0	0	0	0	0	0	0	0	0	0	0	0	0	0	0
		116	625.32	0	0	0	0	0	0	0	0	0	0	0	0	0	0	0	0	0	0	0	0	0	0	0	2.42782	0	0	0	0	0	2.39601	0	0	0	0	0	0	0	0	0	0	0	0	0	0	0	0
		117	629.18	0	0	0	0	0	0	0	0	0	0	0	0	0	0	0	0	2.53195	0	0	0	0	0	0	0	0	0	0	0	0	0	0	0	0	0	0	0	0	0	0	0	0	0	0	0	0	0
		118	633.04	0	0	0	0	0	0	0	0	0	0	0	0	0	0	0	0	0	0	0	0	0	0	0	0	0	0	0	0	0	0	0	0	0	0	0	0	0	0	0	0	0	0	0	0	0	0
		119	636.9	0	0	0	0	0	0	0	0	0	0	0	0	0	0	0	0	0	0	2.4414	0	0	0	0	0	0	0	0	0	0	0	0	0	0	0	0	0	0	0	0	0	0	0	0	0	0	0
		120	640.76	0	0	0	0	0	0	0	0	0	0	0	0	0	0	0	0	0	0	0	0	0	0	0	0	0	0	0	0	0	0	0	0	0	0	0	0	0	0	0	0	0	0	0	0	0	0
		121	644.62	0	0	0	0	0	0	0	0	0	0	0	0	0	0	0	0	2.58833	0	0	0	0	0	0	0	0	0	0	0	0	0	0	0	0	0	0	0	0	0	0	0	0	0	0	0	0	0
		122	648.48	0	0	0	0	0	0	0	0	0	0	0	0	0	0	0	0	0	0	0	0	0	0	0	0	0	0	0	0	0	0	0	0	0	0	0	0	0	0	0	0	0	0	0	0	0	0
		123	652.34	0	0	0	0	0	0	0	0	0	0	0	0	0	0	0	0	0	0	0	0	0	0	0	0	0	0	0	0	0	0	0	0	0	0	0	0	0	0	0	0	0	0	0	0	0	0
		124	656.2	0	0	0	0	0	0	0	0	0	0	0	0	0	0	0	0	0	0	0	0	0	0	0	0	0	0	0	0	0	0	0	0	0	0	0	0	0	0	0	0	0	0	0	0	0	0
		125	660.06	0	0	0	0	0	0	0	0	0	0	0	0	0	0	0	0	0	0	0	0	0	0	0	0	0	0	0	0	0	0	0	0	0	0	0	0	0	2.38611	0	0	0	0	0	0	0	0
		126	663.92	0	0	0	0	0	0	0	0	0	0	0	0	0	0	0	0	0	0	0	0	0	0	0	0	0	0	0	0	0	0	0	0	0	0	0	0	0	0	0	0	0	0	0	0	0	0
		127	667.78	0	0	0	0	0	0	0	0	0	0	0	0	0	0	0	0	0	0	0	0	0	0	0	0	0	0	0	0	0	0	0	0	0	0	0	0	0	0	0	0	0	0	0	0	0	0
		128	671.64	0	0	0	0	0	0	0	0	0	0	0	0	0	0	0	0	0	0	0	0	0	0	0	0	0	0	0	0	0	0	0	0	0	0	0	0	0	0	0	0	0	0	0	0	0	0
		129	675.5	0	0	0	0	0	0	0	0	0	0	0	0	0	0	0	0	0	0	0	0	0	0	0	0	0	0	0	0	0	0	0	0	0	0	0	0	0	0	0	0	0	0	0	2.65119	0	0
		130	679.36	0	0	0	0	0	0	0	0	0	0	0	0	0	0	0	0	0	0	0	0	2.61598	0	0	2.10333	0	0	0	0	0	0	0	0	0	0	0	0	0	0	0	0	0	0	0	0	0	0
		131	683.22	0	0	0	0	0	0	0	0	0	0	0	0	0	0	0	0	0	0	0	0	2.68451	0	0	0	0	0	0	0	0	0	0	0	0	0	0	0	0	0	0	0	0	3.16296	0	0	0	0
		132	687.08	0	0	0	0	0	0	0	0	0	0	0	0	0	0	0	0	0	0	0	0	2.48475	0	0	0	0	0	0	0	0	0	0	0	0	0	0	0	0	0	0	0	0	0	0	0	0	0
		133	690.94	0	0	0	0	0	0	0	0	0	0	0	0	0	0	0	0	0	0	0	0	3.05374	0	0	0	0	0	0	3.51441	0	0	0	0	0	0	0	0	0	0	0	0	0	0	0	2.91306	0	0
		134	694.8	0	0	0	0	0	0	0	0	0	0	0	0	0	0	0	0	0	0	0	0	2.82369	0	0	0	0	0	0	0	0	0	0	0	0	0	0	0	0	0	0	0	0	0	0	2.72245	0	0
		135	698.66	0	0	0	0	0	0	0	0	0	0	0	0	0	0	0	0	0	0	0	0	2.76173	0	0	0	0	0	0	0	0	0	0	0	0	0	0	0	0	0	0	0	0	0	0	0	0	0
		136	702.52	0	0	0	0	0	0	0	0	0	0	0	0	0	0	0	0	0	0	0	0	3.15623	0	0	0	0	0	0	0	0	0	0	0	0	0	0	0	0	0	0	0	0	0	0	0	0	0
		137	706.38	0	0	0	0	0	0	0	0	0	0	0	0	0	0	0	0	0	0	0	0	3.25095	0	0	0	0	0	0	0	0	0	0	0	0	0	0	0	0	0	0	0	0	0	0	0	0	0
		138	710.24	0	0	0	0	0	0	0	0	0	0	0	0	0	0	0	0	0	0	0	0	3.39309	0	0	0	0	0	0	0	0	0	0	0	0	0	0	0	0	0	0	0	0	0	0	0	0	0
		139	714.1	0	0	0	0	0	0	0	0	0	0	0	0	0	0	0	0	0	0	0	0	3.50844	0	0	0	0	0	0	0	0	0	0	0	0	0	0	0	0	0	0	0	0	0	0	2.51477	0	0
		140	717.96	0	0	0	0	0	0	0	0	0	0	0	0	0	0	0	0	0	0	0	0	3.37038	0	0	0	0	0	0	0	0	0	0	0	0	0	0	0	0	0	0	0	0	0	0	0	0	0
		141	721.82	0	0	0	0	0	0	0	0	0	0	0	0	0	0	0	0	0	0	0	0	3.12178	0	0	0	0	0	0	0	0	0	0	0	0	0	0	0	0	0	0	0	0	0	0	0	0	0
		142	725.68	0	0	0	0	0	0	0	0	0	0	0	0	0	0	0	0	0	0	0	0	3.40088	0	0	0	0	0	0	0	0	0	0	0	0	0	0	0	0	0	0	0	0	0	0	0	0	0
		143	729.54	0	0	0	0	0	0	0	0	0	0	0	0	0	0	0	0	0	0	0	0	3.55591	0	0	0	0	0	0	0	0	0	0	0	0	0	0	0	0	0	0	0	0	0	0	0	0	0
		144	733.4	0	0	0	0	0	0	0	0	0	0	0	0	0	0	0	0	0	0	0	0	3.22936	0	0	0	0	0	0	0	0	0	0	0	0	0	0	0	0	0	0	0	0	0	0	0	0	0
		145	737.26	0	0	0	0	0	0	0	0	0	0	0	0	0	0	0	0	0	0	0	0	3.38351	0	0	0	0	0	0	0	0	0	0	0	0	0	0	0	0	0	0	0	0	0	0	0	0	0
		146	741.12	0	0	0	0	0	0	0	0	0	0	0	0	0	0	0	0	0	0	0	0	3.67871	0	0	2.85014	0	0	0	0	0	0	0	0	0	0	0	0	0	0	0	0	0	0	0	0	0	0
		147	744.98	0	0	0	0	0	0	0	0	0	0	0	0	0	0	0	0	0	0	0	0	3.45029	0	0	0	0	0	0	0	0	0	0	0	0	0	0	0	0	0	0	0	0	0	0	0	0	0
		148	748.84	0	0	0	0	0	0	0	0	0	0	0	0	2.88374	0	0	0	0	0	0	0	3.41466	0	0	0	0	0	0	0	0	0	0	0	0	0	0	0	0	0	0	0	0	0	0	0	0	0
		149	752.7	0	0	0	0	0	0	0	0	0	0	0	0	0	0	0	0	0	0	0	0	3.69673	0	0	0	0	0	0	0	0	0	0	0	0	0	0	0	0	0	0	0	0	0	0	0	0	0
		150	756.56	0	0	0	0	0	0	0	0	0	0	0	0	2.79349	0	0	0	0	0	0	0	3.09854	0	0	2.89359	0	0	0	0	0	0	0	0	0	0	0	0	0	0	0	0	0	0	0	0	0	0
		151	760.42	0	0	0	0	0	0	0	0	0	0	0	0	2.83559	0	0	0	0	0	0	0	3.40024	0	0	0	0	0	0	0	0	0	0	0	0	0	0	0	0	0	0	0	0	0	0	2.80369	0	0
		152	764.28	0	0	0	0	0	0	0	0	0	0	0	0	0	0	0	0	0	0	0	0	3.44174	0	0	0	0	0	0	0	0	0	0	0	0	0	0	0	0	0	0	0	0	0	0	2.68447	0	0
		153	768.14	0	0	0	0	0	0	0	0	0	0	0	0	2.63395	0	0	0	0	0	0	0	3.1544	0	0	0	0	0	0	0	0	0	0	0	0	0	0	0	0	0	0	0	0	0	0	2.66752	0	0
		154	772	0	0	0	0	0	0	0	0	0	0	0	0	2.85167	0	0	0	0	0	0	2.53101	3.85553	0	0	0	0	0	0	0	0	0	0	0	0	0	0	0	0	0	0	0	0	0	0	0	0	0
		155	775.86	0	0	0	0	0	0	0	0	0	0	0	0	0	0	0	0	0	0	0	2.61504	3.39404	0	0	3.11627	0	0	0	0	0	0	0	0	0	0	0	0	0	0	0	0	0	0	0	0	0	0
		156	779.72	0	0	0	0	0	0	0	0	0	0	0	0	2.9748	0	0	0	0	0	0	0	3.20735	0	0	2.86224	0	0	0	0	0	0	0	0	0	0	0	0	0	0	0	0	0	0	0	0	0	0
		157	783.58	0	0	0	0	0	0	0	0	0	0	0	0	2.69459	0	0	0	0	0	0	0	3.50948	0	0	2.8276	0	0	0	0	0	0	0	0	0	0	0	0	0	0	0	0	0	0	0	3.02735	0	0
		158	787.44	0	0	0	0	0	0	0	0	0	0	0	0	3.33759	0	0	0	0	0	0	2.79026	3.48329	0	0	3.19232	0	0	0	0	0	0	0	0	0	0	0	0	0	0	0	0	0	0	0	0	0	0
		159	791.3	0	0	0	0	0	0	0	0	0	0	0	0	3.18535	0	0	0	2.66512	0	0	0	3.46578	0	0	2.96791	0	0	0	0	0	0	0	0	0	0	0	0	0	0	0	0	0	0	0	0	0	0
		160	795.16	0	0	0	0	0	0	0	0	0	0	0	0	2.96043	0	0	0	0	0	0	0	3.27769	0	0	3.25729	0	0	0	0	0	0	0	0	0	0	0	0	0	0	0	0	0	0	0	2.71791	0	0
		161	799.02	0	0	0	0	0	0	0	0	0	0	0	0	3.35103	0	0	0	2.93011	0	0	2.70505	3.46949	0	0	3.18035	0	0	0	0	0	0	0	0	0	0	0	0	0	0	0	0	0	0	0	2.83821	0	0
		162	802.88	0	0	0	0	0	0	0	0	0	0	0	0	2.96918	0	0	0	0	0	0	2.70504	3.53169	0	0	3.59906	0	0	0	0	0	0	0	0	0	0	0	0	0	0	0	0	0	0	0	0	0	0
		163	806.74	0	0	0	0	0	0	0	0	0	0	0	0	3.22157	0	0	0	0	0	0	2.74924	3.40788	0	0	3.78212	0	0	0	0	0	0	0	0	0	0	0	0	0	0	0	0	0	0	0	0	0	0
		164	810.6	0	0	0	0	0	0	0	0	0	0	0	0	3.13787	0	0	0	0	0	0	2.82928	3.55079	0	0	3.53955	0	0	0	0	0	0	0	0	0	0	0	0	0	0	0	0	0	0	0	0	0	0
		165	814.46	0	0	0	0	0	0	0	0	0	0	0	0	2.83856	0	0	0	2.83949	0	0	2.57943	3.16198	0	0	3.67359	0	0	0	0	0	0	0	0	0	0	0	0	0	0	0	0	0	0	0	0	0	0
		166	818.32	0	0	0	0	0	0	0	0	0	0	2.57018	0	3.00319	0	0	0	2.4696	0	0	2.67143	2.94517	0	0	3.74948	0	0	0	0	0	0	0	0	0	0	0	0	0	0	0	0	0	0	0	0	0	0
		167	822.18	0	0	0	0	0	0	0	0	0	0	0	0	3.29966	0	0	0	2.846	0	0	3.05857	3.58003	0	0	3.59597	0	0	0	0	0	0	0	0	0	0	0	0	0	0	0	0	0	0	0	0	0	0
		168	826.04	0	0	0	0	0	0	0	0	0	0	0	0	3.30204	0	0	0	2.8994	0	0	0	3.28473	0	0	3.46063	0	0	0	0	0	0	0	0	0	0	0	0	0	0	0	0	0	0	0	0	0	0
		169	829.9	0	0	0	0	0	0	0	0	0	0	0	0	3.25679	0	0	0	2.65087	0	0	0	3.26564	0	0	4.06412	0	0	0	0	0	0	0	0	0	0	0	0	0	0	0	0	2.37965	0	0	0	0	0
		170	833.76	0	0	0	0	0	0	0	0	0	0	0	0	2.83149	0	0	0	0	0	0	2.55759	3.15476	0	0	3.58922	0	0	0	0	0	0	0	0	0	0	0	0	0	0	0	0	0	0	0	0	0	0
		171	837.62	0	0	0	0	0	0	0	0	0	0	0	0	3.36817	0	0	0	2.91365	0	0	0	2.96455	0	0	3.73832	0	0	0	0	0	0	0	0	0	0	0	0	0	0	0	0	0	0	0	0	0	0
		172	841.48	0	0	0	0	0	0	0	0	0	0	0	0	3.19466	0	0	0	2.67194	0	0	2.61167	3.21866	0	0	3.21398	0	0	0	0	0	0	0	0	0	0	0	0	0	0	0	0	0	0	0	0	0	0
		173	845.34	0	0	0	0	0	0	0	0	0	0	0	0	3.74033	0	0	0	2.72106	0	0	0	3.45153	0	0	3.79664	0	0	0	0	0	0	0	0	0	0	0	0	0	0	0	0	0	0	0	0	0	0
		174	849.2	0	0	0	0	0	0	0	0	0	0	0	0	3.25773	0	0	0	0	0	0	3.07022	3.12029	0	0	3.80928	2.93885	0	0	0	0	0	0	0	0	0	0	0	0	0	0	0	0	0	0	0	0	0
		175	853.06	0	0	0	0	0	0	0	0	0	0	0	0	3.57737	0	0	0	2.88868	0	0	0	3.34971	0	0	4.23745	0	0	0	0	0	0	0	0	0	0	0	0	0	0	0	0	0	0	0	0	0	0
		176	856.92	0	0	0	0	0	0	0	0	0	0	0	0	3.62239	0	0	0	2.8568	0	0	2.70054	2.93186	0	0	3.64116	0	0	0	0	0	0	0	0	0	0	0	0	0	0	0	0	0	0	0	0	0	0
		177	860.78	0	0	0	0	0	0	0	0	0	0	0	0	3.49443	0	0	0	2.721	0	0	0	3.03193	0	0	3.58203	0	0	0	0	0	0	0	0	0	0	0	0	0	0	0	0	0	0	0	0	0	0
		178	864.64	0	0	0	0	0	0	0	0	0	0	0	0	4.24105	0	0	0	2.91173	0	0	0	3.1328	0	0	3.74299	0	0	0	0	0	0	0	0	0	0	0	0	0	0	0	0	0	0	0	0	0	0
		179	868.5	0	0	0	0	0	0	0	0	0	0	0	0	3.50435	0	0	0	2.56916	0	0	2.94589	3.18466	0	0	3.50247	0	0	0	0	0	0	0	0	0	0	0	0	0	0	0	0	0	0	0	0	0	0
		180	872.36	0	0	0	0	0	0	0	0	0	0	0	0	4.13523	0	0	0	2.69081	0	0	0	2.98977	0	0	3.68368	0	0	0	0	0	0	0	0	0	0	0	0	0	0	0	0	0	0	0	2.77996	0	0
		181	876.22	0	0	0	0	0	0	0	0	0	0	0	0	3.82258	0	0	0	2.91081	0	0	0	0	0	0	3.51433	0	0	0	0	0	0	0	0	0	0	0	0	0	0	0	0	0	0	0	0	0	0
		182	880.08	0	0	0	0	0	0	0	0	0	0	0	0	3.90932	0	0	0	2.93646	0	0	2.81191	0	0	0	4.50611	0	0	0	0	0	0	0	0	0	0	0	0	0	0	0	0	0	0	0	2.71717	0	0
		183	883.94	0	0	0	0	0	0	0	0	0	0	0	0	3.946	0	0	0	2.8489	0	0	0	2.73612	0	0	3.73693	0	0	0	0	0	0	0	0	0	0	0	0	0	0	0	0	0	0	0	0	0	0
		184	887.8	0	0	0	0	0	0	0	0	0	0	0	0	3.40048	0	0	0	3.04174	0	0	0	3.07476	0	0	3.72155	0	0	0	0	0	0	0	0	0	0	0	0	0	0	0	0	0	0	0	2.88798	0	0
		185	891.66	0	0	0	0	0	0	0	0	0	0	0	0	3.90912	0	0	0	0	0	0	0	2.54211	0	0	3.6676	0	0	0	0	0	0	0	0	0	0	0	0	0	0	0	0	0	0	0	3.09699	0	0
		186	895.52	0	0	0	0	0	0	0	0	0	0	2.59961	0	4.46585	0	0	0	0	0	0	0	2.91898	0	0	3.2446	0	0	0	0	0	0	0	0	0	0	0	0	0	0	0	0	0	0	2.50201	2.81611	0	0
		187	899.38	0	0	0	0	0	0	0	0	0	0	0	0	4.09784	0	0	0	3.24253	0	0	0	2.94536	0	0	3.38383	0	0	0	0	0	0	0	0	0	0	0	0	0	0	0	0	0	0	0	0	0	0
		188	903.24	0	0	0	0	0	0	0	0	0	0	0	0	4.01069	0	0	0	0	0	0	0	0	0	0	3.43529	0	0	0	0	0	0	0	2.5996	0	0	0	0	0	0	0	0	0	0	2.83182	2.88598	0	0
		189	907.1	0	0	0	0	0	0	0	0	0	0	0	0	3.58254	0	0	0	0	0	0	0	0	0	0	3.94621	0	0	0	0	0	0	0	0	0	0	0	0	0	0	0	0	0	0	2.81287	0	0	0
[truncated: 371 more rows]
[truncated: 18 more columns]
