# Supplementary material for: Quantitative imaging of transcription in living Drosophila embryos reveals the impact of core promoter motifs on promoter state dynamics
Source: Nat Commun. 2021 Jul 23;12:4504. doi: 10.1038/s41467-021-24461-6 (PMC8302612; doi:10.1038/s41467-021-24461-6)
Supplement: Supplementary file 13 — Source Data [file 41467_2021_24461_MOESM13_ESM.zip › NatComm Source Data/snaE-snaTATAlight+INRPr/snaTATAlight+INR M3 - DividedByBackground_SpatialSelected.xls]

## Sheet: Spots by Background
		Frame	Time	SptId_11	SptId_12	SptId_14	SptId_17	SptId_18	SptId_19	SptId_24	SptId_25	SptId_26	SptId_28	SptId_30	SptId_33	SptId_35	SptId_36	SptId_37	SptId_39	SptId_40	SptId_43	SptId_46	SptId_47	SptId_48	SptId_50	SptId_51	SptId_54	SptId_57	SptId_58	SptId_59	SptId_61	SptId_62	SptId_63	SptId_66	SptId_68	SptId_69	SptId_70	SptId_71	SptId_73	SptId_76	SptId_77	SptId_78	SptId_80	SptId_81	SptId_83	SptId_85	SptId_86	SptId_88	SptId_89
		0	169.84	0	0	0	0	0	0	0	0	0	0	0	0	0	0	0	0	0	0	0	0	0	0	0	0	0	0	0	0	0	0	0	0	0	0	0	0	0	0	0	0	0	0	0	0	0	0
		1	173.7	0	0	0	0	0	0	0	0	0	0	0	0	0	0	0	0	0	0	0	0	0	0	0	0	0	0	0	0	0	0	0	0	0	0	0	0	0	0	0	0	0	0	0	0	0	0
		2	177.56	0	0	0	0	0	0	0	0	0	0	0	0	0	0	0	0	0	0	0	0	0	0	0	0	0	0	0	0	0	0	0	0	0	0	0	0	0	0	0	0	0	0	0	0	0	0
		3	181.42	0	0	0	0	0	0	0	0	0	0	0	0	0	0	0	0	0	0	0	0	32.1392	0	0	0	0	0	0	0	0	0	0	0	0	0	0	0	0	0	0	0	0	0	0	0	0	0
		4	185.28	0	0	0	0	0	0	0	0	0	0	0	0	0	0	0	0	0	0	0	0	0	0	0	0	0	0	0	0	0	0	0	0	0	0	0	0	0	0	0	0	0	0	0	0	0	0
		5	189.14	0	0	0	0	0	0	0	0	0	0	0	0	0	0	0	0	0	0	0	0	0	0	0	0	0	0	0	0	0	0	0	0	0	0	0	0	0	0	0	0	0	0	0	0	0	0
		6	193	0	0	0	0	0	0	0	0	0	0	0	0	0	0	0	0	0	0	0	0	0	14.5237	0	0	0	0	0	0	0	0	0	0	0	0	0	0	0	0	0	0	0	0	0	0	0	0
		7	196.86	0	0	0	0	0	0	0	0	0	0	0	0	0	0	0	0	0	0	0	0	0	0	0	0	0	0	0	0	0	0	0	0	0	0	0	0	0	0	0	0	0	0	0	0	0	0
		8	200.72	0	0	0	0	0	0	16.5753	0	0	0	0	0	0	0	0	0	0	0	0	0	0	0	0	0	0	0	0	0	0	0	0	0	0	0	0	0	0	0	0	0	0	0	0	0	0	0
		9	204.58	0	0	0	0	0	0	0	0	0	0	0	0	0	0	0	0	0	0	0	0	0	0	0	0	0	0	0	0	0	0	0	0	0	0	0	0	0	0	0	0	0	0	0	0	0	0
		10	208.44	0	0	0	0	0	0	0	0	0	0	0	0	0	0	0	0	0	0	0	0	0	0	0	0	0	0	0	0	0	0	0	0	0	0	0	0	0	0	0	0	0	0	0	0	0	0
		11	212.3	0	0	0	0	0	0	0	0	0	0	0	0	0	0	0	0	0	0	0	0	0	0	0	0	0	0	0	0	0	0	0	0	0	0	0	0	0	0	0	0	0	0	0	0	0	0
		12	216.16	0	0	0	0	0	0	0	0	0	0	0	0	0	0	0	0	0	0	0	0	0	0	0	0	0	0	0	0	0	0	0	0	0	0	0	0	0	0	0	0	0	0	0	0	0	0
		13	220.02	0	0	0	0	0	0	0	0	0	0	0	0	0	0	0	0	0	0	0	0	0	0	0	0	0	0	0	0	0	0	0	0	0	0	0	0	0	0	0	0	0	0	0	0	0	0
		14	223.88	0	0	0	0	0	0	0	0	0	0	0	0	0	0	0	0	0	0	0	0	0	0	0	0	0	0	0	0	0	0	0	0	0	0	0	0	0	0	0	0	0	0	0	0	0	0
		15	227.74	0	0	0	0	0	0	0	0	0	0	0	0	0	0	0	0	0	0	0	0	0	0	0	0	0	0	0	0	0	0	0	0	0	0	0	0	0	0	0	0	0	0	0	0	0	0
		16	231.6	0	0	0	0	0	0	0	0	0	0	0	0	0	0	0	0	0	0	0	0	0	0	0	0	0	0	0	0	0	0	0	0	0	0	0	0	0	0	0	0	0	0	0	0	0	0
		17	235.46	0	0	0	0	0	0	0	0	0	0	0	0	0	0	0	0	0	0	0	0	0	0	0	0	0	0	0	0	0	0	0	0	0	0	0	0	0	0	0	0	0	0	0	0	0	0
		18	239.32	0	0	0	0	0	0	0	0	0	0	0	0	0	0	0	0	0	0	0	0	0	0	0	0	0	0	0	0	0	0	0	0	0	0	0	0	0	0	0	0	0	0	0	0	0	0
		19	243.18	0	0	0	0	0	0	0	0	0	0	0	0	0	0	0	0	0	0	0	0	0	0	0	0	0	0	0	0	0	0	0	0	0	0	0	0	0	0	0	0	0	0	0	0	0	0
		20	247.04	0	0	0	0	0	0	0	0	0	0	0	0	0	0	0	0	0	0	0	0	0	0	0	0	0	0	0	0	0	0	0	0	0	0	0	0	0	0	0	0	0	0	0	0	0	0
		21	250.9	0	0	0	0	0	0	0	0	0	0	0	0	0	0	0	0	0	0	0	0	0	0	0	0	0	0	0	0	0	0	0	0	0	0	0	0	0	0	0	0	0	0	0	0	0	0
		22	254.76	0	0	0	0	0	0	0	0	0	0	0	0	0	0	0	0	0	0	0	0	0	0	0	0	0	0	0	0	0	0	0	0	0	0	0	0	0	0	0	0	0	0	0	0	0	0
		23	258.62	0	0	0	0	0	0	0	0	0	0	0	0	0	0	0	0	0	0	0	0	0	0	0	0	0	0	0	0	0	0	0	0	0	0	0	0	0	0	0	0	0	0	0	0	0	0
		24	262.48	0	0	0	0	0	0	0	0	0	0	0	0	0	0	0	0	0	0	0	0	0	0	0	0	0	0	0	0	0	0	0	0	0	0	0	0	0	0	0	0	0	0	0	0	0	0
		25	266.34	0	0	0	0	0	0	0	0	0	0	0	0	0	0	0	0	0	0	16.7574	0	0	0	0	0	0	0	0	0	0	0	0	0	0	0	0	0	0	0	0	0	0	0	0	0	0	0
		26	270.2	0	0	0	0	0	0	0	0	0	0	0	0	0	0	0	0	0	0	0	0	0	0	0	0	0	0	0	0	0	0	0	0	0	0	0	0	0	0	0	0	0	0	0	0	0	0
		27	274.06	0	0	0	0	0	0	0	0	0	0	0	0	0	0	0	0	0	0	0	0	0	0	0	0	0	0	0	0	0	0	0	0	0	0	0	0	0	0	0	0	0	0	0	0	0	0
		28	277.92	0	0	0	0	0	0	0	0	0	0	0	0	0	0	0	0	0	0	0	0	0	0	0	0	0	0	0	0	24.6683	0	0	0	0	0	0	0	0	0	0	0	0	0	0	0	0	0
		29	281.78	0	0	0	0	0	0	0	16.0678	0	0	0	0	0	0	0	0	0	0	0	0	0	0	0	0	0	0	0	0	0	0	0	0	0	0	0	0	0	0	0	23.2747	0	0	0	0	0	0
		30	285.64	0	0	0	0	0	0	0	0	0	0	0	0	0	0	0	0	0	0	0	0	0	0	0	0	0	0	0	0	0	0	0	0	0	0	0	0	0	0	0	45.2831	0	0	0	0	0	14.906
		31	289.5	0	0	0	15.1307	0	0	0	0	0	0	0	0	0	0	0	0	0	0	0	0	20.5798	0	0	0	0	0	0	0	0	0	0	0	0	0	0	0	0	0	0	20.7238	0	0	0	0	0	18.2187
		32	293.36	0	0	0	0	0	0	0	0	0	0	0	0	0	0	0	0	0	0	0	0	0	0	0	0	0	0	0	0	0	0	0	0	0	0	0	0	0	0	0	22.7535	0	0	0	0	0	0
		33	297.22	0	0	0	0	0	0	0	0	0	0	0	0	0	0	0	0	0	0	0	0	0	0	0	0	0	0	0	0	0	0	0	0	0	0	0	0	0	0	0	38.3249	0	0	0	0	0	0
		34	301.08	0	18.6371	0	0	0	0	0	0	0	0	0	0	0	0	0	0	0	0	0	0	0	0	0	0	0	0	0	0	0	0	0	0	0	0	0	0	0	0	0	0	0	0	0	0	0	0
		35	304.94	0	46.0719	0	36.0999	0	0	0	0	0	0	0	0	0	0	0	0	0	0	0	0	0	0	0	0	0	0	0	0	0	0	0	0	0	0	0	0	0	0	0	15.2244	0	0	0	0	0	0
		36	308.8	0	41.9974	0	0	0	0	0	0	0	0	0	0	0	0	0	0	0	0	0	0	0	0	0	0	0	0	0	0	17.9039	0	0	0	0	0	0	0	0	0	0	63.4096	0	0	0	0	0	0
		37	312.66	0	24.597	0	23.3463	0	0	0	0	0	0	0	0	0	0	0	0	0	0	0	0	0	0	0	0	0	0	0	0	23.924	0	0	0	0	0	0	0	0	0	0	0	0	0	0	0	0	0
		38	316.52	0	0	0	27.5972	0	0	0	0	0	0	0	0	0	0	0	0	0	0	0	0	0	0	0	0	0	0	0	0	0	0	0	0	0	0	0	0	0	0	0	70.7272	0	0	0	0	0	32.9024
		39	320.38	0	48.6923	0	15.2801	0	0	0	0	0	0	0	0	0	0	0	0	0	0	0	0	0	0	0	0	0	0	0	0	30.8309	0	0	0	0	0	0	0	0	16.6852	0	64.4054	0	0	0	0	0	0
		40	324.24	0	68.6075	0	22.6747	0	0	0	0	0	0	0	0	0	0	0	0	0	0	0	0	0	0	0	0	0	0	0	0	65.4464	0	0	0	0	0	0	0	0	0	0	86.0241	0	0	0	0	0	15.6613
		41	328.1	0	63.2358	0	29.929	0	0	0	0	0	17.8752	0	0	0	0	0	0	0	0	0	0	0	0	0	0	0	0	0	0	14.3637	0	0	0	0	0	0	0	0	25.2576	0	65.2341	0	0	0	0	0	0
		42	331.96	0	40.4333	0	0	0	0	0	0	0	0	0	0	0	0	0	0	0	0	0	16.8582	0	0	0	0	0	0	0	0	56.9669	0	0	14.9957	28.1998	0	0	0	0	0	0	54.887	0	0	0	0	0	0
		43	335.82	0	58.9948	0	0	0	0	21.158	0	0	0	0	0	0	0	0	0	0	0	0	32.0867	0	0	0	0	0	0	0	0	26.6185	0	0	0	41.3775	0	0	0	0	0	0	49.2468	0	0	0	0	0	0
		44	339.68	0	67.3115	0	26.0008	0	0	0	0	0	0	0	0	0	0	0	18.6632	0	0	0	31.6728	0	0	0	0	0	0	0	0	56.0058	0	0	0	16.8741	0	0	0	0	0	0	33.703	0	0	0	0	0	0
		45	343.54	0	54.3328	0	27.0718	0	0	0	0	0	0	0	0	0	0	0	0	0	0	0	35.2406	0	0	0	0	0	0	15.8266	0	42.1804	0	0	0	0	0	0	0	0	0	0	66.6918	0	0	0	0	0	16.4478
		46	347.4	0	88.2384	0	14.9596	0	0	22.7995	0	0	0	0	0	0	0	0	0	15.2178	0	0	21.1333	0	0	0	0	0	0	0	0	42.246	0	0	0	35.2198	0	0	0	0	0	0	75.688	0	0	0	0	0	0
		47	351.26	0	128.016	0	0	0	0	0	0	0	0	0	0	0	0	0	0	32.5581	0	0	16.3242	0	0	23.4888	0	0	0	0	0	20.919	0	0	0	51.5145	0	0	0	0	0	0	90.5187	0	0	0	0	0	0
		48	355.12	0	83.7062	0	38.0223	0	0	0	0	0	0	0	0	0	0	0	35.8672	31.349	0	0	26.9519	38.5362	0	15.6641	0	0	0	0	0	88.6812	0	0	24.5114	0	0	0	0	0	0	0	42.7301	0	0	0	0	0	52.751
		49	358.98	0	123.079	0	32.043	0	0	15.065	0	0	0	0	0	0	0	0	15.5359	0	0	0	0	0	0	33.9665	0	0	0	0	0	74.9403	0	0	33.4091	29.9291	0	0	0	0	0	0	76.6224	0	0	0	0	0	23.7693
		50	362.84	0	93.0615	0	54.4629	0	0	26.3908	0	0	0	0	0	16.8846	0	0	65.8259	16.7364	0	0	40.6247	0	0	30.2257	0	0	0	0	0	56.2169	0	0	0	72.4951	0	0	0	0	0	0	63.5843	0	0	0	0	0	0
		51	366.7	0	113.297	0	43.8723	0	0	37.1143	0	0	0	0	0	0	0	0	47.5583	0	0	0	55.3713	0	0	53.4773	0	0	0	0	0	37.1913	0	0	22.6688	49.0685	0	0	0	0	0	0	59.9256	0	0	0	0	0	0
		52	370.56	0	56.003	0	0	0	0	60.1909	0	0	0	0	0	20.7751	0	0	89.0976	0	0	0	25.0029	0	0	52.595	0	0	0	0	0	61.3272	0	0	0	23.0641	0	0	0	0	0	0	52.4551	0	0	0	0	0	0
		53	374.42	0	113.347	0	0	0	0	21.7351	0	0	0	0	0	0	0	0	78.7548	28.0761	0	0	41.1722	0	0	77.975	0	0	0	0	0	73.8	21.3246	0	31.0758	39.7619	0	0	0	0	0	0	30.1483	0	0	0	0	0	0
		54	378.28	0	118.237	0	31.3078	0	0	77.0523	0	0	0	0	0	0	0	0	115.766	60.0049	0	0	35.4479	0	0	61.559	0	0	0	0	0	96.3822	0	0	50.346	47.587	0	0	0	0	0	19.1726	62.9235	0	0	18.5403	0	0	0
		55	382.14	0	88.1298	0	0	0	0	32.6996	0	0	0	0	0	0	0	0	125.947	100.642	0	0	57.3177	0	0	57.9832	0	0	0	0	0	72.4902	0	0	36.5259	51.9094	0	0	0	0	0	0	81.2931	0	0	0	0	0	0
		56	386	0	120.763	0	0	0	0	51.7356	0	0	0	0	0	0	0	0	140.036	96.0431	0	0	60.3702	0	0	103.558	0	0	0	0	0	89.4487	0	0	111.81	49.2261	0	0	0	0	0	26.0039	93.0089	0	0	24.5766	0	0	0
		57	389.86	0	116.917	0	0	0	0	41.5571	0	0	0	0	0	0	0	19.1626	147.638	100.589	0	0	59.1304	0	0	110.924	0	0	0	0	0	63.7443	0	0	41.6031	43.7414	0	0	0	0	24.2034	0	90.0451	0	0	0	0	0	0
		58	393.72	0	131.244	0	0	0	0	0	0	0	0	0	0	0	0	0	132.183	107.067	0	0	78.2973	0	0	134.464	0	0	0	0	0	103.17	0	0	55.6178	135.781	0	0	0	0	0	0	92.5065	0	0	0	0	0	0
		59	397.58	0	139.47	0	0	0	0	29.2245	0	0	0	0	0	0	0	0	155.93	139.691	0	0	79.0117	0	0	95.7385	0	0	0	0	0	100.139	0	0	86.6048	156.074	0	0	0	18.4764	0	14.9569	95.6061	0	0	20.9703	0	0	20.5052
		60	401.44	0	141.535	0	18.3743	0	0	37.2295	0	0	0	0	0	0	0	19.2768	158.683	165.199	0	0	97.4688	0	0	115.293	0	0	0	0	0	151.803	0	0	65.5736	113.714	0	0	0	23.3339	0	23.6993	138.627	0	17.2834	47.2472	0	0	0
		61	405.3	0	117.855	0	0	0	0	44.2583	0	0	0	0	0	0	0	25.2849	144.876	168.78	0	0	120.555	0	0	105.589	0	0	0	0	0	79.8054	0	0	70.3368	60.6487	0	0	0	0	16.7779	57.7025	168.748	0	0	17.5266	0	0	0
		62	409.16	0	160.636	0	0	0	0	74.2857	0	0	0	0	0	19.3013	0	0	170.628	162.137	0	0	74.8109	0	0	122.833	0	0	0	0	0	116.201	0	0	94.0524	69.9552	0	0	0	17.5849	0	26.0553	97.1455	0	0	69.661	0	0	0
		63	413.02	0	101.174	0	0	0	0	20.4226	0	0	0	0	0	0	0	0	263.652	139.133	0	0	128.247	0	0	147.289	0	0	0	0	0	135.898	0	0	75.5132	160.175	0	0	0	0	0	59.4039	150.621	0	0	34.832	0	0	0
		64	416.88	0	123.457	0	28.8954	0	0	33.104	0	0	0	0	0	0	0	0	211.347	212.705	0	0	122.938	0	0	111.349	0	0	0	0	0	101.232	0	0	108.705	174.469	0	0	0	29.019	46.4773	72.5414	117.425	0	0	58.004	0	0	22.494
		65	420.74	0	137.311	0	0	0	0	86.4122	0	0	0	0	0	0	0	0	193.15	187.828	0	0	101.83	0	0	96.6101	0	0	0	0	0	141.291	0	0	93.8668	155.775	0	0	0	44.9068	0	47.7372	128.692	0	0	72.4782	0	20.0896	0
		66	424.6	0	147.215	0	0	0	0	82.409	0	0	0	0	0	0	0	48.5688	178.082	176.005	0	0	103.587	0	0	122.615	0	0	0	0	0	103.521	0	0	128.76	186.007	0	0	0	52.1172	17.4917	105.777	113.58	0	0	33.3248	0	26.2991	0
		67	428.46	0	118.103	0	0	0	0	68.3327	0	0	0	0	0	20.3289	0	52.3814	193.421	173.656	0	0	151.086	0	0	132.061	0	0	0	0	0	101.365	0	0	138.002	200.499	0	0	0	55.0479	24.6084	111.755	89.2504	0	0	33.733	0	0	20.0167
		68	432.32	0	108.365	32.6408	0	0	0	58.5141	0	0	0	0	0	0	0	50.6954	225.596	169.611	0	0	96.3752	0	0	122.495	0	0	0	0	0	82.7679	0	0	127.502	167.984	0	0	0	77.5192	0	68.7808	134.087	22.326	0	75.0309	0	31.3983	0
		69	436.18	0	134.649	49.3094	29.2148	0	0	86.3241	25.4594	0	15.3017	0	0	0	0	75.2809	237.116	182.923	0	0	152.095	0	0	93.7043	0	0	0	0	0	116.118	0	0	123.67	254.068	0	0	0	94.2423	0	54.4327	112.407	0	0	113.653	0	31.4885	0
		70	440.04	0	111.291	33.5621	0	0	0	82.9688	25.6203	0	34.4902	0	0	0	0	46.9951	200.675	193.426	0	0	134.113	0	0	115.146	0	0	0	0	0	141.939	0	0	119.073	182.4	0	0	0	41.4164	0	103.511	156.842	18.1801	0	81.5008	0	61.8134	0
		71	443.9	0	113.061	28.0452	0	0	0	53.1909	0	0	60.4778	0	0	29.619	0	52.3394	235.606	209.903	0	0	142.361	0	0	124.385	0	0	0	0	22.7841	66.6027	0	0	160.489	260.251	0	0	0	90.1753	20.3858	78.3811	131.867	46.4614	0	117.423	0	36.3012	0
		72	447.76	0	85.8794	23.1284	0	0	0	40.2494	27.123	0	70.3026	0	0	37.4167	0	55.4023	198.592	237.799	0	0	119.411	0	0	128.805	0	0	0	0	0	114.766	18.2152	0	138.362	218.197	0	0	0	91.893	0	63.1529	145.238	0	0	76.4697	0	45.1702	0
		73	451.62	0	69.8769	46.37	0	0	0	66.2519	19.2825	0	65.7287	0	0	26.6268	0	15.1738	197.227	209.882	0	0	131.125	0	0	86.7338	0	0	0	0	0	86.5038	19.676	0	106.144	282.196	0	0	0	107.318	19.5009	87.4823	146.727	35.9359	0	102.739	0	83.6009	0
		74	455.48	0	114.361	42.8766	0	0	0	34.775	0	0	71.5792	0	0	0	0	133.931	214.765	178.603	33.9878	0	136.397	0	0	92.3488	38.0952	0	0	0	0	80.5316	43.0481	0	114.444	302.285	0	0	0	54.1449	49.9608	81.0061	73.8195	23.4627	0	127.16	0	42.9214	0
		75	459.34	0	65.5254	79.9962	0	0	0	32.2374	16.1216	0	72.4532	0	0	32.5097	0	72.9847	212.549	181.5	28.2479	0	167.32	0	0	138.305	0	0	0	0	0	70.1612	79.7452	0	155.782	225.365	0	0	0	95.5544	29.0449	70.8783	96.7275	17.7266	0	93.3826	0	18.1028	0
		76	463.2	0	63.8246	50.3109	0	0	0	122.842	32.7389	0	62.849	0	0	0	0	115.317	246.765	165.473	43.2096	0	175.777	0	0	95.1741	20.0618	0	0	0	0	113.265	42.2639	0	166.682	305.233	0	0	0	75.8791	33.3291	136.232	128.717	56.3321	0	119.987	0	22.6836	0
		77	467.06	0	69.5777	102.936	0	0	0	52.5315	0	0	92.0158	0	0	15.2858	0	105.915	266.307	153.14	47.2115	0	168.22	0	0	47.3635	18.3215	0	0	0	0	103.947	74.5858	0	126.667	256.786	0	0	0	48.6726	16.3474	72.5382	140.409	35.153	0	178.307	0	33.5852	0
		78	470.92	0	75.6659	78.6798	0	0	0	84.9604	0	0	82.386	0	0	24.2245	0	121.958	180.383	168.278	0	0	181.461	0	0	96.8647	40.2529	0	0	29.2003	0	99.3933	65.6548	0	116.516	239.697	0	0	0	87.5842	0	70.4491	129.107	44.9624	0	164.879	0	78.2602	0
		79	474.78	0	95.6131	91.4867	0	0	0	50.8665	0	0	53.6449	0	0	20.5084	0	136.365	197.519	189.728	84.666	0	150.167	0	0	120.837	0	0	0	29.2875	0	109.54	82.6566	0	166.943	328.293	0	0	0	107.583	19.0214	30.2091	107.356	65.725	0	116.984	0	60.0872	0
		80	478.64	0	44.742	110.358	17.9839	0	0	78.9918	0	0	94.6243	0	0	31.4838	0	135.545	217.109	154.826	55.4225	0	111.174	0	0	87.5398	30.6346	0	0	39.2244	0	137.941	83.0701	0	98.2567	265.689	0	0	0	81.4878	0	38.4337	90.4647	0	0	185.104	0	46.0834	0
		81	482.5	0	29.7812	74.2772	0	0	0	45.6191	0	0	82.0244	0	0	30.6772	0	144.929	221.976	113.626	47.3082	0	120.199	0	0	39.184	38.7006	0	0	37.904	0	102.566	119.491	0	105.605	247.475	0	0	0	89.4954	30.4827	69.9431	119.542	64.8955	0	199.233	0	48.0252	0
		82	486.36	0	70.0504	130.517	0	0	0	75.6579	18.6062	0	74.567	0	21.0488	39.3897	0	123.616	243.995	169.414	91.9131	0	152.214	0	0	107.993	37.6	0	0	52.0177	0	136.125	120.376	0	102.958	360.3	0	0	0	88.6292	0	0	107.134	59.0833	0	145.654	0	83.3012	18.926
		83	490.22	0	83.2194	109.097	0	0	0	94.7756	20.7965	0	102.853	0	0	0	0	119.095	187.39	172.057	85.0869	0	178.287	0	0	79.6895	37.222	0	0	51.5559	0	155.786	143.896	0	134.481	250.199	0	0	0	134.112	0	34.14	115.483	68.1942	0	154.284	0	71.8661	26.0919
		84	494.08	0	76.2019	153.824	0	0	0	78.0475	28.9989	0	156.761	0	0	0	0	128.618	298.061	176.557	91.48	0	190.39	0	0	89.6054	29.3688	0	0	65.3463	0	136.938	122.45	0	139.756	264.083	0	0	0	124.827	0	25.0273	162.684	68.2232	0	217.998	0	45.4252	0
		85	497.94	0	62.5884	124.278	0	0	19.6429	72.3393	25.1878	0	174.331	0	21.5938	0	0	147.307	232.748	221.888	81.4644	0	186.196	0	0	80.2618	23.4405	22.3124	0	85.3254	0	120.126	127.467	0	129.732	323.784	0	0	0	92.8892	0	0	93.5705	83.7039	0	223.017	0	62.1758	0
		86	501.8	0	80.0232	198.389	0	0	0	75.6346	24.8968	0	129.126	0	31.5685	0	0	149.519	243.333	186.216	93.2706	0	182.051	0	0	92.971	73.0755	0	0	54.429	0	161.776	128.759	0	116.69	249.342	0	0	0	145.223	0	39.8145	146.878	58.8178	0	190.191	0	38.3827	21.5943
		87	505.66	0	79.2603	149.484	0	0	0	105.65	19.1355	0	138.632	0	0	0	0	165.828	220.944	168.85	134.49	0	137.947	0	0	103.569	35.2681	0	0	128.547	0	154.681	158.658	0	152.713	219.69	0	19.1317	0	96.8071	0	56.0297	190.089	57.1696	13.7454	227.353	0	65.0471	15.9886
		88	509.52	0	74.1892	114.942	0	0	0	86.1865	66.4555	0	125.952	0	0	18.4917	0	132.061	271.721	192.45	124.052	0	189.401	0	0	86.0656	59.5005	0	0	101.214	0	162.284	184.566	0	94.6969	276.058	0	0	0	107.936	0	0	135.183	78.4234	0	173.677	0	0	29.5763
		89	513.38	0	75.6298	196.115	0	0	24.71	77.6752	46.782	0	82.4662	0	21.839	0	0	135.028	216.734	167.583	123.676	0	184.118	0	0	115.751	41.1387	0	0	120.708	0	95.7591	158.393	22.9773	136.112	221.079	0	0	0	70.9656	0	0	129.986	82.2287	0	208.867	0	40.7154	0
		90	517.24	0	107.337	92.3573	0	0	26.1603	99.3375	0	0	104.076	0	15.4603	0	0	126.316	242.578	218.968	129.613	0	189.168	0	0	72.3584	42.4238	0	0	97.0611	0	201.759	179.161	0	118.935	259.472	0	36.1344	0	55.2796	0	16.3559	117.166	121.171	0	187.073	0	24.638	0
		91	521.1	0	129.68	130.749	0	0	82.2524	92.6603	85.0175	0	114.225	0	0	26.4844	0	176.647	233.45	178.29	178.007	0	231.449	0	0	45.3681	0	0	0	153.459	0	221.763	170.297	0	187.295	188.888	0	0	0	121.091	0	42.692	181.959	135.94	0	135.119	0	54.5294	0
		92	524.96	0	88.2748	171.489	0	0	42.9577	122.718	44.5003	0	121.333	0	27.1092	0	0	196.848	274.793	184.332	166.478	0	122.283	0	0	67.9452	28.563	0	0	176.119	0	192.215	170.242	0	145.584	192.446	0	0	0	63.2331	0	16.7254	182.191	102.343	0	204.947	0	97.1539	0
		93	528.82	0	88.5262	162.545	0	0	44.1853	93.3995	65.3857	0	145.078	0	40.8001	42.8735	0	217.752	251.318	139.819	151.486	0	161.167	0	0	65.0572	0	0	0	110.018	0	181.001	155.407	0	202.73	220.278	0	27.585	0	102.482	0	0	189.304	121.988	0	192.301	0	38.7267	0
		94	532.68	0	117.042	194.811	0	0	82.4521	118.611	63.0155	0	171.408	0	39.0626	19.1917	0	171.931	321.475	133.973	186.711	0	171.825	0	0	74.3712	35.1727	0	0	167.639	0	174.621	163.461	32.5493	200.008	176.078	0	60.545	0	113.709	0	23.4398	138.137	137.239	0	176.95	0	37.3076	0
		95	536.54	0	87.0158	176.589	15.2809	0	93.9475	117.49	56.1248	0	188.178	0	72.0538	0	0	216.128	280.535	130.632	199.031	0	159.328	0	0	50.8158	43.4361	0	0	193.58	0	246.56	167.906	22.9003	140.159	264.661	0	33.0745	0	89.4565	0	44.5085	203.092	137.808	0	186.874	0	80.1842	0
		96	540.4	0	112.256	169.667	0	0	43.9375	112.759	67.2836	0	172.552	0	21.2045	37.3508	0	162	223.83	131.556	176.07	0	137.033	0	0	48.8491	0	0	0	188.209	0	225.714	128.106	0	187.586	182.731	0	86.7446	0	141.376	0	54.1956	139.127	136.287	0	139.4	0	74.605	0
		97	544.26	0	117.736	105.238	33.7783	0	82.2939	152.233	116.762	0	186.685	0	56.2067	17.7361	0	139.914	238.614	164.462	146.247	0	121.659	0	0	68.9452	20.462	0	0	214.071	0	227.574	64.6753	29.1096	197.39	132.518	0	73.5681	0	75.5871	0	0	201.316	128.427	0	171.446	0	58.7096	0
		98	548.12	0	95.0315	156.074	18.7945	0	78.5513	160.486	92.9052	0	199.956	0	30.0396	34.7707	0	155.539	343.871	150.002	167.392	0	165.147	0	0	48.5991	38.8269	0	0	197.189	0	259.401	123.908	0	179.346	170.339	0	62.3199	0	44.442	0	0	157.097	88.3942	0	184.321	0	66.1847	0
		99	551.98	0	94.7025	104.895	45.8933	0	87.4138	142.342	66.1405	0	161.99	0	64.315	65.5721	0	150.099	245.521	174.083	196.22	0	148.767	0	0	50.9433	21.4136	0	0	151.042	0	165.629	100.63	0	180.233	116.467	0	57.7612	0	73.6597	0	55.668	125.272	139.608	0	185.417	0	56.1596	0
		100	555.84	0	124.273	120.232	38.9589	0	110.54	126.471	111.703	0	159.006	0	64.5834	32.9005	0	149.112	205.703	124.417	188.57	0	141.168	0	0	54.9124	45.7342	0	0	179.975	0	202.799	153.086	0	197.173	96.1128	0	82.1087	0	47.3718	0	58.7892	170.352	140.649	0	182.37	0	64.0671	0
		101	559.7	0	127.09	183.993	36.1999	0	72.0018	151.336	114.03	0	193.652	0	62.4142	33.8567	0	170.397	182.603	132.088	170.426	0	111.777	0	0	91.4334	17.5151	16.5609	0	273.353	0	183.568	77.5782	0	157.127	83.9244	0	48.1169	0	57.9213	0	0	107.955	153.347	0	176.008	0	77.8637	0
		102	563.56	0	74.9864	163.344	25.7981	0	81.4841	163.029	130.455	0	222.489	0	69.0969	17.2642	0	133.642	225.543	131.966	146.845	0	91.8448	0	0	52.472	0	0	0	182.652	0	182.964	84.1693	0	184.878	80.931	0	98.1102	0	67.2271	0	21.1204	110.962	135.269	0	180.859	0	106.576	0
		103	567.42	0	137.894	163.507	54.9488	0	76.7904	202.194	100.373	0	187.412	0	112.321	47.6876	0	168.752	201.486	101.447	201.754	0	145.696	0	0	84.9424	70.3654	0	0	208.628	0	185.635	125.549	18.9458	189.201	102.144	0	104.192	0	80.785	0	76.574	179.619	121.088	0	184.341	0	92.7941	0
		104	571.28	0	109.77	97.3266	41.8719	0	64.1451	223.242	128.473	0	177.952	0	63.4364	29.6045	0	195.676	155.267	110.407	168.666	0	122.112	0	0	58.1916	41.3727	0	0	191.791	0	201.266	139.314	17.766	206.056	106.795	0	62.417	0	43.2221	0	34.6814	174.739	110.533	0	187.241	0	89.5786	0
		105	575.14	0	114.244	169.407	50.6871	0	71.426	184.376	151.877	0	170.192	0	22.0362	51.8678	0	142.744	186.337	60.4951	152.493	0	103.168	0	0	75.9932	69.9619	0	0	272.893	0	185.744	116.495	0	135.889	65.8096	0	114.269	0	48.832	0	84.8654	145.376	97.684	0	166.038	0	126.977	0
		106	579	0	142.818	166.856	30.0386	0	56.5532	232.809	128.441	0	172.175	0	51.1904	35.6577	0	162.461	111.476	91.6839	164.137	0	123.121	0	0	61.2076	65.6372	15.7158	0	217.148	0	264.797	65.4299	0	191.294	108.744	0	108.145	0	20.0216	0	43.9447	151.794	128.074	0	122.564	0	88.1829	0
		107	582.86	0	103.309	164.281	69.2579	0	19.1603	106.578	80.1086	0	179.87	0	99.1543	27.4134	0	143.301	121.435	22.2799	195.874	0	65.4603	0	0	58.0679	76.7284	0	0	233.489	0	233.061	131.784	0	184.122	74.371	0	81.2915	0	24.4432	0	68.8558	173.196	147.202	0	166.166	0	55.2042	0
		108	586.72	0	137.463	171.205	57.889	0	92.7491	192.56	109.878	0	162.374	0	76.2198	25.3643	0	151.775	133.978	99.8483	177.966	0	84.5011	0	0	86.904	75.6926	0	0	268.589	0	153.527	79.4883	0	204.403	72.0548	0	67.2093	0	27.5055	0	88.2299	189.817	151.316	0	181.558	0	33.3342	0
		109	590.58	0	110.154	147.978	78.8583	0	87.8958	216.062	117.812	0	181.551	0	77.3458	31.0276	0	152.525	167.262	95.1523	167.527	0	145.068	0	0	75.384	79.7797	30.8024	0	233.857	0	234.439	44.3388	0	184.445	59.0032	0	108.115	0	34.5654	0	54.3532	140.612	101.413	0	168.424	0	51.141	0
		110	594.44	0	54.0947	108.971	96.6157	0	76.5608	188.148	139.911	0	158.63	0	85.3386	25.728	0	171.451	115.153	99.3474	124.929	0	144.064	0	0	87.2189	65.0321	0	0	250.313	0	237.003	81.6617	30.7087	233.597	43.5929	0	118.617	0	44.2829	0	51.1024	147.505	119.726	0	151.696	0	71.6174	0
		111	598.3	0	76.64	155.965	68.0645	0	65.3558	215.552	151.439	0	144.4	0	68.7698	34.0531	0	142.66	137.622	76.5824	103.799	0	114.791	0	0	72.2987	59.9827	0	0	208.722	0	149.541	72.8217	0	160.652	0	0	147.507	0	64.7555	0	83.8378	161.55	110.107	0	92.099	0	77.871	0
		112	602.16	0	151.011	74.9022	108.568	0	30.8919	200.838	133.432	0	167.882	0	71.327	59.2007	0	136.582	152.172	77.3126	154.485	0	131.698	0	0	56.9869	82.1303	0	0	239.502	0	265.151	117.839	0	142.847	20.854	0	76.7312	0	61.3266	0	44.1991	148.017	106.517	0	125.948	0	57.3871	0
		113	606.02	0	63.4914	130.91	88.66	0	42.0574	177.978	188.25	0	145.956	0	95.5335	39.0845	0	134.29	108.861	52.7279	116.078	0	114.17	0	0	43.4643	72.6434	0	0	166.292	0	180.696	103.406	0	139.739	0	0	118.659	0	54.2495	0	43.1276	154.989	84.8081	0	109.891	0	48.4133	0
		114	609.88	0	100.107	126.248	57.2467	0	32.8725	120.153	145.304	0	144.613	0	91.6407	73.3972	0	98.0603	146.824	113.183	149.2	0	65.2059	0	0	60.5205	70.617	0	0	225.586	0	191.226	59.1365	0	177.904	63.6041	0	166.21	0	48.3954	0	80.5422	149.121	70.5902	0	154.518	0	68.6653	0
		115	613.74	0	67.0583	119.776	25.2689	0	49.1549	103.032	144.401	0	140.19	0	109.561	42.7349	0	142.509	111.357	53.5287	90.6581	0	77.8362	0	0	81.4485	81.9028	0	0	179.635	0	229.568	19.5979	0	159.427	38.9119	0	154.496	0	71.14	0	17.4565	219.974	120.365	0	149.145	0	57.0007	0
		116	617.6	0	67.0902	75.4149	34.3218	0	64.4906	166.318	165.445	0	151.659	0	102.642	39.4609	0	118.829	161.916	63.0772	93.4698	0	105.077	0	0	50.5507	71.5057	0	0	211.375	0	214.31	104.945	0	209.668	0	0	143.088	0	64.1506	0	47.2631	141.353	53.8945	0	128.313	0	57.721	0
		117	621.46	0	69.8734	127.166	51.9062	0	28.5353	74.734	127.906	0	118.588	0	113.182	51.7853	0	112.552	163.925	96.7581	121.876	0	86.5239	0	0	42.9328	97.4255	21.3798	0	202.697	0	238.22	39.3769	0	143.609	0	0	123.741	0	70.4465	0	43.2443	157.654	115.923	0	99.5904	0	29.8556	0
		118	625.32	0	54.4428	93.7329	0	0	28.9676	103.264	177.842	0	126.137	0	126.47	60.1452	0	100.109	152.871	117.366	117.442	0	113.62	0	0	40.7105	61.5487	17.682	0	149.58	0	264.787	58.2546	15.2106	137.747	20.52	0	114.859	0	77.5708	0	36.4184	113.912	81.2877	0	82.626	0	72.4597	0
		119	629.18	0	66.7759	69.4558	41.7768	0	54.2779	104.133	139.585	0	148.334	0	62.4396	65.8993	0	70.4058	142.114	53.1813	73.8343	0	68.0688	0	0	43.444	116.74	0	0	179.134	0	258.893	52.3465	0	162.435	39.0142	0	97.8043	0	52.0951	0	23.293	194.142	136.076	0	131.605	0	66.3217	0
		120	633.04	0	36.1585	99.6484	0	0	0	119.589	180.304	0	67.7103	0	94.1203	62.5571	0	67.7585	138.696	55.6822	47.748	0	81.9865	0	0	90.6509	97.2514	20.6792	0	224.953	0	289.624	69.2881	0	245.328	0	0	99.4812	0	56.1416	0	36.0112	182.495	119.152	0	135.836	0	50.4798	0
		121	636.9	0	84.3047	111.849	41.2642	0	26.3034	128.911	156.917	0	88.5419	0	103.368	73.7072	0	68.6808	89.231	45.0552	31.8731	0	91.8125	0	0	70.2838	84.235	0	0	184.063	0	249.061	40.0433	15.3358	197.623	26.8472	0	156.406	0	56.2546	0	56.5368	167.138	46.6856	0	137.754	0	70.7562	0
		122	640.76	0	79.8073	80.4686	46.011	0	0	87.327	149.476	0	65.0594	0	148.025	157.685	0	94.3466	118.815	60.107	0	0	77.6092	0	0	69.6595	59.1338	0	0	180.665	0	243.621	55.8362	0	215.19	0	0	83.3782	0	19.861	0	44.2471	172.426	79.7471	0	139.941	0	59.9612	0
		123	644.62	0	42.1199	52.5689	22.824	0	0	102.167	158.964	0	118.321	0	91.9373	78.743	0	71.5011	114.253	65.2958	26.2051	0	86.2431	0	0	53.8685	119.571	0	0	161.279	0	274.264	58.8925	0	224.014	0	0	107.568	0	42.1212	0	39.2074	140.093	53.492	0	94.8852	0	81.3066	0
		124	648.48	0	46.9426	77.4807	0	0	0	66.2874	170.014	0	113.623	0	97.1438	89.2669	0	119.924	152.753	49.6306	56.3138	0	101.567	0	0	130.959	103.953	0	0	154.622	0	200.268	54.6517	0	213.223	0	0	71.3023	0	70.9666	0	58.567	116.534	70.6905	0	140.742	0	45.1352	0
		125	652.34	0	47.7155	66.3584	39.9715	0	0	68.4518	123.818	0	79.1646	0	77.3962	55.1705	0	71.5863	173.201	65.7076	53.4893	0	75.3874	0	0	99.6511	77.265	0	0	175.179	0	221.095	43.9816	0	233.377	20.3714	0	75.1709	0	90.6482	0	72.9703	128.061	82.6531	0	166.728	0	54.921	0
		126	656.2	0	68.4589	71.4567	0	0	0	49.6011	148.446	0	49.3706	0	108.758	126.178	0	90.3757	135.963	67.8669	0	0	94.1481	0	0	29.4574	89.8194	0	0	206.453	0	256.174	50.1138	0	242.904	0	0	0	0	63.5615	0	94.0439	162.515	49.6362	0	164.201	0	50.0629	0
		127	660.06	0	78.5066	95.2628	16.391	0	0	72.3997	104.167	0	63.0101	0	107.668	120.597	0	70.7539	87.0989	60.9823	23.0651	0	53.1517	0	0	43.2865	82.3444	0	0	198.45	0	190.275	79.5686	29.3706	207.426	24.2054	0	34.5921	0	69.5842	0	80.2041	124.175	84.0662	18.9417	106.236	0	45.9886	0
		128	663.92	0	123.918	94.2334	43.9906	0	0	58.9092	148.446	0	53.2435	0	111.435	142.061	0	85.3458	76.0301	69.579	29.7382	0	50.9902	0	0	46.9071	72.1594	0	0	110.62	0	236.551	48.3143	0	180.935	0	0	0	0	42.8436	0	63.5951	115.447	93.2903	0	106.818	0	68.5077	0
		129	667.78	0	81.7122	75.583	0	0	0	57.6782	125.52	0	63.8519	0	71.8838	99.9151	0	44.3738	118.784	94.0379	36.3374	0	25.8081	0	0	57.8618	93.9741	16.0976	0	139.319	0	238.715	131.851	16.5856	195.054	16.3141	0	0	0	62.413	0	54.2147	120.501	28.0829	0	93.9718	0	43.2043	0
		130	671.64	0	86.2545	76.6534	0	0	0	52.8727	124.727	0	75.5774	0	135.006	49.3446	0	73.5041	169.663	47.6059	80.2356	0	56.0085	0	0	0	108.755	0	0	125.497	0	286.542	85.5083	0	173.604	0	0	61.275	0	106.254	0	72.6039	156.178	68.8034	21.2191	113.235	0	45.5665	0
		131	675.5	0	74.4221	53.8309	29.5389	0	0	46.171	111.41	0	75.2125	0	127.889	139.057	0	49.0366	135.354	55.6894	0	0	94.9797	0	0	39.3696	76.8915	0	0	174.938	0	195.867	115.393	0	187.263	38.0665	0	52.1654	0	83.3129	0	37.0116	134.436	40.2494	0	153.665	0	37.6081	0
		132	679.36	0	105.203	50.0603	24.2752	0	0	54.5847	157.889	0	71.0995	0	80.2796	110.196	0	53.4757	146.452	81.8774	52.5943	0	88.8426	0	0	0	62.9634	0	0	145.775	0	274.723	89.7059	0	174.254	47.8751	0	57.0342	0	143.173	0	31.437	156.215	86.3242	65.0512	116.879	0	22.9094	0
		133	683.22	0	94.568	39.1353	0	0	0	31.7325	167.559	0	88.3611	0	107.245	80.7566	0	53.9684	239.306	75.276	78.7501	0	66.0111	0	0	34.3268	93.3844	0	0	122.696	0	227.33	54.8608	0	260.416	62.9462	0	63.4899	0	117.792	0	57.6881	143.426	53.8018	39.3097	175.604	0	55.7216	0
		134	687.08	0	94.1617	51.9442	44.2343	0	0	56.1418	187.701	0	39.2504	0	138.881	95.1573	0	30.5234	240.187	83.3569	48.6336	0	75.2765	0	0	64.2653	83.4239	21.1544	0	148.036	0	166.001	102.403	0	201.709	16.1522	0	40.5207	0	164.376	0	32.7966	191.638	85.021	28.655	126.514	0	53.8224	0
		135	690.94	0	68.7798	56.8252	42.1679	0	29.6881	49.9806	140.93	0	64.2383	0	90.2336	75.7776	0	0	176.542	82.3247	42.3484	0	84.1438	0	0	80.2558	97.435	0	0	160.842	0	221.708	124.168	0	185.955	52.3895	0	41.3569	0	107.658	0	90.3314	176.023	43.2422	36.0751	41.0034	0	51.5148	0
		136	694.8	0	90.3529	62.7169	47.6166	0	0	64.6839	163.736	0	50.7681	0	164.301	98.5894	0	0	277.543	64.4772	35.6917	0	103.244	0	0	36.2153	90.1069	0	0	93.8974	0	206.607	114.884	22.1361	258.289	86.9726	0	122.864	0	133.345	0	34.1818	205.76	72.0413	26.9148	149.622	0	50.0323	0
		137	698.66	0	137.576	0	0	0	0	73.0667	203.994	0	106.477	0	98.1159	80.0561	0	0	205.307	82.5515	47.5985	0	84.824	0	0	77.4069	116.295	0	0	81.2265	0	232.169	94.0271	0	194.298	40.6089	0	81.0872	0	170.593	0	38.1831	137.8	14.8165	26.9832	112.891	0	27.3828	0
		138	702.52	0	102.878	86.2967	58.8549	0	0	34.9087	198.608	0	87.2042	0	116.874	86.0537	0	0	153.558	94.8058	55.2536	0	29.9987	0	0	82.0374	140.278	0	0	105.491	0	205.884	117.315	0	264.818	62.1602	0	48.5275	0	161.012	0	49.1525	212.166	0	0	134.691	0	31.2295	0
		139	706.38	0	129.998	79.9588	15.7622	0	0	38.6507	167.761	0	41.9066	0	165.024	134.597	0	41.7094	192.167	103.78	65.794	0	91.1911	0	0	35.7714	109.561	0	0	58.6928	0	167.177	104.55	34.3999	228.394	103.751	0	80.8788	0	126.637	0	48.0859	192.373	31.0825	31.8577	140.347	0	75.6545	0
		140	710.24	0	87.7285	75.35	55.9162	0	0	51.1992	136.575	0	109.046	0	108.46	114.338	0	50.3417	156.059	85.0762	68.0431	0	63.4562	0	0	60.513	105.756	0	0	100.561	0	179.967	84.4298	0	174.691	39.0406	0	105.322	0	160.58	0	78.0887	147.623	16.707	28.0198	15.6013	0	62.641	0
		141	714.1	14.7708	147.126	65.3843	59.8084	0	21.7054	33.0792	155.157	0	123.635	0	131.943	89.8017	0	0	183.163	120.463	43.0901	0	66.147	0	0	29.5424	118.666	0	0	68.4539	0	215.186	113.789	28.7886	205.258	99.7252	0	117.116	0	144.156	0	83.4659	207.221	19.8329	22.3165	50.3909	0	44.6907	0
		142	717.96	47.4358	100.925	89.7087	45.1307	0	22.1739	37.007	175.908	0	115.476	0	79.7475	76.0668	0	55.4867	169.78	87.2206	35.8856	0	109.485	0	0	31.9997	107.304	0	0	75.7124	0	187.117	169.647	32.3539	184.698	85.795	0	102.441	0	136.002	0	20.167	231.537	15.1575	0	113.095	0	73.7688	0
		143	721.82	31.8404	105.903	71.4848	57.7588	0	50.5876	27.8763	152.73	0	112.324	0	95.9585	59.8517	0	34.4616	204.622	89.556	22.467	0	105.075	0	0	91.1241	129.263	0	0	67.6388	0	206.549	156.322	0	248.926	62.0279	0	106.122	0	205.744	0	59.2167	211.825	22.5286	0	71.2097	0	81.4392	0
		144	725.68	36.476	142.483	72.424	53.166	0	0	21.8524	184.874	0	71.9089	0	100.374	82.3383	0	83.2147	142.161	146.843	63.3574	0	63.9431	0	0	45.0176	140.623	25.8365	0	34.9532	0	258.741	157.525	15.8618	162.673	33.9726	0	113.089	0	155.871	0	78.3806	149.486	47.3569	0	88.7519	0	69.9387	0
		145	729.54	0	113.76	82.7972	63.482	0	43.436	45.7461	203.421	0	97.7154	0	19.1259	137.348	0	81.9677	217.691	114.079	60.3058	0	63.4713	0	0	17.1834	134.213	36.9739	0	78.2336	0	147.151	113.219	15.404	131.734	42.9932	0	93.392	0	175.845	0	110.086	160.665	45.8461	16.5957	70.952	0	79.2668	0
		146	733.4	58.1823	125.196	132.362	56.7839	0	22.3252	0	159.072	0	105.387	0	66.1291	52.7591	0	27.5345	213.19	155.124	92.0193	0	80.2123	0	0	27.3795	115.058	0	0	24.3072	0	188.744	133.553	39.3942	200.702	95.7566	0	135.619	0	160.739	0	108.477	176.683	18.2009	18.123	58.1831	0	91.0587	0
		147	737.26	40.6458	157.797	104.978	106.648	0	0	34.3585	205.993	0	83.7484	0	74.3795	65.1362	0	38.8091	175.95	205.997	63.3205	0	26.9391	0	0	0	104.364	0	0	54.5089	0	165.021	191.721	29.9976	168.664	68.4618	0	101.939	0	115.401	0	93.1664	172.299	34.8862	0	80.6124	0	60.6746	0
		148	741.12	33.6317	150.544	72.7263	64.354	0	27.4999	0	128.465	0	121.928	0	114.408	38.2629	0	55.2112	231.242	199.671	88.5484	0	0	0	0	0	156.058	0	0	26.5426	0	177.807	179.452	39.224	173.464	47.7077	0	90.5409	0	134.601	0	40.2078	127.169	44.9548	20.6615	41.0732	0	110.682	0
		149	744.98	52.337	103.124	93.4509	55.1497	0	0	0	202.289	0	129.978	0	126.919	65.618	0	61.9764	200.238	124.959	62.9566	0	0	0	0	40.4809	133.855	0	0	47.8644	0	133.224	200.799	36.0395	160.58	71.6672	0	132.091	0	100.235	0	105.702	181.675	17.3443	48.193	54.7679	0	54.6575	0
		150	748.84	71.4702	115.557	88.5859	109.911	0	0	28.8106	155.811	0	147.981	0	123.365	98.5838	0	75.5874	195.057	200.414	83.0769	0	65.8191	0	0	0	99.0495	0	0	0	0	181.142	216.123	26.4757	148.726	75.3306	0	119.964	0	108.734	0	84.0444	155.078	29.5439	32.6315	54.8194	0	46.2348	0
		151	752.7	32.6095	103.668	93.6046	100.452	0	0	19.1591	158.828	0	89.809	0	47.2975	41.9653	0	67.9058	146.404	140.101	82.5649	0	44.2786	0	0	0	95.8426	0	0	48.5243	0	180.508	196.517	41.7861	130.45	71.8953	0	159.566	0	117.471	0	86.5162	133.533	45.7403	0	22.6612	0	73.1197	0
		152	756.56	37.7697	105.632	127.338	96.8485	0	18.6751	18.685	225.911	0	112.549	0	68.6275	43.1453	0	80.4167	204.96	147.246	84.3898	0	76.5235	0	0	23.5908	86.164	0	0	27.9949	0	203.203	157.321	0	145.971	69.3152	0	119.645	0	118.591	0	53.1772	81.2744	36.1744	0	40.6661	0	74.723	0
		153	760.42	70.8485	135.542	121.516	95.1397	0	18.7444	27.5678	216.934	0	125.335	0	117.1	20.331	0	58.0833	155.129	127.74	103.078	0	68.5493	0	0	0	113.962	0	0	0	0	163.416	200.392	0	136.588	59.9116	0	123.442	0	116.198	0	132.989	109.027	63.7259	16.1297	35.0926	0	86.231	0
		154	764.28	35.7345	181.126	131.434	70.275	0	0	0	180.964	0	147.586	0	104.285	59.5791	0	75.1807	184.056	153.7	116.799	0	74.4981	0	0	0	74.318	0	0	0	38.6497	203.756	148.333	59.318	38.9414	89.3917	0	90.9486	0	145.064	0	70.0967	103.623	40.1958	0	70.0173	0	38.1218	0
		155	768.14	40.1405	122.932	198.488	99.1575	0	30.0327	24.4183	201.851	0	130.828	0	78.4423	35.3208	0	73.3668	235.173	175.259	74.6565	0	107.458	0	0	0	176.618	0	0	42.0123	36.6361	135.683	186.207	47.3542	135.768	65.0215	0	191.219	0	98.4471	0	68.0272	130.12	76.3801	0	89.9755	0	57.5167	0
		156	772	0	113.535	116.685	93.0453	0	0	36.0788	202.163	0	145.268	0	66.6079	83.0683	0	75.8413	175.389	193.721	57.1443	0	82.6023	0	0	0	88.9224	0	0	16.9731	40.5175	105.699	112.222	18.9314	168.95	43.9741	0	164.403	0	91.5983	0	106.272	90.3717	46.0185	0	50.8454	0	50.9936	0
		157	775.86	0	121.841	134.47	93.7533	0	33.3132	69.5477	182.229	0	96.821	0	63.9844	70.9135	0	73.5593	229.426	119.638	64.3127	0	83.0403	0	0	0	137.438	0	0	0	0	107.616	171.159	59.8587	164.64	39.6213	0	188.651	0	97.0654	0	70.4911	112.495	83.2616	0	80.4255	0	112.51	0
		158	779.72	31.8089	121.014	162.246	93.3752	0	0	42.2876	252.256	0	153.766	0	75.5056	40.6239	0	89.6644	212.267	185.43	104.315	0	54.2616	0	0	19.1749	110.375	0	0	0	0	165.027	165.59	76.1218	105.496	89.4898	0	153.395	0	75.5564	0	89.1947	82.7136	84.1211	0	97.9094	0	99.4281	0
		159	783.58	36.2526	99.5813	105.775	108.301	0	48.7854	72.0064	225.974	0	195.977	0	71.8715	32.54	0	62.5066	213.299	216.362	68.7921	0	101.047	0	0	19.2624	112.718	0	0	0	0	137.123	161.461	53.2198	84.4199	40.4467	0	161.271	0	127.011	0	77.2211	83.4883	56.6674	0	54.6514	0	61.9147	0
		160	787.44	0	150.708	76.5232	108.232	0	0	41.744	120.946	0	94.7404	0	69.1139	39.0885	0	66.0061	150.222	193.971	78.2218	0	91.6871	0	0	0	80.2291	0	0	0	23.2791	113.93	198.065	55.2311	77.0431	134.799	0	187.603	0	80.5345	0	82.8712	111.448	48.0525	30.9304	49.758	0	71.5135	0
		161	791.3	0	153.047	175.272	104.225	0	71.2769	32.3011	287.07	0	133.901	0	52.6143	72.076	0	96.5586	211.204	136.83	83.3467	0	104.405	0	0	0	49.3491	0	0	0	0	143.828	251.755	60.4853	82.6878	76.0037	0	262.36	0	113.663	0	74.3559	119.85	59.6573	60.9372	71.6479	0	39.0784	0
		162	795.16	0	156.803	85.5491	95.6509	0	29.6852	90.3529	265.739	0	127.126	0	51.9901	40.6517	0	82.8392	196.177	164.881	58.2843	0	79.3787	0	0	64.3458	66.5874	0	0	15.9746	0	165.302	234.885	67.2465	135.001	61.5163	0	212.203	0	107.827	0	106.537	108.648	127.522	35.0255	74.1837	0	92.2374	0
		163	799.02	0	202.712	140.889	97.7687	0	45.3909	47.8049	231.143	0	158.65	0	41.9208	57.8903	0	130.33	197.282	178.578	39.5752	0	100.039	0	0	48.317	79.5833	0	0	0	19.122	146.801	229.392	74.7468	57.8349	98.3869	0	203.895	0	94.0784	0	72.0168	119.749	62.9193	75.9597	36.464	0	38.5531	0
		164	802.88	29.3007	158.814	168.957	21.9896	0	0	57.2026	256.701	0	152.094	0	104.178	53.8512	0	118.198	164.217	137.544	20.9673	0	105.006	0	0	29.5155	70.0887	0	0	0	0	143.676	193.744	92.5434	80.7875	102.002	0	180.717	0	96.1102	0	46.8885	76.2405	98.1227	84.3706	16.4394	0	23.8489	0
		165	806.74	15.8524	124.291	173.033	47.7874	0	23.369	84.5245	292.394	0	178.79	0	71.4961	90.8607	0	77.4903	218.851	124.071	0	0	88.7837	0	0	0	67.633	0	0	18.8915	0	128.341	250.792	75.4389	86.7699	84.0828	0	229.576	0	131.214	0	84.3311	79.1085	84.4013	54.9267	47.4737	0	26.0425	0
		166	810.6	0	154.672	101.168	47.4754	0	53.9491	68.7689	277.838	0	136.765	0	64.2515	52.4489	0	89.5132	218.849	148.284	50.0065	0	83.3007	0	0	25.8076	78.9335	0	0	0	0	180.247	234.494	84.7733	65.9319	86.8943	0	149.973	0	106.497	0	80.7848	123.623	136.271	94.739	34.7185	0	37.7352	0
		167	814.46	17.4093	125.653	101.322	54.5562	0	50.087	60.1923	248.516	0	101.146	0	56.1257	49.3678	0	129.6	218.562	142.263	0	0	114.507	0	0	58.403	41.7372	0	0	0	0	122.888	253.777	63.5224	61.9592	176.975	0	145.329	0	113.865	0	42.5732	55.8922	111.775	56.7587	52.5993	0	18.7772	0
		168	818.32	0	103.813	58.4464	0	0	37.3482	104.535	265.698	0	91.4363	0	86.0156	48.5747	0	111.712	202.951	167.882	34.068	0	70.9117	0	0	69.1301	51.1493	0	0	0	0	127.665	201.717	85.7164	44.7904	148.067	0	173.58	0	113.859	0	58.8376	107.192	105.948	51.0009	72.5367	0	34.8474	0
		169	822.18	0	108.496	90.4257	29.9282	0	0	68.4079	252.231	0	144.087	0	58.2388	54.183	0	40.4974	239.672	149.417	44.6399	0	70.1147	0	0	42.4581	39.3038	0	0	28.4618	0	103.99	189.925	111.305	111.299	121.965	0	227.422	0	123.389	0	34.1577	102.026	108.923	44.2595	67.5483	0	0	0
		170	826.04	0	59.7188	116.888	46.1591	0	31.028	83.3173	189.845	0	127.538	0	84.0107	36.543	0	89.8885	222.989	133.961	0	0	107.226	0	0	0	40.7545	0	0	0	0	135.548	231.392	41.7512	87.1737	173.508	0	174.118	0	109.413	0	139.822	89.2355	99.4423	98.6932	90.2518	0	39.4072	0
		171	829.9	0	120.864	128.234	0	0	23.2887	114.6	277.298	0	153.978	0	90.4294	92.9307	0	130.418	246.577	123.838	33.6275	0	110.742	0	0	0	28.7427	0	0	16.654	0	160.34	181.451	66.1992	48.4556	173.572	0	158.836	0	100.104	0	91.1185	107.967	90.7491	68.3195	56.7777	0	57.5972	0
		172	833.76	26.3387	76.6203	108.062	0	0	0	96.2894	275.066	0	128.656	0	73.9743	46.3396	0	110.742	194.518	153.818	0	0	89.9645	0	0	0	33.2571	0	0	17.2635	0	119.689	207.404	38.8255	88.9548	170.215	0	128.243	0	94.4432	0	138.68	83.0017	102.097	76.4052	107.604	0	39.0844	0
		173	837.62	21.3824	71.936	110.671	38.4458	0	21.0292	35.4472	248.156	0	110.491	0	80.1294	50.7153	0	81.9547	220.697	171.114	0	0	85.392	0	0	32.9569	80.5522	0	0	0	0	68.0961	238.367	54.2087	136.11	172.905	0	227.637	0	120.773	0	71.2301	150.321	73.1711	56.4082	42.3374	0	51.5701	0
		174	841.48	36.823	102.284	76.2538	0	0	0	40.2857	211.489	0	113.242	0	75.9963	55.1597	0	153.787	207.75	178.644	0	0	86.537	0	0	0	71.013	0	0	58.78	0	86.0579	216.55	66.5662	93.7304	168.383	0	183.995	0	71.2269	0	0	94.1689	113.722	60.3059	111.331	0	0	22.8617
		175	845.34	20.2748	66.5509	79.0241	42.2379	0	53.0587	61.9985	222.15	0	105.617	0	87.4393	29.252	0	137.899	210.757	123.689	0	0	80.6097	0	0	68.612	53.0083	0	0	0	0	128.819	248.133	66.0997	73.1402	182.597	0	191.47	0	91.6103	0	43.8268	142.96	121.187	82.2718	58.5469	0	21.3055	18.1426
		176	849.2	31.1321	80.1941	65.6253	0	0	0	88.724	285.139	0	96.1927	0	116.533	62.1135	0	126.652	188.176	116.828	49.9823	0	78.8185	0	0	54.9081	40.2643	0	0	0	0	112.544	195.034	69.6016	90.3152	150.65	0	200.623	0	98.2242	0	84.7808	143.467	84.7046	27.1086	71.3951	0	39.3619	25.7089
		177	853.06	36.9	83.1417	94.8453	0	0	19.3296	75.8147	218.22	0	153.907	0	148.652	72.0855	0	184.603	159.08	122.252	0	0	54.2551	0	0	44.518	70.6851	0	0	0	0	56.0702	191.241	22.1779	84.0337	162.024	0	178.893	0	52.7127	0	63.7149	207.559	110.956	45.7889	75.9826	0	0	20.1191
		178	856.92	63.2855	75.2598	120.948	40.7377	0	23.1372	87.2987	182.14	0	135.578	0	138.654	58.5482	0	144.484	168.087	130.17	16.7911	0	62.0025	0	0	29.0793	70.5335	0	0	27.6035	0	50.606	165.129	94.6416	94.4075	204.413	0	161.458	0	110.57	33.7202	101.343	135.475	102.331	47.2535	74.8959	0	41.4275	25.0214
		179	860.78	67.739	90.608	134.78	25.618	0	0	91.3219	192.063	0	110.808	0	107.633	72.6843	0	213.805	164.55	119.594	0	0	56.5767	0	0	114.007	75.3062	0	0	68.5979	23.4457	40.136	226.74	39.4489	102.597	117.966	0	241.348	0	133.688	0	59.8047	87.403	119.775	57.0672	62.0271	0	16.7506	0
		180	864.64	53.6015	53.9213	104.027	23.8119	0	0	85.5392	210.455	0	105.81	0	90.4659	73.962	0	144.36	155.007	160.386	41.5437	19.3204	77.567	0	0	45.048	95.4503	0	0	73.7593	37.268	130.452	164.588	62.8961	126.034	150.448	31.6243	223.85	0	89.6848	18.0954	38.6658	134.02	87.1868	58.4207	82.6512	0	0	22.9398
		181	868.5	26.0352	18.633	124.691	36.3657	0	18.0486	125.189	176.213	0	148.467	0	140.755	70.6038	0	148.786	121.812	179.786	31.3934	0	56.7319	0	0	113.507	89.0649	0	0	52.2878	19.1111	54.3948	163.528	34.5491	85.0124	139.827	19.4032	161.911	0	82.3841	0	103.186	125.281	22.5085	34.1012	73.4898	0	55.3209	22.3983
		182	872.36	67.5041	20.8436	83.4449	0	0	0	103.296	171.08	0	115.722	0	176.051	74.1583	0	187.29	113.018	182.013	24.1121	18.4961	0	0	0	40.7125	76.7276	0	0	56.9834	19.138	81.5446	168.825	18.2067	73.8784	175.812	0	196.938	0	83.4605	0	77.3685	144.394	73.4945	51.4446	83.9272	0	85.2568	38.6614
		183	876.22	65.192	58.633	126.907	57.4327	0	0	53.9254	175.691	0	135.474	0	151.8	117.873	0	198.184	158.847	173.715	0	0	30.7982	0	0	70.0693	79.5794	0	0	58.3989	22.4857	112.872	135.036	15.4279	95.6932	133.356	0	95.2665	0	80.9846	0	65.8877	152.485	41.1074	76.7218	100.407	0	59.1626	17.0219
		184	880.08	90.3134	86.0971	109.552	35.0173	0	29.0827	65.2878	140.731	0	137.197	0	102.217	104.294	0	189.03	149.386	96.33	31.4021	0	73.71	0	0	102.334	105.664	0	0	42.3544	35.0836	110.764	141.758	0	100.087	146.012	14.2298	113.838	0	110.284	0	38.1454	192.482	18.1872	75.0622	72.1107	0	79.9413	36.0519
		185	883.94	53.4344	0	105.411	39.8381	0	0	52.6406	155.097	0	150.079	0	164.858	50.9525	0	175.889	145.979	72.271	16.5311	0	120.436	0	0	51.7343	102.849	0	0	85.8568	24.0687	88.6403	190.671	20.8509	99.1226	173.066	0	28.6455	0	103.303	0	68.1369	176.308	64.9928	0	54.461	0	60.6757	22.6218
		186	887.8	55.0525	89.3489	118.087	31.8839	0	20.8577	63.0108	105.902	0	113.817	0	137.367	121.162	0	200.455	199.082	141.467	0	49.4314	83.4946	0	0	60.4853	122.356	0	0	87.6484	32.6864	94.232	177.631	0	99.9989	179.789	20.7333	89.9752	0	90.6575	0	54.5326	131.57	38.0331	24.8862	85.2185	0	57.3695	21.316
		187	891.66	33.9978	59.9511	111.544	65.637	0	23.8602	34.2685	130.038	0	118.487	0	138.67	88.0027	0	202.66	168.386	130.855	41.9717	26.9348	135.227	0	0	57.6479	102.476	0	0	76.1292	72.7995	67.473	205.619	0	162.948	108.215	34.3249	99.4243	0	100.316	0	129.772	117.469	23.6942	35.3437	90.4411	0	33.1557	66.9447
		188	895.52	56.3549	66.188	144.635	64.9646	0	0	76.2893	110.347	0	116.256	0	139.247	127.975	0	134.411	148.924	123.273	61.4489	50.7197	105.162	0	0	82.4677	106.223	0	0	65.7781	0	71.2383	108.4	0	150.774	175.739	31.0501	101.827	0	108.382	0	67.1209	194.97	0	22.8851	108.815	0	43.994	63.5162
		189	899.38	31.5896	30.5244	147.047	36.8088	0	0	59.7955	133.357	0	103.051	0	128.738	75.1632	0	168.253	152.992	145.166	73.1717	45.7146	92.096	0	0	106.399	98.538	0	0	69.8535	86.3451	114.061	158.634	0	107.77	89.8818	24.9451	91.9776	0	54.7573	28.3483	62.924	163.082	36.3546	36.2935	105.61	0	65.9551	43.3099
		190	903.24	72.3852	37.8884	100.145	67.9885	0	0	62.8762	109.553	0	128.514	0	131.366	60.1721	15.971	122.678	175.057	46.0238	41.9961	0	89.0378	0	0	65.9176	124.64	0	0	80.5914	58.3939	46.3293	170.083	0	159.574	99.5251	0	90.6897	0	52.8493	24.4998	109.132	159.809	49.7266	31.3571	116.475	0	52.4456	58.3119
		191	907.1	35.1552	26.4307	100.128	43.7957	0	0	87.817	116.232	0	83.3412	0	175.406	84.4346	0	198.986	168.564	149.561	77.4931	40.1028	72.4286	0	0	57.2355	109.711	0	0	95.3039	174.435	38.0395	152.675	30.1284	132.099	65.1947	0	30.9079	0	46.8647	58.3072	40.8798	118.129	39.1083	78.6302	74.4011	0	64.8798	65.9976
		192	910.96	47.8836	50.5882	128.604	63.5166	0	0	105	145.179	0	89.4525	0	152.515	110.395	0	80.4118	184.118	143.457	61.9988	0	93.4018	0	0	73.649	115.274	0	0	77.16	80.3453	43.6691	143.658	0	125.609	104.271	0	44.6971	0	27.957	0	80.3555	204.166	61.7951	0	93.9387	0	77.0888	49.3425
		193	914.82	38.5031	52.1206	140.007	38.0814	0	0	89.6981	118.804	0	41.692	0	129.959	85.012	0	94.0629	212.38	129.176	28.8295	39.471	105.929	0	0	122.878	114.687	0	0	73.0458	137.705	81.0084	175.181	0	141.791	76.5246	25.3941	0	0	56.7699	0	129.68	178.362	28.0053	29.211	127.026	0	92.6822	50.2095
		194	918.68	33.711	47.0817	133.039	71.1809	0	0	34.7605	176.926	0	91.727	0	111.652	103.463	0	125.867	191.527	236.763	39.3752	61.355	112.744	0	0	84.1045	121.569	0	0	77.5356	98.6343	35.8567	198.806	21.8389	107.066	117.929	78.068	15.8684	0	51.4589	48.3068	81.7571	208.554	45.1833	67.8914	93.9366	0	30.7585	71.5241
		195	922.54	32.2644	43.9299	121.421	81.232	0	0	71.2831	188.53	0	52.5423	0	130.222	75.0363	0	127.66	151.722	169.122	45.9479	50.6822	101.167	0	0	55.9923	87.8934	0	0	89.8039	141.422	75.3605	223.489	0	130.91	104.966	31.9956	0	0	57.3707	0	77.0687	195.224	67.4581	99.4963	141.151	0	67.2746	48.3665
		196	926.4	52.207	65.8688	113.012	82.8704	0	24.0196	60.7108	187.011	0	0	0	96.6636	77.8086	0	118.094	153.458	184.441	70.4105	36.4964	77.4251	0	0	97.0431	100.646	0	0	83.5083	162.861	68.0206	250.53	39.7733	134.674	80.2595	0	46.2408	0	91.5227	37.1305	33.8301	153.178	31.7102	55.9828	128.248	15.8558	56.1028	47.8223
		197	930.26	87.9853	55.1425	67.7934	92.617	0	0	77.4449	179.932	0	69.5273	0	86.7609	78.031	0	151.49	129.152	204.79	29.8541	57.9977	139.832	0	0	71.0017	92.9546	0	0	106.01	113.681	79.4631	157.072	45.0304	96.4521	75.465	0	0	0	69.8032	40.6187	63.2926	186.709	38.3634	0	151.111	0	68.5278	82.8508
		198	934.12	59.2323	32.9227	124.122	100.699	0	0	47.5346	217.358	0	69.5651	0	125.78	90.9268	0	201.801	188.863	231.876	45.8839	50.9233	94.7077	0	0	100.842	95.4066	0	0	61.5525	152.308	37.5444	171.975	0	153.612	141.644	36.4844	0	0	78.9226	47.8257	70.6792	203.948	34.1245	46.7357	92.8918	0	48.89	68.9008
		199	937.98	67.2155	36.321	136.114	64.8045	0	0	133.235	169.538	0	29.1034	0	130.002	72.7062	36.405	166.788	188.671	185.548	43.4557	36.9702	85.3819	0	0	129.887	93.6225	0	0	53.5809	168.216	44.8566	160.503	0	153.643	91.8487	33.1734	0	0	81.578	37.0824	86.18	188.409	35.57	51.8798	127.737	0	45.052	140.973
		200	941.84	49.7377	0	131.997	89.9589	0	0	37.1764	199.38	0	70.6733	0	63.7824	129.048	0	149.393	169.126	157.658	84.8398	0	116.328	0	0	75.974	165.636	0	0	105.264	136.165	24.2854	143.144	0	161.197	101.746	51.5969	31.3011	0	59.0137	0	90.7469	176.339	63.2874	42.9107	94.4688	0	77.9135	119.481
		201	945.7	58.8083	0	85.1988	97.0989	0	0	78.9275	187.07	0	89.3161	0	110.469	139.774	0	122.722	152.308	174.35	28.4757	0	137.608	0	0	97.8465	113.478	0	0	88.558	165.126	81.3794	170.03	0	155.305	114.016	31.5951	22.9364	0	72.1336	0	108.982	225.269	29.5046	0	88.4221	0	50.3641	113.499
		202	949.56	0	37.5273	111.797	102.462	0	0	76.4675	199.486	0	40.6464	0	93.5754	137.593	0	169.953	186.619	193.508	59.3099	26.5793	104.035	0	0	26.0623	88.6498	0	0	100.618	134.926	37.3684	160.749	19.1373	128.291	151.955	57.568	0	0	57.0535	50.5969	93.294	248.976	0	37.0413	124.436	0	50.4555	121.378
		203	953.42	24.5893	37.1306	87.724	69.3954	0	0	94.0508	153.253	0	47.7928	0	132.054	103.888	0	118.337	183.049	183.836	63.843	21.6952	116.579	0	18.0299	99.2612	117.171	0	0	84.6526	155.194	45.4059	213.236	25.3166	105.236	152.326	25.7935	0	0	46.8451	57.1705	101.812	156.794	81.0867	74.3718	111.199	0	69.2022	118.929
		204	957.28	84.5807	49.0859	128.531	54.6019	0	0	80.2668	146.919	0	36.6527	0	59.946	91.9551	0	136.396	88.4841	187.76	55.652	36.7575	104.072	0	28.1349	103.65	110.44	0	0	36.3298	107.161	0	179.436	0	111.399	151.924	26.8735	0	0	81.1371	79.9293	95.5508	226.088	0	19.9228	73.9111	0	82.3992	163.516
		205	961.14	102.229	72.2458	177.661	49.1891	0	28.7112	95.6726	161.763	0	22.0326	0	69.8692	121.143	0	167.336	28.2906	197.848	76.4839	0	114.463	0	0	56.4962	81.4806	0	0	74.8691	111.404	49.0154	204.627	55.536	122.108	141.631	91.1397	0	0	87.9034	50.3245	111.07	241.275	0	35.9551	104.517	0	57.2112	173.442
		206	965	79.6242	47.9483	151.442	0	0	25.8587	87.6969	151.831	0	80.9264	0	97.8459	132.528	0	170.318	112.664	139.422	57.3877	50.9707	100.544	0	0	42.3524	107.932	0	0	55.9458	99.7636	0	141.376	33.8312	90.4019	101.974	52.8497	22.1737	0	83.5504	45.4879	128.684	240.904	0	31.0735	104.587	0	73.8109	90.6662
		207	968.86	70.7439	62.0175	184.875	22.5834	0	30.1292	112.898	188.696	0	0	0	68.3058	106.086	0	102.12	103.918	150.114	78.79	72.3929	0	0	0	47.1413	85.4628	0	0	45.1699	142.799	17.1213	150.344	35.0453	113.733	155.196	22.6394	33.5124	0	30.1424	23.4603	106.917	191.325	48.3981	108.746	97.7257	0	42.0428	156.072
		208	972.72	71.0808	26.3452	147.494	0	0	25.536	105.893	154.998	0	0	0	113.35	76.6618	0	160.09	65.5441	170.067	55.2589	56.4128	38.9606	0	0	55.4317	103.234	0	0	103.018	107.774	0	168.591	22.6677	123.097	171.637	64.7406	0	0	81.8245	47.6625	31.3917	136.191	0	50.3294	94.3707	0	69.58	157.141
		209	976.58	77.9327	34.7414	112.866	0	0	25.6216	103.604	139.318	0	0	0	88.6394	63.9104	0	155.733	30.999	152.831	113.714	46.6618	62.0798	0	33.8715	32.2881	98.5393	0	0	53.8484	135.051	0	120.284	40.1377	62.7454	127.639	60.8226	0	0	58.9834	37.061	100.147	229.709	27.7622	74.6299	74.7575	0	0	139.94
		210	980.44	82.1442	62.2163	128.319	0	0	29.0338	85.174	145.504	0	44.1847	0	67.2868	86.58	0	124.024	41.3667	149.105	101.691	45.5315	39.7075	0	0	32.6795	77.1193	0	0	47.7321	77.2235	0	183.035	0	93.6515	95.8534	22.414	0	0	82.9048	40.7393	92.7003	181.293	0	70.8767	69.0003	0	43.0006	192.411
		211	984.3	92.1909	28.6211	94.7129	35.3826	0	0	86.23	169.713	0	50.7896	0	86.443	29.0449	0	129.052	66.0812	159.52	82.1316	35.005	34.0814	0	0	21.2992	32.0813	0	0	61.4225	118.129	0	207.25	25.3684	70.6949	96.7117	90.3482	0	0	50.6027	55.325	61.7468	173.947	30.9334	53.2279	62.5297	0	53.6184	149.341
		212	988.16	67.581	65.112	138.723	0	0	0	138.605	254.045	0	0	0	89.9003	56.9132	0	145.971	68.2073	169.905	102.13	39.8778	75.0383	0	25.9227	0	92.1785	0	0	110.803	118.093	0	147.18	0	115.183	116.133	37.4665	0	0	108.952	64.9884	94.4395	168.632	0	73.3637	44.7766	0	76.5506	171.022
		213	992.02	49.9131	45.3711	177.276	48.8453	0	0	75.6802	216.039	0	0	0	62.9055	54.0847	0	158.848	42.417	137.81	61.3936	71.0416	53.4741	0	41.8727	0	65.3154	0	0	77.3124	104.779	0	145.74	29.8877	170.513	104.1	0	0	0	74.396	98.7587	74.1769	241.247	0	65.6173	43.0967	0	70.1665	153.57
		214	995.88	79.2193	49.1188	56.4791	0	0	19.3104	128.868	178.937	0	31.8315	0	55.4716	36.2684	0	113.343	0	137.358	96.213	54.5052	72.1607	0	22.8634	0	93.9259	0	0	86.8115	142.077	0	189.204	0	59.137	103.558	28.1149	23.6999	0	128.561	77.5998	89.8642	172.467	17.066	66.9737	26.0281	0	19.8094	147.163
		215	999.74	45.5431	43.6461	85.5807	19.4412	0	0	106.482	126.425	0	18.8298	0	55.4698	0	0	95.5411	25.6973	180.36	123.544	68.8248	0	0	0	0	84.1589	0	0	62.1718	127.472	22.7496	127.85	21.4603	101.968	92.0186	27.6462	27.7115	0	158.322	58.3228	49.6681	179.729	0	65.6527	27.0071	0	44.634	181.949
		216	1003.6	75.1434	27.8831	110.889	0	0	33.448	145.134	215.325	0	17.9776	0	91.8008	68.4361	0	91.8684	45.3576	96.3955	87.4402	45.5985	0	0	44.0292	0	86.2728	0	0	92.3642	123.099	0	270.248	30.0289	80.2686	77.6036	35.6157	88.2803	0	99.8136	64.0638	63.4644	131.72	0	29.9059	0	0	71.0458	113.123
		217	1007.46	81.5257	41.122	75.1607	17.5386	0	22.8776	154.493	181.242	0	39.2859	0	73.1421	29.6893	0	124.37	44.8187	137.54	123.104	15.7119	0	0	48.0007	0	100.413	0	0	62.9811	138.049	0	137.577	20.6377	64.5427	51.6746	44.4552	34.2791	0	90.8465	40.7556	62.7772	198.607	0	65.3513	0	0	56.806	154.876
		218	1011.32	87.9523	34.0441	97.2792	18.3399	0	37.6057	104.461	121.297	0	0	0	87.8427	107.69	0	96.004	54.413	84.2952	117.789	17.5799	0	0	29.8242	0	48.3744	0	0	78.2257	103.663	16.5712	174.276	0	122.751	74.7705	29.2752	81.8701	0	151.171	62.8622	89.3974	153.127	0	0	0	0	78.881	199.263
		219	1015.18	122.062	76.0121	136.857	0	0	45.7937	114.646	186.586	0	94.4728	0	103.049	22.1755	0	80.1445	37.1458	127.118	108.234	34.6515	0	0	0	0	71.733	0	21.1931	94.3303	76.0224	0	184.884	32.0982	77.6117	88.7443	46.9206	93.9583	0	136.388	54.7713	55.7974	135.977	0	49.6512	19.1741	0	84.8279	176.367
		220	1019.04	61.2245	72.42	86.5411	0	0	61.9792	127.399	189.926	0	35.386	0	57.2048	38.1951	0	126.288	0	141.517	134.306	25.0625	74.6215	0	43.4507	0	62.9126	0	0	62.6042	126.155	0	222.789	0	76.6013	81.0273	0	73.2312	0	117.961	63.3664	53.4492	104.295	37.6242	70.6353	0	0	77.77	153.963
		221	1022.9	83.1707	68.6322	95.1377	0	0	51.4325	120.659	171.793	0	29.2889	0	102.784	40.8896	0	78.9757	0	139.958	105.233	36.1775	47.7169	0	0	16.5203	88.8548	0	22.1871	46.1885	63.3486	0	159.365	38.8937	83.0532	88.9505	43.8001	129.64	0	110.64	61.7629	35.7652	206.429	0	61.6364	62.1755	0	59.5652	176.404
		222	1026.76	56.9581	79.7084	117.39	36.3156	0	30.7897	122.838	175.927	0	33.5957	0	79.7306	0	0	48.7575	16.0237	80.7861	141.31	0	42.1254	0	25.8726	0	87.6585	0	26.0265	59.0032	103.903	0	233.612	23.3955	115.362	84.685	0	75.2769	0	192.098	75.4496	65.3654	166.06	0	0	20.0084	0	57.9846	165.05
		223	1030.62	85.7479	38.8065	103.73	0	0	35.0486	95.4303	159.079	0	52.1521	0	85.1675	44.5403	0	94.9706	42.8094	51.1382	132.394	39.3809	0	0	51.1819	0	97.0776	0	39.5939	61.0224	102.93	0	148.322	14.4744	81.0228	30.7986	48.6801	140.273	0	119.231	78.8865	58.9273	160.903	0	0	38.8697	0	52.6629	211.428
		224	1034.48	79.4963	72.0761	102.437	0	0	58.2305	85.7306	155.957	0	70.1551	0	90.5501	30.3265	0	82.292	30.1001	82.2481	145.525	36.2884	25.8908	0	26.879	0	112.304	0	52.7272	33.8676	59.6768	0	167.946	0	83.5388	94.6686	35.0977	150.691	0	108.513	18.5011	124.811	107.867	0	33.0432	33.0289	0	92.7381	202.985
		225	1038.34	68.1795	52.9911	103.841	0	0	44.396	66.5352	174.214	0	91.5992	0	55.2227	42.4424	0	74.1853	24.6672	44.2124	93.9607	0	32.5168	0	32.7344	0	72.7009	0	49.8034	30.8467	158.462	0	142.481	0	95.6746	59.2718	0	136.6	0	103.063	76.5376	51.7767	138.425	0	0	49.1901	0	70.2837	242.763
		226	1042.2	99.0619	57.4404	140.237	37.3415	0	63.0563	145.304	177.583	0	44.1978	0	73.0705	0	0	77.5677	64.0573	135.487	110.255	0	39.3342	0	41.4645	0	118.172	0	0	60.5422	99.7141	0	143.663	16.1466	88.4529	80.3548	0	123.105	0	117.35	111.297	70.2813	142.052	18.7343	26.1657	36.8219	0	82.0699	231.665
		227	1046.06	68.3522	60.5522	138.172	29.8566	0	81.0675	78.7146	137.099	0	121.244	0	123.792	16.6424	0	73.6346	43.6891	66.7829	109.676	47.4326	70.193	0	42.1719	0	141.311	0	46.5379	40.7767	125.066	0	177.812	0	103.891	51.138	0	65.0192	0	111.115	94.0516	25.0834	79.923	48.0923	0	23.896	0	97.909	210.666
		228	1049.92	69.5825	80.9353	164.836	0	0	29.3581	66.1117	177.613	0	90.2622	0	122.053	41.09	0	81.9839	0	86.4186	88.6598	0	65.6022	0	35.8283	0	81.1513	0	0	32.9261	137.465	0	191.061	26.8141	43.3732	124.115	32.5753	155.894	0	152.546	99.3576	66.5599	56.0588	34.092	37.0839	0	0	53.0792	254.964
		229	1053.78	92.9238	108.65	82.7472	0	0	30.9846	132.144	175.189	0	49.0014	0	89.8478	18.033	0	89.3391	24.775	111.142	106.037	24.4497	36.2445	0	30.0206	0	130.974	0	54.4876	24.0179	108.05	0	157.645	17.1512	44.1946	119.621	0	160.205	0	119.167	80.59	70.9815	121.567	67.2602	61.8316	26.7251	0	98.1657	177.741
		230	1057.64	84.1741	50.1341	136.496	42.1853	0	49.3816	113.636	161.837	0	138.731	0	67.7237	0	0	29.4419	19.1085	108.472	95.9331	0	98.4431	0	58.7633	0	67.9547	0	54.57	60.8291	96.1917	0	142.715	31.8343	94.3219	68.8113	21.7345	152.032	0	150.737	39.9355	17.2896	95.1385	40.9947	41.9202	0	0	100.089	191.948
		231	1061.5	118.399	79.9236	212.835	32.1544	0	52.9831	105.886	150.976	0	109.716	0	67.9274	0	0	83.0425	61.5011	48.3982	161.78	0	54.4538	0	40.7734	0	85.6164	0	65.1441	0	126.984	0	215.078	0	59.8788	50.03	0	117.529	0	143.69	49.7417	0	104.924	74.6537	67.9248	0	0	124.74	223.453
		232	1065.36	52.8019	114.973	158.486	0	0	26.8372	82.8703	134.401	0	61.8048	0	126.805	20.1189	0	86.7105	53.3978	121.52	128.576	29.0661	23.0148	0	23.5312	16.8506	117.372	0	58.0652	0	121.784	0	244.89	0	100.054	71.6154	16.8454	128.164	0	158.942	116.868	0	145.508	40.5203	0	27.8688	19.3929	81.7857	230.578
		233	1069.22	35.9358	105.786	165.847	39.9151	0	58.8696	109.457	173.117	0	59.7189	0	83.233	28.1402	0	70.0919	98.8623	89.7939	123.865	24.038	86.0745	0	21.3479	0	143.949	0	72.9642	40.6307	123.615	0	181.992	0	55.1964	64.1334	21.6794	78.5382	0	107.479	86.7627	0	85.8422	30.5249	68.2839	0	0	118.875	211.204
		234	1073.08	55.4879	91.3624	181.515	48.3476	0	42.8729	115.165	138.277	0	108.074	0	65.503	29.2234	0	0	98.0084	133.873	90.1974	30.7634	92.9173	0	52.8847	0	121.477	0	38.2767	0	74.2388	0	220.405	21.81	84.9634	64.7139	17.6763	124.767	0	130.529	58.4518	26.4028	66.0949	72.3029	69.8518	17.3892	0	151.345	168.475
		235	1076.94	71.4008	55.5951	148.16	28.7601	0	84.5305	190.619	182.593	0	79.735	0	81.3377	0	0	90.9479	74.9385	117.057	116.275	0	99.5837	0	48.7665	0	84.2428	0	45.806	0	91.0892	0	220.184	19.178	102.992	56.6872	47.4718	145.521	0	96.3611	99.9983	22.5276	66.5682	33.2499	64.3642	26.623	0	130.096	210.356
		236	1080.8	53.4845	100.438	137.713	0	0	42.897	113.193	133.489	0	104.413	0	77.0657	0	25.4596	75.4297	47.5416	130.24	117.118	56.4926	69.7249	0	27.8231	44.2644	120.127	0	54.318	0	87.1489	0	244.209	0	23.6059	37.066	0	99.2916	0	84.4234	97.254	0	78.063	39.9883	82.6934	26.57	0	134.774	211.183
		237	1084.66	49.947	71.5832	186.417	0	0	0	92.7001	119.277	0	102.119	0	84.0657	0	0	95.7827	39.8659	131.741	111.089	38.4076	63.4347	0	32.4917	49.2949	108.272	0	62.42	0	105.118	0	284.9	34.7011	50.2494	34.9999	26.9231	52.0058	0	120.002	94.311	0	85.7965	46.4292	65.6994	0	0	81.2246	141.807
		238	1088.52	65.6378	46.0279	197.499	52.3257	0	61.0928	133.617	153.329	0	116.306	0	77.7037	0	0	54.4043	17.8031	94.7834	99.7366	0	71.9417	0	82.2135	80.717	119.09	0	66.7694	0	98.6363	0	223.816	0	58.5715	21.7074	0	121.092	0	72.671	88.5841	0	56.8663	101.087	100.034	45.7125	0	117.445	221.609
		239	1092.38	42.9729	42.9278	121.982	37.2543	0	52.4609	176.914	131.956	0	55.9989	0	56.151	30.303	0	60.4646	75.6649	106.529	116.436	51.631	27.3669	0	65.2901	46.1635	148.846	0	117.353	47.4932	98.3837	0	201.17	34.2852	24.1689	51.7183	0	56.2498	0	126.108	46.7641	0	22.4704	83.8253	59.3556	0	0	133.117	160.122
		240	1096.24	60.641	69.6255	124.168	84.4685	0	36.1625	109.506	157.568	0	52.0729	0	73.8168	32.4081	16.3409	37.8782	22.0801	107.769	100.187	53.3124	65.0037	0	34.1394	53.0211	147.304	0	84.3557	0	89.5677	0	275.972	26.4281	58.284	0	0	75.1515	0	135.202	99.718	0	47.0251	70.2717	90.8786	40.5119	20.3428	130.235	206.76
		241	1100.1	23.1606	26.2292	128.657	0	0	55.4525	67.9451	151.34	0	80.4681	0	29.7421	39.3242	0	61.3589	0	95.3575	51.7444	0	86.759	0	47.6552	65.4191	151.567	0	103.016	75.774	26.3836	0	241.373	0	83.0725	31.6217	0	62.2926	0	138.684	91.0024	68.8304	15.2195	82.299	121.071	70.1045	0	129.718	135.412
		242	1103.96	43.4496	24.0634	161.693	36.3114	0	25.518	90.9014	128.002	0	0	0	37.3125	41.8806	22.3484	79.0446	0	104.516	109.314	62.7502	33.1388	0	52.9334	73.748	147.284	0	56.3635	56.9734	46.7534	0	237.156	45.6951	67.6336	0	0	65.2518	0	97.6608	151.788	35.3665	42.7162	65.2997	84.113	17.8555	0	118.07	137.899
		243	1107.82	39.0096	0	151.283	52.9676	0	16.7349	129.9	95.4464	0	37.0951	0	53.89	63.2347	0	73.9554	31.2884	118.49	86.7966	70.4646	79.6666	0	26.109	40.697	128.452	0	32.8546	46.5688	37.6205	0	191.81	66.5641	90.3783	38.0711	0	33.0445	0	104.392	53.7934	78.6261	35.6665	86.1893	94.4442	0	0	102.726	116.858
		244	1111.68	70.597	36.3558	169.477	94.1357	0	0	49.0085	216.171	0	26.1969	0	38.9889	47.9062	51.3394	0	46.3697	92.1632	94.1808	41.6693	33.3047	0	65.3187	60.2825	73.0252	0	51.002	25.6754	0	0	221.481	30.7046	89.5686	49.1832	0	63.6718	0	99.112	83.8031	44.6039	38.4373	87.3102	48.2114	0	0	131.887	148.438
		245	1115.54	63.5103	0	205.923	77.5792	0	29.4038	42.9688	190.518	0	43.0689	14.9363	40.4783	66.3506	47.6833	52.5515	0	27.1013	104.09	0	40.9381	0	73.7669	26.41	123.54	0	123.865	45.1279	0	0	199.008	0	90.5527	0	0	63.2348	0	138.636	127.176	34.7994	75.5972	40.5326	77.6852	0	0	65.8461	122.766
		246	1119.4	43.04	0	175.454	67.9684	0	0	48.8923	173.886	0	43.173	0	0	89.5329	0	35.9231	34.38	123.104	72.0114	34.3832	50.3164	0	0	27.4664	111.814	0	109.526	46.1347	0	0	251.523	26.7852	69.5704	0	21.9205	28.4955	0	140.443	135.335	74.7074	40.0755	63.1585	63.7234	0	0	139.083	99.8793
		247	1123.26	64.9824	0	184.686	62.3773	0	24.3525	29.5491	201.407	0	42.5863	0	43.1957	60.2468	0	62.0804	77.1814	93.6658	74.5424	38.743	31.956	0	48.6312	38.6575	132.582	24.5211	65.792	71.529	53.8761	0	195.036	34.6148	58.2185	26.1234	29.4658	61.3778	0	163.733	114.682	71.884	29.0389	75.2007	71.9967	0	0	185.019	125.767
		248	1127.12	38.5874	16.3797	191.619	53.4129	0	0	92.2018	199.682	0	0	0	44.8047	60.0493	39.3363	61.8423	118.648	160.794	116.1	82.0434	31.5465	0	105.392	0	70.8669	19.493	87.3296	52.214	46.0973	0	242.265	65.5374	28.7003	27.4268	19.8872	29.8656	0	126.992	138.764	69.2937	55.2053	69.0006	52.2223	0	0	102.708	102.31
		249	1130.98	23.6616	27.9617	198.171	45.0302	0	0	61.1128	200.979	0	34.6975	0	26.3146	36.595	48.9285	16.712	52.341	86.5165	93.5838	36.7951	79.1043	0	58.7772	31.4317	71.355	15.5579	80.1666	69.2578	65.1461	0	239.295	23.2299	67.614	32.1766	0	40.0596	0	111.151	156.202	0	80.5305	74.5779	68.7429	0	0	93.0211	91.8822
		250	1134.84	59.0997	0	177.832	71.2825	0	22.201	0	194.421	0	0	0	28.5004	79.4196	53.5835	79.923	58.329	109.673	114.93	0	57.5078	0	60.4818	72.9485	46.1513	0	108.087	63.3846	49.6543	0	195.459	57.4172	57.1217	17.8476	0	33.9503	0	140.014	159.112	35.7241	41.7643	96.2654	65.7567	71.9389	0	81.5247	110.638
		251	1138.7	49.2404	43.5186	217.631	66.1002	0	0	30.8077	152.429	0	0	0	25.6215	142.041	25.4529	80.2761	54.985	125.48	104.479	51.4409	62.1471	0	71.4246	67.526	101.088	21.1439	77.2242	60.8823	46.4789	0	198.375	78.9901	62.3309	73.8016	0	76.194	0	100.393	153.415	36.1508	53.3054	100.175	73.9573	50.6774	0	100.445	78.411
		252	1142.56	25.9327	0	229.671	0	0	0	35.9334	219.368	0	0	0	0	101.312	62.6861	69.9396	123.889	106.853	70.3013	36.5862	62.4637	0	56.9777	55.3249	134.757	0	81.9957	65.3444	0	0	205.61	34.3424	0	67.818	0	24.3016	0	70.6211	156.388	56.6235	76.5394	91.7138	93.1792	55.4243	0	128.542	89.903
		253	1146.42	58.2299	0	169.291	71.104	0	0	37.271	174.404	0	30.4908	0	0	112.585	46.6151	48.9101	78.8399	97.5411	44.8759	26.2964	45.0283	0	53.7947	26.7586	87.404	0	57.0109	32.5879	36.0378	0	196.3	58.411	33.085	48.603	0	0	0	92.9151	158.826	37.6045	44.0959	81.5133	86.893	29.8626	0	135.267	80.9227
		254	1150.28	21.1404	0	195.542	0	0	31.4304	26.9648	221.228	0	0	0	0	81.5188	73.4598	145.106	189.236	114.83	89.2648	61.1376	61.0219	0	77.8681	41.3227	62.4021	24.9671	36.5577	81.9565	47.1368	0	214.341	40.7647	42.5685	72.2765	0	22.2842	0	109.692	135.541	33.471	0	42.6496	88.2212	63.4874	0	112.372	118.922
		255	1154.14	26.2183	0	246.841	0	0	27.9354	32.1842	211.713	0	0	0	16.4296	55.4711	45.8322	72.8772	148.737	158.856	68.6345	37.1557	55.1811	0	114.267	0	97.7395	0	56.4262	106.582	33.2398	0	196.222	58.02	31.304	34.7039	0	33.631	0	69.6793	148.13	44.5169	0	30.6889	78.784	75.7258	0	68.9411	110.399
		256	1158	20.3098	27.9094	254.923	0	0	17.5281	0	237.577	0	0	0	0	94.2604	34.2518	80.5132	88.8019	156.791	69.5684	38.9033	20.3044	0	71.5719	0	78.8157	0	90.901	50.9067	33.3388	0	201.304	41.4591	20.5386	67.3413	0	33.6322	0	82.7768	147.987	0	89.4597	29.4935	67.9036	61.6693	0	60.1002	66.0858
		257	1161.86	33.8498	16.6907	242.33	0	0	27.013	22.7084	198.028	0	0	0	0	69.9093	55.8211	72.9366	92.9157	154.251	42.5245	41.4643	53.521	0	51.1437	0	79.9111	26.6718	0	62.8108	0	0	167.99	63.5259	35.0181	0	0	37.5676	0	157.287	155.504	55.3586	60.469	61.3095	92.8894	80.4354	0	0	41.5967
		258	1165.72	32.0882	0	262.143	28.7454	0	0	0	128.246	0	33.1446	0	0	106.62	55.0823	91.0442	73.1771	143.661	116.697	74.0826	65.8566	0	78.3306	16.9144	89.7564	25.4355	0	29.2789	0	0	172.198	58.5459	27.0325	72.0569	0	0	0	30.2021	141.762	95.5127	83.0433	63.1588	41.9729	102.001	0	53.7822	21.7912
		259	1169.58	44.6451	25.8057	235.118	0	0	55.713	0	133.6	0	0	0	33.9873	100.65	95.9272	88.7787	106.273	186.919	82.281	38.2099	76.2332	0	102.664	0	131.859	0	34.8142	58.5148	21.856	20.3994	178.332	65.3831	0	66.5307	0	0	0	57.4495	155.704	97.918	95.9987	56.1914	71.5926	47.3799	0	72.2515	62.7125
		260	1173.44	0	0	263.78	0	0	0	0	206.003	0	37.6413	0	0	82.7647	86.1815	82.7337	110.262	153.601	113.688	79.6492	65.1399	0	37.6249	28.3241	71.6354	0	19.324	74.9273	51.9243	0	190.069	67.6607	0	54.06	40.584	0	0	37.2113	82.4943	82.2656	74.0323	26.7644	63.7037	0	0	64.7714	72.6563
		261	1177.3	19.1966	38.6809	280.442	0	0	0	0	155.308	0	34.5039	0	0	96.0823	42.1834	98.9121	95.7951	142.151	95.1204	49.6941	80.1462	0	101.579	0	97.3395	0	16.2622	51.7447	15.6285	0	162.161	44.4972	0	75.9533	0	29.0112	0	76.7201	123.828	73.2297	55.2856	56.8543	50.0261	79.3853	0	93.474	56.5985
		262	1181.16	24.6014	19.279	210.136	0	0	0	18.9983	176.365	0	19.3985	0	0	140.527	62.1934	80.6922	104.274	160.494	94.5019	58.3144	84.1634	0	63.6843	0	87.5978	33.9149	0	49.6609	16.5985	0	157.029	93.2616	0	77.2258	0	16.6889	0	95.1155	157.091	0	91.8741	44.8109	87.9478	72.5934	0	57.9355	72.6336
		263	1185.02	36.4014	46.1704	251.414	0	0	0	0	183.997	0	38.4075	0	37.1661	105.569	33.9196	98.1402	111.689	158.601	105.823	56.7723	79.4821	0	87.6333	27.1798	73.0735	34.0898	0	47.1417	0	0	183.582	60.5109	52.9528	74.3138	0	30.5989	0	73.0545	109.437	67.9017	80.4289	59.7182	49.6012	79.5711	0	48.2817	28.9103
		264	1188.88	17.3389	24.9764	248.899	0	0	0	34.0293	214.781	0	25.5644	0	0	81.7797	79.1443	48.8187	106.621	177.954	119.715	80.3012	63.7486	0	132.473	17.053	85.765	0	0	0	0	0	165.456	35.0713	0	92.6572	0	30.0393	0	30.3895	161.704	42.3587	69.2872	44.4837	103.958	70.9608	0	47.5583	0
		265	1192.74	0	31.1777	192.488	0	0	0	0	227.282	0	0	0	0	91.8821	50.4082	42.8358	57.3437	137.333	75.9139	53.5624	89.5464	0	41.2851	18.8954	77.6969	0	26.0722	42.069	0	0	167.832	79.5428	64.7789	76.7755	0	22.4772	0	68.5467	97.013	0	99.9282	57.0879	101.361	53.2146	0	56.3959	0
		266	1196.6	0	0	189.301	0	0	15.221	0	205.672	0	0	0	31.0903	112.294	62.8572	31.8442	105.761	106.224	125.095	77.7288	75.2854	0	94.5093	0	62.3277	21.4182	32.4733	53.7707	0	0	128.198	99.541	39.9971	69.8265	0	24.1771	0	89.1492	153.595	57.681	97.5675	56.8138	84.734	42.5788	0	49.4608	78.306
		267	1200.46	26.7023	33.0236	241.553	0	0	42.9073	0	215.345	0	38.3433	0	0	77.7018	81.947	27.7688	79.0776	159.76	84.4801	116.515	86.0883	0	58.3352	0	102.35	27.3675	44.9153	97.0211	0	60.9194	148.158	93.7386	0	95.6321	39.0357	21.4393	0	92.0823	171.516	45.2019	118.265	35.1233	91.5587	49.1106	0	51.1137	0
		268	1204.32	0	44.5603	231.97	28.9064	0	26.1968	0	218.824	0	0	0	0	84.3091	52.514	51.1091	114.695	181.958	136.615	66.9902	140.701	0	66.3566	0	92.3362	57.6302	48.0449	49.6298	19.8176	0	155.256	83.046	44.0977	88.5343	33.589	31.519	0	49.4967	91.6331	75.9343	69.1881	53.7603	97.5824	78.4413	0	34.6296	0
		269	1208.18	0	18.5216	220.202	28.8538	0	71.4059	41.2252	234.328	0	0	0	0	87.766	69.4307	16.5932	45.6021	202.187	88.7521	73.4128	29.4992	0	70.9326	20.2461	103.082	54.599	46.2123	49.0676	0	52.3679	168.2	122.461	58.3264	79.3387	18.4411	0	0	118.954	64.5464	131.227	97.7773	86.2791	61.908	66.6804	0	48.9297	21.7623
		270	1212.04	20.5845	0	155.274	0	0	23.5089	0	189.821	0	27.1846	0	0	44.8435	39.3797	49.9122	58.5984	143.748	102.354	85.6306	60.9244	0	0	0	130.149	34.4338	0	28.4305	0	38.1389	141.423	104.556	19.4388	60.5217	0	25.1696	0	46.1477	131.618	101.45	94.3843	65.4292	71.4798	53.1442	0	61.4306	16.5533
		271	1215.9	17.1463	70.1237	238.316	0	0	25.4674	27.3717	241.478	0	45.68	0	0	37.0035	68.5917	22.5548	66.9453	154.409	65.9848	20.1018	0	0	0	0	124.978	0	50.7666	86.618	22.5079	27.5375	110.72	104.979	60.6361	45.7279	48.8549	22.6978	0	64.603	181.241	78.5994	86.176	40.3262	0	49.6756	0	88.3679	0
		272	1219.76	0	0	195.586	0	0	41.8032	0	141.093	0	0	0	43.4938	70.817	41.4421	48.8704	21.1163	137	91.5029	75.6079	35.1635	0	30.6338	39.0773	113.777	47.2755	50.7696	35.858	0	57.6305	129.194	83.7941	29.9584	87.319	45.106	60.6924	0	45.0194	100.127	103.692	82.3966	49.0435	40.9451	0	0	95.5674	20.9127
		273	1223.62	23.5024	54.6409	182.868	0	0	31.6014	0	204.138	0	0	0	0	72.6678	38.8669	0	57.3168	101.619	82.1584	72.2156	86.2487	0	41.1793	0	145.562	0	0	91.529	0	58.6516	91.3403	117.364	52.2267	91.8862	26.5717	0	0	144.152	168.186	106.141	57.5008	55.9343	96.3094	28.1314	0	33.4295	17.0685
		274	1227.48	32.8828	0	136.984	0	16.7579	48.0213	0	184.893	0	0	0	0	45.5297	68.2976	54.606	48.1503	142.27	99.1705	67.1036	58.5474	0	40.1359	0	152.452	39.6859	46.1924	120.019	0	52.6338	95.8394	134.562	69.3727	82.9817	16.7832	30.2742	0	137.254	117.265	60.4631	44.1258	0	71.6956	0	0	57.6186	50.5197
		275	1231.34	29.9047	0	179.388	17.5375	0	36.1231	0	211.994	0	0	0	23.2956	66.5325	56.549	31.6565	71.4925	154.538	106.325	70.5316	37.2161	0	0	16.1521	131.321	72.425	47.6745	112.532	52.1373	91.3747	154.182	116.376	55.1134	111.485	21.2526	0	0	140.668	101.67	74.5122	70.7218	88.4146	88.9905	0	0	91.1663	34.3332
		276	1235.2	15.3804	0	248.201	0	16.2582	33.4734	28.7772	207.972	0	35.0612	0	0	93.8981	0	0	42.3289	139.441	107.278	76.5396	20.7575	0	47.1215	34.4236	124.62	20.6301	46.5572	169.147	67.6442	34.4337	116.052	115.78	36.6924	123.789	0	0	0	138.354	81.919	72.2984	50.4478	157.785	38.6782	0	0	83.0573	21.0679
		277	1239.06	21.9088	0	220.604	0	0	36.0765	0	178.465	0	64.0571	0	34.5702	81.6766	44.805	0	62.1176	128.518	87.3111	48.5531	42.8455	0	35.8447	28.9003	168.67	0	44.1545	137.286	32.3826	121.788	88.5712	106.953	62.9192	106.05	25.7417	17.3629	0	109.226	137.291	73.8234	56.9235	102.597	49.4895	0	0	67.2421	35.5623
		278	1242.92	0	59.283	212.179	0	49.7377	38.9631	18.1573	216.508	0	29.8036	0	41.0354	49.0873	23.5915	34.3262	32.4631	135.674	151.693	76.9551	47.6235	23.9236	49.8999	23.9805	146.372	16.7806	0	101.137	49.4318	63.9736	100.748	159.716	26.1611	126.168	56.5252	36.2419	0	102.451	152.355	59.7436	66.5776	122.547	68.646	0	0	60.9341	0
		279	1246.78	0	22.6075	171.354	0	0	42.6124	35.0351	247.531	0	78.537	0	57.0051	62.886	20.2199	52.7563	26.9746	93.3002	75.7636	23.8191	22.7655	0	70.6073	0	166.193	55.2391	37.1591	169.797	57.3072	84.9859	64.9169	151.861	0	49.7533	21.9099	23.1792	0	163.439	196.413	31.866	101.986	59.9212	59.5866	0	0	99.5073	17.3308
		280	1250.64	20.8553	59.2937	221.344	0	0	33.2106	0	295.863	0	25.7336	17.8511	26.8076	25.2826	0	49.0737	34.5962	147.525	69.0363	43.6813	25.1634	0	56.1692	0	171.216	47.4005	63.1883	164.544	83.1118	113.689	123.508	171.667	27.6907	84.0465	19.9098	51.6288	0	114.574	185.74	55.6788	33.5816	138.599	69.3603	29.0944	0	56.5182	0
		281	1254.5	0	62.9681	182.344	0	16.3276	21.271	34.2586	236.857	0	43.0669	0	0	106.922	0	85.0891	49.9817	145.667	76.3644	87.4417	29.4652	0	50.3963	0	180.077	0	18.8912	113.65	74.0316	68.7953	89.5339	142.013	25.2482	47.3539	0	20.5576	0	141.159	152.29	99.9922	88.8579	113.884	55.6199	16.7575	0	34.9827	0
		282	1258.36	0	60.1769	249.075	0	0	56.5605	0	199.323	0	50.6117	0	29.7446	73.6228	0	101.249	0	169.053	96.4137	43.5064	66.6807	0	73.24	0	178.122	53.1364	33.201	166.392	47.7487	176.534	132.918	95.8403	56.3992	98.4394	37.6416	44.3743	0	154.373	155.47	46.237	135.8	118.221	38.416	19.2288	0	39.4632	28.4745
		283	1262.22	0	25.6189	189.117	25.0501	0	31.4284	19.1209	203.452	0	30.7767	0	45.3408	37.2622	23.4106	87.6506	17.6553	138.511	61.5981	91.3182	47.2112	0	99.9146	0	201.787	46.5229	0	179.337	45.4715	122.688	135.456	158.006	23.6116	68.3873	28.891	25.5419	0	137.336	105.276	38.06	75.1518	110.17	60.6684	0	0	56.7453	29.4863
		284	1266.08	0	64.7886	250.12	0	0	39.1989	18.4621	265.897	0	74.5053	0	23.8802	37.1576	0	156.159	0	96.9059	86.8697	150.744	0	0	101.92	0	238.523	22.1527	33.8893	186.113	32.7631	110.262	185.716	149.532	62.3019	47.8302	24.0064	81.2948	0	230.382	128.35	25.0525	108.188	116.455	50.9499	27.3873	0	50.7374	16.0588
		285	1269.94	0	52.7858	214.05	0	0	25.8121	44.6828	227.361	0	87.6454	0	51.5259	25.2982	20.9545	106.284	0	120.076	49.175	102.064	0	0	128.019	0	225.576	45.1175	22.0422	114.567	69.7567	61.3792	117.758	82.1982	71.1477	52.5743	34.9176	18.5689	0	100.222	153.139	0	115.446	128.488	119.128	37.1793	29.1849	0	67.7669
		286	1273.8	0	78.1326	218.374	0	0	25.108	0	203.922	0	81.4274	0	0	77.9089	0	64.1949	0	172.936	45.6742	90.2612	0	0	110.204	18.8736	200.999	0	57.3435	126.054	80.9614	80.7035	134.268	148.577	89.6099	67.9295	0	0	0	175.909	103.109	28.7651	95.3726	95.691	93.6654	54.2344	29.78	67.7563	0
		287	1277.66	25.9291	64.1817	215.737	0	0	0	0	173.492	0	71.9997	0	0	58.442	18.1065	81.0486	0	160.665	74.3529	56.3433	17.9986	0	145.604	20.5867	210.73	17.9276	47.5368	97.5093	36.6947	98.3116	77.8485	53.8924	43.1516	50.1071	22.6494	43.9426	0	235.238	96.8157	0	88.9245	144.565	75.5479	75.5545	0	69.3504	0
		288	1281.52	0	93.571	226.069	0	0	22.0655	25.0364	187.145	0	79.7585	0	0	59.2441	33.0975	103.055	0	127.863	81.3382	97.9761	0	0	107.94	26.2621	241.019	0	46.3305	106.128	43.5888	75.3757	95.4313	75.2206	34.1134	57.9015	21.1141	47.8051	0	238.043	79.3216	0	101.239	133.499	94.2412	16.0491	0	40.8145	0
		289	1285.38	0	85.4514	271.025	0	42.0514	26.4049	31.408	144.752	0	67.2307	0	0	64.4196	0	82.4178	0	131.72	49.6279	66.1403	58.2503	0	89.2123	0	238.836	37.2399	19.3433	153.451	0	185.272	105.854	127.272	52.3927	33.3062	0	51.0107	0	189.739	93.0582	0	81.6356	145.794	103.853	24.0819	0	105.888	0
		290	1289.24	0	77.8597	229.509	0	19.7437	35.1191	59.0622	200.599	0	95.5844	0	57.0138	41.9362	0	78.9563	0	137.039	55.4708	76.2236	0	0	84.82	0	205.491	0	27.7259	102.576	49.751	140.174	91.1044	84.5522	31.9535	46.658	0	18.0521	0	188.92	59.9272	0	72.7315	166.333	106.35	38.2682	33.8011	158.529	0
		291	1293.1	0	130.116	168.635	0	0	32.8751	71.6549	255.665	0	84.9099	0	0	50.4313	0	47.3614	0	130.573	71.6431	141.538	36.6993	31.5868	102.96	0	199.914	42.9354	0	113.377	106.351	102.515	131.784	95.4667	61.4175	26.0345	0	18.0967	0	201.695	85.0676	31.9229	0	212.741	80.8815	27.8268	23.5067	110.157	0
		292	1296.96	0	79.0129	202.548	19.7408	18.9067	28.9479	37.7163	172.408	0	22.9341	0	20.2347	88.8581	0	86.658	0	86.4026	21.9836	94.171	39.4888	0	121.025	29.1208	158.838	41.0684	35.5635	130.973	40.8993	114.626	93.7558	52.498	24.4176	72.7162	0	35.5936	0	147.65	101.924	20.4584	29.2696	159.859	62.6321	53.2971	46.7346	111.59	17.3223
		293	1300.82	0	131.76	157.394	13.919	0	0	69.1616	135.182	0	100.702	0	23.2177	117.23	0	94.7824	0	99.5341	28.6062	38.4278	79.8606	0	93.3043	0	258.09	34.8477	25.1481	115.119	89.6977	95.9552	100.424	64.4372	35.8605	17.3899	0	0	0	136.315	90.2567	0	46.2645	168.753	39.6833	45.2728	28.9288	85.6624	0
		294	1304.68	0	78.4007	160.327	0	28.2099	21.1659	63.8476	155.404	0	43.6888	0	0	82.6189	15.9141	98.7086	22.4579	114.481	61.085	67.1058	47.5203	0	121.514	27.2302	130.899	25.3104	17.0596	107.791	111.734	94.1862	89.6491	70.1086	42.8158	87.4112	0	0	0	276.9	49.9295	0	0	128.299	63.4034	59.4163	69.4291	87.916	0
		295	1308.54	0	81.5809	160.225	0	0	17.3366	67.807	157.346	0	78.6433	0	0	88.4493	0	159.814	44.7893	67.4577	104.437	21.5846	26.5906	15.0045	51.2946	28.7577	181.96	33.4413	60.8963	110.048	66.2297	87.0006	94.0791	67.3532	34.8769	0	34.6568	80.7469	0	235.885	55.2705	26.757	38.6181	136.211	113.107	58.7969	0	49.5015	0
		296	1312.4	0	105.876	146.669	0	0	0	123.255	145.896	0	91.029	0	21.8853	30.3422	0	103.057	30.0122	65.4368	86.1685	84.997	41.0274	31.6256	128.95	0	148.337	47.9862	34.5335	136.937	104.792	106.351	146.475	118.182	0	0	0	30.393	0	191.907	70.8841	56.7614	0	180.248	50.2551	50.7075	54.4218	58.8924	0
		297	1316.26	0	93.175	187.465	0	45.3275	0	110.67	188.631	0	87.2794	0	41.336	75.6571	0	152.218	41.8262	70.8086	27.5957	21.2292	80.7668	20.4469	128.243	41.1505	182.134	97.2241	38.5023	169.659	146.888	90.8021	117.814	100.597	29.0177	71.9063	0	42.0845	0	195.033	52.4374	20.4445	44.962	180.371	93.4761	76.1824	20.2112	95.1224	22.6808
		298	1320.12	0	104.3	105.793	0	0	0	127.14	187.525	0	84.0541	0	0	88.7507	0	17.8618	44.5722	63.8545	94.0186	25.3946	26.0405	0	131.742	24.8769	163.247	37.8776	62.8269	121.928	126.066	58.8733	71.6767	103.941	49.3735	26.5662	0	55.4486	0	218.871	17.5493	52.8768	0	176.244	55.6836	74.8073	0	99.4458	0
		299	1323.98	0	131.84	117.862	0	0	0	69.9441	196.157	0	74.9389	0	0	26.6697	0	56.3993	43.0845	72.6341	96.7258	18.5864	70.626	0	160.058	17.0914	170.779	42.3059	0	108.352	91.3142	134.904	24.0047	62.5055	53.3548	35.8605	38.3714	51.5188	0	202.41	0	72.2889	0	174.496	41.1575	96.8871	41.4938	120.685	0
		300	1327.84	0	105.316	171.58	0	26.0664	0	118.197	203.063	0	104.516	0	76.9034	106.733	18.2446	64.3028	61.6702	88.1012	130.625	50.6278	60.438	0	61.1045	0	168.85	76.8553	0	166.746	53.2253	103.598	117.115	143.664	0	25.0434	0	55.9483	0	239.617	0	37.8737	64.7794	170.546	106.472	107.836	0	113.572	37.5165
		301	1331.7	0	97.3832	203.9	0	0	0	108.082	166.163	0	89.8224	0	75.0234	127.378	0	131.949	44.9781	86.562	84.2922	76.2731	38.3505	0	63.9494	0	96.7863	100.003	0	120.527	100.729	73.0481	76.7524	104.498	40.1307	56.1829	0	69.4238	0	190.483	0	20.5243	37.9595	122.733	34.6891	95.1235	56.1671	131.544	33.0539
		302	1335.56	0	109.682	101.362	0	0	0	121.125	171.34	0	88.3272	0	78.0733	68.1793	0	48.5715	71.0193	62.2206	122.52	19.5449	66.9333	0	71.4326	16.3704	167.696	50.0003	0	115.557	131.368	67.0338	107.259	106.898	32.8709	0	0	77.7262	0	183.767	0	0	0	176.83	16.5992	86.3341	58.2538	100.265	0
		303	1339.42	0	133.69	136.565	0	15.5856	25.5587	82.7137	143.153	0	65.9003	0	89.604	71.7677	0	136.059	47.3645	53.2293	99.5287	68.4021	82.6681	0	131.659	0	155.362	117.902	25.0322	105.417	117.246	89.9498	87.652	150.923	34.2993	43.724	0	18.641	0	243.131	0	25.6105	0	159.737	57.4465	91.8342	40.4393	89.3521	19.9159
		304	1343.28	0	112.254	127.955	0	0	42.0482	134.652	147.761	0	0	0	94.2141	61.5235	0	123.7	51.7515	96.6956	151.721	44.6548	98.3034	0	141.468	0	107.277	81.1888	0	122.078	122.138	91.5832	112.204	76.795	22.7626	41.4515	22.1101	76.3453	0	196.804	0	0	34.324	164.58	44.2759	71.6679	33.7655	81.6829	0
		305	1347.14	0	95.2184	128.413	0	0	0	102.209	153.098	0	114.067	0	71.1481	30.9495	0	143.519	31.1741	90.9987	133.964	68.0318	84.7421	0	156.795	0	120.422	79.6174	28.3474	76.0036	145.382	86.8564	107.797	66.0137	49.4199	33.9584	0	34.1482	0	266.667	38.2734	20.2332	17.3916	96.2729	48.3474	100.817	37.5271	116.271	21.1745
		306	1351	0	160.51	172.704	0	0	15.5444	123.905	181.71	0	89.0736	0	91.9164	74.975	0	91.2559	61.667	73.1683	121.338	0	84.2154	0	142.132	23.2129	162.822	133.574	32.4596	139.52	116.739	91.1849	76.8616	113.049	20.8061	0	17.8816	91.007	0	265.377	21.8067	0	48.0254	133.149	58.5896	128.781	0	123.438	0
		307	1354.86	0	140.86	208.856	0	0	0	205.792	166.867	0	53.1242	0	41.1008	49.7239	0	131.468	80.518	94.8716	189.815	70.5597	65.6996	0	132.29	0	152.283	92.6891	18.6546	118.99	95.1111	136.347	87.3119	70.4207	72.8754	18.2651	0	19.3161	0	293.911	0	0	18.5205	126.163	79.8541	79.7854	0	133.036	0
		308	1358.72	0	130.809	79.8643	0	0	0	167.051	169.704	0	43.1471	0	34.095	53.0929	0	148.722	94.414	57.4276	139.512	46.9388	112.291	0	115.698	0	147.498	90.8825	32.0136	94.7223	127.49	74.6631	107.212	98.7303	0	20.6326	0	92.3277	0	202.699	0	0	0	151.244	60.9871	76.269	0	95.031	34.3705
		309	1362.58	0	147.458	160.098	0	14.6726	0	137.888	177.723	0	33.7914	0	35.4734	33.5379	0	162.377	117.955	24.1338	119.458	21.4577	0	0	94.9498	18.5861	116.496	139.266	27.7114	73.4414	125.008	65.9364	56.5465	114.948	17.6349	0	31.9731	81.1471	0	258.605	0	52.245	20.5957	138.322	108.753	79.0743	30.3889	129.207	0
		310	1366.44	0	110.643	139.271	0	0	39.3669	120.54	186.238	0	66.8988	0	63.7031	89.1967	0	135.624	147.046	64.2053	159.772	32.9672	63.1998	0	140.893	38.7133	120.648	137.787	29.2481	127.257	203.783	84.1831	77.1679	83.1171	0	18.0251	21.0012	45.5801	0	246.048	17.368	79.445	0	120.713	61.4607	68.4291	23.0849	122.586	39.5104
		311	1370.3	0	154.517	77.3049	15.5996	0	28.2753	153.332	97.398	0	17.8297	0	53.4714	74.4445	0	139.326	126.002	36.6826	174.612	39.6497	47.4716	0	120.247	28.7646	101.579	123.793	32.6532	159.544	181.778	47.6693	103.777	61.7558	0	61.466	0	50.0563	0	313.472	0	0	69.8034	195.94	65.1714	94.6624	33.52	89.7335	0
		312	1374.16	0	130.037	101.896	0	0	24.3604	136.931	61.1778	0	39.7901	0	39.3269	83.9239	0	132.986	114.184	40.2885	167.05	30.2804	62.8751	15.5342	207.412	0	137.41	130.723	64.104	102.843	204.749	67.1322	82.8839	99.6796	0	61.4212	0	27.795	0	266.772	0	47.3332	56.5959	123.226	114.56	43.8733	0	63.0841	19.2147
		313	1378.02	0	104.306	167.896	0	0	0	89.9575	158.883	0	0	0	33.5765	76.125	0	230.329	111.4	70.0872	171.575	0	56.8016	0	131.609	0	163.61	107.159	0	75.6599	158.937	42.5862	51.901	51.4475	0	0	25.4437	66.3076	0	178.245	0	24.123	63.1975	127.597	116.447	79.6963	32.2837	95.0006	33.3622
		314	1381.88	0	123.454	137.37	0	21.0654	39.6289	68.9562	110.1	0	30.5458	0	0	136.687	0	123.973	92.1225	38.7696	106.471	0	80.363	0	56.5648	25.885	158.756	108.874	26.0145	64.6704	141.208	57.2716	90.5736	77.7627	0	0	0	42.5854	0	166.173	32.0562	21.3954	57.3641	216.282	85.8305	85.4914	80.7011	75.66	34.8632
		315	1385.74	0	134.97	108.205	0	0	16.4218	154.043	119.809	0	28.9838	0	0	132.033	0	136.038	126.625	52.2191	156.097	0	112.529	0	149.608	0	173.753	88.1174	46.912	26.73	115.976	61.1985	56.1691	127.756	30.9293	0	0	81.5471	0	140.94	42.1347	17.8555	23.3041	112.075	91.975	114.431	42.1506	81.9468	49.7827
		316	1389.6	21.3048	170.48	154.178	0	0	34.2524	115.946	149.155	0	38.4363	0	27.5348	82.1303	0	94.447	84.4287	40.3719	114.486	0	85.023	0	101.057	20.6276	117.893	143.352	73.6914	97.4756	155.693	65.7509	76.5786	84.2105	0	33.0389	0	32.6101	0	139.229	0	29.0618	0	122.746	137.368	55.9671	20.0015	78.1253	0
		317	1393.46	0	98.4075	156.591	0	16.0819	0	120.56	171.963	0	24.2857	0	0	123.21	0	98.8161	132.983	59.8492	187.599	0	46.5817	0	84.3654	46.6553	96.301	108.798	103.903	122.433	126.541	0	90.1108	75.264	0	0	0	38.4056	22.0635	151.338	61.4014	76.2349	39.5699	146.374	113.218	96.5036	39.5282	72.4903	0
		318	1397.32	0	82.5772	114.343	32.6595	22.6486	0	170.114	175.656	0	28.4753	0	22.1847	113.205	0	125.407	143.1	41.2434	102.658	0	64.1716	0	82.7031	0	114.804	122.807	123.538	76.6229	173.591	0	78.647	94.544	54.1565	27.2149	0	54.2638	0	162.466	57.8447	38.0115	47.7456	103.595	149.617	89.1421	52.7153	50.7015	57.1189
		319	1401.18	0	140.966	109.711	0	0	45.0454	136.089	140.712	0	66.5348	0	0	150.828	0	104.146	115.757	29.1569	129.368	18.8361	78.2688	0	71.9513	44.5294	133.921	55.3644	0	58.4734	141.1	34.2234	58.9389	87.9135	16.9504	0	0	33.304	19.1453	196.359	28.0317	43.2939	59.8798	116.115	141.799	107.59	0	77.8481	0
		320	1405.04	0	114.023	122.69	32.2456	0	27.8956	151.046	159.236	0	32.8032	0	44.74	126.414	0	155.582	143.012	20.1093	93.6426	35.5773	79.3019	0	53.3977	48.1276	178.128	144.411	89.9949	118.957	154.138	59.6918	125.729	105.765	51.9666	0	35.6174	79.4104	21.3977	163.793	25.1101	32.2607	21.1508	83.5373	144.923	102.626	0	0	64.0739
		321	1408.9	0	106.28	90.5796	0	0	0	99.0893	151.066	0	0	0	34.521	123.983	0	84.3322	114.572	36.7565	97.612	16.595	35.0517	0	125.992	29.9708	127.332	163.423	101.436	113.288	222.09	96.6093	115.841	133.802	44.8095	15.1852	0	52.1233	53.3609	200.183	0	41.2176	29.2198	70.354	130.423	79.113	34.9016	49.9791	60.7019
		322	1412.76	0	130.003	174.079	28.3626	0	34.0407	155.85	119.864	0	50.8505	0	74.6736	112.71	0	77.1871	118.907	61.2283	82.4238	31.8389	45.8898	0	112.55	28.1057	141.372	121.584	67.8545	125.993	184.325	102.805	91.8412	122.464	0	0	0	0	35.6336	159.46	30.5805	42.2736	0	95.8163	113.66	54.9006	35.9458	46.0501	50.774
		323	1416.62	0	130.422	126.667	0	0	0	99.0569	111.315	0	18.5604	0	71.2048	123.337	0	92.2576	148.653	46.3331	68.8192	41.1954	107.685	0	155.987	21.2486	107.719	128.246	40.7851	92.1012	106.42	131	93.6703	91.0098	27.9742	0	0	0	31.8863	276.459	25.894	66.2458	0	109.815	122.688	61.8879	42.4338	48.6734	45.6258
		324	1420.48	0	90.9096	167.277	0	0	0	114.965	119.752	0	19.8282	0	37.2669	125.355	0	82.6532	101.183	59.7621	110.7	0	61.5292	0	84.4148	60.5336	130.023	106.447	92.831	132.037	126.918	127.316	108.259	131.76	0	0	0	0	88.3065	172.782	0	101.968	55.3334	79.7363	165.321	29.5227	54.3708	75.6564	26.166
		325	1424.34	0	141.226	93.4253	23.5217	0	17.5921	99.3289	122.116	0	22.1132	0	53.5855	210.859	0	57.2621	125.353	61.9217	62.5309	0	34.232	0	152.543	46.9572	83.4526	112.646	90.8533	120.916	165.085	130.652	55.7879	105.293	27.1882	0	26.6176	0	39.3406	236.347	0	46.5509	0	116.244	131.199	52.3991	49.1579	64.3002	39.6104
		326	1428.2	0	175.537	109.82	44.2582	0	0	124.456	121.539	0	19.9822	0	27.463	114.899	0	73.5378	110.926	69.5032	45.3709	28.1574	50.1788	17.9254	150.944	0	120.512	136.575	128.26	121.388	178.306	79.7213	86.0385	103.25	31.5491	22.3402	0	0	55.1038	165.548	47.836	84.6757	77.0633	82.2503	119.331	103.22	52.2666	0	0
		327	1432.06	0	150.388	66.9125	23.6747	0	57.6402	155.54	147.198	0	0	0	27.5608	134.132	0	86.3057	101.096	54.2865	43.7032	0	72.7572	0	81.8008	45.0401	107.394	176.489	111.404	79.6141	165.286	79.3182	58.5593	55.1991	39.5931	0	23.6528	0	29.3707	195.845	36.2346	75.9683	25.8162	76.3597	109.603	52.7672	93.1322	26.7205	64.1386
		328	1435.92	19.9615	151.641	67.4173	0	0	27.6919	186.376	116.791	0	0	0	28.8135	150.854	14.1846	60.2217	162.074	0	42.4625	32.4477	44.5981	0	147.29	57.7206	152.652	110.355	88.2852	129.819	182.96	72.57	0	154.628	0	0	39.5537	0	73.042	240.761	22.6098	95.5225	59.7573	47.3237	178.059	78.6528	32.2093	0	82.6107
		329	1439.78	0	107.191	75.0814	52.0609	0	24.9157	155.57	61.5263	0	41.2541	0	90.9691	126.851	0	16.9072	88.3443	60.1395	0	23.629	34.1375	0	154.569	23.7338	113.466	81.9009	62.7509	137.455	179.037	85.0204	63.3214	152.075	0	0	42.3077	0	91.9342	205.108	0	65.4395	0	54.9813	88.699	56.0106	93.7002	48.2165	96.8129
		330	1443.64	0	131.021	59.1869	31.9161	0	0	133.526	104.779	0	0	0	83.814	190.94	0	0	90.0359	21.9074	25.5299	0	34.522	0	139.944	26.6594	91.029	122.886	86.811	95.9789	125.972	111.935	71.4315	93.0293	0	48.5286	55.5699	30.3403	35.7279	270.172	42.3164	127.147	22.1727	19.4612	127.472	51.8576	87.6692	0	51.0312
		331	1447.5	0	158.224	32.0231	39.7499	0	43.1432	139.938	147.617	0	0	0	77.7587	184.476	0	48.444	89.3288	48.5963	31.2699	0	0	19.9004	128.722	73.8631	96.5969	144.783	46.0058	153.125	141.664	94.9642	102.369	129.618	31.7103	0	39.191	0	67.798	136.734	40.221	90.7742	31.2759	40.6201	140.991	43.1887	115.926	0	22.3337
		332	1451.36	0	86.6829	48.0364	0	0	0	153.506	120.384	0	0	0	89.6296	153.538	0	57.0951	91.4111	0	77.9351	0	0	0	85.8529	0	144.541	90.3337	36.7021	173.95	167.171	112.296	88.1617	92.5379	29.6469	51.8604	105.957	0	50.3285	206.75	20.2341	113.182	0	18.1452	105.314	0	74.9835	0	84.754
		333	1455.22	0	110.638	69.7478	24.8647	17.9455	0	94.4034	68.0481	0	29.1763	0	77.2025	141.803	0	112.713	93.8267	75.342	52.1727	0	0	0	123.435	0	84.0292	66.4503	56.8701	79.7294	163.074	103.806	110.453	92.1813	0	16.8835	42.4189	0	40.7728	156.982	47.8507	116.653	27.6652	57.8382	105.187	60.0072	83.3889	0	101.577
		334	1459.08	0	160.112	109.74	0	0	0	94.6121	121.949	32.8338	0	0	76.7316	149.051	0	75.9182	92.3353	68.7409	39.8218	23.5534	0	0	119.794	52.5689	135.126	67.189	44.3914	95.4221	122.698	38.7924	83.79	105.898	36.1183	19.8561	0	0	43.5154	206.718	30.8149	104.595	27.4664	33.3194	114.354	63.1497	67.5654	35.8346	112.365
		335	1462.94	0	179.319	64.0471	0	0	0	150.701	126.534	0	0	0	117.053	190.189	16.4733	111.117	77.4513	42.6987	20.4394	32.3388	0	0	57.3127	37.0555	151.083	28.7318	57.4826	118.166	99.6727	91.5755	64.1348	100.686	0	18.3564	39.9733	0	34.5993	223.065	0	110.559	19.1097	51.2299	113.337	41.2479	45.9799	0	113.853
		336	1466.8	16.2528	156.405	46.8652	0	44.5977	34.8806	145.329	91.7564	0	21.8136	0	114.361	179.058	0	106.042	77.1838	122.547	46.039	0	46.3651	0	115.53	30.0316	155.081	91.9413	16.6529	83.3208	133.613	92.2434	94.6641	93.4706	17.7123	45.2882	29.5227	0	63.3078	192.052	39.0441	89.1113	0	35.1211	93.0501	46.1674	44.2911	0	62.136
		337	1470.66	0	93.0985	78.0665	0	0	0	94.9023	127	0	17.968	0	99.2237	148.693	0	85.1437	142.746	20.9448	0	40.4511	23.3684	33.8384	153.405	0	92.6575	84.0412	0	73.2022	117.27	35.4109	49.6526	88.3321	0	0	0	0	35.8074	157.293	70.3162	115.344	19.7818	0	87.1044	27.8318	53.0387	0	113.23
		338	1474.52	41.2047	143.438	81.0305	38.8361	24.3166	29.9169	51.7049	99.1901	16.1078	22.0953	0	139.017	172.996	0	58.8376	105.158	73.7606	18.4648	0	0	0	97.8788	0	113.598	173.255	0	46.8718	145.428	98.3436	100.257	153.504	0	29.3334	0	0	0	213.777	35.4523	106.46	0	19.6023	90.9473	74.0327	37.2651	0	71.5822
		339	1478.38	15.9031	190.667	38.9184	30.4181	0	0	99.6283	103.287	0	0	0	95.2839	190.255	0	137.595	35.3246	89.3969	23.8624	0	47.5218	0	146.039	0	85.782	170.093	0	57.3319	110.79	121.847	83.1134	93.8816	0	41.5446	25.0035	0	28.7861	197.322	55.2795	56.8358	0	23.1702	98.7758	57.8965	52.9326	18.1119	178.943
		340	1482.24	0	180.261	45.2577	36.3557	0	0	107.001	100.51	0	0	0	118.378	234.008	23.872	97.2194	75.2589	120.961	40.2739	41.8329	19.3725	0	77.3843	55.0222	142.025	120.449	50.6641	35.7566	112.245	103.16	93.1058	166.583	0	0	48.8515	0	59.6045	207.564	55.102	110.81	0	19.0698	98.5158	76.8223	69.8643	17.2599	158.407
		341	1486.1	42.6782	106.093	0	32.8467	0	0	111.945	99.2864	0	0	0	89.452	227.146	22.9032	107.776	84.4294	90.2467	16.2514	19.8193	41.779	0	116.595	53.1602	150.107	172.076	18.021	45.8673	69.7322	92.4924	53.404	107.778	22.89	36.1963	73.4506	0	56.1063	230.174	31.3868	157.522	23.3333	35.2366	165.038	34.3751	108.258	32.9756	124.408
		342	1489.96	20.7646	176.25	43.1447	45.6553	49.7684	0	136.886	113.045	0	35.7045	0	127.652	190.117	0	100.001	81.2084	77.2024	42.1767	46.2358	30.3629	21.0735	109.573	38.905	106.549	225.809	67.6767	0	93.9917	78.4371	126.915	167.654	83.9314	50.9533	58.0214	0	0	218.354	35.2522	87.232	33.9596	0	111.43	75.716	99.2278	0	89.0465
		343	1493.82	0	103.94	35.5137	0	30.5277	0	125.854	81.6898	0	0	0	97.5217	199.966	38.6197	80.2731	52.4409	106.737	53.7082	30.1232	0	0	162.615	0	90.5548	158.334	0	44.8522	39.106	116.352	106.262	164.122	0	40.6502	49.1772	0	26.7323	241.653	51.5966	141.924	0	41.9455	161.596	99.7962	100.954	22.6257	144.091
		344	1497.68	0	172.28	78.9613	39.8629	0	40.5945	90.385	121.107	0	21.2541	0	97.5786	244.428	0	88.9781	53.372	57.5393	44.6863	48.2358	0	17.7248	134.313	0	115.706	160.785	0	90.2022	64.7929	94.4658	116.912	104.678	0	40.4911	75.2742	0	49.8379	215.049	47.9052	122.141	0	58.4922	91.7924	85.9805	100.036	0	117.752
		345	1501.54	0	59.0981	58.3673	25.2457	37.3173	0	53.4971	87.8407	39.6648	0	0	115.527	221.728	23.8284	69.7681	106.442	73.2015	33.5065	51.6302	34.2814	0	101.495	20.0815	171.092	138.822	52.467	71.127	82.1894	123.168	96.3761	108.414	18.4955	71.6045	50.5464	0	26.709	184.819	89.2805	102.188	37.3128	52.5315	101.217	19.3324	125.531	0	136.937
		346	1505.4	0	113.474	28.5263	52.8215	25.2236	0	103.754	98.8199	0	17.3114	0	128.514	169.734	46.4376	65.1517	130.015	74.5318	72.203	0	0	0	123.573	27.9437	101.302	122.162	0	63.5744	104.014	84.0644	86.4317	149.15	0	17.9893	25.9435	0	0	198.061	76.043	158.949	0	36.9544	104.619	31.9745	57.2619	21.8555	149.404
		347	1509.26	17.961	123.854	0	84.9711	28.2118	0	101.859	82.9937	29.8636	21.3959	0	147.78	193.584	0	85.1371	128.855	89.5298	33.3791	41.9895	21.7566	0	96.0591	0	112.042	149.811	22.0825	79.3448	40.8652	86.788	123.181	137.085	43.5504	61.3008	33.3241	0	27.492	223.557	43.423	120.787	0	58.8796	78.9369	24.5626	105.309	22.5887	129.77
		348	1513.12	0	85.8369	26.6919	50.1744	40.1465	0	130.484	125.277	16.9563	0	0	130.233	273.627	31.7771	51.6071	134.727	123.611	71.8128	74.163	18.5294	15.9578	90.1427	41.7942	104.868	109.528	36.2033	36.7737	90.9218	77.4672	90.7579	120.04	0	62.7815	0	0	43.3494	219.72	88.6147	104.678	0	35.9349	35.8961	83.2638	57.5776	0	156.437
		349	1516.98	0	69.823	33.0511	44.6886	59.7562	0	87.4283	18.0057	45.5557	0	0	112.124	241.55	0	0	82.566	104.768	65.7611	0	0	33.4998	107.208	45.3607	101.369	159.089	18.5089	42.8233	71.9399	60.2028	172.384	157.007	0	34.5634	58.9921	0	21.7275	157.37	25.8459	93.8831	37.2595	48.1437	56.232	23.3878	110.99	66.7507	131.978
		350	1520.84	0	63.5469	0	51.967	0	33.1946	130.31	91.6876	29.4142	0	0	107.586	239.62	0	32.7102	136.942	108.113	66.1161	41.4701	21.8951	0	85.3255	0	77.6541	129.182	23.4959	78.6655	84.7984	57.9229	154.458	149.591	0	48.9456	20.2534	0	0	198.239	85.2795	140.649	0	36.9564	91.3662	0	87.395	0	96.6538
		351	1524.7	0	53.8774	46.2305	55.2811	72.5096	13.9285	127.248	80.5175	30.7364	0	0	102.616	219.122	0	81.823	111.486	110.854	81.0625	0	36.7729	0	80.0284	0	81.357	172.582	0	90.9762	78.16	56.8294	123.091	93.9225	0	49.1074	0	0	0	188.739	42.8692	142.112	43.3451	0	77.4295	46.5269	91.9686	39.6662	120.493
		352	1528.56	0	67.3683	0	54.6717	34.1146	43.3613	136.457	148.104	88.0107	0	0	64.5099	224.011	0	50.5375	96.807	131.789	114.291	22.212	0	0	129.104	0	79.7168	113.903	30.8726	77.7302	70.6189	96.9981	125.478	128.676	0	18.2484	0	0	0	201.684	75.3159	74.2133	55.3315	63.7377	77.5706	35.0644	71.4154	56.3155	113.069
		353	1532.42	0	78.2843	27.7267	61.3094	15.2315	20.676	87.1198	139.371	52.9212	33.0837	0	135.662	216.679	0	91.2204	103.928	79.6364	84.9689	23.1529	0	0	106.12	0	71.7472	182.275	53.7404	61.2809	0	36.2261	131.141	112.342	0	28.263	47.9961	0	0	137.368	34.4442	43.4844	36.7075	0	98.0927	89.384	137.439	17.551	92.0325
		354	1536.28	0	84.7967	43.3235	70.8599	56.5989	0	182.411	94.7689	57.5036	0	0	95.627	170.738	0	75.2761	77.8455	112.275	127.433	57.1585	0	0	105.577	40.3256	75.7218	92.872	0	72.2176	138.282	63.0768	109.471	120.094	0	59.6654	0	0	0	189.073	77.687	107.841	29.933	20.8442	60.0426	87.7496	121.152	0	89.4394
		355	1540.14	0	116.204	23.9688	73.5141	59.6757	0	130.139	107.261	32.197	0	0	83.1805	178.767	33.825	49.4779	127.804	151.659	59.7716	0	0	0	49.0299	0	75.3922	94.9347	0	65.2463	117.316	51.1548	71.0772	96.9773	0	35.6778	26.543	0	0	202.64	29.582	85.9861	70.1626	0	53.5987	72.0485	75.915	20.2507	79.2591
		356	1544	0	68.3773	0	53.1947	52.4406	43.1496	103.175	145.39	21.3066	50.9315	0	117.883	155.638	0	77.9803	84.5322	114.256	88.8016	0	40.3906	27.9603	154.021	21.0653	84.2185	117.739	46.0644	82.2318	124.015	58.2482	154.337	117.977	0	50.616	0	0	0	180.548	73.8774	79.5915	39.0846	0	44.8226	27.7816	87.1142	0	71.5504
		357	1547.86	0	96.2242	0	58.5394	21.169	18.5801	91.4184	149.067	37.6612	28.999	0	108.124	138.784	0	60.2079	107.043	104.132	86.5871	34.9197	0	0	74.6916	26.588	70.3704	95.7103	0	59.5626	106.411	0	76.3234	162.187	23.4578	24.1519	0	0	0	113.555	68.1066	62.8207	44.7479	0	64.7683	36.1725	118.425	39.0106	123.642
		358	1551.72	28.6507	51.6728	0	76.7649	56.8886	0	72.5605	112.232	0	27.4277	0	90.578	180.126	0	119.709	116.646	113.969	137.651	41.204	0	0	139.343	0	89.7577	97.0311	25.9747	84.1191	47.8087	54.0159	112.965	110.831	25.5727	36.3626	50.4407	0	0	116.174	33.4893	71.0504	63.2153	18.415	64.9268	54.2356	64.092	40.8065	68.947
		359	1555.58	0	112.391	0	64.1386	0	0	146.201	133.425	37.8603	58.9756	0	116.467	126.242	0	100.667	84.6772	105.701	98.7564	22.9762	0	0	95.9393	30.0269	55.2324	166.309	34.8686	53.0468	116.044	31.6675	112.969	98.1514	31.8756	41.9765	35.4988	0	0	126.076	79.856	99.0967	69.8894	47.7616	41.306	96.0372	110.043	49.3078	95.8335
		360	1559.44	0	55.6333	36.1227	85.6828	37.646	0	146.966	98.0971	57.631	22.1113	0	113.521	84.3117	0	125.538	97.1886	127.697	124.326	17.034	31.3458	0	103.189	31.1345	97.285	118.389	21.4196	124.945	94.7888	89.019	114.515	162.244	0	51.9721	43.6732	0	0	105.994	28.6972	59.4956	41.9261	49.4553	42.5471	80.8801	103.183	58.0455	105.303
		361	1563.3	0	93.6254	0	121.864	21.8194	49.9529	103.16	115.18	79.9452	28.0048	0	172.974	124.17	16.9691	58.683	89.0387	67.1486	118.822	61.1431	0	0	80.3071	32.7862	92.2813	129.945	48.8334	95.2569	127.608	45.6592	74.3771	108.658	52.7706	35.1184	41.6295	0	0	42.7918	61.3079	84.6865	36.3266	24.7427	61.8984	104.632	125.286	48.839	0
		362	1567.16	0	96.9281	17.4518	150.537	33.0723	58.665	85.5671	143.205	59.5405	45.1677	0	135.958	131.575	57.4719	118.745	86.0285	24.7073	126.079	21.3233	61.2821	21.0796	123.281	0	66.7017	92.553	52.4203	74.2787	94.8188	60.3388	143.99	167.984	40.8437	25.3553	0	0	0	95.4863	78.8604	60.8855	58.059	31.4708	51.7558	46.8834	125.332	49.9252	85.9872
		363	1571.02	0	72.8239	0	139.676	23.9973	27.0283	122.544	93.4507	57.9002	42.1316	0	137.531	82.1316	0	86.6748	47.7505	45.5143	34.0299	0	0	0	123.301	0	107.697	135.186	76.7357	56.3397	85.1753	0	98.2094	181.756	41.6748	16.6653	24.5783	0	0	161.162	69.196	28.8845	58.361	0	39.7038	74.8104	78.1274	23.5691	80.3304
		364	1574.88	0	71.1695	0	112.175	35.5257	18.9581	59.8868	83.7624	51.1333	45.0124	0	114.481	115.52	0	0	31.2055	0	78.5313	0	57.6739	0	128.618	35.7715	123.904	101.703	76.8513	50.1151	94.5347	0	93.7682	160.222	63.7578	0	47.5779	0	0	172.296	102.412	64.9972	53.0305	0	70.2385	30.598	135.355	25.569	96.6695
		365	1578.74	0	23.2623	0	60.1577	15.7109	57.9175	96.939	89.6249	57.1458	0	0	124.488	120	0	88.0635	82.8584	41.2339	77.8095	19.3448	0	0	159.202	31.8172	137.678	146.208	82.7223	81.5224	148.854	62.7472	78.6007	176.37	58.6704	29.7387	0	0	0	244.042	115.533	30.7782	82.9363	61.227	55.7309	50.8589	83.09	43.8661	70.5454
		366	1582.6	0	71.9031	0	109.084	0	55.1191	98.8694	107.307	96.7509	38.8436	0	141.661	86.8202	24.2491	44.1395	21.0097	22.5963	54.7855	0	58.0402	0	93.3695	67.1443	134.049	131.69	68.8794	82.2617	171.404	53.0335	105.638	146.708	56.844	18.8886	27.0823	0	0	155.318	38.0995	48.3817	127.996	34.8447	91.8099	30.5858	155.153	66.6737	72.4703
		367	1586.46	0	121.479	0	54.6662	0	77.5817	105.206	180.036	65.3592	42.9296	0	66.0939	83.5887	30.6145	87.6242	42.4542	48.145	66.1878	0	19.6928	0	87.6219	0	151.453	147.215	53.9567	124.963	109.743	53.1988	51.26	107.783	27.4761	0	44.6586	0	21.2558	258.001	85.5739	49.3316	0	39.2546	84.0848	35.0907	103.086	72.1137	108.056
		368	1590.32	0	78.3447	0	53.6728	0	33.226	68.8695	91.1258	0	0	0	137.305	97.4537	24.3555	111.828	64.1789	0	70.925	24.2892	40.1781	0	94.2371	22.9545	143.463	97.5883	63.563	79.4506	99.8533	35.7542	85.1167	137.725	30.0928	0	44.1735	0	0	165.721	62.4936	0	54.6657	48.1092	70.7129	55.0341	90.5034	76.4958	94.495
		369	1594.18	0	33.748	0	135.502	0	22.8923	55.2127	168.261	36.2747	36.4808	0	97.0967	123.731	21.317	71.2404	71.672	26.3479	61.5941	52.1136	0	0	99.6477	18.2395	104.05	102.216	42.9687	71.1607	130.455	49.9872	86.8384	85.0898	46.3865	28.5166	28.1896	0	0	238.286	105.388	38.6879	0	56.5576	90.1809	69.3343	109.699	0	87.9228
		370	1598.04	0	33.0368	0	98.815	0	68.2176	76.9611	102.818	47.1021	36.2239	0	118.859	98.7526	28.6443	90.0628	56.3953	31.6139	25.0722	58.5401	49.5634	22.2488	99.8535	46.7859	129.581	178.01	20.0578	84.3404	108.06	38.278	62.8523	117.122	35.8241	48.1286	76.2682	0	0	253.16	63.5141	25.2659	64.6931	38.913	108.18	38.0078	108.901	41.8991	110.523
		371	1601.9	0	80.5402	0	72.042	0	46.0769	0	139.746	31.7943	35.3019	0	91.4936	147.077	101	109.226	27.0196	68.4024	0	34.6007	30.4126	19.4782	109.492	103.025	137.954	194.113	30.0912	90.3695	150.822	37.4827	96.2842	163.399	0	14.7671	96.6411	0	0	186.179	103.556	53.8987	89.021	32.6015	97.3238	63.1721	178.192	54.8719	74.2292
		372	1605.76	0	77.5936	0	86.5301	0	62.0803	107.228	150.052	37.2066	55.7921	0	142.934	127.931	95.7126	120.136	43.449	32.4028	0	0	73.6971	0	129.501	58.049	81.1095	171.321	17.0226	138.849	113.09	25.6471	98.2964	156.341	0	0	64.1037	0	0	207.074	104.199	33.8051	64.9877	31.2136	93.807	44.7074	136.071	93.8849	59.8263
		373	1609.62	0	91.1055	0	40.7898	0	81.3858	37.4453	138.262	16.7128	20.3493	0	116.778	50.5363	64.4857	119.313	51.9575	25.7355	88.6833	0	26.8575	0	95.8415	37.5632	117.476	136.17	59.8157	96.0017	99.5121	35.3262	65.4915	165.337	60.4459	0	23.693	0	0	221.929	63.76	57.7356	46.5608	52.5986	81.2425	44.6304	58.1747	41.2904	108.854
		374	1613.48	0	110.385	0	61.1476	0	58.2323	42.2344	83.5722	36.0796	88.3606	0	124.781	143.882	45.59	118.35	47.4927	32.3813	53.7944	18.293	0	17.7687	129.07	42.2579	130.642	153.731	0	67.0851	131.57	31.001	108.706	170.687	61.9746	0	0	0	0	169.36	91.1581	43.4283	69.8374	37.007	81.9569	30.2803	167.616	43.6338	130.045
		375	1617.34	0	99.409	0	40.9575	0	25.3839	33.6756	190.75	0	25.1568	0	88.9585	97.0151	29.2213	119.9	55.3851	0	32.851	0	0	0	98.5203	0	141.235	182.273	0	39.7812	128.019	50.7973	93.2505	118.767	46.1081	35.3453	0	0	0	217.988	99.4764	46.0909	57.7349	34.4229	92.7249	0	101.708	49.002	104.316
		376	1621.2	0	82.0447	0	54.1934	0	88.2991	57.0275	190.318	17.64	38.0923	0	95.1799	123.726	31.217	129.659	59.1856	38.9634	40.3603	0	17.1275	0	81.2054	80.0293	104.421	150.892	19.3286	104.413	109.892	52.2936	102.721	158.46	38.0974	0	0	0	0	236.995	110.386	0	45.683	25.9148	79.5031	56.4502	133.03	54.9239	106.956
		377	1625.06	0	87.8441	0	82.7165	0	75.6263	20.4341	185.843	42.9134	43.353	21.3253	142.573	152.173	53.2543	146.125	82.8348	42.8181	72.962	0	25.6759	0	81.4365	40.7736	123.32	113.677	49.9398	128.185	103.04	56.3156	80.0664	149.099	85.1508	39.137	0	0	0	174.811	119.516	28.6408	21.1953	79.7551	108.315	23.5556	161.011	72.4936	129.103
		378	1628.92	0	40.089	0	81.6059	0	63.9404	44.4142	110.972	0	41.0114	0	133.288	88.4322	61.6646	127.741	75.654	65.4732	88.6034	0	0	0	84.1762	45.1703	141.342	159.865	55.7501	0	90.2962	26.9559	84.2386	198.373	39.0982	0	0	16.9909	0	155.988	97.8362	54.0195	50.7404	52.902	63.0373	45.9494	153.052	33.4655	67.0301
		379	1632.78	0	118.626	0	74.0651	0	101.299	22.1411	119.207	38.5479	29.849	0	108.947	89.0497	53.9853	110.107	94.2992	0	36.9541	0	0	17.4795	20.989	37.5119	193.04	160.29	74.1802	109.838	101.528	31.4087	74.039	114.317	96.3635	29.4602	0	0	0	200.265	91.0965	43.8896	47.9159	47.844	82.4342	56.7442	143.866	43.1377	113.313
		380	1636.64	0	64.6328	0	0	0	96.9611	0	153.695	22.0656	36.3845	0	107.214	71.7639	85.9703	105.858	56.1355	43.3067	0	0	0	0	66.6476	98.5507	219.11	159.868	59.2072	81.7293	142.448	40.7886	85.4953	115.978	90.4543	0	0	36.2544	15.8453	168.454	147.234	33.6242	42.5548	66.1517	102.796	38.0894	193.345	54.6153	140.948
		381	1640.5	0	98.7803	0	43.4857	0	105.116	0	118.924	30.0059	53.7956	17.8772	138.99	110.381	0	100.784	34.7721	65.7403	63.4435	0	0	0	0	32.1979	147.831	168.86	47.6821	104.355	132.768	68.1463	73.0476	159.785	65.1855	0	17.2925	0	0	151.275	166.978	34.8964	47.5778	86.8451	88.2052	22.3382	174.378	35.0939	115.327
		382	1644.36	0	115.184	0	0	0	118.468	25.259	122.816	33.2159	0	0	78.7254	71.4623	24.7673	101.639	35.0083	48.7574	39.8986	18.0514	0	0	47.5046	87.2393	158.474	91.425	36.3739	111.243	164.953	66.5375	112.906	124.23	121.355	0	30.5884	0	0	166.682	149.59	43.3958	0	95.1578	65.41	24.0626	164.09	34.8092	91.3197
		383	1648.22	0	115.69	0	17.1668	0	96.0229	32.9734	122.393	64.4916	0	0	101.838	116.718	69.7545	68.0389	39.5092	28.941	0	0	25.3663	0	48.8966	42.2434	175.872	126.139	54.8844	103.513	110.915	45.1981	112.505	127.876	119.803	28.4685	0	46.3497	0	223.141	147.128	60.3401	0	71.0856	90.0624	72.8861	188.365	61.446	159.505
		384	1652.08	0	81.1468	0	42.1981	0	52.536	0	138.548	44.3211	53.7718	0	136.406	75.6652	99.0193	110.782	53.2057	0	65.4803	21.3937	0	0	19.3375	25.2352	116.217	138.54	68.855	109.021	120.442	42.7404	96.3885	143.234	99.6856	0	0	27.3699	0	170.842	165.898	83.516	0	60.9893	75.1985	0	180.41	69.7777	128.264
		385	1655.94	0	83.6774	23.2259	70.4361	0	49.2252	0	175.94	63.931	80.1147	0	123.702	91.8053	111.721	98.8168	49.4078	0	78.2327	0	0	0	77.1313	25.8013	137.887	99.1529	60.8195	139.085	103.985	47.8105	113.576	159.966	88.3941	0	0	0	0	170.375	121.98	107.447	46.8041	62.8053	81.7786	37.7651	100.821	62.5933	142.119
		386	1659.8	0	106.114	0	28.299	41.2508	74.9551	35.0763	119.342	23.7871	40.4444	0	115.078	95.5209	88.4836	102.02	47.8191	0	59.6236	0	0	0	39.7636	58.8015	157.353	128.41	45.3093	55.2005	80.293	33.9235	149.806	124.86	54.6074	0	0	0	0	246.947	174.835	74.8496	88.8355	103.736	88.3356	48.845	158.907	32.4915	114.352
		387	1663.66	0	109.433	0	28.331	0	27.6592	26.5725	177.93	19.1514	53.6765	0	112.264	143.709	69.3922	57.6802	30.4626	0	54.3544	0	23.5681	0	73.4172	30.5308	150.265	127.336	103.608	109.065	92.7169	18.5963	71.9298	175.028	42.9585	0	0	0	0	177.545	128.781	64.4969	17.0674	68.3222	85.6968	40.8768	169.283	0	91.111
		388	1667.52	0	80.303	0	50.6948	16.4658	22.0037	0	115.997	0	25.4219	0	130.673	94.2861	0	64.9354	50.1838	42.7834	30.9067	21.6198	0	0	100.541	19.5703	94.4568	143.38	53.9222	113.431	193.357	93.7701	153.206	137.271	151.01	20.1335	0	27.4977	0	174.828	187.148	89.2964	49.1219	101.964	109.796	50.3806	130.536	46.5601	122.358
		389	1671.38	0	91.9044	0	0	30.1279	0	0	197.318	0	33.6745	0	119.515	87.0943	19.5829	140.804	72.0138	59.3322	57.5253	44.3112	0	17.1822	62.4676	0	147.866	126.374	71.3688	202.836	102.004	0	126.876	151.037	27.759	0	0	0	0	119.998	137.733	82.4944	58.5338	72.6464	93.6009	61.6848	133.096	0	104.884
		390	1675.24	0	79.7454	0	74.7157	50.9615	0	28.8071	178.865	0	0	0	68.6924	70.3923	0	62.2121	90.6136	59.7802	48.8579	0	0	0	66.3492	75.3686	135.438	129.844	56.9087	95.2126	82.0517	37.4262	193.663	115.38	102.674	0	0	0	0	156.287	115.802	132.142	19.1054	91.6348	99.6472	60.688	163.07	39.282	77.043
		391	1679.1	0	54.1685	0	16.9471	0	73.0411	0	180.952	65.4346	59.9295	0	113.724	74.9201	70.224	39.2403	23.6135	33.4781	0	40.8966	0	17.4356	89.1915	22.5903	143.769	144.111	0	101.796	24.208	32.9599	157.169	116.053	0	0	22.876	0	0	189.941	160.781	144.134	46.1419	70.8397	106.599	71.3502	127.109	35.0093	79.1103
		392	1682.96	0	23.5702	0	55.0683	0	44.421	18.2219	152.521	0	39.6448	26.4486	118.234	39.5812	0	54.8972	50.7041	49.0982	75.2725	0	0	0	56.9559	55.9939	131.038	185.628	0	94.8802	94.9794	19.3415	132.105	92.636	83.7389	0	0	0	0	84.1247	62.9492	149.086	0	111.155	111.228	80.1836	153.438	57.2617	147.9
		393	1686.82	0	85.8992	0	129.98	39.3536	55.1156	58.655	156.503	33.3582	82.6909	0	121.143	46.1459	0	66.3175	51.5652	39.5578	37.8998	0	0	0	78.7324	73.9612	112.823	104.074	47.4061	79.1444	72.9834	28.534	174.674	45.7252	77.443	0	0	19.6532	0	171.337	141.462	145.161	0	145.225	110.015	33.4661	143.823	24.3653	113.025
		394	1690.68	0	60.8567	0	48.5703	19.9718	95.8369	0	121.414	21.4531	51.6195	0	150.425	101.322	0	41.889	47.8561	22.3241	45.4459	0	0	24.6392	47.5261	59.9817	130.771	242.393	33.7237	134.231	91.3186	32.3371	131.288	115.509	83.5371	0	0	0	0	95.8092	153.748	115.7	18.1631	86.9836	90.5852	66.1454	151.643	0	122.096
		395	1694.54	0	62.5288	0	70.9727	31.7244	127.938	0	180.447	0	49.1287	0	155.908	35.2335	99.3329	80.1859	40.9713	63.4299	62.8299	0	0	0	50.99	34.0133	162.288	185.493	37.5834	101.337	36.3013	109.723	181.214	49.7096	67.3961	0	0	0	30.8451	129.492	145.83	69.7936	0	112.343	122.361	57.842	178.065	33.4684	100.634
		396	1698.4	0	61.5735	0	75.416	28.686	107.143	0	170.967	0	47.7898	0	75.2353	68.8029	24.491	110.977	54.8157	0	41.0692	0	0	0	90.0327	58.6822	141.03	190.908	24.6695	89.5874	77.6339	53.0907	177.743	37.3059	31.7071	0	0	0	0	46.3081	124.13	110.473	0	93.942	138.628	38.7538	170.832	53.5163	113.698
		397	1702.26	0	68.0827	0	68.1868	34.6498	108.596	0	167.538	42.1775	52.4094	0	103.905	53.5418	0	34.5491	46.4394	80.7767	30.6369	0	0	0	101.384	119.791	138.15	151.213	58.3182	67.4543	57.5473	89.1115	212.226	82.9555	79.0225	0	0	0	0	131.36	122.737	162.758	0	138.212	159.199	29.2656	113.491	53.7824	132.312
		398	1706.12	0	25.8231	0	121.552	54.5536	94.0913	0	138.476	0	20.4588	0	143.137	80.9099	61.8531	43.9082	43.2766	65.7419	51.5585	26.4671	0	0	112.733	56.1135	90.1681	89.2996	45.8775	84.0611	85.9801	56.0248	132.829	31.8102	106.776	0	0	0	38.561	122.589	113.494	153.731	77.8583	149.439	85.3323	32.2295	178.839	53.2077	112.658
		399	1709.98	0	109.361	23.0003	60.9247	28.6833	116.576	0	156.681	0	52.1693	0	151.646	78.1425	92.1208	32.4801	45.4928	76.9105	51.0674	30.9069	0	0	118.226	91.6806	134.662	172.315	58.7549	58.9314	57.4588	65.1077	76.9149	0	18.2351	0	0	57.6115	30.9812	87.5742	192.177	119.762	0	141.109	143.75	38.301	164.075	30.8355	127.953
		400	1713.84	0	98.3895	0	70.8334	0	87.3065	0	100.18	51.3289	68.3167	0	100.252	91.5798	71.3789	0	71.2604	49.8002	41.7614	35.3216	0	0	105.625	67.0018	106.632	215.395	81.8896	71.4905	0	68.2482	102.78	36.5096	22.8374	0	37.1652	49.751	0	110.914	108.729	157.002	73.1339	87.2705	124.071	99.1338	196.586	0	126.088
		401	1717.7	0	86.0318	34.8675	93.0391	45.0567	46.7045	0	171.314	49.6537	57.7257	0	104.248	101.748	51.7807	34.9117	0	74.2719	64.3653	78.3214	0	0	71.5619	43.7595	184.895	159.783	102.569	69.2623	69.813	57.5971	98.7262	29.1614	48.506	0	0	0	36.1301	72.656	143.345	125.703	78.1592	117.567	142.322	73.7686	123.385	27.0185	123.871
		402	1721.56	0	20.5498	40.6856	92.3889	17.3257	79.1451	0	102.541	0	25.0609	0	98.4347	90.8786	87.7077	0	47.2127	62.1377	91.3942	49.0836	0	0	113.384	0	122.614	127.953	34.0997	33.7533	48.0355	0	89.1173	43.1531	0	0	0	0	15.2014	53.99	135.653	162.609	22.3456	110.193	93.9468	79.9143	124.147	29.4048	97.9955
		403	1725.42	0	57.5018	33.4002	68.2171	26.042	74.7642	18.6788	123.559	18.9237	61.6174	0	125.749	96.522	76.0939	0	48.5413	89.3443	73.6794	68.6578	0	18.9308	135.877	54.1344	128.364	120.717	31.8847	89.0114	0	62.6149	107.677	54.2237	60.7424	25.2846	25.2175	25.1525	55.5619	61.2559	123.731	124.914	0	160.417	145.011	60.2069	115.143	0	110.364
		404	1729.28	0	51.3489	32.3292	65.1405	24.2409	65.5894	0	113.468	62.1044	35.1201	0	72.919	78.3557	79.129	26.0964	16.4332	18.8024	67.6602	34.0323	0	0	116.444	80.5422	118.737	149.233	65.5581	82.5586	17.2433	22.9335	62.279	44.7751	44.3648	0	25.1382	0	0	142.237	142.126	99.4198	29.0695	171.444	110.431	46.207	95.8387	32.4292	120.529
		405	1733.14	0	69.4878	34.7619	65.1111	32.0407	53.4864	0	128.427	35.1592	62.4767	0	82.1603	90.2269	32.8505	18.7678	42.1699	90.5143	42.7867	37.8735	0	16.3152	73.9046	88.523	53.0942	128.041	42.2659	100.223	0	27.5776	64.0961	50.2147	39.1478	0	86.597	0	0	93.9101	170.587	122.027	62.5594	173.664	68.2444	82.7683	104.071	0	104.42
		406	1737	0	44.0407	21.1807	97.5356	60.5977	95.6078	29.3152	142.704	33.7212	77.3599	0	117.133	111.904	59.4172	19.9927	49.7052	59.3444	67.3057	25.3921	0	0	106.67	69.6497	119.628	152.26	31.0531	62.2889	0	22.8711	80.1983	31.1701	0	0	0	0	55.9996	170.789	135.615	121.869	0	181.755	91.8217	94.3451	171.308	37.0936	89.5537
		407	1740.86	0	35.8225	0	41.7117	19.0875	102.742	29.9831	149.409	69.6847	90.3055	0	89.2271	84.0291	72.639	30.4679	0	96.3474	40.1441	0	0	0	141.304	70.3132	84.8548	87.0785	61.7686	54.8284	0	31.6874	38.79	53.7374	40.809	0	74.7603	0	40.5734	198.101	149.182	139.305	57.0431	146.91	164.519	25.386	170.494	58.7905	114.933
		408	1744.72	17.4764	72.136	0	34.3508	31.8763	105.303	0	88.8738	44.987	29.4143	0	129.795	92.9557	79.2695	17.1275	0	73.691	49.0658	0	0	0	147.678	115.333	129.493	153.916	49.2075	29.8286	36.7241	0	0	35.9156	0	0	21.4164	0	59.2922	187.821	29.7075	81.3448	67.2306	154.996	148.093	21.7863	143.124	37.5419	81.7546
		409	1748.58	0	83.8191	0	38.7244	21.8524	23.0248	0	104.36	72.2679	50.0599	0	87.6675	117.57	62.7557	0	46.6888	102.938	63.6922	0	0	32.687	69.5852	87.4947	78.2561	56.8333	57.5748	0	24.2048	20.0229	0	16.8911	0	0	38.3394	0	16.5519	193.452	112.556	122.513	38.9647	174.885	83.8146	88.9781	124.002	31.771	107.286
		410	1752.44	0	56.9916	65.4641	37.4613	42.9561	70.8867	0	117.932	49.6841	25.2615	0	81.1023	78.3417	104.068	0	21.2163	72.2101	37.8473	0	0	0	93.7003	46.4537	93.8972	48.8684	60.4064	0	36.738	0	25.5596	0	37.1259	0	41.5757	0	0	179.054	80.503	79.9335	38.5458	172.431	82.9354	69.0924	122.508	0	57.6271
		411	1756.3	0	35.446	28.6544	46.1929	24.8507	68.2657	0	179.684	36.1106	72.6919	0	111.965	95.1078	103.346	22.9283	31.2473	55.1342	86.2572	21.6656	0	0	74.2434	58.0469	56.7618	94.4512	82.4948	25.9497	30.5066	0	31.0612	24.7471	0	0	46.0065	0	25.8718	174.189	107.174	120.641	36.3692	206.119	78.7426	57.0306	130.256	23.8352	66.5546
		412	1760.16	0	68.5622	0	27.2511	59.7634	37.5861	0	105.421	59.8369	28.9768	0	106.94	86.8354	84.1628	26.778	0	41.1464	27.2721	23.064	0	0	94.5807	71.6557	85.8989	77.0769	76.2613	33.2292	0	43.4525	46.5769	0	0	0	93.7297	0	0	205.015	111.646	139.481	33.5277	199.747	124.601	0	161.672	16.9174	90.9224
		413	1764.02	0	42.2294	0	59.7561	48.3541	0	0	155.176	53.1338	54.856	0	100.595	60.5591	65.2595	38.1368	0	102.62	65.1148	20.7497	0	0	50.0251	104.486	57.5453	78.9496	133.73	0	0	35.8546	0	0	0	0	56.9247	0	30.1535	168.373	103.134	169.868	58.2262	169.362	104.882	92.0841	151.117	37.3882	133.063
		414	1767.88	0	28.5477	26.8981	19.6419	62.7408	39.0851	0	152.371	36.5961	26.9813	0	118.783	124.02	74.653	15.1894	25.2268	40.0766	104.041	28.1647	0	0	90.9895	85.7278	115.984	69.8484	55.0688	17.3114	0	18.6012	18.0443	33.5005	0	0	81.7226	0	0	168.311	78.8496	207.571	32.9322	154.115	141.308	94.4343	130.107	0	86.7831
		415	1771.74	0	75.9983	47.3911	78.1278	65.9312	15.0594	0	123.274	58.5153	33.3343	0	95.3423	50.1285	98.392	16.4833	0	57.5394	68.678	26.4147	0	0	116.8	56.8764	73.2031	149.081	86.4108	0	37.8486	0	0	0	0	0	0	0	0	152.484	114.298	89.9064	28.5581	137.09	103.333	44.2345	124.258	40.5637	158.084
		416	1775.6	0	77.122	16.9447	24.337	95.8727	0	16.5902	192.715	55.9614	0	0	124.88	69.7776	71.3032	0	0	86.4648	47.6594	47.549	0	0	43.6829	0	61.7853	121.61	92.4068	38.8296	0	45.3071	0	0	0	0	88.7398	0	67.9201	214.203	58.6775	131.838	46.9706	168.818	127.939	57.9961	188.224	27.1944	26.8813
		417	1779.46	0	53.3429	58.0708	67.8212	57.2325	35.9155	19.7319	168.675	34.9789	22.0755	0	130.028	92.3955	54.9702	0	41.9713	64.1305	76.7636	24.0133	0	0	107.633	66.9596	108.031	26.1467	40.8841	17.5116	35.711	19.5696	0	0	0	0	28.2456	0	34.1461	240.931	78.6073	145	74.3363	143.117	143.727	51.0049	132.036	71.4187	35.528
		418	1783.32	0	56.9192	24.4542	91.9324	43.8299	23.9855	49.882	102.546	32.7886	0	0	99.0665	48.6777	83.6089	22.3825	64.3493	40.8623	40.4927	25.2796	0	0	80.0247	55.5076	120.575	103.029	147.718	29.7595	27.9268	0	0	18.0008	0	0	81.4216	0	54.6944	210.801	109.161	71.5984	48.907	100.364	95.6388	83.3894	144.174	70.0957	41.247
		419	1787.18	0	65.2932	44.6543	65.1429	40.7513	50.6589	0	119.916	37.2389	0	0	89.4694	114.373	71.5317	34.1243	47.4954	24.5145	67.6635	0	0	0	54.0451	41.8378	138.62	90.1475	102.398	29.9923	0	0	0	0	0	0	52.6988	29.2324	0	229.669	137.892	104.032	41.6827	163.25	121.621	39.0224	93.9444	42.5911	61.0952
		420	1791.04	0	49.5502	59.2918	45.0234	65.0386	23.9687	0	105.163	49.6368	19.3333	0	76.3011	126.777	23.3922	0	50.4572	56.0932	0	19.2438	0	0	47.6995	34.099	146.807	123.214	17.8504	79.7384	34.3817	19.5308	0	27.147	0	0	45.5423	0	29.7146	170.146	55.7501	114.116	0	139.57	99.1753	41.8512	97.9672	30.1933	38.6697
		421	1794.9	0	58.8307	41.6194	72.112	66.3554	31.0034	17.6991	110.236	54.3933	66.4864	0	101.322	76.486	86.5033	25.3455	102.302	56.4264	71.5117	52.2676	0	0	78.5134	49.1448	141.813	91.8895	40.5309	57.7571	21.2528	15.7159	0	0	0	0	38.7411	0	0	229.203	82.124	89.1665	18.3283	86.1727	152.847	45.7119	95.7819	60.093	73.1646
		422	1798.76	0	42.4056	20.2889	41.5638	98.8996	91.2998	29.0422	107.164	48.8514	0	31.7473	84.7333	107.63	106.378	26.4767	27.1908	63.1182	39.9814	30.3977	0	18.2799	48.0068	0	145.844	75.1139	128.451	35.7772	23.3966	0	0	0	0	0	44.4629	0	0	194.896	64.4221	143.329	47.1734	169.841	92.2211	51.3198	108.868	57.6817	37.052
		423	1802.62	0	60.344	52.8662	66.18	74.0182	31.6991	29.3709	123.243	63.5063	22.0226	15.7162	120.924	110.295	81.0846	0	79.7013	50.5477	27.4306	29.6635	0	0	107.97	73.958	154.995	103.313	66.8065	0	0	0	0	18.757	0	0	80.9138	37.5754	68.5148	162.262	108.591	118.378	36.068	74.4508	124.308	44.5714	121.431	65.7801	47.0792
		424	1806.48	0	41.9904	36.7006	33.422	86.3287	31.4063	53.07	73.4431	38.4206	20.7455	0	101.153	89.2282	111.133	30.1704	29.8922	50.3559	0	23.7566	0	0	37.5284	47.1427	80.3265	101.383	64.885	43.8803	41.7116	0	0	0	25.3792	58.0479	50.9445	0	17.6688	176.68	96.0179	152.532	36.8369	67.3409	90.9607	109.309	58.6446	72.1459	43.6545
		425	1810.34	0	96.5721	57.6785	52.6116	73.2758	40.0504	52.0848	69.687	0	0	0	158.293	83.8167	64.0244	0	65.83	0	88.6334	0	0	0	0	64.5281	87.4292	138.355	79.3616	0	29.2505	16.5401	0	0	0	55.9099	81.9714	0	35.582	157.02	105.266	142.466	0	78.6256	75.8181	122.33	104.862	51.0328	66.4728
		426	1814.2	0	46.5578	30.0008	21.6262	35.7516	61.5112	23.9901	94.6105	30.8952	25.9736	0	105.32	76.2071	106.675	0	100.043	28.3173	57.5949	65.0791	0	0	51.5068	92.4647	126.424	84.7927	110.026	82.3726	45.9544	20.3049	0	0	23.9261	46.3601	72.4823	0	35.3521	204.003	122.375	119.088	16.7655	93.6158	40.8107	105.25	116.603	103.157	0
		427	1818.06	0	85.0989	0	24.2915	47.746	17.1064	0	110.43	27.5731	83.4347	0	68.4199	99.4458	20.3603	0	38.7075	60.0479	84.753	0	0	0	60.1667	74.612	145.229	86.5132	88.1169	60.4895	0	60.1647	0	0	59.2579	48.5738	50.5591	22.798	51.2968	128.875	178.396	144.66	42.5448	63.4534	73.7475	128.072	96.0434	98.2498	18.898
		428	1821.92	0	99.1822	33.2185	22.7566	81.2174	68.286	85.9298	71.0873	0	35.4896	0	87.1826	56.6176	60.5063	20.9958	102.293	49.2182	66.6179	49.9033	0	0	59.9901	64.4615	161.324	70.5708	61.2311	60.2876	57.3984	20.7352	0	0	0	29.9926	38.6245	50.8163	41.1756	126.861	145.898	156.372	38.2941	49.9839	92.9247	60.3836	73.4316	55.0886	74.2114
		429	1825.78	0	68.3073	47.0641	23.9524	106.103	61.1517	37.7922	104.566	50.6872	43.016	0	67.0786	88.6509	58.5503	0	73.8635	48.3838	60.4869	33.4474	0	18.955	47.2152	59.7965	114.082	73.6737	25.399	96.8757	30.3983	0	0	0	0	42.0274	102.855	0	28.7422	110.158	126.004	130.402	47.5768	65.511	73.6818	95.976	82.4034	36.3901	82.879
		430	1829.64	0	82.3405	0	63.8779	82.3396	69.9184	53.5466	81.4077	37.38	34.3134	0	132.353	103.105	42.4361	0	83.8651	40.084	99.1265	50.0911	0	0	92.5493	112.308	73.223	104.44	32.4749	100.427	53.2958	0	0	53.2242	0	75.3257	45.0371	0	26.3354	119.488	128.129	105.046	0	51.9497	51.1779	131.988	80.5518	56.8383	106.843
		431	1833.5	0	118.295	17.9091	27.7467	58.2756	29.7608	43.7365	76.1062	0	71.7432	0	87.0152	42.6809	79.8877	0	99.3601	29.2971	55.2725	114.133	0	46.7342	115.34	73.2852	91.9962	72.1696	45.358	80.0208	41.2146	0	36.3555	0	49.7177	33.4605	45.5592	0	50.3664	101.128	169.717	118.093	22.1516	60.8241	49.7454	141.382	72.8474	106.531	84.3891
		432	1837.36	0	92.8565	0	47.6208	29.4539	34.1376	34.3987	101.788	20.613	55.5085	0	116.883	36.9987	73.1866	0	81.1147	0	78.7442	52.9982	0	0	58.4167	70.3742	100.303	165.804	64.0615	72.6941	44.1523	31.1209	0	0	65.0214	69.7808	79.0779	0	0	112	150.84	128.976	31.5696	63.8806	82.9448	136.466	110.418	92.0796	49.6042
		433	1841.22	0	98.5374	0	34.3535	21.9676	50.8016	0	127.041	16.0376	39.3137	0	71.4606	95.5418	47.9125	0	64.1067	51.788	37.8401	56.4872	0	26.2232	121.054	90.3705	105.038	88.6533	50.3277	71.8619	29.3754	0	0	0	23.4948	41.1166	82.2327	0	44.1834	105.049	100.857	130.072	28.7643	85.6339	49.4112	104.3	114.489	34.5693	84.8941
		434	1845.08	0	88.4633	0	0	49.8548	59.9982	54.4112	88.8017	63.5593	0	0	104.21	80.6293	43.352	0	20.27	25.8316	49.4674	29.2514	0	24.0849	103.506	0	145.179	121.838	20.2444	104.677	0	69.6863	0	0	0	88.4027	30.76	0	0	104.103	127.34	88.2141	18.6283	44.8532	82.6173	128.77	53.0856	110.043	79.6072
		435	1848.94	0	55.6761	0	51.3352	25.3095	0	53.2411	53.1536	0	45.485	30.5859	113.93	70.9671	54.9802	0	93.9013	0	65.5519	22.5666	0	0	63.9533	0	177.703	113.892	85.7084	64.7277	0	0	19.3352	0	60.3105	50.6356	33.9762	0	21.3902	83.1295	148.299	123.25	45.0955	117.311	64.4267	130.767	98.7163	64.5215	64.7869
		436	1852.8	0	99.6589	0	60.3537	36.4066	30.1263	94.25	77.7268	53.8472	38.6217	0	105.814	102.854	43.5799	0	47.9075	34.6132	37.3567	37.7949	0	17.0047	76.4886	49.0874	177.64	168.146	52.6164	85.806	17.1915	56.9154	39.2203	0	24.9372	72.6004	42.9506	0	16.5684	126.673	135.981	25.4935	16.9881	16.8604	57.704	168.186	66.2952	0	106.521
		437	1856.66	0	78.765	0	0	54.0517	27.2183	90.9093	24.3104	38.2983	23.0821	23.4571	103.357	72.2002	95.8781	0	51.1199	25.7817	36.6446	36.2123	0	0	71.2242	40.2037	148.863	163.575	74.7762	70.5267	32.3478	41.8869	0	0	22.1651	76.754	0	0	33.6876	112.579	137.121	56.1992	0	32.2372	33.7243	199.212	52.9751	0	57.2661
		438	1860.52	0	78.4806	0	26.7254	42.8556	45.2942	49.9371	0	39.7486	50.9239	0	136.445	64.0015	26.9764	0	60.1179	47.7596	23.1114	42.0645	0	0	103.367	40.7985	135.069	116.37	50.2977	98.1157	0	70.2209	22.0899	24.5917	73.1046	92.2991	58.4288	0	24.6304	109.967	123.822	80.5986	36.6138	100.873	31.7553	125.791	48.2675	34.9565	75.6583
		439	1864.38	0	64.8509	23.2411	0	21.4922	59.0766	93.1601	0	0	93.7836	0	81.9607	47.4065	38.0718	0	40.4911	70.7641	55.0433	31.5887	0	0	104.155	34.0949	187.515	96.4118	69.7034	94.8829	39.9075	50.5162	21.31	24.0505	40.9235	118.035	83.8169	0	32.8499	84.802	106.061	70.8495	0	28.1909	0	173.127	75.5827	45.2947	86.9336
		440	1868.24	0	83.205	0	54.8199	0	24.7209	77.3901	69.4988	64.8005	18.7452	0	57.4944	24.3473	52.5628	0	77.1738	17.3495	37.7117	58.8987	0	0	44.7869	53.4682	154.826	107.148	43.0177	35.3401	17.7463	97.7377	25.5583	0	51.4766	87.1283	39.5843	0	0	44.5155	90.8331	54.1471	63.5954	66.3353	29.7279	138.378	135.511	43.9033	59.4209
		441	1872.1	0	63.851	0	0	24.3604	53.5447	53.2645	20.9248	30.736	52.0343	33.4071	93.0745	72.243	61.0416	0	30.0594	61.4162	69.4611	111.207	0	29.8814	67.977	0	111.366	89.3592	20.3921	44.7826	18.6663	64.377	0	34.9462	0	82.9129	44.6058	0	0	133.58	105.906	88.3812	0	41.1547	44.2454	203.842	46.6019	52.5886	51.6132
		442	1875.96	0	39.1437	0	0	0	16.0771	129.547	0	35.7388	25.9759	0	73.7403	64.8149	0	0	66.5432	45.2659	52.9073	107.318	0	0	80.0127	22.7502	147.456	105.647	74.6544	39.0705	37.308	0	50.6115	0	58.9557	60.5112	98.5941	0	0	100.351	108.589	44.5762	60.6316	61.7184	0	179.177	75.0372	43.8451	48.2206
		443	1879.82	0	52.2734	0	96.3702	0	35.1297	64.8297	54.657	0	0	0	32.7766	117.359	21.6773	0	60.9349	48.4256	54.3109	87.97	0	18.543	82.1003	0	114.72	95.5603	90.3484	73.8736	56.413	47.5363	0	23.2373	24.6966	75.8121	62.863	25.1803	22.4726	132.255	71.464	68.8254	45.896	71.7505	22.9845	183.866	75.3957	58.0852	53.505
		444	1883.68	0	71.2692	0	56.6142	0	71.0588	74.9625	0	87.384	32.2372	0	80.6804	44.6843	69.8472	0	52.8654	67.3037	45.0604	129.063	0	33.5921	69.853	17.5935	96.0375	107.166	84.2847	0	0	59.132	0	55.6904	47.8146	83.2938	58.5024	0	28.4309	121.548	83.1706	93.0367	107.916	89.9097	69.5205	209.557	83.3535	0	0
		445	1887.54	0	78.6612	0	0	0	93.2195	116.459	0	60.2218	38.5558	0	78.3234	57.6999	39.4974	18.8714	65.9476	24.4538	26.055	85.1097	0	0	94.903	0	162.766	122.75	51.5507	40.3135	41.2705	85.7834	0	0	39.0423	47.9476	81.3663	0	25.9959	175.512	89.4846	59.2091	60.5962	30.9235	28.603	181.49	82.1038	0	54.1754
		446	1891.4	0	41.0182	0	0	16.8881	76.281	109.926	28.9634	0	48.06	0	98.8077	22.3635	27.049	0	0	35.8944	38.527	100.017	26.7031	0	97.3285	24.7419	198.577	62.7261	74.6764	55.3789	0	60.7685	0	41.0885	0	77.389	51.491	0	0	173.699	62.665	46.9618	56.2532	36.0197	15.1358	134.159	125.407	0	62.034
		447	1895.26	0	87.0628	0	57.2295	40.7193	69.0806	151.628	24.2305	18.6864	0	25.5667	55.2431	65.8594	26.5379	25.4092	35.0435	32.221	38.6502	124.59	0	31.6571	63.0367	0	217.146	126.807	90.6861	82.1107	32.2043	36.2178	53.9884	56.903	32.2413	56.7803	58.7352	0	0	124.597	143.836	47.8842	55.8538	95.08	21.5214	177.652	127.516	61.0907	64.9521
		448	1899.12	0	37.1264	0	0	0	50.0643	107.651	0	37.405	17.8513	45.4995	76.7203	40.4854	0	0	38.2983	42.2749	40.1321	70.9459	0	25.0763	62.9559	80.7077	188.857	37.4597	132.215	56.0748	0	85.993	24.0884	0	21.9828	76.6348	26.117	0	21.0614	161.922	57.9277	70.9233	63.7719	77.7662	67.3845	165.645	144.098	28.8348	25.6448
		449	1902.98	0	65.7757	0	0	0	64.5891	117.058	53.0569	42.5096	0	0	145.238	59.0814	34.032	0	24.8717	28.565	34.307	66.3012	21.7311	0	56.7393	80.1831	177.308	82.6763	70.5457	67.3748	0	85.7442	21.0011	45.2465	92.4269	64.4771	36.96	0	0	130.079	54.1851	0	72.7281	78.8548	21.7936	187.333	83.3055	27.3807	79.4449
		450	1906.84	0	71.5911	0	52.5556	0	75.3851	138.155	41.255	42.3147	54.1648	0	109.115	40.8238	46.8097	0	0	0	48.5114	99.5706	0	0	66.4869	75.525	133.761	72.6412	102.36	0	34.9407	29.5259	0	0	0	71.5713	82.5669	0	24.8074	164.257	32.9026	24.6286	31.2747	58.3261	52.0514	194.428	73.0081	50.4212	44.185
		451	1910.7	0	69.8271	0	87.3948	0	81.7374	78.2319	0	58.1494	31.3005	0	75.6206	37.0156	29.7262	17.5474	58.2607	26.8635	59.1202	104.099	0	17.693	39.4882	38.2359	146.115	40.4909	105.572	45.0201	0	48.8624	0	0	16.5813	71.5948	90.6382	0	21.1765	146.446	76.1694	59.2468	80.9686	66.5095	51.9668	179.107	69.7072	0	75.0138
		452	1914.56	0	51.0243	0	0	0	96.2946	67.7557	0	26.7879	0	27.4601	107.284	45.8674	37.4968	0	35.9958	19.6133	38.6857	148.353	0	31.5055	43.1015	71.6853	165.678	27.7403	90.9512	40.6502	46.9441	39.2875	0	0	66.6379	0	74.2705	0	0	111.123	26.3183	0	68.3639	52.08	77.7168	165.548	79.2834	0	40.2097
		453	1918.42	0	47.8443	0	18.7097	0	67.3605	96.0897	27.2285	0	41.6329	60.2666	68.0443	0	24.7661	0	37.4735	52.1652	0	158.31	0	0	77.2175	73.9741	115.075	38.2409	146.387	63.7445	36.5247	0	0	28.6543	21.0909	41.9187	105.21	41.4623	0	181.663	94.3859	53.9923	98.5294	47.4128	41.0903	150.914	88.6569	37.8952	36.5838
		454	1922.28	0	69.2894	0	0	0	103.453	126.235	0	43.105	72.0604	42.9082	100.029	0	56.4377	27.8397	48.6234	72.5613	24.6747	130.981	16.0208	0	0	112.304	47.6519	57.6115	102.944	76.9541	16.7165	29.634	27.3226	0	59.4043	44.2535	65.2982	0	21.2495	174.4	73.818	72.3527	73.9062	56.6671	57.3627	124.369	99.8139	73.8879	26.4865
		455	1926.14	0	39.8955	0	37.4013	21.4703	45.0101	101.609	0	51.284	24.577	0	43.6752	18.6019	45.6276	0	24.3802	49.9009	27.836	187.435	0	0	59.8833	58.6439	87.6408	72.6244	130.151	0	21.2934	81.7022	0	0	0	0	111.52	0	0	158.388	124.104	57.3282	83.4312	37.7913	25.8497	218.878	114.679	53.8399	52.9535
		456	1930	0	73.4255	0	42.2122	34.9737	60.6568	93.5859	38.3995	0	68.4821	44.2157	60.1714	15.4867	46.6485	36.2898	57.9957	59.7339	21.2053	134.353	31.4976	42.2979	101.5	63.5922	118.813	66.5873	157.886	55.943	16.3395	47.4469	0	0	26.0463	0	107.343	0	0	209.465	56.6379	38.7068	41.6372	57.2363	35.9296	149.129	88.2604	52.242	82.2834
		457	1933.86	0	0	0	42.4452	0	38.4082	154.602	19.0647	38.8657	0	40.1758	108.375	33.5367	84.0877	0	54.5406	0	15.5541	187.639	16.2536	29.4501	69.9801	110.637	122.999	50.5128	113.795	0	0	89.7486	0	0	54.3454	34.5617	123.768	0	30.1585	178.263	72.1078	79.7728	68.2622	16.8596	0	177.288	84.9177	28.1163	84.909
		458	1937.72	0	76.8849	0	28.9199	0	121.746	123.014	23.6836	44.5782	16.0294	21.7965	106.763	19.3584	81.7127	0	48.0304	0	39.81	109.878	16.3548	44.7895	44.8611	58.9794	61.6544	61.1869	100.354	0	0	38.6291	0	0	62.4403	57.9495	105.527	0	64.617	164.11	122.511	86.6922	78.1318	51.5945	0	187.966	61.3831	95.1594	121.052
		459	1941.58	19.5365	68.0402	0	18.4374	0	118.958	126.181	17.849	51.0489	31.243	57.7823	101.629	0	40.393	0	74.3159	57.5712	55.3859	113.922	23.162	35.8388	95.7048	62.3691	88.2176	0	153.06	0	0	0	49.132	0	24.5672	0	92.8199	0	0	183.769	46.2844	69.325	47.4495	38.5637	114.458	178.169	64.3519	92.5975	86.9527
		460	1945.44	0	31.3134	0	0	0	108.752	71.8172	55.2521	33.9758	38.3718	37.9784	114.369	0	74.4717	27.2331	39.0545	96.9921	22.5634	161.924	0	39.9833	66.6953	60.4629	88.69	0	179.634	0	36.569	34.7691	35.1514	22.978	27.9738	47.2861	115.314	0	46.0186	179.057	85.3176	43.1649	21.3464	36.6953	42.6809	136.667	83.0753	87.5003	68.3113
		461	1949.3	0	87.9107	0	0	0	100.532	91.2999	22.5523	50.6703	63.3953	56.7974	81.6345	0	42.682	54.5994	58.54	124.427	17.5585	189.704	21.5875	20.0395	66.2079	84.1251	96.831	64.1574	132.782	0	0	0	26.4043	0	0	29.0956	136.465	0	16.9393	203.271	148.242	73.1256	24.9529	0	81.8294	125.25	44.8674	77.93	64.2316
		462	1953.16	0	72.8272	0	0	31.5115	105.937	64.0143	61.2286	62.9249	83.0236	49.2663	93.4143	62.7662	0	32.3522	55.0421	62.6989	0	143.592	0	53.0296	73.5618	26.2986	66.2845	26.052	155.788	0	0	0	0	0	0	18.9819	160.823	0	24.0879	220.929	113.717	0	0	28.1529	64.705	129.961	31.9723	63.6168	42.8431
		463	1957.02	0	80.3655	0	20.4526	0	90.8754	95.4893	41.0997	58.3537	80.9442	0	100.132	42.9387	0	30.7468	91.0626	115.88	0	204.555	0	12.9976	101.008	57.0464	107.575	15.3753	144.241	45.8457	22.0118	0	0	0	0	31.8132	150.604	0	24.7727	156.928	107.959	105.744	52.5168	43.582	69.2558	130.81	63.7119	67.1879	68.7125
		464	1960.88	0	78.2898	0	0	60.4362	91.2335	106.915	84.4303	42.1297	20.1782	19.5631	124.868	28.5134	57.3984	25.7213	76.1346	123.959	0	234.982	39.0464	21.4113	106.866	78.9178	79.8815	32.5348	186.409	21.0329	38.402	38.1134	33.8082	0	0	0	97.5424	0	0	141.468	150.275	97.4405	45.6444	42.0053	21.8655	160.766	69.0099	60.9963	28.3207
		465	1964.74	0	84.1959	0	24.9488	17.9994	36.1782	95.0132	129.719	31.1757	94.8337	78.9274	92.0232	0	38.1552	18.727	65.2486	101.682	46.1918	207.335	43.9255	30.5433	133.161	38.2905	91.0726	24.5661	166.697	17.1129	0	0	0	0	0	79.9612	166.688	0	28.1239	134.663	146.518	65.608	47.1577	29.7802	41.7556	156.053	64.1381	44.3393	0
		466	1968.6	28.4802	109.372	0	0	0	69.4808	64.6353	93.4058	71.8652	72.065	16.6354	71.9423	42.9751	28.526	28.0466	86.9585	97.9305	42.29	162.013	33.3927	65.6568	132.53	56.3963	98.0445	41.8634	115.095	33.358	0	30.2372	0	0	0	35.1026	184.085	34.1274	0	109.831	109.506	47.5724	23.6495	79.9475	47.1692	168.931	77.9803	69.0254	41.1932
		467	1972.46	0	75.2076	0	0	21.0965	124.705	60.3255	70.9501	44.3186	39.1961	58.7959	74.4901	40.9013	35.6735	0	22.1939	103.402	0	177.946	22.8879	64.987	137.951	85.9098	87.1929	37.3464	182.296	23.129	19.2701	57.5009	33.6267	0	0	57.1891	149.682	65.8004	33.7856	199.783	66.7585	0	37.1832	78.554	17.0794	167.849	78.4163	72.4339	19.6738
		468	1976.32	0	39.5733	17.0223	34.6988	54.6915	78.6967	72.0438	77.9405	22.1493	40.1168	29.9127	90.9879	41.4116	34.4911	15.8365	29.9924	137.192	25.1324	215.693	0	17.7778	104.534	0	118.184	24.0514	156.969	0	0	88.1685	0	0	0	36.4774	137.739	26.0728	0	140.878	87.1245	32.4504	40.9074	53.5138	16.2298	127.137	50.5732	78.2948	58.7452
		469	1980.18	0	77.0544	16.9438	0	20.8482	131.071	87.4633	58.6408	32.3138	57.4419	90.9247	103.83	72.2239	62.3708	0	45.0819	96.23	69.1675	163.778	0	51.0724	95.4748	0	121.915	0	190.073	0	32.4758	0	0	37.0661	24.4754	53.5934	145.181	0	24.0981	183.625	92.3286	21.038	0	63.9036	30.7391	131.011	33.5104	0	0
		470	1984.04	22.2778	84.5104	0	18.0789	0	79.1642	97.3309	78.5843	47.9094	49.4273	76.9679	135.936	106.584	70.7863	48.3988	35.4403	141.286	37.2976	172.558	0	92.8634	138.312	59.1777	124.831	32.2824	169.822	64.7298	21.3041	0	37.1339	0	0	80.1632	187.913	0	37.8711	146.749	86.0177	21.786	0	34.804	0	99.4074	51.4607	67.3571	36.5632
		471	1987.9	0	50.0101	0	0	0	94.7792	70.5022	77.7291	38.4321	67.225	78.0421	101.934	73.544	0	74.8824	72.5289	40.4624	40.0926	117.525	0	93.4455	110.614	50.0566	81.5899	22.1019	186.226	0	0	0	0	34.0069	0	114.1	145.817	47.1063	62.8844	134.152	60.2203	57.3954	0	38.057	0	122.198	47.2994	26.3515	38.4371
		472	1991.76	0	115.616	0	0	0	107.479	51.3344	68.3034	41.2912	100.858	36.9182	95.4805	55.5918	73.9786	53.6232	73.422	116.839	66.3953	155.166	20.5028	63.1033	91.5292	50.2815	132.13	27.6863	153.983	0	24.8511	0	24.2566	0	0	103.8	191.736	50.0381	29.6685	126.459	80.7123	28.9392	16.1124	0	0	111.384	20.4893	40.1139	59.3864
		473	1995.62	0	63.324	0	0	17.7594	98.7874	45.1238	60.8433	19.9405	45.9328	21.3194	71.2986	42.8289	18.5373	19.7471	37.9681	47.1086	31.8821	141.198	45.883	87.226	115.291	105.449	78.0619	0	106.27	41.8659	25.2544	0	32.1623	0	50.6685	101.346	156.719	59.7108	0	212.898	97.1073	24.572	25.8553	28.6766	36.2338	123.172	0	38.5831	69.3376
		474	1999.48	0	51.4652	0	0	0	51.1094	53.1978	55.473	41.9949	26.5759	22.3653	125.803	51.1	0	0	0	116.498	71.1859	147.548	28.9787	79.0925	122.496	61.5604	156.977	38.39	116.239	0	43.1901	0	81.2399	28.7925	37.4075	75.6018	161.568	0	19.7163	195.208	112.11	0	0	17.3511	60.424	116.733	0	54.3488	66.9877
		475	2003.34	0	83.1374	0	0	0	86.3246	27.8093	41.8213	49.4784	82.3614	32.754	84.6375	52.0086	25.1198	20.2454	38.9067	128.083	50.774	46.0831	28.7147	65.8335	88.9797	37.0169	109.35	0	126.818	41.9468	25.7156	41.71	0	0	0	101.159	154.855	0	19.6462	156.652	91.1704	0	0	53.153	28.8338	136.724	34.1831	115.169	65.4826
		476	2007.2	0	80.88	0	27.9856	0	42.975	66.2076	0	22.0506	115.293	36.2299	77.5144	46.5413	40.5998	19.7078	74.7204	103.718	73.672	136.46	0	108.388	98.7149	113.324	146.558	0	106.44	38.3907	43.1686	0	30.959	0	29.7704	93.1581	171.708	0	45.5929	147.375	68.7069	0	0	0	0	122.404	68.4535	62.9798	117.325
		477	2011.06	0	100.427	0	48.2171	22.8143	34.5398	40.8162	0	77.8516	50.5354	50.0787	76.7107	92.2519	0	69.4166	0	86.4703	83.241	117.217	17.3631	62.6776	73.7117	132.023	102.701	0	155.711	96.5605	0	52.7153	52.2064	0	0	75.9943	134.413	24.24	44.1677	141.647	92.7734	0	0	39.0344	83.6834	150.24	0	121.407	57.4654
		478	2014.92	0	93.9886	0	0	0	101.889	93.3187	15.317	40.2114	138.68	48.55	137.31	91.4527	0	70.9667	0	149.985	67.7406	147.177	0	81.1274	34.0949	30.9035	110.388	50.2383	121.885	57.3159	0	0	56.3749	37.974	0	62.7236	108.851	22.9731	25.7489	125.034	54.5187	17.9269	0	41.3608	54.9857	137.465	0	51.4386	84.3006
		479	2018.78	18.2804	46.4416	0	0	27.5687	82.6439	47.4728	24.5273	87.1542	107.92	31.7659	85.4662	66.641	0	29.9167	0	142.719	89.8957	114.064	46.3383	73.3917	101.426	56.128	125.064	26.893	112.729	85.2941	0	63.9804	25.6395	46.405	75.4377	83.7601	89.3272	0	0	205.611	76.5613	0	0	0	36.8243	132.954	0	64.1149	48.8522
		480	2022.64	20.1701	144.335	24.9955	38.4378	25.7782	90.3468	63.3612	38.4936	49.9935	73.5171	18.2485	86.2796	62.4807	0	55.7426	21.3014	120.989	53.3596	140.505	34.4781	112.799	71.6451	16.7861	139.846	47.9566	95.0925	58.5668	0	0	0	21.8675	30.9784	49.2861	117.261	0	0	151.62	76.0568	0	0	53.3724	51.2565	74.0346	57.2129	66.8423	63.5408
		481	2026.5	20.2068	59.5492	0	0	30.3633	34.1285	0	44.006	36.8028	114.202	20.8954	137.389	48.6282	0	65.2731	26.803	93.7244	64.7611	83.6044	0	116.903	164.634	49.2884	57.6052	54.465	87.3763	99.6862	0	80.3787	0	16.2159	28.4271	91.6511	160.079	0	35.7844	90.8676	109.559	0	0	0	69.5693	95.2881	24.1889	34.4216	40.7206
		482	2030.36	0	74.483	0	20.6866	44.1076	0	42.3233	21.0319	30.3394	126.6	0	24.1013	27.488	0	50.8971	46.2266	136.324	104.349	56.8962	0	124.782	104.32	44.5398	108.14	36.863	45.5553	43.685	52.6806	50.652	81.9665	50.2736	57.8649	47.3515	116.129	48.734	0	125.218	69.8825	27.5517	0	20.52	0	98.6885	0	69.2947	82.1251
		483	2034.22	66.3698	80.7253	45.2542	0	44.9465	62.2366	81.3941	0	66.7365	189.259	71.6044	85.7198	46.758	0	23.3541	16.1936	136.163	54.7152	111.607	0	144.156	140.766	32.8143	89.0832	36.2986	59.0326	82.9598	31.9295	49.5979	0	0	20.9017	75.819	136.606	0	40.8098	148.196	70.1742	25.7119	0	30.1285	20.4533	121.303	60.7836	56.6709	91.9238
		484	2038.08	0	67.8042	22.0906	42.6617	23.2843	50.1249	39.6627	0	0	175.858	33.3733	98.2457	58.6759	0	74.6454	0	181.79	74.5615	89.0875	0	59.0669	112.682	35.954	83.1941	24.8548	89.3595	108.246	24.4501	0	65.0603	39.8148	0	85.2211	110.706	0	63.8638	165.905	108.561	0	0	0	76.0161	120.527	41.5622	93.7698	96.4483
		485	2041.94	18.6743	118.251	0	0	0	42.4506	29.6543	0	0	196.17	52.0379	130.616	53.4135	0	0	23.9818	125.937	93.861	126.144	0	148.513	130.258	0	65.6846	73.1823	77.234	100.335	41.3274	18.9362	55.2788	0	0	116.734	156.136	37.5001	38.7124	216.902	93.4677	24.4303	0	37.1832	52.5522	74.0884	23.1574	36.5899	91.2756
		486	2045.8	64.4405	78.9712	18.7727	0	23.4159	67.3288	47.0032	0	0	193.499	37.1784	105.125	42.8084	0	41.3403	0	144.441	66.0043	98.4645	19.1027	158.804	108.802	103.191	50.0283	43.4736	58.8829	105.775	0	0	40.1004	0	0	117.316	97.0145	0	17.3683	164.406	50.9267	0	0	0	110.323	87.8744	38.5734	32.4253	66.6046
		487	2049.66	53.6023	77.263	14.5299	0	0	59.7625	18.8805	0	0	192.794	67.0411	54.9845	32.3446	0	36.8152	0	142.006	103.259	106.306	0	127.992	30.483	62.9181	58.093	72.9915	65.2911	91.0027	0	0	42.7988	62.6627	0	66.0731	59.201	36.2346	19.0057	173.996	111.21	33.8611	0	0	74.7417	91.5737	21.4039	35.3465	70.4448
		488	2053.52	44.8375	118.985	16.7767	0	17.8231	30.8782	60.2117	0	0	231.53	79.3497	132.472	105.432	0	45.204	0	168.39	114.781	104.741	0	144.494	100.575	83.3016	78.0397	0	87.0334	50.3991	0	0	71.6171	38.767	0	68.3966	118.33	0	24.6387	176.459	61.3799	0	24.1708	0	75.7794	80.4836	26.6233	71.3712	45.6002
		489	2057.38	80.3406	111.455	35.1332	30.3688	28.55	44.2698	49.9543	17.2778	0	185.766	75.7472	105.383	0	21.8148	39.4197	0	162.591	129.481	70.0525	25.4731	65.0313	68.4787	87.8932	63.5276	36.8309	67.7283	37.7848	32.8033	37.268	0	45.718	0	95.2997	115.76	31.8142	79.5139	193.123	66.4944	25.1893	0	0	42.1772	92.5811	35.1932	91.7557	65.5213
		490	2061.24	0	101.327	14.8008	0	18.6633	38.9421	42.3872	0	17.9396	168.126	35.0186	98.3545	31.0566	0	0	0	165.447	140.937	100.798	37.3889	121.161	26.3095	113.435	93.3785	51.241	71.037	74.7963	0	35.7999	63.5813	50.6781	0	74.5024	95.205	0	59.6166	192.278	105.27	0	18.9785	42.9965	58.224	153.481	47.4231	41.9177	55.0977
		491	2065.1	33.5027	68.0039	0	0	24.8223	39.7294	0	0	14.7265	198.022	65.0728	113.773	40.1316	21.8137	0	0	131.477	104.697	93.7312	0	110.722	59.9039	121.562	41.2842	65.8309	26.5309	85.0548	0	0	31.6201	55.6838	0	46.7505	103.292	19.4992	32.4488	187.18	61.3265	0	0	0	75.6279	138.089	31.0422	64.0514	70.2352
		492	2068.96	35.6476	93.7064	37.9118	54.3514	49.8347	20.7963	28.149	0	15.5074	115.755	0	132.774	53.8369	0	0	0	147.594	103.853	110.643	0	155.327	74.3522	89.6272	50.2207	0	37.0719	97.9381	62.9916	17.8969	33.5425	0	30.8735	63.3416	63.7853	0	0	167.869	57.1528	0	0	0	118.014	105.174	40.3499	28.1199	69.5134
		493	2072.82	53.8607	66.4371	44.3028	0	0	0	0	55.5668	78.8756	145.419	41.7397	115.055	17.5104	39.3989	0	0	159.019	91.3185	118.796	16.2872	129.907	85.1151	77.4603	54.9053	0	53.9456	76.2539	0	30.0457	0	21.7951	0	82.9296	59.6754	0	0	170.361	25.8155	0	0	18.9748	85.0886	125.657	35.8988	50.5883	88.9375
		494	2076.68	38.6316	88.5705	0	36.3936	18.709	0	32.5302	23.5195	18.0234	168.297	26.4153	123.044	0	0	46.5707	48.0985	179.768	109.765	89.9795	0	174.074	28.2306	89.6547	44.7305	77.5483	101.024	99.5563	32.2397	0	0	30.7945	39.878	25.2098	75.9926	0	46.8125	142.881	0	0	0	57.9658	73.2717	137.944	48.2969	34.0335	54.7093
		495	2080.54	50.1156	107.592	23.3076	0	43.6997	0	0	52.9976	0	252.166	0	158.91	48.4742	0	23.6559	0	160.451	75.0667	89.2002	0	68.2816	60.3758	100.16	77.4431	90.979	57.1368	136.926	71.5498	0	0	0	33.6129	0	45.8625	0	17.0022	116.997	33.6318	0	0	48.5971	113.021	141.736	29.6608	66.1751	75.735
		496	2084.4	113.128	107.856	0	0	0	0	45.245	25.1089	16.191	180.899	38.3825	140.407	34.0916	30.8248	33.9298	20.8478	175.417	96.8541	99.1418	0	154.938	34.3426	77.3157	48.9588	60.8638	18.9729	60.6449	82.4007	0	0	53.1726	67.1203	62.4138	65.7798	60.3179	17.5969	154.012	55.7534	0	0	37.9909	97.9789	117.731	0	42.8494	17.4387
		497	2088.26	44.2304	73.9303	0	0	0	0	19.4057	59.5136	19.7293	92.6369	0	152.012	18.0518	25.3633	45.157	0	151.833	113.65	72.0873	0	144.141	45.6905	99.8036	52.6133	56.8093	42.781	97.7432	113.563	0	32.2128	35.0074	70.8422	53.2149	20.1736	0	48.2424	106.004	37.9623	0	0	19.7287	51.3584	78.9127	0	41.5177	0
		498	2092.12	32.6307	105.501	0	0	0	45.1781	30.4783	63.8599	59.7525	153.829	36.4906	163.673	0	22.5478	35.1931	35.2244	137.654	41.048	77.6609	0	125.86	73.171	109.512	81.2237	67.0168	79.2523	57.6872	115.373	0	31.0644	71.9789	91.7308	70.8032	65.5444	0	32.5162	167.117	26.5805	0	0	34.2444	102.039	174.206	0	51.7929	0
		499	2095.98	30.4814	141.686	0	0	19.1968	0	34.7664	30.845	0	172.838	0	118.421	21.2441	0	36.6714	17.3601	110.261	104.232	95.0159	0	137.865	42.4231	87.8991	79.5243	92.5517	38.3197	76.3481	104.99	0	0	0	62.58	102.481	73.3053	0	0	153.562	37.7445	0	29.9929	37.1228	62.1844	115.649	0	62.2067	0
		500	2099.84	40.2857	57.2058	37.0899	0	0	0	16.6409	39.1061	0	183.161	22.1841	121.882	29.321	0	44.538	43.6774	132.354	97.6265	46.8817	0	100.021	41.7946	155.996	43.4887	22.9016	51.5541	87.6959	107.631	0	37.7254	45.9905	58.8354	69.7617	45.1135	0	58.962	101.421	36.151	24.3455	26.0198	79.2005	53.6771	81.4368	50.6567	67.4251	0
		501	2103.7	51.1896	154.511	0	0	0	36.2508	38.3422	51.3554	50.7756	154.653	0	181.509	0	30.1108	0	20.6116	104.426	133.875	53.8699	0	92.2306	66.0346	57.8096	62.9267	79.7387	0	98.5533	93.1624	0	0	0	62.1319	48.8911	77.4691	0	0	139.883	29.1036	23.9772	0	59.1272	50.4481	121.451	0	36.6963	0
		502	2107.56	54.1527	133.953	0	0	16.8306	0	20.174	0	48.6962	200.148	0	136.2	21.4896	18.5505	91.0402	24.3624	94.6165	151.762	96.8711	0	112.796	0	45.701	20.8064	69.8943	62.7883	103.409	102.57	0	0	0	36.9609	37.3283	0	0	0	175.351	0	27.3355	0	68.3428	65.0468	138.012	0	31.0689	0
		503	2111.42	89.7338	81.0141	0	0	0	0	0	44.3238	67.7031	246.865	0	139.586	0	0	58.9298	20.9234	131.913	84.8864	88.6985	17.2387	119.305	23.1391	93.7968	62.0238	34.646	35.1482	104.455	168.799	0	16.7771	51.2775	25.0635	77.3562	0	32.2903	34.7577	191.552	21.9303	0	0	98.2701	56.9413	139.227	28.7739	102.634	32.813
		504	2115.28	0	93.5309	26.359	0	17.5138	37.3824	30.964	54.7837	82.5085	141.965	0	175.866	36.9544	0	34.5672	0	88.4927	79.6461	124.544	0	127.163	41.9318	76.8888	37.2111	26.7359	0	45.4276	151.097	0	32.3602	28.0374	56.5919	46.2886	51.2208	0	0	171.055	20.8214	18.355	0	34.034	22.1178	130.417	41.4403	65.0734	45.2988
		505	2119.14	0	148.73	0	0	0	22.396	0	54.7385	89.0209	160.308	25.4877	238.173	24.6584	17.533	76.9567	15.1518	137.399	82.398	113.131	0	79.3649	54.7683	120.451	69.6638	23.0907	30.5947	44.5382	148.307	0	0	0	86.1183	44.1977	52.7447	0	0	222.906	0	0	28.5752	77.2763	48.0118	132.253	51.2615	67.1547	0
		506	2123	19.4462	87.807	0	0	22.2227	0	22.5068	30.3655	96.6574	95.337	33.8284	144.596	0	0	0	17.4058	92.0457	124.547	108.83	0	66.5689	0	91.1208	27.6118	56.6674	30.8144	48.9521	95.5135	23.1675	19.7782	0	29.9008	35.1445	52.5604	0	0	195.39	0	15.2621	0	82.474	0	153.925	31.9904	48.4599	0
		507	2126.86	25.7409	101.055	0	0	17.096	24.1336	72.5222	93.8416	68.6261	148.369	23.1232	185.7	26.7647	17.9612	0	41.0144	103.301	40.0891	90.3647	0	110.516	23.752	74.0794	48.8603	22.2229	45.063	32.2847	57.4592	17.0889	0	0	0	60.3627	90.2124	0	18.8358	115.013	0	41.6637	42.3985	48.8078	0	90.7196	38.7823	42.901	0
		508	2130.72	0	118.222	0	0	19.0412	35.2847	27.1204	68.104	77.1337	108.673	30.2624	194.609	0	37.7996	0	31.1421	85.6874	30.5816	114.509	32.6895	85.4657	51.1761	109.836	83.5627	52.6432	104.912	73.4618	147.031	0	0	0	138.906	68.7117	36.549	0	0	196.292	0	0	0	82.2195	18.2165	126.915	37.6427	108.932	0
		509	2134.58	24.7612	136.067	0	0	0	0	0	31.8062	46.2165	188.686	0	119.09	20.5726	22.4705	30.6068	21.0823	89.0012	42.535	83.5462	0	68.2798	0	73.4153	45.9381	36.2881	90.7647	77.3499	131.326	40.7609	0	0	55.0575	14.9591	74.8753	43.3707	0	174.48	0	82.5204	39.8456	91.1931	0	134.164	50.1484	103.319	0
		510	2138.44	0	147.37	28.0169	0	0	20.7169	0	51.2715	93.1931	97.8072	38.191	159.069	0	0	0	33.2771	82.0721	86.7018	85.9332	0	73.9049	35.1973	69.1017	51.8275	73.2523	142.087	56.0382	152.838	0	36.5595	0	35.62	38.5537	0	0	27.0854	193.945	0	25.5629	40.743	56.7034	18.0272	79.2408	64.3712	78.08	0
		511	2142.3	0	90.8643	27.8359	0	45.917	32.6706	31.5364	80.4505	62.0277	126.662	32.0457	136.006	0	46.538	0	14.1828	109.363	88.992	99.7749	0	91.1248	43.8209	100.483	0	0	73.622	0	123.108	22.1182	0	0	47.4388	63.0168	55.5288	0	0	154.741	0	55.0656	31.6948	91.2268	16.9222	98.2129	0	87.6714	0
		512	2146.16	0	177.764	0	0	0	0	0	46.8373	82.6732	108.475	61.2548	134.907	0	26.6927	0	56.0316	131.835	58.2496	57.1947	0	29.493	44.9304	113.222	0	92.293	96.4199	37.2541	164.333	0	0	0	40.6624	96.7155	59.1125	0	0	139.783	0	0	0	78.285	33.1951	105.938	36.4024	107.754	0
		513	2150.02	0	130.142	18.0393	0	59.1746	0	30.9	49.9903	36.7113	100.269	17.4517	158.116	25.6789	0	25.322	21.6163	103.395	94.2248	60.3615	0	81.4204	52.3367	107.563	0	63.0466	119.072	71.4412	194.415	26.0398	0	33.4746	0	53.4364	91.3156	0	0	187.768	20.489	45.1117	25.8731	113.44	45.1157	133.815	29.9907	94.9905	0
		514	2153.88	0	124.988	16.0712	0	51.0725	41.2285	21.1857	67.6095	97.6444	53.4829	0	176.619	0	44.7393	0	29.577	78.5243	59.8322	64.4011	0	105.261	50.1018	67.9816	0	56.252	119.052	64.074	92.962	0	0	17.2656	62.6246	64.6734	48.0188	0	0	161.807	46.991	101.154	17.2965	63.5881	0	134.332	28.1435	117.336	0
		515	2157.74	0	138.258	0	0	0	55.989	0	66.0491	42.9925	96.0468	33.7871	85.9479	47.3244	0	0	29.6957	95.0923	89.0459	107.694	25.517	79.5206	67.3072	60.2135	33.6419	50.5479	101.427	0	104.594	0	0	0	22.5022	58.712	86.5379	0	0	154.554	0	36.7542	39.9808	79.9254	0	125.624	23.5961	148.807	0
		516	2161.6	0	53.0144	0	0	0	22.8471	41.5332	0	46.7115	60.6353	0	122.12	45.3207	0	0	33.7062	88.2118	62.7295	69.3067	41.324	34.8029	25.2993	34.4116	0	53.2964	79.2053	0	0	49.8196	49.9875	30.5554	34.1483	17.451	85.9669	0	0	167.533	0	0	0	52.3878	17.2296	139.887	21.9219	54.8792	0
		517	2165.46	0	183.491	0	0	26.0006	48.1375	43.4634	32.1258	92.7056	33.8314	16.9368	185.113	16.0999	31.2704	0	0	142.951	72.1008	68.2022	32.4715	119.314	50.3804	64.9357	0	46.4756	75.1412	34.8928	76.1076	41.9442	0	0	73.451	54.3245	40.7478	0	0	130.831	26.1083	32.6487	22.5777	67.9189	0	127.461	0	104.478	0
		518	2169.32	0	101.646	0	0	43.4235	41.9919	22.4271	16.1926	120.088	20.1742	0	125.752	45.6672	0	26.0031	0	107.472	91.3217	70.9082	0	49.7736	30.9043	87.3131	0	101.101	0	0	28.6178	0	0	0	42.0532	60.8156	30.955	0	0	88.2616	43.9818	0	35.5635	100.722	58.7444	154.047	31.4514	127.653	48.7039
		519	2173.18	0	134.018	0	0	26.1954	0	0	19.7968	124.179	27.164	20.7902	63.916	56.2121	0	0	0	45.0165	87.7622	83.1107	61.785	49.1556	49.7517	39.6067	31.9787	89.1709	63.0513	21.6261	59.207	28.1625	0	39.8206	46.7127	22.4861	52.0525	0	0	43.7334	85.8202	51.7004	0	46.9968	0	183.062	0	101.177	0
		520	2177.04	44.0662	85.228	0	0	61.8942	32.0628	0	0	20.2685	83.5814	46.2339	85.9293	63.1154	43.1236	0	0	128.288	76.846	63.3232	0	71.6502	46.3458	37.7636	30.4048	77.0954	54.8796	0	76.5704	22.7038	0	18.5349	27.2417	44.104	66.9121	0	0	122.051	0	53.6869	0	141.413	0	154.973	42.3069	129.281	0
		521	2180.9	0	141.973	0	0	52.8541	0	18.2434	33.7509	87.6499	56.6193	56.2881	167.346	61.2484	0	20.4522	30.3933	135.082	77.172	60.9561	30.0242	45.3813	0	39.8645	0	49.365	55.1234	24.6992	58.1521	0	0	18.4281	45.4113	55.3088	113.655	0	0	164.862	60.8766	26.292	0	97.7742	48.7954	180.08	44.7293	108.63	20.2563
		522	2184.76	0	140.978	20.9744	0	64.4912	17.5031	20.7547	24.6972	116.732	63.508	32.8115	113.273	33.0114	64.7481	0	0	111.414	77.6701	113.316	0	48.4418	16.0086	25.3857	15.1238	77.3635	51.1442	37.7281	89.1487	50.4442	22.1193	0	0	65.7493	72.0015	0	0	54.1503	51.5824	47.4009	0	126.741	51.4623	175.355	0	111.457	0
		523	2188.62	0	92.321	27.4122	45.6932	32.0567	0	25.4027	23.7515	35.1956	31.5348	74.8912	155.618	45.0358	57.406	0	45.6487	99.7188	129.856	107.409	0	53.5657	33.6835	25.0596	0	64.3195	88.3432	0	106.866	0	0	0	53.8726	15.3336	115.115	0	0	123.169	38.2701	21.3139	16.9037	88.4099	38.4957	199.908	0	99.4936	0
		524	2192.48	0	78.8731	0	0	26.9413	30.4683	20.2004	35.9545	89.2337	49.2571	72.7116	121.552	66.2389	49.6072	0	24.0589	123.281	127.393	44.6826	0	32.4552	28.0131	119.435	0	73.1309	86.8652	26.0982	76.7582	30.6153	0	0	51.1104	17.1444	102.827	0	14.9724	116.299	25.8953	37.0555	0	80.3128	26.5661	171.147	0	98.7392	0
		525	2196.34	0	82.5187	19.8805	28.205	89.919	33.4501	0	17.6746	60.8147	52.5323	90.8364	150.823	25.1183	33.4662	0	54.8199	88.2842	113.778	59.97	0	48.4759	66.9269	123.351	0	57.612	134.011	0	55.9943	0	43.446	0	28.7088	47.6249	0	0	0	117.417	38.9011	24.0548	0	94.3531	25.3055	181.356	20.259	41.8171	0
		526	2200.2	0	79.0467	34.0478	0	47.9314	98.9542	26.3311	0	52.4962	52.4206	76.7583	134.719	82.7411	54.8	0	19.0344	77.3413	105.234	36.9816	0	56.0054	28.2762	129.952	0	0	50.1752	0	0	20.1947	31.4349	37.7164	58.4001	0	49.3184	0	0	103.682	27.0469	0	42.4875	73.1139	33.111	267.169	0	121.68	0
		527	2204.06	0	54.3167	0	0	62.5118	63.3816	0	31.4485	48.3143	19.4961	71.4229	140.812	72.0077	69.96	26.1253	67.3461	114.377	126.675	55.7033	0	0	37.5253	89.7718	0	31.99	124.082	0	44.5911	16.988	38.5914	0	52.8104	0	71.4261	0	0	100.946	83.0443	54.0262	22.5516	117.97	70.3258	225.849	0	100.305	29.6239
		528	2207.92	0	121.586	0	0	42.1787	45.3382	21.3353	0	55.4969	50.2779	68.6751	96.6439	49.3207	58.6049	0	22.2937	95.8822	109.996	69.0042	0	0	61.1334	134.432	17.9836	0	82.2416	21.7513	24.361	40.4282	97.0075	0	0	65.0405	98.3768	0	0	90.3639	101.952	0	0	80.9265	0	250.315	0	113.682	0
		529	2211.78	0	127	32.8565	0	53.4247	72.2492	0	0	78.2025	49.2992	112.388	107.753	67.9537	0	0	17.6768	122.097	80.4245	35.8806	30.636	19.8968	66.7003	154.804	0	30.9784	116.259	22.7274	72.3607	0	34.2597	61.167	18.6766	52.0505	92.9744	0	0	74.6756	40.5576	0	0	83.9659	0	172.38	0	114.356	18.2295
		530	2215.64	0	32.0874	0	0	36.2695	49.5129	0	30.7874	76.3486	0	29.9804	108.273	90.0104	22.5942	47.0976	31.2821	122.764	97.2679	60.2503	0	48.0581	15.4628	119.254	0	84.9779	89.8095	0	98.9723	52.7042	78.7222	36.0414	22.9317	79.3115	117.623	21.692	0	99.9306	46.373	47.1967	24.2874	55.6877	38.9305	231.449	0	94.3846	0
[truncated: 15 more columns]

## Sheet: Average Background
				SptId_11	SptId_12	SptId_14	SptId_17	SptId_18	SptId_19	SptId_24	SptId_25	SptId_26	SptId_28	SptId_30	SptId_33	SptId_35	SptId_36	SptId_37	SptId_39	SptId_40	SptId_43	SptId_46	SptId_47	SptId_48	SptId_50	SptId_51	SptId_54	SptId_57	SptId_58	SptId_59	SptId_61	SptId_62	SptId_63	SptId_66	SptId_68	SptId_69	SptId_70	SptId_71	SptId_73	SptId_76	SptId_77	SptId_78	SptId_80	SptId_81	SptId_83	SptId_85	SptId_86	SptId_88	SptId_89
		0	169.84	0	0	0	0	0	0	0	0	0	0	0	0	0	0	0	0	0	0	0	0	0	0	0	0	0	0	0	0	0	0	0	0	0	0	0	0	0	0	0	0	0	0	0	0	0	0
		1	173.7	0	0	0	0	0	0	0	0	0	0	0	0	0	0	0	0	0	0	0	0	0	0	0	0	0	0	0	0	0	0	0	0	0	0	0	0	0	0	0	0	0	0	0	0	0	0
		2	177.56	0	0	0	0	0	0	0	0	0	0	0	0	0	0	0	0	0	0	0	0	0	0	0	0	0	0	0	0	0	0	0	0	0	0	0	0	0	0	0	0	0	0	0	0	0	0
		3	181.42	0	0	0	0	0	0	0	0	0	0	0	0	0	0	0	0	0	0	0	0	306.542	0	0	0	0	0	0	0	0	0	0	0	0	0	0	0	0	0	0	0	0	0	0	0	0	0
		4	185.28	0	0	0	0	0	0	0	0	0	0	0	0	0	0	0	0	0	0	0	0	0	0	0	0	0	0	0	0	0	0	0	0	0	0	0	0	0	0	0	0	0	0	0	0	0	0
		5	189.14	0	0	0	0	0	0	0	0	0	0	0	0	0	0	0	0	0	0	0	0	0	0	0	0	0	0	0	0	0	0	0	0	0	0	0	0	0	0	0	0	0	0	0	0	0	0
		6	193	0	0	0	0	0	0	0	0	0	0	0	0	0	0	0	0	0	0	0	0	0	303.091	0	0	0	0	0	0	0	0	0	0	0	0	0	0	0	0	0	0	0	0	0	0	0	0
		7	196.86	0	0	0	0	0	0	0	0	0	0	0	0	0	0	0	0	0	0	0	0	0	0	0	0	0	0	0	0	0	0	0	0	0	0	0	0	0	0	0	0	0	0	0	0	0	0
		8	200.72	0	0	0	0	0	0	273.72	0	0	0	0	0	0	0	0	0	0	0	0	0	0	0	0	0	0	0	0	0	0	0	0	0	0	0	0	0	0	0	0	0	0	0	0	0	0	0
		9	204.58	0	0	0	0	0	0	0	0	0	0	0	0	0	0	0	0	0	0	0	0	0	0	0	0	0	0	0	0	0	0	0	0	0	0	0	0	0	0	0	0	0	0	0	0	0	0
		10	208.44	0	0	0	0	0	0	0	0	0	0	0	0	0	0	0	0	0	0	0	0	0	0	0	0	0	0	0	0	0	0	0	0	0	0	0	0	0	0	0	0	0	0	0	0	0	0
		11	212.3	0	0	0	0	0	0	0	0	0	0	0	0	0	0	0	0	0	0	0	0	0	0	0	0	0	0	0	0	0	0	0	0	0	0	0	0	0	0	0	0	0	0	0	0	0	0
		12	216.16	0	0	0	0	0	0	0	0	0	0	0	0	0	0	0	0	0	0	0	0	0	0	0	0	0	0	0	0	0	0	0	0	0	0	0	0	0	0	0	0	0	0	0	0	0	0
		13	220.02	0	0	0	0	0	0	0	0	0	0	0	0	0	0	0	0	0	0	0	0	0	0	0	0	0	0	0	0	0	0	0	0	0	0	0	0	0	0	0	0	0	0	0	0	0	0
		14	223.88	0	0	0	0	0	0	0	0	0	0	0	0	0	0	0	0	0	0	0	0	0	0	0	0	0	0	0	0	0	0	0	0	0	0	0	0	0	0	0	0	0	0	0	0	0	0
		15	227.74	0	0	0	0	0	0	0	0	0	0	0	0	0	0	0	0	0	0	0	0	0	0	0	0	0	0	0	0	0	0	0	0	0	0	0	0	0	0	0	0	0	0	0	0	0	0
		16	231.6	0	0	0	0	0	0	0	0	0	0	0	0	0	0	0	0	0	0	0	0	0	0	0	0	0	0	0	0	0	0	0	0	0	0	0	0	0	0	0	0	0	0	0	0	0	0
		17	235.46	0	0	0	0	0	0	0	0	0	0	0	0	0	0	0	0	0	0	0	0	0	0	0	0	0	0	0	0	0	0	0	0	0	0	0	0	0	0	0	0	0	0	0	0	0	0
		18	239.32	0	0	0	0	0	0	0	0	0	0	0	0	0	0	0	0	0	0	0	0	0	0	0	0	0	0	0	0	0	0	0	0	0	0	0	0	0	0	0	0	0	0	0	0	0	0
		19	243.18	0	0	0	0	0	0	0	0	0	0	0	0	0	0	0	0	0	0	0	0	0	0	0	0	0	0	0	0	0	0	0	0	0	0	0	0	0	0	0	0	0	0	0	0	0	0
		20	247.04	0	0	0	0	0	0	0	0	0	0	0	0	0	0	0	0	0	0	0	0	0	0	0	0	0	0	0	0	0	0	0	0	0	0	0	0	0	0	0	0	0	0	0	0	0	0
		21	250.9	0	0	0	0	0	0	0	0	0	0	0	0	0	0	0	0	0	0	0	0	0	0	0	0	0	0	0	0	0	0	0	0	0	0	0	0	0	0	0	0	0	0	0	0	0	0
		22	254.76	0	0	0	0	0	0	0	0	0	0	0	0	0	0	0	0	0	0	0	0	0	0	0	0	0	0	0	0	0	0	0	0	0	0	0	0	0	0	0	0	0	0	0	0	0	0
		23	258.62	0	0	0	0	0	0	0	0	0	0	0	0	0	0	0	0	0	0	0	0	0	0	0	0	0	0	0	0	0	0	0	0	0	0	0	0	0	0	0	0	0	0	0	0	0	0
		24	262.48	0	0	0	0	0	0	0	0	0	0	0	0	0	0	0	0	0	0	0	0	0	0	0	0	0	0	0	0	0	0	0	0	0	0	0	0	0	0	0	0	0	0	0	0	0	0
		25	266.34	0	0	0	0	0	0	0	0	0	0	0	0	0	0	0	0	0	0	236.612	0	0	0	0	0	0	0	0	0	0	0	0	0	0	0	0	0	0	0	0	0	0	0	0	0	0	0
		26	270.2	0	0	0	0	0	0	0	0	0	0	0	0	0	0	0	0	0	0	0	0	0	0	0	0	0	0	0	0	0	0	0	0	0	0	0	0	0	0	0	0	0	0	0	0	0	0
		27	274.06	0	0	0	0	0	0	0	0	0	0	0	0	0	0	0	0	0	0	0	0	0	0	0	0	0	0	0	0	0	0	0	0	0	0	0	0	0	0	0	0	0	0	0	0	0	0
		28	277.92	0	0	0	0	0	0	0	0	0	0	0	0	0	0	0	0	0	0	0	0	0	0	0	0	0	0	0	0	278.535	0	0	0	0	0	0	0	0	0	0	0	0	0	0	0	0	0
		29	281.78	0	0	0	0	0	0	0	296.058	0	0	0	0	0	0	0	0	0	0	0	0	0	0	0	0	0	0	0	0	0	0	0	0	0	0	0	0	0	0	0	291.088	0	0	0	0	0	0
		30	285.64	0	0	0	0	0	0	0	0	0	0	0	0	0	0	0	0	0	0	0	0	0	0	0	0	0	0	0	0	0	0	0	0	0	0	0	0	0	0	0	278.36	0	0	0	0	0	301.288
		31	289.5	0	0	0	296.152	0	0	0	0	0	0	0	0	0	0	0	0	0	0	0	0	293.88	0	0	0	0	0	0	0	0	0	0	0	0	0	0	0	0	0	0	279.775	0	0	0	0	0	235.802
		32	293.36	0	0	0	0	0	0	0	0	0	0	0	0	0	0	0	0	0	0	0	0	0	0	0	0	0	0	0	0	0	0	0	0	0	0	0	0	0	0	0	290.197	0	0	0	0	0	0
		33	297.22	0	0	0	0	0	0	0	0	0	0	0	0	0	0	0	0	0	0	0	0	0	0	0	0	0	0	0	0	0	0	0	0	0	0	0	0	0	0	0	289.499	0	0	0	0	0	0
		34	301.08	0	301.764	0	0	0	0	0	0	0	0	0	0	0	0	0	0	0	0	0	0	0	0	0	0	0	0	0	0	0	0	0	0	0	0	0	0	0	0	0	0	0	0	0	0	0	0
		35	304.94	0	300.074	0	296.04	0	0	0	0	0	0	0	0	0	0	0	0	0	0	0	0	0	0	0	0	0	0	0	0	0	0	0	0	0	0	0	0	0	0	0	281.325	0	0	0	0	0	0
		36	308.8	0	301.09	0	0	0	0	0	0	0	0	0	0	0	0	0	0	0	0	0	0	0	0	0	0	0	0	0	0	296.808	0	0	0	0	0	0	0	0	0	0	296.39	0	0	0	0	0	0
		37	312.66	0	302.964	0	305.659	0	0	0	0	0	0	0	0	0	0	0	0	0	0	0	0	0	0	0	0	0	0	0	0	300.368	0	0	0	0	0	0	0	0	0	0	0	0	0	0	0	0	0
		38	316.52	0	0	0	293.291	0	0	0	0	0	0	0	0	0	0	0	0	0	0	0	0	0	0	0	0	0	0	0	0	0	0	0	0	0	0	0	0	0	0	0	299.248	0	0	0	0	0	300.951
		39	320.38	0	286.185	0	300.849	0	0	0	0	0	0	0	0	0	0	0	0	0	0	0	0	0	0	0	0	0	0	0	0	287.179	0	0	0	0	0	0	0	0	284.804	0	297.755	0	0	0	0	0	0
		40	324.24	0	298.816	0	299.849	0	0	0	0	0	0	0	0	0	0	0	0	0	0	0	0	0	0	0	0	0	0	0	0	288.694	0	0	0	0	0	0	0	0	0	0	284.711	0	0	0	0	0	301.507
		41	328.1	0	295.07	0	301.915	0	0	0	0	0	293.199	0	0	0	0	0	0	0	0	0	0	0	0	0	0	0	0	0	0	294.979	0	0	0	0	0	0	0	0	300.978	0	288.576	0	0	0	0	0	0
		42	331.96	0	295.87	0	0	0	0	0	0	0	0	0	0	0	0	0	0	0	0	0	284.788	0	0	0	0	0	0	0	0	290.871	0	0	287.817	306.492	0	0	0	0	0	0	280.977	0	0	0	0	0	0
		43	335.82	0	284.059	0	0	0	0	278.855	0	0	0	0	0	0	0	0	0	0	0	0	288.312	0	0	0	0	0	0	0	0	300.318	0	0	0	305.19	0	0	0	0	0	0	282.049	0	0	0	0	0	0
		44	339.68	0	306.5	0	302.183	0	0	0	0	0	0	0	0	0	0	0	298.931	0	0	0	300.131	0	0	0	0	0	0	0	0	285.096	0	0	0	305.853	0	0	0	0	0	0	283.387	0	0	0	0	0	0
		45	343.54	0	300.076	0	291.3	0	0	0	0	0	0	0	0	0	0	0	0	0	0	0	283.452	0	0	0	0	0	0	273.463	0	297.413	0	0	0	0	0	0	0	0	0	0	289.391	0	0	0	0	0	299.918
		46	347.4	0	297.467	0	290.649	0	0	292.419	0	0	0	0	0	0	0	0	0	281.118	0	0	297.256	0	0	0	0	0	0	0	0	295.247	0	0	0	306.674	0	0	0	0	0	0	288.434	0	0	0	0	0	0
		47	351.26	0	299.947	0	0	0	0	0	0	0	0	0	0	0	0	0	0	294.981	0	0	287.488	0	0	290.947	0	0	0	0	0	289.163	0	0	0	299.411	0	0	0	0	0	0	289.498	0	0	0	0	0	0
		48	355.12	0	291.508	0	300.113	0	0	0	0	0	0	0	0	0	0	0	300.665	293.693	0	0	301.574	287.288	0	290.154	0	0	0	0	0	281.616	0	0	291.946	0	0	0	0	0	0	0	287.783	0	0	0	0	0	294.705
		49	358.98	0	299.402	0	298.599	0	0	289.48	0	0	0	0	0	0	0	0	311.73	0	0	0	0	0	0	289.02	0	0	0	0	0	298.931	0	0	294.232	298.271	0	0	0	0	0	0	278.626	0	0	0	0	0	302.028
		50	362.84	0	303.67	0	288.747	0	0	289.267	0	0	0	0	0	229.203	0	0	310.516	302.454	0	0	291.104	0	0	290.813	0	0	0	0	0	282.78	0	0	0	314.394	0	0	0	0	0	0	298.47	0	0	0	0	0	0
		51	366.7	0	289.557	0	291.368	0	0	282.937	0	0	0	0	0	0	0	0	313.804	0	0	0	281.066	0	0	286.888	0	0	0	0	0	297.113	0	0	293.84	308.263	0	0	0	0	0	0	289.492	0	0	0	0	0	0
		52	370.56	0	293.27	0	0	0	0	274.427	0	0	0	0	0	286.448	0	0	310.749	0	0	0	294.925	0	0	290.693	0	0	0	0	0	292.171	0	0	0	298.69	0	0	0	0	0	0	285.253	0	0	0	0	0	0
		53	374.42	0	297.327	0	0	0	0	287.185	0	0	0	0	0	0	0	0	306.775	288.43	0	0	288.205	0	0	279.218	0	0	0	0	0	279.932	233.768	0	284.916	304.211	0	0	0	0	0	0	293.118	0	0	0	0	0	0
		54	378.28	0	291.981	0	280.026	0	0	284.43	0	0	0	0	0	0	0	0	309.763	295.142	0	0	282.584	0	0	294.53	0	0	0	0	0	291.174	0	0	290.132	307.92	0	0	0	0	0	289.215	278.02	0	0	299.133	0	0	0
		55	382.14	0	291.468	0	0	0	0	288.046	0	0	0	0	0	0	0	0	309.123	290.027	0	0	287.346	0	0	292.981	0	0	0	0	0	285.418	0	0	288.918	305.917	0	0	0	0	0	0	291.132	0	0	0	0	0	0
		56	386	0	294.501	0	0	0	0	277.295	0	0	0	0	0	0	0	0	308.657	292.483	0	0	288.636	0	0	293.421	0	0	0	0	0	283.481	0	0	285.378	287.226	0	0	0	0	0	289.957	283.306	0	0	295.565	0	0	0
		57	389.86	0	287.812	0	0	0	0	289.674	0	0	0	0	0	0	0	283.625	303.086	289.485	0	0	281.361	0	0	309.581	0	0	0	0	0	290.755	0	0	295.387	299.762	0	0	0	0	297.768	0	292.72	0	0	0	0	0	0
		58	393.72	0	294.323	0	0	0	0	0	0	0	0	0	0	0	0	0	307.287	306.657	0	0	288.924	0	0	292.145	0	0	0	0	0	284.936	0	0	292.856	306.773	0	0	0	0	0	0	289.374	0	0	0	0	0	0
		59	397.58	0	290.716	0	0	0	0	287.67	0	0	0	0	0	0	0	0	310.801	297.513	0	0	287.565	0	0	291.544	0	0	0	0	0	282.756	0	0	302.396	296.346	0	0	0	276.407	0	293.644	281.457	0	0	301.903	0	0	293.73
		60	401.44	0	293.284	0	288.501	0	0	289.528	0	0	0	0	0	0	0	295.485	310.594	304.876	0	0	288.205	0	0	293.764	0	0	0	0	0	286.68	0	0	298.84	299.392	0	0	0	266.993	0	285.958	283.632	0	232.824	302.578	0	0	0
		61	405.3	0	296.204	0	0	0	0	287.291	0	0	0	0	0	0	0	295.196	308.767	293.138	0	0	279.938	0	0	282.938	0	0	0	0	0	287.048	0	0	288.37	302.859	0	0	0	0	298.785	289.606	286.315	0	0	289.503	0	0	0
		62	409.16	0	290.289	0	0	0	0	290.083	0	0	0	0	0	279.152	0	0	316.537	304.669	0	0	287.217	0	0	290.109	0	0	0	0	0	289.499	0	0	283.757	298.005	0	0	0	267.275	0	280.173	268.988	0	0	278.075	0	0	0
		63	413.02	0	299.643	0	0	0	0	284.831	0	0	0	0	0	0	0	0	306.51	299.562	0	0	287.242	0	0	297.993	0	0	0	0	0	273.897	0	0	284.096	287.859	0	0	0	0	0	273.568	279.49	0	0	286.116	0	0	0
		64	416.88	0	279.629	0	281.914	0	0	279.664	0	0	0	0	0	0	0	0	311.89	288.118	0	0	286.875	0	0	294.407	0	0	0	0	0	290.441	0	0	294.006	305.654	0	0	0	285.089	294.94	278.848	281.183	0	0	287.308	0	0	293.412
		65	420.74	0	283.75	0	0	0	0	286.429	0	0	0	0	0	0	0	0	304.349	299.231	0	0	295.257	0	0	287.599	0	0	0	0	0	301.053	0	0	279.343	294.136	0	0	0	266.196	0	274.273	287.749	0	0	293.771	0	289.553	0
		66	424.6	0	280.903	0	0	0	0	285.612	0	0	0	0	0	0	0	295.128	302.356	289.167	0	0	285.856	0	0	281.075	0	0	0	0	0	279.131	0	0	297.112	307.542	0	0	0	276.243	294.654	284.769	281.23	0	0	293.295	0	282.557	0
		67	428.46	0	293.651	0	0	0	0	279.924	0	0	0	0	0	284.325	0	296.002	313.481	287.194	0	0	299.221	0	0	291.153	0	0	0	0	0	289.173	0	0	280.735	309.019	0	0	0	273.871	299.979	275.89	284.38	0	0	296.001	0	0	295.404
		68	432.32	0	290.352	299.41	0	0	0	281.607	0	0	0	0	0	0	0	293.222	307.342	303.412	0	0	309.634	0	0	300.715	0	0	0	0	0	293.471	0	0	292.506	308.363	0	0	0	277.376	0	285.748	279.692	288.095	0	301.769	0	276.098	0
		69	436.18	0	284.821	295.096	276.161	0	0	284.694	293.173	0	287.027	0	0	0	0	279.088	307.524	309.311	0	0	296	0	0	296.134	0	0	0	0	0	291.738	0	0	282.745	306.493	0	0	0	274.675	0	274.026	274.388	0	0	292.081	0	290.646	0
		70	440.04	0	290.24	287.139	0	0	0	280.141	293.322	0	286.11	0	0	0	0	284.54	310.114	284.124	0	0	285.468	0	0	290.596	0	0	0	0	0	292.076	0	0	290.461	303.717	0	0	0	285.37	0	280.173	283.489	300.989	0	313.801	0	278.516	0
		71	443.9	0	291.622	296.593	0	0	0	276.852	0	0	277.54	0	0	281.846	0	299.813	309.598	291.106	0	0	301.978	0	0	288.233	0	0	0	0	200.578	294.748	0	0	290.107	298.342	0	0	0	283.703	295.01	281.93	279.297	311.097	0	293.733	0	283.765	0
		72	447.76	0	288.963	282.899	0	0	0	279.134	294.621	0	283.531	0	0	292.917	0	291.324	303.22	297.138	0	0	294.989	0	0	291.153	0	0	0	0	0	279.891	281.523	0	291.083	301.746	0	0	0	281.512	0	280.399	279.734	0	0	292.076	0	284.657	0
		73	451.62	0	284.658	285.486	0	0	0	284.444	293.583	0	278.265	0	0	284.225	0	295.18	305.643	306.148	0	0	293.079	0	0	302.304	0	0	0	0	0	280.265	287	0	289.334	300.001	0	0	0	277.848	300.909	280.811	280.399	290.962	0	299.868	0	299.961	0
		74	455.48	0	293.465	300.117	0	0	0	274.335	0	0	285.209	0	0	0	0	290.852	303.29	296.607	289.987	0	283.965	0	0	285.884	295.103	0	0	0	0	279.108	290.512	0	295.586	297.16	0	0	0	280.248	305.619	269.72	274.873	300.434	0	296.398	0	289.273	0
		75	459.34	0	286.225	288.714	0	0	0	279.334	285.704	0	283.328	0	0	292.774	0	288.047	307.726	290.992	292.907	0	283.661	0	0	290.018	0	0	0	0	0	286.07	281.208	0	291.581	296.967	0	0	0	281.536	301.258	281.722	284.273	290.467	0	288.876	0	293.546	0
		76	463.2	0	291.001	299.359	0	0	0	279.928	292.283	0	286.401	0	0	0	0	290.539	307.828	300.298	299.424	0	285.583	0	0	281.106	286.615	0	0	0	0	279.081	283.338	0	286.954	292.727	0	0	0	275.53	286.236	290.944	277.003	290.971	0	294.3	0	290.959	0
		77	467.06	0	286.744	286.187	0	0	0	281.697	0	0	276.083	0	0	286.212	0	289.894	313.551	306.556	299.016	0	280.103	0	0	290.055	289.66	0	0	0	0	290.908	282.453	0	299.755	299.133	0	0	0	281.226	297.111	284.705	277.134	281.683	0	295.709	0	291.081	0
		78	470.92	0	283.153	299.708	0	0	0	273.174	0	0	277.826	0	0	285.165	0	292.961	312.702	302.791	0	0	278.738	0	0	294.318	289.122	0	0	291.812	0	292.515	282.889	0	288.878	292.069	0	0	0	269.124	0	282.374	280.265	293.646	0	299.044	0	302.452	0
		79	474.78	0	288.078	293.999	0	0	0	276.194	0	0	274.155	0	0	285.005	0	275.54	306.624	301.59	302.495	0	291.022	0	0	279.924	0	0	0	278.379	0	279.149	279.215	0	282.258	295.164	0	0	0	264.745	290.568	281.107	279.528	284.564	0	292.492	0	279.178	0
		80	478.64	0	287.091	290.356	275.135	0	0	298.322	0	0	287.548	0	0	287.798	0	294.707	298.215	299.763	292.877	0	289.105	0	0	291.627	296.593	0	0	289.437	0	283.121	275.081	0	284.042	298.56	0	0	0	271.513	0	276.06	289.184	0	0	290.075	0	300.455	0
		81	482.5	0	294.884	295.878	0	0	0	289.484	0	0	265.189	0	0	283.663	0	286.899	313.75	296.235	295.932	0	272.157	0	0	279.425	291.133	0	0	283.532	0	289.881	283.763	0	284.493	297.452	0	0	0	267.98	299.58	278.412	282.044	290.714	0	285.771	0	298.281	0
		82	486.36	0	277.472	291.677	0	0	0	287.941	289.043	0	273.513	0	275.74	279.464	0	294.695	296.08	308.995	290.785	0	280.447	0	0	288.372	292.846	0	0	289.805	0	293.76	268.859	0	285.659	298.704	0	0	0	270.227	0	0	277.54	282.415	0	297.424	0	295.434	292.667
		83	490.22	0	279.286	296.799	0	0	0	271.051	293.559	0	287.781	0	0	0	0	294.035	304.749	298.593	297.167	0	287.29	0	0	281.505	301.542	0	0	277.369	0	285.487	269.431	0	288.308	295.904	0	0	0	268.149	0	269.245	288.787	292.767	0	303.719	0	285.879	292.083
		84	494.08	0	282.368	293.694	0	0	0	280.176	287.528	0	275.247	0	0	0	0	293.839	300.14	291.255	284.773	0	283.256	0	0	284.157	301.817	0	0	284.745	0	283.726	286.851	0	290.443	282.624	0	0	0	284.49	0	273.381	275.134	296.849	0	287.984	0	293.648	0
		85	497.94	0	288.52	287.671	0	0	282.495	275.742	297.286	0	270.308	0	274.57	0	0	283.612	294.817	293.851	284.014	0	271.349	0	0	288.593	314.285	231.575	0	278.299	0	291.369	282.16	0	297.621	288.457	0	0	0	278.202	0	0	276.059	294.252	0	290.655	0	294.632	0
		86	501.8	0	287.704	291.19	0	0	0	282.596	296.705	0	275.46	0	278.854	0	0	290.285	305.047	310.833	297.178	0	291.359	0	0	291.123	300.251	0	0	274.394	0	288.962	285.861	0	290.178	291.668	0	0	0	276.078	0	272.715	278.183	294.792	0	300.134	0	289.375	295.078
		87	505.66	0	287.382	295.671	0	0	0	272.03	291.083	0	288.945	0	0	0	0	282.581	307.381	304.514	285.976	0	276.381	0	0	282.749	299.761	0	0	284.341	0	289.318	278.189	0	288.213	302.349	0	276.923	0	283.77	0	272.962	277.601	290.907	274.347	294.498	0	295.371	298.713
		88	509.52	0	278.275	301.022	0	0	0	270.924	303.722	0	265.561	0	0	289.806	0	284.02	295.461	303.944	289.509	0	278.182	0	0	289.744	299.829	0	0	277.461	0	294.675	271.778	0	291.699	294.989	0	0	0	269.855	0	0	275.153	290.844	0	295.738	0	0	301.829
		89	513.38	0	283.724	287.785	0	0	288.749	276.433	290.047	0	269.941	0	272.036	0	0	282.571	304.096	296.552	283.128	0	297.136	0	0	283.039	296.874	0	0	279.591	0	294.552	281.894	285.934	285.044	299.391	0	0	0	288.548	0	0	277.823	290.799	0	297.821	0	292.862	0
		90	517.24	0	283.155	290.524	0	0	276.373	278.646	0	0	281.919	0	282.271	0	0	293.042	310.989	302.757	293.806	0	291.44	0	0	278.185	302.071	0	0	275.383	0	287.615	278.587	0	286.182	300.068	0	263.599	0	283.359	0	273.112	284.69	290.145	0	303.353	0	292.881	0
		91	521.1	0	284.732	305.516	0	0	284.563	277.444	302.338	0	286.479	0	0	285.753	0	286.033	304.326	299.479	283.556	0	294.402	0	0	284.804	0	0	0	281.697	0	290.377	277.491	0	274.054	303.041	0	0	0	288.32	0	284.69	282.048	298.302	0	295.998	0	305.854	0
		92	524.96	0	293.629	285.68	0	0	270.475	270.914	288.987	0	284.375	0	292.152	0	0	287.664	307.246	304.184	291.317	0	285.06	0	0	283.581	293.772	0	0	275.415	0	281.773	275.144	0	293.357	303.742	0	0	0	291.588	0	276.227	278.011	286.205	0	290.666	0	291.414	0
		93	528.82	0	293.766	289.336	0	0	273.122	277.4	295.477	0	275.672	0	275.881	280.243	0	288.984	306.393	300.681	291.003	0	281.533	0	0	292.589	0	0	0	281.172	0	295.617	272.909	0	287.891	323.137	0	249.012	0	282.107	0	0	277.305	295.545	0	297.907	0	284.765	0
		94	532.68	0	297.551	291.724	0	0	271.188	289.972	285.184	0	282.98	0	285.081	274.545	0	283.52	302.219	313.838	293.287	0	285.429	0	0	285.205	308.136	0	0	276.421	0	297.015	281.853	299.638	284.709	309.238	0	259.477	0	274.639	0	284.388	280.048	290.514	0	302.114	0	297.902	0
		95	536.54	0	291.533	286.523	282.116	0	264.829	269.707	290.727	0	284.061	0	284.246	0	0	283.286	303.894	299.199	291.227	0	280.027	0	0	284.518	294.271	0	0	273.727	0	287.463	265.886	294.843	285.768	293.046	0	262.226	0	287.279	0	265.904	273.157	294.113	0	305.965	0	302.965	0
		96	540.4	0	287.28	292.114	0	0	272.296	269.334	290.011	0	280.622	0	278.95	273.06	0	281.192	305.227	290.903	292.218	0	287.536	0	0	282.4	0	0	0	274.18	0	282.916	277.871	0	287.1	296.403	0	259.59	0	282.29	0	275.908	272.931	302.149	0	302.28	0	293.466	0
		97	544.26	0	290.743	283.073	271.772	0	279.34	279.25	283.869	0	279.519	0	278.757	265.39	0	292.872	301.038	295.85	278.521	0	287.247	0	0	275.915	313.068	0	0	268.42	0	287.287	275.499	293.443	288.368	305.166	0	260.507	0	290.248	0	0	279.947	293.638	0	291.737	0	288.59	0
		98	548.12	0	289.136	274.255	286.946	0	278.429	272.797	301.404	0	285.383	0	277.334	266.23	0	287.548	300.671	293.795	290.301	0	284.517	0	0	287.043	309.708	0	0	270.218	0	284.389	289.545	0	284.049	307.065	0	278.097	0	289.636	0	0	280.47	297.723	0	298.561	0	287.876	0
		99	551.98	0	285.895	270.977	276.228	0	279.338	272.259	291.97	0	286.764	0	268.911	268.056	0	278.882	310.845	298.604	291.061	0	272.789	0	0	284.611	308.356	0	0	273.421	0	278.025	277.184	0	288.709	301.922	0	267.013	0	284.783	0	272.616	278.697	284.783	0	301.402	0	279.614	0
		100	555.84	0	293.193	281.482	281.219	0	276.426	268.346	288.524	0	279.858	0	279.437	265.224	0	279.073	303.676	299.821	288.025	0	288.677	0	0	280.665	310.38	0	0	263.759	0	269.469	276.643	0	289.898	294.56	0	266.72	0	285.634	0	269.795	276.21	300.749	0	306.464	0	287.839	0
		101	559.7	0	288.425	280.207	271.575	0	284.326	276.497	289.705	0	295.468	0	269.602	268.012	0	278.321	309.551	300.089	287.292	0	282.15	0	0	280.609	312.987	272.087	0	265.828	0	269.182	275.09	0	283.643	301.629	0	254.838	0	281.123	0	0	285.119	291.593	0	301.788	0	286.308	0
		102	563.56	0	281.291	290.736	280.06	0	267.046	274.258	287.11	0	285.093	0	274.296	257.759	0	274.884	303.614	302.153	290.225	0	287.877	0	0	278.739	0	0	0	273.126	0	275.951	271.976	0	285.026	292.706	0	259.963	0	286.224	0	280.345	273.419	293.785	0	295.568	0	283.515	0
		103	567.42	0	279.801	269.175	272.472	0	266.661	279.083	291.244	0	271.162	0	282.359	271.14	0	283.593	302.02	303.843	284.381	0	280.605	0	0	287.218	315.965	0	0	270.285	0	279.359	278.703	292.993	280.966	286.596	0	261.038	0	290.202	0	275.119	270.284	291.285	0	307.322	0	296.107	0
		104	571.28	0	292.347	272.803	278.469	0	273.396	286.5	282.823	0	278.884	0	283.481	264.385	0	272.404	315.296	296.773	275.628	0	276.991	0	0	294.647	299.98	0	0	274.956	0	275.089	279.226	287.01	284.181	293.439	0	259.593	0	287.446	0	283.697	278.198	290.627	0	289.776	0	296.957	0
		105	575.14	0	275.034	281.535	275.179	0	277.672	275.138	286.251	0	280.336	0	277.044	273.136	0	279.661	296.431	297.826	289.029	0	277.684	0	0	275.077	303.494	0	0	265.877	0	275.152	268.321	0	273.767	296.096	0	262.731	0	284.24	0	282.977	272.439	294.214	0	301.172	0	296.431	0
		106	579	0	274.104	276.508	279.74	0	267.589	273.756	279	0	276.009	0	279.896	269.535	0	287.989	309.743	299.071	275.209	0	287.091	0	0	277.204	297.499	279.4	0	272.703	0	271.805	280.56	0	287.379	298.905	0	263.239	0	288.039	0	279.124	274.015	288.248	0	306.747	0	296.781	0
		107	582.86	0	286.868	279.764	275.608	0	271.29	267.467	288.071	0	279.24	0	282.499	283.839	0	283.068	301.247	302.604	274.513	0	285.837	0	0	290.677	314.264	0	0	281.684	0	271.478	273.515	0	288.967	299.875	0	266.682	0	301.72	0	275.924	285.67	290.703	0	303.878	0	298.727	0
		108	586.72	0	284.767	280.639	268.859	0	264.649	267.387	290.995	0	277.661	0	289.492	282.838	0	289.409	314.351	295.058	264.416	0	273.44	0	0	285.188	315.434	0	0	270.033	0	285.475	283.124	0	297.266	304.241	0	269.769	0	282.27	0	280.891	274.448	295.052	0	308.926	0	283.193	0
		109	590.58	0	287.697	278.623	264.791	0	267.726	267.409	294.037	0	279.569	0	280.351	282.007	0	294.856	306.657	301.506	273.311	0	280.53	0	0	285.445	305.604	269.492	0	280.736	0	283.225	274.816	0	280.089	299.746	0	267.855	0	274.812	0	267.031	279.072	294.005	0	305.735	0	297.765	0
		110	594.44	0	287.089	274.239	266.137	0	277.831	261.502	294.329	0	274.923	0	285.615	273.048	0	280.22	297.04	288.11	270.21	0	274.301	0	0	275.697	304.219	0	0	274.704	0	272.461	282.985	281.093	274.931	301.54	0	273.536	0	288.012	0	271.435	280.261	282.545	0	304.094	0	295.054	0
		111	598.3	0	293.333	269.631	270.64	0	273.855	270.997	296.871	0	282.409	0	277.738	270.607	0	291.189	307.895	292.678	275.34	0	275.918	0	0	278.553	307.422	0	0	265.612	0	276.995	275.879	0	295.328	0	0	272.251	0	291.296	0	278.788	274.992	292.061	0	316.963	0	284.149	0
		112	602.16	0	284.443	284.745	273.581	0	279.782	265.543	299.778	0	277.982	0	271.959	280.301	0	291.956	302.947	296.95	273.25	0	260.528	0	0	288.154	301.728	0	0	270.178	0	269.28	272.999	0	283.869	302.1	0	265.394	0	297.359	0	283.897	274.015	295.98	0	302.188	0	296.687	0
		113	606.02	0	291.756	274.867	269.558	0	270.677	261.645	302.062	0	276.79	0	278.279	284.998	0	284.972	303.892	302.458	269.577	0	279.521	0	0	286.166	299.683	0	0	271.487	0	274.783	264.473	0	286.184	0	0	276.607	0	278.399	0	279.496	279.626	290.126	0	304.22	0	280.502	0
		114	609.88	0	285.745	274.563	279.44	0	272.082	275.574	299.359	0	282.548	0	283.084	286.033	0	287.058	293.42	290.38	275.791	0	279.606	0	0	286.861	298.568	0	0	279.787	0	277.442	270.155	0	288.543	298.125	0	253.98	0	282.052	0	265.798	287.249	291.712	0	304.89	0	293.875	0
		115	613.74	0	295.072	275.364	276.545	0	273.198	270.673	295.885	0	286.675	0	277.233	292.899	0	282.382	300.583	295.991	269.463	0	287.925	0	0	267.163	307.962	0	0	276.065	0	288.677	278.192	0	278.742	298.264	0	255.242	0	288.923	0	268.553	288.752	293.532	0	302.967	0	292.909	0
		116	617.6	0	289.058	277.372	269.945	0	260.333	268.148	305.848	0	282.8	0	292.589	286.765	0	283.072	296.191	304.737	282.423	0	270.945	0	0	286.583	308.549	0	0	273.164	0	275.983	264.663	0	283.472	0	0	278.165	0	280.59	0	276.051	287.182	285.595	0	308.59	0	291.402	0
		117	621.46	0	290.726	268.122	270.912	0	261.15	264.873	301.815	0	281.032	0	286.681	296.397	0	285.069	306.146	301.535	275.691	0	279.495	0	0	281.463	301.533	268.244	0	265.367	0	271.48	275.162	0	280.581	0	0	272.303	0	284.216	0	274.371	282.01	281.592	0	300.039	0	283.33	0
		118	625.32	0	298.019	277.939	0	0	272.684	268.177	299.401	0	284.953	0	286.163	293.074	0	294.977	307.783	295.357	270.645	0	268.747	0	0	286.904	311.818	267.843	0	270.859	0	279.481	270.794	288.285	280.682	308.333	0	261.922	0	280.389	0	263.164	281.374	284.164	0	306.453	0	298.884	0
		119	629.18	0	285.268	274.851	272.304	0	263.569	266.151	291.922	0	269.439	0	289.192	281.945	0	297.305	307.33	299.711	278.597	0	278.953	0	0	278.197	311.582	0	0	267.258	0	276.67	283.4	0	282.821	289.715	0	264.14	0	274.383	0	273.344	272.811	283.526	0	297.784	0	294.639	0
		120	633.04	0	298.768	270.431	0	0	0	256.26	292.728	0	278.023	0	283.499	287.689	0	290.458	300.947	307.28	275.802	0	263.275	0	0	293.963	302.433	280.33	0	266.407	0	278.858	267.55	0	286.828	0	0	282.124	0	286.775	0	262.585	283.767	283.101	0	297.475	0	303.19	0
		121	636.9	0	287.078	268.827	266.745	0	265.631	275.485	298.369	0	278.874	0	283.773	281.262	0	288.013	307.909	288.491	273.553	0	274.93	0	0	267.572	314.715	0	0	271.081	0	277.475	276.426	287.498	301.6	297.945	0	256.582	0	279.053	0	263.439	271.082	282.957	0	289.994	0	291.861	0
		122	640.76	0	287.355	272.355	266.567	0	0	276.157	296.557	0	277.977	0	285.715	288.854	0	291.065	303.294	290.532	0	0	269.259	0	0	262.362	312.529	0	0	272.869	0	273.269	267.747	0	296.76	0	0	262.922	0	269.876	0	268.402	279.105	274.556	0	302.52	0	297.292	0
		123	644.62	0	288.296	264.396	267.35	0	0	270.88	292.444	0	289.398	0	280.104	296.877	0	290.233	310.897	302.515	268.154	0	268.114	0	0	268.97	306.755	0	0	273.966	0	277.28	284.06	0	289.383	0	0	273.733	0	267.442	0	267.271	279.621	284.603	0	288.854	0	289.927	0
		124	648.48	0	293.209	268.454	0	0	0	271.273	290.352	0	275.35	0	278.33	278.95	0	283.856	305.309	299.492	283.412	0	267.075	0	0	278.103	292.777	0	0	267.374	0	279.311	260.705	0	286.447	0	0	260.553	0	271.804	0	272.508	276.829	285.399	0	295.291	0	299.456	0
		125	652.34	0	289.591	279.332	281.376	0	0	279.364	279.434	0	274.277	0	286.616	275.618	0	295.308	306.823	307.651	282.374	0	264.394	0	0	272.059	311.823	0	0	274.61	0	280.409	272.637	0	298.076	298.703	0	269.373	0	276.343	0	275.139	278.134	281.889	0	300.711	0	304.401	0
		126	656.2	0	289.444	283.361	0	0	0	281.949	289.432	0	266.495	0	279.29	277.173	0	292.933	292.903	297.199	0	0	264.668	0	0	272.291	305.658	0	0	259.473	0	270.364	262.083	0	290.583	0	0	0	0	284.323	0	262.037	275.421	283.684	0	294.669	0	301.821	0
		127	660.06	0	291.504	284.896	268.136	0	0	261.479	292.088	0	255.53	0	271.37	280.497	0	291.758	302.759	293.659	284.455	0	262.964	0	0	271.147	300.154	0	0	275.959	0	282.36	274.895	280.315	288.629	304.725	0	262.892	0	269.946	0	276.719	270.288	280.101	282.763	297.177	0	293.355	0
		128	663.92	0	296.995	282.543	278.264	0	0	262.166	288.589	0	269.93	0	269.251	279.838	0	299.206	303.59	300.68	273.386	0	251.636	0	0	276.141	308.816	0	0	273.061	0	273.438	260.378	0	289.457	0	0	0	0	266.154	0	274.974	271.266	279.74	0	298.265	0	298.2	0
		129	667.78	0	303.614	279.851	0	0	0	261.971	301.425	0	276.765	0	281.858	270.189	0	298.284	311.769	293.435	283.592	0	266.273	0	0	272.736	323.025	271.034	0	278.728	0	270.775	264.684	280.001	283.701	296.308	0	0	0	274.846	0	280.441	271.858	287.292	0	303.453	0	293.374	0
		130	671.64	0	302.477	278.318	0	0	0	281.866	283.187	0	272.251	0	280.988	276.504	0	291.099	300.101	297.904	285.297	0	270.227	0	0	0	311.563	0	0	277.186	0	273.593	263.682	0	282.062	0	0	261.395	0	282.437	0	276.349	275.775	277.821	286.157	309.137	0	304.478	0
		131	675.5	0	297.761	282.124	284.913	0	0	257.023	286.293	0	253.242	0	288.876	274.456	0	281.667	302.155	292.138	0	0	252.843	0	0	269.37	309.293	0	0	268.799	0	287.961	266.273	0	281.434	296.718	0	267.841	0	272.539	0	274.157	265.925	286.464	0	306.439	0	296.904	0
		132	679.36	0	290.335	278.944	274.149	0	0	279.932	290.458	0	275.037	0	279.299	276.933	0	293.442	295.135	300.205	289.936	0	271.199	0	0	0	313.547	0	0	265.581	0	268.74	273.349	0	289.21	284.845	0	265.841	0	283.602	0	268.028	271.178	285.134	290.556	299.644	0	308.475	0
		133	683.22	0	297.172	279.645	0	0	0	267.959	291.133	0	263.611	0	272.741	267.891	0	289.373	298.12	289.521	276.419	0	275.408	0	0	283.918	303.959	0	0	279.643	0	284.476	272.891	0	291.035	278.937	0	269.964	0	283.721	0	270.264	265.782	275.492	286.876	301.468	0	293.459	0
		134	687.08	0	287.792	283.631	266.919	0	0	257.491	291.88	0	262.902	0	277.201	268.808	0	289.712	301.481	300.551	281.081	0	269.526	0	0	285.675	316.348	264.531	0	268.942	0	277.637	267.482	0	286.517	282.996	0	263.52	0	285.23	0	267.192	263.705	284.365	283.057	302.465	0	295.713	0
		135	690.94	0	289.024	272.221	268.83	0	269.232	280.088	281.352	0	269.03	0	273.723	273.656	0	0	305.055	293.265	284.001	0	277.988	0	0	267.532	308.359	0	0	275.451	0	263.063	271.205	0	278.535	279.712	0	267.211	0	285.998	0	269.054	269.186	287.682	276.783	286.538	0	294.265	0
		136	694.8	0	300.101	271.123	264.215	0	0	280.039	288.836	0	261.877	0	273.51	280.426	0	0	310.936	291.514	277.067	0	267.677	0	0	271.294	301.142	0	0	271.307	0	283.625	275.322	280.447	296.118	286.205	0	256.716	0	290.577	0	279.33	273.469	290.458	293.965	301.419	0	283.477	0
		137	698.66	0	301.775	0	0	0	0	274.927	286.876	0	269.682	0	282.91	279.467	0	0	297.891	300.031	278.328	0	284.707	0	0	279.381	310.253	0	0	269.469	0	274.826	279.005	0	287.187	287.351	0	268.92	0	279.876	0	280.648	267.686	281.443	294.183	300.395	0	299.458	0
		138	702.52	0	293.532	264.761	270.122	0	0	271.709	282.747	0	269.677	0	284.657	282.649	0	0	303.541	297.777	280.47	0	266.845	0	0	287.649	301.615	0	0	267.028	0	263.692	268.654	0	291.909	290.282	0	271.805	0	293.5	0	280.922	272.682	0	0	296.396	0	292.512	0
		139	706.38	0	306.229	272.916	269.252	0	0	277.459	297.882	0	258.551	0	274.391	278.394	0	283.437	305.099	315.273	283.46	0	269.807	0	0	282.684	304.222	0	0	269.096	0	279.35	269.641	288.256	287.455	283.467	0	279.047	0	276.87	0	280.248	280.106	281.766	279.492	298.725	0	280.221	0
		140	710.24	0	290.567	271.692	270.297	0	0	282.328	286.334	0	268.548	0	285.387	281.85	0	277.384	301.18	297.475	287.626	0	274.347	0	0	271.991	305.174	0	0	262.975	0	281.991	262.775	0	281.131	285.293	0	260.516	0	287.04	0	275.52	279.149	267.015	281.301	289.912	0	285.228	0
		141	714.1	271.956	296.087	267.847	286.147	0	279.7	278.967	273.807	0	259.537	0	269.002	277.422	0	0	300.503	304.309	277.697	0	272.288	0	0	269.24	309.599	0	0	275.85	0	267.936	265.914	277.888	282.976	285.545	0	254.987	0	278.872	0	278.473	275.039	288.157	273.698	294.577	0	284.176	0
		142	717.96	281.77	277.841	280.096	281.737	0	269.145	272.192	290.3	0	252.131	0	273.513	269.973	0	279.148	290.322	293.853	287.775	0	284.696	0	0	275.878	307.658	0	0	277.986	0	279.194	275.884	288.899	279.559	291.579	0	259.583	0	278.68	0	287.103	278.482	280.125	0	303.578	0	279.061	0
		143	721.82	281.435	289.37	278.199	263.648	0	273.348	269.117	287.638	0	259.972	0	280.538	278.99	0	282.053	302.592	296.15	280.634	0	269.513	0	0	272.398	303.506	0	0	262.423	0	281.657	272.374	0	286.177	301.058	0	260.908	0	273.733	0	273.757	270.751	280.444	0	292.404	0	270.14	0
		144	725.68	262.282	296.976	272.603	281.176	0	0	261.116	295.429	0	270.578	0	278.568	280.283	0	281.236	307.546	303.711	284.197	0	271.413	0	0	281.956	304.226	277.205	0	261.521	0	280.586	263.597	277.774	296.59	275.222	0	275.765	0	274.426	0	264.517	263.998	286.801	0	296.456	0	287.952	0
		145	729.54	0	290.682	281.857	262.405	0	278.272	257.946	283.796	0	261.893	0	276.379	277.449	0	276.902	294.818	300.292	289.259	0	273.21	0	0	274.916	298.72	258.02	0	258.981	0	269.288	260.408	284.472	295.581	290.511	0	256.949	0	274.935	0	273.278	273.382	279.26	271.818	315.692	0	274.957	0
		146	733.4	276.321	296.112	274.958	284.341	0	270.86	0	288.95	0	270.554	0	289.615	276.445	0	282.882	304.949	302.017	284.527	0	270.32	0	0	275.242	301.786	0	0	275.309	0	271.86	266.539	289.764	285.154	300.334	0	263.474	0	266.27	0	273.026	261.19	272.24	274.679	292.422	0	293.228	0
		147	737.26	285.54	288.63	265.762	281.44	0	0	261.595	297.073	0	281.808	0	271.768	268.315	0	276.018	288.878	299.427	279.025	0	268.383	0	0	0	296.348	0	0	272.268	0	271.014	265.01	273.155	278.056	287.021	0	253.015	0	286.426	0	263.7	267.21	284.697	0	298.713	0	300.719	0
		148	741.12	287.497	294.871	265.667	272.803	0	267.31	0	279.508	0	276.22	0	273.905	280.272	0	283.113	316.448	293.132	275.307	0	0	0	0	0	306.111	0	0	265.649	0	271.671	263.648	269.351	282.249	297.437	0	263.781	0	277.057	0	269.823	253.018	281.594	291.944	296.593	0	283.839	0
		149	744.98	280.433	304.593	281.56	277.064	0	0	0	290.223	0	272.761	0	273.679	284.099	0	282.672	305.616	303.444	283.545	0	0	0	0	268.62	299.547	0	0	260.486	0	281.3	255.445	277.335	278.427	288.096	0	245.436	0	265.825	0	264.611	260.162	275.652	278.775	296.287	0	292.165	0
		150	748.84	282.034	296.555	286.535	281.69	0	0	260.563	297.463	0	270.731	0	269.355	280.168	0	283.857	298.056	298.592	275.889	0	271.973	0	0	0	302.929	0	0	0	0	271.456	273.678	273.156	269.126	292.285	0	263.637	0	264.481	0	260.826	267.368	280.633	292.295	301.755	0	301.742	0
		151	752.7	283.23	293.562	278.202	272.429	0	0	266.035	287.405	0	280.651	0	270.797	280.16	0	285.572	299.684	296.03	284.334	0	271.124	0	0	0	313.076	0	0	260.756	0	278.376	261.906	264.25	281.272	299.992	0	260.927	0	269.249	0	280.04	266.676	270.877	0	294.116	0	280.54	0
		152	756.56	291.08	293.822	288.366	276.679	0	267.576	260.476	299.83	0	276.618	0	279.611	280.402	0	283.672	298.254	309.006	275.282	0	269.956	0	0	268.367	298.524	0	0	265.62	0	265.862	269.684	0	278.232	288.725	0	249.84	0	284.137	0	261.898	271.808	272.845	0	291.25	0	291.102	0
		153	760.42	289.533	285.086	277.6	266.629	0	272.508	272.419	286.41	0	275.479	0	274.817	270.571	0	283.076	308.15	298.442	280.35	0	273.715	0	0	0	284.621	0	0	0	0	274.117	274.577	0	280.573	296.871	0	255.285	0	280.633	0	261.742	264.458	270.377	280.166	298.439	0	282.938	0
		154	764.28	282.025	286.812	282.088	274.052	0	0	0	283.034	0	272.519	0	272.847	274.173	0	283.703	300.24	295.81	283.71	0	272.302	0	0	0	294.263	0	0	0	264.53	266.858	257.926	282.545	279.369	285.675	0	266.711	0	276.939	0	268.7	276.057	274.407	0	296.955	0	290.516	0
		155	768.14	278.472	278.372	275.856	279.152	0	273.136	271.067	285.041	0	283.892	0	281.621	279.694	0	280.617	306.26	305.382	282.119	0	270.116	0	0	0	287.756	0	0	269.659	269.461	259.663	258.712	281.179	277.914	290.258	0	256.643	0	278.424	0	263.718	264.247	281.369	0	291.324	0	287.76	0
		156	772	0	288.51	280.148	264.527	0	0	267.276	300.832	0	275.058	0	266.575	271.801	0	281.153	301.81	298.49	284.455	0	272.123	0	0	0	306.357	0	0	272.018	280.842	271.97	269.083	279.536	275.714	283.985	0	258.53	0	271.413	0	259.098	260.922	282.517	0	289.19	0	279.035	0
		157	775.86	0	293.102	278.374	263.713	0	268.482	265.846	288.461	0	273.443	0	270.066	278.494	0	277.246	305.528	306.056	269.605	0	264.763	0	0	0	300.238	0	0	0	0	265.563	265.817	279.725	270.979	290.273	0	270.748	0	272.466	0	262.203	265.7	267.879	0	296.162	0	281.762	0
		158	779.72	287.876	267.705	278.177	266.28	0	0	265.894	285.848	0	271.881	0	275.317	297.239	0	273.643	311.867	297.32	280.162	0	270.818	0	0	264.981	309.326	0	0	0	0	262.927	264.182	273.128	271.016	306.694	0	257.987	0	277.846	0	262.605	267.719	278.705	0	298.694	0	279.901	0
		159	783.58	291.013	284.381	284.946	274.964	0	267.293	262.088	287.586	0	277.242	0	273.071	279.625	0	279.89	298.14	296.332	273.491	0	272.042	0	0	264.298	305.311	0	0	0	0	270.553	266.096	284.574	262.414	297.651	0	260.76	0	273.535	0	265.73	272.996	270.667	0	278.785	0	266.657	0
		160	787.44	0	289.533	282.215	266.272	0	0	266.41	296.495	0	284.145	0	264.447	283.792	0	274.778	309.783	280.16	282.134	0	267.868	0	0	0	312.692	0	0	0	292.666	263.864	263.428	287.103	274.664	298.86	0	263.21	0	272.07	0	262.407	262.274	275.657	275.845	293.722	0	288.155	0
		161	791.3	0	284.285	274.956	269.148	0	266.58	263.242	294.688	0	276.922	0	267.722	284.242	0	277.199	291.808	288.971	276.604	0	267.326	0	0	0	309.165	0	0	0	0	269.266	256.13	290.831	274.418	300.617	0	259.986	0	274.39	0	259.065	267.334	273.713	288.674	291.816	0	285.068	0
		162	795.16	0	282.208	281.639	272.658	0	268.282	276.328	283.692	0	277.928	0	266.435	285.941	0	278.226	303.114	290.561	282.512	0	267.225	0	0	260.841	311.621	0	0	280.82	0	271.346	263.937	280.565	270.568	302.846	0	258.705	0	271.593	0	268.113	266.098	276	275.713	302.358	0	278.477	0
		163	799.02	0	288.231	276.877	260.452	0	253.685	270.621	290.932	0	264.897	0	265.023	286.991	0	278.446	302.901	296.762	278.356	0	277.961	0	0	258.087	307.615	0	0	0	280.672	276.415	271.078	275.263	288.926	297.052	0	249.501	0	278.204	0	257.94	265.989	277.753	280.741	302.627	0	285.632	0
		164	802.88	277.775	287.475	265.559	260.624	0	0	269.359	291.257	0	278.072	0	271.632	285.435	0	281.181	313.743	285.386	276.192	0	264.442	0	0	267.012	306.697	0	0	0	0	273.379	266.666	287.897	280.514	297.748	0	265.614	0	269.555	0	264.649	269.935	273.8	283.725	297.518	0	292.927	0
		165	806.74	279.579	284.444	277.127	273.21	0	273.397	276.843	285.533	0	261.474	0	274.938	279.197	0	275.338	300.379	292.106	0	0	268.135	0	0	0	306.167	0	0	279.331	0	272.235	273.534	282.016	268.1	299.883	0	260.632	0	277.684	0	267.268	272.461	278.621	289.932	297.891	0	282	0
		166	810.6	0	279.056	285.714	276.459	0	257.372	275.648	283.568	0	268.628	0	276.351	296.288	0	272.954	302.255	296.033	282.383	0	261.75	0	0	278.29	302.457	0	0	0	0	281.241	276.613	290.233	275.709	292.01	0	255.26	0	274.844	0	263.181	262.614	267.512	282.555	300.79	0	281.09	0
		167	814.46	283.526	279.97	284.419	261.015	0	272.945	289.788	275.955	0	282.098	0	266.99	277.711	0	281.961	308.11	289.822	0	0	274.726	0	0	271.253	310.275	0	0	0	0	275.779	263.444	287.851	272.583	298.776	0	266.347	0	274.807	0	278.579	259.929	272.314	282.934	304.072	0	277.677	0
		168	818.32	0	288.23	274.131	0	0	259.557	277.045	282.641	0	276.258	0	275.566	269.399	0	273.507	296.441	302.433	269.314	0	268.602	0	0	265.876	299.222	0	0	0	0	276.551	271.598	268.268	275.148	299.533	0	270.987	0	282.902	0	273.94	260.823	269.133	285.544	307.913	0	285.244	0
		169	822.18	0	290.049	271.571	277.698	0	0	278.71	284.283	0	275.515	0	275.263	283.576	0	274.388	310.888	301.513	270.856	0	264.381	0	0	265.32	310.072	0	0	270.292	0	273.864	271.497	283.402	276.086	302.046	0	260.854	0	274.304	0	262.635	257.582	272.302	284.526	301.044	0	0	0
		170	826.04	0	290.545	275.897	274.529	0	260.99	268	291.021	0	278.458	0	280.738	282.9	0	270.413	300.535	310.382	0	0	274.598	0	0	0	308.432	0	0	0	0	269.469	271.457	265.429	277.951	301.865	0	261.397	0	274.309	0	260.416	275.316	294.533	276.149	306.897	0	274.467	0
		171	829.9	0	303.629	277.704	0	0	266.009	264.224	287.113	0	272.182	0	265.975	284.093	0	262.97	303.795	314.895	267.49	0	262.232	0	0	0	303.104	0	0	268.884	0	273.581	274.179	265.184	269.917	302.837	0	261.742	0	275.353	0	267.026	264.005	267.606	275.968	302.495	0	281.003	0
		172	833.76	274.463	287.404	275.915	0	0	0	273.696	278.871	0	274.538	0	280.341	283.732	0	283.876	309.262	300.381	0	0	273.119	0	0	0	304.025	0	0	267.327	0	271.177	264.05	274.588	262.29	300.209	0	274.681	0	269.421	0	264.761	266.693	261.702	282.363	294.71	0	270.798	0
		173	837.62	273.776	289.646	282.333	275.765	0	270.956	268.879	291.772	0	275.389	0	278.637	288.513	0	274.774	303.683	299.257	0	0	269.955	0	0	264.133	310.383	0	0	0	0	274.407	273.784	261.028	266.506	295.255	0	269.056	0	273.099	0	258.851	248.394	276.462	276.875	300.16	0	289.567	0
		174	841.48	269.044	290.24	275.79	0	0	0	273.943	282.932	0	273.318	0	276.013	289.958	0	270.055	291.09	302.955	0	0	275.05	0	0	0	302.944	0	0	259.544	0	275.919	259.963	269.416	273.572	292.482	0	254.224	0	288.037	0	0	264.493	282.03	280.271	304.416	0	0	266.734
		175	845.34	269.793	293.79	286.47	263.105	0	252.042	268.119	273.5	0	257.411	0	276.706	292.869	0	272.881	302.339	297.707	0	0	269.93	0	0	271.964	297.312	0	0	0	0	271.132	262.79	264.963	280.051	303.467	0	256.045	0	272.284	0	268.238	266.641	267.926	281.008	299.845	0	270.775	276.311
		176	849.2	273.222	281.779	273.218	0	0	0	269.578	282.308	0	262.639	0	288.664	290.903	0	269.945	300.32	296.214	272.596	0	271.193	0	0	265.261	300.067	0	0	0	0	267.576	272.029	263.859	272.191	290.328	0	267.343	0	265.596	0	250.528	265.191	271.06	286.551	288.367	0	282.735	259.871
		177	853.06	269.729	274.904	277.641	0	0	253.446	272.454	289.607	0	269.683	0	266.629	283.677	0	274.66	295.373	300.92	0	0	268.601	0	0	271.665	305.949	0	0	0	0	276.011	272.713	269.413	274.485	295.08	0	269.267	0	274.677	0	275.775	262.928	264.564	279.675	298.279	0	0	262.487
		178	856.92	273.285	291.935	270.869	266.878	0	255.174	271.997	280.174	0	267.02	0	274.302	277.925	0	274.058	301.231	300.798	265.319	0	267.376	0	0	273.253	296.384	0	0	280.254	0	280.698	262.794	269.121	274.597	295.656	0	261.089	0	258.967	282.561	258.588	258.336	270.212	273.08	293.901	0	275.759	270.489
		179	860.78	267.114	282.238	277.637	255.602	0	0	258	289.243	0	263.998	0	280.192	282.73	0	274.652	304.382	305.149	0	0	272.515	0	0	264.616	309.231	0	0	281.773	279.667	287.622	267.676	274.507	268.468	295.485	0	265.331	0	267.757	0	265.146	256.376	276.068	279.144	300.369	0	285.482	0
		180	864.64	275.552	285.416	268.162	263.104	0	0	269.666	280.084	0	280.804	0	274.203	279.143	0	276.185	296.754	296.242	271.81	267.8	266.75	0	0	286.916	312.205	0	0	272.495	285.043	300.999	256.13	262.846	277.632	304.823	280.765	267.563	0	282.278	278.856	269.437	268.573	274.021	270.811	294.515	0	0	265.215
		181	868.5	265.218	291.956	273.653	274.462	0	260.021	269.785	291.437	0	281.005	0	281.503	282.109	0	289.154	297.811	314.701	276.077	0	266.005	0	0	280.74	302.689	0	0	286.836	277.012	291.205	258.268	260.904	266.937	312.222	268.306	260.495	0	272.298	0	265.123	266.873	282.337	284.213	305.321	0	265.939	267.61
		182	872.36	286.308	274.953	275.715	0	0	0	268.18	281.242	0	277.207	0	282.452	289.394	0	289.573	308.507	302.589	283.385	276.275	0	0	0	278.465	298.328	0	0	284.486	274.48	275.493	270.356	269.735	276.847	291.095	0	260.005	0	287.825	0	265.289	263.419	262.659	279.018	301.452	0	279.626	255.604
		183	876.22	271.414	295.499	282.261	269.777	0	0	273.489	284.204	0	267.004	0	283.267	286.971	0	282.56	302.266	294.775	0	0	270.503	0	0	273.329	299.185	0	0	267.642	283.513	268.003	265.922	264.779	280.145	293.951	0	265.035	0	270.199	0	269.868	259.972	269.27	267.603	301.621	0	281.952	255.377
		184	880.08	274.677	276.037	275.505	256.359	0	269.679	274.339	294.648	0	274.692	0	275.493	288.3	0	286.192	295.556	298.765	277.816	0	272.46	0	0	264.839	307.947	0	0	285.685	274.515	285.86	257.425	0	273.161	308.647	277.236	270.692	0	274.835	0	271.251	263.926	272.829	270.029	292.578	0	283.721	254.05
		185	883.94	264.361	0	273.491	274.637	0	0	272.755	280.154	0	270.297	0	270.743	288.308	0	278.721	303.914	298.806	283.285	0	268.649	0	0	268.449	309.589	0	0	272.582	272.678	287.33	270.382	255.193	273.611	307.669	0	262.485	0	267.765	0	274.844	256.091	279.539	0	303.079	0	279.585	268.149
		186	887.8	275.737	278.851	275.737	275.217	0	256.356	269.113	268.219	0	267.604	0	272.656	288.746	0	279.619	305.944	297.758	0	263.598	270.964	0	0	284.565	304.414	0	0	284.957	284.185	292.756	268.337	0	286.163	284.295	280.032	268.685	0	275.653	0	272.754	263.001	291.51	279.271	301.378	0	268.836	274.911
		187	891.66	270.488	283.247	273.058	266.999	0	259.176	265.696	284.617	0	275.802	0	280.464	288.946	0	268.983	301.468	300.615	286.574	262.115	268.157	0	0	276.194	303.565	0	0	282.467	283.477	292.191	271.094	0	264.465	301.297	264.764	259.041	0	270.277	0	270.29	269.288	277.03	268.732	297.785	0	277.63	260.125
		188	895.52	269.045	277.89	271.712	281.323	0	0	270.523	286.814	0	265.448	0	311.374	284.141	0	279.323	301.839	298.509	284.366	271.275	268.842	0	0	262.381	306.722	0	0	275.365	0	291.922	259.705	0	272.189	279.415	276.682	249.521	0	279.936	0	283.101	270.857	0	275.594	292.679	0	287.562	261.083
		189	899.38	275.407	274.993	279.326	277.814	0	0	273.967	273.327	0	269.662	0	277.191	284.927	0	264.685	299.245	319.806	289.689	262.345	275.995	0	0	274.467	303.386	0	0	279.728	281.116	290.626	261.578	0	270.168	296.901	268.589	253.638	0	277.57	278.041	269.484	258.036	267.917	277.102	298.976	0	284.952	267.468
		190	903.24	280.016	275.493	279.855	264.25	0	0	257.427	276.078	0	261.225	0	269.719	281.775	253.647	277.296	305.621	298.78	270.74	0	254.689	0	0	258.49	303.883	0	0	276.295	277.581	292.58	265.111	0	276.68	289.123	0	265.708	0	273.778	269.717	273.53	271.913	277.095	276.492	298.973	0	283.494	269.465
		191	907.1	278.337	294.619	271.882	265.779	0	0	276.564	282.884	0	272.182	0	269.5	283.722	0	271.134	299.589	312.789	291.239	261.977	262.907	0	0	276.14	296.132	0	0	266.831	277.313	294.168	271.38	276.052	275.657	280.866	0	258.413	0	269.584	269.109	269.473	264.583	279.225	279.053	287.523	0	287.362	272.904
		192	910.96	287.28	281.271	280.294	269.205	0	0	269.153	284.207	0	268.366	0	270.976	281.336	0	263.891	301.405	316.674	288.909	0	261.355	0	0	275.469	291.307	0	0	273.276	278.336	289.404	266.007	0	270.235	294.954	0	265.185	0	278.857	0	279.284	256.561	275.362	0	297.183	0	280.417	263.404
		193	914.82	284.003	281.117	277.18	264.933	0	0	265.089	270.294	0	269.764	0	273.571	274.644	0	284.214	315.068	306.985	286.72	261.154	263.791	0	0	271.327	295.955	0	0	276.566	266.301	278.193	264.686	0	281.35	291.462	286.877	0	0	283.389	0	272.941	268.504	292.088	272.808	296.246	0	278.813	266.722
		194	918.68	275.934	286.119	282.917	266.884	0	0	266.567	289.325	0	268.361	0	274.308	273.586	0	265.336	304.145	295.372	285.027	261.12	276.866	0	0	269.201	305.801	0	0	295.619	280.511	272.529	268.04	273.366	273.551	289.684	283.356	272.365	0	284.11	276.917	279.976	263.208	277.447	279.048	298.936	0	283.597	268.735
		195	922.54	278.326	285.114	282.471	261.215	0	0	256.035	275.4	0	262.95	0	268.48	281.81	0	276.625	308.71	298.53	289.393	255.159	267.082	0	0	269.126	310.308	0	0	270.5	265.878	279.483	257.945	0	271.11	291.523	270.881	0	0	264.403	0	262.597	256.889	286.4	309.278	297.59	0	289.634	267.706
		196	926.4	277.53	263.812	277.352	265.088	0	266.948	259.674	285.01	0	0	0	275.44	275.677	0	269.599	303.411	303.056	279.419	258.656	266.942	0	0	276.114	304.283	0	0	270.344	275.407	289.309	262.58	270.005	270.052	281.624	0	266.691	0	271.605	285.803	260.36	267.923	281.771	269.779	300.255	273.527	289.166	264.395
		197	930.26	276.853	271.043	274.289	261.27	0	0	271.277	283.418	0	268.384	0	279.135	285.912	0	273.154	306.824	304.19	289.374	262.096	271.639	0	0	273.486	294.348	0	0	281.784	269.834	271.849	254.502	261.868	262.296	279.825	0	0	0	274.816	296.735	273.334	274.524	269.919	0	304.445	0	279.755	268.555
		198	934.12	278.767	279.078	274.754	256.507	0	0	262.924	278.37	0	267.533	0	274.598	283.767	0	274.171	300.63	305.236	269.833	248.963	272.301	0	0	269.46	305.461	0	0	278.429	270.117	282.359	275.93	0	283.272	280.74	270.718	0	0	270.024	287.293	270.617	276.58	283.169	268.702	299.338	0	279.321	264.424
		199	937.98	287.434	265.164	281.287	259.781	0	0	267.504	277.389	0	256.637	0	278.149	297.746	242	274.139	305.4	299.07	302.446	250.255	271.955	0	0	274.515	302.481	0	0	282.022	276.407	269.08	265.124	0	270.628	284.838	275.793	0	0	280.112	291.216	270.84	271.685	287.686	281.535	294.033	0	265.96	268.471
		200	941.84	287.649	0	279.53	254.716	0	0	265.895	277.907	0	275.366	0	277.192	278.927	0	268.106	290.624	301.71	276.132	0	265.611	0	0	269.737	308.471	0	0	282.974	269.775	277.204	267.598	0	273.541	277.407	275.714	259.033	0	275.58	0	270.015	258.003	268.505	272.706	295.061	0	274.625	262.661
		201	945.7	284.892	0	273.466	252.248	0	0	257.793	271.69	0	278.662	0	276.848	270.916	0	268.394	303.418	305.38	287.579	0	270.479	0	0	278.017	305.936	0	0	269.371	269.909	274.664	270.905	0	257.396	289.854	267.067	255.925	0	269.75	0	280.9	250.784	275.178	0	292.518	0	275.673	267.254
		202	949.56	0	284.46	279.068	252.426	0	0	265.721	285.689	0	269.249	0	272.379	282.275	0	272.222	296.047	311.29	274.423	264.078	268.641	0	0	277.22	291.856	0	0	277.883	266.301	282.779	256.225	276.685	276.551	297.963	266.78	0	0	270.921	285.729	276.073	260.82	0	262.545	303.119	0	273.191	267.24
		203	953.42	289.598	282.086	268.205	252.221	0	0	254.745	276.745	0	265.354	0	259.72	277.384	0	276.187	300.739	298.571	282.662	249.594	267.87	0	277.761	268.725	298.864	0	0	277.086	279.334	271.705	266.874	270.376	267.076	272.606	274.023	0	0	262.098	283.573	266.658	269.627	274.78	268.865	297.978	0	284.037	262.022
		204	957.28	278.894	269.548	279.35	261.475	0	0	282.234	275.547	0	281.371	0	277.984	282.725	0	280.177	289.815	300.548	286.405	246.018	268.527	0	281.146	260.819	301.613	0	0	281.752	271.777	0	268.574	0	283.783	306.384	255.717	0	0	258.513	286.428	259.851	276.273	0	275.162	308.858	0	278.935	269.411
		205	961.14	270.97	265.524	271.777	265.303	0	260.839	277.446	271.095	0	275.228	0	272.023	266.05	0	286.012	286.491	308.828	280.098	0	261.341	0	0	276.55	295.359	0	0	273.584	281.589	270.303	273.429	273.48	260.457	294.773	257.747	0	0	265.644	265.119	264.833	269.058	0	267.583	292.738	0	273.915	279.229
		206	965	278.194	270.583	261.987	0	0	266.293	277.285	277.578	0	270.703	0	275.648	274.267	0	290.821	303.841	302.801	287.745	262.151	273.245	0	0	270.611	311.863	0	0	269.511	275.371	0	268.538	269.662	265.946	297.664	251.033	259.722	0	257.617	286.714	274.837	267.725	0	275.926	300.132	0	279.715	267.101
		207	968.86	281.848	271.536	279.042	272.457	0	264.295	276.285	272.02	0	0	0	273.096	282.064	0	276.263	293.146	296.134	282.117	250.798	0	0	0	262.487	299.487	0	0	275.87	267.124	267.562	268.344	257.695	253.489	294.106	258.885	258.382	0	258.308	287.677	258.444	270.769	278.358	273.831	291.54	0	272.627	262.859
		208	972.72	278.022	268.929	271.13	0	0	257.284	272.812	269.327	0	0	0	286.335	281.392	0	276.637	291.102	295.736	277.096	244.608	262.881	0	0	278.902	293.15	0	0	281.309	270.111	0	278.426	271.003	269.674	299.58	245.163	0	0	262.415	280.325	274.371	268.741	0	263.246	297.857	0	275.582	268.32
		209	976.58	287.876	279.925	277.523	0	0	259.352	264.033	283.1	0	0	0	281.489	286.761	0	279.819	294.945	299.088	272.973	245.683	261.406	0	271.467	268.52	296.044	0	0	277.631	279.376	0	273.104	257.763	272.498	300.308	249.397	0	0	266.448	274.925	261.716	259.541	276.383	263.795	288.386	0	0	275.218
		210	980.44	282.065	278.319	276.397	0	0	265.76	260.772	275.477	0	273.013	0	270.127	286.198	0	278.536	305.801	291.935	278.057	247.235	265.114	0	0	271.577	291.056	0	0	284.547	273.518	0	270.429	0	263.103	299.259	253.815	0	0	266.692	282.798	265.479	257.643	0	263.175	280.811	0	276.74	264.216
		211	984.3	283.553	274.028	272.138	269.652	0	0	261.081	280.379	0	266.354	0	270.606	274.093	0	285.318	295.349	297.412	277.202	250.278	261.374	0	0	244.423	283.53	0	0	287.81	274.284	0	272.043	273.568	272.608	292.653	250.354	0	0	279.254	290.773	266.411	258.889	272.327	267.454	296.355	0	278.263	271.861
		212	988.16	279.117	273.851	273.359	0	0	0	264.16	278.372	0	0	0	270.533	274.119	0	284.084	296.259	295.04	278.136	259.668	251.658	0	287.547	0	292.248	0	0	272.989	271.336	0	270.642	0	274.111	296.237	260.179	0	0	278.224	275.849	266.467	254.234	0	265.363	296.606	0	283.185	275.309
		213	992.02	277.342	278.371	267.892	252.593	0	0	280.576	276.968	0	0	0	270.278	273.386	0	278.506	296.084	303.548	280.518	242.717	258.031	0	275.573	0	312.775	0	0	273.294	266.16	0	278.517	277.338	277.838	299.8	0	0	0	270.794	281.19	274.775	258.759	0	270.63	304.362	0	286.775	274.911
		214	995.88	280.5	278.773	280.741	0	0	271.72	262.929	283.989	0	267.754	0	273.762	283.084	0	278.263	0	293.854	283.101	239.408	260.751	0	281.016	0	305.4	0	0	276.749	267.587	0	263.869	0	267.937	312.202	254.847	253.715	0	267.756	284.833	271.254	292.502	282.258	268.464	301.366	0	274.264	273.608
		215	999.74	272.687	273.312	280.671	263.204	0	0	260.889	282.111	0	263.89	0	259.529	0	0	273.537	300.81	305.623	274.97	256.855	0	0	0	0	298.554	0	0	257.11	273.323	262.51	266.555	269.521	267.222	302.33	264.196	243.256	0	281.363	297.688	283.159	263.558	0	261.253	295.774	0	287.651	276.896
		216	1003.6	288.209	276.153	283.688	0	0	264.141	263.997	287.965	0	257.154	0	269.431	280.598	0	277.528	299.619	292.358	280.592	249.657	0	0	286.151	0	293.36	0	0	278.116	274.932	0	267.207	281.262	264.699	296.881	250.788	244.041	0	274.962	293.208	272.861	272.275	0	278.841	0	0	277.835	275.373
		217	1007.46	276.367	284.203	275.889	264.902	0	256.626	269.877	293.629	0	265.057	0	273.673	290.509	0	273.209	294.743	297.913	273.623	250.384	0	0	278.663	0	297.93	0	0	275.543	271.39	0	271.128	274.11	270.828	309.456	244.943	253.653	0	277.457	283.176	276.995	269.24	0	282.519	0	0	286.308	272.45
		218	1011.32	280.766	277.728	270.51	257.308	0	264.88	266.673	267.928	0	0	0	275.697	281.707	0	272.124	291.419	309.768	285.348	241.412	0	0	273.905	0	304.252	0	0	269.387	274.688	270.409	262.027	0	268.177	303.89	238.906	248.357	0	273.565	294.247	271.082	269.357	0	0	0	0	277.405	279.826
		219	1015.18	282.783	282.139	273.213	0	0	263.901	267.345	281.87	0	258.519	0	270.861	287.975	0	281.454	287.192	303.286	279.754	258.488	0	0	0	0	296.712	0	273.06	278.935	271.591	0	272.869	270.7	274.856	284.323	252.98	235.871	0	278.361	291.321	277.504	269.958	0	280.758	313.547	0	269.805	276.338
		220	1019.04	277.895	277.851	263.851	0	0	272.705	267.169	272.369	0	251.003	0	271.778	287.367	0	272.884	0	302.882	281.231	244.788	258.049	0	266.026	0	291.563	0	0	273.225	278.244	0	273.155	0	258.273	281.967	0	245.005	0	272.2	286.824	272.446	272.162	277.614	274.792	0	0	275.942	270.436
		221	1022.9	279.942	281.515	269.294	0	0	272.26	278.793	277.061	0	266.688	0	281.689	283.667	0	273.907	0	300.447	285.225	251.731	250.016	0	0	276.085	297.857	0	279.396	261.45	274.734	0	262.429	282.539	259.087	305.811	256.004	245.01	0	279.618	285.997	279.909	262.943	0	276.866	248.474	0	270.342	278.151
		222	1026.76	278.889	278.465	274.905	264.211	0	267.005	269.207	276.922	0	258.396	0	274.901	0	0	287.033	294.315	308.197	279.131	0	247.594	0	267.967	0	299.184	0	274.259	268.782	269.434	0	269.541	292.364	254.868	301.258	0	250.927	0	273.085	289.24	266.165	279.206	0	0	304.173	0	270.003	274.692
		223	1030.62	270.176	268.95	267.571	0	0	263.12	279.261	265.931	0	271.821	0	277.571	288.076	0	284.33	296.641	300.91	288.058	259.847	0	0	257.904	0	300.914	0	286.863	278.996	279.365	0	282.723	289.823	267.999	299.332	262.798	248.7	0	275.179	286.881	262.306	259.76	0	0	298.202	0	268.367	278.417
		224	1034.48	272.088	280.565	271.639	0	0	281.931	272.458	276.992	0	263.858	0	279.845	292.682	0	265.664	300.033	305.442	267.081	255.564	260.015	0	257.896	0	292.287	0	277.94	277.463	272.803	0	277.541	0	258.898	295.642	257.481	245.615	0	281.912	289.225	255.706	271.37	0	273.672	286.295	0	265.479	279.646
		225	1038.34	268.981	274.782	275.307	0	0	269.281	278.109	276.522	0	265.886	0	275.756	291.949	0	275.863	298.534	305.141	279.021	0	252.485	0	265.073	0	308.593	0	271.367	278.442	278.028	0	282.121	0	270.145	293.833	0	244.743	0	270.738	288.172	250.402	256.023	0	0	291.909	0	265.268	259.561
		226	1042.2	259.959	270.228	270.22	255.721	0	264.668	270.708	268.46	0	269.493	0	296.467	0	0	279.459	296.453	298.981	272.423	0	261.172	0	268.037	0	301.509	0	0	264.493	274.314	0	269.672	275.538	265.701	297.866	0	259.73	0	275.27	292.747	273.159	266.445	270.414	273.412	291.24	0	267.845	277.155
		227	1046.06	273.393	278.917	269.381	253.478	0	270.404	270.509	272.387	0	266.742	0	280.566	284.335	0	268.664	299.8	296.543	282.943	254.255	256.179	0	278.361	0	305.461	0	268.641	275.745	266.115	0	275.616	0	272.671	301.381	0	255.155	0	280.16	285.354	263.123	264.692	276.926	0	302.018	0	272.386	279.433
		228	1049.92	265.972	267.238	266.689	0	0	285.884	264.371	273.543	0	274.655	0	287.71	290.241	0	285.105	0	306.936	262.611	0	256.089	0	273.89	0	297.26	0	0	272.428	281.235	0	275.069	281.568	271.873	291.366	246.168	260.022	0	282.34	288.413	274.505	271.251	268.626	281.766	0	0	258.934	273.419
		229	1053.78	270.609	279.824	270.571	0	0	271.07	265.611	286.919	0	280.768	0	276.679	288.693	0	275.255	289.001	293.966	273.187	237.672	263.681	0	263.719	0	307.526	0	269.548	279.542	277.427	0	265.603	271.818	261.14	297.59	0	252.189	0	279.684	288.1	270.282	259	274.308	279.646	298.783	0	269.341	282.225
		230	1057.64	255.661	281.924	265.364	256.417	0	280.712	268.375	283.736	0	273.314	0	273.863	0	0	274.066	304.733	293.402	285.772	0	256.666	0	264.723	0	286.927	0	279.073	275.806	273.527	0	254.619	272.034	257.183	303.642	239.757	246.013	0	278.273	292.972	269.758	268.735	255.594	270.252	0	0	278.083	276.476
		231	1061.5	256.962	280.856	268.349	260.431	0	266.349	264.907	278.568	0	275.11	0	276.486	0	0	272.439	297.621	295.404	284.609	0	267.034	0	266.718	0	276.606	0	282.911	0	266.475	0	255.294	0	249.387	298.421	0	253.111	0	265.821	292.25	0	260.168	264.461	276.894	0	0	269.215	274.558
		232	1065.36	274.479	274.421	271.677	0	0	280.618	283.371	286.568	0	280.059	0	283.695	280.432	0	273.116	302.69	296.454	298.329	251.083	262.483	0	275.465	260.703	289.284	0	276.603	0	268.763	0	250.651	0	269.745	300.648	249.564	255.252	0	276.755	284.621	0	267.739	272.949	0	286.162	254.011	274.412	267.433
		233	1069.22	256.652	272.852	259.197	255.267	0	265.129	280.869	278.858	0	290.679	0	283.818	279.849	0	277.336	284.112	306.758	282.162	252.308	270.173	0	270.05	0	295.242	0	280.137	265.415	280.411	0	264.095	0	265.669	288.617	234.923	247.459	0	279.106	281.838	0	258.241	269.222	267.999	0	0	270.704	274.767
		234	1073.08	261.192	274.216	269.934	251.409	0	259.232	278.096	277.776	0	281.362	0	277.773	279.263	0	0	296.628	292.157	274.653	253.905	266.032	0	280.724	0	287.643	0	281.242	0	288.475	0	252.69	280.147	275.672	297.463	237.323	230.614	0	272.446	272.002	267.888	268.432	277.306	271.546	296.449	0	268.599	273.78
		235	1076.94	262.266	284.521	266.731	256.432	0	258.983	277.297	274.167	0	283.038	0	280.497	0	0	266.922	305.37	310.088	280.164	0	273.288	0	263.275	0	280.629	0	272.497	0	273.512	0	276.323	292.314	267.604	290.066	243.008	250.06	0	277.249	279.635	265.807	265.622	280.061	275.169	299.741	0	280.57	266.016
		236	1080.8	256.467	271.749	265.653	0	0	256.894	269.362	277.192	0	269.669	0	271.703	0	249.572	272.108	303.986	286.403	279.479	249.13	271.639	0	274.125	272.702	294.88	0	282.89	0	257.33	0	255.625	0	264.214	298.846	0	237.835	0	278.963	285.263	0	263.005	282.358	274.012	304.215	0	259.923	274.933
		237	1084.66	276.773	274.338	265.437	0	0	0	265.383	298.59	0	281.085	0	279.96	0	0	274.444	293.057	296.24	281.999	267.265	272.375	0	260.805	271.651	289.419	0	288.754	0	262.867	0	258.161	264.487	264.72	299.316	239.423	238.127	0	277.728	278.324	0	258.542	270.584	263.534	0	0	260.709	265.875
		238	1088.52	268.382	276.441	259.454	245.386	0	258.606	279.546	270.68	0	270.399	0	280.18	0	0	289.72	300.902	288.426	296.742	0	268.982	0	286.522	262.002	289.563	0	287.138	0	262.307	0	265.508	0	269.892	300.404	0	240.205	0	274.773	281.913	0	279.937	282.083	261.99	291.408	0	268.184	275.088
		239	1092.38	273.009	274.414	265.751	244.213	0	250.796	272.777	280.305	0	268.237	0	275.507	282.513	0	284.067	294.218	295.244	278.092	266.429	273.286	0	272.017	273.419	299.229	0	286.58	278.25	275.351	0	248.943	274.2	262.611	304.361	0	252.747	0	284.843	279.445	0	277.477	278.102	270.826	0	0	267.659	274.247
		240	1096.24	270.593	274.152	258.762	261.328	0	257.338	277.372	273.735	0	284.678	0	282.497	275.178	245.948	263.74	310.279	286.762	281.055	255.757	274.738	0	268.106	261.104	303.896	0	274.99	0	257.883	0	251.725	261.919	266.591	0	0	244.439	0	272.274	278.275	0	272.492	279.43	271.824	288.113	262.894	260.851	268.813
		241	1100.1	270.243	273.817	259.892	0	0	253.352	283.243	269.909	0	272.419	0	275.199	287.508	0	262.456	0	292.562	277.924	0	267.015	0	259.321	266.375	292.227	0	283.354	271.927	262.512	0	273.283	0	260.688	294.703	0	245.824	0	275.568	276.048	266.946	276.158	278.302	279.942	297.356	0	267.001	272.613
		242	1103.96	270.452	274.899	269.022	258.238	0	252.802	272.174	274.028	0	0	0	282.077	282.159	236.348	274.263	0	298.28	281.109	256.159	271.977	0	276.952	268.604	299.992	0	282.133	271.565	261.393	0	263.708	269.372	260.314	0	0	246.384	0	278.669	266.609	266.834	276.897	293.662	278.732	289.379	0	278.082	275.201
		243	1107.82	264.192	0	265.165	243.545	0	254.02	272.826	271.346	0	270.386	0	276.433	278.043	0	272.583	303.979	292.945	290.518	254.851	263.611	0	270.482	263.803	291.525	0	276.735	265.306	248.083	0	267.129	275.434	263.492	305.586	0	246.939	0	269.619	277.618	256.302	279.226	271.797	272.987	0	0	278.03	278.629
		244	1111.68	280.748	276.517	269.913	258.106	0	0	266.199	271.669	0	274.422	0	273.206	270.299	255.398	0	291.354	297.179	276.861	259.639	263.656	0	267.014	258.815	309.866	0	278.362	274.348	0	0	272.354	274.682	255.089	298.151	0	252.419	0	266.537	267.842	271.703	275.826	266.154	274.147	0	0	277.502	263.706
		245	1115.54	273.657	0	265.716	249.809	0	264.149	274.618	264.033	0	277.787	290.232	278.05	285.77	246.564	268.327	0	301.536	283.149	0	257.437	0	266.962	253.124	309.195	0	279.643	271.65	0	0	269.707	0	267.093	0	0	241.054	0	267.643	265.152	254.89	276.928	279.281	273.321	0	0	269.021	260.226
		246	1119.4	279.345	0	266.179	251.087	0	0	289.657	271.316	0	272.902	0	0	273.922	0	283.717	293.776	305.351	279.72	252.769	276.391	0	0	257.478	301.653	0	271.003	261.495	0	0	280.853	256.896	271.768	0	239.73	246.355	0	273.386	276.84	257.725	267.221	283.984	285.829	0	0	276.914	267.433
		247	1123.26	271.735	0	260.014	256.696	0	263.586	310.601	272.175	0	277.648	0	281.741	281.808	0	267.927	290.459	304.796	282.698	254.601	273.032	0	266.763	264.088	303.412	258.798	260.807	269.233	266.612	0	262.469	260.785	279.138	293.223	239.838	244.453	0	262.025	276.111	274.581	257.516	272.577	281.013	0	0	278.869	262.311
		248	1127.12	264.361	273.021	262.708	267.201	0	0	270.884	289.019	0	0	0	285.059	293.026	238.457	273.729	295.065	309.998	270.699	262.032	268.461	0	263.075	0	300.38	264.044	273.069	251.81	259.95	0	262.056	269.358	267.871	305.504	246.139	244.796	0	271.27	280.124	262.015	265.717	272.186	287.904	0	0	280.622	261.803
		249	1130.98	275.594	284.568	268.596	252.852	0	0	275.851	277.069	0	270.423	0	273.498	284.164	247.954	273.276	290.289	308.184	286.417	260.171	262.792	0	270.054	253.821	310.167	259.225	272.208	261.444	267.353	0	267.619	249.291	269.338	291.05	0	254.396	0	266.438	266.86	0	267.849	276.624	275.665	0	0	280.28	260.192
		250	1134.84	279.849	0	274.04	262.042	0	262.196	0	267.842	0	0	0	274.663	285.043	242.369	270.273	308.269	299.682	275.802	0	264.781	0	262.591	261.376	314.618	0	286.455	265.917	274.76	0	258.386	253.199	260.094	300.937	0	245.712	0	278.066	269.056	256.662	266.065	268.051	268.414	303.911	0	285.594	267.973
		251	1138.7	265.148	282.914	298.234	270.03	0	0	278.275	269.646	0	0	0	273.403	278.447	243.666	260.364	318.978	304.375	278.037	257.266	280.077	0	264.671	261.662	314.498	256.433	276.416	267.106	268.659	0	250.343	242.119	259.181	293.815	0	239.625	0	268.623	281.863	259.164	264.007	281.608	264.071	296.878	0	287.49	253.472
		252	1142.56	283.079	0	258.718	0	0	0	277.987	276.243	0	0	0	0	284.339	251.364	280.242	293.949	308.509	272.74	259.633	283.669	0	265.508	260.624	322.58	0	268.295	267.659	0	0	268.003	255.486	0	289.731	0	238.956	0	276.065	286.697	252.881	272.918	275.956	288.219	291.966	0	269.95	261.749
		253	1146.42	274.412	0	267.633	261.87	0	0	267.071	272.144	0	253.191	0	0	289.391	239.536	274.156	292.365	299.566	277.899	261.861	264.167	0	274.544	270.717	311.748	0	272.422	267.829	269.106	0	251.528	261.03	268.43	301.689	0	0	0	281.063	272.374	248.056	276.012	271.784	276.467	287.651	0	277.696	255.8
		254	1150.28	263.382	0	269.579	0	0	271.552	262.008	276.62	0	0	0	0	288.939	240.186	274.242	295.361	304.755	283.942	254.982	279.375	0	277.277	265.568	304.717	255.296	272.336	258.332	267.159	0	259.032	252.301	274.053	303.363	0	250.581	0	275.616	281.045	250.993	0	273.625	278.833	286.136	0	286.147	260.465
		255	1154.14	259.895	0	269.821	0	0	264.574	268.952	278.25	0	0	0	277.487	287.681	241.686	275.052	296.765	301.952	274.352	262.786	277.649	0	275.837	0	301.178	0	268.847	265.252	267.601	0	263.594	249.19	281.913	296.768	0	245.369	0	269.664	283.211	250.714	0	272.867	282.659	297.666	0	277.033	246.424
		256	1158	266.374	268.834	260.012	0	0	265.46	0	273.768	0	0	0	0	283.056	244.921	278.476	294.982	299.935	275.758	251.701	274.768	0	272.831	0	301.361	0	263.056	261.203	281.924	0	268.062	258.689	261.167	295.242	0	252.347	0	264.664	275.889	0	268.545	268.127	266.407	290.777	0	269.833	247.602
		257	1161.86	267.21	267.993	259.494	0	0	262.726	266.025	267.957	0	0	0	0	291.206	239.139	280.257	292.975	304.919	277.205	260.995	262.476	0	277.082	0	292.888	250.939	0	268.489	0	0	270.38	258.115	269.46	0	0	242.469	0	269.666	277.434	264.042	266.136	272.943	274.046	294.597	0	0	258.073
		258	1165.72	260.438	0	270.085	252.945	0	0	0	278.154	0	271.447	0	0	282.376	240.386	276.283	296.527	308.463	287.359	252.407	276.54	0	279.878	256.291	290.074	264.159	0	268.214	0	0	264.155	295.939	268.233	293.296	0	0	0	272.729	289.534	261.41	265.175	272.504	274.367	282.194	0	277.824	257.903
		259	1169.58	259.133	266.724	267.555	0	0	279.917	0	284.004	0	0	0	271.513	290.503	244.873	281.025	296.745	313.115	277.464	257.368	263.088	0	285.885	0	295.633	0	270.436	274.273	282.806	269.763	266.076	255.479	0	299.982	0	0	0	270.568	274.81	267.816	255.566	284.812	267.639	279.971	0	273.987	268.288
		260	1173.44	0	0	265.934	0	0	0	0	271.535	0	271.51	0	0	291.139	246.039	262.735	295.55	309.666	288.368	247.649	271.723	0	288.692	256.566	299.349	0	256.054	262.962	268.044	0	275.862	267.689	0	308.99	254.83	0	0	273.358	272.613	247.236	271.22	273.05	258.242	0	0	272.45	248.967
		261	1177.3	261.296	274.502	266.244	0	0	0	0	282.06	0	263.767	0	0	293.374	248.534	263.224	306.665	305.718	270.415	245.663	263.182	0	282.608	0	296.015	0	281.327	267.119	270.531	0	269.165	255.14	0	306.675	0	249.973	0	259.867	281.366	253.149	265.874	272.293	275.776	281.916	0	265.55	261.067
		262	1181.16	254.823	258.934	259.241	0	0	0	269.445	282.278	0	256.927	0	0	287.638	241.874	269.283	299.001	312.977	271.063	252.425	257.832	0	279.064	0	291.674	252.721	0	273.012	268.94	0	267.32	265.029	0	305.753	0	242.376	0	265.109	284.338	0	262.141	270.024	274.777	285.907	0	269.99	255.309
		263	1185.02	265.182	256.398	258.343	0	0	0	0	277.227	0	271.015	0	275.009	283.037	252.951	275.086	295.956	302.495	284.351	255.283	258.989	0	284.949	254.858	301.464	263.862	0	262.104	0	0	257.09	267.654	254.51	316.671	0	253.996	0	272.276	283.698	243.411	266.633	267.138	270.074	284.877	0	275.902	257.866
		264	1188.88	255.667	252.879	259.491	0	0	0	264.537	287.028	0	262.748	0	0	277.661	239.954	263.055	292.251	300.875	281.545	229.187	263.692	0	270.667	259.603	293.313	0	0	0	0	0	265.732	272.302	0	300.657	0	255.599	0	261.011	285.491	251.896	262.92	276.708	262.125	277.886	0	268.849	0
		265	1192.74	0	263.746	258.562	0	0	0	0	279.626	0	0	0	0	291.417	247.519	268	292.343	295.035	274.93	254.189	274.003	0	282.402	262.075	282.946	0	256.902	255.722	0	0	258.896	272.809	267.618	305.045	0	256.927	0	273.915	286.611	0	259.586	268.078	264.186	279.059	0	270.694	0
		266	1196.6	0	0	267.473	0	0	310.82	0	283.267	0	0	0	271.982	286.568	256.343	276.785	289.568	312.03	279.716	247.579	274.967	0	279.846	0	299.113	248.434	273.056	264.159	0	0	260.253	265.71	281.295	301.433	0	244.984	0	266.037	281.507	250.03	248.157	259.215	264.109	285.917	0	268.697	266.582
		267	1200.46	255.446	258.3	254.221	0	0	288.319	0	286.674	0	266.748	0	0	291.641	249.674	262.453	296.481	303.405	278.847	248.26	263.659	0	263.58	0	281.545	248.361	265.121	248.008	0	255.157	260.167	263.744	0	302.482	257.098	246.51	0	251.992	279.083	242.534	271.568	266.689	259.014	288.736	0	271.61	0
		268	1204.32	0	258.279	257.628	258.109	0	285.531	0	274.719	0	0	0	0	306.254	249.8	263.124	284.406	302.625	280.848	238.363	257.674	0	258.768	0	288.879	245.826	266.438	255.733	260.476	0	260.151	260.085	271.692	305.023	251.034	236.587	0	266.361	275.032	260.699	263.138	263.782	260.057	287.017	0	285.363	0
		269	1208.18	0	263.422	260.438	258.025	0	274.655	281.599	286.368	0	0	0	0	300.39	255.175	277.523	291.258	313.215	276.884	241.143	266.143	0	272.484	255.851	298.141	250.719	263.285	257.991	0	265.831	263.354	260.58	279.256	304.215	249.931	0	0	268.977	270.255	250.344	265.563	272.534	264.424	285.256	0	283.795	257.417
		270	1212.04	257.767	0	265.189	0	0	258.03	0	282.076	0	278.577	0	0	294.157	246.091	264.304	297.568	307.699	265.265	247.271	256.974	0	0	0	300.087	243.598	0	267.107	0	266.683	266.265	256.589	271.879	305.89	0	239.813	0	267.337	274.848	255.82	267.492	270.506	253.078	288.949	0	273.87	271.306
		271	1215.9	267.462	261.367	262.484	0	0	264.338	265.237	281.835	0	272.526	0	0	285.379	253.908	275.507	282.006	304.62	280.519	266.742	0	0	0	0	305.446	0	252.804	255.247	266.529	263.713	270.096	263.558	274.655	317.225	240.57	260.907	0	274.801	273.575	258.946	264.459	267.965	0	284.204	0	271.026	0
		272	1219.76	0	0	262.851	0	0	256.679	0	284.891	0	0	0	279.051	293.263	256.937	275.934	294.275	308.387	270.385	243.758	265.559	0	257.33	252.628	297.449	254.254	265.356	258.576	0	269.354	261.669	262.62	265.769	317.342	262.715	241.15	0	280.035	280.923	259.538	262.851	265.703	244.645	0	0	277.082	274.713
		273	1223.62	244.358	257.847	257.673	0	0	265.779	0	300.773	0	0	0	0	285.202	255.436	0	287.909	312.226	275.371	252.715	268.48	0	273.439	0	304.969	0	0	250.97	0	275.116	268.753	260.362	280.795	303.027	256.363	0	0	264.325	274.672	266.419	266.5	257.463	270.908	296.039	0	269.852	265.753
		274	1227.48	255.665	0	270.243	0	272.468	268.527	0	281.173	0	0	0	0	291.656	255.851	278.852	300.788	262.621	276.967	258.943	257.125	0	271.578	0	297.32	255.531	268.897	265.024	0	275.925	264.985	259.263	257.061	298.054	266.635	244.102	0	259.278	286.94	268.759	263.882	0	272.974	0	0	278.365	273.893
		275	1231.34	250.897	0	266.545	253.8	0	263.571	0	286.008	0	0	0	274.515	292.203	249.341	269.36	291.205	310.118	278.541	243.38	264.241	0	0	253.713	313.636	252.744	280.045	260.788	278.073	266.419	258.318	256.246	264.164	301.261	261.898	0	0	266.578	263.961	257.944	256.908	253.159	262.376	0	0	267.182	275.652
		276	1235.2	253.049	0	273.338	0	279.49	267.526	260.623	268.589	0	270.157	0	0	293.595	0	0	292.897	314.648	279.61	241.287	264.146	0	268.689	255.987	301.58	246.727	263.998	261.229	279.093	257.335	246.088	251.088	275.752	309.639	0	0	0	252.866	262.027	262.164	270.161	263.491	267.23	0	0	271.126	276.914
		277	1239.06	256.062	0	258.854	0	0	254.847	0	272.776	0	275.364	0	262.914	283.288	246.2	0	297.468	314.665	282.816	249.644	271.884	0	268.547	263.077	291.806	0	262.125	276.022	270.793	260.149	256.313	257.132	261.478	310.165	240.932	247.367	0	258.273	254.351	246.737	264.021	256.947	260.419	0	0	268.121	272.732
		278	1242.92	0	272.304	266.299	0	278.26	263.403	278.455	273.099	0	261.848	0	264.308	281.702	248.225	274.309	302.066	302.563	277.599	248.21	264.176	275.376	267.596	253.581	311.268	248.144	0	270.336	266.164	274.707	261.842	267.037	260.922	314.715	246.421	258.706	0	259.07	265.439	258.27	262.115	259.558	254.815	0	0	269.783	0
		279	1246.78	0	276.722	251.485	0	0	266.214	267.503	275.679	0	280.021	0	259.907	282.941	250.347	281.369	293.313	307.588	277.205	250.303	254.2	0	263.202	0	297.263	265.899	265.695	268.026	273.823	266.715	258.654	255.919	0	319.456	248.563	240.129	0	262.703	269.477	262.631	262.438	275.028	267.157	0	0	264.162	258.211
		280	1250.64	250.632	276.505	259.13	0	0	259.405	0	270.69	0	273.767	255.391	263.545	290.24	0	268.657	291.91	298.099	261.645	246.673	262.762	0	269.952	0	306.98	253.288	270.018	267.406	273.607	276.888	252.454	271.525	267.707	305.866	253.092	243.352	0	260.739	264.359	267.48	255.884	278.148	255.593	276.995	0	266.091	0
		281	1254.5	0	251.349	259.91	0	267.768	258.333	254.68	280.79	0	274.55	0	0	284.384	0	281.093	295.168	313.131	267.808	247.708	251.89	0	274.366	0	299.182	0	261.126	257.202	275.923	271.385	259.388	267.243	260.098	303.84	0	247.062	0	257.482	271.253	275.791	262.295	260.396	250.989	270.029	0	270.905	0
		282	1258.36	0	257.424	254.867	0	0	263.541	0	271.182	0	270.985	0	264.889	273.624	0	285.505	0	300.877	262.245	250.147	258.95	0	275.533	0	315.256	249.132	260.654	264.496	277.808	263.009	252.095	265.734	263.071	291.977	255.329	245.908	0	260.065	269.814	257.045	254.742	268.252	260.568	292.27	0	264.018	285.343
		283	1262.22	0	254.031	266.386	272.773	0	248.884	263.847	268.633	0	269.035	0	265.699	289.891	240.404	277.02	298.324	316.631	270.771	240.587	267.818	0	262.614	0	307.394	239.065	0	262.116	270.147	269.414	258.608	271.13	267.03	304.604	250.978	241.916	0	261.869	277.84	258.513	254.046	264.69	256.525	0	0	268.939	275.247
		284	1266.08	0	264.167	254.878	0	0	263.936	260.859	265.573	0	261.767	0	264.193	285.352	0	285.062	0	306.793	266.008	246.079	0	0	268.847	0	311.027	236.901	276.577	262.116	282.391	259.945	249.477	264.967	260.393	306.543	242.436	232.512	0	248.886	256.393	254.465	261.277	251.205	262.788	273.302	0	259.867	259.048
		285	1269.94	0	265.318	256.066	0	0	248.837	266.747	268.745	0	248.125	0	266.274	279.783	239.185	269.118	0	311.195	273.33	256.035	0	0	269.101	0	309.328	238.954	262.769	277.436	272.49	288.322	254.557	257.573	251.196	305.815	243.888	232.808	0	256.63	254.05	0	254.638	257.518	259.586	289.301	262.636	0	264.465
		286	1273.8	0	261.427	260.118	0	0	259.559	0	269.255	0	261.988	0	0	286.437	0	281.331	0	301.244	271.422	249.897	0	0	268.91	265.186	303.34	0	259.942	274.121	259.642	276.593	251.661	252.435	262.828	302.991	0	0	0	252.448	270.655	266.364	256.489	254.287	264.954	288.028	247.213	262.869	0
		287	1277.66	244.05	256.35	261.768	0	0	0	0	282.497	0	267.876	0	0	276.667	234.778	288.95	0	300.109	257.152	248.317	247.241	0	271.434	248.851	304.936	250.451	265.415	265.472	269.058	277.922	250.127	257.717	247.43	279.821	255.371	240.131	0	234.613	273.241	0	267.688	258.396	264.15	293.073	0	280.316	0
		288	1281.52	0	253.081	254.511	0	0	257.144	262.697	278.559	0	257.063	0	0	273.377	246.786	280.065	0	298.616	268.853	247.948	0	0	266.139	264.754	301.868	0	259.98	253.062	258.598	280.899	251.322	272.12	253.683	289.457	238.325	246.961	0	244.38	276.293	0	263.771	260.287	260.321	283.069	0	275.637	0
		289	1285.38	0	260.651	264.595	0	281.179	252.301	259.138	269.848	0	259.376	0	0	278.937	0	277.913	0	295.924	265.375	254.202	254.883	0	266.891	0	313.684	251.424	258.384	267.427	0	267.143	260.594	267.796	252.516	304.057	0	238.185	0	251.694	266.446	0	266.416	259.448	264.71	284.321	0	258.189	0
		290	1289.24	0	257.437	260.043	0	279.937	257.751	267.26	277.483	0	271.53	0	256.692	273.248	0	284.461	0	301.251	274.847	253.111	0	0	266.907	0	306.68	0	250.74	265.968	263.472	279.681	262.765	268.414	252.492	281.174	0	245.955	0	243.961	274.133	0	260.41	263.994	272.016	272.89	242.714	259.801	0
		291	1293.1	0	255.587	254.122	0	0	257.368	272.068	271.41	0	258.933	0	0	276.753	0	269.249	0	307.53	259.858	247.933	268.779	262.673	271.232	0	307.193	227.202	0	268.424	272.034	274.926	255.911	273.907	247.014	294.187	0	232.694	0	262.45	259.946	259.594	0	255.836	258.032	269.668	250.141	266.302	0
		292	1296.96	0	266.906	251.743	263.211	290.321	260.295	262.884	268.544	0	261.096	0	272.848	276.823	0	271.4	0	298.556	272.749	250.236	253.388	0	273.233	266.682	302.346	236.971	269.096	267.819	270.347	254.672	264.645	266.753	250.475	296	0	233.553	0	250.099	275.96	265.124	249.337	266.792	271.522	280.653	260.835	268.6	262.841
		293	1300.82	0	262.197	261.439	289.03	0	0	273.288	269.452	0	266.004	0	243.306	273.275	0	270.092	0	299.003	271.76	247.581	249.034	0	267.683	0	297.536	246.788	277.317	277.869	268.546	275.358	248.566	272.746	242.16	298.391	0	0	0	245.534	263.393	0	255.855	255.563	261.823	266.871	262.887	267.434	0
		294	1304.68	0	262.561	247.912	0	281.957	242.749	265.21	274.285	0	272.701	0	0	271.887	261.969	273.401	290.455	299.692	284.882	243.869	269.948	0	261.493	256.407	301.415	243.062	261.085	271.136	258.407	253.424	257.649	276.557	247.385	289.722	0	0	0	246.335	255.44	0	0	255.933	271.484	280.411	247.245	271.27	0
		295	1308.54	0	260.392	268.641	0	0	259.624	266.536	273.702	0	264.434	0	0	269.329	0	263.962	293.798	298.35	276.857	248.093	256.669	260.122	272.699	254.123	289.114	236.893	252.084	267.246	259.838	266.481	256.253	278.859	255.24	0	251.119	230.857	0	241.045	260.971	257.129	257.03	268.216	269.01	284.573	0	266.679	0
		296	1312.4	0	258.502	247.142	0	0	0	267.996	281.461	0	266.179	0	267.44	274.634	0	262.796	298.812	304.095	273.476	259.633	246.396	265.481	273.997	0	297.976	222.502	263.107	274.87	279.23	267.369	241.967	269.525	0	0	0	231.27	0	238.324	261.582	247.475	0	258.715	269.982	287.137	250.525	269.22	0
		297	1316.26	0	268.173	268.988	0	280.712	0	265.419	263.424	0	259.019	0	268.652	269.77	0	258.701	305.526	305.429	285.914	241.695	245.93	259.404	266.074	249.426	301.289	244.343	259.725	266.888	271.798	250.413	245.649	269.552	248.435	294.801	0	241.205	0	243.902	266.184	256.303	251.835	269.307	269.117	289.936	244.171	264.617	271.022
		298	1320.12	0	272.685	249.098	0	0	0	260.177	255.604	0	274.847	0	0	267.716	0	278.583	294.69	292.665	283.433	249.423	253.374	0	274.803	257.548	302.309	235.575	260.191	271.718	260.252	264.331	241.055	281.612	250.62	306.856	0	244.912	0	260.053	268.899	241.807	0	262.675	263.938	282.807	0	261.389	0
		299	1323.98	0	262.804	253.457	0	0	0	263.525	268.483	0	270.874	0	0	277.581	0	256.244	310.761	307.184	281.156	257.985	258.191	0	266.059	254.104	299.621	255.236	0	263.861	275.762	258.859	267.031	257.402	249.106	299.912	254.773	238.34	0	253.105	0	248.987	0	257.668	262.99	280.316	251.797	272.113	0
		300	1327.84	0	267.062	271.057	0	294.556	0	264.99	271.813	0	261.7	0	275.268	265.485	273.012	264.125	291.227	286.784	283.094	279.056	257.189	0	265.332	0	303.068	236.9	0	274.735	262.488	255.209	240.106	261.59	0	293.57	0	242.063	0	257.812	0	243.097	237.668	263.664	251.624	272.942	0	276.222	260.872
		301	1331.7	0	263.608	268.626	0	0	0	269.795	275.302	0	278.416	0	272.528	261.127	0	258.281	291.431	289.631	292.933	253.156	244.221	0	275.374	0	296.323	232.284	0	264.638	267.023	264.155	254.324	265.91	260.1	299.949	0	232.356	0	253.492	0	246.538	255.641	264.435	253.567	288.551	253.138	269.036	269.136
		302	1335.56	0	249.403	259.515	0	0	0	274.527	266.435	0	268.354	0	266.967	266.972	0	258.114	306.621	282.8	271.555	250.5	242.092	0	271.921	260.898	303.525	237.619	0	273.243	252.909	264.434	258.495	266.731	266.862	0	0	231.042	0	249.495	0	0	0	261.987	267.482	276.901	255.812	273.723	0
		303	1339.42	0	251.903	269.051	0	286.162	245.435	260.549	263.619	0	282.472	0	263.515	273.034	0	270.264	293.427	299.572	273.71	241.966	245.028	0	267.517	0	305.202	236.061	241.609	269.463	258.722	265.426	258.773	272.901	259.16	296.747	0	245.427	0	262.048	0	236.817	0	266.126	259.685	289.271	240.954	274.118	262.906
		304	1343.28	0	253.489	264.381	0	0	246.17	276.758	272.393	0	0	0	274.778	269.263	0	269.411	303.45	286.569	269.489	249.649	246.055	0	258.171	0	299.515	246.278	0	256.91	276.769	256.248	258.225	284.381	242.854	304.308	252.057	236.897	0	251.372	0	0	261.333	271.097	269.876	289.572	248.064	276.263	0
		305	1347.14	0	253.732	274.03	0	0	0	263.469	273.962	0	264.109	0	272.811	260.198	0	251.492	302.847	287.301	275.806	229.848	244.259	0	263.401	0	306.954	231.834	252.898	269.461	265.342	262.848	248.124	276.003	248.058	305.462	0	222.911	0	249.296	286.622	234.022	262.254	252.356	265.061	290.716	252.245	261.063	258.849
		306	1351	0	258.694	255.061	0	0	247.806	265.527	271.004	0	275.604	0	265.524	269.73	0	256.773	294.631	284.071	280.284	0	242.402	0	262.593	240.944	299.045	236.424	247.477	271.158	272.205	260.876	244.817	263.338	243.631	0	242.485	225.73	0	248.732	282.207	0	247.119	263.21	259.909	278.628	0	274.665	0
		307	1354.86	0	262.027	257.847	0	0	0	265.938	266.463	0	258.263	0	271.625	262.147	0	261.768	303.621	304.222	261.276	241.639	250.854	0	259.346	0	301.807	242.715	271.193	260.736	260.453	258.597	264.088	256.927	253.748	300.956	0	222.56	0	247.922	0	0	251.559	262.043	256.731	289.151	0	269.227	0
		308	1358.72	0	259.531	253.831	0	0	0	273.097	271.348	0	259.577	0	273.09	269.98	0	258.394	293.463	293.813	265.897	239.929	241.942	0	255.379	0	304.879	239.331	264.481	264.658	254.836	264.28	265.259	256.76	0	315.132	0	233.646	0	247.593	0	0	0	257.742	277.075	289.843	0	272.332	270.261
		309	1362.58	0	265.913	249.859	0	286.248	0	273.273	270.376	0	263.439	0	260.646	276.136	0	251.242	298.182	294.317	275.109	245.227	0	0	268.889	247.389	303.803	241.537	254.3	267.465	263.991	255.034	259.238	256.247	249.789	0	246.895	235.523	0	255.46	0	251.469	250.828	258.253	276.922	282.848	249.532	268.437	0
		310	1366.44	0	278.78	264.692	0	0	249.27	252.878	277.285	0	263.891	0	269.343	264.382	0	254.955	314.209	283.528	265.284	239.359	257.311	0	262.98	249.862	306.485	243.013	250.273	263.922	260.636	256.298	254.717	275.816	0	311.621	244.129	230.759	0	247.187	291.34	244.572	0	266.591	260.068	278.157	243.752	272.371	276.611
		311	1370.3	0	269.699	263.813	256.609	0	255.346	256.835	290.971	0	251.602	0	278.691	271.074	0	261.157	297.582	286.921	270.542	243.23	252.74	0	264.164	248.083	307.27	240.652	252.196	262.836	257.479	257.293	251.442	267.829	0	307.764	0	239.151	0	238.417	0	0	259.572	257.263	271.975	288.203	240.454	266.378	0
		312	1374.16	0	259.126	252.472	0	0	243.017	259.692	287.931	0	265.845	0	272.053	276.346	0	257.501	296.312	297.43	265.478	242.764	265.351	275.908	253.221	0	311.005	232.537	250.842	280.689	251.366	257.924	250.797	266.484	0	299.669	0	225.688	0	245.336	0	247.48	241.272	267.086	265.957	306.109	0	274.839	268.856
		313	1378.02	0	265.086	267.225	0	0	0	274.707	281.786	0	0	0	275.282	271.133	0	254.033	302.496	284.917	262.864	0	248.602	0	256.213	0	314.479	243.264	0	268.2	256.41	250.927	247.702	266.407	0	0	254.523	217.969	0	237.92	0	239.108	262.637	257.795	261.406	288.144	251.148	276.482	269.527
		314	1381.88	0	261.555	260.29	0	280.364	248.707	263.515	269.238	0	264.291	0	0	273.757	0	270.453	304.095	295.309	271.033	0	259.187	0	271.335	263.628	307.302	242.024	247.593	278.613	258.414	245.008	255.803	257.939	0	0	0	241.045	0	250.456	269.745	228.601	239.226	268.594	256.144	301.305	243.169	272.442	271.432
		315	1385.74	0	258.457	274.434	0	0	257.402	263.752	282.617	0	263.457	0	0	278.991	0	255.935	304.648	302.341	265.136	0	264.261	0	258.869	0	308.247	237.081	244.713	276.282	238.049	248.045	259.378	277.129	248.599	0	0	237.225	0	235.83	269.089	241.887	242.275	270.275	276.108	289.09	245.216	276.386	259.247
		316	1389.6	240.509	261.919	267.321	0	0	250.961	272.343	277.396	0	258.427	0	270.893	277.328	0	258.346	301.462	293.224	262.8	0	268.751	0	259.397	256.695	305.446	232.818	269.937	269.288	263.602	259.677	247.915	262.473	0	302.583	0	226.955	0	246.12	0	235.842	0	250.435	256.362	291.761	260.681	266.175	0
		317	1393.46	0	255.814	259.823	0	291.073	0	262.833	275.815	0	274.648	0	0	288.433	0	262.063	294.338	286.453	266.99	0	250.742	0	257.831	256.37	303.798	228.792	250.426	263.402	260.824	0	237.918	267.113	0	0	0	232.179	233.327	251.932	266.167	241.097	241.927	255.386	269.472	284.756	240.259	278.755	0
		318	1397.32	0	252.067	252.53	239.899	280.194	0	259.89	274.793	0	261.455	0	263.605	283.292	0	241.23	282.969	280.578	266.118	0	259.071	0	252.699	0	310.896	227.861	261.45	254.323	254.225	0	246.545	263.158	243.738	317.215	0	244.086	0	256.73	272.246	230.194	255.5	257.135	252.907	280.406	250.421	277.211	272.939
		319	1401.18	0	257.594	259.636	0	0	244.997	272.483	290.771	0	268.852	0	0	282.235	0	247.605	293.089	288.885	261.401	239.062	261.573	0	263.942	252.755	297.451	238.601	0	267.575	249.064	241.356	254.484	262.417	245.481	0	0	240.031	233.164	251.754	282.323	238.44	250.753	260.897	261.907	294.573	0	256.744	0
		320	1405.04	0	265.395	264.39	247.476	0	254.556	259.484	281.263	0	273.023	0	276.777	282.144	0	257.735	289.689	293.694	262.359	237.989	248.935	0	257.652	258.833	288.591	232.572	253.059	267.063	262.869	263.889	243.994	268.774	240.327	0	280.285	220.034	233.436	255.524	285.343	244.043	249.778	269.317	263.567	288.768	0	0	276.103
		321	1408.9	0	263.276	272.467	0	0	0	264.378	270.843	0	0	0	264.1	274.482	0	257.126	294.897	293.689	263.277	242.302	246.265	0	255.699	260.654	307.723	229.619	257.255	262.385	262.191	254.934	249.065	255.197	248.474	325.843	0	239.336	244.318	238.207	0	243.367	232.684	248.685	246.666	285.313	251.478	272.794	269.382
		322	1412.76	0	262.972	262.674	242.397	0	249.202	264.659	283.996	0	279.093	0	267.538	275.282	0	254.576	290.942	275.641	248.569	247.339	241.906	0	257.326	251.123	320.494	230.055	243.978	271.269	266.106	246.535	239.783	263.824	0	0	0	0	246.846	251.769	290.217	236.696	0	265.289	247.308	283.494	255.523	271.118	268.878
		323	1416.62	0	253.162	274.025	0	0	0	257.428	294.407	0	270.037	0	271.864	276.73	0	249.595	280.674	278.85	262.383	241.143	248.224	0	256.643	262.606	303.762	231.204	249.576	262.081	258.607	250.962	249.289	256.753	235.861	0	0	0	232.702	242.3	296.517	248.861	0	251.823	260.522	289.863	260.853	267.99	263.447
		324	1420.48	0	255.518	273.266	0	0	0	272.56	291.444	0	270.271	0	275.606	273.129	0	270.177	283.189	284.344	266.079	0	259.503	0	262.62	251.745	303.438	235.449	258.146	262.048	252.88	253.738	242.65	262.924	0	0	0	0	229.36	257.515	0	243.909	266.295	259.305	253.059	284.255	258.301	285.052	272.338
		325	1424.34	0	269.964	259.212	245.773	0	269.781	262.844	297.161	0	265.904	0	279.721	266.667	0	250.253	292.31	281.549	257.473	0	263.7	0	263.846	255.318	312.657	237.462	264.393	263.117	252.731	263.808	243.117	263.55	234.661	0	260.129	0	239.371	257.646	0	245.387	0	261.906	268.378	291.341	251.699	267.464	268.288
		326	1428.2	0	266.753	252.769	234.962	0	0	266.424	280.354	0	269.039	0	275.097	272.571	0	265.523	301.625	282.145	269.6	241.926	257.539	271.18	262.567	0	293.978	240.681	260.611	272.252	268.146	249.407	247.529	254.653	236.901	309.442	0	0	231.726	266.4	279.225	243.659	244.916	257.446	254.595	277.67	255.038	0	0
		327	1432.06	0	266.663	258.696	229.063	0	249.566	261.309	276.973	0	0	0	273.432	276.526	0	271.06	305.422	281.838	252.773	0	255.054	0	266.904	255.151	296.722	226.926	263.285	271.648	253.912	264.605	235.044	268.573	248.301	0	255.995	0	236.495	264.699	297.782	254.014	253.91	256.889	265.668	279.53	251.717	285.286	282.513
		328	1435.92	261.854	265.449	249.921	0	0	267.551	249.013	271.7	0	0	0	264.008	269.267	305.331	254.676	288.326	0	262.796	243.222	247.522	0	259.624	260.444	301.025	241.257	262.502	262.482	257.445	252.377	0	266.459	0	0	252.972	0	224.72	259.108	288.813	248.936	250.413	261.814	261.818	281.033	242.601	0	281.646
		329	1439.78	0	271.843	258.493	239.969	0	260.84	259.516	279.279	0	267.44	0	268.41	271.987	0	260.244	287.081	291.289	0	239.917	272.311	0	266.406	250.276	304.187	240.217	259.741	244.421	252.071	244.212	232.433	266.422	0	0	258.534	0	233.939	258.498	0	251.01	0	261.962	262.043	280.911	267.801	270.281	273.569
		330	1443.64	0	265.148	257.101	241.916	0	0	263.275	274.463	0	0	0	272.258	272.719	0	0	283.798	283.466	261.262	0	256.214	0	258.939	264.934	302.332	235.34	256.131	260.068	276.578	256.533	242.764	268.743	0	299.123	243.153	235.726	244.963	250.577	279.513	245.621	249.36	273.21	240.736	295.424	252.745	0	281.24
		331	1447.5	0	252.187	250.725	239.321	0	251.488	271.221	283.49	0	0	0	271.957	271.32	0	263.129	298.269	278.457	258.139	0	0	257.734	269.068	250.26	298.519	238.551	247.882	284.866	256.868	239.09	242.66	272.77	252.946	0	253.604	0	230.036	265.522	286.865	255.811	248.306	266.887	249.392	275.28	249.401	0	288.129
		332	1451.36	0	269.338	248.374	0	0	0	254.687	278.541	0	0	0	265.961	282.88	0	264.436	292.371	0	256.316	0	0	0	270.87	0	299.341	227.014	255.217	260.466	266.5	246.252	243.394	269.662	238.912	302.505	266.24	0	237.52	254.244	282.987	251.347	0	249.983	256.025	0	260.644	0	273.45
		333	1455.22	0	262.052	280.038	257.232	275.835	0	250.626	290.647	0	257.983	0	265.419	268.027	0	258.95	288.681	283.361	262.551	0	0	0	274.128	0	298.432	228.08	248.32	257.91	261.077	251.431	255.54	264.305	0	293.719	262.43	0	250.78	255.877	286.495	242.163	240.591	263.252	249.003	294.414	241.591	0	287.073
		334	1459.08	0	262.123	260.216	0	0	0	253.985	289.171	248.037	0	0	275.402	287.641	0	249.742	300.925	295.137	258.879	245.23	0	0	277.409	263.007	299.919	236.229	254.667	268.491	252.001	241.8	241.473	251.524	241.402	283.842	0	0	239.134	254.119	271.232	243.703	252.673	236.019	259.563	292.353	241.618	262.428	286.031
		335	1462.94	0	259.51	269.879	0	0	0	251.014	285.371	0	0	0	266.135	291.589	249.009	266.189	296.406	293.404	253.482	234.239	0	0	274.494	265.602	294.494	236.149	256.739	255.988	240.778	244.913	239.854	265.975	0	285.513	254.27	0	238.849	262.538	0	259.472	248.565	249.561	249.505	291.409	247.412	0	278.569
		336	1466.8	252.633	251.335	258.123	0	245.82	259.801	261.406	276.297	0	274.645	0	281.634	293.687	0	253.135	297.99	280.154	257.173	0	244.322	0	267.29	253.167	305.176	237.445	254.91	269.561	251.788	251.27	242.605	259.761	252.987	304.274	261.392	0	242.909	264.105	283.449	245.457	0	244.839	258.979	284.075	246.844	0	275.991
		337	1470.66	0	264.322	259.112	0	0	0	273.66	287.37	0	270.259	0	276.799	282.643	0	248.897	305.171	277.825	0	249.289	243.02	267.005	284.131	0	303.03	246.212	0	266.864	258.191	251.871	228.346	269.438	0	0	0	0	231.209	266.884	273.18	241.173	251.089	0	265.279	278.639	264.467	0	280.279
		338	1474.52	256.282	255.099	259.544	245.184	293.298	257.714	262.702	296.562	244.975	267.93	0	270.606	277.862	0	246.254	300.566	289.965	260.062	0	0	0	280.827	0	298.571	232.968	0	259.644	247.359	244.846	232.821	255.166	0	305.625	0	0	0	255.584	269.94	250.122	0	247.828	268.397	274.932	255.011	0	272.526
		339	1478.38	259.949	254.701	260.417	222.434	0	0	266.009	296.233	0	0	0	274.002	282.858	0	249.907	303.754	282.963	267.912	0	226.044	0	274.33	0	310.182	250.786	0	263.518	267.127	250.545	254.724	260.967	0	305.407	280.041	0	247.515	263.351	274.514	249.825	0	239.23	320.24	271.26	266.187	247.076	270.841
		340	1482.24	0	247.513	262.099	227.557	0	0	267.055	296.788	0	0	0	280.736	285.747	261.687	244.766	306.05	289.118	260.864	241.699	241.528	0	265.661	242.102	292.92	243.971	237.189	252.373	263.04	240.946	243.175	266.533	0	0	262.51	0	235.838	253.204	278.447	247.352	0	242.477	241.423	280.843	266.746	261.472	276.812
		341	1486.1	249.073	257.377	0	241.303	0	0	263.371	288.831	0	0	0	285.986	277.39	241.931	245.546	298.711	271.833	273.945	234.822	241.892	0	269.093	246.557	303.396	238.156	248.876	254.168	259.364	244.788	289.117	254.93	235.038	300.224	265.117	0	244.34	269.174	269.19	241.172	249.686	253.117	244.083	270.341	259.906	261.072	278.318
		342	1489.96	237.953	256.987	248.837	232.328	301.657	0	262.291	298.563	0	262.824	0	274.818	280.77	0	251.538	294.649	289.538	275.792	233.434	249.745	257.669	274.266	240.457	318.822	232.621	254.785	0	269.939	251.756	254.28	258.772	245.641	303.238	264.23	0	0	257.444	262.111	242.239	255.185	0	242.96	266.575	249.073	0	269.286
		343	1493.82	0	245.277	254.662	0	295.503	0	261.795	297.014	0	0	0	279.189	269.696	236.408	255.204	296.448	280.624	259.29	231.449	0	0	260.283	0	304.39	240.681	0	248.104	246.586	256.059	244.293	242.959	0	305.977	269.414	0	241.094	256.269	262.169	248.576	0	252.351	254.808	267.956	250.977	264.036	263.937
		344	1497.68	0	239.547	256.657	234.127	0	308.859	260.121	287.621	0	268.465	0	264.689	279.677	0	248.679	291.445	275.933	268.807	237.272	0	266.971	267.636	0	306.225	243.947	0	258.974	257.883	242.934	258.381	258.086	0	307.278	265.044	0	233.938	238.904	269.783	255.212	0	240.99	250.413	279.319	250.491	0	269.21
		345	1501.54	0	259.467	246.319	245.864	294.448	0	275.099	289.49	234.439	0	0	282.167	284.763	239.42	252.494	299.647	275.158	270.545	250.318	248.094	0	276.99	236.436	304.146	235.525	232.356	244.436	263.221	247.289	245.196	269.025	236.976	312.076	245.952	0	223.894	264.518	262.174	246.683	254.819	239.323	261.132	288.635	253.707	0	275.024
		346	1505.4	0	245.634	255.729	237.46	295.517	0	263.064	286.602	0	253.937	0	268.5	281.346	246.869	265.534	312.795	288.83	265.751	0	0	0	276.081	234.615	299.373	245.183	0	248.748	263.129	257.743	251.887	267.783	0	305.236	259.448	0	0	271.764	263.588	237.523	0	248.333	249.916	289.168	253.956	241.77	270.367
		347	1509.26	240.632	245.635	0	243.812	295.869	0	256.326	268.177	226.463	255.189	0	273.779	286.873	0	243.243	293.71	284.955	279.486	235.678	247.603	0	278.724	0	299.674	231.819	245.081	245.977	264.21	255.669	238.203	264.683	240.526	304.613	265.513	0	228.285	256.444	264.79	248.09	0	247.216	257.763	277.862	259.474	259.732	272.482
		348	1513.12	0	253.329	252.998	241.139	295.443	0	263.097	283.028	239.085	0	0	266.284	277.1	231.425	261.766	285.207	281.56	260.093	229.805	237.029	249.534	267.775	243.814	294.695	227.842	250.889	256.461	262.225	262.395	248.166	260.788	0	298.384	0	0	218.619	262.611	263.624	249.527	0	249.785	262.954	287.916	266.093	0	274.276
		349	1516.98	0	250.476	260.203	242.276	303.701	0	275.689	284.521	238.982	0	0	271.743	290.581	0	0	294.855	282.356	281.793	0	0	261.524	268.217	234.829	293.511	234.548	243.073	257.967	248.541	254.058	240.399	269.249	0	298.206	256.984	0	230.813	254.884	260.312	257.938	240.02	239.554	268.068	294.726	246.96	262.874	264.376
		350	1520.84	0	241.869	0	243.289	0	263.447	276.081	288.96	251.885	0	0	264.617	286.996	0	238.855	302.456	274.825	265.76	225.415	241.013	0	275.287	0	301.079	240.915	243.234	239.381	255.736	255.927	260.246	266.989	0	293.162	260.006	0	0	260.393	282.87	250.403	0	242.475	244.39	0	244.225	0	290.376
		351	1524.7	0	240.732	257.622	233.678	293.506	296.514	266.826	266.489	254.356	0	0	261.889	278.698	0	249.636	292.825	279.982	277.847	0	238.436	0	269.554	0	308.111	237.973	0	244.921	255.783	260.235	246.419	268.689	0	301.136	0	0	0	260.8	279.221	243.948	241.942	0	237.881	282.804	242.746	259.39	269.602
		352	1528.56	0	258.697	0	244.715	306.291	262.538	266.106	284.111	247.209	0	0	272.547	281.674	0	238.773	282.769	287.353	278.107	220.376	0	0	269.93	0	303.888	222.795	256.215	244.77	249.112	251.891	250.96	276.672	0	303.26	0	0	0	257.725	279.835	253.095	236.068	240.062	240.619	286.758	251.836	266.108	277.902
		353	1532.42	0	251.545	258.199	236.146	299.576	251.113	257.806	271.764	244.08	261.337	0	264.701	284.794	0	252.136	304.144	279.834	274.595	238.285	0	0	278.695	0	293.74	244.104	244.621	257.421	0	251.228	258.37	268.022	0	306.336	265.084	0	0	268.942	275.431	263.796	236.464	0	239.783	273.707	250.758	262.208	284.367
		354	1536.28	0	248.901	257.966	245.089	303.981	0	260.559	286.803	245.619	0	0	263.273	280.856	0	243.915	300.968	281.219	284.887	243.306	0	0	260.785	256.834	296.335	254.975	0	249.011	244.906	253.77	260.554	268.073	0	305.672	0	0	0	254.167	278.605	261.709	248.455	243.905	255.869	285.768	261.961	0	275.225
		355	1540.14	0	252.978	265.971	238.485	297.441	0	266.738	272.942	262.043	0	0	273.622	281.114	241.33	257.165	301.173	280.288	278.142	0	0	0	281.93	0	286.634	234.962	0	257.746	245.558	256.242	259.591	269.517	0	307.698	272.501	0	0	254.654	274.154	247.97	239.686	0	246.76	297.244	254.376	269.176	287.891
		356	1544	0	234.259	0	236.508	297.803	265.518	266.43	274.785	249.781	262.156	0	261.387	272.972	0	245.78	297.118	280.343	267.202	0	237.233	257.186	275.293	240.111	289.901	224.302	253.971	256.081	250.559	249.467	257.035	273.367	0	291.271	0	0	0	262.186	263.545	235.754	251.122	0	256.478	284.253	248.203	0	268.51
		357	1547.86	0	244.637	0	240.043	283.952	269.213	252.739	289.326	253.576	264.94	0	264.751	273.677	0	256.395	300.561	277.831	282.005	244.532	0	0	271.583	243.682	298.563	243.046	0	246.934	251.196	0	267.52	268.388	240.645	298.941	0	0	0	276.315	271.192	258.545	249.442	0	256.129	283.005	255.833	264.467	267.919
		358	1551.72	262.088	252.802	0	237.179	299.515	0	252.741	276.676	0	255.872	0	258.981	270.871	0	255.294	302.238	281.788	273.292	245.364	0	0	276.771	0	288.321	261.174	257.597	249.159	247.926	258.461	265.588	276.005	236.463	300.116	254.101	0	0	268.073	267.787	246.797	230.039	266.25	255.457	285.956	249.953	275.104	265.958
		359	1555.58	0	239.192	0	239.622	0	0	258.664	288.252	244.452	257.259	0	268.677	281.055	0	250.043	300.896	298.399	275.061	257.441	0	0	267.367	253.906	290.482	261.303	246.21	257.037	241.659	255.309	248.475	270.378	242.255	299.954	265.051	0	0	277.999	266.667	252.208	249.508	246.537	251.271	285.4	250.575	267.341	263.77
		360	1559.44	0	248.61	258.341	245.545	298.677	0	265.727	294.433	260.71	261.722	0	265.017	276.427	0	246.387	289.931	276.576	263.387	244.629	234.896	0	272.899	251.04	293.262	251.814	248.604	251.51	244.206	264.236	257.949	259.479	0	304.856	260.686	0	0	260.978	270.828	255.851	234.484	247.982	253.296	285.175	250.158	259.52	264.284
		361	1563.3	0	257.889	0	234.138	300.649	259.945	260.217	279.223	256.889	270.775	0	260.791	275.011	254.286	255.934	304.295	276.372	270.919	246.667	0	0	268.283	250.959	295.184	239.31	246.205	248.202	244.812	256.356	265.915	256.722	238.921	310.863	265.917	0	0	256.778	278.137	234.406	289.155	241.121	258.359	293.028	241.76	267.184	0
		362	1567.16	0	254.983	246.737	227.253	304.303	278.326	262.472	286.995	251.896	271.035	0	255.69	276.177	238.673	234.435	295.774	274.939	269.275	236.455	249.894	252.329	256.219	0	287.234	254.384	253.47	256.467	252.334	261.921	265.776	265.257	229.533	299.74	0	0	0	254.131	270.541	237.15	239.859	266.851	250.561	286.221	238.183	272.908	262.83
		363	1571.02	0	251.456	0	230.684	302.367	269.199	270.777	288.43	250.725	267.97	0	259.724	262.566	0	246.023	294.007	283.779	280.018	0	0	0	276.455	0	299.562	250.248	251.721	255.965	241.819	0	278.639	254.115	240.985	310.286	261.246	0	0	258.205	264.437	233.378	236.579	0	258.389	292.66	236.422	246.976	257.96
		364	1574.88	0	256.191	0	243.058	296.348	268.381	254.079	283.48	258.97	271.903	0	268.762	276.03	0	0	295.044	0	265.601	0	256.528	0	266.378	244.189	300.2	241.979	244.537	244.896	244.852	0	259.214	258.291	235.877	0	271.702	0	0	266.222	259.705	233.379	249.63	0	249.692	305.086	229.493	266.847	267.116
		365	1578.74	0	244.773	0	227.818	308.066	267.812	254.851	277.545	258.969	0	0	258.121	257.891	0	252.67	290.025	281.079	263.567	229.623	0	0	266.071	241.41	292.159	240.356	254.792	248.631	232.967	250.258	264.705	260.413	240.803	305.124	0	0	0	264.671	275.195	230.553	235.036	252.993	262.852	295.465	237.345	258.149	263.15
		366	1582.6	0	236.874	0	238.863	0	265.425	262.376	290.411	240.608	267.123	0	253.894	256.565	236.38	265.567	291.342	280.798	264.03	0	265.126	0	264.508	230.846	292.901	240.656	250.177	249.484	240.73	247.24	265.927	258.99	248.804	340.946	261.019	0	0	258.798	275.621	251.748	242.054	246.178	252.195	284.74	244.391	246.799	259.679
		367	1586.46	0	248.651	0	238.337	0	264.225	248.446	279.705	246.086	271.631	0	256.423	276.64	232.765	249.144	310.075	288.67	275.715	0	257.251	0	276.929	0	292.605	256.896	254.148	266.56	242.102	253.671	277.682	265.627	241.118	0	260.689	0	239.887	266.604	272.057	241.934	0	254.722	245.419	278.079	255.63	265.345	257.275
		368	1590.32	0	232.817	0	246.997	0	266.659	261.901	280.755	0	0	0	266.699	279.538	245.119	252.361	304.477	0	278.562	230.349	257.503	0	270.934	232.809	288.98	243.164	264.21	242.327	252.661	259.634	264.684	266.16	239.426	0	263.031	0	0	267.317	269.548	0	239.09	242.594	247.296	289.62	241.527	256.838	271.083
		369	1594.18	0	237.585	0	237.104	0	269.872	274.629	280.047	245.902	271.841	0	255.374	263.144	235.352	261.186	289.513	288.031	268.727	238.92	0	0	270.904	225.445	287.805	258.344	257.932	242.17	233.376	250.944	270.169	261.265	246.473	309.995	252.185	0	0	282.774	271.388	253.775	0	247.712	249.997	294.818	243.138	0	272.762
		370	1598.04	0	242.578	0	243.212	0	271.059	280.83	282.081	264.319	269.27	0	246.283	278.555	236.313	241.409	294.351	282.692	275.484	245.268	245.584	257.677	270.056	227.034	297.73	241.52	265.931	250.52	243.235	239.563	251.717	259.575	248.073	313.764	250.747	0	0	263.671	269.688	252.119	245.126	252.975	252.44	299.228	253.01	258.454	252.925
		371	1601.9	0	242.252	0	242.539	0	260.174	0	264.237	247.057	272.988	0	251.318	268.261	250.098	251.341	300.227	281.131	0	237.885	247.496	258.237	276.193	222.48	286.697	246.408	252.732	261.117	234.369	253.717	261.684	257.988	0	316.784	253.412	0	0	266.367	267.122	248.188	240.662	259.558	257.09	294.861	241.167	258.621	260.329
		372	1605.76	0	247.404	0	232.023	0	273.807	269.49	283.675	254.982	270.522	0	248.625	280.808	238.37	261.195	295.404	278.525	0	0	267.46	0	259.194	227.876	298.387	257.984	254.368	256.826	244.522	244.706	275.107	269.929	0	0	262.73	0	0	270.222	277.316	247.921	255.479	263.25	249.736	283.242	241.962	255.579	263.078
		373	1609.62	0	228.493	0	233.71	0	268.646	269.486	268.056	253.818	273.769	0	253.189	275.782	240.72	254.114	293.086	282.877	282.331	0	251.29	0	274.86	228.095	298.121	247.97	252.208	253.818	243.337	249.73	266.798	255.152	247.709	0	265.395	0	0	261.894	260.712	238.535	251.585	260.311	248.245	286.554	239.726	262.168	266.256
		374	1613.48	0	243.72	0	238.03	0	270.795	256.426	290.24	257.486	272.621	0	261.17	270.311	246.831	264.088	294.951	275.159	274.657	245.941	0	240.366	263.943	223.816	289.876	248.461	0	244.689	237.888	250.379	263.011	257.072	231.272	0	0	0	0	276.021	269.521	247.857	236.836	252.817	248.326	283.749	228.981	258.194	270.79
		375	1617.34	0	236.256	0	230.801	0	268.674	266.543	272.309	0	263.706	0	258.199	279.626	239.791	253.285	295.386	0	279.322	0	0	0	273.061	0	292.795	241.495	0	244.915	234.551	257.573	263.216	248.511	234.774	305.5	0	0	0	275.259	273.532	237.682	243.215	259.159	232.225	0	234.858	267.316	262.99
		376	1621.2	0	248.73	0	238.83	0	269.618	267.66	296.314	261.451	269.661	0	258.563	271.244	246.436	250.734	303.756	287.552	277.302	0	269.1	0	263.283	222.394	296.866	238.382	244.25	238.467	231.792	245.881	260.394	263.947	239.124	0	0	0	0	265.719	267.425	0	260.6	248.507	252.518	280.672	238.975	269.537	261.64
		377	1625.06	0	238.183	0	240.134	0	285.298	271.018	294.598	273.644	276.521	260.864	254.444	271.979	240.412	242.183	292.003	278.154	276.267	0	252.182	0	267.816	232.577	316.639	243.867	251.142	240.996	232.666	252.825	256.187	258.72	237.038	313.156	0	0	0	279.353	283.686	235.294	256.755	251.545	241.472	270.891	241.232	265.996	255.285
		378	1628.92	0	238.993	0	237.826	0	266.905	239.788	281.423	0	273.046	0	259.813	279.932	241.484	241.192	303.778	289.126	278.127	0	0	0	267.059	218.861	310.481	241.253	237.273	0	233.853	251.67	263.609	250.276	251.649	0	0	228.593	0	256.103	270.554	243.597	253.27	253.261	248.456	277.066	238.272	259.371	261.002
		379	1632.78	0	235.649	0	247.904	0	278.096	262.408	275.673	272.803	272.773	0	262.367	281.966	237.583	260.856	299.43	0	277.615	0	0	305.729	272.762	222.863	308.838	225.578	242.207	268.496	241.077	251.778	251.3	256.48	243.972	307.364	0	0	0	267.965	267.936	238.029	260.749	247.513	241.89	283.747	242.753	258.498	269.245
		380	1636.64	0	244.427	0	0	0	275.182	0	281.402	259.816	273.661	0	253.885	292.403	226.148	260.632	290.939	285.729	0	0	0	0	274.098	231.069	320.017	249.018	246.592	255.086	226.329	243.034	269.886	263.249	237.568	0	0	217.215	252.188	272.947	279.338	237.091	246.435	253.553	254.494	280.236	240.762	251.212	269.767
		381	1640.5	0	239.744	0	241.688	0	269.341	0	264.918	253.484	265.319	253.563	265.659	284.868	0	253.215	298.745	286.978	280.454	0	0	0	0	226.723	312.356	244.008	246.675	239.864	228.443	248.01	269.537	249.899	220.754	0	247.333	0	0	263.342	279.331	246.444	242.508	244.055	249.815	289.548	242.886	248.248	265.853
		382	1644.36	0	244.167	0	0	0	275.56	243.398	280.037	260.778	0	0	256.563	292.728	232.848	248.448	297.644	292.038	274.646	229.234	0	0	267.785	231.581	314.72	237.047	242.702	260.17	236.146	243.998	271.076	240.297	229.013	0	255.555	0	0	261.233	262.284	241.06	0	257.688	239.061	270.876	244.141	254.732	262.824
		383	1648.22	0	241.412	0	227.125	0	273.654	232.157	281.935	257.15	0	0	258.784	284.293	245.59	263.158	310.232	308.352	0	0	257.507	0	273.864	220.271	304.744	238.896	244.295	272.236	232.873	246.116	282.307	248.404	240.595	304.126	0	214.154	0	254.767	277.363	237.172	0	251.359	246.64	271.808	254.145	265.859	263.384
		384	1652.08	0	246.516	0	230.366	0	274.745	0	272.642	254.958	283.327	0	264.278	282.455	242.155	253.371	315.192	0	284.269	244.838	0	0	265.494	223.934	309.146	228.31	230.862	247.879	236.778	270.634	275.002	239.266	234.568	0	0	214.25	0	258.666	266.314	245.294	0	245.174	254.34	0	238.545	271.304	271.316
		385	1655.94	0	250.964	256.18	248.694	0	278.008	0	270.07	258.717	288.911	0	256.163	277.958	239.078	247.073	306.328	0	286.543	0	0	0	270.253	222.625	308.942	235.586	241.732	245.671	237.563	243.001	274.081	254.992	238.998	0	0	0	0	258.242	272.159	251.101	246.089	247.463	242.46	273.268	239.216	261.801	249.939
		386	1659.8	0	254.774	0	244.249	290.007	267.507	217.754	274.614	246.605	287.556	0	263.516	290.481	225.805	245.355	297.873	0	271.537	0	0	0	271.781	219.467	310.5	239.67	251.14	240.179	247.294	246.231	287.679	243.457	242.165	0	0	0	0	258.294	256.145	241.311	246.939	248.207	262.578	303.163	250.114	253.113	266.09
		387	1663.66	0	250.263	0	243.162	0	287.68	238.667	275.85	241.758	280.868	0	261.465	284.379	235.992	250.034	301.879	0	258.783	0	258.485	0	270.849	221.285	306.485	235.197	253.811	260.56	241.855	244.942	280.857	254.622	233.225	0	0	0	0	277.389	258.896	238.213	252.821	248.514	257.023	298.531	251.219	0	265.402
		388	1667.52	0	254.984	0	257.857	278.455	267.364	0	284.37	0	301.079	0	253.663	292.97	0	234.602	300.814	279.875	267.45	227.015	0	0	272.127	217.932	308.3	232.278	264.177	241.468	229.188	252.319	273.879	255.444	228.35	304.616	0	208.599	0	265.073	264.282	246.763	253.308	251.56	266.512	292.811	251.279	260.631	260.628
		389	1671.38	0	251.337	0	0	278.878	0	0	268.273	0	299.99	0	262.964	286.092	230.916	247.316	306.941	278.163	267.847	241.587	0	254.566	275.471	0	302.781	235.682	249.815	234.702	240.884	0	274.78	234.929	242.084	0	0	0	0	268.397	270.771	252.563	244.371	250.735	260.404	277.346	247.122	0	262.356
		390	1675.24	0	256.93	0	261.23	270.047	0	235.22	266.827	0	0	0	260.145	282.843	0	235.485	294.591	284.526	274.51	0	0	0	262.309	220.516	292.871	238.393	246.676	264.713	236.79	254.047	271.967	243.109	238.951	0	0	0	0	265.172	265.634	253.098	241.346	247.515	248.497	288.591	261.268	253.169	262.126
		391	1679.1	0	249.887	0	255.442	0	273.75	0	266.849	236.572	275.791	0	248.505	296.703	218.515	243.678	296.017	297.657	0	255.498	0	242.721	260.462	223.281	304.035	246.158	0	258.881	240.705	257.798	276.116	247.404	0	0	249.125	0	0	271.232	269.26	247.762	241.191	251.272	247.919	287.231	255.434	235.909	270.47
		392	1682.96	0	240.558	0	256.227	0	272.033	243.718	272.152	0	279.886	246.403	272.367	295.443	0	249.758	283.587	287.892	273.128	0	0	0	255.619	234.811	306.773	228.543	0	245.014	239.515	253.703	275.138	251.846	248.785	0	0	0	0	267.104	270.583	255.752	0	235.842	256.015	272.911	257.368	245.382	262.874
		393	1686.82	0	256.824	0	255.14	281.144	265.406	240.866	270.915	252.082	277.612	0	269.55	294.068	0	241.113	301.424	291.851	268.814	0	0	0	255.664	231.621	302.873	242.569	258.827	247.927	236.437	251.56	281.468	239.124	233.268	0	0	217.42	0	257.755	263.837	260.98	0	248.553	255.783	277.684	257.185	246.908	267.905
		394	1690.68	0	253.053	0	236.544	275.237	288.292	0	260.513	233.392	286.597	0	253.428	270.84	0	253.097	277.54	286.058	279.783	0	0	242.5	265.559	224.869	314.396	226.764	255.814	253.592	246.554	263.505	278.183	244.517	241.39	0	0	0	0	278.773	276.595	254.642	247.755	241.275	263.707	282.801	256.985	0	285.096
		395	1694.54	0	249.645	0	243.967	278.334	271.491	0	276.502	0	294.756	0	250.038	284.105	227.487	241.738	283.565	277.85	268.248	0	0	0	265.287	229.822	320.72	237.384	267.166	254.073	245.914	265.324	274.676	253.935	228.248	0	0	0	261.338	268.65	271.536	259.322	0	249.539	253.7	269.7	253.043	254.479	267.981
		396	1698.4	0	248.548	0	228.32	277.557	271.217	0	279.568	0	289.999	0	259.705	282.779	224.041	251.727	291.869	0	291.338	0	0	0	271.212	226.713	304.241	252.163	270.577	251.408	247.225	249.064	281.068	229.937	225.974	0	0	0	0	270.773	282.485	271.586	0	255.072	275.472	287.559	250.598	240.543	272.475
		397	1702.26	0	267.997	0	249.33	285.196	281.613	0	293.073	260.376	298.839	0	261.642	287.196	0	246.461	284.026	280.576	282.698	0	0	0	278.507	232.572	325.755	253.397	260.622	245.737	235.371	281.871	276.809	259.947	230.314	0	0	0	0	268.986	268.208	255.207	0	240.819	254.674	298.269	244.152	239.465	271.283
		398	1706.12	0	260.039	0	242.736	280.733	279.686	0	283.334	0	288.922	0	260.681	280.806	226.99	254.827	272.688	286.712	275.997	224.052	0	0	276.059	225.881	312.339	250.528	252.847	265.593	231.577	262.884	274.194	251.963	233.965	0	0	0	256.71	266.232	269.071	246.475	245.574	249.159	246.026	289.641	240.239	244.119	287.224
		399	1709.98	0	249.833	259.736	236.965	301.186	275.066	0	274.565	0	294.598	0	259.578	270.877	223.326	264.377	282.33	278.674	285.035	235.999	0	0	273.755	217.08	313.14	239.01	260.506	265.342	236.987	253.534	277.657	0	230.326	0	0	216.172	243.018	263.32	260.994	242.33	0	250.473	259.722	265.946	258.285	260.22	284.246
		400	1713.84	0	252.995	0	234.692	0	290.689	0	263.545	245.008	288.378	0	254.827	289.234	222.713	0	281.124	285.179	276.379	250.98	0	0	286.77	222.77	320.093	237.773	261.474	250.285	0	270.732	276.96	244.073	236.366	0	255.885	219.955	0	260.671	268.071	254.035	241.119	237.904	252.412	272.309	243.568	0	283.27
		401	1717.7	0	254.371	263.626	242.812	275.342	286.674	0	265.535	239.298	291.136	0	244.562	272.282	230.008	250.03	0	287.834	288.292	250.328	0	0	276.069	218.01	303.308	232.428	265.518	248.606	251.271	259.336	275.52	232.396	253.268	0	0	0	259.063	257.46	269.747	256.207	248.531	248.879	246.462	286.87	257.066	256.972	283.973
		402	1721.56	0	247.885	235.366	237.225	298.055	289.43	0	283.672	0	293.166	0	246.732	295.911	223.401	0	292.421	295.811	288.355	242.647	0	0	278.514	0	310.765	245.558	252.231	266.255	270.966	0	273.853	245.359	0	0	0	0	253.989	245.231	259.073	246.468	220.446	254.027	249.567	284.305	251.702	252.169	264.89
		403	1725.42	0	250.983	258.023	229.459	284.809	281.298	219.875	282.188	253.545	295.274	0	268.774	290.721	221.306	0	286.375	279.939	278.884	241.444	0	254.822	280.961	238.961	316.476	233.149	264.515	257.709	0	274.998	273.383	252.067	229.379	287.448	260.969	213.338	258.396	258.13	259.296	239.348	0	254.917	246.312	303.205	251.609	0	253.913
		404	1729.28	0	247.892	259.487	241.432	287.283	285.138	0	274.403	251.48	284.025	0	257.121	289.475	227.262	252.333	283.816	306.557	284.997	243.856	0	0	270.919	230.438	304.489	242.922	261.813	260.821	249.372	260.841	253.617	234.617	234.894	0	270.067	0	0	257.844	278.428	246.571	235.814	257.758	257.247	305.365	248.334	257.761	249.915
		405	1733.14	0	246.547	255.164	245.903	286.261	273.826	0	278.766	255.467	278.968	0	251.569	277.245	225.871	260.925	294.238	297.854	277.306	247.35	0	246.273	276.356	215.82	314.366	242.243	259.216	258.873	0	276.093	268.519	237.699	229.694	0	253.092	0	0	261.899	270.56	249.412	230.789	254.918	257.091	292.552	254.181	0	249.51
		406	1737	0	247.612	247.725	236.56	275.109	286.179	236.294	272.263	257.197	290.37	0	242.495	276.629	234.545	255.393	299.949	301.781	276.381	250.314	0	0	280.351	223.72	300.624	242.217	262.969	242.258	0	272.571	261.427	238.562	0	0	0	0	236.841	268.29	270.944	233.775	0	242.023	237.634	289.384	242.762	259.425	255.78
		407	1740.86	0	247.024	0	238.782	282.07	287.992	244.505	278.865	252.136	299.483	0	246.965	263.492	227.853	243.666	0	300.371	291.475	0	0	0	281.911	232.289	309.67	246.789	253.235	253.19	0	277.619	267.904	241.675	219.609	0	255.202	0	227.094	254.497	261.667	235.734	233.508	246.232	237.929	275.23	257.412	253.612	253.948
		408	1744.72	248.106	240.643	0	220.286	281.149	281.265	0	272.78	255.874	285.507	0	258.8	286.169	225.85	284.98	0	304.881	288.959	0	0	0	277.726	215.229	307.6	246.699	258.335	250.163	245.942	0	0	241.093	0	0	239.302	0	231.632	270.284	269.865	245.179	230.163	250.367	245.252	263.974	245.319	248.043	265.881
		409	1748.58	0	235.829	0	220.12	291.043	282.825	0	265.446	257.902	267.32	0	244.401	276.985	240.424	0	305.02	299.589	277.679	0	0	233.365	273.722	211.487	306.749	252.44	251.36	0	245.613	275.635	0	239.06	0	0	247.996	0	259.668	258.855	267.315	245.043	240.833	253.229	233.599	267.954	244.366	256.87	268.199
		410	1752.44	0	259.635	259.806	213.874	284.383	284.369	0	279.652	257.326	279.002	0	240.585	280.578	237.997	0	282.142	299.376	281.156	0	0	0	263.233	223.276	302.107	232.297	240.256	0	242.556	0	240.966	0	223.159	0	242.401	0	0	272.963	271.431	254.512	239.507	249.219	242.791	267.309	230.989	0	258.229
		411	1756.3	0	246.177	265.544	217.869	286.31	285.751	0	266.129	268.509	284.667	0	258.724	268.054	222.814	248.994	292.282	301.864	282.481	240.566	0	0	273.762	224.939	308.077	236.238	249.894	229.521	242.374	0	249.701	237.119	0	0	250.508	0	241.228	259.759	259.924	245.041	242.953	239.449	252.57	279.078	236.795	250.554	285.074
		412	1760.16	0	246.973	0	215.037	279.235	280.104	0	270.213	247.907	298.653	0	260.603	274.047	233.048	257.152	0	289.891	286.63	240.894	0	0	264.716	216.689	307.78	234.48	246.403	230.52	0	280.974	235.46	0	0	0	257.613	0	0	263.312	267.363	250.429	258.92	242.632	253.602	0	229.366	257.487	256.581
		413	1764.02	0	239.099	0	220.245	280.369	0	0	262.843	262.413	288.902	0	255.698	273.782	219.432	257.914	0	288.424	272.795	233.593	0	0	264.107	223.742	305.203	230.033	253.563	0	0	263.397	0	0	0	0	251.455	0	237.849	269.046	271.608	252.125	240.287	242.032	247.641	286.108	236.553	264.094	257.727
		414	1767.88	0	237.462	258.531	217.952	282.735	289.42	0	267.866	271.013	284.308	0	262.471	268.11	230.319	264.263	291.238	294.062	277.151	258.87	0	0	264.558	226.811	310.734	226.806	257.278	232.852	0	263.048	236.917	244.504	0	0	256.098	0	0	269.281	262.982	255.523	254.098	241.379	258.359	272.21	237.896	0	258.38
		415	1771.74	0	238.518	261.315	220.626	271.722	281.418	0	258.7	268.015	286.912	0	264.804	285.107	225.14	258.564	0	295.78	274.571	252.397	0	0	259.648	213.498	302.706	235.381	246.578	0	252.664	0	0	0	0	0	0	0	0	268.507	271.913	255.588	258.21	254.716	249.146	284.235	253.715	260.258	259.69
		416	1775.6	0	245.559	261.025	219.748	288.434	0	244.723	248.211	253.425	0	0	254.773	264.942	220.958	0	0	303.43	287.918	241.057	0	0	265.985	0	307.484	233.352	243.272	250.479	0	257.752	0	0	0	0	264.966	0	252.061	258.497	268.314	254.54	242.513	252.414	257.568	273.191	238.455	254.427	256.982
		417	1779.46	0	241.513	266.847	219.843	281.116	269.076	243.92	252.929	269.419	281.76	0	260.244	280.641	234.6	0	299.919	308.356	275.3	248.571	0	0	256.408	229.646	305.763	238.997	244.325	238.813	254.684	250.848	0	0	0	0	262.341	0	264.979	264.391	261.006	247.11	249.77	248.397	247.997	266.994	243.116	252.651	261.906
		418	1783.32	0	242.343	254.885	222.141	278.28	277.5	231.847	257.28	257.254	0	0	257.887	272.445	220.156	247.47	303.748	298.539	284.323	240.589	0	0	262.032	229.158	302.01	237.524	236.822	240.697	248.184	0	0	231.656	0	0	274.055	0	243.718	268.774	266.203	255.215	251.477	249.142	241.9	284.773	228.801	244.808	255.922
		419	1787.18	0	240.714	272.449	240.241	263.427	271.877	0	264.101	255.888	0	0	258.122	269.723	212.899	244.46	293.902	296.396	280.787	0	0	0	264.575	231.226	303.152	236.235	251.109	244.63	0	0	0	0	0	0	267.122	222.185	0	258.049	274.389	253.844	241.251	252.803	245.822	292.499	225.048	249.841	264.685
		420	1791.04	0	249.02	269.447	229.992	278.265	271.437	0	247.35	257.672	299.017	0	265.737	266.365	225.545	0	289.83	291.051	0	239.454	0	0	280.443	238.658	298.12	239.428	242.74	226.29	255.165	259.385	0	249.494	0	0	265.95	0	265.896	262.51	272.896	249.938	0	267.257	246.079	287.877	224.728	253.467	260.566
		421	1794.9	0	252.538	262.954	227.687	269.353	280.292	231.537	260.54	249.185	295.278	0	264.021	269.461	225.61	258.586	283.104	300.994	266.278	242.253	0	0	264.541	221.142	294.747	241.54	242.556	245.39	255.167	273.353	0	0	0	0	275.677	0	0	252.728	268.801	261.926	259.435	263.204	260.065	303.51	220.125	257.884	256.149
		422	1798.76	0	250.557	245.848	220.745	272.013	257.558	232.145	260.992	248.755	0	266.101	272.172	274.914	232.641	255.017	282.632	310.116	268.675	235.116	0	233.262	262.463	0	299.607	251.165	238.324	239.035	252.772	0	0	0	0	0	261.184	0	0	250.149	255.332	259.417	244.905	253.638	266.056	291.096	222.995	253.131	263.306
		423	1802.62	0	252.751	276.925	228.77	277.351	266.695	231.521	268.299	250.699	292.836	266.285	259.668	261.943	227.38	0	296.72	293.544	277.573	245.352	0	0	261.907	233.443	293.41	249.688	240.8	0	0	0	0	238.524	0	0	259.672	228.527	245.64	247.981	248.907	263.486	237.524	262.16	255.552	285.991	221.113	241.441	243.589
		424	1806.48	0	259.035	263.456	225.48	275.667	274.849	218.768	273.136	260.667	299.872	0	275.415	281.021	230.463	252.466	296.164	292.915	0	252.393	0	0	272.434	227.883	277.642	253.769	247.715	217.888	252.951	0	0	0	234.405	306.591	267.978	0	248.291	246.774	256.088	252.242	242.529	275.494	257.1	290.013	222.646	249.342	261.187
		425	1810.34	0	246.562	251.532	218.127	286.206	271.608	226.976	279.435	0	0	0	260.391	274.396	229.163	0	288.425	0	269.876	0	0	0	0	231.232	281.977	249.085	264.586	0	257.978	258.221	0	0	0	302.272	250.404	0	259.064	241.874	263.703	264.308	0	255.528	248.186	292.708	220.357	240.571	246.356
		426	1814.2	0	266.121	262.326	232.496	287.008	284.778	226.219	266.651	258.39	306.389	0	288.122	274.331	236.672	0	293.443	284.031	278.861	256.042	0	0	272.857	220.473	297.308	249.479	243.632	227.636	255.188	260.233	0	0	229.833	310.029	253.331	0	255.487	261.452	258.126	248.733	245.922	265.575	258.192	301.834	234.968	249.988	0
		427	1818.06	0	261.155	0	215.96	292.465	271.477	0	265.906	261.342	298.089	0	270.609	294.784	227.894	0	285.681	305.189	264.345	0	0	0	272.659	213.29	306.295	248.737	259.156	231.577	0	257.526	0	0	215.127	308.788	248.818	215.896	251.049	254.246	261.659	261.689	247.786	273.066	243.48	290.235	234.831	230.311	250.45
		428	1821.92	0	243.088	261.451	224.814	279.177	297.147	240.976	264.422	0	302.089	0	257.907	272.247	227.695	272.293	299.396	300.499	272.78	243.972	0	0	278.363	222.908	285.816	240.595	260.913	239.386	245.878	260.234	0	0	0	300.14	263.46	201.49	257.167	248.374	260.928	260.29	254.452	263.165	254.163	297.548	221.281	254.971	241.944
		429	1825.78	0	251.423	256.969	220.312	267.203	283.573	234.81	259.405	256.356	296.773	0	263.05	279.196	239.076	0	299.485	304.461	270.306	244.474	0	228.066	297.552	234.83	294.096	259.93	260.443	250.765	242.349	0	0	0	0	300.09	263.788	0	258.887	253.272	270.896	256.414	249.428	241.41	255.301	301.075	231.192	248.914	241.352
		430	1829.64	0	252.075	0	234.729	279.477	279.297	231.686	256.966	252.301	290.819	0	248.857	281.111	236.402	0	294.258	299.646	274.477	248.387	0	0	290.634	226.093	300.37	247.674	258.938	231.153	247.487	0	0	227.979	0	297.057	252.481	0	261.245	250.327	269.384	255.926	0	258.904	259.409	294.346	238.43	250.324	248.551
		431	1833.5	0	253.163	256.462	233.685	284.116	281.646	223.589	255.945	0	293.324	0	258.484	274.9	284.049	0	283.011	290.95	270.768	235.638	0	232.913	273.001	218.994	298.458	247.791	242.229	238.076	235.863	0	240.184	0	232.895	302.984	265.698	0	248.975	253.985	276.949	257.416	250.32	262.84	258.114	286.918	229.631	237.406	241.406
		432	1837.36	0	258.377	0	226.288	281.796	264.371	217.537	257.477	247.999	291.343	0	256.727	286.442	236.491	0	280.245	0	274.154	244.084	0	0	270.745	232.77	295.276	243.106	248.902	231.876	232.581	254.684	0	0	229.601	301.172	264.195	0	0	252.285	268.218	258.373	245.775	264.024	263.332	298.242	224.482	241.356	248.205
		433	1841.22	0	261.485	0	238.054	280.049	263.358	0	255.619	261.386	285.371	0	253.301	293.495	233.446	0	281.359	283.985	273.229	241.134	0	250.77	267.615	219.319	306.765	251.948	241.398	239.571	231.384	0	0	0	227.965	296.109	264.129	0	252.538	267.617	259.307	261.385	235.918	264.031	261.783	287.228	232.327	248.747	250.135
		434	1845.08	0	250.443	0	0	286.773	272.475	230.394	265.682	251.938	0	0	263.843	280.667	241.235	0	279.724	294.832	266.296	241.561	0	227.362	263.078	0	284.222	253.074	260.665	226.831	0	253.852	0	0	0	295.048	252.081	0	0	258.1	261.843	253.928	241.139	260.494	253.615	299.595	218.684	245.777	239.225
		435	1848.94	0	250.808	0	219.947	283.451	0	241.674	262.578	0	283.83	247.729	267.655	278.721	239.941	0	285.981	0	273.813	248.642	0	0	270.01	0	274.429	245.953	241.143	216.893	0	0	223.582	0	241.616	298.604	251.676	0	255.49	264.118	270.143	247.977	226.896	258.245	258.014	292.199	284.715	257.341	249.402
		436	1852.8	0	250.986	0	225.222	278.356	276.868	236.605	266.999	259.661	291.184	0	275.899	275.421	247.086	0	277.681	293.905	277.219	246.197	0	244.344	260.967	221.299	285.892	253.523	254.73	229.856	241.747	249.317	226.949	0	239.762	290.742	248.448	0	263.454	255.011	260.749	250.025	244.642	255.925	264.366	282.557	216.29	0	242.13
		437	1856.66	0	249.629	0	0	265.745	262.508	225.038	260.259	262.518	275.581	257.747	265.468	277.119	238.334	0	284.449	302.036	274.092	235.362	0	0	268.715	214.906	274.28	285.215	248.662	211.126	255.226	249.434	0	0	241.732	300.792	0	0	250.27	256.22	263.082	254.79	0	273.101	262.155	287.021	209.363	0	238.535
		438	1860.52	0	254.394	0	226.452	277.513	269.262	234.916	0	274.651	286.84	0	280.854	288.447	229.757	0	288.15	302.641	270.429	235.971	0	0	261.583	233.759	297.382	239.013	266.195	212.963	0	252.048	249.39	248.864	228.18	295.041	247.635	0	254.848	242.209	263.395	249.533	232.481	272.907	261.028	292.207	210.659	246.793	248.102
		439	1864.38	0	252.934	246.718	0	279.451	274.305	222.187	0	0	292.492	0	270.556	280.826	228.542	0	289.471	287.137	270.006	239.073	0	0	261.984	215.809	284.916	235.697	254.033	211.924	232.011	266.152	227.593	238.582	218.187	310.68	270.685	0	266.12	236.645	254.147	243.262	0	260.367	0	288.829	219.534	252.414	249.259
		440	1868.24	0	250.922	0	233.255	0	267.587	237.098	258.307	257.39	294.316	0	271.452	282.126	227.747	0	290.163	302.084	264.48	247.306	0	0	268.293	207.806	290.093	254.078	247.294	215.647	231.879	259.941	233.075	0	226.122	292.109	258.992	0	0	248.768	259.498	245.166	245.741	264.957	254.912	284.156	225.289	242.51	245.284
		441	1872.1	0	252.667	0	0	259.438	259.689	225.854	258.45	264.901	288.771	252.731	272.76	288.513	226.845	0	295.615	289.777	269.547	240.156	0	232.787	257.293	0	288.615	246.477	245.291	212.449	247.987	252.839	0	235.762	0	301.184	255.998	0	0	240.327	267.975	257.045	0	252.51	266.333	291.402	214.712	227.996	247.94
		442	1875.96	0	254.166	0	0	0	270.385	236.833	0	272.029	276.333	0	272.104	286.786	0	0	291.345	302.833	273.441	233.335	0	0	265.071	206.02	288.663	235.246	266.562	220.243	230.674	0	239.906	0	232.463	286.179	256.719	0	0	256.08	259.4	236.987	247.412	253.247	0	275.382	202.446	245.409	240.706
		443	1879.82	0	247.028	0	214.319	0	268.263	225.283	256.527	0	0	0	265.646	275.351	237.391	0	283.959	296.475	257.518	247.869	0	210.861	262.179	0	278.939	251.998	256.939	220.404	236.506	248.336	0	222.186	231.246	304.793	252.104	216.558	261.83	251.37	268.373	256.272	230.87	256.932	261.828	281.939	208.553	250.442	244.482
		444	1883.68	0	248.003	0	218.461	0	264.795	244.922	0	266.628	301.267	0	267.302	281.24	236.831	0	286.879	294.115	261.005	239.875	0	227.673	256.367	222.866	280.265	238.881	251.445	0	0	249.205	0	226.125	297.985	301.907	253.066	0	272.028	252.822	259.334	240.658	236.129	258.059	264.871	275.61	224.886	0	0
		445	1887.54	0	258.882	0	0	0	272.722	221.194	0	252.5	294.067	0	282.125	281.785	214.926	257.002	291.732	287.808	271.617	240.243	0	0	253.459	0	285.048	248.489	253.187	216.578	243.007	235.174	0	0	233.593	307.669	257.773	0	267.043	241.124	267.979	238.24	246.385	271.056	265.496	285.47	221.634	0	240.792
		446	1891.4	0	244.014	0	0	271.612	273.685	233.767	262.296	0	285.976	0	268.856	274.331	229.177	0	0	284.306	267.553	249.398	250.608	0	271.144	222.295	291.535	242.547	242.5	214.45	0	243.185	0	235.321	0	297.226	250.684	0	0	252.724	263.305	256.954	228.68	250.946	266.455	282.456	219.311	0	239.917
		447	1895.26	0	255.827	0	217.248	277.043	262.809	248.977	273.457	251.681	0	261.081	270.55	276.665	226.77	261.323	287.7	295.646	279.377	242.884	0	226.584	252.551	0	290.588	232.589	261.947	225.427	252.016	241.29	223.566	237.298	228.961	314.898	255.111	0	0	249.845	259.22	261.924	235.418	257.194	268.616	274.463	208.555	244.309	240.208
		448	1899.12	0	255.02	0	0	0	280.04	238.604	0	248.389	283.172	249.541	267.035	269.727	0	0	274.372	280.45	259.917	229.428	0	227.984	248.253	228.28	287.227	230.434	245.101	221.311	0	241.706	221.103	0	231.909	314.987	251.369	0	257.2	247.699	248.24	252.146	245.453	256.409	257.092	277.6	215.915	234.473	231.743
		449	1902.98	0	260.598	0	0	0	263.713	233.764	265.093	266.622	0	0	257.295	288.923	215.092	0	274.89	287.8	267.759	241.444	263.999	0	252.083	219.722	289.135	231.917	244.778	230.027	0	232.401	232.654	240.24	221.721	306.745	263.474	0	0	230.515	259.407	0	241.323	257.993	257.003	262.437	223.058	244.26	247.794
		450	1906.84	0	313.573	0	208.027	0	259.813	237.385	265.713	265.794	267.923	0	266.399	274.619	222.39	0	0	0	262.886	231.665	0	0	254.306	224.085	294.405	227.708	249.083	0	250.338	241.585	0	0	0	303.655	250.754	0	242.387	240.556	262.532	237.651	232.584	260.227	259.052	281.359	217.154	255.29	259.093
		451	1910.7	0	267.618	0	218.652	0	267.931	247.699	0	268.068	282.711	0	263.857	265.969	223.069	251.775	281.15	293.186	275.608	232.183	0	234.331	245.745	207.632	304.712	231.41	241.266	228.498	0	241.085	0	0	226.641	292.284	246.121	0	238.849	243.441	267.758	235.439	236.141	254.024	255.76	280.487	221.125	0	248.408
		452	1914.56	0	265.599	0	0	0	257.605	240.024	0	264.821	0	247.413	256.59	280.112	223.832	0	288.812	295.054	270.332	242.267	0	246.179	254.957	210.364	293.587	223.646	242.922	227.97	249.361	245.091	0	0	237.177	0	261.059	0	0	247.169	269.66	0	240.419	257.488	263.135	277.08	213.399	0	228.129
		453	1918.42	0	265.612	0	211.335	0	252.418	244.657	304.424	0	294.43	251.101	262.623	0	229.386	0	283.72	299.663	0	236.497	0	0	245.786	206.329	303.134	235.324	247.146	233.573	235.841	0	0	235.811	247.026	303.85	267.531	218.319	0	241.513	262.561	258.333	240.334	274.588	245.362	273.487	219.915	236.679	250.63
		454	1922.28	0	271.47	0	0	0	251.69	253.685	0	260.944	281.972	251.094	245.608	0	227.986	250.578	275.587	288.404	260.388	238.936	255.979	0	0	217.99	295.371	241.393	252.643	223.705	237.49	255.484	240.644	0	239.023	277.357	272.81	0	260.336	249.725	265.423	230.606	236.854	268.639	264.562	288.931	229.607	247.862	251.637
		455	1926.14	0	260.13	0	194.646	266.322	266.918	247.93	0	265.95	279.773	0	256.301	279.756	216.799	0	275.306	290.977	272.202	242.991	0	0	252.09	214.549	304.755	238.322	259.161	0	245.663	272.11	0	0	0	0	255.551	0	0	247.007	265.624	223.555	234.169	259.795	269.442	291.121	227.905	247.883	237.662
		456	1930	0	272.371	0	210.295	271.833	248.859	246.009	271.801	0	278.992	251.902	248.457	269.457	214.819	257.318	272.934	285.316	274.506	248.384	270.465	238.002	253.646	230.06	298.73	223.977	242.896	227.839	247.315	259.827	0	0	220.3	0	249.797	0	0	244.121	259.72	247.217	239.881	237.192	267.356	276.338	215.51	229.681	245.141
		457	1933.86	0	0	0	204.923	0	251.925	255.617	274.434	272.554	0	247.288	243.571	265.351	234.493	0	270.642	0	267.518	245.066	268.925	218.268	255.316	217.197	299.32	239.424	249.14	0	0	256.071	0	0	236.027	292.318	263.154	0	239.767	253.552	252.081	241.787	231.959	254.811	0	273.245	226.949	247.97	238.232
		458	1937.72	0	258.191	0	213.59	0	250.53	244.981	264.192	263.357	285.227	243.801	253.853	269.909	224.53	0	258.607	0	269.957	232.858	261.268	228.759	245.915	210.955	308.299	240.705	241.594	0	0	264.852	0	0	225.976	294.136	255.328	0	257.904	246.986	268.001	258.824	261.097	251.694	0	279.36	233.957	243.507	233.437
		459	1941.58	235.457	272.251	0	214.293	0	257.083	231.801	269.82	277.028	263.387	264.25	260.88	0	214.591	0	280.478	276.874	264.381	233.747	260.686	231.816	252.662	224.021	283.538	0	247.525	0	0	0	248.982	0	238.977	0	243.795	0	0	266.405	263.35	250.169	241.752	260.141	265.312	276.164	221.967	248.376	248.687
		460	1945.44	0	267.713	0	0	0	252.133	233.008	267.338	270.899	279.424	252.064	256.101	0	224.112	257.591	279.123	291.962	267.691	232.424	0	237.449	251.277	216.629	293.528	0	242.331	0	242.446	260.691	233.22	238.097	235.613	305.692	262.154	0	250.442	234.401	254.543	238.666	244.772	259.597	255.992	276.313	220.643	237.199	249.636
		461	1949.3	0	267.271	0	0	0	237.874	236.112	256.914	279.828	268.963	255.293	249.368	0	214.775	257.072	283.533	284.808	250.364	231.165	257.324	242.92	241.164	231.75	291.57	235.857	242.73	0	0	0	241.4	0	0	302.726	252.387	0	242.986	252.648	257.161	258.487	234.802	0	256.717	275.273	223.481	245.438	241.112
		462	1953.16	0	261.455	0	0	273.932	244.052	239.275	269.841	272.611	285.076	251.998	254.297	269.524	0	263.661	268.503	282.605	0	237.361	0	236.811	233.871	228.035	291.818	244.626	248.909	0	0	0	0	0	0	282.111	257.184	0	243.276	262.908	257.041	0	0	249.672	256.812	276.791	227.885	243.426	218.938
		463	1957.02	0	267.938	0	215.327	0	242.871	245.651	272.848	278.389	272.2	0	255.791	268.895	0	254.758	274.734	278.124	0	250.109	0	299.518	242.525	218.051	292.799	250.662	257.513	228.571	248.14	0	0	0	0	298.775	253.705	0	251.891	255.117	258.078	251.881	240.076	240.788	252.412	280.942	199.947	241.517	244.934
		464	1960.88	0	275.732	0	0	276.722	256.353	238.676	264.81	275.198	275.049	252.362	247.197	277.063	214.989	254.109	281.357	289.692	0	231.707	257.642	239.22	244.493	228.618	287.188	241.926	256.404	239.386	253.164	249.466	235.15	0	0	0	254.812	0	0	259.697	262.219	244.077	229.864	250.73	268.505	271.226	206.333	241.9	238.801
		465	1964.74	0	270.203	0	211.193	285.676	262.976	247.997	277.838	278.678	285.753	246.429	259.13	0	209.854	259.251	272.711	283.442	266.736	226.97	267.043	235.992	229.909	234.967	290.252	226.614	248.445	249.111	0	0	0	0	0	298.457	262.047	0	254.09	249.526	251.955	249.268	238.837	255.237	274.981	286.07	212.276	244.929	0
		466	1968.6	234.303	279.753	0	0	0	255.711	251.318	274.994	274.806	286.991	262.273	264.976	273.786	214.751	258.997	275.2	288.031	270.584	234.636	259.727	231.233	247.537	253.403	299.405	276.757	261.791	224.984	0	242.846	0	0	0	297.727	249.369	201.978	0	261.775	250.762	242.157	249.476	256.005	262.311	280.256	216.144	252.617	236.957
		467	1972.46	0	269.906	0	0	270.187	268.899	239.716	279.253	279.86	286.737	262.11	261.847	274.417	217.248	0	288.503	282.336	0	235.51	264.943	238.032	248.95	224.375	294.703	235.659	248.354	226.987	268.861	258.9	238.293	0	0	303.327	250.004	205.257	237.971	257.845	264.326	0	225.559	239.364	253.404	268.354	215.81	253.045	247.639
		468	1976.32	0	277.207	250.789	212.803	271.669	256.123	255.831	289.708	264.252	279.982	249.659	270.706	273.281	221.245	251.382	287.706	280.854	291.894	228.135	0	242.157	236.622	0	295.523	247.429	256.763	0	0	247.118	0	0	0	299.775	254.213	217.429	0	269	245.912	250.166	229.738	252.72	258.105	288.39	225.791	252.379	237.33
		469	1980.18	0	284.072	247.643	0	282.23	260.606	235.127	274.467	267.13	278.316	254.529	281.673	270.312	213.593	0	288.697	293.536	271.601	227.265	0	241.637	255.649	0	296.091	0	268.245	0	262.934	0	0	260.265	220.548	291.566	257.217	0	256.7	258.892	255.251	254.872	0	246.496	254.073	293.433	299.4	0	0
		470	1984.04	234.628	290.769	0	209.858	0	270.046	243.992	273.057	284.621	275.152	256.99	274.762	274.864	234.325	256.597	290.94	294.425	287.874	233.492	0	223.759	240.861	233.619	296.064	230.869	266.514	227.947	268.07	0	242.905	0	0	305.177	260.786	0	246.362	267.907	250.03	249.288	0	251.868	0	273.913	218.03	245.661	245.657
		471	1987.9	0	279.283	0	0	0	274.237	227.61	262.167	264.961	288.806	245.829	272.648	280.308	0	250.379	277.034	298.821	269.127	234.487	0	241.007	244.833	258.467	288.222	236.54	256.898	0	0	0	0	260.006	0	311.947	250.128	210.311	263.722	279.638	252.905	246.884	0	249.809	0	273.294	225.331	249.17	242.864
		472	1991.76	0	286.482	0	0	0	262.953	231.112	269.196	271.753	280.058	236.008	267.008	273.295	231.891	253.584	261.665	293.257	282.189	225.778	256.257	230.955	249.177	222.408	286.067	238.71	259.768	0	259.063	0	237.255	0	0	287.245	257.943	211.359	251.276	272.649	266.192	239.329	241.926	0	0	268.664	217.723	234.632	233.488
		473	1995.62	0	282.105	0	0	272.532	271.047	225.867	280.031	260.525	276.795	236.639	253.89	275.561	210.764	245.099	280.683	291.815	266.921	244.259	255.258	247.174	241.97	240.012	292.012	0	254.879	222.663	257.183	0	230.083	0	238.768	283.207	259.439	210.364	0	262.976	251.217	227.088	233.84	269.139	264.67	274.235	0	241.09	234.029
		474	1999.48	0	300.086	0	0	0	271.437	236.871	264.182	260.413	276.265	251.997	277.115	267.26	0	0	0	285.017	275.293	228.149	256.603	239.214	228.293	240.073	295.885	304.636	253.753	0	256.772	0	223.56	260.52	219.448	292.943	258.887	0	242.947	252.326	260.511	0	0	264.017	264.415	266.806	0	252.977	254.226
		475	2003.34	0	279.754	0	0	0	256.381	235.533	268.452	255.465	277.909	242.78	270.826	280.223	216.762	249.439	269.748	294.394	262.221	234.815	270.558	236.232	227.793	231.786	309.172	0	267.786	220.398	255.72	247.303	0	0	0	288.705	272.868	0	257.455	266.004	274.453	0	0	238.651	263.232	274.546	217.827	240.23	241.484
		476	2007.2	0	279.946	0	191.277	0	269.576	219.642	0	271.693	285.091	251.339	281.238	277.925	212.341	241.934	276.043	302.772	262.528	237.901	0	236.687	243.236	234.47	314	0	268.273	228.519	251.688	0	236.442	0	222.134	295.497	265.194	0	251.158	263.329	260.92	0	0	0	0	269.942	226.431	252.827	244.96
		477	2011.06	0	288.299	0	213.721	287.451	259.932	227.924	0	281.767	285.246	252.083	279.414	278.553	0	246.972	0	293.558	268.51	233.184	263.144	220.701	251.1	217.121	294.136	0	263.835	233.719	0	247.234	222.884	0	0	283.732	251.694	213.449	250.5	261.255	267.49	0	0	252.009	259.478	263.817	0	238.107	235.603
		478	2014.92	0	298.823	0	0	0	264.907	229.579	244.303	269.227	289.704	253.079	263.003	269.101	0	242.452	0	293.682	274.739	232.991	0	214.896	232.381	223.211	304.092	232.014	262.01	236.74	0	0	218.147	249.934	0	286.32	262.074	207.851	258.497	261.544	264.074	227.981	0	239.164	262.377	267.24	0	247.693	236.143
		479	2018.78	221.494	297.083	0	0	269.545	274.467	236.873	267.946	280.629	293.485	240.038	272.213	275.641	0	228.735	0	299.575	259.578	227.811	263.216	226.415	238.381	227.516	302.549	228.312	255.409	232.056	0	235.854	214.045	243.077	210.041	278.187	261.712	0	0	257	252.268	0	0	0	258.335	264.173	0	241.052	238.577
		480	2022.64	246.354	301.008	254.205	205.345	273.681	263.429	241.173	276.644	287.037	284.002	234.047	271.965	268.115	0	232.174	286.131	285.504	268.18	220.241	248.912	232.909	250.848	234.421	305.222	224.891	243.321	231.138	0	0	0	257.78	218.378	281.763	262.816	0	0	264.26	251.207	0	0	236.208	246.837	266.551	226.627	250.051	242.049
		481	2026.5	223.538	296.226	0	0	280.602	264.91	0	268.872	267.969	286.52	234.597	273.24	272.99	0	245.844	275.79	282.189	267.738	230.514	0	242.808	237.022	220.336	299.365	235.362	252.357	236.994	0	221.601	0	252.222	212.579	283.073	264.688	0	265.339	259.818	275.011	0	0	0	263.133	282.858	229.031	238.222	234.697
		482	2030.36	0	273.915	0	207.816	271.246	0	238.757	253.758	292.129	282.354	0	271.438	284.087	0	236.851	276.313	283.962	266.414	229.682	0	221.466	234.604	221.734	301.987	228.657	268.026	233.169	246.922	240.859	228.801	250.211	221.706	275.134	255.148	210.736	0	270.113	274.432	259.912	0	239.717	0	278.361	0	248.013	235.47
		483	2034.22	229.201	291.817	235.249	0	278.576	267.367	226.368	0	270.032	296.905	260.082	258.715	278.327	0	232.722	282.333	284.218	253.019	232.879	0	230.466	236.861	231.424	294.949	247.475	279.811	209.957	241.814	232.651	0	0	221.896	295.929	266.818	0	257.365	267.133	276.369	249.34	0	226.928	258.247	274.247	225.719	253.34	224.664
		484	2038.08	0	286.811	235.937	223.127	284.956	262.385	220.005	0	0	303.228	259.789	263.319	275.752	0	239.854	0	273.117	268.154	236.891	0	233.092	251.549	228.014	308.387	225.228	256.66	237.117	248.301	0	230.448	251.338	0	293.601	264.899	0	267.914	257.141	273.819	0	0	0	258.932	271.773	236.898	242.082	224.97
		485	2041.94	231.227	284.599	0	0	0	263.648	231.265	0	0	291.941	251.99	254.838	204.293	0	0	280.879	275.669	262.537	248.169	0	225.226	233.752	0	297.482	232.01	264.081	214.76	246.35	231.408	221.152	0	0	308.787	257.102	214.373	264.386	272.164	270.104	241.626	0	234.783	259.913	275.873	223.125	240.558	237.183
		486	2045.8	235.131	293.157	244.611	0	263.881	264.538	227.219	0	0	294.601	234.975	251.167	278.356	0	238.073	0	285.591	259.392	226.112	246.667	229.288	230.666	225.029	298.651	221.123	264.287	225.45	0	0	232.79	0	0	294.36	271.939	0	261.799	262.909	279.146	0	0	0	251.461	275.052	207.993	254.955	239.773
		487	2049.66	232.154	284.923	271.164	0	0	262.405	230.026	0	0	294.485	245.268	262.91	280.016	0	235.908	0	285.614	268.431	228.811	0	233.631	229.407	225.754	291.257	229.958	263.206	232.411	0	0	219.889	246.159	0	289.301	273.34	219.763	261.133	279.841	264.518	228.256	0	0	263.775	277.47	227.249	249.841	255.25
		488	2053.52	225.816	301.197	256.129	0	274.083	255.228	243.773	0	0	286.248	241.98	264.101	278.653	0	245.089	0	278.96	270.655	223.705	0	238.114	255.293	233.861	290.955	0	278.847	226.234	0	0	218.747	230.97	0	279.444	257.188	0	256.223	264.73	274.536	0	225.106	0	254.291	282.542	213.535	244.594	245.701
		489	2057.38	243.551	290.262	235.305	202.181	272.54	249.877	240.199	268.958	0	286.651	249.303	267.767	0	212.195	237.826	0	288.387	258.108	217.566	260.51	244.636	237.373	230.371	294.801	236.378	264.631	214.557	245.981	232.344	0	245.986	0	292.425	249.491	222.008	245.202	267.55	256.773	238.315	0	0	262.44	280.144	220.298	250.905	244.989
		490	2061.24	0	279.588	277.214	0	277.282	252.862	225.186	0	277.933	287.623	233.847	260.995	266.03	0	0	0	275.502	272.604	216.026	250.288	245.532	234.706	234.505	287.325	223.044	259.696	226.776	0	241.286	219.97	244.859	0	291.199	245.722	0	247.851	268.429	277.449	0	217.299	231.159	259.79	279.742	224.975	236.678	244.221
		491	2065.1	241.264	292.424	0	0	285.952	241.232	0	0	280.039	282.105	245.187	263.051	255.734	213.535	0	0	284.468	282.939	221.602	0	245.86	230.252	220.406	289.602	223.861	260.488	224.655	0	0	213.757	233.838	0	289.986	254.54	217.701	263.769	277.102	262.301	0	0	0	254.139	277.023	216.189	235.249	244.792
		492	2068.96	249.47	284.474	249.289	208.237	271.859	264.278	239.689	0	280.06	264.066	0	277.132	268.979	0	0	0	300.113	276.024	232.216	0	238.31	231.964	225.902	303.66	0	268.775	213.237	238.984	238.142	215.189	0	205.03	288.862	245.104	0	0	265.487	258.588	0	0	0	256.639	266.654	229.591	236.417	237.767
		493	2072.82	237.966	302.632	257.365	0	0	0	0	263.323	279.491	270.536	240.634	269.853	272.98	206.3	0	0	301.342	261.951	222.995	253.819	247.47	227.821	233.255	308.076	0	266.491	228.198	0	238.337	0	241.752	0	285.748	256.705	0	0	264.785	265.151	0	0	241.215	266.44	255.036	221.121	239.7	235.053
		494	2076.68	242.211	292.569	0	224.765	268.908	0	233.752	275.049	282.3	280.04	231.154	276.828	0	0	233.709	273.543	296.999	263.162	227.04	0	236.515	217.742	223.703	295.749	233.816	260.235	228.122	229.531	0	0	234.588	215.583	282.548	242.405	0	270.27	266.431	0	0	0	244.489	260.701	267.942	237.241	238.647	238.68
		495	2080.54	251.279	293.238	245.542	0	262.176	0	0	259.295	0	266.705	0	265.005	276.642	0	254.566	0	300.124	262.646	215.168	0	238.424	224.726	235.194	301.37	236.791	258.905	233.637	244.152	0	0	0	211.258	0	249.986	0	250.614	278.196	264.393	0	0	236.99	256.899	278.461	213.851	232.988	252.974
		496	2084.4	242.646	289.952	0	0	0	0	229.992	260.705	283.43	284.297	235.628	283.81	264.2	212.783	253.553	273.074	287.064	260.846	222.258	0	232.229	225.725	240.702	297.495	229.66	269.332	231.33	250.168	0	0	243.641	216.119	279.361	249.301	204.732	252.091	276.33	254.568	0	0	243.111	252.187	262.548	0	226.421	233.732
		497	2088.26	250.461	306.126	0	0	0	0	224.934	265.368	276.492	294.818	0	281.149	276.925	198.239	235.268	0	289.075	275.109	226.351	0	241.104	232.346	238.438	300.551	221.495	263.365	221.734	239.752	0	203.491	241.778	237.104	285.014	254.342	0	252.081	265.792	258.309	0	0	235.596	258.419	263.265	0	230.6	0
		498	2092.12	236.066	298.576	0	0	0	243.171	225.013	268.619	286.866	296.79	237.842	271.523	0	203.479	253.857	279.692	278.785	263.886	220.664	0	246.75	227.576	219.08	295.283	214.707	256.737	220.933	257.417	0	216.357	237.806	230.184	283.518	259.946	0	259.563	281.899	263.727	0	0	250.143	262.91	263.482	0	242.157	0
		499	2095.98	239.588	292.124	0	0	268.17	0	230.136	264.938	0	277.682	0	277.89	260.872	0	240.733	278.685	293.177	271.163	241.854	0	247.3	223.416	218.796	296.878	221.962	248.149	208.885	241.957	0	0	0	228.556	270.342	254.566	0	0	263.724	269.576	0	222.386	242.546	251.188	265.744	0	229.686	0
		500	2099.84	249.468	284.045	241.98	0	0	0	242.654	264.511	0	303.1	229.444	278.614	279.39	0	240.671	287.402	298.586	277.394	238.579	0	238.771	229.049	228.249	303.159	219.374	263.199	218.323	243.489	0	215.187	236.571	215.058	278.491	261.474	0	249.754	278.157	253.161	252.121	226.904	252.132	255.192	266.047	221.629	227.096	0
		501	2103.7	233.172	298.943	0	0	0	239.084	224.27	267.625	280.371	282.801	0	267.938	0	200.925	0	285.665	284.966	278.791	237.981	0	256.076	235.361	228.076	297.235	225.9	0	205.341	234.064	0	0	0	223.653	278.313	257.444	0	0	279.798	249.145	254.074	0	257.969	259.455	259.035	0	236.699	0
		502	2107.56	228.576	291.639	0	0	272.896	0	225.538	0	283.554	279.604	0	277.775	257.287	202.959	245.068	272.223	291.63	267.55	229.501	0	248.289	0	215.444	297.648	226.843	239.79	225.947	249.898	0	0	0	232.624	284.235	0	0	0	270.805	0	246.492	0	252.36	244.701	253.356	0	234.318	0
		503	2111.42	237.101	286.308	0	0	0	0	0	253.295	274.965	286.906	0	276.066	0	0	243.51	276.867	283.155	265.696	225.156	256.11	250.124	238.989	215.999	295.08	223.287	250.881	214.359	251.21	0	227.333	234.723	230.495	281.361	0	211.271	248.031	268.757	259.093	0	0	247.084	250.293	259.173	220.999	229.661	245.421
		504	2115.28	0	281.854	234.53	0	271.9	238	218.705	248.194	275.947	287.289	0	280.799	276.692	0	248.82	0	291.809	273.886	235.138	0	234.369	256.178	212.567	291.876	247.346	0	216.961	263.825	0	216.778	230.621	230.068	285.124	279.105	0	0	271.748	253.441	252.465	0	251.66	249.482	262.75	227.629	235.227	239.3
		505	2119.14	0	284.663	0	0	0	240.043	0	263.873	274.172	275.444	224.893	275.25	272.605	218.331	239.784	278.515	272.79	277.119	241.003	0	246.129	235.118	233.889	283.777	218.962	272.106	230.88	236.119	0	0	0	232.576	288.431	276.179	0	0	269.513	0	0	226.35	227.702	265.206	251.042	219.58	220.134	0
		506	2123	227.551	297.357	0	0	271.254	0	224.999	254.005	272.778	280.856	239.237	285.479	0	0	0	292.545	280.241	269.448	234.826	0	240.247	0	233.031	291.977	222.474	250.662	234.883	240.029	251.258	224.54	0	219.861	294.583	271.402	0	0	271.063	0	305.529	0	246.199	0	245.561	207.687	233.822	0
		507	2126.86	238.181	265.034	0	0	278.428	248.492	225.586	262.645	275.784	276.654	250.398	258.104	257.615	205.61	0	278.804	272.466	270.896	225.973	0	232.074	241.327	206.441	290.911	224.048	244.924	238.162	250.525	242.731	0	0	0	280.637	268.378	0	268.479	279.315	0	250.194	228.215	226.706	0	271.044	225.773	228.596	0
		508	2130.72	0	288.761	0	0	260.435	246.651	230.859	261.761	272.669	277.576	232.5	256.797	0	217.278	0	280.906	264.03	283.929	232.917	248.857	235.346	226.883	215.085	299.296	235.681	257.426	209.606	237.807	0	0	0	219.71	298.29	259.433	0	0	274.861	0	0	0	234.737	249.389	252.744	222.062	218.944	0
		509	2134.58	239.165	278.965	0	0	0	0	0	263.722	273.841	277.965	0	266.866	265.742	213.925	239.359	281.278	275.389	275.491	233.272	0	233.129	0	217.53	291.828	231.757	264.189	224.719	242.267	256.078	0	0	221.732	291.26	276.9	271.566	0	273.962	0	252.665	231.895	237.145	0	265.4	214.503	237.072	0
		510	2138.44	0	276.921	255.988	0	0	244.873	0	262.017	265.835	260.574	266.503	252.602	0	0	0	295.939	258.858	275.657	223.709	0	241.27	221.835	217.722	297.583	235.474	259.968	228.808	237.428	0	232.306	0	225.098	279.74	0	0	266.121	273.995	0	248.289	239.207	232.631	253.728	256.648	209.659	245.581	0
		511	2142.3	0	296.431	245.726	0	254.655	244.195	228.118	255.2	269.218	264.366	247.553	255.497	0	211.225	0	285.98	262.328	273.283	225.518	0	241.328	239.954	226.358	0	0	240.281	0	251.301	249.794	0	0	216.11	296.699	253.058	0	0	252.687	0	248.794	224.169	232.629	251.741	268.366	0	246.808	0
		512	2146.16	0	281.345	0	0	0	0	0	251.125	274.49	270.559	241.059	250.78	0	209.982	0	281.377	262.312	283.384	226.612	0	232.53	243.755	221.626	0	231.426	237.223	221.318	253.217	0	0	0	220.818	288.01	245.819	0	0	267.758	0	0	0	233.404	248.832	264.315	209.657	249.911	0
		513	2150.02	0	276.343	257.272	0	268.46	0	240.324	264.191	269.045	273.025	255.448	256.262	271.662	0	242.319	294.732	262.779	266.66	238.298	0	227.535	245.602	228.369	0	233.081	237.586	212.748	237.96	239.556	0	247.8	0	292.946	262.124	0	0	263.213	259.066	246.411	220.808	233.33	263.478	266.764	212.299	247.899	0
		514	2153.88	0	276.722	251.257	0	251.231	245.219	224.303	258.396	259.523	277.36	0	273.182	0	208.497	0	280.556	264.937	272.746	237.993	0	231.672	243.504	230.062	0	232.276	249.076	222.462	254.889	0	0	255.189	218.972	288.727	271.956	0	0	274.124	244.792	249.175	228.254	239.715	0	270.478	216.639	231.02	0
		515	2157.74	0	279.239	0	0	0	266.017	0	268.088	254.323	272.201	240.743	251.687	257.563	0	0	295.093	266.836	278.306	231.611	243.955	238.617	239.127	208.757	300.816	228.338	257.732	0	244.853	0	0	0	220.201	277.797	265.537	0	0	248.606	0	257.522	230.736	230.578	0	262.919	212.365	239.243	0
		516	2161.6	0	274.68	0	0	0	246.771	225.241	0	251.095	286.17	0	253.619	265.773	0	0	290.451	249.717	266.446	233.325	247.411	241.158	244.078	222.89	0	229.359	252.104	0	0	233.201	222.495	252.066	277.437	276.489	271.116	0	0	266.677	0	0	0	233.28	249.976	256.142	210.976	245.521	0
		517	2165.46	0	275.533	0	0	258.494	253.461	225.431	269.659	247.169	282.843	252.409	246.125	263.914	209.431	0	0	253.164	277.431	220.77	234.329	232.194	243.904	222.374	0	230.314	245.618	231.165	234.668	239.056	0	0	223.646	283.666	268.8	0	0	262.032	240.46	248.892	234.391	234.898	0	271.11	0	236.701	0
		518	2169.32	0	271.383	0	0	262.945	242.475	240.066	320.27	254.414	277.533	0	252.274	262.967	0	239.279	0	267.623	286.876	220.045	0	241.634	234.757	207.563	0	229.85	0	0	248.692	0	0	0	212.944	290.288	273.397	0	0	259.581	245.488	0	230.152	234.307	267.055	270.255	203.902	239.633	266.467
		519	2173.18	0	267.135	0	0	265.504	0	0	271.559	262.025	290.126	226.261	246.151	269.657	0	0	0	270.079	281.112	229.429	234.167	238.223	256.414	213.979	290.506	237.656	261.676	235.456	247.724	233.431	0	237.214	221.118	293.959	265.866	0	0	273.27	239	246.613	0	264.38	0	266.107	0	233.699	0
		520	2177.04	223.709	268.21	0	0	260.703	256.216	0	0	264.104	282.24	232.687	257.002	260.824	213.247	0	0	265.621	280.522	231.29	0	221.451	258.448	210.679	296.828	211.128	245.592	0	245.395	238.286	0	235.016	213.166	281.788	262.927	0	0	269.159	0	256.096	0	234.299	0	271.492	215.284	233.978	0
		521	2180.9	0	266.712	0	0	257.766	0	222.272	271.429	264.222	278.474	248.152	255.161	277.003	0	234.351	279.502	268.281	281.449	227.393	233.178	227.12	0	213.348	0	218.88	259.509	237.214	248.589	0	0	234.858	219.681	287.676	261.027	0	0	260.387	242.08	256.656	0	230.981	238.69	265.216	208.208	224.293	265.793
		522	2184.76	0	271.488	248.017	0	254.919	246.242	230.454	276.711	260.161	271.446	247.383	248.012	279.207	206.832	0	0	259.626	290.099	229.12	0	227.077	243.307	223.551	293.709	225.248	265.641	221.745	249.852	230.77	199.554	0	0	291.076	254.092	0	0	276.194	221.083	232.569	0	231.362	234.443	270.668	0	229.281	0
		523	2188.62	0	274.575	245.839	205.785	259.634	0	223.913	270.172	265.687	281.213	257.867	269.39	269.452	201.634	0	272.647	271.754	284.823	225.4	0	237.671	247.213	233.843	0	238.575	262.703	0	252.401	0	0	0	227.76	288.713	259.88	0	0	254.252	237.548	226.988	232.967	234.657	251.301	267.293	0	221.401	0
		524	2192.48	0	266.276	0	0	266.208	267.393	224.451	271.76	264.015	290.963	243.771	261.805	259.138	203.378	0	278.068	269.927	281.993	226.778	0	239.16	256.808	227.865	0	219.674	283.29	229.825	245.446	247.752	0	0	220.249	295.199	254.972	0	282.587	243.974	235.834	255.832	0	241.12	250.018	256.534	0	227.194	0
		525	2196.34	0	269.212	251.503	197.27	262.447	264.633	0	262.806	268.471	285.634	249.724	248.27	283.857	201.367	0	264.174	265.2	277.628	240.07	0	238.139	252.529	223.654	0	233.701	270.522	0	233.56	0	215.946	0	215.578	288.547	0	0	0	270.821	244.955	230.141	0	243.702	244.532	262.147	202.182	229.643	0
		526	2200.2	0	273.016	270.943	0	262.083	258.059	235.007	0	259.2	270.371	238.958	253.995	276.054	200.566	0	283.486	272.778	284.527	235.955	0	241.673	269.273	215.263	0	0	274.638	0	0	231.546	210.689	235.07	219.058	0	260.329	0	0	261.645	229.712	0	243.295	233.143	242.035	267.441	0	236.078	0
		527	2204.06	0	264.928	0	0	260.127	262.821	0	273.558	271.452	271.438	235.681	246.626	270.013	202.316	245.241	281.679	266.549	283.805	233.146	0	0	250.285	219.367	0	227.603	270.394	0	253.773	233.105	216.318	0	226.736	0	266.499	0	0	258.842	245.207	239.606	239.273	233.34	247.462	248.388	0	234.496	253.376
		528	2207.92	0	255.269	0	0	254.512	253.826	232.197	0	271.276	273.261	239.912	261.02	278.362	200.598	0	280.437	273.909	279.482	245.942	0	0	263.44	208.514	298.161	0	258.093	227.159	259.883	225.115	206.798	0	0	297.861	266.587	0	0	261.742	244.762	0	0	219.396	0	266.94	0	219.849	0
		529	2211.78	0	252.629	239.07	0	239.477	266.577	0	0	254.301	270.207	249.315	268.54	265.725	0	0	262.604	276.321	288.581	240.437	243.635	217.422	251.438	240.788	0	218.475	273.923	223.563	249.003	0	211.794	242.99	223.167	290.103	256.63	0	0	258.411	238.352	0	0	225.758	0	275.42	0	227.221	244.329
		530	2215.64	0	246.982	0	0	235.625	255.449	0	264.946	265.807	0	228.949	255.788	259.848	197.705	227.655	280.896	285.695	279.229	241.094	0	221.898	268.387	222.945	0	227.459	258.302	0	252.808	232.657	213.904	248.159	211.192	297.397	265.22	246.911	0	260.841	237.876	227.474	220.073	225.4	232.029	270.616	0	234.244	0
[truncated: 15 more columns]

## Sheet: Background Std
				SptId_11	SptId_12	SptId_14	SptId_17	SptId_18	SptId_19	SptId_24	SptId_25	SptId_26	SptId_28	SptId_30	SptId_33	SptId_35	SptId_36	SptId_37	SptId_39	SptId_40	SptId_43	SptId_46	SptId_47	SptId_48	SptId_50	SptId_51	SptId_54	SptId_57	SptId_58	SptId_59	SptId_61	SptId_62	SptId_63	SptId_66	SptId_68	SptId_69	SptId_70	SptId_71	SptId_73	SptId_76	SptId_77	SptId_78	SptId_80	SptId_81	SptId_83	SptId_85	SptId_86	SptId_88	SptId_89
		0	169.84	0	0	0	0	0	0	0	0	0	0	0	0	0	0	0	0	0	0	0	0	0	0	0	0	0	0	0	0	0	0	0	0	0	0	0	0	0	0	0	0	0	0	0	0	0	0
		1	173.7	0	0	0	0	0	0	0	0	0	0	0	0	0	0	0	0	0	0	0	0	0	0	0	0	0	0	0	0	0	0	0	0	0	0	0	0	0	0	0	0	0	0	0	0	0	0
		2	177.56	0	0	0	0	0	0	0	0	0	0	0	0	0	0	0	0	0	0	0	0	0	0	0	0	0	0	0	0	0	0	0	0	0	0	0	0	0	0	0	0	0	0	0	0	0	0
		3	181.42	0	0	0	0	0	0	0	0	0	0	0	0	0	0	0	0	0	0	0	0	88.473	0	0	0	0	0	0	0	0	0	0	0	0	0	0	0	0	0	0	0	0	0	0	0	0	0
		4	185.28	0	0	0	0	0	0	0	0	0	0	0	0	0	0	0	0	0	0	0	0	0	0	0	0	0	0	0	0	0	0	0	0	0	0	0	0	0	0	0	0	0	0	0	0	0	0
		5	189.14	0	0	0	0	0	0	0	0	0	0	0	0	0	0	0	0	0	0	0	0	0	0	0	0	0	0	0	0	0	0	0	0	0	0	0	0	0	0	0	0	0	0	0	0	0	0
		6	193	0	0	0	0	0	0	0	0	0	0	0	0	0	0	0	0	0	0	0	0	0	93.9567	0	0	0	0	0	0	0	0	0	0	0	0	0	0	0	0	0	0	0	0	0	0	0	0
		7	196.86	0	0	0	0	0	0	0	0	0	0	0	0	0	0	0	0	0	0	0	0	0	0	0	0	0	0	0	0	0	0	0	0	0	0	0	0	0	0	0	0	0	0	0	0	0	0
		8	200.72	0	0	0	0	0	0	90.4295	0	0	0	0	0	0	0	0	0	0	0	0	0	0	0	0	0	0	0	0	0	0	0	0	0	0	0	0	0	0	0	0	0	0	0	0	0	0	0
		9	204.58	0	0	0	0	0	0	0	0	0	0	0	0	0	0	0	0	0	0	0	0	0	0	0	0	0	0	0	0	0	0	0	0	0	0	0	0	0	0	0	0	0	0	0	0	0	0
		10	208.44	0	0	0	0	0	0	0	0	0	0	0	0	0	0	0	0	0	0	0	0	0	0	0	0	0	0	0	0	0	0	0	0	0	0	0	0	0	0	0	0	0	0	0	0	0	0
		11	212.3	0	0	0	0	0	0	0	0	0	0	0	0	0	0	0	0	0	0	0	0	0	0	0	0	0	0	0	0	0	0	0	0	0	0	0	0	0	0	0	0	0	0	0	0	0	0
		12	216.16	0	0	0	0	0	0	0	0	0	0	0	0	0	0	0	0	0	0	0	0	0	0	0	0	0	0	0	0	0	0	0	0	0	0	0	0	0	0	0	0	0	0	0	0	0	0
		13	220.02	0	0	0	0	0	0	0	0	0	0	0	0	0	0	0	0	0	0	0	0	0	0	0	0	0	0	0	0	0	0	0	0	0	0	0	0	0	0	0	0	0	0	0	0	0	0
		14	223.88	0	0	0	0	0	0	0	0	0	0	0	0	0	0	0	0	0	0	0	0	0	0	0	0	0	0	0	0	0	0	0	0	0	0	0	0	0	0	0	0	0	0	0	0	0	0
		15	227.74	0	0	0	0	0	0	0	0	0	0	0	0	0	0	0	0	0	0	0	0	0	0	0	0	0	0	0	0	0	0	0	0	0	0	0	0	0	0	0	0	0	0	0	0	0	0
		16	231.6	0	0	0	0	0	0	0	0	0	0	0	0	0	0	0	0	0	0	0	0	0	0	0	0	0	0	0	0	0	0	0	0	0	0	0	0	0	0	0	0	0	0	0	0	0	0
		17	235.46	0	0	0	0	0	0	0	0	0	0	0	0	0	0	0	0	0	0	0	0	0	0	0	0	0	0	0	0	0	0	0	0	0	0	0	0	0	0	0	0	0	0	0	0	0	0
		18	239.32	0	0	0	0	0	0	0	0	0	0	0	0	0	0	0	0	0	0	0	0	0	0	0	0	0	0	0	0	0	0	0	0	0	0	0	0	0	0	0	0	0	0	0	0	0	0
		19	243.18	0	0	0	0	0	0	0	0	0	0	0	0	0	0	0	0	0	0	0	0	0	0	0	0	0	0	0	0	0	0	0	0	0	0	0	0	0	0	0	0	0	0	0	0	0	0
		20	247.04	0	0	0	0	0	0	0	0	0	0	0	0	0	0	0	0	0	0	0	0	0	0	0	0	0	0	0	0	0	0	0	0	0	0	0	0	0	0	0	0	0	0	0	0	0	0
		21	250.9	0	0	0	0	0	0	0	0	0	0	0	0	0	0	0	0	0	0	0	0	0	0	0	0	0	0	0	0	0	0	0	0	0	0	0	0	0	0	0	0	0	0	0	0	0	0
		22	254.76	0	0	0	0	0	0	0	0	0	0	0	0	0	0	0	0	0	0	0	0	0	0	0	0	0	0	0	0	0	0	0	0	0	0	0	0	0	0	0	0	0	0	0	0	0	0
		23	258.62	0	0	0	0	0	0	0	0	0	0	0	0	0	0	0	0	0	0	0	0	0	0	0	0	0	0	0	0	0	0	0	0	0	0	0	0	0	0	0	0	0	0	0	0	0	0
		24	262.48	0	0	0	0	0	0	0	0	0	0	0	0	0	0	0	0	0	0	0	0	0	0	0	0	0	0	0	0	0	0	0	0	0	0	0	0	0	0	0	0	0	0	0	0	0	0
		25	266.34	0	0	0	0	0	0	0	0	0	0	0	0	0	0	0	0	0	0	105.082	0	0	0	0	0	0	0	0	0	0	0	0	0	0	0	0	0	0	0	0	0	0	0	0	0	0	0
		26	270.2	0	0	0	0	0	0	0	0	0	0	0	0	0	0	0	0	0	0	0	0	0	0	0	0	0	0	0	0	0	0	0	0	0	0	0	0	0	0	0	0	0	0	0	0	0	0
		27	274.06	0	0	0	0	0	0	0	0	0	0	0	0	0	0	0	0	0	0	0	0	0	0	0	0	0	0	0	0	0	0	0	0	0	0	0	0	0	0	0	0	0	0	0	0	0	0
		28	277.92	0	0	0	0	0	0	0	0	0	0	0	0	0	0	0	0	0	0	0	0	0	0	0	0	0	0	0	0	86.1898	0	0	0	0	0	0	0	0	0	0	0	0	0	0	0	0	0
		29	281.78	0	0	0	0	0	0	0	92.6126	0	0	0	0	0	0	0	0	0	0	0	0	0	0	0	0	0	0	0	0	0	0	0	0	0	0	0	0	0	0	0	91.4877	0	0	0	0	0	0
		30	285.64	0	0	0	0	0	0	0	0	0	0	0	0	0	0	0	0	0	0	0	0	0	0	0	0	0	0	0	0	0	0	0	0	0	0	0	0	0	0	0	80.8434	0	0	0	0	0	87.8382
		31	289.5	0	0	0	84.4666	0	0	0	0	0	0	0	0	0	0	0	0	0	0	0	0	89.4434	0	0	0	0	0	0	0	0	0	0	0	0	0	0	0	0	0	0	84.6785	0	0	0	0	0	102.667
		32	293.36	0	0	0	0	0	0	0	0	0	0	0	0	0	0	0	0	0	0	0	0	0	0	0	0	0	0	0	0	0	0	0	0	0	0	0	0	0	0	0	83.7977	0	0	0	0	0	0
		33	297.22	0	0	0	0	0	0	0	0	0	0	0	0	0	0	0	0	0	0	0	0	0	0	0	0	0	0	0	0	0	0	0	0	0	0	0	0	0	0	0	85.7922	0	0	0	0	0	0
		34	301.08	0	86.8247	0	0	0	0	0	0	0	0	0	0	0	0	0	0	0	0	0	0	0	0	0	0	0	0	0	0	0	0	0	0	0	0	0	0	0	0	0	0	0	0	0	0	0	0
		35	304.94	0	83.5462	0	82.6219	0	0	0	0	0	0	0	0	0	0	0	0	0	0	0	0	0	0	0	0	0	0	0	0	0	0	0	0	0	0	0	0	0	0	0	82.7253	0	0	0	0	0	0
		36	308.8	0	85.5848	0	0	0	0	0	0	0	0	0	0	0	0	0	0	0	0	0	0	0	0	0	0	0	0	0	0	86.0928	0	0	0	0	0	0	0	0	0	0	84.9709	0	0	0	0	0	0
		37	312.66	0	87.5805	0	89.8369	0	0	0	0	0	0	0	0	0	0	0	0	0	0	0	0	0	0	0	0	0	0	0	0	85.3368	0	0	0	0	0	0	0	0	0	0	0	0	0	0	0	0	0
		38	316.52	0	0	0	84.7207	0	0	0	0	0	0	0	0	0	0	0	0	0	0	0	0	0	0	0	0	0	0	0	0	0	0	0	0	0	0	0	0	0	0	0	83.3255	0	0	0	0	0	85.5628
		39	320.38	0	81.6391	0	87.8702	0	0	0	0	0	0	0	0	0	0	0	0	0	0	0	0	0	0	0	0	0	0	0	0	82.2635	0	0	0	0	0	0	0	0	80.3769	0	90.9207	0	0	0	0	0	0
		40	324.24	0	85.7956	0	89.0022	0	0	0	0	0	0	0	0	0	0	0	0	0	0	0	0	0	0	0	0	0	0	0	0	83.289	0	0	0	0	0	0	0	0	0	0	84.3737	0	0	0	0	0	86.6465
		41	328.1	0	84.8848	0	85.956	0	0	0	0	0	92.8512	0	0	0	0	0	0	0	0	0	0	0	0	0	0	0	0	0	0	86.4248	0	0	0	0	0	0	0	0	89.1713	0	83.4237	0	0	0	0	0	0
		42	331.96	0	88.6737	0	0	0	0	0	0	0	0	0	0	0	0	0	0	0	0	0	83.113	0	0	0	0	0	0	0	0	83.1347	0	0	83.8763	88.0275	0	0	0	0	0	0	84.0468	0	0	0	0	0	0
		43	335.82	0	85.3527	0	0	0	0	85.1354	0	0	0	0	0	0	0	0	0	0	0	0	83.616	0	0	0	0	0	0	0	0	87.5929	0	0	0	90.181	0	0	0	0	0	0	80.2933	0	0	0	0	0	0
		44	339.68	0	85.9419	0	89.2937	0	0	0	0	0	0	0	0	0	0	0	81.4406	0	0	0	85.2761	0	0	0	0	0	0	0	0	85.0611	0	0	0	89.126	0	0	0	0	0	0	84.3526	0	0	0	0	0	0
		45	343.54	0	90.8218	0	86.7037	0	0	0	0	0	0	0	0	0	0	0	0	0	0	0	81.8556	0	0	0	0	0	0	101.457	0	86.2288	0	0	0	0	0	0	0	0	0	0	83.1176	0	0	0	0	0	88.443
		46	347.4	0	87.2661	0	84.6215	0	0	88.0156	0	0	0	0	0	0	0	0	0	84.8661	0	0	86.3639	0	0	0	0	0	0	0	0	83.5935	0	0	0	86.1464	0	0	0	0	0	0	85.6176	0	0	0	0	0	0
		47	351.26	0	83.0908	0	0	0	0	0	0	0	0	0	0	0	0	0	0	88.6526	0	0	84.9251	0	0	82.6547	0	0	0	0	0	85.4197	0	0	0	85.3401	0	0	0	0	0	0	85.5605	0	0	0	0	0	0
		48	355.12	0	85.3207	0	86.6774	0	0	0	0	0	0	0	0	0	0	0	80.7506	85.5296	0	0	89.3757	88.7041	0	80.6424	0	0	0	0	0	86.926	0	0	87.665	0	0	0	0	0	0	0	90.5503	0	0	0	0	0	89.9959
		49	358.98	0	87.6635	0	83.5657	0	0	84.7047	0	0	0	0	0	0	0	0	85.2651	0	0	0	0	0	0	85.3186	0	0	0	0	0	88.0059	0	0	87.399	85.4225	0	0	0	0	0	0	78.7082	0	0	0	0	0	88.036
		50	362.84	0	87.0991	0	83.3584	0	0	83.4491	0	0	0	0	0	99.4337	0	0	84.1397	84.7242	0	0	82.9661	0	0	89.9171	0	0	0	0	0	87.1412	0	0	0	90.1567	0	0	0	0	0	0	86.3662	0	0	0	0	0	0
		51	366.7	0	85.122	0	87.3778	0	0	82.6609	0	0	0	0	0	0	0	0	84.5936	0	0	0	82.2819	0	0	86.9202	0	0	0	0	0	86.8484	0	0	84.3533	79.9714	0	0	0	0	0	0	81.7367	0	0	0	0	0	0
		52	370.56	0	82.4072	0	0	0	0	81.083	0	0	0	0	0	83.0497	0	0	84.1463	0	0	0	84.4056	0	0	86.893	0	0	0	0	0	88.7779	0	0	0	85.2006	0	0	0	0	0	0	84.2142	0	0	0	0	0	0
		53	374.42	0	84.4871	0	0	0	0	83.5875	0	0	0	0	0	0	0	0	85.6745	82.78	0	0	87.8127	0	0	85.108	0	0	0	0	0	84.0936	96.7784	0	82.1056	92.6529	0	0	0	0	0	0	80.3843	0	0	0	0	0	0
		54	378.28	0	84.3952	0	82.8107	0	0	92.1074	0	0	0	0	0	0	0	0	89.3732	86.7638	0	0	83.0927	0	0	90.4604	0	0	0	0	0	83.4581	0	0	88.3464	87.3722	0	0	0	0	0	83.5945	84.1686	0	0	86.8316	0	0	0
		55	382.14	0	80.3346	0	0	0	0	85.1798	0	0	0	0	0	0	0	0	90.4871	82.2365	0	0	89.7402	0	0	80.8049	0	0	0	0	0	82.9981	0	0	84.8226	86.4064	0	0	0	0	0	0	84.8806	0	0	0	0	0	0
		56	386	0	87.3394	0	0	0	0	81.8561	0	0	0	0	0	0	0	0	88.0623	86.5668	0	0	85.5722	0	0	89.4473	0	0	0	0	0	80.2844	0	0	82.2755	84.045	0	0	0	0	0	83.4747	89.7237	0	0	89.5819	0	0	0
		57	389.86	0	85.1818	0	0	0	0	88.0788	0	0	0	0	0	0	0	86.7155	89.6832	86.4932	0	0	83.4289	0	0	89.4161	0	0	0	0	0	82.3765	0	0	85.6745	87.157	0	0	0	0	87.6151	0	84.694	0	0	0	0	0	0
		58	393.72	0	84.7981	0	0	0	0	0	0	0	0	0	0	0	0	0	85.7642	86.9001	0	0	81.0432	0	0	88.5583	0	0	0	0	0	84.3492	0	0	84.9733	89.6832	0	0	0	0	0	0	91.1146	0	0	0	0	0	0
		59	397.58	0	87.6702	0	0	0	0	86.3852	0	0	0	0	0	0	0	0	85.2788	87.0441	0	0	85.5154	0	0	83.8121	0	0	0	0	0	82.3767	0	0	86.2493	84.1665	0	0	0	82.3077	0	84.9064	79.9439	0	0	90.6258	0	0	84.2075
		60	401.44	0	83.8194	0	86.5193	0	0	86.7846	0	0	0	0	0	0	0	82.4134	84.388	93.2349	0	0	86.1874	0	0	90.535	0	0	0	0	0	82.8446	0	0	84.815	84.4176	0	0	0	82.3043	0	84.7416	86.2152	0	100.563	86.8823	0	0	0
		61	405.3	0	86.0871	0	0	0	0	87.0413	0	0	0	0	0	0	0	89.5247	84.5458	87.2685	0	0	84.0854	0	0	82.7186	0	0	0	0	0	84.1917	0	0	84.4948	87.3762	0	0	0	0	87.6483	87.8644	89.2596	0	0	90.2025	0	0	0
		62	409.16	0	84.615	0	0	0	0	82.2178	0	0	0	0	0	85.873	0	0	88.5762	91.718	0	0	85.7887	0	0	90.0679	0	0	0	0	0	85.7899	0	0	87.1914	84.3554	0	0	0	81.2199	0	86.0691	77.8171	0	0	84.4786	0	0	0
		63	413.02	0	87.2672	0	0	0	0	85.7244	0	0	0	0	0	0	0	0	85.3878	85.5041	0	0	83.767	0	0	90.0086	0	0	0	0	0	78.4813	0	0	84.9874	88.4137	0	0	0	0	0	83.7374	85.5536	0	0	86.6524	0	0	0
		64	416.88	0	76.9597	0	88.5884	0	0	86.3598	0	0	0	0	0	0	0	0	89.0718	82.3059	0	0	85.6401	0	0	87.8247	0	0	0	0	0	85.954	0	0	89.1551	87.6304	0	0	0	92.5071	85.7024	81.4966	80.8063	0	0	84.3411	0	0	88.4356
		65	420.74	0	82.9605	0	0	0	0	85.2836	0	0	0	0	0	0	0	0	89.0975	91.1691	0	0	87.9979	0	0	85.5639	0	0	0	0	0	81.5281	0	0	86.7795	80.7018	0	0	0	77.1053	0	83.1096	85.2772	0	0	89.9916	0	82.1771	0
		66	424.6	0	83.0014	0	0	0	0	83.5774	0	0	0	0	0	0	0	80.5022	89.1617	81.7948	0	0	82.336	0	0	84.4111	0	0	0	0	0	80.3099	0	0	87.3263	85.4322	0	0	0	84.351	81.2807	85.0638	84.4735	0	0	82.856	0	81.0924	0
		67	428.46	0	86.3667	0	0	0	0	81.0301	0	0	0	0	0	83.9734	0	85.9637	86.9286	85.133	0	0	87.6707	0	0	84.599	0	0	0	0	0	85.198	0	0	88.0524	84.5601	0	0	0	79.0669	87.0034	77.7197	85.4874	0	0	86.1196	0	0	86.0778
		68	432.32	0	85.2771	86.4642	0	0	0	83.8187	0	0	0	0	0	0	0	82.6747	85.3773	94.3144	0	0	86.2358	0	0	88.8343	0	0	0	0	0	81.6259	0	0	82.2597	90.1021	0	0	0	86.2583	0	84.4028	84.1219	86.5933	0	85.9002	0	82.2169	0
		69	436.18	0	82.6816	84.0598	88.0581	0	0	89.0532	85.4916	0	89.8928	0	0	0	0	80.9388	83.5433	89.1834	0	0	87.6939	0	0	85.9766	0	0	0	0	0	86.9427	0	0	84.7453	91.2905	0	0	0	83.5472	0	80.5466	80.8244	0	0	87.643	0	82.7053	0
		70	440.04	0	83.733	82.5818	0	0	0	88.3898	87.8123	0	84.542	0	0	0	0	80.4563	82.3392	79.3675	0	0	83.7966	0	0	90.4143	0	0	0	0	0	84.5907	0	0	84.2275	88.6121	0	0	0	81.292	0	88.2736	80.529	86.5305	0	90.1576	0	80.3221	0
		71	443.9	0	83.9823	84.6035	0	0	0	81.5195	0	0	87.2541	0	0	85.5671	0	87.8524	88.6725	87.6696	0	0	89.5082	0	0	79.7865	0	0	0	0	108.353	84.3632	0	0	83.2613	85.2226	0	0	0	81.4839	85.7429	82.0284	89.9167	91.1461	0	87.9613	0	81.6865	0
		72	447.76	0	87.7639	80.8749	0	0	0	78.8876	85.8435	0	82.8043	0	0	86.5869	0	89.0073	83.9712	84.4897	0	0	85.278	0	0	88.8341	0	0	0	0	0	83.2706	83.4191	0	86.174	86.8045	0	0	0	83.251	0	84.0493	84.6544	0	0	86.5023	0	87.6314	0
		73	451.62	0	83.4739	79.8964	0	0	0	87.5589	84.7027	0	81.9214	0	0	82.4095	0	85.7177	90.2256	87.3381	0	0	84.1584	0	0	94.9509	0	0	0	0	0	89.8407	80.8835	0	87.8207	85.5677	0	0	0	84.3998	91.6158	81.7175	83.0478	83.8239	0	87.1198	0	86.3727	0
		74	455.48	0	84.4757	85.2922	0	0	0	88.4805	0	0	81.2477	0	0	0	0	81.705	86.5831	86.8501	90.6828	0	88.8591	0	0	84.8159	87.3861	0	0	0	0	84.6129	85.8852	0	87.1386	86.4697	0	0	0	83.7275	89.8467	82.4071	83.8686	85.9423	0	87.174	0	82.6663	0
		75	459.34	0	81.7431	86.4292	0	0	0	84.8963	84.4219	0	82.3041	0	0	87.6255	0	85.4719	86.0283	84.5679	87.1139	0	87.2573	0	0	92.1105	0	0	0	0	0	84.0137	84.5825	0	88.4745	88.2892	0	0	0	87.5317	87.1698	84.0201	85.7103	82.8524	0	85.1958	0	85.4884	0
		76	463.2	0	91.0364	84.1478	0	0	0	84.5746	82.5332	0	90.2735	0	0	0	0	82.3598	86.0925	83.9474	86.3737	0	84.1309	0	0	84.5347	84.875	0	0	0	0	82.4748	81.5827	0	87.1121	89.7957	0	0	0	84.9524	82.2682	83.4098	81.0476	83.0857	0	84.7053	0	84.6792	0
		77	467.06	0	83.0336	82.4882	0	0	0	80.0676	0	0	84.385	0	0	86.8221	0	86.6814	83.8066	86.7554	84.3897	0	81.4188	0	0	88.2159	84.3144	0	0	0	0	88.9232	83.737	0	87.3722	89.4156	0	0	0	82.1066	84.4094	86.3341	83.4873	83.0188	0	87.3918	0	80.9491	0
		78	470.92	0	85.4057	88.4397	0	0	0	82.8358	0	0	86.5791	0	0	85.7136	0	85.5167	91.0344	86.7499	0	0	84.381	0	0	83.8357	84.1818	0	0	86.7716	0	87.1481	85.6333	0	85.038	82.1099	0	0	0	78.1346	0	86.901	84.5315	85.8239	0	88.6763	0	86.9191	0
		79	474.78	0	89.3002	81.7889	0	0	0	85.717	0	0	84.4193	0	0	86.3174	0	81.9541	93.4885	80.1473	86.1644	0	81.4332	0	0	82.8021	0	0	0	83.8263	0	89.0685	80.553	0	82.7288	89.3769	0	0	0	76.8237	87.6814	82.4652	82.9153	83.7116	0	87.3414	0	83.7589	0
		80	478.64	0	81.0107	82.6702	85.4798	0	0	86.6339	0	0	82.2723	0	0	91.1445	0	86.8792	86.9502	86.8659	87.7403	0	83.6985	0	0	87.6991	86.7943	0	0	87.4227	0	83.2863	81.5643	0	83.2963	87.3957	0	0	0	84.4432	0	86.3622	82.7421	0	0	87.5927	0	88.1776	0
		81	482.5	0	115.363	86.0172	0	0	0	88.9797	0	0	77.4202	0	0	87.0608	0	82.013	87.7446	87.9484	88.0734	0	79.8918	0	0	88.2011	81.2133	0	0	85.1452	0	86.1552	78.9682	0	88.2757	89.1124	0	0	0	82.9186	85.4375	87.2086	81.6571	85.98	0	83.4552	0	85.5519	0
		82	486.36	0	82.2197	85.0997	0	0	0	87.5989	84.4316	0	81.2041	0	85.3436	82.6112	0	86.5233	85.7259	87.8656	87.0633	0	80.3202	0	0	88.711	83.8788	0	0	87.8816	0	85.0424	81.2935	0	88.1038	84.0407	0	0	0	81.9581	0	0	86.4835	84.1354	0	90.7702	0	81.4787	82.6856
		83	490.22	0	84.1151	83.8936	0	0	0	80.0849	88.572	0	82.7415	0	0	0	0	87.3071	88.5948	87.4376	89.3013	0	85.6118	0	0	82.0424	88.2321	0	0	81.8934	0	87.5966	82.551	0	87.2301	86.0088	0	0	0	76.0176	0	84.2376	88.2325	81.3698	0	88.7058	0	82.5718	86.7009
		84	494.08	0	85.4555	83.3835	0	0	0	86.2039	82.6534	0	80.8445	0	0	0	0	86.1777	87.0644	88.2679	85.9322	0	87.3241	0	0	86.6279	87.3887	0	0	83.9578	0	84.4102	86.4774	0	92.4554	78.7356	0	0	0	85.87	0	88.1496	84.8181	85.9547	0	81.8108	0	84.7021	0
		85	497.94	0	88.5575	82.2969	0	0	82.155	85.3847	87.4029	0	83.1798	0	84.9214	0	0	84.9134	85.6535	84.3107	82.2304	0	80.9456	0	0	87.3073	84.2105	106.022	0	86.0809	0	86.1584	85.7965	0	91.6073	85.8039	0	0	0	88.2398	0	0	83.5896	84.1962	0	84.3885	0	83.8381	0
		86	501.8	0	87.1975	82.1636	0	0	0	82.1018	87.0714	0	84.351	0	83.861	0	0	87.5682	83.9247	91.2958	84.5496	0	82.9263	0	0	84.0035	88.1667	0	0	85.6935	0	86.237	85.7035	0	93.2283	84.1642	0	0	0	80.0039	0	84.8256	84.659	85.8716	0	87.9803	0	80.4336	84.2289
		87	505.66	0	87.541	85.0981	0	0	0	83.0297	84.8808	0	87.5427	0	0	0	0	87.4251	89.8472	86.5016	78.7946	0	85.7356	0	0	80.9324	89.9684	0	0	81.9189	0	85.1439	82.268	0	85.7563	87.1789	0	86.6726	0	83.6429	0	84.6754	83.8854	87.9691	92.7256	82.8768	0	84.1957	84.8275
		88	509.52	0	84.3969	87.6483	0	0	0	81.399	91.0135	0	81.5869	0	0	81.6276	0	84.7617	90.2496	86.4432	87.4395	0	84.9094	0	0	85.3119	85.5889	0	0	82.8621	0	84.8066	81.178	0	86.2025	85.0922	0	0	0	81.2362	0	0	81.6761	88.23	0	86.8781	0	0	87.9835
		89	513.38	0	86.4921	86.3883	0	0	84.9558	84.641	84.9284	0	86.0779	0	85.8454	0	0	82.5288	87.0717	84.7549	81.1996	0	84.475	0	0	88.429	86.9462	0	0	82.0755	0	88.1588	84.0575	81.6464	88.2475	91.6568	0	0	0	88.4736	0	0	86.1022	82.3775	0	83.8249	0	88.9144	0
		90	517.24	0	87.2974	86.0667	0	0	83.3952	83.5697	0	0	85.8184	0	83.0537	0	0	87.1592	92.507	88.3061	86.8266	0	86.7998	0	0	84.9167	85.8199	0	0	84.314	0	85.7488	79.3322	0	89.4429	88.9477	0	81.8552	0	83.0409	0	84.5985	84.2295	85.3466	0	89.9863	0	87.1708	0
		91	521.1	0	87.7413	88.0057	0	0	81.3576	88.1405	88.9171	0	83.1308	0	0	83.4472	0	83.8728	87.9542	86.7576	85.8522	0	86.0134	0	0	78.8706	0	0	0	84.5575	0	87.748	86.3243	0	82.3586	89.046	0	0	0	84.6524	0	86.2705	87.9603	81.5489	0	89.4731	0	89.9976	0
		92	524.96	0	85.0368	85.8772	0	0	81.7358	84.4835	88.0491	0	83.7219	0	84.1699	0	0	87.2505	86.5447	89.0881	82.2136	0	81.8211	0	0	88.0998	84.7904	0	0	85.2982	0	83.8328	85.0215	0	84.7721	87.8546	0	0	0	91.4974	0	91.3349	82.0464	84.0178	0	86.8168	0	84.97	0
		93	528.82	0	82.5873	83.1439	0	0	83.7834	81.7797	84.4293	0	84.2245	0	87.6671	87.754	0	82.5754	89.6581	84.3402	84.0104	0	85.5749	0	0	89.2332	0	0	0	82.5253	0	87.3189	82.7149	0	82.207	94.8227	0	81.6502	0	86.2639	0	0	85.0298	84.4258	0	84.8174	0	82.0054	0
		94	532.68	0	86.6986	89.7803	0	0	83.0676	88.5475	79.3793	0	82.2721	0	83.2634	79.3367	0	80.1948	87.0343	96.6286	91.5981	0	80.6732	0	0	85.927	89.1839	0	0	83.9409	0	89.3125	85.5293	82.9177	82.9462	89.5039	0	78.1543	0	80.3862	0	86.8192	84.5384	84.708	0	90.3947	0	85.9165	0
		95	536.54	0	79.0906	87.0291	84.3943	0	82.2849	84.1027	84.892	0	89.215	0	83.4836	0	0	84.5415	87.2015	87.3518	83.8917	0	81.1485	0	0	85.8586	85.6506	0	0	86.3803	0	86.3283	78.9463	84.8271	84.0414	84.8292	0	80.6847	0	82.9437	0	83.275	82.99	81.8215	0	89.3444	0	88.0599	0
		96	540.4	0	87.6186	83.603	0	0	82.0764	83.4238	87.5041	0	82.0749	0	82.5435	81.6949	0	83.7592	90.7498	86.7969	86.5816	0	83.9918	0	0	87.0243	0	0	0	80.8257	0	82.5625	86.9913	0	83.9071	83.7588	0	84.1248	0	84.5272	0	81.6733	86.5512	85.6352	0	88.6684	0	88.9171	0
		97	544.26	0	87.0177	88.7896	83.7036	0	82.2098	83.7637	84.7664	0	83.5619	0	82.4569	80.935	0	91.8899	87.0981	85.9826	83.9874	0	84.1848	0	0	83.9677	87.481	0	0	83.7058	0	86.8292	85.0834	85.3136	82.2754	89.2797	0	79.9891	0	86.5271	0	0	84.4123	85.5371	0	83.1701	0	81.926	0
		98	548.12	0	83.2899	81.9271	80.8508	0	81.6655	87.9381	85.8265	0	86.9182	0	85.3376	80.4948	0	88.2614	85.441	84.8903	88.4916	0	84.7483	0	0	83.9851	91.6008	0	0	87.3399	0	87.2792	86.0539	0	85.8875	87.8787	0	85.5996	0	82.3278	0	0	86.035	86.7707	0	85.0525	0	83.124	0
		99	551.98	0	80.5754	84.4502	80.6622	0	84.4373	80.2637	87.1136	0	87.7455	0	82.4695	79.6265	0	79.7852	85.3257	86.5305	87.1598	0	81.7689	0	0	86.4641	88.5175	0	0	85.1808	0	87.8093	81.9089	0	79.7968	84.0212	0	83.3242	0	84.8412	0	84.1494	84.7144	84.7911	0	87.7487	0	83.2879	0
		100	555.84	0	86.1754	84.2071	82.7564	0	84.2839	80.1411	84.8817	0	84.6335	0	83.5294	80.1972	0	84.7175	93.7994	86.4346	81.6357	0	91.5159	0	0	80.9457	84.1213	0	0	81.4663	0	82.8381	82.3432	0	85.571	90.7235	0	82.2793	0	89.2822	0	83.7962	81.4226	87.1063	0	90.2912	0	83.1393	0
		101	559.7	0	86.0011	81.9397	79.8068	0	86.9597	84.1915	81.4397	0	87.9695	0	80.4646	79.8934	0	87.8793	90.7598	84.1906	82.0837	0	85.7609	0	0	83.3324	89.2722	82.6118	0	81.2578	0	78.9268	81.1172	0	84.2578	91.8647	0	77.9684	0	80.1905	0	0	88.436	86.6489	0	97.4407	0	83.7713	0
		102	563.56	0	83.1157	87.9933	81.3999	0	77.4737	77.2084	87.0612	0	83.3987	0	84.9113	81.7551	0	87.2566	85.9494	91.0286	82.301	0	85.6524	0	0	90.2326	0	0	0	84.4855	0	86.0569	83.4301	0	83.0475	86.6873	0	82.7835	0	84.7991	0	83.8483	82.7343	81.8246	0	86.1794	0	80.0974	0
		103	567.42	0	80.5232	79.4243	79.8322	0	84.0225	86.7749	84.3654	0	80.1244	0	86.2907	86.7744	0	81.8977	84.9765	87.1716	84.4659	0	83.7138	0	0	85.4049	85.2456	0	0	84.9584	0	85.9691	86.1734	85.0135	89.3148	88.7894	0	83.8147	0	86.576	0	85.3006	84.6536	83.8566	0	87.2175	0	85.8753	0
		104	571.28	0	88.0246	82.3877	85.6264	0	78.7819	88.7742	80.312	0	87.2803	0	88.7823	85.2972	0	84.3901	99.406	85.475	86.0608	0	82.2362	0	0	87.1071	86.8743	0	0	85.4386	0	88.177	82.866	83.6776	87.5975	87.6642	0	77.7094	0	84.0758	0	85.0274	87.776	84.195	0	80.771	0	89.9137	0
		105	575.14	0	81.8367	81.7477	88.4595	0	82.1062	82.8301	90.1244	0	80.6216	0	80.8637	83.8299	0	88.0826	85.0406	86.1124	90.2068	0	84.3202	0	0	87.7078	83.0235	0	0	80.5426	0	84.8809	79.7905	0	84.5863	81.4057	0	82.3407	0	84.6778	0	86.3276	83.6786	84.3367	0	93.3331	0	85.2617	0
		106	579	0	83.6294	82.315	84.9741	0	80.6155	89.013	80.3872	0	83.914	0	80.7692	78.3865	0	84.9381	84.9616	89.9138	84.8095	0	87.2697	0	0	85.3508	85.0452	81.9973	0	86.1644	0	82.5101	84.7478	0	91.8736	80.9557	0	79.9696	0	84.4542	0	87.7772	82.8851	81.8448	0	91.3478	0	88.5808	0
		107	582.86	0	85.2454	88.4812	82.5279	0	84.3974	81.6985	83.3104	0	81.7188	0	82.7851	88.0353	0	87.9181	88.21	84.4845	85.6055	0	86.9544	0	0	83.9116	95.0796	0	0	87.1996	0	80.5191	86.0791	0	89.8814	87.2413	0	79.2853	0	88.8594	0	82.8705	86.676	86.4497	0	88.2835	0	88.6659	0
		108	586.72	0	86.784	89.3391	84.0704	0	79.8161	81.256	86.217	0	84.9047	0	88.2943	80.7411	0	88.5012	90.5001	81.2752	83.8801	0	81.6542	0	0	89.8703	90.2722	0	0	83.3151	0	88.0408	85.2652	0	84.7683	88.2572	0	87.8418	0	87.12	0	86.8866	81.4208	88.4759	0	90.6699	0	83.7928	0
		109	590.58	0	78.2103	85.0279	83.8237	0	85.4545	78.8216	89.3055	0	86.7489	0	83.881	84.7625	0	89.265	84.993	85.6182	88.0018	0	85.1172	0	0	85.916	85.2011	85.4041	0	88.5448	0	90.7842	85.1159	0	85.7009	88.7706	0	79.3353	0	81.3533	0	85.4048	87.052	84.0098	0	87.9618	0	90.0656	0
		110	594.44	0	85.6345	84.2424	84.8396	0	84.311	79.8971	89.6355	0	83.9489	0	83.1285	82.1757	0	84.1943	87.7001	85.7713	82.6754	0	85.3057	0	0	83.0338	85.9354	0	0	86.5987	0	85.1599	85.6345	76.0942	83.9668	85.0948	0	85.2041	0	86.1808	0	80.7982	81.1163	80.8611	0	85.1458	0	91.739	0
		111	598.3	0	89.6645	82.6388	84.2247	0	80.1653	83.6168	90.4158	0	84.3348	0	80.688	80.518	0	83.4403	88.6975	88.7225	91.5913	0	84.162	0	0	86.9509	88.2208	0	0	79.39	0	82.4199	83.19	0	91.4594	0	0	81.5199	0	89.1813	0	78.8153	84.6496	81.1441	0	86.5488	0	80.7762	0
		112	602.16	0	86.8516	88.2203	81.5287	0	80.6411	84.3237	93.8354	0	88.2726	0	78.7068	86.6444	0	89.0638	88.7942	86.6637	87.6958	0	79.9074	0	0	89.1405	86.045	0	0	84.1312	0	85.3638	82.276	0	83.723	83.4368	0	81.0176	0	82.848	0	80.6711	83.9776	82.7114	0	85.9852	0	82.3476	0
		113	606.02	0	86.6061	83.2609	85.7054	0	83.2572	84.277	85.1829	0	82.9324	0	84.9882	92.7255	0	87.877	90.0608	85.0453	78.9441	0	85.1734	0	0	80.354	84.9647	0	0	83.0976	0	88.2911	80.5259	0	88.3966	0	0	82.9268	0	85.4274	0	85.6488	87.6236	84.8476	0	90.3806	0	83.2228	0
		114	609.88	0	84.3089	85.6935	82.5626	0	81.9331	86.0836	89.4567	0	83.4376	0	86.8096	81.0376	0	79.5395	84.2631	84.9017	87.4183	0	89.9054	0	0	87.7291	86.823	0	0	86.0977	0	82.4016	85.4409	0	81.4475	86.375	0	76.3726	0	85.26	0	82.5311	90.9878	83.9747	0	83.1393	0	84.4561	0
		115	613.74	0	89.4829	83.2627	88.6994	0	88.0676	83.6035	84.6269	0	86.4088	0	85.019	90.1711	0	81.1361	87.6457	89.6451	86.5256	0	86.7801	0	0	79.8549	92.2567	0	0	86.9248	0	91.1016	83.615	0	87.0258	85.1822	0	78.6185	0	87.5566	0	77.2887	84.6376	83.8418	0	91.0678	0	88.8389	0
		116	617.6	0	86.9339	86.2704	79.4843	0	81.6327	81.1081	89.3104	0	81.7624	0	84.6588	85.265	0	81.5522	83.2598	85.6924	85.2787	0	78.7052	0	0	88.1071	86.6617	0	0	84.8729	0	86.8447	78.5739	0	84.7906	0	0	83.8406	0	81.152	0	80.5493	85.3978	80.52	0	83.9601	0	81.5179	0
		117	621.46	0	83.8691	85.141	79.1611	0	77.2752	85.5737	89.9839	0	83.0903	0	83.8616	85.6126	0	87.0523	90.6957	87.0594	84.2008	0	85.3151	0	0	90.093	81.1904	82.0342	0	91.45	0	85.9832	80.4226	0	85.7063	0	0	78.6352	0	83.731	0	84.1769	85.2696	80.3516	0	85.7661	0	83.0578	0
		118	625.32	0	83.5826	86.8662	0	0	79.296	80.5231	91.3767	0	85.3836	0	86.5745	82.4974	0	89.7331	89.4388	87.9681	79.6535	0	80.4236	0	0	88.7712	88.5196	79.9467	0	84.0581	0	89.9039	86.225	84.6141	82.3706	90.3766	0	82.3465	0	78.2483	0	82.8113	86.7831	82.9558	0	86.6738	0	84.8123	0
		119	629.18	0	82.9009	85.0427	86.2839	0	83.6695	79.685	81.3711	0	82.6674	0	86.6223	85.4924	0	86.6574	86.7257	86.1562	85.2568	0	80.5239	0	0	81.8502	89.3847	0	0	82.6327	0	82.6628	86.7734	0	82.0366	85.9844	0	79.609	0	79.3379	0	84.5812	83.0954	84.9328	0	88.451	0	82.8921	0
		120	633.04	0	84.6313	85.6462	0	0	0	81.1486	81.3034	0	85.809	0	83.9564	85.5161	0	83.8148	84.511	91.1189	82.4095	0	76.9226	0	0	91.8739	83.6958	84.7255	0	81.1064	0	89.8781	81.6234	0	84.9462	0	0	87.3469	0	84.1769	0	82.2607	87.3294	84.9616	0	90.1118	0	86.6254	0
		121	636.9	0	80.21	81.8207	83.7134	0	81.267	86.8996	89.4673	0	89.368	0	83.9976	83.674	0	86.5763	87.0612	82.4399	85.6419	0	87.5191	0	0	85.0821	87.1709	0	0	85.4463	0	82.7409	82.7459	84.5551	90.273	84.9965	0	79.8381	0	85.6964	0	83.1051	83.9271	85.1121	0	87.4963	0	78.8135	0
		122	640.76	0	83.6081	87.6496	82.4352	0	0	80.9895	85.5316	0	84.8002	0	85.1121	86.1206	0	85.1325	88.8316	86.057	0	0	84.2791	0	0	82.0969	89.2698	0	0	79.9723	0	86.8635	80.6982	0	89.1796	0	0	80.5062	0	83.1542	0	81.8282	86.0114	82.7559	0	86.8444	0	94.9958	0
		123	644.62	0	82.1174	82.3977	79.6978	0	0	86.0295	87.5457	0	89.3237	0	83.0745	88.2486	0	81.5463	89.3735	85.6876	90.3913	0	81.553	0	0	83.6455	89.9778	0	0	83.8673	0	86.1709	86.1335	0	88.7868	0	0	83.3849	0	84.2609	0	85.6008	84.4824	82.9276	0	87.8853	0	85.3053	0
		124	648.48	0	89.6841	83.6974	0	0	0	86.1477	84.6966	0	79.4095	0	82.0298	88.049	0	86.0997	84.1021	86.6331	92.877	0	86.1267	0	0	86.855	83.7696	0	0	82.6915	0	87.4084	76.5795	0	83.265	0	0	82.5879	0	80.2715	0	81.3457	82.7265	88.8508	0	83.6137	0	88.552	0
		125	652.34	0	85.8903	86.6029	86.1647	0	0	82.1438	78.7801	0	84.8649	0	86.6763	85.132	0	86.6941	84.8134	91.2779	84.3831	0	79.8543	0	0	89.6457	88.0025	0	0	81.667	0	89.6933	84.4751	0	93.5872	87.7329	0	86.2616	0	85.1663	0	85.4932	84.9863	81.5346	0	85.6257	0	86.8419	0
		126	656.2	0	83.8189	84.4314	0	0	0	93.3606	83.8531	0	85.6527	0	82.7633	86.3567	0	86.7639	86.9302	86.8075	0	0	79.0399	0	0	85.4216	88.8137	0	0	81.8232	0	84.6858	74.3379	0	86.2739	0	0	0	0	84.5909	0	78.8104	81.9317	83.8251	0	81.1471	0	89.0974	0
		127	660.06	0	79.4763	86.5091	84.3956	0	0	79.9231	87.0133	0	82.0547	0	79.2485	87.1686	0	86.5645	81.5879	85.7475	87.0696	0	83.6213	0	0	88.6489	84.5464	0	0	86.19	0	85.018	85.7101	79.6789	85.2172	87.8252	0	85.2914	0	82.8286	0	84.2769	82.4587	87.2892	83.8062	86.7254	0	83.8218	0
		128	663.92	0	86.3023	86.8279	85.7532	0	0	88.6897	85.0511	0	80.2222	0	81.9367	86.1222	0	86.5738	91.9299	85.837	80.9073	0	80.7004	0	0	87.7939	87.0478	0	0	79.0418	0	88.0044	80.0916	0	85.0855	0	0	0	0	84.2726	0	91.1675	81.0245	82.188	0	90.6061	0	85.0024	0
		129	667.78	0	85.0706	84.7923	0	0	0	84.1118	90.4762	0	82.8755	0	79.6455	86.5703	0	82.8396	90.454	85.052	81.1382	0	83.5936	0	0	86.3072	90.4246	84.879	0	81.6656	0	82.4185	81.0654	82.5146	88.7289	83.8131	0	0	0	82.8672	0	86.4976	82.7508	85.67	0	88.3624	0	85.0026	0
		130	671.64	0	87.2908	84.6647	0	0	0	84.1267	87.9092	0	88.1837	0	82.708	83.4432	0	87.7716	86.5034	84.8343	85.7587	0	82.8814	0	0	0	89.072	0	0	83.5145	0	89.9963	80.9911	0	84.2024	0	0	81.5632	0	82.9525	0	88.7285	82.9542	80.7433	87.2477	89.8323	0	85.0946	0
		131	675.5	0	84.9403	88.0142	83.2048	0	0	77.4954	87.3214	0	78.5939	0	90.3962	83.0229	0	85.732	93.8415	86.5375	0	0	78.9835	0	0	81.8639	85.0936	0	0	80.8075	0	91.1128	87.4554	0	80.5962	84.6295	0	81.5906	0	81.9531	0	84.7351	82.1059	85.672	0	90.186	0	87.4531	0
		132	679.36	0	85.632	84.3889	88.7424	0	0	90.4037	84.6736	0	84.2027	0	84.1935	83.9457	0	85.7186	85.7682	88.2216	83.8853	0	82.6104	0	0	0	89.0084	0	0	80.9891	0	85.1063	82.7791	0	85.7155	91.3302	0	84.2626	0	87.2745	0	85.5245	87.9798	85.0985	88.4374	85.8455	0	84.9366	0
		133	683.22	0	87.6453	86.3924	0	0	0	80.6523	89.3133	0	80.9559	0	83.3712	86.0573	0	85.9656	85.4423	83.8223	83.1651	0	87.9015	0	0	82.7086	88.0474	0	0	82.0363	0	92.196	80.8317	0	85.2297	84.1743	0	87.5908	0	82.3887	0	84.2368	84.5113	83.2628	81.2214	88.7566	0	87.9009	0
		134	687.08	0	80.9497	85.631	83.8923	0	0	78.5213	86.336	0	79.4733	0	87.6809	83.3953	0	86.1673	89.8622	92.3559	84.2031	0	81.3689	0	0	83.6498	89.0468	79.5852	0	82.5448	0	87.9503	83.7925	0	90.1233	83.8763	0	88.9441	0	90.0871	0	82.2139	80.7405	86.2823	85.1804	86.4259	0	88.8257	0
		135	690.94	0	82.0046	83.5353	85.5639	0	83.1551	86.322	82.3735	0	80.7033	0	84.0491	87.7901	0	0	85.8628	90.4426	85.7606	0	83.2537	0	0	78.7736	89.2302	0	0	78.5201	0	80.1338	81.0912	0	81.9894	83.8303	0	90.8729	0	85.6994	0	79.4324	83.8909	92.4484	86.4998	86.0725	0	83.8037	0
		136	694.8	0	89.9365	81.8163	84.4759	0	0	89.7289	85.2738	0	81.0599	0	86.2041	83.8826	0	0	89.3027	86.7839	81.1497	0	87.962	0	0	81.7445	86.4184	0	0	84.0426	0	83.5157	82.5223	82.0497	89.2474	85.9639	0	77.146	0	86.6191	0	87.0023	85.4921	85.5174	86.9361	87.6725	0	86.5634	0
		137	698.66	0	84.4527	0	0	0	0	88.9052	85.5547	0	86.9489	0	87.515	86.3688	0	0	86.043	83.7809	84.5909	0	86.8823	0	0	88.751	86.0028	0	0	79.0827	0	89.5326	87.1388	0	84.7239	86.545	0	81.4414	0	83.5423	0	82.9951	86.9007	86.0878	86.6215	88.2571	0	87.8943	0
		138	702.52	0	87.3885	82.5173	83.5218	0	0	85.8516	86.0161	0	79.3254	0	82.3635	82.4427	0	0	89.2704	89.9075	77.0372	0	81.1398	0	0	88.9051	85.9775	0	0	83.1219	0	83.7278	81.9236	0	88.6501	86.7987	0	88.9284	0	84.0448	0	84.3818	81.0597	0	0	88.7184	0	80.6747	0
		139	706.38	0	94.8263	80.7871	81.3531	0	0	86.7306	90.1947	0	82.6866	0	81.4805	87.0931	0	86.0627	87.6154	89.1839	83.8387	0	82.3877	0	0	83.4773	89.7271	0	0	79.1144	0	92.9787	83.8526	84.4012	89.1011	86.5444	0	87.8675	0	81.2086	0	83.1141	88.8655	87.0999	81.3033	89.7623	0	82.2292	0
		140	710.24	0	90.5122	82.6101	84.4086	0	0	84.8845	83.7857	0	86.4277	0	87.981	84.8417	0	85.7161	87.0024	87.795	90.8876	0	83.1264	0	0	83.9597	88.9281	0	0	83.2515	0	90.2933	82.4596	0	87.9268	82.4761	0	81.3457	0	88.5254	0	78.5484	81.1383	77.9555	86.0748	83.8655	0	81.4809	0
		141	714.1	91.7372	85.7735	81.1151	85.3804	0	89.3781	85.2178	84.703	0	81.0724	0	80.0178	82.964	0	0	85.4515	88.4674	84.2676	0	81.6891	0	0	82.0014	85.8283	0	0	84.4286	0	82.9577	83.9706	84.3377	85.9884	87.9146	0	78.8301	0	82.4355	0	88.2945	86.2098	84.0327	84.8693	90.4099	0	86.9077	0
		142	717.96	82.886	79.4964	85.3883	83.2021	0	85.7464	88.0814	86.9134	0	74.9459	0	91.7876	82.3774	0	86.1182	83.7593	89.5679	83.4575	0	82.5682	0	0	82.2845	89.7743	0	0	83.9575	0	90.0342	80.2672	86.2596	83.91	87.8208	0	77.7987	0	87.2645	0	91.8445	90.9429	88.4281	0	86.9132	0	89.5161	0
		143	721.82	83.2555	84.3651	82.1925	81.3342	0	80.8373	83.7565	81.7183	0	88.1942	0	83.2818	87.9919	0	83.2447	79.1416	89.7455	82.829	0	83.4668	0	0	80.4949	90.5323	0	0	79.4183	0	85.9778	85.2532	0	89.0075	94.759	0	82.9208	0	85.3555	0	87.4516	83.6934	87.4695	0	86.8473	0	83.4601	0
		144	725.68	84.1951	87.3388	83.2363	85.0038	0	0	82.1281	92.9253	0	81.983	0	84.6344	82.1101	0	84.9561	86.5915	89.8109	84.6675	0	87.4771	0	0	90.2093	87.2127	80.86	0	89.6568	0	87.9144	84.4354	82.2772	90.4516	83.6729	0	84.9914	0	86.7719	0	83.5073	80.8217	87.7584	0	83.7373	0	84.4459	0
		145	729.54	0	90.2988	82.0931	83.4016	0	84.2349	80.9799	84.6467	0	79.1889	0	81.7777	79.978	0	81.0713	84.6811	84.3541	83.9781	0	84.3772	0	0	90.0712	79.9301	80.585	0	77.0504	0	83.6793	79.7634	88.7516	84.8503	85.7171	0	82.2471	0	85.0266	0	83.43	85.9475	86.4894	80.5234	89.3498	0	78.6478	0
		146	733.4	80.5862	89.0985	81.7034	87.4779	0	81.7564	0	86.7122	0	88.5101	0	88.7421	81.6596	0	86.3764	87.0754	86.3769	83.6866	0	79.0622	0	0	83.0771	91.5893	0	0	81.9805	0	81.6811	81.2241	86.854	90.6266	93.07	0	85.1856	0	85.7125	0	89.8871	82.6846	89.8708	81.9186	87.4621	0	82.8591	0
		147	737.26	80.196	85.653	85.6718	82.2546	0	0	84.8154	84.0093	0	92.923	0	77.6885	78.416	0	86.7431	82.8446	86.9409	87.4189	0	85.5609	0	0	0	88.1205	0	0	84.5247	0	86.0003	77.6116	83.9306	82.3323	88.8725	0	80.169	0	87.484	0	83.1324	88.8355	86.8448	0	88.2393	0	81.9843	0
		148	741.12	84.8092	88.9825	79.3186	84.6522	0	86.5791	0	87.0775	0	82.6624	0	82.9071	87.3689	0	87.4964	91.0039	87.9249	81.3988	0	0	0	0	0	85.7223	0	0	83.9272	0	86.2376	78.1299	78.1705	86.6721	87.267	0	88.7867	0	89.0114	0	83.0276	84.3466	86.2947	88.3748	104.891	0	84.5974	0
		149	744.98	84.2333	88.3221	81.3955	85.317	0	0	0	87.5311	0	80.3806	0	87.8327	84.6288	0	86.26	88.7548	83.0183	87.7918	0	0	0	0	79.4556	85.9874	0	0	82.6264	0	89.2079	79.1493	83.2668	83.1523	89.578	0	81.3517	0	83.2062	0	86.9693	85.4108	87.7843	83.6095	84.9106	0	81.1349	0
		150	748.84	82.6719	87.0287	87.2776	82.1063	0	0	82.2601	87.6503	0	83.2358	0	85.204	85.1329	0	82.5432	95.7137	87.8563	77.5196	0	78.977	0	0	0	90.8076	0	0	0	0	82.2003	84.6533	83.2415	89.4831	87.5875	0	82.2885	0	83.3152	0	85.344	83.2296	79.3926	89.9569	84.9822	0	83.3925	0
		151	752.7	84.8161	93.1142	86.1058	81.0413	0	0	86.3069	84.0646	0	81.1162	0	85.3095	84.6027	0	90.792	86.0371	89.5528	89.8766	0	85.7365	0	0	0	95.1055	0	0	83.2994	0	87.2583	87.497	77.467	84.36	94.786	0	81.2088	0	78.7989	0	87.5245	80.0239	84.8391	0	85.7971	0	84.7624	0
		152	756.56	85.7446	90.5494	86.2307	88.2826	0	83.926	79.3282	83.7187	0	80.837	0	86.1437	86.3877	0	81.6822	86.9231	88.4663	85.1716	0	81.1043	0	0	85.6481	90.4797	0	0	87.2981	0	84.571	88.7121	0	82.315	83.6464	0	80.7468	0	84.0178	0	81.5215	82.4247	86.4484	0	86.2616	0	84.4302	0
		153	760.42	86.4001	85.7564	79.7869	80.6815	0	78.3461	82.4832	80.246	0	80.8471	0	84.3207	87.5811	0	88.0378	94.7601	84.1688	80.4696	0	80.8526	0	0	0	87.971	0	0	0	0	86.0509	85.3689	0	88.7409	84.8197	0	81.0698	0	83.8626	0	81.1127	81.0937	82.5406	87.9148	90.99	0	88.2901	0
		154	764.28	83.9569	82.8919	83.8603	85.2443	0	0	0	83.1467	0	86.2851	0	84.1129	80.4743	0	77.9706	88.7381	86.112	80.5851	0	87.6635	0	0	0	90.8064	0	0	0	79.4911	81.9061	77.6869	86.0776	83.2649	88.0961	0	79.4954	0	86.7171	0	78.3027	87.0571	85.5815	0	86.6261	0	81.5689	0
		155	768.14	80.4383	81.6183	86.0099	82.1015	0	80.2031	83.7696	82.8029	0	83.4073	0	86.4128	80.7884	0	85.5042	93.8398	88.8923	83.532	0	79.2407	0	0	0	84.4067	0	0	85.5184	80.5541	85.3854	78.7366	86.8422	86.5922	94.0316	0	81.6995	0	86.3738	0	80.2854	86.6245	82.3926	0	90.0648	0	92.2462	0
		156	772	0	83.4369	82.1105	89.1972	0	0	85.7721	86.5143	0	83.8079	0	82.2039	82.0282	0	86.1584	88.216	89.4633	85.5726	0	87.4746	0	0	0	85.4259	0	0	86.7082	85.2936	82.5247	83.8889	87.013	83.1735	84.6728	0	84.2473	0	83.1466	0	82.6179	79.5402	87.6704	0	93.2848	0	81.8196	0
		157	775.86	0	85.6491	86.1298	83.9431	0	84.4376	85.7747	83.6428	0	84.6834	0	83.3592	88.6731	0	84.6538	84.9014	89.1271	84.2581	0	79.3983	0	0	0	83.2964	0	0	0	0	87.7825	81.596	84.4898	82.6024	86.1526	0	82.758	0	81.4175	0	83.047	85.4529	83.8027	0	88.8712	0	81.7427	0
		158	779.72	88.8446	79.0262	80.6288	82.4741	0	0	83.8348	85.7553	0	77.9688	0	77.4012	90.6683	0	85.3081	85.8451	87.8046	83.973	0	81.4366	0	0	82.8876	92.979	0	0	0	0	84.9436	81.9964	82.0468	82.3032	88.0924	0	81.9745	0	85.4477	0	82.2289	83.2924	84.6373	0	88.8374	0	87.8246	0
		159	783.58	85.5679	84.599	81.2043	88.696	0	82.258	81.5032	86.4318	0	80.3038	0	82.8567	79.3337	0	82.0949	82.4477	89.5872	87.8967	0	83.6687	0	0	82.2225	90.0615	0	0	0	0	81.4566	80.6376	83.116	84.0681	89.5226	0	82.1584	0	87.1841	0	80.8924	89.2721	86.3708	0	79.9848	0	77.9982	0
		160	787.44	0	87.2009	87.0109	83.5758	0	0	82.7779	86.0537	0	85.452	0	78.6903	83.0296	0	86.9069	92.602	84.3762	84.5951	0	80.6427	0	0	0	90.5638	0	0	0	89.7611	85.51	81.9124	83.5318	87.9771	90.3471	0	85.3618	0	78.2192	0	83.963	86.2519	90.5969	80.2213	85.8132	0	83.8043	0
		161	791.3	0	88.6501	82.5342	85.0077	0	85.3187	82.3613	85.7381	0	86.8073	0	80.9551	86.7361	0	84.2281	82.4396	89.1666	85.8348	0	83.0938	0	0	0	84.5443	0	0	0	0	86.4117	78.6944	84.6294	84.8063	91.7618	0	82.583	0	83.1438	0	77.8397	83.9462	85.7638	92.6345	88.7041	0	79.973	0
		162	795.16	0	86.1798	81.6752	84.2465	0	79.5577	87.9324	83.965	0	80.7643	0	80.9502	84.3138	0	82.6322	88.1217	88.9655	87.1156	0	81.7342	0	0	77.7882	88.7716	0	0	87.1001	0	86.598	81.4817	83.4144	81.8685	90.8704	0	82.8467	0	83.6668	0	86.2495	82.1974	79.8677	83.5439	85.6186	0	82.0464	0
		163	799.02	0	87.3522	80.7355	79.7939	0	84.7146	87.4894	90.0544	0	83.539	0	83.2943	89.0924	0	84.2703	83.1308	88.3061	79.7609	0	85.765	0	0	79.9881	87.3425	0	0	0	85.5848	87.9522	84.4192	86.5212	91.4048	87.5618	0	85.422	0	86.6009	0	80.405	82.4102	82.6031	80.8857	93.9632	0	87.0414	0
		164	802.88	84.043	87.9111	81.5374	82.2634	0	0	85.178	89.1847	0	84.0005	0	86.5002	79.5363	0	82.7118	89.0749	85.5708	78.6359	0	81.4064	0	0	82.409	93.4659	0	0	0	0	80.4083	82.6465	87.8971	85.8056	85.7997	0	88.1824	0	78.6147	0	79.4556	83.0454	85.5981	88.2604	93.5051	0	83.3116	0
		165	806.74	82.2545	84.906	86.6245	85.8007	0	86.3084	82.6951	88.4439	0	76.0425	0	82.9835	82.8878	0	81.7755	84.2688	91.9498	0	0	83.0541	0	0	0	88.8218	0	0	84.0577	0	82.3669	87.1094	86.1758	84.7771	88.1052	0	84.1222	0	87.4992	0	86.3657	80.6942	87.0007	86.8626	84.9213	0	81.7102	0
		166	810.6	0	91.6077	86.7158	83.3276	0	86.041	81.3751	85.608	0	77.2341	0	83.9231	84.783	0	83.0376	87.2816	89.3731	85.1414	0	77.9467	0	0	86.2198	88.5305	0	0	0	0	87.0631	84.8682	85.8868	87.5224	89.2174	0	83.9528	0	88.6172	0	82.34	84.8694	80.8933	83.9564	86.4755	0	83.0483	0
		167	814.46	85.2139	85.4346	84.6341	85.0257	0	80.2682	86.6593	82.0465	0	93.8103	0	82.7759	82.8064	0	86.5405	85.5378	81.9905	0	0	77.9162	0	0	86.99	87.1875	0	0	0	0	84.7671	77.4333	82.2311	84.7897	88.1753	0	82.8342	0	85.6358	0	90.4235	78.7706	85.5863	82.159	82.5919	0	85.6087	0
		168	818.32	0	85.061	83.5557	0	0	76.1602	80.7052	90.1919	0	83.6577	0	82.81	79.3419	0	81.5583	83.2802	86.0043	83.4367	0	85.6061	0	0	82.0046	87.9626	0	0	0	0	89.529	86.1766	84.6451	84.012	83.7906	0	85.2562	0	86.5622	0	83.7426	79.2323	81.7321	86.7191	86.3829	0	84.0934	0
		169	822.18	0	85.7765	79.8623	83.0599	0	0	83.1569	85.6798	0	84.1006	0	86.7012	83.2067	0	86.0161	86.7544	87.327	84.338	0	84.1719	0	0	86.2022	85.0753	0	0	82.08	0	83.5502	80.9779	84.6933	86.3563	88.5131	0	85.677	0	85.6095	0	86.5763	78.0647	82.8889	84.911	88.1121	0	0	0
		170	826.04	0	83.5395	82.8224	81.7007	0	82.9469	84.6964	87.135	0	86.0274	0	83.2929	85.5689	0	81.9429	87.7404	91.6074	0	0	82.2792	0	0	0	89.5823	0	0	0	0	85.9397	84.1572	86.7304	90.1599	88.3149	0	83.1155	0	85.6006	0	82.6081	81.941	88.0345	84.1556	87.8334	0	83.7001	0
		171	829.9	0	90.5929	75.6028	0	0	86.5616	83.5739	88.4911	0	83.3027	0	82.2254	84.4131	0	82.4354	85.3509	85.5188	80.21	0	81.4743	0	0	0	84.4522	0	0	86.7278	0	83.392	87.1141	84.0456	87.107	83.3593	0	80.7807	0	86.9037	0	83.7601	83.9734	78.3455	86.2173	87.8212	0	84.4683	0
		172	833.76	82.0398	85.0754	86.1801	0	0	0	88.042	84.5423	0	89.2819	0	87.8959	81.0178	0	88.9863	90.9445	86.7317	0	0	83.413	0	0	0	86.0439	0	0	84.9437	0	85.3449	81.8433	85.408	80.9392	85.5518	0	86.5376	0	81.3	0	83.7715	85.5783	82.2147	85.3009	83.4669	0	83.4041	0
		173	837.62	80.0206	87.7346	86.6209	88.4863	0	83.7819	83.2069	89.0107	0	83.3922	0	84.0759	85.3144	0	79.4214	88.7422	86.3475	0	0	81.2412	0	0	82.5092	87.1487	0	0	0	0	83.7129	84.3048	81.7285	84.3857	89.2019	0	84.6696	0	83.2791	0	87.9396	78.1249	89.9761	83.1769	84.6006	0	83.5239	0
		174	841.48	83.029	86.0891	87.2494	0	0	0	83.9001	85.7237	0	83.4941	0	83.4156	90.8854	0	93.108	81.7113	86.2865	0	0	84.1471	0	0	0	91.1991	0	0	84.6595	0	83.4572	77.9945	82.4813	91.3943	81.3746	0	84.423	0	87.0602	0	0	81.8625	84.402	82.205	90.6214	0	0	81.6687
		175	845.34	81.9219	93.0968	87.9683	79.5543	0	82.3999	80.3536	91.655	0	79.3387	0	84.3001	89.5202	0	78.2128	93.481	87.3706	0	0	82.9816	0	0	85.6444	89.1723	0	0	0	0	86.5775	80.4574	77.0294	86.8736	89.0769	0	81.7128	0	84.0378	0	86.1833	84.1066	81.8114	81.6176	90.3441	0	79.0092	82.7051
		176	849.2	83.3813	84.5109	80.7704	0	0	0	84.9742	83.8787	0	81.4536	0	86.0801	89.2767	0	84.7038	88.7128	87.346	80.9231	0	87.0689	0	0	87.4146	85.2695	0	0	0	0	80.2099	85.6634	80.5643	86.7485	83.9323	0	83.9819	0	80.9489	0	83.3664	85.4284	87.4568	86.6926	84.5631	0	82.1838	80.0837
		177	853.06	81.8577	84.6567	85.2269	0	0	77.5957	88.4913	87.0901	0	87.7046	0	79.9555	90.6331	0	86.5849	87.6454	93.1438	0	0	86.679	0	0	81.9394	88.5416	0	0	0	0	83.2479	79.3232	85.1936	83.5943	84.8071	0	84.4609	0	86.774	0	84.6004	83.4318	84.3409	87.622	90.2074	0	0	83.2415
		178	856.92	83.7215	81.4872	81.3439	82.6143	0	79.5267	79.88	87.7112	0	84.0677	0	85.8221	86.3702	0	87.9662	85.2875	86.4717	78.5083	0	79.6911	0	0	85.9832	85.9411	0	0	80.0658	0	89.5475	84.3124	81.1665	89.195	89.6857	0	84.5136	0	88.7319	86.5826	79.8442	81.51	84.267	85.9797	86.8535	0	82.4299	87.8335
		179	860.78	84.4213	85.0369	79.6354	79.4221	0	0	82.3874	90.4838	0	80.3351	0	85.1133	83.7299	0	82.8286	88.3822	92.9987	0	0	78.4701	0	0	83.3072	89.2376	0	0	82.7383	82.4028	85.7157	88.4407	83.2745	84.3477	83.5998	0	85.414	0	85.4239	0	85.5499	76.0576	81.8202	84.0161	93.4436	0	81.1343	0
		180	864.64	84.5319	82.9172	87.0247	85.372	0	0	82.9584	86.578	0	81.8067	0	82.8215	85.1725	0	85.3887	83.8403	87.2154	85.3338	80.0085	88.489	0	0	86.448	88.631	0	0	88.8383	84.6992	88.1144	81.4831	79.9795	90.3445	89.6491	83.2775	86.5725	0	85.2563	80.758	79.9045	83.2164	87.8764	83.9109	83.5311	0	0	84.8232
		181	868.5	84.3266	86.7641	87.6755	83.7776	0	82.8616	83.7402	88.1058	0	87.8477	0	87.4475	85.7208	0	86.1727	90.1331	91.0523	88.4441	0	77.4602	0	0	83.219	83.3355	0	0	83.9671	86.1199	91.3712	82.6445	81.4864	88.3871	85.3541	81.5691	80.6364	0	82.0594	0	79.3873	91.8011	87.7486	84.9162	90.7198	0	78.219	85.4056
		182	872.36	89.8218	83.7462	87.6479	0	0	0	86.6935	84.7166	0	86.5274	0	85.5258	88.3273	0	90.7459	87.8618	85.2174	85.3642	84.8344	0	0	0	86.1984	82.7159	0	0	88.7139	85.1485	84.6558	86.9669	84.0322	86.4834	85.9246	0	83.4512	0	83.605	0	83.4781	82.7125	81.7824	82.5505	84.6559	0	82.065	78.9136
		183	876.22	79.1017	92.8744	84.6784	85.3775	0	0	86.6021	88.9534	0	78.4676	0	85.4756	89.974	0	81.0597	90.0437	86.184	0	0	82.9319	0	0	92	91.8485	0	0	85.8234	83.6083	86.319	85.545	82.8173	87.394	87.2043	0	90.875	0	83.9362	0	80.42	82.2088	86.6931	79.0556	82.4724	0	81.2998	79.4949
		184	880.08	86.0884	84.4484	83.8569	86.228	0	81.4825	84.8281	90.7448	0	86.2657	0	81.4754	87.272	0	91.3156	86.0925	91.8127	85.1167	0	81.9899	0	0	85.742	86.3968	0	0	91.8136	86.7231	86.6056	83.4466	0	82.3197	91.5555	84.0259	80.6147	0	82.7732	0	81.6655	82.8239	83.5783	82.3884	86.2493	0	87.4771	83.9838
		185	883.94	86.6986	0	83.3563	84.9327	0	0	86.0554	83.667	0	85.8144	0	78.0326	83.9741	0	85.8079	86.4798	91.7996	87.0325	0	78.414	0	0	85.2893	86.4992	0	0	88.3072	88.1194	85.6835	84.7184	87.2671	83.3334	91.1742	0	83.9875	0	82.2225	0	81.6707	83.5745	91.1792	0	87.1783	0	83.4957	79.396
		186	887.8	82.3593	85.4362	82.9388	85.5651	0	85.6818	83.0846	81.2732	0	82.0696	0	83.208	82.7793	0	85.3328	90.9541	83.8063	0	82.2059	80.9357	0	0	91.7292	89.308	0	0	89.6609	78.9732	85.726	85.806	0	82.2893	85.8507	91.368	83.5111	0	82.6299	0	91.2965	78.1446	88.091	84.5628	87.2435	0	82.1864	80.3888
		187	891.66	83.8	81.2766	86.7812	81.3686	0	80.4004	85.3818	83.5637	0	83.7548	0	84.9479	86.8489	0	82.8061	83.643	88.0511	85.6585	78.1675	80.711	0	0	91.396	83.8716	0	0	82.7282	82.5104	91.3259	84.3583	0	83.2491	92.3455	80.3223	83.3915	0	80.3	0	85.9066	87.5413	88.4847	82.7313	91.7103	0	89.5558	80.8916
		188	895.52	80.9411	85.4363	80.1376	86.7246	0	0	84.7963	87.4912	0	87.9487	0	90.0793	82.2404	0	87.2832	88.562	88.3505	86.0103	81.3302	79.1567	0	0	86.0267	88.1824	0	0	88.193	0	87.0242	78.0999	0	88.1258	89.9416	82.1756	77.7115	0	88.7086	0	82.0725	83.2359	0	84.8172	85.1773	0	86.8373	81.0976
		189	899.38	83.9378	86.2758	86.0613	84.1522	0	0	83.9441	81.9511	0	80.4038	0	81.5501	84.889	0	81.4728	87.5617	87.0195	90.0876	76.8173	79.9694	0	0	84.8886	85.7138	0	0	83.227	88.7098	92.3284	82.0065	0	87.7469	90.8991	80.9168	82.6277	0	80.2003	79.6163	81.3062	83.0903	85.6022	87.1647	83.5471	0	82.5481	81.1389
		190	903.24	83.8347	81.264	84.9902	83.4542	0	0	82.2264	82.3274	0	83.608	0	81.5761	83.4195	80.5732	86.887	87.2088	85.4939	80.6345	0	81.291	0	0	84.8869	87.0305	0	0	86.6151	83.4163	91.8252	83.3114	0	85.995	90.0951	0	83.8067	0	84.3732	85.9141	80.6969	87.1407	82.5133	77.8565	84.7318	0	82.1623	81.3554
		191	907.1	83.7895	88.4803	80.8076	84.3647	0	0	87.9325	88.596	0	85.5496	0	77.11	88.3857	0	84.8058	89.4914	98.3378	84.8782	82.1953	85.182	0	0	84.0997	83.2111	0	0	78.6002	86.9945	84.5718	85.978	84.1866	84.6151	85.9731	0	84.5021	0	80.7927	81.3689	83.0569	85.4499	81.6967	83.6786	91.3949	0	82.2574	83.1438
		192	910.96	90.8492	82.733	80.3261	83.6247	0	0	91.6712	88.8091	0	84.3649	0	86.1574	82.1974	0	83.2223	84.124	88.9484	87.6983	0	78.6312	0	0	83.2726	87.6252	0	0	81.9204	86.8572	86.1155	85.0771	0	85.5919	86.0205	0	83.2599	0	82.4304	0	85.3425	81.1853	78.3334	0	88.4587	0	82.209	89.142
		193	914.82	86.7813	82.8522	88.2881	80.6018	0	0	80.7972	78.9167	0	85.9674	0	85.6512	83.4358	0	86.6775	90.4977	90.7794	83.5879	82.9091	86.4114	0	0	81.1819	88.0471	0	0	82.2068	82.9277	83.2376	80.9981	0	90.1358	92.3603	85.3456	0	0	83.1544	0	85.313	83.7685	88.6684	80.0899	88.2841	0	82.5987	84.5274
		194	918.68	83.4623	88.9196	82.5085	81.506	0	0	84.2467	90.1248	0	83.9708	0	84.6995	83.7366	0	85.9879	85.4016	91.0589	80.4113	87.0209	84.8068	0	0	80.5609	91.8629	0	0	83.6291	90.0532	82.9132	81.2273	85.5218	86.0005	89.8957	88.7143	85.566	0	86.8956	77.7612	86.6821	84.0372	84.7952	86.6819	84.9393	0	84.1907	86.9976
		195	922.54	85.2409	83.5089	83.5819	82.7285	0	0	81.0292	86.982	0	84.4058	0	85.2431	87.9846	0	80.5175	83.9762	82.4402	86.9321	80.9701	85.0601	0	0	85.8257	90.7926	0	0	85.3205	85.6116	88.8258	80.225	0	85.3719	91.5244	86.6858	0	0	81.243	0	84.0379	82.0018	90.1053	80.1212	87.6287	0	84.9391	86.4855
		196	926.4	89.2363	78.9272	84.0611	80.9769	0	83.8414	83.3501	85.4587	0	0	0	84.3029	83.6712	0	82.8934	88.745	87.1041	80.6983	81.9347	83.9856	0	0	84.7077	86.2252	0	0	83.0795	81.3453	84.4986	82.2015	81.3744	85.5619	86.2662	0	91.6024	0	86.3047	84.3252	83.7413	84.7751	86.6762	88.4359	87.6857	87.2851	90.4318	82.9678
		197	930.26	83.0023	80.4293	82.8048	84.5868	0	0	83.6171	86.0603	0	80.7752	0	85.5396	82.179	0	79.2658	91.8426	85.8102	89.8022	85.1988	85.0966	0	0	85.3425	82.4339	0	0	82.9041	85.0679	83.377	83.4924	81.4637	80.855	84.8967	0	0	0	81.4163	87.5298	82.9328	87.8455	88.2682	0	85.7971	0	82.5682	81.8339
		198	934.12	88.748	81.0049	85.1786	84.5267	0	0	82.1184	84.9974	0	83.7522	0	81.8396	84.6269	0	83.2924	87.9013	93.6105	82.3434	82.1344	77.9704	0	0	84.7072	93.4415	0	0	83.6202	83.5794	89.0408	89.5886	0	88.1829	86.3381	79.5358	0	0	82.7779	83.5395	86.054	80.9939	86.9937	84.2949	90.1636	0	85.6428	83.7905
		199	937.98	86.6144	80.4728	84.9838	78.6942	0	0	86.2202	82.032	0	80.6006	0	85.492	86.6461	74.9449	87.5721	91.5272	90.4669	93.5236	75.4143	81.7683	0	0	87.869	91.3338	0	0	87.3145	84.5891	89.8756	84.8039	0	82.8654	87.2857	84.6835	0	0	87.0857	87.9731	85.7502	85.5766	86.8321	91.0681	85.3752	0	77.5394	83.0543
		200	941.84	83.7276	0	86.8316	79.0534	0	0	82.3697	87.1126	0	82.0179	0	81.7355	86.695	0	88.117	81.5695	88.6986	84.3353	0	79.5663	0	0	85.0041	87.2517	0	0	88.1864	84.6886	87.3581	83.7211	0	81.3795	80.4393	82.5872	84.3588	0	83.7481	0	88.0342	85.165	85.5287	80.9825	88.9945	0	83.9832	86.3738
		201	945.7	87.4077	0	80.9235	80.9724	0	0	86.8123	82.6057	0	83.1199	0	85.192	85.7105	0	82.2512	86.5447	88.2246	85.4717	0	81.5702	0	0	85.7034	85.3299	0	0	80.5146	86.1712	84.9037	87.9163	0	82.5543	90.0002	80.7483	81.2393	0	79.8432	0	85.4358	83.0366	88.3331	0	83.6473	0	81.9284	83.78
		202	949.56	0	88.0695	79.0827	83.1026	0	0	85.2	84.2121	0	82.4429	0	79.8022	83.8067	0	85.8119	90.3687	95.6591	81.2821	80.4291	80.3847	0	0	86.4404	84.6754	0	0	85.3845	82.2259	81.2252	84.4538	85.5745	85.1464	88.1267	84.0647	0	0	88.1047	84.0046	83.5505	85.4236	0	84.3189	88.7384	0	82.616	87.7018
		203	953.42	85.2538	86.3311	84.7757	82.1448	0	0	83.6458	83.5402	0	80.2517	0	85.647	79.3409	0	87.6828	88.2754	91.7558	84.1142	81.5977	79.6977	0	85.909	80.6223	87.7292	0	0	83.4203	85.2054	84.2781	87.2041	82.4694	80.4111	85.7747	80.4266	0	0	81.497	78.3471	85.2613	86.0757	83.2862	81.9265	84.7975	0	84.8349	86.1824
		204	957.28	84.718	84.8166	90.4327	89.4742	0	0	87.3292	84.5466	0	86.1374	0	84.7754	83.7352	0	81.2329	89.8653	90.9728	90.1256	78.5717	84.4387	0	78.213	87.749	88.8705	0	0	87.0235	85.9487	0	84.8797	0	88.3735	88.7628	82.1661	0	0	84.4878	89.3944	76.93	82.3632	0	89.3821	89.3847	0	87.3828	84.6448
		205	961.14	83.9573	81.5307	85.8591	82.8245	0	87.5756	82.4877	85.1429	0	83.0665	0	83.3532	82.2749	0	93.2417	83.3218	88.7141	89.7121	0	83.1553	0	0	83.418	89.4242	0	0	78.6329	85.5515	84.8366	86.2987	84.929	79.7724	84.4136	85.5717	0	0	88.2233	83.1035	84.46	83.9181	0	82.9793	82.3042	0	84.3513	77.6001
		206	965	88.1732	85.6675	81.3403	0	0	81.554	87.6157	85.9431	0	83.5578	0	84.561	86.6349	0	89.1666	85.8451	87.9133	85.4835	80.9845	82.2013	0	0	84.469	87.7475	0	0	85.9352	87.578	0	88.4723	84.1234	79.2354	85.5152	85.0322	83.1265	0	84.045	87.0825	90.9831	84.981	0	82.6134	91.6155	0	86.5211	80.9213
		207	968.86	85.3134	86.1018	88.1671	85.6407	0	82.6683	81.2024	86.477	0	0	0	84.5199	85.4858	0	84.0459	85.8586	86.9865	83.2629	81.6403	0	0	0	84.1782	82.8333	0	0	81.1998	77.9323	84.1306	83.0513	77.0337	84.3548	84.6022	83.4827	81.7426	0	83.2917	82.366	85.7141	86.0742	86.8455	86.408	87.3274	0	85.6415	81.2663
		208	972.72	84.9332	82.2649	87.928	0	0	82.6364	82.9784	85.223	0	0	0	82.9451	85.8998	0	82.6741	90.3108	84.6691	80.1774	80.5776	80.8936	0	0	86.3077	81.8579	0	0	85.079	85.3305	0	85.3491	86.5526	85.9299	86.1324	78.88	0	0	80.9404	81.3819	87.9378	87.4063	0	81.5741	93.3902	0	86.0645	81.5655
		209	976.58	84.4521	83.6913	84.2392	0	0	83.518	88.8554	89.5352	0	0	0	84.597	87.0876	0	85.0766	84.9837	91.2849	88.4855	81.245	85.9193	0	79.8676	81.6443	86.2996	0	0	84.2877	83.83	0	81.1161	82.4502	88.5108	90.5705	88.7444	0	0	88.9063	82.3253	83.6081	80.7438	86.5492	80.0827	85.9838	0	0	80.1389
		210	980.44	83.7725	83.326	80.9224	0	0	86.0981	86.8379	87.0617	0	84.8145	0	81.9081	92.5687	0	81.2247	88.4813	87.5566	80.3102	82.9867	81.2622	0	0	85.109	86.3399	0	0	88.3768	88.1625	0	80.8953	0	82.7227	89.7781	85.4982	0	0	86.6403	83.2439	86.3299	83.2564	0	81.927	86.6765	0	84.9744	80.5759
		211	984.3	87.8532	83.5271	87.3578	80.9546	0	0	84.9124	87.9277	0	85.2164	0	84.4241	88.8485	0	89.018	83.9131	82.4298	82.3136	78.9565	82.4783	0	0	93.6705	80.5829	0	0	91.3492	85.3269	0	82.7676	85.3228	81.1909	86.9169	81.9958	0	0	84.9638	87.7174	90.3513	86.8171	84.3988	84.0271	89.5989	0	88.691	85.3561
		212	988.16	84.0885	84.5452	87.3785	0	0	0	81.3097	88.0773	0	0	0	90.8522	85.4664	0	85.7553	86.8148	92.1649	81.9349	84.2071	85.3605	0	91.7723	0	88.0798	0	0	87.5021	86.0026	0	80.7895	0	89.6235	91.4703	86.5945	0	0	88.5349	79.5362	87.1016	86.4971	0	84.3263	88.942	0	88.776	88.8003
		213	992.02	82.3321	85.2721	81.1186	80.926	0	0	82.6702	90.0152	0	0	0	80.6777	87.9057	0	84.103	89.3804	95.3838	76.8004	77.8526	78.0115	0	83.2552	0	90.3605	0	0	87.2728	82.4251	0	84.9679	85.7842	91.0401	85.0772	0	0	0	79.2188	84.0468	81.8278	86.432	0	91.0246	85.8344	0	89.7508	86.3756
		214	995.88	89.6346	85.4501	88.3972	0	0	86.5427	83.3283	87.3886	0	83.36	0	90.8886	87.065	0	87.0326	0	93.4928	84.6025	76.5979	82.4767	0	84.047	0	93.987	0	0	83.5998	84.4611	0	82.1687	0	86.6483	90.8697	81.904	84.9198	0	80.9049	84.5704	82.0892	109.827	94.0273	86.0536	86.3633	0	84.8331	86.906
		215	999.74	85.7152	88.903	88.9844	81.869	0	0	81.4546	87.0952	0	83.2897	0	79.328	0	0	82.8088	87.3409	90.4911	79.3862	85.0402	0	0	0	0	86.4164	0	0	81.1999	87.7335	84.8309	80.5904	88.3394	82.6938	87.1665	88.996	80.6904	0	85.0076	83.4305	87.0649	86.4384	0	82.8995	82.3223	0	87.0616	84.0712
		216	1003.6	82.4557	84.1282	87.9518	0	0	82.4096	81.0331	86.2585	0	82.5427	0	84.3187	89.657	0	82.826	85.9626	84.9577	86.4066	83.8279	0	0	86.3303	0	85.6015	0	0	86.4481	85.8853	0	82.7167	81.176	84.9824	85.1238	83.7409	79.6517	0	84.4598	83.0434	82.5064	83.3146	0	86.4019	0	0	93.9298	86.7137
		217	1007.46	83.4157	83.0781	84.8623	85.2859	0	81.3743	81.5321	90.8521	0	87.2081	0	86.4767	91.3564	0	87.3534	83.2335	92.1033	83.3509	80.6327	0	0	88.5357	0	84.3218	0	0	80.8667	92.5969	0	81.4429	79.5466	88.5617	90.0653	84.2301	82.7333	0	86.3524	85.9037	86.3217	87.0954	0	86.7452	0	0	86.8695	88.0983
		218	1011.32	84.0727	86.1058	79.1411	82.3922	0	90.3285	85.3278	81.2612	0	0	0	88.1724	85.6675	0	87.6881	85.3311	86.4664	88.0428	79.2858	0	0	89.1161	0	89.0869	0	0	85.7719	88.5713	89.3687	81.4652	0	90.1714	91.2351	78.7379	81.3773	0	85.5214	88.3888	84.7383	89.1163	0	0	0	0	88.4716	82.274
		219	1015.18	84.0368	87.9182	85.7112	0	0	81.4712	84.1363	83.0903	0	83.2059	0	82.7229	90.125	0	92.4306	83.1301	89.6427	83.4747	84.9923	0	0	0	0	86.2391	0	87.3681	83.7766	87.0262	0	88.9385	86.6472	87.2441	88.8021	82.0635	82.0371	0	88.5768	84.8973	76.9126	85.1752	0	79.8568	89.2321	0	85.1375	88.3216
		220	1019.04	85.8397	82.6586	80.5972	0	0	84.7546	78.1665	80.1628	0	78.9172	0	85.5867	85.826	0	86.563	0	86.8549	86.9849	77.3627	82.9915	0	83.9229	0	89.05	0	0	82.4807	82.8279	0	82.6537	0	83.1282	92.7423	0	79.2134	0	83.9238	80.1913	89.5424	90.5818	87.9332	87.2915	0	0	83.5284	87.2036
		221	1022.9	80.8294	82.7899	83.9289	0	0	82.5297	87.3562	86.6772	0	84.8829	0	87.1089	86.0717	0	88.079	0	95.6231	87.3241	80.667	76.5347	0	0	87.1949	81.9606	0	83.9867	88.0017	87.9184	0	84.7531	86.0932	84.4843	92.0257	78.7247	84.7079	0	86.1485	84.5023	89.1345	85.2146	0	88.0062	81.049	0	82.5206	86.9941
		222	1026.76	86.1162	82.1935	90.694	85.9148	0	83.5711	84.6564	83.9204	0	77.2842	0	85.7666	0	0	89.6116	85.4267	89.5938	85.8799	0	76.1182	0	85.7331	0	84.1988	0	83.5732	86.9362	83.8263	0	81.5676	86.4834	83.9321	92.6528	0	80.9501	0	80.6164	85.2652	81.2167	90.3987	0	0	86.9436	0	90.1474	86.441
		223	1030.62	80.0741	81.4368	80.6419	0	0	81.3895	85.4287	78.5436	0	82.6368	0	83.6087	84.3082	0	84.9238	86.3221	88.3493	91.4464	78.4914	0	0	82.4062	0	92.0734	0	86.0689	83.3808	80.3809	0	90.1967	87.9226	87.643	88.0598	88.2907	82.6224	0	88.1151	84.8622	80.3013	85.1034	0	0	86.7735	0	86.6747	87.0105
		224	1034.48	80.883	82.568	85.3566	0	0	84.9662	84.8809	84.2799	0	86.1043	0	82.9907	88.2694	0	82.5869	84.6781	91.0837	80.6383	85.0334	82.9143	0	85.8386	0	84.8872	0	84.3388	82.4829	84.1902	0	84.4617	0	85.7637	86.8178	82.2959	83.959	0	89.6265	86.5789	79.5745	90.1229	0	82.9048	82.1388	0	82.8963	85.5424
		225	1038.34	84.7498	84.508	85.2588	0	0	88.4041	83.6644	87.1366	0	87.625	0	82.261	87.6783	0	80.4492	88.1432	84.7503	89.5433	0	84.7032	0	81.5914	0	83.938	0	86.0113	86.2013	84.2084	0	92.4162	0	85.5684	82.6325	0	82.9481	0	89.1529	85.1929	83.3438	83.8342	0	0	82.7304	0	82.6104	77.1933
		226	1042.2	83.5908	82.2463	81.0601	80.8003	0	85.7454	84.925	81.4884	0	83.0087	0	89.0815	0	0	82.1816	86.9467	86.8239	83.2274	0	79.9928	0	84.7157	0	88.1358	0	0	77.5118	82.9362	0	83.4257	84.8475	82.5263	82.6125	0	84.7921	0	89.3229	81.7812	84.3639	88.5938	81.7915	80.3168	84.1153	0	87.3237	86.8437
		227	1046.06	81.5071	83.2565	83.789	76.5086	0	83.3222	83.2913	80.2322	0	79.5449	0	84.6822	83.6591	0	81.6243	85.2664	86.6293	87.9688	78.2837	80.2523	0	89.903	0	87.7594	0	80.5241	81.8521	83.3886	0	82.9024	0	84.3344	88.7128	0	80.0499	0	88.0721	84.23	78.8786	83.7509	80.5435	0	88.7578	0	92.2216	87.9138
		228	1049.92	80.1501	79.7937	81.5563	0	0	85.2268	82.237	80.4916	0	85.9402	0	86.5136	88.543	0	91.8257	0	84.9313	82.9694	0	77.6525	0	84.7123	0	84.4417	0	0	88.3147	82.7548	0	80.6796	80.1946	85.6061	89.514	87.9492	82.5532	0	88.7535	86.6386	89.7491	84.9445	80.015	83.7188	0	0	82.4561	87.0121
		229	1053.78	89.3183	88.6925	82.6247	0	0	83.8286	83.581	81.0147	0	84.0582	0	79.7601	83.138	0	84.5071	82.4831	85.0045	84.9858	76.1437	84.2129	0	87.6794	0	88.9401	0	83.191	86.6676	83.8793	0	89.3063	84.7958	81.8855	89.1057	0	85.2031	0	88.8704	82.241	83.8269	82.8439	81.5432	83.4437	85.4138	0	84.039	85.6737
		230	1057.64	78.1356	82.8742	81.4475	75.6281	0	82.3927	81.3098	89.1575	0	83.2375	0	80.185	0	0	83.0917	84.196	82.7965	90.9966	0	80.3905	0	83.993	0	84.2098	0	84.8115	85.8488	84.523	0	79.8402	83.8529	78.3858	93.9911	80.3653	80.8657	0	84.8891	86.3252	79.9684	83.4861	88.3166	80.1202	0	0	86.1	80.5035
		231	1061.5	83.9458	86.8833	81.2587	80.9174	0	88.861	85.9055	83.6521	0	84.1762	0	82.0714	0	0	86.1656	84.7581	86.4123	85.8021	0	83.0039	0	80.7788	0	84.5837	0	87.3158	0	84.1376	0	82.1249	0	82.0966	92.0319	0	79.7551	0	83.7648	87.5797	0	85.9128	83.1716	82.3459	0	0	87.8269	82.4626
		232	1065.36	81.8289	84.8123	82.1772	0	0	92.1122	88.5866	83.9579	0	82.7958	0	82.5111	85.8669	0	90.49	93.4463	90.6202	91.2518	82.6503	80.8153	0	85.5609	78.6478	87.9972	0	81.4099	0	87.5378	0	81.358	0	86.3168	91.2963	86.6983	80.6266	0	84.9804	86.4833	0	82.1909	79.2389	0	88.1795	82.0117	84.9669	86.0116
		233	1069.22	80.3906	86.1886	85.2811	78.7863	0	83.2369	84.1118	89.9713	0	85.9051	0	90.1676	83.0652	0	88.0081	89.4031	85.1778	84.1291	82.4262	81.9583	0	86.2274	0	86.5596	0	87.2581	83.0559	85.3767	0	85.594	0	84.318	84.518	81.5654	80.4834	0	90.0244	89.4919	0	85.4194	88.1793	80.4931	0	0	84.7628	82.9678
		234	1073.08	80.9774	83.1564	82.08	80.2847	0	82.2132	82.6107	89.8296	0	86.016	0	82.5939	86.9147	0	0	86.5469	88.4659	82.6311	80.8397	80.5391	0	87.8055	0	87.9842	0	82.5391	0	91.8518	0	77.6829	86.0463	90.361	84.0684	82.2157	81.4285	0	83.2651	88.7992	87.5679	85.8469	80.7536	83.4191	86.5166	0	85.4261	83.9254
		235	1076.94	81.8876	91.6518	79.9708	81.1381	0	84.3402	86.5246	85.8468	0	90.6931	0	84.952	0	0	82.744	88.247	95.254	84.3756	0	86.1125	0	81.3288	0	87.9343	0	77.2014	0	86.083	0	83.5121	85.1279	85.1488	85.0744	82.785	84.3539	0	86.5724	86.4034	82.2753	85.3801	80.8344	78.7741	82.5035	0	90.7084	83.413
		236	1080.8	86.7737	87.0864	78.2352	0	0	80.0439	81.9459	84.9814	0	84.3937	0	84.2142	0	79.5006	85.627	89.7007	87.6376	84.1352	79.1872	91.3297	0	87.6616	85.3102	81.4217	0	85.0497	0	83.1964	0	78.4191	0	86.6663	85.5963	0	79.5265	0	86.2452	84.6027	0	85.2858	81.6655	80.2038	84.3632	0	85.9091	86.2622
		237	1084.66	92.5294	83.1475	83.2971	0	0	0	83.0279	88.1164	0	84.1799	0	82.2354	0	0	84.2855	82.0941	87.4863	86.2738	80.6277	86.27	0	78.6943	86.9325	83.1289	0	89.7419	0	82.9892	0	82.3	82.3481	81.3435	86.7345	78.814	83.3256	0	82.5788	81.0213	0	80.7762	79.8292	85.6852	0	0	80.3888	82.6667
		238	1088.52	83.8314	82.9342	85.6703	84.0522	0	86.3899	83.5198	86.2177	0	80.9277	0	81.1616	0	0	90.3898	91.9107	89.2101	91.1819	0	78.8886	0	90.6307	84.2702	85.3872	0	87.5309	0	82.759	0	83.9416	0	87.2409	90.4862	0	71.7996	0	90.3502	84.4412	0	88.3719	88.4766	80.9853	84.1044	0	87.469	82.7543
		239	1092.38	86.5129	86.9345	83.4676	81.6697	0	81.1309	80.9364	86.001	0	82.9407	0	86.8873	84.7598	0	85.3903	85.5153	93.3987	84.8145	77.2361	81.7305	0	87.1755	84.849	88.2064	0	89.676	87.1234	84.8403	0	82.1575	86.2364	87.5938	91.7914	0	80.5481	0	86.8009	85.907	0	81.8376	79.5365	80.4986	0	0	83.0601	85.5404
		240	1096.24	81.5033	90.5595	86.5878	87.3996	0	85.261	85.2086	87.2533	0	83.1985	0	88.5989	87.2987	83.7743	81.6944	89.6037	85.6847	82.7225	79.0492	83.5311	0	81.5404	83.246	88.9421	0	82.2123	0	84.1457	0	81.3542	83.9283	82.5982	0	0	79.6336	0	80.2571	90.6581	0	82.4936	83.0071	82.986	86.419	80.8011	85.9073	79.6631
		241	1100.1	81.6525	84.9556	84.7916	0	0	83.9935	91.0598	92.234	0	82.5906	0	81.6139	80.287	0	83.5854	0	88.0227	82.1523	0	84.7329	0	84.3078	82.3422	85.9873	0	78.0911	83.122	85.7232	0	88.359	0	80.9858	87.0903	0	80.3901	0	88.903	84.6995	84.1367	88.3664	87.6583	88.8356	87.4905	0	82.9202	76.224
		242	1103.96	79.6602	84.0843	81.093	79.2072	0	80.8248	82.6195	84.8989	0	0	0	86.1716	89.9579	76.7764	84.8435	0	88.2581	89.1962	83.6625	85.0359	0	82.6009	84.7914	90.184	0	82.1464	80.548	85.8873	0	82.2338	83.4656	84.7654	0	0	81.8056	0	86.7919	81.8783	84.3721	87.3351	83.616	81.1981	79.1432	0	88.7571	87.1795
		243	1107.82	80.5842	0	80.7957	79.0259	0	77.217	81.4746	82.9668	0	80.313	0	88.4867	86.8331	0	86.7634	90.1181	86.8011	87.1713	83.7093	78.2447	0	79.9381	82.058	85.8815	0	83.7589	87.4416	80.3243	0	85.8702	83.4041	79.7401	93.0673	0	80.1839	0	83.4525	81.6598	78.2991	84.0544	85.7677	85.2029	0	0	89.601	93.621
		244	1111.68	87.5074	79.8049	84.9243	84.1933	0	0	80.7821	82.1436	0	85.2687	0	85.1196	81.2735	82.5448	0	84.9653	85.0798	80.0064	83.0287	84.0246	0	82.7569	79.8332	86.6777	0	84.7567	87.0065	0	0	87.118	84.2338	84.937	91.1377	0	82.0493	0	84.0425	80.2086	81.8973	88.0257	84.3335	86.9328	0	0	86.8733	81.8968
		245	1115.54	81.7078	0	79.4191	81.2307	0	85.9791	83.1544	80.8318	0	82.6835	93.0099	87.5408	85.0319	76.5361	86.4982	0	89.477	78.0226	0	81.4482	0	85.1287	80.633	91.6193	0	85.8655	86.4613	0	0	85.5529	0	83.3713	0	0	81.7373	0	81.1209	80.7248	85.7952	84.3126	83.984	85.2306	0	0	82.8277	82.6043
		246	1119.4	82.3218	0	85.3935	85.3347	0	0	88.7891	84.4386	0	84.6697	0	0	78.961	0	89.0669	85.0665	90.9154	87.141	80.0603	88.5002	0	0	88.5593	85.6543	0	83.2463	79.6848	0	0	84.7045	84.9694	85.9377	0	76.6188	81.9521	0	85.8297	82.1649	80.9591	86.786	84.7313	87.2949	0	0	90.4373	81.1998
		247	1123.26	85.0273	0	83.5565	79.5826	0	83.2279	84.2614	84.3634	0	90.6039	0	88.9324	83.5043	0	92.2818	87.7171	91.485	88.1149	78.9304	88.2328	0	81.1209	82.15	88.4688	77.8884	76.7598	82.725	83.8406	0	86.9037	83.4906	86.6545	87.4989	77.5912	82.5852	0	82.0505	86.6942	85.6333	80.1085	83.1582	87.3989	0	0	89.4197	85.5536
		248	1127.12	84.2257	86.9726	87.4953	88.459	0	0	84.5777	87.7728	0	0	0	87.2416	87.5602	78.4714	85.0302	82.8077	91.2031	86.0707	82.3687	83.888	0	82.9407	0	86.9521	84.3774	81.6332	82.3745	85.505	0	88.4634	88.4489	88.0916	90.6305	85.2932	75.218	0	82.2838	87.0249	82.5611	82.9706	83.5519	94.8231	0	0	86.2222	78.8236
		249	1130.98	86.0166	85.0339	84.4663	87.5356	0	0	85.4927	87.7638	0	86.41	0	81.7825	87.7738	80.9051	87.0437	83.8351	88.5702	87.8976	83.8951	81.0391	0	83.8915	82.8019	89.4753	82.2331	84.3395	86.0768	83.9665	0	80.1838	85.6095	84.5169	89.1397	0	84.7394	0	82.4444	80.1933	0	87.0955	82.8119	79.8762	0	0	79.1978	81.6176
		250	1134.84	88.2543	0	82.2374	84.8029	0	79.424	0	80.2516	0	0	0	83.6809	88.3806	77.3333	83.806	88.8058	82.8984	84.1602	0	92.4557	0	80.2613	82.5419	89.1549	0	87.4648	86.0205	83.4699	0	89.6456	78.8906	85.1092	85.3558	0	75.2646	0	83.1713	85.6583	82.93	83.357	82.8013	86.2193	85.9123	0	80.9157	82.8868
		251	1138.7	81.8857	85.4963	94.1593	80.7093	0	0	89.2274	80.7223	0	0	0	83.9462	86.8063	83.3395	86.5674	86.0842	88.1637	86.3431	81.0933	87.1005	0	77.5148	81.7003	86.5161	83.3515	78.053	82.9195	89.2637	0	81.4016	79.8495	85.5429	92.6045	0	76.6344	0	88.9351	85.9603	82.7057	80.8222	89.9851	84.9575	87.6394	0	87.1225	82.0782
		252	1142.56	86.385	0	83.8388	0	0	0	84.6736	90.5024	0	0	0	0	92.1626	81.239	89.0213	84.8763	88.7259	87.6503	83.8362	92.32	0	78.5067	88.0645	92.6043	0	83.5562	85.4594	0	0	86.0159	81.8306	0	88.3599	0	83.4106	0	87.2798	85.6008	84.4014	88.62	86.797	93.9142	86.5215	0	87.0937	87.4992
		253	1146.42	80.5785	0	83.0019	83.2193	0	0	84.5998	84.0067	0	81.6851	0	0	86.0554	77.2254	81.2773	82.3134	86.3569	89.0616	83.734	81.8121	0	85.2164	86.6302	84.1439	0	87.2949	83.4606	80.1534	0	79.1496	79.4729	87.4708	86.2692	0	0	0	85.6779	84.7128	83.7988	82.0387	87.5777	87.9116	86.5131	0	83.5052	79.0341
		254	1150.28	83.6934	0	85.1269	0	0	82.6007	83.607	87.1866	0	0	0	0	87.8106	80.9615	81.5396	91.795	91.2046	83.0359	79.8032	86.897	0	84.4675	82.7932	88.5074	80.4748	84.9175	84.1561	84.5679	0	86.2266	81.9114	86.6162	91.5749	0	82.0996	0	87.5415	84.4226	81.9553	0	83.1671	90.1198	82.7545	0	81.6006	88.7425
		255	1154.14	79.6547	0	89.1107	0	0	87.8079	81.4362	92.0036	0	0	0	89.873	86.8067	83.2262	81.2337	86.0825	89.2376	83.2697	81.0178	88.5647	0	81.6677	0	86.6785	0	82.6745	86.7319	82.6946	0	87.9482	82.1946	85.4887	82.3748	0	82.5973	0	91.1641	83.6792	84.2622	0	82.4516	84.1604	86.2006	0	89.4403	83.0464
		256	1158	79.0454	82.9495	88.4445	0	0	86.6301	0	85.7237	0	0	0	0	89.0906	78.2499	91.2913	86.306	88.6439	80.5089	75.6272	84.1998	0	88.1149	0	90.4813	0	84.3648	82.8113	82.9707	0	84.7988	83.5343	84.1647	86.1771	0	81.5899	0	77.7091	84.8809	0	86.04	82.5037	83.9406	86.161	0	87.3426	81.231
		257	1161.86	83.2644	83.4537	76.6158	0	0	81.1998	81.5043	84.1158	0	0	0	0	84.8112	78.2459	82.9066	84.0792	86.3413	82.1285	78.2068	82.1834	0	80.9448	0	88.2164	78.9296	0	86.2656	0	0	79.788	80.2061	85.4014	0	0	79.0677	0	83.9715	90.1697	86.6143	80.7452	86.5186	86.8763	84.621	0	0	76.8898
		258	1165.72	83.8201	0	82.4881	76.9039	0	0	0	87.1544	0	86.393	0	0	84.3631	83.409	82.1446	89.0184	89.4887	87.7825	78.1158	89.1357	0	84.8978	86.6137	92.4168	81.6102	0	79.9213	0	0	84.5012	84.0486	84.3523	89.2311	0	0	0	82.1168	85.2808	90.2511	89.4137	85.3432	82.6484	83.8749	0	86.5459	89.5607
		259	1169.58	77.3947	87.8123	85.0677	0	0	79.8978	0	90.2043	0	0	0	84.1453	86.6155	79.1782	87.2349	87.7641	89.8255	85.369	87.2839	83.2665	0	84.8388	0	87.8856	0	87.9262	86.0282	90.1114	83.3593	85.0552	81.8243	0	88.7685	0	0	0	78.3543	81.9111	89.6021	86.742	87.4545	81.6644	82.3024	0	88.2454	87.6764
		260	1173.44	0	0	80.9978	0	0	0	0	86.5976	0	84.4016	0	0	88.7945	79.1015	81.5284	86.855	92.3197	86.8393	79.2986	82.7053	0	83.2938	80.4658	88.1287	0	81.5875	83.1252	87.2989	0	88.6233	89.5299	0	88.6629	82.2576	0	0	83.6097	81.4922	82.3004	86.4377	86.6441	78.4519	0	0	84.1089	81.1465
		261	1177.3	82.8138	87.993	84.5818	0	0	0	0	86.9132	0	82.6803	0	0	91.4534	85.3299	81.5648	89.6815	85.3211	77.4828	79.97	85.302	0	84.4457	0	85.7036	0	89.3061	84.602	81.1274	0	86.2169	82.4026	0	88.9659	0	81.5759	0	83.5578	80.3065	78.6681	83.1422	88.0496	87.3052	86.9321	0	78.1087	87.6876
		262	1181.16	83.8188	83.3913	83.8101	0	0	0	83.4658	89.511	0	82.8974	0	0	85.2974	82.9385	81.9154	91.7843	92.5874	85.5966	81.5442	75.382	0	90.7754	0	84.5706	75.0151	0	88.2713	90.9487	0	87.0764	87.0297	0	86.7655	0	83.1273	0	84.5113	84.2973	0	87.8583	80.48	85.1553	84.5464	0	86.6211	83.7112
		263	1185.02	83.2151	85.4793	80.4506	0	0	0	0	86.8425	0	83.0687	0	88.305	81.5103	80.8544	88.1565	84.3485	86.115	86.384	82.343	83.3926	0	85.5922	84.5932	89.6679	78.9061	0	85.4046	0	0	85.2225	83.3773	85.7289	87.6475	0	82.8898	0	84.5296	82.2908	81.2842	87.0417	83.2671	88.2221	80.4445	0	81.3235	86.116
		264	1188.88	81.4183	82.4651	83.9565	0	0	0	85.7701	87.8704	0	86.2433	0	0	88.9871	79.9096	88.1599	89.3113	86.0285	86.7333	82.9231	81.0668	0	82.0964	82.9763	88.8252	0	0	0	0	0	81.2307	83.6045	0	90.0013	0	83.0423	0	85.0638	84.9531	82.0018	83.4911	83.1459	84.8811	85.039	0	85.2363	0
		265	1192.74	0	86.4346	83.8859	0	0	0	0	91.8615	0	0	0	0	82.5129	78.9132	86.5457	87.0146	87.6344	83.692	88.3927	86.3384	0	82.0029	86.7803	83.1178	0	82.3584	80.8865	0	0	85.9808	84.0834	82.3824	88.1338	0	83.1384	0	85.7101	88.6537	0	80.1506	82.4196	83.199	85.6249	0	84.1231	0
		266	1196.6	0	0	82.0606	0	0	90.2965	0	87.9835	0	0	0	84.4127	88.6361	87.1901	84.7181	86.9533	93.3086	86.2274	92.9091	86.2674	0	90.1096	0	84.6856	78.3926	83.3689	84.0848	0	0	81.5581	86.2459	85.4595	85.1066	0	77.518	0	79.7704	82.2712	87.1685	81.4983	81.9257	80.3157	88.6271	0	85.0219	85.7993
		267	1200.46	77.0268	80.9338	81.8783	0	0	83.0742	0	91.8716	0	85.31	0	0	87.7026	84.2458	83.6707	94.5401	88.3693	91.8769	76.0597	83.7247	0	86.6371	0	83.5046	83.3117	83.6472	83.6361	0	82.5467	83.6482	76.815	0	84.9199	87.0002	83.2334	0	82.0982	84.2699	84.8212	86.4718	87.1891	80.4333	86.9462	0	86.1229	0
		268	1204.32	0	88.4978	82.0904	83.5221	0	89.4703	0	83.8443	0	0	0	0	89.4294	79.561	82.6377	83.3734	91.8993	85.9163	83.1297	80.6743	0	84.4038	0	82.7861	79.7774	79.2126	85.6864	79.523	0	86.9272	82.7791	85.0009	89.2878	83.3259	80.9875	0	85.3227	82.831	86.9231	85.6597	79.6426	88.1773	84.1735	0	88.6524	0
		269	1208.18	0	85.8598	80.9983	79.3312	0	86.2648	87.4039	94.0865	0	0	0	0	84.1155	80.895	83.2416	81.7457	89.7109	85.4818	81.2202	81.3827	0	87.119	82.084	87.2349	83.3103	76.0777	85.6214	0	89.3053	84.8091	77.3919	85.5844	89.3476	86.0812	0	0	84.4064	88.6332	85.0667	83.7817	88.6061	83.9643	82.4998	0	84.3776	80.5696
		270	1212.04	79.0461	0	82.9067	0	0	82.7762	0	91.0937	0	84.565	0	0	85.2148	79.6185	84.0874	84.0033	90.2537	81.9518	82.8608	82.5065	0	0	0	89.612	81.8472	0	85.8084	0	83.5931	82.361	82.1419	83.1155	94.4829	0	80.4077	0	78.5641	86.1747	85.5472	84.8305	83.2938	81.5167	85.5833	0	87.1431	83.6315
		271	1215.9	78.9727	80.2923	85.7372	0	0	83.4834	86.1939	89.0624	0	83.9479	0	0	91.8221	80.6193	83.6281	86.6072	86.0285	89.2737	85.0064	0	0	0	0	90.1097	0	80.3522	82.2771	79.944	85.4265	82.6259	84.9183	83.9795	92.5463	81.2804	88.8365	0	81.95	83.4441	84.5701	83.0244	90.3905	0	84.2821	0	85.7108	0
		272	1219.76	0	0	81.8473	0	0	83.3994	0	84.6318	0	0	0	85.006	84.6372	79.2728	85.2145	87.0638	87.9608	84.429	78.5447	91.1654	0	82.2764	80.776	91.2661	83.0652	85.2558	84.364	0	87.8312	79.404	80.4415	85.3621	88.8783	87.6747	79.4234	0	85.885	86.4337	84.4294	83.6784	85.221	85.0814	0	0	87.1239	82.6825
		273	1223.62	78.6575	84.8581	81.0304	0	0	81.8929	0	90.8089	0	0	0	0	82.9321	82.0051	0	87.1531	90.3311	83.131	78.289	88.4326	0	83.9909	0	86.0359	0	0	81.9142	0	87.0489	89.6436	79.7131	92.3603	88.408	83.0445	0	0	84.2111	90.2453	87.8778	82.7514	79.9476	85.1393	83.5007	0	87.0751	83.4167
		274	1227.48	79.9319	0	88.0303	0	84.7259	88.7381	0	86.8104	0	0	0	0	89.3756	79.8807	89.7483	94.9132	82.4019	84.0951	81.5834	79.1973	0	85.6076	0	87.7484	80.3765	85.2764	85.5111	0	90.208	89.9408	78.7864	81.5926	90.4729	83.0753	82.9392	0	88.1855	85.1859	82.7514	87.2413	0	94.3795	0	0	82.4996	85.7527
		275	1231.34	84.7501	0	91.4673	80.4165	0	78.2078	0	86.7974	0	0	0	80.3533	91.471	78.8012	85.1693	91.5175	88.6747	84.1445	80.6998	81.4342	0	0	87.158	91.0898	79.4912	85.7852	86.5848	82.5518	80.0389	87.9215	81.0227	83.6805	88.7711	85.0158	0	0	82.0813	87.2988	88.3522	84.7113	79.5264	86.3307	0	0	81.9242	85.4915
		276	1235.2	78.7342	0	90.9719	0	85.838	81.3495	78.8646	85.6218	0	82.885	0	0	87.1631	0	0	86.9793	88.6038	79.5995	80.9687	82.916	0	87.2362	85.6771	89.1314	80.0206	81.1383	83.3197	83.7321	78.2208	82.9411	81.9501	83.2878	90.8056	0	0	0	81.9904	86.4132	86.9969	89.0329	80.7474	85.0856	0	0	79.1845	84.4662
		277	1239.06	81.3854	0	83.4545	0	0	84.5831	0	91.6059	0	80.042	0	78.2543	86.0389	81.9875	0	81.5142	91.7508	86.2262	78.8069	82.8719	0	85.0972	81.4442	83.6892	0	78.8395	89.4757	84.4704	84.9621	81.6553	80.2529	88.7555	85.5612	80.9956	85.3153	0	81.4223	79.1048	85.68	87.9351	82.4989	79.3748	0	0	81.5013	87.8186
		278	1242.92	0	84.8446	84.2541	0	83.8911	78.2387	87.0984	89.6455	0	82.2696	0	82.9506	83.5458	79.0986	84.6554	88.1902	86.8798	84.6125	78.238	81.8955	83.1886	83.5547	84.0816	90.7484	80.0254	0	85.0899	84.2322	84.8764	84.8145	83.5364	82.2823	89.866	78.9962	79.793	0	86.9873	87.7137	80.6627	82.0109	80.7973	77.5816	0	0	83.0985	0
		279	1246.78	0	83.3489	86.5244	0	0	86.1241	84.3875	85.2441	0	83.054	0	82.4116	88.0555	82.9251	84.6323	85.7471	87.101	79.5549	81.6262	79.7302	0	81.2862	0	89.7468	81.9534	87.2172	85.7019	87.77	88.0519	86.5433	84.4331	0	99.4282	84.6678	83.3157	0	93.7985	79.3733	86.5069	84.8863	88.4475	89.2019	0	0	86.3286	79.1208
		280	1250.64	77.6571	81.3867	76.1207	0	0	85.6995	0	87.9977	0	84.894	82.6812	76.0757	91.7217	0	88.3901	84.7525	84.9734	75.4917	80.2651	82.5893	0	78.948	0	90.4831	82.9512	83.6781	86.5884	84.0909	91.4683	81.2911	88.137	80.6548	89.8036	85.1257	73.7911	0	86.5913	84.0356	82.1492	80.807	83.1969	83.9398	81.4441	0	80.4088	0
		281	1254.5	0	79.5589	86.2	0	80.5364	82.7118	82.4901	89.3579	0	81.8551	0	0	86.9914	0	89.684	88.2365	91.1238	86.8252	83.7772	78.8628	0	85.8317	0	88.1107	0	82.7686	82.6412	83.2958	87.9463	82.3299	84.5069	84.7248	88.4877	0	83.2787	0	79.484	84.1377	83.455	85.4437	88.1795	80.4986	88.2205	0	82.3039	0
		282	1258.36	0	79.5834	78.7842	0	0	84.8137	0	82.1977	0	85.3889	0	81.5617	85.5367	0	93.2783	0	85.8961	80.4735	81.3694	82.7562	0	87.5866	0	91.7803	78.0184	80.7828	82.9709	90.0802	83.41	81.8815	84.8231	81.102	87.4676	84.1019	79.2262	0	86.676	89.5629	80.1155	85.9072	89.8055	77.3601	86.7724	0	87.6881	89.212
		283	1262.22	0	81.6062	88.7324	83.9293	0	82.0914	82.1652	87.5776	0	85.5304	0	80.7333	86.1757	81.4922	88.4767	83.7877	90.6092	80.3914	81.9421	86.1102	0	84.3617	0	88.489	81.7018	0	82.1249	86.0875	83.4121	84.072	81.6995	83.5202	89.8677	85.1159	81.0416	0	88.0877	79.1411	82.1423	81.2759	85.8023	80.7942	0	0	85.8671	86.2425
		284	1266.08	0	86.0222	84.6268	0	0	82.2524	87.6812	85.4348	0	81.9931	0	85.1305	85.2685	0	85.2707	0	93.1608	87.9537	82.6915	0	0	82.443	0	86.9578	80.3453	80.2683	81.4395	83.3842	79.7159	83.0194	83.5334	85.8926	87.0252	79.8948	77.7215	0	82.7941	76.6016	81.3041	86.6678	85.5492	82.1777	82.2294	0	81.6878	88.5769
		285	1269.94	0	88.086	82.1197	0	0	76.8784	81.651	83.1112	0	78.0784	0	91.1934	85.7829	87.7779	83.7388	0	88.5132	88.1078	81.8196	0	0	80.5942	0	89.8431	78.5953	80.3982	86.2658	85.3653	88.2359	82.8687	80.6447	86.3007	86.4548	73.9201	84.0328	0	89.108	81.3341	0	80.326	84.6684	81.7786	82.0953	83.3132	0	82.8272
		286	1273.8	0	81.7765	81.6713	0	0	84.2076	0	87.9862	0	83.191	0	0	85.2594	0	85.7697	0	85.4258	83.4109	77.1596	0	0	85.0123	81.8273	86.838	0	80.5173	85.9821	85.3465	83.8046	83.1159	82.2608	86.6486	86.9163	0	0	0	88.1393	89.2587	86.3485	85.9866	86.9355	84.5287	83.8031	78.9318	84.7005	0
		287	1277.66	80.6242	86.8218	82.7671	0	0	0	0	85.9595	0	80.5409	0	0	81.5706	87.1349	80.7979	0	84.1503	92.4938	78.1703	75.8155	0	83.9714	83.8121	90.0804	80.2137	82.9998	84.6117	90.8178	79.6932	85.4124	85.2218	84.1024	87.8807	81.2079	79.4766	0	83.3804	88.1902	0	85.4924	79.9418	86.6956	83.7124	0	86.4652	0
		288	1281.52	0	82.7208	85.4494	0	0	79.1208	86.6731	86.5784	0	76.5849	0	0	83.868	81.1731	89.1154	0	92.2446	84.0462	82.0174	0	0	80.7172	83.476	100.418	0	81.383	77.0868	83.7204	83.398	88.8792	83.3684	85.0752	89.7676	74.1832	80.5222	0	82.803	81.5979	0	86.2402	84.5612	85.3033	85.2846	0	84.9073	0
		289	1285.38	0	79.8732	85.2065	0	83.7393	81.0968	82.5947	82.0735	0	83.0921	0	0	86.9705	0	85.2801	0	84.2485	83.9269	83.8124	80.7769	0	84.9915	0	89.4636	83.4414	83.4653	81.7226	0	83.1902	85.7216	88.5981	86.2459	91.4968	0	84.348	0	82.6461	80.9054	0	84.4397	81.0899	81.1297	85.0044	0	84.2217	0
		290	1289.24	0	86.9959	79.9284	0	86.3739	81.0283	87.8249	88.0584	0	79.0934	0	76.8186	83.192	0	86.3806	0	87.0222	86.2315	84.0571	0	0	80.1794	0	86.6993	0	78.1127	84.6789	82.0352	85.1157	87.2	83.459	84.7017	84.7325	0	83.7278	0	79.9181	81.0127	0	86.6863	88.0753	85.1825	88.5842	77.5558	87.694	0
		291	1293.1	0	82.3484	85.711	0	0	82.1799	85.9143	85.8328	0	79.5564	0	0	82.3538	0	86.8885	0	88.7324	82.7058	83.5334	88.0399	85.0035	83.4247	0	89.0682	74.1128	0	79.8247	86.4806	85.3117	83.4766	89.9841	83.9543	88.3468	0	77.7039	0	91.8733	87.3979	84.321	0	80.919	85.7136	80.3954	77.1247	86.996	0
		292	1296.96	0	83.5617	86.201	85.2593	84.8241	79.9234	82.3052	88.0729	0	84.5594	0	83.2614	86.7438	0	84.5056	0	90.4281	86.8329	82.1548	84.049	0	84.4553	84.7136	87.2683	83.7496	80.7623	83.6954	82.4334	87.42	85.7531	86.4513	78.5452	83.7499	0	77.7377	0	82.6698	85.7996	83.7104	88.8471	90.7724	86.4695	87.6738	84.3494	83.5433	81.2834
		293	1300.82	0	83.7625	85.1236	83.0084	0	0	87.0653	84.6375	0	85.2965	0	80.3008	84.5531	0	84.3538	0	88.5944	85.5745	81.8067	80.4774	0	89.1387	0	86.3138	77.7627	88.2639	83.3866	92.5526	87.6129	86.5665	82.1326	85.2855	91.1443	0	0	0	87.4987	83.9118	0	86.9546	81.3166	87.5672	82.8105	84.4215	86.3294	0
		294	1304.68	0	81.7634	82.9868	0	83.6123	78.3554	83.6613	90.7546	0	83.9677	0	0	88.4805	87.6649	88.3522	87.4942	88.2677	83.4222	75.8027	80.3347	0	77.5048	83.9389	89.9955	79.7437	77.905	82.6491	84.9246	89.5986	85.2349	88.1462	88.6392	84.9852	0	0	0	88.1695	85.3852	0	0	91.6753	84.892	87.8693	80.19	88.556	0
		295	1308.54	0	81.6941	85.3554	0	0	86.8659	83.6116	88.0752	0	83.0765	0	0	80.5152	0	82.3058	89.5375	86.4881	90.5983	81.3103	85.2592	78.8018	85.1135	85.3778	85.9561	78.4901	86.2835	84.6399	85.2503	88.8773	82.698	84.9749	79.9791	0	81.3252	80.7472	0	80.6665	79.6795	84.8529	89.3027	86.4178	85.2589	89.87	0	82.3692	0
		296	1312.4	0	82.5342	81.7434	0	0	0	84.7911	88.711	0	85.0866	0	82.7712	83.7659	0	86.9534	84.5886	86.3158	85.4763	84.1737	84.9025	83.4177	83.9717	0	89.025	77.5043	81.9787	79.7042	84.8997	87.5409	82.9562	86.6063	0	0	0	84.0839	0	78.5714	78.8834	77.9155	0	80.0902	86.3062	88.7821	80.8106	83.8091	0
		297	1316.26	0	81.4717	91.195	0	85.8114	0	80.2618	87.6807	0	81.3957	0	82.3208	86.8009	0	82.0132	89.5923	85.4027	89.4492	86.7276	80.522	77.2902	83.6221	84.3658	91.0614	79.6476	83.4696	83.7904	85.8606	78.3113	82.1918	85.1622	87.4004	86.4289	0	78.7566	0	84.863	85.0655	90.2159	82.5671	87.5311	91.0871	86.5616	81.4717	79.9153	86.9465
		298	1320.12	0	85.6824	82.6732	0	0	0	87.0779	79.088	0	85.7285	0	0	83.7987	0	94.793	86.0595	90.4982	86.5145	82.0782	81.7241	0	85.6172	82.3291	93.1921	80.0654	84.954	83.6218	83.9959	85.2445	78.1708	86.9612	83.2511	88.9596	0	81.5058	0	90.2214	84.2603	78.5163	0	83.986	87.8785	84.4527	0	79.8711	0
		299	1323.98	0	82.1175	77.3125	0	0	0	84.0153	83.3085	0	80.4658	0	0	92.7592	0	89.6918	85.7143	87.0431	85.0627	87.19	87.4658	0	84.3432	87.3476	88.0065	77.1715	0	82.7661	86.0183	85.0563	87.9113	77.356	87.4479	82.8247	81.3695	77.882	0	86.3919	0	83.2442	0	84.918	87.9094	83.8016	83.2841	88.7803	0
		300	1327.84	0	87.3733	84.358	0	91.2548	0	82.2763	91.7205	0	79.138	0	89.7463	85.3523	89.4942	87.081	86.4368	81.2211	90.6599	88.2833	81.2426	0	80.8334	0	89.4501	83.8387	0	81.0365	85.1683	81.294	78.7991	83.63	0	88.175	0	82.0351	0	90.2556	0	78.3248	82.8635	84.9081	84.5897	86.2181	0	93.4167	86.5292
		301	1331.7	0	84.0395	85.4351	0	0	0	82.53	83.8096	0	87.5429	0	82.444	78.7532	0	86.5558	87.3664	86.6265	88.6849	86.5373	78.963	0	83.7898	0	86.2968	76.8326	0	83.2861	85.2661	85.0487	81.8633	83.4152	86.1549	87.7001	0	78.6999	0	86.617	0	83.385	88.6109	83.3887	83.6225	83.5529	83.8443	88.399	84.5563
		302	1335.56	0	81.0989	87.43	0	0	0	80.9389	84.6165	0	81.1691	0	84.8458	81.7363	0	87.9928	88.2913	86.5532	84.872	79.0653	76.8319	0	84.2287	82.9962	91.8546	81.8666	0	77.8153	82.4422	85.1385	85.0229	86.816	86.2513	0	0	79.716	0	83.1542	0	0	0	87.1531	86.6476	81.986	86.0769	83.8955	0
		303	1339.42	0	83.1532	87.7367	0	84.2782	76.2841	83.2431	85.3792	0	85.7602	0	86.4821	83.0683	0	82.5028	89.4692	85.2376	91.595	78.423	78.3967	0	81.7997	0	90.0497	81.1623	75.3345	85.2494	80.0696	85.7988	90.2174	83.654	81.9809	83.5265	0	81.108	0	87.7057	0	82.9037	0	84.1868	82.8654	84.5376	82.7203	85.7133	84.7566
		304	1343.28	0	78.8421	85.9676	0	0	80.0419	91.3384	86.1898	0	0	0	82.6322	84.635	0	90.2896	91.4567	87.3134	89.3092	82.4273	83.3537	0	84.527	0	90.6243	77.899	0	83.0454	83.2201	83.3399	88.7193	92.5254	83.247	83.9502	76.2105	79.3242	0	86.1711	0	0	88.0769	87.896	85.8168	95.392	86.3994	86.5174	0
		305	1347.14	0	82.71	87.2178	0	0	0	89.2675	90.4683	0	82.8143	0	87.1395	84.53	0	82.3021	85.3575	88.5366	89.3773	80.6383	80.2394	0	89.1402	0	89.704	74.3193	84.0368	82.9407	83.7777	85.2374	85.1244	86.5742	79.3113	88.0319	0	79.2511	0	87.5245	87.3314	78.6305	85.8399	88.581	85.1137	86.2173	87.3897	83.4392	84.8504
		306	1351	0	81.0324	87.9063	0	0	79.9973	78.8987	80.5817	0	86.6941	0	82.2515	84.3995	0	85.5666	86.1494	87.3172	87.7523	0	80.8982	0	80.9732	82.1894	86.1115	78.4477	81.1526	85.9749	89.9093	87.3283	75.5318	81.7712	85.2833	0	81.709	84.6851	0	86.5212	81.9922	0	82.9316	83.4666	79.7803	83.4483	0	86.1169	0
		307	1354.86	0	83.3894	84.3195	0	0	0	82.7148	88.6754	0	80.5215	0	91.106	85.7777	0	82.8453	86.765	91.212	85.3688	79.2275	82.9182	0	82.2404	0	90.897	78.6428	87.9471	83.6443	84.3171	89.8665	91.3181	80.4224	83.1665	87.8572	0	80.5998	0	83.5598	0	0	82.6367	87.4862	84.1295	87.5075	0	82.0217	0
		308	1358.72	0	81.09	79.1179	0	0	0	89.6649	85.9855	0	75.0557	0	86.221	84.8482	0	89.1035	86.1115	88.4482	95.9896	79.9207	80.0772	0	81.0279	0	92.6551	73.8311	83.8204	81.1859	78.5983	83.9976	90.983	83.8135	0	94.5092	0	80.9364	0	85.2656	0	0	0	80.1468	90.1468	90.4495	0	81.6777	84.3544
		309	1362.58	0	83.9915	81.3817	0	85.5976	0	83.2613	84.5437	0	85.7471	0	83.3309	87.2223	0	79.9338	89.7501	82.4003	86.2776	81.3308	0	0	80.9759	83.9138	89.311	81.2077	80.698	84.3258	81.735	79.409	85.5051	83.3713	85.9935	0	77.8962	76.8279	0	93.0546	0	79.4675	80.5798	83.5968	88.7866	84.0174	84.396	84.0294	0
		310	1366.44	0	88.3417	83.7699	0	0	89.3259	85.7931	89.025	0	82.4477	0	82.9304	80.6662	0	82.5004	87.8056	84.8137	85.8345	77.842	85.2753	0	84.9909	81.194	87.048	79.8763	80.2002	83.3541	83.5505	87.6721	86.3683	84.8132	0	83.3678	76.9592	80.137	0	82.638	88.8331	80.9823	0	83.3311	83.7056	82.4841	79.4455	85.3295	83.8819
		311	1370.3	0	84.5876	89.9307	83.269	0	80.9162	78.8844	88.231	0	88.6965	0	81.5673	86.9814	0	85.8347	83.45	87.6937	83.3286	82.8172	87.609	0	79.0359	83.9767	90.0453	79.7501	86.4811	83.759	82.1156	85.4655	90.4167	86.926	0	87.6268	0	84.0667	0	80.5312	0	0	88.7711	84.2505	80.1968	85.552	86.6962	87.2797	0
		312	1374.16	0	79.8437	84.5503	0	0	79.5362	83.6445	89.1437	0	87.4724	0	91.5716	87.4146	0	83.5882	88.665	89.099	83.0101	76.8251	86.8647	81.2073	78.1667	0	88.7834	75.3534	80.7269	85.6703	80.1737	85.4232	83.5961	87.0679	0	82.898	0	80.241	0	82.3363	0	85.0173	83.7562	83.6071	84.2228	88.071	0	90.1036	88.4482
		313	1378.02	0	82.704	84.0578	0	0	0	88.425	83.6864	0	0	0	88.6031	90.8326	0	83.6676	87.0265	84.7142	84.0579	0	79.7352	0	80.4872	0	93.3291	79.0043	0	82.5923	82.4153	81.7032	87.9031	81.2701	0	0	83.1486	76.1737	0	81.5288	0	84.0563	89.4156	83.7501	83.9709	82.5721	81.5079	89.5921	84.203
		314	1381.88	0	85.4297	81.1122	0	84.3592	82.0602	89.7566	94.7212	0	85.441	0	0	87.9284	0	85.8952	87.1418	87.8102	84.9672	0	84.7317	0	90.1704	83.896	87.3866	73.7284	82.0398	81.1563	80.3118	81.7466	87.6777	80.016	0	0	0	79.0448	0	86.1462	82.1183	73.3537	84.9445	81.0337	83.5806	88.1901	81.6928	85.8799	88.1632
		315	1385.74	0	82.5741	94.3468	0	0	84.1761	85.6978	91.2339	0	82.6377	0	0	87.9392	0	80.156	88.8086	88.457	84.7425	0	83.124	0	76.5052	0	88.9677	78.6173	78.5776	90.3913	83.876	83.8615	83.5256	83.2137	85.6417	0	0	82.0361	0	84.3595	86.2189	81.8515	80.95	82.5493	84.3838	82.2826	77.5873	87.3891	81.2731
		316	1389.6	77.5432	88.0832	83.6114	0	0	78.5549	90.0845	91.4418	0	83.079	0	86.8206	87.5498	0	84.8285	88.7351	87.5631	81.8889	0	88.5343	0	83.7434	86.1606	89.7518	77.1585	86.402	85.2182	86.7497	85.085	83.9035	85.2616	0	87.2748	0	78.0879	0	80.2273	0	78.216	0	86.7272	82.2373	86.335	83.5207	86.1636	0
		317	1393.46	0	80.9691	84.4057	0	81.3703	0	83.9506	84.8251	0	84.5727	0	0	89.9615	0	80.5592	90.0107	88.2037	85.5511	0	79.768	0	82.2481	83.281	87.5456	77.4064	77.4447	89.8079	89.1587	0	80.3257	89.2625	0	0	0	81.4428	79.231	84.833	84.0597	80.6759	82.1819	84.3748	92.2367	86.3243	78.4814	91.5098	0
		318	1397.32	0	81.6977	81.1789	78.3549	86.116	0	81.2719	83.7129	0	83.0575	0	80.2545	90.596	0	81.1599	82.7428	86.6585	85.4112	0	81.1499	0	79.6424	0	94.3172	79.6995	85.8285	78.2508	83.7701	0	81.3425	86.2908	81.203	88.966	0	86.4189	0	85.7958	86.6395	78.3406	81.9807	82.7857	86.8215	82.239	82.3849	89.8079	85.4441
		319	1401.18	0	87.3589	84.1228	0	0	78.3095	84.5804	94.9017	0	83.7951	0	0	88.4171	0	82.772	89.4324	91.86	84.2698	76.8176	90.0046	0	83.4545	78.4548	85.6082	81.5993	0	83.287	80.5757	84.9149	79.6764	81.5126	83.166	0	0	78.9368	78.4753	85.1703	87.5276	76.1017	80.9579	83.0282	84.8874	87.2599	0	87.9623	0
		320	1405.04	0	85.3442	87.0207	81.2965	0	85.9961	83.3962	86.0371	0	79.7542	0	88.6587	84.5428	0	85.7231	88.3286	87.1758	90.4818	78.9176	83.2484	0	84.6	84.4468	85.6459	76.0817	81.8061	88.0187	83.6761	85.5424	82.2142	85.3656	80.879	0	88.7091	81.7061	77.7951	85.1764	89.554	82.437	84.9249	82.6793	89.249	84.555	0	0	90.0564
		321	1408.9	0	87.2405	88.7048	0	0	0	85.6475	85.2807	0	0	0	86.0614	88.1646	0	86.6782	87.3829	85.6553	84.1964	80.4648	80.2584	0	81.1962	81.996	91.695	84.6474	84.8031	89.8477	82.0715	86.4076	83.2934	84.9383	81.3351	97.5137	0	83.1539	78.7093	83.4635	0	82.1486	79.4153	85.8289	78.9799	87.5948	80.9363	84.888	85.3896
		322	1412.76	0	84.6717	84.0403	74.832	0	82.7059	84.5443	85.8711	0	84.1304	0	85.3572	84.4331	0	80.3637	86.8592	83.074	77.617	86.8451	77.3465	0	85.6099	79.0801	91.7699	79.4609	76.5315	88.2936	89.5392	82.7138	78.7835	84.2495	0	0	0	0	84.4162	86.6275	85.9083	76.2512	0	83.5956	81.2718	86.448	82.078	89.9116	87.2381
		323	1416.62	0	86.9647	86.9723	0	0	0	83.2848	92.194	0	82.2661	0	85.2076	86.5346	0	83.7029	91.5455	82.8292	86.0468	80.6674	81.4889	0	83.4996	79.0441	88.31	79.2146	82.1323	84.0165	86.2094	84.4319	85.5364	89.469	79.0429	0	0	0	80.1868	79.7012	82.9712	78.6524	0	84.936	82.8867	87.0989	86.7273	83.3028	84.404
		324	1420.48	0	82.3702	85.3597	0	0	0	82.4246	93.7705	0	85.0607	0	83.1343	86.7336	0	87.7942	87.3045	82.1663	85.7288	0	88.2129	0	83.1177	82.2774	89.2877	83.6062	88.258	83.024	79.117	77.0356	86.4946	83.7569	0	0	0	0	78.0502	86.0537	0	83.1709	85.6406	81.5737	80.0145	81.1999	83.5419	82.3194	83.9401
		325	1424.34	0	83.5733	82.1045	77.4705	0	87.2251	85.2651	86.9422	0	87.2501	0	84.9472	89.3813	0	80.8842	89.7869	82.0954	84.5772	0	87.5768	0	87.4644	87.3299	89.3468	86.5388	84.5405	83.6588	82.0177	85.7443	83.3944	87.5386	80.0468	0	86.7304	0	81.6563	88.1484	0	77.4197	0	87.3719	87.6545	85.1854	78.9876	82.8321	88.1523
		326	1428.2	0	83.8832	84.8552	76.095	0	0	86.0113	90.5944	0	83.5926	0	84.7442	88.7627	0	86.5671	85.2531	83.1228	91.8681	85.6247	86.0418	83.1256	87.573	0	90.1818	82.4992	83.7331	86.8813	82.6037	81.2802	90.1185	81.3506	80.1267	86.8749	0	0	74.0806	87.5644	82.3351	80.2881	79.9692	83.4595	89.7377	85.2977	84.0466	0	0
		327	1432.06	0	86.0926	95.7343	75.6362	0	77.8941	91.4175	81.4871	0	0	0	84.17	87.3568	0	84.9486	82.9728	83.5099	79.1304	0	83.8477	0	89.3457	81.0897	88.3913	79.2115	81.7335	88.3075	75.0075	85.5872	83.7859	86.5092	78.9262	0	82.4757	0	85.1441	81.1935	89.2991	78.6863	82.1079	82.727	81.7506	85.2896	84.9654	89.6731	88.0177
		328	1435.92	82.3828	81.7327	80.9478	0	0	82.1676	80.7341	85.3316	0	0	0	82.4151	82.3065	88.2294	85.8954	86.1355	0	80.9503	81.6252	83.2273	0	80.1288	84.9542	91.3318	81.0082	78.8113	84.3468	82.1845	83.5159	0	87.6668	0	0	85.8925	0	74.9552	84.1451	86.7993	82.127	80.9233	86.6606	90.1833	83.0733	82.3328	0	86.0617
		329	1439.78	0	86.6166	83.3265	77.0084	0	77.4864	84.7717	87.7863	0	79.051	0	79.9454	90.3617	0	82.4533	88.742	85.0681	0	78.8142	90.127	0	81.6833	82.9477	91.7152	83.2853	86.4478	83.8013	83.2731	75.6898	80.3073	81.0605	0	0	80.5906	0	79.0791	83.9403	0	82.797	0	84.4657	86.5692	85.3651	84.5981	85.0509	85.4033
		330	1443.64	0	86.5743	93.0172	83.2987	0	0	86.0524	85.4492	0	0	0	86.0329	83.1566	0	0	88.0837	90.3135	88.2658	0	83.0658	0	84.0301	80.6756	89.1627	78.221	85.3179	89.1318	82.8833	83.4839	81.8375	79.7234	0	86.3861	81.7306	84.5229	82.0761	85.2493	87.0369	82.6763	77.4793	82.6371	79.8153	87.8609	81.8122	0	88.6934
		331	1447.5	0	85.6358	88.2389	83.5082	0	82.3136	90.0076	87.9141	0	0	0	87.4433	87.1491	0	87.8079	87.8599	84.9047	81.8973	0	0	80.5111	84.5716	81.5598	80.6933	82.1693	77.4286	91.5542	82.1898	80.2409	86.201	88.4693	86.8347	0	85.8048	0	80.1103	87.324	88.2607	80.1605	92.0457	86.4528	81.8486	81.3378	84.7606	0	86.8589
		332	1451.36	0	82.3516	79.8091	0	0	0	84.6682	84.8616	0	0	0	82.6886	88.1426	0	81.9999	87.2034	0	78.3792	0	0	0	83.8171	0	94.2288	81.664	86.8475	85.9003	84.2675	79.3788	86.1106	88.5227	79.8191	86.0394	84.5185	0	79.3639	81.3967	85.5304	86.5629	0	80.0186	84.2371	0	81.3486	0	86.5488
		333	1455.22	0	82.2002	91.0863	86.8631	87.0998	0	80.6536	90.571	0	86.8659	0	85.7246	80.9767	0	83.2894	87.0442	84.4967	83.5491	0	0	0	83.135	0	89.6725	83.0642	78.6506	87.9103	81.7467	82.0243	86.9968	84.3176	0	92.3221	84.1186	0	84.0392	83.9964	85.47	79.8284	84.8575	86.1862	82.446	83.3255	81.4701	0	80.8294
		334	1459.08	0	83.664	91.1867	0	0	0	85.3569	91.1769	77.3057	0	0	85.6923	90.4229	0	85.8704	87.5669	87.156	89.4114	78.6141	0	0	83.1561	84.9904	87.7743	77.1863	80.2504	88.9044	79.7073	82.5516	81.6908	84.0205	84.4397	83.8136	0	0	77.7188	82.2116	85.3074	76.6063	81.2684	81.0639	82.1337	80.8212	82.8095	85.1847	86.0412
		335	1462.94	0	83.3125	86.9971	0	0	0	86.5251	88.9277	0	0	0	88.3544	83.6099	82.827	86.855	88.0587	89.3666	88.709	76.6046	0	0	83.2431	84.7538	89.6578	83.4833	78.6335	82.0671	76.904	83.2401	83.3972	83.0232	0	88.4433	86.1996	0	79.6582	85.1892	0	84.9827	85.619	81.0871	81.8657	80.766	86.4115	0	87.4005
		336	1466.8	84.6491	82.5037	87.9984	0	82.0682	81.9373	85.7595	92.4278	0	86.0019	0	90.6742	83.8294	0	83.2797	85.6791	89.2447	82.9862	0	87.4879	0	83.1972	83.8839	86.6407	80.2072	86.2416	89.5844	90.8419	86.0374	88.5106	84.4064	87.3637	89.7807	84.0899	0	86.7957	82.2005	89.5234	76.5338	0	81.4403	84.2046	82.2911	79.7161	0	88.4599
		337	1470.66	0	88.9684	88.1315	0	0	0	89.8799	90.3657	0	87.9325	0	87.2598	87.2952	0	77.3955	84.329	88.1888	0	84.3296	79.8337	87.2178	84.5003	0	86.5828	90.5965	0	92.9177	82.3483	82.5658	85.3345	88.3822	0	0	0	0	80.2932	84.2082	83.7321	82.1587	86.0832	0	82.3881	82.3413	87.3546	0	91.9543
		338	1474.52	81.7418	77.2199	82.7926	85.5951	85.0862	82.963	78.5339	89.5225	76.6725	89.351	0	84.0899	84.9834	0	79.6533	88.8356	85.0385	83.5073	0	0	0	84.1143	0	86.1246	80.2738	0	84.2564	83.416	85.1319	82.4017	90.9603	0	86.867	0	0	0	84.7307	82.0813	84.9784	0	85.1677	86.3265	83.9969	83.1377	0	85.3952
		339	1478.38	82.417	82.9519	86.6264	74.4782	0	0	84.1442	93.0475	0	0	0	84.181	85.8566	0	82.2598	85.1667	87.0775	93.1905	0	78.0072	0	83.3481	0	88.9761	88.1333	0	80.038	86.7158	82.6831	89.5959	78.6482	0	91.6336	86.6348	0	82.4902	89.7992	87.0703	81.2836	0	82.22	88.2569	81.8746	81.1832	82.1407	86.9958
		340	1482.24	0	82.7399	85.3765	78.6261	0	0	82.6278	93.087	0	0	0	83.4524	90.7072	81.4681	80.8838	86.8838	83.0746	86.3442	81.4471	83.0406	0	84.4144	81.755	84.6332	80.1137	84.056	81.5411	83.049	82.5092	80.5798	83.3248	0	0	89.3772	0	78.5128	85.7493	89.1166	83.9715	0	83.1195	81.6388	85.2811	84.7694	81.371	88.6123
		341	1486.1	79.537	83.2344	0	77.7937	0	0	87.3436	87.2456	0	0	0	86.7782	84.6837	76.5279	86.5853	86.4352	88.3178	90.0981	83.1722	78.9296	0	83.3766	81.5904	86.7994	85.394	83.2783	87.0847	87.3357	83.0659	88.4762	79.122	78.4986	85.7422	85.4825	0	77.9997	94.3757	84.2388	83.8568	83.9952	81.0737	84.938	82.3849	82.9218	82.2941	87.8639
		342	1489.96	76.1061	85.2659	83.4708	75.2936	92.8682	0	78.7684	92.5137	0	84.3366	0	87.3886	84.7854	0	86.9693	81.5385	88.3113	86.57	81.8294	81.92	79.2735	83.9073	81.0509	93.728	89.4077	78.5038	0	85.4724	84.9946	87.0393	84.9628	82.2563	88.5522	81.935	0	0	87.9689	84.3917	84.7018	89.1736	0	84.689	80.1892	81.7885	0	87.3449
		343	1493.82	0	84.132	85.2271	0	88.521	0	85.929	95.3058	0	0	0	87.3295	80.5486	81.0865	85.989	85.4139	84.0612	82.7378	76.493	0	0	83.653	0	91.7031	79.3609	0	83.7458	79.9844	88.3699	79.4303	81.5917	0	85.1035	90.1576	0	78.9824	87.5757	83.4426	84.1373	0	83.3001	86.902	86.4879	81.1557	87.8878	78.6689
		344	1497.68	0	78.7095	81.8872	75.4535	0	87.5877	81.3342	86.5722	0	86.3957	0	81.8042	93.4021	0	81.5658	85.5862	85.7616	81.2563	79.2221	0	81.8227	85.5839	0	88.0977	81.6695	0	90.3663	83.6596	84.5456	92.3161	82.9846	0	85.0212	84.6801	0	82.334	83.5065	88.8611	83.5947	0	82.7064	81.5229	82.2475	83.9702	0	90.2647
		345	1501.54	0	84.6656	80.9594	81.662	85.3314	0	88.4082	84.002	75.6648	0	0	89.8408	92.007	75.9805	84.8474	83.8663	84.3581	87.7297	85.9104	78.8204	0	84.4324	81.9288	95.2659	84.0824	76.6052	93.8472	87.3538	82.9547	81.897	83.1591	82.1696	93.2632	86.1416	0	74.6746	85.0977	86.3196	84.4105	84.6607	79.7856	88.0187	85.3691	89.4474	0	86.9593
		346	1505.4	0	87.4044	83.5399	70.9828	88.2704	0	85.783	89.0717	0	79.822	0	80.7049	87.3697	85.184	83.528	87.5273	86.7853	88.8474	0	0	0	91.6882	78.5364	87.4806	81.6513	0	86.4984	84.6011	84.3914	88.2312	85.5649	0	87.7311	83.1856	0	0	89.748	82.5474	81.968	0	84.4786	79.9753	84.5432	82.534	78.7406	85.0837
		347	1509.26	84.0998	84.1491	0	80.705	89.4838	0	80.113	89.5048	75.2731	80.6602	0	85.1763	91.8773	0	83.2627	89.0649	88.8278	86.2829	80.0059	84.2568	0	89.1218	0	87.1425	81.647	84.7555	78.7674	86.3214	82.4959	81.7658	82.1306	78.7386	89.1255	87.3342	0	77.5251	84.5386	87.4274	80.5548	0	85.777	88.0056	82.6831	85.7842	87.4594	83.7385
		348	1513.12	0	79.7597	86.1068	79.325	85.6951	0	87.1662	89.6047	80.4476	0	0	82.766	86.0474	80.1396	80.5052	86.583	87.7449	82.5154	78.0482	87.4718	84.3334	83.6466	79.9599	85.8324	80.3331	85.9446	84.2937	86.7778	88.6844	86.2097	87.4297	0	90.4525	0	0	79.2747	84.6961	84.0821	83.6482	0	83.4478	84.8875	85.8146	80.4004	0	83.3539
		349	1516.98	0	77.3308	85.7104	81.3062	86.8038	0	86.7046	90.0545	81.6928	0	0	88.6243	88.1874	0	0	86.3095	85.0664	90.8651	0	0	79.0011	85.255	77.5827	86.1383	86.5292	79.1144	79.7292	80.2547	79.7407	82.2603	79.0599	0	89.9638	85.7377	0	81.1779	79.5725	81.5447	87.4668	82.0354	84.6627	83.606	91.9679	84.5685	85.6431	80.8271
		350	1520.84	0	81.6894	0	79.0191	0	82.0554	85.1254	87.8694	85.1715	0	0	82.1397	83.6555	0	88.082	87.2915	84.2313	87.1944	76.0583	82.3468	0	86.3064	0	93.812	89.649	81.5081	82.9493	87.7825	90.8701	92.5922	89.5911	0	84.0804	85.0959	0	0	88.8234	88.2209	86.3277	0	83.0373	84.4631	0	82.5632	0	89.6111
		351	1524.7	0	82.5384	84.1393	79.4634	87.3205	88.5159	84.1559	88.1336	83.3758	0	0	80.3283	89.5154	0	86.3735	87.5526	91.2746	88.2163	0	84.0679	0	78.5302	0	86.8835	80.7493	0	78.8674	86.7492	91.3061	86.0323	84.5776	0	86.8316	0	0	0	87.1983	87.8994	93.3249	82.2511	0	84.9881	83.4266	76.6845	83.0804	83.6611
		352	1528.56	0	86.8373	0	79.4211	86.6533	77.2949	84.1845	87.9315	84.2781	0	0	91.9648	85.2896	0	78.7245	83.6522	87.5372	86.9133	82.3775	0	0	81.0383	0	84.4391	85.0438	81.9206	77.9149	78.6644	87.7586	88.2978	88.5817	0	85.1951	0	0	0	89.3311	83.9834	82.2425	79.5098	83.5922	78.3429	83.027	83.0308	86.8452	81.9994
		353	1532.42	0	80.1291	88.4108	78.4946	89.0813	87.9132	83.076	84.6122	79.6875	87.2597	0	86.3567	86.4796	0	88.7767	90.7411	84.962	85.4755	81.5484	0	0	86.8657	0	91.502	86.5462	85.1489	80.9415	0	86.4071	91.2391	83.6708	0	89.0818	88.5801	0	0	81.6431	92.4081	89.677	81.9557	0	84.7216	82.5844	80.5699	81.7223	95.7448
		354	1536.28	0	85.9856	81.7098	79.6855	86.7904	0	84.5948	87.2755	81.1351	0	0	81.4178	92.2384	0	81.1792	86.1918	83.5642	90.5163	83.602	0	0	82.4706	84.2175	90.4019	88.9791	0	83.8014	81.9279	88.9842	93.4925	88.416	0	89.0921	0	0	0	88.2685	91.2962	88.7601	82.4634	82.6686	80.9988	90.0386	78.8086	0	85.6986
		355	1540.14	0	81.0871	84.8754	78.5232	89.2142	0	86.7591	87.9151	85.3686	0	0	85.5803	88.8321	77.5418	86.2261	82.7618	86.7544	84.728	0	0	0	83.8797	0	84.2881	87.7748	0	81.1743	85.5482	81.5421	90.9941	87.9268	0	85.9502	87.2258	0	0	83.2296	89.2132	83.7143	80.9841	0	85.4208	90.225	82.6041	87.4264	88.4533
		356	1544	0	85.9349	0	75.574	85.1297	84.041	82.6483	90.4372	79.3852	80.6734	0	88.144	83.5783	0	80.5747	82.0275	84.5162	84.8217	0	78.0738	80.6338	83.2098	83.2027	87.7198	80.2027	83.5537	82.7258	82.6163	87.1105	87.0644	85.0178	0	86.2171	0	0	0	85.9524	80.8358	81.5407	80.0389	0	88.4985	85.2666	83.9554	0	81.5398
		357	1547.86	0	80.3161	0	83.5683	84.1925	85.2307	84.3946	89.3978	82.6123	83.7068	0	82.8611	84.8638	0	85.6824	88.7046	82.2142	86.3899	81.1846	0	0	91.5107	76.7479	90.8992	85.1296	0	84.4659	86.3092	0	82.0898	89.3814	86.4036	85.1193	0	0	0	86.6961	87.8956	84.1563	89.6024	0	87.2424	93.1769	85.4323	86.0407	84.8187
		358	1551.72	86.1989	86.3259	0	82.0033	91.2358	0	84.0093	88.9227	0	82.2063	0	81.9576	84.4823	0	83.9884	88.1252	89.1394	86.9338	85.2944	0	0	92.4776	0	87.6925	83.4753	80.2059	78.4631	78.3131	88.6896	87.5077	82.6592	77.7529	86.0004	88.6419	0	0	84.1302	88.3289	86.8769	79.1693	84.3699	82.7013	89.2512	84.9127	88.4574	84.7191
		359	1555.58	0	77.5706	0	82.4937	0	0	81.3688	86.7813	80.3707	80.8819	0	86.8588	87.3666	0	80.4034	87.1173	86.4781	86.5089	87.7188	0	0	87.1038	80.7464	90.0539	84.4879	82.0861	85.1348	82.3168	86.5098	81.6419	84.7172	85.0244	87.0656	89.9057	0	0	89.1845	80.2447	86.5463	85.4953	87.4614	86.4471	87.0701	82.5627	82.7549	81.6642
		360	1559.44	0	81.1031	83.9004	76.2101	86.6208	0	82.0488	91.2769	82.9397	85.4115	0	88.7012	90.3124	0	83.5839	84.9759	81.0685	85.8893	80.0115	78.61	0	87.9337	81.0968	85.665	84.514	83.1795	82.4877	87.6781	81.4238	84.6543	85.2991	0	89.3949	85.3969	0	0	88.8735	81.9338	84.2396	79.2146	82.8984	89.8033	88.6463	82.4987	84.6343	82.1298
		361	1563.3	0	87.1552	0	81.0821	87.3556	82.2973	86.2138	86.6451	85.0739	85.7759	0	85.5259	85.0269	85.3541	82.7672	87.8209	84.856	87.2182	86.7464	0	0	83.3707	86.6019	85.6665	86.789	81.1753	84.8975	79.7431	86.3618	83.6298	84.5345	79.0811	92.2807	82.4689	0	0	89.6281	86.3838	80.7847	83.7806	91.4027	88.4302	85.9428	77.6397	82.7223	0
		362	1567.16	0	84.5066	79.6273	79.6363	86.4212	89.9616	83.0443	87.8887	87.2542	86.5565	0	82.4324	87.2027	80.2849	82.8668	87.4985	88.5134	91.576	85.7968	83.6993	82.7562	84.6819	0	87.7228	85.9821	86.1109	91.206	83.292	82.8738	88.7067	87.206	73.9623	90.566	0	0	0	85.5844	84.2665	83.8413	88.8541	86.3707	81.1245	91.1368	80.6659	89.0969	82.1824
		363	1571.02	0	79.9107	0	81.0256	91.581	82.5419	87.0828	90.0019	74.9973	87.2947	0	79.324	88.397	0	86.5092	85.4927	89.5455	88.1574	0	0	0	88.3087	0	90.153	82.9138	82.15	83.1793	80.401	0	91.5984	81.8462	86.3139	95.3835	85.7513	0	0	84.9789	86.7425	84.0786	82.6396	0	84.7062	89.5004	79.1724	79.2553	85.4441
		364	1574.88	0	84.822	0	79.9434	83.7809	82.409	86.1475	91.1938	81.1399	87.4191	0	83.5094	87.4829	0	0	84.4318	0	89.3569	0	81.6781	0	86.3191	81.5075	86.8974	85.7208	78.8708	80.8969	82.0391	0	85.204	79.2193	81.9477	0	88.3969	0	0	82.5853	84.9084	77.6251	83.7116	0	83.5071	86.4688	82.3883	88.2143	84.0715
		365	1578.74	0	87.2381	0	82.3739	87.751	88.9208	84.3521	84.0331	80.2338	0	0	86.0551	83.9554	0	82.1623	85.8436	81.6184	84.3491	84.5509	0	0	84.1681	81.8158	90.2112	80.8597	83.4646	82.4675	77.4731	84.1918	91.1903	82.2359	78.1749	89.6336	0	0	0	89.1853	84.2506	82.9315	85.6291	82.2235	84.124	89.5667	82.1616	85.7024	85.1962
		366	1582.6	0	81.7215	0	79.3844	0	87.0965	88.6384	88.7948	82.0951	86.9783	0	79.726	83.1912	79.9072	87.9594	84.2364	82.7689	89.1513	0	87.0384	0	85.3771	81.3551	86.4414	82.5612	78.9142	88.3963	83.5911	86.1767	87.9214	73.8938	83.8142	90.0437	89.0709	0	0	85.9711	92.5639	83.7788	85.1812	80.4764	87.8473	83.5995	80.3234	82.0452	85.063
		367	1586.46	0	89.1453	0	78.0308	0	82.3367	84.7357	86.666	82.9319	82.8649	0	81.5897	86.1211	76.5242	82.4699	91.6437	86.3265	92.9005	0	84.912	0	89.7052	0	86.8085	82.1784	82.9669	83.7565	82.2961	90.8563	92.5273	85.7108	79.9926	0	87.7108	0	78.1626	85.7395	90.3555	82.8213	0	87.3911	81.9516	84.4815	82.8139	84.5665	85.3821
		368	1590.32	0	79.2092	0	80.0369	0	85.4167	83.5993	85.9165	0	0	0	88.2922	86.3648	84.9134	91.662	85.4321	0	96.454	82.9463	81.9422	0	84.3432	75.567	84.971	81.5293	81.4913	82.4275	81.1599	86.0598	84.1863	83.6492	81.1922	0	86.0355	0	0	90.8648	87.5668	0	87.3895	85.3171	86.2492	89.097	81.3969	82.9488	85.7541
		369	1594.18	0	83.8402	0	80.1264	0	80.7136	86.243	90.4665	78.4478	88.5304	0	83.6076	82.8077	81.7974	85.3496	84.7226	85.9775	88.1115	76.5481	0	0	86.8128	77.9792	84.7045	92.4268	86.2504	81.7629	80.8488	90.8641	88.6176	86.8012	89.575	88.3458	85.888	0	0	87.1908	89.6526	82.1201	0	85.9775	88.5187	92.8666	82.6247	0	87.4975
		370	1598.04	0	76.5922	0	84.3334	0	84.4117	87.2684	90.5792	87.729	84.4246	0	83.9657	87.6644	82.5991	81.4013	86.5994	81.9629	86.2967	81.9295	85.4133	84.2923	87.0193	79.5073	84.6015	84.3669	80.4227	86.4352	79.1419	86.2926	83.4109	87.9941	86.4652	89.9748	82.632	0	0	91.3147	90.0215	88.6789	83.2384	83.297	88.3682	87.1101	84.1481	87.508	83.7043
		371	1601.9	0	81.0097	0	79.2953	0	80.4395	0	85.3969	78.2387	91.3403	0	84.7372	83.8721	80.0426	81.3709	86.9953	81.3111	0	79.5652	87.107	85.3091	86.6936	78.022	88.2675	81.9544	80.7428	86.6012	79.1451	86.6699	82.2359	86.6951	0	90.053	83.5146	0	0	87.4007	89.4327	85.4517	82.4623	83.4038	94.2943	89.5603	83.5167	85.8028	82.9475
		372	1605.76	0	92.3745	0	82.1904	0	81.8338	87.0441	88.5342	80.3846	88.1629	0	79.995	90.2295	81.2343	85.1752	90.7965	79.0009	0	0	87.4172	0	84.2159	81.6423	86.2203	85.9128	83.3005	88.6186	83.9416	87.0794	87.284	89.6652	0	0	89.5842	0	0	90.3516	84.164	84.7539	87.55	83.8909	86.4221	91.8605	81.4721	83.9203	84.0402
		373	1609.62	0	78.7503	0	76.9958	0	81.7038	82.1242	86.9192	83.0409	87.1756	0	87.233	83.5864	81.7524	82.4145	87.3292	84.5568	89.0562	0	87.9155	0	84.8732	76.9711	86.6443	87.217	82.4475	86.4025	85.5857	87.2628	80.2045	87.7868	83.2024	0	88.5235	0	0	86.8354	85.216	85.6981	87.6084	87.1076	84.3813	86.9512	82.8357	83.944	82.2824
		374	1613.48	0	88.9647	0	82.4678	0	83.2947	85.2685	88.4338	80.2564	88.7247	0	83.725	90.195	85.7473	86.0204	84.5857	88.4344	89.3396	86.5414	0	79.4175	84.1503	77.4976	78.5508	83.8125	0	89.9773	81.6769	83.4965	82.067	84.9933	77.8687	0	0	0	0	90.2186	88.0848	86.3484	83.4639	85.2039	85.6469	87.7405	77.5842	87.744	82.481
		375	1617.34	0	82.5167	0	80.5686	0	85.5157	79.5033	90.4969	0	79.3397	0	87.2255	88.8609	84.2183	82.1682	85.2616	0	88.862	0	0	0	85.5683	0	87.2448	87.3556	0	86.9365	80.3986	90.2975	86.2893	85.1902	80.5121	87.8283	0	0	0	86.3185	87.1512	85.228	79.3116	83.753	81.2402	0	77.7067	83.9774	82.7674
		376	1621.2	0	82.0438	0	77.6392	0	84.0563	88.3659	93.8767	84.3015	86.0675	0	85.2582	83.2497	82.1368	90.6034	90.5051	89.0476	85.0381	0	86.6881	0	83.846	82.4724	94.959	85.9027	82.7475	85.4769	81.3232	80.6128	84.4991	85.6526	83.0695	0	0	0	0	81.7438	84.9122	0	89.4003	84.5037	86.1227	88.2512	85.2636	87.7577	85.0852
		377	1625.06	0	83.0892	0	79.101	0	90.7577	89.2465	91.0254	93.5475	88.4882	88.6908	82.0153	84.6079	82.4682	85.3898	85.0339	82.3898	87.6971	0	89.2046	0	91.0018	80.5417	91.4577	82.9833	80.8466	79.9371	80.3523	84.6576	81.4367	86.2658	79.2535	85.5108	0	0	0	85.9791	83.9221	77.3985	91.5053	89.872	77.9435	86.6779	76.6337	89.9744	82.5177
		378	1628.92	0	87.3287	0	78.5776	0	79.1794	78.207	90.1894	0	87.3207	0	85.1901	88.6664	80.7326	82.9693	91.2327	91.5096	84.3468	0	0	0	84.8785	78.9186	92.0592	91.4631	80.2324	0	81.3844	91.5776	82.6475	82.2213	83.9442	0	0	84.6507	0	79.3533	90.4196	82.0738	88.117	86.1335	81.6468	86.1643	77.5063	85.175	82.3208
		379	1632.78	0	78.6558	0	85.2274	0	86.1294	85.4473	89.649	85.486	86.9278	0	85.7933	86.0649	79.2367	87.2913	87.4819	0	84.6403	0	0	91.6409	85.921	74.4986	89.8771	79.7071	77.8673	83.5918	80.3899	92.1992	82.2111	86.4594	82.26	87.19	0	0	0	85.4037	88.8781	81.8822	83.2837	77.7547	78.3321	85.9361	80.8276	89.8427	89.7194
		380	1636.64	0	85.256	0	0	0	82.8002	0	91.9084	84.8364	85.4839	0	81.0337	94.1183	78.4821	79.8175	86.1347	85.4722	0	0	0	0	90.0615	82.4493	93.0188	85.8991	87.9092	81.0288	77.3076	88.8208	82.2698	84.6904	80.4983	0	0	79.2274	80.9021	93.7345	87.7186	82.868	84.1905	82.8692	87.3888	85.2	80.2182	77.8778	84.4642
		381	1640.5	0	87.5407	0	82.6132	0	85.5581	0	91.4967	81.4746	86.4251	78.3544	83.1771	86.3718	0	89.2405	91.9685	81.5855	92.4528	0	0	0	0	83.2324	88.7607	86.0418	80.6019	82.7766	81.5159	83.5838	88.3332	80.7081	76.6487	0	87.1986	0	0	83.5474	88.0153	81.062	85.8159	79.2155	82.6718	86.989	82.6666	83.9443	85.0709
		382	1644.36	0	83.0307	0	0	0	84.3035	89.1873	91.0291	81.768	0	0	80.6186	92.9777	79.6999	79.8615	85.1881	88.63	92.8878	80.4185	0	0	81.1604	85.6777	91.2278	82.5415	76.9258	83.9086	82.3938	87.6922	81.4174	76.7197	75.9222	0	80.1731	0	0	83.9913	84.4272	80.3121	0	91.3322	78.5058	87.7746	83.2549	87.9945	87.0037
		383	1648.22	0	79.8624	0	76.801	0	83.9852	79.9359	87.4829	85.7416	0	0	78.4505	88.6398	83.4732	83.9474	88.3814	90.5413	0	0	87.429	0	82.9118	79.5133	90.398	86.9128	86.7766	87.6394	81.2293	87.5169	86.8612	86.3154	90.8136	91.3718	0	79.8699	0	87.6738	89.6339	83.4341	0	85.4702	87.1451	88.4663	82.8616	87.6412	84.2913
		384	1652.08	0	83.8918	0	82.255	0	82.9015	0	86.1714	85.3084	88.4096	0	83.2539	85.844	81.7853	85.2725	91.7276	0	91.1569	86.0705	0	0	84.4566	78.3692	94.7737	80.5179	81.2346	86.3194	81.2063	85.4425	84.2869	80.2016	83.5696	0	0	81.8113	0	86.0641	86.2096	86.8917	0	83.7768	85.2663	0	78.0663	89.7781	85.4951
		385	1655.94	0	82.9333	94.1424	82.8694	0	87.4567	0	83.142	86.6005	87.8432	0	86.2836	86.8329	82.7552	88.8527	89.2101	0	87.7525	0	0	0	85.4249	75.2199	86.8576	82.7399	84.8448	87.0981	84.8082	85.127	84.0746	81.5695	86.057	0	0	0	0	83.2098	90.255	87.8588	84.0527	87.7602	81.531	84.2462	78.6029	81.0716	81.2549
		386	1659.8	0	87.4875	0	76.1717	81.8048	85.0784	78.645	90.9869	82.596	85.8039	0	80.2168	85.2399	79.3171	87.9559	91.8665	0	94.8227	0	0	0	86.9046	83.3563	92.4477	87.4962	85.8665	79.2085	86.1934	89.5818	84.0923	88.6787	84.0776	0	0	0	0	83.6027	86.5131	82.2237	81.9743	83.5684	85.2831	88.547	88.2899	82.5944	89.4393
		387	1663.66	0	81.7639	0	82.1678	0	84.446	84.9761	92.9733	83.6537	90.9395	0	86.6727	87.5122	82.1052	88.1689	86.7831	0	91.8685	0	88.333	0	86.5867	76.5616	90.8174	81.556	84.8407	89.2529	85.9702	90.752	84.7248	87.0394	89.2059	0	0	0	0	88.5217	79.7314	86.455	85.3414	83.9885	84.2435	90.2125	85.2595	0	84.0302
		388	1667.52	0	79.8754	0	80.7779	84.7289	81.4365	0	92.43	0	88.9582	0	80.0729	87.0158	0	79.7024	85.7544	83.9078	83.3362	79.2428	0	0	90.1736	78.3554	91.9368	82.2166	84.056	79.3003	77.928	89.7167	84.4557	81.8147	79.4211	94.7441	0	84.9588	0	89.7304	82.1275	85.6167	86.9667	85.682	88.4112	84.1774	85.2247	84.148	88.8757
		389	1671.38	0	83.3188	0	0	87.5162	0	0	90.3905	0	90.732	0	80.153	88.2275	75.0177	85.0359	90.2406	85.8946	84.7855	88.6363	0	82.6048	87.8974	0	89.2256	86.4063	82.2826	81.0934	83.7633	0	90.3599	76.8398	81.2053	0	0	0	0	87.6457	90.9215	94.1825	77.6611	83.7904	88.6704	84.0068	84.162	0	85.7486
		390	1675.24	0	82.8299	0	80.7975	83.7061	0	89.91	93.2378	0	0	0	80.9733	90.0718	0	83.2194	84.6069	84.9789	91.7817	0	0	0	88.0437	78.5067	87.7519	81.1119	84.501	87.4791	83.4395	87.3517	88.0872	81.3825	85.0258	0	0	0	0	90.6341	84.8095	92.9113	82.2612	85.504	88.1008	85.7624	84.1705	83.8621	87.1798
		391	1679.1	0	85.1964	0	79.4561	0	83.1508	0	86.4997	76.8158	87.5552	0	81.3362	95.2769	77.5732	83.1507	85.0433	86.5025	0	86.8464	0	79.965	82.6132	82.4723	90.0733	81.2952	0	88.135	81.9476	89.2479	87.1945	85.8417	0	0	83.9186	0	0	88.6687	86.587	88.391	82.5052	84.3153	88.3813	90.8267	80.8824	79.9637	88.969
		392	1682.96	0	82.759	0	81.2449	0	83.9637	82.7775	98.9366	0	89.0345	84.2261	79.5914	89.0785	0	81.5142	86.1865	85.3034	86.88	0	0	0	84.9415	87.6864	88.0181	78.7912	0	84.5213	83.9304	86.5423	88.7942	84.92	85.5129	0	0	0	0	87.6787	84.1005	84.9938	0	86.5368	91.4557	85.0475	88.0255	85.2797	87.8507
		393	1686.82	0	85.6427	0	82.0505	86.0708	85.7869	89.0129	88.5027	82.604	87.9495	0	86.0783	91.5731	0	86.8715	88.8449	86.6496	85.119	0	0	0	78.1988	79.791	86.3034	89.2301	85.6311	80.9736	78.6185	84.654	87.7979	83.9388	82.3697	0	0	79.5148	0	86.457	84.0306	88.5477	0	88.5981	85.8095	78.18	83.0024	81.6074	94.1325
		394	1690.68	0	83.1924	0	81.3217	80.9505	86.514	0	86.7044	82.986	87.888	0	82.5723	88.7424	0	91.0126	88.443	89.7758	85.1729	0	0	82.5337	87.5027	78.8559	85.2351	80.1582	87.5083	82.1924	80.9744	87.8428	85.6705	84.4716	86.3644	0	0	0	0	87.2055	84.3453	86.8551	85.4276	84.0757	88.5478	83.5391	81.139	0	100.084
		395	1694.54	0	85.2714	0	77.9126	83.1306	86.8731	0	84.5982	0	91.7262	0	82.9915	91.3392	78.7791	79.49	85.0399	85.3184	91.0238	0	0	0	81.2627	80.7138	92.2464	82.3762	87.4607	85.7465	85.0444	89.9009	85.2269	85.5117	80.6804	0	0	0	83.5561	89.4408	85.026	89.6195	0	83.8544	87.8046	83.3463	86.3002	82.3327	85.7313
		396	1698.4	0	83.193	0	79.1306	81.3656	89.0234	0	88.6193	0	83.2822	0	83.8528	82.18	85.2906	87.896	86.6808	0	87.6904	0	0	0	87.9304	80.145	83.4575	86.9752	85.8932	84.6263	76.7578	87.5798	86.1877	78.6191	80.4961	0	0	0	0	87.719	92.9367	86.1483	0	85.38	92.766	85.6414	83.6137	82.9399	91.0473
		397	1702.26	0	86.6971	0	83.6999	82.6072	90.2092	0	85.5679	84.1851	86.5439	0	86.9711	87.1068	0	91.2934	88.9062	85.5855	82.6694	0	0	0	89.0868	82.7037	94.2084	84.6655	86.6823	82.4477	78.7674	87.8547	86.4752	91.9666	84.8197	0	0	0	0	85.2967	89.1614	87.004	0	82.3813	84.9898	88.7014	83.7008	78.052	84.6968
[truncated: 133 more rows]
[truncated: 15 more columns]

## Sheet: Average Spots by Background
				SptId_11	SptId_12	SptId_14	SptId_17	SptId_18	SptId_19	SptId_24	SptId_25	SptId_26	SptId_28	SptId_30	SptId_33	SptId_35	SptId_36	SptId_37	SptId_39	SptId_40	SptId_43	SptId_46	SptId_47	SptId_48	SptId_50	SptId_51	SptId_54	SptId_57	SptId_58	SptId_59	SptId_61	SptId_62	SptId_63	SptId_66	SptId_68	SptId_69	SptId_70	SptId_71	SptId_73	SptId_76	SptId_77	SptId_78	SptId_80	SptId_81	SptId_83	SptId_85	SptId_86	SptId_88	SptId_89
[truncated: 531 more rows]
[truncated: 15 more columns]
