# Supplementary material for: Quantitative imaging of transcription in living Drosophila embryos reveals the impact of core promoter motifs on promoter state dynamics
Source: Nat Commun. 2021 Jul 23;12:4504. doi: 10.1038/s41467-021-24461-6 (PMC8302612; doi:10.1038/s41467-021-24461-6)
Supplement: Supplementary file 13 — Source Data [file 41467_2021_24461_MOESM13_ESM.zip › NatComm Source Data/snaE-snaTATAlight+INRPr/snaTATAlight+INR M3 - ComprehensiveActivationData.xls]

## Sheet: Sheet 1
						Time	Frame	Active Nucs	Cumulative Active Nucs
Tot Nucs Numb	61					169.84	0	0	0
Region						173.7	1	0	0
X1	37					177.56	2	0	0
X2	61					181.42	3	0	0
Y1	-25					185.28	4	0	0
Y2	25					189.14	5	0	0
						193	6	0	0
Filter Parameters						196.86	7	0	0
Zeros	2					200.72	8	0	0
Ones	30					204.58	9	0	0
Pix Size	0.1312					208.44	10	0	0
						212.3	11	0	0
						216.16	12	0	0
						220.02	13	0	0
						223.88	14	0	0
						227.74	15	0	0
						231.6	16	0	0
						235.46	17	0	0
						239.32	18	0	0
						243.18	19	0	0
						247.04	20	0	0
						250.9	21	0	0
						254.76	22	0	0
						258.62	23	0	0
						262.48	24	0	0
						266.34	25	0	0
						270.2	26	0	0
						274.06	27	0	0
						277.92	28	0	0
						281.78	29	1	1
						285.64	30	1	1
						289.5	31	1	1
						293.36	32	1	1
						297.22	33	1	1
						301.08	34	2	2
						304.94	35	2	2
						308.8	36	3	3
						312.66	37	3	3
						316.52	38	3	3
						320.38	39	3	3
						324.24	40	3	3
						328.1	41	3	3
						331.96	42	5	5
						335.82	43	6	6
						339.68	44	6	6
						343.54	45	6	6
						347.4	46	7	7
						351.26	47	9	9
						355.12	48	11	11
						358.98	49	11	11
						362.84	50	11	11
						366.7	51	11	11
						370.56	52	11	11
						374.42	53	11	11
						378.28	54	13	13
						382.14	55	13	13
						386	56	13	13
						389.86	57	13	13
						393.72	58	13	13
						397.58	59	14	14
						401.44	60	14	14
						405.3	61	14	14
						409.16	62	14	14
						413.02	63	14	14
						416.88	64	14	14
						420.74	65	16	16
						424.6	66	17	17
						428.46	67	17	17
						432.32	68	19	19
						436.18	69	20	20
						440.04	70	20	20
						443.9	71	21	21
						447.76	72	22	22
						451.62	73	22	22
						455.48	74	24	24
						459.34	75	25	25
						463.2	76	25	25
						467.06	77	25	25
						470.92	78	27	27
						474.78	79	27	27
						478.64	80	27	27
						482.5	81	27	27
						486.36	82	29	29
						490.22	83	29	29
						494.08	84	29	29
						497.94	85	29	29
						501.8	86	29	29
						505.66	87	30	30
						509.52	88	31	31
						513.38	89	32	32
						517.24	90	32	32
						521.1	91	32	32
						524.96	92	32	32
						528.82	93	32	32
						532.68	94	32	32
						536.54	95	32	33
						540.4	96	32	33
						544.26	97	32	33
						548.12	98	32	33
						551.98	99	32	33
						555.84	100	32	33
						559.7	101	32	33
						563.56	102	32	33
						567.42	103	33	34
						571.28	104	33	34
						575.14	105	33	34
						579	106	33	34
						582.86	107	33	34
						586.72	108	33	34
						590.58	109	33	34
						594.44	110	33	34
						598.3	111	34	35
						602.16	112	35	36
						606.02	113	35	36
						609.88	114	35	36
						613.74	115	35	36
						617.6	116	35	36
						621.46	117	35	36
						625.32	118	35	36
						629.18	119	35	36
						633.04	120	35	36
						636.9	121	35	36
						640.76	122	33	36
						644.62	123	33	36
						648.48	124	33	36
						652.34	125	34	36
						656.2	126	34	36
						660.06	127	34	36
						663.92	128	34	36
						667.78	129	34	36
						671.64	130	34	36
						675.5	131	34	36
						679.36	132	34	36
						683.22	133	34	36
						687.08	134	34	36
						690.94	135	33	36
						694.8	136	34	37
						698.66	137	34	37
						702.52	138	34	37
						706.38	139	35	37
						710.24	140	35	37
						714.1	141	35	37
						717.96	142	35	37
						721.82	143	35	37
						725.68	144	35	37
						729.54	145	35	37
						733.4	146	35	37
						737.26	147	35	37
						741.12	148	35	37
						744.98	149	35	37
						748.84	150	35	37
						752.7	151	35	37
						756.56	152	36	37
						760.42	153	35	37
						764.28	154	35	37
						768.14	155	35	37
						772	156	35	37
						775.86	157	34	37
						779.72	158	34	37
						783.58	159	34	37
						787.44	160	35	38
						791.3	161	35	38
						795.16	162	35	38
						799.02	163	35	38
						802.88	164	35	38
						806.74	165	35	38
						810.6	166	35	38
						814.46	167	36	38
						818.32	168	36	38
						822.18	169	36	38
						826.04	170	36	38
						829.9	171	36	38
						833.76	172	36	39
						837.62	173	37	39
						841.48	174	39	41
						845.34	175	39	41
						849.2	176	40	41
						853.06	177	40	41
						856.92	178	41	41
						860.78	179	42	42
						864.64	180	42	42
						868.5	181	42	42
						872.36	182	42	42
						876.22	183	42	42
						880.08	184	42	42
						883.94	185	42	42
						887.8	186	42	43
						891.66	187	42	43
						895.52	188	41	43
						899.38	189	43	45
						903.24	190	43	45
						907.1	191	43	45
						910.96	192	43	45
						914.82	193	44	46
						918.68	194	44	46
						922.54	195	44	46
						926.4	196	44	46
						930.26	197	43	46
						934.12	198	43	46
						937.98	199	43	46
						941.84	200	43	46
						945.7	201	43	46
						949.56	202	43	46
						953.42	203	43	46
						957.28	204	42	46
						961.14	205	42	46
						965	206	42	46
						968.86	207	41	46
						972.72	208	38	46
						976.58	209	39	47
						980.44	210	40	47
						984.3	211	40	47
						988.16	212	39	47
						992.02	213	39	47
						995.88	214	41	47
						999.74	215	40	47
						1003.6	216	39	47
						1007.46	217	39	47
						1011.32	218	39	47
						1015.18	219	41	48
						1019.04	220	42	48
						1022.9	221	42	48
						1026.76	222	42	48
						1030.62	223	42	48
						1034.48	224	42	48
						1038.34	225	41	48
						1042.2	226	42	48
						1046.06	227	42	48
						1049.92	228	41	48
						1053.78	229	40	48
						1057.64	230	40	48
						1061.5	231	40	48
						1065.36	232	40	48
						1069.22	233	40	48
						1073.08	234	40	48
						1076.94	235	39	48
						1080.8	236	39	48
						1084.66	237	39	48
						1088.52	238	39	48
						1092.38	239	40	48
						1096.24	240	41	49
						1100.1	241	41	49
						1103.96	242	42	49
						1107.82	243	42	49
						1111.68	244	42	49
						1115.54	245	41	49
						1119.4	246	41	49
						1123.26	247	41	49
						1127.12	248	42	50
						1130.98	249	42	50
						1134.84	250	41	50
						1138.7	251	40	50
						1142.56	252	39	50
						1146.42	253	38	50
						1150.28	254	38	50
						1154.14	255	38	50
						1158	256	38	50
						1161.86	257	38	50
						1165.72	258	36	50
						1169.58	259	35	50
						1173.44	260	35	50
						1177.3	261	36	50
						1181.16	262	35	51
						1185.02	263	36	51
						1188.88	264	36	51
						1192.74	265	38	51
						1196.6	266	38	51
						1200.46	267	38	51
						1204.32	268	38	51
						1208.18	269	38	51
						1212.04	270	38	51
						1215.9	271	38	51
						1219.76	272	39	51
						1223.62	273	39	51
						1227.48	274	39	51
						1231.34	275	41	52
						1235.2	276	44	52
						1239.06	277	44	52
						1242.92	278	45	52
						1246.78	279	45	52
						1250.64	280	45	52
						1254.5	281	44	52
						1258.36	282	44	52
						1262.22	283	44	52
						1266.08	284	42	52
						1269.94	285	42	52
						1273.8	286	41	52
						1277.66	287	41	52
						1281.52	288	41	52
						1285.38	289	41	52
						1289.24	290	42	52
						1293.1	291	42	52
						1296.96	292	43	53
						1300.82	293	43	53
						1304.68	294	44	53
						1308.54	295	44	53
						1312.4	296	44	53
						1316.26	297	45	53
						1320.12	298	45	53
						1323.98	299	43	53
						1327.84	300	42	53
						1331.7	301	42	53
						1335.56	302	42	53
						1339.42	303	43	53
						1343.28	304	43	53
						1347.14	305	43	53
						1351	306	45	54
						1354.86	307	45	54
						1358.72	308	46	55
						1362.58	309	48	56
						1366.44	310	47	56
						1370.3	311	46	56
						1374.16	312	45	56
						1378.02	313	43	56
						1381.88	314	44	56
						1385.74	315	45	56
						1389.6	316	45	56
						1393.46	317	46	57
						1397.32	318	45	57
						1401.18	319	45	57
						1405.04	320	46	57
						1408.9	321	47	57
						1412.76	322	46	57
						1416.62	323	46	57
						1420.48	324	46	57
						1424.34	325	47	57
						1428.2	326	47	57
						1432.06	327	47	57
						1435.92	328	47	57
						1439.78	329	47	57
						1443.64	330	46	57
						1447.5	331	45	57
						1451.36	332	45	57
						1455.22	333	45	57
						1459.08	334	45	57
						1462.94	335	45	57
						1466.8	336	45	57
						1470.66	337	43	57
						1474.52	338	43	57
						1478.38	339	44	57
						1482.24	340	45	57
						1486.1	341	45	57
						1489.96	342	45	57
						1493.82	343	45	57
						1497.68	344	45	57
						1501.54	345	46	58
						1505.4	346	46	58
						1509.26	347	46	58
						1513.12	348	46	58
						1516.98	349	47	58
						1520.84	350	46	58
						1524.7	351	46	58
						1528.56	352	46	58
						1532.42	353	47	58
						1536.28	354	47	58
						1540.14	355	46	58
						1544	356	43	58
						1547.86	357	44	58
						1551.72	358	45	58
						1555.58	359	46	58
						1559.44	360	46	58
						1563.3	361	47	58
						1567.16	362	47	58
						1571.02	363	47	58
						1574.88	364	48	58
						1578.74	365	48	58
						1582.6	366	48	58
						1586.46	367	48	58
						1590.32	368	49	58
						1594.18	369	49	58
						1598.04	370	49	58
						1601.9	371	49	58
						1605.76	372	48	58
						1609.62	373	48	58
						1613.48	374	47	58
						1617.34	375	46	58
						1621.2	376	46	58
						1625.06	377	46	58
						1628.92	378	46	58
						1632.78	379	46	58
						1636.64	380	46	58
						1640.5	381	45	58
						1644.36	382	44	58
						1648.22	383	44	58
						1652.08	384	43	58
						1655.94	385	43	58
						1659.8	386	44	59
						1663.66	387	44	59
						1667.52	388	44	59
						1671.38	389	44	59
						1675.24	390	44	59
						1679.1	391	45	59
						1682.96	392	45	59
						1686.82	393	45	59
						1690.68	394	44	59
						1694.54	395	48	59
						1698.4	396	48	59
						1702.26	397	48	59
						1706.12	398	49	59
						1709.98	399	49	59
						1713.84	400	50	59
						1717.7	401	50	59
						1721.56	402	50	59
						1725.42	403	50	59
						1729.28	404	50	59
						1733.14	405	49	59
						1737	406	49	59
						1740.86	407	49	59
						1744.72	408	49	59
						1748.58	409	49	59
						1752.44	410	49	59
						1756.3	411	49	59
						1760.16	412	49	59
						1764.02	413	48	59
						1767.88	414	47	59
						1771.74	415	46	59
						1775.6	416	49	59
						1779.46	417	50	59
						1783.32	418	49	59
						1787.18	419	49	59
						1791.04	420	49	59
						1794.9	421	49	59
						1798.76	422	48	59
						1802.62	423	48	59
						1806.48	424	49	59
						1810.34	425	48	59
						1814.2	426	47	59
						1818.06	427	47	59
						1821.92	428	47	59
						1825.78	429	47	59
						1829.64	430	47	59
						1833.5	431	47	59
						1837.36	432	47	59
						1841.22	433	47	59
						1845.08	434	47	59
						1848.94	435	47	59
						1852.8	436	47	59
						1856.66	437	47	59
						1860.52	438	47	59
						1864.38	439	47	59
						1868.24	440	46	59
						1872.1	441	46	59
						1875.96	442	45	59
						1879.82	443	46	59
						1883.68	444	45	59
						1887.54	445	45	59
						1891.4	446	45	59
						1895.26	447	46	59
						1899.12	448	47	59
						1902.98	449	47	59
						1906.84	450	47	59
						1910.7	451	47	59
						1914.56	452	48	60
						1918.42	453	47	60
						1922.28	454	47	60
						1926.14	455	47	60
						1930	456	48	61
						1933.86	457	47	61
						1937.72	458	47	61
						1941.58	459	47	61
						1945.44	460	46	61
						1949.3	461	45	61
						1953.16	462	45	61
						1957.02	463	46	61
						1960.88	464	47	61
						1964.74	465	48	61
						1968.6	466	48	61
						1972.46	467	49	61
						1976.32	468	49	61
						1980.18	469	48	61
						1984.04	470	47	61
						1987.9	471	47	61
						1991.76	472	47	61
						1995.62	473	48	61
						1999.48	474	46	61
						2003.34	475	43	61
						2007.2	476	43	61
						2011.06	477	40	61
						2014.92	478	41	61
						2018.78	479	42	61
						2022.64	480	42	61
						2026.5	481	42	61
						2030.36	482	42	61
						2034.22	483	42	61
						2038.08	484	41	61
						2041.94	485	41	61
						2045.8	486	40	61
						2049.66	487	40	61
						2053.52	488	40	61
						2057.38	489	42	61
						2061.24	490	44	61
						2065.1	491	44	61
						2068.96	492	45	61
						2072.82	493	43	61
						2076.68	494	43	61
						2080.54	495	43	61
						2084.4	496	43	61
						2088.26	497	42	61
						2092.12	498	43	61
						2095.98	499	44	61
						2099.84	500	45	61
						2103.7	501	44	61
						2107.56	502	44	61
						2111.42	503	44	61
						2115.28	504	43	61
						2119.14	505	42	61
						2123	506	42	61
						2126.86	507	42	61
						2130.72	508	42	61
						2134.58	509	42	61
						2138.44	510	40	61
						2142.3	511	39	61
						2146.16	512	39	61
						2150.02	513	39	61
						2153.88	514	39	61
						2157.74	515	39	61
						2161.6	516	39	61
						2165.46	517	39	61
						2169.32	518	39	61
						2173.18	519	39	61
						2177.04	520	39	61
						2180.9	521	39	61
						2184.76	522	39	61
						2188.62	523	39	61
						2192.48	524	39	61
						2196.34	525	38	61
						2200.2	526	37	61
						2204.06	527	37	61
						2207.92	528	37	61
						2211.78	529	36	61
						2215.64	530	36	61
