# Supplementary material for: Quantitative imaging of transcription in living Drosophila embryos reveals the impact of core promoter motifs on promoter state dynamics
Source: Nat Commun. 2021 Jul 23;12:4504. doi: 10.1038/s41467-021-24461-6 (PMC8302612; doi:10.1038/s41467-021-24461-6)
Supplement: Supplementary file 13 — Source Data [file 41467_2021_24461_MOESM13_ESM.zip › NatComm Source Data/snaE-snaTATAlight+INRPr/snaTATAlight+INR M1 - DividedByBackground_SpatialSelected.xls]

## Sheet: Spots by Background
		Frame	Time	SptId_10	SptId_12	SptId_13	SptId_14	SptId_15	SptId_17	SptId_18	SptId_22	SptId_23	SptId_24	SptId_25	SptId_27	SptId_28	SptId_29	SptId_30	SptId_31	SptId_34	SptId_35	SptId_36	SptId_37	SptId_38	SptId_40	SptId_42	SptId_44	SptId_45	SptId_46	SptId_48	SptId_49	SptId_50	SptId_51	SptId_54	SptId_56	SptId_57	SptId_58	SptId_59	SptId_60	SptId_61	SptId_63	SptId_64	SptId_65	SptId_67	SptId_68	SptId_70	SptId_71	SptId_72	SptId_73
		0	204.58	0	0	0	0	0	0	0	0	0	0	0	0	0	0	0	0	0	0	0	0	0	0	0	0	0	0	0	0	0	0	0	0	0	0	0	0	0	0	0	0	0	0	0	0	0	0
		1	208.44	0	0	0	0	0	0	0	0	0	0	0	0	0	0	0	0	0	0	0	0	0	0	0	0	0	0	0	0	0	0	0	0	0	0	0	0	0	0	0	0	0	0	0	0	0	0
		2	212.3	0	0	0	0	0	0	0	0	0	0	0	0	0	0	0	0	0	0	0	0	0	0	0	0	0	0	0	0	0	0	0	0	0	0	0	0	0	0	0	0	0	0	0	0	0	0
		3	216.16	0	0	0	0	0	0	0	0	0	0	0	0	0	0	0	0	0	0	0	0	0	0	0	0	0	0	0	0	0	0	0	0	0	0	0	0	0	0	0	0	0	0	0	0	0	0
		4	220.02	0	0	0	0	0	0	0	0	0	0	0	0	0	0	0	0	0	0	0	0	0	0	0	0	0	0	0	0	0	0	0	0	0	0	0	0	0	0	0	0	0	0	18.1461	0	0	0
		5	223.88	0	0	0	0	0	0	0	0	0	0	0	0	0	0	0	0	0	0	0	0	0	0	0	0	0	0	0	0	0	0	0	0	0	0	0	0	0	0	0	0	0	0	0	0	0	0
		6	227.74	0	0	0	0	0	0	0	0	0	0	0	0	0	0	0	0	0	0	0	0	0	0	0	0	0	0	0	0	0	0	0	0	0	0	0	0	0	0	0	0	0	0	0	0	0	0
		7	231.6	0	0	0	0	0	0	0	0	0	0	0	0	0	0	0	0	0	0	0	0	0	0	0	0	0	0	0	0	0	0	0	0	0	0	0	0	0	0	0	0	0	0	0	0	0	0
		8	235.46	0	0	0	0	0	0	0	0	0	0	0	0	0	0	0	0	0	0	0	0	0	0	0	0	0	0	0	0	0	0	0	0	0	0	0	0	0	0	0	0	0	0	0	0	0	0
		9	239.32	0	0	0	0	0	0	0	0	0	0	0	0	0	0	0	0	0	0	0	0	0	0	0	0	0	0	0	0	0	0	0	0	0	0	0	0	0	0	0	0	0	0	0	0	0	0
		10	243.18	0	0	0	0	0	0	0	0	0	0	0	0	0	0	0	0	0	0	0	0	0	0	0	0	0	0	15.7505	0	0	0	0	0	0	0	0	0	0	0	0	0	0	0	0	0	0	0
		11	247.04	0	0	0	0	0	0	0	0	0	0	0	0	0	0	0	0	0	0	0	0	0	0	0	0	0	0	0	0	0	0	0	0	0	0	0	0	0	0	0	0	0	0	0	0	0	0
		12	250.9	0	0	0	0	0	0	0	0	0	0	0	0	0	0	0	0	0	0	0	0	0	0	0	0	0	0	0	0	0	0	0	0	0	0	0	0	0	0	0	0	0	0	0	0	0	0
		13	254.76	0	0	0	0	0	0	0	0	0	0	0	0	0	0	0	0	0	0	0	0	0	0	0	0	0	0	0	0	0	0	0	0	0	0	0	0	0	0	0	0	0	0	0	0	0	0
		14	258.62	0	0	0	0	0	0	0	0	0	0	0	0	0	0	0	0	0	0	0	0	0	0	0	0	0	0	0	0	0	0	0	0	0	0	0	0	0	0	0	0	0	0	0	0	0	0
		15	262.48	0	0	0	0	0	0	0	0	0	0	0	0	0	0	0	0	0	0	0	0	0	0	0	0	0	0	0	0	0	0	0	0	0	18.7148	0	0	0	0	0	0	0	0	0	0	0	0
		16	266.34	0	0	0	0	0	0	0	0	0	0	0	0	0	0	0	0	0	0	0	0	0	0	0	0	0	0	0	0	0	0	0	0	0	0	0	0	0	0	0	0	0	0	0	0	0	0
		17	270.2	0	0	0	0	0	0	0	0	0	0	0	0	0	0	0	0	0	0	0	0	0	0	0	0	0	0	0	0	0	0	0	0	0	0	0	0	0	0	0	0	0	0	0	0	0	0
		18	274.06	0	0	0	0	0	0	0	0	0	0	0	0	0	0	0	0	0	0	0	0	0	0	0	0	0	0	0	0	0	0	0	0	0	0	0	0	0	0	0	0	0	0	0	0	0	0
		19	277.92	0	0	0	0	0	0	0	0	0	0	0	0	0	0	0	0	0	0	0	0	0	0	0	0	0	0	0	0	0	0	0	0	0	0	0	0	0	0	0	0	0	0	0	0	0	0
		20	281.78	0	0	0	0	0	0	0	0	0	0	0	0	0	0	0	0	0	0	0	0	0	0	0	0	0	0	0	0	0	0	0	0	0	0	0	0	0	0	0	0	0	0	0	0	0	0
		21	285.64	0	0	0	0	0	0	0	0	0	0	0	0	0	0	0	0	0	0	0	0	0	0	0	0	0	0	0	0	0	0	0	0	0	0	0	0	0	0	0	0	0	0	0	0	0	0
		22	289.5	0	0	0	0	0	0	0	0	0	0	0	0	0	0	0	0	0	0	0	0	0	0	0	0	0	0	0	0	0	0	0	0	0	0	0	0	0	0	0	0	0	0	0	0	0	0
		23	293.36	0	0	0	0	0	0	0	0	0	0	0	0	0	0	0	0	0	0	0	0	0	0	0	0	0	0	0	0	0	0	0	0	0	0	0	0	0	0	0	0	0	0	0	0	0	0
		24	297.22	0	0	0	0	0	0	0	0	0	0	0	0	0	0	0	0	0	0	0	0	0	0	0	0	0	0	0	0	0	0	0	0	0	0	0	0	0	0	0	0	0	0	0	0	0	0
		25	301.08	0	0	0	0	0	0	0	0	0	0	0	0	0	0	0	0	0	0	0	0	0	0	0	0	0	0	0	0	0	0	0	0	0	0	0	0	0	0	0	0	0	0	0	0	0	0
		26	304.94	0	0	0	0	0	0	0	0	0	0	0	0	0	0	0	0	0	0	0	0	0	0	0	0	0	0	0	0	0	0	0	0	0	0	0	0	0	0	0	0	0	0	0	0	0	0
		27	308.8	0	0	0	0	0	0	0	0	0	0	0	0	0	0	0	0	0	0	0	0	0	0	0	0	0	0	0	0	0	0	0	0	0	0	0	0	0	0	0	0	0	0	0	0	0	0
		28	312.66	0	0	0	0	0	0	0	0	0	0	0	0	0	0	0	0	0	0	0	0	0	0	0	0	0	0	0	0	0	0	0	0	0	0	0	0	0	0	0	0	0	0	0	0	0	0
		29	316.52	0	0	0	0	0	0	0	0	0	0	0	0	0	0	0	0	0	0	0	0	0	0	0	0	0	0	0	0	0	0	0	0	0	0	0	0	0	0	0	0	0	0	0	0	0	0
		30	320.38	0	0	0	0	0	0	0	0	0	0	0	0	0	0	0	0	0	0	0	0	0	0	0	0	0	0	0	0	0	0	0	0	0	0	0	0	0	0	0	0	0	0	0	0	0	0
		31	324.24	0	0	0	0	0	0	0	0	0	0	0	0	0	0	0	0	0	0	0	0	0	0	0	0	0	0	0	0	0	0	0	0	0	0	0	0	0	0	0	0	0	0	0	0	0	0
		32	328.1	0	0	0	0	0	0	0	0	0	0	0	0	0	0	0	0	0	0	0	0	0	0	0	0	0	0	0	0	0	0	0	0	0	0	0	0	0	0	0	0	0	0	0	0	0	0
		33	331.96	0	0	0	0	0	0	0	0	0	0	0	0	0	0	0	0	0	0	0	0	0	0	0	0	0	0	0	0	0	0	0	0	0	0	0	0	0	0	0	0	0	0	0	0	0	0
		34	335.82	0	0	0	0	0	0	0	0	0	0	0	0	0	0	0	0	0	0	0	0	0	0	0	0	0	0	0	0	0	0	0	0	0	0	0	0	0	25.7411	0	0	0	0	0	0	0	0
		35	339.68	0	0	0	0	0	0	0	0	0	0	0	0	0	0	0	0	0	0	0	0	0	0	0	0	0	0	0	0	0	0	0	0	0	0	0	0	0	0	0	0	0	0	0	0	0	0
		36	343.54	0	0	0	0	0	0	0	0	0	0	0	0	0	0	0	0	0	0	0	0	0	0	0	0	0	0	0	0	0	0	0	0	0	0	0	0	0	25.3529	0	0	0	0	0	0	0	0
		37	347.4	0	0	0	0	0	0	0	0	0	0	0	0	0	0	0	0	0	0	0	0	0	0	0	0	0	0	0	0	0	0	0	0	0	0	0	0	0	39.6623	0	0	0	0	0	0	0	0
		38	351.26	0	0	0	0	0	0	0	0	0	0	0	0	0	0	0	0	0	0	0	0	0	0	0	0	0	0	0	0	0	0	0	0	0	0	0	0	0	0	0	0	0	0	0	0	0	0
		39	355.12	0	0	0	0	0	0	0	0	0	0	0	0	0	0	0	0	0	0	0	0	0	0	0	0	0	0	0	0	0	0	0	0	0	0	0	0	0	65.8992	0	0	0	0	0	0	0	0
		40	358.98	0	0	0	0	0	0	0	0	0	0	0	0	0	0	0	0	0	0	0	0	0	0	0	0	0	0	0	0	0	0	0	0	0	0	0	0	0	56.8757	0	0	0	0	0	0	0	0
		41	362.84	0	0	0	0	0	0	0	0	0	0	0	0	0	0	0	0	0	0	0	0	0	0	0	0	0	0	0	0	0	0	0	0	0	0	0	0	15.0816	38.9362	0	0	0	0	0	0	0	0
		42	366.7	0	0	0	20.4496	0	0	0	0	0	0	0	0	0	0	0	0	0	0	0	0	0	0	0	0	0	0	0	0	0	0	0	0	0	0	0	0	0	21.0773	0	0	0	0	0	0	0	0
		43	370.56	0	0	0	0	0	0	0	0	0	0	0	0	0	0	0	0	0	0	0	0	0	0	0	0	0	0	0	0	0	0	0	0	0	0	0	0	0	53.6728	0	0	0	0	0	0	0	0
		44	374.42	0	0	0	0	0	0	0	0	0	0	0	0	0	0	0	0	0	0	0	0	0	0	0	0	0	0	0	0	0	0	24.4926	0	0	0	0	0	0	78.3881	0	0	0	0	0	0	0	0
		45	378.28	0	0	0	0	0	0	0	0	0	0	0	0	0	0	0	0	0	0	0	0	0	0	0	0	0	0	0	0	0	0	32.2246	0	0	0	0	0	0	85.3848	0	0	0	0	0	0	0	0
		46	382.14	0	0	0	0	0	0	0	16.7993	0	0	0	0	0	0	0	0	0	0	0	0	0	0	0	0	0	0	0	0	0	0	58.4592	0	0	0	0	0	0	60.4892	0	0	0	0	0	0	0	0
		47	386	0	0	0	0	0	0	0	0	0	0	0	0	0	0	0	0	0	0	0	0	0	0	0	0	0	0	0	0	0	0	0	0	0	0	0	0	0	71.3872	0	0	0	0	0	0	0	0
		48	389.86	0	0	0	0	0	0	0	0	0	0	0	0	0	0	0	0	0	0	0	0	0	0	0	0	0	0	0	0	0	0	18.1719	0	0	0	0	0	0	93.464	0	0	0	0	0	0	0	0
		49	393.72	0	0	0	0	0	0	0	0	0	0	0	0	0	0	0	0	0	0	0	0	0	0	0	0	0	0	0	0	0	0	47.0378	0	0	0	0	0	0	63.7551	16.6377	0	0	0	0	0	0	0
		50	397.58	0	0	0	0	0	0	0	0	0	0	0	0	0	0	0	0	0	0	0	0	0	0	0	0	0	0	0	0	0	0	40.6661	0	0	0	0	0	0	120.977	0	0	0	22.861	0	0	0	0
		51	401.44	0	0	0	0	0	0	0	0	0	0	0	0	0	0	0	0	0	0	0	0	0	0	0	0	0	0	0	0	0	0	83.9862	0	0	0	0	0	0	48.6829	0	0	0	0	0	0	0	0
		52	405.3	0	0	0	17.605	0	0	0	0	0	0	0	0	0	0	0	0	0	0	0	0	0	0	0	0	0	0	0	0	0	0	117.303	0	0	0	0	0	0	42.3746	0	0	0	0	0	0	0	0
		53	409.16	0	0	0	0	0	0	0	0	0	0	0	0	0	0	0	0	0	0	0	0	0	0	0	0	0	0	0	0	0	0	70.4663	0	0	0	0	15.7489	0	76.8584	0	14.3378	0	0	0	0	0	0
		54	413.02	0	0	0	32.1007	0	0	0	0	0	0	0	0	0	0	0	0	0	0	0	0	0	0	0	0	0	0	0	0	0	0	101.215	0	0	0	0	0	0	111.502	0	0	0	0	0	0	0	0
		55	416.88	0	0	0	27.1232	0	0	0	0	0	0	0	0	0	0	0	0	0	0	0	0	0	0	0	0	0	0	0	0	0	0	120.546	0	0	0	0	0	0	80.696	0	0	0	0	0	0	0	0
		56	420.74	0	0	0	20.3512	0	0	0	0	0	0	0	0	0	0	0	0	0	0	0	0	0	0	0	0	0	0	0	0	0	0	168.06	0	0	0	32.0823	0	0	44.3797	0	0	0	0	0	0	0	0
		57	424.6	0	0	0	23.1944	0	0	0	0	0	0	0	0	0	0	0	0	0	0	0	0	0	0	0	0	0	0	0	0	0	0	168.118	0	0	0	21.2838	0	0	93.7089	0	0	0	0	0	0	0	0
		58	428.46	0	0	0	47.2751	0	0	0	0	0	0	0	0	0	0	0	0	0	0	0	0	0	0	0	0	0	0	0	0	0	0	161.537	0	0	0	15.865	0	0	45.3552	0	0	0	0	0	0	0	0
		59	432.32	0	0	0	62.3278	0	0	0	0	0	0	0	0	0	0	0	0	0	0	0	0	0	0	0	0	0	0	0	0	0	0	159.742	0	0	0	26.0673	0	0	65.961	0	0	0	0	0	0	0	0
		60	436.18	0	0	0	46.3478	0	0	0	0	0	0	0	0	0	0	0	0	0	0	0	0	0	0	0	0	0	0	0	0	0	0	175.768	0	0	0	21.7538	0	0	43.8118	0	0	0	0	0	0	0	0
		61	440.04	0	0	0	69.7936	0	0	0	0	0	0	0	0	0	0	0	0	0	0	0	0	0	0	0	0	0	0	0	0	0	0	195.107	0	0	0	46.5301	0	0	63.1556	0	0	0	0	0	0	0	0
		62	443.9	0	0	0	70.1072	0	0	0	18.8924	0	0	0	0	0	0	0	0	0	0	0	0	0	0	0	0	0	0	0	0	0	0	228.926	0	0	0	64.2063	0	0	71.3702	0	0	0	26.1475	0	0	0	0
		63	447.76	0	0	0	0	0	0	0	0	0	0	0	0	0	0	0	0	0	0	0	0	0	0	0	0	0	0	0	0	0	0	186.993	0	0	0	27.2965	0	0	67.5373	0	0	0	25.0371	0	0	32.6201	0
		64	451.62	0	0	0	69.5077	0	0	0	0	0	0	0	0	0	0	0	0	0	0	0	0	0	0	0	0	0	0	0	0	0	0	204.226	0	0	0	39.9081	0	0	81.9084	0	0	0	0	0	0	0	0
		65	455.48	0	0	0	56.2179	0	0	0	0	0	0	0	0	0	0	0	0	0	0	0	0	0	0	0	0	0	0	0	0	0	0	215.504	0	0	0	76.4613	0	0	91.2122	0	0	0	14.9401	0	0	0	0
		66	459.34	0	0	0	115.666	0	0	0	0	0	0	0	0	0	0	0	0	0	0	0	0	0	0	0	0	0	0	0	0	0	0	237.424	0	0	0	79.1029	0	0	16.2161	0	0	0	45.5666	0	0	0	0
		67	463.2	0	0	0	78.9819	0	0	0	0	0	0	0	0	0	0	0	0	0	0	0	0	0	0	0	0	0	0	0	0	0	0	238.732	0	0	0	94.7659	0	0	39.228	0	0	0	27.335	0	0	0	0
		68	467.06	0	0	0	62.8893	0	0	0	43.7122	0	0	0	0	0	0	0	0	0	0	0	0	0	0	0	0	0	0	0	0	0	0	286.99	0	0	0	62.5237	0	0	67.7043	0	0	0	39.1244	0	0	0	0
		69	470.92	0	0	0	62.4075	0	0	0	32.0054	0	0	0	0	0	0	0	0	0	0	0	0	0	0	0	0	0	0	0	0	0	0	190.144	0	0	0	78.1389	0	0	89.6211	0	0	0	35.0636	0	0	0	0
		70	474.78	0	0	0	58.2732	0	0	0	49.7165	0	0	0	0	0	0	0	0	0	0	0	0	0	0	0	0	0	0	0	0	0	0	293.812	0	0	0	136.258	0	0	63.8859	0	0	0	84.3068	0	0	0	0
		71	478.64	0	0	0	54.9694	0	0	0	0	0	0	0	0	0	0	0	0	0	0	0	0	0	0	0	0	0	0	0	0	0	0	242.971	0	0	0	118.514	0	0	90.3032	0	0	0	36.1859	0	0	0	0
		72	482.5	0	0	0	34.4991	0	0	0	26.4662	0	0	0	0	0	0	0	0	0	0	0	0	0	0	0	0	0	0	0	0	0	0	222.53	0	0	0	120.161	0	0	76.0696	0	0	0	44.0905	0	0	0	0
		73	486.36	0	0	0	45.9466	0	0	0	0	0	0	0	0	0	0	0	0	0	0	0	0	0	0	0	0	0	0	0	0	0	0	231.42	0	25.5612	0	177.802	0	0	33.3245	0	0	0	0	0	0	0	0
		74	490.22	0	0	0	0	0	0	0	0	0	0	0	0	0	0	0	0	0	0	0	0	0	0	0	0	0	0	0	0	0	0	231.413	0	15.8176	0	150.94	0	0	101.748	0	0	0	62.7195	0	0	0	0
		75	494.08	0	0	0	0	0	0	0	29.285	0	0	0	0	0	0	0	0	0	0	0	0	0	0	0	0	0	0	0	0	0	0	255.126	0	0	0	182.28	0	0	93.8429	0	0	0	35.417	0	0	0	0
		76	497.94	0	0	0	43.8272	0	0	0	0	0	0	0	0	0	0	0	0	0	0	0	0	0	0	0	0	0	0	0	0	0	0	290.229	0	22.2058	0	157.15	0	0	87.8354	0	0	22.6821	18.3082	0	0	0	0
		77	501.8	0	0	0	34.6932	0	0	0	0	0	0	0	0	0	0	0	0	0	0	0	0	0	0	0	0	0	0	0	0	0	0	270.743	0	0	0	161.468	0	0	44.077	0	0	0	37.0586	0	0	0	0
		78	505.66	0	0	0	0	0	0	0	30.2494	0	0	0	0	0	0	0	0	0	0	0	0	0	0	0	0	0	0	0	0	0	0	213.619	0	0	0	158.262	0	0	0	0	0	21.2645	36.4479	0	0	0	0
		79	509.52	0	0	0	0	0	0	0	31.6969	0	0	0	0	0	0	0	0	0	0	0	0	0	0	0	0	0	0	0	0	0	0	214.203	0	36.2335	0	117.214	0	0	40.0545	0	0	41.8321	28.2328	0	0	0	0
		80	513.38	0	0	0	0	0	0	0	18.8219	0	0	0	0	0	0	0	0	0	0	0	0	0	0	0	0	0	0	0	0	0	0	245.453	0	0	0	191.013	0	0	65.9909	0	0	21.9343	47.1075	0	0	0	0
		81	517.24	0	0	0	20.3597	0	0	0	21.0224	0	0	0	0	0	0	0	0	0	0	0	0	0	0	0	0	0	0	0	0	0	0	257.102	0	27.9199	0	127.055	0	0	81.5462	0	0	0	23.9013	0	0	0	0
		82	521.1	0	0	0	0	0	0	0	24.8845	0	0	0	0	0	0	0	0	0	0	0	0	0	0	0	0	0	0	0	0	0	0	244.154	0	39.8827	0	207.741	0	0	53.3108	0	0	37.2095	52.2171	0	0	0	0
		83	524.96	0	0	0	0	0	0	0	18.3197	0	0	0	0	0	0	0	0	0	0	0	0	0	0	0	0	0	0	0	0	0	0	235.144	0	32.1499	0	158.291	0	0	36.8044	0	0	20.0948	55.3928	0	0	0	0
		84	528.82	0	0	0	0	0	0	0	0	0	0	0	0	0	0	0	0	0	0	0	0	0	0	0	0	0	0	0	0	0	0	222.544	0	29.8243	0	231.611	0	0	62.6566	0	0	32.2172	15.3304	0	0	0	0
		85	532.68	0	0	0	0	0	0	0	0	0	0	0	0	0	0	0	0	0	0	0	0	0	0	0	0	0	0	0	0	0	0	241.786	0	28.9542	0	175.581	0	0	78.6576	0	0	16.0214	54.5171	0	0	0	0
		86	536.54	0	0	0	0	0	0	0	0	0	0	0	0	0	0	0	0	0	0	0	0	0	0	0	0	0	0	0	0	0	0	142.147	0	38.2027	0	160.289	0	0	70.6788	0	0	42.6302	29.9354	0	0	0	0
		87	540.4	0	0	0	0	0	0	0	0	0	0	0	0	0	0	0	0	0	0	0	0	0	0	0	0	0	0	0	0	0	0	166.19	0	55.2011	0	166.607	0	0	37.4387	0	0	18.9064	79.6175	0	0	0	0
		88	544.26	0	0	0	0	0	0	0	0	0	0	0	0	0	0	0	0	0	0	0	0	0	0	0	0	0	0	0	0	0	0	144.576	0	54.3691	0	167.379	0	0	17.1667	0	0	31.1328	18.3945	0	0	0	0
		89	548.12	0	0	0	0	0	0	0	0	0	0	0	0	0	18.8014	0	0	0	0	0	0	0	0	0	0	0	0	0	0	0	0	159.111	0	38.9537	0	157.372	0	0	44.4596	0	0	0	20.5227	0	0	0	0
		90	551.98	0	0	0	0	0	0	0	0	0	0	0	0	0	0	0	0	0	0	0	0	0	0	0	0	0	0	0	0	0	0	155.615	0	75.421	0	189.551	0	0	41.7923	0	0	51.1989	18.6883	0	0	0	0
		91	555.84	0	0	0	0	0	0	0	0	0	0	0	0	0	0	0	0	0	0	0	0	0	0	0	0	0	0	0	0	0	0	135.672	0	83.1375	21.0976	245.378	0	0	18.6425	0	0	20.0335	42.1734	0	0	0	0
		92	559.7	0	0	0	0	0	0	0	0	0	0	0	0	0	0	0	0	0	0	0	0	0	0	0	0	0	0	0	0	0	0	204.355	0	61.792	0	186.078	0	0	0	0	0	42.1186	40.459	0	0	0	0
		93	563.56	0	0	0	0	0	0	0	0	0	0	0	0	0	0	0	0	0	0	0	0	0	0	0	0	0	0	0	0	0	0	178.104	0	67.4706	0	177.441	0	0	0	0	0	29.9486	0	0	0	0	0
		94	567.42	0	0	0	0	0	0	0	0	0	0	0	0	13.9178	0	0	0	0	0	0	0	0	0	0	0	0	0	0	0	0	0	190.599	0	28.7055	0	176.449	0	0	35.7139	0	0	45.1342	60.2428	0	0	0	0
		95	571.28	0	0	0	35.8471	0	0	0	0	0	0	0	0	0	0	0	0	0	0	0	0	0	0	0	0	16.1681	0	0	0	0	0	211.976	0	66.1875	0	201.18	0	0	50.3776	0	0	0	60.5754	0	0	0	0
		96	575.14	0	0	0	0	0	0	0	0	0	0	0	0	0	0	0	0	0	0	0	0	0	0	0	0	0	0	0	0	0	0	151.513	0	97.5732	0	217.761	65.402	0	21.8218	0	0	0	34.2236	0	0	0	0
		97	579	0	0	0	0	0	0	0	0	0	0	0	0	0	0	0	0	0	0	0	0	0	0	0	0	0	0	0	0	0	0	139.931	0	90.623	0	171.721	0	0	18.4387	0	0	0	30.6283	0	0	0	0
		98	582.86	0	0	0	19.2809	0	0	0	0	0	0	0	0	0	0	0	0	0	0	0	0	0	0	0	0	0	19.0849	0	0	0	0	136.534	0	90.1662	0	156.91	0	0	64.4931	0	0	31.3564	65.7	0	0	0	0
		99	586.72	0	0	0	24.9766	0	0	0	0	0	0	0	0	0	0	0	0	0	0	0	0	0	0	0	0	0	0	0	0	0	0	163.347	0	70.8398	0	237.214	49.3518	0	20.5827	0	0	44.8789	74.893	0	0	0	0
		100	590.58	0	0	0	31.5589	0	0	0	0	0	0	0	0	0	0	0	0	0	0	0	0	0	0	0	0	0	0	0	0	0	0	133.482	0	59.4618	0	180.587	52.892	0	37.696	0	0	32.8103	38.1722	0	0	0	0
		101	594.44	0	0	0	36.612	0	0	0	0	0	0	0	0	0	0	0	0	0	0	0	0	0	0	0	0	0	0	0	0	0	0	183.932	0	79.1496	0	91.4107	57.5441	0	25.3018	0	0	0	82.0526	0	0	0	0
		102	598.3	0	0	0	29.3304	0	0	0	0	0	0	0	0	0	0	0	0	0	0	0	0	0	23.2229	0	0	0	0	0	0	0	0	107.292	0	104.601	0	127.71	42.763	0	33.8164	0	0	28.9977	43.1146	0	0	0	0
		103	602.16	0	0	0	51.049	0	0	0	0	0	0	0	0	0	0	0	0	0	0	0	15.7657	0	0	0	0	0	0	0	0	0	0	133.876	0	75.3323	0	73.3436	103.919	0	28.3462	0	0	26.4861	71.9051	0	0	0	0
		104	606.02	0	0	0	60.0293	0	0	0	0	0	0	0	0	0	0	0	18.4062	0	0	0	0	0	0	0	0	0	0	0	0	0	0	170.5	0	81.1626	0	47.1199	47.4532	0	37.2134	0	0	39.0737	24.2673	0	0	0	0
		105	609.88	0	0	0	29.0913	0	0	0	0	0	0	0	0	0	0	0	0	0	0	0	0	0	0	0	0	0	0	0	0	0	0	154.637	0	77.8663	0	80.7083	106.441	0	58.5248	0	0	34.4711	55.115	0	0	0	0
		106	613.74	0	0	0	58.0963	0	0	0	0	0	0	0	0	0	0	0	0	0	0	0	0	0	0	0	0	0	0	0	0	0	0	174.388	0	111.173	0	143.579	81.2717	0	20.3865	0	0	40.9455	33.9583	0	0	0	0
		107	617.6	0	0	0	45.904	0	0	0	0	0	0	0	0	0	0	0	0	0	0	0	0	0	42.0159	0	0	0	0	0	0	0	0	179.26	0	70.8285	0	77.2523	90.6176	0	16.285	0	0	0	49.7679	0	0	0	0
		108	621.46	0	0	0	66.5887	0	0	0	0	0	0	0	0	0	0	0	0	0	0	0	0	0	0	0	0	0	0	0	0	0	0	149.79	0	72.1662	0	74.0825	113.141	0	50.6783	0	0	33.1096	67.5413	0	0	0	0
		109	625.32	0	0	0	47.8019	0	0	0	0	0	0	0	0	0	0	0	0	0	0	0	0	0	19.3442	0	0	0	0	0	0	0	0	186.809	0	62.9771	0	68.6679	88.0686	0	26.7292	0	0	35.3727	19.5574	0	0	0	0
		110	629.18	0	0	0	35.942	0	0	0	0	0	0	0	0	0	0	0	0	0	0	0	0	0	0	0	0	0	0	0	0	0	0	194.427	0	103.598	0	72.1216	105.984	0	0	0	0	0	30.3721	0	0	0	0
		111	633.04	0	0	0	48.2269	0	0	0	0	0	0	0	0	0	0	0	0	0	0	0	0	0	0	0	0	0	23.7149	0	0	0	0	159.589	0	70.4195	0	72.4602	87.514	0	32.4332	0	0	38.6637	31.6958	0	0	0	0
		112	636.9	0	0	0	70.8345	0	0	0	0	0	0	0	0	0	0	0	0	0	0	0	0	0	0	0	0	0	0	0	0	0	0	162.004	0	134.442	0	41.3845	50.554	0	0	0	0	0	17.9069	0	0	0	0
		113	640.76	0	0	0	71.121	0	0	0	0	0	0	0	0	0	0	0	0	0	0	0	0	0	0	0	0	0	25.8184	0	0	0	0	161.804	0	118.636	0	38.7545	60.5654	0	0	0	0	0	27.5278	0	0	0	0
		114	644.62	0	0	0	43.1601	0	0	0	0	0	0	0	0	0	0	0	0	0	0	0	0	0	27.0679	0	0	0	34.2154	0	0	0	0	144.053	0	94.7468	0	30.2592	42.7318	0	48.8416	0	0	0	58.6383	0	0	0	0
		115	648.48	0	22.1099	0	40.731	0	0	0	0	0	0	0	0	0	0	0	0	0	0	0	0	0	35.868	0	0	0	59.1821	0	0	0	0	158.983	0	102.567	0	47.0303	72.1453	0	18.5157	0	0	0	36.7966	0	0	0	0
		116	652.34	0	25.014	0	29.1509	0	0	0	0	0	0	0	0	0	0	0	0	0	0	0	0	0	42.1325	0	0	0	0	0	0	0	0	176.097	0	103.106	0	51.3453	35.0594	0	34.416	0	0	0	56.7752	0	0	0	0
		117	656.2	0	49.6107	0	44.8994	0	0	0	0	0	0	0	0	0	0	0	0	0	0	0	0	0	30.7794	0	0	0	20.3144	0	0	0	0	188.434	0	127.714	0	78.4993	36.3974	0	0	0	0	0	18.7055	0	0	0	0
		118	660.06	0	26.0398	0	84.6413	0	0	0	0	0	0	0	0	0	0	0	0	0	0	0	0	0	33.0852	0	0	0	15.2381	0	0	0	0	149.489	0	72.1771	0	37.6918	42.7526	0	31.0318	0	0	0	60.8522	0	0	0	0
		119	663.92	0	0	0	27.6225	0	0	0	0	0	0	0	0	0	0	0	0	0	0	0	0	0	33.8552	0	0	0	0	0	0	0	0	210.008	0	81.1164	0	39.1976	29.437	0	44.2737	0	0	0	52.359	0	0	0	0
		120	667.78	0	28.4272	0	49.1162	0	0	0	0	0	0	0	0	0	0	0	0	0	0	0	0	0	43.7342	0	0	0	23.1837	0	0	22.9073	0	216.699	0	78.8625	0	65.4802	42.6707	0	63.5376	0	0	0	80.2008	0	0	0	0
		121	671.64	0	0	0	60.9758	0	0	0	0	0	0	0	0	0	0	0	0	0	0	0	0	0	51.8204	0	0	0	0	0	0	0	0	217.039	0	111.894	0	77.0097	0	0	70.9646	0	0	0	80.7993	0	0	0	0
		122	675.5	0	0	0	63.3506	0	0	0	0	0	0	0	0	0	0	0	24.3715	0	23.9548	0	0	0	70.6732	0	0	0	0	0	0	21.4911	0	185.369	0	114.439	0	94.8255	0	0	0	0	0	0	87.2923	0	0	0	0
		123	679.36	0	0	0	58.3472	0	0	0	23.1658	0	0	0	0	0	0	0	0	0	0	0	0	0	91.812	0	0	0	51.212	0	0	0	0	180.685	0	112.903	0	89.1153	22.421	0	0	0	0	30.8914	17.3966	0	0	0	0
		124	683.22	0	37.7881	0	19.2421	0	0	0	0	0	0	0	0	0	0	0	33.8386	0	0	0	0	0	88.6789	0	0	0	49.8037	0	0	0	0	195.153	0	85.9606	0	87.1171	67.2018	0	0	0	0	43.9258	88.9614	0	0	0	0
		125	687.08	0	18.2664	0	0	0	0	0	25.6198	0	0	0	0	0	0	0	0	0	28.4381	0	0	0	67.9264	0	0	0	24.9391	0	0	0	0	269.668	0	74.3113	0	126.151	0	0	34.1363	0	0	19.4344	38.7423	0	0	0	0
		126	690.94	0	20.648	0	0	0	0	0	38.7825	0	0	0	0	0	0	0	0	0	30.1007	0	0	0	44.8627	0	0	0	0	0	0	0	0	247.609	0	70.4917	0	53.748	38.1605	0	24.9771	0	0	0	78.6223	0	0	0	0
		127	694.8	0	35.2213	0	0	0	0	0	33.9715	0	0	0	0	0	0	0	23.0669	0	0	0	0	0	48.0668	0	0	0	20.1798	0	0	0	0	239.395	0	32.4472	0	111.93	67.2671	0	24.9342	0	0	0	47.8514	0	0	0	0
		128	698.66	0	0	0	30.1134	0	0	0	0	0	0	0	0	0	0	0	0	0	29.8401	0	0	0	66.4721	0	0	0	21.4069	0	0	0	0	195.642	0	46.7978	0	117.128	25.7056	0	16.3049	0	0	0	63.5148	0	0	0	0
		129	702.52	0	47.7892	0	32.931	0	0	0	52.8156	0	0	0	0	0	0	0	27.6697	0	0	0	0	0	72.2688	0	0	0	29.703	0	0	0	0	246.704	0	46.9503	0	103.316	25.9663	0	35.8468	0	0	50.2439	69.607	0	0	0	0
		130	706.38	0	66.6508	0	69.458	0	0	0	60.8113	0	0	0	0	0	0	0	54.9874	0	0	0	0	0	76.1523	0	0	0	23.0368	0	0	19.6258	0	191.782	0	58.7233	0	84.1653	0	0	40.7766	0	0	27.8007	58.7005	0	0	0	0
		131	710.24	0	54.0477	0	54.2583	0	0	0	45.1004	0	0	0	0	0	0	0	0	0	16.1892	0	0	0	78.2464	0	0	0	0	0	0	0	0	193.444	0	81.6472	0	85.1695	28.3914	0	24.3795	0	0	25.8884	33.0055	0	0	0	0
		132	714.1	0	59.6105	0	84.4619	0	0	0	27.7954	0	0	0	0	0	20.3909	0	21.6397	0	0	0	0	0	89.9265	0	0	0	0	0	0	30.7297	0	290.252	0	37.7915	0	128.891	49.7482	0	40.8665	0	0	60.2689	21.6155	0	0	0	0
		133	717.96	0	53.6575	0	28.5107	0	0	0	0	0	0	0	0	0	0	0	0	0	0	0	0	0	106.899	0	0	0	0	0	0	28.5715	0	169.593	0	48.0484	0	72.93	54.9035	0	0	0	0	32.3948	51.6843	0	0	0	0
		134	721.82	0	47.8915	0	60.3789	0	0	0	27.6269	0	0	0	0	0	0	0	0	0	0	0	0	0	71.4826	0	0	0	0	15.7349	0	33.3315	0	227.687	0	71.1582	0	110.319	0	0	0	0	0	41.5731	22.9444	0	24.3045	0	0
		135	725.68	0	48.5006	0	24.5985	0	0	0	25.7229	0	0	0	0	0	0	0	0	0	17.36	0	0	0	60.3732	0	0	0	0	0	0	50.7935	0	213.139	0	58.6205	0	87.4117	16.9372	0	42.3422	0	0	69.3734	27.0126	0	25.2391	0	0
		136	729.54	0	44.8894	0	27.8639	0	0	0	37.9942	0	0	0	0	0	0	0	15.3275	0	36.6677	0	0	0	86.4818	0	0	0	0	0	0	30.8159	0	264.027	0	34.6894	0	60.774	42.5434	0	60.5384	0	0	59.3172	22.1749	0	18.9719	0	0
		137	733.4	0	64.9904	0	54.6091	0	0	0	22.9349	0	0	0	0	0	0	0	0	0	67.6042	0	0	0	28.094	0	0	0	29.9914	0	0	76.3778	0	256.75	0	37.8999	0	78.5927	18.9921	0	46.43	0	0	84.7731	31.0995	0	0	0	0
		138	737.26	0	65.5354	0	20.1692	0	0	0	48.4328	0	0	0	0	0	0	0	0	0	47.7665	0	0	0	61.3634	0	0	0	0	0	0	64.7918	0	243.264	0	25.3563	0	99.9314	59.252	0	41.4077	0	0	72.4238	32.8136	0	0	0	0
		139	741.12	0	46.9925	0	80.3381	0	0	0	41.9475	0	0	0	0	0	26.3867	0	0	0	49.7011	0	0	0	84.1049	0	0	0	0	0	0	47.5193	0	200.88	0	19.459	0	84.2059	58.0522	0	50.7925	0	0	74.5934	0	0	20.8679	0	0
		140	744.98	0	56.1796	0	60.605	0	0	0	19.0934	0	0	16.2928	0	21.2415	31.3846	0	0	0	94.2589	0	0	0	135.848	0	0	0	0	0	0	90.8252	0	202.143	0	22.0975	0	95.2782	25.5795	0	0	0	0	49.204	30.1124	0	0	0	0
		141	748.84	0	49.7915	0	0	0	0	0	61.73	0	0	0	0	0	26.8029	0	33.4996	0	65.2593	0	0	0	61.8506	0	0	0	0	0	0	144.336	0	271.869	0	23.9446	0	37.3127	32.2373	0	29.1979	0	0	0	43.6277	0	0	0	0
		142	752.7	0	25.9329	0	43.0484	16.9615	0	0	29.1396	0	0	0	0	0	30.3441	0	0	0	60.6668	0	0	0	60.4413	0	0	0	0	0	0	96.7851	0	214.362	0	66.4967	0	36.5041	62.0533	0	0	0	0	65.6458	16.6733	0	0	0	0
		143	756.56	0	0	0	86.0449	0	0	16.9407	31.4916	0	0	0	0	0	30.9068	0	0	0	83.5146	0	21.8569	0	119.115	0	0	0	0	0	0	115.337	0	190.496	0	0	0	66.1392	67.3054	0	0	0	0	66.9725	34.6198	0	0	0	0
		144	760.42	0	29.4923	0	0	0	0	0	84.851	0	0	0	0	0	41.6603	0	0	0	96.0311	0	0	0	114.367	0	0	0	22.2302	42.2812	0	133.759	0	181.107	0	48.9235	0	61.4507	0	0	32.2265	0	0	80.2132	35.6539	0	37.342	0	0
		145	764.28	0	32.1587	0	55.454	0	0	0	59.6874	0	0	0	0	0	17.8491	0	0	0	24.4638	0	0	0	89.5797	0	0	0	0	15.1829	0	102.319	0	226.19	0	0	0	83.6875	66.6742	0	39.8612	0	0	51.141	16.3889	0	0	0	0
		146	768.14	0	31.7538	0	0	0	0	0	64.5593	0	0	0	0	20.7299	27.8496	0	0	0	56.4285	0	17.1985	0	132.818	0	0	0	0	0	0	66.6618	0	148.009	0	0	0	84.8614	67.5401	0	40.9908	0	0	33.4461	0	0	0	0	0
		147	772	0	29.1547	0	70.2375	0	0	28.8627	45.5764	0	0	0	0	0	0	0	0	0	22.7148	0	32.7087	0	92.4509	0	0	0	18.4396	0	0	64.0276	0	191.9	0	0	0	23.0067	59.4929	0	19.1191	0	0	49.9007	24.044	0	0	0	0
		148	775.86	0	0	0	63.7273	0	0	0	21.1094	0	0	0	0	0	0	21.9744	0	0	27.158	0	39.305	0	121.439	0	0	0	39.229	0	0	95.5345	0	165.995	0	29.4432	0	0	49.2973	0	33.4541	0	0	0	21.6192	30.7194	0	0	0
		149	779.72	0	19.8536	0	26.7712	0	0	0	68.3709	0	0	0	0	0	0	0	0	0	70.2906	0	20.8694	0	184.503	0	0	0	0	0	0	105.146	0	136.908	0	18.2353	0	50.122	27.9025	0	20.9207	0	0	29.2941	36.5371	0	0	0	0
		150	783.58	0	87.6	0	38.3744	0	0	16.9934	23.9012	0	0	0	0	0	22.3772	0	0	0	83.3492	0	36.1131	0	47.8147	0	0	0	0	0	0	199.231	0	160.428	0	0	0	50.9207	49.6557	0	43.0001	0	0	32.549	25.2757	34.6463	0	0	0
		151	787.44	0	19.3655	0	0	0	0	32.2109	77.892	0	0	0	0	17.0645	53.6401	0	0	0	97.9425	0	65.2007	0	62.0208	0	0	0	0	40.0188	0	113.63	0	192.805	0	19.3381	0	36.3228	19.6597	0	29.4685	0	0	0	68.0525	0	0	0	0
		152	791.3	0	0	0	69.5063	0	0	22.077	40.2436	0	0	0	0	26.4929	19.05	0	0	0	62.2253	0	0	0	128.454	0	0	0	0	29.6358	0	166.212	0	241.775	0	0	0	48.722	50.8591	0	47.0312	0	0	23.8931	62.7012	0	0	0	0
		153	795.16	0	36.6151	0	18.1977	0	0	19.4667	28.8379	0	0	0	0	21.6922	15.7278	0	18.3491	0	63.658	16.1616	0	0	115.803	0	0	0	31.4275	46.4378	0	92.9312	0	224.167	0	25.8525	0	35.6229	46.9585	0	54.7341	0	0	0	35.739	0	0	0	0
		154	799.02	0	0	0	43.6312	0	0	17.6257	68.0089	0	0	0	0	27.5632	46.7703	0	0	0	76.4856	0	82.0537	0	125.657	0	0	0	29.8053	0	0	125.717	0	165.767	0	25.0273	0	0	60.5397	0	0	0	0	0	70.9239	27.0179	0	0	0
		155	802.88	0	18.4705	0	0	0	0	0	69.5044	0	0	0	0	0	18.4411	0	19.7815	0	70.2756	0	58.2378	0	95.6246	0	0	0	0	0	0	196.233	0	158.155	0	34.7449	0	66.0939	43.5111	0	59.1551	0	0	0	61.162	0	0	0	0
		156	806.74	0	0	0	0	0	0	0	57.6123	0	0	0	0	32.5596	17.9963	0	0	0	60.9326	0	94.458	0	105.896	0	0	0	25.9003	40.3384	0	105.981	0	189.264	0	53.7138	0	57.8653	67.7591	0	51.1044	0	0	42.232	61.35	0	0	0	0
		157	810.6	0	0	0	36.6022	0	0	0	71.21	0	0	0	0	48.8802	28.4601	0	44.0268	0	93.9346	0	110.766	0	110.783	0	0	0	0	35.2951	0	159.724	0	187.666	0	47.7595	0	79.6425	73.3985	0	0	0	0	16.6047	79.1473	27.6778	0	0	0
		158	814.46	0	0	0	31.6468	0	0	0	37.923	0	0	0	0	0	51.7928	0	0	0	46.7612	0	116.949	0	98.1685	0	0	0	0	0	0	88.8165	0	171.383	0	84.316	0	49.3971	36.2758	0	38.6044	0	0	0	42.1518	21.6377	0	0	0
		159	818.32	0	0	0	0	0	0	0	45.5359	0	0	0	0	22.1075	0	0	0	0	33.7821	0	81.3898	0	114.387	0	0	0	0	0	0	126.439	0	164.533	0	47.1052	0	38.9522	59.7484	0	44.1919	0	0	0	90.5765	44.2935	0	0	0
		160	822.18	0	16.1027	0	37.7364	0	0	20.8517	45.0972	0	0	0	0	23.8185	25.9728	0	34.1793	0	59.9418	0	110.681	0	112.885	0	0	0	17.9254	39.4126	0	123.694	0	122.512	0	59.5736	0	44.484	30.5191	0	95.5146	0	0	0	109.446	34.9503	0	0	0
		161	826.04	0	26.4054	0	0	0	0	0	72.0133	0	0	0	0	24.7695	40.773	0	62.9895	0	72.9354	0	96.7143	0	131.142	0	0	0	43.2163	38.8161	0	100.9	0	163.183	0	114.217	0	63.6909	58.7233	0	78.8114	0	0	0	77.2397	56.5849	0	0	0
		162	829.9	0	0	0	0	0	0	0	43.2899	0	0	0	0	23.5128	39.5918	23.7783	41.4174	0	56.1036	0	75.9079	0	112.841	0	0	0	39.0859	0	0	68.4289	0	113.241	0	75.3387	0	0	68.8514	0	57.6687	0	0	20.5499	96.6767	59.8952	0	0	0
		163	833.76	0	0	0	0	0	0	0	35.7758	0	0	0	0	35.7999	67.9065	32.3113	23.0219	0	0	0	91.4648	0	106.232	0	0	0	59.4312	23.4833	0	94.8307	0	133.511	0	73.6978	0	44.8842	107.281	0	100.761	0	0	20.4199	111.101	66.2671	0	0	0
		164	837.62	0	0	0	29.8412	0	0	0	19.321	0	0	0	0	63.5658	28.6119	23.6156	41.9052	0	59.973	0	131.518	0	70.3217	0	0	0	74.2776	0	0	84.3995	0	113.687	0	132.493	0	20.8832	84.5639	0	58.5862	0	0	0	79.5396	0	0	0	0
		165	841.48	0	0	0	0	0	0	0	0	0	0	0	0	35.763	42.842	37.3566	24.5728	0	27.1137	0	87.375	0	107.664	0	0	0	66.6985	22.1352	0	107.759	0	107.765	0	88.9653	0	16.7493	77.0387	0	70.2006	0	0	0	59.8749	14.7305	0	0	0
		166	845.34	0	0	0	40.1365	0	0	0	21.6641	0	0	0	0	55.4999	19.472	24.2177	66.5976	0	58.8548	0	97.6148	0	133.106	0	0	0	0	0	0	80.4548	0	138.78	0	96.0911	0	42.6792	67.8131	0	47.8313	0	0	0	42.8159	19.5956	0	0	0
		167	849.2	0	0	0	27.591	0	0	0	75.9562	0	0	0	0	55.0572	53.7199	74.4482	18.7288	0	17.7931	0	91.8756	0	74.2433	0	19.3724	0	22.8058	0	0	110.147	0	72.0354	0	93.5897	0	35.7673	77.5455	0	67.7644	0	0	0	93.443	0	0	0	0
		168	853.06	0	20.615	0	0	0	0	0	19.9373	0	0	0	0	61.9653	59.6658	46.7567	0	0	52.6688	0	89.4453	0	58.9216	0	0	0	0	0	0	79.3781	0	96.3182	0	93.9184	0	0	85.9911	0	28.6852	0	0	0	95.86	31.8087	0	0	0
		169	856.92	0	0	0	21.7494	0	0	0	46.608	0	0	0	0	73.3544	0	24.8814	48.9676	0	22.1961	0	127.09	0	160.213	0	17.8602	0	22.5398	17.1535	0	143.531	0	94.3806	0	78.2049	0	49.5988	87.7845	0	26.8134	0	0	0	107.486	15.7426	0	0	0
		170	860.78	0	0	0	0	0	0	0	53.7256	0	0	0	0	67.5339	39.8248	46.7134	34.4524	0	45.4785	0	93.9639	0	63.6097	0	41.1789	0	53.3006	0	0	27.0729	0	137.246	0	93.927	0	70.5694	0	0	79.8039	0	0	0	108.759	17.2875	0	0	0
		171	864.64	0	38.1622	0	46.9501	0	0	0	37.6011	0	0	0	0	63.0149	36.1899	32.834	27.8845	0	42.8078	0	157.228	0	167.869	0	0	0	45.837	0	0	105.535	0	126.615	0	94.0768	0	30.4136	19.4658	0	70.2391	0	0	0	56.0038	0	0	0	0
		172	868.5	0	0	0	31.852	0	0	0	22.625	0	0	0	0	86.861	36.1452	0	39.4965	0	83.4748	0	116.589	0	119.267	0	0	0	0	0	0	101.522	0	154.598	0	101.47	0	20.4938	74.4139	0	58.4082	0	0	0	92.7248	0	0	0	0
		173	872.36	0	23.8427	0	72.0837	0	0	0	40.247	0	0	0	0	42.7687	97.4577	22.8073	0	0	35.4944	0	84.6722	0	114.465	0	0	0	0	0	0	45.3136	0	56.9281	0	103.023	0	26.8507	53.7289	0	39.3974	0	0	0	97.508	0	0	0	0
		174	876.22	0	24.5553	0	44.2785	0	0	0	18.305	0	0	0	0	34.8518	61.0843	0	57.4987	0	31.7012	0	105.026	0	154.086	0	0	0	16.5668	20.851	0	76.5737	0	62.4928	0	65.0836	0	91.2478	23.8378	0	27.604	0	0	0	54.0566	0	0	0	0
		175	880.08	0	0	0	70.9198	0	0	0	46.0003	0	0	0	0	89.0696	81.6447	0	53.5691	0	26.7702	0	129.29	0	122.257	34.3178	0	0	0	0	0	62.7788	0	96.351	0	119.024	0	54.4576	0	0	55.4231	0	0	0	74.945	24.5561	0	0	0
		176	883.94	0	0	0	31.123	0	0	0	57.5501	0	0	0	0	43.445	72.387	18.9965	96.2077	0	45.1295	0	109.395	0	147.173	0	26.1386	0	40.1008	0	0	49.0479	0	105.057	0	47.7374	0	64.0237	31.2658	0	0	0	0	0	113.025	0	0	0	0
		177	887.8	0	32.6781	0	43.066	0	0	0	61.1302	0	0	0	0	40.5757	74.7129	29.3487	48.5022	0	91.0658	0	126.593	0	113.353	32.8322	0	0	31.6339	0	0	57.1937	23.4841	34.6701	0	59.4781	20.8111	21.2126	30.1208	0	48.2069	0	0	0	81.7484	30.6688	0	0	0
		178	891.66	0	42.8853	0	34.4071	0	0	0	27.6778	0	0	0	0	95.2973	55.0606	0	92.494	0	68.1361	0	141.348	0	138.955	18.2725	23.2577	0	57.4939	0	0	66.7145	21.729	51.8256	0	42.2618	0	50.0025	0	0	52.9179	0	0	0	90.5886	19.8743	0	0	0
		179	895.52	0	0	0	87.4185	0	0	0	69.5368	0	0	0	0	31.7327	91.6462	18.8191	0	0	75.1934	0	100.515	0	122.573	48.3816	20.0415	0	0	0	0	81.1203	0	46.069	0	44.5979	0	45.744	0	0	62.079	0	0	0	104.474	0	0	0	0
		180	899.38	0	0	0	40.7664	0	0	0	28.8632	0	0	0	0	21.4026	67.718	0	0	0	72.8499	0	87.5237	0	153.589	16.2516	0	0	33.7771	0	0	73.7807	30.2633	55.0573	0	55.3347	0	83.2423	0	0	49.7756	0	0	0	110.461	0	0	0	0
		181	903.24	0	0	0	24.7316	0	0	0	58.076	0	0	0	0	0	56.6538	24.6263	24.7413	0	49.8574	0	153.202	0	138.817	44.8359	0	0	0	0	0	26.6521	0	73.4565	0	29.709	0	76.6078	0	0	55.9931	0	0	0	117.443	25.4361	0	0	0
		182	907.1	0	21.4212	0	54.3087	22.6026	0	0	71.0373	0	0	0	0	0	93.2672	34.2039	84.4106	0	76.7656	0	139.745	0	123.224	39.7784	0	0	20.2412	16.8518	0	37.019	0	78.1242	0	42.7626	0	77.5746	0	0	61.3371	0	0	0	136.36	36.4747	0	0	0
		183	910.96	0	35.636	0	31.6876	0	0	0	43.0819	0	0	0	0	25.5452	52.918	41.9922	79.0742	0	60.2509	0	128.054	0	72.4381	49.8346	0	0	24.9748	0	0	78.1625	0	109.046	0	0	0	79.3049	0	0	61.7847	0	0	0	152.783	0	0	0	0
		184	914.82	0	30.3369	0	15.992	0	0	0	64.3196	0	0	0	0	0	107.753	0	64.3152	0	92.3837	0	125.434	0	102.896	21.687	0	0	26.0233	0	0	64.452	34.9041	30.8172	0	41.0977	15.7522	90.5798	0	0	93.3759	0	0	0	110.407	0	0	0	0
		185	918.68	0	0	0	22.1847	0	0	0	62.8577	0	0	0	0	31.9631	59.4071	0	107.595	0	30.1554	0	121.107	0	95.614	0	0	0	0	34.0729	0	29.5006	20.4969	38.5258	0	0	0	102.354	0	0	98.7566	0	0	0	167.031	40.2895	0	0	0
		186	922.54	0	17.5799	0	0	0	0	0	28.9814	0	0	0	0	31.2257	56.2011	0	148.998	0	23.3423	0	113.03	0	157.963	36.3922	0	0	0	0	0	0	30.5638	39.719	0	18.0216	0	95.5221	35.1579	0	70.1465	0	0	0	137.974	0	0	0	0
		187	926.4	0	48.5792	0	15.4543	0	0	0	92.5838	0	0	0	0	0	0	22.849	60.8744	0	31.8482	0	153.467	0	98.0395	52.7831	56.9652	0	0	17.6467	19.2873	68.9195	84.7743	44.1676	0	0	0	76.2063	0	0	54.0942	0	0	0	191.209	50.0559	0	0	0
		188	930.26	0	57.1192	0	0	0	0	0	55.2225	0	0	0	0	30.0938	50.3158	0	69.5851	0	27.2458	0	147.151	0	113.117	37.1551	22.2773	0	72.6906	0	0	46.2259	27.0644	25.2911	0	25.6343	0	103.242	0	0	123.764	0	0	31.9561	124.097	0	0	0	0
		189	934.12	0	67.9605	0	32.6513	0	0	0	60.0215	0	0	0	0	33.8328	62.9563	14.2902	94.4779	0	54.073	0	117.511	0	77.4659	42.208	19.5784	0	0	0	0	42.9047	61.2098	21.9639	0	29.9178	44.8791	103.384	0	0	93.2821	0	0	0	128.442	41.956	0	0	0
		190	937.98	0	40.6459	0	0	0	0	0	46.8174	0	0	0	0	0	63.7655	0	65.5796	0	42.1432	0	149.784	0	126.632	0	0	0	57.124	0	0	15.5619	28.3959	0	0	31.5558	30.4104	114.795	0	0	107.438	0	0	20.2691	91.9913	0	0	0	0
		191	941.84	0	0	0	0	0	0	0	33.9727	0	0	0	0	0	53.917	0	36.2728	0	32.802	0	182.653	0	137.711	86.892	43.0195	0	52.0941	0	0	74.7224	117.388	0	0	55.2538	64.4841	88.7285	0	0	89.224	0	0	0	127.273	0	0	0	0
		192	945.7	0	23.0016	0	0	0	0	0	40.8533	0	0	0	0	31.9106	39.5966	31.7878	112.005	0	62.4904	0	156.596	0	104.215	60.6405	0	0	50.9971	0	0	99.9706	33.7058	52.6534	0	70.7454	40.0591	96.4826	0	0	85.7549	0	0	0	129.739	0	0	0	0
		193	949.56	0	26.3653	0	0	0	0	0	96.5417	0	0	0	0	0	52.815	27.5647	94.2944	0	67.8682	0	127.98	0	176.318	70.7098	0	0	52.3664	0	0	131.112	81.6655	20.3215	0	105.386	49.8005	79.5423	0	0	106.529	0	0	0	132.676	13.7898	0	0	0
		194	953.42	0	48.7201	0	0	0	0	0	54.8	0	0	0	0	0	100.67	19.7377	84.9999	0	0	0	150.866	0	156.443	43.6788	0	0	46.0697	35.4347	28.4994	88.2872	89.5572	26.1294	0	95.4786	0	131.931	0	0	101.4	0	0	0	175.185	0	0	0	0
		195	957.28	0	0	0	0	0	0	0	112.163	0	0	0	0	0	37.3845	32.5178	75.7641	0	52.1476	0	139.129	0	157.751	77.1739	0	0	0	0	0	106.74	63.7356	45.5485	0	36.5609	18.4948	113.538	0	0	72.6903	0	21.6278	0	116.197	0	0	0	0
		196	961.14	0	28.2702	0	0	0	0	0	77.7822	0	0	0	0	0	56.8425	0	129.544	0	43.4076	0	206.893	0	142.137	61.6378	23.6803	0	27.8069	0	0	103.135	94.9689	73.3394	0	77.8686	51.5384	161.447	0	0	54.1868	0	0	0	87.9274	0	0	0	0
		197	965	0	24.9995	0	38.0275	0	0	0	56.0302	0	0	0	0	0	0	22.6331	104.599	0	42.0521	0	175.017	0	157.636	81.9726	0	0	31.0304	0	17.7547	74.1017	33.8093	47.7522	0	85.6928	61.178	123.421	0	0	82.977	0	0	0	177	0	0	0	0
		198	968.86	0	60.3739	0	55.5965	0	0	0	59.0542	0	0	0	0	0	40.3023	32.9266	55.8208	0	42.7304	0	131.092	0	122.388	89.328	0	0	80.8048	0	22.7917	74.9164	70.1176	94.0368	0	80.157	96.0583	132.258	0	0	45.9873	0	0	0	162.296	24.5566	0	0	0
		199	972.72	0	22.4551	0	24.7024	0	0	0	49.5463	0	0	0	0	0	30.9649	40.0819	138.987	0	61.0728	0	189.126	0	182.509	55.123	14.6616	0	86.6279	0	66.0803	31.074	119.036	124.295	0	84.1846	46.4177	157.89	0	0	91.2858	0	0	0	118.65	0	0	0	0
		200	976.58	0	0	0	41.9959	0	0	0	57.2139	0	0	0	0	0	41.8822	47.4526	108.54	0	78.4362	0	186.384	0	166.704	95.1333	21.3384	0	49.4393	0	19.7922	132.908	96.6589	78.2076	0	77.6469	67.5291	109.118	0	0	54.4005	0	0	21.6014	170.786	0	0	0	0
		201	980.44	0	49.646	0	25.5911	0	0	17.8585	72.6243	0	0	0	0	0	0	48.6389	113.191	0	82.7176	0	169.339	0	191.909	90.8884	0	0	35.8855	20.186	32.6283	97.0573	109.921	82.7727	0	38.1332	47.8938	138.842	0	0	60.3158	0	0	17.0134	199.599	0	0	0	0
		202	984.3	0	25.4859	0	30.5717	0	0	26.0332	54.7934	0	0	0	0	0	23.6883	19.4587	143.813	0	20.4171	0	171.389	0	199.4	56.5272	0	0	55.5557	0	42.4129	98.5573	111.209	112.981	0	127.611	62.6395	170.237	0	0	82.2274	0	0	45.1159	127.247	0	0	0	0
		203	988.16	0	30.6106	0	31.9885	0	0	0	41.7917	0	0	0	0	0	0	20.7972	105.689	0	94.2093	0	135.647	0	206.979	42.3055	0	0	18.2818	0	77.1829	115.892	138.12	83.5064	0	57.7169	76.2768	155.62	0	0	92.947	0	0	0	150.488	0	0	0	0
		204	992.02	0	36.616	0	29.1931	0	0	0	46.4792	0	0	0	0	0	0	0	119.851	0	52.408	0	175.1	0	207.246	61.4138	0	0	29.7432	0	56.2482	76.9341	109.68	117.959	0	88.3295	58.2725	152.844	0	0	70.2642	0	0	0	139.531	0	0	0	0
		205	995.88	0	0	0	54.0606	0	0	0	81.3803	0	0	0	0	0	22.7308	42.2384	101.2	0	75.1604	0	110.528	0	198.597	63.6662	0	0	57.8938	0	40.0906	84.3927	118.785	78.699	0	59.4622	92.5256	140.326	0	0	75.8007	0	0	26.4199	111.904	0	0	26.2787	0
		206	999.74	0	0	0	86.505	0	0	29.8586	60.3643	0	0	0	0	0	44.9708	76.5011	157.895	0	50.1242	0	136.651	0	238.149	75.9131	0	0	41.7662	0	65.0596	118.968	84.3112	79.6374	0	73.6568	32.8609	186.096	0	0	58.3263	0	32.0466	0	160.771	0	0	26.4604	0
		207	1003.6	0	33.4564	0	64.2749	0	0	19.4425	72.4232	0	0	0	0	0	47.3786	51.9796	128.386	0	40.3453	0	122.39	0	216.202	45.7628	0	0	51.8124	0	29.8082	74.331	98.6484	89.3835	0	81.1294	0	174.704	0	0	85.0793	0	16.2022	43.7474	170.211	0	0	42.6245	0
		208	1007.46	0	0	0	77.4992	0	0	29.0927	35.0249	0	0	0	0	0	39.0087	47.8272	106.239	0	22.6261	0	102.07	0	178.822	45.7675	0	0	71.3904	0	69.186	59.1246	106.11	43.2661	0	119.228	29.4919	181.08	0	0	82.6422	0	42.5373	30.202	169.007	0	0	49.8561	0
		209	1011.32	0	0	0	83.1453	0	0	17.7784	0	0	0	0	0	0	0	44.0656	98.949	0	121.825	0	123.775	0	201.201	80.8814	0	0	20.1463	0	50.7566	123.528	96.1031	66.0569	0	72.5469	52.3068	155.451	0	0	66.2134	0	48.7959	0	127.227	0	0	26.752	0
		210	1015.18	0	27.5387	0	81.6543	0	0	25.329	55.4963	0	0	0	0	0	0	54.296	152.34	0	67.0567	0	69.5461	0	190.345	74.0578	0	0	42.4387	0	43.8002	85.8623	54.1271	99.7136	0	79.8001	21.0949	195.715	0	0	52.4111	0	0	0	129.855	0	0	29.8123	0
		211	1019.04	0	31.391	0	86.1823	0	0	0	73.4047	0	0	0	0	0	26.6369	38.0588	115.595	0	69.435	0	126.349	0	135.004	101.622	0	0	0	0	43.524	74.5335	68.2676	90.3473	0	99.4487	0	151.007	16.332	0	66.8494	0	16.1228	34.0239	121.43	0	0	46.2502	0
		212	1022.9	0	33.4526	0	78.3266	0	0	0	74.5988	0	0	24.0433	0	0	0	74.4421	155.01	0	79.4329	0	64.604	0	148.936	98.7306	19.3825	0	94.2668	0	67.1116	46.7707	85.5352	97.4295	0	95.4007	0	119.6	0	0	71.3942	0	55.6767	17.1819	152.887	0	0	0	0
		213	1026.76	0	0	0	81.4819	0	0	0	73.4111	0	0	0	0	0	35.7865	21.58	151.474	0	75.5189	0	62.0949	0	254.149	137.418	0	0	106.058	0	72.6544	24.0354	66.212	79.5989	0	37.1121	34.8538	136.22	0	0	55.4071	0	18.4368	27.777	189.269	0	0	38.9832	0
		214	1030.62	0	37.5162	0	59.5986	0	0	0	55.441	0	0	27.8284	0	0	19.6161	21.0235	57.4921	0	95.5464	0	116.863	0	206.529	90.7384	0	0	74.5502	0	44.7715	88.33	69.1964	35.8145	0	67.6	0	182.535	0	0	0	0	67.7129	0	192.248	0	0	64.7059	0
		215	1034.48	0	19.578	0	148.084	0	0	21.5887	65.8297	0	0	0	0	0	35.3789	20.1206	123.852	0	115.323	0	55.1556	0	229.085	129.714	0	0	0	16.1393	18.9034	101.694	67.5302	68.9203	0	25.3531	0	134.133	0	0	37.0926	0	36.7107	0	111.146	0	0	18.508	0
		216	1038.34	0	42.1648	0	90.5786	0	0	34.2733	123.896	0	25.1806	0	0	0	16.1737	27.8361	94.0817	0	82.6455	0	41.2011	0	213.027	119.013	0	0	17.4923	0	47.859	58.2941	42.516	65.2208	0	37.6243	44.295	126.07	0	0	88.7514	0	102.188	0	101.721	0	0	0	0
		217	1042.2	0	47.8111	0	109.287	0	0	0	64.4375	0	0	46.5253	0	0	0	48.1162	150.988	0	79.9292	0	43.2693	0	250.526	135.641	28.0096	0	18.2067	0	39.9618	41.6292	57.7678	79.3723	0	60.6233	32.0256	116.589	0	0	26.1516	0	54.7958	129.159	104.152	0	0	24.7742	0
		218	1046.06	0	0	0	111.494	0	0	29.2567	67.2044	0	0	0	0	0	0	26.2714	134.768	0	87.1247	0	43.0884	0	177.261	109.529	30.3525	0	29.0911	0	37.5764	57.2749	77.1819	72.8576	0	0	21.502	67.9831	0	0	25.0744	0	68.2422	41.7382	106.519	0	0	63.5659	0
		219	1049.92	0	34.8563	0	105.238	0	0	0	89.8603	0	0	0	0	0	0	30.9292	188.926	0	120.881	0	23.9766	0	178.001	87.0577	25.4088	0	0	0	33.3135	0	47.5785	67.059	0	0	37.1716	117.785	0	0	39.5752	16.7059	47.0409	34.2452	141.166	25.3512	0	0	0
		220	1053.78	0	40.9457	0	74.8068	0	0	47.3242	35.2355	0	39.4781	0	0	0	0	24.5009	180.329	0	114.731	0	49.1696	0	235.426	113.553	34.3993	0	0	33.0619	53.0524	64.6351	23.7367	80.197	0	38.1936	23.6051	126.765	0	0	76.0721	0	88.5057	0	144.335	0	0	26.5639	0
		221	1057.64	0	63.7076	0	125.138	0	0	17.8129	62.738	0	54.3502	0	0	0	0	50.8104	182.196	0	82.4619	0	0	0	129.077	117.108	40.3891	0	0	36.8904	33.7482	37.1114	25.3014	75.2795	0	0	21.7311	52.9127	0	17.8385	68.1671	0	49.7115	45.7579	125.538	0	0	28.0229	0
		222	1061.5	0	53.8251	0	131.128	0	0	0	66.7961	0	25.8738	0	0	0	42.2537	88.3663	148.56	0	128.925	0	0	0	221.228	106.32	70.6822	0	0	30.6227	27.7471	76.5614	57.1637	52.4333	0	15.7851	23.0253	58.0966	0	0	26.2754	0	45.4109	28.7445	163.88	0	23.7436	69.8831	0
		223	1065.36	0	28.6569	0	156.945	0	0	18.9852	103.897	0	16.0103	0	0	0	0	24.6565	141.905	0	92.6193	0	20.78	0	233.205	81.7786	57.3804	0	34.6722	33.1145	26.6002	36.0168	35.1347	74.176	0	0	27.0428	117.966	0	16.8237	0	0	62.3892	50.7327	111.972	18.0127	0	62.984	0
		224	1069.22	0	41.9384	0	135.888	0	0	28.8898	38.8801	0	70.5176	0	0	0	0	0	116.896	0	106.301	0	38.5355	0	109.684	112.955	75.8681	0	0	27.5171	32.5033	0	50.2021	110.167	0	0	16.3144	110.096	0	0	28.3535	0	66.8368	41.7749	95.9262	62.3431	23.6429	29.1815	0
		225	1073.08	0	19.9171	0	65.4263	0	0	0	47.3582	0	58.2446	27.1793	0	0	0	0	186.347	0	124.41	0	0	0	165.548	107.807	0	0	19.7306	51.2019	33.5005	65.7004	43.1624	69.6541	0	40.3574	28.6849	120.559	0	19.9578	47.8205	0	108.728	0	86.9423	43.471	16.0405	59.2373	0
		226	1076.94	0	27.466	0	103.815	0	0	22.1926	40.3249	0	0	0	0	0	16.1911	0	168.75	0	81.4929	0	0	0	171.108	87.5888	34.8215	0	32.8477	0	0	52.2359	41.0891	97.3623	0	0	16.8347	109.157	0	0	79.5574	0	89.0532	29.8976	116.878	34.2899	36.4968	36.3767	0
		227	1080.8	0	0	0	87.1095	0	0	0	77.7615	0	41.8524	0	0	0	0	0	175.092	0	109.657	0	0	0	121.526	66.5884	47.3694	0	0	66.7185	24.4722	64.2606	85.9483	122.255	0	0	30.2134	138.11	0	40.2834	84.6067	0	105.756	43.1549	108.001	51.6935	29.8239	0	0
		228	1084.66	0	21.6898	0	109.014	0	0	22.3898	112.505	0	0	0	0	0	0	15.8728	145.701	0	20.7842	0	0	0	155.091	101.836	71.0089	0	0	36.3718	0	91.0474	43.7391	50.6999	0	74.4741	0	73.3056	0	52.9714	44.9698	0	127.182	73.0167	108.389	47.5554	31.1669	24.7829	0
		229	1088.52	0	45.6235	0	82.9214	0	0	29.6305	35.4281	0	50.9237	0	0	0	15.8999	0	173.06	0	37.2423	0	0	0	153.541	134.187	97.1879	0	0	71.0289	48.7951	71.2764	44.5849	92.8438	45.0998	39.2196	0	82.4366	0	0	44.2767	0	117.291	24.9016	115.147	41.4974	40.1692	47.9073	0
		230	1092.38	0	0	0	85.8878	0	0	25.4093	42.3486	0	20.2294	15.5737	0	0	0	0	171.761	0	96.245	0	0	0	188.228	152.088	97.6235	0	0	44.8703	58.8508	118.751	38.2448	125.006	46.2778	0	0	135.029	0	21.6569	24.8221	0	47.4977	44.462	142.725	42.0693	29.78	25.7129	0
		231	1096.24	0	49.4038	0	74.9496	0	0	0	74.7216	0	0	0	0	0	0	20.9719	159.87	0	51.102	0	0	0	227.38	120.698	90.2384	0	29.7333	68.0972	0	159.316	26.6735	36.4761	49.1951	57.7683	0	125.882	0	36.376	0	0	128.592	17.6541	126.376	0	78.7363	28.9308	0
		232	1100.1	0	0	0	73.1475	0	0	0	120.573	0	15.7616	0	0	0	0	61.5563	57.8421	0	71.2986	0	0	16.3406	192.206	171.185	65.2228	0	51.8885	42.6939	48.2505	65.2944	62.3221	80.4071	0	107.51	0	111.474	0	50.6961	107.917	0	146.049	0	101.445	60.7596	19.5738	0	0
		233	1103.96	0	49.5892	0	50.0077	0	0	0	100.342	0	0	0	0	0	19.1921	27.0083	93.498	0	84.4902	0	0	0	162.261	161.865	82.3091	0	17.3524	44.3898	38.9129	82.5234	52.2042	89.7317	31.9682	68.7441	0	91.3753	0	0	60.6608	0	28.2202	43.2536	123.274	19.4558	23.8335	34.0869	0
		234	1107.82	0	21.172	0	44.1725	0	0	39.1994	55.4551	0	25.4518	0	0	0	32.8589	16.451	102.39	0	61.0393	0	0	0	167.56	96.9985	53.8568	0	0	83.0622	0	47.334	79.3222	104.659	0	61.2787	45.6836	85.2043	0	54.8756	56.9856	0	79.489	36.0024	156.869	39.0112	31.9269	0	0
		235	1111.68	0	22.9683	0	35.49	0	0	19.0646	58.3618	0	0	0	0	0	50.6906	0	139.657	0	67.0214	0	0	16.8691	227	152.068	89.4499	0	32.2945	38.6652	36.2536	104.716	75.1153	85.3322	0	47.118	46.9009	96.6601	0	38.825	109.223	0	85.2043	36.5936	138.447	29.682	30.9412	36.3051	0
		236	1115.54	0	44.5849	0	54.83	0	0	0	53.4123	0	32.1209	0	0	0	39.2479	16.4189	163.351	0	61.4032	0	0	0	190.432	122.574	72.3226	0	44.957	29.8828	32.0205	77.7102	110.042	81.2783	0	19.3818	0	111.258	0	47.7718	107.756	0	61.6084	46.2019	178.027	32.636	45.1423	0	0
		237	1119.4	0	47.4903	0	46.1313	0	0	38.4795	94.6259	0	0	0	0	0	59.5371	28.3349	69.4167	0	129.115	0	0	0	141.058	106.624	86.696	0	0	49.0753	62.4923	78.5974	80.41	48.5276	46.8158	93.7978	27.9365	122.265	0	29.3428	0	0	79.764	43.1925	122.721	35.9421	73.8595	0	0
		238	1123.26	0	0	0	72.8046	0	0	24.6383	78.2357	0	0	0	0	0	28.0307	32.3532	106.124	0	94.6135	0	0	34.9578	154.584	108.845	66.8264	0	0	47.3984	29.5401	137.032	22.577	115.184	19.0968	0	35.8487	75.9078	0	47.7175	82.7922	0	23.957	46.7141	108.285	17.5501	47.5591	26.1439	0
		239	1127.12	0	29.2135	0	52.5863	0	0	22.9831	116.728	0	21.376	0	0	0	0	0	79.5078	0	50.0023	0	0	0	195.199	170.793	34.0867	0	25.2017	0	18.3941	102.815	58.3449	101.712	0	85.675	22.0402	32.6601	0	37.273	110.439	0	87.0098	58.6482	157.343	0	81.7163	50.6767	0
		240	1130.98	24.6529	0	0	80.9387	0	0	20.9686	91.7046	0	0	0	0	0	98.7089	25.527	64.438	0	72.6747	0	0	0	160.99	115.669	27.9556	0	0	59.8147	35.1021	102.36	69.435	74.6226	34.2126	75.2217	16.4477	32.9549	0	38.3593	0	0	72.0734	29.0562	112.079	54.6688	101.294	48.7505	0
		241	1134.84	0	0	0	0	29.3294	0	0	92.7718	0	23.8394	0	0	0	78.845	34.458	49.3718	0	34.843	0	0	33.4419	171.67	140.807	40.2879	0	0	56.1156	40.178	58.2608	22.1965	62.422	59.4761	114.275	19.3974	63.3038	0	70.8262	38.9156	0	44.1042	58.4885	123.743	0	25.9197	0	0
		242	1138.7	0	0	0	103.971	23.23	0	22.0814	120.686	0	0	0	0	0	50.9955	18.6028	130.461	0	27.5663	0	0	0	173.903	132.567	54.8175	0	0	19.2765	17.8092	42.6489	46.0288	50.2336	55.604	47.6597	25.9079	57.2463	0	48.678	72.7243	0	68.9712	27.6756	147.469	0	79.2143	0	0
		243	1142.56	0	0	0	28.3055	0	0	26.7518	106.436	0	28.2277	20.8754	0	0	46.2543	25.9921	130.048	0	17.6358	0	33.3583	20.2064	134.547	139.074	74.6519	0	0	39.0704	45.4641	0	0	59.4294	0	23.4659	36.8914	77.7432	0	53.4397	37.4109	0	48.3948	39.2358	152.167	25.5175	0	35.096	0
		244	1146.42	0	0	0	78.2371	46.0247	0	0	72.0143	0	33.9551	0	0	0	45.0367	33.7148	142.115	0	38.1738	0	0	0	170.056	169.863	33.4373	0	21.4933	103.708	21.205	40.5509	54.7424	57.0499	18.557	99.7802	52.4864	96.0591	0	79.7442	72.434	0	0	39.4306	107.729	33.6459	21.5304	0	0
		245	1150.28	32.7419	0	0	135.459	31.7321	0	0	81.3143	0	22.5784	26.7524	0	0	62.5347	23.5628	72.7242	0	39.7245	0	0	0	215.455	85.3967	28.2513	0	0	44.3732	43.4654	17.9065	51.5605	43.5661	27.2589	96.6802	34.4616	103.063	0	41.0014	36.7645	0	74.3416	71.6869	125.26	0	93.323	0	0
		246	1154.14	0	0	0	71.1502	49.0046	0	0	41.1413	0	0	0	0	0	48.9093	25.712	149.079	0	76.0837	0	0	22.4018	165.254	119.915	16.794	0	21.3928	43.0678	43.4605	114.839	16.7605	73.3628	0	78.1173	77.6864	117.638	0	27.5926	66.8783	0	70.2863	48.0171	159.242	0	100.757	21.5379	0
		247	1158	0	0	0	56.4366	47.446	0	0	131.932	0	35.1272	21.1985	0	0	74.8183	0	123.615	0	29.8991	0	0	0	200.447	143.563	0	0	0	23.1743	96.3072	74.8962	47.2894	41.6824	22.9582	85.2176	83.5398	79.8461	0	84.1456	74.3056	0	20.0352	46.9128	89.5932	30.5928	56.6774	0	0
		248	1161.86	0	0	0	67.8098	58.0375	0	0	105.491	0	0	0	0	0	65.2168	18.716	144.02	0	60.6452	0	0	0	149.412	213.744	42.7815	0	25.9689	29.8956	41.7175	60.8603	78.5062	42.6697	25.4304	24.4716	50.5476	115.178	0	65.3202	18.0961	0	21.1061	34.1708	104.706	0	89.6465	79.0037	0
		249	1165.72	0	0	0	70.9125	32.0412	0	36.075	96.5863	0	0	24.6773	0	0	84.4896	0	131.704	0	0	0	0	0	141.249	111.246	25.8497	0	0	0	45.7324	42.0296	97.8294	37.0652	78.425	134.097	84.7667	112.776	0	36.6568	17.8486	0	39.322	22.7099	112.297	0	85.6799	34.7673	0
		250	1169.58	0	0	0	102.065	64.2479	0	25.3791	103.357	0	0	0	0	0	92.0985	19.1683	115.207	0	51.1459	0	27.2194	0	126.282	135.373	25.3039	0	0	32.436	31.4848	28.7483	34.7735	20.4871	21.4121	126.37	61.1379	97.7891	0	22.3597	68.4288	0	70.06	28.7605	108.835	0	137.571	37.2683	0
		251	1173.44	0	0	0	53.4915	40.8882	0	0	94.2503	0	0	39.8518	0	0	46.6834	0	77.1605	0	120.529	0	0	31.1303	166.406	117.636	31.0187	0	61.5901	16.396	72.426	0	34.6775	42.0482	48.2147	107.164	102.249	83.7302	0	26.2148	51.6525	0	23.3858	22.0523	75.2404	26.3183	115.651	0	0
		252	1177.3	0	0	0	88.5194	72.4731	0	0	108.2	0	19.8155	59.1324	0	0	79.4872	0	118.608	0	103.933	0	25.3829	0	86.7184	165.467	29.6036	0	37.5501	23.6695	27.8037	46.6034	45.3528	33.1501	44.599	70.9677	86.7538	98.899	0	16.1564	56.9029	0	31.6722	68.6649	94.2275	0	116.601	0	0
		253	1181.16	0	0	0	63.0142	73.7503	0	21.9792	87.5334	0	32.9377	68.565	0	0	82.9976	0	154.593	0	122.421	0	0	18.4548	32.6515	102.069	15.291	0	80.0763	38.8611	0	0	16.6755	32.812	60.7868	75.9766	87.3994	121.055	0	35.8587	23.7522	0	0	35.4699	115.455	0	104.558	0	0
		254	1185.02	36.9949	0	0	88.6252	38.3776	0	32.6121	106.143	0	67.2552	77.301	0	0	0	0	130.03	0	83.8902	0	0	0	123.524	64.655	38.8667	0	28.4914	27.8276	22.2172	27.3182	82.4004	0	73.5713	110.458	91.7729	77.5633	0	56.377	80.0258	0	31.2458	48.405	116.817	30.073	95.7019	0	0
		255	1188.88	0	0	0	27.3244	83.3559	0	44.7232	57.2045	0	0	53.0736	0	0	79.8887	0	143.476	0	85.3693	0	27.9569	0	41.1241	104.293	73.5041	0	21.4649	58.9655	0	73.3065	104.487	44.08	57.9475	139.282	99.2228	127.368	0	49.8083	31.1936	0	0	17.4626	51.1608	0	113.875	16.3456	0
		256	1192.74	0	0	0	68.1157	81.6937	0	30.7703	124.446	0	53.1958	79.8598	0	0	47.0514	0	138.484	0	78.2987	0	0	0	109.045	102.085	37.5569	0	101.898	46.931	65.429	47.3804	58.4112	67.8471	55.7694	105.306	120.393	121.826	0	101.735	64.1983	0	0	0	115.781	26.4181	89.5481	0	0
		257	1196.6	0	0	0	39.1499	97.8064	0	31.4836	112.703	0	43.5229	79.2972	0	0	59.6325	0	133.75	0	68.8508	0	0	0	62.0854	0	71.1296	0	0	42.0434	83.0633	0	80.7783	80.041	64.5555	113.328	71.2615	116.133	0	54.476	99.3179	0	0	0	51.968	0	85.8803	0	0
		258	1200.46	0	0	0	110.478	104.817	0	21.307	80.9124	0	53.4844	61.8807	0	0	64.7502	0	139.976	0	45.327	0	0	0	52.8262	22.9332	21.4415	0	61.9119	63.0666	58.7166	25.3715	77.7316	0	51.4602	94.8247	141.191	55.9705	0	135.384	80.1137	0	0	0	58.6629	20.5887	95.2524	0	0
		259	1204.32	0	0	0	91.4636	95.9959	0	67.0149	35.9419	0	84.4114	47.3088	0	0	91.3671	0	137.863	0	54.2013	0	0	0	127.693	82.6744	48.3318	0	36.1587	52.7861	57.535	79.6694	0	34.8668	79.0523	108.35	139.972	102.286	0	91.6858	0	0	0	0	72.5681	0	70.1588	0	0
		260	1208.18	0	0	0	79.0132	145.441	0	0	28.926	0	92.0791	87.4623	0	18.4448	0	0	95.5955	0	47.629	0	0	0	100.542	64.5765	58.8217	0	0	29.5168	77.3319	30.2606	50.7678	41.2155	87.0296	128.574	138.557	79.7689	0	66.8397	48.3595	0	0	0	25.1766	0	124.391	23.6039	0
		261	1212.04	0	0	0	104.682	90.3145	0	35.7718	69.8616	0	57.6059	60.9225	0	0	93.5628	0	140.396	0	123.18	0	18.6453	0	102.314	22.3251	36.8867	0	34.4775	62.1106	17.8836	26.0047	38.0687	70.8787	57.4329	128.438	89.1623	88.193	0	106.244	57.9565	0	39.4125	0	23.8874	27.4517	48.5908	32.5333	0
		262	1215.9	35.1937	0	0	146.004	78.5002	0	61.4973	48.216	0	61.2373	74.186	0	0	92.4636	0	150.559	0	31.1023	0	24.5513	0	150.473	17.4226	25.227	0	0	0	36.3611	42.0106	21.7214	0	59.926	66.9106	159.874	109.652	0	106.174	86.6017	0	16.8619	0	121.019	23.2004	67.191	0	0
		263	1219.76	0	0	0	31.3938	85.422	0	47.1944	0	0	72.2231	0	0	0	68.196	0	139.58	0	57.2518	0	0	0	233.313	30.3233	49.3979	0	0	0	51.7568	47.9151	20.4064	38.3659	59.9674	65.1752	207.274	66.2351	0	104.98	61.0446	0	0	0	29.5238	0	117.138	0	0
		264	1223.62	29.5025	0	0	36.839	131.252	0	58.5233	0	0	63.3081	57.0825	0	0	70.3206	0	77.5702	0	34.7548	0	0	0	118.877	35.6037	61.0962	31.5024	0	68.2294	66.9456	81.6923	32.4527	22.6664	69.8061	113.721	171.347	106.229	0	134.705	78.9737	0	0	0	64.9984	0	167.175	0	0
		265	1227.48	56.2447	0	0	59.6809	97.5154	0	34.1822	0	0	104.873	56.8951	0	0	56.314	0	97.7994	0	70.2184	0	0	48.8124	134.046	50.4448	43.3733	0	0	59.9069	113.274	27.273	49.0717	0	98.7148	93.6492	102.447	113.434	0	97.9928	121.674	0	30.1568	0	63.1624	0	66.5883	19.9602	0
		266	1231.34	17.1885	19.7577	0	75.1075	118.36	0	28.7372	43.2718	0	43.576	43.8222	0	27.1846	22.044	0	83.7273	0	37.9937	0	23.6738	21.1465	141.434	0	88.4431	0	0	49.5978	67.4865	50.0616	46.9927	55.8032	50.5783	88.4082	187.628	76.9534	0	59.2556	105.131	0	0	0	32.6241	0	116.803	0	0
		267	1235.2	0	24.7721	0	34.1878	150.257	0	44.0501	0	0	61.8418	66.3439	0	0	93.8589	0	117.438	0	67.3621	0	0	23.383	115.352	42.0374	67.6906	0	0	57.0801	34.121	44.2282	0	24.9874	47.3345	87.629	170.309	94.4736	0	89.7664	59.9344	0	0	0	38.3489	0	101.797	17.7926	0
		268	1239.06	22.0406	0	0	99.4165	149.469	0	69.9721	0	0	58.614	60.9741	0	0	64.5473	0	103.939	0	44.3068	0	18.3919	67.1608	138.857	25.7618	74.8983	0	0	123.258	19.6826	44.3246	0	68.6594	25.737	105.001	82.0661	105.826	0	63.6057	128.372	0	0	0	41.2841	30.5194	90.6391	0	0
		269	1242.92	26.5968	57.7485	0	72.2038	119.636	0	24.9697	14.968	0	41.8335	41.8463	0	0	107.365	0	98.5695	0	70.0423	0	0	0	127.165	47.208	52.2431	0	17.8604	82.6846	54.0783	62.7911	18.6347	46.4042	67.2526	102.538	143.877	144.988	0	80.1198	78.39	0	30.9675	0	56.0172	70.4223	137.011	0	0
		270	1246.78	0	0	0	84.4553	67.8412	0	0	39.6642	0	49.3964	0	0	0	40.9222	0	49.358	0	65.0089	0	35.6639	0	143.176	42.7201	63.2107	0	0	44.0516	51.3422	55.4351	0	26.0407	52.2783	65.3564	155.053	106.447	0	48.4078	101.616	0	0	0	56.0533	26.2467	124.697	0	0
		271	1250.64	53.5663	0	0	89.4479	60.095	0	49.2914	61.0671	0	34.5191	0	0	15.8642	50.6496	0	65.0953	0	49.5949	0	0	21.8507	129.371	76.4103	94.9917	0	0	44.3594	36.8602	67.6496	24.5654	0	68.7517	19.8646	155.221	60.418	24.9418	108.171	88.529	0	23.2585	0	45.5744	58.405	105.511	0	0
		272	1254.5	0	43.6991	0	52.969	141.612	0	48.2272	0	0	60.6948	59.3156	0	0	52.6216	0	148.932	0	37.6193	0	0	28.4277	91.3664	42.4139	92.5504	0	0	103.442	96.2888	38.1921	22.3326	28.9196	47.3976	85.6945	118.832	81.8685	21.5338	144.496	88.2207	0	35.1472	38.455	58.1485	45.3511	80.2591	0	0
		273	1258.36	0	32.5818	0	67.4241	154.733	0	23.0435	38.2158	0	76.6703	59.1888	0	54.9759	88.2627	0	104.668	0	32.7985	0	0	28.5518	111.416	42.9933	62.3868	0	45.8207	27.9589	40.2172	57.2865	0	0	54.3674	56.08	113.929	79.292	39.1874	110.291	88.7274	0	30.1539	0	77.2607	79.7261	135.132	0	0
		274	1262.22	0	51.3939	0	80.7671	132.834	0	28.776	0	0	64.8891	57.4711	0	0	98.6984	0	148.719	0	28.2341	0	38.2657	27.2257	65.8661	37.8426	87.6139	0	19.3143	122.912	54.377	81.8302	0	77.8191	76.0599	68.5131	142.375	154.429	0	31.7157	74.1416	0	0	0	70.0617	58.1145	82.4396	0	0
		275	1266.08	15.6354	28.4131	0	24.3451	147.328	0	22.1092	21.5292	0	90.9695	62.4558	0	0	91.5353	0	115.391	0	80.3842	0	0	28.7786	95.2652	75.3202	75.1065	26.0052	0	53.4227	38.3529	32.8492	24.4046	66.0742	83.2821	148.812	131.682	106.051	31.0567	50.4893	73.6217	0	0	0	52.2696	26.6515	80.0637	26.6708	0
		276	1269.94	24.811	66.7948	0	63.8755	200.504	0	61.7642	40.1671	0	66.1672	48.7291	0	22.887	106.188	0	92.0214	0	51.8009	0	0	25.1885	86.8943	33.2745	51.9406	0	25.9017	50.9277	54.0221	65.5683	41.725	84.2765	18.5909	69.5317	137.099	58.3007	36.1915	67.1751	121.717	0	0	0	52.3857	90.0765	115.014	41.6856	0
		277	1273.8	0	42.8165	0	79.3501	147.459	0	0	66.5718	0	52.0929	50.7112	0	0	56.5762	0	25.0016	0	0	0	29.5739	76.5318	60.6977	79.4105	57.5488	17.2167	0	34.4035	59.9977	140.051	0	58.2522	85.1438	128.575	144.6	110.037	33.1423	65.4593	132.22	0	28.2825	0	82.1	69.5485	113.883	19.7439	0
		278	1277.66	21.3247	0	0	113.908	144.988	0	37.5523	0	0	99.7066	20.6083	0	33.8497	110.832	0	95.3846	0	86.7105	0	0	59.4235	71.9114	117.396	76.3956	19.9328	0	48.5488	33.5631	18.8979	0	76.7789	60.6838	117.171	159.003	154.428	56.9661	87.4064	141.108	0	0	0	68.1327	106.628	89.9439	45.0091	0
		279	1281.52	18.2294	22.5068	0	66.1544	152.971	0	0	92.2443	0	71.2468	84.3371	0	0	100.099	0	129.708	0	82.5597	0	0	66.1779	57.8001	141.999	109.466	18.2313	0	75.4521	66.803	44.552	0	64.0455	34.9675	56.8521	136.638	89.0997	33.4627	38.2046	34.8395	0	66.2148	0	20.1636	71.7144	85.9268	0	0
		280	1285.38	38.3322	55.5136	0	78.0994	158.268	0	38.7814	79.097	0	66.8918	37.8407	0	0	101.468	0	89.5239	0	68.5424	0	33.6561	70.1034	127.085	135.555	16.8861	42.9396	72.8096	43.6246	28.7539	122.727	32.7883	33.0146	36.4227	127.894	191.902	84.5816	75.7198	103.102	120.971	0	21.1575	39.336	70.015	122.81	98.3634	25.764	0
		281	1289.24	45.3609	61.7469	0	55.8696	133.11	0	0	91.7383	0	38.6669	0	0	20.3364	79.7832	0	83.9053	0	63.4231	0	43.6686	88.096	154.409	105.254	42.4508	39.302	0	0	55.3233	98.1498	0	0	67.8953	131.027	193.918	139.887	46.0938	112.577	166.811	0	14.8887	74.8604	47.5881	117.902	134.56	27.5291	0
		282	1293.1	42.4732	58.5433	0	54.7833	144.237	0	18.6755	67.6916	0	56.9434	50.9281	0	0	86.292	0	60.1409	0	24.7722	0	57.6418	51.996	147.395	130.822	68.2551	24.4671	0	42.5176	56.9849	67.2939	0	33.5875	79.5525	93.333	122.659	100.701	60.0838	79.3483	75.1473	0	37.3396	55.3762	66.4776	71.6108	56.9785	0	0
		283	1296.96	48.5304	0	0	99.9173	166.721	0	33.6124	48.2209	0	64.2248	55.0768	0	0	66.1971	19.5479	52.1805	0	42.7337	0	0	59.2863	84.4118	101.733	78.5549	45.9721	0	87.3514	26.4527	45.6674	50.593	29.8784	49.2567	63.3741	166.734	89.2232	92.2051	50.4123	119.44	0	50.9348	42.0197	58.408	61.5015	64.2833	32.8594	0
		284	1300.82	41.4078	49.1412	0	112.89	170.506	0	26.5009	33.5152	0	37.231	16.599	0	0	53.9323	24.4427	71.4956	0	21.8653	0	33.6534	95.5223	97.303	83.2101	82.008	0	0	84.5969	0	99.9579	29.7823	43.9485	67.4673	90.4808	147.559	79.1838	55.3493	91.9894	131.805	0	56.0791	67.3192	75.4505	88.6459	94.4723	38.0247	0
		285	1304.68	42.1424	75.6115	0	88.9124	143.062	0	21.9838	124.358	0	60.3537	43.8466	0	17.4773	62.3081	19.3851	100.832	0	58.1148	0	20.8995	68.0692	69.0134	104.996	93.1582	36.108	55.3024	41.1684	0	44.0497	0	34.2815	73.4949	79.7003	166.584	81.3252	39.8154	76.0775	146.611	0	34.8482	22.4795	66.612	114.988	93.9114	0	0
		286	1308.54	28.0617	97.0756	0	134.455	58.56	0	26.4516	70.5802	0	55.5667	34.4655	0	0	51.7789	0	136.839	0	19.4764	0	22.2882	95.9846	110.272	93.7018	61.4266	47.1574	29.3929	72.176	23.1552	69.2021	29.5118	0	25.4314	73.7188	142.768	151.972	66.0935	52.4426	128.326	0	49.1852	38.2457	64.469	42.6658	105.508	0	0
		287	1312.4	0	42.259	0	70.2066	71.1123	0	0	83.7544	0	41.5063	56.6514	0	0	64.7157	0	111.915	0	65.0912	0	41.6223	133.049	96.0442	71.5709	61.8882	0	0	97.518	21.0177	46.277	0	32.6625	40.5388	63.5905	189.46	133.147	71.074	63.4478	107.096	28.5214	42.5385	45.2126	51.2232	105.084	76.5529	0	0
		288	1316.26	30.672	15.6615	0	63.2447	84.2546	0	38.2202	41.536	0	44.6784	39.3373	0	0	76.0855	0	78.6976	0	92.9962	0	22.7914	124.451	88.5297	54.2425	52.7728	45.6482	22.6926	55.4812	35.0618	79.603	0	0	34.6405	128.611	163.521	170.786	16.8843	46.7671	127.875	0	54.3859	55.9046	20.569	74.7139	56.9893	24.8542	0
		289	1320.12	46.8928	59.035	0	56.7832	166.426	0	0	108.018	0	122.323	64.1926	0	0	55.9109	67.2117	96.5584	0	55.331	0	0	117.922	66.1188	78.6986	80.2419	0	0	51.037	37.426	90.7229	0	28.6486	41.9998	94.0602	184.765	139.902	75.8155	29.02	110.359	0	77.2431	79.0419	40.7329	56.877	69.6563	25.959	0
		290	1323.98	45.7852	31.1503	22.1726	113.039	103.209	0	49.5341	67.4821	0	86.7233	18.8077	0	0	50.0924	0	158.197	0	96.8458	0	48.6002	94.3946	67.5889	140.146	0	32.8645	0	56.7301	52.162	67.3001	32.6602	0	66.6645	82.4736	132.831	134.191	50.6636	43.8896	155.693	0	58.2553	91.274	20.3448	0	52.21	26.1662	0
		291	1327.84	57.5781	39.8262	0	107.704	89.6244	0	0	38.1394	0	76.453	0	0	27.8835	147.678	58.5579	188.192	0	110.412	0	87.4508	83.1113	59.7271	100.307	49.4373	0	0	60.6427	0	89.7472	32.7429	22.6581	31.6828	68.2954	124.912	127.191	36.8365	54.746	237.82	31.8715	64.1608	113.265	53.3955	141.464	142.886	48.6088	0
		292	1331.7	0	0	16.6797	112.118	106.2	0	50.917	63.0768	0	52.6719	40.8893	0	0	110.62	17.4381	120.38	0	63.9617	0	36.8666	83.1255	45.8451	94.2795	98.5395	37.061	0	35.9525	55.2818	76.3539	0	42.5828	33.5919	87.0766	149.702	149.609	37.4711	32.8971	160.621	0	68.8352	91.2475	16.0509	104.129	120.802	0	0
		293	1335.56	59.3148	73.6482	23.0782	76.3707	70.1701	0	68.4552	78.7296	0	65.9145	40.0539	0	0	81.3635	19.4273	134.709	0	77.6537	0	49.9228	58.0068	47.6327	34.3624	58.4583	41.8631	0	46.0378	61.145	94.1885	0	28.649	37.152	71.3386	170.709	140.317	33.487	0	177.53	0	52.5639	37.6488	0	102.137	81.1434	39.1873	0
		294	1339.42	72.8831	47.7733	0	126.835	92.2627	0	70.9534	79.3936	0	83.8261	103.713	0	0	108.6	29.6447	125.031	0	89.7906	0	53.3679	51.005	73.8969	103.734	62.1757	0	31.9006	45.8114	93.5714	62.2422	0	22.7115	55.6126	93.7238	176.424	86.9492	33.3725	23.3987	158.913	0	44.8669	75.3781	0	47.3843	115.63	24.7815	0
		295	1343.28	37.8895	65.7037	23.2197	106.078	73.9472	0	80.6348	60.6825	0	19.8742	38.8295	0	0	40.0492	0	166.988	0	143.365	0	61.5446	57.7492	16.6802	106.206	57.4233	41.3136	0	0	64.6959	66.0018	0	16.7748	19.055	0	142.395	112.603	74.0979	49.1614	83.7156	0	76.0079	73.8388	0	17.4626	65.0081	33.1738	0
		296	1347.14	34.0398	50.2059	59.6331	105	21.3656	0	67.5568	108.129	0	52.2153	46.1276	0	0	132.927	0	99.8815	0	169.818	0	48.3098	86.8757	29.1216	93.5719	104.522	0	0	66.8382	99.8397	78.1667	0	47.8263	59.4655	93.2933	140.18	149.324	44.0414	35.3629	102.116	0	38.5284	57.1749	0	36.783	131.684	0	0
		297	1351	62.9161	57.4103	0	46.4186	55.5885	0	71.46	63.0429	0	43.2818	62.8872	0	0	120.87	18.9466	116.197	0	165.823	0	42.1816	60.0289	38.4271	48.0635	62.4872	53.4124	0	78.5902	91.3741	59.852	0	45.078	70.2394	43.4354	135.672	91.3615	23.5627	41.7867	156.22	0	17.0547	124.206	0	89.0613	89.6461	48.7179	0
		298	1354.86	44.9509	88.4439	50.0741	103.867	50.4578	23.2381	104.096	35.2565	0	67.9144	0	0	0	64.6765	0	169.885	0	108.339	0	44.4404	67.9809	24.7175	79.4393	96.1527	25.5107	0	98.8719	65.2301	56.6867	25.8397	0	31.0086	41.8156	145.153	154.202	0	54.3023	124.517	19.295	0	89.1233	18.6572	27.3057	98.0721	22.4473	0
		299	1358.72	51.6321	41.4683	67.3894	0	38.8307	0	83.8976	74.6976	0	66.2067	81.2982	0	0	89.1684	0	105.063	0	131.514	0	58.4817	103.633	88.1714	120.421	125.78	46.902	0	103.789	76.8314	33.4318	0	0	43.9274	50.8276	144.302	68.7272	0	32.376	152.625	0	65.2119	76.4815	0	40.6672	102.107	36.9089	0
		300	1362.58	75.3255	49.4423	47.0999	61.943	66.5021	0	81.4086	81.7965	0	96.1192	65.1469	0	16.8834	86.8652	19.7513	120.63	0	87.8563	0	52.8031	0	49.3673	40.7579	170.836	0	24.0579	112.033	105.107	59.5409	0	42.2958	57.3655	50.1698	129.002	142.753	34.8094	43.982	132.833	0	93.7575	82.0017	0	31.6781	73.0211	25.0215	0
		301	1366.44	85.1456	83.3683	70.563	96.225	36.0571	0	91.5193	0	0	55.9328	87.9013	0	0	87.2022	0	85.4424	0	141.522	0	65.5533	124.753	110.472	83.7637	136.53	0	0	112.744	77.9608	30.5484	0	0	72.5822	28.5916	57.3921	118.912	0	53.4691	187.096	0	60.9526	139.906	0	65.7782	25.9823	0	0
		302	1370.3	70.03	57.8175	46.5757	27.0921	47.2258	0	67.2218	18.1814	0	71.4338	53.5815	0	35.524	91.6796	0	146.484	0	125.796	0	64.1501	140.974	114.872	122.694	142.926	0	0	86.6602	58.4751	71.9612	0	0	19.8268	46.611	121.441	91.8022	0	28.4897	131.172	0	103.848	101.66	24.9333	0	66.5607	23.9232	0
		303	1374.16	76.706	68.4635	0	0	0	0	48.6858	57.3521	0	106.959	0	0	0	84.9614	0	146.836	0	133.405	0	0	78.9513	62.9117	26.6749	124.291	0	22.8038	103.187	93.3462	33.7351	0	19.3511	40.5967	86.2426	98.5901	119.672	0	0	148.266	0	63.4393	72.6206	0	67.0287	18.0608	0	0
		304	1378.02	58.48	46.8619	69.3004	27.2031	15.0302	0	89.0271	62.5138	0	58.0598	99.7177	0	17.1915	81.9657	0	106.424	0	148.299	0	96.8197	119.059	123.665	49.1788	125.975	0	0	72.1655	96.0509	102.785	0	0	60.7646	59.0327	50.5711	90.2133	18.2121	0	80.5977	0	105.748	48.9296	0	42.0554	128.534	0	0
		305	1381.88	50.9419	46.369	44.8801	29.5792	18.3094	14.4775	84.0922	56.4665	0	54.0982	40.4658	0	0	114.827	0	141.111	0	155.032	0	65.5535	85.6025	72.8023	83.5884	114.376	0	0	50.9025	92.3243	44.7823	0	0	112.303	28.946	80.1326	133.572	17.7649	59.2579	144.157	0	62.8305	115.847	0	55.4786	104.839	18.3663	0
		306	1385.74	73.1324	73.437	56.9031	86.4284	0	19.6232	101.959	74.7406	0	83.5487	62.2925	0	0	145.936	0	133.567	0	90.747	0	59.8707	103.761	104.071	102.608	54.1319	0	0	90.9094	122.801	49.9269	0	33.3402	84.1511	46.8597	131.489	82.714	0	39.6933	137.136	0	86.9388	29.9706	0	48.5776	100.605	0	0
		307	1389.6	78.9481	27.1607	105.152	32.5627	0	0	111.89	72.4288	0	97.0461	74.5512	0	0	127.321	15.0404	133.953	0	134.598	0	52.2833	126.292	141.201	78.5182	98.1615	0	0	110.977	116.318	63.0975	0	70.2133	39.4001	104.02	114.472	138.523	21.8107	72.1768	111.133	0	41.8084	59.2843	15.2759	106.23	99.2843	60.2535	0
		308	1393.46	51.052	93.2393	0	57.0768	0	16.0361	76.4662	59.0181	0	90.2264	77.8542	0	33.3828	125.055	0	115.409	0	119.851	0	29.939	132.335	77.5782	45.0375	158.778	0	0	105.426	116.819	66.9841	0	42.7653	101.535	76.7529	133.373	117.231	0	26.6886	87.4143	22.4363	25.8457	25.9761	30.2313	89.0724	91.7263	0	0
		309	1397.32	24.2948	48.1391	36.5819	0	21.967	32.2737	69.3384	22.7988	0	63.7094	61.7012	0	24.3913	91.9001	0	65.7617	0	123.726	0	30.9952	85.9427	89.5759	50.2886	96.6296	0	0	146.542	148.297	33.5904	0	0	74.6189	51.2517	100.284	112.386	0	0	141.644	0	26.9669	144.922	0	27.8272	102.022	0	0
		310	1401.18	43.461	66.8835	45.3044	0	37.075	0	83.6768	56.8072	0	0	86.2707	0	0	126.486	0	121.78	0	86.0713	0	52.8942	163.973	125.43	34.3873	101.357	22.4957	0	80.8641	87.8096	96.6548	0	53.9041	62.2156	67.1332	73.4487	100.158	23.304	30.466	87.0107	0	32.1802	136.684	32.8313	0	124.633	0	0
		311	1405.04	77.9918	22.2842	48.2751	36.9924	0	28.8679	82.1142	52.7277	0	66.5179	102.733	0	28.7534	74.5542	0	76.7465	0	113.764	0	96.5902	37.0321	105.794	66.6708	106.201	0	0	75.5125	124.092	45.6426	0	40.3722	102.561	88.9876	113.847	111.554	0	19.6116	137.918	15.8929	38.1328	0	0	26.6506	82.7139	22.0442	0
		312	1408.9	88.8125	77.864	29.8659	45.1366	0	0	19.4807	86.4962	0	95.1432	106.504	0	0	91.4339	0	82.4068	0	88.6949	0	65.2435	163.831	91.0339	45.4319	108.066	0	0	143.542	169.555	64.9837	0	33.1092	45.8468	80.2526	81.8315	94.3246	23.1772	52.283	78.4795	0	31.0804	0	14.4981	24.1693	83.7396	0	0
		313	1412.76	66.2392	75.3301	26.0963	0	0	15.9113	46.0332	113.233	0	66.5395	100.845	0	34.7666	56.4131	0	95.822	0	48.3448	0	39.5629	94.5355	68.709	69.2653	73.7603	0	29.0053	73.219	187.268	28.7419	0	0	53.078	94.663	136.874	131.521	52.938	56.6971	60.8652	0	23.172	44.2682	20.5816	55.4831	131.492	0	0
		314	1416.62	53.4276	65.0134	72.0693	64.8687	0	19.2693	33.0825	135.119	0	74.4874	97.804	0	21.3894	52.6756	0	102.316	0	0	0	43.8467	86.4547	85.3384	0	117.78	0	0	131.468	203.297	82.9121	0	32.6787	46.4063	80.4622	132.195	118.597	0	93.3575	94.912	0	69.7317	51.5222	0	22.8531	78.3934	0	0
		315	1420.48	89.6228	66.2891	46.1611	57.275	39.2786	0	0	145.137	0	46.0149	86.4668	0	47.9067	53.4227	0	35.5136	0	0	0	66.9885	123.781	39.618	46.0369	94.8529	0	34.5867	123.1	155.985	79.1773	0	0	51.701	85.5875	113.157	73.8974	0	64.9947	88.4714	0	42.4674	71.1756	19.2441	24.7469	73.1186	0	0
		316	1424.34	91.612	25.369	23.8494	25.4613	44.619	0	64.4777	124.169	0	62.3616	118.327	0	0	98.8668	0	120.746	0	55.9422	0	36.2367	95.8582	86.0977	37.2762	109.446	0	17.9276	74.357	188.676	47.3981	0	0	47.5739	105.822	128.065	116.039	0	105.592	93.2809	0	56.9986	49.9797	21.9147	61.2462	97.8804	0	0
		317	1428.2	61.49	29.686	26.4587	80.6299	79.473	39.6457	0	113.431	0	88.9357	113.642	0	0	114.223	22.0979	57.0542	0	70.4958	0	0	102.16	96.3743	22.9433	95.7673	0	28.6149	104.434	194.684	75.0849	24.0111	0	103.579	73.2657	99.9164	43.8507	0	89.6851	96.369	0	24.9226	71.9163	0	64.6614	130.864	0	0
		318	1432.06	18.9702	80.1027	44.7214	35.4202	0	34.1441	50.1003	98.1856	0	65.5621	98.5495	0	23.9871	143.853	0	16.0582	0	65.5042	0	36.0023	95.3928	96.7297	40.4228	90.3416	21.4997	49.7799	52.2102	136.233	71.2098	0	0	39.5917	60.8924	33.9231	45.5124	20.6187	106.077	105.537	0	29.7126	0	36.7984	43.1189	116.195	0	0
		319	1435.92	68.9333	95.9543	41.5923	62.9502	82.01	21.782	54.5368	128.261	0	65.8144	106.32	0	0	143.523	20.3766	54.9891	0	93.9492	0	37.5345	60.9169	61.5691	0	120.073	16.9588	20.428	122.834	146.376	78.4134	0	0	77.442	115.25	0	112.574	0	54.2539	81.993	0	30.1662	68.4309	15.9248	18.5699	101.997	0	0
		320	1439.78	26.8369	54.5557	23.0682	39.6353	51.0595	0	0	97.1021	0	115.172	119.952	0	34.5262	81.4589	0	75.9404	0	83.0047	0	64.009	90.2393	29.2621	38.4882	67.1366	0	0	137.3	160.2	67.962	0	0	16.2055	101.349	47.5547	128.982	47.5493	86.6261	54.3033	0	0	28.8506	0	0	104.438	0	0
		321	1443.64	51.7465	39.2468	48.8892	52.0967	57.9183	0	67.3869	65.3204	16.9062	129.029	163.437	0	37.3491	107.425	17.1486	44.0721	0	128.447	0	33.9797	134.035	43.857	0	63.808	0	0	91.6585	186.308	143.05	0	0	59.3588	94.7394	82.6978	149.674	32.8698	66.8045	70.3788	0	16.2832	0	57.723	0	127.838	0	0
		322	1447.5	39.283	90.0405	63.8908	52.2585	79.4664	0	52.3708	107.149	0	172.285	61.6444	0	25.831	80.9804	0	51.6392	0	62.477	0	25.8435	108.567	24.2595	55.5336	61.7343	0	0	82.7401	198.179	82.893	0	0	58.8422	28.152	97.9895	75.6523	21.643	69.4147	68.516	0	0	0	0	22.5507	90.1256	0	0
		323	1451.36	37.1603	62.6963	55.1038	52.7288	70.3178	21.1397	0	117.015	0	134.696	65.5161	0	61.7105	73.4399	0	60.7789	0	36.4366	0	18.2746	144.09	0	53.5694	146.211	0	24.4154	96.7215	141.965	123.865	0	34.8631	0	86.0915	116.993	92.6393	0	86.3706	57.3796	0	0	34.9797	55.2944	0	35.0073	0	0
		324	1455.22	38.825	33.3826	36.7194	65.8847	104.317	0	51.3138	64.1283	0	181.513	89.5605	0	54.7904	74.2748	0	30.2122	0	55.1916	0	98.0315	114.53	0	0	113.993	0	41.1151	89.5721	176.872	67.0668	26.1083	0	57.833	51.0158	40.3407	108.451	0	77.5775	58.6094	0	0	21.0601	21.9811	0	72.0332	0	0
		325	1459.08	45.3697	55.219	20.0793	86.7171	79.678	0	78.7628	88.2423	0	136.341	91.7877	0	48.4314	133.429	0	50.5173	0	61.8731	0	51.2324	95.6432	0	30.1291	62.1156	0	68.9482	76.4794	144.761	83.2562	0	26.2571	0	123.673	89.6489	138.627	0	23.4561	71.2347	0	14.871	117.498	33.4842	0	90.9082	0	0
		326	1462.94	34.1192	103.172	28.6245	67.8857	156.087	15.8226	88.9487	67.1054	0	106.965	67.0016	0	68.2987	85.1541	0	95.2568	0	46.7473	0	94.6599	122.68	0	0	81.263	19.9525	51.0234	57.6487	175.931	96.0332	44.7572	0	35.3225	105.825	64.6886	164.002	0	73.0153	64.3984	0	37.1344	0	16.9002	0	62.63	0	0
		327	1466.8	27.0169	49.7449	37.0166	89.4656	112.5	0	33.7866	80.7208	0	138.378	66.6028	0	60.8349	76.8506	0	31.1032	0	59.0633	0	69.6545	70.1299	83.3547	42.2663	149.767	0	68.6207	54.7969	162.716	86.8004	46.7112	45.2972	0	85.9795	108.07	171.776	25.6873	52.4516	30.0878	0	18.7314	59.2882	34.2592	39.2366	72.3167	0	0
		328	1470.66	25.8028	18.2253	22.1218	86.911	107.618	35.927	71.8551	66.1936	0	74.8329	59.3143	0	63.1428	125.169	0	23.6207	0	31.8477	0	65.6136	118.526	48.0453	0	79.1041	23.1915	0	69.5885	150.499	75.1688	0	34.9856	0	100.015	77.0269	138.061	35.3349	106.023	31.8084	0	46.6146	0	0	18.5443	83.643	0	0
		329	1474.52	0	40.1902	72.5745	56.1317	114.856	0	40.86	56.3635	0	168.616	71.1997	0	67.8679	82.6974	0	37.9944	0	67.9981	0	21.5695	61.0031	0	0	83.5334	0	0	21.5247	125.044	98.9075	0	0	0	115.793	105.156	162.883	28.35	30.4706	84.5565	15.9099	0	68.1435	34.2607	0	48.2695	0	0
		330	1478.38	0	22.8768	31.587	82.6533	157.809	0	18.8807	81.3261	0	143.344	46.7809	21.8538	39.5794	84.5656	0	35.445	0	109.164	0	0	93.7029	19.6406	0	131.247	0	73.1913	59.1604	63.4759	73.0595	61.2475	31.4502	0	103.061	84.4752	179.742	50.4305	68.7356	121.735	0	0	111.782	0	0	109.808	0	0
		331	1482.24	0	69.345	80.7578	74.8536	127.203	0	36.8082	59.8693	0	139.138	47.0139	0	36.5335	66.3813	0	26.2266	0	65.1239	0	32.5713	85.5583	0	51.6702	120.465	0	34.91	34.9391	94.2246	125.127	27.0852	0	29.4037	80.1695	103.004	138.281	21.1124	54.3064	94.8654	0	21.4396	40.4624	0	0	63.0803	0	0
		332	1486.1	28.8744	45.4629	83.9869	47.6924	155.454	0	20.0803	46.8801	0	126.944	45.5022	0	80.4032	55.6978	0	21.0447	0	50.8585	22.3775	70.9184	75.8475	0	45.8042	0	16.475	52.8521	0	118.198	78.7013	0	0	0	21.7517	72.7035	200.394	54.8542	72.316	101.15	0	0	57.0536	0	18.9476	39.3107	0	0
		333	1489.96	28.3576	35.4544	76.7825	60.0111	166.247	0	18.8793	70.4644	0	123.942	0	0	54.3302	82.2804	0	44.9692	0	42.259	16.4266	23.4015	112.953	0	69.623	29.738	21.5244	56.7716	59.4735	121.335	0	73.9804	45.2321	0	41.4887	97.8382	129.193	41.4391	102.594	63.2992	0	25.8843	0	43.321	19.3377	86.379	0	0
		334	1493.82	18.9959	55.5573	0	60.1676	165.224	57.0184	50.0369	52.0957	0	168.304	48.4195	0	67.81	69.7941	0	0	0	0	19.6908	0	57.0376	67.9832	0	65.4424	56.8352	0	59.8693	203.814	89.6293	31.4206	56.9188	0	42.0193	56.444	113.696	44.6975	88.7016	54.1532	0	0	35.7228	0	0	0	0	0
		335	1497.68	60.5306	0	49.9107	48.808	172.142	37.041	59.3149	0	0	140.19	37.7158	0	112.953	60.7703	0	52.4318	0	39.0191	38.6474	0	95.1734	0	38.5516	22.8576	31.1582	32.4382	57.3721	105.953	89.5281	54.8036	18.5776	0	76.5063	80.7845	144.424	38.102	42.5177	88.215	0	16.441	22.5689	36.6225	18.5798	74.746	0	0
		336	1501.54	24.9237	24.3355	39.1796	34.5929	127.688	65.3504	72.8852	66.2698	0	145.385	38.5307	0	62.6844	43.0897	0	23.9826	0	0	17.7898	24.5281	77.7085	21.9539	36.5933	96.8291	25.5863	20.5966	46.9261	79.9566	87.4512	24.5867	24.185	0	48.861	103.737	161.99	0	50.4367	49.185	0	0	24.9492	22.889	25.3076	17.803	0	0
		337	1505.4	0	33.8078	23.7611	0	150.41	49.7961	117.544	26.6102	0	189.31	0	0	70.8296	66.8436	0	57.6116	0	0	24.2958	25.536	85.6636	38.7251	28.5445	0	26.7588	19.9916	89.0393	79.742	18.0591	93.0191	0	0	70.3081	57.9541	197.553	0	159.506	60.2327	24.9199	0	32.7736	24.2459	16.4018	55.5552	0	0
		338	1509.26	53.3197	0	18.0734	44.7294	141.182	28.7357	68.518	26.7284	0	200.097	30.9385	0	41.1967	110.219	0	49.6848	0	58.226	50.1129	0	126.859	29.1228	65.1326	28.9541	27.9893	0	104.136	78.7179	43.1207	64.8035	40.2105	18.3688	119.033	100.445	106.76	0	79.9947	79.7983	0	0	55.8082	27.0752	0	0	0	0
		339	1513.12	53.1016	32.9659	42.7851	60.219	205.248	53.8186	54.6818	52.2683	0	149.748	0	0	87.8289	37.4049	0	37.5251	0	0	24.2807	70.0713	53.1911	41.093	121.547	47.7277	47.1811	0	130.532	79.7016	97.7058	39.935	36.911	0	77.8621	83.2179	140.927	48.2388	73.9069	61.5458	0	19.5563	52.166	0	0	129.28	0	0
		340	1516.98	21.506	0	32.256	43.2306	126.667	52.0037	68.7481	58.1869	0	190.747	36.5376	0	50.2664	55.4379	0	79.5596	0	23.1227	45.9833	16.1977	52.1744	21.0373	31.1955	27.4069	53.5816	25.0636	94.5311	41.4227	81.8384	58.6089	41.6763	0	48.1213	108.637	164.673	0	102.895	120.398	41.0416	0	54.9426	0	27.4911	151.751	16.081	0
		341	1520.84	91.8206	0	34.4381	0	160.833	58.7026	101.737	40.2106	0	178.089	32.4078	0	81.4046	91.9029	0	29.9997	0	18.2741	58.2551	0	80.0355	65.7336	103.888	67.7411	90.2667	0	56.9757	123.764	16.5293	40.2241	30.1022	47.3146	72.1189	64.6584	147.058	0	73.1017	81.7538	0	0	35.6895	0	36.379	85.8569	0	0
		342	1524.7	54.3268	0	23.9565	88.3691	158.879	49.2235	96.7873	0	0	159.572	24.6528	0	116.833	60.0242	0	62.6087	0	28.2996	59.7167	34.3286	60.5897	20.6022	76.646	79.2344	41.069	26.1121	102.642	74.3857	51.9688	73.2346	23.7006	0	99.1239	98.7466	136.03	0	77.5217	33.7783	47.1853	0	88.6229	0	27.4081	124.058	22.8866	0
		343	1528.56	40.2632	0	0	19.9817	112.762	65.9786	117.474	43.6445	0	142.985	32.7943	0	56.1611	75.4944	0	29.6379	0	28.2334	113.996	19.1975	64.3961	64.3741	92.7744	16.0133	66.2139	116.026	66.3401	63.2531	57.1075	25.5543	56.751	24.123	89.3038	100.94	160.567	26.2415	43.8352	61.47	52.3303	0	68.226	0	26.9502	82.8357	0	0
		344	1532.42	56.7849	0	32.6773	23.0408	194.244	59.4752	95.6478	50.8249	0	145.366	0	0	57.5894	32.5121	0	58.6606	0	23.3943	33.7473	0	0	35.9954	42.5249	31.2865	72.152	0	99.7532	76.3125	43.066	0	26.6497	41.1819	142.786	60.7851	176.288	29.8631	50.8565	37.5078	35.8695	36.5497	22.999	23.5249	28.0387	53.815	23.4256	0
		345	1536.28	0	0	0	88.8107	139.611	48.1986	111.179	59.076	0	132.425	22.1087	0	45.3427	0	0	82.06	0	0	138.309	0	71.3508	20.3852	38.0206	31.0151	146.736	70.1807	59.5539	48.4433	38.9682	24.7328	0	55.8019	153.671	71.0183	121.87	49.9773	42.7572	97.0013	19.0913	0	20.0206	0	35.0031	90.0026	0	0
		346	1540.14	37.0338	0	37.7822	67.2293	172.444	36.8132	91.3736	39.6654	0	136.621	0	0	56.2112	61.8717	0	57.5977	0	36.5688	101.225	38.764	30.279	0	48.4888	0	27.5341	35.0154	69.156	57.5961	100.533	0	40.0623	41.1391	59.6674	98.1017	121.834	27.4764	69.4471	25.1096	45.7283	0	85.1055	0	37.7722	23.6834	0	0
		347	1544	53.4222	0	0	31.9808	166.048	49.4827	109.296	0	0	93.8722	0	0	47.5856	77.0628	0	43.6907	0	52.4944	85.8521	22.4024	68.5076	0	62.2833	0	75.8382	37.0604	130.113	34.7925	106.866	0	58.3114	37.2723	113.219	132.869	103.302	23.7245	70.2601	90.4152	45.6001	27.3568	63.6801	0	0	57.1619	0	0
		348	1547.86	49.9326	0	41.2015	46.8832	126.436	73.5335	100.548	29.0928	0	99.4824	0	0	93.7617	42.7891	0	72.0834	0	21.4144	96.4608	32.6247	33.868	0	52.7006	0	70.3009	112.32	90.1336	58.634	153.198	0	48.7004	34.2859	153.994	83.0953	209.543	41.1743	68.8639	53.5941	48.1912	20.7419	45.4339	29.584	28.3718	105.778	0	0
		349	1551.72	70.2899	0	16.8954	83.3791	116.301	44.5609	115.465	61.9122	0	141.354	0	0	26.4621	0	0	46.4922	0	44.4821	130.022	100.244	0	67.7724	107.984	39.3076	63.3447	73.2087	77.2864	22.7306	65.5581	30.2284	69.8305	0	65.041	58.8206	114.411	0	22.9616	47.5122	16.1323	22.5462	60.8828	52.4948	46.7592	38.491	26.4837	0
		350	1555.58	71.5854	0	0	77.3097	72.2073	43.6377	75.6686	68.3669	0	72.0084	0	0	0	56.8114	0	32.2831	0	35.9598	100.643	61.4427	57.6188	72.6254	80.1179	0	104.436	20.3375	103.675	32.5585	110.033	0	71.466	43.9063	125.31	113.85	63.5277	55.0223	32.9728	37.1475	64.3439	25.5419	24.2596	0	25.3262	61.8424	0	0
		351	1559.44	82.5074	0	44.4198	51.4147	87.6537	70.0273	112.027	57.896	0	148.363	34.4024	0	55.7564	0	0	75.1349	0	0	89.343	26.2779	0	76.8397	93.186	20.2645	71.5724	33.2942	98.9554	32.9316	85.9802	0	87.3558	24.1635	189.667	77.054	137.349	83.9365	34.2335	61.1325	39.6857	43.8368	54.3429	42.8756	0	63.6272	0	0
		352	1563.3	35.4404	0	0	52.3211	70.2643	86.7849	111.38	40.8185	0	55.5443	0	0	39.4061	48.1242	0	86.3875	0	26.7403	100.512	0	53.146	38.5487	117.551	0	80.0037	70.2604	0	31.3941	103.189	0	57.0343	70.9154	130.739	80.9414	200.771	38.1909	31.4265	54.0804	76.5173	46.5167	76.1973	52.1837	66.8787	70.3072	0	0
		353	1567.16	41.5005	0	19.8427	57.7777	111.054	46.9404	29.2141	40.9261	0	117.981	0	0	0	54.09	0	58.2513	0	0	69.6871	0	68.5566	101.611	119.946	20.2149	98.3091	67.7722	104.779	32.7066	107.121	31.3258	84.5407	57.3002	36.8541	28.9034	109.166	78.0233	0	53.2016	79.3593	19.5708	55.7285	60.6817	0	69.8332	0	0
		354	1571.02	34.1372	0	16.5371	0	73.6675	66.4351	37.1564	64.1496	0	104.271	26.7825	0	59.4162	33.6419	0	63.6014	0	0	43.8121	0	52.6844	123.04	103.881	49.5692	66.8669	70.5586	0	23.8736	176.795	0	56.2318	59.7364	56.9034	126.108	130.011	41.4213	0	21.8409	95.2183	0	62.3834	83.032	29.1756	86.579	0	0
		355	1574.88	105.436	40.7684	18.8926	29.7175	82.9353	66.0706	55.0067	33.5285	0	73.8363	0	0	0	47.0229	0	73.9119	0	17.7686	79.7834	0	66.6379	132.53	42.0087	0	103.705	56.0775	87.2854	22.2299	77.7446	0	60.4718	35.8454	26.241	119.475	151.875	40.3876	30.4452	29.3093	84.0396	19.4599	67.4778	94.8345	27.7067	75.0394	0	0
		356	1578.74	64.227	0	0	66.3458	39.4321	57.0172	59.7665	112.076	0	84.4181	0	0	0	51.3699	0	87.7853	0	0	99.2477	0	36.5817	112.4	70.8672	0	51.5017	30.039	37.5032	0	127.615	26.4415	42.9534	103.418	48.313	79.093	171.408	0	43.2046	42.3157	77.5954	38.2527	67.6401	46.5835	0	126.761	28.7301	0
		357	1582.6	85.1378	0	0	19.9622	118.873	75.8339	36.7586	49.9277	0	25.8635	26.701	0	25.251	38.7607	0	59.7997	0	49.5013	101.647	16.1962	52.7545	90.1591	152.052	30.3039	124.208	35.717	22.9916	26.5017	55.3877	0	94.927	78.0324	40.0553	76.4376	75.4808	60.1555	0	32.9194	39.2811	49.2646	40.7286	58.2543	0	108.424	0	0
		358	1586.46	54.0718	0	0	63.9164	35.1827	34.7262	43.958	73.5792	0	65.3275	23.1091	0	62.4947	51.3322	0	54.4846	0	65.2433	86.886	27.3092	65.6595	94.6309	125.557	63.8839	118.125	0	0	0	142.515	0	88.435	108.904	39.895	49.6236	71.0435	0	59.6964	31.7513	88.4777	0	29.4779	88.9239	62.5701	98.6578	0	0
		359	1590.32	75.9648	23.2302	0	0	105.352	23.3666	58.0091	21.6816	0	32.7155	0	0	0	33.7005	0	47.6877	0	77.8474	86.8968	0	78.6014	88.4762	113.715	49.1141	82.6232	44.5151	0	24.0175	109.735	53.5574	16.3665	72.9125	62.4486	81.7322	62.3981	18.0451	30.2033	0	54.5182	38.8949	33.8011	45.2532	41.1967	104.333	0	0
		360	1594.18	52.6697	0	20.1033	34.3076	42.2734	22.2445	50.66	34.9526	0	0	44.181	0	25.986	16.5527	0	21.962	0	61.2996	64.4927	0	87.6144	102.464	61.4498	0	97.4681	18.1612	0	41.8088	124.72	0	55.225	108.798	0	124.303	127.361	39.7013	0	18.5299	59.4892	31.4448	45.6993	94.486	26.6509	111.91	20.4161	0
		361	1598.04	54.5385	0	0	26.5539	56.6095	56.5991	0	31.8441	0	0	19.8028	0	42.0603	29.7554	0	0	0	98.1171	69.486	0	98.0163	149.092	61.369	71.68	90.8177	0	0	23.3548	109.397	29.1012	88.3005	118.083	73.186	74.1853	136.781	89.1808	30.2503	0	40.2857	17.1097	38.1707	105.461	20.6742	99.6102	34.5542	0
		362	1601.9	54.738	0	16.1256	58.3556	102.768	0	50.0562	78.7466	0	26.2269	65.9913	0	33.2982	97.895	0	0	0	65.9723	92.7355	0	58.7173	52.7508	131.18	88.9552	81.0361	0	0	50.7391	56.4893	19.5847	42.2414	114.783	31.3905	106.327	106.175	38.2445	37.2242	33.2386	65.1055	41.5395	58.9622	152.803	20.3854	37.8559	0	0
		363	1605.76	39.8678	0	25.3222	32.4006	66.0743	0	80.11	72.0309	0	30.8204	0	0	49.548	52.5554	0	23.0825	0	0	95.8109	0	94.668	92.915	80.9613	16.4943	48.422	37.0385	0	0	91.4627	0	68.8653	105.872	19.6071	103.174	87.2965	49.3924	58.891	0	77.8239	23.6232	52.2097	59.7927	18.5276	82.0525	0	0
		364	1609.62	37.8429	0	0	50.14	49.3121	28.3416	29.4689	0	0	49.5532	87.9026	0	0	25.474	0	25.8949	0	73.3142	84.8424	0	54.2053	77.7337	120.883	16.8498	51.1381	0	0	33.21	120.664	0	0	157.369	31.0927	61.1586	76.9841	78.7292	56.7838	17.4704	69.4757	0	71.9719	91.858	29.245	95.6987	0	0
		365	1613.48	42.8887	0	0	32.9016	0	51.071	32.0909	25.6111	0	30.8594	30.6084	0	0	36.8395	0	36.5773	0	0	42.1134	0	76.0755	54.7304	92.48	25.4593	34.7905	40.3009	0	27.842	141.296	0	0	113.843	17.3972	36.2975	104.176	55.7891	36.6646	0	49.974	23.7012	0	131.746	18.9899	94.8767	25.293	0
		366	1617.34	36.8952	0	0	62.7365	57.9311	38.8969	45.2052	0	0	0	116.616	0	42.9419	24.4547	0	0	0	23.6966	65.9553	25.2352	58.115	117.029	88.6619	62.0388	29.9211	24.3704	0	62.8976	41.6537	27.9128	57.6715	124.345	0	56.1522	87.0529	53.9619	66.9306	0	50.922	0	22.0327	77.3355	0	44.0521	22.1061	0
		367	1621.2	69.2125	0	0	96.6386	0	0	0	0	0	29.4133	56.5737	0	96.5968	0	0	36.1266	0	171.703	99.7294	0	75.914	66.9431	99.4856	49.7221	82.4043	102.859	0	64.0263	144.397	37.4665	49.3084	122.231	28.3644	53.2686	163.639	65.6107	51.1875	0	32.3335	0	58.8551	143.355	0	99.9394	32.345	0
		368	1625.06	79.5864	0	0	47.7099	65.1987	0	28.7075	25.8322	0	0	71.0457	0	82.3672	0	0	0	0	66.8747	85.7548	0	154.862	61.5065	107.517	50.4732	56.7471	25.3296	0	52.5813	119.287	37.4512	37.2723	80.5757	55.0761	0	88.2709	67.9049	27.9852	0	60.3295	0	0	122.525	63.6945	74.8321	23.0948	0
		369	1628.92	17.3357	0	0	14.8303	98.621	25.8006	28.8601	0	0	0	123.427	0	58.6368	0	0	16.5425	0	117.078	111.34	0	50.6775	53.2704	64.5431	31.03	0	0	0	57.2423	114.17	32.1204	46.736	67.0502	19.9549	0	111.431	101.486	22.9792	19.5716	64.5446	0	0	166.756	0	0	19.5506	0
		370	1632.78	19.8266	18.1248	0	38.6106	68.23	0	23.3804	17.3347	0	41.8858	21.3205	0	0	27.477	0	23.9788	0	119.245	57.0996	30.4325	42.9929	74.7162	118.896	94.925	72.0504	22.0518	0	42.0663	202.296	41.6018	67.3252	68.7093	28.7827	29.2946	113.538	54.4211	0	20.637	51.5268	17.517	50.6956	128.909	0	0	0	0
		371	1636.64	57.4934	0	0	49.1156	97.2566	0	0	26.6726	0	0	51.8337	0	86.6889	0	17.9217	0	0	105.615	87.5459	0	118.116	121.919	90.3547	74.1215	64.3969	94.3604	0	63.1685	115.858	46.5336	0	121.836	0	0	94.3067	61.4793	0	22.6161	51.5251	0	0	146.572	0	63.4444	0	0
		372	1640.5	0	0	0	49.8172	42.8054	17.3928	56.4128	28.0305	0	38.3084	89.6513	0	59.0817	0	0	37.4498	0	64.7027	109.028	23.79	80.6117	85.5755	40.0752	31.2557	19.19	32.9057	0	83.963	100.122	37.6504	42.0146	117.858	0	22.1	118.628	111.331	21.747	0	25.4947	58.1999	23.6302	138.636	0	0	0	0
		373	1644.36	49.2406	0	32.7935	87.5473	100.231	0	19.4146	0	0	16.7155	23.6787	0	73.7949	0	36.0061	0	0	77.4888	131.832	42.0804	71.8384	60.0995	92.234	17.3207	26.886	0	0	84.3715	166.173	43.498	47.6039	104.54	25.4821	0	56.5564	79.8143	50.8646	0	56.1854	0	52.6583	69.6368	0	50.3442	0	0
		374	1648.22	29.9309	0	27.987	35.8242	53.8089	0	0	0	0	65.1551	33.7794	0	60.2806	0	25.1468	0	0	112.516	38.4375	25.188	59.9254	91.1146	57.9482	59.0484	27.5658	90.1752	0	45.7813	73.5889	91.4101	74.3806	88.5425	0	22.0168	93.7652	95.3455	45.7779	0	24.4994	61.7992	0	85.3576	0	25.522	19.8339	0
		375	1652.08	39.3941	0	0	50.7346	34.058	0	32.4303	0	0	54.6697	68.475	0	82.8526	0	27.0927	0	0	109.142	102.143	0	46.5487	52.6302	29.8921	76.0132	0	38.1777	0	41.6727	168.525	88.0084	22.2797	86.6931	0	18.5931	0	100.835	23.2386	43.5781	0	40.3957	39.8128	150.494	0	29.4423	0	0
		376	1655.94	0	0	32.0643	62.1224	37.7102	0	31.4372	19.8361	0	40.0053	0	0	74.6766	18.1839	31.0936	0	0	129.024	59.4803	44.173	63.2553	47.5573	0	37.5039	0	66.7368	22.7036	109.009	145.003	98.2674	53.4193	117.986	0	0	76.3797	57.8437	40.3096	26.4219	19.9961	26.0019	36.5893	118.237	0	69.3129	19.4588	0
		377	1659.8	32.5513	0	0	56.9187	48.3683	33.1449	48.7161	0	0	43.6922	42.7808	0	55.6806	0	0	0	0	76.7553	45.8097	31.9358	43.9333	83.3637	0	60.1069	29.0283	29.8122	0	95.0106	120.729	139.445	0	56.8516	0	0	44.422	52.8445	49.3636	0	35.4096	44.1662	28.2926	58.1754	0	51.0191	0	0
		378	1663.66	65.3267	0	27.6003	54.847	0	63.0123	22.8125	0	0	24.7763	76.0493	0	62.8053	0	62.1249	0	0	93.8658	139.103	54.7154	61.2218	64.9153	36.7745	95.939	24.0151	68.781	0	45.0691	160.952	118.442	0	0	0	0	58.9102	55.4348	56.7137	35.8242	48.8459	31.9875	46.5987	145.068	0	0	0	0
		379	1667.52	64.2595	0	35.0551	79.4618	41.9798	0	47.6279	0	0	92.4241	102.776	0	51.0462	0	0	0	0	173.673	90.8528	0	54.2666	36.1969	45.075	59.4545	0	57.5799	0	61.0294	108.761	101.065	42.4591	42.7504	0	42.8622	18.7312	92.788	101.128	0	0	20.6226	28.3145	156.353	0	70.8056	0	21.8056
		380	1671.38	52.0287	0	75.5744	121.335	27.6928	41.7011	0	0	0	49.9568	51.3258	0	58.0152	0	21.753	0	0	153.657	36.3369	38.505	96.5208	82.5096	82.1342	78.5024	19.0659	68.3459	0	0	138.567	88.2675	38.8306	56.8163	35.0334	0	57.593	108.287	57.0645	19.0008	16.7779	52.9374	109.393	197.716	0	39.2594	0	0
		381	1675.24	50.8081	0	25.443	57.3083	0	43.7829	0	0	0	44.8683	78.9979	0	105.679	0	0	0	0	144.648	101.52	28.3926	77.9922	41.5363	79.8318	78.1892	0	100.318	59.0193	84.2857	118.118	117.573	46.8972	67.6177	24.4984	16.841	0	65.6419	24.1574	0	0	59.0602	46.1354	125.937	0	61.3449	0	0
		382	1679.1	74.7011	0	24.3543	98.8696	36.9308	41.8024	0	39.2611	0	38.9786	22.4233	0	40.8292	45.6299	0	0	0	189.479	111.536	0	79.4262	86.9318	79.0731	58.6062	0	66.2656	21.7947	29.2739	103.76	84.6401	51.712	50.5597	40.9833	0	92.3308	44.347	71.4832	38.714	22.2117	70.1514	0	130.663	18.3374	27.5894	0	0
		383	1682.96	36.9746	0	24.5222	81.2865	32.7933	0	0	44.1916	0	51.4581	38.8383	0	67.0741	0	24.5892	0	0	143.23	140.324	33.0994	72.0023	73.6824	52.149	21.0149	0	59.5617	27.3022	41.0052	104.009	80.7388	27.6034	55.1349	0	50.8917	50.3087	70.8234	85.4341	50.3485	0	0	73.2393	141.62	0	40.7698	0	0
		384	1686.82	61.6106	0	32.743	97.9126	49.202	19.7597	63.3774	23.8133	0	60.0632	65.7968	0	47.0435	0	24.8633	16.9585	0	144.939	76.0975	0	106.616	16.8697	135.636	51.2424	17.3381	83.0411	0	49.3712	158.498	116.462	32.7415	52.6763	0	44.2684	39.9914	50.0923	51.4844	19.4225	0	24.6694	65.3456	124.007	0	0	0	0
		385	1690.68	0	0	64.2001	90.9381	0	31.5307	0	0	0	32.8393	44.9178	0	58.3768	0	19.5335	0	0	126.034	90.6899	39.4545	60.4685	84.5125	52.9444	110.781	0	60.0534	21.6218	16.6959	36.1306	70.9783	52.1764	64.9158	0	30.6639	66.9384	64.4306	79.2841	35.9525	0	28.5372	58.9437	147.688	17.3294	0	0	0
		386	1694.54	64.2104	0	53.4323	142.317	39.115	69.3174	0	75.7555	0	25.9081	81.6076	0	88.8314	0	39.9946	0	0	172.022	35.7315	65.5621	38.3884	117.651	39.924	68.9683	0	51.8354	0	71.7714	48.7986	122.354	45.7382	17.6499	0	42.0314	73.1856	28.7025	81.8587	17.9304	0	17.0221	34.5654	128.363	20.6613	0	0	0
		387	1698.4	30.4012	0	77.4875	107.473	38.6883	63.1939	55.2793	54.6459	0	60.5666	38.5537	0	69.6297	0	0	0	0	165.797	109.579	43.369	63.4692	127.581	22.1041	128.538	0	89.473	21.2142	47.8508	103.731	94.5971	53.0159	45.0938	0	18.0159	95.791	21.7971	102.825	34.458	17.4188	25.7034	0	116.349	55.8858	72.2164	0	0
		388	1702.26	0	0	61.4453	62.4676	0	40.6467	27.8553	77.8053	0	61.3706	57.2641	0	71.16	0	47.431	0	0	120.645	130.376	23.6454	88.3828	84.4689	32.9577	96.7274	0	49.3471	0	103.21	74.3409	70.4069	63.7858	36.5018	0	36.3731	104.492	21.5421	110.062	54.663	0	18.5064	56.2701	144.792	26.3503	0	0	0
		389	1706.12	39.5132	0	43.2717	65.8712	46.1186	19.7736	0	72.99	0	29.1302	88.0606	0	32.8614	0	0	0	0	137.017	105.903	45.4554	0	98.5068	31.8472	137.944	0	55.3109	66.161	43.5424	95.6832	124.463	82.6923	23.1135	0	88.4882	63.5499	62.6438	80.8012	0	0	0	35.1901	159.054	81.9174	0	0	0
		390	1709.98	0	0	49.8208	111.028	0	19.3268	38.2282	22.5675	0	43.6725	83.8832	0	54.5158	0	0	0	0	134.891	120.364	35.7415	47.4289	66.1771	91.2607	142.954	0	60.1247	47.3283	0	61.1276	69.4429	44.7362	25.1353	0	78.8934	52.5574	48.8255	59.2844	41.9198	0	24.0818	56.2274	115.716	87.3271	0	0	0
		391	1713.84	38.7285	0	46.3858	129.47	0	0	46.8138	67.7793	0	51.2141	112.474	0	0	18.323	27.3086	0	0	129.867	97.2729	23.378	52.3414	112.23	59.3853	95.8183	0	66.8885	71.0799	37.753	47.5608	120.75	112.361	61.9369	0	79.7328	65.2011	48.3456	98.1397	21.492	0	15.0765	35.5857	166	23.9131	0	0	0
		392	1717.7	54.2897	0	79.1101	118.731	32.8794	69.8261	36.6198	76.8876	0	59.9071	94.5412	0	17.1402	0	26.972	0	0	159.339	85.694	60.5337	82.6593	50.2855	77.3396	73.1717	0	0	39.3541	72.6093	73.1712	192.524	52.0944	51.1865	0	0	105.55	56.603	60.6029	37.2714	28.2066	20.0193	38.2465	154.605	48.4989	28.8507	0	0
		393	1721.56	0	0	56.6715	113.982	0	96.9674	89.1077	63.5416	0	41.6648	29.6258	0	25.5506	0	0	0	18.3458	122.587	25.6992	0	38.2305	69.1245	74.2737	119.33	25.0347	51.9772	65.9795	0	60.9588	154.62	56.4576	78.6722	0	65.7957	148.848	68.8287	124.451	27.2562	31.5609	0	53.9901	135.935	92.4366	0	0	0
		394	1725.42	0	0	61.049	126.975	26.8681	63.5439	126.456	65.4755	0	42.0615	37.5017	0	38.9261	22.0198	68.9848	0	0	180.066	97.6759	0	54.6853	45.765	63.0297	111.222	0	0	49.6517	73.4857	37.2142	127.799	95.3612	35.9642	0	83.6358	124.318	53.888	59.1495	0	0	15.5582	0	103.085	48.4997	0	0	0
		395	1729.28	0	0	24.277	118.921	0	47.6051	104.912	0	0	46.6357	48.2818	0	72.315	0	63.4257	0	0	140.2	66.8843	0	55.2907	108.547	73.1747	107.823	31.8426	34.0834	67.1555	44.6259	67.6427	153.045	67.4199	43.047	0	110.254	80.9254	73.0308	92.6658	38.9146	0	25.287	0	126.426	65.2492	0	0	0
		396	1733.14	0	0	43.6423	91.1042	17.1546	113.92	106.873	47.3576	0	45.2592	20.7187	0	24.572	0	62.6756	0	0	165.634	28.8604	21.7257	75.3839	106.211	24.4624	125.303	62.7718	45.7243	98.1846	16.6868	45.8534	173.077	59.119	35.7517	0	51.6246	137.792	59.5645	39.9301	18.0266	37.9882	37.869	63.7409	140.176	47.7137	0	0	0
		397	1737	32.6653	0	28.9437	70.5386	0	94.33	63.4429	55.7101	0	70.6397	67.7996	0	0	33.1163	0	0	0	185.41	37.9579	25.1046	56.9978	92.6856	35.6354	113.326	0	0	66.9259	18.526	79.0662	135.207	61.2133	23.788	19.6772	23.3636	107.899	65.7126	72.7689	0	61.9017	28.6461	35.3864	65.3995	78.4279	0	0	0
		398	1740.86	0	0	75.497	104.569	0	101.687	105.393	84.3474	0	71.8768	76.1465	0	50.3213	17.8093	0	0	0	104.387	41.364	0	57.0558	124.678	34.255	98.5296	37.2246	22.3453	28.5707	0	27.0223	138.245	17.3293	24.8629	29.3438	79.4509	118.994	65.3262	62.2948	36.7564	0	15.1356	74.8066	101.836	51.4841	0	0	0
		399	1744.72	0	0	32.8504	116.173	27.7836	61.2408	111.332	131.986	0	40.0226	69.3266	0	0	0	0	0	0	137.591	75.253	0	58.2567	107.991	49.2918	98.6003	0	0	91.5534	19.161	70.8354	144.906	66.4418	20.4563	0	85.5235	86.3932	70.3466	81.6751	30.4772	68.5536	0	18.928	109.976	28.9414	0	0	0
		400	1748.58	0	0	30.9539	83.035	52.671	116.208	39.3181	58.1678	0	58.1787	110.885	0	22.7235	0	36.978	0	0	96.3742	62.9633	0	54.3856	140.749	30.0647	18.2276	0	0	66.368	0	48.6355	147.915	81.8682	0	26.7913	144.331	24.9011	25.0024	53.266	27.4006	0	16.486	91.4451	122.547	90.0304	0	0	0
		401	1752.44	0	0	69.7452	106.763	24.8468	127.072	91.1144	91.2702	0	60.4184	92.3756	0	0	0	42.0072	0	0	99.1313	47.7412	35.456	34.9046	114.121	55.0274	52.5983	0	18.3929	108.842	0	57.1633	113.43	63.3919	0	0	77.4249	60.0208	42.9159	59.4787	51.3099	113.314	22.1375	0	113.599	60.7322	0	0	0
		402	1756.3	0	0	34.4522	134.792	82.4426	90.1847	83.9134	55.1143	0	0	30.5175	0	16.6571	0	0	0	0	101.163	72.6508	0	78.7528	127.482	0	85.8948	0	27.6021	62.4587	0	40.6993	166.919	104.961	26.1951	19.6038	105.329	82.2235	45.1248	65.4948	45.0171	23.4343	32.1861	58.6679	92.2901	74.6121	0	0	0
		403	1760.16	0	0	73.2485	62.4288	60.3594	94.2988	53.4091	68.0455	0	54.1979	71.7444	0	41.6873	0	45.2232	0	0	87.9899	63.3721	0	88.6564	123.968	44.5503	47.4874	0	0	79.6141	0	32.6825	160.333	110.386	26.8045	28.8371	117.588	98.4687	65.8245	29.8438	0	17.0802	0	50.8554	47.2076	63.4711	0	0	0
		404	1764.02	0	0	59.4865	82.2456	66.7092	142.31	74.6635	82.1487	0	24.0177	31.5898	0	25.7797	0	48.3992	0	0	98.4567	80.8641	0	21.6126	113.15	0	59.5363	0	22.2197	107.83	27.3926	84.7378	162.949	77.1138	15.4648	0	103.876	74.0502	21.0078	77.1575	29.6858	47.1372	56.8427	53.6465	76.6808	76.5646	0	0	0
		405	1767.88	0	0	40.4853	87.0501	91.4962	130.712	92.7707	24.0507	0	40.5748	69.3591	0	0	0	0	0	0	131.28	56.2297	0	105.032	107.032	51.4989	26.6749	0	19.3797	47.3172	0	33.8362	110.292	95.9365	18.2471	35.7582	58.9696	37.4906	44.7525	63.8509	35.9183	61.4939	35.7813	68.8053	75.6498	85.948	0	0	0
		406	1771.74	0	0	45.0984	85.289	71.4587	120.149	50.6617	40.5411	0	54.5797	74.2061	0	0	35.9352	31.8968	0	0	88.8459	90.5042	0	28.1666	104.995	18.333	54.7855	32.3334	0	77.3233	0	40.8777	155.871	98.022	0	49.0007	116.41	54.1639	24.461	100.9	0	17.0206	31.5221	84.4726	65.0749	70.7296	0	0	0
		407	1775.6	0	0	49.9335	36.9798	141.119	152.955	0	0	0	0	111.028	0	90.2527	20.4531	0	0	0	65.695	67.212	0	105.615	180.509	58.5174	59.2304	35.9955	34.7341	102.813	0	36.3119	131.662	130.449	0	62.4244	82.4034	75.411	21.6038	0	25.0243	54.4426	62.4315	56.7216	63.8164	91.3466	0	0	30.5219
		408	1779.46	0	0	84.2828	52.5534	64.7008	121.442	0	26.4275	15.6536	30.2319	106.23	0	59.6342	85.7124	0	0	0	95.9096	76.2236	0	81.2444	127.239	0	0	0	58.1227	102.981	0	22.0095	146.454	63.6377	0	69.3085	132.03	68.1815	17.2554	37.211	0	38.4071	27.4229	54.8537	105.598	119.41	0	0	0
		409	1783.32	0	0	51.6498	60.8751	82.7047	108.541	51.4608	43.054	0	20.5228	124.416	0	0	39.6681	33.9662	0	0	139.49	58.4984	0	77.5847	135.417	74.4059	79.9314	34.5367	38.0363	108.515	0	49.2225	110.578	48.6202	0	74.7481	143.173	83.7382	0	37.0298	22.2658	46.2572	36.011	65.7913	79.3747	72.366	0	0	0
		410	1787.18	0	0	75.6452	84.9506	111.013	170.551	125.305	42.0276	0	0	106.655	0	63.7918	48.8594	50.5069	0	0	99.0405	51.0755	0	73.7981	129.133	87.8161	33.1987	0	24.7278	78.3759	0	83.1887	67.9141	104.955	0	19.5966	130.363	115.712	0	30.847	24.6079	64.9	22.3115	23.9663	62.5093	87.546	0	0	30.0625
		411	1791.04	0	0	43.8404	80.6322	134.936	202.35	0	19.5948	0	0	74.1661	0	55.6909	33.1421	0	0	0	45.9367	69.7041	0	89.0804	48.2642	89.0378	60.2357	40.8367	50.4594	45.737	0	90.0197	102.835	145.515	0	68.0865	156.396	37.5577	0	0	0	33.4073	14.1279	68.3161	0	52.7067	0	0	40.0614
		412	1794.9	0	0	36.9772	102.099	114.486	166.826	44.6811	28.8004	0	0	80.0093	0	76.566	47.6182	71.3649	0	0	53.2375	52.4944	0	67.5408	65.6929	85.8482	49.2431	0	21.1954	76.4096	0	26.22	141.228	96.9734	0	66.5896	169.642	45.4025	0	0	64.0477	73.0716	89.841	44.2601	55.6868	97.0694	0	0	34.3861
		413	1798.76	0	0	82.7018	22.5415	116.496	201.766	39.025	45.2088	0	30.9239	100.406	0	120.696	54.7076	18.0491	0	0	85.3319	96.7705	0	0	63.9054	69.1141	47.2607	0	0	78.1107	18.0138	68.7426	108.709	148.961	0	70.5919	150.437	67.4368	0	0	0	36.5831	60.6688	36.6048	17.4607	54.9909	0	0	0
		414	1802.62	0	0	37.2926	54.8421	91.2531	154.106	122.956	26.7083	0	31.1843	63.7589	0	63.88	0	0	0	0	70.2383	120.701	32.3104	45.3386	53.0236	68.3082	86.6245	0	57.1933	66.5572	17.673	33.184	90.0297	173.224	0	44.7145	98.1584	115.187	0	17.7019	0	48.9508	78.4194	34.6396	0	31.7128	0	0	0
		415	1806.48	0	0	65.4031	68.7943	79.8289	159.686	120.122	47.7164	0	39.5958	118.822	0	63.6651	24.8983	20.4264	0	0	86.1818	88.0916	0	27.0004	78.3763	72.1481	86.0274	0	86.9811	79.1953	0	22.5188	32.4491	135.449	0	118.56	110.544	57.8925	0	0	0	0	39.887	45.692	25.7463	0	0	0	24.5929
		416	1810.34	0	0	63.044	77.7092	140.066	124.5	54.3786	28.1231	0	39.3188	56.294	0	38.8442	16.6113	75.2521	0	0	104.306	25.0014	0	27.3799	95.6732	126.2	85.1709	37.6152	60.4754	91.5089	0	0	41.2139	85.9626	0	58.9608	129.91	109.234	0	29.9006	49.7603	68.5617	0	44.1147	36.5609	53.2009	29.7823	0	35.5513
		417	1814.2	0	0	80.4729	55.4513	133.817	159.561	28.9086	16.9682	0	0	56.5128	0	0	78.3294	61.3919	0	0	81.3928	45.8577	0	23.9116	68.4814	113.637	52.2489	70.5926	79.7417	164.903	0	39.8417	0	163.879	0	97.449	109.295	92.1058	19.6325	0	23.0017	0	28.8029	44.8799	0	35.959	0	0	0
		418	1818.06	0	0	45.3528	35.9373	97.2446	174.436	159.258	36.9848	0	51.4496	94.7548	0	74.506	49.1697	64.6018	0	0	79.892	48.764	0	27.0678	46.4941	85.6415	59.8969	46.259	55.281	101.175	0	0	74.5396	104.486	0	74.0969	157.978	102.432	0	0	41.7346	74.1555	39.4204	0	37.7902	37.1788	42.877	0	75.9283
		419	1821.92	0	0	30.0914	0	85.298	235.79	142.019	0	0	27.667	78.1241	0	87.1179	67.4986	28.8533	0	0	127.164	63.8621	0	24.848	64.6802	44.4184	41.874	56.6126	90.1668	58.6329	0	60.3885	0	185.352	0	68.058	138.097	80.5328	0	0	35.3773	75.6275	83.9807	38.4804	0	39.5736	23.2844	0	38.1946
		420	1825.78	0	0	0	25.9495	65.6909	137.175	43.8382	0	0	38.9072	17.7903	47.7653	78.8148	0	48.4202	0	0	74.0813	93.4651	0	26.3799	0	33.84	56.7359	0	73.8284	116.204	28.1001	57.0567	46.3111	184.207	0	113.938	117.528	101.452	38.95	0	0	90.0026	65.0193	0	0	0	23.1209	0	50.8973
		421	1829.64	0	0	56.1885	0	115.751	229.448	37.1661	17.5422	0	43.9893	68.6315	0	64.6278	38.1005	88.7504	0	0	90.0627	30.793	0	53.5374	73.4194	138.326	83.5725	59.7405	117.509	79.851	0	100.99	0	174.568	29.2701	71.5716	126.405	93.0618	41.584	0	0	29.3536	68.5406	19.0245	0	0	33.6131	0	27.7711
		422	1833.5	0	17.5494	47.4365	21.2016	94.239	168.071	74.3112	17.8168	0	23.3518	82.9349	30.8035	76.2082	46.8342	0	0	0	95.9604	39.0721	0	74.0658	59.4697	52.777	74.7412	42.9174	57.6986	102.945	0	87.2881	17.5777	161.765	0	83.8005	130.95	61.5135	0	0	17.7831	72.1534	39.1436	52.6265	0	58.5452	22.2902	0	26.8694
		423	1837.36	0	0	104.583	40.324	80.1498	186.126	85.4302	51.5803	0	0	51.2996	0	83.5294	40.0448	71.2818	0	0	162.396	55.2412	0	39.5113	0	75.12	92.4964	31.5246	80.2725	86.8391	0	107.069	27.4139	172.884	22.7942	59.6193	148.255	83.0277	0	42.5909	0	41.935	33.0336	19.6906	25.4875	0	0	0	41.638
		424	1841.22	28.3681	0	78.3218	31.4921	0	195.009	122.676	0	0	36.0752	80.7495	37.4758	83.9912	26.8825	69.2936	0	0	150.622	69.0692	0	17.1166	25.6359	67.7368	69.0701	61.0083	60.2967	66.7274	31.0205	123.994	29.392	154.519	22.6225	83.0793	138.433	150.918	0	20.5589	0	20.7384	58.9321	40.3631	0	0	118.429	0	68.3114
		425	1845.08	0	0	64.9143	17.1093	25.5349	142.492	57.8396	16.0493	0	35.3935	59.1633	26.1832	0	0	76.5408	0	0	116.097	49.692	27.2961	83.0111	42.8927	100.723	73.9305	44.0049	137.949	124.907	14.878	123.595	0	196.098	16.3425	94.2372	169.333	128.753	0	26.6564	0	28.207	23.1459	68.4373	50.7201	36.3378	0	0	27.4623
		426	1848.94	0	0	81.0638	28.2867	96.0585	162.648	88.98	0	0	18.02	123.043	34.4128	50.8064	0	59.1159	0	0	57.2532	54.4728	0	0	0	82.4214	113.266	58.8947	145.561	96.4884	20.4293	127.603	56.1514	143.976	36.5268	65.3899	154.86	138.102	20.3994	53.2015	0	59.948	73.4241	28.2526	26.4745	0	35.2287	0	36.6824
		427	1852.8	0	18.1952	76.4269	0	86.0123	135.456	76.5131	0	0	0	85.9992	35.8039	95.9743	0	79.5431	0	0	93.4363	84.0315	0	0	0	102.483	102.093	55.9745	187.733	0	0	137.282	0	132.595	0	175.207	185.414	127.249	59.1036	55.8643	0	0	30.419	55.9807	49.7906	0	55.4674	0	49.8286
		428	1856.66	0	27.6782	88.6966	71.1548	17.1081	147.031	103.812	0	0	38.4441	21.3533	42.1472	68.1113	31.2826	81.6997	0	0	19.9134	50.7696	22.7474	94.1754	56.2094	25.7644	79.8764	44.4344	127.824	108.467	25.1134	115.036	20.9195	145.604	0	69.2211	151.73	157.214	0	85.6863	36.7071	25.9914	24.0741	40.1441	0	0	43.9806	0	63.8641
		429	1860.52	0	26.9211	76.9564	28.7774	49.5722	109.51	89.0533	0	0	46.9325	77.8251	59.8226	64.5995	0	37.422	17.7021	0	35.6992	44.2902	0	44.9314	70.8649	84.1198	90.9479	53.9206	185.06	115.568	0	109.21	36.8109	169.575	29.6754	125.499	148.575	146.761	0	48.7977	16.1644	54.2001	75.5589	0	21.1513	19.8651	60.8132	0	74.1951
		430	1864.38	0	0	46.6422	39.711	0	106.141	49.0897	0	0	0	37.236	65.9435	119.182	0	74.4229	0	0	138.89	64.3453	0	44.1486	32.0339	63.5098	40.8714	77.0971	107.054	155.518	0	84.6668	28.277	187.007	0	85.2526	155.22	79.5003	23.6153	89.2463	0	57.4891	35.3048	0	33.972	42.5295	15.7786	0	46.93
		431	1868.24	0	59.251	78.6152	42.5264	0	103.279	84.4134	0	0	35.4378	48.2802	19.0305	84.7295	20.6418	74.7815	37.9683	0	104.175	70.2447	0	52.8415	60.6734	33.335	35.8971	65.175	147.658	138.833	0	97.6598	24.867	84.6754	32.7962	20.7326	167.005	170.23	42.3587	76.3083	0	25.9286	62.3862	63.0288	0	0	67.5111	0	0
		432	1872.1	35.3934	40.7781	20.2769	0	34.6623	132.468	61.8081	26.3254	0	54.1851	61.6445	43.6004	33.605	0	51.1758	18.0614	0	43.792	59.2321	34.1992	59.6515	59.4916	57.426	36.9065	77.0794	144.856	129.128	0	129.246	17.3111	173.597	70.1571	101.527	127.784	154.265	0	61.1613	0	30.0129	26.0102	0	32.2056	19.3903	0	0	40.6146
		433	1875.96	40.1179	55.3805	36.1712	33.2843	0	135.641	72.9414	0	0	38.5946	27.8524	0	78.9479	0	29.3686	49.0794	0	96.4541	57.8042	0	26.2495	73.9995	55.9899	96.8421	78.2267	193.3	124.271	0	72.1893	0	113.954	21.3742	115.856	128.3	85.2236	0	91.7654	0	25.4697	34.5124	0	16.2703	0	114.946	0	37.7498
		434	1879.82	34.7597	46.7761	79.1895	20.5777	19.408	53.1968	59.7767	26.3464	0	0	34.1018	28.3636	74.7218	25.0173	19.7917	0	0	114.223	55.2107	0	110.077	38.5748	61.4766	58.0838	88.768	112.129	253.207	0	169.638	0	135.456	42.3728	41.1782	151.024	98.9439	43.4047	121.635	0	60.57	29.5286	0	0	0	41.9242	0	36.2992
		435	1883.68	0	23.2442	88.5554	38.8703	22.7564	165.254	66.4027	0	0	43.6561	51.875	32.2999	20.92	62.9994	89.5124	67.5006	0	45.1225	105.693	0	111.245	41.9352	23.258	87.5496	73.6152	143.848	139.553	0	117.067	38.6937	151.222	65.0503	64.3398	82.6742	122.139	35.7403	0	29.0202	64.0584	42.0211	0	0	0	31.5847	0	21.6374
		436	1887.54	30.1967	35.8266	47.1121	22.3911	0	134.553	27.2862	0	0	0	44.0464	0	105.267	0	51.9586	0	0	38.5072	75.6967	0	56.4143	114.736	42.3536	60.3419	44.7405	151.551	143.678	0	122.539	38.4049	68.9878	27.4715	53.3051	222.809	100.643	109.818	35.6229	0	44.4495	24.6253	21.4583	15.5637	0	0	0	43.457
		437	1891.4	30.1177	57.6008	62.6867	41.5349	0	117.468	78.0445	0	0	31.6126	0	46.455	71.0381	29.0025	59.3012	0	0	58.206	83.2303	0	41.0769	60.4982	26.3717	52.1241	48.5772	136.692	120.731	0	76.1898	20.4178	124.57	92.8925	106.179	173.073	100.781	78.5692	91.4171	0	38.5205	38.3431	0	0	0	74.0071	0	40.7619
		438	1895.26	61.0634	80.8256	32.0282	16.6488	21.0464	103.141	34.2765	0	0	40.5324	44.5383	0	80.6005	55.31	16.1522	0	0	127.951	75.8986	0	92.3683	75.4976	22.3873	53.3981	85.5056	64.5551	143.87	47.851	153.427	0	121.15	18.0945	0	198.725	116.605	88.0318	67.4243	0	61.581	33.7076	20.9519	0	0	53.1314	0	46.3057
		439	1899.12	0	110.82	60.4945	18.8533	0	97.2987	97.7659	0	0	50.478	19.6581	0	72.4301	43.6297	44.6538	24.6612	0	86.5389	93.1554	0	46.4859	100.387	53.929	39.8381	43.0684	173.076	156.352	0	104.649	61.1785	130.768	0	34.7053	157.058	76.2929	85.83	51.9333	0	70.2642	92.9255	0	0	0	135.58	0	38.8693
		440	1902.98	54.3854	102.023	70.3975	28.7786	23.6348	108.359	24.9163	0	0	89.0453	55.8327	34.0283	71.3615	16.4395	61.6925	32.7787	0	121.223	67.4553	0	71.8895	59.5818	68.8215	17.1177	80.3084	161.337	124.181	0	132.842	78.0376	123.588	63.8972	24.5553	152.856	144.586	40.3269	57.9979	0	135.755	79.735	0	0	0	135.579	0	41.676
		441	1906.84	0	85.575	37.3932	21.1378	0	85.3068	0	0	0	57.5252	125.633	37.8937	31.4845	51.7807	29.1263	0	0	132.156	103.836	0	67.0925	69.591	102.188	25.822	122.828	148.473	194.909	28.5717	126.007	120.627	159.136	0	0	189.823	124.07	102.965	59.2265	0	61.4098	63.9692	0	0	0	101.383	0	18.2883
		442	1910.7	34.5985	80.018	46.3195	0	33.7273	101.7	22.488	0	0	58.369	51.8553	0	28.8763	51.0577	58.6753	35.2407	0	136.136	99.1678	0	36.4853	62.8599	70.6073	33.4751	128.025	133.84	133.968	0	157.815	0	116.902	42.6572	21.1076	163.74	151.819	112.666	54.918	0	81.0955	36.804	0	0	0	108.098	0	0
		443	1914.56	23.3621	112.901	16.6694	0	0	102.455	28.7235	17.4086	0	32.2977	61.3111	57.2263	41.0041	0	67.8215	70.4495	0	54.3361	110.226	0	96.6279	52.543	67.475	24.2253	78.0874	123.243	176.364	25.9181	56.2959	31.1717	99.822	16.3892	0	168.416	94.0978	45.5872	19.8804	0	55.4046	75.3246	0	20.2204	36.2737	118.459	16.7133	65.3867
		444	1918.42	69.6877	121.263	28.5158	35.5974	20.7412	98.4247	28.2133	0	0	140.503	75.1676	37.7163	54.4458	0	39.5615	46.1096	0	102.574	170.68	0	87.7479	56.3005	72.9662	47.2	46.0218	135.819	102.692	55.3048	128.308	64.3965	109.055	47.0274	24.0986	182.838	92.5653	50.1732	54.9246	0	91.3004	58.5958	0	0	20.4757	57.2087	0	40.8798
		445	1922.28	52.5366	73.174	0	0	24.9559	90.9066	64.3431	0	0	82.5778	76.1283	86.7782	131.66	0	40.4358	0	0	95.6149	64.6855	33.9796	0	68.9877	41.7676	0	70.594	106.51	169.087	25.0739	130.4	82.3638	103.538	47.7469	53.5963	170.259	107.844	104.278	83.5631	0	90.995	43.6246	0	18.6765	30.944	67.0932	0	16.8746
		446	1926.14	72.0675	130.143	54.4193	0	35.9667	47.5431	57.3254	0	0	36.9418	0	32.9946	55.7146	16.9302	60.3727	59.0857	0	105.775	129.985	33.3121	33.1094	47.9405	19.015	67.0187	18.6816	140.829	202.522	14.8912	90.8897	34.8735	99.0107	66.2442	0	162.524	112.101	162.802	35.4966	0	101.3	65.3888	0	42.4238	31.7399	40.3228	0	35.4378
		447	1930	18.773	107.958	35.6954	63.3928	28.6211	41.4466	0	0	0	141.326	111.218	21.8566	62.2891	0	20.8268	47.3561	0	100.237	88.3934	0	35.8659	46.2397	49.3172	15.8573	31.4716	169.695	37.8642	0	58.7871	53.8343	152.594	0	0	155.073	165.473	131.287	50.3139	0	114.282	0	0	0	0	66.4774	18.7499	35.5028
		448	1933.86	34.4614	56.834	58.3364	24.5388	0	96.6487	76.9359	0	0	63.238	63.7327	33.2238	66.1417	0	53.3638	17.5369	0	87.1016	61.3629	34.5229	29.7696	36.6753	19.7653	42.3113	0	140.869	106.085	62.9681	92.5667	41.858	130.574	0	22.1201	135.691	52.1421	167.69	69.088	0	83.5601	35.2126	0	0	0	67.1161	0	105.431
		449	1937.72	63.6251	124.145	41.9989	29.231	43.2023	95.7697	84.1386	0	0	111.557	54.8114	49.1913	31.3795	50.3756	36.3084	20.4599	0	132.309	84.8695	0	106.037	70.4741	0	15.444	0	162.391	170.209	35.7342	37.9445	54.2309	74.8788	0	0	111.625	156.83	111.766	88.7039	0	114.189	87.8549	0	0	17.6871	35.9586	0	76.6548
		450	1941.58	26.1482	59.3121	19.4032	76.9993	0	67.5012	44.889	0	17.9044	89.6996	55.2373	87.1225	53.6796	28.4973	56.91	0	0	68.986	30.8754	0	64.0757	55.9832	0	18.6057	21.2961	105.526	164.017	19.0778	22.2542	53.8756	101.135	22.5703	75.015	137.094	113.013	115.938	38.5843	17.513	137.117	14.5333	0	27.5253	0	0	0	37.14
		451	1945.44	62.7153	45.0422	20.7861	23.9784	57.4895	110.031	0	0	0	50.9447	131.925	65.6342	76.0398	0	30.7993	0	0	65.8036	55.2309	0	32.3821	61.374	0	47.1451	0	105.933	95.8517	70.7365	29.2592	34.1676	114.472	0	0	217.66	143.742	85.6675	33.4186	0	99.7632	31.6453	0	54.8639	25.4421	99.145	0	51.3306
		452	1949.3	126.981	75.9901	30.1861	109.949	0	120.77	63.1017	0	0	46.0853	130.77	50.3774	84.9935	0	37.466	0	0	16.9987	67.8779	0	25.6933	67.8481	26.4965	38.7171	29.0296	115.086	190.74	60.1466	40.773	22.9927	113.304	0	0	184.383	114.572	108.271	72.0679	0	171.021	15.8471	0	28.9833	25.5122	57.2262	15.9424	51.1819
		453	1953.16	28.9316	100.442	41.5908	93.1538	18.9152	112.888	61.068	0	0	70.3702	89.7941	58.3347	82.546	0	0	0	0	73.2085	89	0	32.8182	73.7246	0	83.576	49.8878	128.22	118.538	100.926	71.0866	39.1335	49.4762	0	0	150.843	89.2784	101.504	21.9231	0	113.74	52.9533	0	0	0	56.2389	0	20.4519
		454	1957.02	36.5326	63.5468	42.3161	23.0363	0	79.4325	64.0855	0	0	96.6587	108.909	18.8006	46.114	33.11	47.596	0	0	123.818	55.2447	0	0	88.9128	0	68.3082	30.1905	120.752	154.08	0	77.3615	0	109.347	0	22.2642	236.299	49.984	150.363	62.959	0	153.036	46.5544	0	0	24.2782	0	0	54.6289
		455	1960.88	58.8927	156.96	27.239	30.9057	42.8717	123.113	98.9187	0	0	107.145	48.692	34.6043	0	21.8051	0	0	0	42.1987	51.0031	0	27.0567	52.7218	0	92.1228	0	85.9338	112.773	60.1408	27.9393	0	38.3774	0	26.0283	138.009	68.1335	116.085	45.8409	0	105.288	62.9249	0	20.8761	0	64.6194	28.9655	91.8866
		456	1964.74	63.8961	77.4839	57.2532	76.8813	43.0308	55.164	40.1163	0	0	40.5188	99.5977	88.8033	40.2166	80.3576	34.4212	0	0	52.9602	24.5096	0	0	48.7507	31.4414	114.526	214.546	120.882	94.7877	69.6022	87.1025	47.0912	60.665	0	0	194.936	88.741	129.614	107.563	0	111.022	38.4433	0	0	0	67.5655	0	81.9114
		457	1968.6	32.2285	100.302	42.5968	76.8165	49.8729	87.1163	90.7693	0	0	86.8071	55.4792	62.555	59.611	49.1777	46.3028	28.7623	0	46.0208	40.4727	0	0	0	68.1169	98.707	19.2569	91.2514	148.086	60.076	69.9236	33.1367	114.517	0	42.469	167.43	122.055	135.967	98.4188	0	105.702	46.3285	0	0	28.9383	0	0	48.2663
		458	1972.46	79.6424	127.47	37.8119	104.692	25.5493	41.616	28.8768	0	0	75.048	47.6118	50.7597	0	70.5025	29.3092	0	0	0	17.9739	0	0	30.8808	36.4594	128.234	48.7182	134.844	181.718	69.6346	58.4373	62.2886	84.0443	0	68.131	192.657	121.688	117.186	41.8238	0	130.541	19.7999	0	0	0	25.6656	0	17.5553
		459	1976.32	68.3725	109.841	42.6587	81.5011	0	86.4083	0	0	0	93.5329	25.4374	68.6719	29.9494	0	45.4731	50.8514	0	49.3957	43.6944	0	0	28.929	49.6082	115.812	75.7523	142.881	195.612	60.8844	59.5787	85.3134	88.5109	15.9512	58.4824	208.405	178.66	91.0872	49.6973	0	155.677	40.7208	0	0	0	97.3495	0	70.5362
		460	1980.18	0	98.3426	35.2188	109.031	16.3704	81.6007	20.956	0	0	110.387	58.9836	40.8838	25.7237	0	38.8737	0	0	25.3202	59.7985	0	0	45.9709	26.0117	97.4366	80.7931	76.6376	142.171	27.9764	25.5075	138.495	83.8996	0	0	195.823	107.381	202.097	75.9752	40.4382	132.149	77.2412	0	0	54.7521	74.1174	0	34.9775
		461	1984.04	0	152.972	0	129.027	0	99.4593	39.0318	0	0	65.0614	50.699	87.9599	0	20.6078	41.2769	0	0	60.3924	56.6306	21.6938	31.9341	0	0	115.743	86.6853	108.5	168.836	52.967	43.9624	127.357	68.4861	35.5779	21.7717	232.705	170.99	121.092	192.304	0	117.982	76.3029	0	48.0306	0	60.3727	0	53.815
		462	1987.9	26.3871	98.0041	16.1971	113.584	0	63.5609	22.4458	0	0	119.171	98.2097	65.3017	59.9349	61.941	31.5965	28.26	0	52.951	54.6933	0	36.5914	20.5989	43.524	96.2408	48.2323	101.358	166.747	71.6081	55.4201	108.975	49.8029	0	54.1659	184.295	111.36	67.3148	125.649	0	147.742	44.7194	0	0	38.7627	34.352	0	28.9825
		463	1991.76	50.0337	101.132	37.9412	110.29	16.9917	41.9098	0	0	0	146.452	65.7215	46.9011	25.8784	38.8854	37.5833	0	0	0	84.1182	0	0	34.3284	0	76.9427	136.51	85.2245	78.8463	67.9444	24.8038	55.7459	72.8906	20.9	0	288.968	134.283	109.541	143.006	33.4541	115.183	34.6177	0	58.2036	0	36.7828	18.9661	43.0733
		464	1995.62	33.7405	136.121	28.6007	124.222	46.3105	114.647	32.1653	0	0	181.932	165.802	108.973	0	0	31.8557	0	0	83.0923	83.5852	0	0	46.0505	26.4895	103.909	126.504	104.8	95.0625	64.2112	68.0434	134.528	56.5174	0	0	199.062	139.181	81.3079	184.399	27.0623	205.436	45.017	0	90.5901	0	55.5433	33.7049	53.4786
		465	1999.48	0	106.682	0	152.301	57.9515	119.242	36.3033	0	0	132.675	135.285	62.9129	32.4576	45.5593	0	0	0	21.8907	76.6815	0	0	0	60.6245	75.2796	73.714	85.2507	132.334	96.7441	21.2181	117.768	52.6634	0	37.4739	187.706	81.4014	60.3425	141.265	0	173.481	0	0	45.3881	30.2821	0	0	86.4848
		466	2003.34	0	94.1586	0	78.9037	0	64.6262	24.7599	0	0	202.116	85.9457	56.5579	0	67.2349	63.2234	0	0	52.3078	83.5592	0	0	23.9729	47.3809	111.373	116.087	142.317	171.587	94.8404	52.7343	141.992	30.6697	0	0	274.038	105.414	141.562	107.041	0	78.7145	64.9445	0	91.3549	29.7862	48.1866	0	64.1558
		467	2007.2	0	101.9	0	161.911	52.6827	60.0165	39.0137	0	0	128.326	55.299	75.3834	21.5687	69.5336	0	0	0	0	51.1477	0	0	0	33.6653	80.7961	116.033	155.861	85.6425	54.4436	0	85.2379	60.8346	0	23.5389	137.457	143.628	67.8091	135.449	0	53.7893	0	0	23.5756	0	26.7396	21.0497	92.2737
		468	2011.06	38.7709	140.6	42.9477	80.5555	22.1886	100.644	94.115	0	0	125.599	107.336	85.3447	21.6586	0	0	0	0	33.4691	54.388	0	0	0	68.6954	79.1901	190.63	128.651	146.254	91.7703	0	66.6459	49.4061	0	0	122.664	130.993	120.541	83.6443	43.0404	67.5493	39.7183	0	68.4151	46.2656	79.5204	0	52.8178
		469	2014.92	0	134.821	77.573	73.4497	32.2463	96.7273	125.59	47.4448	0	175.85	85.6652	91.3825	0	24.7455	43.9697	19.0865	0	0	105.276	0	0	30.0593	63.892	67.1531	158.974	0	60.1834	44.9386	114.231	95.7961	41.7451	49.8336	0	202.11	152.254	183.141	106.689	0	97.3337	0	0	71.3281	36.2856	0	53.7769	33.6335
		470	2018.78	74.8587	132.547	19.7441	157.915	31.321	114.909	83.0705	0	0	158.929	20.6015	66.5545	17.6114	0	0	22.5254	0	15.6918	48.888	0	0	0	75.2939	48.698	182.579	44.4986	114.467	64.2074	54.7213	96.8541	18.0648	0	28.858	179.562	122.527	84.3307	113.169	90.2276	121.172	0	0	92.8917	35.2359	29.5633	0	84.5864
		471	2022.64	82.7398	141.206	62.3124	107.765	41.502	90.3765	84.985	0	0	99.7953	56.812	81.2077	17.8929	44.5617	0	0	0	49.1411	55.3934	0	0	0	0	128.964	68.329	62.8505	134.814	71.1394	0	61.3345	34.5688	0	0	199.292	134.333	97.3171	96.1133	63.6023	113.376	0	26.5037	44.806	34.3789	30.5138	0	40.3386
		472	2026.5	0	137.998	36.7514	112.664	45.031	82.9008	52.9389	79.8974	0	97.1984	96.727	41.4774	17.3677	38.7756	27.8118	0	0	0	69.488	0	0	0	0	57.7867	130.986	99.6681	142.527	89.0875	0	18.1239	73.4384	0	0	204.755	135.093	105.789	153.599	57.744	98.4061	60.5919	17.0134	108.71	65.7023	62.7673	0	88.8307
		473	2030.36	0	75.208	48.8515	169.148	15.8323	50.0348	95.2062	0	0	119.192	51.219	71.2897	28.4369	36.1759	22.6727	0	0	40.9832	46.3674	0	0	15.1212	43.4742	60.448	128.247	84.4168	107.341	52.901	17.9763	41.9089	19.7585	0	0	134.669	123.894	100.469	181.642	39.6268	109.235	0	59.2408	73.9081	64.9825	0	0	62.6245
		474	2034.22	30.5337	73.7569	0	152.907	37.2113	54.8564	77.1955	0	25.826	116.941	81.8493	95.9776	0	43.7532	25.2372	0	0	29.308	110.34	0	0	0	0	53.52	23.2602	129.332	113.551	47.5811	26.3955	74.324	56.2641	17.4223	30.7012	117.706	138.33	70.9534	138.432	80.0817	91.4127	18.8671	53.7253	102.672	64.1472	0	0	81.7236
		475	2038.08	0	118.738	54.4928	142.278	51.1519	27.6003	0	0	0	91.3482	88.7248	56.2359	26.8521	0	0	0	0	0	49.8329	0	0	0	27.888	90.5499	140.231	115.713	85.7157	28.1096	55.3696	85.8461	21.6934	52.2034	0	151.816	132.553	54.142	142.534	80.0716	83.5261	35.316	51.1813	52.7617	39.718	0	47.6813	113.091
		476	2041.94	0	106.065	40.6011	89.9442	79.2971	31.5541	100.314	0	0	99.2134	99.8772	54.6415	0	0	0	0	0	0	22.5634	0	0	0	0	62.7997	81.9278	98.6953	122.24	0	83.8802	97.6421	17.8141	50.5296	0	204.586	141.754	75.6491	84.1562	83.707	118.359	40.6289	78.6872	75.9667	68.3367	22.1389	18.9679	17.1619
		477	2045.8	29.1542	64.609	78.8777	99.9364	16.2178	50.1421	112.086	0	0	128.899	73.4649	122.714	30.924	44.3269	16.9225	0	0	0	64.4939	0	0	0	0	46.7794	40.4617	73.3692	53.3081	25.6576	75.255	52.8136	65.7933	25.3368	0	214.005	83.2261	71.1738	119.912	75.4791	36.7172	0	0	96.7038	58.4684	0	0	77.2871
		478	2049.66	22.4791	129.479	51.0863	97.6646	0	85.5467	120.766	0	20.3786	105.024	55.9523	115.732	0	33.5104	65.7554	19.5555	0	67.6152	83.1099	0	0	30.2665	37.5622	19.0949	140.101	78.198	83.3631	22.0023	25.089	55.42	28.3644	16.406	0	149.181	81.7116	95.7824	168.466	31.357	16.2727	25.1927	73.3296	60.4143	33.6088	44.9698	34.3242	37.8391
		479	2053.52	58.1105	77.088	80.6053	65.3095	47.0834	42.084	62.1229	20.7445	0	133.26	0	54.3816	0	0	0	0	0	51.6379	47.1483	20.2062	0	22.1824	0	76.3842	39.9523	72.8446	90.8377	57.7358	39.1257	118.917	53.5492	81.5716	0	145.101	91.0036	95.6814	139.79	64.5566	60.2243	37.2287	69.8752	78.4308	70.768	41.5594	17.2613	63.8677
		480	2057.38	25.3528	105.944	61.9055	57.5998	33.6778	77.6143	76.4963	31.4775	18.9784	53.7472	26.8165	75.0175	0	0	0	0	0	31.5632	59.97	0	0	17.224	24.0489	0	121.66	55.268	74.8463	30.7787	20.2442	62.0407	48.4352	41.7328	0	200.796	114.117	133.305	148.692	49.0979	107.508	0	18.5431	19.8244	59.1848	31.2907	36.867	16.5504
		481	2061.24	44.5565	35.0186	88.6702	116.064	44.8968	77.5586	75.4691	0	0	43.5895	36.7526	125.835	0	0	0	0	0	48.6194	88.6328	0	0	0	19.8476	0	137.728	68.6155	61.8747	40.798	0	85.6923	35.1222	52.1912	0	99.5734	107.971	21.4091	105.805	82.9293	56.527	37.9461	35.1228	53.6357	122.055	21.6551	44.8353	56.5315
		482	2065.1	25.939	53.45	33.7507	122.709	66.0646	0	73.4336	0	19.835	51.4754	54.4585	74.182	0	0	0	0	0	24.2689	108.11	0	0	51.5561	0	0	182.454	34.447	123.009	39.0073	26.7131	96.9594	37.9393	40.9953	0	120.252	91.9133	55.9518	58.7198	79.0877	60.3695	30.0313	34.9411	47.8384	81.6537	48.7193	43.5953	0
		483	2068.96	36.9837	32.5375	46.1115	132.455	68.2249	23.1956	56.79	39.0489	0	51.0073	18.9093	44.1314	0	20.237	28.3316	36.4382	0	88.2378	47.1159	0	0	21.6155	27.796	0	124.649	20.4587	53.6614	28.2631	45.234	26.0778	23.1019	72.0443	0	104.856	58.9554	55.5483	92.188	47.305	101.537	0	80.3823	69.6934	76.5665	36.3807	66.8524	0
		484	2072.82	0	34.7056	26.015	133.965	43.8629	82.4506	66.7829	40.6178	22.8784	41.9119	106.964	130.38	0	58.8773	0	0	0	62.3448	44.9178	0	0	40.5611	48.4298	24.5678	203.367	53.7017	74.6491	24.441	97.1436	55.1507	35.9585	26.3079	0	128.776	71.6008	119.004	110.179	41.5077	113.508	0	17.4018	29.2139	120.248	41.4781	27.0479	0
		485	2076.68	32.4191	27.3069	0	83.8581	80.4328	23.0995	93.9075	33.7524	0	74.5434	71.8915	55.3835	22.7898	0	0	0	0	92.0775	73.0025	0	0	19.9572	54.4062	0	108.709	0	18.3374	0	83.6329	138.983	67.1745	34.2951	0	51.8548	112.872	67.4104	88.6692	0	116.26	34.9332	66.4705	31.3333	74.2142	42.4534	60.9976	58.183
		486	2080.54	18.9911	43.9517	0	95.8102	78.8182	36.3851	97.8693	74.2642	25.71	43.1157	68.982	74.2739	0	30.5665	35.2399	29.2072	0	110.952	22.5309	0	0	38.8812	66.9759	0	83.445	37.8811	52.5518	33.7499	91.2441	65.7704	46.5283	61.598	0	102.213	51.558	80.9735	69.4511	53.6222	0	36.413	71.7031	32.8303	110.788	45.9103	56.4091	0
		487	2084.4	0	17.473	18.9149	138.08	78.1913	52.3678	97.222	19.5576	50.9168	89.1804	89.6632	79.1444	0	0	17.8861	0	0	150.258	56.2393	0	0	52.1791	0	46.2872	109.654	0	75.2398	28.6141	39.5538	63.5364	0	41.9725	0	117.877	81.6423	82.0676	150.737	87.3913	62.5634	58.6844	118.792	0	45.6432	20.9112	32.801	77.8112
		488	2088.26	27.247	53.3937	24.0967	177.661	62.6787	51.2671	34.2678	49.2703	29.9649	70.6338	45.005	50.6639	0	0	0	0	0	132.915	61.311	0	0	59.5794	65.2414	44.7159	123.168	16.8281	70.6572	41.2468	0	67.1701	123.157	32.9547	0	58.7112	111.375	99.5193	107.306	52.6012	53.9166	86.2654	65.4219	18.4708	94.1488	22.4154	74.2185	38.6566
		489	2092.12	42.4266	20.7607	49.0176	125.05	18.4994	37.6233	29.7463	44.7283	25.2561	75.4159	38.7633	85.2903	30.4945	0	41.5975	0	0	152.402	55.5848	0	0	69.4008	36.7425	14.2365	84.4676	0	75.4161	23.401	42.9753	94.3304	27.0921	71.4897	0	93.9459	85.3726	113.575	147.874	47.6996	45.4798	19.9222	63.4838	60.3302	41.9328	37.5114	35.6458	37.1903
		490	2095.98	18.9122	37.3007	68.8922	130.256	61.2561	58.2819	111.172	55.0181	42.926	89.4957	52.4478	94.4646	29.3679	0	35.6278	0	27.3083	134.194	28.629	0	0	75.7346	49.8798	21.2868	23.9677	0	82.9192	56.9314	63.762	98.1469	17.4831	80.9419	0	82.4757	84.4731	106.052	70.9901	56.8413	45.81	16.5136	76.9176	23.8855	60.9536	50.0338	27.8227	47.3541
		491	2099.84	58.1637	78.3833	24.0494	89.7969	24.4343	62.5556	47.5144	28.5261	45.5259	80.2642	22.2206	83.6344	0	0	0	0	28.4938	150.849	0	0	0	87.2585	41.6226	33.4987	101.11	0	92.795	44.9083	0	45.7931	43.6244	75.7419	17.5039	101.259	48.3056	80.2606	67.9315	0	39.4215	0	49.2838	0	71.0011	43.1878	31.4945	48.4825
		492	2103.7	28.5451	64.5816	0	68.952	51.9722	0	79.8184	37.7794	0	86.7193	16.8145	58.827	41.2782	40.5707	0	0	0	122.469	66.8661	0	0	98.2058	90.1095	72.8743	90.8939	0	161.277	40.2395	34.8795	84.1208	49.2652	79.7161	18.104	47.1525	86.8862	70.91	82.9087	19.1008	48.5459	15.4817	111.465	47.3269	130.142	62.2362	45.231	90.5064
		493	2107.56	0	48.635	75.8595	141.579	55.4176	0	84.4972	53.1232	50.8894	125.275	48.227	64.8257	0	0	33.0146	0	22.6715	66.9355	38.9596	0	0	67.9495	16.5865	60.2645	90.4506	0	91.7264	67.0575	80.7609	74.8655	81.3572	70.4249	0	0	122.86	75.8807	77.5609	0	96.05	33.7351	93.8379	24.3687	123.85	44.6555	0	112.525
		494	2111.42	27.3026	40.0729	0	230.089	0	30.6815	56.8126	90.6608	0	47.6299	37.7257	63.2701	0	17.8036	71.4172	0	0	138.82	57.4909	15.729	0	122.397	66.7049	44.1655	92.4267	0	159.97	74.3732	38.6387	82.4604	60.8243	34.6219	0	0	112.458	86.3421	132.133	0	65.013	54.8686	36.1035	39.2873	94.6081	38.9145	39.7314	72.9294
		495	2115.28	0	38.5868	25.605	113.818	46.4226	0	24.8496	56.0228	77.9596	57.8036	51.9027	69.626	23.674	23.1114	0	16.5372	0	153.149	36.1754	0	0	60.4692	54.4193	26.7106	61.4865	0	173.042	97.1261	21.0095	53.2481	50.0587	103.578	42.73	0	76.8993	72.4438	100.408	30.0889	54.3052	37.9497	53.2199	0	92.1071	62.7791	44.8988	45.569
		496	2119.14	0	28.5382	0	121.032	0	61.962	35.7413	66.2062	51.2127	135.584	0	32.8513	28.0589	41.408	20.9968	45.4843	30.4961	178.859	16.0698	0	0	135.256	35.0237	90.0583	84.1029	0	156.576	57.0073	0	99.1774	25.4323	108.919	0	18.1942	126.728	57.5522	105.13	0	86.8489	83.3844	77.3266	28.8694	62.3226	72.3052	0	121.792
		497	2123	0	0	46.2707	115.042	26.1786	40.2097	90.0043	0	49.6594	0	42.5456	0	36.0619	0	40.2841	0	15.763	180.237	39.3352	0	0	123.22	32.3354	0	62.3667	28.2334	145.97	76.996	0	80.1828	50.9927	98.1538	16.7946	46.6897	106.113	28.2796	104.174	61.9014	66.5986	70.6619	63.861	47.4796	119.918	49.3393	21.7133	68.8244
		498	2126.86	0	31.1629	0	121.308	27.9855	61.5893	86.6616	0	21.9202	50.5701	89.8083	0	19.8543	18.8455	26.2512	0	0	177.799	0	0	0	79.0305	0	60.0798	66.2694	30.7555	228.671	74.7237	31.852	21.0036	50.5663	91.5991	45.2287	86.5542	108.873	46.7033	93.7004	50.909	72.8677	41.8535	22.0909	0	72.8836	109.37	40.8194	40.9297
		499	2130.72	21.241	36.0519	0	137.263	0	42.1484	80.4118	62.4805	59.7406	28.9699	0	0	61.4317	0	34.7904	59.5665	0	177.505	0	0	0	85.0033	77.645	45.7866	36.7593	0	155.642	90.2687	51.7086	31.8718	89.2022	0	52.4486	49.5888	148.993	71.9209	91.9249	0	119.98	52.5161	70.5575	50.6456	46.0794	32.7079	68.6916	24.6947
		500	2134.58	0	22.884	42.2043	137.284	0	29.6249	71.2021	30.6684	68.3678	113.164	57.8961	39.9769	72.0923	47.3953	48.1706	21.4182	33.2452	156.061	61.5938	0	0	134.326	82.7113	107.455	70.003	0	169.613	86.14	20.2576	84.3048	104.536	108.629	45.748	75.3995	96.5342	35.7093	95.5686	18.002	91.1146	34.3753	0	28.0922	111.589	55.0318	0	17.0961
		501	2138.44	0	20.5855	0	167.211	42.6312	25.4596	85.3103	0	62.6658	101.425	45.6742	67.7063	49.6228	74.0088	87.3692	25.1699	16.5624	195.329	47.4731	0	0	83.7526	48.9672	48.9023	44.8904	18.3676	189.072	109.361	0	47.259	54.8474	100.035	19.3017	69.079	108.195	44.9995	114.49	75.9123	82.0612	71.6166	79.7777	45.8989	61.0663	57.6716	40.4513	98.5362
		502	2142.3	0	24.8032	0	146.521	38.4036	0	116.913	0	55.5515	75.0123	0	0	37.9812	0	76.5825	0	38.3976	168.527	107.576	0	0	121.685	82.7781	91.4137	64.9817	0	144.688	0	0	27.6731	46.433	100.123	0	33.4932	191.617	78.5561	114.417	60.9651	81.314	25.2914	46.8193	39.6213	21.8497	131.584	0	93.3511
		503	2146.16	0	30.1496	19.0376	152.408	45.8529	0	132.653	0	21.242	100.79	49.1331	18.8653	38.6478	0	32.9499	0	0	143.608	83.7892	0	0	160.999	69.9918	90.0617	72.8446	23.2534	155.183	65.235	87.1154	55.2097	73.1419	115.496	64.7365	98.3467	121.479	111.469	52.6639	40.2204	105.669	47.9595	51.9361	24.6795	36.7331	0	25.4679	63.9698
		504	2150.02	24.0149	33.1961	0	175.264	27.487	81.8394	90.4581	31.6124	37.2128	81.0193	0	56.1786	65.0318	0	0	22.0088	19.1288	118.723	90.8245	0	0	196.953	42.0274	0	65.6674	0	122.629	122.373	0	47.0284	0	108.35	21.3364	58.5815	65.2532	72.1262	94.8158	87.9728	47.4005	29.9281	0	40.1281	71.1903	64.3841	23.5867	87.5758
		505	2153.88	61.167	25.1068	0	122.61	24.0743	17.7782	85.2216	0	54.4568	114.882	44.6832	34.088	119.315	0	41.5614	0	0	166.816	79.5304	18.813	0	128.327	22.0254	0	39.1502	52.2492	113.532	34.3875	30.4073	42.307	0	86.0041	40.6446	34.1334	52.7249	80.3182	129.324	36.72	59.39	24.3748	39.6321	33.4722	65.0294	35.1108	35.6018	120.135
		506	2157.74	37.7391	50.4741	0	130.904	56.6497	0	146.056	0	29.568	79.8984	79.0794	48.6212	0	0	22.1297	26.8216	24.2254	146.931	82.7138	0	0	148.114	37.3238	80.0485	80.1607	35.0258	153.828	100.597	0	89.6815	38.5951	82.9026	65.2901	42.6185	123.648	87.3348	107.514	117.486	81.0864	44.9503	55.261	30.4642	18.1596	24.2616	0	88.0023
		507	2161.6	33.0565	22.4461	0	102.41	20.7174	0	109.808	0	64.3855	107.941	90.3322	27.3856	0	0	0	0	50.5934	210.981	38.0286	0	0	120.618	121.895	63.5232	105.534	22.3911	113.008	39.7739	40.6481	32.3689	27.3891	133.272	35.9244	76.2392	130.556	48.8885	107.366	96.8465	21.0536	19.7232	0	42.954	0	29.8888	48.9947	101.768
		508	2165.46	39.1754	23.1073	0	80.4687	27.5533	0	122.344	0	20.1637	80.3159	72.615	0	75.7769	18.9072	106.037	0	25.6373	145.24	79.3128	0	0	139.907	44.9439	64.4097	55.6685	38.4452	154.313	76.6188	57.8108	49.2529	48.4169	100.256	39.913	0	127.459	107.185	137.495	100.627	71.8054	40.6039	20.7067	28.7689	51.8255	42.8421	23.2323	77.6395
		509	2169.32	47.7459	49.647	21.7912	39.1347	0	41.1338	96.1315	0	38.5439	69.9769	40.0797	0	0	59.8476	117.134	0	34.2545	124.722	101.099	36.8216	0	178.142	87.0978	61.0901	34.9223	26.9962	139.867	38.431	28.7839	32.7161	46.6346	90.6781	75.9665	32.1641	94.5035	23.72	68.8808	156.379	58.5953	64.0939	0	27.5204	91.5334	32.5571	0	79.8487
		510	2173.18	38.2905	0	39.7766	112.537	40.8077	0	112.649	0	0	174.397	0	35.6223	0	0	74.556	0	0	78.7959	74.8427	22.2549	0	112.641	89.8515	59.9504	95.6312	19.5871	107.65	67.8663	40.3016	44.9051	31.3259	102.711	76.3539	87.4205	110.384	34.3455	105.112	161.746	144.39	79.3972	17.364	30.3835	42.3668	19.056	0	116.518
		511	2177.04	0	0	0	89.4942	51.1615	30.9593	125.842	0	50.8196	163.268	28.4601	0	58.6061	0	132.834	0	24.8635	135.351	66.5276	0	0	158.176	54.1765	90.4143	93.3147	69.9405	110.514	50.8079	0	86.6953	17.0013	93.2654	43.876	76.6648	103.462	105.312	43.4115	170.78	85.0575	0	31.9204	61.0313	0	17.8316	0	86.533
		512	2180.9	35.0637	55.6809	0	149.683	0	22.7198	140.663	20.6002	0	125.68	22.902	0	42.6145	0	57.8729	0	21.1556	68.8297	77.6191	0	0	197.388	73.6118	107.301	65.4818	20.0554	80.4405	81.4528	0	90.5606	55.5027	92.8231	48.7545	91.5602	46.5216	150.561	100.403	113.115	61.7803	43.7722	57.4314	69.1601	45.5879	41.7776	0	118.351
		513	2184.76	24.154	33.1319	16.757	87.1763	32.2586	15.9693	133.691	20.5448	38.7111	113.992	0	0	40.5595	0	76.3859	19.1757	56.451	128.12	105.422	0	0	95.9754	83.9078	70.934	119.134	53.6803	81.3388	25.222	0	101.011	0	136.589	92.3573	97.1318	80.9428	127.154	73.8235	100.25	38.4814	45.0626	0	79.6607	0	0	0	187.504
		514	2188.62	51.7165	81.6295	22.5043	111.912	47.1844	0	76.492	0	55.8446	132.797	24.1621	0	0	22.0915	127.42	0	44.8955	210	91.5666	0	0	101.635	81.7346	54.0667	0	33.2549	79.6896	33.9969	0	106.941	30.4954	83.9208	32.5003	68.8362	137.853	105.83	108.397	50.4978	82.2552	66.2734	30.5216	45.9725	33.3389	23.3107	0	84.9348
		515	2192.48	0	73.9002	0	126.209	33.6655	47.0571	100.977	0	25.704	67.4468	0	0	18.0632	29.0399	64.5348	0	26.0787	163.124	65.4905	27.2303	0	141.409	73.7418	69.7935	82.9672	50.0413	36.9926	57.9339	0	109.121	0	120.58	32.2613	99.4538	106.924	115.048	92.0132	88.6774	96.3485	55.2153	23.5167	0	0	99.1563	20.5807	82.4924
		516	2196.34	46.5387	50.0302	0	172.427	0	20.9011	80.3961	0	42.5563	95.1185	29.0106	0	0	26.4873	108.91	0	25.2407	126.553	95.048	38.7766	0	164.801	68.003	0	79.9693	45.396	77.3058	0	27.7982	121.666	62.7983	124.604	0	83.3209	130.846	113.733	94.1884	112.544	57.6807	35.453	0	28.3689	0	0	25.5389	183.102
		517	2200.2	59.3367	63.3163	0	136.342	0	16.6343	69.7165	30.8986	67.1023	87.6355	20.4306	39.6182	66.0208	0	110.898	0	0	193.529	100.01	0	0	103.914	85.6985	74.3764	58.4708	52.7109	43.2425	36.1088	0	112.838	0	92.209	28.4481	92.7991	199.875	105.705	89.8539	123.468	40.0057	49.9566	0	107.44	0	75.2519	0	153.614
		518	2204.06	55.9592	53.6816	21.5428	114.456	0	17.6571	96.0806	30.5242	70.8367	79.4014	36.198	28.2626	70.8395	21.9136	90.6595	0	40.583	201.5	122.088	69.1859	0	92.2742	35.4746	37.1543	51.018	128.847	69.1224	79.6521	21.3396	94.7514	0	117.383	0	121.664	91.8235	85.2928	72.2588	103.723	104.253	37.3175	0	43.2675	0	29.2234	0	152.064
		519	2207.92	82.3977	78.9809	0	109.249	0	20.97	162.251	0	30.9082	119.498	0	20.1711	85.5897	19.6478	134.307	0	0	219.139	91.5337	79.2148	0	139.146	43.9364	0	47.7131	57.4394	70.7215	0	34.8907	85.0558	32.7392	132.874	69.661	83.8126	83.1269	98.0421	69.0284	82.0533	65.7968	59.187	47.9375	34.7958	0	29.9605	0	118.631
		520	2211.78	30.3242	93.9619	15.898	96.194	31.933	55.3711	58.7614	31.2678	61.5578	102.325	52.6804	32.4577	56.5473	19.1404	127.626	0	15.0026	181.044	131.889	47.0742	0	155.814	31.3134	61.5369	0	53.3059	70.3455	48.0806	33.5444	99.7109	27.7691	52.1168	34.4496	115.939	100.103	84.1834	46.9061	68.4144	116.027	0	27.0717	18.161	35.8854	0	0	167.843
		521	2215.64	43.4507	96.0414	24.8766	114.472	0	50.6223	67.5659	32.7245	0	131.376	76.0739	0	20.7206	16.8904	102.94	0	0	109.566	191.257	75.2959	0	139.581	64.561	30.195	0	61.8495	72.7511	75.2739	51.6125	50.5849	0	94.1034	68.3332	119.828	71.7843	99.4192	68.4938	71.839	90.5702	0	21.3106	53.9664	49.387	16.9309	0	124.387
		522	2219.5	72.2818	113.23	16.4047	145.596	64.9191	0	35.1093	0	47.51	152.69	77.5361	0	36.448	0	120.245	0	0	147.302	152.627	24.9779	24.9539	154.233	80.528	38.0371	0	41.0481	73.4852	56.4523	17.1013	100.258	40.2234	64.4904	40.794	139.996	120.382	112.911	79.4204	83.2913	153.193	0	17.9325	31.099	62.0716	46.9065	0	96.2724
		523	2223.36	0	32.2449	28.7138	122.412	41.6856	0	25.0762	0	39.6932	82.4607	0	33.524	35.8629	0	102.55	0	30.5875	161.901	83.997	44.3987	0	141.216	60.2519	37.5862	0	69.8193	0	73.2308	38.5206	84.2692	0	61.1409	89.2379	85.3265	97.7934	131.629	72.4038	52.3933	119.139	25.2178	34.8417	35.2507	67.1539	74.2553	33.6726	94.6984
		524	2227.22	35.9073	111.984	0	87.5294	35.2386	0	96.1061	42.8559	0	158.62	130.375	52.7755	31.9761	0	131.519	0	0	165.213	128.789	41.1598	29.2595	99.9113	57.4396	69.3735	0	103.466	27.3441	49.8376	0	84.905	78.4961	64.2233	66.3092	112.239	145.395	75.6821	75.1388	122.472	115.578	0	0	104.648	84.1064	41.7904	0	138.464
		525	2231.08	32.8869	21.5412	0	129.416	38.1482	0	77.7055	0	50.1793	144.185	0	57.6795	67.3898	0	87.3813	0	0	134.44	124.247	35.0376	0	99.9529	50.9362	40.8924	0	134.365	0	29.63	34.6821	92.0028	0	96.1951	24.8821	88.5863	98.3204	35.6985	101.948	92.9882	77.3306	26.6783	36.5926	56.8978	0	0	0	139.642
		526	2234.94	41.8725	26.4529	0	148.551	31.2253	0	27.5449	21.5846	65.9876	73.6519	22.046	0	35.8003	0	81.7192	0	30.8451	158.814	197.328	20.6266	35.3676	204.669	58.1879	0	0	53.1612	43.8037	0	0	38.8807	21.8974	84.2221	20.6358	49.1843	90.1132	103.548	70.1733	65.1243	118.21	45.1065	0	0	29.4946	0	0	82.0907
		527	2238.8	84.5836	0	0	114.552	63.2712	0	49.0492	0	0	109.261	35.8915	35.3815	56.3539	26.9998	91.7652	0	0	203.075	230.334	35.6453	22.624	78.7421	73.1767	29.941	0	0	30.3307	64.2797	33.9694	61.7061	24.8798	88.5504	59.4605	160.186	75.8031	138.2	75.1764	59.2706	96.2588	0	39.2468	79.7482	73.5379	0	29.5564	116.039
		528	2242.66	24.1971	39.2408	27.9971	155.308	37.0475	0	32.4441	0	23.5621	92.0099	21.409	40.6261	0	27.1173	61.3933	0	0	198.116	175.898	0	0	48.597	24.4636	31.9637	0	36.7836	70.3078	64.5615	56.7651	75.275	0	62.5951	0	142.861	95.8553	91.7673	91.5203	30.7719	122.457	20.4993	0	55.8006	57.2724	0	25.4443	111.809
		529	2246.52	0	30.9369	29.247	86.8307	0	0	74.6924	0	64.8654	114.121	44.8998	47.4017	65.1582	0	88.2042	0	0	188.696	155.677	46.0352	49.3671	99.4971	56.8893	52.5622	57.3156	35.0134	78.9109	39.0527	0	60.5573	56.9356	77.0657	56.9564	202.611	57.5348	83.6754	116.523	93.5375	149.479	0	35.577	55.2083	65.7961	0	64.5946	119.734
		530	2250.38	0	48.3121	18.0525	86.9323	65.8869	0	0	23.8478	0	79.3455	60.8235	67.9205	28.5962	0	65.3571	0	22.4476	132.377	188.99	56.9144	23.2278	56.3961	78.5664	0	62.0886	52.054	80.761	72.4437	22.2399	102.042	31.1609	92.5016	0	20.8142	77.3176	107.994	99.4665	90.3172	155.646	0	28.6086	0	86.3642	0	0	134.433
		531	2254.24	0	0	0	112.663	49.2254	0	0	58.9845	46.1109	102.602	60.8516	25.5112	49.1798	0	102.798	0	0	147.847	206.428	0	62.9791	72.0651	68.8471	0	40.8429	40.1482	45.0404	106.139	0	62.3179	0	84.5912	18.327	51.8266	92.159	63.7087	126.732	70.8041	160.682	0	0	0	71.9278	0	49.8837	107.448
		532	2258.1	27.1806	23.2393	0	65.3623	26.105	0	38.9187	0	81.8149	154.074	0	60.0415	20.9182	17.5492	64.4114	0	34.6443	149.236	124.55	31.1157	19.339	120.351	85.9183	30.6085	80.798	92.6939	46.4413	62.5554	0	119.087	0	67.7801	42.634	102.078	48.0116	79.5016	61.5093	87.5778	210.686	32.5689	0	0	20.1323	0	75.8669	83.8485
		533	2261.96	31.7075	22.1479	28.2853	36.2567	71.5208	19.8397	0	0	49.1269	99.9119	55.2162	16.4457	58.776	0	38.0258	0	0	118.599	170.688	45.6204	41.3729	61.1781	100.927	58.4961	75.9071	76.9989	33.1736	72.5552	0	108.608	73.7002	95.6614	69.6345	102.52	86.1424	62.9926	110.317	35.9596	110.978	95.0704	24.0952	16.5537	38.2211	0	0	164.631
		534	2265.82	0	72.9278	0	126.677	25.5437	0	19.0478	0	57.1342	87.0783	50.9883	0	38.8081	44.7738	31.9206	0	22.2342	96.965	177.37	0	39.5832	65.861	23.7371	46.3311	111.686	62.9338	26.7397	93.8236	39.8323	149.782	48.1916	88.3181	53.8792	119.681	75.6845	109.946	51.5371	29.0002	160.362	0	26.2781	0	27.1939	0	35.696	103.898
		535	2269.68	0	45.3088	0	101.234	32.7165	0	41.65	44.7143	0	75.2422	0	0	0	37.1751	24.7362	0	66.925	140.121	175.763	19.0959	25.9967	104.964	0	42.0762	0	0	42.1211	41.4402	0	41.4478	88.4946	43.7216	49.2072	68.5323	98.6755	33.5945	69.4557	57.4399	128.038	88.1728	43.9667	49.8526	53.1416	0	41.7841	131.171
		536	2273.54	31.7713	16.9982	0	115.866	62.9753	0	0	0	65.5835	107.041	70.5198	34.56	0	0	54.9579	50.3774	35.664	115.928	194.217	48.2212	19.9966	56.1216	70.3136	96.5182	28.353	35.1696	31.8734	44.1399	22.4554	133.207	63.1793	114.493	79.2713	115.512	113.627	0	80.8472	0	151.43	54.3115	43.2457	24.6642	104.247	17.8589	52.407	25.1284
		537	2277.4	0	0	0	162.806	69.2628	0	49.4683	0	63.6507	124.134	27.9533	63.8724	37.516	21.7459	87.1399	0	89.5205	115.066	216.371	0	34.5347	70.4982	0	130.354	21.9395	88.1675	55.0416	0	44.1467	115.72	54.0619	38.9227	0	103.647	135.493	73.6552	110.225	0	185.051	20.4119	89.2591	43.1376	62.3606	29.4517	81.1858	114.986
		538	2281.26	0	26.205	0	142.07	78.729	0	43.7592	0	88.7022	124.281	0	0	0	0	83.9764	71.7759	100.045	48.5612	226.709	0	23.849	89.4492	67.0463	20.9407	70.1341	40.2148	48.4495	69.2915	20.5695	58.0364	97.0007	97.1608	81.77	111.293	88.3721	52.422	81.3275	0	159.193	59.0602	37.5494	0	53.1647	25.4885	0	99.1833
		539	2285.12	41.7537	52.0407	0	139.693	41.7044	0	0	44.0943	69.7582	100.905	0	45.9708	26.8036	35.927	67.4797	0	0	67.8483	193.705	41.2104	43.8635	29.4251	48.809	46.3441	40.9053	42.5744	49.1282	30.195	0	87.6102	77.2036	104.629	62.7676	86.9108	54.795	16.8827	81.3562	0	152.162	0	0	0	139.592	31.3525	48.557	135.556
		540	2288.98	41.4576	0	0	103.417	117.021	0	57.5674	24.3619	36.7805	130.25	0	44.2182	46.0928	22.8954	78.5157	117.995	77.4523	85.1898	206.37	19.7082	30.3238	38.4817	120.49	72.4054	22.4336	110.021	73.4633	0	38.0752	29.7535	77.3027	142.628	51.5457	76.5602	80.2881	58.8357	81.5068	0	131.579	41.4033	29.0553	16.8885	95.082	0	61.1562	152.266
		541	2292.84	38.4955	0	0	164.212	91.8413	0	18.8925	0	70.0252	49.7165	0	26.4585	61.8427	25.367	52.6616	76.5647	0	123.326	161.119	0	42.4545	74.4984	111.326	92.0257	0	76.9399	66.3026	22.1898	42.5333	81.9015	92.8365	87.0885	28.5278	115.323	77.456	24.3559	71.9253	0	209.834	56.1069	0	0	66.4081	0	0	149.264
		542	2296.7	57.8713	0	0	165.58	89.3293	0	0	23.1325	0	127.873	28.056	24.3773	44.8202	0	51.5583	81.1956	63.6598	148.621	189.09	0	46.1497	46.2369	79.4129	17.4098	26.6529	45.5986	85.9457	21.5884	39.2511	69.9454	67.5763	63.0969	0	84.3381	73.7493	54.9358	88.1639	0	172.611	100.181	0	42.1256	44.4111	0	78.2258	192.039
		543	2300.56	53.637	0	0	121.426	109.019	0	57.8487	0	35.9703	120.709	30.14	24.3579	56.1358	21.6502	32.6338	67.0989	109.039	128.548	140.823	0	28.0831	75.3565	51.698	85.0577	25.3365	56.6044	95.6766	38.8185	16.9185	120.213	77.6525	126.003	54.892	125.136	23.4137	20.1024	37.1664	0	131.556	73.1839	0	33.599	34.1433	97.1334	59.3118	142.619
		544	2304.42	0	24.6052	0	76.0946	89.1899	0	40.1503	0	0	109.341	0	0	81.2104	44.65	19.0162	43.0456	49.8238	0	177.934	28.1659	31.7991	86.065	67.6014	133.872	0	71.4118	45.6235	22.1194	39.8074	57.0406	104.173	137.558	46.3732	116.471	81.714	28.7868	35.2978	0	136.347	0	0	36.56	41.9565	23.6279	0	171.15
		545	2308.28	0	59.2728	0	121.453	136.857	0	19.9358	0	43.3125	108.644	0	30.5235	73.9816	0	0	77.7176	105.76	82.012	166.727	29.9637	55.8221	77.1504	28.0444	98.4848	0	55.2021	115.346	0	45.8365	64.7601	112.896	75.1009	0	67.6583	118.06	33.3849	85.073	20.5795	151.878	111.45	0	32.5193	84.2413	46.9592	30.7193	155.763
		546	2312.14	90.4312	38.6526	0	155.744	50.8928	0	0	0	38.8651	67.4424	38.7666	0	94.0686	23.248	0	32.3419	101.159	103.95	161.167	0	82.3384	25.4633	30.8327	99.6904	0	96.7275	24.5959	0	0	94.2085	70.703	61.5061	38.1509	140.7	83.5339	63.1741	81.7325	0	112.665	56.6745	43.6744	21.9831	89.0569	28.8242	22.3411	192.43
		547	2316	68.5097	53.0523	0	131.618	70.473	0	0	28.8462	51.325	117.058	0	0	80.9272	43.8149	48.3576	92.9912	97.7795	77.8383	117.26	0	49.8356	65.7351	111.836	70.6636	0	54.7613	59.393	34.8299	0	0	119.475	108.642	37.1278	73.3766	89.9718	22.7898	73.4969	0	131.905	48.4573	28.9703	0	69.3626	0	41.4383	98.3491
		548	2319.86	38.7572	62.831	0	123.884	0	0	0	0	76.1106	103.763	0	54.2477	102.109	0	22.0353	21.7069	56.5516	66.5353	196.375	29.3981	57.247	93.5198	51.6924	105.93	35.7946	47.7221	52.6197	27.9992	0	39.2351	96.2703	115.086	56.2002	100.106	153.515	66.8952	56.4572	0	115.379	56.4389	0	0	53.0294	0	30.3398	130.39
		549	2323.72	41.2959	78.1971	0	126.64	88.546	0	83.4889	43.2176	29.0758	69.9769	0	37.9954	0	19.7494	26.3524	0	90.1369	16.4097	143.591	0	120.394	105.537	94.0367	112.271	0	88.5001	73.6667	106.718	0	62.2351	131.622	89.8024	60.4495	118.122	81.2035	54.4154	68.9959	0	96.4668	56.3543	0	34.622	38.0446	0	47.4321	174.557
		550	2327.58	19.9878	65.3126	0	150.76	64.2987	25.392	0	27.6768	0	47.111	97.2309	54.7569	97.6675	0	47.7373	0	109.631	126.075	183.939	20.6866	0	62.6188	64.1707	133.464	46.6915	0	63.82	51.903	41.1693	88.6547	48.5798	72.8107	29.0263	88.5597	101.164	50.0195	70.4192	0	105.58	71.2565	24.4458	0	54.9236	20.547	19.0043	108.604
		551	2331.44	38.3471	36.411	0	106.748	30.1201	25.4048	61.8833	0	0	38.8862	26.5371	27.6599	34.3334	0	0	0	72.3485	88.63	171.759	0	85.3493	83.4282	100.267	119.285	0	62.0624	69.7261	59.0554	51.2478	37.5738	29.3292	125.97	57.9138	116.119	166.412	88.9334	0	0	116.127	74.375	24.0499	0	48.6302	69.7201	18.0233	147.383
		552	2335.3	0	0	0	101.099	37.4627	0	63.6333	0	33.7613	35.3393	52.8767	43.3259	37.0867	21.0183	30.7264	0	65.8945	77.8725	108.065	0	38.1816	52.884	112.228	102.584	0	37.1603	45.0932	41.8861	0	0	35.7921	116.037	36.7972	48.4151	105.592	41.5445	0	0	0	70.7609	20.9507	41.7167	0	125.045	0	181.176
		553	2339.16	0	0	0	81.8798	63.8256	0	0	0	0	44.7998	17.3589	26.3071	68.2853	0	22.0363	28.4537	35.1522	148.877	88.9555	0	24.0635	99.5758	145.215	92.2373	0	47.1912	40.1991	70.7063	0	37.1573	106.759	83.9702	53.3573	113.177	125.147	43.305	37.0208	0	123.499	51.7012	0	61.8224	0	0	21.7292	170.08
		554	2343.02	36.9236	42.308	0	105.638	0	0	34.7014	30.9594	20.2484	74.1689	0	41.0663	38.1165	0	78.3599	65.6226	48.3748	76.184	135.535	0	90.2553	75.3796	20.3904	83.734	0	20.1159	98.6638	39.2889	36.162	48.8465	75.5743	73.9057	29.2381	78.5742	193.998	28.7742	47.1244	0	144.536	112.95	61.5288	0	61.7461	18.0835	0	201.973
		555	2346.88	33.698	28.8264	0	82.1536	37.8983	0	85.0843	22.313	0	43.1382	139.004	43.6026	38.7505	0	31.2321	33.9774	51.7206	44.033	103.972	0	0	101.933	73.9334	88.1463	0	46.6583	43.4349	42.6685	0	0	113.944	42.5079	35.186	81.8287	134.062	26.8189	33.3194	0	53.5333	143.782	58.0133	26.7461	0	74.0833	0	110.819
		556	2350.74	0	31.9299	0	127.963	35.912	37.5749	37.3229	22.4507	52.6881	36.6122	0	30.9554	30.9529	28.3314	29.2958	33.8688	56.0776	66.6004	122.113	0	39.983	86.7839	171.054	59.3122	0	40.6415	82.2603	44.1897	22.416	0	103.54	105.634	39.7691	0	132.204	75.574	43.7641	0	103.456	78.133	26.8636	29.2728	23.6699	70.335	0	191.42
		557	2354.6	0	54.1643	0	50.9373	37.6825	16.5675	31.9035	0	79.548	73.1485	0	100.122	0	63.2589	53.807	0	74.4713	53.1625	137.842	0	28.4185	74.5681	165.133	114.329	28.9762	53.8262	85.3459	0	36.124	27.0427	146.146	42.1365	0	125.498	120.194	61.4257	25.5325	0	64.0761	33.0668	68.3763	0	18.5392	57.063	20.7167	162.78
		558	2358.46	26.1628	60.4369	0	153.136	43.6328	16.1414	46.8175	31.2365	0	0	0	57.644	26.7075	72.0193	62.0356	0	76.1201	94.8012	57.6289	0	25.3186	83.1024	172.93	53.1302	0	48.0743	85.6588	43.6128	25.8632	0	65.6789	97.4352	0	74.7042	68.8169	67.9401	71.9773	0	120.916	112.227	42.5017	0	0	119.792	0	146.128
		559	2362.32	0	61.5849	0	62.9365	105.339	0	76.585	0	52.7497	41.5698	41.8897	0	32.3906	27.6059	0	0	98.5807	26.8441	84.1826	0	83.3023	82.508	89.4405	50.4242	0	53.6476	61.6503	0	19.3777	0	61.7698	31.5446	0	88.4349	125.497	82.9987	50.186	0	148.587	77.7915	136.65	0	33.5293	103.522	0	157.874
		560	2366.18	0	57.6949	0	85.2762	92.831	24.2351	83.0488	24.5604	0	30.4144	27.5608	0	32.1098	22.9819	57.8845	0	60.6763	95.9584	96.2917	0	76.2978	28.2787	81.0228	118.355	0	72.9812	0	0	55.6582	0	117.153	100.698	24.3121	59.8484	100.511	63.1737	0	22.2664	144.093	60.6023	0	45.1665	28.4683	70.9991	0	185.768
		561	2370.04	21.5322	34.4115	0	122.33	57.9422	0	123.013	0	50.6219	62.3489	57.6218	21.7328	0	48.2515	65.1934	0	81.4735	70.0165	77.9583	0	46.3884	105.632	102.984	54.367	0	95.86	50.4116	38.2575	31.0213	27.1318	69.5971	56.2338	38.6346	63.0956	160.548	27.4795	84.5934	0	176.469	49.1304	47.9478	0	34.0675	71.2245	0	208.314
		562	2373.9	0	24.2992	0	147.039	39.657	16.8159	60.7418	17.2491	26.614	63.7123	46.2251	0	0	20.746	93.4056	0	42.0049	29.3395	137.334	0	86.6767	98.1504	103.271	128.932	33.5479	0	67.1484	100.05	73.6316	25.6545	121.223	19.2977	0	91.2676	136.277	25.0723	0	0	166.622	133.404	44.1141	0	20.9107	71.711	0	223.869
		563	2377.76	0	20.1607	0	143.1	23.192	42.2894	117.253	24.3556	0	68.8017	117.896	0	17.1384	0	87.0681	0	28.4573	26.4431	151.946	0	44.9963	74.8567	175.066	43.5427	0	77.902	0	101.763	100.657	27.9951	79.2083	0	26.2346	84.6951	154.007	0	17.3667	30.3281	92.4652	46.9244	32.5176	0	43.2803	111.786	0	239.74
		564	2381.62	28.0334	55.6971	0	78.7705	79.7976	58.1126	64.1227	24.764	0	41.4517	81.5005	26.5741	0	0	44.639	0	50.8336	55.1216	105.282	0	41.1963	70.6843	173.919	0	0	24.7192	81.6832	77.4563	79.1015	0	71.8848	46.0607	0	141.528	179.935	32.7937	41.5155	25.5024	101.002	44.9837	101.324	35.0942	18.9639	39.7458	0	189.011
		565	2385.48	0	18.5933	37.078	78.6507	54.032	30.636	51.2969	29.3094	35.7659	55.1952	79.1222	0	36.1772	39.5318	91.2239	0	19.9983	115.7	110.131	0	89.7036	85.8417	117.593	81.3591	0	48.3346	88.7089	44.0226	142.392	0	85.1043	82.1715	0	78.9996	124.536	75.954	0	0	58.289	85.0875	0	19.2714	0	47.4554	0	227.8
		566	2389.34	0	0	0	66.1341	80.3191	15.6606	105.434	0	0	0	225.102	0	45.7405	28.4987	96.9307	0	32.0063	71.1575	102.761	0	22.5172	30.8153	130.442	56.6462	0	104.795	49.5478	73.9777	81.6086	59.3335	100.206	87.1727	22.0983	83.4341	132.926	62.6267	40.4559	0	108.414	129.456	112.425	0	0	74.724	0	224.215
		567	2393.2	20.7275	17.4761	0	21.8324	118.953	0	59.9921	0	42.9246	54.041	153.356	53.5027	0	0	32.4868	0	28.792	87.0946	102.677	0	18.4256	47.5157	137.426	78.9974	0	142.151	18.6973	43.2147	26.3346	78.5439	30.879	60.4454	0	96.0805	125.925	83.1766	50.3813	0	69.7867	160.764	46.0599	42.1792	0	68.5415	0	146.3
		568	2397.06	23.21	19.5519	0	81.9433	45.7902	44.1253	60.8351	0	0	42.865	146.246	99.3055	0	86.7629	47.8755	0	51.2764	79.3586	102.859	0	35.4174	83.0157	102.856	72.9919	0	35.5708	23.6762	51.4353	86.7947	0	72.2615	52.4669	0	111.635	167.53	58.0468	37.7357	0	91.7925	47.4598	128.382	49.096	0	34.826	0	194.947
[truncated: 22 more columns]

## Sheet: Average Background
				SptId_10	SptId_12	SptId_13	SptId_14	SptId_15	SptId_17	SptId_18	SptId_22	SptId_23	SptId_24	SptId_25	SptId_27	SptId_28	SptId_29	SptId_30	SptId_31	SptId_34	SptId_35	SptId_36	SptId_37	SptId_38	SptId_40	SptId_42	SptId_44	SptId_45	SptId_46	SptId_48	SptId_49	SptId_50	SptId_51	SptId_54	SptId_56	SptId_57	SptId_58	SptId_59	SptId_60	SptId_61	SptId_63	SptId_64	SptId_65	SptId_67	SptId_68	SptId_70	SptId_71	SptId_72	SptId_73
		0	204.58	0	0	0	0	0	0	0	0	0	0	0	0	0	0	0	0	0	0	0	0	0	0	0	0	0	0	0	0	0	0	0	0	0	0	0	0	0	0	0	0	0	0	0	0	0	0
		1	208.44	0	0	0	0	0	0	0	0	0	0	0	0	0	0	0	0	0	0	0	0	0	0	0	0	0	0	0	0	0	0	0	0	0	0	0	0	0	0	0	0	0	0	0	0	0	0
		2	212.3	0	0	0	0	0	0	0	0	0	0	0	0	0	0	0	0	0	0	0	0	0	0	0	0	0	0	0	0	0	0	0	0	0	0	0	0	0	0	0	0	0	0	0	0	0	0
		3	216.16	0	0	0	0	0	0	0	0	0	0	0	0	0	0	0	0	0	0	0	0	0	0	0	0	0	0	0	0	0	0	0	0	0	0	0	0	0	0	0	0	0	0	0	0	0	0
		4	220.02	0	0	0	0	0	0	0	0	0	0	0	0	0	0	0	0	0	0	0	0	0	0	0	0	0	0	0	0	0	0	0	0	0	0	0	0	0	0	0	0	0	0	261.819	0	0	0
		5	223.88	0	0	0	0	0	0	0	0	0	0	0	0	0	0	0	0	0	0	0	0	0	0	0	0	0	0	0	0	0	0	0	0	0	0	0	0	0	0	0	0	0	0	0	0	0	0
		6	227.74	0	0	0	0	0	0	0	0	0	0	0	0	0	0	0	0	0	0	0	0	0	0	0	0	0	0	0	0	0	0	0	0	0	0	0	0	0	0	0	0	0	0	0	0	0	0
		7	231.6	0	0	0	0	0	0	0	0	0	0	0	0	0	0	0	0	0	0	0	0	0	0	0	0	0	0	0	0	0	0	0	0	0	0	0	0	0	0	0	0	0	0	0	0	0	0
		8	235.46	0	0	0	0	0	0	0	0	0	0	0	0	0	0	0	0	0	0	0	0	0	0	0	0	0	0	0	0	0	0	0	0	0	0	0	0	0	0	0	0	0	0	0	0	0	0
		9	239.32	0	0	0	0	0	0	0	0	0	0	0	0	0	0	0	0	0	0	0	0	0	0	0	0	0	0	0	0	0	0	0	0	0	0	0	0	0	0	0	0	0	0	0	0	0	0
		10	243.18	0	0	0	0	0	0	0	0	0	0	0	0	0	0	0	0	0	0	0	0	0	0	0	0	0	0	255.866	0	0	0	0	0	0	0	0	0	0	0	0	0	0	0	0	0	0	0
		11	247.04	0	0	0	0	0	0	0	0	0	0	0	0	0	0	0	0	0	0	0	0	0	0	0	0	0	0	0	0	0	0	0	0	0	0	0	0	0	0	0	0	0	0	0	0	0	0
		12	250.9	0	0	0	0	0	0	0	0	0	0	0	0	0	0	0	0	0	0	0	0	0	0	0	0	0	0	0	0	0	0	0	0	0	0	0	0	0	0	0	0	0	0	0	0	0	0
		13	254.76	0	0	0	0	0	0	0	0	0	0	0	0	0	0	0	0	0	0	0	0	0	0	0	0	0	0	0	0	0	0	0	0	0	0	0	0	0	0	0	0	0	0	0	0	0	0
		14	258.62	0	0	0	0	0	0	0	0	0	0	0	0	0	0	0	0	0	0	0	0	0	0	0	0	0	0	0	0	0	0	0	0	0	0	0	0	0	0	0	0	0	0	0	0	0	0
		15	262.48	0	0	0	0	0	0	0	0	0	0	0	0	0	0	0	0	0	0	0	0	0	0	0	0	0	0	0	0	0	0	0	0	0	247.612	0	0	0	0	0	0	0	0	0	0	0	0
		16	266.34	0	0	0	0	0	0	0	0	0	0	0	0	0	0	0	0	0	0	0	0	0	0	0	0	0	0	0	0	0	0	0	0	0	0	0	0	0	0	0	0	0	0	0	0	0	0
		17	270.2	0	0	0	0	0	0	0	0	0	0	0	0	0	0	0	0	0	0	0	0	0	0	0	0	0	0	0	0	0	0	0	0	0	0	0	0	0	0	0	0	0	0	0	0	0	0
		18	274.06	0	0	0	0	0	0	0	0	0	0	0	0	0	0	0	0	0	0	0	0	0	0	0	0	0	0	0	0	0	0	0	0	0	0	0	0	0	0	0	0	0	0	0	0	0	0
		19	277.92	0	0	0	0	0	0	0	0	0	0	0	0	0	0	0	0	0	0	0	0	0	0	0	0	0	0	0	0	0	0	0	0	0	0	0	0	0	0	0	0	0	0	0	0	0	0
		20	281.78	0	0	0	0	0	0	0	0	0	0	0	0	0	0	0	0	0	0	0	0	0	0	0	0	0	0	0	0	0	0	0	0	0	0	0	0	0	0	0	0	0	0	0	0	0	0
		21	285.64	0	0	0	0	0	0	0	0	0	0	0	0	0	0	0	0	0	0	0	0	0	0	0	0	0	0	0	0	0	0	0	0	0	0	0	0	0	0	0	0	0	0	0	0	0	0
		22	289.5	0	0	0	0	0	0	0	0	0	0	0	0	0	0	0	0	0	0	0	0	0	0	0	0	0	0	0	0	0	0	0	0	0	0	0	0	0	0	0	0	0	0	0	0	0	0
		23	293.36	0	0	0	0	0	0	0	0	0	0	0	0	0	0	0	0	0	0	0	0	0	0	0	0	0	0	0	0	0	0	0	0	0	0	0	0	0	0	0	0	0	0	0	0	0	0
		24	297.22	0	0	0	0	0	0	0	0	0	0	0	0	0	0	0	0	0	0	0	0	0	0	0	0	0	0	0	0	0	0	0	0	0	0	0	0	0	0	0	0	0	0	0	0	0	0
		25	301.08	0	0	0	0	0	0	0	0	0	0	0	0	0	0	0	0	0	0	0	0	0	0	0	0	0	0	0	0	0	0	0	0	0	0	0	0	0	0	0	0	0	0	0	0	0	0
		26	304.94	0	0	0	0	0	0	0	0	0	0	0	0	0	0	0	0	0	0	0	0	0	0	0	0	0	0	0	0	0	0	0	0	0	0	0	0	0	0	0	0	0	0	0	0	0	0
		27	308.8	0	0	0	0	0	0	0	0	0	0	0	0	0	0	0	0	0	0	0	0	0	0	0	0	0	0	0	0	0	0	0	0	0	0	0	0	0	0	0	0	0	0	0	0	0	0
		28	312.66	0	0	0	0	0	0	0	0	0	0	0	0	0	0	0	0	0	0	0	0	0	0	0	0	0	0	0	0	0	0	0	0	0	0	0	0	0	0	0	0	0	0	0	0	0	0
		29	316.52	0	0	0	0	0	0	0	0	0	0	0	0	0	0	0	0	0	0	0	0	0	0	0	0	0	0	0	0	0	0	0	0	0	0	0	0	0	0	0	0	0	0	0	0	0	0
		30	320.38	0	0	0	0	0	0	0	0	0	0	0	0	0	0	0	0	0	0	0	0	0	0	0	0	0	0	0	0	0	0	0	0	0	0	0	0	0	0	0	0	0	0	0	0	0	0
		31	324.24	0	0	0	0	0	0	0	0	0	0	0	0	0	0	0	0	0	0	0	0	0	0	0	0	0	0	0	0	0	0	0	0	0	0	0	0	0	0	0	0	0	0	0	0	0	0
		32	328.1	0	0	0	0	0	0	0	0	0	0	0	0	0	0	0	0	0	0	0	0	0	0	0	0	0	0	0	0	0	0	0	0	0	0	0	0	0	0	0	0	0	0	0	0	0	0
		33	331.96	0	0	0	0	0	0	0	0	0	0	0	0	0	0	0	0	0	0	0	0	0	0	0	0	0	0	0	0	0	0	0	0	0	0	0	0	0	0	0	0	0	0	0	0	0	0
		34	335.82	0	0	0	0	0	0	0	0	0	0	0	0	0	0	0	0	0	0	0	0	0	0	0	0	0	0	0	0	0	0	0	0	0	0	0	0	0	253.641	0	0	0	0	0	0	0	0
		35	339.68	0	0	0	0	0	0	0	0	0	0	0	0	0	0	0	0	0	0	0	0	0	0	0	0	0	0	0	0	0	0	0	0	0	0	0	0	0	0	0	0	0	0	0	0	0	0
		36	343.54	0	0	0	0	0	0	0	0	0	0	0	0	0	0	0	0	0	0	0	0	0	0	0	0	0	0	0	0	0	0	0	0	0	0	0	0	0	250.859	0	0	0	0	0	0	0	0
		37	347.4	0	0	0	0	0	0	0	0	0	0	0	0	0	0	0	0	0	0	0	0	0	0	0	0	0	0	0	0	0	0	0	0	0	0	0	0	0	252.28	0	0	0	0	0	0	0	0
		38	351.26	0	0	0	0	0	0	0	0	0	0	0	0	0	0	0	0	0	0	0	0	0	0	0	0	0	0	0	0	0	0	0	0	0	0	0	0	0	0	0	0	0	0	0	0	0	0
		39	355.12	0	0	0	0	0	0	0	0	0	0	0	0	0	0	0	0	0	0	0	0	0	0	0	0	0	0	0	0	0	0	0	0	0	0	0	0	0	256.968	0	0	0	0	0	0	0	0
		40	358.98	0	0	0	0	0	0	0	0	0	0	0	0	0	0	0	0	0	0	0	0	0	0	0	0	0	0	0	0	0	0	0	0	0	0	0	0	0	241.474	0	0	0	0	0	0	0	0
		41	362.84	0	0	0	0	0	0	0	0	0	0	0	0	0	0	0	0	0	0	0	0	0	0	0	0	0	0	0	0	0	0	0	0	0	0	0	0	256.404	253.62	0	0	0	0	0	0	0	0
		42	366.7	0	0	0	270.42	0	0	0	0	0	0	0	0	0	0	0	0	0	0	0	0	0	0	0	0	0	0	0	0	0	0	0	0	0	0	0	0	0	252.12	0	0	0	0	0	0	0	0
		43	370.56	0	0	0	0	0	0	0	0	0	0	0	0	0	0	0	0	0	0	0	0	0	0	0	0	0	0	0	0	0	0	0	0	0	0	0	0	0	260.672	0	0	0	0	0	0	0	0
		44	374.42	0	0	0	0	0	0	0	0	0	0	0	0	0	0	0	0	0	0	0	0	0	0	0	0	0	0	0	0	0	0	267.265	0	0	0	0	0	0	259.759	0	0	0	0	0	0	0	0
		45	378.28	0	0	0	0	0	0	0	0	0	0	0	0	0	0	0	0	0	0	0	0	0	0	0	0	0	0	0	0	0	0	263.866	0	0	0	0	0	0	253.944	0	0	0	0	0	0	0	0
		46	382.14	0	0	0	0	0	0	0	278.107	0	0	0	0	0	0	0	0	0	0	0	0	0	0	0	0	0	0	0	0	0	0	281.136	0	0	0	0	0	0	253.963	0	0	0	0	0	0	0	0
		47	386	0	0	0	0	0	0	0	0	0	0	0	0	0	0	0	0	0	0	0	0	0	0	0	0	0	0	0	0	0	0	0	0	0	0	0	0	0	248.434	0	0	0	0	0	0	0	0
		48	389.86	0	0	0	0	0	0	0	0	0	0	0	0	0	0	0	0	0	0	0	0	0	0	0	0	0	0	0	0	0	0	281.809	0	0	0	0	0	0	255.96	0	0	0	0	0	0	0	0
		49	393.72	0	0	0	0	0	0	0	0	0	0	0	0	0	0	0	0	0	0	0	0	0	0	0	0	0	0	0	0	0	0	273.716	0	0	0	0	0	0	255.807	257.247	0	0	0	0	0	0	0
		50	397.58	0	0	0	0	0	0	0	0	0	0	0	0	0	0	0	0	0	0	0	0	0	0	0	0	0	0	0	0	0	0	274.504	0	0	0	0	0	0	266.96	0	0	0	266.83	0	0	0	0
		51	401.44	0	0	0	0	0	0	0	0	0	0	0	0	0	0	0	0	0	0	0	0	0	0	0	0	0	0	0	0	0	0	280.534	0	0	0	0	0	0	260.913	0	0	0	0	0	0	0	0
		52	405.3	0	0	0	259.415	0	0	0	0	0	0	0	0	0	0	0	0	0	0	0	0	0	0	0	0	0	0	0	0	0	0	274.664	0	0	0	0	0	0	245.997	0	0	0	0	0	0	0	0
		53	409.16	0	0	0	0	0	0	0	0	0	0	0	0	0	0	0	0	0	0	0	0	0	0	0	0	0	0	0	0	0	0	285.811	0	0	0	0	256.145	0	249.654	0	254.014	0	0	0	0	0	0
		54	413.02	0	0	0	265.664	0	0	0	0	0	0	0	0	0	0	0	0	0	0	0	0	0	0	0	0	0	0	0	0	0	0	284.81	0	0	0	0	0	0	255.286	0	0	0	0	0	0	0	0
		55	416.88	0	0	0	272.608	0	0	0	0	0	0	0	0	0	0	0	0	0	0	0	0	0	0	0	0	0	0	0	0	0	0	281.636	0	0	0	0	0	0	260.285	0	0	0	0	0	0	0	0
		56	420.74	0	0	0	268.289	0	0	0	0	0	0	0	0	0	0	0	0	0	0	0	0	0	0	0	0	0	0	0	0	0	0	269.284	0	0	0	269.276	0	0	263.251	0	0	0	0	0	0	0	0
		57	424.6	0	0	0	263.512	0	0	0	0	0	0	0	0	0	0	0	0	0	0	0	0	0	0	0	0	0	0	0	0	0	0	274.028	0	0	0	259.869	0	0	259.581	0	0	0	0	0	0	0	0
		58	428.46	0	0	0	270.227	0	0	0	0	0	0	0	0	0	0	0	0	0	0	0	0	0	0	0	0	0	0	0	0	0	0	281.02	0	0	0	259.818	0	0	258.162	0	0	0	0	0	0	0	0
		59	432.32	0	0	0	270.922	0	0	0	0	0	0	0	0	0	0	0	0	0	0	0	0	0	0	0	0	0	0	0	0	0	0	279.57	0	0	0	260.365	0	0	250.254	0	0	0	0	0	0	0	0
		60	436.18	0	0	0	267.154	0	0	0	0	0	0	0	0	0	0	0	0	0	0	0	0	0	0	0	0	0	0	0	0	0	0	281.366	0	0	0	250.439	0	0	256.757	0	0	0	0	0	0	0	0
		61	440.04	0	0	0	259.179	0	0	0	0	0	0	0	0	0	0	0	0	0	0	0	0	0	0	0	0	0	0	0	0	0	0	271.595	0	0	0	260.907	0	0	256.652	0	0	0	0	0	0	0	0
		62	443.9	0	0	0	264.666	0	0	0	266.615	0	0	0	0	0	0	0	0	0	0	0	0	0	0	0	0	0	0	0	0	0	0	275.539	0	0	0	263.604	0	0	253.691	0	0	0	266.03	0	0	0	0
		63	447.76	0	0	0	0	0	0	0	0	0	0	0	0	0	0	0	0	0	0	0	0	0	0	0	0	0	0	0	0	0	0	278.903	0	0	0	264.063	0	0	258.272	0	0	0	272.676	0	0	258.951	0
		64	451.62	0	0	0	266.747	0	0	0	0	0	0	0	0	0	0	0	0	0	0	0	0	0	0	0	0	0	0	0	0	0	0	275.391	0	0	0	268.316	0	0	261.707	0	0	0	0	0	0	0	0
		65	455.48	0	0	0	271.604	0	0	0	0	0	0	0	0	0	0	0	0	0	0	0	0	0	0	0	0	0	0	0	0	0	0	278.139	0	0	0	264.683	0	0	263.704	0	0	0	273.492	0	0	0	0
		66	459.34	0	0	0	267.987	0	0	0	0	0	0	0	0	0	0	0	0	0	0	0	0	0	0	0	0	0	0	0	0	0	0	273.658	0	0	0	269.472	0	0	253.76	0	0	0	256.921	0	0	0	0
		67	463.2	0	0	0	255.324	0	0	0	0	0	0	0	0	0	0	0	0	0	0	0	0	0	0	0	0	0	0	0	0	0	0	270.986	0	0	0	263.808	0	0	256.832	0	0	0	263.398	0	0	0	0
		68	467.06	0	0	0	265.164	0	0	0	259.859	0	0	0	0	0	0	0	0	0	0	0	0	0	0	0	0	0	0	0	0	0	0	276.699	0	0	0	267.482	0	0	263.395	0	0	0	274.049	0	0	0	0
		69	470.92	0	0	0	268.141	0	0	0	262.018	0	0	0	0	0	0	0	0	0	0	0	0	0	0	0	0	0	0	0	0	0	0	276.722	0	0	0	264.516	0	0	252.329	0	0	0	265.375	0	0	0	0
		70	474.78	0	0	0	271.789	0	0	0	270.132	0	0	0	0	0	0	0	0	0	0	0	0	0	0	0	0	0	0	0	0	0	0	281.493	0	0	0	266.223	0	0	263.423	0	0	0	274.889	0	0	0	0
		71	478.64	0	0	0	268.586	0	0	0	0	0	0	0	0	0	0	0	0	0	0	0	0	0	0	0	0	0	0	0	0	0	0	282.231	0	0	0	270.896	0	0	256.58	0	0	0	266.154	0	0	0	0
		72	482.5	0	0	0	273.369	0	0	0	269.74	0	0	0	0	0	0	0	0	0	0	0	0	0	0	0	0	0	0	0	0	0	0	272.817	0	0	0	261.698	0	0	264.442	0	0	0	279.289	0	0	0	0
		73	486.36	0	0	0	264.546	0	0	0	0	0	0	0	0	0	0	0	0	0	0	0	0	0	0	0	0	0	0	0	0	0	0	278.018	0	243.103	0	271.336	0	0	253.117	0	0	0	0	0	0	0	0
		74	490.22	0	0	0	0	0	0	0	0	0	0	0	0	0	0	0	0	0	0	0	0	0	0	0	0	0	0	0	0	0	0	281.048	0	250.733	0	271.081	0	0	261.048	0	0	0	266.233	0	0	0	0
		75	494.08	0	0	0	0	0	0	0	269.217	0	0	0	0	0	0	0	0	0	0	0	0	0	0	0	0	0	0	0	0	0	0	284.569	0	0	0	272.004	0	0	263.142	0	0	0	274.557	0	0	0	0
		76	497.94	0	0	0	267.665	0	0	0	0	0	0	0	0	0	0	0	0	0	0	0	0	0	0	0	0	0	0	0	0	0	0	270.286	0	246.557	0	262.265	0	0	261.489	0	0	257.472	263.051	0	0	0	0
		77	501.8	0	0	0	265.902	0	0	0	0	0	0	0	0	0	0	0	0	0	0	0	0	0	0	0	0	0	0	0	0	0	0	285.307	0	0	0	272.073	0	0	263.13	0	0	0	262.395	0	0	0	0
		78	505.66	0	0	0	0	0	0	0	255.74	0	0	0	0	0	0	0	0	0	0	0	0	0	0	0	0	0	0	0	0	0	0	284.511	0	0	0	263.469	0	0	0	0	0	252.157	265.584	0	0	0	0
		79	509.52	0	0	0	0	0	0	0	263.495	0	0	0	0	0	0	0	0	0	0	0	0	0	0	0	0	0	0	0	0	0	0	280.379	0	255.785	0	259.859	0	0	259.097	0	0	260.087	270.855	0	0	0	0
		80	513.38	0	0	0	0	0	0	0	264.692	0	0	0	0	0	0	0	0	0	0	0	0	0	0	0	0	0	0	0	0	0	0	285.709	0	0	0	258.794	0	0	265.446	0	0	265.839	260.447	0	0	0	0
		81	517.24	0	0	0	263.167	0	0	0	259.627	0	0	0	0	0	0	0	0	0	0	0	0	0	0	0	0	0	0	0	0	0	0	275.688	0	246.419	0	258.344	0	0	269.406	0	0	0	255.843	0	0	0	0
		82	521.1	0	0	0	0	0	0	0	260.604	0	0	0	0	0	0	0	0	0	0	0	0	0	0	0	0	0	0	0	0	0	0	274.426	0	253.569	0	274.582	0	0	273.528	0	0	251.172	263.113	0	0	0	0
		83	524.96	0	0	0	0	0	0	0	272.603	0	0	0	0	0	0	0	0	0	0	0	0	0	0	0	0	0	0	0	0	0	0	289.206	0	246.999	0	263.774	0	0	259.779	0	0	265.094	268.952	0	0	0	0
		84	528.82	0	0	0	0	0	0	0	0	0	0	0	0	0	0	0	0	0	0	0	0	0	0	0	0	0	0	0	0	0	0	276.543	0	248.589	0	265.303	0	0	266.293	0	0	253.56	273.9	0	0	0	0
		85	532.68	0	0	0	0	0	0	0	0	0	0	0	0	0	0	0	0	0	0	0	0	0	0	0	0	0	0	0	0	0	0	274.011	0	248.668	0	270.559	0	0	266.065	0	0	253.286	265.439	0	0	0	0
		86	536.54	0	0	0	0	0	0	0	0	0	0	0	0	0	0	0	0	0	0	0	0	0	0	0	0	0	0	0	0	0	0	284.206	0	239.486	0	261.241	0	0	265.978	0	0	263.593	262.532	0	0	0	0
		87	540.4	0	0	0	0	0	0	0	0	0	0	0	0	0	0	0	0	0	0	0	0	0	0	0	0	0	0	0	0	0	0	270.787	0	258.491	0	269.484	0	0	265.207	0	0	265.836	251.603	0	0	0	0
		88	544.26	0	0	0	0	0	0	0	0	0	0	0	0	0	0	0	0	0	0	0	0	0	0	0	0	0	0	0	0	0	0	275.882	0	257.536	0	274.067	0	0	264.175	0	0	262.456	266.928	0	0	0	0
		89	548.12	0	0	0	0	0	0	0	0	0	0	0	0	0	244.875	0	0	0	0	0	0	0	0	0	0	0	0	0	0	0	0	279.717	0	252.325	0	257.836	0	0	263.093	0	0	0	273.063	0	0	0	0
		90	551.98	0	0	0	0	0	0	0	0	0	0	0	0	0	0	0	0	0	0	0	0	0	0	0	0	0	0	0	0	0	0	286.019	0	255.446	0	257.867	0	0	266.126	0	0	278.639	254.811	0	0	0	0
		91	555.84	0	0	0	0	0	0	0	0	0	0	0	0	0	0	0	0	0	0	0	0	0	0	0	0	0	0	0	0	0	0	274.198	0	243.933	283.682	271.939	0	0	266.917	0	0	263.558	262.179	0	0	0	0
		92	559.7	0	0	0	0	0	0	0	0	0	0	0	0	0	0	0	0	0	0	0	0	0	0	0	0	0	0	0	0	0	0	278.163	0	247.378	0	271.456	0	0	0	0	0	256.894	257.273	0	0	0	0
		93	563.56	0	0	0	0	0	0	0	0	0	0	0	0	0	0	0	0	0	0	0	0	0	0	0	0	0	0	0	0	0	0	278.377	0	249.027	0	266.139	0	0	0	0	0	262.717	0	0	0	0	0
		94	567.42	0	0	0	0	0	0	0	0	0	0	0	0	263.189	0	0	0	0	0	0	0	0	0	0	0	0	0	0	0	0	0	269.424	0	250.196	0	277.151	0	0	264.883	0	0	258.208	265.924	0	0	0	0
		95	571.28	0	0	0	255.446	0	0	0	0	0	0	0	0	0	0	0	0	0	0	0	0	0	0	0	0	219.259	0	0	0	0	0	272.804	0	247.947	0	271.061	0	0	260.949	0	0	0	260.436	0	0	0	0
		96	575.14	0	0	0	0	0	0	0	0	0	0	0	0	0	0	0	0	0	0	0	0	0	0	0	0	0	0	0	0	0	0	269.778	0	245.908	0	265.131	258.218	0	260.702	0	0	0	267.798	0	0	0	0
		97	579	0	0	0	0	0	0	0	0	0	0	0	0	0	0	0	0	0	0	0	0	0	0	0	0	0	0	0	0	0	0	268.255	0	253.677	0	269.938	0	0	273.717	0	0	0	256.103	0	0	0	0
		98	582.86	0	0	0	265.599	0	0	0	0	0	0	0	0	0	0	0	0	0	0	0	0	0	0	0	0	0	226.514	0	0	0	0	276.078	0	241.144	0	257.721	0	0	264.183	0	0	257.715	262.253	0	0	0	0
		99	586.72	0	0	0	274.337	0	0	0	0	0	0	0	0	0	0	0	0	0	0	0	0	0	0	0	0	0	0	0	0	0	0	276.644	0	249.069	0	279.802	266.191	0	247.053	0	0	262.061	252.187	0	0	0	0
		100	590.58	0	0	0	263.032	0	0	0	0	0	0	0	0	0	0	0	0	0	0	0	0	0	0	0	0	0	0	0	0	0	0	272.231	0	254.92	0	260.716	252.704	0	258.25	0	0	261.26	255.893	0	0	0	0
		101	594.44	0	0	0	264.34	0	0	0	0	0	0	0	0	0	0	0	0	0	0	0	0	0	0	0	0	0	0	0	0	0	0	279.603	0	250.172	0	262.956	259.314	0	257.176	0	0	0	259.053	0	0	0	0
		102	598.3	0	0	0	273.607	0	0	0	0	0	0	0	0	0	0	0	0	0	0	0	0	0	241.658	0	0	0	0	0	0	0	0	274.763	0	232.349	0	268.467	254.426	0	268.361	0	0	260.538	261.141	0	0	0	0
		103	602.16	0	0	0	272.62	0	0	0	0	0	0	0	0	0	0	0	0	0	0	0	253.208	0	0	0	0	0	0	0	0	0	0	263.124	0	236.857	0	263.227	251.264	0	260.811	0	0	263.987	254.683	0	0	0	0
		104	606.02	0	0	0	280.73	0	0	0	0	0	0	0	0	0	0	0	254.263	0	0	0	0	0	0	0	0	0	0	0	0	0	0	274.821	0	244.3	0	263.095	259.097	0	267.511	0	0	252.83	242.59	0	0	0	0
		105	609.88	0	0	0	271.249	0	0	0	0	0	0	0	0	0	0	0	0	0	0	0	0	0	0	0	0	0	0	0	0	0	0	279.707	0	245.652	0	262.625	262.305	0	252.098	0	0	260.595	253.869	0	0	0	0
		106	613.74	0	0	0	271.033	0	0	0	0	0	0	0	0	0	0	0	0	0	0	0	0	0	0	0	0	0	0	0	0	0	0	280.896	0	250.321	0	271.698	254.874	0	258.995	0	0	255.755	258.906	0	0	0	0
		107	617.6	0	0	0	260.696	0	0	0	0	0	0	0	0	0	0	0	0	0	0	0	0	0	242.527	0	0	0	0	0	0	0	0	277.887	0	246.906	0	262.245	255.094	0	260.669	0	0	0	259.465	0	0	0	0
		108	621.46	0	0	0	265.916	0	0	0	0	0	0	0	0	0	0	0	0	0	0	0	0	0	0	0	0	0	0	0	0	0	0	277.662	0	242.773	0	274.505	264.245	0	257.092	0	0	255.122	258.405	0	0	0	0
		109	625.32	0	0	0	267.667	0	0	0	0	0	0	0	0	0	0	0	0	0	0	0	0	0	249.687	0	0	0	0	0	0	0	0	268.783	0	246.486	0	267.621	251.985	0	248.754	0	0	260.427	253.562	0	0	0	0
		110	629.18	0	0	0	273.274	0	0	0	0	0	0	0	0	0	0	0	0	0	0	0	0	0	0	0	0	0	0	0	0	0	0	262.582	0	254.628	0	270.141	260.965	0	0	0	0	0	261.358	0	0	0	0
		111	633.04	0	0	0	272.006	0	0	0	0	0	0	0	0	0	0	0	0	0	0	0	0	0	0	0	0	0	254.566	0	0	0	0	276.561	0	240.53	0	262.82	262.369	0	251.81	0	0	258.201	244.102	0	0	0	0
		112	636.9	0	0	0	259.097	0	0	0	0	0	0	0	0	0	0	0	0	0	0	0	0	0	0	0	0	0	0	0	0	0	0	273.616	0	247.839	0	270.778	259.346	0	0	0	0	0	250.182	0	0	0	0
		113	640.76	0	0	0	265.983	0	0	0	0	0	0	0	0	0	0	0	0	0	0	0	0	0	0	0	0	0	241.029	0	0	0	0	277.15	0	251.913	0	278.239	247.501	0	0	0	0	0	254.325	0	0	0	0
		114	644.62	0	0	0	256.487	0	0	0	0	0	0	0	0	0	0	0	0	0	0	0	0	0	247.747	0	0	0	250.326	0	0	0	0	278.578	0	251.776	0	272.116	260.555	0	259.697	0	0	0	261.28	0	0	0	0
		115	648.48	0	242.425	0	269.967	0	0	0	0	0	0	0	0	0	0	0	0	0	0	0	0	0	247.156	0	0	0	248.166	0	0	0	0	286.03	0	241.832	0	275.928	249.122	0	264.262	0	0	0	258.583	0	0	0	0
		116	652.34	0	253.977	0	260.026	0	0	0	0	0	0	0	0	0	0	0	0	0	0	0	0	0	253.985	0	0	0	0	0	0	0	0	282.106	0	258.782	0	272.06	253.427	0	257.583	0	0	0	264.165	0	0	0	0
		117	656.2	0	253.333	0	261.54	0	0	0	0	0	0	0	0	0	0	0	0	0	0	0	0	0	240.778	0	0	0	257.058	0	0	0	0	273.162	0	247.475	0	272.767	250.485	0	0	0	0	0	267.996	0	0	0	0
		118	660.06	0	250.578	0	273.495	0	0	0	0	0	0	0	0	0	0	0	0	0	0	0	0	0	246.818	0	0	0	253.181	0	0	0	0	274.308	0	246.338	0	257.669	253.856	0	263.697	0	0	0	264.099	0	0	0	0
		119	663.92	0	0	0	267.861	0	0	0	0	0	0	0	0	0	0	0	0	0	0	0	0	0	240.407	0	0	0	0	0	0	0	0	278.461	0	252.107	0	264.736	259.945	0	259.816	0	0	0	255.83	0	0	0	0
		120	667.78	0	257.008	0	269.727	0	0	0	0	0	0	0	0	0	0	0	0	0	0	0	0	0	242.396	0	0	0	258.803	0	0	265.243	0	282.004	0	248.699	0	268.478	267.537	0	271.43	0	0	0	258.888	0	0	0	0
		121	671.64	0	0	0	265.548	0	0	0	0	0	0	0	0	0	0	0	0	0	0	0	0	0	246.389	0	0	0	0	0	0	0	0	274.075	0	239.54	0	279.173	0	0	270.473	0	0	0	268.963	0	0	0	0
		122	675.5	0	0	0	263.881	0	0	0	0	0	0	0	0	0	0	0	258.95	0	255.523	0	0	0	242.369	0	0	0	0	0	0	260.805	0	276.836	0	242.749	0	257.979	0	0	0	0	0	0	279.234	0	0	0	0
		123	679.36	0	0	0	256.276	0	0	0	253.52	0	0	0	0	0	0	0	0	0	0	0	0	0	243.922	0	0	0	242.072	0	0	0	0	278.601	0	237.603	0	278.515	250.524	0	0	0	0	265.543	259.017	0	0	0	0
		124	683.22	0	243.939	0	265.2	0	0	0	0	0	0	0	0	0	0	0	250.306	0	0	0	0	0	248.142	0	0	0	240.183	0	0	0	0	280.637	0	246.753	0	263.76	266.154	0	0	0	0	262.306	255.763	0	0	0	0
		125	687.08	0	259.603	0	0	0	0	0	245.162	0	0	0	0	0	0	0	0	0	255.713	0	0	0	250.447	0	0	0	255.582	0	0	0	0	282.663	0	243.193	0	268.726	0	0	268.395	0	0	267.619	252.67	0	0	0	0
		126	690.94	0	260.655	0	0	0	0	0	247.869	0	0	0	0	0	0	0	0	0	263.515	0	0	0	250.497	0	0	0	0	0	0	0	0	277.7	0	251.235	0	276.326	268.55	0	270.928	0	0	0	265.599	0	0	0	0
		127	694.8	0	247.804	0	0	0	0	0	254.89	0	0	0	0	0	0	0	251.616	0	0	0	0	0	239.292	0	0	0	248.516	0	0	0	0	269.237	0	248.959	0	281.73	264.334	0	270.673	0	0	0	269.71	0	0	0	0
		128	698.66	0	0	0	254.438	0	0	0	0	0	0	0	0	0	0	0	0	0	257.908	0	0	0	245.05	0	0	0	257.487	0	0	0	0	267.728	0	238.28	0	283.655	260.566	0	259.064	0	0	0	255.72	0	0	0	0
		129	702.52	0	256.543	0	267.408	0	0	0	249.964	0	0	0	0	0	0	0	255.442	0	0	0	0	0	245.597	0	0	0	254.991	0	0	0	0	275.334	0	259.849	0	269.648	254.407	0	257.066	0	0	262.878	269.628	0	0	0	0
		130	706.38	0	250.05	0	260.028	0	0	0	261.826	0	0	0	0	0	0	0	264.006	0	0	0	0	0	251.68	0	0	0	245.694	0	0	250.741	0	286.816	0	255.299	0	270.622	0	0	257.133	0	0	260.605	255.415	0	0	0	0
		131	710.24	0	250.482	0	248.202	0	0	0	251.705	0	0	0	0	0	0	0	0	0	269.068	0	0	0	248.574	0	0	0	0	0	0	0	0	286.177	0	249.856	0	277.564	254.831	0	271.006	0	0	255.868	265.956	0	0	0	0
		132	714.1	0	246.551	0	253.428	0	0	0	251.408	0	0	0	0	0	265.805	0	251.529	0	0	0	0	0	248.97	0	0	0	0	0	0	243.25	0	275.943	0	247.86	0	286.56	257.838	0	256.836	0	0	256.965	264.07	0	0	0	0
		133	717.96	0	245.781	0	253.694	0	0	0	0	0	0	0	0	0	0	0	0	0	0	0	0	0	251.265	0	0	0	0	0	0	246.54	0	271.621	0	246.064	0	276.909	249	0	0	0	0	260.906	256.209	0	0	0	0
		134	721.82	0	255.849	0	262.857	0	0	0	255.584	0	0	0	0	0	0	0	0	0	0	0	0	0	242.325	0	0	0	0	242.581	0	250.033	0	277.772	0	247.491	0	274.838	0	0	0	0	0	269.958	255.269	0	258.265	0	0
		135	725.68	0	254.718	0	274	0	0	0	253.004	0	0	0	0	0	0	0	0	0	261.694	0	0	0	243.949	0	0	0	0	0	0	249.855	0	267.393	0	247.917	0	262.425	269.172	0	269.566	0	0	256.467	259.435	0	255.674	0	0
		136	729.54	0	245.626	0	261.7	0	0	0	256.618	0	0	0	0	0	0	0	239.57	0	259.002	0	0	0	256.828	0	0	0	0	0	0	251.429	0	271.692	0	253.42	0	262.481	261.098	0	265.914	0	0	264.224	250.012	0	255.957	0	0
		137	733.4	0	250.237	0	261.861	0	0	0	251.8	0	0	0	0	0	0	0	0	0	259.954	0	0	0	246.85	0	0	0	251.605	0	0	253.634	0	274.364	0	247.52	0	282.138	260.371	0	256.623	0	0	253.123	255.245	0	0	0	0
		138	737.26	0	250.796	0	256.975	0	0	0	250.884	0	0	0	0	0	0	0	0	0	253.881	0	0	0	263.659	0	0	0	0	0	0	252.763	0	263.968	0	260.763	0	277.47	260.734	0	251.185	0	0	268.254	237.127	0	0	0	0
		139	741.12	0	251.168	0	260.063	0	0	0	247.071	0	0	0	0	0	262.519	0	0	0	272.066	0	0	0	247.084	0	0	0	0	0	0	237.146	0	263.973	0	256.899	0	285.182	261.592	0	268.209	0	0	266.377	0	0	252.014	0	0
		140	744.98	0	249.664	0	267.42	0	0	0	252.914	0	0	233.661	0	248.335	274.211	0	0	0	263.285	0	0	0	244.994	0	0	0	0	0	0	250.393	0	279.268	0	249.621	0	277.02	249.692	0	0	0	0	261.381	256.539	0	0	0	0
		141	748.84	0	250.907	0	0	0	0	0	248.437	0	0	0	0	0	262.919	0	241.615	0	261.894	0	0	0	255.842	0	0	0	0	0	0	261.701	0	270.803	0	257.386	0	267.577	245.151	0	266.321	0	0	0	247.297	0	0	0	0
		142	752.7	0	248.449	0	254.063	214.073	0	0	255.975	0	0	0	0	0	261.698	0	0	0	250.021	0	0	0	243.525	0	0	0	0	0	0	266.859	0	272.818	0	251.035	0	271.23	254.556	0	0	0	0	269.187	249.561	0	0	0	0
		143	756.56	0	0	0	257.947	0	0	244.618	242.795	0	0	0	0	0	267.32	0	0	0	257.38	0	247.336	0	242.597	0	0	0	0	0	0	249.071	0	276.904	0	0	0	278.7	254.987	0	0	0	0	258.434	251.619	0	0	0	0
		144	760.42	0	231.111	0	0	0	0	0	244.311	0	0	0	0	0	252.183	0	0	0	257.812	0	0	0	237.543	0	0	0	256.813	245.003	0	254.935	0	277.406	0	246.814	0	275.31	0	0	264.937	0	0	258.972	251.698	0	247.041	0	0
		145	764.28	0	247.802	0	256.916	0	0	0	254.074	0	0	0	0	0	262.534	0	0	0	254.785	0	0	0	238.045	0	0	0	0	263.717	0	261.164	0	274.99	0	0	0	277.76	253.096	0	265.27	0	0	264.739	264.813	0	0	0	0
		146	768.14	0	254.143	0	0	0	0	0	255.811	0	0	0	0	241.101	252.75	0	0	0	250.654	0	261.185	0	243.536	0	0	0	0	0	0	261.529	0	277.287	0	0	0	276.156	243.988	0	263.523	0	0	266.1	0	0	0	0	0
		147	772	0	252.069	0	267.08	0	0	251.882	251.468	0	0	0	0	0	0	0	0	0	263.66	0	252.471	0	244.811	0	0	0	259.225	0	0	251.751	0	283.226	0	0	0	265.749	250.971	0	267.167	0	0	266.81	252.62	0	0	0	0
		148	775.86	0	0	0	266.197	0	0	0	251.831	0	0	0	0	0	0	262.124	0	0	275.168	0	250.553	0	237.781	0	0	0	258.763	0	0	246.654	0	281.888	0	247.358	0	0	258.818	0	264.302	0	0	0	246.124	264.524	0	0	0
		149	779.72	0	244.338	0	264.986	0	0	0	243.071	0	0	0	0	0	0	0	0	0	252.594	0	257.506	0	231.899	0	0	0	0	0	0	247.533	0	278.553	0	247.377	0	256.694	249.691	0	265.239	0	0	260.837	271.669	0	0	0	0
		150	783.58	0	240.514	0	252.46	0	0	262.985	258.272	0	0	0	0	0	253.964	0	0	0	258.311	0	249.273	0	233.924	0	0	0	0	0	0	255.638	0	278.941	0	0	0	266.925	239.791	0	263.581	0	0	252.512	260.804	253.62	0	0	0
		151	787.44	0	255.197	0	0	0	0	251.467	249.345	0	0	0	0	247.707	266.927	0	0	0	257.907	0	261.347	0	238.742	0	0	0	0	245.384	0	250.25	0	284.49	0	250.231	0	266.114	249.851	0	258.106	0	0	0	259.02	0	0	0	0
		152	791.3	0	0	0	265.271	0	0	253.567	269.832	0	0	0	0	244.292	270.657	0	0	0	259.444	0	0	0	238.747	0	0	0	0	256.278	0	247.239	0	280.53	0	0	0	267.662	247.094	0	261.061	0	0	253.128	256.518	0	0	0	0
		153	795.16	0	260.74	0	262.395	0	0	250.89	259.519	0	0	0	0	237.228	267.107	0	243.718	0	262.826	262.041	0	0	241.22	0	0	0	253.217	255.912	0	250.099	0	290.573	0	248.409	0	281.925	245.749	0	249.899	0	0	0	255.659	0	0	0	0
		154	799.02	0	0	0	254.451	0	0	262.854	255.849	0	0	0	0	244.964	264.655	0	0	0	258.846	0	253.663	0	236.214	0	0	0	247.674	0	0	253.609	0	297.352	0	246.771	0	0	245.707	0	0	0	0	0	269.373	262.641	0	0	0
		155	802.88	0	229.338	0	0	0	0	0	255.495	0	0	0	0	0	275.526	0	249.729	0	260.531	0	248.876	0	244.529	0	0	0	0	0	0	258.107	0	284.146	0	257.333	0	275.366	251.108	0	254.687	0	0	0	263.922	0	0	0	0
		156	806.74	0	0	0	0	0	0	0	252.776	0	0	0	0	243.738	268.332	0	0	0	266.54	0	246.723	0	247.092	0	0	0	245.364	250.456	0	254.782	0	283.937	0	260.306	0	282.466	258.932	0	245.634	0	0	251.989	259.381	0	0	0	0
		157	810.6	0	0	0	260.422	0	0	0	254.093	0	0	0	0	244.721	271.222	0	249.78	0	254.645	0	253.661	0	243.305	0	0	0	0	257.373	0	260.53	0	276.828	0	256.159	0	268.889	252.58	0	0	0	0	247.339	261.424	272.276	0	0	0
		158	814.46	0	0	0	264.134	0	0	0	258.049	0	0	0	0	0	263.724	0	0	0	262.568	0	241.987	0	231.826	0	0	0	0	0	0	255.786	0	286.96	0	248.328	0	259.692	243.964	0	250.308	0	0	0	262.432	266.71	0	0	0
		159	818.32	0	0	0	0	0	0	0	246.773	0	0	0	0	249.915	0	0	0	0	265.999	0	252.206	0	250.639	0	0	0	0	0	0	257.555	0	275.239	0	254.749	0	274.644	246.45	0	259.301	0	0	0	264.097	255.748	0	0	0
		160	822.18	0	239.463	0	253.919	0	0	250.436	250.636	0	0	0	0	245.356	265.547	0	243.334	0	263.005	0	251.813	0	244.77	0	0	0	243.063	253.041	0	258.767	0	284.275	0	243.178	0	273.537	252.072	0	262.536	0	0	0	276.064	259.769	0	0	0
		161	826.04	0	246.389	0	0	0	0	0	241.205	0	0	0	0	242.596	274.005	0	246.533	0	256.446	0	240.43	0	244.178	0	0	0	246.967	258.063	0	255.174	0	285.551	0	249.622	0	273.336	252.404	0	248.619	0	0	0	270.858	261.43	0	0	0
		162	829.9	0	0	0	0	0	0	0	247.586	0	0	0	0	239.529	270.384	260.111	247.143	0	268.503	0	257.285	0	244.574	0	0	0	239.114	0	0	249.164	0	289.497	0	254.544	0	0	254.301	0	247.205	0	0	255.622	263.942	248.952	0	0	0
		163	833.76	0	0	0	0	0	0	0	247.933	0	0	0	0	253.827	256.824	258.795	248.46	0	0	0	250.293	0	245.914	0	0	0	248.506	259.291	0	255.592	0	274.412	0	254.892	0	280.299	250.369	0	256.437	0	0	261.02	273.842	256.764	0	0	0
		164	837.62	0	0	0	266.545	0	0	0	246.053	0	0	0	0	242.615	259.717	258.008	245.077	0	256.849	0	246.575	0	247.192	0	0	0	240.88	0	0	247.916	0	289.778	0	238.623	0	260.448	253.903	0	247.72	0	0	0	264.761	0	0	0	0
		165	841.48	0	0	0	0	0	0	0	0	0	0	0	0	253.502	259.605	241.751	249.341	0	258.688	0	250.518	0	247.269	0	0	0	241.205	257.96	0	255.133	0	286.484	0	247.186	0	263.474	241.619	0	254.414	0	0	0	274.406	261.567	0	0	0
		166	845.34	0	0	0	253.211	0	0	0	253.83	0	0	0	0	244.469	253.8	250.973	244.964	0	247.966	0	253.097	0	258.583	0	0	0	0	0	0	267.355	0	275.502	0	247.411	0	266.101	245.247	0	255.126	0	0	0	269.923	264.907	0	0	0
		167	849.2	0	0	0	258.925	0	0	0	241.231	0	0	0	0	244.673	266.717	253.29	252.286	0	254.2	0	237.876	0	246.675	0	261.144	0	245.332	0	0	254.071	0	285.374	0	248.692	0	263.677	254.135	0	251.548	0	0	0	270.636	0	0	0	0
		168	853.06	0	246.471	0	0	0	0	0	244.867	0	0	0	0	238.311	257.4	263.427	0	0	262.338	0	242.707	0	242.729	0	0	0	0	0	0	253.193	0	278.566	0	249.355	0	0	238.56	0	261.215	0	0	0	269.81	252.478	0	0	0
		169	856.92	0	0	0	261.754	0	0	0	250.815	0	0	0	0	231.793	0	245.846	246.939	0	264.101	0	245.684	0	247.576	0	266.683	0	237.712	246.83	0	247.696	0	281.149	0	252.465	0	259.361	250.329	0	254.835	0	0	0	270.527	271.429	0	0	0
		170	860.78	0	0	0	0	0	0	0	245.935	0	0	0	0	249.919	265.111	248.045	245.034	0	264.982	0	255.034	0	248.28	0	258.628	0	241.611	0	0	255.975	0	282.565	0	231.818	0	268.275	0	0	255.351	0	0	0	266.589	263.6	0	0	0
		171	864.64	0	252.632	0	271.331	0	0	0	246.908	0	0	0	0	256.495	266.069	253.274	238.053	0	242.783	0	233.559	0	249.414	0	0	0	253.878	0	0	251.016	0	280.085	0	242.238	0	267.019	251.158	0	256.31	0	0	0	260.857	0	0	0	0
		172	868.5	0	0	0	253.077	0	0	0	250.828	0	0	0	0	253.29	265.015	0	259.77	0	258.581	0	245.288	0	246.531	0	0	0	0	0	0	260.76	0	272.934	0	238.662	0	259.835	245.788	0	265.785	0	0	0	267.253	0	0	0	0
		173	872.36	0	242.841	0	257.52	0	0	0	249.186	0	0	0	0	259.045	267.49	262.548	0	0	265.084	0	245.323	0	257.774	0	0	0	0	0	0	253.809	0	273.626	0	243.713	0	251.278	249.605	0	253.164	0	0	0	266.522	0	0	0	0
		174	876.22	0	247.36	0	256.716	0	0	0	244.906	0	0	0	0	254.363	269.333	0	245.988	0	264.217	0	245.302	0	249.315	0	0	0	243.801	248.045	0	257.02	0	273.712	0	255.61	0	260.083	241.675	0	256.557	0	0	0	255.547	0	0	0	0
		175	880.08	0	0	0	251.199	0	0	0	249.02	0	0	0	0	249.423	264.867	0	239.597	0	255.06	0	256.926	0	246.571	239.06	0	0	0	0	0	262.605	0	259.945	0	241.095	0	265.95	0	0	262.381	0	0	0	264.714	271.705	0	0	0
		176	883.94	0	0	0	262.796	0	0	0	256.368	0	0	0	0	247.715	265.227	257.311	243.348	0	253.515	0	263.366	0	248.117	0	260.343	0	243.536	0	0	251.836	0	257.509	0	250.328	0	268.01	253.056	0	0	0	0	0	252.182	0	0	0	0
		177	887.8	0	248.087	0	253.216	0	0	0	254.702	0	0	0	0	236.299	246.959	252.107	252.793	0	255.211	0	245.67	0	249.558	231.48	0	0	247.583	0	0	257.109	241.482	260.109	0	250.479	243.62	256.263	247.636	0	264.817	0	0	0	255.809	260.525	0	0	0
		178	891.66	0	245.655	0	248.757	0	0	0	253.127	0	0	0	0	244.267	254.302	0	252.114	0	260.64	0	239.615	0	247.101	229.033	256.818	0	242.739	0	0	254.353	240.831	275.076	0	254.107	0	263.887	0	0	264.561	0	0	0	260.375	262.902	0	0	0
		179	895.52	0	0	0	257.371	0	0	0	252.384	0	0	0	0	243.566	266.983	249.534	0	0	252.855	0	251.037	0	247.787	245.134	258.115	0	0	0	0	261.611	0	263.04	0	265.439	0	270.527	0	0	260.249	0	0	0	242.157	0	0	0	0
		180	899.38	0	0	0	257.197	0	0	0	249.868	0	0	0	0	260.482	266.975	0	0	0	254.757	0	260.775	0	245.239	244.592	0	0	249.222	0	0	261.328	240.423	263.98	0	263.74	0	260.985	0	0	254.402	0	0	0	263.994	0	0	0	0
		181	903.24	0	0	0	248.71	0	0	0	245.299	0	0	0	0	0	271.667	257.813	231.435	0	252.881	0	247.405	0	246.433	235.28	0	0	0	0	0	247.86	0	268.036	0	244.303	0	266.553	0	0	261.961	0	0	0	253.927	266.275	0	0	0
		182	907.1	0	245.084	0	257.97	258.422	0	0	257.682	0	0	0	0	0	266.932	258.421	253.084	0	258.071	0	252.961	0	237.315	238.194	0	0	242.179	247.926	0	257.03	0	267.817	0	260.672	0	264.352	0	0	259.142	0	0	0	249.054	261.359	0	0	0
		183	910.96	0	239.561	0	257.735	0	0	0	258.182	0	0	0	0	246.974	252.466	256.762	255.33	0	247.399	0	252.019	0	250.076	240.295	0	0	240.642	0	0	245.911	0	258.589	0	0	0	274.788	0	0	251.745	0	0	0	252.423	0	0	0	0
		184	914.82	0	238.753	0	268.573	0	0	0	247.654	0	0	0	0	0	255.37	0	247.111	0	255.478	0	257.689	0	240.992	249.965	0	0	241.553	0	0	254.484	247.02	268.519	0	243.76	250.314	266.748	0	0	268.656	0	0	0	256.233	0	0	0	0
		185	918.68	0	0	0	261.848	0	0	0	239.923	0	0	0	0	254.606	258.942	0	236.833	0	261.81	0	246.179	0	248.656	0	0	0	0	252.782	0	255.622	241.256	275.556	0	0	0	265.023	0	0	261.987	0	0	0	256.857	264.287	0	0	0
		186	922.54	0	238.454	0	0	0	0	0	249.816	0	0	0	0	251.3	268.322	0	241.017	0	247.919	0	251.065	0	239.005	252.169	0	0	0	0	0	0	239.074	258.995	0	234.662	0	256.328	228.825	0	263.078	0	0	0	248.119	0	0	0	0
		187	926.4	0	239.156	0	262.127	0	0	0	245.442	0	0	0	0	0	0	250.821	243.025	0	249.496	0	255.247	0	245.585	246.31	262.722	0	0	255.741	261.726	249.218	245.912	271.76	0	0	0	267.261	0	0	270.362	0	0	0	258.179	259.07	0	0	0
		188	930.26	0	247.92	0	0	0	0	0	250.134	0	0	0	0	245.2	277.965	0	248.142	0	260.7	0	244.653	0	241.741	236.657	266.954	0	246.992	0	0	254.36	248.888	280.415	0	259.808	0	266.616	0	0	262.79	0	0	231.818	254.696	0	0	0	0
		189	934.12	0	252.823	0	251.629	0	0	0	248.211	0	0	0	0	242.221	271.474	265.987	250.281	0	258.872	0	248.088	0	243.023	236.116	264.168	0	0	0	0	256.289	253.799	272.356	0	244.236	256.734	268.282	0	0	262.055	0	0	0	262.431	254.982	0	0	0
		190	937.98	0	241.55	0	0	0	0	0	246.383	0	0	0	0	0	260.721	0	253.814	0	254.679	0	256.003	0	252.969	0	0	0	245.116	0	0	262.308	241.831	0	0	241.667	252.25	256.378	0	0	258.819	0	0	244.46	254.578	0	0	0	0
		191	941.84	0	0	0	0	0	0	0	253.203	0	0	0	0	0	274.663	0	260.305	0	259.74	0	252.544	0	251.832	241.461	258.604	0	243.118	0	0	258.249	233.04	0	0	244.128	249.472	263.748	0	0	266.767	0	0	0	256.055	0	0	0	0
		192	945.7	0	238.418	0	0	0	0	0	244.876	0	0	0	0	243.179	265.477	260.194	250.472	0	260.184	0	252.408	0	245.167	244.408	0	0	250.073	0	0	256.535	244.824	280.894	0	248.426	247.409	263.861	0	0	263.379	0	0	0	257.455	0	0	0	0
		193	949.56	0	251.315	0	0	0	0	0	250.265	0	0	0	0	0	264.3	266.972	247.491	0	262.008	0	253.976	0	252.459	260.883	0	0	242.217	0	0	247.186	250.008	289.939	0	246.095	252.246	267.908	0	0	248.542	0	0	0	260.86	263.528	0	0	0
		194	953.42	0	240.024	0	0	0	0	0	243.084	0	0	0	0	0	264.727	259.25	244.259	0	0	0	258.422	0	255.525	246.848	0	0	253.529	257.121	261.304	264.512	245.943	280.795	0	246.621	0	262.273	0	0	264.448	0	0	0	259.081	0	0	0	0
		195	957.28	0	0	0	0	0	0	0	253.097	0	0	0	0	0	264.093	259.95	250.105	0	257.404	0	264.035	0	238.591	250.124	0	0	0	0	0	255.621	248.464	285.476	0	251.006	244.501	272.737	0	0	260.323	0	252.916	0	263.802	0	0	0	0
		196	961.14	0	249.626	0	0	0	0	0	250.379	0	0	0	0	0	268.356	0	250.51	0	244.657	0	271.034	0	250.442	243.86	261.737	0	237.603	0	0	246.483	258.19	283.149	0	247.173	244.478	262.235	0	0	255.394	0	0	0	270.439	0	0	0	0
		197	965	0	247.605	0	249.662	0	0	0	250.311	0	0	0	0	0	0	250.651	255.136	0	265.457	0	264.477	0	243.884	243.899	0	0	234.158	0	252.834	243.652	248.6	275.924	0	250.196	247.671	264.842	0	0	264.134	0	0	0	267.989	0	0	0	0
		198	968.86	0	242.307	0	241.382	0	0	0	250.16	0	0	0	0	0	262.094	262.493	244.389	0	257.077	0	252.807	0	237	241.537	0	0	234.998	0	257.55	253.856	249.638	265.949	0	246.741	241.468	263.863	0	0	255.788	0	0	0	279.157	253.496	0	0	0
		199	972.72	0	242.618	0	249.247	0	0	0	243.934	0	0	0	0	0	259.843	259.918	259.311	0	255.548	0	267.578	0	247.216	251.674	267.23	0	247.195	0	264.648	253.459	242.667	276.358	0	257.553	258.737	262.202	0	0	261.322	0	0	0	271.826	0	0	0	0
		200	976.58	0	0	0	255.549	0	0	0	253.4	0	0	0	0	0	274.221	250.861	253.815	0	258.312	0	257.131	0	257.528	240.379	254.049	0	240.821	0	264.296	245.975	250.986	280.062	0	258.851	243.288	267.628	0	0	244.134	0	0	253.872	268.693	0	0	0	0
		201	980.44	0	247.331	0	257.003	0	0	258.98	251.252	0	0	0	0	0	0	255.639	259.571	0	255.895	0	255.494	0	251.807	241.626	0	0	240.822	256.713	259.131	246.978	259.924	271.454	0	254.214	265.734	264.963	0	0	248.393	0	0	252.271	263.573	0	0	0	0
		202	984.3	0	246.058	0	261.189	0	0	255.75	238.77	0	0	0	0	0	270.513	247.91	260.887	0	259.929	0	249.129	0	249.945	243.051	0	0	233.387	0	271.356	252.249	257.487	270.506	0	246.874	241.812	263.991	0	0	245.952	0	0	247.563	267.157	0	0	0	0
		203	988.16	0	238.774	0	251.559	0	0	0	243.589	0	0	0	0	0	0	249.264	242.23	0	253.606	0	255.877	0	254.939	245.098	0	0	246.31	0	263.659	257.886	255.163	267.141	0	251.746	255.228	278.686	0	0	254.424	0	0	0	251.502	0	0	0	0
		204	992.02	0	244.674	0	257.458	0	0	0	244.217	0	0	0	0	0	0	0	247.44	0	251.679	0	259.726	0	251.657	244.636	0	0	228.859	0	264.791	252.411	254.786	265.482	0	251.649	257.102	255.992	0	0	257.983	0	0	0	267.919	0	0	0	0
		205	995.88	0	0	0	260.467	0	0	0	240.193	0	0	0	0	0	262.508	232.632	242.519	0	255.906	0	257.581	0	252.451	234.787	0	0	243.411	0	252.503	250.519	255.554	275.429	0	253.237	254.308	266.893	0	0	259.021	0	0	242.128	256.139	0	0	250.316	0
		206	999.74	0	0	0	251.153	0	0	242.644	234.692	0	0	0	0	0	261.525	234.951	239.766	0	253.351	0	252.769	0	260.946	241.974	0	0	239.237	0	245.959	243.587	246.871	280.082	0	252.034	250.997	271.989	0	0	246.578	0	275.786	0	270.03	0	0	244.705	0
		207	1003.6	0	237.891	0	263.4	0	0	255.214	247.421	0	0	0	0	0	269.024	249.309	252.169	0	246.274	0	247.577	0	258.282	243.101	0	0	250.365	0	252.447	248.604	242.984	278.497	0	258.143	0	266.21	0	0	245.665	0	259.656	242.735	269.882	0	0	247.158	0
		208	1007.46	0	0	0	258.028	0	0	254.841	241.457	0	0	0	0	0	260.096	252.053	244.693	0	263.589	0	235.888	0	261.557	243.164	0	0	245.089	0	248.909	251.097	245.386	277.492	0	254.656	249.39	273.393	0	0	264.949	0	262.499	247.864	267.977	0	0	239.469	0
		209	1011.32	0	0	0	259.57	0	0	252.554	0	0	0	0	0	0	0	232.857	246.319	0	251.976	0	240.929	0	251.336	256.054	0	0	257.318	0	264.439	248.461	244.04	263.985	0	254.125	254.785	268.245	0	0	250.78	0	252.849	0	259.331	0	0	256.392	0
		210	1015.18	0	239.409	0	251.058	0	0	255.833	247.26	0	0	0	0	0	0	242.301	250.341	0	251.518	0	240.632	0	255.599	244.309	0	0	246.049	0	251.505	260.301	246.383	280.593	0	254.21	258.593	264.37	0	0	260.575	0	0	0	264.779	0	0	254.425	0
		211	1019.04	0	242.363	0	256.596	0	0	0	245.488	0	0	0	0	0	258.588	244.385	245.235	0	254.612	0	246.903	0	262.073	247.959	0	0	0	0	253.584	254.449	246.588	277.861	0	249.345	0	265.63	256.245	0	252.478	0	254.732	244.563	261.829	0	0	259.566	0
		212	1022.9	0	246.02	0	255.328	0	0	0	249.964	0	0	227.465	0	0	0	239.3	236.778	0	244.999	0	250.17	0	255.533	240.462	262.608	0	233.741	0	266.318	251.696	257.485	271.098	0	250.868	0	286.279	0	0	244.46	0	256.068	250.089	266.261	0	0	0	0
		213	1026.76	0	0	0	250.08	0	0	0	249.376	0	0	0	0	0	272.198	246.061	249.614	0	247.501	0	243.579	0	252.942	239.669	0	0	241.376	0	258.801	250.089	242.464	284.916	0	272.418	250.504	270.108	0	0	262.313	0	265.177	249.379	271.35	0	0	236.153	0
		214	1030.62	0	239.336	0	250.962	0	0	0	261.413	0	0	231.311	0	0	260.093	241.872	242.607	0	254.264	0	246.93	0	254.424	251.459	0	0	248.638	0	242.565	255.394	241.761	281.534	0	255	0	270.326	0	0	0	0	257.676	0	251.618	0	0	245.465	0
		215	1034.48	0	237.46	0	261.811	0	0	254.948	254.323	0	0	0	0	0	265.3	245.271	240.012	0	258.753	0	246.285	0	247.14	246.265	0	0	0	262.031	257.414	251.697	250.347	280.28	0	248.056	0	267.056	0	0	257.49	0	255.647	0	262.465	0	0	263.237	0
		216	1038.34	0	236.904	0	254.376	0	0	258.306	247.571	0	256.15	0	0	0	259.31	244.467	246.169	0	250.25	0	245.673	0	268.379	250.847	0	0	239.419	0	247.059	251.775	255.033	279.528	0	259.008	230.432	258.903	0	0	257.573	0	260.853	0	270.278	0	0	0	0
		217	1042.2	0	238.48	0	252.042	0	0	0	250.832	0	0	235.678	0	0	0	242.101	238.543	0	253.362	0	244.885	0	252.581	250.838	265.088	0	246.887	0	251.415	238.943	256.614	285.339	0	260.758	242.712	266.407	0	0	247.977	0	275.495	258.271	269.884	0	0	244.004	0
		218	1046.06	0	0	0	261.206	0	0	256.727	252.082	0	0	0	0	0	0	235.046	243.247	0	266.572	0	233.775	0	253.016	249.586	261.197	0	235.845	0	246.432	259.608	248.4	277.61	0	0	238.49	268.979	0	0	242.239	0	267.356	247.208	261.831	0	0	237.344	0
		219	1049.92	0	254.301	0	246.488	0	0	0	249.164	0	0	0	0	0	0	236.67	232.176	0	258.354	0	256.125	0	250.285	238.727	265.066	0	0	0	247.768	0	254.59	279.053	0	0	252.424	262.741	0	0	248.817	234.947	274.166	249.524	268.803	255.807	0	0	0
		220	1053.78	0	239.708	0	263.773	0	0	259.423	241.376	0	248.72	0	0	0	0	246.399	252.371	0	257.202	0	239.945	0	258.145	234.014	264.918	0	0	270.644	249.659	258.621	242.199	283.751	0	263.788	242.405	259.574	0	0	258.531	0	273.858	0	269.38	0	0	251.996	0
		221	1057.64	0	245.481	0	259.857	0	0	259.53	246.119	0	246.972	0	0	0	0	237.963	243.738	0	260.666	0	0	0	257.853	248.386	270.989	0	0	260.854	254.917	267.708	252.911	275.546	0	0	235.837	260.807	0	239.594	246.351	0	269.213	255.366	274.745	0	0	245.657	0
		222	1061.5	0	235.002	0	262.102	0	0	0	245.898	0	252.108	0	0	0	255.173	241.144	246.413	0	257.412	0	0	0	255.126	249.313	275.614	0	0	268.396	249.828	251.497	247.99	277.038	0	261.195	237.391	258.552	0	0	251.033	0	254.652	245.682	271.809	0	246.171	250.475	0
		223	1065.36	0	234.638	0	257.778	0	0	251.67	246.158	0	246.842	0	0	0	0	256.282	245.769	0	258.218	0	247.642	0	254.283	244.172	258.886	0	245.644	262.151	257.554	262.96	246.935	280.832	0	0	231.744	265.357	0	232.707	0	0	260.894	249.09	259.833	269.088	0	243.951	0
		224	1069.22	0	242.761	0	252.781	0	0	256.63	244.187	0	253.497	0	0	0	0	0	238.981	0	258.558	0	254	0	258.506	238.023	262.416	0	0	267.652	250.036	0	244.492	278.541	0	0	242.669	268.729	0	0	244.732	0	268.789	229.42	255.697	253.436	242.525	245.773	0
		225	1073.08	0	236.731	0	266.942	0	0	0	247.581	0	244.898	235.657	0	0	0	0	238.394	0	259.16	0	0	0	256.421	250.94	0	0	246.165	263.721	239.071	247.381	238.147	272.073	0	258.49	239.568	261.142	0	245.417	243.076	0	270.943	0	280.508	273.7	241.576	234.194	0
		226	1076.94	0	230.212	0	257.39	0	0	247.29	240.149	0	0	0	0	0	251.991	0	237.896	0	249.862	0	0	0	252.005	243.25	263.659	0	242.543	0	0	255.935	246.489	271.82	0	0	249.901	265.882	0	0	263.784	0	269.67	245.137	267.81	261.243	237.692	237.487	0
		227	1080.8	0	0	0	264.782	0	0	0	249.982	0	257.62	0	0	0	0	0	238.051	0	248.246	0	0	0	256.826	247.806	273.425	0	0	257.74	253.553	254.915	238.597	276.823	0	0	241.747	272.681	0	240.546	255.465	0	259.163	245.742	271.054	251.773	236.22	0	0
		228	1084.66	0	236.24	0	269.278	0	0	253.508	247.482	0	0	0	0	0	0	243.498	233.766	0	254.231	0	0	0	247.919	247.496	262.094	0	0	258.359	0	258.657	250.394	280.829	0	257.083	0	272.994	0	244.774	248.1	0	273.64	240.493	264.769	256.207	251.035	248.68	0
		229	1088.52	0	249.499	0	261.428	0	0	258.449	247.064	0	245.858	0	0	0	263.335	0	222.518	0	250.065	0	0	0	253.664	243.555	272.133	0	0	262.654	236.151	261.784	238.825	290.994	247.03	252.093	0	266.362	0	0	248.618	0	270.098	252.273	268.995	254.449	237.147	238.022	0
		230	1092.38	0	0	0	258.966	0	0	254.081	241.236	0	251.367	250.423	0	0	0	0	224.749	0	247.992	0	0	0	245.377	247.187	268.685	0	0	256.785	243.089	257.894	242.83	268.619	238.581	0	0	270.289	0	248.235	257.029	0	284.056	234.717	274.5	262.923	242.243	242.174	0
		231	1096.24	0	243.767	0	256.412	0	0	0	242.393	0	0	0	0	0	0	243.087	234.884	0	257.093	0	0	0	251.518	254.975	268.71	0	245.146	265.973	0	267.248	236.189	271.191	255.31	248.112	0	269.332	0	242.165	0	0	269.994	233.657	263.476	0	249.301	258.409	0
		232	1100.1	0	0	0	255.279	0	0	0	244.773	0	254.859	0	0	0	0	241.031	238.684	0	254.521	0	0	237.445	254.851	251.109	268.986	0	234.079	261.232	233.677	256.837	235.214	279.142	0	245.065	0	279.177	0	244.102	244.401	0	275.756	0	253.715	254.593	241.241	0	0
		233	1103.96	0	254.551	0	258.66	0	0	0	250.533	0	0	0	0	0	260.784	242.556	236.871	0	253.012	0	0	0	257.461	257.27	269.958	0	250.224	266.12	236.888	259.672	232.184	279.689	244.649	252.138	0	267.994	0	0	247.886	0	276.008	248.257	274.056	255.656	256.529	256.579	0
		234	1107.82	0	237.105	0	256.11	0	0	261.05	247.083	0	242.498	0	0	0	263.916	242.599	236.557	0	251.051	0	0	0	260.664	259.818	269.177	0	0	257.831	0	258.652	238.017	277.167	0	241.356	250.528	267.592	0	247.195	243.342	0	269.258	240.178	262.525	277.536	245.123	0	0
		235	1111.68	0	246.384	0	246.21	0	0	257.755	253.454	0	0	0	0	0	266.736	0	228.065	0	255.933	0	0	239.966	254.401	247.955	263.745	0	250.414	251.674	239.287	249.857	241.389	289.469	0	253.725	248.673	272.201	0	249.53	248.235	0	269.564	234.768	259.369	254.97	246.855	244.814	0
		236	1115.54	0	253.763	0	258.581	0	0	0	244.663	0	247.565	0	0	0	264.294	245.814	227.485	0	256.615	0	0	0	259.757	257.412	264.122	0	233.067	246.63	236.536	249.98	240.462	279.484	0	252.093	0	264.52	0	233.087	243.922	0	281.471	247.306	263.921	257.905	246.376	0	0
		237	1119.4	0	246.619	0	256.182	0	0	249.042	252.045	0	0	0	0	0	263.399	228.87	229.21	0	239.082	0	0	0	251.69	244.091	264.96	0	0	256.321	233.597	259.627	239.261	284.189	239.641	256.904	242.621	263.321	0	237.571	0	0	270.699	234.369	271.819	252.267	248.309	0	0
		238	1123.26	0	0	0	260.052	0	0	251.924	238.753	0	0	0	0	0	264.817	251.783	236.648	0	263.916	0	0	251.761	256.03	243.264	260.271	0	0	271.866	237.711	253.722	255.26	278.779	240.407	0	250.637	265.546	0	244.502	245.083	0	271.069	236.888	255.002	258.232	250.74	243.804	0
		239	1127.12	0	249.268	0	262.692	0	0	261.975	235.78	0	243.123	0	0	0	0	0	232.568	0	256.368	0	0	0	260.283	241.749	268.081	0	252.285	0	241.762	255.157	236.61	276.478	0	258.173	251.178	265.615	0	242.267	232.563	0	273.084	234.96	254.069	0	246.242	247.392	0
		240	1130.98	254.453	0	0	254.501	0	0	258.243	248.603	0	0	0	0	0	266.916	240.098	236.631	0	265.911	0	0	0	252.568	248.122	267.674	0	0	259.802	232.92	253.273	230.201	273.952	254.701	260.377	257.178	257.564	0	248.649	0	0	267.713	242.53	267.106	261.154	249.442	243.915	0
		241	1134.84	0	0	0	0	249.17	0	0	238.995	0	259.78	0	0	0	259.078	240.264	228.896	0	239.761	0	0	268.825	255.589	254.617	264.645	0	0	253.049	230.151	253.653	230.892	275.144	246.267	255.586	258.488	271.216	0	243.144	234.61	0	268.002	239.312	250.948	0	257.101	0	0
		242	1138.7	0	0	0	262.285	255.058	0	261.578	241.162	0	0	0	0	0	261.808	234.588	234.646	0	252.7	0	0	0	239.881	266.062	262.964	0	0	252.328	237.687	262.211	233.636	285.227	255.395	252.351	264.013	260.436	0	239.616	245.035	0	264.69	252.894	251.735	0	254.702	0	0
		243	1142.56	0	0	0	256.558	0	0	256.431	245.791	0	263.287	230.702	0	0	271.477	249.038	234.652	0	248.642	0	227.14	259.077	257.322	248.3	268.7	0	0	251.674	238.386	0	0	272.912	0	257.906	244.908	255.083	0	230.072	237.043	0	268.52	255.939	259.694	249.828	0	249.259	0
		244	1146.42	0	0	0	268.53	250.105	0	0	242.688	0	258.548	0	0	0	267.515	244.996	221.603	0	251.9	0	0	0	260.073	252.651	257.586	0	239.656	260.269	228.955	260.71	221.857	282.472	249.933	255.772	253.742	265.097	0	241.735	244.747	0	0	240.98	257.321	243.12	248.44	0	0
		245	1150.28	234.257	0	0	264.302	261.533	0	0	228.927	0	247.006	223.457	0	0	261.823	240.846	237.363	0	243.099	0	0	0	244.98	246.918	262.183	0	0	259.391	246.449	249.965	237.217	275.673	240.215	255.171	257.068	254.076	0	235.358	257.286	0	281.619	251.692	257.687	0	250.013	0	0
		246	1154.14	0	0	0	255.361	252.242	0	0	239.614	0	0	0	0	0	265.675	242.571	242.871	0	253.471	0	0	250.381	246.591	249.869	271.882	0	246.952	256.851	240.011	250.062	236.747	286.085	0	254.323	245.616	259.414	0	236.295	249.498	0	267.89	253.847	258.587	0	240.528	247.517	0
		247	1158	0	0	0	257.51	243.119	0	0	234.909	0	248.127	238.177	0	0	260.752	0	244.04	0	244.455	0	0	0	246.169	251.667	0	0	0	247.559	238.549	256.996	241.957	281.078	242.135	241.769	245.404	255.066	0	237.659	254.086	0	263.985	251.594	250.677	260.584	245.724	0	0
		248	1161.86	0	0	0	254.314	265.122	0	0	236.854	0	0	0	0	0	264.794	242.947	228.462	0	255.667	0	0	0	252.53	243.492	260.954	0	241.173	257.563	253.299	247.78	239.803	261.098	248.364	249.759	240.288	264.78	0	233.282	246.682	0	263.81	252.789	252.029	0	246.557	256.368	0
		249	1165.72	0	0	0	253.453	249.803	0	246.292	228.428	0	0	221.378	0	0	279.123	0	235.095	0	0	0	0	0	248.384	241.096	258.843	0	0	0	252.162	256.557	235.267	269.876	242.078	255.478	240.578	261.607	0	240.583	245.733	0	263.644	248.306	258.645	0	246.289	253.083	0
		250	1169.58	0	0	0	263.812	255.635	0	248.433	234.566	0	0	0	0	0	271.036	246.762	230.688	0	257.773	0	226.97	0	244.485	239.724	257.905	0	0	259.588	255.488	262.485	227.817	277.199	241.499	246.372	249.73	264.559	0	232.382	248.17	0	261.576	241.755	253.181	0	248.104	256.679	0
		251	1173.44	0	0	0	256.583	258.216	0	0	240.827	0	0	238.684	0	0	279.242	0	231.401	0	259.92	0	0	249.885	250.965	242.162	263.261	0	242.848	260.795	247.618	0	235.657	283.698	250.048	263.586	253.881	270.834	0	243.908	252.747	0	261.74	243.739	274.959	246.065	249.285	0	0
		252	1177.3	0	0	0	256.667	251.224	0	0	240.038	0	255.91	229.57	0	0	266.458	0	231.258	0	258.214	0	251.981	0	250.062	251.096	251.591	0	242.556	263.715	258.131	242.75	228.299	264.615	253.862	249.141	254.986	265.422	0	246.775	243.257	0	263.323	239.394	265.326	0	252.236	0	0
		253	1181.16	0	0	0	252.721	256.799	0	254.15	226.234	0	260.097	232.801	0	0	263.116	0	228.42	0	259.114	0	0	259.174	248.718	251.174	270.747	0	239.309	252.849	0	0	239.693	269.139	247.027	252.986	261.1	280.006	0	236.232	253.955	0	0	257.711	256.732	0	255.887	0	0
		254	1185.02	240.114	0	0	253.664	255.279	0	262.081	243.944	0	254.33	227.306	0	0	0	0	235.753	0	262.879	0	0	0	257.457	247.9	252.247	0	249.619	256.472	251.246	257.264	230.848	0	251.035	252.359	256.644	274.086	0	242.759	246.346	0	262.596	241.215	259.458	269.179	248.449	0	0
		255	1188.88	0	0	0	263.428	241.351	0	260.983	250.382	0	0	234.561	0	0	272.667	0	237.175	0	256.017	0	255.25	0	251.921	237.657	255.85	0	232.659	263.917	0	247.809	239.704	271.688	245.55	252.603	250.608	269.802	0	251.163	255.982	0	0	238.453	266.63	0	249.966	250.648	0
		256	1192.74	0	0	0	250.368	251.513	0	252.354	252.149	0	254.513	239.557	0	0	246.029	0	243.081	0	254.321	0	0	0	256.801	261.918	262.881	0	253.9	253.777	256.217	253.48	238.482	271.11	243.861	249.568	245.911	267.562	0	246.886	248.901	0	0	0	249.557	254.258	248.079	0	0
		257	1196.6	0	0	0	258.876	256.19	0	251.94	242.025	0	258.668	229.34	0	0	260.512	0	249.181	0	253.113	0	0	0	248.803	0	263.491	0	0	250.027	240.901	0	239.594	270.361	250.312	247.511	253.054	274.53	0	233.369	245.505	0	0	0	251.405	0	252.2	0	0
		258	1200.46	0	0	0	256.187	262.868	0	256.442	243.374	0	248.988	239.768	0	0	275.505	0	246.985	0	255.852	0	0	0	250.349	252.778	263.321	0	242.151	246.676	259.279	248.31	241.871	0	239.156	238.672	258.147	257.654	0	241.011	252.616	0	0	0	264.17	248.972	247.238	0	0
		259	1204.32	0	0	0	256.266	259.063	0	258.39	241.891	0	261.043	238.032	0	0	260.925	0	237.917	0	267.927	0	0	0	239.317	243.219	255.587	0	238.974	255.219	242.044	253.799	0	273.354	244.8	243.48	242.427	258.804	0	247.432	0	0	0	0	261.148	0	250.959	0	0
		260	1208.18	0	0	0	258.906	259.081	0	0	243.034	0	253.239	244.014	0	222.447	0	0	243.265	0	260.472	0	0	0	251.774	256.548	252.985	0	0	257.514	242.035	257.53	227.093	268.2	247.617	246.542	251.08	253.419	0	251.767	246.384	0	0	0	263.379	0	253.691	261.567	0
		261	1212.04	0	0	0	242.152	257.301	0	260.708	229.511	0	249.61	237.252	0	0	265.041	0	250.648	0	259.523	0	237.325	0	254.735	264.635	248.708	0	248.481	250.617	235.411	251.839	236.914	279.604	242.979	246.756	238.015	268.729	0	253.03	243.407	0	264.789	0	269.389	248.874	257.045	248.669	0
		262	1215.9	234.616	0	0	248.006	250.917	0	260.515	229.301	0	260.119	236.473	0	0	265.575	0	254.419	0	255.061	0	237.991	0	254.876	239.401	260.356	0	0	0	262.561	257.006	240.684	0	242.683	241.187	244.124	258.591	0	251.22	267.189	0	265.333	0	259.67	246.504	257.028	0	0
		263	1219.76	0	0	0	267.282	251.492	0	256.111	0	0	248.397	0	0	0	259.179	0	249.32	0	255.485	0	0	0	245.55	262.966	262.906	0	0	0	256.546	254.721	234.681	265.314	241.881	238.664	242.804	267.275	0	245.171	257.402	0	0	0	264.396	0	261.255	0	0
		264	1223.62	243.268	0	0	266.728	253.558	0	257.966	0	0	255.844	240.985	0	0	261.047	0	242.284	0	265.287	0	0	0	247.55	260.085	256.366	251.917	0	250.479	245.109	248.922	250.672	268.238	242.257	252.846	245.018	270.341	0	237.333	258.415	0	0	0	275.73	0	253.172	0	0
		265	1227.48	248.023	0	0	266.199	252.986	0	262.622	0	0	249.043	236.013	0	0	266.861	0	249.562	0	255.46	0	0	258.152	249.855	254.694	265.071	0	0	257.299	261.42	252.594	242.136	0	242.942	243.366	246.537	267.045	0	249.865	248.631	0	260.77	0	271.459	0	255.21	239.327	0
		266	1231.34	235.739	245.576	0	259.974	235.418	0	266.762	243.9	0	250.964	236.456	0	232.779	249.41	0	239.217	0	256.411	0	231.564	252.76	241.038	0	262.689	0	0	252.431	255.488	255.026	226.205	268.282	238.383	241.369	237.363	264.823	0	249.884	259.323	0	0	0	268.483	0	246.818	0	0
		267	1235.2	0	249.757	0	261.584	254.471	0	249.557	0	0	256.008	238.5	0	0	258.921	0	256.62	0	253.926	0	0	247.573	246.238	249.849	256.298	0	0	258.129	256.792	257.551	0	265.134	246.881	250.659	252.487	266.212	0	244.802	257.348	0	0	0	261.78	0	251.54	237.121	0
		268	1239.06	243.323	0	0	249.596	244.278	0	254.23	0	0	247.313	236.477	0	0	266.828	0	244.759	0	261.608	0	235.484	262.668	257.777	252.273	258.751	0	0	259.813	255.912	238.806	0	262.455	251.7	248.025	239.685	278.325	0	243.956	253.194	0	0	0	259.035	240.208	253.665	0	0
		269	1242.92	246.984	246.535	0	261.524	244.976	0	250.224	262.093	0	261.824	239.495	0	0	272.156	0	243.301	0	250.791	0	0	0	248.197	242.311	251.612	0	232.302	255.259	254.964	256.008	243.793	265.256	259.128	246.154	241.386	266.277	0	235.21	262.572	0	265.182	0	274.005	255.203	250.651	0	0
		270	1246.78	0	0	0	262.008	238.616	0	0	247.932	0	259.492	0	0	0	271.833	0	246.931	0	248.889	0	229.111	0	213.953	255.384	257.077	0	0	261.262	242.977	250.888	0	272.305	233.902	243.572	247.573	260.459	0	248.183	255.649	0	0	0	262.34	250.279	244.89	0	0
		271	1250.64	242.858	0	0	257.111	246.942	0	253.208	238.328	0	249.427	0	0	235.373	252.302	0	233.811	0	252.163	0	0	244.157	252.522	250.293	256.275	0	0	253.159	255.886	261.258	256.947	0	245.507	238.968	263.019	266.047	241.202	249.734	242.779	0	268.719	0	255.67	256.605	237.377	0	0
		272	1254.5	0	252.157	0	256.036	246.144	0	255.188	0	0	255.458	239.178	0	0	261.033	0	240.284	0	256.411	0	0	252.641	255.608	250.956	263.802	0	0	254.144	244.743	254.11	249.59	275.765	231.109	249.666	251.389	263.923	236.419	239.923	260.608	0	252.31	236.952	254.297	259.354	244.458	0	0
		273	1258.36	0	249.035	0	269.266	249.494	0	258.251	244.454	0	255.823	241.583	0	240.578	252.168	0	237.972	0	255.377	0	0	254.73	258.733	249.76	265.841	0	240.437	248.185	253.548	251.682	0	0	250.371	245.56	247.91	262.599	239.797	236.275	274.109	0	269.981	0	272.441	252.364	244.664	0	0
		274	1262.22	0	242.967	0	267.213	245.607	0	254.309	0	0	244.879	235.51	0	0	260.328	0	256.222	0	265.778	0	238.151	269.892	260.392	252.387	269.386	0	237.596	247.225	238.244	259.122	0	264.626	237.997	248.23	250.233	259.213	0	247.638	259.584	0	0	0	265.923	265.648	247.745	0	0
		275	1266.08	241.759	243.726	0	252.494	256.638	0	259.846	251.333	0	241.026	243.836	0	0	262.543	0	246.119	0	262.091	0	0	261.896	265.826	243.52	260.909	243.067	0	255.491	249.968	245.729	235.242	267.684	239.415	242.077	253.011	266.522	243.812	242.645	245.892	0	0	0	269.908	261.412	258.319	248.511	0
		276	1269.94	245.697	247.04	0	247.622	253.327	0	249.384	258.918	0	250.411	242.053	0	231.179	255.048	0	242.813	0	259.667	0	0	263.057	252.652	243.7	262.088	0	227.668	246.33	250.583	266.119	236.165	268.829	235.653	241.113	246.566	253.719	248.788	266.051	261.985	0	0	0	259.575	256.97	254.265	250.782	0
		277	1273.8	0	249.109	0	261.474	259.083	0	0	242.34	0	257.425	236.713	0	0	262.831	0	258.104	0	0	0	236.289	256.194	254.029	237.135	262.734	237.967	0	252.794	256.56	259.384	0	272.882	248.286	252.655	251.106	266.801	240.629	252.294	267.765	0	262.388	0	256.687	250.157	249.483	248.431	0
		278	1277.66	248.257	0	0	257.225	250.082	0	251.623	0	0	248.8	238.885	0	243.458	253.457	0	247.147	0	240.144	0	0	277.079	244.315	251.389	256.991	246.628	0	252.797	248.428	251.298	0	264.148	242.585	244.77	240.146	269.64	249.938	256.617	256.442	0	0	0	255.399	258.601	247.443	248.15	0
		279	1281.52	240.874	254.501	0	255.236	254.348	0	0	254.401	0	255.338	230.658	0	0	255.358	0	245.582	0	255.912	0	0	247.409	255.795	256.46	255.093	249.79	0	254.333	246.905	257.475	0	257.13	239.679	249.683	241.354	258.34	244.063	235.155	262.03	0	255.623	0	268.007	259.836	253.25	0	0
		280	1285.38	254.277	248.714	0	262.32	263.288	0	243.08	257.696	0	246.787	241.566	0	0	264.35	0	246.973	0	259.475	0	232.914	259.16	253.554	250.274	264.359	244.46	234.639	260.152	253.879	252.886	239.079	261.309	248.828	250.473	252.525	259.087	241.786	261.363	258.582	0	267.518	235.103	252.889	252.057	245.732	239.21	0
		281	1289.24	240.361	243.445	0	247.38	262.173	0	0	245.71	0	250.291	0	0	235.538	258.764	0	250.52	0	254.687	0	228.242	287.573	254.843	259.942	254.2	242.227	0	0	246.732	252.227	0	0	243.375	242.934	244.783	251.425	242.592	244.997	257.117	0	277.795	234.837	258.111	267.662	254.266	261.323	0
		282	1293.1	241.235	239.925	0	256.21	262.659	0	252.63	242.704	0	239.29	249.705	0	0	264.625	0	252.191	0	265.701	0	241.214	259.212	248.597	259.084	264.171	238.81	0	250.108	262.333	253.871	0	265.039	250.099	236.765	246.879	250.525	241.047	241.669	261.154	0	252.761	241.819	253.078	273.422	244.338	0	0
		283	1296.96	243.868	0	0	250.087	248.031	0	262.611	234.068	0	236.544	241.19	0	0	265.434	235.37	244.555	0	249.429	0	0	256.535	252.642	253.959	255.617	237.796	0	247.838	263.943	250.113	244.797	261.794	240.374	246.804	247.215	254.317	243.208	249.661	268.293	0	260.412	232.677	256.078	252.742	252.352	249.396	0
		284	1300.82	244.809	253.046	0	253.3	250.971	0	261.124	238.429	0	258.736	232.243	0	0	271.748	254.881	235.609	0	265.901	0	237.123	253.323	245.995	254.861	263.438	0	0	255.577	0	246.093	241.351	268.132	245.541	242.118	245.251	255.621	228.458	247.192	256.576	0	259.776	228.687	261.708	257.699	246.432	244.841	0
		285	1304.68	238.62	242.119	0	257.849	253.932	0	255.461	242.075	0	249.711	236.689	0	221.258	264.107	245.446	241.948	0	254.118	0	240.245	250.848	254.298	254.791	255.769	245.984	239.357	245.358	0	257.187	0	263.465	250.113	239.962	236.277	259.846	240.46	252.545	262.654	0	257.832	233.101	265.718	254.983	254.346	0	0
		286	1308.54	255.972	244.15	0	252.687	272.848	0	256.581	243.213	0	247.576	237.078	0	0	269.125	0	241.276	0	267.093	0	233.577	265.241	251.886	247.466	258.455	242.783	234.955	246.592	255.105	254.082	233.331	0	240.175	249.068	244.684	249.184	242.157	246.346	268.932	0	250.055	226.013	263.879	248.677	247.414	0	0
		287	1312.4	0	239.405	0	249.763	258.352	0	0	241.922	0	252.106	242.995	0	0	257.82	0	247.295	0	273.124	0	245.085	259.92	262.9	246.636	253.764	0	0	246.98	264.063	251.961	0	275.851	249.884	252.066	240.99	262.491	241.115	251.876	260.075	245.5	270.485	233.674	253.127	255.491	254.334	0	0
		288	1316.26	239.045	245.89	0	260.939	252.9	0	252.197	246.076	0	252.471	244.679	0	0	269.421	0	241.532	0	262.172	0	239.477	258.599	249.261	263.815	256.932	240.404	238.801	250.03	260.026	267.013	0	0	237.093	249.092	236.018	245.997	236.136	243.141	257.901	0	263.689	234.113	269.045	261.411	253.275	242.374	0
		289	1320.12	245.837	250.174	0	250.708	255.909	0	0	243.035	0	252.594	231.257	0	0	261.684	242.398	243.159	0	269.541	0	0	250.038	249.339	239.636	252.798	0	0	257.754	261.556	273.602	0	267.273	248.025	240.516	237.664	250.268	241.6	232.632	262.363	0	258.34	233.243	255.96	273.942	255.641	242.806	0
		290	1323.98	244.009	242.02	246.115	243.659	254.019	0	252.008	237.5	0	251.086	236.605	0	0	258.123	0	234.252	0	265.267	0	228.826	249.315	257.72	268.542	0	237.916	0	257.676	266.823	249.955	236.986	0	247.418	236.512	244.107	254.779	233.303	239.738	264.849	0	273.417	234.13	258.297	0	251.465	243.596	0
		291	1327.84	244.138	234.268	0	256.444	263.221	0	0	260.124	0	251.854	0	0	223.502	262.842	246.969	236.828	0	263.476	0	228.254	255.32	262.209	258.866	251.692	0	0	262.818	0	279.63	247.229	277.957	243.476	241.759	231.54	245.073	233.084	254.631	258.334	257.566	271.349	243.949	258.393	266.889	251.739	243.433	0
		292	1331.7	0	0	253.841	244.662	262.862	0	254.611	252.549	0	256.551	234.414	0	0	261.615	235.748	234.083	0	260.296	0	238.59	249.502	248.293	258.116	245.881	253.096	0	261.651	260.737	267.557	0	267.033	235.741	247.805	233.872	252.566	238.023	242.24	261.902	0	260.288	235.513	266.839	262.991	250.674	0	0
		293	1335.56	242.654	232.687	249.413	244.479	243.508	0	247.695	250.49	0	253.647	233.66	0	0	265.23	228.338	244.565	0	275.119	0	221.322	250.608	249.66	267.56	251.41	240.283	0	272.124	257.503	260.244	0	285.141	238.533	230.086	226.719	239.95	240.481	0	258.497	0	274.58	233.049	0	253.365	247.241	245.513	0
		294	1339.42	245.791	232.096	0	248.039	258.696	0	257.845	251.053	0	246.475	244.232	0	0	260.819	245.71	237.317	0	261.664	0	237.333	266.739	248.914	253.966	247.428	0	241.061	249.327	256.457	251.598	0	251.767	236.799	234.177	238.931	236.92	240.377	244.929	260.495	0	255.155	231.685	0	249.112	254.52	250.913	0
		295	1343.28	246.295	232.407	258.53	243.793	258.184	0	253.513	238.932	0	252.236	236.65	0	0	261.454	0	245.275	0	261.376	0	250.014	265.631	252.335	254.035	246.973	235.201	0	0	274.206	276.417	0	274.698	247.862	0	225.922	262.578	235.418	251.417	260.035	0	267.683	226.304	0	265.195	255.322	235.457	0
		296	1347.14	239.573	243.019	250.398	239.495	254.662	0	254.541	246.409	0	245.752	238.837	0	0	267.899	0	239.754	0	258.4	0	246.41	262.007	244.836	259.939	253.736	0	0	259.432	255.55	249.659	0	269.873	240.358	241.078	225.303	243.043	243.657	247.519	268.049	0	256.097	242.869	0	265.775	256.105	0	0
		297	1351	235.711	231.422	0	249.943	254.009	0	259.6	244.199	0	240.725	233.02	0	0	265.467	236.613	239.396	0	258.83	0	235.98	267.721	252.66	249.649	253.636	228.374	0	247.384	271.204	251.053	0	280.203	236.349	240.725	240.824	243.735	240.975	245.461	271.073	0	270.189	235.133	0	250.524	264.685	245.126	0
		298	1354.86	243.933	232.306	249.57	243.359	259.424	261.037	254.322	243.047	0	244.514	0	0	0	267.346	0	237.072	0	269.756	0	232.514	271.635	253.262	256.196	248.792	224.964	0	256.311	257.933	261.172	235.916	0	246.19	239.791	230.853	249.407	0	243.323	252.505	241.046	0	231.803	256.737	260.129	259.625	247.246	0
		299	1358.72	250.348	247.273	247.917	0	247.459	0	255.132	239.566	0	256.968	241.395	0	0	260.182	0	241.435	0	252.955	0	239.101	271.372	244.41	262.638	241.24	232.08	0	254.593	266.805	255.146	0	0	230.517	239.26	233.579	233.707	0	248.24	258.228	0	265.703	236.109	0	255.98	253.684	247.42	0
		300	1362.58	236.892	241.089	248.578	253.636	245.902	0	239.717	254.717	0	244.592	238.63	0	255.044	257.687	239.934	246.556	0	264.545	0	231.331	0	238.174	254.895	255.585	0	247.071	260.325	263.208	264.725	0	268.017	231.777	243.493	240.236	234.481	249.473	231.049	265.445	0	267.242	247.495	0	258.191	252.324	246.069	0
		301	1366.44	242.303	233.818	241.571	251.245	257.259	0	260.634	0	0	255.056	241.692	0	0	274.821	0	240.314	0	245.304	0	236.861	253.084	244.079	255.385	262.696	0	0	254.851	267.788	263.746	0	0	248.766	243.393	241.775	251.405	0	243.056	269.311	0	266.732	233.215	0	253.321	260.639	0	0
		302	1370.3	233	238.267	247.747	260.334	246.136	0	250.544	244.481	0	251.52	238.384	0	246.876	260.254	0	234.694	0	251.614	0	225.565	244.371	245.803	248.978	253.166	0	0	256.092	269.807	259.834	0	0	235.539	240.308	234.311	243.654	0	227.766	255.931	0	258.869	245.574	264.867	0	248.51	245.243	0
		303	1374.16	242.914	234.373	0	0	0	0	254.448	241.003	0	247.805	0	0	0	266.803	0	258.22	0	236.184	0	0	263.795	244.756	270.404	252.947	0	246.932	265.712	262.217	260.056	0	263.138	244.995	249.818	245.725	260.855	0	0	260.775	0	262.803	225.528	0	265.26	248.549	0	0
		304	1378.02	252.804	240.174	245.929	249.604	267.662	0	241.702	252.136	0	243.818	247.95	0	228.543	258.291	0	245.134	0	235.767	0	236.192	247.297	241.864	265.053	250.89	0	0	270.6	259.04	269.845	0	0	244.221	247.185	245.812	246.338	256.203	0	258.73	0	253.831	229.8	0	260.727	251.357	0	0
		305	1381.88	247.399	241.735	258.533	263.225	257.791	267.657	250.106	241.949	0	244.371	241.142	0	0	252.79	0	247.019	0	247.213	0	235.518	254.327	240.638	267.92	251.942	0	0	275.723	262.477	257.914	0	0	238.757	238.202	240.938	245.381	252.07	238.129	270.56	0	255.067	238.116	0	251.917	241.838	243.435	0
		306	1385.74	234.315	232.049	250.672	253.563	0	255.259	256.888	247.162	0	247.532	242.212	0	0	265.069	0	245.771	0	252.251	0	213.527	261.698	238.165	250.243	263.541	0	0	260.457	260.878	254.392	0	256.267	230.324	241.53	239.138	236.127	0	247.271	246.237	0	262.15	249.544	0	252.709	240.684	0	0
		307	1389.6	235.623	233.609	243.19	247.861	0	0	250.791	243.55	0	256.363	243.725	0	0	257.491	240.485	244.22	0	235.218	0	235.142	263.366	239.177	260.156	256.903	0	0	255.538	260.759	266.477	0	259.467	228.806	249.194	243.589	242.227	250.52	243.929	266.762	0	257.269	238.141	271.015	250.842	237.933	245.347	0
		308	1393.46	239.168	223.264	0	257.32	0	243.701	256.78	237.537	0	254.981	250.417	0	242.191	250.114	0	249.824	0	247.266	0	242.76	279.056	239.823	266.8	262.857	0	0	255.326	265.162	264.451	0	270.663	228.592	244.59	239.471	246.521	0	242.576	272.827	245.673	274.127	236.102	263.634	260.653	241.348	0	0
		309	1397.32	244.867	232.721	248.948	0	251.786	247.167	257.361	237.118	0	241.534	253.463	0	230.451	258.302	0	249.72	0	234.461	0	247.167	263.164	244.586	250.932	270.073	0	0	248.072	254.826	268.053	0	0	226.605	239.27	248.604	237.29	0	0	263.554	0	264.88	231.518	0	263.735	243.222	0	0
		310	1401.18	223.166	226.229	248.894	0	266.595	0	254.288	243.332	0	0	262.175	0	0	250.992	0	243.867	0	251.489	0	232.558	260.64	239.336	258.729	275.384	226.666	0	252.213	268	266.464	0	268.366	239.04	231.406	249.113	247.839	241.203	247.03	256.624	0	267.835	238.675	270.321	0	238.949	0	0
		311	1405.04	239.602	235.368	248.803	255.783	0	252.633	262.135	250.969	0	237.846	239.182	0	238.058	251.227	0	236.558	0	252.478	0	240.314	256.183	245.155	252.839	267.343	0	0	242.953	260.475	267.929	0	262.408	231.434	248.023	246.112	249.288	0	239.909	262.518	241.24	267.198	0	0	253.765	245.606	250.088	0
		312	1408.9	239.854	222.735	234.515	257.286	0	0	252.711	244.959	0	234.552	242.244	0	0	257.826	0	244.895	0	249.518	0	244.515	256.447	242.899	255.833	267.049	0	0	253.676	269.158	263.128	0	262.918	244.488	242.933	231.965	253.03	244.767	238.663	273.727	0	262.417	0	263.001	252.882	241.666	0	0
		313	1412.76	240.598	223.523	231.566	0	0	251.33	239.827	242.455	0	245.659	249.353	0	234.938	259.372	0	244.151	0	244.742	0	251.346	252.857	250.171	257.185	264.641	0	236.129	255.494	268.967	262.892	0	0	235.484	230.481	227.326	237.886	239.034	237.508	248.467	0	253.841	231.566	263.779	249.626	246.197	0	0
		314	1416.62	245.117	219.57	241.781	253.897	0	250.554	239.915	250.601	0	239.624	260.756	0	236.566	249.414	0	224.207	0	0	0	248.593	244.533	244.192	0	261.919	0	0	248.015	261.667	265.992	0	268.615	236.045	235.365	246.174	246.094	0	229.398	261.411	0	255.823	229.92	0	257.295	244.536	0	0
		315	1420.48	244.302	221.5	232.273	255.417	254.133	0	0	250.488	0	232.425	238.566	0	238.818	253.6	0	238.782	0	0	0	247.938	244.141	245.57	253.384	277.862	0	226.359	263.908	263.948	259.38	0	0	242.664	239.848	240.55	249.305	0	241.051	249.03	0	263.143	227.03	269.07	258.255	240.021	0	0
		316	1424.34	253.755	228.467	252.376	252.147	254.667	0	251.033	245.231	0	235.834	250.223	0	0	248.789	0	229.432	0	254.066	0	252.231	259.164	243.421	244.446	269.146	0	229.813	254.26	261.512	268.154	0	0	250.537	236.698	242.954	258.913	0	233.522	249.654	0	265.743	244.399	273.379	245.517	247.465	0	0
		317	1428.2	241.389	225.999	242.605	248.506	251.394	251.73	0	255.723	0	226.973	253.384	0	0	258.976	252.919	239.053	0	245.844	0	0	248.503	243.301	239.154	280.44	0	228.308	247.832	266.037	257.362	237.223	0	244.191	234.066	238.89	251.216	0	224.285	254.055	0	254.949	239.779	0	245.417	248.762	0	0
		318	1432.06	242.433	217.209	247.488	248.192	0	254.422	241.196	251.656	0	239.254	243.573	0	237.461	249.636	0	237.573	0	246.839	0	250.512	247.136	241.022	247.905	267.131	241.352	238.189	263.014	271.373	265.315	0	0	248.512	242.789	239.129	261.226	240.461	238.731	252.964	0	254.168	0	262.212	243.026	244.803	0	0
		319	1435.92	247.268	229.474	250.263	252.295	265.943	256.129	245.651	249.717	0	240.616	245.607	0	0	254.26	242.287	231.064	0	250.646	0	249.957	252.639	237.733	0	276.158	234.391	230.86	260.807	256.88	274.507	0	0	229.875	238.656	0	254.5	0	244.628	256.278	0	257.772	242.361	276.424	240.066	238.212	0	0
		320	1439.78	256.96	232.02	240.937	239.61	266.082	0	0	240.87	0	241.178	243.238	0	239.383	260.77	0	227.415	0	246.384	0	248.684	254.146	243.66	242.983	293.164	0	0	251.23	260.149	278.715	0	0	246.707	239.597	249.607	262.377	243.6	231.651	246.21	0	0	229.666	0	0	232.53	0	0
		321	1443.64	250.606	232.936	237.66	258.826	267.687	0	241.323	257.056	236.008	240.265	244.963	0	258.186	260.088	242.411	232.982	0	242.645	0	217.689	239.646	229.929	0	274.01	0	0	250.353	263.338	268.913	0	0	234.809	237.325	246.343	251.099	243.536	236.691	256.753	0	253.329	0	259.602	0	244.271	0	0
		322	1447.5	244.33	232.784	236.043	259.919	274.821	0	240.153	245.705	0	235.639	239.211	0	253.03	256.655	0	231.316	0	248.891	0	237.042	245.176	245.718	246.896	268.667	0	0	256.152	258.817	257.694	0	0	232.18	236.04	244.414	267.381	237.998	236.679	261.078	0	0	0	0	252.72	246.977	0	0
		323	1451.36	246.419	246.33	248.458	250.812	274.923	262.918	0	245.705	0	244.031	233.408	0	241.013	262.31	0	223.548	0	243.272	0	229.882	234.611	0	236.329	275.506	0	228.381	255.558	272.955	268.421	0	258.268	0	243.392	248.305	257.742	0	230.206	250.682	0	0	235.651	266.935	0	243.064	0	0
		324	1455.22	235.57	245.367	238.484	247.356	266.6	0	239.293	241.017	0	257.602	243.846	0	242.652	254.797	0	237.288	0	232.39	0	230.365	243.351	0	0	270.517	0	234.634	250.201	258.571	268.643	230.846	0	224.629	253.725	246.773	260.929	0	234.617	251.837	0	0	237.654	254.355	0	253.8	0	0
		325	1459.08	245.472	227.548	247.319	257.02	262.507	0	248.099	251.319	0	248.039	244.139	0	243.602	252.614	0	232.514	0	244.597	0	227.317	238.512	0	246.074	275.47	0	236.525	242.144	260.995	249.915	0	249.952	0	248.453	252.53	252.909	0	236.186	239.448	0	276.444	230.864	256.27	0	240.352	0	0
		326	1462.94	238.077	225.186	249.856	244.411	266.723	248.821	236.485	232.902	0	251.026	236.159	0	248.687	266.552	0	232.183	0	231.158	0	232.348	244.025	0	0	263.121	228.393	232.344	256.658	269.367	260.67	236.565	0	227.73	239.471	248.251	262.253	0	233.485	260.472	0	267.326	0	264.494	0	239.949	0	0
		327	1466.8	239.998	229.692	250.563	258.077	263.086	0	237.58	241.412	0	238.187	244.524	0	242.558	263.745	0	229.591	0	244.822	0	222.943	249.066	242.038	245.538	265.746	0	239.184	256.383	256.581	257.222	224.101	270.326	0	251.886	240.64	266.447	241.754	242.681	252.195	0	250.168	234.954	254.735	230.372	242.143	0	0
		328	1470.66	236.525	227.76	248.668	256.584	265.689	251.427	245.313	242.818	0	245.039	241.274	0	250.147	261.143	0	221.627	0	239.955	0	218.43	247.592	239.669	0	258.04	216.847	0	247.412	263.796	260.041	0	262.108	0	236.055	240.708	255.184	248.395	231.998	247.828	0	256.1	0	0	237.378	232.5	0	0
		329	1474.52	0	222.84	239.933	260.958	257.122	0	248.262	250.552	0	244.704	242.529	0	252.107	261.133	0	227.665	0	243.433	0	226.662	256.61	0	0	275.602	0	0	243.953	266.619	264.045	0	0	0	230.282	248.735	257.215	248.995	232.946	241.886	251.981	0	233.786	258.518	0	242.555	0	0
		330	1478.38	0	226.955	250.768	250.492	261.892	0	258.094	250.104	0	240.421	237.811	221.335	239.847	264.883	0	227.169	0	208.804	0	0	257.42	251.724	0	263.412	0	232.131	258.788	254.254	254.149	229.381	265.626	0	230.204	236.199	255.834	244.654	247.907	250.109	0	0	226.109	0	0	242.861	0	0
		331	1482.24	0	235.403	241.042	251.664	273.468	0	240.001	244.833	0	240.725	234.229	0	245.72	268.78	0	225.801	0	243.95	0	241.593	260.875	0	259.163	260.266	0	232.971	253.012	259.826	255.253	227.504	0	241.432	242.412	257.213	258.922	250.705	246.674	246.222	0	255.462	235.008	0	0	231.15	0	0
		332	1486.1	254.585	224.953	236.489	252.598	267.371	0	252.984	237.884	0	247.645	234.846	0	241.943	260.298	0	235.593	0	253.881	243.637	229.63	267.352	0	258.186	0	231.867	225.194	0	249.217	261.584	0	0	0	231.982	263.288	259.364	247	249.032	249.877	0	0	236.094	0	238.711	234.822	0	0
		333	1489.96	241.805	225.586	233.334	264.384	260.479	0	235.338	252.766	0	241.234	0	0	244.947	260.439	0	218.038	0	244.587	240.464	236.31	265.545	0	268.661	268.646	227.323	230.503	251.087	259.233	0	236.427	265.232	0	233.124	253.786	258.568	238.157	242.071	257.239	0	265.528	0	259.851	248.582	238.183	0	0
		334	1493.82	239.841	236.603	0	256.184	260.96	263.582	249.416	247.967	0	241.248	232.386	0	241.454	252.557	0	0	0	0	244.48	0	271.628	244.899	0	272.591	247.083	0	253.202	265.704	260.027	228.29	257.823	0	252.907	253.508	253.869	252.072	244.099	246.209	0	0	236.88	0	0	0	0	0
		335	1497.68	247.561	0	241.611	265.715	260.018	255.96	234.747	0	0	241.023	234.119	0	246.652	262.398	0	236.46	0	255.439	241.284	0	261.628	0	263.725	264.07	230.662	243.817	246.583	254.074	254.914	231.207	263.005	0	241.771	242.027	264.991	251.43	244.228	241.297	0	250.654	238.116	258.175	257.377	230.889	0	0
		336	1501.54	239.972	227.076	241.121	256.584	263.07	266.134	252.603	240.381	0	246.628	220.24	0	238.624	260.967	0	231.876	0	0	246.433	235.24	262.738	252.848	252.97	264.683	237.588	230.427	246.75	268.596	254.348	227.684	258.011	0	232.639	249.573	266.369	0	239.369	232.774	0	0	223.374	260.78	238.782	231.309	0	0
		337	1505.4	0	226.131	240.814	0	265.992	254.799	254.356	240.922	0	237.045	0	0	236.412	247.563	0	219.626	0	0	245.146	232.143	258.138	243.201	237.664	0	225.234	235.198	248.868	245.015	256.326	238.22	0	0	240.172	255.944	242.73	0	225.07	244.153	257.706	0	236.105	255.755	265.763	236.576	0	0
		338	1509.26	241.862	0	240.962	251.892	263.632	260.93	247.687	243	0	238.13	239.927	0	237.762	260.825	0	217.39	0	243.517	235.528	0	255.867	253.101	241.277	258.409	211.974	0	253.466	254.796	252.176	241.592	267.517	219.666	231.289	247.31	258.599	0	238.478	257.111	0	0	229.017	252.26	0	0	0	0
		339	1513.12	242.403	231.269	245.086	248.161	262.376	258.535	255.753	236.855	0	243.603	0	0	236.995	253.202	0	229.766	0	0	232.201	208.145	265.608	250.943	241.741	277.931	220.788	0	255.386	254.6	272.461	233.48	268.077	0	240.772	242.003	253.621	251.665	240.329	243.477	0	252.809	231.818	0	0	236.293	0	0
		340	1516.98	246.861	0	245.939	234.833	260.715	255.924	258.204	230.018	0	245.294	226.616	0	251.043	266.586	0	221.029	0	241.538	231.997	226.081	262.907	265.244	232.149	263.803	231.721	237.636	242.46	255.681	263.47	236.21	258.324	0	249.557	246.583	243.731	0	239.905	257.679	258.177	0	238.558	0	253.391	245.56	234.314	0
		341	1520.84	259.778	0	238.776	0	257.926	252.68	242.311	233.322	0	241.475	232.074	0	234.041	263.006	0	215.869	0	242.694	238.211	0	258.698	259.167	238.391	244.549	255.332	0	241.173	254.807	266.859	233.442	250.247	225.575	244.222	250.702	248.725	0	251.157	243.206	0	0	235.251	0	257.181	236.475	0	0
		342	1524.7	249.693	0	246.405	250.235	263.427	266.235	244.557	0	0	254.193	232.225	0	234.189	249.333	0	210.482	0	256.894	232.649	232.634	260.473	257.885	235.603	256.328	245.343	248.505	264.619	255.6	266.583	230.615	251.47	0	246.308	245.801	251.239	0	240.062	255.282	254.295	0	227.571	0	258.5	250.924	230.528	0
		343	1528.56	254.376	0	0	245.024	264.336	272.558	248.609	232.607	0	246.396	242.146	0	238.831	263.053	0	215.332	0	244.675	225.139	216.331	254.332	262.745	230.742	268.34	253.783	242.118	253.286	257.679	263.661	233.659	251.52	232.393	246.395	242.619	249.884	232.761	236.02	254.384	244.887	0	237.182	0	264.451	225.446	0	0
		344	1532.42	246.104	0	240.35	247.561	249.212	271.071	246.216	227.802	0	241.824	0	0	235.616	260.395	0	225.978	0	229.628	228.699	0	0	258.616	239.389	262.317	261.919	0	256.232	241.192	268.82	0	248.295	244.646	243.441	247.199	256.677	244.416	235.132	235.898	254.924	265.036	221.009	253.732	260.997	242.572	234.828	0
		345	1536.28	0	0	0	248.889	268.947	262.248	244.983	236.746	0	238.482	234.388	0	243.104	0	0	225.481	0	0	231.793	0	265.715	265.88	247.103	259.003	243.533	239.681	258.623	253.369	255.003	232.687	0	237.124	245.621	249.696	253.394	254.436	235.119	237.801	248.49	0	229.714	0	258.577	233.104	0	0
		346	1540.14	227.603	0	243.766	240.461	275.881	255.479	242.674	226.192	0	246.185	0	0	243.902	258.68	0	233.273	0	244.58	221.299	218.528	253.476	0	229.434	0	228.117	237.239	257.996	253.316	264.8	0	245.118	250.662	250.924	241.505	251.154	243.482	234.538	245.683	245.515	0	226.507	0	258.841	235.228	0	0
		347	1544	236.737	0	0	247.649	262.804	243.944	244.546	0	0	247.709	0	0	231.54	256.22	0	236.137	0	247.398	228.94	218.95	253.782	0	236.709	0	246.38	223.473	252.703	260.487	278.517	0	246.573	245.222	246.999	242.389	242.144	239.078	230.259	242.78	241.337	256.427	227.214	0	0	239.618	0	0
		348	1547.86	251.72	0	259.481	259.603	265.059	273.413	247.295	229.026	0	246.114	0	0	247.873	265.652	0	229.082	0	255.202	233.836	223.082	269.251	0	250.908	0	222.074	239.86	246.789	245.506	266.68	0	248.027	238.932	236.977	237.727	243.086	238.474	229.83	243.254	248.863	255.087	214.311	253.279	255.007	249.514	0	0
		349	1551.72	249.367	0	266.582	252.701	269.558	257.602	245.945	230.778	0	244.535	0	0	247.486	0	0	236.061	0	244.121	238.029	215.135	0	274.949	233.562	284.5	269.02	239.848	249.203	253.93	281.918	234.184	252.97	0	251.364	230.531	238.649	0	240.444	250.42	250.988	258.491	236.668	261.34	255.992	226.962	243.169	0
		350	1555.58	239.308	0	0	246.735	267.895	257.805	245.492	230.77	0	241.944	0	0	0	262.887	0	219.31	0	245.441	231.144	227.301	262.64	255.09	232.894	0	246.141	251.063	248.323	248.506	272.664	0	248.384	239.988	236.924	244.945	252.126	241.575	234.86	253.288	251.57	254.719	226.838	0	244.253	224.264	0	0
		351	1559.44	248.911	0	252.747	252.048	264.051	262.469	237.746	229.878	0	232.174	242.251	0	228.907	0	0	238.997	0	0	228.636	222.011	0	261.31	231.601	269.88	229.516	255.54	249.011	248.758	274.226	0	259.25	253.978	248.868	238.041	251.687	233.319	232.755	250.293	263.117	263.158	216.22	256.813	0	226.13	0	0
		352	1563.3	236.961	0	0	253.798	266.167	264.228	248.886	235.31	0	241.897	0	0	231.639	251.911	0	214.186	0	238.778	232.548	0	253.095	266.909	244.601	0	218.852	249.116	0	259.985	269.768	0	247.149	236.451	259.585	237.011	247.76	238.093	232.32	237.35	242.403	271.172	227.488	253.01	256.524	229.891	0	0
		353	1567.16	247.298	0	238.778	254.925	269.537	249.87	252.55	227.996	0	245.242	0	0	0	257.608	0	219.6	0	0	237.103	0	250.129	258.062	239.342	271.334	252.601	253.172	250.536	249.124	279.068	238.334	246.84	257.765	237.938	251.735	241.184	234.648	0	237.248	243.626	250.169	218.398	268.269	0	234.516	0	0
		354	1571.02	243.517	0	243.573	0	262.314	254.263	243.027	227.094	0	238.523	236.908	0	230.425	264.135	0	232.338	0	0	220.715	0	258.027	253.259	237.801	261.594	233.823	247.213	0	256.098	272.734	0	253.042	251.287	233.483	245.956	243.564	240.794	0	239.55	248.303	0	217.253	248.808	259.601	222.075	0	0
		355	1574.88	242.119	222.157	250.309	243.223	268.197	250.974	248.406	229.685	0	241.263	0	0	0	252.579	0	224.538	0	245.771	230.111	0	252.574	248.97	233.499	0	243.818	249.494	253.593	256.771	285.975	0	248.099	247.424	248.962	241.983	243.022	237.399	229.823	244.427	244.206	253.136	214.841	254.369	257.664	224.469	0	0
		356	1578.74	244.212	0	0	251.576	263.897	251.836	254.039	225.614	0	254.424	0	0	0	260.289	0	221.575	0	0	229.577	0	270.272	259.243	226.381	0	251.642	249.11	243.419	0	266.606	241.59	243.753	248.903	235.32	252.146	244.988	0	231.249	237.359	238.043	245.76	215.094	253.33	0	233.96	234.354	0
		357	1582.6	250.465	0	0	241.256	271.306	249.532	246.283	238.144	0	247.646	241.003	0	239	268.417	0	220.336	0	242.681	234.763	231.659	270.309	249.004	228.422	273.925	241.273	240.838	249.961	249.569	274.682	0	247.306	246.641	238.72	247.784	240.194	248.257	0	243.109	238.028	245.207	213.855	256.084	0	230.511	0	0
		358	1586.46	250.316	0	0	246.353	256.604	253.987	251.012	228.774	0	237.879	233.242	0	228.515	250.428	0	220.007	0	252.348	217.837	223.734	270.836	255.794	236.474	252.489	219.158	0	0	0	267.922	0	242.755	242.572	243.213	246.113	237.742	0	242.025	244.841	221.446	0	201.066	242.398	250.823	217.094	0	0
		359	1590.32	251.959	224.062	0	0	257.223	258.489	244.41	250.167	0	237.716	0	0	0	254.566	0	225.635	0	244.427	232.287	0	264.347	251.898	231.561	261.554	237.222	239.267	0	236.744	257.047	223.517	221.428	245.774	240.966	246.708	245.616	249.376	236.895	0	223.283	250.316	204.342	240.293	257.375	228.46	0	0
		360	1594.18	240.328	0	248.268	245.835	270.052	257.143	244.749	225.992	0	0	240.873	0	223.428	259.112	0	225.116	0	242.661	234.088	0	258.588	252.419	233.182	0	248.184	242.99	0	248.058	280.908	0	236.396	246.145	0	235.979	246.943	250.747	0	240.8	231.941	247.036	214.248	252.143	255.376	227.711	225.116	0
		361	1598.04	220.908	0	0	245.199	259.674	250.958	0	234.424	0	0	222.392	0	232.143	259.415	0	0	0	232.661	235.861	0	266.323	247.571	228.128	251.367	238.368	0	0	257.677	263.883	227.311	242.604	237.951	251.004	245.089	244.917	243.808	224.229	0	234.5	255.177	216.632	252.965	258.825	235.307	237.858	0
		362	1601.9	232.416	0	249.417	247.157	259.137	0	244.805	226.41	0	251.955	242.881	0	222.835	256.949	0	0	0	237.645	240.027	0	258.646	250.802	222.23	263.852	250.382	0	0	267.466	266.263	231.711	236.522	262.094	259.155	230.601	244.21	241.525	232.268	244.053	231.563	255.997	214.256	259.065	246.843	238.457	0	0
		363	1605.76	248.27	0	253.453	248.483	256.242	0	238.659	239.286	0	246.655	0	0	234.722	259.821	0	237.193	0	0	226.989	0	246.007	247.086	230.295	244.691	235.905	245.798	0	0	266.841	0	237.58	250.681	266.485	236.445	246.516	233.356	231.665	0	235.545	250.051	220.725	247.689	257.076	228.171	0	0
		364	1609.62	245.885	0	0	253.49	256.996	260.395	246.667	0	0	243.476	253.986	0	0	256.889	0	231.396	0	233.134	233.928	0	249.625	250.368	231.381	274.424	250.87	0	0	265.884	272.534	0	0	241.49	259.193	237.726	242.154	243.074	238.202	242.925	244.604	0	220.656	273.182	251.188	221.915	0	0
		365	1613.48	228.078	0	0	258.407	0	248.517	242.561	228.339	0	241.904	226.311	0	0	252.447	0	226.971	0	0	236.005	0	277.461	254.557	240.593	256.331	247.366	242.153	0	267.438	260.445	0	0	241.122	258.893	242.909	249.367	241.266	232.213	0	235.462	243.532	0	267.136	255.925	215.385	246.235	0
		366	1617.34	246.238	0	0	250.779	251.678	265.78	244.839	0	0	0	228.776	0	214.755	249.277	0	0	0	235.224	226.214	214.938	261.155	262.389	234.013	268.203	229.437	252.52	0	276.004	266.723	223.123	235.316	241.522	0	228.379	242.519	236.778	233.6	0	228.899	0	218.629	266.553	0	221.601	228.67	0
		367	1621.2	231.591	0	0	240.525	0	0	0	0	0	232.14	255.066	0	214.759	0	0	220.419	0	233.595	230.424	0	283.611	261.416	233.29	270.886	230.753	264.469	0	261.97	275.733	220.063	232.435	246.158	262.512	231.994	235.47	243.664	232.303	0	250.545	0	222.513	252.038	0	221.874	227.392	0
		368	1625.06	232.866	0	0	258.06	267.904	0	242.55	230.449	0	0	218.479	0	214.139	0	0	0	0	245.519	230.273	0	261.995	262.314	236.967	260.237	242.55	256.301	0	261.043	264.942	222.69	227.783	238.806	257.934	0	248.1	239.29	227.227	0	235.755	0	0	256.756	242.109	220.667	240.877	0
		369	1628.92	235.006	0	0	254.614	262.033	250.033	247.297	0	0	0	254.919	0	223.972	0	0	240.109	0	238.302	239.106	0	250.348	258.192	235.362	266.259	0	0	0	256.227	266.033	222.818	236.156	249.559	235.131	0	242.616	237.826	215.499	248.574	247.782	0	0	264.134	0	0	230.018	0
		370	1632.78	234.584	229.795	0	239.856	256.94	0	244.264	219.675	0	245.859	221.664	0	0	257.234	0	226.575	0	244.263	244.59	223.774	261.299	263.758	224.364	255.159	224.676	249.322	0	271.88	279.343	222.634	237.652	240.288	243.41	229.599	239.26	232.906	0	234.773	249.986	255.922	214.595	257.957	0	0	0	0
		371	1636.64	239.819	0	0	240.453	263.643	0	0	237.285	0	0	217.542	0	217.64	0	229.833	0	0	243.177	256.026	0	259.602	257.662	238.316	263.365	221.719	248.717	0	260.019	276.217	232.886	0	248.547	0	0	245.465	245.888	0	239.387	244.522	0	0	263.755	0	212.517	0	0
		372	1640.5	0	0	0	240.801	270.667	253.439	240.654	230.391	0	238.982	213.829	0	223.826	0	0	230.843	0	246.574	242.241	233.712	253.239	265.801	236.006	258.865	227.098	258.8	0	276.467	267.804	233.012	235.727	253.025	0	242.851	245.895	239.844	230.101	0	241.07	255.499	224.12	258.678	0	0	0	0
		373	1644.36	234.359	0	243.493	241.538	269.02	0	242.756	0	0	237.265	214.708	0	216.045	0	238.126	0	0	242.861	250.243	230.321	262.52	256.025	232.333	251.376	220.301	0	0	255.489	280.816	239.207	251.828	255.787	255.866	0	250.228	246.222	213.469	0	241.202	0	221.693	246.823	0	234.605	0	0
		374	1648.22	225.653	0	239.755	248.268	267.149	0	0	0	0	248.714	224.397	0	215.558	0	242.019	0	0	236.713	235.291	225.146	255.651	258.104	214.933	266.612	219.692	267.457	0	273.124	267.187	236.035	255.685	248.48	0	229.007	249.261	249.933	224.388	0	237.965	253.385	0	261.348	0	235.366	210.649	0
		375	1652.08	236.508	0	0	247.228	257.414	0	230.186	0	0	254.84	244.644	0	221.852	0	231.28	0	0	241.447	234.632	0	258.997	257.267	229.191	260.231	0	249.439	0	278.48	267.841	222.672	236.179	258.833	0	225.352	0	244.726	224.196	235.761	0	244.086	225.731	263.413	0	221.79	0	0
		376	1655.94	0	0	252.056	243.068	257.755	0	228.901	232.455	0	243.218	0	0	222.412	252.751	233.07	0	0	232.833	242.854	220.881	262.934	262.799	0	260.079	0	245.951	241.107	273.646	269.629	215.768	250.827	249.132	0	0	238.728	236.015	238.132	230.793	241.848	248.29	230.778	262.405	0	215.761	220.312	0
		377	1659.8	239.561	0	0	243.048	261.948	253.945	226.927	0	0	243.087	216.148	0	211.887	0	0	0	0	244.543	244.381	217.561	259.12	273.225	0	266.692	216.409	262.443	0	263.907	271.709	227.495	0	255.138	0	0	247.265	239.495	230.169	0	237.337	243.014	233.277	254.042	0	223.955	0	0
		378	1663.66	254.138	0	251.229	252.612	0	255.807	235.265	0	0	245.154	208.01	0	219.313	0	229.441	0	0	237.083	250.211	209.959	265.608	252.221	243.267	261.468	227.232	244.966	0	264.993	279.705	235.836	0	0	0	0	228.076	254.407	211.73	229.873	241.842	258.789	221.208	256.48	0	0	0	0
		379	1667.52	241.816	0	243.017	244.444	260.197	0	234.4	0	0	243.8	220.109	0	215.217	0	0	0	0	242.848	242.403	0	258.631	260.188	227.487	269.265	0	245.867	0	267.543	274.694	234.986	237.805	240.068	0	230.786	236.825	236.345	214.411	0	0	254.478	228.152	256.906	0	223.683	0	230.079
		380	1671.38	239.195	0	235.874	271.316	252.846	245.533	0	0	0	243.831	226.553	0	215.926	0	230.589	0	0	239.696	236.812	219.816	251.044	259.594	233.679	269.011	207.176	252.144	0	0	270.202	228.374	236.489	239.773	238.087	0	239.317	250.731	226.043	231.884	235.607	249.03	209.447	257.915	0	225.296	0	0
		381	1675.24	240.198	0	234.76	245.671	0	260.49	0	0	0	243.179	215.55	0	216.788	0	0	0	0	238.773	238.298	228.229	255.179	256.884	234.217	272.736	0	245.26	243.649	262.393	275.927	224.617	247.285	240.189	237.077	241.79	0	245.209	228.046	0	0	250.71	209.189	270.523	0	218.323	0	0
		382	1679.1	242.272	0	236.386	255.437	251.443	250.297	0	230.024	0	242.133	211.477	0	216.022	261.035	0	0	0	234.131	241.151	0	262.76	269.809	229.977	277.548	0	246.644	234.506	264.16	275.886	216.883	247.834	244.285	232.656	0	234.732	231.402	215.953	229.323	246.852	247.807	0	265.286	243.383	218.018	0	0
		383	1682.96	232.782	0	249.447	258.395	256.881	0	0	233.393	0	252.827	228.332	0	218.132	0	231.931	0	0	238.84	245.944	209.4	246.325	263.088	215.076	271.521	0	239.902	232.948	258.894	270.707	232.85	245.948	256.263	0	224.457	229.682	239.356	227.755	241.06	0	0	220.032	267.921	0	218.029	0	0
		384	1686.82	227.217	0	255.75	247.731	246.697	239.579	239.439	239.236	0	263.639	223.126	0	222.305	0	226.599	219.3	0	232.284	241.598	0	257.446	270.781	222.161	275.085	221.016	245.252	0	263.028	276.805	225.137	247.026	255.238	0	240.104	229.199	239.358	217.872	241.73	0	240.501	218.117	255.744	0	0	0	0
		385	1690.68	0	0	251.308	256.823	0	244.27	0	0	0	248.788	220.492	0	218.717	0	231.653	0	0	232.064	248.021	220.482	261.111	255.56	223.914	286.322	0	244.232	233.606	256.53	261.164	218.574	249.5	239.741	0	249.446	228.852	242.54	227.334	242.737	0	249.008	216.359	259.235	243.747	0	0	0
		386	1694.54	223.141	0	233.024	256.997	250.313	250.644	0	243.085	0	260.46	210.373	0	220.283	0	221.58	0	0	241.277	243.595	224.337	254.947	267.258	238.703	281.506	0	236.981	0	265.078	269.065	222.845	242.139	246.234	0	235.229	239.624	243.881	233.927	246.732	0	243.742	222.766	263.44	241.998	0	0	0
		387	1698.4	232.787	0	243.136	264.783	270.237	251.891	243.274	222.707	0	261.96	216.918	0	230.663	0	0	0	0	250.451	252.011	228.32	250.389	245.664	239.865	270.286	0	241.313	226.311	263.758	257.376	227.893	254.414	243.515	0	233.404	246.652	238.701	214.918	230.048	255.299	243.82	0	259.513	245.751	225.849	0	0
		388	1702.26	0	0	251.199	254.212	0	252.69	240.385	239.174	0	272.427	214.515	0	219.042	0	227.615	0	0	238.22	242.26	238.693	258.467	262.7	219.585	271.619	0	245.932	0	272.28	260.476	215.732	254.461	248.755	0	248.563	237.053	228.668	220.248	234.821	0	246.185	220.206	268.786	240.604	0	0	0
		389	1706.12	225.596	0	231.93	258.201	266.01	246.035	0	237.046	0	258.529	223.358	0	219.193	0	0	0	0	242.239	239.143	232.426	0	260.043	232.893	276.227	0	235.921	232.584	264.018	252.845	226.894	256.094	244.1	0	244.812	231.126	244.046	224.489	0	0	0	220.346	259.578	242.305	0	0	0
		390	1709.98	0	0	249.273	252.793	0	241.065	232.237	240.479	0	258.149	229.521	0	223.55	0	0	0	0	241.765	242.298	214.793	255.878	255.224	227.765	279.145	0	245.008	227.876	0	266.132	219.058	253.285	240.18	0	243.176	229.064	231.641	229.622	238.98	0	246.327	223.058	262.063	235.437	0	0	0
		391	1713.84	227.636	0	242.423	268.132	0	0	235.636	244.617	0	261.959	221.438	0	0	249.467	225.826	0	0	244.22	238.206	213.834	258.954	252.518	225.914	263.019	0	247.337	238.886	268.694	265.177	223.048	259.6	241.375	0	237.104	228.708	237.871	221.816	231.341	0	239.446	227.985	251.922	235.268	0	0	0
		392	1717.7	224.628	0	239.944	255.283	268.74	245.395	243.447	244.409	0	257.666	222.697	0	218.317	0	228.83	0	0	243.901	249.434	223.495	246.433	251.464	243.11	271.977	0	0	216.674	265.848	259.624	218.066	262.773	233.382	0	0	230.716	225.271	230.484	246.06	255.897	246.962	221.171	252.876	246.851	237.568	0	0
		393	1721.56	0	0	244.321	255.919	0	247.609	229.509	232.84	0	254.964	224.635	0	218.742	0	0	0	236.675	245.215	247.206	0	259.714	251.242	228.169	263.654	220.454	255.419	241.833	0	261.603	220.386	257.963	253.584	0	236.11	238.424	235.28	217.918	242	248.789	0	228.431	254.38	236.562	0	0	0
		394	1725.42	0	0	230.061	250.247	253.126	244.933	234.571	231.537	0	257.361	220.71	0	223.218	249.23	227.296	0	0	251.635	243.264	0	242.387	264.503	235.27	265.29	0	0	236.91	275.333	259.283	216.238	259.456	249.192	0	243.149	253.053	232.185	222.927	0	0	245.015	0	257.564	250.146	0	0	0
		395	1729.28	0	0	236.726	270.886	0	262.955	234.301	0	0	258.9	227.125	0	223.965	0	233.423	0	0	242.667	236.274	0	249.897	266.613	234.671	265.722	221.81	247.687	250.91	257.877	257.87	223.568	259.567	253.909	0	253.323	254.419	238.625	227.344	221.87	0	240.084	0	265.136	239.083	0	0	0
		396	1733.14	0	0	218.091	251.262	257.132	248.043	234.258	229.298	0	250.888	219.995	0	217.727	0	227.888	0	0	236.703	253.704	216.472	248.196	259.588	225.816	259.205	223.986	243.24	245.639	265.778	246.525	230.92	258.276	252.827	0	242.423	230.275	242.745	228.599	231.491	256.869	246.957	242.686	257.263	243.285	0	0	0
		397	1737	222.958	0	233.695	248.176	0	247.874	227.37	240.028	0	254.305	222.509	0	0	252.625	0	0	0	254.252	247.116	214.98	247.869	254.818	230.614	268.05	0	0	233.557	265.843	244.871	222.399	255.467	257.861	231.841	239.861	238.509	234.095	235.952	0	252.885	242.267	224.776	265.874	249.656	0	0	0
		398	1740.86	0	0	240.394	251.632	0	238.624	219.484	242.853	0	243.528	214.652	0	212.534	237.291	0	0	0	249.187	245.962	0	237.697	253.622	232.258	271.431	223.911	235.933	251.621	0	254.346	222.25	255.752	253.068	221.171	233.88	250.659	239.154	227.081	240.394	0	247.496	213.47	267.783	251.495	0	0	0
		399	1744.72	0	0	238.84	257.977	264.292	251.564	231.425	237.547	0	256.405	223.81	0	0	0	0	0	0	251.092	245.837	0	240.264	252.9	226.732	258.336	0	0	246.359	267.627	257.541	217.444	255.863	240.268	0	217.531	248.538	234.78	229.752	233.617	247.952	0	219.199	268.676	245.6	0	0	0
		400	1748.58	0	0	237.644	258.602	259.497	235.146	222.823	229.869	0	242.46	236.48	0	228.926	0	233.842	0	0	252.111	228.53	0	255.748	259.632	231.601	260.704	0	0	242.24	0	249.571	218.369	255.838	0	229.44	224.997	256.053	234.258	246.912	228.498	0	249.727	231.439	264.765	242.185	0	0	0
		401	1752.44	0	0	241.035	248.588	271.141	242.367	221.568	243.365	0	250.884	222.851	0	0	0	225.628	0	0	258.727	227.539	225.039	245.354	255.054	229.104	261.149	0	247.051	241.405	0	252.837	211.901	245.489	0	0	227.162	252.962	227.887	228.485	227.695	250.455	253.191	0	262.776	245.537	0	0	0
		402	1756.3	0	0	251.682	254.518	257.889	249.665	223.719	231.882	0	0	232.621	0	226.51	0	0	0	0	264.662	233.914	0	254.759	268.548	0	270.878	0	252.191	239.182	0	254.28	227.793	249.473	240.694	227.864	214.225	250.816	223.469	229.453	225.537	236.704	237.307	243.847	261.371	242.293	0	0	0
		403	1760.16	0	0	230.216	257.125	264.399	242.771	212.323	245.777	0	256.375	228.966	0	219.107	0	223.536	0	0	245.79	234.33	0	265.046	259.793	240.604	256.026	0	0	241.427	0	239.088	221.85	253.646	253.092	237.957	215.703	251.45	240.488	232.41	0	251.168	0	243.239	276.205	242	0	0	0
		404	1764.02	0	0	238.676	253.922	261.358	242.049	212.513	217.423	0	247.651	226.624	0	225.914	0	230.954	0	0	251.014	239.612	0	256.656	264.586	0	261.051	0	249.688	243.717	254.302	251.965	221.247	253.949	252.445	0	228.676	251.573	241.101	235.557	234.759	253.26	252.469	233.007	267.212	256.463	0	0	0
		405	1767.88	0	0	251.968	245.56	258.557	233.635	216.415	238.288	0	260.975	226.935	0	0	0	0	0	0	258.768	241.652	0	253.266	261.883	216.16	261.257	0	250.933	239.934	0	251.683	221.322	255.7	250.999	222.858	231.798	250.223	252.924	226.951	231.999	257.782	251.248	228.98	265.341	233.28	0	0	0
		406	1771.74	0	0	244.333	252.366	252.076	241.117	213.1	226.831	0	251.284	233.997	0	0	240.266	231.34	0	0	253.518	251.591	0	254.486	259.622	219.604	264.997	219.835	0	219.287	0	252.412	241.36	262.349	0	235.588	235.307	244.388	231.798	231.893	0	254.456	259.184	225.41	250.911	243.83	0	0	0
		407	1775.6	0	0	236.955	253.463	264.437	229.846	0	0	0	0	235.102	0	230.109	218.255	0	0	0	253.779	247.471	0	251.708	258.879	221.746	267.008	219.972	245.81	233.055	0	248.348	223.551	258.737	0	231.448	229.311	243.293	228.802	0	224.701	251.733	246.382	225.293	260.293	238.422	0	0	224.986
		408	1779.46	0	0	248.77	268.47	255.097	242.51	0	228.134	257.641	254.533	223.431	0	217.023	228.217	0	0	0	252.967	249.385	0	261.766	266.601	0	0	0	241.334	228.169	0	250.483	227.348	258.369	0	214.216	224.177	244.01	246.589	242.831	0	244.955	237.721	234.387	252.637	238.13	0	0	0
		409	1783.32	0	0	230.107	246.833	264.072	234.576	211.404	235.448	0	248.796	221.74	0	0	240.773	245.155	0	0	244.921	238.229	0	260.322	264.819	218.437	266.741	216.234	241.007	224.134	0	255.818	230.282	263.903	0	215.671	242.295	240.129	0	234.325	238.572	262.056	251.035	234.317	256.795	238.814	0	0	0
		410	1787.18	0	0	246.572	253.124	257.879	242.714	214.844	240.604	0	0	247.003	0	235.5	227.612	240.046	0	0	239.003	249.063	0	259.031	258.874	222.396	273.505	0	257.928	232.916	0	252.078	214.124	261.989	0	210.649	238.61	255.893	0	228.775	225.456	250.154	252.022	231.158	266.76	233.123	0	0	226.96
		411	1791.04	0	0	236.745	259.152	270.372	227.541	0	222.253	0	0	233.745	0	226.051	251.523	0	0	0	251.912	244.849	0	264.065	253.066	219.469	276.049	211.721	242.235	231.76	0	255.911	231.7	257.919	0	224.685	231.714	245.356	0	0	0	246.024	252.904	233.634	0	245.566	0	0	229.148
		412	1794.9	0	0	254.616	252.019	261.988	232.02	212.663	232.809	0	0	254.958	0	214.886	247.069	231.22	0	0	251.026	242.635	0	263.071	256.573	223.616	275.795	0	245.949	221.883	0	254.843	223.206	253.472	0	220.395	232.631	261.77	0	0	235.059	251.083	245.834	229.643	256.937	228.702	0	0	220.467
		413	1798.76	0	0	243.453	255.617	253.374	232.948	227.674	240.086	0	248.319	227.804	0	219.261	244.774	233.252	0	0	250.774	242.109	0	0	261.152	227.551	275.98	0	0	230.737	264.353	245.917	218.684	264.451	0	218.51	226.301	261.548	0	0	0	260.94	262.722	227.429	257.091	255.715	0	0	0
		414	1802.62	0	0	237.768	254.111	266.018	235.527	221.413	233.523	0	239.864	229.537	0	225.861	0	0	0	0	244.624	230.495	217.391	270.718	255.773	231.378	280.279	0	246.253	248.583	269.167	252.923	228.069	274.807	0	220.376	228.518	244.237	0	231.048	0	246.125	244.582	215.043	0	234.763	0	0	0
		415	1806.48	0	0	249.514	254.541	252.615	240.159	222.674	232.394	0	254.774	227.398	0	228.194	250.86	244.047	0	0	235.618	243.746	0	262.07	252.551	238.26	269.228	0	252.285	235.14	0	263.247	236.648	265.295	0	217.864	226	251.466	0	0	0	0	254.895	240.896	259.222	0	0	0	216.932
		416	1810.34	0	0	242.545	252.763	253.544	238.659	222.514	233.118	0	233.323	223.079	0	212.49	243.088	243.036	0	0	243.677	239.786	0	254.091	267.452	244.929	267.533	218.21	245.075	231.803	0	0	234.993	263.126	0	219.298	222.423	260.304	0	228.089	236.132	260.539	0	218.702	257.789	255.635	190.684	0	225.421
		417	1814.2	0	0	248.904	251.788	256.157	236.906	213.432	234.144	0	0	230.691	0	0	244.851	243.24	0	0	239.653	239.763	0	253.851	256.245	235.723	264.943	225.647	242.558	227.861	0	247.856	0	258.399	0	228.561	229.316	245.566	247.141	0	237.852	0	257.578	239.818	0	236.046	0	0	0
		418	1818.06	0	0	246.622	255.89	254.965	236.368	219.738	226.12	0	234.035	230.659	0	223.15	236.914	233.693	0	0	250.463	230.846	0	257.428	256.699	245.091	269.279	218.033	248.241	236.403	0	0	220.178	262.418	0	216.325	229.671	249.384	0	0	233.739	256.825	255.629	0	250.885	239.303	251.58	0	227.596
		419	1821.92	0	0	238.606	0	264.273	230.052	222.654	0	0	242.129	237.737	0	220.621	240.42	232.833	0	0	247.601	245.967	0	263.643	258.054	237.897	278.096	224.261	233.944	231.798	0	239.913	0	264.933	0	213.465	231.222	246.732	0	0	252.535	237.321	256.583	231.728	0	244.127	236.124	0	227.441
		420	1825.78	0	0	0	247.404	258.788	237.347	224.895	0	0	248.36	242.885	207.096	222.141	0	250.763	0	0	264.507	243.866	0	253.489	0	264.391	272.861	0	234.774	217.806	257.259	238.727	214.938	256.923	0	213.907	227.418	242.469	234.223	0	0	260.404	250.587	0	0	0	238.399	0	222.075
		421	1829.64	0	0	250.443	0	253.554	244.975	225.986	231.613	0	239.558	251.969	0	222.551	242.07	237.058	0	0	251.414	252.46	0	261.948	260.83	244.257	271.776	218.528	234.817	225.795	0	245.677	0	251.839	241.51	222.337	234.366	241.237	233.263	0	0	237.961	254.068	241.216	0	0	191.711	0	220.445
		422	1833.5	0	226.105	246.434	251.915	267.214	230.664	226.023	227.651	0	243.536	237.295	202.575	229.332	235.192	0	0	0	259.513	249.232	0	264.17	264.471	252.97	282.321	205.674	236.73	226.392	0	241.19	214.704	245.956	0	206.956	234.631	252.79	0	0	233.592	246.683	257.947	235.547	0	242.343	242.214	0	216.491
		423	1837.36	0	0	240.775	243.701	263.594	230.478	224.511	231.174	0	0	227.526	0	229.572	229.718	239.149	0	0	249.63	235.748	0	250.257	0	235.982	264.27	221.795	250.596	221.11	0	238.109	215	254.495	236.551	223.082	242.332	245.93	0	222.09	0	248.48	255.83	233.513	252.242	0	0	0	215.116
		424	1841.22	223.455	0	238.835	241.997	0	236.056	215.259	0	0	231.35	228.138	202.13	224.047	242.165	228.982	0	0	254.843	239.021	0	247.596	253.161	252.713	260.938	261.112	236.945	233.412	258.442	235.172	199.748	248.015	236.402	230.37	238.434	245.803	0	227.055	0	256.288	253.885	236.801	0	0	189.608	0	211.941
		425	1845.08	0	0	245.447	242.265	255.532	224.223	225.382	196.457	0	250.357	226.306	201.618	0	0	240.721	0	0	253.548	250.221	227.578	253.629	259.788	240.412	269.726	217.249	242.22	222.997	255.21	234.338	0	248.595	228.607	207.01	249.821	246.852	0	239.154	0	255.61	259.225	231.555	259.325	238.98	0	0	219.064
		426	1848.94	0	0	240.021	254.36	243.643	235.743	216.689	0	0	253.939	244.15	202.803	205.722	0	234.099	0	0	231.76	243.387	0	0	0	247.424	255.849	220.427	238.581	216.658	267.654	242.338	223.503	266.461	229.53	205.169	247.604	239.411	230.545	236.384	0	265.18	258.348	234.173	245.255	0	188.539	0	226.157
		427	1852.8	0	226.928	237.233	0	256.219	228.245	219.806	0	0	0	225.397	209.866	200.481	0	230.278	0	0	233.721	245.265	0	0	0	249.096	267.314	222.173	236.431	0	0	240.943	0	245.627	0	227.206	246.206	247.152	227.651	224.866	0	0	263.224	234.331	248.24	0	263.434	0	226.517
		428	1856.66	0	232.71	230.652	237.44	252.161	227.904	222.171	0	0	251.3	212.192	196.265	211.419	235.338	222.694	0	0	244.911	257.24	205.342	246.391	257.537	251.937	269.654	237.946	240.472	234.679	243.057	239.699	233.658	257.713	0	215.599	244.619	237.657	0	237.564	226.087	248.698	255.254	240.732	0	0	201.793	0	218.636
		429	1860.52	0	220.051	240.045	243.107	253.368	235.34	225.707	0	0	252.81	242.852	213.832	207.215	0	245.737	228.73	0	238.185	235.334	0	250.159	247.908	251.023	268.483	224.478	238.193	225.374	0	239.392	217.028	259.968	235.616	215.037	235.188	260.846	0	234.54	235.084	251.328	264.072	0	254.311	238.912	183.529	0	214.448
		430	1864.38	0	0	238.303	230.515	0	237.316	229.315	0	0	0	219.25	204.63	252.866	0	227.269	0	0	247.124	226.699	0	246.916	257.321	253.992	260.94	243.096	245.391	222.418	0	233.444	235.421	258.883	0	221.542	247.849	245.093	219.477	230.183	0	252.587	262.543	0	257.359	247.781	245.713	0	214.404
		431	1868.24	0	221.92	247.84	259.157	0	233.415	222.334	0	0	249.846	228.127	204.199	210.918	240.144	230.953	240.832	0	254.14	232.131	0	253.608	250.769	255.318	263.085	238.113	251.379	226.588	0	227.832	216.351	261.788	229.844	235.33	240.125	234.307	241.603	226.437	0	247.603	259.352	217.187	0	0	257.276	0	0
		432	1872.1	219.702	220.486	231.445	0	264.841	221.405	223.53	221.839	0	240.841	232.657	210.847	209.285	0	226.846	227.889	0	257.992	225.03	220.444	251.729	245.699	231.48	272.255	232.487	243.608	234.086	0	235.009	216.509	252.707	235.871	223.891	251.378	247.016	0	216.902	0	250.625	252.132	0	245.733	243.06	0	0	221.398
		433	1875.96	226.782	219.68	228.801	237.95	0	221.438	214.679	0	0	242.832	232.655	0	223.198	0	227.76	237.492	0	247.237	238.149	0	256.005	242.826	236.864	273.455	218.966	247.6	226.634	0	238.872	0	248.601	225.692	222.111	240.913	233.973	0	236.037	0	253.242	244.463	0	249.965	0	192.298	0	219.683
		434	1879.82	232.597	229.241	235.006	243.565	262.727	237.928	222.361	213.54	0	0	234.885	210.375	217.045	242.992	210.442	0	0	241.983	230.336	0	250.152	234.35	243.296	266.959	235.333	243.362	216.033	0	246.737	0	253.056	221.533	213.098	246.822	258.167	237.417	224.714	0	246.326	256.328	0	0	0	191.989	0	227.525
		435	1883.68	0	237.178	249.753	225.365	263.355	227.432	216.241	0	0	240.974	226.255	209.103	209.321	233.32	235.051	211.539	0	239.725	232.824	0	272.057	249.075	228.438	265.29	229.097	247.956	232.879	0	242.648	230.787	249.257	244.196	219.087	246.909	245.581	233.434	0	221.26	248.523	247.09	0	0	0	237.267	0	226.737
		436	1887.54	215.057	222.404	237.773	243.936	0	224.387	218.279	0	0	0	229.258	0	210.199	0	233.628	0	0	245.071	226.324	0	272.254	242.408	241.585	254.666	225.478	247.343	231.435	0	241.571	230.231	249.711	239.557	220.485	243.756	245.9	243.404	235.551	0	242.342	258.189	229.282	256.173	0	0	0	221.414
		437	1891.4	209.677	231.715	228.518	245.24	0	231.101	227.204	0	0	252.653	0	201.076	211.717	241.806	222.913	0	0	246.796	243.073	0	270.566	243.115	235.062	257.77	233.052	247.396	229.295	0	246.03	229.408	253.4	232.85	214.006	238.91	246.821	228.334	220.976	0	242.78	259.317	0	0	0	250.111	0	218.684
		438	1895.26	226.42	226.747	233.482	239.296	243.414	220.737	219.771	0	0	253.624	226.883	0	212.952	247.876	236.067	0	0	249.416	231.954	0	256.224	248.405	226.423	264.747	230.546	247.215	230.396	250.298	249.982	0	261.742	222.554	0	251.901	247.691	236.494	229.621	0	248.924	253.503	235.635	0	0	201.406	0	210.169
		439	1899.12	0	221.71	232.104	243.511	0	237.228	248.635	0	0	239.213	221.944	0	218.141	249.188	237.74	213.453	0	246.375	231.291	0	249.624	249.456	233.641	266.855	236.206	240.016	223.643	0	255.923	237.24	255.169	0	224.375	242	245.75	241.396	224.827	0	250.568	254.795	0	0	0	200.841	0	229.744
		440	1902.98	217.944	234.643	238.29	249.213	263.086	221.818	227.281	0	0	238.867	221.519	189.136	207.493	258.036	227.904	209.892	0	236.167	229.159	0	245.836	254.709	260.907	256.167	213.104	239.499	239.812	0	251.901	220.099	256.473	236.364	220.686	243.249	252.383	231.533	225.543	0	247.253	256.174	0	0	0	240.848	0	216.599
		441	1906.84	0	232.802	236.834	275.904	0	219.818	0	0	0	237.287	236.029	204.73	215.471	255.829	234.462	0	0	248.774	240.437	0	247.852	250.866	241.036	265.742	258.45	255.386	239.096	253.293	247.652	212.141	250.478	0	0	240.645	241.09	239.906	229.222	0	251.588	248.948	0	0	0	258.277	0	221.398
		442	1910.7	223.305	219.438	228.543	0	257.922	228.633	214.292	0	0	237.592	247.188	0	218.449	233.383	227.932	217.078	0	236.433	232.132	0	238.562	240.042	230.826	256.429	248.272	239.638	242.394	0	240.351	0	253.254	228.379	209.261	247.111	249.995	222.481	230.908	0	259.299	254.266	0	0	0	271.107	0	0
		443	1914.56	224.808	232.672	228.863	0	0	230.795	212.822	214.147	0	244.197	227.691	190.297	217.905	0	228.467	213.813	0	248.95	233.848	0	235.108	253.545	243.438	256.427	249.733	235.86	240.259	255.343	240.692	222.124	253.421	237.656	0	244.609	244.522	212.472	230.578	0	242.796	239.231	0	254.347	234.219	240.05	207.32	228.395
		444	1918.42	215.504	236.057	229.908	235.13	250.661	221.967	216.316	0	0	226.707	250.307	203.519	218.896	0	239.374	226.547	0	247.061	222.323	0	242.444	249.163	229.394	256.737	215.507	237.676	237.205	259.272	238.995	219.065	250.891	229.526	219.183	244.02	247.739	221.951	220.32	0	247.086	251.162	0	0	244.876	192.925	0	220.231
		445	1922.28	218.438	237.803	0	0	252.005	236.033	205.834	0	0	233.186	245.086	198.379	223.273	0	231.058	0	0	242.389	238.26	195.558	0	246.566	231.615	0	206.222	240.061	243.501	256.083	234.111	212.788	247.002	226.633	208.242	252.738	247.356	237.299	238.299	0	255.717	252.724	0	222.793	236.815	242.826	0	219.68
		446	1926.14	221.598	232.544	244.987	0	255.709	229.518	212.628	0	0	238.402	0	193.698	220.23	237.446	232.737	215.822	0	224.051	233.819	202.449	252.617	240.131	229.345	258.346	214.65	240.881	227.857	267.339	234.086	219.479	252.7	224.321	0	234.365	247.679	221.398	218.641	0	239.921	252.765	0	255.8	239.604	230.564	0	232.435
		447	1930	225.004	221.485	229.581	235.784	252.89	231.382	0	0	0	233.467	228.804	196.783	230.313	0	232.153	215.516	0	243.732	240.448	0	256.343	250.845	236.51	268.142	208.791	231.786	239.303	0	242.213	227.197	243.49	0	0	247.845	243.139	254.214	222.424	0	244.588	0	0	0	0	247.678	214.455	223.503
		448	1933.86	225.151	236.25	231.879	244.225	0	232.078	205.769	0	0	230.036	239.077	199.435	229.523	0	237.614	221.989	0	246.161	227.841	194.422	250.423	245.561	229.189	260.923	0	231.279	234.218	266.103	228.711	223.661	247.692	0	220.162	246.383	254.075	219.577	232.341	0	249.856	257.806	0	0	0	255.259	0	223.512
		449	1937.72	223.135	232.414	240.006	237.454	254.246	236.536	205.506	0	0	226.861	226.303	201.885	223.713	249.268	233.142	221.799	0	245.863	230.318	0	247.62	244.799	0	276.159	0	238.394	235.969	255.861	236.925	215.007	245.917	0	0	246.979	237.065	234.401	232.515	0	249.113	251.859	0	0	237.461	191.609	0	221.852
		450	1941.58	227.893	230.02	227.333	240.833	0	231.285	213.638	0	214.472	233.691	224.45	192.419	223.213	251.357	230.381	0	0	240.31	228.953	0	262.018	235.499	0	265.187	212.34	230.246	236.921	264.024	230.204	218.93	246.176	238.367	206.425	243.629	252.724	227.674	227.398	221.949	239.074	261.468	0	246.101	0	0	0	231.529
		451	1945.44	218.91	242.417	230.683	247.222	258.169	228.618	0	0	0	244.913	228.464	194.731	221.739	0	233.414	0	0	237.267	224.603	0	244.178	242.97	0	254.13	0	239.171	242.239	264.347	237.053	217.018	246.523	0	0	232.008	242.316	222.605	219.908	0	247.195	253.529	0	250.365	233.982	199.748	0	227.583
		452	1949.3	217.49	236.189	224.475	238.166	0	233.833	212.245	0	0	239.621	221.335	206.898	216.97	0	221.214	0	0	239.783	224.005	0	249.014	230.441	225.313	267.53	200.657	241.48	233.302	265.169	231.673	209.327	243.945	0	0	239.566	240.041	230.081	221.402	0	242.228	255	0	243.14	230.988	271.519	230.078	221.035
		453	1953.16	217.409	224.399	221.707	238.326	247.895	227.35	211.191	0	0	241.466	223.556	205.572	209.011	0	0	0	0	232.131	229.135	0	238.435	239.377	0	261.833	216.646	228.249	235.495	272.725	236.768	208.389	254.041	0	0	240.999	233.192	244.306	222.824	0	240.523	261.457	0	0	0	226.996	0	238.267
		454	1957.02	213.371	229.909	231.307	235.715	0	242.823	213.964	0	0	235.095	214.445	212.174	211.801	235.397	232.288	0	0	232.349	233.199	0	0	247.31	0	273.159	212.087	239.699	232.859	0	235.117	0	244.662	0	209.485	243.573	232.294	255.149	217.316	0	241.812	255.658	0	0	228.889	0	0	218.621
		455	1960.88	206.766	237.277	234.444	224.166	249.582	237.481	211.335	0	0	242.242	218.66	207.749	0	234.578	0	0	0	231.003	222.928	0	227.263	240.508	0	268.772	0	249.064	236.545	255.451	226.205	0	240.793	0	203.97	248.593	231.457	241.927	216.619	0	246.43	251.22	0	251.963	0	223.741	223.231	229.109
		456	1964.74	220.952	224.498	225.944	236.429	250.913	231.673	211.759	0	0	222.119	218.007	213.089	221.426	234.801	239.301	0	0	235.025	227.585	0	0	246.376	273.652	274.321	230.734	245.603	236.012	259.202	218.937	205.686	241.292	0	0	241.951	240.61	228.726	222.456	0	241.771	245.427	0	0	0	237.103	0	224.718
		457	1968.6	214.127	225.638	219.735	235.535	246.808	232.942	210.258	0	0	237.953	225.472	217.984	222.744	233.744	231.282	213.439	0	242.89	233.293	0	0	0	237.107	267.722	224.387	237.377	235.6	240.079	213.533	208.168	249.037	0	213.285	244.359	237.566	231.761	225.16	0	246.845	244.644	0	0	233.635	0	0	221.024
		458	1972.46	219.368	233.607	222.179	227.639	253.47	219.579	207.087	0	0	227.428	212.531	203.843	0	241.325	236.957	0	0	0	227.162	0	0	241.541	233.959	271.808	219.22	250.616	243.873	251.068	212.073	221.758	240.813	0	217.008	238.299	229.948	219.258	234.053	0	246.512	254.042	0	0	0	227.814	0	227.681
		459	1976.32	209.689	236.26	225.816	250.708	0	236.424	0	0	0	234.303	213.072	216.595	217.333	0	228.091	214.586	0	239.859	229.755	0	0	257.216	259.151	259.542	215.611	236.883	237.429	258.129	210.545	213.472	250.76	234.027	213.996	242.345	227.606	232.535	218.563	0	243.652	244.249	0	0	0	224.521	0	225.473
		460	1980.18	0	230.734	228.713	238.034	234.692	227.755	212.684	0	0	232.065	228.402	209.79	219.72	0	240.754	0	0	235.543	224.036	0	0	244.307	233.626	268.02	215.699	241.866	238.093	249.245	229.227	202.967	258.082	0	0	239.946	240.787	213.937	215.649	227.211	246.23	237.658	0	0	225.179	247.567	0	224.344
		461	1984.04	0	220.7	0	234.4	0	220.341	221.486	0	0	226.586	223.199	213.393	0	244.762	231.292	0	0	236.437	234.767	184.938	240.903	0	0	253.83	247.92	235.069	250.953	252.874	215.343	207.629	244.794	231.942	220.378	236.11	233.552	226.876	233.948	0	243.911	239.585	0	231.207	0	235.719	0	212.933
		462	1987.9	211.353	223.021	227.325	236.944	0	224.289	216.566	0	0	217.402	221.801	207.805	227.964	238.13	224.297	207.007	0	225.813	229.553	0	234.044	237.925	223.854	260.783	246.847	237.051	247.813	250.866	229.267	221.492	242.134	0	214.415	232.795	230.64	212.123	218.02	0	234.7	241.73	0	0	230.737	239.52	0	215.82
		463	1991.76	198.146	224.043	217.494	240.149	240.118	217.538	0	0	0	230.683	216.383	213.577	224.588	238.83	218.767	0	0	0	228.952	0	0	249.619	0	261.013	227.69	248.848	245.985	259.197	229.4	212.267	244.984	243.301	0	237.545	237.841	220.466	217.872	222.633	230.278	248.717	0	235.913	0	236.523	234.26	236.736
		464	1995.62	211.852	216.021	230.205	244.144	237.592	221.828	224.683	0	0	220.884	234.267	208.243	0	0	209.099	0	0	238.999	226.595	0	0	239.368	232.847	258.292	197.899	247.652	246.017	257.494	227.899	208.804	254.116	0	0	239.699	233.415	224.222	215.874	212.584	243.793	224.137	0	237.543	0	235.546	223.736	227.549
		465	1999.48	0	236.995	0	239.316	245.912	223.311	230.53	0	0	227.631	217.696	211.133	205.807	234.112	0	0	0	241.015	223.496	0	0	0	234.262	265.225	247.484	245.875	252.338	240.738	223.206	216.136	246.509	0	212.121	239.108	248.104	229.821	228.309	0	243.059	0	0	235.414	243.907	0	0	218.859
		466	2003.34	0	231.163	0	241.624	0	211.323	218.135	0	0	221.481	225.677	208.901	0	248.353	218.795	0	0	234.134	210.821	0	0	242.19	226.442	254.128	237.512	232.748	251.098	247.416	222.132	212.245	237.042	0	0	223.801	225.321	241.562	228.427	0	239.638	232.352	0	230.781	230.207	239.174	0	222.209
		467	2007.2	0	225.358	0	237.105	246.324	226.371	220.384	0	0	225.364	219.986	217.369	213.226	233.513	0	0	0	0	212.776	0	0	0	233.148	253.948	249.067	237.263	242.765	241.406	0	220.489	234.012	0	204.597	242.955	242.927	222.817	230.286	0	238.635	0	0	240.587	0	234.596	223.756	226.305
		468	2011.06	194.399	228.934	223.807	234.782	248.506	222.367	214.79	0	0	222.606	223.428	208.215	202.876	0	0	0	0	235.591	223.781	0	0	0	222.3	273.052	200.12	236.151	242.981	245.275	0	207.575	237.805	0	0	235.929	235.296	226.579	227.535	224.765	237.619	236.818	0	235.65	243.096	233.437	0	222.747
		469	2014.92	0	221.53	229.397	248.333	255.533	227.206	205.853	200.064	0	219.056	204.54	192.925	0	237.741	216.535	204.647	0	0	227.25	0	0	247.744	226.711	263.294	224.099	0	256.516	250.831	224.003	217.942	247.478	241.725	0	242.398	238.07	230.489	242.929	0	246.122	0	0	241.167	227.17	0	231.159	225.43
		470	2018.78	205.601	220.088	227.004	243.941	246.64	229.199	206.162	0	0	221.262	206.004	204.299	188.231	0	0	204.835	0	239.871	238.75	0	0	0	226.26	255.452	188.007	240.704	261.227	258.117	225.963	219.258	249.878	0	193.777	244.539	237.955	225.553	229.046	215.965	242.086	0	0	239.472	213.504	234.48	0	215.377
		471	2022.64	208.11	221.952	225.99	234.25	245.916	233.966	219.98	0	0	233.558	207.139	196.669	202.371	228.739	0	0	0	221.607	228.998	0	0	0	0	263.687	206.72	233.92	246.399	253.179	0	217.48	240.651	0	0	243.712	238.764	240.112	239.29	217.634	242.952	0	225.403	239.12	231.072	231.993	0	218.823
		472	2026.5	0	227.25	218.876	238.816	245.986	224.039	210.356	201.571	0	221.763	231.848	183.256	205.669	225.425	232.167	0	0	0	230.846	0	0	0	0	256.391	203.465	236.304	245.421	250.383	0	213.696	249.72	0	0	235.774	219.515	229.777	224.91	207.779	237.14	251.849	227.586	233.879	231.407	236.843	0	206.595
		473	2030.36	0	229.949	225.827	229.012	242.29	222.125	210.291	0	0	232.743	209.102	200.899	196.083	235.709	222.779	0	0	223.896	239.63	0	0	250.113	228.389	254.136	206.033	233.994	240.681	244.475	228.746	211.124	230.989	0	0	243.069	223.53	231.883	225.608	220.936	235.95	0	234.332	238.593	225.445	0	0	220.616
		474	2034.22	207.967	230.243	0	242.434	234.821	232.188	209.546	0	213.738	225.593	232.586	198.307	0	247.365	231.801	0	0	239.149	230.171	0	0	0	0	250.187	196.903	236.848	255.366	244.299	224.925	216.525	241.646	234.298	216.278	252.918	226.56	223.245	229.831	220.625	231.357	241.744	230.897	246.786	235.614	0	0	221.907
		475	2038.08	0	235.745	219.533	244.501	247.127	230.143	0	0	0	220.935	228.155	195.374	196.037	0	0	0	0	0	220.236	0	0	0	244.191	240.939	198.964	241.659	262.076	244.258	224.022	217.913	231.914	235.425	0	248.129	231.93	232.832	214.854	214.396	234.921	232.727	228.912	236.061	235.813	0	214.214	218.435
		476	2041.94	0	224.212	227.556	245.13	249.126	225.993	224.586	0	0	233.366	227.74	205.32	0	0	0	0	0	0	229.841	0	0	0	0	240.32	216.52	238.542	251.922	0	215.736	214.549	229.088	237.742	0	234.503	229.758	230.604	230.322	210.938	232.471	235.03	232.96	251.465	241.086	227.473	222.903	233.074
		477	2045.8	206.728	214.614	226.097	239.793	248.863	218.918	229.788	0	0	224.959	205.894	202.177	198.713	239.945	224.316	0	0	0	219.587	0	0	0	0	257.399	206.343	240.7	238.932	250.374	232.131	216.857	239.052	240.717	0	228.041	217.792	226.389	224.155	205.739	223.029	0	0	232.597	230.62	0	0	221.24
		478	2049.66	210.64	215.788	222.741	233.585	0	230.798	225.047	0	223.765	224.654	208.785	197.957	0	229.719	232.042	214.568	0	224.757	220.852	0	0	258.305	221.579	239.541	233.546	225.786	234.552	253.246	234.684	206.893	233.144	235.34	0	232.368	226.565	231.775	234.842	216.315	229.525	247.254	217.606	234.266	225.12	236.626	211.775	221.517
		479	2053.52	209.755	225.132	225.134	230.732	238.81	216.472	218.873	192.196	0	228.185	0	196.28	0	0	0	0	0	220.73	221.938	186.082	0	243.932	0	249.882	198.512	218.588	234.154	243.939	229.517	218.321	226.707	243.823	0	239.454	231.826	230.076	226.876	219.234	221.721	247.336	211.778	240.951	220.128	222.838	216.786	209.965
		480	2057.38	199.86	227.262	230.27	241.39	250.372	223.954	215.239	201.954	221.884	227.398	213.973	206.792	0	0	0	0	0	223.773	226.213	0	0	257.895	226.372	0	246.244	231.762	238.128	240.621	229.992	216.245	244.574	246.952	0	234.726	237.756	218.866	226.232	211.862	239.767	0	216.846	238.443	217.201	222.91	221.146	221.566
		481	2061.24	197.838	227.279	236.675	240.514	238.859	229.917	214.604	0	0	234.988	196.802	189.36	0	0	0	0	0	224.622	227.388	0	0	0	235.746	0	210.843	219.28	229.997	242.414	0	224.338	240.589	243.604	0	227.139	232.09	218.879	220.377	219.898	237.657	236.546	222.163	246.608	221.728	221.426	214.853	230.473
		482	2065.1	200.47	223.836	232.707	234.293	255.674	0	227.866	0	209.075	231.664	214.347	194.845	0	0	0	0	0	230.995	216.427	0	0	247.517	0	0	226.106	214.823	236.315	237.827	227.529	226.198	242.836	243.394	0	239.523	223.243	223.031	214.187	211.74	223.275	233.256	214.046	240.246	221.276	221.801	213.188	0
		483	2068.96	205.929	228.168	240.049	234.472	246.904	212.799	214.157	192.733	0	232.849	210.478	204.367	0	228.542	220.743	220.675	0	220.28	228.946	0	0	246.351	225.788	0	240.459	220.933	218.91	246.258	236.017	207.418	249.028	236.757	0	235.16	222.151	216.028	225.181	217.123	228.034	0	219.675	238.932	223.361	236.966	219.005	0
		484	2072.82	0	218.322	228.061	231.373	245.971	219.574	227.678	194.373	217.891	229.959	228.863	193.442	0	219.915	0	0	0	220.852	220.759	0	0	255.318	233.41	250.775	215.816	214.351	216.587	253.058	232.553	222.028	241.806	248.899	0	231.649	230.333	217.984	219.153	223.163	231.571	0	222.391	245.91	225.209	224.263	211.292	0
		485	2076.68	198.833	218.846	0	222.495	257.693	216.066	213.338	194.208	0	233.059	201.651	202.461	207.11	0	0	0	0	233.77	229.225	0	0	238.811	226.096	0	206.525	0	242.237	0	246.817	210.501	237.947	252.835	0	231.242	244.126	218.838	227.373	0	226.948	238.083	225.664	235.851	224.014	233.833	207.484	218.724
		486	2080.54	206.886	223.859	0	235.215	246.72	217.699	212.508	195.639	213.225	227.527	201.893	197.297	0	217.853	230.023	221.212	0	221.122	217.258	0	0	245.337	228.828	0	205.764	211.081	224.083	241.986	238.821	213.485	238.887	240.901	0	226.692	236.607	221.258	226.13	219.517	0	238.239	225.179	233.077	228.311	224.612	210.144	0
		487	2084.4	0	225.32	230.665	221.191	243.927	212.726	216.206	191.588	215.096	228.38	202.993	210.135	0	0	222.687	0	0	219.402	221.393	0	0	257.766	0	250.134	199.136	0	232.351	240.861	234.238	208.904	0	258.05	0	237.053	236.14	225.741	213.87	220.388	220.992	233.35	224.536	0	228.928	228.586	200.116	207.142
		488	2088.26	207.619	220.194	234.638	224.112	253.93	215.089	207.396	191.901	219.056	240.706	200.378	218.874	0	0	0	0	0	229.981	233.221	0	0	250.791	230.482	252.975	202.318	232.885	226.29	248.431	0	217.374	247.765	242.97	0	228.934	234.568	215.868	239.324	224.52	237.552	239.969	228.899	241.841	241.32	244.43	204.491	225.007
		489	2092.12	202.09	223.98	235.487	223.239	236.602	220.103	211.018	203.876	222.758	233.757	203.414	200.492	216.662	0	232.202	0	0	224.643	222.093	0	0	250.357	230.632	250.623	236.517	0	231.515	235.289	229.713	217.862	236.305	248.819	0	228.621	235.684	226.512	226.044	226.501	221.461	237.674	232.343	238.04	245.369	221.773	200.837	214.814
		490	2095.98	199.131	222.141	234.598	237.04	230.654	215.281	219.067	208.331	220.333	225.016	241.459	200.53	204.747	0	210.538	0	233.995	222.797	213.35	0	0	251.563	224.801	252.504	215.207	0	258.975	244.979	232.348	214.352	245.152	254.096	0	235.912	220.828	227.813	220.228	227.563	233.53	233.928	219.755	247.849	224.121	235.341	197.86	223.74
		491	2099.84	190.205	215.186	231.773	221.477	236.553	229.859	225.447	204.514	219.391	230.09	223.982	190.245	0	0	0	0	231.84	226.995	0	0	0	240.779	219.76	241.174	218.318	0	230.056	245.545	0	205.817	234.502	241.148	223.778	225.561	225.833	213.978	229.54	0	229.114	0	222.142	0	223.419	226.383	207.242	230.042
		492	2103.7	205.955	227.557	0	219.414	247.556	0	220.237	202.332	0	221.22	236.106	204.515	211.129	222.722	0	0	0	214.014	224.105	0	0	245.922	254.401	240.386	215.185	0	232.123	249.357	228.3	194.577	242.139	242.373	216.084	237.018	230.439	215.188	229.879	214.545	223.397	240.412	217.207	235.828	228.42	236.309	207.778	233.42
		493	2107.56	0	220.232	224.164	232.486	246.871	0	224.777	210.435	216.548	220.522	214.299	202.034	0	0	220.569	0	241.978	219.719	218.534	0	0	261.12	225.184	246.613	210.634	0	227.121	245.64	238.123	200.8	247.329	248.307	0	0	223.742	213.533	233.816	0	220.52	238.891	219.794	230.87	222.639	223.758	0	233.547
		494	2111.42	207.746	220.149	0	223.748	0	223.229	228.488	201.752	0	210.708	205.987	201.628	0	224.505	212.344	0	0	222.893	222.679	235.426	0	258.553	220.194	246.55	254.494	0	225.78	232.234	235.541	207.639	226.817	252.643	0	0	226.254	220.553	223.517	0	228.477	229.949	227.097	235.114	225.805	216.166	206.184	222.283
		495	2115.28	0	233.396	239.25	229.243	223.447	0	220.205	213.431	234.019	223.135	213.476	208.744	194.137	224.868	0	202.816	0	233.197	215.616	0	0	260.347	214.207	251.099	210.924	0	238.266	247.235	230.657	208.834	237.941	243.904	192.136	0	223.006	213.117	229.564	225.233	222.649	240.16	217.513	0	220.428	224.533	209.627	221.598
		496	2119.14	0	220.652	0	226.429	0	221.281	218.654	211.4	229.298	218.248	0	193.843	200.364	229.303	218.033	192.396	235.505	219.704	228.067	0	0	272.72	219.794	267.404	209.339	0	219.53	241.513	0	202.96	244.414	245.789	0	220.015	237.383	208.506	232.759	0	228.5	230.547	215.036	233.95	218.877	223.497	0	219.465
		497	2123	0	0	219.664	229.786	232.404	222.086	218.056	0	221.65	0	206.32	0	210.305	0	210.132	0	243.227	226.135	222.981	0	0	264.973	228.171	0	253.629	240.283	223.689	250.039	0	210.357	242.682	240.592	204.47	241.124	229.377	210.682	226.707	220.657	230.876	240.809	223.485	230.078	220.21	228.742	198.357	235.411
		498	2126.86	0	222.605	0	226.366	232.478	210.832	229.479	0	215.235	218.924	216.105	0	204.187	239.368	199.876	0	0	225.873	0	0	0	244.159	0	245.007	202.28	217.977	228.805	252.169	224.381	212.392	253.172	241.563	205.865	245.234	229.653	221.376	231.909	216.661	230.692	242.799	232.313	0	214.232	189.303	215.265	231.665
		499	2130.72	200.038	225.009	0	218.1	0	204.753	221.236	212.642	220.621	214.74	0	0	209.81	0	201.492	205.3	0	244.253	0	0	0	250.908	229.764	256.494	211.457	0	232.051	238.255	222.768	190.984	229.075	0	203.552	232.129	231.957	215.181	235.214	0	227.821	238.936	224.271	238.619	214.76	212.915	195.322	220.857
		500	2134.58	0	230.948	221.613	218.438	0	216.271	227.002	211.26	217.749	228.103	205.023	194.937	208.205	228.335	213.533	219.066	246.893	232.877	210.476	0	0	250.449	225.592	250.067	211.162	0	225.407	244.428	219.177	213.108	237.334	249.435	207.637	241.182	239.117	222.183	229.04	215.643	233.673	232.522	0	237.184	221.876	221.254	0	226.076
		501	2138.44	0	220.349	0	216.75	249.278	221.999	217.055	0	220.982	228.426	211.52	207.086	197.409	222.19	201.146	208.9	242.115	231.364	211.678	0	0	250.619	227.703	250.418	203.384	238.028	225.729	230.896	0	212.848	231.15	249.542	212.78	234.673	227.801	218.047	233.959	211.27	216.497	237.99	216.94	235.125	226.295	211.924	207.163	219.138
		502	2142.3	0	219.851	0	220.303	246.357	0	220.215	0	219.598	226.843	0	0	243.384	0	213.874	0	248.974	229.986	221.164	0	0	239.857	213.957	241.846	206.504	0	219.058	0	0	196.075	237.439	241.823	0	246.856	225.268	227.532	237.037	204.986	232.125	250.718	219.888	215.818	220.735	218.985	0	222.975
		503	2146.16	0	222.026	212.841	217.278	229.626	0	226.388	0	214.01	225.438	193.434	200.527	203.893	0	200.304	0	0	222.501	211.591	0	0	242.51	229.127	241.612	196.404	244.093	216.255	238.446	229.053	195.255	241.927	244.242	213.45	243.78	227.784	219.254	231.183	218.695	224.248	242.475	221.176	234.568	222.17	0	200.016	213.851
		504	2150.02	220.03	226.262	0	222.618	240.768	220.676	216.399	214.789	217.533	217.936	0	185.355	193.167	0	0	209.235	239.116	217.768	211.76	0	0	231.339	223.759	0	208.292	0	208.882	231.382	0	207.152	0	234.121	202.939	243.712	233.49	227.532	221.725	224.035	232.466	243.083	0	241.302	215.563	221.592	215.884	215.745
		505	2153.88	208.086	220.657	0	225.83	244.244	216.782	212.329	0	215.566	214.212	212.518	193.91	203.612	0	208.559	0	0	221.898	222.041	189.815	0	240.784	216.432	0	196.96	227.869	214.583	234.998	218.336	207.2	0	236.721	212.673	238.974	227.786	214.434	230.274	222.957	225.93	233.109	213.564	226.098	220.346	215.689	210.045	208.956
		506	2157.74	210.021	239.251	0	223.759	239.56	0	219.799	0	220.915	229.692	221.271	190.904	0	0	217.22	204.164	238.469	230.571	222.889	0	0	240.633	226.933	250.386	204.764	211.473	212.472	243.596	0	202.249	236.04	232.019	192.679	224.105	223.594	217.096	215.051	213.038	222.676	232.501	209.605	233.75	217.02	214.949	0	223.54
		507	2161.6	207.977	229.26	0	214.843	248.631	0	209.702	0	225.113	224.66	220.885	182.213	0	0	0	0	244.815	224.47	228.722	0	0	231.575	228.188	243.313	205.924	216.649	215.437	237.266	217.427	195.28	226.769	236.005	212.947	224.989	228.453	215.654	215.982	213.379	231.22	233.177	0	218.885	0	224.265	205.124	204.21
		508	2165.46	219.475	233.692	0	217.762	226.325	0	228.936	0	213.8	226.244	197.122	0	194.07	226.527	215.34	0	251.157	222.584	217.934	0	0	232.018	229.82	249.45	203.67	223.617	220.766	236.495	217.693	194.649	226.119	237.242	198.783	0	220.298	217.148	217.921	209.328	223.98	231.308	222.391	235.845	212.212	234.185	211.301	195.648
		509	2169.32	210.259	235.583	213.252	224.098	0	221.059	225.15	0	210.669	215.685	209.657	0	0	232.023	207.455	0	259.031	214.389	233.702	177.423	0	222.227	226.217	232.378	203.051	224.883	222.447	231.766	221.235	193.574	231.523	236.022	204.366	228.236	249.663	217.032	208.65	206.608	217.253	241.911	0	230.847	212.939	218.539	0	218.476
		510	2173.18	212.716	0	217.439	228.733	229.564	0	220.791	0	0	224.287	0	182.245	0	0	210.205	0	0	228.07	231.338	190.565	0	230.546	223.58	245.036	235.614	231.428	219.247	230.777	217.485	203.251	222.276	238.71	200.186	235.643	213.635	223.144	226.425	211.579	219.558	233.031	215.215	236.707	225.011	234.467	0	207.883
		511	2177.04	0	0	0	212.26	251.263	224.101	212.918	0	213.205	236.893	204.743	0	200.457	0	208.953	0	251.654	222.001	215.46	0	0	214.495	219.763	234.476	198.79	222.318	225.637	243.308	0	214.81	215.631	233.731	211.437	223.284	214.428	225.872	229.524	210.722	221.674	0	205.167	216.102	0	215.012	0	204.72
		512	2180.9	219.914	236.796	0	221.033	0	231.736	216.283	209.707	0	222.494	203.126	0	203.851	0	208.992	0	253.786	225.077	219.302	0	0	218.61	222.505	239.792	197.017	213.06	224.091	238.752	0	207.75	219.034	232.862	192.146	228.778	218.329	215.321	209.485	209.176	216.072	234.053	210.634	242.611	218.282	218.083	0	207.147
		513	2184.76	211.145	237.988	206.123	207.556	228.838	223.116	214.614	208.13	223.915	221.164	0	0	205.92	0	208.337	206.72	258.33	221.987	220.846	0	0	231.591	218.311	245.566	212.215	219	216.649	245.421	0	211.729	0	239.076	205.528	224.087	219.352	221.872	216.245	207.97	215.377	231.123	0	227.565	0	0	0	213.249
		514	2188.62	202.663	234.903	206.894	209.692	226.431	0	222.363	0	214.345	217.271	202.3	0	0	217.097	207.189	0	240.381	229.157	218.486	0	0	231.583	223.504	249.784	0	227.997	212.186	244.758	0	204.057	211.638	238.928	191.629	231.985	227.3	212.614	221.188	198.484	220.132	229.459	197.5	244.646	221.393	179.617	0	208.925
		515	2192.48	0	240.527	0	218.764	248.979	218.161	223.874	0	223.428	218.424	0	0	194.263	215.531	210.801	0	248.095	227.323	218.429	210.097	0	221.739	244.258	238.504	200.549	217.341	211.258	243.899	0	203.617	0	234.591	214.995	231.293	223.196	222.968	213.274	198.179	213.589	234.029	205.556	0	0	178.778	208.74	211.304
		516	2196.34	204.711	235.538	0	221.404	0	219.845	221.64	0	221.73	219.652	209.578	0	0	218.331	195.538	0	239.772	227.951	220.972	192.461	0	216.861	214.343	0	205.279	225.262	208.238	0	212.927	206.672	219.385	230.947	0	239.772	237.974	221.062	216.927	210.043	210.885	228.162	0	243.259	0	0	198.795	222.952
		517	2200.2	207.19	241.533	0	205.248	0	221.71	224.739	208.1	213.197	226.689	211.545	189.256	195.817	0	204.178	0	0	233.505	221.338	0	0	225.072	218.452	235.908	243.848	230.427	219.899	247.917	0	199.977	0	233.09	205.216	240.53	233.156	225.052	210.186	206.265	217.794	225.976	0	232.214	0	233.722	0	225.865
		518	2204.06	218.016	237.586	234	225.354	0	216.457	217.817	202.298	214.324	216.293	208.244	198.248	209.756	224.472	194.276	0	235.715	222.219	223.453	194.621	0	235.179	218.861	245.543	229.351	242.676	216.5	246.058	218.889	201.137	0	240.094	0	234.021	228.787	226.455	221.302	202.192	218.871	232.357	0	225.573	0	206.307	0	208.82
		519	2207.92	211.05	236.639	0	220.698	0	225.608	210.797	0	214.086	225.786	0	193.296	208.752	215.036	210.8	0	0	226.231	228.003	194.61	0	204.038	223.755	0	205.185	231.792	214.588	0	210.114	201.891	217.751	232.785	194.729	235.239	245.925	229.636	201.598	205.476	215.619	229.966	195.859	219.107	0	176.966	0	203.361
		520	2211.78	212.768	242.417	228.834	224.879	232.048	222.156	210.189	190.58	211.736	217.953	214.862	192.435	206.411	222.67	216.75	0	251.689	222.448	219.207	209.796	0	228.837	216.84	228.172	0	226.785	216.83	237.289	209.692	204.581	214.771	231.346	201.047	234.778	234.22	224.759	203.534	205.162	219.906	0	199.618	229.337	217.888	0	0	216.774
		521	2215.64	210.008	241.49	216.428	206.094	0	221.088	215.212	179.101	0	226.487	197.137	0	200.139	227.052	213.707	0	0	221.875	223.579	188.828	0	218.131	228.946	244.312	0	217.205	220.615	231.594	208.167	187.072	0	235.698	195.556	225.514	221.734	243.394	204.369	219.324	215.568	0	213.462	224.714	219.795	220.897	0	209.153
		522	2219.5	197.159	247.912	228.533	212.945	241.285	0	208.235	0	213.176	214.461	209.322	0	198.941	0	211.245	0	0	214.165	213.068	206.702	212.552	221.665	215.763	241.764	0	235.967	222.263	242.222	211.388	201.989	220.667	221.521	205.373	222.028	213.455	229.738	213.396	218.114	219.918	0	202.761	229.204	227.27	171.682	0	207.505
		523	2223.36	0	252.381	213.73	220.46	232.095	0	223.28	0	220.97	209.748	0	185.598	191.758	0	211.448	0	240.163	207.528	228.151	200.704	0	221.214	222.317	243.52	0	232.257	0	248.447	202.879	200.097	0	221.243	199.87	230.104	240.323	225.717	216.522	212.432	220.263	239.514	211.414	233.641	221.045	245.585	193.808	209.349
		524	2227.22	222.016	251.144	0	208.307	241.61	0	223.711	188.306	0	215.243	200.169	190.827	198.429	0	208.617	0	0	222.55	220.772	199.636	214.7	216.382	222.564	246.578	0	220.856	210.649	239.217	0	200.365	216.062	221.742	199.927	227.533	236.631	237.255	213.937	197.424	220.103	0	0	223.893	230.767	206.746	0	206.22
		525	2231.08	220.513	247.108	0	228.504	249.474	0	225.402	0	236.592	209.654	0	191.073	194.955	0	214.977	0	0	222.449	217.84	204.466	0	227.947	220.727	242.906	0	210.553	0	233.682	203.765	189.701	0	232.288	204.203	227.541	226.352	236.593	211.923	213.651	215.594	217.143	205.451	239.376	0	0	0	217.263
		526	2234.94	204.239	247.496	0	226.635	254.634	0	221.057	195.417	213.783	207.598	198.222	0	206.339	0	195.646	0	235.142	224.912	219.924	192.324	215.084	227.343	215.096	0	0	226.086	220.735	0	0	190.146	220.985	230.51	191.27	223.527	243.461	231.217	208.441	198.328	216.768	217.197	0	0	222.04	0	0	229.612
		527	2238.8	207.629	0	0	216.025	236.49	0	214.907	0	0	205.563	199.128	189.647	217.199	231.817	214.275	0	0	212.005	220.362	193.069	222.861	221.914	217.351	242.544	0	0	229.767	232.78	210.778	196.917	218.491	224.957	190.631	224.515	225.795	234.095	205.197	196.894	216.926	0	204.603	231.755	221.722	0	200.396	233.784
		528	2242.66	213.869	237.177	213.7	215.404	258.749	0	209.252	0	213.097	207.076	205.427	197.287	0	220.671	211.212	0	0	220.624	221.18	0	0	217.112	207.288	244.496	0	226.949	225.892	238.253	212.631	201.554	0	230.226	0	225.814	223.055	234.114	208.839	196.576	218.166	221.324	0	223.098	225.519	0	208.888	216.736
		529	2246.52	0	247.471	218.45	210.076	0	0	220.545	0	218.684	209.672	211.471	192.525	200.972	0	205.149	0	0	220.036	223.501	194.677	217.594	224.901	209.389	233.837	200.103	221.372	224.278	235.937	0	213.913	226.765	227.351	188.442	220.531	214.548	232.912	207.256	202.197	223.382	0	216.629	217.503	225.834	0	202.045	234.913
		530	2250.38	0	234.931	214.928	216.49	244.161	0	0	200.186	0	207.346	195.895	183.347	204.293	0	207.414	0	241.941	228.31	224.086	199.159	212.891	228.455	214.723	0	198.04	227.322	230.086	235.687	204.497	210.845	205.482	222.202	0	218.841	240.217	243.893	224.99	198.356	218.727	0	213.886	0	226.784	0	0	235.94
		531	2254.24	0	0	0	205.977	238.454	0	0	196.865	217.627	206.477	195.114	186.585	199.675	0	218.204	0	0	235.758	228.196	0	205.814	220.551	224.803	0	195.359	225.215	221.201	242.615	0	197.744	0	217.446	199.815	219.212	241.376	234.285	218.872	202.065	219.346	0	0	0	223.864	0	203.373	239.037
		532	2258.1	205.956	244.242	0	201.905	253.399	0	215.783	0	214.9	197.762	0	188.986	193.564	220.352	214.341	0	237.99	224.41	224.319	193.247	201.975	221.959	225.47	245.651	229.634	221.428	225.705	240.635	0	207.546	0	219.533	191.209	213.043	241.275	234.096	223.641	189.82	210.835	228.377	0	0	217.412	0	198.954	206.79
		533	2261.96	202.602	245.667	221.705	212.899	240.839	206.455	0	0	208.359	198.395	191.592	262.743	209.745	0	220.876	0	0	226.831	231.065	198.003	200.59	219.981	208.259	236.084	218.636	225.834	213.483	235.986	0	213.576	209.633	218.573	199.456	211.207	256.575	222.232	226.465	195.469	212.664	219.227	215.022	222.428	228.068	0	0	237.155
		534	2265.82	0	238.414	0	210.623	242.564	0	214.775	0	216.893	208.95	201.791	0	196.505	224.037	211.619	0	231.895	237.199	235.801	0	205.441	205.691	217.339	248.796	214.038	215.544	232.949	232.319	219.32	204.885	212.444	221.948	183.986	209.373	225.211	232.87	208.238	179.24	214.483	0	200.433	0	225.786	0	207.53	199.917
		535	2269.68	0	247.149	0	207.173	238.626	0	218.247	190.029	0	202.466	0	0	0	223.348	215.918	0	233.664	214.008	220.302	191.717	207.68	227.021	0	246.386	0	0	211.889	231.949	0	205.053	206.024	236.268	187.29	221.968	228.192	238.402	207.96	179.98	212.483	215.316	191.645	228.454	226.922	0	209.625	224.927
		536	2273.54	207.766	232.26	0	200.991	240.856	0	0	0	216.091	201.876	195.491	185.098	0	0	210.652	209.777	233.036	224.631	230.953	190.995	205.235	229.341	212.96	232.474	190.562	210.409	226.835	237.699	226.137	191.048	211.557	227.324	186.562	214.133	220.308	0	212.908	0	210.143	231.664	201.083	229.685	219.852	210.036	211.422	217.125
		537	2277.4	0	0	0	207.278	235.697	0	209.104	0	216.62	208.291	205.342	184.712	189.999	221.513	213.037	0	237.253	216.788	228.104	0	206.169	224.885	0	245.47	200.688	229.835	225.702	0	207.15	202.696	211.665	219.384	0	216.167	203.877	238.666	219.524	0	210.947	232.658	198.355	222.428	231.46	207.594	210.997	217.114
		538	2281.26	0	234.154	0	219.828	259.561	0	214.492	0	215.034	205.292	0	0	0	0	204.188	217.455	228.656	220.691	233.56	0	214.013	213.652	207.096	242.351	185.659	215.592	238.165	228.571	203.263	207.68	217.555	227.324	185.74	225.611	210.802	232.803	218.548	0	209.601	226.295	194.011	0	226.353	210.88	0	235.362
		539	2285.12	214.568	226.496	0	213.876	255.417	0	0	206.535	204.091	204.707	0	189.947	183.073	240.961	212.212	0	0	213.182	223.686	188.642	196.086	206.966	207.257	235.888	198.385	225.065	237.664	226.925	0	197.226	214.899	211.691	190.178	221.399	211.132	236.337	216.013	0	204.545	0	0	0	228.567	216.538	207.076	219.614
		540	2288.98	204.812	0	0	202.703	242.914	0	203.171	202.324	224.494	204.015	0	195.621	197.146	214.279	217.6	215.739	230.645	225.708	227.577	184.898	204.955	226.887	206.681	235.88	192.256	214.687	218.572	0	215.81	204.816	215.684	214.411	193.867	232.392	199.008	232.274	209.148	0	208.081	225.707	195.799	223.229	233.073	0	212.227	217.501
		541	2292.84	193.581	0	0	213.651	244.879	0	208.072	0	230.803	199.21	0	204.018	214.221	228.131	216.23	231.699	0	209.461	229.848	0	209.636	213.24	204.975	243.541	0	220.315	222.706	226.861	207.814	201.193	218.987	205.377	196.23	213.132	216.768	232.47	211.845	0	210.662	225.855	0	0	228.391	0	0	206.634
		542	2296.7	205.473	0	0	202.814	230.451	0	0	200.757	0	210.663	203.165	195.264	192.815	0	210.112	214.457	239.429	212.291	229.261	0	202.385	217.791	207.145	236.993	186.509	218.603	240.187	228.086	207.383	200.885	220.403	217.729	0	231.663	208.056	233.928	209.167	0	204.285	226.171	0	228.531	235.144	0	216.668	214.378
		543	2300.56	200.235	0	0	208.653	242.682	0	214.871	0	203.307	204.061	195.886	192.381	196.666	222.4	222.346	217.172	239.639	211.727	225.538	0	200.334	214.129	208.461	246.409	194.542	208.058	226.618	222.677	213.495	189.797	220.276	228.907	195.821	217.22	195.953	230.619	219.015	0	210.434	223.41	0	220.602	237.88	215.981	210.295	205.042
		544	2304.42	0	233.812	0	204.469	224.768	0	221.891	0	0	218.646	0	0	207.412	231.31	217.288	211.497	231.857	0	221.639	194.597	198.717	217.068	204.064	239.078	0	211.436	225.651	235.359	209.308	187.34	215.199	214.934	178.056	228.745	201.912	221.177	204.319	0	199.755	0	0	213.457	231.144	216.355	0	209.097
		545	2308.28	0	233.041	0	197.278	244.423	0	207.115	0	212.04	215.659	0	175.635	209.146	0	0	215.318	229.709	203.531	227.18	184.824	202.805	216.175	210.88	231.091	0	219.177	215.005	0	212.604	186.411	217.51	217.055	0	219.53	204.744	223.305	214.757	176.389	203.887	219.685	0	217.102	225.732	227.751	204.92	211.957
		546	2312.14	213.356	243.503	0	206.634	246.774	0	0	0	215.54	204.664	216.475	0	201.47	232.709	0	223.147	249.952	207.503	220.51	0	205.833	214.505	201.798	238.9	0	219.214	218.533	0	0	199.08	212.509	216.45	180.808	224.187	210.058	229.303	209.88	0	196.059	223.646	200.14	215.393	237.466	218.462	198.379	231.601
		547	2316	194.629	237.86	0	208.338	238.985	0	0	202.869	191.193	216.235	0	0	190.949	212.074	228.568	228.871	228.616	207.751	226.335	0	208.084	215.912	200.891	251.615	0	216.394	218.326	225.237	0	0	214.556	224.545	181.508	220.193	207.887	236.685	219.751	0	193.048	225.209	197.375	0	249.198	0	201.239	223.266
		548	2319.86	210.438	251.023	0	225.097	0	0	0	0	198.409	214.191	0	188.211	189.327	0	227.952	222.694	228.835	220.74	212.537	181.304	203.382	211.944	193.104	236.185	181.424	212.103	226.189	242.149	0	184.987	214.635	222.876	186.53	209.887	202.626	236.086	217.846	0	198.935	216.234	0	0	233.983	0	203.429	234.09
		549	2323.72	212.297	240.482	0	206.862	237.718	0	210.818	205.148	193.666	216.786	0	200.314	0	234.133	219.297	0	236.917	225.172	225.543	0	195.334	223.106	192.18	244.801	0	220.859	230.362	233.167	0	189.604	208.24	220.929	191.3	214.896	212.688	242.303	209.795	0	198.286	229.672	0	226.908	227.759	0	205.81	219.384
		550	2327.58	206.926	236.417	0	221.384	232.073	223.732	0	192.291	0	203.18	229.803	190.278	189.346	0	235.581	0	241.265	213.904	224.635	178.908	0	218.114	196.336	245.527	173.822	0	257.427	229.235	208.821	184.232	215.687	220.311	194.513	232.668	220.791	236.908	212.953	0	204.243	214.437	199.216	0	237.275	212.002	205.533	236.484
		551	2331.44	207.056	235.533	0	215.92	239.806	211.653	214.84	0	0	201.588	193.201	186.299	193.281	0	0	0	242.327	215.751	223.773	0	213.347	222.598	196.366	236.904	0	218.764	229.871	233.831	214.39	191.836	217.565	215.297	193.374	217.562	219.124	242.856	0	0	202.598	228.128	213.639	0	246.082	203.6	203.459	219.246
		552	2335.3	0	0	0	221.397	237.73	0	212.593	0	201.74	206.399	216.106	181.323	201.717	217.81	227.752	0	219.942	230.441	222.552	0	201.563	222.676	201.839	242.279	0	222.119	223.315	231.079	0	0	221.949	216.543	193.14	229.536	210.859	236.253	0	0	0	220.659	205.96	215.381	0	191.338	0	245.937
		553	2339.16	0	0	0	234.429	249.383	0	0	0	0	195.47	193.906	191.317	192.399	0	199.217	203.664	225.676	214.412	223.707	0	206.828	199.938	189.808	247.514	0	222.499	225.801	237.504	0	192.937	215.419	227.664	180.144	215.61	215.849	238.471	215.771	0	199.961	227.906	0	211.509	0	0	201.48	231.167
		554	2343.02	204.368	237.402	0	214.468	0	0	221.288	190.184	195.818	195.918	0	180.367	193.014	0	218.122	220.808	220.755	221.687	240.432	0	208.22	220.02	195.68	242.279	0	221.566	225.726	232.534	209.972	194.896	216.502	226.87	202.476	214.549	203.234	214.707	219.334	0	195.322	219.035	213.331	0	222.168	221.639	0	223.346
		555	2346.88	193.008	243.388	0	207.368	250.697	0	219.218	193.026	0	188.997	188.161	183.407	208.333	0	217.212	213.819	237.371	215.066	227.243	0	0	226.736	205.131	240.816	0	230.527	232.808	236.896	0	0	222.872	222.829	185.13	208.997	217.951	233.827	217.741	0	201.744	215.02	200.471	216.629	0	224.949	0	223.942
		556	2350.74	0	239.493	0	217.212	244.152	217.672	224.714	194.694	203.974	188.735	0	188.109	201.371	231.051	217.608	233.164	219.838	221.53	219.24	0	198.485	215.236	200.159	231.015	0	205.553	227.899	230.574	211.144	0	216.95	215.924	185.194	0	203.761	234.088	215.245	0	200.172	220.035	199.34	224.099	229.87	229.217	0	222.856
		557	2354.6	0	237.241	0	228.85	240.748	219.405	223.486	0	202.431	193.893	0	185.483	0	226.371	226.29	0	229.377	218.331	229.052	0	219.048	215.575	209.788	248.003	177.904	223.72	225.213	0	192.947	189.331	221.963	233.384	0	209.135	220.759	245.402	205.229	0	207.878	215.442	200.859	0	234.639	231.709	192.405	240.147
		558	2358.46	204.145	251.949	0	229.573	243.67	208.78	228.803	200.919	0	0	0	195.701	199.008	230.549	231.287	0	223.331	214.101	223.655	0	208.305	221.317	210.964	228.119	0	220.887	231.663	226.035	203.494	0	211.91	224.744	0	215.396	220.861	233.529	210.914	0	208.732	230.167	187.569	0	0	232.862	0	232.693
		559	2362.32	0	232.606	0	231.885	246.139	0	216.635	0	202.921	188.382	203.248	0	213.025	237.014	0	0	239.164	208.649	233.362	0	216.633	220.039	224.987	230.584	0	225.881	229.91	0	221.698	0	217.647	221.781	0	228.722	223.583	238.088	214.104	0	211.721	219.15	206.265	0	220.732	237.138	0	221.98
		560	2366.18	0	247.561	0	228.376	245.328	197.813	223.218	199.508	0	187.28	199.631	0	199.97	216.692	210.523	0	223.975	198.909	228.192	0	205.838	225.01	208.966	241.081	0	227.867	0	0	217.237	0	225.783	217.523	178.553	220.808	225.527	250.231	0	173.445	213.932	206.972	0	213.787	232.434	217.89	0	232.678
		561	2370.04	194.267	237.827	0	229.003	249.887	0	215.115	0	200.684	192.962	204.315	189.99	0	237.568	213.013	0	229.437	208.451	228.019	0	207.315	233.035	221.84	259.514	0	230.075	229.987	235.876	216.303	194.606	226.432	222.927	177.872	218.05	215.824	223.258	236.862	0	216.469	211.559	198.049	0	232.626	229.753	0	216.51
		562	2373.9	0	238.403	0	222.165	251.33	212.418	216.786	202.155	209.288	179.275	207.701	0	0	245.493	225.597	0	211.928	210.467	224.532	0	223.347	216.362	220.062	242.958	177.776	0	219.141	232.394	219.919	185.035	218.177	228.162	0	208.782	216.683	230.015	0	0	207.451	207.131	202.248	0	224.909	231.666	0	230.09
		563	2377.76	0	235.706	0	238.951	247.887	165.55	225.957	196.875	0	185.504	227.26	0	210.522	0	208.538	0	224.968	217.788	230.944	0	224.952	220.261	217.861	234.046	0	222.767	0	233.915	230.187	181.567	221.694	0	193.561	212.94	210.964	0	213.109	174.755	205.202	206.311	193.372	0	236.25	236.514	0	218.741
		564	2381.62	184.423	238.361	0	218.952	243.203	209.679	218.877	194.718	0	178.569	216.22	193.535	0	0	213.02	0	221.979	223.324	245.541	0	214.412	228.127	217.234	0	0	206.358	224.33	238.289	228.845	0	218.586	218.516	0	205.528	215.111	228.581	227.361	166.416	204.857	225.793	203.279	207.698	233.338	223.068	0	219.717
		565	2385.48	0	246.595	201.413	228.809	258.773	205.347	235.083	208.192	198.485	192.01	200.336	0	200.734	225.11	220.392	0	230.72	214.054	242.221	0	213.369	229.923	225.285	245.664	0	211.05	223.247	239.786	223.896	0	211.411	227.938	0	207.988	214.388	226.479	0	0	205.854	207.445	0	221.365	0	224.21	0	238.591
		566	2389.34	0	0	0	220.809	249.53	216.275	221.959	0	0	0	194.516	0	201.878	225.695	234.601	0	226.643	227.088	245.414	0	221.52	221.87	218.219	246.742	0	209.637	227.235	236.707	218.764	186.202	210.735	219.243	179.471	203.478	221.304	234.389	221.006	0	212.159	203.992	207.312	0	0	231.144	0	225.64
		567	2393.2	200.796	233.748	0	233.964	260.978	0	230.18	0	196.647	188.986	223.695	192.402	0	0	220.582	0	227.146	210.748	246.131	0	214.593	228.451	203.891	235.198	0	216.783	231.103	239.27	232.849	192.695	219.664	225.063	0	216.87	219.94	226.422	223.178	0	212.189	216.553	203.648	218.733	0	225.586	0	224.722
		568	2397.06	207.282	239.517	0	231.16	247.367	194.945	232.152	0	0	189.035	229.893	197.341	0	220.866	227.653	0	219.653	213.953	241.108	0	210.574	223.909	208.038	241.205	0	223.723	247.379	240.438	226.039	0	216.381	228.182	0	207.283	243.395	235.104	217.142	0	209.985	206.301	197.162	212.787	0	235.255	0	222.819
[truncated: 22 more columns]

## Sheet: Background Std
				SptId_10	SptId_12	SptId_13	SptId_14	SptId_15	SptId_17	SptId_18	SptId_22	SptId_23	SptId_24	SptId_25	SptId_27	SptId_28	SptId_29	SptId_30	SptId_31	SptId_34	SptId_35	SptId_36	SptId_37	SptId_38	SptId_40	SptId_42	SptId_44	SptId_45	SptId_46	SptId_48	SptId_49	SptId_50	SptId_51	SptId_54	SptId_56	SptId_57	SptId_58	SptId_59	SptId_60	SptId_61	SptId_63	SptId_64	SptId_65	SptId_67	SptId_68	SptId_70	SptId_71	SptId_72	SptId_73
		0	204.58	0	0	0	0	0	0	0	0	0	0	0	0	0	0	0	0	0	0	0	0	0	0	0	0	0	0	0	0	0	0	0	0	0	0	0	0	0	0	0	0	0	0	0	0	0	0
		1	208.44	0	0	0	0	0	0	0	0	0	0	0	0	0	0	0	0	0	0	0	0	0	0	0	0	0	0	0	0	0	0	0	0	0	0	0	0	0	0	0	0	0	0	0	0	0	0
		2	212.3	0	0	0	0	0	0	0	0	0	0	0	0	0	0	0	0	0	0	0	0	0	0	0	0	0	0	0	0	0	0	0	0	0	0	0	0	0	0	0	0	0	0	0	0	0	0
		3	216.16	0	0	0	0	0	0	0	0	0	0	0	0	0	0	0	0	0	0	0	0	0	0	0	0	0	0	0	0	0	0	0	0	0	0	0	0	0	0	0	0	0	0	0	0	0	0
		4	220.02	0	0	0	0	0	0	0	0	0	0	0	0	0	0	0	0	0	0	0	0	0	0	0	0	0	0	0	0	0	0	0	0	0	0	0	0	0	0	0	0	0	0	83.091	0	0	0
		5	223.88	0	0	0	0	0	0	0	0	0	0	0	0	0	0	0	0	0	0	0	0	0	0	0	0	0	0	0	0	0	0	0	0	0	0	0	0	0	0	0	0	0	0	0	0	0	0
		6	227.74	0	0	0	0	0	0	0	0	0	0	0	0	0	0	0	0	0	0	0	0	0	0	0	0	0	0	0	0	0	0	0	0	0	0	0	0	0	0	0	0	0	0	0	0	0	0
		7	231.6	0	0	0	0	0	0	0	0	0	0	0	0	0	0	0	0	0	0	0	0	0	0	0	0	0	0	0	0	0	0	0	0	0	0	0	0	0	0	0	0	0	0	0	0	0	0
		8	235.46	0	0	0	0	0	0	0	0	0	0	0	0	0	0	0	0	0	0	0	0	0	0	0	0	0	0	0	0	0	0	0	0	0	0	0	0	0	0	0	0	0	0	0	0	0	0
		9	239.32	0	0	0	0	0	0	0	0	0	0	0	0	0	0	0	0	0	0	0	0	0	0	0	0	0	0	0	0	0	0	0	0	0	0	0	0	0	0	0	0	0	0	0	0	0	0
		10	243.18	0	0	0	0	0	0	0	0	0	0	0	0	0	0	0	0	0	0	0	0	0	0	0	0	0	0	81.4797	0	0	0	0	0	0	0	0	0	0	0	0	0	0	0	0	0	0	0
		11	247.04	0	0	0	0	0	0	0	0	0	0	0	0	0	0	0	0	0	0	0	0	0	0	0	0	0	0	0	0	0	0	0	0	0	0	0	0	0	0	0	0	0	0	0	0	0	0
		12	250.9	0	0	0	0	0	0	0	0	0	0	0	0	0	0	0	0	0	0	0	0	0	0	0	0	0	0	0	0	0	0	0	0	0	0	0	0	0	0	0	0	0	0	0	0	0	0
		13	254.76	0	0	0	0	0	0	0	0	0	0	0	0	0	0	0	0	0	0	0	0	0	0	0	0	0	0	0	0	0	0	0	0	0	0	0	0	0	0	0	0	0	0	0	0	0	0
		14	258.62	0	0	0	0	0	0	0	0	0	0	0	0	0	0	0	0	0	0	0	0	0	0	0	0	0	0	0	0	0	0	0	0	0	0	0	0	0	0	0	0	0	0	0	0	0	0
		15	262.48	0	0	0	0	0	0	0	0	0	0	0	0	0	0	0	0	0	0	0	0	0	0	0	0	0	0	0	0	0	0	0	0	0	78.9254	0	0	0	0	0	0	0	0	0	0	0	0
		16	266.34	0	0	0	0	0	0	0	0	0	0	0	0	0	0	0	0	0	0	0	0	0	0	0	0	0	0	0	0	0	0	0	0	0	0	0	0	0	0	0	0	0	0	0	0	0	0
		17	270.2	0	0	0	0	0	0	0	0	0	0	0	0	0	0	0	0	0	0	0	0	0	0	0	0	0	0	0	0	0	0	0	0	0	0	0	0	0	0	0	0	0	0	0	0	0	0
		18	274.06	0	0	0	0	0	0	0	0	0	0	0	0	0	0	0	0	0	0	0	0	0	0	0	0	0	0	0	0	0	0	0	0	0	0	0	0	0	0	0	0	0	0	0	0	0	0
		19	277.92	0	0	0	0	0	0	0	0	0	0	0	0	0	0	0	0	0	0	0	0	0	0	0	0	0	0	0	0	0	0	0	0	0	0	0	0	0	0	0	0	0	0	0	0	0	0
		20	281.78	0	0	0	0	0	0	0	0	0	0	0	0	0	0	0	0	0	0	0	0	0	0	0	0	0	0	0	0	0	0	0	0	0	0	0	0	0	0	0	0	0	0	0	0	0	0
		21	285.64	0	0	0	0	0	0	0	0	0	0	0	0	0	0	0	0	0	0	0	0	0	0	0	0	0	0	0	0	0	0	0	0	0	0	0	0	0	0	0	0	0	0	0	0	0	0
		22	289.5	0	0	0	0	0	0	0	0	0	0	0	0	0	0	0	0	0	0	0	0	0	0	0	0	0	0	0	0	0	0	0	0	0	0	0	0	0	0	0	0	0	0	0	0	0	0
		23	293.36	0	0	0	0	0	0	0	0	0	0	0	0	0	0	0	0	0	0	0	0	0	0	0	0	0	0	0	0	0	0	0	0	0	0	0	0	0	0	0	0	0	0	0	0	0	0
		24	297.22	0	0	0	0	0	0	0	0	0	0	0	0	0	0	0	0	0	0	0	0	0	0	0	0	0	0	0	0	0	0	0	0	0	0	0	0	0	0	0	0	0	0	0	0	0	0
		25	301.08	0	0	0	0	0	0	0	0	0	0	0	0	0	0	0	0	0	0	0	0	0	0	0	0	0	0	0	0	0	0	0	0	0	0	0	0	0	0	0	0	0	0	0	0	0	0
		26	304.94	0	0	0	0	0	0	0	0	0	0	0	0	0	0	0	0	0	0	0	0	0	0	0	0	0	0	0	0	0	0	0	0	0	0	0	0	0	0	0	0	0	0	0	0	0	0
		27	308.8	0	0	0	0	0	0	0	0	0	0	0	0	0	0	0	0	0	0	0	0	0	0	0	0	0	0	0	0	0	0	0	0	0	0	0	0	0	0	0	0	0	0	0	0	0	0
		28	312.66	0	0	0	0	0	0	0	0	0	0	0	0	0	0	0	0	0	0	0	0	0	0	0	0	0	0	0	0	0	0	0	0	0	0	0	0	0	0	0	0	0	0	0	0	0	0
		29	316.52	0	0	0	0	0	0	0	0	0	0	0	0	0	0	0	0	0	0	0	0	0	0	0	0	0	0	0	0	0	0	0	0	0	0	0	0	0	0	0	0	0	0	0	0	0	0
		30	320.38	0	0	0	0	0	0	0	0	0	0	0	0	0	0	0	0	0	0	0	0	0	0	0	0	0	0	0	0	0	0	0	0	0	0	0	0	0	0	0	0	0	0	0	0	0	0
		31	324.24	0	0	0	0	0	0	0	0	0	0	0	0	0	0	0	0	0	0	0	0	0	0	0	0	0	0	0	0	0	0	0	0	0	0	0	0	0	0	0	0	0	0	0	0	0	0
		32	328.1	0	0	0	0	0	0	0	0	0	0	0	0	0	0	0	0	0	0	0	0	0	0	0	0	0	0	0	0	0	0	0	0	0	0	0	0	0	0	0	0	0	0	0	0	0	0
		33	331.96	0	0	0	0	0	0	0	0	0	0	0	0	0	0	0	0	0	0	0	0	0	0	0	0	0	0	0	0	0	0	0	0	0	0	0	0	0	0	0	0	0	0	0	0	0	0
		34	335.82	0	0	0	0	0	0	0	0	0	0	0	0	0	0	0	0	0	0	0	0	0	0	0	0	0	0	0	0	0	0	0	0	0	0	0	0	0	77.7967	0	0	0	0	0	0	0	0
		35	339.68	0	0	0	0	0	0	0	0	0	0	0	0	0	0	0	0	0	0	0	0	0	0	0	0	0	0	0	0	0	0	0	0	0	0	0	0	0	0	0	0	0	0	0	0	0	0
		36	343.54	0	0	0	0	0	0	0	0	0	0	0	0	0	0	0	0	0	0	0	0	0	0	0	0	0	0	0	0	0	0	0	0	0	0	0	0	0	77.705	0	0	0	0	0	0	0	0
		37	347.4	0	0	0	0	0	0	0	0	0	0	0	0	0	0	0	0	0	0	0	0	0	0	0	0	0	0	0	0	0	0	0	0	0	0	0	0	0	76.7072	0	0	0	0	0	0	0	0
		38	351.26	0	0	0	0	0	0	0	0	0	0	0	0	0	0	0	0	0	0	0	0	0	0	0	0	0	0	0	0	0	0	0	0	0	0	0	0	0	0	0	0	0	0	0	0	0	0
		39	355.12	0	0	0	0	0	0	0	0	0	0	0	0	0	0	0	0	0	0	0	0	0	0	0	0	0	0	0	0	0	0	0	0	0	0	0	0	0	82.0013	0	0	0	0	0	0	0	0
		40	358.98	0	0	0	0	0	0	0	0	0	0	0	0	0	0	0	0	0	0	0	0	0	0	0	0	0	0	0	0	0	0	0	0	0	0	0	0	0	80.1606	0	0	0	0	0	0	0	0
		41	362.84	0	0	0	0	0	0	0	0	0	0	0	0	0	0	0	0	0	0	0	0	0	0	0	0	0	0	0	0	0	0	0	0	0	0	0	0	78.969	78.722	0	0	0	0	0	0	0	0
		42	366.7	0	0	0	79.9669	0	0	0	0	0	0	0	0	0	0	0	0	0	0	0	0	0	0	0	0	0	0	0	0	0	0	0	0	0	0	0	0	0	79.5596	0	0	0	0	0	0	0	0
		43	370.56	0	0	0	0	0	0	0	0	0	0	0	0	0	0	0	0	0	0	0	0	0	0	0	0	0	0	0	0	0	0	0	0	0	0	0	0	0	80.0128	0	0	0	0	0	0	0	0
		44	374.42	0	0	0	0	0	0	0	0	0	0	0	0	0	0	0	0	0	0	0	0	0	0	0	0	0	0	0	0	0	0	80.5494	0	0	0	0	0	0	77.9656	0	0	0	0	0	0	0	0
		45	378.28	0	0	0	0	0	0	0	0	0	0	0	0	0	0	0	0	0	0	0	0	0	0	0	0	0	0	0	0	0	0	82.191	0	0	0	0	0	0	81.8046	0	0	0	0	0	0	0	0
		46	382.14	0	0	0	0	0	0	0	79.9065	0	0	0	0	0	0	0	0	0	0	0	0	0	0	0	0	0	0	0	0	0	0	85.2269	0	0	0	0	0	0	73.9208	0	0	0	0	0	0	0	0
		47	386	0	0	0	0	0	0	0	0	0	0	0	0	0	0	0	0	0	0	0	0	0	0	0	0	0	0	0	0	0	0	0	0	0	0	0	0	0	78.8458	0	0	0	0	0	0	0	0
		48	389.86	0	0	0	0	0	0	0	0	0	0	0	0	0	0	0	0	0	0	0	0	0	0	0	0	0	0	0	0	0	0	82.511	0	0	0	0	0	0	79.6481	0	0	0	0	0	0	0	0
		49	393.72	0	0	0	0	0	0	0	0	0	0	0	0	0	0	0	0	0	0	0	0	0	0	0	0	0	0	0	0	0	0	82.847	0	0	0	0	0	0	82.3018	82.1246	0	0	0	0	0	0	0
		50	397.58	0	0	0	0	0	0	0	0	0	0	0	0	0	0	0	0	0	0	0	0	0	0	0	0	0	0	0	0	0	0	82.5996	0	0	0	0	0	0	81.5496	0	0	0	80.7486	0	0	0	0
		51	401.44	0	0	0	0	0	0	0	0	0	0	0	0	0	0	0	0	0	0	0	0	0	0	0	0	0	0	0	0	0	0	85.107	0	0	0	0	0	0	81.1111	0	0	0	0	0	0	0	0
		52	405.3	0	0	0	82.002	0	0	0	0	0	0	0	0	0	0	0	0	0	0	0	0	0	0	0	0	0	0	0	0	0	0	82.1614	0	0	0	0	0	0	79.056	0	0	0	0	0	0	0	0
		53	409.16	0	0	0	0	0	0	0	0	0	0	0	0	0	0	0	0	0	0	0	0	0	0	0	0	0	0	0	0	0	0	81.8091	0	0	0	0	77.8708	0	74.6368	0	76.313	0	0	0	0	0	0
		54	413.02	0	0	0	77.4531	0	0	0	0	0	0	0	0	0	0	0	0	0	0	0	0	0	0	0	0	0	0	0	0	0	0	83.2882	0	0	0	0	0	0	82.9055	0	0	0	0	0	0	0	0
		55	416.88	0	0	0	79.8522	0	0	0	0	0	0	0	0	0	0	0	0	0	0	0	0	0	0	0	0	0	0	0	0	0	0	82.2945	0	0	0	0	0	0	81.4175	0	0	0	0	0	0	0	0
		56	420.74	0	0	0	79.4175	0	0	0	0	0	0	0	0	0	0	0	0	0	0	0	0	0	0	0	0	0	0	0	0	0	0	80.8024	0	0	0	82.3988	0	0	78.5403	0	0	0	0	0	0	0	0
		57	424.6	0	0	0	77.0123	0	0	0	0	0	0	0	0	0	0	0	0	0	0	0	0	0	0	0	0	0	0	0	0	0	0	83.3677	0	0	0	79.1614	0	0	79.5828	0	0	0	0	0	0	0	0
		58	428.46	0	0	0	81.2004	0	0	0	0	0	0	0	0	0	0	0	0	0	0	0	0	0	0	0	0	0	0	0	0	0	0	82.0762	0	0	0	77.2567	0	0	77.871	0	0	0	0	0	0	0	0
		59	432.32	0	0	0	83.2455	0	0	0	0	0	0	0	0	0	0	0	0	0	0	0	0	0	0	0	0	0	0	0	0	0	0	86.7473	0	0	0	78.2828	0	0	81.6288	0	0	0	0	0	0	0	0
		60	436.18	0	0	0	82.7921	0	0	0	0	0	0	0	0	0	0	0	0	0	0	0	0	0	0	0	0	0	0	0	0	0	0	84.5807	0	0	0	74.8762	0	0	78.0336	0	0	0	0	0	0	0	0
		61	440.04	0	0	0	82.6308	0	0	0	0	0	0	0	0	0	0	0	0	0	0	0	0	0	0	0	0	0	0	0	0	0	0	88.3899	0	0	0	81.8277	0	0	79.2612	0	0	0	0	0	0	0	0
		62	443.9	0	0	0	81.0631	0	0	0	82.3543	0	0	0	0	0	0	0	0	0	0	0	0	0	0	0	0	0	0	0	0	0	0	81.6216	0	0	0	80.4607	0	0	74.762	0	0	0	77.6081	0	0	0	0
		63	447.76	0	0	0	0	0	0	0	0	0	0	0	0	0	0	0	0	0	0	0	0	0	0	0	0	0	0	0	0	0	0	84.4349	0	0	0	78.9088	0	0	82.0586	0	0	0	79.728	0	0	84.3874	0
		64	451.62	0	0	0	78.6574	0	0	0	0	0	0	0	0	0	0	0	0	0	0	0	0	0	0	0	0	0	0	0	0	0	0	84.1913	0	0	0	79.7746	0	0	78.2672	0	0	0	0	0	0	0	0
		65	455.48	0	0	0	79.2291	0	0	0	0	0	0	0	0	0	0	0	0	0	0	0	0	0	0	0	0	0	0	0	0	0	0	85.3127	0	0	0	82.4523	0	0	82.5809	0	0	0	79.1353	0	0	0	0
		66	459.34	0	0	0	87.7368	0	0	0	0	0	0	0	0	0	0	0	0	0	0	0	0	0	0	0	0	0	0	0	0	0	0	79.5244	0	0	0	82.7863	0	0	76.8699	0	0	0	77.0969	0	0	0	0
		67	463.2	0	0	0	76.7819	0	0	0	0	0	0	0	0	0	0	0	0	0	0	0	0	0	0	0	0	0	0	0	0	0	0	82.7149	0	0	0	79.9961	0	0	77.6513	0	0	0	82.1767	0	0	0	0
		68	467.06	0	0	0	77.9314	0	0	0	77.4916	0	0	0	0	0	0	0	0	0	0	0	0	0	0	0	0	0	0	0	0	0	0	83.8651	0	0	0	83.5796	0	0	80.1683	0	0	0	84.7215	0	0	0	0
		69	470.92	0	0	0	77.1195	0	0	0	79.6412	0	0	0	0	0	0	0	0	0	0	0	0	0	0	0	0	0	0	0	0	0	0	84.034	0	0	0	78.5912	0	0	77.1577	0	0	0	83.021	0	0	0	0
		70	474.78	0	0	0	85.2144	0	0	0	85.0463	0	0	0	0	0	0	0	0	0	0	0	0	0	0	0	0	0	0	0	0	0	0	83.6117	0	0	0	82.926	0	0	81.3775	0	0	0	82.2571	0	0	0	0
		71	478.64	0	0	0	78.7336	0	0	0	0	0	0	0	0	0	0	0	0	0	0	0	0	0	0	0	0	0	0	0	0	0	0	85.9914	0	0	0	82.0642	0	0	81.854	0	0	0	83.4205	0	0	0	0
		72	482.5	0	0	0	85.0129	0	0	0	83.4213	0	0	0	0	0	0	0	0	0	0	0	0	0	0	0	0	0	0	0	0	0	0	85.0485	0	0	0	80.99	0	0	79.7456	0	0	0	83.8388	0	0	0	0
		73	486.36	0	0	0	79.773	0	0	0	0	0	0	0	0	0	0	0	0	0	0	0	0	0	0	0	0	0	0	0	0	0	0	79.8971	0	76.6181	0	84.193	0	0	75.674	0	0	0	0	0	0	0	0
		74	490.22	0	0	0	0	0	0	0	0	0	0	0	0	0	0	0	0	0	0	0	0	0	0	0	0	0	0	0	0	0	0	82.9803	0	76.3269	0	82.1907	0	0	81.665	0	0	0	76.6649	0	0	0	0
		75	494.08	0	0	0	0	0	0	0	78.655	0	0	0	0	0	0	0	0	0	0	0	0	0	0	0	0	0	0	0	0	0	0	82.3635	0	0	0	79.9146	0	0	79.5631	0	0	0	85.2065	0	0	0	0
		76	497.94	0	0	0	77.6929	0	0	0	0	0	0	0	0	0	0	0	0	0	0	0	0	0	0	0	0	0	0	0	0	0	0	80.2959	0	76.0564	0	80.1148	0	0	80.2648	0	0	77.6785	80.9767	0	0	0	0
		77	501.8	0	0	0	78.5312	0	0	0	0	0	0	0	0	0	0	0	0	0	0	0	0	0	0	0	0	0	0	0	0	0	0	85.1872	0	0	0	86.5535	0	0	77.589	0	0	0	78.7102	0	0	0	0
		78	505.66	0	0	0	0	0	0	0	78.6879	0	0	0	0	0	0	0	0	0	0	0	0	0	0	0	0	0	0	0	0	0	0	81.6708	0	0	0	82.0375	0	0	0	0	0	79.3753	81.3571	0	0	0	0
		79	509.52	0	0	0	0	0	0	0	76.8002	0	0	0	0	0	0	0	0	0	0	0	0	0	0	0	0	0	0	0	0	0	0	82.23	0	77.1151	0	80.456	0	0	79.0132	0	0	81.597	82.4447	0	0	0	0
		80	513.38	0	0	0	0	0	0	0	82.1973	0	0	0	0	0	0	0	0	0	0	0	0	0	0	0	0	0	0	0	0	0	0	87.523	0	0	0	82.1536	0	0	80.6149	0	0	80.9463	80.1066	0	0	0	0
		81	517.24	0	0	0	78.9632	0	0	0	78.9207	0	0	0	0	0	0	0	0	0	0	0	0	0	0	0	0	0	0	0	0	0	0	81.4657	0	74.3428	0	80.599	0	0	81.6104	0	0	0	78.5794	0	0	0	0
		82	521.1	0	0	0	0	0	0	0	81.2596	0	0	0	0	0	0	0	0	0	0	0	0	0	0	0	0	0	0	0	0	0	0	84.3572	0	74.6417	0	84.4707	0	0	82.8146	0	0	74.5845	81.1967	0	0	0	0
		83	524.96	0	0	0	0	0	0	0	80.1288	0	0	0	0	0	0	0	0	0	0	0	0	0	0	0	0	0	0	0	0	0	0	82.615	0	77.6586	0	79.3835	0	0	78.2659	0	0	82.9269	82.2999	0	0	0	0
		84	528.82	0	0	0	0	0	0	0	0	0	0	0	0	0	0	0	0	0	0	0	0	0	0	0	0	0	0	0	0	0	0	84.4245	0	76.1159	0	85.9492	0	0	81.278	0	0	76.325	89.1554	0	0	0	0
		85	532.68	0	0	0	0	0	0	0	0	0	0	0	0	0	0	0	0	0	0	0	0	0	0	0	0	0	0	0	0	0	0	76.1741	0	78.5374	0	85.1118	0	0	76.8566	0	0	77.6505	83.6558	0	0	0	0
		86	536.54	0	0	0	0	0	0	0	0	0	0	0	0	0	0	0	0	0	0	0	0	0	0	0	0	0	0	0	0	0	0	85.9211	0	76.4915	0	82.8606	0	0	84.4622	0	0	80.7216	82.9366	0	0	0	0
		87	540.4	0	0	0	0	0	0	0	0	0	0	0	0	0	0	0	0	0	0	0	0	0	0	0	0	0	0	0	0	0	0	81.2621	0	80.6985	0	89.1536	0	0	82.0421	0	0	84.7797	78.076	0	0	0	0
		88	544.26	0	0	0	0	0	0	0	0	0	0	0	0	0	0	0	0	0	0	0	0	0	0	0	0	0	0	0	0	0	0	92.1828	0	81.2796	0	82.1821	0	0	80.7169	0	0	77.5166	80.1221	0	0	0	0
		89	548.12	0	0	0	0	0	0	0	0	0	0	0	0	0	78.7598	0	0	0	0	0	0	0	0	0	0	0	0	0	0	0	0	82.1573	0	79.6727	0	79.8814	0	0	81.7434	0	0	0	90.396	0	0	0	0
		90	551.98	0	0	0	0	0	0	0	0	0	0	0	0	0	0	0	0	0	0	0	0	0	0	0	0	0	0	0	0	0	0	88.3511	0	76.2047	0	79.8953	0	0	82.5703	0	0	81.9609	75.6823	0	0	0	0
		91	555.84	0	0	0	0	0	0	0	0	0	0	0	0	0	0	0	0	0	0	0	0	0	0	0	0	0	0	0	0	0	0	86.4257	0	77.8339	83.5693	87.742	0	0	83.9397	0	0	82.2052	79.5365	0	0	0	0
		92	559.7	0	0	0	0	0	0	0	0	0	0	0	0	0	0	0	0	0	0	0	0	0	0	0	0	0	0	0	0	0	0	81.6127	0	74.7989	0	86.2089	0	0	0	0	0	79.5149	78.4155	0	0	0	0
		93	563.56	0	0	0	0	0	0	0	0	0	0	0	0	0	0	0	0	0	0	0	0	0	0	0	0	0	0	0	0	0	0	81.774	0	79.2651	0	78.3597	0	0	0	0	0	82.4449	0	0	0	0	0
		94	567.42	0	0	0	0	0	0	0	0	0	0	0	0	83.6774	0	0	0	0	0	0	0	0	0	0	0	0	0	0	0	0	0	84.163	0	81.7146	0	85.3548	0	0	81.6214	0	0	80.7409	80.7834	0	0	0	0
		95	571.28	0	0	0	78.5301	0	0	0	0	0	0	0	0	0	0	0	0	0	0	0	0	0	0	0	0	75.8816	0	0	0	0	0	86.2412	0	79.3346	0	83.6127	0	0	81.4622	0	0	0	80.798	0	0	0	0
		96	575.14	0	0	0	0	0	0	0	0	0	0	0	0	0	0	0	0	0	0	0	0	0	0	0	0	0	0	0	0	0	0	85.109	0	78.299	0	84.5228	81.4072	0	83.6628	0	0	0	81.4055	0	0	0	0
		97	579	0	0	0	0	0	0	0	0	0	0	0	0	0	0	0	0	0	0	0	0	0	0	0	0	0	0	0	0	0	0	85.122	0	77.6061	0	86.765	0	0	81.6709	0	0	0	83.1597	0	0	0	0
		98	582.86	0	0	0	78.536	0	0	0	0	0	0	0	0	0	0	0	0	0	0	0	0	0	0	0	0	0	72.8947	0	0	0	0	85.2536	0	78.1869	0	79.4622	0	0	86.1286	0	0	76.4217	84.4488	0	0	0	0
		99	586.72	0	0	0	85.6821	0	0	0	0	0	0	0	0	0	0	0	0	0	0	0	0	0	0	0	0	0	0	0	0	0	0	83.7462	0	78.6176	0	84.167	81.236	0	81.623	0	0	78.2828	74.8599	0	0	0	0
		100	590.58	0	0	0	82.9062	0	0	0	0	0	0	0	0	0	0	0	0	0	0	0	0	0	0	0	0	0	0	0	0	0	0	80.2271	0	78.764	0	84.3334	79.6252	0	82.0024	0	0	81.2784	79.1838	0	0	0	0
		101	594.44	0	0	0	82.419	0	0	0	0	0	0	0	0	0	0	0	0	0	0	0	0	0	0	0	0	0	0	0	0	0	0	87.9998	0	83.5507	0	80.5392	81.6727	0	84.325	0	0	0	82.3694	0	0	0	0
		102	598.3	0	0	0	78.701	0	0	0	0	0	0	0	0	0	0	0	0	0	0	0	0	0	75.7187	0	0	0	0	0	0	0	0	81.4178	0	73.4366	0	88.9725	76.6803	0	77.9241	0	0	84.7974	82.5572	0	0	0	0
		103	602.16	0	0	0	79.0968	0	0	0	0	0	0	0	0	0	0	0	0	0	0	0	80.3783	0	0	0	0	0	0	0	0	0	0	78.5117	0	72.7466	0	80.6078	74.6524	0	83.8245	0	0	83.1445	82.1204	0	0	0	0
		104	606.02	0	0	0	88.2112	0	0	0	0	0	0	0	0	0	0	0	77.4689	0	0	0	0	0	0	0	0	0	0	0	0	0	0	83.31	0	78.7302	0	78.3466	84.1428	0	79.9399	0	0	75.7062	80.0657	0	0	0	0
		105	609.88	0	0	0	81.2794	0	0	0	0	0	0	0	0	0	0	0	0	0	0	0	0	0	0	0	0	0	0	0	0	0	0	79.9043	0	77.3705	0	82.757	80.9283	0	78.9706	0	0	83.1035	82.9468	0	0	0	0
		106	613.74	0	0	0	83.945	0	0	0	0	0	0	0	0	0	0	0	0	0	0	0	0	0	0	0	0	0	0	0	0	0	0	79.885	0	83.0161	0	86.7157	79.6755	0	85.0804	0	0	83.021	82.332	0	0	0	0
		107	617.6	0	0	0	74.7117	0	0	0	0	0	0	0	0	0	0	0	0	0	0	0	0	0	79.8952	0	0	0	0	0	0	0	0	80.4684	0	83.3249	0	79.7356	79.9169	0	78.6981	0	0	0	76.3216	0	0	0	0
		108	621.46	0	0	0	81.5154	0	0	0	0	0	0	0	0	0	0	0	0	0	0	0	0	0	0	0	0	0	0	0	0	0	0	80.1287	0	79.1492	0	81.4029	81.0641	0	80.9859	0	0	77.4353	79.2889	0	0	0	0
		109	625.32	0	0	0	80.1992	0	0	0	0	0	0	0	0	0	0	0	0	0	0	0	0	0	80.7108	0	0	0	0	0	0	0	0	83.3529	0	81.8773	0	82.0737	77.8871	0	73.8643	0	0	78.9382	81.7204	0	0	0	0
		110	629.18	0	0	0	83.8283	0	0	0	0	0	0	0	0	0	0	0	0	0	0	0	0	0	0	0	0	0	0	0	0	0	0	83.3219	0	83.5039	0	80.3357	80.9942	0	0	0	0	0	79.9321	0	0	0	0
		111	633.04	0	0	0	77.9628	0	0	0	0	0	0	0	0	0	0	0	0	0	0	0	0	0	0	0	0	0	82.4766	0	0	0	0	82.4899	0	75.035	0	83.0805	82.171	0	81.8429	0	0	80.4961	79.2331	0	0	0	0
		112	636.9	0	0	0	77.7518	0	0	0	0	0	0	0	0	0	0	0	0	0	0	0	0	0	0	0	0	0	0	0	0	0	0	84.4265	0	73.4112	0	83.3391	81.3368	0	0	0	0	0	81.4078	0	0	0	0
		113	640.76	0	0	0	82.1117	0	0	0	0	0	0	0	0	0	0	0	0	0	0	0	0	0	0	0	0	0	76.2081	0	0	0	0	79.3647	0	76.3688	0	82.0639	79.9732	0	0	0	0	0	78.9525	0	0	0	0
		114	644.62	0	0	0	76.0125	0	0	0	0	0	0	0	0	0	0	0	0	0	0	0	0	0	80.0538	0	0	0	78.0332	0	0	0	0	81.1564	0	79.4934	0	83.1145	87.6882	0	79.581	0	0	0	78.5697	0	0	0	0
		115	648.48	0	73.6051	0	82.2186	0	0	0	0	0	0	0	0	0	0	0	0	0	0	0	0	0	79.6447	0	0	0	79.6263	0	0	0	0	85.2649	0	78.1731	0	88.2844	77.5195	0	79.1164	0	0	0	83.041	0	0	0	0
		116	652.34	0	79.9255	0	81.0427	0	0	0	0	0	0	0	0	0	0	0	0	0	0	0	0	0	82.903	0	0	0	0	0	0	0	0	81.477	0	82.5763	0	82.8009	81.225	0	77.2676	0	0	0	81.5815	0	0	0	0
		117	656.2	0	77.4109	0	84.0759	0	0	0	0	0	0	0	0	0	0	0	0	0	0	0	0	0	78.9093	0	0	0	78.797	0	0	0	0	82.3694	0	77.0712	0	86.9858	75.4829	0	0	0	0	0	83.2216	0	0	0	0
		118	660.06	0	80.7441	0	79.089	0	0	0	0	0	0	0	0	0	0	0	0	0	0	0	0	0	77.9842	0	0	0	81.2618	0	0	0	0	82.6161	0	75.5869	0	83.1063	80.6299	0	77.734	0	0	0	80.2781	0	0	0	0
		119	663.92	0	0	0	83.2667	0	0	0	0	0	0	0	0	0	0	0	0	0	0	0	0	0	73.7794	0	0	0	0	0	0	0	0	86.6309	0	78.6882	0	82.9738	78.7549	0	80.5382	0	0	0	80.7227	0	0	0	0
		120	667.78	0	82.803	0	78.9967	0	0	0	0	0	0	0	0	0	0	0	0	0	0	0	0	0	80.1792	0	0	0	80.8297	0	0	80.5529	0	83.2854	0	78.1541	0	81.1207	82.3359	0	83.9483	0	0	0	78.4201	0	0	0	0
		121	671.64	0	0	0	82.2547	0	0	0	0	0	0	0	0	0	0	0	0	0	0	0	0	0	75.3269	0	0	0	0	0	0	0	0	82.9928	0	73.3835	0	84.528	0	0	83.0453	0	0	0	81.4327	0	0	0	0
		122	675.5	0	0	0	85.4145	0	0	0	0	0	0	0	0	0	0	0	85.9364	0	81.1233	0	0	0	81.0277	0	0	0	0	0	0	84.5982	0	84.5265	0	69.717	0	81.78	0	0	0	0	0	0	85.3127	0	0	0	0
		123	679.36	0	0	0	75.0399	0	0	0	77.2568	0	0	0	0	0	0	0	0	0	0	0	0	0	79.9587	0	0	0	76.3034	0	0	0	0	82.5663	0	72.7188	0	84.4014	79.1224	0	0	0	0	79.8116	84.4987	0	0	0	0
		124	683.22	0	79.8661	0	80.0476	0	0	0	0	0	0	0	0	0	0	0	75.2746	0	0	0	0	0	80.073	0	0	0	76.4628	0	0	0	0	86.243	0	74.5435	0	86.3732	81.5231	0	0	0	0	79.7348	78.9797	0	0	0	0
		125	687.08	0	82.9985	0	0	0	0	0	80.8018	0	0	0	0	0	0	0	0	0	75.5812	0	0	0	81.1289	0	0	0	83.5648	0	0	0	0	86.7632	0	76.1063	0	83.4636	0	0	81.5825	0	0	78.1391	76.2549	0	0	0	0
		126	690.94	0	84.1468	0	0	0	0	0	77.8485	0	0	0	0	0	0	0	0	0	84.4542	0	0	0	81.973	0	0	0	0	0	0	0	0	80.7968	0	75.8128	0	79.7167	83.7831	0	81.5268	0	0	0	81.5019	0	0	0	0
		127	694.8	0	73.8116	0	0	0	0	0	82.2836	0	0	0	0	0	0	0	74.0891	0	0	0	0	0	78.0331	0	0	0	77.6904	0	0	0	0	80.301	0	79.4761	0	86.284	82.5185	0	82.1042	0	0	0	84.002	0	0	0	0
		128	698.66	0	0	0	79.2291	0	0	0	0	0	0	0	0	0	0	0	0	0	75.4716	0	0	0	82.7988	0	0	0	84.6703	0	0	0	0	81.3778	0	78.7399	0	83.9387	78.3096	0	81.3652	0	0	0	79.358	0	0	0	0
		129	702.52	0	82.954	0	80.1841	0	0	0	79.0737	0	0	0	0	0	0	0	78.9399	0	0	0	0	0	80.0637	0	0	0	84.7158	0	0	0	0	85.0492	0	79.4379	0	80.983	76.1809	0	80.9699	0	0	82.921	85.553	0	0	0	0
		130	706.38	0	81.2086	0	75.9297	0	0	0	80.3487	0	0	0	0	0	0	0	82.1121	0	0	0	0	0	81.8281	0	0	0	77.2443	0	0	77.1017	0	88.2649	0	81.3395	0	77.3578	0	0	81.4766	0	0	79.4002	77.8684	0	0	0	0
		131	710.24	0	82.4583	0	76.9448	0	0	0	82.8927	0	0	0	0	0	0	0	0	0	77.4858	0	0	0	79.7243	0	0	0	0	0	0	0	0	79.7609	0	77.7323	0	87.0421	78.7675	0	83.3905	0	0	78.928	86.4197	0	0	0	0
		132	714.1	0	72.2975	0	74.5473	0	0	0	80.8942	0	0	0	0	0	80.0359	0	80.1692	0	0	0	0	0	80.2786	0	0	0	0	0	0	79.482	0	83.0826	0	79.5557	0	84.9473	77.5015	0	76.3934	0	0	82.8532	81.6731	0	0	0	0
		133	717.96	0	80.325	0	80.183	0	0	0	0	0	0	0	0	0	0	0	0	0	0	0	0	0	84.6274	0	0	0	0	0	0	77.9042	0	87.6299	0	79.9008	0	81.0025	79.3178	0	0	0	0	79.5602	82.9863	0	0	0	0
		134	721.82	0	83.4354	0	83.3118	0	0	0	85.4068	0	0	0	0	0	0	0	0	0	0	0	0	0	75.7842	0	0	0	0	79.1657	0	79.7382	0	89.0683	0	79.5292	0	84.7756	0	0	0	0	0	79.291	83.8346	0	80.3197	0	0
		135	725.68	0	78.9491	0	86.1844	0	0	0	76.4467	0	0	0	0	0	0	0	0	0	81.3022	0	0	0	75.0688	0	0	0	0	0	0	80.0877	0	83.1111	0	82.0553	0	80.0148	84.9438	0	86.4117	0	0	80.4929	84.5726	0	81.7987	0	0
		136	729.54	0	80.0767	0	82.4233	0	0	0	78.9191	0	0	0	0	0	0	0	78.2159	0	77.1478	0	0	0	79.4711	0	0	0	0	0	0	74.8889	0	83.331	0	76.6865	0	82.3428	81.5884	0	89.0136	0	0	75.9007	79.422	0	77.6064	0	0
		137	733.4	0	83.649	0	82.0585	0	0	0	85.3701	0	0	0	0	0	0	0	0	0	83.4001	0	0	0	79.4292	0	0	0	83.1018	0	0	77.2556	0	80.967	0	77.8281	0	86.5494	78.467	0	77.5833	0	0	78.9499	85.1	0	0	0	0
		138	737.26	0	78.7373	0	79.7946	0	0	0	80.4738	0	0	0	0	0	0	0	0	0	80.2259	0	0	0	86.6798	0	0	0	0	0	0	83.6943	0	77.0835	0	83.0797	0	82.447	83.0501	0	83.8592	0	0	79.2972	78.3517	0	0	0	0
		139	741.12	0	80.4077	0	78.556	0	0	0	81.8704	0	0	0	0	0	79.4941	0	0	0	81.7006	0	0	0	83.4171	0	0	0	0	0	0	75.3413	0	80.0746	0	77.602	0	83.8413	79.7494	0	78.1671	0	0	81.7933	0	0	79.9283	0	0
		140	744.98	0	79.9447	0	81.1961	0	0	0	80.5711	0	0	82.6152	0	80.6286	84.78	0	0	0	82.8668	0	0	0	78.4579	0	0	0	0	0	0	77.964	0	79.0535	0	76.7286	0	80.7477	78.9576	0	0	0	0	76.3661	78.6185	0	0	0	0
		141	748.84	0	79.7135	0	0	0	0	0	81.1214	0	0	0	0	0	79.4232	0	73.6503	0	78.0667	0	0	0	81.535	0	0	0	0	0	0	83.925	0	84.0901	0	82.3006	0	82.7294	76.5517	0	84.427	0	0	0	79.8134	0	0	0	0
		142	752.7	0	74.9451	0	80.7367	77.3766	0	0	80.4348	0	0	0	0	0	82.9865	0	0	0	80.8442	0	0	0	75.1422	0	0	0	0	0	0	85.3952	0	85.6801	0	78.7081	0	84.8421	81.3267	0	0	0	0	82.5373	84.7676	0	0	0	0
		143	756.56	0	0	0	77.364	0	0	78.0251	76.1116	0	0	0	0	0	80.6121	0	0	0	79.2877	0	77.9266	0	82.0135	0	0	0	0	0	0	76.1063	0	85.2592	0	0	0	88.1302	75.3528	0	0	0	0	81.2013	84.5825	0	0	0	0
		144	760.42	0	72.6745	0	0	0	0	0	75.7339	0	0	0	0	0	80.1775	0	0	0	82.3249	0	0	0	76.205	0	0	0	83.3192	78.8719	0	79.3929	0	83.7139	0	76.1104	0	84.661	0	0	80.7121	0	0	79.8087	82.22	0	75.0355	0	0
		145	764.28	0	79.2781	0	76.9713	0	0	0	81.6485	0	0	0	0	0	80.9221	0	0	0	80.8313	0	0	0	77.1113	0	0	0	0	81.4909	0	79.9028	0	85.393	0	0	0	81.5659	79.3386	0	80.8212	0	0	81.6141	85.1434	0	0	0	0
		146	768.14	0	81.4103	0	0	0	0	0	81.3351	0	0	0	0	76.7748	78.9419	0	0	0	76.2228	0	82.6866	0	79.4231	0	0	0	0	0	0	85.2853	0	84.3606	0	0	0	82.3425	77.0197	0	81.1295	0	0	83.0506	0	0	0	0	0
		147	772	0	80.8006	0	82.3743	0	0	76.416	82.2254	0	0	0	0	0	0	0	0	0	80.6393	0	80.3767	0	77.7101	0	0	0	85.3161	0	0	81.1694	0	83.7786	0	0	0	79.4702	80.9503	0	78.2241	0	0	82.7503	82.7423	0	0	0	0
		148	775.86	0	0	0	79.269	0	0	0	78.3503	0	0	0	0	0	0	80.1443	0	0	87.6719	0	80.6254	0	78.4344	0	0	0	81.6086	0	0	78.3708	0	82.862	0	78.6507	0	0	80.8447	0	79.4888	0	0	0	80.7109	82.1774	0	0	0
		149	779.72	0	80.0629	0	83.3732	0	0	0	84.2023	0	0	0	0	0	0	0	0	0	79.7821	0	80.7405	0	80.1356	0	0	0	0	0	0	80.9966	0	85.5334	0	79.3581	0	76.753	79.2779	0	80.5986	0	0	81.6021	87.1369	0	0	0	0
		150	783.58	0	75.65	0	81.8377	0	0	85.5535	80.3578	0	0	0	0	0	76.7604	0	0	0	80.0662	0	77.4365	0	76.5692	0	0	0	0	0	0	83.0247	0	78.4891	0	0	0	85.5984	77.0013	0	77.2242	0	0	80.7918	84.1768	78.9754	0	0	0
		151	787.44	0	82.744	0	0	0	0	82.029	79.6724	0	0	0	0	80.4087	78.383	0	0	0	83.3428	0	82.505	0	77.096	0	0	0	0	77.1498	0	77.6638	0	82.3389	0	76.4518	0	81.9872	78.705	0	76.0595	0	0	0	80.238	0	0	0	0
		152	791.3	0	0	0	81.8061	0	0	79.7008	86.4027	0	0	0	0	78.7188	82.7483	0	0	0	77.494	0	0	0	78.7082	0	0	0	0	79.6974	0	75.5915	0	89.9151	0	0	0	84.3894	75.8639	0	77.9858	0	0	77.7994	80.913	0	0	0	0
		153	795.16	0	83.1989	0	83.2694	0	0	76.5747	84.109	0	0	0	0	74.4204	86.7263	0	76.4995	0	79.4058	79.771	0	0	77.7976	0	0	0	79.6394	82.2943	0	77.2986	0	82.6329	0	82.657	0	84.2005	79.8542	0	76.214	0	0	0	83.0547	0	0	0	0
		154	799.02	0	0	0	79.7258	0	0	82.4753	83.1622	0	0	0	0	80.2738	84.209	0	0	0	76.7985	0	80.0365	0	74.7925	0	0	0	81.8009	0	0	79.911	0	86.3708	0	79.3824	0	0	82.5636	0	0	0	0	0	83.2056	77.3479	0	0	0
		155	802.88	0	73.2432	0	0	0	0	0	80.86	0	0	0	0	0	85.8357	0	82.9844	0	80.2749	0	81.5249	0	78.7456	0	0	0	0	0	0	84.4452	0	85.1738	0	79.8143	0	87.6449	80.3008	0	78.439	0	0	0	83.8021	0	0	0	0
		156	806.74	0	0	0	0	0	0	0	79.9439	0	0	0	0	76.8236	83.3632	0	0	0	78.3857	0	85.0078	0	77.818	0	0	0	80.0898	77.7519	0	83.0242	0	84.2524	0	81.8344	0	88.1739	83.8904	0	74.4449	0	0	80.4826	82.5787	0	0	0	0
		157	810.6	0	0	0	79.9352	0	0	0	75.6295	0	0	0	0	77.2134	82.954	0	79.8503	0	81.8714	0	79.6068	0	79.1153	0	0	0	0	76.742	0	89.4053	0	82.8578	0	75.7313	0	77.2922	79.1027	0	0	0	0	76.2015	81.1128	80.625	0	0	0
		158	814.46	0	0	0	85.8635	0	0	0	82.0685	0	0	0	0	0	78.8325	0	0	0	80.9527	0	82.8518	0	76.6533	0	0	0	0	0	0	86.8757	0	87.994	0	78.6191	0	80.9268	77.1413	0	75.0584	0	0	0	78.722	83.0555	0	0	0
		159	818.32	0	0	0	0	0	0	0	79.5848	0	0	0	0	76.8748	0	0	0	0	80.8615	0	79.5946	0	79.0278	0	0	0	0	0	0	81.127	0	82.6115	0	79.6611	0	73.8596	78.535	0	77.0774	0	0	0	80.6272	75.4666	0	0	0
		160	822.18	0	76.7171	0	78.9013	0	0	78.2659	76.3739	0	0	0	0	79.9447	78.8301	0	76.9517	0	81.9029	0	80.2147	0	76.4532	0	0	0	75.4259	79.8695	0	88.8242	0	82.6339	0	73.2331	0	88.2708	78.5433	0	79.6578	0	0	0	83.5508	84.2416	0	0	0
		161	826.04	0	79.5092	0	0	0	0	0	77.9456	0	0	0	0	75.4068	84.7949	0	80.7179	0	78.1966	0	83.7495	0	77.5295	0	0	0	80.889	79.429	0	78.2872	0	83.2982	0	82.577	0	80.5751	80.6875	0	80.7475	0	0	0	82.0376	84.7566	0	0	0
		162	829.9	0	0	0	0	0	0	0	83.2855	0	0	0	0	76.7788	78.3485	77.7636	77.7198	0	80.5398	0	81.0178	0	78.1996	0	0	0	79.0299	0	0	81.0039	0	87.5566	0	79.1881	0	0	77.688	0	72.9584	0	0	76.3151	81.4459	79.6847	0	0	0
		163	833.76	0	0	0	0	0	0	0	75.2994	0	0	0	0	77.2822	81.9359	84.3553	84.402	0	0	0	78.5694	0	75.7487	0	0	0	81.0047	81.5925	0	77.6472	0	84.3542	0	80.6168	0	81.3185	78.4241	0	75.8608	0	0	81.2336	82.229	79.1003	0	0	0
		164	837.62	0	0	0	81.3828	0	0	0	79.0746	0	0	0	0	77.7256	80.2718	82.3502	76.3983	0	78.6843	0	79.2942	0	80.9976	0	0	0	77.7212	0	0	76.3603	0	86.0176	0	79.0245	0	79.7466	83.4717	0	76.8537	0	0	0	81.5452	0	0	0	0
		165	841.48	0	0	0	0	0	0	0	0	0	0	0	0	79.2504	79.6835	80.5563	77.66	0	81.5693	0	77.4158	0	80.763	0	0	0	80.4132	85.1582	0	77.4402	0	83.8528	0	79.3153	0	74.8398	78.108	0	77.6297	0	0	0	79.4498	79.5295	0	0	0
		166	845.34	0	0	0	74.5928	0	0	0	82.9835	0	0	0	0	76.9625	84.5023	78.2442	82.7064	0	75.6881	0	82.4583	0	109.599	0	0	0	0	0	0	82.6682	0	84.7306	0	80.691	0	83.5367	82.3109	0	81.5645	0	0	0	81.3528	77.6649	0	0	0
		167	849.2	0	0	0	79.4561	0	0	0	75.3016	0	0	0	0	78.0333	87.4463	78.9404	77.7192	0	76.8122	0	77.1973	0	78.5717	0	78.46	0	80.2393	0	0	81.4877	0	83.7102	0	76.382	0	79.3906	84.8139	0	77.5859	0	0	0	84.1709	0	0	0	0
		168	853.06	0	77.4097	0	0	0	0	0	78.7423	0	0	0	0	79.2652	78.8264	79.1017	0	0	82.5279	0	78.9057	0	74.4156	0	0	0	0	0	0	81.3443	0	82.5653	0	79.8055	0	0	80.7258	0	84.0963	0	0	0	82.0684	71.2018	0	0	0
		169	856.92	0	0	0	80.0711	0	0	0	84.6693	0	0	0	0	74.4	0	79.4063	78.5979	0	87.2278	0	83.9515	0	79.8117	0	79.294	0	80.5452	80.9262	0	80.3171	0	85.6071	0	82.4691	0	84.3155	78.9543	0	81.8412	0	0	0	80.7031	78.1134	0	0	0
		170	860.78	0	0	0	0	0	0	0	82.3469	0	0	0	0	80.2694	79.0008	80.43	75.6625	0	86.4693	0	81.2317	0	78.246	0	82.5601	0	79.0522	0	0	78.0731	0	84.8258	0	74.4483	0	80.075	0	0	79.8226	0	0	0	83.9496	77.9961	0	0	0
		171	864.64	0	86.1464	0	86.7154	0	0	0	78.2215	0	0	0	0	82.9895	83.1117	77.8199	77.5465	0	82.4495	0	81.4327	0	77.3513	0	0	0	86.6376	0	0	80.4561	0	80.7421	0	78.0073	0	85.5684	77.8128	0	81.2319	0	0	0	81.1965	0	0	0	0
		172	868.5	0	0	0	77.5216	0	0	0	81.7316	0	0	0	0	80.4628	81.5316	0	83.8186	0	78.9423	0	80.4472	0	81.0803	0	0	0	0	0	0	77.8674	0	84.5166	0	81.9655	0	76.5677	75.8698	0	84.1171	0	0	0	80.9726	0	0	0	0
		173	872.36	0	82.8428	0	78.8725	0	0	0	78.409	0	0	0	0	82.8093	80.6937	81.9912	0	0	84.5612	0	78.4663	0	81.5503	0	0	0	0	0	0	76.5611	0	83.5571	0	79.8043	0	81.2434	73.5467	0	76.8018	0	0	0	81.1639	0	0	0	0
		174	876.22	0	82.5836	0	82.5549	0	0	0	75.7704	0	0	0	0	85.8949	82.593	0	81.3987	0	82.6136	0	84.3576	0	77.9005	0	0	0	78.0148	80.3619	0	77.4343	0	82.3905	0	79.2431	0	80.2561	78.652	0	79.9436	0	0	0	76.5748	0	0	0	0
		175	880.08	0	0	0	77.7299	0	0	0	78.9443	0	0	0	0	79.3328	83.6369	0	78.0255	0	77.652	0	78.9634	0	77.5482	77.467	0	0	0	0	0	87.5551	0	79.9736	0	79.651	0	83.7477	0	0	81.2145	0	0	0	81.4147	80.5073	0	0	0
		176	883.94	0	0	0	82.8707	0	0	0	79.5767	0	0	0	0	80.3674	81.0469	81.2998	79.8151	0	76.1115	0	82.4077	0	76.6327	0	80.3937	0	77.957	0	0	80.3429	0	82.9049	0	81.8375	0	81.2802	81.4331	0	0	0	0	0	77.6541	0	0	0	0
		177	887.8	0	74.2346	0	76.3914	0	0	0	81.0884	0	0	0	0	76.0113	74.0237	77.6012	82.7186	0	80.1109	0	81.8584	0	76.0567	75.9553	0	0	82.2218	0	0	80.5552	78.3699	79.2254	0	79.202	76.7554	83.3689	78.5939	0	79.1492	0	0	0	77.9339	80.129	0	0	0
		178	891.66	0	74.6296	0	80.4402	0	0	0	79.0263	0	0	0	0	80.6792	76.6424	0	81.4475	0	82.4783	0	75.2586	0	81.1815	73.2788	78.6898	0	74.5285	0	0	80.5646	80.1194	87.0856	0	87.6792	0	85.1335	0	0	85.3343	0	0	0	80.2605	83.5332	0	0	0
		179	895.52	0	0	0	79.7981	0	0	0	80.8686	0	0	0	0	76.3496	80.2097	78.2105	0	0	78.0912	0	82.8975	0	80.2918	78.2619	78.1954	0	0	0	0	86.3491	0	82.9449	0	84.3077	0	84.2696	0	0	82.8801	0	0	0	77.1336	0	0	0	0
		180	899.38	0	0	0	80.3888	0	0	0	78.6863	0	0	0	0	85.6738	83.0357	0	0	0	85.0771	0	81.002	0	80.3151	78.0796	0	0	81.6631	0	0	78.9634	76.5213	88.4287	0	81.4987	0	82.7812	0	0	78.5592	0	0	0	79.9428	0	0	0	0
		181	903.24	0	0	0	75.0294	0	0	0	74.0621	0	0	0	0	0	83.0016	81.7155	81.1428	0	78.7367	0	78.2007	0	79.0059	77.8996	0	0	0	0	0	80.447	0	80.6469	0	76.8361	0	80.2732	0	0	80.5193	0	0	0	82.3715	81.4868	0	0	0
		182	907.1	0	78.287	0	77.7295	78.7995	0	0	76.2597	0	0	0	0	0	82.754	84.3617	82.9208	0	81.2673	0	81.5749	0	79.0646	76.5931	0	0	73.9412	81.2105	0	86.8186	0	80.2694	0	84.4497	0	81.0296	0	0	79.0184	0	0	0	81.8756	78.8868	0	0	0
		183	910.96	0	75.5461	0	77.6591	0	0	0	81.9599	0	0	0	0	79.0435	78.2894	82.4015	80.5172	0	75.2964	0	79.7296	0	79.1516	80.8253	0	0	78.3235	0	0	79.0288	0	81.894	0	0	0	81.8211	0	0	78.6342	0	0	0	79.6714	0	0	0	0
		184	914.82	0	76.5876	0	86.9396	0	0	0	75.4483	0	0	0	0	0	85.2366	0	78.3371	0	75.7557	0	81.8981	0	82.6727	78.4329	0	0	80.3319	0	0	79.8771	80.9875	75.1998	0	79.7541	80.6988	80.9437	0	0	85.9236	0	0	0	82.8572	0	0	0	0
		185	918.68	0	0	0	81.9088	0	0	0	76.5607	0	0	0	0	84.3282	81.6458	0	79.5237	0	80.7437	0	77.4513	0	79.0175	0	0	0	0	82.4951	0	80.3374	77.5824	84.6189	0	0	0	84.4066	0	0	81.6071	0	0	0	78.3259	78.7361	0	0	0
		186	922.54	0	78.7346	0	0	0	0	0	80.612	0	0	0	0	78.6146	77.8483	0	78.524	0	77.3267	0	81.2349	0	79.6505	80.3899	0	0	0	0	0	0	80.8369	76.8835	0	77.592	0	78.5871	73.7713	0	80.1675	0	0	0	81.332	0	0	0	0
		187	926.4	0	79.7442	0	79.733	0	0	0	80.0218	0	0	0	0	0	0	79.6945	77.3939	0	78.4125	0	83.266	0	79.4221	80.1194	79.598	0	0	80.1695	83.3224	81.6919	83.282	81.2122	0	0	0	82.2697	0	0	84.0437	0	0	0	81.6716	81.9519	0	0	0
		188	930.26	0	77.3666	0	0	0	0	0	79.405	0	0	0	0	84.1945	81.9869	0	76.2732	0	79.6885	0	84.9842	0	78.6855	74.6655	82.9143	0	77.6266	0	0	81.4356	79.01	81.221	0	90.0059	0	80.9844	0	0	83.2942	0	0	75.2211	79.7068	0	0	0	0
		189	934.12	0	82.4936	0	81.1034	0	0	0	80.8841	0	0	0	0	74.2692	81.1137	88.4202	77.7826	0	79.6916	0	82.0421	0	75.3099	74.9159	85.2835	0	0	0	0	80.4111	80.4504	82.5897	0	82.5808	80.1372	85.845	0	0	79.7183	0	0	0	83.444	79.4787	0	0	0
		190	937.98	0	77.438	0	0	0	0	0	80.7574	0	0	0	0	0	85.125	0	82.16	0	80.201	0	87.0851	0	79.0748	0	0	0	83.9668	0	0	82.2097	77.765	0	0	80.945	82.4616	80.9995	0	0	77.0672	0	0	74.7018	82.4369	0	0	0	0
		191	941.84	0	0	0	0	0	0	0	74.0183	0	0	0	0	0	81.7225	0	88.9291	0	83.4165	0	80.3126	0	83.9648	76.9643	80.4561	0	77.964	0	0	81.437	76.4399	0	0	81.4584	79.7879	83.8483	0	0	82.6064	0	0	0	77.8736	0	0	0	0
		192	945.7	0	78.0936	0	0	0	0	0	78.6953	0	0	0	0	80.6587	81.9523	79.2825	77.7843	0	82.1899	0	79.0845	0	79.7212	82.557	0	0	79.057	0	0	81.1948	78.0828	83.8539	0	83.9675	74.9176	81.0466	0	0	80.0101	0	0	0	88.3389	0	0	0	0
		193	949.56	0	82.9277	0	0	0	0	0	77.7239	0	0	0	0	0	76.916	89.7624	80.0791	0	80.9437	0	79.9713	0	83.7023	81.336	0	0	83.6709	0	0	75.4125	77.9015	86.6076	0	76.9027	78.6535	83.0595	0	0	76.2407	0	0	0	81.4952	84.7777	0	0	0
		194	953.42	0	79.211	0	0	0	0	0	80.3038	0	0	0	0	0	84.343	86.1308	76.7173	0	0	0	81.9656	0	80.344	80.3037	0	0	82.2998	82.8164	81.09	86.4431	76.6244	78.9181	0	78.4944	0	79.9962	0	0	82.0421	0	0	0	82.8058	0	0	0	0
		195	957.28	0	0	0	0	0	0	0	81.0019	0	0	0	0	0	80.488	81.3744	81.0567	0	82.7285	0	82.5805	0	77.6966	80.6788	0	0	0	0	0	80.3822	77.7025	83.4566	0	84.4143	75.4439	86.323	0	0	77.4016	0	76.5484	0	78.2487	0	0	0	0
		196	961.14	0	84.255	0	0	0	0	0	76.1919	0	0	0	0	0	79.8727	0	78.2174	0	76.1724	0	85.4947	0	76.3029	82.1004	78.2056	0	78.8079	0	0	75.5518	83.1533	83.8317	0	80.7763	77.9429	82.8583	0	0	78.6865	0	0	0	85.4162	0	0	0	0
		197	965	0	78.1391	0	80.649	0	0	0	76.9454	0	0	0	0	0	0	81.6498	80.2955	0	83.7967	0	83.0714	0	76.6121	79.4563	0	0	79.6617	0	78.8426	75.6671	78.9991	80.6473	0	80.7766	80.5651	84.3331	0	0	79.2825	0	0	0	81.1984	0	0	0	0
		198	968.86	0	77.1713	0	79.2967	0	0	0	81.9608	0	0	0	0	0	81.0746	82.8144	79.6781	0	85.8935	0	83.9537	0	75.7824	80.0334	0	0	80.3708	0	82.5275	79.9704	81.3144	78.3517	0	73.9699	82.4205	82.5449	0	0	77.7596	0	0	0	85.1582	81.5441	0	0	0
		199	972.72	0	80.9765	0	81.0022	0	0	0	81.9146	0	0	0	0	0	82.3688	83.7199	81.3592	0	75.4037	0	85.1665	0	78.8988	82.084	77.1814	0	82.4712	0	79.8793	80.2453	77.0195	81.7766	0	81.971	82.9142	80.2245	0	0	75.9533	0	0	0	83.9478	0	0	0	0
		200	976.58	0	0	0	81.7029	0	0	0	83.9445	0	0	0	0	0	86.4389	79.6608	78.9388	0	77.5803	0	82.3277	0	83.2865	78.2923	76.8187	0	78.4628	0	81.817	77.0375	82.7716	80.5008	0	79.4427	80.6058	85.942	0	0	76.4866	0	0	78.8506	82.1781	0	0	0	0
		201	980.44	0	79.9433	0	83.1785	0	0	75.1607	82.796	0	0	0	0	0	0	82.3298	78.9246	0	83.2346	0	84.612	0	81.1904	76.5181	0	0	77.8486	80.24	79.9688	78.526	80.7228	82.2106	0	78.5676	86.5266	83.9385	0	0	77.0193	0	0	77.5453	84.9504	0	0	0	0
		202	984.3	0	78.7226	0	82.6033	0	0	79.4582	77.9863	0	0	0	0	0	84.9464	80.6608	83.9866	0	80.6419	0	79.63	0	88.0822	80.6476	0	0	76.0777	0	88.4119	79.9418	82.247	78.3958	0	85.6148	77.724	78.1903	0	0	77.5424	0	0	81.7223	81.2017	0	0	0	0
		203	988.16	0	77.8775	0	81.4536	0	0	0	78.5567	0	0	0	0	0	0	78.3437	80.3057	0	74.5958	0	80.7687	0	87.5866	78.183	0	0	84.0245	0	81.0316	82.9628	78.6939	81.2378	0	82.1235	78.9639	85.4071	0	0	85.134	0	0	0	84.7043	0	0	0	0
		204	992.02	0	80.5302	0	75.4133	0	0	0	82.3004	0	0	0	0	0	0	0	76.8765	0	79.3334	0	79.992	0	81.2973	80.0176	0	0	75.1602	0	78.102	78.7731	81.628	78.312	0	79.9811	83.576	78.3825	0	0	79.3392	0	0	0	80.3993	0	0	0	0
		205	995.88	0	0	0	79.4754	0	0	0	79.6665	0	0	0	0	0	80.6	82.0419	80.2388	0	76.3475	0	87.3344	0	83.0121	75.949	0	0	80.6843	0	77.565	77.4685	80.636	86.837	0	84.2003	78.4084	82.0571	0	0	81.7387	0	0	77.8242	82.0877	0	0	79.2567	0
		206	999.74	0	0	0	79.8791	0	0	71.8527	76.1878	0	0	0	0	0	78.6301	77.6227	78.0192	0	77.8999	0	74.4322	0	79.3802	80.1464	0	0	79.537	0	77.7557	80.1761	79.4789	86.6833	0	80.9827	79.5795	81.8811	0	0	75.9821	0	85.1264	0	85.4008	0	0	78.1391	0
		207	1003.6	0	80.292	0	84.0398	0	0	81.4178	79.4454	0	0	0	0	0	81.1967	81.2461	81.6819	0	74.377	0	80.1417	0	80.7132	76.4232	0	0	75.7243	0	83.7035	80.4283	77.0274	86.9972	0	81.0733	0	84.3614	0	0	80.8085	0	81.6958	80.3285	87.8444	0	0	80.1835	0
		208	1007.46	0	0	0	79.1624	0	0	78.2193	75.9176	0	0	0	0	0	76.7038	79.9148	82.1635	0	81.0822	0	76.8775	0	79.9113	78.3185	0	0	78.4364	0	75.873	80.6866	78.3612	87.3456	0	84.7796	80.9194	83.3277	0	0	85.1246	0	80.7658	78.4437	78.7094	0	0	77.136	0
		209	1011.32	0	0	0	81.6094	0	0	76.6289	0	0	0	0	0	0	0	73.1846	81.2729	0	78.3975	0	75.8864	0	78.6571	84.6713	0	0	83.9852	0	85.6562	78.3318	82.3327	87.0891	0	84.5565	83.7667	81.4102	0	0	82.1211	0	79.6825	0	80.6652	0	0	84.4467	0
		210	1015.18	0	76.1697	0	81.1353	0	0	81.7827	81.6374	0	0	0	0	0	0	80.4262	83.1177	0	83.5531	0	81.5142	0	83.2506	78.4581	0	0	76.2192	0	75.7989	82.8142	78.0638	82.225	0	82.0494	82.6066	80.4972	0	0	79.2893	0	0	0	82.4491	0	0	81.0093	0
		211	1019.04	0	79.3597	0	76.7085	0	0	0	80.3157	0	0	0	0	0	76.3763	82.7203	78.8264	0	83.3926	0	81.6915	0	83.4932	78.3124	0	0	0	0	79.8195	82.3886	80.3051	87.4107	0	80.548	0	83.6186	79.3963	0	80.1906	0	78.3241	78.9926	79.2847	0	0	81.1992	0
		212	1022.9	0	80.1236	0	81.817	0	0	0	79.8381	0	0	74.3658	0	0	0	77.1065	75.4956	0	76.4789	0	83.1466	0	78.2035	82.3295	78.3646	0	75.3465	0	83.0305	80.0312	83.5586	79.68	0	78.556	0	85.8093	0	0	79.8433	0	79.7734	82.1245	86.9222	0	0	0	0
		213	1026.76	0	0	0	79.3814	0	0	0	77.0018	0	0	0	0	0	84.9254	80.6786	80.6162	0	77.0142	0	82.2211	0	78.6667	80.8394	0	0	78.9755	0	84.0023	77.7226	75.624	86.7308	0	85.0457	75.6415	83.8511	0	0	79.8664	0	78.0007	77.411	81.9979	0	0	73.2836	0
		214	1030.62	0	79.5857	0	77.3774	0	0	0	82.4882	0	0	78.7167	0	0	81.1919	79.7412	85.472	0	79.2311	0	80.2971	0	75.8025	79.4282	0	0	76.6174	0	78.0722	77.4283	76.0304	84.8737	0	78.1291	0	82.5625	0	0	0	0	80.9216	0	80.1041	0	0	80.6489	0
		215	1034.48	0	78.8695	0	77.4102	0	0	75.2404	83.8074	0	0	0	0	0	77.4196	80.2859	79.988	0	78.5537	0	82.6463	0	74.9248	74.6799	0	0	0	86.3066	78.3039	80.4104	83.3641	84.2722	0	75.3529	0	80.452	0	0	82.4277	0	80.6839	0	82.2774	0	0	82.2268	0
		216	1038.34	0	75.5405	0	73.6121	0	0	82.7831	80.8102	0	77.2537	0	0	0	79.255	77.7332	75.1071	0	83.8948	0	79.4089	0	84.6337	79.9887	0	0	80.4087	0	81.3894	81.8741	78.4319	84.3138	0	82.0409	76.6298	78.1812	0	0	81.5025	0	83.2173	0	81.1138	0	0	0	0
		217	1042.2	0	82.7018	0	77.3878	0	0	0	79.0026	0	0	77.8818	0	0	0	76.1057	75.3168	0	84.3679	0	77.7622	0	78.3782	86.2593	83.1737	0	83.8012	0	81.6221	74.3468	79.4063	92.1725	0	88.0404	80.8182	80.4074	0	0	76.6059	0	86.0965	78.1598	84.6944	0	0	75.6785	0
		218	1046.06	0	0	0	79.5642	0	0	72.9073	80.4591	0	0	0	0	0	0	78.4258	78.7988	0	83.1507	0	78.5399	0	81.1767	80.7422	80.7591	0	78.6706	0	80.2449	79.5747	80.0528	81.6207	0	0	78.6636	82.9376	0	0	77.7766	0	84.1682	82.0084	82.5908	0	0	79.5547	0
		219	1049.92	0	83.3005	0	76.7039	0	0	0	81.3163	0	0	0	0	0	0	76.8379	72.9245	0	82.4371	0	82.3567	0	78.8164	77.8404	81.6964	0	0	0	78.8744	0	82.5291	84.2063	0	0	81.6921	81.0221	0	0	78.1162	72.88	79.9602	81.4493	82.8835	82.0716	0	0	0
		220	1053.78	0	78.1664	0	81.1091	0	0	79.1242	72.8003	0	81.9103	0	0	0	0	77.5836	81.7703	0	84.1943	0	77.9854	0	79.0019	76.3601	78.7494	0	0	82.2523	79.1082	82.9602	76.7383	84.4844	0	87.4419	78.7999	86.8617	0	0	80.7223	0	80.2973	0	82.9232	0	0	82.7967	0
		221	1057.64	0	82.9453	0	78.597	0	0	75.0201	80.4212	0	76.5065	0	0	0	0	77.0101	78.7125	0	83.0737	0	0	0	80.2285	84.185	85.2796	0	0	79.409	82.6184	85.0459	77.628	78.3284	0	0	80.7051	83.3082	0	78.6822	77.6646	0	81.1715	76.0439	80.8731	0	0	74.5533	0
		222	1061.5	0	77.5767	0	79.1788	0	0	0	77.6739	0	78.1805	0	0	0	80.8947	77.5395	83.4384	0	83.921	0	0	0	83.6235	80.7897	82.1979	0	0	81.9861	83.2939	79.6956	77.1456	83.7428	0	82.8227	77.4037	81.61	0	0	83.863	0	77.759	78.5697	91.0416	0	78.9798	77.3862	0
		223	1065.36	0	79.5592	0	85.3478	0	0	77.5658	83.3255	0	79.0503	0	0	0	0	81.2887	80.7193	0	79.3274	0	81.6157	0	81.5615	74.8602	78.9517	0	83.3619	83.0828	81.3419	83.5581	79.7534	86.4583	0	0	75.6761	80.9424	0	85.7642	0	0	81.1356	78.7383	82.4514	80.6218	0	79.6039	0
		224	1069.22	0	80.5575	0	79.1409	0	0	80.1155	78.8589	0	84.3211	0	0	0	0	0	78.9233	0	80.9867	0	83.514	0	82.7753	78.8017	78.0514	0	0	82.4971	79.611	0	79.934	83.8479	0	0	79.8594	85.3199	0	0	76.2483	0	80.8953	74.8656	79.523	78.3568	77.3928	74.8364	0
		225	1073.08	0	82.1435	0	80.9772	0	0	0	83.6797	0	80.3327	75.7667	0	0	0	0	75.7821	0	82.1998	0	0	0	80.0586	83.98	0	0	81.1885	80.3698	80.3035	79.8764	81.6835	77.988	0	80.1923	79.8889	83.3149	0	79.3501	80.4787	0	85.2998	0	82.7822	95.3063	72.6822	75.9013	0
		226	1076.94	0	82.1283	0	77.1095	0	0	82.2196	77.9692	0	0	0	0	0	78.8184	0	74.5881	0	81.5594	0	0	0	81.6591	79.1337	81.5984	0	78.1209	0	0	79.3147	78.1061	83.6802	0	0	81.5766	78.5193	0	0	81.1359	0	78.7858	79.1935	80.5429	79.8072	78.9744	79.6992	0
		227	1080.8	0	0	0	82.6144	0	0	0	80.5293	0	83.2611	0	0	0	0	0	84.5036	0	78.105	0	0	0	79.4162	79.126	83.8016	0	0	80.9353	79.8731	82.1218	77.4703	85.1445	0	0	78.5767	83.5988	0	77.726	80.1698	0	82.4794	82.0404	86.1548	78.6754	75.8352	0	0
		228	1084.66	0	80.2306	0	85.1258	0	0	79.6261	82.9198	0	0	0	0	0	0	77.8675	78.5531	0	80.9899	0	0	0	76.5204	80.45	81.062	0	0	78.7287	0	81.3689	80.562	85.8059	0	79.9572	0	84.7917	0	75.335	82.0096	0	85.0872	80.06	84.9979	78.5442	79.9934	78.4879	0
		229	1088.52	0	82.9798	0	81.6572	0	0	83.4772	77.6531	0	86.1706	0	0	0	80.4106	0	74.5136	0	79.9891	0	0	0	78.6069	77.4572	81.1058	0	0	75.7684	77.0378	78.8073	82.5215	85.9564	82.1357	81.7969	0	88.5783	0	0	79.5563	0	79.6694	82.939	83.3281	78.659	78.3054	78.7062	0
		230	1092.38	0	0	0	82.3366	0	0	79.5134	87.7396	0	78.9785	79.4659	0	0	0	0	72.9922	0	78.0272	0	0	0	78.6901	76.1118	80.2249	0	0	79.5881	82.052	80.5351	76.5135	86.1152	75.8088	0	0	87.7223	0	79.3214	76.9778	0	87.8672	77.5382	83.5503	81.6736	77.983	75.0116	0
		231	1096.24	0	79.8764	0	80.8739	0	0	0	80.0208	0	0	0	0	0	0	81.7734	80.2765	0	79.9727	0	0	0	77.291	77.992	81.6214	0	77.581	80.5392	0	80.392	76.2256	82.5286	80.3081	80.2348	0	85.3519	0	75.127	0	0	87.8485	77.993	80.6949	0	82.1845	84.4964	0
		232	1100.1	0	0	0	79.96	0	0	0	76.7675	0	77.4566	0	0	0	0	71.7891	80.4787	0	88.0844	0	0	77.5341	82.5553	78.3805	80.6357	0	77.1321	81.7391	78.5963	79.6289	76.2725	82.2365	0	77.4534	0	87.5334	0	75.3076	77.8443	0	85.7656	0	75.4445	76.5358	78.5135	0	0
		233	1103.96	0	75.2821	0	83.2283	0	0	0	85.0529	0	0	0	0	0	78.8444	78.061	79.1264	0	78.9823	0	0	0	86.3821	81.9104	83.0031	0	79.6197	82.8439	78.4665	80.9875	78.5386	84.6356	78.0101	78.9312	0	82.3899	0	0	79.8358	0	79.3966	78.9755	85.2297	80.849	82.6403	84.0545	0
		234	1107.82	0	79.1682	0	78.9205	0	0	81.9954	78.4382	0	78.1204	0	0	0	81.1343	82.2076	77.5234	0	79.2971	0	0	0	81.4915	81.5788	79.3366	0	0	81.3754	0	84.8351	76.6295	79.6527	0	74.0445	77.6758	81.0801	0	82.1539	76.6951	0	80.9329	75.5912	82.4206	85.3004	79.3136	0	0
		235	1111.68	0	80.9408	0	77.1077	0	0	81.1358	76.7679	0	0	0	0	0	82.2024	0	70.5728	0	78.5599	0	0	74.2854	79.9886	84.8024	84.1084	0	77.6598	80.0443	79.5415	79.777	80.8627	88.4028	0	80.3116	79.7021	81.96	0	79.1107	82.6718	0	80.6009	78.1288	82.0497	79.1757	81.7228	80.2193	0
		236	1115.54	0	81.2858	0	79.915	0	0	0	81.6531	0	81.3029	0	0	0	78.1833	78.1259	76.6308	0	80.1082	0	0	0	80.6632	82.2209	79.8752	0	74.0141	76.1677	76.6298	76.641	74.5446	83.4958	0	82.5521	0	82.9245	0	77.3789	77.8364	0	87.7294	81.51	84.5605	79.9933	75.7822	0	0
		237	1119.4	0	76.7412	0	71.6689	0	0	75.4338	81.7904	0	0	0	0	0	78.1194	80.5164	75.4755	0	80.2856	0	0	0	79.2695	78.6177	82.009	0	0	83.8088	75.9311	83.682	78.4235	85.4781	80.2102	82.0338	83.4186	84.369	0	76.8932	0	0	83.9943	79.7304	85.2474	73.2856	81.7752	0	0
		238	1123.26	0	0	0	78.1088	0	0	80.0667	76.2799	0	0	0	0	0	80.1553	77.1996	78.5402	0	87.1029	0	0	80.0406	78.2	75.283	78.1885	0	0	83.1228	78.8846	84.7236	87.8863	81.4333	76.6135	0	77.1801	85.5641	0	78.9827	81.3304	0	79.4311	77.8507	80.2601	80.5117	75.4741	79.5678	0
		239	1127.12	0	77.707	0	81.8609	0	0	77.765	73.055	0	79.1561	0	0	0	0	0	75.2818	0	79.8947	0	0	0	83.5542	78.2453	79.0173	0	77.6847	0	80.9822	77.2822	78.1923	79.875	0	78.7288	81.416	83.9724	0	76.9129	71.5	0	85.5211	75.5721	79.523	0	77.2939	85.5411	0
		240	1130.98	80.9061	0	0	80.7866	0	0	78.6735	78.9753	0	0	0	0	0	78.3827	74.4002	77.5998	0	86.1379	0	0	0	78.3088	79.4507	77.1138	0	0	81.1317	74.5182	76.7943	75.6074	80.8419	80.6026	79.463	82.9743	81.7561	0	81.6208	0	0	82.6469	82.4191	85.6092	78.3902	79.1153	78.4232	0
		241	1134.84	0	0	0	0	75.4007	0	0	79.5646	0	81.4264	0	0	0	76.449	78.4333	70.364	0	74.3796	0	0	81.2636	81.1863	84.7484	81.1931	0	0	81.9532	76.1141	85.808	80.153	85.7311	75.5085	80.8198	78.7255	86.7708	0	79.8551	77.0369	0	83.1662	77.342	86.0835	0	83.9311	0	0
		242	1138.7	0	0	0	78.0814	76.0753	0	85.739	78.2681	0	0	0	0	0	76.4166	75.6613	79.9212	0	76.8085	0	0	0	77.2622	86.5978	81.5171	0	0	81.9419	79.1348	82.6792	77.9092	83.1644	80.5877	80.2237	84.5463	82.5669	0	77.4739	76.4646	0	80.8373	80.9726	78.7775	0	86.8383	0	0
		243	1142.56	0	0	0	77.0673	0	0	75.4625	80.5123	0	81.7185	77.3146	0	0	78.6221	79.3692	75.7342	0	78.7492	0	84.6684	84.4935	83.5016	84.0752	83.3721	0	0	82.1369	81.8475	0	0	80.801	0	84.1338	74.6581	82.9005	0	73.4843	74.0974	0	81.0172	78.1707	87.2796	76.3205	0	76.1331	0
		244	1146.42	0	0	0	77.7793	78.8204	0	0	81.7751	0	79.7348	0	0	0	79.4283	75.9791	74.4873	0	78.1313	0	0	0	86.0094	79.704	78.6456	0	79.4858	81.3595	76.5082	83.9099	77.9351	88.3728	78.4304	81.1816	78.6937	83.5019	0	83.1133	79.162	0	0	72.9745	81.2755	71.9243	77.4707	0	0
		245	1150.28	79.1527	0	0	82.5052	81.6596	0	0	76.7798	0	78.5042	73.2339	0	0	82.4492	81.7667	76.9034	0	75.5819	0	0	0	79.4835	75.785	81.1384	0	0	84.635	82.2226	81.363	78.7957	84.7952	79.7201	79.994	80.7879	76.7208	0	80.1151	77.8278	0	85.3382	78.9329	84.2404	0	79.6445	0	0
		246	1154.14	0	0	0	83.1509	81.5936	0	0	78.3925	0	0	0	0	0	81.4359	75.1766	79.3701	0	79.2467	0	0	82.6626	79.5577	75.9827	82.1022	0	76.3115	80.491	77.6974	80.4506	76.3869	85.1234	0	83.3371	76.3094	79.4357	0	80.8816	74.9801	0	81.6515	81.1891	80.3195	0	75.6256	80.388	0
		247	1158	0	0	0	80.2392	78.684	0	0	77.9262	0	78.7478	77.8882	0	0	77.8524	0	78.3472	0	79.6334	0	0	0	78.6873	79.7973	0	0	0	76.6572	77.119	79.7289	78.5012	84.5512	80.2413	83.243	76.821	84.0333	0	75.0217	78.6368	0	80.5491	83.0311	80.9886	80.4179	79.2016	0	0
		248	1161.86	0	0	0	80.5401	80.4179	0	0	79.746	0	0	0	0	0	81.3548	78.4298	77.0201	0	81.6067	0	0	0	79.2664	76.5853	82.4059	0	76.0355	80.7907	76.8481	75.0488	73.3858	77.9762	81.8529	78.9966	79.6197	81.5526	0	75.2312	78.3542	0	80.1805	84.6415	80.3768	0	79.5099	85.2041	0
		249	1165.72	0	0	0	80.7017	80.5698	0	75.5135	76.3794	0	0	70.9756	0	0	90.505	0	76.062	0	0	0	0	0	75.7183	77.7828	74.7036	0	0	0	78.6886	85.8033	84.4797	86.6328	78.7697	77.4637	86.0209	81.219	0	76.461	73.7587	0	82.6479	80.8387	79.5958	0	75.9967	83.6688	0
		250	1169.58	0	0	0	82.8652	80.246	0	76.8465	73.9646	0	0	0	0	0	80.7138	74.7205	77.0268	0	81.5949	0	77.4189	0	82.6652	84.2456	79.0469	0	0	82.3717	81.6918	83.5749	78.1487	85.3414	81.8226	77.1374	84.7546	81.5748	0	72.6784	77.7493	0	76.8428	77.9975	84.3269	0	78.8685	79.6171	0
		251	1173.44	0	0	0	78.1904	81.1255	0	0	80.3528	0	0	80.8649	0	0	84.0451	0	77.247	0	79.5454	0	0	78.7344	80.641	78.9124	82.3764	0	77.8302	86.0536	78.0939	0	74.6455	80.1859	81.6846	84.5598	78.9143	82.4377	0	82.2674	79.6835	0	80.631	79.7398	88.0195	80.2704	82.6486	0	0
		252	1177.3	0	0	0	80.1289	77.2297	0	0	76.773	0	80.2206	77.7733	0	0	80.5813	0	77.5794	0	80.4922	0	78.9608	0	81.1562	79.1074	79.4508	0	77.0244	80.3621	84.096	78.2661	78.655	81.6895	82.2932	80.7886	79.6191	84.8006	0	81.3946	77.8523	0	80.6065	78.0932	84.1406	0	77.8336	0	0
		253	1181.16	0	0	0	82.9921	80.8519	0	80.4211	79.8168	0	82.8632	75.7042	0	0	75.5629	0	80.5216	0	81.0557	0	0	83.2634	78.9054	77.9275	81.1731	0	80.1744	80.5648	0	0	75.178	84.7463	76.5718	79.9974	84.9639	98.2805	0	78.2182	78.2718	0	0	84.4696	83.4205	0	75.6585	0	0
		254	1185.02	78.9975	0	0	78.3385	83.5757	0	76.7364	85.5698	0	81.7817	77.7849	0	0	0	0	78.8959	0	81.1108	0	0	0	78.7285	83.6904	78.9194	0	83.7672	81.4259	80.1849	77.9817	72.9911	0	76.212	73.9166	83.1692	88.8765	0	75.9156	77.9985	0	80.4601	86.1929	83.1527	80.3012	80.4277	0	0
		255	1188.88	0	0	0	82.9232	76.3069	0	78.8553	78.3637	0	0	76.1913	0	0	87.0863	0	76.8213	0	81.1513	0	82.0633	0	76.2584	77.5841	81.0504	0	77.0249	82.6	0	81.5262	76.7031	78.8186	83.1821	80.5874	77.8981	84.2475	0	81.5477	85.1653	0	0	81.5144	83.0442	0	82.3051	79.8872	0
		256	1192.74	0	0	0	79.9999	82.1962	0	80.1661	80.959	0	80.7385	75.1136	0	0	75.4088	0	75.9336	0	77.2473	0	0	0	85.71	79.9671	77.6415	0	87.4046	77.2535	85.8848	80.8807	78.8921	80.046	77.0451	80.1975	77.4942	85.626	0	82.8078	80.4723	0	0	0	81.4733	80.1784	81.6224	0	0
		257	1196.6	0	0	0	79.5245	77.6894	0	85.3506	80.9378	0	78.5478	77.1958	0	0	78.1496	0	81.4424	0	76.7161	0	0	0	80.9437	0	79.3162	0	0	81.7432	77.6888	0	81.2058	79.8349	82.9573	82.1872	78.0168	84.8759	0	76.9035	76.4541	0	0	0	79.4026	0	75.3406	0	0
		258	1200.46	0	0	0	81.2891	78.6681	0	74.6239	83.4222	0	79.0736	77.5845	0	0	82.3829	0	78.2127	0	80.8986	0	0	0	79.2553	81.9244	79.4002	0	80.2337	78.7652	83.1203	78.0704	79.4789	0	80.9307	75.8056	78.3506	83.6825	0	79.1197	84.5334	0	0	0	84.8887	76.744	76.7094	0	0
		259	1204.32	0	0	0	81.5867	77.63	0	80.6647	78.1172	0	89.7584	78.5256	0	0	78.5851	0	77.1601	0	83.792	0	0	0	84.3229	80.4623	83.3634	0	78.3931	79.5113	73.4149	77.6423	0	83.7183	83.9178	81.1258	77.5397	81.5533	0	80.369	0	0	0	0	81.7921	0	82.3536	0	0
		260	1208.18	0	0	0	81.7807	80.6725	0	0	77.9332	0	88.9035	74.8718	0	75.799	0	0	78.9506	0	78.6776	0	0	0	83.0336	80.4359	76.5286	0	0	82.958	73.221	82.506	72.1312	84.0852	77.9603	79.3895	81.4297	83.0978	0	79.3252	74.6308	0	0	0	84.696	0	78.3181	78.5534	0
		261	1212.04	0	0	0	75.1698	80.2628	0	80.5602	75.4246	0	82.1598	83.0986	0	0	75.7482	0	84.002	0	95.5108	0	81.6891	0	79.2325	84.0192	75.4287	0	78.1235	79.0064	79.8951	83.6983	81.3622	85.7402	77.2879	80.4545	83.5808	85.2164	0	78.7234	79.1124	0	79.1066	0	86.6099	76.5373	78.1048	76.0016	0
		262	1215.9	78.706	0	0	76.6245	83.4801	0	74.1906	76.2983	0	83.6331	74.1722	0	0	80.9953	0	77.5283	0	77.2071	0	86.0492	0	82.301	82.6974	79.42	0	0	0	78.9016	83.6491	79.3395	0	74.281	82.6829	77.5483	86.8606	0	79.3189	82.8328	0	79.4232	0	83.2336	77.8405	76.6226	0	0
		263	1219.76	0	0	0	82.5246	77.7999	0	79.8582	0	0	76.0124	0	0	0	80.6768	0	77.9119	0	84.2894	0	0	0	80.1535	85.0802	78.7408	0	0	0	79.0201	82.8247	74.6906	77.3563	80.6581	80.5598	77.4896	82.0843	0	80.6659	76.9694	0	0	0	82.6915	0	86.3022	0	0
		264	1223.62	78.2332	0	0	85.6484	83.0197	0	81.8776	0	0	78.7235	74.5218	0	0	82.369	0	82.8627	0	78.4129	0	0	0	81.2455	85.6627	83.8685	77.4901	0	81.6674	79.4522	77.945	81.3291	81.014	81.5927	83.4306	75.4573	89.4569	0	75.8706	81.9396	0	0	0	82.8043	0	82.9862	0	0
		265	1227.48	83.6025	0	0	83.5509	78.9504	0	77.5139	0	0	82.5212	73.2217	0	0	84.2485	0	78.9455	0	79.4307	0	0	89.5982	77.4119	74.5164	82.871	0	0	79.6637	84.9331	76.6453	80.6513	0	81.8087	81.4424	82.6488	83.3247	0	80.9646	85.1029	0	77.2503	0	81.5899	0	82.1208	84.6055	0
		266	1231.34	75.0408	81.9111	0	76.3772	74.096	0	80.5739	78.3276	0	78.7812	77.6893	0	80.5256	79.7868	0	79.5816	0	78.8283	0	77.0801	87.1062	77.6545	0	80.0882	0	0	78.9886	80.2936	83.0244	73.0206	78.4109	76.0143	77.7843	77.5284	82.4992	0	78.4113	77.7505	0	0	0	83.9044	0	76.1144	0	0
		267	1235.2	0	79.7039	0	84.2587	84.3187	0	78.4519	0	0	77.2024	75.9907	0	0	87.3297	0	83.6916	0	76.6036	0	0	80.2887	74.8056	80.6375	81.8032	0	0	83.9048	82.7485	87.2249	0	83.8853	80.7293	74.8959	79.4588	79.5692	0	78.5297	83.2771	0	0	0	80.6814	0	79.9386	77.6195	0
		268	1239.06	74.8226	0	0	82.9319	78.0096	0	80.3695	0	0	78.0082	75.7929	0	0	81.3704	0	76.6529	0	80.4733	0	83.8584	86.2946	81.8353	78.6345	79.2494	0	0	82.4476	77.5159	77.1899	0	83.37	78.9704	80.8072	74.8167	84.831	0	77.8933	77.1691	0	0	0	80.9015	77.7698	83.0673	0	0
		269	1242.92	76.7965	81.5805	0	75.9029	78.3843	0	76.5403	79.8596	0	82.6578	77.7074	0	0	81.5745	0	74.7803	0	74.0303	0	0	0	76.7979	81.3564	81.1354	0	77.8541	79.072	79.6588	77.8515	79.9992	78.8904	80.4588	79.6549	75.4668	82.7219	0	74.0201	80.0389	0	80.0655	0	78.8977	79.2371	77.6577	0	0
		270	1246.78	0	0	0	80.8188	75.8909	0	0	77.7667	0	86.3513	0	0	0	85.2735	0	85.3024	0	79.6033	0	75.967	0	79.0404	80.0443	81.6046	0	0	81.0278	74.345	81.9758	0	81.6577	75.907	76.0305	79.1678	81.3386	0	77.2569	78.8272	0	0	0	82.2351	75.6345	75.4933	0	0
		271	1250.64	76.1181	0	0	83.1115	78.4002	0	79.0002	77.3137	0	85.585	0	0	77.9261	81.4897	0	77.9525	0	77.9757	0	0	75.1453	77.5994	79.7135	79.1749	0	0	81.873	78.4161	86.4456	82.417	0	78.3975	79.4944	81.5487	84.341	79.2653	79.1658	74.5031	0	87.4483	0	80.5093	75.9036	77.3558	0	0
		272	1254.5	0	79.2434	0	82.8424	75.5576	0	79.7209	0	0	79.3744	75.0248	0	0	82.1029	0	81.2946	0	82.3547	0	0	83.0952	78.2705	77.6254	80.5452	0	0	80.1137	81.8969	80.5246	81.4523	83.3029	77.3829	82.8158	77.7193	82.1986	78.0643	77.7697	80.4143	0	78.0118	81.7139	78.4847	78.404	76.6327	0	0
		273	1258.36	0	78.3578	0	81.5922	78.3571	0	78.9681	78.1115	0	77.1827	76.4035	0	82.471	77.6451	0	83.1976	0	75.4174	0	0	81.9985	78.7158	81.7765	82.3882	0	78.9085	77.2705	83.3265	83.2207	0	0	83.2606	79.7777	76.8738	83.5913	74.2104	76.7389	84.9782	0	81.5573	0	85.1045	78.6074	84.5124	0	0
		274	1262.22	0	77.6433	0	86.8138	76.3788	0	78.0802	0	0	73.9497	78.0166	0	0	82.1713	0	80.4791	0	84.8646	0	81.5642	81.7028	81.4959	81.1479	86.7597	0	82.1357	77.1648	74.3639	80.8276	0	84.7891	82.0413	80.0084	75.7031	80.4179	0	77.8477	81.6923	0	0	0	79.7183	84.4137	79.332	0	0
		275	1266.08	80.2101	77.6256	0	76.4286	79.6029	0	79.6916	81.7664	0	79.9244	78.0584	0	0	81.824	0	80.0008	0	76.1909	0	0	85.4803	86.3883	80.5729	83.2351	79.1838	0	85.3417	82.5691	79.9463	77.1212	78.7591	78.3335	79.2119	81.2498	79.3608	81.9575	74.2078	76.8792	0	0	0	84.0374	83.9912	80.9736	82.039	0
		276	1269.94	79.513	84.6912	0	77.8232	79.7034	0	80.4568	81.2229	0	80.0538	77.3104	0	74.1518	77.3293	0	79.0148	0	79.7272	0	0	84.6537	75.7363	81.0231	79.5694	0	72.7251	85.3386	77.2438	84.6335	76.3908	78.0851	79.689	80.9838	82.0683	81.9385	82.3307	80.448	82.2991	0	0	0	79.5684	85.4184	86.7057	80.2695	0
		277	1273.8	0	77.4993	0	82.9491	81.2322	0	0	76.9845	0	84.948	79.2304	0	0	79.003	0	86.6776	0	0	0	77.1667	80.7763	80.6916	75.5697	80.4388	77.4698	0	79.9237	79.52	86.3404	0	78.2934	80.1369	82.4708	81.2822	85.4526	78.3057	78.1175	78.6493	0	76.1929	0	80.3303	84.3633	78.6376	82.5492	0
		278	1277.66	78.6663	0	0	80.9198	76.9918	0	79.5545	0	0	79.4558	75.0302	0	76.0471	77.3469	0	80.2446	0	77.651	0	0	92.101	73.3604	78.5171	77.4516	78.7766	0	77.6441	78.5009	81.6607	0	80.233	77.5206	82.0529	78.8683	95.5545	81.1489	81.4959	80.1229	0	0	0	80.6286	84.9028	79.1528	76.9818	0
		279	1281.52	75.3197	80.6162	0	80.8444	78.0563	0	0	81.8641	0	79.1675	75.1006	0	0	79.6573	0	80.9874	0	83.7023	0	0	83.5811	81.7199	78.9398	79.4927	79.6403	0	81.0013	78.7406	86.2966	0	78.2011	78.0777	83.9237	79.4132	74.0505	76.373	79.7039	80.2912	0	78.1094	0	80.1178	80.129	79.6532	0	0
		280	1285.38	76.5875	83.1346	0	80.7671	78.9087	0	76.5508	80.2879	0	83.6446	74.8912	0	0	77.6667	0	80.02	0	82.2651	0	83.2971	86.8056	82.3297	79.9083	83.9129	79.2497	76.1775	84.5375	81.9385	77.1859	75.816	77.4568	79.4438	82.2026	79.0849	79.8935	75.8529	83.6948	82.102	0	81.2003	76.5323	77.2431	76.7714	77.0136	75.8959	0
		281	1289.24	76.5634	79.395	0	74.645	82.639	0	0	80.7652	0	82.607	0	0	77.9264	78.1939	0	79.5315	0	79.7725	0	80.527	101.545	83.0903	79.7125	72.7868	79.2137	0	0	75.9784	74.6381	0	0	78.111	78.845	77.1835	83.5879	78.3102	79.3211	81.1919	0	79.3565	79.4624	85.3984	81.3135	76.4258	78.9055	0
		282	1293.1	74.9328	78.8482	0	81.4155	79.4154	0	79.2887	78.4519	0	75.8965	78.7814	0	0	85.4474	0	84.9725	0	81.879	0	84.6517	82.9428	80.8413	83.7204	78.6823	79.0297	0	86.4023	84.0499	86.2636	0	86.2324	80.5453	82.9679	78.0045	83.1276	76.7776	75.1308	82.2169	0	79.578	77.2495	77.9922	85.1218	78.7786	0	0
		283	1296.96	77.4159	0	0	79.0038	78.1802	0	81.887	80.7342	0	77.7506	75.8815	0	0	82.244	79.9371	80.7701	0	77.4867	0	0	85.5449	82.6202	80.2797	77.1675	82.2409	0	78.6372	81.972	82.8984	75.9652	79.9822	75.986	84.1915	77.3106	81.3353	76.8537	76.3286	86.096	0	78.0474	74.704	83.2302	77.6628	80.1541	80.5836	0
		284	1300.82	77.5737	88.1552	0	81.8326	78.4477	0	79.5546	81.8006	0	77.4595	77.9358	0	0	83.5862	82.3308	77.3145	0	80.5546	0	80.4772	80.4371	78.9101	82.3759	82.7435	0	0	77.373	0	80.6607	76.7739	81.3339	80.3112	81.463	77.1861	83.2574	76.8229	82.2517	83.575	0	76.9886	77.5375	83.6838	79.9935	76.6201	75.6297	0
		285	1304.68	77.7392	81.1702	0	78.8257	76.74	0	79.0697	75.0924	0	79.5072	75.3243	0	70.8191	81.7433	79.7153	76.85	0	83.2019	0	79.044	95.3041	80.8148	76.5414	78.9236	80.5403	77.1319	77.6632	0	84.8533	0	79.1966	79.3953	78.2173	80.6377	84.892	77.5117	76.7665	79.6265	0	77.9336	77.4204	86.2851	81.9531	83.9382	0	0
		286	1308.54	79.3469	83.0449	0	82.8086	80.4256	0	83.7844	79.5762	0	81.176	77.937	0	0	84.2701	0	75.8523	0	80.4788	0	80.5522	83.1474	80.2432	77.7738	79.4363	76.6927	77.2131	77.1453	83.9031	79.3649	75.6403	0	79.1011	76.099	79.4272	78.6741	79.3423	76.8857	84.1126	0	77.7586	71.6847	81.3542	78.8282	75.4108	0	0
		287	1312.4	0	77.6293	0	79.1585	82.8749	0	0	81.083	0	80.2453	79.3208	0	0	78.2654	0	75.4913	0	83.0138	0	82.1436	81.9021	80.1536	74.4632	79.4866	0	0	82.1564	82.4801	82.3766	0	80.8683	83.3108	80.7872	80.7146	83.9456	80.4968	81.8513	79.7009	74.909	84.1392	75.8489	81.7668	78.7833	83.1743	0	0
		288	1316.26	80.4849	82.8785	0	82.9501	78.574	0	78.4939	79.6742	0	83.576	76.5706	0	0	80.5046	0	84.5654	0	84.2074	0	81.316	91.2357	80.642	82.1862	83.9699	77.5749	78.4012	74.4951	82.7498	80.88	0	0	76.355	83.1168	77.6891	79.8547	78.1588	75.1713	81.3058	0	77.872	73.9669	84.5516	80.6488	81.9077	80.3847	0
		289	1320.12	78.7874	83.6167	0	80.6182	80.8525	0	0	78.5217	0	74.5412	74.3312	0	0	78.0717	78.9508	83.9961	0	78.8759	0	0	85.6372	80.8318	79.9814	81.9131	0	0	79.2324	76.9635	86.95	0	86.3315	82.0717	77.1833	79.0875	78.8832	83.3873	76.0403	83.1301	0	78.8687	76.5598	77.9349	84.5286	79.2913	78.1533	0
		290	1323.98	76.6818	79.5514	82.1118	76.2583	80.7463	0	78.1095	80.8298	0	79.9147	76.8774	0	0	81.6904	0	84.308	0	79.5098	0	79.7288	89.8777	78.9164	84.1955	0	79.2044	0	85.4337	81.6829	84.2328	74.7364	0	74.9544	78.0997	79.2124	82.5329	79.2998	75.0393	83.1085	0	83.8271	76.3112	78.5042	0	79.1894	74.2022	0
		291	1327.84	84.1221	77.3031	0	82.168	82.3204	0	0	79.3654	0	76.8531	0	0	78.0049	82.2171	79.7147	78.3517	0	81.3891	0	81.8984	92.6347	81.6219	82.5356	79.8677	0	0	83.7775	0	89.6818	80.0963	84.3022	78.9346	77.6721	77.1174	78.4177	76.2753	78.4436	82.6745	82.6059	79.4386	81.1081	80.1225	80.7589	78.9952	79.4453	0
		292	1331.7	0	0	81.8168	82.8022	77.2	0	80.6504	77.8302	0	82.5512	76.2409	0	0	82.6363	77.5356	77.8205	0	76.9846	0	81.2275	100.759	80.8116	81.0246	75.8662	84.7456	0	80.8938	80.2791	87.3576	0	82.4052	78.165	77.1557	76.3747	80.9149	77.7636	77.6556	82.6952	0	82.0396	78.0422	85.5237	82.5411	81.0054	0	0
		293	1335.56	75.8892	75.1457	80.2539	79.1818	77.4198	0	75.9935	82.2516	0	79.2239	78.4667	0	0	81.9387	77.1477	78.0595	0	78.6776	0	79.5569	83.6385	82.1243	92.0141	83.3801	81.9113	0	81.1464	78.9148	81.2268	0	86.192	77.2045	78.1296	79.678	75.2388	74.1067	0	81.9484	0	84.2564	78.7419	0	82.8361	80.328	77.5196	0
		294	1339.42	78.7135	73.2814	0	80.7407	80.6488	0	83.3878	87.4828	0	76.2491	80.6831	0	0	79.456	81.8924	75.1383	0	79.9056	0	80.5928	87.6671	76.3648	83.2073	75.8296	0	76.8699	80.0477	81.2244	84.9464	0	76.4538	78.3984	75.1423	80.2075	76.2134	73.7196	83.9379	82.3747	0	78.7023	78.4124	0	83.3347	82.2201	81.4334	0
		295	1343.28	78.3069	76.5226	79.2977	77.001	79.2454	0	77.3472	74.1484	0	82.3381	81.9875	0	0	81.8817	0	82.8654	0	87.816	0	82.1924	85.3108	76.1147	80.1136	78.0703	77.4486	0	0	82.5656	77.8718	0	89.0549	76.015	0	75.0002	81.3581	73.0925	76.7083	80.959	0	84.0971	76.6251	0	81.4819	86.0607	76.7979	0
		296	1347.14	77.3794	75.5978	78.0762	75.4531	80.7777	0	76.6478	80.1767	0	79.7598	75.7304	0	0	83.0741	0	74.7774	0	77.3801	0	82.0182	81.9604	79.0523	83.5382	81.9349	0	0	80.0426	78.6883	80.1038	0	82.0426	77.0573	80.1777	79.5349	79.24	73.247	79.398	79.8259	0	80.2519	82.1276	0	83.9441	78.0282	0	0
		297	1351	75.6672	74.6507	0	77.9774	76.3263	0	76.6358	76.4301	0	76.9361	81.9376	0	0	78.1535	77.9076	76.7194	0	84.2031	0	80.1876	78.2601	81.0842	81.6827	81.0128	75.201	0	76.257	85.1116	82.4798	0	83.791	79.5638	79.6357	78.144	78.1515	77.778	77.854	79.6466	0	83.4326	79.8054	0	81.444	82.9253	81.4529	0
		298	1354.86	76.8346	78.5825	80.5091	77.3024	85.4082	80.7348	79.9389	76.825	0	79.6506	0	0	0	80.4506	0	79.3702	0	79.8654	0	81.1493	93.2234	81.9379	84.5416	78.7627	74.906	0	78.096	77.3764	81.5128	78.61	0	87.1018	83.024	73.7379	79.4549	0	76.9889	77.0183	76.8067	0	76.2436	81.6336	84.6872	81.878	77.657	0
		299	1358.72	78.9904	86.2849	79.093	0	86.1601	0	78.4346	75.7632	0	81.3341	80.8253	0	0	86.9075	0	77.407	0	81.7297	0	77.9986	94.8742	80.1023	80.9333	78.46	71.9979	0	81.0887	82.1093	79.0698	0	0	76.9622	81.063	77.9922	72.545	0	79.9148	79.1122	0	86.2541	80.1699	0	85.3348	80.2185	78.8106	0
		300	1362.58	73.9322	80.4534	81.8817	78.1131	81.4673	0	73.3657	89.1183	0	76.4963	79.8636	0	85.054	81.8435	78.777	82.212	0	81.66	0	80.4392	0	74.2753	84.7792	79.3263	0	82.9152	78.9293	83.9318	83.4709	0	82.0643	75.3303	76.235	79.5551	80.8371	80.7075	75.0742	81.3711	0	83.4841	80.6414	0	81.5155	77.2608	81.6446	0
		301	1366.44	75.753	80.3686	74.833	80.9908	84.2359	0	87.4533	0	0	82.5636	79.12	0	0	82.7888	0	79.5975	0	78.9647	0	77.1498	77.5776	80.3963	80.9413	76.3836	0	0	80.6507	76.5243	80.6039	0	0	86.4471	80.8757	81.2885	84.3945	0	77.9602	82.1718	0	79.7483	74.3959	0	79.6883	82.7919	0	0
		302	1370.3	77.7027	76.9669	77.7885	79.5616	77.8447	0	79.3138	85.3774	0	83.0129	76.7888	0	79.2038	81.3772	0	78.8977	0	79.0174	0	84.2689	77.4437	77.7589	76.1936	79.5232	0	0	80.6228	79.0931	85.1304	0	0	76.224	77.0756	78.3812	81.085	0	77.562	76.4085	0	83.1827	83.5758	82.9835	0	75.7763	81.541	0
		303	1374.16	76.6603	81.3066	0	0	0	0	80.6927	77.8669	0	80.3769	0	0	0	81.8976	0	90.2688	0	85.0916	0	0	88.4626	86.256	78.4802	79.1725	0	83.7927	80.4809	79.7107	84.8717	0	80.9264	79.296	79.8809	79.9406	86.2552	0	0	79.6618	0	81.7239	78.6987	0	83.9572	81.0044	0	0
		304	1378.02	77.3329	78.6541	75.2467	76.6434	81.2254	0	78.6356	78.2326	0	79.1732	78.9766	0	80.6842	81.4289	0	83.2555	0	77.3155	0	81.3977	86.202	81.0144	82.2244	81.0931	0	0	81.282	81.9917	84.6265	0	0	79.4649	80.9844	82.7668	83.1928	83.1197	0	74.2281	0	81.168	75.3971	0	78.3387	79.0997	0	0
		305	1381.88	83.4568	82.4624	80.7272	80.1939	79.2796	81.6799	79.2507	77.2353	0	80.3752	76.3602	0	0	79.7593	0	83.5836	0	83.5436	0	82.4396	79.7845	75.7425	86.0469	75.4496	0	0	85.0789	81.7883	84.2912	0	0	78.7475	77.4516	78.7255	78.541	84.2189	79.2867	82.4755	0	81.2917	73.901	0	82.5873	79.6051	81.7626	0
		306	1385.74	80.7438	78.3265	85.1725	79.9109	0	76.0622	81.4807	76.4907	0	78.3355	79.8421	0	0	81.0131	0	83.2273	0	84.722	0	79.125	86.9105	73.581	75.7736	78.5009	0	0	84.3995	79.1344	75.6414	0	78.8431	78.2226	76.1238	78.5852	76.0948	0	75.612	79.9023	0	84.5507	81.24	0	82.2866	77.0278	0	0
		307	1389.6	75.3867	77.8888	78.4979	77.4641	0	0	78.0828	77.0806	0	77.6658	78.4249	0	0	80.5873	78.9041	77.2171	0	75.8786	0	81.3191	83.8147	79.1962	84.7561	82.8837	0	0	77.8358	79.047	80.0866	0	78.6702	76.2686	82.2105	79.1444	80.4897	83.0884	84.7101	82.6393	0	82.3552	81.5191	82.0491	77.4477	81.5811	84.5455	0
		308	1393.46	80.0291	80.4864	0	81.8109	0	77.7771	83.2284	77.4903	0	84.8726	77.3053	0	76.5373	80.986	0	84.1897	0	80.7063	0	83.0512	97.8689	77.6214	82.9772	84.2468	0	0	78.8259	78.1865	84.017	0	79.9532	83.207	82.2401	75.3292	76.5518	0	78.7453	89.8741	75.5367	79.3584	77.2241	80.5493	82.6378	78.913	0	0
		309	1397.32	78.7625	75.9008	80.7092	0	85.953	76.9008	80.2648	79.0245	0	75.3564	77.792	0	76.7513	78.4997	0	79.5399	0	75.0171	0	82.4632	84.0174	82.0569	80.5678	86.4473	0	0	76.8347	76.6094	81.0371	0	0	74.041	73.7303	82.397	81.6959	0	0	85.2071	0	81.0936	80.6308	0	79.2414	79.7319	0	0
		310	1401.18	72.3353	69.4198	77.3609	0	82.8507	0	78.1887	80.5456	0	0	99.0562	0	0	81.3021	0	75.3211	0	80.528	0	77.1296	83.8802	75.7875	80.2217	80.107	76.7689	0	82.3365	84.2265	88.1271	0	86.7134	79.8474	75.8924	79.559	80.275	79.2268	80.3994	76.8996	0	83.1958	76.753	85.3488	0	76.3365	0	0
		311	1405.04	77.7496	76.3698	77.2841	82.514	0	80.277	82.5032	78.6929	0	76.6528	76.9484	0	78.6575	78.0755	0	79.7216	0	77.5168	0	84.2859	85.3834	83.742	82.4671	83.2941	0	0	80.7325	80.3704	82.8945	0	81.9284	78.9848	78.7178	80.7241	81.9412	0	84.2583	82.2771	75.1632	82.2294	0	0	77.9651	81.1951	84.3715	0
		312	1408.9	77.9331	76.3491	78.7907	83.1507	0	0	80.4274	76.851	0	79.3634	77.0646	0	0	82.5843	0	85.2811	0	77.5511	0	82.8868	85.2832	80.7546	78.6228	79.8058	0	0	78.2534	85.1105	83.1009	0	80.074	82.7099	79.8719	77.9704	81.9474	76.0529	77.0078	83.983	0	79.4772	0	79.0091	85.0976	80.9828	0	0
		313	1412.76	77.8763	78.6627	76.8957	0	0	78.5832	78.3566	78.7182	0	82.7347	78.4441	0	82.1068	79.7621	0	77.4988	0	81.7309	0	80.9599	90.4834	80.6311	87.2642	80.9326	0	79.9137	80.0641	83.4866	81.269	0	0	73.5927	77.5837	75.1838	74.4929	80.4266	75.3432	73.2309	0	75.7569	72.6115	82.1846	76.6851	84.4198	0	0
		314	1416.62	77.6608	76.7995	76.9792	80.4174	0	82.5564	77.0904	82.1001	0	78.7657	82.2627	0	77.906	78.1429	0	77.1211	0	0	0	84.2311	88.4301	77.8243	0	75.9602	0	0	84.709	78.9177	84.2253	0	81.4107	76.2665	74.2543	80.5865	78.2288	0	73.5773	83.7517	0	82.3685	76.6554	0	79.1255	81.5872	0	0
		315	1420.48	79.363	76.0578	77.8416	78.4086	81.0077	0	0	82.2425	0	74.9813	79.1031	0	76.9918	78.1137	0	78.9743	0	0	0	77.2525	84.8581	79.5103	78.63	82.1259	0	79.5099	83.2629	82.8245	80.9339	0	0	77.2704	79.1768	76.3524	85.2079	0	80.5566	81.3931	0	80.4583	78.8488	83.9085	78.17	78.8995	0	0
		316	1424.34	80.238	81.1834	82.1972	79.799	86.3134	0	77.8965	76.9634	0	84.1102	77.3044	0	0	82.1074	0	75.6856	0	79.3257	0	81.8704	95.4172	79.2671	81.7497	83.9387	0	74.0311	80.4692	83.5818	77.5188	0	0	79.6923	77.7163	79.2572	78.5724	0	75.1783	80.9443	0	79.3229	83.1484	81.2511	76.4676	82.421	0	0
		317	1428.2	79.2018	76.7239	76.8831	84.4986	84.3774	80.4745	0	80.8513	0	81.7525	80.5536	0	0	79.8043	84.352	76.9586	0	86.4713	0	0	98.5387	80.7835	79.3633	81.391	0	71.1631	76.1841	82.2905	80.901	77.5803	0	76.0701	78.3973	79.5598	83.282	0	76.0611	84.4535	0	78.5272	76.2662	0	74.5695	78.6635	0	0
		318	1432.06	79.5226	74.6038	84.0885	80.8124	0	75.8918	77.4723	83.6666	0	78.7416	75.8312	0	83.2659	84.571	0	74.1532	0	76.1198	0	83.1961	83.2004	80.242	84.3345	79.4446	79.9662	79.646	85.3756	86.7828	82.9348	0	0	80.6457	76.4648	79.5701	86.1066	79.5851	75.7483	81.4045	0	80.7124	0	80.8205	78.195	83.2058	0	0
		319	1435.92	77.4999	77.3951	83.4524	79.3835	79.889	76.0784	76.0825	77.3389	0	79.6683	76.2826	0	0	77.4597	79.626	79.3376	0	82.1992	0	84.928	86.1764	82.616	0	80.5762	76.3471	78.6526	80.7963	84.3488	85.0405	0	0	76.8522	77.0143	0	87.8036	0	78.917	75.9453	0	75.9481	76.4711	86.5135	78.7691	82.4969	0	0
		320	1439.78	80.1106	73.9959	79.8221	76.8682	83.522	0	0	81.6023	0	74.7807	79.6839	0	77.4634	80.4989	0	74.0472	0	78.279	0	79.9537	91.6109	80.0695	83.74	109.3	0	0	82.1127	83.428	84.3552	0	0	79.2448	80.3013	83.6824	81.9251	77.5122	77.2193	77.1015	0	0	77.0437	0	0	77.8922	0	0
		321	1443.64	80.0787	76.5303	75.9601	83.4258	80.3892	0	76.0491	81.3271	78.6819	82.8431	79.965	0	81.148	80.8336	82.4293	74.5548	0	79.6673	0	78.8562	86.2144	76.4552	0	84.0415	0	0	82.5012	81.9594	84.1681	0	0	76.5344	76.7336	77.3997	83.2086	78.5774	76.9037	81.5236	0	77.6681	0	78.0099	0	81.7364	0	0
		322	1447.5	79.1271	76.0161	76.487	81.7535	81.2909	0	77.7688	79.5956	0	81.7873	78.191	0	82.2358	77.5738	0	75.5178	0	79.6946	0	81.5838	82.8536	81.2012	78.2042	83.2793	0	0	77.0492	81.8786	78.5729	0	0	79.3153	77.8599	76.7254	84.6946	82.4702	74.5043	82.0317	0	0	0	0	79.4886	84.0785	0	0
		323	1451.36	77.5407	78.3	83.2833	80.2163	83.7788	79.1753	0	80.8578	0	83.4676	73.0764	0	83.8213	75.6657	0	78.9122	0	80.9556	0	89.2613	83.0431	0	76.0338	88.1462	0	77.4155	79.4674	82.7574	82.2974	0	77.292	0	80.1078	82.5059	82.3065	0	75.7338	80.2449	0	0	78.2011	79.5987	0	83.918	0	0
		324	1455.22	79.0845	81.4283	84.103	72.5773	83.3717	0	76.6678	80.7994	0	82.9887	82.539	0	74.5759	79.9631	0	80.1963	0	76.9527	0	79.0566	84.8179	0	0	80.7998	0	75.7891	76.6002	78.7662	83.0269	74.9963	0	78.8537	83.3519	81.6674	81.3461	0	72.1131	80.1574	0	0	79.2259	79.7351	0	81.2823	0	0
		325	1459.08	78.3623	78.3601	84.0509	81.6432	81.3686	0	79.265	78.9372	0	80.0647	78.5487	0	80.4279	75.2016	0	79.8087	0	80.1489	0	75.1392	87.1056	0	77.2696	84.5848	0	79.3959	77.3898	81.7287	78.5592	0	77.6668	0	79.6533	84.9169	82.112	0	78.0402	74.7968	0	83.4102	81.3148	84.1249	0	78.9994	0	0
		326	1462.94	78.3415	77.7449	84.1231	81.5227	83.1097	79.5062	78.7944	80.067	0	80.4626	79.8551	0	87.64	85.4093	0	76.3216	0	81.1935	0	81.4425	84.5318	0	0	81.4294	79.0646	79.2481	84.455	82.3546	77.8944	78.6656	0	79.7697	76.8509	77.8602	83.6043	0	80.4322	79.6982	0	81.7777	0	80.0455	0	78.428	0	0
		327	1466.8	80.5621	74.9783	82.6573	80.9086	82.7724	0	75.8715	82.1542	0	76.6051	80.995	0	81.6609	86.0866	0	80.113	0	81.6106	0	74.5964	81.0023	79.2044	78.7652	78.8184	0	76.4508	83.193	84.6754	77.8329	74.9606	83.3775	0	78.4606	78.6815	85.363	73.4284	80.457	83.066	0	84.0104	82.9526	86.1943	75.8074	85.3437	0	0
		328	1470.66	78.5513	78.7682	80.6349	79.7762	83.167	80.245	80.5678	77.4798	0	77.2813	76.7064	0	85.5964	79.947	0	77.5733	0	74.2634	0	73.8427	87.2026	78.0682	0	81.735	76.535	0	81.1424	80.0743	81.3846	0	82.3952	0	74.5235	78.7422	82.334	78.9484	78.0775	80.4371	0	75.6901	0	0	77.4478	79.649	0	0
		329	1474.52	0	80.4456	80.2492	81.2533	78.3873	0	78.665	84.3004	0	75.0645	77.9012	0	81.3898	80.5688	0	77.007	0	77.9531	0	74.5844	88.2802	0	0	89.4424	0	0	77.1193	83.4758	81.0247	0	0	0	73.9282	82.1779	84.4774	76.4152	77.6146	80.1878	81.3649	0	80.9895	78.3529	0	87.4897	0	0
		330	1478.38	0	75.9921	76.9574	83.6889	77.7259	0	82.3786	79.9545	0	81.495	78.6762	76.6132	82.3912	83.1138	0	83.2578	0	77.0101	0	0	92.7095	78.6942	0	81.7639	0	75.1449	79.4107	82.0683	79.7101	76.6751	79.7058	0	79.5061	69.5367	84.9958	76.4493	83.3962	75.211	0	0	78.9015	0	0	79.6757	0	0
		331	1482.24	0	81.3966	79.5327	80.395	82.0447	0	77.14	76.9314	0	75.9388	77.5965	0	77.9692	80.5435	0	76.2954	0	77.4392	0	82.5343	85.346	0	80.3822	81.4248	0	78.2548	82.6546	82.1138	75.3494	77.5909	0	76.678	79.9969	81.0071	87.2053	80.3646	78.0343	78.393	0	84.4399	75.6855	0	0	76.9065	0	0
		332	1486.1	80.4735	78.9595	79.9247	76.2728	80.3968	0	80.9107	80.9031	0	82.5816	73.4236	0	80.8725	78.3071	0	79.4299	0	79.6539	79.2722	78.1313	85.5676	0	80.2172	0	75.6141	74.1856	0	76.7342	83.922	0	0	0	78.8568	83.0535	83.5032	78.5934	80.3952	76.5075	0	0	81.0007	0	73.9591	76.8665	0	0
		333	1489.96	80.5209	78.3033	77.1613	89.0882	80.3066	0	74.6058	83.4154	0	75.9456	0	0	80.9953	83.7269	0	66.2545	0	78.7726	80.1409	83.5669	83.5706	0	83.4551	77.1988	74.4082	74.1491	82.4446	81.7964	0	76.0055	79.1032	0	77.894	82.6232	82.8524	81.0623	78.9446	77.0327	0	79.832	0	77.5717	81.1611	82.2522	0	0
		334	1493.82	78.45	77.1648	0	76.9146	83.8414	85.5345	79.3619	80.9381	0	78.9281	92.8788	0	82.9672	80.2631	0	0	0	0	79.4627	0	84.868	77.8383	0	82.1747	84.2856	0	79.3189	87.0935	81.5559	77.3254	77.1557	0	82.3753	82.1968	80.3117	76.0068	77.3234	78.4424	0	0	77.8351	0	0	0	0	0
		335	1497.68	76.9878	0	82.4792	79.5827	78.0085	78.4088	75.8222	0	0	74.7629	75.4311	0	84.4157	84.094	0	78.4633	0	74.1933	76.3853	0	85.77	0	81.8796	83.9607	76.2122	76.1373	82.6763	85.097	84.2434	79.016	79.4511	0	78.9441	74.696	82.6409	81.0495	77.4751	78.8063	0	74.6759	80.8877	85.4776	84.4785	75.8134	0	0
		336	1501.54	77.5292	80.2568	79.8459	77.2327	80.2719	81.037	79.6424	77.3645	0	79.4955	75.1962	0	81.7267	80.6112	0	78.7713	0	0	80.3105	79.7247	83.6359	84.5946	82.1819	84.5266	79.6943	83.1369	85.5517	83.2256	84.8964	78.1146	79.9091	0	73.963	86.6199	84.818	0	77.0547	73.5467	0	0	75.1658	86.5852	78.5029	79.536	0	0
		337	1505.4	0	76.2163	81.1199	0	83.264	78.3081	76.5167	84.4717	0	78.9361	0	0	80.9411	74.5334	0	78.3381	0	0	80.7599	82.7043	84.3421	76.8944	80.3048	0	76.9705	76.5736	78.3657	84.6618	86.0168	75.2271	0	0	81.6643	83.9431	82.8435	0	74.1084	80.7001	82.5937	0	79.0259	79.5382	78.1547	80.9696	0	0
		338	1509.26	75.2514	0	78.74	77.7344	85.5007	79.4321	81.3974	80.0954	0	77.7152	82.7784	0	78.1152	79.5691	0	68.9147	0	78.474	79.3975	0	80.0115	80.4781	77.6506	78.0195	69.1306	0	82.9759	79.2992	79.6529	79.6271	80.7717	71.5428	77.1761	81.2043	84.109	0	80.5042	84.4857	0	0	75.7154	82.0686	0	0	0	0
		339	1513.12	77.1048	77.0511	80.8035	79.3688	85.0878	79.444	81.4901	75.2284	0	77.2738	0	0	79.3977	77.0428	0	79.926	0	0	76.1296	75.0489	83.3891	78.7587	84.9247	85.7884	76.4575	0	83.2439	81.0684	83.577	78.9126	89.4313	0	79.8204	82.1632	79.6982	86.5264	80.828	78.167	0	84.4821	77.0869	0	0	73.0778	0	0
		340	1516.98	80.8908	0	81.9553	80.8636	85.6795	80.1311	79.0414	78.4084	0	78.1398	78.4588	0	89.7422	82.9106	0	78.575	0	78.0773	74.5336	79.3696	86.4942	88.9316	79.1976	79.7295	77.7458	77.7966	78.0742	80.1637	85.3552	76.7585	81.6699	0	78.3191	80.9811	82.7947	0	76.8543	78.7378	77.2538	0	82.219	0	81.6524	83.1958	85.6481	0
		341	1520.84	84.6381	0	81.9627	0	79.7687	81.4162	78.2605	78.2923	0	78.7016	73.0369	0	72.6505	84.7721	0	75.5456	0	77.6169	79.5516	0	81.3203	84.6143	77.4817	75.8067	77.4067	0	78.2136	79.2726	83.5622	77.1467	75.524	74.1277	79.9615	81.2629	82.5687	0	81.2105	78.9854	0	0	77.721	0	78.5178	81.3258	0	0
		342	1524.7	81.3376	0	78.1542	75.79	86.7794	79.6671	76.9964	0	0	80.3678	77.1333	0	79.9134	79.7794	0	71.7917	0	80.1633	76.7331	82.6549	80.0426	81.1769	77.122	76.2769	84.3446	79.6839	82.5844	78.1337	81.1853	74.7447	77.0606	0	85.0184	82.0645	82.346	0	79.6546	81.1282	79.607	0	80.6737	0	79.1811	85.5918	79.228	0
		343	1528.56	79.7812	0	0	77.6604	85.1744	84.2406	76.8028	78.5275	0	82.4064	79.1338	0	77.4708	79.2938	0	71.0073	0	82.9915	75.5335	77.9595	82.6609	84.4305	77.5275	85.1336	95.026	76.2928	85.4673	83.6651	84.171	76.8828	79.09	79.1032	87.3762	81.9495	82.7276	76.2098	77.2924	77.4797	76.5385	0	80.3112	0	82.1114	76.5312	0	0
		344	1532.42	79.4753	0	76.4795	78.5941	81.3279	81.0549	79.7859	80.0559	0	78.5922	0	0	74.7457	80.3568	0	75.3109	0	77.0416	80.2379	0	0	80.2023	82.2827	80.6476	78.1607	0	82.713	80.1077	86.2326	0	81.345	78.9544	81.7291	80.5898	80.2654	81.9672	75.7754	72.1122	80.396	81.2621	74.4325	81.3608	82.5206	83.1158	77.2606	0
		345	1536.28	0	0	0	79.0883	81.4197	82.0609	80.6084	75.84	0	74.7194	73.1115	0	76.8141	0	0	75.2409	0	0	75.6268	0	81.0664	81.5108	82.7863	81.6906	94.6954	78.8669	83.7609	79.6861	76.567	81.3275	0	82.346	84.1205	82.6885	85.2814	78.7653	75.1687	76.577	78.9227	0	77.0491	0	83.9348	76.2156	0	0
		346	1540.14	81.0615	0	82.3521	76.1306	87.3401	79.9428	78.566	80.9586	0	79.9373	0	0	79.6836	78.6053	0	79.931	0	79.6369	78.647	78.1076	81.848	0	78.3802	0	80.4103	77.9277	78.2616	77.3369	87.8097	0	74.7415	79.966	91.9631	77.2559	76.8491	75.1663	77.2926	78.8047	76.6915	0	75.6478	0	80.2911	81.6192	0	0
		347	1544	80.7836	0	0	80.1964	83.2747	77.7148	80.6802	0	0	78.7553	0	0	76.4828	79.9498	0	86.7463	0	83.3179	75.3521	81.0591	80.997	0	82.5751	0	85.363	76.529	77.5246	78.4652	87.2895	0	82.0352	78.5198	84.4913	81.2755	79.39	84.2762	76.3336	78.9574	75.976	82.4537	72.1988	0	0	77.5911	0	0
		348	1547.86	75.7233	0	81.2845	81.2724	78.5571	85.5872	77.9113	77.4942	0	76.6536	0	0	81.7608	77.9658	0	79.5888	0	79.6001	79.9397	82.1986	87.3788	0	81.9904	0	81.5612	81.2786	81.3636	75.421	84.8528	0	80.6804	75.1253	83.68	76.9334	82.5889	80.0994	75.5324	81.4291	80.9005	88.8758	74.7351	82.6048	81.3419	81.3269	0	0
		349	1551.72	78.7887	0	84.1094	82.4278	82.181	75.6829	77.4336	76.0885	0	78.3197	0	0	81.0775	0	0	78.5578	0	75.7254	75.1619	74.0864	0	91.0986	81.2381	85.6468	82.5807	77.7838	79.9112	81.8064	77.9393	78.9597	83.3632	0	93.3525	75.6957	81.9969	0	81.1581	81.4952	82.0328	79.5309	80.0331	79.2425	83.3255	81.1863	78.9378	0
		350	1555.58	77.7447	0	0	79.6806	79.3166	79.7689	80.9779	78.7696	0	79.5558	0	0	0	79.9811	0	74.5379	0	78.3665	76.8284	74.4119	84.9523	79.0786	79.3511	0	81.2032	86.6623	80.2481	82.4322	80.1315	0	83.464	77.5632	89.4583	78.0741	83.8102	77.7995	77.5928	86.7323	76.7208	81.3256	76.8009	0	81.514	76.6885	0	0
		351	1559.44	76.1107	0	83.4158	78.8454	81.9944	79.4773	72.7727	76.0115	0	74.0463	77.507	0	78.4503	0	0	81.489	0	0	77.7745	73.8923	0	83.5184	78.9398	82.3304	75.7598	86.5795	80.1757	79.4937	82.3347	0	86.2471	80.3485	87.106	79.8948	81.8617	81.6291	75.1113	77.3675	80.3934	81.6432	78.2623	79.9847	0	75.1549	0	0
		352	1563.3	75.6134	0	0	75.3997	82.6123	83.7263	83.4783	76.9213	0	75.945	0	0	72.884	79.6999	0	73.3926	0	74.3419	78.5131	0	76.404	81.3605	84.4002	0	85.6264	78.4573	0	82.947	88.3145	0	77.2134	74.5785	83.9671	82.0843	80.1886	81.5132	80.4565	80.5093	78.5839	83.2128	76.1232	83.2113	82.5477	80.8454	0	0
		353	1567.16	78.8513	0	77.4616	81.2419	81.6896	79.1501	83.2213	78.0125	0	75.8449	0	0	0	75.8547	0	76.5177	0	0	76.9562	0	80.043	87.9031	76.9395	80.7624	83.0256	79.6984	79.1642	74.4544	82.1369	80.403	82.2864	81.0482	89.2295	86.2144	76.8447	74.1908	0	80.068	79.6772	82.9254	75.2798	85.7481	0	78.17	0	0
		354	1571.02	77.7209	0	82.5706	0	76.3833	78.205	78.5996	75.5275	0	84.2596	76.1211	0	75.3139	81.3302	0	84.5011	0	0	74.9846	0	84.8037	80.7167	77.0088	85.3109	80.6379	81.1947	0	78.035	84.9724	0	84.9371	78.7013	88.804	81.3013	81.8753	78.7517	0	79.5289	78.5835	0	79.4756	79.8442	76.8508	79.9254	0	0
		355	1574.88	76.499	76.338	82.5336	79.287	84.492	81.5983	80.0548	75.9164	0	82.9635	0	0	0	80.3809	0	74.9255	0	80.5752	77.8594	0	83.3779	82.9999	82.3201	0	81.8917	78.1234	82.3052	77.564	91.5677	0	79.4858	78.098	84.5438	85.535	76.6308	77.2964	77.889	78.9757	78.7763	80.9157	74.7536	76.5331	85.4805	80.1895	0	0
		356	1578.74	77.6654	0	0	82.2808	81.7875	79.8857	81.0569	74.9061	0	83.7779	0	0	0	78.2907	0	73.7568	0	0	78.6614	0	83.4357	82.7911	83.602	0	80.2008	79.4981	79.2736	0	82.4287	80.7808	79.6695	82.4947	78.5185	84.7703	83.2412	0	78.0517	79.1139	77.7111	76.0247	75.8603	81.0503	0	77.8365	78.6083	0
		357	1582.6	85.453	0	0	82.0735	86.2431	77.4745	73.6417	81.6046	0	76.443	79.4412	0	79.4261	84.9436	0	82.9047	0	76.4245	76.8026	81.7421	85.0365	85.4525	80.4396	80.3329	99.4316	81.4998	81.7429	79.6651	84.3601	0	77.2279	85.6694	83.0148	79.5414	79.618	83.3739	0	79.0954	74.6759	76.4714	75.4079	82.4052	0	75.6897	0	0
		358	1586.46	82.3849	0	0	80.8257	76.9305	83.9663	75.552	79.0752	0	78.8652	76.4184	0	80.0677	80.7275	0	79.0604	0	78.9226	70.0979	79.615	88.9613	79.7283	80.0356	76.6547	82.6596	0	0	0	81.3241	0	80.0821	88.6508	83.8521	82.6328	78.9697	0	79.5228	80.934	75.1752	0	73.3478	80.1551	75.7933	77.1746	0	0
		359	1590.32	82.5483	77.0585	0	0	80.1795	84.5093	78.0639	80.94	0	78.1476	0	0	0	78.9999	0	77.4895	0	82.8771	77.7044	0	85.0179	81.9956	76.4748	82.9939	78.0715	78.1133	0	75.1684	80.1649	79.9865	74.848	83.5178	83.129	83.274	82.9876	79.9812	82.476	0	78.0792	78.4634	70.4195	79.2107	80.8053	76.6694	0	0
		360	1594.18	76.9269	0	77.7037	76.4506	83.1879	85.2616	82.7205	69.9047	0	0	76.0547	0	77.2472	81.3195	0	73.2856	0	83.5905	77.6638	0	78.589	81.5936	77.7661	0	77.6846	75.5388	0	78.2821	85.4411	0	76.7521	78.4514	0	77.7159	83.218	80.3865	0	78.4678	75.3639	76.7161	76.0678	81.3239	82.0885	75.4726	75.677	0
		361	1598.04	73.4544	0	0	86.8016	80.2153	79.7253	0	81.1649	0	0	73.9797	0	76.4044	82.2039	0	0	0	80.5804	80.1695	0	90.4047	79.8463	77.9196	79.2518	94.1066	0	0	79.0388	78.3139	77.1141	88.2584	77.7689	80.8525	83.1463	83.4411	75.7958	73.3952	0	77.9194	81.6775	75.2413	79.1431	79.4304	79.7871	81.0128	0
		362	1601.9	79.3857	0	84.4639	82.5285	76.6352	0	77.2259	77.2329	0	77.857	76.0022	0	75.4402	82.3501	0	0	0	76.6052	82.6504	0	82.5605	82.5648	74.2254	85.068	75.5592	0	0	86.2675	84.5475	82.7391	76.8758	82.878	81.6561	82.6926	79.0459	75.7389	73.7612	77.2967	76.8592	83.968	74.0712	79.3882	75.914	82.517	0	0
		363	1605.76	82.6081	0	77.3104	77.4373	81.3396	0	77.3909	80.1025	0	77.5472	0	0	82.1119	82.1172	0	81.1358	0	0	79.2174	0	84.5789	77.9025	79.3789	84.0008	81.1429	78.7165	0	0	79.0196	0	77.6065	81.4684	85.3087	77.7126	79.7852	73.1179	82.3356	0	81.8756	80.8976	76.3199	80.9384	78.5267	74.8664	0	0
		364	1609.62	83.6062	0	0	79.8491	81.4098	85.0069	81.9605	0	0	79.1717	79.3368	0	0	79.5384	0	82.8026	0	76.9757	80.5697	0	83.4148	88.0924	82.634	84.293	84.3796	0	0	86.1895	84.6094	0	0	74.054	82.2643	82.5819	77.4282	78.5658	83.8584	73.9812	78.718	0	77.9957	82.9645	76.7304	75.8807	0	0
		365	1613.48	77.479	0	0	83.9788	0	80.9653	79.7878	77.4736	0	78.2908	75.0414	0	0	81.2643	0	78.3237	0	0	80.4195	0	89.943	76.2908	78.556	77.6709	79.0671	75.944	0	84.8299	80.9509	0	0	79.392	81.4989	77.2452	85.115	79.9872	77.0474	0	76.0725	76.322	0	85.3933	75.0966	75.1179	84.4328	0
		366	1617.34	80.5021	0	0	83.6381	80.2272	77.8222	80.3915	0	0	0	76.303	0	76.0124	81.8512	0	0	0	79.9701	73.1612	79.4825	85.5581	83.2889	77.4255	82.6521	76.7227	84.6605	0	85.4341	85.8457	77.3001	75.1085	79.7271	0	83.2401	83.8119	77.3632	78.8049	0	76.373	0	76.0618	83.6023	0	78.7494	76.4805	0
		367	1621.2	72.1599	0	0	73.5272	0	0	0	0	0	78.3542	73.7106	0	77.4151	0	0	77.1222	0	79.6557	78.4488	0	80.8305	84.6798	81.3848	79.19	76.5847	82.6245	0	80.9019	90.5823	74.9126	76.3904	78.0379	85.1255	81.8283	75.489	78.645	80.218	0	80.193	0	75.5217	74.8238	0	79.6601	77.9777	0
		368	1625.06	77.8637	0	0	79.3125	79.8867	0	77.7374	77.2871	0	0	73.8747	0	72.6844	0	0	0	0	78.3854	73.9586	0	86.6239	83.0069	84.9334	78.649	99.147	81.3561	0	74.3425	82.8785	79.2688	74.7643	83.4859	84.6981	0	80.9877	76.5389	78.5094	0	77.3279	0	0	82.4269	79.4324	74.862	82.857	0
		369	1628.92	77.6695	0	0	82.3646	83.0784	81.4902	77.5064	0	0	0	82.9484	0	75.8462	0	0	81.7794	0	83.404	80.802	0	87.5098	82.5341	83.1443	80.0371	0	0	0	75.5736	80.4167	77.0998	77.8948	80.2174	79.0166	0	76.4887	78.6832	73.0862	80.77	80.9	0	0	83.7821	0	0	78.6414	0
		370	1632.78	80.6745	77.4429	0	76.331	80.3275	0	84.2877	72.9342	0	81.202	79.8464	0	0	83.1186	0	74.3364	0	83.0257	84.0726	76.5257	78.3357	80.0634	77.4581	77.3479	74.0004	80.2335	0	84.4581	84.3435	72.8303	78.362	82.3766	79.9012	80.4973	79.0524	78.019	0	81.2721	83.3367	80.6308	72.8276	84.6461	0	0	0	0
		371	1636.64	85.3598	0	0	85.8582	80.7656	0	0	74.3834	0	0	73.6176	0	72.3845	0	73.5704	0	0	78.0179	78.6732	0	75.6752	79.745	80.6524	80.0925	77.2101	79.7482	0	80.3355	81.8144	80.1982	0	85.5091	0	0	84.5861	79.4352	0	73.7947	79.2111	0	0	84.2847	0	73.164	0	0
		372	1640.5	0	0	0	82.9462	83.9595	82.1637	82.016	78.4521	0	74.6358	74.2041	0	73.6421	0	0	77.2677	0	82.7625	76.3284	83.246	93.6338	84.2916	79.9122	79.1328	79.2554	84.4787	0	88.3786	87.8084	79.2383	80.8975	77.7705	0	79.934	78.0304	78.2404	79.0968	0	78.7747	78.9197	79.2182	78.6956	0	0	0	0
		373	1644.36	77.4502	0	82.6611	76.5856	82.4021	0	76.7474	0	0	76.6626	70.5408	0	76.4108	0	79.2114	0	0	83.0361	85.4272	85.0224	83.9066	82.8361	79.9942	75.434	76.6995	0	0	76.8888	85.7849	80.5379	82.6648	81.2331	86.2017	0	79.0338	76.6108	72.0032	0	80.6591	0	79.9792	74.9669	0	75.8257	0	0
		374	1648.22	78.3351	0	82.7854	82.4647	77.495	0	0	0	0	80.9588	76.4747	0	75.6448	0	78.241	0	0	81.183	82.6884	77.3609	88.9353	83.3992	71.8413	78.5529	79.9575	82.8474	0	82.4386	81.5741	80.4612	81.66	81.4109	0	83.0483	75.3022	81.5109	79.0613	0	76.6532	78.3601	0	85.042	0	89.3374	77.1192	0
		375	1652.08	79.2892	0	0	82.1254	78.8396	0	74.9406	0	0	82.5846	77.6045	0	73.7282	0	73.9582	0	0	80.3916	78.2845	0	92.1855	79.4346	76.1501	78.8618	0	83.0105	0	85.0931	81.7997	77.7128	79.4697	83.5753	0	76.6762	0	79.5342	82.753	80.5131	0	77.0987	83.0742	80.8133	0	82.9009	0	0
		376	1655.94	0	0	82.6965	80.0987	80.3707	0	75.883	79.2537	0	80.1638	0	0	73.3547	77.0409	78.1447	0	0	78.6976	82	80.9259	88.7668	82.2486	0	81.4193	0	81.2335	87.7643	80.5135	86.0956	80.1576	78.5395	83.7398	0	0	75.1146	77.8937	78.3456	71.0505	79.5454	83.1075	81.0069	86.2955	0	78.6437	79.9787	0
		377	1659.8	80.0951	0	0	81.5851	78.9341	77.82	74.4885	0	0	79.9688	75.2193	0	74.7172	0	0	0	0	82.9558	79.1791	76.1288	86.7068	81.1619	0	80.9169	73.8238	80.424	0	81.4475	83.0009	75.6756	0	80.3243	0	0	81.8855	80.609	80.7879	0	77.9173	84.5203	79.5468	80.5694	0	75.4224	0	0
		378	1663.66	77.1097	0	83.0214	84.1498	0	74.6546	71.7531	0	0	77.7437	74.9486	0	77.8053	0	74.7099	0	0	79.0265	83.2396	72.8364	92.6648	81.4534	79.0138	80.4017	73.7182	78.5867	0	85.5969	84.6825	76.0906	0	0	0	0	81.1855	84.3246	74.0622	77.4528	79.3032	85.1461	81.9636	77.7822	0	0	0	0
		379	1667.52	77.159	0	84.5654	82.4601	80.6115	0	81.7867	0	0	82.4913	75.6133	0	77.2891	0	0	0	0	77.6017	82.2004	0	88.9289	78.6013	79.7898	85.7199	0	82.0327	0	79.1291	80.2732	82.7454	77.5532	81.9187	0	77.4942	81.4356	79.2413	71.061	0	0	79.2145	82.8961	85.1197	0	73.0853	0	77.3848
		380	1671.38	80.6331	0	80.3659	83.7332	77.1157	79.2163	0	0	0	80.1404	78.3389	0	71.0336	0	75.4653	0	0	74.8364	80.1735	74.0263	81.8774	74.9053	75.8265	84.3069	72.6795	85.1333	0	0	81.6814	76.9361	78.4391	79.653	84.2974	0	79.0154	80.1548	76.6609	75.1867	76.9594	80.9826	75.7735	82.2801	0	76.9559	0	0
		381	1675.24	75.8375	0	84.7649	79.2431	0	84.8777	0	0	0	75.2013	72.087	0	76.2059	0	0	0	0	83.2614	80.1243	83.1426	86.4457	80.6496	80.3796	84.715	0	79.066	83.9143	82.0772	88.3758	80.3331	73.8407	80.6912	82.6535	78.9395	0	80.9129	77.1624	0	0	85.4646	75.5334	82.7079	0	77.8237	0	0
		382	1679.1	77.8737	0	80.6088	81.8662	76.0428	85.1355	0	79.3306	0	76.7033	72.56	0	75.7106	81.3999	0	0	0	80.4387	81.0325	0	88.4308	86.3197	80.7757	80.452	0	73.0301	81.5728	80.2542	80.2631	77.7911	79.2384	79.355	84.1056	0	80.6284	75.8074	69.9256	76.2061	77.7245	81.8632	0	82.8117	76.457	74.5185	0	0
		383	1682.96	80.0223	0	83.2024	81.4422	77.5	0	0	78.9258	0	81.1572	73.8991	0	70.7098	0	75.1205	0	0	80.6754	88.8112	76.3728	82.0722	82.6158	77.9915	80.8288	0	79.7749	75.9213	82.9087	81.1812	80.2732	79.1209	82.6684	0	79.2988	73.683	77.3964	80.3556	91.0791	0	0	77.1688	83.4816	0	76.1616	0	0
		384	1686.82	74.5798	0	84.8346	83.1446	73.5907	79.5452	74.6597	76.9455	0	81.5082	74.4097	0	73.257	0	78.3116	79.0146	0	77.466	80.0718	0	82.9141	83.2397	77.7145	83.7468	81.656	82.6514	0	82.5415	89.0426	78.6869	80.2323	80.4052	0	84.0361	79.3098	77.9629	73.9957	79.0529	0	81.2376	76.1872	80.7303	0	0	0	0
		385	1690.68	0	0	82.9201	81.8677	0	82.6037	0	0	0	79.6429	74.5471	0	72.3476	0	77.3104	0	0	78.5328	81.389	80.0358	88.8384	82.6395	74.4846	85.0188	0	76.7087	81.0584	83.5101	83.1639	77.4695	78.9778	81.0365	0	76.7613	85.4474	80.856	81.4842	81.4392	0	80.7491	76.1197	84.1981	74.3215	0	0	0
		386	1694.54	77.2584	0	76.9495	82.2142	78.5203	82.0476	0	78.4493	0	81.6215	70.7523	0	78.1288	0	76.4085	0	0	82.2744	79.3876	78.9982	90.7133	85.4996	78.9341	86.3872	0	85.2892	0	85.9642	85.2089	72.2236	79.7413	80.6293	0	80.2213	87.4851	85.0801	79.7403	79.6729	0	75.4643	83.2198	83.721	74.7054	0	0	0
		387	1698.4	75.7133	0	78.2959	83.6349	86.4395	78.8527	78.8654	71.177	0	80.6985	76.1474	0	76.4662	0	0	0	0	82.3279	82.3757	81.2366	85.1746	77.1656	83.5317	79.3021	0	78.046	74.3265	81.6252	83.0023	80.0506	79.5685	81.3147	0	78.4598	79.5343	78.1713	75.2916	78.3419	76.6296	81.8196	0	81.627	80.3222	79.8715	0	0
		388	1702.26	0	0	82.8781	81.7808	0	80.7246	76.8881	80.5896	0	85.9589	78.239	0	73.3894	0	74.9648	0	0	75.6203	78.9123	82.3099	87.7655	79.1048	80.1573	81.2354	0	82.6133	0	85.6485	83.7362	77.6685	78.5102	82.4385	0	78.6589	80.9322	79.5244	71.0192	77.8212	0	79.2799	77.8328	80.7313	80.9596	0	0	0
		389	1706.12	78.0685	0	75.9952	80.9819	78.3302	78.0805	0	79.5092	0	83.106	76.5146	0	74.5087	0	0	0	0	78.179	79.6022	78.9607	0	82.266	82.9754	90.6218	0	77.2524	77.9254	81.9734	77.9097	76.5605	85.737	84.0568	0	88.099	78.8412	74.9308	77.0014	0	0	0	79.8633	81.5428	77.3004	0	0	0
		390	1709.98	0	0	81.3777	73.7053	0	79.436	79.5919	75.0092	0	81.8607	74.6038	0	76.6377	0	0	0	0	84.6091	78.6585	84.8873	79.1936	80.0988	74.9819	82.1035	0	81.1611	77.9747	0	86.3437	77.6807	80.5508	79.2238	0	83.0148	81.5054	80.6964	80.1911	78.0961	0	76.1312	74.6201	87.1977	82.1832	0	0	0
		391	1713.84	76.0005	0	85.5884	83.4297	0	0	77.0913	82.5068	0	85.6236	78.1078	0	0	81.4631	75.6065	0	0	83.4037	80.0049	79.8883	85.9188	82.1962	78.5749	79.7387	0	78.4361	80.0203	80.8537	82.8921	75.445	84.1215	79.4837	0	75.836	82.5804	80.9819	76.3837	78.5597	0	80.3356	87.8851	83.4182	75.7479	0	0	0
		392	1717.7	74.3902	0	84.7789	76.704	83.6317	81.1028	82.5189	82.5525	0	78.7083	80.8182	0	78.0488	0	71.8796	0	0	77.461	87.8228	80.2752	84.7521	74.3438	85.9042	85.1767	0	0	76.9906	82.6519	75.4652	81.7697	80.9381	84.6843	0	0	78.2476	76.796	84.1807	78.4384	77.4276	77.3724	77.8471	81.8754	83.228	75.5963	0	0
		393	1721.56	0	0	76.2761	84.5302	0	78.6218	77.0268	75.4902	0	79.1394	78.7383	0	72.0394	0	0	0	76.8272	84.3788	78.7108	0	91.2835	79.6915	78.1079	83.4688	78.462	82.9322	81.4926	0	81.1414	79.5377	79.1219	79.1151	0	80.463	78.6528	76.4479	79.464	80.1747	77.1268	0	75.6649	81.3407	79.0075	0	0	0
		394	1725.42	0	0	78.8318	75.3641	81.5858	77.7616	77.7196	80.1639	0	82.658	78.7098	0	73.0591	78.3636	73.2282	0	0	81.1217	79.0795	0	83.7122	83.7658	81.8737	85.0374	0	0	81.1574	86.8818	78.9854	75.9597	81.2643	84.4553	0	83.1878	86.3047	80.2677	77.7481	0	0	76.4424	0	78.239	81.9972	0	0	0
		395	1729.28	0	0	82.0115	84.7135	0	83.0327	77.0235	0	0	81.9783	78.8232	0	74.0082	0	74.4108	0	0	78.7282	76.5263	0	92.8774	81.4278	79.9211	80.4609	83.0903	80.8137	82.786	77.1072	82.3828	76.2851	83.9413	80.8693	0	81.8282	83.0721	79.8004	79.1383	74.8651	0	74.5342	0	82.9582	81.0685	0	0	0
		396	1733.14	0	0	75.4866	80.3045	82.5667	80.1553	76.019	78.9747	0	79.2544	71.6882	0	73.3539	0	77.6056	0	0	76.851	85.134	77.8911	81.7606	87.3686	78.4702	76.8681	77.8938	81.4028	84.0324	82.0803	79.7454	82.5073	79.1286	75.9931	0	77.7654	79.9561	81.7394	78.888	79.6338	83.4504	75.1239	84.5348	79.613	81.7533	0	0	0
		397	1737	71.9458	0	81.2377	79.7563	0	80.5486	78.6006	76.9388	0	76.2941	76.1392	0	0	81.7649	0	0	0	78.6173	82.707	77.0095	85.1533	78.4685	78.6381	81.7095	0	0	76.8093	77.351	81.7436	79.5369	84.028	81.9131	78.8967	78.0339	80.7856	75.9654	80.7829	0	83.2628	80.2402	78.2215	85.2459	82.7685	0	0	0
		398	1740.86	0	0	83.6974	78.7964	0	76.515	71.8266	81.2988	0	77.4102	76.9052	0	75.9078	79.6053	0	0	0	76.8132	80.6001	0	84.734	83.191	78.501	79.5582	83.0165	80.0494	88.074	0	79.5667	76.393	79.9083	81.4457	84.2622	79.9762	82.7218	78.23	79.6351	78.2304	0	79.4948	76.6744	81.1799	81.2831	0	0	0
		399	1744.72	0	0	85.6739	84.3642	81.2378	78.4284	80.6301	82.7872	0	80.5044	77.1109	0	0	0	0	0	0	81.2007	81.0313	0	88.2432	78.4205	77.6465	79.4189	0	0	79.122	86.2181	82.5175	76.9076	77.3504	77.8372	0	76.3937	81.6314	74.9104	74.1187	78.6214	77.8551	0	79.7735	81.0992	83.7705	0	0	0
		400	1748.58	0	0	86.7338	81.1779	82.8843	75.4608	73.564	77.2456	0	78.2583	84.0851	0	80.1623	0	82.2389	0	0	86.8628	76.5758	0	85.6121	82.4373	82.7901	79.6896	0	0	82.9311	0	85.3828	71.7504	85.8449	0	75.2286	75.45	83.1475	82.21	76.8309	76.8846	0	78.3293	78.6249	84.0406	77.6912	0	0	0
		401	1752.44	0	0	81.4366	77.1374	84.1973	79.4692	74.3076	83.5703	0	82.6412	73.7666	0	0	0	70.4585	0	0	85.7669	79.6133	85.0081	84.8524	83.9162	78.1916	80.1151	0	79.3264	80.9502	0	85.1926	78.0463	77.2101	0	0	76.0239	80.5895	74.3633	76.9791	75.2186	82.7426	79.485	0	83.4145	80.5216	0	0	0
		402	1756.3	0	0	82.1269	81.1537	81.1149	79.6599	80.8484	75.0584	0	0	76.479	0	77.0573	0	0	0	0	79.6236	80.2166	0	90.6805	82.5366	0	78.7258	0	82.1638	84.1483	0	84.4986	78.7246	76.6006	79.6809	77.1595	77.1559	75.3141	78.579	75.1765	75.9116	81.2034	81.0548	80.0279	81.6977	82.0953	0	0	0
		403	1760.16	0	0	80.6048	78.8047	86.5379	78.0132	73.9474	75.8063	0	80.1758	80.1794	0	80.0316	0	76.6807	0	0	78.6544	79.4395	0	85.1114	79.2991	80.3216	80.4173	0	0	85.6532	0	79.8465	77.9522	80.7372	77.4997	76.8047	76.6892	78.5313	85.1263	79.4983	0	79.8341	0	78.7491	89.1187	78.9573	0	0	0
		404	1764.02	0	0	80.4796	78.7526	80.0354	80.5278	80.461	73.7162	0	80.3049	75.3637	0	76.4416	0	75.4091	0	0	82.7077	85.1878	0	88.9273	82.1715	0	78.2752	0	82.6982	89.3182	81.5902	84.5228	71.9421	83.0232	76.972	0	77.1642	87.2647	78.2775	83.7271	79.5098	76.6391	82.3776	80.6929	83.8136	80.152	0	0	0
		405	1767.88	0	0	85.5097	81.6023	80.8569	76.67	73.1654	81.9552	0	84.454	77.705	0	0	0	0	0	0	85.3607	80.9251	0	85.0381	79.2301	75.4339	81.2021	0	75.9108	79.1098	0	79.9278	79.6368	81.7442	79.6217	78.887	87.2128	77.9095	83.4766	81.6404	77.9025	81.1284	83.5378	76.8012	84.586	81.0713	0	0	0
		406	1771.74	0	0	82.7214	78.7089	75.8653	77.7241	73.3035	80.3801	0	79.7595	77.2753	0	0	82.5327	76.1504	0	0	82.598	81.879	0	89.1165	79.6542	75.2015	78.6709	73.3679	0	81.1381	0	75.9799	87.2912	78.7868	0	80.8748	84.7946	82.4562	80.3987	73.6212	0	77.2141	77.289	83.6473	76.9974	87.1942	0	0	0
		407	1775.6	0	0	85.9136	82.3861	83.1232	79.5919	0	0	0	0	77.7361	0	78.2133	83.9082	0	0	0	84.5174	85.7887	0	85.7546	82.5632	82.0513	81.4086	78.3107	78.2728	88.471	0	78.4056	75.7358	86.8333	0	81.8897	78.8389	79.4806	83.5281	0	77.9984	80.7905	81.1612	76.3452	84.621	78.6439	0	0	76.1774
		408	1779.46	0	0	82.7771	81.7263	80.6669	82.5429	0	79.0637	81.6394	83.907	74.1999	0	74.7287	74.6689	0	0	0	86.0203	79.8781	0	87.9514	86.3733	0	0	0	74.4826	78.7071	0	85.2573	78.4344	78.1717	0	79.1399	85.4182	83.6088	82.8614	79.4545	0	79.0689	74.6148	83.1065	84.7219	79.9169	0	0	0
		409	1783.32	0	0	85.1515	79.5406	86.9041	79.5024	72.1041	79.3973	0	78.3271	79.9454	0	0	81.5042	78.8024	0	0	78.4489	79.3096	0	84.1622	83.5527	79.5768	78.5264	73.1839	79.0633	81.3217	0	85.4538	78.65	83.0378	0	77.7098	86.7458	78.1694	0	76.2469	75.4945	82.0525	81.2163	80.274	81.933	78.8378	0	0	0
		410	1787.18	0	0	83.3819	84.0249	85.101	77.7155	72.7704	82.2991	0	0	76.4889	0	76.3725	76.4735	80.0139	0	0	78.4829	81.5284	0	83.6316	79.0912	75.4753	80.4355	0	78.6456	79.4457	0	82.39	76.6629	85.5589	0	77.8841	85.3631	87.6111	0	78.1339	75.7598	80.1573	81.3184	79.8442	81.7873	81.4034	0	0	79.2239
		411	1791.04	0	0	80.8277	82.1049	82.0927	79.2458	0	78.9005	0	0	84.1066	0	74.6738	80.9351	0	0	0	83.0303	84.3617	0	83.7406	78.4958	76.0076	81.0675	75.2454	76.9711	79.9489	0	83.4596	77.537	84.9961	0	78.0452	84.5351	85.6131	0	0	0	78.0162	82.7278	79.8288	0	80.1622	0	0	81.3677
		412	1794.9	0	0	82.3	87.32	82.0036	80.0678	72.8871	77.0159	0	0	79.161	0	78.4073	78.4825	82.3465	0	0	83.7458	79.2363	0	83.4114	78.2584	75.3429	82.8946	0	84.336	79.5434	0	82.0658	72.3558	80.0289	0	80.153	76.7588	81.713	0	0	74.9541	80.1361	73.9127	78.6562	85.3212	74.7299	0	0	72.0932
		413	1798.76	0	0	84.9648	82.7963	78.6869	82.0805	76.0273	80.9548	0	79.316	75.399	0	74.1586	76.4104	77.0076	0	0	76.798	77.5966	0	0	81.8148	79.7213	82.3064	0	0	78.9631	78.819	78.3704	76.809	85.6644	0	77.3951	78.7276	83.1883	0	0	0	77.796	80.8178	76.9719	85.8223	84.4948	0	0	0
		414	1802.62	0	0	80.9262	80.7263	84.9185	80.6606	72.0718	76.6757	0	77.9708	75.4225	0	79.8955	0	0	0	0	78.5239	81.573	82.8913	82.1358	79.9511	79.9627	81.2824	0	80.4838	82.7111	79.5907	78.7227	76.2691	84.0431	0	85.2956	79.7731	78.7797	0	81.3355	0	75.0467	78.2855	77.8972	0	77.512	0	0	0
		415	1806.48	0	0	86.8251	81.2936	79.9952	78.7954	74.5524	71.9766	0	84.9422	78.4584	0	77.9639	80.8753	77.3393	0	0	78.6175	82.4704	0	82.3053	80.9435	78.8262	78.9123	0	82.0723	85.2047	0	78.2994	76.756	82.6033	0	77.3361	78.2587	82.1017	0	0	0	0	80.1898	80.9407	78.4705	0	0	0	75.2529
		416	1810.34	0	0	84.9285	78.7006	82.8856	80.2745	75.8881	83.8208	0	76.6551	80.154	0	75.988	82.5755	77.4513	0	0	75.5156	77.0933	0	79.6643	79.5215	82.8404	81.5451	73.3022	81.1385	77.8776	0	0	79.2807	85.1353	0	80.6408	78.6812	84.851	0	82.1077	75.3975	80.9724	0	79.6012	85.6574	81.1023	75.8469	0	77.2443
		417	1814.2	0	0	83.245	80.0605	80.8352	85.903	72.3722	76.1003	0	0	76.2273	0	0	84.0717	79.7099	0	0	80.7508	76.4483	0	79.4713	81.3181	77.4873	80.0524	74.3427	85.0524	74.7881	0	74.9167	0	78.8561	0	84.5976	83.7992	79.716	78.4507	0	74.2411	0	79.1163	81.1069	0	74.9122	0	0	0
		418	1818.06	0	0	82.1618	82.4747	80.9624	76.9399	76.9275	74.3064	0	80.5782	78.442	0	77.6976	82.8447	76.3949	0	0	79.8407	78.9733	0	82.8175	83.391	81.0447	83.734	75.6336	80.0261	80.1907	0	0	78.5771	83.062	0	80.219	80.357	82.9296	0	0	76.1622	82.9976	74.7908	0	85.0845	79.4759	75.4197	0	75.9504
		419	1821.92	0	0	81.7808	0	82.735	83.5425	79.2268	0	0	81.0962	76.9897	0	75.0877	77.2712	78.2886	0	0	76.4795	81.1423	0	83.2666	82.6913	75.463	80.9291	78.987	74.1845	81.6177	0	81.7218	0	79.6267	0	75.215	81.5358	81.5944	0	0	79.7571	78.3465	74.5897	80.8879	0	77.6143	77.5378	0	77.1722
		420	1825.78	0	0	0	80.3133	85.5689	74.0592	76.7559	0	0	83.9862	81.197	76.2749	76.1005	0	80.2025	0	0	92.3157	78.685	0	82.2998	0	89.2005	85.2375	0	78.4157	79.4174	80.6752	77.5493	79.76	80.638	0	78.1466	85.1669	75.573	76.248	0	0	77.7709	83.3145	0	0	0	75.3694	0	76.2187
		421	1829.64	0	0	82.2567	0	79.2283	83.342	77.0804	78.9813	0	79.1771	76.7612	0	71.8166	79.4506	79.2789	0	0	79.3005	80.9116	0	89.6222	82.3024	81.99	82.2994	74.5986	79.0035	82.5139	0	76.3771	0	78.2132	75.5846	75.4746	82.698	85.2182	81.7635	0	0	80.1415	79.3394	77.7942	0	0	72.9725	0	84.1901
		422	1833.5	0	77.8292	80.9239	79.4055	79.4517	78.0346	82.4671	81.7429	0	82.2604	73.4421	70.8982	79.3665	79.131	0	0	0	85.7839	81.1006	0	82.6123	81.1493	79.6378	87.0026	77.8109	82.7351	78.2983	0	78.7279	73.2039	80.2688	0	76.4058	78.561	80.4454	0	0	77.9251	79.6097	77.5509	79.7143	0	76.0721	71.8505	0	78.4093
		423	1837.36	0	0	79.115	77.7498	81.229	73.9156	74.3601	79.787	0	0	75.3009	0	78.7083	88.0781	76.6418	0	0	76.5877	80.3197	0	81.98	0	81.6398	83.5018	80.1917	81.8261	77.0941	0	83.9366	73.1759	83.5379	74.6673	81.4246	78.7145	76.7242	0	77.7615	0	85.8192	78.7494	75.1641	83.3851	0	0	0	75.1468
		424	1841.22	81.3412	0	81.4891	76.5183	0	78.9132	76.8099	0	0	78.9514	73.2255	74.0115	79.3333	82.4812	77.6853	0	0	80.5057	79.2049	0	78.3809	78.2146	85.2291	76.8509	87.8925	81.1192	82.3344	80.5783	77.3404	71.2423	78.278	78.8926	80.6676	80.3561	77.0168	0	77.0676	0	81.8324	82.4135	86.4168	0	0	73.9267	0	77.2109
		425	1845.08	0	0	82.4768	83.6481	81.9079	79.0646	79.0653	81.196	0	84.8915	77.1675	71.0886	0	0	74.0571	0	0	84.1173	85.0802	75.4897	80.1951	84.1855	82.1147	82.1866	75.8494	79.2223	84.1614	79.4863	73.9886	0	77.779	75.465	78.4561	82.1992	85.2405	0	79.7669	0	77.2883	81.1458	81.8526	82.4998	75.8681	0	0	70.8608
		426	1848.94	0	0	81.3918	81.9055	79.7227	78.5382	75.1676	0	0	80.9677	73.4018	72.5353	81.0041	0	80.1536	0	0	81.3716	79.0363	0	0	0	81.4352	87.0667	72.4113	76.3758	78.5394	83.2717	77.8379	79.0362	86.7825	75.3524	75.725	80.913	84.8217	81.0497	78.5113	0	84.6184	80.3653	83.1966	79.4898	0	71.2949	0	75.9362
		427	1852.8	0	74.1274	80.262	0	77.8334	75.0973	80.9945	0	0	0	72.5575	77.1818	77.4687	0	72.745	0	0	82.4477	75.9109	0	0	0	78.0185	85.9806	82.9048	82.088	0	0	78.4118	0	77.2426	0	79.3182	84.9196	75.4168	77.0107	79.2797	0	0	86.0276	72.7952	85.1979	0	82.4227	0	79.9272
		428	1856.66	0	74.4038	81.4867	74.6261	78.8551	79.0585	74.2557	0	0	80.1863	74.845	74.7731	79.1845	79.2026	77.7211	0	0	78.8286	87.0128	79.9185	78.7334	78.9183	81.0871	86.5819	83.0529	78.6424	82.2125	78.4331	74.894	76.888	82.2783	0	80.0802	79.7836	83.5046	0	80.4388	75.6265	76.5305	81.3156	84.982	0	0	80.6665	0	71.3295
		429	1860.52	0	72.7301	84.934	81.542	79.9534	78.3772	79.7255	0	0	74.9847	86.5407	74.9227	76.2483	0	81.2562	85.1988	0	80.1049	78.7922	0	80.7017	78.9408	82.3407	81.1051	78.7959	77.4955	76.9682	0	80.4845	71.6145	82.9778	76.8388	80.5252	81.7477	84.9523	0	78.0089	76.5297	77.4884	80.2782	0	80.0421	78.3742	72.9731	0	76.3978
		430	1864.38	0	0	79.808	80.078	0	79.7258	76.9096	0	0	0	74.6251	74.239	100.937	0	75.9846	0	0	80.2224	75.8455	0	78.0286	84.2115	81.4209	80.8667	75.5347	79.6002	74.7911	0	77.9945	80.6829	82.6505	0	82.5339	83.0444	77.1772	75.9724	74.321	0	81.1442	81.579	0	80.852	82.6191	77.0383	0	76.7548
		431	1868.24	0	80.3227	82.6918	83.3976	0	78.9651	76.2299	0	0	79.6173	75.0305	73.9881	76.317	78.9499	82.8962	85.2407	0	81.222	78.7325	0	79.0107	75.319	86.4487	84.4094	79.73	83.5534	72.6373	0	78.3302	73.7521	81.7363	80.3118	82.2361	78.9144	82.1296	78.804	74.4063	0	77.8221	83.5194	74.2337	0	0	76.399	0	0
		432	1872.1	73.5477	73.6161	78.7941	0	78.8384	78.8943	75.6469	73.4286	0	74.223	74.9947	76.3375	79.1896	0	74.0583	77.6085	0	91.1521	75.0584	80.4132	79.6542	79.4187	76.3101	84.6236	81.0087	80.2316	79.0263	0	77.4141	73.4621	78.2451	77.2129	75.9151	84.3277	84.0889	0	69.8957	0	81.2369	80.7307	0	79.3767	79.6116	0	0	81.4339
		433	1875.96	82.3338	77.2061	75.5275	77.5461	0	75.8781	72.4862	0	0	83.2894	76.4314	0	77.1014	0	79.6284	82.1018	0	82.8258	81.3884	0	87.789	76.1994	79.5156	87.8797	72.3787	79.6014	82.841	0	80.0423	0	80.4562	73.1549	79.8344	74.2401	77.5121	0	77.5458	0	85.4306	76.4226	0	81.228	0	71.0793	0	77.3601
		434	1879.82	82.3649	75.9161	81.0107	78.3612	79.6639	78.8573	80.2923	72.344	0	0	78.2047	67.6175	78.5096	88.1125	75.0442	0	0	76.3226	76.9362	0	80.9422	82.8942	86.2738	78.2284	76.9465	77.1757	74.9642	0	78.2199	0	82.3247	76.1009	74.9219	80.8108	87.2411	78.2364	74.8409	0	82.5758	80.3774	0	0	0	71.0284	0	73.7454
		435	1883.68	0	82.9214	81.7932	81.2158	87.9329	78.0293	71.5776	0	0	76.3473	72.0608	74.8201	77.5104	78.5294	75.2385	75.271	0	79.5097	78.5169	0	95.5731	83.3526	81.8856	81.8815	77.1589	79.1633	77.2197	0	74.946	76.9082	80.2224	82.5003	79.962	78.7839	78.4533	79.5402	0	72.3579	85.8219	80.6965	0	0	0	76.9008	0	78.8202
		436	1887.54	80.7093	74.6081	83.8394	77.8452	0	74.6563	74.177	0	0	0	78.2452	0	72	0	77.7633	0	0	79.4509	78.774	0	85.9484	82.624	84.7146	80.5556	79.8153	79.4362	82.4075	0	79.3581	74.84	80.7305	76.1165	76.8807	83.3415	80.8216	84.1724	76.5863	0	79.4224	82.6195	79.9112	78.4462	0	0	0	77.5934
		437	1891.4	75.5623	78.9099	89.2354	80.3778	0	78.2347	75.933	0	0	83.9209	0	71.953	74.3279	83.8976	78.0451	0	0	84.7925	76.152	0	90.7307	78.3969	79.2378	83.3482	80.1393	84.4617	74.8672	0	78.3081	74.5391	81.2099	78.7887	76.5553	85.2247	83.3643	79.7361	77.6263	0	79.3089	84.7429	0	0	0	82.3046	0	75.1342
		438	1895.26	74.1058	78.1323	75.8124	77.6517	74.4263	79.6033	75.1279	0	0	78.7251	76.7469	0	74.1328	78.3304	76.7567	0	0	81.9018	79.5688	0	84.1915	84.3255	83.1107	80.2747	75.3906	78.8204	79.6116	78.8753	82.3413	0	84.5346	73.5872	0	77.9764	84.4708	79.8884	79.4339	0	77.2479	80.2537	78.1644	0	0	78.9491	0	75.1523
		439	1899.12	0	79.874	79.449	85.796	0	78.2271	93.1846	0	0	79.1346	70.852	0	75.3795	73.5543	77.2984	75.1772	0	85.0365	73.6673	0	75.145	76.5935	79.1115	79.2755	72.6941	83.6539	80.9477	0	77.0979	78.097	85.283	0	80.9432	79.1492	84.3543	78.7431	74.6936	0	81.6332	82.1464	0	0	0	85.7388	0	78.4225
		440	1902.98	75.3487	78.7817	82.6929	81.454	79.7367	76.3924	75.0243	0	0	78.1825	72.061	71.8258	77.0723	82.7851	72.9147	74.9881	0	75.0891	75.8544	0	84.9371	81.9027	82.9463	79.6176	82.4707	83.2297	81.6992	0	77.0892	74.5169	80.6714	73.6576	78.279	81.9012	82.3062	82.7517	83.0122	0	76.535	78.9011	0	0	0	74.8348	0	76.2005
		441	1906.84	0	82.1205	78.6964	86.6418	0	77.6562	0	0	0	78.7501	75.5224	76.5908	75.4263	79.7975	80.1897	0	0	78.1907	77.3105	0	85.8874	77.3164	83.6045	80.92	81.0571	76.4467	81.7494	78.5131	80.9399	80.7083	76.5759	0	0	81.1284	79.6913	80.4945	82.6869	0	81.0077	77.835	0	0	0	81.1969	0	75.5197
		442	1910.7	77.2221	74.4585	74.5922	0	83.0485	78.5729	73.9105	0	0	83.4471	78.2409	0	80.4779	72.5613	76.3768	71.6424	0	80.4261	78.5364	0	74.6703	76.5633	93.2389	77.8281	78.8504	80.0431	82.343	0	80.7705	0	82.274	74.7924	75.3811	86.7239	83.2236	79.8647	75.7055	0	82.898	81.8386	0	0	0	84.6827	0	0
		443	1914.56	72.8714	82.5877	72.5507	0	0	78.496	75.6098	74.0815	0	82.4493	75.7778	72.9655	75.6971	0	76.5513	74.1708	0	81.9006	77.3974	0	76.29	82.6573	76.6038	82.2103	77.3257	81.1023	78.9022	78.0901	76.3143	76.5019	78.1034	82.0252	0	82.5898	79.457	74.842	74.9185	0	80.9019	74.0422	0	82.5935	78.4175	76.7373	71.1407	76.4227
		444	1918.42	73.1591	87.981	73.241	78.1025	82.5553	77.8566	72.3702	0	0	76.1165	79.2988	69.5366	79.836	0	80.4015	76.7953	0	84.7942	79.7818	0	81.7822	79.1192	83.6359	79.9023	74.9557	77.6139	79.8652	78.9102	78.8416	76.4161	83.4463	75.92	76.5246	81.9754	83.3665	76.5593	70.1829	0	82.5381	83.2092	0	0	80.9345	72.6785	0	75.1559
		445	1922.28	75.3535	80.3088	0	0	80.028	81.0045	73.8103	0	0	78.8436	78.35	73.5048	76.2876	0	80.5048	0	0	75.3112	80.3625	73.8581	0	78.7431	77.4091	0	74.1227	80.9174	79.0792	77.3586	77.9349	73.9536	80.0553	77.6877	78.9596	84.5871	80.0722	81.6537	81.8771	0	80.3148	80.6078	0	83.2028	79.7666	77.6577	0	75.1803
		446	1926.14	76.1705	79.588	83.0047	0	79.4356	77.8035	78.4986	0	0	72.7586	0	70.553	76.5031	81.844	74.3951	75.8105	0	74.5531	73.9793	80.0843	88.1456	76.7174	77.8934	80.0324	78.7351	77.0273	78.1976	78.9928	75.5293	75.2716	78.3538	77.8413	0	76.933	82.9729	77.0453	75.5609	0	75.2576	79.5091	0	82.5091	79.1688	75.1828	0	76.612
		447	1930	76.0818	78.2148	80.0369	79.065	82.9388	73.6944	0	0	0	76.4967	76.0284	75.5605	79.9619	0	77.6111	73.5939	0	79.567	78.5822	0	83.0493	79.0807	83.1097	81.32	74.5178	78.0024	86.0711	0	81.1364	75.3254	77.7567	0	0	79.7201	75.7539	110.914	77.5537	0	81.8025	0	0	0	0	80.6993	70.9994	74.7844
		448	1933.86	80.476	81.0296	77.1232	77.1599	0	79.5618	71.9797	0	0	77.1819	75.1527	72.5661	79.3706	0	76.4319	76.445	0	83.1499	77.1766	68.9803	83.2244	77.2626	74.4649	83.7934	0	76.2068	79.8734	84.2956	71.9004	81.3777	83.7497	0	79.1531	76.5373	86.1943	71.7839	74.5416	0	77.3175	77.6868	0	0	0	74.8217	0	71.7835
		449	1937.72	77.6049	79.5092	82.9971	77.0846	76.0217	77.649	74.9478	0	0	77.4892	76.9984	74.6422	74.8394	85.1484	79.2209	78.2335	0	83.868	78.0942	0	80.4321	79.5517	0	81.2543	0	79.9285	78.1375	82.7785	80.2815	73.022	79.3565	0	0	84.2319	71.8782	80.4562	74.7939	0	76.4575	81.0583	0	0	76.6492	73.3206	0	80.6545
		450	1941.58	79.7845	78.9739	77.7096	87.2838	0	77.719	77.4256	0	75.8348	74.9437	75.1441	73.3855	77.5873	81.1735	76.1599	0	0	83.2482	77.7916	0	84.0897	73.321	0	79.756	74.8707	75.7712	79.8424	80.8728	77.0914	72.7776	82.2426	81.8132	73.0494	81.006	81.1382	73.9718	75.0437	75.9132	70.2879	75.9191	0	83.3001	0	0	0	77.2865
		451	1945.44	76.1793	83.0049	76.2808	83.0474	87.3306	77.2941	0	0	0	78.0367	73.108	73.7057	74.0983	0	78.7754	0	0	77.7327	76.4355	0	81.0571	75.671	0	78.4701	0	79.2812	80.0255	83.7638	80.4013	75.8864	79.1396	0	0	79.69	78.7337	75.9472	76.3464	0	79.6967	80.4143	0	78.3147	75.8764	74.2017	0	74.8066
		452	1949.3	81.346	81.483	77.2857	77.5595	0	75.8444	71.1608	0	0	81.9729	77.2023	72.9657	73.9706	0	76.3437	0	0	78.5605	81.595	0	80.4853	75.4417	77.7726	80.6612	75.1029	76.7826	76.8968	78.3426	79.6075	74.6148	77.1076	0	0	77.0645	78.2709	80.9025	76.7174	0	75.826	82.4577	0	77.4364	74.5932	84.7014	73.2193	73.0515
		453	1953.16	79.0766	79.6888	75.0593	78.51	78.2631	77.4846	69.5193	0	0	81.6056	78.7796	70.2655	78.09	0	0	0	0	77.9849	73.7421	0	78.092	74.7332	0	78.3197	82.3101	81.6637	77.2467	82.1053	81.0633	73.2256	81.8006	0	0	79.0569	78.9681	83.9077	73.5962	0	77.55	80.587	0	0	0	76.6266	0	78.3547
		454	1957.02	75.2959	82.548	79.2483	78.6651	0	76.4486	75.6391	0	0	78.6816	74.3576	73.5961	74.8636	76.3561	76.0503	0	0	76.9165	78.5932	0	0	77.8806	0	83.2568	76.6675	79.6398	82.3035	0	75.4908	0	83.3077	0	75.9507	82.2587	82.3097	113.736	72.8548	0	81.4833	86.5908	0	0	76.7091	0	0	77.3667
		455	1960.88	74.4164	85.6708	81.8798	76.0888	76.711	80.0783	77.337	0	0	84.685	76.5307	75.9175	0	77.5934	0	0	0	75.3994	75.4767	0	78.0388	78.9175	0	76.8126	0	90.4818	86.6533	80.125	78.4746	0	78.1566	0	71.7775	83.6729	80.0097	80.5973	78.3679	0	79.6489	83.3018	0	79.1899	0	77.9743	76.1488	76.9209
		456	1964.74	76.2062	78.4223	78.9055	76.1349	77.0438	79.2277	75.6491	0	0	76.7614	73.6981	73.3175	75.2538	86.3803	76.565	0	0	77.21	76.4243	0	0	82.5399	88.7886	82.0482	81.1228	86.6094	72.2685	79.2461	73.759	70.659	82.5512	0	0	80.7207	77.6776	78.4987	75.1711	0	78.031	78.3091	0	0	0	77.209	0	74.4032
		457	1968.6	74.5309	77.9912	80.6956	76.5431	78.9405	76.6408	73.8397	0	0	76.3342	75.0577	75.6202	74.0959	77.037	77.4624	71.4907	0	79.7526	78.8712	0	0	0	80.7699	81.7591	75.7737	76.0636	78.1019	77.0416	76.4856	74.4622	77.6889	0	75.9156	76.0298	78.4886	82.5012	76.5566	0	78.4924	82.4145	0	0	74.7534	0	0	82.0668
		458	1972.46	77.8097	78.2951	79.4747	70.6555	78.5556	78.2514	79.5201	0	0	74.8849	72.438	74.067	0	80.1962	78.1265	0	0	0	76.6457	0	0	79.2902	79.8671	78.8317	79.7245	83.1229	77.0824	78.9547	69.5244	77.9104	79.4963	0	78.4694	81.9604	77.4181	79.0955	79.1666	0	77.3025	79.2593	0	0	0	73.7166	0	73.8746
		459	1976.32	74.4152	74.763	75.8417	80.6767	0	79.9058	0	0	0	81.7459	70.5886	76.1822	78.5797	0	77.7667	78.3536	0	79.603	76.4123	0	0	78.6474	81.0895	79.8608	77.6759	85.4202	80.1135	79.2304	75.7274	71.4002	81.557	78.7647	76.4619	80.1703	76.0481	80.8847	77.7749	0	80.4175	78.8206	0	0	0	83.0263	0	74.6418
		460	1980.18	0	82.9314	76.7188	76.9423	73.7319	76.977	73.8669	0	0	78.4073	74.5746	75.3757	74.0274	0	77.8918	0	0	80.7018	77.2608	0	0	80.66	81.0508	85.9633	72.6281	78.1681	80.5255	77.2912	76.3621	71.4087	82.1744	0	0	80.0827	78.7402	72.0424	76.8363	75.8464	80.9847	77.4934	0	0	79.3667	78.7603	0	74.8826
		461	1984.04	0	80.0896	0	84.4026	0	77.3563	85.338	0	0	72.8097	77.6325	76.2666	0	80.0568	76.0593	0	0	81.0992	80.7092	76.0879	83.746	0	0	78.4997	82.5463	76.7308	86.5239	78.2844	76.9732	73.338	77.3805	75.2444	81.8924	76.6366	79.9928	80.8132	79.2234	0	81.0865	77.0101	0	74.7117	0	80.5436	0	72.0856
		462	1987.9	75.7356	74.7002	75.7192	80.7702	0	77.1913	81.6215	0	0	76.7457	72.2909	72.9029	82.2878	78.795	75.1846	77.7689	0	79.5558	79.3222	0	73.521	79.2953	81.4266	81.0637	80.7598	77.0665	82.9853	81.1205	75.3698	80.9742	78.238	0	72.3868	78.2935	81.1725	80.1842	74.2566	0	78.0487	77.6059	0	0	81.7216	80.3937	0	75.6204
		463	1991.76	68.4087	78.095	72.0387	79.0837	78.2602	78.4222	0	0	0	75.5039	72.5193	74.8772	75.353	74.5501	73.1192	0	0	0	76.0859	0	0	80.2334	0	78.0497	75.9111	78.4788	77.5889	83.296	76.1762	73.0361	75.0357	77.6722	0	77.4979	82.1961	73.1546	70.9514	73.3571	78.1405	81.7753	0	75.5186	0	76.9503	74.5494	79.3794
		464	1995.62	75.6777	77.469	78.9459	79.8448	78.4938	75.1874	78.854	0	0	73.7726	78.5113	73.3357	0	0	72.4403	0	0	79.0412	74.6254	0	0	77.0336	77.7559	84.0968	94.1843	82.0227	78.5742	78.6442	78.6134	74.3557	81.1654	0	0	73.9724	80.1485	78.6281	75.2403	72.6003	79.5251	73.7341	0	77.6769	0	79.8536	78.3682	74.9386
		465	1999.48	0	80.4356	0	78.863	81.2188	77.1988	82.0503	0	0	81.0623	82.3781	73.1037	72.0868	81.9171	0	0	0	81.4785	77.4467	0	0	0	77.4985	83.6361	87.5337	81.7567	81.85	75.3922	79.2001	79.2813	76.6253	0	76.4614	77.3252	86.2716	78.7588	78.8351	0	82.1148	0	0	85.0159	78.6977	0	0	73.7528
		466	2003.34	0	74.0509	0	78.4814	0	77.5271	75.2108	0	0	73.5639	75.3073	77.7761	0	80.4763	74.5164	0	0	77.3774	74.2267	0	0	82.4555	79.1908	76.0824	78.5469	76.8943	73.7671	87.5778	74.7406	72.2645	73.1527	0	0	73.7651	77.4244	80.7016	79.2922	0	78.3631	70.6606	0	77.0146	76.6647	78.4275	0	68.7982
		467	2007.2	0	74.7334	0	76.9249	79.7366	82.1998	76.6612	0	0	74.8206	77.5487	77.2651	73.8965	78.0267	0	0	0	0	78.1355	0	0	0	75.9318	79.8333	78.869	76.4169	76.1919	79.5373	0	80.3922	76.6629	0	74.5403	79.4851	77.7721	72.277	76.3016	0	78.737	0	0	77.8591	0	77.6578	74.4807	75.574
		468	2011.06	75.6933	75.3568	81.1189	81.0247	79.6455	80.4685	73.4915	0	0	78.7226	77.2937	78.8735	71.9868	0	0	0	0	75.9009	75.1526	0	0	0	76.4437	86.3273	118.622	81.7108	77.0557	78.3704	0	76.8768	75.6869	0	0	79.2371	76.1473	83.7724	78.3897	72.1416	77.7968	78.2154	0	73.7496	84.0181	79.3128	0	77.074
		469	2014.92	0	79.3299	75.9772	82.5231	84.4618	76.4749	69.5784	74.1023	0	74.8026	71.7477	69.1289	0	82.7859	77.9186	73.0645	0	0	76.9524	0	0	83.7046	79.8329	85.4304	74.4502	0	81.7628	77.0187	78.3586	75.8981	73.7596	76.5312	0	76.997	82.0332	76.1531	87.4758	0	79.9385	0	0	78.4145	82.4879	0	72.0657	74.8722
		470	2018.78	74.769	79.3341	76.5113	83.9576	79.3299	78.0391	72.391	0	0	77.2879	73.3163	73.2136	68.9644	0	0	70.0736	0	86.3723	78.8695	0	0	0	79.0178	78.8731	93.6192	82.9135	90.7989	86.1465	73.6348	75.4978	78.8414	0	69.8124	84.4162	81.1483	77.3702	82.7342	79.8972	73.8982	0	0	79.7539	77.8665	76.917	0	73.9278
		471	2022.64	76.839	77.916	80.9164	82.8226	78.5433	83.591	76.4629	0	0	81.2817	76.1296	73.5346	70.4379	76.6042	0	0	0	77.5552	78.7582	0	0	0	0	88.2325	74.429	76.7377	78.9863	83.089	0	76.6189	79.1733	0	0	76.1931	77.5854	80.1215	78.6147	84.3223	78.4658	0	79.096	78.4495	77.5023	76.2746	0	71.3701
		472	2026.5	0	78.3207	81.8885	80.7015	78.0466	74.86	78.5701	73.9954	0	80.7301	78.1289	75.8431	70.9134	78.1947	77.4445	0	0	0	82.1923	0	0	0	0	80.4351	69.8854	80.4022	85.3747	82.15	0	74.5813	80.3118	0	0	73.8235	84.5299	78.1624	79.647	76.5925	73.7907	74.4073	78.4896	76.9829	77.9372	82.7761	0	70.72
		473	2030.36	0	74.5608	77.9722	78.5135	80.343	74.7742	77.2717	0	0	78.5397	73.3615	75.9359	72.5975	80.4778	75.2588	0	0	73.5758	83.332	0	0	79.3707	77.2873	83.9865	71.7036	80.4672	80.628	76.8414	77.7275	73.9669	75.0351	0	0	78.5236	76.2199	82.4162	82.1094	72.8597	80.1966	0	77.2876	78.9015	75.8819	0	0	77.0782
		474	2034.22	72.528	77.8513	0	85.7304	73.5283	78.6021	73.9059	0	75.8379	78.364	74.8345	74.11	0	86.715	79.4523	0	0	82.778	76.8258	0	0	0	0	85.8864	75.2709	77.4311	84.9799	83.7344	75.8469	73.3113	79.5185	75.9521	76.3306	85.5737	80.583	78.4218	76.9901	79.2373	75.0501	82.3744	78.653	75.5057	85.2341	0	0	74.6984
		475	2038.08	0	80.3463	73.8481	73.5946	80.5982	81.529	0	0	0	76.1298	75.8995	69.4219	72.0361	0	0	0	0	0	78.7519	0	0	0	81.4393	80.1846	102.13	81.1937	85.9572	77.8977	79.6071	77.962	77.8421	81.994	0	81.9242	80.922	76.9846	73.6573	76.2536	75.0734	76.1505	77.8525	77.3105	76.7977	0	73.8245	72.5219
		476	2041.94	0	78.867	79.4854	79.988	79.0605	78.8968	81.8997	0	0	76.0879	70.8206	74.9891	0	0	0	0	0	0	79.3833	0	0	0	0	77.9749	78.2016	80.0804	85.3989	0	77.3993	72.0796	78.1462	79.748	0	80.3422	78.5055	77.9066	75.5901	74.0311	79.153	78.0236	84.7458	80.1066	74.4647	74.4679	78.9649	77.6277
		477	2045.8	76.2109	82.0672	78.2308	81.6286	81.2136	77.3379	73.2547	0	0	76.3421	76.6812	75.6098	68.5906	77.4134	75.1156	0	0	0	77.0037	0	0	0	0	77.923	74.4768	81.1826	77.8632	79.7919	79.471	77.4454	76.3292	82.1793	0	80.2125	74.1759	79.4521	76.6761	72.0829	73.9583	0	0	77.0652	84.4843	0	0	77.29
		478	2049.66	76.005	78.2707	75.929	78.5876	0	77.7334	73.2041	0	75.0764	77.4656	73.2691	71.1972	0	82.5389	78.6664	75.8661	0	73.9257	77.9604	0	0	86.099	75.7378	80.4503	80.0295	76.4325	80.8594	81.694	82.1844	78.121	75.5348	76.2943	0	77.0075	80.079	75.4678	82.8854	75.3015	75.1881	77.3755	74.4293	77.0982	76.5476	73.6667	73.218	70.3984
		479	2053.52	81.4791	78.6145	76.8516	76.3148	76.2295	76.1027	81.4254	70.7008	0	78.7708	0	79.6019	0	0	0	0	0	81.0328	72.9136	71.0683	0	84.743	0	74.1541	70.2732	76.1454	83.1491	79.3746	77.796	71.8524	69.7629	85.8334	0	78.3744	77.7629	75.7703	76.5668	73.2882	76.2338	79.2308	72.7917	82.0317	76.7776	76.0908	73.8928	70.8754
		480	2057.38	74.8995	75.8578	80.2642	77.6903	78.2306	78.5711	70.0534	68.8661	75.9332	81.2041	72.0612	73.705	0	0	0	0	0	76.5802	73.7012	0	0	82.3806	78.3012	0	80.5403	78.6074	76.6764	83.4574	73.4792	77.8199	79.0613	80.4054	0	78.062	77.3962	76.4393	76.5882	69.9901	80.4841	0	78.7516	78.0641	72.8153	73.9555	75.4329	73.5211
		481	2061.24	71.2801	81.6947	83.8209	76.4623	78.9293	72.5136	72.3702	0	0	77.9408	72.7872	74.5527	0	0	0	0	0	79.7007	76.0629	0	0	0	80.9474	0	73.1984	75.4332	77.2556	83.4025	0	78.2803	80.7821	86.5433	0	75.7325	80.1838	78.2682	77.3951	77.2058	77.6929	74.2773	76.9556	79.5733	76.96	69.0456	76.0109	77.929
		482	2065.1	74.1832	79.672	80.3667	79.6677	82.7601	0	73.9156	0	70.5748	77.6888	74.3639	75.8318	0	0	0	0	0	76.2301	73.758	0	0	84.185	0	0	79.8559	71.8607	81.5918	79.6256	76.2065	74.0984	82.7715	79.0243	0	112.79	76.3406	80.7492	72.4651	72.7816	75.4167	78.1281	72.8175	76.8018	78.0855	76.3005	72.3006	0
		483	2068.96	76.5333	73.2809	83.2681	78.238	81.4605	75.9495	72.3098	71.8993	0	80.2241	69.4417	75.0996	0	81.9529	77.9633	77.8232	0	73.967	81.9448	0	0	81.4341	76.6095	0	76.2198	79.4175	77.2909	84.491	81.2563	70.3673	83.5518	75.478	0	83.9999	77.0836	74.2075	79.5352	74.2491	76.966	0	74.1123	80.4894	76.1065	74.8667	77.592	0
		484	2072.82	0	80.4226	83.6518	80.1851	76.2907	78.3072	75.9787	70.6608	78.6139	77.9627	73.4877	71.8655	0	74.6196	0	0	0	75.8348	77.4718	0	0	77.0676	79.7186	79.7095	94.2466	76.591	77.7425	79.7289	75.4756	81.5803	76.9093	91.0377	0	77.6937	80.4617	77.608	75.144	76.0662	79.7762	0	73.0639	80.3187	75.8452	73.8655	73.9648	0
		485	2076.68	74.6549	78.8362	0	74.1756	82.0346	72.3241	78.0129	72.9362	0	77.6362	68.1728	73.7069	70.4464	0	0	0	0	78.0241	80.9098	0	0	75.8327	79.3683	0	79.843	0	85.1645	0	88.9995	72.2615	75.9499	82.6414	0	73.4987	83.6126	75.8467	75.9741	0	79.2036	72.6324	72.011	77.0116	80.6191	76.8654	74.7171	76.6656
		486	2080.54	75.4555	79.8908	0	76.8846	80.83	77.5571	77.0334	71.4899	75.3635	76.2461	70.341	78.3891	0	72.9905	78.9618	74.6737	0	77.007	72.1979	0	0	83.266	79.3119	0	69.7207	75.9434	81.1836	78.0695	85.167	71.8312	78.3832	84.5535	0	82.1068	79.7034	77.4518	79.8018	75.7185	0	76.0178	78.2602	77.2493	78.8237	74.6842	74.8018	0
		487	2084.4	0	75.3617	78.5287	72.4609	80.3755	72.4869	75.4837	68.5045	73.6139	80.5904	70.1758	72.5031	0	0	74.5512	0	0	71.1287	77.7639	0	0	84.7006	0	76.9837	69.7006	0	76.4397	78.0681	78.5286	72.8182	0	91.0988	0	81.5443	82.7663	73.2978	75.0796	75.3211	72.3417	75.3246	77.2909	0	74.1254	79.1681	72.4477	74.2451
		488	2088.26	74.5774	75.2698	75.429	72.3944	81.487	78.4834	69.3865	72.4535	77.4047	80.8525	71.8676	74.8741	0	0	0	0	0	77.4429	79.8878	0	0	86.0123	80.0824	82.2253	74.234	77.3055	76.6315	81.6078	0	78.7577	77.717	79.2917	0	77.4031	76.245	71.0844	82.1969	75.4216	79.9726	79.1284	74.9243	81.6563	79.5506	80.7895	74.7154	75.0982
		489	2092.12	69.6803	79.8895	79.0733	78.8938	78.8075	73.461	77.5062	76.1651	80.3326	74.3129	68.607	75.575	77.2804	0	75.2146	0	0	74.4056	74.6263	0	0	80.0416	79.2375	82.6163	75.1464	0	78.329	76.9122	76.2415	72.1211	76.044	81.0551	0	77.0779	81.3759	75.5724	78.3706	74.9926	74.0434	80.3337	80.3103	75.6468	80.2415	75.4451	75.0344	69.47
		490	2095.98	70.1529	77.6334	80.907	79.6761	71.6954	74.0708	76.8944	72.9628	75.6912	78.5168	78.7126	71.5697	72.3203	0	75.4003	0	77.7759	76.2684	72.5466	0	0	85.989	75.8935	75.9048	79.4202	0	92.0621	84.7041	80.9869	72.7165	79.6433	84.6048	0	82.1129	77.5264	76.3611	76.4504	78.677	76.5915	75.0729	76.74	82.8995	74.1004	78.7096	69.7995	75.3101
		491	2099.84	70.3324	80.4072	80.2218	74.8713	71.4642	78.0615	76.8849	73.7014	79.3442	76.9599	73.934	73.5827	0	0	0	0	72.8726	77.7903	0	0	0	79.3133	75.8935	75.2978	87.9394	0	79.4066	82.5347	0	74.0157	74.4196	89.7154	75.9854	76.8362	77.948	76.0008	81.2079	0	75.6466	0	77.7071	0	76.4791	75.8434	74.4988	78.6286
		492	2103.7	71.2565	75.003	0	73.5179	83.9204	0	77.3583	74.49	0	75.3664	77.8684	71.4166	77.0476	78.4279	0	0	0	74.6649	77.2889	0	0	81.7024	94.9037	80.684	74.7061	0	75.6741	86.0851	76.8014	75.7674	78.5089	83.3908	78.2613	81.3108	72.8363	75.9656	79.2905	70.434	72.8377	74.3306	81.5539	80.9156	78.9295	75.9221	73.5503	74.5299
		493	2107.56	0	83.5216	77.3516	79.9887	76.7048	0	77.1636	75.7195	78.5933	74.2446	75.0506	71.4041	0	0	73.4439	0	78.3464	73.3719	77.6579	0	0	83.1586	78.003	75.5949	76.0318	0	79.2533	87.7942	78.3031	75.2429	87.4354	82.9226	0	0	76.5522	72.8689	77.4774	0	74.7481	81.0501	77.958	70.9164	76.7049	71.9297	0	75.6057
		494	2111.42	70.1046	73.2775	0	75.8204	0	74.1541	74.259	70.8433	0	71.3635	74.4088	75.9172	0	80.803	72.5359	0	0	74.2943	80.7892	80.5549	0	83.3582	73.1698	76.2491	76.6189	0	79.5203	80.4412	82.1542	72.9417	76.8904	80.6263	0	0	79.8299	73.9849	77.2277	0	75.2094	72.8622	78.3612	72.8933	79.1701	73.411	71.8873	72.0607
		495	2115.28	0	76.8566	82.8355	75.7546	74.9124	0	76.3998	76.1444	75.3722	75.2978	70.2239	72.8102	70.3521	76.5952	0	76.0617	0	83.0189	69.9577	0	0	87.8485	76.5894	79.0259	73.3235	0	75.3037	79.0839	81.0851	74.0471	76.8788	84.3291	72.6442	0	77.6837	77.5774	78.6685	76.5962	74.211	80.8838	76.7923	0	75.9074	75.1481	70.1627	77.2701
		496	2119.14	0	77.5568	0	77.6851	0	76.6702	73.5644	72.0349	77.9973	74.3042	0	68.85	71.2439	76.2816	78.0378	72.9662	76.0037	76.2153	83.5044	0	0	124.078	75.3231	81.7511	73.1624	0	76.1822	82.0814	0	70.8946	79.4421	84.2424	0	76.0955	80.5341	74.2328	79.2012	0	78.7406	76.5224	80.4639	74.9385	70.465	78.1451	0	97.7037
		497	2123	0	0	74.5964	81.0306	78.8244	79.4805	74.6315	0	79.4615	0	69.7577	0	75.1911	0	72.5575	0	79.5278	77.8522	80.2	0	0	99.1929	79.7834	0	80.5444	78.4932	73.0934	81.7111	0	69.3767	80.5817	81.3074	78.5064	78.6573	77.1043	78.6611	80.7719	74.1195	77.3853	78.8911	72.7284	77.1597	73.4349	78.2296	68.4113	75.8722
		498	2126.86	0	73.6703	0	79.372	74.3764	75.9881	73.4392	0	72.4646	75.1564	75.4543	0	78.0257	82.3587	70.9596	0	0	74.7993	0	0	0	87.5692	0	81.871	72.6234	76.4195	78.2975	82.962	78.3807	76.5536	79.8583	79.6861	72.1917	81.6369	82.2239	78.0642	77.0696	74.3255	76.5716	81.4354	82.3961	0	71.9231	72.2708	75.7961	76.5047
		499	2130.72	68.0543	74.9906	0	76.2231	0	71.9023	70.5747	74.2875	79.6064	71.278	0	0	78.5484	0	75.1972	77.6294	0	86.5154	0	0	0	76.8897	77.6596	80.8275	75.0395	0	81.1154	79.1347	76.0589	71.1475	78.8867	0	71.4179	80.9369	82.0242	78.8243	74.8548	0	79.9983	76.7662	77.2208	79.4437	73.1217	73.6807	69.4467	73.2083
		500	2134.58	0	78.7565	76.8638	78.0912	0	75.8976	74.0676	76.1767	75.3388	77.1739	77.4634	74.7816	71.6278	77.8219	77.4748	79.3998	81.5323	76.8715	71.8107	0	0	82.7156	75.9858	77.7652	75.4763	0	74.7117	81.4401	83.5516	76.2243	78.5399	85.0557	73.4367	76.4002	84.551	76.2454	73.3007	73.5921	78.0425	73.6166	0	76.0067	76.0603	73.4596	0	76.7228
		501	2138.44	0	77.7247	0	75.3014	84.6584	76.7913	76.6402	0	70.1896	76.3659	74.4068	70.2903	70.1179	75.6786	69.4502	74.1879	76.941	78.7928	71.2826	0	0	98.4814	78.1836	83.8582	70.5143	76.3028	77.1688	77.3329	0	73.1554	81.4256	84.4721	79.2425	81.9207	88.1331	71.5022	82.2396	74.8937	75.8751	81.8462	71.9268	76.6686	78.0767	72.3819	70.8742	75.6668
		502	2142.3	0	75.5721	0	75.7161	77.8208	0	72.2251	0	72.1551	80.4693	0	0	74.9166	0	70.378	0	76.2582	78.1797	78.2576	0	0	81.5507	83.3686	81.3236	71.3436	0	76.1808	0	0	74.1984	73.9687	77.9294	0	79.9472	75.4649	80.5145	78.8808	74.4708	74.7904	82.4707	75.7871	70.0677	77.2701	77.7755	0	76.7662
		503	2146.16	0	77.7451	78.2766	75.4834	75.2851	0	78.6122	0	74.3508	76.9134	69.0458	70.5103	73.2396	0	73.1995	0	0	74.7669	79.1604	0	0	84.7811	80.9823	77.2591	77.4859	78.7406	71.7403	76.1362	75.4558	73.9423	78.8181	75.7927	78.2776	75.5429	75.1848	72.7259	81.5137	74.0981	73.9714	84.5193	74.9285	80.6908	73.1199	0	69.7578	74.5071
		504	2150.02	76.7389	77.5977	0	75.7242	79.5877	78.5274	77.6106	74.4335	73.9666	75.2037	0	70.4266	69.8378	0	0	75.1928	80.7478	77.5988	72.0667	0	0	79.877	79.2871	0	72.7045	0	77.0769	75.2428	0	74.5443	0	76.6195	69.1392	81.3533	88.6224	81.3151	76.5128	78.1988	83.1836	79.1666	0	76.7349	73.8471	76.6592	73.9192	79.4722
		505	2153.88	72.6885	80.878	0	83.9011	80.435	72.7771	72.719	0	74.4645	72.0714	73.5986	71.3815	74.6132	0	76.5838	0	0	76.3899	72.6325	71.6687	0	81.5862	71.1617	0	69.1429	80.3533	74.6494	77.3477	71.6225	74.487	0	77.1687	78.0862	84.2268	93.3934	75.0355	74.0785	77.6549	72.3956	76.299	78.6552	77.212	77.9286	71.3396	74.2452	73.6169
[truncated: 63 more rows]
[truncated: 22 more columns]

## Sheet: Average Spots by Background
				SptId_10	SptId_12	SptId_13	SptId_14	SptId_15	SptId_17	SptId_18	SptId_22	SptId_23	SptId_24	SptId_25	SptId_27	SptId_28	SptId_29	SptId_30	SptId_31	SptId_34	SptId_35	SptId_36	SptId_37	SptId_38	SptId_40	SptId_42	SptId_44	SptId_45	SptId_46	SptId_48	SptId_49	SptId_50	SptId_51	SptId_54	SptId_56	SptId_57	SptId_58	SptId_59	SptId_60	SptId_61	SptId_63	SptId_64	SptId_65	SptId_67	SptId_68	SptId_70	SptId_71	SptId_72	SptId_73
[truncated: 569 more rows]
[truncated: 22 more columns]
