# Supplementary material for: Quantitative imaging of transcription in living Drosophila embryos reveals the impact of core promoter motifs on promoter state dynamics
Source: Nat Commun. 2021 Jul 23;12:4504. doi: 10.1038/s41467-021-24461-6 (PMC8302612; doi:10.1038/s41467-021-24461-6)
Supplement: Supplementary file 13 — Source Data [file 41467_2021_24461_MOESM13_ESM.zip › NatComm Source Data/snaE-snaTATAlight+INRPr/snaTATAlight+INR M1 - ComprehensiveActivationData.xls]

## Sheet: Sheet 1
						Time	Frame	Active Nucs	Cumulative Active Nucs
Tot Nucs Numb	69					204.58	0	0	0
Region						208.44	1	0	0
X1	366					212.3	2	0	0
X2	2					216.16	3	0	0
Y1	-25					220.02	4	0	0
Y2	25					223.88	5	0	0
						227.74	6	0	0
Filter Parameters						231.6	7	0	0
Zeros	2					235.46	8	0	0
Ones	30					239.32	9	0	0
Pix Size	0.1312					243.18	10	0	0
						247.04	11	0	0
						250.9	12	0	0
						254.76	13	1	1
						258.62	14	1	1
						262.48	15	1	1
						266.34	16	1	1
						270.2	17	1	1
						274.06	18	1	1
						277.92	19	1	1
						281.78	20	1	1
						285.64	21	1	1
						289.5	22	2	2
						293.36	23	2	2
						297.22	24	2	2
						301.08	25	2	2
						304.94	26	2	2
						308.8	27	2	2
						312.66	28	2	2
						316.52	29	2	2
						320.38	30	2	2
						324.24	31	2	2
						328.1	32	2	2
						331.96	33	2	2
						335.82	34	4	4
						339.68	35	4	4
						343.54	36	4	4
						347.4	37	4	4
						351.26	38	4	4
						355.12	39	5	5
						358.98	40	5	5
						362.84	41	5	5
						366.7	42	5	5
						370.56	43	5	5
						374.42	44	6	6
						378.28	45	7	7
						382.14	46	8	8
						386	47	8	8
						389.86	48	8	8
						393.72	49	8	8
						397.58	50	8	8
						401.44	51	8	8
						405.3	52	8	8
						409.16	53	8	8
						413.02	54	8	8
						416.88	55	8	8
						420.74	56	9	9
						424.6	57	9	9
						428.46	58	9	9
						432.32	59	9	9
						436.18	60	9	9
						440.04	61	9	9
						443.9	62	10	10
						447.76	63	10	10
						451.62	64	10	10
						455.48	65	10	10
						459.34	66	10	10
						463.2	67	10	10
						467.06	68	10	10
						470.92	69	10	10
						474.78	70	10	10
						478.64	71	10	10
						482.5	72	10	10
						486.36	73	11	11
						490.22	74	11	11
						494.08	75	11	11
						497.94	76	11	11
						501.8	77	11	11
						505.66	78	11	11
						509.52	79	11	11
						513.38	80	11	11
						517.24	81	11	11
						521.1	82	12	12
						524.96	83	12	12
						528.82	84	12	12
						532.68	85	12	12
						536.54	86	12	12
						540.4	87	12	12
						544.26	88	12	12
						548.12	89	12	12
						551.98	90	12	12
						555.84	91	12	12
						559.7	92	12	12
						563.56	93	12	12
						567.42	94	12	12
						571.28	95	12	12
						575.14	96	13	13
						579	97	13	13
						582.86	98	13	13
						586.72	99	14	14
						590.58	100	15	15
						594.44	101	16	16
						598.3	102	15	16
						602.16	103	15	16
						606.02	104	15	16
						609.88	105	15	16
						613.74	106	15	16
						617.6	107	14	16
						621.46	108	14	16
						625.32	109	14	16
						629.18	110	14	16
						633.04	111	14	16
						636.9	112	14	16
						640.76	113	14	16
						644.62	114	15	17
						648.48	115	15	17
						652.34	116	16	18
						656.2	117	16	18
						660.06	118	16	18
						663.92	119	17	19
						667.78	120	17	19
						671.64	121	17	19
						675.5	122	16	19
						679.36	123	17	20
						683.22	124	19	21
						687.08	125	20	21
						690.94	126	20	21
						694.8	127	20	21
						698.66	128	21	22
						702.52	129	21	22
						706.38	130	22	23
						710.24	131	22	23
						714.1	132	22	23
						717.96	133	22	23
						721.82	134	22	23
						725.68	135	23	24
						729.54	136	23	24
						733.4	137	23	24
						737.26	138	23	24
						741.12	139	23	24
						744.98	140	23	24
						748.84	141	23	24
						752.7	142	21	24
						756.56	143	22	25
						760.42	144	22	25
						764.28	145	21	25
						768.14	146	21	25
						772	147	22	26
						775.86	148	23	26
						779.72	149	23	26
						783.58	150	24	27
						787.44	151	25	28
						791.3	152	25	28
						795.16	153	26	29
						799.02	154	26	29
						802.88	155	26	29
						806.74	156	25	29
						810.6	157	26	29
						814.46	158	26	29
						818.32	159	26	29
						822.18	160	26	29
						826.04	161	25	29
						829.9	162	25	29
						833.76	163	25	29
						837.62	164	25	29
						841.48	165	25	29
						845.34	166	25	29
						849.2	167	26	30
						853.06	168	26	30
						856.92	169	26	30
						860.78	170	26	30
						864.64	171	26	30
						868.5	172	26	30
						872.36	173	26	30
						876.22	174	26	30
						880.08	175	27	31
						883.94	176	27	31
						887.8	177	27	31
						891.66	178	26	31
						895.52	179	26	31
						899.38	180	26	31
						903.24	181	26	31
						907.1	182	28	31
						910.96	183	28	31
						914.82	184	29	32
						918.68	185	29	32
						922.54	186	29	32
						926.4	187	30	33
						930.26	188	31	34
						934.12	189	32	35
						937.98	190	32	35
						941.84	191	32	35
						945.7	192	32	35
						949.56	193	31	35
						953.42	194	32	36
						957.28	195	33	37
						961.14	196	32	37
						965	197	33	37
						968.86	198	33	37
						972.72	199	33	37
						976.58	200	33	37
						980.44	201	33	37
						984.3	202	33	37
						988.16	203	33	37
						992.02	204	33	37
						995.88	205	35	38
						999.74	206	36	39
						1003.6	207	37	40
						1007.46	208	37	40
						1011.32	209	36	40
						1015.18	210	36	40
						1019.04	211	36	40
						1022.9	212	37	40
						1026.76	213	37	40
						1030.62	214	37	40
						1034.48	215	37	40
						1038.34	216	37	40
						1042.2	217	38	42
						1046.06	218	38	42
						1049.92	219	38	43
						1053.78	220	38	44
						1057.64	221	39	45
						1061.5	222	40	46
						1065.36	223	40	46
						1069.22	224	39	46
						1073.08	225	38	46
						1076.94	226	38	46
						1080.8	227	38	46
						1084.66	228	36	46
						1088.52	229	36	46
						1092.38	230	36	46
						1096.24	231	36	46
						1100.1	232	36	46
						1103.96	233	37	46
						1107.82	234	38	46
						1111.68	235	39	46
						1115.54	236	38	46
						1119.4	237	39	47
						1123.26	238	40	47
						1127.12	239	40	47
						1130.98	240	39	47
						1134.84	241	40	48
						1138.7	242	40	48
						1142.56	243	41	49
						1146.42	244	41	49
						1150.28	245	41	49
						1154.14	246	41	49
						1158	247	41	49
						1161.86	248	41	49
						1165.72	249	42	50
						1169.58	250	42	50
						1173.44	251	41	50
						1177.3	252	42	51
						1181.16	253	41	51
						1185.02	254	41	51
						1188.88	255	40	51
						1192.74	256	40	51
						1196.6	257	40	51
						1200.46	258	40	51
						1204.32	259	40	51
						1208.18	260	40	51
						1212.04	261	39	51
						1215.9	262	39	51
						1219.76	263	38	51
						1223.62	264	38	51
						1227.48	265	39	52
						1231.34	266	41	52
						1235.2	267	41	52
						1239.06	268	42	53
						1242.92	269	42	53
						1246.78	270	41	53
						1250.64	271	42	53
						1254.5	272	42	53
						1258.36	273	42	53
						1262.22	274	43	53
						1266.08	275	44	54
						1269.94	276	44	54
						1273.8	277	43	54
						1277.66	278	43	54
						1281.52	279	43	54
						1285.38	280	44	54
						1289.24	281	44	54
						1293.1	282	45	54
						1296.96	283	45	54
						1300.82	284	45	54
						1304.68	285	45	54
						1308.54	286	45	54
						1312.4	287	45	54
						1316.26	288	45	54
						1320.12	289	45	54
						1323.98	290	46	55
						1327.84	291	45	55
						1331.7	292	45	55
						1335.56	293	44	55
						1339.42	294	44	55
						1343.28	295	44	55
						1347.14	296	44	55
						1351	297	44	55
						1354.86	298	44	55
						1358.72	299	44	55
						1362.58	300	44	55
						1366.44	301	44	55
						1370.3	302	44	55
						1374.16	303	44	55
						1378.02	304	44	55
						1381.88	305	44	55
						1385.74	306	43	55
						1389.6	307	42	55
						1393.46	308	43	55
						1397.32	309	43	55
						1401.18	310	44	55
						1405.04	311	44	55
						1408.9	312	44	55
						1412.76	313	44	55
						1416.62	314	44	55
						1420.48	315	44	55
						1424.34	316	44	55
						1428.2	317	44	55
						1432.06	318	44	55
						1435.92	319	44	55
						1439.78	320	44	55
						1443.64	321	44	55
						1447.5	322	43	55
						1451.36	323	43	55
						1455.22	324	44	55
						1459.08	325	44	55
						1462.94	326	44	55
						1466.8	327	43	55
						1470.66	328	42	55
						1474.52	329	42	55
						1478.38	330	42	55
						1482.24	331	43	55
						1486.1	332	47	57
						1489.96	333	47	57
						1493.82	334	48	58
						1497.68	335	48	58
						1501.54	336	48	58
						1505.4	337	49	59
						1509.26	338	50	59
						1513.12	339	50	59
						1516.98	340	49	59
						1520.84	341	48	59
						1524.7	342	48	59
						1528.56	343	49	59
						1532.42	344	49	59
						1536.28	345	49	59
						1540.14	346	48	60
						1544	347	48	60
						1547.86	348	49	60
						1551.72	349	51	60
						1555.58	350	51	60
						1559.44	351	52	60
						1563.3	352	51	60
						1567.16	353	51	60
						1571.02	354	50	60
						1574.88	355	50	60
						1578.74	356	49	60
						1582.6	357	49	60
						1586.46	358	47	60
						1590.32	359	47	60
						1594.18	360	47	60
						1598.04	361	48	60
						1601.9	362	48	60
						1605.76	363	48	60
						1609.62	364	49	60
						1613.48	365	47	60
						1617.34	366	47	60
						1621.2	367	47	60
						1625.06	368	48	60
						1628.92	369	47	60
						1632.78	370	48	60
						1636.64	371	48	60
						1640.5	372	47	60
						1644.36	373	45	60
						1648.22	374	44	60
						1652.08	375	45	60
						1655.94	376	44	60
						1659.8	377	46	60
						1663.66	378	47	60
						1667.52	379	48	60
						1671.38	380	47	60
						1675.24	381	48	60
						1679.1	382	50	60
						1682.96	383	49	60
						1686.82	384	49	60
						1690.68	385	48	60
						1694.54	386	48	60
						1698.4	387	47	60
						1702.26	388	47	60
						1706.12	389	47	60
						1709.98	390	48	60
						1713.84	391	49	61
						1717.7	392	48	61
						1721.56	393	47	61
						1725.42	394	48	62
						1729.28	395	49	62
						1733.14	396	49	62
						1737	397	50	62
						1740.86	398	49	62
						1744.72	399	49	62
						1748.58	400	49	62
						1752.44	401	49	62
						1756.3	402	50	62
						1760.16	403	50	62
						1764.02	404	50	62
						1767.88	405	50	62
						1771.74	406	49	62
						1775.6	407	50	63
						1779.46	408	50	63
						1783.32	409	48	63
						1787.18	410	47	63
						1791.04	411	47	64
						1794.9	412	47	64
						1798.76	413	47	64
						1802.62	414	47	64
						1806.48	415	47	64
						1810.34	416	49	64
						1814.2	417	49	64
						1818.06	418	49	64
						1821.92	419	48	64
						1825.78	420	49	65
						1829.64	421	49	65
						1833.5	422	49	65
						1837.36	423	50	65
						1841.22	424	51	65
						1845.08	425	51	65
						1848.94	426	50	65
						1852.8	427	51	65
						1856.66	428	51	65
						1860.52	429	51	65
						1864.38	430	50	65
						1868.24	431	50	65
						1872.1	432	50	65
						1875.96	433	51	65
						1879.82	434	51	65
						1883.68	435	51	65
						1887.54	436	51	65
						1891.4	437	51	65
						1895.26	438	52	65
						1899.12	439	52	65
						1902.98	440	52	65
						1906.84	441	52	65
						1910.7	442	51	65
						1914.56	443	52	65
						1918.42	444	52	65
						1922.28	445	52	65
						1926.14	446	52	65
						1930	447	52	65
						1933.86	448	52	65
						1937.72	449	52	65
						1941.58	450	52	65
						1945.44	451	51	65
						1949.3	452	51	65
						1953.16	453	51	65
						1957.02	454	50	65
						1960.88	455	50	65
						1964.74	456	48	65
						1968.6	457	48	65
						1972.46	458	48	65
						1976.32	459	48	65
						1980.18	460	49	65
						1984.04	461	50	65
						1987.9	462	50	65
						1991.76	463	50	65
						1995.62	464	50	65
						1999.48	465	48	65
						2003.34	466	48	65
						2007.2	467	48	65
						2011.06	468	50	65
						2014.92	469	49	65
						2018.78	470	48	65
						2022.64	471	48	65
						2026.5	472	49	65
						2030.36	473	48	65
						2034.22	474	49	65
						2038.08	475	49	65
						2041.94	476	50	65
						2045.8	477	50	65
						2049.66	478	52	66
						2053.52	479	51	66
						2057.38	480	50	66
						2061.24	481	50	66
						2065.1	482	49	66
						2068.96	483	50	66
						2072.82	484	51	66
						2076.68	485	52	66
						2080.54	486	52	66
						2084.4	487	51	66
						2088.26	488	51	66
						2092.12	489	51	66
						2095.98	490	51	67
						2099.84	491	52	67
						2103.7	492	51	67
						2107.56	493	51	67
						2111.42	494	51	67
						2115.28	495	51	67
						2119.14	496	52	67
						2123	497	52	67
						2126.86	498	52	67
						2130.72	499	52	67
						2134.58	500	52	67
						2138.44	501	52	67
						2142.3	502	52	67
						2146.16	503	52	67
						2150.02	504	51	67
						2153.88	505	51	67
						2157.74	506	50	67
						2161.6	507	50	67
						2165.46	508	50	67
						2169.32	509	49	67
						2173.18	510	49	67
						2177.04	511	49	67
						2180.9	512	48	67
						2184.76	513	47	67
						2188.62	514	47	67
						2192.48	515	46	67
						2196.34	516	45	68
						2200.2	517	46	68
						2204.06	518	46	68
						2207.92	519	46	68
						2211.78	520	46	68
						2215.64	521	46	68
						2219.5	522	47	68
						2223.36	523	47	68
						2227.22	524	47	68
						2231.08	525	47	68
						2234.94	526	47	68
						2238.8	527	46	68
						2242.66	528	46	68
						2246.52	529	46	68
						2250.38	530	46	68
						2254.24	531	46	68
						2258.1	532	47	68
						2261.96	533	47	68
						2265.82	534	47	68
						2269.68	535	47	68
						2273.54	536	45	68
						2277.4	537	45	68
						2281.26	538	44	68
						2285.12	539	44	68
						2288.98	540	43	68
						2292.84	541	43	68
						2296.7	542	43	68
						2300.56	543	42	68
						2304.42	544	42	68
						2308.28	545	42	68
						2312.14	546	41	68
						2316	547	41	68
						2319.86	548	41	68
						2323.72	549	40	68
						2327.58	550	40	68
						2331.44	551	39	68
						2335.3	552	39	68
						2339.16	553	38	68
						2343.02	554	38	68
						2346.88	555	38	68
						2350.74	556	38	68
						2354.6	557	37	68
						2358.46	558	36	68
						2362.32	559	36	68
						2366.18	560	35	68
						2370.04	561	35	68
						2373.9	562	35	68
						2377.76	563	35	68
						2381.62	564	35	68
						2385.48	565	33	68
						2389.34	566	33	68
						2393.2	567	32	68
						2397.06	568	32	68
