# Supplementary material for: Quantitative imaging of transcription in living Drosophila embryos reveals the impact of core promoter motifs on promoter state dynamics
Source: Nat Commun. 2021 Jul 23;12:4504. doi: 10.1038/s41467-021-24461-6 (PMC8302612; doi:10.1038/s41467-021-24461-6)
Supplement: Supplementary file 13 — Source Data [file 41467_2021_24461_MOESM13_ESM.zip › NatComm Source Data/snaE-snaTATAlight+INRPr/snaTATAlight+INR M2 - ComprehensiveActivationData.xls]

## Sheet: Sheet 1
						Time	Frame	Active Nucs	Cumulative Active Nucs
Tot Nucs Numb	70					177.56	0	0	0
Region						181.42	1	0	0
X1	38					185.28	2	0	0
X2	66					189.14	3	0	0
Y1	-25					193	4	0	0
Y2	25					196.86	5	0	0
						200.72	6	0	0
Filter Parameters						204.58	7	0	0
Zeros	2					208.44	8	0	0
Ones	30					212.3	9	0	0
Pix Size	0.1312					216.16	10	0	0
						220.02	11	0	0
						223.88	12	0	0
						227.74	13	0	0
						231.6	14	0	0
						235.46	15	0	0
						239.32	16	0	0
						243.18	17	0	0
						247.04	18	0	0
						250.9	19	0	0
						254.76	20	0	0
						258.62	21	0	0
						262.48	22	0	0
						266.34	23	0	0
						270.2	24	0	0
						274.06	25	0	0
						277.92	26	0	0
						281.78	27	0	0
						285.64	28	0	0
						289.5	29	0	0
						293.36	30	0	0
						297.22	31	0	0
						301.08	32	0	0
						304.94	33	0	0
						308.8	34	0	0
						312.66	35	0	0
						316.52	36	0	0
						320.38	37	0	0
						324.24	38	0	0
						328.1	39	0	0
						331.96	40	0	0
						335.82	41	0	0
						339.68	42	0	0
						343.54	43	0	0
						347.4	44	0	0
						351.26	45	0	0
						355.12	46	0	0
						358.98	47	0	0
						362.84	48	0	0
						366.7	49	0	0
						370.56	50	0	0
						374.42	51	0	0
						378.28	52	0	0
						382.14	53	0	0
						386	54	1	1
						389.86	55	1	1
						393.72	56	1	1
						397.58	57	1	1
						401.44	58	1	1
						405.3	59	1	1
						409.16	60	1	1
						413.02	61	1	1
						416.88	62	1	1
						420.74	63	1	1
						424.6	64	1	1
						428.46	65	1	1
						432.32	66	1	1
						436.18	67	1	1
						440.04	68	1	1
						443.9	69	1	1
						447.76	70	1	1
						451.62	71	1	1
						455.48	72	1	1
						459.34	73	1	1
						463.2	74	1	1
						467.06	75	1	1
						470.92	76	1	1
						474.78	77	1	1
						478.64	78	1	1
						482.5	79	1	1
						486.36	80	1	1
						490.22	81	1	1
						494.08	82	1	1
						497.94	83	1	1
						501.8	84	1	1
						505.66	85	1	1
						509.52	86	1	1
						513.38	87	1	1
						517.24	88	1	1
						521.1	89	1	1
						524.96	90	1	1
						528.82	91	1	1
						532.68	92	1	1
						536.54	93	1	1
						540.4	94	1	1
						544.26	95	1	1
						548.12	96	1	1
						551.98	97	1	1
						555.84	98	1	1
						559.7	99	1	1
						563.56	100	1	1
						567.42	101	1	1
						571.28	102	1	1
						575.14	103	1	1
						579	104	1	1
						582.86	105	1	1
						586.72	106	1	1
						590.58	107	1	1
						594.44	108	1	1
						598.3	109	1	1
						602.16	110	1	1
						606.02	111	1	1
						609.88	112	1	1
						613.74	113	1	1
						617.6	114	1	1
						621.46	115	1	1
						625.32	116	2	2
						629.18	117	2	2
						633.04	118	2	2
						636.9	119	2	2
						640.76	120	2	2
						644.62	121	2	2
						648.48	122	2	2
						652.34	123	2	2
						656.2	124	2	2
						660.06	125	2	2
						663.92	126	2	2
						667.78	127	2	2
						671.64	128	2	2
						675.5	129	2	2
						679.36	130	3	3
						683.22	131	3	3
						687.08	132	3	3
						690.94	133	3	3
						694.8	134	3	3
						698.66	135	3	3
						702.52	136	3	3
						706.38	137	3	3
						710.24	138	3	3
						714.1	139	3	3
						717.96	140	3	3
						721.82	141	3	3
						725.68	142	3	3
						729.54	143	3	3
						733.4	144	3	3
						737.26	145	3	3
						741.12	146	3	3
						744.98	147	3	3
						748.84	148	4	4
						752.7	149	5	5
						756.56	150	5	5
						760.42	151	5	5
						764.28	152	5	5
						768.14	153	5	5
						772	154	5	5
						775.86	155	6	6
						779.72	156	6	6
						783.58	157	6	6
						787.44	158	6	6
						791.3	159	6	6
						795.16	160	6	6
						799.02	161	5	6
						802.88	162	5	6
						806.74	163	5	6
						810.6	164	5	6
						814.46	165	5	6
						818.32	166	5	6
						822.18	167	5	6
						826.04	168	5	6
						829.9	169	5	6
						833.76	170	5	6
						837.62	171	5	6
						841.48	172	5	6
						845.34	173	5	6
						849.2	174	5	6
						853.06	175	5	6
						856.92	176	5	6
						860.78	177	5	6
						864.64	178	5	6
						868.5	179	5	6
						872.36	180	5	6
						876.22	181	5	6
						880.08	182	5	6
						883.94	183	5	6
						887.8	184	6	7
						891.66	185	6	7
						895.52	186	7	8
						899.38	187	7	8
						903.24	188	6	8
						907.1	189	7	9
						910.96	190	8	10
						914.82	191	8	10
						918.68	192	8	10
						922.54	193	9	11
						926.4	194	9	11
						930.26	195	9	11
						934.12	196	9	11
						937.98	197	11	13
						941.84	198	11	13
						945.7	199	11	13
						949.56	200	11	13
						953.42	201	11	13
						957.28	202	11	13
						961.14	203	11	13
						965	204	12	14
						968.86	205	13	15
						972.72	206	15	16
						976.58	207	15	16
						980.44	208	15	16
						984.3	209	15	16
						988.16	210	15	16
						992.02	211	15	16
						995.88	212	15	16
						999.74	213	16	17
						1003.6	214	16	17
						1007.46	215	17	18
						1011.32	216	18	19
						1015.18	217	18	19
						1019.04	218	18	19
						1022.9	219	18	19
						1026.76	220	18	19
						1030.62	221	18	19
						1034.48	222	19	19
						1038.34	223	21	21
						1042.2	224	21	21
						1046.06	225	21	21
						1049.92	226	21	21
						1053.78	227	22	22
						1057.64	228	22	22
						1061.5	229	22	22
						1065.36	230	21	22
						1069.22	231	21	22
						1073.08	232	23	24
						1076.94	233	23	24
						1080.8	234	23	24
						1084.66	235	22	24
						1088.52	236	22	24
						1092.38	237	23	25
						1096.24	238	24	25
						1100.1	239	25	26
						1103.96	240	25	26
						1107.82	241	25	26
						1111.68	242	25	26
						1115.54	243	23	26
						1119.4	244	23	27
						1123.26	245	23	27
						1127.12	246	23	27
						1130.98	247	23	27
						1134.84	248	23	27
						1138.7	249	24	27
						1142.56	250	24	27
						1146.42	251	24	27
						1150.28	252	23	27
						1154.14	253	24	29
						1158	254	24	29
						1161.86	255	24	29
						1165.72	256	24	29
						1169.58	257	24	29
						1173.44	258	26	30
						1177.3	259	26	30
						1181.16	260	26	30
						1185.02	261	26	30
						1188.88	262	26	30
						1192.74	263	27	31
						1196.6	264	27	31
						1200.46	265	27	31
						1204.32	266	27	31
						1208.18	267	28	31
						1212.04	268	28	31
						1215.9	269	29	32
						1219.76	270	27	32
						1223.62	271	27	32
						1227.48	272	27	32
						1231.34	273	27	32
						1235.2	274	29	33
						1239.06	275	30	34
						1242.92	276	30	34
						1246.78	277	30	34
						1250.64	278	30	34
						1254.5	279	28	34
						1258.36	280	28	34
						1262.22	281	28	34
						1266.08	282	30	35
						1269.94	283	29	35
						1273.8	284	30	36
						1277.66	285	30	36
						1281.52	286	30	36
						1285.38	287	30	36
						1289.24	288	30	36
						1293.1	289	30	36
						1296.96	290	31	37
						1300.82	291	31	37
						1304.68	292	31	37
						1308.54	293	32	38
						1312.4	294	31	38
						1316.26	295	31	38
						1320.12	296	32	39
						1323.98	297	33	39
						1327.84	298	33	39
						1331.7	299	33	39
						1335.56	300	34	40
						1339.42	301	34	40
						1343.28	302	34	40
						1347.14	303	36	42
						1351	304	36	42
						1354.86	305	36	42
						1358.72	306	36	42
						1362.58	307	36	42
						1366.44	308	36	42
						1370.3	309	36	42
						1374.16	310	36	42
						1378.02	311	37	43
						1381.88	312	37	43
						1385.74	313	36	43
						1389.6	314	37	43
						1393.46	315	37	43
						1397.32	316	37	43
						1401.18	317	40	45
						1405.04	318	39	45
						1408.9	319	40	46
						1412.76	320	40	46
						1416.62	321	40	47
						1420.48	322	40	47
						1424.34	323	40	47
						1428.2	324	39	47
						1432.06	325	39	47
						1435.92	326	38	47
						1439.78	327	38	47
						1443.64	328	39	47
						1447.5	329	40	47
						1451.36	330	40	47
						1455.22	331	40	47
						1459.08	332	40	47
						1462.94	333	40	47
						1466.8	334	40	47
						1470.66	335	41	47
						1474.52	336	42	48
						1478.38	337	42	48
						1482.24	338	43	49
						1486.1	339	45	50
						1489.96	340	45	50
						1493.82	341	45	50
						1497.68	342	45	50
						1501.54	343	46	52
						1505.4	344	47	52
						1509.26	345	47	52
						1513.12	346	46	52
						1516.98	347	45	52
						1520.84	348	44	52
						1524.7	349	44	52
						1528.56	350	44	52
						1532.42	351	45	52
						1536.28	352	44	52
						1540.14	353	44	52
						1544	354	44	52
						1547.86	355	44	52
						1551.72	356	44	52
						1555.58	357	44	52
						1559.44	358	43	52
						1563.3	359	44	53
						1567.16	360	44	53
						1571.02	361	44	53
						1574.88	362	45	53
						1578.74	363	45	53
						1582.6	364	45	53
						1586.46	365	45	53
						1590.32	366	45	53
						1594.18	367	45	53
						1598.04	368	45	53
						1601.9	369	44	53
						1605.76	370	44	53
						1609.62	371	44	53
						1613.48	372	44	53
						1617.34	373	44	53
						1621.2	374	44	53
						1625.06	375	43	53
						1628.92	376	42	53
						1632.78	377	43	53
						1636.64	378	46	55
						1640.5	379	49	56
						1644.36	380	51	57
						1648.22	381	51	57
						1652.08	382	51	57
						1655.94	383	51	57
						1659.8	384	51	57
						1663.66	385	51	57
						1667.52	386	51	57
						1671.38	387	51	57
						1675.24	388	51	57
						1679.1	389	51	57
						1682.96	390	50	57
						1686.82	391	50	57
						1690.68	392	50	57
						1694.54	393	50	57
						1698.4	394	50	57
						1702.26	395	50	57
						1706.12	396	50	57
						1709.98	397	50	57
						1713.84	398	49	57
						1717.7	399	49	57
						1721.56	400	49	57
						1725.42	401	48	57
						1729.28	402	48	58
						1733.14	403	47	58
						1737	404	47	58
						1740.86	405	47	58
						1744.72	406	48	58
						1748.58	407	48	58
						1752.44	408	47	58
						1756.3	409	48	58
						1760.16	410	48	58
						1764.02	411	48	58
						1767.88	412	48	58
						1771.74	413	48	58
						1775.6	414	48	58
						1779.46	415	47	58
						1783.32	416	46	58
						1787.18	417	46	58
						1791.04	418	45	58
						1794.9	419	45	58
						1798.76	420	45	58
						1802.62	421	45	58
						1806.48	422	47	58
						1810.34	423	48	58
						1814.2	424	49	59
						1818.06	425	49	59
						1821.92	426	48	59
						1825.78	427	49	59
						1829.64	428	49	59
						1833.5	429	49	59
						1837.36	430	49	59
						1841.22	431	48	59
						1845.08	432	48	59
						1848.94	433	48	59
						1852.8	434	50	59
						1856.66	435	50	59
						1860.52	436	50	59
						1864.38	437	49	59
						1868.24	438	49	59
						1872.1	439	49	59
						1875.96	440	50	59
						1879.82	441	50	59
						1883.68	442	50	59
						1887.54	443	50	59
						1891.4	444	51	59
						1895.26	445	51	59
						1899.12	446	51	59
						1902.98	447	51	59
						1906.84	448	51	59
						1910.7	449	53	59
						1914.56	450	52	59
						1918.42	451	51	59
						1922.28	452	51	59
						1926.14	453	50	59
						1930	454	50	59
						1933.86	455	51	59
						1937.72	456	52	60
						1941.58	457	52	60
						1945.44	458	53	61
						1949.3	459	53	61
						1953.16	460	53	61
						1957.02	461	53	61
						1960.88	462	53	61
						1964.74	463	53	61
						1968.6	464	53	61
						1972.46	465	53	61
						1976.32	466	53	61
						1980.18	467	53	61
						1984.04	468	54	61
						1987.9	469	53	61
						1991.76	470	53	61
						1995.62	471	53	61
						1999.48	472	52	61
						2003.34	473	53	61
						2007.2	474	53	61
						2011.06	475	52	62
						2014.92	476	52	62
						2018.78	477	53	62
						2022.64	478	53	62
						2026.5	479	54	62
						2030.36	480	54	62
						2034.22	481	54	62
						2038.08	482	55	62
						2041.94	483	55	62
						2045.8	484	54	62
						2049.66	485	53	62
						2053.52	486	52	62
						2057.38	487	52	62
						2061.24	488	52	62
						2065.1	489	52	62
						2068.96	490	53	62
						2072.82	491	52	62
						2076.68	492	52	62
						2080.54	493	51	62
						2084.4	494	51	62
						2088.26	495	51	62
						2092.12	496	52	63
						2095.98	497	51	63
						2099.84	498	51	63
						2103.7	499	51	63
						2107.56	500	51	63
						2111.42	501	51	63
						2115.28	502	51	63
						2119.14	503	51	63
						2123	504	51	63
						2126.86	505	51	63
						2130.72	506	50	63
						2134.58	507	49	63
						2138.44	508	49	63
						2142.3	509	48	63
						2146.16	510	48	63
						2150.02	511	49	63
						2153.88	512	49	63
						2157.74	513	49	63
						2161.6	514	49	63
						2165.46	515	48	63
						2169.32	516	49	63
						2173.18	517	49	63
						2177.04	518	48	63
						2180.9	519	49	63
						2184.76	520	50	64
						2188.62	521	50	64
						2192.48	522	50	64
						2196.34	523	52	64
						2200.2	524	52	64
						2204.06	525	52	64
						2207.92	526	54	64
						2211.78	527	54	64
						2215.64	528	55	64
						2219.5	529	56	64
						2223.36	530	56	64
						2227.22	531	56	64
						2231.08	532	56	64
						2234.94	533	56	64
						2238.8	534	56	64
						2242.66	535	55	64
						2246.52	536	54	64
						2250.38	537	54	64
						2254.24	538	54	64
						2258.1	539	53	64
						2261.96	540	52	64
						2265.82	541	52	64
						2269.68	542	52	64
						2273.54	543	52	64
						2277.4	544	52	64
						2281.26	545	52	64
						2285.12	546	52	64
						2288.98	547	52	64
						2292.84	548	52	64
						2296.7	549	52	64
						2300.56	550	52	64
						2304.42	551	52	64
						2308.28	552	52	64
						2312.14	553	51	64
						2316	554	51	64
						2319.86	555	51	64
						2323.72	556	51	64
						2327.58	557	50	64
						2331.44	558	49	64
						2335.3	559	49	64
						2339.16	560	49	64
