# Supplementary material for: Quantitative imaging of transcription in living Drosophila embryos reveals the impact of core promoter motifs on promoter state dynamics
Source: Nat Commun. 2021 Jul 23;12:4504. doi: 10.1038/s41467-021-24461-6 (PMC8302612; doi:10.1038/s41467-021-24461-6)
Supplement: Supplementary file 13 — Source Data [file 41467_2021_24461_MOESM13_ESM.zip › NatComm Source Data/snaE-Kr-INR1Pr/Kr-INR1Pr M1 - DividedByBackground_SpatialSelected.xls]

## Sheet: Spots by Background
		Frame	Time	SptId_14	SptId_15	SptId_16	SptId_18	SptId_20	SptId_21	SptId_22	SptId_23	SptId_26	SptId_27	SptId_28	SptId_30	SptId_32	SptId_33	SptId_34	SptId_36	SptId_37	SptId_40	SptId_41	SptId_42	SptId_43	SptId_45	SptId_47	SptId_48	SptId_49	SptId_50	SptId_51	SptId_52	SptId_54	SptId_55	SptId_56	SptId_57	SptId_59	SptId_62	SptId_63	SptId_64	SptId_65	SptId_66	SptId_69	SptId_70	SptId_72	SptId_74	SptId_75	SptId_76	SptId_77	SptId_79
		0	96.5	0	0	0	0	0	0	0	0	0	0	0	0	0	0	0	0	0	0	0	0	0	0	0	0	0	0	0	0	0	0	0	0	0	0	0	0	0	0	0	0	0	0	0	0	0	0
		1	100.36	0	0	0	0	0	0	0	0	0	0	0	0	0	0	0	0	0	0	0	0	0	0	0	0	0	0	0	0	0	0	0	0	0	0	0	0	0	0	0	0	0	0	0	0	0	0
		2	104.22	0	0	0	0	0	0	0	0	0	0	0	0	0	0	0	0	0	0	0	0	0	0	0	0	0	0	0	0	0	0	0	0	0	0	0	0	0	0	0	0	0	0	0	0	0	0
		3	108.08	0	0	0	0	0	0	0	0	0	0	0	0	0	0	0	0	0	0	0	0	0	0	0	0	0	0	0	0	0	0	0	0	0	0	0	0	0	0	0	0	0	0	0	0	0	0
		4	111.94	0	0	0	0	0	0	0	0	0	0	0	0	0	0	0	0	0	0	0	0	0	0	0	0	0	0	0	0	0	0	0	0	0	0	0	0	0	0	0	0	0	0	0	0	0	0
		5	115.8	0	0	0	0	0	0	0	0	0	0	0	0	0	0	0	0	0	0	0	0	0	0	0	0	0	0	0	0	0	0	0	0	0	0	0	0	0	0	0	0	0	0	0	0	0	0
		6	119.66	0	0	0	0	0	0	0	0	0	0	0	0	0	0	0	0	0	0	0	0	0	0	0	0	0	0	0	14.4459	0	0	0	0	0	0	0	0	0	0	0	0	0	0	0	0	0	0
		7	123.52	0	0	0	0	0	0	0	0	0	0	0	0	0	0	0	0	0	0	0	0	0	0	0	0	0	0	0	0	0	0	0	0	0	0	0	0	0	0	0	0	0	0	0	0	0	0
		8	127.38	0	0	0	0	0	0	0	0	0	0	0	0	0	0	21.1873	0	0	0	0	0	0	0	0	0	0	0	0	0	0	0	0	0	0	0	0	0	0	0	0	0	0	0	0	0	0	0
		9	131.24	0	0	0	0	0	0	0	0	0	0	0	0	0	0	0	0	0	0	0	0	0	0	0	0	0	0	0	0	0	0	0	0	0	0	0	0	0	0	0	0	0	0	0	0	0	0
		10	135.1	0	0	0	0	0	0	0	0	0	0	0	0	0	0	0	0	0	0	0	0	0	0	0	0	0	0	0	0	0	0	0	0	0	0	0	0	0	0	0	0	0	0	0	0	0	0
		11	138.96	0	0	0	0	0	0	0	0	0	0	0	0	0	0	0	0	0	0	0	0	0	0	0	0	0	0	18.7146	0	0	0	0	0	0	0	0	0	0	0	0	0	0	0	0	0	0	0
		12	142.82	0	0	0	0	0	0	0	0	0	0	0	0	0	0	0	0	0	0	0	0	0	0	0	0	0	0	0	0	0	0	0	0	0	0	0	0	0	0	0	0	0	0	0	0	0	0
		13	146.68	0	0	0	0	0	0	0	0	0	0	0	0	0	0	0	0	0	0	0	0	0	0	0	0	0	0	0	0	0	0	0	0	0	0	0	0	0	0	0	0	0	0	0	0	0	0
		14	150.54	0	0	0	0	0	0	0	0	0	0	0	0	0	0	0	0	0	0	0	0	0	0	0	0	0	0	0	0	16.8434	0	0	0	0	0	0	0	0	0	0	0	0	0	0	0	0	0
		15	154.4	0	0	0	0	0	0	0	0	0	0	0	0	0	0	0	0	0	0	0	0	0	0	0	0	0	0	0	0	0	0	0	0	0	0	0	0	0	0	0	0	0	0	0	0	0	0
		16	158.26	0	0	0	0	0	0	0	0	0	0	0	0	0	0	0	0	0	0	0	0	0	0	0	0	0	0	0	0	0	0	0	0	0	0	0	0	0	0	0	0	0	0	0	0	0	0
		17	162.12	0	0	0	0	0	0	0	0	0	0	0	0	0	0	0	0	0	0	0	0	0	0	0	0	0	0	0	0	0	0	0	0	0	0	0	0	18.7883	0	0	0	0	0	0	0	0	0
		18	165.98	0	0	0	0	0	0	0	0	0	0	0	0	0	0	0	0	0	0	0	0	0	0	0	0	0	0	0	0	0	0	0	0	0	0	0	0	0	0	0	0	0	0	0	0	0	0
		19	169.84	0	0	0	0	0	0	0	0	0	0	0	0	0	0	0	0	0	0	0	0	0	0	0	0	0	0	0	0	0	0	0	0	0	0	0	0	0	0	0	0	0	0	0	0	0	0
		20	173.7	0	0	0	0	0	0	0	0	0	0	0	0	0	0	0	0	0	0	0	0	0	0	0	0	0	0	0	0	0	0	0	0	0	0	0	0	0	0	0	0	0	0	0	0	0	0
		21	177.56	0	0	0	0	0	0	0	0	0	0	0	0	0	0	0	0	0	0	0	0	0	0	0	0	0	0	0	0	0	0	0	0	0	0	0	0	0	0	0	0	0	0	0	0	0	0
		22	181.42	0	0	0	0	0	0	0	0	0	0	0	0	0	0	0	0	0	0	0	0	0	0	0	0	0	0	0	0	0	0	0	0	0	0	0	0	0	0	0	0	0	0	0	0	0	0
		23	185.28	0	0	0	0	0	0	0	0	0	0	0	0	0	0	0	0	0	22.4278	0	0	0	0	0	0	0	0	0	0	0	0	0	0	0	0	0	0	0	0	0	0	0	0	0	0	0	0
		24	189.14	0	0	21.3979	0	0	0	0	0	0	0	0	0	0	0	0	0	0	0	0	0	0	0	0	0	0	24.5532	0	0	0	0	0	0	0	0	0	0	0	0	0	0	0	0	0	0	0	0
		25	193	0	0	0	0	0	0	0	0	0	0	0	0	0	0	0	0	0	0	0	0	0	0	0	0	0	0	0	0	0	0	0	0	0	0	0	0	0	0	0	0	0	0	0	0	0	0
		26	196.86	0	0	0	0	0	0	0	0	0	0	0	0	0	0	0	0	0	0	0	0	0	0	0	0	0	0	0	0	0	0	0	0	0	0	0	0	0	0	0	0	0	0	0	0	0	0
		27	200.72	0	0	0	0	0	0	0	0	0	0	0	0	0	0	0	0	0	0	0	0	0	0	0	0	0	0	0	0	0	0	0	0	0	0	0	0	0	0	0	0	0	0	0	0	0	0
		28	204.58	0	0	0	0	0	0	0	0	0	18.7381	0	0	0	0	0	0	0	0	0	0	0	0	0	0	0	0	0	0	0	0	0	0	0	0	0	0	0	0	0	0	0	0	0	0	0	0
		29	208.44	0	0	0	0	0	0	0	0	0	0	0	0	0	0	0	0	0	0	0	0	0	0	0	0	0	0	0	0	0	0	0	0	0	0	0	0	0	0	0	0	0	0	0	0	0	0
		30	212.3	0	0	0	0	0	0	0	0	0	0	0	0	0	0	0	0	0	0	0	0	0	0	0	0	0	0	0	0	0	0	0	0	0	0	0	0	0	0	0	0	0	0	0	0	0	0
		31	216.16	0	0	0	0	0	0	0	0	0	0	0	0	0	0	0	0	0	0	0	0	0	0	0	0	0	0	0	0	0	0	0	0	0	0	0	0	0	0	0	0	0	0	0	0	0	18.3897
		32	220.02	0	0	0	0	0	0	0	0	0	0	0	0	0	0	0	0	0	0	0	0	0	0	0	0	0	0	0	0	0	0	0	0	0	0	26.6377	0	0	0	0	0	0	0	0	0	0	0
		33	223.88	0	0	0	0	0	0	0	0	0	0	0	0	0	0	0	0	0	0	0	0	0	0	0	0	0	0	0	0	0	0	0	0	0	0	0	0	0	0	0	0	0	0	0	0	0	0
		34	227.74	0	0	0	0	0	0	0	0	0	0	0	0	0	0	0	0	0	0	0	0	0	0	0	0	0	0	0	0	0	0	0	0	21.1152	0	0	0	0	0	0	0	0	0	0	0	0	0
		35	231.6	0	0	0	0	0	0	0	0	0	0	0	0	0	0	0	0	0	0	0	0	0	0	0	0	0	0	0	0	0	0	0	0	0	0	0	0	0	0	0	0	0	0	0	0	0	0
		36	235.46	0	0	0	0	0	0	0	0	0	0	0	0	0	0	0	0	0	0	0	0	0	0	0	0	0	0	0	0	0	28.7735	0	0	0	0	0	0	0	0	0	0	0	0	0	0	0	0
		37	239.32	0	0	0	0	0	0	0	0	0	0	0	0	0	0	0	0	0	0	0	0	0	0	0	0	0	0	0	0	0	0	0	0	0	0	0	0	0	0	0	0	0	0	0	0	0	0
		38	243.18	0	0	0	0	0	0	0	0	0	0	0	0	0	0	0	0	0	0	0	0	0	22.9575	0	0	0	0	20.3576	0	0	0	0	0	0	0	0	0	0	0	0	0	0	0	0	0	0	0
		39	247.04	0	0	0	0	0	0	0	0	0	0	0	0	0	0	0	0	0	0	0	0	0	0	0	0	16.3999	0	0	0	0	0	0	0	0	0	0	0	0	0	0	0	0	0	0	0	0	0
		40	250.9	0	0	0	0	0	0	0	0	0	0	0	0	0	0	0	0	0	0	0	0	0	0	0	0	0	0	0	0	0	0	0	14.9573	0	0	0	0	0	0	0	0	0	0	0	0	0	0
		41	254.76	0	0	0	0	0	0	0	0	0	0	0	0	0	0	0	0	0	0	0	0	0	0	0	0	0	0	0	0	0	0	0	0	0	0	0	0	0	0	0	0	0	0	0	0	0	0
		42	258.62	0	0	20.1555	0	0	0	0	0	0	0	0	0	0	0	0	0	0	0	0	0	0	0	0	0	0	0	0	0	0	0	0	0	0	0	0	0	0	0	0	0	22.4229	0	0	0	0	0
		43	262.48	0	0	0	0	0	27.084	0	0	0	0	0	0	0	0	0	0	0	0	0	0	0	0	0	0	0	0	0	0	0	0	0	0	0	0	0	0	0	0	0	0	0	0	0	0	0	0
		44	266.34	0	0	0	0	0	0	0	0	0	0	0	0	0	0	0	0	0	0	0	0	0	0	0	0	0	0	0	0	0	0	0	0	0	0	0	0	0	0	0	0	0	0	0	0	0	0
		45	270.2	17.2552	0	0	0	0	20.5769	0	0	0	0	0	0	0	0	0	0	0	0	0	0	0	0	0	0	0	0	0	0	0	0	0	0	0	0	0	0	0	0	0	0	0	0	0	0	0	0
		46	274.06	0	0	0	0	0	0	0	0	0	0	0	0	0	0	0	0	0	0	0	0	0	0	0	0	0	0	0	0	0	0	0	0	17.6228	0	0	0	0	0	0	0	0	0	0	0	0	0
		47	277.92	0	0	0	0	0	21.6948	0	0	0	0	0	0	0	0	0	0	0	0	0	0	0	0	0	0	0	0	21.1433	0	0	0	0	0	0	0	0	0	0	0	0	0	0	0	0	0	0	0
		48	281.78	0	0	0	0	0	0	0	0	0	0	0	0	0	0	0	0	0	0	0	0	0	0	0	0	0	0	0	0	0	0	0	0	0	0	0	0	0	0	0	0	0	0	0	0	0	0
		49	285.64	0	0	0	0	0	0	0	0	0	0	0	0	0	0	0	0	0	0	0	0	0	0	0	0	0	0	18.0065	0	0	0	0	0	0	0	0	0	0	0	0	0	0	0	0	0	0	0
		50	289.5	0	0	0	0	0	0	0	0	0	0	0	0	0	0	0	21.2757	0	0	0	0	0	0	0	0	0	0	20.4558	0	0	0	0	0	0	0	0	0	0	0	0	0	0	0	0	0	0	0
		51	293.36	0	0	0	0	0	0	0	0	0	0	0	0	0	0	0	0	0	0	0	0	0	0	0	0	0	0	0	0	0	0	0	0	0	0	0	0	0	0	20.4877	0	0	0	0	0	0	18.626
		52	297.22	0	0	0	0	0	0	0	0	0	0	0	0	0	0	0	0	0	0	0	0	0	0	0	0	0	0	0	0	0	0	0	0	0	0	0	0	0	0	0	0	0	0	0	0	0	0
		53	301.08	0	0	0	0	21.1747	0	0	0	0	0	0	0	0	0	0	0	0	0	0	0	0	0	0	0	0	0	0	0	0	0	0	0	0	0	0	0	0	0	0	0	0	0	0	0	0	0
		54	304.94	0	0	0	0	0	0	0	0	0	0	0	0	0	0	0	0	0	0	0	0	0	0	0	0	0	0	0	0	0	0	0	0	0	0	0	0	0	0	0	0	0	0	0	0	0	0
		55	308.8	0	0	0	0	0	0	18.2796	0	0	0	0	0	0	0	45.3984	0	0	0	0	0	0	0	0	0	0	0	0	0	0	0	0	0	0	0	0	0	0	0	0	0	0	0	0	0	0	24.185
		56	312.66	0	0	0	0	0	16.1739	0	0	0	0	0	0	0	0	0	0	0	0	0	0	0	0	0	0	0	0	0	0	0	0	0	0	0	22.7416	0	0	0	0	0	0	17.7894	0	0	0	0	0
		57	316.52	0	0	0	0	0	0	0	0	0	0	0	0	0	0	0	0	0	0	0	0	0	0	0	24.18	0	0	0	0	0	0	0	0	0	0	0	0	0	0	0	0	0	0	0	0	0	0
		58	320.38	0	0	0	0	0	0	0	0	0	0	0	0	0	0	0	0	0	0	0	0	0	0	0	0	0	0	0	0	0	0	0	0	0	0	0	0	0	0	0	0	0	0	0	18.8066	0	0
		59	324.24	0	0	0	0	0	0	0	0	0	0	0	0	0	0	0	0	0	0	0	0	0	0	0	0	0	0	0	0	0	0	0	0	0	0	0	0	0	0	0	0	0	0	0	0	0	0
		60	328.1	0	0	0	0	0	0	0	0	0	0	0	0	0	0	0	0	0	0	0	0	0	0	19.2068	0	0	0	0	0	0	0	0	0	0	0	0	0	0	0	0	0	0	0	0	0	0	0
		61	331.96	0	0	0	0	0	0	0	0	0	0	0	0	0	0	0	0	0	0	0	0	0	0	0	0	0	0	0	0	0	0	0	0	0	0	0	0	0	0	0	0	0	0	0	0	0	0
		62	335.82	0	0	0	0	0	0	0	0	0	0	0	0	0	0	0	0	0	0	0	0	0	0	0	0	17.8396	0	0	0	0	0	0	0	0	0	0	0	0	0	0	0	0	0	0	0	19.276	0
		63	339.68	0	0	0	0	0	0	0	0	0	0	0	0	0	0	0	0	0	0	0	0	0	0	0	0	0	0	0	0	0	0	0	0	0	0	0	0	0	0	0	0	0	0	0	0	0	0
		64	343.54	0	0	0	0	0	0	0	0	0	0	0	0	0	0	0	0	0	0	0	0	0	0	0	0	0	0	0	0	0	0	0	0	0	0	0	0	0	0	0	0	0	0	0	0	0	0
		65	347.4	0	0	0	0	0	0	0	0	0	0	0	0	0	0	0	0	0	0	0	0	0	0	0	0	0	0	0	0	0	0	0	0	0	0	0	0	0	0	0	0	0	0	0	0	28.7242	0
		66	351.26	0	0	0	0	0	0	0	0	0	0	0	0	0	0	0	0	0	0	0	0	0	0	0	0	0	0	0	0	0	0	0	0	0	0	0	0	0	0	0	0	0	0	0	0	0	0
		67	355.12	0	0	0	0	0	0	0	0	0	0	0	0	0	0	0	0	0	0	0	0	0	0	0	0	0	0	0	0	0	0	0	0	0	0	0	0	0	0	0	0	0	0	0	0	0	0
		68	358.98	0	0	0	0	0	0	0	0	0	0	0	0	0	0	0	0	0	0	0	0	0	0	0	0	0	0	0	0	0	0	0	0	0	0	0	0	0	0	0	0	0	0	0	0	0	0
		69	362.84	0	0	32.826	0	0	0	0	0	0	0	0	0	0	0	0	0	0	0	0	0	0	0	0	0	0	0	0	0	0	0	0	0	0	0	0	0	0	0	0	0	0	0	0	0	0	0
		70	366.7	0	0	0	0	0	0	0	0	0	0	0	0	0	0	0	0	0	0	0	0	0	0	0	0	0	0	0	0	0	0	0	0	0	0	0	0	26.9433	0	0	0	0	0	0	0	0	0
		71	370.56	0	0	0	0	0	0	0	0	0	0	0	0	0	0	0	0	0	0	0	0	0	0	16.3113	0	0	0	0	0	0	0	0	0	0	0	0	0	0	0	0	0	0	0	0	0	0	0
		72	374.42	0	0	0	0	0	0	0	0	0	0	0	0	0	0	0	0	0	0	0	0	0	0	0	0	0	0	0	0	0	0	0	0	0	0	0	0	0	0	0	0	27.3128	0	0	0	0	0
		73	378.28	0	0	0	0	0	0	0	0	0	0	0	0	30.8948	0	0	0	0	0	0	0	0	0	0	0	0	0	0	0	0	0	0	0	0	0	0	0	0	0	0	0	0	0	0	0	0	0
		74	382.14	0	0	0	0	0	0	0	0	0	0	0	0	0	0	0	0	0	0	0	0	0	0	0	0	0	0	0	0	0	0	0	0	0	0	0	0	0	0	0	0	0	0	0	0	0	18.405
		75	386	0	0	0	0	0	0	0	0	0	0	0	0	0	0	0	0	0	0	0	0	0	0	0	0	0	0	0	0	0	0	0	0	0	0	0	0	0	0	0	0	0	0	0	0	0	0
		76	389.86	0	0	0	0	0	0	0	0	0	0	0	0	0	0	0	0	0	0	0	0	0	0	0	0	0	0	0	0	0	0	0	0	0	0	0	0	0	0	0	0	0	0	0	0	0	0
		77	393.72	0	0	0	0	0	0	0	0	0	0	0	0	0	0	0	0	0	0	0	0	0	0	0	0	0	0	0	0	0	0	0	0	0	0	0	0	0	0	0	0	0	0	0	0	0	0
		78	397.58	0	0	0	0	0	0	0	0	0	0	0	0	0	0	0	0	0	0	0	0	0	0	0	0	0	0	0	0	0	0	0	0	0	0	0	0	0	0	0	0	0	0	0	0	0	0
		79	401.44	0	0	0	0	0	0	0	0	0	0	0	0	0	0	0	0	0	0	0	0	0	0	0	0	0	0	0	0	0	0	0	0	0	0	0	0	0	0	0	0	0	0	0	0	0	0
		80	405.3	0	0	0	0	0	0	0	0	0	0	0	0	0	0	0	0	0	0	0	0	0	0	0	0	0	0	0	0	0	0	0	0	0	0	0	0	0	0	0	0	0	0	0	0	0	0
		81	409.16	0	0	0	0	0	0	0	0	0	0	0	0	0	0	0	0	0	0	0	0	0	0	0	0	0	0	0	0	0	0	0	0	0	0	0	0	0	0	0	0	0	0	0	0	0	0
		82	413.02	0	0	0	0	0	0	0	0	0	0	0	0	0	0	0	0	0	0	0	0	0	0	0	0	0	0	0	0	0	0	0	0	0	0	0	0	0	0	0	0	0	0	0	0	0	0
		83	416.88	0	0	0	0	0	0	0	0	0	0	0	0	0	0	0	0	0	0	0	0	0	0	0	0	0	0	0	0	0	0	0	0	0	0	0	0	0	0	0	0	0	0	0	0	0	0
		84	420.74	0	0	0	0	0	0	0	0	0	0	0	0	0	0	0	0	0	0	0	0	0	0	0	0	0	0	0	0	0	0	0	0	0	0	0	0	0	0	0	0	0	0	0	0	0	0
		85	424.6	19.8872	0	0	0	0	0	0	0	0	0	0	0	0	0	0	0	0	0	0	0	0	0	0	0	0	0	0	0	0	0	0	0	0	0	0	0	0	0	0	0	0	0	0	0	0	0
		86	428.46	0	0	0	0	0	0	0	0	0	0	0	0	0	0	0	0	0	0	0	0	0	0	0	0	0	0	0	0	0	0	0	0	0	0	0	0	0	0	0	0	32.5571	0	0	0	0	0
		87	432.32	0	0	0	0	0	0	0	0	0	0	0	0	0	0	0	0	0	0	0	0	0	0	0	0	0	0	0	0	0	0	0	0	0	0	17.9339	0	0	18.3191	0	0	29.5738	0	0	0	0	0
		88	436.18	0	0	0	0	0	0	0	0	0	0	0	0	0	0	0	0	0	0	0	0	0	0	0	0	0	0	0	0	0	0	0	0	0	0	0	0	0	0	0	0	34.1493	0	0	0	0	0
		89	440.04	0	0	0	0	0	18.2309	0	0	0	0	0	0	0	0	0	0	0	0	0	0	0	0	0	0	0	0	0	0	0	0	0	0	0	0	0	0	0	0	0	0	42.9875	0	0	0	0	0
		90	443.9	0	0	0	0	0	0	0	0	0	0	0	0	0	0	0	0	0	0	0	0	0	0	0	0	0	0	0	0	0	0	0	0	0	0	0	0	0	0	0	0	29.3915	0	0	0	0	0
		91	447.76	0	0	0	0	0	0	0	0	19.2112	0	0	0	0	0	0	0	0	0	0	0	0	0	0	0	20.019	0	0	0	0	0	0	0	0	0	0	0	0	0	0	0	52.7979	0	0	0	0	0
		92	451.62	0	0	0	0	0	0	0	0	0	0	0	0	0	0	0	0	0	0	0	0	0	0	0	0	28.3224	0	0	0	0	0	0	0	0	0	0	0	0	0	0	0	31.1582	0	0	0	0	0
		93	455.48	0	0	16.4172	0	0	0	0	0	0	0	0	0	0	0	0	0	0	0	0	0	0	0	0	0	37.7878	0	0	0	0	0	0	0	0	0	0	0	0	0	0	0	47.6595	0	0	0	0	0
		94	459.34	0	0	0	0	0	0	0	0	0	0	0	0	0	0	0	0	24.7208	0	0	0	0	0	0	0	20.7122	0	0	0	0	0	0	0	0	0	0	0	0	0	0	0	61.9536	0	0	0	0	0
		95	463.2	0	0	0	0	0	0	0	0	0	0	0	0	0	0	0	0	0	0	0	0	0	0	0	0	31.3349	0	0	0	0	0	0	0	0	0	0	0	0	0	0	0	38.6675	0	0	0	0	0
		96	467.06	0	0	0	0	0	0	0	0	0	0	0	0	0	0	0	0	0	0	0	0	0	0	0	0	82.2326	0	0	0	0	0	0	0	0	0	0	0	0	0	0	0	47.6286	0	0	0	0	0
		97	470.92	0	0	0	0	0	0	0	0	0	0	0	0	0	21.032	0	0	0	0	0	0	0	0	0	0	70.0403	0	0	0	0	0	0	0	0	0	0	0	0	0	0	0	44.0801	0	0	0	0	0
		98	474.78	0	0	0	0	0	0	0	0	0	0	0	0	0	0	0	0	0	0	0	0	0	0	0	0	55.4658	0	0	0	0	0	0	0	0	0	0	0	0	0	0	0	50.318	0	0	0	0	0
		99	478.64	0	0	0	0	0	0	0	0	0	0	0	0	0	0	0	0	0	0	0	0	0	0	0	0	98.584	0	0	0	0	0	0	0	0	0	0	0	0	0	0	0	75.8353	0	0	0	0	0
		100	482.5	0	0	0	0	0	0	0	0	0	0	0	0	0	0	0	0	0	0	0	0	0	0	0	0	89.6882	0	18.2697	0	0	0	0	0	0	0	0	0	0	0	0	0	66.6606	0	0	0	0	0
		101	486.36	0	0	0	0	0	0	0	0	0	0	0	0	0	0	0	0	0	0	0	0	0	0	0	0	143.264	0	25.22	0	0	0	0	0	0	0	0	0	0	0	0	0	102.587	0	0	0	0	0
		102	490.22	0	0	0	0	0	0	0	0	0	0	0	0	0	59.9495	0	0	0	0	0	0	0	0	20.9856	0	115.813	0	65.3223	0	0	0	0	0	0	0	0	0	0	0	0	0	103.766	0	0	0	0	0
		103	494.08	0	0	0	0	0	0	0	0	0	0	0	0	0	64.4833	0	0	0	0	0	0	0	0	0	0	137.653	0	42.3139	0	0	0	0	0	0	0	0	0	0	0	0	0	89.3833	0	0	0	0	0
		104	497.94	0	0	0	0	0	0	0	0	0	0	0	0	0	0	0	0	0	0	0	0	0	0	0	0	157.138	0	48.7754	0	0	0	0	0	0	0	0	0	0	0	0	0	82.175	0	0	0	0	0
		105	501.8	0	0	0	0	0	0	0	0	0	0	0	0	0	72.7338	0	0	0	0	0	0	0	0	0	0	123.127	0	18.6381	0	0	0	0	0	0	0	0	0	0	0	0	0	44.8536	0	0	0	0	0
		106	505.66	0	0	0	18.3521	0	0	0	0	0	0	0	0	0	36.573	0	0	0	0	0	0	0	0	0	0	150.315	0	55.466	0	0	0	0	0	0	0	0	0	0	0	0	0	59.159	0	0	0	0	0
		107	509.52	0	0	0	0	0	0	0	0	0	0	0	0	0	57.2494	0	0	0	0	0	0	0	0	0	0	204.858	0	84.2139	0	0	0	0	0	0	0	0	0	0	0	0	0	76.5101	0	0	0	0	0
		108	513.38	0	0	0	0	0	0	0	0	0	0	0	0	18.7671	65.3679	0	0	0	0	0	0	0	0	0	0	118.742	0	101.175	0	0	0	0	0	0	0	0	0	0	0	0	0	62.7101	0	0	0	0	0
		109	517.24	0	0	0	0	0	0	0	0	0	22.2244	0	0	45.9204	56.1488	0	0	0	0	0	0	0	0	0	0	121.759	0	45.5777	0	0	0	0	0	0	0	0	0	0	0	0	0	36.2881	0	0	0	0	0
		110	521.1	0	0	0	0	0	0	0	0	0	0	0	0	51.7424	82.6147	0	0	0	0	0	0	0	0	0	0	140.569	0	31.7582	0	0	0	0	0	0	0	0	0	0	0	0	0	49.4988	0	0	0	0	0
		111	524.96	0	0	0	0	0	0	0	0	0	0	0	0	0	52.0511	0	0	0	0	0	0	0	0	0	0	143.593	0	75.8075	0	0	0	0	0	0	0	0	0	0	0	0	0	31.23	0	0	0	0	0
		112	528.82	0	0	0	0	0	0	0	0	0	0	0	0	36.06	56.2253	0	0	0	0	0	0	0	0	0	0	175.566	0	54.2205	0	0	0	0	0	0	0	0	0	0	0	0	0	0	0	0	0	0	0
		113	532.68	0	0	0	0	0	0	0	0	0	0	0	0	54.218	90.6278	0	0	0	0	0	0	0	0	0	0	189.341	0	50.6473	0	0	0	0	0	0	0	0	0	0	0	0	18.3793	19.9386	0	0	0	0	0
		114	536.54	0	0	0	0	0	0	0	0	0	0	0	0	87.1788	80.3211	0	0	0	0	0	0	0	0	0	0	181.594	0	61.637	0	0	0	20.6755	0	0	0	0	0	0	0	0	0	50.4619	0	0	0	0	0
		115	540.4	0	0	0	0	0	0	0	0	0	0	0	0	113.169	22.5512	0	0	0	0	0	0	0	0	0	0	95.806	0	71.6618	0	0	0	0	0	0	0	0	0	0	0	0	0	0	0	0	0	0	17.6127
		116	544.26	0	0	0	0	0	0	0	0	0	0	0	0	97.1486	100.539	0	0	0	0	0	0	0	0	0	0	120.816	0	88.4234	0	0	0	0	0	0	0	0	0	0	0	0	0	49.588	0	0	0	0	0
		117	548.12	0	0	0	0	0	0	0	20.3719	0	18.4803	0	0	72.2566	113.669	0	0	0	0	0	0	0	0	0	0	127.091	0	61.5003	0	0	0	0	0	0	0	0	0	0	0	0	0	0	0	0	0	0	0
		118	551.98	0	0	0	0	0	0	0	0	0	0	0	0	52.2121	82.4999	0	0	0	0	0	0	0	0	0	0	129.255	0	84.6325	0	0	0	0	0	0	0	0	0	0	0	0	22.1271	0	0	0	0	0	0
		119	555.84	0	0	0	0	0	0	0	0	0	0	0	0	83.8829	115.485	0	0	0	0	0	0	0	0	0	0	98.5499	0	65.1861	0	0	0	0	0	0	0	0	0	0	0	0	0	0	0	0	0	0	0
		120	559.7	0	0	0	0	0	0	0	0	0	0	0	0	77.8757	178.194	0	0	0	0	0	0	0	0	0	0	113.212	0	139.146	0	0	0	0	0	0	0	0	0	0	0	0	0	0	0	0	0	0	0
		121	563.56	0	0	0	0	0	0	0	0	0	0	0	0	89.4651	164.311	0	18.5185	18.8665	19.7238	0	0	0	0	0	0	131.171	0	93.9474	0	0	0	0	0	0	0	0	0	0	0	0	0	0	0	0	0	0	0
		122	567.42	0	0	0	0	0	0	0	0	0	0	0	0	48.6753	131.895	0	0	0	0	0	0	0	0	0	0	97.4444	0	77.6247	0	0	0	0	0	0	0	0	0	0	0	0	0	0	0	0	0	0	0
		123	571.28	0	0	0	0	0	0	0	0	0	0	0	0	60.5238	142.798	0	0	0	0	0	0	0	0	0	0	133.092	0	82.8403	0	0	20.7981	0	0	0	0	0	0	0	0	0	0	0	0	0	0	0	0
		124	575.14	0	0	0	0	0	0	0	0	0	0	0	0	127.547	107.271	0	0	0	0	0	0	0	0	0	0	175.801	0	80.8389	0	18.2284	0	0	0	0	0	0	0	0	0	0	0	0	0	0	0	0	0
		125	579	0	0	0	0	0	0	0	0	0	0	0	0	89.2636	153.029	0	0	0	0	0	0	0	0	0	0	80.4439	0	58.1718	0	0	0	0	0	0	0	0	0	0	0	0	0	18.0951	0	0	0	0	0
		126	582.86	0	21.5853	0	0	0	0	0	0	0	0	0	0	74.9548	201.577	0	0	0	0	0	0	0	0	0	0	92.3781	0	41.4149	0	0	0	0	0	0	0	0	0	0	0	0	0	0	0	0	0	0	0
		127	586.72	0	0	0	0	0	0	0	0	0	0	0	0	89.698	168.872	0	0	0	0	0	0	0	0	0	0	168.208	0	39.7725	0	0	0	0	0	0	0	0	0	0	0	0	0	0	0	0	0	0	0
		128	590.58	0	0	0	0	0	0	0	0	0	0	0	0	112.778	168.661	0	0	0	0	0	0	0	0	0	0	147.73	0	67.4702	0	0	0	0	0	0	0	0	0	0	0	0	0	0	0	0	0	0	0
		129	594.44	0	0	0	0	0	0	0	0	0	0	0	0	101.053	205.659	0	0	0	0	20.7576	0	0	0	0	0	195.027	0	66.5184	0	0	0	0	0	0	0	0	0	0	0	0	0	0	0	0	0	0	0
		130	598.3	0	0	0	0	0	0	0	0	0	0	0	0	125.418	98.0206	0	0	0	0	0	0	0	0	0	0	108.335	0	82.9217	0	0	0	0	0	0	0	0	0	0	0	0	0	0	0	0	0	0	0
		131	602.16	0	0	0	0	0	0	0	0	0	0	0	0	134.733	136.403	0	0	0	0	0	0	0	0	0	0	139.261	0	88.677	0	0	0	0	0	0	0	0	0	0	0	0	0	0	0	0	0	0	0
		132	606.02	0	0	0	0	0	0	0	0	0	0	0	0	120.993	132.588	0	0	21.946	0	0	0	0	0	0	0	153.68	0	71.4477	0	0	0	0	0	0	0	0	0	0	0	0	0	0	0	0	0	0	0
		133	609.88	0	0	0	0	0	0	0	0	0	0	0	0	91.0042	195.99	0	0	0	0	0	0	0	0	0	0	147.033	0	102.574	0	0	0	0	0	0	0	0	0	0	0	0	0	0	0	0	0	0	0
		134	613.74	0	0	0	0	0	0	0	0	0	0	0	0	45.9533	161.832	0	0	0	0	0	0	0	0	0	0	195.925	0	53.3058	0	0	0	0	0	0	0	0	0	0	0	0	0	0	0	0	0	0	0
		135	617.6	0	0	0	0	0	0	0	0	0	0	0	0	107.685	155.42	0	0	0	0	0	0	0	0	0	0	203.399	0	90.1745	0	25.5875	0	0	0	0	0	0	0	0	0	21.0861	0	0	0	0	0	0	0
		136	621.46	0	0	0	0	0	0	0	0	0	0	0	0	81.8443	193.575	0	0	0	0	22.5751	0	0	0	0	0	196.222	0	141.617	0	0	0	0	0	0	0	0	0	0	0	0	0	0	0	0	0	0	0
		137	625.32	0	0	0	0	0	0	0	0	0	0	0	0	86.9774	173.895	0	0	0	0	29.9017	0	0	0	0	0	204.728	0	61.7062	0	0	0	0	0	0	0	0	0	0	0	0	0	0	0	0	0	0	15.3083
		138	629.18	0	0	0	0	0	0	0	0	0	0	0	0	108.909	179.131	0	0	0	0	32.5784	0	0	0	0	0	125.854	0	52.37	0	0	0	0	0	0	0	0	0	0	0	0	0	0	0	0	0	0	0
		139	633.04	0	0	0	0	0	0	0	0	0	0	0	0	58.1941	199.12	0	0	0	0	30.8953	0	0	0	0	0	114.542	0	104.496	0	0	0	0	20.178	0	0	0	0	0	0	0	0	0	0	0	0	0	0
		140	636.9	0	0	0	0	0	0	0	0	0	0	0	0	43.2419	233.967	0	0	0	0	0	0	0	0	0	0	239.282	0	79.6835	0	0	0	0	0	0	0	0	0	0	0	0	0	0	0	0	0	0	0
		141	640.76	0	0	0	0	0	0	0	0	0	0	0	0	75.5333	182.896	0	0	0	0	0	0	0	0	0	0	154.094	0	93.4393	0	0	0	0	0	0	0	0	0	0	0	0	0	0	0	0	0	0	0
		142	644.62	0	0	0	0	0	0	0	0	0	0	0	0	66.5104	152.832	0	0	0	0	39.2349	0	0	0	0	0	127.917	0	53.402	0	0	0	0	0	0	0	0	0	0	0	0	0	0	0	0	0	0	0
		143	648.48	0	0	0	0	0	25.4518	0	0	0	0	0	0	68.1173	212.05	0	0	0	0	41.8731	0	0	0	0	0	184.277	0	73.0521	0	0	0	0	0	0	0	0	0	0	0	0	0	0	0	0	0	0	0
		144	652.34	0	0	0	0	0	0	0	0	0	0	0	0	75.0041	199.785	0	0	0	0	29.5687	0	0	0	0	0	99.6965	0	53.9641	0	0	0	0	0	0	0	0	0	0	0	0	0	0	0	0	0	0	0
		145	656.2	0	0	0	0	0	0	0	0	0	0	0	0	0	215.219	0	0	0	17.1619	45.8364	0	0	0	0	0	163.256	0	53.4179	0	0	0	0	0	0	0	0	0	0	0	0	0	0	0	0	0	0	0
		146	660.06	0	0	0	0	0	0	0	0	0	0	0	0	69.1321	225.402	0	0	0	0	55.7581	0	0	0	0	0	143.084	0	90.4933	0	0	0	0	0	0	0	0	0	0	0	0	0	0	0	0	0	0	0
		147	663.92	0	0	0	0	0	0	0	0	0	0	0	0	36.0511	190.118	0	0	0	0	30.285	0	0	0	0	0	125.283	0	55.2014	0	0	0	0	0	0	0	0	0	0	0	0	0	0	0	0	0	0	0
		148	667.78	0	0	0	0	0	0	0	0	0	0	0	0	42.2528	50.8432	0	0	0	0	73.3739	0	0	0	0	0	194.171	0	20.2764	0	0	0	0	0	0	0	0	0	0	0	0	0	0	0	0	0	0	0
		149	671.64	0	0	0	0	0	0	0	0	0	0	0	0	17.7667	163.369	0	0	0	0	61.7404	0	0	0	0	0	187.634	0	0	0	0	0	0	0	0	0	0	0	0	0	0	0	0	0	0	0	0	0
		150	675.5	0	0	0	0	0	0	0	0	0	0	0	0	37.6633	182.241	0	0	0	0	68.1258	0	0	18.9899	0	0	155.015	0	0	0	0	0	0	0	0	0	0	0	0	0	0	0	0	0	0	0	0	0
		151	679.36	0	0	0	0	0	0	0	0	0	0	0	0	21.4711	126.358	0	0	0	0	68.0069	0	0	0	0	0	92.0589	0	54.9853	0	0	0	0	0	0	0	0	0	0	0	0	0	0	0	0	0	0	0
		152	683.22	0	0	0	0	0	0	0	0	0	0	0	0	67.637	81.8151	0	0	0	0	71.4742	0	0	0	0	0	126.864	0	73.5942	0	0	0	0	0	0	0	0	0	0	0	0	0	0	0	0	0	0	0
		153	687.08	0	0	0	0	0	0	0	0	0	0	0	0	53.4958	110.888	0	0	0	0	73.558	0	0	0	0	0	98.6334	0	29.592	0	0	0	0	0	0	0	0	0	0	0	0	0	0	0	0	0	0	0
		154	690.94	0	0	0	0	0	0	19.4061	0	0	0	0	0	59.5906	143.532	0	0	0	0	44.6449	0	0	0	0	0	94.7356	0	92.1482	0	0	0	0	0	0	0	0	0	0	0	0	0	0	0	0	0	0	0
		155	694.8	0	0	0	0	0	0	0	0	0	23.7046	0	0	53.9502	103.349	0	0	0	0	84.688	0	0	0	0	0	79.3665	0	0	47.7078	0	0	0	0	0	0	0	0	0	0	0	0	0	0	0	0	0	0
		156	698.66	0	0	0	0	0	0	0	0	0	0	0	0	61.4885	111.129	0	0	0	0	17.7845	0	0	0	0	0	120.245	0	48.5864	41.645	0	0	0	0	0	0	0	0	0	0	0	0	0	0	0	0	0	0
		157	702.52	0	0	0	0	0	0	0	21.4086	0	0	0	0	77.181	120.149	0	0	0	0	68.462	0	0	0	0	0	73.6017	0	57.3481	24.1197	0	0	0	0	0	0	0	0	0	0	0	0	0	0	0	0	0	0
		158	706.38	0	0	0	0	0	0	0	0	0	0	0	0	67.3495	68.8522	0	0	0	0	85.5129	0	0	0	0	0	78.2809	0	68.1014	64.9691	0	0	0	0	0	0	0	0	0	0	0	0	0	0	25.0677	0	0	0
		159	710.24	0	0	0	0	0	0	0	36.023	0	0	0	0	62.0591	99.8822	0	0	0	0	67.1928	0	0	0	0	0	93.9399	0	66.3031	64.6125	0	0	0	0	0	0	0	0	0	0	0	0	0	0	0	0	0	0
		160	714.1	0	0	0	0	0	0	0	0	0	0	0	0	109.077	58.725	0	0	0	0	44.2844	0	0	0	0	0	113.413	0	88.2489	79.3625	0	0	0	0	0	0	0	0	0	0	0	0	0	0	0	0	0	0
		161	717.96	0	0	0	0	0	0	0	70.0105	26.0538	0	0	0	78.8647	139.937	0	0	0	0	49.9079	0	0	0	0	0	47.8628	0	64.3736	132.342	0	0	0	0	0	0	0	0	0	0	0	0	0	0	0	0	0	0
		162	721.82	0	0	0	0	0	0	0	48.5427	0	0	0	0	102.089	102.249	0	0	0	0	61.7096	0	0	20.4895	0	0	134.685	0	26.5105	59.6719	0	0	0	0	0	0	0	0	0	0	0	0	0	0	0	0	0	0
		163	725.68	0	0	0	0	0	0	0	60.8374	0	0	0	0	147.985	136.53	0	0	0	0	80.9481	0	0	0	0	0	132.469	0	66.8411	100.332	0	0	0	0	0	0	0	0	0	0	0	0	0	0	0	0	0	0
		164	729.54	0	0	0	0	0	0	0	79.7107	0	0	0	0	129.93	47.779	0	0	0	0	102.056	0	0	0	0	0	104.691	0	60.2827	135.609	0	0	0	0	0	0	0	0	0	0	0	0	0	0	0	0	0	0
		165	733.4	0	0	0	0	0	0	0	64.6504	36.6762	0	0	0	168.949	141.804	0	0	0	0	50.1175	0	0	0	0	0	122.309	0	48.1185	171.462	0	0	0	0	0	0	0	0	0	0	0	37.9233	0	0	0	0	0	0
		166	737.26	0	0	0	0	0	0	0	47.4187	54.4478	0	0	0	183.195	113.047	0	0	0	0	58.5295	0	0	0	0	0	43.9737	0	43.9837	167.364	0	0	0	0	0	0	20.3519	0	0	0	0	0	0	0	0	0	0	0
		167	741.12	0	0	0	0	0	0	0	0	70.3268	0	0	0	197.51	159.489	0	0	0	0	80.4688	0	0	0	17.4148	0	71.3091	0	69.76	197.131	0	0	0	0	0	0	0	0	0	0	0	0	0	0	0	0	0	0
		168	744.98	0	0	0	0	0	0	0	54.91	66.3386	0	0	0	167.05	137.391	0	0	0	0	39.197	0	0	0	0	0	86.1292	0	68.0592	255.137	0	0	0	0	0	0	0	0	0	0	0	28.509	0	0	0	0	0	0
		169	748.84	0	0	0	0	0	0	0	29.5771	19.2765	0	0	0	154.523	96.6081	0	0	0	0	67.7611	0	0	0	0	0	68.0156	0	60.8912	183.43	0	0	0	0	0	0	0	0	0	0	0	42.8547	0	0	0	0	0	17.2149
		170	752.7	0	0	0	0	0	0	0	0	104.43	0	0	0	195.879	120.253	0	0	0	0	59.434	0	0	0	0	0	125.566	0	68.2479	175.595	0	0	0	0	0	0	0	0	0	0	0	21.9744	0	0	0	0	0	0
		171	756.56	0	0	0	0	0	0	0	56.0672	70.0585	0	0	0	114.205	159.229	0	0	0	0	31.1597	0	0	0	0	0	79.652	0	89.1204	162.748	0	0	0	0	0	0	0	0	0	0	0	19.5284	0	0	0	0	0	0
		172	760.42	0	0	0	0	0	0	0	19.4035	125.628	0	0	0	135.233	135.687	0	0	0	0	48.884	0	0	0	0	0	62.8733	0	72.3149	165.808	0	0	0	0	0	0	0	0	0	0	0	51.1514	0	0	0	0	0	0
		173	764.28	0	0	0	0	0	0	0	41.2243	99.9093	0	0	0	151.167	140.309	0	0	0	0	0	0	0	0	0	0	28.3128	0	63.0041	153.783	0	0	0	0	0	0	0	0	0	0	0	69.3296	0	0	0	0	0	0
		174	768.14	0	0	0	0	0	0	0	0	82.7084	0	0	0	235.864	113.203	0	0	0	0	39.3064	0	0	0	0	0	50.1708	0	108.328	247.771	0	0	0	0	0	0	0	0	0	0	0	80.9797	0	0	0	0	0	0
		175	772	0	31.7194	0	0	0	0	0	0	118.448	0	0	0	202.238	141.122	0	0	0	0	29.3053	35.6742	0	0	0	0	45.9713	0	123.92	169.647	0	0	0	0	19.3973	0	0	0	0	0	0	66.035	0	0	0	0	0	0
		176	775.86	0	0	27.1368	0	0	0	0	0	151.491	0	0	0	334.215	180	0	0	0	0	45.9891	0	0	0	0	0	59.4609	0	179.5	204.202	0	0	0	0	0	0	0	0	0	0	0	16.0363	0	0	0	0	0	0
		177	779.72	0	0	0	0	15.2112	0	0	0	188.325	0	0	0	328.423	145.952	0	0	0	0	70.7689	0	0	0	0	24.9463	39.8584	0	227.372	220.864	0	0	0	0	0	0	0	0	0	0	0	71.1716	27.0612	0	0	0	0	0
		178	783.58	0	0	0	0	0	0	0	0	169.554	0	0	0	209.918	138.849	0	0	0	0	37.9845	0	0	0	0	22.5976	64.2807	0	116.949	225.967	0	0	0	0	0	0	0	0	0	0	0	18.3943	0	0	0	0	0	0
		179	787.44	0	0	0	0	0	0	0	0	156.945	0	0	0	263.907	122.952	0	0	0	0	0	0	0	29.4083	0	66.0366	70.2588	0	136.145	227.191	0	0	0	0	0	0	0	0	0	0	0	48.4541	37.3954	0	0	0	0	0
		180	791.3	0	0	0	21.3494	19.1133	0	0	44.1203	188.575	0	0	0	344.384	142.942	0	0	0	0	46.727	0	0	45.8138	0	27.3339	45.9543	0	147.65	191.838	0	0	0	0	0	0	0	0	0	0	0	50.0874	31.6072	0	0	0	0	0
		181	795.16	0	0	0	0	0	0	0	21.7214	178.376	0	0	0	282.2	93.527	0	0	0	0	31.9993	26.2992	0	21.1961	0	39.3931	85.9099	0	185.43	190.68	0	0	0	0	46.8391	0	0	0	0	0	0	67.8551	0	0	0	0	0	0
		182	799.02	0	0	0	0	0	0	0	0	199.827	0	0	0	349.169	94.9378	0	0	0	0	50.3958	23.3258	0	25.4995	0	59.5402	46.294	0	151.698	194.875	0	0	0	0	0	0	0	0	0	0	0	31.5395	43.2422	0	0	0	0	0
		183	802.88	0	0	0	0	0	0	0	25.0536	176.645	0	0	0	339.953	81.1412	0	0	0	0	83.8047	0	0	30.9871	0	25.7224	47.0511	0	94.2428	183.006	0	0	0	0	18.3523	0	0	0	0	0	0	78.5121	19.0582	0	0	0	0	0
		184	806.74	0	0	0	0	0	0	0	0	232.089	0	0	0	280.991	99.4886	0	0	0	0	0	25.4496	0	55.1578	0	39.6267	41.8612	0	116.347	198.154	0	0	0	0	25.8568	0	0	0	0	0	0	105.411	54.8969	0	0	0	20.3051	0
		185	810.6	0	0	0	0	0	0	0	0	176.956	0	0	0	247.508	116.115	0	0	0	0	114.69	40.5717	0	43.0237	0	51.4945	70.7197	0	165.968	172.742	0	0	0	0	19.1461	0	0	0	0	0	0	51.2911	52.0815	0	0	0	0	0
		186	814.46	0	0	0	0	0	0	0	0	142.974	0	0	0	234.787	48.0285	0	0	0	0	75.265	0	0	78.9303	0	60.002	31.7069	0	145.009	203.99	0	0	0	0	0	0	0	0	0	0	0	55.1792	28.676	0	0	0	0	18.1111
		187	818.32	0	0	0	0	0	0	0	0	130.545	0	0	0	221.083	99.7429	0	0	0	0	67.9229	0	0	115.839	0	67.5442	51.2429	0	122.597	180.772	0	0	0	0	49.2643	0	0	0	0	0	0	49.8938	73.2215	0	0	0	0	0
		188	822.18	0	0	0	0	0	0	0	22.7852	176.298	0	0	0	236.614	43.1322	0	0	0	0	119.551	0	0	41.5445	0	67.9093	0	0	149.054	174.539	0	0	0	0	34.9446	0	0	0	0	0	0	49.031	46.6811	0	0	0	0	0
		189	826.04	0	0	0	0	0	0	0	0	209.032	0	0	0	291.544	70.6005	0	0	0	0	143.75	0	0	75.8855	0	45.4498	57.099	0	140.988	173.071	0	0	45.6897	0	42.0035	0	0	0	0	0	0	56.4579	94.2502	0	0	0	0	0
		190	829.9	0	0	0	0	0	0	0	0	192.915	0	0	0	250.958	40.7059	0	0	0	0	62.1426	0	0	103.49	0	119.818	0	0	175.198	147.446	0	0	0	0	43.165	0	0	0	0	0	0	76.6858	61.3685	0	0	0	0	0
		191	833.76	0	0	0	0	0	0	0	0	250.816	0	0	0	235.019	46.0167	0	0	0	0	153.589	0	0	103.407	0	80.4082	0	0	178.123	173.413	0	0	32.2579	0	69.9124	0	0	0	0	0	0	104.412	93.9439	0	0	0	0	0
		192	837.62	0	0	0	0	0	0	0	33.2959	272.493	0	0	0	315.417	50.3879	0	0	0	0	133.4	0	0	127.661	0	87.4261	40.4815	0	149.559	202.857	0	0	27.4735	0	50.2193	0	0	0	0	0	0	72.837	55.7926	0	0	0	47.7966	0
		193	841.48	0	0	0	0	0	0	0	28.9006	203.505	0	0	0	260.286	56.898	0	0	0	0	141.028	0	0	92.2273	0	42.99	26.5441	0	159.748	175.878	0	0	23.4966	0	97.8485	0	0	0	0	0	0	46.6084	25.687	0	0	0	0	0
		194	845.34	0	0	0	0	0	0	0	71.4263	202.857	0	0	0	206.911	86.8217	0	0	0	0	163.371	24.2237	0	91.1183	0	85.3031	30.3718	0	172.776	192.257	0	0	43.7645	0	36.3024	0	0	0	0	0	0	51.5524	98.646	0	0	0	29.1175	0
		195	849.2	0	0	0	0	0	0	0	25.9341	140.133	0	0	0	272.932	45.7056	0	0	0	0	165.775	0	0	66.929	0	78.7687	32.4198	0	144.897	192.843	0	0	43.2865	0	36.2114	0	0	0	0	0	0	67.9987	115.174	0	0	0	17.904	0
		196	853.06	0	0	0	0	0	0	0	0	259.784	0	0	0	301.278	0	0	0	0	0	170.145	0	0	138.266	0	77.5745	0	0	142.418	135.536	0	0	89.4416	0	63.598	0	0	0	0	0	0	0	88.426	0	0	0	54.9518	0
		197	856.92	0	0	0	0	0	0	0	32.632	305.925	0	0	0	215.786	63.7081	0	0	0	0	181.41	0	0	115.635	0	27.8056	0	0	227.844	238.958	0	0	73.1542	0	112.415	0	0	0	0	0	0	69.8541	133.417	0	0	0	44.7132	0
		198	860.78	0	0	0	0	0	0	0	23.4996	263.284	0	0	0	273.42	120.457	0	0	0	0	101.867	0	0	119.763	0	74.4584	24.8754	0	137.673	142.459	0	20.5564	81.2824	0	109.147	0	0	0	0	0	0	0	56.3717	0	0	0	0	0
		199	864.64	0	0	0	0	0	0	0	45.8266	176.683	0	0	0	221.616	128.3	0	0	0	0	133.04	0	0	132.636	0	76.8703	0	0	207.185	274.877	0	0	37.0236	0	72.6304	0	0	0	0	0	0	89.3285	53.267	0	0	0	22.8868	0
		200	868.5	0	0	0	0	0	0	32.4174	27.3091	285.154	0	0	0	221.89	51.6458	0	0	0	0	186.31	0	0	166.458	0	23.3858	0	0	131.783	197.714	0	0	35.4305	0	59.2629	0	0	0	0	0	0	56.429	84.5609	0	0	0	63.4489	0
		201	872.36	0	0	0	18.1426	0	0	0	56.3152	184.5	0	0	0	267.986	0	0	0	0	0	130.679	0	0	104.247	0	56.7296	32.5926	0	121.265	234.215	0	37.4759	123.419	0	46.2888	0	0	0	0	0	0	27.3007	100.173	0	0	0	61.3771	0
		202	876.22	0	0	0	0	0	0	0	29.09	205.459	0	0	0	217.321	36.6656	0	0	0	0	130.021	0	0	115.845	0	0	0	0	124.854	219.373	16.0007	46.6909	135.25	0	49.1892	0	0	0	0	0	0	0	63.6127	0	0	0	21.6555	0
		203	880.08	0	0	0	0	0	0	0	47.6029	220.324	0	0	0	236.801	18.4822	0	0	0	0	81.6649	0	0	196.2	0	0	0	0	115.726	245.712	0	0	133.624	0	61.1	0	0	0	0	0	0	82.8362	66.5632	0	0	0	0	0
		204	883.94	0	0	0	0	0	0	20.4348	70.0051	275.745	0	0	0	222.405	60.4556	0	0	0	0	153.265	0	0	164.462	0	0	45.9343	0	183.59	210.197	0	0	80.7571	0	0	0	0	0	20.4737	0	0	70.3692	96.9445	0	0	0	47.6245	0
		205	887.8	0	0	0	0	0	0	0	63.5116	182.89	0	0	0	309.125	43.7098	0	0	0	0	125.747	0	0	130.116	0	23.8518	50.0826	0	87.5541	179.412	0	27.7188	115.28	0	85.791	0	0	0	27.7038	0	0	30.2088	40.6314	0	0	0	0	0
		206	891.66	0	0	0	0	0	0	0	56.768	246.022	0	0	0	237.506	80.7409	0	48.0048	0	0	170.551	0	0	173.913	0	18.8499	0	0	147.097	154.068	0	35.1946	136.874	0	59.1737	0	0	0	34.9089	0	0	40.1203	50.9256	0	0	0	0	0
		207	895.52	0	0	0	0	0	0	0	51.5062	218.166	0	0	0	252.732	51.6997	0	0	0	0	140.735	0	0	108.603	0	45.6473	39.1537	0	140.371	212.322	0	0	143.119	0	94.3328	0	0	0	0	0	0	62.6691	55.4102	0	0	0	21.8712	0
		208	899.38	0	0	0	0	0	0	50.8333	33.2734	321.635	0	0	0	253.002	53.3984	0	0	0	0	155.239	0	0	140.947	0	0	0	0	136.794	245.069	0	28.8941	184.01	0	86.7087	0	0	0	29.6085	0	0	22.3232	62.1714	0	0	0	0	0
		209	903.24	0	0	0	0	0	0	31.8614	39.812	329.824	0	0	0	269.956	88.9727	0	0	0	0	170.76	0	0	161.294	0	0	55.0711	0	124.606	161.83	0	44.7941	136.184	0	103.026	0	24.7071	0	21.6579	23.5194	0	58.8281	65.8387	0	0	0	0	0
		210	907.1	0	0	0	0	0	0	44.9021	59.4336	198.57	0	0	0	253.507	88.624	0	32.8735	0	0	166.698	0	0	87.1817	0	30.0495	50.4041	22.1239	97.5375	145.784	0	69.6931	146.935	0	77.0778	0	43.1711	0	0	28.4038	0	0	0	0	0	0	28.0018	0
		211	910.96	0	0	0	0	0	0	40.2189	75.4719	241.195	0	0	0	179.859	0	0	0	0	0	183.971	0	0	99.0751	0	19.3958	23.0751	0	138.108	198.046	0	47.7092	142.819	0	37.3649	0	30.2207	0	22.7918	0	0	25.6516	57.9713	0	0	0	0	0
		212	914.82	0	0	19.1716	0	0	0	62.681	47.4259	263.745	17.1765	0	0	243.685	56.1004	0	72.8645	22.423	0	160.607	0	39.4775	149.861	0	0	27.5048	0	78.5044	165.969	79.0541	35.0534	218.602	0	84.0463	0	50.9441	0	47.3909	0	0	24.5611	66.25	0	0	0	20.5464	0
		213	918.68	0	0	0	0	0	0	43.2243	85.4453	288.524	0	0	0	300.124	0	0	57.0904	0	0	184.054	0	0	134.872	0	0	42.39	0	104.444	231.991	41.7335	56.0573	137.078	0	92.6551	0	63.3763	0	31.6037	24.0779	0	19.8461	139.753	0	0	0	21.9408	0
		214	922.54	0	0	0	0	0	0	0	56.7331	281.341	0	0	0	210.117	64.4502	0	0	0	0	137.517	0	0	81.9833	0	0	100.054	0	163.122	215.96	0	70.9722	216.288	0	57.516	0	44.2239	0	50.8634	0	19.2942	50.9158	33.8354	0	0	0	0	0
		215	926.4	0	0	0	0	0	0	68.2918	22.7719	291.696	0	0	0	198.714	49.6887	0	56.7328	0	0	147.834	0	0	166.409	0	0	45.2771	0	188.483	204.106	64.8906	75.605	222.095	0	55.1661	0	92.6432	0	27.6234	0	0	0	40.8581	0	0	0	0	0
		216	930.26	0	0	0	0	0	0	69.9698	57.6219	330.56	0	0	0	262.815	66.8982	0	30.916	0	0	136.08	0	39.372	217.831	0	0	92.0524	0	155.79	217.331	48.074	89.9455	176.518	0	19.9809	0	48.9407	0	28.3395	27.1682	0	29.3281	40.8097	0	0	0	0	0
		217	934.12	0	0	0	0	0	0	33.5555	0	290.057	0	0	0	239.212	41.3809	0	58.6218	0	0	162.811	0	26.7081	113.326	0	0	101.066	0	140.513	237.057	55.0858	29.3557	147.752	0	80.1698	0	35.8889	0	32.2017	0	0	0	58.3653	0	0	0	0	0
		218	937.98	0	0	0	0	0	0	37.3282	41.5643	187.757	0	0	0	256.847	23.4888	0	60.9943	0	0	138.393	0	29.5741	133.145	0	0	96.8997	0	173.041	216.542	61.2953	65.1563	114.913	0	58.8657	22.5443	99.7657	0	19.9607	0	0	0	65.3558	0	0	0	0	0
		219	941.84	0	0	0	0	0	0	0	25.4795	323.667	0	0	0	177.459	0	0	52.5866	0	0	144.695	0	43.9091	143.039	0	23.5914	112.006	0	144.248	223.554	48.297	48.9917	209.493	0	72.7191	21.696	78.1811	0	0	0	0	0	66.9671	0	0	0	0	0
		220	945.7	0	0	0	0	0	0	0	22.103	333.816	0	0	0	233.894	0	0	61.9028	0	0	129.388	0	44.2755	138.485	0	0	137.239	0	192.078	243.676	64.6688	85.1049	184.879	0	97.9312	24.1032	19.028	0	67.5998	20.2244	0	62.1856	50.6681	0	0	0	0	0
		221	949.56	0	53.6514	0	0	0	0	43.8533	0	369.293	0	0	0	235.836	91.0944	0	74.2638	0	0	155.014	0	60.6411	45.4549	0	0	126.631	0	231.326	173.43	0	87.8732	127.285	0	113.924	42.0589	74.1285	0	39.8573	0	0	38.2962	44.2709	0	0	0	0	0
		222	953.42	0	20.165	0	0	0	0	0	47.5788	233.14	0	0	0	262.792	0	0	48.8557	0	0	103.615	0	100.173	116.253	0	0	107.554	0	195.037	238.71	47.3381	34.555	180.235	0	121.163	0	31.5875	0	51.1383	0	0	45.992	106.909	0	0	0	20.6524	0
		223	957.28	0	0	0	0	0	0	0	27.5303	173.097	0	0	0	248.582	73.4798	0	79.9116	0	0	24.7827	0	106.33	108.106	0	0	72.4688	0	260.708	242.18	62.3437	0	158.743	0	144.184	41.6702	34.4525	0	53.4572	28.6838	0	26.7226	26.9437	0	0	0	0	0
		224	961.14	0	0	0	0	0	0	48.3819	0	285.123	24.498	0	0	224.594	35.915	0	50.3521	0	0	57.8444	0	100.979	93.9519	0	0	142.493	0	225.121	235.98	145.072	0	160.711	0	155.964	0	23.8014	0	62.0445	32.0201	0	42.2644	49.4751	0	0	0	0	22.5693
		225	965	0	46.7037	0	0	0	0	0	26.9759	193.579	0	0	0	232.74	28.2635	0	76.1935	0	0	138.43	0	37.9414	144.544	0	20.5731	187.338	0	201.164	187.426	75.9846	56.2587	76.7613	0	141.502	24.4891	93.797	0	27.0769	27.4272	0	45.1947	53.7248	0	0	18.9126	0	22.5752
		226	968.86	0	0	0	0	0	0	0	0	288.856	0	20.7735	0	210.8	0	0	26.0643	0	0	127.172	0	104.44	92.7418	0	25.832	112.888	0	247.371	199.566	108.778	56.3781	152.516	0	126.546	35.5768	87.6863	0	66.7658	45.2965	0	42.6213	49.1883	0	0	0	0	0
		227	972.72	0	0	0	0	0	0	0	0	262.949	0	0	0	249.727	0	0	40.1024	0	0	81.5866	0	82.267	92.2385	27.4601	0	164.268	0	191.569	217.165	34.2589	65.5448	185.412	0	84.9334	24.5077	68.3118	0	0	0	0	0	69.4697	0	0	0	0	0
		228	976.58	0	0	0	0	0	0	0	0	251.439	0	0	0	250.76	0	0	83.7372	0	0	96.8656	0	91.624	92.2348	25.5667	0	137.364	0	240.284	266.99	92.1001	93.6577	165.098	0	127.693	51.511	47.4391	0	0	0	0	115.183	37.2492	0	0	0	0	0
		229	980.44	0	18.2676	0	0	0	0	0	0	253.101	0	0	0	301.02	20.6191	0	55.2815	0	0	138.13	0	94.3982	54.6989	63.037	0	140.995	0	216.177	222.604	46.4642	95.446	129.669	0	148.372	34.8409	0	0	0	0	0	84.354	50.2482	0	0	0	0	35.6532
		230	984.3	0	20.2915	0	0	43.8058	0	0	0	185.029	0	49.8496	0	306.813	0	0	0	0	0	122.297	0	75.0043	128.414	65.0907	23.3327	180.6	0	209.7	256.565	59.1113	57.1101	160.472	0	178.817	36.1167	66.237	0	48.9519	0	0	56.9796	114.729	0	0	0	0	47.0922
		231	988.16	0	55.7373	0	0	0	0	0	0	235.267	0	26.5376	0	223.378	37.4827	0	74.8796	0	0	57.8217	0	85.1458	81.4083	47.4236	75.1824	167.689	0	254.075	267.478	53.7797	87.1477	163.63	0	174.041	65.123	24.811	0	48.4462	0	0	110.406	67.0155	0	0	0	0	95.4648
		232	992.02	0	0	0	0	0	19.5449	0	0	249.986	0	0	0	285.229	55.183	0	58.7523	0	0	82.0148	0	119.07	62.8338	42.1949	0	179.518	0	238.262	165.929	50.9726	76.39	135.471	0	131.295	0	33.629	0	35.6383	0	0	69.4247	57.1057	0	0	0	0	73.6297
		233	995.88	0	69.6575	0	0	0	0	0	0	218.159	0	25.1044	0	267.273	0	0	0	0	0	111.113	0	114.068	61.7222	63.0706	83.0078	232.985	0	339.016	261.02	86.161	67.6005	170.083	0	159.029	26.8	0	0	0	0	0	143.27	41.3012	0	0	0	0	45.2527
		234	999.74	0	0	0	0	0	0	0	0	208.613	0	52.8964	0	269.605	63.5479	0	0	0	0	128.088	0	101.357	86.7385	77.1105	58.6029	208.652	0	298.24	162.81	77.2974	38.7246	141.593	0	177.938	83.0846	0	0	0	0	0	136.581	51.2429	0	0	0	0	0
		235	1003.6	0	0	0	0	0	0	0	0	255.495	0	52.494	0	261.803	85.0466	0	24.2244	0	0	112.533	0	104.055	139.617	60.6926	56.1469	106.408	0	347.299	224.066	43.9728	83.1565	117.138	0	195.199	65.2603	25.7997	0	44.479	0	0	117.773	49.0476	0	0	0	0	52.6236
		236	1007.46	0	39.2976	0	0	0	0	0	0	237.273	0	42.7724	0	193.588	103.911	0	24.2957	0	0	139.767	0	87.8676	96.6956	26.0434	94.1318	132.041	0	255.201	134.19	39.0221	71.149	142.977	0	192.948	42.111	84.0908	0	52.5311	0	0	87.1516	48.3796	0	0	0	0	84.3298
		237	1011.32	0	20.8487	0	0	0	0	0	0	231.548	0	53.7941	0	236.176	96.8471	0	0	0	0	175.588	0	58.7056	89.5976	33.7214	31.6547	161.295	0	291.926	168.556	0	79.1095	129.867	0	157.746	45.3879	35.7587	0	47.5079	0	0	156.868	59.6147	0	0	0	0	70.0437
		238	1015.18	0	0	0	0	0	0	0	0	166.533	0	51.4047	0	128.959	34.836	0	33.9809	0	0	217.005	0	147.771	115.147	42.4585	41.5311	248.767	0	327.23	124.196	58.4481	86.2905	146.789	0	175.793	37.277	40.4046	0	71.3353	0	0	124.69	86.335	0	0	0	0	59.3706
		239	1019.04	0	0	0	0	0	0	0	0	277.267	0	48.7211	0	257.784	35.7511	0	0	0	0	169.524	0	120.214	84.4708	55.0818	96.8551	305.588	0	316.707	163.767	26.9686	24.6421	101.577	0	154.257	64.4456	92.9303	0	65.5631	0	0	221.427	27.604	32.9772	0	0	0	93.0884
		240	1022.9	0	0	0	0	0	0	0	29.4727	256.291	0	27.9928	0	255.34	47.8687	0	25.2232	0	0	181.574	0	114.397	93.6294	38.1273	43.5702	179.339	0	362.671	194.049	0	58.4411	153.874	0	166.718	23.036	59.0427	0	0	22.304	0	110.071	80.2597	28.9434	0	0	0	76.0834
		241	1026.76	0	0	0	0	0	0	0	38.496	265.337	0	61.1779	0	180.756	71.9943	0	0	0	0	99.328	0	106.754	92.5774	52.6511	100.553	214.296	0	237.463	143.819	43.8347	82.2792	150.064	0	160.197	44.1835	40.8141	0	19.8117	0	0	178.033	61.068	28.4782	0	0	0	99.2217
		242	1030.62	0	0	0	0	0	0	0	0	286.312	0	21.8719	0	373.653	45.9639	0	0	0	0	121.74	0	95.2143	105.757	89.1154	89.4806	253.969	0	353.691	125.149	0	95.7926	121.955	0	137.521	0	69.5504	0	51.3786	25.348	0	194.741	60.9922	54.5719	0	0	0	78.6178
		243	1034.48	0	0	0	0	0	0	0	0	199.301	0	69.1879	0	261.152	28.3542	0	32.7449	0	0	122.583	20.4365	150.798	73.0506	111.746	67.1848	104.125	0	285.378	187.846	18.6824	44.2441	127.319	0	137.942	58.7223	105.149	0	0	33.5114	0	155.418	62.1345	44.6067	0	0	0	91.0792
		244	1038.34	0	0	0	0	0	0	0	74.6653	178.344	0	35.5831	0	188.296	99.069	0	33.6248	0	0	120.298	22.4624	167.692	137.522	56.9633	67.5902	181.5	0	371.203	139.297	27.4936	56.0171	110.318	0	121.182	71.8723	98.7654	0	42.0516	0	0	149.705	49.2284	62.0556	0	0	0	65.3534
		245	1042.2	0	0	0	0	0	0	0	0	255.963	0	66.7897	0	257.399	92.0039	0	0	0	0	75.0555	0	125.001	86.9417	94.5469	99.8571	231.502	0	292.255	181.005	0	88.7679	91.7023	0	149.908	63.0407	141.976	0	63.8468	87.418	0	182.424	106.026	47.1518	0	0	0	74.001
		246	1046.06	0	0	0	0	0	0	0	28.2201	323.379	0	52.9315	0	269.956	73.33	0	0	0	0	163.512	0	114.949	114.099	98.9642	136.093	246.87	0	353.652	191.449	28.5346	44.0572	157.829	0	198.827	79.7312	120.328	0	83.7647	0	0	160.165	39.6884	62.4374	0	0	0	58.55
		247	1049.92	0	0	0	0	0	0	0	36.3281	265.941	0	79.7275	0	305.217	36.6505	0	0	0	0	258.069	0	99.3253	104.909	28.9605	0	171.846	0	282.677	184.214	74.9404	75.7385	165.558	0	251.589	47.0598	142.178	0	35.1283	0	0	99.3144	83.9178	78.5126	0	0	0	61.4482
		248	1053.78	0	0	0	0	0	29.4217	0	0	191.935	0	67.2623	15.6712	233.595	0	0	0	0	0	242.975	35.2658	129.578	56.6912	48.426	74.6282	317.437	0	270.354	202.877	27.3084	43.6405	161.534	0	175.705	90.7583	194.104	0	30.0579	61.6968	0	124.816	68.2266	99.4254	0	0	0	76.8686
		249	1057.64	0	0	0	0	0	0	0	32.7065	270.435	0	43.9393	0	250.2	20.6452	0	0	0	0	169.769	0	194.314	68.0777	51.7061	73.781	274.982	0	297.063	165.55	47.8744	67.7672	156.531	0	289.165	67.5543	190.131	31.2705	0	68.4084	0	106.09	52.2285	0	0	0	17.8563	55.5724
		250	1061.5	0	0	0	0	0	0	0	0	165.941	0	99.3871	0	326.148	54.5585	0	0	0	0	321.936	47.3982	72.6809	152.703	73.7666	63.4037	312.315	0	388.847	197.569	35.5881	47.3781	101.557	0	218.783	47.9997	185.41	0	27.5313	68.0804	0	157.61	49.6532	49.0553	0	0	0	77.1807
		251	1065.36	0	0	0	0	0	35.9214	0	34.2676	127.046	0	129.238	0	231.701	93.6773	0	0	0	0	210.626	32.5842	118.632	100.487	82.3294	63.9714	207.902	0	372.379	218.146	71.5113	62.1023	138.31	0	233.963	48.143	210.309	54.0377	58.0395	80.2193	0	130.882	32.7996	80.623	0	0	0	66.9486
		252	1069.22	0	24.5075	0	0	0	0	0	105.884	204.278	0	72.9003	0	338.228	85.1586	0	0	0	0	191.908	22.797	129.977	136.785	58.049	53.3389	261.202	0	316.429	257.033	58.0952	69.3202	171.457	0	267.673	102.932	184.994	0	42.3988	30.9333	0	103.232	43.5358	53.4705	0	0	0	31.1806
		253	1073.08	0	0	0	0	0	0	23.9553	106.007	185.358	0	160.501	0	264.262	29.3444	0	0	0	0	212.089	0	114.835	110.898	59.7772	91.6754	287.939	0	276.716	243.502	73.9697	42.1515	103.79	0	260.446	48.32	216.31	45.5352	20.6844	78.0449	0	129.977	24.8782	45.8179	0	0	0	45.7633
		254	1076.94	0	0	0	0	0	0	32.206	62.7914	145.711	0	41.015	0	324.26	78.5927	0	0	0	0	242.38	23.412	128.194	156.262	94.4262	61.3094	224.048	0	319.61	265.993	44.5214	59.0381	156.14	0	184.063	60.1199	190.201	0	65.613	62.6604	0	148.806	48.7097	79.6059	0	0	0	55.2409
		255	1080.8	0	0	0	0	0	0	44.6213	0	154.574	31.3898	94.9211	0	234.543	39.192	0	0	0	0	232.326	22.7335	158.273	106.453	52.5438	56.6459	234.968	0	273.647	294.004	87.0271	0	97.9021	0	212.336	99.1185	198.374	73.4807	55.7496	61.1479	0	78.2213	22.5736	36.0974	0	0	0	76.8845
		256	1084.66	0	44.8367	0	0	0	45.9443	53.9193	63.0333	181.711	0	43.0347	0	240.68	93.7607	0	0	0	0	236.153	56.1212	217.587	154.598	146.807	73.7194	225.945	0	309.304	321.749	54.2348	0	169.028	0	177.852	63.6728	238.79	83.8325	53.102	117.15	0	74.3377	59.9862	101.619	0	0	0	102.094
		257	1088.52	0	0	0	0	0	0	64.1767	0	228.347	0	54.9599	0	321.888	42.0294	0	0	0	0	134.593	25.5135	193.185	115.326	35.8122	95.1404	186.845	0	251.521	231.974	42.2624	35.8803	190.892	0	153.162	72.4936	243.441	61.7022	0	80.981	0	140.463	0	83.2962	0	0	0	71.4036
		258	1092.38	0	0	0	0	0	73.059	61.7484	86.6463	185.129	0	79.8042	0	145.937	20.3268	0	0	0	0	188.013	44.9995	221.455	129.396	70.404	0	198.636	0	289.417	226.43	120.688	48.3862	169.272	0	186.74	54.0996	186.146	25.5144	106.034	54.9188	0	77.7931	40.6137	27.9357	0	0	0	131.068
		259	1096.24	0	0	0	0	0	27.3721	68.4171	40.8523	210.927	0	84.7299	0	216.233	99.122	0	0	0	0	270.454	43.4687	178.38	187.564	48.0148	99.1523	200.69	0	256.989	250.671	32.466	60.1071	204.166	0	220.895	52.3171	237.605	108.017	70.5883	63.4161	0	60.8476	0	68.1486	0	0	0	82.2807
		260	1100.1	0	0	0	0	0	0	48.1542	107.133	155.933	0	52.9966	0	173.346	90.6839	0	0	0	0	203.727	38.7673	164.558	140.739	91.5934	45.1794	178.762	0	262.278	309.083	56.6627	41.6402	153.14	0	172.345	96.7945	254.15	78.9116	38.8603	143.207	0	111.822	0	59.1655	0	0	0	90.1029
		261	1103.96	0	101.71	0	0	0	66.012	103.194	118.708	210.767	32.2544	74.1623	0	270.74	71.4382	0	0	0	0	265.177	100.097	204.471	158.017	50.5205	57.3665	144.568	0	330.538	325.652	86.8006	77.1724	158.777	0	195.538	42.5521	176.919	140.368	34.1573	191.162	0	104.672	0	46.8435	0	0	0	87.2907
		262	1107.82	0	84.2369	0	0	0	62.4898	77.2961	143.421	217.988	18.8831	0	0	276.561	110.974	0	0	0	0	211.944	52.1722	169.153	191.167	50.168	32.0468	243.634	0	356.975	427.733	168.043	41.7004	104.724	0	201.696	112.242	267.26	110.658	46.0453	137.825	0	88.6353	0	33.5062	0	0	0	182.619
		263	1111.68	0	43.4644	0	0	0	33.0507	139.428	90.9984	143.017	44.8446	70.2548	0	191.718	61.6482	0	0	0	0	249.676	60.5649	182.029	203.159	89.2877	52.375	217.106	0	430.411	338.485	76.9746	55.1324	143.473	0	142.179	36.2245	236.288	119.656	0	129.609	0	123.074	0	65.3759	0	0	0	97.5552
		264	1115.54	0	0	0	0	0	66.3954	147.744	59.7052	115.482	39.1398	63.3189	0	295.762	98.9128	0	0	20.5067	0	190.201	0	216.686	158.655	127.928	42.0306	244.189	0	298.214	274.913	101.587	87.0451	236.71	0	104.731	68.8072	273.864	85.3944	0	70.559	0	93.5478	0	0	0	0	0	148.609
		265	1119.4	0	0	0	0	0	62.6197	118.148	167.09	154.848	0	73.8034	0	259.636	76.4907	0	0	22.5406	0	202.997	0	121.631	167.191	33.6852	44.4427	207.86	0	402.152	348.996	48.7573	49.171	228.726	0	164.998	90.1157	301.484	53.595	65.0818	120.65	0	105.194	0	90.0071	0	0	0	139.587
		266	1123.26	0	0	0	0	0	93.1634	180.969	131.168	134.402	0	102.097	0	223.717	45.7132	0	0	0	0	244.178	79.2174	165.148	164.951	111.474	73.2185	174.301	0	345.467	386.865	78.5661	91.6718	181.869	0	129.359	69.8802	234.978	105.575	0	112.074	0	82.7863	0	48.3425	0	0	0	163.104
		267	1127.12	0	0	0	0	0	50.4457	190.094	129.869	141.388	24.8512	79.1177	0	234.438	0	0	0	0	0	201.761	25.2012	170.198	182.522	67.3305	92.7949	146.164	0	354.146	283.093	54.9617	86.9959	180.538	0	110.202	76.9174	205.365	80.7343	30.353	142.771	0	75.6727	0	73.7956	0	0	0	215.508
		268	1130.98	0	0	0	0	0	66.1831	160.284	135.54	137.907	91.9069	21.9499	0	184.236	147.998	0	0	20.9438	0	296.307	88.202	186.069	196.094	149.963	57.6688	179.294	0	393.923	364.691	113.943	97.2443	187.99	0	55.6328	61.1284	299.783	112.907	54.0353	153.295	0	36.4529	0	73.1581	0	0	0	169.134
		269	1134.84	0	0	0	0	0	80.9886	104.796	146.636	97.7532	0	96.5382	0	187.009	29.653	0	0	0	0	189.636	41.9394	241.068	192.712	70.1109	79.1369	150.046	0	305.491	279.767	96.0883	55.438	162.441	0	65.1976	69.3299	182.864	74.7716	42.4051	183.76	0	78.3627	0	0	0	0	0	113.378
		270	1138.7	0	51.0185	0	0	0	55.2933	214.367	112.716	194.768	23.2118	73.616	0	202.316	87.6492	0	0	33.2685	0	289.664	100.02	169.168	149.509	114.696	94.7995	171.18	0	286.541	353.12	124.875	74.4896	92.816	0	131.939	58.931	231.649	99.2879	65.7036	172.663	0	62.248	0	40.2529	0	0	0	133.63
		271	1142.56	0	53.689	0	0	0	69.7314	223.717	163.218	128.336	44.7109	110.556	0	251.43	84.2664	0	17.9291	0	0	252.239	52.4342	300.529	235.69	104.041	28.2242	139.763	0	385.471	326.901	78.6902	83.0651	179.117	0	103.622	93.056	175.494	88.2781	65.3277	180.834	0	91.692	0	24.2008	0	0	0	130.187
		272	1146.42	0	0	0	0	0	80.2152	111.516	136.78	149.549	41.9901	127.796	0	231.288	127.515	0	0	46.6901	0	282.888	93.967	156.68	201.271	135.829	72.4658	73.8125	0	339.701	306.399	28.133	87.9683	233.828	0	146.128	105.326	160.467	126.841	21.1496	212.553	0	77.3983	0	0	0	0	0	104.014
		273	1150.28	0	0	0	0	0	99.254	197.213	145.968	192.663	44.4718	150.886	0	185.078	163.562	0	0	42.4491	0	274.245	97.9569	194.79	170.453	95.6899	97.7645	97.0824	0	348.329	257.298	129.682	74.829	226.183	0	121.822	88.4609	184.641	128.969	0	163.754	0	31.033	0	49.6078	0	0	0	101.268
		274	1154.14	0	0	0	0	0	99.0064	173.402	240.375	92.6941	93.1721	136.919	0	227.214	152.414	0	0	0	0	319.694	88.5711	208.361	168.193	114.524	72.8957	101.986	0	344.86	317.016	83.4775	105.303	175.785	0	160.77	97.3635	220.881	74.1302	87.1278	161.114	0	0	0	28.4736	0	0	0	128.809
		275	1158	0	0	0	0	0	75.7451	188.569	200.996	42.7302	0	152.982	0	314.652	125.62	0	0	26.6659	0	229.459	138.734	271.822	152.087	176.167	59.1009	116.029	0	304.252	241.485	82.8359	55.9365	184.488	0	167.7	123.024	188.669	59.4922	60.9618	105.984	0	0	0	33.514	0	0	0	155.617
		276	1161.86	0	52.7821	0	0	0	95.1372	119.963	193.948	125.653	66.0693	140.866	0	192.847	160.374	0	0	0	0	183.281	59.7545	182.337	203.12	147.369	28.6527	113.593	20.1715	305.959	215.465	153.533	82.1188	214.283	0	86.3694	137.109	213.512	93.8683	52.1705	202.31	0	25.5688	0	55.138	0	0	0	20.7496
		277	1165.72	0	0	0	0	0	74.3191	169.834	153.912	136.061	0	117.225	0	213.933	209.763	0	0	0	0	205.297	162.386	193.163	145.166	135.406	0	66.6971	24.1128	330.691	225.633	137.122	65.9713	288.419	0	171.583	154.553	170.716	92.6855	90.7411	214.824	0	52.5638	0	61.2279	0	0	0	108.744
		278	1169.58	0	0	0	0	0	154.722	175.33	145.53	149.773	47.8313	203.67	0	176.717	57.497	0	0	0	0	256.227	108.378	143.984	162.433	169.383	40.7491	70.778	0	353.991	178.944	109.299	67.8985	253.97	0	88.9205	97.2424	147.659	137.174	60.1595	172.972	0	42.5064	0	88.5759	0	0	0	183.224
		279	1173.44	0	0	0	0	0	86.3076	156.641	137.349	152.108	62.4171	172.244	0	244.745	147.082	0	0	0	0	150.435	105.432	242.976	105.297	228.156	27.1543	121.034	0	282.039	240.031	151.561	96.6636	249.474	0	100.095	109.989	178.883	67.2572	58.6286	198.52	0	50.7864	0	49.3146	0	0	0	150.609
		280	1177.3	0	0	0	0	0	92.8837	167.345	226.826	183.565	59.6631	201.068	0	146.554	139.612	0	0	0	0	208.155	115.585	244.968	121.002	167.491	21.1628	143.753	0	333.142	181.639	94.6711	120.604	196.523	0	117.418	129.511	174.472	130.411	24.5294	197.365	0	48.2753	0	46.5797	0	0	0	95.2063
		281	1181.16	0	0	0	0	0	149.356	232.242	207.256	169.715	81.0111	238.73	0	249.733	177.563	0	0	0	0	192.56	111.087	234.311	113.334	227.655	30.4531	92.6924	26.4428	313.53	207.897	98.5335	172.665	207.218	0	100.216	142.424	184.223	94.9176	35.8743	210.349	0	29.8399	0	0	0	0	0	125.3
		282	1185.02	0	0	0	0	0	141.355	140.143	181.376	161	102.85	225.881	0	203.858	209.174	0	0	0	0	202.788	80.2426	210.657	118.329	196.595	0	108.344	0	385.674	162.175	188.636	125.893	200.902	0	164.833	128.12	174.529	75.4137	62.689	149.218	0	53.1958	0	61.3562	0	0	29.6179	38.7435
		283	1188.88	0	0	0	0	0	90.6115	196.592	194.867	224.851	74.3038	266.648	0	179.617	195.32	0	40.303	0	0	251.569	126.007	249.901	134.5	211.462	25.1183	89.4046	57.1363	235.208	212.663	133.591	150.444	256.878	0	170.771	103.5	143.461	128.818	44.1597	220.306	0	28.088	0	53.4962	0	0	18.7139	128.032
		284	1192.74	0	0	0	0	0	42.5365	185.266	260.247	174.77	124.057	243.586	0	236.587	169.185	0	79.9037	0	0	265.579	84.4256	114.897	95.7999	268.043	0	107.851	60.7299	338.172	179.222	80.6098	132.924	241.776	0	104.449	174.331	102.771	165.549	127.979	153.091	0	36.0106	0	32.3224	0	0	33.0277	130.345
		285	1196.6	0	0	0	0	0	122.34	206.785	114.862	178.19	52.1219	210.687	0	232.516	190.406	0	38.8017	0	0	213.65	83.1282	211.098	61.6104	227.821	0	148.034	0	311.013	166.649	121.978	111.108	301.089	0	123.916	200.981	174.027	143.782	67.9643	250.496	0	0	0	54.5387	0	0	0	131.409
		286	1200.46	0	0	0	0	0	92.7218	159.461	126.33	185.28	109.552	327.904	0	210.058	253.802	0	52.7351	0	0	210.446	102.794	216.706	87.3691	232.07	0	125.545	0	394.076	145.135	89.7641	89.1716	177.261	0	192.318	148.052	140.614	142.119	112.965	167.971	0	41.8313	0	48.0202	0	0	67.4525	100.892
		287	1204.32	0	0	0	0	0	133.866	215.965	206.414	279.466	90.9316	339.423	0	278.813	146.131	0	0	0	0	213.606	91.1167	176.956	102	228.29	0	107.392	69.2314	307.86	137.088	82.6436	152.045	283.308	0	221.244	172.013	20.1571	107.153	51.6585	190.862	0	0	0	0	0	0	35.4882	141.517
		288	1208.18	0	0	0	0	0	114.244	153.995	177.003	157.475	100.519	223.183	0	194.669	227.573	0	66.0463	0	0	301.369	136.371	142.322	103.582	199.448	0	147.917	0	294.079	121.014	77.4088	108.225	190.011	0	156.794	144.867	26.313	67.3853	59.2443	157.528	0	29.9471	0	84.1542	0	32.315	0	106.275
		289	1212.04	0	0	0	0	0	114.055	246.707	205.983	239.308	113.37	411.676	26.0181	165.203	234.418	0	48.1077	0	0	244.613	122.937	193.233	138.682	195.759	0	177.589	31.1957	347.126	135.865	76.7101	89.3585	244.716	0	172.062	111.494	62.2069	173.492	53.8382	250.502	0	23.3434	0	24.9783	0	0	59.6688	132.088
		290	1215.9	0	192.144	0	0	0	139.596	220.062	123.486	189.127	46.5756	372.664	52.1853	155.56	217.193	0	80.5449	0	0	218.709	99.5301	175.699	142.732	151.46	0	188.031	40.358	272.743	203.625	54.7876	159.58	206.106	0	126.083	155.593	67.5711	139.908	93.5019	280.007	0	45.5921	25.5005	0	0	0	41.8068	63.1662
		291	1219.76	0	116.052	0	0	0	135.358	141.88	222.895	324.872	99.0753	237.213	45.7902	163.11	169.546	0	108.578	0	0	256.167	101.171	201.073	142.058	129.038	0	148.519	93.6553	390.538	137.764	97.888	154.699	147.995	0	174.195	148.858	82.8544	128.976	84.8396	217.42	0	0	0	54.866	0	0	86.8626	96.0953
		292	1223.62	0	162.703	0	0	0	95.9974	118.765	170.731	258.11	143.905	308.501	0	204.773	148.449	0	98.0693	0	0	230.044	146.234	199.115	61.8949	93.2253	0	144.129	69.915	431.692	133.547	89.3587	159.307	112.566	0	112.508	135.919	114.535	128.8	88.7876	243.944	0	0	31.2068	41.4779	0	59.7816	99.012	97.9854
		293	1227.48	0	124.203	0	0	0	195.74	140.418	178.867	228.427	107.542	276.55	0	246.881	209.517	0	64.1461	0	0	293.149	87.8682	157.677	97.1724	181.667	0	155.429	77.8103	392.942	166.36	105.563	131.376	176.652	0	184.392	91.2273	80.8152	201.565	104.753	316.335	0	0	24.4525	30.6324	0	45.3579	91.6994	178.08
		294	1231.34	0	72.4837	0	36.4705	0	159.614	123.471	231.44	204.057	154.876	368.815	49.4755	127.89	261.116	0	63.797	0	0	312.451	127.688	192.625	136.993	201.193	0	86.2556	73.4459	354.234	167.589	91.8279	110.303	185.347	0	215.183	117.009	103.703	200.803	86.2199	223.361	0	29.5956	0	34.8501	0	78.0504	156.835	198
		295	1235.2	0	102.287	0	31.4323	0	113.449	187.605	238.833	217.539	99.1329	390.799	22.0125	173.045	228.883	0	77.1002	0	0	246.863	160.308	217.493	115.526	128.486	0	167.075	53.4109	356.955	116.65	67.4509	132.677	147.704	0	147.39	179.011	114.527	199.676	88.1054	218.482	0	0	0	59.1377	0	81.0601	99.128	172.757
		296	1239.06	0	87.3377	0	96.9323	0	150.862	152.646	253.086	142.006	141.279	418.506	119.918	256.894	183.649	0	38.2639	0	0	180.76	122.13	204.318	127.913	157.394	0	145.754	96.3662	361.056	115.918	58.6034	149.159	170.916	0	201.274	174.345	85.955	135.505	46.0748	234.766	0	0	31.0765	76.0936	0	104.015	157.284	176.653
		297	1242.92	0	106.033	0	31.047	0	144.049	190.976	264.732	158.001	155.803	351.238	26.8471	202.737	120.285	0	69.8655	0	0	257.633	132.541	170.88	185.436	127.43	0	213.102	116.964	263.57	156.906	80.3502	164.121	176.593	0	170.079	52.6896	93.7377	223.233	49.8549	252.609	0	0	28.9701	38.9818	0	81.5562	159.915	218.774
		298	1246.78	0	116.905	0	91.6159	0	166.313	183.912	323.493	234.82	119.139	375.711	89.8497	124.926	186.534	0	83.0144	0	0	174.855	124.256	124.881	155.782	123.331	0	150.062	67.3053	329.499	81.0475	31.4675	89.2785	207.851	0	212.451	85.7515	82.9495	190.051	58.7525	190.568	0	0	0	0	0	68.5504	235.483	181.818
		299	1250.64	0	145.327	0	73.8414	0	237.585	180.475	214.572	214.943	183.317	482.111	56.9856	142.082	258.991	0	30.7157	0	0	151.422	117.776	211.234	147.511	93.2194	0	193.785	62.8459	243.526	96.0665	34.5075	125.183	150.711	0	210.654	155.176	132.809	162.605	80.0034	164.472	0	0	0	0	0	111.143	213.601	149.026
		300	1254.5	0	27.1273	0	98.644	0	181.149	268.717	274.524	238.454	204.647	411.439	105.238	214.473	197.752	0	83.7697	0	0	154.025	125.908	160.351	152.818	93.8961	0	149.382	90.9199	254.318	53.905	67.2988	71.7608	162.399	0	207.24	69.6282	133.765	168.094	51.7872	269.547	0	0	0	56.3134	0	115.968	233.12	175.46
		301	1258.36	0	128.975	0	199.909	0	239.217	274.913	192.567	238.267	169.698	320.455	76.99	150.088	140.725	0	66.6701	0	0	232.705	92.1714	185.98	114.263	118.245	0	154.961	56.9816	104.433	146.593	0	152.78	76.0066	0	126.246	80.177	138.836	192.892	39.0573	193.631	0	0	0	33.7016	0	163.35	225.003	196.324
		302	1262.22	0	0	0	129.819	0	192.994	246.583	167.514	369.748	172.183	409.94	97.9981	115.808	136.149	0	101.269	0	0	182.085	109.709	242.083	229.758	46.1925	0	148.716	64.0658	235.825	67.2263	43.6467	149.486	143.265	0	159.224	145.61	205.451	100.089	0	295.237	0	0	0	103.55	0	159.598	128.76	185.426
		303	1266.08	0	112.95	0	189.947	0	245.605	288.249	206.692	337.524	138.338	360.908	87.4928	159.229	156.351	0	88.4291	0	0	206.667	114.89	200.85	175.728	21.6141	0	100.627	96.8866	227.482	95.0959	47.9662	119.208	101.233	0	159.938	88.7878	143.439	182.694	36.5755	188.979	0	0	0	76.4153	0	150.094	240.279	192.177
		304	1269.94	0	149.419	0	204.037	0	235.612	199.779	247.116	297.856	136.856	225.684	41.2213	136.356	197.371	0	102.252	0	0	178.205	99.03	220.394	228.552	64.1824	0	153.272	38.3265	175.643	129.237	27.8004	167.85	134.797	0	235.509	121.015	117.816	214.332	53.1994	235.109	0	0	0	88.9232	0	185.549	187.37	291.038
		305	1273.8	0	87.4081	0	174.853	0	279.843	209.014	164.803	205.192	88.3798	319.786	99.4053	122.299	254.818	0	52.8527	0	0	166.927	153.332	286.06	176.681	67.2435	0	139.286	79.2325	288.445	129.977	77.1454	161.566	152.339	0	94.7609	177.514	166.36	180.58	47.5128	206.467	0	0	0	135.11	0	132.302	214.568	220.105
		306	1277.66	0	126.676	0	106.861	0	285.835	281.844	130.513	254.675	130.401	336.901	112.313	70.9421	200.607	0	72.9374	0	0	95.9759	80.8317	231.632	230.262	112.3	0	181.029	67.3419	219.176	96.9724	69.1046	170.415	88.7688	0	165.516	155.687	169.265	149.355	43.9525	247.898	0	0	0	132.861	0	150.489	218.754	302.968
		307	1281.52	0	79.3243	0	175.337	0	289.24	287.15	217.581	350.251	107.728	227.125	121.875	144.398	193.744	0	101.73	0	0	138.896	221.897	209.233	171.72	77.983	0	189.14	38.0952	294.381	96.3544	52.0523	146.961	144.181	0	50.8431	167.426	157.693	175.166	54.5166	248.015	0	0	0	85.1566	0	249.236	274.882	206.571
		308	1285.38	20.0214	147.855	0	199.929	0	287.112	221.706	237.234	303.128	150.746	326.527	29.299	180.121	165.619	0	58.5698	0	0	167.048	124.936	229.108	171.873	64.2644	0	142.671	64.1607	289.802	104.192	38.1455	116.999	129.866	0	145.997	89.0873	115.427	149.651	40.0948	255.585	0	20.926	0	86.4724	0	231.658	190.927	198.334
		309	1289.24	0	184.153	0	176.361	0	235.403	161.809	185.296	275.085	122.041	338.215	69.8314	162.652	180.992	0	58.7976	0	0	155.995	102.225	209.743	149.894	52.7878	0	83.3493	66.3156	307.511	137.322	91.4498	124.042	145.544	0	162.136	88.6125	126.933	227.883	31.3097	206.064	0	0	0	104.997	0	146.191	275.091	272.493
		310	1293.1	0	170.447	0	220.914	0	242.222	345.863	195.743	270.291	143.107	361.805	115.201	100.915	206.548	0	96.4406	0	0	147.619	109.484	236.494	169.222	97.3317	0	128.947	24.2239	343.635	135.03	42.9618	159.003	156.057	0	155.688	131.571	202.293	159.073	87.0761	193.104	0	0	0	77.2439	0	223.257	281.688	260.408
		311	1296.96	0	219.351	0	220.743	0	245.122	158.127	128.887	251.528	180.881	220.641	86.3871	162.925	122.34	0	78.0268	0	0	146.759	75.9689	139.443	243.271	69.6523	0	165.882	75.9892	295.016	93.7135	70.361	141.791	134.015	0	113.533	183.132	190.644	157.174	38.1533	208.846	0	37.4508	0	135.621	0	233.502	208.939	208.027
		312	1300.82	0	155.809	0	287.678	0	345.03	177.03	133.976	241.876	98.1352	283.572	49.5315	119.225	174.839	0	54.7747	0	0	137.646	45.3787	220.558	175.803	71.5439	0	147.269	0	364.325	107.794	36.0343	138.299	156.965	0	152.26	165.314	160.916	151.849	0	149.819	0	42.39	0	102.676	0	212.928	250.287	195.055
		313	1304.68	0	218.45	0	234.555	0	335.516	142.523	135.05	315.801	199.894	300.21	24.8275	32.3154	152.227	0	52.0746	0	0	147.832	66.356	117.656	211.832	42.0198	0	145.277	0	369.609	139.493	72.9919	160.326	174.08	0	103.401	192.611	106.318	189.753	55.8661	162.61	0	60.1167	0	114.899	0	215.302	223.791	187.287
		314	1308.54	0	240.689	0	271.126	0	318.729	121.654	196.661	104.378	141.271	284.015	91.0362	98.9348	182.139	0	34.686	29.454	0	56.5592	85.0875	115.282	123.745	43.0428	19.279	172.043	0	248.486	124.232	83.1662	155.037	166.338	0	151.451	199.703	186.045	239.012	57.765	159.898	0	78.7867	0	140.088	0	219.104	263.512	263.58
		315	1312.4	0	220.432	0	237.009	0	278.053	180.338	117.636	196.696	126.174	249.486	46.4961	64.6705	113.42	0	33.5286	0	0	113.739	96.4962	201.17	184.277	117.529	0	122.565	26.3734	321.216	77.2788	65.6285	68.9863	208.182	0	163.232	148.594	214.902	215.736	40.4345	174.005	0	40.1576	0	136.379	0	290.999	235.97	230.619
		316	1316.26	0	211.019	0	203.048	0	314.621	228.913	108.639	232.25	141.903	340.036	0	109.282	184.434	0	22.4017	0	0	133.802	115.328	204.717	120.45	63.5193	52.9576	124.05	35.8869	376.686	121.054	94.9319	140.017	181.485	0	160.131	116.146	153.484	360.584	39.0398	231.14	0	27.5151	0	127.815	0	277.235	206.527	150.75
		317	1320.12	0	207.315	0	175.008	0	274.176	213.654	116.306	201.358	130.712	287.73	28.7961	93.2064	219.346	0	24.2055	0	0	147.105	21.507	215.75	167.721	49.7131	30.4192	167.491	0	336.843	157.727	58.0869	168.852	156.969	0	152.657	191.44	163.777	244.785	26.699	260.865	0	67.2075	0	192.172	0	271.932	230.844	180.001
		318	1323.98	0	226.214	0	241.67	0	259.142	226.767	202.481	262.753	77.1567	359.238	100.696	46.6589	180.761	0	25.1064	0	0	139.497	0	126.625	193.005	66.7413	0	123.55	0	275.346	134.934	41.9701	113.105	164.627	0	150.199	75.1583	228.631	273.828	56.9925	225.545	0	104.637	0	91.4152	0	269.608	322.873	229.389
		319	1327.84	0	176.327	0	272.508	0	339.569	209.418	85.2533	150.479	144.115	313.089	35.8609	79.804	244.531	0	60.3313	0	0	122.941	79.4633	223.531	205.435	38.7369	0	175.577	60.57	351.664	165.668	63.9601	54.3845	83.2718	0	118.538	175.722	203.01	244.6	0	165.503	0	30.6388	0	117.749	0	235.392	256.979	179.78
		320	1331.7	0	81.471	0	261.034	0	247.421	182.871	94.5256	120.717	178.321	192.729	64.9447	77.9661	252.137	0	43.3427	54.8681	0	119.013	23.5053	185.057	125.774	62.1212	33.6167	202.166	77.3382	326.542	118.11	97.1566	67.0505	77.9475	0	164.08	138.908	281.998	245.886	47.0995	247.061	0	66.5649	28.3388	123.164	0	244.679	284.124	180.304
		321	1335.56	0	243.59	0	236.055	0	297.769	226.117	75.7052	228.151	166.558	254.032	28.3974	130.789	150.395	0	0	0	0	163.741	26.159	222.941	157.876	117.843	24.6669	168.597	23.1665	298.424	165.957	23.6603	118.887	198.555	0	151.42	137.465	200.58	270.864	21.4717	289.999	0	105.746	59.4374	230.535	0	292.11	280.325	259.539
		322	1339.42	0	233.209	0	285.295	0	279.139	175.901	116.587	227.215	159.149	304.172	46.3273	81.2056	81.8374	0	46.0405	0	0	139.762	59.6198	155.755	220.35	90.4469	83.2445	247.086	52.245	384.207	177.841	96.8944	174.92	188.838	0	157.3	142.896	268.712	169.021	0	252.988	0	76.6541	52.7182	250.264	0	231.304	241.191	254.594
		323	1343.28	0	210.995	0	223.068	0	254.474	189.615	131.596	121.15	114.998	193.848	25.0313	102.899	153.895	0	47.4578	58.1933	0	211.577	0	148.875	190.244	54.3733	147.999	207.26	59.5346	275.577	107.729	47.5155	184.713	126.343	0	136.421	151.812	267.794	258.163	0	218.256	0	110.447	38.2627	249.691	0	230.647	255.063	328.801
		324	1347.14	0	233.523	0	301.177	0	352.795	221.524	74.0419	164.528	170.161	249.29	79.8729	45.8739	110.162	0	51.3584	32.3065	0	164.513	62.6099	148.773	180.522	40.8915	119.989	183.857	26.2221	310.905	167.166	0	142.293	210.62	0	137.045	140.248	244.814	241.325	48.649	209.928	0	51.5661	72.1841	248.122	0	215.311	305.203	209.487
		325	1351	0	153.484	0	277.42	0	263.159	141.604	145.826	249.823	229.996	265.58	96.0886	53.5509	124.376	0	61.029	55.6687	0	88.475	0	119.225	136.95	84.305	39.8272	148.625	41.9291	259.199	207.484	0	145.328	167.502	0	144.748	149.516	294.26	256.934	22.714	193.27	0	94.8401	27.6667	252.036	0	207.902	248.211	246.54
		326	1354.86	0	210.558	0	241.467	0	247.249	193.596	167.165	233.772	110.048	272.721	42.3517	100.103	96.7748	0	48.1141	21.796	0	139.836	0	115.546	148.816	121.937	137.356	156.4	39.727	404.682	140.427	90.3949	173.299	284.926	0	168.345	163.873	259.758	203.378	0	233.622	0	65.4977	80.0093	242.91	0	270.862	277.589	211.543
		327	1358.72	0	272.083	0	237.106	0	180.207	138.623	143.761	239.43	161.64	200.689	79.1618	72.2375	143.085	0	47.9495	58.392	0	133.787	0	119.256	164.111	79.544	173.09	247.23	32.0053	199.554	188.479	88.0029	133.574	186.799	0	115.443	159.314	230.785	297.129	0	161.384	0	82.5315	0	236.965	0	250.878	248.329	167.386
		328	1362.58	0	201.292	0	217.2	0	217.966	208.09	115.865	249.918	156.758	282.268	89.8361	87.0214	114.291	0	50.0707	25.6462	0	135.054	0	150.642	168.257	74.8092	166.803	221.376	51.7601	271.362	61.5224	124.33	146.056	139.648	0	199.292	147.305	246.195	216.047	47.4883	266.048	0	29.0777	91.6157	283.927	0	220.346	216.187	188.125
		329	1366.44	0	168.897	0	297.22	0	160.985	235.983	129.333	207.171	93.1077	292.033	115.775	106.309	120.858	0	33.0985	64.6089	0	191.935	56.0103	134.233	167.817	73.3035	118.385	145.399	0	210.103	106.285	57.8722	190.297	168.496	0	86.7939	96.9747	265.81	290.757	0	340.422	0	107.593	70.1523	309.843	0	244.253	188.948	182.02
		330	1370.3	0	233.735	0	282.651	0	214.078	209.783	193.335	247.101	149.885	281.561	82.7803	106.605	140.696	43.1216	57.486	0	0	81.0507	48.7045	227.584	153.445	97.4133	114.482	124.068	27.5823	197.332	110.971	27.2866	142.787	223.786	0	174.187	171.061	354.52	212.782	0	232.173	0	69.0254	66.2668	247.37	0	219.319	202.234	141.825
		331	1374.16	0	193.497	21.6697	267.194	0	313.926	166.79	202.152	303.816	185.518	255.168	93.8174	80.4214	175.634	33.4253	63.7271	0	0	121.276	36.5223	55.2664	137.832	75.2369	89.6143	99.1356	48.1491	220.026	71.1517	95.9426	216.723	139.839	0	216.492	119.269	331.655	309.432	50.0851	240.93	0	65.8305	112.254	230.409	0	198.401	225.76	233.88
		332	1378.02	0	178.243	0	327.167	0	160.572	182.269	223.974	269.303	220.298	242.433	134.635	89.0734	154.487	45.5375	62.4528	33.9661	0	208.974	0	150.061	191.215	76.9554	136.962	237.341	21.9912	277.666	47.3484	58.8546	195.28	122.246	0	92.4558	122.996	293.662	313.097	41.1264	215.495	0	119.951	121.005	301.224	0	259.772	234.49	212.159
		333	1381.88	0	125.541	32.3688	281.321	0	222.256	175.826	167.551	163.365	203.312	285.909	132.488	104.621	90.8247	70.3752	58.6264	0	0	186.759	47.0582	186.477	133.841	96.9661	123.593	222.714	46.0214	248.382	182.819	39.1757	163.196	193.821	36.4765	164.03	65.7133	237.059	287.776	0	190.434	0	55.7212	100.589	301.3	0	146.728	171.268	223.095
		334	1385.74	0	106.803	39.7748	318.895	0	219.693	159.789	205.487	206.548	121.181	315.445	35.4346	136.748	195.916	35.5061	37.0858	0	0	216.737	0	109.564	188.453	139.794	129.47	244.016	46.3988	221.584	165.267	96.1994	172.969	215.329	0	133.703	55.9336	283.407	203.877	0	198.35	0	62.1808	67.309	320.755	0	189.132	197.922	257.742
		335	1389.6	0	148.026	0	182.432	0	213.603	108.811	229.859	84.5169	113.484	347.121	61.2679	98.8023	164.457	87.862	56.6403	18.7333	0	207.839	38.3272	154.842	146.756	93.5978	81.5432	161.887	43.104	177.822	120.55	93.8251	199.295	165.06	0	70.4581	116.185	278.635	228.61	41.5678	268.975	0	44.02	69.541	251.559	0	229.952	221.434	196.103
		336	1393.46	0	186.126	40.5005	182.313	0	250.059	136.358	302.574	221.714	188.983	281.304	104.611	55.9711	208.048	118.636	50.4708	61.0587	0	259.651	74.6635	129.004	195.774	161.95	93.1204	198.776	44.207	260.833	81.6156	132.548	138.72	191.06	30.5595	180.493	87.6266	325.794	186.299	31.5683	149.173	0	93.035	140.603	317.101	0	161.81	159.522	213.078
		337	1397.32	0	146.731	31.3871	232.697	0	248.755	97.3789	209.717	247.894	153.257	243.424	92.2457	135.614	74.6838	77.4263	0	29.5469	0	242.93	37.2268	169.055	199.603	78.5357	0	216.675	41.7998	165.672	154.525	146.21	114.034	58.8846	19.6276	127.42	88.6512	326.398	180.786	25.2293	187.481	0	93.8825	161.685	238.488	0	182.214	163.288	180.529
		338	1401.18	0	121.882	0	359.698	0	211.981	141.763	258.531	199.678	197.927	261.39	87.7923	148.797	100.029	138.726	0	65.8443	0	147.196	48.3499	85.7572	187.672	21.6551	117.686	207.363	0	261.421	147.016	88.5352	103.881	108.511	26.5793	171.634	139.874	224.579	299.436	21.4464	161.363	0	53.1355	141.413	320.598	18.3347	177.469	182.548	143.298
		339	1405.04	0	143.116	76.0275	344.644	0	218.467	101.587	181.257	223.201	230.917	261.79	74.7135	177.347	118.473	63.5193	46.4723	0	0	142.197	89.4223	107.57	193.424	48.2352	104.391	233.263	53.9386	180.58	163.732	114.756	163.211	47.03	30.6909	172.118	75.4723	250.562	211.505	0	184.678	0	44.3303	74.8386	259.432	18.8578	259.856	114.766	240.861
		340	1408.9	0	169.992	32.7184	394.907	0	180.357	81.2939	222.157	213.192	200.84	286.482	101.187	71.2043	117.301	136.932	36.2977	0	0	187.582	54.977	155.722	255.386	37.251	59.4749	199.102	44.8675	247.036	201.659	89.964	187.534	128.961	47.9033	150.269	81.8587	288.195	263.393	38.5008	258.796	0	54.8038	68.2227	269.944	0	130.198	149.846	164.711
		341	1412.76	0	158.302	33.556	350.82	0	227.975	117.866	267.779	240.961	154.955	277.026	38.9601	140.137	112.471	90.2044	62.1967	23.6391	0	224.27	52.5647	150.773	238.261	25.1514	90.418	177.377	78.0226	144.213	236.384	132.407	166.465	0	99.9574	124.824	128.044	287.17	229.216	58.51	272.792	0	20.4332	78.1733	289.991	0	176.651	126.705	227.192
		342	1416.62	0	144.275	45.2412	300.372	0	246.324	131.667	237.066	271.533	185.767	319.248	40.1479	150.583	54.1923	100.961	0	0	0	155.745	79.3991	89.5146	194.809	62.7233	56.0601	203.068	44.5074	224.013	141.738	162.826	204.823	80.7889	54.1197	214.616	101.461	343.549	149.068	80.5525	353.541	0	27.026	86.1397	260.744	0	146.527	76.0343	202.973
		343	1420.48	0	169.691	59.8314	255.487	0	279.936	132.259	235.166	235.328	236.622	299.51	58.1319	183.946	115.2	91.8674	56.0638	0	0	154.466	109.073	133.558	177.717	28.8062	47.891	222.035	62.8065	255.157	224.604	169.806	191.827	128.845	22.0804	178.321	136.049	352.961	217.045	46.0192	241.961	0	70.1189	110.849	128.244	30.8442	116.624	137.345	150.141
		344	1424.34	23.6163	194.438	39.6952	316.758	0	252.088	128.922	233.566	211.826	232.32	227.858	53.9788	204.658	86.3678	104.281	0	35.1852	0	197.879	92.8764	70.2462	250.185	44.8649	104.468	200.483	47.9574	166.942	179.657	265.008	157.215	136.484	40.6807	153.279	118.482	362.474	272.074	76.8638	282.5	0	46.6417	88.0225	234.681	41.3245	132.679	166.251	112.78
		345	1428.2	0	159.31	27.5003	260.359	0	220.358	148.379	257.616	206.464	242.157	246.977	74.2035	194.299	95.3117	137.678	79.2216	0	0	169.247	123.165	104.33	144.985	0	60.9911	155.675	26.9984	233.877	208.167	300.124	105.838	102.776	66.1165	160.684	114.961	302.621	272.416	128.222	251.902	0	82.5046	64.6	194.607	54.1504	122.163	102.071	198.946
		346	1432.06	0	163.872	0	156.761	0	244.239	153.735	135.972	146.835	181.996	320.247	74.6644	178.75	28.3707	153.987	43.8131	0	0	181.025	88.2867	111.727	152.932	0	73.0637	196.654	46.5174	259.033	172.623	232.06	75.0283	147.792	23.9808	135.223	185.134	229.248	199.362	123.278	229.973	0	34.4625	75.6075	241.143	81.0772	174.137	179.7	161.555
		347	1435.92	0	156.761	0	201.467	0	212.641	125.123	222.066	177.84	204.897	254.034	31.1303	224.906	116.956	173.432	0	56.6057	0	178.371	113.154	39.5345	165.904	0	69.5543	196.677	0	295.809	246.035	215.595	97.517	129.248	48.687	113.294	158.08	320.15	277.117	99.079	276.42	0	21.3637	94.5339	145.45	42.7701	179.2	148.765	169.466
		348	1439.78	0	221.657	0	242.071	27.2866	244.332	148.157	190.22	230.269	194.651	216.962	55.3537	220.485	37.8149	72.4317	36.1416	0	27.3566	240.871	130.648	58.333	218.291	0	49.4056	245.656	33.9633	316.345	85.951	306.067	160.826	149.149	30.0887	153.88	176.607	264.579	225.585	123.306	262.743	0	64.49	104.506	177.942	144.539	53.1066	141.695	271.458
		349	1443.64	0	245.459	47.5924	247.794	0	232.556	195.976	170.319	173.409	169.968	340.975	55.8875	265.786	95.0688	85.4356	57.879	0	51.4617	171.894	136.136	85.7406	226.324	39.4383	39.2424	213.695	23.6782	128.777	214.168	321.423	119.912	176.135	31.8076	142.289	123.086	297.336	255.481	0	219.037	0	61.6541	115.781	78.3704	79.8057	114.797	69.8164	155.606
		350	1447.5	0	199.304	52.1073	191.515	23.5618	238.975	87.1537	237.627	135.133	211.086	223.387	121.041	238.505	91.6	183.544	22.6577	0	37.1641	72.2015	100.602	75.3681	289.184	0	59.2846	196.533	67.0363	233.927	96.5529	217.679	177.81	97.0389	30.8871	130.031	159.595	333.936	214.168	92.8455	245.716	0	38.3829	102.727	198.539	98.4796	125.409	119.775	165.401
		351	1451.36	0	157.412	60.6421	212.847	53.3354	275.765	198.494	169.639	167.855	197.526	181.551	42.1251	200.807	62.8364	158.929	66.5536	0	0	79.3722	132.323	0	249.45	0	23.0502	195.816	39.8493	306.168	182.504	288.36	128.219	91.6403	39.2647	240.573	140.256	338.417	232.032	137.597	283.591	0	59.1508	106.738	99.5795	55.3445	78.5679	92.7496	231.538
		352	1455.22	0	122.329	92.8671	216.167	0	197.57	88.5617	235.66	187.906	194.836	295.904	65.4146	148.698	96.5194	117.125	0	0	0	194.338	87.267	58.3641	294.301	0	77.4806	248.67	74.8475	156.983	155.594	200.075	178.077	146.35	0	164.465	183.5	259.337	308.859	204.931	283.861	0	37.0622	106.113	194.782	56.004	122.181	82.6456	165.135
		353	1459.08	0	193.03	77.819	223.248	0	256.18	152.9	253.129	143.479	229.007	236.315	26.4084	232.609	51.4495	124.182	52.3923	0	40.5999	120.434	93.4144	100.754	286.841	0	27.0724	278.175	49.5812	175.404	133.354	333.827	183.369	158.635	23.6397	223.027	211.725	291.081	129.261	185.662	260.633	0	73.4106	0	160.695	46.9494	67.1494	148.895	186.946
		354	1462.94	0	99.6515	81.5761	159.502	40.6445	258.754	114.591	241.856	133.803	114.833	237.425	46.9951	161.574	59.5449	167.584	41.4584	0	30.1618	63.5311	106.856	45.8449	253.056	0	71.1487	317.523	36.5739	211.903	211.156	249.954	153.055	133.977	0	226.199	134.685	290.246	196.828	155.549	234.299	0	48.9903	110.968	114.282	67.5215	129.96	79.7499	115.449
		355	1466.8	0	90.3495	65.8213	228.031	0	338.764	161.938	210.788	148.833	194.775	238.351	44.4311	202.096	111.941	92.7212	46.092	0	63.3384	57.6513	78.7444	82.1312	291.698	0	41.044	181.126	87.4477	206.735	168.911	359.997	155.516	182.588	44.5155	186.548	176.209	295.071	293.015	179.099	236.239	0	0	66.8758	197.045	36.0899	109.172	95.022	120.833
		356	1470.66	0	145.079	42.5121	175.715	60.2936	305.329	122.066	294.464	146.571	169.176	239.145	68.9202	133.434	22.0234	191.865	0	0	40.6204	128.623	151.35	47.713	254.943	0	58.2828	248.368	67.2087	277.594	224.895	340.922	136.672	200.952	0	226.905	174.807	232.139	219.286	180.808	248.363	0	62.3331	141.467	243.731	38.4452	77.1842	99.4118	191.14
		357	1474.52	0	154.356	76.6775	169.026	41.7104	231.75	138.91	260.443	136.213	199.464	278.509	0	113.374	57.3401	168.041	97.1372	0	42.0858	101.629	173.653	72.089	221.325	0	25.5054	233.381	112.269	217.076	132.792	338.187	132.601	218.727	0	226.876	240.751	205.821	201.497	153.004	154.356	0	55.3319	48.8569	262.711	22.0237	92.4538	138.223	213.523
		358	1478.38	0	191.82	55.4735	152.566	45.5675	240.912	223.779	267.918	141.616	258.625	242.802	99.7712	150.012	57.6679	179.952	55.9735	0	66	103.257	135.038	79.3109	246.773	39.3002	0	273.079	31.7622	265.865	112.614	377.783	138.892	254.703	0	272.944	196.073	210.163	206.894	195.32	207.692	0	51.6233	38.1413	270.299	22.5997	46.6221	41.6253	99.0716
		359	1482.24	0	135.524	47.2114	105.267	32.0012	201.169	141.1	269.287	162.197	242.493	272.498	35.5756	94.4552	44.6862	115.789	78.3028	0	70.5093	168.333	195.272	74.1965	236.946	24.6762	33.8933	308.106	49.348	239.034	186.758	399.462	64.9048	240.523	0	288.679	123.918	226.825	219.027	251.648	260.293	0	110.263	0	182.198	0	53.1787	84.6467	147.093
		360	1486.1	0	154.63	87.7881	325.353	47.1928	199.51	194.717	302.718	123.707	279.821	222.909	30.0625	171.392	35.5475	211.924	91.1742	0	98.2976	128.324	91.3431	58.4067	222.101	43.8492	49.1933	253.215	74.609	288.797	138.803	399.366	143.969	224.431	0	257.398	197.38	242.165	189.044	296.105	202.045	0	91.0614	72.2325	271.101	41.9865	60.7657	90.9176	116.282
		361	1489.96	0	96.1601	68.5208	209.854	0	168.196	217.146	318.788	138.295	297.136	262.029	48.5186	189.643	58.761	124.928	67.2589	0	100.205	152.881	154.997	43.1291	213.761	0	29.8235	295.516	65.9093	291.779	128.221	262.018	136.692	139.878	0	295.032	224.862	261.182	237.183	327.967	231.052	0	94.5157	55.4502	216.038	70.4119	32.6437	84.9516	100.056
		362	1493.82	0	172.23	144.48	225.401	73.5723	250.211	288.188	313.318	184.125	270.936	304.429	0	203.741	99.1154	162.774	46.0139	0	88.0633	123.314	122.923	62.9682	260.838	0	40.1952	205.088	36.555	303.278	132.59	430.743	111.482	168.085	0	206.849	204.857	159.878	263.547	298.493	287.303	0	148.95	69.2948	209.832	0	39.3064	136.961	36.7191
		363	1497.68	0	155.254	47.2281	286.855	31.308	121.506	246.223	338.593	111.571	258.346	277.386	40.2854	96.1146	83.6476	141.889	56.3567	0	74.6934	110.689	122.064	0	266.057	0	65.7678	233.421	71.8784	300.363	159.114	283.76	156.312	190.817	0	218.239	215.474	223.173	146.386	210.771	207.468	0	51.5486	0	157.499	0	112.651	91.3081	122.104
		364	1501.54	0	125.71	72.055	260.803	0	156.765	175.126	337.463	176.697	279.096	325.245	0	175.976	98.6647	129.462	51.6763	0	57.6403	103.208	107.546	109.247	232.142	29.6129	155.151	215.195	76.9351	173.171	129.546	419.607	113.683	206.3	0	232.962	233.249	266.893	216.756	313.605	167.425	0	114.498	45.4499	145.277	45.4827	43.0179	73.7289	106.382
		365	1505.4	0	189.19	123.662	190.885	0	173.232	179.237	245.271	164.53	316.784	253.493	27.2125	0	58.0521	181.209	73.2652	0	95.7367	146.481	166.677	46.1971	229.286	79.7044	0	225.622	42.714	252.277	205.935	365.946	143.479	128.417	0	167.546	164.722	173.491	168.088	217.47	182.341	0	155.51	36.4972	206.759	19.1711	0	78.1748	112.378
		366	1509.26	0	97.7632	80.4537	301.976	91.4203	125.281	231.895	321.843	110.027	280.957	239.673	36.9372	97.6196	40.5329	174.783	109.323	0	46.5548	155.21	163.918	0	241.217	41.9006	31.2112	178.01	96.1192	261.798	251.094	348.576	156.546	195.008	0	197.799	199	162.078	202.789	242.18	216.467	0	109.203	0	144.836	0	0	100.015	105.433
		367	1513.12	0	119.256	150.257	375.013	0	222.905	274.088	248.579	189.927	250.659	244.624	31.9538	93.1265	117.17	131.29	103.868	0	28.6572	157.198	183.828	50.0072	151.114	53.0871	88.196	198.092	63.5714	226.578	186.616	424.242	72.0812	129.256	0	205.463	210.038	239.872	114.156	302.157	64.5253	0	81.1177	36.4725	104.85	0	100.031	70.6792	128.579
		368	1516.98	0	86.041	94.4417	275.864	48.5547	210.015	181.231	345.559	136.122	251.952	273.505	0	93.7388	42.976	151.067	80.6944	0	178.507	106.82	142.395	33.9871	201.936	23.834	110.186	84.5531	92.821	259.091	136.538	465.205	168.524	234.646	0	246.326	153.136	225.113	182.464	273.42	150.771	0	171.108	23.8049	134.021	0	79.4945	43.1294	65.6505
		369	1520.84	0	164.651	96.774	300.945	22.0962	213.727	207.944	132.266	237.843	263.343	245.742	33.1385	232.478	0	172.027	79.649	0	149.267	147.205	213.33	34.2903	248.208	50.0375	84.2508	186.01	56.1055	237.544	99.7674	439.913	155.27	188.713	0	216.391	174.329	190.832	188.036	213.548	107.139	0	134.861	0	193.882	0	71.8233	0	156.574
		370	1524.7	0	32.9664	125.305	269.185	55.1285	218.678	165.564	249.939	173.967	222.39	324.552	0	148.913	54.7713	180.568	60.2381	0	103.509	73.7868	153.236	25.6723	267.959	28.8941	27.9294	118.881	0	241.203	172.198	368.035	65.3131	105.522	0	225.258	197.907	181.346	151.766	233.156	194.389	0	168.125	34.3021	149.255	44.0772	125.819	62.8539	99.1657
		371	1528.56	0	128.441	118.127	339.97	0	215.704	268.471	272.659	202.233	187.935	275.365	68.2988	65.1657	0	146.911	72.7568	38.8717	201.656	137.502	86.1978	26.5953	186.684	0	115.246	214.111	65.9497	246.207	111.381	453.075	136.11	229.101	0	254.871	191.783	194.081	152.7	269.947	164.317	0	156.263	37.7183	156.027	0	84.2976	33.7762	172.829
		372	1532.42	0	150.083	123.328	211.381	0	263.493	258.753	287.198	149.884	240.651	333.551	0	145.381	80.2351	71.7518	80.957	0	145.92	137.856	130.488	0	211.284	67.2328	147.404	158.52	25.6615	350.791	193.001	362.324	121.3	236.035	0	234.829	305.982	258.994	176.306	338.665	104.875	0	169.312	0	146.312	0	84.5505	88.3063	148.504
		373	1536.28	0	193.655	115.88	326.282	0	210.3	248.722	356.003	150.535	190.837	197.452	48.487	63.847	31.6861	143.053	131.619	32.8267	138.573	169.94	146.31	61.2661	261.329	73.3132	81.8147	91.694	63.3041	255.501	212.743	355.517	152.997	197.083	0	263.443	250.915	194.166	84.6762	303.016	104.782	0	153.361	0	161.091	0	84.2635	174.725	80.7695
		374	1540.14	21.0432	180.52	65.9505	415.885	0	231.074	216.464	273.689	213.052	240.394	346.274	85.7254	159.396	47.3106	127.591	72.209	0	162.909	176.89	179.611	52.0755	179.167	51.4293	111.415	101.22	86.9012	238.381	207.787	353.885	140.913	228.345	0	216.633	270.709	250.206	229.395	247.253	102.981	0	139.517	0	111.516	0	147.906	142.628	75.3228
		375	1544	0	172.553	93.7693	356.804	0	279.975	206.666	247.075	143.094	211.341	270.439	42.6017	119.872	84.1898	192.295	76.5255	0	204.965	94.0161	154.072	57.4321	223.554	0	100.469	105.281	45.5078	164.51	283.487	364.889	185.826	226.228	0	257.405	142.634	205.917	242.005	244.231	115.063	0	197.152	0	191.091	0	80.8915	110.817	108.218
		376	1547.86	0	164.092	113.354	340.98	0	187.277	170.924	269.791	230.182	215.85	242.353	45.8013	171.934	28.9456	182.8	74.7199	0	198.75	49.3173	176.228	63.1769	166.758	82.0819	127.516	134.801	36.2463	183.917	270.24	368.41	95.9496	231.358	0	189.265	202.848	198.73	177.836	293.277	132.535	0	161.567	0	81.3037	0	85.5329	83.683	135.447
		377	1551.72	0	124.55	134.465	402.248	0	338.974	194.003	309.095	164.17	251.381	300.193	57.1532	131.706	29.0904	193.168	57.7631	44.6062	165.555	80.5044	181.755	48.9257	250.121	0	154.88	113.287	42.2116	232.783	357.596	369.233	192.027	208.62	0	177.806	199	179.832	132.827	211.547	112.32	0	140.041	0	109.765	0	139.651	75.8706	121.988
		378	1555.58	0	132.604	132.857	303.413	0	301.606	256.976	247.465	142.345	203.694	344.184	63.843	85.838	31.561	106.588	152.714	0	230.002	56.0778	217.183	74.686	278.16	0	120.386	112.665	61.8183	178.792	295.835	476.925	103.238	288.914	0	158.567	197.365	247.031	124.332	211.366	157.633	0	124.436	0	224.99	0	80.8591	68.8531	105.021
		379	1559.44	0	176.721	174.706	425.54	0	269.854	187.199	343.388	166.335	143.618	274.211	0	119.68	0	179.871	57.2011	0	155.852	116.964	113.299	0	267.468	0	148.211	155.149	0	273.832	301.47	416.427	170.119	253.562	0	234.08	239.722	215.668	105.734	256.843	93.7316	0	121.438	0	171.205	0	115.852	101.781	74.7894
		380	1563.3	0	184.243	212.971	439.86	0	281.555	214.623	293.865	163.566	196.243	183.809	29.6434	131.386	0	129.222	100.076	25.6663	115.188	206.108	164.519	0	206.27	34.6912	110.034	145.516	45.9129	285.25	250.63	358.19	135.272	261.577	0	283.403	188.857	217.359	194.064	212.556	133.653	0	203.396	0	264.44	0	124.757	50.897	67.007
		381	1567.16	0	164.347	112.828	404.447	0	317.273	177.259	306.128	202.778	221.016	225.85	106.6	150.611	61.9006	121.954	82.5888	70.0399	107.151	164.127	43.8366	41.4823	233.948	30.6589	112.443	188.742	27.8883	241.655	304.317	359.926	158.03	229.486	0	128.361	328.953	233.523	109.803	212.815	166.331	0	189.181	0	206.308	0	105.712	69.9756	30.7176
		382	1571.02	0	182.289	209.957	411.035	0	177.873	230.735	301.395	127.231	182.829	204.317	91.1651	49.2083	34.5593	119.046	91.6516	0	124.493	109.047	54.143	0	267.174	20.8883	185.329	108.132	55.2409	294.928	328.624	412.554	148.408	217.875	0	233.171	276.517	220.842	74.8212	158.148	112.948	0	133.033	0	209.11	0	154.641	145.043	42.4429
		383	1574.88	0	158.179	237.934	365.034	0	248.606	301.996	293.863	186.21	130.607	217.848	140.207	119.985	21.773	206.005	127.427	43.7024	116.529	70.2005	24.2119	40.4168	194.122	37.7099	152.054	162.71	35.6689	202.21	281.046	440.935	97.2586	240.246	0	265.082	244.898	229.096	81.6318	130.591	152.569	0	168.883	0	165.423	0	111.807	116.98	19.0895
		384	1578.74	0	124.726	210.249	309.468	0	274.742	206.253	204.728	110.547	125.781	293.251	117.899	137.447	49.9026	160.301	78.3121	61.3619	104.282	103.548	116.74	38.3918	274.333	0	116.522	83.1793	43.957	234.455	313.8	448.88	222.006	310.944	0	197.25	280.07	236.25	148.032	138.724	137.994	0	126.089	0	160.876	0	195.627	159.116	50.7855
		385	1582.6	0	128.982	139.494	390.742	0	242.326	238.891	172.077	134.761	146.148	187.391	104.138	37.5945	111.378	209.751	106.598	42.1115	162.344	99.3424	117.449	44.8182	314.64	0	185.141	182.468	0	273.927	364.291	380.427	122.968	242.544	0	202.469	255.019	220.491	116.097	146.047	164.769	0	169.727	0	225.932	0	149.972	111.508	84.1213
		386	1586.46	0	148.183	154.841	431.791	0	271.597	199.397	276.455	127.689	166.864	194.35	145.938	91.5965	0	169.932	90.6679	66.9176	104.287	119.11	58.2212	107.537	279.104	56.6427	104.246	97.3094	0	307.938	280.498	383.017	132.031	270.441	0	164.447	210.471	189.665	38.7378	150.844	137.558	0	196.628	0	167.265	0	209.945	68.6392	65.4559
		387	1590.32	0	227.656	125.534	317.568	0	242.1	257.191	220.822	167.453	147.138	88.1451	122.288	55.8843	69.7369	195.927	75.3418	69.1237	189.038	152.336	23.0355	22.5227	237.988	49.9757	126.331	143.955	47.4307	254.858	320.879	266.177	181.324	230.355	0	145.257	210.515	140.398	117.95	91.7627	168.413	0	199.37	0	222.787	0	157.587	62.1772	24.6764
		388	1594.18	0	129.274	206.087	323.744	32.6922	250.83	160.514	265.54	113.919	112.296	195.753	103.265	167.587	43.0659	157.438	140.339	65.027	205.149	125.617	98.8842	30.0243	166.058	31.5763	71.322	77.2692	0	284.742	315.926	368.41	143.036	268.623	0	137.929	225.538	210.605	109.981	78.8609	151.375	0	125.295	0	292.119	0	241.309	43.1359	0
		389	1598.04	0	244.897	230.982	299.775	0	263.997	142.721	218.58	88.3687	213.227	254.632	69.6262	123.9	27.1578	155.834	160.072	70.6388	171.749	113.895	111.577	63.6246	163.241	34.8631	132.939	212.191	27.7075	157.37	338.356	395.337	203.654	229.983	0	174.007	253.161	220.068	38.6353	103.413	182.7	0	152.718	0	255.506	0	268.765	78.3204	43.2059
		390	1601.9	0	170.604	265.097	259.679	24.7066	302.092	136.7	215.682	96.1819	161.361	212.333	144.745	72.0972	99.6591	164.305	128.039	87.1497	115.079	205.651	108.911	110.298	228.181	84.9047	117.086	149.198	22.1737	218.524	321.679	379.263	185.777	288.849	0	139.7	217.445	267.356	88.7585	88.0992	138.564	0	210.013	37.0157	157.736	0	218.708	111.984	0
		391	1605.76	0	227.125	197.89	358.177	0	266.729	239.042	260.684	50.6785	194.408	216.532	185.366	125.438	29.3709	154.65	104.025	0	85.5587	120.328	48.7436	74.7207	206.784	90.6308	212.223	163.918	0	291.626	352.821	439.471	218.886	234.323	0	121.844	215.178	304.765	132.818	133.386	151.653	0	184.963	50.5404	218.782	0	320.388	98.6311	0
		392	1609.62	29.0683	243.794	169.146	313.343	28.9557	278.962	156.803	326.158	92.9472	142.113	254.332	176.276	143.877	68.0127	133.335	116.678	114.959	122.683	113.144	24.3888	78.6056	211.454	44.6898	92.8982	193.907	49.5765	316.197	368.371	402.792	181.217	254.717	0	184.44	182.526	237.621	31.8377	147.946	176.427	0	186.267	27.5274	237.21	0	186.413	113.392	20.3312
		393	1613.48	0	178.558	170.258	260.243	22.9947	247.913	276.003	279.734	115.07	263.955	300.211	120.736	181.078	67.8202	147.301	116.931	134.721	132.853	29.6363	65.012	48.0164	209.579	40.1391	219.299	183.652	83.1741	291.791	348.547	426.259	229.438	199.273	0	180.269	192.723	242.549	41.8326	100.146	179.237	0	139.109	41.7978	211.288	0	266.506	213.374	0
		394	1617.34	40.0311	304.82	193.292	359.422	43.3663	274.635	183.611	208.537	20.7607	109.003	252.139	117.771	165.436	52.0851	198.786	135.012	48.8447	151.608	132.58	47.1027	55.0971	223.12	67.9855	124.377	147.958	49.8313	266.906	371.933	343.645	239.247	206.931	0	195.598	177.763	228.261	116.68	73.3698	106.432	0	258.19	0	152.508	0	195.171	154.447	45.2065
		395	1621.2	0	175.903	233.995	288.062	0	333.485	143.021	360.753	83.0351	109.384	338.798	119.245	164.439	107.201	172.073	156.477	121.314	83.0038	115.414	64.6607	95.833	167.617	28.9194	199.796	169.176	29.113	290.014	233.159	410.682	217.586	274.662	46.2791	116.993	169.567	230.697	29.2415	74.7889	162.345	0	164.866	20.3114	69.627	0	339.537	124.532	0
		396	1625.06	24.7738	293.976	254.749	339.613	55.8091	255.397	131.895	284.993	58.8216	48.9715	293.749	75.9792	238.386	0	212.148	149.275	127.356	44.5095	128.09	96.7292	25.2668	180.951	46.0275	182.786	175.553	65.5178	221.79	401.579	309.852	177.406	242.992	83.2801	115.601	193.494	251.468	20.0247	141.968	188.997	0	278.301	38.5976	145.748	29.3835	363.695	132.444	0
		397	1628.92	0	318.12	239.791	225.011	35.0482	162.21	183.655	277.096	79.1141	87.0085	265.224	45.9012	181.024	0	182.98	89.1354	42.8186	94.8644	121.323	0	0	210.867	96.4043	133.099	255.297	71.5379	340.607	293.033	365.283	184.087	324.146	73.8748	197.102	212.525	238.34	66.527	104.742	196.776	0	234.874	52.2734	184.908	27.3606	354.24	166.714	0
		398	1632.78	56.3586	198.043	275.963	274.853	0	272.209	170.317	264.104	159.163	206.036	267.539	125.384	165.682	0	190.812	77.4547	106.296	83.1524	52.2859	0	77.7895	180.826	79.4786	171.181	114.64	0	345.761	202.822	318.158	158.879	271.812	87.1	214.643	98.906	185.575	94.3987	90.7877	183.36	0	333.963	30.3016	150.714	34.248	328.989	150.559	64.2452
		399	1636.64	0	229.355	234.185	235.932	68.2511	291.017	220.776	251.566	75.5927	144.633	366.468	138.834	120.234	110.826	139.188	83.6274	128.566	124.216	110.786	53.4069	0	155.339	54.0112	154.694	237.726	33.4316	258.044	313.421	299.096	241.568	169.144	106.65	139.103	272.746	256.99	57.2922	106.109	145.843	0	242.796	65.9668	131.659	40.7148	336.834	148.941	89.6665
		400	1640.5	0	270.278	149.462	238.609	54.7127	196.245	74.2243	275.679	127.183	181.193	352.443	147.429	67.0826	96.5341	182.425	162.716	100.998	133.432	55.7177	78.8751	0	178.224	87.9895	200.826	216.81	0	263.862	257.201	254.356	236.9	304.462	128.775	193.941	201.207	271.148	92.2439	127.843	216.07	0	243.854	49.3723	192.688	38.796	384.743	217.416	111.111
		401	1644.36	96.2715	295.289	170.72	262.512	0	264.336	210.92	321.222	56.9112	213.723	261.642	80.3617	134.861	53.9506	172.703	124.255	130.229	95.8048	107.453	57.1068	33.0121	202.383	142.61	102.755	235.606	98.8977	231.829	262.192	307.79	312.501	265.111	156.336	189.441	215.896	236.557	105.316	118.326	204.864	0	260.494	39.2281	177.374	0	296.386	215.141	88.1607
		402	1648.22	37.9621	197.478	205.257	200.314	22.7743	207.159	194.562	297.869	85.2303	102.351	249.352	129.761	125.717	68.9332	178.513	94.0522	136.113	84.8412	90.8418	38.9871	0	209.91	106.467	83.3682	208.141	80.4853	328.58	264.78	272.475	163.657	223.62	105.516	170.901	184.074	271.117	46.2332	116.778	187.28	0	243.89	69.4632	165.635	0	359.921	163.667	75.5171
		403	1652.08	44.4607	222.87	200.765	196.834	37.9125	205.533	160.47	204.388	46.6426	213.257	296.248	133.623	139.448	104.987	148.289	91.9029	122.844	66.0323	44.0059	71.6026	0	169.465	74.5068	73.043	276.096	67.005	201.538	306.92	302.469	243.771	291.089	112.725	158.102	250.068	262.323	46.29	111.657	245.515	0	255.431	0	198.125	44.1453	314.008	250.039	68.2553
		404	1655.94	121.216	302.022	207.646	213.071	70.6793	276.239	138.652	224.991	96.0874	154.08	306.215	181.925	158.641	89.7595	159.767	142.523	151.359	74.3805	66.112	0	38.3216	170.782	96.9105	228.576	221.765	94.3485	193.859	244.525	321.76	227.059	171.978	130.257	207.558	226.74	219.975	75.8081	82.5734	204.221	0	262.604	0	218.798	36.7318	346.872	147.876	85.7782
		405	1659.8	96.604	382.78	176.64	253.556	58.6583	227.871	144.811	256.877	103.424	223.267	254.831	118.604	104.103	78.3932	177.76	64.0192	141.272	123.235	107.127	0	0	180.765	97.5914	46.2124	292.467	89.1947	199.58	242.057	285.854	160.228	221.53	157.63	155.84	296.166	284.87	93.3928	111.424	152.106	0	233.779	56.1053	157.225	31.5516	453.007	234.034	116.78
		406	1663.66	0	246.563	149.936	226.157	28.5662	274.576	158.092	319.898	60.1006	212.968	252.735	119.879	161.629	42.6771	150.429	129.249	79.5118	105.823	96.4423	24.6673	0	266.766	98.4367	130.731	203.515	58.4456	156.745	278.744	292.34	227.742	236.041	204.494	143.816	181.235	253.868	60.9689	89.8716	163.89	0	199.147	0	147.454	57.7523	416.477	174.971	141.246
		407	1667.52	68.3055	253.521	100.21	276.101	134.959	185.551	72.4165	223.015	91.6126	195.16	286.592	131.611	76.4441	60.0063	130.836	98.229	115.949	83.4186	57.8833	30.7427	23.0572	172.024	74.3187	90.9842	252.891	31.9529	176.807	261.709	308.484	144.287	217.254	139.754	177.105	221.078	279.322	88.5491	94.8583	193.073	0	249.6	60.9671	258.233	48.1645	422.905	165.468	83.937
		408	1671.38	149.381	175.109	178.331	316.657	48.1776	185.984	105.273	294.415	84.3282	213.613	304.785	158.903	160.444	112.084	241.189	97.2887	144.936	92.6194	126.896	0	28.5446	229.107	89.1443	79.8726	280.55	106.692	188.852	245.021	259.814	160.656	282.878	167.798	201.338	92.3343	252.024	56.8164	158.316	222.789	0	187.312	68.1797	237.371	82.6333	427.421	145.753	108.951
		409	1675.24	139.27	156.879	99.3041	231.158	87.998	232.751	82.1617	243.144	103.228	188.778	183.486	139.663	89.5946	114.634	110.663	177.294	170.805	104.062	96.7307	0	34.2154	203.072	163.097	158.063	320.053	118.064	173.492	157.447	296.177	119.282	212.176	220.401	172.993	164.609	267.269	46.2715	59.1103	202.691	0	188.858	60.7685	207.104	68.66	443.304	201.081	104.676
		410	1679.1	128.695	236.95	105.232	222.75	90.1965	226.192	207.667	277.827	37.7448	172.44	211.778	128.222	112.869	165.236	156.284	155.583	107.564	62.4508	103.692	0	19.5021	155.851	72.8933	63.2177	228.312	132.32	283.062	293.536	270.434	203.626	312.84	198.309	202.151	221.005	222.586	149.228	164.528	253.157	0	326.326	28.9145	181.649	47.1138	425.033	118.075	57.8672
		411	1682.96	207.944	253.911	102.266	322.184	57.7942	152.515	115.73	312.481	102.932	204.082	274.638	174.566	79.8222	180.499	167.963	121.315	134.357	98.5443	95.2762	39.2728	68.7461	119.876	100.759	61.0752	215.601	138.011	246.355	239.13	248.92	234.464	177.271	173.602	0	181.146	255.342	92.4016	165.468	234.005	0	243.529	70.9456	175.613	166	407.576	151.424	79.6996
		412	1686.82	157.305	149.216	145.446	195.462	30.2143	199.087	48.6132	358.744	130.54	108.227	244.204	127.946	82.4157	164.829	181.738	160.237	130.037	122.767	37.948	0	23.1513	120.413	86.9536	99.0353	228.851	136.113	211.621	241.58	270.63	189.414	114.335	158.137	214.305	130.136	252.613	36.041	195.708	170.223	0	208.041	62.3455	196.52	114.852	386.47	213.31	141.076
		413	1690.68	77.7475	142.319	125.672	227.194	31.9162	205.247	67.8201	290.198	109.568	260.98	266.43	155.421	98.8826	138.867	145.034	129.889	193.699	115.006	138.782	44.6947	0	158.243	52.2308	68.2948	239.002	88.2209	122.522	265.249	352.392	189.235	260.95	187.057	147.491	126.117	229.804	73.4668	209.616	130.284	0	265.808	74.0854	170.978	100.385	361.273	90.7445	158.854
		414	1694.54	133.679	176.102	147.546	249.271	76.8205	188.529	79.2031	176.62	156.531	219.451	268.749	116.108	105.598	208.797	229.636	91.2003	207.183	117.875	71.9613	41.8551	35.4871	172.043	136.311	0	262.569	161.798	117.947	255.727	334.35	216.191	280.537	199.912	222.123	195.785	164.055	0	159.064	147.169	0	234.827	91.8461	258.671	171.186	420.85	161.576	177.316
		415	1698.4	173.01	225.982	52.9197	328.08	132.683	122.971	166.171	198.72	82.4175	177.559	309.61	137.63	65.3655	141.059	217.305	144.563	144.295	60.244	83.0734	45.7736	0	188.653	109.959	27.6773	216.252	160.203	158.317	180.346	259.817	214.667	267.375	225.427	122.376	246.292	131.26	39.3052	248.434	227.153	0	213.117	88.7604	224.265	183.417	507.217	162.016	135.628
		416	1702.26	156.202	146.932	124.599	316.625	69.0895	202.319	115.313	260.324	90.1094	211.947	260.215	206.455	64.1844	208.373	192.69	85.4063	243.136	128.117	93.3533	79.7049	44.3548	154.836	111.504	57.1615	275.687	210.5	264.329	235.901	305.713	226.209	215.469	146.549	171.747	229.504	240.445	96.4676	299.991	76.7856	0	186.005	81.1362	177.003	136.418	417.881	219.222	94.6274
		417	1706.12	185.457	172.765	137.827	283.444	82.9607	246.315	120.669	271.77	93.0494	184.94	272.72	125.25	127.938	227.043	161.943	96.7971	189.473	162.988	102.537	38.7945	45.3696	114.638	131.03	0	286.816	183.432	157.143	184.95	333.97	243.795	214.96	125.206	197.312	231.117	161.551	0	246.591	155.477	0	269.223	142.762	159.423	89.8545	461.095	214.889	169.027
		418	1709.98	166.699	178.35	200.626	338.976	70.6612	200.432	26.3132	243.255	152.587	249.577	255.474	157.471	125.154	182.048	141.416	135.236	134.128	164.663	115.839	33.6322	66.3656	140.582	137.716	29.0605	186.456	209.256	171.845	227.43	373.345	193.343	180.571	179.122	152.427	272.974	120.152	118.065	232.764	184.361	0	284.908	117.554	207.452	201.7	401.185	196.447	105.003
		419	1713.84	177.771	113.967	177.59	340.508	73.1298	204.638	0	388.418	158.847	264.273	244.964	198.045	122.507	179.288	151.92	81.5849	165.036	141.926	125.575	0	25.3691	143.104	110.552	0	209.467	149.022	179.079	232.789	283.83	266.13	157.546	174.264	73.0451	251.132	117.125	119.439	198.475	164.822	0	336.779	0	262.152	208.967	421.777	160.641	177.982
		420	1717.7	148.989	195.088	94.1725	240.131	103.711	181.492	93.201	350.348	106.372	309.691	279.834	218.074	79.7074	120.806	169.579	41.0992	159.224	193.542	116.288	31.1789	33.9058	154.663	103.63	0	194.916	169.861	202.328	288.87	224.704	223.214	171.781	208.742	114.864	230.751	191.846	116.809	273.245	205.303	0	243.113	117.624	228.489	182.771	413.006	119.678	130.052
		421	1721.56	109.512	119.135	207.405	249.016	123.583	146.25	20.8695	285.781	129.23	299.183	305.6	148.463	133.723	141.876	145.438	53.9092	132.777	147.634	176.176	0	65.9818	173.682	139.275	0	193.988	173.192	165.29	197.909	283.393	222.854	269.053	153.712	170.645	274.4	179.114	82.0893	264.665	200.842	0	252.801	203.489	225.036	214.506	447.292	222.531	133.652
		422	1725.42	64.8885	151.162	86.6717	227.548	69.682	172.846	36.1633	257.735	99.6988	245.041	280.787	167.86	95.7501	129.219	124.506	146.749	126.067	106.434	133.152	21.0606	41.3964	133.065	166.042	0	234.998	237.946	162.619	283.85	328.784	252.582	231.473	116.954	149.098	239.216	82.7392	91.0762	275.597	146.913	0	330.321	162.627	227.485	216.836	501.35	208.982	194.897
		423	1729.28	86.6522	163.375	67.3578	257.197	73.0744	277.992	73.3918	255.457	41.2847	246.233	259.686	119.924	19.7252	215.581	116.613	98.2108	193.879	221.51	160.401	19.9669	38.6067	119.727	165.078	20.0558	153.002	313.636	153.363	208.741	219.733	238.14	192.426	190.467	133.351	195.19	118.542	24.8885	230.81	169.198	0	214.94	156.416	197.749	254.438	313.334	185.547	150.826
		424	1733.14	96.801	177.275	120.889	316.806	24.6692	235.651	54.034	292.331	138.828	257.107	223.382	153.134	85.5362	250.749	127.821	102.94	123.56	139.825	119.611	53.9706	46.4248	127.788	107.608	20.8444	41.5639	206.115	164.068	320.597	277.172	264.097	187.004	116.757	129.797	131.363	186.039	58.6118	280.253	177.635	0	225.284	153.623	198.846	82.9666	442.442	156.147	150.055
		425	1737	118.006	269.983	88.7873	262.89	50.6367	186.784	54.674	221.579	104.829	195.491	309.097	178.343	99.7258	259.36	148.475	99.9619	120.274	178.423	104.46	29.4096	0	95.5587	142.637	40.577	230.459	210.915	141.919	265.164	258.089	248.009	160.083	139.172	165.101	139.133	179.308	0	345.275	265.936	0	235.204	112.515	171.373	134.954	472.491	97.0358	182.838
		426	1740.86	50.8255	234.41	134.356	277.855	108.249	289.934	185.811	379.543	144.433	234.626	234.665	173.526	80.1891	138.856	93.7651	81.4218	106.754	185.853	120.391	24.9162	39.8028	118.278	80.2107	0	124.505	261.697	137.226	229.577	225.148	245.544	198.874	156.143	129.811	229.396	165.149	96.5368	317.519	272.359	0	256.372	74.2708	164.846	173.645	441.289	142.92	115.211
		427	1744.72	144.857	203.025	198.43	302.918	153.562	199.092	116.683	259.554	144.03	245.039	229.375	105.015	92.9412	238.926	153.772	104.138	188.112	209.41	126.2	26.8723	38.7603	145.564	34.9747	27.8014	150.73	243.034	143.763	227.182	225.187	301.442	255.006	156.788	41.0044	261.574	109.187	51.8489	252.037	256.526	0	168.969	147.268	162.662	0	460.434	167.829	147.877
		428	1748.58	0	198.124	155.703	323.514	80.8588	289.392	64.4157	324.41	125.598	241.465	327.777	147.483	104.205	204.352	151.008	68.5295	111.58	187.234	90.525	36.235	0	89.9562	164.515	0	146.764	188.674	230.265	348.008	241.364	247.027	119.995	191.378	65.5272	295.391	195.976	51.5609	272.902	328.601	0	203.465	212.261	197.062	64.0019	541.356	130.191	71.5181
		429	1752.44	33.7591	165.651	51.2181	350.642	55.108	237.996	99.8856	209.127	157.676	270.538	259.474	153.191	109.609	218.183	168.003	51.0193	125.128	138.561	100.641	0	28.2153	118.178	100.816	28.563	181.208	328.24	155.162	188.336	243.145	311.658	214.751	207.841	105.791	119.885	171.349	65.75	211.717	188.78	0	237.135	191.607	201.692	126.524	424.576	146.654	179.977
		430	1756.3	73.7817	266.869	254.584	303.682	67.6789	233.875	130.679	251.719	155.672	204.668	279.247	291.112	137.8	135.394	149.593	107.829	131.88	175.366	79.4707	0	0	139.687	151.955	0	182.743	183.343	144.858	260.469	247.057	216.457	165.532	112.873	62.8384	252.84	189.769	52.5873	250.769	260.428	0	219.628	206.205	279.496	236.611	549.525	165.106	112.1
		431	1760.16	78.8515	270.352	162.132	277.134	70.82	223.697	31.456	271.525	98.7118	331.972	270.101	258.154	65.7184	150.484	112.13	67.7346	174.878	152.309	44.9709	0	62.0603	116.867	106.205	26.9419	146.016	192.765	126.251	267.017	255.393	268.495	136.588	153.739	65.8318	150.217	259.27	76.5141	204.242	230.62	0	214.358	161.796	196.382	202.329	413.12	80.0619	68.6993
		432	1764.02	88.4355	339.131	145.843	248.349	67.5636	240.916	151.277	220.753	131.115	294.722	256.859	210.504	117.767	88.4343	54.017	82.0569	207.439	166.492	106.037	0	42.4719	88.0716	71.1655	0	233.885	261.067	181.599	275.844	234.779	233.919	112.126	147	92.3166	237.708	199.747	37.3868	242.332	240.872	0	135.477	121.29	170.835	207.81	438.507	70.3855	138.683
		433	1767.88	33.1894	284.01	186.526	227.783	114.404	238.779	144.469	222.861	139.416	393.401	334.493	179.656	131.028	143.802	96.1958	110.658	187.872	214.863	85.5227	0	37.0334	98.0318	103.105	0	245.37	223.549	215.131	256.567	274.702	261.74	118.245	130.69	118.25	188.643	247.773	119.655	182.997	262.919	0	146.458	261.482	262.008	217.148	382.214	175.602	140.344
		434	1771.74	0	256.493	120.482	234.472	44.8912	261.299	102.025	313.679	132.54	198.333	285.555	183.293	135.819	267.946	107.005	41.8634	196.073	130.082	59.1307	0	51.1914	142.799	48.4503	27.6202	169.417	248.841	236.965	321.263	231.978	279.787	215.655	189.957	109.112	176.144	282.547	22.1582	226.299	230.477	0	174.124	187.548	246.804	258.934	519.814	160.19	185.846
		435	1775.6	42.7491	253.086	254.039	280.252	66.8736	225.475	116.856	271.496	84.8221	344.972	259.161	146.356	102.859	244.562	39.5712	73.9188	186.595	233.163	100.707	0	25.7809	85.1431	48.5019	0	192.467	186.005	164.676	226.413	238.411	245.356	100.098	165.565	117.177	146.931	156.597	138.49	218.273	166.731	0	156.093	186.955	211.801	174.558	399.682	144.059	126.283
		436	1779.46	59.3908	233.374	192.358	258.384	98.2217	193.565	126.506	303.911	116.109	286.087	276.789	147.646	175.029	127.191	91.6818	99.9589	224.36	124.869	113.846	28.6284	40.4028	122.838	78.4364	102.048	185.897	258.546	270.258	300.634	351.277	211.558	114.422	166.861	0	198.373	129.812	92.3732	254.893	176.006	36.6721	147.912	131.399	253.397	233.201	468.147	235.895	146.314
		437	1783.32	0	262.69	178.087	227.672	0	207.567	127.913	144.548	104.371	259.159	202.439	195.457	154.614	213.035	59.8304	47.9047	192.639	94.6141	0	45.8706	49.5946	161.449	114.095	117.081	179.565	217.555	265.378	351.329	294.291	170.554	36.0889	137.327	103.289	209.249	189.611	56.273	193.674	194.62	0	139.944	176.319	125.693	343.701	441.154	181.514	108.43
		438	1787.18	46.212	253.026	144.148	132.765	85.2052	270.298	90.4062	267.238	109.839	265.263	293.677	254.37	48.8028	196.146	76.5448	50.468	238.275	187.659	69.4669	0	40.7648	97.6848	63.7352	61.0247	204.864	176.169	222.741	284.633	154.726	294.182	136.437	150.641	93.8328	168.379	180.358	59.5	261.906	184.661	0	93.6455	136.293	140.302	255.596	490.182	186.201	160.097
		439	1791.04	177.844	221.058	156.376	224.321	125.466	203.91	120.848	179.456	86.4763	261.955	305.327	198.574	68.0977	114.787	56.8854	74.8298	171.453	128.865	0	32.3064	20.2626	129.031	46.6081	106.102	204.786	237.163	217.756	184.321	245.24	276.364	174.173	155.007	93.4295	134.559	156.219	92.026	174.245	193.635	0	120.557	211.15	190.215	216.071	337.252	99.3687	150.612
		440	1794.9	148.99	258.689	109.32	226.025	84.56	235.947	57.2151	195.191	91.7193	313.118	380.742	192.808	131.705	156.914	93.1639	70.0133	214.933	114.938	35.9738	0	67.2423	159.556	113.219	82.966	192.076	119.741	177.272	247.191	179.492	223.495	121.984	170.438	111.642	137.495	141.61	101.947	231.655	182.558	0	163.549	182.393	137.985	232.08	306.587	92.7987	125.546
		441	1798.76	71.4721	250.834	197.716	199.41	70.3791	276.656	215.983	291.294	103.268	311.456	344.236	243.799	126.932	101.355	68.0272	0	304.223	165.059	0	0	33.2493	108.331	36.3266	113.215	57.6886	153.466	246.167	288.789	299.692	279.531	103.707	145.312	121.034	115.222	214.886	86.4455	198.945	174.051	0	83.7194	235.776	112.403	303.834	312.181	111.676	107.864
		442	1802.62	0	275.965	182.719	224.42	23.738	228.892	107.727	201.417	82.5454	324.781	315.642	255.341	91.7394	284.517	106.58	19.2602	261.686	157.973	48.8019	0	26.7504	151.77	78.311	97.7529	173.963	174.714	199.1	265.293	216.362	232.017	95.5605	164.818	50.5857	96.0019	157.586	85.7187	255.746	140.486	22.6992	109.721	193.771	66.454	276.544	356.552	105.102	131.688
		443	1806.48	48.1498	191.608	172.067	154.782	0	211.095	134.102	197.297	76.4532	358.568	300.374	208.705	124.103	251.286	78.8337	23.2109	328.656	168.719	114.225	0	76.3519	147.645	73.1229	137.48	170.647	136.747	261.325	281.092	260.508	237.728	105.925	156.549	97.5294	125.941	126.723	55.2202	137.585	132.418	31.459	90.3852	101.952	154.682	250.779	416.997	57.1903	123.296
		444	1810.34	50.9136	242.431	139.589	212.462	27.2209	150.71	111.543	179.016	125.655	326.264	253.813	288.725	112.715	276.827	89.6292	41.8665	257.899	159.78	57.3167	36.3299	0	253.181	53.291	131.874	185.653	175.813	202.449	332.122	190.856	273.907	119.804	113.161	72.7245	131.542	185.11	43.5226	268.359	143.759	29.4863	97.6418	251.6	191.106	323.729	320.214	48.6141	144.893
		445	1814.2	32.3791	177.308	130.482	170.648	70.105	174.921	124.197	286.218	112.302	274.305	239.119	284.892	98.4627	219.058	133.787	80.6472	213.316	170.953	47.3869	0	0	174.584	69.247	144.439	209.501	222.596	235.742	308.033	274.268	180.306	123.315	200.587	84.4064	75.4757	245.079	78.1979	237.282	184.306	79.2916	28.1858	228.672	170.835	205.253	257.499	129.623	103.023
		446	1818.06	104.528	220.097	42.7475	152.057	32.928	209.55	131.361	184.993	53.3415	342.867	289.378	285.043	139.955	277.708	186.912	19.685	318.554	188.779	37.0458	0	48.8204	231.955	87.8594	163.342	101.213	146.51	253.393	235.362	281.045	155.877	149.374	166.435	182.332	113.061	75.6317	58.2909	259.809	214.37	0	105.421	215.202	163.577	356.207	333.058	124.828	97.3201
		447	1821.92	0	147.978	160.292	254.334	56.1388	174.37	112.254	250.55	77.992	290.032	278.103	247.594	120.586	197.059	94.39	29.3725	297.777	148.189	74.7074	0	32.631	133.082	100.043	176.601	111.466	246.458	195.511	253.08	157.836	266.419	108.667	133.572	94.9175	64.8908	213.327	125.544	275.758	149.826	82.0697	22.857	202.684	187.273	224.509	392.812	107.459	109.119
		448	1825.78	86.6735	112.84	138.421	254.987	58.1827	183.21	140.398	234.768	118.534	291.694	265.015	301.18	185.405	257.258	167.922	21.4668	163.263	133.695	18.6616	89.3666	0	181.077	55.8205	158.757	148.901	226.085	290.069	339.857	235.778	259.314	145.587	209.743	113.615	90.5219	96.6985	64.8834	179.62	135.319	0	86.338	206.749	127.346	287.339	425.378	124.56	98.856
		449	1829.64	45.2714	252.002	136.333	216.577	0	185.552	149.519	206.242	89.8122	273.166	268.601	307.642	171.327	261.131	158.821	46.6904	318.818	94.6879	36.4637	0	55.0806	227.029	42.2545	179.802	122.771	170.251	206.61	225.09	240.557	261.472	136.604	176.198	109.327	103.685	211.259	0	211.428	64.7764	47.3307	60.1786	224.163	107.926	288.355	343.725	57.9781	70.1807
		450	1833.5	72.0581	208.939	153.335	193.688	29.7075	162.18	95.5312	105.316	180.711	278.81	264.497	214.282	168.789	267.783	109.926	23.8391	243.429	145.172	64.4345	0	55.9716	205.078	36.0192	239.213	0	211.73	230.674	298.42	148.638	231.697	128.018	125.844	111.531	46.6789	166.909	0	232.833	73.7121	99.3785	66.3662	276.601	70.8143	258.919	410.051	120.764	202.057
		451	1837.36	31.0374	162.486	114.518	183.091	97.1633	209.41	261.716	168.181	110.921	268.136	236.659	243.674	95.1599	268.689	145.064	26.4945	274.327	139.206	56.2978	82.1319	0	214.22	40.6647	232.499	47.8701	148.699	200.818	236.898	157.361	302.611	129.954	198.231	52.0952	125.299	180.426	88.72	193.054	241.851	28.1872	87.1513	203.032	148.465	289.993	349.488	243.09	139.105
		452	1841.22	60.8945	283.697	124.762	217.863	80.8891	226.106	65.7289	220.261	147.437	166.406	233.804	296.264	111.17	233.178	112.344	33.1357	203.908	60.0625	72.7409	0	45.873	169.449	0	183.05	147.051	174.132	185.617	243.824	208.803	194	127.604	81.9712	97.9264	102.165	116.054	99.1711	196.692	175.579	87.6431	90.518	282.331	60.7175	243.544	401.348	157.818	169.841
		453	1845.08	96.103	260.034	83.171	236.535	0	168.172	200.873	250.074	155.688	266.032	262.29	258.809	129.998	255.498	100.676	34.9707	252.522	125.356	91.3446	0	90.5769	194.984	37.5763	216.703	105.729	223.151	195.58	319.589	181.381	211.278	89.4861	112.201	117.549	58.3219	206.407	108.849	217.666	145.321	37.2281	29.2768	234.22	125.363	326.244	354.041	179.304	186.645
		454	1848.94	31.2967	242.314	135.94	240.414	66.2725	210.846	187.382	259.134	177.061	309.734	272.489	273.503	70.4989	250.384	135.359	36.3845	226.628	113.336	19.0944	29.5809	49.3156	166.917	99.5498	203.865	0	207.749	179.004	197.783	136.109	192.473	96.7449	154.169	98.7211	82.8004	225.265	21.7977	187.335	169.349	64.9316	17.0675	259.575	80.6536	273.287	422.632	142.28	298.81
		455	1852.8	62.0889	307.964	119.944	185.827	84.1227	243.862	165.415	283.505	154.96	273.73	259.992	288.964	43.4799	228.531	70.4675	28.2954	241.429	119.852	59.2975	0	83.163	261.752	54.0939	221.795	0	229.255	189.843	219.075	110.335	307.52	80.2365	164.376	54.8131	58.5033	198.79	78.6075	193.117	224.945	77.0818	30.4767	292.862	147.764	357.296	351.402	168.356	184.115
		456	1856.66	100.713	193.972	90.5267	224.953	78.0297	240.382	198.742	250.522	192.083	182.796	266.37	207.759	72.7096	288.303	130.931	29.2492	266.084	115.792	0	46.9783	60.834	229.053	94.3317	227.293	58.6377	190.031	319.53	254.689	183.999	255.356	115.833	136.408	53.0609	73.3349	200.167	54.5364	171.065	133.327	39.2971	0	295.402	24.2105	353.936	260.481	276.397	119.217
		457	1860.52	37.4105	210.377	149.366	179.91	70.7015	260.724	164.559	186.779	197.486	238.611	209.378	258.354	155.47	337.533	197.371	64.1384	137.139	122.096	0	110.808	57.9527	218.755	80.2829	188.092	67.7818	225.067	277.866	246.157	130.992	203.81	79.193	106.437	28.1974	133.687	234.751	64.3294	170.488	40.7737	95.6231	0	294.03	192.7	288.925	420.271	197.334	108.47
		458	1864.38	71.8459	177.739	71.8818	219.01	97.4405	265.041	181.676	234.396	202.249	294.583	304.163	236.996	70.0212	297.422	46.5754	30.396	256.876	109.46	0	139.204	54.5291	250.463	149.656	190.127	60.4065	168.143	227.285	260.666	130.516	239.413	136.143	131.618	68.7093	142.909	208.481	111.38	172.261	102.514	18.3672	36.8182	305.138	94.8665	313.96	475.2	174.548	192.099
		459	1868.24	41.8881	182.318	104.404	248.135	21.7087	314.94	177.252	144.72	205.232	250.618	240.951	185.238	146.332	293.379	96.5576	0	197.655	142.899	0	88.866	52.5446	267.737	81.5998	222.258	81.4133	237.841	141.573	203.009	140.967	199.746	69.4561	192.412	116.607	102.901	239.676	115.093	85.5206	49.7203	50.8624	51.4635	325.62	120.017	380.236	277.176	189.395	201.055
		460	1872.1	101.837	193.487	40.1062	188.585	84.9715	294.121	128.43	215.896	130.795	345.851	201.629	359.318	56.2824	240.872	54.7414	0	275.302	192.231	88.9346	59.7258	57.7555	257.164	114.132	163.827	38.9648	221.521	173.131	192.908	140.552	220.757	173.326	154.848	57.3152	82.5749	221.953	0	68.1655	101.529	75.7774	37.1479	220.679	150.433	301.318	361.141	151.875	214.135
		461	1875.96	76.2549	265.892	76.6699	192.147	84.8142	206.927	125.686	174.293	144.731	249.449	223.921	0	48.6884	203.144	163.008	0	249.027	63.8234	107.885	57.8054	114.813	298.887	156.495	220.645	96.9912	226.728	278.05	244.39	187.137	156.787	103.11	125.905	80.68	115.094	184.674	108.094	118.608	139.786	55.5202	59.8851	342.534	125.332	340.505	291.356	236.243	196.236
		462	1879.82	24.8575	198.669	70.3487	127.691	53.8838	261.576	139.016	176.819	158.744	255.646	212.308	244.965	49.1751	164.702	63.8852	42.6791	232.161	34.4505	65.0833	101.671	76.6607	358.949	115.79	258.524	98.7255	241.18	289.5	233.014	138.405	149.198	191.154	185.81	74.055	132.652	207.205	29.5968	130.333	89.3836	0	24.9087	226.3	173.591	303.274	314.317	213.504	186.684
		463	1883.68	94.9013	241.719	0	179.166	68.4285	267.375	248.337	176.413	180.169	242.352	184.028	90.7735	164.763	250.034	140.546	38.6014	220.609	130.156	103.793	119.34	110.462	263.76	130.243	221.946	54.5108	192.833	183.286	200.721	61.6188	271.736	127.135	215.054	70.1914	90.7517	201.486	45.9447	77.1784	72.5565	24.8642	44.7811	346.123	159.604	326.984	268.404	180.188	185.348
		464	1887.54	106.884	181.168	39.363	201.09	54.3041	270.201	168.18	216.27	169.652	247.087	157.884	269.728	134.384	235.885	196.013	0	208.725	58.1135	42.4704	54.9021	189.324	232.187	131.511	169.451	0	287.414	167.333	232.811	140	199.707	102.892	129.791	71.571	116.367	181.344	90.4228	96.8582	0	18.9798	75.0426	254.077	92.1047	349.622	279.864	270.479	209.41
		465	1891.4	192.181	291.764	0	212.885	63.8229	323.803	251.052	182.865	190	227.217	219.5	234.86	108.469	248.543	94.3491	0	200.651	78.6355	69.4987	118.968	147.366	296.24	120.072	140.647	104.565	276.994	281.125	206.677	103.223	209.527	158.077	108.771	55.4255	117.886	207.102	0	97.8302	165.862	0	24.9418	257.51	98.6096	314.817	230.727	277.83	196.877
		466	1895.26	166.489	195.015	0	280.01	54.1618	330.633	188.775	143.968	127.856	212.09	122.489	281.806	109.46	338.518	199.189	66.2678	165.315	105.375	94.5349	41.9782	146.41	304.756	185.334	151.245	142.393	160.257	252.132	253.613	120.7	221.28	236.91	97.168	52.032	42.4535	178.116	80.688	80.0499	94.079	71.0505	53.5539	226.309	59.8274	353.37	300.714	306.902	218.031
		467	1899.12	136.256	263.475	54.3309	235.52	40.5213	275.182	188.93	121.556	159.319	231.259	195.815	245.571	123.237	264.013	155.877	61.9911	221.669	91.1288	96.3892	158.609	155.939	247.865	104.952	87.1664	85.9692	184.383	267.624	347.535	116.508	286.642	121.386	114.005	0	112.704	146.788	80.5183	109.146	146.297	66.209	59.7559	218.316	95.0382	349.91	223.363	267.943	204.941
		468	1902.98	86.2749	214.429	110.169	230.92	38.1197	243.857	168.195	183.477	102.19	195.692	217.375	222.748	43.5039	319.635	100.182	33.7903	193.679	47.4921	93.4305	176.51	133.631	313.085	105.974	166.011	87.1099	206.361	257.484	231.795	107.746	152.959	169.323	141.427	31.1983	94.3605	197.578	40.0115	102.999	123.037	81.0006	73.3469	271.868	132.859	265.603	320.33	225.863	217.902
		469	1906.84	89.5739	257.743	64.0155	230.389	49.2893	321.949	167.149	131.248	91.3511	261.522	215.269	293.069	92.8857	274.021	174.642	25.6781	202.379	97.2284	73.9407	168.573	160.332	294.158	67.6919	92.8574	42.5591	312.47	290.341	302.448	92.4449	174.711	121.361	112.994	0	123.221	226.029	51.4181	64.6351	139.871	54.9803	32.048	220.451	84.9974	386.245	376.839	199.122	190.056
		470	1910.7	144.079	291.945	63.8821	156.162	37.9509	206.76	197.66	70.1023	98.7717	280.831	198.62	423.781	137.734	240.341	134.059	85.8096	126.394	51.986	52.5618	154.664	123.89	276.004	108.63	129.844	45.1084	294.292	203.609	197.804	157.85	144.603	73.8167	88.619	48.6093	51.054	168.702	51.6432	94.9454	157.278	75.1146	25.874	212.891	105.256	281.212	216.776	298.292	213.79
		471	1914.56	59.7157	204.005	52.6357	189.218	74.6487	300.758	240.507	218.974	105.223	217.996	222.698	256.013	109.138	246.816	184.178	31.7828	214.124	125.507	66.3559	189.887	169.166	315.603	169.634	105.624	0	330.757	173.408	252.702	92.1161	214.171	112.657	39.8931	30.8315	98.643	189.416	0	78.1793	157.714	21.5242	40.6975	315.937	54.5936	336.482	304.491	261.435	144.179
		472	1918.42	71.8682	212.157	0	140.053	88.7247	271.027	288.097	186.78	104.226	206.505	267.286	211.431	104.091	299.721	138.561	46.96	187.123	0	68.8087	135.011	212.786	340.799	181.097	127.999	87.2003	239.429	229.808	225.758	183.518	149.065	101.806	90.6315	0	86.7229	230.833	60.4197	92.9462	168.468	0	43.7632	270.51	30.0077	367.832	346.581	245.127	171.666
		473	1922.28	72.8631	203.957	43.121	226.697	21.2021	221.939	251.233	226.366	66.4662	202.667	169.69	338.384	194.03	379.974	190.542	51.6596	174.061	66.3723	0	68.1659	68.6477	334.517	174.888	132.703	35.1852	244.047	315.127	216.47	120.777	217.774	170.174	48.2218	0	101.758	187.19	68.8613	47.6096	116.956	51.2451	53.4442	186.4	63.8888	339.492	260.826	262.764	151.144
		474	1926.14	90.9935	179.9	68.7733	187.615	0	328.117	181.175	259.09	127.7	332.055	192.284	240.197	79.9681	235.669	131.083	54.7974	144.697	0	78.9172	92.5492	124.06	313.475	73.9411	135.026	50.1509	291.154	312.986	188.921	122.312	204.459	172.474	47.1169	52.0768	0	236.801	28.8275	67.6404	151.882	68.8543	31.4025	311.859	49.1439	278.268	227.078	224.969	152.753
		475	1930	120.643	143.281	45.8875	175.585	0	259.263	111.821	202.451	147.098	280.236	232.309	380.832	111.458	265.937	144.709	47.1731	123.593	74.8104	139.595	169.502	59.2998	225.99	129.453	136.978	120.063	303.566	230.092	158.975	144.255	198.522	101.037	97.8573	91.5304	96.715	221.531	84.9119	82.1739	102.21	22.6772	59.2859	286.05	91.0006	258.275	246.322	249.142	182.738
		476	1933.86	148.165	242.649	24.0732	185.089	21.5588	128.701	179.821	139.258	184.791	251.145	216.591	341.126	154.786	229.941	220.609	27.586	170.315	70.3559	128.277	104.266	54.255	236.486	176.399	167.471	60.2931	233.282	275.536	175.867	111.036	210.262	59.2775	26.1209	18.9858	106.784	145.433	39.0218	90.8747	210.697	46.3529	25.1699	212.494	68.4601	321.064	371.879	350.099	150.79
		477	1937.72	183.338	213.618	53.172	182.325	68.596	43.8375	275.254	157.882	139.917	295.812	245.362	283.073	92.2373	233.839	221.91	80.5579	226.382	28.6866	98.0102	175.25	24.6968	268.027	182.407	73.6758	58.748	264.196	270.778	177.611	156.572	194.734	113.125	69.7929	0	88.4579	220.245	0	98.6162	137.052	36.7118	72.8387	325.483	28.2018	234.578	317.228	298.577	141.601
		478	1941.58	111.375	199.993	43.0477	191.485	96.5511	233.568	392.864	276.563	57.1089	287.594	179.53	272.865	80.8374	244.742	144.029	74.4192	216.929	0	24.6699	157.775	44.0998	260.578	285.357	98.7383	72.7007	249.32	312.894	155.494	94.6949	147.792	140.333	112.085	0	71.4751	287.871	23.218	89.794	162.076	0	70.108	324.696	74.2102	247.177	251.724	245.986	183.178
		479	1945.44	184.855	242.03	0	187.228	60.7335	327.824	212.079	224.695	102.845	291.932	177.871	298.534	108.403	376.568	124.026	105.705	146.177	51.6358	83.8572	67.1674	59.6549	417.951	122.939	90.37	123.456	200.854	276.937	133.633	136.427	162.322	84.0648	71.9246	49.1976	184.393	210.305	22.9734	103.982	94.9972	40.6232	97.8613	288.074	46.0419	310.998	315.896	306.288	184.839
		480	1949.3	153.946	251.113	0	173.142	116.528	254.464	197.464	234.269	26.4288	272.324	182.677	208.439	113.638	300.327	129.167	113.287	181.055	74.597	156.289	100.685	22.2419	373.619	248.342	122.498	110.868	317.392	238.351	96.9582	148.477	146.211	119.643	50.2786	38.7968	137.753	203.47	51.5753	124.239	0	59.5339	117.179	314.299	21.5331	283.397	304.323	376.849	186.351
		481	1953.16	106.139	206.469	99.0289	228.321	88.8309	228.517	170.912	221.447	44.9395	274.443	245.881	240.501	135.321	292.337	123.094	128.604	182.313	24.7512	101.962	97.4575	132.892	304.144	219.105	64.6591	78.8662	268.693	257.902	129.652	68.635	262.416	76.1085	49.2772	35.5197	109.37	226.676	34.2515	116.005	157.916	46.7922	103.633	340.547	64.2644	363.187	222.637	270.729	187.278
		482	1957.02	105.464	194.391	93.7109	184.977	62.8346	250.209	147.54	230.953	89.1684	308.025	233.051	337.751	133.234	395.437	108.279	65.1098	142.157	44.5335	111.19	35.3223	84.6393	289.723	210.55	94.3776	27.5409	323.828	247.91	184.904	122.456	181.023	145.861	34.0919	0	124.699	166.16	27.8698	124.744	104.256	0	166.027	367.012	75.5325	286.584	203.866	225.108	106.236
		483	1960.88	49.7563	201.104	53.9277	252.442	0	159.434	143.651	157.226	71.6053	200.826	164.054	223.557	134.879	318.995	63.789	83.9494	184.651	72.1485	42.7114	44.8229	120.446	265.204	185.728	121.439	89.2136	322.909	350.318	164.342	123.493	190.035	132.847	0	78.7404	130.976	204.84	21.444	119.135	112.414	45.586	99.726	289.437	59.8798	268.866	233.566	231.349	105.274
		484	1964.74	217.53	250.183	100.455	244.003	32.7436	235.545	164.529	178.496	108.144	270.374	190.26	177.861	106.316	341.475	144.238	131.664	171.212	53.4323	111.229	55.114	59.9795	314.331	210.01	44.4885	55.0476	297.801	259.619	139.218	135.576	200.523	126.818	87.3952	96.871	111.307	229.056	0	145.509	26.2099	27.7073	169.352	282.7	52.7283	299.32	279.043	219.094	67.1481
		485	1968.6	181.328	200.333	77.766	141.792	95.0416	175.749	230.779	194.136	88.5	232.259	182.605	186.201	72.8063	343.752	55.4429	111.74	154.616	51.8379	97.0538	71.3003	143.593	294.3	160.811	80.0137	118.746	336.433	220.652	116.743	111.721	242.513	124.259	101.077	84.1101	108.356	221.636	32.3618	162.511	130.735	52.8951	114.574	293.733	0	345.062	325.361	213.852	116.662
		486	1972.46	203.324	189.313	69.8178	180.018	69.1657	318.541	167.11	267.828	115.726	335.746	133.273	257.479	71.4208	240.215	103.715	91.9233	133.231	47.8667	125.217	125.862	90.3387	293.413	244.193	43.8499	77.7316	273.792	311.423	138.245	101.92	281.271	130.671	0	80.0773	134.174	179.907	56.8152	106.553	59.6911	63.6989	117.697	318.703	50.3701	220.114	221.758	132.239	130.721
		487	1976.32	206.106	231.557	89.789	178.695	87.177	221.694	231.636	193.141	172.995	359.529	188.324	237.064	155.713	238.483	140.597	119.413	106.018	42.4977	160.542	136.308	94.026	320.407	252.402	81.0581	98.3906	234.902	358.245	123.116	127.676	203.624	174.79	46.9213	156.304	125.796	248.266	0	126.647	88.7794	31.4872	120.437	255.404	58.2336	289.396	254.807	154.963	114.512
		488	1980.18	158.155	178.964	47.7587	146.496	76.6948	278.98	190.335	211.299	220.352	310.527	154.453	208.694	42.7649	102.032	182.678	126.575	122.953	70.8985	69.9049	177.547	54.0717	240.947	239.414	51.0866	85.4529	356.101	290.058	63.7606	140.562	212.623	93.6439	0	109.044	163.806	280.95	0	171.25	0	35.9386	220.806	209.856	43.4647	280.157	250.289	201.847	83.529
		489	1984.04	183.946	183.166	81.3492	224.492	51.6899	262.31	134.252	213.987	154.919	291.255	227.758	267.707	103.049	304.617	127.745	121.801	140.389	94.1301	158.599	101.14	89.3326	357.345	256.953	54.5922	120.766	357.959	249.461	136.525	155.316	210.379	147.039	37.8544	96.5858	124.639	94.0055	0	151.226	64.7698	21.1659	167.073	345.294	0	237.951	251.188	158.825	103.829
		490	1987.9	210.456	113.914	27.1935	229.868	96.6858	254.315	225.917	303.161	146.493	286.865	217.939	315.225	124.98	273.846	154.583	57.2536	180.086	0	158.03	90.5756	33.8143	238.388	171.481	25.2585	106.801	333.943	382.322	117.963	171.221	280.323	134.429	61.4432	126.996	148.342	232.636	58.276	162.726	69.7021	31.94	179.42	230.172	65.8692	301.422	246.999	183.468	53.0538
		491	1991.76	184.029	193.415	28.8158	213.265	152.141	315.438	198.397	218.493	207.141	346.522	91.6974	283.621	130.346	288.789	196.994	155.333	148.883	49.0773	107.488	88.3938	31.6389	266.418	290.36	0	137.392	300.658	278.303	66.1992	91.4855	206.41	173.785	75.9768	116.884	173.31	223.29	0	223.69	80.6421	20.7504	228.21	191.505	63.1785	282.042	244.599	214.645	164.813
		492	1995.62	223.899	198.097	56.9229	214.299	0	267.725	216.621	209.569	184.378	352.453	145.588	239.273	185.507	328.98	217.881	149.745	119.018	81.6548	62.6825	33.1556	62.2163	327.062	219.596	72.4291	201.209	301.71	308.338	95.3952	147.228	190.839	264.449	103.99	161.038	122.514	266.78	27.2856	119.975	39.6619	0	219.451	227.637	0	197.433	263.612	221.246	163.812
		493	1999.48	178.974	120.735	78.0765	143.159	77.8142	233.519	180.193	228.371	177.53	275.199	143.226	260.19	148.535	325.485	113.844	100.955	191.747	104.579	74.9233	141.503	99.7973	205.498	229.768	126.066	191.119	238.502	251.122	39.9939	164.101	215.859	173.303	46.1248	168.441	203.742	262.81	32.4635	200.376	83.9229	0	200.627	200.562	0	337.826	257.113	70.5559	75.3475
		494	2003.34	154.712	252.288	54.3287	184.765	99.6348	284.435	262.635	241.512	299.96	290.968	123.499	236.712	103.553	335.413	173.636	160.072	132.659	74.7909	54.6381	32.3548	0	251.112	129.078	80.6479	182.55	278.245	253.826	88.2307	156.91	160.367	204.531	65.7263	51.6732	214.171	222.188	34.6135	212.589	113.908	0	187.014	178.583	61.1979	291.467	184.842	168.104	109.963
		495	2007.2	215.748	173.02	92.0988	175.97	73.9966	250.789	194.1	220.849	185.337	356.428	119.807	155.593	147.311	321.285	132.35	162.338	148.315	151.29	71.0869	34.5772	60.1918	124.221	236.762	92.2604	213.607	319.662	159.252	82.1463	106.693	197.724	185.921	29.3435	94.3229	201.104	214.413	30.2282	201.379	88.2784	0	211.173	152.922	29.9633	277.718	175.506	166.022	83.2842
		496	2011.06	321.629	196.915	38.2452	267.023	87.9767	339.354	224.602	216.932	241.741	284.795	86.3532	244.181	161.6	230.804	89.9944	86.4637	171.856	112.021	151.75	112.776	99.8066	207.401	170.891	103.631	175.177	250.093	280.118	93.3804	126.952	133.624	221.376	62.5571	114.028	234.479	163.54	30.8353	149.276	0	0	205.937	159.642	54.5083	301.041	223.266	84.2974	90.7192
		497	2014.92	119.169	89.5915	25.374	186.674	0	313.786	260.728	201.393	227.664	330.31	104.678	159.667	137.479	217.756	189.875	102.056	196.358	169.11	118.316	125.596	20.6884	271.806	247.502	74.9234	190.433	339.126	306.492	74.4134	132.804	184.334	109.304	33.1202	180.031	161.332	141.472	38.7377	153.066	97.2894	22.7975	260.715	142.903	55.8221	332.789	149.908	94.4824	131.993
		498	2018.78	162.724	127.196	49.338	205.242	125.968	311.933	226.396	174.901	190.408	362.622	157.417	253.364	115.051	59.1611	219.982	66.8779	144.29	188.426	117.125	99.2856	78.1366	251.765	304.131	133.155	228.105	272.475	272.113	175.516	89.903	120.817	201.41	95.9011	207.989	114.598	220.061	0	223.659	47.8159	0	158.164	115.612	78.8235	346.372	279.573	165.266	118.607
		499	2022.64	127.069	136.99	55.9865	147.907	0	224.436	179.471	115.895	223.885	265.267	162.433	229.728	176.344	121.267	165.624	104.025	290.472	85.4033	75.292	107.873	57.8	274.23	247.784	47.3918	197.925	235.664	304.325	115.786	133.342	209.626	191.183	109.897	173.036	188.929	204.087	37.906	227.207	147.014	28.6757	247.223	81.4265	107.178	324.533	220.717	200.375	151.613
		500	2026.5	166.193	134.086	112.605	188.741	91.17	246.982	113.655	218.671	232.175	428.001	118.844	215.68	168.574	271.549	214.385	143.007	246.451	101.635	107.599	85.6482	68.6102	221.911	151.408	85.1175	240.575	202.514	240.662	42.6131	131.572	181.93	266.078	143.02	128.685	134.103	232.893	51.9739	219.13	85.2581	0	212.404	182.642	109.047	401.621	156.734	149.782	55.4261
		501	2030.36	188.655	76.631	63.6737	234.335	73.2447	275.673	184.678	212.387	265.461	258.809	105.174	225.66	186.728	109.252	267.938	52.8658	207.381	187.839	0	184.09	98.4233	297.227	242.947	25.9083	261.734	215.5	293.127	176.587	143.207	235.733	269.169	108.867	173.701	142.454	229.535	80.9755	151.418	160.843	0	200.13	132.073	95.3303	276.345	226.571	36.0226	51.1877
		502	2034.22	202.576	137.532	58.0985	167.436	0	252.374	144.219	216.294	246.792	404.336	83.8165	159.621	114.712	190.69	200.411	137.095	218.64	162.115	80.1214	89.3819	67.5211	154.185	274.833	0	244.721	289.504	422.487	109.177	179.276	235.048	194.256	106.901	199.618	113.131	152.99	25.6732	128.82	121.938	19.4833	272.756	122.296	92.766	383.736	275.811	166.812	90.4954
		503	2038.08	143.612	179.854	61.3838	115.962	0	258.43	151.617	182.308	300.501	315.103	84.9443	223.215	67.7499	300.833	239.855	149.944	313.87	138.498	151.785	151.635	37.348	243.471	227.848	85.1627	235.641	221.58	238.744	119.178	183.007	176.584	253.294	82.0537	177.539	116.581	229.088	0	217.19	166.595	0	259.566	45.4399	109.088	264.982	285.306	175.34	71.1374
		504	2041.94	166.568	211.144	68.2956	227.52	0	191.274	192.449	139.42	303.63	313.008	83.3016	157.075	177.07	193.131	225.593	133.378	146.091	194.336	127.225	105.976	120.445	258.382	206.944	75.3829	224.602	225.788	281.781	94.3025	189.751	182.177	247.156	162.492	248.452	118.137	181.267	86.9573	169.518	115.345	37.5699	197.585	124.054	103.951	340.941	219.035	115.858	69.9182
		505	2045.8	186.168	240.197	111.924	230.075	128.945	239.384	209.751	143.449	227.595	340.058	62.587	231.11	60.819	225.656	144.393	158.011	266.328	212.651	118.103	183.172	112.501	218.835	232.479	0	215.883	232.259	295.715	146.633	96.8196	268.297	251.605	155.649	129.103	80.1683	108.673	0	232.644	173.343	0	196.371	136.158	97.1698	378.679	284.656	138.286	92.0631
		506	2049.66	99.1992	152.135	60.7963	69.7375	44.9219	195.64	185.975	191.464	268.993	291.634	85.9533	249.058	156.898	157.781	242.507	119.001	228.045	204.759	62.8648	190.846	76.4131	263.654	313.573	42.8624	189.251	226.695	303.083	77.8433	134.754	287.522	292.056	162.474	224.273	93.1949	136.467	18.0003	171.012	173.355	63.6756	190.544	144.095	27.6755	0	309.388	141.624	61.5441
		507	2053.52	117.198	279.95	97.717	224.961	66.9064	151.322	170.538	201.092	268.988	415.985	51.8399	193.319	97.2313	150.776	134.482	168.522	213.123	333.034	176.613	275.074	85.2642	303.797	203.938	59.1168	137.931	187.51	347.464	33.2173	128.805	219.514	310.253	139.402	128.331	156.011	100.085	22.035	209.706	133.358	33.5716	308.084	182.142	89.8432	354.315	247.608	124.923	116.069
		508	2057.38	117.877	236.055	71.0253	178.335	52.4181	150.687	112.278	264.997	256.604	390.103	74.3963	181.767	159.47	186.942	39.625	163.513	207.337	221.468	27.4933	216.094	54.0598	270.767	191.43	64.242	201.378	265.581	375.333	105.401	151.089	209.862	279.143	171.798	199.897	160.525	129.014	109.522	209.898	126.283	27.6314	244.368	156.404	158.092	278.628	294.394	123.795	131.492
		509	2061.24	94.7643	197.168	58.8297	206.661	0	195.937	160.479	221.555	232.098	323.097	62.1223	229.021	90.5168	164.568	153.598	118.014	207.712	283.263	99.8421	141.876	102.3	312.584	230.93	37.0562	234.321	191.086	288.541	44.4245	249.996	316.218	281.764	178.387	236.061	180.24	122.357	0	132.512	166.976	96.2667	154.996	257.504	93.505	355.825	191.804	133.621	137.597
		510	2065.1	93.0522	235.99	66.7843	156.277	62.8173	97.2594	207.47	322.896	239.678	335.357	60.0393	243.991	115.928	167.967	151.078	186.603	171.65	205.659	112.892	198.635	53.1077	186.899	207.319	69.5634	258.677	225.969	363.866	129.188	174.32	298.018	255.755	145.924	202.033	154.368	234.8	111.293	200.2	93.191	46.0171	232.273	107.274	120.004	303.287	268.231	141.607	74.1157
		511	2068.96	194.776	199.465	73.8737	140.506	0	104.106	189.434	263.924	236.137	272.25	135.359	173.4	172.119	171.76	120.545	172.619	238.051	256.53	50.488	89.0748	224.232	282.972	145.987	93.9824	215.051	187.655	418.807	122.989	193.793	286.525	288.922	239.554	258.88	136.74	140.149	117.827	222.733	215.156	101.215	242.895	220.165	63.2638	204.576	249.637	231.963	136.743
		512	2072.82	193.555	167.429	102.447	127.542	0	167.215	95.9542	170.264	184.575	343.407	96.7243	163.833	159.997	159.938	171.035	153.948	349.635	281.493	85.9509	218.717	167.848	226.89	281.824	55.7852	250.972	230.202	287.799	70.6415	182.851	245.529	311.082	134.308	214.34	243.145	183.799	69.0637	175.354	89.1251	71.1431	218.881	230.8	212.318	331.015	254.423	164.222	53.3471
		513	2076.68	135.495	185.534	100.06	127.283	0	207.577	180.542	214.054	170.864	293.428	115.042	211.828	191.152	212.371	188.398	158.599	229.281	264.911	114.182	198.177	145.126	193.436	203.343	53.8157	299.831	196.639	315.148	88.15	101.021	277.57	198.25	184.388	193.65	153.992	112.123	130.65	159.98	101.208	105.399	169.088	167.429	157.238	292.37	262.026	222.464	119.007
		514	2080.54	146.216	241.068	142.324	152.977	41.4494	20.7965	164	219.038	165.242	275.141	139.914	150.404	143.935	174.634	186.47	94.5951	164.257	218.705	120.219	146.531	52.3084	359.36	270.377	77.9386	265.861	244.714	343.113	124.321	238.42	238.921	213.14	174.428	195.348	69.0306	52.4405	0	230.516	141.454	60.7552	179.472	135.999	69.8075	224.466	306.281	202.538	125.736
		515	2084.4	134.69	259.506	64.5345	83.2744	100.425	46.534	163.327	230.481	228.553	323.193	158.551	125.664	134.129	212.18	194.661	151.966	290.726	240.331	111.049	273.251	68.3672	157.556	118.564	96.4884	199.934	249.464	356.685	158.521	185.543	328.456	223.729	295.475	250.874	177.807	50.3792	17.6655	181.688	145.328	44.8738	107.129	194.705	93.1534	265.537	294.811	179.855	141.37
		516	2088.26	59.804	263.218	110.206	34.5997	35.014	88.8559	151.443	227.662	226.795	237.539	152.335	252.64	154.579	187.858	211.922	150.686	355.165	267.068	94.1319	236.654	107.918	183.454	167.85	94.3019	238.852	210.776	258.251	181.211	168.683	309.098	269.627	238.449	274.389	118.512	90.9806	65.8981	255.039	107.877	59.1589	179.442	250.616	156.971	294.28	223.513	159.308	119.238
		517	2092.12	74.7944	289.279	103.536	123.08	61.0099	118.155	182.579	345.553	243.258	238.965	255.394	82.8143	120.56	143.205	198.987	129.883	329.057	329.932	116.664	241.005	107.392	189.739	90.1545	68.358	217.975	137.533	264.861	106.165	243.469	281.098	232.211	216.5	230.33	143.312	81.3323	0	208.389	175.326	91.4089	237.538	253.189	96.5318	373.675	308.509	135.32	120.468
		518	2095.98	96.1899	181.686	76.6525	160.871	41.7325	97.2687	180.047	193.073	194.89	292.49	100.849	93.3223	157.594	159.318	134.351	115.672	262.057	281.612	73.3027	234.522	117.244	200.074	164.435	20.7833	273.863	229.188	292.243	112.052	213.5	210.218	263.443	242.352	346.41	203.948	134.28	90.4837	192.75	129.529	37.1803	202.298	176.639	82.6769	289.355	355.309	74.7907	115.724
		519	2099.84	163.938	229.54	122.029	228.856	60.5172	108.086	77.8095	252.891	205.543	282.608	228.618	110.959	140.68	78.9167	202.336	98.2736	348.63	261.818	52.1191	287.948	0	253.419	151.175	49.4039	225.083	194.625	272.317	100.038	239.18	289.449	242.795	220.837	282.491	186.269	104.604	76.1814	185.243	137.556	21.7227	274.292	198.816	24.1289	0	310.901	168.985	97.653
		520	2103.7	129.527	250.644	53.0043	238.631	51.0379	77.0681	112.955	287.244	281.708	246.81	229.78	133.204	228.054	76.4891	138.297	149.926	265.158	339.517	0	245.249	94.0703	259.156	158.498	113.636	206.801	252.371	245.496	208.321	227.34	276.476	228.568	235.076	272.437	150.526	142.896	53.3143	163.802	136.814	115.186	229.185	271.466	35.7231	339.98	263.086	128.566	168.214
		521	2107.56	177.049	194.457	85.6377	198.377	29.7688	50.6434	116.737	220.715	235.002	247.46	166.982	146.984	158.771	125.512	204.011	68.1101	344.809	294.856	98.0524	240.299	111.926	272.714	167.18	103.123	276.977	188.489	231.865	188.356	228.682	191.998	299.157	289.681	192.937	192.612	104.403	82.3946	230.167	56.5574	124.631	204.575	243.893	0	370.419	391.742	77.878	108.878
		522	2111.42	195.171	211.583	82.7941	162.511	80.193	43.6796	64.2649	294.946	385.21	246.895	192.559	112.938	195.793	94.2159	239.833	65.8483	324.77	234.354	65.9196	231.319	215.148	167.974	188.249	137.829	250.958	334.928	316.805	151.182	309.8	285.17	173.001	239.414	238.625	141.154	102.832	90.1234	229.292	81.6855	146.918	270.739	159.723	0	259.068	408.32	130.499	70.8508
		523	2115.28	187.236	218.188	85.6785	237.267	50.1807	46.4986	138.052	278.201	254.729	205.77	242.24	209.481	172.759	132.466	110.784	102.649	457.69	332.224	155.545	119.321	135.624	118.046	209.099	52.181	275.543	242.957	359.667	156.313	238.48	263.567	174.593	201.565	236.765	217.918	160.079	91.3926	236.164	48.7829	155.103	304.451	219.453	0	262.251	397.683	46.8478	86.6861
		524	2119.14	163.431	213.761	76.8493	188.533	94.0678	76.7997	125.088	336.372	259.972	288.151	269.285	193.969	177.569	75.7488	197.173	90.6702	307.784	404.319	51.0257	155.129	129.329	259.554	219.319	0	276.668	320.299	418.763	173.606	235.911	281.04	206.928	166.506	201.151	176.3	102.641	46.428	216.094	60.6313	120.465	359.061	260.879	86.2553	250.764	238.787	90.6143	98.3586
		525	2123	206.887	248.334	143.988	292.736	23.9819	0	119.286	338.499	345.838	231.902	241.547	163.813	152.343	63.4274	143.692	158.279	353.005	313.324	80.2831	265.885	130.782	212.539	114.476	61.7144	225.82	212.263	283.435	110.571	233.427	224.898	155.658	222.347	263.365	185.664	90.172	140.624	255.979	137.617	93.2794	246.7	225.334	28.7777	385.769	192.274	82.4821	66.891
		526	2126.86	243.717	240.451	33.5589	272.432	68.1492	0	158.446	324.558	258.37	265.216	238.252	172.936	88.6354	91.1089	244.485	107.656	283.115	293.596	137.743	199.543	164.979	155.018	179.38	60.6234	174.495	243.838	288.536	135.231	286.884	199.509	257.885	111.975	249.963	237.022	63.2535	137.749	246.71	53.8082	152.735	179.102	206.642	63.1314	308.581	360.291	97.6801	132.852
		527	2130.72	209.494	208.292	50.2904	160.401	0	85.0474	160.971	307.227	300.891	272.161	214.534	156.64	170.871	0	171.467	195.717	191.702	322.564	34.9428	161.317	96.0818	149.455	131.513	68.7878	150.03	216.981	307.418	157.448	242.904	245.841	279.402	241.315	123.151	210.739	48.9536	109.254	251.898	36.5809	156.414	309.071	84.4789	0	378.4	390.218	77.4919	88.6116
		528	2134.58	206.528	97.8689	74.588	248.031	43.6506	44.2152	152.42	293.125	288.768	266.446	316.314	202.686	152.641	56.0862	163.514	193.473	307.346	325.594	130.108	193.739	128.467	153.002	146.872	91.3902	181.203	368.938	403.078	0	266.53	259.41	166.378	199.895	214.527	161.811	60.9278	106.265	190.786	118.698	165.177	253.682	163.53	0	239.567	348.162	54.57	33.2313
		529	2138.44	179.006	293.813	63.8797	179.732	56.9723	50.0154	140.706	383.098	316.84	258.226	242.642	173.065	129.935	46.0209	197.292	110.694	267.933	344.19	63.7924	219.711	136.425	86.166	209.027	143.337	239.946	300.632	340.753	143.544	265.945	241.103	262.687	154.933	178.449	232.193	56.8764	93.2198	164.094	195.312	130.236	267.243	162.292	46.173	347.547	226.967	20.1674	93.5186
		530	2142.3	190.916	198.505	103.415	252.353	102.419	59.4601	116.14	351.842	178.127	250.258	237.46	234.89	108.162	0	213.296	184.559	174.712	381.356	39.8439	207.866	176.123	206.821	134.448	0	244.994	249.298	290.377	128.999	184.735	374.633	197.495	179.689	178.954	126.593	88.1722	83.24	183.678	76.266	146.289	257.034	159.384	0	291.86	274.915	169.92	123.29
		531	2146.16	167.364	189.89	84.0534	259.991	35.3349	54.4742	125.402	314.715	380.932	230.376	368.432	220.491	84.454	35.5075	198.909	129.717	230.464	331.338	55.5451	149.909	210.607	63.7171	205.799	78.3172	212.018	235.035	249.359	84.2845	226.498	227.366	210.133	80.3631	145.519	187.937	152.168	114.403	176.391	79.8894	188.164	255.229	80.6792	55.6739	185.839	398.262	143.57	122.363
		532	2150.02	281.913	227.502	86.0056	257.012	75.9231	44.3934	190.469	221.42	337.162	194.545	272.916	175.822	137.05	51.6836	181.255	131.672	254.516	366.883	60.5247	226.366	193.907	90.9992	197.729	96.6242	242.102	359.211	247.271	87.467	275.469	310.627	276.492	132.605	208.599	205.049	106.704	98.1434	200.514	154.195	80.0244	364.789	185.425	23.091	234.935	342.328	165.944	135.249
		533	2153.88	280.344	270.813	72.1525	228.907	78.8564	0	202.524	279.292	272.152	221.486	364.16	208.555	61.0705	0	209.462	152.972	192.362	347.318	120.688	199.548	218.826	78.3493	175.232	85.5856	238.13	355.724	292.853	110.718	291.584	282.563	355.846	100.09	120.394	259.401	133.571	121.678	167.885	117.301	164.784	290.139	268.358	32.2818	163.341	262.65	199.172	110.613
		534	2157.74	236.525	229.099	73.5839	146.608	0	0	107.895	255.327	275.75	255.135	289.813	166.383	143.323	26.2297	127.499	77.1578	214.315	295.931	59.6593	136.357	157.695	96.3797	178.496	65.7406	233.847	290.185	265.823	135.171	275.324	222.346	268.753	159.804	148.402	211.748	141.035	98.5601	187.887	140.725	114.459	344.087	143.777	60.2118	270.498	308.258	102.137	0
		535	2161.6	266.427	261.257	96.6507	196.302	0	28.1113	115.515	309.838	318.152	240.627	292.582	172.242	161.295	0	224.124	153.296	201.019	344.517	47.201	127.093	200.57	113.897	207.919	61.0488	334.674	307.26	252.498	145.989	227.991	273.695	256.732	155.778	183.474	153.402	218.075	78.3842	208.605	132.101	160.048	285.552	147.12	0	220.035	229.787	98.0371	130.631
		536	2165.46	254.726	166.642	90.1059	154.129	39.0689	22.8194	110.563	227.081	233.115	149.572	349.212	261.779	94.3749	23.4559	150.096	90.0467	161.875	297.282	0	134.028	164.183	128.542	210.198	156.19	217.688	201.039	234.249	107.13	231.847	341.61	246.448	156.298	145.95	260.23	188.596	82.894	177.499	116.399	82.1151	251.505	145.858	0	265.939	302.644	147.951	77.0398
		537	2169.32	171.797	239.074	46.3994	282.957	0	54.6037	155.264	226.735	207.383	242.702	289.654	265.811	81.5751	0	279.734	99.5644	112.191	254.466	121.825	110.172	249.433	107	179.262	106.243	193.657	327.893	227.653	53.0109	302.891	196.795	253.869	174.758	150.504	256.838	214.183	63.6397	144.715	83.2319	82.2338	200.881	232.515	89.3891	279.281	317.589	69.0237	148.296
		538	2173.18	213.994	162.022	75.0249	170.778	45.5483	0	115.587	252.592	171.824	245.563	391.711	288.254	56.2083	0	245.553	84.1777	110.284	396.177	106.344	136.962	272.876	120.228	128.702	109.512	217.475	250.133	234.779	57.6969	291.502	249.14	230.26	208.554	101.66	209.691	186.79	113.596	155.075	83.588	84.9067	272.582	185.445	77.8035	0	306.646	165.381	27.828
		539	2177.04	243.459	227.665	44.9531	274.825	125.973	0	173.155	307.99	255.413	278.454	282.189	288.372	21.7286	0	276.497	176.546	85.1313	376.892	148.547	136.703	154.566	136.443	45.2167	76.5692	319.683	225.578	263.754	76.4259	245.044	126.927	208.081	210.737	140.574	302.813	128.534	63.4478	131.643	81.1758	59.3389	296.781	180.674	70.43	262.14	282.101	134.009	146.922
		540	2180.9	285.091	128.115	67.5775	223.633	39.1056	0	149.507	241.559	211.937	258.1	173.232	250.23	0	28.6456	273.097	108.056	157.841	361.214	79.677	104.227	208.78	104.338	141.437	139.583	260.8	265.712	239.822	168.977	308.913	228.039	314.242	274.611	135.367	253.925	281.414	123.577	182.22	103.558	46.0411	314.715	241.828	136.893	213.03	304.453	172.784	91.9852
		541	2184.76	152.658	175.627	93.7739	270.185	48.0773	61.2204	131.691	304.957	244.038	239.638	323.559	237.446	110.359	0	267.42	102.03	142.117	399.51	135.619	173.47	99.1948	84.7299	138.236	151.888	218.623	243.336	287.819	98.0743	251.739	256.511	141.711	214.524	83.5503	270.365	171.397	83.152	230.36	96.7114	36.399	293.458	220.748	148.57	213.07	216.128	191.839	67.2157
		542	2188.62	265.744	195.403	59.1396	272.675	32.0628	57.0431	141.188	250.118	259.183	304.948	236.154	236.946	0	31.4614	265.886	71.0427	63.1401	371.668	155.065	111.988	220.186	149.357	180.603	143.741	231.87	210.682	309.145	92.2979	228.009	252.803	272.105	156.368	48.9622	262.763	283.294	129.037	166.094	73.0547	66.7203	189.068	249.998	172.181	0	257.503	170.571	134.832
		543	2192.48	179.357	156.771	77.8601	261.281	23.7089	59.4785	164.948	297.221	332.815	288.061	240.475	212.204	41.8278	0	212.165	56.7466	82.9142	368.027	150.295	98.5329	202.366	160.863	157.472	136.474	201.987	249.059	292.036	92.1595	242.86	234.933	178.429	208.592	130.961	242.609	170.133	90.5597	181.148	43.7932	85.3136	239.716	308.81	154.586	215.155	228.966	256.581	112.657
		544	2196.34	230.663	217.242	0	272.82	82.9741	0	117.366	337.994	261.17	248.859	272.09	257.243	36.6038	0	220.949	111.594	83.6505	271.079	164.351	145.877	172.414	109.321	94.1572	155.139	231.792	249.968	202.131	79.2715	306.218	205.27	131.429	171.558	86.8975	219.168	233.776	86.5628	178.341	49.0708	88.1413	358.942	291.855	207.163	220.733	250.359	206.21	106.557
		545	2200.2	186.762	137.247	98.7834	149.441	65.6473	40.1194	208.523	218.069	353.856	283.498	219.912	340.488	25.587	0	312.65	120.319	114.046	371.344	236.112	212.624	203.864	161.966	105.361	159.005	211.746	211.089	209.488	102.249	274.193	174.631	120.439	115.278	110.9	279.206	228.627	59.6172	115.618	71.3401	349.606	302.79	293.56	180.958	0	291.041	193.074	27.7736
		546	2204.06	198.311	59.5181	45.0764	244.724	95.4282	51.6765	112.314	298.459	257.652	210.997	259.878	278.991	0	0	315.459	92.9072	88.9591	274.422	194.516	0	193.926	178.99	79.9558	170.389	240.262	206.48	181.728	72.3165	267.478	210.981	177.153	290.874	174.654	302.252	211.463	79.4671	127.829	43.625	130.579	265.975	311.544	163.466	152.368	278.84	166.237	102.658
		547	2207.92	203.491	100.092	58.9736	256.583	57.9102	83.3304	119.556	286.317	269.556	213.227	182.979	262.329	0	0	261.472	141.844	93.7026	247.971	170.922	91.1264	151.504	160.746	158.414	90.6021	278.962	217.861	211.816	33.3981	187.77	185.212	108.12	193.799	229.432	323.762	262.285	122.641	125.526	73.4548	80.5987	351.448	235.122	185.908	218.496	183.716	200.668	58.8066
		548	2211.78	190.419	200.231	47.9241	284.435	81.9202	76.2947	109.178	211.126	354.102	230.069	236.57	277.187	0	0	254.926	98.7463	112.817	377.84	212.405	129.575	305.444	207.884	155.877	188.803	193.922	247.643	344.981	0	204.442	313.593	160.993	149.873	96.6827	311.827	246.836	51.6242	66.3929	102.515	151.543	189.178	196.475	188.14	0	210.598	214.961	101.87
		549	2215.64	104.638	173.439	54.92	225.279	0	69.394	131.14	178.787	308.186	243.84	225.245	320.111	0	0	288.431	110.907	52.604	315.704	134.434	60.938	189.771	151.187	101.402	179.574	145.11	200.011	352.978	29.6159	198.864	178.222	170.722	209.175	196.376	366.504	236.29	0	62.2985	78.4548	171.056	240.134	152.322	224.67	270.167	243.15	263.223	73.9069
		550	2219.5	160.704	44.0986	37.5575	246.768	78.2438	40.6271	120.881	233.352	407.768	215.246	195.979	316.024	0	46.5206	393.232	99.746	84.6146	336.981	219.859	83.729	84.3709	272.844	116.497	138.452	265.961	223.689	245.61	0	233.685	216.271	139.458	109.906	226.178	284.371	234.694	48.0652	81.3795	55.5709	78.8846	244.036	179.614	108.596	245.23	202.274	278.424	57.0532
		551	2223.36	191.697	98.3186	0	314.615	0	67.5202	140.177	218.341	334.053	193.979	354.19	251.617	0	23.1095	213.286	116.287	132.763	369.14	231.505	79.0079	115.998	114.206	79.754	104.53	209.03	212.892	311.476	57.081	241.664	168.766	92.0631	133.83	89.8363	156.409	270.306	60.3324	125.68	60.792	114.087	207.25	90.9968	233.414	255.318	187.962	275.599	109.703
		552	2227.22	147.227	81.8404	57.9452	260.226	41.734	103.042	160.119	196.774	360.091	125.2	322.348	296.231	0	0	241.666	168.982	135.25	246.665	177.298	90.6328	241.812	182.022	89.2006	161.953	224.867	210.777	260.713	0	268.774	205.532	137.97	269.268	245.921	211.217	245.653	28.9382	131.132	66.2754	35.6414	326.365	204.453	215.782	223.864	206.045	129.304	96.1763
		553	2231.08	180.465	122.544	0	239.854	85.1692	58.8009	101.702	163.6	329.065	190.741	331.672	249.051	0	51.4003	314.484	127.73	129.531	305.284	228.25	93.8947	176.404	137.857	57.092	150.418	186.065	245.21	150.596	0	129.816	202.584	174.117	168.487	193.096	303.37	185.805	99.1097	168.442	32.4626	88.9457	185.812	263.848	195.565	143.149	215.221	190.651	86.8406
		554	2234.94	84.874	98.033	86.7154	251.847	96.1769	57.3941	84.765	207.651	320.549	128.13	325.482	250.964	37.3053	0	332.708	117.661	76.7671	295.656	217.163	180.25	194.579	270.577	116.817	151.121	254.149	285.147	130.793	0	181.098	206.187	0	152.39	269.471	272.467	183.087	47.3328	104.945	63.8529	100.924	275.353	201.943	190.807	180.152	205.274	212.743	37.7675
		555	2238.8	213.553	23.9421	38.2272	251.061	35.6455	116.816	41.2295	163.086	352.712	156.993	370.683	251.692	0	24.2072	224.83	163.781	82.2988	299.161	136.147	138.917	196.335	154.222	62.7177	199.404	194.521	203.046	242.938	0	141.803	176.523	116.836	201.286	231.543	268.682	186.161	28.4767	158.38	62.4135	57.8323	297.421	247.275	247.839	190.705	266.729	220.567	82.7439
		556	2242.66	54.0962	0	63.2279	191.773	0	128.327	67.3954	260.796	302.137	128.494	347.769	212.595	47.6855	50.4338	265.77	169.551	154.511	269.742	221.669	69.0266	187.544	205.035	52.223	139.016	254.685	262.601	235.974	29.8278	221.468	190.668	161.717	78.5631	196.488	263.362	233.251	32.5165	190.957	82.0773	247.145	337.392	214.411	153.229	133.841	206.438	303.431	91.3654
		557	2246.52	142.158	0	0	182.196	31.7427	151.2	81.3867	199.721	340.017	94.5945	316.64	264.339	70.3641	0	168.733	81.9554	144.315	302.299	276.273	138.307	165.765	140.751	34.7948	112.049	253.76	198.991	241.576	0	206.676	198.482	127.523	170.967	219.444	220.836	200.903	79.3944	185.374	71.6029	139.52	277.325	124.32	202.318	161.816	187.624	245.729	137.23
		558	2250.38	108.807	0	46.9048	122.386	71.4419	116.632	138.268	181.94	223.464	147.421	241.132	299.56	19.8623	23.2201	262.149	97.298	170.875	362.717	366.775	132.13	184.437	99.3131	41.4671	158.91	344.924	264.314	266.198	61.6756	144.706	209.853	137.987	176.992	284.019	196.698	213.281	20.1541	148.492	112.925	94.9791	266.298	254.737	180.315	144.012	211.828	177.483	115.299
		559	2254.24	128.854	109.861	73.7502	249.182	0	149.879	140.62	264.571	350.887	28.139	275.221	230.333	54.25	35.0246	284.125	127.472	150.243	309.485	175.227	41.1067	113.804	158.328	70.8971	136.749	360.097	306.534	312.142	0	245.399	175.917	171.739	148.239	227.539	252.321	185.612	87.1437	186.262	0	90.1178	228.953	170.575	160.213	0	163.008	262.512	104.259
		560	2258.1	99.0096	0	29.6063	192.957	74.4991	110.537	118.051	209.868	324.851	291.656	316.541	315.14	36.0271	0	363.356	123.874	119.26	257.416	161.426	84.1441	182.012	177.249	30.9253	161.858	214.984	216.122	256.622	50.7774	133.205	146.503	87.4306	112.476	223.154	266.767	245.44	23.1499	170.593	50.6723	92.4515	313.837	98.2045	258.87	147.676	228.17	262.81	145.613
		561	2261.96	144.781	183.707	0	211.725	76.7631	157.59	106.526	156.807	307.545	77.0916	301.212	341.982	22.927	34.6846	293.78	151.1	175.192	349.527	223.668	53.8751	155.19	151.407	52.1785	71.5745	286.849	226.411	248.456	0	152.386	181.592	132.983	109.807	248.746	166.033	186.693	0	98.9708	83.4741	98.2895	229.315	146.029	194.781	170.06	271.28	193.396	148.471
		562	2265.82	102.509	145.941	0	240.739	124.777	145.152	39.2794	89.715	307.022	128.004	250.703	291.92	0	0	227.636	154.552	87.6854	266.85	279.212	28.3959	175.699	100.415	103.631	105.111	174.781	254.94	335.319	0	205.053	201.405	92.5655	71.1824	224.918	265.936	154.888	36.8568	97.9004	79.4825	119.307	237.897	190.964	155.582	231.267	182.928	245.484	124.766
		563	2269.68	202.472	196.884	43.2255	288.753	70.2987	93.6766	155.383	125.636	299.58	208.6	309.422	249.176	0	18.4417	198.858	130.129	124.148	404.203	131.737	0	155.162	114.382	58.8968	133.082	212.109	209.921	218.156	0	119.649	159.273	91.4465	77.8991	178.295	213.536	199.139	47.0505	117.043	131.355	358.159	314.44	82.0948	200.299	285.837	222.207	274.886	145.917
		564	2273.54	144.503	132.825	0	228.519	45.8217	182.262	85.9534	223.156	269.101	120.342	325.99	302.605	55.3479	0	321.031	209.625	170.726	351.853	175.824	27.85	203.254	177.694	37.8407	64.4855	216.691	272.489	256.032	0	160.899	222.117	107.953	88.2793	123.239	285.763	160.155	50.5564	93.0719	127.628	107.666	269.712	125.394	193.914	169.876	299.629	248.37	125.197
		565	2277.4	151.865	117.957	0	202.242	71.5212	86.438	51.4607	82.9218	198.595	78.6502	335.234	322.712	117.546	52.638	177.845	122.438	157.988	357.628	195.733	0	183.906	105.814	54.5176	168.435	227.626	196.007	232.784	0	160.433	296.099	140.463	33.0223	144.195	238.932	244.148	32.4522	119.881	116.026	75.4828	333.398	96.8753	210.259	184.96	278.157	282.886	202.775
		566	2281.26	80.4728	91.7702	58.9897	219.006	81.971	78.9022	32.1179	159.473	217.384	74.5274	304.773	257.614	127.339	70.8254	292.986	126.719	176.127	340.565	157.239	0	128.005	90.4474	157.015	52.7087	143.82	303.444	223.323	0	200.295	200.399	102.027	91.9357	216.396	244.627	138.508	65.3779	230.651	123.287	123.089	407.696	215.937	61.5543	181.998	256.259	194.183	111.083
		567	2285.12	138.169	145.648	63.89	200.04	77.5679	100.258	130.349	139.276	277.062	148.779	396.796	283.356	167.204	27.1041	321.68	77.2791	0	328.684	158.854	0	237.964	154.186	209.618	84.0267	233.973	245	249.107	0	331.538	206.795	54.1273	115.751	202.305	184.871	158.33	103.468	261.172	107.551	141.427	270.56	58.4129	209.251	0	328.361	229.22	214.403
		568	2288.98	170.826	130.685	60.436	182.915	0	204.422	79.2067	171.622	223.804	110.704	324.624	330.799	52.0378	0	252.122	114.869	80.715	231.759	164.441	26.6378	173.663	139.101	103.747	95.5109	227.075	269.896	238.723	24.6561	321.208	210.585	88.2462	31.1857	185.075	206.586	129.574	0	120.941	73.2395	111.431	304.453	157.012	206.815	304.978	94.6415	202.19	175.785
		569	2292.84	104.824	128.948	57.6733	214.319	86.8492	185.462	74.8003	223.295	311.982	43.1483	281.137	175.263	59.414	98.8735	266.876	107.143	153.037	306.667	99.375	43.3453	212.658	193.452	52.4368	76.7724	161.961	352.229	191.738	58.5519	320.551	188.064	109.627	61.4579	160.088	162.024	204.24	62.8673	187.08	141.424	94.2268	252.441	96.0758	81.22	160.484	273.685	295.429	161.047
		570	2296.7	182.307	138.877	52.0712	141.68	0	164.333	64.5755	168.29	255.835	88.4422	284.857	154.277	137.049	30.4689	313.928	134.082	0	68.4673	130.265	38.6374	163.268	124.049	145.779	146.367	198.059	244.925	294.54	82.8137	190.004	248.644	94.9573	87.3583	144.05	239.953	254.733	118.146	240.34	127.769	110.587	276.559	63.5197	116.523	0	257.694	232.775	217.115
		571	2300.56	207.233	155.387	43.3993	154.342	36.5751	81.8119	134.855	230.007	162.952	23.957	308.804	215.51	158.305	26.8033	200.633	88.2088	118.288	267.182	111.238	39.0577	145.629	172.505	108.14	78.7184	145.115	336.713	181.996	49.3524	307.279	150.465	109.649	72.0684	247.52	162.899	227.566	66.9526	84.3272	101.313	205.19	230.005	40.9084	174.961	241.123	372.589	167.075	129.399
		572	2304.42	150.669	118.428	22.364	158.319	63.5889	126.793	89.9726	241.238	170.963	203.73	334.983	240.339	76.9333	49.3347	184.412	66.549	87.3365	226.148	152.56	0	219.668	224.958	110.249	150.932	180.574	257.484	197.762	0	278.634	181.352	115.972	128.535	109.797	232.146	171.877	127.258	134.432	163.881	84.3331	243.017	0	141.319	238.779	398.915	281.878	218.792
		573	2308.28	195.226	119.889	31.4632	145.377	34.7599	129.084	0	164.962	296.427	0	334.383	195.302	153.344	0	262.462	91.9053	163.764	169.132	67.1287	0	177.423	121.48	134.521	149.604	196.878	262.75	265.463	0	347.771	158.259	77.8086	167.694	199.702	170.622	123.928	113.46	187.818	75.2526	147.958	244.077	48.0646	148.215	187.92	355.831	156.601	173.944
		574	2312.14	160.706	71.8514	0	235.294	51.8986	63.9235	81.8907	226.181	192.825	0	306.947	143.513	144.131	0	278.017	119.491	107.918	181.023	60.8963	0	94.1558	222.261	110.156	123.304	187.421	298.756	185.517	0	293.523	180.875	104.535	156.899	206.455	138.481	206.051	133.268	241.687	99.2754	108.227	253.625	183.967	153.242	235.891	282.364	216.035	219.763
		575	2316	200.912	61.972	43.7014	113.223	60.9998	78.8883	86.7745	183.521	296.507	0	381.113	157.334	123.98	82.2136	314.712	129.2	51.388	226.772	47.2824	0	25.1647	167.399	207.447	133.774	192.367	329.177	256.564	0	325.048	235.505	88.7387	42.8143	186.981	185.952	150.995	103.095	161.199	59.5972	96.9457	230.734	147.744	272.73	216.993	257.852	251.45	204.606
		576	2319.86	154.536	0	0	81.3464	62.8592	127.924	76.3021	208.714	225.258	21.4914	309.806	214.015	167.022	78.8979	200.179	120.466	175.546	283.542	33.8599	29.5053	99.4512	151.761	87.135	132.441	170.173	255.565	274.01	0	188.984	166.885	162.176	96.7943	220.715	193.539	161.142	123.316	130.702	119.727	158.911	187.604	114.275	163.678	210.565	335.116	227.892	114.364
		577	2323.72	135.185	163.807	0	175.342	0	109.093	30.7767	193.269	243.17	0	477.669	150.67	212.073	87.8361	336.675	102.683	58.8535	255.175	95.2403	0	213.436	179.661	136.766	175.137	112.046	264.718	204.407	0	301.456	147.095	50.759	73.8471	213.114	216.208	182.497	95.3645	136.653	58.062	132.547	149.172	70.9554	153.61	206.693	362.526	210.17	139.132
		578	2327.58	158.814	104.947	0	178.085	70.2056	96.6924	185.131	175.536	246.607	27.2754	312.849	117.261	82.599	89.0099	321.369	77.804	121.817	172.936	118.138	44.1215	289.59	229.781	168.703	189.91	154.269	320.123	219.262	0	342.872	128.695	58.4651	114.306	220.935	129.764	188.514	170.24	82.5212	92.6587	105.066	182.458	95.2192	146.981	161.829	373.107	244.827	189.526
		579	2331.44	60.2628	118.205	66.3251	170.288	65.7055	170.933	70.2113	94.6449	260.853	0	306.694	160.555	80.5186	44.4723	279.693	71.0837	82.9467	292.56	170.761	56.1345	155.127	149.838	99.9611	89.1896	28.9368	301.808	249.445	0	215.91	99.7932	84.3382	59.3046	140.565	98.9294	157.526	81.8176	74.5506	60.2648	125.773	233.125	125.514	142.475	254.652	425.142	102.401	141.562
		580	2335.3	116.265	67.7014	31.8055	178.837	41.5848	157.244	61.9652	156.018	280.339	0	365.26	71.6338	79.5916	73.0109	323.169	64.3768	113.871	287.296	58.0087	45.6167	201.392	196.759	123.705	154.418	118.193	226.728	170.608	0	336.453	106.545	141.788	120.427	156.171	94.8823	233.57	224.755	98.4997	35.9541	115.675	233.262	131.745	189.344	192.736	283.653	203.08	126.207
		581	2339.16	155.138	82.7231	42.9825	214.355	120.765	122.632	57.4161	105.45	236.947	0	389.651	87.0906	132.435	90.5739	327.678	98.1317	0	254.014	0	0	149.816	172.119	195.551	217.713	120.596	240.095	210.022	0	285.485	136.955	121.408	186.078	151.808	155.573	169.366	147.578	110.664	125.584	161.277	130.172	145.147	200.776	225.717	386.6	194.649	163.764
		582	2343.02	271.353	54.705	63.4566	187.643	102.058	149.963	138.6	111.293	211.203	0	371.103	112.288	235.447	71.3788	331.43	118.512	131.919	251.482	56.8161	61.2945	220.802	79.0744	170.576	112.54	132.789	245.184	231.006	0	266.696	116.8	0	121.451	231.899	128.429	164.944	116.071	120.335	67.7467	137.55	202.248	77.7253	132.108	222.779	350.542	250.016	85.2453
		583	2346.88	167.961	61.8261	76.3875	244.598	68.1839	119.06	88.2342	187.643	172.676	0	385.15	68.7101	120.143	34.2292	305.13	25.2349	0	258.269	105.318	43.3517	83.8838	124.383	315.816	107.022	121.164	294.015	204.849	35.5918	241.569	136.894	99.8846	0	89.829	213.613	216.656	181.119	111.245	133.266	152.546	191.405	80.608	202.799	169.856	390.232	167.161	90.2165
		584	2350.74	169.489	86.8915	65.847	200.879	90.1113	183.704	156.691	209.685	157.897	0	431.945	71.9065	145.434	62.9704	410.345	80.0277	0	225.02	168.133	30.0807	157.427	184.902	242.583	95.0634	121.219	247.29	186.904	0	339.463	133.176	21.6977	98.0969	120.972	201.149	257.304	186.63	155.772	55.1903	130.275	187.051	112.001	200.591	216.545	418.197	140.051	128.966
		585	2354.6	229.051	84.0236	0	151.305	85.6702	110.909	116.994	247.918	239.696	0	512.72	100.767	210.758	136.225	329.257	118.661	81.5549	222.035	101.357	76.2678	162.823	110.782	238.215	91.3825	94.6474	232.878	174.794	0	252.138	111.06	108.235	0	157.749	168.372	215.909	191.675	63.9816	37.6141	134.714	181.756	102.454	296.039	198.477	335.951	100.595	112.048
		586	2358.46	167.309	97.2151	55.8412	187.571	132.34	195.898	118.993	132.102	105.603	0	537.513	47.7696	185.179	130.136	393.285	127.798	78.4383	215.869	124.62	62.7862	173.159	61.1016	184.882	107.83	102.134	300.17	246.808	0	263.243	32.5278	107.821	0	101.996	190.264	222.861	204.808	90.8124	117.818	125.548	188.07	99.168	203.032	184.216	374.911	61.4778	115.004
		587	2362.32	197.952	0	120.817	237.073	75.0331	210.045	36.9191	202.303	230.258	154.564	586.226	85.7633	179.649	104.998	406.926	96.402	89.4599	156.68	99.5701	0	132.576	55.453	281.18	169.354	93.5106	258.269	238.828	0	214.052	126.636	109.226	0	194.384	238.522	235.478	118.565	97.5989	113.557	120.638	158.782	114.385	171.628	223.27	466.898	174.185	136.262
		588	2366.18	225.568	172.968	137.9	295.552	155.986	280.474	209.385	104.042	126.167	0	474.879	47.1003	184.639	103.495	378.178	72.7884	93.6598	213.382	164.696	0	141.328	82.8438	162.197	151.047	132.281	275.961	288.759	84.6679	264.4	128.638	97.7257	125.666	154.148	304.613	251.637	137.041	37.1011	115.407	133.018	134.449	60.6379	248.799	167.282	353.371	151.628	141.784
		589	2370.04	208.346	0	54.5305	250.883	207.093	203.152	79.4561	251.202	217.245	96.337	415.635	35.2016	262.471	179.211	356.466	83.5361	124.237	180.359	157.669	23.8232	121.576	187.239	273.972	80.6773	111.514	233.989	283.601	56.5381	276.394	69.0926	63.1206	181.428	95.7971	223.342	214.757	183.008	110.066	96.5432	152.039	215.323	57.7991	163.143	187.395	477.666	89.7624	117.77
		590	2373.9	219.107	77.634	0	150.841	124.831	191.642	116.59	208.331	180.162	44.229	493.058	56.4882	222.593	108.534	335.551	74.5941	110.375	292.04	96.1897	30.1098	171.388	152.557	330.048	101	108.14	225.439	337.187	0	221.286	133.858	83.3332	159.947	97.63	180.273	243.902	198.46	95.6098	155.467	254.252	181.802	121.232	208.773	202.489	406.976	156.032	66.6101
		591	2377.76	214.557	94.0788	182.34	215.959	56.8887	197.011	151.082	137.39	196.533	0	396.77	58.3841	194.395	129.426	303.197	142.589	57.9765	265.394	53.6821	0	131.696	137.236	248.171	113.538	130.97	216.106	279.072	0	242.14	45.1632	54.9759	20.4534	98.6958	180.85	261.113	247.434	78.1109	217.382	173.11	251.694	70.0111	151.809	135.984	358.05	198.926	109.503
		592	2381.62	118.207	134.753	0	192.619	85.5355	268.981	61.8219	195.304	231.213	0	316.802	27.6554	205.796	120.948	379.065	86.6703	119.238	313.595	112.423	65.1159	82.7693	75.8989	226.496	139.022	103.948	285.139	246.932	0	316.389	121.176	75.4057	33.3782	113.406	213.358	286.763	191.394	111.751	151.366	102.287	170.671	155.537	177.676	93.5487	316.23	140.742	97.8352
		593	2385.48	205.356	77.8278	63.4792	220.224	141.389	237.392	188.836	170.427	186.015	0	301.137	0	238.181	103.981	283.442	97.3578	106.444	196.455	91.2382	79.7593	111.166	132.968	215.588	105.668	143.881	270.463	294.734	0	304.562	78.9503	90.482	0	128.167	225.222	315.287	179.366	126.897	54.973	102.355	163.269	27.7829	198.941	110.333	324.652	143.378	209.675
		594	2389.34	134.016	111.244	52.2122	200.273	110.523	200.864	117.376	84.2642	216.619	46.1966	346.161	75.408	221.483	126.79	310.1	73.5978	218.058	198.133	120.329	0	155.265	75.9777	222.763	150.92	189.704	233.404	290.741	77.7614	272.475	90.1944	66.2898	0	70.1848	309.366	271.499	191.878	155.653	92.4087	259.923	230.828	46.1302	184.74	97.0067	277.302	239.116	76.8839
		595	2393.2	107.673	131.401	61.8323	124.621	124.865	184.123	117.02	145.925	230.558	35.7004	384.741	0	159.067	140.311	244.696	140.414	184.969	280.822	123.528	0	146.682	85.9264	252.167	108.768	87.6597	106.903	241.687	0	325.637	24.4324	63.2019	0	183.269	221.745	131.981	143.491	152.418	72.7332	184.184	154.345	105.731	87.8618	88.463	275.132	161.019	114.096
		596	2397.06	160.266	101.555	53.7196	266.85	117.534	261.146	88.1614	210.822	132.832	0	369.091	0	189.844	41.7071	310.767	107.092	198.639	200.014	61.5759	26.4976	212.734	173.34	237.831	146.523	189.784	213.529	340.045	0	277.135	104.681	82.9477	0	112.269	249.069	161.316	201.541	75.5486	73.5628	82.3981	192.996	29.2045	101.437	101.683	244.311	178.436	42.2929
		597	2400.92	175.409	118.115	35.5403	188.633	186.952	355.318	31.6413	185.887	240.609	37.5337	332.897	0	178.18	67.356	251.896	94.9642	125.325	209.637	83.6955	40.6357	73.983	87.6119	259.93	72.9337	158.644	212.936	379.045	0	309.695	0	81.2568	0	195.27	248.932	301.907	136.176	133.152	0	139.554	216.137	56.5387	139.778	109.839	205.827	228.39	96.2563
		598	2404.78	112.991	51.9421	79.9303	263.624	87.7168	310.234	80.7382	190.933	228.922	0	306.961	0	185.941	76.8703	407.43	106.839	187.966	163.011	117.599	0	145.733	116.061	286.743	107.536	135.978	157.55	341.595	0	304.969	29.55	69.7327	0	76.7464	282.788	231.734	304.656	112.439	96.5294	260.322	249.418	90.9694	131.736	138.929	185.184	174.339	55.7407
		599	2408.64	161.578	57.8455	0	244.746	0	250.022	72.339	160.904	199.002	0	299.311	38.2825	248.437	109.917	290.826	63.4294	145.151	207.744	92.4115	43.8519	115.979	122.608	209.727	112.839	107.9	168.594	377.461	0	291.606	72.1505	22.1817	0	143.134	177.529	212.27	116.927	145.732	182.17	244.543	343.283	160.103	118.168	0	216.911	235.976	57.7387
		600	2412.5	175.019	47.3841	70.1673	231.586	0	242.186	168.285	188.556	236.948	26.4626	331.201	0	225.528	105.202	365.69	123.61	182.914	292.364	114.449	35.2162	297.78	178.229	224.305	47.4293	161.008	128.884	362.654	0	205.82	82.3413	78.1868	0	214.534	241.169	187.606	103.993	253.207	117.411	198.869	285.014	77.0444	27.6688	74.3001	199.272	211.435	93.9712
		601	2416.36	150.683	110.75	48.9205	219.866	124.037	307.056	157.607	214.746	188.467	0	389.948	0	186.192	60.551	283.323	49.9435	150.415	207.806	31.6933	28.1721	178.308	112.063	274.728	99.4885	191.047	175.939	303.681	0	199.204	24.5759	99.5087	0	150.425	307.889	208.974	154.373	168.915	131.519	243.119	189.463	129.627	143.588	24.343	224.999	178.069	103.342
		602	2420.22	159.517	65.747	32.7854	281.406	85.6941	221.747	184.179	135.883	253.063	39.2051	345.546	30.2693	210.49	132.281	293.996	40.1918	230.3	189.73	57.9288	0	285.074	179.767	240.753	98.0408	136.334	261.918	248.792	0	272.243	57.9125	66.0963	154.729	62.5403	346.566	241.256	204.371	183.679	138.673	193.885	257.713	87.0251	60.7045	0	237.971	139.57	40.5149
		603	2424.08	169.58	95.9434	36.0318	188.82	84.0996	204.281	132.737	160.78	184.022	0	306.052	43.0224	112.602	101.113	320.199	36.3255	168.377	193.261	53.0076	39.4047	238.949	181.518	248.501	146.382	174.543	77.7004	349.551	0	297.688	75.322	33.4077	90.5295	91.3181	281.642	189.26	219.388	179.235	32.1866	194.094	269.39	47.3124	59.0711	76.2954	231.591	154.218	21.2418
		604	2427.94	160.304	99.4411	0	216.075	125.109	158.546	75.1542	151.086	278.156	0	462.294	34.767	195.794	78.6332	233.025	36.9848	151.159	160.19	25.9259	51.5199	292.866	145.427	258.915	114.494	230.594	131.663	291.446	0	251.335	33.6186	88.8599	173.274	87.7108	343.291	180.519	228.005	122.481	0	246.866	263.913	59.0723	57.6672	62.7649	54.4835	135.042	34.8503
		605	2431.8	113.213	153.469	43.9762	198.758	97.1096	138.023	116.272	121.214	275.781	0	313.218	0	108.56	91.1578	282.867	72.3025	223.522	160.799	67.2086	0	290.368	106.309	254.966	96.8628	199.057	177.63	350.691	0	222.271	40.5253	43.2693	0	122.641	246.265	231.362	198.494	143.605	119.332	197.499	231.395	24.0718	0	0	158.042	102.067	51.0948
		606	2435.66	179.531	133.837	24.4654	147.066	120.157	239.931	148.957	30.9979	278.779	0	390.057	23.7467	170.643	116.974	290.456	50.0091	199.631	269.049	61.1361	0	238.288	118.59	254.94	132.432	209.993	215.784	269.633	0	153.861	0	73.8333	0	116.5	176.782	211.598	147.032	182.679	88.4156	153.901	232.863	0	158.99	0	171.7	177.929	71.618
		607	2439.52	138.295	175.911	0	200.729	0	212.552	180.966	105.816	206.952	0	498.401	0	143.182	50.5312	212.771	0	220.071	247.97	79.2158	0	390.381	124.312	263.259	127.817	198.031	198.464	306.028	90.7326	225.736	85.1934	99.6689	0	124.809	220.147	178.934	164.958	140.415	79.346	96.9159	231.445	66.0471	153.165	41.666	192.622	153.134	49.0986
		608	2443.38	255.57	106.752	84.4646	125.496	62.3951	283.447	196.853	110.209	329.203	0	504.942	48.2241	145.003	127.634	305.476	86.4086	204.222	247.785	169.993	0	173.718	170.756	232.41	132.594	108.387	167.755	273.401	57.5462	207.388	106.821	63.6332	0	62.1241	228.615	192.8	275.507	125.759	53.8938	95.8678	192.615	65.3737	99.4138	49.838	165.023	189.183	0
		609	2447.24	146.27	153.227	0	202.823	46.7057	237.902	80.431	96.7884	324.835	0	262.058	20.076	72.5488	46.3291	247.154	75.4451	132.193	198.375	73.9567	30.3954	217.169	116.314	229.931	87.6165	176.9	170.739	259.521	228.674	238.467	117.525	66.4349	0	95.7691	225.797	262.861	164.623	189.396	0	171.453	236.084	69.1953	112.522	70.6221	103.621	137.121	0
		610	2451.1	189.465	118.188	0	93.4437	68.2252	233.775	173.474	0	238.869	0	321.665	26.2208	207.298	51.2179	280.882	25.189	180.702	165.244	114.376	0	192.308	133.569	189.464	111.526	128.604	211.126	261.681	120.353	124.504	70.6109	102.972	32.2637	77.7204	211.265	195.779	210.003	262.58	104.419	121.065	164.347	72.4576	187.359	0	124.894	138.007	59.214
		611	2454.96	112.743	59.2024	31.1606	158.289	98.0009	228.919	169.811	88.8034	223.311	27.9268	322.066	69.295	247.428	75.4814	206.106	19.4296	161.467	183.514	71.2877	52.0212	283.133	172.091	288.997	111.247	125.995	95.7281	261.764	162.711	174.071	88.7844	35.1005	47.8278	92.2118	254.473	204.939	200.405	273.443	72.6687	116.881	238.769	56.0653	71.1052	0	68.4949	227.022	56.0035
[truncated: 34 more columns]

## Sheet: Average Background
				SptId_14	SptId_15	SptId_16	SptId_18	SptId_20	SptId_21	SptId_22	SptId_23	SptId_26	SptId_27	SptId_28	SptId_30	SptId_32	SptId_33	SptId_34	SptId_36	SptId_37	SptId_40	SptId_41	SptId_42	SptId_43	SptId_45	SptId_47	SptId_48	SptId_49	SptId_50	SptId_51	SptId_52	SptId_54	SptId_55	SptId_56	SptId_57	SptId_59	SptId_62	SptId_63	SptId_64	SptId_65	SptId_66	SptId_69	SptId_70	SptId_72	SptId_74	SptId_75	SptId_76	SptId_77	SptId_79
		0	96.5	0	0	0	0	0	0	0	0	0	0	0	0	0	0	0	0	0	0	0	0	0	0	0	0	0	0	0	0	0	0	0	0	0	0	0	0	0	0	0	0	0	0	0	0	0	0
		1	100.36	0	0	0	0	0	0	0	0	0	0	0	0	0	0	0	0	0	0	0	0	0	0	0	0	0	0	0	0	0	0	0	0	0	0	0	0	0	0	0	0	0	0	0	0	0	0
		2	104.22	0	0	0	0	0	0	0	0	0	0	0	0	0	0	0	0	0	0	0	0	0	0	0	0	0	0	0	0	0	0	0	0	0	0	0	0	0	0	0	0	0	0	0	0	0	0
		3	108.08	0	0	0	0	0	0	0	0	0	0	0	0	0	0	0	0	0	0	0	0	0	0	0	0	0	0	0	0	0	0	0	0	0	0	0	0	0	0	0	0	0	0	0	0	0	0
		4	111.94	0	0	0	0	0	0	0	0	0	0	0	0	0	0	0	0	0	0	0	0	0	0	0	0	0	0	0	0	0	0	0	0	0	0	0	0	0	0	0	0	0	0	0	0	0	0
		5	115.8	0	0	0	0	0	0	0	0	0	0	0	0	0	0	0	0	0	0	0	0	0	0	0	0	0	0	0	0	0	0	0	0	0	0	0	0	0	0	0	0	0	0	0	0	0	0
		6	119.66	0	0	0	0	0	0	0	0	0	0	0	0	0	0	0	0	0	0	0	0	0	0	0	0	0	0	0	190.503	0	0	0	0	0	0	0	0	0	0	0	0	0	0	0	0	0	0
		7	123.52	0	0	0	0	0	0	0	0	0	0	0	0	0	0	0	0	0	0	0	0	0	0	0	0	0	0	0	0	0	0	0	0	0	0	0	0	0	0	0	0	0	0	0	0	0	0
		8	127.38	0	0	0	0	0	0	0	0	0	0	0	0	0	0	169.064	0	0	0	0	0	0	0	0	0	0	0	0	0	0	0	0	0	0	0	0	0	0	0	0	0	0	0	0	0	0	0
		9	131.24	0	0	0	0	0	0	0	0	0	0	0	0	0	0	0	0	0	0	0	0	0	0	0	0	0	0	0	0	0	0	0	0	0	0	0	0	0	0	0	0	0	0	0	0	0	0
		10	135.1	0	0	0	0	0	0	0	0	0	0	0	0	0	0	0	0	0	0	0	0	0	0	0	0	0	0	0	0	0	0	0	0	0	0	0	0	0	0	0	0	0	0	0	0	0	0
		11	138.96	0	0	0	0	0	0	0	0	0	0	0	0	0	0	0	0	0	0	0	0	0	0	0	0	0	0	174.302	0	0	0	0	0	0	0	0	0	0	0	0	0	0	0	0	0	0	0
		12	142.82	0	0	0	0	0	0	0	0	0	0	0	0	0	0	0	0	0	0	0	0	0	0	0	0	0	0	0	0	0	0	0	0	0	0	0	0	0	0	0	0	0	0	0	0	0	0
		13	146.68	0	0	0	0	0	0	0	0	0	0	0	0	0	0	0	0	0	0	0	0	0	0	0	0	0	0	0	0	0	0	0	0	0	0	0	0	0	0	0	0	0	0	0	0	0	0
		14	150.54	0	0	0	0	0	0	0	0	0	0	0	0	0	0	0	0	0	0	0	0	0	0	0	0	0	0	0	0	170.631	0	0	0	0	0	0	0	0	0	0	0	0	0	0	0	0	0
		15	154.4	0	0	0	0	0	0	0	0	0	0	0	0	0	0	0	0	0	0	0	0	0	0	0	0	0	0	0	0	0	0	0	0	0	0	0	0	0	0	0	0	0	0	0	0	0	0
		16	158.26	0	0	0	0	0	0	0	0	0	0	0	0	0	0	0	0	0	0	0	0	0	0	0	0	0	0	0	0	0	0	0	0	0	0	0	0	0	0	0	0	0	0	0	0	0	0
		17	162.12	0	0	0	0	0	0	0	0	0	0	0	0	0	0	0	0	0	0	0	0	0	0	0	0	0	0	0	0	0	0	0	0	0	0	0	0	189.426	0	0	0	0	0	0	0	0	0
		18	165.98	0	0	0	0	0	0	0	0	0	0	0	0	0	0	0	0	0	0	0	0	0	0	0	0	0	0	0	0	0	0	0	0	0	0	0	0	0	0	0	0	0	0	0	0	0	0
		19	169.84	0	0	0	0	0	0	0	0	0	0	0	0	0	0	0	0	0	0	0	0	0	0	0	0	0	0	0	0	0	0	0	0	0	0	0	0	0	0	0	0	0	0	0	0	0	0
		20	173.7	0	0	0	0	0	0	0	0	0	0	0	0	0	0	0	0	0	0	0	0	0	0	0	0	0	0	0	0	0	0	0	0	0	0	0	0	0	0	0	0	0	0	0	0	0	0
		21	177.56	0	0	0	0	0	0	0	0	0	0	0	0	0	0	0	0	0	0	0	0	0	0	0	0	0	0	0	0	0	0	0	0	0	0	0	0	0	0	0	0	0	0	0	0	0	0
		22	181.42	0	0	0	0	0	0	0	0	0	0	0	0	0	0	0	0	0	0	0	0	0	0	0	0	0	0	0	0	0	0	0	0	0	0	0	0	0	0	0	0	0	0	0	0	0	0
		23	185.28	0	0	0	0	0	0	0	0	0	0	0	0	0	0	0	0	0	124.8	0	0	0	0	0	0	0	0	0	0	0	0	0	0	0	0	0	0	0	0	0	0	0	0	0	0	0	0
		24	189.14	0	0	163.193	0	0	0	0	0	0	0	0	0	0	0	0	0	0	0	0	0	0	0	0	0	0	170.406	0	0	0	0	0	0	0	0	0	0	0	0	0	0	0	0	0	0	0	0
		25	193	0	0	0	0	0	0	0	0	0	0	0	0	0	0	0	0	0	0	0	0	0	0	0	0	0	0	0	0	0	0	0	0	0	0	0	0	0	0	0	0	0	0	0	0	0	0
		26	196.86	0	0	0	0	0	0	0	0	0	0	0	0	0	0	0	0	0	0	0	0	0	0	0	0	0	0	0	0	0	0	0	0	0	0	0	0	0	0	0	0	0	0	0	0	0	0
		27	200.72	0	0	0	0	0	0	0	0	0	0	0	0	0	0	0	0	0	0	0	0	0	0	0	0	0	0	0	0	0	0	0	0	0	0	0	0	0	0	0	0	0	0	0	0	0	0
		28	204.58	0	0	0	0	0	0	0	0	0	138.434	0	0	0	0	0	0	0	0	0	0	0	0	0	0	0	0	0	0	0	0	0	0	0	0	0	0	0	0	0	0	0	0	0	0	0	0
		29	208.44	0	0	0	0	0	0	0	0	0	0	0	0	0	0	0	0	0	0	0	0	0	0	0	0	0	0	0	0	0	0	0	0	0	0	0	0	0	0	0	0	0	0	0	0	0	0
		30	212.3	0	0	0	0	0	0	0	0	0	0	0	0	0	0	0	0	0	0	0	0	0	0	0	0	0	0	0	0	0	0	0	0	0	0	0	0	0	0	0	0	0	0	0	0	0	0
		31	216.16	0	0	0	0	0	0	0	0	0	0	0	0	0	0	0	0	0	0	0	0	0	0	0	0	0	0	0	0	0	0	0	0	0	0	0	0	0	0	0	0	0	0	0	0	0	160.198
		32	220.02	0	0	0	0	0	0	0	0	0	0	0	0	0	0	0	0	0	0	0	0	0	0	0	0	0	0	0	0	0	0	0	0	0	0	172.537	0	0	0	0	0	0	0	0	0	0	0
		33	223.88	0	0	0	0	0	0	0	0	0	0	0	0	0	0	0	0	0	0	0	0	0	0	0	0	0	0	0	0	0	0	0	0	0	0	0	0	0	0	0	0	0	0	0	0	0	0
		34	227.74	0	0	0	0	0	0	0	0	0	0	0	0	0	0	0	0	0	0	0	0	0	0	0	0	0	0	0	0	0	0	0	0	174.187	0	0	0	0	0	0	0	0	0	0	0	0	0
		35	231.6	0	0	0	0	0	0	0	0	0	0	0	0	0	0	0	0	0	0	0	0	0	0	0	0	0	0	0	0	0	0	0	0	0	0	0	0	0	0	0	0	0	0	0	0	0	0
		36	235.46	0	0	0	0	0	0	0	0	0	0	0	0	0	0	0	0	0	0	0	0	0	0	0	0	0	0	0	0	0	113.264	0	0	0	0	0	0	0	0	0	0	0	0	0	0	0	0
		37	239.32	0	0	0	0	0	0	0	0	0	0	0	0	0	0	0	0	0	0	0	0	0	0	0	0	0	0	0	0	0	0	0	0	0	0	0	0	0	0	0	0	0	0	0	0	0	0
		38	243.18	0	0	0	0	0	0	0	0	0	0	0	0	0	0	0	0	0	0	0	0	0	116.868	0	0	0	0	176.937	0	0	0	0	0	0	0	0	0	0	0	0	0	0	0	0	0	0	0
		39	247.04	0	0	0	0	0	0	0	0	0	0	0	0	0	0	0	0	0	0	0	0	0	0	0	0	176.22	0	0	0	0	0	0	0	0	0	0	0	0	0	0	0	0	0	0	0	0	0
		40	250.9	0	0	0	0	0	0	0	0	0	0	0	0	0	0	0	0	0	0	0	0	0	0	0	0	0	0	0	0	0	0	0	182.453	0	0	0	0	0	0	0	0	0	0	0	0	0	0
		41	254.76	0	0	0	0	0	0	0	0	0	0	0	0	0	0	0	0	0	0	0	0	0	0	0	0	0	0	0	0	0	0	0	0	0	0	0	0	0	0	0	0	0	0	0	0	0	0
		42	258.62	0	0	126.715	0	0	0	0	0	0	0	0	0	0	0	0	0	0	0	0	0	0	0	0	0	0	0	0	0	0	0	0	0	0	0	0	0	0	0	0	0	180.306	0	0	0	0	0
		43	262.48	0	0	0	0	0	119.813	0	0	0	0	0	0	0	0	0	0	0	0	0	0	0	0	0	0	0	0	0	0	0	0	0	0	0	0	0	0	0	0	0	0	0	0	0	0	0	0
		44	266.34	0	0	0	0	0	0	0	0	0	0	0	0	0	0	0	0	0	0	0	0	0	0	0	0	0	0	0	0	0	0	0	0	0	0	0	0	0	0	0	0	0	0	0	0	0	0
		45	270.2	148.883	0	0	0	0	175.974	0	0	0	0	0	0	0	0	0	0	0	0	0	0	0	0	0	0	0	0	0	0	0	0	0	0	0	0	0	0	0	0	0	0	0	0	0	0	0	0
		46	274.06	0	0	0	0	0	0	0	0	0	0	0	0	0	0	0	0	0	0	0	0	0	0	0	0	0	0	0	0	0	0	0	0	173.355	0	0	0	0	0	0	0	0	0	0	0	0	0
		47	277.92	0	0	0	0	0	178.061	0	0	0	0	0	0	0	0	0	0	0	0	0	0	0	0	0	0	0	0	135.268	0	0	0	0	0	0	0	0	0	0	0	0	0	0	0	0	0	0	0
		48	281.78	0	0	0	0	0	0	0	0	0	0	0	0	0	0	0	0	0	0	0	0	0	0	0	0	0	0	0	0	0	0	0	0	0	0	0	0	0	0	0	0	0	0	0	0	0	0
		49	285.64	0	0	0	0	0	0	0	0	0	0	0	0	0	0	0	0	0	0	0	0	0	0	0	0	0	0	177.491	0	0	0	0	0	0	0	0	0	0	0	0	0	0	0	0	0	0	0
		50	289.5	0	0	0	0	0	0	0	0	0	0	0	0	0	0	0	132.545	0	0	0	0	0	0	0	0	0	0	171.98	0	0	0	0	0	0	0	0	0	0	0	0	0	0	0	0	0	0	0
		51	293.36	0	0	0	0	0	0	0	0	0	0	0	0	0	0	0	0	0	0	0	0	0	0	0	0	0	0	0	0	0	0	0	0	0	0	0	0	0	0	144.721	0	0	0	0	0	0	149.522
		52	297.22	0	0	0	0	0	0	0	0	0	0	0	0	0	0	0	0	0	0	0	0	0	0	0	0	0	0	0	0	0	0	0	0	0	0	0	0	0	0	0	0	0	0	0	0	0	0
		53	301.08	0	0	0	0	169.259	0	0	0	0	0	0	0	0	0	0	0	0	0	0	0	0	0	0	0	0	0	0	0	0	0	0	0	0	0	0	0	0	0	0	0	0	0	0	0	0	0
		54	304.94	0	0	0	0	0	0	0	0	0	0	0	0	0	0	0	0	0	0	0	0	0	0	0	0	0	0	0	0	0	0	0	0	0	0	0	0	0	0	0	0	0	0	0	0	0	0
		55	308.8	0	0	0	0	0	0	164.609	0	0	0	0	0	0	0	163.794	0	0	0	0	0	0	0	0	0	0	0	0	0	0	0	0	0	0	0	0	0	0	0	0	0	0	0	0	0	0	140.955
		56	312.66	0	0	0	0	0	176.519	0	0	0	0	0	0	0	0	0	0	0	0	0	0	0	0	0	0	0	0	0	0	0	0	0	0	0	132.401	0	0	0	0	0	0	181.513	0	0	0	0	0
		57	316.52	0	0	0	0	0	0	0	0	0	0	0	0	0	0	0	0	0	0	0	0	0	0	0	141.605	0	0	0	0	0	0	0	0	0	0	0	0	0	0	0	0	0	0	0	0	0	0
		58	320.38	0	0	0	0	0	0	0	0	0	0	0	0	0	0	0	0	0	0	0	0	0	0	0	0	0	0	0	0	0	0	0	0	0	0	0	0	0	0	0	0	0	0	0	173.556	0	0
		59	324.24	0	0	0	0	0	0	0	0	0	0	0	0	0	0	0	0	0	0	0	0	0	0	0	0	0	0	0	0	0	0	0	0	0	0	0	0	0	0	0	0	0	0	0	0	0	0
		60	328.1	0	0	0	0	0	0	0	0	0	0	0	0	0	0	0	0	0	0	0	0	0	0	183.164	0	0	0	0	0	0	0	0	0	0	0	0	0	0	0	0	0	0	0	0	0	0	0
		61	331.96	0	0	0	0	0	0	0	0	0	0	0	0	0	0	0	0	0	0	0	0	0	0	0	0	0	0	0	0	0	0	0	0	0	0	0	0	0	0	0	0	0	0	0	0	0	0
		62	335.82	0	0	0	0	0	0	0	0	0	0	0	0	0	0	0	0	0	0	0	0	0	0	0	0	161.719	0	0	0	0	0	0	0	0	0	0	0	0	0	0	0	0	0	0	0	157.501	0
		63	339.68	0	0	0	0	0	0	0	0	0	0	0	0	0	0	0	0	0	0	0	0	0	0	0	0	0	0	0	0	0	0	0	0	0	0	0	0	0	0	0	0	0	0	0	0	0	0
		64	343.54	0	0	0	0	0	0	0	0	0	0	0	0	0	0	0	0	0	0	0	0	0	0	0	0	0	0	0	0	0	0	0	0	0	0	0	0	0	0	0	0	0	0	0	0	0	0
		65	347.4	0	0	0	0	0	0	0	0	0	0	0	0	0	0	0	0	0	0	0	0	0	0	0	0	0	0	0	0	0	0	0	0	0	0	0	0	0	0	0	0	0	0	0	0	169.439	0
		66	351.26	0	0	0	0	0	0	0	0	0	0	0	0	0	0	0	0	0	0	0	0	0	0	0	0	0	0	0	0	0	0	0	0	0	0	0	0	0	0	0	0	0	0	0	0	0	0
		67	355.12	0	0	0	0	0	0	0	0	0	0	0	0	0	0	0	0	0	0	0	0	0	0	0	0	0	0	0	0	0	0	0	0	0	0	0	0	0	0	0	0	0	0	0	0	0	0
		68	358.98	0	0	0	0	0	0	0	0	0	0	0	0	0	0	0	0	0	0	0	0	0	0	0	0	0	0	0	0	0	0	0	0	0	0	0	0	0	0	0	0	0	0	0	0	0	0
		69	362.84	0	0	147.901	0	0	0	0	0	0	0	0	0	0	0	0	0	0	0	0	0	0	0	0	0	0	0	0	0	0	0	0	0	0	0	0	0	0	0	0	0	0	0	0	0	0	0
		70	366.7	0	0	0	0	0	0	0	0	0	0	0	0	0	0	0	0	0	0	0	0	0	0	0	0	0	0	0	0	0	0	0	0	0	0	0	0	137.437	0	0	0	0	0	0	0	0	0
		71	370.56	0	0	0	0	0	0	0	0	0	0	0	0	0	0	0	0	0	0	0	0	0	0	189.746	0	0	0	0	0	0	0	0	0	0	0	0	0	0	0	0	0	0	0	0	0	0	0
		72	374.42	0	0	0	0	0	0	0	0	0	0	0	0	0	0	0	0	0	0	0	0	0	0	0	0	0	0	0	0	0	0	0	0	0	0	0	0	0	0	0	0	154.25	0	0	0	0	0
		73	378.28	0	0	0	0	0	0	0	0	0	0	0	0	157.082	0	0	0	0	0	0	0	0	0	0	0	0	0	0	0	0	0	0	0	0	0	0	0	0	0	0	0	0	0	0	0	0	0
		74	382.14	0	0	0	0	0	0	0	0	0	0	0	0	0	0	0	0	0	0	0	0	0	0	0	0	0	0	0	0	0	0	0	0	0	0	0	0	0	0	0	0	0	0	0	0	0	157.783
		75	386	0	0	0	0	0	0	0	0	0	0	0	0	0	0	0	0	0	0	0	0	0	0	0	0	0	0	0	0	0	0	0	0	0	0	0	0	0	0	0	0	0	0	0	0	0	0
		76	389.86	0	0	0	0	0	0	0	0	0	0	0	0	0	0	0	0	0	0	0	0	0	0	0	0	0	0	0	0	0	0	0	0	0	0	0	0	0	0	0	0	0	0	0	0	0	0
		77	393.72	0	0	0	0	0	0	0	0	0	0	0	0	0	0	0	0	0	0	0	0	0	0	0	0	0	0	0	0	0	0	0	0	0	0	0	0	0	0	0	0	0	0	0	0	0	0
		78	397.58	0	0	0	0	0	0	0	0	0	0	0	0	0	0	0	0	0	0	0	0	0	0	0	0	0	0	0	0	0	0	0	0	0	0	0	0	0	0	0	0	0	0	0	0	0	0
		79	401.44	0	0	0	0	0	0	0	0	0	0	0	0	0	0	0	0	0	0	0	0	0	0	0	0	0	0	0	0	0	0	0	0	0	0	0	0	0	0	0	0	0	0	0	0	0	0
		80	405.3	0	0	0	0	0	0	0	0	0	0	0	0	0	0	0	0	0	0	0	0	0	0	0	0	0	0	0	0	0	0	0	0	0	0	0	0	0	0	0	0	0	0	0	0	0	0
		81	409.16	0	0	0	0	0	0	0	0	0	0	0	0	0	0	0	0	0	0	0	0	0	0	0	0	0	0	0	0	0	0	0	0	0	0	0	0	0	0	0	0	0	0	0	0	0	0
		82	413.02	0	0	0	0	0	0	0	0	0	0	0	0	0	0	0	0	0	0	0	0	0	0	0	0	0	0	0	0	0	0	0	0	0	0	0	0	0	0	0	0	0	0	0	0	0	0
		83	416.88	0	0	0	0	0	0	0	0	0	0	0	0	0	0	0	0	0	0	0	0	0	0	0	0	0	0	0	0	0	0	0	0	0	0	0	0	0	0	0	0	0	0	0	0	0	0
		84	420.74	0	0	0	0	0	0	0	0	0	0	0	0	0	0	0	0	0	0	0	0	0	0	0	0	0	0	0	0	0	0	0	0	0	0	0	0	0	0	0	0	0	0	0	0	0	0
		85	424.6	170.311	0	0	0	0	0	0	0	0	0	0	0	0	0	0	0	0	0	0	0	0	0	0	0	0	0	0	0	0	0	0	0	0	0	0	0	0	0	0	0	0	0	0	0	0	0
		86	428.46	0	0	0	0	0	0	0	0	0	0	0	0	0	0	0	0	0	0	0	0	0	0	0	0	0	0	0	0	0	0	0	0	0	0	0	0	0	0	0	0	172.067	0	0	0	0	0
		87	432.32	0	0	0	0	0	0	0	0	0	0	0	0	0	0	0	0	0	0	0	0	0	0	0	0	0	0	0	0	0	0	0	0	0	0	182.615	0	0	165.237	0	0	178.367	0	0	0	0	0
		88	436.18	0	0	0	0	0	0	0	0	0	0	0	0	0	0	0	0	0	0	0	0	0	0	0	0	0	0	0	0	0	0	0	0	0	0	0	0	0	0	0	0	173.766	0	0	0	0	0
		89	440.04	0	0	0	0	0	191.104	0	0	0	0	0	0	0	0	0	0	0	0	0	0	0	0	0	0	0	0	0	0	0	0	0	0	0	0	0	0	0	0	0	0	173.376	0	0	0	0	0
		90	443.9	0	0	0	0	0	0	0	0	0	0	0	0	0	0	0	0	0	0	0	0	0	0	0	0	0	0	0	0	0	0	0	0	0	0	0	0	0	0	0	0	171.716	0	0	0	0	0
		91	447.76	0	0	0	0	0	0	0	0	169.537	0	0	0	0	0	0	0	0	0	0	0	0	0	0	0	172.486	0	0	0	0	0	0	0	0	0	0	0	0	0	0	0	174.344	0	0	0	0	0
		92	451.62	0	0	0	0	0	0	0	0	0	0	0	0	0	0	0	0	0	0	0	0	0	0	0	0	169.619	0	0	0	0	0	0	0	0	0	0	0	0	0	0	0	174.753	0	0	0	0	0
		93	455.48	0	0	190.227	0	0	0	0	0	0	0	0	0	0	0	0	0	0	0	0	0	0	0	0	0	166.694	0	0	0	0	0	0	0	0	0	0	0	0	0	0	0	173.439	0	0	0	0	0
		94	459.34	0	0	0	0	0	0	0	0	0	0	0	0	0	0	0	0	162.05	0	0	0	0	0	0	0	174.728	0	0	0	0	0	0	0	0	0	0	0	0	0	0	0	169.288	0	0	0	0	0
		95	463.2	0	0	0	0	0	0	0	0	0	0	0	0	0	0	0	0	0	0	0	0	0	0	0	0	174.917	0	0	0	0	0	0	0	0	0	0	0	0	0	0	0	176.582	0	0	0	0	0
		96	467.06	0	0	0	0	0	0	0	0	0	0	0	0	0	0	0	0	0	0	0	0	0	0	0	0	172.389	0	0	0	0	0	0	0	0	0	0	0	0	0	0	0	171.851	0	0	0	0	0
		97	470.92	0	0	0	0	0	0	0	0	0	0	0	0	0	180.202	0	0	0	0	0	0	0	0	0	0	171.972	0	0	0	0	0	0	0	0	0	0	0	0	0	0	0	168.67	0	0	0	0	0
		98	474.78	0	0	0	0	0	0	0	0	0	0	0	0	0	0	0	0	0	0	0	0	0	0	0	0	167.274	0	0	0	0	0	0	0	0	0	0	0	0	0	0	0	178.604	0	0	0	0	0
		99	478.64	0	0	0	0	0	0	0	0	0	0	0	0	0	0	0	0	0	0	0	0	0	0	0	0	176.063	0	0	0	0	0	0	0	0	0	0	0	0	0	0	0	180.483	0	0	0	0	0
		100	482.5	0	0	0	0	0	0	0	0	0	0	0	0	0	0	0	0	0	0	0	0	0	0	0	0	172.542	0	185.717	0	0	0	0	0	0	0	0	0	0	0	0	0	176.191	0	0	0	0	0
		101	486.36	0	0	0	0	0	0	0	0	0	0	0	0	0	0	0	0	0	0	0	0	0	0	0	0	169.903	0	180.65	0	0	0	0	0	0	0	0	0	0	0	0	0	170.216	0	0	0	0	0
		102	490.22	0	0	0	0	0	0	0	0	0	0	0	0	0	170.71	0	0	0	0	0	0	0	0	171.498	0	164.809	0	190.027	0	0	0	0	0	0	0	0	0	0	0	0	0	175.058	0	0	0	0	0
		103	494.08	0	0	0	0	0	0	0	0	0	0	0	0	0	172.091	0	0	0	0	0	0	0	0	0	0	171.533	0	188.047	0	0	0	0	0	0	0	0	0	0	0	0	0	178.121	0	0	0	0	0
		104	497.94	0	0	0	0	0	0	0	0	0	0	0	0	0	0	0	0	0	0	0	0	0	0	0	0	168.113	0	182.264	0	0	0	0	0	0	0	0	0	0	0	0	0	176.003	0	0	0	0	0
		105	501.8	0	0	0	0	0	0	0	0	0	0	0	0	0	169.563	0	0	0	0	0	0	0	0	0	0	172.814	0	182.636	0	0	0	0	0	0	0	0	0	0	0	0	0	174.1	0	0	0	0	0
		106	505.66	0	0	0	175.893	0	0	0	0	0	0	0	0	0	167.637	0	0	0	0	0	0	0	0	0	0	172.631	0	177.983	0	0	0	0	0	0	0	0	0	0	0	0	0	169.34	0	0	0	0	0
		107	509.52	0	0	0	0	0	0	0	0	0	0	0	0	0	180.806	0	0	0	0	0	0	0	0	0	0	165.842	0	184.578	0	0	0	0	0	0	0	0	0	0	0	0	0	169.429	0	0	0	0	0
		108	513.38	0	0	0	0	0	0	0	0	0	0	0	0	179.303	162.22	0	0	0	0	0	0	0	0	0	0	168.921	0	186.014	0	0	0	0	0	0	0	0	0	0	0	0	0	184.899	0	0	0	0	0
		109	517.24	0	0	0	0	0	0	0	0	0	174.358	0	0	183.47	175.409	0	0	0	0	0	0	0	0	0	0	174.156	0	186.034	0	0	0	0	0	0	0	0	0	0	0	0	0	176.035	0	0	0	0	0
		110	521.1	0	0	0	0	0	0	0	0	0	0	0	0	177.437	167.634	0	0	0	0	0	0	0	0	0	0	172.627	0	177.245	0	0	0	0	0	0	0	0	0	0	0	0	0	175.681	0	0	0	0	0
		111	524.96	0	0	0	0	0	0	0	0	0	0	0	0	0	164.146	0	0	0	0	0	0	0	0	0	0	169.256	0	169.073	0	0	0	0	0	0	0	0	0	0	0	0	0	179.411	0	0	0	0	0
		112	528.82	0	0	0	0	0	0	0	0	0	0	0	0	178.646	165.869	0	0	0	0	0	0	0	0	0	0	171.89	0	171.411	0	0	0	0	0	0	0	0	0	0	0	0	0	0	0	0	0	0	0
		113	532.68	0	0	0	0	0	0	0	0	0	0	0	0	176.897	167.829	0	0	0	0	0	0	0	0	0	0	168.727	0	172.625	0	0	0	0	0	0	0	0	0	0	0	0	192.064	169.821	0	0	0	0	0
		114	536.54	0	0	0	0	0	0	0	0	0	0	0	0	179.482	162.71	0	0	0	0	0	0	0	0	0	0	160.248	0	184.256	0	0	0	160.915	0	0	0	0	0	0	0	0	0	179.303	0	0	0	0	0
		115	540.4	0	0	0	0	0	0	0	0	0	0	0	0	178.044	165.268	0	0	0	0	0	0	0	0	0	0	168.476	0	181.184	0	0	0	0	0	0	0	0	0	0	0	0	0	0	0	0	0	0	161.588
		116	544.26	0	0	0	0	0	0	0	0	0	0	0	0	181.073	165.01	0	0	0	0	0	0	0	0	0	0	178.478	0	180.201	0	0	0	0	0	0	0	0	0	0	0	0	0	169.698	0	0	0	0	0
		117	548.12	0	0	0	0	0	0	0	184.322	0	168.125	0	0	174.379	169.729	0	0	0	0	0	0	0	0	0	0	164.316	0	180.048	0	0	0	0	0	0	0	0	0	0	0	0	0	0	0	0	0	0	0
		118	551.98	0	0	0	0	0	0	0	0	0	0	0	0	175.802	173.067	0	0	0	0	0	0	0	0	0	0	171.916	0	179.565	0	0	0	0	0	0	0	0	0	0	0	0	146.562	0	0	0	0	0	0
		119	555.84	0	0	0	0	0	0	0	0	0	0	0	0	170.416	166.602	0	0	0	0	0	0	0	0	0	0	171.03	0	175.053	0	0	0	0	0	0	0	0	0	0	0	0	0	0	0	0	0	0	0
		120	559.7	0	0	0	0	0	0	0	0	0	0	0	0	170.053	164.848	0	0	0	0	0	0	0	0	0	0	171.253	0	172.639	0	0	0	0	0	0	0	0	0	0	0	0	0	0	0	0	0	0	0
		121	563.56	0	0	0	0	0	0	0	0	0	0	0	0	173.118	175.022	0	185.922	159.383	174.257	0	0	0	0	0	0	177.287	0	180.644	0	0	0	0	0	0	0	0	0	0	0	0	0	0	0	0	0	0	0
		122	567.42	0	0	0	0	0	0	0	0	0	0	0	0	178.694	173.623	0	0	0	0	0	0	0	0	0	0	165.294	0	190.712	0	0	0	0	0	0	0	0	0	0	0	0	0	0	0	0	0	0	0
		123	571.28	0	0	0	0	0	0	0	0	0	0	0	0	169.272	169.848	0	0	0	0	0	0	0	0	0	0	173.399	0	180.106	0	0	171.506	0	0	0	0	0	0	0	0	0	0	0	0	0	0	0	0
		124	575.14	0	0	0	0	0	0	0	0	0	0	0	0	173.347	170.512	0	0	0	0	0	0	0	0	0	0	169.368	0	173.209	0	170.887	0	0	0	0	0	0	0	0	0	0	0	0	0	0	0	0	0
		125	579	0	0	0	0	0	0	0	0	0	0	0	0	176.04	173.764	0	0	0	0	0	0	0	0	0	0	167.533	0	183.663	0	0	0	0	0	0	0	0	0	0	0	0	0	179.717	0	0	0	0	0
		126	582.86	0	128.189	0	0	0	0	0	0	0	0	0	0	183.23	172.148	0	0	0	0	0	0	0	0	0	0	168.774	0	186.455	0	0	0	0	0	0	0	0	0	0	0	0	0	0	0	0	0	0	0
		127	586.72	0	0	0	0	0	0	0	0	0	0	0	0	175.545	173.249	0	0	0	0	0	0	0	0	0	0	165.616	0	180.2	0	0	0	0	0	0	0	0	0	0	0	0	0	0	0	0	0	0	0
		128	590.58	0	0	0	0	0	0	0	0	0	0	0	0	169.253	167.347	0	0	0	0	0	0	0	0	0	0	167.129	0	179.235	0	0	0	0	0	0	0	0	0	0	0	0	0	0	0	0	0	0	0
		129	594.44	0	0	0	0	0	0	0	0	0	0	0	0	167.407	164.904	0	0	0	0	182.391	0	0	0	0	0	161.06	0	185.347	0	0	0	0	0	0	0	0	0	0	0	0	0	0	0	0	0	0	0
		130	598.3	0	0	0	0	0	0	0	0	0	0	0	0	183.762	172.025	0	0	0	0	0	0	0	0	0	0	168.977	0	171.174	0	0	0	0	0	0	0	0	0	0	0	0	0	0	0	0	0	0	0
		131	602.16	0	0	0	0	0	0	0	0	0	0	0	0	175.555	160.209	0	0	0	0	0	0	0	0	0	0	169.078	0	173.867	0	0	0	0	0	0	0	0	0	0	0	0	0	0	0	0	0	0	0
		132	606.02	0	0	0	0	0	0	0	0	0	0	0	0	180.258	168.613	0	0	159.664	0	0	0	0	0	0	0	174.343	0	176.213	0	0	0	0	0	0	0	0	0	0	0	0	0	0	0	0	0	0	0
		133	609.88	0	0	0	0	0	0	0	0	0	0	0	0	166.234	170.958	0	0	0	0	0	0	0	0	0	0	162.929	0	183.984	0	0	0	0	0	0	0	0	0	0	0	0	0	0	0	0	0	0	0
		134	613.74	0	0	0	0	0	0	0	0	0	0	0	0	180.792	171.413	0	0	0	0	0	0	0	0	0	0	171.412	0	174.69	0	0	0	0	0	0	0	0	0	0	0	0	0	0	0	0	0	0	0
		135	617.6	0	0	0	0	0	0	0	0	0	0	0	0	176.199	171.972	0	0	0	0	0	0	0	0	0	0	170.158	0	182.48	0	145.305	0	0	0	0	0	0	0	0	0	150.288	0	0	0	0	0	0	0
		136	621.46	0	0	0	0	0	0	0	0	0	0	0	0	175.26	170.109	0	0	0	0	173.864	0	0	0	0	0	169.099	0	177.797	0	0	0	0	0	0	0	0	0	0	0	0	0	0	0	0	0	0	0
		137	625.32	0	0	0	0	0	0	0	0	0	0	0	0	170.745	154.789	0	0	0	0	171.495	0	0	0	0	0	169.488	0	185.232	0	0	0	0	0	0	0	0	0	0	0	0	0	0	0	0	0	0	175.068
		138	629.18	0	0	0	0	0	0	0	0	0	0	0	0	170.233	173.477	0	0	0	0	166.521	0	0	0	0	0	175.139	0	183.33	0	0	0	0	0	0	0	0	0	0	0	0	0	0	0	0	0	0	0
		139	633.04	0	0	0	0	0	0	0	0	0	0	0	0	181.341	162.61	0	0	0	0	170.317	0	0	0	0	0	167.588	0	184.523	0	0	0	0	187.085	0	0	0	0	0	0	0	0	0	0	0	0	0	0
		140	636.9	0	0	0	0	0	0	0	0	0	0	0	0	169.072	161.189	0	0	0	0	0	0	0	0	0	0	171.471	0	179.247	0	0	0	0	0	0	0	0	0	0	0	0	0	0	0	0	0	0	0
		141	640.76	0	0	0	0	0	0	0	0	0	0	0	0	182.052	165.777	0	0	0	0	0	0	0	0	0	0	177.976	0	182.546	0	0	0	0	0	0	0	0	0	0	0	0	0	0	0	0	0	0	0
		142	644.62	0	0	0	0	0	0	0	0	0	0	0	0	174.664	168.983	0	0	0	0	177.954	0	0	0	0	0	165.498	0	174.432	0	0	0	0	0	0	0	0	0	0	0	0	0	0	0	0	0	0	0
		143	648.48	0	0	0	0	0	170.558	0	0	0	0	0	0	175.051	166.748	0	0	0	0	166.455	0	0	0	0	0	164.334	0	170.111	0	0	0	0	0	0	0	0	0	0	0	0	0	0	0	0	0	0	0
		144	652.34	0	0	0	0	0	0	0	0	0	0	0	0	179.55	171.164	0	0	0	0	177.857	0	0	0	0	0	171.721	0	174.338	0	0	0	0	0	0	0	0	0	0	0	0	0	0	0	0	0	0	0
		145	656.2	0	0	0	0	0	0	0	0	0	0	0	0	0	168.173	0	0	0	171.193	170.301	0	0	0	0	0	169.488	0	185.294	0	0	0	0	0	0	0	0	0	0	0	0	0	0	0	0	0	0	0
		146	660.06	0	0	0	0	0	0	0	0	0	0	0	0	167.245	165.256	0	0	0	0	175.813	0	0	0	0	0	165.246	0	184.069	0	0	0	0	0	0	0	0	0	0	0	0	0	0	0	0	0	0	0
		147	663.92	0	0	0	0	0	0	0	0	0	0	0	0	173.837	171.309	0	0	0	0	173.783	0	0	0	0	0	168.977	0	177.097	0	0	0	0	0	0	0	0	0	0	0	0	0	0	0	0	0	0	0
		148	667.78	0	0	0	0	0	0	0	0	0	0	0	0	169.196	176.307	0	0	0	0	167.648	0	0	0	0	0	163.598	0	181.048	0	0	0	0	0	0	0	0	0	0	0	0	0	0	0	0	0	0	0
		149	671.64	0	0	0	0	0	0	0	0	0	0	0	0	177.636	170.351	0	0	0	0	176.011	0	0	0	0	0	175.454	0	0	0	0	0	0	0	0	0	0	0	0	0	0	0	0	0	0	0	0	0
		150	675.5	0	0	0	0	0	0	0	0	0	0	0	0	173.909	161.687	0	0	0	0	167.778	0	0	170.143	0	0	179.44	0	0	0	0	0	0	0	0	0	0	0	0	0	0	0	0	0	0	0	0	0
		151	679.36	0	0	0	0	0	0	0	0	0	0	0	0	183.223	166.922	0	0	0	0	170.88	0	0	0	0	0	170.999	0	184.722	0	0	0	0	0	0	0	0	0	0	0	0	0	0	0	0	0	0	0
		152	683.22	0	0	0	0	0	0	0	0	0	0	0	0	186.555	172.927	0	0	0	0	167.571	0	0	0	0	0	164.003	0	173.764	0	0	0	0	0	0	0	0	0	0	0	0	0	0	0	0	0	0	0
		153	687.08	0	0	0	0	0	0	0	0	0	0	0	0	186.127	170.93	0	0	0	0	167.337	0	0	0	0	0	172.822	0	174.169	0	0	0	0	0	0	0	0	0	0	0	0	0	0	0	0	0	0	0
		154	690.94	0	0	0	0	0	0	183.087	0	0	0	0	0	175.984	167.488	0	0	0	0	171.867	0	0	0	0	0	174.866	0	185.354	0	0	0	0	0	0	0	0	0	0	0	0	0	0	0	0	0	0	0
		155	694.8	0	0	0	0	0	0	0	0	0	177.814	0	0	176.663	175.008	0	0	0	0	172.858	0	0	0	0	0	175.956	0	0	180.076	0	0	0	0	0	0	0	0	0	0	0	0	0	0	0	0	0	0
		156	698.66	0	0	0	0	0	0	0	0	0	0	0	0	179.741	174.418	0	0	0	0	173.747	0	0	0	0	0	179.7	0	175.028	175.652	0	0	0	0	0	0	0	0	0	0	0	0	0	0	0	0	0	0
		157	702.52	0	0	0	0	0	0	0	168.811	0	0	0	0	175.328	163.305	0	0	0	0	182.481	0	0	0	0	0	166.722	0	183.894	172.597	0	0	0	0	0	0	0	0	0	0	0	0	0	0	0	0	0	0
		158	706.38	0	0	0	0	0	0	0	0	0	0	0	0	178.888	156.727	0	0	0	0	164.256	0	0	0	0	0	171.293	0	176.12	179.301	0	0	0	0	0	0	0	0	0	0	0	0	0	0	178.078	0	0	0
		159	710.24	0	0	0	0	0	0	0	158.01	0	0	0	0	173.013	161.12	0	0	0	0	183.085	0	0	0	0	0	172.366	0	188.287	178.897	0	0	0	0	0	0	0	0	0	0	0	0	0	0	0	0	0	0
		160	714.1	0	0	0	0	0	0	0	0	0	0	0	0	172.227	171.171	0	0	0	0	176.721	0	0	0	0	0	173.675	0	181.237	182.807	0	0	0	0	0	0	0	0	0	0	0	0	0	0	0	0	0	0
		161	717.96	0	0	0	0	0	0	0	158.776	168.843	0	0	0	176.112	176.172	0	0	0	0	172.979	0	0	0	0	0	172.744	0	170.986	182.134	0	0	0	0	0	0	0	0	0	0	0	0	0	0	0	0	0	0
		162	721.82	0	0	0	0	0	0	0	162.929	0	0	0	0	172.859	177.518	0	0	0	0	166.652	0	0	150.516	0	0	164.384	0	178.118	174.907	0	0	0	0	0	0	0	0	0	0	0	0	0	0	0	0	0	0
		163	725.68	0	0	0	0	0	0	0	162.384	0	0	0	0	173.505	160.478	0	0	0	0	167.033	0	0	0	0	0	171.164	0	182.134	184.397	0	0	0	0	0	0	0	0	0	0	0	0	0	0	0	0	0	0
		164	729.54	0	0	0	0	0	0	0	168.585	0	0	0	0	174.694	170.2	0	0	0	0	170.259	0	0	0	0	0	167.426	0	175.772	181.847	0	0	0	0	0	0	0	0	0	0	0	0	0	0	0	0	0	0
		165	733.4	0	0	0	0	0	0	0	163.417	173.955	0	0	0	179.066	172.111	0	0	0	0	171.916	0	0	0	0	0	172.114	0	181.593	171.98	0	0	0	0	0	0	0	0	0	0	0	171.662	0	0	0	0	0	0
		166	737.26	0	0	0	0	0	0	0	159.578	171.742	0	0	0	174.764	165.604	0	0	0	0	169.248	0	0	0	0	0	166.395	0	175.565	169.702	0	0	0	0	0	0	166.422	0	0	0	0	0	0	0	0	0	0	0
		167	741.12	0	0	0	0	0	0	0	0	173.063	0	0	0	173.865	165.992	0	0	0	0	176.864	0	0	0	173.703	0	168.183	0	168.005	179.252	0	0	0	0	0	0	0	0	0	0	0	0	0	0	0	0	0	0
		168	744.98	0	0	0	0	0	0	0	159.843	171.68	0	0	0	176.708	170.353	0	0	0	0	178.152	0	0	0	0	0	163.917	0	176.611	174.22	0	0	0	0	0	0	0	0	0	0	0	170.087	0	0	0	0	0	0
		169	748.84	0	0	0	0	0	0	0	151.874	173.787	0	0	0	175.314	166.228	0	0	0	0	175.528	0	0	0	0	0	166.947	0	185.183	172.883	0	0	0	0	0	0	0	0	0	0	0	174.403	0	0	0	0	0	170.608
		170	752.7	0	0	0	0	0	0	0	0	161.103	0	0	0	180.683	164.146	0	0	0	0	172.629	0	0	0	0	0	164.79	0	181.881	177.573	0	0	0	0	0	0	0	0	0	0	0	174.567	0	0	0	0	0	0
		171	756.56	0	0	0	0	0	0	0	158.899	163.506	0	0	0	173.136	163.381	0	0	0	0	182.383	0	0	0	0	0	162.909	0	188.004	178.03	0	0	0	0	0	0	0	0	0	0	0	175.232	0	0	0	0	0	0
		172	760.42	0	0	0	0	0	0	0	159.919	164.008	0	0	0	177.382	169.611	0	0	0	0	167.253	0	0	0	0	0	167.432	0	183.061	177.09	0	0	0	0	0	0	0	0	0	0	0	176.496	0	0	0	0	0	0
		173	764.28	0	0	0	0	0	0	0	159.857	174.308	0	0	0	169.871	157.231	0	0	0	0	0	0	0	0	0	0	161.87	0	184.543	175.982	0	0	0	0	0	0	0	0	0	0	0	175.005	0	0	0	0	0	0
		174	768.14	0	0	0	0	0	0	0	0	174.94	0	0	0	167.118	166.109	0	0	0	0	171.346	0	0	0	0	0	168.943	0	188.456	172.066	0	0	0	0	0	0	0	0	0	0	0	169.956	0	0	0	0	0	0
		175	772	0	152.21	0	0	0	0	0	0	165.355	0	0	0	172.154	166.806	0	0	0	0	173.211	152.828	0	0	0	0	178.177	0	183.15	175.034	0	0	0	0	170.075	0	0	0	0	0	0	179.299	0	0	0	0	0	0
		176	775.86	0	0	157.498	0	0	0	0	0	164.234	0	0	0	170.289	162.778	0	0	0	0	178.412	0	0	0	0	0	171.894	0	177.766	174.646	0	0	0	0	0	0	0	0	0	0	0	186.514	0	0	0	0	0	0
		177	779.72	0	0	0	0	193.148	0	0	0	180.597	0	0	0	172.287	160.457	0	0	0	0	180.22	0	0	0	0	174.896	167.242	0	183.572	174.528	0	0	0	0	0	0	0	0	0	0	0	176.601	164.405	0	0	0	0	0
		178	783.58	0	0	0	0	0	0	0	0	174.493	0	0	0	173.02	162.702	0	0	0	0	175.545	0	0	0	0	171.7	165.166	0	178.394	183.354	0	0	0	0	0	0	0	0	0	0	0	174.184	0	0	0	0	0	0
		179	787.44	0	0	0	0	0	0	0	0	170.238	0	0	0	174.088	167.366	0	0	0	0	0	0	0	173.148	0	171.026	169.545	0	185.464	177.27	0	0	0	0	0	0	0	0	0	0	0	179.51	172.508	0	0	0	0	0
		180	791.3	0	0	0	175.04	179.822	0	0	151.631	174.27	0	0	0	166.636	161.206	0	0	0	0	188.349	0	0	172.808	0	166.606	174.5	0	182.153	190.598	0	0	0	0	0	0	0	0	0	0	0	184.917	172.271	0	0	0	0	0
		181	795.16	0	0	0	0	0	0	0	157.679	170.959	0	0	0	169.912	167.492	0	0	0	0	175.941	164.53	0	166.068	0	175.513	170.085	0	189.09	183.895	0	0	0	0	169.452	0	0	0	0	0	0	180.045	0	0	0	0	0	0
		182	799.02	0	0	0	0	0	0	0	0	172.179	0	0	0	183.293	161.348	0	0	0	0	172.197	165.825	0	175.572	0	176.217	161.403	0	182.086	179.099	0	0	0	0	0	0	0	0	0	0	0	179.109	173.465	0	0	0	0	0
		183	802.88	0	0	0	0	0	0	0	154.948	168.927	0	0	0	172.336	164.787	0	0	0	0	185.192	0	0	174.782	0	173.235	178.891	0	182.199	175.432	0	0	0	0	176.217	0	0	0	0	0	0	172.674	182.494	0	0	0	0	0
		184	806.74	0	0	0	0	0	0	0	0	165.557	0	0	0	184.757	166.059	0	0	0	0	0	164.207	0	169.042	0	174.932	171.161	0	183.916	187.804	0	0	0	0	164.367	0	0	0	0	0	0	174.005	181.303	0	0	0	169.218	0
		185	810.6	0	0	0	0	0	0	0	0	165.866	0	0	0	180.992	171.959	0	0	0	0	176.032	150.08	0	173.207	0	173.164	171.692	0	180.631	182.585	0	0	0	0	157.108	0	0	0	0	0	0	176.503	171.942	0	0	0	0	0
		186	814.46	0	0	0	0	0	0	0	0	169.996	0	0	0	175.406	163.986	0	0	0	0	175.659	0	0	174.584	0	173.294	167.881	0	184.292	176.185	0	0	0	0	0	0	0	0	0	0	0	181.934	179.942	0	0	0	0	166.031
		187	818.32	0	0	0	0	0	0	0	0	171.244	0	0	0	171.171	168.664	0	0	0	0	175.935	0	0	169.459	0	180.149	170.833	0	182.362	175.868	0	0	0	0	156.97	0	0	0	0	0	0	186.456	166.918	0	0	0	0	0
		188	822.18	0	0	0	0	0	0	0	157.207	160.665	0	0	0	178.725	167.508	0	0	0	0	170.237	0	0	171.455	0	169.756	0	0	182.894	182.698	0	0	0	0	166.893	0	0	0	0	0	0	181.579	165.613	0	0	0	0	0
		189	826.04	0	0	0	0	0	0	0	0	170.045	0	0	0	175.733	168.908	0	0	0	0	166.476	0	0	169.031	0	166.932	170.861	0	184.483	167.11	0	0	170.301	0	162.01	0	0	0	0	0	0	174.785	163.639	0	0	0	0	0
		190	829.9	0	0	0	0	0	0	0	0	160.879	0	0	0	182.051	162.802	0	0	0	0	174.582	0	0	172.104	0	165.426	0	0	185.841	176.112	0	0	0	0	158.856	0	0	0	0	0	0	177.204	172.01	0	0	0	0	0
		191	833.76	0	0	0	0	0	0	0	0	165.448	0	0	0	172.722	166.461	0	0	0	0	167.212	0	0	180.897	0	167.607	0	0	189.077	180.979	0	0	164.704	0	158.384	0	0	0	0	0	0	176.54	176.957	0	0	0	0	0
		192	837.62	0	0	0	0	0	0	0	154.493	167.061	0	0	0	171.766	166.27	0	0	0	0	177.924	0	0	169.841	0	177.35	169.361	0	185.98	173.289	0	0	160.445	0	156.394	0	0	0	0	0	0	177.121	173.822	0	0	0	162.669	0
		193	841.48	0	0	0	0	0	0	0	160.447	164.934	0	0	0	173.821	160.937	0	0	0	0	172.561	0	0	179.708	0	171.086	181.622	0	179.539	166.115	0	0	167.599	0	162.752	0	0	0	0	0	0	173.939	166.738	0	0	0	0	0
		194	845.34	0	0	0	0	0	0	0	159.591	171.865	0	0	0	171.373	162.598	0	0	0	0	174.253	158.109	0	170.361	0	179.56	175.228	0	183	168.659	0	0	162.118	0	161.449	0	0	0	0	0	0	172.795	170.965	0	0	0	171.478	0
		195	849.2	0	0	0	0	0	0	0	170.393	168.889	0	0	0	166.705	161.753	0	0	0	0	175.063	0	0	174.932	0	174.447	172.025	0	183.103	174.728	0	0	167.119	0	158.21	0	0	0	0	0	0	173.194	168.32	0	0	0	176.497	0
		196	853.06	0	0	0	0	0	0	0	0	160.664	0	0	0	169.889	0	0	0	0	0	171.29	0	0	170.15	0	178.783	0	0	178.412	161.404	0	0	164.197	0	153.543	0	0	0	0	0	0	0	166.523	0	0	0	166.182	0
		197	856.92	0	0	0	0	0	0	0	160.456	168.185	0	0	0	174.001	168.785	0	0	0	0	172.763	0	0	173.286	0	174.281	0	0	184.661	166.556	0	0	165.787	0	161.563	0	0	0	0	0	0	164.643	165.047	0	0	0	166.103	0
		198	860.78	0	0	0	0	0	0	0	162.003	163.644	0	0	0	167.427	159.31	0	0	0	0	168.455	0	0	177.585	0	172.513	178.288	0	178.227	174.499	0	166.275	166.088	0	153.682	0	0	0	0	0	0	0	174.006	0	0	0	0	0
		199	864.64	0	0	0	0	0	0	0	155.805	163.394	0	0	0	173.345	164.17	0	0	0	0	167.468	0	0	174.545	0	170.638	0	0	185.24	174.118	0	0	166.272	0	169.502	0	0	0	0	0	0	176.685	161.883	0	0	0	170.098	0
		200	868.5	0	0	0	0	0	0	165.621	168.479	162.751	0	0	0	171.594	165.88	0	0	0	0	169.014	0	0	174.999	0	171.686	0	0	195.792	172.937	0	0	160.991	0	165.955	0	0	0	0	0	0	175.07	171.013	0	0	0	162.178	0
		201	872.36	0	0	0	166.348	0	0	0	163.153	163.414	0	0	0	170.938	0	0	0	0	0	173.172	0	0	176.667	0	176.451	169.333	0	179.921	166.304	0	164.186	164.512	0	154.206	0	0	0	0	0	0	166.626	167.7	0	0	0	173.11	0
		202	876.22	0	0	0	0	0	0	0	164.833	166.914	0	0	0	179.886	166.232	0	0	0	0	163.758	0	0	173.172	0	0	0	0	188.484	172.993	180.555	170.033	158.787	0	152.127	0	0	0	0	0	0	0	172.308	0	0	0	172.058	0
		203	880.08	0	0	0	0	0	0	0	163.12	164.548	0	0	0	176.351	161.128	0	0	0	0	167.649	0	0	170.499	0	0	0	0	184.566	170.154	0	0	162.614	0	155.974	0	0	0	0	0	0	175.853	175.172	0	0	0	0	0
		204	883.94	0	0	0	0	0	0	165.942	160.188	162.374	0	0	0	169.322	165.51	0	0	0	0	169.856	0	0	179.433	0	0	167.892	0	173.61	170.954	0	0	161.261	0	0	0	0	0	162.599	0	0	168.568	173.512	0	0	0	169.052	0
		205	887.8	0	0	0	0	0	0	0	162.191	170.091	0	0	0	173.095	163.465	0	0	0	0	169.436	0	0	182.499	0	171.182	168.641	0	186.49	167.491	0	165.917	166.421	0	155.168	0	0	0	166.223	0	0	183.092	163.642	0	0	0	0	0
		206	891.66	0	0	0	0	0	0	0	154.911	162.437	0	0	0	174.602	166.842	0	170.92	0	0	174.634	0	0	181.982	0	166.155	0	0	187.421	169.776	0	159.854	164.429	0	161.609	0	0	0	169.011	0	0	172.356	161.824	0	0	0	0	0
		207	895.52	0	0	0	0	0	0	0	154.176	169.829	0	0	0	167.909	166.036	0	0	0	0	175.678	0	0	179.001	0	173.57	171.938	0	179.78	169.756	0	0	175.49	0	154.75	0	0	0	0	0	0	178.333	174.986	0	0	0	172.282	0
		208	899.38	0	0	0	0	0	0	170.715	165.778	160.561	0	0	0	177.556	160.941	0	0	0	0	170.969	0	0	173.533	0	0	0	0	183.766	166.341	0	171.246	166.116	0	155.636	0	0	0	168.263	0	0	177.394	166.073	0	0	0	0	0
		209	903.24	0	0	0	0	0	0	163.019	160.58	174.596	0	0	0	176.154	166.5	0	0	0	0	175.17	0	0	176.535	0	0	173.63	0	191.171	169.419	0	162.856	171.136	0	153.865	0	177.641	0	167.791	158.55	0	181.223	173.986	0	0	0	0	0
		210	907.1	0	0	0	0	0	0	161.329	157.588	165.72	0	0	0	171.679	164.606	0	160.098	0	0	164.189	0	0	174.199	0	170.885	173.855	187.037	181.11	170.177	0	165.655	160.03	0	178.69	0	174.978	0	0	162.197	0	0	0	0	0	0	168.204	0
		211	910.96	0	0	0	0	0	0	167.16	166.221	167.864	0	0	0	172.402	0	0	0	0	0	168.217	0	0	168.932	0	167.098	172.437	0	176.949	170.723	0	165.314	166.47	0	149.097	0	170.347	0	178.178	0	0	172.153	165.841	0	0	0	0	0
		212	914.82	0	0	149.492	0	0	0	162.888	155.4	165.903	164.643	0	0	171.533	165.881	0	167.119	179.682	0	160.821	0	153.277	177.752	0	0	178.005	0	185.009	164.904	192.779	170.34	162.871	0	162.208	0	179.569	0	171.679	0	0	178.901	161.087	0	0	0	176.089	0
		213	918.68	0	0	0	0	0	0	159.239	160.594	167.151	0	0	0	170.353	0	0	172.533	0	0	163.615	0	0	179.148	0	0	161.052	0	183.113	174.494	169.72	161.924	167.948	0	156.98	0	176.975	0	171.879	153.294	0	172.326	161.965	0	0	0	173.467	0
		214	922.54	0	0	0	0	0	0	0	158.197	167.697	0	0	0	169.353	161.52	0	0	0	0	173.477	0	0	177.975	0	0	163.992	0	192.543	164.799	0	165.98	174.314	0	159.625	0	167.104	0	170.437	0	169.326	179.492	163.881	0	0	0	0	0
		215	926.4	0	0	0	0	0	0	160.166	157.124	177.949	0	0	0	177.24	161.727	0	162.851	0	0	168.486	0	0	164.931	0	0	172.493	0	174.562	162.846	166.372	164.685	161.643	0	158.739	0	168.82	0	171.992	0	0	0	159.308	0	0	0	0	0
		216	930.26	0	0	0	0	0	0	163.042	151.088	177.478	0	0	0	173.917	168.943	0	156.262	0	0	171.568	0	163.949	165.601	0	0	174.857	0	175.807	169.557	162.707	171.604	171.184	0	158.501	0	167.121	0	165.811	159.341	0	178.702	158.786	0	0	0	0	0
		217	934.12	0	0	0	0	0	0	162.358	0	181.768	0	0	0	171.35	156.811	0	163.864	0	0	170.21	0	162.76	170.641	0	0	172.551	0	185.556	174.186	173.511	173.22	151.307	0	165.361	0	173.034	0	171.823	0	0	0	161.123	0	0	0	0	0
		218	937.98	0	0	0	0	0	0	168.479	168.077	176.733	0	0	0	167.991	160.247	0	158.457	0	0	173.181	0	160.681	170.137	0	0	169.598	0	179.876	167.367	164.45	170.851	166.526	0	166.294	162.968	174.99	0	166.828	0	0	0	160.124	0	0	0	0	0
		219	941.84	0	0	0	0	0	0	0	161.346	172.427	0	0	0	173.871	0	0	158.862	0	0	169.694	0	160.468	171.988	0	173.326	172.706	0	188.017	173.641	170.756	181.602	162.215	0	160.096	159.799	173.687	0	0	0	0	0	163.737	0	0	0	0	0
		220	945.7	0	0	0	0	0	0	0	161.155	179.949	0	0	0	176.781	0	0	167.715	0	0	165.54	0	161.783	173.065	0	0	172.298	0	180.25	170.702	165.567	164.221	158.845	0	159.03	164.916	170.906	0	163.388	156.89	0	177.79	160.101	0	0	0	0	0
		221	949.56	0	149.036	0	0	0	0	157.069	0	167.366	0	0	0	177.462	159.077	0	156.819	0	0	158.908	0	161.442	168.871	0	0	171.096	0	167.115	169.706	0	165.898	167.915	0	151.337	161.44	175.061	0	171.06	0	0	185.945	152.154	0	0	0	0	0
		222	953.42	0	155.913	0	0	0	0	0	156.856	173.647	0	0	0	172.22	0	0	171.096	0	0	167.379	0	154.203	172.692	0	0	162.876	0	181.832	168.472	168.553	168.398	169.528	0	162.996	0	168.833	0	171.77	0	0	182.814	188.572	0	0	0	166.615	0
		223	957.28	0	0	0	0	0	0	0	157.899	170.205	0	0	0	177.801	172.265	0	166.196	0	0	175.162	0	158.139	172.275	0	0	174.379	0	189.074	167.21	164.139	0	160.838	0	154.927	172.137	174.849	0	168.808	163.646	0	178.837	162.078	0	0	0	0	0
		224	961.14	0	0	0	0	0	0	159.894	0	171.617	157.441	0	0	173.375	167.367	0	164.005	0	0	168.711	0	173.145	175.622	0	0	170.296	0	184.661	170.222	166.841	0	168.507	0	158.774	0	167.259	0	167.509	157.807	0	177.525	165.538	0	0	0	0	164.649
		225	965	0	152.986	0	0	0	0	0	159.921	171.997	0	0	0	174.061	162.825	0	177.43	0	0	160.5	0	158.376	177.282	0	161.716	168.327	0	179.903	174.752	165.52	168.045	159.755	0	153.234	167.952	172.959	0	165.861	154.081	0	180.707	159.405	0	0	147.257	0	165.181
		226	968.86	0	0	0	0	0	0	0	0	172.162	0	173.539	0	162.841	0	0	167.7	0	0	175.22	0	158.13	169.611	0	181.867	170.639	0	187.354	174.609	168.279	161.924	162.369	0	163.016	169.38	169.342	0	166.508	155.199	0	179.089	159.957	0	0	0	0	0
		227	972.72	0	0	0	0	0	0	0	0	174.456	0	0	0	165.797	0	0	170.763	0	0	168.925	0	158.423	177.106	178.805	0	173.929	0	181.533	182.874	166.701	164.101	169.811	0	155.227	165.131	183.951	0	0	0	0	0	168.174	0	0	0	0	0
		228	976.58	0	0	0	0	0	0	0	0	170.713	0	0	0	171.375	0	0	171.31	0	0	174.881	0	169.726	168.559	180.548	0	163.551	0	186.912	170.145	165.939	163.991	168.584	0	168.826	165.809	169.902	0	0	0	0	170.876	158.232	0	0	0	0	0
		229	980.44	0	152.784	0	0	0	0	0	0	175.456	0	0	0	170.118	159.222	0	172.481	0	0	168.399	0	157.641	167.59	182.258	0	172.049	0	186.486	172.455	167.139	173.721	167.642	0	164.782	164.318	0	0	0	0	0	181.995	160.941	0	0	0	0	167.278
		230	984.3	0	152.429	0	0	175.776	0	0	0	165.126	0	186.06	0	171.283	0	0	0	0	0	178.009	0	157.551	166.423	186.063	167.747	173.206	0	185.565	172.07	156.332	169.164	161.443	0	151.702	166.82	180.579	0	163.753	0	0	176.116	166.723	0	0	0	0	169.412
		231	988.16	0	154.618	0	0	0	0	0	0	168.952	0	178.275	0	168.003	168.478	0	174.867	0	0	181.281	0	160.09	169.283	184.697	172.727	163.678	0	181.131	177.566	173.448	166.12	165.043	0	157.067	161.817	172.947	0	165.028	0	0	182.037	166.932	0	0	0	0	171.194
		232	992.02	0	0	0	0	0	170.019	0	0	172.758	0	0	0	173.948	160.43	0	172.351	0	0	173.81	0	161.46	173.856	180.97	0	170.083	0	184.784	171.308	170.425	167.679	167.593	0	156.662	0	168.307	0	169.06	0	0	181.045	166.796	0	0	0	0	165.327
		233	995.88	0	155.547	0	0	0	0	0	0	174.987	0	173.276	0	170.309	0	0	0	0	0	166.795	0	154.171	174.216	181.321	169.418	171.054	0	181.641	168.911	173.965	172.41	155.165	0	157.537	166.157	0	0	0	0	0	189.454	156.654	0	0	0	0	171.084
		234	999.74	0	0	0	0	0	0	0	0	166.538	0	168.386	0	166.288	162.854	0	0	0	0	163.957	0	155.667	184.797	175.942	169.053	162.697	0	186.984	167.68	163.822	176.27	164.62	0	162.5	170.068	0	0	0	0	0	167.864	165.038	0	0	0	0	0
		235	1003.6	0	0	0	0	0	0	0	0	175.013	0	164.514	0	172.626	163.604	0	164.545	0	0	176.757	0	164.087	177.056	179.841	173.064	163.794	0	180.044	176.216	169.286	181.946	159.462	0	150.856	165.675	167.405	0	170.665	0	0	174.616	168.673	0	0	0	0	175.283
		236	1007.46	0	154.462	0	0	0	0	0	0	171.882	0	175.627	0	175.765	160.561	0	169.783	0	0	166.255	0	158.693	168.25	175.63	167.542	177.635	0	182.762	172.375	165.983	176.756	157.648	0	165.045	166.583	172.444	0	164.15	0	0	168.04	171.705	0	0	0	0	171.268
		237	1011.32	0	158.235	0	0	0	0	0	0	164.441	0	176.153	0	167.417	164.434	0	0	0	0	173.047	0	165.725	174.759	177.75	176.214	166.974	0	177	167.114	0	172.975	156.798	0	157.963	169.671	179.816	0	165.488	0	0	182.071	165.177	0	0	0	0	169.908
		238	1015.18	0	0	0	0	0	0	0	0	169.828	0	174.031	0	165.006	169.939	0	176.07	0	0	175.033	0	159.571	174.203	180.459	185.403	167.353	0	185.784	167.412	161.665	169.161	160.135	0	157.213	167.127	170.154	0	162.921	0	0	172.227	170.394	0	0	0	0	172.375
		239	1019.04	0	0	0	0	0	0	0	0	179.452	0	173.682	0	181.439	160.359	0	0	0	0	166.549	0	159.175	164.968	178.226	168.778	167.975	0	185.285	172.617	171.385	167.681	164.23	0	160.486	163.207	163.015	0	170.675	0	0	167.008	174.323	145.525	0	0	0	172.32
		240	1022.9	0	0	0	0	0	0	0	155.296	173.139	0	179.796	0	176.247	156.992	0	168.614	0	0	172.607	0	164.375	172.948	171.898	171.447	177.491	0	177.897	172.374	0	167.382	157.655	0	155.502	168.215	170.69	0	0	166.831	0	162.386	165.027	151.848	0	0	0	168.118
		241	1026.76	0	0	0	0	0	0	0	154.847	172.49	0	184.724	0	181.538	162.818	0	0	0	0	170.758	0	162.111	173.185	173.444	175.918	178.528	0	180.049	166.223	161.721	169.241	166.449	0	160.795	163.047	168.912	0	176.764	0	0	174.732	166.012	155.979	0	0	0	168.663
		242	1030.62	0	0	0	0	0	0	0	0	161.188	0	181.694	0	167.602	165.739	0	0	0	0	169.345	0	157.907	171.999	174.571	171.646	177.88	0	178.39	179.858	0	172.999	167.021	0	159.139	0	176.088	0	168.611	158.237	0	179.736	164.874	149.674	0	0	0	168.931
		243	1034.48	0	0	0	0	0	0	0	0	167.661	0	176.808	0	169.74	169.252	0	169.401	0	0	169.468	162.21	171.746	168.103	170.967	165.365	166.886	0	186.819	179.914	166.735	167.548	163.181	0	169.963	164.452	178.841	0	0	166.988	0	177.772	161.907	157.644	0	0	0	169.534
		244	1038.34	0	0	0	0	0	0	0	158.976	175.756	0	185.931	0	184.056	160.424	0	165.562	0	0	172.646	159.778	162.661	168.941	166.914	177.644	168.502	0	182.014	172.983	161.747	171.751	163.445	0	163.547	160.326	175.537	0	170.005	0	0	174.497	163.503	156.859	0	0	0	160.772
		245	1042.2	0	0	0	0	0	0	0	0	165.708	0	172.976	0	183.489	150.831	0	0	0	0	173.272	0	169.703	167.745	169.799	168.02	164.076	0	189.985	168.559	0	177.192	167.466	0	166.936	166.035	174.783	0	164.66	158.4	0	170.284	160.527	162.687	0	0	0	169.795
		246	1046.06	0	0	0	0	0	0	0	158.894	162.475	0	183.615	0	177.377	170.312	0	0	0	0	170.036	0	168.022	173.543	165.969	175.513	167.436	0	175.975	167.919	167.341	173.91	157.949	0	162.05	166.146	177.548	0	163.183	0	0	174.214	171.058	161.378	0	0	0	161.742
		247	1049.92	0	0	0	0	0	0	0	155.912	167.003	0	179.85	0	171.911	165.973	0	0	0	0	166.599	0	160.08	179.155	170.093	0	172.113	0	172.505	167.186	173.565	171.366	160.953	0	159.395	163.664	176.638	0	173.393	0	0	176.661	168.522	155.313	0	0	0	173.382
		248	1053.78	0	0	0	0	0	175.075	0	0	164.952	0	184.323	194.88	179.876	0	0	0	0	0	168.581	150.344	167.313	176.871	174.989	166.505	166.162	0	174.257	171.947	170.058	163.403	162.27	0	160.519	168.998	171.306	0	166.146	151.92	0	184.48	170.154	155.574	0	0	0	162.459
		249	1057.64	0	0	0	0	0	0	0	157.461	171.202	0	176.767	0	175.312	154.128	0	0	0	0	173.418	0	158.172	172.582	169.883	163.795	174.109	0	186.688	168.903	170.07	167.795	154.8	0	167.725	165.038	178.351	158.936	0	154.747	0	172.995	161.77	0	0	0	158.487	162.563
		250	1061.5	0	0	0	0	0	0	0	0	165.106	0	173.292	0	172.241	156.731	0	0	0	0	162.666	152.854	157.455	175.89	173.046	175.353	166.813	0	180.366	173.747	168.961	169.34	168.103	0	168.541	163.834	176.684	0	166.683	152.878	0	178.498	166.696	150.952	0	0	0	163.642
		251	1065.36	0	0	0	0	0	165.611	0	153.381	167.562	0	174.392	0	180.133	165.44	0	0	0	0	165.815	157.346	154.503	172.49	165.822	177.736	170.032	0	178.944	172.893	171.343	176.886	164.637	0	167.262	164.427	181.875	161.942	172.899	160.024	0	184.967	169.331	156.407	0	0	0	156.478
		252	1069.22	0	136.448	0	0	0	0	0	152.535	165.084	0	175.514	0	175.299	156.684	0	0	0	0	171.228	157.082	154.612	171.745	172.458	180.956	182.932	0	183.311	178.786	169.463	172.273	158.023	0	168.396	158.017	180.628	0	169.179	154.752	0	183.363	159.754	152.757	0	0	0	164.076
		253	1073.08	0	0	0	0	0	0	155.623	157.754	167.697	0	176.922	0	172.163	168.686	0	0	0	0	171.706	0	155.571	170.508	173.293	164.33	174.273	0	185.974	177.05	163.662	176.103	162.251	0	171.264	168.171	179.067	165.476	168.436	152.656	0	174.13	166.371	161.029	0	0	0	167.099
		254	1076.94	0	0	0	0	0	0	156.834	159.051	180.789	0	174.034	0	161.265	169.787	0	0	0	0	172.172	151.674	157.941	167.981	169.307	173.481	175.556	0	180.354	174.813	168.863	182.357	153.99	0	158.126	165.087	178.885	0	167.482	161.809	0	179.341	169.001	152.376	0	0	0	159.013
		255	1080.8	0	0	0	0	0	0	169	0	176.55	155.528	175.377	0	166.14	163.579	0	0	0	0	171.216	157.301	164.443	164.945	161.123	171.398	175.952	0	179.012	175.453	169.924	0	159.006	0	159.483	160.242	182.554	162.083	168.001	154.118	0	177.164	169.933	155.108	0	0	0	172.245
		256	1084.66	0	137.833	0	0	0	164.612	170.533	162.374	167.43	0	178.414	0	184.041	158.339	0	0	0	0	170.851	162.897	163.502	173.139	165.033	175.612	173.874	0	156.749	170.471	162.239	0	162.861	0	166.318	163.445	175.351	156.085	167.583	145.438	0	185.666	170.589	154.045	0	0	0	162.683
		257	1088.52	0	0	0	0	0	0	162.754	0	169.291	0	175.983	0	169.109	163.552	0	0	0	0	176.25	161.405	159.324	161.949	164.636	163.18	178.608	0	184.593	169.747	162.793	179.681	158.671	0	163.213	164.083	184.53	158.665	0	152.381	0	179.527	0	157.27	0	0	0	163.381
		258	1092.38	0	0	0	0	0	161.445	162.547	161.807	170.481	0	175.667	0	171.417	165.25	0	0	0	0	175.929	160.468	165.452	172.37	167.746	0	173.141	0	190.963	176.929	164.731	175.277	170.897	0	161.899	165.916	178.553	151.052	167.824	146.216	0	183.422	166.298	150.918	0	0	0	177.549
		259	1096.24	0	0	0	0	0	165.205	157.534	158.131	175.25	0	176.762	0	173.609	162.729	0	0	0	0	163.536	157.953	162.49	167.937	166.928	171.806	173.556	0	184.319	175.222	167.036	167.318	162.069	0	163.621	176.921	178.38	161.475	168.711	154.361	0	176.309	0	152.343	0	0	0	181.853
		260	1100.1	0	0	0	0	0	0	156.394	163.656	174.427	0	175.672	0	165.022	171.1	0	0	0	0	164.995	153.222	167.071	173.484	171.508	173.486	177.492	0	185.22	174.694	160.829	172.91	155.641	0	163.318	172.2	174.798	163.335	166.108	146.99	0	167.275	0	163.862	0	0	0	182.846
		261	1103.96	0	145.659	0	0	0	164.152	163.033	158.22	172.237	166.396	176.437	0	163.216	167.278	0	0	0	0	168.574	162.062	155.807	173.241	174.365	167.188	176.768	0	181.078	185.188	169.711	167.197	173.161	0	168.566	174.045	180.908	157.209	168.31	146.703	0	176.418	0	148.558	0	0	0	171.817
		262	1107.82	0	148.902	0	0	0	167.851	162.143	162.249	165.656	164.221	0	0	171.926	166.138	0	0	0	0	161.302	156.309	167.5	172.724	176.208	170.033	173.047	0	182.223	176.273	164.381	167.193	164.022	0	162.001	161.731	178.886	165.076	168.595	150.01	0	182.929	0	156.628	0	0	0	166.872
		263	1111.68	0	154.816	0	0	0	161.873	164.989	166.409	169.658	167.021	180.486	0	168.32	166.753	0	0	0	0	172.103	148.634	160.167	172.574	173.831	171.838	177.743	0	177.435	172.259	172.667	169.719	162.546	0	163.822	172.176	174.283	171.048	0	148.693	0	177.697	0	147.149	0	0	0	169.453
		264	1115.54	0	0	0	0	0	158.52	161.922	156.804	162.579	164.258	166.317	0	172.51	169.149	0	0	151.17	0	164.978	0	155.99	170.508	172.691	168.235	167.87	0	175.692	181.85	160.414	175.174	166.064	0	169.424	164.125	180.071	156.193	0	146.657	0	163.563	0	0	0	0	0	164.109
		265	1119.4	0	0	0	0	0	169.531	169.245	154.581	163.263	0	176.862	0	166.521	167.746	0	0	153.456	0	169.426	0	161.759	173.209	165.592	164.144	169.061	0	179.636	168.801	166.97	170.141	166.99	0	162.971	169.992	181.608	156.712	169.602	150.808	0	167.633	0	152.988	0	0	0	167.222
		266	1123.26	0	0	0	0	0	164.55	166.94	157.623	172.55	0	176.429	0	176.174	159.56	0	0	0	0	166.063	147.909	149.285	158.144	180.303	165.068	178.094	0	177.305	176.607	162.806	174.034	158.262	0	167.464	171.164	177.45	156.694	0	158.646	0	177.868	0	153.426	0	0	0	166.335
		267	1127.12	0	0	0	0	0	169.806	162.278	168.162	174.576	165.948	177.482	0	176.571	0	0	0	0	0	167.937	165.548	154.773	165.492	172.745	169.503	167.339	0	184.805	175.193	165.861	175.376	152.434	0	165.115	170.326	177.021	161.864	174.283	156.258	0	174.092	0	157.489	0	0	0	158.162
		268	1130.98	0	0	0	0	0	170.119	169.917	156.684	165.575	163.818	165.741	0	175.976	155.212	0	0	157.421	0	175.554	157.377	163.16	174.677	179.884	169.294	161.567	0	174.884	182.053	164.669	167.742	166.105	0	167.473	169.169	174.983	161.938	168.649	155.681	0	175.46	0	154.897	0	0	0	169.93
		269	1134.84	0	0	0	0	0	171.962	171.714	161.202	167.677	0	174.687	0	170.126	169.224	0	0	0	0	181.816	157.704	167.177	175.624	173.753	165.953	175.893	0	185.145	185.422	175.099	167.322	163.604	0	163.626	172.451	184.055	161.732	173.753	157.918	0	181.515	0	0	0	0	0	169.415
		270	1138.7	0	159.962	0	0	0	170.654	166.705	156.357	164.016	166.596	169.284	0	168.82	167.383	0	0	157.296	0	174.834	153.409	160.77	167.782	183.79	164.801	168.127	0	190.5	181.086	165.214	169.205	160.026	0	169.116	173.78	177.333	166.304	170.432	146.314	0	175.781	0	157.157	0	0	0	164.641
		271	1142.56	0	153.514	0	0	0	166.482	171.74	158.739	171.23	164.345	173.234	0	167.056	162.971	0	179.708	0	0	169.411	159.323	161.528	172.031	174.949	176.551	171.29	0	179.588	178.886	169.742	184.374	164.389	0	164.298	167.63	176.53	163.88	173.127	154.279	0	176.068	0	162.846	0	0	0	169.979
		272	1146.42	0	0	0	0	0	164.881	177.66	168.65	161.391	165.515	178.558	0	178.094	158.648	0	0	154.273	0	169.954	161.876	166.588	166.06	177.907	166.768	174.171	0	185.97	186.29	164.789	178.508	166.892	0	161.344	168.952	171.723	155.951	171.162	157.895	0	173.557	0	0	0	0	0	175.573
		273	1150.28	0	0	0	0	0	161.545	165.851	159.521	168.782	167.297	172.919	0	170.669	167.551	0	0	153.407	0	178.698	158.008	158.386	169.848	182.788	173.55	158.917	0	191.902	183.698	160.207	174.718	159.146	0	166.439	164.672	173.824	160.931	0	156.533	0	184.352	0	160.217	0	0	0	171.337
		274	1154.14	0	0	0	0	0	160.525	166.93	162.084	167.594	162.194	170.173	0	173.691	154.888	0	0	0	0	172.599	159.77	160.304	169.43	173.352	174.633	169.906	0	189.222	174.323	166.727	177.81	161.947	0	161.703	168.924	174.343	164.859	175.639	158.105	0	0	0	156.636	0	0	0	178.629
		275	1158	0	0	0	0	0	163.496	172.764	160.884	165.48	0	165.608	0	176.061	165.245	0	0	157.842	0	184.944	154.396	153.678	176.734	171.956	171.436	162.028	0	184.554	183.026	169.806	168.477	168.467	0	165.206	169.146	178.991	168.106	175.717	159.316	0	0	0	165.005	0	0	0	167.18
		276	1161.86	0	154.522	0	0	0	167.684	172.762	163.854	159.24	162.451	177.076	0	179.256	155.25	0	0	0	0	183.937	154.315	152.882	168.669	177.48	172.061	169.905	167.216	186.679	180.925	170.68	170.667	158.286	0	165.684	170.937	187.488	162.962	174.064	154.579	0	182.018	0	158.874	0	0	0	179.377
		277	1165.72	0	0	0	0	0	161.008	162.306	167.609	169.159	0	167.515	0	173.25	156.171	0	0	0	0	184.581	154.009	163.292	171.28	175.377	0	165.194	172.771	189.343	176.805	160.193	169.301	158.266	0	164.876	187.114	179.755	165.743	172.579	151.552	0	186.763	0	161.234	0	0	0	168.708
		278	1169.58	0	0	0	0	0	169.356	159.944	160.173	164.929	174.028	169.568	0	169.548	159.782	0	0	0	0	174.439	149.708	163.323	173.351	171.009	172.004	165.447	0	185.804	180.704	164.384	181.241	165.807	0	171.378	173.535	185.692	161.124	177.811	151.348	0	181.361	0	154.624	0	0	0	179.081
		279	1173.44	0	0	0	0	0	167.424	170.249	158.604	173.37	163.849	166.439	0	170.561	169.287	0	0	0	0	182.657	159.562	159.386	179.9	178.54	166.566	173.109	0	189.832	182.206	164.732	162.988	163.816	0	169.42	173.745	174.818	163.224	162.532	156.337	0	185.089	0	164.272	0	0	0	169.996
		280	1177.3	0	0	0	0	0	169.793	166.417	156.821	168.256	170.306	165.964	0	181.441	169.849	0	0	0	0	178.896	158.437	159.384	168.972	174.098	176.772	172.483	0	191.114	183.831	170.717	164.546	165.971	0	169.992	178.974	181.405	164.771	166.29	153.679	0	175.514	0	148.842	0	0	0	179.19
		281	1181.16	0	0	0	0	0	163.864	162.356	164.483	170.892	157.843	171.993	0	165.333	161.464	0	0	0	0	180.556	155.644	162.767	173.54	178.419	171.772	172.118	163.22	195.675	177.405	163.609	172.438	170.463	0	165.841	174.458	184.727	163.405	156.212	156.773	0	174.967	0	0	0	0	0	178.475
		282	1185.02	0	0	0	0	0	169.127	174.658	161.422	171.006	161.828	180.418	0	170.31	167.473	0	0	0	0	179.044	156.924	163.603	181.468	181.047	0	166.064	0	195.694	180.879	168.107	174.212	167.52	0	169.292	175.492	187.464	152.147	171.513	153.359	0	175.126	0	149.569	0	0	174.05	165.654
		283	1188.88	0	0	0	0	0	163.489	168.277	164.245	161.978	164.137	167.573	0	175.44	155.535	0	171.402	0	0	181.704	154.936	163.785	170.929	182.766	171.389	172.217	166.182	181.134	176.237	160.684	168.628	167.476	0	168.131	173.903	184.726	156.283	158.199	159.841	0	175.484	0	162.255	0	0	183.393	172.277
		284	1192.74	0	0	0	0	0	165.458	162.847	165.546	159.152	168.301	166.569	0	176.531	155.912	0	165.549	0	0	183.9	160.485	162.145	174.437	179.43	0	170.736	166.31	185.707	186.088	170.277	174.437	163.544	0	163.506	175.15	175.245	152.655	165.59	150.747	0	181.474	0	166.232	0	0	157.08	171.139
		285	1196.6	0	0	0	0	0	165.726	164.664	166.243	163.371	171.828	174.699	0	176.001	160.746	0	172.003	0	0	180.697	165.251	166.662	168.218	181.361	0	173.284	0	189.982	175.296	155.364	170.843	171.773	0	165.524	167.086	177.231	152.46	153.389	158.669	0	0	0	153.891	0	0	0	167.934
		286	1200.46	0	0	0	0	0	164.492	159.788	168.257	168.599	160.517	170.709	0	173.49	160.487	0	167.327	0	0	187.644	160.506	159.22	170.873	175.253	0	174.535	0	189.887	177.545	167.417	174.316	174.161	0	158.987	173.629	176.882	162.421	173.434	157.11	0	176.566	0	158.933	0	0	176.583	160.281
		287	1204.32	0	0	0	0	0	160.22	167.814	168.952	174.021	170.436	169.694	0	179.561	163.346	0	0	0	0	190.987	163.022	165.177	169.245	175.334	0	168.187	170.226	185.448	181.548	165.24	175.52	180.669	0	169.822	176.149	178.25	154.611	169.517	146.959	0	0	0	0	0	0	171.071	168.892
		288	1208.18	0	0	0	0	0	166.626	160.427	166.709	172.167	164.139	178.217	0	180.851	158.771	0	177.542	0	0	181.093	164.618	168.611	166.158	170.816	0	174.227	0	190.435	174.509	164.942	172.464	164.785	0	162.609	168.058	176.833	154.975	171.46	149.598	0	176.945	0	161.05	0	170.261	0	177.313
		289	1212.04	0	0	0	0	0	162.712	163.558	155.682	175.481	168.969	173.24	154.316	173.744	156.861	0	172.301	0	0	177.485	165.947	164.62	177.781	184.523	0	165.253	165.92	180.332	183.344	163.851	171.411	158.38	0	172.618	168.871	186.924	161.99	158.401	156.969	0	181.979	0	152.132	0	0	171.044	167.865
		290	1215.9	0	141.8	0	0	0	167.906	164.176	163.97	177.268	175.07	170.609	163.283	178.895	158.407	0	174.226	0	0	182.846	163.669	163.877	171.826	174.72	0	166.351	171.217	193.259	171.124	159.689	167.032	159.568	0	164.646	167.669	181.068	157.411	161.975	146.5	0	169.13	170.467	0	0	0	170.571	169.854
		291	1219.76	0	147.296	0	0	0	166.803	165.485	157.258	169.378	168.256	173.675	157.261	176.102	165.914	0	174.419	0	0	177.529	158.83	161.772	166.904	169.958	0	177.385	169.398	180.19	175.002	157.946	164.216	166.486	0	167.651	173.535	178.566	163.992	177.841	150.179	0	0	0	159.352	0	0	166.205	175.472
		292	1223.62	0	144.152	0	0	0	160.098	158.683	165.752	178.149	171.336	177.568	0	175.639	164.629	0	173.959	0	0	180.035	162.103	168.239	170.725	172.26	0	174.225	163.727	185.878	174.104	155.519	164.663	166.498	0	156.308	177.798	182.843	162.818	166.138	151.715	0	0	163.586	152.973	0	165.268	167.515	176.71
		293	1227.48	0	174.85	0	0	0	167.462	168.348	169.657	172.532	164.318	177.704	0	172.104	160.588	0	179.684	0	0	182.027	155.403	161.038	180.432	179.51	0	173.359	163.847	177.428	167.774	160.985	171.135	153.364	0	162.941	181.81	186.809	162.394	173.056	149.99	0	0	165.382	158.851	0	164.293	169.521	169.469
		294	1231.34	0	146.323	0	167.258	0	172.19	166.022	168.108	169.081	165.275	180.6	159.291	173.915	157.317	0	175.494	0	0	179.788	149.717	169.937	178.6	172.938	0	170.18	170.207	176.756	166.115	160.006	170.276	160.288	0	172.104	180.816	176.852	158.703	172.93	152.054	0	173.134	0	152.137	0	163.471	167.476	175.096
		295	1235.2	0	150.773	0	169.571	0	173.84	155.012	170.227	168.76	162.277	183.908	151.505	181.993	159.247	0	166.809	0	0	186.865	158.003	168.962	179.717	186.246	0	178.297	166.164	187.573	169.722	152.867	174.363	170.869	0	160.568	176.112	188.061	158.297	171.283	151.541	0	0	0	160.828	0	164.261	159.319	169.394
		296	1239.06	0	185.693	0	172.987	0	165.754	162.566	161.4	179.528	167.788	172.901	154.939	177.17	162.37	0	176.668	0	0	183.199	163.457	168.409	174.361	187.6	0	171.467	168.607	189.389	181.534	155.213	177.341	158.686	0	164.994	175.927	174.789	162.703	154.444	150.997	0	0	156.775	158.042	0	170.321	169.916	168.132
		297	1242.92	0	176.492	0	167.842	0	168.568	166.393	168.997	181.334	156.326	176.331	152.53	180.811	168.085	0	180.676	0	0	177.245	157.914	162.307	175.662	174.589	0	175.099	167.495	176.098	178.1	160.087	174.974	157.707	0	161.913	171.818	179.362	163.116	165.38	146.903	0	0	161.339	161.46	0	166.83	166.282	169.22
		298	1246.78	0	162.26	0	173.518	0	168.76	159.69	163.129	171.561	161.525	174.408	156.74	170.197	164.871	0	171.826	0	0	176.066	159.702	169.073	173.088	181.325	0	169.836	166.911	177.797	180.98	160.737	173.704	160.047	0	165.878	164.813	180.929	156.379	162.461	145.082	0	0	0	0	0	175.55	170.679	170.979
		299	1250.64	0	183.682	0	161.359	0	171.774	163.978	172.823	174.386	159.75	178.229	158.25	174.132	162.272	0	169.816	0	0	181.295	157.655	169.32	181.437	186.141	0	170.08	166.503	186.3	182.769	160.98	169.607	153.977	0	166.965	171.856	177.797	160.98	158.268	146.645	0	0	0	0	0	166.389	175.196	171.212
		300	1254.5	0	159.581	0	169.458	0	173.907	163.298	168.346	171.715	165.46	168.22	161.605	174.25	158.375	0	169.465	0	0	174.738	164.374	164.034	178.716	176.493	0	167.718	168.379	186.668	179.761	163.435	167.278	160.833	0	166.146	171.568	175.651	164.36	177.534	150.464	0	0	0	156.854	0	169.029	175.082	169.24
		301	1258.36	0	174.049	0	167.131	0	169.131	160.694	170.258	171.92	155.099	180.886	156.631	174.378	162.231	0	175.116	0	0	186.722	153.008	157.399	180.951	177.453	0	158.285	177.724	173.116	181.359	0	165.015	155.316	0	161.169	166.145	170.129	161.116	168.829	152.667	0	0	0	147.619	0	165.203	168.86	166.246
		302	1262.22	0	0	0	163.189	0	166.896	157.861	170.618	182.338	157.123	172.772	169.412	177.846	160.405	0	170.082	0	0	176.423	156.323	165.377	184.669	184.467	0	165.2	177.005	179.184	181.358	156.736	172.371	152.368	0	161.502	173.958	180.646	170.869	0	146.862	0	0	0	160.59	0	166.286	181.352	172.641
		303	1266.08	0	172.288	0	165.036	0	167.806	159.962	166.286	181.943	158.554	174.222	152.138	175.955	161.035	0	175.18	0	0	181.04	153.556	162.937	178.629	179.698	0	168.334	171.912	182.709	180.239	167.889	175.558	159.168	0	161.738	169.933	176.793	163.634	170.579	153.71	0	0	0	152.627	0	169.141	168.708	165.311
		304	1269.94	0	171.323	0	164.828	0	174.486	162.35	162.834	175.377	167.308	184.643	150.626	182.984	149.039	0	160.105	0	0	185.826	163.536	165.935	178.9	183.197	0	168.641	171.97	187.027	177.565	173.451	181.353	155.701	0	171.76	165.467	180.611	169.219	154.851	151.568	0	0	0	155.28	0	170.844	166.093	155.646
		305	1273.8	0	158.807	0	168.347	0	174.208	167.879	163.875	179.115	164.076	178.113	155.666	172.667	165.444	0	180.767	0	0	185.799	162.321	160.187	184.327	177.742	0	168.932	166.939	178.259	177.47	157.845	167.282	156.801	0	171.548	166.877	179.117	159.082	169.954	154.853	0	0	0	146.792	0	164.903	173.623	167.647
		306	1277.66	0	164.246	0	170.053	0	168.818	160.866	158.942	184.078	156.847	173.549	157.132	174.79	163.474	0	167.897	0	0	186.286	158.193	161.864	178.127	179.955	0	173.652	174.973	185.846	175.978	161.379	173.013	156.857	0	166.497	178.962	180.983	163.61	166.02	158.9	0	0	0	159.603	0	168.371	173.176	173.731
		307	1281.52	0	153.459	0	162.692	0	176.452	159.485	165.474	180.576	156.041	171.747	158.482	184.51	151.844	0	180.134	0	0	180.308	159.371	166.594	191.224	178.693	0	172.772	174.536	183.133	177.615	162.375	169.569	149.77	0	163.66	169.089	173.742	167.23	168.132	156.563	0	0	0	159.447	0	173.603	174.711	173.558
		308	1285.38	167.421	177.004	0	162.933	0	171.271	158.119	163.421	180.679	162.949	172.752	157.958	170.974	158.364	0	167.424	0	0	172.149	162.379	165.442	186.765	172.304	0	172.922	175.123	180.13	176.098	164.371	169.608	157.747	0	162.592	182.664	177.914	160.982	156.978	151.726	0	178.103	0	154.974	0	166.159	174.386	178.905
		309	1289.24	0	178.531	0	168.416	0	170.775	165.98	160.705	171.332	164.486	166.093	157.866	179.383	158.107	0	172.082	0	0	174.896	156.811	161.455	174.877	179.435	0	168.568	166.326	180.309	182.41	160.449	174.593	166.63	0	165.133	169.57	182.073	167.266	161.515	149.206	0	0	0	162.052	0	164.647	178.058	173.777
		310	1293.1	0	172	0	169.491	0	173.874	158.751	165.682	180.424	155.31	169.868	153.939	181.41	157.256	0	165.76	0	0	181.927	152.798	165.932	178.623	172.852	0	178.136	165.457	184.059	180.249	162.4	165.952	157.571	0	162.722	182.798	179.972	165.534	149.157	153.72	0	0	0	171.327	0	167.928	166.532	175.351
		311	1296.96	0	157.962	0	164.97	0	169.099	168.669	159.03	182.234	162.953	172.579	156.655	178.849	160.062	0	176.157	0	0	175.561	155.432	163.844	180.19	177.984	0	179.428	160.536	179.289	182.407	162.604	171.154	170.518	0	169.14	179.908	183.919	168.825	172.541	153.961	0	189.742	0	161.413	0	164.058	176.008	180.136
		312	1300.82	0	175.792	0	166.589	0	174.898	159.465	180.435	176.401	162.042	174.591	152.973	180.49	153.678	0	177.126	0	0	181.204	152.649	164.937	180.424	174.634	0	180.086	0	180.962	181.532	165.676	166.892	168.381	0	167.543	180.3	182.455	162.761	0	158.725	0	192.994	0	166.66	0	159.491	171.295	180.877
		313	1304.68	0	179.871	0	165.211	0	175.833	159.16	160.622	184.046	161.416	176.237	151.888	179.357	159.157	0	174.73	0	0	169.557	157.047	167.353	177.259	171.49	0	174.397	0	191.218	182.59	161.073	170.696	165.269	0	165.347	176.693	171.74	168.224	173.468	155.44	0	186.937	0	167.234	0	164.332	173.702	179.794
		314	1308.54	0	175.617	0	171.345	0	175.312	163.513	161.654	181.59	164.945	175.273	158.684	188.821	163.15	0	170.068	165.512	0	177.442	159.13	159.487	173.591	178.636	162.819	179.298	0	182.244	178.513	157.384	170.12	159.717	0	163.148	179.091	181.467	158.515	168.909	158.4	0	189.918	0	164.175	0	156.109	165.059	173.268
		315	1312.4	0	169.966	0	172.888	0	163.062	159.511	161.235	174.843	156.459	172.311	154.056	184.783	165.606	0	170.75	0	0	188.142	154.835	172.386	175.578	177.173	0	179.308	157.924	191.301	178.691	155.893	166.787	158.832	0	170.634	173.6	179.333	156.047	165.75	165.156	0	179.692	0	169.381	0	164.908	174.124	171.963
		316	1316.26	0	177.069	0	164.153	0	177.391	156.129	159.768	179.686	166.472	174.917	0	171.775	156.208	0	175.879	0	0	173.906	151.975	171.569	175.857	164.218	162.054	176.526	159.864	184.602	183.075	165.055	172.094	167.953	0	167.657	177.234	182.606	159.805	169.699	163.723	0	176.994	0	162.415	0	161.534	179.192	175.689
		317	1320.12	0	162.246	0	178.455	0	164.752	158.476	162.52	177.639	163.49	179.21	155.333	189.869	161.22	0	176.447	0	0	182.129	158.181	167.838	170.253	185.746	157.598	169.937	0	189.682	184.832	168.523	174.389	170.823	0	162.416	178.87	181.448	165.872	163.302	163.015	0	181.423	0	153.956	0	158.654	173.589	165.344
		318	1323.98	0	173.057	0	174.589	0	170.763	162.943	154.207	170.632	166.765	184.028	158.12	187.338	152.572	0	177.485	0	0	174.835	0	168.49	174.436	180.608	0	181.619	0	193.705	178.873	173.767	178.329	165.599	0	170.966	179.368	181.651	159.304	168.619	168.72	0	192.055	0	168.823	0	162.784	173.238	174.481
		319	1327.84	0	177.772	0	163.749	0	169.677	159.251	156.029	182.212	158.485	171.568	158.418	187.196	152.153	0	175	0	0	177.972	161.295	161.866	171.742	175.595	0	176.874	161.747	195.152	176.788	166.057	165.819	164.654	0	160.151	177.702	182.69	167.862	0	162.469	0	184.439	0	164.417	0	166.556	175.197	168.939
		320	1331.7	0	158.24	0	174.096	0	160.916	163.334	156.995	181.2	168.09	174.406	160.075	182.053	160.52	0	177.354	161.332	0	174.032	155.369	159.919	167.173	182.514	155.786	175.638	167.679	189.896	186.292	166.154	178.79	164.38	0	163.511	175.367	177.157	171.779	161.552	158.916	0	181.372	167.967	161.435	0	171.11	165.428	170.856
		321	1335.56	0	167.823	0	172.405	0	167.089	156.335	159.104	181.945	162.833	185.032	152.338	172.461	161.834	0	0	0	0	173.273	156.428	162.649	186.963	180.086	152.918	174.404	170.202	189.951	175.178	171.088	177.85	158.671	0	170.387	168.254	179.23	165.939	159.093	157.939	0	186.125	165.317	169.154	0	163.168	164.727	171.473
		322	1339.42	0	176.94	0	176.386	0	175.583	158.982	159.006	179.68	153.649	180.322	153.775	180.763	156.591	0	182.904	0	0	180.278	149.246	169.028	172.839	178.182	155.818	173.162	167.863	184.283	177.675	162.486	176.595	156.118	0	161.862	176.619	178.965	165.884	0	161.81	0	171.98	161.937	167.024	0	169.098	174.189	172.86
		323	1343.28	0	178.947	0	174.283	0	166.571	157.809	160.628	188.749	163.482	180.384	154.367	175.736	154.715	0	178.769	151.976	0	175.364	0	162.634	179.985	180.328	157.589	169.049	165.433	185.861	179.952	171.965	159.761	166.712	0	164.799	184.927	182.289	169.443	0	163.771	0	181.091	161.776	164.544	0	160.453	162.254	174.285
		324	1347.14	0	176.955	0	175.913	0	165.439	152.448	152.022	179.343	161.341	181.199	156.048	179.754	155.281	0	178.725	162.32	0	178.898	150.312	164.283	184.404	188.205	151.272	173.771	157.615	178.183	188.214	0	165.398	159.657	0	154.891	171.346	176.199	163.8	157.064	164.523	0	179.168	155.131	167.369	0	167.386	163.596	173.146
		325	1351	0	166.343	0	168.542	0	164.954	165.567	156.789	175.837	160.498	178.112	148.811	179.679	154.861	0	176.801	165.784	0	177.27	0	164.822	179.767	186.691	157.982	180.339	156.216	188.369	174.896	0	177.874	170.081	0	164.748	179.807	179.994	161.649	166.858	152.75	0	177.583	165.181	158.164	0	168.392	173.385	168.504
		326	1354.86	0	165.128	0	176.666	0	174.957	158.391	169.198	177.947	156.967	175.142	154.374	176.807	152.467	0	174.938	158.515	0	180.526	0	166.358	184.221	180.543	167.943	170.218	159.413	182.002	176.077	160.086	172.095	165.264	0	160.724	170.34	179.732	162.569	0	152.01	0	176.983	164.993	155.346	0	163.415	170.536	169.285
		327	1358.72	0	171.62	0	179.637	0	171.314	157.47	163.354	169.573	151.008	183.323	158.283	182.384	151.937	0	170.867	151.339	0	176.699	0	165.778	176.057	183.383	159.888	169.207	160.879	188.31	180.19	158.37	167.487	162.078	0	165.061	179.231	187.75	166.483	0	162.674	0	172.795	0	166.704	0	168.855	179.544	163.622
		328	1362.58	0	173.991	0	175.824	0	176.646	158.739	153.204	178.09	152.879	172.609	153.713	169.407	151.797	0	180.884	153.473	0	175.967	0	155.236	190.304	178.213	159.877	173.492	161.862	192.872	176.749	165.631	164.923	156.701	0	150.854	180.265	178.664	168.482	157.618	155.217	0	179.244	159.591	164.849	0	160.747	167.832	172.741
		329	1366.44	0	166.279	0	168.094	0	177.477	157.35	153.294	172.162	158.301	173.508	148.227	175.884	157.192	0	174.962	147.503	0	183.708	154.811	164.818	178.027	176.622	150.543	173.24	0	193.995	182.303	161.062	172.126	162.372	0	153.813	184.718	186.652	165.785	0	142.059	0	181.879	162.19	158.906	0	168.8	164.485	172.997
		330	1370.3	0	184.114	0	179.907	0	169.975	161.572	160.468	179.502	161.517	169.349	149.069	170.424	161.711	149.461	181.47	0	0	175.779	157.604	165.227	174.245	181.228	161.309	170.624	160.465	196.242	170.359	164.256	161.479	172.991	0	161.941	174.493	186.461	169.695	0	157.981	0	182.556	163.702	165.06	0	172.242	175.865	171.035
		331	1374.16	0	158.876	157.04	171.65	0	172.289	152.689	155.521	173.566	167.418	172.447	156.016	183.869	158.705	151.532	179.013	0	0	188.132	150.21	172.818	174.655	180.895	159.16	172.834	163.139	190.882	174.711	166.516	158.945	161.107	0	162.944	174.229	191.956	166.88	159.449	146.773	0	178.291	159.13	157.285	0	165.216	163.9	161.207
		332	1378.02	0	176.949	0	173.364	0	178.319	156.955	150.272	172.69	160.133	171.219	154.403	182.119	162.856	150.535	179.608	154.919	0	176.85	0	165.54	174.845	181.144	161.285	166.764	159.018	189.562	183.554	167.107	162.587	155.489	0	165.063	186.478	197.792	172.049	155.982	154.843	0	177.272	166.67	158.872	0	165.03	170.694	172.102
		333	1381.88	0	165.149	163.46	172.518	0	164.112	158.014	153.929	179.635	167.954	184.88	154.889	181.79	158.999	146.06	177.77	0	0	183.959	155.042	165.827	184.024	175.618	155.858	171.978	154.732	188.069	171.235	168.548	159.109	163.862	176.223	164.439	181.166	193.644	172.301	0	155.303	0	177.616	167.473	170.451	0	165.02	168.741	173.935
		334	1385.74	0	168.75	158.14	173.082	0	182.768	167.847	160.336	176.366	166.017	169.304	148.217	183.674	151.81	150.059	175.97	0	0	186.576	0	169.6	179.132	171.896	162.06	170.202	160.284	190.145	184.162	163.702	158.45	164.455	0	159.877	181.715	185.634	171.907	0	166.261	0	177.933	162.876	161.497	0	173.567	166.323	162.888
		335	1389.6	0	164.728	0	184.107	0	176.613	153.707	158.223	173.776	163.053	172.833	149.703	172.526	153.894	150.486	180.614	165.107	0	182.078	155.086	162.198	179.85	177.323	171.566	171.663	163.164	192.704	178.374	167.727	154.56	161.396	0	168.739	181.71	193.773	166.756	163.708	161.349	0	174.852	165.6	166.593	0	166.018	176.075	167.447
		336	1393.46	0	160.52	157.578	178.232	0	167.337	165.396	155.503	175.586	163.078	176.851	155.328	173.554	157.444	150.166	173.784	160.682	0	181.556	152.953	162.576	175.085	170.658	162.746	173.311	158.504	188.99	173.043	164.566	159.515	158.421	169.44	154.931	170.04	188.22	159.684	164.152	163.018	0	170.312	160.758	165.2	0	163.976	179.856	166.184
		337	1397.32	0	167.443	163.188	174.648	0	168.56	154.921	167.402	170.375	167.333	174.075	145.774	177.437	159.057	152.765	0	159.001	0	172.918	157.575	164.449	172.032	172.431	0	171.616	159.498	182.185	185.795	170.713	149.184	163.846	162.985	165.633	179.58	173.693	159.813	166.711	162.955	0	176.306	162.613	162.846	0	166.656	171.36	169.109
		338	1401.18	0	167.055	0	181.133	0	172.539	166.432	157.749	179.554	168.734	172.233	151.129	171.072	155.294	150.34	0	152.557	0	186.459	144.716	161.689	179.616	181.02	163.162	167.325	0	183.356	176.287	169.368	155.764	156.38	166.596	158.243	185.539	178.646	162.786	160.586	164.561	0	180.331	158.507	166.729	160.297	167.027	178.331	167.888
		339	1405.04	0	174.404	162.152	178.947	0	188.157	164.332	160.303	183.368	173.993	175.19	141.3	172.724	152.339	154.331	178.3	0	0	191.052	151.562	167.91	181.332	179.806	161.672	168.008	165.67	188.526	181.21	172.497	159.088	156.496	166.564	156.509	186.426	178.559	159.33	0	157.875	0	188.111	164.1	163.846	156.328	159.026	176.298	168.616
		340	1408.9	0	159.014	162.08	173.367	0	173.667	151.992	162.678	172.028	166.018	169.271	147.915	174.582	149.735	152.784	177.89	0	0	187.64	151.936	160.119	177.25	174.814	168.441	177.854	168.474	181.35	168.443	170.668	154.03	155.869	173.683	162.641	180.641	180.114	161.341	165.815	153.998	0	184.622	163.89	164.112	0	168.02	182.7	173.145
		341	1412.76	0	171.514	161.462	176.187	0	173.085	154.209	148.313	173.032	164.229	171.666	149.101	183.414	157.382	154.15	174.752	160.074	0	182.476	154.153	162.011	174.443	173.032	164.912	169.08	161.094	178.868	177.419	166.155	159.71	0	169.302	170.664	177.611	182.081	154.226	163.169	157.93	0	185.874	158.596	171.081	0	161.007	173.528	174.769
		342	1416.62	0	163.286	159.125	176.957	0	174.473	158.78	158.804	167.004	161.008	171.932	153.781	182.311	158.417	151.514	0	0	0	173.129	157.911	166.174	184.006	174.608	164.859	177.941	170.488	172.709	180.198	166.626	155.359	156.618	168.663	169.414	187.078	176.01	158.177	158.009	157.552	0	179.346	163.653	158.991	0	175.217	174.816	169.382
		343	1420.48	0	166.803	153.481	180.197	0	174.826	153.426	160.121	167.613	161.502	178.652	148.524	180.841	152.917	161.602	174.087	0	0	173.974	155.327	166.347	180.787	177.636	160.928	180.769	169.361	176.672	184.195	162.969	162.083	160.985	170.468	163.845	184.801	173.849	162.832	170.95	155.785	0	181.463	156.528	172.406	158.539	170.496	169.755	160.716
		344	1424.34	157.687	165.636	153.343	164.131	0	171.377	156.328	162.823	171.645	167.011	175.943	153.449	177.902	151.503	157.612	0	154.156	0	183.526	151.169	161.119	179.851	180.163	159.083	180.28	168.379	179.313	175.763	168.644	156.34	154.765	165.287	163.799	174.372	181.71	168.355	175.232	156.924	0	170.663	163.833	168.284	151.847	163.266	176.107	163.806
		345	1428.2	0	159.884	157.926	180.966	0	165.444	163.763	165.324	173.846	160.866	180.008	158.16	184.798	158.48	151.223	170.484	0	0	184.482	155.913	159.819	169.493	0	161.22	170.746	162.713	178.183	177.136	162.606	154.151	157.789	168.309	161.242	179.321	170.993	170.133	169.581	164.119	0	174.899	161.083	166.767	159.759	173.997	165.787	162.366
		346	1432.06	0	172.958	0	175.541	0	174.976	164.758	158.717	181.026	153.801	171.761	152.83	185.924	156.182	140.577	180.448	0	0	179.798	157.679	162.235	179.721	0	168.593	163.76	170.409	184.872	169.67	170.546	160.819	163.798	164.089	166.067	180.501	178.379	172.139	163.265	166.507	0	171.694	160.288	168.394	163.918	168.539	174.006	170.189
		347	1435.92	0	162.164	0	178.581	0	164.512	162.144	161.393	183.503	167.474	185.365	153.934	183.237	160.71	153.922	0	153.871	0	190.536	153.163	163.857	177.765	0	167.998	164.559	0	181.583	161.912	161.748	156.188	158.834	172.264	162.656	185.305	181.965	169.578	157.47	164.376	0	186.485	154.072	172.871	158.966	171.49	165.838	172.194
		348	1439.78	0	158.664	0	164.663	148.681	166.319	165.609	160.178	174.583	169.519	168.426	156.051	182.307	160.598	150.445	173.402	0	178.312	187.046	141.441	168.327	179.55	0	161.379	170.401	172.48	181.824	171.237	169.361	158.103	162.126	170.895	155.621	179.421	169.458	170.703	158.168	162.493	0	169.995	168.286	170.735	158.912	173.255	177.614	165.307
		349	1443.64	0	168.965	153.68	173.245	0	171.687	156.979	157.34	175.994	161.378	169.441	163.167	174.389	153.131	158.143	164.412	0	166.959	182.03	151.217	165.114	178.81	166.311	157.992	173.228	166.271	170.093	174.713	162.487	152.628	152.525	169.174	163.821	186.09	165.281	162.955	0	158.014	0	183.07	163.999	173.216	151.844	178.584	161.123	167.256
		350	1447.5	0	159.535	151.725	172.832	153.893	167.419	160.234	160.487	177.611	163.947	177.459	155.856	190.52	160.251	147.186	178.173	0	171.375	183.985	161.249	152.81	183.741	0	164.883	169.681	162.539	181.877	176.007	175.423	158.77	154.68	172.37	161.024	177.393	171.88	172.472	163.164	169.24	0	179.898	172.622	164.602	153.067	170.674	175.505	159.194
		351	1451.36	0	161.983	162.89	172.739	149.863	177.249	157.894	164.567	176.576	157.174	176.408	159.382	185.596	166.034	152.76	170.254	0	0	183.439	157.493	0	182.794	0	165.205	169.884	161.132	189.23	177.24	164.274	154.891	161.85	173.464	167.583	184.221	175.053	165.65	165.484	158.097	0	182.364	162.894	167.806	158.209	168.949	165.327	170.326
		352	1455.22	0	166.019	156.762	181.142	0	165.683	157.879	160.948	194.192	157.974	174.543	151.969	188.672	169.064	157.345	0	0	0	180.356	161.974	162.72	186.51	0	168.997	176.724	162.437	181.318	180.689	169.022	166.563	168.336	0	166.923	181.318	174.561	165.82	161.064	160.388	0	183.745	165.371	163.152	159.524	176.043	174.117	174.888
		353	1459.08	0	173.393	161.991	174.994	0	166.157	158.273	152.345	183.943	166.078	169.778	158.624	173.983	161.012	158.13	179.816	0	171.035	183.296	150.052	158.882	189.809	0	167.181	175.21	166.01	183.143	180.647	167.464	160.632	157.475	176.314	164.334	182.26	183.121	165.309	160.927	166.076	0	187.262	0	159.302	154.294	166.435	169.596	158.955
		354	1462.94	0	166.781	164.288	174.437	158.472	173.137	160.85	166.215	173.412	168.976	171.659	160.208	176.247	156.185	153.571	171.376	0	177.41	182.698	152.756	166.431	178.186	0	168.211	179.659	171.27	185.132	175.434	160.601	160.975	160.296	0	169.112	181.178	176.988	175.381	163.543	163.62	0	181.24	160.353	163.806	160.349	164.058	168.138	167.243
		355	1466.8	0	160.322	166.314	178.603	0	162.603	167.595	162.837	175.485	164.97	175.288	147.96	180.612	154.563	151.033	168.402	0	171.807	187.559	151.173	173.357	180.296	0	154.688	169.622	160.233	178.455	173.411	165.246	158.389	154.414	172.187	161.948	189.48	178.513	162.251	167.924	173.087	0	0	159.759	170.083	161.707	169.814	183.715	164.11
		356	1470.66	0	168.405	158.214	178.67	156.882	173.97	157.538	161.49	179.893	161.524	171.122	151.741	180.494	157.651	156.72	0	0	172.278	174.603	149.283	171.693	177.333	0	168.626	175.606	163.193	189.038	180.609	167.132	162.03	161.904	0	164.095	185.525	186.936	171.876	164.838	165.866	0	185.134	157.055	159.176	158.381	164.464	168.32	163.917
		357	1474.52	0	164.768	160.543	180.38	154.278	159.266	159.456	171.834	170.058	167.629	175.621	0	186.242	150.052	147.095	175.978	0	172.98	173.857	150.703	161.412	182.248	0	176.433	182.422	154.967	183.899	172.864	171.461	157.827	167.899	0	156.438	180.269	175.983	164.727	169.721	157.946	0	186.149	158.565	161.588	155.605	160.945	165.826	162.315
		358	1478.38	0	161.808	157.967	179.273	153.838	168.397	158.464	159.653	185.29	167.613	176.634	150.945	183.625	146.633	152.896	164.453	0	174.136	183.504	150.484	155.88	181.118	169.974	0	176.572	159.183	187.174	175.351	169.711	166.792	163.798	0	156.519	183.237	173.175	167.323	173.316	171.995	0	178.485	157.677	155.587	158.674	163.592	178.017	163.821
		359	1482.24	0	164.879	163.371	169.73	149.744	166.562	156.236	155.28	171.92	161.225	179.631	155.584	180.562	152.374	154.229	178.384	0	169.311	184.23	148.071	154.846	180.096	172.393	172.63	176.144	161.344	201.427	182.413	166.932	162.869	170.687	0	164.661	187.237	181.951	171.417	172.134	156.389	0	185.075	0	162.066	0	173.284	178.306	162.258
		360	1486.1	0	157.298	155.249	168.472	148.73	162.523	151.666	166.987	184.274	167.257	177.956	151.351	174.606	149.94	153.513	166.231	0	167.43	173.904	149.524	146.524	184.74	170.356	159.575	177.872	163.667	189.888	181.841	176.262	156.59	162.464	0	156.47	183.499	178.316	176.329	164.347	159.346	0	185.117	156.813	160.649	161.6	163.941	162.158	166.097
		361	1489.96	0	169.072	157.952	172.915	0	166.568	156.913	164.473	185.293	169.441	173.912	157.465	183.524	157.945	158.795	179.842	0	176.947	183.907	149.751	155.44	188.14	0	178.349	170.482	157.778	192.142	179.76	167.301	171.992	164.722	0	160.952	187.449	178.416	169.047	162.458	160.804	0	190.561	168.8	155.954	151.324	170.477	175.618	172.134
		362	1493.82	0	153.904	160.008	174.098	141.561	168.837	158.945	163.495	176.386	173.311	182.049	0	172.125	155.021	153.2	174.578	0	173.966	190.1	140.535	153.712	175.462	0	166.214	182.151	153.987	181.286	170.639	172.948	163.909	169.801	0	160.61	181.224	178.755	172.816	168.617	160.333	0	181.551	161.123	162.025	0	160.813	180	159.018
		363	1497.68	0	159.114	156.432	177.769	152.166	168.337	152.171	157.121	170.672	169.687	177.244	154.423	172.763	150.835	164.284	173.573	0	175.531	178.852	148.177	0	182.949	0	165.978	172.546	153.287	190.736	181.908	167.109	159.975	162.816	0	163.06	178.003	175.712	163.336	170.241	166.469	0	186.969	0	158.147	0	165.947	169.448	169.912
		364	1501.54	0	161.181	158.254	167.763	0	168.692	156.053	159.384	174.406	174.259	182.109	0	176.325	145.077	152.083	181.36	0	172.136	184.23	150.643	154.677	186.037	168.001	161.714	170.376	152.011	188.092	183.772	165.345	154.043	171.004	0	153.836	183.152	182.448	165.693	167.612	158.847	0	189.697	161.475	158.03	157.181	165.35	183.008	164.068
		365	1505.4	0	158.935	146.059	167.121	0	164.993	155.615	163.692	182.745	163.843	181.323	160.478	0	150.485	152.884	175.95	0	168.368	184.563	143.979	162.586	193.753	178.497	0	178.435	158.894	187.599	173.725	172.414	160.114	166.847	0	168.581	175.696	173.393	172.391	177.123	159.421	0	189.891	158.56	157.086	159.094	0	168.098	165.584
		366	1509.26	0	165.666	148.881	163.854	146.127	166.538	156.088	155.908	172.867	172.147	179.924	155.643	177.167	154.22	150.318	171.93	0	170.981	183.056	152.796	0	183.992	177.372	166.895	172.053	158.168	192.366	178.933	167.384	167.931	167.209	0	168.302	180.814	180.148	167.8	163.399	161.322	0	192.357	0	157.475	0	0	160.316	158.015
		367	1513.12	0	156.487	159.48	173.607	0	183.455	158.537	168.284	185.245	169.764	178.237	151.187	183.439	150.303	152.106	174.115	0	175.035	182.49	154.623	156.538	179.778	167.932	179.77	165.363	155.73	190.959	176.131	168.248	169.045	166.367	0	167.072	186.394	185.107	169.05	167.979	162.215	0	181.551	161.684	156.414	0	161.67	163.712	165.362
		368	1516.98	0	155.019	158.712	165.875	148.081	170.407	150.178	159.038	172.845	167.028	182.399	0	171.178	153.551	156.434	171.387	0	162.895	183.833	156.199	156.824	180.096	180.457	164.258	167.078	163.788	182.947	174.376	170.063	162.279	162.261	0	171.391	183.177	182.544	166.257	167.08	160.542	0	190.868	161.984	163.303	0	167.131	171.739	171.788
		369	1520.84	0	169.164	154.132	171.157	141.88	181.938	158.687	160.268	182.003	167.687	182.646	155.348	173.595	0	149.029	179.45	0	172.121	190.822	147.649	155.496	189.414	176.008	163.156	180.109	159.574	187.166	178.776	177.437	160.623	173.825	0	166.425	179.098	184.964	171.803	172.008	157.216	0	182.454	0	162.372	0	162.51	0	167.161
		370	1524.7	0	170.416	154.95	170.21	151.283	182.839	153.361	160.895	186.397	168.209	180.612	0	172.618	159.335	160.483	168.581	0	170.082	192.894	144.261	158.848	185.162	166.851	159.832	177.573	0	181.076	173.26	165.933	158.33	161.606	0	171.23	179.872	185.766	176.964	172.027	155.565	0	187.688	152.09	160.678	153.707	164.864	168.979	160.015
		371	1528.56	0	168.654	150.279	169.033	0	174.016	146.575	151.725	177.528	163.072	186.113	151.935	160.13	0	139.928	173.853	146.508	170.186	178.23	156.86	153.072	176.169	0	165.689	170.393	159.697	184.008	167.434	171.327	159.525	161.588	0	164.707	185.965	175.885	162.475	176.609	163.513	0	188.516	156.184	158.28	0	164.667	163.103	157.78
		372	1532.42	0	167.148	155.642	172.697	0	170.604	160.269	152.379	179.399	161.616	181.262	0	176.839	161.849	146.435	171.783	0	170.47	187.753	149.209	0	180.354	171.732	165.274	175.038	152.992	183.842	177.362	173.397	168.121	160.502	0	160.18	181.576	182.228	163.749	164.141	174.017	0	176.444	0	158.087	0	161.785	167.179	168.737
		373	1536.28	0	163.977	151.699	169.74	0	169.943	154.039	149.046	178.218	165.22	187.275	153.711	181.246	153.948	145.946	165.455	150.457	165.841	193.457	147.673	161.394	179.51	174.921	170.116	175.551	153.213	186.171	174.013	162.161	158.428	152.474	0	152.561	186.96	186.258	158.545	161.668	157.88	0	186.077	0	161.455	0	161.873	175.332	160.011
		374	1540.14	187.281	164.065	156.466	172.553	0	179.276	153.559	153.298	173.179	166.535	191.649	154.925	176.235	144.513	142.683	174.687	0	168.449	193.414	146.021	165.471	190.158	178.128	164.215	166.489	153.98	190.662	180.767	169.061	164.051	163.345	0	161.979	184.94	177.77	175.593	167.015	170.614	0	179.999	0	156.605	0	165.369	165.045	167.399
		375	1544	0	162.535	153.995	177.801	0	174.551	164.619	150.452	176.751	162.941	187.499	156.496	176.447	138.889	146.104	168.205	0	168.98	180.054	155.207	153.712	179.451	0	160.258	174.694	160.104	178.949	175.899	164.505	158.111	157.496	0	154.954	190.389	180.529	165.877	168.533	163.154	0	182.889	0	152.032	0	168.028	167.519	162.423
		376	1547.86	0	162.007	161.15	174.881	0	179.157	157.807	158.248	178.489	160.765	183.27	152.441	177.359	145.376	147.937	170.035	0	165.369	180.342	143.064	156.735	175.878	166.139	167.697	169.234	154.002	178.717	172.31	163.076	162.043	159.217	0	161.039	184.133	181.07	161.48	166.829	170.303	0	180.904	0	161.936	0	163.329	168.266	162.639
		377	1551.72	0	162.505	156.331	179.914	0	165.88	161.43	157.188	181.715	171.636	186.23	151.96	164.548	140.837	149.523	169.451	151.616	165.153	188.424	148.188	147.326	182.216	0	169.693	174.786	155.147	180.757	171.987	163.412	157.207	167.261	0	159.826	182.684	191.423	166.916	164.366	160.692	0	178.563	0	156.043	0	158.008	164.78	168.59
		378	1555.58	0	163.872	146.308	173.391	0	174.582	153.329	158.208	181.692	165.046	180.459	150.604	174.713	140.363	149.013	168.707	0	175.821	191.109	148.028	157.258	180.058	0	168.972	174.641	153.401	186.003	177.92	160.587	166.926	168.718	0	161.648	180.321	178.662	161.922	170.775	152.823	0	187.011	0	157.265	0	167.205	159.601	167.947
		379	1559.44	0	166.924	147.448	171.681	0	170.822	156.086	154.592	170.078	176.12	180.868	0	175.435	0	152.471	165.854	0	165.356	189.22	146.656	0	178.698	0	163.443	172.118	0	175.669	175.374	170.378	171.303	167.86	0	155.643	181.531	176.698	158.88	162.321	159.21	0	185.535	0	156.193	0	165.478	160.03	168.339
		380	1563.3	0	163.653	157.857	168.699	0	176.434	151.95	156.3	174.688	162.982	182.178	152.21	174.753	0	145.688	167.282	139.639	175.617	188.455	150.208	0	175.905	172.349	166.158	176.606	165.64	183.566	167.929	171.409	160.566	174.002	0	159.466	187.92	179.063	166.265	171.273	167.313	0	169.773	0	154.579	0	165.177	175.983	157.073
		381	1567.16	0	166.233	165.216	174.374	0	176.86	153.775	151.515	169.89	174.331	184.176	148.218	172.57	138.868	148.72	165.688	145.931	167.353	184.826	143.236	165.227	181.797	183.014	168.956	173.411	156.159	191.902	171.174	171.058	160.685	174.416	0	168.93	176.5	179.473	172.063	174.499	158.93	0	186.129	0	159.291	0	164.428	172.26	167.624
		382	1571.02	0	164.739	154.965	177.613	0	180.342	147.888	152.036	176.482	174.31	193.479	154.357	159.953	138.776	138.342	178.568	0	171.969	182.462	152.411	0	175.462	190.585	175.574	173.085	162.869	182.838	169.066	175.548	159.398	170.176	0	162.975	182.473	187.596	166.049	169.512	166.183	0	179.444	0	154.034	0	171.358	160.573	160.639
		383	1574.88	0	163.284	150.836	177.956	0	184.525	152.32	148.45	176.307	167.058	187.598	156.197	169.154	141.368	141.186	170.458	160.586	169.477	204.927	138.155	162.63	186.347	194.485	164.218	179.134	157.785	187.301	169.759	177.84	160.13	168.815	0	160.253	184.702	182.945	159.595	165.823	162.209	0	188.918	0	163.689	0	165.035	164.618	164.069
		384	1578.74	0	165.042	154.379	178.035	0	183.554	152.822	150.991	167.883	164.596	177.108	153.564	177.028	139.051	143.624	167.101	150.745	171.027	186.406	144.218	170.792	177.011	0	167.367	171.232	155.174	182.116	163.011	168.285	160.014	159.071	0	166.495	172.674	185.795	165.62	166.59	171.624	0	186.369	0	156.121	0	157.356	176.042	170.127
		385	1582.6	0	173.396	159.025	176.26	0	185.411	155.816	154.879	171.288	162.336	180.964	147.947	167.205	142.425	149.849	166.091	145.02	165.808	178.313	145.468	166.272	174.8	0	171.394	163.294	0	181.165	159.337	171.268	152.787	168.061	0	166.89	174.575	177.848	158.652	163.502	159.866	0	179.836	0	160.345	0	175.48	169.19	156.025
		386	1586.46	0	170.937	152.001	175.733	0	183.312	154.27	154.6	169.215	160.718	185.47	145.418	173.751	0	154.921	173.545	157.522	165.822	187.087	139.709	156.356	186.712	185.002	166.308	172.101	0	163	167.203	161.162	153.956	166.014	0	169.793	179.027	180.813	165.265	170.017	162.862	0	182.985	0	176.241	0	162.776	160.506	160.383
		387	1590.32	0	167.639	154.699	175.547	0	175.081	151.005	158.757	167.014	160.965	182.506	149.491	171.533	146.35	143.073	169.322	155.128	164.83	177.227	136.876	150.959	180.391	175.425	158.132	173.381	164.851	169.706	161.416	169.816	165.549	169.812	0	159.579	173.517	192.012	161.475	163.422	162.012	0	173.627	0	153.595	0	168.364	172.748	160.112
		388	1594.18	0	169.067	159.243	180.754	141.227	179.564	159.5	153.672	170.568	170.246	187.966	147.592	172.77	147.472	153.921	161.438	154.689	176.296	188.94	146.495	155.274	181.093	177.982	161.157	195.02	0	180.03	162.659	175.017	158.281	162.473	0	164.019	179.615	173.334	168.074	166.381	155.97	0	180.263	0	156.118	0	168.676	170.763	0
		389	1598.04	0	166.523	156.688	178.427	0	166.54	155.793	155.911	166.552	158.263	187.129	144.902	171.574	142.206	144.134	169.949	159.601	165.917	184.153	145.908	150.806	179.82	178.728	163.781	168.523	164.54	182.76	162.222	164.981	160.955	161.795	0	160.023	178.013	173.856	159.258	166.701	161.598	0	183.902	0	166.974	0	180.28	160.495	172.199
		390	1601.9	0	169.849	156.874	185.506	145.427	192.438	162.202	161.696	179.836	165.927	191.93	144.337	176.817	145.667	139.022	168.847	148.056	164.209	170.799	162.407	162.841	176.364	182.923	161.043	176.845	161.994	179.409	168.348	167.841	157.441	156.275	0	164.517	179.944	178.915	158.633	175.439	157.089	0	187.45	153.475	160.667	0	173.574	168.694	0
		391	1605.76	0	164.487	157.416	180.818	0	179.935	160.662	157.179	166.54	168.465	184.268	148.76	187.232	147.05	150.992	163.192	0	171.812	182.261	149.414	156.958	184.806	179.045	160.327	174.66	0	185.063	167.292	167.75	149.544	167.781	0	167.51	176.18	174.6	158.985	168.083	152.242	0	183.902	151.879	153.363	0	170.128	166.388	0
		392	1609.62	149.647	166.936	162.563	183.786	144.6	180.035	166.445	158.487	177.058	163.602	187.377	150.037	167.831	147.855	150.651	165.31	158.796	160.65	191.066	143.427	155.371	183.331	175.185	170.316	170.654	165.744	180.571	163.39	169.063	151.504	159.797	0	162.578	183.755	174.702	156.827	163.559	157.992	0	176.124	160.058	148.488	0	167.719	167.172	159.361
		393	1613.48	0	168.203	157.919	173.222	142.076	177.594	151.313	159.294	175.137	166.952	180.76	158.403	176.128	147.935	157.29	164.876	154.735	171.37	185.313	157.571	152.323	170.876	174.468	152.787	172.528	158.956	176.078	162.793	155.987	156.888	167.278	0	164.077	180.129	173.512	159.134	166.616	157.183	0	183.058	148.214	152.82	0	171.291	161.43	0
		394	1617.34	151.782	177.879	154.227	184.449	141.792	172.313	160.949	162.848	186.313	163.839	177.819	155.725	164.638	150.907	150.514	166.377	158.134	166.166	171.21	159.842	164.165	176.313	177.979	166.348	173.503	159.037	192.944	162.172	165.988	157.862	161.078	0	170.569	182.957	183.098	170.313	165.136	154.164	0	178.856	0	164.116	0	174.78	160.599	160.53
		395	1621.2	0	166.637	168.217	179.302	0	175.261	147.79	160.828	179.213	168.955	176.548	149.692	177.641	145.503	157.341	164.363	159.487	166.703	174.295	149.055	165.872	184.254	173.24	158.061	164.952	162.917	177.709	172.376	169.893	167.864	157.513	158.192	165.104	185.838	177.432	162.714	166.923	148.745	0	180.335	152.181	156.85	0	174.941	169.708	0
		396	1625.06	143.579	184.637	164.601	184.914	134.62	176.87	154.237	157.418	175.378	165.872	173.859	145.606	178.916	0	148.033	160.677	157.143	174.502	191.28	151.505	143.35	179.281	183.934	160.521	173.372	167.664	173.462	160.031	165.795	159.437	153.931	176.032	166.34	189.5	176.237	165.346	161.818	156.372	0	180.01	150.113	159.776	156.278	173.637	151.256	0
		397	1628.92	0	181.979	162.162	180.48	137.639	193.663	148.295	161.143	171.588	168.478	182.695	154.506	170.083	0	147.994	160.105	164.064	168.588	187.517	0	0	174.465	185.365	161.834	158.478	156.77	186.485	158.726	166.4	160.239	156.859	164.278	152.008	181.122	175.212	165.407	165.454	150.531	0	182.6	144.969	154.601	153.286	165.568	157.389	0
		398	1632.78	149.791	171.887	170.61	177.935	0	173.503	150.613	166.699	165.805	161.505	185.461	155.379	166.735	0	149.131	159.371	155.942	168.233	179.417	0	141.407	179.957	183.634	154.982	172.793	0	183.916	162.985	172.163	161.261	165.614	167.336	163.611	181.293	176.188	159.801	173.702	157.259	0	180.918	158.374	156.396	158.578	171.975	166.234	166.518
		399	1636.64	0	165.909	166.693	181.446	137.785	182.075	151.778	166.116	166.537	169.325	177.129	145.022	168.164	143.495	149.51	166.991	157.623	169.986	187.47	148.483	0	171.11	180.925	161.358	170.246	165.023	175.559	159.198	170.868	160.108	164.736	172.911	158.717	185.884	184	163.617	160.09	158.698	0	179.426	139.98	148.209	155.398	169.321	166.932	169.305
		400	1640.5	0	158.818	160.77	175.668	137.555	183.062	152.955	159.715	178.703	164.979	178.298	146.728	176.454	144.83	150.024	161.521	156.023	163.972	184.448	150.314	0	177.12	179.351	155.832	168.909	0	175.872	164.731	164.954	157.399	159.228	169.124	155.263	175.973	176.9	157.235	165.133	155.088	0	177.053	154.803	154.68	157.052	165.724	164.376	171.477
		401	1644.36	144.705	166.803	160.784	183.173	0	181.912	162.721	159.065	169.071	162.135	178.63	155.895	170.82	154.901	149.529	160.541	157.116	175.054	179.958	146.34	146.038	172.001	190.344	166.707	164.105	161.116	184.127	166.942	162.234	157.401	167.651	166.213	154.624	184.487	178.993	157.033	162.973	153.687	0	171.071	148.49	151.713	0	175.686	164.831	158.109
		402	1648.22	146.146	155.941	161.368	182.633	141.168	190.366	152.131	162.88	172.11	164.259	184.855	149.105	170.216	146.809	159.053	170.49	148.193	171.709	187.458	162.438	0	170.42	174.327	166.946	175.251	162.141	172.18	160.039	170.603	193.716	176.938	169.519	158.642	183.497	177.573	151.753	161.435	158.068	0	184.46	156.255	152.474	0	172.73	163.32	153.541
		403	1652.08	144.982	157.787	159.157	178.896	142.301	193.063	153.711	155.444	169.094	163.366	181.962	153.768	178.044	146.485	152.102	154.935	161.124	169.387	188.52	148.249	0	180.704	180.762	167.956	171.487	165.256	185.672	173.772	176.038	163.707	166.121	161.632	165.981	187.465	177.796	163.88	170.756	153.824	0	182.535	0	151.97	160.765	175.922	169.025	161.687
		404	1655.94	145.855	175.739	166.028	179.672	141.64	186.292	148.437	168.015	170.106	160.144	176.435	149.825	165.513	136.476	155.138	167.243	155.987	171.577	180.179	0	152.734	171.148	178.195	158.586	166.87	157.289	185.325	169.668	165.002	168.388	161.515	169.481	154.704	188.635	171.992	167.713	167.596	164.337	0	183.086	0	150.65	159.562	176.045	166.295	166.161
		405	1659.8	146.588	146.541	162.585	185.537	143.287	189.967	150.237	167.843	176.835	155.598	178.73	151.581	169.62	148.674	145.977	162.217	162.014	169.084	184.763	0	0	178.054	178.12	157.166	174.17	161.467	176.626	167.787	155.915	159.673	172.162	161.207	159.138	173.939	176.389	165.987	155.029	155.089	0	186.677	147.811	155.967	152.164	161.918	174.193	159.377
		406	1663.66	0	184.991	160.656	182.143	140.306	184.754	147.395	163.54	165.889	166.781	170.507	148.133	163.801	142.371	149.586	166.508	153.587	177.4	181.705	152.185	0	178.058	177.566	162.472	172.278	167.506	177.454	152.699	165.239	166.394	170.063	162.098	152.946	175.639	177.841	161.525	163.589	166.752	0	188.886	0	145.991	154.003	166.031	161.844	166.553
		407	1667.52	152.799	184.363	161.132	182.357	138.479	188.342	152.217	155.232	178.021	161.191	167.409	146.477	172.767	149.084	153.482	164.29	154.292	169.015	174.144	139.903	143.035	170.644	181.623	167.37	168.263	167.747	181.91	161.687	146.737	151.553	165.719	168.654	161.881	181.787	177.126	158.703	166.691	161.167	0	189.744	149.589	163.043	154.45	171.93	170.806	165.541
		408	1671.38	141.859	168.837	159.024	183.545	141.29	190.571	159.072	159.452	178.481	155.679	181.712	146.253	176.828	146.239	153.083	164.171	157.525	170.029	185.521	0	155.056	185.896	177.487	173	173.634	163.911	174.619	159.591	156.346	166.094	170.466	168.971	153.314	181.417	166.199	164.847	165.025	156.48	0	177.281	157.026	156.093	153.631	172.86	172.641	159.127
		409	1675.24	145.746	162.463	161.071	187.685	146.003	180.116	153.563	155.233	171.301	168.495	183.251	146.488	172.075	146.335	148.334	169.899	156.213	164.508	179.447	0	152.505	177.055	167.795	161.131	182.242	167.215	172.584	152.737	162.886	162.934	161.654	172.427	161.723	180.992	165.518	163.708	168.955	161.65	0	190.011	157.45	165.83	152.083	171.83	172.597	159.377
		410	1679.1	152.43	167.626	177.048	189.823	145.782	178.092	155.937	155.91	177.005	162.735	176.312	146.051	171.899	148.2	144.82	168.065	162.332	163.793	183.853	0	167.264	187.352	172.787	162.28	171.844	165.621	179.572	146.612	158.035	172.694	171.132	171.843	154.147	189.987	162.081	158.381	167.242	163.807	0	191.477	150.513	159.197	154.35	169.095	179.682	157.637
		411	1682.96	140.268	170.97	162.909	177.808	144.651	186.001	191.852	159.619	180.498	161.528	181.515	148.162	173.022	144.306	148.973	168.191	163.334	171.415	181.493	145.444	148.241	181.638	181.314	165.272	179.16	166.226	177.593	155.305	152.527	156.071	176.464	172.21	0	180.766	174.695	159.9	158.248	148.471	0	185.391	148.959	152.335	156.338	167.726	168.342	147.479
		412	1686.82	138.222	163.367	167.869	185.207	142.251	177.692	157.611	158.481	177.486	154.896	191.566	144.858	164.495	145.654	145.407	169.281	163.669	170.144	175.688	0	155.844	173.303	181.154	161.851	173.768	168.624	172.672	157.604	150.25	161.894	169.939	168.253	159.697	181.979	172.152	160.29	161.782	165.195	0	190.746	149.121	157.312	156.28	179.631	171.436	161.984
		413	1690.68	142.525	167.609	167.85	184.948	147.073	173.187	158.861	152.634	167.074	169.576	172.552	147.503	173.691	152.685	141.063	161.076	169.159	175.025	187.777	145.677	0	177.487	167.564	152.427	171.647	174.924	176.458	158.534	156.794	156.06	170.021	168.28	161.054	187.215	178.535	151.674	167.587	158.385	0	191.161	142.16	152.546	152.582	169.229	172.528	157.277
		414	1694.54	149.485	166.301	158.635	185.06	137.203	176.307	158.592	157.485	178.949	162.446	180.793	150.464	171.462	150.495	149.336	166.052	163.734	169.001	178.679	154.342	158.762	170.951	169.839	0	172.789	167.715	192.07	157.864	161.334	156.279	174.872	168.459	165.863	187.895	173.143	0	170.17	160.238	0	182.415	147.083	164.912	144.527	175.813	179.637	157.171
		415	1698.4	148.05	161.539	163.833	181.352	136.077	185.816	158.222	167.225	164.467	162.323	182.2	147.839	175.781	148.371	152.15	167.526	170.588	177.013	178.18	157.799	0	172.211	172.6	154.929	170.514	160.989	177.492	149.745	157.938	149.506	165.494	167.065	159.656	187.911	166.868	160.538	162.614	158.62	0	192.575	148.839	154.081	158.513	165.233	169.656	164.516
		416	1702.26	141.906	166.389	169.062	186.384	146.665	171.378	153.98	153.444	176.219	164.31	176.316	143.983	168.951	146.415	143.313	170.046	165.784	170.719	186.689	160.58	159.689	170.277	174.63	161.997	174.361	175.668	170.583	156.328	168.485	156.634	179.237	168.919	165.127	183.226	173.669	154.819	160.995	160.369	0	188.785	146.088	156.568	160.741	164.336	167.506	163.05
		417	1706.12	144.406	170.585	168.392	193.88	137.74	170.728	152.55	157.394	169.254	174.5	175.345	138.97	162.18	144.391	145.798	170.48	156.73	178.007	179.35	139.582	139.366	174.619	176.28	0	177.483	170.494	177.24	161.173	164.392	159.979	175.814	167.053	154.405	189.233	180.253	0	162.459	154.081	0	191.005	145.417	158.76	151.734	167.48	172.084	166.169
		418	1709.98	146.767	167.441	167.187	185.978	135.803	178.349	155.055	157.879	187.31	156.212	187.087	139.575	162.519	147.302	134.2	167.13	171.493	178.376	178.679	141.412	146.974	171.125	176.319	165.586	169.933	170.848	175.705	175.54	157.187	155.066	172.309	165.312	159.132	185.226	176.559	147.08	157.58	159.096	0	187.05	148.978	157.525	151.15	170.964	166.238	164.737
		419	1713.84	145.395	176.235	165.336	183.717	132.313	165.908	0	166.648	176.654	175.977	182.149	141.685	154.627	144.639	140.212	169.786	163.849	177.396	178.547	0	158.894	166.012	169.015	0	169.43	167.64	169.004	164.651	152.084	163.664	166.795	164.756	158.888	189.068	181.764	161.589	162.65	152.462	0	193.818	0	158.839	156.939	171.038	167.933	162.758
		420	1717.7	134.721	172.968	170.697	191.208	134.392	171.721	139.795	156.753	174.35	166.414	185.238	142.745	166.02	146.399	146.003	175.697	163.976	177.139	186.606	140.832	151.538	173.803	184.764	0	175.193	169.945	195.311	162.647	153.006	170.455	174.851	179.121	143.361	178.538	172.477	152.573	160.53	155.58	0	192.808	145.515	148.366	166.164	165.62	160.807	158.021
		421	1721.56	153.28	171.47	173.371	178.041	137.834	168.663	146.817	156.826	175.199	155.647	185.664	146.225	168.221	149.659	140.754	171.659	159.712	167.996	172.101	0	156.27	176.628	171.631	0	175.33	172.554	180.095	169.79	156.179	161.366	174.449	171.086	162.495	186.71	178.518	157.609	171.878	148.833	0	189.976	149.772	156.717	159.618	173.92	168.381	160.169
		422	1725.42	151.213	165.935	171.002	181.856	139.232	199.293	152.447	158.035	178.698	163.055	182.566	149.297	160.668	140.513	139.102	170.918	163.318	182.02	178.451	140.072	146.535	171.818	176.305	0	173.24	173.224	179.217	165.291	146.516	164.422	177.178	168.648	162.409	172.923	171.309	157.901	166.319	145.188	0	186.083	148.806	153.408	149.058	167.302	153.99	164.825
		423	1729.28	144.578	164.511	169.424	177.766	139.816	169.415	158.151	159.306	174.06	167.455	180.984	138.779	170.492	143.626	138.098	172.771	153.415	176.724	173.633	137.878	151.942	173.678	168.478	154.619	196.866	170.245	176.568	154.622	155.853	158.722	170.044	165.777	156.325	176.187	170.935	151.194	166.76	154.068	0	192.807	152.088	154.767	145.847	168.322	159.017	166.556
		424	1733.14	145.97	177.961	166.922	179.848	134.257	176.477	145.057	163.134	163.231	170.038	182.687	142.784	169.098	146.29	148.043	161.434	159.574	172.744	177.224	156.567	152.354	170.494	176.809	158.939	177.991	160.818	175.207	153.816	161.185	167.991	162.793	167.031	163.232	182.404	174.302	149.646	165.261	155.785	0	192.659	148.201	151.6	150.808	166.955	162.712	156.363
		425	1737	124.163	173	166.995	190.053	136.936	169.442	158.247	163.192	180.57	171.492	182.661	141.766	168.492	142.104	146.166	175.687	164.549	170.975	189.02	141.212	0	175.725	180.367	147.005	167.5	174.184	176.383	165.739	153.176	167.413	178.976	167.447	152.458	180.303	176.194	0	167.585	148.265	0	194.992	144.985	141.557	160.373	170.725	154.201	156.68
		426	1740.86	141.917	166.183	173.985	180.709	135.271	174.136	156.697	154.312	170.1	169.146	185.426	137.611	171.283	147.887	142.1	174.781	160.818	168.8	170.195	136.177	146.271	174.192	179.851	0	177.133	174.905	184.295	159.18	163.803	173.936	168.434	163.824	150.065	176.459	175.078	154.656	170.695	157.487	0	196.118	148.484	150.449	152.714	166.447	161.272	167.831
		427	1744.72	135.278	166.965	166.683	190.094	126.561	170.529	157.941	160.472	162.487	172.866	190.195	147.274	169.559	144.442	140.767	172.703	166.917	172.652	176.443	138.172	150.85	180.223	181.903	158.23	172.461	168.17	185.903	168.063	151.172	159.049	178.851	165.803	159.983	179.857	173.482	146.734	168.36	151.26	0	195.841	150.25	147.509	0	173.441	168.862	170.351
		428	1748.58	0	161.994	168.095	181.671	128.879	171.452	164.975	160.871	162.256	180.656	181.318	145.068	162.267	145.22	143.661	175.224	164.976	175.075	166.97	142.818	0	165.492	180.913	0	167.159	177.38	174.777	159.801	155.752	163.116	174.449	178.296	157.69	187.318	182.145	148.717	170.006	151.874	0	190.647	146.466	142.909	155.073	167.003	167.861	175.983
		429	1752.44	147.723	166.211	170.135	189.121	124.755	176.646	161.975	155.676	174.49	169.909	177.216	142.065	159.805	140.075	137.717	177.776	166.997	167.869	170.963	0	136.025	179.636	181.548	158.982	170.649	176.968	185.406	161.175	150.244	159.861	167.203	172.386	154.418	176.803	167.197	147.97	163.18	151.017	0	194.856	141.675	143.65	152.121	180.173	155.038	163.721
		430	1756.3	140.292	166.898	171.806	183.435	132.567	176.338	155.533	164.445	162.278	169.684	191.629	142.533	166.727	139.016	143.416	170.585	168.327	173.808	176.518	0	0	162.449	180.008	0	166.075	168.373	184.616	170.784	152.285	170.195	173.181	176.863	150.338	181.502	176.251	142.335	164.434	150.675	0	194.015	151.864	146.76	155.534	168.58	163.301	161.222
		431	1760.16	146.605	171.698	171.773	184.719	144.451	168.455	154.502	169.016	169.23	165.041	185.116	140.637	169.055	133.19	138.749	172.955	169.232	165.053	172.912	0	144.907	170.639	190.782	156.151	173.687	175.114	188.918	169.982	155.682	176.316	168.309	178.368	160.652	187.568	176.488	154.965	162.553	158.399	0	194.025	149.065	151.633	156.586	176.152	158.79	169.172
		432	1764.02	146.819	162.801	169.93	183.914	127.613	172.247	154.207	171.291	164.421	170.252	182.762	142.543	174.692	140.33	142.955	176.889	167.177	166.825	176.864	0	149.958	179.286	183.6	0	169.361	174.706	183.366	163.81	154.707	169.11	172.716	173.674	153.136	174.639	171.036	155.777	179.077	161.808	0	196.299	145.758	150.045	152.731	182.059	168.97	164.692
		433	1767.88	150.409	166.565	169.134	187.661	131.263	177.184	164.519	161.868	163.217	172.168	173.944	141.181	166.385	136.82	134.673	174.999	155.495	164.715	179.414	0	140.63	174.433	179.72	0	168.338	167.185	184.33	181.072	156.508	164.469	168.963	170.48	155.687	173.545	174.639	149.997	173.063	149.628	0	199.053	146.068	145.946	150.929	166.647	158.364	164.767
		434	1771.74	0	169.993	169.81	179.305	130.07	171.861	165.724	152.879	161.921	180.888	183.653	144.064	151.591	136.434	138.058	171.224	171.273	170.008	183.221	0	149.576	168.307	176.8	147.03	166.058	171.266	185.766	172.239	149.958	170.219	159.802	171.639	160.514	178.201	179.121	149.877	168.755	151.043	0	184.013	142.22	152.757	153.417	169.297	153.874	161.806
		435	1775.6	137.64	166.371	167.687	185.633	133.82	175.669	151.399	158.025	169.048	168.718	172.816	142.98	173.14	139.27	132.773	172.987	167.464	166.463	175.598	0	144.06	168	183.457	0	161.747	174.818	188.886	175.71	155.702	164.031	166.187	167.331	155.432	172.176	171.97	151.375	171.052	157.445	0	193.083	149.544	143.337	149.148	176.295	162.586	155.262
		436	1779.46	137.378	169.539	172.834	182.627	127.508	173.467	156.498	160.497	161.805	173.458	177.977	143.81	166.395	140.513	134.192	177.873	160.848	166.343	177.836	143.913	139.693	181.336	189.912	151.88	173.704	178.379	188.631	174.558	148.783	166.002	175.473	166.498	0	168.188	172.812	167.116	165.183	155.301	163.967	193.838	149.758	151.636	155.33	169.667	152.377	159.93
		437	1783.32	0	170.033	179.412	181.586	0	174.551	150.814	163.184	161.683	171.667	182.331	143.408	154.248	147.816	133.644	175.202	169.156	164.51	0	132.917	142.314	170.134	180.052	157.523	175.407	175.96	194.21	160.274	153.104	164.106	165.896	174.693	164.916	174.381	173.513	169.086	177.179	149.034	0	188.939	147.942	147.383	149.874	169.551	155.128	160.96
		438	1787.18	141.76	165.52	172.545	193.462	139.264	172.284	157.29	154.308	154.8	168.625	174.361	147.073	154.376	148.089	140.663	181.144	175.558	167.447	185.959	0	139.385	177.121	178.379	156.51	179.69	175.162	187.72	163.122	164.323	165.17	168.172	169.808	155.639	178.169	176.199	150.672	178.526	152.929	0	188.744	146.787	150.476	150.628	172.058	157.099	163.794
		439	1791.04	146.375	167.73	173.991	188.917	123.714	175.773	154.98	150.706	153.892	153.267	189.862	140.905	165.16	145.591	139.438	177.817	176.684	165.429	0	146.039	150.672	174.036	176.858	150.412	178.064	179.008	180.78	173.366	165.063	164.902	165.76	172.592	162.604	179.119	165.895	155.25	171.534	158.056	0	196.04	157.154	148.905	159.697	171.64	157.816	171.394
		440	1794.9	140.707	166.826	169.932	184.767	126.064	172.208	158.088	153.301	161.634	163.967	180.821	141.991	163.958	146.934	144.616	178.081	175.389	160.087	171.402	0	142.708	172.742	182.408	160.258	176.55	178.335	171.099	167.96	158.642	154.988	151.298	167.192	161.157	178.428	169.388	164.478	179.318	150.253	0	194.963	147.769	150.835	159.669	178.445	159.14	165.023
		441	1798.76	144.868	170.997	171.084	191.566	137.825	179.548	153.841	163.488	153.688	162.206	186.166	138.901	161.149	148.114	134.167	0	168.488	166.558	0	0	148.334	171.364	177.336	162.266	178.493	179.101	183.221	160.248	149.37	173.551	166.98	165.788	158.831	178.394	168.061	154.005	176.883	149.129	0	190.697	145.982	149.507	150.191	169.174	159.201	161.361
		442	1802.62	0	175.975	169.129	192.848	126.927	172.915	150.334	170.264	159.851	168.914	194.343	145.178	169.36	140.076	148.143	171.702	170.456	172.213	164.154	0	145.867	163.853	180.588	166.808	167.731	181.937	182.943	164.927	160.874	159.023	170.719	163.119	155.479	174.174	164.862	158.332	168.421	151.033	145.776	191.886	151.886	150.164	155.342	170.191	155.134	164.16
		443	1806.48	146.314	168.49	164.872	190.72	0	177.773	164.166	167.418	146.887	175.303	185.339	147.485	169.528	139.495	142.756	171.17	165.772	164.73	167.976	0	141.594	175.617	178.959	165.29	170.012	187.36	188.161	166.12	149.131	150.706	166.099	169.365	157.665	180.267	170.497	163.346	171.247	149.391	153.12	189.478	143.872	144.988	158.283	170.169	159.328	169
		444	1810.34	153.338	163.671	172.972	177.147	131.847	176.306	167.236	154.327	162.349	170.215	187.843	152.997	169.303	140.759	144.785	173.982	172.684	163.518	166.025	145.913	0	167.082	168.321	167.91	173.868	183.41	193.486	168.992	159.571	148.974	172.474	161.735	160.881	182.702	170.385	157.551	173.037	147.636	151.46	183.641	148.036	138.217	148.686	175.345	164.232	159.408
		445	1814.2	147.564	167.482	169.027	186.812	129.506	167.018	158.168	155.095	162.481	167.04	185.176	146.912	160.995	144.93	143.556	176.596	160.185	172.31	177.792	0	0	167.765	172.73	165.288	159.889	184.41	195.587	165.044	157.248	157.549	169.184	167.13	155.059	185.662	161.756	164.915	175.828	150.25	162.993	190.344	146.327	142.833	155.179	182.459	160.782	162.089
		446	1818.06	137.953	168.821	171.519	179.945	139.942	163.579	165.598	162.05	164.45	166.202	185.038	143.343	161.717	141.494	154.725	178.918	156.533	172.821	174.73	0	145.759	172.439	184.237	169.289	164.109	184.929	197.144	161.313	156.135	159.966	160.39	170.469	154.932	176.886	173.79	164.657	182.096	139.483	0	182.374	154.399	143.297	158.919	184.623	161.879	163.183
		447	1821.92	0	161.518	174.394	184.328	130.409	167.655	168.421	166.992	161.504	169.919	184.795	147.346	168.866	142.161	156.468	179.794	167.475	185.601	162.755	0	137.17	160.788	177.874	162.876	159.789	175.632	183.53	162.059	154.248	157.556	169.813	185.757	153.807	183.462	176.808	173.293	171.495	150.648	154.966	186.857	185.753	141.232	161.321	180.412	169.069	157.992
		448	1825.78	142.754	165.331	175.255	186.386	132.943	168.801	170.7	164.141	163.995	163.322	178.36	145.657	164.796	149.263	154.965	176.458	164.343	170.193	167.67	144.819	0	169.519	178.447	167.784	173.37	182.507	185.435	165.722	151.269	155.861	178.011	169.813	153.704	175.372	182.412	159.424	181.945	155.669	0	192.511	154.076	148.391	163.535	184.904	161.392	155.398
		449	1829.64	152.503	161.908	176.259	188.247	0	164.186	171.737	168.384	162.161	164.04	188.223	147.792	164.708	141.217	146.114	177.51	161.835	175.049	171.458	0	145.096	168.287	180.146	169.431	171.686	180.845	194.666	169.901	157.713	154.472	170.661	179.94	157.756	177.075	173.971	0	169.878	140.221	174.791	192.543	154.361	143.858	153.762	170.465	165.907	150.982
		450	1833.5	156.055	159.415	171.539	195.459	132.121	177.519	165.391	162.045	169.929	163.857	187.836	144.333	163.725	142.235	144.716	172.364	158.958	174.118	181.471	0	150.308	165.542	169.937	170.668	0	190.752	188.652	166.253	155.869	166.221	164.915	177.736	159.22	198.655	186.742	0	173.021	150.912	165.811	192.297	160.285	143.432	164.086	171.003	163.617	156.08
		451	1837.36	147.854	159.774	167.992	184.438	137.429	170.689	168.69	161.879	162.251	163.935	194.529	143.442	174.611	145.168	155.193	171.47	149.872	182.197	173.506	141.857	0	172.141	172.041	166.057	160.977	191.468	188.703	167.599	162.652	158.996	167.083	164.54	156.176	173.425	179.99	160.933	179.4	142.1	154.645	190.542	160.28	136.767	165.253	181.52	153.108	151.166
		452	1841.22	155.022	157.89	164.145	185.759	131.847	170.027	164.646	164.224	159.424	168.245	187.076	142.319	167.519	143.178	142.829	177.965	156.261	182.976	174.18	0	147.407	169.962	0	160.47	176.347	194.013	196.308	165.263	158.25	166.794	161.421	170.523	150.919	165.811	190.541	164.221	170.485	146.692	157.035	185.013	162.366	140.157	159.79	164.757	152.942	139.755
		453	1845.08	147.987	154.387	175.638	191.98	0	179.536	177.918	167.298	166.25	170.483	182.603	149.817	165.394	146.674	141.066	183.325	163.645	170.418	168.965	0	144.75	172.27	178.836	164.561	166.453	188.939	185.714	168.435	156.918	166.576	169.892	170.908	147.376	176.555	174.533	162.244	173.647	145.402	155.286	189.672	158.185	142.722	154.731	176.22	152.227	152.198
		454	1848.94	152.38	154.605	174.107	190.434	140.058	165.68	168.672	172.83	170.687	162.255	180.991	143.768	158.939	144.965	151.205	182.853	152.011	178.284	167.536	141.645	145.755	173.446	172.939	158.006	0	181.96	182.806	168.022	162.73	161.083	164.712	176.151	150.262	195.156	183.477	165.201	183.345	156.871	160.03	178.82	155.319	136.944	157.53	179.977	159.65	147.234
		455	1852.8	154.037	157.671	167.395	187.255	135.718	168.403	167.077	161.983	173.535	173.905	180.313	141.114	173.528	151.445	143.144	173.032	162.764	167.114	166.601	0	144.271	167.911	172.755	155.942	0	182.286	188.813	162.561	150.378	162.373	175.855	169.167	155.054	176.896	185.1	165.747	185.142	145.422	158.442	187.848	153.547	148.108	148.558	177.136	164.508	148.825
		456	1856.66	166.404	159.621	175.385	191.564	134.423	166.835	172.57	162.417	188.221	173.133	181.473	147.286	178.174	148.85	148.735	184.21	153.741	173.113	0	140.214	136.7	163.321	188.77	172.434	158.004	186.674	197.96	158.272	159.142	164.03	165.609	170.452	153.974	181.019	177.631	166.843	174.097	151.77	162.862	0	156.644	147.911	152.282	185.292	156.576	145.651
		457	1860.52	144.344	161.785	166.443	183.342	134.509	165.42	171.416	165.377	173.972	169.828	182.798	147.135	172.811	153.378	148.771	182.558	160.152	170.087	0	136.217	143.03	171.918	179.366	159.178	159.659	201.131	187.929	155.109	153.46	170.409	164.825	175.193	145.439	180.242	183.59	171.057	176.013	148.012	152.871	0	158.083	148.199	153.334	174.331	161.553	141.283
		458	1864.38	147.886	163.374	164.478	194.969	137.335	162.552	167.777	168.902	174.611	166.167	182.136	148.205	165.521	150.544	148.984	180.451	154.755	170.227	0	144.809	147.536	167.989	178.269	159.362	157.467	191.783	196.748	163.508	149.675	159.586	161.808	170.912	145.686	175.595	181.201	170.965	167.31	142.585	150.377	189.308	151.086	152.899	154.252	166.715	161.474	147.148
		459	1868.24	156.083	160.659	165.176	183.638	132.988	176.776	173.403	164.379	176.888	174.289	181.692	147.993	168.179	155.836	153.846	0	160.274	172.115	0	140.098	135.428	169.417	185.074	157.614	167.958	194.251	181.532	158.54	169.806	169.159	160.85	175.675	152.769	184.333	192.338	170.671	174.18	160.337	152.333	186.365	158.313	151.47	154.612	174.42	158.579	161.235
		460	1872.1	145.055	153.886	169.649	185.688	135.728	170.61	178.3	167.15	171.26	168.24	181.298	144.493	166.375	159.645	152.499	0	161.063	164.199	173.116	147.943	150.012	176.836	187.871	158.375	159.554	190.126	191.919	163.948	148.578	172.162	165.376	176.082	152.787	170.924	186.112	0	171.524	154.606	144.41	182.325	152.271	140.149	161.198	169.914	164.142	150.162
		461	1875.96	147.741	152.129	169.454	184.063	135.932	152.812	170.186	167.374	165.763	173.606	187.687	0	168.685	163.259	150.613	0	162.504	173.886	176.623	147.651	146.464	163.694	178.159	165.9	161.437	188.472	189.171	155.149	154.197	160.179	170.527	175.783	150.583	174.519	190.666	163.931	178.444	154.457	141.462	187.543	152.831	147.815	149.04	169.49	163.523	142.008
		462	1879.82	137.021	160.02	166.513	185.98	141.712	161.51	175.526	170.299	168.391	171.785	182.395	145.106	170.127	164.066	159.458	181.494	152.403	172.596	177.434	134.945	145.407	174.579	177.417	147.429	161.053	188.204	189.596	159.115	156.447	169.962	157.009	172.918	150.874	182.153	177.327	169.41	169.52	150.878	0	191.459	157.95	149.293	163.334	162.747	161.702	149.033
		463	1883.68	139.176	158.399	0	183.757	145.743	159.716	173.865	174.205	180.686	173.409	179.179	171.03	159.435	163.874	147.354	183.931	153.239	169.174	169.028	147.436	142.673	180.357	175.135	152.411	153.988	187.307	196.84	152.924	156.137	172.609	170.74	168.664	148.622	175.997	189.427	166.069	174.44	147.375	143.902	184.654	149.603	147.302	151.356	176.726	157.424	145.229
		464	1887.54	146.421	165.394	163.58	192.958	131.85	166.254	175.508	183.299	174.593	166.702	181.216	144.223	170.75	168.888	145.944	0	154.524	172.163	177.418	134.257	147.187	173.046	174.92	155.013	0	189.034	196.345	159.395	154.614	160.27	170.859	177.932	163.768	184.914	187.472	163.62	179.696	0	149.211	181.071	156.142	145.617	156.606	167.889	161.151	163.808
		465	1891.4	144.536	156.311	0	189.097	142.018	164.668	162.955	184.749	194.679	167.096	186.478	156.221	168.13	161.75	133.313	0	157.707	185.972	179.284	139.508	142.808	167.492	176.936	151.948	159.489	184.672	194.878	155.266	162.483	172.298	158.979	175.028	162.056	177.308	183.47	0	177.788	145.851	0	181.543	160.075	147.399	164.543	166.214	166.062	160.263
		466	1895.26	147.307	158.829	0	186.722	135.317	177	153.68	175.24	173.375	168.546	181.159	149.511	164.38	161.965	140.279	174.172	154.172	173.353	170.286	132.259	151.479	173.9	171.345	160.032	154.158	189.283	189.199	169.57	157.928	171.488	161.855	168.584	155.539	178.996	191.672	170.087	169.507	145.08	157.972	192.124	165.389	150.383	158.87	175.935	167.268	157
		467	1899.12	170.378	167.876	168.505	194.247	133.929	168.227	171.142	163.727	186.751	168.443	188.024	146.328	162.126	158.803	140.001	178.913	157.383	176.421	170.507	136.732	140.382	175.136	173.241	160.188	159.743	191.471	187.995	156.005	159.139	152.965	165.942	169.343	0	167.253	190.513	166.31	161.023	166.914	161.096	184.584	151.184	143.774	157.743	176.685	172.331	164.442
		468	1902.98	144.237	163.294	173.297	187.611	132.818	168.23	160.67	156.417	169.399	166.476	175.692	148.365	155.618	162.288	144.566	179.016	151.751	181.336	173.284	144.241	144.593	170.388	172.674	155.592	154.678	196.078	185.884	166.781	152.164	170.548	170.366	171.722	151.611	166.839	195.143	164.828	169.245	154.181	153.505	184.889	155.064	152.222	159.076	169.919	165.494	160.205
		469	1906.84	138.735	168.404	163.82	182.83	128.953	157.857	169.616	160.826	169.467	163.168	180.699	147.402	159.766	164.323	148.722	169.366	143.992	177.695	163.253	134.245	151.997	170.045	168.277	165.523	153.363	192.233	180.78	157.584	159.111	172.656	164.262	172.585	0	165.077	183.091	165.72	172.662	148.994	152.8	193.928	146.94	143.593	154.226	177.694	174.938	158.616
		470	1910.7	142.928	162.582	161.516	192.551	126.189	157.308	155.099	167.398	170.413	163.995	175.783	143.645	160.672	159.111	143.37	171.391	149.999	176.528	169.762	139.192	145.718	166.023	173.423	157.528	162.475	191.548	180.822	162.221	154.527	162.507	166.182	183.2	155.814	176.108	198.522	164.146	167.939	145.749	151.289	189.727	151.397	146.737	153.738	175.139	163.343	160.639
		471	1914.56	149.994	157.378	167.643	183.772	135.729	153.615	164.449	167.952	158.159	155.948	173.342	145.504	159	155.282	145.093	175.315	152.828	171.003	164.718	147.53	149.043	169.751	170.149	160.144	0	193.084	176.048	166.247	152.97	174.902	162.519	181.26	162.983	167.108	191.33	0	174.688	192.557	155.035	190.995	164.485	140.914	157.191	180.623	167.659	158.324
		472	1918.42	147.019	164.119	0	184.887	136.14	170.769	152.588	163.369	168.461	160.335	187.301	137.317	168.4	151.851	146.296	169.996	156.47	0	174.338	134.389	141.156	173.659	179.296	160.149	158.348	182.484	181.381	152.376	152.448	203.938	168.3	181.228	0	174.118	190.523	163.854	167.559	139.991	0	195.689	159.551	133.699	152.444	176.747	173.53	160.807
		473	1922.28	147.702	161.691	179.008	182.901	130.742	171.561	166.985	162.228	164.535	172.189	184.384	141.39	158.651	153	141.9	179.754	155.411	176.55	0	136.637	140.194	159.618	166.003	154.85	152.308	180.945	186.055	162.078	152.687	175.471	159.772	172.972	0	168.311	187.296	173.624	171.709	150.177	145.36	190.479	157.392	140.306	145.299	169.343	166.446	161.853
		474	1926.14	139.878	159.661	161.865	187.667	0	171.887	157.45	166.714	175.896	171.173	183.504	138.761	155.149	158.859	142.742	170.081	157.301	0	178.237	136.392	145.986	161.768	166.944	162.672	154.653	182.099	194.648	174.29	159.207	170.987	162.546	175.139	152.544	0	189.822	180.869	168.76	145.554	149.257	191.449	150.103	135.337	157.668	169.242	177.82	162.668
		475	1930	152.524	166.129	193.212	188.199	0	176.416	164.388	167.561	154.543	166.092	173.317	145.143	162.734	157.846	152.126	171.878	149.66	171.848	174.125	137.904	137.252	170.79	168.856	154.828	159.608	185.877	197.43	159.05	158.566	182.025	150.489	169.614	169.168	173.851	188.177	169.705	173.109	149.82	162.278	198.192	151.369	133.406	158.246	167.549	187.479	157.198
		476	1933.86	161.55	170.39	171.227	191.589	139.432	175.166	167.078	159.761	160.322	160.608	182.556	142.164	154.574	156.64	147.052	174.183	158.283	168.728	165.354	136.2	156.483	172.382	163.663	151.095	160.632	190.73	190.389	153.253	155.823	182.806	158.795	171.548	152.851	174.277	185.515	168.726	180.105	144.112	158.89	194.796	151.905	143.091	155.38	169.649	169.118	161.125
		477	1937.72	151.97	170.983	167.513	181.884	127.354	169.444	154.708	159.379	159.902	161.119	183.121	140.628	156.293	147.576	147.019	172.311	150.37	179.7	170.543	136.879	149.777	186.653	175.722	153.022	160.55	187.399	178.323	153.172	154.396	177.699	160.265	183.013	0	174.818	183.051	0	175.783	148.725	149.598	186.549	158.644	146.799	154.814	167.602	183.45	160.119
		478	1941.58	144.934	172.501	169.417	178.495	130.615	173.551	147.702	164.23	167.75	158.216	185.819	156.935	154.186	151.797	145.172	173.88	145.131	0	175.964	136.904	149.025	185.092	173.148	141.505	159.71	191.509	189.221	154.179	152.479	166.085	172.304	166.641	0	180.301	180.171	153.846	172.339	155.636	0	184.159	151.976	150.882	162.495	185.433	172.058	163.301
		479	1945.44	148.565	166.186	0	180.331	129.402	171.827	152.783	160.053	168.262	154.443	183.161	149.062	156.121	164.356	141.849	177.645	149.838	167.152	166.485	139.189	144.33	180.394	170.231	156.745	165.695	188.53	189.538	151.512	160.482	181.577	161.007	170.748	154.215	173.96	183.177	161.056	173.723	149.92	159.072	185.109	155.838	143.239	146.017	177.805	176.001	163.305
		480	1949.3	154.249	161.067	0	184.553	140.919	165.049	148.741	157.362	158.35	157.415	182.486	148.029	157.491	153.14	145.238	173.357	150.435	172.527	178.419	140.528	149.223	166.306	159.623	151.178	165.782	190.515	175.196	151.313	156.179	178.762	162.634	176.775	148.775	178.442	186.258	169.538	186.801	0	155.222	183.378	154.121	158.361	151.413	179.418	176.232	155.17
		481	1953.16	154.637	163.667	162.478	181.398	147.134	168.806	146.016	160.743	159.881	155.523	177.114	156.423	153.982	154.264	139.836	175.974	158.074	166.376	175.272	136.778	150.972	163.071	171.662	142.285	183.818	187.351	178.778	162.474	156.014	173.511	162.163	167.745	188.374	181.841	186.905	161.102	174.51	152.379	170.669	185.328	153.001	142.023	155.895	176.341	173.923	160.692
		482	1957.02	150.923	164.112	166.021	188.969	131.345	162.708	153.863	154.014	166.292	167.834	179.72	147.991	164.867	151.855	141.348	175.995	155.982	164.595	166.103	157.181	155.944	174.121	177.354	153.585	171.672	196.654	179.965	149.472	149.931	177.232	155.243	167.547	0	185.199	206.524	172.086	184.594	144.49	0	192.282	160.913	147.38	151.823	174.742	168.653	163.899
		483	1960.88	151.84	166.396	169.746	181.836	0	169.255	159.372	157.321	171.998	165.646	180.581	141.1	159.358	151.51	146.734	177.488	155.483	160.682	165.6	141.379	157.116	183.712	177.394	146.699	200.429	186.08	176.899	159.04	159.393	179.951	162.255	0	153.72	184.156	179.677	171.937	171.235	151.102	157.921	189.77	166.468	146.961	149.48	182.553	166.813	157.903
		484	1964.74	149.984	162.609	159.733	189.256	140.821	169.853	150.241	152.558	157.003	163.821	184.721	154.958	152.649	173.008	137.925	175.629	159.895	163.815	167.609	132.852	149.351	173.457	178.892	151.949	167.764	188.374	182.548	154.915	155.138	174.449	157.825	170.719	162.753	177.95	185.059	0	180.49	138.039	158.767	188.365	156.024	138.085	156.632	178.206	173.738	159.99
		485	1968.6	153.214	163.154	167.168	177.449	142.843	174.158	151.669	157.524	167.977	167.994	180.532	156.734	154.987	148.008	175.333	170.654	161.555	168.757	164.342	145.624	141.247	175.515	175.504	146.487	176.865	191.188	191.084	160.73	148.397	179.999	158.387	167.437	162.525	188.369	182.087	164.731	175.397	138.104	154.513	188.769	157.885	0	156.653	171.631	176.267	153.932
		486	1972.46	141.941	166.053	163.01	176.393	136.007	163.636	157.208	159.946	160.371	164.762	175.714	152.075	147.856	148.962	176.686	177.539	164.152	172.479	161.313	144.054	145.397	173.765	169.079	151.312	194.876	184.739	185.76	154.949	154.866	168.702	154.885	0	162.043	177.24	180.627	167.772	178.55	160.945	163.692	188.875	152.644	137.045	161.33	181.338	167.659	152.914
		487	1976.32	145.207	162.034	160.944	180.962	137.399	167.623	156.513	163.217	166.577	175.699	181.427	152.507	154.932	150.371	158.353	174.814	154.588	166.692	165.526	139.926	141.652	185.18	175.545	164.228	188.646	186.588	183.428	152.783	157.422	181.973	163.282	175.272	173.795	178.138	183.904	0	170.127	142.86	159.366	196.334	157.66	146.479	148.402	175.023	155.308	166.602
		488	1980.18	153.565	174.27	161.081	190.667	141.861	161.761	157.822	168.306	161.787	160.782	176.054	156.995	155.338	157.538	148.54	175.729	159.434	167.225	172.72	134.809	150.911	178.023	175.662	158.241	158.169	189.567	195.995	159.174	156.991	168.754	164.73	0	166.437	175.751	191.273	0	178.119	0	158.354	196.435	158.471	148.557	154.421	178.51	161.192	164.075
		489	1984.04	149.131	163.355	164.857	192.667	142.465	161.649	162.545	171.005	161.529	173.549	184.735	148.569	151.23	172.338	165.392	179.694	152.313	172.995	149.484	141.319	153.953	183.876	172.222	158.521	160.285	185.208	184.426	164.886	150.172	174.599	167.439	175.831	158.978	180.168	188.712	0	182.541	162.005	154.588	190.157	153.313	0	166.164	165.975	164.76	164.617
		490	1987.9	154.74	163.579	164.635	185.515	136.814	160.301	154.013	178.073	170.677	169.515	172.466	148.846	174.244	146.864	147.882	165.09	149.818	0	149.225	134.937	146.21	179.85	172.048	161.807	169.605	185.541	181.486	156.439	155.115	180.114	157.793	167.781	162.722	190.694	200.769	160.049	188.728	156.495	155.73	188.836	155.892	147.641	161.236	172.134	158.006	162.401
		491	1991.76	154.28	158.762	160.988	190.627	139.187	168.816	158.425	171.918	166.114	166.607	175.25	146.615	163.235	146.034	152.431	167.923	154.933	169.141	156.157	134.919	153.64	171.805	170.626	0	170.192	188.317	191.227	150.908	163.37	169.648	158.431	171.078	164.351	191.236	193.049	0	181.269	156.209	155.611	192.691	160.241	146.3	156.175	169.788	156.663	167.038
		492	1995.62	150.867	166.091	171.811	188.517	0	175.288	159.939	178.414	167.525	174.313	183.504	156.955	154.97	162.745	143.133	172.16	150.448	172.176	161.608	135.633	141.651	171.692	171.706	158.389	167.716	197.707	190.476	158.635	157.239	174.078	159.577	167.333	164.725	193.374	195.442	160.121	176.528	150.901	0	184.315	158.23	0	173.528	166.164	166.634	163.242
		493	1999.48	150.659	164.923	159.446	186.29	140.077	165.952	161.404	161.872	170.98	173.253	177.245	146.724	155.654	158.493	157.286	176.197	148.237	166.564	166.77	128.648	156.056	163.787	167.308	170.514	163.851	189.457	179.168	161.975	154.947	175.541	150.309	173.811	170.071	181.45	198.315	161.381	181.569	143.763	0	178.127	148.902	0	152.401	165.013	166.577	161.651
		494	2003.34	147.022	153.975	169.008	197.856	144.839	166.674	149.771	174.173	167.266	175.273	171.961	140.838	153.38	155.331	152.607	178.807	150.921	173.925	155.972	121.466	0	176.005	163.614	160.736	169.225	190.598	171.487	169.136	166.573	170.054	162.039	178.741	165.386	176.056	192.832	158.724	184.431	146.952	0	197.012	154.315	142.832	163.724	169.182	162.007	156.763
		495	2007.2	147.255	157.924	161.989	192.368	133.479	174.952	157.259	171.696	168.989	171.891	176.151	150.405	169.261	153.061	152.46	169.35	151.367	172.847	164.967	148.074	153.426	171.799	172.013	158.443	156.76	180.638	177.881	160.725	154.865	171.481	161.568	167.09	163.47	187.216	198.295	166.632	179.77	143.557	0	188.641	151.862	144.477	158.132	175.624	164.153	167.355
		496	2011.06	144.604	162.136	161.014	184.306	128.455	169.386	165.408	175.221	168.035	170.958	167.104	156.089	163.967	159.988	163.31	183.117	152.284	163.264	167.473	136.846	160.26	177.241	170.752	149.646	171.336	189.846	186.314	162.154	159.942	178.366	153.083	174.065	163.89	177.986	191.134	158.066	183.439	0	0	204.174	156.262	142.859	159.324	175.006	158.154	174.902
		497	2014.92	145.063	157.504	154.489	186.946	0	162.34	159.503	165.274	160.658	172.553	169.874	162.15	155.645	156.372	171.129	180.057	155.476	173.136	176.984	124.622	168.452	165.46	164.596	156.894	166.804	182.575	185.91	161.611	154.551	175.009	157.744	174.818	162.767	169.842	190.554	168.105	176.871	144.939	156.553	191.911	154.202	141.646	163.004	177.609	162.496	158.963
		498	2018.78	146.794	155.1	162.086	186.579	133.502	169.809	161.098	174.418	160.797	174.273	173.043	152.176	153.488	152.888	158.758	178.19	146.032	175.384	155.638	132.124	154.076	167.347	173.547	156.471	167.164	183.283	192.858	154.493	157.837	170.506	158.78	172.052	160.134	181.896	179.973	0	188.206	146.813	0	187.078	160.926	140.593	159.196	170.424	157.177	159.35
		499	2022.64	145.551	151.522	166.219	181.945	0	171.086	180.764	178.852	160.118	188.791	167.158	150.691	155.912	155.154	165.573	176.583	142.489	163.6	165.556	131.497	154.844	171.852	163.263	162.771	159.348	190.123	185.371	162.507	155.975	176.267	159.261	175.128	168.045	180.538	189.189	168.707	184.149	148.877	152.01	183.559	148.33	153.483	155.87	170.535	158.538	161.187
		500	2026.5	153.208	153.849	160.455	181.561	134.364	173.713	168.633	170.932	166.404	177.14	175.995	161.383	164.955	144.376	169.587	168.999	143.323	165.877	161.563	145.093	167.861	168.406	166.054	162.164	173.019	190.476	196.13	157.674	154.675	177.206	163.467	177.632	167.697	183.747	192.754	159.542	179.359	146.004	0	189.205	144.944	147.717	158.219	167.271	170.394	159.095
		501	2030.36	141.157	156.673	158.087	190.851	142.345	176.172	151.843	163.522	162.905	174.152	176.479	152.965	152.602	158.569	144.896	172.38	151.566	176.981	0	153.653	162.136	167.047	161.899	154.583	167.002	196.422	187.98	169.486	162.185	174.426	163.139	176.499	168.191	183.273	195.351	180.042	184.245	149.817	0	194.558	146.313	160.002	160.039	165.909	158.151	167.755
		502	2034.22	142.628	151.652	164.617	181.986	0	155.467	148.302	174.633	164.705	169.938	173.307	152.9	173.347	155.996	160.96	174.74	158.599	168.337	164.475	134.893	152.915	170.069	167.378	0	165.066	186.605	179.052	165.767	160.351	171.19	165.436	180.513	175.19	186.625	198.51	168.853	179.933	137.881	155.159	189.763	145.213	144.891	153.887	179.083	160.379	162.572
		503	2038.08	156.379	155.754	159.847	200.126	0	176.555	157.964	181.523	172.056	174.092	167.557	161.271	157.196	160.478	160.635	175.339	152.318	168.985	171.618	129.502	155.136	171.101	168.63	166.023	166.393	189.038	196.813	163.452	165.168	181.449	163.928	176.616	176.074	184.842	190.451	0	173.079	135.215	0	176.857	151.387	144.167	155.954	175.296	175.265	160.956
		504	2041.94	155.306	148.932	162.031	181.843	0	172.883	140.349	172.407	170.421	169.775	169.253	158.217	155.102	149.795	158.431	175.861	155.642	161.952	166.728	136.191	172.975	169.826	170.2	161.933	174.393	192.703	193.203	160.674	154.481	181.389	169.941	173.971	163.991	182.745	189.5	170.336	177.02	139.503	158.079	186.037	150.902	155.756	153.405	168.626	167.774	161.217
		505	2045.8	147.845	152.329	164.71	179.172	125.286	168.896	153.215	172.5	177.372	171.638	170.578	151.43	158.158	138.835	165.091	169.729	150.401	171.445	166.177	133.213	164.105	163.904	170.265	0	174.901	183.743	186.193	164.035	155.454	179.722	150.533	177.27	172.165	188.192	190.838	0	185.111	147.545	0	184.722	147.123	147.783	163.017	170.796	159.763	165.289
		506	2049.66	145.858	151.116	158.793	178.096	143.427	186.122	154.161	175.37	171.004	170.176	175.339	152.812	165.726	156.97	168.172	171.192	152.597	170.816	166.198	128.376	154.528	166.089	165.898	187.18	163.127	198.258	194.966	162.712	155.491	169.17	155.251	176.582	164.634	184.914	197.19	164.164	182.841	154.313	152.508	186.455	156.501	157.251	0	167.166	166.779	161.543
		507	2053.52	156.035	148.376	160.381	186.553	153.917	184.93	158.557	163.079	168.788	180.937	169.541	155.308	163.332	152.65	163.263	178.261	146.981	164.494	170.021	140.718	162.495	164.956	170.773	163.625	169.084	188.006	191.51	159.826	156.818	167.72	155.044	176.526	164.279	180.532	182.376	164.874	178.498	141.994	159.54	191.412	155.088	148.058	162.35	161.134	169.841	165.178
		508	2057.38	145.211	149.016	172.474	180.1	143.252	182.271	165.839	161.568	174.717	170.019	173.893	157.404	153.854	157.493	164.341	171.852	143.154	165.64	168.95	134.335	162.265	169.758	178.733	154.821	166.612	192.921	188.531	168.547	162.402	184.788	165.037	182.884	168.857	188.557	192.963	160.177	180.221	149.007	163.691	191.871	152.873	157.712	158.318	162.534	170.136	155.333
		509	2061.24	144.569	144.633	165.189	170.854	0	177.302	167.829	165.056	161.768	169.215	173.48	141.096	144.912	158.227	157.6	172.785	145.341	164.455	165.411	137.684	153.236	178.95	182.09	167.313	170.211	193.118	185.322	174.881	155.458	181.909	164.691	180.865	164.131	174.351	196.237	0	179.056	154.944	156.835	184.398	145.027	147.682	153.848	159.001	158.695	166.014
		510	2065.1	143.683	157.273	161.49	180.487	134.549	179.376	157.748	161.665	165.906	174.656	166.041	142.005	164.016	153.185	163.598	180.657	150.23	166.674	167.93	140.469	148.867	176.774	177.181	170.722	171.268	193.54	186.159	164.705	154.807	175.379	155.899	174.44	160.712	187.675	186.767	161.781	199.24	158.578	159.18	189.621	156.729	147.912	154.768	169.317	159.604	162.948
		511	2068.96	142.215	153.897	161.262	186.113	0	181.641	156.503	162.263	178.769	172.231	165.323	152.157	159.081	156.661	166.543	180.119	141.075	170.467	163.702	146.674	149.957	166.331	178.153	161.371	168.221	195.684	180.775	167.608	161.719	169.88	163.567	178.281	167.498	178.141	193.416	161.076	188.391	157.281	158.464	189.436	185.933	171.109	154.813	162.805	161.879	173.793
		512	2072.82	148.831	157.141	162.396	185.068	0	183.327	161.869	160.915	198.868	175.681	166.37	152.539	166.885	158.356	156.81	181.341	150.136	167.876	174.111	141.521	151.19	171.92	182.614	168.665	173.182	191.614	192.562	161.548	144.774	178.333	159.884	177.063	168.447	190.664	184.799	166.455	180.219	140.106	159.987	183.853	154.051	149.135	154.44	170.669	177.071	170.562
		513	2076.68	148.404	157.529	167.139	180.236	0	163.939	155.853	170.069	182.045	177.236	171.294	150.013	162.823	148.104	159.004	169.314	149.833	178.399	170.92	142.575	145.101	171.715	172.133	165.008	165.043	196.299	188.832	158.003	163.698	175.498	160.313	191.341	162.902	179.295	176.503	155.438	185.073	159.336	161.994	184.117	152.925	159.172	146.988	161.732	162.732	156.982
		514	2080.54	140.162	154.172	156.537	176.399	138.603	182.531	159.299	164.51	194.859	176.273	184.792	151.027	168.034	144.903	163.468	184.428	149.217	176.814	168.783	144.475	162.268	159.776	179.945	159.985	160.851	192.993	196.376	162.185	156.891	184.429	170.1	173.326	176.357	186.323	198.358	0	184.026	157.295	165.22	177.198	158.582	156.717	154.714	165.064	162.696	165.776
		515	2084.4	150.041	142.748	156.134	177.558	138.173	175.85	153.257	164.63	178.077	177.884	176.813	149.215	157.721	143.835	160.911	178.679	151.084	186.518	161.551	133.602	173.738	170.771	171.351	147.634	163.984	188.664	195.29	171.687	144.91	178.371	157.548	177.616	158.789	180.522	197.919	186.238	183.336	154.285	157.843	187.633	154.172	159.49	154.739	173.531	176.764	166.634
		516	2088.26	146.428	157.314	163.231	176.996	136.003	176.578	154.942	155.573	187.694	171.164	188.9	149.513	164.058	147.563	154.056	180.853	143.415	176.861	168.328	129.979	153.598	167.66	170.885	157.462	169.695	197.665	189.885	166.7	159.963	184.983	157.577	190.72	167.824	174.21	176.994	158.912	187.838	168.052	157.44	187.631	149.679	154.831	155.335	177.323	163.056	166.574
		517	2092.12	151.682	155.407	164.697	176.195	134.65	176.574	151.901	156.989	170.572	173.122	176.057	146.581	159.033	145.058	162.724	175.15	142.914	172.496	175.205	140.528	146.379	168.595	179.425	166.286	159.211	197.233	187.011	160.43	149.756	182.431	158.197	174.018	167.664	176.084	183.9	0	181.104	164.363	152.053	184.084	158.479	144.605	154.099	175.473	155.069	158.822
		518	2095.98	165.205	153.594	159.408	184.366	136.249	185.096	151.594	170.433	179.147	175.869	170.662	150.104	163.223	152.299	161.643	191.508	143.453	177.489	167.566	139.241	150.814	169.582	175.048	164.507	154.197	194.98	192.96	169.448	152.361	190.331	155.392	184.529	163.549	173.147	178.538	165.068	187.58	144.508	154.329	185.361	154.677	151.493	149.394	168.718	151.316	165.757
		519	2099.84	153.784	151.093	162.97	185.217	137.151	181.375	161.728	171.572	172.509	174.404	178.031	149.145	153.064	154.986	169.179	181.951	156.891	174.243	160.728	142.189	0	179.048	184.138	164.278	169.51	194.595	197.149	168.285	153.684	182.896	162.347	170.474	163.665	168.982	176.647	159.763	188.223	153.065	159.465	186.808	156.653	175.267	0	171.643	148.581	163.129
		520	2103.7	151.274	153.724	152.025	186.946	136.722	186.549	153.344	161.824	178.213	175.532	177.918	149.912	156.875	151.106	160.936	182.59	149.891	175.022	0	146.349	165.249	194.204	182.513	167.967	158.196	192.356	203.991	175.033	162.606	184.273	150.625	179.095	182.526	183.881	185.8	162.245	182.885	151.118	163.111	190.576	145.712	152.283	154.886	170.302	151.985	168.048
		521	2107.56	158.131	157.124	158.528	181.801	131.245	189.166	151.641	171.497	180.896	184.103	178.247	148.969	165.162	148.759	155.58	173.469	152.473	179.409	164.055	135.977	156.237	181.791	179.747	156.686	167.061	203.349	183.193	161.725	149.5	191.314	167.223	181.665	172.787	185.513	193.241	158.591	186.53	161.305	157.071	183.79	149.84	0	149.155	172.504	157.439	172.083
		522	2111.42	149.992	156.369	160.507	177.803	139.937	183.404	160.881	174.947	183.028	180.061	192.943	147.568	158.984	152.034	155.321	175.403	150.048	183.227	165.141	133.742	152.402	172.378	174.492	152.443	163.051	191.396	199.05	163.042	146.911	189.61	162.617	182.007	167.933	173.697	194.326	147.487	179.801	187.818	157.864	183.793	159.401	0	154.465	182.146	149.679	167.027
		523	2115.28	146.457	155.137	151.041	171.924	127.977	186.5	155.144	177.469	170.381	181.995	181.56	147.918	156.102	155.202	167.28	176.27	152.992	184.953	161.182	150.468	149.015	181.742	172.655	163.489	169.215	185.942	200.344	162.539	154.453	184.997	164.812	177.61	166.701	172.23	190.725	160.877	182.123	154.46	154.465	182.591	150.164	0	157.452	173.221	152.601	169.266
		524	2119.14	147.273	158.018	159.39	168.432	135.944	180.535	166.571	173.002	166.21	177.182	174.878	151.416	152.78	155.791	166.225	172.89	145.872	167.838	157.489	142.487	149.456	168.003	179.944	0	159.476	189.32	197.589	155.288	154.469	190.838	167.377	188.353	169.922	179.614	185.638	160.377	173.582	153.502	162.911	183.896	146.164	156.779	153.674	182.456	149.347	163.951
		525	2123	148.705	158.138	143.707	175.062	143.149	0	162.66	175.995	168.605	181.353	173.233	146.069	162.679	153.356	155.207	175.525	147.913	182.811	164.742	131.952	147.031	172.18	172.088	166.525	166.863	193.905	209.233	162.367	156.773	191.349	169.872	179.328	177.742	177.659	192.654	158.444	174.444	152.895	166.886	177.904	153.861	148.031	152.77	170.455	149.026	163.879
		526	2126.86	147.565	157.512	149.737	180.284	141.704	0	159.291	175.46	176.038	180.412	178.937	143.568	158.853	138.098	160.701	181.02	148.848	179.979	151.478	142.881	152.547	173.631	178.28	156.177	168.573	199.891	197.494	153.745	149.22	183.921	159.889	175.494	174.546	181.945	186.946	161.591	185.003	154.01	156.663	183.174	147.695	159.794	149.653	170.207	144.902	161.285
		527	2130.72	147.059	159.535	151.619	176.346	0	179.994	160.023	171.098	178.43	172.824	182.396	151.078	166.874	0	172.231	177.701	148.929	173.488	166.93	129.906	149.05	163.555	180.477	164.157	154.156	192.371	201.725	155.55	148.73	183.102	161.023	180.109	164.392	178.704	186.299	162.044	183.753	187.174	167.344	177.283	151.02	0	152.238	172.427	166.882	158.58
		528	2134.58	145.288	154.073	154.18	182.675	142.381	176.975	162.662	175.424	166.791	172.042	182.075	150.968	158.595	141.389	150.575	174.747	151.962	178.109	162.803	144.813	150.856	176.926	181.042	161.221	157.806	188.208	203.204	0	154.707	181.392	157.905	178.879	168.371	180.124	185.712	167.976	183.126	166.111	156.898	196.62	147.979	0	161.788	176.929	153.124	165.477
		529	2138.44	147.71	146.777	155.026	177.67	138.471	179.605	159.417	180.995	169.243	185.81	181.605	146.02	171.17	141.783	161.183	173.134	146.914	184.372	170.757	139.187	159.956	174.001	175.317	161.292	164.87	188.347	213.471	162.125	154.896	182.507	156.015	182.524	172.817	170.63	178.985	160.996	179.763	161.623	159.05	186.811	158.627	149.785	152.382	170.646	163.779	167.058
		530	2142.3	147.96	152.732	144.543	176.341	138.987	177.817	168.349	171.515	182.028	179.371	174.876	148.444	160.019	0	164.504	170	139.99	178.571	159.924	137.021	151.246	170.002	170.193	0	156.775	193.568	211.422	155.737	155.222	178.548	157.781	174.357	174.207	176.447	185.648	169.666	183.228	157.436	158.215	188.808	158.479	0	147.944	167.798	153.055	149.177
		531	2146.16	148.395	159.655	151.558	179.241	138.22	174.303	166.417	170.173	172.393	182.689	165.669	148.133	165.948	147.011	152.346	174.264	136.885	170.306	158.88	136.716	159.164	181.835	176.162	160.846	159.105	197.149	212.95	167.124	157.98	175.066	171.53	178.465	171.702	177.278	185.197	152.33	179.873	152.561	161.902	184.156	155.356	150.914	145.621	175.206	157.686	154.09
		532	2150.02	155.091	153.141	153.583	177.396	136.572	177.459	165.077	169.063	171.149	177.465	176.505	142.485	161.824	135.923	156.509	172.208	137.21	191.295	163.041	145.508	154.497	162.782	168.367	157	164.935	185.492	207.068	166.326	153.596	178.648	163.299	176.313	170.288	181.093	178.213	154.295	181.169	152.158	153.466	183.131	162.432	150.621	150.893	173.754	149.316	156.252
		533	2153.88	151.382	155.901	160.008	175.328	139.329	0	166.207	166.632	166.701	176.232	173.182	150.114	172.768	0	160.692	177.235	139.695	184.275	168.533	137.606	147.738	174.36	166.602	156.779	163.826	189.886	213.807	156.886	159.906	184.872	161.736	175.372	178.207	189.016	178.137	157.505	179.515	156.845	154.524	174.278	163.051	154.514	152.375	178.142	155.359	168.76
		534	2157.74	151.333	147.936	152.846	181.306	0	0	163.474	171.658	172.649	190.664	177.756	159.259	168.919	142.929	156.707	179.697	142.29	182.738	165.59	139.956	149.757	174.601	166.239	153.969	163.791	185.702	217.028	157.504	153.593	178.339	159.935	177.712	171.952	174.83	179.048	155.641	176.995	144.239	155.592	175.383	166.89	137.282	149.55	173.543	148.516	0
		535	2161.6	149.257	150.143	154.588	171.96	0	183.093	163.19	174.123	167.231	182.258	176.75	145.273	167.792	0	151.671	167.448	137.444	179.26	192.814	137.71	153.064	170.662	164.001	152.96	167.315	190.601	216.271	154.107	152.835	178.816	174.516	170.525	166.656	177.253	181.483	154.406	174.866	152.202	155.491	177.407	153.758	0	152.871	182.456	154.86	148.793
		536	2165.46	153.957	151.03	150.112	178.007	141.468	199.611	160.008	158.595	162.992	178.229	177.193	147.777	166.76	141.414	158.245	165.881	142.616	180.754	0	132.338	147.153	175.46	169.968	157.417	162.77	196.693	209.833	158.033	156.383	178.042	156.366	183.298	160.815	176.559	182.957	158.974	179.72	150.731	159.179	186.533	148.219	0	152.749	181.196	159.775	146.548
		537	2169.32	157.872	149.485	145.368	171.973	0	182.497	173.833	161.21	169.055	186.109	179.656	150.761	155.133	0	159.255	172.773	135.448	183.832	164.803	140.363	149.683	168.523	164.374	152.688	162.84	187.284	204.785	169.078	162.105	192.602	169.091	185.485	170.62	178.798	179.435	153.348	173.645	152.201	163.558	179.639	160.149	159.997	153.831	184.169	145.834	146.754
		538	2173.18	148.131	150.189	155.988	178.214	137.371	0	167.623	181.15	159.035	181.644	172.77	144.699	148.786	0	173.131	170.615	134.516	177.163	156.041	137.191	144.564	162.192	170.565	154.495	162.322	196.012	198.148	158.223	156.634	189.247	174.555	180.716	172.477	173.999	181.102	157.126	173.658	150.727	155.535	181.802	165.763	158.913	0	177.12	153.736	156.03
		539	2177.04	148.863	152.535	154.895	171.808	140.379	0	162.12	160.895	181.565	170.66	186.567	139.729	156.568	0	154.146	166.07	139.479	185.199	156.563	139.601	143.317	168.159	167.814	156.159	161.495	190.041	194.465	166.998	158.441	182.357	166.675	193.236	161.687	187.475	193.684	169.967	169.785	142.074	159.423	169.94	155.363	147.267	154.666	173.24	158.109	149.182
		540	2180.9	160.833	150.88	160.068	182.182	135.249	0	163.109	159.609	175.123	175.881	182.697	142.469	0	156.743	180.339	163.962	136.733	178.155	160.46	136.462	153.415	174.95	161.987	159.26	179.172	192.208	201.667	166.094	154.173	180.368	171.514	180.674	157.069	180.947	187.454	167.935	175.245	141.776	149.931	175.279	161.23	148.547	152.255	169.093	147.063	149.622
		541	2184.76	148.646	145.706	166.997	182.29	130.561	163.377	166.108	164.184	172.604	172.472	175.019	136.987	165.894	0	172.474	165.54	137.985	177.605	158.378	137.442	144.594	162.375	173.833	164.206	172.374	198.75	187.948	162.214	161.56	182.218	173.84	184.231	156.457	183.371	186.187	160.886	158.374	148.266	150.114	177.562	150.638	150.434	141.578	168.876	153.795	155.514
		542	2188.62	143.507	149.905	155.97	177.306	136.545	180.653	172.373	169.768	177.454	163.808	181.102	152.579	0	154.761	170.806	164.295	134.558	180.271	173.295	129.202	150.713	167.606	176.221	155.732	164.653	181.212	188.84	164.955	152.854	180.132	170.64	195.98	162.881	179.257	185.571	154.646	182.12	134.611	151.888	174.466	152.129	149.168	0	173.866	157.23	147.539
		543	2192.48	151.48	151.278	155.42	179.722	128.813	186.051	167.907	161.839	183.438	165.76	186.053	143.687	171.847	0	165.022	170.689	140.495	166.553	172.747	136.208	145.602	162.2	173.548	160.302	164.709	188.277	195.246	155.741	160.187	174.484	157.906	187.817	162.392	184.804	199.409	162.567	169.298	147.078	153.176	185.465	153.486	151.644	148.563	185.11	155.237	159.955
		544	2196.34	149.495	154.073	0	181.266	128.679	0	171.915	167.385	185.335	172.632	176.408	143.23	169.627	0	165.948	168.764	133.006	166.641	175.685	133.578	143.973	165.431	171.426	152.895	159.945	196.949	200.786	157.484	152.695	178.16	156.96	180.26	161.57	177.69	191.551	165.672	172.652	150.11	156.124	177.235	163.694	150.533	143.241	176.051	153.712	162.533
		545	2200.2	147.722	145.744	156.909	193.635	138.056	182.63	168.917	165.186	185.002	165.571	178.263	156.467	168.523	0	167.28	166.814	139.154	168.412	162.088	134.19	148.952	182.174	172.189	167.252	168.858	196.415	194.522	154.222	147.024	186.657	167.396	180.85	159.657	170.677	183.653	154.804	174.947	151.668	121.354	183.54	160.342	174.555	0	179.676	149.363	152.915
		546	2204.06	151.207	157.112	151.92	185.274	135.599	181.456	182.462	162.562	186.348	161.4	190.024	148.611	0	0	164.101	174.389	136.906	171.433	169.441	0	139.455	169.054	181.425	163.913	165.648	194.712	195.149	166.725	152.255	177.134	156.656	184.314	157.746	177.538	183.337	164.684	173.896	152.504	155.194	186.014	162.741	162.23	142.74	175.366	149.563	167.994
		547	2207.92	139.588	152.41	152.611	177.779	132.654	175.986	171.141	156.788	182.492	160.097	186.649	152.225	0	0	169.667	167.508	142.621	160.196	158.944	130.248	146.596	183.644	179.636	158.109	171.184	199.269	198.611	155.548	150.514	173.563	167.72	186.962	161.569	173.489	187.14	161.275	172.45	140.209	160.784	178.109	161.988	151.704	152.63	178.379	153.951	162.244
		548	2211.78	144.34	152.015	157.896	177.619	132.568	174.508	158.476	153.321	190.578	161.791	190.971	147.597	0	0	169.276	178.356	141.326	164.617	172.444	122.577	147.513	176.353	166.862	154.738	173.09	203.252	190.379	0	152.077	181.2	169.784	176.25	164.662	182.534	176.068	147.896	174.22	143.452	166.778	181.115	157.043	159.439	0	164.693	152.488	161.667
		549	2215.64	147.394	150.047	160.543	181.939	0	172.522	161.515	163.508	187.228	172.724	192.759	148.777	0	0	174.413	170.341	132.518	173.71	168.112	139.568	146.039	180.73	171.131	163.776	161.739	199.549	200.608	158.327	155.257	184.854	156.582	174.591	159.403	184.732	189.212	0	163.487	138.755	150.729	182.102	157.048	154.6	147.168	171.035	164.503	168.009
		550	2219.5	136.525	158.078	155.015	183.322	131.576	184.384	163.549	161.738	183.144	170.219	190.577	159.393	0	149.031	167.051	166.463	135.119	177.052	155.891	133.466	146.508	172.846	180.339	163.226	161.061	202.442	210.069	0	165.179	180.172	155.194	181.974	176.808	185.641	184.492	162.384	169.465	144.5	156.609	178.486	160.316	155.761	147.865	167.065	163.689	157.397
		551	2223.36	143.951	158.495	0	185.159	0	186.359	155.61	158.243	184.92	152.264	186.95	152.076	0	140.029	176.96	172.177	138.684	171.91	174.394	129.481	141.115	166.192	174.562	155.735	167.531	197.086	192.596	156.024	159.088	186.133	154.774	181.447	159.023	191.312	186.681	166.809	163.471	144.279	162.298	181.284	153.972	153.487	141.502	170.619	168.491	161.572
		552	2227.22	156.323	146.37	158.684	179.44	134.423	173.735	155.122	164.437	186.283	161.597	192.233	160.527	0	0	163.684	173.137	135.726	170.636	160.848	131.156	142.111	173.034	180.75	162.788	166.205	200.838	198.955	0	148.318	191.007	156.143	185.206	157.62	182.66	184.769	161.724	168.159	140.323	155.521	191.472	155.033	155.434	138.178	167.939	163.281	167.713
		553	2231.08	153.969	160.187	0	183.316	130.517	176.8	163.477	157.378	191.433	160.547	188.572	151.607	0	143.929	165.948	174.806	135.612	161.902	165.906	140.274	143.103	167.072	174.438	157.321	173.359	199.931	204.667	0	153.787	185.133	167.422	191.51	164.012	184.863	181.271	155.303	175.354	144.073	154.285	186.995	156.109	165.076	146.309	176.414	161.652	151.22
		554	2234.94	151.684	157.539	153.041	177.485	131.892	168.972	157.447	158.381	188.502	160.837	188.864	163.191	171.638	0	171.989	170.023	138.77	164.38	165.217	128.217	156.79	167.59	173.34	158.635	171.285	196.548	204.544	0	149.582	182.383	0	174.848	164.741	197.569	182.121	170.305	172.014	134.262	149.192	184.447	159.129	154.255	141.802	178.674	157.044	153.571
		555	2238.8	154.472	157.463	163.261	181.108	128.6	174.009	166.944	156.022	191.131	169.319	190.864	153.231	0	152.889	163.035	161.191	140.853	162.809	160.21	129.034	156.009	167.965	176.712	157.675	172.537	189.568	202.088	0	153.854	192.128	166.018	183.346	164.518	189.484	194.24	161.922	186.008	140.53	156.47	186.843	166.301	157.602	136.719	173.528	166.644	152.205
		556	2242.66	155.39	0	162.586	187.758	0	174.179	167.296	168.338	199.356	173.44	193.016	174.773	157.721	144.07	168.973	164.293	132.14	162.121	164.064	140.149	147.672	166.298	179.806	166.765	173.579	191.892	204.005	158.745	149.859	179.071	157.695	181.421	166.198	184.241	194.808	172.774	179.485	140.063	151.352	188.946	157.813	156.432	145.269	179.749	162.192	157.707
		557	2246.52	140.597	0	0	181.557	131.999	180.384	156.156	162.031	193.914	181.934	185.049	159.386	163.72	0	164.911	157.769	144.033	161.47	166.542	127.166	141.188	172.013	170.054	161	167.169	191.763	218.486	0	144.69	181.523	161.21	181.866	167.236	186.673	188.897	161.132	171.022	129.827	142.883	186.125	161.598	143.783	133.429	171.833	158.357	161.969
		558	2250.38	142.317	0	163.757	182.072	123.149	172.268	160.528	163.861	197.235	160.391	180.428	159.521	172.488	134.323	162.228	166.828	147.933	164.409	158.424	126.55	143.909	178.919	174.307	161.677	177.149	198.847	204.712	155.183	146.497	189.385	159.79	180.59	164.651	190.042	191.072	152.674	183.686	135.833	145.011	188.537	152.122	154.435	134.663	169.931	160.292	162.395
		559	2254.24	148.54	153.958	148.528	180.121	0	183.094	162.31	161.821	189.887	168.236	181.643	158.944	168.35	147.354	163.555	173.528	138.129	170.209	156.54	132.582	143.554	170.386	172.391	170.75	169.066	183.246	208.152	0	152.633	190.874	157.197	183.083	163.879	201.355	186.809	157.533	176.316	0	150.836	179.185	159.373	151.018	0	179.157	157.658	163.344
		560	2258.1	154.732	0	168.95	177.791	130.606	179.578	168.02	158.461	191.796	157.432	194.193	157.371	167.54	0	164.965	157.79	130.673	172.853	168.467	134.793	145.347	182.591	168.697	165.732	161.444	194.034	205.606	155.975	164.033	188.187	161.957	189.837	159.885	191.384	188.124	158.964	181.684	127.348	145.99	193.457	195.806	152.104	146.828	176.303	157.258	162.657
		561	2261.96	147.284	142.967	0	183.138	131.977	177.416	168.832	159.584	203.583	170.914	184.813	166.62	170.279	150.874	158.316	159.96	130.423	167.978	167.454	131.898	150.461	170.553	169.054	161.398	170.511	183.604	196.823	0	160.5	187.541	158.705	182.374	154.125	179.88	185.625	0	182.741	135.527	147.493	198.993	149.942	154.358	141.045	176.777	161.11	179.955
		562	2265.82	146.192	154.124	0	177.391	138.167	188.106	175.614	165.413	196.025	174.011	184.393	170.701	0	0	163.862	156.789	136.066	164.265	171.819	133.329	153.268	175.123	163.117	160.488	171.952	197.042	201.662	0	147.401	187.007	157.705	180.578	158.649	188.308	187.613	160.703	170.398	137.099	176.419	194.984	161.323	147.664	130.403	172.899	164.85	163.49
		563	2269.68	139.461	155.177	155.718	178.318	129.376	179.533	162.657	158.02	193.023	161.146	186.777	157.359	0	156.439	169.025	156.122	131.786	163.663	171.592	0	145.216	171.119	172.997	166.311	169.059	190.905	204.629	0	145.066	190.177	156.004	181.145	159.915	181.843	189.667	155.131	173.381	133.729	164.245	199.392	150.947	145.647	141.35	164.927	171.442	162.003
		564	2273.54	147.851	152.404	0	181.565	130.899	195.823	159.342	165.92	192.582	167.132	183.803	168.775	171.334	0	160.212	153.689	131.725	170.881	154.364	138.312	146.182	169.634	172.566	165.278	174.087	191.402	201.936	0	142.698	186.762	161.32	174.832	154.586	194.014	190.29	161.107	173.855	131.03	145.097	202.575	154.816	151.887	136.835	178.914	179.023	168.949
		565	2277.4	143.437	149.537	0	188.116	130.311	184.838	153.632	158.631	192.457	163.204	181.384	171.766	171.217	149.36	176.885	157.492	137.966	170.551	170.007	0	147.673	168.929	168.991	159.379	164.546	199.166	205.96	0	158.795	192.54	155.472	188.782	155.269	187.501	191.114	156.106	182.932	135.848	142.47	201.942	152.846	151.304	136.305	172.255	166.965	162.402
		566	2281.26	147.553	154.386	156.298	182.515	135.768	187.498	158.105	155.481	197.535	164.503	182.864	169.536	171.166	135.516	168.387	150.624	136.333	159.826	159.859	0	148.424	171.835	173.053	153.22	162.348	198.547	211.501	0	143.948	188.11	156.773	186.239	165.886	189.447	187.043	193.032	177.779	136.649	153.54	186.151	157.032	151.768	139.336	175.865	171.56	161.509
		567	2285.12	149.563	143.675	147.957	173.97	128.52	183.596	156.963	149.847	197.573	163.349	183.081	165.763	170.337	141.565	158.282	146.806	0	167.525	175.154	0	154.977	167.473	175.052	146.001	161.267	202.894	218.26	0	152.881	188.462	160.51	179.454	165.043	182.17	184.368	150.394	145.751	129.427	144.477	188.846	147.656	153.098	0	169.785	162.036	167.419
		568	2288.98	149.924	149.972	153.501	184.014	0	192.626	150.354	156.845	199.737	149.434	179.602	162.304	173.355	0	172.635	160.07	148.213	166.927	164.637	131.28	144.227	168.13	173.528	156.684	173.401	192.407	227.926	144.427	148.571	184.434	152.766	195.699	148.615	184.344	197.439	0	191.011	181.705	148.765	181.841	151.619	149.883	128.419	181.4	153.129	165.753
		569	2292.84	141.609	142.282	152.774	176.886	124.699	185.17	160.735	152.986	191.434	164.734	182.679	162.921	177.416	141.99	172.732	163.808	142.403	158.625	153.56	129.841	148.915	165.508	176.231	156.098	171.585	192.801	213.453	144.129	154.618	188.627	167.349	188.357	160.506	193.706	200.539	147.978	184.408	137.558	142.847	186.602	143.657	156.082	136.892	178.939	153.526	168.485
		570	2296.7	145.974	145.986	158.456	166.198	0	177.232	159.581	153.854	193.546	165.385	181.456	161.852	177.703	135.679	158.307	158.895	0	180.407	169.515	133.912	148.927	160.405	183.702	153.873	161.79	194.031	218.202	138.455	157.891	187.147	163.811	182.364	157.078	202.123	192.551	156.831	177.798	140.816	159.676	187.725	146.616	150.116	0	180.008	156.705	170.444
		571	2300.56	150.994	150.444	157.33	182.938	124.484	190.327	165.051	157.504	201.329	158.576	181.507	165.343	171.176	136.737	167.659	159.78	126.235	161.998	164.782	135.338	140.865	159.937	171.38	149.088	169.238	196.559	223.247	142.526	158.576	183.019	154.813	188.474	158.973	193.242	195.877	161.248	178.246	143.022	153.166	186.865	156.178	147.496	136.478	169.836	161.687	170.62
		572	2304.42	154.982	155.394	161.286	178.848	142.415	184.884	163.683	158.317	197.832	151.814	189.189	163.636	154.316	137.043	155.098	161.926	135.831	165.33	158.338	0	134.293	162.95	178.233	150.849	173.442	193.864	205.323	0	156.962	187.817	151.596	195.72	159.449	197.419	197.327	165.436	190.729	136.312	155.562	192.489	0	146.697	139.07	183.884	158.356	165.436
		573	2308.28	153.12	151.723	151.034	179.705	141.859	194.671	0	161.995	196.497	0	193.281	168.59	174.543	0	165.395	168.206	135.543	173.486	152.468	0	139.571	175.593	171.364	155.644	156.782	193.233	208.715	0	158.222	188.691	151.68	188.695	159.854	196.159	194.895	164.727	197.49	142.015	159.863	180.115	150.339	142.543	136.319	174.055	166.506	159.402
		574	2312.14	150.368	156.448	0	175.296	139.772	190.853	165.66	160.774	216.689	0	189.41	166.145	169.249	0	175.094	155.133	139.745	159.311	164.082	0	138.058	168.266	163.768	163.717	167.74	194.262	207	0	154.394	184.288	145.779	194.711	160.068	192.77	193.578	173.042	198.418	130.012	156.458	183.492	147.776	140.542	139.162	174.321	164.154	161.438
		575	2316	146.104	151.988	151.871	182.702	133.017	189.432	148.316	149.667	203.82	0	186.005	167.669	166.672	140.938	157.741	182.4	139.215	170.131	162.576	0	137.852	157.205	182.905	164.419	165.512	195.253	215.256	0	147.098	195.898	145.089	196.85	148.32	188.721	184.371	167.069	188.153	133.932	158.13	185.061	148.615	139.728	128.852	172.227	162.573	167.752
		576	2319.86	141.844	0	0	171.833	137.689	198.469	160.441	145.582	183.363	148.385	181.427	168.894	165.242	140.802	171.891	154.176	138.807	169.34	157.591	128.553	146.987	177.167	174.029	161.808	164.157	197.797	206.303	0	148.393	185.194	157.162	184.866	154.652	196.462	188.753	163.977	190.449	138.758	149.146	191.883	158.863	130.207	136.865	169.795	163.652	178.036
		577	2323.72	152.909	153.699	0	171.43	0	193.641	160.478	143.417	180.15	0	179.354	169.158	165.198	142.276	162.139	155.799	132.057	167.971	163.282	0	150.401	174.83	182.648	160.754	198.571	187.426	202.781	0	149.037	193.052	149.491	178.815	169.975	197.069	185.976	163.95	197.164	136.94	143.715	191.738	151.729	136	142.168	171.533	162.754	160.682
		578	2327.58	146.404	149.552	0	177.427	131.984	185.837	152.471	144.409	206.093	152.702	188.164	157.06	165.293	146.568	163.139	162.832	135.851	169.727	151.543	135.24	131.255	172.556	171.479	165.41	177.178	192.495	209.316	0	144.098	191.227	157.427	187.094	157.612	190.16	192.829	166.623	196.531	129.216	147.784	189.786	156.954	136.562	137.497	173.073	161.661	164.632
		579	2331.44	152.831	160.154	151.361	179.519	127.889	182.79	151.115	158.551	216.712	0	195.869	155.536	166.334	138.783	172.003	166.789	132.724	158.384	159.375	127.586	139.157	167.42	172.907	167.677	167.641	191.062	201.559	0	147.584	191.135	158.327	179.581	165.083	196.736	194.171	157.876	185.23	138.356	140.332	188.41	138.343	135.68	132.757	173.243	156.61	163.759
		580	2335.3	148.996	157.796	159.029	168.896	130.553	171.924	149.729	140.92	168.628	0	187.253	158.263	163.861	186.698	177.672	156.625	132.932	162.529	153.098	135.389	136.58	169.507	159.444	163.323	160.068	186.788	209.756	0	143.797	187.893	159.33	195.471	164.973	193.64	187.626	162.03	180.803	137.982	149.911	184.595	159.49	149.416	133.364	175.115	142.904	170.862
		581	2339.16	143.639	154.939	157.297	177.426	125.716	182.962	163.856	141.649	199.547	0	182.571	158.054	170.091	151.412	177.247	156.249	0	158.794	0	0	137.976	154.561	184.995	160.615	169.923	200.567	205.431	0	138.207	190.625	162.238	179.79	163.285	191.775	188.343	167.999	178.929	130.231	142.475	194.873	162.208	144.808	132.622	177.088	149.433	172.333
		582	2343.02	147.568	154.831	153.806	171.395	130.946	175.937	151.854	155.042	213.856	0	189.112	152.536	173.453	156.895	164.795	154.617	136.41	170.099	149.253	125.378	134.772	155.929	175.441	158.405	173.411	186.521	206.955	0	143.725	188.904	0	180.007	159.88	198.132	180.346	163.977	183.305	137.616	142.138	196.937	161.749	136.911	136.454	179.899	144.451	166.871
		583	2346.88	147.648	149.953	153.206	173.101	132.817	175.558	145.862	152.833	205.72	0	197.204	155.989	167.192	175.786	167.027	169.329	0	157.498	149.092	129.983	131.861	158.992	183.135	156.677	164.644	186.694	213.416	133.036	139.48	173.835	158.453	0	160.872	187.657	184.685	157.521	176.151	130.491	130.964	195.34	153.198	134.286	136.245	175.111	157.896	171.909
		584	2350.74	145.992	151.292	156.256	175.583	133.59	165.881	148.681	153.42	189.326	0	171.772	143.951	165.849	147.26	170.235	158.17	0	163.688	146.997	144.843	140.764	147.451	155.423	161.008	164.075	183.036	219.466	0	131.852	180.227	154.533	185.031	159.698	190.838	185.706	158.945	177.799	121.235	146.497	198.395	153.749	144.533	133.247	180.157	150.602	157.157
		585	2354.6	153.594	147.673	0	166.881	121.583	177.452	153.349	146.177	208.598	0	182.053	146.07	176.781	147.542	167.386	159.917	132.23	156.656	154.631	130.252	134.226	149.33	163.663	157.415	166.957	187.987	221.827	0	139.511	190.753	147.752	0	157.63	189.699	191.252	168.702	178.411	126.442	140.92	180.402	150.341	133.523	136.444	173.439	155.445	170.15
		586	2358.46	139.819	141.285	147.884	165.895	125.594	167.863	157.74	155.463	196.566	0	198.12	150.033	180.209	152.863	167.329	151.951	131.619	160.884	147.512	133.628	132.763	144.268	163.044	156.543	174.82	183.21	213.846	0	135.434	190.729	144.535	0	154.222	197.799	183.823	159.154	177.971	128.224	150.046	190.498	158.257	140.411	136.655	173.108	158.529	155.994
		587	2362.32	142.499	0	146.346	168.872	128.183	171.177	154.609	148.248	201.096	143.307	195.213	145.948	177.206	153.717	180.89	152.466	130.136	182.997	147.534	0	137.114	159.27	157.518	157.587	170.793	183.754	225.371	0	131.113	192.212	146.677	0	147.316	187.719	177.94	162.662	176.068	134.673	148.453	205.218	149.128	140.146	134.622	181.95	156.374	162.715
		588	2366.18	136.744	148.137	160.863	173.851	131.14	183.91	163.427	152.737	202.311	0	182.027	142.886	162.788	147.794	171.567	154.351	136.078	170.708	144.296	0	141.592	153.494	166.322	157.096	165.254	180.805	219.408	143.254	135.015	190.993	144.24	195.613	152.425	205.759	180.609	162.571	188.701	136.516	148.634	183.832	141.859	140.551	127.916	185.556	158.823	155.561
		589	2370.04	140.166	0	147.881	176.046	132.428	170.335	168.483	146.305	215.462	151.479	191.928	134.17	174.884	143.128	172.061	158.135	125.687	160.131	139.641	125.13	134.434	143.635	163.152	156.339	162.339	174.06	213.014	149.298	126.414	182.321	161.77	161.106	147.249	199	191.09	162.414	178.656	130.315	149.593	194.702	146.023	139.093	128.755	172.627	162.774	160.253
		590	2373.9	145.792	145.091	0	168.098	124.713	184.214	158.582	151.759	199.531	143.662	204.28	134.842	177.742	144.664	174.057	162.533	138.247	166.094	143.321	142.313	162.211	146.529	165.664	153.029	160.422	182.356	212.482	0	141.894	180.901	144.996	196.627	157.943	192.946	186.214	174.438	186.299	133.243	162.39	181.972	146.587	138.725	122.772	179.723	152.109	156.207
		591	2377.76	146.399	154.073	151.459	170.338	133.313	176.214	145.835	139.304	192.157	0	187.608	133.615	164.439	156.105	170.658	152.683	139.419	164.111	152.025	0	158.577	148.955	165.382	154.53	162.938	181.767	211.605	0	137.321	191.04	158.251	175.618	154.505	185.485	191.392	160.027	183.419	137.449	147.398	189.806	153.29	139.234	127.14	179.584	145.401	158.288
		592	2381.62	150.118	151.648	0	166.77	133.313	172.005	161.901	140.944	192.251	0	186.972	134.26	170.106	159.556	172.277	154.897	128.013	157.551	139.474	129.293	143.181	151.715	165.861	157.478	168.978	184.209	219.263	0	140.865	189.089	149.326	187.937	153.008	195.23	185.784	166.003	181.69	144.993	156.11	185.533	139.709	141.763	128.179	178.551	147.028	160.423
		593	2385.48	145.63	142.353	151.939	157.389	137.641	178.182	156.596	150.762	202.398	0	190.577	0	160.634	165.953	178.714	153.958	129.232	147.346	138.034	129.753	170.43	157.572	158.302	151.011	160.994	184.04	207.285	0	133.182	191.196	153.445	0	151.045	201.561	183.436	170.679	175.874	130.919	149.02	190.434	131.664	139.217	130.36	174.957	152.911	151.53
		594	2389.34	143.901	151.173	156.17	164.245	129.874	189.785	158.253	135.075	191.872	153.583	193.468	130.676	173.278	164.563	186.775	161.581	139.38	155.345	139.459	0	147.573	137.869	166.253	153.784	160.497	189.123	210.462	153.585	138.556	182.905	149.48	0	151.286	195.07	178.148	173.329	184.834	142.443	152.429	188.079	136.462	137.967	137.176	174.741	160.939	156.821
		595	2393.2	150.269	141.179	151.409	169.194	126.753	181.08	148.821	148.2	200.258	155.937	195.17	0	173.021	161.499	177.837	143.96	137.239	154.386	144.769	0	145.948	139.654	169.832	164.947	167.397	188.011	206.846	0	128.087	194.087	149.869	0	153.474	199.914	183.913	167.404	175.182	127.411	164.96	189.148	142.078	128.987	126.72	173.611	152.231	157.368
		596	2397.06	140.516	144.227	146.892	164.68	134.608	193.516	145.052	151.54	190.616	0	194.212	0	175.871	163.929	170.871	146.584	136.106	161.998	143.417	133.521	146.718	148.379	170.129	156.631	163.549	184.542	211.395	0	133.285	181.723	148.588	0	151.69	192.79	171.557	168.616	167.296	132.757	142.03	185.848	137.513	129.588	124.407	175.833	169.937	151.491
		597	2400.92	153.384	145.393	148.676	159.616	139.052	178.792	145.601	149.204	198.397	146.322	189.92	0	173.128	165.182	180.162	150.257	142.997	162.676	130.114	123.315	175.77	136.591	167.068	157.417	166.379	176.001	210.912	0	133.715	0	148.381	0	158.094	189.775	177.224	183.197	188.987	0	143.5	190.995	148.412	139.099	129.362	167.918	155.326	155.449
		598	2404.78	146.445	143.737	149.73	163.733	137.283	178.749	158.426	145.208	199.443	0	189.643	0	176.244	161.207	174.337	149.524	145.67	163.725	131.353	0	170.504	142.683	158.804	162.737	170.285	185.979	212.286	0	134.823	187.75	150.661	0	156.737	187.893	189.148	171.715	170.617	129.639	158.096	183.555	151.908	141.594	121.933	165.77	155.433	149.424
		599	2408.64	148.188	140.823	0	168.542	0	184.964	166.48	154.179	194.215	0	197.674	130.922	165.744	155.872	168.668	159.579	146.31	163.293	140.773	133.746	179.541	141.288	166.336	159.502	166.441	173.803	220.952	0	133.715	171.073	153.911	0	161.751	193.597	187.228	167.447	175.932	130.098	163.857	194.041	140.528	146.359	0	172.818	154.313	147.838
		600	2412.5	149.178	139.287	149.443	160.947	0	179.321	163.199	141.682	189.24	149.003	185.996	0	172.232	152.193	159.671	153.944	140.908	154.876	136.244	128.889	141.326	149.813	165.467	158.742	161.669	170.029	211.904	0	124.196	178.088	153.504	0	144.294	193.134	176.982	207.313	172.369	133.326	149.374	189.394	142.853	134.194	129.744	171.549	149.232	157.559
		601	2416.36	152.227	145.056	147.873	157.455	136.419	188.832	155.615	136.612	194.581	0	185.076	0	159.395	160.972	164.861	149.809	136.277	160.708	141.954	128.567	153.224	152.039	166.463	162.27	169.168	177.448	211.047	0	125.494	182.496	162.217	0	160.738	202.69	182.731	169.032	179.676	122.453	155.631	191.562	137.124	137.282	133.632	169.419	151.088	146.891
		602	2420.22	142.725	139.687	158.882	149.677	132.063	187.692	147.992	140.738	186.819	142.354	185.165	125.374	166.212	148.752	169.073	147.617	137.881	152.743	135.528	0	147.197	148.336	164.978	163.901	175.268	177.593	206.157	0	126.876	187.783	162.354	191.18	161.688	193.045	184.621	169.163	178.158	123.419	156.268	192.947	147.555	138.82	0	168.68	151.53	158.139
		603	2424.08	144.551	141.969	148.896	151.382	143.021	185.058	159.27	141.896	190.227	0	189.536	125.911	171.72	156.824	175.81	158.374	142.436	155.748	134.17	126.355	141.399	148.233	154.49	162.035	176.478	167.785	218.626	0	129.3	174.557	155.742	186.072	156.048	194.062	171.082	170.005	178.458	117.689	164.147	197.877	138.611	131.35	124.49	175.78	153.718	161.992
		604	2427.94	146.696	142.869	0	152.188	143.371	189.258	158.714	139.563	176.117	0	190.223	124.026	178.535	163.328	173.041	162.77	145.105	167.763	140.053	132.512	138.606	154.669	163.56	153.029	175.313	178.896	222.247	0	131.148	181.12	161.366	193.78	149.229	189.239	172.679	172.308	171.431	0	158.661	189.233	144.111	132.623	131.284	173.502	145.273	163.786
		605	2431.8	140.973	146.486	149.899	149.926	141.181	188.838	163.135	131.14	178.961	0	186.931	0	166.756	149.444	167.337	171.184	142.778	170.33	133.227	0	150.588	145.171	162.018	151.864	170.745	185.802	205.072	0	124.528	185.835	157.779	0	153.024	193.54	164.616	162.861	178.051	116.573	145.95	187.536	137.796	0	0	169.626	148.109	164.263
		606	2435.66	143.836	142.831	156.466	145.336	136.887	175.571	160.871	140.364	188.041	0	185.247	134.671	166.336	152.247	167.616	160.851	147.883	163.253	137.104	0	145.013	143.975	168.593	165.859	160.863	177.626	215.894	0	135.583	0	158.573	0	141.82	178.757	183.721	163.155	185.583	119.922	149.408	193.199	0	119.762	0	175.498	157.917	143.065
		607	2439.52	153.578	136.518	0	145.649	0	182.012	154.2	135.263	194.408	0	193.142	0	157.304	155.548	169.779	0	147.275	158.64	134.127	0	147.169	155.327	171.751	149.534	169.529	176.803	220.859	136.147	131.964	176.117	168.026	0	149.997	184.999	170.549	174.984	178.507	114.839	142.536	194.284	146.623	128.861	125.402	174.7	155.975	149.556
		608	2443.38	136.51	144.109	159.724	155.989	136.854	179.706	151.326	142.62	200.77	0	175.759	125.684	176.59	154.959	180.741	168.513	144.255	168.351	137.012	0	180.661	150.724	168.086	158.959	172.485	187.047	208.518	139.21	139.357	176.734	158.691	0	153.386	185.74	176.141	173.429	173.666	120.719	138.326	187.483	137.288	130.716	130.182	168.74	153.042	0
		609	2447.24	150.995	140.549	0	153.701	136.557	188.682	158.136	131.524	190.703	0	174.702	150.279	159.727	151.848	165.33	170.044	136.194	176.237	130.603	117.386	151.758	139.312	172.247	154.571	166.354	178.711	214.221	138.166	131.087	174.763	153.79	0	143.961	178.829	166.982	169.211	177.828	0	133.914	193.118	127.234	132.837	126.589	175.186	154.886	0
		610	2451.1	154.683	140.827	0	142.738	150.062	185.674	156.254	0	187.773	0	176.606	126.922	162.925	154.907	175.052	155.147	132.107	167.866	130.7	0	156.592	142.705	167.879	160.779	166.356	172.285	214.391	137.953	130.414	182.125	164.249	188.974	150.076	186.888	172.914	173.222	185.642	122.669	147.301	199.924	139.171	129.084	0	186.79	165.535	155.217
		611	2454.96	141.765	136.042	166.813	145.215	135.07	180.518	152.987	138.182	183.659	132.167	184.639	126.185	179.034	152.382	167.292	158.47	147.572	173.278	133.754	119.893	147.98	149.775	165.666	159.366	176.341	178.788	223.488	132.585	124.128	186.474	162.533	188.802	145.448	185.992	172.5	176.049	179.28	127.221	151.727	196.81	136.965	128.457	0	183.211	153.558	154.258
[truncated: 34 more columns]

## Sheet: Background Std
				SptId_14	SptId_15	SptId_16	SptId_18	SptId_20	SptId_21	SptId_22	SptId_23	SptId_26	SptId_27	SptId_28	SptId_30	SptId_32	SptId_33	SptId_34	SptId_36	SptId_37	SptId_40	SptId_41	SptId_42	SptId_43	SptId_45	SptId_47	SptId_48	SptId_49	SptId_50	SptId_51	SptId_52	SptId_54	SptId_55	SptId_56	SptId_57	SptId_59	SptId_62	SptId_63	SptId_64	SptId_65	SptId_66	SptId_69	SptId_70	SptId_72	SptId_74	SptId_75	SptId_76	SptId_77	SptId_79
		0	96.5	0	0	0	0	0	0	0	0	0	0	0	0	0	0	0	0	0	0	0	0	0	0	0	0	0	0	0	0	0	0	0	0	0	0	0	0	0	0	0	0	0	0	0	0	0	0
		1	100.36	0	0	0	0	0	0	0	0	0	0	0	0	0	0	0	0	0	0	0	0	0	0	0	0	0	0	0	0	0	0	0	0	0	0	0	0	0	0	0	0	0	0	0	0	0	0
		2	104.22	0	0	0	0	0	0	0	0	0	0	0	0	0	0	0	0	0	0	0	0	0	0	0	0	0	0	0	0	0	0	0	0	0	0	0	0	0	0	0	0	0	0	0	0	0	0
		3	108.08	0	0	0	0	0	0	0	0	0	0	0	0	0	0	0	0	0	0	0	0	0	0	0	0	0	0	0	0	0	0	0	0	0	0	0	0	0	0	0	0	0	0	0	0	0	0
		4	111.94	0	0	0	0	0	0	0	0	0	0	0	0	0	0	0	0	0	0	0	0	0	0	0	0	0	0	0	0	0	0	0	0	0	0	0	0	0	0	0	0	0	0	0	0	0	0
		5	115.8	0	0	0	0	0	0	0	0	0	0	0	0	0	0	0	0	0	0	0	0	0	0	0	0	0	0	0	0	0	0	0	0	0	0	0	0	0	0	0	0	0	0	0	0	0	0
		6	119.66	0	0	0	0	0	0	0	0	0	0	0	0	0	0	0	0	0	0	0	0	0	0	0	0	0	0	0	66.3625	0	0	0	0	0	0	0	0	0	0	0	0	0	0	0	0	0	0
		7	123.52	0	0	0	0	0	0	0	0	0	0	0	0	0	0	0	0	0	0	0	0	0	0	0	0	0	0	0	0	0	0	0	0	0	0	0	0	0	0	0	0	0	0	0	0	0	0
		8	127.38	0	0	0	0	0	0	0	0	0	0	0	0	0	0	65.8981	0	0	0	0	0	0	0	0	0	0	0	0	0	0	0	0	0	0	0	0	0	0	0	0	0	0	0	0	0	0	0
		9	131.24	0	0	0	0	0	0	0	0	0	0	0	0	0	0	0	0	0	0	0	0	0	0	0	0	0	0	0	0	0	0	0	0	0	0	0	0	0	0	0	0	0	0	0	0	0	0
		10	135.1	0	0	0	0	0	0	0	0	0	0	0	0	0	0	0	0	0	0	0	0	0	0	0	0	0	0	0	0	0	0	0	0	0	0	0	0	0	0	0	0	0	0	0	0	0	0
		11	138.96	0	0	0	0	0	0	0	0	0	0	0	0	0	0	0	0	0	0	0	0	0	0	0	0	0	0	67.9704	0	0	0	0	0	0	0	0	0	0	0	0	0	0	0	0	0	0	0
		12	142.82	0	0	0	0	0	0	0	0	0	0	0	0	0	0	0	0	0	0	0	0	0	0	0	0	0	0	0	0	0	0	0	0	0	0	0	0	0	0	0	0	0	0	0	0	0	0
		13	146.68	0	0	0	0	0	0	0	0	0	0	0	0	0	0	0	0	0	0	0	0	0	0	0	0	0	0	0	0	0	0	0	0	0	0	0	0	0	0	0	0	0	0	0	0	0	0
		14	150.54	0	0	0	0	0	0	0	0	0	0	0	0	0	0	0	0	0	0	0	0	0	0	0	0	0	0	0	0	67.3017	0	0	0	0	0	0	0	0	0	0	0	0	0	0	0	0	0
		15	154.4	0	0	0	0	0	0	0	0	0	0	0	0	0	0	0	0	0	0	0	0	0	0	0	0	0	0	0	0	0	0	0	0	0	0	0	0	0	0	0	0	0	0	0	0	0	0
		16	158.26	0	0	0	0	0	0	0	0	0	0	0	0	0	0	0	0	0	0	0	0	0	0	0	0	0	0	0	0	0	0	0	0	0	0	0	0	0	0	0	0	0	0	0	0	0	0
		17	162.12	0	0	0	0	0	0	0	0	0	0	0	0	0	0	0	0	0	0	0	0	0	0	0	0	0	0	0	0	0	0	0	0	0	0	0	0	69.6487	0	0	0	0	0	0	0	0	0
		18	165.98	0	0	0	0	0	0	0	0	0	0	0	0	0	0	0	0	0	0	0	0	0	0	0	0	0	0	0	0	0	0	0	0	0	0	0	0	0	0	0	0	0	0	0	0	0	0
		19	169.84	0	0	0	0	0	0	0	0	0	0	0	0	0	0	0	0	0	0	0	0	0	0	0	0	0	0	0	0	0	0	0	0	0	0	0	0	0	0	0	0	0	0	0	0	0	0
		20	173.7	0	0	0	0	0	0	0	0	0	0	0	0	0	0	0	0	0	0	0	0	0	0	0	0	0	0	0	0	0	0	0	0	0	0	0	0	0	0	0	0	0	0	0	0	0	0
		21	177.56	0	0	0	0	0	0	0	0	0	0	0	0	0	0	0	0	0	0	0	0	0	0	0	0	0	0	0	0	0	0	0	0	0	0	0	0	0	0	0	0	0	0	0	0	0	0
		22	181.42	0	0	0	0	0	0	0	0	0	0	0	0	0	0	0	0	0	0	0	0	0	0	0	0	0	0	0	0	0	0	0	0	0	0	0	0	0	0	0	0	0	0	0	0	0	0
		23	185.28	0	0	0	0	0	0	0	0	0	0	0	0	0	0	0	0	0	71.6816	0	0	0	0	0	0	0	0	0	0	0	0	0	0	0	0	0	0	0	0	0	0	0	0	0	0	0	0
		24	189.14	0	0	63.0146	0	0	0	0	0	0	0	0	0	0	0	0	0	0	0	0	0	0	0	0	0	0	63.9733	0	0	0	0	0	0	0	0	0	0	0	0	0	0	0	0	0	0	0	0
		25	193	0	0	0	0	0	0	0	0	0	0	0	0	0	0	0	0	0	0	0	0	0	0	0	0	0	0	0	0	0	0	0	0	0	0	0	0	0	0	0	0	0	0	0	0	0	0
		26	196.86	0	0	0	0	0	0	0	0	0	0	0	0	0	0	0	0	0	0	0	0	0	0	0	0	0	0	0	0	0	0	0	0	0	0	0	0	0	0	0	0	0	0	0	0	0	0
		27	200.72	0	0	0	0	0	0	0	0	0	0	0	0	0	0	0	0	0	0	0	0	0	0	0	0	0	0	0	0	0	0	0	0	0	0	0	0	0	0	0	0	0	0	0	0	0	0
		28	204.58	0	0	0	0	0	0	0	0	0	55.4978	0	0	0	0	0	0	0	0	0	0	0	0	0	0	0	0	0	0	0	0	0	0	0	0	0	0	0	0	0	0	0	0	0	0	0	0
		29	208.44	0	0	0	0	0	0	0	0	0	0	0	0	0	0	0	0	0	0	0	0	0	0	0	0	0	0	0	0	0	0	0	0	0	0	0	0	0	0	0	0	0	0	0	0	0	0
		30	212.3	0	0	0	0	0	0	0	0	0	0	0	0	0	0	0	0	0	0	0	0	0	0	0	0	0	0	0	0	0	0	0	0	0	0	0	0	0	0	0	0	0	0	0	0	0	0
		31	216.16	0	0	0	0	0	0	0	0	0	0	0	0	0	0	0	0	0	0	0	0	0	0	0	0	0	0	0	0	0	0	0	0	0	0	0	0	0	0	0	0	0	0	0	0	0	61.0686
		32	220.02	0	0	0	0	0	0	0	0	0	0	0	0	0	0	0	0	0	0	0	0	0	0	0	0	0	0	0	0	0	0	0	0	0	0	69.1514	0	0	0	0	0	0	0	0	0	0	0
		33	223.88	0	0	0	0	0	0	0	0	0	0	0	0	0	0	0	0	0	0	0	0	0	0	0	0	0	0	0	0	0	0	0	0	0	0	0	0	0	0	0	0	0	0	0	0	0	0
		34	227.74	0	0	0	0	0	0	0	0	0	0	0	0	0	0	0	0	0	0	0	0	0	0	0	0	0	0	0	0	0	0	0	0	63.5631	0	0	0	0	0	0	0	0	0	0	0	0	0
		35	231.6	0	0	0	0	0	0	0	0	0	0	0	0	0	0	0	0	0	0	0	0	0	0	0	0	0	0	0	0	0	0	0	0	0	0	0	0	0	0	0	0	0	0	0	0	0	0
		36	235.46	0	0	0	0	0	0	0	0	0	0	0	0	0	0	0	0	0	0	0	0	0	0	0	0	0	0	0	0	0	79.9684	0	0	0	0	0	0	0	0	0	0	0	0	0	0	0	0
		37	239.32	0	0	0	0	0	0	0	0	0	0	0	0	0	0	0	0	0	0	0	0	0	0	0	0	0	0	0	0	0	0	0	0	0	0	0	0	0	0	0	0	0	0	0	0	0	0
		38	243.18	0	0	0	0	0	0	0	0	0	0	0	0	0	0	0	0	0	0	0	0	0	84.143	0	0	0	0	64.6786	0	0	0	0	0	0	0	0	0	0	0	0	0	0	0	0	0	0	0
		39	247.04	0	0	0	0	0	0	0	0	0	0	0	0	0	0	0	0	0	0	0	0	0	0	0	0	64.2876	0	0	0	0	0	0	0	0	0	0	0	0	0	0	0	0	0	0	0	0	0
		40	250.9	0	0	0	0	0	0	0	0	0	0	0	0	0	0	0	0	0	0	0	0	0	0	0	0	0	0	0	0	0	0	0	65.4766	0	0	0	0	0	0	0	0	0	0	0	0	0	0
		41	254.76	0	0	0	0	0	0	0	0	0	0	0	0	0	0	0	0	0	0	0	0	0	0	0	0	0	0	0	0	0	0	0	0	0	0	0	0	0	0	0	0	0	0	0	0	0	0
		42	258.62	0	0	74.4922	0	0	0	0	0	0	0	0	0	0	0	0	0	0	0	0	0	0	0	0	0	0	0	0	0	0	0	0	0	0	0	0	0	0	0	0	0	68.8965	0	0	0	0	0
		43	262.48	0	0	0	0	0	74.3132	0	0	0	0	0	0	0	0	0	0	0	0	0	0	0	0	0	0	0	0	0	0	0	0	0	0	0	0	0	0	0	0	0	0	0	0	0	0	0	0
		44	266.34	0	0	0	0	0	0	0	0	0	0	0	0	0	0	0	0	0	0	0	0	0	0	0	0	0	0	0	0	0	0	0	0	0	0	0	0	0	0	0	0	0	0	0	0	0	0
		45	270.2	65.6544	0	0	0	0	66.7333	0	0	0	0	0	0	0	0	0	0	0	0	0	0	0	0	0	0	0	0	0	0	0	0	0	0	0	0	0	0	0	0	0	0	0	0	0	0	0	0
		46	274.06	0	0	0	0	0	0	0	0	0	0	0	0	0	0	0	0	0	0	0	0	0	0	0	0	0	0	0	0	0	0	0	0	69.4687	0	0	0	0	0	0	0	0	0	0	0	0	0
		47	277.92	0	0	0	0	0	67.8809	0	0	0	0	0	0	0	0	0	0	0	0	0	0	0	0	0	0	0	0	75.2934	0	0	0	0	0	0	0	0	0	0	0	0	0	0	0	0	0	0	0
		48	281.78	0	0	0	0	0	0	0	0	0	0	0	0	0	0	0	0	0	0	0	0	0	0	0	0	0	0	0	0	0	0	0	0	0	0	0	0	0	0	0	0	0	0	0	0	0	0
		49	285.64	0	0	0	0	0	0	0	0	0	0	0	0	0	0	0	0	0	0	0	0	0	0	0	0	0	0	63.6368	0	0	0	0	0	0	0	0	0	0	0	0	0	0	0	0	0	0	0
		50	289.5	0	0	0	0	0	0	0	0	0	0	0	0	0	0	0	85.143	0	0	0	0	0	0	0	0	0	0	64.0619	0	0	0	0	0	0	0	0	0	0	0	0	0	0	0	0	0	0	0
		51	293.36	0	0	0	0	0	0	0	0	0	0	0	0	0	0	0	0	0	0	0	0	0	0	0	0	0	0	0	0	0	0	0	0	0	0	0	0	0	0	79.6983	0	0	0	0	0	0	71.1074
		52	297.22	0	0	0	0	0	0	0	0	0	0	0	0	0	0	0	0	0	0	0	0	0	0	0	0	0	0	0	0	0	0	0	0	0	0	0	0	0	0	0	0	0	0	0	0	0	0
		53	301.08	0	0	0	0	61.9865	0	0	0	0	0	0	0	0	0	0	0	0	0	0	0	0	0	0	0	0	0	0	0	0	0	0	0	0	0	0	0	0	0	0	0	0	0	0	0	0	0
		54	304.94	0	0	0	0	0	0	0	0	0	0	0	0	0	0	0	0	0	0	0	0	0	0	0	0	0	0	0	0	0	0	0	0	0	0	0	0	0	0	0	0	0	0	0	0	0	0
		55	308.8	0	0	0	0	0	0	64.6599	0	0	0	0	0	0	0	64.8565	0	0	0	0	0	0	0	0	0	0	0	0	0	0	0	0	0	0	0	0	0	0	0	0	0	0	0	0	0	0	78.652
		56	312.66	0	0	0	0	0	65.3322	0	0	0	0	0	0	0	0	0	0	0	0	0	0	0	0	0	0	0	0	0	0	0	0	0	0	0	78.8888	0	0	0	0	0	0	70.4203	0	0	0	0	0
		57	316.52	0	0	0	0	0	0	0	0	0	0	0	0	0	0	0	0	0	0	0	0	0	0	0	74.0124	0	0	0	0	0	0	0	0	0	0	0	0	0	0	0	0	0	0	0	0	0	0
		58	320.38	0	0	0	0	0	0	0	0	0	0	0	0	0	0	0	0	0	0	0	0	0	0	0	0	0	0	0	0	0	0	0	0	0	0	0	0	0	0	0	0	0	0	0	65.6266	0	0
		59	324.24	0	0	0	0	0	0	0	0	0	0	0	0	0	0	0	0	0	0	0	0	0	0	0	0	0	0	0	0	0	0	0	0	0	0	0	0	0	0	0	0	0	0	0	0	0	0
		60	328.1	0	0	0	0	0	0	0	0	0	0	0	0	0	0	0	0	0	0	0	0	0	0	71.1667	0	0	0	0	0	0	0	0	0	0	0	0	0	0	0	0	0	0	0	0	0	0	0
		61	331.96	0	0	0	0	0	0	0	0	0	0	0	0	0	0	0	0	0	0	0	0	0	0	0	0	0	0	0	0	0	0	0	0	0	0	0	0	0	0	0	0	0	0	0	0	0	0
		62	335.82	0	0	0	0	0	0	0	0	0	0	0	0	0	0	0	0	0	0	0	0	0	0	0	0	61.2351	0	0	0	0	0	0	0	0	0	0	0	0	0	0	0	0	0	0	0	73.5902	0
		63	339.68	0	0	0	0	0	0	0	0	0	0	0	0	0	0	0	0	0	0	0	0	0	0	0	0	0	0	0	0	0	0	0	0	0	0	0	0	0	0	0	0	0	0	0	0	0	0
		64	343.54	0	0	0	0	0	0	0	0	0	0	0	0	0	0	0	0	0	0	0	0	0	0	0	0	0	0	0	0	0	0	0	0	0	0	0	0	0	0	0	0	0	0	0	0	0	0
		65	347.4	0	0	0	0	0	0	0	0	0	0	0	0	0	0	0	0	0	0	0	0	0	0	0	0	0	0	0	0	0	0	0	0	0	0	0	0	0	0	0	0	0	0	0	0	64.4346	0
		66	351.26	0	0	0	0	0	0	0	0	0	0	0	0	0	0	0	0	0	0	0	0	0	0	0	0	0	0	0	0	0	0	0	0	0	0	0	0	0	0	0	0	0	0	0	0	0	0
		67	355.12	0	0	0	0	0	0	0	0	0	0	0	0	0	0	0	0	0	0	0	0	0	0	0	0	0	0	0	0	0	0	0	0	0	0	0	0	0	0	0	0	0	0	0	0	0	0
		68	358.98	0	0	0	0	0	0	0	0	0	0	0	0	0	0	0	0	0	0	0	0	0	0	0	0	0	0	0	0	0	0	0	0	0	0	0	0	0	0	0	0	0	0	0	0	0	0
		69	362.84	0	0	70.8279	0	0	0	0	0	0	0	0	0	0	0	0	0	0	0	0	0	0	0	0	0	0	0	0	0	0	0	0	0	0	0	0	0	0	0	0	0	0	0	0	0	0	0
		70	366.7	0	0	0	0	0	0	0	0	0	0	0	0	0	0	0	0	0	0	0	0	0	0	0	0	0	0	0	0	0	0	0	0	0	0	0	0	71.9312	0	0	0	0	0	0	0	0	0
		71	370.56	0	0	0	0	0	0	0	0	0	0	0	0	0	0	0	0	0	0	0	0	0	0	69.1997	0	0	0	0	0	0	0	0	0	0	0	0	0	0	0	0	0	0	0	0	0	0	0
		72	374.42	0	0	0	0	0	0	0	0	0	0	0	0	0	0	0	0	0	0	0	0	0	0	0	0	0	0	0	0	0	0	0	0	0	0	0	0	0	0	0	0	62.3195	0	0	0	0	0
		73	378.28	0	0	0	0	0	0	0	0	0	0	0	0	63.3718	0	0	0	0	0	0	0	0	0	0	0	0	0	0	0	0	0	0	0	0	0	0	0	0	0	0	0	0	0	0	0	0	0
		74	382.14	0	0	0	0	0	0	0	0	0	0	0	0	0	0	0	0	0	0	0	0	0	0	0	0	0	0	0	0	0	0	0	0	0	0	0	0	0	0	0	0	0	0	0	0	0	61.3312
		75	386	0	0	0	0	0	0	0	0	0	0	0	0	0	0	0	0	0	0	0	0	0	0	0	0	0	0	0	0	0	0	0	0	0	0	0	0	0	0	0	0	0	0	0	0	0	0
		76	389.86	0	0	0	0	0	0	0	0	0	0	0	0	0	0	0	0	0	0	0	0	0	0	0	0	0	0	0	0	0	0	0	0	0	0	0	0	0	0	0	0	0	0	0	0	0	0
		77	393.72	0	0	0	0	0	0	0	0	0	0	0	0	0	0	0	0	0	0	0	0	0	0	0	0	0	0	0	0	0	0	0	0	0	0	0	0	0	0	0	0	0	0	0	0	0	0
		78	397.58	0	0	0	0	0	0	0	0	0	0	0	0	0	0	0	0	0	0	0	0	0	0	0	0	0	0	0	0	0	0	0	0	0	0	0	0	0	0	0	0	0	0	0	0	0	0
		79	401.44	0	0	0	0	0	0	0	0	0	0	0	0	0	0	0	0	0	0	0	0	0	0	0	0	0	0	0	0	0	0	0	0	0	0	0	0	0	0	0	0	0	0	0	0	0	0
		80	405.3	0	0	0	0	0	0	0	0	0	0	0	0	0	0	0	0	0	0	0	0	0	0	0	0	0	0	0	0	0	0	0	0	0	0	0	0	0	0	0	0	0	0	0	0	0	0
		81	409.16	0	0	0	0	0	0	0	0	0	0	0	0	0	0	0	0	0	0	0	0	0	0	0	0	0	0	0	0	0	0	0	0	0	0	0	0	0	0	0	0	0	0	0	0	0	0
		82	413.02	0	0	0	0	0	0	0	0	0	0	0	0	0	0	0	0	0	0	0	0	0	0	0	0	0	0	0	0	0	0	0	0	0	0	0	0	0	0	0	0	0	0	0	0	0	0
		83	416.88	0	0	0	0	0	0	0	0	0	0	0	0	0	0	0	0	0	0	0	0	0	0	0	0	0	0	0	0	0	0	0	0	0	0	0	0	0	0	0	0	0	0	0	0	0	0
		84	420.74	0	0	0	0	0	0	0	0	0	0	0	0	0	0	0	0	0	0	0	0	0	0	0	0	0	0	0	0	0	0	0	0	0	0	0	0	0	0	0	0	0	0	0	0	0	0
		85	424.6	61.7023	0	0	0	0	0	0	0	0	0	0	0	0	0	0	0	0	0	0	0	0	0	0	0	0	0	0	0	0	0	0	0	0	0	0	0	0	0	0	0	0	0	0	0	0	0
		86	428.46	0	0	0	0	0	0	0	0	0	0	0	0	0	0	0	0	0	0	0	0	0	0	0	0	0	0	0	0	0	0	0	0	0	0	0	0	0	0	0	0	64.6536	0	0	0	0	0
		87	432.32	0	0	0	0	0	0	0	0	0	0	0	0	0	0	0	0	0	0	0	0	0	0	0	0	0	0	0	0	0	0	0	0	0	0	65.3199	0	0	62.8873	0	0	63.5951	0	0	0	0	0
		88	436.18	0	0	0	0	0	0	0	0	0	0	0	0	0	0	0	0	0	0	0	0	0	0	0	0	0	0	0	0	0	0	0	0	0	0	0	0	0	0	0	0	63.4454	0	0	0	0	0
		89	440.04	0	0	0	0	0	67.6407	0	0	0	0	0	0	0	0	0	0	0	0	0	0	0	0	0	0	0	0	0	0	0	0	0	0	0	0	0	0	0	0	0	0	63.2942	0	0	0	0	0
		90	443.9	0	0	0	0	0	0	0	0	0	0	0	0	0	0	0	0	0	0	0	0	0	0	0	0	0	0	0	0	0	0	0	0	0	0	0	0	0	0	0	0	63.55	0	0	0	0	0
		91	447.76	0	0	0	0	0	0	0	0	61.5931	0	0	0	0	0	0	0	0	0	0	0	0	0	0	0	63.088	0	0	0	0	0	0	0	0	0	0	0	0	0	0	0	63.3464	0	0	0	0	0
		92	451.62	0	0	0	0	0	0	0	0	0	0	0	0	0	0	0	0	0	0	0	0	0	0	0	0	65.3886	0	0	0	0	0	0	0	0	0	0	0	0	0	0	0	67.7935	0	0	0	0	0
		93	455.48	0	0	68.0246	0	0	0	0	0	0	0	0	0	0	0	0	0	0	0	0	0	0	0	0	0	64.3578	0	0	0	0	0	0	0	0	0	0	0	0	0	0	0	63.2469	0	0	0	0	0
		94	459.34	0	0	0	0	0	0	0	0	0	0	0	0	0	0	0	0	60.183	0	0	0	0	0	0	0	67.8529	0	0	0	0	0	0	0	0	0	0	0	0	0	0	0	63.0393	0	0	0	0	0
		95	463.2	0	0	0	0	0	0	0	0	0	0	0	0	0	0	0	0	0	0	0	0	0	0	0	0	65.3485	0	0	0	0	0	0	0	0	0	0	0	0	0	0	0	65.7722	0	0	0	0	0
		96	467.06	0	0	0	0	0	0	0	0	0	0	0	0	0	0	0	0	0	0	0	0	0	0	0	0	63.3677	0	0	0	0	0	0	0	0	0	0	0	0	0	0	0	60.1734	0	0	0	0	0
		97	470.92	0	0	0	0	0	0	0	0	0	0	0	0	0	65.8595	0	0	0	0	0	0	0	0	0	0	59.4306	0	0	0	0	0	0	0	0	0	0	0	0	0	0	0	62.0976	0	0	0	0	0
		98	474.78	0	0	0	0	0	0	0	0	0	0	0	0	0	0	0	0	0	0	0	0	0	0	0	0	62.8017	0	0	0	0	0	0	0	0	0	0	0	0	0	0	0	64.2009	0	0	0	0	0
		99	478.64	0	0	0	0	0	0	0	0	0	0	0	0	0	0	0	0	0	0	0	0	0	0	0	0	66.8004	0	0	0	0	0	0	0	0	0	0	0	0	0	0	0	66.9171	0	0	0	0	0
		100	482.5	0	0	0	0	0	0	0	0	0	0	0	0	0	0	0	0	0	0	0	0	0	0	0	0	66.5016	0	65.5017	0	0	0	0	0	0	0	0	0	0	0	0	0	59.2832	0	0	0	0	0
		101	486.36	0	0	0	0	0	0	0	0	0	0	0	0	0	0	0	0	0	0	0	0	0	0	0	0	60.6483	0	68.7267	0	0	0	0	0	0	0	0	0	0	0	0	0	62.9328	0	0	0	0	0
		102	490.22	0	0	0	0	0	0	0	0	0	0	0	0	0	62.2141	0	0	0	0	0	0	0	0	64.9708	0	63.1143	0	66.4121	0	0	0	0	0	0	0	0	0	0	0	0	0	64.3103	0	0	0	0	0
		103	494.08	0	0	0	0	0	0	0	0	0	0	0	0	0	65.116	0	0	0	0	0	0	0	0	0	0	64.6758	0	66.8618	0	0	0	0	0	0	0	0	0	0	0	0	0	66.1338	0	0	0	0	0
		104	497.94	0	0	0	0	0	0	0	0	0	0	0	0	0	0	0	0	0	0	0	0	0	0	0	0	60.594	0	60.9345	0	0	0	0	0	0	0	0	0	0	0	0	0	67.6828	0	0	0	0	0
		105	501.8	0	0	0	0	0	0	0	0	0	0	0	0	0	63.9205	0	0	0	0	0	0	0	0	0	0	67.0516	0	63.9479	0	0	0	0	0	0	0	0	0	0	0	0	0	62.3166	0	0	0	0	0
		106	505.66	0	0	0	63.916	0	0	0	0	0	0	0	0	0	64.1224	0	0	0	0	0	0	0	0	0	0	63.4754	0	65.9467	0	0	0	0	0	0	0	0	0	0	0	0	0	61.6486	0	0	0	0	0
		107	509.52	0	0	0	0	0	0	0	0	0	0	0	0	0	64.3954	0	0	0	0	0	0	0	0	0	0	63.2438	0	66.8266	0	0	0	0	0	0	0	0	0	0	0	0	0	59.886	0	0	0	0	0
		108	513.38	0	0	0	0	0	0	0	0	0	0	0	0	66.4379	62.6402	0	0	0	0	0	0	0	0	0	0	65.9568	0	64.9425	0	0	0	0	0	0	0	0	0	0	0	0	0	66.7211	0	0	0	0	0
		109	517.24	0	0	0	0	0	0	0	0	0	64.8337	0	0	63.5132	68.1399	0	0	0	0	0	0	0	0	0	0	65.6186	0	64.9626	0	0	0	0	0	0	0	0	0	0	0	0	0	62.8539	0	0	0	0	0
		110	521.1	0	0	0	0	0	0	0	0	0	0	0	0	64.1285	62.1918	0	0	0	0	0	0	0	0	0	0	63.4353	0	63.6636	0	0	0	0	0	0	0	0	0	0	0	0	0	64.7539	0	0	0	0	0
		111	524.96	0	0	0	0	0	0	0	0	0	0	0	0	0	62.3748	0	0	0	0	0	0	0	0	0	0	62.1049	0	59.9509	0	0	0	0	0	0	0	0	0	0	0	0	0	64.9224	0	0	0	0	0
		112	528.82	0	0	0	0	0	0	0	0	0	0	0	0	66.3629	59.4179	0	0	0	0	0	0	0	0	0	0	61.9927	0	65.6031	0	0	0	0	0	0	0	0	0	0	0	0	0	0	0	0	0	0	0
		113	532.68	0	0	0	0	0	0	0	0	0	0	0	0	64.0453	61.4408	0	0	0	0	0	0	0	0	0	0	61.9087	0	62.0874	0	0	0	0	0	0	0	0	0	0	0	0	69.6698	63.9406	0	0	0	0	0
		114	536.54	0	0	0	0	0	0	0	0	0	0	0	0	69.933	62.744	0	0	0	0	0	0	0	0	0	0	59.266	0	63.2717	0	0	0	71.0831	0	0	0	0	0	0	0	0	0	62.2786	0	0	0	0	0
		115	540.4	0	0	0	0	0	0	0	0	0	0	0	0	64.5523	57.0835	0	0	0	0	0	0	0	0	0	0	62.4	0	66.702	0	0	0	0	0	0	0	0	0	0	0	0	0	0	0	0	0	0	67.2708
		116	544.26	0	0	0	0	0	0	0	0	0	0	0	0	65.5179	62.5417	0	0	0	0	0	0	0	0	0	0	67.0266	0	65.6677	0	0	0	0	0	0	0	0	0	0	0	0	0	65.1083	0	0	0	0	0
		117	548.12	0	0	0	0	0	0	0	67.663	0	65.5083	0	0	63.7469	62.8572	0	0	0	0	0	0	0	0	0	0	64.168	0	66.4483	0	0	0	0	0	0	0	0	0	0	0	0	0	0	0	0	0	0	0
		118	551.98	0	0	0	0	0	0	0	0	0	0	0	0	64.9093	62.0926	0	0	0	0	0	0	0	0	0	0	64.2695	0	64.9809	0	0	0	0	0	0	0	0	0	0	0	0	73.0987	0	0	0	0	0	0
		119	555.84	0	0	0	0	0	0	0	0	0	0	0	0	64.8487	64.224	0	0	0	0	0	0	0	0	0	0	63.7371	0	66.8817	0	0	0	0	0	0	0	0	0	0	0	0	0	0	0	0	0	0	0
		120	559.7	0	0	0	0	0	0	0	0	0	0	0	0	65.2757	63.0149	0	0	0	0	0	0	0	0	0	0	63.7048	0	60.9222	0	0	0	0	0	0	0	0	0	0	0	0	0	0	0	0	0	0	0
		121	563.56	0	0	0	0	0	0	0	0	0	0	0	0	64.066	67.3282	0	67.39	61.4276	67.5302	0	0	0	0	0	0	66.2363	0	66.4142	0	0	0	0	0	0	0	0	0	0	0	0	0	0	0	0	0	0	0
		122	567.42	0	0	0	0	0	0	0	0	0	0	0	0	68.4286	64.9712	0	0	0	0	0	0	0	0	0	0	62.9923	0	65.9006	0	0	0	0	0	0	0	0	0	0	0	0	0	0	0	0	0	0	0
		123	571.28	0	0	0	0	0	0	0	0	0	0	0	0	64.4464	65.2256	0	0	0	0	0	0	0	0	0	0	61.9811	0	67.3287	0	0	62.9628	0	0	0	0	0	0	0	0	0	0	0	0	0	0	0	0
		124	575.14	0	0	0	0	0	0	0	0	0	0	0	0	65.3025	65.0168	0	0	0	0	0	0	0	0	0	0	63.5336	0	62.263	0	63.506	0	0	0	0	0	0	0	0	0	0	0	0	0	0	0	0	0
		125	579	0	0	0	0	0	0	0	0	0	0	0	0	68.1046	65.3141	0	0	0	0	0	0	0	0	0	0	62.6481	0	65.1391	0	0	0	0	0	0	0	0	0	0	0	0	0	70.2712	0	0	0	0	0
		126	582.86	0	75.021	0	0	0	0	0	0	0	0	0	0	68.5469	63.9773	0	0	0	0	0	0	0	0	0	0	65.045	0	69.0715	0	0	0	0	0	0	0	0	0	0	0	0	0	0	0	0	0	0	0
		127	586.72	0	0	0	0	0	0	0	0	0	0	0	0	64.0766	65.35	0	0	0	0	0	0	0	0	0	0	65.5725	0	65.9472	0	0	0	0	0	0	0	0	0	0	0	0	0	0	0	0	0	0	0
		128	590.58	0	0	0	0	0	0	0	0	0	0	0	0	66.5949	59.4704	0	0	0	0	0	0	0	0	0	0	63.9303	0	64.8562	0	0	0	0	0	0	0	0	0	0	0	0	0	0	0	0	0	0	0
		129	594.44	0	0	0	0	0	0	0	0	0	0	0	0	64.1819	61.4229	0	0	0	0	66.4041	0	0	0	0	0	66.8268	0	68.7036	0	0	0	0	0	0	0	0	0	0	0	0	0	0	0	0	0	0	0
		130	598.3	0	0	0	0	0	0	0	0	0	0	0	0	71.6645	64.8262	0	0	0	0	0	0	0	0	0	0	60.9628	0	62.5948	0	0	0	0	0	0	0	0	0	0	0	0	0	0	0	0	0	0	0
		131	602.16	0	0	0	0	0	0	0	0	0	0	0	0	64.9653	59.7108	0	0	0	0	0	0	0	0	0	0	58.8364	0	64.5712	0	0	0	0	0	0	0	0	0	0	0	0	0	0	0	0	0	0	0
		132	606.02	0	0	0	0	0	0	0	0	0	0	0	0	67.8286	65.7704	0	0	79.1204	0	0	0	0	0	0	0	68.3164	0	65.8468	0	0	0	0	0	0	0	0	0	0	0	0	0	0	0	0	0	0	0
		133	609.88	0	0	0	0	0	0	0	0	0	0	0	0	64.207	62.8609	0	0	0	0	0	0	0	0	0	0	62.7961	0	64.6287	0	0	0	0	0	0	0	0	0	0	0	0	0	0	0	0	0	0	0
		134	613.74	0	0	0	0	0	0	0	0	0	0	0	0	67.0236	63.9054	0	0	0	0	0	0	0	0	0	0	68.9022	0	65.6898	0	0	0	0	0	0	0	0	0	0	0	0	0	0	0	0	0	0	0
		135	617.6	0	0	0	0	0	0	0	0	0	0	0	0	66.3061	62.298	0	0	0	0	0	0	0	0	0	0	63.245	0	69.5443	0	75.4236	0	0	0	0	0	0	0	0	0	76.8286	0	0	0	0	0	0	0
		136	621.46	0	0	0	0	0	0	0	0	0	0	0	0	72.1552	62.6429	0	0	0	0	68.1874	0	0	0	0	0	62.0826	0	66.5408	0	0	0	0	0	0	0	0	0	0	0	0	0	0	0	0	0	0	0
		137	625.32	0	0	0	0	0	0	0	0	0	0	0	0	64.7061	61.4194	0	0	0	0	65.47	0	0	0	0	0	64.4616	0	64.4508	0	0	0	0	0	0	0	0	0	0	0	0	0	0	0	0	0	0	66.8987
		138	629.18	0	0	0	0	0	0	0	0	0	0	0	0	67.1823	64.1515	0	0	0	0	66.6303	0	0	0	0	0	63.4396	0	64.4061	0	0	0	0	0	0	0	0	0	0	0	0	0	0	0	0	0	0	0
		139	633.04	0	0	0	0	0	0	0	0	0	0	0	0	66.1405	62.492	0	0	0	0	62.6979	0	0	0	0	0	65.245	0	68.3877	0	0	0	0	69.7605	0	0	0	0	0	0	0	0	0	0	0	0	0	0
		140	636.9	0	0	0	0	0	0	0	0	0	0	0	0	62.4717	59.6044	0	0	0	0	0	0	0	0	0	0	67.3146	0	63.1294	0	0	0	0	0	0	0	0	0	0	0	0	0	0	0	0	0	0	0
		141	640.76	0	0	0	0	0	0	0	0	0	0	0	0	64.7104	62.4414	0	0	0	0	0	0	0	0	0	0	63.7922	0	66.9727	0	0	0	0	0	0	0	0	0	0	0	0	0	0	0	0	0	0	0
		142	644.62	0	0	0	0	0	0	0	0	0	0	0	0	65.4022	64.4697	0	0	0	0	65.2159	0	0	0	0	0	63.8031	0	63.0602	0	0	0	0	0	0	0	0	0	0	0	0	0	0	0	0	0	0	0
		143	648.48	0	0	0	0	0	65.1078	0	0	0	0	0	0	65.2158	64.1189	0	0	0	0	62.4393	0	0	0	0	0	64.3895	0	61.5844	0	0	0	0	0	0	0	0	0	0	0	0	0	0	0	0	0	0	0
		144	652.34	0	0	0	0	0	0	0	0	0	0	0	0	65.4251	62.526	0	0	0	0	65.3505	0	0	0	0	0	67.1383	0	71.3542	0	0	0	0	0	0	0	0	0	0	0	0	0	0	0	0	0	0	0
		145	656.2	0	0	0	0	0	0	0	0	0	0	0	0	0	61.207	0	0	0	64.6321	67.4968	0	0	0	0	0	67.0453	0	65.9677	0	0	0	0	0	0	0	0	0	0	0	0	0	0	0	0	0	0	0
		146	660.06	0	0	0	0	0	0	0	0	0	0	0	0	64.526	64.4775	0	0	0	0	67.0158	0	0	0	0	0	64.2257	0	68.4227	0	0	0	0	0	0	0	0	0	0	0	0	0	0	0	0	0	0	0
		147	663.92	0	0	0	0	0	0	0	0	0	0	0	0	62.206	64.5303	0	0	0	0	64.3239	0	0	0	0	0	62.7236	0	70.4018	0	0	0	0	0	0	0	0	0	0	0	0	0	0	0	0	0	0	0
		148	667.78	0	0	0	0	0	0	0	0	0	0	0	0	60.9205	63.8184	0	0	0	0	65.8501	0	0	0	0	0	64.614	0	67.0158	0	0	0	0	0	0	0	0	0	0	0	0	0	0	0	0	0	0	0
		149	671.64	0	0	0	0	0	0	0	0	0	0	0	0	65.899	64.3115	0	0	0	0	70.2182	0	0	0	0	0	61.7612	0	0	0	0	0	0	0	0	0	0	0	0	0	0	0	0	0	0	0	0	0
		150	675.5	0	0	0	0	0	0	0	0	0	0	0	0	64.6398	66.2364	0	0	0	0	61.621	0	0	75.7344	0	0	64.0686	0	0	0	0	0	0	0	0	0	0	0	0	0	0	0	0	0	0	0	0	0
		151	679.36	0	0	0	0	0	0	0	0	0	0	0	0	65.8438	65.8744	0	0	0	0	62.3809	0	0	0	0	0	63.0628	0	68.654	0	0	0	0	0	0	0	0	0	0	0	0	0	0	0	0	0	0	0
		152	683.22	0	0	0	0	0	0	0	0	0	0	0	0	68.6869	66.8793	0	0	0	0	59.6197	0	0	0	0	0	68.4414	0	62.929	0	0	0	0	0	0	0	0	0	0	0	0	0	0	0	0	0	0	0
		153	687.08	0	0	0	0	0	0	0	0	0	0	0	0	70.2292	66.7711	0	0	0	0	65.857	0	0	0	0	0	63.2696	0	62.4968	0	0	0	0	0	0	0	0	0	0	0	0	0	0	0	0	0	0	0
		154	690.94	0	0	0	0	0	0	67.1312	0	0	0	0	0	64.6827	63.1626	0	0	0	0	61.9872	0	0	0	0	0	66.7423	0	68.2063	0	0	0	0	0	0	0	0	0	0	0	0	0	0	0	0	0	0	0
		155	694.8	0	0	0	0	0	0	0	0	0	66.8398	0	0	64.665	64.7279	0	0	0	0	63.9834	0	0	0	0	0	66.8395	0	0	65.5906	0	0	0	0	0	0	0	0	0	0	0	0	0	0	0	0	0	0
		156	698.66	0	0	0	0	0	0	0	0	0	0	0	0	63.9688	66.4745	0	0	0	0	64.4112	0	0	0	0	0	67.9554	0	63.0573	65.4784	0	0	0	0	0	0	0	0	0	0	0	0	0	0	0	0	0	0
		157	702.52	0	0	0	0	0	0	0	65.9767	0	0	0	0	62.4783	64.1176	0	0	0	0	67.3246	0	0	0	0	0	60.4416	0	67.6058	67.1267	0	0	0	0	0	0	0	0	0	0	0	0	0	0	0	0	0	0
		158	706.38	0	0	0	0	0	0	0	0	0	0	0	0	65.041	60.2568	0	0	0	0	61.4572	0	0	0	0	0	67.3821	0	64.6529	66.6103	0	0	0	0	0	0	0	0	0	0	0	0	0	0	62.0137	0	0	0
		159	710.24	0	0	0	0	0	0	0	64.5407	0	0	0	0	60.8235	61.7835	0	0	0	0	62.6491	0	0	0	0	0	66.7271	0	64.4128	66.6504	0	0	0	0	0	0	0	0	0	0	0	0	0	0	0	0	0	0
		160	714.1	0	0	0	0	0	0	0	0	0	0	0	0	64.8652	64.1023	0	0	0	0	62.8776	0	0	0	0	0	66.6718	0	66.0866	68.426	0	0	0	0	0	0	0	0	0	0	0	0	0	0	0	0	0	0
		161	717.96	0	0	0	0	0	0	0	58.9917	63.7152	0	0	0	66.1497	63.9112	0	0	0	0	62.4543	0	0	0	0	0	63.3509	0	64.7583	68.3636	0	0	0	0	0	0	0	0	0	0	0	0	0	0	0	0	0	0
		162	721.82	0	0	0	0	0	0	0	62.4499	0	0	0	0	63.3703	65.2698	0	0	0	0	63.1867	0	0	59.2615	0	0	57.7094	0	65.7491	62.9957	0	0	0	0	0	0	0	0	0	0	0	0	0	0	0	0	0	0
		163	725.68	0	0	0	0	0	0	0	62.5008	0	0	0	0	63.7801	61.1884	0	0	0	0	62.3519	0	0	0	0	0	66.2244	0	67.3357	66.4878	0	0	0	0	0	0	0	0	0	0	0	0	0	0	0	0	0	0
		164	729.54	0	0	0	0	0	0	0	65.1038	0	0	0	0	67.2531	64.2985	0	0	0	0	62.5029	0	0	0	0	0	62.6139	0	63.7645	61.5506	0	0	0	0	0	0	0	0	0	0	0	0	0	0	0	0	0	0
		165	733.4	0	0	0	0	0	0	0	61.405	66.5159	0	0	0	65.1974	66.2248	0	0	0	0	60.8369	0	0	0	0	0	66.272	0	67.0018	64.9223	0	0	0	0	0	0	0	0	0	0	0	64.2576	0	0	0	0	0	0
		166	737.26	0	0	0	0	0	0	0	63.3593	65.3153	0	0	0	65.9587	63.2649	0	0	0	0	63.1619	0	0	0	0	0	60.6103	0	64.157	63.049	0	0	0	0	0	0	64.795	0	0	0	0	0	0	0	0	0	0	0
		167	741.12	0	0	0	0	0	0	0	0	63.5203	0	0	0	63.1637	64.4081	0	0	0	0	64.2036	0	0	0	63.6635	0	68.0841	0	64.6539	64.4595	0	0	0	0	0	0	0	0	0	0	0	0	0	0	0	0	0	0
		168	744.98	0	0	0	0	0	0	0	60.9588	63.0266	0	0	0	64.1205	66.1257	0	0	0	0	68.3544	0	0	0	0	0	61.9842	0	62.8308	60.6895	0	0	0	0	0	0	0	0	0	0	0	62.6844	0	0	0	0	0	0
		169	748.84	0	0	0	0	0	0	0	58.7942	65.3318	0	0	0	62.8777	60.1558	0	0	0	0	60.9121	0	0	0	0	0	62.4486	0	64.5971	65.8898	0	0	0	0	0	0	0	0	0	0	0	62.2263	0	0	0	0	0	64.6805
		170	752.7	0	0	0	0	0	0	0	0	65.0102	0	0	0	64.5773	65.3945	0	0	0	0	64.2881	0	0	0	0	0	61.0074	0	66.5314	66.5714	0	0	0	0	0	0	0	0	0	0	0	64.8179	0	0	0	0	0	0
		171	756.56	0	0	0	0	0	0	0	61.7698	63.0298	0	0	0	64.8109	65.5962	0	0	0	0	67.9617	0	0	0	0	0	64.3695	0	71	66.2877	0	0	0	0	0	0	0	0	0	0	0	63.354	0	0	0	0	0	0
		172	760.42	0	0	0	0	0	0	0	60.5594	63.5254	0	0	0	61.9387	66.6438	0	0	0	0	62.9706	0	0	0	0	0	58.2512	0	66.4862	67.5785	0	0	0	0	0	0	0	0	0	0	0	63.0468	0	0	0	0	0	0
		173	764.28	0	0	0	0	0	0	0	60.1486	64.2254	0	0	0	61.9563	59.7051	0	0	0	0	0	0	0	0	0	0	63.9955	0	67.9107	65.0535	0	0	0	0	0	0	0	0	0	0	0	61.4625	0	0	0	0	0	0
		174	768.14	0	0	0	0	0	0	0	0	66.8383	0	0	0	62.5098	66.4021	0	0	0	0	61.1363	0	0	0	0	0	63.4871	0	68.646	61.8218	0	0	0	0	0	0	0	0	0	0	0	64.6464	0	0	0	0	0	0
		175	772	0	59.9432	0	0	0	0	0	0	61.6139	0	0	0	63.2118	64.2942	0	0	0	0	63.7995	63.0891	0	0	0	0	68.5218	0	63.5562	62.9079	0	0	0	0	64.4455	0	0	0	0	0	0	67.4516	0	0	0	0	0	0
		176	775.86	0	0	66.02	0	0	0	0	0	62.5894	0	0	0	62.0947	61.5413	0	0	0	0	64.9474	0	0	0	0	0	62.5028	0	63.7705	63.8343	0	0	0	0	0	0	0	0	0	0	0	64.8295	0	0	0	0	0	0
		177	779.72	0	0	0	0	65.3275	0	0	0	65.9036	0	0	0	65.5854	62.1609	0	0	0	0	70.6256	0	0	0	0	66.1584	66.6759	0	65.1904	64.5922	0	0	0	0	0	0	0	0	0	0	0	65.2886	62.1816	0	0	0	0	0
		178	783.58	0	0	0	0	0	0	0	0	64.3879	0	0	0	65.3586	64.4846	0	0	0	0	61.955	0	0	0	0	65.0799	64.9446	0	64.4338	66.043	0	0	0	0	0	0	0	0	0	0	0	66.1815	0	0	0	0	0	0
		179	787.44	0	0	0	0	0	0	0	0	66.1055	0	0	0	64.5498	64.8094	0	0	0	0	0	0	0	66.1798	0	61.9255	62.9469	0	68.8202	60.3747	0	0	0	0	0	0	0	0	0	0	0	66.443	68.3669	0	0	0	0	0
		180	791.3	0	0	0	60.6642	67.1596	0	0	60.807	67.5505	0	0	0	59.7805	62.2749	0	0	0	0	66.0797	0	0	64.9437	0	59.6448	66.7004	0	65.2722	65.9145	0	0	0	0	0	0	0	0	0	0	0	67.5771	64.3336	0	0	0	0	0
		181	795.16	0	0	0	0	0	0	0	61.3334	61.9836	0	0	0	63.9108	62.1573	0	0	0	0	64.6067	64.7592	0	61.1489	0	64.7248	62.3959	0	67.5098	66.4611	0	0	0	0	65.9799	0	0	0	0	0	0	69.4933	0	0	0	0	0	0
		182	799.02	0	0	0	0	0	0	0	0	68.5297	0	0	0	66.6493	61.9451	0	0	0	0	65.9995	67.5533	0	66.5076	0	64.5534	63.9929	0	66.4012	65.2969	0	0	0	0	0	0	0	0	0	0	0	65.2078	62.1248	0	0	0	0	0
		183	802.88	0	0	0	0	0	0	0	60.1833	64.11	0	0	0	65.3185	63.2837	0	0	0	0	67.2314	0	0	64.4523	0	64.5789	63.9868	0	64.2463	60.9581	0	0	0	0	65.2583	0	0	0	0	0	0	63.0463	65.6074	0	0	0	0	0
		184	806.74	0	0	0	0	0	0	0	0	60.7656	0	0	0	67.5434	64.4609	0	0	0	0	0	60.1543	0	63.9411	0	67.7936	63.5668	0	65.5807	67.302	0	0	0	0	61.2683	0	0	0	0	0	0	68.1396	66.9278	0	0	0	58.2697	0
		185	810.6	0	0	0	0	0	0	0	0	64.4622	0	0	0	67.7577	62.4944	0	0	0	0	64.2933	67.0536	0	63.785	0	61.9577	64.4842	0	66.4363	63.4703	0	0	0	0	61.2257	0	0	0	0	0	0	62.165	65.6526	0	0	0	0	0
		186	814.46	0	0	0	0	0	0	0	0	64.0431	0	0	0	63.683	61.7219	0	0	0	0	67.4053	0	0	65.1446	0	64.7358	62.0122	0	68.864	62.6986	0	0	0	0	0	0	0	0	0	0	0	67.1195	67.8813	0	0	0	0	65.8643
		187	818.32	0	0	0	0	0	0	0	0	65.9244	0	0	0	64.0739	63.8126	0	0	0	0	63.9925	0	0	63.2796	0	63.6965	66.3103	0	66.0205	65.4601	0	0	0	0	61.4056	0	0	0	0	0	0	70.2118	63.8598	0	0	0	0	0
		188	822.18	0	0	0	0	0	0	0	65.7856	61.0216	0	0	0	66.3296	62.5009	0	0	0	0	63.583	0	0	65.2621	0	63.5669	0	0	67.7381	64.9278	0	0	0	0	65.1401	0	0	0	0	0	0	66.2524	60.6011	0	0	0	0	0
		189	826.04	0	0	0	0	0	0	0	0	64.7172	0	0	0	68.7132	63.4726	0	0	0	0	58.0076	0	0	63.1796	0	62.8499	63.6713	0	66.6746	61.2614	0	0	64.0684	0	62.805	0	0	0	0	0	0	59.8423	60.6506	0	0	0	0	0
		190	829.9	0	0	0	0	0	0	0	0	63.8705	0	0	0	60.4095	63.1526	0	0	0	0	67.9441	0	0	63.4258	0	66.3335	0	0	67.2437	66.1824	0	0	0	0	63.226	0	0	0	0	0	0	63.4645	63.9694	0	0	0	0	0
		191	833.76	0	0	0	0	0	0	0	0	66.6107	0	0	0	64.1933	64.5553	0	0	0	0	61.4623	0	0	64.0819	0	63.0051	0	0	67.4515	68.2513	0	0	64.4876	0	62.4544	0	0	0	0	0	0	64.8844	66.6832	0	0	0	0	0
		192	837.62	0	0	0	0	0	0	0	60.2682	66.3672	0	0	0	65.4146	65.2165	0	0	0	0	65.139	0	0	59.82	0	64.9985	63.2382	0	66.1733	66.494	0	0	57.6698	0	61.4783	0	0	0	0	0	0	65.4881	64.7085	0	0	0	63.9512	0
		193	841.48	0	0	0	0	0	0	0	61.2012	64.8058	0	0	0	64.0003	63.9217	0	0	0	0	65.1525	0	0	66.3545	0	62.2955	69.2343	0	63.5289	63.2757	0	0	66.2013	0	63.8233	0	0	0	0	0	0	63.4368	62.0217	0	0	0	0	0
		194	845.34	0	0	0	0	0	0	0	66.3522	65.942	0	0	0	65.7387	61.8657	0	0	0	0	65.6193	62.8628	0	64.369	0	68.7584	65.781	0	65.9392	62.6107	0	0	63.163	0	58.4405	0	0	0	0	0	0	66.4079	63.6286	0	0	0	63.804	0
		195	849.2	0	0	0	0	0	0	0	65.9263	62.5451	0	0	0	68.113	62.6248	0	0	0	0	65.6526	0	0	62.6921	0	60.0577	63.5986	0	65.2709	68.6268	0	0	62.9671	0	64.3093	0	0	0	0	0	0	64.2718	66.8601	0	0	0	66.2164	0
		196	853.06	0	0	0	0	0	0	0	0	64.3203	0	0	0	67.4794	0	0	0	0	0	63.6177	0	0	60.6731	0	66.1066	0	0	69.7061	65.0116	0	0	67.2773	0	62.9304	0	0	0	0	0	0	0	64.0196	0	0	0	62.3945	0
		197	856.92	0	0	0	0	0	0	0	62.5447	61.7395	0	0	0	63.53	65.503	0	0	0	0	65.2854	0	0	66.8269	0	63.5403	0	0	67.7309	63.2792	0	0	63.4722	0	65.2061	0	0	0	0	0	0	62.1682	62.7033	0	0	0	61.0515	0
		198	860.78	0	0	0	0	0	0	0	62.42	58.3403	0	0	0	64.7243	63.3298	0	0	0	0	63.0239	0	0	62.2882	0	65.0278	65.6117	0	64.9847	68.6713	0	60.7095	64.6555	0	55.9873	0	0	0	0	0	0	0	60.9548	0	0	0	0	0
		199	864.64	0	0	0	0	0	0	0	59.5045	59.1954	0	0	0	64.4013	65.5156	0	0	0	0	59.2576	0	0	64.7598	0	63.623	0	0	70.6604	63.563	0	0	61.9927	0	68.9822	0	0	0	0	0	0	65.0911	59.9107	0	0	0	64.5149	0
		200	868.5	0	0	0	0	0	0	61.923	61.9469	62.5848	0	0	0	65.3036	60.5914	0	0	0	0	62.7449	0	0	61.9276	0	61.0521	0	0	68.7054	66.6465	0	0	59.5972	0	65.6218	0	0	0	0	0	0	63.7646	62.4325	0	0	0	63.8609	0
		201	872.36	0	0	0	63.8435	0	0	0	62.3022	62.4388	0	0	0	57.6933	0	0	0	0	0	64.2219	0	0	67.1175	0	64.8679	66.0326	0	65.4553	61.4815	0	59.6174	64.8585	0	62.7503	0	0	0	0	0	0	63.2862	62.0315	0	0	0	63.3451	0
		202	876.22	0	0	0	0	0	0	0	67.1607	64.7136	0	0	0	64.6129	61.2663	0	0	0	0	62.1587	0	0	64.0555	0	0	0	0	65.3129	65.7208	63.6925	61.9276	62.321	0	62.275	0	0	0	0	0	0	0	62.1517	0	0	0	66.0313	0
		203	880.08	0	0	0	0	0	0	0	60.9152	65.0266	0	0	0	66.4645	61.9788	0	0	0	0	64.1027	0	0	62.2063	0	0	0	0	70.3485	63.1556	0	0	64.6618	0	61.3007	0	0	0	0	0	0	67.7931	63.8263	0	0	0	0	0
		204	883.94	0	0	0	0	0	0	65.0467	65.8128	63.8341	0	0	0	65.0506	64.2166	0	0	0	0	66.2338	0	0	67.84	0	0	66.991	0	68.6837	65.3806	0	0	63.0042	0	0	0	0	0	63.4916	0	0	60.7662	66.4919	0	0	0	62.168	0
		205	887.8	0	0	0	0	0	0	0	65.5044	67.9002	0	0	0	64.8525	63.9451	0	0	0	0	63.2714	0	0	67.5203	0	63.6437	66.7943	0	65.5436	64.4885	0	61.6665	65.4707	0	60.8605	0	0	0	67.0405	0	0	69.2698	64.9211	0	0	0	0	0
		206	891.66	0	0	0	0	0	0	0	63.4204	60.6744	0	0	0	62.4553	63.3991	0	69.5438	0	0	67.3048	0	0	64.697	0	58.0424	0	0	66.9548	59.9533	0	65.6724	63.9495	0	64.3743	0	0	0	67.657	0	0	62.9702	60.31	0	0	0	0	0
		207	895.52	0	0	0	0	0	0	0	57.5802	63.3437	0	0	0	62.1264	61.8798	0	0	0	0	64.2892	0	0	64.7038	0	62.1905	63.8356	0	66.8175	63.01	0	0	62.5226	0	61.7513	0	0	0	0	0	0	70.8285	64.7197	0	0	0	61.2357	0
		208	899.38	0	0	0	0	0	0	63.1616	65.0258	61.5976	0	0	0	64.0973	61.9688	0	0	0	0	63.7899	0	0	64.6159	0	0	0	0	65.342	62.5473	0	60.7341	63.9219	0	62.1033	0	0	0	62.6936	0	0	63.1835	64.8934	0	0	0	0	0
		209	903.24	0	0	0	0	0	0	59.5294	62.5587	64.261	0	0	0	67.6146	61.034	0	0	0	0	63.5174	0	0	69.7309	0	0	66.9709	0	70.5329	67.4673	0	60.4228	60.0319	0	59.242	0	63.9566	0	62.2181	64.0846	0	65.0399	65.1366	0	0	0	0	0
		210	907.1	0	0	0	0	0	0	61.0906	63.4725	60.7735	0	0	0	65.0163	63.7958	0	59.0311	0	0	63.0734	0	0	66.1141	0	66.192	62.7483	67.0525	64.4116	67.6549	0	61.6393	59.8004	0	66.1581	0	63.1313	0	0	64.6872	0	0	0	0	0	0	61.1053	0
		211	910.96	0	0	0	0	0	0	64.818	64.8592	62.4847	0	0	0	70.7741	0	0	0	0	0	64.3974	0	0	62.7987	0	61.0823	65.9043	0	62.3543	68.0136	0	61.8939	64.0362	0	57.525	0	60.8704	0	68.3338	0	0	64.2149	62.568	0	0	0	0	0
		212	914.82	0	0	58.2729	0	0	0	62.4463	60.0813	64.4857	62.2963	0	0	64.9396	63.6616	0	83.0521	69.1886	0	59.2191	0	61.6447	69.5221	0	0	67.4643	0	69.6634	65.4217	65.6638	63.9852	61.7554	0	65.9874	0	64.7972	0	64.8623	0	0	66.5594	64.0469	0	0	0	65.1989	0
		213	918.68	0	0	0	0	0	0	61.5844	61.9743	62.3261	0	0	0	62.8043	0	0	87.9673	0	0	62.7918	0	0	68.3615	0	0	61.2031	0	67.2847	67.9235	64.7957	60.4142	64.3439	0	63.4906	0	67.2068	0	66.1093	61.7457	0	67.6722	63.4812	0	0	0	63.2964	0
		214	922.54	0	0	0	0	0	0	0	61.2589	63.9221	0	0	0	67.8216	60.8013	0	0	0	0	63.5591	0	0	67.5242	0	0	62.1277	0	67.9737	62.0949	0	61.4192	67.7023	0	64.8989	0	66.9077	0	64.5679	0	62.6909	63.0956	67.2412	0	0	0	0	0
		215	926.4	0	0	0	0	0	0	61.53	67.2051	67.8703	0	0	0	66.9299	62.078	0	67.0029	0	0	65.0851	0	0	59.8504	0	0	64.5727	0	63.0275	60.5441	63.8519	61.3961	61.946	0	64.1412	0	61.7214	0	60.3195	0	0	0	61.5595	0	0	0	0	0
		216	930.26	0	0	0	0	0	0	65.4125	58.4817	63.0508	0	0	0	68.4274	63.2578	0	56.5515	0	0	62.0972	0	60.0417	60.591	0	0	62.1643	0	61.4417	64.9093	58.9234	61.6706	62.5492	0	61.8829	0	62.5478	0	65.619	62.1499	0	66.2393	62.3495	0	0	0	0	0
		217	934.12	0	0	0	0	0	0	61.9053	0	64.4556	0	0	0	63.6513	63.184	0	60.1399	0	0	62.7432	0	61.4341	60.8439	0	0	64.5117	0	61.4154	63.7931	66.4243	65.3848	57.6408	0	63.7301	0	63.9612	0	59.8794	0	0	0	64.3615	0	0	0	0	0
		218	937.98	0	0	0	0	0	0	61.4207	63.5323	66.0681	0	0	0	65.535	62.7984	0	58.0628	0	0	63.5411	0	61.6204	65.2829	0	0	63.9087	0	64.7384	62.5658	61.3195	66.7114	62.9221	0	63.2072	62.6093	69.6413	0	61.2303	0	0	0	62.4429	0	0	0	0	0
		219	941.84	0	0	0	0	0	0	0	61.0436	60.8312	0	0	0	66.0687	0	0	62.8704	0	0	61.8107	0	61.7942	65.0387	0	64.4466	63.1614	0	67.5453	65.025	66.4013	66.583	59.6291	0	64.1092	64.1038	65.3925	0	0	0	0	0	62.8542	0	0	0	0	0
		220	945.7	0	0	0	0	0	0	0	60.9768	65.0129	0	0	0	63.1708	0	0	65.5284	0	0	61.7044	0	65.1118	61.012	0	0	69.5942	0	67.2058	64.2422	60.4814	63.3544	58.6857	0	63.1876	59.8791	63.6627	0	62.3953	61.8471	0	63.1094	58.3274	0	0	0	0	0
		221	949.56	0	57.4665	0	0	0	0	60.0128	0	65.1786	0	0	0	64.961	59.5635	0	59.5297	0	0	59.3874	0	63.423	61.0182	0	0	67.162	0	61.4719	66.4919	0	61.0297	63.4412	0	60.391	61.3881	63.4221	0	63.8314	0	0	69.0454	61.3338	0	0	0	0	0
		222	953.42	0	66.5768	0	0	0	0	0	61.7703	68.0853	0	0	0	63.7709	0	0	67.0787	0	0	65.2629	0	57.5664	62.2863	0	0	61.0931	0	65.674	61.7245	62.5505	64.1474	63.4566	0	64.4796	0	59.2871	0	64.6386	0	0	68.3842	67.6756	0	0	0	62.6519	0
		223	957.28	0	0	0	0	0	0	0	61.8493	62.2964	0	0	0	64.7943	67.9114	0	65.4142	0	0	61.0734	0	61.2594	63.6157	0	0	64.171	0	68.9285	60.9229	60.9392	0	61.381	0	59.9068	65.3665	65.6042	0	60.2362	62.1534	0	64.9236	64.2139	0	0	0	0	0
		224	961.14	0	0	0	0	0	0	66.4794	0	62.3203	63.88	0	0	64.491	61.8587	0	72.5666	0	0	60.0399	0	67.1787	70.8329	0	0	62.0361	0	65.6895	66.5079	62.5361	0	67.0167	0	61.1603	0	60.6563	0	64.5231	60.1918	0	64.8693	64.6357	0	0	0	0	61.6099
		225	965	0	58.4139	0	0	0	0	0	61.1122	68.2441	0	0	0	66.3218	62.9133	0	75.7096	0	0	62.1711	0	59.2067	76.5585	0	58.4308	67.3047	0	66.3794	65.0365	60.9188	63.8369	62.6529	0	60.1383	63.6404	61.4254	0	59.8383	61.3309	0	66.4231	61.856	0	0	60.322	0	62.0117
		226	968.86	0	0	0	0	0	0	0	0	61.9583	0	65.8376	0	60.9914	0	0	62.8216	0	0	65.963	0	61.3422	61.5096	0	67.6264	63.0265	0	70.2925	65.8709	64.2203	65.1602	65.3928	0	62.3299	70.1347	64.8745	0	64.2861	60.7966	0	63.5541	64.6949	0	0	0	0	0
		227	972.72	0	0	0	0	0	0	0	0	64.0597	0	0	0	64.5123	0	0	62.8453	0	0	60.3201	0	61.8809	64.8664	63.1367	0	65.0416	0	66.3917	66.5818	61.7867	61.9735	64.3845	0	60.7028	63.2762	64.0229	0	0	0	0	0	65.2275	0	0	0	0	0
		228	976.58	0	0	0	0	0	0	0	0	62.7126	0	0	0	64.6456	0	0	65.968	0	0	61.4857	0	63.838	64.9376	64.8773	0	62.8195	0	72.4176	67.8211	63.0648	65.5486	65.9314	0	66.9264	59.3769	61.3507	0	0	0	0	61.8726	61.5038	0	0	0	0	0
		229	980.44	0	61.3449	0	0	0	0	0	0	64.6671	0	0	0	65.036	65.1522	0	65.6991	0	0	62.6491	0	59.5936	64.684	64.5341	0	64.6986	0	67.1445	65.3547	64.4009	67.2113	61.8464	0	66.0973	67.7766	0	0	0	0	0	66.987	64.2778	0	0	0	0	64.0213
		230	984.3	0	59.5033	0	0	60.6132	0	0	0	63.5632	0	65.225	0	64.4152	0	0	0	0	0	69.1738	0	59.672	62.2573	66.6164	66.3169	65.6879	0	67.0511	60.9633	59.3596	65.4825	62.5599	0	60.3173	61.1301	65.7859	0	59.8454	0	0	63.2562	63.5312	0	0	0	0	61.6056
		231	988.16	0	57.9652	0	0	0	0	0	0	66.375	0	66.8899	0	62.9699	68.3866	0	67.2276	0	0	65.7921	0	61.9823	68.8535	66.9752	64.7837	64.5397	0	68.2208	66.0743	66.2143	61.9239	66.0454	0	62.3456	62.1153	62.6006	0	63.4364	0	0	65.0329	64.8054	0	0	0	0	63.6967
		232	992.02	0	0	0	0	0	63.3778	0	0	65.9735	0	0	0	65.1874	63.2528	0	64.8001	0	0	63.4473	0	57.7265	63.8912	68.1415	0	67.377	0	62.6547	69.5343	64.1736	65.5717	64.9588	0	63.4489	0	64.8508	0	64.9127	0	0	65.3513	65.374	0	0	0	0	63.7065
		233	995.88	0	60.5247	0	0	0	0	0	0	65.7667	0	66.9501	0	64.4298	0	0	0	0	0	64.0503	0	60.3737	65.777	66.6781	65.1372	68.3584	0	66.8443	65.1412	63.941	61.8459	60.7117	0	62.9491	61.3349	0	0	0	0	0	66.7363	62.8125	0	0	0	0	63.712
		234	999.74	0	0	0	0	0	0	0	0	65.5096	0	63.4649	0	62.2825	62.6758	0	0	0	0	64.9281	0	59.4122	67.5775	65.4815	64.499	59.7174	0	64.2805	60.1906	60.9374	66.2566	61.0393	0	61.1241	67.2103	0	0	0	0	0	63.565	61.8712	0	0	0	0	0
		235	1003.6	0	0	0	0	0	0	0	0	64.9597	0	61.7386	0	67.1586	61.2929	0	61.2761	0	0	64.2739	0	60.2945	62.5549	64.3356	66.9732	58.2946	0	66.2386	65.2335	64.3666	68.4396	62.4306	0	58.8995	64.3668	59.7058	0	60.8353	0	0	65.2087	67.6804	0	0	0	0	64.279
		236	1007.46	0	60.0924	0	0	0	0	0	0	67.7164	0	66.9633	0	64.391	62.3739	0	64.2893	0	0	59.5122	0	56.5115	62.9561	64.8785	66.1517	65.1486	0	71.9651	63.9622	64.5258	64.0241	60.5654	0	63.6834	60.9304	65.2157	0	61.3356	0	0	62.8856	62.9645	0	0	0	0	64.5262
		237	1011.32	0	62.7398	0	0	0	0	0	0	62.5042	0	67.3661	0	65.1343	61.7928	0	0	0	0	66.623	0	63.2959	59.2629	64.8544	64.9956	63.4738	0	66.5059	59.9678	0	63.7252	60.0007	0	60.3428	60.9532	62.7693	0	59.7307	0	0	66.2813	60.9364	0	0	0	0	65.9467
		238	1015.18	0	0	0	0	0	0	0	0	65.7452	0	64.2658	0	61.0216	61.4452	0	68.9307	0	0	64.2473	0	63.4559	63.5106	63.1744	71.3744	62.9364	0	67.0815	63.0061	61.5756	61.4722	62.1479	0	64.4467	64.015	60.0826	0	61.8685	0	0	64.4221	64.8573	0	0	0	0	64.0141
		239	1019.04	0	0	0	0	0	0	0	0	68.3388	0	64.1229	0	68.8264	60.7539	0	0	0	0	61.6593	0	62.3719	64.0561	65.9683	63.1406	63.8268	0	65.7896	63.8971	66.7847	62.6442	63.2075	0	65.0774	62.13	60.9597	0	65.9614	0	0	59.5844	65.8501	53.9313	0	0	0	62.5378
		240	1022.9	0	0	0	0	0	0	0	58.3708	64.3707	0	66.0174	0	65.4057	59.7599	0	64.3734	0	0	64.6161	0	63.4476	61.3702	60.4112	65.8358	67.2066	0	67.4903	65.1938	0	61.3675	59.8047	0	63.1953	62.9697	61.6332	0	0	63.3357	0	63.5803	63.9531	63.9213	0	0	0	62.6506
		241	1026.76	0	0	0	0	0	0	0	60.5014	64.4655	0	73.1058	0	64.668	63.4324	0	0	0	0	64.7433	0	61.6268	64.3958	64.5591	67.7378	69.7773	0	62.8741	59.1643	60.6164	60.6496	62.096	0	61.1636	59.0229	63.184	0	66.993	0	0	63.4903	63.2709	62.1437	0	0	0	66.9221
		242	1030.62	0	0	0	0	0	0	0	0	60.8933	0	64.3854	0	65.5073	60.3054	0	0	0	0	65.1558	0	59.7368	62.7815	64.8109	65.218	63.9049	0	65.3019	68.1296	0	68.6283	60.8647	0	61.9229	0	66.3915	0	66.708	61.0615	0	67.353	62.1538	60.1056	0	0	0	63.0392
		243	1034.48	0	0	0	0	0	0	0	0	63.9787	0	64.0469	0	62.8586	64.3867	0	64.4025	0	0	64.5552	61.3572	63.561	62.8981	62.4456	62.8908	62.7252	0	64.7907	64.7201	60.2621	63.3134	63.0545	0	62.6042	62.1892	64.9109	0	0	61.7823	0	64.3352	58.6284	64.3233	0	0	0	65.311
		244	1038.34	0	0	0	0	0	0	0	65.2396	65.3	0	69.2462	0	68.9821	63.8526	0	63.9757	0	0	62.6899	60.3195	60.9018	64.725	62.203	69.2868	66.7523	0	67.5635	63.8355	61.4624	62.7471	65.6396	0	65.1401	58.3394	60.8894	0	63.5205	0	0	64.274	63.5435	55.9109	0	0	0	63.1066
		245	1042.2	0	0	0	0	0	0	0	0	63.9758	0	64.5488	0	65.7291	62.1577	0	0	0	0	66.1519	0	64.0078	61.2042	62.7272	60.2778	64.6156	0	69.3316	62.2124	0	67.4831	64.8032	0	64.8491	62.6761	66.1731	0	65.5495	60.124	0	62.5696	64.5601	62.61	0	0	0	62.0076
		246	1046.06	0	0	0	0	0	0	0	61.9186	63.4949	0	65.174	0	64.6059	66.8248	0	0	0	0	60.4527	0	62.2928	63.3089	62.0948	65.88	62.5108	0	63.9485	63.7351	63.7953	71.6504	59.2209	0	59.9148	60.7668	65.2122	0	61.3153	0	0	62.6283	64.6382	62.2665	0	0	0	59.6092
		247	1049.92	0	0	0	0	0	0	0	61.452	64.8677	0	66.3419	0	65.0561	61.3515	0	0	0	0	64.3498	0	62.9732	65.3865	64.4542	0	62.6123	0	64.3879	64.7121	64.4691	64.6378	66.5171	0	61.5509	61.8905	62.7069	0	63.8995	0	0	64.841	64.1651	60.2739	0	0	0	65.1481
		248	1053.78	0	0	0	0	0	61.8502	0	0	66.3379	0	67.1782	69.6073	64.945	0	0	0	0	0	65.9874	55.927	65.0729	65.457	64.9493	62.2548	60.9424	0	64.466	64.662	63.2297	63.0389	62.7765	0	59.2808	63.8192	60.9498	0	61.5658	62.0048	0	66.9209	66.3758	62.2302	0	0	0	59.8666
		249	1057.64	0	0	0	0	0	0	0	62.3893	67.7631	0	66.0124	0	66.3509	60.0008	0	0	0	0	61.9664	0	59.2087	64.0674	65.3042	61.6348	61.8822	0	68.084	65.2444	64.9936	63.1734	61.7609	0	63.459	63.3843	64.5977	58.6349	0	56.8236	0	62.684	60.8087	0	0	0	59.4276	62.2782
		250	1061.5	0	0	0	0	0	0	0	0	61.5497	0	62.1762	0	65.8867	61.0696	0	0	0	0	60.2517	62.0785	60.3349	64.3896	65.2963	63.4465	64.0843	0	62.8264	66.5034	64.646	64.9749	63.5876	0	66.9137	62.1982	68.8178	0	65.3176	62.7834	0	61.7824	64.9586	62.2319	0	0	0	63.5505
		251	1065.36	0	0	0	0	0	62.9012	0	56.3305	62.5581	0	66.6798	0	66.272	63.7784	0	0	0	0	61.6753	65.5272	61.491	61.9539	60.5234	64.3884	63.6315	0	64.5172	63.565	64.2723	66.0578	59.7432	0	62.1232	63.1283	65.6323	58.0714	66.1279	65.0615	0	62.5838	65.1914	61.8147	0	0	0	58.9671
		252	1069.22	0	54.3588	0	0	0	0	0	60.6715	64.6492	0	62.4399	0	68.4443	65.4981	0	0	0	0	65.2965	64.6656	63.4193	63.7964	64.3284	69.6246	66.7896	0	65.1341	70.0076	65.4549	63.3835	60.3209	0	63.6398	62.8781	63.7583	0	66.6287	59.9624	0	65.7579	61.8524	61.6265	0	0	0	63.2449
		253	1073.08	0	0	0	0	0	0	62.534	58.6227	63.334	0	62.1434	0	65.404	62.7983	0	0	0	0	62.1617	0	59.0534	61.0762	66.4834	60.3832	63.5068	0	64.6634	65.5632	65.4154	64.6988	59.5766	0	66.0777	65.0243	64.4583	64.7058	62.485	59.4349	0	63.0371	62.2539	61.8744	0	0	0	64.6183
		254	1076.94	0	0	0	0	0	0	59.9786	62.9462	68.1947	0	64.5983	0	61.3931	66.1521	0	0	0	0	65.795	57.978	63.2119	61.3209	61.4443	67.8237	65.0613	0	66.9298	67.1404	61.4377	67.7898	60.5919	0	58.4169	60.5945	65.4325	0	61.4359	60.9081	0	64.2857	63.7641	60.4501	0	0	0	59.8309
		255	1080.8	0	0	0	0	0	0	63.4125	0	65.0301	61.274	64.6133	0	64.6555	65.233	0	0	0	0	62.6014	65.0029	61.7213	63.8835	62.8236	66.5048	65.9368	0	67.1673	65.3842	66.6579	0	60.8079	0	63.0917	66.2509	66.0993	65.9312	66.7876	63.2236	0	62.9715	67.5659	60.9476	0	0	0	66.8866
		256	1084.66	0	57.7379	0	0	0	63.0672	62.5711	63.7302	63.4678	0	67.1581	0	70.3966	66.3915	0	0	0	0	64.7074	64.4539	62.2335	63.8121	62.5384	67.9729	62.9948	0	60.5485	64.0283	61.6607	0	65.7261	0	63.022	62.7661	61.2395	62.6633	61.8336	59.7497	0	69.1288	68.9425	57.9287	0	0	0	65.9755
		257	1088.52	0	0	0	0	0	0	64.5867	0	66.4108	0	65.3807	0	62.9275	63.143	0	0	0	0	66.5645	63.5122	60.7959	60.8975	63.9883	65.1397	66.4194	0	70.9078	62.2725	62.1372	66.1185	63.2512	0	62.355	59.0471	66.0535	65.1182	0	59.9733	0	66.9433	0	65.9707	0	0	0	61.2729
		258	1092.38	0	0	0	0	0	60.7214	65.0376	64.8987	61.8629	0	65.0223	0	67.0532	63.0645	0	0	0	0	65.3722	60.3316	64.5307	65.9349	64.001	0	66.6801	0	70.7042	64.9622	65.0927	68.5829	64.5396	0	60.3884	61.2999	66.1817	56.9378	64.2042	59.6019	0	70.2871	64.3183	60.8753	0	0	0	66.9472
		259	1096.24	0	0	0	0	0	60.5447	60.0509	61.2698	65.034	0	63.7812	0	65.84	65.3944	0	0	0	0	62.9163	57.9506	60.6698	62.346	59.8546	62.9896	63.5336	0	65.9512	62.8396	63.8462	64.112	59.3629	0	61.3899	66.4131	63.1189	65.0365	62.2113	59.129	0	65.9035	0	61.7278	0	0	0	67.4109
		260	1100.1	0	0	0	0	0	0	60.224	64.1191	62.0878	0	63.8253	0	61.8624	65.1264	0	0	0	0	66.2567	62.3249	61.7941	64.485	66.6771	69.0017	65.8979	0	68.2744	64.8112	63.0649	61.4665	60.9395	0	61.7963	62.6949	62.2687	65.2076	63.3977	62.1003	0	65.3673	0	64.846	0	0	0	63.9941
		261	1103.96	0	59.0349	0	0	0	61.2301	59.5008	61.5802	62.055	65.0255	62.8027	0	65.1138	66.2475	0	0	0	0	65.6193	63.7732	61.7524	61.2116	66.4177	66.9938	61.1992	0	67.6238	66.3376	65.6726	61.4142	65.5487	0	61.7372	66.1107	65.5571	59.1945	63.6306	58.3592	0	66.962	0	63.9542	0	0	0	64.6979
		262	1107.82	0	60.0449	0	0	0	62.1252	63.2262	63.1248	61.2631	63.3827	0	0	64.684	65.9789	0	0	0	0	62.9075	63.7348	63.6188	62.3219	63.8442	65.183	64.8716	0	67.3253	63.8598	63.4243	64.1521	63.2946	0	65.138	67.2725	65.2324	61.3212	63.3852	58.96	0	68.7622	0	63.2161	0	0	0	63.2753
		263	1111.68	0	63.6786	0	0	0	62.9897	66.1395	63.6477	65.6538	63.2006	64.5498	0	64.714	65.2368	0	0	0	0	65.0692	60.6729	65.7329	64.6621	65.0641	62.0514	67.4571	0	69.0417	63.9116	62.8014	64.3178	63.4954	0	63.1125	66.9849	61.8274	63.7683	0	62.9579	0	67.1811	0	56.6314	0	0	0	68.6
		264	1115.54	0	0	0	0	0	61.6508	64.744	60.7762	63.1698	61.2628	64.0401	0	64.2698	64.7154	0	0	58.3641	0	65.754	0	61.5628	62.2999	65.6383	62.2102	65.9141	0	65.2813	67.5834	60.2725	62.5306	62.1935	0	64.1096	64.8017	67.0052	58.5083	0	62.2966	0	61.7057	0	0	0	0	0	64.5024
		265	1119.4	0	0	0	0	0	65.7175	62.895	60.8801	59.7824	0	64.6272	0	64.2215	63.7973	0	0	60.0408	0	67.2479	0	60.4908	69.0717	62.8523	63.3982	67.2537	0	72.3697	65.3498	61.7855	63.0231	62.7398	0	60.2944	64.4979	64.2106	61.4413	64.8363	60.9529	0	62.9578	0	64.2907	0	0	0	62.8325
		266	1123.26	0	0	0	0	0	63.1589	63.5759	60.9885	66.1855	0	64.4522	0	68.6043	64.8783	0	0	0	0	63.2052	57.7824	58.1666	60.2594	67.9674	62.012	66.6462	0	63.6186	65.0523	60.6812	63.2098	62.7585	0	67.0421	64.5598	64.1203	60.7068	0	59.591	0	65.7542	0	60.0151	0	0	0	67.4167
		267	1127.12	0	0	0	0	0	62.6026	57.5281	62.5862	67.4745	63.9992	65.5142	0	66.3921	0	0	0	0	0	64.2217	62.7943	63.0443	62.6329	65.3447	62.8935	59.992	0	67.5062	64.713	62.5542	64.6114	56.7731	0	65.5944	62.7342	64.3999	58.5313	61.3457	62.0106	0	64.4635	0	58.2484	0	0	0	60.1224
		268	1130.98	0	0	0	0	0	63.8106	61.7818	61.2782	62.5521	61.8596	61.7537	0	70.4938	58.1576	0	0	61.4991	0	65.3558	60.6476	62.2356	65.9335	67.1487	62.3644	63.2106	0	64.3036	66.6608	61.752	62.6576	62.4599	0	62.2849	64.8032	66.4556	66.3046	64.8971	60.7826	0	63.4458	0	59.5546	0	0	0	64.7311
		269	1134.84	0	0	0	0	0	66.8121	60.7141	61.2913	68.8703	0	65.7258	0	61.983	63.6333	0	0	0	0	69.2755	60.9866	63.046	63.4949	64.4582	63.653	68.2084	0	71.0965	66.7619	65.6645	60.3234	60.5765	0	61.3716	62.1553	65.8028	63.8584	62.3722	62.3039	0	66.4323	0	0	0	0	0	66.7378
		270	1138.7	0	60.8799	0	0	0	62.6146	61.9795	55.6064	61.8211	61.7345	64.0356	0	63.0058	63.7836	0	0	59.744	0	64.4788	60.0134	60.8	61.3175	68.2156	60.5074	61.2383	0	68.5106	66.5545	64.2888	62.2255	59.7934	0	62.3415	66.8586	64.9451	63.7447	65.5719	59.5935	0	63.4957	0	64.887	0	0	0	64.5474
		271	1142.56	0	65.2029	0	0	0	62.185	65.976	61.6441	63.5396	62.8264	62.046	0	64.1818	61.9431	0	68.0952	0	0	60.1471	61.3199	60.0025	65.4585	68.3813	66.6637	66.9584	0	62.4668	65.3129	63.5599	66.9715	64.2526	0	64.7019	65.7497	65.1217	63.903	65.5055	63.5377	0	67.8506	0	61.1123	0	0	0	64.9652
		272	1146.42	0	0	0	0	0	61.0784	65.3553	64.9086	61.9176	62.5625	69.5016	0	67.5363	62.4228	0	0	59.0472	0	66.5234	60.851	63.8456	61.187	64.3667	62.3175	70.6281	0	69.2371	68.9273	60.6653	65.4653	66.957	0	64.0638	62.5937	59.6868	58.7458	63.7955	60.8532	0	63.9708	0	0	0	0	0	68.1636
		273	1150.28	0	0	0	0	0	65.0672	63.3878	64.905	65.8342	62.8401	63.7954	0	67.9926	63.3001	0	0	60.301	0	63.9712	61.9549	61.17	65.7046	63.6038	66.4035	61.0189	0	68.4489	65.2186	60.7119	65.935	58.8201	0	65.0464	65.0277	65.8303	64.259	0	62.0562	0	65.6413	0	60.5197	0	0	0	66.8795
		274	1154.14	0	0	0	0	0	61.4738	66.2125	58.6571	63.1213	64.4941	62.6115	0	66.4725	61.4131	0	0	0	0	64.7362	63.1022	68.0447	64.9793	66.2711	64.2106	66.4417	0	70.6432	63.2354	63.2702	69.4418	59.6116	0	62.2594	64.0522	64.1404	62.7972	67.2677	59.8568	0	0	0	62.0032	0	0	0	68.1406
		275	1158	0	0	0	0	0	64.7761	66.1969	62.8947	64.0469	0	64.0508	0	69.3832	64.2783	0	0	61.54	0	68.7851	60.5295	59.4382	66.2042	60.4154	66.8173	61.166	0	68.6039	69.5531	63.3842	65.1327	65.0231	0	64.6175	64.4844	65.1306	65.1216	62.2335	64.4799	0	0	0	61.1522	0	0	0	61.3719
		276	1161.86	0	61.4577	0	0	0	69.5382	66.2988	65.202	63.6212	61.6085	67.2021	0	67.2506	59.743	0	0	0	0	69.1252	59.086	59.8603	62.6405	68.8491	64.8081	62.9208	64.6411	68.1629	68.896	66.2583	65.9445	60.4609	0	62.1626	63.8551	65.7723	65.729	65.8525	64.4874	0	66.7685	0	60.5867	0	0	0	70.251
		277	1165.72	0	0	0	0	0	59.8927	62.672	64.9532	66.1873	0	60.4796	0	65.987	59.791	0	0	0	0	69.2771	62.4766	61.4328	64.9079	66.3404	0	64.2364	64.2957	71.2676	66.6368	63.5046	63.7175	65.6394	0	62.6682	65.4207	64.5246	62.3986	63.5065	62.2475	0	68.4316	0	62.7649	0	0	0	66.165
		278	1169.58	0	0	0	0	0	64.605	60.696	63.8544	61.4271	63.8239	62.965	0	66.2668	60.9746	0	0	0	0	63.909	62.3379	61.3721	62.7089	63.1572	62.7285	64.0029	0	64.9607	66.674	66.4386	65.8558	62.928	0	63.3005	62.4159	66.7628	61.7955	66.0635	64.3188	0	64.0458	0	62.3217	0	0	0	68.2072
		279	1173.44	0	0	0	0	0	68.3453	63.9317	65.0336	66.8711	61.6152	65.6753	0	69.4205	63.633	0	0	0	0	69.7214	62.4122	63.587	70.0453	68.586	63.9946	64.9899	0	66.7238	64.3098	66.3149	63.4529	63.9437	0	62.698	61.4291	65.3102	62.6553	65.6014	60.252	0	64.8943	0	65.8997	0	0	0	65.1984
		280	1177.3	0	0	0	0	0	66.4963	65.9537	58.9967	65.8715	62.9527	61.9419	0	68.8938	61.9582	0	0	0	0	67.604	61.1766	61.6	67.7959	65.0363	66.6274	65.7119	0	71.7424	66.6412	69.7425	62.9268	60.6257	0	61.9089	65.0213	62.6881	63.6132	61.4832	64.7395	0	62.2626	0	60.2433	0	0	0	65.6698
		281	1181.16	0	0	0	0	0	65.4321	61.299	60.3322	68.4619	58.6999	67.1408	0	61.0848	64.2235	0	0	0	0	72.0584	60.6325	61.6911	61.8437	62.4766	67.7571	64.9215	60.0601	72.7212	67.1951	58.7245	62.5606	66.647	0	67.4315	64.9053	64.214	62.5045	61.2353	63.5453	0	61.696	0	0	0	0	0	66.25
		282	1185.02	0	0	0	0	0	62.8976	64.1058	64.238	63.5712	62.2602	65.7562	0	67.867	65.6686	0	0	0	0	63.8975	60.6875	58.9605	67.4285	65.3979	0	61.7301	0	70.1469	67.7984	62.5286	63.3179	61.4659	0	64.0357	64.6687	66.217	60.8022	64.7771	63.5317	0	62.2784	0	61.8163	0	0	64.4049	65.0009
		283	1188.88	0	0	0	0	0	61.5622	64.4452	60.3606	62.9229	62.0137	59.1709	0	66.6063	58.7694	0	64.5038	0	0	64.5626	64.1014	63.0017	64.2638	67.1166	68.4079	67.6017	61.9549	62.1396	66.564	61.9648	63.5326	63.1783	0	62.4394	65.6216	65.331	64.9209	61.2365	61.9446	0	65.1545	0	63.6036	0	0	67.3799	65.1908
		284	1192.74	0	0	0	0	0	61.6842	62.5715	63.4319	61.6951	62.0902	64.8878	0	68.6136	58.9641	0	61.7619	0	0	70.9256	62.2089	65.3755	64.0185	67.8209	0	70.6971	60.1817	66.2083	71.6689	63.211	66.1972	60.8007	0	61.2763	65.7085	66.4307	59.4696	61.9633	60.5133	0	68.8519	0	64.4734	0	0	58.2842	65.6317
		285	1196.6	0	0	0	0	0	66.02	64.9505	65.431	61.8368	66.7524	66.0923	0	67.5791	64.6007	0	65.1058	0	0	67.7154	66.5628	65.2303	63.5951	66.2051	0	65.9363	0	68.8859	63.4047	58.5483	63.0082	66.684	0	62.3191	63.5949	62.3298	61.6019	58.0252	65.964	0	0	0	59.1308	0	0	0	63.617
		286	1200.46	0	0	0	0	0	60.9019	63.7375	61.8583	65.1392	62.8579	61.9439	0	67.6832	64.7125	0	63.7235	0	0	66.2512	63.8163	59.9621	61.3479	64.953	0	65.9214	0	71.9903	65.6435	64.4442	60.3469	63.1863	0	62.9867	64.1474	65.3001	62.2075	63.9377	64.5005	0	63.825	0	58.7478	0	0	62.3809	61.9727
		287	1204.32	0	0	0	0	0	64.7809	64.9546	64.0364	65.7624	64.2384	61.2564	0	64.8508	65.1506	0	0	0	0	66.2329	62.3262	62.9812	66.5968	64.7859	0	60.7779	64.381	67.1761	63.2611	62.6104	65.0042	68.0254	0	65.5731	67.6961	63.0798	60.626	62.7523	59.2474	0	0	0	0	0	0	66.2209	66.3102
		288	1208.18	0	0	0	0	0	64.9639	62.3776	62.3684	71.3059	61.823	66.2677	0	71.9187	60.2114	0	68.0912	0	0	64.4775	64.1136	61.8263	59.7653	58.8116	0	65.2214	0	68.4442	66.4044	62.9038	61.97	63.6861	0	62.6207	61.6409	62.2097	60.4934	62.6899	59.3909	0	62.9349	0	62.1264	0	65.8415	0	64.9961
		289	1212.04	0	0	0	0	0	63.6963	63.5549	65.2462	67.9338	61.7294	64.8863	58.058	67.2348	62.2508	0	63.7227	0	0	62.2983	61.6014	60.8564	67.59	65.4654	0	62.3548	59.4307	69.8846	65.5972	66.1877	64.092	61.2946	0	64.3257	61.8266	64.8411	62.0578	59.4218	63.649	0	67.5065	0	61.0779	0	0	62.9776	58.9716
		290	1215.9	0	59.5593	0	0	0	61.8357	61.6209	67.4336	72.687	64.5393	64.8617	61.5914	63.7356	59.9256	0	65.049	0	0	65.4677	60.7609	60.5299	60.8067	68.4473	0	65.3322	62.1588	67.5044	63.9051	64.3625	62.7151	61.7523	0	59.1271	63.4311	68.5671	57.0637	61.7273	58.2972	0	58.972	68.2242	0	0	0	63.8273	63.4152
		291	1219.76	0	58.5367	0	0	0	59.9238	61.7261	60.4661	65.4691	63.0445	61.2749	62.217	65.0555	63.3533	0	65.0476	0	0	61.6788	59.6109	60.9465	60.4509	62.0216	0	66.4559	62.7963	68.9592	63.7653	57.699	67.2663	66.6554	0	63.3805	62.84	65.8922	64.3086	67.7487	61.4003	0	0	0	61.834	0	0	60.5749	62.5675
		292	1223.62	0	59.2906	0	0	0	58.7864	59.4044	61.7415	63.8569	65.4685	67.1042	0	67.7503	66.6114	0	62.591	0	0	65.8396	61.9288	61.5883	62.3714	64.783	0	65.307	62.2531	65.5056	66.9852	58.2377	65.1612	62.2961	0	64.5293	65.6112	65.9564	62.5662	60.2862	63.9495	0	0	62.9828	63.5415	0	62.7228	60.928	68.8917
		293	1227.48	0	63.045	0	0	0	65.9437	62.1399	62.631	66.0691	61.9322	68.0021	0	63.9236	61.4558	0	69.3906	0	0	63.8089	57.6506	60.2326	66.6346	69.3486	0	63.1528	63.8558	66.5753	59.254	61.6714	62.53	60.3435	0	58.7502	65.8551	66.7063	65.7168	63.9789	59.0539	0	0	64.8839	62.1202	0	62.2977	67.3524	66.2459
		294	1231.34	0	60.3726	0	65.688	0	67.4673	63.2193	68.0796	68.7045	65.1329	65.603	61.041	62.8884	63.7455	0	63.1119	0	0	66.5893	55.9136	62.536	64.3504	62.4883	0	66.7285	63.9345	61.7734	63.3125	60.4295	66.3797	58.1163	0	65.2439	65.4207	67.1963	64.3675	63.6258	61.8286	0	66.1108	0	61.9132	0	62.3788	63.8489	64.3015
		295	1235.2	0	62.1177	0	63.5591	0	67.5704	62.6405	65.8359	66.3636	59.2762	66.8779	58.7974	69.5619	60.06	0	63.8921	0	0	69.9648	61.4974	66.6855	71.3352	64.9102	0	67.172	61.796	70.3483	64.9258	60.9907	65.5171	67.0663	0	62.6781	64.8225	63.1787	59.9276	65.2652	61.9874	0	0	0	60.9453	0	60.3101	62.93	65.0191
		296	1239.06	0	69.2946	0	64.9708	0	64.6493	62.5516	60.448	68.6681	63.782	64.5348	60.559	64.4702	60.2736	0	62.9324	0	0	67.1606	60.9455	63.9276	62.5937	66.0849	0	65.0599	64.2965	74.1642	69.0381	62.2963	66.5802	65.4897	0	64.6162	63.06	66.1314	61.5978	62.4906	62.014	0	0	63.1938	63.9939	0	65.4844	62.0331	65.8293
		297	1242.92	0	63.0794	0	61.0861	0	64.4164	62.3557	62.8279	65.1116	60.5221	65.1641	62.0023	69.9548	65.0196	0	66.8809	0	0	62.9296	61.9769	65.7682	64.3083	65.4634	0	65.3745	62.8498	67.2374	63.6336	63.2897	69.0921	63.4153	0	62.028	65.8863	65.2069	64.3847	63.9515	59.1841	0	0	64.9718	61.309	0	60.4584	58.9978	61.994
		298	1246.78	0	76.495	0	66.4323	0	66.6228	63.3856	60.2687	66.1554	61.3392	66.1652	61.1777	63.0301	65.8996	0	66.1021	0	0	65.8656	62.0285	65.9485	63.9545	65.0176	0	63.5655	64.2709	61.9442	70.4121	60.7377	63.0636	60.8338	0	64.7983	65.9088	66.1541	57.0884	62.5978	58.384	0	0	0	0	0	65.9725	61.6511	64.1504
		299	1250.64	0	64.1795	0	63.1928	0	64.5005	62.9735	69.254	66.1798	62.4176	66.8093	60.5804	65.5844	62.7831	0	66.9048	0	0	66.8785	59.7939	65.2738	66.1044	69.769	0	67.4099	60.8701	67.0013	67.5297	62.1054	65.9659	62.9473	0	61.9339	64.64	66.9233	58.9125	60.8524	60.7092	0	0	0	0	0	62.6487	63.1249	64.2808
		300	1254.5	0	63.47	0	64.1578	0	65.1708	62.7939	65.249	64.631	63.0072	62.9381	64.6303	65.5324	61.9022	0	60.4565	0	0	64.379	63.0312	63.1639	66.0095	65.6715	0	64.6553	60.9643	71.289	69.1956	59.9398	63.5988	65.7132	0	62.2384	63.379	64.4682	64.6595	67.5786	62.3837	0	0	0	61.9521	0	67.8282	66.5566	61.6462
		301	1258.36	0	68.7832	0	62.8282	0	65.7112	64.6846	65.1675	65.1794	62.889	68.1483	62.9176	63.4118	62.2403	0	64.287	0	0	71.4935	58.2058	59.2137	65.63	64.9447	0	59.8806	64.9031	61.1986	66.9009	0	63.5552	60.9052	0	62.2384	62.1829	61.1271	59.6315	66.8821	59.364	0	0	0	57.4506	0	64.1268	67.6904	66.0955
		302	1262.22	0	0	0	63.6124	0	62.195	60.6426	64.2248	69.4814	62.9721	67.2218	65.4048	65.6637	63.7751	0	60.7518	0	0	65.0598	61.2441	64.4227	68.1367	66.3692	0	64.6373	63.8719	73.7252	68.467	58.404	65.0477	59.9872	0	65.7065	65.3979	68.1355	63.9672	0	62.5084	0	0	0	63.7707	0	59.0947	65.1708	63.0423
		303	1266.08	0	63.935	0	64.5228	0	62.1515	61.405	62.5159	66.5274	63.3955	66.6265	63.4699	65.6189	64.6659	0	65.8225	0	0	68.6305	63.9403	59.5968	64.6764	65.0943	0	62.2515	64.1387	65.5653	67.3925	66.0317	64.2728	66.1014	0	58.5952	61.6323	68.3678	63.7633	62.8823	61.2834	0	0	0	58.1931	0	63.7009	62.6678	63.3797
		304	1269.94	0	61.7356	0	64.1748	0	62.626	61.6294	64.4237	67.131	62.5534	67.8837	63.7246	64.3588	61.6318	0	59.2517	0	0	65.0573	62.3056	64.8319	65.8617	67.8039	0	65.5441	64.0919	66.3437	64.6305	65.8046	67.3037	60.2322	0	63.487	62.238	67.2254	62.8125	60.519	58.6292	0	0	0	61.3847	0	62.5467	60.2337	61.0971
		305	1273.8	0	61.5543	0	61.8113	0	67.6745	63.1718	60.5651	65.7739	62.3325	67.1571	60.2671	70.4931	64.8332	0	91.5608	0	0	68.2559	62.5923	61.9376	67.388	66.0514	0	66.5468	64.2453	69.274	64.5436	60.511	64.0219	59.6216	0	68.3024	60.2086	65.1853	61.3728	62.2191	60.3923	0	0	0	59.5126	0	62.7255	65.0241	62.8176
		306	1277.66	0	64.9196	0	62.7472	0	65.265	60.8108	62.5588	65.9567	60.7357	62.9727	63.4763	65.4918	64.8451	0	70.9096	0	0	67.0046	61.833	61.3563	67.3218	64.3004	0	63.9291	67.2153	68.2149	63.785	64.5741	64.1887	64.5878	0	61.9378	68.1881	65.9862	64.086	59.8851	61.6381	0	0	0	64.3554	0	59.4921	63.2728	67.03
		307	1281.52	0	61.473	0	60.811	0	64.5154	60.1298	63.8102	67.8236	61.5358	65.2328	60.3917	66.739	62.4328	0	69.736	0	0	71.273	63.3304	61.6073	73.4406	65.6955	0	66.5292	66.3096	67.2571	70.1339	65.7201	63.976	62.5849	0	61.9983	62.459	64.5675	62.2812	63.4938	63.7733	0	0	0	65.9989	0	69.2634	61.9905	64.0283
		308	1285.38	64.6387	67.5416	0	62.5408	0	64.2245	63.5274	59.6518	64.4267	63.2561	69.4165	62.9401	67.1624	66.5432	0	62.6918	0	0	63.586	62.3007	62.9423	66.7585	65.4467	0	64.1194	62.1432	71.1305	63.4771	63.3019	65.192	63.3364	0	60.4126	64.2259	64.6236	61.2529	60.6578	61.6707	0	68.9025	0	58.7056	0	63.1228	65.4554	65.4801
		309	1289.24	0	66.3155	0	61.3457	0	67.732	62.3739	65.2862	67.1274	64.5378	60.3475	61.0836	66.5258	65.3215	0	64.6327	0	0	65.9295	58.8378	62.6876	65.5536	69.3685	0	63.3621	66.7578	67.2947	70.8377	61.4614	62.8942	64.153	0	61.4063	61.1441	66.3794	66.0362	63.784	60.4814	0	0	0	62.9053	0	62.5243	67.5836	63.9876
		310	1293.1	0	63.5267	0	62.5081	0	68.144	60.1827	61.5737	65.4879	61.4608	63.7739	60.7053	70.6133	60.3292	0	63.9356	0	0	64.9748	60.5723	63.4987	67.075	64.0169	0	65.8622	63.1417	68.213	68.0017	65.661	65.629	65.2852	0	65.1635	71.2217	66.3921	62.948	61.7948	63.8636	0	0	0	63.9417	0	64.4293	64.8453	68.1716
		311	1296.96	0	86.4783	0	60.1764	0	63.6779	65.6157	63.147	64.2852	64.8669	65.3201	62.8905	65.3788	60.3239	0	77.2462	0	0	65.5472	61.2056	64.0207	64.892	68.1839	0	66.6999	58.9978	68.0083	67.8301	65.0911	69.579	65.2022	0	61.8118	66.5146	66.2781	65.1014	68.6745	62.1345	0	68.0573	0	57.2188	0	62.6487	66.1617	67.4575
		312	1300.82	0	67.4266	0	63.7656	0	63.3196	63.0456	68.4258	71.5818	61.1439	63.8609	62.026	64.4363	60.1518	0	68.3211	0	0	65.4483	60.1824	67.2838	68.5353	63.2024	0	66.0655	0	63.7928	65.1883	59.7212	64.1613	68.3931	0	65.1535	66.5004	68.9783	59.8218	0	64.5482	0	68.2291	0	60.5598	0	60.726	64.5008	66.5739
		313	1304.68	0	65.2291	0	63.905	0	67.607	64.8215	62.5756	68.2257	59.9958	67.2052	58.4769	65.9629	61.1297	0	66.5042	0	0	65.1119	60.8532	58.3729	65.9389	64.1271	0	61.1306	0	64.4118	67.4931	60.1679	66.0986	65.214	0	61.6988	65.659	63.3361	65.8063	67.3389	62.7814	0	67.0746	0	67.2822	0	61.664	66.5801	65.2981
		314	1308.54	0	94.5544	0	63.7545	0	66.7937	65.1247	59.0468	64.9451	63.9314	65.7215	61.2033	68.4452	65.3209	0	62.616	63.0154	0	64.9384	61.4702	60.4172	66.3368	63.3305	62.6424	68.6115	0	66.4111	70.9012	61.9062	68.7423	65.3864	0	63.46	64.1817	63.0203	63.5969	62.2982	63.3372	0	67.5844	0	64.6506	0	61.0839	62.5836	69.3261
		315	1312.4	0	108.923	0	63.829	0	68.7094	60.8225	63.0148	66.0256	58.0023	64.3647	59.8412	66.9644	67.1387	0	64.1301	0	0	72.4165	63.1535	66.3301	69.2685	62.9828	0	66.7062	61.7373	69.818	67.9264	61.5889	61.6288	61.1385	0	67.0579	65.3001	62.7905	61.7994	65.7063	66.7161	0	65.4311	0	63.8641	0	60.6184	65.4264	62.6911
		316	1316.26	0	65.4644	0	62.6439	0	66.7217	61.8635	62.7621	70.5566	68.0866	61.9169	0	60.9694	62.9058	0	62.8718	0	0	61.9023	58.0362	64.3607	62.5397	62.3151	63.2066	66.1423	62.4181	65.2337	67.6124	64.4993	64.2149	65.5304	0	65.9451	64.1114	73.9652	64.1603	60.2793	67.1801	0	62.4362	0	62.1823	0	62.4733	67.2392	68.3535
		317	1320.12	0	61.4967	0	65.7564	0	65.4577	60.6274	63.7571	67.531	62.2409	63.834	56.5417	65.2623	59.4357	0	63.8667	0	0	64.934	61.5675	66.2171	61.1255	66.8856	61.3223	69.6682	0	68.4641	66.6009	66.0563	66.5734	68.0536	0	61.3056	64.8088	65.1205	67.1155	64.1353	66.3303	0	64.4759	0	60.9376	0	62.5595	62.1539	61.931
		318	1323.98	0	63.1258	0	66.1448	0	68.8098	63.797	60.0552	69.5579	67.084	66.4799	61.3094	67.3865	62.2445	0	66.5465	0	0	71.9432	0	65.3834	65.7407	61.9499	0	65.0171	0	66.4566	66.3195	66.2613	68.4744	64.9895	0	70.5414	65.946	65.441	63.7711	62.3235	63.3221	0	69.2346	0	66.4592	0	61.7962	65.3781	65.6672
		319	1327.84	0	81.4652	0	59.3003	0	65.7047	60.4063	64.3524	72.5657	63.4034	67.13	59.2196	69.1486	59.1767	0	63.638	0	0	62.4524	60.8668	61.4858	66.7045	64.5175	0	65.3763	61.5522	68.2422	62.9982	66.7672	60.1072	62.3816	0	61.1132	64.5949	67.581	61.3792	0	64.6447	0	66.7422	0	60.8149	0	61.9494	64.0015	65.9874
		320	1331.7	0	63.052	0	69.387	0	65.9839	61.9613	62.274	67.6756	63.5489	64.5191	62.856	63.6862	64.403	0	67.0399	64.3308	0	64.4885	63.4043	60.4908	66.3594	63.7003	62.7263	65.1204	64.5091	66.8352	70.7114	63.0097	66.5012	60.4833	0	63.1542	61.4358	64.8353	65.2784	63.7128	62.1807	0	65.8888	67.6865	62.47	0	62.5807	59.8603	63.4091
		321	1335.56	0	64.9272	0	61.7485	0	64.6065	61.714	62.1009	67.7721	63.1761	74.0716	56.5292	60.767	63.999	0	0	0	0	64.049	60.8469	61.9247	70.9952	63.2984	59.5375	65.2138	66.6955	71.1814	66.9078	64.7616	67.9947	61.0482	0	64.7337	61.5278	66.366	62.6935	63.4508	60.8429	0	64.2092	65.3634	67.3363	0	63.8891	63.2659	67.63
		322	1339.42	0	65.5912	0	64.4912	0	68.9493	60.6244	62.5674	64.3221	57.2665	67.3958	61.3471	69.9781	62.9552	0	67.4732	0	0	65.5069	56.9875	63.5383	63.8467	66.2411	58.4989	61.3957	64.1003	69.2669	64.1491	61.5125	67.4993	60.7744	0	61.2671	64.3189	66.5358	61.3078	0	59.493	0	62.6918	60.9972	64.4135	0	65.4968	65.7509	66.8972
		323	1343.28	0	62.9233	0	62.7675	0	66.1178	64.2109	64.0579	69.9768	63.5231	67.8214	60.7963	62.0423	59.965	0	67.322	61.9928	0	65.1416	0	61.5173	68.0933	66.0107	59.814	62.3676	62.7977	68.9536	64.4046	61.1813	55.695	66.6176	0	65.5902	63.3611	69.7398	64.6461	0	66.2804	0	66.3193	61.2802	61.8673	0	63.92	60.8969	65.4313
		324	1347.14	0	65.0134	0	66.6318	0	63.6953	61.32	61.8152	67.1173	62.3253	65.7567	62.1393	68.3973	65.1971	0	67.7688	64.9146	0	63.2016	60.9108	62.7545	67.8232	65.7134	60.125	65.2366	59.1067	67.102	69.414	0	60.0245	57.9596	0	57.679	61.6128	68.0182	60.2472	60.6438	63.2222	0	63.1477	59.0905	64.8792	0	62.5215	64.9659	66.1473
		325	1351	0	68.6458	0	61.3121	0	61.5019	65.5145	62.9216	66.1675	64.2094	63.1185	59.5515	65.623	61.2102	0	61.5381	66.2199	0	67.369	0	63.0367	67.8046	67.9159	58.9402	68.5051	60.0845	65.4313	65.5838	0	63.6253	68.154	0	62.9939	68.1169	66.8041	64.562	68.0407	61.2134	0	63.5262	63.5508	57.0404	0	69.0706	66.1417	62.0109
		326	1354.86	0	99.2543	0	69.8938	0	64.5581	60.8729	62.6783	64.2748	63.3372	66.7707	59.7993	64.3478	59.7613	0	64.9797	60.0223	0	64.2779	0	65.8989	65.2882	62.6532	65.7515	64.579	62.6028	67.6068	63.1113	61.5644	67.0575	62.1263	0	64.1034	61.165	66.8657	62.5967	0	62.1801	0	59.5996	67.1948	61.2142	0	64.4791	63.6566	64.9135
		327	1358.72	0	88.1718	0	65.7091	0	63.7578	60.4525	63.0531	69.3034	58.5697	67.0879	63.1682	66.2894	62.9393	0	63.7762	60.7428	0	63.8706	0	60.8543	62.3036	65.2196	60.873	64.7055	64.6777	68.3514	67.3619	61.2066	64.8893	61.7575	0	62.057	65.258	65.8135	63.2822	0	59.7699	0	65.6079	0	66.256	0	60.166	65.1976	61.6788
		328	1362.58	0	61.6919	0	65.4574	0	63.2922	61.9006	58.2645	67.8509	63.57	63.0757	63.1911	63.3979	62.0733	0	65.2725	57.9339	0	66.3504	0	59.153	67.901	63.9442	61.5936	70.4794	61.4563	64.7531	64.5658	63.3762	62.4524	59.1971	0	63.5928	66.7703	64.7742	62.5969	57.8927	62.8212	0	64.4388	61.9302	62.3285	0	61.4293	60.9079	65.2533
		329	1366.44	0	82.771	0	62.6495	0	63.7931	64.4663	59.7997	61.8972	63.2076	63.1537	58.6414	66.1816	62.7926	0	63.6022	58.6528	0	65.8772	57.9036	67.1137	64.0665	63.0499	57.7201	63.1923	0	69.1196	69.0795	62.9335	65.4208	62.5702	0	61.8039	65.735	69.8442	63.3887	0	57.6388	0	65.6845	64.9075	66.0237	0	62.5281	61.7569	63.8185
		330	1370.3	0	68.0825	0	65.3355	0	61.9086	57.8984	60.2682	66.306	62.1827	61.9502	58.9714	66.0366	64.49	56.1414	67.2195	0	0	67.3462	60.0782	60.593	62.6678	68.9234	62.2498	69.7676	60.5679	66.0974	65.9817	60.1781	59.9009	67.7987	0	64.6555	60.956	66.1648	63.8388	0	63.086	0	65.9632	61.2844	67.7893	0	63.7856	66.4386	61.5275
		331	1374.16	0	60.4887	61.6675	62.5437	0	66.4976	60.8197	63.0151	69.9634	64.8773	64.2622	64.1718	66.6657	68.2376	57.9325	66.036	0	0	66.6987	58.6173	64.4815	67.6525	64.8139	61.094	65.3158	61.4034	68.2335	65.2291	62.1717	58.9677	66.8943	0	64.3547	67.6876	65.2607	63.9794	62.5834	57.7701	0	70.2235	61.7683	62.1972	0	60.6208	62.9637	59.2657
		332	1378.02	0	67.8425	0	64.8698	0	67.291	62.3213	66.5071	67.5487	60.4349	64.0827	59.9684	68.628	63.839	57.1147	67.3346	61.5148	0	62.4016	0	63.0351	66.0535	67.3152	65.4365	59.7577	61.2834	71.8327	66.1425	64.1515	61.0309	59.974	0	68.8828	66.1881	69.6879	65.8123	56.958	61.0352	0	64.1316	64.0884	59.8952	0	59.078	64.8606	67.7158
		333	1381.88	0	62.7502	64.0562	62.0792	0	64.435	65.4962	62.0679	65.892	63.8487	67.9326	59.9492	67.4911	62.8801	57.4008	66.353	0	0	65.6561	61.5608	63.174	64.9322	64.4679	63.1811	64.3646	59.813	67.204	66.5394	62.8894	63.6489	65.3335	63.8607	64.2015	66.2337	67.5754	64.8719	0	61.6074	0	61.9747	62.4572	66.9565	0	62.7784	64.8315	61.6451
		334	1385.74	0	64.2262	60.4971	65.8083	0	68.9863	63.9435	62.0711	67.1718	64.7997	63.2599	60.5115	67.6789	59.9635	58.5416	64.1252	0	0	71.0546	0	63.9132	64.9528	65.0114	62.6357	68.7072	62.8152	68.6938	69.5258	64.6713	67.8326	60.8911	0	62.9417	67.1583	69.9083	65.9471	0	61.5033	0	62.2815	60.6125	64.3695	0	64.1328	68.8985	62.4795
		335	1389.6	0	64.7217	0	65.7316	0	63.6479	64.7783	59.8994	71.6025	64.7034	64.5454	57.295	67.018	59.9822	61.6604	64.8469	63.9629	0	67.297	60.9928	62.3301	64.2043	67.7701	63.4199	66.2135	62.7287	71.3718	64.7593	61.3405	61.2577	62.381	0	65.291	64.2253	68.1367	60.9914	62.7233	64.962	0	63.9645	67.2462	67.7867	0	60.6204	63.1053	60.5543
		336	1393.46	0	62.247	65.2538	66.5552	0	64.9515	65.5951	61.3204	68.2249	63.803	67.3715	61.143	62.985	60.054	60.182	63.4509	59.9939	0	61.726	60.1334	60.9562	66.7211	63.2586	63.7347	65.5435	59.4243	69.7739	63.1713	61.3392	59.6054	60.8684	65.113	61.7306	68.2279	68.8081	63.9774	62.8917	61.1795	0	63.4029	60.9654	63.2645	0	64.1077	71.2931	64.2791
		337	1397.32	0	63.9547	62.0775	66.244	0	63.4168	59.3253	65.1036	66.0045	62.1253	64.0107	59.9831	63.9291	64.6105	61.1422	0	61.2115	0	63.3237	55.9509	64.2801	66.5818	64.2042	0	67.0386	62.0467	63.7747	73.3637	65.495	57.7416	62.5833	61.0248	66.057	64.5067	66.0926	61.0067	62.8687	66.9504	0	66.1804	64.3378	64.2438	0	63.8053	64.6265	65.7999
		338	1401.18	0	64.2483	0	67.9093	0	63.5782	60.9321	60.4008	66.4618	65.3857	63.9025	57.5187	69.1747	62.5382	60.2276	0	61.0407	0	68.0276	60.4098	67.0239	67.2088	66.456	63.0894	65.1936	0	66.7926	66.3796	66.2473	61.9318	61.3531	66.1739	64.1178	65.6983	64.8954	60.4597	60.1756	62.1054	0	65.5398	64.0039	62.3389	65.9192	64.4663	65.7902	64.568
		339	1405.04	0	66.6848	61.9015	63.4543	0	67.8752	63.0676	62.5223	67.7667	64.6763	59.3024	60.4002	68.5305	63.892	64.4049	67.2249	0	0	68.668	60.7613	63.1616	64.7203	65.7983	61.1987	64.4879	63.8342	68.2126	64.8874	66.5405	59.6682	60.7909	62.4985	65.8979	71.8388	67.8799	62.9482	0	63.3427	0	68.1592	61.7579	63.4102	59.2099	60.9249	63.8409	61.7512
		340	1408.9	0	64.2711	61.9227	63.5967	0	63.2635	58.9984	63.6929	71.7734	60.4446	65.4417	59.4342	64.4494	60.4938	59.1019	68.1166	0	0	66.6846	63.589	63.5166	61.5491	65.0659	65.9456	65.8363	64.4839	67.6678	60.4252	68.4965	60.845	62.0221	63.1279	63.8794	68.3177	69.1474	64.2709	61.7235	59.475	0	63.6381	63.7401	63.79	0	61.2761	64.1739	65.6885
		341	1412.76	0	63.3901	64.4047	64.284	0	65.6737	59.6971	60.7514	66.6484	64.5692	64.9547	58.6269	67.4204	66.4968	61.8662	63.7507	59.96	0	64.924	61.1196	60.7159	63.008	64.0618	62.398	65.972	61.1436	69.9062	67.3701	63.4986	64.2462	0	63.3438	68.2005	62.9787	70.1949	60.9029	63.55	64.3564	0	65.1212	63.4477	64.5181	0	65.991	64.3811	65.161
		342	1416.62	0	66.2745	59.483	66.2331	0	66.7178	61.1884	63.8469	67.4498	59.4865	62.6342	59.6492	66.7614	60.1791	59.1887	0	0	0	65.311	62.9472	63.3677	65.6922	65.2706	64.6137	68.2645	65.4822	64.3758	69.8881	63.0644	62.405	61.0347	64.2749	65.0579	66.6359	70.4375	62.9203	60.967	61.3243	0	66.1444	65.0836	62.604	0	68.2703	65.3855	64.0195
		343	1420.48	0	61.8704	60.7316	65.9722	0	65.5559	64.0822	62.4803	62.3271	61.5777	63.1757	60.2043	67.7033	61.116	64.3336	66.3647	0	0	63.914	62.5114	68.8725	67.5207	66.1103	63.0281	70.1891	65.5462	64.1849	69.1628	63.2404	65.0875	64.0197	65.5747	63.8504	69.2248	66.7592	68.4466	63.7481	61.8151	0	64.6684	64.9529	64.5023	63.6882	65.6139	63.0749	61.9322
		344	1424.34	61.2397	57.7778	60.738	62.8554	0	61.5988	63.0188	62.3231	67.8956	63.7797	66.184	60.6731	65.453	62.272	59.7984	0	67.5122	0	69.8408	59.6498	61.6413	67.6953	68.0983	62.6432	68.3523	65.3473	65.9789	66.3814	65.1937	64.125	61.8643	60.485	69.6349	61.304	66.2717	62.5071	62.1646	64.2075	0	63.827	66.9777	59.8469	60.2685	58.7808	63.9881	61.9986
		345	1428.2	0	63.7029	63.0303	66.8011	0	63.942	61.4338	63.642	70.145	63.7019	68.5326	62.051	66.2629	63.7947	60.1503	65.6727	0	0	67.2288	61.6726	62.2023	65.8689	0	57.8948	62.2884	63.9945	66.2818	70.0268	61.5515	63.4681	60.88	64.0675	67.5413	65.434	67.3907	66.0493	64.8863	65.3222	0	68.7068	61.6478	63.419	67.7027	67.8971	61.7748	67.2735
		346	1432.06	0	66.0795	0	63.608	0	66.542	62.9632	67.0486	71.6915	59.9926	65.0073	60.1023	68.9032	62.2917	56.4388	64.7905	0	0	63.0929	64.0681	61.7398	64.2571	0	66.9012	65.7702	65.6557	65.2568	64.2337	65.3256	62.9227	64.8354	62.4078	65.5796	65.4351	65.218	70.1359	66.317	65.4436	0	65.122	61.2541	63.9336	64.3765	62.7517	64.0934	65.9326
		347	1435.92	0	61.0807	0	68.4473	0	60.8281	63.6646	63.5026	68.9884	66.647	66.4604	60.1317	65.1494	65.3818	58.9665	0	59.6833	0	67.234	60.7534	63.7355	66.2276	0	65.108	67.1282	0	67.9691	62.1108	59.2502	61.4428	62.5119	64.7536	64.7512	68.7484	70.3764	67.6209	61.1206	67.3418	0	67.3339	58.3245	64.8302	61.9553	61.3989	61.7412	66.8293
		348	1439.78	0	60.3478	0	59.1743	58.8923	65.2557	64.1494	65.9022	66.3958	66.181	63.239	64.2956	62.4472	62.6206	59.5597	61.3524	0	69.1637	71.685	59.8481	61.7497	63.5847	0	63.5607	67.6686	62.6817	66.2916	66.3174	63.18	60.65	64.523	65.8805	60.3254	62.5154	67.2639	65.6154	63.405	64.9803	0	61.5031	63.2834	63.828	63.1667	63.9913	63.9773	66.6147
		349	1443.64	0	65.7775	61.5442	64.6723	0	64.2668	65.5535	62.0517	67.168	64.3196	65.2645	65.3917	64.437	61.9156	62.5615	61.7139	0	60.1604	66.5648	58.2465	65.2107	65.1568	61.7793	60.8442	68.9318	69.0474	61.0727	68.6434	61.6654	63.6084	58.7343	62.3274	65.4786	67.6289	62.5848	65.0661	0	60.1517	0	69.2144	60.724	61.5591	60.7582	66.7304	60.6759	64.7474
		350	1447.5	0	61.3607	56.738	63.9891	64.2077	66.1876	67.0135	60.5145	65.7431	67.794	66.5834	62.161	68.2635	63.1828	62.6199	62.309	0	62.7433	65.8778	62.1836	60.0502	63.3873	0	61.1474	64.7343	64.9026	64.0518	65.0977	67.998	66.1654	60.6416	64.8923	61.7277	61.313	63.0584	63.9746	65.1548	68.3986	0	66.0872	65.0486	66.4537	59.0363	66.9957	62.8249	62.555
		351	1451.36	0	64.0225	64.2934	63.0385	58.4414	74.3652	58.3128	65.2488	64.2441	60.1819	68.3592	62.1003	65.1431	65.6961	60.5378	66.272	0	0	66.6809	62.8919	0	65.83	0	65.3594	65.1246	62.1916	71.1163	69.4608	65.0748	59.8601	65.6113	64.9122	63.8106	65.7067	62.6829	64.7853	66.8291	61.8348	0	63.1009	65.109	60.409	62.1003	62.0411	62.1655	62.5949
		352	1455.22	0	63.692	62.3022	66.2685	0	60.2446	60.0335	66.8279	75.24	64.1131	65.612	64.9394	71.3362	65.7951	59.7636	0	0	0	67.5819	62.0318	61.3818	70.2279	0	63.4307	69.3989	62.9302	63.8116	69.1022	64.1532	64.7373	66.6229	0	62.7722	67.3422	64.3061	62.4496	62.7341	59.1082	0	66.0957	64.3743	61.5475	60.2049	64.9652	64.7134	63.7899
		353	1459.08	0	67.4058	62.7725	65.8016	0	64.0011	61.6723	60.7377	70.3516	66.7001	61.267	63.795	61.6131	61.8275	64.0428	67.9123	0	62.5652	67.0817	62.169	59.0241	70.7493	0	61.8874	69.63	65.2438	65.1421	67.3242	60.9674	63.9468	60.6261	66.5385	60.6334	67.081	68.8525	64.2909	63.1862	64.9209	0	66.4056	0	62.3366	59.4077	61.7023	63.3978	65.3464
		354	1462.94	0	63.9118	61.7452	65.1315	64.4604	68.7926	62.7625	70.4198	67.7312	65.113	65.076	62.1513	65.7179	61.2909	57.4683	65.2038	0	65.123	68.3379	63.1325	66.1132	64.1748	0	65.2711	68.9688	64.3793	64.8342	66.0497	60.4745	65.7191	64.1137	0	64.1769	62.1713	64.5635	64.505	65.8631	63.0504	0	62.7423	58.0355	63.7701	62.2289	62.1075	60.3582	65.4198
		355	1466.8	0	61.1449	63.2568	68.5745	0	63.22	67.0679	63.7172	62.6121	63.4665	65.7438	60.8605	66.4451	60.9955	59.1466	62.4672	0	63.9352	68.3857	61.538	66.2108	63.0708	0	61.109	66.9856	62.1726	64.5233	63.2212	63.0324	64.3325	59.2228	63.9389	64.2961	68.8141	62.3687	64.6861	62.8564	63.4467	0	0	62.3513	67.6171	61.2898	62.8674	68.8975	63.8763
		356	1470.66	0	66.0326	63.2278	67.1108	58.5237	64.8875	63.1664	57.241	66.0649	60.9151	65.3307	61.9318	67.1892	62.4562	59.589	0	0	60.7264	68.9521	60.4777	68.0657	62.3668	0	65.181	67.3403	65.1826	67.3325	68.3375	65.7245	63.7268	63.733	0	63.9401	64.0436	71.2587	65.1271	60.1221	65.7259	0	65.4705	62.0765	59.5614	61.514	64.0403	66.2517	62.2554
		357	1474.52	0	60.745	63.0969	67.1109	61.3887	68.8348	60.2237	66.1618	62.8999	68.0851	64.2347	0	66.2403	58.3992	58.0462	64.2571	0	65.4715	65.6265	59.1415	65.5009	66.6586	0	66.058	66.451	60.5317	72.745	66.5018	62.841	60.9897	66.4183	0	58.3306	67.3951	66.9483	66.3055	66.0362	59.8435	0	66.9638	63.3289	59.5602	59.7523	58.973	58.6843	65.4901
		358	1478.38	0	62.0584	60.0925	67.4497	60.7345	67.2657	63.4086	60.7297	67.469	61.8128	68.9186	58.7421	66.8671	58.6646	63.7501	61.1987	0	66.6786	67.6315	60.0115	64.5788	69.1618	61.017	0	71.4441	64.4858	66.3278	68.3603	64.9872	64.7687	62.9415	0	62.7221	66.1873	65.9888	62.2253	65.706	65.9144	0	67.2481	60.0108	62.5762	56.9474	64.3566	68.3429	60.5773
		359	1482.24	0	61.5307	61.6212	66.5198	59.8897	65.5639	58.148	68.6217	67.2403	62.8564	67.3921	63.0378	69.0894	63.2481	62.7856	66.4696	0	61.7187	65.4778	61.0991	59.2021	66.5355	63.8719	67.0354	68.4378	62.9074	73.7645	68.7358	63.1284	64.8476	85.0144	0	66.9583	65.0819	69.9894	62.3657	70.2411	59.6348	0	65.236	0	59.7375	0	66.0458	64.0257	61.9509
		360	1486.1	0	59.0398	58.3163	62.8235	61.0096	62.7879	59.2112	64.3528	67.94	63.3719	65.878	57.9808	63.1416	60.7264	62.3202	63.7754	0	64.2927	63.9434	61.1634	58.3131	65.2191	64.7179	59.2191	65.1429	62.3547	68.512	69.033	66.1643	66.674	60.2859	0	63.1258	66.7801	69.3752	68.1914	61.901	61.2155	0	66.3529	61.9365	63.5359	60.9522	63.8331	60.3534	64.4259
		361	1489.96	0	65.0494	62.5309	65.0072	0	68.4031	61.8092	63.378	72.9549	63.2822	63.7619	64.9383	68.0189	63.9062	64.3778	66.3456	0	63.3185	73.5443	60.6275	58.1628	65.5594	0	64.1476	71.3425	59.6522	73.3429	70.3293	62.0959	68.4049	64.0135	0	64.3366	66.2973	65.7675	65.2204	61.2597	62.6656	0	69.423	66.5244	60.8714	61.8816	64.5135	63.9566	64.3762
		362	1493.82	0	57.5476	66.055	64.7043	59.5225	60.9586	66.0792	64.4855	66.6098	66.9817	68.5422	0	65.7699	62.1958	58.3074	64.7	0	66.8406	68.3403	59.136	65.8639	66.0617	0	61.3458	69.3838	58.4759	64.6497	63.2589	65.6447	62.7336	65.8167	0	63.1232	67.1482	67.2245	67.7612	62.4152	62.9792	0	66.6259	65.7033	62.8974	0	60.9581	64.4841	58.8655
		363	1497.68	0	60.2687	63.6833	65.9618	56.7388	63.5576	59.9315	62.19	69.0353	63.6239	61.9611	63.2321	69.8845	64.8902	64.2891	64.6657	0	67.9332	67.2982	60.2402	0	62.7558	0	66.2427	67.916	56.9912	67.3077	69.3048	69.5873	61.5115	67.3644	0	66.1284	64.5418	67.0206	64.7614	66.778	68.6443	0	66.6997	0	60.3456	0	63.2667	62.0152	61.7847
		364	1501.54	0	66.6472	60.7764	63.5366	0	64.742	64.8265	60.5558	67.9985	66.5298	69.6553	0	69.3695	63.6128	61.0964	67.1144	0	60.5981	64.8824	65.6316	63.9027	70.6295	63.1388	64.3536	65.9997	63.3089	69.2927	63.0965	64.4891	59.6114	65.581	0	60.3096	68.9149	68.2736	65.7448	68.561	60.1717	0	69.0938	61.6681	63.496	65.7861	61.8236	66.6026	62.4646
		365	1505.4	0	60.336	58.8608	63.098	0	63.8682	62.3948	66.4961	65.4338	60.7641	67.2894	65.7134	0	63.3756	58.88	68.7137	0	64.1844	67.0273	59.2264	64.2388	66.5315	66.1404	0	71.0528	59.6204	69.2219	64.2994	67.9409	67.6386	64.8831	0	68.7321	66.9894	64.6302	61.9816	68.6474	60.3955	0	68.5069	64.3182	60.6127	60.9806	0	66.2569	65.0511
		366	1509.26	0	65.279	56.2971	68.4718	55.7595	67.3235	66.6054	61.2868	66.63	66.4098	67.367	64.9525	66.726	59.6272	60.976	61.5876	0	63.3302	67.7619	59.9273	0	68.6781	67.6609	63.6392	64.0073	63.0064	70.4951	66.7162	68.0238	62.4829	68.9327	0	63.4142	64.8012	69.6146	65.364	63.0772	62.5736	0	66.5345	0	63.201	0	0	60.9328	62.481
[truncated: 245 more rows]
[truncated: 34 more columns]

## Sheet: Average Spots by Background
				SptId_14	SptId_15	SptId_16	SptId_18	SptId_20	SptId_21	SptId_22	SptId_23	SptId_26	SptId_27	SptId_28	SptId_30	SptId_32	SptId_33	SptId_34	SptId_36	SptId_37	SptId_40	SptId_41	SptId_42	SptId_43	SptId_45	SptId_47	SptId_48	SptId_49	SptId_50	SptId_51	SptId_52	SptId_54	SptId_55	SptId_56	SptId_57	SptId_59	SptId_62	SptId_63	SptId_64	SptId_65	SptId_66	SptId_69	SptId_70	SptId_72	SptId_74	SptId_75	SptId_76	SptId_77	SptId_79
[truncated: 612 more rows]
[truncated: 34 more columns]
