# Supplementary material for: Quantitative imaging of transcription in living Drosophila embryos reveals the impact of core promoter motifs on promoter state dynamics
Source: Nat Commun. 2021 Jul 23;12:4504. doi: 10.1038/s41467-021-24461-6 (PMC8302612; doi:10.1038/s41467-021-24461-6)
Supplement: Supplementary file 13 — Source Data [file 41467_2021_24461_MOESM13_ESM.zip › NatComm Source Data/snaE-Kr-INR1Pr/Kr-INR1Pr M4 - ComprehensiveActivationData.xls]

## Sheet: Sheet 1
						Time	Frame	Active Nucs	Cumulative Active Nucs
Tot Nucs Numb	81					216.16	0	0	0
Region						220.02	1	0	0
X1	36					223.88	2	0	0
X2	60					227.74	3	0	0
Y1	-25					231.6	4	0	0
Y2	25					235.46	5	0	0
						239.32	6	1	1
Filter Parameters						243.18	7	1	1
Zeros	2					247.04	8	1	1
Ones	30					250.9	9	1	1
Pix Size	0.1312					254.76	10	2	2
						258.62	11	2	2
						262.48	12	2	2
						266.34	13	2	2
						270.2	14	2	2
						274.06	15	2	2
						277.92	16	2	2
						281.78	17	2	2
						285.64	18	2	2
						289.5	19	3	3
						293.36	20	3	3
						297.22	21	4	4
						301.08	22	4	4
						304.94	23	4	4
						308.8	24	5	5
						312.66	25	5	5
						316.52	26	5	5
						320.38	27	5	5
						324.24	28	5	5
						328.1	29	5	5
						331.96	30	5	5
						335.82	31	5	5
						339.68	32	5	5
						343.54	33	6	6
						347.4	34	7	7
						351.26	35	9	9
						355.12	36	9	9
						358.98	37	9	9
						362.84	38	9	9
						366.7	39	11	11
						370.56	40	13	13
						374.42	41	13	13
						378.28	42	13	13
						382.14	43	14	14
						386	44	14	14
						389.86	45	14	14
						393.72	46	15	15
						397.58	47	15	15
						401.44	48	14	15
						405.3	49	16	17
						409.16	50	16	17
						413.02	51	17	18
						416.88	52	18	19
						420.74	53	18	19
						424.6	54	19	20
						428.46	55	19	20
						432.32	56	20	21
						436.18	57	20	21
						440.04	58	22	23
						443.9	59	22	23
						447.76	60	23	24
						451.62	61	23	25
						455.48	62	23	25
						459.34	63	24	26
						463.2	64	24	26
						467.06	65	25	27
						470.92	66	25	27
						474.78	67	28	30
						478.64	68	28	30
						482.5	69	29	31
						486.36	70	30	32
						490.22	71	30	32
						494.08	72	30	32
						497.94	73	30	32
						501.8	74	30	32
						505.66	75	31	33
						509.52	76	32	34
						513.38	77	32	34
						517.24	78	32	34
						521.1	79	32	34
						524.96	80	34	36
						528.82	81	36	38
						532.68	82	36	38
						536.54	83	38	40
						540.4	84	38	40
						544.26	85	39	41
						548.12	86	39	41
						551.98	87	41	43
						555.84	88	41	43
						559.7	89	41	43
						563.56	90	41	43
						567.42	91	42	44
						571.28	92	42	44
						575.14	93	42	44
						579	94	42	44
						582.86	95	41	44
						586.72	96	42	45
						590.58	97	42	45
						594.44	98	42	45
						598.3	99	42	45
						602.16	100	41	45
						606.02	101	43	46
						609.88	102	43	46
						613.74	103	44	47
						617.6	104	44	47
						621.46	105	44	47
						625.32	106	46	48
						629.18	107	46	48
						633.04	108	47	49
						636.9	109	47	49
						640.76	110	47	49
						644.62	111	47	49
						648.48	112	47	49
						652.34	113	47	49
						656.2	114	46	49
						660.06	115	47	50
						663.92	116	47	50
						667.78	117	47	51
						671.64	118	48	52
						675.5	119	49	53
						679.36	120	49	53
						683.22	121	50	54
						687.08	122	51	55
						690.94	123	51	55
						694.8	124	51	55
						698.66	125	51	55
						702.52	126	51	55
						706.38	127	52	56
						710.24	128	52	56
						714.1	129	52	56
						717.96	130	52	56
						721.82	131	53	57
						725.68	132	54	58
						729.54	133	54	58
						733.4	134	55	58
						737.26	135	55	58
						741.12	136	56	58
						744.98	137	56	58
						748.84	138	56	58
						752.7	139	55	58
						756.56	140	56	59
						760.42	141	58	61
						764.28	142	58	61
						768.14	143	58	61
						772	144	58	61
						775.86	145	59	62
						779.72	146	59	62
						783.58	147	59	62
						787.44	148	59	62
						791.3	149	59	62
						795.16	150	59	62
						799.02	151	59	62
						802.88	152	58	62
						806.74	153	58	62
						810.6	154	58	62
						814.46	155	58	62
						818.32	156	58	62
						822.18	157	58	62
						826.04	158	58	62
						829.9	159	59	64
						833.76	160	59	64
						837.62	161	59	64
						841.48	162	59	64
						845.34	163	60	64
						849.2	164	61	65
						853.06	165	62	66
						856.92	166	62	66
						860.78	167	63	67
						864.64	168	64	67
						868.5	169	65	67
						872.36	170	65	67
						876.22	171	65	67
						880.08	172	65	67
						883.94	173	65	67
						887.8	174	65	67
						891.66	175	65	67
						895.52	176	65	67
						899.38	177	65	67
						903.24	178	66	68
						907.1	179	67	68
						910.96	180	67	68
						914.82	181	68	68
						918.68	182	68	68
						922.54	183	68	68
						926.4	184	68	68
						930.26	185	68	68
						934.12	186	67	68
						937.98	187	68	69
						941.84	188	68	69
						945.7	189	68	69
						949.56	190	68	69
						953.42	191	69	69
						957.28	192	69	69
						961.14	193	69	69
						965	194	69	69
						968.86	195	69	69
						972.72	196	69	69
						976.58	197	69	69
						980.44	198	69	69
						984.3	199	69	69
						988.16	200	69	69
						992.02	201	70	70
						995.88	202	69	70
						999.74	203	69	70
						1003.6	204	69	70
						1007.46	205	69	70
						1011.32	206	69	70
						1015.18	207	69	70
						1019.04	208	68	70
						1022.9	209	68	70
						1026.76	210	68	70
						1030.62	211	68	70
						1034.48	212	68	70
						1038.34	213	68	70
						1042.2	214	68	70
						1046.06	215	68	70
						1049.92	216	66	70
						1053.78	217	67	70
						1057.64	218	67	70
						1061.5	219	68	70
						1065.36	220	68	70
						1069.22	221	68	70
						1073.08	222	68	70
						1076.94	223	69	71
						1080.8	224	69	71
						1084.66	225	70	72
						1088.52	226	70	72
						1092.38	227	70	72
						1096.24	228	70	72
						1100.1	229	70	72
						1103.96	230	71	73
						1107.82	231	71	73
						1111.68	232	71	73
						1115.54	233	71	73
						1119.4	234	71	73
						1123.26	235	71	73
						1127.12	236	71	73
						1130.98	237	71	73
						1134.84	238	71	73
						1138.7	239	71	74
						1142.56	240	71	74
						1146.42	241	70	74
						1150.28	242	70	74
						1154.14	243	70	74
						1158	244	72	76
						1161.86	245	72	76
						1165.72	246	72	76
						1169.58	247	72	76
						1173.44	248	72	76
						1177.3	249	72	76
						1181.16	250	72	76
						1185.02	251	73	76
						1188.88	252	74	77
						1192.74	253	75	78
						1196.6	254	75	78
						1200.46	255	75	78
						1204.32	256	75	78
						1208.18	257	75	78
						1212.04	258	76	78
						1215.9	259	77	79
						1219.76	260	77	79
						1223.62	261	77	79
						1227.48	262	77	79
						1231.34	263	77	79
						1235.2	264	77	79
						1239.06	265	77	79
						1242.92	266	77	79
						1246.78	267	76	79
						1250.64	268	76	79
						1254.5	269	76	79
						1258.36	270	76	79
						1262.22	271	76	79
						1266.08	272	76	79
						1269.94	273	76	79
						1273.8	274	76	79
						1277.66	275	76	79
						1281.52	276	76	79
						1285.38	277	77	79
						1289.24	278	77	79
						1293.1	279	77	79
						1296.96	280	77	79
						1300.82	281	78	79
						1304.68	282	78	79
						1308.54	283	78	79
						1312.4	284	78	79
						1316.26	285	78	79
						1320.12	286	78	79
						1323.98	287	78	79
						1327.84	288	78	79
						1331.7	289	78	79
						1335.56	290	78	79
						1339.42	291	78	79
						1343.28	292	78	79
						1347.14	293	78	79
						1351	294	78	79
						1354.86	295	78	79
						1358.72	296	78	79
						1362.58	297	78	79
						1366.44	298	78	79
						1370.3	299	78	79
						1374.16	300	78	79
						1378.02	301	78	79
						1381.88	302	78	79
						1385.74	303	78	79
						1389.6	304	78	79
						1393.46	305	78	79
						1397.32	306	78	79
						1401.18	307	78	79
						1405.04	308	78	79
						1408.9	309	78	79
						1412.76	310	78	79
						1416.62	311	78	79
						1420.48	312	78	79
						1424.34	313	78	79
						1428.2	314	78	79
						1432.06	315	78	79
						1435.92	316	78	79
						1439.78	317	78	79
						1443.64	318	78	79
						1447.5	319	78	79
						1451.36	320	76	79
						1455.22	321	76	79
						1459.08	322	76	79
						1462.94	323	77	79
						1466.8	324	77	79
						1470.66	325	77	79
						1474.52	326	77	79
						1478.38	327	77	79
						1482.24	328	77	79
						1486.1	329	77	79
						1489.96	330	77	79
						1493.82	331	77	79
						1497.68	332	77	79
						1501.54	333	77	79
						1505.4	334	77	79
						1509.26	335	77	79
						1513.12	336	77	79
						1516.98	337	77	79
						1520.84	338	77	79
						1524.7	339	77	79
						1528.56	340	77	79
						1532.42	341	77	79
						1536.28	342	77	79
						1540.14	343	77	79
						1544	344	77	79
						1547.86	345	77	79
						1551.72	346	77	79
						1555.58	347	77	79
						1559.44	348	77	79
						1563.3	349	78	79
						1567.16	350	78	79
						1571.02	351	78	79
						1574.88	352	79	79
						1578.74	353	79	79
						1582.6	354	79	79
						1586.46	355	79	79
						1590.32	356	79	79
						1594.18	357	79	79
						1598.04	358	79	79
						1601.9	359	78	79
						1605.76	360	78	79
						1609.62	361	78	79
						1613.48	362	78	79
						1617.34	363	78	79
						1621.2	364	78	79
						1625.06	365	78	79
						1628.92	366	78	79
						1632.78	367	78	79
						1636.64	368	78	79
						1640.5	369	78	79
						1644.36	370	77	79
						1648.22	371	77	79
						1652.08	372	77	79
						1655.94	373	77	79
						1659.8	374	77	79
						1663.66	375	78	79
						1667.52	376	78	79
						1671.38	377	78	79
						1675.24	378	78	79
						1679.1	379	78	79
						1682.96	380	78	79
						1686.82	381	78	79
						1690.68	382	78	79
						1694.54	383	78	79
						1698.4	384	78	79
						1702.26	385	78	79
						1706.12	386	78	79
						1709.98	387	79	79
						1713.84	388	79	79
						1717.7	389	79	79
						1721.56	390	79	79
						1725.42	391	79	79
						1729.28	392	79	79
						1733.14	393	79	79
						1737	394	79	79
						1740.86	395	78	79
						1744.72	396	78	79
						1748.58	397	78	79
						1752.44	398	78	79
						1756.3	399	78	79
						1760.16	400	78	79
						1764.02	401	78	79
						1767.88	402	78	79
						1771.74	403	78	79
						1775.6	404	78	79
						1779.46	405	78	79
						1783.32	406	78	79
						1787.18	407	78	79
						1791.04	408	78	79
						1794.9	409	78	79
						1798.76	410	78	79
						1802.62	411	78	79
						1806.48	412	78	79
						1810.34	413	78	79
						1814.2	414	78	79
						1818.06	415	78	79
						1821.92	416	78	79
						1825.78	417	78	79
						1829.64	418	78	79
						1833.5	419	78	79
						1837.36	420	78	79
						1841.22	421	78	79
						1845.08	422	78	79
						1848.94	423	78	79
						1852.8	424	78	79
						1856.66	425	78	79
						1860.52	426	78	79
						1864.38	427	79	79
						1868.24	428	79	79
						1872.1	429	79	79
						1875.96	430	79	79
						1879.82	431	79	79
						1883.68	432	78	79
						1887.54	433	78	79
						1891.4	434	78	79
						1895.26	435	78	79
						1899.12	436	78	79
						1902.98	437	78	79
						1906.84	438	78	79
						1910.7	439	78	79
						1914.56	440	78	79
						1918.42	441	78	79
						1922.28	442	78	79
						1926.14	443	78	79
						1930	444	78	79
						1933.86	445	79	79
						1937.72	446	78	79
						1941.58	447	78	79
						1945.44	448	78	79
						1949.3	449	79	79
						1953.16	450	79	79
						1957.02	451	78	79
						1960.88	452	78	79
						1964.74	453	78	79
						1968.6	454	78	79
						1972.46	455	78	79
						1976.32	456	78	79
						1980.18	457	78	79
						1984.04	458	78	79
						1987.9	459	78	79
						1991.76	460	77	79
						1995.62	461	77	79
						1999.48	462	77	79
						2003.34	463	77	79
						2007.2	464	77	79
						2011.06	465	77	79
						2014.92	466	77	79
						2018.78	467	77	79
						2022.64	468	77	79
						2026.5	469	77	79
						2030.36	470	77	79
						2034.22	471	77	79
						2038.08	472	77	79
						2041.94	473	77	79
						2045.8	474	77	79
						2049.66	475	78	79
						2053.52	476	77	79
						2057.38	477	77	79
						2061.24	478	78	79
						2065.1	479	78	79
						2068.96	480	78	79
						2072.82	481	78	79
						2076.68	482	78	79
						2080.54	483	78	79
						2084.4	484	78	79
						2088.26	485	78	79
						2092.12	486	78	79
						2095.98	487	78	79
						2099.84	488	78	79
						2103.7	489	78	79
						2107.56	490	78	79
						2111.42	491	78	79
						2115.28	492	78	79
						2119.14	493	78	79
						2123	494	78	79
						2126.86	495	78	79
						2130.72	496	78	79
						2134.58	497	78	79
						2138.44	498	78	79
						2142.3	499	78	79
						2146.16	500	78	79
						2150.02	501	78	79
						2153.88	502	78	79
						2157.74	503	78	79
						2161.6	504	78	79
						2165.46	505	78	79
						2169.32	506	78	79
						2173.18	507	78	79
						2177.04	508	77	79
						2180.9	509	77	79
						2184.76	510	77	79
						2188.62	511	77	79
						2192.48	512	77	79
						2196.34	513	77	79
						2200.2	514	77	79
						2204.06	515	77	79
						2207.92	516	76	79
						2211.78	517	76	79
						2215.64	518	76	79
						2219.5	519	76	79
						2223.36	520	76	79
						2227.22	521	75	79
						2231.08	522	75	79
						2234.94	523	75	79
						2238.8	524	75	79
						2242.66	525	75	79
						2246.52	526	75	79
						2250.38	527	75	79
						2254.24	528	75	79
						2258.1	529	75	79
						2261.96	530	76	79
						2265.82	531	75	79
						2269.68	532	74	79
						2273.54	533	74	79
						2277.4	534	74	79
						2281.26	535	74	79
						2285.12	536	75	79
						2288.98	537	75	79
						2292.84	538	75	79
						2296.7	539	76	79
						2300.56	540	76	79
						2304.42	541	76	79
						2308.28	542	75	79
						2312.14	543	75	79
						2316	544	75	79
						2319.86	545	75	79
						2323.72	546	75	79
						2327.58	547	75	79
						2331.44	548	75	79
						2335.3	549	75	79
						2339.16	550	76	79
						2343.02	551	77	79
						2346.88	552	77	79
						2350.74	553	77	79
						2354.6	554	77	79
						2358.46	555	77	79
						2362.32	556	77	79
						2366.18	557	77	79
						2370.04	558	78	79
						2373.9	559	78	79
						2377.76	560	78	79
						2381.62	561	79	79
						2385.48	562	78	79
						2389.34	563	78	79
						2393.2	564	78	79
						2397.06	565	78	79
						2400.92	566	78	79
						2404.78	567	77	79
						2408.64	568	77	79
						2412.5	569	76	79
						2416.36	570	77	79
						2420.22	571	77	79
						2424.08	572	77	79
						2427.94	573	78	79
						2431.8	574	78	79
						2435.66	575	78	79
						2439.52	576	78	79
						2443.38	577	78	79
						2447.24	578	79	79
						2451.1	579	79	79
						2454.96	580	79	79
						2458.82	581	79	79
						2462.68	582	79	79
						2466.54	583	78	79
						2470.4	584	78	79
						2474.26	585	78	79
						2478.12	586	78	79
						2481.98	587	78	79
						2485.84	588	77	79
						2489.7	589	77	79
						2493.56	590	76	79
						2497.42	591	76	79
						2501.28	592	76	79
						2505.14	593	76	79
						2509	594	75	79
						2512.86	595	74	79
						2516.72	596	74	79
						2520.58	597	74	79
						2524.44	598	73	79
						2528.3	599	73	79
						2532.16	600	73	79
						2536.02	601	72	79
						2539.88	602	72	79
						2543.74	603	72	79
						2547.6	604	71	79
						2551.46	605	71	79
						2555.32	606	71	79
						2559.18	607	71	79
						2563.04	608	71	79
						2566.9	609	70	79
						2570.76	610	70	79
						2574.62	611	70	79
						2578.48	612	70	79
