# Supplementary material for: Quantitative imaging of transcription in living Drosophila embryos reveals the impact of core promoter motifs on promoter state dynamics
Source: Nat Commun. 2021 Jul 23;12:4504. doi: 10.1038/s41467-021-24461-6 (PMC8302612; doi:10.1038/s41467-021-24461-6)
Supplement: Supplementary file 13 — Source Data [file 41467_2021_24461_MOESM13_ESM.zip › NatComm Source Data/snaE-Kr-INR1Pr/Kr-INR1Pr M5 - ComprehensiveActivationData.xls]

## Sheet: Sheet 1
						Time	Frame	Active Nucs	Cumulative Active Nucs
Tot Nucs Numb	66					158.26	0	0	0
Region						162.12	1	0	0
X1	37					165.98	2	0	0
X2	61					169.84	3	0	0
Y1	-25					173.7	4	0	0
Y2	25					177.56	5	0	0
						181.42	6	0	0
Filter Parameters						185.28	7	0	0
Zeros	2					189.14	8	0	0
Ones	30					193	9	0	0
Pix Size	0.1312					196.86	10	0	0
						200.72	11	0	0
						204.58	12	0	0
						208.44	13	0	0
						212.3	14	0	0
						216.16	15	0	0
						220.02	16	1	1
						223.88	17	1	1
						227.74	18	1	1
						231.6	19	1	1
						235.46	20	1	1
						239.32	21	1	1
						243.18	22	1	1
						247.04	23	1	1
						250.9	24	1	1
						254.76	25	1	1
						258.62	26	1	1
						262.48	27	2	2
						266.34	28	2	2
						270.2	29	2	2
						274.06	30	2	2
						277.92	31	2	2
						281.78	32	2	2
						285.64	33	2	2
						289.5	34	2	2
						293.36	35	2	2
						297.22	36	2	2
						301.08	37	2	2
						304.94	38	2	2
						308.8	39	2	2
						312.66	40	2	2
						316.52	41	2	2
						320.38	42	2	2
						324.24	43	2	2
						328.1	44	2	2
						331.96	45	2	2
						335.82	46	2	2
						339.68	47	3	3
						343.54	48	3	3
						347.4	49	3	3
						351.26	50	3	3
						355.12	51	3	3
						358.98	52	3	3
						362.84	53	3	3
						366.7	54	3	3
						370.56	55	3	3
						374.42	56	3	3
						378.28	57	3	3
						382.14	58	3	3
						386	59	4	4
						389.86	60	4	4
						393.72	61	4	4
						397.58	62	4	4
						401.44	63	4	4
						405.3	64	4	4
						409.16	65	4	4
						413.02	66	5	5
						416.88	67	5	5
						420.74	68	6	6
						424.6	69	8	8
						428.46	70	8	8
						432.32	71	8	8
						436.18	72	8	8
						440.04	73	8	8
						443.9	74	9	9
						447.76	75	10	10
						451.62	76	10	10
						455.48	77	10	10
						459.34	78	11	11
						463.2	79	11	11
						467.06	80	10	11
						470.92	81	10	11
						474.78	82	10	11
						478.64	83	11	12
						482.5	84	11	12
						486.36	85	11	12
						490.22	86	11	12
						494.08	87	11	12
						497.94	88	11	12
						501.8	89	11	12
						505.66	90	11	12
						509.52	91	11	12
						513.38	92	11	12
						517.24	93	12	13
						521.1	94	12	13
						524.96	95	12	13
						528.82	96	12	13
						532.68	97	13	14
						536.54	98	13	14
						540.4	99	13	14
						544.26	100	15	16
						548.12	101	15	16
						551.98	102	16	17
						555.84	103	16	17
						559.7	104	16	17
						563.56	105	16	17
						567.42	106	16	17
						571.28	107	16	17
						575.14	108	16	17
						579	109	17	18
						582.86	110	18	19
						586.72	111	18	19
						590.58	112	18	19
						594.44	113	18	19
						598.3	114	19	20
						602.16	115	20	20
						606.02	116	21	21
						609.88	117	22	22
						613.74	118	22	22
						617.6	119	22	22
						621.46	120	22	22
						625.32	121	22	22
						629.18	122	22	22
						633.04	123	22	22
						636.9	124	22	22
						640.76	125	25	25
						644.62	126	25	25
						648.48	127	26	26
						652.34	128	28	28
						656.2	129	28	28
						660.06	130	28	28
						663.92	131	27	28
						667.78	132	27	28
						671.64	133	27	28
						675.5	134	28	29
						679.36	135	28	30
						683.22	136	28	30
						687.08	137	28	30
						690.94	138	29	31
						694.8	139	29	31
						698.66	140	29	31
						702.52	141	31	33
						706.38	142	33	35
						710.24	143	33	35
						714.1	144	33	35
						717.96	145	33	35
						721.82	146	33	35
						725.68	147	33	35
						729.54	148	33	35
						733.4	149	34	36
						737.26	150	34	36
						741.12	151	34	36
						744.98	152	34	36
						748.84	153	35	36
						752.7	154	35	36
						756.56	155	35	36
						760.42	156	35	36
						764.28	157	34	36
						768.14	158	34	37
						772	159	34	37
						775.86	160	34	38
						779.72	161	36	39
						783.58	162	36	39
						787.44	163	36	40
						791.3	164	36	40
						795.16	165	37	41
						799.02	166	38	42
						802.88	167	38	42
						806.74	168	39	43
						810.6	169	40	44
						814.46	170	40	44
						818.32	171	40	44
						822.18	172	41	45
						826.04	173	43	47
						829.9	174	43	47
						833.76	175	43	47
						837.62	176	44	48
						841.48	177	45	49
						845.34	178	45	49
						849.2	179	45	49
						853.06	180	45	49
						856.92	181	45	49
						860.78	182	45	49
						864.64	183	45	49
						868.5	184	45	49
						872.36	185	46	49
						876.22	186	46	49
						880.08	187	46	49
						883.94	188	46	49
						887.8	189	47	50
						891.66	190	47	50
						895.52	191	47	50
						899.38	192	48	50
						903.24	193	48	50
						907.1	194	48	50
						910.96	195	48	50
						914.82	196	48	50
						918.68	197	48	50
						922.54	198	48	50
						926.4	199	50	51
						930.26	200	49	51
						934.12	201	50	52
						937.98	202	51	53
						941.84	203	50	53
						945.7	204	51	54
						949.56	205	52	55
						953.42	206	53	56
						957.28	207	53	56
						961.14	208	53	56
						965	209	53	56
						968.86	210	53	56
						972.72	211	53	56
						976.58	212	55	57
						980.44	213	55	57
						984.3	214	55	57
						988.16	215	55	57
						992.02	216	55	57
						995.88	217	55	57
						999.74	218	55	57
						1003.6	219	56	58
						1007.46	220	56	58
						1011.32	221	56	58
						1015.18	222	56	58
						1019.04	223	56	58
						1022.9	224	56	58
						1026.76	225	56	58
						1030.62	226	56	58
						1034.48	227	56	58
						1038.34	228	57	59
						1042.2	229	57	59
						1046.06	230	57	59
						1049.92	231	57	59
						1053.78	232	57	59
						1057.64	233	58	59
						1061.5	234	58	59
						1065.36	235	58	59
						1069.22	236	58	59
						1073.08	237	58	59
						1076.94	238	58	59
						1080.8	239	58	59
						1084.66	240	59	59
						1088.52	241	59	59
						1092.38	242	59	59
						1096.24	243	59	59
						1100.1	244	59	59
						1103.96	245	59	59
						1107.82	246	59	59
						1111.68	247	59	59
						1115.54	248	59	59
						1119.4	249	59	59
						1123.26	250	60	60
						1127.12	251	60	60
						1130.98	252	60	60
						1134.84	253	60	60
						1138.7	254	61	61
						1142.56	255	61	61
						1146.42	256	62	62
						1150.28	257	62	62
						1154.14	258	62	62
						1158	259	61	62
						1161.86	260	62	63
						1165.72	261	62	63
						1169.58	262	62	63
						1173.44	263	62	63
						1177.3	264	62	63
						1181.16	265	62	63
						1185.02	266	62	63
						1188.88	267	62	63
						1192.74	268	62	63
						1196.6	269	62	63
						1200.46	270	62	64
						1204.32	271	62	64
						1208.18	272	62	64
						1212.04	273	62	64
						1215.9	274	62	64
						1219.76	275	62	64
						1223.62	276	62	64
						1227.48	277	62	64
						1231.34	278	62	64
						1235.2	279	62	64
						1239.06	280	63	64
						1242.92	281	63	64
						1246.78	282	63	64
						1250.64	283	64	64
						1254.5	284	64	64
						1258.36	285	65	65
						1262.22	286	65	65
						1266.08	287	65	65
						1269.94	288	65	65
						1273.8	289	65	65
						1277.66	290	65	65
						1281.52	291	65	65
						1285.38	292	65	65
						1289.24	293	65	65
						1293.1	294	65	65
						1296.96	295	65	65
						1300.82	296	65	65
						1304.68	297	65	65
						1308.54	298	65	65
						1312.4	299	65	65
						1316.26	300	65	65
						1320.12	301	65	65
						1323.98	302	65	65
						1327.84	303	65	65
						1331.7	304	65	65
						1335.56	305	65	65
						1339.42	306	65	65
						1343.28	307	65	65
						1347.14	308	65	65
						1351	309	65	65
						1354.86	310	65	65
						1358.72	311	65	65
						1362.58	312	65	65
						1366.44	313	65	65
						1370.3	314	65	65
						1374.16	315	64	65
						1378.02	316	64	65
						1381.88	317	65	66
						1385.74	318	65	66
						1389.6	319	65	66
						1393.46	320	66	66
						1397.32	321	66	66
						1401.18	322	66	66
						1405.04	323	66	66
						1408.9	324	66	66
						1412.76	325	66	66
						1416.62	326	66	66
						1420.48	327	66	66
						1424.34	328	66	66
						1428.2	329	66	66
						1432.06	330	66	66
						1435.92	331	66	66
						1439.78	332	66	66
						1443.64	333	66	66
						1447.5	334	66	66
						1451.36	335	66	66
						1455.22	336	65	66
						1459.08	337	65	66
						1462.94	338	65	66
						1466.8	339	65	66
						1470.66	340	65	66
						1474.52	341	65	66
						1478.38	342	65	66
						1482.24	343	65	66
						1486.1	344	65	66
						1489.96	345	65	66
						1493.82	346	65	66
						1497.68	347	65	66
						1501.54	348	65	66
						1505.4	349	65	66
						1509.26	350	65	66
						1513.12	351	65	66
						1516.98	352	65	66
						1520.84	353	65	66
						1524.7	354	65	66
						1528.56	355	65	66
						1532.42	356	65	66
						1536.28	357	65	66
						1540.14	358	65	66
						1544	359	65	66
						1547.86	360	65	66
						1551.72	361	65	66
						1555.58	362	65	66
						1559.44	363	65	66
						1563.3	364	65	66
						1567.16	365	65	66
						1571.02	366	65	66
						1574.88	367	64	66
						1578.74	368	64	66
						1582.6	369	64	66
						1586.46	370	65	66
						1590.32	371	65	66
						1594.18	372	64	66
						1598.04	373	64	66
						1601.9	374	64	66
						1605.76	375	64	66
						1609.62	376	64	66
						1613.48	377	64	66
						1617.34	378	64	66
						1621.2	379	64	66
						1625.06	380	64	66
						1628.92	381	63	66
						1632.78	382	63	66
						1636.64	383	63	66
						1640.5	384	62	66
						1644.36	385	63	66
						1648.22	386	63	66
						1652.08	387	63	66
						1655.94	388	63	66
						1659.8	389	63	66
						1663.66	390	63	66
						1667.52	391	63	66
						1671.38	392	63	66
						1675.24	393	63	66
						1679.1	394	63	66
						1682.96	395	63	66
						1686.82	396	63	66
						1690.68	397	63	66
						1694.54	398	64	66
						1698.4	399	64	66
						1702.26	400	64	66
						1706.12	401	64	66
						1709.98	402	64	66
						1713.84	403	64	66
						1717.7	404	64	66
						1721.56	405	64	66
						1725.42	406	64	66
						1729.28	407	64	66
						1733.14	408	64	66
						1737	409	64	66
						1740.86	410	65	66
						1744.72	411	65	66
						1748.58	412	64	66
						1752.44	413	64	66
						1756.3	414	64	66
						1760.16	415	65	66
						1764.02	416	65	66
						1767.88	417	65	66
						1771.74	418	65	66
						1775.6	419	65	66
						1779.46	420	66	66
						1783.32	421	66	66
						1787.18	422	65	66
						1791.04	423	64	66
						1794.9	424	64	66
						1798.76	425	64	66
						1802.62	426	64	66
						1806.48	427	64	66
						1810.34	428	64	66
						1814.2	429	64	66
						1818.06	430	64	66
						1821.92	431	64	66
						1825.78	432	64	66
						1829.64	433	64	66
						1833.5	434	64	66
						1837.36	435	64	66
						1841.22	436	64	66
						1845.08	437	64	66
						1848.94	438	64	66
						1852.8	439	64	66
						1856.66	440	64	66
						1860.52	441	64	66
						1864.38	442	64	66
						1868.24	443	64	66
						1872.1	444	64	66
						1875.96	445	64	66
						1879.82	446	64	66
						1883.68	447	65	66
						1887.54	448	65	66
						1891.4	449	65	66
						1895.26	450	65	66
						1899.12	451	65	66
						1902.98	452	65	66
						1906.84	453	65	66
						1910.7	454	65	66
						1914.56	455	66	66
						1918.42	456	66	66
						1922.28	457	66	66
						1926.14	458	66	66
						1930	459	66	66
						1933.86	460	66	66
						1937.72	461	66	66
						1941.58	462	66	66
						1945.44	463	66	66
						1949.3	464	66	66
						1953.16	465	66	66
						1957.02	466	66	66
						1960.88	467	66	66
						1964.74	468	66	66
						1968.6	469	65	66
						1972.46	470	65	66
						1976.32	471	65	66
						1980.18	472	65	66
						1984.04	473	65	66
						1987.9	474	65	66
						1991.76	475	65	66
						1995.62	476	65	66
						1999.48	477	65	66
						2003.34	478	65	66
						2007.2	479	65	66
						2011.06	480	65	66
						2014.92	481	65	66
						2018.78	482	65	66
						2022.64	483	65	66
						2026.5	484	65	66
						2030.36	485	65	66
						2034.22	486	65	66
						2038.08	487	65	66
						2041.94	488	65	66
						2045.8	489	65	66
						2049.66	490	65	66
						2053.52	491	65	66
						2057.38	492	65	66
						2061.24	493	65	66
						2065.1	494	65	66
						2068.96	495	65	66
						2072.82	496	65	66
						2076.68	497	65	66
						2080.54	498	65	66
						2084.4	499	65	66
						2088.26	500	65	66
						2092.12	501	65	66
						2095.98	502	64	66
						2099.84	503	64	66
						2103.7	504	64	66
						2107.56	505	64	66
						2111.42	506	64	66
						2115.28	507	64	66
						2119.14	508	64	66
						2123	509	64	66
						2126.86	510	64	66
						2130.72	511	64	66
						2134.58	512	64	66
						2138.44	513	64	66
						2142.3	514	64	66
						2146.16	515	64	66
						2150.02	516	64	66
						2153.88	517	64	66
						2157.74	518	64	66
						2161.6	519	64	66
						2165.46	520	64	66
						2169.32	521	64	66
						2173.18	522	64	66
						2177.04	523	65	66
						2180.9	524	65	66
						2184.76	525	65	66
						2188.62	526	65	66
						2192.48	527	65	66
						2196.34	528	65	66
						2200.2	529	65	66
						2204.06	530	65	66
						2207.92	531	66	66
						2211.78	532	66	66
						2215.64	533	65	66
						2219.5	534	65	66
						2223.36	535	65	66
						2227.22	536	66	66
						2231.08	537	66	66
						2234.94	538	66	66
						2238.8	539	66	66
						2242.66	540	66	66
						2246.52	541	66	66
						2250.38	542	66	66
						2254.24	543	66	66
						2258.1	544	66	66
						2261.96	545	66	66
						2265.82	546	66	66
						2269.68	547	66	66
						2273.54	548	66	66
						2277.4	549	66	66
						2281.26	550	66	66
						2285.12	551	66	66
						2288.98	552	66	66
						2292.84	553	66	66
						2296.7	554	66	66
						2300.56	555	66	66
						2304.42	556	66	66
						2308.28	557	66	66
						2312.14	558	66	66
						2316	559	66	66
						2319.86	560	66	66
						2323.72	561	66	66
						2327.58	562	65	66
						2331.44	563	65	66
						2335.3	564	65	66
						2339.16	565	65	66
						2343.02	566	64	66
						2346.88	567	64	66
						2350.74	568	64	66
						2354.6	569	64	66
						2358.46	570	64	66
						2362.32	571	64	66
						2366.18	572	64	66
						2370.04	573	64	66
						2373.9	574	64	66
						2377.76	575	64	66
						2381.62	576	64	66
						2385.48	577	64	66
						2389.34	578	64	66
						2393.2	579	64	66
						2397.06	580	64	66
						2400.92	581	64	66
						2404.78	582	64	66
						2408.64	583	63	66
						2412.5	584	63	66
						2416.36	585	63	66
						2420.22	586	63	66
						2424.08	587	63	66
						2427.94	588	62	66
						2431.8	589	62	66
						2435.66	590	61	66
						2439.52	591	61	66
