# Supplementary material for: Quantitative imaging of transcription in living Drosophila embryos reveals the impact of core promoter motifs on promoter state dynamics
Source: Nat Commun. 2021 Jul 23;12:4504. doi: 10.1038/s41467-021-24461-6 (PMC8302612; doi:10.1038/s41467-021-24461-6)
Supplement: Supplementary file 13 — Source Data [file 41467_2021_24461_MOESM13_ESM.zip › NatComm Source Data/snaE-Kr-INR1Pr/Kr-INR1Pr M5 - DividedByBackground_SpatialSelected.xls]

## Sheet: Spots by Background
		Frame	Time	SptId_13	SptId_17	SptId_18	SptId_19	SptId_21	SptId_22	SptId_23	SptId_24	SptId_25	SptId_28	SptId_29	SptId_30	SptId_31	SptId_33	SptId_34	SptId_35	SptId_36	SptId_38	SptId_39	SptId_40	SptId_42	SptId_44	SptId_46	SptId_47	SptId_48	SptId_49	SptId_51	SptId_52	SptId_54	SptId_56	SptId_57	SptId_58	SptId_60	SptId_61	SptId_62	SptId_64	SptId_66	SptId_67	SptId_69	SptId_70	SptId_71	SptId_72	SptId_73	SptId_77	SptId_78	SptId_80
		0	158.26	18.5334	0	0	0	0	0	0	0	0	0	0	0	0	0	0	0	0	0	0	0	0	0	0	0	0	0	0	0	0	0	0	0	0	0	0	0	0	0	0	0	0	0	0	0	0	0
		1	162.12	24.1115	0	0	0	0	0	0	0	28.0984	0	0	0	0	0	0	0	19.6721	0	0	0	0	0	0	0	0	0	0	0	0	0	0	0	0	0	0	0	0	0	0	0	0	0	0	0	0	0
		2	165.98	0	0	0	0	0	0	0	0	0	0	0	0	0	0	0	0	0	0	0	0	0	0	0	0	0	0	0	0	0	0	0	0	0	0	0	0	0	0	0	0	0	0	0	0	0	0
		3	169.84	0	0	0	0	0	0	0	0	0	0	0	0	0	0	0	0	0	0	0	0	0	0	0	0	0	0	0	0	0	0	0	0	0	0	0	0	0	0	0	0	0	0	0	0	0	0
		4	173.7	0	0	0	0	0	0	0	0	0	0	0	0	0	0	0	0	0	0	0	21.0727	0	0	0	0	0	0	0	0	0	0	0	0	0	0	0	0	0	0	0	0	0	0	0	0	0	0
		5	177.56	0	0	0	0	0	0	0	0	0	0	0	0	0	0	0	0	0	0	0	0	0	0	0	0	0	0	0	0	0	0	0	0	0	0	0	0	0	0	0	0	0	0	0	0	0	0
		6	181.42	0	0	0	0	0	0	0	0	0	0	0	0	0	0	0	0	0	0	0	0	0	0	0	0	0	0	0	0	0	0	0	0	0	0	0	0	0	0	0	0	0	0	0	0	0	0
		7	185.28	0	0	0	0	0	0	0	0	0	0	0	0	0	0	0	0	0	0	0	0	0	0	0	0	0	0	0	0	0	0	0	0	0	0	0	0	0	0	0	0	0	0	0	0	0	0
		8	189.14	0	0	0	0	0	0	0	0	0	23.2341	0	0	0	0	0	0	0	0	0	0	0	0	0	0	0	0	0	0	0	0	0	0	0	0	0	0	0	0	0	0	0	0	0	0	0	0
		9	193	0	0	0	0	0	0	0	0	0	0	0	0	0	0	0	0	0	0	0	0	0	0	0	0	0	0	0	0	0	0	0	0	0	0	0	0	0	0	0	0	25.3909	0	0	0	0	0
		10	196.86	0	0	0	0	0	0	0	0	0	0	0	0	0	0	0	0	0	0	0	0	0	0	0	0	0	0	0	0	0	0	0	0	0	0	0	0	0	0	0	0	0	0	0	0	0	0
		11	200.72	0	0	0	0	0	0	0	0	0	0	0	0	0	0	0	0	0	0	0	0	21.2759	0	0	0	0	0	0	0	0	0	0	0	0	0	0	0	0	0	0	0	0	0	0	0	0	0
		12	204.58	0	0	0	0	0	0	0	0	0	0	0	0	0	0	0	0	0	0	0	23.7743	0	0	0	0	0	0	21.1177	0	0	0	0	0	0	0	0	0	0	0	0	0	0	0	0	0	0	0
		13	208.44	0	0	0	0	0	0	0	16.2844	0	0	0	0	0	0	0	0	0	0	0	0	0	0	0	0	0	0	0	0	0	0	0	0	0	0	0	0	0	0	0	0	27.2204	0	0	0	0	0
		14	212.3	0	0	0	0	0	0	0	0	0	0	0	0	0	0	0	0	0	0	0	0	0	0	17.172	0	0	0	0	0	0	0	0	0	0	0	0	0	0	0	0	0	0	0	0	0	17.9837	0
		15	216.16	0	0	0	0	0	0	0	0	0	20.0497	0	0	0	0	0	0	0	0	0	0	0	0	0	0	0	0	0	0	0	0	0	0	0	0	0	0	0	0	0	0	0	0	0	0	0	0
		16	220.02	0	0	0	0	0	0	0	0	0	0	0	0	0	0	0	0	0	0	0	0	0	0	0	0	17.8939	0	0	0	0	0	0	0	0	0	0	0	0	0	0	0	0	0	0	0	0	0
		17	223.88	0	0	0	0	0	0	0	0	0	0	0	0	0	0	0	0	0	0	0	0	0	0	0	0	0	0	0	0	0	0	0	0	0	0	0	0	0	0	0	0	0	0	0	0	0	0
		18	227.74	0	0	0	0	0	0	0	0	0	0	0	0	0	0	0	0	0	0	0	0	0	0	0	0	22.7375	0	0	0	0	0	0	0	0	0	0	0	0	0	0	0	0	0	0	0	0	0
		19	231.6	0	0	0	0	0	0	0	0	0	0	0	0	0	0	0	0	0	0	0	0	0	0	0	0	26.2587	16.9493	0	0	0	0	0	0	0	0	0	0	0	0	0	0	0	0	0	0	0	0
		20	235.46	0	0	0	0	0	0	0	0	0	0	0	0	0	0	0	0	0	0	0	0	0	0	0	0	25.2957	0	0	0	0	0	0	0	0	0	0	0	0	0	0	0	0	0	0	0	0	0
		21	239.32	0	0	0	0	0	0	0	0	0	0	0	0	0	0	0	0	0	0	0	0	0	0	0	0	0	0	0	0	0	0	0	0	0	0	0	0	0	0	0	0	0	0	0	0	0	0
		22	243.18	0	0	0	0	0	0	0	0	0	0	0	0	0	0	0	0	0	0	0	0	0	0	0	0	43.5721	0	0	0	0	0	0	0	0	0	0	0	0	0	0	0	0	0	0	0	0	0
		23	247.04	0	0	0	0	0	0	0	0	0	0	0	0	0	0	0	0	0	0	0	0	0	0	0	0	36.2561	0	0	0	0	0	0	0	0	0	0	0	0	0	0	0	0	0	0	0	0	0
		24	250.9	0	0	0	0	0	0	20.0619	0	0	0	0	0	0	0	0	0	18.8156	0	0	0	0	0	0	0	0	0	0	0	0	0	0	0	0	0	0	0	0	0	0	0	0	0	0	19.1026	0	0
		25	254.76	22.0451	0	0	0	0	0	0	0	0	0	0	0	0	0	0	0	0	0	0	0	0	0	0	0	49.3324	0	0	0	0	0	0	18.3885	0	0	0	0	0	0	17.2932	0	0	0	0	0	0	0
		26	258.62	0	0	0	0	0	0	0	0	0	0	0	0	0	0	0	0	0	0	0	0	0	0	0	0	70.9744	0	0	0	0	0	0	0	0	0	0	0	0	0	0	0	0	0	0	0	0	0
		27	262.48	19.3638	0	0	0	0	0	0	0	0	0	21.0132	0	0	0	0	0	0	0	0	0	0	0	0	0	75.1107	0	0	0	0	0	0	0	0	0	0	0	0	0	0	0	0	0	0	0	0	0
		28	266.34	0	0	0	0	0	0	0	0	0	0	0	0	0	0	0	0	0	0	0	0	0	0	0	0	95.6438	0	0	0	0	0	0	20.0323	0	0	0	0	0	0	0	0	0	0	0	0	0	18.4816
		29	270.2	0	0	0	0	0	0	0	0	0	0	0	0	0	0	0	0	0	0	0	0	0	0	0	19.6172	94.705	0	0	0	0	0	0	0	0	0	0	0	0	0	0	0	0	0	0	0	0	24.8471
		30	274.06	0	0	0	0	0	0	27.9807	0	0	0	0	18.3063	0	0	0	0	0	0	0	0	0	0	0	0	109.533	0	0	0	0	0	0	0	0	0	0	0	0	0	0	0	0	0	0	0	0	0
		31	277.92	0	0	0	0	0	0	0	0	0	0	0	0	0	0	0	0	0	0	0	0	0	0	0	0	85.0507	0	0	0	0	0	0	0	0	0	0	0	0	0	0	0	0	0	0	0	0	0
		32	281.78	0	0	0	0	0	0	0	0	0	0	0	0	0	0	0	0	0	0	0	0	0	0	0	0	146.129	0	0	0	0	0	0	0	0	0	0	0	0	0	0	0	0	0	0	0	0	0
		33	285.64	0	0	0	0	0	0	0	0	0	0	0	0	0	0	0	0	0	0	0	0	0	0	0	0	151.781	0	0	0	0	0	0	0	0	0	0	0	0	0	0	0	0	0	0	0	0	0
		34	289.5	0	0	0	0	0	0	0	0	0	0	0	0	0	0	0	0	0	0	0	0	0	0	0	0	184.799	0	0	0	0	0	0	0	0	0	0	0	0	0	0	0	0	0	0	0	0	0
		35	293.36	0	0	0	0	0	17.8372	0	0	0	0	0	0	0	0	0	0	0	0	0	0	0	0	0	0	172.779	0	0	0	0	0	0	0	0	0	0	0	0	0	0	0	0	0	0	0	0	0
		36	297.22	0	0	0	0	0	0	0	0	0	0	0	0	0	0	0	0	0	0	0	0	0	0	0	0	164.437	0	0	0	0	0	0	0	0	0	0	0	0	0	0	0	0	0	0	20.4746	0	0
		37	301.08	0	0	0	0	0	0	0	0	0	0	0	0	0	0	0	0	0	0	0	0	0	0	0	0	151.389	0	0	0	0	0	0	0	0	0	0	0	0	0	0	0	0	0	0	0	0	0
		38	304.94	0	0	0	0	0	0	0	0	0	0	0	0	0	0	0	0	0	0	0	0	0	0	0	0	217.681	0	0	0	0	0	0	0	26.8002	0	0	0	0	0	0	0	0	0	0	0	0	0
		39	308.8	19.7366	0	0	0	0	0	0	0	0	0	0	0	0	0	0	0	0	0	0	0	0	0	0	0	165.769	0	0	0	0	0	0	0	0	0	0	0	0	0	0	0	0	0	0	0	0	0
		40	312.66	16.2613	0	0	0	0	0	0	0	0	0	0	0	0	0	0	0	0	0	0	0	0	0	0	0	242.979	0	0	0	0	0	0	0	0	0	0	0	0	0	0	0	0	0	0	0	0	0
		41	316.52	0	0	0	0	0	0	0	0	0	0	0	0	0	0	0	0	0	0	0	0	0	0	0	0	259.257	0	0	0	0	0	0	0	0	0	0	0	0	0	0	0	0	21.9228	0	0	0	0
		42	320.38	0	0	0	0	0	0	0	0	0	0	0	0	0	0	0	0	0	0	0	0	0	0	0	0	199.896	0	0	0	0	0	0	0	0	0	0	0	0	0	0	0	0	0	0	0	0	0
		43	324.24	0	0	0	0	0	0	0	0	0	0	0	0	0	0	0	0	0	0	0	0	0	0	0	0	266.83	0	0	0	0	0	0	0	0	0	0	0	0	0	0	0	0	0	0	0	0	0
		44	328.1	0	0	0	0	0	0	0	0	0	0	0	0	0	0	0	0	0	0	0	0	0	0	0	0	267.06	0	0	0	0	0	0	0	0	0	0	0	0	0	0	0	0	0	0	0	0	0
		45	331.96	37.9815	0	0	0	0	0	0	0	0	0	0	0	0	0	0	0	0	0	0	0	0	0	0	0	274.723	0	0	0	0	0	0	0	0	0	0	0	0	22.8213	0	0	0	0	0	0	0	0
		46	335.82	0	0	0	0	0	0	0	0	0	0	0	0	0	0	0	0	0	0	0	0	0	0	0	0	212.837	0	0	0	0	0	0	0	0	0	0	0	0	0	0	0	0	0	0	0	0	0
		47	339.68	0	0	0	0	0	0	0	0	0	0	0	0	0	0	0	0	0	0	0	0	0	0	0	0	310.688	19.9341	0	0	0	0	0	0	0	0	0	0	0	0	0	0	0	0	0	0	0	0
		48	343.54	0	0	0	0	0	15.1758	0	0	17.1709	0	0	0	0	0	0	0	0	0	0	0	0	0	0	0	359.425	0	0	0	0	0	0	0	0	0	0	0	0	0	0	0	0	23.4539	0	0	0	0
		49	347.4	0	0	0	0	0	0	0	0	0	0	17.4929	0	0	0	0	0	0	0	0	0	0	0	0	0	209.603	45.1206	0	0	0	0	0	0	0	0	0	0	0	0	0	0	0	0	0	0	0	0
		50	351.26	0	0	0	0	0	0	24.1439	0	0	0	0	0	0	0	0	0	0	0	0	0	0	0	0	0	296.723	32.3507	0	0	18.8288	0	0	0	0	0	0	0	0	17.3735	0	0	0	0	0	0	0	0
		51	355.12	0	0	0	0	0	0	0	0	0	0	0	0	0	0	0	0	0	0	0	0	0	0	0	0	255.822	0	0	0	0	0	0	0	0	0	0	0	0	0	0	0	0	0	0	0	0	0
		52	358.98	0	0	23.5223	0	0	0	0	0	0	0	0	0	0	0	0	0	0	0	0	0	0	0	0	0	243.458	0	0	0	0	0	0	0	0	0	0	0	0	0	0	0	0	0	0	0	0	0
		53	362.84	0	0	0	0	0	0	0	0	0	0	0	0	0	0	0	0	0	0	0	0	0	0	0	0	249.969	36.0787	0	0	0	0	0	0	0	0	0	0	0	0	0	0	0	0	0	0	0	0
		54	366.7	0	0	0	0	0	0	0	0	0	0	0	0	0	0	0	0	0	0	0	0	0	0	0	0	195.399	54.7968	0	0	0	0	0	0	0	0	0	0	0	18.2434	0	0	0	0	0	0	0	0
		55	370.56	0	0	0	0	0	0	0	0	0	0	0	0	0	0	0	0	0	0	0	0	0	0	0	0	230.936	55.3064	0	0	0	0	0	0	0	0	0	0	0	0	0	0	0	0	0	0	0	0
		56	374.42	0	0	0	0	0	0	0	0	0	0	0	0	0	0	0	0	0	0	0	0	0	0	0	0	288.141	37.6306	0	0	0	0	0	0	0	0	0	0	0	38.1346	0	0	0	0	0	0	0	0
		57	378.28	0	0	0	0	0	0	0	0	0	0	0	0	0	0	0	0	0	0	0	0	0	0	0	0	189.613	52.7731	0	0	0	0	0	0	0	0	0	0	0	0	0	0	0	0	0	0	0	0
		58	382.14	0	0	0	0	0	0	0	0	0	0	0	0	0	0	0	0	0	0	0	0	0	0	0	0	186.278	44.0966	0	0	0	0	0	0	0	0	0	0	0	0	0	0	0	0	0	0	0	0
		59	386	0	0	0	0	0	0	0	0	0	0	0	0	0	0	0	0	0	0	0	0	0	0	0	0	146.433	53.3408	0	0	0	0	0	0	0	0	0	0	0	21.5074	0	0	0	0	0	0	0	0
		60	389.86	0	0	0	0	0	0	0	0	0	0	0	0	0	0	0	0	0	0	0	0	0	0	0	0	171.249	48.2285	0	0	0	0	0	0	0	0	0	0	0	0	0	0	0	0	0	0	0	0
		61	393.72	0	0	0	0	0	0	0	0	0	0	0	0	0	0	0	0	0	0	0	0	0	0	0	0	162.586	0	0	0	0	0	0	0	0	0	0	0	0	0	0	0	0	0	0	0	0	0
		62	397.58	0	0	0	0	0	0	0	0	0	0	0	0	0	0	0	0	0	0	0	0	0	0	0	0	98.1946	91.3137	0	0	0	0	0	0	0	0	0	0	0	50.2366	0	0	0	0	0	0	0	0
		63	401.44	0	0	0	0	0	0	0	0	0	0	0	0	0	0	0	0	0	0	0	0	0	0	0	0	190.144	64.9928	0	0	0	0	0	0	0	0	0	0	0	0	0	0	0	0	0	0	0	0
		64	405.3	0	0	0	0	0	0	0	0	0	0	0	0	0	0	0	0	0	0	0	0	0	0	0	0	183.613	42.9444	0	0	0	0	0	0	0	0	0	0	0	0	0	0	0	0	0	0	0	0
		65	409.16	0	0	0	0	0	0	0	0	0	0	0	0	0	0	0	0	0	0	0	0	0	0	0	0	153.658	116.074	0	0	0	0	0	0	0	0	0	0	0	0	0	0	30.6195	0	0	0	0	0
		66	413.02	17.2804	0	0	0	0	0	0	0	0	0	0	0	0	0	0	0	0	0	0	0	0	0	0	0	116.153	39.439	0	0	0	0	0	0	0	0	0	0	0	0	0	0	0	0	0	0	0	0
		67	416.88	0	0	0	0	0	0	0	0	0	0	0	0	0	0	0	0	0	0	0	0	0	0	0	0	109.316	46.1696	0	0	0	0	0	0	22.1907	0	0	0	0	0	0	0	24.2199	0	0	0	0	0
		68	420.74	0	0	0	0	0	0	0	0	0	0	0	0	0	0	0	0	0	0	0	0	0	0	0	0	160.205	50.9962	0	0	0	0	0	0	0	0	0	0	0	29.4077	0	0	20.5732	0	0	0	0	0
		69	424.6	30.1013	0	0	0	0	0	0	0	0	0	0	0	0	0	0	0	0	0	0	0	0	0	0	0	63.997	0	0	0	0	0	0	0	0	0	23.6698	17.1488	0	28.2568	0	0	0	0	0	0	0	0
		70	428.46	0	0	0	0	31.5747	22.531	0	0	0	0	0	0	0	0	0	0	0	0	0	0	0	0	0	0	102.191	0	0	0	0	0	0	0	0	0	31.694	0	0	0	0	0	0	0	0	0	0	0
		71	432.32	32.1882	0	0	0	0	0	0	0	0	0	0	0	0	0	0	0	0	0	0	0	0	0	0	0	64.026	40.712	0	0	0	0	0	0	0	0	0	18.257	0	38.3313	0	0	0	0	0	0	0	0
		72	436.18	19.7639	0	0	0	0	0	0	0	0	0	0	0	0	0	0	0	0	0	0	0	0	0	0	0	35.7994	36.9198	0	0	0	0	0	0	0	0	20.1114	56.0854	0	0	0	0	33.176	0	0	23.7654	0	0
		73	440.04	0	0	0	0	29.9811	0	0	0	0	0	0	0	0	0	0	0	0	0	0	0	0	0	0	0	49.5915	19.2802	0	0	0	0	0	0	0	0	48.2034	71.6475	0	31.8472	0	0	0	0	0	0	0	0
		74	443.9	22.2886	0	0	0	31.5405	33.6603	0	0	0	0	0	0	0	0	20.9459	0	0	0	0	18.1696	0	0	0	0	41.0238	44.827	0	0	0	0	35.2088	0	0	0	70.2375	32.4842	0	0	0	0	37.0106	0	0	0	0	0
		75	447.76	0	0	0	0	22.5337	0	0	0	0	0	0	0	0	0	0	0	0	29.1776	0	0	24.6605	0	0	0	34.2274	0	0	0	0	0	0	0	0	0	31.8394	86.0655	0	0	0	0	0	0	0	0	0	0
		76	451.62	17.2431	0	0	0	42.13	0	0	0	0	0	0	0	0	0	0	0	0	0	0	0	0	0	0	0	41.8014	0	0	0	0	0	21.0138	0	0	0	87.1054	50.1233	0	18.8703	0	0	0	0	0	22.7523	0	0
		77	455.48	47.9141	0	0	0	28.3015	40.2819	0	0	0	0	0	0	0	0	0	0	0	33.6511	0	0	0	0	0	0	86.9688	26.5024	28.5389	0	0	0	0	0	0	0	79.0727	76.9377	0	43.273	0	0	0	0	0	0	0	0
		78	459.34	18.4373	0	0	0	27.8455	0	0	0	0	0	0	0	0	0	0	0	0	0	0	0	0	0	0	0	30.835	0	0	0	0	0	0	0	0	0	56.0883	90.2622	0	0	0	0	37.6079	0	0	0	0	0
		79	463.2	52.0608	0	0	0	0	0	0	0	0	0	0	0	0	0	0	0	0	0	0	0	0	0	0	0	75.8585	19.2508	0	0	0	0	0	0	0	0	84.4281	104.162	0	67.6921	0	0	43.056	0	0	0	0	0
		80	467.06	63.6553	0	0	0	0	38.2106	0	0	0	0	0	0	0	0	0	0	0	39.5052	0	0	0	24.3961	0	0	109.777	0	0	0	0	0	0	0	0	0	70.7582	208.3	0	69.765	0	0	46.9348	0	0	0	0	0
		81	470.92	42.9727	0	0	0	0	53.0606	0	0	0	0	0	0	0	0	0	0	0	43.4809	0	0	0	0	0	0	157.944	0	0	0	0	0	0	0	0	0	75.4494	123.464	0	62.3237	0	0	49.4167	0	0	0	0	0
		82	474.78	26.0932	0	0	0	17.4212	52.476	0	0	0	0	0	0	0	0	0	0	0	90.1541	0	0	0	0	0	0	109.361	0	0	0	0	0	0	0	0	0	49.6088	197.703	0	51.7967	0	0	0	0	0	0	0	0
		83	478.64	0	0	30.0191	0	0	68.1274	0	0	0	0	0	23.3027	26.812	0	0	0	0	90.5307	0	0	0	0	0	0	57.6781	16.6325	0	0	0	21.3465	0	0	0	0	53.0287	156.127	0	86.381	0	0	21.3019	0	0	0	0	0
		84	482.5	28.2241	0	38.5617	0	19.4575	69.4536	0	0	0	0	0	44.4047	0	0	0	0	0	88.5019	0	21.3222	0	0	0	0	89.8172	0	0	0	0	0	0	0	0	0	98.8521	127.696	0	0	0	0	22.6746	0	0	0	0	0
		85	486.36	40.601	0	0	0	46.422	71.5373	0	0	0	0	0	0	0	0	0	0	0	66.6796	0	0	0	0	0	0	143.088	0	0	0	0	0	0	0	0	0	93.6395	169.584	0	52.4349	0	0	56.5918	0	0	0	0	0
		86	490.22	42.264	0	97.3007	0	0	123.364	0	0	0	0	0	0	0	0	0	0	0	102.37	0	0	0	0	0	0	147.054	0	0	0	0	0	0	0	0	0	75.3659	78.6053	0	0	0	0	83.7453	0	0	0	0	0
		87	494.08	52.0719	0	60.0612	0	0	120.512	0	0	0	0	0	18.4625	0	0	0	0	0	59.6882	0	0	0	0	0	0	126.956	0	0	0	0	0	0	0	0	0	59.4763	179.325	0	30.4247	0	0	80.4778	0	0	0	0	0
		88	497.94	38.8522	0	40.4352	0	0	143.687	0	0	0	0	0	0	0	0	0	0	0	67.1663	0	0	0	0	0	0	111.947	0	0	0	0	0	0	0	19.259	0	113.861	167.405	0	57.5426	0	0	30.5373	0	0	0	19.7116	0
		89	501.8	73.5284	0	43.1206	0	0	121.585	0	0	0	0	0	23.4634	0	0	0	0	0	93.8011	0	0	0	0	0	0	163.345	0	0	0	0	27.174	0	0	0	0	135.131	128.371	0	81.9948	0	0	82.4521	0	0	0	0	0
		90	505.66	44.0275	0	108.383	0	0	124.245	0	0	0	0	0	61.9392	0	0	0	0	0	108.139	0	0	0	0	0	0	140.965	0	0	0	0	49.1309	0	0	0	0	131.618	151.77	0	56.4663	0	0	112.215	0	0	0	0	0
		91	509.52	0	0	123.88	0	0	139.409	0	0	0	0	0	62.2226	0	0	0	0	0	104.173	0	0	0	0	0	0	121.413	0	0	0	0	0	0	0	0	0	99.9155	204.4	0	66.8913	0	0	93.9163	0	0	0	0	0
		92	513.38	68.2184	0	110.773	0	0	173.009	0	0	0	0	0	41.3915	0	0	0	0	0	165.682	0	0	0	0	0	0	175.821	0	0	0	0	34.198	0	0	0	0	138.989	218.983	0	120.535	0	0	112.07	0	0	0	0	0
		93	517.24	70.5384	0	118.782	33.6691	0	166.257	0	0	0	0	0	23.9067	0	0	0	0	0	113.794	0	0	0	0	0	0	194.407	0	0	0	0	0	0	0	0	0	180.451	189.808	0	85.2831	0	0	151.835	0	0	0	0	0
		94	521.1	53.3779	0	153.744	30.1722	0	195.465	0	0	0	0	17.6524	40.8128	0	0	0	0	0	97.7036	0	0	0	0	0	0	154.522	0	0	0	0	25.9526	0	0	0	0	177.019	218.401	0	47.4953	0	0	108.041	0	0	0	0	0
		95	524.96	0	0	110.889	0	0	241.11	0	0	0	0	0	0	0	0	0	0	0	114.852	0	0	0	0	0	0	230.311	0	0	0	0	0	0	0	0	0	168.98	186.911	0	113.239	0	0	146.258	0	0	0	0	0
		96	528.82	31.9105	0	123.599	45.9116	0	152.338	0	0	0	0	0	59.1834	0	0	0	0	0	123.353	0	0	0	0	0	0	227.063	0	0	0	0	21.8577	0	0	0	0	155.869	221.971	0	47.8734	0	0	128.769	0	0	0	0	0
		97	532.68	22.179	0	170.255	0	0	235.207	0	0	0	0	0	75.1888	0	0	0	0	0	165.135	0	0	0	0	0	0	240.645	0	0	0	0	0	28.2368	0	0	0	176.044	262.614	0	115.488	0	0	150.294	0	0	0	0	0
		98	536.54	0	0	211.164	0	0	201.574	0	0	0	21.3061	0	0	0	0	0	0	0	100.782	0	0	0	0	0	0	219.244	0	0	0	0	0	0	0	0	0	177.681	234.918	0	63.0461	0	0	181.462	0	0	0	0	0
		99	540.4	16.5682	0	98.2012	54.19	0	209.062	0	0	0	0	0	40.7182	0	0	0	0	0	96.5321	0	0	0	0	0	0	214.35	0	0	0	0	0	0	0	0	0	225.581	210.592	0	35.9529	0	0	121.878	0	0	0	0	0
		100	544.26	19.892	0	133.917	0	0	228.042	0	0	0	0	0	52.4863	0	0	0	0	21.8433	124.667	0	0	0	0	26.792	0	232.336	0	0	0	0	27.4872	18.1128	0	0	0	161.257	223.319	0	61.281	0	0	149.411	0	0	0	0	0
		101	548.12	44.4342	0	141.415	38.9843	0	196.251	0	0	0	0	0	59.8322	0	0	0	0	0	91.8004	0	0	0	0	0	0	184.756	0	0	0	0	30.7921	22.2589	0	0	0	225.817	254.26	0	95.0159	0	0	173.409	0	19.1783	0	0	0
		102	551.98	36.1537	0	193.264	0	0	206.745	0	0	0	0	0	0	0	0	0	0	31.3617	157.534	0	0	0	0	0	0	218.641	0	0	0	0	55.3153	51.5442	0	0	0	173.646	264.214	0	79.0671	0	0	130.086	0	0	0	0	0
		103	555.84	55.8206	0	113.691	49.0833	0	198.675	0	0	0	0	0	0	0	0	0	0	0	80.9863	0	0	0	0	0	0	257.406	0	0	0	0	22.8983	26.0394	0	0	0	223.122	227.29	0	68.6726	0	0	188.482	0	0	0	0	0
		104	559.7	26.0256	20.2282	181.809	0	0	250.611	0	0	0	0	0	0	0	0	0	0	0	77.2037	0	0	0	0	0	0	247.409	0	0	0	16.4148	33.2095	29.9006	0	0	0	242.919	213.909	0	0	0	0	168.5	0	0	0	0	0
		105	563.56	37.2911	22.7726	170.821	58.6051	0	275.173	26.0234	0	0	0	0	31.479	0	0	0	0	45.8804	108.398	0	0	0	0	0	0	207.383	0	0	0	0	39.4343	27.9966	0	0	0	217.258	222.007	0	54.0599	0	0	135.262	0	0	0	38.7748	0
		106	567.42	38.5498	0	201.706	29.0329	0	264.062	0	0	0	0	0	34.5271	0	0	0	0	65.5803	33.1057	0	17.2416	0	0	0	0	238.236	0	0	0	0	61.456	30.2497	0	0	0	268.586	257.137	0	0	0	0	193.513	0	0	0	37.7717	0
		107	571.28	20.4896	60.8336	182.425	24.1352	0	242.578	0	0	0	0	0	0	0	0	0	0	23.8388	68.9866	0	0	0	0	0	0	281.609	0	0	0	0	43.4436	61.3466	0	0	0	262.821	297.606	0	102.844	0	0	182.997	0	0	0	0	0
		108	575.14	61.706	30.8026	174.707	0	0	276.543	0	0	0	0	0	0	0	0	0	0	95.1266	63.8168	0	22.3758	0	0	0	0	312.124	0	0	0	0	52.2924	87.8982	0	0	0	213.897	188.254	0	0	0	0	219.462	0	0	0	0	0
		109	579	20.9541	30.523	185.166	50.8327	0	298.894	0	0	0	0	0	0	0	0	0	0	59.1511	88.3423	0	0	0	0	0	0	347.308	0	0	0	0	64.0274	76.4666	0	0	0	294.657	269.592	0	55.4333	0	0	197.61	0	0	0	0	0
		110	582.86	46.4817	52.8065	225.284	51.4669	0	327.305	0	0	0	0	16.2772	0	0	0	0	0	89.1285	82.8205	0	0	0	0	0	0	239.555	0	0	0	0	66.149	71.1841	0	0	0	238.764	257.695	0	63.7035	0	0	190.584	0	0	0	23.2888	0
		111	586.72	75.9622	0	107.909	45.1449	0	281.407	0	0	0	0	0	0	0	0	0	0	49.8584	77.2708	17.0453	0	0	0	0	0	357.838	0	0	0	0	70.6845	102.805	0	0	0	339.255	261.413	0	109.913	0	0	215.912	0	0	0	0	0
		112	590.58	29.9373	0	195.24	77.2947	0	308.435	0	0	0	0	0	44.4076	0	0	0	0	78.8469	111.472	0	0	0	0	0	0	359.258	0	0	0	0	82.4306	53.719	0	0	0	217.49	212.611	0	85.799	0	0	254.39	0	0	0	31.4259	0
		113	594.44	37.6107	59.8972	259.993	90.061	34.0641	271.815	0	0	0	0	0	0	0	0	0	0	28.6688	63.2995	0	0	0	0	0	0	329.013	0	0	0	0	47.9034	61.5041	0	0	0	268.512	223.469	0	39.1206	0	0	161.522	0	0	0	34.4535	0
		114	598.3	24.5754	59.3901	234.86	72.0104	0	303.41	0	0	0	0	0	0	0	0	0	0	44.4925	85.5764	0	20.3385	0	0	0	0	318.443	0	0	0	0	63.3784	87.1675	0	0	0	347.927	215.61	0	99.3477	0	0	265.293	0	0	0	0	0
		115	602.16	44.0048	32.2347	252.587	108.929	0	347.844	0	0	0	0	0	0	0	0	0	0	108.909	64.3242	0	0	0	0	0	0	415.696	53.7749	0	0	0	52.5847	102.926	0	0	0	338.713	240.061	0	50.4627	0	0	177.37	0	0	0	23.3683	0
		116	606.02	22.3171	0	183.254	0	0	321.517	0	0	0	0	0	42.474	0	0	0	0	117.016	57.5928	0	0	0	0	0	0	274.054	38.179	0	0	0	22.3943	98.2517	0	0	0	328.18	206.498	0	109.925	0	0	219.131	0	0	0	0	0
		117	609.88	36.6533	68.3644	197.909	63.4854	45.4398	352.747	0	0	0	0	0	34.0273	0	0	0	0	68.8472	140.78	0	0	0	0	0	0	351.557	40.8019	0	0	0	0	100.029	0	0	0	288.087	201.92	0	49.5568	0	0	194.786	0	0	0	0	0
		118	613.74	33.938	45.2187	257.441	84.2402	34.9451	400.885	0	0	0	0	0	41.8511	24.059	0	0	0	58.4733	138.039	0	0	0	0	0	0	445.649	29.2027	0	0	0	53.7492	47.2763	0	0	0	278.398	218.511	0	41.0856	0	0	212.238	0	0	0	42.3069	0
		119	617.6	88.2473	34.0379	357.926	57.8076	69.1523	400.679	0	0	0	0	0	22.505	0	0	0	0	66.869	132.684	0	0	0	0	0	0	381.987	26.8124	0	0	0	44.8998	124.906	0	0	0	308.308	305.951	0	92.0418	0	0	213.282	16.6382	0	0	27.5782	0
		120	621.46	102.779	0	260.632	140.814	75.4529	368.092	0	0	0	0	0	0	0	0	0	0	109.864	149.998	0	0	0	0	0	0	473.656	77.5424	0	0	0	49.3591	71.2717	0	0	0	330.586	161.446	0	83.1656	0	19.8585	229.942	0	0	0	20.7857	0
		121	625.32	56.3328	43.2615	340.074	102.109	56.8358	382.308	0	0	0	0	0	27.4826	0	0	0	0	75.4647	116.305	0	0	0	0	0	0	429.163	55.5854	0	0	0	0	90.143	0	0	0	378.313	183.968	0	56.476	0	0	243.49	0	0	0	51.4713	0
		122	629.18	76.2506	61.792	250.66	78.5577	80.6374	342.457	0	0	0	0	0	33.6565	34.8927	0	0	0	92.3054	130.061	0	27.1594	0	0	0	0	443.438	88.5699	0	0	0	51.1474	63.7581	0	0	0	319.555	183.078	0	0	0	0	191.762	0	0	0	0	0
		123	633.04	70.029	61.3392	244.409	107.887	49.7112	328.503	0	0	0	0	0	0	0	0	0	0	100.347	133.394	0	0	0	0	0	0	401.202	52.2492	0	0	0	43.1809	73.8299	0	0	0	390.093	170.755	0	46.1549	0	37.4102	234.621	0	0	0	0	0
		124	636.9	0	37.4082	256.927	127.003	32.7528	291.153	0	0	0	0	0	0	51.2073	0	0	0	105.669	128.956	0	27.9189	0	0	0	0	464.604	35.9599	0	0	0	18.528	75.0096	0	0	0	300.896	201.404	0	0	0	25.7472	188.558	0	0	0	49.1982	0
		125	640.76	84.2032	47.9836	324.323	77.0187	77.7545	372.397	17.4246	0	0	0	0	28.4644	21.6001	0	0	0	91.8802	216.66	0	0	0	0	0	0	452.451	88.6247	0	0	0	59.0548	122.625	0	42.0116	0	211.34	266.648	0	27.5365	0	56.6356	206.265	0	0	28.1166	58.108	0
		126	644.62	24.2395	18.5944	300.583	89.9466	78.0891	213.203	38.9089	0	0	0	0	0	17.2141	0	0	0	115.743	209.578	0	0	0	0	0	0	478.369	63.0996	0	0	0	0	94.5387	0	38.3119	0	270.533	227.367	0	29.5688	0	48.5991	250.222	0	0	37.1112	0	0
		127	648.48	77.2254	0	284.551	141.698	49.8726	266.445	34.1504	0	0	0	0	81.6525	0	19.1076	0	0	106.416	190.152	0	0	0	0	0	0	482.01	57.8896	0	0	0	38.8701	123.993	0	33.8837	0	278.612	258.227	0	34.5348	0	0	162.532	0	0	33.4926	0	23.6192
		128	652.34	70.1126	35.2603	265.872	97.916	51.939	277.345	60.7016	0	0	0	0	30.8283	0	0	0	0	78.1111	234.547	0	24.7299	0	0	0	0	471.612	29.7591	0	0	0	52.6913	127.716	0	62.0113	0	268.864	255.178	0	0	0	48.5919	291.09	0	0	32.8815	41.4013	24.2705
		129	656.2	43.7676	0	309.303	148.127	107.2	257.405	52.5424	22.7256	0	0	0	58.9904	52.0521	0	0	0	83.5958	163.033	0	53.8125	0	0	0	0	504.158	82.2066	0	0	0	95.6778	108.53	0	31.886	0	184.915	199.724	0	22.3638	0	0	190.545	0	0	0	27.9528	33.9378
		130	660.06	34.602	0	342.612	135.576	88.6242	214.858	94.6646	0	0	0	0	56.2738	42.7124	0	0	0	96.2694	238.84	0	100.262	0	0	0	0	492.745	77.9181	0	0	0	17.9567	89.4305	0	63.2752	0	341.66	262.86	0	25.3043	0	0	243.941	0	0	59.3498	50.9291	73.8516
		131	663.92	0	0	193.475	97.2806	51.1517	309.567	42.5449	0	0	0	0	100.408	52.9055	0	0	0	67.4441	275.857	0	34.7055	0	0	0	0	545.686	78.239	0	0	0	0	119.799	0	77.6584	0	267.584	247.473	0	55.5177	0	59.8702	210.723	0	0	50.2508	24.9718	39.5239
		132	667.78	22.4198	17.6406	300.167	95.5253	52.3528	303.925	125.628	0	0	0	0	81.6031	35.45	0	0	0	96.0399	204.854	0	76.9548	0	0	0	0	547.679	61.2655	0	0	0	0	98.8312	0	81.7228	0	248.698	165.092	0	0	0	67.0773	270.542	0	0	78.6762	32.1005	41.5566
		133	671.64	40.9372	18.4401	235.716	129.187	121.32	321.856	109.136	0	0	0	0	114.838	29.8193	0	0	0	108.123	161.802	0	71.5883	0	0	0	0	497.283	0	0	0	0	0	119.973	0	32.9865	0	222.447	230.792	0	68.2524	0	55.1414	263.956	0	0	75.7188	58.5042	59.7217
		134	675.5	19.0437	0	207.028	105.467	107.55	185.728	91.8482	0	0	0	0	122.386	40.5942	0	0	45.3249	0	179.709	0	104.838	0	0	0	0	549.382	85.807	0	0	0	0	122.43	0	107.988	0	302.673	288.864	0	65.031	0	47.9477	244.96	0	0	0	42.2591	48.724
		135	679.36	0	0	218.079	98.2878	96.3117	272.998	127.786	0	0	0	0	78.9121	23.9898	46.0896	0	43.6807	117.704	248.416	0	165.497	0	0	0	0	620.718	0	0	0	0	0	155.123	0	77.9798	0	227.845	267.628	0	54.901	0	38.9328	305.846	0	0	91.1646	81.1817	55.8755
		136	683.22	0	0	267.193	95.7232	26.2872	259.345	135.68	0	0	0	0	66.0099	31.6065	0	0	90.7492	39.7095	268.729	0	144.764	0	0	0	0	513.217	38.3361	0	0	0	40.1735	66.436	0	70.1791	0	345.662	219.006	0	62.2432	0	35.0719	242.394	0	0	53.5937	0	93.3134
		137	687.08	0	0	219.32	60.6906	95.6607	191.807	168.426	0	0	0	0	72.2265	29.7434	22.3258	0	0	86.5453	242.408	0	125.751	0	0	0	0	436.167	57.2399	0	0	0	51.829	103.044	0	123.346	0	225.294	265.387	0	31.0643	0	29.0489	223.206	0	0	66.3375	103.294	93.4826
		138	690.94	0	0	224.209	51.5051	142.197	247.374	183.329	0	0	0	0	53.8286	44.8317	0	0	25.7247	101.703	244.013	0	172.536	0	0	0	0	406.878	54.1934	0	0	0	0	134.188	0	94.1213	0	275.392	173.537	0	88.3079	0	0	190.528	0	0	72.2891	89.0888	83.6072
		139	694.8	0	0	271.778	55.7076	84.7266	208.947	173.999	0	0	0	0	145.065	0	0	0	64.0813	38.7137	227.799	0	208.066	0	0	0	0	391.214	78.4638	0	0	0	0	113.366	0	81.3651	0	272.833	159.513	20.6999	54.907	0	0	204.979	0	0	82.8811	88.4638	116.122
		140	698.66	0	0	221.591	133.618	109.971	230.089	176.331	0	0	0	0	93.6514	40.8395	28.5147	0	65.559	60.903	171.182	0	141.124	0	0	0	0	385.216	41.2246	0	0	0	0	116.282	0	129.504	0	279.369	207.582	0	65.7312	0	0	152.798	0	0	75.5251	87.9554	121.035
		141	702.52	21.2626	0	309.893	74.4015	95.5935	233.186	164.338	0	0	0	0	110.969	0	56.3891	0	57.8703	54.5807	194.059	0	209.169	0	0	0	0	348.684	70.301	0	34.0097	0	29.443	57.2089	0	104.51	0	297.505	181.152	0	54.3489	0	24.2017	302.123	0	0	109.821	128.861	103.424
		142	706.38	0	0	175.005	50.7007	76.2841	164.824	178.842	0	27.1252	41.8798	0	114.518	0	59.1772	0	89.2797	44.4815	238.023	0	213.581	0	0	0	0	409.384	80.7383	0	92.52	0	36.3974	62.2735	0	36.3957	0	210.419	227.572	0	93.0308	0	31.6552	225.846	0	0	41.0037	118.475	77.314
		143	710.24	0	0	334.773	121.615	63.7025	158.439	288.616	0	0	0	0	136.894	0	34.0582	0	94.4611	93.2363	183.117	0	238.589	0	0	0	0	468.721	54.2938	29.735	40.6394	0	38.3711	89.3835	0	78.6366	0	237.358	223.089	0	46.8915	0	0	181.984	0	0	125.423	136.461	56.681
		144	714.1	0	0	309.729	136.522	112.973	198.658	266.001	0	0	0	0	104.507	0	29.2306	0	134.932	108.827	247.491	0	207.101	0	0	0	0	446.078	87.0845	0	51.1806	0	36.242	62.4727	0	147.505	0	209.925	233.336	0	91.2213	0	23.602	212.624	0	0	101.508	91.9594	117.046
		145	717.96	23.1452	0	291.046	99.9409	45.6894	224.923	229.913	0	26.5264	46.6299	0	55.5573	0	83.0982	0	62.5113	50.0643	171.153	0	250.579	0	0	0	0	537.019	75.596	0	45.4611	0	47.9969	88.638	0	64.1479	0	309.135	157.351	0	60.5066	0	30.8224	185.585	0	0	115.838	173.735	122.55
		146	721.82	38.5782	0	359.999	72.1079	55.4286	191.136	326.208	0	80.6086	41.8607	0	130.648	0	49.7248	0	66.187	91.3164	200.818	0	270.53	0	0	0	0	471.121	57.3886	0	22.3926	0	0	106.579	0	110.367	0	261.092	210.151	0	87.4264	0	0	149.443	0	0	63.0108	154.937	124.639
		147	725.68	0	0	311.525	108.739	52.94	160.308	240.951	0	33.3855	33.8598	0	48.9032	0	93.0445	0	55.3817	46.2208	168.793	0	193.734	0	0	0	0	407.552	75.2498	0	45.9431	0	43.2273	64.4895	0	96.1634	0	221.209	151.864	0	74.4127	0	0	172.009	24.6838	0	90.1565	166.906	89.7965
		148	729.54	53.9262	0	304.53	128.247	65.9329	229.61	316.677	0	0	22.112	0	87.3881	0	69.6235	0	98.5126	66.8811	216.391	0	248.515	0	0	0	0	462.832	71.6419	0	75.448	0	44.8683	46.7008	0	111.983	0	259.939	196.285	0	97.615	0	0	190.841	0	0	110.574	136.913	160.497
		149	733.4	20.9126	0	374.34	117.855	110.1	167.477	236.041	0	108.85	46.2585	0	50.0721	0	66.4848	0	59.8988	89.0087	171.81	0	169.544	0	0	0	0	395.26	70.0748	0	114.18	0	38.6101	29.1446	0	87.5451	0	235.29	159.526	0	93.7384	0	0	201.029	0	0	99.6479	146.166	122.295
		150	737.26	0	0	268.939	165.976	102.54	130.477	185.027	0	113.031	34.1091	0	58.7927	0	81.8356	0	106.248	70.1596	242.167	0	179.919	17.8835	0	0	0	431.829	89.0481	0	99.227	0	37.2305	50.4999	0	64.6066	0	233.208	189.224	0	105.184	0	0	99.1708	0	0	59.1101	229.572	118.045
		151	741.12	0	0	301.676	50.6587	61.7588	116.011	256.275	0	90.5172	80.7669	0	100.773	0	102.318	0	62.5035	93.7031	163.543	0	287.188	0	0	0	0	393.668	70.02	0	79.4842	0	18.1435	0	0	101.151	0	299.999	187.739	0	95.3847	0	0	144.873	0	0	113.516	151.22	122.368
		152	744.98	0	0	293.296	105.532	45.1523	124.809	346.106	0	106.202	53.8343	0	93.7991	0	54.2501	0	111.832	87.7683	259.451	0	171.508	0	0	0	0	440.628	104.044	0	85.0221	0	0	46.9206	0	75.9877	0	269.697	233.279	18.9726	125.047	0	0	194.943	0	0	99.7405	202.383	140.866
		153	748.84	48.2373	0	335.433	84.0501	49.9121	96.2857	277.393	0	220.887	59.3917	0	104.117	0	149.281	0	133.717	88.7639	249.026	0	197.15	0	0	0	0	347.499	37.3178	0	68.1343	0	19.8633	0	0	75.389	0	340.048	248.152	0	62.893	0	0	149.405	0	0	102.471	194.591	96.4059
		154	752.7	18.0918	0	266.065	44.5991	85.1411	124.214	265.633	0	107.82	46.1416	0	83.4089	0	66.0282	0	70.6774	121.546	240.241	0	314.78	0	0	0	0	299.951	76.1539	0	99.1009	0	0	0	0	84.5096	0	262.223	151.409	0	49.2702	0	0	212.896	0	0	44.7499	208.416	103.792
		155	756.56	38.5644	0	331.726	100.938	0	68.6159	323.124	0	183.005	37.038	0	119.141	0	87.2347	0	107.171	76.8637	164.922	0	249.616	0	0	0	0	394.606	117.324	0	145.364	0	32.0244	21.4573	0	92.0074	0	203.422	200.049	0	75.5725	0	0	177.925	0	0	44.2331	203.124	124.703
		156	760.42	115.778	0	243.228	87.5104	27.7863	76.0279	284.302	0	153.614	74.7647	0	67.968	0	102.786	0	129.998	78.6429	161.1	0	223.073	0	0	0	0	361.987	104.973	18.471	92.9283	0	0	22.1168	0	114.501	0	293.728	180.461	0	113.363	0	21.1922	190.153	0	0	49.573	199.844	98.9998
		157	764.28	139.353	0	229.721	62.1336	44.6572	59.6906	172.614	0	108.737	109.282	0	98.4884	0	35.6334	0	104.162	116.204	191.542	0	292.37	0	0	0	0	417.853	71.4455	0	55.9112	0	0	0	0	126.108	0	262.651	169.799	0	80.5318	0	0	157.679	0	0	84.2814	250.505	172.475
		158	768.14	151.131	0	258.898	0	38.9137	48.9626	250.655	0	132.296	91.7084	0	134.372	0	105.645	0	151.507	67.3127	240.01	0	219.702	0	0	0	0	372.75	55.9768	0	100.429	0	0	0	0	99.6525	0	242.017	127.941	41.5263	72.0323	0	0	219.099	0	0	65.4013	156.008	107.158
		159	772	140.189	0	198.986	0	71.6497	39.7978	275.223	18.4006	216.173	88.7349	0	69.5076	0	75.9806	0	106.32	109.135	217.955	0	303.491	0	0	0	0	334.234	54.5852	0	103.59	0	0	0	0	106.105	0	262.899	178.463	24.7799	88.8108	0	0	200.239	0	0	107.216	208.725	163.162
		160	775.86	146.178	0	251.562	0	54.81	0	276.495	24.6305	128.709	80.7368	0	89.9445	0	69.8546	0	91.8438	95.551	283.956	0	243.523	0	0	0	0	347.266	43.3207	0	79.2023	0	0	0	0	132.95	0	299.092	196.095	0	60.0988	0	23.2142	283.425	0	0	28.3321	242.969	158.353
		161	779.72	74.6955	0	260.156	68.3028	63.8559	0	293.28	0	254.465	80.1172	0	161.124	0	43.0308	0	137.201	70.1677	239.684	16.2018	283.075	0	0	0	0	283.476	114.471	29.9867	74.9999	0	0	0	0	137.723	0	219.61	156.937	63.1644	49.3241	0	0	265.148	0	0	43.3928	170.31	132.369
		162	783.58	179.733	0	286.275	29.6632	70.1912	0	304.572	0	260.789	82.0214	0	82.1617	0	74.9287	0	152.065	65.8247	237.958	0	245.395	0	0	0	0	332.596	22.551	24.8754	135.608	0	0	0	0	121.069	18.8505	282.827	123.221	53.4385	92.3814	0	0	181.133	0	0	40.2818	240.709	182.173
		163	787.44	163.859	0	270.856	25.6977	41.6771	34.0931	188.352	0	228.234	94.819	0	97.3701	0	22.7696	0	179.751	89.0934	263.434	0	258.538	0	0	0	0	257.003	75.0962	36.1197	108.12	0	0	0	25.079	130.529	0	241.35	109.944	88.9411	96.6669	0	76.527	230.73	0	0	27.1165	261.722	156.944
		164	791.3	89.185	0	215.635	0	62.1083	0	241.157	29.7611	235.526	129.231	0	67.786	0	33.8906	0	167.061	100.028	175.826	0	264.881	0	0	0	0	251.99	79.0623	43.0707	0	0	0	0	25.0903	103.388	0	286.424	193.493	62.2338	85.87	17.6609	56.3161	204.149	0	0	36.5344	221.954	187.729
		165	795.16	104.937	0	272.632	64.3776	80.0193	29.2494	324.218	21.2278	174.719	104.289	0	44.4385	0	47.3653	0	163.061	65.4126	339.994	0	260.593	0	0	20.2693	0	294.243	74.1078	42.6076	43.2022	0	0	0	51.663	129.94	0	127.999	154.885	128.786	101.786	0	33.4087	210.119	0	0	79.4097	216.176	197.301
		166	799.02	81.554	0	356.559	23.7973	54.7626	0	362.811	45.8375	239.185	49.7283	0	98.4802	0	0	0	188.813	88.201	259.048	0	295.037	0	0	65.4685	0	350.701	54.6845	42.9864	82.2459	40.3422	0	0	44.7706	150.1	0	229.464	243.262	135.317	77.8434	0	106.382	178.852	0	0	47.7172	351.292	166.938
		167	802.88	77.0985	0	252.02	0	97.9349	0	250.254	88.6979	237.405	124.95	0	76.2826	0	28.6625	0	146.901	83.6546	270.611	0	279.099	0	0	35.4565	0	333.052	61.7169	58.4919	78.4862	21.8347	0	0	87.7795	170.247	0	233.978	54.7702	118.977	104.003	0	80.1403	236.897	0	0	70.1748	286.965	163.432
		168	806.74	92.4379	0	336.267	40.6457	83.4997	0	277.002	74.9036	228.305	71.3587	0	93.2069	0	0	0	158.331	93.1764	350.953	0	267.001	0	0	64.5527	0	333.299	99.882	95.9312	37.8011	0	0	0	66.5194	155.842	24.8776	238.207	171.942	131.624	92.298	0	46.3373	172.397	0	0	93.7421	290.977	165.8
		169	810.6	66.1812	0	236.585	40.6903	30.8053	0	320.632	0	189.194	103.318	0	76.063	0	45.7174	0	96.5601	44.5249	220.677	0	297.133	0	29.4727	90.1214	0	282.288	59.5695	78.2997	96.6451	37.0946	0	0	125.858	262.742	21.982	215.085	228.895	154.904	43.6943	0	90.5923	238.23	0	0	57.3679	217.641	112.619
		170	814.46	121.891	0	222.467	28.7769	118.539	0	301.843	43.8412	255.761	84.7235	0	112.678	0	0	0	136.9	86.4959	264.803	0	230.256	0	64.3649	65.0599	0	320.444	84.9864	20.383	50.1181	23.2682	0	0	51.3244	134.806	72.3416	264.519	239.984	165.66	150.35	0	61.0509	176.842	0	0	70.6282	216.541	134.289
		171	818.32	71.9552	0	191.639	77.029	70.8013	0	307.714	44.7231	252.895	142.07	0	70.4053	0	26.9904	0	196.397	52.1	319.099	0	232.282	0	32.0903	90.6783	0	354.89	43.6592	80.2754	75.6237	16.8261	0	0	49.2701	141.301	26.9647	213.221	154.737	211.03	186.053	0	0	197.661	0	0	61.5816	186.415	137.167
		172	822.18	160.208	0	193.616	70.1524	124.496	0	235.825	0	310.03	79.5221	0	59.8678	0	51.921	0	207.197	79.0952	285.266	0	195.952	0	39.2575	79.9299	0	383.965	99.3848	93.3656	72.285	53.1155	0	0	50.0234	185.244	0	179.925	151.731	181.507	105.358	0	0	200.417	0	0	31.099	326.326	100.862
		173	826.04	109.886	0	221.415	42.1755	77.1256	0	246.458	47.1258	260.858	112.939	0	80.1135	0	23.1018	0	123.272	72.388	345.762	0	217.963	0	42.84	81.5463	0	315.742	78.5866	58.9776	95.7492	29.5252	0	0	38.6899	167.157	40.0772	252.559	223.14	178.743	162.076	0	97.9874	170.053	44.0954	0	59.8937	300.852	136.234
		174	829.9	150.111	0	266.559	63.5381	108.915	0	211.972	70.4829	318.816	127.97	0	60.2634	0	25.3758	0	172.193	65.6422	333.327	0	229.694	0	82.1238	91.8726	0	377.011	61.0873	83.3514	90.013	52.3407	0	0	96.3667	191.244	94.4651	217.909	154.115	226.211	110.767	0	46.4351	171.079	0	0	48.7294	354.708	144.515
		175	833.76	88.4788	0	195.28	49.5263	83.4065	0	228.81	0	293.419	64.5296	0	38.7133	0	0	0	128.567	21.2561	372.464	0	206.251	0	106.973	77.3475	0	348.689	72.2161	129.673	91.9195	93.3563	0	0	66.8241	193.554	64.4583	217.056	180.597	142.253	124.704	0	27.9463	225.401	0	0	81.6493	314.498	147.634
		176	837.62	144.819	22.2829	215.918	52.1833	74.3768	0	162.275	40.9389	330.393	94.771	0	39.0911	0	37.1992	0	182.876	87.1235	406.608	0	233.171	0	89.1765	70.0939	0	333.771	104.564	57.4627	102.301	84.6142	0	22.7928	76.0112	181.428	41.4064	220.09	179.648	190.652	122.441	0	33.61	207.397	50.94	0	120.862	260.336	99.782
		177	841.48	107.255	0	209.716	83.5725	137.292	0	240.882	51.5862	251.58	134.051	0	37.3196	0	58.9889	0	137.415	85.6089	469.189	0	270.819	0	66.6136	132.702	0	369.547	103.386	104.973	56.1765	55.8188	0	30.6993	62.7698	186.465	45.7448	215.25	202.446	220.966	139.085	0	119.693	154.818	88.5912	25.4152	78.6584	329.467	112.375
		178	845.34	93.8258	22.8783	195.423	108.613	77.3309	0	213.095	0	303.28	97.6581	0	48.7778	0	40.5498	0	173.991	96.5338	362.233	0	194.083	0	100.037	133.14	0	385.394	99.5405	44.4086	93.1323	25.1451	0	18.091	0	152.399	0	213.198	177.911	143.589	108.5	0	69.8488	173.856	45.2071	24.7621	93.081	314.865	126.588
		179	849.2	95.711	62.3941	193.103	64.5311	94.6585	0	227.038	0	359.082	53.299	0	44.1051	0	51.1143	0	234.202	37.3155	359.623	0	241.627	0	126.401	164.011	0	351.722	121.324	44.6716	85.7845	49.7283	0	0	101.027	155.31	65.9629	210.61	231.358	222.957	147.298	0	0	241.207	109.397	35.1877	80.0795	333.345	116.624
		180	853.06	123.048	48.5379	213.902	69.7819	108.735	0	212.802	42.2005	356.535	105.356	0	52.5939	0	89.9625	0	211.564	78.3375	344.583	0	247.86	0	164.73	126.152	0	255.61	77.1903	49.705	90.447	95.932	0	0	73.4584	98.9005	88.9207	205.392	125.347	246.298	62.9702	0	67.192	220.478	107.333	0	96.7662	335.548	96.4953
		181	856.92	93.6968	62.3856	134.316	74.4418	164.935	0	159.773	28.0645	328.235	82.1571	0	29.4503	0	38.6489	0	206.466	112.28	519.822	0	226.302	0	156.219	128.023	0	270.509	179.971	44.1755	95.9512	112.201	0	0	69.2987	115.957	59.2944	210.354	120.464	215.314	138.37	0	68.4025	230.096	109.068	45.8626	56.7134	351.222	53.2304
		182	860.78	69.555	84.399	81.0973	67.0814	144.344	0	148.659	36.6143	348.695	102.435	0	0	0	55.0665	0	214.021	160.751	350.26	0	253.324	0	145.367	107.303	0	294.586	116.68	31.2595	115.478	93.7823	0	0	93.9555	122.531	86.5085	157.846	148.53	255.932	71.803	0	24.3762	226.204	156.658	48.4631	91.592	283.866	70.3184
		183	864.64	118.343	123.949	216.813	125.51	140.8	0	121.616	0	307.405	120.662	0	64.554	0	79.8145	0	227.216	199.867	390.049	0	257.132	0	165.743	139.208	0	279.312	96.0576	61.1738	76.0085	55.8111	0	27.4939	37.1824	67.6904	73.0628	219.447	118.048	176.082	143.849	0	110.993	229.356	129.089	51.5364	101.807	270.628	140.817
		184	868.5	174.869	132.122	199.11	79.1808	78.1487	0	154.846	0	410.947	76.3566	0	55.3245	0	61.9688	0	234.003	150.351	291.5	0	256.694	0	142.848	131.09	0	313.745	130.197	96.1154	81.4203	115.926	23.9949	0	68.2381	121.354	112.41	209.184	142.627	231.15	111.986	0	99.6481	216.094	126.401	75.2595	39.9055	305.89	114.874
		185	872.36	115.597	120.714	217.486	100.046	110.654	30.263	199.839	18.9479	326.965	91.3948	0	59.9439	0	76.1918	0	186.144	139.899	338.574	0	319.633	0	195.568	158.302	0	206.167	151.708	80.3626	67.0074	88.9066	0	0	28.4279	118.118	122.079	208.93	169.493	174.496	128.837	0	31.7628	277.883	155.054	29.6047	83.484	290.188	87.1708
		186	876.22	157.412	115.981	268.086	91.0307	117.348	31.7445	156.865	0	351.691	48.4103	0	96.2467	0	64.9969	0	136.374	219.078	321.376	0	298.509	0	193.32	108.442	0	255.015	141.092	65.6776	54.492	59.5393	0	24.4896	72.7428	100.899	98.8423	194.845	135.491	191.396	165.555	0	88.6765	194.421	143.474	96.882	152.082	261.016	46.3003
		187	880.08	135.223	138.262	224.214	39.4752	103.296	0	178.524	0	360.329	88.5888	0	0	0	49.5207	0	182.402	175.876	260.313	0	287.145	0	173.366	69.4842	0	264.696	83.1056	83.3522	81.7476	37.7707	0	18.21	44.6596	100.262	104.338	191.959	141.961	146.213	110.576	0	89.4677	196.389	162.251	65.0686	65.6509	253.053	81.6191
		188	883.94	173.881	132.697	227.798	164.646	85.4412	0	184.243	0	396.604	62.8181	0	20.7368	0	62.8254	0	220.91	266.403	269.059	0	242.683	0	140.194	90.5157	0	270.923	97.0347	49.7118	0	52.3324	0	0	39.8093	47.6663	119.371	229.013	109.681	220.683	129.06	0	74.1022	238.357	201.908	110.426	42.8577	273.949	38.841
		189	887.8	249.62	181.162	213.967	90.6457	112.753	33.6795	173.493	0	347.463	77.8665	0	72.2155	0	41.2313	0	161.735	247.614	247.273	0	265.148	0	158.675	102.261	0	293.455	71.4153	48.3596	46.0766	86.6414	0	0	0	34.8751	142.598	218.742	123.672	235.145	161.338	0	98.6388	247.35	137.905	93.4463	30.7416	305.221	89.2275
		190	891.66	153.07	195.668	217.11	102.217	47.1655	67.1529	171.347	0	265.251	75.1521	0	48.7114	0	44.654	0	202.528	259.26	282.783	0	283.225	19.066	194.575	86.6729	0	270.305	74.8727	76.1515	65.2381	91.3802	0	0	46.3563	46.0086	139.004	211.247	109.078	188.514	176.47	0	116.313	178.208	175.741	180.708	82.4443	233.029	95.7591
		191	895.52	195.989	173.509	147.841	62.1354	64.4308	35.7019	221.769	0	307.211	87.6486	0	90.5489	0	73.6422	0	220.677	198.031	295.389	0	230.963	0	216.378	85.2696	0	269.286	65.0341	26.4335	48.3762	77.4723	0	0	0	39.2313	133.918	171.962	126.383	267.643	157.807	0	34.1117	252.552	193.338	159.189	49.4384	259.155	125.831
		192	899.38	162.976	168.36	228.544	99.6038	143.575	41.2963	188.434	0	336.063	68.9749	0	100.203	0	62.7955	0	193.432	219.747	245.116	0	211.236	0	201.444	89.8581	0	293.816	53.9534	81.0461	151.717	68.7628	0	58.5201	41.3896	65.1295	147.18	203	152.235	283.122	93.5177	0	128.453	245.34	184.121	140.561	126.706	267.404	130.32
		193	903.24	171.633	181.484	194.362	104.111	128.531	18.523	164.855	0	381.352	60.2934	0	109.361	0	71.7271	0	243.245	246.508	333.144	0	249.151	0	162.074	123.633	0	238.092	88.9441	96.6042	44.6925	32.3699	0	20.5473	49.8067	47.8765	144.893	164.936	141.315	261.884	105.57	0	100.095	232.746	209.636	222.162	56.5829	249.221	113.032
		194	907.1	213.226	241.435	191.732	115.428	132.231	65.1685	206.895	0	415.148	53.5892	0	74.6784	23.8331	51.917	0	235.321	245.502	303.525	0	182.639	0	163.903	71.1202	0	323.492	114.04	104.153	75.2769	113.033	0	0	62.7714	49.5965	190.044	173.68	98.7521	291.491	117.122	0	151.146	267.042	254.999	187.677	71.444	195.244	96.6455
		195	910.96	185.414	254.14	150.307	125.096	86.8226	93.249	304.504	0	337.014	50.3623	0	32.7221	35.9005	49.3044	0	221.425	237.049	183.311	0	139.862	0	174.687	78.1664	0	376.22	79.5423	34.0537	90.5987	85.7679	26.0479	62.4589	35.5385	0	155.332	178.441	98.3058	266.9	120.543	0	156.624	280.301	247.56	203.875	35.8733	158.902	126.19
		196	914.82	188.77	238.205	149.154	95.7913	124.695	23.4039	188.052	0	315.193	28.7612	0	93.6463	0	59.3454	0	215.478	251.051	195.807	0	168.746	0	246.865	92.9161	0	327.947	105.808	74.9665	28.9307	87.1463	0	0	78.5212	0	191.728	209.537	129.723	240.901	41.9185	0	55.0087	203.683	275.808	164.607	104.969	160.531	69.1352
		197	918.68	240.705	171.007	130.607	124.86	100.347	0	349.935	0	326.725	29.6021	0	131.488	0	101.477	0	205.189	278.348	292.079	0	230.274	0	228.4	92.3611	0	368.876	118.29	43.6446	50.0442	113.744	0	61.7434	41.4173	26.9339	162.195	223.623	113.201	414.414	109.889	0	159.051	227.079	245.934	199.639	63.4621	179.283	72.3685
		198	922.54	221.525	204.784	106.824	89.248	78.3722	71.1734	253.285	0	401.654	0	0	185.918	0	87.1259	0	222.386	190.653	312.574	0	139.739	0	155.524	26.441	0	377.563	56.0485	48.9856	34.9199	77.0727	0	0	58.8178	28.1801	154.396	173.643	80.3407	303.662	81.1254	0	186.726	254.856	228.08	236.446	128.949	283.118	90.1029
		199	926.4	162.126	138.903	143.168	133.352	128.226	114.901	228.393	0	330.529	19.5892	0	108.18	32.963	32.4238	0	189.411	365.51	219.756	0	184.321	0	167.688	112.073	0	291.483	87.7068	116.572	68.0284	85.1368	0	18.2194	92.142	32.1675	121.27	147.301	176.587	342.697	111.133	0	183.508	233.904	298.862	250.388	48.9103	211.275	67.3428
		200	930.26	267.758	110.949	134.48	111.627	66.2542	106.085	261.223	0	334.537	0	0	177.448	25.0846	17.9527	0	168.143	245.036	260.792	0	198.764	0	218.908	63.1031	0	328.26	78.06	35.3303	70.1194	129.066	0	93.6189	62.0766	0	206.212	229.822	146.084	349.334	46.0534	0	146.238	256.122	275.222	240.81	91.3273	250.31	41.2111
		201	934.12	200.46	177.67	96.9335	105.276	114.181	135.692	224.438	0	388.043	0	0	49.3959	32.782	83.9104	0	163.346	247.051	258.18	0	137.752	41.9254	150.858	63.0943	0	287.658	72.0311	64.9295	35.8549	81.6529	0	114.686	88.0972	0	148.067	234.585	154.373	314.848	96.9867	0	215.483	262.54	295.599	297.984	33.2711	72.3667	49.4826
		202	937.98	202.575	212.943	100.638	108.806	85.3792	134.039	238.028	24.4416	361.105	0	0	134.551	51.36	64.8686	0	190.319	255.292	235.983	0	152.846	27.8382	214.726	60.064	19.8022	277.739	46.8319	38.079	76.0211	116.299	0	89.0847	143.102	22.6429	217.466	120.267	94.7757	327.165	132.224	0	115.631	301.301	289.971	244.149	86.6373	229.326	117.235
		203	941.84	242.77	197.267	143.53	110.606	56.4866	103.612	301.921	0	354.575	0	0	134.202	29.8275	37.9716	0	216.491	287.368	229.071	0	158.109	58.8315	203.005	76.7114	0	294.147	131.526	61.1366	67.035	138.803	0	69.2752	76.0512	0	267.678	190.365	140.001	321.522	95.9217	0	219.07	247.772	309.581	273.198	70.0586	192.03	84.785
		204	945.7	273.988	199.498	123.536	105.149	88.677	105.631	224.276	22.9999	359.531	0	0	110.302	33.6809	81.8183	0	196.579	377.136	334.372	0	193.664	60.6059	178.989	92.4523	34.6025	269.652	62.6978	66.5815	136.166	149.685	0	102.502	69.462	0	204.519	162.003	170.473	351.822	129.49	0	122.471	239.716	344.123	286.098	76.782	226.979	114.229
		205	949.56	236.949	155.287	138.829	133.872	106.692	158.317	272.819	39.4491	326.703	0	0	203.872	24.526	29.3218	0	204.094	300.5	341.961	0	174.273	58.1877	79.1564	51.0664	24.0693	254.871	113.865	86.4821	68.6519	165.99	20.5997	130.467	0	0	185.116	43.9696	93.189	322.806	86.819	0	156.635	309.609	344.831	218.002	55.2988	216.879	80.5083
		206	953.42	322.62	119.025	117.139	161.912	135.204	134.88	313.112	0	488.433	0	0	160.673	72.5641	107.481	0	135.186	260.236	268.724	0	247.953	0	142.802	65.8393	56.8787	277.789	99.598	42.6183	93.9832	188.947	38.5938	102.433	40.3847	0	151.448	140.441	136.115	381.645	130.552	0	185.1	262.88	312.402	257.958	90.1723	159.423	101.881
		207	957.28	334.843	74.5349	113.713	124.519	44.7124	106.21	299.929	93.8117	417.591	0	0	169.219	70.5969	102.414	0	136.422	247.777	313.981	0	163.214	69.5635	183.382	46.0159	29.4947	312.629	78.232	41.709	135.573	120.63	0	145.244	52.1926	0	218.025	205.103	211.694	324.069	136.222	0	173.07	297.227	295.209	300.905	83.6693	253.556	105.865
		208	961.14	348.73	127.26	85.9306	83.8178	102.367	79.6087	265.611	53.6841	427.167	0	0	212.94	57.8779	71.4845	0	89.6598	310.968	372.368	0	237.242	83.7655	177.235	57.0346	0	255.956	69.9847	24.8827	109.596	160.654	0	110.715	77.9235	0	196.57	158.196	210.129	266.462	122.682	0	199.113	232.204	411.421	336.674	53.6414	193.159	92.1352
		209	965	299.691	99.3699	75.4681	96.1515	125.949	117.386	293.885	70.6603	453.282	0	0	152.952	57.884	46.8151	0	106.301	342.974	349.263	0	224.684	76.8687	208.784	84.6802	0	275.877	55.1153	55.708	100.358	167.099	0	176.403	21.9867	0	244.036	143.459	176.945	314.971	159.566	0	137.032	324.935	356.172	283.269	112.969	268.599	103.33
		210	968.86	251.282	56.0259	86.0001	81.0276	187.194	124.663	320.527	32.874	408.034	0	0	189.892	57.887	50.1305	0	144.956	297.845	352.904	0	239.917	80.086	173.752	50.5201	0	250.816	67.129	53.1343	62.9176	160.88	0	151.676	53.4443	0	240.893	230.934	189.484	426.702	173.8	0	141.876	308.328	349.448	306.027	130.097	203.091	95.9536
		211	972.72	258.443	161.119	69.3475	78.3518	133.035	172.842	236.864	51.7921	343.184	0	0	175.505	38.0691	74.4786	0	165.014	309.706	387.086	0	253.262	71.9932	187.775	45.4571	0	201.166	59.5343	21.9421	110.418	123.782	0	100.17	87.1919	0	274.654	286.235	223.661	300.909	99.1725	0	192.821	250.461	355.73	225.57	135.784	172.768	101.853
		212	976.58	250.496	160.622	122.619	125.112	98.6512	157.994	284.075	59.4145	418.547	0	0	134.014	58.2634	77.6112	0	160.559	303.329	378.409	0	214.589	79.1812	176.101	40.4802	22.641	216.331	58.6561	70.8303	121.686	221.001	77.0936	197.805	44.9952	0	207.696	234.876	132.573	347.469	152.861	0	205.245	381.749	310.054	338.473	111.237	160.634	81.1385
		213	980.44	300.216	183.956	119.101	45.1914	94.4247	212.245	243.991	87.6329	443.372	0	0	194.173	66.3228	102.468	0	141.826	299.868	353.278	0	235.948	69.1516	150.781	42.3045	46.1045	234.067	50.3766	46.483	134.138	183.908	25.8593	148.201	35.0913	0	243.058	217.937	145.682	325.387	140.101	0	142.246	254.471	395.726	321.59	102.53	201.746	142.528
		214	984.3	312.528	210.201	169.366	98.8916	89.7311	157.207	292.297	134.722	420.14	0	0	157.686	87.6438	72.0611	0	179.476	250.737	369.891	0	241.315	132.614	143.118	78.5672	80.5191	147.121	76.8173	31.5655	82.2836	181.778	68.9023	249.552	65.6708	0	242.258	212.32	96.2363	370.54	162.365	0	200.593	342.835	336.161	349.774	83.24	152.062	170.82
		215	988.16	299.952	193.986	191.045	49.0666	93.719	166.501	289.9	107.688	330.862	0	0	194.892	33.0261	118.305	0	180.053	380.441	363.446	0	240.661	91.1743	149.35	74.2031	55.086	178.417	83.8622	54.7107	131.731	168.476	27.3786	301.169	56.6832	0	201.197	283.349	138.781	366.578	246.944	0	125.362	312.712	412.666	339.301	135.194	185.039	176.093
		216	992.02	291.897	190.072	154.188	42.9817	80.1578	195.936	296.121	91.5257	410.469	0	0	142.498	24.9415	103.37	0	194.788	386.823	501.617	0	304.079	143.849	106.336	94.616	36.2482	142.135	91.4205	40.0268	130.2	224.356	98.6508	301.576	45.402	0	252.911	288.049	198.784	255.42	135.683	0	222.856	221.5	286.814	264.746	179.904	199.388	183.346
		217	995.88	201.011	213.617	223.393	105.94	60.7037	125.966	302.841	131.014	389.9	0	0	165.982	55.1332	130.134	0	209.794	375.094	398.332	0	253.353	79.9798	75.2675	62.6616	0	210.945	22.6898	111.61	181.961	196.127	64.3417	275.316	103.97	0	239.444	261.499	158.115	294.177	243.271	0	180.344	221.849	340.238	306.033	119.163	188.086	216.345
		218	999.74	345.559	158.008	171.157	107.662	133.046	246.528	292.636	116.908	311.147	0	0	192.732	75.7168	188.314	0	245.928	476.849	465.515	0	222.574	125.099	98.4269	109.943	55.1139	234.994	44.9666	19.2674	186.149	230.21	102.548	289.402	29.1749	0	194.378	248.916	177.97	293.98	191.562	0	156.436	315.223	243.45	305.506	93.6511	202.314	225.685
		219	1003.6	336.041	224.077	173.905	53.1635	90.8059	229.341	243.954	71.7526	329.427	0	0	185.705	26.9639	112.326	0	184.976	437.599	437.276	0	323.832	175.437	100.99	90.4639	77.4034	154.481	67.0867	0	217.138	173.186	90.6648	327.164	32.8312	0	198.056	211.1	196.13	339.751	100.865	0	200.918	343.598	261.226	409.752	177.33	184.841	143.738
		220	1007.46	350.377	206.998	151.152	33.0253	111.491	266.276	374.33	117.827	327.539	0	0	90.8977	86.7863	103.251	0	248.862	414.12	510.632	0	247.787	194.856	109.99	49.5028	53.617	85.5189	79.7177	23.0402	150.468	229.795	82.011	284.281	90.7318	0	161.96	159.761	199.663	375.079	117.426	0	167.532	360.738	273.789	374.404	84.0923	177.542	200.63
		221	1011.32	320.562	165.464	159.738	81.6304	74.6516	268.58	288.535	159.558	305.721	0	0	162.151	79.8946	140.331	0	231.551	415.361	432.683	0	302.906	154.969	117.251	82.3057	56.7185	122.786	56.1894	56.3473	158.098	213.567	134.473	308.944	87.1129	0	173.484	201.446	188.847	335.879	174.795	0	129.424	268.813	342.928	438.49	94.6004	206.453	232.348
		222	1015.18	282.269	301.323	203.794	80.7539	66.7638	175.929	252.004	137.877	255.969	0	0	171.814	27.9121	169.997	0	228.32	489.127	428.279	0	244.359	211.036	22.0302	112.935	0	219.255	78.5259	24.7971	109.631	210.459	180.586	325.197	86.244	0	166.516	265.474	178.186	306.838	164.585	0	124.541	296.337	239.167	452.704	128.191	202.977	188.039
		223	1019.04	314.329	283.08	219.191	77.4724	104.507	228.875	328.381	117.457	285.877	0	0	240.175	38.7872	150.192	0	226.025	332.521	470.286	0	302.424	103.19	0	88.4414	23.6814	179.239	56.6244	0	118.02	270.307	174.542	315.858	59.2126	0	214.141	187.346	203.748	321.414	162.85	0	135.728	291.309	277.992	315.884	142.701	248.026	158.328
		224	1022.9	372.616	265.985	196.831	60.9985	163.501	293.633	171.969	173.219	255.57	0	0	158.298	29.8663	189.193	0	176.772	489.739	529.387	0	377.335	183.1	47.6608	56.9466	0	143.047	81.4675	29.469	120.882	318.2	167.274	384.463	40.2844	0	198.251	218.281	165.159	262.015	158.742	0	129.517	286.266	261.572	340.468	106.929	247.321	201.672
		225	1026.76	324.078	310.803	101.575	84.4074	163.435	283.337	203.799	164.275	243.233	0	0	68.524	49.0508	118.907	0	295.136	418.687	542.992	0	289.426	117.846	89.8538	98.4213	39.501	188.155	102.43	32.1687	97.4397	263.621	155.054	320.623	63.0598	0	205.925	156.371	241.422	295.09	173.537	0	79.5062	365.523	244.88	413.172	118.736	265.876	215.098
		226	1030.62	352.78	214.081	207.815	147.179	131.998	293.721	170.843	126.153	246.276	0	0	134.335	87.8242	151.309	0	309.135	393.99	499.048	0	357.765	166.855	0	89.7383	42.923	202.709	115.808	94.2235	150.561	249.685	237.234	293.462	61.8664	0	218.173	255.999	149.621	358.877	201.739	0	209.655	301.524	205.143	362.77	81.1337	225.372	261.458
		227	1034.48	325.933	247.705	306.661	115.905	194.081	276.697	172.1	130.392	286.245	0	0	165.537	59.21	164.298	0	245.014	371.289	474.493	0	312.649	161.949	0	92.2933	40.0665	272.612	70.2036	46.5866	192.12	215.201	301.047	394.718	74.4769	0	145.36	176.574	166.2	353.377	228.384	0	168.358	306.488	258.302	344.246	45.3236	261.802	292.611
		228	1038.34	369.259	261.9	219.97	67.8039	172.035	327.93	216.305	102.588	223.685	0	0	104.768	63.0178	243.836	0	312.878	452.93	399.293	0	311.672	114.236	56.8134	65.3077	0	205.957	92.6095	79.6141	170.797	304.512	203.248	348.463	110.232	0	233.465	224.677	184.923	418.484	226.622	0	163.123	344.528	239.29	361.092	60.3158	282.216	241.705
		229	1042.2	374.603	327.572	245.893	139.756	150.049	318.082	250.678	97.0756	195.734	0	0	196.387	0	158.306	0	217.863	360.403	427.737	0	340.467	139.436	0	172.176	42.1936	196.481	64.0863	52.8347	149.862	256.08	194.889	325.179	111.926	0	214.615	183.335	141.681	408.07	186.952	0	122.982	293.47	248.383	427.053	142.65	263.672	244.647
		230	1046.06	284.307	322.698	207.582	97.0361	53.612	314.968	241.244	128.476	234.272	0	0	205.38	50.2556	172.527	0	235.819	420.082	435.972	0	343.698	85.0594	69.5591	158.354	36.6802	185.643	106.511	87.8747	171.389	230.152	199.678	360.051	50.7431	0	160.91	182.765	261.734	342.642	181.078	0	125.879	312.648	195.436	325.806	103.243	200.895	275.957
		231	1049.92	266.975	310.287	235.907	86.3381	114.65	252.42	183.687	127.645	235.639	0	0	178.47	81.0324	184.954	0	294.272	363.984	409.2	0	345.268	156.465	50.3479	191.583	82.7703	195.465	52.9936	43.9656	149.377	323.621	219.084	335.357	42.1264	0	305.08	170.023	195.975	445.764	171.452	0	196.313	361.061	203.82	389.878	100.256	297.417	359.23
		232	1053.78	258.692	357.492	245.969	141.127	196.02	254.462	294.663	146.618	207.428	0	0	252.021	58.3967	222.839	0	206.595	381.379	305.654	0	361.143	138.725	60.2592	159.27	67.3316	169.128	93.5451	22.599	139.565	349.368	251.602	318.722	50.4076	0	230.33	126.419	158.641	382.945	191.272	0	187.413	297.23	277.911	302.32	100.921	285.385	298.868
		233	1057.64	346.003	383.021	238.357	141.512	180.886	302.389	224.763	41.5882	187.7	0	0	120.356	90.4783	245.726	0	297.245	399.77	326.012	0	327.659	130.951	0	116.642	41.7517	148.854	41.8586	150	152.07	310.402	281.488	398.427	85.593	50.3455	126.064	168.443	191.047	368.447	197.718	0	158.963	273.46	285.887	303.409	89.3975	318.847	350.835
		234	1061.5	250.134	316.697	217.517	147.051	197.005	303.651	207.062	130.689	332.196	0	0	208.97	26.1537	155.991	0	281.464	355.235	323.798	0	314.689	135.061	19.5499	158.832	53.1826	154.894	133.402	57.6306	120.859	439.877	204.841	421.16	91.3821	24.5103	136.41	128.742	183.721	276.115	194.016	0	166.216	291.764	261.916	381.9	138.296	358.755	326.931
		235	1065.36	246.365	315.892	246.117	90.6291	185.007	241.346	279.755	69.2529	247.796	0	0	190.034	0	233.671	0	394.033	432.908	442.833	0	348.218	139.546	41.4643	175.367	51.2664	147.444	91.0828	132.38	117.344	279.264	251.249	374.121	65.174	0	217.03	194.099	188.41	375.444	161.222	0	234.205	265.157	200.746	360.994	100.681	436.935	356.696
		236	1069.22	288.73	369.465	229.265	195.047	229.152	302.255	274.11	154.427	235.003	0	0	216.191	41.2854	281.306	0	331.559	276.353	329.065	0	318.628	204.364	34.5634	142.37	87.2501	177.883	84.5152	175.117	180.841	305.014	276.584	303.398	24.3846	30.3056	210.411	176.265	223.383	410.767	256.159	0	177.201	244.925	300.807	391.908	147.482	301.847	399.736
		237	1073.08	218.895	332.866	134.186	209.437	216.471	297.517	289.273	151.484	216.886	0	0	202.193	49.0091	229.988	0	306.429	331.735	329.301	0	356.086	153.929	56.4602	170.426	92.5235	131.775	154.42	66.52	173.858	366.58	294.945	336.844	89.504	56.0301	259.746	173.883	239.019	374.008	162.914	0	142.921	268.414	288.769	274.684	59.7246	361.215	291.799
		238	1076.94	332.549	381.197	169.787	217.048	223.326	316.906	260.486	148.535	259.971	0	0	131.504	29.5808	240.089	0	293.477	347.985	370.903	0	334.914	167.361	0	0	93.239	198.053	147.727	88.5127	203.741	270.643	223.55	308.558	87.068	65.5873	231.608	175.133	263.194	298.506	236.611	0	160.104	265.499	243.255	262.836	100.618	261.476	416.635
		239	1080.8	341.649	473.679	175.717	150.161	290.163	245.135	302.728	132.686	244.965	0	0	213.139	85.1974	222.907	0	313.65	251.847	328.398	0	337.385	125.492	44.6199	146.239	65.912	140.472	118.916	119.09	86.664	309.315	312.274	354.741	92.2781	137.938	258.355	232.029	227.565	361.065	175.073	0	141.545	276.255	246.431	243.814	160.985	367.79	435.747
		240	1084.66	315.172	322.839	214.58	142.926	160.433	239.311	359.429	161.098	320.083	20.5803	0	187.038	84.7439	264.406	0	325.101	293.29	343.663	0	363.67	94.4162	73.8466	30.9865	54.7086	168.559	82.5791	130.659	255.132	426.586	293.737	392.431	85.5328	27.6565	225.283	217.473	288.114	309.008	211.495	0	163.827	216.892	136.331	256.387	93.5755	419.57	431.416
		241	1088.52	322.187	394.447	167.775	172.318	236.171	213.406	330.47	68.7462	230.59	0	0	203.493	77.5421	228.349	0	304.515	220.354	360.387	0	341.197	203.456	40.5798	154.122	71.851	232.426	109.612	125.587	188.357	331.286	219.801	250.947	112.387	56.8978	188.62	166.182	242.681	379.716	144.941	0	275.342	223.256	250.599	223.684	124.376	441.454	412.768
		242	1092.38	331.635	355.45	189.655	249.209	155.557	277.43	315.252	83.8972	295.617	36.8959	0	222.469	111.054	294.287	0	236.685	204.812	469.266	0	223.762	36.4911	70.7306	222.372	104.593	110.195	131.193	52.1748	182.324	365.438	286.262	241.106	56.0075	98.7547	256.899	193.766	200.375	379.523	122.84	0	147.99	206.758	247.48	248.606	164.336	379.459	348.259
		243	1096.24	306.805	419.515	126.227	203.564	77.0909	284.848	394.866	70.3104	270.63	39.6113	0	328.989	80.7085	187.675	0	242.222	241.296	252.113	0	277.311	58.5673	70.4392	112.279	129.864	208.892	103.697	86.1934	258.529	267.217	237.184	327.891	108.144	121.696	254.977	146.978	210.027	316.914	238.861	0	161.527	156.227	256.809	186.77	110.742	435.471	347.643
		244	1100.1	306.347	335.777	148.317	199.248	84.5507	229.119	324.821	98.6697	306.159	0	0	333.84	111.056	242.86	0	278.671	280.086	238.295	26.2914	382.319	97.81	0	173.684	76.3823	197.323	107.077	123.86	200.169	333.175	229.606	376.287	53.9538	97.1591	240.513	171.175	224.131	287.779	188.963	0	168.876	148.881	207.397	142.61	97.0616	341.627	304.892
		245	1103.96	304.435	431.515	190.113	312.166	151.083	259.566	305.459	102.313	228.142	59.0313	0	310.563	23.2521	225.44	0	259.427	148.524	368.126	31.408	325.326	82.6578	53.8469	190.068	135.275	219.838	167.774	243.572	198.248	275.497	255.148	278.541	92.8267	77.5339	319.605	203.515	228.076	284.715	208.236	0	141.751	160.883	186.031	183.133	153.939	367.609	382.345
		246	1107.82	324.824	383.451	231.039	318.402	169.708	244.757	266.59	52.5788	265.084	34.8409	0	307.406	79.1486	220.037	0	219.66	204.823	396.398	0	288.937	92.4989	56.2449	175.819	114.108	234.785	230.334	213.47	223.342	361.883	280.926	350.461	62.2202	38.085	246.315	157.332	247.548	231.641	150.39	0	178.276	156.1	238.785	253.792	194.902	366.889	376.12
		247	1111.68	350.358	364.217	199.441	307.946	208.632	299.687	316.856	81.8205	211.806	39.2631	0	289.229	52.7264	253.24	0	319.991	176.953	203.412	0	300.059	51.4446	95.0735	219.644	110.104	221.107	235.087	186.107	192.168	326.674	268.364	301.741	75.5364	77.1759	249.229	225.467	228.603	319.32	184.008	0	139.222	167.728	149.504	251.317	165.401	281.445	344.413
		248	1115.54	362.113	300.595	212.914	328.296	191.642	230.219	366.17	99.3208	217.385	59.8911	22.2781	265.642	97.5036	314.532	0	245.569	240.725	316.453	0	223.929	140.472	125.581	194.424	118.707	253.518	265.296	204.76	268.797	356.883	293.353	350.085	55.6216	101.646	308.77	154.181	196.576	254.743	168.958	0	91.4041	183.229	238.79	309.498	159.839	302.521	361.197
		249	1119.4	298.59	366.411	211.354	258.944	277.563	263.048	321.018	75.4219	215.709	67.1907	0	341.285	48.702	257.167	0	234.615	216.284	211.305	0	278.587	152.379	109.58	191.07	92.7571	203.247	176.077	198.238	245.674	257.3	321.342	391.994	70.718	64.8213	262.541	184.393	188.027	283.841	210.674	0	146.393	150.414	270.439	282.15	186.727	322.384	399.56
		250	1123.26	465.942	481.926	160.628	401.023	244.358	235.459	349.479	162.479	241.885	52.4742	0	318.088	64.9848	307.4	0	252.725	177.371	211.67	27.047	286.997	192.787	89.9331	230.849	77.5621	235.319	220.403	159.348	228.176	302.24	376.406	420.94	62.1476	55.9276	316.782	254.759	239.769	319.096	175.353	0	142.299	161.959	214.832	271.277	180.245	391.466	452.334
		251	1127.12	331.929	342.793	166.184	393.493	246.726	259.468	280.744	94.027	248.762	51.5598	31.7807	276.609	98.8088	264.862	0	261.166	168.026	275.249	64.8551	307.656	120.515	74.9275	161.948	94.7745	221	174.254	227.746	183.429	275.778	347.396	437.764	60.6841	62.3239	321.774	197.793	179.96	286.821	159.28	0	104.311	105.259	258.609	270.591	255.536	316.485	451.273
		252	1130.98	290.255	338.309	167.28	329.646	272.323	249.298	313.26	117.234	250.674	92.5795	22.8995	282.845	65.5916	366.792	0	312.99	233.62	311.425	33.7151	299.422	153.422	111.842	155.353	99.551	210.262	184.331	216.028	167.29	255.895	320.772	344.486	101.275	71.5238	254.66	198.121	164.741	155.723	187.387	0	69.9565	181.418	242.265	282.793	243.667	337.316	471.524
		253	1134.84	363.201	380.324	148.998	380.704	179.827	323.079	245.701	105.926	297.295	107.31	45.2847	389.285	50.1254	361.726	0	309.137	191.855	279.877	0	396.434	108.434	104.641	196.072	67.3157	182.102	185.525	201.125	202.405	243.696	190.308	432.269	78.0709	24.7765	301.039	165.433	192.341	239.15	239.615	0	151.488	110.929	244.978	274.4	174.392	443.505	446.172
		254	1138.7	268.541	397.789	59.6137	294.47	213.89	314.87	395.325	88.4517	185.12	62.0342	0	446.995	103.645	333.931	0	303.154	103.935	167.508	67.9567	318.214	213.893	97.2626	214.906	66.1207	188.873	146.494	261.743	214.254	329.491	307.79	337.223	86.5093	45.945	312.489	197.853	134.117	253.435	209.74	45.9969	65.1559	122.705	295.561	280.017	240.451	330.838	382.669
		255	1142.56	264.581	387.78	208.63	418.921	235.36	289.957	244.167	131.794	265.424	25.7978	0	342.124	68.9716	391.432	0	320.315	131.473	326.238	56.5173	395.555	180.448	50.7976	162.924	73.3275	211.158	223.604	332.128	172.254	278.762	320.484	391.293	68.6497	63.8551	340.872	195.048	125.798	251.363	235.542	33.9742	51.583	121.699	288.437	261.048	216.454	463.226	428.183
		256	1146.42	284.362	437.431	117.834	447.716	325.99	278.1	305.683	149.86	245.808	107.036	28.3684	330.475	64.6742	316.095	0	248.934	186.55	223.846	35.486	379.432	205.427	88.2249	204.566	69.7094	197.136	227.429	283.134	165.487	310.734	325.613	381.365	24.7495	24.4306	317.499	228.398	109.288	263.744	293.37	0	187.612	85.1523	217.484	259.6	262.869	425.22	361.253
		257	1150.28	334.897	330.573	153.838	402.897	263.655	284.787	323.34	107.848	132.763	52.2965	0	270.993	48.935	342.969	0	281.921	145.903	235.005	50.3089	394.635	152.768	71.8554	171.081	64.9612	183.439	205.764	271.545	260.534	342.587	339.515	333.467	77.2644	62.8107	354.554	278.747	119.191	211.366	298.194	28.1968	52.6406	172.502	233.119	264.271	257.299	406.284	443.498
		258	1154.14	296.771	407.071	135.917	330.06	262.197	273.184	287.111	171.531	260.838	0	29.6147	414.09	49.7398	336.896	0	292.485	76.5821	223.616	65.0459	353.839	147.255	25.7077	162.976	65.7376	201.959	247.034	248.119	201.779	353.465	299.165	371.456	74.4733	99.3916	292.421	209.045	131.79	165.875	323.206	32.5793	116.473	175.405	227.189	265.18	216.773	402.345	297.468
		259	1158	297.769	336.269	182.553	307.075	285.512	288.013	297.563	232.932	266.604	47.3179	39.5667	275.213	114.974	316.861	0	211.365	124.907	296.544	60.753	344.242	161.019	58.4273	191.453	90.0073	229.05	221.268	314.919	143.987	319.148	280.212	344.344	29.6171	89.4832	289.918	232.069	112.987	228.355	260.814	22.5837	92.9988	167.045	311.109	229.705	198.968	376.53	326.285
		260	1161.86	261.267	438.672	109.186	334.472	324.533	276.674	234.98	151.021	234.419	42.0955	0	377.828	0	391.706	0	207.527	92.1258	226.731	70.7315	406.111	206.432	55.7076	226.001	69.3934	250.391	219.403	227.493	207.14	360.221	266.665	288.774	84.6715	79.1366	332.719	258.964	170.189	221.535	281.64	0	109.593	168.555	339.935	223.537	222.048	346.39	336.701
		261	1165.72	220.52	320.781	125.115	318.002	311.843	271.031	264.914	137.21	302.987	76.4109	0	283.982	95.0345	397.86	0	255.923	117.755	323.675	46.6104	403.174	192.414	0	107.962	65.2557	240.929	211.926	292.719	179.494	416.335	319.545	318.879	72.4378	134.167	272.96	241.984	109.778	197.22	249.912	108.949	126.846	161.347	419.468	241.793	190.784	379.063	280.636
		262	1169.58	173.403	407.377	141.751	310.881	218.752	330.754	307.043	142.384	292.172	70.8187	38.3824	184.156	38.8574	400.337	0	253.77	144.781	292.564	107.361	473.463	154.664	33.1076	197.327	38.178	167.318	227.647	313.596	163.187	287.913	310.922	374.511	59.9451	129.106	336.535	221.584	211.378	245.565	390.55	66.5053	123.827	125.07	376.514	280.115	291.562	357.02	358.922
		263	1173.44	306.058	343.563	216.359	387.655	216.771	283.085	226.993	176.685	281.132	50.8337	35.55	107.11	50.047	303.343	0	176.748	129.652	281.922	92.1786	353.28	208.602	51.3939	181.874	47.9274	209.018	252.83	286.681	195.176	353.627	313.109	340.394	79.5457	22.4289	311.44	184.412	191.807	183.31	297.207	44.0804	168.117	168.65	356.201	170.169	167.161	422.658	297.234
		264	1177.3	213.79	383.657	153.835	367.26	319.048	341.065	352.21	117.036	227.75	72.9225	0	168.373	56.3304	341.79	0	238.585	108.611	274.652	107.011	265.399	240.038	0	174.749	67.953	202.899	293.123	260.41	86.9115	325.455	294.34	353.453	64.8837	60.2542	302.915	250.668	87.6424	126.85	259.478	115.854	142.151	176.885	308.696	188.836	223.913	443.902	369.071
		265	1181.16	227.946	413.342	133.959	338.939	262.075	246.494	187.719	177.973	249.283	33.9119	0	166.391	88.5279	383.475	0	361.926	82.9404	265.122	35.1438	286.675	225.961	0	143.669	42.8443	203.205	235.729	315.817	193.328	299.267	300.623	360.228	72.3589	55.1973	342.102	213.204	133.01	113.868	269.477	116.68	117.442	156.15	355.388	299.142	280.152	447.834	306.44
		266	1185.02	277.552	427.421	204.599	316.204	342.391	265.797	302.368	123.085	290.177	17.5018	0	69.0083	79.3043	331.81	0	346.835	154.736	336.551	87.2568	385.781	244.261	41.5359	179.177	60.2024	163.906	229.69	287.605	142.126	371.006	271	349.123	24.6908	101.117	347.696	295.62	56.3457	183.746	364.864	76.8249	118.273	179.469	358.527	287.734	196.357	377.701	302.021
		267	1188.88	221.737	459.859	212.368	327.526	319.746	310.426	229.616	183.833	277.235	50.7872	0	198.838	54.2498	368.976	0	335.739	176.928	378.633	73.3105	282.361	233.599	0	162.147	58.4064	165.555	252.435	278.356	100.726	286.427	253.929	336.019	49.1231	106.488	325.096	289.652	85.8374	125.858	298.053	102.191	127.329	141.933	326.428	240.761	265.055	292.409	330.362
		268	1192.74	216.929	429.307	270.043	312.465	294.064	351.81	201.738	207.954	287.382	82.5255	29.8054	190.584	64.3686	293.838	0	229.616	229.725	313.811	85.2187	346.676	230.207	0	203.97	53.7036	198.395	201.421	247.043	155.27	345.714	194.935	248.282	67.8636	93.0618	326.308	237.349	78.7582	176.259	341.399	95.8812	162.332	141.3	284.539	272.433	243.652	369.494	333.228
		269	1196.6	185.737	449.664	262.688	368.395	238.27	285.578	203.885	195.518	243.912	31.5204	0	187.61	109.55	431.09	0	244.618	127.633	389.229	85.3128	284.198	238.789	22.9705	206.939	65.1008	183.685	221.125	372.382	126.526	305.846	256.092	390.986	31.7195	62.0804	254.815	269.571	79.5698	136.881	331.75	155.047	71.9761	166.06	409.433	283.904	316.305	376.186	251.614
		270	1200.46	220.466	413.506	283.858	297.745	305.488	250.768	194.419	229.84	286.622	64.9582	0	133.107	44.5404	303.761	0	267.132	131.502	404.068	59.3342	258.806	297.169	0	170.011	73.9165	175.293	201.84	334.484	165.722	331.212	177.631	296.706	85.0813	126.868	244.905	243.204	121.651	138.115	335.446	182.681	86.5733	209.975	256.059	252.319	245.412	381.673	232.487
		271	1204.32	193.901	462.193	315.754	348.088	274.836	345.532	233.897	181.296	299.328	48.2426	29.7308	154.003	28.6611	360.082	0	303.185	142.723	342.555	90.1517	339.922	253.05	0	182.989	79.8924	200.038	130.662	226.114	161.046	352.705	191.465	301.727	71.6688	103.888	249.612	207.427	118.506	137.254	330.517	158.506	126.284	251.536	380.364	320.673	262.713	342.288	264.576
		272	1208.18	220.263	387.175	262.851	298.192	287.522	401.058	169.593	149.244	314.509	145.564	0	73.5537	56.1488	410.246	0	357.34	164.809	349.731	74.6598	278.67	254.257	0	183.139	44.8317	192.07	174.908	273.135	122.495	250.294	255.906	235.882	45.7629	147.376	320.423	269.914	130.785	118.311	412.655	171.591	120.364	203.713	388.694	279.001	215.485	326.279	229.864
		273	1212.04	203.638	413.368	304.735	310.624	339.843	354.891	317.252	154.124	248.341	105.836	0	62.4954	63.2005	361.339	0	392.401	175.58	302.686	117.399	295.47	220.54	0	236.129	73.0224	230.718	235.099	338.399	121.362	355.38	234.98	176.955	57.8009	121.942	331.16	163.612	95.1367	110.977	362.034	152.415	83.7205	209.758	356.674	311.01	265.571	354.874	194.387
		274	1215.9	174.404	404.582	233.506	282.357	329.919	311.346	291.807	154.981	284.579	89.8588	0	91.5483	70.6969	345.201	0	329.378	198.5	240.988	75.8131	345.886	386.069	0	182.885	90.6217	199.827	252.937	247.204	99.3954	358.832	240.665	225.377	61.1786	135.347	267.616	214.923	157.543	134.041	335.082	219.919	110.789	262.029	433.504	200.05	208.91	324.877	299.514
		275	1219.76	194.007	446.222	379.473	296.514	229.647	379.484	258.286	128.882	370.183	127.646	0	66.6171	142.232	402.326	0	319.363	201.323	289.082	82.5058	368.758	269.759	0	212.495	88.3735	251.052	225.828	283.265	62.4918	343.908	332.602	293.372	39.0961	215.159	276.489	175.685	99.9857	169.229	402.358	201.807	133.84	224.242	339.808	245.572	274.158	331.428	213.092
		276	1223.62	340.442	487.122	348.285	345.948	275.145	322.775	159.59	195.924	298.597	118.088	0	72.7455	75.0047	402.122	0	260.587	187.618	297.171	83.6238	322.319	317.532	0	210.696	111.746	272.857	161.746	208.902	92.8307	325.677	185.372	238.382	0	131.722	270.344	188.49	54.8501	116.304	268.317	247.227	104.068	260.053	354.246	220.395	275.209	345.394	241.457
		277	1227.48	295.573	466.82	375.732	273.421	245.06	342.615	221.924	179.486	312.44	103.931	0	54.5265	46.0756	486.815	0	208.663	178.084	358.952	106.768	315.195	246.674	0	188.882	44.9007	208.414	112.079	284.992	126.406	369.651	247.22	180.047	56.4422	168.452	167.176	225.048	160.371	145.517	334.149	202.45	109.381	183.708	324.615	250.319	259.028	311.193	257.254
		278	1231.34	213.928	459.349	422.039	284.053	263.816	322.699	203.849	172.37	342.893	140.388	0	107.096	104.32	379.524	0	275.711	198.138	286.608	114.467	250.882	314.048	0	146.997	81.8575	215.428	127.404	243.728	119.494	375.1	197.275	270.728	52.263	126.818	296.374	185.7	87.5804	104.991	315.961	205.079	56.152	202.982	450.572	300.645	308.349	294.559	337.764
		279	1235.2	303.976	453.287	364.404	263.336	304.045	290.042	240.84	199.363	287.513	97.4315	0	102.411	96.5939	356.439	0	299.206	230.669	256.986	52.5196	391.634	300.682	0	138.455	56.3365	188.093	87.1767	239.511	66.5816	330.986	239.334	176.802	0	160.238	247.249	187.54	138.712	143.431	269.328	266.573	121.441	216.15	288.369	241.509	239.717	286.13	276.621
		280	1239.06	261.661	475.337	298.666	185.825	215.87	300.991	192.715	184.014	312.832	144.142	0	133.738	93.3476	281.963	0	342.54	115.826	294.054	113.037	364.399	311.967	0	154.572	43.3682	193.286	130.984	294.305	120.975	395.625	255.836	233.159	54.8012	139.264	253.285	207.677	139.69	112.814	314.424	298.997	117.022	204.986	322.187	432.111	255.383	230.341	204.436
		281	1242.92	278.81	466.126	418.038	261.754	232.119	360.495	174.167	149.994	284.713	202.278	0	43.1533	74.0362	316.522	0	304.872	173.151	291.315	77.2941	330.046	326.513	0	149.861	67.4847	229.459	252.153	261.33	117.371	388.949	248.613	249.195	45.275	76.3501	204.198	212.587	133.229	112.071	201.053	313.218	96.0312	132.51	243.927	326.224	272.287	246.242	210.381
		282	1246.78	279.268	426.563	411.344	328.846	230.148	409.464	167.01	110.748	312.432	106.916	0	107.901	114.813	401.3	0	342.397	105.923	276.256	64.0658	391.489	241.706	0	208.281	57.0168	223.717	216.892	339.271	155.285	307.668	244.824	168.766	75.1684	109.539	284.382	219.091	47.98	69.9276	355.511	310.045	67.4545	176.703	352.096	339.846	309.56	255.037	228.384
		283	1250.64	272.038	409.388	543.795	340.626	198.977	366.912	237.719	115.534	303.072	168.677	0	102.546	121.897	353.16	0	299.826	151.144	265.804	70.1638	398.319	295.836	54.3898	189.298	31.7343	176.01	227.698	323.741	182.752	410.078	213.036	262.572	24.5084	135.627	239.235	227.851	127.612	96.2661	365.249	312.047	104.795	241.097	391.607	298.501	315.848	326.552	295.505
		284	1254.5	329.416	330.957	486.451	336.399	207.998	354.482	181.363	110.806	267.412	171.428	0	85.2119	82.9715	293.47	0	254.664	118.769	351.872	111.759	352.277	297.994	0	94.9979	60.5906	218.495	178.363	207.463	198.393	325.617	90.9824	223.064	0	201.447	240.536	230.283	133.12	130.033	367.908	339.996	107.173	285.142	334.342	306.716	366.041	347.382	277.395
		285	1258.36	338.282	446.199	400.546	362.112	171.32	415.038	190.379	184.623	330.748	213.755	0	64.7329	58.7964	347.992	26.2641	281.148	203.664	262.131	82.0453	300.177	277.37	0	150.436	96.7191	178.283	218.97	315.169	156.808	350.253	145.296	152.022	36.9116	115.302	209.746	264.099	188.872	133.643	411.229	311.012	114.097	187.743	383.001	358.327	331.655	326.689	198.245
		286	1262.22	310.023	312.026	421.174	283.391	201.874	459.186	109.215	179.758	316.56	94.0173	0	137.155	70.1	417.432	24.8488	310.22	132.559	282.239	61.1134	219.638	274.422	41.1811	152.718	30.8088	206.73	134.218	242.33	80.8565	366.426	158.673	245.966	73.7631	122.775	202.333	319.675	149.895	206.572	329.019	327.313	85.8874	127.522	430.853	302.204	286.258	298.256	270.137
		287	1266.08	270.747	370.912	335.753	259.805	293.132	379.296	232.59	133.028	361.108	240.627	41.1352	131.488	61.4158	340.025	0	308.978	105.784	214.485	0	259.915	268.915	21.1239	159.762	71.5052	150.768	195.96	187.915	217.075	290.515	187.122	198.185	22.814	108.381	79.8366	285.596	136.181	95.4525	287.808	286.055	135.016	217.236	351.538	356.768	306.716	314.916	363.987
		288	1269.94	296.433	398.786	404.954	322.73	253.682	453.784	164.043	195.253	284.993	156.116	35.7168	68.0655	89.0578	371.262	0	336.869	96.4571	252.164	55.879	317.054	271.874	74.1324	234.435	110.055	210.195	159.181	145.864	186.008	356.264	190.061	188.98	57.37	151.345	230.145	256.629	146.26	110.708	270.646	288.794	87.7715	146.06	452.246	400.068	333.573	332.543	331.934
		289	1273.8	367.568	412.916	368.355	274.544	305.643	365.536	122.301	114.072	351.742	153.26	0	92.3086	74.2468	406.582	40.7868	290.624	157.16	226.069	66.8687	262.01	401.025	0	153.377	155.699	206.612	242.656	171.352	228.41	405.405	178.323	127.784	35.4424	153.474	135.206	252.524	135.557	190.991	287.146	319.716	108.532	173.165	345.229	313.75	293.058	316.148	308.646
		290	1277.66	282.769	403.472	316.423	373.076	277.355	289.266	130.568	161.894	326.515	194.554	0	137.189	100.485	337.541	0	410.269	145.1	260.224	81.6515	336.665	241.611	0	50.2418	101.811	213.563	224.904	222.112	172.834	383.18	280.959	160.331	60.7268	176.033	236.933	227.475	127.502	99.9716	301.058	376.921	160.995	165.261	353.171	426.073	348.104	302.758	289.478
		291	1281.52	373.081	363.947	339.543	335.728	265.242	351.572	83.5475	142.623	265.792	123.239	0	125.082	56.2756	388.691	53.5786	321.195	184.596	259.101	51.0064	299.317	232.983	60.8941	107.33	70.2938	169.46	182.351	106.195	178.557	432.499	264.421	228.515	0	160.595	185.705	241.261	111.116	86.5057	245.193	377.063	131.811	136.644	410.824	371.281	356.419	322.204	262.519
		292	1285.38	289.717	338.168	391.275	317.916	222.301	375.302	164.002	193.199	300.797	160.316	0	125.73	58.6158	318.536	32.3379	372.965	154.325	215.616	56.1274	246.345	364.862	77.8718	148.081	151.467	286.507	225.214	188.055	184.074	325.858	238.376	268.249	20.4485	93.2051	244.216	293.493	180.18	124.695	347.433	414.761	160.441	160.764	388.206	406.203	333.233	388.838	327.838
		293	1289.24	237.707	463.509	401.24	384.121	217.699	381.677	138.144	171.73	367.504	136.538	37.3044	78.7697	85.2071	410.134	26.2364	268.579	222.347	193.424	76.5624	255.721	299.808	0	106.233	125.074	253.408	184.617	154.72	159.518	371.788	212.336	211.713	70.2845	81.875	148.733	206.888	165.201	111.121	345.157	485.975	197.107	201.003	356.087	345.98	308.503	258.079	203.341
		294	1293.1	296.599	379.734	394.86	411.228	241.082	437.114	132.18	122.173	324.896	163.45	0	78.757	44.4154	316.722	44.1116	326.238	214.76	184.259	34.8658	313.071	310.449	64.7284	122.683	145.663	240.116	237.821	119.994	190.683	399.019	235.872	197.358	43.5051	129.23	130.344	292.545	227.101	102.91	266.878	349.573	144.305	142.88	348.795	425.442	281.857	283.665	248.794
		295	1296.96	296.777	404.702	293.309	318.986	223.122	486.739	141.3	211.742	307.833	154.609	0	56.242	54.8588	373.574	81.7108	306.057	198.93	230.62	43.0386	297.604	304.837	21.0788	96.6708	153.319	259.768	237.529	81.9394	137.257	441.391	241.623	222.506	81.8573	46.068	161.861	301.031	98.7183	112.025	343.459	385.727	141.603	212.891	425.383	377.023	273.126	290.514	260.485
		296	1300.82	354.877	437.702	361.182	359.142	205.178	476.265	123.01	183.293	356.777	150.548	25.4884	77.6029	56.0453	327.751	64.3916	360.397	238.004	279.018	62.8222	249.272	321.072	59.1816	38.4284	109.51	244.122	189.817	61.1296	170.938	396.044	257.293	203.348	73.3127	153.122	212.337	243.551	136.382	50.4703	332.885	424.737	157.713	198.749	259.322	440.828	385.378	264.826	296.762
		297	1304.68	226.026	385.247	270.011	341.312	219.668	442.543	148.249	179.008	416.019	181.048	0	104.193	61.8732	337.56	61.1291	276.283	211.089	224.394	0	283.435	303.303	96.6401	125.986	162.912	227.206	203.091	219.927	133.655	296.701	198.387	169.092	81.6799	179.008	179.879	259.501	116.131	76.4619	137.402	432.252	92.2618	168.094	265.627	410.387	298.52	303.813	297.339
		298	1308.54	248.8	478.26	377.121	333.501	223.827	599.304	146.018	141.354	429.48	137.014	22.6806	49.3746	87.904	431.589	94.694	307.031	207.512	216.137	61.8307	264.384	309.873	67.7943	144.174	155.796	322.407	167.992	123.129	182.085	351.668	226.091	234.944	75.9967	146.655	139.942	189.109	159.201	87.3324	315.451	377.045	89.6167	238.369	363.831	379.354	336.342	321.172	304.56
		299	1312.4	227.424	298.797	356.741	342.793	198.097	425.598	170.255	206.154	395.972	107.197	0	55.0944	101.016	345.172	37.558	382.533	227.233	188.246	47.5611	197.652	327.823	80.4368	134.32	185.407	295.494	237.319	138.354	99.7353	251.146	163.622	233.885	79.5747	208.837	157.21	325.286	187.873	128.35	225.561	435.604	73.995	160.906	447.058	318.996	336.761	352.875	267.251
		300	1316.26	223.806	304.036	303.153	321.483	152.135	435.664	189.694	102.908	356.067	156.069	0	51.367	79.3029	318.065	92.334	364.174	180.208	244.47	40.95	257.431	327.084	76.6556	93.5415	113.937	292.895	171.386	184.256	203.324	404.49	204.631	271.338	0	191.378	143.166	259.207	79.6515	60.5946	233.032	461.6	131.293	150.21	375.91	309.927	299.003	323.449	254.494
		301	1320.12	178.198	382.262	340.785	328.406	158.703	496.477	188.576	150.754	410.749	154.057	0	101.597	82.1486	282.283	78.3019	379.016	226.941	361.857	44.3541	289.06	342.087	28.3089	30.3617	127.819	353.465	158.84	90.5746	206.822	317.236	222.45	283.978	110.751	207.031	215.079	306.744	116.871	94.1217	262.769	396.48	112.773	199.847	414.992	287.672	355.317	288.228	223.384
		302	1323.98	172.105	306.064	469.639	311.485	256.442	480.558	181.215	203.178	349.531	160.515	22.0792	74.9656	62.8017	309.887	61.648	332.903	216.068	242.788	70.3315	118.264	280.418	76.936	66.7731	129.091	286.846	257.428	135.167	146.718	441.794	297.087	303.357	81.7377	170.918	209.245	386.075	164.141	84.0435	224.525	476.65	152.876	262.886	300.136	330.835	359.897	273.592	293.277
		303	1327.84	201.551	380.916	406.006	230.761	230.171	519.224	175.393	179.463	373.397	128.732	0	136.328	93.1528	259.891	57.7938	353.325	272.889	279.793	111.36	208.876	256.471	72.3535	27.9076	103.723	326.556	180.061	128.175	173.231	383.602	334.376	213.714	117.15	189.483	227.045	286.267	126.975	67.876	202.288	434.028	70.7508	212.278	345.576	295.324	297.359	343.788	214.632
		304	1331.7	229.441	369.796	393.939	227.56	200.948	469.843	195.416	254.042	339.156	124.009	27.0109	129.796	66.888	325.398	59.4393	308.325	273.027	145.553	26.7402	231.972	310.233	80.3265	31.064	187.336	313.521	274.206	79.2141	196.115	438.695	310.907	192.383	143.863	138.454	193.422	326.549	77.1942	46.8821	184.544	469.833	194.275	247.146	341.366	282.786	279.037	285.195	264.561
		305	1335.56	243.752	443.151	404.849	147.458	166.825	471.355	223.432	254.08	244.125	94.4326	0	141.095	102.847	301.655	51.6214	297.396	194.501	294.373	51.54	286.44	304.999	117.714	84.0376	156.119	296.956	204.138	77.8345	150.681	446.423	332.973	226.621	150.66	213.639	185.915	268.186	160.297	54.8818	236.031	470.931	172.845	220.687	347.16	317.836	284.986	283.639	353.625
		306	1339.42	391.638	374.993	288.921	223.532	205.811	618.779	160.084	149.128	333.081	148.709	0	138.594	85.8335	306.948	106.91	206.625	253.436	272.729	49.9853	247.052	352.264	101.898	91.7326	109.155	281.003	273.362	156.782	189.77	378.951	381.544	279.293	73.2156	245.641	205.173	375.884	162.187	75.6513	258.305	489.638	236.478	158.477	310.965	290.993	309.082	270.113	264.181
		307	1343.28	354.751	408.498	409.566	188.565	202.743	509.242	165.875	185.571	331.616	164.707	24.9694	136.989	94.6064	229.465	24.1449	227.387	203.709	220.872	77.5134	256.474	321.549	48.6848	38.6696	152.969	263.207	196.265	97.8521	109.348	376.376	307.35	252.575	79.1694	215.075	286.711	276.305	123.691	113.954	237.455	371.959	241.494	128.19	360.934	356.396	262.348	241.789	279.81
		308	1347.14	246.787	384.669	446.471	197.781	133.728	494.668	191.439	211.42	282.912	96.2662	0	171.254	65.848	234.146	0	247.477	231.126	253.267	61.9322	295.091	347.166	53.6879	88.8953	164.46	318.949	170.57	131.341	111.566	355.282	292.579	282.495	47.7533	316.189	218.278	297.47	111.885	22.0584	239.919	435.06	186.25	139.401	276.977	303.391	195.908	238.678	272.049
		309	1351	372.547	312.629	409.618	239.252	158.11	513.556	189.933	211.014	298.289	65.3276	0	140.462	96.3637	282.582	0	320.017	237.411	257.114	72.3981	263.581	290.087	60.899	101.013	157.845	300.263	300.233	182.602	217.241	386.329	247.314	262.225	56.03	245.025	221.495	339.103	100.69	61.6578	186.11	410.518	215.163	202.56	229.958	370.447	286.975	267.683	275.592
		310	1354.86	343.233	385.477	367.015	254.688	159.045	446.184	198.577	202.085	254.804	36.3789	0	97.1088	87.7583	236.817	32.7826	328.351	211.164	270.341	103.824	272.892	261.192	55.3768	0	132.428	285.49	217.238	124.815	168.258	425.601	345.396	260.096	45.9929	220.08	250.099	218.887	197.417	52.8458	144.681	434.482	130.151	110.14	411.997	265.552	311.258	218.637	301.96
		311	1358.72	346.383	328.598	328.343	239.817	255.501	585.188	165.155	268.538	329.104	73.4202	0	207.117	110.751	256.364	70.1972	221.404	155.918	229.348	64.8196	303.202	400.335	0	44.2132	66.9558	226.897	183.236	169.514	155.379	383.806	290.355	304.334	0	229.88	203.466	266.803	105.724	54.4934	263.612	380.841	189.839	162.931	198.54	305.544	309.899	174.759	264.006
		312	1362.58	343.273	401.321	372.457	146.82	211.403	562.738	96.3234	192.658	251.907	96.3508	0	216.22	101.086	224.127	62.5571	269.176	270.111	199.305	117.114	205.823	274.766	68.7279	33.384	156.502	292.499	190.373	46.8279	175.195	401.897	276.916	402.032	31.0434	255.22	286.849	279.815	124.496	76.8944	257.676	367.294	277.71	169.982	397.019	269.988	343.033	161.468	318.604
		313	1366.44	327.707	331.002	337.594	218.046	178.631	461.334	148.517	185.287	231.491	109.114	29.1622	183.891	65.3101	351.152	71.4758	289.489	228.055	183.713	64.8568	317.891	307.707	77.7165	0	212.077	304.393	181.58	87.6424	274.934	438.081	269.336	302.553	52.0481	283.18	252.171	216.293	157.124	56.4506	209.208	477.912	277.576	188.479	324.255	243.704	331.351	319.17	287.277
		314	1370.3	415.629	426.339	380.736	291.742	191.249	512.467	165.836	189.865	277.659	93.9412	0	147.719	97.6254	302.814	32.0834	280.201	236.034	278.798	106.673	256.135	321.257	62.7836	34.2856	193.259	411.671	164.334	67.7988	167.387	373.509	327.449	264.641	59.8372	291.298	276.106	311.43	114.311	21.4033	156.971	344.94	380.597	113.954	307.942	234.834	306.132	282.119	248.159
		315	1374.16	298.581	421.317	398.333	248.821	185.698	481.125	160.648	121.532	230.328	89.1946	0	200.827	72.2094	326.19	93.3013	241.865	262.278	178.172	98.5555	218.116	340.942	47.1521	55.274	185.992	353.465	171.46	141.691	99.6075	412.642	322.719	300.436	0	264.343	284.541	305.66	136.414	55.1802	207.81	310.742	253.675	191.33	313.67	307.54	290.33	267.229	193.401
		316	1378.02	317.914	401.846	403.418	191.781	213.575	383.444	153.549	231.478	295.136	105.263	0	133.15	89.8783	291.183	54.3095	227.072	284.693	267.279	80.2335	280.108	284.319	48.3188	50.9315	100.53	406.056	197.596	158.855	171.844	390.461	364.574	315.427	0	270.39	247.881	238.115	159.68	36.7325	141.75	369.484	241.805	204.48	308.964	286.536	306.67	254.699	302.86
		317	1381.88	277.221	371.895	361.464	182.248	149.365	569.738	65.9533	170.958	255.555	88.8842	50.1843	225.347	66.2233	231.785	76.2808	197.714	302.716	184.211	61.1072	200.015	362.506	0	38.9935	157.716	327.067	228.383	195.344	167.222	385.982	332.488	299.653	0	273.558	223.737	206.891	79.1612	41.3227	153.928	363.635	233.082	179.302	317.907	176.235	371.612	275.019	271.313
		318	1385.74	268.421	514.457	367.219	260.963	281.215	467.908	129.364	179.741	262.134	74.0424	40.5759	180.559	37.021	353.15	76.8848	353.187	304.792	286.138	84.5096	247.171	348.3	0	67.6917	154.902	284.337	204.093	131.692	252.179	388.18	277.852	291.316	0	249.404	323.346	181.649	210.196	71.2015	264.825	295.744	241.163	148.053	300.322	220.066	297.793	184.136	232.146
		319	1389.6	253.038	450.216	313.517	259.553	122.383	543.014	44.8814	152.373	337.059	86.4442	54.7037	139.118	111.236	299.42	98.5844	297.776	283.866	276.17	66.5421	205.026	361.646	64.5387	89.8398	152.472	330.692	193.405	147.129	200.027	458.721	339.85	259.881	0	253.48	286.761	124.36	200.418	77.6021	250.13	394.438	241.075	141.657	265.9	255.706	374.846	189.798	246.875
		320	1393.46	234.602	467.29	407.856	222.26	153.248	600.358	86.3896	179.341	300.873	0	62.0862	196.505	68.5886	267.55	119.735	190.78	228.541	272.314	0	202.314	349.138	53.9511	135.595	106.947	345.039	271.894	96.1086	230.038	430.189	401.321	215.343	50.1606	298.188	282.445	126.823	106.663	48.6965	247.806	397.053	310.51	151.976	284.372	273.375	401.505	192.933	210.296
		321	1397.32	321.599	434.416	440.889	146.406	162.421	471.48	162.26	163.912	213.38	0	75.9927	173.728	96.8592	249.752	87.5432	251.671	206.609	262.72	58.1182	198.04	349.22	0	35.9325	158.279	392.62	221.066	66.7401	215.033	445.139	431.967	213.758	45.4956	275.982	227.765	177.304	130.344	77.5594	223.062	497.709	320.794	184.121	426.574	267.733	381.044	229.21	219.439
		322	1401.18	267.489	480.756	328.307	242.702	192.802	505.197	184.361	78.0495	212.827	32.6761	64.3291	194.922	104.271	377.505	134.508	226.36	236.205	249.651	84.0711	168.035	301.052	75.4047	0	126.438	317.552	213.596	190.556	154.029	392.83	306.958	178.273	0	226.147	287.993	199.023	191.287	98.7459	271.681	459.872	365.976	91.5421	368.493	173.743	334.562	141.553	254.382
		323	1405.04	298.372	373.396	245.945	223.686	277.113	482.449	156.389	152.374	281.702	60.983	61.499	275.618	162.183	303.884	125.311	239.413	199.775	199.997	49.3136	187.714	320.891	76.0177	71.8654	69.6433	341.681	128.668	122.135	190.393	292.479	407.963	266.218	36.0951	207.659	264.793	206.286	196.557	27.919	219.524	406.983	331.674	87.1776	353.292	224.561	367.647	186.946	252.583
		324	1408.9	303.116	409.434	390.505	258.837	217.837	445.539	137.99	130.308	244.591	23.0925	69.6632	227.701	64.983	369.053	139.549	197.039	141.338	273.701	52.9031	219.134	368.734	56.5952	116.112	129.31	259.702	191.797	153.238	192.905	203.677	403.303	149.128	56.2236	241.86	241.795	193.316	232.997	109.365	201.891	372.163	272.712	235.896	326.255	158.732	257.598	121.742	253.656
		325	1412.76	193.33	382.529	318.68	232.11	165.184	641.467	140.258	125.113	286.509	0	29.7888	190.488	61.7168	288.305	142.183	226.246	253.127	270.073	80.0938	232.812	317.004	106.156	0	78.7566	283.674	155.224	150.337	195.384	415.7	339.6	262.814	30.8032	240.404	249.746	228.836	186.122	83.1542	194.352	409.427	266.16	130.719	288.902	182.927	387.911	166.738	268.242
		326	1416.62	237.235	309.485	400.248	184.628	302.054	544.34	184.228	169.298	279.047	0	133.764	189.016	22.1503	361.604	140.804	265.211	240.842	238.143	97.8668	207.802	249.715	71.7532	92.7727	95.9442	326.629	231.033	92.5487	200.321	389.017	420.823	247.378	56.2794	257.076	249.952	214.004	177.799	60.9135	198.088	442.414	230.984	141.735	322.676	245.614	319.565	118.614	247.456
		327	1420.48	187.8	386.518	295.563	250.356	252.812	446.368	124.153	136.852	284.798	21.4916	131.428	178.437	63.1361	268.801	137.729	239.616	289.272	212.104	19.8931	156.151	217.504	84.6157	90.6222	109.058	351.066	222.059	112.115	257.411	278.084	369.416	254.646	86.9654	229.274	220.935	231.219	213.342	114.206	191.525	426.214	273.972	171.387	358.32	193.328	313.753	142.953	212.199
		328	1424.34	213.052	360.156	313.235	252.881	223.834	537.335	161.131	145.329	406.471	65.0148	132.955	152.551	44.6728	309.943	160.639	303.264	226.74	251.961	40.2395	222.637	255.22	90.3366	98.4274	113.293	329.769	221.091	90.0775	231.972	334.08	305.271	241.632	38.7484	293.699	158.349	275.071	250.668	110.17	224.21	436.768	336.514	149.922	280.202	87.6178	355.639	206.231	330.054
		329	1428.2	214.832	364.518	319.896	304.349	173.023	507.158	219.965	185.197	321.865	114.196	162.965	197.055	83.1781	312.467	91.9404	270.383	276.818	119.187	71.1979	205.438	229.127	49.0274	132.402	86.1758	341.117	293.104	100.269	183.476	365.895	317.886	258.931	83.8482	183.173	159.951	226.547	237.349	78.3099	299.601	402.764	307.275	227.081	288.577	140.35	359.697	161.082	301.079
		330	1432.06	272.112	406.835	325.089	257.859	244.936	501.735	105.603	39.6986	383.121	82.5023	189.954	212.839	68.3851	407.894	139.224	175.868	244.294	170.837	23.776	222.203	250.162	90.5618	73.7801	72.5584	373.78	226.599	67.7178	146.95	430.886	353.097	157.296	62.4714	307.207	167.825	167.337	343.805	135.562	263.812	376.694	317.088	280.892	293.972	118.389	371.14	158.585	234.282
		331	1435.92	236.444	429.857	365.089	349.438	220.474	457.782	148.275	46.6861	315.882	77.1051	176.779	189.714	48.6312	262.344	149.597	182.776	234.078	192.089	0	174.286	223.692	91.727	104.589	124.06	448.714	203.958	78.861	132.389	413.422	354.588	207.545	30.4004	289.516	171.518	240.247	268.209	72.1822	131.872	383.02	329.031	263.995	271.733	150.902	347.23	127.378	253.567
		332	1439.78	296.892	330.1	321.821	214.572	291.843	338.614	241.084	94.6933	357.524	98.6402	137.802	154.916	44.4896	315.877	196.938	207.281	300.212	150.356	33.6534	154.914	204.283	100.37	126.239	144.584	292.821	274.233	149.006	153.263	382.084	356.651	191.839	31.2877	231.174	145.691	175.894	174.426	69.7125	240.633	401.852	309.76	155.315	457.988	222.947	338.092	90.5077	304.564
		333	1443.64	173.237	376.244	376.389	291.183	264.895	511.564	154.945	39.0132	350.732	57.3721	154.168	144.027	79.2777	300.373	139.628	200.458	269.843	197.267	86.0799	268.586	271.309	85.6098	25.8327	108.664	388.454	249.21	101.786	190.207	408.365	347.863	239.364	98.7122	276.663	146.689	156.249	226	108.161	157.832	404.294	190.353	222.636	510.836	182.345	319.348	138.849	275.949
		334	1447.5	131.904	378.629	263.756	216.456	251.193	439.554	196.179	96.8564	357.245	116.581	173.02	141.64	77.4575	330.698	147.583	146.239	204.627	167.427	48.0179	263.036	147.658	73.2428	157.434	109.419	297.7	117.64	152.23	179.641	281.483	362.069	181.187	39.9356	205.904	70.7034	224.359	232.144	98.208	226.821	395.885	222.43	250.886	316.851	168.343	485.423	49.0524	295.978
		335	1451.36	277.342	311.082	339.288	239.704	195.946	428.407	142.475	49.2415	273.972	97.4604	184.358	167.969	47.3842	340.328	140.39	176.206	328.99	133.708	42.2448	145.695	218.831	62.9848	129.143	108.636	253.204	255.865	168.449	237.04	344.46	326.809	212.552	22.1654	176.659	177.116	209.055	209.773	180.604	256.169	444.868	310.551	211.531	302.486	149.223	293.566	177.467	313.055
		336	1455.22	223.195	332.197	340.749	236.783	80.0532	408.652	167.159	133.748	370.938	125.771	208.348	210.333	55.4904	275.632	145.452	270.104	229.262	191.595	89.0544	189.511	241.348	89.2067	155.942	97.5692	268.349	244.5	205.082	184.938	403.321	405.278	155.861	86.3951	284.599	82.7892	174.007	204.682	135.22	208.421	474.886	271.005	216.622	363.46	154.404	319.379	150.935	346.944
		337	1459.08	227.377	236.041	342.856	181.239	176.773	407.726	125.514	123.132	370.832	92.8265	156.444	185.824	43.0665	249.013	92.7827	209.022	269.918	208.052	38.2647	244.874	211.663	41.6701	49.2502	95.1139	373.928	241.977	111.648	201.126	350.952	328.891	209.614	51.4867	260.489	55.1082	187.339	225.547	174.896	239.617	429.561	302.612	148.086	403.387	198.439	339.236	106.727	309.438
		338	1462.94	242.008	268.869	307.552	210.601	136.554	426.551	105.583	147.308	288.34	135.571	186.978	134.4	62.5978	276.712	141.03	234.44	289.273	186.073	52.4811	183.305	226.583	80.2915	163.631	115.197	311.667	264.512	106.499	262.922	295.055	385.963	172.538	28.1323	210.174	132.383	232.654	202.238	206.845	179.103	430.551	258.894	178.491	393.189	181.678	274.738	128.362	210.982
		339	1466.8	223.903	256.185	343.432	259.236	160.884	338.417	133.698	132.64	290.702	41.7542	314.506	134.941	24.8138	261.187	237.062	208.618	230.282	165.651	48.1344	197.162	209.883	117.797	111.79	111.869	340.718	283.236	115.756	199.446	440.835	372.299	148.309	54.7432	294.2	189.822	201.947	198.901	112.943	272.925	401.37	172.697	207.998	431.373	236.778	340.293	143.085	246.769
		340	1470.66	226.267	365.659	254.096	252.576	98.8867	390.596	133.423	101.348	271.669	58.9829	219.344	175.169	35.9573	265.954	162.078	82.7422	307.148	180.372	44.759	214.73	180.821	151.047	230.781	130.974	296.366	251.927	141.621	330.37	396.745	412.861	146.917	52.6237	297.536	181.731	143.816	258.487	118.621	226.941	409.198	195.791	162.271	372.235	136.199	288.93	159.34	231.622
		341	1474.52	273.55	310.494	264.433	330.801	156.546	314.505	135.288	126.628	383.097	0	236.984	158.493	0	306.997	80.3289	161.25	322.522	165.852	57.6353	174.024	196.417	58.2223	248.386	144.201	178.032	310.746	96.0716	234.764	348.138	339.473	202.523	38.8389	199.346	155.678	231.609	312.882	180.729	247.978	364.664	233.159	239.897	320.739	185.602	339.69	162.81	293.458
		342	1478.38	179.739	432.046	240.221	221.89	110.162	382.649	191.312	117.496	286.6	54.3196	205.846	127.085	66.9658	331.869	101.364	143.085	293.011	203.331	43.2968	191.488	152.916	61.5469	187.151	129.56	226.426	274.597	136.466	212.908	341.748	355.039	148.406	77.8661	136.575	92.1075	266.217	263.039	160.888	249.114	481.485	325.412	199.648	376.401	259.09	273.46	159.537	320.58
		343	1482.24	222.513	279.176	301.49	263.442	175.49	387.552	157.007	132.604	294.212	86.2754	203.663	115.827	51.8074	305.973	151.775	174.527	322.197	169.888	63.582	191.581	184.506	81.8846	224.542	185.053	161.484	253.615	140.749	215.189	315.877	358.081	131.273	41.2331	169.939	194.299	202.723	287.011	193.88	242.243	398.286	337.278	117.343	392.116	258.482	250.382	160.349	259.387
		344	1486.1	199.99	401.452	281.662	263.45	173.404	473.312	206.364	190.839	315.267	63.488	240.249	115.191	0	418.396	128.741	231.571	263.216	124.309	91.0301	233.264	156.574	95.495	186.056	145.516	175.211	209.15	145.459	216.441	263.377	298.319	164.287	83.453	169.372	127.502	178.352	275.285	224.715	222.681	476.826	316.466	211.477	404.515	259.843	307.741	163.739	231.076
		345	1489.96	217.551	300.971	306.87	284.482	86.4946	377.059	164.934	196.199	297.351	108.4	219.821	185.579	22.2014	268.934	213.14	165.433	423.318	126.625	65.1044	199.894	184.995	125.446	216.607	156.302	218.443	228.805	108.944	216.835	434.006	383.697	258.743	80.7856	140.344	107.943	215.013	263.091	208.991	233.912	335.534	248.69	128.026	393.246	322.489	228.69	163.676	244.644
		346	1493.82	151.416	229.921	288.434	325.067	149.625	350.805	154.384	103.161	343.049	0	230.762	174.238	73.1741	326.652	185.579	183.417	264.471	173.329	59.8047	196.924	184.274	111.258	192.196	105.71	116.427	193.7	113.01	266.902	311.356	371.019	153.745	69.2764	183.829	145.24	230.287	189.62	228.169	217.219	392.309	267.764	116.982	477.882	275.447	332.142	171.729	269.632
		347	1497.68	275.965	319.503	191.519	277.677	129.393	369.454	158.182	97.5285	297.051	52.4077	214.938	228.568	49.6878	236.456	163.99	229.455	302.632	211.169	47.5505	260.429	219.886	211.714	231.192	101.813	120.751	170.667	155.121	269.437	236.424	322.197	130.426	109.716	180.27	87.5637	223.055	221.903	186.859	206.012	371.919	264.488	156.764	297.652	280.375	233.808	101.417	227.225
		348	1501.54	245.027	207.595	107.558	232.514	132.934	389.848	197.551	163.661	374.161	0	288.372	197.664	75.5681	224.298	158.505	202.389	254.336	137.453	98.0738	249.503	214.128	144.769	198.272	155.887	206.677	220.789	178.705	233.757	258.026	393.276	158.455	64.2487	149.911	198.05	199.542	180.049	169.285	191.269	359.128	223.911	185.704	367.383	212.52	263.311	175.075	282.3
		349	1505.4	226.752	332.236	279.791	216.181	27.0129	368.339	173.798	95.1074	326.642	0	318.393	166.359	60.7893	329.524	171.966	257.885	257.257	204.223	144.25	209.84	223.255	157.468	266.323	122.618	190.164	289.442	97.125	217.28	303.634	344.803	162.817	117.168	129.896	182.464	102.25	185.275	248.851	257.587	354.464	167.703	213.821	387.933	217.83	344.241	175.523	377.238
		350	1509.26	250.976	227.077	240.59	222.925	143.631	436.441	103.122	60.5479	326.309	60.0082	243.554	190.625	65.3944	268.682	154.463	218.312	259.939	123.676	111.219	196.576	222.238	174.227	218.499	107.788	185.627	274.105	121.993	188.786	232.967	350.205	164.55	71.3293	110.192	217.49	160.238	214.465	196.797	206.992	437.031	278.016	193.261	337.07	248.668	360.788	166.248	421.866
		351	1513.12	282.051	246.342	279.024	264.343	97.7957	432.834	171.784	178.906	305.909	0	199.371	198.656	46.6041	290.455	211.196	224.082	339.845	128.95	64.8355	205.572	272.753	147.46	285.428	125.95	184.544	113.96	153.493	223.235	250.755	450.072	154.664	65.2501	156.25	253.54	207.988	195.15	211.76	209.674	431.739	199.25	250.176	400.539	234.459	172.851	231.862	276.636
		352	1516.98	251.326	310.815	223.877	250.464	138.92	467.143	138.917	136.122	300.81	99.4443	203.563	180.018	53.1649	237.152	112.943	131.53	316.088	94.6829	55.0188	270.791	227.886	126.809	275.579	142.518	159.622	269.043	124.466	212.947	167.339	432.883	117.835	79.8324	76.2867	218.292	192.685	203.037	346.801	181.142	374.366	230.404	241.256	424.526	247.629	281.621	178.927	269.351
		353	1520.84	226.157	308.594	263.086	235.676	94.763	498.666	203.917	95.8018	388.995	40.7753	223.644	191.616	69.9357	290.005	145.084	153.873	235.792	113.385	33.2051	277.956	329.447	228.39	232.209	63.0877	129.694	200.633	161.429	238.562	181.279	236.871	157.258	27.455	154.51	262.764	171.192	267.885	214.933	159.93	336.102	240.768	204.806	285.999	188.281	298.649	206.28	225.756
		354	1524.7	134.77	352.408	360.408	295.975	158.099	348.713	154.37	139.905	390.834	42.6368	236.977	129.099	57.9004	294.236	86.0714	134.243	220.024	55.3115	41.4987	176.834	282.587	221.299	282.266	139.665	169.529	274.705	101.113	242.992	218.214	285.148	119.238	153.215	145.464	221.547	175.518	237.465	264.39	134.676	386.678	257.18	279.322	369.215	345.857	336.738	191.331	185.166
		355	1528.56	321.263	257.597	345.206	304.476	140.839	326.68	189.695	148.87	311.711	52.0887	230.267	215.525	50.4502	286.751	210.984	203.484	173.831	0	29.5564	247.319	231.424	237.623	347.557	113.317	96.4741	200.778	106.435	243.451	126.501	210.799	94.9905	58.9653	128.272	221.26	276.259	230.759	239.39	147.173	431.296	297.075	344.282	258.806	187.447	277.493	317.123	263.564
		356	1532.42	291.004	379.106	281.842	242.295	113.198	348.41	221.527	182.451	278.803	79.5041	109.232	350.156	145.659	275.711	143.855	188.534	301.591	92.7985	146.148	271.387	237.106	251.675	268.361	138.194	89.7731	231.06	142.575	274.758	165.768	309.866	94.1918	104.816	176.53	322.671	226.322	236.223	264.873	139.026	333.783	229.745	175.711	351.963	204.213	239.536	265.016	266.843
		357	1536.28	278.712	395.837	223.815	221.988	115.91	350.514	263.377	185.046	283.819	48.5484	102.113	257.476	91.3578	293.334	142.592	165.968	278.185	21.9452	87.553	127.024	281.717	200.595	266.434	156.607	166.661	392.822	178.48	246.685	160.079	363.725	91.4634	100.351	191.077	187.206	228.453	237.488	239.523	79.8028	372.459	266.903	272.215	435.33	193.867	282.326	234.811	250.995
		358	1540.14	342.819	330.061	295.007	232.512	144.672	400.548	224.714	216.196	298.478	68.7083	85.2056	247.591	52.3817	213.319	112.96	151.065	215.243	24.3616	72.5945	222.53	247.147	288.119	343.12	149.403	102.382	288.229	223.094	220.4	202.042	350.67	66.9969	168.01	229.399	213.396	163.959	284.242	298.7	172.542	317.564	216.29	209.847	195.48	222.112	301.896	268.034	246.337
		359	1544	255.899	306.792	207.191	231.285	107.519	461.724	166.543	195.178	235.474	60.4668	195.656	289.64	96.9727	232.99	162.974	226.91	280.639	24.928	96.7871	305.492	330.456	264.254	363.504	138.302	75.9957	245.218	212.818	246.639	192.171	272.86	91.4169	131.281	197.418	191.854	217.344	245.982	273.566	131.616	352.685	312.89	230.857	270.846	188.913	309.138	321.277	257.42
		360	1547.86	258.008	358.804	244.15	318.627	135.813	276.457	247.57	266.803	318.508	41.5426	138.011	305.58	50.2288	327.343	133.806	86.1173	243.395	132.486	70.3873	267.67	261.571	345.818	203.894	153.744	74.2119	203.206	138.983	286.031	213.036	308.838	163.931	137.278	278.21	319.919	245.38	237.779	266.562	209.807	381.084	303.11	216.205	299.504	230.77	317.345	280.328	317.304
		361	1551.72	238.919	343.027	288.553	308.526	136.444	307.849	127.143	243.676	329.629	59.3848	135.005	292.362	117.863	285.75	202.424	97.9724	137.423	100.664	60.9417	260.737	291.959	310.226	260.084	179.224	144.147	219.222	170.23	303.542	177.287	281.553	52.3802	94.8755	231.338	213.503	189.147	242.038	258.088	163.329	376.651	296.307	210.185	257.147	186.857	351.98	323.51	254.234
		362	1555.58	250.856	380.65	332.843	287.498	72.4276	447.927	198.711	257.505	293.646	98.3949	223.543	359.19	52.4521	305.072	122.93	110.484	211.406	105.813	37.2928	245.638	276.153	380.91	302.384	121.206	120.902	256.305	211.168	182.519	230.469	316.548	109.121	173.231	220.262	255.467	170.529	252.623	254.339	94.2698	280.515	280.591	158.469	242.123	185.782	339.023	264.133	269.36
		363	1559.44	195.139	351.11	227.966	325.4	95.1197	268.499	171.968	125.461	193.568	68.5462	190.708	311.928	80.2915	272.43	183.705	133.678	207.916	0	59.7501	246.55	151.322	345.86	281.546	139.174	143.747	252.949	162.846	289.631	209.196	304.404	104.535	104.017	305.888	329.33	168.834	303.529	263.6	147.82	378.874	284.607	198.35	286.159	114.723	360.811	201.491	249.859
		364	1563.3	194.675	405.55	234.377	278.31	99.8707	351.908	306.546	309.869	300.943	33.5051	230.014	277.739	113.306	385.151	168.336	111.017	174.149	106.293	106.104	219.025	239.916	287.868	274.199	204.223	152.073	236.73	185.069	289.382	239.862	327.307	42.0935	53.8641	308.317	321.83	138.086	262.33	244.549	61.6997	313.409	288.201	190.026	285.131	255.522	308.01	262.965	245.543
		365	1567.16	229.195	451.454	290.317	244.465	102.382	278.222	301.623	265.032	269.57	97.2027	172.673	290.264	91.8422	236.818	288.056	93.349	288.199	43.4432	156.696	228.698	276.193	404.311	357.863	199.134	96.863	287.428	197.491	290.37	210.965	153.851	87.2101	61.601	215.277	255.322	192.906	201.083	299.371	139.317	279.197	328.14	87.8824	199.515	134.053	272.208	159.077	275.558
		366	1571.02	221.839	293.79	277.633	269.998	117.775	302.091	183.715	291.877	220.576	72.5178	151.986	248.809	162.082	215.274	176.538	76.3283	200.339	0	106.071	277.155	239.084	342.501	298.969	170.089	164.311	323.035	226.971	301.037	266.037	185.58	0	116.669	221.375	262.695	208.253	217.952	386.727	151.06	287.909	278.03	195.039	238.821	204.772	300.013	326.095	244.118
		367	1574.88	209.26	381.484	276.548	297.728	144.977	340.793	182.701	296.917	277.931	0	176.261	349.571	99.793	235.703	159.312	101.172	277.434	78.5503	122.729	262.39	224.116	313.629	336.642	166.833	87.5783	212.515	327.038	254.683	165.566	300.165	71.2082	84.719	165.414	302.65	195.999	171.825	347.924	83.8415	378.932	218.498	166.776	304.436	214.252	282.08	283.451	251.343
		368	1578.74	231.732	277.701	318.382	224.108	81.2187	242.144	239.671	299.517	253.417	101.405	184.552	278.402	53.0845	351.982	169.938	124.555	233.866	37.2451	91.2902	242.057	219.643	400.333	210.352	174.146	162.395	286.433	303.875	282.575	175.468	185.566	0	50.8548	113.079	263.734	181.361	272.774	341.704	89.9062	261.117	312.461	168.437	322.397	218.293	359.434	321.34	193.083
		369	1582.6	233.496	341.02	343.081	242.249	101.819	270.507	260.753	268.307	270.452	30.6957	160.618	305.193	64.7423	232.943	162.166	25.7421	241.654	0	138.114	273.603	167.535	314.075	176.849	194.561	118.73	176.802	293.112	222.273	155.736	282.065	108.838	111.1	261.006	217.092	195.579	158.438	328.905	87.8039	371.92	297.873	174.55	223.648	145.918	262.977	425.369	221.758
		370	1586.46	125.352	430.333	295.946	307.139	78.016	300.861	249.715	246.256	186.902	30.9166	129.735	276.13	86.2371	304.306	154.151	62.5276	325.318	58.5359	114.775	229.931	140.564	327.375	146.071	156.58	165.411	222.776	222.811	192.839	212.877	317.663	79.8889	124.501	213.397	206.981	153.053	108.139	304.048	92.118	395.687	295.338	156.931	223.757	207.853	335.2	421.546	197.248
		371	1590.32	219.934	369.104	332.782	233.117	106.772	366.994	177.696	254.555	238.227	87.9274	39.02	342.22	146.285	325.534	187.403	111.35	235.211	54.0135	138.991	169.265	175.097	354.388	169.571	190.404	95.405	168.025	232.058	269.683	224.866	303.694	129.188	75.3533	220.548	274.505	180.595	81.0945	267.596	66.2053	410.275	278.822	258.444	311.867	162.295	302.651	251.122	240.367
		372	1594.18	110.624	411.755	321.192	352.628	112.759	330.166	218.475	241.116	259.26	104.599	204.699	311.839	55.9167	272.973	195.229	83.254	309.895	0	133.276	197.188	243.969	378.219	151.265	162.723	128.856	164.534	220.359	219.994	184.071	309.251	39.7342	148.221	255.717	239.706	129.012	224.451	263.087	68.3275	328.693	303.044	165.417	302.499	89.8939	348.544	344.31	240.249
		373	1598.04	165.503	342.164	382.542	281.148	151.294	281.238	300.679	219.43	253.513	112.559	168.624	311.206	120.591	252.946	137.114	62.2447	241.813	53.6053	191.955	232.417	180.814	399.601	206.563	64.7707	170.773	186.363	209.416	281.154	194.694	362.71	131.166	144.083	156.871	221.865	145.887	143.736	251.876	136.426	301.663	310.012	182.397	246.312	60.4076	279.078	368.859	221.883
		374	1601.9	130.101	213.537	280.903	315.781	115.542	225.695	328.465	196.82	253.493	87.1527	133.523	368.559	30.6872	277.602	207.047	75.6055	209.65	0	134.429	172.909	188.914	341.961	187.026	123.319	144.326	162.91	315.031	264.258	237.939	309.427	0	187.116	225.165	253.933	171.097	168.037	283.087	107.928	306.578	324.438	229.639	132.451	98.6367	299.329	322.042	198.666
		375	1605.76	104.5	260.599	327.608	216.605	83.114	279.302	429.639	332.784	176.85	88.2665	141.22	299.207	37.3182	245.263	217.258	93.0527	185.334	23.4251	161.903	171.293	119.081	362.803	110.359	165.594	87.5425	138.326	272.984	264.943	196.679	279.78	70.2442	123.862	238.597	174.43	143.13	224.421	289.732	32.9308	301.739	301.009	176.439	189.622	119.539	353.761	271.838	233.827
		376	1609.62	70.3935	349.69	266.474	192.752	22.3086	269.468	420.108	234.507	272.622	125.973	196.414	291.8	91.6521	233.555	154.476	56.1616	301.156	0	160.338	243.537	100.798	326.485	106.191	102.727	123.088	173.101	266.828	292.822	193.443	283.745	116.49	141.731	208.458	212.157	193.89	241.275	307.786	114.192	364.668	346.57	205.722	248.945	49.9713	314.81	253.739	249.277
		377	1613.48	147.529	359.431	250.228	277.824	43.5897	310.466	415.064	265.641	225.268	118.316	138.944	270.508	127.13	261.266	245.309	29.6075	245.394	0	146.789	299.676	175.774	265.162	71.8134	127.12	72.2293	235.931	306.351	362.078	184.141	368.845	117.183	118.677	176.874	163.25	46.7785	211.454	255.556	109.375	345.859	405.06	182.907	279.44	54.3855	347.614	297.22	230.584
		378	1617.34	104.244	276.513	328.162	305.984	93.5648	258.698	356.145	290.413	210.333	80.6561	196.522	233.044	70.9886	323.681	233.916	27.6326	190.771	24.3275	230.054	206.082	98.4365	289.045	48.5209	129.411	211.352	136.477	273.402	244.338	193.932	294.437	113.456	190.883	121.004	201.992	169.442	243.81	260.396	112.35	287.548	250.954	162.344	237.836	85.8717	313.835	256.728	212.453
		379	1621.2	214.681	323.883	257.097	303.195	115.937	338.514	388.244	252.709	198.897	65.3449	135.471	273.031	73.8102	273.928	275.484	80.245	313.397	0	140.26	196.521	107.96	235.047	56.3152	31.713	128.946	259.029	274.788	314.402	240.034	331.936	79.8171	57.7764	154.838	202.855	195.638	233.754	315.122	139.535	245.413	273.278	287.024	150.248	81.7807	297.776	356.627	292.552
		380	1625.06	218.126	283.556	242.906	358.247	167.096	374.205	362.521	229.245	240.662	111.463	203.638	269.568	90.9974	281.983	310.621	59.4587	265.21	44.3131	261.463	233.668	114.906	342.984	36.9737	134.225	141.87	201.228	189.915	363.51	268.073	389.754	128.29	166.771	150.002	281.082	100.054	220.675	239.193	203.787	307.663	319.873	254.825	227.115	97.5143	290.328	371.134	239.459
		381	1628.92	215.294	243.043	264.938	237.368	99.7934	328.394	396.122	231.809	231.753	117.537	225.18	290.719	74.3206	299.667	182.903	0	319.154	0	159.183	197.386	140.181	274.309	83.0925	101.654	69.8358	213.272	224.027	375.806	266.884	358.916	119.277	76.2095	102.093	191.623	90.7535	192.009	322.102	199.281	300.328	296.356	171.689	166.15	117.203	337.999	409.506	316.095
		382	1632.78	273.028	203.203	254.63	356.034	187.102	303.737	306.337	159.555	311.066	105.572	115.493	322.241	91.6506	300.801	303.191	35.0871	206.802	0	285.48	312.108	59.7225	275.695	56.4924	125.988	91.3303	91.9022	249.207	294.037	225.65	357.475	119.282	148.191	188.492	142.098	124.183	158.269	267.487	163.122	282.034	359.722	243.472	187.038	59.9764	296.658	380.033	228.011
		383	1636.64	247.703	239.516	214.81	361.301	104.779	348.73	366.182	245.974	261.107	100.341	188.181	256.395	114.933	200.917	279.028	70.079	269.024	0	200.306	307.045	63.4609	258.088	85.6831	77.066	98.4259	164.856	173.837	306.594	200.071	331.771	182.841	128.967	148.597	123.329	214.717	170.148	247.783	323.06	280.09	386.005	249.087	116.352	99.846	322.728	330.475	233.974
		384	1640.5	200.535	210.806	254.194	231.623	125.322	292.24	391.297	236.68	226.464	82.1806	141.679	322.476	99.826	185.17	211.359	0	96.0338	0	323.727	306.056	180.923	322.304	78.7867	59.4844	84.5321	226.015	232.737	379.273	268.977	318.142	142.031	136.28	147.631	127.711	163.317	181.652	186.295	175.666	290.47	443.277	220.557	200.728	67.4838	341.942	435.704	271.727
		385	1644.36	274.121	175.685	284.94	288.983	195.882	261.846	187.577	198.125	271.779	86.3734	153.467	262.507	92.2897	143.025	303.193	0	319.019	37.1348	237.04	351.825	197.613	229.385	119.692	110.496	117.174	207.244	315.467	284.694	243.756	271.008	206.663	109.452	149.589	184.338	98.2774	100.837	201.437	266.17	239.961	289.744	164.452	191.24	23.0927	291.708	330.396	306.124
		386	1648.22	166.679	206.063	210.203	265.408	148.301	349.157	258.917	159.281	260.942	114.618	134.585	317.907	67.5541	230.971	236.05	0	326.039	0	194.488	318.519	125.773	354.761	85.4788	118.627	128.433	95.9654	193.737	350.039	237.465	317.55	135.754	162.319	148.812	203.258	59.5908	196.902	146.824	236.152	437.535	277.054	283.756	197.444	50.582	261.266	331.588	317.253
		387	1652.08	208.425	270.275	201.774	325.448	201.065	327.416	319.458	170.274	281.894	54.9752	74.4616	190.582	120.996	165.803	314.126	0	219.476	0	321.018	276.365	80.3258	281.789	55.0758	75.5291	95.4814	210.187	156.543	312.467	181.978	251.103	236.656	152.932	121.991	220.796	122.436	255.846	107.85	264.416	390.673	362.207	213.041	259.423	23.0406	297.712	272.368	244.881
		388	1655.94	221.656	161.555	195.221	282.871	210.416	293.069	301.538	223.882	343.127	41.7731	75.677	246.251	164.842	193.147	205.848	0	152.702	27.3932	276.907	290.892	119.654	327.048	48.7928	99.714	40.2726	126.713	205.393	329.666	309.462	274.538	194.791	148.874	137.709	236.486	80.9837	136.347	202.836	328.911	287.825	387.268	297.767	168.145	76.3733	330.659	346.622	339.971
		389	1659.8	299.027	246.483	210.297	354.637	151.489	350.812	377.713	198.501	221.055	25.3568	133.819	219.221	111.444	206.286	255.873	0	159.349	37.328	193.763	350.8	70.9222	236.703	45.2816	84.3	76.7708	163.399	161.033	264.475	214.2	390.252	304.84	113.126	102.928	244.417	150.833	137.026	99.5487	238.979	316.736	415.177	294.123	212.838	50.8574	299.043	300.307	391.806
		390	1663.66	231.791	226.269	196.836	392.031	210.822	308.627	457.884	222.801	257.761	61.3852	145.655	237.041	170.879	165.59	231.875	0	254.281	50.1032	149.758	327.838	39.9929	292.65	36.2202	40.1328	47.1592	111.215	208.975	281.407	255.74	338.706	211.082	151.986	93.9998	199.534	78.7843	189.082	138.574	288.377	326.988	291.191	290.198	170.961	111.349	346.414	259.117	308.177
		391	1667.52	248.862	235.703	218.447	340.715	283.309	270.864	269.113	239.243	148.669	97.401	140.076	204.194	145.402	236.687	274.81	0	121.807	0	228.839	304.065	99.5953	153.884	88.2442	68.0455	97.7784	45.4219	206.463	211.659	253.725	321.877	233.224	136.165	153.149	123.385	139.627	158.068	210.966	295.421	363.869	312.865	331.426	137.459	97.3335	336.415	284.041	346.647
		392	1671.38	127.898	247.003	182.318	314.719	287.7	287.226	338.377	280.242	183.034	29.5914	96.5548	201.398	151.026	219.034	335.585	19.9767	210.579	25.4493	211.46	272.422	196.596	140.248	81.4168	63.013	89.7198	42.5691	264.502	215.724	279.94	319.374	248.712	121.512	121.919	177.959	125.875	181.857	238.632	217.415	322.329	222.142	404.803	124.694	122.974	283.992	316.522	309.756
		393	1675.24	185.795	228.984	182.141	296.021	276.905	316.542	359.743	298.772	257.543	76.2702	96.6102	264.654	98.9751	221.836	171.785	0	223.751	78.5649	222.639	296.242	37.3988	155.328	119.775	54.7515	85.507	197.619	276.331	238.214	224.018	303.623	267.012	138.157	120.415	166.951	84.698	222.785	188.647	177.962	338.027	296.322	185.857	174.168	58.7009	255.696	332.458	335.969
		394	1679.1	250.111	339.193	238.726	309.994	314.17	268.289	371.157	162.432	212.92	0	61.7824	180.847	114.269	190.969	143.255	0	261.482	55.9925	214.242	285.472	113.208	326.725	84.9308	43.3647	74.3085	126.927	231.656	257.53	270.318	225.789	288.61	106.523	53.598	235.927	141.815	181.375	180.507	263.462	333.101	321.927	343.213	183.577	35.9245	248.904	349.049	430.457
		395	1682.96	278.797	299.658	175.591	302.939	322.503	291.301	269.486	206.427	294.277	55.8954	60.4916	292.208	173.381	225.495	179.411	0	215.947	42.1831	193.065	343.761	143.41	81.7583	65.4425	78.1809	29.5009	100.675	202.957	227.831	214.902	165.079	222.404	80.8716	91.6278	200.342	129.992	214.23	182.875	169.257	331.759	318.09	295.552	125.98	78.309	207.969	327.202	399.214
		396	1686.82	265.018	254.962	263.309	338.466	312.747	338.701	330.436	297.541	217.82	28.3488	61.5616	235.344	170.41	254.654	209.375	0	255.829	116.624	230.312	369.094	89.7936	236.398	89.5798	56.0804	53.5614	108.115	139.816	255.658	254.215	263.805	370.854	69.0343	0	84.7112	87.4317	250.835	158.84	183.234	274.341	245.08	377.373	141.823	41.8608	189.861	348.301	246.675
		397	1690.68	256.873	301.363	202.947	388.672	301.657	224.637	312.549	295.888	152.069	109.355	47.7792	272.436	169.291	258.859	76.5395	0	152.361	67.0523	161.888	346.775	94.7753	253.823	115.976	100.631	57.8691	93.868	216.488	219.663	176.395	362.409	379.726	120.805	75.7251	147.839	125.339	245.888	157.219	199.718	352.526	337.733	312.675	138.619	87.3333	242.038	355.484	251.804
		398	1694.54	187.469	311.179	232.913	343.676	375.172	221.913	300.225	221.699	219.24	64.9536	50.3476	180.823	159.318	225.347	177.118	0	237.97	140.524	151.918	351.721	122.888	224.019	41.1122	91.177	61.2317	210.369	241.52	210.126	166.066	239.862	299.992	128.371	105.237	110.528	125.646	164.498	233.169	242.119	267.197	298.707	167.963	56.1363	80.584	195.541	286.935	276.866
		399	1698.4	300.353	327.803	162.875	369.683	290.188	328.19	366.857	178.026	198.269	0	91.0117	254.924	238.506	305.388	107.692	0	161.602	68.4618	173.122	295.548	159.303	204.995	88.628	88.9954	108.255	179.506	220.395	224.182	232.221	280.735	372.812	169.579	150.817	178.081	125.876	188.133	192.932	226.468	360.416	224.142	230.007	69.8347	0	309.611	404.392	231.697
		400	1702.26	319.057	241.391	184.416	404.352	347.464	306.309	296.613	200.584	246.147	69.9373	79.0437	175.675	262.857	265.686	67.6648	0	313.721	189.774	150.448	395.179	186.772	301.251	86.4429	121.023	88.2053	167.141	100.955	241.685	246.741	231.54	396.764	99.7905	127.57	152.09	100.831	132.702	172.054	219.418	330.666	187.16	209.692	153.898	95.2914	246.841	323.957	164.951
		401	1706.12	208.8	322.289	241.78	382.652	386.112	294.955	309.052	203.299	196.84	60.6218	45.3747	273.095	177.921	286.255	68.7465	0	373.924	168.73	141.716	364.441	137.427	294.846	115.117	166.567	96.6929	150.501	225.612	211.875	231.331	206.145	304.012	152.534	123.917	203.408	96.3023	157	146.502	184.869	337.645	271.674	283.767	31.8367	0	214.01	386.535	278.866
		402	1709.98	280.014	415.142	156.114	298.626	373.553	437.942	294.521	246.852	228.917	76.1098	83.3863	237.737	180.642	173.759	29.1288	0	314.682	147.591	155.141	352.757	229.288	218.453	88.8718	108.773	96.7661	152.098	215.572	255.931	242.063	232.693	404.958	96.8907	101.321	145.427	115.312	213.296	179.136	267.814	348.433	317.187	337.086	42.2048	127.487	302.016	368.456	249.147
		403	1713.84	265.272	372.375	186.754	352.486	380.029	341.867	266.791	256.379	196.921	57.393	55.2582	228.436	169.848	281.837	103.844	0	323.998	178.649	87.6383	389.479	236.478	252.962	144.915	163.458	97.3635	210.621	246.224	261.817	191.287	193.965	385.779	110.141	48.5131	164.2	99.3037	245.364	171.831	166.259	265.658	261.127	345.164	114.978	0	147.603	350.484	246.755
		404	1717.7	159.128	384.389	159.324	397.799	400.112	317.244	290.157	274.972	274.088	0	75.1386	118.796	165.47	298.252	29.7643	0	180.52	210.25	176.982	349.925	130.577	310.242	116.651	129.788	116.113	61.0415	303.936	253.241	273.887	193.923	391.608	108.135	149.884	203.569	110.963	221.47	217.807	164.864	352.439	346.199	327.898	85.2605	106.202	282.384	407.641	237.739
		405	1721.56	262.221	383.006	94.7032	319.836	419.518	400.021	240.046	267.945	161.206	24.3489	45.3151	128.757	164.778	260.543	101.548	0	175.657	167.839	64.42	329.809	213.456	197.193	184.192	108.295	73.1632	99.4167	241.327	195.818	239.177	191.682	253.938	189.512	122.952	102.963	138.816	200.408	162.125	185.066	355.191	363.199	373.116	0	128.112	191.445	422.566	240.336
		406	1725.42	275.273	366.37	193.341	339.274	308.744	303.767	124.046	269.048	203.133	0	82.2495	125.354	216.684	271.026	85.1773	0	145.949	231.913	71.4943	385.363	194.582	218.863	215.57	72.2299	156.923	151.39	223.591	255.955	279.647	256.092	385.756	101.212	130.946	148.229	151.35	262.818	33.436	234.822	383.343	304.005	331.611	36.858	104.426	211.883	394.221	238.968
		407	1729.28	147.673	278.011	183.728	290.371	336.519	428.093	193.293	252.293	177.136	49.7222	125.107	205.879	231.032	231.275	148.201	0	122.071	205.303	162.245	336.846	194.069	267.295	177.244	68.7392	95.1261	104.398	269.17	304.052	200.408	174.193	354.802	174.266	90.8257	257.853	143.91	193.634	170.312	241.961	401.347	242.108	316.494	108.412	67.3361	212.973	360.596	266.085
		408	1733.14	142.024	367.474	167.585	235.968	262.764	398.247	242.008	316.889	241.221	111.117	67.2927	178.276	166.523	297.291	127.271	0	126.337	85.7086	103.102	298.501	263.827	239.829	162.651	118.835	137.253	182.56	148.47	250.848	182.468	194.557	424.317	157.612	122.006	211.741	147.499	213.878	186.717	308.46	331.946	350.434	359.603	63.0152	155.331	156.369	418.244	190.063
		409	1737	192.299	339.074	155.586	316.489	356.948	392.627	187.209	322.486	208.458	72.3185	73.1196	154.441	195.508	406.361	110.324	0	88.5745	154.317	136.805	349.935	222.439	283.053	156.359	149.964	163.08	122.267	160.839	208.821	201.844	169.254	376.007	102.553	162.308	225.352	195.567	210.303	165.94	191.865	337.827	293.779	263.329	104.842	161.692	137.368	246.62	230.26
		410	1740.86	179.28	343.699	213.226	308.845	333.501	272.059	208.517	184.159	190.356	57.8697	108.025	208.644	161.989	231.638	106.304	19.4223	215.255	174.13	158.941	358.849	224.432	267.714	201.837	166.877	162.712	142.928	194.17	305.391	266.436	266.411	387.519	105.712	88.795	244.138	178.456	217.427	193.511	242.187	386.648	269.306	363.146	133.095	107.765	186.923	315.605	274.562
		411	1744.72	102.581	406.062	232.858	324.333	336.007	387.092	218.061	254.794	279.015	62.4127	99.8251	167.91	212.092	296.65	239.204	0	203.955	149.157	165.298	190.6	199.917	263.593	239.992	161.759	173.413	186.667	197.049	242.883	249.878	246.135	293.103	126.009	24.8385	152.266	109.852	120.706	116.598	333.506	402.109	352.677	242.308	75.0965	100.233	138.366	361.149	281.933
		412	1748.58	159.529	295.68	183.966	310.943	293.366	379.585	114.266	202.697	192.16	67.0598	116.162	182.148	189.768	334.77	116.112	0	74.6679	218.185	155.085	274.04	329.021	321.603	199.755	178.744	152.937	132.494	203.693	259.003	175.258	213.786	364.138	129.322	0	156.89	160.106	283.691	142.553	348.207	337.917	313.819	213.524	162.631	217.518	176.685	280.237	249.004
		413	1752.44	147.928	345.531	188.619	231.213	353.035	381.163	198.702	304.895	232.809	26.2576	107.109	165.158	162.951	273.524	201.78	25.7026	103.609	244.828	157.958	339.387	234.067	237.155	128.495	124.124	201.275	75.9321	205.582	174.245	238.148	284.092	408.994	77.2345	101.62	166.123	180.035	250.485	71.9734	316.5	375.173	254.799	298.032	88.3585	126.15	164.934	262.282	199.34
		414	1756.3	129.014	302.744	168.532	350.232	414.527	391.055	190.741	317.386	231.782	26.8912	177.213	133.638	211.832	345.207	161.266	0	84.5412	180.719	225.009	318.993	390.283	172.148	218.202	164.119	160.696	141.877	272.793	319.556	234.945	231.917	418.796	66.9128	160.357	186.084	179.114	320.65	150.587	290.829	439.777	360.598	270.827	80.8446	82.6862	191.89	276.15	258.431
		415	1760.16	105.418	336.146	161.118	282.512	282.89	355.153	177.875	299.341	198.48	56.4644	154.187	173.682	155.991	371.365	92.6769	48.3352	47.1319	172.292	153.979	280.673	372.336	158.186	158.783	101.078	152.293	140.541	232.42	369.583	163.903	232.482	330.584	68.2248	86.8523	178.404	215.856	175.477	192.777	399.293	298.203	247.176	340.611	92.2112	99.3332	156.912	310.561	218.266
		416	1764.02	141.208	330.043	210.932	321.114	409.537	376.002	155.764	229.565	258.805	66.377	0	169.938	204.555	368.363	132.624	44.1904	74.0393	199.065	164.962	206.878	239.602	255.269	253.957	66.5346	162.548	171.05	266.305	241.733	216.527	199.892	337.612	98.9036	174.253	196.829	187.087	224.006	168.16	324.262	340.352	391.771	329.893	38.6609	109.648	200.773	300.266	242.713
		417	1767.88	103.851	357.233	256.369	250.816	345.358	295.043	93.1329	308.358	191.774	29.795	90.126	145.008	127.195	340.526	156.326	25.6481	63.9311	291.378	163.657	193.511	305.896	293.491	184.8	41.6663	213.268	155.178	244.62	322.596	180.253	177.493	335.449	19.5792	176.987	250.326	175.117	229.542	158.074	294.623	405.922	354.587	197.527	59.2878	163.458	174.621	219.686	249.841
		418	1771.74	60.1036	386.814	220.11	249.555	277.83	360.516	120.306	262.977	252.348	71.809	116.31	94.1532	127.576	374.219	199.594	29.21	74.9184	193.366	183.368	188.239	335.527	198.535	205.47	143.731	129.754	230.294	314.587	339.295	156.233	152.122	243.192	51.6015	171.698	276.898	170.135	299.723	125.054	313.574	381.114	359.299	271.163	60.434	134.014	122.692	353.931	260.526
		419	1775.6	29.1908	262.435	136.609	317.485	294.504	319.399	142.02	299.51	136.938	99.8602	150.543	141.286	65.8823	337.225	133.817	30.1871	61.6959	228.088	126.107	198.233	199.551	201.316	189.567	167.309	177.18	206.545	172.58	280.425	229.321	205.82	288.999	0	41.8323	279.265	182.613	128.78	52.2546	332.968	401.791	330.755	200.153	29.9114	137.05	287.454	301.861	232.666
		420	1779.46	68.1561	354.873	189.593	323.107	292.755	320.401	159.633	288.207	257.007	76.0677	93.5774	176.892	104.595	310.873	189.931	36.061	0	193.85	183.734	222.87	304.914	232.17	188.763	123.639	131.718	183.404	66.0793	216.809	226.558	219.216	332.558	0	163.369	210.784	132.648	197.436	103.96	362.66	311.106	377.016	292.504	59.1711	204.829	169.969	291.187	205.398
		421	1783.32	83.1003	333.203	215.962	276.986	260.832	253.635	126.91	267.435	227.082	50.9631	114.587	197.74	91.0814	301.392	117.626	54.3814	0	228.962	134.682	137.491	378.101	229.166	211.92	136.79	156.563	250.817	144.393	324.702	168.154	157.58	298.69	55.2938	181.961	268.529	223.215	247.958	80.0266	318.607	358.003	301.954	275.723	96.347	152.453	195.159	322.32	203.588
		422	1787.18	125.372	210.614	208.599	297.437	248.155	397.57	111.351	230.842	178.959	105.749	79.0458	154.094	122.913	279.06	124.068	100.623	20.7506	221.856	154.058	167.126	269.699	200.708	207.107	150.252	160.908	150.546	70.7529	259.93	184.233	228.161	278.782	0	214.556	223.743	197.48	187.345	80.7875	346.098	340.161	249.194	252.104	60.6459	109.85	233.782	297.046	221.075
		423	1791.04	100.262	248.918	178.693	321.961	301.766	319.798	153.585	295.725	322.446	88.1746	61.1123	196.878	130.885	353.418	123.705	46.8769	0	216.797	183.095	193.967	259.266	98.845	224.734	167.242	232.333	213.183	137.497	249.96	218.899	167.733	350.83	0	162.483	248.515	167.332	267.473	69.7374	253.727	373.629	299.075	285.827	89.1817	134.812	203.443	372.431	186.14
		424	1794.9	110.353	248.412	201.671	308.349	268.272	395.476	67.7486	258.339	288.331	88.4711	144.057	138.345	117.19	264.342	218.978	39.0497	0	129.972	75.5288	268.184	295.828	137.797	147.787	106.221	135.163	184.631	25.4172	271.967	134.512	208.132	270.46	0	133.954	239.464	105.832	256.132	45.0174	271.903	250.605	292.91	217.959	111.379	184.669	215.565	386.471	228.687
		425	1798.76	117.57	336.26	143.546	325.466	291.218	246.388	0	259.503	247.999	83.261	99.298	128.452	67.6623	354.581	124.405	63.6459	0	197.39	135.775	184.351	398.664	139.256	225.994	91.9459	124.089	229.114	81.4851	257.156	310.378	217.414	272.653	0	269.691	256.191	194.806	143.165	24.7399	318.662	319.295	404.129	221.153	114.389	186.241	144.698	272.575	185.349
		426	1802.62	100.386	345.849	160.378	369.425	255.775	291.135	27.8192	241.848	251.508	133.291	178.886	166.95	173.298	333.921	135.912	92.1654	0	125.6	137.605	230.015	296.19	166.036	248.342	120.737	177.009	281.365	104.89	258.999	197.298	155.248	244.135	0	112.064	306.483	189.745	210.852	78.5043	329.531	312.428	340.836	235.684	124.114	148.686	185.478	273.148	252.656
		427	1806.48	103.163	224.592	133.442	286.451	307.603	371.042	74.5754	256.17	272.098	101.805	130.315	162.333	186.201	320.619	220.405	69.9719	0	168.966	121.204	245.451	332.095	163.591	238.229	187.593	80.5552	223.652	271.754	202.232	144.382	141.564	289.899	0	221.738	336.947	204.213	235.456	104.402	152.192	332.028	310.481	169.278	121.638	163.552	126.309	242.375	197.133
		428	1810.34	94.977	289.082	117.659	343.92	295.205	235.365	74.5085	314.697	195.491	133.962	149.414	134.301	150.362	343.29	179.618	49.6115	32.0898	197.644	64.1577	204.315	314.462	189.884	243.065	96.3974	107.08	291.974	212.294	265.737	252.955	138.465	212.332	0	136.754	255.785	178.785	172.49	0	224.37	344.05	325.818	166.333	32.874	121.401	177.269	302.016	267.287
		429	1814.2	38.495	267.134	161.157	384.09	253.82	264.59	29.866	261.127	204.437	90.7607	213.55	121.836	198.363	344.5	205.733	89.8309	0	204.3	118.174	174.694	323.826	234.256	178.571	112.451	165.098	326.798	212.908	221.569	282.965	172.41	173.348	0	166.863	172.336	180.164	192.416	125.882	303.466	263.018	269.171	133.903	60.6939	188.47	199.931	255.422	256.239
		430	1818.06	97.4696	328.731	128.82	326.495	269.256	328.171	74.14	317.223	240.052	131.587	102.682	162.468	204.747	297.384	175.531	55.0646	48.8053	105.37	152.164	200.494	399	177.9	311.39	97.6197	109.411	309.527	122.499	248.372	170.424	121.601	198.839	0	146.59	198.446	221.679	158.148	57.0371	238.497	249.289	300.595	110.526	49.89	95.251	178.456	268.978	187.709
		431	1821.92	92.1788	347.081	140.902	368.925	264.384	330.674	28.4709	350.648	195.931	103.698	134.194	157.428	175.007	341.436	209.164	59.4346	0	57.4507	148.556	194.055	303.85	246.168	259.981	179.259	124.649	361.009	235.1	218.56	178.564	150.085	277.994	0	140.626	171.469	192.354	164.154	57.1992	197.799	264.196	206.444	168.015	52.5983	101.424	125.75	223.399	261.896
		432	1825.78	80.1445	359.428	296.653	308.324	312.501	334.862	22.5621	303.82	313.981	79.6172	110.652	91.3129	189.296	405.707	235.815	106.086	0	127.566	139.695	168.77	240.563	219.138	188.769	117.584	204.623	253.107	177.413	254.026	109.092	105.139	303.726	0	167.079	185.506	141.862	117.751	55.1141	214.904	313.047	318.368	171.56	40.2785	189.155	213.373	263.822	301.145
		433	1829.64	110.283	260.542	207.111	368.366	260.678	324.81	47.1441	229.488	261.864	131.638	143.943	147.688	201.671	213.171	218.95	84.0781	0	66.1181	222.846	171.51	231.655	227.036	219.278	132.635	183.197	311.023	118.745	244.573	92.1826	153.313	263.456	0	183.526	134.652	184.328	199.892	82.6876	284.106	248.031	263.944	156.538	93.0407	172.428	133.049	263.534	340.1
		434	1833.5	111.892	237.413	173.952	385.495	315.083	283.078	50.2738	231.603	262.759	188.857	75.3776	125.723	214.476	357.581	226.652	128.014	0	177.387	173.368	150.935	293.681	229.615	181.951	165.71	239.22	385.923	265.041	233.979	164.245	188.543	226.159	0	128.912	232.598	175.88	250.969	89.9219	266.87	315.757	163.066	142.083	125.605	138.433	126.093	267.616	355.423
		435	1837.36	68.9084	284.58	263.724	320.809	276.259	258.683	21.2427	333.037	283.581	141.424	197.159	186.715	274.968	333.661	241.443	105.329	0	125.959	137.13	211.94	273.653	215.162	328.977	90.1606	210.389	298.983	222.901	187.597	95.1486	122.172	296.58	0	84.7881	251.621	184.849	157.138	121.356	284.823	220.962	254.812	147.058	73.5278	135.737	194.931	190.436	259.996
		436	1841.22	125.499	340.03	192.903	371.401	264.19	306.168	62.4591	309.871	231.398	171.092	234.653	152.978	185.952	289.721	240.5	155.698	0	71.0388	176.13	187.766	239.83	103.081	257.187	83.7296	183.657	306.036	246.351	253.416	120.717	144.129	212.23	0	108.999	165.223	214.791	273.886	76.9707	204.889	232.428	230.555	103.777	92.0445	103.433	164.424	304.061	236.358
		437	1845.08	62.8658	288.176	258.312	353.003	245.118	323.952	66.5613	306.957	307.686	165.844	127.705	241.904	167.568	340.439	209.643	97.818	0	36.817	172.13	168.367	253.213	210.327	253.794	130.975	204.056	308.854	109.193	257.517	159.308	244.672	232.541	0	194.819	272.046	148.404	143.969	173.542	286.798	263.886	168.073	92.512	0	74.2637	168.822	247.906	242.457
		438	1848.94	112.563	312.503	250.02	308.319	179.061	321.33	60.8569	364.372	297.711	40.3595	170.605	211.088	163.552	300.257	238.713	142.646	0	107.088	140.452	141.098	263.727	269.728	292.626	139.602	278.755	325.323	139.944	215.061	133.811	206.928	256.145	0	218.595	214.137	203.432	171.911	132.589	142.391	244.304	230.208	145.317	0	180.653	183.867	217.119	275.237
		439	1852.8	40.2826	229.203	197.44	360.138	297.345	346.168	47.6844	245.69	302.109	49.1087	185.896	188.887	90.1766	302.389	222.382	154.086	0	117.939	106.013	88.903	247.632	171.14	368.238	137.521	277.094	306.825	202.05	185.653	0	207.786	196.519	0	197.313	63.3238	123.397	210.966	59.9138	215.022	186.723	186.28	188.392	51.0581	145.283	129.278	216.242	206.246
		440	1856.66	29.641	276.672	279.214	344.934	166.364	340.707	39.5398	343.318	280.932	96.8617	242.861	188.629	157.922	393.336	128.482	176.356	0	62.2586	90.4854	127.938	260.573	208.001	328.313	147.475	265.851	380.026	181.213	164.501	118.231	146.433	243.336	0	197.792	150.926	164.261	202.038	178.085	238.224	236.14	200.116	206.099	56.7264	166.555	219.493	248.515	196.668
		441	1860.52	55.0098	263.372	221.49	465.787	192.558	325.917	65.1439	283.12	321.972	47.8016	155.219	164.388	239.733	244.237	111.047	167.719	0	0	187.942	223.899	271.898	147.349	302.013	140.375	140.993	307.697	51.2876	130.469	23.1709	161.207	254.394	0	174.163	158.556	134.698	168.107	126.09	212.817	215.497	211.398	150.934	112.942	136.088	222.669	272.739	224.968
		442	1864.38	32.4629	201.739	280.406	385.446	222.405	322.269	46.3778	287.574	394.265	105.208	282.933	202.994	215.263	238.568	239.728	202.842	0	0	107.897	147.51	298.677	202.845	292.396	154.669	238.814	410.615	64.6243	207.836	126.957	129.047	287.321	0	202.402	147.452	145.193	231.211	160.565	269.691	170.782	145.582	172.259	62.1411	183.028	151.865	319.828	202.163
		443	1868.24	54.5517	229.674	273.243	382.621	187.89	292.659	34.1647	299.558	392.075	67.092	105.314	196.6	140.399	276.703	136.784	205.014	0	64.181	127.965	178.862	291.357	207.514	292.352	107.038	179.148	293.793	165.31	180.915	106.27	129.351	283.081	0	156.776	250.774	103.939	216.916	145.661	265.888	242.204	182.635	81.5035	109.524	125.038	219.116	276.542	121.422
		444	1872.1	33.0166	176.961	267.628	407.738	133.061	329.282	61.1634	271.82	420.482	65.7845	240.845	258.766	186.891	238.09	212.588	175.75	0	0	154.972	138.339	299.499	136.486	284.266	71.7499	275.627	356.956	133.921	138.972	72.8677	112.431	301.246	0	205.239	216.538	148.668	130.83	176.153	222.533	229.543	217.128	94.556	110.493	142.52	191.118	242.345	246.933
		445	1875.96	54.8569	366.462	218.701	441.878	186.5	352.332	96.8385	282.51	354.052	59.6313	318.881	206.492	73.8291	295.989	231.255	179.304	0	0	94.1043	121.554	256.453	216.281	310.671	150.144	239.112	329.547	57.1889	167.853	48.6762	134.832	303.567	0	59.41	256.599	120.357	157.781	187.484	228.636	202.786	241.065	111.474	89.4051	96.2298	257.551	222.303	228.619
		446	1879.82	82.2697	271.11	266.88	396.7	159.404	320.82	46.372	313.758	345.062	145.605	199.506	247.049	101.969	331.777	205.145	210.253	0	31.2865	56.6513	148.958	274.173	247.981	311.575	137.896	279.343	229.072	204.62	189.979	113.023	167.22	302.432	0	130.238	131.134	85.561	183.784	222.785	230.41	158.185	226.458	78.9768	111.38	118.512	195.211	289.984	235.863
		447	1883.68	59.0225	339.921	251.072	426.27	150.2	260.142	46.7332	303.5	357.92	51.3449	312.273	174.491	216.131	333.544	198.498	161.963	0	23.1276	52.5482	121.232	245.658	215.742	283.566	89.943	270.733	229.096	161.97	162.565	123.038	109.228	335.107	21.6197	194.765	188.45	159.639	223.299	241.642	335.838	152.422	219.688	124.794	198.927	132.673	286.366	227.286	118.581
		448	1887.54	47.3593	382.609	343.977	375.704	73.4617	306.927	28.841	234.434	311.382	127.506	287.669	254.137	135.725	307.532	186.344	243.165	0	25.2513	137.429	159.121	167.327	132.277	250.231	38.2983	184.102	333.138	148.661	141	68.613	87.847	292.231	0	159.847	197.549	154.678	267.844	181.875	304.464	186.654	165.528	47.6742	50.7524	178.834	196.461	282.946	212.415
		449	1891.4	50.1756	379.246	238.4	452.672	130.128	265.954	54.3272	303.011	338.418	97.6226	239.028	185.342	192.989	221.148	179.345	150.945	0	0	118.334	169.248	243.309	252.669	262.908	81.9095	185.438	320.288	146.939	226.216	102.711	107.827	354.077	59.9623	235.59	247.321	112.975	230.467	202.977	187.755	189.546	167.38	98.4862	59.0999	153.218	242.214	266.674	199.767
		450	1895.26	50.9275	337.016	231.83	398.177	120.061	344.602	90.6361	282.327	380.2	123.788	302.245	227.363	166.261	251.869	73.418	205.77	0	16.8902	169.188	194.4	236.099	179.112	293.08	53.6598	278.891	257.141	205.112	234.952	108.019	104.708	324.13	94.6205	183.625	322.67	80.8291	197.649	219.114	221.117	179.487	129.758	84.3595	126.111	91.2564	212.933	379.645	121.419
		451	1899.12	33.4509	461.279	248.872	414.811	221.812	381.398	122.875	273.285	288.899	85.6694	278.103	134.556	127.255	390.466	80.336	150.559	0	0	24.4529	142.676	256.356	237.719	282.583	42.3177	223.413	360.492	127.995	232.767	78.5238	92.0348	298.313	45.2546	183.6	288.074	106.652	215.599	295.382	288.25	149.239	236.652	114.163	131.49	96.9201	229.834	293.809	207.676
		452	1902.98	41.7625	391.964	259.413	370.802	117.087	395.467	98.326	232.229	342.597	0	314.334	265.431	115.333	331.776	65.481	176.683	0	0	77.2944	173.686	279.496	176.239	333.237	109.024	242.019	285.206	160.898	261.326	112.077	207.46	322.698	72.0363	199.3	294.785	149.17	209.9	224.009	234.906	152.003	235.784	153.11	175.225	105.668	209.223	293.597	154.67
		453	1906.84	0	374.465	161.89	419.468	156.89	342.788	165.773	306.161	432.616	134.293	240.384	301.523	134.564	234.85	90.0348	116.685	0	31.4159	119.516	194.931	288.909	185.611	432.218	115.568	319.398	344.128	221.756	246.858	103.522	158.967	340.124	32.1705	163.019	238.851	129.518	182.308	268.589	218.378	185.196	145.074	162.79	178.346	176.092	232.85	220.569	128.865
		454	1910.7	57.3719	474.538	215.422	394.702	202.69	355.79	122.219	313.876	444.797	109.415	387.815	263.487	153.857	263.628	130.567	217.471	0	0	170.032	176.007	232.233	251.347	317.7	132.328	256.163	345.438	192.54	219	110.447	139.055	411.6	47.0323	104.866	253.001	147.436	217.35	357.753	369.338	142.747	262.727	94.6008	149.985	126.369	262.28	282.682	169.692
		455	1914.56	25.6425	343.845	193.866	424.987	99.0796	459.835	179.742	269.764	430.558	90.8623	164.936	256.032	83.7714	271.778	186.025	242.895	23.1574	0	156.419	194.364	195.306	240.928	338.787	128.494	304.992	257.757	196.613	184.097	80.942	126.947	365.004	31.2235	108.775	335.872	164.638	176.052	270.747	344.607	209.913	209.411	74.7726	119.452	176.265	315.786	215.953	243.641
		456	1918.42	55.1988	374.211	180.234	418.852	88.7386	399.467	94.9877	236.907	426.939	143.149	270.663	265.088	0	377.425	118.167	219.079	0	22.7571	157.298	209.447	181.461	151.382	282.692	138.348	278.502	218.709	152.509	150.441	125.789	148.31	397.695	75.0327	132.874	384.263	169.315	183.836	231.155	292.524	173.036	262.452	121.117	211.716	159.517	391.527	330.732	146.147
		457	1922.28	89.0239	333.127	223.464	407.513	116.986	415.495	143.828	293.214	399.946	109.963	196.917	311.61	148.292	284.807	130.78	230.018	26.7093	28.5598	186.046	194.249	226.222	163.179	287.595	119.686	292.355	244.4	154.789	118.562	36.3446	93.7695	335.371	84.4839	83.7283	278.06	182.257	100.867	203.996	323.471	218.52	110.002	156.672	187.944	97.044	284.881	254.43	139.258
		458	1926.14	40.4859	350.278	218.511	329.495	137.485	405.511	134.736	259.508	355.313	137.071	217.557	233.395	169.588	249.621	80.323	210.921	0	27.9686	333.289	236.819	165.919	200.192	274.935	106.199	232.709	278.123	116.719	151.772	93.8918	120.972	386.507	99.6524	96.6847	329.306	143.261	208.839	193.573	286.619	208.474	158.506	162.126	156.923	169.161	347.656	247.456	147.006
		459	1930	38.4462	361.549	131.479	395.885	170.608	370.745	236.614	258.998	329.453	153.889	215.069	186.343	95.0205	340.659	152.296	195.162	21.818	53.1206	201.574	270.883	226.645	149.234	418.183	146.468	297.204	251.653	169.949	183.299	75.5028	140.454	350.714	125.044	92.2779	390.219	129.897	194.733	313.914	319.124	217.44	109.024	117.312	160.044	143.4	304.984	202.488	136.754
		460	1933.86	43.3313	397.405	266.966	435.553	85.7966	318.325	193.101	313.243	369.812	92.6718	256.794	274.753	155.694	263.584	108.772	233.044	0	0	221.382	195.832	178.62	213.072	430.67	106.471	311.171	272.223	253.363	130.475	88.7041	90.7264	303.07	165.522	169.981	331.828	120.209	218.538	293.765	307.866	185.461	111.704	187.17	191	205.937	263.155	252.458	159.003
		461	1937.72	37.6583	362.92	259.855	420.132	99.3864	516.245	254.376	315.438	400.89	139.342	168.524	243.587	190.552	295.95	96.1205	211.48	51.779	0	236.113	220.29	225.5	145.805	370.599	84.1282	299.629	345.631	153.323	146.776	21.9989	116.098	359.965	181.451	129.943	369.471	183.371	59.5622	318.38	315.598	200.96	151.114	119.079	215.59	173.773	332.183	253.196	179.446
		462	1941.58	51.0125	258.933	246.368	350.134	116.76	342.477	265.015	312.81	329.599	115.252	193.668	321.637	99.1919	322.002	76.9648	165.685	59.4091	42.7116	203.955	208.632	169.876	143.642	282.041	157.992	308.698	290.388	225.148	192.693	93.2369	128.909	348.055	141.237	145.57	277.021	130.338	109.784	341.9	307.347	234.175	244.628	163.796	274.07	180.658	339.804	233.782	202.051
		463	1945.44	74.7873	306.828	277.175	418.048	79.2444	404.684	216.651	344.328	299.965	124.632	260.317	249.022	165.987	300.187	106.907	182.807	29.6383	37.8527	239.428	274.325	283.443	88.4501	227.673	119.312	237.123	264.593	234.198	240.976	83.1745	57.679	380.672	252.204	117.001	262.833	143.255	93.844	261.039	358.451	193.175	234.114	162.995	194.317	143.947	428.353	305.712	200.127
		464	1949.3	27.5321	291.984	293.282	446.439	111.539	517.411	235.888	279.217	417.092	84.9154	232.354	298.421	187.543	297.48	69.3593	123.947	41.2549	79.2328	247.952	210.395	157.273	132.795	343.07	121.631	290.072	383.709	177.445	175.315	55.001	119.469	355.687	80.4271	132.359	325.596	209.591	74.5543	319.751	251.987	228.718	201.82	128.144	259.001	129.313	345.43	278.049	145.219
		465	1953.16	36.0926	336.807	272.655	422.308	189.474	487.315	200.383	224.33	333.942	121.173	107.442	291.47	175.17	373.32	113.228	105.163	95.3869	60.0325	248.178	202.524	243.78	136.754	318.632	172.067	277.319	431.235	185.588	222.724	117.209	96.2222	398.765	181.665	208.697	303.432	171.736	141.387	292.981	312.442	174.432	172.442	166.853	272.241	174.174	436.874	148.281	185.578
		466	1957.02	61.07	271.299	297.473	500.009	139.793	527.467	205.561	279.063	402.872	37.4827	185.909	307.464	166.639	338.824	76.4113	72.5803	37.1415	0	207.549	161.519	176.732	110.592	293.46	130.045	371.875	273.003	217.948	165.958	116.095	36.1832	326.379	200.47	54.1544	299.974	138.288	142.289	181.333	262.66	145.624	122.612	163.217	359.822	140.247	363.946	209.386	147.503
		467	1960.88	76.3439	403.604	290.806	334.273	186.306	537.146	236.968	211.362	432.604	90.3299	214.5	321.547	148.465	340.354	78.1177	124.384	115.31	33.4338	257.135	217.366	177.828	105.164	381.118	122.727	314.546	302.371	193	110.03	108.174	74.7166	357.921	150.194	128.385	325.648	168.214	190.004	269.889	317.629	205.303	246.63	121.308	204.121	161.262	409.05	293.366	130.631
		468	1964.74	42.6999	409.001	342.413	368.166	109.486	439.111	218.324	274.049	324.799	143.852	159.521	305.679	190.85	309.958	88.9512	79.3035	56.7005	42.8775	253.5	154.094	150.035	87.7064	343.202	103.015	338.969	349.88	315.056	106.281	134.693	69.2914	291.638	173.149	124.342	300.107	160.496	203.541	237.224	311.644	158.639	175.063	113.303	199.112	176.54	380.107	195.789	141.688
		469	1968.6	44.8821	368.351	357.541	347.616	102.665	477.684	239.844	232.1	397.164	94.9954	262.712	351.046	137.325	326.128	54.2964	87.4966	93.3739	0	253.947	158.453	188.728	157.925	213.348	154.695	303.412	382.596	193.926	133.011	57.7173	106.923	282.299	196.701	33.0332	410.081	113.174	260.99	203.289	290.814	107.727	268.983	104.615	289.7	121.635	409.378	214.805	213.701
		470	1972.46	86.4379	368.296	393.669	383.555	140.097	459.208	104.775	263.366	282.887	83.3166	193.415	268.859	196.181	374.709	63.8748	135.76	97.2431	0	246.657	113.85	208.099	107.811	308.912	132.117	315.642	379.969	201.358	221.267	84.3592	75.6029	328.84	129.915	73.0679	434.671	166.249	176.868	173.345	224.535	207.06	162.669	126.357	266.379	106.713	445.388	204.503	202.468
		471	1976.32	137.129	501.505	376.743	421.405	108.477	412.088	140.146	253.07	384.264	73.6382	166.213	246.716	156.724	290.238	108.143	151.776	126.881	0	211.821	110.989	264.813	99.4806	356.132	92.4124	360.369	416.97	157.195	232.299	175.584	144.574	314.071	239.981	82.8044	237.742	156.254	145.964	287.727	277.58	160.628	173.199	196.094	254.424	176.253	438.851	226.177	207.018
		472	1980.18	38.5007	490.829	270.233	402.252	98.8733	471.119	264.236	278.249	345.732	65.8496	251.063	269.166	150.973	239.845	78.7678	200.833	176.311	0	324.26	163.253	184.59	159.701	382.717	160.729	231.721	368.175	199.446	156.933	160.735	124.435	366.432	212.112	135.561	188.294	100.163	263.02	267.7	248.581	193.329	149.583	110.481	201.524	167.806	372.431	215.422	166.451
		473	1984.04	102.069	323.001	412.586	375.936	149.399	390.247	298.718	297.279	352.517	92.6058	125.002	317.707	183.893	247.635	42.1901	116.438	95.4114	0	231.91	170.234	171.959	110.968	309.01	107.447	194.36	293.49	260.522	154.978	150.398	106.308	268.989	170.072	87.4489	209.381	144.19	178.089	239.962	227.394	155.503	148.086	109.392	268.138	159.376	242.299	222.31	203.966
		474	1987.9	155.28	396.427	415.006	414.734	156.819	382.753	177.707	194.333	435.506	69.0348	237.779	395.411	161.436	277.79	73.1137	61.4216	191.613	61.8614	276.21	164.668	151.331	145.175	299.148	104.493	338.136	384.194	137.059	186.985	85.9049	94.5455	213.387	216.527	158.26	152.42	159.003	198.907	343.395	224.525	174.389	165.315	129.073	382.558	163.576	335.831	249.101	204.869
		475	1991.76	190.313	450.456	353.69	331.409	168.588	403.953	153.484	204.804	364.124	61.7336	152.098	264.951	191.747	295.728	38.8858	66.4842	66.8149	40.3395	212.122	169.362	181.256	134.283	298.162	171.392	211.311	331.049	144.304	116.95	141.311	112.75	255.479	268.095	200.562	250.209	149.751	206.143	263.488	179.978	97.804	169.004	72.7762	301.625	89.1918	288.503	270.088	169.202
		476	1995.62	139.029	357.615	346.538	455.356	129.604	421.248	270.262	206.353	351.286	130.093	197.898	250.291	178.473	271.37	74.1751	144.194	146.272	28.158	296.212	177.283	204.186	70.8107	391.33	107.353	179.462	501.614	178.756	58.9304	159.6	125.042	347.474	226.024	123.397	274.166	97.9169	127.479	268.331	184.053	117.474	143.103	192.606	375.529	40.4587	386.207	254.2	153.974
		477	1999.48	178.227	407.72	375.448	393.863	197.107	383.79	250.867	301.467	368.955	59.1046	284.242	295.191	170.12	358.287	114.693	64.9538	164.464	0	246.08	161.855	102.894	123.263	312.104	121.273	185.825	413.02	155.588	69.4571	79.8742	97.4468	305.518	255.92	86.8349	354.93	127.803	219.807	247.604	232.943	164.541	81.4893	113.004	184.436	147.923	298.31	230.491	217.21
		478	2003.34	154.859	391.079	344.659	367.861	170.236	469.873	214.185	205.805	386.074	80.0163	222.633	201.673	238.505	310.786	67.0525	183.261	148.047	29.951	303.437	157.201	129.392	154.626	278.718	117.742	186.473	288.79	152.733	121.908	138.136	91.1346	344.2	267.731	202.385	270.987	126.599	243.634	221.416	222.209	217.676	197.41	194.859	366.39	103.067	325.554	233.14	195.219
		479	2007.2	182.384	418.904	466.47	356.653	187.556	418.562	252.574	247.436	409.572	66.5628	255.751	220.511	135.108	299.58	65.0902	144.537	216.094	0	268.688	169.211	162.928	179.282	274.093	95.6221	182.273	387.235	165.915	37.4509	154.264	91.939	300.63	302.665	140.028	283.109	214.157	140.503	202.124	204.401	252.657	164.735	132.548	314.368	123.16	297.66	327.985	162.64
		480	2011.06	219.896	364.738	423.249	321.563	145.763	488.972	150.97	162.391	343.122	119.795	141.24	286.034	169.923	316.037	35.4825	95.1946	167.473	38.4934	274.287	141.96	175.649	150.727	270.406	92.6408	199.909	410.958	107.173	50.2445	167.056	59.8361	338.66	326.437	153.542	307.064	175.907	199.344	267.179	278.767	174.345	83.5944	103.834	280.709	114.001	275.172	256.46	151.952
		481	2014.92	144.396	417.921	460.502	345.589	163.753	379.674	201.463	187.598	349.998	122.361	282.021	329.817	200.173	313.176	49.2791	65.0933	165.779	0	238.814	158.932	213.265	144.533	290.266	0	205.834	377.269	95.7308	41.8951	150.455	79.8053	309.495	191.961	176.288	289.527	179.289	129.681	296.348	224.503	200.168	49.0869	106.409	262.64	103.659	221.908	370.69	161.148
		482	2018.78	112.342	338.476	416.743	366.149	105.078	315.633	216.157	219.235	503.669	96.12	255.516	301.647	233.961	367.949	27.0724	47.7815	119.745	49.2618	164.58	135.97	152.286	223.833	272.543	32.4931	228.973	370.563	206.188	62.1341	158.733	57.4033	348.384	295.261	60.7244	300.63	211.692	215.984	280.269	196.423	272.615	0	113.852	350.88	126.118	260.024	273.774	167.557
		483	2022.64	262.186	481.456	516.476	372.087	136.639	333.722	200.3	222.799	418.049	92.3321	168.032	317.479	229.536	310.979	57.6444	131.118	122.877	0	177.609	153.464	156.914	127.622	300.698	129.503	257.673	318.368	69.8724	46.5592	119.22	102.201	361.884	261.091	163.566	274.661	172.346	48.8805	265.021	209.59	226.89	111.277	130.134	317.842	121.636	296.829	311.004	185.937
		484	2026.5	203.496	407.008	473.831	336.995	138.205	323.734	198.873	362.292	436.564	119.718	244.721	254.861	185.245	314.632	53.878	39.7424	69.5766	26.6422	278.24	110.237	131.789	91.0224	334.473	230.04	212.18	224	65.8066	44.3779	123.545	51.7361	373.088	213.521	199.774	119.445	210.706	112.001	241.344	170.896	250.81	77.4039	201.186	256.441	64.5553	210.741	305.554	152.616
		485	2030.36	202.646	413.569	419.518	338.233	171.696	326.952	178.937	199.211	349.934	144.152	163.777	236.674	207.288	341.213	109.827	114.988	193.783	0	167.331	62.3113	146.645	75.4219	297.419	112.444	228.864	299.431	113.27	29.9835	155.992	111.026	370.003	217.624	154.577	254.982	201.342	247.277	228.729	189.736	186.099	103.496	87.0499	353.933	78.5311	203.001	208.857	166.23
		486	2034.22	160.581	423.541	485.663	405.746	146.768	354.819	185.168	248.118	364.019	69.7112	196.434	293.227	168.605	273.993	83.8151	81.8266	131.863	0	185.547	165.689	127.081	110.888	310.587	151.075	250.327	290.488	184.432	28.3325	172.158	90.423	437.846	162.312	38.1547	251.8	193.34	220.901	205.675	231.912	189.977	118.547	132.772	259.882	32.5018	254.131	276.416	128.503
		487	2038.08	186.975	301.716	459.568	341.846	155.544	374.38	210.853	224.086	360.207	118.108	126.876	138.771	220.905	233.074	143.598	33.2337	134.042	26.2687	210.01	246.987	188.813	130.66	279.711	101.016	226.31	297.76	166.555	53.884	118.92	70.2978	324.039	222.685	159.994	228.451	229.434	172	326.303	134.975	228.39	82.0511	149.782	286.939	118.849	192.253	338.931	188.087
		488	2041.94	171.999	306.953	449.309	344.277	159.11	363.906	93.9327	236.575	426.426	84.0908	209.184	162.497	164.652	250.031	34.4231	42.9565	141.719	0	244.069	198.65	104.886	146.934	344.689	54.5605	294.515	232.443	78.9238	41.1856	129.546	56.4108	293.25	181.659	93.9017	269.166	186.243	137.476	273.445	174.644	200.468	190.232	159.302	198.849	95.0416	278.635	423.496	175.279
		489	2045.8	211.016	383.562	488.432	343.415	192.722	386.391	171.085	139.393	282.264	63.4114	183.864	258.122	232.647	291.447	99.7178	59.1668	123.254	0	220.64	248.133	139.716	86.9666	323.758	140.192	265.77	298.181	75.6684	74.7664	94.1755	77.0672	246.55	168.397	129.631	259.079	278.683	176.101	175.577	165.798	221.719	161.171	135.875	248.988	98.112	231.615	277.452	193.039
		490	2049.66	186.727	297.729	487.429	304.594	205.912	437.106	228.4	275.422	478.885	91.4298	107.205	152.758	147.865	284.424	77.685	87.2631	172.089	21.2722	194.461	122.229	166.995	167.295	236.244	125.142	244.605	299.523	59.249	48.5013	130.559	0	366.479	311.584	55.8986	181.402	261.925	231.168	181.367	92.0504	223.564	128.556	114.511	222.814	133.555	246.028	409.472	162.508
		491	2053.52	168.554	391.592	512.006	392.435	180.885	412	184.449	195.996	396.653	28.1764	234.874	127.911	202.32	293.679	200.98	68.5302	126.148	54.0525	184.31	184.252	232.832	124.23	290.953	161.799	200.095	274.336	90.2755	68.7267	128.01	65.8529	260.353	296.989	38.3183	337.351	211.68	129.196	238.517	209.12	207.513	110.96	131.166	283.909	95.2009	198.575	287.709	124.032
		492	2057.38	233.94	348.203	474.811	236.979	198.482	359.957	108.541	252.944	424.119	125.462	123.727	154.654	174.357	254.286	88.6057	44.5772	120.735	29.3185	264.788	293.117	157.651	179.795	163.053	158.603	269.273	231.902	157.332	60.2484	86.5082	58.9887	338.854	253.427	101.828	230.265	212.456	181.811	107.684	206.484	157.465	195.805	122.339	259.752	107.445	316.318	250.245	103.888
		493	2061.24	298.93	322.806	507.109	256.449	181.371	362.927	219.848	255.043	397.468	34.5032	231.909	113.541	81.2117	315.626	103.236	109.265	156.922	39.758	231.901	240.549	92.5676	144.838	253.244	181.077	217.852	190.39	76.275	33.5224	192.082	29.5562	273.701	122.636	214.323	244.92	173.952	73.8131	161.458	111.611	93.646	143.53	141.036	208.036	107.561	195.371	359.204	99.2059
		494	2065.1	227.505	354.651	419.888	268.396	278.578	411.819	151.829	255.391	475.717	0	109.387	164.131	139.289	282.862	154.356	68.6651	97.2421	0	245.485	269.775	94.329	82.2043	308.397	31.5163	184.736	285.457	207.872	93.0139	219.345	89.2105	367.911	239.103	117.787	263.339	254.866	87.3406	248.205	132.814	127.009	157.341	146.751	147.543	97.5012	263.964	337.397	78.4836
		495	2068.96	205.752	368.459	488.318	259.277	248.279	286.749	165.869	240.984	448.116	62.1573	133.868	105.296	111.361	309.765	149.608	69.7411	184.95	0	191.176	181.414	124.211	95.1784	211.515	92.6214	297.261	338.458	227.272	99.3384	189.203	76.2239	273.825	221.181	84.5968	233.244	214.222	146.409	191.184	197.308	172.392	180.51	140.431	216.363	204.12	261.542	297.692	168.804
		496	2072.82	238.497	343.733	439.706	263.876	179.876	477	257.071	191.796	467.387	30.6846	115.335	71.0759	113.702	278.757	156.784	81.1975	244.592	0	223.778	209.509	40.1434	159.111	331.236	82.1791	331.324	222.985	117.965	67.9262	126.619	64.6605	340.772	286.292	112.968	242.919	232.396	73.1486	157.775	201.256	168.315	71.8563	206.029	199.52	122.631	275.678	342.283	138.678
		497	2076.68	229.364	327.615	504.469	282.183	253.081	340.235	209.546	253.875	348.872	54.0493	155.292	107.799	119.85	255.672	125.262	97.4031	178.074	0	203.746	189.294	101.726	198.44	367.711	111.087	207.87	305.657	91.8986	67.4477	94.8151	138.946	237.266	346.718	77.0402	242.384	194.237	112.482	188.238	171.036	203.774	120.435	137.319	277.75	172.061	217.46	465.057	85.7964
		498	2080.54	241.935	283.124	537.342	300.883	288.865	327.417	206.04	335.598	326.367	88.9549	64.0826	122.052	127.61	275.915	133.136	29.0309	286.821	0	142.905	187.456	43.3474	174.339	342.447	46.6836	194.902	272.524	182.346	95.9714	155.244	172.479	231.671	291.384	77.2701	175.64	200.207	134.748	182.756	170.865	234.442	215.243	55.1152	175.243	204.13	139.112	341.835	88.7891
		499	2084.4	234.18	351.724	437.313	360.595	264.261	310.3	238.706	234.376	389.991	92.2141	100.087	110.098	93.8519	258.763	187.808	136.166	220.375	0	184.097	210.167	68.7334	120.19	255.58	71.1114	341.152	194.465	137.563	56.9984	192.601	107.388	270.662	363.823	40.6653	252.613	267.066	55.4174	138.077	97.9472	194.697	151.565	72.6829	59.1951	215.027	262.089	325.307	88.5361
		500	2088.26	134.069	347.922	531.915	268.735	231.51	388.163	185.004	211.594	377.04	68.8228	98.88	119.417	101.726	290.642	253.482	38.4794	205.369	0	132.767	184.093	109.476	133.514	265.724	84.8049	275.592	276.249	0	53.8411	271.051	131.446	259.313	298.993	41.8473	243.911	220.965	88.1888	128.126	191.644	164.764	187.529	0	243.908	172.817	287.101	384.639	100.236
		501	2092.12	135.18	227.881	422.234	225.323	310.547	323.596	229.737	248.635	376.929	62.4214	84.1398	117.691	133.265	248.257	222.917	100.453	251.494	0	137.092	222.476	111.005	147.32	266.267	68.784	299.646	287.025	77.6493	53.8946	211.094	170.605	277.197	281.042	121.894	274.749	199.349	51.8244	175.775	245.24	207.714	170.242	116.187	176.447	222.131	233.244	409.445	55.996
		502	2095.98	280.404	328.706	501.5	318.512	214.752	338.582	286.732	260.719	305.248	51.1914	0	119.955	133.711	306.999	217.615	102.01	210.001	0	142.761	249.476	151.632	154.631	251.82	80.6338	215.01	270.521	108.291	86.8791	201.395	226.839	237.527	333.395	82.8918	172.829	186.511	92.7601	188.896	214.377	216.424	202.951	58.23	188.924	190.576	222.176	473.771	93.0137
		503	2099.84	164.661	263.305	449.498	288.209	233.29	349.174	173.172	240.312	313.753	57.7238	88.2926	124.339	115.618	274.515	209.806	69.4502	258.932	0	63.9625	163.281	77.6967	197.039	318.16	82.4947	252.303	180.175	102.254	133.158	192.76	202.218	313.765	301.927	157.28	268.251	195.647	87.6865	166.74	199.136	173.583	186.334	76.3397	178.939	153.867	171.745	401.506	85.7269
		504	2103.7	197.344	290.55	395.555	260.913	255.828	256.284	212.749	264.83	237.552	100.525	128.97	131.951	140.208	299.937	217.65	114.023	267.694	0	128.674	133.645	91.9634	201.566	291.25	185.718	315.849	147.738	93.4629	62.7248	130.904	149.233	264.998	380.302	146.467	289.965	237.38	106.027	97.6033	303.631	228.133	265.177	26.8045	140.311	176.711	105.712	527.39	134.905
		505	2107.56	184.493	276.224	466.425	283	299.816	240.063	145.033	197.101	283.018	39.8871	66.4391	99.6521	101.723	310.77	177.301	119.192	243.524	0	119.618	171.636	136.449	211.498	288.764	58.6678	251.436	233.997	64.937	63.954	158.23	195.815	199.297	330.964	34.1191	175.568	214.085	119.35	140.395	187.382	253.364	118.366	30.5166	173.352	145.638	203.644	410.948	103.085
		506	2111.42	213.743	239.312	567.207	259.859	313.409	238.414	190.343	212.92	348.309	123.31	45.767	139.006	164.703	300.194	331.297	172.852	207.367	0	106.612	221.535	102.914	211.114	390.956	82.3738	295.748	209.863	45.8976	28.8887	178.26	137.801	258.864	321.08	81.2311	330.36	235.182	72.4055	157.755	194.68	189.87	140.148	26.1398	180.007	231.648	289.739	425.409	38.5785
		507	2115.28	228.895	174.482	483.926	145.497	279.191	223.641	179.241	216.761	256.681	75.7356	93.7917	123.851	66.7164	179.674	305.249	136.772	233.662	0	122.591	202.765	66.7943	112.966	340.999	91.9135	268.3	162.226	77.1606	44.7828	200.439	163.139	196.507	378.759	44.1065	324.829	112.417	124.369	90.7866	118.488	162.918	181.329	81.1027	187.838	149.036	268.51	470.141	80.2183
		508	2119.14	127.774	241.951	416.377	150.469	216.187	340.79	38.8911	149.449	253.822	64.3748	95.2417	146.303	122.478	303.284	215.34	151.419	280.61	0	131.193	245.365	91.1904	119.444	277.354	82.6818	293.672	196.548	86.6413	37.582	200.548	269.859	243.357	317.502	79.2955	310.812	125.039	51.9296	131.168	130.966	243.783	155.893	89.4672	146.809	228.106	191.975	492.657	90.4122
		509	2123	110.803	222.238	437.845	277.932	234.954	287.899	158.173	158.669	226.275	72.5933	130.622	59.508	123.32	302.307	265.586	92.2894	255.886	0	82.1328	269.546	80.9221	208.299	279.591	0	240.005	170.015	103.161	76.3358	239.33	195.638	221.483	322.632	59.0046	225.955	142.182	23.2017	171.122	115.485	265.146	195.841	29.3742	123.126	128.387	217.914	436.869	64.0291
		510	2126.86	203.459	230.291	421.46	241.741	353.756	303.928	174.262	221.552	199.77	86.9308	124.409	108.611	139.764	259.354	279.251	138.263	296.717	0	125.269	265.85	117.412	109.121	317.727	73.6974	244.565	135.355	174.435	48.9072	154.112	205.799	280.836	416.715	0	343.832	172.54	105.337	173.292	272.475	244.435	241.36	89.5117	107.43	164.927	172.016	420.052	75.513
		511	2130.72	197.693	275.086	395.043	251.053	306.49	267.178	156.213	134.164	288.739	36.7246	104.069	133.432	83.2845	242.031	185.253	88.4903	307.352	0	67.0511	322.949	38.4024	178.089	314.784	47.6786	249.834	157.294	101.509	56.3589	275.166	247.809	215.635	372.216	43.9816	320.069	154.067	33.1381	141.532	170.916	181.543	207.747	94.4876	111.141	163.727	187.57	493.166	69.9382
		512	2134.58	203.701	198.441	393.559	139.159	377.557	300.79	204.407	162.873	209.735	0	65.1227	51.7985	77.5521	202.162	238.116	108.565	294.873	0	211.85	237.388	110.608	132.701	301.11	27.7745	303.473	147.26	151.093	93.0985	211.356	211.989	180.237	377.98	62.4164	305.037	138.091	106.653	128.952	231.595	268.842	240.012	26.9536	85.4406	200.974	182.401	397.15	50.4597
		513	2138.44	137.391	246.062	464.583	122.259	355.263	198.962	178.103	149.433	206.546	93.8747	201.266	28.944	164.235	358.169	284.51	135.144	243.497	0	139.45	226.62	115.876	119.4	327.469	35.8529	299.168	106.542	148.94	60.602	213.556	186.878	204.152	437.726	48.8862	251.993	137.113	78.0778	196.637	196.697	206.224	176.611	65.3587	228.655	159.667	238.66	420.358	84.1919
		514	2142.3	188.464	267.192	520.256	202.847	381.847	196.963	216.105	174.532	134.399	75.957	85.9751	0	143.716	258.602	286.277	208.966	149.844	33.4521	195.098	202.04	196.357	151.217	355.822	24.4314	218.788	102.736	150.765	93.6027	201.541	266.816	235.535	311.756	0	262.553	100.807	19.697	121.96	256.718	241.785	231.632	44.447	210.086	195.945	286.946	376.222	84.6124
		515	2146.16	167.247	153.303	426.469	153.543	228.212	260.772	156.885	152.921	187.27	75.7327	70.7446	39.5879	108.389	245.041	237.028	173.652	261.043	0	194.746	213.163	157.344	125.979	329.247	48.28	194.162	142.063	201.613	63.0397	231.245	197.618	305.337	294.387	0	191.424	184.372	66.3858	98.9815	192.243	182.511	181.746	120.736	139.052	146.496	214.244	418.298	40.489
		516	2150.02	172.741	174.54	465.953	153.713	338	259.46	142.918	201.56	183.861	145.91	125.514	48.6741	140.207	183.176	212.597	120.645	306.941	44.5613	192.047	211.445	114.889	197.128	342.549	43.4094	297.99	96.1096	137.438	67.5701	260.823	255.089	339.983	314.873	0	206.392	85.3065	23.4357	82.0491	138.723	269.535	244.698	96.1164	237.207	116.965	300.037	328.171	107.559
		517	2153.88	122.443	207.224	434.915	219.185	239.896	191.77	157.453	162.991	152.86	49.8576	165.903	107.689	131.46	240.427	145.283	146.958	181.021	0	236.014	285.944	126.297	187.154	271.511	89.9129	247.315	176.343	155.894	33.0291	295.488	257.379	343.878	309.124	0	194.326	44.3709	83.663	105.662	225.869	351.867	157.145	79.4771	204.681	199.592	233.356	287.25	37.3337
		518	2157.74	239.564	181.081	390.922	169.818	282.174	182.92	217.691	209.092	161.104	130.56	159.982	45.5521	214.01	277.459	84.6157	71.8936	218.673	43.5388	209.97	234.945	107.48	213.205	210.711	43.892	262.325	132.812	124.961	62.5052	278.835	240.225	275.969	346.73	66.6153	81.7586	38.7798	99.0756	93.7669	244.09	275.896	241.387	29.3529	188.134	213.168	237.673	453.264	65.5212
		519	2161.6	222.136	142.537	276.394	125.507	190.345	189.508	207.246	125.301	250.64	86.584	101.645	85.8201	188.264	177.58	209.505	158	350.908	70.2245	270.048	171.563	144.715	231.736	283.809	42.3041	258.229	95.5414	99.5266	70.8772	279.615	194.864	258.694	394.437	68.9889	127.36	131.58	79.8756	0	271.779	256.814	288.802	35.6806	89.2174	252.023	303.688	332.878	100.49
		520	2165.46	139.351	183.946	345.693	151.178	260.763	198.524	229.343	123.159	217.04	104.571	152.262	70.012	73.583	316.418	203.665	74.8218	263.133	68.9477	176.559	250.561	47.7865	257.433	281.672	54.116	330.721	112.865	190.824	106.732	245.732	183.337	280.844	333.278	0	72.0766	130.09	82.5288	95.4511	110.676	117.339	206.73	65.3976	141.224	215.544	235.311	329.318	109.545
		521	2169.32	192.508	128.646	416.215	143.807	240.27	210.831	222.936	143.84	183.458	0	41.2426	23.3259	175.945	289.431	93.206	77.5816	298.539	72.311	238.282	261.364	63.047	124.429	302.363	63.9455	292.076	91.4553	221.493	118.32	267.365	146.718	325.42	310.505	0	136.034	87.7953	58.9969	111.454	110.03	264.919	242.924	154.256	198.177	196.623	225.196	303.735	95.4449
		522	2173.18	187.983	168.78	428.467	178.136	236.686	165.229	279.313	141.875	159.694	98.5436	90.867	61.045	153.524	186.843	211.393	97.165	299.405	0	208.471	135.009	86.57	222.571	363.887	23.2394	205.151	136.174	78.8465	119.698	280.588	254.901	324.678	303.63	0	155.818	111.612	109.15	104.836	241.061	218.916	164.502	101.968	221.869	184.269	199.836	315.993	77.0151
		523	2177.04	252.04	104.944	423.548	102.37	207.35	224.899	299.239	219.137	127.8	159.183	0	81.2907	180.334	274.161	191.796	140.751	310.332	41.8127	249.01	118.722	85.6521	174.806	322.699	35.7162	250.692	126.209	125.008	65.955	159.711	301.033	288.763	314.943	32.4588	73.482	66.1513	0	0	270.394	248.768	218.299	47.7127	144.37	148.562	264.397	257.991	87.6871
		524	2180.9	25.5332	135.731	431.658	202.864	149.799	185.93	276.013	150.363	152.539	240.202	137.222	117.305	214.277	189.827	186.399	107.952	303.81	55.7855	214.66	198.096	100.377	206.838	240.873	85.5394	289.994	79.0027	93.1176	89.0833	238.933	254.546	264.763	235.059	64.9894	95.4316	78.8708	85.6111	132.176	210.689	214.215	203.899	93.6418	204.869	169.099	249.587	310.833	31.6239
		525	2184.76	112.686	114.387	361.935	152.958	192.857	115.817	250.12	155.518	122.375	160.503	71.0618	114.66	180.47	259.771	212.374	144.992	230.447	86.7993	201.37	182.114	91.2876	224.53	308.093	81.0434	183.081	80.5745	44.6717	50.9226	266.864	169.399	299.858	284.606	18.4544	101.045	0	106.764	87.8955	204.137	210.129	245.743	38.5724	75.6587	226.436	175.302	289.554	0
		526	2188.62	234.591	203.958	449.815	164.633	165.667	112.791	201.288	98.2535	135.018	119.364	87.3814	127.539	247.782	353.727	85.9352	143.218	253.572	62.0594	206.198	169.163	123.485	226.128	342.897	129.006	264.96	116.22	163.883	90.5157	219.082	208.276	176.413	236.588	26.2942	141.595	23.8968	77.447	86.925	335.074	249.324	228.343	94.7473	129.532	267.444	219.31	282.077	55.0512
		527	2192.48	175.138	149.201	432.189	103.346	152.235	100.174	250.473	164.789	154.897	108.703	61.8333	105.54	143.657	279.551	217.658	114.87	315.339	64.9422	211.889	193.713	30.0218	285.293	322.951	99.8067	241.363	122.879	168.974	48.5416	283.028	255.678	263.999	349.303	0	102.616	42.0425	35.2227	94.0361	144.64	244.224	218.789	87.9672	87.0026	194.066	298.665	325.181	35.6051
		528	2196.34	190.876	20.9332	378.145	108.406	132.57	205.683	252.224	167.418	102.928	144.948	72.123	108.36	147.042	256.523	139.344	96.4853	321.316	104.664	196.841	192.727	70.3512	211.033	269.795	106.55	246.34	100.919	165.98	67.3759	228.131	271.219	197.4	294.849	0	118.785	47.8782	43.7352	62.3516	94.3919	169.275	189.353	102.124	103.46	254.383	206.876	370.286	82.4137
		529	2200.2	300.899	60.0223	358.056	148.237	157.795	56.3417	188.409	98.5867	90.0473	132.273	96.9928	36.3606	227.315	323.422	190.308	0	317.612	90.1411	84.4746	170.983	55.4072	191.624	324.365	0	253.441	111.655	121.152	82.2794	190.611	212.267	214.743	273.553	27.3325	132.291	58.9429	97.6957	145.598	222.419	245.32	228.571	184.765	123.409	117.245	174.86	304.17	75.3354
		530	2204.06	133.185	105.867	420.01	134.535	188.869	166.378	250.57	157.023	119.262	109.519	50.9392	67.0491	231.417	309.83	184.833	19.9191	289.362	111.684	35.1247	147.384	60.1083	214.358	330.385	58.8066	180.626	84.1733	155.99	100.035	161.638	225.207	209.62	241.666	0	154.543	35.8691	75.6703	97.3589	214.751	281.686	204.722	184.404	130.583	250.034	184.272	303.924	80.8972
		531	2207.92	200.239	132.02	423.717	127.922	213.278	105.113	249.58	144.89	135.406	91.9871	88.3004	53.6654	173.946	302.059	149.054	69.4784	233.335	107.482	139.537	217.227	48.563	259.066	228.073	146.976	314.284	164.712	158.685	123.379	187.975	257.544	179.478	304.762	65.8518	117.605	81.5311	149.078	125.51	191.377	277.958	251.266	126.549	158.602	150.438	293.001	315.813	53.4297
		532	2211.78	143.621	112.881	394.772	111.325	165.883	157.18	216.936	49.503	64.5603	129.799	48.7563	94.5835	229.105	362.05	198.691	35.8314	372.692	141.455	175.717	190.609	0	213.754	338.602	147.436	288.869	43.6289	201.663	86.5499	190.316	261.732	242.316	273.943	38.2957	205.021	51.3618	0	143.771	242.98	247.128	275.806	153.909	59.9016	216.558	147.405	164.562	95.2921
		533	2215.64	193.779	103.526	363.785	119.908	148.669	103.662	211.609	97.0602	153.014	99.7598	83.0082	0	157.982	332.496	129.085	108.922	218.795	139.543	192.845	259.916	131.902	282.621	227.277	130.987	246.382	55.1874	198.304	39.7304	213.971	277.482	256.396	245.778	0	244.552	35.8631	155.092	166.674	275.213	191.202	238.527	118.741	116.093	291.26	227.105	297.728	101.866
		534	2219.5	154.087	189.497	397.699	128.053	166.828	120.1	277.782	128.67	132.978	134.071	69.082	0	237.541	245.604	146.693	32.9286	359.863	90.5165	185.968	263.299	60.2058	142.358	318.713	130.365	326.483	43.1578	110.92	85.9934	180.375	228.363	278.843	295.646	56.846	158.652	101.846	55.8755	156.892	263.36	230.938	166.004	115.413	92.8592	255.566	243.476	378.153	64.4585
		535	2223.36	93.7888	118.486	502.373	154.589	163.415	118.372	269.849	161.445	95.7503	136.492	72.0598	0	164.303	373.701	208.661	30.181	249.077	208.58	195.31	241.684	0	309.089	261.372	81.2246	276.54	55.2937	45.4706	30.0527	226.831	258.634	223.29	266.094	101.848	136.83	48.5472	45.9021	97.4189	137.403	222.513	241.365	153.816	62.6754	276.881	229.498	232.821	52.7289
		536	2227.22	117.388	168.064	497.92	109.594	148.525	86.5282	267.932	114.433	119.044	107.979	87.0876	44.2695	254.86	291.683	165.362	41.28	340.439	141.544	124.708	243.187	74.8915	186.385	321.852	101.312	137.218	48.1099	127.245	71.2092	111.881	261.467	257.732	211.843	67.2719	249.858	68.465	147.45	174.041	133.913	301.588	191.624	108.435	34.6306	262.083	228.298	275.692	101.094
		537	2231.08	131.331	44.0126	389.621	125.178	243.061	80.6956	281.161	164.761	118.161	135.815	82.3004	58.3959	145.763	382.17	97.4036	73.6312	282.528	172.957	208.51	182.754	0	201.201	156.657	168.06	239.005	72.7195	0	33.3267	195.502	271.629	254.389	280.337	21.9132	199.312	33.8979	84.761	116.549	153.526	162.707	189.849	174.382	53.5616	289.129	186.457	232.49	74.7505
		538	2234.94	165.406	152.305	438.175	130.119	159.684	94.0154	366.715	116.989	90.6606	120.779	0	27.5534	203.559	299.024	201.558	74.1454	254.158	174.674	147.667	165.11	93.8259	165.484	284.738	117.569	255.794	75.3832	89.532	31.5656	258.076	281.464	229.858	273.231	60.9248	158.591	35.22	105.304	129.461	209.336	261.589	232.487	128.185	70.9348	231.698	210.979	174.482	66.792
		539	2238.8	157.543	96.6679	413.553	138.703	121.671	107.927	291.053	198.514	180.402	75.1937	39.2621	49.4751	167.712	361.43	112.778	124.81	254.281	166.195	172.854	298.16	49.7523	203.645	301.034	85.0209	189.23	87.7594	98.1578	54.4123	225.162	249.894	202.353	274.897	82.6427	53.6508	55.8795	121.634	56.7797	206.307	293.26	207.482	136.458	85.9818	223.785	234.697	271.047	78.3787
		540	2242.66	262.785	79.4412	414.047	96.9129	106.084	159.14	216.852	165.041	123.715	90.1929	35.948	85.9524	101.679	382.033	121.518	49.1881	160.418	104.123	160.355	232.76	70.4646	186.683	269.044	106.552	175.218	91.1128	118.271	86.683	273.215	221.319	189.582	369.286	59.9639	141.697	43.6009	111.989	134.902	170.063	162.559	194.322	157.631	56.9507	255.189	251.343	191.526	126.644
		541	2246.52	173.962	89.7263	405.498	154.983	174.215	129.985	211.579	152.343	74.4615	83.7818	0	55.4195	176.165	361.055	172.516	42.2194	215.353	149.999	71.7532	226.978	65.5528	177.719	305.046	99.2606	141.926	51.7686	0	39.6841	251.673	233.259	149.21	247.832	148.132	105.763	30.4982	117.389	202.593	196.882	196.575	230.349	71.6431	77.6739	233.973	195.673	183.514	124.966
		542	2250.38	155.794	181.595	367.995	148.071	117.444	145.276	289.339	156.572	97.4389	116.792	36.7692	85.9103	171.185	268.62	119.616	93.3606	309.964	125.854	88.9038	116.754	34.986	208.371	266.392	164.025	216.335	102.133	71.2741	56.3057	226.645	208.115	264.975	255.825	78.3845	0	38.9608	153.781	202.464	253.626	156.243	194.038	130.3	74.3834	137.784	228.328	237.705	49.4892
		543	2254.24	82.322	171.592	386.915	137.964	180.766	132.323	325.714	109.508	101.842	131.692	30.7255	128.379	223.618	359.013	111.49	63.9435	208.27	218.09	157.664	215.444	52.0555	145.555	244.822	161.315	190.222	98.7692	66.0968	27.8997	185.436	288.641	194.587	348.87	101.088	0	25.4451	145.735	178.107	194.234	123.133	190.373	157.681	0	212.861	229.047	250.296	107.132
		544	2258.1	177.555	163.6	361.266	99.649	155.505	136.094	294.495	136.592	135.909	90.0197	20.3437	51.2743	152.464	383.149	145.843	55.4865	247.265	147.399	70.7281	177.095	0	243.625	263.677	116.419	109.729	151.864	54.7924	91.5218	181.138	188.234	236.298	338.297	67.9599	118.506	54.2433	170.547	90.1215	229.126	251.855	197.617	94.2414	34.245	151.93	190.543	219.704	50.9633
		545	2261.96	191.724	156.209	272.796	72.7982	182.184	77.8182	311.348	198.95	95.1417	112.841	21.2946	70.4657	96.7066	406.04	66.9381	42.7808	206.826	138.421	136.781	111.167	23.3327	229.911	212.634	84.2597	166.013	69.7609	41.8552	61.3637	261.421	214.501	330.06	266.514	72.7011	64.5631	50.054	137.061	176.606	244.69	166.041	177.079	224.025	0	183.247	264.329	243.065	49.7936
		546	2265.82	168.272	123.541	291.222	93.7	228.601	64.5212	283.665	166.03	101.229	138.079	21.6349	62.5424	106.306	401.025	137.07	38.9784	194.367	215.44	106.46	192.795	114.15	278.585	254.503	79.5896	85.0291	75.7469	29.4994	57.4351	295.509	210.567	300.102	246.611	45.7231	47.1513	0	105.125	163.692	198.913	173.184	191.491	143.897	47.3145	248.232	222.358	228.663	60.3582
		547	2269.68	169.136	41.628	294.876	101.594	202.698	147.062	301.996	150.978	151.943	125.174	40.1778	91.8327	116.698	375.322	136.011	140.896	229.372	153.783	100.197	195.22	50.3424	200.116	247.925	106.796	154.837	105.468	78.5666	90.8693	283.551	176.483	265.654	338.04	26.6925	124.558	19.7285	108.931	152.442	230.732	140.388	157.816	50.3167	65.9744	250.886	277.734	185.607	58.9586
		548	2273.54	170.493	150.959	250.911	88.0314	98.7884	141.823	331.703	149.164	121.831	111.776	59.3247	56.5003	120.203	412.38	65.8853	108.715	312.843	156.639	140.616	164.976	73.6113	228.988	211.412	124.085	188.815	80.918	41.5973	56.0881	177.779	204.38	318.909	267.731	122.764	53.0027	39.9319	109.072	161.768	234.839	153.953	120.083	160.852	57.5666	168.469	261.341	189.455	26.3589
		549	2277.4	203.127	148.243	333.522	111.36	143.201	117.587	331.584	132.794	133.316	78.1449	0	51.6398	129.68	448.001	127.987	54.3148	212.762	228.853	65.7798	239.87	107.694	162.389	294.74	138.813	170.949	99.8991	45.0846	0	241.693	175.685	291.687	335.89	58.4137	74.8515	53.2714	117.32	132.901	284.44	262.668	126.164	96.7697	0	242.18	263.551	192.082	0
		550	2281.26	164.375	206.169	314.976	123.165	48.1784	85.2879	214.239	150.611	163.618	149.449	0	70.1368	156.86	383.772	97.0098	70.7264	215.333	90.0021	90.6748	127.685	114.89	285.416	255.326	103.339	141.965	99.7607	78.4677	65.7472	249.069	194.297	333.568	246.88	96.8333	127.623	34.4655	105.628	77.4993	231.693	172.696	122.913	92.6605	55.9437	243.01	290.908	157.903	23.922
		551	2285.12	156.461	157.817	278.64	82.4349	98.7338	109.775	213.909	142.403	184.8	105.97	34.5786	56.9352	116.355	320.772	74.4431	162.799	111.664	191.962	96.8037	203.182	116.438	294.254	187.26	80.9391	181.956	79.6825	52.8068	49.2085	214.706	158.802	360.791	397.568	68.7284	94.2305	34.3941	81.3699	71.6773	228.396	176.623	87.4546	105.684	23.8474	181.832	335.425	220.959	0
		552	2288.98	164.315	214.452	221.771	119.875	161.858	138.099	373.12	183.927	141.762	121.059	53.4216	71.4871	134.491	327.704	54.626	85.5508	160.541	160.283	64.2668	278.971	144.823	233.524	126.137	118.815	125.647	83.2995	0	52.0709	314.58	249.286	269.152	238.604	118.657	30.1884	52.8066	113.244	113.473	184.996	178.9	128.509	166.582	68.2458	226.601	304.27	171.099	65.683
		553	2292.84	150.484	153.212	252.673	156.362	129.376	68.8834	243.1	93.6963	150.542	65.1149	110.831	83.2926	124.711	285.903	102.078	77.2314	187.395	105.735	113.839	136.797	54.0202	172.927	261.996	132.644	135.91	92.7017	49.0706	0	220.645	226.4	329.656	289.613	55.5612	53.1613	76.3942	124.482	168.68	239.26	178.778	89.052	127.233	55.4885	247.07	402.532	163.391	0
		554	2296.7	128.911	104.461	309.155	171.743	173.429	138.458	373.724	18.0739	139.424	104.048	0	44.5725	78.2744	282.781	153.578	105.443	94.9551	205.456	164.75	220.07	77.3578	320.155	187.425	117.993	131.718	168.63	79.5586	46.4998	290.847	194.167	290.56	310.15	79.4039	52.8635	71.3791	94.3479	124.446	240.798	199.218	150.043	123.93	62.0848	292.257	340.881	212.484	0
		555	2300.56	100.583	69.9929	252.795	159.065	172.521	117.67	344.53	104.137	159.385	93.4683	28.4795	137.502	82.36	281.956	80.1039	135.166	153.168	183.474	123.493	121.919	90.7035	263.605	123.786	160.95	135.92	130.476	66.1212	21.5582	386.383	302.044	355.104	193.375	37.8698	30.2167	97.7114	74.7749	145.765	214.239	210.501	61.9644	91.7879	104.667	220.49	309.184	245.755	26.7725
		556	2304.42	151.716	201.762	260.402	190.831	148.544	136.324	356.961	179.31	246.028	192.191	0	92.0288	127.189	319.722	118.271	88.657	90.034	161.844	148.413	171.353	175.089	318.06	235.718	48.8844	98.9589	75.4186	26.0511	45.4798	375.906	289.108	423.385	166.234	71.0069	34.9106	49.2583	37.0366	124.686	175.651	185.848	96.0658	164.15	118.371	165.457	213.096	180.953	20.2525
		557	2308.28	120.436	211.909	251.428	150.745	110.897	164.78	379.514	155.143	257.657	141.385	32.6281	97.7322	64.8146	311.887	115.598	48.1968	80.5661	188.068	88.0068	205.813	183.531	253.257	201.681	167.642	95.3357	105.38	0	47.9617	292.66	219.719	402.14	304.141	67.516	155.032	120.671	65.3049	166.424	223.513	258.653	107.335	95.957	152.616	240.612	226.219	196.211	0
		558	2312.14	62.1154	198.067	313.634	165.223	139.73	86.9867	358.153	95.6774	203.589	98.0937	0	85.2555	45.7052	249.213	151.48	166.86	142.221	58.9437	133.441	278.869	182.226	251.189	198.66	153.654	137.767	205.341	70.8598	48.1516	313.581	263.489	410.519	193.725	46.4315	56.3889	127.818	27.9376	131.813	205.535	156.991	85.6938	66.7868	98.5749	245.148	182.167	165.26	33.7882
		559	2316	183.132	219.998	250.226	121.831	162.843	153.064	393.191	101.824	204.798	152.868	32.1236	104.601	42.6104	288.427	81.8745	135.837	184.702	136.641	101.253	200.299	138.804	180.989	239.747	103.39	113.338	149.389	0	30.5964	303.7	270.336	407.538	246.058	34.5556	94.6886	98.0028	43.7691	146.299	278.379	237.236	74.9108	140.533	99.9584	332.668	193.509	51.205	0
		560	2319.86	49.6624	110.713	260.51	132.783	82.9708	101.773	360.885	148.143	244.797	54.3313	34.1445	118.66	38.9397	258.692	176.346	144.758	162.054	148.427	75.402	261.554	106.814	280.2	218.822	153.287	99.3538	178.38	70.5189	59.5039	249.527	264.523	397.423	295.02	35.0748	102.924	112.822	63.6785	71.5175	286.05	241.11	99.2333	146.601	123.341	310.04	255.473	182.57	0
		561	2323.72	120.66	153.041	320.85	106.958	127.266	139.329	404.823	143.803	193.586	136.157	0	178.55	34.8903	249.434	178.25	149.281	136.948	128.121	67.9859	167.519	150.796	284.936	208.199	133.915	105.516	179.919	36.8132	25.1095	304.404	228.802	405.84	198.383	31.6631	135.572	114.177	102.091	119.799	288.121	238.975	29.3638	191.442	96.1062	283.188	212.473	156.045	34.3417
		562	2327.58	145.069	133.79	322.691	92.3296	148.962	148.232	353.659	198.151	223.799	185.869	94.0248	136.24	83.4995	341.684	170.67	97.5056	216.152	132.446	83.5934	185.007	141.899	266.322	148.188	150.32	166.551	159.625	25.7733	85.8342	285.587	177.982	365.024	223.712	0	146.583	124.692	76.374	146.934	233.466	293.637	118.11	188.87	99.6858	232.052	186.594	161.76	0
		563	2331.44	145.208	216.412	209.872	72.0509	131.681	124.465	367.122	135.024	268.585	179.847	40.0045	117.532	65.5063	199.508	197.86	89.1968	96.0885	187.863	61.025	181.074	138.675	213.127	154.018	179.697	127.297	143.225	27.4233	90.6323	261.748	194.976	374.02	247.123	0	62.734	116.173	48.2197	107.754	351.034	311.586	110.951	137.397	169.93	210.268	223.774	116.38	0
		564	2335.3	91.0386	137.387	415.743	125.102	140.896	139.532	318.403	150.738	373.507	144.429	80.3051	104.349	77.1042	328.034	155.354	146.055	129.221	198.077	85.6488	264.969	161.194	261.306	228.711	103.461	128.739	111.723	45.9422	158.051	195.061	310.309	348.521	287.658	39.9668	78.9609	115.14	65.1672	93.7673	272.214	244.234	131.675	143.163	67.3435	236.899	171.057	131.077	0
		565	2339.16	123.192	182.216	333.363	131.03	97.2227	211.562	306.593	113.737	259.761	157.077	93.8512	126.156	47.0455	250.219	168.837	146.147	51.8517	231.168	120.019	283.316	160.285	189.792	233.704	21.0597	127.83	135.823	22.0397	0	306.629	256.101	394.627	282.516	50.9006	67.0214	141.609	0	64.1839	245.014	213.638	104.957	75.5582	163.591	274.733	249.576	218.074	0
		566	2343.02	153.497	182.126	234.936	112.293	110.8	179.648	390.536	126.188	267.822	90.7967	194.532	145.224	0	317.377	147.149	158.884	110.627	84.7103	92.6151	242.816	138.734	209.633	190.708	48.7355	149.599	185.168	0	93.0397	132.252	265.096	398.626	266.168	35.128	142.624	96.6403	0	110.358	256.862	273.888	166.212	102.654	216.058	215.105	123.801	235.637	0
		567	2346.88	61.4538	196.548	286.465	180.581	98.7942	184.788	301.957	230.854	219.505	163.659	0	119.06	50.8176	228.127	192.862	124.9	172.197	142.719	115.184	186.956	170.503	260.013	273.434	82.6669	167.437	145.343	0	124.318	219.868	218.644	375.745	281.618	66.225	47.2657	116.069	51.0273	117.947	229.162	217.768	113.15	119.083	127.932	206.555	150.444	226.765	0
		568	2350.74	24.1013	189.354	270.024	233.013	71.4566	214.333	388.157	179.922	194.922	270.122	50.6081	190.997	55.4306	206.175	198.52	156.734	90.4249	191.514	67.2775	306.232	141.648	207.428	199.899	96.6861	143.512	149.377	0	114.615	204.049	251.011	387.443	267.313	71.5785	0	150.065	55.6328	134.386	228.914	239.714	95.3369	140.128	97.0653	213.827	130.078	263.577	0
		569	2354.6	46.8204	210.569	225.888	149.375	90.3954	202.916	180.12	208.82	355.56	209.575	24.7293	177.947	80.2174	274.322	163.083	151.16	94.9467	164.03	91.881	172.326	219.391	186.384	276.047	157.848	181.29	97.4839	0	83.2151	183.611	284.624	385.329	216.294	0	55.4656	150.715	131.746	148.604	306.405	296.023	114.975	116.691	136.462	203.542	245.863	293.561	0
		570	2358.46	67.2795	196.731	303.708	193.873	68.1484	143.046	203.59	228.866	267.567	229.911	99.931	93.0629	0	268.651	163.803	156.277	129.967	120.409	63.9884	126.077	218.833	186.379	292.99	43.5128	143.791	77.2807	0	123.876	151.233	239.284	380.715	135.081	55.038	108.599	130.316	61.7138	166.904	183.137	314.128	90.9485	129.16	213.54	248.949	376.991	194.077	0
		571	2362.32	121.854	140.852	329.489	195.763	57.2233	228.123	290.129	207.405	279.207	322.745	135.321	181.072	74.7407	276.705	194.476	152.977	170.174	142.05	113.313	218.825	117.19	228.893	156.065	40.7538	56.6457	66.2191	92.5198	206.265	197.531	225.047	463.156	226.531	75.1509	90.0413	119.373	59.2296	138.19	331.208	259.68	110.747	130.201	128.923	239.905	218.015	245.472	0
		572	2366.18	123.438	167.56	347.184	217.695	38.6743	201.329	291.123	202.282	303.356	260.395	71.5051	153.36	65.3513	262.088	194.562	116.48	221.605	228.156	23.2313	162.55	182.428	181.184	238.703	65.869	184.091	151.861	0	119.951	210.629	245.251	354.771	159.055	20.5527	55.017	176.646	21.3854	149.803	246.054	258.922	70.6062	126.263	181.67	262.414	192.329	257.157	0
		573	2370.04	175.709	124.191	292.577	202.774	167.741	255.489	189.09	210.337	273.41	317.286	67.5305	269.542	57.8076	276.278	261.319	136.021	166.068	213.689	71.7397	201.862	172.85	148.593	225.621	102.129	154.994	115.195	20.5041	173.223	166.876	244.315	301.113	232.665	28.56	58.6321	123.367	77.8805	166.189	312.724	242.551	75.2987	129.761	137.31	245.308	223.187	270.2	0
		574	2373.9	67.1212	168.224	337.396	275.922	67.3031	300.382	307.032	282.415	314.362	254.518	114.538	126.37	75.6618	302.587	266.582	226.976	149.846	147.443	114.443	181.115	106.719	243.388	244.063	117.758	109.708	78.6209	0	211.705	134.191	266.783	273.929	261.49	0	73.8829	110.958	66.1983	160.288	246.064	350.584	51.7809	49.3693	179.418	282.259	246.738	276.442	0
		575	2377.76	0	128.393	343.445	247.373	46.4231	232.774	260.131	323.139	303.102	320.083	108.329	159.817	59.4144	274.758	212.923	166.105	156.613	131.991	136.056	208.004	152.607	204.653	284.861	85.7204	142.565	88.8574	46.9483	179.727	168.711	212.137	204.844	248.183	0	87.863	153.368	65.3634	157.94	247.974	284.2	0	98.2931	171.829	175.732	286.246	214.897	0
		576	2381.62	74.9752	211.95	304.281	169.873	76.0127	259.642	291.628	192.321	305.233	327.703	146.499	238.715	65.5135	222.48	257.972	187.492	226.039	185.304	96.8092	237.363	143.675	151.67	240.884	25.7561	165.185	50.9962	0	157.565	143.248	210.047	253.119	263.507	72.351	130.633	95.5736	75.5947	154.949	195.129	310.245	61.0131	144.619	137.366	237.041	269.608	250.203	0
		577	2385.48	65.1736	161.106	340.752	214.824	47.4324	251.127	248.407	250.714	269.939	290.933	113.225	205.472	112.786	263.556	245.24	136.681	124.621	88.7732	53.8568	213.626	135.908	196.212	278.839	21.8567	242.419	29.1724	40.2034	84.6504	103.56	203.759	274.444	242.36	0	47.1602	140.053	81.5014	142.255	238.981	231.657	36.8655	108.693	147.459	222.378	174.465	266.582	0
		578	2389.34	100.668	146.871	314.623	284.337	106.009	272.363	232.279	205.517	246.575	256.063	76.0114	173.748	0	176.003	340.328	285.303	257.718	161.809	25.9507	265.375	171.191	116.339	313.2	124.088	185.582	70.297	0	184.889	161.908	221.579	253.735	254.028	24.1261	54.6657	98.2842	51.2343	153.248	211.7	246.753	47.409	155.169	237.993	289.147	225.847	272.937	0
		579	2393.2	141.1	171.541	401.952	262.681	41.7941	294.664	257.631	190.551	304.168	280.453	210.439	184.856	69.5897	156.349	251.872	196.415	141.37	194.905	120.762	150.153	116.695	202.844	250.903	64.3039	181.158	59.7537	63.9752	158.417	124.717	209.871	306.72	182.188	38.0322	110.121	72.2624	109.607	157.228	266.59	214.368	19.4208	104.422	220.989	254.549	196.51	241.074	0
		580	2397.06	73.5043	190.2	438.969	133.422	88.8074	222.504	196.051	276.129	308.216	243.653	78.3957	235.032	33.1371	238.47	272.525	157.167	127.382	140.978	81.8663	316.699	285.777	171.464	310.948	88.5999	171.78	69.3757	0	153.382	114.503	259.256	321.159	278.192	0	92.2341	135.964	89.3642	143.075	299.743	245.125	92.6735	126.138	153.275	287.149	241.907	275.431	0
		581	2400.92	139.949	155.589	373.602	219.782	53.132	341.018	223.384	179.897	285.465	300.953	0	175.567	0	177.455	214.461	187.353	150.611	94.7436	73.1784	254.207	215.484	164.814	265.083	25.9814	161.736	20.2997	36.0296	166.331	94.2733	196.475	304.095	289.912	26.6133	111.087	71.3056	119.188	113.096	286.497	244.112	53.4465	178.276	125.845	280.871	219.374	259.889	0
		582	2404.78	96.9586	214.635	387.766	206.536	98.2575	327.124	148.727	162.507	201.722	344.204	62.5671	252.592	41.0192	262.833	405.182	223.601	155.054	85.0498	70.0696	226.062	153.618	114.549	307.96	150.856	179.312	78.3973	0	142.261	112.371	221.643	279.538	254.412	0	29.5212	119.337	45.676	85.2862	198.325	242.466	54.4726	100.204	195.809	297.921	277.938	338.157	0
		583	2408.64	68.7844	200.946	313.441	271.894	81.2631	297.476	93.9604	117.936	248.351	310.134	139.484	282.483	0	306.943	274.985	244.268	88.8865	199.082	0	283.833	127.355	95.9324	288.31	43.2594	203.716	0	28.5266	187.847	123.194	145.409	280.811	314.403	30.0874	123.828	127.735	120.067	86.1399	248.366	202.914	0	142.391	236.28	280.681	258.089	367.056	0
		584	2412.5	114.542	218.334	327.27	230.266	75.9481	310.519	219.969	149.331	254.452	280.234	159.19	207.479	0	260.749	344.395	275.366	179.843	185.334	121.835	211.433	234.098	123.771	272.428	40.7713	161.119	48.4218	0	136.355	88.304	180.043	275.169	238.871	25.509	75.3112	19.9818	97.0776	118.186	281.352	192.596	0	125.992	170.758	386.172	224.565	266.142	0
		585	2416.36	92.3063	123.766	311.545	172.475	141.844	260.856	190	171.996	146.632	331.584	82.0597	293.735	75.429	262.492	213.383	309.618	108.083	175.786	73.3027	281.946	177.015	109.121	315.563	42.6285	218.871	24.5902	53.6978	104.491	133.278	203.982	319.608	177.985	19.5191	38.5568	0	104.32	64.3119	206.126	224.716	0	98.4442	181.649	345.453	293.313	326.311	0
		586	2420.22	119.992	140.363	396.993	217.768	92.0584	321.431	183.516	96.8787	238.807	351.993	142.401	257.777	37.7508	261.096	275.026	296.62	138.938	186.738	76.7949	252.913	179.551	147.366	291.951	0	209.525	36.9054	46.8512	143.662	119.159	154.498	330.732	206.162	0	88.3601	36.8697	113.001	87.3719	235.567	226.603	63.5467	136.795	207.169	342.396	263.969	389.713	0
		587	2424.08	94.6279	230.804	353.319	266.524	54.8626	294.136	195.428	150.042	167.209	288.657	185.293	353.075	45.4682	264.46	298.302	298.16	129.369	143.51	60.8924	237.632	207.487	161.653	226.705	57.5756	213.708	50.6146	0	157.136	109.921	207.297	309.697	257.698	20.784	85.711	75.7009	99.8436	141.141	217.839	191.211	0	89.2937	185.95	407.746	359.954	277.854	0
		588	2427.94	74.449	175.508	460.595	273.971	93.6744	330.172	170.756	135.218	200.669	381.555	186.31	225.947	51.7135	220.887	248.447	331.958	0	150.172	93.6831	162.752	143.895	165.739	338.758	20.069	183.818	0	0	191.487	109.869	220.676	324.478	225.578	0	50.946	30.9807	61.1744	52.7106	304.298	212.485	0	118.955	97.7316	345.246	451.413	286.918	0
		589	2431.8	86.9672	149.126	370.234	265.761	81.8751	298.614	154.098	129.551	201.598	388.299	42.4371	278.114	26.8685	241.304	263.502	229.515	215.535	134.408	64.2264	171.472	160.776	178.187	331.244	0	263.309	0	43.5047	169.308	91.4693	138.096	308.443	194.728	0	119.902	36.3589	89.5279	117.254	292.647	273.224	0	60.9122	258.543	314.577	327.319	296.913	0
		590	2435.66	123.876	163.406	379.762	170.011	113.595	360.083	181.461	102.158	250.384	398.889	176.065	324.364	60.7138	164.63	238.094	193.804	171.123	110.045	82.9324	239.354	180.454	162.836	291.688	0	218.882	43.7042	0	150.607	103.187	176.197	254.822	279.873	0	111.884	17.695	168.209	165.917	322.297	208.224	17.0987	168.883	165.437	321.522	346.731	277.555	0
		591	2439.52	137.701	261.752	356.919	198.051	86.7682	303.873	250.503	107.918	178.387	265.805	119.871	306.085	92.893	101.992	282.303	239.699	184.136	213.394	85.6025	148.111	165.521	206.202	307.231	49.2385	296.511	0	0	131.446	113.183	181.922	279.437	311.491	0	152.774	28.1245	149.764	102.217	257.66	222.553	40.6296	206.036	214.809	311.739	298.258	256.22	0
[truncated: 20 more columns]

## Sheet: Average Background
				SptId_13	SptId_17	SptId_18	SptId_19	SptId_21	SptId_22	SptId_23	SptId_24	SptId_25	SptId_28	SptId_29	SptId_30	SptId_31	SptId_33	SptId_34	SptId_35	SptId_36	SptId_38	SptId_39	SptId_40	SptId_42	SptId_44	SptId_46	SptId_47	SptId_48	SptId_49	SptId_51	SptId_52	SptId_54	SptId_56	SptId_57	SptId_58	SptId_60	SptId_61	SptId_62	SptId_64	SptId_66	SptId_67	SptId_69	SptId_70	SptId_71	SptId_72	SptId_73	SptId_77	SptId_78	SptId_80
		0	158.26	185.611	0	0	0	0	0	0	0	0	0	0	0	0	0	0	0	0	0	0	0	0	0	0	0	0	0	0	0	0	0	0	0	0	0	0	0	0	0	0	0	0	0	0	0	0	0
		1	162.12	136.325	0	0	0	0	0	0	0	109.65	0	0	0	0	0	0	0	146.197	0	0	0	0	0	0	0	0	0	0	0	0	0	0	0	0	0	0	0	0	0	0	0	0	0	0	0	0	0
		2	165.98	0	0	0	0	0	0	0	0	0	0	0	0	0	0	0	0	0	0	0	0	0	0	0	0	0	0	0	0	0	0	0	0	0	0	0	0	0	0	0	0	0	0	0	0	0	0
		3	169.84	0	0	0	0	0	0	0	0	0	0	0	0	0	0	0	0	0	0	0	0	0	0	0	0	0	0	0	0	0	0	0	0	0	0	0	0	0	0	0	0	0	0	0	0	0	0
		4	173.7	0	0	0	0	0	0	0	0	0	0	0	0	0	0	0	0	0	0	0	177.956	0	0	0	0	0	0	0	0	0	0	0	0	0	0	0	0	0	0	0	0	0	0	0	0	0	0
		5	177.56	0	0	0	0	0	0	0	0	0	0	0	0	0	0	0	0	0	0	0	0	0	0	0	0	0	0	0	0	0	0	0	0	0	0	0	0	0	0	0	0	0	0	0	0	0	0
		6	181.42	0	0	0	0	0	0	0	0	0	0	0	0	0	0	0	0	0	0	0	0	0	0	0	0	0	0	0	0	0	0	0	0	0	0	0	0	0	0	0	0	0	0	0	0	0	0
		7	185.28	0	0	0	0	0	0	0	0	0	0	0	0	0	0	0	0	0	0	0	0	0	0	0	0	0	0	0	0	0	0	0	0	0	0	0	0	0	0	0	0	0	0	0	0	0	0
		8	189.14	0	0	0	0	0	0	0	0	0	122.794	0	0	0	0	0	0	0	0	0	0	0	0	0	0	0	0	0	0	0	0	0	0	0	0	0	0	0	0	0	0	0	0	0	0	0	0
		9	193	0	0	0	0	0	0	0	0	0	0	0	0	0	0	0	0	0	0	0	0	0	0	0	0	0	0	0	0	0	0	0	0	0	0	0	0	0	0	0	0	120.949	0	0	0	0	0
		10	196.86	0	0	0	0	0	0	0	0	0	0	0	0	0	0	0	0	0	0	0	0	0	0	0	0	0	0	0	0	0	0	0	0	0	0	0	0	0	0	0	0	0	0	0	0	0	0
		11	200.72	0	0	0	0	0	0	0	0	0	0	0	0	0	0	0	0	0	0	0	0	175.551	0	0	0	0	0	0	0	0	0	0	0	0	0	0	0	0	0	0	0	0	0	0	0	0	0
		12	204.58	0	0	0	0	0	0	0	0	0	0	0	0	0	0	0	0	0	0	0	118.699	0	0	0	0	0	0	138.178	0	0	0	0	0	0	0	0	0	0	0	0	0	0	0	0	0	0	0
		13	208.44	0	0	0	0	0	0	0	171.821	0	0	0	0	0	0	0	0	0	0	0	0	0	0	0	0	0	0	0	0	0	0	0	0	0	0	0	0	0	0	0	0	157.235	0	0	0	0	0
		14	212.3	0	0	0	0	0	0	0	0	0	0	0	0	0	0	0	0	0	0	0	0	0	0	172.024	0	0	0	0	0	0	0	0	0	0	0	0	0	0	0	0	0	0	0	0	0	178.051	0
		15	216.16	0	0	0	0	0	0	0	0	0	179.853	0	0	0	0	0	0	0	0	0	0	0	0	0	0	0	0	0	0	0	0	0	0	0	0	0	0	0	0	0	0	0	0	0	0	0	0
		16	220.02	0	0	0	0	0	0	0	0	0	0	0	0	0	0	0	0	0	0	0	0	0	0	0	0	172.908	0	0	0	0	0	0	0	0	0	0	0	0	0	0	0	0	0	0	0	0	0
		17	223.88	0	0	0	0	0	0	0	0	0	0	0	0	0	0	0	0	0	0	0	0	0	0	0	0	0	0	0	0	0	0	0	0	0	0	0	0	0	0	0	0	0	0	0	0	0	0
		18	227.74	0	0	0	0	0	0	0	0	0	0	0	0	0	0	0	0	0	0	0	0	0	0	0	0	185.509	0	0	0	0	0	0	0	0	0	0	0	0	0	0	0	0	0	0	0	0	0
		19	231.6	0	0	0	0	0	0	0	0	0	0	0	0	0	0	0	0	0	0	0	0	0	0	0	0	182.911	178.356	0	0	0	0	0	0	0	0	0	0	0	0	0	0	0	0	0	0	0	0
		20	235.46	0	0	0	0	0	0	0	0	0	0	0	0	0	0	0	0	0	0	0	0	0	0	0	0	184.26	0	0	0	0	0	0	0	0	0	0	0	0	0	0	0	0	0	0	0	0	0
		21	239.32	0	0	0	0	0	0	0	0	0	0	0	0	0	0	0	0	0	0	0	0	0	0	0	0	0	0	0	0	0	0	0	0	0	0	0	0	0	0	0	0	0	0	0	0	0	0
		22	243.18	0	0	0	0	0	0	0	0	0	0	0	0	0	0	0	0	0	0	0	0	0	0	0	0	182.135	0	0	0	0	0	0	0	0	0	0	0	0	0	0	0	0	0	0	0	0	0
		23	247.04	0	0	0	0	0	0	0	0	0	0	0	0	0	0	0	0	0	0	0	0	0	0	0	0	188.741	0	0	0	0	0	0	0	0	0	0	0	0	0	0	0	0	0	0	0	0	0
		24	250.9	0	0	0	0	0	0	184.18	0	0	0	0	0	0	0	0	0	184.369	0	0	0	0	0	0	0	0	0	0	0	0	0	0	0	0	0	0	0	0	0	0	0	0	0	0	180.237	0	0
		25	254.76	194.284	0	0	0	0	0	0	0	0	0	0	0	0	0	0	0	0	0	0	0	0	0	0	0	184.179	0	0	0	0	0	0	144.492	0	0	0	0	0	0	175.329	0	0	0	0	0	0	0
		26	258.62	0	0	0	0	0	0	0	0	0	0	0	0	0	0	0	0	0	0	0	0	0	0	0	0	181.657	0	0	0	0	0	0	0	0	0	0	0	0	0	0	0	0	0	0	0	0	0
		27	262.48	148.783	0	0	0	0	0	0	0	0	0	175.27	0	0	0	0	0	0	0	0	0	0	0	0	0	176.766	0	0	0	0	0	0	0	0	0	0	0	0	0	0	0	0	0	0	0	0	0
		28	266.34	0	0	0	0	0	0	0	0	0	0	0	0	0	0	0	0	0	0	0	0	0	0	0	0	191.669	0	0	0	0	0	0	147.861	0	0	0	0	0	0	0	0	0	0	0	0	0	171.467
		29	270.2	0	0	0	0	0	0	0	0	0	0	0	0	0	0	0	0	0	0	0	0	0	0	0	140.03	180.54	0	0	0	0	0	0	0	0	0	0	0	0	0	0	0	0	0	0	0	0	134.221
		30	274.06	0	0	0	0	0	0	177.98	0	0	0	0	174.147	0	0	0	0	0	0	0	0	0	0	0	0	185.797	0	0	0	0	0	0	0	0	0	0	0	0	0	0	0	0	0	0	0	0	0
		31	277.92	0	0	0	0	0	0	0	0	0	0	0	0	0	0	0	0	0	0	0	0	0	0	0	0	189.71	0	0	0	0	0	0	0	0	0	0	0	0	0	0	0	0	0	0	0	0	0
		32	281.78	0	0	0	0	0	0	0	0	0	0	0	0	0	0	0	0	0	0	0	0	0	0	0	0	187.191	0	0	0	0	0	0	0	0	0	0	0	0	0	0	0	0	0	0	0	0	0
		33	285.64	0	0	0	0	0	0	0	0	0	0	0	0	0	0	0	0	0	0	0	0	0	0	0	0	184.792	0	0	0	0	0	0	0	0	0	0	0	0	0	0	0	0	0	0	0	0	0
		34	289.5	0	0	0	0	0	0	0	0	0	0	0	0	0	0	0	0	0	0	0	0	0	0	0	0	180.872	0	0	0	0	0	0	0	0	0	0	0	0	0	0	0	0	0	0	0	0	0
		35	293.36	0	0	0	0	0	161.965	0	0	0	0	0	0	0	0	0	0	0	0	0	0	0	0	0	0	185.45	0	0	0	0	0	0	0	0	0	0	0	0	0	0	0	0	0	0	0	0	0
		36	297.22	0	0	0	0	0	0	0	0	0	0	0	0	0	0	0	0	0	0	0	0	0	0	0	0	182.532	0	0	0	0	0	0	0	0	0	0	0	0	0	0	0	0	0	0	175.828	0	0
		37	301.08	0	0	0	0	0	0	0	0	0	0	0	0	0	0	0	0	0	0	0	0	0	0	0	0	181.625	0	0	0	0	0	0	0	0	0	0	0	0	0	0	0	0	0	0	0	0	0
		38	304.94	0	0	0	0	0	0	0	0	0	0	0	0	0	0	0	0	0	0	0	0	0	0	0	0	187.412	0	0	0	0	0	0	0	124.253	0	0	0	0	0	0	0	0	0	0	0	0	0
		39	308.8	127.073	0	0	0	0	0	0	0	0	0	0	0	0	0	0	0	0	0	0	0	0	0	0	0	192.636	0	0	0	0	0	0	0	0	0	0	0	0	0	0	0	0	0	0	0	0	0
		40	312.66	180.366	0	0	0	0	0	0	0	0	0	0	0	0	0	0	0	0	0	0	0	0	0	0	0	191.263	0	0	0	0	0	0	0	0	0	0	0	0	0	0	0	0	0	0	0	0	0
		41	316.52	0	0	0	0	0	0	0	0	0	0	0	0	0	0	0	0	0	0	0	0	0	0	0	0	184.631	0	0	0	0	0	0	0	0	0	0	0	0	0	0	0	0	131.598	0	0	0	0
		42	320.38	0	0	0	0	0	0	0	0	0	0	0	0	0	0	0	0	0	0	0	0	0	0	0	0	181.665	0	0	0	0	0	0	0	0	0	0	0	0	0	0	0	0	0	0	0	0	0
		43	324.24	0	0	0	0	0	0	0	0	0	0	0	0	0	0	0	0	0	0	0	0	0	0	0	0	190.582	0	0	0	0	0	0	0	0	0	0	0	0	0	0	0	0	0	0	0	0	0
		44	328.1	0	0	0	0	0	0	0	0	0	0	0	0	0	0	0	0	0	0	0	0	0	0	0	0	188.134	0	0	0	0	0	0	0	0	0	0	0	0	0	0	0	0	0	0	0	0	0
		45	331.96	132.38	0	0	0	0	0	0	0	0	0	0	0	0	0	0	0	0	0	0	0	0	0	0	0	187.432	0	0	0	0	0	0	0	0	0	0	0	0	126.592	0	0	0	0	0	0	0	0
		46	335.82	0	0	0	0	0	0	0	0	0	0	0	0	0	0	0	0	0	0	0	0	0	0	0	0	190.728	0	0	0	0	0	0	0	0	0	0	0	0	0	0	0	0	0	0	0	0	0
		47	339.68	0	0	0	0	0	0	0	0	0	0	0	0	0	0	0	0	0	0	0	0	0	0	0	0	191.198	169.81	0	0	0	0	0	0	0	0	0	0	0	0	0	0	0	0	0	0	0	0
		48	343.54	0	0	0	0	0	180.024	0	0	177.277	0	0	0	0	0	0	0	0	0	0	0	0	0	0	0	182.686	0	0	0	0	0	0	0	0	0	0	0	0	0	0	0	0	174.896	0	0	0	0
		49	347.4	0	0	0	0	0	0	0	0	0	0	174.699	0	0	0	0	0	0	0	0	0	0	0	0	0	205.007	176.372	0	0	0	0	0	0	0	0	0	0	0	0	0	0	0	0	0	0	0	0
		50	351.26	0	0	0	0	0	0	163.023	0	0	0	0	0	0	0	0	0	0	0	0	0	0	0	0	0	194.579	170.723	0	0	163.101	0	0	0	0	0	0	0	0	174.174	0	0	0	0	0	0	0	0
		51	355.12	0	0	0	0	0	0	0	0	0	0	0	0	0	0	0	0	0	0	0	0	0	0	0	0	198.931	0	0	0	0	0	0	0	0	0	0	0	0	0	0	0	0	0	0	0	0	0
		52	358.98	0	0	147.477	0	0	0	0	0	0	0	0	0	0	0	0	0	0	0	0	0	0	0	0	0	188.349	0	0	0	0	0	0	0	0	0	0	0	0	0	0	0	0	0	0	0	0	0
		53	362.84	0	0	0	0	0	0	0	0	0	0	0	0	0	0	0	0	0	0	0	0	0	0	0	0	189.391	172.124	0	0	0	0	0	0	0	0	0	0	0	0	0	0	0	0	0	0	0	0
		54	366.7	0	0	0	0	0	0	0	0	0	0	0	0	0	0	0	0	0	0	0	0	0	0	0	0	186.24	173.295	0	0	0	0	0	0	0	0	0	0	0	169.54	0	0	0	0	0	0	0	0
		55	370.56	0	0	0	0	0	0	0	0	0	0	0	0	0	0	0	0	0	0	0	0	0	0	0	0	192.209	176.67	0	0	0	0	0	0	0	0	0	0	0	0	0	0	0	0	0	0	0	0
		56	374.42	0	0	0	0	0	0	0	0	0	0	0	0	0	0	0	0	0	0	0	0	0	0	0	0	193.947	175.336	0	0	0	0	0	0	0	0	0	0	0	165.073	0	0	0	0	0	0	0	0
		57	378.28	0	0	0	0	0	0	0	0	0	0	0	0	0	0	0	0	0	0	0	0	0	0	0	0	198.235	167.548	0	0	0	0	0	0	0	0	0	0	0	0	0	0	0	0	0	0	0	0
		58	382.14	0	0	0	0	0	0	0	0	0	0	0	0	0	0	0	0	0	0	0	0	0	0	0	0	191.628	170.444	0	0	0	0	0	0	0	0	0	0	0	0	0	0	0	0	0	0	0	0
		59	386	0	0	0	0	0	0	0	0	0	0	0	0	0	0	0	0	0	0	0	0	0	0	0	0	199.647	176.863	0	0	0	0	0	0	0	0	0	0	0	169.476	0	0	0	0	0	0	0	0
		60	389.86	0	0	0	0	0	0	0	0	0	0	0	0	0	0	0	0	0	0	0	0	0	0	0	0	188.404	177.032	0	0	0	0	0	0	0	0	0	0	0	0	0	0	0	0	0	0	0	0
		61	393.72	0	0	0	0	0	0	0	0	0	0	0	0	0	0	0	0	0	0	0	0	0	0	0	0	188.964	0	0	0	0	0	0	0	0	0	0	0	0	0	0	0	0	0	0	0	0	0
		62	397.58	0	0	0	0	0	0	0	0	0	0	0	0	0	0	0	0	0	0	0	0	0	0	0	0	190.723	173.829	0	0	0	0	0	0	0	0	0	0	0	171.827	0	0	0	0	0	0	0	0
		63	401.44	0	0	0	0	0	0	0	0	0	0	0	0	0	0	0	0	0	0	0	0	0	0	0	0	198.681	175.096	0	0	0	0	0	0	0	0	0	0	0	0	0	0	0	0	0	0	0	0
		64	405.3	0	0	0	0	0	0	0	0	0	0	0	0	0	0	0	0	0	0	0	0	0	0	0	0	198.053	171.221	0	0	0	0	0	0	0	0	0	0	0	0	0	0	0	0	0	0	0	0
		65	409.16	0	0	0	0	0	0	0	0	0	0	0	0	0	0	0	0	0	0	0	0	0	0	0	0	195.148	165.403	0	0	0	0	0	0	0	0	0	0	0	0	0	0	187.038	0	0	0	0	0
		66	413.02	180.377	0	0	0	0	0	0	0	0	0	0	0	0	0	0	0	0	0	0	0	0	0	0	0	189.87	172.266	0	0	0	0	0	0	0	0	0	0	0	0	0	0	0	0	0	0	0	0
		67	416.88	0	0	0	0	0	0	0	0	0	0	0	0	0	0	0	0	0	0	0	0	0	0	0	0	191.353	168.444	0	0	0	0	0	0	134.786	0	0	0	0	0	0	0	179.604	0	0	0	0	0
		68	420.74	0	0	0	0	0	0	0	0	0	0	0	0	0	0	0	0	0	0	0	0	0	0	0	0	189.395	174.288	0	0	0	0	0	0	0	0	0	0	0	164.583	0	0	184.56	0	0	0	0	0
		69	424.6	185.839	0	0	0	0	0	0	0	0	0	0	0	0	0	0	0	0	0	0	0	0	0	0	0	194.165	0	0	0	0	0	0	0	0	0	163.415	179.371	0	172.525	0	0	0	0	0	0	0	0
		70	428.46	0	0	0	0	187.207	177.134	0	0	0	0	0	0	0	0	0	0	0	0	0	0	0	0	0	0	187.649	0	0	0	0	0	0	0	0	0	169.401	0	0	0	0	0	0	0	0	0	0	0
		71	432.32	179.817	0	0	0	0	0	0	0	0	0	0	0	0	0	0	0	0	0	0	0	0	0	0	0	181.973	166.831	0	0	0	0	0	0	0	0	0	180.205	0	169.339	0	0	0	0	0	0	0	0
		72	436.18	183.314	0	0	0	0	0	0	0	0	0	0	0	0	0	0	0	0	0	0	0	0	0	0	0	183.662	170.694	0	0	0	0	0	0	0	0	180.395	181.402	0	0	0	0	174.705	0	0	159.896	0	0
		73	440.04	0	0	0	0	174.91	0	0	0	0	0	0	0	0	0	0	0	0	0	0	0	0	0	0	0	186.625	167.841	0	0	0	0	0	0	0	0	174.677	176.81	0	171.758	0	0	0	0	0	0	0	0
		74	443.9	183.143	0	0	0	187.283	184.55	0	0	0	0	0	0	0	0	139.359	0	0	0	0	169.019	0	0	0	0	187.159	164.254	0	0	0	0	181.602	0	0	0	170.835	180.303	0	0	0	0	177.381	0	0	0	0	0
		75	447.76	0	0	0	0	189.139	0	0	0	0	0	0	0	0	0	0	0	0	180.481	0	0	156.363	0	0	0	181.755	0	0	0	0	0	0	0	0	0	180.814	183.023	0	0	0	0	0	0	0	0	0	0
		76	451.62	188.423	0	0	0	190.695	0	0	0	0	0	0	0	0	0	0	0	0	0	0	0	0	0	0	0	188.247	0	0	0	0	0	181.738	0	0	0	183.605	175.447	0	173.023	0	0	0	0	0	155.193	0	0
		77	455.48	182.514	0	0	0	180.874	180.429	0	0	0	0	0	0	0	0	0	0	0	174.021	0	0	0	0	0	0	196.036	167.985	171.661	0	0	0	0	0	0	0	165.544	185.241	0	180.99	0	0	0	0	0	0	0	0
		78	459.34	183.433	0	0	0	182.758	0	0	0	0	0	0	0	0	0	0	0	0	0	0	0	0	0	0	0	193.027	0	0	0	0	0	0	0	0	0	174.796	187.221	0	0	0	0	172.809	0	0	0	0	0
		79	463.2	180.385	0	0	0	0	0	0	0	0	0	0	0	0	0	0	0	0	0	0	0	0	0	0	0	186.703	168.772	0	0	0	0	0	0	0	0	176.055	185.355	0	178.544	0	0	176.212	0	0	0	0	0
		80	467.06	184.478	0	0	0	0	180.657	0	0	0	0	0	0	0	0	0	0	0	176.028	0	0	0	180.07	0	0	185.768	0	0	0	0	0	0	0	0	0	178.976	175.026	0	173.282	0	0	177.097	0	0	0	0	0
		81	470.92	177.462	0	0	0	0	182.848	0	0	0	0	0	0	0	0	0	0	0	174.904	0	0	0	0	0	0	189.339	0	0	0	0	0	0	0	0	0	181.711	179.21	0	179.45	0	0	170.165	0	0	0	0	0
		82	474.78	175.409	0	0	0	185.578	176.576	0	0	0	0	0	0	0	0	0	0	0	176.675	0	0	0	0	0	0	189.574	0	0	0	0	0	0	0	0	0	177.489	176.447	0	169.316	0	0	0	0	0	0	0	0
		83	478.64	0	0	184.349	0	0	183.715	0	0	0	0	0	174.1	160.115	0	0	0	0	171.577	0	0	0	0	0	0	188.304	177.244	0	0	0	183.778	0	0	0	0	179.016	183.716	0	171.542	0	0	147.968	0	0	0	0	0
		84	482.5	191.255	0	179.582	0	180.856	183.389	0	0	0	0	0	175.5	0	0	0	0	0	174.934	0	137.369	0	0	0	0	196.02	0	0	0	0	0	0	0	0	0	180.725	188.894	0	0	0	0	167.72	0	0	0	0	0
		85	486.36	178.37	0	0	0	187.519	183.079	0	0	0	0	0	0	0	0	0	0	0	174.671	0	0	0	0	0	0	189.478	0	0	0	0	0	0	0	0	0	182.466	174.892	0	171.889	0	0	171.209	0	0	0	0	0
		86	490.22	189.31	0	182.763	0	0	192.609	0	0	0	0	0	0	0	0	0	0	0	176.81	0	0	0	0	0	0	191.086	0	0	0	0	0	0	0	0	0	175.265	180.548	0	0	0	0	176.428	0	0	0	0	0
		87	494.08	183.285	0	185.594	0	0	181.161	0	0	0	0	0	175.003	0	0	0	0	0	175.881	0	0	0	0	0	0	185.174	0	0	0	0	0	0	0	0	0	180.61	182.774	0	171.965	0	0	171.985	0	0	0	0	0
		88	497.94	180.247	0	192.382	0	0	179.188	0	0	0	0	0	0	0	0	0	0	0	177.559	0	0	0	0	0	0	190.599	0	0	0	0	0	0	0	159.354	0	177.796	184.982	0	167.146	0	0	174.901	0	0	0	165.638	0
		89	501.8	178.965	0	177.804	0	0	180.821	0	0	0	0	0	181.73	0	0	0	0	0	171.128	0	0	0	0	0	0	195.488	0	0	0	0	171.929	0	0	0	0	175.452	186.989	0	178.219	0	0	166.133	0	0	0	0	0
		90	505.66	180.364	0	182.851	0	0	181.279	0	0	0	0	0	168.262	0	0	0	0	0	180.739	0	0	0	0	0	0	191.431	0	0	0	0	180.131	0	0	0	0	186.79	184.087	0	173.449	0	0	168.953	0	0	0	0	0
		91	509.52	0	0	184.687	0	0	177.823	0	0	0	0	0	171.369	0	0	0	0	0	170.706	0	0	0	0	0	0	195.02	0	0	0	0	0	0	0	0	0	175.458	184.051	0	168.632	0	0	173.058	0	0	0	0	0
		92	513.38	182.957	0	177.985	0	0	182.771	0	0	0	0	0	177.621	0	0	0	0	0	182.362	0	0	0	0	0	0	191.326	0	0	0	0	171.063	0	0	0	0	178.957	180.795	0	163.039	0	0	172.393	0	0	0	0	0
		93	517.24	192.619	0	176.668	182.512	0	184.527	0	0	0	0	0	170.957	0	0	0	0	0	177.17	0	0	0	0	0	0	189.442	0	0	0	0	0	0	0	0	0	177.732	177.864	0	165.343	0	0	172.484	0	0	0	0	0
		94	521.1	189.198	0	180.202	174.333	0	186.647	0	0	0	0	181.562	179.723	0	0	0	0	0	173.402	0	0	0	0	0	0	194.975	0	0	0	0	165.918	0	0	0	0	188.206	173.745	0	171.87	0	0	175.192	0	0	0	0	0
		95	524.96	0	0	182.588	0	0	173.182	0	0	0	0	0	0	0	0	0	0	0	167.808	0	0	0	0	0	0	190.013	0	0	0	0	0	0	0	0	0	187.022	187.298	0	169.915	0	0	177.365	0	0	0	0	0
		96	528.82	188.653	0	186.182	161.789	0	183.52	0	0	0	0	0	176.434	0	0	0	0	0	174.532	0	0	0	0	0	0	190.128	0	0	0	0	173.623	0	0	0	0	171.413	181.74	0	171.536	0	0	175.143	0	0	0	0	0
		97	532.68	188.331	0	178.832	0	0	188.787	0	0	0	0	0	176.649	0	0	0	0	0	168.826	0	0	0	0	0	0	199.959	0	0	0	0	0	180.899	0	0	0	183.409	185.333	0	169.568	0	0	182.176	0	0	0	0	0
		98	536.54	0	0	177.512	0	0	185.306	0	0	0	185.769	0	0	0	0	0	0	0	169.465	0	0	0	0	0	0	179.699	0	0	0	0	0	0	0	0	0	185.669	185.759	0	168.179	0	0	175.514	0	0	0	0	0
		99	540.4	192.839	0	180.945	168.906	0	193.526	0	0	0	0	0	172.454	0	0	0	0	0	169.27	0	0	0	0	0	0	194.029	0	0	0	0	0	0	0	0	0	182.001	182.666	0	163.52	0	0	169.325	0	0	0	0	0
		100	544.26	193.796	0	180.649	0	0	182.361	0	0	0	0	0	166.234	0	0	0	0	173.188	178.315	0	0	0	0	153.964	0	189.614	0	0	0	0	168.333	179.376	0	0	0	182.057	189.769	0	168.339	0	0	179.618	0	0	0	0	0
		101	548.12	190.506	0	178.736	170.53	0	191.153	0	0	0	0	0	169.307	0	0	0	0	0	165.413	0	0	0	0	0	0	191.805	0	0	0	0	175.694	181.366	0	0	0	180.456	181.959	0	170.666	0	0	176.07	0	159.503	0	0	0
		102	551.98	183.107	0	180.106	0	0	180.996	0	0	0	0	0	0	0	0	0	0	181.336	170.89	0	0	0	0	0	0	198.17	0	0	0	0	171.634	176.45	0	0	0	189.068	186.917	0	173.435	0	0	177.759	0	0	0	0	0
		103	555.84	199.496	0	175.432	182.689	0	189.018	0	0	0	0	0	0	0	0	0	0	0	176.968	0	0	0	0	0	0	190.916	0	0	0	0	175.515	183.337	0	0	0	179.593	182.569	0	170.039	0	0	180.876	0	0	0	0	0
		104	559.7	177.479	184.247	172.983	0	0	197.537	0	0	0	0	0	0	0	0	0	0	0	162.363	0	0	0	0	0	0	195.162	0	0	0	169.785	177.178	175.047	0	0	0	192.904	177.033	0	0	0	0	173.181	0	0	0	0	0
		105	563.56	181.866	184.608	174.902	179.797	0	182.514	159.011	0	0	0	0	177.007	0	0	0	0	177.418	172.015	0	0	0	0	0	0	185.165	0	0	0	0	174.112	172.593	0	0	0	190.589	183.503	0	166.538	0	0	172.48	0	0	0	179.163	0
		106	567.42	183.217	0	173.197	181.897	0	196.333	0	0	0	0	0	176.18	0	0	0	0	167.444	170.756	0	176.723	0	0	0	0	192.754	0	0	0	0	168.641	178.15	0	0	0	184.235	182.156	0	0	0	0	169.431	0	0	0	178.546	0
		107	571.28	183.313	186.295	170.541	176.464	0	194.465	0	0	0	0	0	0	0	0	0	0	172.702	173.222	0	0	0	0	0	0	190.658	0	0	0	0	174.272	183.107	0	0	0	185.586	186.683	0	164.423	0	0	174.965	0	0	0	0	0
		108	575.14	185.752	179.725	178.384	0	0	183.765	0	0	0	0	0	0	0	0	0	0	169.889	173.669	0	133.671	0	0	0	0	191.417	0	0	0	0	172.626	182.427	0	0	0	184.327	176.719	0	0	0	0	170.034	0	0	0	0	0
		109	579	191.371	177.8	181.972	171.878	0	193.429	0	0	0	0	0	0	0	0	0	0	181.265	179.846	0	0	0	0	0	0	190.384	0	0	0	0	172.988	176.234	0	0	0	187.469	178.303	0	173.452	0	0	174.272	0	0	0	0	0
		110	582.86	186.633	183.008	174.802	175.181	0	189.099	0	0	0	0	187.993	0	0	0	0	0	177.194	170.888	0	0	0	0	0	0	196.661	0	0	0	0	181.212	183.398	0	0	0	185.983	182.833	0	172.439	0	0	174.836	0	0	0	180.043	0
		111	586.72	191.635	0	177.492	173.84	0	177.703	0	0	0	0	0	0	0	0	0	0	173.15	173.675	195.89	0	0	0	0	0	189.798	0	0	0	0	182.572	182.715	0	0	0	176.039	180.244	0	174.656	0	0	181.116	0	0	0	0	0
		112	590.58	188.427	0	178.329	183.441	0	186.979	0	0	0	0	0	170.061	0	0	0	0	170.888	181.068	0	0	0	0	0	0	188.711	0	0	0	0	176.888	189.523	0	0	0	187.48	184.944	0	178.592	0	0	173.835	0	0	0	180.361	0
		113	594.44	187.606	179.608	174.401	167.309	181.658	188.253	0	0	0	0	0	0	0	0	0	0	178.905	168.864	0	0	0	0	0	0	192.834	0	0	0	0	173.098	178.297	0	0	0	182.26	181.788	0	176.582	0	0	189.212	0	0	0	188.718	0
		114	598.3	183.924	187.573	173.243	183.029	0	188.141	0	0	0	0	0	0	0	0	0	0	177.446	171.239	0	163.827	0	0	0	0	191.61	0	0	0	0	187.004	186.893	0	0	0	186.631	181.944	0	178.897	0	0	185.301	0	0	0	0	0
		115	602.16	187.093	182.692	182.674	170.387	0	187.288	0	0	0	0	0	0	0	0	0	0	176.854	170.838	0	0	0	0	0	0	187.182	173.929	0	0	0	182.372	185.318	0	0	0	169.993	185.086	0	176.606	0	0	181.316	0	0	0	177.848	0
		116	606.02	183.402	0	176.973	0	0	186.855	0	0	0	0	0	173.118	0	0	0	0	182.369	182.332	0	0	0	0	0	0	192.4	174.284	0	0	0	179.554	179.793	0	0	0	178.582	183.319	0	174.655	0	0	179.313	0	0	0	0	0
		117	609.88	187.95	178.938	181.003	173.363	195.357	195.191	0	0	0	0	0	168.482	0	0	0	0	178.003	171.551	0	0	0	0	0	0	193.806	187.785	0	0	0	0	178.419	0	0	0	188.915	185.484	0	171.036	0	0	177.297	0	0	0	0	0
		118	613.74	185.456	176.365	173.419	167.723	188.238	188.857	0	0	0	0	0	175.646	188.162	0	0	0	173.874	169.394	0	0	0	0	0	0	186.142	179.949	0	0	0	182.868	183.263	0	0	0	182.142	190.329	0	173.224	0	0	179.045	0	0	0	175.551	0
		119	617.6	181.331	177.714	181.879	163.473	183.725	189.351	0	0	0	0	0	171.962	0	0	0	0	184.585	176.012	0	0	0	0	0	0	185.391	178.723	0	0	0	176.571	178.815	0	0	0	186.709	178.47	0	174.649	0	0	175.599	181.991	0	0	180.65	0
		120	621.46	190.369	0	175.784	172.049	185.374	194.457	0	0	0	0	0	0	0	0	0	0	179.74	178.522	0	0	0	0	0	0	193.86	170.075	0	0	0	176.259	181.222	0	0	0	188.087	186.812	0	172.367	0	163.003	175.636	0	0	0	179.835	0
		121	625.32	180.126	165.598	174.051	170.093	170.773	196.266	0	0	0	0	0	170.362	0	0	0	0	176.374	176.846	0	0	0	0	0	0	184.445	187.01	0	0	0	0	179.715	0	0	0	181.53	171.399	0	167.823	0	0	182.196	0	0	0	176.389	0
		122	629.18	183.277	174.634	176.446	170.053	189.775	183.214	0	0	0	0	0	166.328	186.314	0	0	0	180.737	170.166	0	137.116	0	0	0	0	195.001	174.732	0	0	0	176.764	180.197	0	0	0	185.267	173.581	0	0	0	0	173.47	0	0	0	0	0
		123	633.04	182.082	177.7	173.553	162.002	191.768	198.817	0	0	0	0	0	0	0	0	0	0	178.87	177.73	0	0	0	0	0	0	204.381	167.199	0	0	0	177.254	180.699	0	0	0	187.96	183.977	0	170.599	0	168.591	177.247	0	0	0	0	0
		124	636.9	0	177.368	185.391	169.272	191.465	192.071	0	0	0	0	0	0	180.58	0	0	0	184.369	174.222	0	177.765	0	0	0	0	185.1	178.115	0	0	0	180.429	180.884	0	0	0	187.354	181.486	0	0	0	171.824	175.977	0	0	0	175.108	0
		125	640.76	179.435	176.914	178.572	165.557	188.272	191.223	169.415	0	0	0	0	162.273	183.749	0	0	0	184.566	171.591	0	0	0	0	0	0	194.991	171.713	0	0	0	180.544	181.725	0	185.83	0	184.588	183.279	0	177.074	0	178.104	174.823	0	0	167.054	170.217	0
		126	644.62	178.551	181.184	180.529	171.724	183.828	193.788	179.65	0	0	0	0	0	183.396	0	0	0	185.048	182.886	0	0	0	0	0	0	195.381	173.123	0	0	0	0	182.253	0	176.786	0	195.692	185.115	0	172.547	0	167.822	168.543	0	0	175.904	0	0
		127	648.48	175.952	0	179.982	164.13	180.961	194.254	174.405	0	0	0	0	174.973	0	184.01	0	0	175.941	175.202	0	0	0	0	0	0	198.006	173.572	0	0	0	177.566	182.341	0	173.977	0	194.306	181.147	0	169.886	0	0	182.124	0	0	169.052	0	175.662
		128	652.34	183.533	181.366	181.452	171.77	194.285	188.844	173.274	0	0	0	0	168.903	0	0	0	0	175.519	177.03	0	183.583	0	0	0	0	201.227	179.71	0	0	0	174.906	179.374	0	181.725	0	187.667	183.593	0	0	0	172.23	184.785	0	0	167.298	179.68	174.327
		129	656.2	182.395	0	170.393	170.584	185.355	194.654	170.243	185.21	0	0	0	172.994	183.989	0	0	0	177.808	170.524	0	184.083	0	0	0	0	193.778	170.315	0	0	0	178.014	180.742	0	175.281	0	186.232	174.341	0	162.093	0	0	174.705	0	0	0	177.156	182.746
		130	660.06	180.828	0	175.175	176.366	182.682	191.675	175.768	0	0	0	0	174.699	187.112	0	0	0	176.048	181.348	0	171.141	0	0	0	0	195.76	185.554	0	0	0	183.664	172.95	0	177.842	0	184.204	173.91	0	171.512	0	0	180.99	0	0	170.851	167.939	182.975
		131	663.92	0	0	181.124	165.984	182.946	186.974	168.998	0	0	0	0	174.18	190.377	0	0	0	181.068	182.203	0	170.146	0	0	0	0	199.147	171.743	0	0	0	0	191.754	0	176.929	0	191.353	179.951	0	165.154	0	173.375	182.534	0	0	168.555	170.632	173.364
		132	667.78	187.156	178.962	169.339	161.926	182.817	189.412	175.374	0	0	0	0	168.964	180.931	0	0	0	175.125	177.585	0	174.427	0	0	0	0	195.81	169.035	0	0	0	0	179.791	0	174.211	0	193.508	184.327	0	0	0	166.867	176.482	0	0	173.598	167.412	177.854
		133	671.64	179.348	170.932	176.895	167.509	181.239	189.672	184.211	0	0	0	0	176.701	179.078	0	0	0	174.699	169.577	0	174.149	0	0	0	0	191.991	0	0	0	0	0	193.752	0	182.014	0	191.322	174.699	0	172.58	0	173.79	180.992	0	0	174.54	168.432	179.633
		134	675.5	189.669	0	173.363	169.409	183.7	195.668	173.427	0	0	0	0	174.513	182.932	0	0	184.954	0	175.345	0	174.575	0	0	0	0	192.768	172.865	0	0	0	0	185.281	0	184.112	0	191.831	180.009	0	174.932	0	173.731	177.755	0	0	0	170.046	184.693
		135	679.36	0	0	173.001	172.839	180.04	190.533	178.948	0	0	0	0	181.683	184.954	178.543	0	174.127	175.38	170.963	0	168.746	0	0	0	0	192.601	0	0	0	0	0	175.725	0	180.354	0	193.895	181.203	0	178.795	0	177.896	177.275	0	0	167.379	175.717	176.034
		136	683.22	0	0	168.309	170.606	181.191	195.843	164.66	0	0	0	0	176.201	190.91	0	0	172.641	184.188	171.328	0	172.364	0	0	0	0	192.386	180.587	0	0	0	168.693	183.109	0	177.56	0	189.066	179.105	0	177.096	0	172.132	176.337	0	0	179.518	0	182.632
		137	687.08	0	0	177.28	173.322	174.429	190.207	174.914	0	0	0	0	174.146	177.989	186.018	0	0	184.678	173.129	0	178.806	0	0	0	0	187.942	170.388	0	0	0	180.497	177.313	0	179.082	0	186.756	177.013	0	177.535	0	162.691	180.25	0	0	175.768	175.654	181.927
		138	690.94	0	0	177.553	172.08	179.194	183.427	179.486	0	0	0	0	175.371	187.01	0	0	185.114	181.145	173.63	0	170.254	0	0	0	0	193.834	159.595	0	0	0	0	183.802	0	175.943	0	193.797	177.547	0	181.762	0	0	175.649	0	0	181.383	175.353	182.532
		139	694.8	0	0	180.957	174.77	181.018	193.7	174.909	0	0	0	0	186.737	0	0	0	176.932	181.383	171.607	0	174.445	0	0	0	0	192.306	165.044	0	0	0	0	187.967	0	180.348	0	192.799	189.709	179.324	171.199	0	0	184.014	0	0	181.935	171.449	178.735
		140	698.66	0	0	180.336	163.593	183.785	190.614	174.285	0	0	0	0	178.054	182.054	183.94	0	181.318	172.487	168.826	0	181.401	0	0	0	0	190.278	168.419	0	0	0	0	185.084	0	167.778	0	187.72	185.358	0	180.858	0	0	181.239	0	0	173.479	179.443	181.576
		141	702.52	181.775	0	174.111	171.663	178.956	185.826	171.22	0	0	0	0	170.165	0	179.184	0	173.733	182.097	186.541	0	181.877	0	0	0	0	193.861	162.487	0	178.42	0	179.907	176.686	0	175.236	0	184.357	188.604	0	177.299	0	169.699	169.984	0	0	173.509	177.516	178.701
		142	706.38	0	0	180.28	175.264	187.601	191.55	184.682	0	183.298	193.936	0	168.865	0	180.745	0	171.584	181.716	171.643	0	174.519	0	0	0	0	184.509	166.773	0	176.265	0	177.485	185.858	0	177.906	0	194.388	187.756	0	184.949	0	167.777	175.332	0	0	171.936	172.45	179.696
		143	710.24	0	0	177.655	170.891	186.633	186.929	170.621	0	0	0	0	178.021	0	191.789	0	175.12	176.197	169.613	0	173.512	0	0	0	0	201.182	157.182	143.871	180.515	0	182.273	177.371	0	175.275	0	191.083	183.442	0	178.966	0	0	185.994	0	0	175.996	176.783	172.474
		144	714.1	0	0	171.54	169.137	184.991	202.343	172.477	0	0	0	0	176.707	0	178.751	0	172.464	183.061	166.629	0	174.369	0	0	0	0	193.578	160.224	0	173.034	0	181.861	178.43	0	177.221	0	190.149	186.263	0	171.364	0	168.418	168.636	0	0	178.311	175.806	168.771
		145	717.96	174.464	0	184.82	169.67	190.219	190.968	182.552	0	175.184	195.711	0	176.25	0	180.822	0	178.64	184.543	168.428	0	180.218	0	0	0	0	201.684	161.887	0	176.348	0	175.72	171.664	0	175.033	0	187.18	182.554	0	180.79	0	171.304	171.398	0	0	177.541	172.366	176.369
		146	721.82	177.769	0	173.503	174.294	190.515	194.165	182.899	0	181.01	183.394	0	167.917	0	177.859	0	183.979	187.097	172.43	0	169.031	0	0	0	0	185.058	166.026	0	178.72	0	0	173.562	0	175.016	0	187.899	190.701	0	177.864	0	0	175.491	0	0	174.78	173.529	182.102
		147	725.68	0	0	177.392	164.273	190.215	194.432	178.032	0	179.659	193.002	0	168.864	0	190.404	0	178.38	188.833	173.473	0	183.954	0	0	0	0	194.311	164.492	0	177.524	0	178.406	176.277	0	174.172	0	189.323	191.612	0	178.666	0	0	187.101	130.247	0	168.474	172.361	176.989
		148	729.54	188.109	0	183.273	162.506	183.262	187.984	177.029	0	0	188.902	0	176.248	0	180.902	0	173.196	175.102	180.127	0	180.79	0	0	0	0	194.699	162.489	0	173.444	0	176.048	176.935	0	181.697	0	181.789	193.621	0	178.497	0	0	184.368	0	0	169.741	175.572	181.636
		149	733.4	187.591	0	183.467	176.538	188.928	193.143	183.642	0	180.423	188.808	0	179.062	0	183.786	0	180.254	181.915	184.436	0	182.69	0	0	0	0	203.438	169.447	0	182.23	0	180.471	171.97	0	169.935	0	188.729	189.731	0	182.049	0	0	188.262	0	0	172.086	173.235	172.737
		150	737.26	0	0	180.781	163.867	190.238	189.03	177.482	0	185.949	191.063	0	177.454	0	185.579	0	180.644	179.134	175.499	0	190.72	170.66	0	0	0	189.258	166.27	0	180.394	0	174.293	174.614	0	180.369	0	196.194	188.428	0	179.353	0	0	181.828	0	0	170.462	175.374	178.246
		151	741.12	0	0	176.633	176.278	189.884	194.162	180.763	0	181.192	185.621	0	174.083	0	172.12	0	179.942	181.232	179.586	0	173.788	0	0	0	0	197.837	167.966	0	179.797	0	183.207	0	0	169.638	0	186.73	186.343	0	171.663	0	0	180.22	0	0	177.437	172.126	177.056
		152	744.98	0	0	175.096	167.4	192.659	183.048	174.923	0	190.524	190.604	0	172.475	0	192.682	0	173.635	184.566	185.053	0	186.889	0	0	0	0	187.253	169.141	0	175.472	0	0	171.417	0	175.357	0	188.638	189.503	177.73	173.143	0	0	174.943	0	0	167.505	178.374	180.895
		153	748.84	180.089	0	168.326	158.739	183.783	183.278	177.146	0	179.997	189.437	0	169.963	0	175.066	0	178.945	177.876	172.106	0	177.971	0	0	0	0	199.975	165.926	0	172.512	0	179.225	0	0	163.286	0	182.672	181.953	0	176.268	0	0	183.24	0	0	167.355	164.463	174.159
		154	752.7	179.087	0	185.545	164.465	186.162	194.406	184.495	0	180.393	186.946	0	166.601	0	184.679	0	175.077	179.151	170.937	0	184.084	0	0	0	0	201.053	173.714	0	181.189	0	0	0	0	175.4	0	182.081	183.351	0	171.808	0	0	182.328	0	0	172.425	167.837	180.177
		155	756.56	181.126	0	179.742	166.102	0	195.654	178.204	0	182.498	184.756	0	177.119	0	174.185	0	168.515	175.805	166.982	0	179.091	0	0	0	0	191.254	172.156	0	182.562	0	177.396	180.125	0	173.91	0	192.782	191.143	0	175.95	0	0	178.958	0	0	171.41	175.725	172.121
		156	760.42	184.033	0	181.361	166.3	189.878	196.494	171.121	0	183.433	191.173	0	172.714	0	180.92	0	174.449	192.516	173.601	0	184.29	0	0	0	0	197.389	167.272	199.772	174.963	0	0	177.015	0	174.793	0	186.492	182.637	0	176.627	0	175.206	184.336	0	0	174.571	181.076	181.465
		157	764.28	180.269	0	182.839	170.858	195.713	184.669	181.196	0	181.024	186.481	0	173.98	0	180.645	0	181.169	178.574	179.428	0	183.935	0	0	0	0	194.791	173.559	0	183.29	0	0	0	0	179.529	0	190.96	185.649	0	177.11	0	0	184.393	0	0	182.697	174.045	179.365
		158	768.14	183.629	0	178.703	0	179.654	185.979	183.639	0	184.186	201.105	0	179.546	0	166.737	0	177.972	181.868	170.543	0	174.081	0	0	0	0	195.871	171.893	0	176.195	0	0	0	0	188.917	0	186.111	187.727	168.568	182.751	0	0	178.321	0	0	182.657	178.92	182.03
		159	772	183.203	0	183.576	0	189.449	187.774	177.321	182.983	174.952	191.458	0	178.283	0	183.442	0	178.537	184.982	170.444	0	179.613	0	0	0	0	186.725	173.49	0	177.738	0	0	0	0	163.113	0	186.163	172.747	166.828	183.514	0	0	185.818	0	0	177.753	175.394	186.471
		160	775.86	185.446	0	182.396	0	172.742	0	179.186	173.972	176.554	188.316	0	177.22	0	181.921	0	182.092	187.826	183.321	0	190.204	0	0	0	0	193.639	175.366	0	185.992	0	0	0	0	176.893	0	196.334	189.449	0	179.588	0	172.438	178.848	0	0	184.067	180.463	181.582
		161	779.72	186.638	0	178.431	169.773	177.493	0	177.118	0	185.471	181.609	0	173.071	0	179.685	0	177.805	184.686	175.464	184.239	183.446	0	0	0	0	189.529	178.91	165.273	175.16	0	0	0	0	165.404	0	187.205	185.438	174.307	179.486	0	0	182.721	0	0	181.597	178.381	173.5
		162	783.58	183.684	0	176.376	174.526	190.722	0	181.504	0	184.901	192.121	0	173.171	0	170.642	0	175.406	185.888	173.379	0	186.508	0	0	0	0	192.624	168.906	163.977	177.341	0	0	0	0	173.86	166.414	189.434	185.22	172.666	174.754	0	0	179.432	0	0	185.27	170.446	178.544
		163	787.44	183.975	0	179.826	174.996	186.601	183.233	173.165	0	175.64	196.585	0	178.761	0	175.717	0	175.999	172.549	173.042	0	185.161	0	0	0	0	189.682	175.056	164.343	179.855	0	0	0	173.531	175.462	0	199.449	185.485	173.227	184.593	0	169.966	183.725	0	0	178.636	169.756	178.809
		164	791.3	185.502	0	185.309	0	180.974	0	179.05	174.49	174.83	188.979	0	168.501	0	182.145	0	174.954	176.351	182.476	0	178.729	0	0	0	0	194.79	188.51	161.804	0	0	0	0	179.153	185.457	0	194.208	191.361	178.086	175.265	182.946	168.016	181.75	0	0	178.051	179.023	179.631
		165	795.16	185.073	0	175.919	172.498	183.931	183.081	176.323	193.755	192.486	197.307	0	173.318	0	183.257	0	178.915	181.693	177.824	0	182.703	0	0	179.335	0	188.395	174.381	168.045	188.37	0	0	0	165.999	174.288	0	193.884	185.209	172.285	173.481	0	169.177	173.802	0	0	179.877	175.172	189.097
		166	799.02	188.439	0	176.854	175.735	182.643	0	190.135	180.354	180.956	186.694	0	180.879	0	0	0	178.267	175.474	172.775	0	184.753	0	0	170.341	0	187.69	183.306	176.939	185.03	180.357	0	0	174.534	172.572	0	197.644	182.606	173.792	172.873	0	168.346	179.741	0	0	174.654	178.311	178.725
		167	802.88	175.775	0	173.653	0	181.355	0	173.999	182.394	178.375	190.893	0	163.576	0	175.037	0	170.013	180.659	180.747	0	187.048	0	0	167.67	0	189.049	179.773	165.596	176.515	176.233	0	0	174.004	173.588	0	195.933	189.428	170.537	182.139	0	165.061	175.354	0	0	176.915	181.757	182.951
		168	806.74	186.601	0	174.088	171.137	182.695	0	173.973	179.337	185.02	190.614	0	174.225	0	0	0	175.992	184.124	169.934	0	184.029	0	0	175.996	0	197.885	175.667	161.428	177.931	0	0	0	169.063	178.065	169.389	194.591	182.695	180.871	175.009	0	168.202	176.929	0	0	167.747	170.914	171.291
		169	810.6	187.455	0	176.837	175.669	176.918	0	178.769	0	183.436	189.058	0	178.352	0	183.059	0	174.254	167.367	180.182	0	178.974	0	162.048	170.071	0	201.128	170.826	169.183	176.419	173.61	0	0	170.589	173.866	166.955	189.358	179.685	171.358	180.87	0	163.226	170.168	0	0	171.193	187.277	180.183
		170	814.46	180.112	0	186.657	163.812	184.396	0	174.515	179.717	187.37	195.979	0	164.424	0	0	0	176.26	175.974	174.005	0	177.619	0	166.783	170.843	0	188.098	180.629	159.299	182.09	182.868	0	0	166.023	186.135	170.718	189.008	184.904	165.369	167.948	0	165.255	176.734	0	0	166.449	175.533	180.812
		171	818.32	178.778	0	179.896	170.819	184.629	0	174.022	184.558	180.533	188.315	0	173.552	0	165.763	0	176.989	177.85	165.112	0	178.942	0	159.955	169.169	0	191.023	176.893	158.143	178.886	177.937	0	0	165.273	179.355	165.698	197.035	187.324	172.682	168.909	0	0	174.85	0	0	178.235	176.236	183.645
		172	822.18	180.921	0	179.965	176.003	183.371	0	171.924	0	203.013	192.689	0	170.826	0	169.931	0	168.941	173.171	174.641	0	190.818	0	167.764	176.692	0	195.88	175.862	171.423	178.765	173.546	0	0	169.301	173.172	0	195.104	181.446	177.922	169.394	0	0	171.557	0	0	183.478	174.298	182.328
		173	826.04	190.58	0	179.162	167.253	174.339	0	177	184.442	180.593	187.651	0	168.386	0	175.008	0	173.13	177.198	171.653	0	183.724	0	160.224	176.268	0	194.301	179.992	167.148	179.72	176.121	0	0	166.659	178.682	165.481	192.878	182.943	182.703	170.488	0	167.685	174.793	171.492	0	175.26	182.189	177.885
		174	829.9	189.826	0	178.793	167.285	177.928	0	177.207	181.108	184.395	180.191	0	170.004	0	181.866	0	173.422	181.469	171.399	0	186.147	0	159.881	175.33	0	197.092	180.643	170.819	176.275	172.982	0	0	167.765	173.496	167.988	188.505	192.006	175.089	179.883	0	171.207	178.958	0	0	178.722	172.759	173.463
		175	833.76	190.045	0	180.234	173.201	180.346	0	175.862	0	185.878	183.311	0	164.285	0	0	0	174.4	175.291	173.491	0	187.597	0	171.642	168.176	0	193.21	166.833	169.203	181.376	179.602	0	0	172.109	179.01	173.135	194.489	189.129	176.636	168.751	0	167.142	170.328	0	0	170.742	174.713	171.038
		176	837.62	182.407	166.899	180.624	167.736	185.3	0	173.396	178.315	178.53	180.087	0	172.98	0	165.003	0	178.279	173.317	173.622	0	183.788	0	165.043	179.031	0	188.602	175.386	176.445	180.869	178.67	0	179.048	163.489	189.772	171.447	195.997	192.081	177.632	175.88	0	165.576	176.035	162.721	0	179.246	183.712	170.522
		177	841.48	182.229	0	187.249	172.27	178.575	0	175.351	191.485	185.11	189.465	0	169.965	0	169.523	0	179.529	178.346	181.929	0	187.051	0	159.397	169.214	0	186.293	168.775	168.492	176.924	174.816	0	174.694	167.676	173.92	171.211	192.864	182.854	171.094	179.501	0	164.663	179.482	164.441	178.948	171.565	176.403	163.471
		178	845.34	188.818	164.173	186.437	165.791	181.273	0	175.447	0	188.304	180.343	0	161.364	0	178.866	0	184.165	176.415	177.101	0	179.455	0	158.492	171.195	0	185.192	166.736	164.383	176.491	177.49	0	172.793	0	176.444	0	196.141	181.664	173.237	176.341	0	166.03	182.375	160.572	183.224	175.557	173.827	173.303
		179	849.2	179.781	170.192	177.371	166.028	191.14	0	168.227	0	170.078	187.827	0	166.194	0	183.099	0	180.639	179.872	168.115	0	181.88	0	153.527	177.287	0	180.884	174.945	172.66	179.217	178.992	0	0	158.483	173.523	170.641	195.604	187.921	169.737	179.697	0	0	171.388	159.392	185.264	168.645	179.187	184.131
		180	853.06	178.256	167.313	173.799	174.157	185.819	0	175.811	180.519	178.616	188.76	0	160.38	0	178.819	0	180.433	173.084	177.815	0	182.333	0	161.677	163.207	0	190.54	178.04	173.041	172.222	176.927	0	0	171.144	177.006	164.405	197.237	177.723	167.042	175.654	0	167.505	174.806	167.497	0	167.269	173.856	174.04
		181	856.92	173.122	162.505	177.038	168.575	185.055	0	173.597	176.308	173.157	182.017	0	169.506	0	177.858	0	178.547	183.256	173.631	0	177.577	0	163.354	167.501	0	184.345	171.267	171.52	180.55	172.2	0	0	160.45	198.41	166.272	194.021	188.771	176.096	174.988	0	163.196	183.198	166.217	180.67	168.743	175.49	173.435
		182	860.78	183.883	164.469	181.942	175.369	188.958	0	170.961	187.249	179.102	176.854	0	0	0	174.843	0	177.45	171.962	181.034	0	176	0	162.361	173.78	0	188.634	174.932	174.987	184.434	184.246	0	0	160.512	165.934	163.579	193.923	185.874	178.821	175.396	0	174.227	178.096	164.741	177.29	163.748	179.701	181.304
		183	864.64	176.783	163.358	178.481	174.727	181.392	0	172.428	0	183.644	172.872	0	173.576	0	175.181	0	179.719	175.017	175.488	0	181.16	0	162.776	175.292	0	182.402	171.876	169.059	170.099	180.985	0	176.548	165.32	171.073	170.1	190.843	186.306	176.208	175.593	0	166.586	176.18	165.668	178.767	170.538	173.504	178.437
		184	868.5	175.915	172.326	174.024	167.376	184.853	0	172.746	0	180.427	191.837	0	174.859	0	174.669	0	201.189	174.405	172.975	0	176.705	0	165.533	170.715	0	189.922	175.503	175.154	171.665	179.649	147.99	0	172.719	169.669	168.944	189.197	183.626	172.598	175.701	0	165.131	177.621	167.941	186.94	174.613	178.407	175.697
		185	872.36	185.956	158.052	176.687	170.492	184.746	181.245	173.57	193.9	180.288	186.575	0	171.827	0	178.339	0	188.086	174.748	184.861	0	174.337	0	165.758	174.527	0	177.788	176.813	175.903	174.697	170.595	0	0	166.28	172.344	166.86	193.787	183.252	176.525	177.907	0	171.962	177.646	168.393	183.045	173.027	172.636	182.55
		186	876.22	182.101	158.776	175.41	172.7	185.073	178.771	169.776	0	185.598	177.999	0	171.331	0	172.531	0	183.906	184.108	182.748	0	179.308	0	164.262	171.934	0	178.523	175.495	176.544	174.851	178.773	0	180.812	174.849	178.029	161.368	194.77	190.98	181.535	168.041	0	164.407	178.334	173.893	175.709	176.858	176	183.735
		187	880.08	173.136	173.837	177.652	172.057	185.245	0	173.999	0	181.154	182.359	0	0	0	176.27	0	187.377	180.877	176.284	0	182.462	0	169.416	166.973	0	193.195	170.47	176.48	176.629	173.388	0	175.398	168.318	174.742	163.047	195.438	181.275	179.984	172.433	0	174.354	189.74	165.799	174.57	171.605	176.117	173.109
		188	883.94	178.95	172.74	180.107	171.878	185.402	0	170.411	0	190.573	183.944	0	170.904	0	176.473	0	170.061	176.544	175.694	0	180.326	0	166.126	172.545	0	185.894	176.184	167.264	0	176.468	0	0	177.119	172.533	167.503	193.753	183.05	167.013	176.143	0	164.53	179.122	164.724	174.732	172.198	184.764	181.561
		189	887.8	183.507	171.134	171.484	166.936	185.804	183.138	176.145	0	184.385	181.015	0	169.839	0	178.336	0	174.458	176.04	169.982	0	184.022	0	158.469	178.621	0	184.928	177.427	175.746	183.889	171.131	0	0	0	170.924	173.186	193.904	186.121	177.053	174.149	0	165.787	177.299	172.829	173.169	167.265	183.664	176.448
		190	891.66	182.093	165.725	175.225	166.851	184.308	180.052	179.945	0	189.01	183.934	0	172.711	0	184.799	0	172.895	172.155	180.725	0	184.069	172.926	168.012	182.652	0	183.008	175.391	169.045	176.967	174.152	0	0	166.428	172.424	165.045	202.758	185.317	178.14	176.993	0	170.126	189.026	169.539	173.966	173.814	180.411	179.889
		191	895.52	192.705	165.121	175.216	172.349	189.242	182.623	173.009	0	188.193	182.444	0	166.021	0	175.565	0	172.147	175.452	170.223	0	185.51	0	166.389	176.534	0	171.417	183.119	167.931	182.362	168.434	0	0	0	178.429	160.92	193.77	176.163	173.01	170.817	0	167.831	187.379	170.789	188.738	169.241	172.075	175.784
		192	899.38	181.935	153.267	184.166	169.582	187.247	182.825	169.439	0	181.014	193.462	0	176.97	0	170.331	0	168.948	180.289	170.238	0	186.909	0	158.238	183.634	0	187.995	178.561	174.469	182.656	177.116	0	180.553	171.42	174.468	168.664	193.133	186.284	168.263	172.951	0	169.844	182.922	169.231	178.107	166.109	179.863	176.09
		193	903.24	174.989	156.808	174.535	168.33	180.578	183.124	168.3	0	175.832	189.042	0	167.245	0	173.31	0	169.73	175.175	173.874	0	179.012	0	162.432	172.308	0	190.746	179.034	165.459	187.884	172.691	0	178.369	172.989	173.488	163.486	189.655	191.239	176.529	181.671	0	156.691	187.586	175.313	171.991	172.455	169.917	170.598
		194	907.1	174.829	169.126	179.929	160.896	185.062	189.631	166.771	0	175.499	186.008	0	165.938	180.422	180.249	0	173.452	176.182	181.184	0	175.669	0	159.033	171.048	0	186.62	174.851	161.196	180.082	165.668	0	0	180.863	181.545	162.884	186.688	186.011	168.067	184.816	0	172.522	176.485	163.059	178.461	175.886	178.992	180.909
		195	910.96	174.809	170.795	178.588	156.336	179.665	180.592	158.527	0	189.654	186.191	0	166.248	181.613	175.725	0	175.649	169.463	181.844	0	166.729	0	165.925	172.35	0	185.626	177.692	176.633	176.437	185.594	176.79	172.417	164.301	0	165.857	187.682	188.534	169.722	177.829	0	168.843	179.133	168.589	176.299	170.795	173.604	177.755
		196	914.82	180.357	174.707	178.192	166.644	186.23	178.645	173.845	0	188.256	182.364	0	170.525	0	178.447	0	172.398	172.276	171.868	0	178.073	0	159.253	178.613	0	191.614	182.604	166.247	180.949	176.496	0	0	172.132	0	165.526	192.749	181.788	175.059	179.634	0	173.645	184.895	174.843	182.586	172.46	179.224	173.515
		197	918.68	176.507	174.279	176.751	166.25	177.305	0	176.336	0	176.546	182.994	0	173.119	0	180.06	0	168.498	169.126	171.341	0	169.437	0	160.354	171.858	0	177.358	173.201	152.23	180.321	179.112	0	168.099	169.687	182.372	171.17	197.064	186.879	168.624	177.242	0	162.243	181.215	170.322	187.008	166.509	173.201	180.977
		198	922.54	175.953	173.705	179.819	174.794	174.756	177.777	172.438	0	180.212	0	0	161.431	0	176.01	0	171.751	173.278	177.865	0	168.357	0	167.967	175.447	0	179.559	166.285	161.456	180.098	178.312	0	0	170.136	175.833	173.469	189.683	174.32	169.573	179.685	0	160.475	174.075	172.023	182.79	169.097	172.313	179.051
		199	926.4	177.412	164.287	172.064	167.361	183.684	176.325	171.985	0	180.305	189.951	0	162.729	180.263	179.22	0	169.768	173.579	170.83	0	175.552	0	170.889	178.831	0	188.893	162.165	162.629	171.664	180.874	0	183.321	168.512	174.182	174.322	182.293	184.907	178.51	180.162	0	167.164	177.598	165.434	186.239	170.598	176.377	175.149
		200	930.26	178.098	170.772	176.933	172.153	189.86	176.765	177.955	0	181.457	0	0	176.976	174.29	185.264	0	174.631	169.081	167.727	0	168.205	0	161.146	165.444	0	186.237	175.852	170.958	177.868	177.018	0	186.073	169.242	0	166.358	193.254	175.933	169.643	174.406	0	165.518	174.14	161.778	182.667	173.289	167.301	180.461
		201	934.12	176.215	168.616	181.516	176.621	186.8	186.54	171.843	0	185.067	0	0	173.375	179.336	175.795	0	179.539	164.25	178.344	0	176.194	155.801	160.973	174.342	0	175.163	176.465	160.975	186.056	186.019	0	182.804	168.87	0	165.067	190.354	179.882	180.141	173.467	0	164.936	171.837	165.423	191.034	169.426	168.13	178.103
		202	937.98	177.431	164.641	175.6	179.788	177.21	173.957	178.937	185.504	179.427	0	0	171.95	178.972	176.865	0	170.519	166.68	171.089	0	175.346	164.881	159.715	175.613	176.799	183.457	172.724	160.088	174.688	180.922	0	176.383	167.21	184.649	162.77	190.359	178.516	173.24	176.995	0	167.792	171.134	162.151	181.106	164.283	169.03	173.362
		203	941.84	187.894	165.446	174.145	170.66	181.884	180.316	173.333	0	187.137	0	0	166.949	177.822	174.235	0	174.284	182.139	177.578	0	179.717	168.855	172.197	181.498	0	182.749	165.732	170.814	183.024	180.775	0	179.04	175.408	0	165.621	190.728	172.663	178.933	180.262	0	169.466	181.252	162.633	182.56	162.179	180.993	183.606
		204	945.7	183.274	169.225	182.885	168.589	188.888	174.144	178.534	183	184.888	0	0	179.444	178.41	174.521	0	176.87	173.754	164.425	0	173.719	164.687	158.446	176.285	173.774	180.922	174.456	164.896	178.429	174.319	0	171.518	176.831	0	166.914	187.076	173.828	177.9	179.249	0	167.975	179.571	160.986	180.204	172.293	178.946	176.285
		205	949.56	177.49	165.455	182.706	171.388	189.245	181.03	178.21	187.406	181.302	0	0	175.512	188.372	179.559	0	175.312	176.083	173.213	0	179.155	163.265	150.601	173.46	163.278	189.049	167.268	163.421	177.038	178.245	168.594	177.746	0	0	175.922	194.225	175.557	173.776	180.525	0	174.463	174.753	169.753	173.393	169.172	185.85	173.212
		206	953.42	184.843	164.511	175.219	176.732	181.896	174.348	179.185	0	177.443	0	0	166.232	175.321	172.645	0	177.977	181.17	173.587	0	180.066	0	165.886	172.192	159.603	181.389	166.108	171.828	182.075	176.901	170.027	174.856	176.626	0	164.651	188.214	179.848	170.984	179.316	0	169.363	170.458	165.386	182.894	164.984	177.704	173.937
		207	957.28	184.215	172.188	179.874	175.555	176.886	182.083	180.376	175.106	191.908	0	0	177.894	180.277	181.576	0	176.951	173.107	167.004	0	178.183	167.085	161.456	175.439	174.472	190.312	169.573	158.815	177.564	184.374	0	179.112	181.252	0	165.903	191.494	170.964	177.777	175.493	0	167.978	170.842	173.182	185.068	164.983	176.703	174.723
		208	961.14	181.909	170.289	183.346	176.227	177.166	182.719	181.017	182.419	191.616	0	0	177.384	183.386	179.563	0	188.39	181.273	169.969	0	182.283	161.809	159.703	170.177	0	174.632	171.737	170.4	180.29	175.862	0	181.918	171.283	0	167.503	198.861	172.955	179.429	181.356	0	164.474	175.432	161.897	174.804	170.838	175.617	176.968
		209	965	184.867	168.924	183.203	175.275	179.359	177.269	178.427	176.153	188.095	0	0	174.218	187.375	182.441	0	178.813	169.185	168.761	0	176.933	161.418	165.228	176.322	0	179.377	175.795	174.553	178.422	183.604	0	181.154	175.561	0	172.667	199.736	174.828	183.017	170.487	0	165.144	175.035	166.111	181.047	168.993	173.865	176.213
		210	968.86	184.856	171.831	166.36	172.423	183.611	184.312	179.423	177.192	181.524	0	0	173.967	183.685	171.193	0	176.985	170.673	171.007	0	181.554	157.119	160.614	172.862	0	181.663	168.273	163.868	174.562	180.52	0	170.785	178.167	0	165.53	197.944	182.696	181.415	177.227	0	161.211	181.265	164.537	184.399	171.403	181.371	175.293
		211	972.72	181.069	169.763	175.854	172.274	182.455	186.609	178.866	179.294	182.497	0	0	179.459	184.795	174.869	0	170.888	173.1	167.237	0	179.237	165.793	157.758	170.073	0	172.091	163.99	165.937	171.268	189.673	0	186.524	169.259	0	166.653	190.846	178.056	183.168	175.724	0	170.588	177.385	171.987	183.003	169.593	174.667	181.094
		212	976.58	175.121	166.665	180.722	175.73	180.748	183.095	172.483	172.601	185.9	0	0	179.742	184.73	175.619	0	186.168	169.061	173.405	0	187.325	168.07	165.462	176.383	159.843	184.62	173.554	173.979	171.145	180.456	180.508	174.788	167.374	0	163.903	199.977	177.525	180.672	179.019	0	169.237	173.164	177.576	184.476	172.416	175.038	172.557
		213	980.44	179.581	171.334	175.02	177.467	182.039	174.741	180.064	179.601	177.262	0	0	179.175	178.415	179.871	0	176.209	173.713	173.674	0	173.521	160.329	157.931	172.346	161.98	190.356	169.9	158.467	178.786	180.455	175.604	169.426	173.633	0	162.619	187.875	179.906	176.731	176.744	0	176.813	183.573	162.663	177.673	165.629	182.824	169.518
		214	984.3	177.229	166.821	178.956	175.566	187.36	182.473	187.149	181.507	179.702	0	0	177.587	177.639	177.058	0	169.031	175.403	169.285	0	171.199	162.531	156.815	172.222	165.066	186.745	167.358	166.162	177.994	178.497	175.103	175.879	167.243	0	162.897	188.508	183.382	177.225	172.556	0	168.266	175.122	169.806	180.148	166.194	189.6	175.167
		215	988.16	181.039	165.295	182.245	176.841	192.245	180.095	177.616	188.331	190.566	0	0	183.23	178.828	175.724	0	178.858	177.26	176.601	0	183.818	166.407	159.484	182.728	175.072	191.703	167.513	171.667	175.008	182.311	178.643	177.23	163.346	0	157.795	190.666	189.492	179.364	176.542	0	167.962	178.611	170.969	178.712	172.263	180.281	173.658
		216	992.02	184.658	165.516	181.68	179.123	183.638	183.544	184.414	181.905	184.026	0	0	176.136	182.346	173.144	0	166.535	173.426	169.49	0	179.953	169.901	163.257	175.361	169.525	180.947	169.098	165.015	174.363	179.528	165.29	175.743	160.566	0	160.009	188.538	176.725	180.091	181.711	0	162.006	181.463	175.591	184.981	177.439	179.504	177.053
		217	995.88	183.398	169.158	182.222	178.223	193.58	182.231	178.903	183.584	184.542	0	0	175.164	183.138	176.518	0	184.343	173.538	170.895	0	177.038	168.855	152.536	169.306	0	187.542	169.679	163.255	176.807	178.675	166.828	177.106	154.179	0	163.671	195.97	186.206	174.181	169.482	0	160.111	180.88	173.461	187.584	168.618	181.784	178.178
		218	999.74	179.868	164.252	188.745	172.048	184.914	178.746	180.275	178.268	181.368	0	0	176.494	180.502	172.631	0	177.422	179.512	177.644	0	176.75	163.654	159.448	167.396	158.835	189.324	169.593	156.741	175.714	184.006	172.865	176.75	158.801	0	168.605	196.576	175.884	179.767	175.547	0	171.272	177.941	169.316	187.708	168.978	178.48	178.231
		219	1003.6	185.528	162.404	182.473	172.6	177.455	185.257	171.581	178.767	183.507	0	0	184.545	192.999	186.778	0	175.341	177.567	166.24	0	174.177	160.89	166.115	171.56	162.28	178.08	161.075	0	169.896	187.74	172.823	181.212	160.061	0	159.521	196.073	185.474	181.857	172.25	0	169.139	176.747	171.177	179.787	172.949	169.118	168.759
		220	1007.46	169.118	166.04	174.897	178.591	190.151	180.82	175.944	182.886	185.23	0	0	182.821	180.535	182.265	0	174.434	173.372	168.985	0	176.179	160.518	163.815	173.647	161.18	179.434	161.959	157.768	176.124	188.207	163.734	173.824	161.333	0	164.411	196.894	182.697	177.336	168.983	0	163.055	180.003	171.256	174.141	166.65	176.73	168.375
		221	1011.32	182.648	161.66	181.861	179.394	185.756	181.324	178.814	186.02	181.096	0	0	174.196	185.119	184.143	0	180.487	180.25	169.001	0	177.134	176.345	158.856	169.697	163.809	186.349	165.565	164.711	171.83	187.276	168.22	177.375	163.5	0	163.127	191.083	190.757	175.798	163.718	0	167.032	184.076	164.239	175.457	171.447	175.018	176.111
		222	1015.18	182.408	163.556	172.188	179.62	181.655	186.462	172.783	181.517	189.148	0	0	181.278	188.771	179.679	0	177.856	172.397	172.894	0	177.444	164.906	166.771	175.321	0	190.281	156.331	171.028	162.664	183.718	173.502	171.847	168.603	0	156.808	191.465	182.82	177.475	168.041	0	161.32	172.999	173.573	179.442	168.897	181.232	171.874
		223	1019.04	182.716	166.059	171.467	173.442	190.141	180.474	176.658	189.125	185.664	0	0	181.089	182.766	178.991	0	179.17	179.977	173.269	0	184.523	176.335	0	177.428	165.235	186.723	162.827	0	179.266	179.159	168.04	175.607	164.289	0	166.311	197.362	181.199	178.116	175.72	0	169.273	183.815	176.717	177.951	167.154	175.397	183.935
		224	1022.9	179.415	163.321	171.401	178.791	182.8	182.408	174.811	180.425	182.533	0	0	172.478	185.996	182.148	0	178.603	171.348	173.176	0	177.153	170.29	161.097	166.717	0	193.608	159.143	166.073	172.59	177.901	176.794	174.199	164.505	0	164.261	186.97	177.707	180.562	176.797	0	167.955	175.061	163.508	181.321	174.284	179.896	173.371
		225	1026.76	181.308	165.725	171.567	170.625	187.126	182.186	170.776	179.997	183.886	0	0	177.033	180.69	178.803	0	178.294	185.757	171.748	0	182.748	173.624	153.494	172.097	157.465	197.236	164.346	160.404	168.627	179.159	171.379	168.603	164.447	0	168.964	201.956	173.89	181.982	172.113	0	170.351	174.271	168.654	181.092	175.06	173.37	175.376
		226	1030.62	175.152	169.553	186.984	170.581	181.995	182.091	170.549	182.5	188.488	0	0	182.268	182.045	181.324	0	175.859	161.519	178.816	0	174.089	165.455	0	177.394	169.583	186.415	159.005	162.9	176.494	175.205	171.422	171.808	164.451	0	163.645	193.333	184.901	187.407	172.594	0	171.248	174.033	174.064	188.93	169.905	180.102	170.062
		227	1034.48	181.684	173.258	170.814	177.999	182.682	185.929	169.117	179.321	182.571	0	0	181.663	186.928	186.344	0	183.953	172.623	180.253	0	179.828	166.72	0	167.715	163.728	191.133	169.008	158.78	185.295	180.906	161.277	183.752	165.77	0	172.414	196.076	174.579	176.627	176.058	0	174.016	166.949	174.455	183.165	166.271	182.551	180.15
		228	1038.34	183.662	175.098	178.897	176.391	190.909	174.174	174.864	178.695	179.386	0	0	176.208	175.062	190.673	0	182.141	170.351	176.515	0	177.972	161.533	155.139	168.847	0	182.97	165.793	156.781	175.582	171.885	169.512	172.865	167.292	0	161.823	195.035	181.497	176.265	184.038	0	166.758	174.174	175.812	183.285	170.702	174.285	176.438
		229	1042.2	176.339	172.384	181.461	174.533	188.679	182.579	173.745	180.735	185.114	0	0	176.31	0	175.438	0	176.382	166.963	171.358	0	185.422	162.174	0	171.755	175.098	189.82	169.677	163.226	182.261	177.812	176.998	182.161	168.754	0	159.84	193.199	170.884	174.531	181.079	0	166.487	174.761	173.426	181.23	162.278	180.895	179.663
		230	1046.06	181.353	170.181	182.786	169.556	180.128	179.037	168.605	188.424	186.395	0	0	182.496	177.473	191.043	0	180.206	171.755	171.86	0	183.027	165.79	163.53	163.533	171.346	184.295	171.682	164.814	183.139	173.134	169.553	184.369	165.697	0	159.381	190.819	183.461	176.998	177.343	0	166.692	179.566	185.8	176.255	161.899	187.227	177.883
		231	1049.92	184.373	165.969	188.795	169.242	178.875	179.717	176.109	178.464	182.873	0	0	176.786	179.484	185.949	0	179.011	176.137	171.896	0	185.792	171.476	152.28	164.942	170.737	193.119	168.851	165.629	180.437	177.924	170.072	179.182	163.27	0	160.987	199.167	175.543	177.031	182.926	0	165.45	168.647	174.08	178.22	165.626	185	183.106
		232	1053.78	175.919	168.104	182.426	176.812	187.695	176.246	178.044	190.495	186.243	0	0	177.025	182.202	176.899	0	182.657	176.182	166.992	0	182.939	169.494	156.856	165.656	169.192	199.399	171.318	165.804	173.833	182.818	173.973	175.319	171.978	0	156.111	193.436	170.467	177.976	175.498	0	158.965	180.507	176.575	185.085	164.149	177.003	183.465
		233	1057.64	179.617	171.393	182.315	172.297	184.099	184.6	183.171	187.818	185.935	0	0	171.94	184.763	181.267	0	176.467	180.711	181.699	0	180.785	166.444	0	175.906	169.239	191.383	177.216	164.86	179.819	184.873	174.107	169.986	163.822	168.376	163.472	195.918	171.591	179.803	176.413	0	169.738	171.879	173.754	179.698	165.788	180.312	182.653
		234	1061.5	178.9	176.689	183.227	168.54	182.153	175.089	173.079	190.514	185.875	0	0	178.437	179.821	178.908	0	173.717	175.596	173.923	0	177.782	166.096	167.469	168.429	170.921	193.719	172.126	169.008	174.783	180.041	177.723	171.22	164.857	171.03	162.664	194.84	178.989	179.932	177.764	0	166.537	167.173	182.898	184.622	165.457	180.402	179.42
		235	1065.36	185.456	173.87	181.016	168.754	175.869	181.751	170.949	189.422	182.013	0	0	183.162	0	175.277	0	173.968	170.121	169.902	0	175.54	162.792	158.425	171.601	165.625	210.473	178.398	161.663	170.704	183.697	170.731	173.278	170.697	0	159.25	183.747	183.068	183.601	180.291	0	162.691	175.285	184.024	177.346	171.731	179.152	186.856
		236	1069.22	178.803	177.148	181.654	167.191	182.338	172.818	170.552	193.6	181.657	0	0	173.255	175.001	188.631	0	172.434	184.879	180.837	0	176.579	165.895	160.487	171.3	171.014	194.088	176.063	165.044	169.635	177.097	174.891	169.787	168.59	172.278	168.228	186.639	182.171	180.781	173.666	0	166.619	176.809	170.897	184.331	163.403	186.323	175.874
		237	1073.08	176.916	185.51	183.409	170.738	182.532	184.614	175.706	187.142	185.471	0	0	181.777	184.619	181.549	0	177.767	173.904	172.985	0	178.873	164.816	153.241	169.54	177.695	192.085	167.705	173.978	172.934	181.974	169.272	173.33	171.679	166.393	170.809	185.7	183.048	177.662	172.52	0	157.129	173.698	173.114	185.1	165.778	179.63	176.512
		238	1076.94	173.349	182.643	182.812	154.676	177.66	179.164	178.294	183.162	182.947	0	0	178.998	181.604	176.314	0	176.088	168.72	170.724	0	169.599	161.25	0	0	159.676	189.581	176.907	171.184	176.361	193.447	169.076	174.084	174.634	161.022	168.712	189.023	187.295	180.639	170.85	0	173.018	170.464	186.343	182.532	166.68	186.901	177.076
		239	1080.8	176.008	179.155	174.833	177.283	184.328	182.091	177.949	184.992	173.711	0	0	174.384	174.09	189.698	0	179.257	177.553	179.465	0	176.389	162.919	159.212	170.953	169.468	199.399	174.619	162.641	171.548	189.729	161.999	167.697	181.321	174.39	168.253	193.48	189.247	182.466	172.414	0	164.555	165.912	175.676	183.361	168.481	169.05	179.508
		240	1084.66	184.248	183.46	186.341	156.774	192.261	183.155	171.917	188.265	174.311	183.282	0	180.498	175.529	188.078	0	169.932	176.358	171.788	0	181.338	165.109	155.85	171.494	163.283	202.149	163.988	171.048	171.558	180.32	177.468	173.682	177.674	164.735	169.067	190.552	189.675	184.549	177.806	0	171.638	170.91	182.526	181.585	170.525	181.119	181.454
		241	1088.52	176.667	173.94	177.458	168.334	174.746	178.941	177.481	187.094	183.29	0	0	184.021	176.781	178.928	0	170.665	170.154	176.469	0	172.118	160.369	162.15	163.442	161.904	195.227	167.271	164.571	165.802	184.475	169.376	174.846	179.949	169.848	166.695	186.212	182.425	167.802	174.306	0	161.595	166.921	173.923	179.164	163.408	172.487	185.804
		242	1092.38	176.468	176.089	185.579	164.272	181.329	180.276	172.912	182.426	190.462	183.896	0	178.56	176.284	181.934	0	171.553	173.173	170.946	0	182.386	178.016	159.492	173.03	165.709	199.056	171.717	165.041	172.293	179.264	181.813	172.546	166.906	169.278	162.36	190.911	187.374	182.545	176.409	0	168.369	164.444	172.765	182.321	164.992	173.157	188.644
		243	1096.24	175.581	180.673	179.486	167.535	197.857	179.159	169.589	182.832	187.315	183.079	0	181.085	175.409	175.415	0	173.87	170.198	171.681	0	176.311	177.573	156.631	171.065	164.072	188.648	180.179	167.101	176.491	182.346	176.74	174.732	172.862	157.49	165.854	184.184	182.71	184.154	178.551	0	166.993	180.949	174.465	185.067	168.409	175.063	183.982
		244	1100.1	176.698	175.736	178.382	170.044	186.705	178.374	175.029	188.954	176.062	0	0	182.132	181.665	180.194	0	175.311	172.951	170.087	167.203	175.299	162.581	0	175.871	162.276	193.495	177.078	169.376	171.929	177.444	172.452	179.323	178.931	174.394	168.394	189.957	178.856	175.311	181.766	0	170.533	177.53	171.84	173.179	170.273	182.872	192.37
		245	1103.96	177.266	167.788	174.765	171.389	189.346	185.667	168.075	187.629	187.081	184.648	0	183.154	181.188	184.71	0	176.354	168.141	173.283	170.753	179.365	168.006	160.715	173.338	162.24	189.831	175.248	161.152	178.206	179.087	169.459	184.777	168.809	172.802	165.604	193.514	194.093	167.996	180.79	0	163.547	185.917	174.03	178.886	177.765	179.231	194.782
		246	1107.82	180.769	168.337	179.308	169.902	195.553	185.715	177.253	183.116	185.643	184.812	0	177.277	172.877	186.269	0	183.675	172.388	167.397	0	178.842	166.953	155.534	174.167	160.558	192.47	166.076	161.597	174.194	182.882	169.063	184.032	169.479	176.106	166.384	202.717	190.707	179.399	173.928	0	173.501	179.82	180.593	181.857	171.886	178.667	178.204
		247	1111.68	184.563	171.14	176.017	165.591	182.225	173.992	182.947	186.286	180.288	170.72	0	180.352	180.194	180.063	0	177.47	162.721	177.03	0	183.924	166.276	158.688	166.788	168.813	183.504	173.063	168.591	169.117	182.212	172.982	187.459	171.877	167.513	169.715	186.928	187.574	180.859	173.46	0	167.337	166.144	171.668	181.261	175.289	183.609	187.423
		248	1115.54	178.218	170.319	183.91	164.796	192.04	179.838	174.244	182.761	185.878	183.166	150.417	185.038	188.024	180.993	0	178.471	173.518	166.84	0	177.833	163.919	157.508	178.779	160.74	191.525	170.896	171.723	178.049	184.357	178.069	176.346	169.664	160.853	173.886	186.8	192.546	176.927	179.494	0	166.47	168.21	183.153	184.816	177.259	179.472	185.857
		249	1119.4	185.947	167.282	183.171	169.257	182.456	192.71	180.283	190.502	188.174	184.505	0	177.365	180.753	182.259	0	169.077	169.023	182.949	0	178.332	161.381	160.212	168.347	169.011	185.105	168.852	165.71	171.556	182.25	170.849	179.891	167.51	163.372	164.82	189.828	197.52	183.261	183.089	0	172.167	172.457	178.791	182.892	171.154	184.798	191.17
		250	1123.26	179.082	170.265	188.927	169.362	176.147	188.419	186.226	179.02	181.458	180.946	0	183.509	188.182	188.315	0	172.084	169.943	169.906	170.851	181.096	171.967	156.272	167.139	165.429	189.543	171.445	155.471	175.119	181.779	174.702	179.888	176.644	168.325	163.485	198.007	192.281	171.836	190.969	0	171.104	173.346	175.994	179.403	169.048	173.698	186.685
		251	1127.12	182.274	172.39	191.33	168.27	186.734	183.568	185.283	181.863	178.536	178.88	142.697	179.665	185.945	191.043	0	187.659	165.689	171.644	174.265	192.914	169.216	158.847	171.277	164.622	181.013	169.138	166.093	167.999	185.051	176.781	189.066	165.826	169.47	167.583	190.639	196.816	182.476	180.412	0	165.658	175.206	184.792	173.904	178.214	179.01	183.056
		252	1130.98	173.733	170.391	185.096	173.343	188.739	187.515	168.937	182.891	185.632	177.631	161.182	172.77	184.338	187.482	0	179.21	172.383	172.157	177.695	187.057	174.108	156.756	184.619	161.887	185.14	171.36	169.126	175.778	178.014	172.717	183.131	163.782	173.76	169.5	188.319	190.268	183.511	184.26	0	172.779	163.319	175.581	176.571	173.364	185.088	189.369
		253	1134.84	179.804	169.979	189.311	163.072	189.922	182.2	173.805	185.063	181.547	185.351	167.54	182.165	178.592	182.829	0	178.571	174.293	172.286	0	181.75	163.741	160.53	176.053	162.681	191.305	170.311	164.261	170.297	188.464	170.728	174.831	172.664	166.165	169.662	184.231	185.816	180.276	186.232	0	166.053	171.352	183.98	180.601	179.555	183.578	179.509
		254	1138.7	188.288	167.838	180.898	166.003	186.783	181.192	183.722	177.091	182.207	183.415	0	176.673	183.656	185.886	0	171.144	183.018	178.881	176.259	184.432	169.528	160.267	169.344	159.829	179.009	172.341	163.71	176.272	188.63	175.678	180.524	182.778	157.101	171.215	192.33	178.561	188.348	183.556	168.49	172.663	170.246	176.038	185.51	170.105	183.752	175.413
		255	1142.56	175.647	169.307	182.055	170.863	193.206	188.707	178.489	181.487	191.516	192.768	0	176.883	175.101	187.522	0	168.971	181.55	170.817	166.48	181.1	170.825	162.567	183.668	161.795	178.946	163.571	162.13	177.116	196.821	171.687	175.147	180.103	168.553	172.446	194.758	177.896	180.906	190.497	165.684	175.174	168.678	176.121	190.348	177.941	185.396	177.064
		256	1146.42	178.941	171.092	188.902	169.404	193.65	182.959	173.349	182.163	186.833	176.398	157.922	186.816	189.272	180.927	0	176.051	177.706	172.333	172.547	183.638	156.528	153.857	173.758	162.632	193.455	166.716	160.408	174.134	187.453	172.198	177.567	166.508	169.132	172.929	192.554	180.614	184.141	184.221	0	156.354	184.141	179.452	176.568	175.365	183.576	183.796
		257	1150.28	188.816	168.166	186.372	170.096	192.448	190.771	178.472	189.099	191.469	183.186	0	192.928	181.445	191.341	0	176.447	176.432	172.715	170.725	187.213	157.781	159.543	175.607	168.932	189.502	167.955	161.145	173.152	184.28	167.748	191.941	177.624	164.447	161.084	184.206	181.993	187.949	177.465	161.791	163.923	167.523	173.294	187.543	177.894	179.286	182.671
		258	1154.14	180.361	166.234	170.914	177.383	179.914	195.516	184.413	186.462	192.265	0	159.144	174.774	187.013	187.743	0	171.274	174.675	180.152	171.894	189.504	156.368	151.55	170.295	168.914	187.256	164.844	165.977	178.74	191.892	170.184	183.804	168.718	163.736	167.259	188.156	187.282	194.484	175.399	157.002	168.417	174.322	177.082	182.046	172.397	180.974	185.425
		259	1158	172.47	169.671	177.998	167.253	184.542	178.728	164.718	177.868	187.881	176.973	156.47	183.371	180.832	186.441	0	171.003	170.254	169.125	171.596	185.338	171.582	158.197	177.192	171.542	190.701	173.147	167.351	172.947	186.904	176.285	179.989	174.494	163.215	170.441	188.263	172.419	188.965	185.673	158.256	170.293	183.556	185.369	186.169	180.712	190.242	182.883
		260	1161.86	178.725	163.186	178.896	173.883	192.849	191.583	173.343	171.016	183.94	176.028	0	184.483	0	178.292	0	182.781	164.308	168.085	173.473	182.928	157.631	162.258	174.066	163.964	181.328	181	161.846	171.304	183.409	181.516	172.567	178.419	171.893	166.402	187.258	179.436	175.331	180.283	0	173.579	170.71	175.846	173.56	172.264	183.088	176.795
		261	1165.72	175.104	171.746	186.477	173.332	189.172	186.012	183.365	178.442	186.849	175.001	0	182.896	191.783	184.786	0	170.664	173.361	178.769	175.218	180.743	163.72	0	176.886	173.824	178.338	176.778	167.43	168.54	179.089	168.968	176.17	179.602	168.141	174.091	193.6	191.477	182.456	180.687	173.879	162.859	172.045	169.574	179.517	179.989	195.002	189.659
		262	1169.58	185.706	166.657	186.439	162.213	192.46	187.215	178.513	182.183	193.348	178.202	153.273	186.239	187.918	185.471	0	182.72	172.771	174.061	169.522	178.943	168.753	168.813	172.921	162.03	191.342	181.039	172.295	167.85	194.566	174.417	185.012	168.938	163.967	169.281	186.485	178.084	185.002	173.051	161.972	169.39	176.549	176.482	180.058	178.377	182.699	176.949
		263	1173.44	187.105	166.68	176.438	163.955	189.528	179.543	175.957	173.524	190.782	190.267	152.602	182.587	193.838	188.964	0	178.582	171.058	171.966	161.588	188.799	163.987	160.544	169.639	175.495	186.783	180.398	170.699	177.461	188.498	178.168	178.299	167.828	176.335	165.416	186.978	189.133	186.765	177.91	176.337	172.891	175.239	185.771	177.583	172.894	180.964	180.79
		264	1177.3	184.401	174.096	173.575	173.199	183.004	185.064	178.904	183.79	194.472	180.808	0	182.262	184.11	184.283	0	180.543	173.62	175.156	169.664	185.969	164.624	0	170.359	165.982	183.071	173.173	157.97	178.722	191	175.766	174.295	166.298	171.523	170.635	191.448	177.174	188.53	183.742	169.421	158.887	171.439	177.605	187.745	170.29	179.076	183.493
		265	1181.16	189.936	174.417	182.025	172.01	189.965	181.217	174.841	182.871	200.126	174.806	0	181.253	185.162	189.608	0	176.929	176.139	179.415	160.028	190.676	159.736	0	164.997	171.808	185.68	181.098	161.644	170.612	189.122	180.242	184.322	177.38	165.316	165.047	188.997	181.889	182.449	174.331	169.112	165.903	177.618	178.112	188.385	177.282	185.29	186.839
		266	1185.02	182.582	167.947	185.885	168.866	185.232	189.837	169.013	175.488	180.859	180.953	0	186.47	189.611	190.196	0	179.892	176.629	174.36	166.577	183.775	172.586	162.967	173.321	156.356	180.226	185.224	158.69	173.811	195.743	177.332	177.651	171.116	167.073	164.802	182.849	179.464	186.932	178.374	170.505	164.864	177.279	180.229	176.253	169.869	176.457	185.033
		267	1188.88	188.967	176.28	180.036	173.034	185.485	181.177	166.482	178.902	193.147	172.307	0	188.289	177.678	190.075	0	170.796	164.711	176.49	171.299	187.197	164.996	0	177.95	158.578	188.566	178.315	162.195	171.684	192.272	179.2	162.336	163.955	170.451	166.446	193.549	180.353	189.483	178.099	176.679	163.749	166.487	190.146	174.783	169.866	181.763	179.013
		268	1192.74	195.626	169.599	176.583	172.679	191.146	176.197	171.584	177.654	186.028	178.296	162.554	182.124	182.977	183.696	0	174.674	173.625	171.498	175.466	186.431	172.167	0	170.319	161.218	181.708	176.784	167.793	181.581	190.163	172.278	179.477	170.798	182.492	162.91	195.994	182.648	183.446	179.737	165.027	163.831	176.115	181.462	181.63	180.422	185.299	184.198
		269	1196.6	182.328	175.947	185.62	178.816	187.132	182.395	184.217	174.081	190.073	183.5	0	176.643	184.116	190.361	0	178.605	169.595	175.568	170.924	187.31	168.861	163.993	179.352	167.033	183.184	175.823	158.335	159.659	193.326	175.671	174.743	163.338	168.878	163.479	177.371	183.813	187.951	169.688	175.508	164.652	173.521	184.116	186.665	173.785	186.432	180.467
		270	1200.46	189.721	170.878	180.506	171.116	192.289	184.801	180.152	172.198	194.256	193.293	0	172.936	179.41	187.904	0	172.222	166.926	167.511	172.733	187.109	177.576	0	188.176	163.901	183.795	169.679	161.171	177.128	187.43	175.104	179.649	165.559	175.852	166.661	189.101	182.629	189.096	173.092	174.726	163.26	180.107	183.571	184.27	172.677	179.457	185.718
		271	1204.32	183.552	178.754	184.245	165.243	193.697	191.45	172.709	170.374	188.539	171.923	161.751	189.113	184.501	181.778	0	172.03	169.482	163.597	169.126	185.219	165.643	0	178.71	162.907	186.119	167.823	169.34	172.932	180.794	177.766	178.598	163.725	163.32	171.639	188.356	176.489	189.838	176.406	178.788	160.575	175.37	182.935	172.179	172.416	182.563	187.852
		272	1208.18	178.632	175.172	186.494	164.025	172.335	179.303	181.634	173.568	195.711	168.4	0	188.216	192.417	182.885	0	175.245	176.386	164.177	173.132	189.862	171.567	0	176.325	163.523	186.151	179.826	163.022	168.798	185.366	173.778	179.208	170.138	165.753	168.215	189.753	175.593	186.991	172.609	173.902	164.816	171.265	172.851	182.179	172.313	189.623	177.344
		273	1212.04	188.516	177.068	182.562	173.586	180.277	183.186	179.873	169.831	195.086	172.993	0	177.293	182.467	191.092	0	168.937	169.518	168.733	177.838	188.036	171.198	0	176.84	161.375	183.765	180.652	163.033	168.06	196.08	169.38	176.35	171.226	174.518	167.511	185.445	173.414	181.046	184.301	170.796	167.175	170.802	180.7	182.107	171.954	178.525	173.813
		274	1215.9	182.456	180.473	184.835	165.277	178.608	189.034	187.035	162.672	195.158	182.23	0	180.757	180.291	187.195	0	173.661	164.332	169.361	170.749	191.04	164.09	0	178.904	168.768	189.824	170.939	172.663	168.599	189.905	175.622	180.116	175.388	169.439	180.213	186.904	177.101	186.167	169.651	176.601	165.929	173.832	180.607	184.484	177.134	181.367	172.442
		275	1219.76	190.874	170.003	181.486	164.376	179.98	186.445	178.562	170.412	184.212	177.577	0	182.791	183.144	186.19	0	173.52	172.345	169	169.806	176.148	172.706	0	175.434	158.249	190.69	171.263	172.7	176.535	186.207	166.103	185.328	168.278	167.076	165.098	183.915	182.076	173.221	167.505	176.481	164.757	178.624	177.23	177.524	178.288	180.507	175.089
		276	1223.62	184.895	172.659	176.008	164.343	183.147	184.042	185.243	170.867	187.822	179.917	0	189.221	192.681	187.107	0	167.725	168.699	168.556	171.183	185.844	181.311	0	177.136	166.466	187.816	173.717	167.595	174.737	185.174	173.942	177.442	0	170.321	166.884	182.598	170.355	181.919	189.295	172.409	161.442	173.161	182.554	184.083	172.909	187.539	173.278
		277	1227.48	186.647	164.944	180.293	166.684	184.812	186.317	173.316	173.935	186.861	171.642	0	182.315	182.743	187.227	0	170.102	167.578	166.134	171.981	187.922	173.415	0	186.519	163.561	184.417	183.737	168.341	165.308	194.243	173.756	179.214	158.569	168.214	167.673	176.914	176.572	173.505	174.611	180.114	167.662	173.813	174.246	193.637	173.522	181.511	180.786
		278	1231.34	181.304	172.799	180.689	174.242	178.298	185.275	171.391	169.415	185.731	168.789	0	189.223	178.46	183.224	0	173.685	173.182	162.323	179.344	183.907	164.3	0	179.35	160.938	185.695	173.347	164.142	178.478	190.525	173.316	180.476	161.242	169.77	165.17	178.029	176.934	186.197	175.25	178.473	165.07	174.872	185.875	187.813	168.559	190.217	171.744
		279	1235.2	175.086	172.915	182.235	172.817	182.638	186.58	174.398	175.569	194.081	177.94	0	189.735	187.237	187.443	0	176.647	178.554	165.896	181.532	191.784	173.362	0	182.832	158.334	186.397	174.978	173.149	168.816	196.625	175.821	174.127	0	168.182	167.632	187.432	180.186	184.932	182.031	173.139	153.754	170.039	178.639	181.902	174.064	187.338	180.727
		280	1239.06	184.021	176.683	192.332	170.22	191.972	190.843	176.426	163.389	188.513	174.834	0	185.339	181.429	201.725	0	175.527	169.263	169.789	171.917	181.472	175.467	0	178.784	164.014	181.394	175.999	162.111	174.954	182.87	175.303	176.807	160.763	167.186	162.295	188.215	171.036	174.349	180.836	180.366	160.559	169.885	180.492	121.004	182.49	186.198	183.392
		281	1242.92	178.795	183.21	176.97	170.977	190.493	187.134	167.753	164.414	189.194	179.086	0	186.521	177.332	193.298	0	180.813	174.801	175.123	169.728	188.982	173.681	0	184.972	164.511	182.442	168.005	163.043	171.635	173.455	178.679	179.891	168.857	171.657	168.88	184	186.574	176.184	179.982	175.45	159.396	179.699	186.851	190.93	172.862	181.179	183.182
		282	1246.78	175.652	174.72	185.288	171.868	190.517	182.573	177.36	173.023	192.877	178.748	0	180.841	181.417	186.783	0	175.419	186.163	178.063	172.276	185.323	175.515	0	178.067	162.847	188.274	169.942	161.755	174.241	189.097	174.088	177.269	170.431	169.099	179.115	177.387	189.537	178.542	174.99	171.981	158.433	174.456	181.891	184.519	176.347	176.774	189.891
		283	1250.64	190.407	167.672	173.396	160.645	181.066	183.791	174.012	170.123	184.336	169.548	0	175.073	180.866	184.61	0	175.935	176.422	163.53	170.373	189.526	171.095	157.585	175.142	160.205	198.932	177.028	158.877	174.165	188.118	170.337	175.967	167.045	171.596	171.33	191.111	188.658	185.985	169.906	179.281	160.8	176.601	177.443	173.306	171.247	183.768	185.208
		284	1254.5	179.527	171.886	182.294	170.033	181.833	192.803	166.374	167.608	186.607	173.309	0	183.179	181.267	189.788	0	176.205	163.89	165.1	174.903	181.508	176.752	0	178.688	161.065	188.814	179.88	161.089	175.873	183.78	169.22	177.985	0	173.743	166.075	188.247	179.838	167.188	179.852	171.717	160.292	171.171	187.006	182.886	161.528	187.194	178.381
		285	1258.36	193.788	168.705	177.912	173.806	184.9	192.953	167.282	167.038	191.336	167.28	0	179.074	179.705	184.57	161.513	178.578	172.288	168.538	179.413	190.868	176.068	0	177.504	165.169	183.826	183.751	166.488	179.296	185.538	178.615	170.962	165.477	170.5	170.268	189.354	173.324	176.022	175.742	174.17	152.887	169.428	180.42	176.816	168.024	181.163	189.155
		286	1262.22	181.857	164.977	175.763	175.909	183.545	184.718	175.609	171.481	193.669	176.531	0	185.439	184.194	181.237	166.849	179.363	166.017	168.209	176.524	193.787	173.263	161.628	175.323	167.842	183.191	186.949	163.971	171.167	190.792	173.652	173.902	159.185	161.172	164.931	183.777	170.793	175	175.917	178.929	159.93	186.947	182.051	198.962	176.013	188.75	177.539
		287	1266.08	189.336	177.042	184.654	173.807	184.071	188.977	174.354	168.761	192.477	177.523	155.098	178.655	177.235	191.513	0	183.243	171.652	159.732	0	184.141	183.322	150.635	171.442	159.247	187.899	180.109	162.057	173.313	195.322	176.949	185.484	170.684	169.116	160.854	181.932	175.692	174.149	170.902	176.277	156.945	186.341	172.075	183.178	169.31	190.089	172.83
		288	1269.94	187.429	178.018	185.861	167.372	183.328	186.69	168.169	170.041	192.099	170.136	155.249	182.471	185.598	194.076	0	183.585	171.371	166.606	173.142	188.391	169.557	155.627	174.343	170.797	179.419	182.082	160.753	176.106	186.73	173.039	171.441	168.102	171.562	161.498	183.623	178.606	182.209	171.641	179.259	159.767	185.293	176.915	193.097	168.581	181.348	183.537
		289	1273.8	182.655	168.247	184.835	165.73	186.214	189.303	180.578	177.861	187.413	172.85	0	186.906	187.348	189.829	172.85	181.775	168.726	169.117	173.071	191.424	173.535	0	171.173	164.143	187.835	176.991	149.645	172.747	174.125	174.975	175.985	163.787	165.846	168.343	189.955	184.609	170.05	178.104	182.387	158.414	173.47	167.886	190.25	179.63	185.404	187.506
		290	1277.66	187.499	166.926	179.026	166.293	188.639	192.121	179.217	172.514	178.028	172.652	0	182.74	181.709	192.066	0	173.957	172.523	168.712	179.103	180.809	165.584	0	169.62	165.129	190.833	166.667	161.554	179.028	179.292	166.978	180.333	167.57	170.531	170.069	202.945	178.139	181.432	178.384	178.358	152.663	187.879	178.248	177.329	171.199	188.91	187.606
		291	1281.52	182.073	180.958	180.372	166.373	192.141	190.18	165.164	166.347	186.123	178.069	0	184.942	174.072	185.862	166.279	185.837	162.76	174.009	178.468	181.72	179.567	158.817	173.121	165.064	184.899	171.982	166.025	180.341	188.072	172.218	171.157	0	176.948	167.659	194.776	186.031	181.19	171.293	178.896	167.125	183.93	180.007	189.468	176.009	186.804	180.482
		292	1285.38	187.794	173.08	182.989	170.209	191.776	182.89	170.955	174.369	196.488	173.901	0	179.894	186.503	182.237	168.471	179.467	166.071	168.707	169.703	184.753	170.7	156.732	171.851	171.377	187.79	175.118	168.589	162.267	185.538	170.177	168.243	172.238	167.899	169.051	194.073	180.159	185.396	182.026	179.535	164.303	180.594	173.282	192.037	175.805	183.305	179.756
		293	1289.24	182.228	185.487	190.106	177.566	196.381	182.631	168.99	177.255	180.763	181.546	146.497	182.38	184.316	181.957	167.096	174.332	170.36	159.789	170.567	171.523	174.548	0	170.003	156.14	200.566	175.066	151.72	172.382	182.117	184.664	170.353	170.977	164.898	174.756	189.982	185.368	182.422	166.701	177.657	156.053	170.023	171.158	183.672	177.509	187.52	178.98
		294	1293.1	184.101	172.263	173.872	166.236	193.445	179.367	170.351	170.767	189.427	167.415	0	183.831	181.671	185.219	165.875	171.311	164.677	162.277	174.354	182.326	168.852	150.444	172.501	167.105	196.405	186.068	163.825	172.575	175.746	178.605	169.489	158.073	165.101	173.917	182.328	179.634	185.094	176.152	178.764	162.662	179.948	172.064	197.738	178.612	187.46	184.148
		295	1296.96	181.173	168.151	177.526	168.368	192.326	186.124	169.477	171.416	176.729	168.541	0	180.523	179.588	175.467	169.965	179.702	174.031	166.92	176.841	178.179	173.017	158.596	171.789	156.328	190.847	171.73	159.484	175.175	184.111	170.352	173.986	162.124	170.921	175.2	196.316	187.371	181.603	178.808	182.336	161.169	173.356	165.413	191.58	176.461	185.013	174.912
		296	1300.82	179.654	175.318	177.905	166.703	183.348	189.829	166.052	181.043	187.747	169.035	154.855	182.674	188.152	184.735	167.211	178.084	161.338	173.716	173.251	182.331	183.719	160.624	163.447	160.661	199.421	169.099	162.671	170.354	189.689	169.698	171.234	176.081	167.462	174.953	190.987	190.634	181.414	175.247	180.851	169.581	175.362	180.806	194.332	184.611	185.484	178.493
		297	1304.68	189.275	178.859	175.785	166.458	186.641	195.999	172.912	168.512	185.018	165.056	0	172.632	191.779	181.855	170.426	185.712	158.776	161.354	0	189.983	176.932	150.238	162.152	158.994	199.709	164.97	156.302	167.61	188.624	170.929	175.389	159.66	160.06	173.128	194.859	196.064	183.686	185.536	180.381	167.794	180.756	188.045	189.475	177.121	193.05	176.667
		298	1308.54	206.021	172.203	179.263	164.473	186.926	185.61	180.396	164.835	180.076	168.29	150.746	173.672	185.907	185.324	161.816	181.597	158.998	170.096	167.441	185.677	177.405	153.184	163.885	160.241	185.927	163.538	158.46	174.984	194.095	167.216	172.412	168.126	164.208	168.634	193.433	181.179	182.99	171.46	177.09	169.332	174.767	184.457	187.131	175.402	189.537	174.078
		299	1312.4	183.596	161.638	177.602	165.549	186.015	184.677	174.932	175.762	186.801	164.995	0	174.283	186.267	174.058	176.341	182.159	157.024	182.528	172.01	183.626	167.13	161.953	162.411	162.259	196.251	167.892	151.51	168.727	196.977	181.455	171.712	159.36	164.348	174.034	193.915	190.272	173.759	180.045	178.947	163.606	178.75	169.886	192.479	177.553	190.362	183.91
		300	1316.26	187.846	168.072	181.525	167.835	181.897	183.219	173.922	188.955	189.824	175.204	0	174.898	177.509	176.489	174.865	176.429	159.011	175.375	166.569	187.856	180.036	152.005	165.445	165.503	188.078	165.416	160.234	174.033	184.894	179.347	174.745	0	174.434	173.288	189.663	188.559	181.006	180.246	178.098	162.118	176.121	169.277	190.003	173.53	202.969	184.716
		301	1320.12	179.615	178.697	175.923	169.178	188.913	182.246	167.604	174.569	187.083	162.492	0	179.337	189.109	178.25	174.44	184.546	174.147	166.005	175.767	181.333	173.757	148.258	172.849	157.793	190.288	169.07	159.471	175.755	188.402	174.813	176.601	167.077	162	168.547	188.965	178.144	174.593	187.648	185.328	157.405	182.63	175.167	195.028	169.086	190.474	185.994
		302	1323.98	191.069	175.992	175.026	172.621	186.389	185.844	167.404	175.118	192.944	171.722	153.221	170.038	187.272	175.645	168.538	187.322	167.512	170.272	168.161	184.427	175.955	148.318	171.012	149.46	186.713	173.392	167.845	177.422	187.37	172.677	182.996	164.172	168.134	174.27	187.078	179.298	181.109	175.758	180.225	158.154	176.24	176.543	193.015	173.155	188.2	185.722
		303	1327.84	201.328	177.522	171.953	176.338	190.276	187.008	170.486	180.544	188.368	173.15	0	176.295	182.85	181.465	167.682	180.533	165.104	168.557	170.645	186.293	173.598	153.952	177.12	157.912	173.912	173.291	161.038	179.835	188.724	176.119	178.556	166.274	173.398	177.657	188.799	174.16	185.102	181.84	182.417	163.942	181.244	167.743	189.094	172.485	192.979	190.68
		304	1331.7	190.253	175.47	168.13	166.743	187.854	195.41	168.978	172.637	191.354	178.027	153.16	176.638	188.001	175.075	171.048	185.295	158.109	167.444	170.418	191.226	172.544	151.419	170.229	155.64	181.694	175.189	166.523	174.933	180.846	167.719	180.495	166.346	178.319	175.022	187.727	179.184	171.601	176.521	178.749	162.172	172.323	174.347	179.023	177.213	193.225	187.616
		305	1335.56	188.24	165.795	172.318	165.81	190.727	187.298	166.798	168.872	193.192	174.76	0	176.576	185.266	173.109	166.849	182.148	166.154	162.413	166.376	188.287	171.276	150.314	170.578	157.252	189.644	175.362	168.049	176.3	183.176	170.413	171.061	161.775	167.699	174.763	193.478	174.32	173.318	179.591	183.038	161.052	175.379	178.384	191.592	175.896	181.89	178.8
		306	1339.42	179.01	168.011	206.298	171.68	187.531	177.179	175.801	168.191	183.286	169.687	0	174.02	179.639	182.272	172.023	180.55	162.08	155.194	173.931	187.891	177.435	148.482	159.79	161.495	189.724	171.348	159.412	175.307	188.143	172.2	167.054	171.671	174.604	169.214	185.613	189.769	178.583	173.578	178.138	162.057	182.633	178.544	189.438	181.039	186.059	181.58
		307	1343.28	188.363	166.035	179.656	175.621	187.672	180.627	177.031	170.156	187.518	168.882	155.27	182.212	179.449	177.042	169.808	181.572	168.358	171.045	181.517	186.503	173.526	152.142	157.514	167.387	192.051	161.552	159.056	180.396	191.157	167.88	171.402	166.415	168.081	160.681	184.343	170.206	182.038	173.052	182.477	159.333	179.241	187.63	189.483	170.541	183.089	185.247
		308	1347.14	193.786	174.942	176.824	174.334	182.497	189.853	182.434	170.632	188.101	163.495	0	182.15	181.175	173.648	0	176.824	161.194	169.517	169.411	177.349	176.143	142.416	168.715	161.121	180.405	164.003	155.64	182	178.548	169.028	170.208	168.533	170.708	173.05	191.098	191.25	176.849	177.981	187.066	165.466	173.428	173.336	187.339	178.757	180.465	174.377
		309	1351	182.484	175.748	180.258	179.673	186.743	181.478	174.793	168.567	183.252	171.826	0	186.356	180.192	178.079	0	189.712	167.873	161.384	161.303	185.548	176.268	153.96	173.908	166.993	189.593	175.803	157.671	180.114	191.379	174.911	170.342	167.642	167.391	158.487	192.351	184.249	179.929	176.052	172.121	153.149	175.755	168.987	198.382	172.214	181.928	175.974
		310	1354.86	187.159	174.623	183.107	171.001	191.562	189.298	171.077	171.19	182.431	157.069	0	178.305	177.818	176.871	171.554	181.139	159.582	162.576	171.328	178.877	169.071	144.736	0	165.894	186.77	167.361	168.514	183.04	189.095	173.227	169.549	171.809	170.547	171.412	187.32	179.382	176.892	169.386	179.034	162.043	184.111	167.03	190.644	171.89	179.96	177.828
		311	1358.72	181.215	168.942	183.725	167.97	187.573	191.954	179.438	164.413	180.29	161.876	0	184.707	186.879	178.956	169.992	178.904	164.548	174.054	177.647	184.841	165.199	0	158.957	158.926	176.573	175.058	167.255	183.616	185.766	167.864	173.813	0	165.974	181.136	188.574	179.798	177.251	171.934	187.813	170.176	174.141	181.182	190.493	170.888	186.525	180.417
		312	1362.58	178.901	166.273	176.546	166.857	186.667	189.811	171.526	170.675	181.103	169.319	0	175.382	180.006	185.591	167.927	173.478	163.103	168.962	173.353	192.389	169.886	162.947	159.927	162.662	182.004	172.451	160.076	183.288	192.258	168.701	168.35	169.408	169.619	174.322	194.236	185.492	178.83	178.627	185.701	162.626	170.577	176.77	193.186	161.955	187.356	188.858
		313	1366.44	180.359	172.497	187.821	173.032	188.568	188.098	173.96	182.301	175.99	170.171	147.931	184.772	191.119	183.547	166.98	174.884	165.341	168.279	166.659	186.098	173.444	154.793	0	163.818	175.871	178.153	162.798	185.172	189.504	166.298	164.943	177.528	171.17	172.133	196.479	184.497	179.927	177.847	180.159	163.659	174.264	172.882	196.657	157.784	189.645	190.199
		314	1370.3	180.541	169.182	189.462	162.681	178.516	190.081	167.859	182.098	184.467	162.506	0	177.77	175.405	170.897	173.891	172.869	164.328	169.614	163.377	188.377	165.699	149.753	162.138	163.496	179.619	175.472	165.534	182.971	189.465	159.002	171.939	174.49	170.149	172.611	187.939	185.878	183.943	181.224	187.818	154.292	169.893	172.215	191.331	164.69	189.736	183.531
		315	1374.16	183.414	169.317	185.526	166.855	185.322	189.263	173.211	173.436	181.155	169.663	0	175.843	176.528	170.928	168.904	181.113	162.614	165.228	167.378	179.537	165.659	158.466	169.157	159.953	174.309	172.04	165.6	177.326	188.468	166.628	174.37	0	177.712	172.01	194.35	177.547	176.893	177.889	183.381	164.837	180.024	172.034	192.983	168.626	183.667	184.327
		316	1378.02	187.903	178.76	176.095	174.548	184.843	201.698	172.785	161.264	188.33	172.672	0	178.227	171.254	181.109	162.844	181.7	169.038	163.443	168.109	186.293	179.851	151.597	169.541	174.556	169.859	170.95	155.268	177.423	187.02	161.205	172.969	0	168.742	172.874	195.805	185.202	181.202	181.306	182.257	163.235	177.005	175.833	202.774	176.646	184.909	179.551
		317	1381.88	174.994	166.864	179.902	184.315	184.943	190.198	179.976	173.072	184.258	178.693	165.131	185.656	181.145	174.658	171.682	179.982	155.684	164.436	162.583	187.911	166.825	0	167.951	165.139	181.376	181.515	163.573	176.437	190.607	168.782	166.426	0	164.689	175.568	186.862	181.806	181.716	182.17	178.333	157.738	172.747	167.502	194.786	170.748	180.907	179.059
		318	1385.74	187.553	172.29	181.63	169.453	184.407	201.642	168.926	166.489	179.061	166.904	153.539	174.823	180.33	172.909	169.826	187.283	163.679	170.397	171.637	184.18	169.391	0	172.266	165.007	181.292	169.644	156.858	171.719	190.919	164.717	169.318	0	172.499	166.528	194.413	178.876	177.566	171.09	192.917	164.914	168.021	164.427	186.548	182.143	175.821	178.685
		319	1389.6	190.644	172.104	181.949	169.557	201.483	193.076	177.334	162.654	191.987	175.547	157.412	182.321	174.467	181.548	166.538	176.028	158.508	172.144	174.912	184.718	169.395	153.086	170.214	170.005	180.246	171.391	155.245	180.671	182.802	163.372	182.891	0	175.659	170.874	185.019	187.473	176.825	176.556	186.483	162.464	173.207	172.858	187.473	172.391	179.359	186.215
		320	1393.46	197.143	173.132	184.009	176.541	186.678	189.204	177.012	160.699	188.252	0	153.142	179.787	177.114	181.394	172.313	179.29	165.48	164.601	0	182.78	170.588	155.789	170.309	167.448	177.644	170.323	155.647	180.874	190.284	168.85	178.288	165.01	168.293	171.725	188.192	184.384	174.818	177.921	192.37	166.356	167.665	174.384	191.367	170.959	179.518	173.033
		321	1397.32	185.899	172.266	181.549	177.93	188.295	193.773	175.219	157.804	195.787	0	151.817	189.445	192.434	173.4	176.998	177.446	160.912	164.742	165.49	181.656	171.683	0	171.683	159.788	165.837	173.428	155.978	176.573	181.577	175.49	176.283	186.545	178.972	169.236	199.663	183.269	163.668	186.5	183.065	166.967	172.604	174.5	188.894	168.679	179.892	186.963
		322	1401.18	190.195	171.097	181.147	182.088	182.576	197.673	177.999	154.927	189.671	169.635	158.497	185.556	187.492	173.15	162.146	194.279	162.19	167.942	169.107	184.955	168.781	150.03	0	164.081	175.027	169.109	149.563	183.011	188.097	170.004	171.277	0	180.489	162.865	184.461	175.166	180.808	174.591	180.12	162.008	184.724	177.363	196.278	176.774	180.837	184.404
		323	1405.04	189.455	170.361	176.584	180.23	179.187	182.738	173.702	167.877	196.601	164.62	154.376	176.16	176.344	171.917	164.774	175.224	164.175	173.307	169.345	186.214	172.51	146.966	181.158	158.45	187.593	167.975	148.639	180.495	190.291	178.965	168.152	178.002	174.96	162.833	194.846	175.135	169.777	186.048	184.239	162.98	179.358	173.217	190.371	175.856	175.607	181.018
		324	1408.9	187.476	169.082	176.902	168.28	187.099	188.877	170.121	160.75	196.957	163.776	145.83	175.796	184.448	161.782	166.543	175.742	170.86	167.15	171.597	178.859	168.864	150.295	179.456	161.588	180.207	171.165	149.754	168.669	184.974	166.877	176.258	182.414	180.323	176.232	189.032	180.664	175.677	171.587	184.989	163.905	164.289	176.028	193.244	175.747	174.073	179.467
		325	1412.76	184.726	164.72	181.963	179.044	194.444	184.716	174.75	158.409	195.861	0	155.73	172.909	177.715	167.694	160.054	184.998	168.813	166.425	175.369	190.424	173.468	146.039	0	165.129	182.555	168.06	160.386	174.323	183.144	177.685	172.506	178.845	174.174	173.076	188.357	196	174.952	172.918	187.809	161.654	177.825	175.395	196.816	174.084	181.368	182.954
		326	1416.62	190.179	167.827	181.642	179.323	188.632	196.351	171.033	166.689	195.591	0	153.465	175.446	176.612	167.827	168.148	192.093	168.816	162.545	175.075	178.497	166.502	153.958	169.78	161.219	172.309	178.121	158.371	172.389	192.925	167.752	161.267	175.73	177.745	169.737	186.641	194.388	177.202	176.351	185.695	164.709	172.47	182.422	184.114	179.366	182.466	191.949
		327	1420.48	186.592	168.447	185.189	177.247	191.922	193.753	176.548	161.379	188.004	172.439	157.021	180.035	185.615	160.256	168.882	177.897	169.356	166.386	171.919	165.391	161.616	156.72	180.276	164.086	165.769	170.288	150.327	180.917	187.148	178.844	171.285	172.551	172.662	175.92	189.184	194.889	178.423	174.865	181.439	164.411	171.735	169.603	187.035	175.182	173.147	188.003
		328	1424.34	182.927	169.351	175.485	175.027	186.607	182.841	172.282	165.686	190.311	171.976	152.992	188.35	178.229	175.887	167.238	182.412	168.378	164.605	174.629	170.075	165.242	153.448	178.355	163.267	167.332	173.042	147.262	177.862	189.179	187.604	168.893	177.865	177.699	171.855	176.562	189.721	182	182.316	184.963	162.87	169.648	173.942	195.063	180.227	176.278	179.913
		329	1428.2	186.15	168.699	181.522	163.168	193.396	201.144	173.546	164.485	186.939	169.62	146.203	185.02	173.411	171.922	165.455	189.295	160.73	170.136	173.235	174.043	166.388	159.829	174.204	161.971	177.253	174.866	148.939	179.174	188.374	170.536	167.095	180.457	174.027	169.752	183.313	186.283	176.261	171.808	186.027	157.608	168.795	178.063	185.6	169.559	177.449	181.208
		330	1432.06	185.163	175.322	182.476	174.068	185.628	190.927	170.923	165.875	183.608	164.832	160.654	184.844	178.504	175.626	168.175	182.944	157.413	162.944	173.284	184.269	165.305	152.051	183.573	163.978	163.152	173.844	156.207	170.603	190.313	167.062	165.891	189.399	176.523	174.896	181.316	184.843	173.648	184.525	183.634	163.951	174.519	176.864	186.579	180.59	173.705	191.842
		331	1435.92	188.853	167.646	177.116	171.038	182.774	191.729	178.236	168.359	192.135	168.445	158.52	184.483	174.435	176.15	164.803	189.424	162.916	166.574	0	173.778	181.321	154.077	181.988	170.023	167.588	169.574	155.425	179.826	185.075	172.521	173.475	183.846	182.487	169.475	182.25	189.382	173.588	171.803	196.46	162.517	171.39	176.412	196.982	196.169	182.096	189.595
		332	1439.78	181.537	167.51	182.918	168.302	187.598	192.121	166.448	167.235	196.079	173.601	162.72	186.701	177.907	172.295	166.768	191.773	165.393	167.19	177.1	171.824	170.739	152.605	175.826	157.369	175.712	175.672	152.954	182.503	189.534	165.803	166.932	186.687	178.004	171.267	194.271	182.84	175.865	173.476	182.672	164.863	177.761	178.033	196.72	179.51	180.559	185.321
		333	1443.64	194.814	168.558	177.795	176.013	192.948	195.545	174.436	165.021	195.574	175.346	151.854	173.328	174.374	167.035	169.264	187.755	168.917	164.792	181.692	175.959	170.26	148.137	184.34	179.342	171.431	173.344	150.62	179.157	195.881	173.784	168.806	176.685	168.552	174.028	195.541	192.146	168.305	169.345	181.823	166.28	170.399	180.193	187.578	185.829	170.25	187.872
		334	1447.5	195.4	160.072	175.15	174.003	197.159	194.472	163.274	167.578	187.913	176.024	156.375	180.372	184.643	171.764	166.632	185.874	172.934	170.348	177.351	168.695	173.489	146.253	179.662	160.429	176.994	177.099	154.116	179.725	196.953	167.247	156.623	175.307	187.908	161.831	204.021	187.414	183.193	172.136	186.564	165.913	170.344	182.177	191.906	182.013	178.136	182.801
		335	1451.36	201.812	168.425	180.174	177.957	193.553	191.598	169.581	171.867	189.318	181.366	159.565	187.064	183.774	170.048	168.616	176.6	166.367	164.642	178.365	169.916	164.734	157.943	173.544	175.006	168.879	181.745	158.588	178.476	190.969	167.156	164.586	172.882	177.596	165.931	197.79	182.721	174.338	176.5	185.392	164.176	177.015	182.534	194.641	184.316	182.501	182.253
		336	1455.22	192.263	177.874	174.627	176.989	192.272	200.449	173.763	164.862	186.759	162.764	165.382	179.877	182.284	170.242	166.137	180.323	164.999	162.849	170.761	165.315	158.394	150.146	173.584	166.139	168.586	178.078	150.604	172.56	202.727	178.24	164.602	180.288	175.594	172.704	187.815	186.265	170.218	171.249	185.731	162.215	169.982	186.719	195.28	174.558	172.226	183.275
		337	1459.08	187.438	172.436	186.005	178.929	196.302	193.765	178.553	165.984	201.738	176.512	159.699	187.516	179.629	171.345	165.57	175.264	164.357	170.837	178.52	168.499	167.578	156.155	178.923	169.449	173.066	179.352	150.859	175.094	203.885	170.059	163.148	180.843	169.662	168.287	190.649	197.533	175.396	181.051	190.273	174.54	168.962	188.677	199.179	172.644	183.796	191.315
		338	1462.94	185.907	169.28	173.216	168.205	184.543	197.934	173.125	164.255	195.061	168.982	160.601	177.321	184.447	176.121	165.369	182.52	162.673	168.321	180.656	165.658	160.573	157.327	169.828	168.399	176.971	179.648	157.344	167.464	185.67	167.796	169.4	179.402	173.399	167.71	186.006	182.122	180.72	174.073	183.528	161.108	171.163	186.073	193.447	175.014	178.604	185.186
		339	1466.8	190.989	178.176	183.565	168.626	190.273	189.559	177.504	168.562	192.981	171.192	152.944	177.626	187.154	181.299	158.385	181.068	160.759	168.764	180.058	173.254	166.669	148.934	162.814	160.089	174.188	183.222	159.024	176.925	184.212	173.076	167.34	176.369	176.499	175.254	189.446	179.874	179.206	177.294	179.991	172.273	168.179	178.977	184.202	178.191	178.824	184.57
		340	1470.66	194.169	173.29	174.265	162.529	191.239	198.366	180.591	170.226	198.301	179.866	159.161	178.348	183.885	182.178	167.876	180.476	160.896	167.981	180.143	172.431	165.058	150.304	171.609	178.149	169.092	185.379	160.831	163.392	185.842	167.107	166.182	179.558	177.535	167.197	197.224	187.921	191.121	173.265	179.957	170.631	167.825	186.879	196.836	174.544	182.013	193.173
		341	1474.52	182.815	183.079	176.752	162.227	187.478	195.644	182.663	171.1	194.092	0	160.927	183.87	0	174.337	168.682	182.109	159.223	160.903	182.874	173.729	164.151	154.374	167.59	168.182	159.51	179.793	168.937	167.023	200.739	173.295	161.641	184.017	177.972	174.674	190.588	176.073	176.098	181.367	185.096	156.348	167.564	180.573	186.135	182.131	182.433	183.938
		342	1478.38	182.876	168.265	180.592	167.61	191.054	189.688	169.466	164.482	191.556	172.497	163.554	175.859	165.965	172.466	163.866	179.152	160.23	165.002	181.953	182.722	159.806	161.178	174.634	170.091	161.174	186.277	148.396	169.237	193.537	171.485	162.736	168.199	171.495	165.014	181.303	181.35	182.562	171.267	178.558	160.126	164.585	182.739	186.838	185.102	189.774	185.005
		343	1482.24	184.623	182.501	173.744	164.871	193.555	201.124	139.829	166.677	199.853	172.842	153.027	176.617	188.545	183.251	162.161	179.967	163.155	165.073	177.063	168.932	157.908	160.97	173.282	165.687	169.069	181.16	148.392	178.759	192.207	175.122	163.88	174.011	171.179	161.756	176.971	186.303	180.849	168.876	186.592	159.682	164.901	181.089	188.013	176.239	183.811	184.596
		344	1486.1	175.969	173.582	172.174	172.811	193.427	188.552	178.253	173.235	207.38	174.789	154.186	188.713	0	179.265	165.829	184.099	175.206	172.208	177.216	176.053	164.778	158.396	168.643	166.868	174.743	177.265	163.923	174.542	195.533	170.733	164.456	181.06	180.437	167.386	183.727	174.404	184.447	175.215	184.831	161.702	164.538	186.829	192.093	181.591	177.374	184.926
		345	1489.96	179.498	170.511	179.894	164.376	187.596	191.551	174.415	163.599	193.586	174.567	169.592	186.309	190.348	184.049	160.96	185.331	161.793	162.7	185.656	185.893	163.426	155.725	176.324	165.775	171.235	181.806	157.089	168.243	181.772	167.859	159.892	179.71	176.096	170.867	189.356	183.123	167.079	163.446	177.997	161.329	167.513	178.842	183.433	185.71	187.449	170.967
		346	1493.82	189.563	169.867	178.141	162.742	187.114	198.492	177.466	167.311	189.591	0	164.338	188.426	176.688	188.693	165.369	187.126	170.839	161.433	180.838	173.696	166.964	161.382	169.988	160.496	179.417	180.439	162.808	170.25	191.244	173.231	171.634	174.619	177.214	168.81	186.077	178.641	179.591	169.806	187.623	159.394	171.027	177.479	184.162	179.336	184.663	184.644
		347	1497.68	191.086	179.751	174.782	169.171	190.065	183.649	173.32	174.687	192.492	163.354	155.589	178.687	187.571	182.736	171.492	179.708	169.678	157.263	182.795	175.384	163.639	149.839	162.233	163.309	171.352	173.982	159.295	167.957	195.382	181.799	167.935	183.938	167.26	163.881	186.779	180.732	172.643	169.713	175.606	161.293	158.602	176.404	191.932	179.348	185.462	175.232
		348	1501.54	188.02	177.779	175.831	166.726	194.593	189.594	173.191	174.195	187.788	0	160.394	178.818	179.891	187.942	159.717	180.835	160.162	163.911	178.672	171.216	161.156	147.158	164.511	167.949	167.227	180.752	163.493	173.21	192.88	172.634	170.199	179.926	177.392	176.652	186.106	178.33	179.011	175.627	179.17	165.133	161.359	173.704	189.785	170.255	179.768	184.704
		349	1505.4	187.54	170.027	175.488	165.519	188.725	191.728	167.787	170.618	197.017	0	164.909	173.6	175.442	164.735	159.467	174.058	163.786	181.317	187.057	175.81	165.094	154.089	158.229	159.447	180.081	175.437	164.571	169.049	185.338	173.873	172.948	181.986	174.833	169.305	201.027	173.224	179.417	165.117	184.902	166.664	168.613	187.695	179.604	166.2	186.089	176.501
		350	1509.26	192.68	179.243	179.272	162.359	193.016	184.222	171.544	174.292	192.119	173.493	157.813	178.644	178.67	185.662	162.984	188.927	165.381	177.626	174.485	175.332	165.525	154.109	160.669	156.679	164.168	177.049	167.943	174.096	184.679	171.422	169.091	177.136	171.137	168.33	196.82	179.726	177.188	164.924	171.947	161.685	168.151	187.691	186.525	174.396	190.769	183.634
		351	1513.12	186.438	177.907	179.028	167.063	187.268	185.487	163.723	170.855	199.615	0	161.081	175.116	185.885	167.389	168.081	183.772	162.503	164.56	188.107	176.269	162.906	156.219	171.942	157.944	165.413	172.631	153.01	161.973	189.727	175.803	167.712	167.801	175.84	165.177	200.771	175.225	186.202	165.162	175.314	165.109	164.66	179.683	196.038	171.073	186.943	178.412
		352	1516.98	189.204	179.921	173.363	169.194	188.54	187.97	168.208	171.729	198.182	174.158	162.166	174.194	182.489	175.095	159.523	176.622	165.659	170.284	182.756	184.987	166.715	153.837	169.462	164.723	158.449	188.568	156.798	165.699	188.336	171.649	159.215	180.866	164.052	166.772	184.836	171.068	185.319	161.752	181.662	163.343	159.54	179.558	185.201	172.885	179.95	180.029
		353	1520.84	184.726	177.696	179.01	170.374	188.998	188.455	174.34	168.692	194.866	175.474	147.471	177.36	190.046	172.559	166.896	184.444	168.296	166.416	187.14	180.755	156.426	151.859	159.572	159.08	170.563	184.456	166.197	166.59	183.838	170.81	168.926	173.994	172.293	167.436	191.75	175.165	179.545	161.77	171.903	167.057	159.819	181.015	184.708	170.287	178.258	177.324
		354	1524.7	197.722	171.088	178.015	168.098	193.885	194.484	163.543	171.631	199.427	176.491	153.099	184.735	190.672	186.33	172.926	181.261	162.314	160.509	187.596	189.415	168.323	151.718	166.843	154.792	168.956	183.433	159.189	172.726	176.455	172.412	162.96	179.884	176.676	170.258	182.739	187.345	180.975	168.219	177.507	158.97	167.724	184.597	187.638	172.876	180.457	176.134
		355	1528.56	181.811	183.992	177.355	161.766	190.522	199.014	172.339	168.489	190.937	173.819	152.38	170.073	184.301	186.019	171.179	180.806	167.473	0	186.829	184.62	166.811	149.144	176.196	166.912	172.036	184.836	154.273	176.664	188.662	174.73	166.354	186.873	177.202	166.41	185.656	185.756	169.005	161.477	175.325	163.975	162.065	171.82	179.427	174.448	181.485	176.276
		356	1532.42	193.238	183.355	183.426	168.621	190.375	188.324	171.013	173.515	197.071	172.004	161.308	175.804	174.908	186.848	167.454	189.573	153.947	158.214	173.851	184.854	168.241	151.962	168.206	165.912	176.545	174.937	156.767	170.743	186.556	165.92	166.341	188.741	173.71	163.231	186.632	182.171	182.367	165.509	181.831	170.555	167.605	176.771	179.273	181.071	188.336	175.253
		357	1536.28	191.151	180.66	187.664	171.172	188.112	194.748	180.51	172.649	190.195	172.632	161.066	173.515	182.053	174.736	168.929	181.565	161.795	162.086	172.341	185.571	167.54	154.909	159.094	161.768	171.341	183.969	158.752	181.949	182.266	168.646	158.872	175.464	173.642	161.523	189.859	180.771	187.139	168.127	181.37	158.14	163.228	169.352	184.73	169.361	184.276	170.051
		358	1540.14	174.952	177.061	188.283	159.523	185.648	188.674	172.326	173.033	201.663	172.934	160.189	184.49	188.253	172.84	169.353	179.366	161.636	154.67	178.774	176.03	178.634	152.142	158.615	160.934	165.947	180.7	159.686	181.992	193.534	169.381	157.082	182.18	178.357	164.469	187.852	185.141	182.41	173.715	179.054	165.209	155.699	170.591	180.093	179.989	191.551	169.816
		359	1544	192.916	176.077	181.446	155.847	187.661	192.773	178.038	172.289	187.727	177.172	168.086	183.414	173.327	177.553	170.463	179.424	162.002	168.886	179.022	184.49	174.568	148.395	165.561	156.802	179.352	187.609	166.786	180.255	187.806	160.288	166.227	181.687	178.251	161.138	174.502	178.916	186.295	171.795	184.292	156.164	155.82	177.234	198.498	180.919	190.272	174.543
		360	1547.86	193.711	169.332	181.921	165.639	188.634	196.475	168.045	167.588	193.471	171.318	174.03	179.799	173.088	176.259	161.376	175.226	166.408	165.496	178.598	180.48	168.141	156.137	164.84	162.433	166.591	181.323	163.782	190.507	182.866	162.486	155.541	179.578	170.742	147.816	188.345	178.716	178.398	169.77	177.305	162.419	156.689	179.667	187.369	180.737	192.064	183.03
		361	1551.72	202.784	169.922	183.446	162.064	186.142	201.167	165.773	172.688	190.071	179.238	167.898	183.044	182.957	165.222	164.066	175.58	169.346	156.272	165.47	184.818	167.479	155.88	167.546	166.964	171.187	185.903	157.399	174.371	192.208	169.226	159.087	165.269	175.977	174.508	189.239	177.827	182.651	165.953	177.636	163	159.05	169.522	196.835	171.78	184.229	180.086
		362	1555.58	187.087	171.969	183.609	167.371	186.076	193.165	172.094	175.721	196.757	178.231	151.904	179.256	176.046	174.755	165.696	179.428	176.164	171.519	180.249	181.617	168.552	161.379	164.562	163.68	174.513	182.396	156.563	178.995	183.105	163.779	164.707	179.685	178.024	172.645	169.461	179.251	173.882	173.046	181.929	161.049	153.229	172.512	182.735	176.678	189.098	180.74
		363	1559.44	197.465	173.635	179.04	172.929	188.079	208.105	166.427	170.594	192.247	172.628	160.654	178.163	180.717	177.829	163.468	175.003	174.441	0	180.904	178.706	177.192	159.822	176.554	169.45	177.137	194.249	159.114	180.771	194.679	166.417	165.561	173.905	160.961	166.681	181.474	174.217	180.994	169.436	182.747	157.604	169.302	171.132	186.815	175.895	177.755	179.634
		364	1563.3	189.172	166.446	190.381	178.362	179.532	198.711	170.108	162.243	190.774	179.167	160.986	179.665	179.17	175.435	165.057	174.154	158.985	167.283	167.845	196.119	163.411	151.087	170.453	163.424	169.551	192.101	157.979	163.04	192.807	160.351	164.158	179.396	160.779	174.511	178.107	164.423	182.471	162.416	180.298	159.226	161.267	171.753	192.625	171.228	192.642	180.49
		365	1567.16	189.821	167.621	186.424	173.914	181.604	191.415	175.139	172.922	185.688	171.158	159.093	172.822	181.91	178.914	177.604	177.795	157.679	175.286	175.231	185.476	172.437	158.472	165.647	154.464	176.497	187.257	153.207	174.952	199.488	157.048	157.447	175.289	172.49	167.267	168.907	183.263	180.863	163.857	177.96	157.04	153	167.255	193.953	181.538	183.641	184.796
		366	1571.02	184.188	175.738	183.613	171.416	186.712	196.364	169.365	166.594	193.634	167.821	166.871	175.841	176.269	181.768	158.079	174.942	156.694	0	173.187	186.661	161.387	159.313	167.897	163.626	174.851	176.575	156.328	168.062	190.429	171.672	0	177.322	169.369	163.882	180.295	185.334	180.709	156.786	176.924	153.962	157.942	171.141	184.093	187.306	189.791	184.132
		367	1574.88	187.761	178.831	180.996	166.33	196.175	191.072	179.101	162.739	174.788	0	162.872	170.212	180.975	179.158	170.74	184.231	159.439	166.645	179.51	183.517	174.003	150.605	168.99	159.099	169.243	182.604	152.276	171.959	194.544	161.801	162.846	178.732	172.331	170.778	170.399	175.417	175.915	161.901	182.302	156.152	148.918	175.308	190.407	172.125	190.908	176.03
		368	1578.74	186.703	169.359	177.268	162.859	180.919	198.526	168.394	167.673	179.439	172.852	160.118	189.83	180.316	183.313	164.955	169.892	157.778	166.545	175.331	191.298	161.694	155.948	168.727	166.108	165.861	180.189	161.05	172.298	191.608	169.735	0	175.519	170.748	159.062	178.368	182.242	180.261	169.132	182.022	164.603	159.395	169.617	186.997	178.191	191.934	183.527
		369	1582.6	185.943	178.116	182.811	169.483	184.22	194.786	174.993	169.142	187.608	174.52	157.647	172.265	175.65	172.961	163.678	172.48	172.515	0	174.305	190.363	162.294	153.985	176.286	164.524	172.989	188.754	154.033	168.495	194.194	158.687	181.453	175.886	174.758	160.011	178.353	173.626	181.642	176.086	178.821	164.412	154.093	184.101	193.129	178.092	180.07	178.776
		370	1586.46	182.126	165.423	180.834	170.197	180.642	199.65	167.831	167.464	182.02	173.111	158.569	170.641	172.385	171.968	163.372	173.076	169.066	160.602	184.64	187.004	158.27	153.961	171.896	164.695	180.708	194.038	149.189	162.82	189.043	160.507	166.744	175.861	173.883	163.967	177.364	171.603	183.448	164.17	178.391	153.688	164.321	172.397	182.533	179.021	181.245	175.292
		371	1590.32	182.077	178.302	183.733	167.628	178.764	193.946	174.123	167.316	191.864	171.448	160.251	173.017	178.932	173.106	163.407	172.331	158.407	165.773	173.227	191.221	161.367	151.154	167.876	155.49	181.06	185.08	153.923	163.952	191.976	164.363	163.01	187.716	172.062	167.746	175.968	197.264	184.173	161.619	172.548	152.685	167.854	167.841	188.471	181.44	184.623	186.914
		372	1594.18	187.103	166.278	185.475	164.499	183.488	193.909	170.514	165.941	186.705	175.795	156.937	172.782	176.799	178.061	158.911	173.577	158.954	0	174.788	188.09	167.128	150.648	162.185	160.85	180.69	179.306	149.433	179.114	183.989	165.578	171.439	171.474	170.415	158.828	186.254	177.771	186.178	174.146	184.71	159.446	169.838	173.3	196.053	181.013	184.976	187.892
		373	1598.04	182.402	168.528	183.324	168.769	187.245	201.577	165.788	173.409	185.892	174.416	159.515	168.146	167.392	177.322	166.591	172.882	162.113	164.872	172.598	200.433	156.476	150.833	166.753	164.735	173.838	187.725	156.139	175.872	190.052	174.473	167.665	188.323	176.54	160.12	183.237	182.571	180.26	168.04	176.495	162.794	171.906	169.529	192.36	183.715	190.742	178.116
		374	1601.9	179.253	168.894	176.783	169.355	183.725	200.895	160.51	172.066	194.246	171.584	145.615	176.908	169.126	176.04	164.557	165.081	162.466	0	183.614	192.17	157.278	156.752	159.213	164.136	174.661	188.11	157.007	168.676	186.35	173.169	0	186.687	170.484	160.026	180.815	175.503	171.315	158.68	176.591	164.651	168.482	171.482	185.316	186.921	172.984	183.942
		375	1605.76	188.957	175.852	188.671	170.961	181.329	198.477	160.97	160.44	182.975	176.726	156.862	175.568	177.447	181.181	157.624	172.053	168.49	160.042	170.942	194.444	165.4	152.427	160.865	161.848	174.944	184.492	158.892	175.864	194.5	173.987	171.117	190.349	165.396	165.362	179.432	182.149	179.29	162.128	179.003	161.663	157.669	168.789	191.686	196.251	183.407	190.162
		376	1609.62	195.615	173.636	186.585	169.311	189.478	189.767	167.919	163.151	187.864	168.385	156.094	180.504	180.847	183.087	163.657	182.313	165.074	0	162.139	194.644	170.915	147.452	164.722	157.845	179.44	174.915	159.586	166.883	195.934	159.422	168.401	178.585	166.84	174.22	185.131	189.008	171.158	163.82	172.889	163.624	198.311	165.952	191.45	196.141	184.619	186.612
		377	1613.48	183.103	176.426	182.985	165.965	186.994	187.058	165.059	175.779	186.263	173.578	144.101	185.558	171.808	183.116	166.121	177.793	164.89	0	162.24	184.873	162.629	153.932	174.355	163.051	172.063	177.361	154.169	168.439	197.989	167.092	168.889	177.129	172.287	163.161	177.175	169.025	173.763	163.977	173.051	162.438	164.417	160.074	189.904	182.582	182.04	195.876
		378	1617.34	188.509	180.827	189.397	163.924	187.218	186.615	167.794	173.808	182.867	179.379	161.005	184.094	181.593	184.975	159.925	179.715	159.977	158.997	169.408	192.118	156.609	158.028	164.197	159.685	173.024	176.865	150.537	171.443	195.837	164.076	164.01	175.191	177.639	157.363	185.025	183.742	181.22	165.492	173.933	170.9	170.25	173.514	200.392	194.404	177.702	191.52
		379	1621.2	189.416	180.781	194.339	160.831	178.191	186.914	174.99	177.041	182.22	175.897	161.503	179.47	175.274	189.487	162.093	177.731	164.989	0	169.222	187.827	154.252	161.116	170.061	160.849	184.899	173.208	160.88	170.667	195.201	172.714	182.217	178.014	163.952	160.183	176.852	182.123	180.771	167.112	167.648	174.606	166.279	169.38	186.291	185.929	187.308	188.616
		380	1625.06	188.942	172.643	191.49	161.081	177.012	188.696	179.03	172.257	180.772	174.965	155.841	179.762	180.192	194.15	162.098	177.838	157.577	157.696	169.63	184.347	161.454	158.556	169.472	158.153	173.574	179.95	160.056	174.749	201.232	172.535	179.64	183.065	164.645	153.08	188.459	179.971	176.719	167.415	169.179	156.187	167.562	165.604	187.665	193.46	183.47	193.59
		381	1628.92	179.243	165.049	191.256	166.985	187.708	188.265	165.679	175.045	183.937	169.394	157.079	177.329	176.088	181.568	167.712	0	162.116	0	166.72	174.187	163.739	150.983	165.466	161.006	189.545	180.286	154.906	168.93	189.621	165.949	168.909	186.092	169.316	161.432	189.844	170.284	175.513	154.265	176.71	159.372	168.59	174.379	182.99	183.406	187.015	189.788
		382	1632.78	185.08	169.452	186.467	162.956	185.177	192.107	176.205	183.154	177.496	177.679	156.001	179.98	179.213	192.902	159.523	184.655	170.912	0	175.914	180.021	162.284	152.187	168.146	162.135	177.367	178.483	153.603	171.315	186.745	173.058	169.095	180.787	168.485	152.177	189.076	194.214	179.152	164.656	178.429	159.537	165.255	182.487	190.658	185.533	190.249	190.868
		383	1636.64	194.204	165.225	190.578	170.816	187.356	190.528	174.848	176.657	182.737	168.385	163.098	177.226	162.242	179.183	166.697	188.288	161.116	0	173.475	182.735	160.76	152.878	171.773	167.83	168.563	193.842	163.124	165.078	187.203	176.064	165.1	172.06	169.976	154.935	183.967	184.469	172.857	155.55	189.089	163.91	166.046	167.088	178.134	181.177	182.074	197.855
		384	1640.5	184.356	169.801	192.247	167.975	183.04	189.201	169.965	165.439	191.125	168.47	160.109	166.354	181.626	179.435	159.804	0	156.216	0	174.215	187.11	161.003	156.455	171.361	164.093	179.447	176.386	157.929	168.965	186.975	177.056	171.864	176.504	170.947	155.884	184.415	178.44	172.925	158.932	186.119	154.696	169.693	172.089	186.712	187.313	178.265	190.305
		385	1644.36	196.494	172.246	181.501	164.01	179.608	187.763	167.718	169.378	189.551	184.316	160.96	176.586	173.876	187.744	157.642	0	159.291	169.437	172.131	174.55	158.431	153.641	168.073	167.237	180.654	180.154	149.569	171.338	188.475	181.843	160.324	173.51	174.277	153.229	189.138	181.223	166.231	162.727	176.612	172.401	158.861	169.306	199.674	174.384	185.399	198.668
		386	1648.22	193.096	172.995	181.425	174.509	185.157	189.992	165.219	164.201	188.425	176.639	162.105	166.033	170.441	175.797	167.6	0	155.776	0	179.955	174.455	187.758	151.324	158.472	162.594	175.515	175.178	159.69	162.979	186.074	179.691	174.801	175.685	158.066	154.164	184.189	182.66	173.404	157.864	179.284	162.048	161.914	169.491	182.832	177.635	180.022	194.999
		387	1652.08	198.283	171.107	185.475	164.846	173.83	195.831	169.813	172.745	191.455	173.169	157.168	175.73	167.674	189.387	170.368	0	162.546	0	175.13	181.054	160.023	145.421	164.174	175.998	169.101	176.438	158.94	177.836	181.632	167.063	174.236	170.403	162.119	151.076	186.473	176.755	178.034	163.844	179.769	161.283	162.504	183.087	185.499	177.954	185.914	194.785
		388	1655.94	188.909	170.431	189.206	171.039	177.073	194.967	161.035	166.141	187.887	170.325	157.062	172.328	174.967	183.669	164.038	0	158.99	162.705	176.456	189.276	160.738	153.39	162.401	157.41	184.418	178.506	144.79	172.278	194.082	170.326	174.967	171.091	176.923	157.599	193.434	180.422	189.602	155.918	183.306	163.179	173.733	170.787	189.818	178.105	175.854	197.211
		389	1659.8	187.204	171.841	191.311	165.256	172.375	180.923	171.411	159.949	189.32	161.337	164.215	168.953	178.583	182.495	169.624	0	153.067	162.827	181.738	181.055	154.098	148.73	160.617	167.046	184.836	169.535	145.71	175.374	195.144	171.015	169.18	173.196	158.499	151.675	170.759	175.303	177.25	163.517	185.29	153.067	164.275	169.194	188.114	170.24	196.363	188.376
		390	1663.66	187.85	169.899	194.41	165.518	184.383	185.256	159.881	158.518	194.921	167.369	163.887	177.838	175.352	183.429	178.087	0	161.07	144.981	173.927	173.119	153.027	146.896	159.276	167.27	181.725	172.909	150.937	177.458	191.758	167.871	181.479	175.352	155.437	164.909	187.22	171.979	183.692	171.99	180.218	160.28	165.025	162.341	178.107	165.949	188.714	195.034
		391	1667.52	187.228	175.318	191.698	164.818	175.939	191.332	173.013	162.057	197.788	163.078	160.819	179.031	166.717	188.553	161.151	0	156.23	0	169.705	183.882	164.215	150.919	161.858	163.111	172.369	183.678	157.157	179.586	185.397	181.46	182.803	183.292	160.758	149.897	191.038	182.731	181.545	160.649	175.407	163.904	160.024	170.153	188.548	170.774	191.293	205.085
		392	1671.38	186.711	176.892	203.387	174.638	178.46	187.424	169.128	166.414	191.894	172.179	153.219	168.293	170.567	181.41	175.75	181.211	156.326	153.089	181.5	180.18	165.309	145.863	158.309	163.998	168.045	178.862	150.109	180.249	189.419	172.55	185.845	177.916	164.675	149.298	186.543	178.426	180.722	160.159	179.155	167.096	162.709	164.611	189.211	171.589	191.876	197.265
		393	1675.24	183.25	171.724	188.985	170.211	183.63	192.044	163.13	166.114	187.929	180.241	158.606	160.878	177.105	183.086	164.426	0	159.467	148.514	177.768	188.974	160.754	142.363	156.092	157.146	182.804	179.077	157.503	171.505	184.704	186.586	176.872	174.2	171.232	155.105	183.074	187.266	178.073	158.214	184.089	159.694	165.245	168.964	188.311	175.818	190.243	193.667
		394	1679.1	178.804	165.829	187.818	168.113	172.702	187.112	171.149	171.512	189.912	0	167.685	158.394	178.982	186.24	169.091	0	163.805	149.413	170.224	181.167	154.397	147.614	164.734	175.096	185.631	179.907	150.922	185.559	184.431	170.938	185.191	173.108	167.823	156.803	186.137	181.084	174.386	168.681	188.778	166.19	158.074	170.327	185.723	179.205	191.924	195.508
		395	1682.96	180.49	177.563	191.576	164.485	174.386	200.881	177.442	169.513	183.633	189.193	154.336	168.02	169.995	177.383	168.234	0	165.207	154.256	182.493	178.866	161.328	148.352	169.248	178.279	174.808	182.816	160.763	178.329	196.941	167.684	181.184	183.192	168.53	159.896	186.957	185.917	169.367	172.111	180.255	165.041	158.734	170.083	198.994	173.564	195.023	191.654
		396	1686.82	171.411	172.92	184.494	175.436	175.602	195.647	169.207	173.932	194.845	157.255	158.313	164.861	170.946	187.183	162.636	0	154.259	158.107	175.006	176.714	160.836	148.58	167.638	167.884	196.802	190.25	154.196	190.931	194.336	174.879	181.171	174.493	0	159.212	188.936	177.909	174.874	166.001	194.397	170.21	162.68	172.208	195.338	185.694	182.934	199.206
		397	1690.68	183.367	174.803	195.11	168.299	162.582	203.052	176.436	166.34	189.841	172.43	149.04	164.64	167.109	187.894	168.514	0	159.273	149.719	170.309	169.338	160.801	142.28	157.395	166.936	185.419	186.081	158.928	186.672	197.245	172.957	181.404	175.598	167.619	151.982	188.018	186.418	168.288	162.84	178.395	169.394	168.763	172.033	197.576	169.849	183.899	200.807
		398	1694.54	182.548	174.086	191.531	169.279	170.175	208.47	187.982	179.617	195.53	168.767	155.121	171.323	175.586	182.563	162.237	0	170.412	165.459	178.459	175.593	161.603	146.559	150.856	164.614	175.775	187.295	159.912	183.318	191.334	170.119	176.868	178.156	171.023	163.949	185.696	183.838	174.801	163.42	182.57	166.872	166.65	177.14	197.223	174.598	186.112	199.23
		399	1698.4	177.398	169.391	200.86	167.76	176.217	199.104	176.098	170.75	196.783	0	159.891	168.639	173.249	180.737	167.552	0	160.865	160.279	177.909	174.52	157.636	145.233	165.535	171.627	180.805	177.515	157.898	193.891	188.57	172.942	174.898	175.829	171.247	154.166	190.379	188.303	172.884	161.078	186.462	165.181	167.795	171.748	0	176.593	188.785	200.706
		400	1702.26	185.71	180.562	202.119	166.593	176.292	203.438	169.062	171.49	188.05	166.349	157.078	168.311	175.689	185.087	166.453	0	161.844	156.081	178.872	175.697	165.512	142.771	159.782	173.53	181.52	183.827	167.599	192.445	194.451	162.33	176.848	167.481	167.258	155.737	189.307	181.904	167.604	162.525	185.456	157.764	168.967	175.09	193.952	172.949	184.669	196.234
		401	1706.12	182.725	185.948	195.124	174.522	169.492	189.456	174.317	165.352	196.165	168.025	154.051	174.965	177.568	189.709	167.179	0	169.04	161.405	186.253	179.503	162.37	141.372	162.287	168.328	195.95	192.816	154.003	187.403	205.541	169.614	187.44	170.998	167.652	144.763	178.241	182.007	169.752	157.739	192.01	165.828	176.257	165.972	0	174.146	183.927	201.559
		402	1709.98	187.648	180.319	193.615	182.442	179.624	195.482	170.623	185.257	195.49	170.924	159.846	159.777	165.836	192.548	157.233	0	177.869	159.433	180.688	173.805	161.182	153.365	163.922	158.743	189.271	180.693	152.311	196.409	200.096	173.989	173.672	181.029	176.055	148.508	185.106	195.84	171.59	153.89	193.196	169.042	175.558	156.191	193.722	180.62	181.604	197.887
		403	1713.84	181.275	172.364	201.361	170.969	182.749	199.484	176.104	183.213	190.417	174.464	164.229	168.231	164.912	186.551	169.196	0	160.556	155.607	174.593	168.217	159.169	145.65	159.141	160.635	195.124	194.416	155.44	190.27	200.928	174.429	182.327	170.436	167.831	154.415	180.386	187.207	179.205	164.43	191.536	171.047	172.301	169.494	0	172.252	184.83	199.133
		404	1717.7	187.422	169.979	196.744	173.329	174.651	207.257	168.443	182.081	187.998	0	155.553	165.04	179.235	182.996	164.324	0	167.056	147.81	173.52	178.967	149.177	143.617	159.347	171.711	185.501	183.154	162.037	195.241	203.011	174.533	181.96	169.945	166.389	159.877	187.269	190.758	178.217	160.126	194.156	161.205	174.533	166.771	190.581	175.877	185.18	201.419
		405	1721.56	191.758	182.992	204.713	168.558	177.313	200.797	172.755	172.364	187.685	169.946	156.085	169.816	172.462	190.552	159.156	0	160.147	152.331	177.305	182.857	155.985	151.172	167.331	164.606	173.612	183.4	156.41	180.408	194.693	170.334	185.581	172.575	165.267	157.591	186.578	181.999	173.563	163.515	187.372	173.53	164.118	0	198.475	171.088	190.997	198.78
		406	1725.42	193.71	184.502	204.215	169.939	175.647	203.347	171.638	172.475	194.227	0	149.107	166.193	169.625	186.347	154.396	0	173.116	147.469	189.33	179.169	159.517	155.646	167.606	174.955	164.341	182.674	148.803	189.432	201.093	173.512	175.66	174.732	162.341	151.543	188.966	176.194	176.068	165.368	185.695	168.389	168.538	173.639	189.857	172.317	181.586	194.867
		407	1729.28	186.236	184.065	198.766	179.184	171.461	203.675	170.41	170.508	187.297	175.133	147.794	166.763	174.248	183.578	160.033	0	174.562	150.378	175.636	174.273	170.981	151.492	164.535	184.553	176.597	181.449	142.676	186.169	198.605	169.157	183.86	175.393	163.621	148.472	184.136	177.536	170.581	176.363	187.117	175.583	167.371	174.335	195.556	167.946	182.159	195.054
		408	1733.14	194.523	178.129	189.624	176.456	170.046	206.944	165.771	165.055	197.736	177.435	153.137	159.921	169.52	172.777	167.202	0	182.227	152.307	170.142	180.693	166.738	159.968	155.701	168.629	172.069	181.644	156.557	182.688	202.731	173.61	187.669	174.675	159.607	149.655	184.679	183.502	172.727	164.556	189.215	170.768	171.125	159.485	195.35	176.282	182.712	218.496
		409	1737	194.494	180.129	203.971	180.445	170.871	200.809	162.551	168.026	194.236	172.902	157.919	167.3	171.354	179.102	163.219	0	176.191	156.613	174.197	170.726	156.942	156.063	153.941	176.215	171.155	184.326	146.582	181.816	203.905	171.422	190.834	169.356	166.129	155.402	177.412	178.662	173.737	166.252	197.349	176.051	165.394	163.103	195.359	176.919	182.775	196.621
		410	1740.86	186.462	180.117	197.12	168	181.433	211.189	177.391	180.279	194.252	178.332	159.759	173.401	177.568	186.334	167.237	184.478	170.482	151.875	175.612	173.12	166.162	158.598	161.957	163.389	169.607	180.573	147.644	185.019	198.877	178.762	185.199	179.005	161	146.815	178.318	179.72	170.13	171.479	191.73	161.519	168.147	165.138	195.909	174.184	183.356	195.417
		411	1744.72	184.069	175.816	181.97	177.472	173.392	209.013	180.605	178.587	187.76	166.553	151.184	160.741	186.292	191.286	162.757	0	167.13	150.083	169.579	176.773	155.415	150.52	161.98	168.331	173.228	184.821	157.758	184.99	191.71	173.34	186.173	174.06	156.611	142.034	181.28	176.91	172.757	159.305	191.06	167.941	169.099	166.772	203.336	177.998	182.232	186.555
		412	1748.58	190.674	179.386	191.519	177.219	167.457	211.131	174.461	173.692	189.931	169.222	156.823	169.406	172.026	186.136	168.914	0	173.997	161.134	169.134	177.941	154.194	154.532	160.246	166.137	167.716	184.778	141.644	179.056	204.544	163.954	183.809	177.944	0	151.138	193.429	184.828	172.785	163.894	192.166	169.473	163.93	165.731	200.531	176.557	175.241	196.041
		413	1752.44	189.991	176.5	193.57	174.523	169.606	199.049	179.088	182.289	186.677	164.79	148.866	156.323	180.361	177.396	175.959	176.208	159.493	159.785	181.061	171.442	162.15	161.531	165.081	167.374	164.725	185.824	155.184	181.876	201.039	169.005	183.237	172.151	163.403	157.859	186.713	179.668	182.818	164.843	180.167	169.71	159.614	170.634	201.792	184.619	176.783	195.279
		414	1756.3	181.484	183.214	195.358	169.676	177.972	202.514	169.743	186.202	190.312	170.204	152.946	169.338	174.266	183.554	165.949	0	156.859	158.843	174.864	191.007	161.132	156.72	157.418	163.229	180.409	188.833	157.358	183.016	197.14	164.028	182.96	168.966	166.678	159.186	184.949	185.648	158.964	162.58	187.879	173.609	160.368	159.937	200.009	177.513	181.981	187.241
		415	1760.16	195.944	187.383	181.302	170.371	169.893	211.827	175.449	169.646	190.82	167.468	159.164	162.729	180.69	192.124	168.24	186.655	173.577	151.301	167.932	174.025	157.825	156.196	164.407	161.994	172.378	188.03	154.496	182.714	197.556	164.731	193.056	165.893	162.275	159.75	184.836	188.258	171.525	158.813	192.889	182.647	152.42	161.618	197.708	176.615	181.803	191.652
		416	1764.02	189.905	178.898	195.063	162.491	166.984	209.496	181.839	175.24	185.507	172.831	0	161.824	174.525	185.907	163.288	189.906	164.98	156.487	163.789	174.716	164.828	159.631	164.721	172.121	171.026	186.53	155.295	181.796	195.366	172.108	181.291	168.912	159.831	159.402	185.78	171.152	174.054	161.132	189.718	176.445	154.207	161.74	198.717	167.433	185.852	194.79
		417	1767.88	179.824	192.678	190.647	169.558	171.373	213.887	183.78	173.065	186.86	171.74	158.145	170.39	181.91	188.103	166.875	190.696	169.198	161.684	180.176	180.662	158.521	155.698	164.562	159.433	172.131	180.18	147.935	181.081	201.894	160.248	182.338	177.79	163.606	168.492	183.558	177.153	162.778	164.692	189.896	177.491	158.92	165.346	190.483	168.147	182.033	184.689
		418	1771.74	184.298	181.661	200.363	179.123	173.743	210.329	174.164	177.415	188.462	161.651	162.48	167.705	181.116	180.654	170.822	175.145	157.732	168.059	170.902	172.541	160.735	178.755	169.942	175.495	175.632	191.564	152.784	179.434	196.591	166.255	191.511	167.166	167.486	160.293	188.256	192.037	164.369	162.963	187.668	170.958	161.036	158.47	191.972	175.838	175.373	190.039
		419	1775.6	196.124	196.022	199.402	164.433	170.503	215.038	170.519	166.783	195.285	176.717	167.493	177.987	176.709	177.757	162.363	186.802	155.002	156.352	174.098	181.357	163.056	170.746	178.301	172.985	171.464	191.929	146.176	179.396	202.454	168.58	181.973	0	170.347	162.369	189.307	189.518	170.282	166.616	191.067	172.04	154.841	151.748	193.71	179.424	176.333	196.535
		420	1779.46	186.102	180.504	200.161	165.369	180.065	213.917	169.596	172.55	197.819	179.077	154.653	162.297	184.578	181.865	169.283	175.425	0	162.362	169.305	174.326	162.423	165.698	168.184	173.473	169.331	179.533	148.624	181.533	203.74	169.755	194.078	0	166.335	164.87	190.595	188.415	180.166	168.141	197.498	164.9	162.535	161.447	184.798	164.065	179.229	200.722
		421	1783.32	184.211	183.684	188.871	165.474	169.431	200.359	172.847	172.793	186.796	174.028	154.966	168.863	160.56	176.169	164.93	173.35	0	169.242	164.298	175.851	155.239	160.303	176.482	169.018	175.149	178.58	180.272	177.658	210.527	167.946	195.483	170.96	158.528	162.343	188.733	173.76	172.98	157.263	186.211	169.536	152.015	158.189	194.224	180.284	182.145	192.124
		422	1787.18	196.687	188.734	194.535	168.331	165.59	201.034	168.826	177.957	200.851	179.519	153.341	164.426	181.218	179.757	163.668	180.674	160.092	158.72	162.951	169.597	161.321	164.084	172.65	166.115	166.437	189.776	156.7	183.392	204.763	168.276	191.4	0	167.49	169.672	195.204	177.976	169.42	155.765	188.99	178.853	161.184	160.505	182.339	177.122	183.049	195.246
		423	1791.04	181.395	187.045	203.382	166.514	165.588	209.876	173.936	172.471	192.956	171.795	153.03	165.92	175.696	178.421	168.691	177.529	0	161.82	164.942	180.412	153.179	170.489	170.655	172.876	168.87	190.728	145.814	187.434	212.545	172.292	188.139	0	171.902	174.344	195.749	176.881	170.74	161.883	199.797	166.992	156.972	161.02	192.528	172.549	174.116	202.933
		424	1794.9	185.522	185.241	184.206	163.678	166.768	203.621	171.384	169.971	192.934	177.742	156.501	161.603	176.678	183.698	159.774	180.129	0	158.042	178.369	180.492	157.578	173.487	175.394	178.515	172.155	194.654	169.019	188.35	210.174	167.298	192.546	0	160.734	167.934	192.561	189.043	161.804	164.599	196.532	169.561	163.687	171.747	187.714	175.298	173.139	186.745
		425	1798.76	177.111	187.873	180.109	165.566	159.66	206.958	0	169.74	189.509	170.824	155.985	169.238	173.006	180.323	173.634	168.793	0	158.615	173.596	173.506	161.023	160.553	168.314	172.754	162.795	184.659	145.843	185.335	219.674	170.587	187.098	0	154.659	168.437	192.864	179.451	156.629	167.522	204.172	173.972	151.23	158.966	194.571	177.066	186.396	193.829
		426	1802.62	178.859	180.726	177.268	164.775	169.391	193.625	166.576	173.336	196.356	174.115	151.801	174.172	173.424	186.712	162.679	173.406	0	174.348	174.093	173.993	159.087	156.285	172.834	168.052	170.059	184.067	143.179	181.684	211.781	156.131	193.5	0	164.656	159.699	201.444	185.087	163.838	163.387	189.74	168.31	156.625	153.399	189.755	179.429	179.354	192.669
		427	1806.48	186.665	190.158	184.17	172.578	176.962	201.201	184.323	179.108	183.155	178.203	150.651	175.664	158.205	183.688	163.957	181.544	0	163.364	168.55	174.434	157.506	172.076	163.528	177.965	165.725	191.346	148.8	181.722	205.323	165.48	189.949	0	166.868	165.934	204.081	181.355	170.14	168.247	198.3	159.874	157.634	151.581	200.695	175.158	179.94	188.507
		428	1810.34	182.802	179.845	189.165	165.692	163.229	201.746	171.725	176.471	188.51	182.948	146.003	168.54	174.898	185.292	167.906	178.568	152.977	163.775	172.061	180.295	157.835	163.442	166.861	170.71	165.138	186.472	146.014	179.222	207.112	167.977	185.695	0	160.77	153.692	197.427	178.485	0	163.119	196.123	174.77	159.71	150.058	196.909	184.538	183.139	196.538
		429	1814.2	197.792	175.9	180.935	170.572	175.002	192.097	169.859	171.714	193.786	173.456	159.124	177.747	170.4	191.893	168.709	186.038	0	172.53	167.313	183.458	162.167	164.88	176.093	175.747	163.975	191.164	149.444	180.742	199.583	160.286	189.78	0	163.703	150.386	195.965	182.495	164.415	167.696	195.971	170.903	152.253	162.356	200.525	182.668	185.865	194.728
		430	1818.06	178.158	179.071	191.244	169.788	166.411	208.026	182.263	170.53	203.785	181.454	159.328	180.042	166.323	191.009	180.487	192.792	152.381	172.611	165.138	177.247	153.439	160.692	174.341	175.293	162.699	193.996	150.882	186.47	211.573	163.633	191.819	0	149.798	145.198	200.854	183.373	170.45	175.537	197.606	161.031	173.905	164.883	193.069	181.692	180.45	205.739
		431	1821.92	194.003	183.17	189.855	177.871	168.929	200.291	163.711	167.823	197.631	171.604	154.611	174.772	166.868	192.757	172.262	171.785	0	163.862	166.611	182.871	161.06	155.138	167.297	173.838	153.712	197.937	144.118	187.774	218.773	166.072	181.515	0	158.505	152.202	199.487	179.295	174.635	164.591	209.432	163.497	162.449	163.256	191.985	188.358	184.074	192.977
		432	1825.78	195.547	189.743	183.028	165.18	176.348	208.086	186.774	165.911	189.725	176.771	157.583	169.899	159.084	183.043	178.563	184.086	0	178.307	168.188	172.573	168.226	153.47	174.287	170.075	156.287	200.081	141.822	182.273	223.646	168.073	176.093	0	169.955	159.645	202.838	171.821	159.614	165.595	194.61	156.715	156.697	165.895	196.294	186.467	182.289	198.911
		433	1829.64	184.943	186.154	179.314	174.905	174.583	208.676	182.483	180.942	189.484	178.657	155.75	170.698	156.473	191.635	178.58	188.361	0	170.876	177.347	172.212	166.459	161.172	180.643	180.389	168.475	196.082	151.711	182.02	212.415	163.919	173.172	0	166.995	152.816	205.704	171.302	163.846	169.94	199.197	160.727	152.589	148.881	195.746	181.347	173.124	206.325
		434	1833.5	195.609	187.581	195.088	173.281	168.327	205.177	172.833	164.087	195.651	165.581	157.434	172.88	160.675	186.534	175.282	189.846	0	173.812	173.527	166.754	155.887	160.847	178.449	182.578	165.312	189.89	146.785	183.264	218.168	154.628	190.123	0	155.85	156.88	197.174	181.931	170.804	162.645	186.387	166.429	159.068	158.727	197.02	182.881	181.731	199.641
		435	1837.36	191.733	190.371	185.432	169.25	165.729	207.119	161.42	172.299	182.893	178.937	150.772	166.96	163.364	182.257	182.457	188.078	0	163.045	172.792	182.042	155.737	149.934	171.915	183.217	178.902	189.462	148.918	192.114	215.862	179.042	195.904	0	165.554	146.482	206.26	177.042	163.692	162.343	188.471	182.845	151.029	163.435	199.945	176.211	173.875	197.33
		436	1841.22	189.443	188.919	185.97	164.932	169.298	196.167	166.269	169.451	192.547	175.741	158.984	176.862	167.602	190.587	179.809	187.388	0	160.771	181.343	172.076	157.078	162.591	165.261	185.645	179.694	196.637	144.598	183.434	217.384	170.944	192.654	0	159.634	157.278	195.581	173.912	167.921	175.27	187.607	169.235	150.072	152.72	196.311	182.577	183.282	198.377
		437	1845.08	200.904	181.997	194.687	169.934	162.607	202.737	178.227	172.412	181.688	172.535	147.684	170.249	166.309	194.892	174.282	193.41	0	162.588	174.827	182.298	144.278	154.731	180.942	178.378	175.727	200.551	141.703	190.252	206.901	169.12	196.18	0	158.778	148.063	190.224	171.703	169.111	167.529	178.092	176.775	155.828	0	200.596	179.183	177.93	196.707
		438	1848.94	196.813	192.725	189.909	169.954	163.452	203.8	170.334	177.036	188.331	160.83	150.054	169.972	163.954	182.983	175.575	188.53	0	158.412	178.901	174.148	156.374	167.295	184.01	185.449	173.679	194.717	156.348	196.038	214.018	165.551	187.304	0	168.906	143.497	198.671	183.717	171.025	171.317	188.605	165.498	158.866	0	186.949	183.491	191.895	192.968
		439	1852.8	195.32	189.112	193.274	158.231	162.239	197.364	167.833	174.297	186.588	171.293	147.168	169.461	165.32	194.468	167.258	195.955	0	163.593	171.969	191.467	153.603	149.556	173.089	184.277	175.58	191.08	145.291	197.476	0	178.838	190.419	0	164.023	143.153	196.901	185.892	168.075	172.759	185.296	158.541	152.316	160.112	190.016	183.527	183.725	197.245
		440	1856.66	186.194	188.487	190.245	168.25	169.737	203.647	183.865	176.166	193.285	178.564	154.364	167.864	172.053	193.087	184.548	198.661	0	160.733	166.458	181.76	161.621	163.187	175.774	188.378	168.692	190.079	153.372	188.594	207.467	176.415	195.216	0	162.838	143.388	197.107	180.095	171.991	172.56	184.848	164.194	159.874	154.161	200.78	178.439	189.799	205.539
		441	1860.52	204.763	184.321	187.593	164.953	171.101	203.807	171.605	176.155	188.666	175.308	162.203	166.77	166.598	190.696	177.808	195.148	0	0	170.191	185.075	159.596	164.589	176.39	190.176	179.789	198.341	146.117	184.235	205.43	176.556	194.493	0	167.717	145.816	194.569	177.827	176.509	166.326	188.861	161.444	159.42	157.125	198.79	196.148	188.994	199.669
		442	1864.38	203.802	189.835	185.303	163.447	168.616	200.932	173.661	170.325	196.041	171.212	143.981	171.252	157.97	192.289	173.092	190.887	0	0	168.031	185.16	158.184	161.394	180.139	175.788	169.881	190.039	152.853	184.256	208.111	180.772	188.427	0	167.212	146.549	205.1	178.729	171.918	174.652	195.875	195.402	148.996	161.085	200.483	187.258	187.848	196.025
		443	1868.24	187.088	198.12	190.786	154.131	174.448	201.388	177.142	176.644	193.292	173.985	162.638	171.684	171.133	190.052	174.253	191.543	0	158.567	170.922	179.697	159.776	159.912	177.957	188.484	173.499	195.444	145.732	184.252	203.189	176.983	194.764	0	166.174	142.794	198.886	182.527	172.942	171.964	190.038	166.912	150.816	155.884	197.54	191.054	188.047	203.571
		444	1872.1	202.202	182.04	196.706	174.381	164.85	208.948	173.421	164.94	197.281	174.083	160.618	170.915	170.591	179.877	168.26	195.203	0	0	167.068	172.185	154.431	154.081	167.114	183.722	178.313	192.212	147.535	188.074	199.677	179.622	190.164	0	160.661	138.881	191.689	175.655	172.685	169.143	197.871	158.307	153.644	169.847	197.305	184.849	186.689	195.061
		445	1875.96	189.949	198.29	189.094	163.83	170.317	207.833	170.655	172.231	185.671	170.011	157.601	178.922	166.33	180.554	174.707	196.053	0	0	167.75	179.895	158.201	163.324	172.182	175.013	174.232	190.504	157.74	193.741	203.097	173.06	185.528	0	159.939	145.499	198.078	179.717	182.907	165.775	189.565	165.627	159.652	159.935	190.679	189.959	186.129	202.997
		446	1879.82	195.199	181.136	186.934	163.103	172.223	203.697	169.24	176.566	200.199	171.477	166.652	174.589	171.425	187.976	179.141	190.894	0	156.233	165.521	177.601	155.143	154.226	171.127	182.979	183.932	187.238	154.203	182.415	209.744	178.782	193.147	0	156.537	141.344	189.011	188.28	177.135	171.625	190.79	167.612	158.705	172.177	203.144	181.275	193.117	193.057
		447	1883.68	188.437	186.167	193.299	161.665	155.246	207.964	177.732	172.158	195.245	170.144	163.642	171.184	162.869	181.313	178.929	188.037	0	163.441	165.467	178.955	161.269	165.508	178.889	174.911	177.119	189.532	150.226	178.895	206.335	180.319	177.513	169.568	154.001	152.109	192.083	178.693	184.178	177.75	185.472	155.78	147.195	173.28	186.18	180.901	199.709	196.246
		448	1887.54	195.78	187.56	186.786	167.866	155.646	213.263	162.061	182.303	188.02	162.941	158.074	175.359	169.8	183.106	176.528	182.74	0	154.606	172.162	190.629	157.787	161.064	167.425	182.488	174.3	182.279	139.525	181.447	214.639	178.936	191.229	0	166.096	155.551	187.416	178.634	174.427	174.263	196.781	165.791	155.388	161.608	178.126	188.047	185.184	205.169
		449	1891.4	187.84	188.229	186.124	164.609	168.672	208.446	181.695	178.535	198.748	169.192	157.948	167.571	158.916	184.785	172.689	192.739	0	0	170.433	185.597	156.977	159.719	178.336	189.538	184.326	192.074	146.544	188.192	208.021	181.152	186.041	167.655	153.61	140.34	183.439	183.124	173.936	184.879	192.37	169.238	154.336	148.545	195.923	189.799	197.29	182.813
		450	1895.26	190.153	189.27	190.665	159.854	172.396	203.002	178.659	171.472	195.597	182.473	151.314	169.047	169.373	191.155	183.77	184.016	0	181.703	182.194	186.471	148.7	169.078	177.661	181.849	180.429	190.483	158.767	182.288	207.399	183.816	193.975	169.382	161.111	136.471	191.317	170.221	179.545	182.401	191.997	163.997	167.355	152.611	184.404	194.929	185.257	202.069
		451	1899.12	187.05	183.512	188.631	154.989	169.121	200.767	169.294	181.964	193.569	176.714	162.983	169.134	163.239	184.423	170.086	188.796	0	0	182.351	189.394	152.312	158.982	167.586	183.611	172.327	195.694	149.998	178.444	198.029	178.922	184.645	176.358	155.365	145.893	191.529	184.676	182.543	179.195	198.42	158.697	163.809	164.476	191.023	188.118	182.891	183.609
		452	1902.98	199.869	179.891	179.47	164.282	169.387	210.639	177.41	173.419	201.368	0	159.346	164.578	174.209	177.321	173.149	199.878	0	0	174.463	192.053	159.54	168.828	178.399	182.126	171.619	191.939	150.226	177.828	209.767	181.934	195.988	166.041	162.509	156.623	185.225	180.644	178.676	177.297	185.069	159.952	163.36	163.173	189.773	192.894	186.626	188.389
		453	1906.84	0	183.705	191.556	159.998	169.794	209.829	170.022	168.317	219.081	172.861	160.867	160.263	157.107	182.495	175.754	191.096	0	147.378	169.5	183.06	151.66	170.787	177.885	170.013	177.847	193.53	155.662	177.977	201.06	176.47	198.98	161.204	161.037	166.447	185.751	171.227	177.271	171.899	194.853	169.389	155.703	150.208	198.476	188.529	184.55	188.173
		454	1910.7	193.823	181.282	192.975	162.641	174.478	216.15	173.582	177.331	193.751	179.299	155.466	166.9	154.468	193.598	195.554	192.885	0	0	169.556	184.783	160.942	162.19	179.572	186.779	180.182	189.481	144.084	181.11	228.598	181.18	187.245	173.328	159.099	156.786	185.111	162.733	176.781	184.113	195.136	164.406	166.077	155.015	192.349	199.44	190.164	186.892
		455	1914.56	197.875	177.976	196.409	164.96	172.639	211.887	173.904	178.393	195.98	183.53	161.511	161.859	156.449	192.164	179.594	176.62	174.76	0	175.164	184.469	161.91	168.199	177.25	182.795	176.028	194.097	140.749	186.711	207.679	179.359	187.296	174.74	153.592	153.907	196.51	168.342	177.439	177.829	198.654	175.244	155.271	164.636	192.387	195.607	196.857	184.39
		456	1918.42	195.185	176.157	195.757	158.6	176.8	206.132	182.855	182.333	202.069	181.119	163.026	159.041	0	178.528	185.762	178.452	0	140.044	174.853	176.789	153.008	167.616	176.52	169.203	169.298	200.989	143.166	182.464	216.06	177.837	179.738	170.046	156.607	149.096	181.041	164.962	174.004	191.437	198.952	156.143	148.088	171.782	190.099	196.988	189.066	196.323
		457	1922.28	185.579	178.437	191.883	164.459	162.285	203.482	172.963	174.013	194.789	175.286	157.909	169.674	159.631	183.384	174.155	196.054	170.802	153.467	178.886	190.925	154.857	165.855	170.549	177.682	180.763	202.537	138.298	175.419	220.803	189.87	182.172	165.937	153.389	158.696	184.229	167.786	176.254	180.023	194.824	159.807	159.977	155.35	197.879	193.927	189.082	195.988
		458	1926.14	186.608	174.341	194.091	166.943	158.985	212.445	183.781	172.265	200.1	174.223	158.634	168.77	168.886	185.781	185.177	199.805	0	155.317	181.506	189.605	158.475	153.802	174.23	169.257	181.69	203.809	144.099	181.423	211.03	187.184	183.541	165.104	159.487	152.345	194.066	164.74	178.109	189.324	195.736	162.852	160.751	154.247	199.118	198.374	189.06	183.925
		459	1930	189.018	189.476	189.818	163.621	162.788	204.974	170.206	171.577	196.835	180.526	149.194	168.63	164.733	169.862	182.762	199.167	181.868	150.412	177.731	180.539	160.507	170.644	186.636	162.398	170.977	197.045	141.389	180.301	214.244	183.469	196.208	177.289	160.298	148.191	191.505	160.189	184.165	181.381	184.759	164.248	147.137	154.514	206.402	198.171	182.44	173.429
		460	1933.86	194.178	165.886	182.27	157.774	169.424	209.468	179.434	166.845	190.126	177.638	145.588	171.496	165.369	187.136	175.587	184.974	0	0	180.331	189.979	167.305	162.462	177.152	166.215	169.913	187.802	149.248	178.632	217.6	177.137	184.508	169.507	162.624	157.175	196.424	159.094	171.977	192.184	199.158	165.598	172.533	166.801	200.134	196.565	185.144	183.192
		461	1937.72	192.733	192.34	196.237	157.886	155.232	217.462	182.78	170.572	188.605	157.311	156.096	166.581	164.107	181.703	183.416	186.051	170.61	0	174.061	185.914	160.944	172.477	176.881	168.22	175.053	190.767	150.937	174.285	214.147	185.093	185.274	167.175	160.87	158.364	192.179	160.672	172.347	180.353	186.42	163.85	163.22	162.23	204.116	197.77	191.93	183.024
		462	1941.58	190.953	187.573	182.142	165.651	161.579	204.463	166.07	179.032	193.927	177.871	162.371	154.649	162.917	180.971	184.201	191.689	162.113	148.672	181.05	190.378	161.801	158.038	185.388	177.452	181.848	194.202	142.116	167.303	214.132	176.908	182.528	163.179	162.451	157.649	193.773	172.448	182.729	178.98	194.722	152.423	169.186	164.965	200.771	187.631	192.577	183.924
		463	1945.44	188.067	184.543	188.123	166.438	161.412	213.547	167.939	169.939	197.717	173.751	167.227	166.13	177.966	188.386	177.696	193.193	169.375	159.355	178.926	186.954	156.391	156.597	181.958	166.957	177.853	191.887	156.594	175.043	213.503	183.689	185.798	172.805	147.289	147.808	184.874	172.083	172.737	182.923	186.338	168.303	157.636	160.253	192.238	195.164	183.153	183.189
		464	1949.3	194.464	188.01	189.715	168.59	167.834	208.364	161.199	175.705	191.179	176.811	160.811	158.615	163.419	182.1	180.553	185.466	153.558	156.021	175.893	182.543	152.925	158.944	170.755	163.15	176.694	183.425	141.677	172.923	206.505	188.057	189.987	174.344	158.108	154.317	187.847	156.517	188.563	181.946	181.779	172.079	161.201	163.482	188.652	205.697	188.05	179.598
		465	1953.16	202.756	180.831	190.053	163.371	163.653	206.993	168.178	183.894	200.592	179.809	166.173	163.235	170.725	179.545	183.338	190.295	158.628	150.169	174.423	176.078	152.449	154.475	177.638	164.86	167.583	190.891	162.015	182.091	214.617	181.361	181.054	174.767	153.553	150.198	187.596	172.314	186.732	193.879	189.082	162.467	153.698	160.821	192.853	196.178	183.26	178.248
		466	1957.02	183.871	187.236	179.563	157.299	161.275	210.328	183.985	172.399	191.51	171.546	160.175	164.953	166.461	190.798	176.78	184.472	155.513	0	173.906	190.225	156.14	155.717	183.374	165.558	179.461	186.987	143.576	180.907	210.439	175.689	191.17	166.005	167.632	161.937	186.965	168.039	177.237	175.276	184.599	165.261	157.845	147.604	185.83	204.044	197.997	177.447
		467	1960.88	183.918	181.254	188.139	162.834	174.385	218.538	173.947	179.702	197.786	181.833	164.014	157.626	166.868	183.139	171.318	195.901	160.124	156.698	173.792	181.901	157.551	152.524	170.205	170.5	169.997	185.947	151.171	189.366	204.217	174.178	185.653	170.753	168.173	151.771	183.005	179.801	178.099	183.295	191.186	158.415	161.646	155.339	196.189	204.484	189.627	181.059
		468	1964.74	178.431	184.053	190.34	159.083	166.104	201.721	169.821	177.891	196.032	182.062	177.18	167.99	165.806	179.734	183.224	192.665	146.313	177.482	175.393	177.301	150.878	155.69	170.5	173.615	182.683	186.467	139.543	177.153	213.939	189.663	190.644	172.4	188.078	148.793	187.899	174.294	172.183	177.886	178.871	178.238	157.604	159.93	190.042	192.119	184.535	187.659
		469	1968.6	185.063	180.572	187.648	162.081	163.094	204.937	162.393	175.373	192.331	178.935	165.885	163.742	168.652	181.306	182.424	176.773	160.559	0	176.738	177.137	163.611	152.047	176.716	184.783	177.415	189.49	157.08	184.977	199.905	174.799	179.82	182.185	170.344	143.22	186.208	173.42	165.818	186.353	181.087	173.996	156.994	162.112	195.609	204.268	176.336	190.991
		470	1972.46	186.226	197.838	189.253	164.732	167.841	212.795	172.703	171.682	197.057	186.997	169.966	158.399	171.785	184.228	180.901	179.302	167.775	0	176.277	198.181	160.587	161.923	177.717	172.174	185.638	197.54	148.164	178.251	198.52	187.942	178.53	176.184	148.807	148.068	183.682	165.406	179.578	189.414	189.066	173.322	148.998	169.432	198.524	196.272	170.907	186.104
		471	1976.32	183.886	189.486	188.707	160.909	161.122	205.468	165.235	176.856	204.492	171.636	165.673	159.11	164.492	186.182	173.548	182.256	167.197	0	172.192	177.469	151.806	163.972	168.168	169.869	187.699	182.099	136.595	170.104	208.328	179.998	189.145	174.876	163.844	156.418	184.021	158.135	164.023	190.197	190.154	168.286	174.763	167.987	200.303	205.341	179.837	176.724
		472	1980.18	186.048	187.25	188.508	154.674	168.65	203.365	183.241	169.736	192.371	179.864	168.452	171.452	175.177	189.773	186.713	178.601	154.08	0	175.199	184.909	158.167	156.555	183.964	171.139	176.221	189.833	141.913	177.051	212.07	179.338	183.616	171.273	160.422	152.554	198.845	163.554	171.535	194.645	181.261	172.833	190.676	176.291	194.082	197.782	176.779	175.631
		473	1984.04	173.539	198.773	189.049	158.937	167.437	200.265	166.662	162.632	200.274	175.551	168.389	169.348	165.482	188.883	185.257	183.385	168.649	0	172.977	182.854	150.961	155.298	171.998	194.384	174.434	194.964	147.278	176.418	195.215	186.382	181.751	174.631	157.967	156.614	188.245	167.579	170.773	192.292	188.247	163.573	162.223	159.22	195.381	201.003	184.72	178.667
		474	1987.9	187.526	187.72	187.19	171.122	167.537	199.586	170.117	170.805	192.705	179.634	171.167	160.178	168.426	194.557	180.445	168.963	157.588	149.803	176.692	179.847	142.535	154.152	169.571	178.662	185.55	189.363	142.26	185.239	206.182	195.038	184.758	176.001	157.26	155.151	184.022	174.127	181.249	202.272	188.079	163.283	158.352	159.672	187.075	190.283	188.306	176.542
		475	1991.76	189.173	181.161	192.85	159.287	168.411	201.39	174.096	171.403	195.933	182.056	165.308	177.323	166.412	201.046	174.1	176.042	170.381	159	183.249	176.191	157.716	154.465	183.809	175.854	189.588	197.759	147.071	183.207	197.387	190.075	184.947	166.687	161.316	153.659	191.384	171.531	168.79	185.784	190.207	164.877	173.683	162.583	194.435	203.041	194.644	178.338
		476	1995.62	179.086	191.634	197.796	156.695	166.553	205.976	185.032	159.615	196.731	175.644	173.726	162.399	171.802	204.768	173.832	176.36	159.245	156.332	177.417	174.67	153.027	156.276	167.112	185.576	182.167	182.258	157.393	179.449	204.373	194.079	197.146	170.451	158.61	156.912	186.832	163.768	172.947	192.021	182.04	178.459	165.893	163.58	184.88	187.505	184.036	179.05
		477	1999.48	179.03	188.558	187.712	167.459	166.087	206.808	168.38	161.165	194.392	179.444	163.776	167.603	175.67	186.613	177.038	172.122	151.14	0	177.816	182.818	150.097	154.685	187.704	172.049	185.734	184.87	154.626	194.494	197.936	180.704	190.791	165.826	154.166	155.836	182.39	170.9	163.111	199.672	193.739	170.832	157.587	162.495	193.364	195.501	189.739	172.335
		478	2003.34	179.847	183.26	185.601	166.161	169.4	195.21	166.351	173.213	193.23	175.152	157.982	164.781	178.512	186.334	167.317	165.332	157.031	157.257	175.104	176.774	156.802	161.965	183.723	176.36	176.465	185.8	149.954	198.371	206.231	181.621	184.454	161.998	152.141	150.716	187.031	166.381	177.806	196.41	179.468	176.217	160.912	165.725	193.942	191.6	193.446	172.678
		479	2007.2	185.121	187.685	188.612	166.924	172.146	197.775	164.605	167.009	189.503	169.524	171.51	168.091	161.589	200.765	173.129	172.178	147.848	0	170.897	174.557	159.665	162.961	180.066	172.753	174.59	186.184	144.918	178.26	208.04	184.405	182.42	174.021	159.283	151.373	178.416	168.018	177.168	188.898	185.01	172.434	157.799	156.927	192.351	197.766	188.813	183.982
		480	2011.06	181.208	190.666	182.186	166.919	178.323	189.125	166.868	181.359	203.546	173.504	164.535	172	162.403	195.718	184.26	179.737	150.74	157.482	166.803	190.976	151.529	164.005	180.787	178.507	178.331	188.046	153.63	181.731	199.31	180.811	184.967	175.235	156.589	150.763	195.666	168.487	183.712	189.122	181.611	168.325	164.455	167.971	199.384	202.19	182.005	182.353
		481	2014.92	181.273	195.082	189.639	165.483	168.388	204.944	168.994	163.099	197.678	170.201	165.544	174.436	160.781	205.217	166.46	171.999	149.959	0	177.666	190.333	148.008	164.073	178.97	0	189.065	184.102	151.999	182.408	211.805	193.922	176.359	168.467	163.363	148.856	188.383	175.508	179.043	191.307	194.267	172.592	162.007	161.198	200.176	205.986	176.595	177.892
		482	2018.78	174.227	180.16	188.697	173.861	165.077	205.599	185.055	168.664	185.574	180.139	165.359	172.251	170.635	201.02	186.611	173.917	160.533	153.019	177.416	195.683	145.838	155.598	179.062	170.098	189.241	189.091	150.528	178.517	206.952	183.282	177.597	173.975	157.531	150.504	185.784	174.569	167.35	198.19	188.255	0	167.104	157.114	197.379	189.313	189.112	181.98
		483	2022.64	179.426	186.337	191.348	167.136	166.812	198.779	174.828	173.152	198.52	167.677	166.545	173.451	173.167	209.126	182.88	164.478	148.986	0	181.381	187.601	148.132	154.668	182.036	174.86	180.154	185.964	159.061	184.389	207.063	194.275	169.991	176.119	157.49	150.112	190.825	195.047	184.978	191.231	185.588	159.808	160.504	161.042	193.726	204.437	184.686	185.455
		484	2026.5	174.038	183.323	195.356	169.504	167.063	196.652	178.465	163.457	189.942	175.847	163.958	176.218	163.475	201.162	174.004	176.839	153.945	147.998	170.597	186.743	157.843	158.51	180.864	174.274	182.619	186.746	159.513	174.231	210.91	171.235	176.216	168.04	152.823	160.233	196.7	182.783	181.579	206.202	183.278	161.607	155.672	165.836	191.836	196.066	180.331	195.012
		485	2030.36	182.826	181.721	188.719	170.379	166.946	202.033	178.65	160.423	186.724	170.723	167.178	167.838	164.332	203.283	178.189	177.166	149.662	0	177.828	180.481	160.51	158.575	170.927	181.29	187.626	185.582	151.426	183.634	201.626	180.706	181.65	177.338	154.7	149.658	202.929	171.099	195.083	188.668	189.163	164.218	165.618	156.764	199.144	200.187	188.023	198.899
		486	2034.22	187.5	185.207	196.451	157.85	158.693	204.076	177.298	163.035	201.393	187.889	159.244	161.916	146.223	201.418	181.817	174.051	156.905	0	177.755	188.19	155.61	157.646	186.792	175.886	191.446	185.047	152.446	180.394	206.252	189.907	161.091	174.731	154.371	152.971	192.247	185.984	187.68	186.273	191.424	169.198	160.765	161.924	196.851	201.432	193.581	197.139
		487	2038.08	172.318	182.022	192.979	168.465	152.973	201.408	165.869	168.596	197.323	175.974	166.328	170.533	157.298	194.457	184.662	168.383	150.252	163.693	175.982	193.743	150.355	153.176	181.791	169.933	186.395	191.275	145.232	183.245	212.445	172.978	174.161	178.979	157.28	141.497	195.102	176.518	176.22	184.174	193.214	166.189	161.061	166.91	200.346	203.258	181.553	197.776
		488	2041.94	179.757	185.253	190.21	162.738	163.749	203.72	173.944	168.336	188.272	166.261	161.905	160.828	154.028	206.299	182.813	169.381	152.985	0	175.737	196.144	148.981	158.704	179.237	169.262	188.204	187.629	150.956	186.23	209.285	178.122	173.715	179.193	149.348	153.563	194.322	187.494	178.727	190.657	182.837	154.654	160.023	168.289	196.945	189.861	175.071	191.187
		489	2045.8	182.735	178.247	189.334	163.205	169.119	194.171	168.408	158.917	192.936	173.975	161.032	156.558	157.943	205.952	176.408	172.918	151.533	0	175.303	180.866	144.028	149.034	181.182	163.997	196.523	188.751	154.952	182.729	198.81	179.817	177.298	182.735	160.324	150.85	192.344	184.042	175.923	194.882	179.534	153.973	170.392	159.08	190.578	190.704	189.186	193.194
		490	2049.66	200.03	175.035	188.616	157.797	168.718	200.407	181.432	157.558	198.674	170.667	171.429	160.535	161.444	205.693	179.391	179.893	157.064	152.453	168.754	197.719	147.01	155.002	185.448	172.461	185.998	176.38	155.226	170.985	204.206	0	172.182	167.117	152.329	151.371	193.785	178.243	165.79	186.974	190.956	164.987	160.99	167.216	196.481	193.197	179.751	187.326
		491	2053.52	177.545	185.509	184.683	155.07	175.437	201.291	166.496	169.412	204.085	177.596	166.429	166.303	159.277	205.153	163.614	172.523	146.55	148.744	181.293	194.212	148.816	168.051	181.603	172.134	184.947	185.327	147.759	170.109	209.422	169.043	184.584	179.232	154.469	149.663	196.636	184.023	171.98	192.172	183.82	160.734	170.57	170.125	197.025	188.609	182.563	189.822
		492	2057.38	185.872	185.886	193.159	164.812	166.932	195.77	174.984	166.361	195.712	164.703	170.634	168.738	166.48	198.591	171.671	180.003	157.874	145.403	175.842	193.192	152.482	152.001	179.156	164.309	183.606	185.781	148.056	184.32	205.368	175.186	173.207	178.943	156.715	155.53	200.116	175.567	170.212	186.262	189.121	155.159	162.197	168.01	192.954	192.117	183.972	191.456
		493	2061.24	182.601	184.29	184.838	163.834	164.31	203.683	172.228	161.51	190.672	177.056	163.107	171.453	159.977	186.1	178.261	181.962	157.633	158.66	170.241	196.326	197.348	161.795	181.714	168.784	188.173	186.024	166.319	183.609	208.416	168.695	169.408	179.523	162.684	155.965	188.626	168.832	172.837	178.934	197.52	162.851	173.48	155.526	194.318	198.32	177.765	188.205
		494	2065.1	178.062	181.578	195.919	164.436	164.65	209.833	183.588	159.062	195.442	0	164.919	176.567	160.328	192.667	183.141	173.348	154.737	0	178.528	196.697	157.99	159.566	187.551	176.575	188.053	187.072	157.467	176.232	196.718	178.667	181.731	181.378	157.369	164.644	188.005	184.107	176.052	187.796	192.168	167.102	163.42	157.913	193.311	195.413	176.824	178.152
		495	2068.96	188.387	179.152	188.654	169.055	163.768	208.995	175.928	154.462	196.554	171.034	160.225	167.214	171.658	190.141	188.78	176.467	156.583	0	174.489	194.71	155.099	170.501	183.783	162.878	183.085	180.117	156.095	182.004	207.703	178.107	176.503	176.679	153.316	165.552	191.675	186.997	172.881	173.505	199.209	161.969	166.409	153.576	189.438	193.067	184.751	186.956
		496	2072.82	180.74	181.475	198.981	163.725	167.182	198.939	172.092	170.796	202.117	168.814	161.487	171.324	163.136	197.692	179.476	174.131	159.147	0	172.452	201.681	149.987	164.401	174.794	166.867	176.084	184.501	148.688	181.874	203.2	174.063	171.684	174.298	163.002	159.127	191.909	183.585	176.789	175.701	191.219	160.139	166.918	156.35	198.303	184.49	182.975	181.262
		497	2076.68	172.647	179.83	192.622	175.627	164.018	201.719	165.777	168.957	200.89	173.73	167.761	162.876	158.115	179.257	183.208	182.92	175.719	0	176.479	201.571	143.237	155.659	181.112	166.996	182.701	193.845	155.215	172.252	206.771	174.039	178.113	173.351	158.735	164.672	181.402	185.238	180.431	185.189	182.928	185.785	163.212	158.567	198.994	188.164	186.147	181.966
		498	2080.54	179.184	181.917	198.324	172.123	165.444	201.529	175.616	165.43	205.869	171.75	177.271	161.234	155.121	183.179	172.914	180.119	168.743	0	173.94	193.469	155.534	163.016	176.775	163.933	178.049	176.674	164.38	169.238	203.061	174.491	167.237	175.518	154.73	162.429	194.818	177.45	177.783	181.693	194.394	172.21	157.289	168.298	192.912	194.124	194.389	184.595
		499	2084.4	167.755	192.899	192.404	165.471	157.182	205.994	168.211	173.96	197.545	179.517	167.825	166.079	155.745	202.587	173.694	178.165	168.059	0	171.323	194.06	158.453	195.548	186.607	170.141	179.629	174.664	153.355	179.303	213.291	173.306	177.831	174.217	153.177	169.687	195.85	187.414	176.33	185.917	186.259	167.182	161.675	156.162	207.221	193.866	189.882	172.336
		500	2088.26	178.803	188.373	187.577	163.518	159.929	201.297	162.37	180.412	186.644	168.912	161.367	163.452	173.408	195.508	183.457	182.202	157.526	0	172.739	190.611	159.751	155.512	186.871	166.429	180.879	177.525	0	179.454	196.771	178.933	182.124	174.783	160.727	170.251	199.891	177.97	176.944	194.574	188.409	169.371	0	158.674	195.612	193.375	182.535	179.018
		501	2092.12	188.659	175.776	195.52	170.262	161.985	200.735	183.583	181.113	197.286	177.231	173.972	162.349	164.499	188.965	181.386	173.793	171.913	0	173.322	186.128	149.345	159.083	188.12	160.575	178.307	174.584	155.545	180.983	208.698	180.229	180.846	173.437	158.884	170.606	192.311	173.991	176.356	179.118	187.912	168.942	181.475	162.405	192.359	198.543	187.876	175.959
		502	2095.98	181.05	188.995	185.579	171.309	166.858	198.841	170.344	176.654	192.594	170.654	0	163.653	160.152	193.349	186.922	173.894	160.294	0	173.066	190.972	162.63	164.521	187.924	168.937	179.833	172.293	150.272	176.026	214.916	185.837	182.211	165.053	160.185	175.596	196.519	189.176	178.622	186.149	191.245	174.594	154.164	157.677	201.374	203.019	183.28	180.586
		503	2099.84	181.172	187.862	191.725	171.771	168.679	199.156	181.485	182.838	194.621	165.876	165.552	154.907	170.372	198.681	182.502	178.905	171.207	0	169.771	190.898	158.99	162.719	196.527	175.102	185.091	180.441	150.351	172.539	210.64	173.703	174.548	172.78	148.207	170.732	188.989	175.477	181.39	175.016	185.485	169.899	152.869	164.385	196.117	188.477	182.374	173.948
		504	2103.7	177.096	180.106	196.359	166.664	164.54	202.217	173.51	187.135	191.209	174.484	160.874	159.331	162.986	186.699	180.253	185.059	168.626	0	169.545	189.726	152.245	147.947	199.018	167.819	187.919	178.032	149.118	169.869	214.845	175.759	182.662	177.081	157.121	158.364	193.736	178.446	178.027	177.663	182.674	176.633	154.638	153.986	202.913	185.316	186.975	186.353
		505	2107.56	189.173	189.006	195.657	175.452	167.873	203.872	170.223	182.942	199.737	175.972	152.169	152.43	158.577	191.482	184.038	178.326	161.282	0	169.732	187.525	159.21	161.76	190.536	171.781	211.167	173.271	153.811	170.419	204.285	177.071	182.361	180.137	156.891	160.747	186.44	185.287	178.866	189.538	183.148	172.085	160.208	158.366	196.061	195.336	184.274	173.235
		506	2111.42	175.711	192.568	191.244	174.018	164.035	199.267	180.064	187.512	197.546	164.123	167.413	163.54	157.884	191.376	176.379	175.057	173.909	0	174.417	183.159	146.471	149.029	192.904	166.655	179.136	186.879	166.85	166.847	204.381	178.025	184.846	169.967	157.6	163.37	186.077	187.085	186.416	174.897	186.528	172.839	165.074	162.716	199.255	182.243	185.278	175.175
		507	2115.28	180.638	191.045	204.701	171.963	179.634	200.88	174.051	187.206	199.025	181.157	158.084	155.857	161.475	194.692	184.997	184.168	169.668	0	165.2	185.554	164.311	158.42	190.825	165.471	181.215	189.723	153.148	164.438	209.72	173.938	178.467	168.107	149.774	160.444	186.2	193.69	174.244	173.284	189.139	166.818	152.399	162.353	190.256	186.816	185.04	176.394
		508	2119.14	184.177	184.029	196.442	180.116	176.57	203.48	163.354	185.548	189.767	177.725	163.857	176.518	157.448	193.568	184.708	188.761	169.534	0	175.588	188.964	158.251	146.596	198.624	172.614	187.362	185.049	161.528	160.689	210.424	173.461	178.298	170.216	156.453	163.012	189.397	178.164	178.543	180.245	184.48	164.196	160.45	158.001	194.848	182.06	186.919	181.502
		509	2123	188.262	187.601	199.653	165.763	173.723	208.709	173.222	187.938	192.5	173.019	160.516	154.904	155.814	188.309	179.591	175.643	179.588	0	170.042	183.553	159.264	149.607	189.785	0	185.671	185.819	160.429	170.47	205.561	182.929	161.042	173.414	155.971	158.187	200.447	176.065	182.25	190.605	181.508	168.882	160.481	156.969	195.689	174.27	185.813	181.152
		510	2126.86	179.452	187.736	199.634	169.214	173.444	205.292	179.787	184.945	190.524	177.313	158.196	169.412	165.722	197.402	181.11	169.705	158.892	0	168.237	188.629	153.485	142.915	195.614	176.478	188.465	187.308	161.252	179.422	203.118	188.212	169.042	173.394	0	157.99	194.338	176.947	185.819	174.537	189.044	173.621	161.119	151.726	197.021	171.345	184.458	172.169
		511	2130.72	174.25	188.752	193.845	179.412	168.195	202.049	172.393	178.766	191.145	180.615	159.422	157.219	159.934	195.169	186.254	171.092	173.651	0	166.261	176.907	162.932	149.683	175.914	174.313	188.798	184.705	169.975	181.906	194.468	183.205	166.383	168.838	147.675	168.357	184.55	194.127	185.216	187.735	186.804	162.438	156.222	161.812	204.151	172.49	178.303	179.373
		512	2134.58	180.348	192.521	186.874	170.108	170.093	196.573	166.389	184.26	191.022	0	154.723	156.356	167.952	199.321	178.837	179.082	166	0	173.179	191.21	160.793	156.54	191.833	169.256	189.556	184.898	155.361	168.359	200.183	185.057	172.9	167.94	155.344	173.002	191.874	174.247	179.198	176.679	176.576	163.609	159.162	151.731	205.578	183.119	185.61	170.988
		513	2138.44	166.612	193.817	193.197	177.541	164.076	203.582	161.042	173.804	184.099	179.58	162.75	164.11	160.362	183.874	176.015	167.991	176.331	0	178.623	194.762	166.048	149.096	180.429	175.356	185.244	193.838	149.825	176.842	208.423	192.2	176.77	164.811	157.611	165.925	187.838	175.043	180.576	172.387	186.7	175.873	158.755	150.109	198.983	167.858	178.503	170.04
		514	2142.3	181.451	196.956	199.602	167.712	162.743	209.456	163.402	177.623	190.314	174.77	160.058	0	165.194	195.784	183.658	166.659	167.621	161.634	177.51	203.568	168.127	146.551	191.337	170.805	191.189	181.708	151.421	165.487	198.485	172.955	179.786	173.286	0	156.787	189.045	183.53	168.826	177.409	187.617	162.469	147.816	146.273	191.028	172.158	182.241	173.544
		515	2146.16	183.19	193.278	192.063	186.111	165.381	203.423	160.934	173.416	190.527	183.514	154.372	167.273	157.609	195.547	175.254	172.08	158.932	0	176.466	197.6	155.138	145.009	177.186	163.215	188.245	189.219	149.227	165.245	205.254	184.239	171.45	171.74	0	173.254	186.476	163.439	173.295	171.491	188.345	170.887	160.499	160.408	205.651	170.572	182.069	173.553
		516	2150.02	179.002	184.462	196.181	183.569	175.305	203.573	172.778	169.885	193.282	188.247	158.301	180.692	157.281	197.121	171.63	182.834	168.576	167.948	178.112	201.017	164.707	156.351	178.126	170.954	184.553	185.788	159.396	175.669	205.998	178.247	170.164	167.572	0	158.538	193.713	167.736	179.185	178.701	191.637	167.505	162.532	155.371	203.068	179.324	184.194	173.394
		517	2153.88	186.054	188.632	192.192	166.189	176.789	195.536	171.664	180.402	184.142	189.339	163.746	165.086	158.778	196.48	178.769	182.916	175.184	0	189.502	186.953	150.835	158.126	190.872	178.083	189.512	192.211	146.734	174.725	198.346	186.309	168.609	176.356	0	167.6	187.623	159.652	182.081	187.405	186.536	167.208	168.149	154.601	200.228	187.04	179.875	170.811
		518	2157.74	168.802	189.258	199.429	177.219	178.641	199.251	168.013	181.107	181.51	177.397	161.349	157.314	155.567	198.952	184.422	185.107	162.91	153.197	176.792	177.876	156.224	143.824	182.459	174.428	193.566	191.903	151.639	175.521	203.091	183.149	172.088	178.574	154.919	166.833	188.681	168.215	176.608	178.52	197.882	162.938	163.187	153.136	196.512	188.881	173.027	179.209
		519	2161.6	167.361	188.59	186.184	165.871	175.975	200.192	162.387	189.288	188.489	182.459	157.607	174.365	152.015	201.909	181.265	185.278	164.65	159.574	174.095	187.605	156.915	154.378	174.325	168.825	181.316	186.579	146.413	178.732	200.876	172.084	178.621	169.49	150.227	159.602	191.457	166.997	0	184.333	193.934	173.717	144.757	148.715	197.538	176.816	177.792	170.704
		520	2165.46	190.835	178.678	190.047	161.934	171.002	208.816	162.538	179.97	183.713	175.307	162.05	166.057	161.722	202.988	182.869	166.248	166.152	161.615	181.429	192.029	158.978	146.364	173.553	180.52	189.558	192.699	152.89	174.081	208.817	189.618	170.807	171.016	0	169.167	187.701	170.353	182.135	176.082	185.216	157.698	156.26	157.962	196.786	184.56	184.46	178.647
		521	2169.32	175.972	184.538	195.099	166.89	171.116	202.498	165.769	168.576	184.696	0	156.125	171.569	155.896	192.46	186.394	190.922	153.236	165.134	176.996	184.46	172.015	149.362	171.566	177.698	191.32	192.553	148.217	174.771	206.273	183.584	180.523	171.356	0	157.351	190.785	169.229	169.819	177.452	194.531	156.366	155.294	159.827	197.465	178.929	177.635	174.76
		522	2173.18	180.66	188.399	189.48	171.015	172.866	198.912	163.999	173.413	180.871	176.754	166.595	171.136	162.059	196.358	183.369	180.765	161.13	0	182.452	190.616	162.77	156.665	178.594	176.682	188.788	194.142	149.518	178.049	209.738	180.042	185.005	171.146	0	150.663	189.066	162.382	178.078	185.248	189.991	167.354	148.253	157.237	201.027	179.227	175.846	158.008
		523	2177.04	171.703	184.061	185.082	164.902	167.239	193.589	157.366	173.722	186.933	182.142	0	168.113	156.36	198.745	172.647	184.986	166.341	159.545	171.668	200.737	160.194	141.682	182.433	171.407	187.995	182.84	155.198	171.496	209.767	172.692	174.874	169.685	147.294	154.296	186.361	0	0	171.131	184.936	167.747	156.206	156.646	194.734	177.313	170.63	174.849
		524	2180.9	182.312	176.142	191.608	165.722	176.636	187.173	162.42	175.801	173.864	177.992	155.427	163.421	155.705	198.796	172.705	172.678	159.619	158.177	172.179	182.482	165.427	143.885	185.882	165.129	189.452	195.411	152.603	168.539	207.543	179.598	172.067	174.224	153.148	150.548	187.141	174.487	168.873	183.156	193.899	168.804	162.171	153.635	202.786	187.598	182.445	165.096
		525	2184.76	183.173	187.688	191.44	166.189	172.724	196.188	168.531	180.295	178.844	172.003	152.22	162.341	163.213	203.398	186.765	176.693	157.68	157.213	173.76	193.005	155.892	144.212	167.881	171.945	188.567	190.259	155.177	187.029	204.959	191.258	169.757	170.06	154.434	156.999	0	168.344	183.388	180.443	193.367	157.844	144.715	150.254	197.164	191.988	181.935	0
		526	2188.62	179.674	178.468	194.091	151.877	175.889	191.823	155.474	183.668	189.397	173.528	162.712	167.791	162.566	196.473	182.312	176.325	162.77	159.734	190.632	190.538	161.113	148.407	183.685	161.039	189.803	193.288	153.353	178.135	215.741	176.535	163.327	177.578	158.742	161.234	179.062	171.95	178.66	165.492	195.336	167.686	158.21	155.561	200.016	198.682	182.312	170.696
		527	2192.48	183.77	191.547	195.417	168.879	171.813	199.114	180.059	182.385	186.795	177.631	149.434	159.694	160.465	201.956	156.553	168.643	155.727	144.174	175.054	189.079	141.231	149.545	181.78	165.841	181.287	187.444	155.716	170.555	209.004	175.467	161.967	177.694	0	157.782	190.427	173.95	176.262	174.752	199.354	163.619	152.17	162.432	201.292	185.083	170.576	171.296
		528	2196.34	186.315	177.995	197.646	173.606	173.312	194.955	165.559	178.088	187.373	172.848	166.618	161.535	163.389	203.814	190.908	173.985	165.336	203.25	175.858	185.615	155.648	148.503	176.731	167.086	193.931	182.78	148.096	178.417	213.334	183.14	163.404	175.005	0	169.281	195.266	177.18	172.008	167.472	201.601	157.917	150.699	154.746	188.876	202.155	181.552	166.295
		529	2200.2	177.036	187.197	199.536	163.164	175.836	194.953	163.209	178.107	183.059	195.679	164.775	165.536	150.597	199.405	181.086	0	153.798	153.715	180.587	199.792	156.135	150.19	176.539	0	191.946	187.981	152.718	170.359	204.563	181.201	161.612	175.933	157.651	160.079	199.481	177.746	175.764	166.897	215.095	167.011	155.965	160.166	195.437	196.597	178.877	166.442
		530	2204.06	194.016	188.169	204.712	175.173	173.798	202.527	161.304	165.096	189.272	180.627	162.076	143	155.965	196.785	177.327	174.707	168.82	161.76	174.521	197.81	153.373	154.643	175.989	159.778	194.247	199.861	152.119	173.159	208.801	174.639	174.287	163.3	0	153.071	191.836	169.432	179.942	165.587	205.651	167.374	151.412	158.451	189.678	203.102	173.826	163.801
		531	2207.92	172.769	182.055	196.95	178.467	190.976	194.838	173.435	179.889	182.784	182.928	167.123	147.059	157.756	204.728	182.182	189.872	175.314	156.463	177.429	191.947	153.038	167.162	185.875	166.231	184.689	186.379	154.149	168.578	205.197	185.669	165.335	170.573	149.396	161.311	189.633	169.864	182.28	173.678	195.76	169.848	153.151	160.843	191.621	198.18	178.007	161.371
		532	2211.78	185.363	193.328	190.748	176.348	174.707	194.21	171	173.545	182.682	181.412	163.343	151.337	157.203	202.527	185.63	180.289	171.391	169.404	168.703	194.56	0	154.233	189.181	168.053	194.13	195.169	180.702	170.849	202.936	175.779	176.229	174.978	158.608	154.126	192.049	0	187.34	176.323	193.41	162.868	156.82	156.139	190.771	199.104	185.747	162.448
		533	2215.64	176.593	185.837	206.779	179.413	183.65	195.414	170.848	179.013	191.962	181.887	161.586	0	155.157	200.014	186.188	184.729	167.161	165.562	175.924	194.952	145.479	148.836	188.712	162.436	200.148	191.837	156.452	170.625	210.435	183.76	167.456	166.333	0	164.382	182.974	175.251	188.302	169.923	203.005	171.482	160.635	149.699	192.381	204.205	183.896	161.222
		534	2219.5	169.132	181.781	190.921	195.864	178.015	197.869	163.06	173.467	180.278	172.088	167.207	0	160.482	199.659	190.663	192.538	163.465	167.086	166.265	188.683	150.085	155.601	188.518	164.002	190.748	191.993	145.275	170.548	196.673	179.732	176.737	173.187	155.49	178.869	182.933	179.095	174.674	170.747	194.212	176.869	143.468	161.621	192.06	201.461	177.833	166.727
		535	2223.36	177.281	182.283	189.747	173.886	187.645	194.345	163.569	180.674	190.057	172.406	162.892	0	160.448	205.59	185.809	170.803	172.649	163.966	166.499	196.302	0	148.621	187.204	162.205	185.192	179.424	159.092	165.11	200.647	173.102	165.117	170.015	157.038	158.109	189.28	165.896	169.71	170.549	195.49	164.779	154.418	140.917	200.22	198.516	182.355	169.452
		536	2227.22	173.246	181.621	195.543	183.432	180.636	189.626	173.119	176.436	182.419	169.551	156.67	147.28	151.452	197.012	188.048	177.98	164.578	162.063	171.088	201.553	147.573	161.58	187.052	169.605	190.201	184.952	162.144	167.492	200.321	184.869	175.136	180.176	145.648	160.816	189.265	176.379	177.263	167.736	196.934	175.829	163.129	163.555	191.863	200.711	183.81	165.509
		537	2231.08	175.693	184.947	192.579	181.317	172.121	191.014	170.333	177.499	184.731	167.095	144.07	151.158	155.06	203.273	186.667	180.413	175.406	164.52	173.944	199.339	0	148.245	176.175	157.057	193.465	195.835	0	165.033	208.689	183.909	176.58	172.078	160.223	161.686	181.486	182.655	162.48	163.588	212.848	168.913	162.081	151.9	196.874	198.957	188.989	176.454
		538	2234.94	169.589	181.977	193.576	187.068	175.823	192.937	162.571	175.803	183.332	161.808	0	157.004	164.812	197.452	185.619	186.229	177.712	164.146	174.115	185.204	152.005	162.729	188.703	165.954	182.19	197.338	157.318	168.601	197.907	181.633	171.937	169.827	170.62	163.736	185.122	185.985	176.486	172.517	182.015	177.313	161.517	152.577	198.353	202.361	180.832	179.752
		539	2238.8	172.943	181.177	194.478	175.454	170.214	196.43	160.332	166.669	184.654	173.339	167.362	157.049	156.811	200.932	187.404	186.475	165.329	166.792	165.365	190.596	158.646	146.505	190.304	165.359	199.377	195.911	152.54	170.476	196.245	181.061	175.569	170.777	169.077	166.242	193.416	188.261	182.548	175.408	188.965	170.506	156.099	158.464	201.18	207.157	175.818	186.836
		540	2242.66	174.196	180.423	188.505	186.074	160.656	190.751	171.495	180.307	184.311	183.307	161.789	162.381	156.335	204.818	192.976	185.187	161.465	157.467	175.293	199.424	182.787	151.299	178.919	161.076	191.248	180.359	154.18	164.207	199.502	179.677	167.199	171.201	151.424	164.979	198.803	181.795	168.255	159.823	193.992	175.065	162.874	167.285	192.046	199.91	184.978	174.615
		541	2246.52	169.583	184.561	192.075	196.944	163.924	197.891	176.737	176.241	196.276	173.582	0	157.237	148.083	203.617	190.139	178.402	156.496	158.354	165.428	195.719	150.917	155.295	189.493	169.957	182.236	193.824	0	173.747	201.555	179.788	172.937	180.36	151.574	161.71	180.896	174.633	177.613	155.245	193.102	165.063	154.418	155.406	198.578	202.905	179.011	172.15
		542	2250.38	175.276	186.415	197.318	183.675	173.828	201.547	170.561	179.394	189.76	178.548	165.573	153.23	153.436	201.306	190.994	186.642	160.741	166.272	172.58	198.159	151.718	162.811	187.634	176.217	184.718	191.71	146.421	161.831	211.93	190.817	178.224	175.151	159.636	0	186.598	174.527	177.029	160.185	191.612	168.492	159.486	155.115	201.548	204.158	184.809	176.261
		543	2254.24	170.854	178.744	196.966	184.222	169.324	187.859	167.098	179.913	191.336	183.086	162.145	158.547	148.812	207.705	196.206	183.74	161.68	165.95	164.762	192.417	145.979	153.977	188.055	174.701	197.958	206.633	167.89	161.292	204.475	186.855	166.131	171.76	159.02	0	181.842	165.897	171.554	158.278	191.785	166.452	142.814	0	193.821	201.802	189.915	181.598
		544	2258.1	178.457	183.802	199.274	163.233	173.846	188.333	165.982	179.563	185.101	168.541	166.39	151.44	153.859	203.161	180.317	173.916	162.995	169.072	164.927	190.954	0	151.097	181.726	159.158	193.084	190.678	168.381	176.909	200.543	183.309	163.556	171.326	164.215	167.671	184.115	177.998	179.879	171.098	179.246	166.848	155.24	147.058	194.175	194.964	176.847	178.481
		545	2261.96	185.042	179.798	199.933	173.947	164.806	188.529	160.052	188.223	191.273	181.786	161.778	157.679	147.56	200.781	191.386	183.33	160.841	177.293	172.634	200.132	154.633	147.657	194.588	165.571	187.925	193.79	160.912	159.361	210.32	184.046	171.514	165.818	161.593	162.291	182.763	165.371	176.914	167.678	184.677	155.694	158.067	0	199.828	203.19	185.556	172.472
		546	2265.82	178.289	177.957	187.373	177.46	163.993	189.318	164.134	181.335	185.323	180.484	162.931	164.017	152.192	193.12	185.818	181.485	170.399	159.641	162.549	205.758	156.539	147.215	187.078	178.026	182.479	181.037	149.461	164.986	201.313	174.334	172.222	177.425	171.861	170.876	0	169.304	170.515	173.473	184.856	170.185	151.427	156.738	189.412	202.098	188.553	180.108
		547	2269.68	169.112	194.845	189.134	173.967	175.093	176.748	159.532	182.888	182.134	178.471	169.422	155.914	162.891	196.439	185.919	178.947	164.026	167.346	170.794	209.589	164.613	147.33	178.421	170.98	188.753	187.404	171.447	168.451	211.384	178.76	171.03	157.209	167.575	176.962	174.672	180.288	177.576	168.633	192.224	163.919	155.058	159.122	198.716	196.746	191.194	170.764
		548	2273.54	168.259	178.591	189.067	171.2	170.86	183.778	166.7	177.194	192.316	184.485	165.597	152.353	152.95	194.549	192.699	178.531	159.553	168.706	170.479	191.306	167.569	151.82	188.74	173.615	197.304	194.679	158.4	163.6	204.507	183.266	165.941	164.247	162.899	175.934	190.649	187.582	173.471	177.126	193.39	163.646	148.77	156.341	193.756	198.097	182.096	166.092
		549	2277.4	173.31	180.784	188.302	175.809	174.377	188.593	155.598	180.46	189.437	188.483	0	158.328	164.728	193.424	186.441	182.952	169.222	167.304	170.083	198.662	169.332	156.291	189.014	165.057	186.775	193.145	146.503	0	209.464	182.144	176.285	163.693	169.19	171.54	180.265	168.667	173.588	175.376	189.757	156.486	152.269	0	202.444	194.824	174.998	0
		550	2281.26	161.205	184.916	197.059	167.661	173.916	190.953	154.892	184.09	186.41	190.781	0	159.503	154.093	199.025	193.578	185.192	170.93	161.874	180.624	191.19	154.104	154.746	189.479	157.192	183.581	189.944	157.899	165.011	212.471	190.646	157	164.003	165.718	163.051	194.629	186.732	165.447	165.422	193.658	157.608	151.586	153.565	195.799	185.444	184.176	165.371
		551	2285.12	172.215	205.294	195.482	172.573	169.466	186.946	163.99	183.275	194.005	194.838	162.152	156.722	156.013	194.475	194.108	178.097	169.777	167.075	172.121	195.003	149.59	160.861	187.066	164.358	188.633	195.062	156.76	165.276	230.232	178.033	174.356	158.675	163.702	164.618	182.938	182.893	165.324	159.372	195.631	161.409	157.64	146.053	194.058	191.277	185.401	0
		552	2288.98	170.568	188.956	201.203	179.245	174.054	189.733	163.323	188.363	196.823	180.879	165.064	166.897	156.345	195.28	181.891	183.902	166.051	170.679	166.742	200.584	154.23	156.489	187.724	180.297	190.216	201.982	0	163.815	205.427	180.532	186.114	155.22	158.769	160.459	184.03	175.109	168.612	169.063	194.46	161.358	159.273	144.39	194.933	190.679	188.815	163.893
		553	2292.84	179.056	190.73	202.103	184.022	176.362	190.38	173.587	185.589	196.524	175.306	162.121	153.963	155.48	195.384	195.537	181.351	162.801	163.739	177.672	202.359	158.977	171.338	178.404	174.03	194.202	189.285	144.445	0	204.509	173.596	177.524	162.745	154.064	154.455	188.889	172.098	166.943	166.012	194.017	158.492	154.928	151.779	207.241	177.548	190.634	0
		554	2296.7	180.411	180.987	196.992	174.103	173.206	197.497	168.649	174.34	188.819	181.609	0	158.551	155.875	193.043	184.864	171.704	157.306	172.801	176.177	192.202	165.478	160.098	176.337	179.782	197.081	193.957	154.854	147.42	207.583	179.902	179.244	154.561	153.582	168.358	185.306	180.28	169.744	173.253	192.076	161.587	157.814	157.188	197.217	193.422	185.045	0
		555	2300.56	173.985	198.634	195.684	180.122	168.919	198.232	161.646	175	188.205	178.253	152.776	163.015	152.258	201.265	180.99	172.551	164.722	171.36	174.852	201.306	145.055	157.266	194.472	167.953	190.634	189.391	162.49	151.265	214.262	183.066	176.027	157.533	155.929	171.197	181.361	180.689	183.014	171.896	197.338	154.669	161.525	157.375	198.894	198.154	182.662	169.652
		556	2304.42	176.811	196.866	189.684	189.46	170.508	193.157	164.777	174.296	186.922	195.764	0	165.437	158.205	197.71	186.072	172.981	170.713	166.926	166.097	191.452	149.45	161.756	187.504	168.909	194.071	201.794	157.153	151.562	213.881	183.675	181.804	156.779	162.04	163.36	188.659	172.181	175.857	175.058	194.223	156.226	176.065	149.208	195.157	203.237	193.758	173.114
		557	2308.28	181.624	186.641	195.627	178.5	184.432	194.823	174.665	174.169	186.69	188.931	149.381	153.491	153.731	199.678	185.478	180.863	145.731	162.144	164.806	202.29	156.884	150.693	185.754	169.283	195.027	194.79	0	152.351	220.215	178.942	177.819	158.101	172.107	151.84	183.226	173.938	175.227	170.389	181.22	150.146	165.762	156.746	201.37	189.75	189.296	0
		558	2312.14	175.238	193.939	184.903	177.252	177.929	188.075	176.679	171.514	187.839	177.983	0	156.248	147.926	201.145	195.722	178.934	147.89	153.214	168.097	204.859	164.917	156.655	183.842	159.195	192.622	196.512	161.629	157.316	203.571	177.605	177.566	165.219	166.589	167.994	179.568	176.93	170.939	181.614	195.909	155.25	166.365	155.486	200.136	190.628	192.364	171.687
		559	2316	185.691	203.956	183.874	177.13	188.611	189.247	165.864	163.468	185.798	184.63	151.135	165.361	148.227	201.965	189.888	178.869	156.5	159.871	168.223	202.558	157.769	166.402	185.987	167.705	190.396	195.631	0	146.128	210.267	179.728	176.185	142.259	165.675	165.057	178.158	170.326	175.592	179.144	185.499	167.813	167.271	151.283	202.938	194.053	198.145	0
		560	2319.86	165.075	203.111	197.186	185.769	190.404	198.56	181.437	159.616	201.138	187.001	158.503	165.599	150.566	196.446	179.477	175.01	156.442	155.653	161.932	194.113	160.588	156.681	187.339	157.835	184.291	189.955	152.81	143.268	200.287	175.955	184.509	149.539	159.687	163.333	190.345	165.001	181.76	168.89	191.991	163.332	166.015	150.729	194.813	183.295	187.041	0
		561	2323.72	176.214	202.364	189.347	188.13	189.146	188.109	164.193	165.052	186.558	170.582	0	157.513	149.899	196.986	183.618	191.217	156.841	157.125	155.988	200.634	161.629	150.687	194.914	167.016	185.944	194.693	148.235	152.811	209.045	169.513	179.741	159.207	156.523	151.373	184.696	168.311	188.399	172.927	192.087	165.714	163.486	145.443	204.804	195.785	193.13	174.19
		562	2327.58	175.916	199.066	201.512	179.249	180.207	190.647	162.25	162.734	192.521	178.916	160.16	159.007	147.498	196.29	189.559	190.317	162.626	173.165	165.312	200.349	152.178	148.82	185.028	161.555	181.903	198.979	144.374	154.682	209.379	177.603	181.802	157.412	0	153.163	190.525	168.945	165.305	175.965	196.944	170.341	161.29	149.419	186.264	193.501	210.343	0
		563	2331.44	173.227	199.85	188.048	178.596	181.006	196.304	175.138	167.407	196.884	183.217	155.432	160.339	152.413	201.761	191.944	184.749	159.364	154.288	169.488	200.144	148.188	158.295	189.023	153.937	192.251	194.932	150.492	148.965	214.634	170.18	175.646	153.826	0	151.561	188.632	175.654	174.898	170.744	187.496	155.168	166.139	147.985	195.389	186.152	196.366	0
		564	2335.3	181.132	185.164	191.265	181.42	177.62	188.996	166.72	157.937	181.467	192.232	156.765	165.742	149.901	200.997	193.126	189.491	154.31	156.419	166.12	203.092	151.643	148.401	188.369	163.501	189.561	201.616	146.162	140.86	208.919	185.525	178.374	165.523	156.455	159.75	193.018	175.487	175.616	174.822	205.901	168.301	166.126	145.181	189.051	194.947	196.58	0
		565	2339.16	170.335	204.888	187.652	185.271	185.317	201.165	168.223	161.681	185.178	182.382	142.193	159.239	156.827	213.984	198.641	185.477	155.675	165.975	160.183	197.906	157.164	155.301	178.825	152.376	183.352	191.086	159.757	0	200.369	181.3	171.423	155.91	158.092	160.232	189.832	0	182.008	168.847	197.642	168.479	159.996	141.377	195.492	196.954	187.418	0
		566	2343.02	168.231	200.455	196.854	183.679	191.056	194.252	172.606	157.939	199.267	173.068	146.814	147.758	0	205.73	192.574	186.621	154.89	184.393	164.26	199.818	150.122	157.638	171.314	167.742	184.359	192.647	0	142.455	209.789	178.604	177.312	153.486	166.648	148.825	177.286	0	175.347	169.449	191.962	161.962	155.912	146.239	200.944	197.76	187.631	0
		567	2346.88	173.431	193.678	190.571	177.371	178.472	177.836	162.606	160.625	189.732	178.578	0	155.249	162.798	205.684	195.28	188.407	153.673	153.287	168.245	209.006	144.66	154.119	184.008	158.866	180.701	185.802	0	145.498	209.271	181.894	179.545	156.396	160.559	151.146	179.686	173.828	183.701	173.668	190.308	172.409	154.203	144.773	200.862	191.978	178.568	0
		568	2350.74	165.261	188.456	187.406	168.944	176.583	193.269	159.003	168.028	200.177	180.019	155.351	164.924	162.69	205.166	192.227	188.714	159.702	159.942	167.381	193.03	139.282	150.77	193.683	159.94	189.392	195.572	0	141.814	209.342	181.841	175.938	152.738	160.118	0	184.293	173.423	171.141	162.725	195.754	162.445	155.515	159.367	200.793	189.672	189.952	0
		569	2354.6	175.693	193.419	193.955	181.008	181.823	180.991	160.455	170.122	189.526	184.283	150.51	167.387	151.488	198.162	189.714	191.426	156.941	158.044	162.079	202.767	158.967	157.997	194.749	158.659	187.026	199.694	0	145.022	204.008	173.556	173.615	158.446	0	153.627	184.8	169.88	179.436	171.009	187.611	162.035	162.266	150.745	194.751	190.737	190.23	0
		570	2358.46	172.326	183.026	198.655	182.645	181.927	199.74	146.79	166.7	186.679	189.474	149.783	161.923	0	197.71	201.321	183.425	167.043	156.491	155.013	194.468	162.101	154.578	183.689	153.127	187.64	188.469	0	152.201	197.98	180.806	180.734	155.921	157.382	164.163	185.74	164.534	164.167	163.435	191.25	155.11	156.628	146.164	197.944	141.802	190.394	0
		571	2362.32	164.114	204.973	197.129	170.67	185.361	190.41	164.403	169.432	182.793	191.873	146.629	158.12	150.601	202.696	197.644	180.91	163.069	167.905	167.677	196.083	151.702	149.655	182.559	169.187	186.316	196.424	146.617	151.383	205.117	186.152	174.427	156.226	148.967	163.836	183.919	176.314	179.659	171.46	205.488	161.07	152.571	164.409	187.937	195.377	192.572	0
		572	2366.18	171.018	189.735	199.796	175.231	188.988	195.943	175.743	161.888	185.478	183.801	146.997	163.543	160.012	203.401	188.218	177.335	160.136	161.42	165.552	197.324	152.581	159.887	191.472	163.491	190.667	195.646	0	156.672	212.896	190.316	174	158.883	153.8	159.133	191.886	170.677	174.61	173.161	202.992	162.861	154.036	161.782	201.872	195.077	194.555	0
		573	2370.04	163.543	178.081	193.238	174.239	186.752	191.75	175.07	168.586	186.061	178.974	155.944	158.087	159.564	206.842	195.29	177.811	162.578	149.517	167.188	190.085	158.704	157.181	194.791	171.87	185.575	188.324	159.041	152.497	208.628	173.706	174.167	158.98	155.042	154.028	186.711	172.983	170.071	168.944	196.029	157.758	152.934	143.479	202.17	192.417	194.182	0
		574	2373.9	164.151	188.207	198.257	176.764	182.116	190.993	166.742	154.139	195.806	194.454	147.681	150.795	143.547	199.173	193.385	184.764	172.751	156.99	163.234	203.462	145.147	141.47	182.666	176.481	189.694	197.072	0	150.053	213.404	173.302	173.848	153.884	0	152.051	193.731	163.207	185.167	168.066	178.619	172.728	151.491	155.586	205.446	196.922	198.497	0
		575	2377.76	0	188.725	197.088	178.904	188.139	190.064	175.296	162.778	192.694	178.826	155.784	155.985	149.038	196.227	200.523	183.637	166.302	161.565	166.557	195.693	163.774	153.362	183.3	164.22	191.267	202.504	155.576	158.168	207.924	180.285	171.794	160.253	0	145.112	189.727	168.55	169.938	170.546	185.757	0	160.093	144.883	200.134	202.088	198.988	0
		576	2381.62	173.191	185.813	189.753	181.27	178.181	196.22	164.851	163.129	197.901	183.452	156.2	145.495	148.687	199.065	190.071	178.659	167.829	150.617	172.886	199.164	152.295	159.702	188.339	158.875	197.3	196.172	0	150.617	200.079	189.919	170.592	159.81	160.454	154.807	184.245	153.807	186.681	166.659	198.505	174.553	157.275	155.184	198.717	192.765	198.79	0
		577	2385.48	172.094	189.056	189.205	172.048	191.894	190.206	178.55	158.288	195.17	190.318	155.761	152.006	160.676	188.025	193.647	174.187	166.248	155.385	166.999	201.549	155.326	150.674	177.02	163.382	192.411	196.795	144.913	151.919	201.004	174.78	173.558	159.16	0	156.7	190.928	170.365	180.366	172.436	197.542	170.919	160.442	161.523	199.719	191.93	188.644	0
		578	2389.34	175.767	181.854	195.787	171.785	172.665	184.948	167.48	161.724	202.826	186.638	144.557	143.277	0	203.348	190.076	170.605	170.298	154.515	163.156	203.15	156.813	149.812	176.938	176.923	189.437	192.114	0	148.624	204.147	178.745	174.501	159.006	156.096	151.521	189.512	160.908	170.267	167.232	213.914	162.417	144.224	146.664	199.587	188.087	194.653	0
		579	2393.2	154.493	192.986	191.085	174.333	180.145	194.971	162.636	169.839	202.273	189.076	153.669	146.963	166.217	193.01	200.264	170.221	164.795	157.98	156.142	199.69	148.429	149.613	183.449	160.535	184.756	197.21	147.307	146.885	212.882	183.122	176.702	164.412	162.546	155.928	188.328	174.871	172.273	166.169	200.114	159.417	164.333	153.478	199.404	190.357	192.298	0
		580	2397.06	168.126	175.195	188.442	166.502	185.998	202.608	174.332	164.463	204.444	185.822	160.162	146.146	161.541	203.602	196.485	165.868	168.296	158.046	165.123	191.157	156.758	148.48	183.259	177.822	184.509	195.89	0	149.73	200.912	183.556	179.298	162.284	0	149.598	181.585	171.791	173.503	175.154	199.98	170.664	159.31	152.086	191.862	195.046	187.543	0
		581	2400.92	169.511	181.665	192.242	164.386	191.711	193.849	175.649	158.619	199.853	193.519	0	156.932	0	196.484	190.249	178.625	164.696	155.029	159.829	191.482	161.58	141.317	178.74	161.616	188.66	197.639	146.213	144.82	204.841	168.393	178.951	158.162	161.498	169.884	178.331	168.96	182.182	162.442	198.95	169.478	153.262	154.364	197.667	188.149	182.736	0
		582	2404.78	157.82	189.387	187.329	172.73	184.77	199.475	172.497	157.612	198.02	184.321	157.878	147.321	158.219	200.611	187.333	178.371	150.973	165.962	166.035	203.877	152.866	149.151	177.134	173.219	179.375	191.308	0	142.52	206.006	173.852	175.303	157.536	0	154.262	180.505	178.693	182.046	171.557	198.799	168.396	158.487	153.466	201.09	184.814	185.979	0
		583	2408.64	167.771	186.144	196.815	170.232	187.625	194.106	166.613	154.914	196.553	189.673	159.918	157.726	0	197.027	194.109	171.987	176.551	155.841	0	205.061	164.461	152.847	183.292	178.088	184.875	0	147.862	147.886	202.283	174.817	181.934	158.026	161.33	157.234	186.558	171.971	173.508	178.523	199.513	0	159.385	147.291	199.522	173.452	184.446	0
		584	2412.5	162.49	175.749	198.063	166.951	186.311	199.775	171.52	162.773	193.994	190.059	156.172	163.77	0	198.869	182.842	174.851	170.532	158.735	164.198	193.768	159.826	148.581	180.084	167.103	178.111	194.871	0	139.826	212.154	177.808	176.48	162.603	155.71	160.321	177.712	176.24	177.314	167.854	187.548	0	149.771	147.759	199.308	177.334	182.417	0
		585	2416.36	161.441	188.816	193.763	179.638	190.801	193.509	168.279	160.26	191.902	177.979	153.072	145.594	154.039	200.897	176.644	175.229	161.551	156.884	170.812	191.962	169.104	153.857	180.864	174.766	185.941	199.876	154.103	144.539	198.262	183.271	172.709	154.44	155.95	161.969	0	171.694	178.972	169.925	189.386	0	153.488	140.457	201.75	178.594	178.544	0
		586	2420.22	168.695	188.875	198.258	170.439	198.993	188.516	164.504	172.763	192.591	181.379	152.204	151.914	165.559	197.97	187	178.495	177.841	161.51	160.987	190.097	159.654	151.711	177.167	0	181.01	190.595	139.207	140.475	204.157	188.559	174.637	161.446	0	151.494	185.681	172.318	176.441	166.441	192.265	159.583	156.899	137.178	202.689	167.096	184.887	0
		587	2424.08	166.832	188.398	209.912	166.353	182.565	188.114	173.051	164.148	188.758	182.729	157.275	154.758	162.927	201.15	187.96	170.7	166.315	155.083	158.838	188.152	160.815	149.889	185.774	150.446	195.533	188.582	0	144.27	204.365	169.283	178.316	152.1	166.57	155.091	182.838	183.146	167.28	165.664	191.369	0	155.061	138.978	205.248	177.117	176.791	0
		588	2427.94	165.993	191.746	200.836	178.862	190.116	196.876	157.329	154.558	187.398	189.821	164.972	155.647	150.522	205.146	194.637	171.163	0	156.301	163.124	187.076	160.798	148.848	180.589	172.555	185.558	0	0	143.785	203.734	184.955	189.637	163.495	0	162.427	181.242	180.631	179.357	179.14	191.279	0	160.111	146.186	191.817	171.515	179.731	0
		589	2431.8	164.591	193.494	205.054	174.631	188.189	188.35	167.672	162.684	205.513	194.816	152.202	155.192	147.05	204.348	186.238	168.76	163.634	154.522	162.316	183.995	165.131	142.288	184.773	0	181.114	0	154.857	141.565	214.903	174.19	178.552	163.156	0	155.969	190.105	173.019	172.182	181.468	195.613	0	152.515	149.747	205.25	179.598	178.028	0
		590	2435.66	156.995	188.861	201.882	173.395	189.569	180.936	160.569	162.376	191.953	178.356	153.017	147.821	155.78	202.812	187.938	174.532	159.873	160.689	163.073	181.234	162.053	153.24	185.681	0	185.265	180.829	0	146.023	204.957	187.989	182.249	156.964	0	155.965	188.132	172.594	163.98	171.956	208.275	207.325	138.972	142.459	196.798	176.788	174.261	0
		591	2439.52	157.922	202.509	212.81	173.743	190.035	180.941	159.08	157.639	194.773	190.399	157.202	146.391	157.299	202.408	180.448	163.505	152.659	161.213	157.25	191.35	154.772	150.047	183.52	176.183	188.236	0	0	151.606	211.277	185.134	181.043	164.274	0	161.932	183.861	180.17	185.624	163.382	198.056	162.861	154.536	139.924	202.634	170.533	186.5	0
[truncated: 20 more columns]

## Sheet: Background Std
				SptId_13	SptId_17	SptId_18	SptId_19	SptId_21	SptId_22	SptId_23	SptId_24	SptId_25	SptId_28	SptId_29	SptId_30	SptId_31	SptId_33	SptId_34	SptId_35	SptId_36	SptId_38	SptId_39	SptId_40	SptId_42	SptId_44	SptId_46	SptId_47	SptId_48	SptId_49	SptId_51	SptId_52	SptId_54	SptId_56	SptId_57	SptId_58	SptId_60	SptId_61	SptId_62	SptId_64	SptId_66	SptId_67	SptId_69	SptId_70	SptId_71	SptId_72	SptId_73	SptId_77	SptId_78	SptId_80
		0	158.26	70.0037	0	0	0	0	0	0	0	0	0	0	0	0	0	0	0	0	0	0	0	0	0	0	0	0	0	0	0	0	0	0	0	0	0	0	0	0	0	0	0	0	0	0	0	0	0
		1	162.12	88.9355	0	0	0	0	0	0	0	74.2699	0	0	0	0	0	0	0	80.041	0	0	0	0	0	0	0	0	0	0	0	0	0	0	0	0	0	0	0	0	0	0	0	0	0	0	0	0	0
		2	165.98	0	0	0	0	0	0	0	0	0	0	0	0	0	0	0	0	0	0	0	0	0	0	0	0	0	0	0	0	0	0	0	0	0	0	0	0	0	0	0	0	0	0	0	0	0	0
		3	169.84	0	0	0	0	0	0	0	0	0	0	0	0	0	0	0	0	0	0	0	0	0	0	0	0	0	0	0	0	0	0	0	0	0	0	0	0	0	0	0	0	0	0	0	0	0	0
		4	173.7	0	0	0	0	0	0	0	0	0	0	0	0	0	0	0	0	0	0	0	64.9314	0	0	0	0	0	0	0	0	0	0	0	0	0	0	0	0	0	0	0	0	0	0	0	0	0	0
		5	177.56	0	0	0	0	0	0	0	0	0	0	0	0	0	0	0	0	0	0	0	0	0	0	0	0	0	0	0	0	0	0	0	0	0	0	0	0	0	0	0	0	0	0	0	0	0	0
		6	181.42	0	0	0	0	0	0	0	0	0	0	0	0	0	0	0	0	0	0	0	0	0	0	0	0	0	0	0	0	0	0	0	0	0	0	0	0	0	0	0	0	0	0	0	0	0	0
		7	185.28	0	0	0	0	0	0	0	0	0	0	0	0	0	0	0	0	0	0	0	0	0	0	0	0	0	0	0	0	0	0	0	0	0	0	0	0	0	0	0	0	0	0	0	0	0	0
		8	189.14	0	0	0	0	0	0	0	0	0	74.9375	0	0	0	0	0	0	0	0	0	0	0	0	0	0	0	0	0	0	0	0	0	0	0	0	0	0	0	0	0	0	0	0	0	0	0	0
		9	193	0	0	0	0	0	0	0	0	0	0	0	0	0	0	0	0	0	0	0	0	0	0	0	0	0	0	0	0	0	0	0	0	0	0	0	0	0	0	0	0	75.2406	0	0	0	0	0
		10	196.86	0	0	0	0	0	0	0	0	0	0	0	0	0	0	0	0	0	0	0	0	0	0	0	0	0	0	0	0	0	0	0	0	0	0	0	0	0	0	0	0	0	0	0	0	0	0
		11	200.72	0	0	0	0	0	0	0	0	0	0	0	0	0	0	0	0	0	0	0	0	71.5137	0	0	0	0	0	0	0	0	0	0	0	0	0	0	0	0	0	0	0	0	0	0	0	0	0
		12	204.58	0	0	0	0	0	0	0	0	0	0	0	0	0	0	0	0	0	0	0	74.2255	0	0	0	0	0	0	75.7017	0	0	0	0	0	0	0	0	0	0	0	0	0	0	0	0	0	0	0
		13	208.44	0	0	0	0	0	0	0	69.3848	0	0	0	0	0	0	0	0	0	0	0	0	0	0	0	0	0	0	0	0	0	0	0	0	0	0	0	0	0	0	0	0	79.2875	0	0	0	0	0
		14	212.3	0	0	0	0	0	0	0	0	0	0	0	0	0	0	0	0	0	0	0	0	0	0	69.7666	0	0	0	0	0	0	0	0	0	0	0	0	0	0	0	0	0	0	0	0	0	71.7075	0
		15	216.16	0	0	0	0	0	0	0	0	0	62.9174	0	0	0	0	0	0	0	0	0	0	0	0	0	0	0	0	0	0	0	0	0	0	0	0	0	0	0	0	0	0	0	0	0	0	0	0
		16	220.02	0	0	0	0	0	0	0	0	0	0	0	0	0	0	0	0	0	0	0	0	0	0	0	0	62.4367	0	0	0	0	0	0	0	0	0	0	0	0	0	0	0	0	0	0	0	0	0
		17	223.88	0	0	0	0	0	0	0	0	0	0	0	0	0	0	0	0	0	0	0	0	0	0	0	0	0	0	0	0	0	0	0	0	0	0	0	0	0	0	0	0	0	0	0	0	0	0
		18	227.74	0	0	0	0	0	0	0	0	0	0	0	0	0	0	0	0	0	0	0	0	0	0	0	0	67.6118	0	0	0	0	0	0	0	0	0	0	0	0	0	0	0	0	0	0	0	0	0
		19	231.6	0	0	0	0	0	0	0	0	0	0	0	0	0	0	0	0	0	0	0	0	0	0	0	0	63.0003	64.7518	0	0	0	0	0	0	0	0	0	0	0	0	0	0	0	0	0	0	0	0
		20	235.46	0	0	0	0	0	0	0	0	0	0	0	0	0	0	0	0	0	0	0	0	0	0	0	0	68.0504	0	0	0	0	0	0	0	0	0	0	0	0	0	0	0	0	0	0	0	0	0
		21	239.32	0	0	0	0	0	0	0	0	0	0	0	0	0	0	0	0	0	0	0	0	0	0	0	0	0	0	0	0	0	0	0	0	0	0	0	0	0	0	0	0	0	0	0	0	0	0
		22	243.18	0	0	0	0	0	0	0	0	0	0	0	0	0	0	0	0	0	0	0	0	0	0	0	0	65.3252	0	0	0	0	0	0	0	0	0	0	0	0	0	0	0	0	0	0	0	0	0
		23	247.04	0	0	0	0	0	0	0	0	0	0	0	0	0	0	0	0	0	0	0	0	0	0	0	0	72.336	0	0	0	0	0	0	0	0	0	0	0	0	0	0	0	0	0	0	0	0	0
		24	250.9	0	0	0	0	0	0	71.7852	0	0	0	0	0	0	0	0	0	66.1194	0	0	0	0	0	0	0	0	0	0	0	0	0	0	0	0	0	0	0	0	0	0	0	0	0	0	61.3837	0	0
		25	254.76	68.1862	0	0	0	0	0	0	0	0	0	0	0	0	0	0	0	0	0	0	0	0	0	0	0	68.5982	0	0	0	0	0	0	70.6782	0	0	0	0	0	0	69.1604	0	0	0	0	0	0	0
		26	258.62	0	0	0	0	0	0	0	0	0	0	0	0	0	0	0	0	0	0	0	0	0	0	0	0	66.5888	0	0	0	0	0	0	0	0	0	0	0	0	0	0	0	0	0	0	0	0	0
		27	262.48	71.669	0	0	0	0	0	0	0	0	0	69.5843	0	0	0	0	0	0	0	0	0	0	0	0	0	66.9047	0	0	0	0	0	0	0	0	0	0	0	0	0	0	0	0	0	0	0	0	0
		28	266.34	0	0	0	0	0	0	0	0	0	0	0	0	0	0	0	0	0	0	0	0	0	0	0	0	69.5228	0	0	0	0	0	0	79.1637	0	0	0	0	0	0	0	0	0	0	0	0	0	65.1852
		29	270.2	0	0	0	0	0	0	0	0	0	0	0	0	0	0	0	0	0	0	0	0	0	0	0	76.6812	64.9125	0	0	0	0	0	0	0	0	0	0	0	0	0	0	0	0	0	0	0	0	73.3369
		30	274.06	0	0	0	0	0	0	73.5782	0	0	0	0	69.2066	0	0	0	0	0	0	0	0	0	0	0	0	64.7569	0	0	0	0	0	0	0	0	0	0	0	0	0	0	0	0	0	0	0	0	0
		31	277.92	0	0	0	0	0	0	0	0	0	0	0	0	0	0	0	0	0	0	0	0	0	0	0	0	66.7934	0	0	0	0	0	0	0	0	0	0	0	0	0	0	0	0	0	0	0	0	0
		32	281.78	0	0	0	0	0	0	0	0	0	0	0	0	0	0	0	0	0	0	0	0	0	0	0	0	69.9216	0	0	0	0	0	0	0	0	0	0	0	0	0	0	0	0	0	0	0	0	0
		33	285.64	0	0	0	0	0	0	0	0	0	0	0	0	0	0	0	0	0	0	0	0	0	0	0	0	64.209	0	0	0	0	0	0	0	0	0	0	0	0	0	0	0	0	0	0	0	0	0
		34	289.5	0	0	0	0	0	0	0	0	0	0	0	0	0	0	0	0	0	0	0	0	0	0	0	0	61.1985	0	0	0	0	0	0	0	0	0	0	0	0	0	0	0	0	0	0	0	0	0
		35	293.36	0	0	0	0	0	71.2652	0	0	0	0	0	0	0	0	0	0	0	0	0	0	0	0	0	0	66.9978	0	0	0	0	0	0	0	0	0	0	0	0	0	0	0	0	0	0	0	0	0
		36	297.22	0	0	0	0	0	0	0	0	0	0	0	0	0	0	0	0	0	0	0	0	0	0	0	0	63.7258	0	0	0	0	0	0	0	0	0	0	0	0	0	0	0	0	0	0	64.8731	0	0
		37	301.08	0	0	0	0	0	0	0	0	0	0	0	0	0	0	0	0	0	0	0	0	0	0	0	0	61.9313	0	0	0	0	0	0	0	0	0	0	0	0	0	0	0	0	0	0	0	0	0
		38	304.94	0	0	0	0	0	0	0	0	0	0	0	0	0	0	0	0	0	0	0	0	0	0	0	0	66.282	0	0	0	0	0	0	0	76.9243	0	0	0	0	0	0	0	0	0	0	0	0	0
		39	308.8	65.6575	0	0	0	0	0	0	0	0	0	0	0	0	0	0	0	0	0	0	0	0	0	0	0	64.4293	0	0	0	0	0	0	0	0	0	0	0	0	0	0	0	0	0	0	0	0	0
		40	312.66	69.0258	0	0	0	0	0	0	0	0	0	0	0	0	0	0	0	0	0	0	0	0	0	0	0	66.0808	0	0	0	0	0	0	0	0	0	0	0	0	0	0	0	0	0	0	0	0	0
		41	316.52	0	0	0	0	0	0	0	0	0	0	0	0	0	0	0	0	0	0	0	0	0	0	0	0	68.1056	0	0	0	0	0	0	0	0	0	0	0	0	0	0	0	0	80.0512	0	0	0	0
		42	320.38	0	0	0	0	0	0	0	0	0	0	0	0	0	0	0	0	0	0	0	0	0	0	0	0	65.9585	0	0	0	0	0	0	0	0	0	0	0	0	0	0	0	0	0	0	0	0	0
		43	324.24	0	0	0	0	0	0	0	0	0	0	0	0	0	0	0	0	0	0	0	0	0	0	0	0	65.8215	0	0	0	0	0	0	0	0	0	0	0	0	0	0	0	0	0	0	0	0	0
		44	328.1	0	0	0	0	0	0	0	0	0	0	0	0	0	0	0	0	0	0	0	0	0	0	0	0	68.8884	0	0	0	0	0	0	0	0	0	0	0	0	0	0	0	0	0	0	0	0	0
		45	331.96	78.9727	0	0	0	0	0	0	0	0	0	0	0	0	0	0	0	0	0	0	0	0	0	0	0	64.9017	0	0	0	0	0	0	0	0	0	0	0	0	84.9908	0	0	0	0	0	0	0	0
		46	335.82	0	0	0	0	0	0	0	0	0	0	0	0	0	0	0	0	0	0	0	0	0	0	0	0	67.7049	0	0	0	0	0	0	0	0	0	0	0	0	0	0	0	0	0	0	0	0	0
		47	339.68	0	0	0	0	0	0	0	0	0	0	0	0	0	0	0	0	0	0	0	0	0	0	0	0	64.6102	62.1262	0	0	0	0	0	0	0	0	0	0	0	0	0	0	0	0	0	0	0	0
		48	343.54	0	0	0	0	0	63.8546	0	0	70.3147	0	0	0	0	0	0	0	0	0	0	0	0	0	0	0	64.2039	0	0	0	0	0	0	0	0	0	0	0	0	0	0	0	0	63.9817	0	0	0	0
		49	347.4	0	0	0	0	0	0	0	0	0	0	74.9877	0	0	0	0	0	0	0	0	0	0	0	0	0	70.7749	65.8476	0	0	0	0	0	0	0	0	0	0	0	0	0	0	0	0	0	0	0	0
		50	351.26	0	0	0	0	0	0	63.1551	0	0	0	0	0	0	0	0	0	0	0	0	0	0	0	0	0	65.7845	65.0161	0	0	67.7127	0	0	0	0	0	0	0	0	65.3682	0	0	0	0	0	0	0	0
		51	355.12	0	0	0	0	0	0	0	0	0	0	0	0	0	0	0	0	0	0	0	0	0	0	0	0	68.7266	0	0	0	0	0	0	0	0	0	0	0	0	0	0	0	0	0	0	0	0	0
		52	358.98	0	0	70.2933	0	0	0	0	0	0	0	0	0	0	0	0	0	0	0	0	0	0	0	0	0	66.7476	0	0	0	0	0	0	0	0	0	0	0	0	0	0	0	0	0	0	0	0	0
		53	362.84	0	0	0	0	0	0	0	0	0	0	0	0	0	0	0	0	0	0	0	0	0	0	0	0	70.6788	63.4266	0	0	0	0	0	0	0	0	0	0	0	0	0	0	0	0	0	0	0	0
		54	366.7	0	0	0	0	0	0	0	0	0	0	0	0	0	0	0	0	0	0	0	0	0	0	0	0	71.1788	64.1104	0	0	0	0	0	0	0	0	0	0	0	62.7914	0	0	0	0	0	0	0	0
		55	370.56	0	0	0	0	0	0	0	0	0	0	0	0	0	0	0	0	0	0	0	0	0	0	0	0	66.389	65.322	0	0	0	0	0	0	0	0	0	0	0	0	0	0	0	0	0	0	0	0
		56	374.42	0	0	0	0	0	0	0	0	0	0	0	0	0	0	0	0	0	0	0	0	0	0	0	0	69.4253	64.6519	0	0	0	0	0	0	0	0	0	0	0	65.2722	0	0	0	0	0	0	0	0
		57	378.28	0	0	0	0	0	0	0	0	0	0	0	0	0	0	0	0	0	0	0	0	0	0	0	0	68.591	63.0564	0	0	0	0	0	0	0	0	0	0	0	0	0	0	0	0	0	0	0	0
		58	382.14	0	0	0	0	0	0	0	0	0	0	0	0	0	0	0	0	0	0	0	0	0	0	0	0	64.6939	66.1845	0	0	0	0	0	0	0	0	0	0	0	0	0	0	0	0	0	0	0	0
		59	386	0	0	0	0	0	0	0	0	0	0	0	0	0	0	0	0	0	0	0	0	0	0	0	0	70.6318	70.2196	0	0	0	0	0	0	0	0	0	0	0	63.9434	0	0	0	0	0	0	0	0
		60	389.86	0	0	0	0	0	0	0	0	0	0	0	0	0	0	0	0	0	0	0	0	0	0	0	0	63.8013	64.9323	0	0	0	0	0	0	0	0	0	0	0	0	0	0	0	0	0	0	0	0
		61	393.72	0	0	0	0	0	0	0	0	0	0	0	0	0	0	0	0	0	0	0	0	0	0	0	0	64.5422	0	0	0	0	0	0	0	0	0	0	0	0	0	0	0	0	0	0	0	0	0
		62	397.58	0	0	0	0	0	0	0	0	0	0	0	0	0	0	0	0	0	0	0	0	0	0	0	0	64.4373	63.9549	0	0	0	0	0	0	0	0	0	0	0	63.3844	0	0	0	0	0	0	0	0
		63	401.44	0	0	0	0	0	0	0	0	0	0	0	0	0	0	0	0	0	0	0	0	0	0	0	0	68.8259	66.3841	0	0	0	0	0	0	0	0	0	0	0	0	0	0	0	0	0	0	0	0
		64	405.3	0	0	0	0	0	0	0	0	0	0	0	0	0	0	0	0	0	0	0	0	0	0	0	0	68.6796	66.2229	0	0	0	0	0	0	0	0	0	0	0	0	0	0	0	0	0	0	0	0
		65	409.16	0	0	0	0	0	0	0	0	0	0	0	0	0	0	0	0	0	0	0	0	0	0	0	0	70.0516	64.8081	0	0	0	0	0	0	0	0	0	0	0	0	0	0	66.3658	0	0	0	0	0
		66	413.02	64.4193	0	0	0	0	0	0	0	0	0	0	0	0	0	0	0	0	0	0	0	0	0	0	0	67.5555	67.0022	0	0	0	0	0	0	0	0	0	0	0	0	0	0	0	0	0	0	0	0
		67	416.88	0	0	0	0	0	0	0	0	0	0	0	0	0	0	0	0	0	0	0	0	0	0	0	0	66.0003	65.3939	0	0	0	0	0	0	79.4345	0	0	0	0	0	0	0	66.8493	0	0	0	0	0
		68	420.74	0	0	0	0	0	0	0	0	0	0	0	0	0	0	0	0	0	0	0	0	0	0	0	0	66.6208	64.5711	0	0	0	0	0	0	0	0	0	0	0	60.435	0	0	68.1101	0	0	0	0	0
		69	424.6	65.5279	0	0	0	0	0	0	0	0	0	0	0	0	0	0	0	0	0	0	0	0	0	0	0	66.3137	0	0	0	0	0	0	0	0	0	60.6872	67.6596	0	64.6309	0	0	0	0	0	0	0	0
		70	428.46	0	0	0	0	68.1426	63.334	0	0	0	0	0	0	0	0	0	0	0	0	0	0	0	0	0	0	66.0191	0	0	0	0	0	0	0	0	0	64.0121	0	0	0	0	0	0	0	0	0	0	0
		71	432.32	64.4072	0	0	0	0	0	0	0	0	0	0	0	0	0	0	0	0	0	0	0	0	0	0	0	67.5058	64.2045	0	0	0	0	0	0	0	0	0	63.885	0	64.5641	0	0	0	0	0	0	0	0
		72	436.18	65.4001	0	0	0	0	0	0	0	0	0	0	0	0	0	0	0	0	0	0	0	0	0	0	0	65.2962	63.4842	0	0	0	0	0	0	0	0	66.3656	65.7205	0	0	0	0	67.1012	0	0	64.5181	0	0
		73	440.04	0	0	0	0	66.9605	0	0	0	0	0	0	0	0	0	0	0	0	0	0	0	0	0	0	0	65.1296	62.6943	0	0	0	0	0	0	0	0	64.4136	64.6844	0	60.0853	0	0	0	0	0	0	0	0
		74	443.9	66.0538	0	0	0	70.5413	68.3746	0	0	0	0	0	0	0	0	80.262	0	0	0	0	62.0768	0	0	0	0	67.7634	60.5105	0	0	0	0	65.3312	0	0	0	60.2575	62.3203	0	0	0	0	61.7746	0	0	0	0	0
		75	447.76	0	0	0	0	69.576	0	0	0	0	0	0	0	0	0	0	0	0	67.4775	0	0	78.2343	0	0	0	62.4882	0	0	0	0	0	0	0	0	0	61.4932	68.1616	0	0	0	0	0	0	0	0	0	0
		76	451.62	65.0612	0	0	0	70.9255	0	0	0	0	0	0	0	0	0	0	0	0	0	0	0	0	0	0	0	69.154	0	0	0	0	0	68.0918	0	0	0	63.4566	64.4854	0	64.4959	0	0	0	0	0	64.0999	0	0
		77	455.48	62.3826	0	0	0	65.0164	64.973	0	0	0	0	0	0	0	0	0	0	0	63.1202	0	0	0	0	0	0	68.4691	64.1942	62.3788	0	0	0	0	0	0	0	62.6658	63.4449	0	68.5681	0	0	0	0	0	0	0	0
		78	459.34	64.1477	0	0	0	64.7305	0	0	0	0	0	0	0	0	0	0	0	0	0	0	0	0	0	0	0	70.7477	0	0	0	0	0	0	0	0	0	61.9997	65.6313	0	0	0	0	62.0356	0	0	0	0	0
		79	463.2	66.15	0	0	0	0	0	0	0	0	0	0	0	0	0	0	0	0	0	0	0	0	0	0	0	67.6469	76.1464	0	0	0	0	0	0	0	0	64.5864	64.3525	0	67.1362	0	0	64.5009	0	0	0	0	0
		80	467.06	65.7967	0	0	0	0	64.0056	0	0	0	0	0	0	0	0	0	0	0	65.4131	0	0	0	75.3105	0	0	66.7423	0	0	0	0	0	0	0	0	0	65.9693	68.2621	0	63.6221	0	0	62.4377	0	0	0	0	0
		81	470.92	65.2567	0	0	0	0	62.5739	0	0	0	0	0	0	0	0	0	0	0	61.6832	0	0	0	0	0	0	67.4158	0	0	0	0	0	0	0	0	0	65.3987	64.4275	0	60.9821	0	0	61.3736	0	0	0	0	0
		82	474.78	63.5196	0	0	0	64.9744	64.0367	0	0	0	0	0	0	0	0	0	0	0	63.3836	0	0	0	0	0	0	67.1237	0	0	0	0	0	0	0	0	0	64.0611	64.8569	0	63.0809	0	0	0	0	0	0	0	0
		83	478.64	0	0	66.5906	0	0	62.5649	0	0	0	0	0	62.7348	62.0069	0	0	0	0	65.3783	0	0	0	0	0	0	67.4189	65.2493	0	0	0	67.3197	0	0	0	0	63.6481	68.29	0	66.1635	0	0	71.8114	0	0	0	0	0
		84	482.5	70.0765	0	64.6701	0	64.2763	65.6655	0	0	0	0	0	63.7891	0	0	0	0	0	62.3444	0	75.0454	0	0	0	0	67.463	0	0	0	0	0	0	0	0	0	60.3785	68.2672	0	0	0	0	64.59	0	0	0	0	0
		85	486.36	63.1409	0	0	0	63.5877	62.269	0	0	0	0	0	0	0	0	0	0	0	64.3765	0	0	0	0	0	0	66.2819	0	0	0	0	0	0	0	0	0	66.0482	61.5502	0	63.4864	0	0	61.3612	0	0	0	0	0
		86	490.22	68.5482	0	60.7632	0	0	71.228	0	0	0	0	0	0	0	0	0	0	0	64.7168	0	0	0	0	0	0	67.4409	0	0	0	0	0	0	0	0	0	64.9965	64.4276	0	0	0	0	67.1031	0	0	0	0	0
		87	494.08	66.2944	0	68.7519	0	0	68.2582	0	0	0	0	0	62.2557	0	0	0	0	0	62.9586	0	0	0	0	0	0	66.1496	0	0	0	0	0	0	0	0	0	70.2202	68.7029	0	63.5396	0	0	64.6911	0	0	0	0	0
		88	497.94	65.9291	0	70.7358	0	0	62.4227	0	0	0	0	0	0	0	0	0	0	0	67.3066	0	0	0	0	0	0	66.3913	0	0	0	0	0	0	0	70.0207	0	64.9626	68.5726	0	63.935	0	0	67.3268	0	0	0	71.3856	0
		89	501.8	65.013	0	68.5105	0	0	62.6518	0	0	0	0	0	65.893	0	0	0	0	0	62.3608	0	0	0	0	0	0	68.0535	0	0	0	0	63.6484	0	0	0	0	64.0387	67.503	0	68.1907	0	0	61.3265	0	0	0	0	0
		90	505.66	68.5349	0	66.3707	0	0	66.1035	0	0	0	0	0	61.4134	0	0	0	0	0	67.9762	0	0	0	0	0	0	63.2721	0	0	0	0	65.9875	0	0	0	0	69.9135	66.2569	0	64.7059	0	0	60.0417	0	0	0	0	0
		91	509.52	0	0	65.364	0	0	65.8711	0	0	0	0	0	64.0806	0	0	0	0	0	62.2719	0	0	0	0	0	0	68.8827	0	0	0	0	0	0	0	0	0	66.6732	64.0161	0	69.167	0	0	64.2652	0	0	0	0	0
		92	513.38	66.0451	0	62.5938	0	0	66.1432	0	0	0	0	0	67.397	0	0	0	0	0	66.451	0	0	0	0	0	0	71.023	0	0	0	0	64.2261	0	0	0	0	64.6083	67.8632	0	59.8003	0	0	65.1107	0	0	0	0	0
		93	517.24	72.9504	0	64.2427	67.9364	0	62.8981	0	0	0	0	0	64.636	0	0	0	0	0	65.9629	0	0	0	0	0	0	67.6662	0	0	0	0	0	0	0	0	0	64.6783	63.2437	0	64.5892	0	0	65.1214	0	0	0	0	0
		94	521.1	66.8156	0	64.829	64.5681	0	69.5019	0	0	0	0	71.3815	66.0303	0	0	0	0	0	63.9125	0	0	0	0	0	0	68.7413	0	0	0	0	61.9283	0	0	0	0	69.35	60.0314	0	63.1412	0	0	62.3694	0	0	0	0	0
		95	524.96	0	0	70.1869	0	0	65.9527	0	0	0	0	0	0	0	0	0	0	0	61.6698	0	0	0	0	0	0	69.4736	0	0	0	0	0	0	0	0	0	68.3782	63.9273	0	67.2557	0	0	64.0102	0	0	0	0	0
		96	528.82	65.7846	0	68.289	60.8232	0	65.5883	0	0	0	0	0	64.8101	0	0	0	0	0	62.2117	0	0	0	0	0	0	66.6543	0	0	0	0	64.9328	0	0	0	0	63.7833	65.7407	0	66.7473	0	0	63.5077	0	0	0	0	0
		97	532.68	64.5191	0	65.1448	0	0	67.4367	0	0	0	0	0	65.8825	0	0	0	0	0	63.6952	0	0	0	0	0	0	67.0521	0	0	0	0	0	64.0599	0	0	0	64.8044	65.0021	0	63.4628	0	0	63.0597	0	0	0	0	0
		98	536.54	0	0	65.9009	0	0	64.0504	0	0	0	65.8907	0	0	0	0	0	0	0	65.244	0	0	0	0	0	0	64.2416	0	0	0	0	0	0	0	0	0	67.5104	68.4057	0	64.3486	0	0	62.3569	0	0	0	0	0
		99	540.4	65.5313	0	66.8953	61.7373	0	65.5505	0	0	0	0	0	67.9438	0	0	0	0	0	60.0704	0	0	0	0	0	0	65.6461	0	0	0	0	0	0	0	0	0	64.4042	63.7241	0	58.6685	0	0	65.4044	0	0	0	0	0
		100	544.26	69.0612	0	64.2885	0	0	64.8624	0	0	0	0	0	59.695	0	0	0	0	61.8322	63.7568	0	0	0	0	76.855	0	65.4197	0	0	0	0	62.1137	67.613	0	0	0	64.0391	68.5093	0	65.8892	0	0	66.1852	0	0	0	0	0
		101	548.12	64.8787	0	66.8816	64.2424	0	66.1767	0	0	0	0	0	66.1266	0	0	0	0	0	60.5702	0	0	0	0	0	0	66.9937	0	0	0	0	63.9516	61.5058	0	0	0	65.8118	63.2296	0	64.4357	0	0	64.27	0	71.9471	0	0	0
		102	551.98	67.778	0	66.7932	0	0	64.311	0	0	0	0	0	0	0	0	0	0	66.7115	59.5872	0	0	0	0	0	0	68.6272	0	0	0	0	63.4913	65.9252	0	0	0	70.8258	64.4809	0	61.3001	0	0	64.9477	0	0	0	0	0
		103	555.84	68.6326	0	59.3308	65.5188	0	66.9852	0	0	0	0	0	0	0	0	0	0	0	64.9599	0	0	0	0	0	0	67.4711	0	0	0	0	63.2676	67.2065	0	0	0	63.601	63.9143	0	61.4697	0	0	66.0366	0	0	0	0	0
		104	559.7	62.7081	62.2322	68.9517	0	0	70.1466	0	0	0	0	0	0	0	0	0	0	0	59.2234	0	0	0	0	0	0	69.3772	0	0	0	63.5626	65.7058	70.8347	0	0	0	67.7908	67.5257	0	0	0	0	66.2694	0	0	0	0	0
		105	563.56	63.3448	66.9412	65.4603	63.7121	0	63.6972	73.5361	0	0	0	0	68.9383	0	0	0	0	63.2456	62.2719	0	0	0	0	0	0	64.6818	0	0	0	0	66.6439	63.2711	0	0	0	68.9818	66.7481	0	62.9563	0	0	65.2125	0	0	0	63.1359	0
		106	567.42	66.9013	0	64.8787	64.457	0	67.3832	0	0	0	0	0	71.8183	0	0	0	0	62.7542	59.9576	0	66.1214	0	0	0	0	66.9287	0	0	0	0	66.3017	64.1408	0	0	0	66.0067	62.2386	0	0	0	0	63.8211	0	0	0	62.5323	0
		107	571.28	65.8875	70.3106	67.5005	62.7312	0	68.7538	0	0	0	0	0	0	0	0	0	0	69.7186	63.7585	0	0	0	0	0	0	70.9527	0	0	0	0	65.9667	64.0362	0	0	0	62.0221	69.9514	0	61.9537	0	0	62.763	0	0	0	0	0
		108	575.14	66.6091	63.1235	69.4429	0	0	66.0063	0	0	0	0	0	0	0	0	0	0	64.1192	65.0564	0	72.878	0	0	0	0	71.3535	0	0	0	0	62.4797	67.7887	0	0	0	67.3265	66.6662	0	0	0	0	66.0807	0	0	0	0	0
		109	579	64.5082	64.0102	66.122	62.6178	0	69.6353	0	0	0	0	0	0	0	0	0	0	65.1035	63.3798	0	0	0	0	0	0	65.8451	0	0	0	0	60.6212	65.0669	0	0	0	67.612	66.0161	0	62.4546	0	0	67.5919	0	0	0	0	0
		110	582.86	62.4958	64.0947	63.9088	61.6552	0	71.6615	0	0	0	0	65.8837	0	0	0	0	0	66.3446	64.5118	0	0	0	0	0	0	66.0784	0	0	0	0	65.2781	68.8989	0	0	0	64.3731	68.3951	0	67.4269	0	0	61.7632	0	0	0	68.2363	0
		111	586.72	66.9407	0	65.5829	65.4307	0	61.7383	0	0	0	0	0	0	0	0	0	0	65.3954	62.8653	70.5269	0	0	0	0	0	67.0592	0	0	0	0	66.7313	65.6669	0	0	0	64.5023	66.3068	0	65.6608	0	0	67.2505	0	0	0	0	0
		112	590.58	65.7373	0	66.6017	66.3807	0	67.9227	0	0	0	0	0	62.5314	0	0	0	0	64.1799	67.3897	0	0	0	0	0	0	65.7854	0	0	0	0	65.3109	65.099	0	0	0	64.491	65.5437	0	64.3334	0	0	65.6514	0	0	0	63.813	0
		113	594.44	68.2755	70.7165	62.9945	61.5796	67.3955	68.4326	0	0	0	0	0	0	0	0	0	0	62.3218	62.6973	0	0	0	0	0	0	71.3071	0	0	0	0	62.3664	64.3757	0	0	0	67.395	62.1496	0	65.4605	0	0	68.3928	0	0	0	66.5506	0
		114	598.3	64.4404	68.9526	63.1523	70.1145	0	67.8688	0	0	0	0	0	0	0	0	0	0	66.2106	64.3837	0	69.7208	0	0	0	0	67.4402	0	0	0	0	62.3895	66.0823	0	0	0	65.585	65.0354	0	66.1165	0	0	67.7	0	0	0	0	0
		115	602.16	67.8647	67.7518	67.1647	66.972	0	65.342	0	0	0	0	0	0	0	0	0	0	61.0467	59.4425	0	0	0	0	0	0	68.4855	63.1623	0	0	0	66.8573	68.4408	0	0	0	64.5361	64.2753	0	62.4666	0	0	63.1582	0	0	0	63.2505	0
		116	606.02	64.983	0	64.3513	0	0	64.2892	0	0	0	0	0	63.286	0	0	0	0	64.1791	68.8234	0	0	0	0	0	0	68.1276	62.3695	0	0	0	68.4802	64.1983	0	0	0	65.8713	63.3831	0	68.0032	0	0	65.3159	0	0	0	0	0
		117	609.88	68.4509	68.9575	66.9634	63.1773	65.7402	68.6602	0	0	0	0	0	63.9852	0	0	0	0	63.1585	61.4388	0	0	0	0	0	0	65.1446	64.455	0	0	0	0	64.9466	0	0	0	67.2415	65.8681	0	61.8133	0	0	63.6875	0	0	0	0	0
		118	613.74	66.5141	65.9715	64.3659	61.9766	64.2112	65.9809	0	0	0	0	0	63.9402	67.6642	0	0	0	64.1753	61.8278	0	0	0	0	0	0	68.3766	68.7312	0	0	0	63.5528	66.0364	0	0	0	65.99	68.0952	0	63.84	0	0	64.3581	0	0	0	66.3469	0
		119	617.6	62.4336	63.209	66.3893	63.0401	61.774	70.0023	0	0	0	0	0	65.0978	0	0	0	0	66.7768	62.635	0	0	0	0	0	0	69.1032	66.4992	0	0	0	66.7533	63.6368	0	0	0	69.0333	62.5911	0	64.9366	0	0	64.5295	66.8533	0	0	64.0325	0
		120	621.46	68.0516	0	64.9281	62.2369	65.2536	72.6318	0	0	0	0	0	0	0	0	0	0	63.8712	64.7026	0	0	0	0	0	0	70.317	62.2179	0	0	0	63.5198	66.6499	0	0	0	68.7007	64.5163	0	63.6895	0	62.6374	63.4122	0	0	0	64.7261	0
		121	625.32	67.9111	60.8631	66.1609	62.9366	60.0267	70.1492	0	0	0	0	0	66.0366	0	0	0	0	62.4636	61.6763	0	0	0	0	0	0	63.6358	64.4713	0	0	0	0	65.1123	0	0	0	65.44	63.0932	0	64.319	0	0	64.1837	0	0	0	66.8232	0
		122	629.18	64.5807	66.0845	66.7769	61.229	67.4002	68.5901	0	0	0	0	0	62.771	63.923	0	0	0	68.1066	64.0992	0	78.9879	0	0	0	0	68.2581	63.0652	0	0	0	64.8527	60.9991	0	0	0	66.8254	65.3375	0	0	0	0	65.4028	0	0	0	0	0
		123	633.04	62.2608	67.3684	64.5743	62.8883	65.7457	68.8273	0	0	0	0	0	0	0	0	0	0	66.3543	69.3018	0	0	0	0	0	0	73.0428	61.4969	0	0	0	68.3043	63.7478	0	0	0	67.5363	68.6613	0	61.8538	0	57.9528	66.6054	0	0	0	0	0
		124	636.9	0	65.4307	66.1375	62.5957	65.7388	67.4337	0	0	0	0	0	0	64.686	0	0	0	67.3494	67.0824	0	63.7671	0	0	0	0	67.7406	68.2343	0	0	0	65.6402	61.9427	0	0	0	67.3505	67.8632	0	0	0	64.3501	66.2799	0	0	0	66.0848	0
		125	640.76	64.3938	63.6606	66.9276	62.9483	67.4683	68.6677	60.1939	0	0	0	0	58.2454	65.5993	0	0	0	68.788	63.8209	0	0	0	0	0	0	72.2999	66.4708	0	0	0	68.7006	71.2806	0	69.5014	0	65.531	66.819	0	66.4868	0	67.5941	65.078	0	0	64.2208	63.8853	0
		126	644.62	65.6832	66.6421	69.5864	65.0771	67.7215	66.5307	69.5524	0	0	0	0	0	65.917	0	0	0	66.4145	64.2833	0	0	0	0	0	0	70.5668	65.6506	0	0	0	0	66.1109	0	64.2963	0	69.2594	66.5757	0	63.1075	0	65.9882	63.2394	0	0	68.7721	0	0
		127	648.48	63.9438	0	66.2355	62.486	64.3057	68.85	64.1909	0	0	0	0	65.1075	0	64.708	0	0	61.0413	63.0985	0	0	0	0	0	0	69.1934	65.8127	0	0	0	65.7706	67.6891	0	64.1207	0	71.3208	63.3911	0	61.264	0	0	67.1495	0	0	62.0178	0	62.6632
		128	652.34	66.0429	65.9711	67.3534	63.7238	69.8969	64.1903	64.5102	0	0	0	0	65.2986	0	0	0	0	63.7306	66.0321	0	64.2686	0	0	0	0	72.4627	66.7481	0	0	0	61.6676	64.8257	0	62.944	0	65.4852	66.1898	0	0	0	61.3632	68.6507	0	0	61.014	63.6136	65.6991
		129	656.2	65.0613	0	62.5072	65.3282	64.6372	67.72	64.3034	70.0382	0	0	0	65.9953	68.929	0	0	0	68.1362	61.4045	0	67.1245	0	0	0	0	68.7709	63.7798	0	0	0	61.1854	64.5469	0	63.4191	0	66.9068	62.5308	0	59.5492	0	0	66.3329	0	0	0	67.1409	65.526
		130	660.06	67.2378	0	64.8039	67.6507	68.7906	64.9009	66.0981	0	0	0	0	65.4935	65.1862	0	0	0	61.2581	63.3226	0	65.9661	0	0	0	0	68.6407	70.9112	0	0	0	64.0686	66.8708	0	64.3395	0	71.8441	60.9279	0	65.3018	0	0	64.5172	0	0	63.0144	60.7491	67.5509
		131	663.92	0	0	69.489	61.1788	62.3268	65.368	61.9553	0	0	0	0	66.3881	67.359	0	0	0	66.3859	66.7595	0	64.1611	0	0	0	0	67.9609	67.9153	0	0	0	0	70.4866	0	64.7005	0	64.1688	66.7131	0	61.1324	0	60.4256	65.3827	0	0	63.2064	60.9351	64.3593
		132	667.78	69.0408	65.7975	64.0365	60.4625	64.8044	66.9083	64.3179	0	0	0	0	64.439	63.91	0	0	0	66.5938	69.2553	0	63.6706	0	0	0	0	71.3405	64.6884	0	0	0	0	63.8647	0	64.6185	0	67.805	67.9072	0	0	0	64.2794	63.4552	0	0	65.6043	61.9236	61.9034
		133	671.64	64.9454	63.335	64.8489	64.2612	66.3268	66.5087	69.4873	0	0	0	0	65.2204	62.2156	0	0	0	63.4657	62.9071	0	59.2138	0	0	0	0	68.9938	0	0	0	0	0	71.4355	0	67.4291	0	65.7244	65.5996	0	64.0474	0	63.4945	68.1226	0	0	66.3944	60.069	62.605
		134	675.5	64.786	0	64.5401	65.4474	68.3146	68.8398	63.2432	0	0	0	0	60.6861	67.4155	0	0	64.3727	0	64.4896	0	64.8453	0	0	0	0	69.8046	64.3941	0	0	0	0	68.0323	0	63.2102	0	69.8069	63.2809	0	68.5011	0	65.4106	65.1209	0	0	0	63.4952	66.3015
		135	679.36	0	0	65.0707	64.3412	66.1996	65.0743	66.8604	0	0	0	0	67.8745	67.358	62.8336	0	64.8985	65.6592	62.5985	0	64.5731	0	0	0	0	69.7558	0	0	0	0	0	63.325	0	65.7178	0	71.1184	66.0174	0	67.648	0	62.0372	68.5543	0	0	58.0427	67.7044	62.4541
		136	683.22	0	0	64.8233	63.3584	62.39	68.8674	59.8395	0	0	0	0	66.0499	71.2594	0	0	64.7518	66.7754	61.4355	0	67.035	0	0	0	0	63.4556	67.3757	0	0	0	62.7107	66.6757	0	67.425	0	66.8623	63.4621	0	61.6146	0	63.5611	68.0771	0	0	64.2275	0	65.3488
		137	687.08	0	0	64.244	61.4092	65.1201	64.8256	66.5086	0	0	0	0	62.271	63.7769	66.8946	0	0	68.2255	65.8249	0	66.2309	0	0	0	0	71.9034	63.7783	0	0	0	64.4042	62.2971	0	68.0519	0	65.8119	67.0238	0	66.8673	0	63.4253	64.8261	0	0	64.033	63.7564	65.4018
		138	690.94	0	0	68.0246	63.2489	63.2059	67.6348	65.4061	0	0	0	0	62.2877	68.7465	0	0	66.9853	67.8804	69.5035	0	63.2093	0	0	0	0	69.6901	58.4359	0	0	0	0	65.0355	0	64.9024	0	75.5608	62.1905	0	65.3498	0	0	63.806	0	0	64.2092	66.2768	62.9164
		139	694.8	0	0	66.2766	65.7579	62.4145	68.977	66.7193	0	0	0	0	69.0474	0	0	0	65.5149	68.2788	64.3355	0	64.1604	0	0	0	0	68.2511	64.5682	0	0	0	0	67.1701	0	63.688	0	69.3643	66.6124	67.642	66.6295	0	0	70.5738	0	0	65.691	65.1498	64.6886
		140	698.66	0	0	65.2095	63.0613	64.4459	64.0002	65.2409	0	0	0	0	67.5758	67.1906	67.2848	0	65.9582	63.7252	65.1798	0	67.8273	0	0	0	0	67.3771	63.0912	0	0	0	0	67.3278	0	63.5165	0	67.6581	67.1278	0	64.1499	0	0	66.0195	0	0	62.2124	66.9556	66.2995
		141	702.52	67.5594	0	68.5133	65.8488	63.5134	68.166	58.9736	0	0	0	0	60.9291	0	64.8196	0	63.9098	62.1192	72.5173	0	67.9688	0	0	0	0	68.5589	61.4439	0	65.6727	0	65.7796	63.1751	0	67.7989	0	69.2972	69.3877	0	64.396	0	60.3117	62.0315	0	0	64.6078	68.3361	62.5059
		142	706.38	0	0	65.3384	66.8474	65.5657	66.6377	65.6602	0	67.0999	66.4577	0	62.0053	0	63.3681	0	65.6705	62.5964	64.5735	0	65.5186	0	0	0	0	69.1712	61.1109	0	66.0214	0	63.2407	68.2489	0	62.583	0	69.1401	65.9226	0	68.7725	0	61.8688	64.9234	0	0	63.3519	64.8588	60.301
		143	710.24	0	0	63.1883	62.9602	67.9953	65.5182	64.4726	0	0	0	0	66.4427	0	67.3077	0	64.2321	66.1393	60.0735	0	65.1626	0	0	0	0	71.5957	55.5863	66.3159	62.356	0	65.3805	66.7166	0	65.0911	0	70.5717	67.7998	0	64.4853	0	0	69.2186	0	0	63.651	63.9711	62.3368
		144	714.1	0	0	61.8993	67.2792	66.3031	72.486	62.3104	0	0	0	0	66.9467	0	62.9592	0	64.4683	66.3331	63.1317	0	63.3459	0	0	0	0	69.5291	66.4113	0	62.22	0	66.3665	67.8746	0	63.4155	0	66.7972	64.2315	0	58.9217	0	64.505	60.6849	0	0	65.323	64.0346	65.0642
		145	717.96	63.8327	0	64.6308	64.0853	67.1403	67.4049	65.7063	0	61.7846	66.9603	0	64.8492	0	70.3999	0	63.3547	68.8852	59.2982	0	69.795	0	0	0	0	76.1994	63.5925	0	66.2458	0	67.01	65.026	0	61.8141	0	68.3921	66.9288	0	66.8655	0	68.3318	65.2333	0	0	66.836	64.873	65.3952
		146	721.82	63.6018	0	62.2616	66.6175	69.0273	66.1817	69.5965	0	63.9087	65.2364	0	63.5791	0	63.094	0	64.2345	71.7283	64.0376	0	61.4129	0	0	0	0	67.1978	63.4478	0	66.0475	0	0	65.834	0	64.6158	0	67.3632	66.5822	0	65.9939	0	0	62.4907	0	0	62.498	70.1151	64.5268
		147	725.68	0	0	63.181	65.5938	71.7223	67.5523	63.7204	0	67.2738	65.8479	0	66.2976	0	67.6655	0	67.6975	68.6654	68.4448	0	65.4497	0	0	0	0	67.5664	65.5424	0	64.0501	0	65.8933	68.0372	0	64.2372	0	66.2982	68.9894	0	64.8506	0	0	66.4067	75.7159	0	65.2645	66.9513	65.3895
		148	729.54	65.2151	0	66.461	67.0527	64.3927	64.9599	65.8854	0	0	67.8602	0	63.9912	0	66.7358	0	65.1836	64.8131	67.2938	0	69.615	0	0	0	0	72.5089	62.1101	0	61.4235	0	61.1118	64.3098	0	67.6977	0	64.9605	67.3219	0	63.4336	0	0	64.7133	0	0	62.1444	67.312	69.5253
		149	733.4	65.7541	0	66.6095	65.3213	65.8186	68.8607	66.6723	0	67.5396	65.9883	0	65.9585	0	68.1926	0	67.8716	68.904	68.9921	0	67.2484	0	0	0	0	74.2737	66.0955	0	61.8449	0	66.1058	62.8553	0	68.6902	0	68.1832	68.3693	0	67.2425	0	0	68.6559	0	0	64.6872	66.0883	62.933
		150	737.26	0	0	63.5388	62.7597	67.67	69.8478	65.144	0	69.5019	68.0931	0	68.9403	0	66.1968	0	69.292	66.9881	64.3417	0	71.3915	64.8576	0	0	0	66.9058	58.3766	0	64.2202	0	65.4964	64.7053	0	65.2213	0	67.4277	68.551	0	63.863	0	0	70.4586	0	0	62.5846	68.8484	63.9657
		151	741.12	0	0	67.4636	68.5094	67.6454	65.2326	65.4669	0	67.848	64.5776	0	65.0052	0	62.7313	0	65.3686	67.7896	68.7526	0	63.7676	0	0	0	0	72.8103	64.3183	0	65.3771	0	67.9619	0	0	64.8417	0	63.3603	68.0814	0	64.2375	0	0	66.8288	0	0	66.0745	63.7442	63.5731
		152	744.98	0	0	64.0099	63.7458	64.8009	66.4883	66.099	0	66.0654	68.0348	0	63.114	0	69.2201	0	62.8403	64.0003	65.3472	0	63.1397	0	0	0	0	65.4147	64.2142	0	61.6415	0	0	63.9982	0	62.1641	0	69.0127	73.8618	65.5757	62.0736	0	0	61.4496	0	0	61.7925	69.6236	65.9356
		153	748.84	63.3847	0	63.0802	62.9181	66.9259	63.287	66.3151	0	65.9166	67.3727	0	64.8433	0	66.7584	0	66.8893	63.8019	64.0506	0	66.4147	0	0	0	0	73.8897	63.4889	0	61.4043	0	67.0653	0	0	59.801	0	64.8208	65.8586	0	67.3697	0	0	65.0528	0	0	61.7833	63.7049	63.0275
		154	752.7	65.8216	0	67.7517	66.1033	68.542	73.7509	72.5482	0	60.0261	64.8135	0	63.0004	0	67.945	0	64.9369	63.6943	65.1325	0	66.0434	0	0	0	0	71.7405	66.5299	0	68.6864	0	0	0	0	64.9226	0	65.7744	65.89	0	66.307	0	0	64.4433	0	0	64.6609	64.5928	63.7981
		155	756.56	64.0615	0	65.5028	61.9451	0	66.8798	67.0963	0	62.1675	68.8301	0	65.1897	0	64.9784	0	61.7711	69.2369	64.9965	0	61.4857	0	0	0	0	70.4896	65.2328	0	67.2515	0	65.9935	66.603	0	65.8174	0	72.6381	67.4135	0	62.7533	0	0	67.3255	0	0	60.1334	65.3808	60.5064
		156	760.42	65.0357	0	64.0409	65.0502	67.9628	69.209	65.7546	0	62.7299	66.9971	0	64.8893	0	62.4881	0	63.5011	69.2578	67.3881	0	63.8867	0	0	0	0	69.7436	64.3739	68.7894	64.7302	0	0	64.383	0	66.3825	0	64.8565	66.0635	0	61.6002	0	65.717	67.9679	0	0	62.4771	69.0481	61.9096
		157	764.28	64.9815	0	67.351	64.5226	67.1293	65.8433	67.8118	0	67.6965	67.9012	0	62.8724	0	68.2876	0	64.8003	69.0318	66.9937	0	64.4477	0	0	0	0	70.6717	68.1183	0	66.1205	0	0	0	0	67.0438	0	68.3452	65.6705	0	65.0705	0	0	66.6045	0	0	62.9331	62.335	67.6182
		158	768.14	68.8667	0	69.5475	0	65.1918	70.4258	68.381	0	70.4916	68.0442	0	65.2067	0	62.7535	0	67.1579	70.9619	63.32	0	61.1219	0	0	0	0	67.2437	66.1496	0	62.8169	0	0	0	0	68.3214	0	66.2718	66.186	62.9586	68.9969	0	0	65.0653	0	0	65.1092	68.0223	65.0884
		159	772	68.6292	0	65.1011	0	67.2942	65.1411	66.7511	63.9978	67.0593	68.8227	0	67.211	0	65.8811	0	66.2976	64.4656	66.5302	0	64.3527	0	0	0	0	70.6279	64.2096	0	62.9388	0	0	0	0	61.319	0	66.2546	62.8797	62.1886	64.8659	0	0	64.9553	0	0	69.407	64.2046	68.9018
		160	775.86	66.9853	0	67.0341	0	64.9455	0	65.4701	62.1121	64.462	65.498	0	67.1975	0	61.4583	0	65.138	64.8682	66.9644	0	66.3838	0	0	0	0	67.5761	65.2077	0	65.372	0	0	0	0	64.103	0	70.6039	69.5756	0	65.2298	0	60.3518	66.768	0	0	63.6302	67.4787	67.982
		161	779.72	67.2294	0	66.6135	63.6083	65.6147	0	64.4774	0	64.5442	64.6685	0	64.1934	0	64.9299	0	61.3476	68.4916	63.0293	70.0522	67.9515	0	0	0	0	67.841	66.1156	59.2026	68.5518	0	0	0	0	63.2046	0	69.3549	66.1761	65.6805	63.9842	0	0	67.0843	0	0	63.9347	65.7376	63.258
		162	783.58	63.5692	0	65.5941	64.7611	66.607	0	64.4436	0	68.2854	69.4484	0	64.8635	0	65.3295	0	64.9459	67.2183	67.1813	0	66.0439	0	0	0	0	67.794	63.4584	61.1132	63.9055	0	0	0	0	65.572	61.1956	66.3217	66.8913	60.7269	64.6472	0	0	67.2051	0	0	63.5816	68.5905	65.9187
		163	787.44	68.3826	0	64.4702	67.2498	68.2463	65.3558	63.517	0	64.9311	68.305	0	65.3526	0	64.6027	0	64.9221	61.8677	62.122	0	65.0006	0	0	0	0	71.3183	67.8119	60.9549	65.6615	0	0	0	63.9902	63.9058	0	74.6245	66.4559	65.4814	66.1559	0	65.6418	70.425	0	0	66.5077	62.5266	67.2074
		164	791.3	65.7413	0	71.002	0	64.6594	0	64.338	64.599	64.5469	65.4676	0	65.5316	0	67.1897	0	64.6512	66.6501	72.1459	0	67.0049	0	0	0	0	71.4675	71.283	61.7793	0	0	0	0	64.0367	68.9884	0	68.3232	69.1416	63.4491	63.1025	69.7181	60.1251	65.6751	0	0	65.5332	67.9003	66.608
		165	795.16	65.0047	0	60.5925	62.4175	66.4438	64.8359	64.7807	70.219	67.5669	69.2663	0	62.9827	0	68.801	0	67.1041	65.7373	66.1288	0	66.1914	0	0	69.8615	0	69.9001	62.1316	66.8408	68.1419	0	0	0	61.5709	62.708	0	69.5936	69.0635	63.868	61.9347	0	63.6606	66.3084	0	0	65.6171	64.9854	67.2575
		166	799.02	66.167	0	63.5302	68.3217	66.7765	0	71.2435	63.1335	64.4695	63.1406	0	65.3406	0	0	0	65.9407	64.6816	63.9809	0	63.1162	0	0	62.6206	0	68.8661	66.3911	67.5141	60.6541	65.282	0	0	63.3038	61.0289	0	71.5276	69.4372	63.9455	65.6611	0	68.7207	65.9755	0	0	61.7078	66.9645	65.2145
		167	802.88	62.0373	0	61.5387	0	64.3375	0	68.577	63.1502	63.4846	65.9106	0	61.7374	0	60.1464	0	60.4107	67.9569	67.8934	0	66.5817	0	0	66.7925	0	64.9801	63.8073	62.7414	63.6471	63.6346	0	0	62.2981	64.8518	0	69.7291	69.6256	63.7554	67.3415	0	65.0488	65.809	0	0	65.1962	67.8044	66.0744
		168	806.74	69.4437	0	64.7237	62.6594	64.7015	0	65.3003	65.4691	64.3712	66.6923	0	65.5153	0	0	0	65.0546	69.4966	64.7678	0	67.7026	0	0	65.6617	0	66.9407	64.4055	64.4324	66.5405	0	0	0	64.2007	67.5169	67.4778	69.2703	64.0879	64.2683	65.6455	0	61.0438	65.5498	0	0	61.2553	64.0789	66.9082
		169	810.6	65.4017	0	64.8723	64.1836	64.9383	0	65.8326	0	66.3248	65.5447	0	64.7881	0	68.1744	0	64.7342	61.0732	64.7446	0	69.1273	0	63.3721	63.2388	0	69.812	65.6602	64.0775	64.8259	64.7445	0	0	64.3459	63.4915	63.1346	69.3725	68.1242	63.1276	65.0243	0	63.1844	66.3575	0	0	66.1731	70.7776	66.3273
		170	814.46	62.6515	0	67.6476	64.0427	71.5341	0	63.5973	66.3041	68.0806	69.9815	0	62.6633	0	0	0	62.8472	68.0509	70.5991	0	64.7749	0	67.3793	63.6374	0	65.0856	66.035	61.7697	64.5178	66.1382	0	0	62.3227	72.1643	66.9736	67.8882	67.7024	63.5435	62.826	0	64.2097	60.9846	0	0	61.6033	63.694	68.2284
		171	818.32	65.8976	0	67.265	64.7356	67.6197	0	69.6892	65.9794	64.9699	65.4858	0	67.1961	0	60.6794	0	63.633	63.6093	59.404	0	63.8013	0	61.2252	65.3553	0	68.6679	63.3601	60.7046	65.5468	66.479	0	0	66.352	66.7068	64.4259	70.1065	66.2503	61.3282	64.252	0	0	65.4517	0	0	66.5032	62.2589	66.5922
		172	822.18	66.3373	0	64.5134	65.6607	65.4007	0	65.31	0	126.254	67.5205	0	63.809	0	64.5559	0	63.1622	65.5245	66.0799	0	64.7285	0	65.7137	66.5502	0	68.711	63.4364	61.626	65.498	63.8501	0	0	62.8306	63.923	0	66.3779	64.4196	61.1127	64.3252	0	0	58.3343	0	0	67.9551	65.1261	66.0546
		173	826.04	68.8517	0	63.7597	62.4926	60.8055	0	67.0431	65.4493	63.7072	67.311	0	66.0806	0	67.3813	0	63.4633	66.6394	64.2669	0	66.1362	0	60.5629	66.002	0	70.1239	64.9511	61.3981	63.85	63.6175	0	0	62.8485	66.884	63.3711	65.5948	60.7479	68.4331	60.9524	0	62.4413	63.559	64.6867	0	64.1776	64.7964	65.9
		174	829.9	65.0953	0	63.6567	62.5308	67.0535	0	65.1767	66.7624	65.049	63.6021	0	63.9121	0	68.3932	0	66.5795	67.2915	66.8078	0	71.0053	0	59.1549	66.7258	0	74.4155	61.3129	61.5679	66.8222	62.8419	0	0	61.6171	64.7204	64.1618	66.407	71.7855	63.5021	64.4626	0	64.9681	63.261	0	0	67.459	64.3755	61.5707
		175	833.76	69.5774	0	64.4239	64.7092	65.7479	0	64.1967	0	69.8958	64.6675	0	63.7725	0	0	0	65.6117	62.9691	65.4912	0	67.1221	0	62.6439	61.1397	0	72.5561	65.4568	63.6677	67.2768	62.2593	0	0	66.3936	64.6395	67.8631	68.7431	67.8607	65.6454	66.6708	0	60.4573	65.569	0	0	65.0489	63.4594	62.4904
		176	837.62	67.9291	66.0582	66.047	60.3502	71.7806	0	65.9467	66.4033	65.2218	63.7775	0	68.6543	0	63.0969	0	64.4231	67.474	65.5808	0	67.6085	0	59.563	65.5214	0	71.7275	68.7359	66.0785	65.2527	63.1096	0	64.4017	64.533	67.1534	61.7723	72.1963	72.8525	66.1105	63.3807	0	60.7344	66.2574	62.7219	0	63.0624	63.4021	62.013
		177	841.48	67.1084	0	65.5563	65.9488	63.6058	0	63.7851	70.2971	66.7722	69.8016	0	66.8472	0	61.54	0	66.3656	65.3317	67.5142	0	66.8432	0	60.9294	66.7411	0	68.5697	60.1783	63.0137	62.5406	64.0799	0	63.4515	62.3808	65.042	63.8063	69.1625	64.6221	66.8486	64.6409	0	64.9437	65.4048	61.4145	66.485	62.8858	64.2862	60.8522
		178	845.34	69.5904	62.0679	68.4215	63.7616	71.0984	0	64.4331	0	66.6181	63.481	0	64.5943	0	69.377	0	68.9034	69.2368	67.1083	0	64.4106	0	61.3785	62.7021	0	68.6535	61.0427	60.731	62.9072	63.8915	0	67.7583	0	63.639	0	66.9588	61.6799	63.7081	68.5275	0	65.4494	66.3884	62.4889	68.9071	64.3829	64.8507	62.7594
[truncated: 413 more rows]
[truncated: 20 more columns]

## Sheet: Average Spots by Background
				SptId_13	SptId_17	SptId_18	SptId_19	SptId_21	SptId_22	SptId_23	SptId_24	SptId_25	SptId_28	SptId_29	SptId_30	SptId_31	SptId_33	SptId_34	SptId_35	SptId_36	SptId_38	SptId_39	SptId_40	SptId_42	SptId_44	SptId_46	SptId_47	SptId_48	SptId_49	SptId_51	SptId_52	SptId_54	SptId_56	SptId_57	SptId_58	SptId_60	SptId_61	SptId_62	SptId_64	SptId_66	SptId_67	SptId_69	SptId_70	SptId_71	SptId_72	SptId_73	SptId_77	SptId_78	SptId_80
[truncated: 592 more rows]
[truncated: 20 more columns]
