# Supplementary material for: Quantitative imaging of transcription in living Drosophila embryos reveals the impact of core promoter motifs on promoter state dynamics
Source: Nat Commun. 2021 Jul 23;12:4504. doi: 10.1038/s41467-021-24461-6 (PMC8302612; doi:10.1038/s41467-021-24461-6)
Supplement: Supplementary file 13 — Source Data [file 41467_2021_24461_MOESM13_ESM.zip › NatComm Source Data/snaE-Kr-INR1Pr/Kr-INR1Pr M3 - ComprehensiveActivationData.xls]

## Sheet: Sheet 1
						Time	Frame	Active Nucs	Cumulative Active Nucs
Tot Nucs Numb	46					135.1	0	0	0
Region						138.96	1	0	0
X1	40					142.82	2	0	0
X2	63					146.68	3	0	0
Y1	-25					150.54	4	0	0
Y2	25					154.4	5	0	0
						158.26	6	0	0
Filter Parameters						162.12	7	0	0
Zeros	2					165.98	8	0	0
Ones	30					169.84	9	0	0
Pix Size	0.1312					173.7	10	0	0
						177.56	11	0	0
						181.42	12	0	0
						185.28	13	0	0
						189.14	14	0	0
						193	15	0	0
						196.86	16	0	0
						200.72	17	0	0
						204.58	18	0	0
						208.44	19	0	0
						212.3	20	0	0
						216.16	21	0	0
						220.02	22	0	0
						223.88	23	0	0
						227.74	24	0	0
						231.6	25	0	0
						235.46	26	1	1
						239.32	27	1	1
						243.18	28	1	1
						247.04	29	1	1
						250.9	30	1	1
						254.76	31	2	2
						258.62	32	2	2
						262.48	33	2	2
						266.34	34	3	3
						270.2	35	3	3
						274.06	36	3	3
						277.92	37	3	3
						281.78	38	3	3
						285.64	39	3	3
						289.5	40	3	3
						293.36	41	3	3
						297.22	42	3	3
						301.08	43	3	3
						304.94	44	3	3
						308.8	45	3	3
						312.66	46	3	3
						316.52	47	3	3
						320.38	48	3	3
						324.24	49	3	3
						328.1	50	3	3
						331.96	51	3	3
						335.82	52	3	3
						339.68	53	3	3
						343.54	54	4	4
						347.4	55	4	4
						351.26	56	4	4
						355.12	57	4	4
						358.98	58	4	4
						362.84	59	5	5
						366.7	60	5	5
						370.56	61	5	5
						374.42	62	5	5
						378.28	63	6	6
						382.14	64	6	6
						386	65	6	6
						389.86	66	7	7
						393.72	67	7	7
						397.58	68	7	7
						401.44	69	8	8
						405.3	70	8	8
						409.16	71	8	8
						413.02	72	8	8
						416.88	73	9	9
						420.74	74	9	9
						424.6	75	9	9
						428.46	76	9	9
						432.32	77	9	9
						436.18	78	9	9
						440.04	79	9	9
						443.9	80	10	10
						447.76	81	10	10
						451.62	82	10	10
						455.48	83	10	10
						459.34	84	10	10
						463.2	85	9	10
						467.06	86	9	10
						470.92	87	10	11
						474.78	88	11	12
						478.64	89	11	12
						482.5	90	11	12
						486.36	91	11	12
						490.22	92	11	12
						494.08	93	13	14
						497.94	94	13	14
						501.8	95	13	14
						505.66	96	13	14
						509.52	97	13	14
						513.38	98	13	14
						517.24	99	13	14
						521.1	100	15	15
						524.96	101	15	15
						528.82	102	17	17
						532.68	103	19	19
						536.54	104	19	19
						540.4	105	19	19
						544.26	106	19	19
						548.12	107	19	19
						551.98	108	19	19
						555.84	109	19	19
						559.7	110	19	19
						563.56	111	20	20
						567.42	112	20	20
						571.28	113	20	20
						575.14	114	21	21
						579	115	22	22
						582.86	116	22	22
						586.72	117	24	24
						590.58	118	24	24
						594.44	119	25	25
						598.3	120	25	25
						602.16	121	25	25
						606.02	122	25	25
						609.88	123	25	25
						613.74	124	25	25
						617.6	125	25	25
						621.46	126	25	25
						625.32	127	25	25
						629.18	128	26	26
						633.04	129	25	26
						636.9	130	25	26
						640.76	131	25	26
						644.62	132	25	26
						648.48	133	25	26
						652.34	134	25	26
						656.2	135	25	26
						660.06	136	25	26
						663.92	137	25	26
						667.78	138	25	26
						671.64	139	26	27
						675.5	140	26	27
						679.36	141	26	27
						683.22	142	26	27
						687.08	143	26	27
						690.94	144	26	27
						694.8	145	27	28
						698.66	146	27	28
						702.52	147	27	28
						706.38	148	28	29
						710.24	149	28	29
						714.1	150	29	29
						717.96	151	29	29
						721.82	152	29	29
						725.68	153	29	29
						729.54	154	29	29
						733.4	155	29	29
						737.26	156	29	29
						741.12	157	29	29
						744.98	158	29	29
						748.84	159	29	29
						752.7	160	30	30
						756.56	161	31	31
						760.42	162	31	31
						764.28	163	31	31
						768.14	164	31	31
						772	165	31	31
						775.86	166	32	32
						779.72	167	32	32
						783.58	168	32	32
						787.44	169	32	32
						791.3	170	32	32
						795.16	171	32	32
						799.02	172	32	32
						802.88	173	32	32
						806.74	174	32	32
						810.6	175	32	32
						814.46	176	32	32
						818.32	177	32	32
						822.18	178	32	32
						826.04	179	33	33
						829.9	180	33	33
						833.76	181	33	33
						837.62	182	33	33
						841.48	183	33	33
						845.34	184	33	33
						849.2	185	33	33
						853.06	186	33	33
						856.92	187	33	33
						860.78	188	34	34
						864.64	189	34	34
						868.5	190	35	35
						872.36	191	35	35
						876.22	192	35	35
						880.08	193	35	35
						883.94	194	36	36
						887.8	195	36	36
						891.66	196	36	36
						895.52	197	36	36
						899.38	198	38	38
						903.24	199	38	38
						907.1	200	38	38
						910.96	201	38	38
						914.82	202	38	38
						918.68	203	38	38
						922.54	204	38	38
						926.4	205	38	38
						930.26	206	38	38
						934.12	207	38	38
						937.98	208	38	38
						941.84	209	37	38
						945.7	210	37	38
						949.56	211	37	38
						953.42	212	37	38
						957.28	213	36	38
						961.14	214	36	38
						965	215	36	38
						968.86	216	36	38
						972.72	217	37	38
						976.58	218	37	38
						980.44	219	37	38
						984.3	220	37	38
						988.16	221	37	38
						992.02	222	37	38
						995.88	223	37	38
						999.74	224	37	38
						1003.6	225	37	38
						1007.46	226	38	39
						1011.32	227	38	39
						1015.18	228	38	39
						1019.04	229	38	39
						1022.9	230	38	39
						1026.76	231	38	39
						1030.62	232	38	39
						1034.48	233	38	39
						1038.34	234	38	39
						1042.2	235	38	39
						1046.06	236	38	39
						1049.92	237	39	40
						1053.78	238	39	40
						1057.64	239	39	40
						1061.5	240	38	40
						1065.36	241	39	40
						1069.22	242	39	40
						1073.08	243	39	40
						1076.94	244	39	40
						1080.8	245	39	40
						1084.66	246	39	40
						1088.52	247	39	40
						1092.38	248	38	40
						1096.24	249	38	40
						1100.1	250	38	40
						1103.96	251	39	40
						1107.82	252	40	41
						1111.68	253	40	41
						1115.54	254	40	41
						1119.4	255	40	41
						1123.26	256	40	41
						1127.12	257	40	41
						1130.98	258	40	41
						1134.84	259	40	41
						1138.7	260	41	42
						1142.56	261	41	42
						1146.42	262	41	42
						1150.28	263	40	42
						1154.14	264	40	42
						1158	265	40	42
						1161.86	266	40	42
						1165.72	267	40	42
						1169.58	268	40	42
						1173.44	269	40	42
						1177.3	270	40	42
						1181.16	271	40	42
						1185.02	272	40	42
						1188.88	273	40	42
						1192.74	274	40	42
						1196.6	275	40	42
						1200.46	276	40	42
						1204.32	277	40	42
						1208.18	278	40	42
						1212.04	279	40	42
						1215.9	280	42	43
						1219.76	281	42	43
						1223.62	282	43	43
						1227.48	283	43	43
						1231.34	284	43	43
						1235.2	285	43	43
						1239.06	286	43	43
						1242.92	287	43	43
						1246.78	288	43	43
						1250.64	289	43	43
						1254.5	290	43	43
						1258.36	291	43	43
						1262.22	292	43	43
						1266.08	293	43	43
						1269.94	294	43	43
						1273.8	295	43	43
						1277.66	296	43	43
						1281.52	297	44	44
						1285.38	298	44	44
						1289.24	299	44	44
						1293.1	300	45	45
						1296.96	301	45	45
						1300.82	302	45	45
						1304.68	303	45	45
						1308.54	304	45	45
						1312.4	305	45	45
						1316.26	306	45	45
						1320.12	307	45	45
						1323.98	308	45	45
						1327.84	309	45	45
						1331.7	310	45	45
						1335.56	311	45	45
						1339.42	312	45	45
						1343.28	313	45	45
						1347.14	314	45	45
						1351	315	45	45
						1354.86	316	45	45
						1358.72	317	45	45
						1362.58	318	45	45
						1366.44	319	45	45
						1370.3	320	45	45
						1374.16	321	45	45
						1378.02	322	45	45
						1381.88	323	45	45
						1385.74	324	45	45
						1389.6	325	45	45
						1393.46	326	45	45
						1397.32	327	45	45
						1401.18	328	45	45
						1405.04	329	44	45
						1408.9	330	44	45
						1412.76	331	44	45
						1416.62	332	44	45
						1420.48	333	44	45
						1424.34	334	44	45
						1428.2	335	44	45
						1432.06	336	44	45
						1435.92	337	44	45
						1439.78	338	44	45
						1443.64	339	44	45
						1447.5	340	44	45
						1451.36	341	44	45
						1455.22	342	44	45
						1459.08	343	44	45
						1462.94	344	43	45
						1466.8	345	43	45
						1470.66	346	43	45
						1474.52	347	43	45
						1478.38	348	43	45
						1482.24	349	43	45
						1486.1	350	43	45
						1489.96	351	43	45
						1493.82	352	43	45
						1497.68	353	42	45
						1501.54	354	42	45
						1505.4	355	42	45
						1509.26	356	42	45
						1513.12	357	42	45
						1516.98	358	42	45
						1520.84	359	42	45
						1524.7	360	42	45
						1528.56	361	42	45
						1532.42	362	42	45
						1536.28	363	42	45
						1540.14	364	42	45
						1544	365	42	45
						1547.86	366	43	46
						1551.72	367	43	46
						1555.58	368	43	46
						1559.44	369	43	46
						1563.3	370	43	46
						1567.16	371	43	46
						1571.02	372	43	46
						1574.88	373	44	46
						1578.74	374	44	46
						1582.6	375	44	46
						1586.46	376	44	46
						1590.32	377	44	46
						1594.18	378	44	46
						1598.04	379	44	46
						1601.9	380	44	46
						1605.76	381	44	46
						1609.62	382	44	46
						1613.48	383	44	46
						1617.34	384	44	46
						1621.2	385	45	46
						1625.06	386	45	46
						1628.92	387	45	46
						1632.78	388	44	46
						1636.64	389	44	46
						1640.5	390	44	46
						1644.36	391	44	46
						1648.22	392	44	46
						1652.08	393	45	46
						1655.94	394	45	46
						1659.8	395	45	46
						1663.66	396	45	46
						1667.52	397	45	46
						1671.38	398	45	46
						1675.24	399	45	46
						1679.1	400	45	46
						1682.96	401	45	46
						1686.82	402	45	46
						1690.68	403	45	46
						1694.54	404	45	46
						1698.4	405	45	46
						1702.26	406	45	46
						1706.12	407	45	46
						1709.98	408	45	46
						1713.84	409	45	46
						1717.7	410	45	46
						1721.56	411	45	46
						1725.42	412	45	46
						1729.28	413	45	46
						1733.14	414	45	46
						1737	415	44	46
						1740.86	416	44	46
						1744.72	417	44	46
						1748.58	418	44	46
						1752.44	419	44	46
						1756.3	420	44	46
						1760.16	421	44	46
						1764.02	422	44	46
						1767.88	423	44	46
						1771.74	424	44	46
						1775.6	425	45	46
						1779.46	426	45	46
						1783.32	427	45	46
						1787.18	428	45	46
						1791.04	429	45	46
						1794.9	430	45	46
						1798.76	431	45	46
						1802.62	432	45	46
						1806.48	433	45	46
						1810.34	434	45	46
						1814.2	435	45	46
						1818.06	436	45	46
						1821.92	437	45	46
						1825.78	438	45	46
						1829.64	439	45	46
						1833.5	440	45	46
						1837.36	441	45	46
						1841.22	442	45	46
						1845.08	443	45	46
						1848.94	444	44	46
						1852.8	445	43	46
						1856.66	446	43	46
						1860.52	447	44	46
						1864.38	448	45	46
						1868.24	449	45	46
						1872.1	450	44	46
						1875.96	451	45	46
						1879.82	452	45	46
						1883.68	453	45	46
						1887.54	454	46	46
						1891.4	455	46	46
						1895.26	456	46	46
						1899.12	457	46	46
						1902.98	458	46	46
						1906.84	459	46	46
						1910.7	460	46	46
						1914.56	461	46	46
						1918.42	462	46	46
						1922.28	463	46	46
						1926.14	464	46	46
						1930	465	46	46
						1933.86	466	46	46
						1937.72	467	46	46
						1941.58	468	46	46
						1945.44	469	46	46
						1949.3	470	46	46
						1953.16	471	46	46
						1957.02	472	46	46
						1960.88	473	46	46
						1964.74	474	46	46
						1968.6	475	46	46
						1972.46	476	46	46
						1976.32	477	46	46
						1980.18	478	46	46
						1984.04	479	46	46
						1987.9	480	46	46
						1991.76	481	46	46
						1995.62	482	46	46
						1999.48	483	46	46
						2003.34	484	46	46
						2007.2	485	46	46
						2011.06	486	46	46
						2014.92	487	46	46
						2018.78	488	46	46
						2022.64	489	46	46
						2026.5	490	46	46
						2030.36	491	46	46
						2034.22	492	46	46
						2038.08	493	46	46
						2041.94	494	46	46
						2045.8	495	46	46
						2049.66	496	46	46
						2053.52	497	46	46
						2057.38	498	46	46
						2061.24	499	46	46
						2065.1	500	46	46
						2068.96	501	46	46
						2072.82	502	46	46
						2076.68	503	46	46
						2080.54	504	46	46
						2084.4	505	46	46
						2088.26	506	46	46
						2092.12	507	46	46
						2095.98	508	46	46
						2099.84	509	46	46
						2103.7	510	46	46
						2107.56	511	46	46
						2111.42	512	46	46
						2115.28	513	46	46
						2119.14	514	46	46
						2123	515	46	46
						2126.86	516	46	46
						2130.72	517	46	46
						2134.58	518	46	46
						2138.44	519	46	46
						2142.3	520	46	46
						2146.16	521	46	46
						2150.02	522	46	46
						2153.88	523	46	46
						2157.74	524	46	46
						2161.6	525	46	46
						2165.46	526	46	46
						2169.32	527	46	46
						2173.18	528	46	46
						2177.04	529	46	46
						2180.9	530	46	46
						2184.76	531	46	46
						2188.62	532	46	46
						2192.48	533	46	46
						2196.34	534	46	46
						2200.2	535	46	46
						2204.06	536	46	46
						2207.92	537	46	46
						2211.78	538	46	46
						2215.64	539	46	46
						2219.5	540	46	46
						2223.36	541	46	46
						2227.22	542	46	46
						2231.08	543	46	46
						2234.94	544	46	46
						2238.8	545	46	46
						2242.66	546	46	46
						2246.52	547	46	46
						2250.38	548	46	46
						2254.24	549	46	46
						2258.1	550	46	46
						2261.96	551	46	46
						2265.82	552	46	46
						2269.68	553	46	46
						2273.54	554	46	46
						2277.4	555	46	46
						2281.26	556	46	46
						2285.12	557	46	46
						2288.98	558	46	46
						2292.84	559	46	46
						2296.7	560	46	46
						2300.56	561	46	46
						2304.42	562	45	46
						2308.28	563	45	46
						2312.14	564	45	46
						2316	565	46	46
						2319.86	566	46	46
						2323.72	567	46	46
						2327.58	568	46	46
						2331.44	569	46	46
						2335.3	570	46	46
						2339.16	571	46	46
						2343.02	572	46	46
						2346.88	573	45	46
						2350.74	574	45	46
						2354.6	575	45	46
						2358.46	576	46	46
						2362.32	577	46	46
						2366.18	578	46	46
						2370.04	579	46	46
						2373.9	580	46	46
						2377.76	581	46	46
						2381.62	582	46	46
						2385.48	583	46	46
						2389.34	584	46	46
						2393.2	585	46	46
						2397.06	586	46	46
						2400.92	587	46	46
						2404.78	588	46	46
						2408.64	589	46	46
						2412.5	590	46	46
						2416.36	591	46	46
						2420.22	592	46	46
						2424.08	593	46	46
						2427.94	594	46	46
						2431.8	595	46	46
						2435.66	596	46	46
						2439.52	597	46	46
						2443.38	598	46	46
						2447.24	599	46	46
						2451.1	600	45	46
						2454.96	601	45	46
						2458.82	602	45	46
						2462.68	603	45	46
						2466.54	604	45	46
						2470.4	605	45	46
						2474.26	606	45	46
						2478.12	607	45	46
						2481.98	608	45	46
						2485.84	609	44	46
						2489.7	610	44	46
						2493.56	611	44	46
						2497.42	612	44	46
						2501.28	613	44	46
						2505.14	614	44	46
						2509	615	44	46
						2512.86	616	43	46
						2516.72	617	43	46
						2520.58	618	43	46
						2524.44	619	43	46
						2528.3	620	43	46
						2532.16	621	43	46
						2536.02	622	42	46
						2539.88	623	42	46
						2543.74	624	42	46
						2547.6	625	42	46
						2551.46	626	42	46
						2555.32	627	42	46
						2559.18	628	41	46
						2563.04	629	41	46
						2566.9	630	41	46
						2570.76	631	41	46
						2574.62	632	41	46
						2578.48	633	41	46
						2582.34	634	41	46
						2586.2	635	41	46
						2590.06	636	41	46
						2593.92	637	41	46
						2597.78	638	41	46
