# Supplementary material for: Quantitative imaging of transcription in living Drosophila embryos reveals the impact of core promoter motifs on promoter state dynamics
Source: Nat Commun. 2021 Jul 23;12:4504. doi: 10.1038/s41467-021-24461-6 (PMC8302612; doi:10.1038/s41467-021-24461-6)
Supplement: Supplementary file 13 — Source Data [file 41467_2021_24461_MOESM13_ESM.zip › NatComm Source Data/snaE-Kr-INR1Pr/Kr-INR1Pr M4 - DividedByBackground_SpatialSelected.xls]

## Sheet: Spots by Background
		Frame	Time	SptId_15	SptId_16	SptId_17	SptId_19	SptId_20	SptId_21	SptId_22	SptId_23	SptId_26	SptId_27	SptId_28	SptId_29	SptId_30	SptId_32	SptId_33	SptId_34	SptId_35	SptId_38	SptId_40	SptId_41	SptId_42	SptId_43	SptId_45	SptId_46	SptId_47	SptId_48	SptId_50	SptId_53	SptId_54	SptId_55	SptId_56	SptId_57	SptId_58	SptId_60	SptId_61	SptId_63	SptId_64	SptId_66	SptId_67	SptId_69	SptId_70	SptId_71	SptId_72	SptId_74	SptId_75	SptId_77
		0	216.16	0	0	0	0	0	0	0	0	0	0	0	0	0	0	0	0	0	0	0	0	0	0	0	0	0	0	0	0	0	0	0	0	0	0	0	0	0	0	0	0	0	0	0	0	0	0
		1	220.02	0	0	0	0	0	0	0	0	0	0	0	0	0	0	0	0	0	21.0748	0	0	0	0	0	0	0	0	0	0	0	0	0	0	0	0	0	0	0	0	0	0	0	0	0	0	0	0
		2	223.88	0	0	0	0	0	0	0	0	0	0	0	0	0	27.4906	0	0	0	0	20.9093	0	0	0	0	0	0	0	0	0	0	0	0	0	0	0	0	0	0	0	0	0	0	0	0	0	0	0
		3	227.74	0	0	0	0	0	0	0	0	0	0	0	0	0	0	0	0	0	0	0	0	0	0	0	0	0	0	0	0	0	0	0	0	0	0	0	0	0	0	0	0	0	0	0	0	0	13.605
		4	231.6	0	0	0	0	0	0	0	0	0	0	0	0	0	0	0	0	0	0	0	0	0	0	0	0	0	0	0	0	0	0	0	0	0	0	0	0	0	0	0	0	0	0	0	0	0	0
		5	235.46	0	0	0	0	0	0	0	0	0	0	0	0	0	0	0	0	0	0	0	0	0	0	0	0	0	0	0	0	0	0	0	0	0	0	0	0	0	0	0	0	17.9474	0	0	0	0	0
		6	239.32	0	24.2168	0	0	0	0	0	0	0	0	0	0	0	0	0	0	0	0	0	0	0	0	0	0	0	0	0	0	0	0	0	0	0	0	0	0	0	0	0	0	0	0	0	0	0	0
		7	243.18	0	0	0	0	0	0	0	0	0	0	0	0	0	0	0	15.3225	0	0	0	0	0	0	0	0	30.2255	0	0	0	0	0	0	0	0	0	0	0	0	0	0	0	0	0	0	0	0	0
		8	247.04	0	27.4426	0	0	0	0	0	0	0	0	0	0	0	0	0	0	0	0	0	0	0	0	0	0	0	0	0	0	0	0	0	0	0	0	0	0	0	0	0	0	0	0	0	0	0	0
		9	250.9	0	0	0	0	0	16.748	0	0	0	0	0	0	0	0	0	0	0	0	0	0	0	0	0	0	0	0	0	0	0	18.6152	18.2978	0	0	28.3414	0	0	0	0	0	0	0	0	0	0	0	0
		10	254.76	0	26.2707	17.6225	0	0	0	0	0	0	22.8253	0	0	0	0	0	0	0	0	0	0	0	0	0	0	0	0	0	0	0	0	0	0	0	0	0	0	0	0	0	0	0	0	0	0	0	0
		11	258.62	0	16.8218	0	0	0	0	0	0	0	0	0	0	0	0	54.9361	0	0	0	0	0	0	0	0	0	0	0	0	0	0	0	0	0	0	0	0	0	0	0	0	0	0	0	0	0	0	0
		12	262.48	0	0	0	0	0	0	0	0	0	0	0	0	0	0	0	0	0	0	0	0	0	0	0	0	0	0	0	0	0	0	0	0	0	0	0	0	0	0	0	0	0	0	0	0	0	0
		13	266.34	0	0	0	0	0	0	0	0	0	0	0	0	0	0	0	0	0	0	0	0	0	15.6162	0	0	15.214	21.6819	0	0	0	0	0	0	0	0	0	0	0	0	0	0	0	0	0	0	0	0
		14	270.2	0	0	0	0	0	0	0	0	0	0	0	0	0	0	0	0	0	0	0	0	0	0	0	0	0	0	0	0	0	0	0	0	0	0	0	0	0	0	0	0	0	0	0	0	0	0
		15	274.06	0	0	0	54.3622	0	0	0	0	0	0	0	0	0	0	28.3219	0	0	0	0	0	0	0	0	0	0	0	0	0	0	0	0	0	0	0	0	0	0	0	0	0	0	0	0	0	0	0
		16	277.92	0	0	0	0	18.209	0	0	0	25.7463	0	0	0	0	0	0	0	0	0	0	0	0	0	0	0	0	0	0	0	0	0	0	0	0	0	0	0	0	0	0	0	0	0	0	0	0	0
		17	281.78	0	0	0	0	0	0	0	0	0	0	0	0	0	0	0	0	0	0	0	0	0	0	0	0	17.6839	0	0	0	0	0	0	0	0	0	0	0	0	0	0	0	0	0	0	0	0	0
		18	285.64	0	0	0	0	0	0	0	0	0	0	0	0	0	0	0	0	0	0	0	0	0	0	0	0	0	0	0	0	0	0	0	0	0	0	0	0	0	0	0	0	0	0	0	0	0	0
		19	289.5	0	0	0	0	0	0	0	0	0	0	0	0	0	0	0	0	0	0	0	0	0	0	0	0	0	0	0	0	19.7982	0	0	0	0	0	0	0	0	0	0	0	0	0	0	0	0	0
		20	293.36	0	0	0	0	0	0	0	0	0	0	0	0	0	0	0	0	0	0	0	0	0	0	0	0	0	0	0	0	0	0	0	0	0	0	0	0	0	0	0	0	0	0	0	0	0	0
		21	297.22	0	0	0	0	0	0	0	20.6318	0	0	0	0	0	0	0	0	0	0	0	0	0	0	0	0	0	0	0	0	55.1151	0	0	0	0	0	0	0	0	0	0	0	0	0	0	0	0	0
		22	301.08	0	0	0	0	0	0	0	0	0	0	0	0	0	0	0	0	0	0	0	0	0	0	0	0	0	0	0	0	48.4637	0	0	20.4868	0	0	0	0	0	0	0	0	0	0	0	0	0	0
		23	304.94	0	0	0	0	0	0	0	0	0	0	0	0	0	0	0	0	0	0	0	0	0	0	0	0	0	0	0	0	27.9227	0	0	0	0	0	0	0	0	0	0	0	0	0	0	0	0	0
		24	308.8	0	0	0	22.5316	0	0	0	0	0	0	0	0	0	0	0	0	0	0	0	0	0	0	0	0	0	0	0	0	47.3205	0	0	0	0	0	0	0	0	0	0	0	0	0	0	0	0	0
		25	312.66	0	0	0	0	0	0	0	0	0	0	0	0	0	0	0	0	0	16.1001	24.1198	0	0	0	0	0	0	0	0	0	55.7221	0	0	0	0	0	0	0	0	0	0	0	0	0	0	0	0	0
		26	316.52	0	0	0	0	0	0	0	0	0	0	0	0	0	0	0	0	0	0	0	0	0	0	0	0	0	0	0	0	72.8308	0	0	0	0	0	0	0	0	0	0	0	0	0	0	0	0	0
		27	320.38	0	0	0	0	0	0	0	0	0	0	0	0	34.343	0	0	0	0	0	0	0	0	0	0	0	0	0	0	0	91.5456	0	0	0	0	0	0	0	0	0	0	0	0	0	0	0	0	0
		28	324.24	0	0	0	0	0	0	0	0	0	0	0	0	0	0	0	0	0	0	0	0	0	0	0	0	0	0	0	0	113.796	0	0	0	0	0	0	0	22.0087	0	0	0	0	0	0	0	0	0
		29	328.1	0	0	0	0	0	0	0	0	0	0	27.1498	0	0	0	0	0	20.3811	0	0	0	0	0	0	0	0	0	0	0	49.0955	0	0	0	0	0	0	0	0	0	0	0	0	0	0	0	0	0
		30	331.96	0	0	0	0	0	0	0	0	0	0	0	0	0	0	0	0	0	0	0	0	0	0	0	0	21.7174	0	0	0	123.422	0	0	0	0	0	0	0	0	0	0	0	0	0	0	0	0	0
		31	335.82	0	0	0	0	0	0	0	0	0	0	0	0	0	0	0	0	0	0	0	0	25.7256	0	0	0	0	0	0	0	162.958	0	0	0	0	0	0	0	0	0	0	0	0	0	0	0	0	0
		32	339.68	0	0	0	0	0	0	0	0	0	0	0	0	0	0	0	0	0	0	0	0	0	0	0	0	0	0	0	0	122.39	0	0	0	0	0	0	0	0	0	0	0	0	0	0	0	0	0
		33	343.54	0	0	0	0	0	19.893	0	0	0	0	0	0	0	0	0	0	0	0	0	0	0	18.3112	0	0	0	0	0	39.911	135.809	0	0	0	17.2297	0	0	0	0	0	0	0	0	0	0	0	0	0
		34	347.4	0	0	0	0	0	0	0	0	0	0	0	0	0	0	0	0	0	0	0	0	0	0	0	0	0	0	0	0	70.8854	0	0	0	0	25.1385	0	0	0	0	0	0	0	0	0	0	0	0
		35	351.26	0	0	0	0	0	0	0	0	0	0	0	0	0	0	0	0	0	0	0	0	0	0	0	0	0	0	0	0	116.809	0	0	0	20.8733	0	0	0	0	0	0	0	0	0	0	0	0	0
		36	355.12	0	0	0	0	0	0	0	0	0	0	0	0	0	0	0	0	0	0	0	0	0	0	17.7858	0	0	0	0	0	120.539	0	0	0	0	0	0	0	0	0	0	0	16.4576	0	0	0	0	0
		37	358.98	0	0	0	0	0	0	0	0	0	0	0	0	0	0	0	0	0	0	0	0	0	0	0	0	0	0	0	0	140.174	0	0	0	31.9519	78.0126	0	0	0	0	0	0	0	23.0608	0	0	0	0
		38	362.84	0	0	0	0	0	0	0	0	0	0	0	0	0	0	0	0	0	0	0	0	0	0	0	0	0	0	0	0	129.352	0	0	0	20.8657	37.4908	0	0	0	0	0	0	0	0	0	0	0	0
		39	366.7	0	0	20.255	0	0	0	0	0	0	0	0	0	0	0	0	0	0	0	0	27.2662	0	0	0	0	0	0	0	0	198.025	0	0	0	45.8012	78.7231	0	0	0	0	0	0	0	0	0	19.0749	0	0
		40	370.56	0	0	0	0	0	0	0	0	0	0	0	0	0	0	0	0	0	0	0	23.2526	0	0	49.1811	22.8842	0	0	0	0	161.377	0	0	0	0	102.678	0	0	0	0	0	0	0	0	0	0	0	0
		41	374.42	0	0	0	0	0	0	0	0	0	0	0	0	0	31.0195	0	0	0	0	17.4617	0	0	0	0	45.5446	0	0	0	0	174.065	0	0	0	21.6279	114.382	0	0	0	0	0	0	0	0	0	0	0	0
		42	378.28	0	0	0	0	0	0	17.2039	0	0	0	0	0	0	0	0	0	0	16.9986	0	0	0	0	0	37.2382	0	0	0	0	127.453	0	0	0	56.887	69.0902	0	0	0	0	0	0	0	0	0	0	0	0
		43	382.14	0	0	0	0	0	0	0	0	0	0	0	0	0	0	0	0	0	0	0	33.9468	0	0	62.8558	52.6473	0	0	0	0	173.954	0	0	0	0	90.5543	0	0	0	0	0	0	0	0	0	0	0	0
		44	386	0	0	0	0	0	0	0	0	0	0	0	0	0	0	0	0	0	0	0	53.5117	0	0	51.5721	61.9838	0	0	0	0	144.265	0	0	0	39.4872	120.29	0	0	0	0	0	0	0	0	0	0	0	0
		45	389.86	0	0	0	0	0	0	0	0	0	0	0	0	0	0	0	0	0	43.5602	0	53.1768	0	0	47.9521	76.7331	0	0	0	0	256.161	0	0	0	70.7551	97.9727	0	0	0	0	0	0	0	0	0	0	0	0
		46	393.72	0	0	0	0	0	0	0	0	0	0	0	0	0	30.4844	0	0	0	0	0	27.0512	0	0	71.165	106.926	0	0	0	0	164.084	0	0	0	53.6296	147.095	0	0	0	0	0	0	0	0	0	0	0	0
		47	397.58	0	0	0	0	0	0	36.3815	0	0	0	0	0	0	0	0	0	0	0	0	17.8211	0	0	88.9188	65.2955	0	0	0	0	219.355	0	24.1151	0	64.8189	181.182	0	0	0	0	0	0	0	0	0	0	0	0
		48	401.44	0	0	0	0	0	0	0	0	0	0	0	0	0	49.1565	0	0	0	19.9092	20.4456	93.0925	0	0	76.4181	61.8201	0	0	0	0	154.968	0	0	0	54.8587	202.462	0	0	0	0	0	0	0	0	0	0	0	0
		49	405.3	24.7354	0	0	0	0	0	0	0	0	0	0	0	0	0	0	0	0	26.99	0	91.4907	0	0	73.8502	59.5584	0	0	0	0	199.793	0	0	0	61.532	153.525	0	24.1288	0	0	0	0	0	0	0	23.5592	0	0
		50	409.16	40.4869	0	0	0	0	0	0	0	0	0	0	0	0	47.551	0	0	0	0	0	103.444	0	0	83.4573	66.4868	0	0	0	0	161.169	0	0	0	113.069	159.07	0	0	0	0	0	0	0	0	0	0	0	0
		51	413.02	41.6102	0	0	0	0	0	33.6316	0	0	0	0	0	0	74.2635	0	0	0	40.9411	0	118.698	0	0	110.567	99.3686	0	0	0	0	198.55	0	0	0	57.6155	165.108	0	0	33.124	0	0	0	0	0	0	0	0	20.5907
		52	416.88	25.3201	0	0	0	0	0	33.5445	0	0	0	0	0	0	0	30.4855	0	0	41.6406	0	56.2833	0	0	165.849	76.2113	0	0	0	0	97.3461	0	0	0	55.0125	239.186	0	0	0	0	0	0	0	0	0	0	0	0
		53	420.74	52.1094	0	0	0	0	0	0	0	0	22.6584	0	0	0	0	0	0	0	27.8779	0	86.7346	0	0	84.8499	100.407	0	0	0	0	123.331	0	0	0	56.4429	181.896	0	0	0	0	0	0	0	0	0	0	0	0
		54	424.6	0	0	0	0	0	0	26.5029	0	0	0	0	0	0	37.0149	0	0	0	38.9167	0	87.4305	0	0	180.979	160.066	0	26.7273	0	0	175.302	0	0	0	67.3005	177.184	0	0	0	0	0	0	0	0	0	0	0	0
		55	428.46	25.1149	18.3494	0	0	0	0	23.9774	0	0	0	0	0	0	75.2849	0	0	0	0	0	165.894	0	0	149.153	168.792	0	0	0	0	242.616	0	0	0	51.2542	212.389	0	0	0	22.12	0	0	0	0	0	0	0	0
		56	432.32	58.0471	0	0	0	0	0	80.0859	0	0	0	0	0	0	56.6195	0	0	24.2152	0	0	110.456	0	0	140.997	150.341	0	0	0	0	176.602	0	0	0	145.223	145.459	0	0	0	0	0	0	0	0	0	0	0	0
		57	436.18	0	0	0	0	0	0	34.125	0	0	0	0	0	0	32.2933	0	0	21.1008	0	0	230.166	0	0	179.956	153.378	0	28.2241	0	0	127.554	0	0	0	40.9914	163.831	0	0	0	0	0	0	0	0	0	0	0	0
		58	440.04	64.5893	0	0	32.189	0	0	0	0	0	0	0	0	0	39.4737	0	0	89.4397	43.2837	0	171.306	0	0	193.857	183.892	0	58.196	0	0	129.081	0	0	0	110.252	126.654	0	0	0	0	0	0	0	0	0	0	0	0
		59	443.9	43.7298	0	0	17.9653	0	0	30.9645	0	0	0	0	0	0	0	0	0	38.7896	0	0	184.308	0	0	211.891	159.282	0	0	0	0	174.235	0	0	0	76.6607	158.25	0	0	0	0	0	0	0	0	0	0	0	0
		60	447.76	52.8848	26.0778	0	0	0	0	44.741	0	0	0	0	0	0	20.037	0	0	49.8201	0	0	195.277	0	0	252.094	180.62	0	0	0	0	146.996	0	0	0	102.399	250.31	0	0	0	0	0	0	0	0	0	0	22.7842	0
		61	451.62	0	0	0	30.0898	0	38.9027	0	0	0	0	0	0	0	55.2379	0	0	96.2802	24.0693	0	213.739	0	0	186.762	190.143	0	20.5617	0	0	109.827	0	0	0	126.352	253.183	0	0	0	0	0	0	0	0	0	0	0	0
		62	455.48	78.8958	34.9577	0	25.4054	0	0	66.77	0	0	0	0	0	0	0	0	0	75.976	24.314	0	205.338	0	0	246.018	258.502	0	46.5707	0	0	167.069	0	0	0	65.2729	191.634	27.3368	0	0	0	0	0	0	0	0	0	0	0
		63	459.34	59.3236	49.9971	17.8091	20.7231	0	0	57.057	0	0	0	0	0	0	47.1168	0	0	125.914	48.7797	0	176.599	0	0	223.709	166.414	0	56.1322	0	0	159.064	0	0	0	71.9544	237.64	0	0	0	0	0	0	0	0	35.1018	0	0	0
		64	463.2	55.6552	0	0	31.4486	0	33.7036	53.0331	0	0	0	0	0	0	77.7415	0	0	127.471	23.2333	0	226.466	0	0	221.653	194.416	0	43.6044	0	0	174.594	0	0	0	77.9103	158.98	0	0	0	0	0	0	0	0	18.4372	0	0	0
		65	467.06	100.027	41.3416	0	43.9688	0	75.4551	51.5547	0	0	0	0	0	0	36.9792	0	0	128.112	63.0624	0	228.114	0	18.4034	227.649	165.694	0	37.8524	0	0	156.508	0	0	0	158.244	157.244	0	0	0	0	0	0	0	0	53.0949	0	0	0
		66	470.92	108.667	72.923	0	0	0	43.7974	65.7809	0	0	0	0	0	0	46.6181	0	0	169.877	71.1824	0	252.022	0	21.9456	267.465	262.229	0	33.4576	0	0	91.0729	0	0	0	134.497	229.006	0	0	0	0	19.0598	0	0	0	72.7978	0	0	15.9952
		67	474.78	94.9497	0	39.2792	36.2314	0	106.083	104.978	0	0	0	0	0	0	31.4394	0	0	196.879	54.5359	0	230.91	0	0	255.009	222.674	0	103.555	0	0	147.093	0	0	0	130.644	209.142	0	0	0	0	0	0	0	0	31.4089	0	0	0
		68	478.64	150.293	48.5666	0	28.8628	0	73.4335	42.0994	0	0	0	0	0	0	21.348	0	0	195.68	55.9308	0	278.814	0	0	277.981	290.458	0	54.3084	0	0	115.581	0	31.2912	0	144.959	207.47	0	0	0	0	0	0	0	0	26.8663	0	0	0
		69	482.5	101.655	80.6393	52.5151	34.4985	0	84.1273	58.2849	0	0	0	0	0	0	22.5724	0	0	158.714	72.2327	0	237.811	0	0	226.283	244.532	0	53.4912	0	0	192.588	0	0	0	131.982	186.819	0	0	21.3934	0	0	0	0	0	54.4118	0	0	0
		70	486.36	135.28	74.9088	0	64.3542	0	95.3625	72.5441	0	0	0	0	0	0	58.9795	0	0	195.61	55.3578	0	180.254	0	0	291.861	236.453	0	62.0933	0	0	107.446	0	0	0	104.892	249.34	51.5351	0	18.2519	0	0	0	0	0	86.4362	0	0	0
		71	490.22	112.035	42.7372	77.1531	64.4084	0	97.0199	83.6233	0	0	0	0	0	0	0	0	0	215.67	71.4929	0	293.75	0	0	216.534	249.332	0	105.583	0	0	119.738	0	0	0	74.652	219.174	0	0	0	0	0	0	0	0	112.685	0	0	0
		72	494.08	88.3278	80.6497	44.1847	25.3632	0	92.3487	116.548	0	0	0	0	0	0	0	0	0	289.711	40.037	0	197.179	0	0	233.35	258.298	0	65.1385	0	0	0	0	25.4189	0	115.044	245.34	35.8402	0	15.517	19.0733	0	0	0	0	150.55	0	0	0
		73	497.94	137.461	44.7446	42.4038	32.4488	0	144.667	53.7869	0	0	0	0	39.0903	0	36.7744	0	0	194.98	75.9754	0	242.904	0	0	282.566	192.333	0	124.947	0	0	117.855	0	0	0	120.017	168.684	61.8525	0	48.6608	0	0	0	0	0	109.229	0	0	0
		74	501.8	166.729	21.756	106.112	57.1073	0	89.5359	21.6505	0	0	0	0	0	0	0	0	0	200.964	65.8323	0	199.607	0	0	281.973	267.312	0	91.9698	0	0	50.9853	0	0	0	63.8024	162.833	66.3023	0	51.7375	0	0	0	0	0	159.118	0	0	0
		75	505.66	169.496	52.8812	67.2908	40.7384	0	84.9992	117.68	0	0	0	0	0	0	58.9926	0	0	188.06	111.489	0	227.204	0	0	224.401	212.297	0	186.451	0	0	62.9009	0	0	0	161.347	194.653	51.1931	0	47.5087	0	0	0	0	0	223.86	0	0	0
		76	509.52	176.469	81.5629	111.724	91.0954	0	88.0574	84.5966	0	0	0	0	0	0	54.7086	0	41.3906	188.837	133.295	0	206.745	0	0	257.023	292.551	0	170.059	0	0	174.985	0	0	0	130.619	122.679	29.3818	0	56.5522	0	0	0	0	0	119.575	0	0	0
		77	513.38	207.611	80.6938	114.522	23.2104	20.074	120.416	31.977	0	0	0	0	0	0	0	0	0	178.519	90.9671	0	166.189	0	0	337.58	272.022	0	170.735	0	0	104.321	0	0	0	131.327	247.039	94.9741	0	68.4318	0	0	0	0	0	169.96	0	0	0
		78	517.24	121.107	92.696	128.271	67.7824	0	128.526	66.6235	0	0	0	0	0	29.9922	51.0707	0	44.5275	291.923	54.9111	0	232.429	0	0	274.34	243.241	0	130.3	0	0	72.9378	0	0	0	107.544	206.949	93.2602	0	30.0785	0	0	0	0	0	206.591	0	0	0
		79	521.1	93.3268	99.3934	153.554	64.4105	0	167.029	85.2161	0	0	0	0	0	0	51.5154	0	0	230.576	138.251	0	191.378	0	0	245.743	273	0	166.623	0	0	102.687	0	0	0	153.344	140.315	87.7719	0	69.2189	0	0	0	0	0	168.969	0	0	0
		80	524.96	132.269	83.3528	131.355	107.874	0	112.988	101.235	0	0	0	0	0	0	48.7912	0	37.3916	233.662	124.777	0	191.221	0	0	275.346	261.671	0	212.948	0	20.3861	60.9748	0	0	0	137.408	130.611	93.3443	0	101.438	0	0	0	0	0	151.591	0	17.4572	0
		81	528.82	109.354	97.0738	153.232	46.5746	28.0373	128.19	100.502	0	0	0	0	46.6695	0	0	0	32.8988	195.424	104.182	0	250.926	0	0	199.213	217.742	0	138.034	0	85.9662	151.692	0	0	0	122.601	208.389	107.309	0	72.8879	0	0	0	0	0	133.675	0	0	0
		82	532.68	210.181	113.783	167.67	37.4687	25.6933	125.453	82.4531	0	0	0	0	0	0	98.5041	0	79.4693	245.7	104.268	0	222.725	0	0	230.172	296.566	0	241.249	0	64.77	87.8778	0	0	0	87.3035	176.505	83.6363	0	56.7749	0	0	0	0	0	148.506	0	0	0
		83	536.54	136.475	106.934	129.568	78.7702	62.5667	99.8528	94.4433	0	0	0	0	42.5839	0	74.0187	0	113.809	253.203	115.67	0	290.134	0	0	233.88	257.904	0	205.289	0	107.124	51.749	0	0	0	103.586	144.766	129.808	0	71.6687	55.5994	0	0	0	0	183.539	0	0	0
		84	540.4	84.7896	105.459	150.51	124.738	49.1114	156.021	136.369	0	0	0	0	0	0	55.4673	0	81.0966	251.295	162.408	0	305.293	0	0	202.765	223.437	0	144.299	0	61.5658	82.9407	0	0	0	120.606	185.802	124.513	0	105.107	54.5647	0	0	0	0	153.237	0	0	0
		85	544.26	167.926	98.6913	111.568	55.9391	0	158.315	124.455	0	0	0	0	51.6176	0	45.1643	0	62.0938	270.959	164.71	0	348.862	0	0	219.582	210.226	0	179.394	0	81.3336	84.9822	0	0	0	141.351	201.571	127.462	0	70.0874	62.7683	0	0	0	0	125.91	0	37.1172	0
		86	548.12	131.658	34.0327	224.413	153.497	40.4945	183.426	120.806	0	0	0	0	57.0672	0	28.7597	0	108.164	162.583	142.642	0	402.321	0	0	88.7798	220.817	0	235.726	0	73.2478	47.2788	0	0	0	53.6158	173.87	112.721	0	66.8164	66.4328	0	0	0	0	107.47	0	17.5766	0
		87	551.98	131.855	130.415	177.228	75.8254	43.7282	168.193	163.071	0	0	0	0	64.8301	0	55.1929	0	94.4694	195.178	165.631	0	372.254	19.9574	0	149.887	178.033	0	178.681	0	91.6571	75.694	0	22.6203	0	146.196	146.6	67.8413	0	98.8527	89.44	0	0	0	0	100.056	0	60.3532	0
		88	555.84	96.0465	90.1518	189.045	65.9011	0	120.007	100.047	0	0	0	0	85.099	0	71.8889	0	116.324	245.071	170.879	0	383.358	26.443	0	249.724	269.417	0	177.735	0	137.628	23.0786	0	0	0	158.442	152.928	98.3815	0	81.9293	111.543	0	0	0	0	176.255	0	62.0653	0
		89	559.7	158.955	98.6745	133.623	82.0821	62.0286	213.787	59.7558	0	0	0	0	87.7909	0	46.5823	0	84.9562	230.318	199.347	0	325.803	0	0	151.435	239.422	0	206.029	0	145.255	54.1877	0	0	0	104.954	178.162	104.574	0	94.5905	121.682	0	0	0	0	180.426	0	0	0
		90	563.56	112.92	99.1164	196.29	95.3477	40.9821	134.801	124.827	0	0	0	0	138.644	0	95.6945	0	111.683	263.405	189.801	0	371.412	48.6713	0	134.009	218.166	0	210.844	0	146.546	65.5558	0	0	0	97.139	190.117	132.685	0	124.592	96.1604	0	0	0	0	97.1916	0	56.8919	0
		91	567.42	137.985	81.0488	153.547	81.5286	65.9796	171.775	116.089	0	0	0	0	126.583	0	62.2783	0	155.531	266.79	140.513	0	382.406	46.7906	0	141.091	224.481	0	186.113	0	210.015	65.8877	0	0	0	114.407	163.989	152.481	0	96.0015	65.8979	0	0	0	0	163.054	0	83.3964	0
		92	571.28	119.78	67.0349	209.07	123.828	82.2068	129.997	94.8222	0	0	0	0	131.545	0	94.9423	0	180.895	285.002	170.924	0	362.39	67.0982	0	229.566	196.501	0	184.277	0	185.825	54.7986	0	0	0	115.335	120.48	157.984	0	47.5409	90.0494	0	0	0	0	149.533	0	41.7151	0
		93	575.14	107.288	87.5745	219.37	100.065	83.7677	122.963	117.542	0	0	0	0	97.1802	0	69.8465	0	164.779	278.11	142.198	0	345.51	141.848	0	97.8647	199.033	0	243.725	0	246.946	27.3145	0	0	0	109.64	225.658	178.002	0	102.597	80.8454	0	0	0	0	117.46	0	47.6755	0
		94	579	110.422	91.4238	174.11	113.199	44.8469	134.632	179.572	0	0	0	0	123.659	0	55.1584	0	129.96	289.464	234.277	0	389.164	66.1763	0	157.679	212.534	0	225.908	0	187.709	0	0	0	0	96.9434	123.331	161.458	0	114.029	125.597	0	0	0	0	138.063	0	0	0
		95	582.86	89.9283	82.4943	178.154	89.4684	86.0193	136.709	67.9062	0	0	0	0	121.117	0	52.4175	0	141.183	261.192	234.041	0	325.537	123.549	0	180.891	177.091	0	253.618	0	222.698	0	0	0	0	64.619	160.993	245.749	0	184.695	88.349	0	0	0	0	107.142	0	65.6353	0
		96	586.72	103.485	84.1522	271.801	128.85	74.9734	126.246	112.898	0	0	0	0	166.749	0	73.801	0	123.591	175.081	146.89	0	440.648	155.828	0	208.751	186.281	0	209.139	0	231.953	60.6077	0	0	0	75.824	137.194	211.057	0	122.894	218.02	0	0	0	0	111.718	0	36.6387	0
		97	590.58	112.448	72.6475	222.508	115.583	39.8889	123.905	139.653	0	0	0	0	188.966	0	31.8669	0	137.012	245.639	182.721	0	334.901	128.541	0	144.739	203.183	0	175.799	0	262.102	33.1131	0	0	0	112.232	196.215	196.193	0	134.647	124.862	0	0	0	0	174.287	0	50.0469	0
		98	594.44	101.778	93.8354	255.619	118.614	22.2291	134.676	94.6012	0	0	0	0	158.032	0	111.021	0	174.744	209.12	200.493	0	347.307	149.983	0	158.631	267.334	0	210.243	0	205.626	24.2033	0	0	0	91.466	203.505	295.833	0	136.457	207.544	0	0	0	0	142.366	0	0	0
		99	598.3	73.8768	113.503	195.592	82.2173	30.7078	78.9096	31.41	0	0	0	0	174.112	0	0	0	136.807	221.19	234.819	0	391.507	149.529	0	203.846	326.973	0	279.598	0	311.818	35.2405	0	0	0	95.3249	116.743	195.07	0	168.802	230.019	0	0	0	0	116.013	0	21.0554	0
		100	602.16	91.7225	109.81	218.999	125.614	74.2693	104.116	113.847	0	0	0	0	160.942	0	52.2737	0	150.272	246.691	223.058	0	380.357	209.988	0	152.371	232.203	0	273.318	0	292.34	0	0	0	0	139.247	125.162	230.024	0	139.717	240.444	0	0	0	0	147.07	0	0	0
		101	606.02	109.16	138.186	260.611	135.076	44.2511	184.033	138.379	0	0	0	0	221.174	0	92.3007	0	131.32	231.227	187.596	0	376.078	176.856	0	158.306	234.447	0	318.573	0	279.315	0	0	0	0	98.2612	194.286	277.834	0	155.156	235.494	0	0	0	0	101.57	0	37.8437	0
		102	609.88	130.538	57.585	238.613	135.012	49.1646	111.353	155.531	0	0	0	0	259.277	0	64.6958	0	158.445	311.354	260.861	0	343.373	193.699	0	183.673	277.367	0	224.248	0	353.292	0	0	0	0	117.077	106.438	317.032	0	158.633	219.584	0	0	0	0	151	0	0	0
		103	613.74	59.4962	87.6464	276.047	202.955	23.5516	114.823	142.739	0	0	0	0	243.612	0	24.2544	0	125.392	228.736	292.714	0	428.601	196.353	0	158.453	264.285	0	251.965	0	326.053	0	0	0	0	98.7311	139.391	281.075	0	179.28	242.311	0	38.7909	0	0	181.534	0	38.3679	0
		104	617.6	86.0588	105.835	227.346	121.765	41.419	84.4268	138.929	0	0	0	0	208.24	0	28.2624	0	72.8172	305.93	178.305	0	458.599	171.229	0	167.854	247.652	0	241.329	0	282.195	0	0	0	0	113.213	150.204	266.312	0	182.884	237.424	0	26.6008	0	0	185.043	0	0	0
		105	621.46	83.2451	103.754	244.118	171.125	41.6998	73.1555	148.344	0	0	0	0	292.202	0	61.3573	0	120.372	321.568	208.713	0	374.668	220.382	0	113.061	256.38	0	179.418	0	284.425	0	0	0	0	84.9771	161.291	276.579	0	155.61	247.223	0	62.9746	0	0	191.241	0	0	0
		106	625.32	154.201	69.986	262.876	115.548	71.8274	124.304	94.8366	0	0	0	0	232.116	0	36.3306	0	155.547	297.053	243	0	364.719	275.374	0	165.794	271.21	0	316.151	0	252.841	26.9733	0	18.013	0	51.8285	195.804	304.919	0	208.77	274.361	0	0	0	18.0085	199.358	0	37.8146	0
		107	629.18	86.5227	117.912	211.422	119.223	72.4665	134.561	107.91	0	0	0	0	361.777	0	0	0	186.83	163.13	231.905	0	436.317	266.021	0	118.079	202.658	0	341.15	0	201.104	0	0	0	0	89.8933	141.179	250.001	0	239.586	274.785	0	45.5981	0	0	152.648	0	53.655	0
		108	633.04	41.2288	93.4659	253.803	111.04	49.6786	150.996	122.749	24.7446	0	0	0	278.493	0	0	0	138.395	246.452	186.082	0	457.39	179.807	0	115.283	334.181	0	251.56	0	267.391	62.8662	0	32.4972	0	128.734	215.443	340.28	0	192.434	257.483	0	0	0	0	231.633	0	60.6836	0
		109	636.9	93.6768	73.8079	228.054	93.6171	46.3355	116.693	172.416	27.2646	0	0	0	325.581	0	64.5173	0	124.226	250.979	287.666	0	459.408	261.857	0	147.643	306.298	0	301.471	0	266.927	61.0728	0	43.8434	0	120.6	204.588	319.693	0	150.149	275.05	0	0	0	0	265.021	0	0	0
		110	640.76	82.1913	63.4467	184.583	110.79	0	71.6311	137.797	0	0	0	0	242.825	0	48.4509	0	139.099	258	232.395	0	367.238	160.412	0	126.337	283.903	0	243.718	0	241.038	0	0	57.2154	0	107.83	148.427	290.597	0	251.064	328.04	0	58.9392	0	0	138.531	0	17.9597	0
		111	644.62	101.614	75.2284	235.558	49.396	18.2089	72.7076	152.867	0	0	0	0	221.487	0	23.6378	0	128.129	277.375	218.453	0	448.08	199.095	0	115.398	239.175	0	248.305	0	314.238	37.8095	0	53.6908	0	83.2166	177.496	236.666	0	243.02	284.942	0	88.2176	0	0	167.83	0	0	0
		112	648.48	84.5959	81.2781	203.61	128.449	0	120.416	140.615	31.7777	0	0	0	251.095	0	60.903	0	138.607	240.031	242.062	0	483.08	237.447	0	145.933	273.389	0	232.295	0	202.904	31.3451	0	40.0481	0	112.771	152.989	257.977	0	202.302	267.007	24.7548	49.0126	0	0	226.505	0	33.7183	0
		113	652.34	42.0202	90.2523	190.608	113.371	44.7423	125.103	187.066	33.7289	0	0	0	249.41	0	31.5356	0	109.587	185.154	231.98	0	407.129	290.615	0	186.243	321.737	0	250.064	0	217.625	73.3371	0	128.341	0	123.916	134.244	256.271	0	218.262	310.108	0	44.9662	0	0	144.274	0	22.7401	0
		114	656.2	89.5213	72.4074	214.772	114.663	0	154.5	189.477	59.3132	0	0	0	254.147	0	55.9065	0	149.167	244.161	277.56	0	361.24	235.798	0	146.714	236.257	0	228.448	0	245.656	95.2216	0	98.9654	0	138.725	141.703	300.927	0	234.796	241.169	27.4931	122.762	0	0	219.846	0	30.6894	0
		115	660.06	64.8158	81.2792	209.646	145.292	0	140.474	87.6614	58.0527	0	0	0	248.493	0	43.1275	0	191.136	266.301	260.611	0	423.565	241.257	0	158.769	233.516	0	182.62	0	323.905	88.7276	0	101.668	0	115.519	135.349	308.802	0	279.767	258.73	21.0932	95.9764	0	41.2909	188.264	0	0	0
		116	663.92	60.6501	71.2864	247.549	101.706	0	126.119	143.845	51.5181	0	0	0	282.251	0	44.4211	0	150.85	242.66	269.827	0	353.99	266.008	0	176.824	282.235	0	210.288	0	282.747	104.463	0	113.777	0	106.845	113.898	259.079	0	173.133	260.423	0	57.0236	0	0	208.376	0	26.6454	0
		117	667.78	97.6012	82.1935	231.879	99.5899	0	161.953	147.869	69.6368	0	0	0	293.164	0	67.8786	0	86.0459	212.082	271.356	0	385.785	235.409	0	108.347	253.332	0	238.065	0	216.746	111.623	0	103.91	0	63.2878	94.2464	316.014	0	262.486	270.935	0	117.049	0	56.7042	215.587	0	26.6704	0
		118	671.64	103.986	93.3885	233.903	76.622	18.4556	145.837	131.986	63.7391	0	0	0	242.847	0	53.9827	0	81.0475	188.167	257.184	0	420.372	255.047	0	131.404	312.522	0	247.438	0	244.496	135.651	0	191.75	0	150.326	124.826	272.936	0	276.439	252.258	0	146.008	0	64.2791	151.295	0	0	0
		119	675.5	96.5677	107.405	176.196	58.7321	0	129.481	133.629	71.5453	0	0	0	351.38	0	0	0	74.9935	291.352	308.147	0	402.592	232.125	0	126.369	175.424	0	214.137	0	219.763	88.4833	0	157.352	0	111.947	115.286	309.627	0	236.031	233.617	30.5955	155.383	0	25.1052	170.714	0	0	0
		120	679.36	173.111	123.302	233.377	72.8822	0	170.859	183.386	81.7964	0	0	0	313.599	0	0	0	99.0065	200.532	279.094	0	451.266	196.299	0	153.208	257.251	0	241.756	0	222.562	119.636	0	166.37	0	84.9603	146.312	268.595	0	279.95	238.353	49.5426	241.479	0	65.5961	253.478	0	63.1226	0
		121	683.22	152.883	53.4448	166.5	77.7018	0	154.587	71.8392	94.0382	0	0	27.029	268.341	18.8418	68.0377	0	97.8736	277.611	291.666	0	406.431	203.891	0	106.362	211.192	0	265.24	0	177.614	146.814	0	186.75	0	204.24	186.035	298.954	0	198.629	149.303	0	158.89	0	51.5839	275.758	0	0	0
		122	687.08	83.9779	95.0685	156.378	42.4417	0	175.348	178.976	80.0602	0	0	19.6272	342.841	0	19.7657	0	120	170.708	309.638	0	291.948	240.63	0	152.512	252.311	0	222.551	0	218.7	129.875	0	200.004	0	128.357	120.138	260.614	0	228.923	270.192	0	191.331	0	55.4304	221.653	0	21.0234	0
		123	690.94	96.1694	87.5915	140.681	109.639	0	185.978	149.154	66.1509	0	0	0	271.692	0	24.8361	0	102.322	185.708	250.988	0	309.135	208.709	0	84.4931	244.064	0	277.504	20.8924	221.256	117.627	0	124.305	0	194.717	67.3196	207.481	0	250.82	192.95	20.3065	138.149	0	105.115	201.92	0	0	0
		124	694.8	69.1011	104.801	162.831	105.572	0	261.883	158.204	89.6595	0	0	0	275.72	0	0	0	145.97	186.96	201.927	0	390.462	200.163	0	110.215	230.052	0	157.753	0	164.06	130.076	0	130.811	0	80.4185	81.6063	355.92	0	219.767	235.435	0	198.377	0	82.2123	172.409	0	76.2484	0
		125	698.66	142.839	74.3443	174.534	87.9786	0	156.703	112.807	62.1568	0	0	27.2111	448.284	0	0	0	142.924	224.586	289.487	0	326.141	233.116	0	128.262	256.321	0	185.646	0	283.022	111.091	0	196.567	0	91.4661	64.0343	285.223	0	200.093	199.458	24.3452	183.215	0	66.3528	224.06	0	0	0
		126	702.52	151.613	126.308	137.47	0	0	152.54	162.831	101.955	0	0	0	321.345	0	70.6272	0	120.992	167.866	284.836	0	361.732	284.411	0	82.1099	263.52	0	172.098	0	206.895	180.856	0	65.5609	0	154.066	126.112	288.528	0	298.465	251.226	0	230.929	0	100.625	251.348	0	0	0
		127	706.38	207.878	123.153	168.23	74.6188	0	160.18	157.157	82.1769	0	0	0	286.709	0	46.9085	0	191.581	197.296	221.72	0	369.419	135.137	0	62.6304	224.754	0	231.675	27.5779	255.895	103.559	0	129.844	0	86.1077	98.4363	278.511	0	262.317	207.333	42.0236	182.699	0	107.287	249.227	0	67.6325	0
		128	710.24	231.899	118.349	127.168	75.2569	0	136.956	162.392	60.2974	0	0	39.6421	191.038	0	56.1807	0	213.761	265.279	216.7	0	346.391	162.536	0	79.3289	246.022	0	150.443	0	205.504	168.224	0	123.178	0	90.7039	58.5005	327.676	0	170.065	76.6474	55.5021	144.797	0	103.252	176.185	0	41.8095	0
		129	714.1	176.141	97.0827	47.9978	104.863	24.1392	140.846	112.153	57.7079	0	0	0	305.615	0	64.727	0	301.707	181.759	223.229	0	336.983	193.928	0	125.311	260.705	0	150.968	19.5673	273.631	105.22	0	202.971	0	160.409	58.2721	189.632	0	216.003	233.372	68.7816	208.109	0	84.0076	291.053	0	0	0
		130	717.96	185.417	133.648	159.638	82.5228	0	120.082	120.449	87.9654	0	0	22.349	204.631	0	35.0419	16.3661	189.715	279.335	210.577	0	356.753	186.576	0	112.827	277.178	0	138.84	24.0436	126.518	173.318	0	77.6638	0	71.1952	156.404	357.568	0	197.553	208.925	83.8258	192.398	0	108.603	217.983	0	53.8085	0
		131	721.82	208.296	134.347	120.499	0	0	133.525	108.373	108.232	0	0	58.2951	245.327	0	49.5945	0	169.926	152.63	216.472	0	263.257	105.624	0	57.3214	226.661	0	96.1706	35.2349	242.807	181.182	0	159.447	0	70.4851	93.4041	307.126	31.032	249.093	211.377	94.9356	206.434	0	46.5129	240.311	0	101.823	0
		132	725.68	213.422	94.7882	123.9	62.0436	0	103.023	164.831	71.2973	0	0	66.216	307.756	0	27.1604	0	199.811	126.099	192.485	0	364.82	185.859	0	79.3236	238.591	0	223.101	43.9869	167.502	154.553	0	178.321	0	78.28	71.2569	227.261	24.8218	224.094	197.219	75.5781	162.955	0	76.6073	299.935	0	41.5028	0
		133	729.54	213.112	139.897	149.123	99.8473	0	168.087	58.7944	102.814	0	0	56.9005	267.847	0	56.9884	0	237.982	177.111	169.153	0	258.962	289.781	0	114.985	209.784	0	169.55	91.2441	226.139	206.803	0	130.629	0	105.548	65.2924	280.253	18.9783	238.228	163.108	67.8229	262.548	0	44.8397	143.63	0	72.5136	0
		134	733.4	255.857	164.338	167.186	101.194	0	136.437	120.146	80.6242	0	0	0	239.763	0	25.8822	0	263.95	187.326	205.356	0	303.064	214.47	0	113.63	261.862	0	136.373	130.643	291.524	221.23	0	104.455	0	27.8392	86.5385	263.877	0	216.963	141.649	75.792	198.953	0	97.8814	181.735	0	104.952	0
		135	737.26	226.469	123.054	168.72	106.885	0	174.34	129.062	69.9756	0	0	102.115	239.885	0	0	0	339.42	175.377	221.182	0	253.637	246.236	0	107.946	301.471	0	152.846	56.1897	246.562	146.855	0	96.5298	0	38.8843	47.787	294.087	34.6625	218.357	169.062	66.0929	223.091	0	29.5888	157.467	0	52.213	0
		136	741.12	251.847	136.848	195.814	136.567	27.7532	167.254	108.819	42.9594	0	0	52.0691	194.778	0	20.5095	0	249.377	98.9818	178.304	0	299.243	107.909	0	108.256	373.366	0	56.0619	91.6435	227.348	265.374	0	84.1019	0	19.1473	53.4715	183.092	35.3888	216.214	109.553	93.8429	184.393	0	53.1324	280.869	0	0	24.9541
		137	744.98	237.933	156.815	184.065	78.2314	50.607	158.505	150.193	110.034	0	0	42.2307	189.644	0	19.2139	0	304.488	159.972	206.883	0	311.206	217.319	0	88.7247	300.457	18.3209	111.843	48.4704	283.062	240.458	0	124.871	0	0	27.96	264.309	28.8667	191.543	70.5977	33.2434	179.949	0	87.7019	141.31	0	54.8869	0
		138	748.84	220.276	129.193	182.114	80.3979	66.7225	186.25	80.0695	35.709	0	0	45.5857	285.964	0	20.7596	0	262.4	209.601	136.598	0	215.613	181.631	0	122.108	353.391	0	75.4989	144.365	292.224	161.327	0	112.582	0	74.5298	0	234.975	70.7814	264.46	172.242	53.1325	233.714	0	80.0208	129.334	0	72.1848	0
		139	752.7	269.55	175.596	195.185	92.7349	30.0774	196.448	138.976	49.0379	0	0	41.3124	193.092	0	0	0	304.822	236.742	149.413	0	292.701	158.946	0	95.3458	344.481	0	105.736	248.628	232.242	190.106	0	85.9733	0	61.3547	55.8456	224.758	43.9711	201.242	142.17	117.376	216.407	0	35.2596	156.654	0	65.96	0
		140	756.56	213.795	140.913	148.912	198.843	34.3356	121.936	128.678	51.2401	0	0	127.489	196.219	0	0	0	296.623	178.555	197.816	0	96.6043	172.013	0	56.9163	336.005	0	73.6824	198.302	224.703	242.587	0	70.9326	0	39.4462	50.5019	164.958	48.1778	239.758	81.5089	71.6425	190.444	0	75.6516	154.822	0	67.6418	36.2331
		141	760.42	291.359	138.88	262.836	116.033	79.5024	213.29	120.977	60.6721	0	0	89.2406	252.926	0	0	0	420.652	242.826	189.789	0	283.672	122.397	0	70.3056	394.195	0	83.5141	179.518	319.552	174.181	0	96.3661	0	58.4901	20.5474	188.837	62.3772	217.21	104.055	78.2852	227.933	0	108.257	192.938	0	100.18	0
		142	764.28	298.204	170.628	188.697	181.772	83.9704	161.982	146.957	73.0546	0	0	65.3845	226.726	0	0	0	354.081	179.8	108.837	0	163.435	172.056	0	135.414	417.436	0	95.7052	183.047	270.389	215.023	0	68.4143	0	86.8914	0	215.662	49.7549	186.102	112.727	60.1321	196.408	0	52.6205	227.633	0	86.3166	35.122
		143	768.14	294.756	127.717	174.318	123.515	0	159.218	144.671	21.4033	0	0	91.5126	226.797	0	0	0	328.777	280.473	144.733	0	152.742	169.94	0	124.892	384.235	0	96.3794	230.496	247.171	166.915	0	98.7244	0	64.6882	22.9996	256.82	46.3308	176.392	74.912	74.6608	139.538	0	73.4954	167.233	0	47.5239	45.761
		144	772	242.262	119.952	214.142	147.859	53.3067	152.826	167.231	57.2268	0	0	56.224	217.609	0	0	0	312.086	227.395	132.102	0	174.254	187.527	0	86.009	322.127	0	118.226	249.264	177.084	200.836	0	116.821	0	93.072	31.624	187.428	64.8874	159.38	85.4942	92.0572	135.681	0	71.5704	229.733	0	33.3264	53.1801
		145	775.86	275.385	169.385	149.459	174.466	59.5134	184.472	186.372	70.8385	0	0	48.537	203.27	36.1941	0	0	313.431	185.154	69.1545	0	92.6924	167.313	0	86.6327	389.038	0	116.032	222.947	295.88	226.08	0	82.3151	0	47.7933	39.6308	234.464	76.7246	150.468	146.367	49.8495	137.831	0	77.5193	219.124	0	56.5176	81.0906
		146	779.72	297.371	85.1734	206.537	88.4279	154.352	179.002	153.073	37.6548	0	0	73.1262	222.792	34.7148	0	0	280.107	174.698	137.906	0	211.809	209.398	0	53.9888	375.491	0	45.6621	224.195	219.146	194.487	0	102.507	0	80.1235	32.2936	215.896	109.811	149.481	93.4775	77.8812	119.369	0	72.0833	161.075	0	42.6985	62.3142
		147	783.58	345.47	127.725	231.365	158.622	135.493	192.793	162.638	50.7817	0	0	114.128	184.737	37.0399	0	0	302.566	260.824	165.385	0	206.805	174.082	0	66.766	364.502	0	102.98	281.964	282.088	219.793	0	141.29	0	92.9241	0	272.837	42.5544	136.723	122.805	153.102	110.751	0	66.1553	276.536	0	57.6564	101.633
		148	787.44	270.451	91.1827	199.92	121.072	179.05	170.688	120.45	48.2775	0	0	129.05	280.478	0	0	0	277.506	223.904	125.437	0	275.305	172.604	0	36.7065	367.498	0	159.639	299.708	292.192	244.578	0	171.485	0	126.679	30.454	150.023	117.615	124.544	81.1007	98.7703	89.6845	0	32.4514	212.836	0	0	51.9554
		149	791.3	343.156	150.222	178.673	131.381	104.196	206.975	159.354	0	0	0	91.3599	194.423	32.1701	0	0	369.035	266.667	160.675	0	272.143	236.708	0	72.2629	426.303	0	115.068	286.69	259.134	192.731	0	177.854	0	65.6517	47.1191	160.525	89.4003	197.994	75.8778	46.6966	140.293	0	52.1794	221.415	0	59.5075	152.087
		150	795.16	231.345	53.07	210.714	145.078	172.761	69.2178	101.176	0	0	0	93.0181	185.966	36.3098	0	0	347.471	175.413	218.532	0	276.232	245.196	0	87.3079	425.687	0	115.309	273.686	282.229	253.855	0	159.365	0	117.84	92.6447	197.24	104.001	153.859	0	148.273	161.593	0	52.5778	266.906	0	0	112.952
		151	799.02	298.927	42.4491	211.322	156.988	164.309	161.465	57.3016	65.2195	0	0	52.2273	112.57	42.8623	0	0	295.234	194.65	148.718	0	280.618	184.947	41.2128	0	413.333	0	108.227	268.147	260.651	224.204	0	130.915	0	74.3975	0	188.347	87.2005	164.447	66.0368	60.526	158.718	0	68.4729	185.016	0	37.3211	127.73
		152	802.88	353.096	56.2228	209.549	171.337	168.135	196.901	115.836	0	0	0	168.066	144.127	96.9515	0	0	427.419	162.381	63.8978	0	207.99	199.409	32.9643	130.566	415.622	0	146.07	271.222	259.612	186.32	0	167.843	0	70.6033	48.8536	157.874	141.587	186.359	26.4551	97.0947	168.585	0	81.1946	235.826	0	100.556	138.16
		153	806.74	306.187	121.994	182.916	155.147	204.663	206.493	102.861	0	0	0	118.808	150.95	44.8387	0	0	303.964	128.288	178.203	0	323.095	164.602	0	162.832	331.694	0	61.1905	281.397	259.824	185.463	0	167.686	0	36.4661	68.2502	180.345	86.6525	156.516	50.7897	99.9589	209.816	0	50.2033	251.055	0	58.3368	105.694
		154	810.6	334.322	133.842	201.519	209.856	123.492	254.465	87.6707	0	0	0	114.485	102.375	42.9106	0	0	326.116	173.616	181.003	0	263.599	188.097	52.4793	88.8079	434.69	0	142.611	250.405	335.454	222.766	0	174.689	0	48.5221	0	129.245	75.1537	141.492	78.5379	36.994	162.767	0	80.1525	316.822	0	60.9492	178.519
		155	814.46	272.137	94.6394	169.299	153.037	135.205	213.164	73.2116	0	0	0	86.1191	165.44	40.3116	0	0	359.371	198.104	133.055	0	278.593	232.836	24.9827	113.514	351.909	0	193.771	330.88	286.456	237.436	0	186.161	0	71.4871	53.0126	194.637	83.5327	128.099	27.3766	106.804	64.6825	0	105.363	214.08	0	0	117.812
		156	818.32	278.996	129.064	164.553	165.097	206.992	223.525	105.102	0	0	0	164.004	227.866	83.7236	0	0	353.774	219.449	224.503	0	170.211	239.751	0	118.615	316.729	0	161.159	337.285	385.259	252.628	0	124.151	0	96.1578	0	184.031	34.4863	170.493	23.5857	107.611	59.0257	0	82.1439	236.952	0	42.8072	130.856
		157	822.18	310.523	122.864	180.263	152.183	103.877	311.295	70.4098	0	0	0	139.267	203.178	53.9215	0	0	313.791	182.446	237.383	0	294.109	143.927	59.3213	93.9978	399.218	0	143.671	324.376	412.959	195.464	0	64.2078	0	34.6972	27.501	253.275	84.4114	135.818	0	67.6849	111.343	0	106.203	256.658	0	81.8002	156.302
		158	826.04	413.469	86.536	225.298	115.195	161.858	223.813	80.0994	0	0	0	130.394	206.198	88.9	0	0	369.622	228.494	208.631	0	268.761	149.807	74.1074	96.9246	314.787	0	97.2176	323.289	355.198	166.681	0	104.336	0	44.1687	49.2485	214.011	92.1903	153.817	25.2396	162.471	77.9063	0	29.2921	268.611	0	26.7763	119.986
		159	829.9	284.091	79.2043	152.588	144.763	123.438	204.507	124.564	0	0	0	93.7712	142.946	44.6327	0	0	391.017	234.429	140.41	0	248.047	140.253	26.9159	149.027	337.856	0	220.591	325.905	378.298	214.811	0	111.684	51.1512	72.156	0	261.876	84.6188	139.184	0	122.278	91.8471	0	49.4661	240.142	0	48.6219	107.716
		160	833.76	377.765	88.7457	230.313	160.299	156.089	203.29	105.705	0	0	0	160.79	209.248	111.878	0	0	414.742	205.882	172.862	0	261.635	216.005	29.1218	112.25	363.071	0	210.275	305.592	370.169	188.09	0	89.1252	0	75.1309	21.7461	197.599	86.6171	152.646	0	103.106	106.906	0	57.9586	241.823	0	57.431	87.6953
		161	837.62	285.937	155.602	241.653	185.114	189.573	214.539	97.0793	0	0	0	116.053	179.633	128.834	0	0	325.608	228.141	130.179	0	272.077	151.626	73.6858	74.1146	395.671	0	207.68	361.366	347.703	144.556	0	95.8971	54.1082	58.8425	0	254.063	86.0681	130.629	0	96.3695	73.0453	0	84.9917	296.485	0	48.2592	91.0939
		162	841.48	312.779	94.3503	208.572	137.18	175.534	212.148	126.414	0	0	0	153.612	213.782	67.4602	0	0	417.19	135.461	184.495	0	279.733	176.523	46.3329	200.312	417.346	0	115.098	335.336	456.906	266.74	0	134.945	0	48.4772	19.0866	237.813	123.732	158.205	0	119.199	68.888	0	66.1654	300.969	0	73.8908	86.9432
		163	845.34	281.404	139.341	148.51	236.525	167.667	333.844	164.896	0	0	0	216.143	322.13	114.79	25.7155	0	361.458	176.239	222.375	0	273.837	227.417	57.4648	45.0505	380.821	0	160.906	349.258	388.914	170.219	0	90.8092	39.7607	36.8056	0	244.77	134.48	161.315	0	130.807	74.5142	0	25.723	227.849	0	110.297	46.924
		164	849.2	318.168	102.874	226.315	73.7941	210.772	242.291	147.092	21.9617	0	0	211.767	265.254	62.0076	0	0	431.457	192.11	186.365	0	310.517	180.773	0	94.357	387.121	0	238.609	373.77	411.014	198.166	0	48.8074	91.8122	31.2072	0	292.776	93.5657	134.956	0	112.216	97.2185	26.5289	79.857	306.163	0	29.3259	63.1655
		165	853.06	306.896	135.019	233.143	133.955	209.774	239.462	186.754	0	0	0	177.788	238.366	85.7941	37.0229	0	281.71	173.24	162.998	0	282.873	128.056	31.9577	194.88	388.051	0	277.524	379.479	327.453	213.802	0	65.7081	51.1751	51.4842	0	322.077	134.319	193.455	0	141.29	119.356	0	55.1825	314.858	0	46.8304	51.1503
		166	856.92	289.419	140.367	189.264	154.532	142.054	210.799	130.261	0	0	0	242.915	191.141	110.755	59.2642	0	297.627	193.091	227.141	0	344.932	132.049	82.7727	99.9833	403.577	0	225.391	374.393	304.556	248.316	0	113.825	53.3622	45.693	0	256.747	128.841	179.742	0	125.109	96.3475	46.4463	92.9807	301.22	0	0	123.647
		167	860.78	408.814	128.529	214.99	103.581	172.418	240.984	195.775	0	0	0	218.403	182.072	131.287	52.284	0	325.614	192.577	265.3	0	325.306	148.922	44.0349	114.686	318.348	0	303.68	354.067	355.891	146.548	0	127.169	38.8655	0	0	299.531	93.4468	213.264	0	147.903	91.3887	0	46.0827	270.27	0	147.395	46.6538
		168	864.64	352.311	131.864	203.262	113.226	175.625	306.903	174.692	0	0	0	248.309	208.63	68.8812	0	0	278.181	147.955	252.321	0	350.978	52.4147	58.1539	104.119	350.819	0	264.145	369.76	361.632	165.699	0	31.0575	85.4283	86.4483	30.6674	248.025	129.561	192.05	0	171.242	130.91	25.6907	122.584	199.706	0	56.5925	82.712
		169	868.5	349.081	144.018	206.526	119.222	197.68	266.521	180.515	47.6088	0	0	261.577	188.555	124.617	73.3037	0	241.295	228.538	190.065	0	231.041	197.7	26.8709	56.2819	330.139	0	205.135	368.99	337.773	176.616	0	81.4717	78.1947	49.2515	0	240.562	62.2355	186.171	0	152.748	131.185	0	54.6939	257.848	0	58.955	139.235
		170	872.36	353.222	115.081	230.31	126.775	184.86	192.672	157.695	26.8719	0	0	319.133	229.571	70.9523	57.7699	0	222.811	211.509	164.38	0	315.238	166.011	21.4614	131.309	252.216	0	229.748	431.626	374.185	132.943	0	0	156.413	102.17	0	274.902	125.362	200.23	0	189.131	100.841	0	116.157	237.909	0	88.0288	47.72
		171	876.22	212.213	184.815	222.401	167.813	173.731	189.425	107.688	0	0	0	289.242	186.392	136.875	85.682	0	238.943	197.435	211.304	0	298.451	86.1933	35.042	171.336	341.339	0	259.044	458.677	292.673	192.668	0	27.9519	88.6604	107.96	24.8136	302.83	123.261	160.325	0	172.332	118.611	38.9889	86.8254	266.559	0	58.753	93.0611
		172	880.08	304.425	227.372	222.614	130.619	217.474	303.457	137.392	0	0	0	234.691	236.27	130.954	136.417	0	220.991	210.55	240.21	0	422.517	53.9763	0	126.795	339.388	0	262.399	373.932	373.098	124.288	0	58.5266	128.06	37.9773	36.8494	292.876	118.721	156.321	0	173.337	121.303	0	97.0304	299.678	0	66.2917	122.634
		173	883.94	308.319	116.39	224.769	113.361	208.404	275.335	182.36	31.8539	0	0	294.363	218.172	139.341	111.825	0	245.384	235.858	219.962	0	352.462	81.8746	61.7561	64.7869	341.918	0	247.768	377.892	313.916	217.186	0	66.9337	72.8649	48.1957	44.0489	250.007	115.281	128.176	0	179.124	117.495	23.6064	114.897	306.006	0	83.4171	41.341
		174	887.8	266.67	251.386	170.62	137.532	186.433	189.795	153.096	54.657	0	0	266.4	187.53	111.754	112.669	0	323.965	217.804	256.435	0	256.793	117.596	53.0385	165.289	384.753	0	392.04	430.056	435.911	157.482	0	25.698	92.1548	42.9775	48.8756	283.76	158.931	146.857	0	224.19	89.0281	52.986	85.2052	276.196	0	81.3471	120.694
		175	891.66	301.398	156.991	210.934	136.565	222.259	170.769	127.435	32.0132	0	0	289.387	173.814	174.834	99.1219	0	184.979	188.627	304.695	0	280.696	106.581	0	150.316	436.943	0	334.68	395.175	377.299	133.719	0	48.9601	153.281	123.085	54.9431	231.594	82.6353	208.911	0	172.628	117.523	0	132.8	354.224	0	91.1597	102.665
		176	895.52	319.985	144.452	273.271	63.8878	284.742	236.404	230.281	0	0	0	361.971	275.855	167.639	155.08	0	299.052	143.419	248.693	0	293.232	98.0262	0	176.933	265.708	0	300.957	442.961	390.985	139.074	0	41.9681	83.4173	90.3896	29.902	226.813	169.25	190.971	0	175.289	155.389	35.5131	99.4929	285.233	0	131.573	51.246
		177	899.38	264.987	106.951	232.578	172.58	176.775	341.563	178.12	0	0	0	278.985	222.721	239.263	126.326	0	236.962	179.902	169.311	0	304.365	91.7435	0	180.579	329.524	0	359.336	403.461	341.052	199.225	0	51.8536	68.1464	54.0051	60.7242	387.206	133.236	147.124	0	252.758	116.529	50.9375	75.6886	346.152	0	66.3835	114.325
		178	903.24	244.172	151.04	269.504	160.01	228.965	257.75	152.667	18.1003	0	0	322.94	156.961	150.136	227.207	0	281.932	233.589	328.841	0	206.693	103.458	88.6698	119.46	261.372	0	280.889	328.691	308.399	210.856	0	31.0941	125.607	100.622	95.8979	296.126	237.87	187.558	0	252.327	144.115	0	160.473	316.616	0	76.0998	86.68
		179	907.1	283.961	99.0999	258.569	147.031	197.579	177.43	191.34	58.1455	0	0	307.043	211.231	179.036	190.245	0	273.53	244.623	277.453	0	237.093	43.2163	23.2351	147.793	287.108	0	239.906	344.236	323.289	203.226	0	0	160.003	188.416	0	362.55	166.825	227.985	0	310.396	150.634	61.0637	105.312	291.891	0	88.1493	68.8637
		180	910.96	279.057	128.671	219.468	186.033	348.088	243.398	101.09	89.6239	0	0	300.682	247.396	205.78	218.292	0	280.332	295.82	234.125	0	236.093	0	0	117.054	302.331	0	143.264	472.025	334.565	172.822	0	41.5813	144.239	101.949	101.723	219.158	167.502	184.244	0	256.722	157.862	54.1741	122.927	231.879	0	118.57	82.4628
		181	914.82	204.995	149.179	311.398	159.609	250.381	245.81	204.44	50.2808	0	0	380.132	246.35	118.647	208.912	0	264.224	211.445	303.613	0	244.862	81.2579	83.4731	137.994	287.022	0	190.5	432.077	410.94	180.504	0	26.9239	109.682	80.0133	30.5944	250.449	152.857	145.424	113.037	219.684	141.973	49.9495	147.024	268.266	0	181.213	95.9119
		182	918.68	291.08	136.901	336.544	153.541	337.674	224.586	163.466	58.594	0	0	248.746	178.327	147.555	207.286	0	325.576	263.776	335.051	0	197.834	0	82.7224	168.237	331.898	0	220.615	392.268	349.519	271.819	0	50.0984	166.314	148.609	27.104	233.638	153.075	115.373	35.7409	237.612	148.947	58.8025	168.577	295.694	0	69.6459	24.978
		183	922.54	280.26	98.3122	247.272	175.485	296.345	200.957	147.439	33.6567	0	0	333.819	286.757	147.702	250.19	0	239.304	214.341	265.905	0	241.48	47.7966	59.3432	153.873	317.533	0	239.357	467.565	310.158	193.586	0	118.519	203.407	119.964	42.4878	241.037	121.988	191.88	65.5805	334.549	140.689	59.2172	127.262	312.075	0	90.6483	135.181
		184	926.4	283.075	149.363	228.23	240.673	301.726	273.452	148.311	75.6609	0	0	320.198	191.236	128.478	182.755	0	261.783	236.376	275.373	0	169.252	71.7728	73.027	181.57	313.505	0	152.436	541.315	311.168	328.264	0	109.678	204.453	219.241	60.5428	195.504	147.284	212.368	69.0966	199.949	125.022	131.771	174.617	218.689	0	117.355	72.0713
		185	930.26	247.985	89.4551	333.872	208.12	338.692	159.571	142.788	93.1066	0	0	418.473	195.38	174.53	245.808	0	325.274	294.625	278.272	0	222.179	26.1996	34.6304	219.568	278.17	0	233.374	458.981	255.262	226.313	0	47.4031	128.536	199.685	48.7828	169.363	146.664	170.445	83.5343	284.915	224.264	97.5587	175.342	295.03	0	91.9255	94.2867
		186	934.12	280.412	149.273	325.023	273.499	304.92	181.969	237.174	42.2002	0	0	290.667	222.757	135.801	274.638	0	219.669	235.605	324.14	0	226.115	0	44.8693	279.384	336.117	0	252.256	460.216	375.807	185.889	0	56.828	68.2393	113.742	73.3088	155.195	137.966	175.694	123.987	203.515	222.793	61.3771	198.731	259.669	0	121.49	61.1189
		187	937.98	275.168	138.275	276.335	249.228	342.666	269.402	157.385	90.3573	0	0	251.266	171.711	160.537	248.57	21.6597	217.225	236.521	312.506	0	176.369	0	60.5988	228.818	210.142	0	242.383	498.56	350.589	265.413	0	44.792	164.619	140.029	52.1157	185.041	126.747	116.566	99.1334	164.354	205.224	110.001	162.349	251.745	0	78.2437	75.0569
		188	941.84	271.835	107.796	393.198	238.011	388.066	206.465	141.159	104.483	0	0	252.058	202.034	127.708	264.061	28.0191	264.307	251.509	303.368	0	247.286	0	74.0404	187.523	238.668	0	228.079	323.413	275.094	283.166	0	33.0341	181.401	145.702	61.9358	189.069	164.431	53.4223	141.616	282.244	153.805	75.9728	155.856	228.752	0	88.6509	90.4809
		189	945.7	255.712	118.082	437.908	199.525	237.667	200.917	104.365	100.75	0	0	245.669	227.701	178.542	237.609	0	271.997	315.11	315.016	0	191.389	0	104.607	237.722	405.293	0	281.919	427.719	227.2	255.678	0	69.2525	219.351	165.747	39.4578	118.14	127.237	176.806	88.3369	240.296	160.05	177.499	158.932	226.234	0	84.0642	45.6206
		190	949.56	284.009	159.581	385.496	306.444	229.195	266.071	72.412	100.393	0	0	277.809	265.152	191.994	291.519	53.5474	239.114	304.469	345.62	0	270.224	0	49.612	145.695	319.24	0	233.354	488.794	288.865	195.609	0	82.9663	209.298	260.216	62.8109	179.82	100.077	178.13	65.937	235.031	187.35	122.579	116.574	257.997	0	62.3702	0
		191	953.42	346.194	127.583	286.885	300.53	234.143	317.994	75.8174	147.945	0	0	217.067	240.776	152.281	289.742	28.4634	305.973	310.567	387.072	0	244.126	34.3313	90.0972	185.264	320.4	0	170.223	457.56	290.639	213.342	0	63.7651	146.48	202.439	57.8391	137.042	108.799	183.104	159.238	194.141	147.896	67.3808	175.486	269.802	0	131.62	45.9101
		192	957.28	232.191	190.171	361.104	364.577	308.774	275.902	131.511	168.131	0	0	195.584	243.451	110.667	224.362	43.998	193.837	295.947	247.81	0	195.416	0	97.5126	163.632	258.188	0	195.758	447.642	218.809	248.093	0	46.0283	177.381	197.267	73.5846	106.413	96.5697	163.276	179.286	272.453	119.732	129.176	201.537	231.595	0	95.393	86.8207
		193	961.14	263.769	136.779	457.561	277.348	298.758	282.493	101.954	96.8587	0	0	240.069	205.753	160.633	273.032	34.9158	297.725	352.864	365.707	0	256.902	0	123.792	155.907	283.78	0	198.068	466.916	244.244	210.134	0	73.5444	140.132	211.049	65.4537	97.1192	128.46	100.836	135.939	301.641	158.637	156.458	132.209	210.633	0	99.6701	133.517
		194	965	214.974	140.445	417.619	363.977	288.558	258.098	70.4375	144.544	0	0	293.468	230.07	181.611	251.287	39.7468	221.415	258.32	336.769	21.8087	230.783	26.2795	125.914	183.513	286.239	0	163.879	378.382	250.148	209.401	0	80.4059	216.927	234.084	74.3226	60.517	147.021	68.3604	207.649	266.748	150.685	188.451	167.785	163.308	0	86.2993	142.153
		195	968.86	274.248	104.765	374.127	207.714	305.107	161.03	0	152.562	0	0	312.79	267.304	171.578	211.678	86.9371	237.955	330.826	309.586	0	241.69	72.2591	90.0581	187.984	297.935	0	139.546	422.163	206.063	254.699	0	106.811	195.344	122.817	107.91	0	120.834	101.123	132.882	267.646	75.9712	125.365	162.084	225.749	0	79.7778	40.6695
		196	972.72	257.876	137.094	413.448	310.431	301.435	153.6	72.5068	213.21	0	0	343.221	320.267	143.044	265.809	0	260.094	322.464	346.978	0	281.353	24.3544	138.094	202.258	284.454	0	115.596	521.463	336.478	243.344	0	58.2704	153.78	212.423	57.1584	41.0118	115.071	104.624	150.075	289.515	78.1653	116.082	110.554	133.381	0	107.034	45.5232
		197	976.58	183.191	121.34	398.144	323.692	312.996	305.251	105.057	164.401	0	0	204.331	263.774	208.178	203.539	57.431	249.745	353.669	406.927	0	297.777	0	170.337	202.245	242.623	0	136.659	462.318	271.071	238.68	0	25.9879	211.078	211.528	115.145	39.9693	126.034	55.6707	245.166	273.93	134.097	132.334	192.706	162.394	0	129.241	54.3388
		198	980.44	139.691	91.4986	469.052	351.199	364.332	214.519	86.2054	200.382	0	0	252.964	376.706	239.715	281.589	58.4986	301.326	223.828	313.266	0	234.689	45.4421	164.423	216.964	301.628	0	157.069	545.414	248.779	364.74	0	46.2797	215.991	283.879	98.7841	0	150.721	78.1931	219.018	200.696	147.611	123.396	192.529	186.221	0	73.9246	59.5137
		199	984.3	273.958	78.4885	429.113	266.274	341.692	209.646	82.0727	199.104	0	0	330.948	338.64	210.795	233.577	80.7832	250.187	292.109	406.261	0	226.372	32.338	145.804	240.695	283.676	0	213.17	458.004	195.446	236.203	0	29.8233	186.332	181.577	161.37	37.7134	150.608	37.9247	169.948	201.189	98.4606	114.043	91.0968	226.243	0	69.8523	70.1856
		200	988.16	239.719	98.6779	496.477	358.226	364.758	201.71	97.5193	191.291	0	0	270.359	327.605	116.424	210.263	147.754	233.637	331.592	414.366	0	205.872	22.3189	192.035	159.783	285.084	0	155.609	519.614	185.701	182.398	0	51.1355	141.28	314.177	132.342	57.2617	140.775	61.192	116.561	237.803	136.263	100.875	143.395	186.393	0	81.8819	102.011
		201	992.02	286.168	47.2045	405.117	331.664	325.847	146.818	28.7498	212.482	0	19.301	256.56	368.757	229.921	297.725	114.595	286.074	446.207	320.848	34.8277	298.817	0	117.853	197.642	240.418	0	132.851	457.758	241.877	230.464	0	50.8632	263.375	251.062	113.87	96.3686	126.803	36.9046	182.443	269.703	81.6655	79.5846	177.33	226.94	0	23.1096	162.834
		202	995.88	237.687	86.9948	257.654	356.307	347.149	178.583	107.449	218.814	0	0	252.317	407.737	149.996	247.143	130.141	322.133	363.385	383.742	0	302.772	0	128.031	179.067	311.819	0	161.919	509.543	200.334	235.569	0	0	126.962	195.104	116.285	56.6033	154.539	57.6456	109.45	190.617	126.723	43.1608	108.465	164.717	0	76.1339	79.0382
		203	999.74	274.838	102.124	413.066	312.644	334.252	184.945	121.261	199.051	0	0	154.737	384.597	120.407	290.129	144.145	220.888	373.964	346.805	47.4703	253.262	30.3467	202.515	188.08	272.596	0	234.284	564.511	238.583	207.947	0	0	149.648	268.588	149.663	82.2447	182.302	0	150.548	201.805	85.8978	109.643	135.67	193.811	0	82.0787	86.3073
		204	1003.6	310.843	49.1295	466.759	274.963	369.979	205.991	158.711	142.093	0	0	275.318	429.591	142.563	242.576	106.01	217.084	390.849	424.328	28.5789	234.705	76.2028	196.842	263.259	283.347	0	255.622	626.009	226.764	184.392	0	0	142.059	172.176	109.981	50.0175	153.438	0	159.701	227.592	34.3467	79.9447	205.371	147.253	0	56.9198	82.0818
		205	1007.46	218.568	98.3486	424.958	263.707	271.689	179.067	86.8597	209.942	0	0	247.604	387.43	117.593	252.156	0	189.557	422.921	471.286	37.6161	279.522	90.3456	173.776	258.135	245.581	0	266.397	613.503	207.978	142.224	0	0	131.142	170.611	86.531	39.8441	95.651	38.2859	154.571	293.043	34.9435	65.7852	243.96	191.697	0	112.717	82.6173
		206	1011.32	287.124	44.6177	374.404	312.515	331.938	171.292	219.991	186.442	0	0	318.249	371.681	197.587	302.046	116.548	228.496	409.548	406.481	47.3325	266.348	40.2218	154.728	182.746	286.64	0	174.254	418.019	199.673	153.418	0	0	121.333	207.788	176.491	69.7254	143.639	26.4	272.315	238.151	103.494	105.74	171.176	238.734	0	133.133	88.4459
		207	1015.18	312.759	64.7199	397.03	264.829	296.567	132.108	144.076	208.016	0	0	252.891	395.427	193.493	278.625	157.556	219.519	280.695	404.857	92.6652	158.285	130.361	126.094	210.376	320.054	0	245.426	534.137	201.962	155.76	0	0	178.695	139.272	99.6206	150.317	179.816	23.4131	275.175	196.836	85.9779	24.8443	149.376	158.99	0	129.805	130.758
		208	1019.04	270.248	49.0486	332.543	334.788	422.297	176.038	169.882	138.304	0	0	257.818	463.079	260.893	283.317	217.939	288.571	387.173	403.329	56.9286	246.559	84.3419	193.965	240.028	274.329	0	172.377	504.962	197.676	250.748	0	0	256.026	169.942	148.8	118.763	141.902	0	203.662	305.992	64.7534	66.6301	228.764	209.678	0	124.297	74.2949
		209	1022.9	228.403	68.9733	249.15	258.384	369.896	189.497	164.687	230.071	0	0	253.134	399.14	218.6	141.715	155.423	301.771	399.61	420.37	61.0533	204.315	93.0323	205.645	259.42	300.625	0	205.895	436.511	227.934	157.563	0	0	256.413	129.592	104.255	252.842	104.858	0	240.565	234.4	26.8885	64.6849	192.369	168.055	0	123.876	121.312
		210	1026.76	261.82	113.703	344.544	167.828	388.232	232.985	165.66	226.406	0	0	297.43	437.956	246	247.353	196.841	305.937	332.455	425.49	38.1283	254.673	113.261	123.552	255.243	342.779	0	227.346	372.097	291.782	145.999	0	0	277.605	156.334	125.593	143.341	125.049	0	231.184	289.839	114.759	112.216	291.489	225.314	0	118.123	133.221
		211	1030.62	270.754	135.745	253.166	350.126	373.052	174.315	177.414	247.77	0	0	227.528	445.013	187.229	248.525	199.971	270.56	390.012	464.79	121.302	235.545	38.9868	193.59	297.476	227.264	0	205.499	409.439	282.44	146.932	0	0	153.571	186.214	119.216	193.68	146.233	62.0866	196.572	243.675	50.3864	38.8257	221.896	185.985	0	81.8436	177.65
		212	1034.48	215.402	94.1329	214.156	267.755	393.74	159.137	157.067	179.563	0	0	215.216	449.416	190.51	238.954	82.5981	301.078	259.441	438.08	100.101	208.449	63.2363	184.729	207.709	263.047	0	249.57	455.199	170.278	93.5388	0	0	229.64	194.955	118.735	137.032	95.525	0	261.34	283.564	50.1287	104.74	178.159	181.136	0	55.1152	158.323
		213	1038.34	172.774	96.8874	213.427	174.018	259.527	128.143	173.094	167.445	0	0	232.653	400.578	211.001	203.562	118.356	250.96	332.158	432.652	62.839	171.15	110.247	118.799	332.302	307.836	0	192.992	556.025	240.773	141.855	0	0	201.041	155.727	97.9984	170.768	101.661	39.8931	263.233	275.588	58.5765	66.4974	132.731	237.61	0	91.985	178.418
		214	1042.2	244.933	136.984	255.457	200.362	347.41	225.495	150.093	193.988	0	0	214.334	401.073	189.872	209.07	159.635	237.849	375.634	419.86	129.853	255.416	106.632	195.147	216.278	314.859	0	224.389	424.401	227.223	137.045	0	0	260.633	145.274	96.9325	222.448	77.4717	0	172.178	233.507	46.6805	51.589	213.975	219.709	0	93.5558	163.217
		215	1046.06	150.379	132.791	277.075	204.398	379.267	184.164	227.957	200.782	0	0	236.199	434.126	201.312	240.397	151.775	279.293	382.655	390.29	134.606	209.176	178.795	160.639	269.026	315.782	0	251.698	413.873	330.705	204.311	0	0	207.026	107.779	132.877	272.23	148.179	0	233.193	288.991	55.9649	114.823	221.071	209.26	0	87.7385	213.085
		216	1049.92	185.709	152.77	194.395	212.897	324.147	173.789	231.698	166.207	0	0	189.724	315.804	236.512	248.478	168.556	287.941	443.382	345.874	109.146	228.35	189.858	202.095	301.607	288.065	0	312.678	430.579	252.396	144.761	0	0	242.515	180.652	137.684	237.32	128.025	0	254.644	299.965	31.3934	106.592	172.677	216.878	0	118.132	128.7
		217	1053.78	241.71	160.153	158.303	221.507	390.793	181.649	257.162	178.93	0	0	203.41	361.275	137.515	180.962	119.101	349.28	444.194	479.809	80.5749	238.354	149.434	152.606	209.563	263.464	0	303.385	378.416	199.798	169.762	0	0	230.505	79.0104	146.133	279.186	147.073	41.1925	244.552	351.091	70.7325	104.307	230.481	172.89	0	162.186	238.244
		218	1057.64	268.254	55.4526	247.699	275.042	284.572	249.402	205.497	234.225	0	0	218.325	313.905	180.784	163.888	120.962	253.58	439.668	437.977	98.0286	230.077	208.527	185.531	316.297	297.431	0	236.155	424.667	229.037	135.899	0	0	124.439	132.817	104.586	303.976	173.985	0	216.443	166.178	53.0649	66.5129	128.709	290.02	0	200.272	193.758
		219	1061.5	173.279	161.704	173.883	287.999	290.237	179.689	243.521	304.881	0	0	182.569	367.507	273.465	252.905	130.038	293.401	340.747	444.347	56.3121	262.598	230.699	202.208	326.768	228.176	0	323.379	425.159	204.87	140.842	0	0	172.045	167.046	199.663	211.015	139.272	40.4988	240.545	322.403	26.1693	65.7264	210.204	220.643	0	175.166	207.829
		220	1065.36	276.882	126.736	115.024	301.092	309.816	208.362	279.57	204.227	0	0	267.6	330.828	181.428	183.188	156.298	308.89	472.769	485.467	90.8758	187.187	250.787	210.973	301.089	299.314	0	325.569	365.241	222.818	164.66	0	0	230.696	210.304	221.823	312.625	200.67	0	207.783	167.655	73.081	87.99	171.508	162.342	0	218.626	144.618
		221	1069.22	261.427	103.624	178.475	213.225	338.929	165.422	259.064	196.621	0	0	170.951	339.69	168.294	201.959	156.063	328.022	428.211	383.325	91.6414	254.88	226.77	255.143	267.205	303.522	0	184.734	437.359	244.594	169.694	0	0	176.67	122.013	166.555	292.063	172.539	74.5327	230.481	248.123	38.4903	104.019	150.345	171.237	0	167.02	134.159
		222	1073.08	196.298	158.305	181.938	363.024	348.324	178.566	290.698	220.714	0	0	171.103	418.533	195.395	251.359	161.169	303.153	415.751	394.832	52.7931	235.13	206.989	132.006	215.833	331.344	0	237.567	459.368	230.846	177.279	0	0	199.944	154.226	126.364	252.764	126.916	84.2481	201.331	220.616	48.6675	100.037	247.183	259.892	0	185.923	218.744
		223	1076.94	147.867	178.45	209.508	216.616	324.457	188.902	326.755	213.019	0	0	194.908	501.977	168.534	192.082	168.431	347.449	439.745	506.827	55.4766	226.378	224.935	226.132	211.328	338.978	0	313.542	341.978	228.163	203.663	0	0	205.32	174.074	186.192	182.878	186.296	102.928	246.032	237.425	67.2432	71.4723	234.209	231.093	47.9195	221.943	157.529
		224	1080.8	144.168	125.887	220.253	345.89	341.095	205.831	254.982	220.12	0	0	231.341	362.285	119.241	245.033	169.841	427.651	325.445	363.855	85.0985	218.55	281.712	109.74	356.814	298.015	0	249.534	382.541	195.962	159.849	0	0	207.028	187.327	177.935	319.209	115.439	73.1417	281.906	201.011	80.0534	87.6484	286.787	194.238	0	210.178	186.22
		225	1084.66	222.164	187.578	107.387	351.485	229.19	135.817	205.46	213.085	0	0	226.99	366.774	131.503	195.532	148.582	435.034	408.95	380.678	47.5782	156.505	199.278	185.802	282.061	245.489	0	351.118	319.877	250.769	207.198	0	0	153.564	196.963	227.095	344.294	167.737	159.256	278.316	173.152	41.4202	64.2376	201.329	222.898	0	271.256	160.507
		226	1088.52	178.642	197.319	168.483	218.108	299.689	156.924	163.012	177.504	0	0	256.285	356.564	175.809	195.763	137.72	331.387	358.741	472	83.3895	232.988	176.473	237.344	291.955	301.15	0	329.765	403.61	271.489	198.286	0	0	166.539	186.074	153.172	336.391	219.475	115.466	193.463	136.194	70.4134	78.5634	178.386	208.758	19.3553	199.283	119.156
		227	1092.38	226.274	171.89	163.066	194.775	279.596	183.378	165.75	214.461	0	0	203.736	356.642	188.372	294.899	56.5113	302.835	450.201	452.158	79.6755	180.908	269.972	219.371	260.229	281.903	0	258.306	354.681	229.443	288.151	0	0	149.133	198.054	233.718	332.872	200.556	124.401	245.122	176.982	42.9265	36.3855	253.361	204.766	48.7204	224.46	190.035
		228	1096.24	257.665	185.759	176.197	337.086	246.321	137.434	194.062	291.533	0	0	222.484	358.521	100.824	213.913	150.244	359.437	416.339	421.222	105.6	227.336	237.165	218.338	274.213	289.848	0	313.675	354.297	254.451	238.545	0	0	182.391	212.059	168.092	255.459	231.777	143.268	255.026	184.139	69.4984	63.256	286.46	206.419	42.3682	262.418	216.763
		229	1100.1	202.815	196.438	151.02	313.76	197.021	100.64	234.327	265.663	0	0	195.06	406.771	113.652	225.965	200.849	355.964	384.028	400.981	85.1613	291.022	322.556	190.692	234.093	298.041	0	234.171	303.073	238.967	219.402	0	0	182.292	190.827	236.462	378.411	193.927	88.5056	145.404	192.901	136.871	36.7252	294.825	231.091	55.4543	195.909	248.203
		230	1103.96	195.302	242.2	155.619	414.791	210.84	204.994	150.515	251.433	18.0869	0	230.833	369.962	123.833	252.996	174.301	371.591	430.509	405.286	116.917	280.874	182.929	211.758	253.935	241.019	0	292.87	427.789	259.463	202.047	0	0	266.549	127.136	233.574	279.565	258.685	149.122	243.686	169.021	35.1221	65.8104	304.457	190.843	22.3115	194.241	251.989
		231	1107.82	91.8537	234.063	187.542	312.619	277.901	204.932	114.245	248.233	0	0	137.153	394.286	166.812	222.038	149.914	428.785	444.918	412.268	56.8691	257.34	315.891	209.744	297.9	380.902	0	260.886	332.586	198.552	249.774	0	0	190.055	165.573	269.115	358.474	228.334	138.705	214.516	161.932	59.7391	21.5859	224.087	210.177	96.7015	223.473	199.851
		232	1111.68	123.054	198.97	244.036	341.48	269.545	209.228	157.582	258.788	0	0	180.909	437.441	156.672	208.668	201.845	383.309	436.381	410.88	89.0448	254.103	319.586	197.197	289.14	342.478	0	290.965	317.25	213.602	181.018	0	0	192.992	141.83	257.311	363.851	250.12	104.04	124.841	159.414	53.29	64.3057	195.204	211.442	56.7809	256.452	179.679
		233	1115.54	146.804	207.611	143.041	297.523	250.929	174.733	160.003	260.911	35.6149	0	234.843	401.795	252.737	316.214	209.095	413.704	451.21	377.465	116.158	247.026	288.919	208.52	258.278	374.436	0	197.852	320.797	281.394	235.541	0	0	154.209	178.495	211.891	322.257	228.608	132.299	229.531	93.5988	32.3602	32.1116	215.186	215.891	74.7898	267.872	207.601
		234	1119.4	177.08	213.177	163.764	320.586	293.959	194.565	127.949	246.813	40.2004	0	236.813	370.733	248.41	196.08	151.073	340.478	505.54	398.854	87.0534	172.008	308.859	227.788	242.156	306.276	0	274.429	340.686	243.798	242.264	0	0	205.938	93.8407	316.541	287.421	230.806	190.141	265.796	131.48	98.759	80.115	214.868	196.984	68.305	137.279	193.794
		235	1123.26	111.594	320.722	234.985	255.793	241.251	152.613	155.284	279.319	61.6352	0	96.8413	337.559	184.24	201.644	173.994	452.59	396.432	406.79	74.3597	262.441	236.714	231.855	220.271	317.93	0	248.437	317.735	293.982	335.224	0	0	158.346	152.026	198.61	347.961	238.496	104.036	249.974	113.764	58.3432	25.3964	252.617	196.494	83.3687	239.205	260.337
		236	1127.12	154.948	227.309	215.955	218.597	167.816	140.652	128.651	256.877	52.6569	0	160.511	441.752	243.063	224.856	192.951	488.372	443.793	400.635	133.665	218.599	204.808	131.347	237.199	341.702	0	354.492	381.031	241.715	268.251	0	0	243.424	207.146	270.462	314.185	226.709	140.705	173.049	120.567	64.6379	0	260.823	252.544	90.3922	240.777	193.869
		237	1130.98	215.789	259.536	233.916	234.318	219.48	186.545	140.174	219.235	0	0	171.562	369.111	264.569	176.867	249.704	438.298	401.341	292.859	74.5459	226.042	241.399	115.332	254.375	324.074	0	271.358	375.782	235.889	297.855	0	0	204.481	169.122	193.94	318.669	235.058	287.188	204.605	68.2259	48.7295	22.745	211.682	280.436	68.4779	207.926	263.792
		238	1134.84	142.675	293.132	199.133	252.775	151.57	154.75	97.5667	260.839	0	0	170.973	391.048	243.331	252.166	216.175	342.756	474.089	443.182	58.2069	241.376	264.348	167.334	237.761	306.702	0	291.089	398.612	331.82	196.076	0	0	178.975	150.027	165.291	296.153	231.319	184.089	257.286	60.4343	58.2527	19.2052	263.684	185.281	83.2784	227.608	201.194
		239	1138.7	172.833	180.916	213.491	240.472	349.685	145.77	112.133	243.35	23.6211	68.0907	170.196	378.86	262.933	228.81	143.507	413.612	345.924	386.218	126.569	237.785	299.616	185.069	212.962	421.781	0	206.406	408.76	260.22	172.895	0	0	175.527	127.765	273.29	270.898	274.52	195.764	176.848	63.8339	41.0242	0	336.137	230.146	106.315	185.27	239.375
		240	1142.56	161.991	265.382	186.05	239.798	213.482	222.619	106.027	217.202	0	0	129.329	400.58	253.368	229.934	140.326	341.261	378.782	410.412	70.4104	201.089	340.265	120.753	212.429	308.377	0	224.997	335.35	256.196	277.716	0	0	232.471	100.482	276.619	355.789	275.391	170.428	160.114	85.6235	62.3051	23.9134	310.596	207.046	101.422	215.209	203.383
		241	1146.42	209.611	276.632	153.472	243.951	221.978	241.548	70.0813	212.43	29.8736	0	58.8241	440.104	284.85	172.891	186.314	392.97	368.982	257.486	107.146	308.739	335.115	269.126	248.433	394.832	0	156.461	363.002	344.007	184.968	0	0	198.198	116.542	340.857	276.855	208.315	320.468	303.315	52.7574	117.215	0	367.031	251.796	28.2884	219.893	220.2
		242	1150.28	159.461	248.977	218.337	101.8	239.103	296.235	131.996	282.419	0	38.7722	85.8889	453.509	219.524	208.595	148.256	391.096	409.198	311.861	118.184	148.699	283.873	204.989	217.339	391.936	0	225.297	355.095	247.362	280.862	0	0	204.758	171.924	263.578	346.243	309.866	205.845	222.106	122.114	117.912	0	380.288	199.041	42.9459	209.847	274.925
		243	1154.14	147.947	269.246	232.345	253.332	220.299	239.039	116.003	326.638	37.9011	36.1175	33.7417	393.46	259.459	237.405	117.298	416.93	446.722	344.273	138.561	210.759	234.421	202.332	220.628	381.564	0	242.552	405.941	263.887	233.709	0	0	159.248	156.604	271.26	318.384	255.787	167.136	217.975	91.9422	76.9851	0	277.751	245.92	103.308	210.179	267.776
		244	1158	160.973	226.966	248.09	235.671	159.159	209.992	88.1484	246.165	56.3886	20.8389	105.655	399.868	201.711	217.478	133.06	462.271	363.131	328.62	118.792	185.385	295.653	260.341	206.657	404.719	0	253.896	311.316	282.691	179.916	0	0	227.682	218.161	307.411	256.266	263.956	178.068	61.4031	136.764	90.4615	0	242.914	253.435	57.9848	265.136	228.861
		245	1161.86	228.793	201.254	237.476	273.53	209.152	144.852	59.2668	249.446	21.7434	29.6104	152.531	455.673	288.217	194.819	127.899	431.156	304.885	312.663	120.277	200.217	239.606	162.981	218.87	467.823	0	193.314	311.203	214.212	250.238	0	0	121.439	186.486	290.538	265.423	206.395	219.993	293.065	96.3129	70.8474	31.187	286.237	235.812	55.8075	255.923	197.728
		246	1165.72	145.432	280.59	197.579	282.676	262.483	273.633	104.598	236.476	43.2131	41.644	130.131	368.303	270.77	175.233	93.0309	416.961	319.799	329.948	89.3	178.241	274.997	217.923	128.469	349.879	0	262.96	345.569	263.81	195.204	0	0	210.087	169.735	339.136	259.454	265.322	188.1	273.759	152.421	63.0938	0	333.123	215.714	79.4564	231.661	208.586
		247	1169.58	111.071	282.613	265.125	357.881	259.021	291.516	132.024	222.591	38.0012	58.8919	131.685	359.577	266.753	194.752	68.7283	479.112	305.318	276.024	35.0633	131.854	225.528	131.947	190.818	411.176	0	325.09	311.822	323.66	285.511	0	0	168.297	139.416	194.976	280.473	264.367	183.223	149.431	134.863	53.0428	20.7934	352.537	243.196	57.0079	194.295	285.297
		248	1173.44	142.827	239.947	228.508	282.77	299.991	202.805	100.404	240.237	62.1772	0	80.265	377.445	283.412	188.94	80.8375	433.259	267.782	307.001	121.909	206.989	241.641	220.844	210.447	457.921	0	200.939	285.627	330.944	207.392	0	0	232.67	142.031	369.533	246.57	172.462	199.924	125.354	153.05	80.2971	0	261.965	224.845	61.0363	289.093	231.149
		249	1177.3	138.421	250.039	209.959	270.569	210.256	245.56	129.942	189.035	70.8444	140.799	121.108	347.16	270.92	161.37	164.348	450.273	329.789	314.712	42.743	165.484	311.101	197.007	221.508	455.427	0	288.96	341.343	278.02	257.583	0	0	193.765	150.092	342.414	283.644	235.545	212.362	249.062	136.814	62.573	0	327.446	201.868	84.6541	235.275	269.541
		250	1181.16	123.292	278.862	279.387	288.292	272.414	234.831	110.475	224.133	30.0809	101.147	150.431	414.721	181.323	128.659	177.154	470.991	309.427	364.421	45.204	193.323	208.946	125.014	112.567	428.441	0	262.091	292.71	244.562	222.428	0	0	280.99	207.702	288.903	246.139	240.093	233.949	239.827	187.698	85.9501	0	218.424	228.723	107.255	207.463	245.15
		251	1185.02	159.952	223.517	288.417	309.539	226.463	235.169	68.7419	161.691	71.9158	58.3807	145.042	408.937	224.991	124.358	181.599	432.782	330.688	298.853	80.3756	176.88	250.819	260.514	236.891	392.236	0	163.684	340.403	314.431	196.853	0	0	216.917	154.052	267.137	194.392	270.016	215.317	228.363	187.863	125.528	54.3202	305.387	291.04	88.4034	313.136	285.843
		252	1188.88	147.317	239.78	258.168	304.233	226.733	241.868	80.3029	152.515	42.9864	91.9347	109.405	464.933	233.498	157.366	160.589	377.974	412.123	331.872	50.981	186.466	261.72	147.469	217.93	420.914	0	279.611	293.172	273.896	174.974	28.2762	0	218.169	120.864	275.727	325.583	271.342	168.175	243.116	156.584	89.6797	0	344.414	227.971	88.0491	255.071	254.093
		253	1192.74	129.225	308.672	293.653	293.511	262.399	220.701	91.9805	193.028	83.7294	105.264	129.694	463.539	217.243	114.795	327.189	454.794	259.855	291.394	29.1938	218.515	330.75	216.93	159.453	454.74	58.1597	290.531	255.941	343.61	172.387	40.6343	0	170.954	184.864	310.686	325.974	160.123	223.996	236.047	164.131	126.48	0	362.337	220.449	58.2403	252.563	217.262
		254	1196.6	47.5319	206.847	260.364	401.861	177.784	316.282	57.6436	134.324	67.0141	75.6414	138.388	467.378	217.571	41.922	202.036	482.606	398.118	268.138	78.8242	156.414	251.659	153.33	184.124	504.082	0	188.154	339.543	280.318	150.395	35.1183	0	208.709	255.368	324.326	270.707	186.8	170.641	294.748	224.761	58.9949	29.2776	293.408	197.456	69.1574	290.296	218.998
		255	1200.46	124.329	267.424	283.436	300.355	242.916	310.135	111.106	172.667	111.836	84.0174	118.948	472.403	214.889	42.3386	249.21	393.494	361.67	264.891	48.9072	251.653	212.05	184.558	147.228	402.605	58.5295	320.37	276.028	347.288	165.16	18.4616	0	218.172	118.416	348.63	348.867	200.827	276.345	247.311	251.346	140.949	0	269.333	198.78	84.6962	231.879	232.981
		256	1204.32	54.8712	235.648	303.07	359.579	117.248	272.376	121.151	166.938	0	38.4189	167.182	395.584	194.895	79.5006	215.892	357.344	275.824	253.061	67.0147	151.505	350.467	189.811	160.041	395.091	30.9309	285.864	339.768	288.606	178.675	43.28	0	167.5	172.235	357.947	331.199	186.567	240.24	270.105	261.147	68.2949	0	231.819	208.924	38.1229	164.472	282.244
		257	1208.18	64.2959	324.441	378.191	422.931	227.762	288.817	84.3915	184.685	60.7557	127.796	160.237	493.791	241.861	85.8178	227.314	327.933	298.085	238.832	34.3471	207.886	255.643	233.087	177.779	369.101	57.5143	187.386	293.377	257.65	147.518	27.2964	0	213.137	109.662	378.23	308.669	244.802	188.721	360.824	241.708	161.589	47.3279	264.506	206.124	53.0634	232.239	285.517
		258	1212.04	80.8996	330.955	298.628	353.083	260.322	346.769	91.7695	135.139	73.5338	96.5956	189.303	408.105	112.986	65.022	190.821	399.281	463.245	266.025	80.1025	206.704	291.304	240.387	165.672	478.886	90.1082	215.307	315.865	305.81	168.476	34.5069	0	188.342	175.534	307.448	313.025	227.444	243.524	279.241	350.933	179.065	0	413.57	208.542	0	218.001	349.743
		259	1215.9	120.698	319.612	319.116	417.356	215.374	309.528	128.708	104.715	68.535	79.9996	204.974	403.859	199.641	41.4404	330.271	438.664	390.683	190.437	65.2664	202.934	275.013	210.182	149.356	371.553	51.0314	201.894	284.209	378.929	135.311	84.5261	0	216.53	170.624	328.246	294.286	215.667	231.11	365.375	276.825	173.252	65.7764	263.828	200.381	58.8404	229.298	248.899
		260	1219.76	30.2858	347.857	290.073	386.863	219.886	220.058	89.8759	159.715	54.1404	126.059	144.489	400.243	123.344	110.553	260.476	395.193	339.184	158.032	57.0975	195.045	261.64	350.593	184.216	400.002	50.9819	203.96	284.016	361.773	119.477	62.7798	0	177.359	146.34	281.066	262.896	252.082	201.118	282.334	361.074	156.917	30.5228	265.198	204.051	0	177.598	240.952
		261	1223.62	18.3832	261.498	253.94	427.353	211.552	279.951	124.837	171.571	98.0762	201.383	160.672	386.838	116.346	72.3225	254.371	430.604	336.529	170.021	85.9239	246.574	266.077	235.523	185.38	431.415	70.8454	228.924	220.285	412.233	200.163	0	0	150.065	267.102	353.358	325.158	184.781	219.403	335.751	392.603	140.843	49.7317	344.603	298.107	0	144.297	292.695
		262	1227.48	30.7124	414.883	301.256	382.983	211.881	281.057	134.534	149.821	89.9437	142.514	184.406	375.464	134.461	55.0751	383.406	361.696	364.077	234.37	70.155	269.212	297.085	207.749	155.382	288.918	78.95	308.543	328.174	352.18	246.874	58.3419	0	196.46	197.173	331.713	346.133	176.082	220.428	336.983	349.219	87.938	72.456	374.004	195.923	87.0908	195.156	302.148
		263	1231.34	0	225.048	277.574	308.729	155.641	270.545	121.531	164.156	82.5801	165.087	153.533	357.753	163.616	69.7358	290.504	387.054	329.638	217.23	59.7514	185.579	179.019	299.127	126.888	318.906	41.5459	285.295	206.833	345.245	138.026	98.472	0	172.507	183.225	298.671	312.826	172.734	174.254	358.254	386.669	129.327	39.6972	361.257	230.101	89.0264	229.929	325.925
		264	1235.2	0	338.355	241.253	428.499	181.169	199.603	120.632	109.111	37.72	149.879	167.033	423.03	157.831	76.3832	344.406	351.188	367.741	193.681	75.9171	281.76	262.403	350.231	181.542	331.083	80.4963	290.507	269.625	331.464	179.561	53.0864	0	249.777	193.866	435.68	295.955	234.972	238.031	248.878	399.733	114.229	96.1453	344.622	230.861	106.469	180.723	236.49
		265	1239.06	21.1694	326.82	251.377	356.217	148.592	218.815	182.826	121.563	26.1209	97.2326	163.92	371.953	131.98	59.0321	289.613	380.272	338.027	227.963	99.3627	227.352	247.823	301.153	110.196	368.462	97.7634	231.592	372.281	398.208	234.643	95.4855	0	139.206	170.028	329.418	277.699	262.307	189.796	343.53	354.439	101.793	113.917	353.88	166.268	59.2692	226.573	281.507
		266	1242.92	26.9622	336.058	287.946	361.945	206.885	255.748	139.225	199.702	94.2248	100.856	212.088	304.526	136.88	84.9281	303.041	444.629	322.112	258.565	119.554	286.609	296.849	296.926	115.774	313.052	126.566	266.57	295.979	276.151	158.718	85.8962	0	178.948	165.23	387.791	377.65	150.773	214.917	342.512	430.426	113.84	132.405	329.395	187.863	108.252	124.856	231.6
		267	1246.78	0	315.95	316.931	337.671	164.887	323.158	139.388	173.287	0	118.957	173.351	377.429	162.948	97.6299	201.165	356.74	354.068	243.132	88.3814	210.59	265.82	269.501	136.283	359.95	134.888	245.938	280.588	376.116	130.32	0	0	171.549	200.761	424.176	407.53	247.038	179.332	316.663	347.896	87.0668	94.9205	429.785	172.668	101.159	137.578	287.837
		268	1250.64	0	289.262	301.589	357.319	184.519	223.034	99.2443	194.136	44.3419	160.726	86.7051	265.796	162.346	21.619	347.351	354.954	365.617	177.208	158.19	301.639	275.882	313.076	100.313	306.532	121.572	244.325	293.247	349.682	175.707	97.5458	0	162.197	110.812	277.25	360.155	144.609	194.599	319.46	483.107	131.025	133.828	347.97	179.621	79.386	140.002	245.666
		269	1254.5	0	495.574	216.704	322.176	135.522	232.93	189.253	126.19	52.9858	132.464	193.389	421.738	138.2	95.2759	324.044	373.992	241.727	140.747	168.623	237.121	229.12	423.237	147.017	308.642	135.051	280.429	236.026	397.314	215.244	54.8621	0	125.601	236.147	292.905	371.59	217.044	264.592	356.209	371.781	135.031	156.817	517.073	202.395	91.5959	140.251	284.395
		270	1258.36	33.1612	440.099	250	380.088	160.198	392.391	90.049	119.72	79.6461	154.147	238.975	341.987	188.78	23.3421	257.981	387.857	427.962	264.841	210.494	236.356	190.623	412.414	152.336	265.836	173.923	277.2	300.527	335.485	246.765	86.0812	0	123.392	134.713	241.784	314.67	231.933	129.349	323.841	369.109	65.1133	145.964	486.098	256.173	122.125	189.526	231.194
		271	1262.22	24.8564	386.045	262.104	381.289	114.616	383.248	136.028	144.726	0	158.558	190.815	399.655	164.31	53.763	286.957	444.036	332.752	195.6	197.091	345.465	256.48	346.918	139.438	297.828	154.737	239.759	234.28	354.123	214.865	89.6105	0	70.673	126.78	333.219	322.245	230.757	209.484	361.951	400.581	72.2918	164.687	432.882	197.278	118.864	145.284	354.709
		272	1266.08	0	371.416	250.264	320.203	179.422	254.698	130.812	243.012	73.5965	74.1986	200.808	370.501	131.701	74.1927	378.544	407.101	326.062	195.193	143.541	270.744	246.686	392.519	162.763	257.823	102.94	306.897	317.646	435.33	184.182	71.7303	0	201.793	250.546	282.028	372.417	144.238	225.32	363.312	360.172	41.3711	168.434	384.778	190.957	150.258	194.301	338.167
		273	1269.94	0	317.916	267.764	317.337	147.42	302.211	196.318	177.93	74.696	121.574	167.593	383.677	169.774	29.3616	371.696	370.996	338.454	217.128	123.534	256.801	274.192	431.916	75.8954	258.27	136.587	307.3	282.833	389.895	152.225	91.514	0	149.823	226.644	222.426	294.136	263.073	172.007	381.651	424.4	89.913	136.73	344.071	226.818	106.884	155.972	295.585
		274	1273.8	0	338.107	258.273	316.913	143.497	202.581	212.621	168.394	70.2997	152.505	166.324	380.995	207.339	75.8602	379.479	405.019	368.856	260.954	196.605	335.163	210.373	441.108	177.011	315.508	113.267	272.403	257.799	318.563	192.17	71.0313	0	148.554	224.878	271.505	272.52	284.189	222.166	395.441	327.084	123.194	131.832	341.173	199.434	99.9021	134.461	230.169
		275	1277.66	0	468.892	236.807	335.923	121.911	266.769	131.219	195.928	28.2836	158.589	211.339	357.529	176.444	71.1028	350.661	355.288	364.308	190.79	143.771	268.648	267.088	326.861	115.724	203.574	72.0594	250.878	250.781	313.683	235.235	23.5771	0	157.079	178.981	257.436	241.451	194.078	178.736	389.418	378.607	104.276	194.288	419.067	198.965	134.942	128.331	255.613
		276	1281.52	0	378.548	182.706	275.112	189.377	314.11	216.363	168.308	44.0326	201.964	270.832	331.178	166.709	72.5028	387.914	407.535	338.73	210.928	162.141	265.272	232.847	385.903	189.18	239.071	117.203	347.522	253.191	318.47	220.782	21.6814	26.1312	158.71	130.885	274.452	260.212	235.416	218.953	360.694	406.477	139.612	206.825	478.572	301.777	68.3182	165.065	237.043
		277	1285.38	56.6552	404.852	268.834	204.418	165.952	274.646	198.961	162.783	40.4346	176.057	309.98	249.255	154.374	64.3473	356.453	469.317	370.427	246.181	141.936	242.928	284.542	337.462	78.4513	213.492	146.54	298.828	310.829	272.805	207.664	0	0	197.738	114.662	290.36	282.129	234.14	191.125	353.495	428.124	121.286	163.072	518.172	249.453	145.157	174.486	300.432
		278	1289.24	0	419.306	265.095	291.221	152.923	324.766	204.365	170.085	77.4353	154.787	302.142	312.217	148.624	72.0426	324.184	323.696	356.185	240.475	196.825	266.227	238.127	335.677	173.34	279.247	178.548	360.782	226.247	253.885	169.114	0	0	176.961	194.229	305.36	292.733	171.676	245.662	353.39	335.272	145.553	303.023	393.283	298.801	151.971	174.107	281.502
		279	1293.1	47.0725	537.653	296	180.958	242.102	252.652	190.548	150.67	53.891	129.734	168.2	413.024	152.006	44.3838	477.97	357.058	343.039	348.442	155.324	229.971	287.194	359.678	163.852	213.75	200.532	395.523	345.192	316.163	247.785	57.5778	0	159.935	179.609	229.763	202.461	227.369	270.446	267.573	303.072	118.538	224.351	328.502	249.172	175.277	176.159	274.795
		280	1296.96	21.5008	501.178	307.662	213.331	211.434	325.828	149.852	167.104	38.5223	105.015	259.088	304.104	160.193	58.9031	300.036	347.397	341.901	219.862	110.161	127.867	258.236	374.433	124.1	244.028	134.447	301.905	332.818	290.39	231.583	24.8146	0	157.773	142.411	257.911	153.831	227.966	261.243	361.416	309.588	141.125	234.983	351.788	304.534	108.247	200.019	275.597
		281	1300.82	56.068	372.478	331.767	398.302	194.71	369.365	197.93	208.879	81.7676	28.9491	306.722	348.541	144.231	38.0992	322.595	356.049	385.768	216.626	152.825	169.591	217.815	249.271	226.502	239.8	172.704	244.768	368.248	293.226	232.801	0	27.9576	121.028	265.363	338.729	263.964	228.143	210.759	342.753	285.658	75.4878	232.385	292.658	301.629	191.61	223.736	308.207
		282	1304.68	47.0035	395.004	339.632	277.723	245.926	249.668	171.443	153.332	42.8056	84.2889	277.136	220.094	202.653	82.2878	532.327	361.562	358.752	295.094	235.867	174.973	297.511	282.997	209.459	373.987	182.065	311.883	311.513	376.422	242.126	0	0	101.844	172.469	288.151	235.22	143.618	193.205	333.373	419.723	99.2153	258.09	430.033	280.424	210.402	270.769	211.584
		283	1308.54	21.4121	401.285	285.289	270.1	282.012	297.409	207.498	187.263	60.623	106.569	351.679	311.602	125.202	95.489	385.289	360.168	405.194	227.183	151.207	128.112	269.217	347.471	195.202	219.348	226.679	326.209	303.457	247.602	273.724	41.6066	49.6016	229.026	149.426	305.264	231.549	187.559	272.072	358.165	380.376	237.303	277.869	340.94	374.304	170.228	222.855	211.494
		284	1312.4	42.343	488.718	335.355	279.713	360.688	253.381	132.733	129.808	42.6553	151.728	310.292	307.799	172.09	115.191	311.775	437.117	381.212	241.135	218.784	136.871	299.836	336.919	159.104	274.661	188.186	304.498	397.817	281.064	265.871	103.218	53.1083	134.632	124.735	275.286	260.43	269.051	208.098	319.479	384.522	182.907	142.537	368.941	328.148	144.792	242.124	186.609
		285	1316.26	94.0679	492.865	373.573	209.664	312.635	263.694	172.785	228.076	98.0293	108.961	257.128	301.886	168.976	27.512	371.11	312.2	382.542	227.184	225.668	196.451	237.546	353.651	189.263	244.699	244.46	325.374	380.484	336.238	269.464	0	0	188.77	168.647	297.751	280.507	276.389	294.57	291.475	365.112	159.543	334.524	356.56	257.094	175.847	219.735	255.564
		286	1320.12	76.8232	416.751	271.372	276.022	196.22	260.681	163.964	233.749	44.6797	148.718	169.387	380.533	149.856	83.4967	302.318	262.581	308.338	246.562	217.528	143.335	291.359	270.319	201.597	254.632	132.086	331.868	291.068	307.087	229.215	31.0876	0	166.492	201.563	236.193	225.833	229.96	251.483	424.908	378.158	173.826	295.855	455.693	294.723	159.432	239.899	192.637
		287	1323.98	103.392	387.202	289.07	283.692	157.175	168.284	168.347	196.43	114.041	88.3459	235.227	352.801	187.666	74.1132	472.512	206.174	379.883	271.364	244.62	164.25	272.909	295.866	234.674	203.729	246.977	286.003	357.429	300.854	350.376	92.4371	65.8059	225.843	113.446	236.717	262.38	192.362	233.155	389.286	465.002	178.411	373.341	334.977	279.713	237.077	311.429	207.271
		288	1327.84	112.677	391.47	367.267	198.764	297.702	238.933	171.399	218.154	94.3787	80.1462	201.37	306.19	207.43	61.2575	395.839	322.73	400.316	290.664	240.513	184.374	195.96	213.296	296.711	203.882	224.128	263.505	392.44	356.136	246.843	23.0201	24.9154	178.543	163.769	160.666	121.211	143.228	251.263	322.391	370.285	158.013	308.791	390.289	233.816	231.586	264.685	221.775
		289	1331.7	95.9094	398.443	309.318	280.223	329.972	277.633	214.763	189.292	99.427	71.19	183.794	260.495	153.494	93.6557	405.238	257.164	390.521	244.767	223.729	217.786	311.949	287.6	252.819	159.814	235.481	349.932	372.149	319.099	268.683	78.2048	30.7959	193.338	95.6536	188.957	206.89	166.564	293.305	367.402	297.309	200.352	303.314	371.955	360.046	215.517	151.148	215.022
		290	1335.56	126.43	424.328	285.224	320.287	290.562	311.612	152.69	146.368	64.7527	32.8042	257.123	321.257	209.476	89.0225	463.081	369.965	317.956	249.71	275.472	129.467	285.861	246.587	214.922	273.191	132.022	391.651	458.44	368.68	237.792	36.3586	22.2887	213.832	192.819	172.724	188.974	164.02	291.099	281.56	326.038	182.635	383.623	337.326	346.243	230.376	247.958	178.863
		291	1339.42	66.4257	378.886	377.197	242.418	348.959	254.092	210.768	227.368	125.464	84.3683	205.306	327.468	170.571	99.458	355.651	261.1	467.494	295.927	156.611	144.95	297.901	291.569	261.977	245.218	174.056	264.102	293.867	292.934	276.745	0	89.0527	162.121	85.4978	300.508	262.487	170.538	292.325	351.606	475.962	64.7299	310.595	378.122	400.998	210.775	270.188	204.412
		292	1343.28	159.58	323.624	298.733	269.177	312.81	306.649	209.393	170.765	58.6305	93.5274	158.045	369.794	136.825	87.1691	319.519	342.662	366.321	318.722	220.976	136.728	263.839	305.164	175.105	228.275	175.636	280.728	340.189	258.28	290.195	50.8192	224.863	158.09	175.657	203.654	245.593	199.365	230.395	327.871	387.733	168.333	327.6	278.778	354.838	308.362	196.955	189.582
		293	1347.14	103.046	468.99	249.714	243.698	344.92	287.221	245.138	164.792	84.7842	59.959	202.897	342.14	166.582	110.739	381.951	310.521	413.561	260.487	323.953	147.826	227.403	245.56	113.165	286.021	176.432	262.477	342.114	306.398	325.016	85.8869	188.721	205.078	132.876	255.234	246.154	150.659	194.814	275.911	312.449	170.327	290.806	301.056	322.569	297.37	201.758	219.963
		294	1351	170.526	296.682	466.733	348.637	409.651	300.361	205.177	222.536	19.8094	81.4958	184.425	385.887	211.882	188.919	327.27	216.752	349.706	263.149	155.622	86.1719	272.686	321.216	174.761	253.686	195.271	212.932	350.027	334.16	269.53	44.1296	210.769	201.21	159.587	283.852	241.955	133.462	277.13	374.496	288.381	194.087	284.162	334.15	333.505	321.205	228.784	216.605
		295	1354.86	153.311	345.393	295.313	408.791	337.61	204.845	202.527	220.922	55.0642	87.4345	216.961	375.328	205.984	156.914	322.611	244.92	347.997	284.366	253.932	170.853	328.873	266.742	268.21	267.208	185.697	362.792	377.2	339.862	333.855	33.2293	167.003	139.893	199.945	271.7	270.66	92.0562	375.514	273.761	264.677	183.393	304.202	277.435	394.606	323.285	195.75	175.284
		296	1358.72	122.993	408.16	378.864	326.557	255.678	154.717	249.723	180.448	82.7664	112.237	231.773	319.584	158.5	184.574	253.143	219.899	380.849	216.424	202.514	136.568	169.848	347.955	196.409	273.126	183.964	173.653	331.129	324.994	176.532	29.6227	248.667	90.985	193.439	192.441	182.52	238.74	323.854	268.223	246.283	164.727	297.394	299.885	384.566	298.68	261.283	294.978
		297	1362.58	121.018	324.323	301.814	280.828	420.539	215.143	214.512	188.958	106.402	55.5204	290.337	391.496	239.677	166.413	332.262	254.71	392.578	365.841	217.593	150.725	251.614	248.224	145.432	356.048	139.491	318.729	370.959	262.272	243.628	83.8558	174.145	168.835	182.745	216.796	182.615	162.316	304.895	274.158	273.92	201.471	367.598	410.915	425.089	353.523	188.109	233.256
		298	1366.44	105.407	353.08	387.061	232.828	337.624	261.186	256.352	131.056	87.0749	75.6513	228.211	293.598	156.613	159.514	331.815	251.564	328.732	303.149	312.399	188.181	312.86	248.659	181.089	318.736	147.58	289.197	320.124	365.845	296.892	35.8452	185.31	179.884	186.79	298.09	131.193	157.26	310.448	294.804	291.307	128.595	391.35	304.535	403.577	357.825	240.669	299.03
		299	1370.3	122.873	402.259	311.53	359.872	289.246	189.633	213.959	304.129	83.3254	70.2677	236.828	386.394	218.974	116.926	347.529	314.938	414.325	260.56	298.121	286.768	259.341	291.567	244.47	351.485	150.562	255.65	313.719	261.515	294.353	56.6439	212.394	211.549	129.699	185.24	213.802	138.073	190.073	286.142	272.244	104.991	358.606	328.192	403.059	344.666	288.439	226.155
		300	1374.16	149.773	383.296	340.79	316.924	346.303	212.897	278.738	216.863	64.0651	26.8533	190.843	354.754	223.308	187.84	396.706	284.553	367.459	226.117	194.721	185.28	259.465	306.306	246.284	264.463	152.75	321.121	273.748	386.442	237.843	77.8425	96.9289	117.504	163.085	278.885	311.67	133.313	338.984	281.363	260.68	122.379	340.119	274.311	439.095	304.654	232.656	318.007
		301	1378.02	235.497	435.922	324.17	403.715	341.132	188.673	244.018	251.588	95.4093	127.568	218.253	366.713	231.013	193.487	347.197	235.275	342.477	207.228	219.212	256.723	207.657	301.123	224.217	272.636	126.313	212.864	300.637	333.706	310.951	0	219.953	194.663	141.545	252.321	174.712	128.397	264.699	281.725	327.212	133.037	322.114	286.901	325.154	301.052	270.922	321.6
		302	1381.88	142.661	376.459	365.857	344.229	307.423	257.109	262.084	204.641	101.571	133.694	137.496	298.466	193.315	177.484	358.129	288.458	298.633	158.062	231.17	254.895	215.411	235.138	181.463	300.216	143.494	145.115	373.783	408.139	297.317	59.3029	159.528	158.464	217.716	202.532	217.644	134.476	226.755	290.8	392.739	191.354	321.515	273.59	345.26	387.416	257.904	289.129
		303	1385.74	114.753	355.984	304.643	331.72	347.288	284.155	250.757	240.099	103.701	107.237	208.208	293.72	227.572	167.31	365.219	240.052	347.13	241.66	267.054	165.552	257.964	223.508	183.194	358.17	127.449	181.445	381.365	320.276	303.528	97.6427	221.176	185.755	197.496	253.635	163.285	175.696	251.6	355.848	335.359	153.765	474.613	372.492	417.67	334.167	184.354	322.94
		304	1389.6	208.535	424.207	307.877	309.7	350.251	288.26	231.314	261.442	116.501	59.6677	131.374	275.752	139.408	177.844	313.458	333.984	362.625	224.005	206.201	310.025	239.23	206.243	244.023	423.88	156.55	257.03	257.7	377.101	301.97	36.4093	121.662	127.21	186.188	247.722	199.103	120.299	295.918	349.662	344.101	170.207	455.839	402.441	368.463	342.898	279.337	361.13
		305	1393.46	185.607	478.504	320.076	377.938	345.302	237.527	297.5	218.351	117.415	0	243.316	329.708	214.382	132.113	265.939	323.25	312.753	279.257	230.956	282.728	254.179	248.989	264.178	257.626	111.179	246.942	320.639	374.993	274.009	34.5312	225.786	192.251	191.721	307.646	191.584	142.255	321.812	360.383	305.409	40.5549	390.768	237.947	451.83	285.566	300.19	317.989
		306	1397.32	120.981	480.01	335.36	356.6	357.267	220.616	237.764	228.81	108.658	0	168.456	372.584	227.92	186.532	277.29	352.321	346.631	206.676	134.096	242.701	238.317	191.419	229.598	294.099	157.501	191.662	361.76	398.53	332.405	44.9006	167.209	212.89	173.912	332.645	228.19	109.952	256.879	319.365	304.113	190.347	379.751	273.627	382.734	410.069	291.19	345.498
		307	1401.18	177.561	443.166	434.803	261.601	325.985	160.352	174.132	264.857	172.023	87.5449	62.6814	257.212	122.678	199.833	328.515	356.865	364.025	189.435	213.188	215.136	244.047	282.472	149.027	347.443	156.415	173.677	323.377	401.856	238.656	60.2864	195.843	161.197	194.3	350.326	220.481	110.834	287.174	260.569	297.558	186.538	434.771	301.549	342.354	347.102	225.622	295.715
		308	1405.04	237.599	371.459	308.629	258.261	279.393	243.812	270.769	240.167	91.7575	36.8519	214.842	267.555	192.655	215.908	254.384	521.956	330.477	211.29	221.778	253.583	221.806	350.11	193.864	333.412	92.5211	107.616	246.891	262.409	346.79	42.0324	183.059	145.719	215.133	240.738	154.774	86.5992	402.009	338.628	274.742	195.499	322.598	344.391	411.32	346.228	221.455	375.223
		309	1408.9	215.488	332.397	286.043	292.071	384.748	209.76	137.383	277.191	115.647	45.3371	242.407	255.206	220.969	207.239	247.275	326.034	359.585	275.399	234.407	313.586	152.618	229.835	239.032	373.219	174.951	200.351	223.845	324.936	354.858	54.577	221.148	120.278	195.567	220.42	214.956	102.698	286.571	310.023	296.309	168.514	486.805	182.341	412.916	311.777	241.68	287.179
		310	1412.76	189.154	399.38	303.211	275.251	324.097	211.586	178.729	269.832	108.667	79.0722	177.673	183.552	171.898	232.767	323.383	373.302	311.338	282.284	262.089	235.09	253.379	332.43	253.308	413.56	94.9045	167.464	304.741	348.604	320.449	61.7605	199.861	141.903	171.256	248.827	167.774	163.286	229.316	300.981	274.481	175.614	372.917	321.192	326.514	394.125	315.365	329.204
		311	1416.62	106.509	332.155	338.698	297.047	309.377	185.261	249.157	338.621	170.568	103.323	243.252	246.704	125.512	166.594	236.818	291.263	356.292	177.963	267.063	220.381	255.922	219.263	211.222	348.69	116.653	196.402	302.561	398.06	301.083	101.566	222.127	195.593	188.175	302.772	167.053	131.747	397.783	364.609	269.915	203.931	454.303	311.822	374.338	426.456	250.308	408.564
		312	1420.48	220.253	359.686	337.217	343.516	263.783	196.533	224.967	312.933	117.062	90.5371	128.039	170.875	191.549	200.986	180.157	377.633	349.127	265.836	241.401	278.458	234.901	222.805	216.416	342.462	144.705	210.522	219.403	384.923	253.872	79.9421	212.788	121.708	208.107	276.935	225.148	173.682	294.797	403.952	286.551	239.023	304.013	298.877	368.825	309.113	255.448	482.738
		313	1424.34	267.928	340.039	350.485	245.098	324.61	110.723	225.181	280.071	196.325	139.503	156.944	199.824	173.328	214.636	280.001	327.132	394.558	259.851	222.003	250.843	293.736	232.387	214.607	255.246	113.347	154.764	258.147	439.321	310.635	106.433	161.177	139.912	244.889	222.437	63.2559	175.713	250.985	409.027	276.12	236.467	283.798	190.9	347.79	314.176	251.783	439.139
		314	1428.2	217.843	346.176	316.105	394.831	284.058	168.098	182.682	287.796	198.474	0	190.126	172.479	201.643	201.429	400.026	274.637	465.283	271.933	167.128	298.19	259.554	275.845	211.8	405.643	84.1098	203.32	233.671	336.821	286.559	95.5153	138.412	200.206	191.248	256.033	144.826	161.195	251.693	350.974	307.769	226.431	424.35	255.868	435.578	292.658	256.309	439.913
		315	1432.06	218.213	299.461	426.497	283.446	223.454	220.618	245.113	381.888	126.122	72.4873	178.25	161.168	172.469	240.005	303.513	324.445	380.738	307.129	212.539	283.185	260.436	241.317	147.229	385.706	87.2374	125.775	171.718	406.388	322.627	106.513	283.014	163.771	245.662	217.352	146.689	197.571	247.596	319.817	285.294	154.689	424.187	294.49	312.477	332.581	331.88	431.438
		316	1435.92	225.416	395.106	273.663	235.236	289.839	126.774	221.07	326.896	234.672	76.7066	288.683	187.31	187.453	271.273	299.544	398.884	405.207	341.376	208.688	321.518	238.511	272.142	215.668	388.05	109.122	150.881	239.901	338.767	313.086	61.995	227.773	140.716	189.604	315.484	156.814	133.468	347.623	337.406	286.561	148.456	426.732	318.286	341.084	337.56	263.896	347.796
		317	1439.78	260.369	298.755	333.553	237.267	260.468	190.386	311.828	333.766	247.72	123.124	197.773	109.624	215.118	242.123	345.757	348.977	394.775	304.304	173.308	241.71	253.953	324.542	172.945	322.985	55.7301	185.121	222.727	246.837	362.946	38.3515	174.547	135.836	195.284	244.33	148.495	183.341	252.086	315.117	359.689	212.835	333.598	336.509	336.671	257.335	268.248	431.919
		318	1443.64	216.544	359.879	410.565	265.794	308.937	212.489	273.603	235.474	296.556	144.638	208.511	117.923	196.497	188.846	409.985	324.263	367.783	240.824	172.078	243.315	175.571	325.788	180.946	314.663	66.6792	279.937	242.226	350.06	259.906	144.11	209.328	125.213	172.466	281.088	155.25	154.786	273.925	312.427	327.371	209.062	344.836	289.485	228.503	213.248	234.56	368.814
		319	1447.5	229.913	325.024	293.354	271.726	241.453	168.864	297.98	363.664	228.841	164.845	338.004	138.967	103.58	252.721	299.261	290.011	345.734	273.593	151.9	206.865	270.358	258.048	144.386	327.004	0	217.603	133.794	272.814	335.287	198.971	264.357	191.959	281.063	199.475	145.523	190.524	253.066	308.889	323.473	279.264	284.364	291.152	324.446	304.275	264.588	309.606
		320	1451.36	301.15	419.736	429.191	281.057	283.047	323.059	335.756	281.654	288.797	188.429	254.847	180.009	144.733	217.279	221.877	282.465	373.166	251.036	202.675	253.913	207.966	360.985	181.56	394.135	56.4121	293.756	201.985	322.613	408.03	204.5	293.225	212.346	237.016	262.903	164.072	147.058	343.924	166.535	235.62	260.188	285.797	229.089	317.807	269.559	259.787	436.188
		321	1455.22	244.364	343.459	424.447	244.598	294.162	306.468	282.337	313.969	315.267	193.935	194.337	142.231	172.581	282.908	300.756	344.232	280.257	222.987	231.448	264.862	230.676	198.381	237.909	366.107	32.2108	252.155	118.744	255.284	460.67	299.089	213.722	215.059	291.211	258.601	144.656	195.556	260.536	177.626	299.396	237.42	313.073	269.294	388.229	279.336	304.406	368.617
		322	1459.08	242.069	415.028	317.512	320.301	273.742	279.381	294.114	357.315	262.052	218.285	226.353	170.76	171.472	252.46	357.981	291.778	309.549	322.654	145.909	206.012	205.921	226.069	206.401	354.629	0	225.612	176.562	243.477	362.036	265.12	227.739	256.593	265.707	267.232	187.095	187.155	247.149	389.995	252.734	245.985	222.667	207.271	371.173	311.508	305.135	442.4
		323	1462.94	220.219	260.593	442.132	234.163	282.767	302.81	310.822	390.654	275.12	187.759	233.343	165.655	168.315	299.509	326.73	309.793	305.713	310.778	206.298	227.633	262.952	249.811	190.934	372.372	51.5591	245.738	235.142	311.094	347.47	302.046	314.161	189.773	240.741	243.194	207.826	158.658	219.903	358.004	259.613	224.669	285.412	170.294	366.231	241.051	286.213	305.365
		324	1466.8	174.111	337.691	272.615	153.498	214.418	314.129	286.577	400.336	235.924	234.343	298.073	240.727	197.669	317.676	374.029	309.177	386.087	312.271	216.971	368.244	155.731	219.655	152.601	348.212	0	316.956	150.895	314.429	319.932	283.414	231.241	252.509	182.753	223.258	224.3	148.413	326.551	215.426	273.545	222.372	311.105	332.884	394.605	235.451	390.637	336.464
		325	1470.66	283.056	307.107	319.761	239.645	251.816	350.13	303.149	281.956	267.576	217.436	286.981	175.396	137.483	273.949	284.71	370.566	304.76	285.827	239.9	350.554	318.008	195.548	157.497	414.882	27.6921	318.497	141.673	278.64	307.195	210.541	190.101	233.038	121.57	232.933	186.862	123.749	303.572	234.798	210.32	260.519	281.308	259.862	429.803	256.921	255.558	402.237
		326	1474.52	292.604	359.81	372.731	223.434	219.353	394.691	297.716	353.64	255.472	265.69	263.553	120.223	194.912	408.708	374.865	356.268	352.725	359.132	118.872	350.949	248.323	253.092	144.418	351.161	23.7337	293.327	241.358	244.572	241.644	260.595	267.097	225.07	182.032	181.148	214.39	187.048	227.135	208.423	168.855	319.067	330.847	184.863	350.313	283.531	316.237	344.937
		327	1478.38	353.197	338.083	379.894	297.203	235.465	363.251	416.836	317.195	232.255	289.294	234.958	211.544	113.832	338.218	287.496	259.696	394.85	231.54	152.586	330.984	286.395	217.439	190.177	312.088	29.7365	278.97	232.337	342.991	252.658	326.888	293.487	147.368	202.497	297.349	194.61	140.65	212.355	271.525	228.669	214.225	230.17	252.946	411.144	239.906	368.635	376.475
		328	1482.24	298.909	320.964	304.132	257.57	253.704	254.206	324.209	323.616	235.551	232.847	265.044	171.08	127.314	309.902	261.678	347.08	349.141	263.944	206.713	394.97	261.508	319.555	161.962	269.675	0	299.515	161.871	281.054	277.553	390.251	286.107	199.447	96.6903	186.451	204.03	202.337	200.902	207.511	260.186	260.429	283.489	268.03	316.414	229.459	349.012	436.898
		329	1486.1	342.81	274.884	286.856	224.924	185.879	371.366	211.424	307.07	190.993	318.448	306.753	178.914	174.9	384.75	238.038	296.896	409.051	371.302	120.659	325.783	148.718	167.224	183.939	351.608	23.8177	264.937	212.365	304.655	321.436	325.398	237.437	294.873	132.712	265.902	229.861	212.498	293.156	114.664	230.617	294.522	266.307	278.739	308.406	263.772	219.781	352.537
		330	1489.96	260.114	291.933	354.213	267.515	146.566	349.208	324.829	306.951	237.247	303.023	297.367	175.044	150.444	374.583	327.575	331.082	397.066	278.43	247.914	342.688	165.467	284.462	192.379	285.492	0	243.979	165.3	263.947	309.643	325.326	188.875	252.463	178.247	213.831	179.505	255.32	242.301	215.498	238.556	274.437	180.536	279.857	310.369	239.27	289.047	382.068
		331	1493.82	275.015	277.585	433.967	243.525	163.365	404.921	260.884	345.663	219.615	251.85	314.066	241.971	166.594	248.708	257.218	299.744	393.648	244.304	234.203	284.94	187.074	218.446	151.6	337.348	0	302.826	193.585	199.399	295.066	243.439	247.903	248.786	133.143	230.788	184.028	247.541	252.166	203.334	74.5728	265.548	284.488	276.371	353.05	284.459	268.396	439.151
		332	1497.68	256.127	312.833	354.112	248.093	202.972	285.592	238.23	313.138	258.958	334.071	211.394	209.843	161.434	344.912	249.09	300.746	362.311	221.033	236.885	374.185	368.854	263.021	143.26	248.332	0	253.927	86.3763	251.713	371.185	349.997	264.262	263.645	101.999	166.907	139.028	208.079	117.437	276.574	176.587	183.727	345.162	270.067	309.15	197.101	378.048	438.786
		333	1501.54	252.869	253.774	429.838	263.981	163.5	283.691	306.796	339.573	226.406	291.295	237.844	173.819	125.21	296.043	256.765	280.425	351.653	232.764	222.806	220.563	383.493	284.194	192.716	379.281	0	290.872	157.416	309.086	235.122	321.022	226.791	259.968	153.467	156.239	181.144	287.499	242.357	236.443	221.714	270.524	266.372	268.815	278.02	210.802	315.101	350.767
		334	1505.4	300.808	264.545	297.82	344.317	188.027	279.213	347.234	347.402	232.513	312.085	156.882	222.658	194.4	251.532	303.853	285.596	380.614	201.535	260.064	298.841	304.579	305.173	146.61	385.799	0	222.755	118.727	248.288	226.202	347.514	209.451	295.052	95.7884	189.043	171.137	217.403	250.372	125.42	246.768	204.534	238.783	210.021	288.967	256.666	302.671	442.754
		335	1509.26	337.63	380.494	332.377	171.674	256.757	256.979	271.184	275.137	215.479	231.861	200.372	176.948	149.895	345.129	296.243	357.048	344.787	197.47	197.82	280.998	301.369	306.382	156.279	328.9	0	295.008	219.679	305.715	191.45	319.755	193.353	306.145	91.5377	137.707	172.553	283.77	308.883	91.2362	120.266	210.194	318.765	254.366	379.147	227.247	295.72	294.971
		336	1513.12	300.006	350.588	384.243	230.618	253.679	261.841	280.274	341.384	296.726	298.757	192.745	167.553	196.821	279.989	267.752	350.512	383.292	265.649	229.109	298.195	298.708	393.203	69.1827	389.182	0	140.801	245.587	238.24	137.901	261.536	207.786	291.305	128.526	192.518	207.497	217.854	264.167	195.237	93.7191	276.824	293.347	264.9	291.159	244.888	295.217	370.023
		337	1516.98	204.567	297.098	425.184	275.757	218.767	282.756	291.345	299.97	254.389	348.52	183.608	147.48	198.404	289.565	235.786	323.878	396.964	295.36	264.504	339.945	281.934	288.799	167.695	279.685	0	240.517	131.657	272.594	218.106	254.238	140.873	435.642	84.7541	260.664	184.047	237.684	237.84	146.808	89.2465	312.986	316.137	258.265	235.212	290.735	298.463	393.088
		338	1520.84	281.036	314.711	320.744	237.927	227.99	230.973	286.654	287.319	261.576	315.144	190.408	163.38	211.712	313.424	269.42	305.55	379.947	305.065	165.561	295.912	278.319	352.723	165.966	396.398	0	200.279	161.529	247.833	82.1178	320.779	223.844	357.54	58.2041	195.825	171.155	237.955	268.317	88.8545	165.14	315.417	221.805	207.822	390.8	185.266	282.118	392.679
		339	1524.7	210.446	363.141	427.819	288.316	214.358	258.011	204.193	227.418	174.306	257.643	196.702	145.923	158.954	329.97	272.448	327.963	322.817	332.758	247.238	390.279	307.544	359.185	172.538	369.208	0	206.406	191.003	225.766	252.212	316.965	210.698	273.594	125.297	165.518	112.297	274.063	241.025	127.687	142.881	186.129	317.083	209.084	435.928	167.564	361.91	325.111
		340	1528.56	319.131	294.925	322.88	253.545	265.291	225.413	295.405	324.995	204.877	396.008	277.025	183.701	178.698	340.62	261.227	319.823	327.172	357.235	296.035	334.265	330.998	347.289	203.702	279.898	0	290.417	208.411	317.82	200.158	349.353	193.278	301.186	129.42	179.659	130.332	233.388	196.019	100.331	153.576	163.099	251.772	225.115	307.248	189.694	298.527	354.691
		341	1532.42	305.33	324.522	314.838	330.934	232.023	267.39	213.184	220.179	181.207	246.064	211.051	205.266	230.591	230.724	207.533	361.297	331.772	347.606	226.613	341.718	294.737	317.566	158.924	386.713	0	242.102	176.139	296.794	248.857	290.116	128.368	438.101	114.801	318.987	162.428	297.342	200.241	236.258	53.9554	254.064	248.24	156.477	353.457	270.582	248.513	297.43
		342	1536.28	301.216	346.631	400.432	296.577	246.872	219.387	240.578	168.341	180.937	248.884	125.414	190.84	174.681	312.197	250.246	402.79	267.985	274.925	255.119	419.679	272.402	394.064	172.094	254.884	0	248.182	202.531	270.809	187.184	330.553	259.28	333.108	109.18	310.067	138.124	214.465	220.514	218.383	115.034	224.778	327.162	217.804	231.042	136.17	304.41	416.363
		343	1540.14	289.905	252.547	394.652	355.08	273.246	276.949	207.444	229.833	217.786	273.82	270.266	348.17	169.373	206.071	326.877	270.9	398.342	228.969	244.492	381.952	352.308	369.509	212.226	257.562	0	221.777	220.914	247.263	188.393	329.128	168.765	288.837	71.4636	110.653	208.553	333.308	243.792	229.035	66.4437	154.678	306.461	213.982	385.824	209.49	250.072	283.549
		344	1544	285.286	236.414	304.923	359.896	296.491	256.347	268.909	262.918	207.127	298.455	150.605	196.559	220.243	213.338	168.566	289.784	368.791	267.611	173.701	323.532	267.949	339.716	186.424	292.085	0	230.373	266.182	278.242	234.516	377.696	155.111	392.235	100.458	267.413	183.267	236.077	263.172	201.747	39.3788	150.285	269.746	220.044	273.941	147.845	317.039	288.702
		345	1547.86	286.366	223.414	370.132	365.679	326.232	268.075	246.997	175.22	160.047	291.74	160.081	258.018	183.413	210.221	195.825	313.262	343.778	165.702	235.23	367.603	307.769	387.019	168.021	252.933	30.9503	282.85	261.115	267.272	152.6	353.403	186.226	297.526	105.912	145.331	229.986	246.228	235.431	188.117	103.634	139.968	337.3	257.098	296.985	185.727	341.052	323.709
		346	1551.72	270.766	339.259	315.127	291.856	314.745	186.902	234.034	148.32	170.669	283.697	209.253	238.3	150.685	221.249	259.811	318.357	372.97	223.008	157.508	323.581	291.479	325.213	169.726	160.962	0	143.862	251.487	201.028	205.77	342	167.331	424.463	127.783	227.01	146.202	261.526	257.296	243.398	48.7949	139.863	320.882	311.397	220.937	140.223	322.794	239.118
		347	1555.58	291.354	344.914	326.566	264.103	305.173	204.722	242.393	166.451	215.27	268.617	262.434	196.697	184.467	199.708	264.938	372.602	358.024	214.782	213.998	396.104	210.831	410.961	175.857	304.813	0	238.1	242.047	333.145	245.229	364.25	200.929	392.028	67.9691	184.239	272.431	221.432	280.983	251	0	182.382	297.962	210.829	318.883	160.343	361.876	303.063
		348	1559.44	301.668	376.661	375.567	162.904	311.669	224.215	307.024	147.558	268.565	346.958	345.53	231.176	154.545	246.567	282.426	208.88	332.742	173.478	214.184	305.322	169.041	370.286	193.801	289.184	0	190.962	257.439	166.776	147.426	338.044	100.358	429.207	105.584	201.053	232.113	283.03	171.393	255.508	0	134.356	193.188	169.243	308.417	144.9	384.939	342.247
		349	1563.3	360.235	312.132	369.45	341.67	286.714	218.742	265.988	148.338	207.25	285.404	193.907	302.14	238.005	287.049	368.58	211.457	336.826	252.211	154.29	306.451	181.098	376.387	218.568	287.861	0	174.921	282.463	273.245	234.152	273.29	182.992	325.935	132.111	248.781	199.38	288.416	252.019	285.572	35.4749	165.119	250.367	187.043	306.423	140.381	437.575	298.622
		350	1567.16	234.109	273.659	285.613	263.044	277.288	234.769	318.584	116.251	348.441	289.294	184.754	195.435	223.323	253.273	323.874	237.643	332.566	240.964	142.792	342.928	74.4484	327.999	206.438	279.463	0	184.547	280.802	312.349	187.981	277.695	120.459	325.298	129.336	177.255	130.851	224.305	266.192	324.497	49.1874	175.769	290.087	265.832	320.521	149.387	321.571	249.195
		351	1571.02	262.694	301.237	347.619	345.496	357.071	252.642	259.888	132.397	252.637	229.296	230.286	204.163	236.656	274.417	310.63	213.06	327.361	240.178	162.227	315.31	157.19	293.501	208.261	278.759	0	119.134	200.486	188.613	280.973	398.279	164.673	366.515	127.075	205.852	180.218	256.095	281.978	155.28	92.3772	185.298	262.198	260.745	332.979	63.2395	284.717	267.641
		352	1574.88	206.67	300.268	260.253	376.642	373.67	197.525	278.911	108.029	91.7036	252.103	117.041	175.133	185.465	282.571	477.399	267.008	383.753	297.987	184.879	269.676	123.283	314.091	235.784	149.659	44.1783	229.345	253.135	244.008	207.232	299.634	134.82	332.207	103.555	174.428	208.078	300.389	282.513	181.387	82.93	192.639	283.934	217.97	303.63	98.5091	295.361	309.446
		353	1578.74	218.34	240.112	357.388	284.27	317.961	146.209	181.305	205.738	192.205	150.633	109.911	127.887	188.347	285.578	346.373	224.563	379.192	265.088	225.077	319.376	58.3885	285.213	166.615	210.911	0	255.293	269.335	298.763	297.206	319.862	104.942	274.603	126.31	179.975	226.06	311.903	210.427	243.9	39.5653	115.606	258.212	265.554	350.503	95.2791	243.719	369.6
		354	1582.6	200.441	281.533	342.488	368	314.255	118.416	286.44	166.262	250.66	202.267	283.348	141.241	205.775	281.922	342.933	307.606	411.825	237.635	159.439	272.825	180.91	314.181	145.052	250.67	35.4229	170.363	360.323	282.551	364.296	322.956	122.969	333.779	128.241	154.184	171.007	262.61	245.526	219.059	23.1781	135.114	332.856	232.466	292.574	163.877	367.994	303.08
		355	1586.46	270.036	220.444	276.939	352.197	340.763	133.237	207.837	192.399	284.464	140.457	252.575	140.67	185.563	282.381	257.571	303.83	438.599	281.619	196.763	274.061	139.896	316.688	185.651	263.367	51.7027	189.256	280.65	406.013	275.792	357.288	131.374	281.182	167.82	199.328	170.514	263.059	273.719	200.569	0	188.499	194.967	178.228	317.396	188.645	378.598	400.842
		356	1590.32	229.661	252.29	299.785	384.785	292.722	108.348	159.392	140.436	279.181	159.402	271.738	193.806	152.421	318.819	280.942	295.216	373.125	179.534	194.337	210.644	165.897	317.336	193.244	205.507	66.2862	214.887	296.642	280.537	331.423	383.027	47.0789	249.783	146.269	193.184	291.363	316.529	155.87	218.186	27.9637	207.188	253.552	112.146	258.352	103.201	247.523	284.694
		357	1594.18	265.085	269.952	248.666	398.75	332.584	254.877	185.486	167.399	317.762	245.797	319.038	201.926	171.758	300.154	268.095	336.073	301.446	231.79	236.219	268.563	81.8941	311.632	162.427	184.582	0	224.162	255.11	336.183	250.307	410.447	28.136	238.448	108.076	146.74	211.765	249.878	211.005	242.165	28.5801	247.932	161.555	196.318	330.947	93.9224	325.195	286.919
		358	1598.04	224.12	255.793	312.523	379.794	271.218	248.566	275.847	111.548	303.798	232.479	223.556	161.29	154.52	353.593	346.715	261.936	316.706	246.461	237.628	267.979	75.7975	316.794	118.622	224.894	67.2686	207.706	304.305	355.889	104.367	353.171	79.6608	245.265	167.786	198.092	322.596	211.211	161.769	219.2	0	121.256	121.767	162.841	354.48	176.623	265.006	262.751
		359	1601.9	257.38	271.043	179.044	325.52	346.503	245.869	180.911	74.4838	257.433	298.818	276.373	194.554	192.002	359.375	329.503	273.009	350.052	226.612	200.818	264.943	79.9358	297.846	161.521	320.224	56.1464	216.74	334.32	281.583	188.962	411.512	0	262.106	117.627	196.725	254.011	300.119	271.913	266.965	21.6369	199.072	131.918	260.13	389.716	244.526	307.456	295.014
		360	1605.76	200.492	345.578	337.899	250.058	394.223	256.891	219.872	114.982	237.975	179.192	235.754	165.29	241.847	324.469	208.407	268.592	346.761	242.602	242.164	296.132	23.6873	177.693	211.226	327.315	78.533	191.131	243.6	247.118	239.011	440.228	0	182.443	130.568	147.468	229.181	285.222	168.424	245.244	91.0193	189.995	118.172	202.803	334.684	92.4594	204.348	260.593
		361	1609.62	292.488	219.592	221.483	269.148	229.959	193.259	207.176	144.024	273.409	187.641	284.522	161.83	235.884	353.267	321.905	262.903	364.217	236.23	275.438	272.772	0	261.548	194.365	263.779	0	228.613	364.492	291.663	271.299	346.205	0	229.933	154.56	157.502	281.765	264.621	204.342	236.125	32.8796	196.68	174.351	205.249	367.262	175.531	236.065	231.839
		362	1613.48	272.272	254.705	169.78	308.758	366.098	272.707	208.629	165.588	228.796	189.681	196.608	117.729	253.509	343.332	303.8	237.366	439.195	170.592	235.571	318.141	0	305.731	159.018	246.566	54.6088	206.472	306.071	294.511	252.459	328.569	0	224.982	172.468	200.068	233.668	321.382	172.842	264.577	60.2655	161.402	154.144	152.565	277.145	153.914	314.184	204.216
		363	1617.34	183.489	312.216	194.741	327.952	305.537	224.156	169.213	119.553	374.041	201.691	229.633	159.054	225.748	339.247	296.631	284.189	308.59	213.374	225.431	347.301	51.1385	260.201	219.978	251.925	46.357	210.937	223.513	170.116	288.919	363.231	0	222.947	158.393	212.874	229.781	216.305	203.942	204.779	0	166.675	165.241	174.132	375.861	197.539	332.31	251.502
		364	1621.2	199.61	304.773	219.609	340.466	308.888	338.994	212.828	137.887	407.96	176.158	208.062	132.698	213.148	300.748	297.993	242.725	309.946	119.163	194.008	383.654	0	325.201	222.137	212.46	81.0675	224.095	263.209	247.275	263.391	392.183	0	218.525	166.833	184.397	256.376	311.443	152.087	200.346	0	159.262	151.339	267.097	374.256	241.583	223.941	192.019
		365	1625.06	257.691	341.41	208.809	332.142	339.227	288.564	239.45	142.953	335.083	153.698	189.923	109.743	240.834	348.821	267.296	272.912	279.905	203.007	225.493	341.745	0	271.812	246.679	277.645	60.6287	245.485	338.289	283.954	302.596	394.861	20.7994	284.513	165.685	208.336	248.788	263.58	176.968	246.031	72.2417	100.295	174.678	165.487	304.52	207.5	329.556	245.827
		366	1628.92	160.638	343.559	199.869	273.734	376.021	332.149	133.079	122.089	295.155	243.346	247.77	152.589	171.474	410.371	231.967	269.527	310.05	279.774	272.763	257.156	35.1084	284.447	271.275	214.748	114.604	238.474	385.074	319.874	165.248	412.551	0	200.009	190.526	169.283	236.229	246.979	150.503	266.054	24.3196	101.657	49.1505	250.378	347.651	208.373	337.07	285.994
		367	1632.78	170.157	276.621	211.402	314.926	370.854	253.948	245.295	130.871	246.553	237.721	283.487	148.985	213.126	377.952	334.817	343.318	413.238	236.87	240.379	288.433	0	359.991	269.104	284.185	116.065	227.047	371.455	364.161	242.242	472.04	0	275.568	183.297	175.195	147.732	201.473	217.3	215.822	0	185.054	111.904	174.689	332.729	195.145	298.826	253.648
		368	1636.64	168.064	290.286	214.31	315.923	351.471	269.62	216.864	140.326	363.261	154.751	165.563	233.201	292.192	399.912	312.595	335.759	337.014	275.775	256.005	317.901	0	254.969	297.812	240.383	40.9952	184.179	319.313	300.321	354.846	396.008	0	270.657	187.307	75.0633	270.36	289.822	145.82	219.599	73.7848	110.874	109.377	198.707	326.984	204.273	334.704	227.764
		369	1640.5	88.2818	310.801	207.317	343.012	307.898	277.818	188.995	98.0153	315.305	224.49	259.282	160.946	318.356	331.718	234.462	259.264	348.339	328.557	254.564	289.487	38.415	305.085	246.776	204.551	105.405	205.78	373.191	244.165	262.512	347.523	0	257.267	172.441	185.62	268.062	263.686	197.884	232.135	92.0315	91.6585	101.154	205.866	305.285	231.185	233.081	265.668
		370	1644.36	152.955	320.532	224.915	356.218	299.885	259.386	238.552	113.799	286.041	128.257	219.212	171.572	239.573	400.614	231.968	301.37	344.364	246.166	274.417	305.194	0	258.85	203.465	202.669	89.3321	228.716	435.02	327.876	206.464	416.54	0	284.049	206.377	189.447	259.592	278.134	132.265	272.74	53.9305	146.903	96.3911	182.835	366.764	229.515	195.519	218.545
		371	1648.22	198.373	248.332	196.258	302.406	212.432	248.09	176.233	124.542	358.545	148.534	338.933	187.453	325.366	411.714	308.403	248.184	274.067	258.15	273.642	263.256	0	332.762	191.137	204.409	58.5402	219.083	322.675	310.58	259.803	477.049	0	277.159	187.187	206.071	223.799	316.335	82.2783	259.121	64.9838	177.428	150.785	107.835	318.429	194.92	274.313	267.601
		372	1652.08	138.556	316.97	174.695	357.762	322.677	306.539	151.704	142.458	248.332	207.681	297.753	129.934	269.562	502.1	330.896	369.538	344.531	176.119	287.697	415.994	0	276.263	236.686	256.042	26.4196	243.769	329.02	283.092	202.157	464.189	0	233.594	186.071	217.818	164.956	321.088	195.89	270.672	35.0224	95.2308	149.403	217.718	321.055	217.038	276.948	277.198
		373	1655.94	158.032	244.417	130.643	348.216	354.402	220.797	147.538	185.78	306.8	206.646	215.573	230.077	295.22	334.182	187.092	290.284	224.343	303.594	305.328	344.365	41.093	323.879	338.417	211.122	67.9176	204.16	343.604	276.515	323.077	457.9	0	224.381	194.294	169.339	213.595	224.643	162.619	154.758	49.633	124.626	241.507	122.27	278.535	179.446	254.225	231.146
		374	1659.8	171.168	299.122	204.27	339.677	303.228	296.469	213.958	181.246	347.843	265.447	110.783	140.108	245.657	278.953	260.393	208.345	281.128	289.07	328.32	318.332	0	251.245	237.513	248.621	60.4574	182.952	375.186	232.367	221.509	476.852	0	233.684	202.015	248.155	209.298	243.567	197.604	150.634	40.4215	210.271	165.567	197.553	431.549	229.117	250.218	294.718
		375	1663.66	179.636	338.879	161.955	390.634	315.248	251.54	192.41	160.109	241.333	149.777	153.524	317.332	239.718	240.757	270.122	269.185	271.358	254.167	283.56	284.933	0	274.574	288.123	229.905	39.5849	288.862	335.418	213.855	266.911	427.216	30.6346	256.144	166.894	195.839	177.607	312.466	141.771	137.344	65.1966	230.384	224.386	203.745	276.896	197.014	147.586	237.701
		376	1667.52	87.417	281.524	142.352	249.878	312.498	259.04	278.025	74.4755	271.137	177.315	213.818	285.465	221.347	249.248	208.085	293.702	337.566	244.904	328.003	228.102	0	290.422	348.17	180.268	65.2617	229.885	393.632	123.561	250.558	435.832	0	314.177	244.198	237.893	211.938	269.88	192.506	170.7	59.0647	129.369	154.828	142.327	327.794	236.886	190.816	279.209
		377	1671.38	97.3878	244.344	247.063	320.01	227.884	231.16	213.286	88.8325	255.242	162.341	249.392	226.385	319.482	295.444	295.05	303.329	305.541	268.57	316.259	222.915	0	245.659	362.97	172.328	31.0829	196.308	413.973	249.804	136.627	444.651	0	381.921	204.249	300.608	174.488	313.988	137.888	135.475	35.3518	156.797	238.62	142.861	304.534	371.499	145.76	239.115
		378	1675.24	91.7659	353.732	124.106	442.418	342.033	204.665	307.779	187.818	322.646	181.237	178.65	223.184	347.952	362.873	246.472	316.078	297.914	294.078	314.69	400.067	0	291.784	350.753	122.889	50.8901	187.213	240.231	233.495	279.176	324.348	42.0386	246.041	220.604	280.048	87.1814	247.621	180.94	154.156	53.9914	244.412	190.4	117.655	337.496	292.806	178.809	215
		379	1679.1	164.303	318.43	162.595	322.416	284.228	231.697	254.407	138.654	229.293	123.023	240.99	225.998	282.526	365.511	264.998	313.641	260.36	363.891	384.009	325.587	0	277.031	318.813	161.381	74.3465	169.371	251.931	263.493	277.916	464.611	108.785	323.974	273.124	273.192	228.379	271.828	112.147	175.998	72.7761	206.782	84.1598	179.618	310.412	267.847	140.158	122.83
		380	1682.96	120.065	384.256	143.527	348.367	338.089	282.058	235.845	206.84	401.235	157.838	226.947	305.163	340.608	381.164	173.618	267.562	399.813	319.832	238.747	283.326	0	297.052	298.213	203.472	100.219	130.746	413.181	264.22	208.448	514.791	73.7	244.546	245.854	259.587	101.183	307.514	92.6043	176.424	80.5856	233.973	192.389	311.809	404.775	364.111	177.067	162.924
		381	1686.82	152.209	371.044	171.033	316.36	266.552	237.26	316.299	157.858	354.866	188.021	194.263	282.869	279.931	301.172	281.545	334.919	326.979	304.516	302.51	361.168	0	270.442	294.066	162.989	35.7016	169.563	383.888	182.877	182.025	445.13	58.7006	332.49	233.472	144.265	148.982	255.791	83.3289	180.916	73.6197	170.945	163.698	154.105	307.923	308.368	175.316	195.756
		382	1690.68	108.105	355.473	132.68	303.176	360.383	145.606	278.461	174.76	337.214	142.343	222.669	247.715	358.536	365.066	299.029	311.705	333.47	345.126	311.886	330.496	0	292.16	302.721	150.137	77.5838	131.135	290.175	168.131	207.436	367.709	144.122	314.161	225.696	286.048	138.996	277.568	158.048	114.857	93.7352	212.447	106.805	276.824	376.484	192.41	200.453	235.645
		383	1694.54	101.779	254.24	185.448	237.286	239.525	270.859	230.145	156.753	365.214	158.891	210.466	261.508	288.194	332.258	291.731	409.834	399.934	383.305	243.528	388.655	0	264.345	347.967	79.2061	91.9029	132.09	339.469	124.106	302.226	354.894	120.651	284.396	256.271	309.468	122.691	257.833	129.802	152.445	21.8406	231.484	117.992	223.852	451.761	274.794	187.012	207.624
		384	1698.4	41.1663	269.919	203.301	304.183	212.122	301.426	337.881	167.759	256.697	174.608	147.068	269.324	320.549	448.101	205.405	366.175	278.512	360.953	272.987	264.112	0	282.184	277.976	105.159	55.2321	118.206	384.941	187.742	234.657	386.818	137.722	250.514	189.094	272.785	149.324	281.517	0	206.81	47.3621	192.85	180.337	195.721	468.09	153.029	235.396	258.392
		385	1702.26	147.147	393.894	150.65	232.679	182.489	258.632	265.399	158.721	399.709	173.173	122.844	150.24	350.065	401.005	251.894	407.386	348.335	431.248	333.299	342.827	0	246.939	379.479	144.072	93.1683	77.5561	298.492	199.367	305.086	312.592	199.977	173.624	239.147	232.323	149.599	240.786	60.573	173.444	107.75	146.892	207.041	265.198	503.621	201.279	185.521	250.958
		386	1706.12	106.237	336.481	186.121	190.16	237.958	289.303	285.265	177.262	244.08	228.691	178.26	298.273	293.47	333.786	150.683	378.218	462.139	290.115	299.866	331.703	0	251.575	315.032	101.258	84.6703	196.362	362.275	259.673	310.536	303.139	192.403	208.724	239.067	332.591	204.504	231.501	53.4753	160.576	69.5448	124.801	177.524	169.21	469.437	181.164	176.451	269.075
		387	1709.98	107.138	433.651	113.073	198.944	268.119	123.64	286.932	186.044	370.119	180.435	314.361	148.698	287.988	472.533	242.131	380.139	420.177	333.577	341.025	367.087	35.9771	288.801	253.942	152.319	86.6124	131.358	410.358	216.629	213.429	352.82	205.49	275.073	245.331	261.321	142.743	207.033	98.8211	189.904	38.3372	146.642	186.747	164.081	365.574	248.092	146.604	293.865
		388	1713.84	129.608	349.9	202.483	266.472	227.599	235.837	315.925	160.771	304.298	156.331	219.507	218.808	359.469	308.847	182.299	318.239	348.831	407.155	213.172	335.446	0	301.906	355.1	103.036	80.8529	131.13	319.555	166.719	329.921	432.001	213.137	244.853	313.835	289.86	158.305	185.619	88.6978	205.877	67.3571	231.285	210.442	190.175	389.28	318.674	157.684	210.899
		389	1717.7	120.7	328.899	140.418	229.429	260.309	204.635	331.889	270.494	324.534	155.556	245.999	264.388	250.887	289.688	265.225	348.106	380.229	369.687	307.78	347.848	0	259.124	334.725	0	66.7157	108.932	298.015	207.165	214.484	386.804	131.752	303.484	230.157	245.144	172.135	155.725	0	152.833	65.7488	153.506	110.943	155.967	370.379	228.203	139.326	262.179
		390	1721.56	156.202	381.675	213.623	191.107	242.586	222.812	372.173	217.007	283.544	170.138	135.603	224.709	237.38	290.814	169.823	401.837	334.927	389.131	279.456	365.896	22.8679	311.633	341.273	67.0743	80.2603	112.826	472.308	166.544	278.91	394.207	257.237	231.094	307.671	319.732	187.193	180.823	45.7084	157.621	115.293	223.18	126.669	185.595	402.612	272.381	183.998	287.415
		391	1725.42	77.9034	334.492	177.884	268.803	201.963	223.125	326.597	276.641	387.166	192.173	275.648	285.453	273.237	343.259	253.009	404.179	317.353	353.936	249.951	359.623	0	267.978	254.51	91.1652	92.9919	78.2186	354.663	250.72	278.666	343.63	139.336	228.344	303.227	318.161	174.235	139.599	0	227.97	158.158	182.515	88.1399	238.646	487.44	252.917	84.6103	246.633
		392	1729.28	116.424	364.326	164.763	237.528	237.557	183.467	375.418	232.712	364.452	264.743	289.771	212.734	257.333	360.721	188.447	385.104	306.156	372.326	312.736	337.987	0	259.384	297.027	87.5568	66.9716	82.7305	328.226	260.661	250.954	385.981	195.194	256.878	302.079	279.446	89.6967	292.791	32.3927	190.829	105.723	161.554	227.943	136.959	375.255	182.38	153.711	191.129
		393	1733.14	138.853	328.946	167.409	282.563	226.471	284.179	329.16	181.604	429.571	319.674	244.785	222.456	321.712	315.42	214.141	411.63	335.94	341.471	299.408	420.141	33.6222	266.403	319.189	59.4567	97.6643	73.7404	374.112	257.272	283.081	364.269	195.217	210.568	265.088	268.41	157.689	203.264	45.4434	223.7	174.411	237.343	227.573	229.654	474.603	264.616	102.748	255.567
		394	1737	86.3063	319.384	147.764	256.914	186.48	218.647	337.048	203.657	348.758	299.916	314.185	270.529	265.31	370.624	107.067	466.005	315.62	451.803	296.497	375.798	0	271.549	321.476	24.0104	97.1288	43.8371	363.71	161.378	309.646	371.748	185.411	279.474	281.757	209.079	108.582	278.412	61.1601	154.772	128.254	188.759	133.539	217.447	456.661	126.789	209.107	139.979
		395	1740.86	89.8642	299.553	115.416	271.473	195.857	148.933	452.202	292.532	302.663	249.001	290.495	220.363	328.964	351.339	106.412	371.643	335.531	381.714	287.738	462.9	0	283.15	277.882	122.938	98.3955	39.4611	289.015	255.677	291.045	297.927	274.332	177.174	308.385	160.071	120.147	166.39	0	161.013	145.201	214.885	202.549	168.894	402.403	128.437	122.168	175.833
		396	1744.72	27.896	257.37	132.716	330.699	171.03	207.272	427.09	289.461	344.672	250.942	369.764	236.348	264.858	335.889	153.242	428.229	350.991	407.199	268.89	476.879	38.5425	202.585	268.589	122.151	61.8222	58.8553	292.229	221.679	295.604	332.513	196.186	211.032	205.357	234.525	107.894	253.941	58.5209	142.341	172.16	136.621	166.146	225.21	325.538	206.3	144.106	250.114
		397	1748.58	110.082	317.525	237.741	296.282	222.029	286.05	366.153	289.405	261.893	354.039	335.346	240.625	305.205	347.872	175.397	411.772	346.443	417.183	269.671	372.936	33.1571	171.775	240.059	33.2182	80.387	33.276	221	282.335	256.642	319.124	141.995	226.358	194.324	181.689	97.8038	321.588	43.1644	157.516	139.619	228.628	139.681	222.787	457.232	322.425	162.723	206.949
		398	1752.44	119.602	259.627	152.497	367.988	275.008	228.674	339.875	285.299	382.229	389.303	306.578	223.286	277.496	279.175	243.348	371.272	418.36	402.135	232.745	404.105	45.7362	139.416	184.324	40.8063	104.332	70.8857	442.363	292.117	370.728	376.574	234.65	208.426	278.806	177.219	96.2884	288.34	27.4198	168.339	150.637	166.303	201.128	200.897	510.388	239.662	97.2064	227.539
		399	1756.3	95.4986	371.94	161.489	253.137	194.943	249.399	349.234	238.842	290.555	288.38	479.641	212.075	259.06	364.699	178.767	312.003	336.163	372.07	261.593	452.077	36.7454	133.676	226.378	0	67.4337	50.2694	317.334	257.897	310.071	363.041	245.521	224.133	181.883	162.646	71.9975	255.772	39.702	154.578	144.092	179.147	241.105	182.562	512.019	260.81	141.816	121.902
		400	1760.16	64.1409	199.366	119.275	218.548	252.367	309.124	377.241	197.844	385.216	294.628	388.741	158.589	200.491	273.108	153.568	471.613	337.272	409.603	176.769	403.802	0	137.827	293.962	27.5162	85.0083	51.8952	392.713	354.392	291.857	281.364	151.203	219.204	228.446	110.173	88.3585	289.505	83.7864	179.797	104.144	191.994	203.028	225.514	452.638	199.606	125.302	211.874
		401	1764.02	107.104	339.083	188.355	263.17	197.907	332.993	464.371	298.468	397.761	218.328	386.293	148.849	225.163	256.02	165.954	380.63	378.133	365.755	275.71	380.198	46.0689	201.167	191.56	81.0194	115.277	86.3347	387.321	197.665	133.14	319.194	218.879	200.418	229.57	139.1	38.3756	319.255	55.2234	151.558	187.547	181.908	112.55	211.311	428.194	301.884	87.1848	249.58
		402	1767.88	114.475	277.117	102.336	317.904	215.938	212.373	405.499	286.045	341.276	200.936	362.915	132.833	288.073	303.959	205.196	363.867	364.753	360.174	216.12	431.566	41.8592	178.422	220.118	45.6374	83.331	0	295.859	287.593	275.742	405.365	316.969	206.56	231.964	85.041	84.4477	272.507	45.2822	53.6338	105.488	145.862	167.402	215.214	455.213	242.114	115.242	191.48
		403	1771.74	136.117	299.358	182.009	343.53	248.078	307.907	392.858	292.779	308.242	239.142	364.073	157.999	242.375	456.069	150.389	343.715	302.183	439.988	307.77	402.479	44.69	134.826	201.555	133.973	115.52	75.8587	287.439	243.576	306.667	420.848	160.641	210.493	251.198	99.4366	125.386	262.256	70.9136	104.183	155.8	165.386	183.918	228.759	450.022	310.516	145.287	218.418
		404	1775.6	145.19	288.72	177.457	276.925	318.833	365.666	415.859	279.788	361.089	340.192	385.364	168.802	305.129	226.688	213.041	379.435	398.464	349.782	183.875	336.421	35.5178	214.103	185.635	89.5069	109.813	0	288.841	133.284	317.777	408.998	233.99	220.258	194.829	96.757	93.9128	250.089	0	65.8994	117.265	152.923	115.832	208.618	430.252	358.382	92.0769	250.271
		405	1779.46	108.129	227.102	162.78	357.272	221.601	232.77	372.639	304.937	275.125	360.554	429.937	262.583	281.818	321.627	157.995	392.457	382.283	362.149	253.545	375.627	40.3004	154.243	151.396	87.7842	98.9994	79.7811	263.388	216.806	234.473	337.051	159.086	159.483	258.502	52.5228	51.2555	323.822	0	81.0461	105.059	224.337	112.372	282.846	515.656	301.868	57.4281	279.887
		406	1783.32	108.292	200.601	152.003	260.834	199.941	354.835	439.399	403.39	337.352	279.679	314.309	251.613	363.228	302.34	223.234	342.113	274.947	315.478	328.167	393.662	68.7269	126.435	230.178	112.494	126.28	38.6159	324.771	249.356	240.904	418.864	189.493	145.875	245.549	128.729	50.6456	224.988	67.1287	105.42	92.5773	177.507	170.913	180.399	434.234	322.662	44.3707	223.326
		407	1787.18	154.398	167.851	117.309	373.523	174.834	444.357	352.303	286.991	388.335	300.212	374.461	225.466	385.296	331.571	227.691	369.174	373.097	361.69	319.351	409.63	71.6792	177.763	150.216	155.243	128.193	48.044	329.729	318.39	98.0521	470.754	172.889	235.086	254.886	166.105	98.6389	269.707	31.1776	146.32	0	92.9194	44.1268	237.829	424.764	321.727	94.4657	269.666
		408	1791.04	167.111	241.581	71.3863	318.775	233.275	350.873	285.727	257.48	423.7	327.92	364.989	245.352	301.612	385.265	173.787	344.832	305.258	353.835	214.728	378.304	89.1303	141.234	216.83	96.944	97.1831	62.5532	274.285	287.771	293.437	398.125	254.006	234.498	261.85	130.017	101.498	209.008	58.0782	117.983	89.4205	218.676	131.366	256.197	523.129	351.459	56.5531	250.414
		409	1794.9	103.424	280.225	92.0164	387.259	155.835	369.204	400.642	297.535	398.755	363.989	419.051	175.703	349.378	417.208	211.321	352.487	419.523	361.711	356.199	408.261	104.858	111.372	240.707	199.032	125.909	50.2948	343.98	190.394	247.723	329.59	267.699	132.511	208.885	87.0164	91.4354	217.937	35.1564	77.2087	0	258.293	137.191	222.6	611.181	329.826	113.556	256.055
		410	1798.76	171.006	251.307	150.624	272.798	134.864	385.414	322.145	289.758	365.622	367.613	412.54	265.536	339.754	338.199	245.705	315.723	345.271	323.459	254.009	337.051	101.415	124.903	182.118	183.663	106.385	43.9947	355.621	268.395	259.229	325.839	260.339	202.988	212.989	128.011	110.554	166.654	52.8862	115.267	51.13	154.695	164.269	222.713	446.525	385.982	45.5595	179.692
		411	1802.62	127.724	155.024	124.702	281.148	173.28	443.443	307.815	260.204	353.093	406.524	418.556	162.42	288.096	300.076	228.604	334.386	321.499	351.49	173.231	337.842	0	76.6299	196.888	122.283	94.9193	52.7304	372.582	311.397	261.126	386.757	236.129	155.075	188.72	133.187	161.09	273.441	59.9099	72.1699	97.1569	220.614	109.405	181.918	452.228	433.543	100.211	246.141
		412	1806.48	117.953	256.693	150.25	325.437	181.194	451.884	421.265	207.578	354.805	317.27	345.061	204.416	284.126	357.552	274.73	410.362	285.505	377.749	303.757	350.287	65.3755	150.468	231.702	152.979	77.2468	22.8668	308.166	195.622	324.165	296.819	253.068	144.375	130.142	62.628	123.544	222.908	66.7934	86.8247	116.137	205.124	150.376	255.98	400.93	368.296	0	217.473
		413	1810.34	155.607	183.818	167.64	338.93	193.2	407.461	415.996	239.977	359.483	415.592	300.943	227.512	329.184	279.8	261.753	448.064	347.713	336.554	197.803	310.618	48.3668	94.3097	270.018	189.196	101.33	48.2069	305.472	252.559	307.375	287.511	227.239	131.776	120.81	118.75	105.793	243.441	59.9952	34.8415	80.9684	106.165	90.0596	262.359	402.787	409.098	116.324	236.391
		414	1814.2	180.804	260.714	159.65	347.386	182.293	405.966	514.138	190.592	308.291	374.216	276.96	284.314	277.212	384.096	271.304	448.208	356.514	321.332	190.583	333.618	65.3297	18.4733	224.75	184.069	32.8741	87.4737	261.167	266.011	272.335	424.264	282.985	145.494	105.539	159.462	111.789	260.322	114.22	22.9441	110.252	143.928	201.089	232.927	328.079	372.467	101.494	136.615
		415	1818.06	212.811	276.19	156.068	434.597	217.735	370.851	424.972	200.076	358.876	349.244	381.419	224.795	271.864	387.751	313.865	448.916	270.524	293.342	163.734	276.19	96.0822	87.0883	192.119	155.277	63.6441	27.0084	283.883	246.114	358.02	382.583	216.917	194.382	154.255	107.936	171.586	241.696	77.1657	40.5563	145.514	200.081	206.338	229.374	371.043	234.052	89.3653	168.306
		416	1821.92	197.126	260.111	138.56	323.747	186.417	377.747	403.123	202.077	277.537	275.191	367.912	292.189	178.165	248.092	349.276	354.971	295.367	347.737	170.223	361.226	105.558	52.1084	202.76	164.695	141.083	88.3806	318.967	324.125	311.27	353.197	210.796	178.453	161.946	108.296	103.433	215.853	43.0977	50.6651	96.2058	239.082	219.916	253.567	348.451	300.243	0	210.933
		417	1825.78	244.061	265.845	161.186	348.68	154.025	493.875	400.457	211.959	292.366	251.352	312.288	128.745	272.55	323.292	330.116	404.787	252.323	312.895	115.518	302.305	84.8568	0	275.715	232.686	104.915	58.3325	313.983	207.152	245.295	409.053	163.418	240.756	147.988	118.198	146.57	193.712	110.969	49.5497	94.1223	214.552	178.585	208.063	400.589	319.417	0	142.937
		418	1829.64	206.991	211.12	127.603	245.476	181.816	375.556	411.452	192.619	455.058	385.917	389.797	254.931	270.387	271.359	335.213	386.066	242.513	286.95	67.4602	201.166	137.213	0	355.322	146.259	95.4902	99.7446	259.833	262.32	320.948	450.128	262.979	184.487	120.031	165.808	219.129	234.409	157.174	43.2708	164.549	162.938	213.639	309.935	386.801	360.258	50.9645	166.365
		419	1833.5	182.138	201.911	173.343	380.305	263.152	529.634	379.111	211.14	382.508	420.171	291.898	259.61	215.314	351.102	321.216	456.11	261.573	313.039	160.048	262.06	168.502	49.7447	274.348	163.041	74.1904	33.7154	301.895	250.864	297.175	446.271	244.238	217.834	133.357	126.079	145.956	259.366	84.7662	74.5114	71.3249	142.904	178.28	316.427	347.215	272.12	54.3487	199.106
		420	1837.36	183.152	246.958	150.095	323.504	195.821	430.799	404.637	154.296	227.222	337.086	353.821	246.187	230.863	233.783	299.557	418.513	271.631	237.72	94.4155	257.69	187.244	72.6303	310.792	189.635	74.3907	68.1852	302.545	229.374	351.918	454.074	269.294	281.961	99.0494	159.894	217.994	242.688	88.4249	82.6125	119.144	150.234	257.71	296.967	336.931	313.228	75.7558	79.5672
		421	1841.22	185.702	218.542	176.204	285.884	254.729	433.43	397.011	169.246	198.035	338.789	406.586	215.028	220.105	338.609	351.592	457.398	334.236	290.622	65.7139	156.486	159.826	60.4496	229.264	236.255	67.5931	45.0513	235.198	155.982	342.49	486.83	198.503	231.702	158.806	102.656	146.315	286.873	112.481	77.6107	81.3042	173.985	252.49	339.403	327.742	281.97	67.1358	193.874
		422	1845.08	252.779	268.678	148.094	326.77	170.325	352.586	153.532	213.68	286.91	337.113	369.552	264.96	260.305	252.985	375.774	422.384	313.663	273.395	94.2319	263.963	133.165	39.8087	261.569	274.193	93.5188	59.1946	258.84	266.169	409.119	469.193	233.675	303.036	195.748	122.953	148.078	343.451	151.448	97.1793	200.975	199.703	262.669	249.189	330.318	353.015	75.9084	142.943
		423	1848.94	287.716	219.228	194.014	256.526	167.907	496.97	246.004	126.689	281.729	368.742	353.929	200.688	303.991	284.596	323.261	342.088	235.806	342.515	0	223.002	212.942	41.0128	190.926	210.202	98.9219	68.2503	358.65	268.723	299.77	405.569	263.68	292.899	163.786	147.853	298.301	350.113	113.419	99.6122	104.548	158.912	250.163	355.992	306.095	392.192	86.5124	128.421
		424	1852.8	209.971	324.283	156.485	281.149	265.046	248.517	261.602	136.436	309.268	425.25	362.02	160.221	234.422	233.843	438.972	357.013	258.431	301.581	130.416	190.055	186.295	57.4358	230.526	205.822	127.772	75.0081	350.442	193.885	265.384	362.592	173.79	278.193	123.686	208.907	169.587	240.074	167.536	171.094	180.286	244.696	271.203	400.355	370.58	326.529	41.9209	200.685
		425	1856.66	294.761	193.445	176.029	349.438	247.286	405.56	280.238	190.274	341.965	288.673	320.406	229.548	262.427	258.066	319.789	349.436	231.285	365.804	98.5236	224.016	240.741	0	297.469	299.478	106.176	96.5867	332.543	278.01	249.622	278.976	230.821	253.561	157.115	150.933	252.294	279.704	143.512	121.999	187.927	139.323	127.779	346.167	317.35	341.339	95.699	171.16
		426	1860.52	238.936	254.103	215.406	453.542	136.707	449.864	262.54	151.689	309.243	333.957	409.291	214.947	266.965	358.839	448.728	321.689	233.989	394.198	60.552	204.189	257.337	31.317	268.031	265.223	112.633	85.4813	232.64	291.745	329.259	389.634	245.383	252.253	152.833	127.912	119.278	346.622	0	142.736	166.516	186.637	267.53	293.775	348.035	328.572	127.815	237.197
		427	1864.38	267.603	206.882	224.281	364.293	184.189	304.139	396.585	208.186	334.349	287.268	408.958	135.563	228.088	258.444	353.708	336.952	280.335	466.677	28.9027	223.373	273.436	59.2952	253.622	306.962	161.199	78.8313	241.765	312.835	250.166	372.65	278.042	263.476	198.746	161.471	121.929	370.288	123.006	166.689	126.526	172.901	270.333	393.477	313.017	304.462	142.846	197.948
		428	1868.24	284.547	172.031	188.848	306.446	171.546	314.216	324.959	226.046	347.249	329.555	359.366	215.439	188.371	255.895	404.531	381.462	269.451	322.789	100.121	204.806	218.277	0	323.509	253.841	122.129	101.474	171.154	255.973	303.398	288.907	315.444	349.321	181.661	128.697	220.119	257.688	138.122	185.187	226.619	156.472	310.749	399.222	376.636	318.917	100.541	245.792
		429	1872.1	236.839	160.84	175.928	265.199	157.863	362.667	290.759	130.099	314.43	255.89	313.444	185.738	218.451	238.405	366.655	334.227	276.994	417.782	50.5004	144.239	303.914	45.7757	302.793	206.872	130.562	61.5538	161.218	233.871	270.525	375.146	216.869	316.785	166.307	164.13	236.157	273.783	143.037	192.22	204.38	143.031	324.534	349.245	338.227	351.831	37.8182	248.352
		430	1875.96	214.652	212.92	244.891	339.502	152.429	439.226	310.654	115.115	297.063	192.83	331.073	301.079	216.873	229.82	335.945	396.258	296.358	343.164	130.79	146.104	271.26	28.1254	274.901	232.372	167.874	41.9687	168.65	251.228	315.272	303.231	350.864	302.882	143.856	0	219.367	274.881	140.872	143.462	161.654	200.072	398.538	341.098	390.874	254.928	36.9688	235.391
		431	1879.82	273.909	223.38	177.256	290.345	164.86	381.082	294.641	107.1	301.405	234.43	284.503	228.028	279.604	210.255	482.12	277.805	250.845	353.072	154.174	111.928	187.351	105.296	272.252	271.824	108.801	71.7289	187.737	170.657	290.758	383.848	310.345	335.56	116.967	152.435	207.225	275.871	101.413	164.934	293.555	185.793	249.974	358.26	370.714	280.347	76.2318	171.87
		432	1883.68	335.475	171.05	132.1	334.132	150.5	430.903	263.294	80.3148	273.332	291.276	297.632	241.022	126.137	216.702	485.796	277.829	259.312	363.113	124.922	204.191	310.907	104.554	249.033	185.186	114.718	113.841	222.689	197.628	272.702	302.575	319.995	346.126	154.945	154.18	207.473	209.495	130.804	158.249	294.023	213.696	363.897	298.022	351.952	417.723	122.493	203.793
		433	1887.54	235.506	90.4566	208.533	291.965	111.047	435.662	282.445	135.952	273.895	184.014	248.312	243.046	190.338	243.876	431.649	261.802	258.235	396.757	55.2403	196.939	224.468	37.8247	255.51	234.319	111.811	93.44	145.115	211.148	217.294	365.769	317.754	259.121	171.046	98.9375	219.274	242.819	143.431	88.2473	239.745	216.566	431.643	414.956	418.14	332.271	133.591	228.308
		434	1891.4	197.708	152.276	202.261	300.686	136.46	321.474	289.505	103.128	423.746	235.833	360.094	218.3	182.147	271.076	340.625	288.153	314.113	355.185	92.4858	179.752	174.414	0	312.865	233.604	111.485	94.0959	137.122	161.019	301.818	252.005	256.999	203.605	107.028	84.456	115.351	234.012	164.373	209.656	254.045	153.78	335.87	421.769	415.767	382.718	133.543	267.129
		435	1895.26	258.892	205.429	219.889	347.398	140.49	438.426	319.49	116.758	242.394	196.208	267.198	234.699	211.379	216.449	359.13	308.518	259.295	473.576	173.096	268.108	253.392	54.6714	328.78	125.651	154.275	51.4876	177.203	157.457	288.593	310.112	345.273	325.052	130.458	110.326	145.174	263.956	163.744	166.91	238.986	207.363	312.03	389.601	301.613	265.098	64.619	217.323
		436	1899.12	260.356	229.995	200.816	353.098	78.1052	445.486	241.372	172.581	363.88	79.0637	306.991	196.812	310.493	204.847	374.506	268.568	250.914	332.968	141.985	239.58	215.004	67.3868	160.452	131.475	90.3166	82.5475	202.143	113.879	304.94	253.063	250.004	368.897	149.829	78.3609	85.2597	164.517	139.789	203.339	223.025	266.969	375.27	329.965	344.422	277.896	99.3362	179.138
		437	1902.98	293.212	163.109	182.037	353.21	156.638	353.347	223.008	112.828	310.575	65.5777	343.819	231.853	253.69	289.932	416.527	213.018	233.456	347.366	174.152	201.964	199.1	80.535	212.807	224.806	174.171	81.4944	167.254	162.435	242.207	270.92	227.732	282.66	157.381	169.942	114.016	305.211	149.281	206.736	292.273	184.644	289.607	333.408	406.756	254.28	73.8505	243.927
		438	1906.84	206.477	241.661	266.689	351.316	139.991	376.89	229.182	148.07	250.26	120.626	318.901	153.358	305.178	197.013	341.68	181.117	292.321	316.806	170.083	212.032	181.527	64.0888	308.375	257.086	182.974	131.935	142.326	153.219	210.905	243.144	170.069	257.678	161.404	86.9566	132.764	171.392	186.657	283.862	226.703	182.361	322.165	540.35	320.191	300.449	96.9957	288.785
		439	1910.7	217.921	209.283	271.053	369.736	125.587	349.795	218.665	125.293	210.249	53.5077	282.772	262.083	283.82	234.032	370.128	220.966	323.005	276.517	61.8096	221.526	211.166	76.843	225.62	223.814	160.282	123.747	155.498	86.337	397.267	294.136	161.524	376.832	50.2144	163.339	134.357	229.333	179.626	221.631	283.45	191.394	303.922	533.633	351.026	368.565	79.2678	226.821
		440	1914.56	214.826	227.244	215.461	404.628	106.56	359.126	220.665	207.199	308.818	24.9553	269.026	182.267	250.708	206.267	326.171	187.99	313.992	305.768	121.153	249.065	124.65	47.6119	216.657	278.036	145.805	51.5317	230.198	117.84	256.395	323.445	292.083	286.748	100.397	106.724	144.326	218.539	192.248	224.709	267.95	151.642	330.371	379.012	373.799	231.29	66.4081	288.101
		441	1918.42	131.068	230.683	241.878	384.71	197.431	412.309	207.679	122.67	194.514	0	313.036	264.692	298.633	329.714	292.211	202.843	396.63	361.892	244.111	197.707	169.872	36.0368	221.394	248.366	151.335	80.3939	222.362	128.908	200.153	232.419	264.253	310.848	93.573	169.725	197.445	260.243	205.839	199.104	262.017	173.112	290.916	309.229	293.808	189.294	42.9317	272.672
		442	1922.28	322.415	229.681	257.779	401.333	175.314	414.051	233.426	184.479	219.56	66.0427	280.9	146.431	220.446	269.645	360.944	210.98	265.451	307.366	170.817	186.557	128.787	61.543	158.516	157.017	136.847	103.041	115.364	59.8636	272.334	251.501	290.532	297.32	142.295	198.185	122.076	189.661	110.33	200.09	352.978	93.5929	316.238	266.892	286.247	308.375	65.9679	248.566
		443	1926.14	221.867	294.841	277.441	348.917	140.37	410.326	192.702	171.873	253.891	38.0148	463.592	189.887	235.76	314.857	309.169	161.505	330.971	282.575	83.9596	221.912	132.901	104.911	146.229	148.543	117.961	108.06	195.712	155.404	186.911	213.688	274.601	302.651	119.744	219.102	135.594	183.831	47.9454	248.599	264.941	208.688	209.315	336.947	351.117	264.869	63.6892	216.431
		444	1930	231.01	274.635	247.991	334.749	135.511	345.934	238.785	115.604	267.482	32.0744	237.728	162.983	219.805	229.996	367.117	178.954	342.271	273.749	191.58	272.907	92.3273	96.642	187.976	160.654	169.299	97.8857	194.843	157.594	266.287	263.318	182.263	267.963	63.371	152.685	109.629	287.031	143.741	227.106	307.568	179.806	238.594	295.095	294.204	204.658	59.6802	227.429
		445	1933.86	254.507	200.974	218.588	306.613	120.03	392.84	207.521	140.811	224.903	0	343.212	204.66	274.557	94.156	274.689	174.022	390.702	252.696	185.408	286.443	95.5573	68.8532	215.192	170.203	119.939	127.21	205.314	178.407	249.792	242.896	236.581	334.925	103.398	148.848	197.678	193.489	146.088	150.617	313.445	192.899	208.596	441.662	416.095	193.487	19.177	233.014
		446	1937.72	222.215	186.685	262.663	388.405	143.797	302.427	269.943	180.074	179.034	22.7682	323.412	187.61	239.486	181.628	250.039	140.32	370.78	260.736	192.747	213.368	143.4	72.5955	191.62	194.137	191.998	156.077	198.193	152.261	259.394	179.582	207.333	267.441	63.2838	141.364	235.051	284.816	186.245	252.999	277.14	205.692	239.689	442.423	447.106	248.509	59.7402	254.551
		447	1941.58	196.138	228.171	218.29	435.617	165.616	366.057	204.928	111.072	181.757	56.1027	307.602	125.914	288.721	159.386	246.69	191.173	345.158	259.115	92.6409	244.805	122.022	30.3709	213.255	148.779	130.274	133.366	223.123	161.737	279.179	230.338	303.994	317.297	67.7172	191.983	189.639	305.733	196.09	311.871	243.428	220.558	163.512	371.695	431.195	111.953	116.605	147.933
		448	1945.44	243.3	219.948	219.595	416.231	182.352	528.195	272.586	164.812	189.091	0	314.161	134.571	228.461	194.016	317.646	169.84	351.695	282.142	171.797	248.827	194.489	73.8102	274.359	144.399	113.867	110.099	215.355	252.474	374.571	223.856	215.732	388.093	94.3175	168.527	210.749	234.697	236.066	202.79	292.992	158.333	194.436	309.351	347.05	83.3581	26.5629	242.295
		449	1949.3	222.521	242.184	237.599	388.843	139.518	489.149	254.314	133.711	155.804	0	269.534	118.226	185.025	108.922	296.055	180.888	350.546	238.99	198.594	187.807	187.5	88.8094	242.631	103.052	120.24	149.314	189.864	256.521	347.82	229.885	205.599	323.282	77.958	216.434	127.011	241.585	171.192	323.26	238.618	222.327	212.89	275.571	366.228	104.178	0	189.663
		450	1953.16	189.113	331.324	234.55	354.724	198.475	364.82	254.838	162.422	175.762	55.0673	246.096	135.766	196.852	53.1786	321.346	160.942	363.874	303.842	192.511	171.058	136.063	161.366	184.596	187.411	155.875	189.598	251.545	180.918	364.964	226.844	264.026	217.251	96.6768	183.194	122.241	242.484	178.662	329.681	247.57	148.341	106.969	288.617	333.341	147.954	34.0277	205.608
		451	1957.02	180.798	308.041	178.795	419.301	179.693	412.229	176.426	174.997	233.511	0	387.495	111.348	215.928	162.356	292.248	72.6403	314.37	253.394	188.589	210.326	156.39	111.096	166.519	191.084	111.652	158.812	242.75	239.121	315.497	252.942	268.754	193.204	86.3634	221.309	158.691	237.244	176.056	301.699	234.141	186.761	67.4704	294.302	335.836	162.516	0	161.186
		452	1960.88	193.05	282.031	237.591	510.458	175.558	417.978	238.142	94.2532	187.51	0	378.457	110.042	199.277	130.16	334.571	88.95	356.644	238.969	172.143	156.222	48.6222	56.6246	149.253	161.821	123.142	143.488	261.891	176.006	339.516	202.61	194.242	274.153	65.7509	181.734	140.007	175.278	136.82	250.172	221.599	152.583	136.629	290.749	432.384	209.779	42.4108	225.961
		453	1964.74	170.543	378.855	113.021	369.389	194.272	397.655	201.83	213.818	218.708	0	322.53	35.1467	140.562	165.936	242.526	102.784	322.96	229.89	161.422	197.93	111.385	18.3397	161.731	166.675	84.9986	189.548	269.046	194.979	276.998	159.755	117.356	276.19	0	225.984	141.849	214.938	85.9152	328.022	327.149	173.505	82.5977	286.809	380.7	160.459	58.8686	228.906
		454	1968.6	236.216	344.577	224.064	456.615	205.518	353.966	217.647	132.264	212.962	0	380.031	69.3017	200.867	128.407	374.005	175.878	328.061	307.59	177.892	179.498	219.329	41.6106	224.898	87.0237	199.793	153.946	274.199	175.207	246.738	293.52	124.949	318.979	0	176.808	187.86	256.875	82.4056	352.687	193.338	189.914	98.1791	253.626	333.244	329.816	53.7053	221.937
		455	1972.46	222.466	298.911	221.039	379.793	186.19	366.559	146.333	98.6209	239.467	0	248.427	66.3019	125.974	177.439	256.058	225.158	373.539	232.068	230.378	201.26	92.4399	68.6597	203.595	158.106	148.285	120.782	351.643	254.287	247.559	249.623	99.3624	313.649	82.6893	166.805	140.315	195.883	152.989	276.818	175.639	215.152	139.204	283.156	352.552	100.346	0	124.409
		456	1976.32	148.406	289.854	144.742	369.406	218.47	395.057	208.639	161.049	271.361	0	242.546	56.2315	108.127	157.89	272.77	147.975	278.885	246.647	234.212	190.846	130.376	20.5402	237.704	159.885	157.806	99.2056	296.04	89.695	429.059	221.391	169.236	351.827	61.2728	164.39	124.365	149.943	159.75	256.403	195.312	169.441	77.6388	299.859	400.797	135.666	0	144.699
		457	1980.18	170.689	268.939	179.599	355.489	185.989	376.659	187.451	162.922	152.852	0	315.327	93.4874	82.0112	155.42	259.648	167.903	335.876	302.386	210.106	142.786	103.399	65.7127	135.991	53.6591	129.396	170.475	298.777	101.789	327.787	252.102	108.409	332.308	62.4286	136.363	74.8273	185.673	173.924	191.197	243.848	220.464	57.7343	341.762	282.199	242.89	38.9366	178.513
		458	1984.04	242.662	265.353	216.965	493.671	196.253	310.912	178.944	103.872	227.889	25.3408	230.575	126.899	80.6065	127.386	251.93	183.733	362.715	326.707	224.963	129.723	96.9536	128.781	215.771	103.876	121.254	137.089	252.536	229.502	365.829	245.581	101.05	306.721	79.8645	195.429	65.154	300.289	152.642	303.793	203.689	237.586	106.737	204.199	362.841	156.606	71.4567	224.427
		459	1987.9	222.451	351.128	185.153	347.37	234.206	310.047	312.217	190.181	272.317	0	329.331	127.72	87.5101	128.959	152.819	217.079	378.278	215.604	226.826	180.438	132.681	100.027	184.575	85.1128	174.035	174.385	328.042	220.773	299.547	251.828	98.8889	351	74.8683	144.681	90.5451	223.775	145.823	250.655	214.438	224.08	85.8009	252.989	328.863	178.145	0	256.171
		460	1991.76	210.545	309.285	145.371	377.576	146.174	352.689	210.686	188.004	222.937	0	254.532	137.106	85.2811	0	194.664	212.341	304.092	258.532	290.842	152.891	176.1	91.1406	278.265	141.432	104.022	170.772	312.424	178.527	343.987	231.323	66.2729	282.545	106.448	135.224	48.6371	179.451	80.813	294.958	246.165	215.166	98.2487	184.119	402.817	228.743	22.4234	112.146
		461	1995.62	226.502	292.38	151.552	303.158	157.398	307.446	216.913	182.355	258.197	0	209.837	73.2882	77.7819	61.7951	177.196	200.293	318.505	242.737	254.139	178.523	263.263	117.31	171.7	115.987	170.446	197.122	295.737	173.934	341.214	268.894	84.4509	397.898	92.3129	126.694	82.7606	205.81	82.1441	245.473	228.487	159.946	118.718	217.679	425.973	186.67	53.8358	133.402
		462	1999.48	255.092	352.902	180.884	342.091	146.939	376.527	225.11	198.889	200.754	0	280.697	138.084	87.2352	133.798	234.285	162.676	360.976	221.604	286.937	182.07	85.5684	83.554	169.509	117.002	116.986	161.766	282.617	212.114	329.934	258.738	104.449	272.513	50.7108	167.25	63.4095	223.216	82.6446	242.401	202.476	224.244	74.7011	246.006	423.659	183.673	31.4842	165.995
		463	2003.34	186.371	309.218	250.964	347.862	191.466	386.697	159.253	246.098	240.429	0	201.618	65.5888	85.5704	77.5307	330.061	197.466	319.26	281.188	246.607	133.439	182.629	117.506	174.599	154.858	223.446	134.467	347.174	268.23	341.871	261.705	65.4964	347.85	137.697	201.58	97.4299	241.878	85.2123	296.804	207.535	226.055	66.5966	229.339	385.399	58.5835	41.843	222.992
		464	2007.2	191.028	274.253	216.494	291.105	195.378	366.741	241.45	180.868	214.752	0	147.195	62.927	78.8938	0	396.844	197.159	349.774	311.091	211.655	174.768	184.171	65.3208	210.52	84.0705	149.381	179.075	309.512	216.954	279.321	251.06	0	270.393	91.8715	176.402	143.019	250.014	34.4385	263.619	190.752	276.99	65.3272	229.167	401.409	50.251	51.5793	173.496
		465	2011.06	224.264	213.685	197.843	351.973	137.192	306.533	281.468	214.969	276.806	30.858	251.291	104.616	99.6476	78.3338	181.278	215.509	358.492	215.659	272.666	174.253	188.535	122.556	298.863	110.473	140.914	156.031	329.074	245.213	335.603	162.509	56.0401	395.853	48.5042	147.616	119.879	239.546	53.697	224.783	148.263	244.762	141.607	212.813	367.779	137.888	44.5274	167.234
		466	2014.92	160.125	197.395	189.979	376.606	134.723	414.58	312.41	253.681	246.869	0	201.325	82.5725	129.678	40.9793	130.354	198.502	359.778	240.717	270.19	119.034	200.075	76.2974	230.269	109.553	145.774	149.294	445.721	324.631	275.202	296.426	37.1032	231.715	153.387	210.05	104.076	214.95	26.462	280.379	183.027	284.475	109.359	191.665	399.708	163.007	0	177.362
		467	2018.78	229.872	310.45	98.1387	248.717	179.364	344.679	284.528	219.995	264.5	0	138.458	38.4193	74.3436	45.8528	251.214	270.856	297.518	181.365	118.17	127.168	179.085	117.807	220.353	105.515	138.782	169.478	332.785	256.213	232.251	256.659	46.1818	157.812	78.9614	239.711	38.6007	254.138	83.7402	285.558	245.416	200.172	42.9849	236.407	428.107	147.198	41.9819	166.889
		468	2022.64	178.676	290.315	130.306	401.696	151.276	356.433	243.825	255.951	232.144	0	188.639	100.716	81.495	60.9842	217.668	258.763	374.115	238.202	204.241	178.298	196.904	112.323	189.502	96.8856	192.476	139.519	328.034	232.531	176.823	300.933	0	252.492	62.9666	307.967	0	288.027	0	232.128	170.561	232.66	69.9384	73.6774	387.436	64.0156	77.6685	191.264
		469	2026.5	209.692	251.05	116.261	375.858	138.758	320.897	308.088	203.93	245.344	0	129.79	88.5316	91.3877	0	266.599	215.924	325.133	320.611	236.415	123.696	309.813	145.872	261.559	86.6738	243.431	133.941	339.756	190.632	210.993	264.273	23.6066	282.479	95.2623	243.632	57.8313	267.428	29.524	150.579	165.218	261.366	154.487	229.34	432	121.648	64.1093	180.525
		470	2030.36	229.578	197.005	168.413	277.086	152.669	298.212	328.538	222.888	248.036	0	142.344	88.5752	75.9017	52.0675	207.72	262.84	297.775	235.619	181.617	132.354	223.558	96.7121	189.429	97.183	188.047	159.996	381.707	261.984	230.385	265.546	51.8058	252.339	76.087	224.08	40.1863	255.136	24.4559	195.746	236.289	288.657	108.3	339.405	449.158	26.1697	80.0834	168.986
		471	2034.22	212.667	282.79	224.776	390.507	195.161	233.975	262.806	274.643	214.85	0	261.365	49.0993	65.051	138.915	212.318	232.833	332.154	235.242	185.298	108.611	260.783	174.238	255.107	61.4458	152.531	137.333	448.288	249.877	275.756	252.781	58.0816	287.581	180.464	241.074	52.5339	280.537	24.7082	169.579	191.774	188.54	141.056	247.639	344.344	61.6707	31.1856	195.849
		472	2038.08	251.826	298.92	125.536	380.384	156.074	311.957	297.381	347.328	261.065	43.4668	185.91	101.033	54.2069	0	227.186	257.6	283.68	251.026	191.045	64.9677	156.557	169.834	165.108	50.9985	153.366	84.3822	403.208	211.383	229.501	333.397	81.4202	201.956	184.199	186.103	69.3671	189.669	81.2062	103.064	193.08	216.606	126.124	243.329	410.337	73.3145	89.7811	115.833
		473	2041.94	202.862	278.27	136.318	342.845	154.902	229.249	229.719	359.125	311.895	79.7259	161.306	47.7586	98.1199	43.5437	271.203	211.287	339.744	255.336	159.524	89.5535	166.158	213.679	226.064	97.0194	147.101	158.46	353.925	316.901	270.759	381.764	0	196.216	174.286	230.515	82.9921	246.789	0	228.538	216.94	311.663	127.673	297.542	382.532	32.7764	75.8962	175.324
		474	2045.8	246.393	324.496	174.072	368.429	107.661	249.424	242.006	337.845	210.054	0	153.279	91.4981	100.126	40.6271	282.114	238.699	336.2	216.485	227.644	139.919	323.485	117.282	210.08	80.1252	209.433	153.423	387.776	153.246	196.083	323.086	53.4767	177.556	152.191	291.239	66.3763	219.647	30.5439	161.746	233.164	226.238	165.028	218.185	373.441	116.403	51.6559	200.579
		475	2049.66	218.292	254.881	199.929	308.922	110.176	121.097	298.704	293.262	156.436	0	255.995	73.3826	56.1311	48.4543	275.005	286.413	381.336	206.611	127.481	63.7755	252.781	195.076	197.708	131.117	243.078	144.211	394.136	197.556	200.471	388.515	42.3152	148.142	133.322	339.063	92.6957	190.413	18.6279	201.152	249.222	176.98	172.132	280.063	354.585	44.5799	94.1293	256.756
		476	2053.52	227.978	261.975	147.654	467.415	132.644	329.359	332.399	230.243	189.162	0	86.364	75.2049	92.8853	52.244	224.811	218.023	406.822	158.89	181.443	107.207	185.637	168.133	288.141	64.91	187.411	210.298	426.351	261.56	182.309	330.241	23.663	165.069	141.616	281.138	52.818	164.409	0	227.645	205.243	185.276	141.783	272.488	317.1	135.57	37.347	272.827
		477	2057.38	223.496	236.788	248.306	310.855	224.217	192.55	287.993	281.504	220.253	0	165.929	54.241	182.211	0	186.672	202.335	405.564	243.709	276.895	70.2264	242.961	157.145	220.296	89.0395	215.885	225.313	386.727	197.853	172.267	296.755	53.6475	130.772	166.358	251.623	83.5403	143.159	0	111.944	287.033	225.44	211.835	228.885	412.364	0	161.5	186.322
		478	2061.24	259.131	343.644	161.08	340.024	203.254	268.489	295.45	354.51	239.481	20.0344	129.217	40.2697	122.809	51.2936	205.074	116.26	347.799	229.364	242.592	81.432	131.402	107.364	226.287	145.32	195.906	169.445	303.68	169.719	286.561	376.617	57.2304	117.548	162.87	321.139	78.2145	149.719	0	162.643	273.216	195.819	192.453	279.676	349.451	37.3634	208.72	194.552
		479	2065.1	204.842	312.315	80.0622	373.953	149.412	188.111	349.71	317.709	182.727	55.0643	131.435	19.647	113.669	0	255.902	193.274	332.165	235.58	248.587	83.5001	277.333	119.382	203.966	177.53	193.779	145.639	357.076	176.119	205.319	399.738	34.6794	160.772	136.772	185.863	27.2882	175.96	0	168.049	329.655	135.933	177.553	244.165	476.635	55.2984	161.815	191.583
		480	2068.96	155.389	371.58	116.739	267.149	191.26	253.133	305.847	289.361	180.629	73.7012	204.423	63.7732	135.334	30.2612	158.747	172.922	342.337	205.647	217.108	122.012	224.77	161.833	170.473	77.6041	219.314	131.525	369.119	180.311	261.714	383.795	72.2374	222.53	191.091	240.552	0	220.936	0	133.092	340.146	89.7955	215.851	246.057	436.213	0	147.895	205.21
		481	2072.82	180.113	327.404	159.651	357.75	160.567	174.3	235.229	319.072	149.146	28.0149	164.69	38.0484	127.114	42.9601	229.446	176.622	304.329	208.845	231.325	107.603	275.251	218.469	244.081	78.7962	210.001	128.867	347.442	202.952	278.386	388.035	28.5125	79.3442	249.133	322.511	0	203.85	0	201.006	308.693	158.712	220.949	243.349	365.553	62.3556	154.618	107.19
		482	2076.68	225.266	296.062	145.404	275.407	154.828	174.616	318.803	363.082	219.236	110.953	64.4857	55.3748	149.014	51.1599	148.415	202.943	266.573	182.099	220.838	63.2585	252.651	161.88	233.199	204.72	197.228	195.671	312.673	225.056	164.57	311.597	65.0583	199.133	201.086	190.564	55.7927	228.73	0	198.131	310.726	179.891	162.56	245.4	286.954	25.7482	118.493	220.619
		483	2080.54	133.173	313.419	166.036	268.471	169.89	159.542	200.426	288.778	167.386	42.9381	130.509	65.603	136.512	0	259.38	260.029	326.434	179.939	278.546	106.151	297.293	145.487	220.187	113.087	229.151	249.613	347.334	155.319	225.652	346.047	50.8396	141.827	188.143	285.982	115.317	167.038	0	252.606	285.139	155.485	135.239	277.989	406.113	50.2249	85.133	228.552
		484	2084.4	213.648	314.353	160.453	427.546	213.25	197.347	262.761	377.692	180.993	90.4051	168.224	64.9633	108.785	42.1467	233.68	237.366	274.822	219.008	349.367	94.603	269.072	130.203	191.917	88.2263	235.362	236.63	435.925	226.332	165.838	373.479	32.8684	189.833	155.425	227.957	80.5765	191.15	0	185.739	359.23	182.044	184.921	276.086	442.261	81.5211	172.408	205.178
		485	2088.26	172.341	309.997	121.832	308.558	175.313	197.951	284.27	485.291	116.222	67.6814	35.3393	35.7886	115.958	41.4072	234.671	274.199	335.914	225.447	283.646	120.806	297.107	205.029	199.216	121.433	205.558	140.875	315.337	185.609	295.187	322.992	49.1713	167.72	237.761	150.197	93.4828	182.741	0	109.311	280.325	202.944	201.587	302.711	333.71	47.9351	122.11	191.951
		486	2092.12	191.489	270.083	148.815	398.733	128.691	122.49	321.111	368.532	119.13	78.0212	125.97	47.836	169.658	111.901	257.751	285.862	241.326	171.853	277.305	159.005	189.698	159.354	186.409	111.31	231.194	166.765	375.201	209.977	187.449	340.331	55.3586	254.071	227.287	174.59	93.3853	220.288	21.8689	110.665	284.692	158.157	170.091	198.828	366.648	38.1246	102.406	152.88
		487	2095.98	104.958	288.764	191.423	357.355	144.786	183.164	312.975	336.9	148.201	101.807	109.208	61.8371	188.021	81.0124	147.559	241.511	227.598	165.585	276.55	54.7605	178.031	186.166	257.956	207.508	258.937	224.28	435.152	187.809	234.261	362.092	72.6101	249.332	294.445	220.931	86.9927	194.765	21.3072	127.893	338.368	244.161	259.801	293.879	349.255	49.327	100.296	182.632
		488	2099.84	147.431	271.955	108.064	414.095	145.265	177.816	289.442	407.066	120.98	139.473	144.548	49.3907	191.858	44.9703	237.998	243.485	255.608	208.114	298.837	132.754	193.117	202.201	259.347	170.004	151.163	193.691	288.967	141.774	267.717	378.485	69.7238	235.924	249.714	248.779	153.687	244.547	0	127.025	227.565	236.764	160.16	252.413	352.479	0	138.702	200.129
		489	2103.7	156.922	286.838	179.413	369.552	205.772	157.379	276.957	418.523	159.596	222.449	170.327	40.9092	184.855	61.8722	266.864	243.084	263.409	203.207	169.57	121.371	213.322	94.0198	210.923	140.369	147.5	195.265	195.651	259.053	171.05	404.603	52.8081	201.766	275.485	222.123	145.054	215.764	0	157.54	292.429	198.401	166.224	218.655	255.221	20.3741	175.769	115.279
		490	2107.56	69.9976	301.503	135.256	370.424	208.831	165.567	315.711	393.1	155.641	113.571	148.865	79.3689	178.726	43.6174	257.84	238.713	273.234	130.037	259.694	119.895	242.244	110.175	336.982	131.296	187.661	217.871	278.029	178.929	326.812	408.733	114.332	236.132	292.95	266.704	137.498	209.743	0	110.799	220.219	270.8	106.609	174.138	322.419	0	184.831	134.728
		491	2111.42	157.156	178.822	192.887	347.246	156.422	138.436	373.404	457.784	161.755	222.812	208.819	75.5402	111.611	65.8446	298.142	297.82	239.551	134.816	279.836	123.54	177.514	74.4872	224.175	185.995	141.267	203.467	322.051	216.895	202.503	317.95	82.9126	161.993	280.184	102.191	172.578	169.283	18.5507	80.5086	343.343	283.927	149.389	238.161	286.601	22.9224	115.43	134.359
		492	2115.28	96.9644	148.949	120.9	335.656	137.459	212.714	338.741	436.021	144.597	222.559	144.501	77.4348	90.6679	0	293.04	140.42	328.862	68.4509	286.676	75.2775	151.584	139.927	255.855	202.701	157.574	186.812	304.497	170.638	294.558	382.077	80.9624	262.632	275.531	252.299	116.13	158.338	0	202.817	305.37	284.124	192.651	197.726	362.267	23.4502	100.437	143.4
		493	2119.14	103.195	112.972	116.988	363.688	121.18	199.477	365.396	442.947	200.203	169.929	177.26	54.6817	146.32	76.1828	308.735	207.895	319.019	124.448	262.98	82.3227	244.297	122.992	341.411	194.446	211.573	265.711	309.004	271.465	208.251	343.573	48.1477	309.31	253.32	180.272	181.815	239.902	0	205.428	389.132	301.333	139.78	300.779	292.886	27.379	157.093	140.445
		494	2123	96.7625	142.532	125.404	292.072	168.746	135.996	350.967	404.518	150.605	177.434	154.638	88.1658	171.65	45.5647	239.11	151.329	254.737	157.191	407.339	95.6887	301.719	102.522	197.326	176.304	178.61	279.116	336.746	286.239	292.684	339.494	123.353	299.347	288.326	237.57	189.262	187.479	0	215.331	360.522	178.37	195.901	227.856	279.09	43.7381	178.309	154.165
		495	2126.86	173.337	237.92	157.618	275.967	113.726	245.825	331.739	490.513	127.025	188.213	146.178	120.718	124.695	109.861	166.897	192.315	245.877	117.045	373.974	132.778	225.905	125.182	205.299	153.349	181.356	280.91	257.019	153.157	262.728	337.227	68.7136	255.226	271.302	178.423	232.514	170.665	0	208.586	391.828	215.05	145.141	222.376	252.834	35.0758	196.324	120.521
		496	2130.72	144.479	157.459	76.6578	325.92	161.792	106.522	250.647	393.605	120.374	183.569	105.782	111.972	194.272	105.822	184.134	205.956	337.354	93.5561	394.019	104.203	174.701	199.723	207.275	266.615	187.199	279.533	284.7	250.85	384.701	301.635	91.6603	379.129	339.837	185.222	253.751	147.025	0	142.487	305.876	321.798	145.793	258.042	298.721	30.1625	98.5479	122.822
		497	2134.58	159.454	177.26	150.969	208.482	116.077	163.569	364.322	489.462	103.373	171.878	173.917	119.035	182.378	67.9652	243.944	178.625	255.942	74.4113	402.163	57.4178	248.283	184.128	236.571	166.016	133.121	211.22	300.271	259.66	258.53	343.484	122.858	261.42	300.42	203.808	264.405	130.764	0	128.119	290.93	289.404	199.217	110.687	288.027	29.1302	116.936	124.204
		498	2138.44	110.678	200.71	163.04	262.328	148.413	148.987	317.566	375.675	117.439	193.611	162.188	97.6672	176.069	0	304.712	111.159	288.686	127.215	452.367	24.8905	170.091	165.628	251.209	166.848	166.674	299.266	330.167	230.022	223.511	312.215	88.533	294.202	322.544	216.479	291.862	161.201	0	180.627	379.399	295.517	161.296	152.951	289.827	0	92.1263	115.014
		499	2142.3	71.9059	122.406	117.541	292.926	133.209	170.961	400.463	396.712	165.11	244.47	174.244	61.0879	196.204	24.8643	222.146	155.515	337.247	35.2809	360.259	78.5588	50.8396	139.772	273.679	170.61	239.822	331.66	266.591	365.235	210.232	346.517	107.184	322.791	310.357	224.514	209.289	266.047	0	129.149	309.401	328.483	156.638	187.866	265.608	36.4904	131.035	160.335
		500	2146.16	95.6218	112.856	109.951	341.767	138.616	109.479	329.73	432.271	130.576	252.77	155.224	104.17	148.247	60.9478	162.438	133.757	233.341	67.366	370.133	61.8184	225.236	185.597	322.463	199.055	145.343	362.45	267.796	242.34	193.239	380.043	116.308	317.844	315.514	161.168	191.905	221.413	0	151.858	244.463	227.694	162.012	191.456	331.56	0	160.06	146.93
		501	2150.02	84.0418	107.437	66.5514	372.065	145.655	220.564	311.149	412.328	115.546	220.391	132.784	112.748	165.63	97.8115	261.278	160.502	249.493	65.8255	449.946	94.9027	228.196	152.728	309.883	183.897	162.781	346.268	260.082	269.613	312.644	370.403	117.478	310.279	292.67	173.611	76.8992	242.72	0	228.929	344.757	252.729	130.748	214.179	361.995	0	120.001	178.057
		502	2153.88	70.8863	170.613	82.3535	357.434	129.33	272.919	379.679	454.02	171.507	184.389	125.667	165.917	196.014	40.5174	229.178	168.755	247.753	110.624	337.145	135.61	259.843	160.361	321.003	139.491	173.23	405.57	306	266.518	321.717	294.769	145.666	196.44	296.452	168.757	150.665	181.572	0	162.205	328.491	215.749	137.078	196.622	362.877	47.3686	170.328	122.804
		503	2157.74	107.534	179.271	103.363	325.234	156.024	274.786	308.015	416.74	151.026	167.114	149.014	88.7789	176.267	0	262.332	121.415	262.643	121.902	277.118	124.04	180.202	191.058	311.871	178.374	164.262	430.787	300.915	279.497	315.491	357.91	156.083	314.361	275.229	202.306	166.253	142.185	27.1821	168.333	325.392	256.777	150.47	183.64	269.748	49.3485	118.858	157.608
		504	2161.6	61.3379	116.177	33.8521	344.725	150.675	244.27	340.789	474.285	188.459	206.148	243.399	181.639	139.391	31.3692	194.502	66.8783	338.386	117.381	430.225	105.996	209.056	181.769	272.637	202.749	172.972	337.992	317.819	261.865	272.685	364.086	99.6628	280.205	212.751	240.147	173.184	133.228	51.059	141.218	248.905	342.467	126.311	288.157	315.352	0	169.838	132.918
		505	2165.46	60.0606	237.834	48.3586	256.435	147.692	153.623	244.394	391.057	153.742	182.425	120.697	160.635	204.769	29.3627	145.223	143.385	231.045	127.359	403.344	93.4739	243.765	145.421	229.135	200.067	189.264	333.741	276.002	436.467	232.564	344.531	150.993	260.778	240.815	255.025	206.881	208.506	0	182.91	347.171	344.294	272.288	239.427	382.146	83.4836	106.009	156.062
		506	2169.32	57.1034	207.941	72.8751	325.017	182.538	218.622	322.277	329.649	181.71	236.958	182.915	91.4975	215.988	102.297	272.547	126.756	273.898	96.6699	335.375	65.2454	153.217	195.645	302.499	248.988	186.532	333.563	355.542	381.277	302.299	316.622	99.6209	305.475	257.838	139.433	134.305	147.087	37.5697	181.351	212.363	278.014	143.06	278.98	233.484	37.8125	195.937	87.4759
		507	2173.18	23.6004	186.935	64.8167	290.6	95.3149	175.861	366.697	380.568	175.137	178.647	158.495	129.635	185.374	59.9173	202.073	109.335	240.337	61.1919	456.948	28.9944	179.817	148.291	282.712	239.271	175.527	379.911	265.92	408.909	299.992	353.716	87.2518	144.752	280.853	243.138	91.8701	208.499	0	155.119	256.023	292.395	191.334	236.845	287.252	0	160.544	154.881
		508	2177.04	73.0745	129.307	58.9988	206.599	35.7157	178.625	248.959	470.113	149.278	144.309	169.691	143.133	124.354	30.4363	221.573	73.3515	244.868	122.468	431.433	98.1032	106.469	254.912	274.892	116.255	148.349	441.123	366.344	288.429	273.354	388.228	149.197	261.011	267.141	287.735	118.652	130.801	25.6559	84.9726	226.444	360.591	201.061	252.595	394.33	166.169	205.04	98.7059
		509	2180.9	70.2519	114.649	48.9247	323.036	117.192	259.078	431.636	410.042	125.618	242.238	229.022	122.869	220.357	83.3823	225.514	136.863	264.321	57.1256	350.412	49.0651	180.316	222.794	324.524	182.182	190.771	416.718	250.708	282.861	210.698	369.479	103.294	212.818	244.469	299.596	81.6847	151.729	0	155.486	329.897	302.501	151.248	309.502	398.216	65.5579	161.213	151.699
		510	2184.76	64.8657	84.5548	65.3389	214.172	61.777	126.743	338.832	435.362	148.415	155.685	241.113	198.307	188.754	66.0114	256.393	144.768	245.227	103.09	296.947	0	155.636	205.141	232.411	195.947	179.733	421.6	336.735	360.601	210.848	354.604	158.73	271.671	295.975	274.845	112.055	160.347	0	168.112	277.246	356.331	159.177	272.56	310.96	174.901	178.664	122.989
		511	2188.62	63.8578	133.49	44.549	230.326	162.772	194.16	395.746	546.263	135.954	157.144	200.487	90.8772	214.063	116.767	222.686	62.467	200.458	60.7863	350.626	0	90.681	244.639	179.8	203.681	134.542	349.43	305.352	335.241	250.194	320.573	184.926	229.666	354.608	169.237	174.649	150.629	34.0484	63.3468	249.222	292.755	174.639	265.906	269.475	95.6056	119.03	165.764
		512	2192.48	51.3185	121.343	64.75	213.043	71.7884	226.515	322.411	469.587	174.692	174.769	189.72	156.565	162.855	119.808	258.419	50.8532	231.616	88.7907	371.555	51.1307	0	208.752	202.345	222.844	174.282	408.271	321.153	464.532	250.733	437.522	175.462	243.779	308.519	185.219	211.326	162.808	0	143.274	236.525	353.601	199.91	302.294	409.259	145.115	177.27	67.8411
		513	2196.34	20.5286	55.0528	0	209.303	95.4289	223.335	390.127	428.33	182.985	171.534	121.672	155.47	181.436	75.9854	287.905	95.6313	255.588	130.77	372.478	0	127.272	258.639	185.483	132.09	210.848	358.506	305.63	314.772	257.035	261.128	97.7749	284.411	326.213	231.172	137.799	239.735	0	96.7952	216.953	330.107	167.673	339.137	288.689	47.1709	124.292	130.634
		514	2200.2	68.6025	94.3442	86.6735	275.469	134.114	128.981	263.986	415.285	132.607	131.528	74.5594	156.243	171.239	83.3447	231.473	144.331	235.48	100.508	348.487	0	104.836	332.145	164.745	215.585	180.102	451.858	280.238	298.641	243.187	320.478	158.21	184.295	277.117	198.22	117.907	211.925	0	145.11	253.898	362.525	142.653	387.791	293.719	100.957	74.4704	81.5108
		515	2204.06	69.0228	0	51.2312	252.995	30.6741	164.676	363.158	457.729	195.005	192.524	95.8287	157.588	261.878	72.0435	265.05	161.617	196.396	151.249	362.811	43.7309	136.264	275.782	186.647	141.902	236.415	315.718	220.155	323.393	303.181	344.673	177.612	278.911	330.831	291.071	229.968	201.5	0	187.903	200.566	403.381	136.317	307.86	256.858	103.957	89.5572	129.843
		516	2207.92	42.2272	195.623	0	271.079	114.49	92.3556	329.994	411.346	186.217	168.862	213.625	203.083	226.597	60.3569	221.264	137.942	264.958	95.8617	378.825	0	73.8073	310.328	193.373	173.66	226.56	353.555	306.393	380.43	287.176	387.981	71.8946	208.827	384.066	153.003	173.493	169.792	39.4753	119.774	248.855	270.4	156.909	382.897	329.179	173.541	104.058	126.886
		517	2211.78	59.5963	157.162	55.2297	238.487	140.246	37.985	385.836	491.442	105.892	160.932	197.444	134.091	191.544	23.45	221.279	111.649	263.434	134.133	290.072	0	105.231	293.345	91.5476	245.44	175.278	337.267	326.873	324.36	269.742	395.701	82.4858	231.097	289.275	245.296	181.554	140.49	27.9667	117.829	207.349	272.521	138.26	292.613	219.162	111.54	83.6871	117.612
		518	2215.64	42.6393	50.4907	45.0312	288.466	93.0861	180.522	450.415	400.178	143.91	214.027	120.345	196.975	156.058	71.5279	289.638	108.275	249.21	141.255	327.94	0	81.3915	317.766	147.455	261.048	211.158	385.684	272.895	251.987	323.303	474.005	106.342	195.135	217.166	162.646	111.578	226.937	0	153.815	188.443	314.343	129.156	343.55	221.457	186.767	68.5371	131.879
		519	2219.5	0	112.739	38.4955	292.351	81.0709	149.497	366.338	407.876	151.354	165.092	130.813	148.868	152.227	124.011	258.627	106.889	208.213	80.9429	250.911	25.2476	49.6263	327.781	205.896	221.492	230.021	381.582	268.915	309.794	321.418	333.266	148.278	296.891	203.261	202.307	158.022	163.785	0	164.674	175.982	302.076	141.423	323.706	233.34	194.323	162.108	97.6107
		520	2223.36	57.6543	127.275	37.3008	268.225	106.044	115.484	293.865	448.109	146.11	152.411	120.929	144.459	201.592	59.7305	239.37	157.326	221.443	72.0689	316.229	0	22.4347	332.854	117.583	207.729	214.195	316.757	271.935	349.317	205.47	394.67	175.26	201.431	287.349	187.46	227.418	239.399	0	72.0226	213.599	262.093	144.004	314.18	276.652	240.019	52.4404	157.802
		521	2227.22	23.3103	190.364	53.7183	222.157	131.051	132.357	262.54	496.429	140.182	271.008	173.259	156.377	172.674	91.5693	235.252	123.325	226.599	90.8037	314.052	0	0	286.404	165.876	134.169	292.649	357.787	311.682	371.239	420.202	465.148	178.557	223.746	289.259	207.418	157.601	215.442	73.4783	120.484	145.97	299.342	183.41	438.199	229.235	191.876	82.7387	132.14
		522	2231.08	72.4838	36.113	46.8713	272.082	107.504	141.798	355.134	435.708	120.697	160.197	223.509	153.188	192.033	89.7539	194.604	67.0122	291.485	104.556	355.078	0	0	249.061	168.69	141.309	153.963	363.69	251.136	446.801	344.906	379.646	179.069	263.396	209.225	146.813	220.711	287.144	0	52.4639	98.4914	329.401	110.413	354.592	225.031	236.714	29.0474	169.556
		523	2234.94	61.3645	140.359	72.9882	203.843	122.96	127.472	398.047	524.929	138.007	201.164	226.371	136.856	156.199	101.685	225.993	62.4872	233.076	112.213	279.491	24.695	0	358.034	176.122	157.984	286.482	312.949	317.228	386.849	299.717	354.589	168.359	194.87	298.707	263.178	212.696	204.484	37.0593	173.937	172.626	238.559	137.188	307.334	209.585	227.116	82.1559	139.094
		524	2238.8	0	127.911	77.9834	250.85	65.9596	190.437	315.232	468.467	112.765	155.836	262.124	178.58	157.852	36.4839	263.549	36.4363	237.68	116.127	240.495	0	23.8576	371.045	135.677	179.922	224.759	324.517	278.307	347.464	355.726	360.658	160.212	236.514	308.881	186.035	265.219	204.193	0	149.536	107.555	214.891	171.231	291.953	195.665	253.179	54.6856	178.913
		525	2242.66	40.1461	60.8937	88.461	273.524	119.741	190.039	317.626	541.89	88.5655	195.692	200.799	98.1702	162.559	94.6044	264.818	79.9932	249.854	62.6713	301.13	0	0	395.649	170.016	109.593	251.051	318.383	309.26	343.969	275.008	391.305	73.064	360.603	343.555	142.449	210.813	143.556	0	107.99	188.851	252.458	105.821	351.906	270.471	159.362	85.9293	201.621
		526	2246.52	0	128.403	29.4792	258.502	59.624	148.514	472.057	402.506	145.599	235.723	199.765	202.027	239.189	47.9878	264.912	44.8869	230.928	102.279	353.031	0	0	294.633	127.383	178.116	295.153	285.579	258.395	396.283	366.268	301.733	211.318	319.103	372.982	137.883	202.299	155.642	20.6363	185.439	93.7321	264.845	94.7443	299.203	228.481	150.92	63.1468	225.028
		527	2250.38	0	124.739	97.3825	310.829	162.18	164.67	328.434	461.748	197.482	163.151	176.183	195.667	183.238	169.289	227.161	68.8614	203.157	160.523	386.362	33.1315	0	330.025	134.499	208.579	217.788	231	184.468	320.855	325.168	396.85	143.308	240.621	315.016	169.281	228.481	151.829	0	129.781	0	255.386	180.777	369.8	235.46	260.457	76.4387	102.792
		528	2254.24	62.1735	108.49	112.744	292.426	93.7002	143.093	312.222	471.281	177.546	113.877	211.7	188.894	187.38	74.1034	258.814	72.0624	223.329	164.203	282.468	21.0259	0	245.909	121.961	181.319	295.483	341.124	226.719	356.021	300.212	303.569	63.8498	231.729	294.603	267.241	138.097	172.851	0	174.653	123.633	276.49	130.032	391.487	240.559	231.329	47.942	157.783
		529	2258.1	0	79.6786	107.026	225.446	111.576	107.306	327.94	543.027	189.552	165.484	205.027	156.414	153.217	65.3975	226.304	60.433	157.222	130.803	263.432	47.3516	17.9227	428.91	181.337	221.338	237.184	344.442	230.808	475.913	326.981	349.786	67.7234	264.675	262.746	188.995	270.564	218.091	0	171.721	128.252	267.733	91.3491	268.058	247.139	102.621	82.3297	221.734
		530	2261.96	0	103.536	117.475	221.003	128.793	99.4704	337.013	508.511	173.069	199.435	114.95	188.952	242.067	49.1795	223.796	68.7975	157.881	83.5248	245.441	0	0	391.652	113.166	188.47	212.146	354.381	292.376	345.862	326.648	318.939	144.062	219.48	261.857	224.392	286.064	222.665	27.1338	164.207	78.3799	207.87	143.883	298.302	157.542	224.804	116.574	183.038
		531	2265.82	33.0023	84.6029	152.447	269.363	90.6943	159.448	284.985	432.741	111.237	102.395	192.517	204.482	200.155	73.6264	174.569	66.4452	243.591	55.549	258.166	0	0	471.5	151.252	159.195	337.783	245.665	205.862	363.452	346.402	335.472	66.7279	244.084	295.772	236.484	229.761	153.019	26.6026	148.668	96.5503	227.263	98.9791	326.376	124.495	126.328	47.1801	204.922
		532	2269.68	58.578	159.481	122.187	253.364	83.1663	158.525	312.114	486.15	141.665	96.2459	210.253	302.658	198.339	79.2815	277.184	124.295	227.269	116.945	345.091	32.9076	0	387.849	214.893	224.748	238.648	254.544	260.333	414.177	271.787	367.775	80.6996	223.405	240.235	136.112	340.843	154.005	30.0156	182.166	96.2271	245.499	126.225	354.919	171.851	180.5	75.5672	166.835
		533	2273.54	47.948	124.883	188.657	245.253	108.597	99.0573	276.249	507.505	166.449	70.6716	148.178	207.679	236.851	87.2449	205.744	59.4701	262.18	97.9988	325.61	0	0	423.093	240.432	161.485	256.36	377.566	272.326	271.898	293.869	267.274	87.1648	234.662	267.279	229.787	321.201	92.3304	0	227.627	54.8954	255.873	64.5181	299.634	234.014	216.621	0	228.706
		534	2277.4	70.8956	150.302	102.725	229.905	94.64	121.574	353.222	450.874	138.519	148.494	233.81	229.704	270.937	61.4861	215.222	104.759	306.514	211.315	285.036	0	0	419.431	169.809	274.216	287.798	292.973	297.5	306.491	224.118	267.979	53.5206	183.574	319.487	189.218	257.45	120.536	41.8717	190.984	120.757	221.529	137.015	308.147	72.545	213.602	51.6839	106
		535	2281.26	41.5849	132.684	197.309	174.665	90.6423	76.6857	297.94	452.74	208.755	163.742	181.267	195.505	214.784	39.4055	260.482	40.1059	340.522	119.24	276.034	15.6086	0	385.744	208.654	201.291	325.579	233.409	255.097	323.597	287.556	336.338	115.535	171.091	277.768	208.169	315.934	128.081	53.5113	182.273	168.282	218.73	132.487	207.485	168.182	258.084	93.6514	235.094
		536	2285.12	65.214	103.477	165.559	175.645	115.684	190.639	394.248	494.99	194.208	177.647	165.627	309.125	224.375	49.0325	153.874	90.9674	348.86	139.205	297.098	0	0	293.953	282.087	287.237	280.318	333.545	250.722	324.703	302.904	296.615	56.2171	161.599	260.379	160.095	222.024	99.8377	62.0329	238.356	114.366	289.515	113.556	213.097	218.168	196.953	72.1594	143.751
		537	2288.98	98.5322	132.625	162.776	168.111	114.877	103.777	332.13	535.662	163.174	43.6649	225.444	228.76	186.977	72.4288	211.32	110.149	218.424	179.776	219.039	44.0859	0	360.552	252.552	242.579	279.405	238.848	278.807	419.417	276.706	275.368	109.025	211.468	266.18	130.951	273.594	57.0993	85.2045	194.867	197.777	271.218	135.994	230.604	163.172	180.023	42.8432	254.006
		538	2292.84	0	175.066	116.479	158.417	123.235	148.993	258.239	422.286	177.75	66.4197	156.584	205.01	222.871	64.4434	196.855	107.634	282.589	204.732	194.514	21.765	0	281.084	205.035	195.415	326.435	324.053	281.896	307.509	348.444	303.24	71.2048	231.555	327.68	166.546	228.345	161.38	55.3506	275.848	108.283	298.949	147.738	304.572	149.538	277.62	139.926	210.823
		539	2296.7	91.8414	128.457	199.104	198.76	42.9011	163.605	392.717	385.608	187.306	78.1205	207.292	266.432	237.694	85.6867	237.037	152.862	336.778	208.185	192.195	23.5926	21.9708	315.808	203.756	208.727	457.278	313.015	268.175	255.883	309.726	307.934	98.6441	213.544	280.069	187.844	291.327	119.324	83.808	209.413	107.699	277.791	135.834	220.588	179.131	225.248	44.7032	96.8775
		540	2300.56	86.557	241.002	127.733	147.871	79.7811	59.4826	293.858	489.668	62.0873	91.551	226.842	249.433	231.841	83.0823	268.077	91.5814	169.304	164.13	213.565	37.504	0	357.881	248.458	217.265	289.765	285.044	291.321	226.487	282.621	300.843	57.0552	215.17	184.005	194.599	227.819	141.189	109.884	260.12	203.309	267.938	95.5155	276.382	82.9305	225.344	68.802	158.149
		541	2304.42	100.417	234.735	172.693	131.986	147.575	91.2762	417.331	406.437	100.72	107.084	224.509	197.684	243.355	116.061	215.964	121.237	301.909	237.567	255.922	48.3803	0	283.926	211.904	264.866	349.768	299.608	331.773	242.722	361.766	296.845	98.4018	198.38	199.622	184.026	246.607	174.176	56.2204	207.034	176.53	275.194	131.897	185.838	120.68	189.392	52.4694	177.215
		542	2308.28	100.063	168.555	136.431	187.971	105.379	147.154	324.09	411.248	219.707	202.094	250.851	283.259	204.571	146.358	249.833	136.625	235.803	211.809	190.297	70.6292	0	399.901	159.253	266.51	394.857	282.487	257.982	268.444	293.547	270.485	44.8391	150.333	260.646	69.0828	295.872	124.103	0	229.226	126.775	286.204	185.633	336.011	104.925	218.321	107.026	134.329
		543	2312.14	103.118	208.939	249.591	222.423	91.6809	55.1383	444.249	386.257	176.329	143.259	259.445	206.44	224.65	108.127	320.532	88.9969	253.902	155.525	207.945	47.4523	0	276.596	263.488	208.749	378.68	243.746	229.588	338.012	222.393	270.588	73.6697	244.136	137.592	209.891	231.432	140.038	53.1068	204.485	136.288	281.508	187.445	306.695	101.354	276.227	117.385	146.258
		544	2316	35.6706	134.175	119.308	177.624	135.343	64.4781	372.468	467.102	175.026	185.959	173.731	283.271	139.992	94.9509	286.485	127.062	267.138	189.243	187.656	24.1496	0	322.767	193.781	176.122	267.902	218.449	283.239	236.678	357.047	243.622	68.2702	318.234	300.692	193.772	191.082	147.869	29.8834	187.251	185.336	251.476	242.5	351.344	44.1445	269.04	121.583	170.077
		545	2319.86	76.2786	208.518	173.332	214.861	113.981	112.329	311.865	448.282	150.553	127.068	141.982	174.365	210.777	88.9562	295.827	90.1339	226.774	140.553	146.589	0	0	275.057	237.349	215.104	370.191	162.995	278.023	303.245	240.403	288.817	86.0843	248.894	346.13	187.614	201.755	103.896	0	214.611	221.264	294.782	133.909	275.151	92.6885	276.978	103.882	218.995
		546	2323.72	98.8859	225.266	181.5	136.154	142.117	87.2828	301.12	361.243	215.256	82.1678	175.873	185.329	221.142	137.8	238.095	85.2176	209.369	95.195	241.753	39.0605	21.5466	342.051	231.276	174.93	309.479	263.216	265.084	228.26	234.747	245.476	37.8156	312.168	194.851	176.326	161.962	46.1966	96.8356	195.711	259.149	287.841	134.112	297.978	0	282.583	114.17	129.56
		547	2327.58	58.7059	219.93	220.16	114.114	112.919	86.3965	302.52	459.328	173.375	100.866	247.401	254.377	262.508	141.539	260.762	72.2499	167.426	114.445	199.462	52.9918	0	271.94	210.069	169.904	407.2	253.27	280.587	282.355	198.754	231.153	0	342.247	306.598	126.172	158.67	186.258	125.292	202.936	185.475	205.573	190.611	309.688	106.63	185.454	155.025	109.522
		548	2331.44	127.451	211.125	146.838	110.819	116.142	67.1105	341.068	315.004	161.141	118.272	278.532	267.27	248.577	120.591	240.429	127.422	199.846	123.107	207.469	0	0	338.931	175.534	272.932	329.779	281.452	275.625	343.423	282.949	289.422	55.0707	253.435	274.034	162.426	217.84	112.039	99.7219	182.431	208.129	261.799	214.89	202.643	107.633	194.846	146.995	118.151
		549	2335.3	112.616	165.928	123.036	189.815	138.181	42.2532	252.964	436.56	191.562	146.723	215.027	283.976	176.121	113.22	246.747	107.301	197.979	128.198	155.744	71.124	0	266.098	202.006	240.856	313.261	165.917	239.977	344.436	252.728	216.02	35.948	280.558	215.809	256.612	240.243	215.146	56.0175	147.513	281.601	222.561	221.851	198.027	0	306.038	124.956	104.728
		550	2339.16	99.2528	198.15	140.556	178.832	106.714	115.386	230.061	372.162	123.411	185.257	190.261	297.675	171.644	122.471	269.429	122.113	186.853	144.242	138.197	58.2939	28.7342	273.804	212.942	231.611	320.123	159.899	210.294	323.637	331.737	316.598	77.8019	183.061	220.098	274.66	208.515	206.238	143.049	186.413	180.258	356.388	140.57	289.982	90.9047	230.045	90.3593	100.938
		551	2343.02	104.508	149.516	149.049	137.321	138.771	93.0123	357.553	442.037	149.115	142.931	230.92	164.335	205.99	179.453	272.33	118.864	222.735	120.858	147.832	45.7012	0	285.004	253.208	252.311	280.404	230.891	171.091	396.294	164.943	276.221	93.3271	341.108	324.483	274.278	189.88	185.994	123.415	168.61	230.765	248.091	185.171	312.049	53.1397	225.02	105.917	172.549
		552	2346.88	123.227	154	167.579	162.56	109.304	41.1664	264.592	362.104	186.887	39.2552	285.774	193.872	254.393	199.03	267.806	111.987	195.386	160.165	234.935	93.314	0	323.634	248.525	218.254	294.475	188.875	118.623	370.961	204.809	189.946	106.065	252.845	280.354	173.792	65.4541	82.3487	94.9518	121.135	265.511	241.253	257.198	300.171	41.1744	305.257	90.4857	117.033
		553	2350.74	120.574	255.49	179.343	86.8501	171.988	99.7738	235.138	486.662	155.996	87.7984	230.68	272.229	158.429	200.037	245.493	88.9313	191.078	138.468	145.986	0	0	302.316	198.301	243.081	231.951	195.916	130.401	342.146	305.645	143.361	63.3963	187.744	298.587	163.345	154.152	204.642	86.2198	111.602	304.839	259.651	212.403	350.693	0	244.495	182.343	65.4273
		554	2354.6	97.6282	156.316	178.393	147.523	138.87	44.4822	271.378	462.383	172.633	122.524	157.438	232.432	110.35	116.393	302.062	46.4876	203.729	147.736	174.18	0	0	297.311	197.994	206.784	232.963	179.263	148.571	457.729	260.856	141.773	70.1147	226.307	268.667	166.57	130.397	168.795	189.757	177.823	226.035	213.785	269.224	328.447	58.5412	311.618	101.078	173.962
		555	2358.46	106.419	162.921	163.529	152.817	227.709	47.5414	248.499	443.043	154.063	80.9234	208.894	229.428	146.493	104.939	308.823	85.5203	155.036	109.556	142.013	88.5403	0	296.507	233.43	204.603	196.062	190.594	221.575	399.85	266.684	178.201	38.4091	309.771	287.112	209.182	185.105	171.263	122.569	164.942	249.522	249.232	178.153	268.865	0	331.706	109.705	67.5987
		556	2362.32	103.665	176.679	203.235	224.247	124.204	32.7232	321.047	426.661	84.6151	152.501	238.205	238.994	142.767	181.451	184.77	86.7456	174.54	170.824	114.481	114.199	0	385.125	279.754	208.352	228.481	185.176	210.958	387.209	202.414	267.85	23.2444	338.621	296.661	123.008	188.058	157.695	209.621	137.41	275.902	165.336	200.891	323.008	45.4205	290.457	140.33	124.599
		557	2366.18	42.2457	173.18	157.048	153.965	117.637	0	284.648	442.465	169.721	145.407	213.778	276.154	89.4696	150.655	222.616	82.5768	155.088	67.7915	151.777	71.4898	0	342.987	195.646	168.303	288.646	138.716	173.727	299.857	264.015	235.37	87.2676	328.262	304.375	137.877	68.9705	175.825	169.342	150.54	262.246	293.824	244.186	285.346	83.305	342.563	228.127	27.3412
		558	2370.04	46.9059	147.176	64.876	193.094	211.818	0	288.292	446.902	111.505	146.089	198.591	196.158	129.155	240.767	261.456	110.068	154.969	98.5689	78.095	88.1041	45.2948	279.931	202.089	242.302	148.136	107.101	191.752	268.005	204.414	289.327	0	321.345	332.214	155.1	135.723	187.495	205.744	127.383	296.139	271.006	220.962	283.342	56.356	192.677	73.9231	79.6731
		559	2373.9	81.3685	88.5974	156.6	140.958	170.952	118.752	179.821	305.575	136.333	143.14	172.282	143.147	138.653	80.7216	327.159	67.0717	81.9676	138.289	87.3392	91.9774	52.9786	345.29	202.618	297.52	175.949	114.252	183.815	181.321	170.141	242.651	70.601	225.592	260.576	124.258	129.543	154.454	181.669	114.2	266.32	296.431	174.793	283.1	86.3047	226.332	115.329	40.3391
		560	2377.76	129.315	228.547	165.291	113.697	168.967	77.0224	288.589	385.438	241.885	166.308	119.139	253.551	148.669	72.833	127.898	80.0483	167.505	90.6058	119.6	62.2542	61.0044	408.195	259.399	213.644	161.125	168.859	147.155	278.413	194.208	190.832	99.4041	348.804	309.018	157.932	118.553	113.94	249.809	97.7235	375.136	294.925	160.705	305.01	61.0953	137.315	139.093	84.6063
		561	2381.62	70.4159	228.167	119.484	150.276	155.767	119.619	120.968	517.863	202.033	118.723	308.019	222.366	198.347	202.143	149.384	148.689	156.795	144.767	139.963	121.131	43.7749	406.629	213.844	312.79	248.897	169.058	162.324	334.991	299.471	176.306	128.577	319.273	250.878	81.8948	129.003	170.91	217.162	97.0403	337.013	301.776	0	330.322	90.5836	214.291	97.63	97.4282
		562	2385.48	117.68	138.863	76.8556	101.695	187.586	44.4513	188.822	385.266	267.254	172.826	285.52	250.295	160.163	145.626	257.69	85.6353	121.986	91.4631	106.516	100.322	38.5359	368.416	295.915	283.47	184.283	203.208	135.033	377.708	254.393	216.859	145.79	397.436	238.943	166.886	120.711	227.299	161.452	85.5918	255.988	178.681	209.307	291.282	72.3767	281.696	152.923	68.0334
		563	2389.34	118.453	173.539	101.823	224.33	169.14	111.592	202.996	421.326	226.561	146.709	197.863	279.754	144.29	131.357	116.351	36.5584	122.33	76.1863	111.667	106.539	60.8182	361.537	251.433	205.832	262.721	120.879	167.719	247.618	191.395	195.655	120.261	367.93	315.675	43.4106	140.357	134.033	214.87	116.634	363.032	178.014	167.321	306.092	96.6072	157.168	135.434	64.8639
		564	2393.2	120.668	107.774	61.0657	180.785	116.281	71.2696	206.202	462.722	173.415	126.264	203.487	168.229	185.777	244.583	193.752	23.293	87.9052	57.9787	166.874	96.2621	32.9357	270.965	226.066	181.781	154.56	201.917	139.752	284.887	236.435	229.516	127.484	372.859	295.656	119.922	117.343	108.779	274.459	100.626	368.779	160.574	113.808	204.044	49.8467	255.221	108.631	84.1968
		565	2397.06	131.171	72.0904	82.989	152.077	181.336	29.6096	325.336	481.452	223.011	132.341	198.975	183.789	135.211	262.409	201.729	108.381	48.6909	127.925	98.0385	70.8367	50.8686	310.422	169.512	152.999	232.897	215.473	161.112	232.149	227.56	172.237	130.68	324.228	261.615	121.872	77.662	171.206	168.35	133.002	325.127	293.306	234.467	272.654	91.4748	239.492	158.389	123.492
		566	2400.92	182.552	185.975	103.205	119.742	144.807	72.9776	291.896	435.43	236.34	158.566	232.738	226.747	112.959	167.877	149.601	77.2552	87.6072	85.1087	124.049	53.902	101.904	290.635	172.845	189.362	142.055	158.227	179.374	302.663	309.507	129.112	93.2944	411.443	205.112	24.0391	138.559	209.928	285.077	44.1792	333.528	183.091	186.669	168.574	54.2201	190.841	124.174	90.9273
		567	2404.78	120.854	171.851	97.8554	111.82	154.28	72.875	287.606	538.323	245.99	46.3573	120.943	176.682	190.813	213.019	282.312	74.9598	125.12	82.9375	89.2374	84.4798	33.7107	346.526	201.717	154.648	168.683	136.171	156.74	275.601	132.509	190.857	100.655	337.291	191.531	84.7901	115.864	126.557	258.82	143.876	370.21	171.036	114.215	298.921	21.6827	162.88	106.759	103.72
		568	2408.64	162.948	184.98	51.4614	142.693	183.331	97.3161	294.678	500.567	210.332	163.059	194.164	195.506	124.561	183.992	250.018	32.4136	129.062	158.058	93.7137	138.703	0	381.073	214.728	182.906	128.863	69.1844	167.302	343.696	245.82	223.141	137.736	420.731	299.992	49.5726	105.384	107.199	309.534	68.4687	270.208	157.43	138.993	266.583	39.4578	236.501	146.438	71.7636
		569	2412.5	109.578	46.762	95.8878	165.013	149.942	112.172	225.407	513.96	244.975	57.4461	169.153	305.203	127.342	242.208	199.089	118.342	126.447	70.9477	46.4208	137.002	0	399.213	185.938	0	141.15	230.391	168.109	280.675	438.448	234.389	195.897	330.112	286.099	106.382	102.912	260.48	267.036	159.291	356.403	168.417	123.694	209.962	64.4735	116.312	191.859	91.8574
		570	2416.36	181.682	94.4469	193.418	140.088	190.297	89.54	229.743	482.453	216.791	0	101.546	204.594	156.023	207.327	247.414	53.9535	164.286	88.0279	42.1032	123.565	38.3091	309.26	197.613	0	148.644	265.624	161.448	337.841	314.135	157.118	66.1238	389.601	286.428	105.137	101.386	232.772	320.936	171.635	322.875	181.752	88.0031	240.243	0	198.875	132.443	91.0882
		571	2420.22	113.03	119.443	81.0439	123.752	170.847	104.751	341.636	523.002	325.482	58.6688	153.387	113.732	145.208	181.699	162.437	57.5952	103.802	127.784	128.761	51.0271	118.145	408.809	158.644	0	131.265	181.798	129.881	329.986	451.393	166.65	98.2227	379.033	340.28	99.6965	164.314	194.396	232.711	164.576	290.734	175.524	155.072	200.667	61.3752	204.168	82.45	61.823
		572	2424.08	123.84	134.822	136.059	196.041	144.151	63.5947	202.053	509.669	246.218	23.8125	213.891	206.816	115.512	149.85	207.782	47.2212	144.824	184.747	83.1962	136.137	21.3944	366.694	248.079	0	116.872	260.081	160.264	367.509	392.007	153.094	109.649	348.622	288.128	104.834	158.586	214.957	236.219	185.228	309.716	180.932	143.812	208.07	52.388	160.065	79.1209	53.4249
		573	2427.94	165.914	139.437	73.066	102.384	119.502	32.9535	318.609	367.578	239.182	84.5915	151.88	243.331	112.948	173.5	92.4103	51.0364	128.369	208.796	74.6224	150.433	34.6707	317.213	332.513	184.329	169.967	160.648	161.49	217.64	279.131	200.176	60.3116	374.022	261.835	98.095	222.103	265.599	319.509	125.932	337.982	175.119	218.836	195.359	24.5074	172.833	89.6183	91.0764
		574	2431.8	84.5376	104.649	121.808	121.726	122.835	54.9733	313.594	390.738	164.465	41.1234	233.29	239.3	118.597	186.813	95.6803	32.9971	172.912	182.689	224.853	73.3717	0	418.122	234.935	231.785	132.708	179.18	167.817	232.995	240.249	155.148	191.52	436.742	319.652	154.127	179.233	228.784	251.796	183.578	287.803	96.8756	160.477	261.101	42.8724	133.031	76.5293	54.5244
		575	2435.66	153.713	164.667	127.225	106.37	69.2385	49.2546	390.579	401.992	226.512	0	201.345	172.786	157.404	158.691	114.475	74.3368	153.858	145.351	127.591	91.2787	36.3207	328.273	277.731	163.251	156.063	112.712	115.211	296.435	218.672	192.791	135.306	399.217	355.134	258.673	115.721	186.984	275.575	179.793	262.253	150.174	145.774	159.053	120.719	86.5584	89.8036	26.7087
		576	2439.52	103.831	224.642	153.743	160.717	121.57	0	348.15	483.082	212.47	80.5731	216.228	282.525	132.734	112.236	165.142	61.6185	218.524	160.307	104.858	57.9283	29.9511	334.941	327.308	95.3963	145.095	120.405	85.4234	286.117	193.897	172.043	161.059	294.649	234.734	206.655	145.781	251.339	278.48	102.043	262.957	187.686	221.94	235.413	0	167.109	104.409	51.7006
		577	2443.38	115.443	145.653	160.136	149.873	144.646	51.0545	365.647	470.597	178.543	116.364	212.876	188.103	60.1435	208.017	165.605	38.432	189.554	142.871	78.6304	50.1506	53.6015	394.582	234.598	149.064	181.104	132.278	112.214	314.116	281.469	146.26	72.4861	344.713	420.25	229.799	78.9636	238.57	186.447	165.275	211.036	169.841	119.935	203.846	46.5469	109.324	97.3532	97.0045
		578	2447.24	103.949	108.26	164.997	189.778	127.092	28.8265	307.764	537.503	186.582	50.0026	269.138	204.441	162.617	167.423	184.193	0	244.024	175.504	149.58	60.3822	0	428.866	239.215	173.766	214.621	166.227	152.22	264.763	302.763	57.8599	143.074	368.696	311.807	233.438	84.0152	257.931	291.845	146.939	190.363	179.125	139.014	245.379	53.6115	77.4875	74.1383	100.301
		579	2451.1	157.197	70.9824	165.441	133.29	153.146	0	420.797	419.491	162.853	0	202.579	157.656	153.496	208.17	122.354	89.9671	274.134	208.393	110.026	118.284	96.9306	340.71	211.89	148.042	164.864	201.209	82.7632	220.896	272.461	162.884	201.807	400.492	321.004	236.049	206.798	182.927	348.652	167.741	237.433	118.715	212.653	245.61	68.0205	122.695	26.9536	144.411
		580	2454.96	145.096	111.629	147.445	84.5377	133.576	62.3153	317.603	465.955	192.959	69.0124	174.708	170.502	155.019	195.514	113.648	57.2234	131.242	198.49	108.677	147.739	49.2486	397.258	250.046	148.677	199.225	97.8861	160.886	230.361	256.907	182.112	193.838	381.745	288.753	133.677	161.857	313.927	272.499	193.212	250.996	186.359	199.818	223.936	34.064	160.726	91.7681	30.058
		581	2458.82	126.307	130.126	103.317	110.229	106.912	62.5543	411.904	435.32	230.283	0	87.7965	236.697	135.244	175.317	160.746	0	224.292	201.28	155.665	110.264	57.2784	376.459	230.883	190.32	109.079	220.572	102.133	252.121	188.625	122.511	110.222	307.25	324.814	251.559	183.507	220.679	224.216	142.956	246.595	172.651	206.423	226.418	0	136.086	41.1438	82.8588
		582	2462.68	84.265	118.379	158.211	155.529	147.278	39.5889	361.043	509.445	95.4149	0	214.238	191.569	132.519	147.783	130.544	94.219	186.429	261.171	129.773	94.0112	99.9517	361.353	232.842	129.666	198.291	200.54	96.42	283.295	337.641	132.547	92.0747	350.093	396.783	211.717	142.123	237.056	235.614	313.433	311.77	224.504	148.031	100.867	40.1547	147.633	0	119.719
		583	2466.54	69.7299	187.305	167.907	86.1033	103.02	46.6557	369.332	518.173	186.797	46.3871	197.305	264.899	183.886	158.639	145.324	26.2321	168.294	225.742	166.416	70.1753	80.8756	401.658	217.47	147.961	196.132	261.667	181.023	190.108	272.505	105.728	105.449	378.596	353.025	164.464	208.884	189.916	271.167	178.271	186.458	204.606	164.726	152.93	0	139.955	30.3923	131.261
		584	2470.4	89.1974	147.089	166.78	99.587	77.943	43.4029	357.09	465.897	237.65	0	166.764	205.274	139.166	209.393	237.206	0	252.06	200.497	90.6764	79.8642	121.008	335.206	233.782	154.366	46.5529	201.902	51.0249	202.47	396.956	77.3676	135.59	368.032	341.716	211.286	200.994	232.358	261.622	149.377	247.381	221.955	184.974	127.569	0	93.9415	0	142.488
		585	2474.26	133.693	146.486	162.593	108.781	167.95	42.4089	372.43	553.361	171.494	34.0438	157.565	212.576	143.852	200.424	144.603	41.4333	233.408	197.948	140.324	52.4376	40.9615	460.125	247.905	169.504	98.4987	232.335	146.344	176.944	255.741	59.5141	178.591	160.556	352.542	233.244	195.113	248.431	268.807	147.847	393.018	161.707	150.974	117.517	25.3787	105.928	54.647	60.9198
		586	2478.12	81.3812	191.058	103.667	160.329	124.055	0	277.53	514.014	182.481	53.7286	106.495	117.48	147.391	157.191	221.199	0	211.449	145.774	162.23	67.4411	110.029	318.171	263.521	202.005	113.32	237.37	113.181	247.028	296.054	117.073	150.089	342.44	370.941	304.197	224.78	183.478	234.564	160.645	286.897	259.244	174.074	207.834	59.4076	69.3777	51.8624	174.514
		587	2481.98	62.2575	105.263	104.631	147.104	82.6167	0	387.271	615.344	273.019	51.6197	151.749	133.098	142.614	186.475	123.226	63.4746	256.811	222.347	79.1611	62.9394	141.69	381.339	262.537	188.082	73.2669	128.795	61.9154	213.786	252.938	159.878	126.609	326.817	379.682	194.796	178.132	271.157	315.972	183.956	301.401	244.692	228.81	123.523	51.4215	78.2399	20.8172	118.748
		588	2485.84	152.707	83.9102	112.882	124.58	39.8439	27.7157	309.468	415.992	224.073	0	187.126	275.928	135.428	260.392	138.502	33.6574	217.079	273.183	52.8568	56.031	161.286	435.658	215.543	160.87	210.335	206.232	75.4412	254.817	322.904	136.685	101.506	278.241	359.586	181.873	199.462	210.459	268.191	121.551	298.855	249.661	184.976	168.642	72.9505	69.3778	92.3129	138.719
		589	2489.7	73.4648	113.638	90.2946	103.172	105.686	0	230.195	545.174	233.231	0	238.998	210.226	111.982	193.847	193.327	50.8291	289.127	220.524	143.468	0	137.345	449.545	256.34	191.688	172.762	184.329	82.4381	277.65	247.669	26.5794	203.564	331.57	350.113	206.145	94.6526	187.817	279.831	159.845	319.738	230.033	148.319	214.501	124.835	64.2808	43.8587	87.8729
		590	2493.56	112.377	81.6059	115.788	147.886	87.5355	94.7314	323.479	558.851	139.982	0	253.892	143.865	121.791	288.205	107.884	20.2158	315.336	190.474	59.8498	50.0764	123.073	440.207	254.177	166.699	217.587	210.695	126.074	357.01	216.143	104.498	52.5813	217.412	412.515	68.7697	170.508	390.597	229.347	212.776	286.317	196.725	156.251	192.664	79.9509	106.565	92.4564	62.0118
		591	2497.42	122.636	261.092	70.2616	120.258	41.5925	56.2016	344.322	569.897	241.952	0	224.801	209.177	93.2924	209.229	86.875	55.6191	214.779	179.493	57.1696	48.2541	150.4	363.63	238.636	166.494	227.337	206.306	25.3488	249.322	315.433	31.5795	175.908	263.889	351.737	189.702	202.474	273.157	198.346	123.916	292.855	241.653	192.349	192.142	96.4048	99.0508	52.9091	85.6335
		592	2501.28	124.758	90.9015	134.54	118.979	58.7304	26.0676	248.83	496.076	236.944	0	222.073	155.835	66.3076	181.054	153.902	54.5195	239.972	195.815	98.0896	34.9291	181.588	461.107	342.175	165.94	203.555	176.227	107.648	265.759	270.787	121.182	151.073	331.57	399.409	143.044	205.95	208.67	171.91	106.395	408.888	276.939	206.116	250.519	78.3714	83.645	0	186.104
		593	2505.14	123.664	98.8165	85.5467	136.158	89.2429	0	222.817	475.013	279.453	0	217.556	97.04	87.9195	182.425	190.62	64.5445	262.99	200.261	214.503	45.7506	124.955	314.982	226.902	124.436	127.494	319.18	57.5631	213.277	178.173	68.1385	105.583	245.811	385.814	88.4129	235.304	213.505	162.593	200.805	392.689	220.362	113.984	280.752	54.3112	44.4481	57.3363	131.511
		594	2509	56.2485	141.401	82.9183	113.974	113.262	59.8576	275.082	597.012	180.664	0	260.57	170.584	50.5238	199.831	86.2778	112.808	224.195	249.771	176.041	82.1793	98.4247	355.644	238.279	131.534	179.091	203.082	32.1646	237.89	199.126	83.6858	172.051	168.545	440.062	127.627	131.677	218.209	274.646	167.326	290.83	214.506	121.977	267.969	49.3571	80.5931	73.1659	127.853
		595	2512.86	59.994	144.424	94.2882	182.516	78.338	41.6548	313.529	508.201	171.239	0	203.059	116.029	83.7268	223.025	186.103	103.398	314.716	208.555	130.552	55.7531	125.372	315.973	267.667	141.438	198.54	218.913	0	295.818	217.671	51.1102	114.878	264.194	437.206	212.977	120.727	245.909	233.345	42.1887	431.87	219.227	194.517	287.374	58.5654	94.6255	76.7304	75.8944
		596	2516.72	30.7058	205.152	155.609	122.093	95.1174	66.4457	207.619	454.802	208.057	0	125.768	255.146	50.3085	151.003	180.866	86.0828	258.122	208.057	181.179	0	219.43	346.115	184.864	89.5572	139.217	238.973	64.7882	275.29	179.711	96.6628	93.1937	238.391	339.033	76.1585	159.377	250.907	254.027	185.514	329.626	227.104	277.861	303.363	36.0431	105.779	37.1675	174.92
		597	2520.58	56.2895	143.345	98.2616	123.291	77.3556	0	220.668	376.863	229.488	0	179.91	152.226	144.439	202.161	223.036	69.1601	281.378	179.112	225.219	46.217	168.521	392.114	269.113	151.156	194.686	211.144	60.3892	262.503	224.361	68.6577	151.602	233.993	442.188	55.1495	137.555	197.978	223.7	181.613	304.639	190.125	0	238.882	75.9117	95.1334	69.5657	107.542
		598	2524.44	55.8443	165.286	91.0135	111.524	75.3167	0	287.452	488.104	185.922	0	178.856	151.078	64.3737	251.173	201.452	34.3921	357.185	107.853	108.078	84.0022	218.748	333.117	225.415	162.526	123.765	280.626	85.7328	283.219	233.553	116.459	106.02	286.752	328.242	31.3777	245.081	278.677	132.423	118.773	354.982	181.351	198.469	203.378	82.4587	133.347	115.958	153.162
		599	2528.3	36.6778	108.217	65.0067	169.444	0	23.1815	216.315	467.442	161.174	0	198.533	121.165	92.1009	210.224	234.773	80.4086	347.831	120.454	65.0633	39.6799	184.316	340.246	201.043	188.935	112.515	275.636	22.5964	328.828	254.204	97.3876	106.905	192.522	433.043	159.708	179.122	196.063	74.1962	122.455	303.316	205.365	132.895	240.503	86.8324	127.587	0	90.8867
		600	2532.16	33.8571	207.381	89.0236	195.433	50.1859	52.6555	288.452	493.101	134.253	0	187.648	110.523	92.2474	246.903	182.236	95.822	269.79	146.749	125.176	31.3152	249.706	358.224	287.568	96.7874	253.884	235.597	31.0883	172.975	195.122	114.832	111.614	76.5658	413.359	225.021	223.794	208.877	123.833	157.396	400.538	223.21	170	153.586	59.6351	113.127	34.2742	137.804
		601	2536.02	0	167.478	70.8022	208.529	50.7388	43.043	231.276	410.046	146.218	19.2297	223.869	87.109	85.8394	311.93	214	114.368	319.241	211.841	155.461	75.8307	298.96	402.848	288.776	136.314	168.422	187.501	44.6359	236.694	209.843	130.093	40.2526	149.492	495.159	155.865	245.68	167.398	108.739	93.0247	445.765	169.163	199.961	185.166	0	93.1988	0	152.325
		602	2539.88	0	126.265	59.6308	156.806	21.6216	80.225	192.437	438.157	178.926	0	169.276	148.065	67.2677	329.812	238.911	188.429	284.853	229.736	175.19	0	230.425	337.597	293.754	148.337	246.215	234.033	80.1198	224.33	192.539	83.5845	176.585	155.339	410.254	211.631	211.868	267.925	273.412	108.939	405.277	241.931	154.928	300.889	41.3527	118.115	42.9473	127.241
		603	2543.74	0	93.5734	45.4237	134.585	64.2254	109.866	172.493	476.527	97.0151	0	244.978	77.8351	66.3379	365.789	166.293	73.3364	340.331	238.6	147.172	71.6436	226.77	401.531	335.665	91.0424	177.95	265.709	0	413.034	266.67	0	200.293	95.7079	377.781	208.391	203.297	196.022	258.142	75.278	314.889	239.049	152.531	247.594	75.6962	170.994	123.585	148.073
		604	2547.6	35.1484	135.506	65.3822	174.066	0	66.7599	230.533	486.607	135.937	0	225.462	130.999	0	242.81	120.628	86.094	278.879	220.653	126.563	47.1051	225.066	337.788	244.183	0	198.495	273.332	30.6612	311.476	199.122	164.935	192.477	130.044	435.809	114.252	187.066	283.693	209.512	150.087	403.316	222.128	174.345	196.805	30.9043	199.612	107.212	114.764
		605	2551.46	0	114.771	52.2153	163.635	0	71.1467	194.288	402.802	121.186	0	201.173	117.225	60.5551	244.149	225.841	43.8051	230.675	190.812	145.141	48.9294	246.803	330.077	358.737	186.675	137.126	151.299	49.0875	354.488	206.519	157.081	82.4399	115.438	314.642	191.879	184.524	157.298	207.662	138.533	428.34	222.966	141.49	233.89	46.84	99.4486	99.5971	155.573
		606	2555.32	0	85.9064	56.8477	130.727	0	94.1192	98.9466	398.187	209.011	0	187.347	94.9423	74.0912	315.755	184.519	93.9113	200.792	123.483	215.815	0	214.043	373.158	293.544	144.419	134.574	185.316	80.996	321.57	191.638	79.2558	97.5294	179.165	375.016	150.198	232.717	274.795	174.37	133.78	357.295	184.185	153.252	227.649	58.403	182.325	62.4819	171.223
		607	2559.18	0	101.498	94.3114	155.716	0	135.762	219.325	379.234	174.811	0	251.032	88.8971	82.2005	190.075	116.343	57.324	228.82	122.293	265.075	74.7605	151.766	364.894	250.905	199.298	205.614	178.21	35.4948	254.205	198.626	156.807	107.515	98.3455	373.085	172.347	169.925	140.237	214.882	138.893	346.83	229.487	173.62	250.005	105.784	180.096	76.4673	136.074
		608	2563.04	22.1985	104.125	66.1589	117.738	0	86.2559	188.01	391.304	41.3198	0	197.615	82.1831	0	302.7	146.44	26.4405	236.435	106.347	199.85	0	152.407	310.975	160.935	127.541	178.957	235.561	55.6743	268.533	175.846	155.719	69.9077	154.612	386.883	178.884	206.65	157.759	191.777	138.496	411.881	195.015	117.503	331.96	39.9119	185.429	86.4497	49.9111
		609	2566.9	37.6055	71.7968	32.368	195.034	0	42.2769	217.275	382.275	90.7374	40.2698	249.547	71.5143	28.1066	356.252	157.455	69.4899	299.15	118.693	186.596	62.3092	223.953	417.106	218.534	161.009	196.601	261.538	54.3998	258.714	182.555	116.368	74.1713	103.038	394.013	174.129	188.083	162.865	218.635	0	468.998	213.253	172.175	344.031	0	213.84	96.9749	119.369
		610	2570.76	0	0	71.5019	211.57	0	97.9147	193.215	292.931	144.716	0	292.543	51.1252	57.9029	286.138	112.792	42.9289	269.016	122.506	195.769	64.6796	208.412	343.615	208.913	161.309	209.022	315.691	75.5214	230.478	140.716	134.553	93.0331	99.6682	346.106	167.22	199.034	168.54	141.54	133.799	411.777	141.926	0	220.978	0	233.752	101.752	93.9498
		611	2574.62	0	99.6398	113.691	140.471	35.1988	109.485	196.887	270.546	187.453	0	307.704	51.4092	91.3757	241.855	36.95	49.3394	269.363	125.33	127.508	86.9979	129.563	313.158	260.804	128.939	185.624	201.972	50.4604	251.716	209.065	154.222	122.969	115.086	334.587	99.5346	277.535	173.586	127.057	75.9499	322.928	226.654	161.017	262.721	0	214.467	53.2427	81.854
		612	2578.48	36.0183	101.064	20.5036	186.059	41.0529	149.827	131.667	382.866	195.889	0	192.297	50.9322	131.557	268.507	82.5043	147.795	238.166	73.0807	82.1457	31.5058	140.087	297.668	213	214.513	145.224	254.906	66.3206	193.865	248.593	60.469	181.597	72.8863	326.762	116.538	168.171	195.655	131.796	160.082	423.946	202.789	251.752	297.392	0	200.506	43.7661	83.2883
[truncated: 33 more columns]

## Sheet: Average Background
				SptId_15	SptId_16	SptId_17	SptId_19	SptId_20	SptId_21	SptId_22	SptId_23	SptId_26	SptId_27	SptId_28	SptId_29	SptId_30	SptId_32	SptId_33	SptId_34	SptId_35	SptId_38	SptId_40	SptId_41	SptId_42	SptId_43	SptId_45	SptId_46	SptId_47	SptId_48	SptId_50	SptId_53	SptId_54	SptId_55	SptId_56	SptId_57	SptId_58	SptId_60	SptId_61	SptId_63	SptId_64	SptId_66	SptId_67	SptId_69	SptId_70	SptId_71	SptId_72	SptId_74	SptId_75	SptId_77
		0	216.16	0	0	0	0	0	0	0	0	0	0	0	0	0	0	0	0	0	0	0	0	0	0	0	0	0	0	0	0	0	0	0	0	0	0	0	0	0	0	0	0	0	0	0	0	0	0
		1	220.02	0	0	0	0	0	0	0	0	0	0	0	0	0	0	0	0	0	131.864	0	0	0	0	0	0	0	0	0	0	0	0	0	0	0	0	0	0	0	0	0	0	0	0	0	0	0	0
		2	223.88	0	0	0	0	0	0	0	0	0	0	0	0	0	152.852	0	0	0	0	171.503	0	0	0	0	0	0	0	0	0	0	0	0	0	0	0	0	0	0	0	0	0	0	0	0	0	0	0
		3	227.74	0	0	0	0	0	0	0	0	0	0	0	0	0	0	0	0	0	0	0	0	0	0	0	0	0	0	0	0	0	0	0	0	0	0	0	0	0	0	0	0	0	0	0	0	0	172.143
		4	231.6	0	0	0	0	0	0	0	0	0	0	0	0	0	0	0	0	0	0	0	0	0	0	0	0	0	0	0	0	0	0	0	0	0	0	0	0	0	0	0	0	0	0	0	0	0	0
		5	235.46	0	0	0	0	0	0	0	0	0	0	0	0	0	0	0	0	0	0	0	0	0	0	0	0	0	0	0	0	0	0	0	0	0	0	0	0	0	0	0	0	177.741	0	0	0	0	0
		6	239.32	0	176.613	0	0	0	0	0	0	0	0	0	0	0	0	0	0	0	0	0	0	0	0	0	0	0	0	0	0	0	0	0	0	0	0	0	0	0	0	0	0	0	0	0	0	0	0
		7	243.18	0	0	0	0	0	0	0	0	0	0	0	0	0	0	0	181.694	0	0	0	0	0	0	0	0	112.389	0	0	0	0	0	0	0	0	0	0	0	0	0	0	0	0	0	0	0	0	0
		8	247.04	0	177.243	0	0	0	0	0	0	0	0	0	0	0	0	0	0	0	0	0	0	0	0	0	0	0	0	0	0	0	0	0	0	0	0	0	0	0	0	0	0	0	0	0	0	0	0
		9	250.9	0	0	0	0	0	181.514	0	0	0	0	0	0	0	0	0	0	0	0	0	0	0	0	0	0	0	0	0	0	0	177.973	186.306	0	0	165.659	0	0	0	0	0	0	0	0	0	0	0	0
		10	254.76	0	182.485	166.775	0	0	0	0	0	0	184.182	0	0	0	0	0	0	0	0	0	0	0	0	0	0	0	0	0	0	0	0	0	0	0	0	0	0	0	0	0	0	0	0	0	0	0	0
		11	258.62	0	177.746	0	0	0	0	0	0	0	0	0	0	0	0	167.267	0	0	0	0	0	0	0	0	0	0	0	0	0	0	0	0	0	0	0	0	0	0	0	0	0	0	0	0	0	0	0
		12	262.48	0	0	0	0	0	0	0	0	0	0	0	0	0	0	0	0	0	0	0	0	0	0	0	0	0	0	0	0	0	0	0	0	0	0	0	0	0	0	0	0	0	0	0	0	0	0
		13	266.34	0	0	0	0	0	0	0	0	0	0	0	0	0	0	0	0	0	0	0	0	0	187.114	0	0	190.614	123.098	0	0	0	0	0	0	0	0	0	0	0	0	0	0	0	0	0	0	0	0
		14	270.2	0	0	0	0	0	0	0	0	0	0	0	0	0	0	0	0	0	0	0	0	0	0	0	0	0	0	0	0	0	0	0	0	0	0	0	0	0	0	0	0	0	0	0	0	0	0
		15	274.06	0	0	0	134.321	0	0	0	0	0	0	0	0	0	0	106.949	0	0	0	0	0	0	0	0	0	0	0	0	0	0	0	0	0	0	0	0	0	0	0	0	0	0	0	0	0	0	0
		16	277.92	0	0	0	0	188.204	0	0	0	112.987	0	0	0	0	0	0	0	0	0	0	0	0	0	0	0	0	0	0	0	0	0	0	0	0	0	0	0	0	0	0	0	0	0	0	0	0	0
		17	281.78	0	0	0	0	0	0	0	0	0	0	0	0	0	0	0	0	0	0	0	0	0	0	0	0	170.437	0	0	0	0	0	0	0	0	0	0	0	0	0	0	0	0	0	0	0	0	0
		18	285.64	0	0	0	0	0	0	0	0	0	0	0	0	0	0	0	0	0	0	0	0	0	0	0	0	0	0	0	0	0	0	0	0	0	0	0	0	0	0	0	0	0	0	0	0	0	0
		19	289.5	0	0	0	0	0	0	0	0	0	0	0	0	0	0	0	0	0	0	0	0	0	0	0	0	0	0	0	0	165.621	0	0	0	0	0	0	0	0	0	0	0	0	0	0	0	0	0
		20	293.36	0	0	0	0	0	0	0	0	0	0	0	0	0	0	0	0	0	0	0	0	0	0	0	0	0	0	0	0	0	0	0	0	0	0	0	0	0	0	0	0	0	0	0	0	0	0
		21	297.22	0	0	0	0	0	0	0	152.532	0	0	0	0	0	0	0	0	0	0	0	0	0	0	0	0	0	0	0	0	187.644	0	0	0	0	0	0	0	0	0	0	0	0	0	0	0	0	0
		22	301.08	0	0	0	0	0	0	0	0	0	0	0	0	0	0	0	0	0	0	0	0	0	0	0	0	0	0	0	0	180.073	0	0	192.075	0	0	0	0	0	0	0	0	0	0	0	0	0	0
		23	304.94	0	0	0	0	0	0	0	0	0	0	0	0	0	0	0	0	0	0	0	0	0	0	0	0	0	0	0	0	174.195	0	0	0	0	0	0	0	0	0	0	0	0	0	0	0	0	0
		24	308.8	0	0	0	177.75	0	0	0	0	0	0	0	0	0	0	0	0	0	0	0	0	0	0	0	0	0	0	0	0	183.599	0	0	0	0	0	0	0	0	0	0	0	0	0	0	0	0	0
		25	312.66	0	0	0	0	0	0	0	0	0	0	0	0	0	0	0	0	0	184.968	180.474	0	0	0	0	0	0	0	0	0	174.275	0	0	0	0	0	0	0	0	0	0	0	0	0	0	0	0	0
		26	316.52	0	0	0	0	0	0	0	0	0	0	0	0	0	0	0	0	0	0	0	0	0	0	0	0	0	0	0	0	189.164	0	0	0	0	0	0	0	0	0	0	0	0	0	0	0	0	0
		27	320.38	0	0	0	0	0	0	0	0	0	0	0	0	173.922	0	0	0	0	0	0	0	0	0	0	0	0	0	0	0	177.234	0	0	0	0	0	0	0	0	0	0	0	0	0	0	0	0	0
		28	324.24	0	0	0	0	0	0	0	0	0	0	0	0	0	0	0	0	0	0	0	0	0	0	0	0	0	0	0	0	177.985	0	0	0	0	0	0	0	171.114	0	0	0	0	0	0	0	0	0
		29	328.1	0	0	0	0	0	0	0	0	0	0	105.857	0	0	0	0	0	135.616	0	0	0	0	0	0	0	0	0	0	0	184.131	0	0	0	0	0	0	0	0	0	0	0	0	0	0	0	0	0
		30	331.96	0	0	0	0	0	0	0	0	0	0	0	0	0	0	0	0	0	0	0	0	0	0	0	0	142.881	0	0	0	183.266	0	0	0	0	0	0	0	0	0	0	0	0	0	0	0	0	0
		31	335.82	0	0	0	0	0	0	0	0	0	0	0	0	0	0	0	0	0	0	0	0	127.461	0	0	0	0	0	0	0	173.628	0	0	0	0	0	0	0	0	0	0	0	0	0	0	0	0	0
		32	339.68	0	0	0	0	0	0	0	0	0	0	0	0	0	0	0	0	0	0	0	0	0	0	0	0	0	0	0	0	176.6	0	0	0	0	0	0	0	0	0	0	0	0	0	0	0	0	0
		33	343.54	0	0	0	0	0	162.168	0	0	0	0	0	0	0	0	0	0	0	0	0	0	0	133.033	0	0	0	0	0	131.869	174.215	0	0	0	173.653	0	0	0	0	0	0	0	0	0	0	0	0	0
		34	347.4	0	0	0	0	0	0	0	0	0	0	0	0	0	0	0	0	0	0	0	0	0	0	0	0	0	0	0	0	181.871	0	0	0	0	163.812	0	0	0	0	0	0	0	0	0	0	0	0
		35	351.26	0	0	0	0	0	0	0	0	0	0	0	0	0	0	0	0	0	0	0	0	0	0	0	0	0	0	0	0	181.03	0	0	0	162.552	0	0	0	0	0	0	0	0	0	0	0	0	0
		36	355.12	0	0	0	0	0	0	0	0	0	0	0	0	0	0	0	0	0	0	0	0	0	0	167.662	0	0	0	0	0	177.229	0	0	0	0	0	0	0	0	0	0	0	176.332	0	0	0	0	0
		37	358.98	0	0	0	0	0	0	0	0	0	0	0	0	0	0	0	0	0	0	0	0	0	0	0	0	0	0	0	0	181.617	0	0	0	172.509	180.663	0	0	0	0	0	0	0	120.941	0	0	0	0
		38	362.84	0	0	0	0	0	0	0	0	0	0	0	0	0	0	0	0	0	0	0	0	0	0	0	0	0	0	0	0	170.388	0	0	0	178.139	176.336	0	0	0	0	0	0	0	0	0	0	0	0
		39	366.7	0	0	156.653	0	0	0	0	0	0	0	0	0	0	0	0	0	0	0	0	181.874	0	0	0	0	0	0	0	0	180.361	0	0	0	171.022	176.111	0	0	0	0	0	0	0	0	0	158.742	0	0
		40	370.56	0	0	0	0	0	0	0	0	0	0	0	0	0	0	0	0	0	0	0	175.937	0	0	163.599	176.629	0	0	0	0	176.803	0	0	0	0	177.332	0	0	0	0	0	0	0	0	0	0	0	0
		41	374.42	0	0	0	0	0	0	0	0	0	0	0	0	0	183.497	0	0	0	0	167.395	0	0	0	0	178.55	0	0	0	0	180.318	0	0	0	177.687	175.08	0	0	0	0	0	0	0	0	0	0	0	0
		42	378.28	0	0	0	0	0	0	172.403	0	0	0	0	0	0	0	0	0	0	177.132	0	0	0	0	0	181.749	0	0	0	0	183.566	0	0	0	177.58	169.836	0	0	0	0	0	0	0	0	0	0	0	0
		43	382.14	0	0	0	0	0	0	0	0	0	0	0	0	0	0	0	0	0	0	0	165.907	0	0	172.999	170.702	0	0	0	0	172.017	0	0	0	0	181.383	0	0	0	0	0	0	0	0	0	0	0	0
		44	386	0	0	0	0	0	0	0	0	0	0	0	0	0	0	0	0	0	0	0	166.151	0	0	176.006	180.305	0	0	0	0	174.955	0	0	0	173.55	174.736	0	0	0	0	0	0	0	0	0	0	0	0
		45	389.86	0	0	0	0	0	0	0	0	0	0	0	0	0	0	0	0	0	167.194	0	168.156	0	0	170.149	183.324	0	0	0	0	180.106	0	0	0	171.323	177.192	0	0	0	0	0	0	0	0	0	0	0	0
		46	393.72	0	0	0	0	0	0	0	0	0	0	0	0	0	178.485	0	0	0	0	0	175.186	0	0	169.915	175.972	0	0	0	0	179.774	0	0	0	172.964	174.072	0	0	0	0	0	0	0	0	0	0	0	0
		47	397.58	0	0	0	0	0	0	173.303	0	0	0	0	0	0	0	0	0	0	0	0	182.481	0	0	173.81	179.859	0	0	0	0	172.392	0	139.622	0	172.99	169.829	0	0	0	0	0	0	0	0	0	0	0	0
		48	401.44	0	0	0	0	0	0	0	0	0	0	0	0	0	179.427	0	0	0	175.798	172.555	174.139	0	0	178.819	177.855	0	0	0	0	182.212	0	0	0	173.865	177.55	0	0	0	0	0	0	0	0	0	0	0	0
		49	405.3	173.193	0	0	0	0	0	0	0	0	0	0	0	0	0	0	0	0	178.14	0	175.165	0	0	172.958	170.236	0	0	0	0	171.833	0	0	0	175.275	176.753	0	147.459	0	0	0	0	0	0	0	110.742	0	0
		50	409.16	170.919	0	0	0	0	0	0	0	0	0	0	0	0	178.167	0	0	0	0	0	178.599	0	0	178.379	180.953	0	0	0	0	176.616	0	0	0	176.486	183.743	0	0	0	0	0	0	0	0	0	0	0	0
		51	413.02	171.929	0	0	0	0	0	169.246	0	0	0	0	0	0	174.379	0	0	0	173.933	0	172.581	0	0	174.961	172.751	0	0	0	0	180.499	0	0	0	172.87	182.214	0	0	118.736	0	0	0	0	0	0	0	0	162.792
		52	416.88	171.958	0	0	0	0	0	169.685	0	0	0	0	0	0	0	143.74	0	0	178.528	0	178.81	0	0	176.811	181.469	0	0	0	0	182.986	0	0	0	172.124	165.608	0	0	0	0	0	0	0	0	0	0	0	0
		53	420.74	175.227	0	0	0	0	0	0	0	0	149.481	0	0	0	0	0	0	0	176.232	0	171.754	0	0	172.316	174.241	0	0	0	0	172.349	0	0	0	173.202	177.316	0	0	0	0	0	0	0	0	0	0	0	0
		54	424.6	0	0	0	0	0	0	171.113	0	0	0	0	0	0	190.599	0	0	0	176.377	0	179.045	0	0	171.407	182.737	0	174.541	0	0	190.044	0	0	0	174.649	180.891	0	0	0	0	0	0	0	0	0	0	0	0
		55	428.46	173.602	170.959	0	0	0	0	170.786	0	0	0	0	0	0	181.75	0	0	0	0	0	171.452	0	0	173.218	177.313	0	0	0	0	180.083	0	0	0	168.24	176.497	0	0	0	176.356	0	0	0	0	0	0	0	0
		56	432.32	177.718	0	0	0	0	0	177.31	0	0	0	0	0	0	179.355	0	0	181.704	0	0	171.779	0	0	172.514	167.366	0	0	0	0	188.973	0	0	0	177.747	178.525	0	0	0	0	0	0	0	0	0	0	0	0
		57	436.18	0	0	0	0	0	0	159.561	0	0	0	0	0	0	177.87	0	0	185.68	0	0	165.876	0	0	172.292	180.684	0	177.791	0	0	174.828	0	0	0	176.573	172.549	0	0	0	0	0	0	0	0	0	0	0	0
		58	440.04	173.202	0	0	167.48	0	0	0	0	0	0	0	0	0	176.852	0	0	173.279	178.543	0	173.725	0	0	165.163	176.13	0	162.193	0	0	178.865	0	0	0	168.577	181.952	0	0	0	0	0	0	0	0	0	0	0	0
		59	443.9	175.189	0	0	164.929	0	0	162.638	0	0	0	0	0	0	0	0	0	173.036	0	0	183.199	0	0	162.598	181.997	0	0	0	0	182.335	0	0	0	177.927	184.631	0	0	0	0	0	0	0	0	0	0	0	0
		60	447.76	182.396	124.282	0	0	0	0	192.664	0	0	0	0	0	0	176.323	0	0	177.278	0	0	170.445	0	0	163.392	187.88	0	0	0	0	179.209	0	0	0	180.275	170.956	0	0	0	0	0	0	0	0	0	0	152.167	0
		61	451.62	0	0	0	166.834	0	169.423	0	0	0	0	0	0	0	180.058	0	0	176.911	175.535	0	174.512	0	0	175.604	182.237	0	177.903	0	0	182.131	0	0	0	177.155	170.343	0	0	0	0	0	0	0	0	0	0	0	0
		62	455.48	175.649	172.008	0	170.279	0	0	182.612	0	0	0	0	0	0	0	0	0	188.296	179.526	0	175.827	0	0	167.199	164.397	0	171.954	0	0	178.388	0	0	0	171.066	172.318	135.934	0	0	0	0	0	0	0	0	0	0	0
		63	459.34	166.982	173.45	179.627	165.998	0	0	178.558	0	0	0	0	0	0	174.46	0	0	179.447	184.934	0	183.693	0	0	174.866	175.67	0	167.052	0	0	186.259	0	0	0	168.009	169.113	0	0	0	0	0	0	0	0	180.646	0	0	0
		64	463.2	185.32	0	0	164.841	0	166.332	171.195	0	0	0	0	0	0	174.591	0	0	173.114	181.206	0	176.813	0	0	169.125	171.267	0	174.248	0	0	181.18	0	0	0	171.171	183.187	0	0	0	0	0	0	0	0	182.783	0	0	0
		65	467.06	172.694	175.32	0	168.028	0	174.488	174.494	0	0	0	0	0	0	184.996	0	0	176.252	178.379	0	176.1	0	174.588	171.94	177.29	0	174.467	0	0	178.291	0	0	0	175.906	175.365	0	0	0	0	0	0	0	0	172.182	0	0	0
		66	470.92	182.19	173.553	0	0	0	173.207	173.439	0	0	0	0	0	0	173.473	0	0	178.217	182.798	0	175.953	0	182.542	171.63	165.508	0	169.199	0	0	185.181	0	0	0	173.32	174.398	0	0	0	0	162.751	0	0	0	179.964	0	0	182.618
		67	474.78	171.259	0	173.807	168.141	0	179.199	180.342	0	0	0	0	0	0	173.222	0	0	176.037	194.661	0	174.059	0	0	177.335	186.851	0	176.265	0	0	179.995	0	0	0	174.918	176.837	0	0	0	0	0	0	0	0	183.865	0	0	0
		68	478.64	178.991	178.003	0	168.66	0	175.383	175.062	0	0	0	0	0	0	182.687	0	0	149.571	187.356	0	172.237	0	0	173.983	180.233	0	176.087	0	0	176.985	0	148.891	0	177.961	184.557	0	0	0	0	0	0	0	0	179.332	0	0	0
		69	482.5	174.698	169.756	163.82	160.645	0	174.818	171.262	0	0	0	0	0	0	177.03	0	0	185.976	179.351	0	170.938	0	0	180.371	172.922	0	173.655	0	0	176.864	0	0	0	169.038	170.876	0	0	173.745	0	0	0	0	0	185.383	0	0	0
		70	486.36	174.313	167.564	0	167.464	0	176.652	172.088	0	0	0	0	0	0	178.333	0	0	181.336	178.078	0	172.923	0	0	178.366	176.343	0	174.93	0	0	173.221	0	0	0	177.249	175.604	178.48	0	182.775	0	0	0	0	0	174.811	0	0	0
		71	490.22	175.722	173.011	171.84	175.039	0	180.829	168.242	0	0	0	0	0	0	0	0	0	177.692	176.675	0	169.814	0	0	174.444	176.773	0	167.593	0	0	183.993	0	0	0	181.576	172.584	0	0	0	0	0	0	0	0	179.172	0	0	0
		72	494.08	178.392	166.597	167.864	175.136	0	172.531	168.171	0	0	0	0	0	0	0	0	0	182.358	170.492	0	172.402	0	0	169.676	170.849	0	172.955	0	0	0	0	119.753	0	183.555	165.109	160.574	0	185.796	164.261	0	0	0	0	173.005	0	0	0
		73	497.94	176.574	171.015	179.606	171.069	0	175.901	178.482	0	0	0	0	181.145	0	180.261	0	0	186.47	181.295	0	169.713	0	0	173.722	181.976	0	174.69	0	0	177.048	0	0	0	178.117	168.979	175.369	0	179.652	0	0	0	0	0	177.654	0	0	0
		74	501.8	176.862	175.032	169.717	164.778	0	182.809	176.162	0	0	0	0	0	0	0	0	0	183.983	170.767	0	174.904	0	0	173.336	173.752	0	178.08	0	0	182.66	0	0	0	175.213	176.972	170.899	0	174.303	0	0	0	0	0	174.896	0	0	0
		75	505.66	178.488	166.089	175.002	165.25	0	170.825	172.247	0	0	0	0	0	0	183.938	0	0	180.996	175.049	0	179.578	0	0	172.129	180.964	0	165.813	0	0	182.891	0	0	0	173.663	170.2	170.374	0	179.441	0	0	0	0	0	172.117	0	0	0
		76	509.52	177.159	168.704	174.6	167.736	0	166.607	176.402	0	0	0	0	0	0	181.324	0	166.898	186.748	173.585	0	174.582	0	0	174.802	174.171	0	168.13	0	0	179.427	0	0	0	176.36	173.355	182.528	0	177.376	0	0	0	0	0	181.635	0	0	0
		77	513.38	173.295	167.609	175.652	166.046	177.692	169.687	177.628	0	0	0	0	0	0	0	0	0	180.513	174.909	0	160.293	0	0	169.684	175.361	0	167.089	0	0	177.721	0	0	0	180.23	181.922	171.152	0	179.609	0	0	0	0	0	182.266	0	0	0
		78	517.24	177.232	164.851	176.205	166.828	0	166.403	168.769	0	0	0	0	0	151.373	178.067	0	168.39	169.452	177.523	0	183.699	0	0	177.521	167.899	0	173.239	0	0	177.836	0	0	0	181.461	172.855	176.56	0	184.883	0	0	0	0	0	178.846	0	0	0
		79	521.1	175.094	168.854	176.061	162.132	0	165.223	167.961	0	0	0	0	0	0	179.17	0	0	181.311	180.722	0	197.358	0	0	169.6	172.634	0	166.31	0	0	172.973	0	0	0	178.488	185.661	176.776	0	181.309	0	0	0	0	0	176.849	0	0	0
		80	524.96	171.25	167.025	171.375	163.182	0	168.47	168.49	0	0	0	0	0	0	176.097	0	166.963	176.948	174.52	0	179.682	0	0	171.671	172.553	0	172.986	0	176.444	181.059	0	0	0	171.693	176.854	176.54	0	176.887	0	0	0	0	0	175.267	0	170.13	0
		81	528.82	178.64	169.335	171.759	173.657	174.696	163.819	173.619	0	0	0	0	167.518	0	0	0	166.146	184.245	179.234	0	175.988	0	0	172.835	173.186	0	173.733	0	170.206	177.755	0	0	0	182.053	185.879	172.007	0	174.926	0	0	0	0	0	180.894	0	0	0
		82	532.68	176.357	172.847	171.474	174.919	170.2	180.043	180.236	0	0	0	0	0	0	179.455	0	169.361	177.932	181.408	0	182.036	0	0	167.322	167.575	0	174.538	0	173.97	178.27	0	0	0	181.826	182.811	182.863	0	179.904	0	0	0	0	0	176.714	0	0	0
		83	536.54	166.631	165.747	174.395	160.429	173.831	164.692	173.014	0	0	0	0	166.753	0	177.874	0	165.892	190.669	178.794	0	177.939	0	0	169.916	176.98	0	169.005	0	174.116	183.868	0	0	0	184.079	180.513	176.299	0	180.26	173.203	0	0	0	0	179.667	0	0	0
		84	540.4	180.258	160.991	177.117	166.541	168.372	170.08	167.15	0	0	0	0	0	0	172.372	0	180.279	174.154	182.873	0	172.736	0	0	172.293	172.961	0	176.474	0	168.99	178.356	0	0	0	175.928	185.283	181.596	0	181.947	171.631	0	0	0	0	183.167	0	0	0
		85	544.26	168.73	176.581	174.378	170.149	0	168.347	175.879	0	0	0	0	172.131	0	174.695	0	175.96	174.96	169.959	0	175.496	0	0	172.31	173.841	0	177.637	0	168.737	181.285	0	0	0	173.052	178.096	176.414	0	178.434	170.58	0	0	0	0	183.695	0	166.58	0
		86	548.12	176.792	176.242	177.035	173.606	172.048	174.419	164.777	0	0	0	0	173.935	0	183.382	0	172.654	177.522	174.57	0	176.2	0	0	168.969	167.207	0	174.822	0	172.92	177.839	0	0	0	175.415	186.973	171.6	0	179.731	175.456	0	0	0	0	183.596	0	174.551	0
		87	551.98	175.746	168.017	170.786	171.869	171.377	182.868	171.293	0	0	0	0	172.914	0	196.348	0	172.712	179.907	181.904	0	181.075	170.663	0	170.175	176.22	0	173.869	0	173.549	190.874	0	188.592	0	176.804	181.494	175.704	0	182.757	175.503	0	0	0	0	182.498	0	169.734	0
		88	555.84	176.311	169.436	183.993	170.574	0	174.673	166.981	0	0	0	0	171.377	0	172.947	0	175.02	182.498	186.483	0	181.238	178.724	0	170.796	163.457	0	174.996	0	169.973	175.444	0	0	0	179.858	184.179	187.413	0	177.995	179.904	0	0	0	0	174.52	0	164.407	0
		89	559.7	181.693	164.136	174.109	164.275	165.762	165.497	162.947	0	0	0	0	168.332	0	170.343	0	177.809	186.008	179.657	0	183.706	0	0	174.028	169.625	0	164.336	0	167.196	181.609	0	0	0	174.038	186.673	180.571	0	175.874	174.028	0	0	0	0	180.628	0	0	0
		90	563.56	178.037	168.771	176.254	168.845	170.806	172.261	169.482	0	0	0	0	169.153	0	177.879	0	171.826	182.164	175.579	0	184.251	171.621	0	176.577	173.121	0	172.649	0	170.998	187.977	0	0	0	176.881	188.531	180.005	0	177.668	170.486	0	0	0	0	182.598	0	171.958	0
		91	567.42	182.556	169.268	180.407	172.148	164.111	167.778	175.495	0	0	0	0	175.664	0	178.152	0	169.291	184.28	185.955	0	175.164	168.88	0	166.545	177.864	0	173.868	0	166.978	183.828	0	0	0	171.265	178.006	173.601	0	181.508	173.056	0	0	0	0	179.394	0	173.281	0
		92	571.28	175.004	178.907	174.267	164.631	163.867	170.027	171.278	0	0	0	0	170.071	0	174.885	0	170.966	186.798	176.699	0	183.609	174.595	0	170.383	171.246	0	165.354	0	177.355	182.669	0	0	0	171.518	188.912	182.05	0	172.567	177.758	0	0	0	0	171.588	0	158.048	0
		93	575.14	183.386	169.136	172.321	166.442	169.361	173.703	174.083	0	0	0	0	174.068	0	174.568	0	177.152	184.344	182.598	0	175.838	176.379	0	168.774	180.699	0	169.265	0	171.702	185.213	0	0	0	187.496	184.943	179.655	0	179.938	170.201	0	0	0	0	178.827	0	166.333	0
		94	579	179.194	171.181	178.26	176.962	166.567	163.765	166.708	0	0	0	0	171.228	0	168.768	0	183.333	178.385	178.429	0	179.217	151.671	0	174.233	175.949	0	175.474	0	162.23	0	0	0	0	177.815	183.969	186.729	0	185.224	169.049	0	0	0	0	179.621	0	0	0
		95	582.86	178.898	164.557	173.995	174.788	174.705	160.999	170.058	0	0	0	0	173.741	0	184.175	0	174.716	181.621	175.512	0	183.26	158.843	0	168.638	175.35	0	169.242	0	160.109	0	0	0	0	177.703	179.567	183.899	0	186.649	167.076	0	0	0	0	184.457	0	169.909	0
		96	586.72	191.235	166.888	180.853	174.102	166.726	175.341	170.774	0	0	0	0	177.375	0	177.084	0	175.935	184.549	186.758	0	176.093	167.904	0	174.351	169.508	0	177.747	0	161.417	172.107	0	0	0	173.441	168.849	177.881	0	180.977	170.269	0	0	0	0	180.74	0	165.781	0
		97	590.58	191.555	168.03	177.94	180.261	165.71	165.957	175.915	0	0	0	0	170.285	0	178.085	0	179.232	182.243	179.854	0	175.264	160.306	0	176.608	174.05	0	176.895	0	162.677	178.932	0	0	0	179.86	184.318	180.389	0	181.653	164.117	0	0	0	0	186.417	0	163.667	0
		98	594.44	180.323	172.845	179.33	170.182	166.493	168.04	169.385	0	0	0	0	169.593	0	180.136	0	177.58	189.322	178.036	0	180.319	161.359	0	163.846	174.871	0	183.231	0	166.166	158.573	0	0	0	171.102	158.458	182.187	0	182.255	167.955	0	0	0	0	180.247	0	0	0
		99	598.3	188.801	160.34	179.91	173.285	163.802	164.986	172.747	0	0	0	0	178.001	0	0	0	176.899	172.268	178.644	0	174.242	161.574	0	160.381	172.821	0	181.053	0	163.659	169.237	0	0	0	171.005	174.709	190.245	0	181.124	170.947	0	0	0	0	184.005	0	163.569	0
		100	602.16	186.705	172.079	179.256	169.328	173.45	169.157	170.615	0	0	0	0	178.424	0	176.685	0	163.823	175.912	175.425	0	177.483	165.266	0	167.88	173.563	0	175.777	0	163.826	0	0	0	0	171.674	169.565	191.81	0	187.078	169.383	0	0	0	0	170.545	0	0	0
		101	606.02	186.679	168.533	169.038	175.901	165.352	168.268	167.532	0	0	0	0	174.283	0	182.339	0	172.442	180.995	176.576	0	176.261	173.339	0	170.335	178.407	0	172.014	0	168.48	0	0	0	0	184.864	174.449	183.614	0	181.939	176.794	0	0	0	0	170.602	0	162.405	0
		102	609.88	184.314	171.416	176.713	176.911	175.126	168.886	173.445	0	0	0	0	167.643	0	179.162	0	181.836	187.247	178.762	0	174.72	168.596	0	170.89	175.075	0	175.917	0	164.768	0	0	0	0	175.663	173.426	188.151	0	183.31	173.929	0	0	0	0	173.212	0	0	0
		103	613.74	193.542	174.668	182.19	169.989	173.661	177.97	179.755	0	0	0	0	170.349	0	176.751	0	179.548	178.127	179.66	0	180.833	168.645	0	167.886	175.088	0	173.147	0	171.064	0	0	0	0	178.88	172.177	184.168	0	183.606	171.882	0	173.391	0	0	179.14	0	163.313	0
		104	617.6	184.002	174.499	177.5	169.285	169.56	172.694	177.976	0	0	0	0	182.995	0	174.578	0	169.603	181.231	183.237	0	175.111	159.109	0	164.024	171.951	0	176.626	0	163.072	0	0	0	0	177.011	170.522	186.698	0	183.75	171.065	0	174.469	0	0	182.363	0	0	0
		105	621.46	187.495	173.362	179.876	170.349	177.699	176.651	168.514	0	0	0	0	171.854	0	179.212	0	177.641	181.147	188.996	0	183.096	167.446	0	174.905	176.967	0	181.598	0	162.356	0	0	0	0	177.695	172.707	179.413	0	180.393	171.614	0	175.102	0	0	176.897	0	0	0
		106	625.32	180.381	166.048	185.35	175.225	171.244	168.828	173.056	0	0	0	0	175.718	0	176.132	0	172.462	185.301	177.449	0	181.984	161.94	0	169.439	173.423	0	174.796	0	170.744	165.423	0	172.486	0	187.889	179.833	183.429	0	183.336	166.875	0	0	0	159.202	172.469	0	164.936	0
		107	629.18	187.87	170.957	187.227	168.122	177.599	176.389	177.426	0	0	0	0	162.89	0	0	0	175.427	189.628	172.023	0	182.617	165.179	0	164.508	180.99	0	175.325	0	175.471	0	0	0	0	186.61	169.976	187.043	0	178.558	172.008	0	176.279	0	0	182.53	0	172.174	0
		108	633.04	187.369	169.024	171.807	178.647	170.677	166.455	174.063	185.455	0	0	0	177.983	0	0	0	168.51	180.526	187.288	0	173.948	168.297	0	168.273	174.522	0	170.528	0	164.897	174.164	0	171.091	0	183.766	175.763	185.109	0	183.444	167.44	0	0	0	0	173.477	0	166.701	0
		109	636.9	180.141	174.222	177.524	162.022	176.625	173.481	168.122	181.004	0	0	0	167.074	0	180.572	0	175.978	181.919	179.392	0	179.507	156.982	0	170.364	173.912	0	172.664	0	159.591	169.699	0	169.01	0	182.678	169.326	180.042	0	184.623	166.944	0	0	0	0	177.314	0	0	0
		110	640.76	181.163	168.362	175.308	166.487	0	163.574	171.092	0	0	0	0	175.542	0	178.655	0	173.848	177.236	175.976	0	182.683	162.282	0	173.836	171.196	0	173.717	0	173.765	0	0	166.931	0	176.844	168.683	177.098	0	177.743	167.025	0	166.239	0	0	177.144	0	168.043	0
		111	644.62	181.844	165.602	178.423	164.892	178.759	166.269	166.523	0	0	0	0	172.638	0	185.127	0	186.336	183.737	181.453	0	182.173	160.978	0	173.035	170.001	0	174.677	0	157.639	175.22	0	167.422	0	179.027	167.739	182.202	0	187.881	171.094	0	174.5	0	0	175.851	0	0	0
		112	648.48	188.732	174.783	172.639	168.012	0	157.669	169.491	180.944	0	0	0	171.111	0	176.74	0	180.684	189.725	178.747	0	179.326	164.618	0	175.464	176.126	0	179.276	0	159.356	170.808	0	171.369	0	179.966	171.404	183.291	0	181.313	167.666	162.514	170.548	0	0	177.405	0	174.268	0
		113	652.34	190.932	171.807	174.668	174.984	167.716	159.596	171.48	178.838	0	0	0	166.1	0	183.792	0	174.418	182.524	170.972	0	174.873	164.482	0	171.013	179.917	0	178.523	0	166.36	164.119	0	172.852	0	170.285	166.883	187.571	0	188.453	175.162	0	164.39	0	0	183.47	0	171.811	0
		114	656.2	183.476	169.32	177.747	164.683	0	167.237	173.24	186.013	0	0	0	168.293	0	184.111	0	174.871	187.475	172.15	0	187.377	164.353	0	176.227	171.758	0	176.119	0	170.478	171.022	0	173.354	0	186.715	172.699	183.709	0	177.056	164.233	171.461	164.049	0	0	181.391	0	167.061	0
		115	660.06	186.775	159.5	178.406	167.897	0	160.25	168.352	168.106	0	0	0	165.441	0	181.137	0	183.236	176.927	174.755	0	186.63	165.628	0	172.704	179.546	0	174.066	0	162.285	163.038	0	171.174	0	177.546	169.555	180.284	0	183.471	173.443	168.917	172.98	0	161.391	182.866	0	0	0
		116	663.92	186.397	163.215	180.635	168.761	0	173.765	174.521	176.851	0	0	0	170.384	0	177.618	0	168.538	180.561	171.172	0	184.898	161.916	0	171.979	170.103	0	180.818	0	154.014	165.178	0	174.28	0	180.121	167.677	185.557	0	181.987	165.07	0	177.383	0	0	172.596	0	168.96	0
		117	667.78	188.533	162.714	175.035	166.382	0	161.621	178.111	179.804	0	0	0	179.306	0	181.397	0	166.26	180.412	188.011	0	188.919	162.22	0	171.403	172.635	0	175.851	0	161.129	164.571	0	170.533	0	167.394	174.468	177.15	0	190.067	170.28	0	174.303	0	163.392	170.836	0	168.277	0
		118	671.64	181.775	160.555	174.683	164.587	178.049	168.291	173.29	173.081	0	0	0	171.503	0	175.316	0	168.728	182.035	175.516	0	182.2	168.51	0	172.91	176.653	0	177.899	0	165.717	167.717	0	171.849	0	170.569	168.908	177.199	0	189.091	175.939	0	172.374	0	171.175	177.422	0	0	0
		119	675.5	186.833	161.939	183.926	173.21	0	166.503	170.607	167.684	0	0	0	180.13	0	0	0	175.869	181.554	181.27	0	180.262	158.118	0	166.394	169.025	0	178.89	0	169.997	165.997	0	166.449	0	179.04	169.986	169.763	0	186.616	167.278	174.568	173.094	0	173.669	183.763	0	0	0
		120	679.36	189.278	163.315	171.525	168.573	0	173.272	176.24	172.355	0	0	0	174.991	0	0	0	169.272	178.236	178.95	0	185.44	160.52	0	169.841	168.944	0	180.509	0	166.291	171.687	0	169.634	0	169.644	176.705	177.043	0	183.526	165.074	162.85	173.481	0	177.008	181.203	0	166.913	0
		121	683.22	188.091	165.629	176.09	163.214	0	166.146	167.541	169.803	0	0	174.442	168.994	174.346	179.401	0	172.447	185.803	175.416	0	181.3	166.756	0	177.318	175.054	0	180.395	0	158.085	171.7	0	173.697	0	165.648	166.383	177.395	0	186.906	162.482	0	172.012	0	163.656	175.502	0	0	0
		122	687.08	184.918	163.482	180.863	170.728	0	167.724	166.302	175.88	0	0	165.28	171.304	0	184.967	0	165.284	187.373	166.142	0	180.169	158.642	0	170.374	175.141	0	168.676	0	169.955	170.88	0	167.412	0	172.465	168.515	181.36	0	187.111	164.801	0	178.126	0	167.76	179.47	0	163.913	0
		123	690.94	183.998	166.546	181.353	164.038	0	170.295	170.213	167.768	0	0	0	173.778	0	177.041	0	171.332	185.485	172.016	0	190.955	163.376	0	162.984	171.705	0	171.324	171.354	167.227	166.178	0	177.322	0	169.487	172.402	175.842	0	180.516	162.384	172.703	179.321	0	176.055	181.255	0	0	0
		124	694.8	192.472	161.812	170.232	171.741	0	163.531	173.27	170.478	0	0	0	164.112	0	0	0	172.199	189.056	177.688	0	178.598	166.979	0	165.812	165.223	0	179.496	0	169.334	173.061	0	177.79	0	171.677	168.296	175.278	0	179.117	160.673	0	180.414	0	169.792	176.319	0	172.476	0
		125	698.66	187.743	171.23	174.396	170.235	0	168.823	169.112	174.317	0	0	168.277	172.288	0	0	0	173.197	193.311	172.754	0	183.172	159.53	0	169.193	172.694	0	175.419	0	175.795	177.989	0	171.474	0	177.29	170.096	184.866	0	186.583	166.747	160.894	179.609	0	164.665	177.462	0	0	0
		126	702.52	180.71	162.507	179.443	0	0	165.013	167.713	181.178	0	0	0	177.71	0	182.21	0	171.986	182.759	177.197	0	179.572	171.544	0	178.773	167.217	0	170.902	0	170.009	170.727	0	167.753	0	173.542	166.479	187.85	0	177.572	166.869	0	184.212	0	166.946	180.375	0	0	0
		127	706.38	189.043	165.915	171.813	167.625	0	164.603	161.755	175.524	0	0	0	175.858	0	175.96	0	166.76	186.359	175.451	0	181.236	159.704	0	175.522	168.576	0	166.151	169.846	168.081	160.295	0	169.041	0	176.221	159.27	177.081	0	183.305	170.957	166.288	171.249	0	169.518	175.992	0	171.367	0
		128	710.24	179.487	154.358	176.333	160.53	0	168.901	171.098	177.47	0	0	179.052	171.275	0	179.457	0	170.293	190.735	171.329	0	182.384	161.878	0	181.321	176.505	0	171.214	0	165.666	167.52	0	166.004	0	175.715	172.699	183.132	0	185.018	164.376	164.264	175.107	0	168.006	171.978	0	171.157	0
		129	714.1	181.162	166.415	178.946	165.539	165.498	168.248	170.161	175.73	0	0	0	171.503	0	168.693	0	177.298	192.59	170.457	0	187.226	163.277	0	181.237	178.834	0	171.619	173.759	165.285	176.068	0	168.447	0	180.376	162.942	184.262	0	186.086	169.181	162.994	174.952	0	168.044	175.404	0	0	0
		130	717.96	179.412	160.212	181.016	167.663	0	155.419	158.183	179.764	0	0	175.399	169.837	0	185.578	190.821	183.501	189.55	183.881	0	179.402	159.404	0	178.663	168.451	0	175.98	165.866	169.683	168.656	0	167.388	0	180.742	173.218	179.448	0	182.457	172.277	167.729	172.055	0	162.869	185.116	0	174.712	0
		131	721.82	175.952	164.172	171.445	0	0	161.715	169.526	185.491	0	0	171.884	160.573	0	170.341	0	175.1	188.554	166.968	0	187.79	173.843	0	175.676	173.268	0	166.714	171.762	168.224	173.295	0	172.835	0	170.235	168.922	190.739	172.95	183.458	162.757	148.659	169.914	0	172.511	180.404	0	171.317	0
		132	725.68	174.907	173.766	171.76	168.446	0	160.751	164.101	180.806	0	0	166.546	169.81	0	176.102	0	176.892	188.852	175.644	0	183.049	161.698	0	176.404	169.834	0	168.587	169.414	157.735	170.402	0	171.645	0	177.121	172.292	177.954	175.813	182.04	170.511	163.513	168.323	0	161.381	188.618	0	171.82	0
		133	729.54	177.808	170.712	172.944	158.001	0	167.05	165.832	174.402	0	0	168.118	169.395	0	174	0	179.354	188.419	175.953	0	187.143	166.985	0	181.067	178.822	0	169.968	169.074	166.84	167.546	0	174.433	0	179.597	162.638	177.465	177.571	188.017	164.621	171.373	171.233	0	170.095	180.644	0	176.905	0
		134	733.4	173.988	158.594	173.041	167.806	0	167.418	164.25	178.793	0	0	0	167.257	0	174.096	0	171.927	185.676	174.443	0	194.295	165.137	0	178.606	173.416	0	166.045	163.797	169.626	163.744	0	167.727	0	180.716	180.151	195.076	0	186.899	165.656	172.644	165.929	0	164.883	175.046	0	168.495	0
		135	737.26	176.337	164.562	174.62	159.05	0	170.861	167.702	182.192	0	0	172.237	165.934	0	0	0	171.372	186.188	161.74	0	184.626	156.906	0	184.028	168.992	0	161.79	162.717	165.768	170.311	0	173.553	0	181.461	165.108	171.823	183.859	184.317	173.38	165.54	167.752	0	169.997	172.201	0	165.591	0
		136	741.12	185.522	159.71	179.987	164.095	173.601	159.87	166.147	168.345	0	0	170.101	167.201	0	178.697	0	173.432	197.592	177.696	0	184.486	168.772	0	175.306	177.164	0	166.744	175.288	162.425	161.519	0	172.041	0	177.727	173.737	176.692	169.969	184.864	174.08	161.834	166.069	0	168.391	181.526	0	0	172.316
		137	744.98	174.183	157.523	182.05	165.458	167.032	169.408	173.829	181.852	0	0	166.94	174.649	0	166.598	0	171.806	197.965	179.193	0	190.758	168.126	0	175.735	178.624	173.954	167.377	172.373	168.479	167.518	0	170.761	0	0	174.678	185.419	178.371	182.753	168.263	166.048	160.101	0	161.889	180.468	0	178.039	0
		138	748.84	188.219	168.182	182.484	161.696	165.701	166.137	176.359	177.406	0	0	170.821	170.571	0	170.909	0	173.3	189.937	178.962	0	191.139	161.492	0	182.978	176.827	0	168.347	170.554	168.569	172.823	0	174.485	0	173.742	0	186.083	172.22	190.596	169.999	166.809	167.316	0	156.534	179.434	0	167.985	0
		139	752.7	181.095	155.795	183.861	173.548	174.682	165.168	174.462	181.187	0	0	169.199	175.678	0	0	0	176.785	188.441	171.237	0	186.505	170.366	0	177.417	178.28	0	165.459	163.61	167.524	160.179	0	169.483	0	176.27	175.341	185.924	172.432	180.365	174.214	167.444	162.172	0	164.75	174.793	0	172.15	0
		140	756.56	187.708	164.101	173.397	158.909	174.192	170.549	171.591	166.12	0	0	164.971	171.074	0	0	0	175.859	194.052	178.61	0	183.232	160.494	0	179.544	178.768	0	166.58	168.273	165.035	162.845	0	166.341	0	178.572	169.34	184.423	175.537	185.996	174.03	168.727	171.415	0	158.899	175.24	0	175.01	165.346
		141	760.42	174.843	167.181	175.836	170.779	178.158	168.353	168.958	182.225	0	0	164.712	174.221	0	0	0	171.432	191.927	183.641	0	184.932	163.966	0	178.606	178.843	0	174.462	164.874	161.626	167.263	0	166.521	0	169.447	165.277	172.318	172.13	183.845	176.609	167.797	171.651	0	169.181	173.678	0	173.668	0
		142	764.28	174.33	163.695	188.085	165.779	165.63	171.068	168.185	179.852	0	0	171.264	170.162	0	0	0	179.388	197.837	185.222	0	190.523	162.22	0	179.251	183.722	0	158.173	165.673	165.11	161.62	0	161.399	0	174.977	0	185.753	178.414	179.987	162.082	166.101	174.504	0	153.856	175.594	0	175.899	169.409
		143	768.14	185.435	167.15	172.701	164.522	0	173.586	175.398	182.635	0	0	172.796	170.505	0	0	0	180.904	189.212	175.737	0	185.679	160.439	0	175.151	178.339	0	165.004	168.727	169.664	164.832	0	167.952	0	176.941	161.003	187.45	175.801	183.399	164.673	173.585	182.387	0	165.384	177.722	0	169.704	169.14
		144	772	186.232	161.815	189.501	167.416	174.518	172.936	171.571	183.078	0	0	168.362	169.566	0	0	0	182.004	197.849	180.565	0	189.023	158.922	0	178.074	178.005	0	161.961	170.622	181.191	166.593	0	177.109	0	176.444	170.978	177.151	173.177	185.111	161.941	162.812	179.038	0	163.685	176.475	0	169.565	163.952
		145	775.86	198.195	169.69	176.436	164.095	165.543	176.048	167.418	177.94	0	0	164.184	169.401	160.303	0	0	177.273	185.489	175.795	0	184.686	162.486	0	173.687	190.992	0	167.833	171.193	168.298	172.209	0	173.795	0	171.467	169.616	186.681	184.283	187.429	160.282	164.134	181.447	0	161.895	186.47	0	176.352	167.714
		146	779.72	181.578	163.924	186.558	168.601	164.992	173.512	164.895	174.639	0	0	175.3	164.773	162.121	0	0	174.965	194.409	173.742	0	185.12	169.448	0	180.389	182.329	0	164.71	171.801	171.151	167.43	0	174.456	0	177.576	168.145	180.476	178.352	186.104	172.459	160.026	172.876	0	159.635	178.904	0	176.283	166.078
		147	783.58	167.907	163.485	179.068	160.236	180.644	168.222	170.858	179.376	0	0	169.116	172.775	167.819	0	0	176.851	189.449	173.069	0	186.402	175.917	0	179.508	185.678	0	164.07	164.425	165.92	169.2	0	162.672	0	182.31	0	183.076	177.279	182.215	167.688	166.784	172.838	0	167.122	181.806	0	173.268	176.665
		148	787.44	178.735	173.355	185.129	162.424	171.164	168.992	162.657	170.556	0	0	167.811	161.777	0	0	0	185.376	198.031	171.369	0	180.164	160.883	0	166.51	185.462	0	162.479	173.719	164.577	165.8	0	168.848	0	182.982	175.084	187.092	168.822	178.668	162.477	169.919	173.062	0	161.657	189.803	0	0	161.889
		149	791.3	179.336	161.068	190.124	165.58	170.131	168.586	166.158	0	0	0	165.631	166.426	159.247	0	0	174.62	191.715	170.369	0	187.265	168.439	0	168.648	181.387	0	165.859	179.103	173.79	166.008	0	170.201	0	176.644	172.351	183.978	180.771	186.672	163.328	162.988	172.054	0	161.27	179.563	0	182.935	163.479
		150	795.16	182.693	167.307	185.882	155.275	170.398	169.22	172.581	0	0	0	173.343	164.557	159.131	0	0	171.68	196.485	169.403	0	184.417	164.607	0	183.237	176.797	0	161.722	172.457	167.237	164.275	0	176.714	0	175.296	165.028	182.352	175.056	185.098	0	163.301	176.883	0	156.663	177.389	0	0	168.85
		151	799.02	179.499	165.351	186.512	163.496	166.273	166.525	160.397	167.757	0	0	171.596	174.47	158.601	0	0	176.958	195.232	174.8	0	185.472	171.417	169.098	0	180.348	0	160.542	168.855	163.096	162.932	0	173.517	0	174.535	0	176.116	177.797	182.624	173.055	166.904	167.619	0	155.755	186.173	0	177.808	162.037
		152	802.88	186.692	160.576	183.69	164.465	162.893	165.083	164.862	0	0	0	169.427	165.035	166.011	0	0	171.464	187.405	172.525	0	184.792	164.12	167.545	167.692	184.913	0	166.201	169.179	164.349	162.194	0	162.86	0	180.431	166.149	186.795	172.841	195.811	168.058	168.938	173.77	0	154.099	176.77	0	175.932	166.821
		153	806.74	187.797	167.885	183.571	156.832	164.812	167.168	160.391	0	0	0	171.858	174.11	158.256	0	0	184.558	190.478	172.186	0	185.964	159.318	0	175.088	184.459	0	169.487	170.734	174.818	179.335	0	158.164	0	171.749	163.326	184.125	171.72	191.22	165.014	158.985	169.258	0	166.164	183.318	0	171.538	161.741
		154	810.6	171.753	163.619	179.546	157.146	161.112	162.427	172.019	0	0	0	160.195	172.611	161.382	0	0	179.547	194.925	177.975	0	185.942	162.294	174.983	172.732	185.056	0	170.534	166.954	173.481	174.452	0	166.158	0	164.667	0	182.823	170.225	186.109	160.394	168.054	176.645	0	160.943	172.147	0	171.372	165.075
		155	814.46	180.482	177.114	179.28	166.091	166.717	162.255	173.989	0	0	0	170.264	167.009	163.824	0	0	176.381	198.109	176.221	0	186.329	151.78	168.517	169.407	178.802	0	167.533	167.003	170.456	164.44	0	168.758	0	167.415	174.732	186.28	172.711	181.712	168.21	156.061	183.434	0	158.139	180.395	0	0	170.552
		156	818.32	189.644	177.486	175.7	170.827	161.397	169.189	167.466	0	0	0	174.831	170.034	162.272	0	0	171.61	194.451	181.517	0	184.465	162.202	0	176.597	179.267	0	168.871	158.999	178.594	176.647	0	165.016	0	175.836	0	185.594	174.388	182.213	154.882	159.427	175.178	0	152.087	177.66	0	169.785	170.24
		157	822.18	184.041	160.885	186.916	170.788	162.183	171.949	175.033	0	0	0	166.364	166.735	165.481	0	0	170.04	187.222	172.03	0	182.612	165.417	176.682	179.94	178.439	0	167.348	170.904	168.38	170.563	0	159.404	0	166.93	162.722	188.404	182.203	181.913	0	157.731	168.651	0	156.068	184.701	0	163.533	164.355
		158	826.04	181.583	172.61	178.462	173.02	165.361	167.01	168.69	0	0	0	168.85	164.987	163.24	0	0	172.243	188.994	179.015	0	181.909	161.955	175.192	178.603	176.828	0	163.129	166.879	174.196	163.63	0	167.277	0	173.97	161.568	184.822	179.553	187.873	163.949	160.268	174.543	0	167.451	181.97	0	170.972	163.519
		159	829.9	180.083	174.119	192.427	181.524	166.424	165.803	155.566	0	0	0	169.583	168.007	170.794	0	0	173.131	193.086	173.834	0	184.852	162.977	170.419	173.076	182.818	0	166.449	168.5	176.068	167.459	0	169.845	167.562	163.465	0	185.527	165.601	187.119	0	168.713	167.387	0	165.548	179.844	0	163.424	167.932
		160	833.76	180.451	173.394	187.679	170.044	173.658	167.706	163.389	0	0	0	160.732	162.898	160.675	0	0	167.268	198.434	170.483	0	187.559	169.061	165.786	174.593	177.513	0	159.914	169.193	169.471	159.727	0	172.174	0	175.374	170.973	181.549	177.667	189.871	0	167.953	176.754	0	162.271	184.068	0	166.391	162.791
		161	837.62	178.057	166.604	185.369	168.081	165.429	176.154	163.578	0	0	0	163.365	172.869	170.374	0	0	178.93	192.311	175.927	0	182.621	169.911	170.236	182.339	183.031	0	163.006	166.524	173.438	164.171	0	178.765	163.062	175.417	0	187.93	183.947	186.521	0	169.058	172.619	0	163.863	177.796	0	157.628	156.937
		162	841.48	190.722	172.57	177.286	170.222	171.027	176.226	166.943	0	0	0	165.716	169.294	163.756	0	0	179.254	189.878	180.406	0	176.761	155.657	173.613	179.809	178.933	0	163.713	170.027	171.252	168.659	0	164.563	0	178.125	165.142	170.377	171.968	182.422	0	158.106	168.709	0	162.245	180.869	0	156.19	161.312
		163	845.34	191.604	177.235	188.708	170.853	168.769	169.31	166.621	0	0	0	158.881	161.984	158.089	179.269	0	174.795	205.834	179.008	0	186.896	157.429	174.977	181.951	184.57	0	161.995	171.601	170.747	170.668	0	169.994	166.37	173.425	0	178.596	181.923	181.322	0	165.328	163.284	0	164.522	181.186	0	164.475	165.203
		164	849.2	185.286	179.102	183.686	177.629	168.599	174.744	161.695	173.211	0	0	170.574	175.146	160.158	0	0	170.137	184.051	186.392	0	183.452	165.683	0	178.99	185.074	0	167.161	173.981	180.001	168.237	0	175.301	167.962	167.045	0	190.261	169.614	184.371	0	162.098	167.869	175.13	159.047	186.449	0	158.119	158.742
		165	853.06	186.122	176.464	177.719	166.227	165.164	169.968	167.381	0	0	0	174.157	172.453	160.372	168.869	0	175.233	192.478	182.892	0	191.665	163.116	165.876	183.513	180.28	0	169.769	167.227	170.092	173.783	0	165.992	171.157	170.363	0	182.869	175.12	185.914	0	168.646	167.625	0	166.883	176.127	0	159.448	163.479
		166	856.92	189.932	170.375	186.131	175.349	168.605	171.704	163.287	0	0	0	166.869	178.005	156.012	171.858	0	173.391	192.997	178.933	0	191.728	159.842	173.717	181.12	175.156	0	162.984	172.883	169.053	166.586	0	164.955	163.749	170.267	0	186.293	171.32	191.325	0	172.378	173.092	171.51	164.023	185.25	0	0	167.994
		167	860.78	194.262	170.739	185.934	169.799	169.106	169.916	166.972	0	0	0	172.223	167.873	162.499	177.052	0	164.066	191.871	182.571	0	186.96	162.387	178.767	180.205	185.275	0	163.949	167.192	167.748	164.444	0	168.516	167.192	0	0	179.331	180.295	189.737	0	164.013	176.433	0	165.854	180.091	0	161.803	173.919
		168	864.64	183.477	169.364	181.745	168.565	163.308	174.378	164.295	0	0	0	168.56	177.707	162.933	0	0	170.299	197.039	186.976	0	180.436	163.752	175.534	171.833	179.808	0	173.689	174.192	170.109	165.74	0	171.231	169.733	168.285	169.431	180.671	177.083	183.093	0	165.713	167.421	167.843	159.825	184.351	0	163.237	164.293
		169	868.5	181.617	168.306	176.665	175.253	170.766	167.173	168.507	165.621	0	0	169.334	164.43	161.134	167.14	0	170.418	202.111	180.465	0	181.344	162.858	173.459	188	175.775	0	172.964	173.641	168.936	183.295	0	158.853	160.765	169.355	0	179.255	175.8	187.516	0	170.169	165.743	0	169.397	184.139	0	169.146	163.285
		170	872.36	181.883	167.934	179.093	163.235	173.693	173.134	163.531	172.076	0	0	170.465	164.485	164.195	171.681	0	174.74	192.947	183.106	0	185.923	166.928	170.353	183.955	177.538	0	168.076	170.914	167.372	165.349	0	0	165.318	165.597	0	176.878	179.576	189.607	0	167.587	175.117	0	161.144	181.788	0	159.391	158.278
		171	876.22	183.655	168.206	178.682	171.459	162.688	171.889	172.025	0	0	0	169.764	171.73	153.315	175.124	0	171.61	193.882	181.611	0	184.425	157.414	175.275	186.394	175.488	0	171.847	175.426	177.341	172.644	0	164.068	162.688	170.128	166.723	180.022	174.167	178.194	0	167.136	174.132	165.842	171.689	180.583	0	168.434	157.961
		172	880.08	182.337	165.755	187.94	170.74	169.151	161.252	167.942	0	0	0	171.37	163.233	162.515	178.541	0	169.124	200.175	176.263	0	184.896	159.385	0	177.53	191.167	0	177.916	167.116	167.256	182.882	0	167.924	155.787	173.341	156.909	178.533	179.59	183.264	0	173.939	174.447	0	153.859	173.74	0	157.606	156.768
		173	883.94	188.48	172.352	186.2	168.832	171.82	162.722	171.128	171.313	0	0	171.142	167.78	173.524	182.795	0	177.856	192.586	178.081	0	176.226	155.616	170.024	174.217	179.286	0	162.79	181.24	175.627	169.159	0	162.414	167.79	173.833	176.213	179.779	175.788	179.776	0	164.283	168.544	167.285	159.3	184.147	0	158.816	168.404
		174	887.8	182.536	165.061	184.744	162.741	172.035	168.281	167.849	167.7	0	0	172.77	163.553	169.158	166.141	0	167.098	191.948	177.433	0	191.27	168.679	179.473	178.451	184.846	0	164.33	177.872	162.221	173.264	0	176.395	167.284	170.694	164.888	190.721	182.193	177.397	0	165.748	171.148	172.819	156.328	199.376	0	170.147	161.872
		175	891.66	182.685	166.379	188.864	160.744	178.548	162.565	170.44	174.866	0	0	176.041	173.841	170.007	176.823	0	176.706	191.505	181.342	0	187.024	159.737	0	177.187	181.568	0	167.213	179.399	171.813	170.903	0	168.382	163.549	170.167	162.732	187.194	179.96	185.677	0	170.673	167.746	0	163.019	175.618	0	157.767	154.649
		176	895.52	181.621	169.711	186.884	167.481	160.156	171.972	165.602	0	0	0	161.621	169.596	163.351	177.702	0	174.903	196.466	184.762	0	183.101	165.966	0	178.034	181.402	0	167.768	168.439	168.492	183.24	0	173.275	168.202	169.699	169.32	186.726	177.755	187.793	0	171.619	172.843	168.417	165.087	178.44	0	157.456	167.408
		177	899.38	184.579	177.109	175.855	163.722	169.6	173.01	161.868	0	0	0	173.07	164.965	170.264	178.412	0	178.624	184.445	176.037	0	171.649	174.901	0	179.755	181.022	0	163.822	173.868	169.168	168.734	0	174.588	159.965	160.411	164.728	178.164	183.493	189.119	0	157.783	168.353	164.299	174.333	178.037	0	163.685	166.849
		178	903.24	199.72	168.737	173.289	165.515	176.158	168.427	169.467	165.412	0	0	173.574	172.043	160.468	174.458	0	177.202	193.849	182.638	0	190.481	166.715	168.547	175.926	180.333	0	170.993	172.302	177.338	164.401	0	172.058	165.811	173.183	160.243	188.906	176.605	186.156	0	170.081	162.787	0	158.612	181.242	0	164.955	167.455
		179	907.1	189.495	169.748	185.521	165.856	171.213	162.859	164.701	168.027	0	0	173.364	161.705	163.185	181.729	0	180.481	195.987	189.405	0	187.31	159.824	166.386	176.293	169.257	0	175.96	183.159	175.193	165.392	0	0	159.578	163.972	0	182.234	175.789	182.433	0	163.169	161.916	169.053	165.859	177.364	0	159.865	170.496
		180	910.96	194.097	168.546	188.037	163.31	178.725	176.041	172.856	161.04	0	0	168.6	170.977	166.303	172.787	0	170.155	192.462	184.944	0	186.147	0	0	174.185	178.255	0	162.245	175.05	174.534	172.744	0	175.103	162.591	167.034	167.485	187.992	179.819	183.723	0	159.757	161.091	164.857	169.41	184.596	0	166.038	159.624
		181	914.82	187.044	173.007	180.097	172.879	170.712	166.82	168.998	161.334	0	0	174.376	169.925	174.197	164.557	0	180.687	188.725	183.092	0	190.417	164.87	168.198	177.681	180.812	0	170.745	180.269	170.826	166.495	0	177.871	164.886	170.072	162.873	186.385	177.447	184.86	164.538	172.99	164.327	165.207	158.444	179.657	0	154.63	160.136
		182	918.68	190.391	175.843	172.311	165.624	171.225	174.463	167.05	167.577	0	0	163.552	168.236	179.493	164.768	0	175.735	198.922	185.694	0	184.114	0	166.811	182.052	178.489	0	173.311	174.136	176.712	169.804	0	174.177	162.241	171.376	168.019	195.752	176.149	184.428	160.712	168.342	169.188	166.762	159.939	181.082	0	159.349	163.944
		183	922.54	192.207	176.489	177.311	165.524	175.711	171.714	163.593	166.267	0	0	180.793	173.781	170.824	165.33	0	176.533	193.057	184.043	0	177.936	165.033	173.179	181.117	185.14	0	172.116	178.129	165.699	179.708	0	170.766	166.164	179.796	165.624	190.639	178.747	174.437	164.896	169.025	165.586	161.845	168.566	174.939	0	163.732	166.377
		184	926.4	192.066	169.949	188.152	168.531	177.768	167.119	169.421	168.198	0	0	169.645	172.515	162.378	170.447	0	179.492	195.367	190.328	0	187.058	159.684	167.719	173.162	179.35	0	171.101	179.965	170.988	179.593	0	174.638	162.629	172.692	163.124	193.924	183.361	184.929	164.017	167.323	169.955	166.63	165.677	183.384	0	161.953	168.805
		185	930.26	186.701	172.243	185.247	174.529	178.735	172.801	174.636	164.253	0	0	177.816	168.308	172.263	173.371	0	177.324	195.958	188.898	0	180.301	153.208	163.18	177.23	177.899	0	171.626	181.001	174.111	166.933	0	173.195	165.37	181.756	162.332	185.519	178.496	179.776	153.35	165.379	163.548	167.919	174.619	182.591	0	168.408	165.124
		186	934.12	186.358	175.752	181.267	168.242	170.012	177.426	165.216	168.696	0	0	181.318	172.65	170.131	171.273	0	184.669	196.723	182.489	0	182.664	0	177.961	181.095	177.272	0	165.895	185.478	171.974	180.887	0	168.596	171.514	171.836	164.932	181.436	181.232	185.749	164.372	176.095	172.025	164.035	166.089	174.915	0	168.673	164.368
		187	937.98	184.462	173.285	185.644	168.733	177.316	174.509	168.231	174.563	0	0	182.643	183.04	166.037	180.066	169.254	177.061	202.202	182.278	0	187.476	0	168.37	180.655	174.777	0	165.75	186.228	171.414	177.444	0	170.499	168.115	170.25	167.761	183.662	183.31	177.693	160.491	172.451	175.336	161.581	158.72	177.267	0	173.1	158.4
		188	941.84	187.367	165.814	184.505	159.682	170.742	172.838	169.277	167.788	0	0	184.14	180.375	170.905	169.794	154.93	183.185	191.794	175.862	0	190.706	0	166.544	174.219	183.837	0	169.634	171.904	174.268	170.437	0	171.762	158.23	176.429	159.455	193.141	183.183	174.965	165.278	164.021	174.747	164.045	164.755	177.284	0	172.35	158.221
		189	945.7	184.145	174.895	183.728	160.556	174.307	169.075	171.533	169.3	0	0	173.05	169.204	171.831	171.736	0	178.745	194.24	185.54	0	193.073	0	169.902	168.348	176.573	0	163.373	180.731	184.978	176.214	0	168.052	166.423	169.5	162.047	186.719	172.497	174.044	160.035	161.638	169.871	171.026	157.457	178.01	0	173.046	156.092
		190	949.56	178.241	172.583	185.745	162	173.424	172.465	162.722	172.402	0	0	178.465	174.896	174.781	176.819	169.906	175.895	194.122	183.812	0	187.363	0	181.206	177.899	187.166	0	165.088	179.063	172.208	172.584	0	181.809	169.462	160.217	163.379	187.221	186.725	179.577	167.281	165.302	172.896	171.31	166.529	175.413	0	170.145	0
		191	953.42	172.828	171.371	183.352	170.389	170.947	176.396	162.852	168.583	0	0	171.919	172.567	167.329	175.304	163.824	177.153	193.803	192.677	0	187.211	165.418	177.975	180.111	186.139	0	173.419	178.208	185.439	172.216	0	173.308	162.821	173.03	173.222	185.782	185.525	175.801	148.099	166.657	163.994	171.8	163.078	179.706	0	170.225	165.606
		192	957.28	178.22	169.884	181.618	164.969	172.952	170.372	164.83	171.884	0	0	173.025	176.844	159.967	167.974	162.508	178.294	191.47	193.128	0	195.424	0	174.726	171.801	175.081	0	168.857	179.769	180.038	176.281	0	174.088	164.809	176.101	166.394	186.03	172.621	178.747	158.01	168.745	169.721	161.996	159.519	184.844	0	164.016	168.819
		193	961.14	182.914	171.247	180.643	171.175	171.828	162.202	161.779	170.682	0	0	172.425	173.402	163.255	184.114	152.997	180.348	199.485	180.814	0	185.425	0	175.456	173.245	187.251	0	171.885	178.39	174.579	179.29	0	168.062	166.672	174.173	173.543	183.743	186.742	171.654	157.211	162.773	161.696	171.387	161.827	173.121	0	166.911	171.558
		194	965	184.985	166.528	183.105	159.458	163.904	168.083	164.657	176.271	0	0	168.08	170.804	167.214	169.261	160.491	182.495	201.502	182.983	162.229	179.099	158.983	170.72	189.316	185.995	0	165.092	184.472	170.851	182.234	0	170.547	167.125	163.249	167.849	189.914	177.348	176.623	158.995	160.886	171.464	167.789	158.298	182.08	0	166.096	163.675
		195	968.86	188.482	177.816	178.303	162.141	172.942	164.429	0	170.174	0	0	168.906	178.176	161.705	178.956	165.28	189.742	202.049	185.328	0	185.477	160.45	171.523	179.004	177.264	0	158.952	180.942	184.157	173.845	0	172.978	170.924	176.473	160.894	0	187.249	166.392	166.712	169.216	168.564	166.258	161.059	172.253	0	164.582	169.365
		196	972.72	188.637	163.829	173.843	167.493	159.371	165.879	165.736	170.686	0	0	169.229	166.011	167.319	179.523	0	181.961	194.047	182.882	0	183.627	158.493	177.198	181.551	171.831	0	167.609	182.626	173.206	174.646	0	164.131	176.674	163.909	168.042	187.751	182.974	177.636	161.152	165.642	175.193	153.391	159.379	169.972	0	167.489	175.053
		197	976.58	184.965	177.386	181.5	166.405	167.545	161.814	164.168	170.753	0	0	179.919	169.384	167.491	183.503	169.647	180.648	193.743	177.479	0	185.3	0	172.182	169.325	174.872	0	153.484	182.5	187.891	171.736	0	167.616	167.526	164.862	159.773	171.457	185.418	174.652	170.427	168.623	165.052	167.342	158.412	176.995	0	170.278	162.389
		198	980.44	186.075	169.871	175.495	167.643	176.197	170.516	169.966	172.476	0	0	166.759	171.813	161.266	174.943	161.816	176.925	193.291	187.984	0	187.35	154.702	174.775	169.116	176.015	0	168.021	175.124	171.289	172.959	0	165.926	169.086	164.052	163.457	0	185.409	179.658	165.133	170.078	166.295	160.84	164.9	179.829	0	163.477	166.987
		199	984.3	185.481	167.375	181.742	177.1	177.192	173.702	161.418	181.644	0	0	170.166	174.002	162.499	176.053	168.612	174.977	185.386	182.914	0	183.954	147.69	182.999	167.074	186.121	0	166.417	167.981	181.283	173.237	0	172.885	162.017	167.533	160.792	183.33	178.444	180.015	165.074	172.833	161.019	164.324	162.168	184.62	0	160.496	169.038
		200	988.16	190.156	172.561	181.9	168.804	170.02	171.598	168.449	187.84	0	0	169.593	176.435	162.183	174.833	166.791	179.942	194.332	186.555	0	184.309	160.268	169.99	181.071	182.066	0	165.016	181.766	182.68	169.793	0	163.038	166.194	170.824	161.65	185.22	172.872	173.765	159.41	171.755	163	166.137	171.645	182.228	0	164.432	165.227
		201	992.02	187.24	167.611	188.538	162.432	180.677	164.237	155.758	179.488	0	167.194	169.048	183.959	160.603	175.877	165.304	176.384	188.314	188.803	167.309	184.38	0	174.811	174.634	177.578	0	172.585	175.466	175.209	175.554	0	162.652	167.001	166.596	167.902	181.376	181.092	182.199	158.57	168.46	177.407	171.842	164.118	177.016	0	159.89	167.79
		202	995.88	188.315	166.435	182.73	168.717	172.182	170.173	159.564	192.602	0	0	172.679	167.27	157.038	178.415	166.081	179.618	189.592	188.475	0	185.044	0	181.753	181.976	178.177	0	171.419	183.211	165.619	175.083	0	0	171.444	162.764	161.156	186.032	177.981	173.04	155.688	173.689	169.669	165.775	162.164	185.979	0	159.535	167.856
		203	999.74	191.349	177.119	168.537	169.192	175.622	167.174	163.712	179.341	0	0	172.971	182.638	164.874	172.516	165.486	169.76	195.909	184.651	167.41	184.288	161.533	173.671	182.035	182.174	0	171.305	170.567	165.85	172.89	0	0	167.072	170.112	164.028	191.319	177.228	0	161.091	167.627	167.408	163.402	161.325	188.003	0	159.189	160.404
		204	1003.6	184.341	178.996	174.596	176.005	173.634	165.667	169.749	185.019	0	0	172.561	178.386	170.192	179.881	163.154	175.665	192.008	179.425	162.183	179.732	165.519	170.802	180.207	183.877	0	161.457	179.263	169.096	170.425	0	0	167.205	162.206	167.666	172.3	179.22	0	165.766	181.008	171.312	168.341	164.225	185.518	0	163.932	167.321
		205	1007.46	189.086	159.962	178.669	167.125	172.101	168.864	170.631	177.744	0	0	171.071	178.084	175.223	180.381	0	175.578	186.753	181.245	173.649	172.448	161.27	170.058	180.46	176.773	0	162.874	175.46	171.72	166.308	0	0	168.192	164.591	177.081	188.535	175.649	177.219	159.112	168.351	164.981	164.931	165.449	173.018	0	160.872	161.286
		206	1011.32	187.344	165.316	188.513	176.168	173.481	171.409	169.502	181.713	0	0	165.785	177.593	169.743	172.431	161.247	169.556	188.266	175.381	167.39	182.487	160.112	181.299	182.532	181.702	0	160.318	177.829	176.293	171.088	0	0	164.432	167.493	161.85	180.895	183.432	175.758	163.392	171.265	170.512	174.56	162.453	181.088	0	161.357	160.279
		207	1015.18	191.234	176.53	182.208	171.171	173.084	172.079	168.862	187.298	0	0	179.476	173.665	170.016	178.189	163.155	184.713	198.329	183.613	164.711	186.423	157.631	179.683	179.731	183.881	0	173.975	173.731	175.603	178.576	0	0	173.894	167.005	163.761	180.426	173.555	175.201	161.806	171.29	175.836	166.879	164.765	179.194	0	164.956	169.482
		208	1019.04	185.748	172.095	186.301	168.456	170.932	168.032	167.664	176.546	0	0	172.986	178.745	166.708	168.793	160.926	178.909	196.297	192.942	166.682	174.624	165.884	174.361	180.35	174.867	0	167.876	180.305	173.314	174.407	0	0	175.732	165.309	172.85	175.913	179.137	0	165.696	164.096	167.497	171.349	163.225	183.324	0	158.097	163.82
		209	1022.9	191.303	171.487	191.399	166.295	173.841	173.032	171.301	179.088	0	0	170.495	186.624	172.082	176.601	161.083	175.166	199.502	180.812	162.301	182.61	164.018	174.315	182.773	186.405	0	172.093	179.214	174.537	175.803	0	0	166.045	172.364	167.771	177.396	184.908	0	158.061	166.6	164.755	165.139	168.016	179.406	0	161.702	162.194
		210	1026.76	181.682	171.438	189.488	178.551	172.209	167.749	167.288	180.154	0	0	170.729	183.082	165.903	172.878	159.494	171.195	189.704	186.016	162.268	180.557	156.612	171.053	180.934	180.455	0	175.385	178.601	172.561	166.81	0	0	162.152	165.959	162.43	180.2	173.156	0	159.046	166.32	172.449	163.63	159.461	180.939	0	162.356	155.576
		211	1030.62	190.28	168.463	174.518	178.139	174.713	175.372	159.182	180.361	0	0	172.405	180.098	170.876	180.541	166.924	179.11	193.614	177.839	160.525	175.015	158.105	177.617	175.954	181.177	0	174.818	181.529	163.426	169.364	0	0	162.427	168.581	162.922	180.029	181.771	178.734	167.364	177.568	166.751	166.951	169.899	182.982	0	159.829	168.061
		212	1034.48	187.872	171.821	193.509	174.548	176.962	174.409	155.265	178.862	0	0	171.841	176.262	176.793	180.939	172.655	187.686	201.287	187.16	162.556	181.814	157.425	167.992	182.5	175.417	0	170.609	180.866	170.016	175.542	0	0	167.95	171.008	156.887	176.287	180.434	0	166.167	169.292	169.982	170.48	163.135	178.976	0	164.782	155.846
		213	1038.34	184.091	166.09	191.513	174.948	185.892	167.461	165.505	178.321	0	0	177.754	176.954	165.994	174.714	167.14	180.69	196.325	188.031	165.55	175.606	165.537	172.46	171.964	185.053	0	173.36	169.917	177.047	175.531	0	0	168.08	174.273	168.309	187.694	174.492	175.293	158.783	169.75	161.396	179.21	160.89	175.064	0	159.211	167.909
		214	1042.2	192.567	163.486	182.68	178.367	177.531	168.864	169.241	173.104	0	0	165.984	174.784	176.904	178.495	165.233	178.126	192.821	188.287	161.36	182.4	165.531	167.72	175.686	179.283	0	171.586	180.617	174.415	176.475	0	0	161.261	170.361	163.588	182.424	179.653	0	157.46	168.492	166.515	175.096	161.033	184.376	0	166.97	164.904
		215	1046.06	177.977	173.747	186.614	161.259	171.578	176.109	162.697	167.963	0	0	170.729	171.238	172.618	179.462	166.141	186.274	194.489	192.759	162.259	180.121	166.795	171.44	174.604	182.097	0	166.894	178.804	168.6	165.977	0	0	172.037	172.093	170.813	179.631	172.98	0	153.868	169.656	166.176	171.011	162.717	186.543	0	157.012	171.65
		216	1049.92	189.544	161.596	180.653	173.45	187.412	175.396	165.673	171.197	0	0	163.564	173.909	166.862	176.458	166.9	177.172	196.979	195.942	161.27	177.635	162.69	168.91	172.794	181.369	0	168.141	184.391	175.03	164.429	0	0	165.783	172.27	170.034	188.421	185.628	0	163.189	163.812	172.488	175.613	160.902	185.168	0	164.163	171.834
		217	1053.78	184.986	176.662	189.566	179.701	180.518	170.956	161.26	176.108	0	0	166.762	174.15	178.556	174.467	161.418	172.569	205.62	188.936	171.033	175.038	172.451	173.492	166.232	183.038	0	176.37	175.185	167.219	166.604	0	0	165.185	163.738	163.297	185.78	175.267	171.075	155.488	170.215	167.646	172.519	157.076	187.298	0	159.015	168.541
		218	1057.64	191.3	186.484	191.499	172.428	176.77	165.817	174.363	176.997	0	0	170.136	184.323	170.148	181.996	167.705	180.456	199.942	180.708	163.136	175.624	169.168	165.535	165.265	168.607	0	177.608	175.973	165.977	178.286	0	0	174.423	163.232	161.561	193.292	177.498	0	147.572	167.747	170.225	173.425	163.291	183.073	0	160.302	167.962
		219	1061.5	191.76	170.429	191.744	174.449	180.859	170.005	173.743	175.305	0	0	174.05	171.376	166.548	182.408	164.721	177.624	197.604	188.875	163.18	178.623	157.994	175.038	163.067	176.066	0	173.069	182.769	175.184	167.109	0	0	175.396	169.289	155.727	193.693	184.488	172.573	160.98	160.752	178.874	173.34	158.989	180.318	0	167.795	165.66
		220	1065.36	183.457	173.164	188.786	171.678	179.616	168.51	168.806	179.692	0	0	173.038	186.692	178.583	182.49	176.093	177.494	191.098	188.981	161.99	176.7	169.375	167.381	167.744	172.979	0	168.609	179.725	170.359	166.404	0	0	174.286	165.109	158.031	188.194	178.457	0	155.013	165.47	178.022	167.28	152.016	184.013	0	161.472	167.344
		221	1069.22	193.477	168.175	196.033	167.616	181.879	168.164	165.508	178.358	0	0	172.933	181.586	165.383	175.912	163.524	179.613	195.882	191.798	163.529	174.027	158.143	176.36	172.272	178.956	0	170.543	174.306	172.294	170.854	0	0	172.842	165.098	164.144	183.837	180.041	177.291	151.631	167.832	168.172	168.334	164.568	174.968	0	164.466	170.417
		222	1073.08	174.678	164.158	190.026	171.347	175.182	165.418	167.813	178.734	0	0	170.979	181.716	168.571	172.283	166.291	175.872	203.86	191.099	165.381	178.255	160.898	168.295	171.378	174.568	0	176.699	181.549	164.984	170.105	0	0	173.993	166.347	159.88	186.613	179.678	169.784	154.368	165.432	166.25	170.136	162.56	185.062	0	156.613	160.804
		223	1076.94	185.768	165.778	188.384	170.167	175.928	167.552	170.792	179.468	0	0	172.548	181.215	167.652	175.337	165.368	170.626	203.961	188.654	166.953	172.751	173.219	178.1	173.522	175.212	0	170.37	183.439	173.933	169.957	0	0	165.571	172.294	161.801	180.235	181.206	177.795	156.24	159.92	162.396	173.843	161.561	190.979	161.917	162.069	163.043
		224	1080.8	185.637	172.091	196.583	178.753	173.187	171.763	169.718	171.275	0	0	166.546	178.503	171.333	171.475	164.194	169.624	195.4	187.918	163.411	168.982	158.339	170.813	177.378	182.541	0	179.298	181.659	165.726	170.93	0	0	171.644	166.212	165.684	179.625	178.665	182.345	160.873	164.856	162.629	167.761	158.111	178.41	0	160.207	164.445
		225	1084.66	189.788	160.067	190.806	172.067	178.433	175.442	174.17	171.115	0	0	174.497	174.53	171.13	174.601	164.165	174.071	199.129	194.043	163.856	173.215	162.562	175.962	173.658	177.666	0	170.854	177.431	172.127	164.944	0	0	176.429	163.955	165.103	178.714	175.906	174.831	161.762	169.083	166.537	175.801	165.326	177.79	0	169.538	162.715
		226	1088.52	184.05	171.134	185.324	171.534	175.996	178.119	178.502	175.365	0	0	170.143	179.528	171.834	178.139	173.018	178.329	205.106	178.705	167.263	183.001	160.858	180.215	170.403	167.186	0	177.505	178.078	170.49	162.099	0	0	167.936	172.969	167.616	179.797	188.3	179.143	157.616	166.167	168.562	173.694	164.744	195.508	164.813	169.146	165.112
		227	1092.38	186.646	169.585	189.745	171.967	172.535	161.164	166.775	177.827	0	0	170.141	177.281	170.497	169.387	164.87	181.442	196.723	187.333	151.904	185.078	163.817	174.686	181.167	177.036	0	182.23	180.591	174.658	170.025	0	0	170.559	162.91	169.435	181.95	185.31	179.315	145.862	167.283	165.236	171.112	160.636	186.999	164.818	165.584	159.944
		228	1096.24	183.98	168.745	185.86	176.068	162.97	173.917	170.435	172.063	0	0	176.112	181.354	173.995	174.861	161.637	184.683	196.088	191.151	158.276	179.87	162.819	172.714	167.089	173.615	0	175.475	178.971	171.33	165.742	0	0	173.331	164.086	178.004	182.061	178.624	174.799	161.184	166.152	162.579	165.265	157.265	192.947	167.555	171.348	159.718
		229	1100.1	183.113	172.915	183.87	171.727	169.134	172.984	172.012	174.394	0	0	175.464	177.535	176.275	179.962	161.275	180.394	202.209	189.932	171.381	178.536	154.655	179.436	182.406	179.173	0	179.39	176.891	170.279	167.697	0	0	171.988	167.78	173.652	179.035	178.876	169.786	160.064	163.54	163.928	161.442	156.313	192.92	164.821	168.639	157.726
		230	1103.96	188.826	175.631	181.514	175.488	163.892	167.507	175.059	176.79	175.874	0	169.356	178.591	174.243	175.279	162.821	179.571	189.316	183.1	162.26	175.342	166.945	179.275	178.01	187.662	0	184.679	178.023	170.198	168.06	0	0	179.715	166.263	167.763	187.72	171.111	170.102	153.55	167.434	167.245	165.399	157.917	197.198	160.635	170.17	163.285
		231	1107.82	189.889	171.052	184.545	177.366	174.616	160.717	172.463	178.687	0	0	171.648	178.845	173.651	170.142	159.005	174.859	186.904	191.308	153.757	182.638	156.383	175.414	173.951	180.64	0	173.612	167.337	180.663	163.648	0	0	172.003	159.096	169.437	187.06	176.706	171.457	160.104	152.62	164.499	164.644	157.8	183.303	149.78	176.55	168.095
		232	1111.68	195.564	170.518	184.391	173.196	170.843	160.476	175.064	175.499	0	0	171.556	181.474	182.227	181.523	162.743	177.418	196.021	189.634	161.256	176.763	156.262	168.79	165.511	178.271	0	183.624	187.165	177.485	161.52	0	0	179.614	163.407	174.75	184.85	181.041	169.195	166.7	161.755	167.33	161.417	157.738	187.773	167.75	163.84	158.967
		233	1115.54	195.471	161.307	189.973	171.439	174.001	167.364	184.466	174.887	172.765	0	167.968	175.577	173.136	176.953	164.342	183.957	192.66	187.26	164.836	182.39	159.709	185.018	165.512	180.391	0	176.748	179.048	174.936	170.25	0	0	182.104	167.753	175.246	185.268	172.36	168.551	161.939	161.54	162.947	161.997	156.622	186.094	165.851	171.963	159.074
		234	1119.4	187.243	171.004	180.394	178.439	171.303	174.389	174.952	173.492	174.302	0	173.901	181.451	173.99	170.533	161.783	179.785	194.153	194.633	169.39	178.189	165.603	175.33	173.078	181.294	0	179.434	178.64	174.374	160.222	0	0	177.704	170.438	160.592	190.195	177.959	173.929	170.879	159.986	171.924	160.394	160.513	183.437	167.879	178.134	173.251
		235	1123.26	195.368	171.653	192.864	172.726	172.816	174.991	168.523	169.677	169.432	0	174.533	191.904	170.229	168.872	152.77	169.984	194.169	174.414	168.182	181.698	168.989	176.187	170.558	173.349	0	177.131	183.215	174.735	166.548	0	0	174.864	169.412	172.519	187.564	185.47	161.348	158.688	158.188	169.446	161.046	153.548	185.771	168.253	172.137	167.003
		236	1127.12	185.539	162.273	184.247	174.334	176.235	167.69	169.536	165.499	169.569	0	173.939	182.276	176.098	162.957	164.959	172.717	202.101	193.805	167.232	181.758	163.504	176.532	170.439	179.399	0	185.812	180.077	173.121	172.406	0	0	170.041	160.756	172.335	169.349	178.224	167.755	157.008	165.601	175.965	0	155.247	184.36	168.245	175.74	171.565
		237	1130.98	187.957	169.044	187.662	178.697	180.112	168.008	178.892	184.916	0	0	178.74	184.519	171.415	170.529	157.795	176.07	199.157	190.101	164.476	175.516	167.577	174.254	178.78	178.24	0	177.562	179.572	185.227	168.951	0	0	175.566	164.503	173.533	183.369	182.904	169.467	166.208	158.547	173.652	168.212	163.264	188.952	166.535	170.08	177.154
		238	1134.84	188.96	165.929	187.051	175.619	172.712	169.015	172.046	174.878	0	0	180.373	179.574	174.52	168.921	164.029	173.847	193.692	185.258	163.056	188.813	156.336	176.921	169.86	187.873	0	180.106	178.758	183.096	175.641	0	0	176.042	162.21	179.321	179.076	179.821	168.733	163.052	165.585	165.486	171.724	158.201	189.22	169.828	166.51	175.582
		239	1138.7	198	172.82	191.788	174.515	170.348	165.075	166.98	176.384	167.096	145.409	171.849	186.106	174.934	165.863	159.247	175.13	195.864	188.645	167.466	177.135	157.024	171.179	173.538	179.171	0	171.454	178.376	185.742	167.356	0	0	183.795	169.092	173.614	187.96	176.432	167.217	163.445	163.659	167.316	0	158.212	184.743	160.466	165.467	170.502
		240	1142.56	191.128	171.628	185.477	172.466	175.125	171.283	169.806	186.255	0	0	169.035	187.101	167.014	178.63	162.194	182.546	195.904	183.881	161.155	188.18	158.012	179.582	170.401	176.145	0	172.371	183.283	182.715	167.012	0	0	174.138	165.083	164.074	181.965	181.767	167.79	160.586	168.096	164.834	157.109	166.737	182.462	166.069	172.46	167.851
		241	1146.42	195.109	170.924	188.341	170.78	169.944	168.029	169.175	189.531	165.665	0	173.619	179.957	168.436	174.885	161.958	176.296	193.191	173.151	171.28	179.015	165.015	178.485	173.515	182.891	0	178	184.685	177.456	169.581	0	0	175.174	162.825	165.727	186.434	186.54	169.583	166.659	163.01	168.724	0	165.525	184.76	159.111	170.042	169.246
		242	1150.28	187.601	168.473	179.534	169.351	179.078	165.639	170.149	179.379	0	153.615	184.832	176.323	166.396	171.025	163.649	169.437	193.083	181.071	164.879	184.938	168.494	182.907	171.676	178.575	0	176.194	184.292	174.404	172.647	0	0	174.533	160.501	169.896	178.276	180.062	169.02	155.007	163.773	163.961	0	161.748	196.959	159.503	165.139	166.605
		243	1154.14	179.139	174.175	181.239	182.168	172.77	166.036	165.487	172.344	173.003	161.501	180.044	191.112	171.071	167.697	172.603	175.094	196.106	183.587	162.174	176.856	167.476	173.343	167.182	188.715	0	179.091	170.65	181.783	169.386	0	0	175.852	170.98	160.694	178.592	186.359	169.796	163.005	160.982	160.434	0	158.505	180.449	159.048	171.659	160.089
		244	1158	181.72	172.758	180.028	172.329	177.156	166.54	166.322	177.921	170.637	158.934	177.662	183.448	173.922	170.252	158.823	177.353	190.121	186.778	163.849	190.863	163.326	175.531	167.079	185.484	0	183.071	176.091	183.826	170.747	0	0	179.623	165.662	162.112	183.341	186.781	166.229	166.474	161.884	166.833	0	156.714	191.99	156.265	165.975	169.487
		245	1161.86	186.269	167.46	186.36	160.564	174.366	165.728	165.54	185.399	165.797	150.049	178.848	184.444	167.492	169.952	157.367	177.727	202.152	177.14	162.375	178.037	161.394	175.143	176.159	187.472	0	183.376	178.517	166.074	162.793	0	0	179.662	174.689	166.209	187.082	182.441	169.492	166.052	165.855	166.499	168.115	163.256	189.083	161.269	161.615	169.561
		246	1165.72	184.443	174.211	171.845	180.723	180.477	160.222	168.263	192.358	165.505	149.818	181.832	176.094	166.695	169.403	163.827	168.745	206.383	190.436	171.377	185.21	163.991	170.069	173.87	174.729	0	180.856	177.021	178.037	173.255	0	0	177.526	170.348	161.389	179.504	183.091	174.354	155.545	159.519	171.396	0	167.818	191.133	160.151	171.263	175.62
		247	1169.58	183.225	170.562	181.703	170.157	172.943	165.435	169.28	182.649	166.074	150.853	176.103	174.906	166.69	169.862	167.646	177.213	200.925	186.563	171.832	181.383	162.685	176.473	178.856	174.92	0	174.213	176.745	170.311	165.486	0	0	181.364	167.936	168.041	180.88	178.502	173.379	165.535	167.207	162.906	177.797	163.512	184.106	169.538	159.839	162.977
		248	1173.44	184.111	175.739	184.003	164.664	181.886	168.339	168.778	175.531	168.036	0	184.863	188.986	168.659	171.345	157.662	176.098	208.819	187.162	171.94	176.56	163.569	171.583	176.263	182.658	0	170.515	181.838	170.162	175.966	0	0	179.061	161.323	159.823	178.071	188.255	181.819	177.25	168.952	172.46	0	161.109	187.636	160.609	167.894	165.357
		249	1177.3	186.114	174.801	182.793	164.778	180.318	173.904	168.005	181.839	161.311	153.609	182.185	185.692	169.172	175.082	156.619	173.517	204.776	174.372	173.058	184.49	156.22	170.202	174.034	175.995	0	169.034	181.381	171.621	162.635	0	0	175.712	169.363	165.551	197.262	184.491	178.257	161.129	168.558	165.327	0	162.253	190.025	155.232	174.132	163.066
		250	1181.16	183.215	169.862	179.929	156.803	169.261	168.198	167.123	188.045	166.152	153.915	170.696	180.35	171.125	170.839	166.2	169.133	203.628	185.733	164.344	187.339	172.528	168.781	174.91	187.727	0	170.365	188.029	174.888	177.923	0	0	173.707	168.351	163.899	179.882	190.755	172.807	160.341	162.639	166.352	0	164.547	186.003	162.958	166.116	156.321
		251	1185.02	187.926	173.535	179.594	166.089	178.546	166.076	163.423	180.727	168.92	158.82	183.94	183.884	161.931	172.068	164.841	173.256	198.943	194.49	163.594	185.86	158.022	170.578	175.76	192.412	0	175.258	175.204	164.879	169.553	0	0	179.783	163.296	175.457	185.851	167.32	183.636	167.58	172.418	168.927	172.864	168.858	181.044	168.308	170.456	161.124
		252	1188.88	171.861	169.543	184.768	162.346	173.883	172.859	168.624	180.237	166.681	152.141	177.669	174.924	169.197	178.043	161.256	176.404	195.575	177.041	170.789	187.841	162.002	161.973	172.298	187.252	0	173.749	188.742	164.391	163.298	169.719	0	167.228	169.794	160.184	183.01	181.31	179.427	164.563	170.778	165.902	0	166.703	193.222	173.494	169.118	167.014
		253	1192.74	185.529	164.667	181.006	171.871	185.999	176.474	169.938	177.601	164.626	155.096	181.003	182.688	178.003	168.457	161.885	183.345	196.991	192.831	164.864	175.97	159.247	173.263	165.692	178.674	157.601	176.966	178.51	163.505	169.23	168.257	0	173.251	171.358	172.818	189.414	181.367	179.513	162.997	176.457	165.465	0	155.505	189.799	162.533	164.914	161.422
		254	1196.6	185.076	176.406	182.713	167.326	179.786	169.355	167.547	183.445	168.726	150.672	184.359	183.179	168	178.212	168.559	180.677	185.741	179.027	174.045	175.438	166.416	167.886	178.478	179.864	0	168.134	185.72	172.351	167.599	169	0	178.535	162.675	163.959	182.692	179.941	181.14	161.318	174.915	171.608	167.432	170.578	190.351	165.825	167.45	166.874
		255	1200.46	183.393	164.125	175.472	164.982	183.586	167.462	158.021	183.497	167.63	155.706	166.753	178.03	170.474	171.073	162.947	176.226	200.144	181.697	172.49	176.894	165.306	173.018	182.527	175.515	156.912	167.665	189.057	167.354	172.778	170.679	0	166.177	166.202	168.388	179.584	178.009	172.763	160.539	171.047	171.984	0	154.756	191.086	170.078	167.63	168.34
		256	1204.32	187.749	170.806	182.581	165.563	170.817	174.461	159.215	176.203	0	158.099	170.443	186.729	167.213	166.716	165.713	175.257	200.436	186.9	164.964	185.67	161.385	166.655	171.944	170.928	168.117	159.156	181.856	175.505	175.598	167.861	0	173.624	162.319	166.488	186.362	170.126	182.663	159.093	169.043	166.63	0	161.799	201.533	164.783	168.344	158.281
		257	1208.18	177.912	164.995	175.551	169.98	184.17	170.153	162.208	180.675	171.408	149.253	169.773	179.108	160.407	165.374	162.269	176.783	200.409	189.112	162.867	173.432	159.523	171.781	174.565	173.14	164.116	158.688	178.556	164.766	170.407	172.074	0	175.08	170.689	168.413	184.748	179.533	176.833	167.719	178.004	165.562	164.744	163.051	196.139	169.533	164.4	159.826
		258	1212.04	181.163	167.697	182.113	170.521	181.007	169.871	177.434	178.225	164.89	152.771	172.728	183.573	166.88	175.679	167.424	168.493	194.569	189.031	170.457	184.419	155.861	180.792	175.98	176.635	164.913	170.612	183.749	166.283	166.772	172.545	0	179.694	161.142	174.944	191.352	177.934	181.662	155.192	175.649	167.057	0	159.71	194.78	0	171.513	158.78
		259	1215.9	175.985	162.428	189.483	163.515	175.861	167.545	164.287	189.916	171.037	156.476	170.392	181.766	164.916	168.531	162.01	177.293	195.493	187.385	179.342	189.83	152.924	172.26	178.165	179.471	163.468	171.64	180.779	161.682	167.318	165.286	0	170.526	163.945	175.53	190.359	174.709	181.156	170.783	164.06	168.344	163.889	166.711	201.816	163.34	168.907	164.561
		260	1219.76	182.131	165.401	184.281	167.444	182.181	172.582	165.35	169.959	169.596	155.942	170.885	183.856	170.758	172.234	162.568	174.571	202.978	184.273	157.905	183.148	171.155	170.166	172.515	183.209	166.392	170.2	170.832	166.596	162.969	172.173	0	169.132	174.99	170.768	181.007	180.112	181.073	153.081	177.919	174.678	163.452	167.912	196.451	0	175.205	161.954
		261	1223.62	186.638	161.672	186.391	166.822	187.727	168.433	163.444	179.977	173.793	150.942	171.567	181.513	165.773	175.92	165.325	179.982	201.84	190.688	164.739	196.477	160.931	172.391	178.337	182.715	161.238	168.069	178.242	172.827	169.252	0	0	174.745	159.471	171.608	188.997	184.889	165.244	163.985	172.974	175.642	170.193	165.741	190.27	0	173.525	159.593
		262	1227.48	177.192	165.242	179.266	169.276	175.839	167.61	177.658	187.711	171.063	141.902	161.86	176.874	175.53	172.891	163.177	175.697	201.232	185.915	170.351	181.586	162.505	180.482	176.513	183.602	162.331	164.927	180.749	168.562	183.057	173.597	0	168.075	167.056	178.419	186.047	177.894	178.058	169.762	173.364	169.654	163.81	166.554	194.709	172.199	173.62	163.824
		263	1231.34	0	168.973	183.98	174.525	188.061	167.015	180.143	175.955	172.632	152.531	173.168	171.795	177.012	177.57	167.802	170.041	200.599	179.57	160.967	183.707	166.859	178.068	173.775	190.464	172.965	166.21	188.432	177.26	169.128	173.054	0	175.97	168.492	177.383	184.071	179.559	177.861	157.207	175.157	171.952	166.788	162.009	200.412	164.412	166.19	157.395
		264	1235.2	0	171.447	185.979	165.333	172.563	164.216	170.759	195.791	171.209	150.555	160.256	164.295	172.039	170.09	158.818	179.462	199.788	187.577	170.515	171.898	163.241	176.521	168.358	183.564	170.269	167.861	180.948	178.888	167.202	166.803	0	170.12	160.435	164.926	184.542	189.58	171.952	171.004	165.443	169.957	173.883	167.401	199.683	163.654	162.718	160.366
		265	1239.06	194.951	163.261	182.189	166.337	179.283	172.438	166.437	175.794	171.778	156.892	163.33	178.937	163.54	173.431	165.428	174.265	214.9	182.6	176.364	189.596	166.901	180.37	176.43	183.997	167.394	164.747	178.185	173.113	166.768	173.325	0	167.564	163.737	166.621	192.356	185.694	170.22	170.623	171.076	171.239	171.073	166.65	198.565	169.785	157.989	160.174
		266	1242.92	176.247	170.155	192.731	173.927	185.122	175.012	171.255	170.193	164.659	154.805	165.78	178.865	175.022	178.092	160.246	172.296	203.715	199.262	177.518	186.079	170.706	181.193	180.118	177.399	163.464	163.811	184.878	173.923	177.113	171.765	0	163.176	171.785	170.112	187.327	175.662	173.565	163.749	164.116	166.989	171.738	165.44	203.531	166.177	163.589	157.967
		267	1246.78	0	166.172	181.182	171.075	187.843	168.153	170.208	167.538	0	151.063	170.215	178.977	176.688	181.553	175.846	183.282	212.137	186.454	183.907	185.977	174.524	191.075	171.885	181.889	160.006	168.449	181.494	189.051	171.294	0	0	167.072	164.698	164.939	180.038	187.162	174.314	157.079	176.964	175.279	164.559	164.978	205.412	167.845	160.389	167.952
		268	1250.64	0	167.851	186.9	166.577	181.287	175.731	171.053	165.858	179.289	153.423	161.328	185.458	175.175	172.719	161.802	175.068	205.395	195.64	174.979	171.132	170.903	179.011	177.884	187.595	173.009	165.239	185.56	168.485	173.573	174.749	0	175.731	162.239	178.838	177.698	187.851	171.054	164.368	169.041	166.289	169.203	159.773	204.659	163.455	159.269	166.548
		269	1254.5	0	164.381	182.147	170.987	189.732	171.674	170.137	174.149	175.556	146.726	180.108	174.838	169.204	167.629	163.864	179.025	213.079	186.171	163.839	178.184	156.036	172.464	177.905	187.295	163.213	161.542	184.764	180.296	169.928	175.367	0	166.48	159.35	192.417	185.669	178.319	177.851	168.819	167.381	167.806	170.862	163.64	187.603	168.053	163.336	171.944
		270	1258.36	172.521	153.197	179.064	172.934	193.205	167.738	172.073	165.703	173.831	157.596	170.784	176.317	167.194	173.806	173.552	175.573	202.995	187.962	163.9	174.635	163.59	167.417	175.283	185.667	168.132	164.992	191.896	179.626	166.182	175.485	0	166.624	163.436	165.363	193.273	193.267	171.489	162.388	171.955	166.218	172.755	159.762	200.474	158.313	160.036	169.074
		271	1262.22	174.804	167.359	182.355	176.669	183.744	166.414	175.692	172.077	0	156.965	173.477	174.135	171.742	170.433	167.06	180.31	199.169	185.7	167.603	169.404	163.576	175.526	173.611	187.101	164.989	165.103	180.472	171.381	176.008	168.25	0	162.042	161.106	166.968	180.44	181.39	177.479	169.2	176.396	169.12	174.088	156.742	196.038	157.457	153.341	175.614
		272	1266.08	0	169.807	188.517	172.038	190.406	174.1	167.79	168.354	177.726	160.906	173.853	184.412	173.294	180.22	165.711	188.764	209.807	187.168	174.362	181.866	153.247	177.472	178.548	186.837	165.076	169.333	183.169	160.614	184.15	171.796	0	168.816	167.702	176.77	178.837	173.838	178.217	167.311	177.654	169.756	173.26	171.25	190.352	166.227	156.746	165.347
		273	1269.94	0	173.587	173.742	171.915	184.839	167.509	171.65	165.976	174.936	148.503	195.849	173.422	165.391	174.922	165.342	186.468	207.614	189.69	169.954	178.975	155.359	177.375	179.866	193.964	171.891	165.099	184.883	172.21	175.517	169.144	0	167.344	159.607	163.713	193.353	179.715	173.545	171.851	177.003	170.387	164.799	165.922	199.503	160.772	153.259	167.975
		274	1273.8	0	167.003	171.954	168.34	198.081	174.276	165.746	170.654	176.26	154.782	170.594	175.519	172.413	169.601	162.262	186.559	215.662	194.667	172.071	172.104	159.726	175.1	177.604	182.084	168.584	164.135	187.29	165.936	179.695	160.45	0	158.145	177.091	175.44	180.027	178.001	175.419	163.238	173.179	177.184	166.614	168.677	193.578	167.194	171.388	168.859
		275	1277.66	0	165.006	172.693	174.71	179.557	177.112	173.115	167.327	182.756	144.916	176.167	181.77	171.499	170.134	169.026	190.401	214.697	192.997	178.694	168.909	160.726	171.318	179.125	174.909	168.847	175.265	184.133	175.515	177.359	166.984	0	170.201	162.023	172.672	191.215	174.172	166.01	168.259	178.272	182.286	176.676	168.656	205.484	168.672	159.993	170.422
		276	1281.52	0	171.098	180.891	173.639	191.359	165.725	157.901	173.883	178.095	149.646	173.111	168.495	171.928	172.545	166.519	187.039	200.894	190.79	172.813	174.285	156.747	168.335	181.425	177.203	168.639	168.824	188.297	169.551	178.874	169.454	161.378	171.817	162.235	171.797	183.566	174.432	173.302	161.15	171.338	175.386	170.531	165.231	187.234	164.729	159.61	164.476
		277	1285.38	179.878	169.388	170.563	173.806	194.954	169.899	170.038	166.67	175.444	156.677	172.182	170.745	174.525	168.958	167.986	176.326	211.273	181.464	168.16	167.321	160.468	168.384	181.998	183.22	161.096	158.934	181.064	169.359	188.959	0	0	164.485	169.351	174.814	181.279	175.459	172.614	169.68	172.015	166.606	171.746	164.43	188.729	163.588	166.466	168.54
		278	1289.24	0	167.305	182.753	172.958	186.27	168.432	165.244	165.859	169.509	159.833	165.664	178.946	180.233	179.894	166.705	190.271	199.183	197.555	175.064	174.441	155.728	172.52	181.377	186.047	161.026	160.291	179.18	161.707	176.615	0	0	168.393	165.217	170.209	179.389	174.591	168.337	159.368	177.99	175.717	165.859	166.17	187.921	166.571	171.447	174.336
		279	1293.1	187.03	169.416	188.034	171.702	186.397	162.821	175.861	169.045	173.369	150.516	167.658	166.005	177.914	169.566	163.924	184.48	201.589	200.745	168.3	174.043	160.157	176.547	178.649	186.288	164.363	164.051	186.099	170.067	178.441	168.937	0	168.056	173.667	173.335	178.968	175.262	185.227	163.178	176.149	191.036	171.74	169.996	187.509	164.026	158.533	178.115
		280	1296.96	175.575	172.97	184.846	180.161	185.5	163.596	169.201	178.661	173.095	150.341	176.928	176.453	176.138	173.556	170.396	178.136	206.741	193.331	173.419	171.687	163.943	174.92	178.726	196.604	167.359	162.767	173.566	162.536	184.746	168.369	0	168.851	172.368	166.507	182.791	182.764	169.8	159.376	173.912	178.247	161.91	161.685	182.006	165.437	167.439	166.87
		281	1300.82	177.624	176.467	185.039	171.636	185.84	169.033	170.914	171.889	167.903	151.335	165.215	169.653	173.305	177.038	172.157	181.028	209.361	192.332	178.164	179.226	165.268	177.694	163.738	188.328	163.429	168.891	183.059	166.687	178.917	0	167.146	166.035	163.802	166.626	176.274	187.636	174.725	151.263	175.756	170.425	167.515	164.427	198.9	157.779	158.884	170.389
		282	1304.68	169.732	174.684	189.264	171.646	183.315	152.651	170.436	177.158	168.856	157.447	164.905	171.159	175.285	166.161	160.304	182.907	207.494	196.677	176.176	178.862	162.286	176.868	161.621	182.185	170.247	167.483	185.341	165.407	179.58	0	0	172.44	164.742	164.619	194.601	178.724	182.485	170.365	177.333	175.094	162.475	169.164	188.382	160.778	152.99	173.964
		283	1308.54	173.547	172.267	179.566	167.645	187.442	167.688	164.209	183.026	165.828	151.902	171.068	170.439	176.819	170.92	164.624	184.281	211.018	197.779	175.66	168.899	159.321	182.723	177.847	183.444	173.505	168.288	187.691	160.391	174.712	162.474	166.487	166.929	159.891	165.211	181.724	180.877	171.94	170.784	179.189	163.226	167.982	164.334	178.507	162.277	167.23	176.568
		284	1312.4	181.116	173.139	179.717	170.943	190.88	161.437	170.771	184.843	164.411	154.237	172.924	169.016	168.778	167.227	166.726	180.567	209.933	189.106	170.186	173.645	166.451	172.404	173.359	183.812	164.518	169.045	185.151	159.202	183.093	163.546	168.091	159.709	163.963	159.645	191.514	175.175	188.642	157.112	182.614	172.803	166.603	166.384	191.283	168.767	170.045	192.927
		285	1316.26	175.788	170.41	184.178	184.6	184.292	172.704	162.491	170.711	168.235	153.56	168.538	179.293	172.374	171.634	165.323	181.195	211.974	201.313	172.346	179.714	162.327	174.935	172.553	179.699	164.039	162.21	190.294	167.661	182.948	0	0	167.235	164.913	166.854	175.881	186.469	175.374	174.371	178.548	176.228	156.359	161.757	187.753	166.793	161.567	178.585
		286	1320.12	170.586	171.177	181.633	172.537	193.171	174.14	177.186	174.965	172.316	154.776	185.929	165.78	173.033	163.755	175.669	171.349	209.585	183.593	174.81	174.131	155.873	173.913	173.917	175.937	171.146	163.933	180.068	161.023	175.172	158.101	0	167.455	163.086	158.535	177.737	181.596	183.174	159.717	175.916	165.901	159.727	174.515	186.772	165.92	158.954	178.553
		287	1323.98	171.589	167.693	184.439	172.338	188.388	166.178	170.843	175.497	167.896	152.718	170.465	174.39	159.091	171.926	162.227	169.604	199.135	186.226	173.796	175.841	153.249	176.195	169.086	169.048	167.704	169.502	177.241	173.29	175.417	160.909	163.922	170.654	161.01	166.013	178.444	196.962	179.391	169.444	171.296	174.317	169.885	179.959	193.005	162.601	162.888	182.833
		288	1327.84	181.296	167.121	179.472	170.987	177.547	169.181	157.545	184.457	164.158	160.519	178.076	169.32	157.793	156.373	164.332	175.512	207.409	186.305	172.822	169.834	161.599	175.23	161.639	180.879	163.688	171.936	184.349	162.407	179.612	164.074	171.942	166.716	169.14	174.268	181.971	187.945	181.001	169.26	171.795	171.164	166.718	171.537	185.21	169.971	169.953	183.781
		289	1331.7	177.553	169.899	181.839	182.009	179.897	179.168	163.291	186.014	169.109	150.358	165.185	174.502	165.427	174.682	162.648	179.376	214.872	180.4	168.458	169.749	158.657	169.993	169.169	178.414	167.865	172.405	187.769	168.089	172.776	161.282	166.321	172.232	169.947	170.796	182.861	184.433	174.791	166.02	172.598	176.834	173.49	167.087	190.426	167.124	168.411	184.414
		290	1335.56	182.48	171.061	189.581	171.306	185.296	177.246	161.582	179.909	168.194	153.334	167.986	179.131	165.179	164.071	163.09	175.776	220.009	177.57	168.348	182.379	159.654	176.092	159.272	183.784	171.403	162.995	168.967	176.478	184.56	167.553	170.176	169.961	162.723	166.381	186.761	182.49	170.832	162.932	169.753	178.569	168.572	167.574	189.959	163.298	165	175.139
		291	1339.42	180.141	169.7	188.983	170.977	190.349	177.542	161.51	171.128	168.383	153.351	168.909	180.298	166.552	157.765	173.921	183.91	212.157	181.95	175.971	179.58	158.939	178.613	171.927	167.753	176.535	174.096	185.175	165.095	184.943	0	157.199	173.364	180.847	163.403	182.531	183.935	178.808	168.828	170.711	171.25	169.732	162.376	188.345	163.72	162.627	182.495
		292	1343.28	179.665	180.907	190.076	171.229	186.743	162.541	156.758	179.141	166.876	154.853	163.871	174.827	177.505	162.489	166.898	180.04	219.026	184.616	162.701	177.359	161.663	178.9	171.577	177.689	170.894	163.76	190.588	165.201	183.577	166.276	160.556	169.536	173.418	164.912	178.01	175.257	173.563	163.689	176.934	174.844	167.048	161.957	184.676	165.516	169.369	183.33
		293	1347.14	180.338	179.036	185.184	178.841	189.722	165.207	159.176	177.344	167.095	159.225	170.841	184.974	165.714	173.237	164.013	183.64	207.428	189.522	169.598	177.634	160.143	176.719	173.755	181.927	178.817	165.603	190.153	159.097	179.2	166.288	162.584	172.115	169.504	155.062	174.984	185.651	179.299	166.63	172.588	173.977	163.239	163.651	188.344	164.025	167.978	180.321
		294	1351	183.38	174.385	183.274	179.029	169.049	177.646	160.247	172.817	163.71	153.37	174.759	185.477	173.894	153.965	159.963	176.044	208.572	186.176	177.34	171.703	156.763	178.534	165.317	181.287	166.123	182.072	179.055	168.452	180.533	173.217	159.027	162.716	169.468	165.759	174.71	176.305	179.179	167.689	169.248	174.876	163.604	165.33	190.075	164.97	166.349	171.764
		295	1354.86	181.618	172.068	191.004	172.763	181.695	169.348	163.672	176.333	171.436	153.681	179.543	182.568	161.75	160.56	164.805	180.406	203.091	180.64	176.74	175.993	146.561	174.033	169.565	187.823	168.705	166.737	187.784	162.372	178.733	158.775	166.914	171.817	173.997	162.657	178.423	189.775	179.29	171.799	169.985	170.121	175.548	163.826	185.985	165.402	169.308	181.911
		296	1358.72	192.442	173.41	182.179	176.199	183.927	168.359	163.99	171.74	167.085	154.699	172.535	183.038	171.994	158.289	163.563	178.218	215.269	202.871	173.213	168.202	158.53	177.227	168.79	185.384	166.728	175.879	183.817	167.557	176.472	164.165	166.484	167.984	170.26	164.497	173.132	182.71	173.912	177.617	165.996	184.457	172.67	165.65	184.813	170.721	161.641	174.773
		297	1362.58	172.652	175.643	181.218	182.129	188.175	172.955	161.557	171.71	164.001	145.856	178.455	175.154	166.274	164.321	169.677	175.678	206.155	179.657	181.995	185.391	158.219	175.978	165.486	180.706	168.57	170.471	182.001	164.76	180.886	163.519	161.659	168.632	167.523	157.867	187.219	183.094	175.195	173.681	162.423	176.75	173.565	160.765	188.212	174.786	167.552	179.263
		298	1366.44	180.491	170.536	174.841	178.475	186.566	172.379	163.548	173.056	170.508	161.227	157.596	184.368	162.445	170.004	170.402	177.084	208.952	191.074	166.742	186.294	162.373	176.668	173.18	178.562	165.754	168.85	180.874	159.647	182.181	158.124	163.143	166.769	174.522	169.395	174.163	183.022	168.595	167.542	171.489	156.468	172.631	158.336	179.956	170.497	174.164	176.491
		299	1370.3	176.061	171.029	178.374	186.764	186.139	177.759	161.428	173.308	171.604	157.156	162.688	181.059	159.389	169.518	174.984	182.242	196.638	186.368	175.995	175.013	154.28	178.611	166.544	179.794	159.688	169.474	179.575	167.233	186.072	160.512	164.646	165.928	178.837	165.137	179.769	175.74	177.09	168.636	166.2	170.3	170.388	163.295	183.936	161.713	164.412	179.907
		300	1374.16	182.429	173.453	178.28	186.42	186.626	169.185	161.833	167.746	168.719	159.943	179.886	170.501	168.431	176.374	168.291	175.005	215.488	181.26	167.409	183.377	169.977	182.318	168.818	178.354	162.415	171.533	175.095	156.313	186.316	154.299	167.215	168.734	171.015	157	169.105	182.24	169.89	177.952	160.715	172.53	180.228	156.18	170.293	167.846	169.74	172.788
		301	1378.02	183.272	168.223	180.843	181.487	193.937	167.772	162.73	168.538	169.847	154.796	182.811	179.157	165.839	169.37	174.1	180.563	207.051	185.906	174.967	172.879	165.653	178.073	180.802	184.576	167.845	170.273	182.309	163.869	179.71	0	169.577	175.524	170.921	160.862	181.802	184.638	184.338	174.429	159.081	168.668	174.146	168.298	194.397	167.679	169.813	173.632
		302	1381.88	178.851	177.488	179.868	174.366	192.315	172.04	165.107	175.101	175.049	149.805	182.267	177.571	163.345	172.962	159.948	174.025	210.375	180.226	175.845	178.983	158.316	173.723	177.606	181.146	167.484	169.259	187.96	167.438	183.898	161.358	165.883	163.917	172.063	162.271	180.841	184.211	176.181	174.677	166.935	166.665	176.717	167.375	196.846	169.614	169.276	173.808
		303	1385.74	181.93	166.918	187.396	177.023	180.887	167.5	160.71	181	158.726	157.893	169.052	180.369	165.79	160.744	160.35	184.427	197.269	183.555	172.392	181.81	168.655	179.018	184.318	182.894	175.827	167.263	184.634	171.889	177.236	168.789	154.868	177.007	172.975	157.226	176.104	189.595	176.423	166.664	159.772	171.652	172.876	167.7	185.871	164.325	169.565	171.874
		304	1389.6	188.103	170.018	185.532	180.969	185.279	164.712	166.523	176.28	171.517	147.098	171.183	186.407	159.474	162.525	170.67	177.41	200.631	188.21	175.77	189.714	155.048	174.581	174.528	177.293	164.408	171.202	189.899	163.847	177.766	163.337	166.363	170.962	173.722	170.675	177.34	186.228	183.699	170.09	162.772	172.854	172.8	149.716	195.165	162.929	171.134	167.292
		305	1393.46	186.033	172.615	180.22	169.523	188.264	175.807	171.089	169.25	172.797	0	168.558	175.692	168.885	166.411	167.376	178.434	210.172	188.715	170.99	182.78	164.66	170.992	170.48	179.101	164.15	168.189	188.04	159.995	178.775	160	160.103	170.496	176.371	159.365	182.26	195.487	181.814	178.876	172.958	165.997	176.711	165.079	191.28	166.546	166.578	171.04
		306	1397.32	186.641	171.186	190.968	166.452	185.684	173.428	161.034	159.595	164.452	0	172.104	176.613	162.03	169.864	167.742	181.113	204.373	188.687	172.779	182.608	153.363	170.725	166.674	174.816	166.189	167.952	178.851	168.404	186.005	156.947	162.963	174.508	172.938	162.386	179.197	190.356	184.375	180.183	169.634	169.869	164.818	165.649	192.41	163.77	174.179	178.143
		307	1401.18	180.439	179.447	186.811	170.879	194.871	175.027	163.255	173.429	166.217	145.468	181.537	181.174	168.758	162.4	165.335	178.737	210.683	178.278	175.981	182.225	169.877	180.333	164.964	180.746	165.38	164.979	174.208	173.44	190.119	157.366	167.741	174.65	165.682	165.089	170.863	182.489	180.204	168.754	165.363	166.191	173.54	165.661	193.11	169.29	160.277	176.633
		308	1405.04	186.626	166.212	184.208	184.287	189.876	171.977	157.972	167.804	174.852	151.363	165.662	177.635	168.124	162.138	165.758	170.15	204.756	176.213	173.565	180.947	164.22	171.8	176.118	182.309	159.088	165.635	188.229	176.907	175.386	157.973	161.888	166.972	175.877	166.763	178.337	182.819	172.904	173.273	169.858	157.909	173.569	155.591	192.442	163.658	164.616	176.916
		309	1408.9	180.785	165.742	192.209	174.109	187.393	173.255	169.759	167.242	170.32	147.539	169.236	169.436	171.024	173.037	166.988	187.061	199.828	192.292	163.954	187.993	166.763	176.74	177.089	185.478	157.187	168.884	191.012	173.677	182.836	162.559	162.787	166.223	171.839	169.93	178.841	190.452	172.083	176.684	159.924	162.016	171.997	163.183	198.592	174.278	174.785	172.001
		310	1412.76	191.622	168.967	184.159	181.206	189.141	164.042	172.496	167.256	163.876	160.689	178.963	173.035	174.022	172.847	163.722	173.557	203.599	186.532	174.994	181.241	156.939	169.66	168.036	181.604	166.199	165.797	186.109	160.371	180.596	163.114	166.47	168.34	166.418	163.266	178.914	181.093	187.466	170.283	171.782	165.516	174.409	153.712	191.888	170.679	177.778	181.538
		311	1416.62	189.177	172.847	184.01	184.399	180.932	164.174	163.836	170.29	174.159	153.18	179.139	171.384	178.294	173.704	164.227	171.862	206.199	185.331	171.263	176.816	160.881	177.622	183.887	180.306	163.306	165.11	186.197	165.525	178.263	163.51	159.544	169.526	171.053	165.279	186.408	186.213	179.731	171.63	165.956	162.678	167.091	161.464	184.964	157.069	174.829	178.937
		312	1420.48	180.719	167.818	184.003	172.03	186.593	156.829	160.69	166.451	171.592	152.136	179.462	165.144	177.85	169.962	159.594	175.011	208.973	180.273	175.935	187.569	160.336	175.759	173.97	173.859	165.329	166.092	188.11	165.992	178.641	162.718	162.777	174.13	174.381	168.003	173.588	184.417	185.351	177.959	170.081	166.03	176.703	160.404	199.791	172.639	167.647	173.96
		313	1424.34	180.291	165.799	187.152	174.71	185.66	161.855	166.04	169.343	173.569	155.659	177.841	176.586	174.358	161.376	163.103	180.875	206.598	184.275	162.624	188.64	163.674	178.9	179.043	188.426	160.26	170.033	194.06	165.223	180.382	164.169	168.833	170.043	162.38	159.807	183.082	189.878	184.923	175.583	171.758	159.109	166.083	165.736	194.258	163.504	177.705	168.972
		314	1428.2	188.98	163.824	192.974	171.202	190.785	160.823	174.073	169.356	166.652	0	180.585	177.662	171.774	161.843	165.799	184.717	203.841	188.929	172.892	184.114	157.204	175.732	177.129	175.526	159.684	167.819	185.869	166.341	177.356	173.323	160.463	167.068	163.891	161.788	177.365	189.912	174.367	177.483	170.888	165.052	174.509	162.76	194.08	173.305	165.562	171.741
		315	1432.06	179.573	161.794	182.569	177.568	183.823	167.579	163.039	173.601	172.103	145.653	181.437	174.501	168.906	161.588	162.24	188.337	210.486	197.855	170.877	173.519	159.371	178.885	172.901	174.361	164.322	166.686	187.545	161.558	176.61	174.195	160.702	176.203	169.57	159.828	187.008	185.584	187.62	173.831	174.238	156.934	169.538	162.915	194.622	175.711	174.669	168.026
		316	1435.92	186.757	168.874	182.421	175.076	189.053	177.427	161.456	164.554	166.654	142.243	165.243	172.42	173.75	167.488	164.844	187.746	208.817	183.341	171.361	188.002	162.483	184.103	182.971	177.57	161.259	168.775	192.079	164.647	180.149	172.675	162.491	176.199	175.84	163.371	186.629	191.207	190.856	181.642	175.505	172.879	179.783	156.871	196.562	174.366	178.566	178.702
		317	1439.78	180.939	167.535	194.455	167.886	175.634	166.215	163.747	164.394	173.712	154.3	172.025	165.019	182.988	158.506	161.576	184.032	218.95	180.047	172.398	186.997	160.798	183.988	185.498	175.6	165.135	164.984	188.626	175.407	182.435	171.414	155.608	169.484	176.712	166.463	183.831	187.454	179.133	162.844	174.543	166.1	177.225	171.906	184.801	163.149	180.348	165.105
		318	1443.64	185.186	167.69	195.979	165.985	189.505	164.87	159.399	164.99	167.513	149.891	181.535	168.831	175.738	162.386	167.282	183.721	211.271	186.535	176.28	190.806	155.492	174.174	171.874	173.09	164.654	162.608	197.505	168.531	172.224	170.411	158.765	166.501	172.77	160.121	177.861	190.54	182.061	172.699	169.264	162.655	166.105	168.955	183.823	170.679	182.026	176.262
		319	1447.5	184.583	166.655	197.965	174.599	185.311	171.701	153.248	176.663	175.357	149.395	167.669	172.97	167.281	164.098	176.338	187.996	212.999	189.212	172.587	187.34	167.012	175.967	181.374	173.609	0	169.735	194.075	162.906	170.839	167.959	155.381	168.698	177.27	170.126	193.612	194.705	190.294	164.415	164.922	167.985	164.476	175.891	190.854	151.393	172.237	173.304
		320	1451.36	177.377	164.911	182.385	180.049	184.411	162.085	151.125	171.828	177.824	146.58	182.788	165.97	164.572	163.408	175.715	179.243	210.52	188.877	169.725	187.356	174.153	179.667	177.864	176.242	159.026	166.992	195.421	154.148	174.166	170.181	159.587	166.789	177.191	157.754	182.53	192.522	175.181	168.006	176.335	165.999	161.51	176.582	189.354	170.801	174.831	177.722
		321	1455.22	187.687	164.896	190.617	178.906	190.487	160.34	157.301	173.03	165.215	150.907	175.031	171.559	171.966	168.543	180.631	181.744	209.45	192.532	172.972	194.214	160.854	175.672	181.166	166.913	161.809	169.765	191.067	170.449	169.746	161.517	166.174	164.624	169.269	160.962	184.88	193.484	192.323	173.769	170.092	173.001	152.418	167.824	189.393	157.237	176.357	176.316
		322	1459.08	186.695	166.48	184.444	176.899	180.063	171.161	161.237	172.892	174.717	146.355	170.53	174.116	180.03	164.755	166.291	188.609	215.998	188.536	177.104	181.13	161.946	173.651	182.702	171.461	0	163.475	192.76	181.68	178.988	170.013	161.123	162.553	170.383	171.185	185.697	190.991	175.331	171.305	169.914	168.023	166.567	164.746	191.356	158.198	183.047	172.227
		323	1462.94	190.501	165.507	189.319	178.307	181.093	171.249	162.685	169.598	166.535	147.583	171.735	172.098	174.619	157.097	171.472	188.358	212.843	187.841	172.508	189.384	163.315	180.236	181.387	180.374	160.961	175.369	181.835	170.505	182.778	165.253	163.407	165.872	170.806	165.658	187.743	188.279	185.168	163.328	164.645	168.118	162.025	161.614	190.311	163.181	190.351	165.677
		324	1466.8	183.998	161.461	199.057	182.361	177.35	170.07	165.648	170.072	164.409	151.056	168.14	178.157	176.437	161.397	170.396	186.67	202.49	186.594	170.249	177.939	159.513	188.432	176.637	175.275	0	169.882	192.869	165.586	178.682	165.955	158.22	160.529	170.066	163.613	199.34	190.637	182.832	167.222	173.152	159.022	158.509	162.63	186.637	162.165	185.996	173.228
		325	1470.66	188.896	164.897	198.448	174.754	169.402	176.788	160.268	179.652	168.737	155.563	179.336	170.934	174.225	164.33	167.508	174.779	206.556	186.193	170.576	183.977	157.241	176.458	179.984	168.821	165.173	166.152	185.935	170.044	180.263	172.356	173.886	160.163	171.86	161.119	184.719	185.674	174.588	159.201	181.029	161.098	153.831	158.472	179.696	167.285	176.715	174.648
		326	1474.52	186.375	163.631	188.323	176.835	180.257	178.185	169.877	176.747	161.141	150.932	171.582	180.913	166.05	159.762	168.399	179.463	203.751	180.282	175.576	179.083	159.409	177.836	176.356	176.013	156.992	166.735	179.952	162.01	178.775	176.055	164.573	168.423	168.641	159.831	185.606	181.151	184.63	159.8	171.727	159.302	156.217	152.707	191.197	156.526	175.852	174.873
		327	1478.38	180.463	163.856	197.131	173.854	185.624	179.743	153.912	168.962	164.255	153.712	174.793	173.467	187.732	165.106	170.034	179.198	210.189	199.076	172.545	175.77	165.558	185.946	176.951	179.565	168.446	165.405	186.449	180.751	185.124	163.765	166.77	160.645	163.079	157.452	182.631	188.404	189.452	162.379	174.917	155.145	163.979	157.334	181.824	164.777	177.501	174.58
		328	1482.24	198.164	157.092	188.116	165.078	179.638	178.678	157.673	176.017	166.321	153.079	172.987	183.411	162.072	170.467	171.658	184.329	211.616	189.154	173.187	183.925	162.24	177.854	176.826	182.442	0	163.805	191.4	166.178	171.366	162.7	161.904	157.656	175.747	160.407	188.487	196.143	182.044	159.375	172.914	160.985	155.65	164.329	201.717	155.975	174.63	179.742
		329	1486.1	187.156	159.689	194.537	170.404	178.52	179.163	160.332	175.211	165.556	150.338	173.645	176.47	169.828	174.02	172.107	174.411	208.93	185.859	170.223	180.009	148.314	167.5	183.61	177.846	173.82	164.447	194.674	175.307	168.864	170.336	160.998	163.392	164.71	155.245	197.467	188.002	178.594	159.937	170.733	163.56	155.253	163.486	184.799	168.809	164.545	180.96
		330	1489.96	191.313	162.39	190.47	175.788	174.72	172.384	161.02	176.354	172.318	146.995	165.351	175.219	182.453	170.165	160.18	177.95	211.594	186.6	175.94	185.39	166.698	170.469	174.052	179.599	0	172.785	187.574	173.929	170.035	169.879	162.938	166.202	162.97	159.644	193.416	194.501	170.024	167.472	162.629	172.561	168.271	161.197	188.137	161.809	157.884	172.477
		331	1493.82	183.35	164.84	178.908	174.606	171.775	175.943	166.058	172.758	163.55	160.866	178.437	177.372	174.172	172.636	168.973	180.117	222.96	189.35	180.809	180.473	157.424	179.912	177.065	177.526	0	168.846	197.258	177.062	185.26	170.992	170.236	164.607	166.317	156.988	196.351	190.692	188.443	163.898	163.894	163.748	166.882	163.925	194.236	160.178	164.98	169.932
		332	1497.68	186.232	160.066	186.876	178.574	170.985	181.161	160.458	178.595	167.066	154.877	168.349	174.793	174.145	163.511	166.707	188.79	199.144	191.533	174.937	181.322	155.007	188.388	183.435	176.667	0	162.949	187.216	174.949	173.625	169.244	165.302	170.335	164.982	147.604	196.63	182.018	181.467	159.093	176.871	165.054	176.216	180.174	190.914	166.371	170.431	172.148
		333	1501.54	188.991	167.456	187.101	180.888	166.514	178.825	161.609	167.999	175.225	157.857	165.011	184.146	162.383	165.989	166.019	185.286	214.621	185.076	172.038	191.886	156.172	179.177	177.177	176.547	0	167.874	185.204	170.328	170.831	173.917	173.389	169.071	161.631	159.858	177.5	183.19	182.499	164.145	179.24	167.094	171.039	162.089	204.996	169.809	171.418	171.989
		334	1505.4	187.658	164.694	191.125	178.17	165.636	180.149	160.048	169.956	170.808	154.75	177.228	177.51	176.131	168.038	160.301	182.271	203.458	186.538	173.565	188.28	154.705	185.953	184.237	178.331	0	158.501	198.952	160.861	179.87	166.906	171.715	173.586	165.918	154.758	196.077	200.521	183.26	176.025	168.576	170.055	168.584	167.178	200.016	167.965	171.123	174.284
		335	1509.26	188.212	157.976	185.425	169.612	164.019	169.076	159.382	175.73	165.241	169.503	175.908	178.329	172.735	160.827	161.445	188.35	209.776	191.057	170.979	186.674	156.094	184.391	187.76	185.445	0	164.809	192.235	161.67	179.018	172.901	161.575	174.051	171.361	151.51	199.997	187.074	186.239	168.54	175.179	166.889	164.77	169.752	207.714	167.197	177.215	177.851
		336	1513.12	184.889	166.229	184.714	176.092	163.412	176.745	155.009	164.841	167.441	158.095	180.508	184.234	166.06	170.942	162.792	181.392	203.169	178.412	167.606	192.404	149.407	186.351	189.614	181.478	0	174.203	175.938	162.836	174.067	164.555	164.948	169.681	164.924	168.503	190.567	191.321	180.934	174.034	164.63	190.919	174.408	164.598	207.942	159.015	173.232	179.062
		337	1516.98	193.062	158.543	185.364	166.625	165.556	184.487	155.27	172.727	171.697	159.452	176.681	181.265	172.098	165.649	161.32	183.81	211.344	188.407	168.375	172.195	152.961	178.73	178.407	184.629	0	167.996	187.168	174.406	174.457	163.823	171.616	172.486	166.93	166.682	185.534	192.226	185.133	168.288	177.139	175.826	172.444	158.028	206.669	162.485	167.696	180.25
		338	1520.84	189.488	169.091	185.737	180.879	173.525	174.757	160.333	170.612	167.821	160.282	169.278	176.325	177.51	164.148	163.114	179.669	211.758	182.092	173.821	186.518	157.24	181.454	189.9	176.252	0	158.544	185.385	165.438	186.025	171.252	155.64	168.499	168.098	161.644	196.15	192.931	177.432	158.191	158.447	166.976	162.684	172.494	203.521	164.92	173.877	182.258
		339	1524.7	190.552	167.747	171.236	170.66	161.571	169.136	165.329	171.719	171.732	153.751	166.521	176.504	175.164	161.724	159.131	184.143	213.26	179.813	177.792	184.045	156.352	189.17	204.888	175.793	0	168.972	182.976	170.757	177.065	171.71	163.077	169.902	160.73	159.384	184.555	200.698	179.251	169.149	168.189	176.373	170.296	171.109	210.727	151.208	167.602	177.241
		340	1528.56	193.808	161.384	190.009	176.636	166.651	175.225	155.078	170.024	176.467	154.593	173.634	187.523	169.135	159.45	161.786	176.444	210.568	195.263	168.058	177.691	156.886	182.891	184.829	180.662	0	160.018	178.973	178.028	178.744	171.611	166.77	172.614	169.495	156.769	186.133	185.202	172.31	163.668	165.82	175.354	170.634	167.154	208.968	152.578	167.348	177.82
		341	1532.42	189.041	160.947	192.191	179.011	164.687	177.961	157.948	163.135	168.829	161.917	172.977	180.361	174.508	166.944	157.006	171.54	208.996	179.876	166.826	182.581	153.859	183.096	182.295	181.033	0	171.878	182.958	159.255	165.384	173.638	162.361	167.381	165.391	155.517	191.821	193.195	175.898	158.551	172.698	168.678	171.358	166.734	204.401	154.778	156.382	181.512
		342	1536.28	188.18	167.801	191.354	174.673	166.41	175.863	159.861	177.907	174.536	155.555	175.275	191.249	180.466	162.932	167.683	173.584	214.255	188.252	154.755	181.679	162.874	190.88	186.799	181.553	0	165.036	178.126	168.676	175.389	166.932	166.611	162.872	170.608	159.995	189.301	192.008	180.71	161.597	168.933	172.059	174.922	173.813	208.707	162.546	168.947	171.386
		343	1540.14	183.902	170.459	186.285	166.996	161.302	188.356	152.538	171.942	165.924	149.291	174.998	184.522	185.903	161.915	165.442	177.778	206.042	184.37	173.707	187.851	155.424	182.261	181.773	174.008	0	168.422	173.941	170.818	185.761	176.36	155.689	158.512	165.651	161.062	191.28	191.154	177.779	154.579	164.199	167.335	164.403	169.837	195.343	153.921	173.206	184.578
		344	1544	183.651	164.631	185.027	185.859	168.437	180.907	160.307	177.017	182.854	151.698	177.431	185.629	180.646	154.408	171.606	190.98	210.756	190.489	168.018	183.262	152.439	184.648	172.521	182.289	0	163.578	175.568	168.566	174.389	171.087	161.658	166.854	176.204	153.463	191.409	195.716	191.069	152.449	169.431	160.422	162.078	163.286	219.343	166.188	165.213	185.347
		345	1547.86	179.937	164.502	195.603	179.247	164.965	170.911	162.715	172.56	172.88	152.879	172.457	186.34	176.149	153.172	184.972	179.013	213.353	194.904	169.158	175.352	147.539	180.136	181.697	180.803	167.494	166.53	178.875	169.935	170.013	166.348	167.785	166.486	165.515	150.869	173.758	198.8	185.12	161.283	168.718	162.53	163.036	171.133	204.559	149.634	168.532	178.787
		346	1551.72	181.518	168.293	193.519	177.371	168.009	179.308	161.912	171.467	183.889	145.973	170.984	180.13	182.009	152.299	172.525	179.202	207.06	190.473	171.972	171.972	160.742	176.091	175.129	165.157	0	171.011	170.311	168.708	173.932	168.775	172.598	162.712	180.971	151.214	188.445	188.012	186.435	158.095	168.194	166.492	159.202	164.497	219.746	156.9	159.808	176.649
		347	1555.58	186.141	170.477	192.828	172.311	170.667	176.576	157.698	170.507	172.295	155.404	177.854	173.15	176.243	161.992	166.922	176.969	204.883	179.736	170.74	179.4	150.594	183.565	170.218	179.569	0	163.654	179.068	168.407	173.936	161.246	165.929	166.264	172.873	157.616	183.426	189.137	186.702	175.49	0	161.101	163.904	175.687	216.161	162.838	159.867	182.902
		348	1559.44	190.348	159.47	205.96	176.693	163.76	172.25	164.378	173.946	186.234	156.079	169.462	175.424	173.703	161.822	169.354	184.407	213.069	183.798	173.557	177.396	163.901	191.719	181.96	185.902	0	166.509	181.729	168.333	172.528	168.715	163.505	170.96	172.412	166.041	180.83	192.047	193.667	161.482	0	166.155	173.106	173.254	211.194	162.546	168.406	182.567
		349	1563.3	188.01	157.578	196.154	179.252	173.57	166.964	167.297	175.652	181.558	148.313	167.854	174.929	182.896	154.444	169.464	185.238	218.754	194.096	176.097	167.877	153.492	180.721	179.143	175.856	0	159.992	173.722	173.669	167.396	171.184	169.406	172.062	162.969	155.727	183.569	191.851	184.525	166.168	160.846	166.092	165.988	169.459	206.91	160.841	161.467	180.901
		350	1567.16	183.586	161.796	192.057	180.384	172.222	172.902	165.03	173.805	178.208	154.684	163.238	181.114	170.878	167.409	182.815	175.073	218.225	193.568	172.545	170.794	148.922	184.476	179.313	177.787	0	161.049	168.798	165.891	175.715	165.866	168.348	176.847	177.546	152.459	174.986	183.366	183.616	160.008	158.455	158.555	169.266	161.038	210.704	153.848	165.18	174.253
		351	1571.02	180.404	155.545	192.17	179.18	157.871	175.276	166.93	175.488	188.508	148.786	161.899	170.374	174.51	155.468	177.823	182.043	216.318	184.771	175.106	174.013	149.164	188.633	176.763	178.556	0	167.802	158.934	170.635	171.141	160.365	159.85	162.596	178.438	153.193	189.87	184.373	187.61	160.755	168.559	153.591	179.113	160.421	209.422	170.242	164.079	162.299
		352	1574.88	188.518	161.232	196.355	178.838	162.309	167.017	158.886	189.366	177.081	147.689	174.759	176.129	175.289	162.787	167.679	173.631	219.779	188.172	165.21	174.031	155.131	183.715	179.422	178.894	163.7	163.915	165.093	168.187	169.004	176.362	160.814	177.149	178.592	167.967	187.502	198.216	189.061	165.999	157.965	160.165	175.467	160.123	204.94	161.315	168.306	174.974
		353	1578.74	180.654	165.727	191.887	171.052	178.025	171.577	166.614	185.586	181.952	147.922	175.624	181.848	161.341	160.982	165.564	175.243	213.074	186.214	167.97	171.779	151.931	180.938	174.474	187.041	0	159.272	168.645	160.171	163.567	175.754	157.915	169.219	170.786	155.949	186.348	191.864	193.626	149.512	161.53	156.861	165.418	160.396	209.745	161.683	163.512	170.333
		354	1582.6	194.307	160.869	198.474	170.737	166.133	172.468	170.311	186.417	178.034	143.795	174.662	182.617	172.936	165.783	167.038	179.304	217.687	195.081	165.104	172.037	144.044	187.449	179.963	182.766	162.522	164.507	167.636	157.108	161.588	170.63	161.479	165.355	176.683	164.394	189.823	193.23	187.968	160.217	165.588	160.472	169.32	170.081	205.883	158.692	165.549	177.963
		355	1586.46	185.805	153.045	196.979	174.158	180.926	171.04	179.704	177.902	181.475	153.677	162.364	182.818	174.152	167.083	157.584	186.301	206.989	180.14	170.901	182.842	153.128	180.266	172.339	185.509	165.697	154.769	173.319	160.583	163.181	175.483	163.944	173.343	180.003	155.513	190.207	188.357	186.063	157.722	0	160.717	159.929	170.624	202.542	149.46	172.653	178.953
		356	1590.32	190.228	161.901	201.221	180.054	174.801	178.157	173.691	182.304	180.89	147.947	175.147	176.274	180.048	159.567	165.437	192.015	220.658	179.643	176.606	180.485	160.165	182.324	171.436	183.152	162.417	165.301	168.101	161.066	165.595	178.954	163.173	167.738	175.081	164.253	187.265	191.013	177.025	161.545	160.386	157.239	165.181	168.744	201.655	157.072	170.562	173.692
		357	1594.18	181.1	161.521	206.727	182.548	157.584	176.654	169.797	173.848	178.272	150.759	165.701	180.987	174.036	166.058	166.426	175.459	220.414	183.222	166.125	175.542	148.778	190.927	164.068	172.546	0	158.671	181.671	170.16	161.733	176.417	153.789	173.132	181.41	160.569	190.943	186.415	184.631	164.322	165.5	161.899	160.787	158.467	202.172	163.806	166.113	171.93
		358	1598.04	181.974	155.68	191.177	174.318	168.654	178.106	159.534	193.271	174.419	154.604	165.431	183.484	182.073	161.949	154.15	181.625	224.17	193.121	166.205	172.391	147.868	190.184	177.514	185.345	161.13	167.27	174.003	164.933	173.531	174.686	165.64	176.384	183.842	163.212	185.3	191.472	182.915	155.356	0	163.381	166.629	162.048	192.992	154.889	165.14	173.845
		359	1601.9	183.837	158.292	191.226	188.655	169.817	164.433	164.18	183.181	187.016	148.833	165.949	192.553	179.727	158.211	162.157	184.463	221.139	179.973	178.44	166.98	146.48	191.884	161.329	186.132	173.582	163.546	185.631	170.482	166.303	177.783	0	172.922	184.302	155.588	189.614	193.49	179.558	158.373	163.702	162.74	169.492	164.102	200.808	155.464	158.286	170.324
		360	1605.76	181.219	152.976	186.358	182.298	169.336	182.723	171.646	183.168	185.927	146.379	168.477	183.889	183.782	156.073	164.63	182.731	217.827	182.657	180.146	165.598	158.313	192.417	170.055	183.141	168.082	169.282	179.791	164.881	164.193	175.993	0	167.905	177.892	155.458	193.092	203.666	190.655	153.492	157.406	163.188	168.458	173.991	201.163	148.682	157.961	172.779
		361	1609.62	188.896	160.789	186.971	189.023	173.944	182.46	165.767	177.249	175.119	144.515	168.342	182.08	185.218	165.218	161.687	186.133	216.917	190.471	175.778	170.289	0	195.096	164.309	176.944	0	170.187	173.963	172.46	164.811	181.41	0	173.907	191.336	156.71	192.359	194.758	187.064	165.061	158.791	162.833	171.195	170.115	209.254	154.183	154.851	176.83
		362	1613.48	184.793	154.677	196.773	180.708	167.553	186.449	169.301	172.458	181.245	143.873	182.103	175.854	179.485	156.77	172.683	190.398	211.512	181	175.964	170.594	0	195.587	171.572	175	173.562	159.436	182.085	165.739	168.336	175.324	0	174.939	188.244	155.937	181.75	187.687	189.057	157.916	164.29	159.596	171.82	184.525	204.391	158.939	159.063	172.288
		363	1617.34	194.41	158.006	192.512	192.747	173.318	187.49	156.33	190.694	178.037	145.698	181.302	183.026	170.482	163.474	162.32	181.442	215.467	182.619	173.574	174.866	148.205	182.92	171.19	172.968	169.489	166.244	183.649	164.676	165.299	170.638	0	168.924	194.308	144.64	177.804	203.726	188.843	158.967	0	159.472	153.521	176.895	211.983	160.186	153.947	173.331
		364	1621.2	188.432	160.237	187.793	185.008	183.568	179.531	158.006	182.019	174.216	157.5	178.332	178.284	170.492	158.395	168.256	195.653	215.992	182.003	176.601	170.331	0	189.548	174.797	174.706	171.906	173.123	176.066	162.083	176.263	173.972	0	175.856	190.304	155.132	181.148	187.219	193.389	162.634	0	155.856	167.538	171.305	207.687	150.238	175.073	180.821
		365	1625.06	177.689	159.576	185.826	182.563	174.273	187.088	168.19	189.937	172.727	157.275	179.094	184.313	177.242	156.384	165.913	198.947	220.718	184.358	178.045	172.017	0	193.454	162.511	167.307	176.27	171.745	182.817	167.58	163.68	172.714	161.351	164.175	182.552	153.334	179.381	196.039	195.267	152.318	157.762	159.24	160.181	169.548	197.717	154.815	175.126	187.689
		366	1628.92	178.196	157.277	179.818	187.818	182.772	185.435	159.551	187.257	175.023	147.062	174.464	177.818	168.947	161.125	180.384	193.999	220.535	181.586	182.308	174.672	143.641	190.215	173.318	171.01	175.09	169.935	185.86	159.081	171.494	179.166	0	175.242	190.142	157.942	175.52	192.672	195.218	156.13	162.544	157.893	166.652	163.924	220.649	145.384	157.644	175.144
		367	1632.78	189.742	163.646	189.988	178.379	180.538	179.615	162.364	178.955	178.497	153.655	181.381	192.06	182.019	163.275	165.547	185.353	215.198	179.356	178.306	171.804	0	184.644	164.884	178.475	168.501	167.855	184.399	161.673	168.662	173.025	0	169.214	193.555	163.355	191.684	191.386	189.342	158.937	0	158.824	158.912	165.431	217.48	159.266	163.828	169.629
		368	1636.64	172.934	164.383	184.074	183.023	171.007	178.518	166.159	185.226	183.359	148.419	179.153	180.505	172.099	152.023	166.759	191.557	231.323	178.711	174.008	168.093	0	185.622	172.626	170.403	176.801	163.331	175.609	156.14	172.686	176.863	0	166.044	191.92	168.644	180.178	189.723	186.806	152.25	177.313	154.644	169.24	162.843	211.383	165.788	150.814	167.103
		369	1640.5	180.128	160.434	183.458	187.387	179.29	167.477	161.55	183.757	176.705	152.278	171.531	185.584	169.989	167.796	168.424	184.7	207.473	186.841	183.003	164.957	142.47	185.578	166.97	176.137	164.623	169.385	181.178	155.673	167.493	182.434	0	168.351	184.718	156.47	192.425	192.657	187.549	158.774	161.955	159.865	161.289	162.096	205.925	154.885	160.888	167.092
		370	1644.36	184.512	158.858	192.828	178.899	180.849	181.64	170.378	186.6	181.624	147.189	180.943	182.267	170.332	155.359	174.891	180.054	211.047	196.193	178.932	171.055	0	186.212	162.755	168.408	169.917	172.874	176.785	161.591	171.487	169.739	0	165.961	183.964	160.884	189.659	200.066	183.374	164.482	167.159	161.174	161.706	169.754	208.578	153.807	157.683	176.87
		371	1648.22	186.745	157.322	183.86	181.934	183.277	182.615	174.95	176.711	180.309	152.914	173.742	179.352	162.583	159.684	167.44	180.169	225.857	183.545	175.606	176.27	0	190.899	159.634	174.679	161.308	166.585	175.285	158.178	169.89	177.516	0	169.636	183.881	152.166	183.593	198.451	190.439	155.553	168.827	164.557	157.357	171.985	201.518	158.983	157.754	180.396
		372	1652.08	184.128	156.277	194.585	174.977	184.689	181.517	163.562	193.966	178.854	145.304	175.736	193.63	173.589	167.339	165.563	188.503	220.659	188.475	178.973	180.587	0	182.83	165.777	175.585	166.316	172.032	180.621	152.374	162.428	170.045	0	173.245	169.586	151.204	193.645	200.808	191.353	157.851	171.348	164.485	166.235	188.336	207.043	157.558	153.78	179.492
		373	1655.94	176.844	170.266	192.708	182.858	182.454	182.249	164.987	180.294	180.247	153.349	172.179	183.534	171.696	164.15	164.406	193.066	222.418	184.282	175.136	165.403	146.132	182.685	164.808	177.679	163.801	171.62	177.987	161.792	155.957	180.116	0	169.136	186.131	154.819	191.072	195.355	188.736	159.798	169.424	157.712	167.528	161.07	206.746	149.666	159.732	180.207
		374	1659.8	181.419	178.138	196.49	174.442	190.217	177.664	164.803	181.841	172.509	154.882	188.125	178.091	174.239	163.221	170.83	186.561	222.681	191.618	184.515	171.396	0	185.958	161.255	176.457	163.338	163.852	182.704	157.062	157.167	179.196	0	167.632	189.288	155.592	197.613	198.569	169.515	166.722	170.701	159.584	165.697	174.905	204.744	153.52	157.191	177.186
		375	1663.66	189.361	168.804	186.959	179.769	181.949	170.204	158.76	182.725	179.818	149.689	178.865	189.76	179.336	171.792	163.785	191.084	221.578	186.794	180.308	177.628	0	191.708	166.231	167.391	160.238	159.761	169.04	166.851	155.261	177.493	149.439	170.701	180.695	163.139	190.421	196.473	187.922	176.593	170.944	161.01	158.66	177.187	204.673	156.639	157.874	172.271
		376	1667.52	181.246	165.229	193.036	193.923	185.543	177.37	159.255	180.758	180.916	168.187	177.978	190.482	173.149	186.501	179.49	181.895	217.409	184.901	176.386	186.245	0	193.088	163.297	173.391	170.314	161.024	172.928	154.005	152.923	186.033	0	174.487	179.162	159.954	190.499	203.883	169.511	173.855	163.922	160.557	160.566	168.38	199.735	155.125	157.628	185.388
		377	1671.38	186.923	169.581	199.815	197.084	184.989	170.661	167.859	173.551	179.187	154.896	174.028	193.463	172.01	169.24	171.083	192.432	216.652	191.209	172.545	171.164	0	200.603	161.168	168.58	172.378	171.975	174.572	158.692	166.028	180.76	0	171.004	179.903	154.287	198.513	200.632	174.199	173.663	173.117	162.299	154.384	182.688	198.008	152.305	154.473	184.727
		378	1675.24	188.785	169.086	195.495	187.89	192.297	170.019	166.85	182.682	179.184	153.23	175.707	190.6	178.263	163.156	170.174	189.456	224.79	184.053	173.777	173.928	0	190.96	169.213	175.931	168.717	156.965	180.826	158.795	159.756	180.525	155.167	163.774	185.446	161.508	186.955	197.745	186.338	172.164	168.916	163.306	158.702	164.346	201.911	155.24	155.194	176.409
		379	1679.1	175.177	167.431	199.976	183.406	186.069	171.737	166.411	189.673	178.798	148.761	176.709	188.767	179.513	169.524	173.318	195.657	214.526	190.084	172.699	179.565	0	195.281	164.199	187.414	173.835	154.448	176.152	173.003	154.59	180.23	161.208	163.022	185.561	149.261	191.212	198.821	179.523	170.582	157.401	165.614	162.12	169.015	202.186	161.126	148.475	180.021
		380	1682.96	197.693	165.936	192.298	184.486	180.624	177.283	167.067	182.131	178.763	148.912	181.064	178.124	171.144	175.182	185.753	189.878	224.002	191.81	174.318	177.929	0	181.962	172.632	183.692	171.435	164.311	178.394	160.211	159.167	173.529	168.372	169.387	181.209	155.47	188.569	196.355	182.475	175.679	169.038	157.766	169.251	163.699	199.518	149.306	159.781	183.337
		381	1686.82	185.692	165.177	186.146	175.367	185.232	172.3	169.615	174.853	183.21	148.111	180.853	183.711	173.836	170.839	181.463	187.645	219.763	200.245	174.08	169.672	0	190.477	173.216	180.362	179.572	154.367	194.104	170.098	164.005	184.811	165.211	173.74	179.336	148.324	185.687	204.217	174.561	167.686	162.389	164.058	171.395	173.525	202.115	150.453	160.944	174.677
		382	1690.68	186.078	168.007	189.667	184.896	178.971	167.019	166.372	175.069	190.061	149.041	173.073	171.871	166.134	179.236	187.493	189.724	212.823	195.236	166.243	173.439	0	191.381	177.771	182.753	174.237	149.335	190.871	162.278	164.788	181.69	161.725	169.254	182.799	154.257	192.884	192.522	170.34	162.828	162.372	163.82	157.37	173.421	210.466	151.468	162.128	178.722
		383	1694.54	188.497	170.017	193.925	187.129	171.798	176.384	162.558	180.175	181.573	147.466	180.381	190.682	172.852	171.12	167.675	183.452	222.582	205.677	169.689	176.267	0	187.532	158.297	173.232	179.657	157.976	185.501	162.691	160.135	184.283	159.709	169.949	182.865	156.452	198.711	194.381	166.561	163.947	167.669	164.495	156.095	172.753	202.131	154.257	160.22	182.267
		384	1698.4	190.18	167.031	185.193	187.341	184.474	181.477	167.047	181.248	187.084	146.97	177.659	184.87	177.461	161.818	163.944	191.957	218.098	200.752	168.821	174.097	0	190.992	165.187	175.048	171.585	170.575	181.789	159.879	161.146	171.024	166.168	176.102	186.125	166.113	190.646	196.748	0	165.461	166.293	169.624	166.283	181.457	195.776	153.644	156.009	176.097
		385	1702.26	196.375	161.764	195.751	193.666	171.386	176.518	168.486	182.042	184.071	145.525	186.374	171.626	175.016	158.726	166.371	191.482	222.111	199.743	164.984	168.093	0	188.395	162.373	163.412	171.024	159.098	181.225	159.399	167.077	187.529	155.363	175.235	184.088	157.419	195.59	191.473	184.62	159.492	159.285	175.714	157.983	168.877	192.599	155.561	161.852	178.038
		386	1706.12	197.324	166.892	189.849	196.292	176.46	162.688	161.492	190.255	192.482	152.932	179.732	173.747	167.714	164.86	172.083	186.284	209.792	199.807	175.038	174.753	0	186.473	171.611	167.275	173.402	155.493	176.918	164.85	157.177	181.679	160.657	174.977	192.114	151.835	186.378	193.213	175.52	177.785	169.804	160.328	163.33	178.122	195.387	150.389	167.984	179.6
		387	1709.98	186.6	155.159	204.205	176.728	180.002	172.363	174.118	180.855	180.874	148.796	174.121	168.893	172.653	160.609	172.522	185.835	219.098	193.511	176.175	176.86	142.091	185.259	164.297	168.738	162.252	168.029	174.891	160.306	161.881	179.077	157.745	171.129	195.556	157.619	192.983	198.312	172.726	174.288	164.462	167.332	168.726	177.308	199.566	146.805	168.569	177.558
		388	1713.84	193.452	154.23	192.327	178.721	180.603	168.197	171.212	184.498	191.904	147.469	182.081	176.232	167.199	169.116	172.019	195.903	227.442	186.948	174.033	180.199	0	190.374	165.294	169.241	172.808	161.245	177.559	159.706	163.236	176.932	160.329	167.166	192.566	151.615	197.41	191.537	185.36	176.683	175.765	167.629	167.856	176.175	201.023	151.361	158.025	180.044
		389	1717.7	196.496	172.132	198.088	182.501	178.557	175.093	163.726	185.838	186.344	140.187	174.318	176.263	174.445	174.995	170.64	191.999	217.574	191.713	173.208	176.304	0	182.646	167.283	0	176.076	161.927	182.712	157.671	177.822	183.563	164.605	169.113	180.634	158.446	187.725	190.227	0	169.42	186.68	179.713	167.428	170.12	202.703	151.821	165.641	189.718
		390	1721.56	193.135	163.817	197.755	181.129	193.56	167.334	164.485	187.524	184.652	140.527	176.205	181.831	178.385	156.22	179.122	195.462	219.397	184.976	165.639	175.46	141.552	180.01	159.013	164.444	166.894	164.493	175.974	172.789	173.558	178.084	157.353	174.21	185.838	160.584	189.649	200.367	170.953	176.334	167.972	166.753	168.755	176.039	196.485	142.385	156.376	186.747
		391	1725.42	193.162	173.388	197.691	205.477	190.747	170.071	171.695	189.437	183.257	151.66	182.965	173.433	181.48	165.257	173.267	195.599	230.973	191.066	169.245	170.103	0	182.907	174.535	164.876	174.757	160.857	183.287	171.203	166.798	189.53	156.894	160.648	190.916	154.815	197.256	200.667	0	177.721	166.517	176.145	171.614	171.22	202.606	147.111	157.416	174.863
		392	1729.28	191.748	165.379	204.542	192.992	187.26	172.407	164.659	180.231	184.718	148.77	175.766	174.443	185.433	168.452	161.578	189.793	207.453	181.392	171.662	180.187	0	193.447	171.975	175.909	169.908	160.775	173.362	154.826	164.106	188.963	164.57	168.473	185.213	156.692	191.278	199.111	187.758	171.604	168.392	168.396	171.981	186.721	205.626	154.507	166.664	192.43
		393	1733.14	189.229	163.364	201.728	188.677	179.193	177.202	169.902	189.825	184.838	144.507	175.648	181.537	186.72	171.809	177.154	196.067	223.418	192.089	166.268	171.288	156.533	184.574	169.899	171.032	173.236	167.29	183.766	165.72	172.336	178.574	170.39	168.558	181.857	153.053	193.571	191.662	179.058	166.236	174.186	169.333	173.689	180.611	207.133	150.898	163.478	184.985
		394	1737	193.184	162.632	204.989	178.25	178.545	168.642	160.431	195.265	186.86	150.552	176.205	175.752	180.728	161.123	177.001	196.944	225.236	188.854	170.626	179.868	0	177.331	165.418	172.217	167.757	170.563	177.441	161.025	164.72	179.797	168.631	165.024	184.737	165.828	195.603	192.97	182.194	171.368	168.869	167.838	171.171	177.749	192.355	153.365	154.763	187.643
		395	1740.86	192.691	181.474	203.568	186.844	178.12	175.817	165.649	181.013	179.913	156.718	188.96	177.085	184.962	166.89	173.731	197.945	224.215	200.498	173.064	177.364	0	183.864	172.879	175.47	174.022	175.185	184.482	168.987	171.355	182.081	164.771	162.27	179.205	159.573	190.716	200.997	0	165.384	173.483	168.053	168.113	179.556	192.941	152.293	158.134	188.395
		396	1744.72	188.952	172.926	211.075	195.026	195.124	168.962	167.665	179.085	180.116	147.943	188.444	182.037	180.247	171.566	173.36	191.734	224.536	200.715	174.09	179.545	162.652	190.276	171.693	178.091	169.146	175.872	181.861	176.318	171.727	177.798	166.342	181.048	182.501	153.787	187.887	192.171	186.515	170.934	163.47	175.661	167.184	167.452	195.547	150.242	155.428	202.284
		397	1748.58	193.564	172.811	199.608	178.057	182.922	166.376	163.082	181.134	183.621	149.532	177.488	184.869	193.503	159.949	180.642	198.702	221.659	193.661	177.65	182.72	159.966	193.952	178.431	170.298	174.456	175.923	194.48	168.289	181.19	182.052	167.408	168.808	178.166	170.484	199.43	198.232	187.284	174.256	173.78	169.573	171.275	169.606	205.156	145.268	160.751	186.601
		398	1752.44	186.535	179.45	193.079	188.294	180.758	169.7	165.617	179.261	174.45	158.755	195.004	185.645	198.814	168.647	186.096	199.573	215.967	205.294	168.872	179.839	149.356	195.867	172.083	171.224	165.098	163.672	178.69	167.649	173.273	179.205	167.466	166.04	175.391	149.639	194.489	191.864	183.846	185.709	175.016	174.663	170.687	181.018	200.606	151.184	157.407	187.554
		399	1756.3	192.401	177.94	206.986	185.856	186.388	180.025	176.088	179.788	183.545	166.013	184.605	181.544	185.54	168.048	181.225	198.614	220.661	190.634	175.348	181.861	152.155	192.996	180.217	0	165.125	155.641	188.892	156.939	173.505	181.861	172.132	174.187	186.093	148.113	199.118	202.903	177.774	173.232	166.235	184.374	171.921	170.599	204.623	153.265	163.063	186.109
		400	1760.16	194.416	180.091	205.198	178.821	176.204	166.351	165.722	188.846	183.339	153.865	182.86	170.87	193.265	162.643	180.624	192.675	215.138	195.577	197.348	184.751	0	185.428	176.04	163.831	153.467	169.611	182.115	157.681	177.337	183.78	170.341	174.837	188.614	148.412	196.325	187.513	183.789	180.765	166.02	174.917	168.504	164.003	200.938	160.476	163.437	185.572
		401	1764.02	187.005	168.13	192.434	186.442	180.948	167.226	166.541	183.058	189.051	161.962	187.06	184.167	194.956	171.963	173.337	189.909	217.683	190.392	179.13	179.37	169.312	180.681	173.689	176.945	160.595	178.874	175.359	179.648	174.876	178.897	154.999	183.966	191.863	141.603	188.609	196.163	183.22	176.031	176.446	178.051	173.656	171.037	195.467	140.746	167.713	185.247
		402	1767.88	195.851	167.828	201.033	191.866	183.692	174.876	167.922	179.695	176.409	148.385	192.88	175.702	189.15	170.418	170.374	200.801	224.884	198.884	180.497	182.725	157.098	171.442	181.412	171.592	171.077	0	179.816	169.107	183.066	183.41	162.893	169.902	182.929	152.926	184.647	202.971	177.001	172.671	161.326	173.801	181.539	170.765	197.652	156.67	153.712	183.972
		403	1771.74	203.604	159.371	206.639	191.669	187.606	167.031	172.029	177.673	184.913	161.49	184.545	185.16	188.897	166.468	169.374	194.1	231.978	190.48	180.856	189.448	158.962	181.775	174.96	173.424	169.096	166.27	184.738	167.373	172.96	182.192	155.633	183.189	186.387	193.028	192.119	195.622	168.106	183.628	175.783	178.122	174.888	171.827	206.677	163.106	163.82	182.723
		404	1775.6	185.598	167.321	195.534	187.856	189.497	169.045	171.219	179.961	170.983	151.059	186.745	178.819	192.328	174.288	171.53	193.208	213.452	186.262	176.533	183.015	149.925	175.528	179.487	174.322	168.104	0	199.086	171.873	172.385	178.189	161.904	175.422	183.304	183.067	185.64	210.217	0	177.604	166.99	179.091	174.666	188.368	208.02	162.118	165.927	183.785
		405	1779.46	196.497	178.431	193.685	188.795	189.625	171.758	171.552	179.434	185.465	162.475	175.919	173.61	187.962	162.539	176.486	194.156	219.628	195.361	175.709	180.189	155.557	177.778	164.343	177.572	163.233	178.438	187.685	165.978	167.226	176.857	164.886	171.899	179.461	155.533	177.659	203.587	0	185.265	172.578	169.339	171.795	164.206	196.627	159.209	164.519	184.992
		406	1783.32	192.109	155.682	204.128	195.458	188.77	179.227	180.483	174.712	183.07	162.022	180.246	180.197	188.923	159.731	174.427	187.649	213.311	201.916	173.692	171.947	150.29	181.769	180.938	182.205	174.731	170.836	180.545	162.535	176.365	182.596	165.426	172.038	189.929	157.727	187.894	212.269	178.791	180.003	168.119	176.033	179.571	174.702	206.149	161.813	176.152	180.821
		407	1787.18	191.563	175.93	202.865	189.688	178.009	172.47	177.935	185.978	183.053	155.29	185.822	182.706	193.316	171.496	180.741	182.456	225.89	200.451	175.29	176.01	158.428	188.402	163.584	169.515	160.009	165.161	183.017	169.487	176.722	187.074	168.391	165.237	174.255	163.8	187.887	199.528	177.467	187.725	0	180.371	178.712	161.023	202.972	158.1	169.448	186.56
		408	1791.04	193.859	170.816	203.288	190.934	190.664	171.808	165.819	179.113	178.475	157.691	189.833	183.602	192.947	171.5	164.54	186.737	224.712	195.232	176.53	174.96	155.076	187.788	168.644	179.681	168.949	177.769	176.328	173.061	181.954	187.514	159.894	163.46	188.704	151.718	186.22	199.619	170.529	183.646	160.511	181.684	188.815	167.664	190.678	157.748	163.369	184.674
		409	1794.9	196.551	161.627	194.813	188.393	196.747	161.818	165.534	182.6	185.174	156.793	179.926	185.239	194.079	160.289	166.624	185.851	218.186	199.427	167.581	173.556	147.685	188.225	162.43	181.001	167.136	176.121	179.755	174.191	177.174	192.072	163.904	170.846	179.73	148.914	183.31	198.887	175.018	186.611	0	173.055	171.41	173.239	194.838	158.447	162.554	184.402
		410	1798.76	203.502	156.804	212.117	196.229	197.939	175.323	170.572	182.59	185.902	159.932	172.155	175.159	192.454	156.047	176.695	194.088	219.483	190.426	171.092	183.622	156.969	182.661	176.666	173.165	163.905	178.567	182.152	171.754	169.888	185.343	162.093	155.038	186.785	184.336	187.247	196.407	174.639	183.634	173.44	177.472	168.485	167.628	195.98	152.222	163.413	175.389
		411	1802.62	194.575	172.509	192.747	196.875	199.913	175.093	167.37	178.921	191.754	163.437	171.083	181.369	194.983	176.715	170.268	199.288	220.595	191.889	178.588	183.773	0	189.613	164.916	175.748	159.451	178.265	178.157	169.957	171.53	178.164	158.596	173.078	190.685	155.803	184.127	204.336	173.828	181.946	179.905	172.083	170.559	166.52	200.22	148.903	153.566	186.129
		412	1806.48	192.484	168.431	204.506	184.945	197.269	170.356	166.601	178.896	184.144	160.352	174.404	181.894	193.608	158.452	163.816	186.657	216.227	198.505	171.611	180.697	162.523	179.912	169.282	176.162	171.217	172.215	172.141	157.503	177.388	174.76	168.374	172.46	185.252	153.015	172.829	198.261	178.131	188.702	176.79	180.476	175.68	159.587	185.923	153.664	0	172.803
		413	1810.34	198.057	171.294	192.562	187.449	194.218	170.944	179.401	185.03	184.816	160.586	168.736	180.153	192.182	164.106	165.434	176.618	208.747	193.232	172.01	185.594	156.678	178.836	168.363	181.087	169.318	190.367	175.731	174.522	181.924	184.692	159.119	169.492	190.555	150.821	178.49	201.622	181.114	197.495	176.019	166.486	177.627	169.722	193.559	163.809	154.826	185.971
		414	1814.2	203.159	173.243	201.986	187.676	193.803	172.48	174.086	182.437	180.404	160.02	172.512	176.33	174.227	161.444	178.35	183.723	215.82	191.596	175.346	179.472	159.759	192.494	174.839	186.213	170.316	163.466	174.279	166.256	170.555	184.993	160.949	163.03	189.209	146.894	170.455	191.543	176.886	188.023	182.618	173.448	182.611	174.188	190.881	149.283	158.532	191.377
		415	1818.06	194.755	166.621	193.845	195.889	196.105	176.152	178.529	181.316	182.077	161.581	175.432	178.95	174.065	165.366	174.689	189.9	219.477	200.871	172.145	169.347	159.395	180.518	171.685	196.623	175.916	177.834	170.035	168.121	172.233	184.545	166.819	173.499	190.749	157.732	180.639	195.022	177.294	175.682	170.018	167.567	172.862	172.051	200.904	164.322	153.762	196.642
		416	1821.92	201.354	163.131	197.957	195.798	193.834	184.457	178.903	182.015	185.031	156.426	162.846	188.471	186.125	164.62	174.232	188.954	224.304	204.79	177.696	170.024	167.548	187.263	171.839	187.468	177.981	162.287	174.294	170.265	176.821	185.659	165.065	167.798	184.136	145.943	178.937	189.722	187.342	182.335	164.356	171.69	176.694	168.543	198.515	167.288	0	187.187
		417	1825.78	195.689	160.048	197.331	196.249	195.195	166.005	179.203	175.713	184.088	152.157	170.618	178.329	177.512	165.303	167.014	189.336	221.842	199.831	179.288	172.895	167.023	0	167.945	184.132	175.371	180.346	183.513	173.785	186.241	188.098	164.902	169.258	181.285	147.329	179.477	205.48	178.87	180.97	170.3	175.524	177.366	169.665	196.655	157.03	0	197.066
		418	1829.64	197.646	170.775	210.253	192.838	191.98	173.146	175.539	180.657	178.48	159.55	172.667	183.308	184.791	165.15	159.394	188.703	223.93	200.728	169.893	177.774	169.372	0	169.657	184.283	174.594	173.824	184.795	173.41	185.934	184.81	164.739	170.679	194.567	150.487	174.044	201.152	172.058	191.908	169.968	167.425	170.063	171.043	195.343	160.068	157.286	186.211
		419	1833.5	199.212	163.676	195.554	182.604	188.795	178.027	175.154	177.233	169.745	153.768	174.225	182.821	180.03	167.595	173.758	192.471	213.462	202.994	172.092	167.813	161.897	185.145	167.991	192.16	179.039	173.452	190.599	162.61	185.679	182.223	188.312	169.712	184.797	150.692	178.129	198.388	192.129	174.054	181.563	166.706	174.691	164.256	191.728	165.787	154.742	178.071
		420	1837.36	201.21	157.375	200.033	181.525	187.83	175.281	175.157	191.683	187.882	157.301	175.659	184.717	175.121	167.57	177.442	184.288	206.869	193.375	167.864	167.189	166.35	188.957	160.963	179.282	168.341	177.238	176.513	168.018	185.484	176.632	175.871	162.434	180.506	149.775	184.038	200.859	173.797	180.324	175.393	172.863	170.676	163.86	195.061	169.483	156.648	190.543
		421	1841.22	197.483	157.699	201.823	193.25	190.646	180.373	181.29	183.756	194.238	157.915	169.799	181.795	191.077	175.382	178.605	190.191	219.004	201.946	168.686	177.083	171.093	181.639	166.589	176.288	168.937	170.517	185.563	158.563	185.687	184.635	153.605	168.717	185.963	149.295	180.542	204.436	172.705	183.171	181.676	166.888	186.752	171.207	185.368	165.528	160.153	181.35
		422	1845.08	202.873	159.652	212.237	194.73	198.632	181.615	177.045	178.716	183.684	164.15	167.968	173.818	176.278	168.058	170.177	186.643	213.828	208.534	169.369	164.732	170.36	185.738	166.671	168.692	178.681	178.952	187.073	150.491	183.551	183.035	158.138	163.419	170.193	158.353	178.433	200.413	174.152	185.379	178.704	171.961	176.29	165.758	184.873	176.468	160.891	194.197
		423	1848.94	202.523	154.788	207.156	191.353	196.508	160.098	175.472	186.299	186.044	161.669	167.977	177.874	173.476	161.035	170.917	188.177	210.762	202.143	0	165.73	169.539	180.675	161.859	180.013	178.565	163.53	185.953	151.442	183.23	190.513	157.395	167.433	187.647	151.387	168.102	202.98	174.195	184.465	183.992	164.229	168.006	166.15	187.857	158.994	166.866	194.243
		424	1852.8	208.677	162.21	208.774	186.776	195.064	180.644	169.467	187.737	194.763	156.679	164.242	187.41	174.788	165.145	171.496	186.971	222.067	203.551	170.953	179.354	167.407	168.362	162.25	189.353	167.282	164.156	178.572	165.722	178.025	186.766	169.221	163.279	190.199	157.673	172.496	200.788	173.742	188.978	174.306	167.399	162.465	160.75	187.498	158.825	153.456	182.864
		425	1856.66	203.11	166.404	194.258	185.326	195.11	178.117	170.944	188.985	192.321	156.696	181.979	184.088	167.757	171.72	179.49	196.963	208.003	197.928	164.915	168.979	167.2	0	167.944	167.024	169.548	169.661	183.059	169.411	189.535	184.403	164.088	166.145	177.061	157.335	170.932	202.753	168.62	183.289	173.573	159.155	177.987	158.912	183.797	176.244	149.166	187.439
		426	1860.52	213.697	150.912	208.597	182.896	211.936	181.911	166.573	186.612	190.478	157.868	165.455	184.585	174.192	165.966	173.8	196.314	214.438	215.196	170.25	168.241	164.286	178.561	174.368	184.792	174.266	174.705	190.732	179.133	186.813	184.424	160.235	169.263	195.671	155.834	167.517	194.54	0	174.47	169.281	175.699	174.283	167.85	183.028	171.11	160.756	192.444
		427	1864.38	201.803	161.624	201.774	187.363	193.703	165.78	165.874	184.777	194.677	162.117	172.773	193.224	168.707	157.249	181.644	195.9	204.348	196.125	161.854	176.283	169.791	184.619	174.381	178.025	163.159	159.886	181.619	174.009	187.6	175.105	152.056	176.191	191.189	151.903	176.406	204.046	175.105	182.171	171.063	166.355	178.062	170.045	190.149	172.908	159.507	185.175
		428	1868.24	205.551	172.905	205.133	191.952	198.576	173.142	186.694	183.348	196.171	149.747	176.344	188.077	182.597	154.059	174.563	194.777	213.508	207.235	166.159	182.206	161.318	0	174.604	174.365	166.807	173.748	182.316	176.124	191.376	190.283	148.495	167.657	182.934	147.51	179.743	195.042	178.394	182.173	173.291	177.278	176.284	159.205	187.698	165.689	160.203	188.774
		429	1872.1	203.758	154.34	211.405	189.627	190.811	175.122	183.942	188.187	194.695	156.571	171.045	188.076	169.987	157.975	163.254	194.745	214.12	192.806	177.444	173.15	162.842	169.544	177.405	166.514	164.726	167.918	194.035	177.931	189.779	189.817	162.121	163.799	191.634	156.882	168.418	197.583	177.793	178.4	170.907	157.784	182.104	156.455	193.758	166.756	147.786	185.696
		430	1875.96	194.398	168.12	191.355	191.369	198.919	171.056	179.437	182.853	193.545	163.833	187.065	183.869	168.933	159.146	170.599	182.301	217.483	204.369	165.273	169.469	163.614	180.584	177.104	187.712	172.821	158.88	188.9	176.716	178.954	183.371	156.109	159.31	190.301	0	176.586	204.773	189.101	186.83	171.459	160.987	168.067	161.053	198.824	163.117	158.512	193.636
		431	1879.82	200.088	163.985	201.398	187.429	196.907	171.553	168.934	174.015	186.752	157.305	177.492	187.538	164.815	159.288	178.346	198.103	212.338	194.589	162.972	177.9	168.086	170.548	170.643	179.91	165.973	169.597	186.181	178.129	187.104	182.974	156.803	168.769	190.643	166.025	168.961	206.788	183.271	181.418	180.995	167.66	172.266	160.551	189.114	167.379	161.534	197.847
		432	1883.68	199.314	167.214	199.327	196.919	191.854	169.99	175.818	183.055	191.306	152.934	176.305	192.198	172.789	164.567	175.944	200.674	213.662	198.291	168.385	179.347	170.424	178.53	173.009	175.85	170.767	158.836	186.893	169.702	184.201	183.624	157.168	165.235	196.457	147.295	173.478	201.136	178.526	176.424	168.283	171.664	168.248	162.512	185.423	162.366	145.894	184.609
		433	1887.54	196.441	165.516	197.729	184.361	197.43	176.371	156.806	179.704	182.972	152.065	174.945	188.467	166.404	168.434	176.004	192.466	219.401	205.816	163.649	178.365	163.573	178.534	178.197	180.31	169.76	168.686	191.558	175.086	173.571	179.11	158.72	167.192	192.58	145.587	179.798	200.47	179.055	184.493	175.991	166.596	163.445	167.333	180.659	165.356	160.078	190.918
		434	1891.4	198.247	159.349	198.54	190.521	195.346	180.425	164.453	180.436	180.292	166.605	175.285	194.705	156.017	162.655	168.382	192.061	215.413	202.576	169.615	181.116	164.545	0	172.33	169.24	170.857	160.177	182.968	181.172	174.688	183.036	164.44	171.951	195.398	158.106	181.759	205.421	183.516	180.662	182.074	172.194	178.468	166.262	187.521	159.104	156.698	186.094
		435	1895.26	204.46	167.498	196.231	190.249	203.367	180.605	172.613	187.687	192.868	159.718	181.187	191.769	163.361	164.473	183.805	188.682	221.358	194.093	166.248	177.973	165.688	186.46	177.697	170.265	165.516	170.119	183.908	174.105	174.048	183.902	162.104	165.601	195.127	155.014	169.94	212.683	179.036	177.096	179.872	174.79	181.684	162.79	199.561	162.272	159.674	186.069
		436	1899.12	198.363	172.317	198.201	195.47	204.967	183.209	175.849	172.198	189.725	160.238	181.073	191.207	169.26	163.469	176.547	183.414	222.044	192.538	173.096	177.919	173.783	178.314	173.56	158.676	158.852	162.161	177.043	167.995	187.47	184.82	164.441	160.348	190.036	155.715	174.232	203.334	191.166	188.173	183.406	174.885	173.744	174.861	202.443	164.72	151.506	194.599
		437	1902.98	194.866	167.802	185.396	186.852	205.87	169.949	174.72	185.078	192.624	157.111	184.905	195.697	162.146	164.47	178.54	178.844	217.24	196.321	161.548	181.126	171.427	179.947	175.305	177.162	154.67	160.637	187.116	171.115	174.421	176.72	162.362	168.287	187.303	144.025	176.344	204.046	184.337	177.686	180.584	166.401	167.737	164.606	187.577	164.677	158.496	185.322
		438	1906.84	196.148	173.197	202.918	187.959	191.327	182.73	175.625	178.105	181.399	143.535	183.606	185.605	163.665	162.928	177.324	182.064	224.897	194.049	162.338	169.154	168.47	183.339	168.684	177.373	155.192	168.939	184.71	170.383	178.217	181.949	169.538	166.906	192.592	162.564	163.568	207.868	175.22	180.299	178.564	157.791	168.684	166.474	189.783	179.937	152.399	180.758
		439	1910.7	194.726	166.856	201.872	196.183	198.516	171.855	174.889	180.393	184.543	156.65	178.922	185.842	169.477	156.701	178.99	176.308	218.505	196.23	166.722	175.582	173.583	180.511	169.183	180.319	159.045	167.883	185.642	166.174	183.172	178.608	165.895	161.619	189.627	156.001	175.733	199.169	180.336	183.052	189.06	162.722	171.919	154.768	191.914	164.487	152.395	186.041
		440	1914.56	201.577	163.137	203.851	201.358	196.556	179.096	173.19	178.524	195.636	170.865	179.533	188.169	167.442	159.27	184.961	169.77	214.601	196.109	167.779	182.675	166.963	184.198	164.902	181.164	163.547	158.136	182.721	150.654	185.328	180.899	162.354	164.423	185.712	146.058	184.997	204.573	177.75	186.579	186.401	165.343	171.126	166.979	179.647	169.674	151.111	185.956
		441	1918.42	206.274	168.378	197.918	186.621	194.564	180.881	183.677	181.56	181.977	0	183.331	179.635	169.841	159.878	180.719	186.617	219.653	197.106	158.866	185.416	192.209	183.868	170.52	176.305	164.192	162.177	183.737	159.866	173.702	181.474	163.768	163.678	185.62	151.209	185.991	206.653	172.402	189.273	191.293	156.113	180.334	167.934	207.598	168.109	153.523	187.926
		442	1922.28	198.942	169.213	196.952	182.285	205.351	174.051	168.803	179.429	185.912	168.452	186.525	173.727	178.515	156.936	182.338	167.381	221.608	202.313	168.578	185.214	200.905	193.133	171.497	170.134	176.702	171.068	184.121	158.46	175.839	179.144	157.676	178.172	179.732	158.856	185.573	202.508	171.984	183.847	190.091	162.897	185.366	169.203	211.311	167.244	163.822	182.072
		443	1926.14	203.672	159.126	189.205	191.765	201.909	183.147	177.855	181.744	187.486	160.069	179.106	185.726	178.843	153.387	170.292	180.39	221.775	194.278	168.283	176.66	155.635	180.458	169.809	166.444	169.174	174.578	193.943	165.967	184.505	177.712	162.785	171.637	181.855	160.929	181.948	213.266	173.697	185.846	185.03	163.531	176.581	166.403	186.368	160.955	171.819	192.167
		444	1930	201.282	162.896	190.729	184.977	192.442	166.431	178.579	179.605	178.928	160.221	185.649	194.713	178.713	160.172	179.106	178.437	215.548	206.291	170.409	185.972	169.636	180.16	168.601	175.134	167.473	170.546	180.9	165.596	178.807	182.365	161.3	169.366	185.384	159.492	185.197	209.677	184.589	183.337	180.132	161.535	169.523	169.369	183.9	175.717	157.221	196.747
		445	1933.86	206.006	162.932	194.91	186.287	191.302	168.845	165.352	172.501	193.359	0	182.928	189.495	178.662	169.687	181.707	172.599	217.04	199.94	168.251	166.651	160.72	186.135	175.848	182.376	170.97	178.013	181.556	166.568	185.17	185.079	158.182	172.268	179.995	158.027	184.553	208.4	170.706	182.536	184.83	163.811	177.05	156.593	192.189	165.438	162.226	189.697
		446	1937.72	198.704	164.223	184.514	188.999	192.327	171.212	180.227	174.65	196.399	158.906	178.893	176.073	178.716	147.4	180.252	167.574	210.354	198.967	176.023	187.268	165.606	178.399	179.402	167.263	169.882	168.551	176.641	173.465	172.379	188.215	160.679	164.713	173.978	168.346	178.617	210.132	168.987	183.368	189.626	165.558	167.709	162.535	184.818	168.352	161.282	183.527
		447	1941.58	194.884	174.106	190.371	186	201.533	168.078	180.6	175.265	188.318	155.394	178.328	184.491	182.744	148.972	193.522	176.066	215.44	192.679	170.972	189.608	175.747	181.72	175.419	185.819	170.855	177.519	193.377	162.77	174.44	188.596	165.339	163.503	176.233	165.854	172.438	202.834	176.725	183.589	185.731	155.297	178.091	165.87	179.364	189.597	167.84	191.959
		448	1945.44	198.191	177.037	197.677	183.607	189.65	172.83	173.483	173.743	197.561	0	178.1	176.985	172.76	152.869	185.946	179.651	216.986	195.228	169.247	187.355	162.174	185.503	183.417	174.953	170.348	177.24	181.356	162.163	176.301	181.335	170.294	168.627	179.998	172.495	171.483	208.985	183.593	181.498	176.793	167.818	172.941	176.13	186.881	175.544	164.704	181.75
		449	1949.3	199.325	174.215	194.037	187.61	186.929	172.522	173.946	179.738	189.957	0	193.853	176.61	170.722	159.794	183.192	172.228	217.923	205.28	172.805	196.303	166.096	167.246	174.821	182.811	168.197	173.159	183.937	156.966	173.886	184.218	165.832	170.956	182.393	163.329	187.684	216.156	186.51	179.769	186.909	156.837	169.181	168.766	183.522	169.748	0	181.538
		450	1953.16	205.549	166.791	184.767	194.058	188.734	174.796	187.566	182.95	193.131	155.083	188.109	186.622	169.661	152.543	174.292	175.815	214.187	194.644	166.947	185.732	167.173	180.088	175.898	184.343	170.034	185.113	186.893	174.72	180.684	188.755	165.51	172.542	171.313	165.24	183.4	204.929	181.292	173.225	175.066	160.252	166.347	164.453	181.538	171.756	171.831	175.65
		451	1957.02	196.938	171.298	207.031	190.176	189.407	170.216	179.684	175.74	185.752	0	176.064	173.232	174.553	158.048	177.938	175.151	213.881	193.667	177.55	187.305	171.373	171.842	184.525	181.92	177.255	167.179	193.533	158.418	173.59	175.558	160.359	171.032	165.267	166.785	176.5	209.093	169.208	185.052	178.106	161.538	169.823	166.234	190.727	172.973	0	188.769
		452	1960.88	193.898	174.356	195.02	182.765	196.79	184.356	182.4	180.535	191.275	0	186.595	186.847	169.383	153.48	165.941	177.515	224.168	203.516	168.464	188.373	172.822	180.169	177.169	178.981	180.532	177.228	180.98	163.091	178.693	176.048	160.315	173.742	172.606	155.442	182.827	198.958	179.593	188.738	184.608	175.432	169.371	166.57	184.299	157.48	154.23	184.284
		453	1964.74	197.194	162.434	191.787	180.181	199.638	177.523	174.637	177.263	186.193	0	181.955	194.584	163.131	162.683	174.489	177.8	223.467	193.505	176.921	189.334	179.485	176.938	189.154	183.447	171.885	173.391	188.737	159.802	190.308	182.242	154.249	177.251	0	163.98	182.722	205.473	189.28	180.515	169.886	162.169	169.206	169.315	188.855	162.54	151.031	179.798
		454	1968.6	194.987	173.749	189.781	178.827	194.757	184.032	189.237	175.754	184.155	0	182.069	189.086	164.641	164.586	173.733	177.367	217.093	195.247	169.327	183.167	168.473	188.437	195.644	177.779	165.962	182.395	182.806	153.595	191.807	186.124	154.671	176.711	0	162.459	177.005	205.333	180.388	178.918	180.192	170.872	170.749	159.956	194.734	156.008	164.136	191.144
		455	1972.46	194.902	169.586	182.308	190.106	205.559	182.727	160.859	174.344	190.753	0	192.076	185.922	171.806	156.684	181.217	178.319	217.916	195.201	165.381	180.915	161.759	183.193	189.46	176.369	170.651	169.975	189.914	176.081	190.977	183.841	155.351	162.331	170.929	171.674	186.765	204.831	180.843	180.256	180.54	177.233	171.411	168.331	187.258	159.518	0	181.129
		456	1976.32	196.629	178.166	191.106	183.722	195.194	181.197	178.601	182.398	194.468	0	188.74	191.156	163.243	166.376	168.167	185.065	222.651	201.499	171.499	186.296	162.069	185.831	188.373	171.004	173.935	171.462	192.531	163.164	178.542	183.169	165.391	162.637	173.356	155.606	176.03	202.303	179.737	184.19	181.663	170.697	165.871	166.235	179.425	154.24	0	174.508
		457	1980.18	194.892	170.236	184.583	194.698	196.549	177.418	179.391	179.043	200.704	0	190.196	193.149	174.427	152.767	176.015	182.534	223.583	199.076	170.619	174.247	160.205	183.724	190.197	174.49	170.26	173.791	187.675	163.809	189.04	191.244	158.917	165.419	176.57	165.426	194.568	210.876	177.181	170.108	174.117	166.145	175.459	164.144	194.097	159.859	153.069	185.516
		458	1984.04	197.637	171.526	191.367	189.359	188.955	178.623	181.616	168.399	192.695	154.573	190.593	190.836	167.145	151.862	168.106	170.384	214.518	206.099	169.424	173.1	169.968	183.645	192.046	179.888	182.641	178.388	186.829	163.027	178.141	188.203	160.326	165.854	172.68	160.462	202.566	199.455	162.183	184.148	181.929	162.245	176.92	167.866	183.907	155.313	158.487	185.637
		459	1987.9	206.041	167.512	185.544	189.564	195.247	177.763	174.821	178.367	193.367	0	183.129	189.422	172.357	155.011	169.083	172.886	215.371	208.007	163.79	173.556	169.965	188.88	185.091	179.879	175.39	166.666	190.381	172.394	182.522	188.359	158.653	161.783	172.73	161.618	183.975	199.848	167.1	169.755	170.478	171.314	181.455	164.363	196.547	160.307	0	189.869
		460	1991.76	199.464	166.549	178.688	181.76	195.377	194.653	169.29	177.538	202.784	0	182.488	180.685	176.545	0	164.062	178.387	226.32	197.546	167.974	165.419	174.588	181.291	182.531	173.185	172.07	180.023	191.548	174.506	191.336	194.499	162.374	168.847	172.347	168.379	205.563	191.384	177.323	176.75	180.513	165.635	184.847	161.504	193.559	157.622	158.406	184.305
		461	1995.62	192.71	165.045	181.219	194.575	199.602	176.152	178.233	179.463	199.793	0	189.514	200.128	174.951	149.705	170.348	181.124	219.174	198.111	161.404	171.67	171.19	191.842	190.21	178.399	174.689	170.645	197.037	167.017	180.937	182.641	147.411	167.277	172.435	160.947	182.116	197.547	168.509	177.767	165.55	164.036	178.735	162.202	190.359	165.731	163.72	185.462
		462	1999.48	198.842	176.083	189.984	180.326	195.96	172.49	179.264	177.054	205.61	0	190.811	198.981	177.268	156.235	174.813	179.455	216.184	195.763	168.159	167.54	176.677	172.056	183.648	170.613	168.405	167.86	190.42	167.792	189.232	187.058	156.957	172.451	167.874	163.032	197.652	207.14	168.626	174.025	177.384	164.709	179.127	168.252	192.093	159.985	163.352	197.403
		463	2003.34	198.909	166.051	191.303	191.384	203.989	185.279	180.035	181.793	183.397	0	185.604	199.226	177.795	151.798	167.378	181.773	226.843	199.286	161.966	172.513	172.985	183.208	178.838	173.404	170.345	171.99	185.587	157.47	179.307	181.957	153.138	169.398	169.714	164.664	209.874	201.684	182.908	180.227	179.657	173.025	193.553	158.944	189.565	162.896	155.629	178.253
		464	2007.2	207.028	168.119	199.133	174.322	192.688	184.095	175.552	190.045	193.828	0	209.79	186.486	169.291	0	177.13	176.294	220.019	207.428	168.076	171.988	168.702	169.915	173.224	177.768	159.498	162.15	185.692	166.823	192.481	181.933	0	169.346	180.622	161.506	177.871	193.081	173.556	169.559	171.684	164.991	183.966	164.57	185.96	157.47	154.248	180.662
		465	2011.06	204.794	176.156	188.609	170.439	197.461	173.711	169.593	182.059	201.679	157.398	182.545	182.515	178.318	168.076	182.846	171.482	214.604	197.145	164.722	170.51	170.25	183.973	170.988	182.714	164.079	172.12	188.727	172.625	174.617	176.821	153.14	167.315	172.831	164.738	180.966	206.194	178.744	185.086	178.831	172.429	176.333	168.425	192.64	155.539	159.767	186.535
		466	2014.92	208.312	160.485	199.944	180.101	186.33	172.461	164.451	186.155	197.995	0	176.674	182.543	160.482	160.74	177.424	179.061	221.351	196.401	163.444	177.302	165.058	178.551	173.31	165.537	170.463	163.262	184.654	155.746	170.151	180.889	155.755	159.333	169.721	169.731	167.944	202.363	168.543	176.255	175.302	168.317	193.053	169.311	185.23	161.472	0	181.031
		467	2018.78	201.238	163.369	193.726	169.164	188.293	168.624	174.454	178.268	197.478	0	181.174	173.351	168.434	153.753	180.822	170.017	212.652	198.49	172.904	182.255	170.444	183.597	174.357	168.639	172.343	161.236	194.823	165.776	186.518	184.474	147.006	166.863	165.625	170.055	184.919	212.503	167.16	172.182	173.489	170.088	193.231	168.608	193.043	157.523	162.927	194.291
		468	2022.64	201.79	168.472	200.137	183.303	191.18	179.046	171.746	183.852	201.121	0	179.645	178.909	175.986	150.498	182.705	171.481	210.254	206.967	171.944	180.636	166.472	175.156	184.177	172.688	167.995	169.669	191.971	163.092	166.154	182.609	0	175.994	159.99	158.705	0	192.305	0	173.391	178.886	165.658	201.649	176.268	200.536	156.118	171.099	195.703
		469	2026.5	206.999	171.631	194.648	188.013	194.389	182.136	177.965	176.399	192.811	0	178.072	182.76	172.988	0	183.947	174.511	214.189	200.249	165.235	182.852	160.942	178.005	180.533	177.805	169.42	164.557	190.875	157.371	166.631	184.983	161.099	170.954	163.412	176.927	188.081	194.142	170.607	175.642	178.485	163.365	186.352	170.581	202.003	165.041	164.048	188.849
		470	2030.36	210.656	163.306	191.606	176.086	195.272	169.108	186.907	170.256	191.319	0	183.837	179.441	170.563	146.118	172.357	176.617	227.917	207.08	165.992	188.344	177.368	173.06	179.46	182.131	174.695	157.923	196.449	166.621	176.73	190.434	173.417	175.819	168.491	169.096	191.608	200.874	176.072	176.745	174.126	170.15	187.572	168.539	199.29	172.336	182.747	182.045
		471	2034.22	198.042	163.542	180.82	189.513	196.925	162.081	186.316	175.264	197.873	0	176.011	184.952	168.529	149.106	180.672	182.942	221.731	207.918	165.712	170.747	176.783	177.493	169.074	172.998	180.501	167.272	195.838	176.007	183.655	195.683	156.934	181.709	174.505	169.761	182.187	185.89	170.591	167.126	184.436	172.536	186.174	165.798	207.212	157.06	170.688	186.107
		472	2038.08	195.504	177.864	187.683	170.081	178.902	163.516	177.581	178.655	193.63	150.966	183.825	195.936	180.826	0	172.431	159.674	216.663	205.469	171.996	181.706	183.006	173.434	175.758	179.515	191.62	167.666	204.121	166.182	176.383	181.523	154.04	175.578	158.209	145.774	182.969	199.078	174.888	169.39	182.194	172.987	185.199	172.134	208.309	195.227	164.578	197.811
		473	2041.94	195.355	169.152	191.427	178.086	184.226	177.37	177.904	185.342	185.771	145.674	184.606	186.94	174.531	143.511	182.926	172.826	216.966	205.353	168.15	185.922	161.576	179.396	171.62	181.644	184.125	164.932	202.195	164.203	181.515	178.768	0	178.008	171.626	172.054	172.053	198.939	0	160.682	179.386	169.658	187.322	164.007	207.645	182.326	160.693	182.462
		474	2045.8	196.146	172.643	184.469	183.634	200.258	165.333	167.343	179.944	193.965	0	183.606	190.496	170.405	152.288	183.794	168.036	221.818	199.445	176.134	175.987	169.671	181.324	168.636	179.194	170.107	169.023	201.511	158.947	182.096	179.769	157.994	161.127	166.088	166.647	172.923	198.295	166.22	172.573	180.41	171.775	178.703	173.614	208.783	165.563	164.725	172.181
		475	2049.66	192.082	159.176	184.185	181.376	190.006	170.029	190.945	188.449	196.361	0	193.445	195.659	175.607	153.217	178.644	167.199	221.555	198.61	173.476	179.301	179.171	177.644	177.575	174.836	181.485	161.014	193.773	157.424	182.545	186.49	163.771	163.513	165.772	154.957	184.626	206.798	166.9	178.81	183.956	172.184	187.699	179.949	212.341	173.823	170.436	181.363
		476	2053.52	197.783	160.225	186.707	172.192	197.77	163.284	169.486	177.86	193.934	0	185.969	194.309	170.78	149.242	185.823	165.721	219.767	193.593	180.724	189.763	171.237	165.006	177.975	172.685	180.379	168.699	204.616	164.983	184.923	190.628	161.771	185.093	173.85	161.102	185.978	191.741	0	175.8	181.887	174.648	187.569	164.668	209.71	164.159	177.792	176.078
		477	2057.38	197.435	161.997	196.499	194.386	188.389	180.634	183.747	184.111	187.226	0	191.738	173.669	173.486	0	185.078	168.497	215.53	198.368	174.799	189.444	175.382	170.639	182.378	171.306	176.339	172.462	186.369	159.239	187.093	185.867	161.871	157.877	168.618	161.543	196.229	200.7	0	178.482	175.126	169.668	186.73	180.886	219.6	0	168.031	179.195
		478	2061.24	195.928	168.282	194.773	181.372	192.921	170.957	188.705	182.246	185.301	150.192	187.429	183.289	173.457	162.73	175.054	167.031	221.214	203.506	176.556	176.601	165.401	185.09	173.938	171.725	169.357	167.039	199.894	165.627	180.736	180.929	156.857	158.319	167.213	165.168	173.433	191.265	0	177.302	182.925	173.119	176.412	176.429	211.924	161.414	175.556	173.619
		479	2065.1	196.976	162.093	189.39	182.477	188.813	168.666	193.005	191.146	193.152	149.098	195.777	186.899	168.208	0	180.374	166.065	210.591	198.679	164.936	183.389	175.251	174.968	174.657	161.922	170.189	169.467	189.184	154.935	177.66	188.828	161.71	167.323	177.076	162.378	175.827	194.419	0	174.491	186.862	178.699	189.864	164.528	206.426	166.479	169.966	178.909
		480	2068.96	201.289	163.674	192.943	193.543	189.276	173.217	190.886	185.108	188.197	157.799	178.243	194.972	164.024	189.451	186.788	165.763	205.721	204.851	169.238	181.678	173.164	180.161	184.581	178.135	172.871	168.34	200.111	162.619	179.169	194.497	160.692	175.131	168.831	162.539	0	200.579	0	179.921	180.014	167.982	187.434	174.24	213.524	0	173.204	189.28
		481	2072.82	204.543	156.825	194.048	189.616	190.612	177.402	188.425	175.772	190.92	162.77	175.536	192.15	166.079	149.883	178.526	164.351	211.495	199.478	173.531	177.522	172.319	182.68	177.576	184.59	181.437	166.528	198.836	157.796	158.262	187.099	149.513	173.787	161.632	165.697	0	195.874	0	176.527	181.018	167.971	184.074	176.031	207.319	178.348	179.196	179.644
		482	2076.68	204.532	170.488	196.446	192.091	199.183	168.237	184.399	169.642	184.071	144.899	181.699	185.283	172.561	138.253	169.76	173.083	212.966	193.873	178.33	175.47	161.693	188.603	181.172	170.667	179.432	161.735	199.96	148.052	185.362	186.838	160.61	173.01	168.669	167.162	185.777	198.692	0	180.26	183.722	181.082	189.629	167.376	211.762	176.983	169.638	176.39
		483	2080.54	195.333	165.893	192.664	199.537	202.131	175.571	174.174	171.824	189.902	147.747	188.99	174.733	167.055	0	165.988	173.796	220.666	208.982	168.967	166.131	177.862	168.38	188.472	170.868	175.225	165.896	203.743	161.28	168.982	184.336	167.429	166.759	172.076	164.332	177.432	200.122	0	171.152	188.869	179.174	189.56	174.957	206.738	157.691	168.712	185.625
		484	2084.4	202.183	163.005	198.102	190.677	187.953	170.715	169.291	186.207	190.461	149.759	185.883	177.423	172.946	158.138	173.263	171.899	208.164	210.335	173.122	169.244	169.066	177.185	189.613	189.433	184.745	170.688	190.276	160.181	172.523	177.518	150.935	166.214	180.467	175.191	160.469	205.42	0	182.148	177.165	165.268	190.676	174.134	203.47	161.664	166.703	177.363
		485	2088.26	196.703	165.937	192.963	195.156	206.368	170.598	185.549	174.672	192.055	152.701	172.273	176.732	169.096	159.803	164.541	170.129	218.794	200.624	177.517	175.878	172.985	177.785	189.543	175.455	180.654	174.801	210.515	155.946	171.207	196.02	158.344	159.206	170.432	158.891	166.212	199.774	0	181.701	187.036	164.089	187.468	164.11	207.725	164.076	174.499	186.396
		486	2092.12	210.111	160.477	199.933	187.73	195.336	162.495	180.533	182.785	196.046	157.162	175.82	185.321	170.513	140.464	171.767	169.019	217.461	206.415	181.937	169.177	171.915	178.383	177.696	181.969	177.894	176.913	199.184	159.732	178.342	181.867	159.361	170.37	171.897	161.012	172.597	196.129	191.185	174.121	190.823	172.601	186.535	159.48	205.914	148.592	174.14	182.215
		487	2095.98	206.559	165.779	196.366	185.443	193.486	169.968	175.896	169.896	198.454	160.795	166.086	184.194	162.732	156.346	170.732	167.872	215.96	210.581	172.851	167.639	168.111	187.156	188.067	191.313	183.434	163.425	202.242	170.412	172.807	185.207	164.068	170.563	178.814	153.057	169.037	202.87	173.932	183.763	186.268	171.707	182.848	159.099	200.478	167.616	170.705	181.551
		488	2099.84	204.455	166.13	195.699	192.127	191.932	163.776	178.602	177.418	187.222	161.68	180.861	164.667	166.3	149.765	167.005	168.819	226.425	208.977	170.29	168.266	180.28	170.855	189.649	177.666	192.249	169.482	204.539	205.165	165.634	191.677	159.931	171.831	161.445	165.351	172.78	202.096	0	174.651	191.062	169.654	185.258	163.914	200.835	0	180.891	182.377
		489	2103.7	200.061	161.352	186.201	181.463	181.002	166.515	172.611	173.644	185.707	159.461	184.468	180.424	155.987	155.918	167.003	176.89	218.254	203.925	172.961	178	169.566	180.09	184.428	180.361	181.634	180.745	212.01	172.061	159.725	190.683	169.709	169.136	173.265	161.807	174.535	203.162	0	178.818	197.33	167.847	184.029	170.109	207.361	168.646	189.266	179.617
		490	2107.56	204.535	158.37	185.456	191.105	184.599	164.846	172.664	180.16	192.379	160.481	173.493	173.859	164.045	149.023	169.291	166.488	219.251	212.778	172.13	174.503	161.982	175.647	179.06	170.737	187.184	164.735	207.439	175.545	176.82	189.896	171.439	168.605	171.139	171.22	169.195	203.812	0	169.28	186.927	172.168	179.46	162.882	212.581	0	171.892	183.703
		491	2111.42	197.828	168.312	187.898	182.576	178.716	166.214	173.946	180.867	186.535	160.763	169.86	170.955	158.121	149.762	176.718	166.561	226.256	201.533	168.563	176.048	159.88	181.696	190.356	179.736	177.911	163.407	202.142	170.783	181.069	179.792	160.193	184.842	181.534	208.101	167.959	198.384	171.692	176.615	185.462	170.699	174.477	167.227	203.848	160.018	176.133	185.563
		492	2115.28	201.858	167.601	196.277	176.612	194.88	169.039	165.613	186.415	198.268	160.538	161.411	174.108	167.281	0	169.39	168.687	209.1	196.915	171.902	179.735	159.252	173.912	181.708	179.254	175.594	166.938	196.159	173.876	175.803	198.484	161.742	177.91	177.425	160.734	169.81	204.644	0	173.457	192.409	170.95	183.077	163.14	204.015	169.124	182.263	183.291
		493	2119.14	200.087	168.865	202.081	178.475	185.526	169.288	173.614	175.899	184.922	172.219	175.432	176.622	168.542	157.542	172.284	168.451	207.448	223.741	178.257	176.804	167.857	177.914	177.75	171.338	178.879	159.862	200.001	162.353	177.407	192.544	173.134	179.784	180.633	164.341	172.483	201.983	0	178.612	184.385	170.044	182.987	162.837	210.723	171.628	178.919	176.432
		494	2123	203.395	165.668	191.094	187.82	180.792	165.629	175.239	176.677	184.111	161.361	165.328	183.461	161.544	152.179	169.031	166.955	214.343	191.404	166.939	171.525	165.876	177.786	192.194	167.353	188.332	177.904	187.964	154.944	181.92	192.425	155.627	168.63	178.711	163.463	162.816	206.098	0	174.081	190.465	175.753	173.674	167.197	212.043	150.692	173.44	174.729
		495	2126.86	206.996	169.894	196.85	189.432	179.836	163.169	167.807	176.613	189.49	168.67	174.343	180.148	169.333	161.658	166.845	166.529	224.084	203.255	170.03	171.165	161.147	168.363	182.354	175.913	184.477	175.715	188.262	152.073	193.162	196.079	156.519	176.545	180.533	155.333	178.01	201.253	0	165.989	191.099	168.23	184.916	163.7	203.382	162.876	171.039	177.878
		496	2130.72	203.102	163.37	199.823	185.727	194.212	152.608	165.914	182.472	190.747	160.043	177.175	178.286	167.765	159.958	175.339	167.895	223.243	197.539	180.545	170.695	158.477	169.24	175.129	172.548	174.696	160.16	199.701	177.54	172.063	190.031	162.415	174.901	174.84	157.136	167.243	208.04	0	167.776	208.196	164.861	187.767	166.64	220.888	165.669	178.309	183.005
		497	2134.58	209.779	170.986	193.635	189.848	188.108	159.162	164.783	177.333	187.351	157.896	168.482	167.48	173.848	152.21	168.916	185.405	221.038	195.924	174.002	163.747	162.113	173.792	171.822	182.398	185.733	169.98	197.402	158.422	178.792	184.702	167.641	161.697	183.763	162.565	162.576	206.425	0	170.123	191.472	169.213	176.973	171.71	197.124	155.989	177.533	171.146
		498	2138.44	209.771	163.894	191.26	189.648	186.689	160.907	168.68	184.415	186.217	175.398	171.856	177.122	165.299	0	160.466	173.095	213.939	200.864	177.219	165.646	165.553	177.814	172.14	174.578	177.658	170.958	195.041	159.054	185.114	193.498	161.183	163.211	184.939	164.109	168.967	211.674	0	174.199	192.37	175.641	182.485	160.646	187.098	0	177.137	188.343
		499	2142.3	201.5	171.43	197.573	187.201	196.285	177.52	174.139	191.676	194.604	167.951	171.937	175.305	175.083	160.31	167.291	175.886	217.689	195.914	175.018	179.992	156.728	169.097	176.396	175.348	178.32	168.856	194.984	151.913	191.983	188.96	159.324	169.317	189.894	155.149	167.52	206.546	0	172.374	173.247	170.828	172.474	171.931	194.222	158.508	174.579	178.607
		500	2146.16	199.798	169.473	192.441	194.872	184.553	172.791	169.523	178.601	192.946	162.302	175.527	177.191	175.861	163.222	172.029	171.685	224.873	198.038	172.203	175.627	158.634	173.014	170.609	176.373	171.518	159.147	183.812	162.941	196.891	187.705	162.929	164.826	179.894	155.254	174.529	206.894	0	171.608	179.937	166.122	178.943	168.848	195.053	0	180.282	183.482
		501	2150.02	204.327	175.935	209.627	183.979	186.551	170.617	161.887	174.281	200.837	167.158	171.519	169.103	161.058	156.025	181.412	171.033	225.566	199.71	170.407	173.399	171.033	180.536	174.776	182.053	170.358	172.095	179.462	172.577	186.237	191.227	154.6	164.12	186.012	155.918	167.011	207.783	0	175.845	190.058	166.514	177.227	168.107	184.964	0	170.856	180.453
		502	2153.88	203.114	175.232	197.697	196.562	193.977	164.203	174.363	180.347	186.313	159.456	177.079	179.644	171.207	150.034	179.947	164.404	219.444	192.372	176.002	181.167	162.202	170.216	171.173	179.89	170.923	170.535	187.526	165.246	181.355	179.259	148.106	170.637	183.784	159.412	173.543	198.896	0	182.016	175.347	178.281	171.121	162.734	181.483	146.025	176.401	180.466
		503	2157.74	192.245	172.108	202.114	191.979	184.567	168.414	172.738	180.681	193.45	160.651	178.212	182.25	161.046	0	172.533	165.878	222.096	192.581	179.811	176.821	171.547	166.002	184.057	183.889	176.109	161.964	197.478	165.19	184.309	187.826	145.91	162.218	180.497	162.284	170.361	208.573	175.225	184.26	182.992	181.967	183.957	163.793	190.607	156.56	179.6	176.127
		504	2161.6	201.523	161.616	184.213	197.378	188.445	160.052	169.166	180.497	193.708	155.611	175.724	186.595	161.259	148.33	176.749	170.489	223.523	193.081	169.151	178.818	162.096	175.861	177.081	179.961	170.721	168.53	192.534	171.099	186.956	187.67	150.056	169.323	173.903	158.474	162.243	206.158	160.344	176.083	178.14	164.039	187.616	159.507	190.689	0	168.955	173.423
		505	2165.46	206.358	171.308	199.034	192.029	188.081	164.324	170.745	189.013	196.576	154.074	176.566	183.515	171.398	152.404	171.984	168.574	213.864	192.464	168.925	175.835	157.927	174.864	168.966	184.468	168.553	180.092	198.328	166.748	194.39	191.214	156.894	174.325	180.001	164.223	174.603	197.346	0	177.01	179.678	180.143	180.147	174.149	186.288	153.491	169.448	170.266
		506	2169.32	203.543	163.022	194.662	191.412	185.047	160.515	171.278	182.379	188.939	166.118	172.823	185.01	163.111	151.989	173.386	173.404	220.67	199.628	180.159	178.649	169.44	169.307	172.49	177.21	160.911	183.455	204.471	164.39	188.76	192.732	149.858	167.919	175.505	167.786	170.046	192.185	167.795	179.1	172.295	175.308	177.617	165.89	200.134	162.671	162.221	173.385
		507	2173.18	195.844	156.252	199.702	193.437	181.451	154.07	188.671	176.891	200.9	152.798	178.012	195.556	158.997	142.697	171.636	167.064	220.058	202.396	174.129	174.758	184.376	170.894	177.785	179.081	160.357	172.283	192.758	161.591	199.302	195.253	157.063	174.437	189.131	153.403	167.65	206.082	0	172.764	164.551	172.999	178.692	160.852	195.142	0	176.3	174.328
		508	2177.04	205.53	153.465	192.834	189.125	181.013	153.792	172.43	181.399	191.047	159.518	179.237	191.765	170.135	149.657	181.768	168.367	205.992	186.523	172.057	156.539	151.866	161.628	188.71	160.81	161.282	169.531	193.935	158.035	187.694	193.124	157.543	178.502	171.438	157.878	169.876	200.778	165.81	172.467	184.871	174.813	167.78	157.541	188.276	154.632	175.171	181.124
		509	2180.9	196.664	159.618	194.646	187.642	179.757	152.807	189.025	189.164	195.29	157.449	165.207	188.795	170.414	151.771	181.993	171.792	204.899	193.521	177.634	174.686	167.34	172.334	191.483	170.593	165.04	168.426	200.257	167.209	187.182	191.643	159.932	173.063	184.461	161.524	164.719	196.41	0	169.926	178.468	173.976	177.12	170.603	194.726	166.921	170.694	181.847
		510	2184.76	193.045	168.021	189.29	192.374	174.045	164.317	179.304	174.687	193.633	162.893	172.015	182.646	159.011	150.277	178.784	170.618	204.977	191.076	173.243	0	158.459	160.192	177.827	172.863	169.652	168.74	194.767	154.561	188.823	196.366	159.774	178.19	181.89	160.305	158.012	193.175	0	177.364	173.287	187.053	175.414	178.808	186.995	149.353	171.742	179.641
		511	2188.62	201.651	165.024	197.378	194.147	179.798	153.445	186.579	172.435	196.066	166.383	171.458	193.69	153.749	150.427	182.409	168.057	205.839	200.16	166.944	0	152.921	171.461	173.848	184.313	175.484	179.907	204.069	166.394	177.918	183.964	149.243	178.246	177.813	171.434	161.65	203.898	161.623	176.473	180.871	186.75	167.884	171.745	191.65	159.928	180.24	172.872
		512	2192.48	205.793	155.188	196.417	184.719	186.757	159.31	180.381	173.352	190.758	166.197	184.377	186.996	156.881	153.254	183.88	170.019	207.028	196.417	174.009	171.599	0	175.888	173.194	172.884	179.967	169.992	185.75	159.813	203.368	186.996	145.405	171.84	179.515	160.75	159.616	207.036	0	170.533	177.867	177.706	167.101	156.073	181.359	158.385	173.024	180.775
		513	2196.34	203.083	167.712	0	191.258	172.327	157.046	184.332	181.708	183.02	153.113	183.889	184.737	156.055	158.438	178.187	169.976	209.266	202.73	170.399	0	143.056	171.196	173.984	169.627	174.239	167.308	191.319	163.709	186.737	195.417	143.657	170.253	174.359	162.71	180.93	202.486	0	199.659	178.384	175.285	166.825	167.575	188.518	157.703	172.891	171.28
		514	2200.2	199.337	168.553	195.25	184.79	164.934	163.535	189.574	183.286	200.224	156.187	177.657	184.545	162.434	149.464	187.901	168.924	201.601	186.602	186.862	0	146.791	186.175	181.201	174.321	174.196	169.622	197.129	158.009	203.958	191.679	161.475	166.998	177.102	158.435	174.34	197.546	0	170.03	181.081	181.494	168.1	175.78	189.082	177.362	174.096	179.829
		515	2204.06	199.268	0	186.586	181.276	168.839	168.179	174.806	183.814	198.784	159.321	179.79	189.659	163.465	153.463	181.607	167.068	201.048	193.892	171.922	163.294	144.91	170.584	175.578	161.696	172.379	173.148	196.925	168.501	192.551	193.447	151.341	170.485	172.735	157.494	167.854	202.998	0	182.892	177.508	177.359	167.646	171.36	184.036	172.148	171.388	171.985
		516	2207.92	194.448	157.093	0	172.415	176.277	156.168	185.082	184.896	197.624	167.551	183.317	182.856	179.191	148.384	175.564	165.606	197.593	190.212	168.801	0	141.869	181.666	180.935	169.896	168	174.202	192.54	153.608	189.351	189.708	166.021	169.035	171.819	166.147	170.451	211.936	171.449	176.224	178.871	177.818	158.697	175.436	184.814	154.603	159.968	185.75
		517	2211.78	201.506	169.284	188.268	184.79	170.337	163.512	178.205	187.917	194.584	172.011	169.729	193.279	176.607	139.531	183.8	158.281	203.174	190.371	168.01	0	152.987	180.76	187.203	170.51	169.109	178.938	189.6	150.287	199.05	192.673	162.367	171.677	178.235	151.723	163.825	215.453	178.82	171.741	177.213	184.72	169.355	179.555	189.773	177.461	166.884	166.625
		518	2215.64	197.048	153.929	180.83	184.514	162.806	161.266	171.171	183.995	184.379	164.176	187.902	176.692	167.714	142.532	177.946	170.593	206.108	193.728	168.442	0	146.072	181.275	183.893	173.761	175.267	176.437	200.945	150.028	198.696	186.386	143.538	164.896	185.6	158.295	164.091	207.815	0	175.242	180.877	174.901	171.227	171.055	182.442	160.081	170.404	175.191
		519	2219.5	0	156.157	181.813	185.384	164.757	159.408	174.462	182.816	195.905	154.405	187.022	191.069	168.551	148.599	169.313	167.791	201.322	198.807	167.091	164.768	148.732	186.039	179.523	172.778	179.11	171.53	203.034	154.164	195.471	197.497	147.965	168.051	176.714	155.249	156.44	203.102	0	174.095	177.336	181.322	176.669	172.134	188.228	160.753	167.765	176.22
		520	2223.36	203.593	155.914	189.433	188.036	170.212	157.996	185.075	182.96	182.801	156.333	186.902	197.814	171.024	152.518	167.523	164.359	198.773	187.196	169.222	0	139.249	176.26	176.76	167.675	165.438	173.976	193.925	164.845	194.734	195.439	146.143	165.556	178.41	158.892	168.879	200.623	0	174.501	173.245	186.51	167.967	167.684	188.865	161.899	177.516	178.503
		521	2227.22	205.918	153.333	185.989	184.127	161.487	155.972	182.757	190.205	186.022	171.811	175.927	187.233	172.916	146.141	171.934	172.535	204.132	185.62	163.839	0	0	187.602	169.687	171.94	158.518	170.258	202.611	164.659	190.154	191.137	151.957	176.071	168.434	157.132	173.114	196.703	170.295	180.812	188.333	178.151	176.043	169.708	179.715	161.563	167.407	171.318
		522	2231.08	204.032	160.524	189.092	193.85	174.887	174.678	187.444	188.975	194.984	159.591	176.682	196.758	167.034	142.311	169.73	178.341	206.457	186.465	154.76	0	0	180.856	164.752	172.869	163.526	173.967	205.343	153.109	193.073	190.688	148.284	166.977	176.728	154.4	168.773	205.023	0	186.757	184.524	178.558	169.31	177.613	173.976	162.833	170.446	178.796
		523	2234.94	203.684	155.359	196.169	192.477	164.745	163.251	183.084	183.57	181.164	158.299	171.952	194.49	164.399	143.581	165.616	171.331	207.233	185.933	171.902	156.428	0	173.174	166.987	177.841	154.526	171.073	205.886	152.15	179.836	185.86	158.055	169.497	170.967	162.183	173.323	206.403	168.838	176.461	174.209	183.301	172.544	167.883	175.624	185.165	150.385	174.609
		524	2238.8	0	148.275	187.848	189.958	175.441	158.247	180.527	186.244	185.535	159.739	170.015	192.026	176.134	146.366	164.744	173.508	205.44	192.531	160.032	0	153.62	166.424	174.142	169.607	161.328	175.683	195.162	154.514	187.045	201.682	152.242	176.455	177.599	159.911	176.688	203.91	0	180.806	187.235	177.788	167.318	169.212	190.657	166.811	168.179	165.924
		525	2242.66	204.603	151.083	190.355	194.806	175.629	166.44	184.182	188.453	180.917	154.896	172.904	191.301	169.409	151.695	169.075	172.315	193.445	193.502	177.365	0	0	184.545	168.066	174.473	164.469	171.268	200.213	158.659	182.351	194.199	147.515	166.984	172.621	156.47	178.49	205.397	0	170.331	167.46	189.116	174.956	169.054	175.701	166.294	172.339	164.982
		526	2246.52	0	151.422	188.234	182.861	182.527	178.043	176.566	189.734	174.17	149.196	175.416	189.777	172.566	136.347	171.155	168.824	212.412	197.969	159.063	0	0	180.109	172.197	167.818	169.509	177.891	198.27	162.452	185.402	187.679	140.579	169.569	176.805	145.036	176.788	205.722	174.208	174.957	160.479	185.26	169.319	176.793	178.925	174.967	163.207	166.93
		527	2250.38	0	156.022	171.335	183.957	174.417	170.887	178.812	192.408	190.26	158.975	160.566	193.513	169.419	147.647	165.442	175.715	208.401	189.848	166.776	151.306	0	177.044	172.202	167.409	175.203	169.424	205.7	160.764	186.331	188.49	146.349	173.784	181.705	153.662	169.012	211.079	0	167.96	0	178.381	174.823	174.819	174.942	183.405	169.966	168.583
		528	2254.24	210.797	152.005	179.042	177.419	177.235	158.296	176.403	195.395	187.574	147.203	156.249	176.655	177.324	145.931	179.129	178.415	198.734	192.7	172.951	154.191	0	177.488	176.729	167.522	174.325	174.491	194.947	155.575	191.611	184.679	152.984	171.321	180.304	153.266	176.614	218.02	0	172.657	162.319	181.384	168.066	166.396	188.673	172.975	164.344	168.979
		529	2258.1	0	157.182	166.669	188.843	169.965	167.39	179.85	200.158	188.772	147.295	166.548	190.488	177.402	149.73	172.6	168.186	204.081	196.104	163.184	160.206	179.66	174.097	173.71	167.825	168.098	200.306	192.536	151.095	186.987	186.214	146.404	168.135	179.295	159.708	170.606	211.755	0	172.798	167.437	181.233	163.647	168.71	163.042	172.956	165.08	171.94
		530	2261.96	0	157.78	165.141	185.662	166.197	158.419	171.109	200.939	183.846	145.997	178.503	194.753	170.585	148.151	172.505	177.463	207.79	191.763	167.678	0	0	173.927	165.986	170.441	177.255	172.924	197.53	155.629	188.922	187.958	147.631	174.449	183.501	165.888	167.602	203.422	175.169	179.329	160.054	179.242	174.635	178.618	178.39	180.566	164.376	173.631
		531	2265.82	202.895	161.732	178.567	177.4	171.257	176.195	164.402	192.577	192.266	145.583	159.783	187.782	170.908	152.269	169.681	185.566	211.646	188.806	170.185	0	0	173.489	169.683	164.735	186.155	175.739	202.247	147.717	188.382	191.664	146.206	174.989	185.183	157.879	165.781	206.379	165.285	168.348	161.46	181.948	168.227	176.707	171.951	170.92	157.397	168.352
		532	2269.68	200.912	159.718	186.795	184.979	170.213	164.863	173.571	194.584	180.736	144.089	157.406	183.243	173.743	152.154	171.655	172.42	194.606	198.197	169.274	149.51	0	185.572	170.057	162.284	173.775	181.175	189.503	144.598	184.667	188.177	154.115	165.596	187.879	168.574	167.992	202.357	166.413	170.311	167.188	177.793	169.641	169.675	171.172	183.02	162.425	168.148
		533	2273.54	200.28	157.388	180.858	195.9	170.17	171.386	168.931	179.307	187.577	147.343	154.295	193.837	164.048	140.364	165.376	170.523	196.037	187.696	169.703	0	0	174.846	166.684	160.535	180.598	166.355	205.981	150.711	191.844	177.866	153.468	177.242	185.724	156.885	175.211	201.115	0	172.167	166.662	179.738	165.891	165.592	165.956	172.883	0	170.734
		534	2277.4	203.778	151.475	185.787	187.83	182.365	164.608	169.752	184.298	188.379	144.787	161.182	195.587	171.331	143.512	156.936	170.239	201.482	185.25	167.993	0	0	179.29	181.333	158.328	174.379	179.143	196.619	153.231	196.004	184.697	149.326	174.115	181.569	156.607	177.495	201.807	167.01	155.74	163.378	188.486	165.872	159.443	176.814	166.412	166.57	161.633
		535	2281.26	202.429	161.459	187.828	187.662	166.843	158.713	169.819	181.641	184.93	152.02	163.996	194.675	173.212	148.152	170.603	186.806	207.693	188.008	165.313	197.327	0	176.811	174.289	150.99	185.66	167.753	193.554	152.467	198.737	183.583	150.577	171.874	189.395	155.796	175.318	186.047	165.199	168.648	170.874	177.045	165.51	163.134	173.038	171.615	172.843	168.184
		536	2285.12	194.36	151.976	176.825	194.813	167.776	160.272	167.293	178.624	181.1	146.656	171.427	202.294	169.39	151.818	162.614	171.875	197.162	182.163	171.802	0	0	176.726	160.982	151.499	172.126	169.656	197.374	149.571	196.987	177.452	149.937	169.06	189.973	158.256	173.184	192.953	164.622	178.926	165.216	178.053	163.743	165.45	170.006	166.349	169.888	167.561
		537	2288.98	191.44	151.766	182.693	185.972	164.916	160.238	171.023	186.242	178.669	141.006	157.578	188.7	166.437	142.775	174.191	171.087	200.33	178.167	163.697	153.949	0	181.441	175.52	159.292	180.054	176.414	191.293	154.98	193.852	183.518	147.315	172.205	180.423	150.774	184.934	192.997	162.057	169.27	157.794	173.846	162.558	170.661	167.449	182.96	162.5	166.264
		538	2292.84	0	145.225	185.793	188.041	169.701	158.894	178.702	187.638	194.509	160.675	162.105	194.893	163.879	149.061	172.554	169.416	212.29	183.884	169.088	167.425	0	168.483	172.454	164.235	177.707	164.553	192.025	143.056	200.187	190.44	142.378	181.84	174.31	150.463	172.051	199.287	162.455	171.051	162.399	174.324	178.072	164.789	163.236	181.619	163.808	177.447
		539	2296.7	201.402	155.321	175.06	187.14	160.346	169.781	174.869	183.565	186.311	142.6	164.305	191.603	171.384	139.427	169.028	173.215	213.505	192.084	178.975	162.255	148.288	174.565	167.533	173.452	183.44	173.174	186.304	149.498	185.316	179.519	149.507	185.967	173.3	145.333	169.929	192.459	158.517	167.697	163.298	188.685	165.503	172.784	168.229	185.715	168.109	166.561
		540	2300.56	200.642	150.899	181.425	195.23	158.183	169.024	171.515	181.066	186.109	147	160.296	189.975	168.697	143.063	164.117	180.2	219.876	191.068	170.22	162.569	0	176.55	173.812	161.25	172.919	162.733	181.652	157.382	180.146	180.642	148.032	176.117	178.114	153.007	183.593	193.379	161.598	162.456	153.667	177.668	164.685	169.602	159.616	177.906	160.998	169.884
		541	2304.42	205.911	157.101	180.639	189.816	160.691	165.005	166.685	192.47	183.608	146.417	161.161	181.011	162.886	140.081	174.747	168.868	203.098	188.086	172.095	161.987	0	170.481	166.098	157.412	178.867	163.404	174.843	144.078	196.298	181.216	131.156	173.153	189.232	150.512	182.493	179.582	159.106	164.118	162.46	176.922	167.775	162.362	152.354	172.141	157.844	178.202
		542	2308.28	207.769	146.077	194.802	188.422	168.326	164.99	165.414	185.866	185.201	150.777	161.12	183.708	170.919	149.216	169.193	180.713	209.442	184.487	169.924	156.536	0	187.164	170.898	156.79	179.225	166.164	191.475	153.5	188.719	185.208	151.497	173.102	180.621	153.323	175.225	192.872	0	166.477	164.622	170.288	179.693	160.575	153.233	186.748	153.515	167.864
		543	2312.14	208.702	145.942	177.234	191.604	167.701	171.025	164.694	177.216	188.732	168.394	164.566	190.656	175.518	145.958	181.305	170.017	205.453	186.188	165.592	154.977	0	177.432	166.346	165.39	170.595	175.515	182.609	150.075	183.747	176.929	152.247	171.433	186.987	146.347	174.172	196.025	161.279	169.592	166.508	185.398	171.624	157.642	183.653	179.617	159.722	173.563
		544	2316	199.856	142.545	184.078	187.205	165.646	157.139	165.217	181.147	180.773	163.294	165.762	188.24	174.045	153.901	167.185	166.343	191.129	182.131	165.926	165.262	0	171.919	170.187	169.939	173.187	171.047	186.821	168.761	175.879	183.863	145.818	169.234	181.238	162.325	189.28	191.054	170.563	172.603	166.044	187.628	152.367	162.405	154.81	175.39	163.213	174.115
		545	2319.86	196.084	162.404	180.735	194.716	152.122	172.288	170.243	185.165	182.819	148.929	167.359	188.031	172.95	147.14	163.677	164.511	202.7	188.89	160.981	0	0	177.84	168.528	155.841	165.598	159.391	188.855	158.812	200.988	182.268	151.177	175.741	173.842	158.24	196.808	197.091	0	165.187	164.46	180.432	163.253	173.737	147.602	178.213	154.868	174.89
		546	2323.72	201.596	146.662	182.876	188.375	155.083	169.312	166.462	192.405	188.464	155.036	173.989	179.713	169.687	147.641	179.353	168.557	200.985	187.773	161.586	154.914	140.486	167.215	168.27	169.948	179.082	164.979	193.301	157.325	184.658	179.061	146.077	171.766	181.697	141.749	179.289	211.401	171.879	177.446	167.892	173.669	167.986	156.75	0	180.63	155.102	167.003
		547	2327.58	198.668	143.755	183.212	180.048	165.145	158.78	176.64	186.496	192.704	150.963	177.469	177.048	175.099	152.22	179.788	170.007	210.422	189.358	167.52	163.837	0	171.906	166.036	169.92	175.752	158.621	184.766	164.892	178.009	192.803	0	173.191	186.26	143.13	171.715	189.865	160.417	173.341	168.902	178.18	168.831	156.945	158.004	208.116	150.891	169.135
		548	2331.44	197.527	149.04	185.797	193.73	162.293	162.568	168.723	197.88	186.8	153.891	172.354	179.938	172.156	147.838	171.402	185.298	203.446	187.861	164.367	0	0	170.014	161.444	162.747	177.625	151.301	185.923	165.99	193.02	183.137	138.912	162.211	187.641	145.463	178.333	190.916	173.422	181.724	170.505	181.177	170.482	166.485	148.124	182.57	148.08	162.596
		549	2335.3	198.232	151.801	192.464	187.219	166.34	177.478	161.735	186.158	178.125	144.136	166.282	187.671	182.84	150.892	173.894	173.102	203.536	185.331	158.991	155.025	0	170.479	169.321	161.221	173.076	164.896	185.051	164.295	181.958	192.214	140.481	173.483	186.48	139.873	181.408	194.588	168.287	179.354	171.328	180.521	169.186	165.609	0	161.176	159.369	167.778
		550	2339.16	200.377	151.895	186.723	190.38	163.09	172.776	159.436	184.398	189.667	147.395	163.107	182.33	173.773	153.522	169.77	178.679	208.158	178.741	160.764	157.529	141.156	170.136	174.489	165.653	177.828	151.734	173.676	164.162	181.469	182.816	143.017	165.54	193.991	147.736	176.151	190.552	173.675	169.436	165.89	186.642	169.112	165.245	146.505	184.716	170.409	169.816
		551	2343.02	200.635	157.776	193.427	185.121	171.333	175.848	161.171	185.473	183.845	144.14	158.18	188.883	163.207	141.48	173.921	172.213	207.982	176.389	163.686	153.738	0	174.598	158.593	168.035	175.197	151.379	186.895	156.727	188.253	185.178	140.238	168.976	187.877	136.799	164.846	187.017	170.985	173.46	173.163	192.474	175.238	163.196	152.56	171.589	157.624	174.038
		552	2346.88	199.859	157.578	190.352	184.763	161.942	164.965	179.351	187.134	181.682	147.853	165.831	182.022	163.68	142.24	177.028	173.055	199.497	177.63	163.607	152.603	0	171.447	164.354	170.879	168.293	157.284	185.874	166.354	179.679	179.588	144.836	169.78	176.049	140.398	173.816	193.118	174.141	178.412	170.821	186.145	165.289	157.317	144.07	178.03	157.572	177.72
		553	2350.74	197.422	153.231	189.564	198.111	158.017	163.7	175.05	179.32	184.338	139.729	154.708	178.603	167.93	145.863	172.286	171.053	218.068	181.494	164.666	0	0	171.255	171.325	170.976	169.462	158.451	195.182	174.051	195.806	193.581	150.861	170.312	180.061	144.437	171.707	188.001	171.585	172.434	168.345	192.2	177.634	161.942	0	179.582	152.323	166.032
		554	2354.6	193.827	153.938	185.103	193.957	159.84	170.113	163.51	186.129	190.149	140.568	157.764	180.242	172.687	143.17	169.604	182.737	193.237	176.105	160.851	0	0	171.093	168.141	167.082	168.653	152.675	189.458	162.636	184.7	190.806	141.326	169.924	186.956	132.557	159.221	194.561	167.024	159.507	174.344	183.222	162.366	156.111	150.082	182.984	143.078	168.543
		555	2358.46	191.788	167.67	177.956	179.194	162.554	160.997	175.828	186.774	163.524	135.857	160.526	186.621	168.848	156.911	169.408	174.005	197.554	181.496	162.246	147.808	0	169.672	169.837	162.818	168.803	163.363	187.851	150.829	181.391	194.539	156.89	165.729	188.39	130.986	165.436	187.758	167.685	161.797	176.321	189.751	164.118	156.38	0	177.317	146.238	157.03
		556	2362.32	201.735	163.381	187.049	181.781	161.694	154.447	171.682	186.345	177.391	134.668	165.316	187.658	168.645	154.168	151.692	178.084	208.192	185.735	159.843	156.437	0	171.788	159.508	183.958	178.273	156.721	178.135	154.689	182.962	185.227	188.174	164.384	197.35	135.852	164.391	185.237	173.131	173.437	170.557	182.598	157.184	152.693	159.399	191.285	158.434	167.65
		557	2366.18	205.394	150.693	175.602	182.054	166.232	0	166.925	186.717	177.026	132.194	164.362	197.35	166.269	152.328	159.301	185.27	209.082	179.02	157.936	156.61	0	172.584	170.563	182.207	174.369	158.403	180.409	163.728	187.516	183.613	131.492	166.809	174.83	155.464	172.828	190.615	179.937	162.256	167.93	175.513	154.214	160.275	148.359	185.429	141.737	162.795
		558	2370.04	202.022	148.618	183.982	189.343	159.453	0	172.505	187.222	177.759	137.943	156.638	200.93	167.582	158.547	158.485	182.76	198.156	170.5	162.354	150.277	145.491	184.867	162.181	157.923	164.309	146.702	191.659	163.034	192.277	174.315	0	161.359	183.066	141.593	155.832	188.234	176.889	174.466	163.545	181.406	153.578	151.926	152.743	178.091	139.523	174.977
		559	2373.9	206.837	163.842	193.639	184.679	169.749	148.89	168.996	189.106	179.575	138.305	162.53	188.73	163.501	146.987	164.675	181.895	195.773	179.971	158.131	154.288	150.136	166.191	162.048	165.35	172.578	155.218	180.04	155.613	183.213	169.676	133.482	171.438	190.27	142.623	166.57	188.011	176.018	175.508	168.936	188.121	154.943	156.39	156.446	185.948	137.563	178.115
		560	2377.76	195.592	153.57	177.747	176.698	166.914	157.383	168.132	194.989	182.347	130.715	169.625	187.103	170.795	144.907	161.433	181.653	202.215	176.997	158.253	155.379	162.005	157.65	170.225	171.992	170.681	163.48	171.288	158.093	189.673	183.078	136.473	171.245	179.705	148.07	170.101	196.278	177.832	173.827	179.375	190.75	160.779	153.375	151.305	186.01	144.443	168.699
		561	2381.62	204.854	154.058	182.744	173.155	160.997	156.313	163.713	187.152	176.773	137.084	152.705	180.455	163.068	140.95	163.391	181.775	203.565	171.552	155.126	147.815	161.714	160.864	168.081	165.996	163.067	157.449	180.251	169.133	186.619	180.096	131.205	170.591	184.025	142.976	167.67	189.801	166.682	163.293	170.59	189.561	0	157.728	159.212	176.008	150.907	168.822
		562	2385.48	196.413	160.187	195.744	182.005	162.15	168.274	177.856	197.583	181.423	135.587	158.185	188.37	160.768	152.857	152.753	170.058	202.212	174.169	148.09	146.997	151.365	161.592	170.866	165.037	164.953	146.456	178.971	148.76	190.399	171.757	128.822	162.962	187.003	148.557	168.842	200.652	169.184	157.55	168.219	191.945	145.031	150.857	146.912	181.809	151.462	168.888
		563	2389.34	188.741	146.929	183.869	185.575	156.562	166.213	179.905	190.093	182.979	129.487	169.107	197.624	169.548	142.71	160.532	164.313	199.657	178.352	141.976	164.297	155.052	168.326	166.895	161.331	153.482	150.241	177.195	163.102	191.253	179.352	138.715	170.361	181.633	145.541	172.966	195.384	170.866	175.643	159.553	183.21	146.909	164.091	161.21	195.23	159.717	154.94
		564	2393.2	194.657	147.801	176.908	192.925	167.577	160.644	171.967	197.421	178.588	128.381	172.704	203.882	164.897	145.856	159.627	181.771	208.6	198.021	154.128	154.568	143.583	172.513	169.601	158.724	155.674	152.434	174.366	156.09	197.395	170.149	135.86	166.945	182.374	146.128	183.871	180.348	171.37	162.016	161.124	186.973	154.023	165.93	158.787	181.913	161.75	168.284
		565	2397.06	191.117	160.077	178.53	201.424	159.339	158.867	168.93	190.727	176.166	135.846	163.82	185.702	161.983	144.763	170.05	169.006	190.508	180.043	160.417	149.245	156.639	162.759	163.935	159.988	150.311	152.558	180.881	174.229	186.171	169.092	144.039	171.823	194.026	145.595	156.563	193.795	170.038	169.592	166.729	183.975	144.088	159.385	152.927	186.437	158.098	164.909
		566	2400.92	186.572	147.816	185.823	196.347	164.523	161.255	179.526	178.263	174.503	139.923	170.891	182.772	166.609	152.665	167.091	175.367	196.103	171.017	159.171	142.444	147.836	167.127	160.034	164.247	152.222	149.197	171.502	155.328	194.222	181.695	134.713	176.778	181.891	145.388	180.385	186.045	161.048	174.177	164.7	193.658	155.007	159.929	154.795	194.204	167.677	158.412
		567	2404.78	191.206	155.588	187.256	196.253	164.992	156.487	169.388	183.633	175.259	127.078	168.071	194.021	165.78	153.01	161.399	183.152	196.324	172.407	167.038	171.568	149.24	163.249	159.991	163.106	154.111	154.071	175.781	163.494	192.048	183.535	137.281	168.336	179.313	146.633	171.866	195.73	162.99	154.876	161.827	191.679	150.48	165.415	157.868	182.244	162.778	172.483
		568	2408.64	200.046	147.773	184.196	192.994	161.789	161.155	163.948	189.175	180.543	128.813	173.848	179.805	159.52	148.072	160.133	192.666	198.696	174.721	168.801	149.65	0	165.609	160.016	165.801	157.47	157.781	182.664	161.032	192.218	173.482	137.829	177.139	178.865	146.775	166.173	191.121	156.874	157.955	178.377	195.172	141.978	164.245	147.398	180.689	169.73	165.962
		569	2412.5	188.378	146.166	185.727	194.906	155.547	162.875	167.47	192.357	179.206	122.846	170.047	184.431	168.907	156.109	159.205	180.983	201.215	187.448	159.648	148.56	0	156.222	167.212	0	157.74	151.998	187.652	154.962	203.557	180.725	136.082	171.275	184.674	135.888	176.451	190.664	168.79	162.269	178.278	177.69	144.179	169.664	142.477	185.381	165.413	161.914
		570	2416.36	177.497	170.011	165.321	202.872	152	163.804	161.167	191.183	183.024	0	168.455	186.213	163.771	149.648	162.012	185.475	208.551	176.137	155.143	143.892	151.426	164.211	153.841	0	156.414	148.797	188.439	154.963	220.73	186.586	137.424	161.804	184.702	140.627	175.083	187.419	158.281	164.75	169.669	181.621	140.643	164.883	0	185.358	173.878	174.139
		571	2420.22	189.897	161.684	174.843	196.312	147.407	167.54	155.206	188.28	173.254	126.541	164.707	175.034	170.018	159.615	157.784	168.886	208.735	188.967	154.807	152.253	158.128	157.462	162.149	0	151.175	167.345	178.132	163.013	201.106	178.013	126.763	167.687	188.78	146.735	169.889	187.437	163.284	164.842	167.659	178.842	146.222	160.156	148.154	190.466	163.408	171.603
		572	2424.08	190.972	172.249	171.881	191.69	152.119	156.869	161.794	183.845	180.576	130.394	169.568	170.727	166.641	152.946	161.91	209.355	212.058	189.632	158.721	148.549	148.637	164.186	156.249	0	156.376	153.379	180.402	151.73	203.285	185.638	129.312	172.886	198.919	135.49	181.352	188.764	167.298	172.415	156.256	185.683	134.676	171.269	151.447	190.011	149.467	172.148
		573	2427.94	190.183	154.565	178.537	197.111	139.989	158.496	152.689	192.585	175.912	131.101	165.295	184.867	166.377	160.346	154.009	181.909	208.477	199.209	161.091	147.016	155.838	162.14	151.381	159.763	147.117	161.757	179.038	149.21	182.663	181.99	129.361	171.712	186.721	135.308	165.284	190.818	163.275	165.224	182.847	175.612	141.389	165.772	154.851	172.716	155.616	170.45
		574	2431.8	192.281	163.04	181.334	190.944	147.987	161.387	160.121	190.519	177.916	122.826	167.915	175.048	162.811	163.784	152.027	174.985	211.159	198.868	157.107	148.232	0	166.334	162.351	148.707	144.332	155.604	183.647	154.6	180.5	178.63	136.534	166.773	190.945	138.489	171.353	187.81	158.601	165.325	161.52	180.923	142.151	169.854	140.626	185.769	169.843	173.17
		575	2435.66	187.46	157.032	179.265	197.301	151.159	165.223	160.134	205.114	177.342	0	169.987	177.318	159.799	159.033	151.247	217.281	209.719	188.633	164.518	145.39	148.566	157.954	146.628	155.142	148.35	167.755	174.185	150.023	184.952	178.499	137.511	163.891	173.132	143.073	161.924	181.765	162.929	166.241	164.002	177.401	146.165	169.409	137.857	179.405	159.637	165.938
		576	2439.52	201.241	161.497	180.327	189.626	138.694	0	157.688	193.04	168.866	123.528	167.439	178.884	152.034	155.708	153.437	177.512	214.425	200.042	153.273	170.935	152.415	155.571	155.236	159.304	155.209	152.884	168.935	141.792	189.177	172.533	129.406	179.098	190.462	143.214	160.769	179.722	160.001	173.622	164.844	192.012	152.23	166.983	0	173.653	160.254	166.362
		577	2443.38	190.881	155.561	172.803	192.47	147.049	158.693	157.261	191.924	179.419	122.908	155.02	169.96	163.659	162.28	157.278	183.935	209.876	195.708	152.498	147.097	141.153	159.98	154.46	156.08	145.612	154.387	173.784	153.927	192.6	176.596	144.193	165.764	176.226	139.073	160.745	175.76	172.343	171.822	162.735	182.977	152.674	165.488	156.745	167.895	156.78	171.569
		578	2447.24	189.863	161.869	178.173	187.372	147.027	161.899	161.507	192.202	183.501	119.954	174.056	172.652	156.38	162.498	150.19	0	213.082	206.052	156.672	142.691	0	160.428	157.306	166.212	152.739	159.631	162.166	151.362	189.69	168.666	134.049	159.386	187.206	141.708	168.672	178.792	166.681	168.675	159.495	184.904	147.028	157.544	145.305	171.744	142.234	167.047
		579	2451.1	183.788	158.955	180.288	187.493	145.116	0	161.57	193.063	172.431	0	164.731	182.34	162.851	155.483	154.911	189.725	210.237	202.358	155.19	138.488	157.02	162.669	157.199	157.354	160.071	156.231	166.741	151.017	188.232	170.483	144.475	162.647	180.702	142.581	160.794	186.003	161.109	173.392	158.849	188.317	139.001	157.819	143.883	180.447	155.823	159.094
		580	2454.96	185.788	164.116	170.165	185.349	148.267	162.111	161.107	193.993	178.551	120.355	159.747	173.769	157.716	162.147	149.25	183.544	206.222	188.599	163.789	176.284	147.679	160.787	156.675	157.63	156.878	161.279	182.701	153.299	190.08	163.421	129.876	153.451	183.545	136.284	162.879	186.718	157.399	174.037	161.572	186.135	144.121	151.298	138.269	176.045	157.048	171.868
		581	2458.82	196.054	169.037	179.602	190.522	150.582	160.485	158.586	187.255	171.033	0	171.26	176.086	168.288	157.235	159.301	0	156.145	186.392	158.295	152.108	148.171	155.289	160.566	161.034	153.889	158.311	164.707	154.073	184.795	163.006	142.303	155.587	185.488	137.534	157.498	181.504	164.007	171.325	167.051	180.636	148.84	158.976	0	178.571	146.413	163.362
		582	2462.68	189.474	149.807	179.298	184.415	144.93	158.832	159.618	198.442	172.835	0	155.015	182.675	168.436	163.375	161.249	208.684	197.663	187.77	169.697	140.132	156.275	168.793	163.227	158.021	138.872	160.831	169.654	158.951	188.89	152.844	138.431	157.792	185.048	139.512	164.793	187.661	168.283	170.068	159.595	177.823	145.233	161.827	141.876	166.988	0	161.636
		583	2466.54	191.912	157.23	175.418	196.462	157.057	166.796	161.819	187.038	165.109	122.189	156.803	183.677	168.991	164.657	155.033	185.155	207.946	191.604	161.644	136.672	140.351	160.36	161.452	147.553	150.312	153.309	162.852	146.869	193.061	156.59	135.706	159.46	183.392	134.267	167.73	184.924	163.788	161.854	158.336	184.198	149.357	160.976	0	171.212	154.545	162.189
		584	2470.4	186.866	147.992	185.454	200.95	155.049	164.782	159.164	183.025	165.571	0	163.71	174.63	163.503	159.614	156.067	0	206.28	193.774	161.795	134.591	142.668	155.889	152.317	159.511	153.116	150.642	163.156	148.738	185.932	157.417	168.287	159.008	177.203	138.831	171.657	171.946	164.719	169.102	166.739	182.888	136.841	163.495	0	160.589	0	155.683
		585	2474.26	196.152	155.919	183.101	190.255	150.206	170.837	160.661	186.35	176.181	123.371	162.041	178.661	165.629	155.276	162.604	179.807	206.848	208.474	149.96	141.559	139.985	162.234	148.024	158.811	160.317	156.783	152.811	161.056	189.567	154.182	132.644	147.917	186.199	133.671	163.141	174.688	159.408	159.151	163.369	189.157	149.503	149.544	144.57	166.99	144.528	167.679
		586	2478.12	191.592	148.4	177	190.758	160.969	0	169.11	184.162	169.974	135.942	156.966	179.869	165.41	161.619	145.249	0	201.566	194.685	160.18	145.327	142.462	169.531	156.056	148.031	145.597	168.492	154.311	140.826	190.182	162.941	139.891	141.993	183.474	132.809	157.71	177.95	166.21	168.303	166.105	183.596	134.804	157	138.938	172.591	151.092	154.721
		587	2481.98	197.02	152.827	185.404	191.184	146.871	0	160.546	192.726	160.696	127.994	173.392	179.222	164.072	154.299	160.217	191.951	191.826	199.202	158.917	139.404	144.605	155.361	161.829	153.528	144.895	153.74	156.94	152.91	205.679	160.767	136.049	135.939	180.019	137.246	163.755	187.135	159.685	154.505	162.166	181.273	142.162	157.866	140.467	175.524	161.357	165.561
		588	2485.84	196.972	157.478	168.167	185.375	152.771	151.647	158.517	194.15	162.197	0	162.452	172.07	172.306	151.426	168.265	185.249	198.877	196.758	149.612	144.295	147.527	162.96	151.687	148.772	150.646	158.356	156.745	145.367	187.882	154.662	136.257	134.61	164.378	129.442	159.399	193.838	156.228	168.793	166.037	180.593	150.733	162.053	141.178	169.997	151.658	152.098
		589	2489.7	201.92	151.173	168.371	185.129	148.412	0	168.692	195.881	167.636	0	154.775	179.892	179.306	153.059	150.791	180.29	196.083	198.223	160.349	0	154.239	167.124	163.381	140.056	143.209	164.418	154.868	143.746	186.757	156.851	133.717	133.293	189.616	139.576	172.61	177.567	159.836	160.687	166.317	183.73	144.736	162.782	142.188	178.887	151.487	161.369
		590	2493.56	190.903	152.465	182.869	189.591	151.813	155.545	167.575	189.831	158.957	0	155.85	181.559	157.876	149.245	151.116	181.195	193.219	185.868	152.515	146.097	150.65	161.879	154.806	152.083	152.288	163.853	160.215	156.307	186.83	149.209	138.718	141.275	193.489	135.932	165.858	181.235	164.846	161.677	167.28	180.083	149.023	161.951	135.308	165.786	162.736	165.001
		591	2497.42	190.956	148.629	177.366	189.65	141.78	160.138	165.168	185.221	155.564	0	156.872	184.159	168.031	147.886	164.27	178.536	196.98	191.823	154.995	140.423	150.306	165.3	159.808	145.123	161.958	167.567	167.819	152.666	180.336	155.069	134.98	135.705	183.944	143.188	163.769	184.535	156.242	163.78	161.032	177.631	141.446	159.492	136.974	185.349	160.351	164.538
		592	2501.28	191.811	155.927	166.107	180.965	146.313	157.935	167.528	201.6	151.028	0	160.434	178.984	158.609	145.956	156.905	195.838	192.755	190.941	156.795	140.885	143.798	159.622	163.092	141.576	158.169	169.509	165.827	155.475	190.116	142.215	131.844	128.986	183.924	139.852	154.605	185.724	159.491	155.928	160.8	174.363	134.91	162.642	142.718	176.544	0	161.754
		593	2505.14	191.843	145.795	171.742	184.168	148.471	0	175.134	195.464	153.858	0	161.586	174.969	164.787	148.401	159.233	146.07	189.676	193.248	155.886	143.43	151.15	164.184	159.611	140.884	160.157	164.778	157.931	159.646	183.765	151.001	142.41	128.416	185.159	142.705	159.02	177.897	159.176	157.869	162.054	184.51	141.818	161.26	139.824	173.888	148.475	161.606
		594	2509	189.623	141.633	183.096	185.99	153.44	151.393	170.531	199.699	158.455	0	153.74	166.962	174.116	150.712	155.324	217.519	185.013	184.957	161.088	137.176	143.46	160.644	154.051	146.259	159.12	159.409	162.166	162.882	192.416	148.831	160.679	135.715	197.947	137.424	165.594	182.609	143.003	159.066	172.19	171.944	142.822	161.041	136.373	177.583	160.717	151.143
		595	2512.86	196.87	148.14	185.177	187.742	143.762	165.671	171.081	186.696	149.703	0	156.023	178.61	163.89	148.606	157.773	174.646	179.282	177.804	149.963	133.75	143.373	160.314	159.669	141.914	155.077	157.135	0	155.515	181.352	157.796	127.057	144.046	188.714	143.231	164.164	188.306	145.48	153.43	171.781	162.904	133.495	165.958	125.689	194.852	153.068	153.977
		596	2516.72	187.196	149.558	190.316	184.196	150.771	173.149	182.43	196.275	153.602	0	149.609	179.709	170.21	157.977	156	206.232	180.554	184.579	161.614	0	146.352	166.936	153.307	139.765	151.088	156.311	157.961	149.984	189.482	153.917	143.84	153.181	188.876	141.219	155.411	180.613	157.33	150.129	173.051	171.512	135.442	159.03	130.15	182.332	151.692	151.355
		597	2520.58	198.332	149.946	183.001	194.978	148.806	0	169.68	194.015	157.538	0	155.139	168.604	168.189	147.759	158.298	174.074	185.743	193.851	163.086	138.217	143.572	160.038	154.463	139.227	146.343	166.488	165.03	158.475	187.056	157.171	138.171	142.774	186.572	139.784	159.035	179.096	155.494	148.871	168.626	169.93	0	154.319	126.779	179.853	164.722	166.586
		598	2524.44	193.843	147.604	172.216	196.487	151.865	0	169.587	193.483	152.752	0	157.495	173.037	177.091	155.753	152.483	170.155	191.979	201.534	164.594	126.973	142.415	153.841	156.361	142.672	142.754	172.856	157.314	154.848	183.885	142.901	128.485	142.813	192.72	128.913	167.165	182.677	150.088	149.554	165.575	174.485	142.556	170.264	129.41	179.434	147.976	155.874
		599	2528.3	200.448	148.008	177.474	188.393	0	145.375	172.956	194.828	161.111	0	158.175	181.818	162.735	156.11	155.303	173.999	193.332	203.016	161.673	125.53	143.379	161.609	158.712	140.392	149.732	159.79	163.123	154.102	182.531	155.646	135.269	140.561	182.793	142.466	159.159	183.197	147.636	149.737	174.574	172.828	142.91	161.881	134.846	193.139	0	156.018
		600	2532.16	195.114	144.42	173.482	188.484	152.354	157.306	167.972	193.609	151.051	0	156.906	181.836	159.43	151.59	147.813	159.755	200.234	207.497	153.68	133.737	135.051	169.355	157.076	135.606	150.738	167.901	163.598	148.201	222.917	153.337	136.713	144.869	188.942	139.529	174.29	177.013	152.222	148.93	165.028	176.69	133.13	166.629	126.738	191.369	157.232	152.362
		601	2536.02	0	144.998	179.669	186.737	140.957	143.182	169.049	199.522	147.081	150.705	151.12	175.183	159.67	151.543	153.883	175.757	194.207	201.954	156.47	134.26	139.413	158.37	163.341	142.341	151.987	173.658	147.034	154.25	184.529	152.099	141.432	143.639	190.519	143.426	156.301	169.709	150.765	143.715	165.876	174.985	140.087	158.091	0	193.425	0	157.938
		602	2539.88	0	140.752	179.521	193.966	140.924	160.087	173.548	196.354	157.205	0	154.635	171.147	153.714	147.266	154.195	158.028	188.543	201.248	151.013	0	140.388	171.796	156.273	140.289	152.452	172.835	153.932	158.316	190.091	160.353	135.38	141.941	184.247	140.362	171.437	179.083	165.249	141.152	170.629	176.472	138.464	165.001	130.004	187.198	155.842	159.909
		603	2543.74	0	140.018	176.053	183.727	138.17	153.406	166.128	194.194	152.358	0	166.243	178.775	154.407	152.727	155.136	180.033	197.896	213.177	152.114	129.586	141.178	184.058	165.635	146.064	152.509	164.225	0	159.333	179.769	0	138.597	141.127	184.837	142.779	163.189	178.48	158.858	146.324	161.409	171.241	135.428	162.5	124.683	179.79	155.326	160.576
		604	2547.6	194.148	141.093	177.785	181.862	0	161.055	173.155	195.735	150.834	0	165.314	159.36	0	150.62	158.214	158.559	198.402	194.917	150.479	143.275	135.472	175.604	163.05	0	146.674	174.586	147.385	155.193	182.446	158.177	145.685	135.693	185.783	135.665	164.595	184.643	147.767	156.349	154.157	175.421	146.107	167.089	130.111	182.619	142.568	159.467
		605	2551.46	0	136.619	167.92	185.339	0	148.131	165.934	202.643	155.051	0	183.444	173.93	145.207	149.495	147.174	151.147	196.016	199.244	163.241	129.84	144.083	167.958	168.46	138.813	145.706	162.089	158.472	155.576	177.345	155.028	150.582	146.131	193.877	144.8	162.835	179.793	148.761	149.106	151.613	166.379	145.558	160.417	127.199	187.383	164.202	150.091
		606	2555.32	0	131.992	171.036	181.088	0	152.859	168.687	194.316	145.236	0	166.797	174.896	154.728	148.843	151.502	154.486	197.533	208.838	155.48	0	138.379	172.962	165.631	136.436	145.57	163.187	144.773	152.048	183.847	148.38	133.683	137.064	182.925	137.425	166.391	178.544	146.878	153.446	174.287	163.884	130.746	154.233	125.148	185.646	144.218	149.255
		607	2559.18	0	136.455	170.117	190.924	0	151.419	169.497	188.09	144.179	0	163.011	175.776	153.527	163.993	154.723	146.727	199.733	208.409	153.854	137.867	136.717	169.126	170.16	142.806	145.501	159.795	158.305	153.482	176.381	138.692	131.2	151.141	183.13	134.502	153.886	178.377	142.618	150.49	157.27	171.064	132.421	163.972	131.012	175.995	153.804	159.846
		608	2563.04	208.302	134.243	176.061	181.275	0	149.752	165.359	186.131	151.719	0	169.638	173.272	0	152.322	153.359	163.348	200.795	201.962	155.962	0	145.302	172.332	166.664	144.793	141.409	156.809	147.68	153.78	185.816	136.329	131.888	148.268	186.24	141.846	163.745	186.798	146.931	146.553	167.83	172.346	140.686	164.279	122.37	187.074	151.753	149.245
[truncated: 4 more rows]
[truncated: 33 more columns]

## Sheet: Background Std
				SptId_15	SptId_16	SptId_17	SptId_19	SptId_20	SptId_21	SptId_22	SptId_23	SptId_26	SptId_27	SptId_28	SptId_29	SptId_30	SptId_32	SptId_33	SptId_34	SptId_35	SptId_38	SptId_40	SptId_41	SptId_42	SptId_43	SptId_45	SptId_46	SptId_47	SptId_48	SptId_50	SptId_53	SptId_54	SptId_55	SptId_56	SptId_57	SptId_58	SptId_60	SptId_61	SptId_63	SptId_64	SptId_66	SptId_67	SptId_69	SptId_70	SptId_71	SptId_72	SptId_74	SptId_75	SptId_77
[truncated: 613 more rows]
[truncated: 33 more columns]

[truncated: 1 more sheets: Average Spots by Background]
