# Supplementary material for: Quantitative imaging of transcription in living Drosophila embryos reveals the impact of core promoter motifs on promoter state dynamics
Source: Nat Commun. 2021 Jul 23;12:4504. doi: 10.1038/s41467-021-24461-6 (PMC8302612; doi:10.1038/s41467-021-24461-6)
Supplement: Supplementary file 13 — Source Data [file 41467_2021_24461_MOESM13_ESM.zip › NatComm Source Data/snaE-Kr-INR1Pr/Kr-INR1Pr M2 - DividedByBackground_SpatialSelected.xls]

## Sheet: Spots by Background
		Frame	Time	SptId_9	SptId_10	SptId_12	SptId_15	SptId_16	SptId_17	SptId_18	SptId_19	SptId_22	SptId_23	SptId_24	SptId_25	SptId_27	SptId_28	SptId_32	SptId_33	SptId_34	SptId_36	SptId_37	SptId_39	SptId_40	SptId_41	SptId_43	SptId_44	SptId_47	SptId_48	SptId_49	SptId_51	SptId_52	SptId_53	SptId_54	SptId_56	SptId_58	SptId_60	SptId_61	SptId_62	SptId_63	SptId_64	SptId_66	SptId_67	SptId_69	SptId_70	SptId_71	SptId_73	SptId_74	SptId_75
		0	173.7	0	0	0	0	0	0	0	0	0	0	0	0	0	0	0	0	0	0	0	0	0	0	0	0	0	0	0	0	0	16.9448	0	0	0	0	0	0	0	0	0	0	0	0	0	0	0	0
		1	177.56	0	0	0	0	0	0	0	0	0	0	0	0	0	0	0	0	0	0	0	0	0	0	0	0	0	0	0	0	0	0	0	0	0	0	0	0	0	0	0	0	0	0	0	0	0	0
		2	181.42	0	0	0	0	0	0	0	0	0	0	0	0	0	0	0	0	0	0	0	0	0	0	0	0	0	0	0	0	0	0	0	0	0	0	0	0	0	0	0	0	18.3081	0	0	0	0	0
		3	185.28	0	0	0	0	0	0	0	0	0	0	0	0	0	0	0	0	0	0	0	0	0	0	0	0	0	0	0	0	0	0	0	0	0	0	0	0	0	0	0	0	0	0	0	0	0	0
		4	189.14	0	0	0	0	0	0	0	0	0	0	0	0	0	0	0	0	0	0	0	0	0	0	0	0	0	0	0	0	0	0	0	0	0	0	0	0	0	0	0	0	0	0	0	0	0	0
		5	193	0	0	0	0	0	0	0	0	0	0	0	0	0	0	0	0	0	0	0	0	0	0	0	0	0	0	0	0	0	0	0	0	0	0	0	0	0	0	0	0	0	0	22.6696	0	0	0
		6	196.86	0	0	0	0	0	0	0	0	0	0	0	0	0	0	0	0	0	0	0	0	0	0	0	0	0	0	17.4147	0	0	0	0	0	0	0	0	0	0	0	0	0	0	0	0	0	0	0
		7	200.72	0	0	0	0	0	0	0	0	0	0	0	16.8079	21.9423	0	0	0	0	0	0	0	0	0	0	0	0	0	0	0	0	0	0	0	0	0	0	0	0	0	0	0	0	0	0	0	0	0
		8	204.58	0	0	0	0	0	0	0	0	0	0	0	0	0	0	0	0	0	0	0	0	0	0	0	0	37.7575	0	0	0	0	0	0	0	0	0	0	0	0	0	0	0	0	0	0	0	0	0
		9	208.44	0	0	0	0	0	0	0	0	0	0	27.5475	0	0	0	0	0	0	0	0	0	0	0	0	0	0	0	0	0	0	0	0	0	0	0	0	0	0	0	0	0	0	0	0	0	0	0
		10	212.3	0	0	0	0	0	0	0	0	0	0	0	0	0	0	0	0	0	0	0	0	0	0	0	0	0	0	0	0	0	0	0	0	0	0	0	0	0	0	0	0	0	0	0	0	0	0
		11	216.16	0	0	0	0	0	0	0	0	0	0	0	0	0	0	0	0	0	0	0	0	0	0	0	0	0	0	0	0	0	0	0	0	0	0	0	0	0	0	0	0	0	0	0	0	0	0
		12	220.02	0	0	0	0	0	0	0	0	0	0	0	0	0	0	0	0	0	0	0	0	0	0	0	0	0	0	0	0	0	0	0	0	0	0	0	0	0	0	0	0	0	0	0	0	0	0
		13	223.88	0	0	0	0	0	0	0	0	0	0	0	0	0	0	0	0	0	0	0	0	0	0	0	0	0	0	0	0	0	0	0	0	0	0	0	0	0	0	0	0	0	0	0	0	0	0
		14	227.74	0	0	0	0	0	0	0	23.812	0	0	0	0	0	0	0	0	0	0	0	0	0	0	0	0	0	0	0	0	0	0	0	0	0	0	0	0	0	0	0	0	0	0	0	0	0	0
		15	231.6	0	0	0	0	0	0	0	0	0	0	0	0	0	0	0	0	0	0	0	0	0	0	0	0	0	0	0	0	0	0	0	0	0	0	0	0	0	0	0	0	0	0	0	0	0	0
		16	235.46	0	0	0	0	0	0	0	0	0	0	0	0	0	0	0	0	0	0	0	0	0	0	0	0	0	0	0	0	0	0	0	0	0	0	0	0	0	0	0	0	0	0	0	0	0	0
		17	239.32	0	0	0	0	0	0	0	0	0	0	0	0	0	0	0	0	0	0	0	0	0	0	0	0	0	0	0	0	0	0	0	0	22.1312	0	0	0	0	0	0	0	0	0	0	0	0	0
		18	243.18	0	0	0	0	0	0	0	0	0	0	0	0	0	0	0	0	0	0	0	0	0	0	0	0	0	0	0	0	0	0	0	0	0	0	0	0	0	0	0	0	0	0	0	0	0	0
		19	247.04	0	0	0	0	0	0	0	0	0	0	0	0	0	0	0	0	0	0	0	0	0	0	0	0	0	0	0	0	0	0	0	0	0	0	0	0	0	0	0	0	0	0	0	0	0	0
		20	250.9	0	0	0	0	0	0	0	0	0	0	0	0	0	0	0	0	0	0	0	0	0	0	0	0	0	0	0	0	0	0	0	0	0	0	0	0	0	0	0	0	0	0	0	0	0	0
		21	254.76	0	0	0	0	0	0	0	0	0	18.9601	0	0	0	0	0	0	0	0	0	0	0	0	0	0	0	0	0	0	0	0	0	0	0	0	0	0	0	0	0	0	0	0	0	0	0	0
		22	258.62	0	0	0	0	0	0	0	0	0	0	0	0	0	0	0	0	0	0	0	0	0	0	0	0	0	0	0	0	0	0	0	0	0	0	0	0	0	0	0	0	0	0	0	0	0	0
		23	262.48	0	0	17.0576	0	0	0	0	0	0	0	0	0	0	0	0	0	0	0	0	0	0	0	0	0	0	0	0	0	0	0	0	0	0	0	0	0	0	0	0	0	0	0	0	0	0	0
		24	266.34	0	0	0	0	0	0	0	0	0	0	0	0	0	0	0	0	0	0	0	0	0	0	0	0	0	0	0	0	0	0	0	0	0	0	0	0	0	0	0	0	0	0	0	0	0	0
		25	270.2	0	0	0	0	0	0	0	0	0	0	0	0	0	0	0	0	0	0	0	0	0	0	0	0	0	0	0	0	0	0	0	0	0	0	0	0	0	0	0	0	0	0	0	0	0	0
		26	274.06	0	0	0	0	0	0	0	0	0	0	0	0	0	0	0	0	0	0	0	0	0	0	0	0	0	0	0	0	0	0	0	0	0	0	0	0	0	0	0	0	0	0	0	0	0	0
		27	277.92	0	0	0	0	0	0	0	0	0	0	0	0	0	0	0	0	0	0	0	0	0	0	0	0	0	0	0	0	0	0	0	0	0	0	0	0	0	0	0	22.0756	0	0	0	0	0	0
		28	281.78	0	0	0	0	0	0	0	19.9104	0	0	0	0	0	0	0	0	0	0	0	0	0	0	0	0	0	0	0	0	0	0	0	0	0	0	0	0	0	0	0	0	0	0	0	0	0	0
		29	285.64	0	0	0	0	0	0	0	0	0	0	0	0	0	0	0	0	0	0	0	0	0	0	0	0	0	0	0	0	0	0	0	0	0	0	0	0	0	0	0	0	0	0	0	0	0	0
		30	289.5	0	0	0	0	0	0	0	0	0	0	0	0	0	0	0	0	0	0	0	0	0	0	0	0	0	0	0	0	0	0	0	0	0	0	0	0	0	0	0	0	0	0	0	0	0	0
		31	293.36	0	0	0	0	0	0	0	0	0	0	0	0	0	0	0	0	0	0	0	0	0	0	0	0	0	0	0	0	0	0	0	0	0	0	0	0	0	0	0	0	0	0	0	0	0	0
		32	297.22	0	0	0	0	0	0	0	0	18.6511	0	0	0	0	0	0	0	0	0	0	0	0	0	0	0	0	0	0	0	0	0	0	0	0	0	0	0	0	0	0	0	0	0	0	0	0	0
		33	301.08	0	0	0	0	0	0	0	0	0	0	0	0	0	0	0	0	0	0	0	0	0	0	0	0	0	0	0	0	0	0	0	0	0	0	0	0	0	0	0	0	0	19.9405	0	0	0	0
		34	304.94	0	0	0	0	0	0	0	0	0	0	0	0	0	0	0	0	0	0	0	0	0	0	0	0	0	0	0	0	0	0	0	0	0	0	0	0	0	0	0	0	0	0	0	21.5879	0	0
		35	308.8	0	0	0	0	0	0	0	0	0	0	0	0	0	0	0	0	0	0	0	0	0	0	0	0	15.6555	0	0	0	0	0	0	0	0	0	0	0	0	0	0	0	0	0	0	0	0	0
		36	312.66	0	0	0	0	0	0	0	0	0	0	0	0	0	0	0	0	0	0	0	0	0	0	0	0	0	0	0	0	0	0	0	0	0	0	0	19.5899	0	0	0	0	0	0	0	0	0	0
		37	316.52	0	0	0	0	0	0	0	0	0	0	0	0	0	0	0	0	0	0	0	0	0	0	0	0	0	0	0	0	0	0	0	0	0	0	0	0	0	0	0	0	0	0	0	0	0	0
		38	320.38	0	0	0	0	0	0	0	0	0	0	0	0	0	0	0	0	0	0	0	0	0	0	0	0	0	0	0	0	0	0	0	0	0	0	0	0	0	0	0	0	0	0	0	0	0	0
		39	324.24	0	0	0	0	0	0	0	0	0	0	0	0	0	0	0	0	0	0	0	0	0	0	0	0	0	0	0	0	0	0	0	0	0	0	0	0	0	0	0	0	0	0	0	0	0	0
		40	328.1	0	0	0	0	0	0	0	0	0	0	0	0	0	0	0	0	0	0	0	0	0	0	0	0	0	0	0	0	17.8758	0	0	0	0	0	0	0	0	0	0	0	0	0	0	0	0	0
		41	331.96	0	0	0	0	0	0	0	0	0	0	0	0	0	0	0	0	0	0	0	0	0	0	0	0	0	0	0	0	0	0	0	0	0	0	0	0	0	0	0	0	0	0	0	0	0	0
		42	335.82	0	0	0	0	0	0	0	0	0	0	0	0	0	0	0	0	0	0	0	0	0	0	0	0	0	0	0	0	0	0	0	0	0	0	0	0	0	0	0	0	0	0	0	0	0	0
		43	339.68	0	0	0	0	0	0	0	0	0	0	0	0	21.7077	0	0	0	0	0	0	0	0	0	0	0	0	0	0	0	0	0	0	0	0	0	0	0	0	0	0	0	0	0	0	0	0	0
		44	343.54	0	0	0	0	0	0	0	21.743	0	0	0	0	0	0	0	0	0	0	0	0	0	0	0	0	0	0	0	0	0	0	0	0	0	0	0	0	0	0	0	0	0	0	0	0	0	0
		45	347.4	0	0	0	0	0	0	0	0	0	0	0	0	0	0	0	0	0	0	0	0	0	0	0	0	0	0	0	0	0	0	0	0	0	0	0	0	0	0	0	0	0	0	0	0	0	0
		46	351.26	0	0	0	0	0	0	0	0	0	0	0	0	32.0996	0	0	0	0	0	0	0	0	0	0	0	0	0	0	0	0	0	0	0	0	0	0	0	0	0	0	0	0	0	0	0	0	0
		47	355.12	0	0	0	0	0	0	0	0	0	0	0	0	0	0	0	0	0	0	0	0	0	0	0	0	0	0	0	0	0	0	0	0	0	0	0	0	0	0	0	0	0	0	0	0	0	0
		48	358.98	0	0	0	0	0	0	0	0	0	0	0	0	39.5249	0	0	0	0	0	0	0	0	0	0	0	0	0	0	0	0	0	0	0	0	0	0	0	17.7664	0	0	0	0	0	0	0	0	0
		49	362.84	0	0	0	0	0	0	0	0	0	0	0	0	43.1703	0	17.848	0	0	0	0	0	0	0	0	0	0	0	0	0	0	0	0	0	0	0	0	0	0	0	0	0	0	0	0	0	0	0
		50	366.7	0	0	0	0	0	0	0	0	0	0	27.2366	0	41.5213	0	0	0	0	0	0	0	0	0	0	0	0	0	20.9626	0	0	0	20.3006	0	0	0	0	0	0	0	0	0	0	0	0	0	0	0
		51	370.56	0	0	0	0	0	0	0	0	0	0	0	0	55.5159	0	0	0	0	0	0	0	0	0	0	0	0	0	0	0	0	0	0	0	0	0	0	0	0	0	0	0	0	0	0	0	0	0
		52	374.42	0	0	0	0	0	0	0	0	0	0	17.1408	0	58.7878	0	0	18.2317	0	0	0	0	0	0	0	0	0	0	0	0	0	0	0	0	0	0	0	0	0	0	0	0	0	0	16.7992	0	0	0
		53	378.28	0	0	0	0	0	0	0	0	0	0	0	0	81.5988	0	0	0	0	0	0	0	0	0	0	0	0	0	0	0	0	0	0	0	0	0	0	0	0	0	0	0	0	0	0	0	0	0
		54	382.14	0	0	0	0	0	0	0	0	0	0	0	0	55.0365	19.0302	0	0	0	0	0	0	0	0	0	0	0	0	0	0	0	0	0	0	0	0	0	0	0	0	0	0	0	0	0	0	0	0
		55	386	0	0	0	0	0	0	0	0	0	0	49.0389	0	51.6779	0	0	0	0	0	0	0	0	0	0	0	0	0	0	0	0	0	0	0	0	0	0	0	0	0	0	0	0	0	0	0	0	0
		56	389.86	0	0	0	0	0	0	0	0	0	0	42.6241	0	109.86	0	0	0	0	0	0	0	0	0	0	0	0	0	0	0	0	0	0	0	0	0	0	0	0	0	0	0	0	0	0	0	0	0
		57	393.72	0	0	0	0	0	0	0	0	0	0	25.7057	0	101.102	0	0	0	0	0	0	0	0	0	0	0	0	0	0	0	0	0	0	0	0	0	0	0	0	0	0	0	0	21.183	0	0	0	0
		58	397.58	0	0	0	0	0	0	0	0	0	0	35.4977	0	66.1052	0	0	0	0	0	0	0	0	0	0	0	0	0	0	0	0	0	0	0	0	0	0	0	0	0	0	0	0	0	0	0	0	0
		59	401.44	0	0	0	0	0	0	0	0	0	0	0	0	82.1082	0	0	0	0	0	0	0	0	15.4462	0	0	0	0	0	0	0	0	0	0	0	0	0	0	0	0	0	0	0	0	0	0	0	0
		60	405.3	0	0	0	0	0	0	0	0	0	0	51.9368	0	100.392	0	0	0	0	0	0	0	0	0	0	0	0	0	0	0	0	0	0	0	0	0	0	0	0	0	0	0	0	0	0	0	0	0
		61	409.16	0	0	0	0	0	0	0	0	0	0	85.5889	0	92.2049	0	0	0	0	0	0	0	0	0	0	0	0	0	0	0	0	0	0	0	0	0	0	0	0	0	0	0	0	0	0	0	0	0
		62	413.02	0	0	0	0	0	0	0	0	0	0	59.8448	19.4342	72.9605	0	0	0	0	0	0	0	0	0	0	0	0	0	0	0	0	0	0	0	0	0	0	0	0	0	0	0	0	0	0	0	0	0
		63	416.88	0	0	0	0	0	0	22.8013	0	0	0	91.2956	0	41.7377	0	0	0	0	0	0	0	0	0	0	0	0	0	0	0	0	0	0	0	0	0	0	0	0	0	0	0	0	0	0	0	0	0
		64	420.74	0	0	0	0	0	0	0	0	0	0	35.8125	0	39.9109	0	0	0	0	0	0	0	0	0	0	0	0	0	0	0	0	0	0	0	0	0	0	0	0	0	0	0	0	0	0	0	0	0
		65	424.6	0	0	0	0	0	0	0	0	0	0	49.6638	0	63.8437	0	0	0	0	0	0	0	0	0	0	0	0	0	0	0	0	0	0	0	0	0	0	0	0	0	0	0	0	0	0	0	0	0
		66	428.46	0	0	0	0	0	0	0	0	0	0	90.0046	0	41.6418	0	0	0	0	0	0	0	0	0	0	0	43.6721	0	0	0	0	0	0	0	0	0	0	0	0	0	0	0	0	0	0	0	0	0
		67	432.32	0	0	0	0	0	0	0	0	0	0	86.2553	0	35.0679	21.4452	0	0	0	0	0	0	0	0	0	0	0	0	0	0	0	0	0	0	0	0	0	0	0	0	0	0	0	0	0	0	0	0
		68	436.18	0	0	0	0	0	0	0	0	0	0	91.7175	0	64.8195	0	0	0	0	0	0	0	0	0	0	0	0	0	0	0	0	0	0	0	0	0	0	0	0	0	0	0	0	0	0	0	0	0
		69	440.04	0	0	0	0	0	0	0	0	0	0	109.097	0	78.4178	0	0	0	0	0	0	0	0	0	0	0	0	0	0	0	0	0	0	0	0	0	0	0	0	0	0	0	0	0	0	0	0	0
		70	443.9	0	0	0	0	0	0	23.9918	0	18.7454	0	148.045	0	32.8812	0	0	0	0	0	0	0	0	0	0	0	0	0	0	0	0	0	0	0	0	0	0	0	0	0	0	0	0	0	0	0	0	0
		71	447.76	0	0	0	0	0	0	0	0	0	0	154.984	0	45.5518	0	0	0	0	0	0	0	0	0	0	0	0	0	0	0	0	0	0	0	0	0	0	0	0	0	0	0	0	0	0	0	0	0
		72	451.62	0	0	0	0	0	0	0	0	0	0	135.535	0	77.4185	0	0	0	0	0	0	0	0	0	0	0	0	0	0	0	0	0	0	0	0	0	0	0	0	0	0	0	0	0	0	0	0	0
		73	455.48	0	0	0	0	0	28.3667	0	0	0	0	144.136	0	52.8134	0	0	0	0	0	0	0	0	0	0	0	0	0	0	0	0	0	0	0	0	0	0	0	0	0	0	0	0	0	0	0	0	0
		74	459.34	0	0	0	0	0	0	0	0	0	0	112.915	0	32.4637	0	0	0	0	0	0	0	0	0	0	0	0	0	0	0	0	0	0	0	0	0	0	0	0	0	0	0	0	0	0	0	0	0
		75	463.2	0	0	0	0	0	0	0	0	0	0	159.846	0	35.7113	0	0	0	0	0	0	0	0	0	0	0	0	0	0	0	0	0	0	0	0	0	0	0	0	0	0	0	0	0	0	0	0	0
		76	467.06	0	0	0	0	0	0	0	0	0	0	113.474	0	20.6544	0	0	29.9976	0	0	0	0	0	0	0	0	0	0	0	0	0	0	0	0	0	0	0	0	18.4708	0	0	0	0	0	0	0	0	0
		77	470.92	0	0	0	0	0	0	0	0	0	0	171.436	0	44.0024	0	0	25.451	0	0	0	0	0	0	0	0	0	0	0	0	0	0	0	0	0	0	0	0	0	0	0	0	0	0	0	0	0	0
		78	474.78	0	0	0	18.9725	0	0	0	0	0	0	145.225	0	0	0	0	43.0894	0	0	0	0	0	0	0	0	23.3224	0	0	0	0	0	0	0	0	0	0	0	0	0	0	0	0	0	0	0	0	0
		79	478.64	0	0	0	0	0	0	0	0	0	0	145.461	0	0	0	0	41.1018	0	0	0	0	0	0	0	0	0	0	0	0	0	0	0	0	0	0	0	0	0	0	0	0	0	0	0	0	0	0
		80	482.5	0	0	0	0	0	0	0	0	0	0	116.117	0	44.23	0	0	77.1103	0	0	0	0	0	0	0	0	0	0	0	0	0	0	0	0	0	0	0	0	0	0	0	0	0	0	0	0	0	0
		81	486.36	0	0	0	0	0	0	0	0	0	0	207.904	0	48.1457	0	0	104.771	0	0	0	0	0	0	0	0	0	0	0	0	0	0	0	0	0	0	0	0	0	0	0	0	0	0	0	0	0	0
		82	490.22	0	0	0	0	0	0	0	0	0	0	165.633	0	32.3542	0	0	83.2863	0	0	0	0	0	0	18.052	0	0	0	0	0	0	0	0	0	0	0	0	0	0	0	0	0	0	0	0	0	0	0
		83	494.08	0	0	0	0	0	0	0	0	0	0	223.015	0	0	0	0	156.17	0	0	0	0	0	0	0	0	0	0	0	0	0	0	0	0	0	0	0	0	0	0	0	0	0	0	0	0	0	0
		84	497.94	0	0	0	0	0	0	0	0	0	0	249.608	0	23.2561	0	0	94.6927	0	0	15.4122	0	0	0	0	0	0	0	0	0	0	0	0	0	0	0	0	0	0	0	0	0	0	0	0	0	0	0
		85	501.8	0	0	42.283	0	0	0	0	0	0	0	259.409	0	0	0	0	124.156	0	0	0	0	0	0	0	0	0	0	0	0	0	0	0	0	0	0	0	0	0	0	0	0	0	0	0	0	0	0
		86	505.66	0	0	0	0	0	0	0	0	0	0	217.405	0	0	0	0	161.346	0	0	0	0	0	0	0	0	0	0	0	0	0	24.8567	0	0	0	0	0	0	0	0	0	0	0	0	0	0	0	0
		87	509.52	0	0	17.8178	0	0	0	0	0	0	0	264.639	0	33.9735	0	0	169.691	0	0	0	0	0	0	0	0	0	0	0	0	0	0	0	0	0	23.22	0	0	0	0	0	0	0	0	0	0	0	0
		88	513.38	0	0	0	0	0	0	0	0	17.0578	0	201.072	0	24.3213	0	0	205.078	0	0	0	0	0	0	0	0	0	0	0	0	0	36.3193	0	0	0	0	0	0	23.0838	0	0	0	0	0	0	0	0	0
		89	517.24	0	0	0	0	0	18.85	0	0	0	0	215.186	0	0	0	0	142.154	0	0	0	0	0	0	0	0	0	0	0	19.0365	0	0	0	0	0	0	0	24.8555	20.4485	0	0	0	0	0	0	0	0	0
		90	521.1	0	0	23.3542	0	0	0	0	0	0	0	263.523	0	0	0	0	241.625	0	0	0	0	0	0	0	0	0	0	23.3985	0	0	29.0775	0	0	0	0	0	0	0	0	0	16.3405	0	0	0	0	0	0
		91	524.96	0	0	0	0	0	0	0	0	0	0	228.748	0	40.8849	0	0	235.189	0	0	0	0	0	0	0	0	0	0	0	0	0	0	0	0	0	0	0	0	0	0	0	0	0	0	0	0	0	0
		92	528.82	0	0	0	0	0	0	0	0	0	0	263.021	0	20.5335	0	0	211.744	0	0	0	0	0	0	21.0558	0	0	0	0	0	0	44.8255	0	0	0	0	0	0	0	0	0	0	0	0	0	0	0	0
		93	532.68	0	0	0	0	0	0	17.7472	0	0	0	225.821	0	52.1875	0	0	301.566	0	0	0	0	0	0	0	0	0	0	0	0	40.611	59.0278	0	0	0	0	0	0	0	0	0	0	0	0	0	0	0	0
		94	536.54	0	0	0	0	0	0	0	0	0	0	266.884	0	19.656	0	0	134.621	0	0	0	0	0	0	0	0	0	0	0	0	104.709	27.2154	0	0	0	0	0	0	0	0	0	0	0	0	0	0	0	0
		95	540.4	0	0	0	0	0	0	0	0	0	0	300.032	0	47.4114	0	0	238.398	0	0	0	0	0	0	0	0	0	0	0	0	54.639	66.4439	0	0	0	0	0	0	0	0	0	0	0	0	0	0	0	0
		96	544.26	0	0	24.0603	0	0	0	0	0	0	0	277.422	0	17.3293	0	0	214.144	0	0	0	0	0	0	0	0	0	16.4918	0	0	38.9728	57.2883	0	0	0	0	0	15.7381	0	0	0	0	0	0	0	0	0	0
		97	548.12	0	0	0	0	0	0	0	0	0	0	324.226	0	70.1847	0	0	271.859	0	0	0	0	0	0	0	0	0	0	0	0	61.9791	55.8152	0	0	0	0	0	0	49.4188	0	0	0	0	0	0	0	0	0
		98	551.98	0	0	0	0	0	0	0	0	0	0	222.541	0	53.3288	0	0	309.706	0	0	0	0	0	0	0	0	0	0	0	0	105.577	24.7838	0	0	0	0	0	0	17.5918	0	0	0	0	0	0	0	0	0
		99	555.84	0	0	0	0	0	0	0	0	0	0	306.362	0	100.156	0	0	272.803	0	0	0	0	0	0	0	0	0	28.8801	0	0	130.188	62.9063	0	0	0	0	0	0	41.5443	0	0	0	0	0	0	0	0	0
		100	559.7	0	0	0	0	0	0	0	0	0	0	307.755	0	74.5172	0	0	282.465	0	0	0	0	0	0	0	0	0	0	0	0	127.292	18.9046	0	0	0	18.1552	0	0	0	0	0	0	0	0	0	0	0	0
		101	563.56	0	0	0	0	0	0	0	0	0	0	291.96	0	123.183	0	0	267.559	0	0	0	0	0	0	0	0	0	0	0	0	149.27	50.6724	0	0	0	0	0	0	37.2318	0	0	0	0	0	0	0	0	0
		102	567.42	0	0	0	0	0	0	0	0	0	0	254.348	0	134.749	0	0	428.417	0	0	0	0	0	0	0	0	0	41.2719	0	0	72.4807	76.0079	0	0	0	0	0	0	60.9714	0	0	0	0	0	0	0	0	0
		103	571.28	0	0	0	0	0	0	0	0	0	0	251.333	0	164.265	0	0	311.657	0	0	0	0	0	0	0	0	0	0	0	0	158.743	86.4869	0	0	0	0	0	0	50.5539	0	0	0	0	0	0	0	0	0
		104	575.14	0	0	39.8169	0	0	0	0	0	0	0	283.621	0	201.079	0	0	418.569	0	0	0	0	0	0	0	0	0	0	0	0	152.027	63.446	0	0	0	0	0	0	44.2902	0	0	17.4898	0	0	0	0	0	0
		105	579	0	0	54.1964	0	0	0	0	0	0	0	346.433	0	161.84	0	0	294.681	0	0	0	0	0	0	0	0	0	0	0	0	139.74	85.5611	0	0	0	0	0	0	60.4694	0	0	0	0	0	0	0	0	0
		106	582.86	0	0	0	0	0	0	0	0	0	0	263.768	0	245.607	0	0	435.002	0	0	0	0	0	0	0	0	0	27.4204	0	0	185	70.1726	0	0	0	0	0	0	95.279	28.9334	0	0	0	0	0	0	0	0
		107	586.72	0	0	39.7431	0	0	0	0	0	0	0	265.677	0	242.057	0	0	407.718	0	0	0	0	24.8746	0	0	0	0	36.2017	0	0	145.011	94.7225	0	0	0	0	0	0	65.4414	0	0	0	0	0	0	0	0	0
		108	590.58	0	0	44.989	26.0108	0	0	0	0	0	0	214.327	0	309.49	0	0	332.947	0	0	0	0	18.4196	0	0	0	0	35.2861	0	0	181.25	108.54	0	0	0	0	0	0	75.7145	0	0	0	0	0	0	0	0	0
		109	594.44	0	0	50.7873	0	0	0	0	0	0	0	256.011	0	249.493	0	0	515.425	0	0	0	0	59.4011	0	0	0	0	0	0	0	136.312	91.5711	0	0	0	0	0	0	42.686	0	0	0	0	0	0	0	0	0
		110	598.3	0	0	51.6109	0	0	0	0	0	0	0	229.048	0	329.16	0	0	422.588	0	0	0	0	40.5775	0	0	0	0	0	0	0	203.676	147.087	0	0	0	0	0	0	50.081	0	0	0	0	0	0	0	0	0
		111	602.16	0	0	47.0267	0	0	0	0	0	0	0	232.415	0	327.946	0	0	449.567	0	0	0	0	38.6101	0	0	0	0	0	0	0	251.081	101.287	0	0	0	0	0	0	51.6237	0	0	0	0	0	0	0	0	0
		112	606.02	0	0	38.4952	0	0	0	0	0	0	0	321.542	0	394.161	0	0	417.344	0	0	0	0	41.8679	0	0	0	0	0	0	0	245.901	115.1	0	0	0	0	0	0	43.0137	0	0	0	0	0	0	0	0	0
		113	609.88	0	0	110.817	0	0	0	0	0	0	0	262.774	0	346.252	0	0	400.946	0	0	0	0	104.112	0	0	0	0	0	0	0	247.488	133.077	0	0	0	0	0	19.4601	67.7489	0	0	0	0	0	0	0	0	0
		114	613.74	0	0	91.1645	0	0	0	0	0	0	0	288.539	0	348.007	0	0	465.184	0	0	0	0	87.2635	0	0	0	0	0	0	0	293.042	112.021	0	0	0	0	0	0	74.8587	0	23.9807	0	0	0	0	0	0	0
		115	617.6	0	0	98.8612	0	0	0	0	0	0	0	180.556	0	326.043	0	0	400.177	0	0	0	0	96.9631	0	0	0	0	0	0	0	208.544	97.3247	0	0	0	0	0	0	37.3997	0	0	0	0	0	0	0	0	0
		116	621.46	0	0	76.7553	0	0	0	0	0	0	0	264.973	0	328.782	0	0	548.344	0	0	0	0	136.675	0	0	0	0	0	0	0	235.954	178.418	0	0	0	0	0	0	20.9212	0	0	0	0	0	0	0	0	0
		117	625.32	0	0	51.2074	0	0	0	0	0	0	0	226.854	0	422.671	0	0	474.123	0	24.0328	0	0	90.9197	0	0	0	0	0	0	0	222.843	135.318	0	0	0	0	0	0	0	0	0	0	0	0	0	0	0	0
		118	629.18	16.7193	0	52.8516	0	0	0	0	0	0	0	180.83	0	423.691	0	0	405.789	0	0	0	0	205.373	0	0	0	0	0	0	0	323.808	108.394	0	0	0	0	0	0	0	0	0	0	0	0	0	0	0	0
		119	633.04	0	0	110.174	0	0	0	0	0	0	0	165.9	0	418.325	0	0	520.834	0	0	0	0	190.053	0	0	0	0	0	0	0	322.969	229.217	0	0	0	0	0	0	0	0	16.5839	0	0	0	0	0	0	0
		120	636.9	0	0	100.16	0	0	0	0	0	0	0	207.125	0	533.433	0	0	490.256	0	0	0	0	158.807	0	0	0	0	0	0	0	264.434	187.758	0	0	0	0	0	0	0	0	0	0	0	0	0	0	0	0
		121	640.76	0	0	82.1639	0	0	0	0	0	0	0	203.827	0	437.782	0	0	366.115	0	0	0	0	171.592	0	0	0	0	0	0	0	311.192	182.319	0	0	0	0	0	0	0	0	0	0	0	0	0	0	0	0
		122	644.62	0	0	100.211	0	0	0	0	0	0	0	253.849	0	333.58	0	0	369.488	0	0	0	0	122.645	0	0	0	0	0	0	0	265.222	164.174	0	0	0	0	0	0	0	0	0	0	0	0	0	0	0	0
		123	648.48	0	0	81.0416	0	0	0	0	0	0	0	197.783	0	540.991	0	0	413.628	0	0	0	0	201.469	0	0	0	0	0	0	0	281.007	222.221	0	0	0	0	0	0	0	0	0	0	0	0	0	0	0	0
		124	652.34	0	0	88.3851	0	0	0	0	0	0	0	144.837	0	524.34	0	0	480.205	0	0	0	0	149.424	0	0	0	0	0	0	0	330.512	261.437	0	0	0	0	0	0	16.4615	0	0	0	0	0	0	0	0	0
		125	656.2	0	0	117.48	0	0	0	0	0	0	0	181.168	0	481.996	0	0	513.497	0	0	0	0	113.03	0	0	0	0	0	0	0	259.879	183.257	0	0	0	0	0	0	0	0	0	0	0	0	0	0	0	0
		126	660.06	0	0	79.2883	0	0	0	0	0	0	0	150.866	0	522.204	0	0	427.573	0	0	0	0	166.857	0	0	0	0	0	39.942	0	260.996	263.569	0	0	0	0	0	0	21.9424	0	0	0	0	0	0	0	0	0
		127	663.92	0	0	99.5901	0	0	0	0	0	0	0	98.9557	0	539.209	0	0	423.243	0	0	0	0	134.659	0	0	0	0	0	0	0	354.418	239.878	0	0	0	0	0	0	0	0	0	0	0	0	0	0	0	0
		128	667.78	0	0	108.55	0	0	0	0	0	0	0	145.329	0	406.875	0	0	388.223	0	0	0	0	212.297	0	0	0	0	29.3917	0	0	329.039	260.647	0	0	0	0	0	0	0	0	0	0	0	0	0	0	0	0
		129	671.64	0	0	110.449	0	0	0	0	0	0	0	184.243	0	437.686	0	0	359.777	0	0	0	0	261.103	0	0	0	0	0	0	0	278.174	266.775	0	0	0	0	0	0	0	0	0	0	0	0	0	0	0	0
		130	675.5	0	0	50.6601	0	0	0	0	0	0	0	124.927	0	419.417	0	0	458.771	0	0	0	0	280.693	0	0	0	0	0	0	0	333.942	226.979	0	0	0	0	0	0	21.588	0	0	0	0	0	0	0	0	0
		131	679.36	0	0	106.905	0	0	0	0	0	0	0	164.442	0	538.505	0	0	364.912	0	0	0	0	148.677	29.4298	0	0	0	0	0	0	304.098	290.446	0	0	0	0	0	0	0	0	0	0	0	0	0	0	0	0
		132	683.22	0	0	64.3313	0	0	0	0	0	0	0	116.537	0	489.318	0	0	354.731	0	0	0	0	208.984	0	0	0	0	0	0	0	333.497	259.057	0	0	0	0	0	0	0	0	0	0	0	0	0	0	0	0
		133	687.08	0	0	128.184	0	0	0	0	0	0	0	133.412	0	507.345	0	0	343.711	0	0	0	0	214.568	0	0	0	0	47.0048	0	0	297.554	279.357	0	0	0	0	0	0	0	0	0	0	0	0	0	0	0	0
		134	690.94	0	0	132.954	0	0	0	0	0	0	0	163.784	0	507.251	0	0	415.3	0	0	0	0	242.699	0	0	0	0	0	0	0	225.792	333.618	0	0	0	0	21.447	0	0	0	0	0	0	0	0	0	0	0
		135	694.8	0	0	53.4463	0	0	0	0	0	0	0	170.215	0	595.568	0	0	290.367	0	0	0	0	318.313	0	0	19.3585	0	25.2851	0	0	281.683	285.211	0	0	0	0	0	0	0	0	0	0	0	0	0	0	0	0
		136	698.66	0	0	79.0917	0	0	0	0	0	0	0	172.883	0	408.537	0	0	291.023	0	0	0	22.525	286.849	0	0	0	0	0	0	0	409.309	230.993	0	0	0	0	0	0	0	0	0	0	0	0	0	0	0	0
		137	702.52	0	0	85.4313	0	0	0	0	0	0	0	164.92	0	504.998	0	0	359.416	0	0	0	0	255.698	0	0	75.472	0	35.0094	0	0	312.535	239.593	0	0	0	0	0	0	0	0	0	0	0	0	0	0	0	0
		138	706.38	0	0	132.12	0	0	0	0	0	0	0	213.885	0	496.556	0	0	317.699	0	0	0	0	265.796	0	0	0	0	19.1073	0	0	306.671	313.3	0	0	0	0	0	0	0	0	0	0	0	0	0	21.4323	0	0
		139	710.24	0	0	72.9888	0	0	0	0	0	0	0	145.918	0	538.554	0	0	377.546	0	0	0	0	237.871	0	0	0	0	48.7909	0	0	368.362	282.901	0	0	0	0	0	0	0	0	0	0	0	0	0	0	0	0
		140	714.1	0	0	134.087	0	0	0	0	0	0	0	160.614	0	595.621	0	0	281.469	0	0	0	0	376.005	0	0	0	0	66.4359	0	0	351.852	289.747	0	0	0	0	0	0	0	0	0	0	0	0	0	0	0	0
		141	717.96	0	0	104.289	0	0	0	0	0	0	0	195.389	0	568.548	0	0	392.031	0	0	0	0	329.801	0	0	0	0	0	0	0	344.863	266.272	0	0	0	0	0	0	0	0	0	0	0	0	0	0	0	0
		142	721.82	0	0	106.548	0	0	0	0	0	0	0	228.765	0	345.789	0	0	466.234	0	0	0	20.2591	252.654	0	0	45.8349	0	47.5482	32.7843	0	388.994	297.15	0	0	0	0	0	0	0	0	0	0	0	0	0	0	0	0
		143	725.68	0	0	101.766	0	0	0	0	0	0	0	198.27	0	472.393	0	0	316.554	0	0	0	0	250.517	0	0	39.4981	0	26.712	0	0	333.005	262.515	0	0	0	0	0	0	0	0	0	0	0	0	0	0	0	0
		144	729.54	0	0	130.666	0	0	0	0	0	0	0	219.529	0	476.321	0	28.1295	363.22	0	0	0	0	266.121	0	0	54.2749	0	35.0322	23.9201	0	492.669	327.922	0	0	0	0	0	0	0	0	0	0	0	0	0	0	0	0
		145	733.4	0	0	129.613	0	0	0	0	0	0	0	181.993	0	572.444	0	0	299.675	0	0	0	27.8057	334.621	0	0	41.0078	0	52.893	0	0	422.847	241.757	0	0	0	0	0	0	0	0	0	0	0	0	0	0	0	0
		146	737.26	0	0	179.102	0	0	0	0	0	0	0	242.886	0	430.522	0	0	363.86	0	0	0	0	355.013	0	0	119.396	0	47.3723	20.7374	0	406.732	283.39	0	0	0	0	0	0	0	0	0	0	0	0	0	0	0	0
		147	741.12	0	0	91.5451	0	18.9713	0	0	0	0	0	178.97	0	528.018	0	0	301.247	0	0	0	0	278.625	0	0	95.0056	0	27.8948	0	0	377.1	240.784	0	0	0	0	0	0	0	0	0	0	0	0	0	0	0	0
		148	744.98	0	0	118.028	0	0	0	0	0	0	0	232.877	0	463.249	0	0	433.76	0	0	0	0	324.513	0	0	125.492	0	28.5489	23.024	0	375.647	192.326	0	0	0	0	0	0	0	0	0	0	0	0	0	0	0	0
		149	748.84	0	0	118.344	0	0	0	0	0	0	0	213.546	0	505.581	0	0	356.427	0	0	0	32.7905	341.69	0	0	61.4841	0	0	21.1834	0	373.439	263.887	0	0	0	0	0	0	0	0	0	0	0	0	0	0	0	0
		150	752.7	26.5516	0	130.647	0	0	0	0	0	0	0	175.133	0	424.583	0	0	362.738	0	0	0	17.9377	369.011	0	0	136.756	0	54.4005	20.9762	0	378.196	274.293	0	0	0	0	0	0	0	0	0	0	0	0	0	0	0	0
		151	756.56	0	0	155.092	0	0	0	0	0	0	0	227.454	0	402.181	0	0	298.383	0	0	0	0	292.653	0	0	131.312	0	28.7031	0	0	409.178	214.488	0	0	0	0	0	0	19.2321	0	0	0	0	0	0	0	0	0
		152	760.42	0	0	73.259	0	0	0	0	0	0	0	236.762	0	357.948	0	0	528.81	0	0	0	0	294.629	0	0	171.114	0	83.2156	30.2022	0	463.594	227.039	0	0	0	0	0	0	0	0	0	0	0	0	0	0	0	0
		153	764.28	0	0	143.269	0	0	0	0	0	0	0	209.155	0	308.684	0	0	392.992	0	0	0	29.8291	338.188	0	0	130.567	0	35.8557	0	0	314.533	172.33	0	0	0	0	0	0	0	0	0	0	0	0	0	0	0	0
		154	768.14	0	0	128.712	0	0	0	0	0	0	0	248.177	0	287.245	0	0	409.094	0	0	0	0	353.396	0	0	152.78	0	81.2119	24.0159	0	415.559	162.662	0	0	0	0	0	0	0	0	0	0	0	0	0	0	0	0
		155	772	0	0	81.0824	0	0	0	0	0	0	0	203.009	0	250.825	0	0	393.19	0	0	0	41.9621	342.848	0	0	160.409	0	76.3754	0	0	373.06	221.408	0	0	0	0	0	17.3143	0	0	0	0	0	0	0	0	0	0
		156	775.86	0	0	104.851	0	18.5609	0	0	0	0	0	168.193	0	308.108	0	0	412.79	0	0	0	0	310.213	0	0	219.252	0	130.908	48.1115	0	387.701	194.869	0	0	0	0	0	0	0	0	0	0	0	0	0	0	0	0
		157	779.72	0	0	78.8355	0	0	15.6735	17.6089	0	0	0	271.622	0	319.841	0	0	421.102	0	0	0	0	275.266	0	0	130.527	0	67.8562	25.7191	0	399.378	153.123	0	0	0	0	0	0	0	0	0	0	0	0	0	0	0	0
		158	783.58	0	0	140.123	0	0	0	0	0	0	0	222.227	0	271.461	0	0	394.317	0	0	0	31.1801	295.788	20.872	0	206.043	0	44.6223	43.8165	0	539.616	290.025	0	0	0	0	0	0	0	0	0	0	0	0	0	0	0	0
		159	787.44	0	0	88.7412	0	0	0	43.3451	0	0	0	180.896	0	418.828	0	0	403.804	0	0	0	0	359.893	0	0	197.314	0	64.6902	67.8328	0	508.071	248.498	0	0	0	0	0	0	0	0	0	0	0	0	0	0	0	0
		160	791.3	0	0	112.772	0	0	0	0	0	0	0	192.372	0	306.699	0	0	353.43	0	51.9905	0	0	368.527	0	0	236.788	0	66.5925	0	0	551.066	278.922	0	0	0	0	0	0	0	0	0	0	0	0	0	0	0	0
		161	795.16	0	0	87.7879	0	0	0	37.8076	0	0	0	155.159	0	278.237	0	0	314.036	0	0	0	0	356.882	0	0	216.545	0	65.8604	0	0	453.273	218.871	0	0	0	0	0	0	0	0	0	0	0	0	0	0	0	0
		162	799.02	0	0	112.879	0	0	0	32.7371	31.5484	0	0	262.473	0	378.069	0	0	431.228	0	0	0	0	350.829	0	0	217.968	0	59.0618	0	0	476.794	272.293	0	0	0	28.2904	0	0	0	0	0	0	0	0	0	0	21.3108	0
		163	802.88	0	0	86.0334	0	0	0	26.9186	0	0	0	215.344	0	376.781	0	0	308.664	0	27.5531	0	17.0696	309.142	0	0	220.9	0	94.9846	30.9529	0	573.839	391.971	0	0	0	0	0	0	0	0	0	0	0	0	0	0	0	0
		164	806.74	0	0	74.514	0	0	0	48.3312	23.6488	0	0	158.994	0	367.849	0	0	422.061	0	21.6179	0	0	288.973	0	0	209.8	0	104.686	0	0	517.036	377.799	0	0	0	0	0	0	0	0	0	0	0	0	0	0	45.9493	0
		165	810.6	0	0	81.678	0	0	0	58.7101	23.6544	0	0	233.978	0	365.709	0	0	525.102	0	50.5381	0	0	390.005	0	0	246.385	0	105.179	0	0	402.57	329.183	0	0	0	0	0	0	0	0	0	0	0	0	0	0	59.4003	0
		166	814.46	0	0	97.0297	0	0	0	81.7464	34.2055	0	0	225.158	0	380.644	0	0	340.95	0	21.0817	0	0	332.872	0	0	272.106	0	69.3673	0	0	521.356	355.371	0	0	0	0	0	0	0	0	0	0	0	0	0	0	52.3058	0
		167	818.32	0	0	38.4179	0	0	0	73.0889	0	0	0	244.399	0	326.298	0	0	357.14	0	81.1128	0	0	378.423	0	0	225.662	0	79.5896	0	0	535.736	374.096	0	0	0	0	0	0	0	0	0	0	0	0	0	20.4876	65.27	0
		168	822.18	0	0	109.971	0	0	0	65.0383	25.441	0	0	213.419	0	380.15	0	0	407.917	0	62.9539	0	0	346.425	0	0	234	0	76.3986	0	0	474.94	357.552	0	0	0	0	0	0	0	0	0	0	0	0	0	0	48.0467	0
		169	826.04	0	0	61.4234	0	0	0	85.3063	44.1718	0	0	209.233	0	360.721	0	0	393.105	0	48.6415	0	0	330.37	0	0	285.093	0	71.3194	0	0	444.246	347.257	0	0	0	0	0	0	0	0	0	0	0	0	0	0	61.0169	0
		170	829.9	0	0	62.735	0	0	0	64.3684	0	0	0	219.02	0	383.46	0	0	441.144	0	74.4911	0	19.6328	261.753	0	0	245.639	0	104.818	0	0	478.637	427.394	0	0	0	0	0	0	0	0	0	0	0	0	0	0	89.2037	0
		171	833.76	0	0	57.339	0	0	0	58.6816	45.392	0	0	243.039	0	374.127	0	0	405.586	0	72.1086	0	0	298.273	36.129	0	133.407	0	61.4902	0	0	498.556	531.645	0	0	0	0	0	0	0	0	0	0	0	0	25.0773	0	83.5811	0
		172	837.62	0	0	67.1036	17.9393	0	0	99.0303	0	0	0	143.602	0	381.291	18.6749	0	372.538	0	67.7086	0	0	236.764	0	0	194.524	0	53.1812	0	0	459.709	424.446	0	0	0	29.9682	0	0	0	0	0	0	0	0	0	0	128.33	0
		173	841.48	0	0	48.6309	0	0	0	122.085	0	0	0	183.022	0	359.915	0	0	381.101	0	128.92	0	56.6882	281.217	0	0	235.54	0	68.4697	0	0	498.735	370.987	0	0	0	0	0	0	0	0	0	0	0	0	0	0	111.785	0
		174	845.34	0	20.4031	90.915	0	0	0	0	0	0	0	170.072	0	357.062	0	0	333.176	0	48.8381	0	50.604	286.763	0	0	205.295	0	51.6871	0	0	436.693	380.636	0	0	0	0	0	0	0	0	0	0	0	0	0	0	76.4186	0
		175	849.2	0	0	46.5676	0	0	0	125.953	51.0988	0	0	233.511	0	239.978	0	0	341.464	0	73.018	0	0	288.352	21.0891	0	288.754	0	84.14	0	0	523.592	427.442	0	0	0	0	0	0	0	0	0	0	0	0	56.1632	0	140.652	0
		176	853.06	0	0	0	0	0	0	95.8062	0	17.0261	0	125.258	0	329.998	0	0	428.549	0	71.8357	0	52.415	270.402	0	48.2533	241.067	0	102.515	0	0	528.259	472.546	0	0	0	42.598	0	0	0	0	0	0	0	0	0	0	152.983	0
		177	856.92	0	0	74.627	0	0	0	116.641	0	0	0	103.773	0	333.304	0	0	415.605	0	102.513	0	61.9194	315.578	0	0	228.235	0	103.725	0	0	516.403	345.408	0	0	0	0	0	0	0	0	0	0	0	0	0	0	123.759	0
		178	860.78	0	0	57.14	0	0	0	125.481	22.1934	0	0	180.179	0	363.632	0	0	471.938	0	90.7311	0	0	356.416	25.118	0	198.886	0	67.9715	0	0	651.649	379.9	0	0	0	66.7864	0	0	0	0	0	0	0	0	17.6566	0	100.417	0
		179	864.64	0	0	68.6743	0	0	0	171.185	46.2896	0	0	192.927	0	303.578	0	0	403.823	0	98.5046	0	71.8711	215.471	0	38.7158	251.914	0	41.5163	0	0	521.227	455.964	0	0	0	0	0	0	0	0	0	0	0	0	0	0	149.924	0
		180	868.5	0	0	43.8842	0	0	0	121.523	67.6543	58.9936	0	139.255	0	382.573	0	0	496.778	0	84.4909	0	32.6088	321.723	26.1732	0	244.615	0	38.3271	0	0	651.311	469.558	0	0	0	40.3187	0	0	0	0	0	0	0	0	56.634	0	117.278	0
		181	872.36	0	0	77.4811	0	0	0	134.332	0	0	0	171.747	0	350.908	0	0	386.809	0	127.698	0	58.7339	331.705	0	46.453	277.331	0	78.7058	0	0	556.267	464.059	0	0	0	59.5669	0	0	0	0	0	0	0	0	37.5419	0	132.784	0
		182	876.22	19.7361	0	48.0595	0	0	0	158.129	0	0	0	199.043	0	358.838	0	0	542.953	0	115.823	0	33.2113	251.743	44.3457	64.6297	285.595	0	53.8185	0	30.0134	443.122	388.91	0	0	0	52.6297	0	0	0	0	0	0	0	0	79.8686	0	127.123	0
		183	880.08	0	0	120.311	0	0	0	140.881	70.2429	0	0	190.16	0	344.002	33.4919	0	396.825	0	101.618	0	49.9782	188.274	40.4196	27.1961	288.407	0	97.0467	0	28.9383	561.084	452.245	0	0	0	46.5586	0	0	0	0	0	0	0	0	61.733	0	194.184	0
		184	883.94	0	0	50.4595	0	0	0	137.791	27.7477	35.0494	0	172.148	0	214.266	28.707	0	399.713	0	94.1088	0	33.0513	196.282	0	36.6337	291.854	0	61.3793	0	42.7989	459.53	418.828	0	0	0	0	0	0	0	0	0	0	0	0	19.0233	0	153.365	0
		185	887.8	0	0	39.6833	0	0	0	187.342	37.9182	70.7835	0	228.699	0	305.294	0	0	446.734	0	128.475	0	69.6011	221.132	64.0393	49.1776	275.314	0	69.9567	0	86.0185	575.431	479.812	0	0	0	0	0	0	0	17.3939	0	0	0	0	50.5402	0	190.004	0
		186	891.66	0	0	124.822	0	0	0	152.082	30.1696	126.475	0	203.932	0	312.091	28.3314	0	455.181	0	87.8252	0	30.7134	222.753	51.1587	53.3669	376.97	0	83.3658	0	22.5079	559.576	390.336	0	0	0	20.65	0	0	0	0	0	0	0	0	40.9896	0	168.983	0
		187	895.52	0	0	217.602	0	0	0	127.663	0	39.3336	0	179.11	0	372.224	59.5345	0	525.801	0	122.401	0	37.6983	229.484	61.8365	40.902	342.597	0	92.5766	0	63.8513	486.753	402.65	0	0	0	38.048	0	0	28.4885	0	0	0	0	0	68.6073	0	199.877	0
		188	899.38	0	0	153.717	0	0	0	54.5539	25.7034	78.3705	0	167.881	0	266.077	52.8908	0	374.672	0	120.006	0	0	203.784	81.4435	41.7824	307.515	0	48.2957	0	75.7427	366.26	355.578	0	0	0	66.8281	0	0	0	0	0	0	0	0	64.5685	0	194.645	0
		189	903.24	0	0	175.407	0	0	0	96.9038	0	96.3711	0	189.604	0	314.379	35.5493	0	429.587	0	153.956	0	31.9715	225.462	23.7059	47.5256	298.201	0	123.359	0	113.832	500.24	401.901	0	0	0	50.8728	0	0	44.2372	0	0	0	0	0	71.4078	0	186.994	0
		190	907.1	0	0	156.257	0	62.1459	0	128.715	0	122.909	0	204.517	0	240.825	44.7765	0	454.681	0	114.796	0	27.3468	249.883	60.6072	80.9332	354.388	0	75.1788	21.0376	127.372	446.416	448.457	0	0	0	23.1696	0	0	41.2569	0	0	0	0	0	28.0298	0	110.468	0
		191	910.96	0	0	119.003	0	0	0	180.5	0	127.13	0	131.512	0	250.332	96.3661	0	420.987	0	98.3666	0	49.4725	248.852	108.407	126.423	399.78	0	47.4922	0	169.946	372.53	460.662	0	0	0	68.3278	0	0	32.4773	0	0	0	18.0364	0	74.6156	0	148.629	0
		192	914.82	0	0	167.423	0	35.5113	0	152.037	0	83.5684	0	167.113	0	342.663	51.0718	0	409.213	0	125.401	0	0	214.88	128.761	86.4601	384.702	0	85.3702	0	121.511	499.623	447.164	0	0	0	55.3519	0	0	66.8192	0	0	29.4639	0	0	103.42	0	180.212	0
		193	918.68	45.5897	0	169.108	0	0	0	90.6415	34.7517	183.141	0	182.455	0	312.298	54.8551	0	451.976	0	153.643	0	44.0313	200.986	149.255	80.8845	401.379	0	114.193	0	176.549	518.532	432.247	0	0	0	65.5925	0	0	72.4796	0	0	51.949	0	0	88.8404	0	170.418	0
		194	922.54	0	0	182.633	0	79.3115	0	126.078	40.9053	156.662	0	147.185	0	273.356	74.3579	0	384.954	0	77.2875	0	71.9202	201.788	99.9893	91.0393	455.879	0	94.2669	0	214.809	507.293	365.857	0	0	0	91.3909	0	0	66.5033	0	48.2722	88.6323	0	0	116.056	0	227.496	0
		195	926.4	0	0	203.909	0	57.171	0	119.081	23.2931	225.556	0	187.962	0	281.679	80.6475	0	386.142	0	67.017	0	45.8712	222.361	95.067	88.1902	499.57	0	97.8586	0	186.711	482.367	435.015	0	0	0	106.369	0	0	28.5158	0	40.4732	88.2694	0	0	64.5871	0	156.325	0
		196	930.26	0	0	174.781	0	66.341	0	200.752	0	247.87	0	194.643	0	276.594	103.502	0	425.507	0	138.601	0	65.9605	155.54	97.6744	97.9748	511.654	0	81.1583	0	270.675	424.856	400.189	0	0	0	88.2054	0	0	80.5245	0	29.8768	49.0543	0	0	33.6605	0	270.353	0
		197	934.12	0	0	219.47	0	31.0766	0	189.099	24.9104	245.875	0	83.957	0	337.316	116.117	0	382.975	0	111.412	0	94.9454	99.933	113.976	83.5004	454.036	0	83.7136	0	177.677	432.551	420.524	0	0	0	74.912	0	0	71.2655	21.5866	0	109.233	0	0	72.0924	0	236.158	0
		198	937.98	0	0	286.226	0	71.6824	0	187.135	36.0386	201.144	0	170.187	0	462.853	96.8589	0	456.671	0	57.193	0	43.2125	100.504	106.889	94.6165	444.484	0	40.3851	0	276.618	447.735	440.97	0	0	0	148.644	0	0	66.7767	0	0	115.208	0	0	98.2281	0	157.975	0
		199	941.84	0	0	254.128	0	21.6244	67.1398	233.774	0	282.026	0	140.121	0	328.746	90.0409	0	401.033	0	130.329	0	107.267	179.897	122.067	112.906	425.541	0	84.7862	0	315.877	428.163	511.795	0	0	0	84.3982	0	0	112.182	0	0	112.413	0	0	110.437	0	227.477	0
		200	945.7	0	0	225.642	0	59.7633	23.725	206.369	66.3294	217.151	0	113.728	0	308.926	53.729	0	398.797	0	72.764	0	108.063	195.299	197.61	118.349	411.446	0	123.617	0	188.932	379.12	463.916	0	0	0	137.219	0	0	149.907	0	21.3842	144.655	0	0	140.164	0	288.255	0
		201	949.56	0	0	300.001	0	69.642	0	169.581	45.0457	264.273	0	173.131	22.9959	325.714	159.731	0	334.916	0	114.952	0	121.052	218.957	177.906	124.524	429.001	0	98.0539	0	285.902	322.119	424.194	0	0	0	86.9459	0	0	158.821	0	59.2278	61.0904	0	0	97.5967	0	269.852	0
		202	953.42	0	0	248.714	0	97.95	21.8584	138.588	43.5108	263.102	0	194.641	29.0146	339.77	84.985	18.6493	329.318	0	88.7336	0	171.529	166.272	185.253	116.552	469.219	0	106.166	0	275.093	362.396	493.31	0	0	0	115.095	0	0	132.907	0	65.7166	163.194	0	0	76.4249	0	328.312	0
		203	957.28	0	0	214.599	0	123.463	39.482	152.466	38.3541	185.771	0	103.568	0	401.512	128.685	0	289.679	0	140.828	0	198.596	202.062	179.468	74.4329	455.982	0	43.0569	0	218.123	402.585	409.657	0	0	0	107.752	0	0	165.917	0	19.2409	92.7195	0	0	164.498	0	233.805	0
		204	961.14	0	0	297.524	0	125.735	35.4732	140.363	64.5183	299.442	0	141.041	0	462.098	161.584	0	297.281	0	62.494	0	238.761	98.0728	159.367	74.6082	430.501	0	94.4381	0	271.459	419.223	464.398	0	0	0	178.3	0	0	183.864	0	34.5079	140.863	0	0	97.0235	0	287.375	0
		205	965	0	0	292.431	0	105.283	0	199.613	34.6311	334.054	0	125.143	51.4499	377.856	154.931	0	318.18	0	120.905	0	212.922	144.806	144.023	83.032	488.805	0	91.7527	21.5712	291.537	395.684	570.414	0	0	0	191.822	0	0	176.977	0	29.5846	156.102	0	0	137.922	0	288.249	0
		206	968.86	0	0	273.307	0	126.283	38.9302	226.075	70.0386	253.945	0	106.814	0	375.998	111.911	0	308.282	0	91.8264	0	256.885	158.452	165.439	86.344	565.339	0	118.032	0	392.928	328.45	420.158	0	0	0	161.291	0	0	192.781	0	20.5609	239.498	0	0	162.382	0	327.165	0
		207	972.72	0	0	268.241	0	82.6664	19.2826	203.178	72.035	257.701	0	127.405	19.0143	380.485	129.821	0	309.539	0	89.5993	0	208.562	134.526	209.271	123.217	560.462	0	64.4527	0	299.527	432.354	383.153	0	0	0	147.018	0	0	203.696	0	50.8556	186.183	0	0	123.997	0	289.616	0
		208	976.58	0	0	286.577	0	157.769	0	237.571	53.9708	267.989	0	137.424	22.9298	430.995	96.0673	0	382.622	0	61.9156	0	268.156	145.643	225.785	134.099	569.57	0	70.1983	0	435.211	337.003	421.749	0	0	0	166.867	0	0	223.618	0	67.8612	204.842	57.2214	0	175.23	0	263.494	0
		209	980.44	0	0	338.038	0	126.671	26.5871	192.437	97.8484	276.157	0	99.2228	46.6902	399.859	115.039	0	283.788	0	103.319	0	288.486	92.9097	212.925	102.096	545.433	0	52.8181	0	367.244	301.703	555.699	0	0	0	211.755	0	0	262.431	0	0	208.909	0	0	182.329	0	257.475	0
		210	984.3	0	0	368.94	0	154.209	60.1723	167.213	57.6125	312.275	0	103.568	0	347.083	98.3395	0	323.856	0	90.5107	0	244.612	174.495	240.253	152.529	592.351	0	0	0	365.993	307.675	521.487	0	0	0	198.782	0	0	182.284	0	0	172.997	0	0	226.361	0	284.711	0
		211	988.16	0	0	373.396	0	149.638	91.8464	190.021	78.0971	253.475	0	150.181	33.4215	376.997	99.0198	0	291.797	0	51.4872	0	302.821	158.355	269.571	140.384	525.763	0	77.141	0	399.257	341.459	417.875	0	0	0	175.406	0	0	221.538	0	0	237.074	0	0	172.427	0	246.719	0
		212	992.02	0	0	335.829	0	114.632	74.4399	291.517	111.5	271.601	0	131.718	83.0046	426.918	231.409	0	271.927	0	96.8891	0	379.061	105.467	240.722	148.22	567.638	0	101.04	0	439.965	372.729	376.028	0	0	0	224.338	18.6008	0	238.88	0	22.8206	221.94	0	0	141.923	0	371.499	28.0479
		213	995.88	0	0	307.322	0	83.6827	55.5172	188.91	76.9925	237.162	0	136.927	37.5744	342.053	100.411	0	349.62	0	77.0692	0	273.059	96.6048	196	101.351	436.951	0	39.794	0	334.929	291.086	421.108	0	0	0	245.623	0	0	264.018	0	23.0494	162.612	0	0	226.435	0	348.956	0
		214	999.74	0	0	333.123	0	96.5642	59.1042	161.044	78.8341	277.965	29.9119	224.451	65.9055	375.198	237.582	0	327.093	0	78.586	0	344.855	158.002	185.075	138.093	473.667	0	38.6841	22.7546	435.351	307.029	535.132	0	0	0	241.98	0	0	236.151	0	34.4433	250.886	0	0	164.746	0	278.838	0
		215	1003.6	0	0	342.893	0	149.919	85.406	235.693	91.7613	280.909	0	162.177	63.8362	395.189	128.414	0	297.246	0	105.933	0	278.895	68.3381	211.452	114.044	504.105	0	38.5719	0	437.185	328.774	429.728	0	0	0	243.847	0	0	215.157	0	0	192.903	0	0	170.069	0	306.268	0
		216	1007.46	0	0	311.766	0	142.315	62.3107	174.66	104.534	359.675	0	120.786	45.061	422.8	185.29	0	285.531	0	70.7044	0	355.084	140.083	280.783	123.592	489.625	0	0	30.1207	413.339	321.841	591.404	0	0	0	206.425	0	0	261.526	0	0	151.772	0	0	144.072	0	367.56	0
		217	1011.32	0	0	371.531	0	143.148	107.268	179.448	105.476	291.13	26.4567	179.814	55.8452	317.362	142.802	0	375.556	0	50.4438	0	261.61	184.13	343.75	69.3258	488.721	0	72.5821	0	338.201	282.37	485.754	0	0	0	160.768	0	0	252.185	0	0	167.293	0	0	151.261	0	392.042	0
		218	1015.18	0	0	340.301	0	139.071	103.925	167.326	141.54	339.54	0	162.723	89.2782	402.331	180.23	0	329.147	0	81.2122	0	337.062	117.766	244.979	143.615	466.895	0	88.5187	80.4897	430.727	289.983	471.58	0	0	0	239.391	0	0	236.416	0	57.2411	135.312	0	0	176.678	0	397.754	0
		219	1019.04	0	0	334.967	0	176.167	106.418	119.046	75.1166	234.608	40.0337	215.765	117.043	356.069	198.746	0	349.804	0	74.9964	0	300.551	91.773	306.671	154.945	512.648	0	49.5538	39.78	438.226	286.207	515.474	0	0	0	150.397	0	0	241.861	0	59.0615	189.268	0	0	170.713	0	296.242	22.6931
		220	1022.9	0	0	427.208	0	245.76	85.4791	141.691	110.812	217.795	28.4113	169.375	120.418	390.477	94.6449	0	407.54	0	66.8186	0	369.505	79.5561	304.561	27.9257	528.321	0	57.0885	47.8589	425.835	223.944	456.203	0	0	0	160.573	0	0	294.712	0	41.8183	337.583	0	0	224.332	0	394.911	0
		221	1026.76	0	0	417.429	0	179.816	59.5052	180.986	100.63	247.967	51.9826	160.625	73.3207	320.323	149.328	0	269.754	0	71.6449	0	345.268	125.671	252.552	143.131	427.654	0	23.9853	37.5719	478.602	233.721	448.996	0	0	0	159.268	0	0	245.073	0	83.4031	219.098	0	0	192.685	0	468.102	0
		222	1030.62	0	0	300.241	0	215.921	76.3381	149.38	133.439	239.749	28.5191	215.127	103.66	272.465	180.223	0	314.161	0	96.3052	0	349.644	185.422	314.769	67.0212	534.647	0	39.0176	26.0768	390.011	293.994	488.021	0	0	0	215.46	0	0	299.099	0	74.6774	208.121	0	0	216.276	0	317.951	0
		223	1034.48	0	0	349.965	0	198.704	110.327	146.226	92.8118	130.375	0	127.474	78.8453	416.863	173.047	0	311.928	0	45.5747	0	328.331	80.9108	242.136	83.9826	571.194	0	0	69.0608	347.076	353.979	532.588	0	0	0	230.392	0	0	299.719	0	72.651	167.966	0	0	238.256	0	383.765	0
		224	1038.34	0	0	376.278	0	171.981	83.8624	112.808	83.3123	190.875	23.0707	129.037	93.6562	330.668	139.399	0	322.22	0	27.13	0	308.617	144.863	263.996	117.99	545.21	0	0	25.9531	422.273	230.811	517.693	0	0	0	223.833	0	0	270.662	0	97.2039	231.881	0	0	264.515	0	473.269	0
		225	1042.2	0	0	291.775	0	176.783	47.5307	102.692	125.037	187.135	0	143.503	101.239	423.116	143.263	0	371.251	0	105.659	0	328.599	122.058	284.038	77.3342	547.376	0	0	108.157	398.503	258.56	423.096	0	0	0	283.74	0	0	279.812	0	95.6165	216.066	0	0	243.612	0	381.32	23.7449
		226	1046.06	0	0	402.047	0	262.705	79.198	128.349	87.862	172.332	76.8283	130.85	89.7328	400.827	116.951	0	465.032	0	65.8177	0	335.069	108.508	255.349	71.0848	597.501	0	66.8407	106.744	496.797	274.906	421.381	0	0	0	260.566	0	0	260.885	0	125.03	224.625	0	0	201.485	0	458.761	22.7828
		227	1049.92	0	0	391.384	0	127.836	67.9252	84.0328	170.701	221.468	50.4604	149.487	27.3123	405.633	190.587	0	400.98	0	80.0705	0	310.201	142.695	283.822	117.738	465.671	0	0	82.1814	452.356	235.127	381.962	0	0	0	257.961	0	0	254.279	0	106.956	132.916	0	0	230.483	0	489.957	35.273
		228	1053.78	0	0	382.174	0	208.685	85.0494	94.1991	101.122	196.806	73.5933	133.372	101.39	418.617	197.737	0	407.621	0	43.8489	0	332.31	125.914	286.687	71.8747	438.688	0	0	71.2128	409.426	201.131	468.61	0	0	0	271.64	0	0	233.871	0	96.0084	138.125	0	0	192.957	0	346.583	0
		229	1057.64	0	0	309.331	0	224.373	50.9503	123.747	117.704	163.16	38.6611	163.3	65.6929	509.128	136.781	0	365.64	0	69.5191	0	348.514	158.586	200.256	122.707	459.985	0	0	129.145	450.83	261.934	442.29	0	0	0	204.044	0	0	299.573	0	111.521	200.98	0	0	279.724	0	409.923	40.33
		230	1061.5	0	0	448.697	0	222.194	47.4171	79.3271	120.534	289.343	66.8563	166.602	94.2128	393.137	130.013	0	469.205	0	42.1738	0	336.134	98.1972	317.902	70.5412	520.821	0	49.2302	54.35	448.733	240.196	436.414	0	0	0	201.115	0	0	219.559	0	105.767	191.458	0	0	296.24	0	399.518	42.1921
		231	1065.36	0	0	390.936	0	240.644	109.066	155.556	175.013	278.668	75.1122	159.511	126.421	411.079	125.943	0	378.646	0	92.0826	0	347.831	136.352	255.076	49.6249	440.603	0	0	118.277	404.525	285.257	526.799	0	0	0	190.157	0	0	277.138	0	88.8037	142.047	0	0	219.89	0	460.931	57.1758
		232	1069.22	0	0	412.961	0	176.05	87.1672	146.267	203.549	173.801	26.4947	107.824	136.869	443.299	190.549	0	417.268	0	86.3345	0	385.727	142.544	269.449	69.0415	424.72	0	19.8733	172.896	486.454	308.931	455.04	0	0	0	162.995	0	0	247.92	0	143.509	205.633	0	0	251.344	0	431.1	89.0137
		233	1073.08	0	0	328.45	0	226.935	85.3244	166.19	135.561	208.619	86.3693	106.129	66.535	454.382	145.316	0	436.101	0	68.203	0	372.174	155.821	309.349	107.499	543.68	0	36.1547	104.546	375.417	233.297	377.047	0	0	0	245.141	0	0	279.407	0	143.373	208.958	0	0	238.854	0	413.834	85.6754
		234	1076.94	0	0	377.884	0	207.628	91.9455	197.277	111.443	263.633	104.057	89.7562	73.6346	276.817	61.952	0	376.403	0	75.9888	0	369.536	104.726	250.014	55.3381	443.244	0	48.303	168.702	411.941	280.532	539.202	0	0	0	174.304	0	0	304.135	0	79.3594	190.017	0	0	331.523	0	342.015	156.211
		235	1080.8	0	0	501.702	0	260.297	62.4011	130.523	209.247	237.274	82.7873	77.6136	105.5	349.405	151.976	0	489.363	0	79.0071	0	391.084	147.956	308.866	93.5402	534.226	0	23.6478	106.926	316.187	328.675	377.897	0	0	0	205.191	0	0	246.264	0	195.047	233.201	0	0	239.01	0	414.611	116.917
		236	1084.66	0	0	400.779	0	191.617	50.7144	126.87	222.131	213.7	108.997	56.1942	154.441	396.19	109.014	0	489.525	0	113.551	0	301.689	79.0306	293.902	37.1984	551.358	0	23.9718	231.165	435.162	327.541	447.065	0	0	0	173.904	0	0	320.207	0	165.818	220.842	0	0	247.417	0	406.983	76.1444
		237	1088.52	0	0	387.227	0	191.769	99.8444	128.126	152.611	207.875	151.614	33.2697	61.995	412.973	101.857	0	638.911	0	112.709	0	373.523	71.929	346.578	0	471.516	0	57.665	208.053	439.622	294.552	435.751	0	0	0	210.808	0	0	252.348	0	146.643	235.266	0	0	207.959	0	403.613	109.388
		238	1092.38	0	0	324.427	0	175.585	125.217	137.896	152.864	170.477	106.813	43.1037	123.041	415.109	76.1047	0	637.738	0	126.669	0	435.202	74.9387	206.472	61.6797	505.397	0	103.653	149.47	426.79	326.368	484.188	0	0	0	216.702	0	0	291.679	0	194.937	169.352	0	0	182.854	0	472.337	74.3895
		239	1096.24	0	0	332.47	0	195.478	173.351	126.926	151.575	270.164	83.4896	64.4704	133.05	377.638	126.17	0	569.655	0	91.2996	0	361.72	104.878	344.684	0	447.186	0	57.3596	132.986	383.841	289.872	463.261	0	0	0	199.498	0	0	212.636	0	206	153.072	0	0	261.412	0	381.127	122.668
		240	1100.1	0	0	265.823	0	147.545	103.389	153.37	177.846	229.283	153.045	43.0204	108.169	337.905	80.0838	0	504.498	0	153.132	0	333.072	77.601	291.706	45.8906	459.753	0	34.8403	221.172	439.443	314.205	356.928	0	0	0	170.961	0	0	236.844	0	182.69	161.394	0	0	356.291	0	393.742	51.1456
		241	1103.96	0	0	407.261	0	167.21	62.2189	198.038	281.047	163.673	140.134	56.9835	68.2444	336.127	122.351	0	595.003	0	74.3385	0	362.319	110.573	286.221	0	548.414	0	70.4159	100.622	416.066	359.668	467.21	0	0	0	193.513	0	0	216.473	0	259.188	228.628	0	0	348.131	0	399.061	88.7225
		242	1107.82	0	0	321.293	0	182.134	119.106	187.143	243.108	183.646	99.0481	0	75.0842	369.757	89.353	0	461.066	0	84.8715	0	334.931	75.9886	239.606	0	446.472	0	70.9691	109.636	450.875	308.105	422.656	0	0	0	249.615	30.8124	0	212.078	0	167.514	199.446	0	0	326.158	0	438.956	142.826
		243	1111.68	0	0	385.433	0	161.024	72.5242	141.495	268.444	126.932	152.657	28.755	109.734	343.644	66.2635	0	594.588	45.2535	82.2026	0	312.507	38.5071	238.919	0	565.697	0	110.723	148.067	391.761	439.549	491.322	0	0	0	217.457	0	0	217.324	0	206.009	159.079	0	0	261.68	0	451.632	133.941
		244	1115.54	0	0	276.342	0	140.963	74.4255	134.129	260.97	184.588	183.477	0	69.802	376.46	0	0	469.407	54.479	109.734	0	231.496	113.422	322.036	0	525.314	0	107.992	146.069	516.318	373.865	437.377	0	0	0	217.071	0	0	195.294	0	221.932	196.021	0	0	375.883	0	405.42	104.047
		245	1119.4	0	0	337.751	0	188.56	95.2684	154.483	240.043	227.208	158.701	0	41.9749	306.315	102.732	0	568.854	56.7798	107.827	0	332.53	95.4059	204.876	0	372.852	0	151.045	151.66	480.081	367.233	502.691	0	0	0	196.132	27.0844	0	235.929	0	200.799	67.2688	0	0	307.154	0	421.876	125.672
		246	1123.26	0	0	272.19	0	142.193	39.786	180.135	218.518	202.266	99.5405	0	75.6237	453.834	43.1652	0	570.747	0	129.097	0	363.009	64.9986	208.746	0	341.515	0	96.5081	100.466	489.675	331.321	476.787	0	0	0	237.309	0	0	213.383	0	147.838	164.599	19.1107	0	255.17	0	439.243	147.725
		247	1127.12	0	0	234.771	0	156.985	64.1201	205.819	254.801	178.935	202.191	0	52.5036	258.274	0	0	581.125	23.5789	51.2712	0	346.939	70.4012	180.091	0	477.578	0	73.98	122.245	482.407	287.044	435.828	0	0	0	206.794	34.773	0	261.533	0	141.714	127.48	0	0	375.296	0	386.302	137.693
		248	1130.98	0	0	277.203	0	175.291	91.9145	132.543	209.938	203.44	179.231	0	102.82	236.546	72.3038	0	672.485	37.3415	76.4543	0	378.96	81.0367	259.86	0	453.031	0	145.196	150.903	281.639	326.829	502.55	0	0	0	151.964	36.7072	0	199.565	0	192.314	303.963	56.9451	0	364.055	0	449.756	152.586
		249	1134.84	0	0	285.466	0	218.22	143.837	240.457	216.076	217.521	156.343	0	0	348.133	29.3885	0	607.212	38.1099	118.252	0	287.661	41.4637	219.749	0	402.71	0	159.738	96.6315	378.044	288.84	473.994	0	0	0	229.386	93.7288	0	220.335	0	163.353	188.478	24.7728	0	363.073	0	486.284	221.551
		250	1138.7	0	0	278.727	0	150.025	108.954	191.638	211.436	241.766	185.24	0	71.3601	263.531	34.5207	0	565.893	35.6331	72.7647	0	516.19	87.7086	246.995	0	396.339	0	144.926	156.693	473.321	373.959	490.876	0	0	0	195.586	74.9013	0	155.512	0	209.978	157.797	34.844	0	358.702	0	522.379	147.958
		251	1142.56	0	0	275.09	0	140.296	103.759	232.642	222.229	216.106	180.529	0	60.6439	300.273	98.5615	0	519.924	75.2683	52.0813	0	411.419	89.5137	232.454	0	436.769	0	238.835	156.786	452.437	334.2	490.694	0	0	0	157.999	120.839	0	154.035	0	211.757	222.543	38.3483	53.8179	396.376	0	409.927	215.956
		252	1146.42	0	0	263.297	0	147.733	129.651	228.439	221.739	202.899	154.486	0	125.283	305.065	0	0	511.215	66.5097	74.4971	0	363.449	77.1693	258.2	23.0841	509.65	0	202.59	37.5061	428.003	332.022	495.113	0	0	0	164.537	94.0887	0	142.427	0	244.556	214.882	0	70.0332	396.968	0	441.415	187.626
		253	1150.28	0	0	217.284	0	177.048	105.346	179.59	234.316	230.69	200.31	0	75.8954	317.377	67.6355	0	444.155	48.8709	82.2121	65.0514	460.824	95.7067	239.899	0	387.646	0	151.354	225.859	459.034	404.551	469.087	0	0	0	125.657	111.72	0	186.296	0	213.749	210.534	33.2211	64.1765	480.02	0	439.757	191.335
		254	1154.14	0	0	327.008	0	136.296	74.68	198.48	310.805	188.229	151.857	0	93.996	269.12	115.863	0	495.994	58.6233	91.951	35.8528	379.719	126.189	384.269	30.8957	370.54	0	190.464	202.096	433.851	339.619	520.951	0	0	0	166.299	160.417	0	130.079	25.1909	239.05	273.708	59.3002	103.065	374.026	20.1395	521.945	232.65
		255	1158	0	0	202.016	0	175.112	31.4479	162.294	239.313	172.624	164.055	0	160.769	297.662	96.1293	0	574.794	85.3972	66.636	0	469.797	91.6641	299.78	79.3884	451.393	0	174.284	128.118	327.346	318.702	555.648	0	0	0	179.694	115.221	0	78.0659	26.0939	272.305	204.902	69.3831	80.5162	443.078	0	509.773	221.569
		256	1161.86	0	0	270.291	0	162.715	89.3752	239.431	198.989	174.251	208.988	0	143.901	287.66	69.2901	0	487.225	98.6811	98.9357	0	462.997	121.209	285.231	55.2322	479.22	0	121.723	85.1827	471.83	442.12	609.151	0	0	0	174.966	191.252	0	100.516	25.597	209.624	280.861	36.0364	60.0894	426.084	0	426.142	219.204
		257	1165.72	0	0	340.879	0	159.751	56.3527	228.57	246.125	164.38	163.022	0	99.8775	336.057	68.5093	0	419.528	39.1349	67.3068	0	392.006	0	220.022	45.381	414.82	0	219.832	160.117	422.88	391.328	511.482	0	0	0	123.748	114.312	0	214.53	35.7656	218.187	253.369	43.6274	107.487	330.06	0	459.145	198.673
		258	1169.58	0	0	187.005	0	214.749	116.799	208.156	274.565	195.436	198.156	0	70.9462	246.96	100.044	0	561.953	74.0851	95.7067	27.5852	435.502	140.872	203.521	97.4806	478.363	0	231.195	170.071	422.802	401.57	480.551	0	0	0	161.151	161.692	0	120.771	0	234.83	276.27	18.2918	57.9147	450.179	0	520.134	328.264
		259	1173.44	0	0	231.286	0	229.519	59.4182	252.545	271.39	217.688	191.239	0	100.862	346.078	92.9608	0	401.601	27.7269	50.3845	0	426.671	82.1442	278.698	71.5983	454.998	62.8884	291.429	183.243	415.115	391.48	419.389	0	0	0	87.1674	159.776	0	203.97	0	213.544	282.862	29.1443	81.8661	445.907	0	492.036	291.315
		260	1177.3	0	0	283.978	0	198.644	85.7649	182.445	238.343	240.051	246.285	0	105.675	298.964	119.313	0	339.081	45.439	67.4963	30.3512	376.03	121.451	248.208	61.0158	421.792	0	167.181	152.646	421.509	319.302	581.039	0	0	25.6984	145.547	207.18	0	199.895	47.2713	229.719	341.741	46.5711	110.207	485.709	0	493.295	254.182
		261	1181.16	0	0	214.116	0	184.55	118.097	192.063	272.95	221.536	237.426	0	81.1863	441.41	109.371	0	439.617	53.0646	20.8147	0	326.594	107.863	269.67	99.2402	403.012	0	190.18	229.221	417.631	371.846	507.321	0	0	26.4238	135.826	212.265	0	97.5742	18.203	209.986	210.515	0	135.792	434.688	0	519.288	251.107
		262	1185.02	0	0	273.994	0	209.626	116.218	175.842	240.545	273.835	266.828	0	94.3944	332.16	143.497	0	330.285	58.928	57.3193	0	376.238	111.244	255.474	77.3313	363.495	87.3574	152.552	255.486	399.36	474.321	380.162	34.6798	0	41.3171	66.4046	191.062	0	150.18	40.0589	168.401	253.126	0	93.893	434.393	0	520.985	125.6
		263	1188.88	0	0	277.355	0	188.533	87.8088	173.167	309.467	270.982	285.389	0	101.686	301.056	134.936	0	328.882	116.418	106.176	0	383.645	121.391	253.678	51.9751	408.942	0	184.681	162.127	398.263	333.092	523.136	50.5559	0	41.5073	157.088	280.793	0	158.603	51.651	166.723	334.709	33.5062	150.912	507.967	0	361.696	170.374
		264	1192.74	0	0	218.382	0	237.057	91.3965	133.856	335.282	308.941	281.52	0	68.8988	373.672	153.36	0	372.916	68.9213	56.3256	31.3102	499.535	97.6228	297.494	127.269	367.895	48.5858	160.167	143.449	474.93	270.298	493.961	38.1974	0	30.8844	174.577	230.057	0	127.94	74.5369	154.095	250.808	56.071	101.688	452.614	0	492.986	122.377
		265	1196.6	0	0	210.091	0	192.716	94.2551	168.608	208.845	280.858	325.312	0	74.4762	368.08	141.224	0	323.055	46.2619	40.7477	0	407.967	147.584	246.233	100.023	422.906	51.565	210.52	200.213	490.555	293.623	431.242	0	0	67.6948	176.466	331.795	0	211.402	49.5605	174.046	318.002	0	77.4134	401.756	0	434.954	193.657
		266	1200.46	0	0	228.35	0	186.931	99.7847	192.863	278.707	282.134	254.012	0	102.64	365.681	107.445	0	491.371	48.3999	81.6647	0	545.456	118.765	347.238	104.49	386.721	61.5107	163.838	120.474	402.406	315.186	465.082	29.995	0	52.5393	137.839	206.378	0	163.27	44.7828	169.499	298.787	0	124.467	344.736	0	587.243	255.141
		267	1204.32	0	0	248.665	0	249.517	74.8047	164.968	283.96	254.269	313.631	0	95.3575	323.168	106.367	0	385.433	103.52	36.5138	0	526.654	152.274	269.31	120.786	376.545	97.3428	182.558	155.744	429.455	285.332	389.72	65.3468	0	51.9094	111.289	238.949	0	163.26	42.6828	200.122	346.977	0	130.336	437.894	0	491.137	322.315
		268	1208.18	0	0	182.343	0	255.191	52.4429	138.01	292.167	259.288	315.5	0	92.3791	375.037	113.837	0	406.419	103.123	59.0485	0	603.043	136.994	253.127	126.451	370.212	61.4575	202.772	164.042	377.279	358.129	377.208	21.6317	0	78.0133	107.59	247.252	0	170.13	49.6988	161.06	341.681	37.3893	98.8714	313.15	0	531.842	324.333
		269	1212.04	0	0	248.222	0	299.706	97.0384	98.6909	184.566	195.822	368.957	0	122.387	404.287	162.48	0	360.194	78.6352	61.5525	0	428.171	224.717	344.972	174.978	404.19	71.8137	236.413	196.112	549.987	334.719	342.996	62.1648	25.4026	117.427	146.094	284.119	0	203.432	56.9154	254.278	354.537	30.0366	86.821	367.778	0	513.327	281.265
		270	1215.9	0	0	229.918	0	295.92	92.0439	107.872	187.994	223.543	305.896	0	102.486	441.023	126.286	0	385.815	136.659	108.074	0	460.28	129.161	217.31	157.116	406.749	65.0775	175.312	143.611	499.367	364.574	407.443	44.3645	45.6749	128.049	202.238	387.778	0	193.892	67.3391	256.418	297.736	37.2739	139.997	328.289	0	437.422	319.747
		271	1219.76	0	0	285.49	0	270.11	72.7751	172.426	180.49	298.901	447.41	0	0	440.795	135.367	0	366.846	80.4763	48.7609	0	433.355	253.382	317.895	118.564	361.208	77.287	244.496	141.135	527.14	391.892	400.307	0	0	103.869	176.521	375.552	0	235.753	62.3036	269.619	298.324	0	197.432	310.979	0	434.446	240.784
		272	1223.62	0	0	271.057	0	257.702	73.013	172.52	183.86	167.408	349.934	0	106.928	391.851	124.59	0	457.598	59.0375	39.7689	0	506.659	212.042	270.647	249.901	404.935	81.2265	290.792	176.288	420.173	339.896	353.103	71.2538	44.1484	107.005	114.748	364.815	0	177.578	93.6276	189.983	417.874	0	154.015	373.933	0	578.964	290.188
		273	1227.48	0	0	175.681	0	273.063	0	126.45	259.298	324.854	351.27	0	62.4557	471.44	116.377	0	413.355	86.1592	41.6546	0	519.721	227.551	231.913	171.306	383.909	56.3502	175.829	168.566	433.16	300.063	389.104	68.4695	48.798	126.736	197.697	303.465	0	194.631	79.9201	210.498	470.297	0	244.001	358.753	0	450.922	265.172
		274	1231.34	0	0	244.933	0	251.036	43.1267	161.409	264.083	267.788	316.48	0	82.7301	489.5	155.232	0	355.5	95.5346	87.7832	0	453.371	187.385	397.612	178.708	376.699	0	216.578	218.488	417.006	328.68	332.973	116.587	26.5155	154.855	164.623	370.198	0	180.264	35.6782	222.698	382.848	0	199.622	338.785	0	395.587	269.546
		275	1235.2	0	0	175.996	0	249.885	61.4932	171.346	154.738	277.611	414.637	0	99.109	463.592	190.377	0	425.432	92.934	58.8146	0	488.75	273.652	354.417	148.141	390.895	96.0713	278.254	168.859	487.985	274.726	371.214	79.7291	67.9842	166.126	127.212	466.799	0	164.711	64.762	241.417	489.982	0	176.441	371.715	0	527.025	277.138
		276	1239.06	0	0	242.445	0	356.765	38.7357	117.518	167.587	231.502	359.22	0	101.848	491.889	134.244	0	415.038	63.8113	61.6184	0	515.238	281.357	315.626	212.439	415.088	65.3772	223.554	158.032	541.576	249.779	326.032	55.0434	61.6772	168.279	108.893	381.031	0	136.019	60.2995	218.67	343.478	0	212.602	359.576	0	590.22	233.996
		277	1242.92	0	0	229.243	0	276.074	0	101.305	108.688	270.538	264.506	0	88.0093	429.318	119.906	0	402.78	96.3164	47.9797	0	493.515	241.459	307.449	160.336	331.935	40.4833	264.04	121.685	423.913	297.253	275.843	68.1568	0	119.03	189.514	353.647	0	196.28	38.3562	173.099	421.567	50.8793	185.775	290.469	0	561.321	239.862
		278	1246.78	0	0	207.016	0	295.394	0	75.1721	220.84	302.895	331.102	0	78.5109	433.03	150.024	0	436.112	81.9831	77.9984	0	552.665	256.423	296.26	194.887	276.728	86.9066	221.356	183.347	394.343	266.247	251.92	74.8273	27.2768	139.403	162.308	404.814	0	130.43	65.9779	180.263	421.127	69.6097	180.11	295.153	0	542.633	173.583
		279	1250.64	0	0	268.201	0	261.708	0	125.014	209.571	344.034	314.214	0	122.856	394.723	206.844	0	354.322	101.844	59.9852	0	591.427	209.37	264.072	238.1	455.977	109.98	231.706	145.078	460.52	340.226	259.534	33.94	45.611	178.977	199.563	412.931	0	194.931	73.0235	244.854	338.999	60.8947	178.277	272.73	0	538.267	283.76
		280	1254.5	0	0	212.706	0	316.619	0	97.6381	277.568	385.283	357.046	0	78.3711	465.676	155.847	0	466.285	29.5387	68.3658	0	546.968	228.882	366.256	198.742	408.411	76.7577	311.595	147.801	511.227	280.604	270.864	75.0059	0	153.61	212.747	404.994	0	95.3457	32.6935	244.7	344.524	52.3758	229.428	370.996	0	448.151	238.111
		281	1258.36	0	39.8884	303.077	0	289.418	0	74.8396	195.746	296.626	427.22	30.8198	68.6401	396.283	151.521	0	425.25	108.645	42.3378	0	522.055	300.543	324.476	191.776	381.849	61.2876	300.505	176.897	465.068	329.801	274.038	109.486	38.395	230.452	149.678	364.946	0	166.083	0	172.428	357.851	63.4393	202.426	330.724	0	538.918	280.681
		282	1262.22	0	0	235.708	0	289.653	40.4188	93.159	126.017	374.788	360.271	0	143.652	439.356	190.429	0	452.726	111.215	33.4459	0	506.039	254.403	339	264.88	339.57	140.898	245.686	192.91	400.26	279.589	280.856	69.6922	46.038	185.097	277.817	385.798	0	186.369	90.3677	295.087	353.654	90.0822	243.525	301.94	0	469.386	232.663
		283	1266.08	0	29.4721	251.455	0	302.841	0	64.4352	218.556	252.066	332.541	21.7589	127.822	508.691	237.774	0	562.452	55.8016	89.6278	0	460.835	281.841	286.739	194.258	384.822	111.937	282.514	221.034	494.025	289.572	269.523	71.6331	31.3435	146.712	219.66	389.499	0	188.45	0	274.324	300.726	58.2789	212.069	277.207	0	414.465	262.037
		284	1269.94	0	44.1334	194.895	0	237.943	0	67.3786	183.163	282.436	384.823	0	111.576	460.124	233.478	0	453.972	86.4631	0	0	483.757	216.385	372.145	135.017	420.911	128.95	270.326	190.212	511.601	239.505	290.33	70.9908	67.5026	184.794	282.316	383.183	0	202.766	100.505	367.859	312.105	58.1136	321.784	398.818	0	470.444	253.422
		285	1273.8	0	48.6676	212.183	0	350.01	0	103.963	199.191	315.547	341.745	0	115.861	386.418	256.137	0	513.729	90.0411	0	0	558.015	204.683	263.408	230.65	289.155	127.343	283.316	216.601	423.796	231.312	272.842	34.5219	60.7387	164.532	259.362	362.976	0	262.175	55.6859	412.568	347.678	80.5529	202.31	345.808	0	480.774	180.684
		286	1277.66	0	62.3297	157.198	0	323.405	0	51.6478	195.076	234.578	277.052	19.4368	88.6645	477.325	196.805	0	488.352	59.8821	115.735	0	584.904	361.196	335.077	251.994	325.473	147.154	254.816	207.728	546.386	362.502	300.473	78.5659	93.4821	104.487	294.542	356.934	0	198.578	83.9691	413.89	359.993	42.093	340.436	366.281	0	519.921	315.211
		287	1281.52	0	47.8737	195.607	0	282.121	20.064	62.7175	192.259	333.883	368.251	25.475	53.7352	434.895	181.196	0	403.746	63.8657	0	0	596.026	139.652	284.181	190.66	418.804	126.901	285.913	176.379	467.54	379.157	262.2	88.9209	94.113	186.534	171.88	338.886	0	305.827	0	367.754	361.015	42.2003	278.48	450.361	0	496.491	307.038
		288	1285.38	0	97.2982	229.084	0	352.268	0	81.0839	184.396	216.868	304.209	0	86.9782	548.386	187.646	0	456.394	49.971	52.1287	0	500.407	240.193	283.72	163.918	333.328	168.353	285.524	259.929	401.459	439.674	262.816	48.0406	46.6107	193.644	207.26	376.053	0	244.559	85.0997	369.045	330.427	101.274	242.634	364.01	0	382.583	323.938
		289	1289.24	0	147.333	253.341	0	329.176	22.2845	68.3776	180.833	343.768	337.555	35.5752	79.477	524.097	231.225	0	494.266	57.0649	54.8844	0	581.574	289.012	269.63	201.964	430.659	93.2277	277.553	246.129	411.899	457.184	283.938	23.5526	96.4634	192.183	182.575	364.566	0	200.026	0	368.367	408.714	70.7626	231.475	385.144	0	554.306	202.128
		290	1293.1	0	98.9808	255.459	0	314.286	0	115.904	171.025	376.64	303.504	27.4907	88.6206	402.919	163.438	0	474.998	92.9053	36.3596	0	571.369	267.105	336.491	190.086	491.982	100.091	285.562	265.474	428.359	367.995	304.368	0	52.6596	199.842	213.506	289.664	0	133.328	0	305.196	382.55	143.215	203.365	484.751	0	581.217	269.753
		291	1296.96	0	142.476	201.082	0	243.174	0	101.245	255.602	325.018	257.078	41.0956	54.7896	371.625	155.012	0	414.492	32.9269	34.7848	0	558.284	332.833	252.006	182.698	383.094	162.689	260.799	217.429	411.552	410.97	291.952	24.2419	39.5916	106.328	205.219	291.88	0	119.161	74.012	423.443	288.26	65.0499	282.674	406.188	0	370.804	308.823
		292	1300.82	0	87.9754	171.71	0	195.347	0	58.9467	157.172	294.856	337.442	34.5116	69.4007	530.734	221.273	0	425.526	57.554	55.372	0	520.071	336.153	307.329	310.833	406.423	156.798	239.389	316.851	459.211	394.025	348.386	95.4399	60.5805	156.787	258.709	252.371	0	132.864	36.0696	361.646	447.225	148.074	192.138	437.379	0	353.529	291.319
		293	1304.68	0	157.274	214.964	0	220.517	0	92.2681	219.748	412.233	316.105	71.9602	50.5511	386.812	271.494	0	559.888	61.0863	73.9474	0	538.458	328.293	230.403	204.935	383.536	179.104	275.269	252.76	449.864	403.877	342.631	0	89.8594	184.096	246.287	313.982	0	160.959	49.9124	311.198	383.784	131.776	257.709	349.563	0	461.612	262.298
		294	1308.54	0	151.627	158.524	0	266.116	0	120.67	249.974	318.801	327.235	51.6835	0	416.335	252.396	0	458.122	65.7401	35.1495	0	555.839	287.981	277.297	232.949	402.321	211.937	242.768	242.697	469.302	465.835	345.587	52.3668	76.7369	156.337	239.723	385.056	0	165.587	53.7888	353.177	340.133	69.1085	225.914	481.036	0	515.331	238.939
		295	1312.4	0	171.952	167.925	59.8495	266.796	0	113.961	157.823	289.72	290.044	49.0535	89.5702	397.422	251.512	0	482.48	37.2358	26.2109	0	473.073	289.029	240.328	203.734	424.941	229.456	152.12	247.105	456.175	291.151	270.158	44.7418	0	243.458	244.58	378.507	0	189.039	24.9224	447.042	325.09	152.197	253.894	401.746	0	553.526	346.141
		296	1316.26	0	218.619	136.778	0	268.649	36.3616	135.061	222.476	321.948	282.896	87.7159	47.0966	446.97	211.272	0	468.853	52.1011	85.0517	0	409.197	301.715	327.079	184.327	367.752	163.764	297.79	210.636	534.404	331.508	321.34	87.7914	82.3521	201.629	313.485	329.144	0	169.126	0	327.467	421.614	101.845	276.869	372.613	0	412.644	251.554
		297	1320.12	0	171.296	168.38	0	258.892	0	98.3694	254.18	281.19	236.001	88.0326	92.0278	386.069	215.284	0	527.958	88.9365	38.9549	0	497.824	334.203	291.029	218.728	398.268	186.059	308.915	375.51	524.635	332.818	370.287	83.6913	42.3867	268.975	276.98	356.74	0	156.66	0	301.303	332.298	94.3276	176.698	399.447	0	548.546	282.249
		298	1323.98	0	135.447	175.792	0	310.157	0	169.43	136.239	240.52	199.198	76.1941	103.603	400.906	267.705	0	454.038	69.5545	54.4739	0	418.931	330.384	238.696	237.871	402.307	167.874	308.718	290.736	459.065	396.789	280.302	54.0498	90.6435	170.663	296.964	364.308	51.6836	214.389	32.7227	306.423	376.788	112.39	224.057	335.695	0	529.713	326.631
		299	1327.84	0	193.495	220.083	27.4598	287.845	0	188.114	145.057	304.93	320.783	85.4326	121.514	367.655	272.184	0	461.214	54.9806	30.6218	0	476.933	338.014	271.587	248.12	468.293	188.079	313.158	379.395	436.827	405.473	350.41	95.1431	49.6373	233.741	242.744	393.386	55.294	200.703	42.4018	334.173	281.952	115.897	230.951	460.429	0	423.699	270.719
		300	1331.7	0	155.118	175.728	0	329.335	38.9819	150.669	230.559	337.276	245.703	67.2622	185.306	355.57	163.707	0	556.68	21.8438	34.28	0	470.762	343.416	295.503	230.338	406.36	142.682	307.304	412.83	421.916	363.235	365.867	116.444	49.5589	192.651	311.566	243.688	76.533	241.676	84.5432	363.906	373.365	137.177	298.52	419.434	0	443.361	272.056
		301	1335.56	0	162.944	225.171	20.0239	277.336	0	216.805	233.433	224.711	285.066	0	163.647	349.781	206.827	0	452.918	68.6177	65.8007	0	396.852	307.041	286.796	212.878	405.048	245.62	271.1	330.65	379.272	343.754	277.48	35.6141	124.726	140.973	129.694	307.52	0	250.721	47.1492	403.46	279.69	156.148	217.852	366.192	0	388.024	170.113
		302	1339.42	0	184.23	130.827	107.282	280.231	0	133.769	324.159	347.189	167.184	46.993	105.793	357.963	231.275	0	496.084	67.6292	44.6908	0	366.202	256.77	303.862	210.464	325.572	200.797	329.467	328.461	394.642	345.714	339.631	48.3795	0	221.205	196.25	406.652	28.9208	240.457	54.4237	355.516	302.594	192.289	307.437	482.999	0	428.704	248.572
		303	1343.28	0	151.673	60.1204	70.0349	363.176	0	167.322	188.897	308.693	299.2	68.1777	133.783	318.842	259.651	0	528.249	84.6123	64.5633	0	403.952	333.744	262.167	201.821	340.87	162.961	207.722	340.63	437.969	375.82	317.12	73.0908	46.8256	217.21	240.783	302.778	30.2562	198.557	68.5185	285.492	338.23	189.043	191.883	447.059	0	389.203	328.626
		304	1347.14	34.9785	193.849	182.058	43.7726	344.361	0	158.062	240.112	292.448	181.22	0	159.249	356.573	302.386	0	465.238	0	31.2193	0	426.792	287.269	282.042	233.133	339.171	79.6152	269.574	341.334	380.338	363.169	321.809	52.8648	105.288	148.13	188.221	328.456	73.589	136.342	98.4331	319.735	282.945	171.523	275.089	385.522	0	515.864	365.41
		305	1351	70.258	169.926	246.422	75.5079	365.519	0	196.47	247.195	291.952	248.106	73.8576	154.134	230.472	202.249	0	528.37	22.8343	72.706	0	457.011	333.086	233.527	205.837	166.647	229.703	250.915	320.51	509.967	246.426	374.539	73.8653	117.832	235.841	237.785	328.817	73.6755	204.919	58.1368	268.68	309.316	258.232	210.494	514.914	0	372.658	340.909
		306	1354.86	24.8153	171.837	148.453	43.2156	239.483	0	159.149	160.676	337.077	248.388	48.7806	90.92	309.888	259.273	0	468.956	57.1522	49.3586	0	374.245	432.098	199.689	193.309	271.475	153.145	279.778	286.879	402.41	403.373	275.178	60.5564	39.2883	275.129	250.963	392.896	60.8368	122.675	48.5839	351.796	366.724	210.7	275.211	469.24	0	455.918	291.853
		307	1358.72	20.034	197.91	196.751	64.4078	382.032	51.3725	167.739	207.688	327.805	151.83	79.4215	115.891	306.765	291.706	0	395.899	23.6301	96.2742	0	338.289	309.013	239.176	202.667	332.612	135.746	372.358	368.668	364.646	409.725	320.67	61.7332	75.3824	157.568	267.976	334.279	87.8313	66.7855	56.3913	285.755	302.926	165.398	316.581	427.508	0	513.845	183.142
		308	1362.58	43.027	234.272	181.971	92.0685	371.736	54.73	198.841	240.608	262.151	162.77	85.063	116.127	316.782	295.919	0	428.019	0	66.3663	0	345.506	306.308	190.057	243.562	364.945	220.94	186.139	275.12	422.836	427.638	304.211	44.3103	92.2482	192.185	204.399	337.993	108.191	136.758	83.5273	256.026	333.177	271.103	234.859	419.735	0	437.517	271.36
		309	1366.44	56.9921	205.714	131.165	121.012	332.504	56.4735	134.779	246.606	269.339	233.596	86.2159	190.63	408.838	348.151	0	385.813	76.8314	48.6374	0	380.89	333.223	255.397	178.738	402.669	165.307	292.231	261.708	408.919	502.123	355.113	84.0004	67.4912	202.11	195.814	351.913	91.2192	220.556	95.1963	286.769	284.102	224.927	228.187	463.823	0	407.14	281.73
		310	1370.3	36.2921	228.045	230.559	106.208	364.125	142.056	191.692	273.17	329.117	146.777	68.4211	226.167	175.572	286.117	0	434.499	23.8695	83.7229	0	410.712	341.066	221.813	222.773	297.696	129.847	243.582	336.71	444.73	296.167	329.019	49.5452	168.39	174.727	225.019	417.702	80.4174	148.453	104.068	288.65	250.165	172.144	306.752	402.492	0	484.886	231.559
		311	1374.16	62.331	231.924	261.846	142.618	389.323	132.924	149.618	208.969	282.787	198.536	52.0611	162.136	306.083	276.109	0	403.472	87.6654	72.4906	0	325.576	296.32	206.38	254.211	315.918	81.7095	215.295	327.073	394.724	280.23	290.814	44.5741	68.2591	161.56	257.277	361.09	80.3125	185.983	57.0747	258.713	368.068	250.32	261.686	482.349	0	337.715	242.611
		312	1378.02	76.3015	263.743	246.335	113.534	401.467	104.043	191.898	253.372	276.901	264.264	24.688	234.152	246.146	285.2	0	385.733	43.6541	86.6593	0	362.461	303.589	251.618	254.638	301.399	198.992	237.851	136.315	381.594	350.675	278.562	98.892	0	198.959	228.794	403.635	99.2902	162.753	77.4353	277.569	312.59	247.531	268.649	467.089	0	353.35	226.749
		313	1381.88	62.0911	190.073	193.659	121.747	381.52	106.053	160.201	181.232	311.156	269.334	45.7046	133.109	369.233	307.717	0	368.04	64.425	69.9342	0	295.115	355.103	230.415	160.926	222.26	219.646	233.459	143.28	462.201	297.185	451.802	73.258	111.415	200.991	177.376	469.43	103.789	135.267	114.927	266.245	224.551	213.464	294.686	430.764	0	505.259	233.946
		314	1385.74	54.0347	191.833	212.438	138.069	387.324	138.188	243.002	245.334	392.949	238.885	0	81.3169	274.715	264.231	0	434.654	56.1704	127.276	0	389.619	306.307	177.441	261.942	271.787	146.698	234.494	273.532	402.472	234.643	375.92	91.4115	84.5028	181.99	177.544	441.971	109.314	133.676	71.6101	309.276	222.157	191.305	281.047	485.449	0	452.389	326.321
		315	1389.6	67.4091	273.253	373.112	202.364	314.306	124.814	179.313	168.075	362.695	158.067	71.264	157.427	316.746	316.758	0	494.635	64.9473	114.448	0	348.464	240.39	232.963	205.812	336.738	117.027	193.034	190.216	329.046	273.953	395.444	79.0391	94.1697	180.744	258.807	360.673	109.686	198.657	78.4803	346.509	284.132	291.113	240.436	368.283	0	348.768	284.363
		316	1393.46	111.781	308.875	277.701	124.385	514.102	116.425	84.7221	208.563	435.46	183.278	71.9693	178.751	263.115	300.045	0	398.901	89.9242	29.4133	0	337.984	278.175	226.326	181.972	310.477	139.397	207.764	241.207	351.391	333.582	388.331	90.3863	101.685	227.843	259.338	451.351	139.323	175.579	43.8158	337.324	297.373	218.116	228.142	413.042	0	377.299	222.076
		317	1397.32	158.866	301.477	336.472	139.124	384.124	181.048	213.838	311.509	331.163	220.368	49.1528	87.9243	375.62	307.405	0	265.349	81.2593	153.326	0	341.307	304.846	178.096	179.935	318.443	126.564	230.202	335.743	260.773	263.784	349.268	41.6786	148.106	174.427	207.332	349.087	86.7083	115.698	54.4779	235.707	245.114	244.699	250.209	395.703	0	362.349	264.188
		318	1401.18	150.988	227.593	189.501	120.635	379.617	85.087	189.765	223.167	363.11	187.548	42.3874	131.152	277.458	261.537	0	369.584	85.7333	109.075	0	285.585	280.823	220.975	160.073	313.291	170.259	282.12	165.737	460.504	306.944	420.513	80.8089	92.2457	193.502	209.498	425.827	85.8477	107.89	88.8804	325.913	238.33	245.217	304.019	342.358	0	399.318	185.653
		319	1405.04	160.152	167.724	170.742	199.928	422.116	164.076	231.096	197.509	444.828	127.578	0	157.369	231.507	281.714	0	484.768	87.7021	148.854	32.7384	463.665	271.03	266.466	179.141	265.039	187.432	245.415	263.061	443.343	286.256	397.36	109.245	103.418	149.219	191.96	507.172	81.8904	127.994	63.6455	246.663	244.198	215.247	169.81	360.16	0	260.908	156.44
		320	1408.9	110.125	247.896	258.009	166.917	495.224	231.68	282.032	198.811	340.602	163.813	19.9959	180.839	305.524	366.579	0	450.366	100.041	183.288	0	287.143	307.428	278.791	247.722	323.65	130.423	246.437	315.669	447.246	322.672	384.969	86.7825	152.842	116.54	204.294	439.313	84.4975	123.062	72.5024	257.758	328.317	178.072	192.566	418.21	0	336.709	300.188
		321	1412.76	152.998	278.327	247.501	155.186	481.921	208.501	174.459	259.117	392.403	160.068	52.6797	168.391	300.316	287.948	0	415.532	34.7408	185.245	47.24	289.159	342.787	126.52	210.65	320.808	149.021	187.252	263.594	445.864	334.829	301.922	127.667	150.139	139.085	237.766	551.636	108.618	141.323	54.5342	205.603	246.887	301.215	208.783	353.442	0	341.755	318.506
		322	1416.62	148.377	237.875	182.881	164.886	390.757	171.262	91.6039	278.809	329.022	132.214	63.3959	108.52	292.119	305.399	0	293.491	84.63	182.429	0	305.436	227.089	249.897	222.258	278.896	166.227	213.211	367.719	339.815	299.499	383.994	87.8344	154.543	108.202	243.485	524.704	48.4172	197.197	80.3648	201.338	237.963	179.441	234.62	333.747	0	329.861	246.051
		323	1420.48	181.625	308.333	270.71	120.579	432.801	162.394	180.753	272.842	340.908	84.571	33.5027	191.165	355.985	285.915	0	237.916	46.3608	195.225	0	320.552	278.59	229.791	237.239	372.024	173.789	171.183	374.818	362.886	329.1	266.863	102.776	152.471	202.398	223.769	588.619	77.7242	185.158	0	188.724	271.927	235.89	239.121	386.774	0	302.636	309.542
		324	1424.34	154.444	249.448	275.026	155.084	391.769	221.447	170.053	272.825	339.594	173.299	42.9475	126.404	342.623	299.977	0	359.565	0	207.019	21.0221	398.511	218.832	173.86	230.142	313.599	184.949	177.626	271.76	384.189	311.69	278.822	139.901	112.578	123.751	283.136	568.662	34.498	152.802	72.2198	164.352	240.967	308.119	204.759	308.867	43.8521	331.038	281.366
		325	1428.2	178.16	250.497	221.413	139.053	539.883	220.961	101.18	283.587	421.855	130.671	32.3507	172.604	348.594	276.674	0	324.551	109.492	170.388	35.1889	352.628	266.761	212.588	210.333	408.201	184.497	264.335	308.71	348.371	311.003	252.544	167.797	142.674	155.157	260.925	541.452	135.027	176.878	69.5443	254.991	270.233	274.296	213.591	310.484	0	287.729	236.638
		326	1432.06	226.18	268.279	270.193	86.9964	407.881	175.69	219.362	264.462	336.564	170.094	68.9086	147.975	366.262	294.669	0	403.091	100.716	181.39	25.0269	377.427	229.105	186.418	263.923	350.873	174.535	203.461	228.314	403.388	262.133	358.063	171.627	79.2387	177.63	204.183	415.01	102.776	181.69	66.2742	189.628	243.692	290.881	245.31	312.889	49.0591	330.927	277.78
		327	1435.92	209.737	277.318	240.345	122.51	414.689	228.531	214.921	301.904	313.888	111.993	88.5357	113.141	357.985	290.672	0	324.783	141.215	184.518	0	339.982	272.518	117.818	187.799	416.089	156.157	163.421	213.437	419.243	306.901	303.111	220.893	98.5907	169.165	307.529	426.829	64.7894	181.338	85.1635	183.011	204.733	303.247	198.783	254.674	0	259.961	295.655
		328	1439.78	211.782	317.512	223.096	84.5756	518.296	291.834	282.101	292.533	438.615	207.235	31.8276	81.9348	373.707	289.189	0	291.002	83.9261	214.506	0	224.987	238.904	172.263	169.033	336.62	179.028	208.924	258.085	375.463	289.939	339.402	155.562	98.4797	61.7457	306.666	525.733	129.651	190.24	53.6561	196.487	257.025	269.989	246.454	345.789	0	289.072	301.195
		329	1443.64	236.499	258.472	223.966	64.2633	429.037	231.338	165.112	217.148	383.228	158.335	82.0462	122.568	500.008	327.253	0	319.17	121.505	212.016	47.1982	238.202	201.154	285.294	246.605	228.676	197.642	176.587	287.928	428.723	296.584	327.97	224.711	202.064	113.253	242.192	521.91	0	193.75	27.8602	161.83	273.428	345.593	154.721	314.616	27.5671	220.119	288.752
		330	1447.5	172.7	290.135	235.517	93.5011	383.814	302.393	227.02	298.44	342.975	125.439	31.2935	169.933	432.475	227.531	0	335.111	70.3983	201.81	0	335.434	206.069	193.977	244.349	345.53	175.936	169.807	200.836	352.947	254.337	396.551	195.315	147.422	133.429	299.025	529.43	183.125	136.983	0	147.164	195.08	238.885	211.927	306.964	35.4171	377.305	140.095
		331	1451.36	210.846	284.848	174.431	134.398	444.707	209.428	201.355	283.036	313.244	118.342	78.8468	187.324	397.064	284.814	0	263.357	160.089	267.837	34.6756	267.946	138.061	194.209	237.514	393.407	145.351	125.699	286.062	428.831	258.604	316.424	250.971	154.784	94.5896	332.469	497.145	188.758	225.713	37.0825	165.555	205.327	295.301	181.405	333.356	0	293.799	323.536
		332	1455.22	285.661	298.362	279.299	150.877	357.725	258.111	238.154	210.71	318.478	155.194	90.2936	179.101	384.856	237.561	0	336.882	87.2343	261.953	0	362.594	117.11	128.543	213.232	357.111	161.939	212.831	291.947	287.818	264.305	296.897	207.669	134.221	166.288	310.518	462.272	85.9337	214.727	0	132.723	234.277	308.007	227.86	288.206	93.9401	300.346	187.338
		333	1459.08	233.797	267.018	242.408	158.514	413.366	256.098	121.034	255.411	386.276	145.425	29.4713	169.543	382.51	264.501	0	298.119	109.694	252.539	0	356.313	233.091	262.551	217.823	397.18	229.938	131.617	228.592	242.33	300.438	367.197	188.499	70.894	135.829	340.853	570.245	116.074	142.782	0	174.913	223.71	220.066	267.338	411.442	70.0964	273.12	315.922
		334	1462.94	93.1769	250.83	324.538	123.756	402.125	343.293	264.959	206.655	413.673	134.913	75.9436	139.928	389.829	187.193	0	436.294	174.395	230.939	51.5475	239.335	159.161	225.754	263.425	318.82	158.523	184.328	261.978	321.589	296.483	286.706	158.111	106.986	123.084	422.916	567.9	139.914	198.049	38.2059	112.26	255.729	376.706	276.095	245.901	43.8931	296.902	126.04
		335	1466.8	169.937	370.619	225.936	113.986	363.395	371.268	228.921	262.698	312.495	117.043	103.861	102.891	437.899	277.972	0	440.624	179.322	270.547	44.7455	354.714	250.939	317.639	261.517	359.589	171.951	104.675	237.184	390.005	249.228	245.048	122.667	69.6339	62.0848	244.817	647.543	163.669	166.909	44.7344	129.743	243.128	298.649	285.924	407.706	90.784	295.648	260.729
		336	1470.66	181.58	339.064	217.499	143.358	289.585	414.464	192.411	242.688	302.584	165.238	95.4735	53.6148	385.788	319.315	0	378.31	124.762	221.658	23.3653	343.184	221.322	346.173	323.269	308.855	238.44	142.622	313.124	344.836	191.128	292.216	93.8166	141.463	114.65	325.99	392.954	104.819	180.124	47.5433	119.156	269.538	339.776	228.692	320.772	30.2962	271.187	200.851
		337	1474.52	240.332	326.734	308.234	115.751	313.948	284.925	192.417	267.465	390.339	164.63	71.439	49.473	349.454	315.791	0	372.266	193.582	132.23	54.3251	361.684	200.436	242.653	268.792	378.228	235.242	142.741	247.111	334.61	253.745	386.327	177.391	107.322	105.788	367.978	470.952	104.428	286.864	0	98.2275	200.603	278.046	351.732	303.095	54.396	232.38	196.915
		338	1478.38	223.797	273.513	283.495	100.933	426.302	301.9	192.137	317.636	349.261	156.057	0	118.414	403.268	356.477	0	380.793	209.531	161.709	89.0762	400.044	158.458	311.468	309.1	394.159	199.274	155.161	268.903	381.737	263.808	321.694	147.309	246.44	132.615	291.573	512.049	156.045	145.941	69.8031	60.9219	283.345	277.738	288.384	286.514	38.4922	211.426	229
		339	1482.24	242.615	327.183	340.578	100.238	369.011	317.153	126.511	156.252	367.587	110.539	49.2821	152.757	363.625	205.217	0	478.544	163.72	101.6	93.9259	337.67	242.383	238.491	186.137	320.046	241.65	162.837	220.009	387.448	250.896	281.882	223.328	174.01	107.681	231.873	498.096	236.956	244.99	33.0854	65.5346	262.434	299.831	286.521	337.793	49.1194	244.237	214.226
		340	1486.1	252.635	413.578	235.353	103.769	310.512	309.121	195.063	224.084	284.854	169.193	69.3097	161.892	374.587	341.364	0	413.509	212.064	180.924	108.839	358.276	162.095	341.315	321.51	278.896	190.84	167.81	366.937	350.503	295.632	375.532	184.329	155.139	161.19	340.374	521.231	230.69	133.849	70.3029	83.3076	286.478	224.126	258.374	275.037	0	314.041	264.024
		341	1489.96	268.539	359.001	236.92	106.527	356.831	240.013	218.747	268.124	354.571	148.572	69.5475	113.7	382.925	238.736	0	361.851	184.233	168.252	58.519	366.655	202.191	401.623	213.745	314.783	153.686	64.0104	346.488	394.994	212.948	355.742	192.403	169.495	177.63	252.029	424.575	150.45	198.16	64.2419	82.4741	285.39	262.046	313.188	273.377	0	256.89	329.395
		342	1493.82	302.87	328.563	263.44	23.0655	399.664	318.617	195.308	231.678	264.709	136.268	61.7037	149.402	325.998	252.948	0	397.028	208.708	226.212	83.9126	357.84	184.259	328.958	248.79	261.308	226.98	85.2555	211.154	402.471	238.189	386.654	132.128	139.778	126.814	259.626	424.087	163.343	256.155	84.4493	99.0914	289.008	313.391	273.814	370.231	32.0374	299.925	273.512
		343	1497.68	183.319	269.436	263.62	45.275	417.882	284.498	179.066	209.441	317.066	147.309	63.181	185.984	393.16	239.648	0	303.192	130.349	160.242	65.8545	335.61	200.48	316.973	163.077	360.04	238.366	77.7492	305.456	407.267	272.56	317.763	192.141	210.364	125.851	210.626	451.072	188.421	184.599	108.864	22.6297	299.436	230.951	252.099	259.82	0	243.041	291.734
		344	1501.54	293.411	351.587	245.19	92.1569	313.795	314.631	208.155	176.454	345.258	172.762	94.5495	38.7414	442.084	206.134	0	415.461	166.205	170.527	133.485	282.871	236.552	376.509	247.164	388.491	163.741	58.7729	362.892	399.939	247.223	344.282	141.892	242.806	109.13	268.111	371.217	158.425	243.689	57.2998	78.983	276.509	280.076	291.331	289.401	0	253.137	263.095
		345	1505.4	202.649	276.07	252.626	88.3738	277.708	298.714	229.107	233.045	288.007	219.843	44.8362	131.109	339.127	205.182	0	329.324	122.264	183.802	106.069	335.99	209.914	375.129	172.316	314.923	229.139	68.9837	291.126	380.123	285.023	348.962	196.671	171.395	80.5907	272.518	381.384	245.574	213.573	90.737	158.076	307.741	325.681	311.054	270.347	0	275.644	270.788
		346	1509.26	247.204	278.11	209.165	106.448	435.652	294.458	204.362	89.7955	240.883	166.397	19.6387	124.696	369.579	229.01	0	363.774	153.478	141.515	112.315	356.505	242.363	325.394	207.098	287.893	263.515	35.5183	267.54	248.51	222.68	374.962	171.567	153.241	114.74	299.795	404.923	228.925	263.868	107.833	112.414	289.701	376.572	329.992	243.016	0	252.34	226.849
		347	1513.12	203.629	367.263	215.02	109.993	383.051	252.668	231.889	184.093	259.831	139.302	40.2479	118.078	428.512	246.185	0	355.861	146.594	131.721	32.4369	322.48	183.992	393.652	244.784	313.142	165.718	64.7723	271.722	383.54	283.412	354.956	178.741	175.777	170.082	207.013	530.293	246.2	284.731	102.142	82.2521	302.226	290.654	321.001	350.832	0	294.871	326.61
		348	1516.98	226.826	322.452	280.453	72.9134	294.739	272.537	155.659	126.05	305.887	149.422	105.424	85.6539	392.28	174.841	0	302.493	168.333	191.655	113.675	306.985	222.769	449.914	356.679	255.407	242.306	46.7483	196.618	381.028	251.646	317.839	166.556	90.3962	63.5005	293.747	551.545	182.664	199.798	115.726	85.9262	252.895	236.666	294.202	270.655	0	211.419	265.324
		349	1520.84	277.545	329.595	284.017	102.708	268.687	246.974	174.983	102.419	249.842	153.436	88.0356	127.302	465.011	182.07	0	285.236	174.708	224.443	136.78	396.528	210.024	284.131	244.033	288.904	261.614	60.13	251.952	438.147	225.27	397.836	153.95	150.577	29.4871	171.752	366.918	218.146	220.084	79.2079	154.593	275.002	187.135	258.456	345.072	0	244.037	209.492
		350	1524.7	318.934	231.976	289.883	119.651	264.603	225.246	192.692	150.425	184.724	158.127	143.26	179.934	317.239	232.985	0	309.319	86.9551	251.909	129.679	296.094	173.633	427.653	275.798	285.419	219.101	0	274.402	418.522	215.026	342.929	136.989	148.321	0	302.023	414.897	259.972	230.896	40.8006	82.6334	286.29	262.046	288.349	293.591	0	260.657	220.22
		351	1528.56	276.173	342.045	306.08	87.8563	250.153	307.692	218.068	156.914	172.113	263.391	98.8212	216.161	302.256	158.793	0	338.481	84.1484	165.764	103.122	286.177	301.069	364.333	198.616	346.556	218.451	45.7953	276.121	357.316	281.501	338.695	177.212	137.161	116.272	246.22	416.962	47.8258	208.917	153.981	118.774	293.512	283.744	294.175	408.409	0	342.354	195.025
		352	1532.42	256.064	215.67	290.318	66.4785	236.851	287.368	268.02	107.999	217.525	191.246	121.277	144.107	282.137	173.552	0	311.911	35.1286	194.605	106.145	339.521	168.609	335.514	173.062	289.071	235.689	0	255.364	361.623	250.819	296.233	168.091	110.732	33.8949	318.047	430.366	191.817	150.338	144.722	106.632	295.879	323.222	315.962	355.938	0	228.165	126.175
		353	1536.28	174.829	273.067	289.248	51.385	289.286	290.935	209.555	137.37	185.636	218.04	104.249	285.287	270.625	174.569	0	253.16	118.634	174.315	75.5605	351.571	158.942	314.779	171.344	246.375	250.705	27.6018	225.984	349.551	214.03	366.603	145.232	91.7884	34.7021	288.933	451.54	189.901	279.655	98.3996	70.9911	290.435	357.623	333.228	383.657	0	243.179	285.906
		354	1540.14	232.541	245.282	278.395	100.264	248.073	302.073	179.044	145.451	218.316	184.697	62.5128	140.147	332.561	168.252	0	314.694	109.25	160.599	173.066	280.237	207.071	431.497	246.118	286.99	261.078	0	271.251	373.235	187.944	330.044	172.114	130.313	49.5981	291.033	371.256	156.423	248.445	145.139	122.008	190.088	344.642	262.951	410.193	0	307.16	233.364
		355	1544	204.38	230.527	291.15	87.087	223.481	249.726	184.786	161.862	215.71	235.343	58.0482	211.879	328.728	214.166	0	261.064	0	210.142	88.6069	267.796	209.504	410.164	233.65	307.935	134.79	0	300.688	377.903	223.957	312.074	193.359	161.218	84.0367	251.669	443.366	212.511	288.012	139.419	76.0618	262.611	351.206	454.851	419.44	0	324.382	284.773
		356	1547.86	188.646	238.78	283.04	81.4038	175.775	250.605	184.189	169.931	317.011	185.497	104.04	217.473	231.94	97.8222	0	262.03	48.9092	238.198	158.314	334.102	164.222	386.103	240.862	303.509	194.703	0	282.562	290.602	231.514	274.729	207.989	105.519	75.7147	217.928	410.019	118.273	268.203	111.215	141.7	235.36	233.856	344.442	363.596	0	290.344	253.438
		357	1551.72	112.293	196.779	233.145	0	225.478	247.701	172.341	142.929	180.73	227.853	109.547	189.878	292.933	181.41	0	335.546	30.4732	201.021	132.357	301.784	149.972	345.952	255.349	241.794	243.915	59.2917	258.113	304.692	272.862	352.561	188.387	143.627	150.649	245.496	406.186	121.968	218.388	119.737	90.3128	286.469	250.954	383.115	396.909	0	240.815	243.888
		358	1555.58	133.777	240.856	279.079	33.8013	284.957	291.206	193.389	160.669	141.252	202.7	99.8427	144.318	262.957	233.136	0	336.499	95.2204	223.842	155.033	299.771	184.426	316.252	227.922	227.978	250.752	32.5883	217.322	345.359	240.535	313.498	194.503	114.825	55.6865	226.114	560.712	80.6686	251.285	102.463	104.386	261.824	305.766	355.217	271.908	0	251.914	258.419
		359	1559.44	170.19	211.9	262.676	52.5009	298.719	297.611	183.908	168.188	226.423	220.069	119.893	257.425	296.596	254.364	0	394.683	81.0672	241.228	40.4421	308.585	135.921	386.253	199.173	246.942	177.209	35.9687	177.831	374.046	237.496	332.054	139.229	127.108	66.1202	229.847	354.092	112.998	216.913	93.5054	95.9908	223.934	263.909	373.221	332.592	0	284.98	229.165
		360	1563.3	177.168	238.599	269.521	63.4265	262.18	361.782	210.196	212.069	191.685	274.57	66.2676	192.543	310.266	288.517	0	381.641	48.1027	260.064	135.031	329.6	220.577	321.643	285.175	334.808	245.404	19.7263	291.162	239.138	261.358	331.291	126.714	125.098	121.8	287.44	373.157	105.791	232.209	79.9784	71.3143	260.812	389.373	287.886	333.808	0	281.142	208.854
		361	1567.16	264.164	211.476	261.493	58.4191	356.193	342.416	190.79	250.954	151.507	196.37	98.8089	201.488	236.847	239.842	0	297.909	62.0931	248.236	177.846	299.165	222.52	377.911	338.678	274.542	197.246	43.1044	148.035	540.496	187.455	413.353	210.324	88.2719	140.718	317.13	525.352	74.0462	299.8	137.963	79.1285	317.199	327.079	377.319	360.286	40.2908	319.714	230.114
		362	1571.02	190.772	192.327	311.577	55.4132	342.721	289.541	237.036	116.058	205.793	165.914	137.749	178.225	286.3	225.863	0	320.627	48.806	244.302	117.969	330.883	181.696	379.762	198.827	221.774	215.337	77.72	142.311	292.239	198.604	383.436	232.779	112.219	104.235	286.153	414.209	39.1511	322.082	153.148	122.221	338.659	421.859	299.418	280.625	0	177.729	199.91
		363	1574.88	196.658	180.406	326.513	74.9885	421.748	279.024	206.817	106.449	254.645	284.757	70.2335	254.441	240.028	238.014	0	335.953	51.3326	190.477	167.521	327.789	190.716	292.748	184.014	191.219	304.551	54.3924	195.072	284.793	244.778	398.936	214.702	86.1254	165.532	237.362	360.444	0	258.29	128.645	137.445	285.005	416.984	343.215	331.716	0	273.29	235.446
		364	1578.74	187.136	177.327	290.142	44.3743	256.98	239.736	242.745	127.115	270.567	246.45	162.766	216.886	164.769	193.315	0	357.332	0	207.636	86.0545	225.927	255.727	324.279	226.32	172.044	258.362	123.736	139.226	268.075	222.51	346.816	162.504	73.0704	168.291	186.342	437.089	118.905	319.734	31.4847	28.5633	259.867	417.17	357.573	371.443	0	257.856	217.026
		365	1582.6	233.376	196.548	334.125	50.4084	321.143	240.032	241.344	97.2395	179.41	268.851	163.407	295.648	251.33	214.216	0	405.608	37.689	264.262	64.0854	264.786	270.645	363.138	284.309	284.133	265.817	64.1306	103.672	291.577	267.826	381.156	194.902	70.2584	120.681	275.169	330.661	0	280.74	47.0738	83.2846	424.299	320.543	436.294	328.354	0	258.662	230.692
		366	1586.46	207.651	146.976	194.051	31.8325	364.395	263.028	269.774	175.968	180.37	187.689	125.672	267.822	165.741	87.2719	0	384.324	64.5924	255.417	128.009	265.807	260.259	337.31	243.396	206.049	316.312	34.0346	191.538	324.162	311.005	409.497	273.49	124.556	167.05	271.997	429.321	41.0165	276.523	106.796	81.9174	304.009	304.16	321.488	371.764	33.6786	294.341	258.578
		367	1590.32	246.473	177.945	221.725	31.1003	329.961	256.258	156.722	155.648	137.12	204.422	122.295	198.562	269.923	242.547	0	293.819	54.1478	154.813	187.065	250.348	305.067	419.329	229.76	245.975	299.229	99.2516	185.713	337.131	318.31	425.031	107.254	155.944	201.679	171.984	432.687	97.2114	281.962	139.811	113.716	267.276	154.176	319.943	351.09	0	267.152	207.648
		368	1594.18	206.498	290.4	246.648	87.7527	343.548	207.28	204.269	143.168	191.68	345.411	116.462	202.283	238.743	190.963	0	277.341	33.7053	226.96	132.273	271.6	187.469	326.157	163.598	234.303	256.685	142.544	257.583	237.847	375.153	339.874	144.192	35.875	187.82	238.396	387.044	111.074	306.928	80.8275	198.342	273.474	278.719	233.799	354.679	0	363.476	247.821
		369	1598.04	177.109	175.121	263.803	98.7137	226.284	194.254	284.446	144.373	179.951	285.068	171.666	291.609	193.005	142.288	0	364.824	67.5656	232.007	95.7745	270.566	209.678	286.225	201.328	208.195	257.915	98.2721	140.747	273.396	311.091	353.803	184.815	84.0395	140.418	239.094	422.946	34.1674	242.137	49.0655	153.743	248.298	201.931	320.571	377.424	26.155	252.385	231.798
		370	1601.9	151.731	209.602	232.239	103.247	365.505	312.708	166.319	110.688	203.332	304.873	101.222	251.636	184.479	192.663	0	388.263	74.3014	222.318	110.168	210.518	184.936	312.572	134.294	236.456	195.267	96.4386	272.396	319.063	412.968	375.791	271.961	138.137	126.687	251.925	440.042	70.7251	227.463	19.9777	91.7453	284.941	158.981	385.053	392.312	0	256.885	138.423
		371	1605.76	123.708	193.671	320.13	46.1359	365.263	277.866	207.351	193.598	154.614	218.851	196.593	316.442	195.738	170.408	0	310.131	60.2266	229.062	190.793	336.964	228.811	303.491	157.587	222.254	199.766	93.5821	239.596	276.87	323.359	416.851	260.88	121.768	133.027	160.809	403.321	124.51	281.985	148.371	145.256	275.939	249.611	356.403	404.179	59.6673	195.918	198.114
		372	1609.62	131.878	199.002	244.768	39.7178	384.335	242.06	109.368	171.484	242.459	298.364	134.389	284.306	231.905	178.491	0	299.343	31.617	244.714	299.228	213.878	154.449	242.83	125.6	117.222	277.772	171.312	254.691	269.748	254.292	306.778	207.209	101.097	147.384	273.077	424.635	39.7113	272.582	38.7568	148.125	219.134	329.738	297.605	424.78	35.3966	264.356	198.489
		373	1613.48	115.497	287.085	315.128	44.4298	285.852	174.228	162.702	159.736	195.807	271.763	101.445	303.917	184.296	267.704	0	261.895	94.2912	271.207	138.891	250.73	250.997	408.224	147.047	214.756	224.57	148.505	239.283	220.983	373.938	397.411	175.468	89.6517	141.844	201.48	272.417	101.055	265.82	58.1176	118.307	318.733	151.179	377.06	373.186	32.2481	352.476	223.407
		374	1617.34	166.242	150.182	331.599	0	357.661	204.791	103.628	179.394	200.995	244.832	169.769	337.197	222.398	268.301	0	340.884	43.4038	174.126	165.312	287.536	271.262	299.339	142.772	154.621	221.684	195.943	259.499	154.232	252.265	305.803	152.064	89.7938	155.524	182.099	321.43	120.442	297.084	61.6487	184.793	337.804	271.011	294.742	362.726	38.9175	267.947	202.74
		375	1621.2	203.042	157.79	276.267	50.7113	410.19	191.639	110.816	182.555	170.666	144.211	142.216	350.838	183.821	218.441	0	392.337	92.1396	323.48	170.03	282.6	131.998	341.007	141.013	109.32	139.978	216.995	240.055	267.334	310.079	320.785	182.426	144.519	98.7088	208.532	296.298	133.873	261.936	47.6858	133.227	388.683	227.975	403.159	295.847	64.7913	250.078	221.637
		376	1625.06	24.612	175.767	348.936	40.9212	363.179	246.612	88.7976	123.52	197.362	319.539	154.31	329.921	237.1	243.399	0	267.405	99.0673	241.658	208.335	213.328	134.991	358.512	175.436	129.34	209.907	238.169	238.945	281.946	284.266	320.624	232.808	100.687	130.5	275.937	212.955	66.4805	307.948	64.3397	250.067	292.426	344.067	364.476	355.849	44.7186	295.152	177.057
		377	1628.92	139.512	164.173	360.38	41.22	373.836	293.798	174.199	133.267	200.821	246.74	156.261	232.006	232.375	167.78	0	228.724	32.089	118.697	165.079	204.587	101.454	319.874	126.088	94.242	179.394	201.802	305.376	297.368	294.895	278.625	157.96	141.975	146.501	208.401	168.891	128.351	394.495	48.6694	202.535	329.534	320.501	443.9	475.736	97.5691	253.927	250.671
		378	1632.78	100.537	155.892	298.7	45.6988	412.199	337.873	148.929	155.477	88.3695	220.876	180.151	289.422	123.261	171.784	0	262.024	56.1495	235.304	123.348	179.477	227.927	366.716	62.0615	98.4576	106.805	216.485	189.943	332.468	322.536	271.468	140.821	73.3289	265.43	194.81	220.788	176.176	340.355	34.5129	241.125	132.686	310.249	338.848	420.418	123.543	118.643	133.174
		379	1636.64	150.088	173.953	330.503	74.9143	331.257	292.42	189.672	35.3511	205.513	212.574	105.263	300.617	229.553	261.209	0	280.385	67.1952	166.478	180.468	259.011	202.579	352.551	114.029	167.183	111.66	312.444	231.52	322.177	206.679	254.368	82.9379	160.075	175.647	179.611	225.831	127.705	391.707	148.464	303.452	226.576	268.767	360.697	327.446	51.5424	214.873	144.857
		380	1640.5	126.845	163.569	243	22.9035	421.841	257.443	161.347	158.964	159.527	324.317	157.668	221.857	136.78	240.126	0	197.433	48.5522	168.682	161.4	107.895	155.676	301.397	112.218	91.8734	190.198	267.511	306.693	263.297	261.385	350.858	138.755	77.9868	205.782	227.908	214.265	125.267	347.304	100.952	281.781	192.407	225.059	368.293	395.704	56.0868	243.04	225.515
		381	1644.36	159.531	204.182	230.822	0	436.083	192.726	94.1798	82.0192	163.892	297.975	143.473	380.074	261.292	260.149	0	290.999	60.8974	223.628	211.863	195.372	118.675	324.976	63.8105	192.82	168.467	208.135	180.411	283.879	207.56	321.013	87.2941	86.4686	189.636	170.489	298.944	112.102	270.991	93.1923	303.225	111.64	231.675	381.858	392.957	66.9256	296.181	206.036
		382	1648.22	95.8472	250.508	324.332	0	394.297	252.441	84.101	111.805	229.769	335.973	119.231	293.666	168.046	362.773	0	160.641	55.551	211.338	136.394	208.611	193.918	334.652	84.6017	166.321	169.708	211.825	199.597	272.028	141.494	285.607	165.963	90.2049	146.99	225.148	221.197	142.755	333.828	27.4718	334.142	278.681	309.723	368.833	364.396	70.4431	295.613	281.87
		383	1652.08	136.363	206.479	309.217	61.0978	421.768	257.401	65.6262	88.4949	169.369	292.367	55.2464	305.817	176.478	342.148	0	132.996	109.961	178.403	135.727	193.427	150.227	220.878	86.9085	190.833	283.165	231.289	281.139	268.387	193.87	226.017	137.734	86.8263	203.631	182.867	239.664	183.655	313.078	89.8362	336.671	313.999	305.256	323.972	389.562	86.6907	352.834	205.466
		384	1655.94	134.629	242.625	282.595	0	475.297	354.481	81.4886	52.7621	132.508	253.485	124.395	351.638	205.217	301.587	0	196.873	79.5188	172.759	135.246	206.034	160.935	196.822	47.7126	196.272	224.696	258.095	253.224	356.491	177.828	183.699	64.6972	102.803	133.686	253.365	227.546	109.292	425.682	122.529	241.673	310.443	318.212	318.32	287.976	0	283.209	206.87
		385	1659.8	157.395	250.716	241.029	68.0702	375.665	214.26	0	90.9061	141.85	302.545	112.604	365.649	168.225	338.216	0	202.364	72.6336	213.693	171.915	173.395	123.275	271.825	92.4526	159.026	266.981	323.029	112.052	273.979	251.766	223.013	68.836	61.3466	173.713	287.893	278.987	153.27	318.179	109.784	345.154	140.417	343.7	350.55	312.163	98.9583	208.006	184.408
		386	1663.66	176.223	204.96	245.667	37.9154	442.781	157.147	52.7169	56.0309	116.298	329.117	54.9981	423.188	170.235	422.313	0	255.432	36.7923	61.2554	168.485	115.782	169.694	280.237	91.5624	223.728	258.746	344.554	159.44	248.431	158.829	299.279	64.6062	155.31	141.641	179.083	243.071	160.726	225.824	96.5485	283.158	177.966	421.862	400.607	348.035	46.7484	215.409	204.003
		387	1667.52	139.569	218.216	210.658	0	391.163	187.679	151.751	34.9822	125.759	332.334	77.0684	388.954	199.009	327.87	0	244.144	91.5334	132.765	157.776	226.558	134.65	236.746	77.9012	138.548	185.646	275.409	231.415	324.935	212.983	218.349	90.0172	102.658	159.644	208.595	208.344	138.611	239.007	97.3898	231.196	73.8911	350.013	430.324	370.236	62.408	225.19	192.745
		388	1671.38	96.3318	211.522	273.341	39.6965	383.873	278.095	83.8168	0	130.656	308.662	55.4591	315.974	213.847	393.319	0	277.613	113.691	94.7213	169.468	151.081	99.5117	184.999	51.2053	106.41	246.961	310.627	214.128	335.004	246.173	251.19	104.712	143.51	173.328	183.595	183.856	129.056	281.707	49.5508	231.443	127.046	337.425	394.321	370.794	90.6706	211.912	88.8789
		389	1675.24	161.348	126.642	318.246	49.1512	517.591	176.454	59.8192	110.434	180.508	265.269	68.1295	340.075	267.065	345.582	0	161.743	103.514	73.1238	137.014	199.467	123.319	329.124	63.4935	162.498	171.557	341.052	235.855	328.988	202.603	261.556	88.0053	153.298	227.87	251.384	158.508	202.723	308.818	164.667	190.278	256.883	411.251	433.244	396.578	30.3546	226.766	146.305
		390	1679.1	208.658	190.917	195.381	31.1729	426.828	230.87	130.013	130.395	151.925	282.083	65.0333	390.626	276.381	399.924	0	227.959	56.56	108.155	206.384	228.92	130.43	238.763	74.1056	184.912	123.461	286.753	198.322	229.028	156.166	272.156	179.705	112.304	258.238	284.925	143.069	123.991	269.599	141.22	337.541	252.901	337.905	390.459	386.091	0	154.328	262.815
		391	1682.96	202.22	221.575	160.293	21.2514	335.658	301.894	111.597	73.9905	291.328	310.308	106.934	458.218	259.557	368.423	0	114.576	33.0569	76.9937	148.693	274.341	225.237	289.606	62.2956	211.654	193.98	405.207	206.249	221.389	204.447	270.42	111.106	85.6991	178.272	220.686	228.25	217.617	241.638	128.765	284.993	214.54	337.706	357.9	343.463	110.774	233.522	248.833
		392	1686.82	241.814	254.782	260.403	131.848	245.689	244.24	124.271	70.4431	90.0735	274.169	86.0045	445.776	237.566	343.244	0	155.939	59.2658	188.656	174.485	162.21	119.379	334.827	135.888	190.196	179.011	362.779	148.943	342.99	276.283	229.586	105.671	194.454	259.978	257.59	193.149	157.414	285.025	0	210.356	247.145	421.947	367.647	341.889	81.0451	195.271	294.9
		393	1690.68	151.455	189.655	251.944	94.0258	300.906	148.016	112.499	78.3441	274.19	310.077	31.9986	414.317	279.842	388.264	0	191.285	62.5502	143.411	155.377	156.539	93.7677	336.391	121.587	184.128	171.899	335.935	220.612	383.876	101.909	217.008	88.7539	163.999	280.975	155.853	182.919	159.847	274.896	56.474	152.625	196.954	418.615	412.861	312.652	79.8994	237.536	338.167
		394	1694.54	218.79	230.545	291.46	83.0712	345.286	262.544	109.248	76.7609	199.486	355.373	87.1967	267.683	324.542	346.323	0	218.62	79.8071	112.287	158.237	274.383	155.861	316.266	165.026	151.233	156.104	441.286	132.445	368.466	254.445	226.731	142.855	105.018	279.823	186.639	86.8258	216.672	257.208	89.9278	280.595	181.323	342.775	300.361	317.56	107.013	289.58	200.7
		395	1698.4	157.853	157.696	227.983	146.416	364.865	230.112	103.312	107.81	162.898	356.325	97.1819	365.755	201.467	403.472	0	178.491	136.501	176.006	133.812	223.957	71.5294	333.183	117.134	138.797	157.149	361.694	135.39	337.875	226.408	208.426	49.2933	71.7738	209.003	215.473	132.981	215.905	217.031	84.8561	215.825	167.424	376.955	380.754	239.991	101.657	225.9	202.411
		396	1702.26	227.391	182	456.598	136.063	220.114	225.661	125.636	118.285	169.344	237.741	0	406.701	235.328	370.765	0	209.212	166.36	166.982	147.619	217.64	139.401	237.151	131.594	148.848	109.436	410.882	124.663	334.12	125.161	222.998	136.356	71.9355	233.028	235.96	202.196	197.657	214.828	184.133	313.589	199.892	377.12	359.032	319.245	120.16	188.193	234.678
		397	1706.12	172.111	249.179	275.214	73.9351	317.264	153.845	128.075	85.0309	185.646	293.032	80.8182	387.091	295.172	326.183	0	239.732	165.6	151.772	122.997	200.143	145.169	352.516	90.3543	189.738	154.599	347.705	239.817	344.886	208.408	301.631	130.147	97.0053	240.811	113.934	144.781	128.031	252.157	205.901	289.715	214.894	310.275	385.426	361.778	81.1918	278.674	194.151
		398	1709.98	219.811	147.078	433.692	0	237.852	241.181	216.404	107.614	142.146	273.705	23.752	328.307	305.126	355.967	0	133.608	105.938	115.642	121.433	194.594	165.722	304.419	158.89	183.69	205.184	358.333	168.169	398.936	135.929	285.747	136.378	132.132	221.946	219.11	150.619	149.11	132.417	108.283	304.445	213.628	360.802	304.383	330.813	206.219	176.45	211.434
		399	1713.84	112.53	169.288	306.557	41.3895	225.218	238.806	139.215	147.155	167.27	241.816	73.2937	398.394	311.335	283.306	0	243.008	157.459	158.73	109.155	220.554	181.926	227.052	99.7522	139.832	88.6502	293.075	215.765	319.738	128.466	267.229	119.804	158.285	298.4	254.881	199.874	129.931	292.898	68.7441	207.982	151.422	294.615	223.031	270.591	140.72	230.085	231.495
		400	1717.7	200.167	170.31	387.014	115.017	294.633	231.194	116.047	124.185	131.083	276.264	65.5852	419.087	230.123	326.294	0	145.826	121.793	305.9	177.658	317.167	115.225	280.185	108.938	110.851	170.421	291.191	126.074	330.916	166.074	253.834	144.059	102.129	277.744	182.229	160.974	177.254	254.288	157.28	208.373	115.777	366.207	349.437	307.108	67.9266	230.959	195.641
		401	1721.56	232.924	189.691	429.903	46.0075	312.032	146.945	169.004	146.974	176.112	346.223	54.608	384.453	305.318	371.216	0	224.161	113.47	148.403	101.843	137.493	156.97	243.296	152.987	183.911	111.024	293.713	220.719	377.641	54.6199	237.732	135.85	95.133	254.282	167.675	230.498	167.79	230.822	86.3885	240.134	116.149	342.647	291.569	278.699	166.69	232.104	190.937
		402	1725.42	193.843	125.759	358.365	0	249.261	189.924	227.823	153.187	264.431	274.003	70.5141	326.583	262.965	298.534	0	217.822	192.095	159.643	196.43	115.498	174.085	347.057	73.2783	236.583	139.933	238.239	126.914	271.188	127.479	256.325	161.708	201.546	254.79	165.757	166.62	133.746	219.203	100.532	296.569	185.977	255.903	332.969	247.384	29.2225	252.305	176.848
		403	1729.28	135.349	144.272	305.248	67.2472	247.043	185.68	269.988	64.9414	176.059	213.227	48.6084	358.744	288.195	385.008	0	234.668	97.9181	179.449	94.6428	149.388	108.574	357.91	122.242	173.102	74.2303	239.369	169.079	257.153	192.913	216.572	168.836	152.045	241.981	136.836	221.487	105.923	309.204	203.497	263.282	100.433	308.832	294.604	387.833	65.4349	303.583	212.195
		404	1733.14	196.766	151.436	365.838	0	347.176	268.1	257.388	82.6301	122.77	260.165	76.0147	394.431	302.785	322.003	0	194.694	122.983	250.383	161.566	130.298	133.862	261.863	119.173	223.812	113.58	244.044	280.131	302.28	129.613	231.488	150.516	183.223	277.716	156.858	126.243	54.9598	193.679	162.963	296.643	98.8851	315.764	284.711	324.487	112.652	255.499	182.708
		405	1737	207.226	152.29	239.325	40.0816	330.002	272.523	205.319	139.097	113.013	280.902	103.182	369.336	291.859	296.389	0	276.723	124.587	264.869	152.839	184.925	67.1405	285.439	79.2738	135.793	70.8785	220.492	183.102	281.532	38.1772	261.918	118.703	152.691	248.909	102.225	168.842	119.386	302.853	210.21	258.284	106.364	257.996	305.031	312.394	59.7103	226.941	178.503
		406	1740.86	207.974	162.116	290.75	0	302.887	303.625	265.711	119.568	246.534	263.562	45.4044	479.007	277.846	211.993	0	256.556	134.682	182.84	219.611	168.336	137.49	240.162	105.597	96.7315	93.1418	341.328	181.262	252.412	190.502	276.352	67.6859	126.557	183.177	247.75	262.765	131.794	292.518	210.745	349.265	191.623	237.791	331.955	247.121	123.092	194.899	158.97
		407	1744.72	157.587	200.079	235.918	0	268.609	301.382	224.366	98.4544	165.916	254.021	111.513	326.611	277.06	319.434	0	231.466	123.143	226.091	162.335	196.221	109.664	306.65	108.447	112.016	71.8366	240.07	118.783	258.638	76.9458	292.155	185.934	78.7029	254.37	141.871	245.511	135.796	183.509	120.638	306.581	80.3818	275.772	345.99	294.107	167.711	175.671	271.631
		408	1748.58	235.541	139.356	225.548	45.2058	267.501	221.809	280.701	112.058	151.152	234.144	103.247	398.764	224.492	343.482	0	184.828	145.649	302.253	126.917	166.775	78.2185	247.791	155.593	173.636	161.199	226.327	192.525	274.057	212.231	195.242	149.21	143.321	240.059	163.501	236.798	91.7688	272.514	241.331	273.252	184.118	283.021	274.481	353.434	58.8846	192.081	210.451
		409	1752.44	205.383	172.671	218.525	0	187.343	216.497	298.051	113.458	235.703	234.981	74.8567	373.423	232.197	262.999	0	215.276	119.004	235.424	122.441	173.515	174.273	261.979	190.194	95.6051	221.028	248.261	262.161	447.718	125.996	245.725	95.0692	198.158	281.82	166.621	180.09	183.016	232.673	218.668	192.162	108.636	204.722	349.025	374.84	128.895	145.065	187.903
		410	1756.3	87.6554	112.55	336.476	22.0926	308.337	258.579	202.603	145.402	235.163	222.472	98.459	293.928	228.262	308.627	0	302.82	122.082	231.082	135.639	182.75	90.5154	306.177	161.731	220.148	164.188	231.725	132.56	355.829	35.6729	294.573	139.791	135.593	187.499	217.999	254.492	61.798	178.748	202.304	287.264	82.8046	311.786	300.159	413.654	90.6421	133.614	206.065
		411	1760.16	85.4419	250.429	258.821	0	194.175	218.812	273.264	139.923	295.887	217.512	119.17	403.623	291.825	406.434	0	287.902	141.948	200.861	275.442	95.2608	72.2791	269.405	133.992	180.61	46.7987	270.198	110.985	311.591	169.392	260.273	111.08	70.3294	255.193	166.088	264.699	110.147	220.945	222.968	264.984	125.579	364.049	324.896	453.393	174.63	150.21	200.616
		412	1764.02	238.202	230.45	403.667	0	245.969	260.725	275.033	108.989	203.046	256.167	76.101	353.574	258.412	338.243	41.516	241.308	127.984	213.728	215.127	175.665	87.2181	214.564	99.1103	185.141	152.724	224.65	133.001	320.016	121.214	227.725	88.5558	113.223	210.732	202.041	124.167	96.9065	261.78	197.603	280.003	65.622	269.121	300.131	302.51	111.334	179.309	196.393
		413	1767.88	185.535	102.287	213.03	55.1873	216.81	210.452	309.356	62.605	133.693	226.985	140.502	383.605	280.103	308.619	0	204.283	188.255	332.151	132.41	39.6375	117.945	238.073	114.341	144.468	130.672	230.524	109.9	267.422	149.28	346.528	103.153	47.6753	302.647	203.894	286.638	59.6808	297.087	136.545	359.364	98.0602	315.738	316.621	300.796	95.0197	105.618	167.299
		414	1771.74	147.844	200.937	274.855	0	215.537	230.785	275.003	0	133.222	192.092	119.839	401.589	237.584	299.574	0	261.754	172.506	132.136	186.354	114.402	51.79	252.681	162.092	235.588	147.815	173.885	145.856	342.266	160.463	178.628	60.5769	107.075	229.538	183.689	213.441	101.547	264.461	257.044	234.236	100.415	351.696	349.518	405.222	93.7365	106.163	180.178
		415	1775.6	193.821	140.082	310.536	19.5134	298.134	222.9	274.083	0	211.301	212.038	81.8667	372.14	323.346	339.17	0	246.416	74.8385	172.897	165.078	177.763	93.6156	296.881	156.558	244.278	142.706	236.267	147.536	382.59	161.134	203.214	100.839	87.8326	243.921	245.074	332.07	173.506	240.74	173.841	204.446	93.7734	273.818	292.174	475.2	39.2155	166.169	187.271
		416	1779.46	185.663	154.462	295.607	69.2114	252.538	211.707	293.844	35.4748	267.906	146.312	135.393	279.858	246.992	352.893	0	329.653	77.2938	203.078	148.444	96.0258	99.6237	277.225	169.997	220.492	144.762	146.807	117.93	261.157	124.394	301.316	100.635	126.975	200.308	188.766	119.663	70.7174	214.66	244.026	346.115	131.433	275.18	252.878	417.087	113.895	83.7334	107.395
		417	1783.32	119.461	187.178	284.25	0	240.524	275.211	281.062	38.0952	209.025	240.78	52.9136	440.016	284.763	302.64	0	238.098	147.439	226.454	109.234	218.404	93.1821	273.123	130.748	224.721	117.315	195.79	121.331	333.639	77.1582	238.893	34.1238	84.4371	253.73	180.118	302.244	83.3235	190.125	239.812	302.626	148.443	260.526	360.769	444.569	98.3513	154.079	157.391
		418	1787.18	178.242	225.639	348.872	22.9153	233.262	207.138	333.416	76.1251	204.718	162.66	86.6476	262.817	247.208	313.207	0	300.045	128.555	273.117	116.503	193.827	32.5941	199.567	106.959	279.035	49.1595	181.807	169.724	262.932	98.4144	318.359	128.754	156.398	281.144	202.159	329.615	78.7152	203.399	260.835	338.231	91.5051	207.3	388.042	460.011	147.076	154.775	85.1627
		419	1791.04	105.954	180.871	251.981	52.5976	218.71	206.886	358.141	126.169	178.119	234.9	167.993	220.839	284.717	242.296	0	250.849	110.237	190.257	137.588	193.798	108.187	216.215	162.403	188.916	81.2909	130.851	206.341	317.445	30.4479	288.236	76.0217	111.164	263.131	156.167	374.495	104.512	248.522	254.55	293.029	120.459	215.127	402.521	377.858	123.72	86.4781	98.9486
		420	1794.9	132.857	248.052	236.387	0	242.708	228.274	298.017	0	232.585	244.841	110.297	349.074	284.837	248.053	0	227.046	0	180.022	140.338	175.68	71.7366	218.633	101.92	206.703	76.3591	69.6643	179.873	252.127	133.892	306.846	107.018	113.328	235.55	172.915	389.242	105.255	241.472	287.777	219.689	193.551	188.2	309.517	359.077	177.823	109.889	150.679
		421	1798.76	161.17	159.143	326.879	44.0104	200.756	201.314	390.857	72.8349	261.166	287.523	89.9447	353.077	231.991	271.394	0	263.044	28.4454	183.027	95.7138	42.7322	114.074	279.516	110.492	181.281	114.042	112.473	135.334	292.123	111.377	378.495	151.492	192.432	126.759	143.246	234.353	93.3258	128.761	256.351	291.117	98.8227	228.815	416.366	384.225	163.076	178.174	136.577
		422	1802.62	138.248	147.826	330.49	31.1975	228.002	252.52	338.932	111.874	208.217	301.41	125.624	280.18	279.782	286.665	0	359.55	80.9471	140.775	89.2419	135.851	101.605	261.566	22.862	181.252	121.792	113.251	248.375	272.127	85.0715	295.617	122.648	168.665	175.749	258.416	307.509	117.146	237.89	231.896	346.934	138.235	290.376	353.69	400.564	182.886	119.745	178.001
		423	1806.48	158.325	153.81	418.311	38.8351	192.798	264.429	295.882	109.722	261.722	346.094	175.227	285.715	334.831	331.303	0	254.299	74.0449	211.398	73.1823	144.33	73.8836	237.541	105.747	213.699	106.107	144.137	138.229	306.522	91.5652	259.692	92.703	159.117	179.734	193.606	369.358	121.659	190.65	169.745	251.246	96.8695	187.603	329.938	458.755	141.228	129.919	141.632
		424	1810.34	99.3373	151.694	360.394	34.5899	222.55	148.282	382.366	72.3824	195.113	324.677	216.823	300.042	291.295	280.357	0	352.512	78.9757	198.793	67.0959	211.56	108.102	229.922	76.0984	126.647	128.292	104.8	196.261	284.306	111.684	291.55	110.89	132.779	185.797	182.011	308.597	87.823	270.108	225.708	229.825	64.9759	239.204	242.698	494.967	205.734	104.306	93.1146
		425	1814.2	200.537	136.353	345.995	57.8061	206.651	227.13	346.338	77.9798	229.14	239.906	90.8448	295.592	322.892	236.767	0	265.319	46.7339	152.99	80.6645	287.354	172.023	247.062	154.772	178.408	162.688	0	130.366	321.02	86.0837	322.096	112.167	80.2483	146.335	135.825	322.757	25.0038	169.816	215.159	229.436	53.4426	287.681	429.409	410.137	176.147	155.803	134.204
		426	1818.06	167.312	172.199	428.59	33.9352	237.559	174.518	325.966	99.5524	234.417	256.785	116.675	256.185	322.78	337.792	0	323.528	0	109.893	38.7779	151.361	172.254	245.315	152.122	137.594	160.76	52.846	199.367	365.06	144.666	323.801	121.366	132.858	246.815	148.836	325.424	151.757	142.817	269.098	259.36	148.095	245.427	379.506	374.635	121.742	169.255	87.492
		427	1821.92	177.166	146.629	320.957	0	313.441	236.451	227.712	123.204	302.716	292.906	73.7538	311.95	329.617	261.56	0	281.313	44.976	176.875	86.0083	189.677	88.5701	207.548	156.388	245.826	138.88	59.181	217.114	232.512	68.3323	279.56	92.1934	156.967	133.261	155.401	334.364	62.6652	190.87	221.249	238.582	100.011	185.929	315.047	423.283	43.676	105.77	94.492
		428	1825.78	82.4302	162.01	414.633	0	272.19	147.617	319.035	55.6812	337.379	327.254	206.172	270.161	358.582	287.361	0	390.816	48.0591	141.543	104.537	107.6	156.202	199.164	133.55	193.704	154.229	48.6584	277.474	333.377	95.7869	203.92	140.399	162.491	145.658	194.636	345.968	80.5085	119.692	204.319	223.567	145.378	153.838	285.941	513.81	22.9201	105.604	82.7894
		429	1829.64	29.331	109.756	339.737	54.706	365.615	245.165	197.078	77.7717	331.314	314.628	216.021	287.078	328.172	182.099	0	300.075	47.7095	147.044	0	119.393	88.4352	278.436	171.905	164.948	168.913	120.622	96.0507	264.981	164.258	284.347	83.1383	107.433	113.678	160.986	347.158	103.96	243.956	154.659	267.433	238.323	284.524	200.338	440.825	101.996	80.7472	128.366
		430	1833.5	121.097	84.7581	309.484	71.3544	370.549	213.965	350.698	100.156	256.506	327.925	321.059	239.584	259.969	216.337	0	265.624	57.2519	145.012	35.3636	127.943	239.062	205.985	125.134	190.317	214.234	40.5519	140.422	327.938	90.2822	238.298	123.884	101.091	165	170.243	321.981	63.0192	260.348	213.467	156.326	181.739	203.357	315.631	360.207	134.662	128.887	80.4553
		431	1837.36	142.029	174.421	471.866	53.1891	452.864	151.659	337.688	77.1179	240.708	229.706	210.701	233.991	254.576	260.7	0	319.737	0	76.0884	80.2516	156.784	191.606	171.8	148.23	205.342	103.231	70.4623	218.873	402.087	148.624	241.028	162.149	158.42	130.945	98.7341	316.913	60.363	154.405	223.681	228.948	93.0559	253.571	309.21	349.744	124.181	75.1347	96.8233
		432	1841.22	156.719	94.9295	406.701	86.7637	286.825	159.901	324.283	137.396	179.919	315.726	251.115	217.61	363.34	197.611	26.6252	301.371	63.4302	171.606	83.5638	61.7243	250.379	276.133	131.208	244.438	146.983	100.696	197.046	303.404	130.599	195.699	154.551	125.509	106.387	165.072	284.652	111.423	222.712	157.66	219.31	77.9052	243.591	384.473	424.249	68.2114	117.711	120.689
		433	1845.08	210.112	188.446	316.484	36.9694	349.527	200.923	250.338	137.403	188.788	225.38	210.784	211.872	296.263	170.707	31.5643	237.55	42.0877	128.434	74.649	105.791	159.445	173.841	200.151	158.428	94.7557	31.6512	108.946	326.424	205.751	212.307	154.536	168.47	81.5094	194.791	350.517	74.9159	163.916	147.74	232.987	239.456	310.641	289.706	403.479	108.762	75.0609	54.9544
		434	1848.94	133.331	145.547	471.632	86.0541	273.802	163.051	299.225	72.3867	233.814	263.823	212.307	223.984	330.538	211.157	0	220.506	115.972	102.371	70.713	99.5604	270.694	150.473	138.445	114.633	183.714	96.6543	179.253	329.3	133.719	211.377	128.122	32.431	119.085	100.301	399.557	125.984	161.622	278.593	231.54	197.126	196.049	310.393	420.215	31.0909	118.563	0
		435	1852.8	167.878	128.27	363.462	150.005	351.642	180.667	277.577	129.946	190.494	303.995	202.52	175.315	245.811	225.58	49.0894	291.998	79.654	152.301	129.647	139.99	126.991	152.091	168.391	226.805	183.035	128.517	223.511	384.069	176.004	162.715	143.054	96.2429	144.403	135.127	401.598	35.4158	248.663	161.454	158.788	189.349	234.094	373.114	472.416	110.402	148.488	53.2266
		436	1856.66	197.578	98.0949	460.748	71.2137	373.397	202.757	295.502	152.943	169.897	262.4	344.781	197.318	311.235	146.053	59.2134	191.153	28.9214	144.82	64.7001	200.254	252.605	128.002	137.827	141.724	109.453	81.4019	142.754	366.504	113.495	208.796	109.777	142.731	47.1185	67.0184	407.587	88.0475	247.378	185.084	217.272	232.478	176.052	383.316	411.7	58.9263	67.6166	65.3297
		437	1860.52	143.805	80.5791	315.003	72.2805	388.884	190.798	277.901	137.952	247.213	263.049	254.081	203.193	303.473	199.09	62.2006	205.877	57.6905	161.767	133.817	174.951	233.458	254.271	206.842	179.63	185.725	143.325	130.056	393.528	95.7038	187.705	121.283	133.653	137.892	109.718	368.371	118.436	260.355	192.515	190.7	243.56	327.711	312.557	503.496	35.1111	123.191	0
		438	1864.38	119.399	170.791	416.581	89.7386	452.182	178.918	247.928	158.067	272.493	295.147	321.693	207.191	334.324	107.793	20.5105	302.23	53.4821	175.923	0	150.857	200.51	118.995	104.604	196.372	203.711	169.753	165.982	344.84	89.0329	212.053	128.451	99.1081	163.122	172.701	281.55	122.906	157.663	257.829	187.035	172.498	325.561	336.411	432.835	34.8944	111.819	33.3773
		439	1868.24	197.636	115.381	417.302	109.343	399.89	214.521	380.37	170.029	192.061	261.36	230.581	155.596	326.746	212.433	60.8031	184.325	141.599	173.995	90.2443	123.943	285.113	214.154	132.059	183.736	199.524	96.2951	79.9493	373.863	96.505	210.17	198.001	168.21	72.4454	107.087	374.609	98.7087	219.871	109.809	244.877	237.214	203.194	312.604	447.87	68.5655	71.5997	71.0792
		440	1872.1	100.653	107.108	377.783	106.447	484.734	248.518	301.324	126.005	262.531	336.28	278.059	92.1612	261.031	85.8353	42.2041	160.923	116.036	117.193	59.6515	243.362	202.923	229.942	184.401	112.357	208.702	213.389	118.224	316.98	71.6555	276.216	101.728	136.629	108.724	175.31	388.245	51.8934	122.426	140.442	170.478	185.062	245.66	312.331	284.952	71.1308	29.7601	63.1625
		441	1875.96	142.204	96.4032	417.507	148.549	435.581	167.412	394.601	90.9074	267.381	270.974	186.876	114.798	357.062	170.044	50.0773	224.989	60.2429	81.7912	42.6888	283.543	331.716	238.181	95.078	216.148	147.395	216.355	160.424	354.369	106.18	170.363	123.433	98.1665	130.562	121.935	427.314	123.942	176.575	179.355	194.181	259.344	310.237	215.09	387.561	85.7173	25.5125	59.5944
		442	1879.82	154.398	71.4397	410.933	123.41	526.441	202.522	298.765	162.582	214.96	197.829	249.383	193.787	270.503	170.067	70.9944	234.727	132.398	113.113	49.9566	223.938	305.985	217.695	163.868	234.464	182.651	182.763	208.165	261.284	79.239	259.089	129.955	122.037	117.656	123.441	400.308	71.3088	90.1709	170.776	156.661	202.874	213.527	303.856	410.315	41.265	71.382	0
		443	1883.68	244.627	88.7987	322.085	102.44	487.23	164.713	222.705	142.742	191.527	130.899	207.145	101.836	287.148	224.066	100.417	218.846	136.794	183.406	38.1619	227.205	304.908	228.752	107.259	234.958	158.43	137.877	228.908	352.807	0	204.021	195.181	115.937	175.163	164.762	332.088	129.366	151.517	175.64	227.151	280.503	302.797	313.924	447.316	78.7149	0	77.8741
		444	1887.54	157.16	145.62	351.518	139.974	476.947	207.127	260.407	188.895	169.225	108.185	134.19	82.4683	317.924	183.054	0	199.625	60.7322	103.429	119.043	236.601	365.943	245.999	167.845	168.008	169.588	154.482	182.202	315.95	148.08	247.876	127.772	125.925	95.48	51.5739	424.445	104.968	168.576	64.761	210.932	195.461	286.454	270.621	382.105	0	147.958	23.437
		445	1891.4	97.6773	98.2984	389.414	101.55	504.181	230.513	302.005	172.418	148.5	231.405	194.573	115.014	306.979	176.669	51.6983	206.295	160.078	157.578	22.0135	233.818	294.996	284.729	120.418	153.434	153.989	184.508	171.208	390.186	73.5725	281.13	125.492	86.136	177.413	183.07	341.773	156.957	167.028	83.2203	130.717	265.059	194.286	254.996	411.506	36.9886	92.5579	37.1832
		446	1895.26	175.314	139.077	373.52	115.239	451.425	158.843	282.494	152.772	70.3899	262.604	214.503	109.249	332.148	158.708	45.1723	206.329	113.219	114.512	0	219.684	258.76	262.895	158.795	170.273	263.666	143.095	167.77	357.5	90.4178	206.498	196.884	171.625	92.1785	123.821	358.614	115.857	171.406	92.701	163.969	321.952	208.099	163.298	386.767	0	131.262	0
		447	1899.12	183.547	114.155	340.614	165.616	534.306	157.347	307.565	203.888	172.214	179.358	223.668	21.8139	262.149	142.732	35.0537	340.552	156.301	135.136	76.032	238.967	252.732	252.015	90.7731	177.614	196.409	89.0269	208.607	308.89	38.8957	147.135	180.608	136.673	167.76	157.634	353.236	95.8835	167.835	91.6385	222.287	270.745	201.745	230.599	389.715	30.5079	105.279	0
		448	1902.98	49.0455	96.9241	385.97	119.048	478.107	83.4697	321.013	150.874	175.077	312.819	190.573	58.7994	351.695	222.743	79.7282	223.878	156.457	171.101	63.1632	233.204	274.386	248.473	125.903	167.409	225.706	167.428	235.368	263.558	152.856	258.502	147.478	118.443	210.334	151.754	318.923	99.4976	152.286	94.5957	125.409	254.052	208.335	224.308	426.263	29.6602	114.04	70.1709
		449	1906.84	93.8733	125.348	403.292	109.771	434.391	145.206	255.02	187.656	111.034	275.547	215.785	164.081	252.604	246.892	55.9674	284.92	142.745	159.735	88.5994	215.871	235.701	187.945	0	209.443	209.343	160.062	235.921	295.125	179.361	343.664	145.799	106.571	232.351	149.224	348.137	177.412	53.4264	123.204	188.553	250.596	119.512	247.585	470.183	0	105.461	37.21
		450	1910.7	162.19	101.955	408.167	202.17	609.386	185.761	309.734	218.174	166.94	172.364	209.802	93.3352	294.29	239.361	29.8111	263.165	115.4	224.07	192.781	213.917	352.249	224.761	100.313	151.545	163.272	209.564	129.991	306.686	135.195	239.482	214.705	79.1099	124.372	177.697	310.781	91.3932	123.308	31.1767	190.891	236.229	226.795	224.899	377.082	0	83.0633	0
		451	1914.56	86.0734	235.129	429.071	174.656	453.386	161.326	312.067	201.266	140.708	292.541	233.801	163.081	272.358	251.448	76.3227	198.545	169.95	155.365	189.024	186.648	338.58	188.162	49.1001	183.841	141.863	186.57	222.444	290.109	152.356	267.994	206.838	101.661	152.74	109.222	303.629	115.594	162.584	0	219.201	264.197	97.0134	274.048	438.102	102.96	105.378	0
		452	1918.42	93.4239	124.937	452.595	66.6579	318.4	116.847	367.971	128.569	146.736	243.776	196.195	117.976	267.516	148.504	23.9815	268.7	221.103	166.82	115.699	209.156	207.792	253.937	101.463	130.984	224.297	194.97	271.304	284.562	105.865	242.721	208.324	152.346	144.826	134.383	252.746	88.2894	113.995	72.2442	211.409	271.957	149.897	259.484	325.652	78.9778	156.679	40.897
		453	1922.28	118.009	159.193	281.361	142.13	497.111	134.345	304.823	194.068	129.802	349.777	242.205	128.594	304.894	125.602	0	291.559	208.916	163.562	144.078	220.994	204.143	214.938	118.223	110.172	212.351	120.738	235.206	284.419	99.8097	176.432	176.883	150.322	192.36	175.759	302.357	85.695	157.561	26.5626	237.989	224.238	93.46	263.816	490.256	64.2538	76.1714	53.3925
		454	1926.14	116.7	120.754	305.416	124.638	473.695	80.5366	246.18	252.746	86.4123	286.085	295.373	63.6092	304.152	264.077	0	361.741	172.86	114.659	38.9173	195.041	255.996	237.201	81.101	90.1758	193.327	218.66	203.788	290.286	110.973	170.701	236.267	153.05	160.642	134.078	333.697	125.178	159.301	80.5651	202.168	216.757	217.19	145.052	516.586	61.1926	65.1291	30.2985
		455	1930	134.922	156.376	300.23	48.3208	591.075	86.5511	361.964	158.323	89.6045	282.587	205.339	133.432	268.163	201.56	0	343.468	192.471	155.433	143.135	260.741	335.723	210.017	72.9486	172.656	130.921	141.823	132.787	269.141	160.149	251.755	207.82	133.696	236.576	108.304	223.662	112.601	174.883	0	192.317	287.594	187.608	152.25	341.066	85.8706	198.183	39.7713
		456	1933.86	135.457	197.968	212.483	103.952	518.737	78.6413	375.167	224.016	115.512	207.054	287.335	92.0333	225.976	226.001	0	331.914	238.009	107.065	69.8302	245.733	323.373	359.844	146.669	87.1412	163.367	115.619	39.7405	313.293	72.7796	301.273	222.792	170.41	262.367	115.713	341.651	107.869	0	34.9283	315.557	246.816	126.726	230.027	466.791	33.7765	132.059	45.3332
		457	1937.72	119.112	150.582	310.183	121.625	522.29	198.002	336.272	204.923	51.1985	243.338	315.308	0	238.852	102.94	84.1347	225.378	205.115	118.758	164.929	241.021	241.199	238.232	94.5927	120.661	195.928	194.23	112.419	329.922	147.918	291.688	217.56	37.2833	223.028	189.279	322.547	98.4102	183.759	97.94	127.131	224.999	138.073	124.98	312.398	101.967	206.734	0
		458	1941.58	142.965	165.071	351.936	25.923	447.659	118.124	380.789	237.413	101.357	350.101	286.734	77.3557	274.888	189.413	0	340.956	181.362	134.08	133.087	95.3739	223.216	203.273	0	162.668	125.133	141.035	137.662	272.356	123.193	346.676	172.739	174.115	249.687	179.811	334.981	0	162.32	49.7421	261.141	147.655	246.933	154.978	421.861	89.4791	199.62	0
		459	1945.44	62.8951	120.174	318.29	87.9889	426.323	117.999	247.353	267.353	100.96	302.363	262.757	152.722	189.823	68.6455	33.2843	211.371	233.334	130.533	82.3859	200.917	218.129	264.59	68.9742	178.784	164.04	161.528	151.456	269.03	89.7455	315.084	194.182	168.143	258.564	167.164	245.028	0	89.6561	87.2074	122.947	317.462	106.206	171.339	372.891	109.23	132.723	22.676
		460	1949.3	71.4706	171.341	360.79	162.774	463.55	171.245	237.42	208.744	41.1542	240.342	217.057	52.8154	256.045	176.199	0	306.381	98.5906	82.117	100.69	145.829	323.905	296.948	37.1529	131.238	173.785	260.817	140.788	279.788	64.5118	298.344	139.983	116.025	265.22	174.697	170.239	124.829	153.521	97.9492	201.522	189.059	119.951	189.283	454.154	79.3446	127.189	65.3875
		461	1953.16	0	199.829	375.159	77.9379	504.132	155.534	158.367	190.071	73.1813	376.171	251.158	66.8681	235.645	102.058	44.9895	210.188	270.672	56.7018	96.6788	157.733	254.378	307.09	66.9675	155.489	150.63	151.275	114.676	330.558	141.657	304.825	151.494	165.093	171.414	109.806	171.662	155.071	155.347	89.5703	168.622	163.941	99.1535	151.127	304.883	105.953	219.069	0
		462	1957.02	24.676	220.461	361.767	126.607	478.309	166.711	239.231	152.579	28.5266	331.445	181.197	70.1752	207.75	112.105	0	254.955	93.0195	93.8001	82.5738	162.721	209.467	298.915	0	222.681	120.541	146.397	203.856	250.964	144.813	390.554	271.978	145.256	256.939	135.794	247.714	155.465	122.275	62.4142	291.552	185.057	116.635	191.779	401.194	137.104	146.787	47.1278
		463	1960.88	85.0015	206.58	354.698	184.765	460.009	160.481	201.785	252.133	0	341.214	262.692	68.8639	292.9	133.006	29.8945	167.193	160.554	175.06	52.9945	136.401	199.865	192.69	19.9587	136.902	251.53	200.56	211.809	189.858	102.811	281.511	152.939	165.841	211.549	51.2677	301.894	0	70.0626	55.3718	212.676	214.808	179.074	274.571	408.868	53.1528	162.503	0
		464	1964.74	86.5047	212.31	429.593	170.333	339.843	190.316	224.451	285.46	95.009	375.405	279.308	99.3869	265.341	150.185	0	197.317	40.6488	112.949	57.1225	190.752	285.002	281.074	0	153.165	208.654	212.585	173.671	323.919	95.3941	316.315	144.781	137.039	233.194	159.913	306.724	88.2809	159.556	31.8911	233.12	170.478	184.219	205.791	359.882	100.165	157.219	58.5252
		465	1968.6	87.4703	166.74	299.534	147.196	408.829	130.298	201.019	235.553	56.81	325.01	190.87	129.458	294.407	192.802	0	178.399	185.496	105.44	38.5789	101.786	225.586	359.832	0	203.888	345.482	222.035	187.049	371.417	155.077	296.036	137.771	105.221	249.596	192.325	237.95	87.1994	138.41	86.6411	232.826	230.157	151.198	112.462	401.656	100.361	175.251	45.8761
		466	1972.46	99.738	86.4993	352.874	112.343	433.357	195.077	182.525	250.206	77.7326	332.042	208.523	125.636	240.424	197.988	0	122.671	274.538	145.022	74.4935	113.813	222.479	315.623	33.2609	172.251	295.851	182.751	189.513	287.197	173.448	239.456	167.389	184.204	210.646	192.877	281.568	96.5221	119.472	80.8359	188.762	207.167	135.903	140.404	509.515	81.1825	215.181	61.738
		467	1976.32	87.1868	200.928	309.863	153.425	441.107	143.444	297.05	217.959	55.9168	270.455	240.989	23.4357	196.245	170.756	0	163.921	240.536	110.179	86.6559	131.373	231.789	237.745	39.9923	170.675	224.69	267.372	101.51	296.954	110.243	201.38	165.2	127.246	282.574	180.425	350.597	134.77	26.02	75.4191	229.059	177.354	28.7899	133.028	358.041	93.3645	220.268	35.6556
		468	1980.18	62.6719	174.185	317.752	163.097	435.218	182.295	242.051	229.276	44.3162	239.024	244.46	104.999	200.925	129.139	0	240.896	182.918	32.4955	58.0659	194.728	241.906	282.302	0	113.343	141.09	186.355	128.941	253.777	302.306	383.656	191.396	154.26	315.731	218.632	249.134	53.7605	123.54	98.4632	182.604	170.926	148.24	136.08	468.641	50.6732	266.582	67.5541
		469	1984.04	61.9277	176.874	299.559	177.281	518.406	164.068	286.138	127.468	0	260.106	209.277	123.247	188.236	201.294	0	205.445	341.6	73.1267	65.0823	166.654	213.757	257.009	0	193.791	158.963	203.382	197.075	229.444	298.779	279.589	180.791	135.263	337.081	191.046	257.317	62.785	155.649	30.9853	245.004	172.478	203.675	219.384	395.771	95.5042	253.546	26.5551
		470	1987.9	53.9939	234.924	343.838	265.284	422.655	190.626	268.047	226.815	62.4366	349.04	256.38	135.128	340.906	193.058	44.7172	178.012	325.965	63.3184	113.177	225.555	120.034	218.703	24.4567	96.8358	173.832	184.404	114.683	261.024	269.239	276.387	194.693	156.878	290.595	233.407	324.209	149.375	91.9198	129.562	203.569	186.831	97.9584	137.319	379.416	162.627	194.875	0
		471	1991.76	0	196.919	342.286	213.298	436.978	135.741	316.335	149.638	64.9318	348.731	276.091	134.833	347.476	110.142	0	196.722	237.348	116.832	106.71	175.495	225.24	220.162	75.1039	190.491	157.464	256.784	256.759	226.333	263.87	320.473	167.822	161.058	254.401	250.708	300.807	147.157	155.156	88.3617	236.307	158.717	210.219	233.622	338.942	165.396	229.367	56.4428
		472	1995.62	60.7877	251.308	301.131	153.746	474.426	147.091	279.941	177.411	40.6616	300.514	239.61	54.8039	197.069	139.28	0	218.681	193.889	112.374	88.377	139.887	202.486	274.175	29.8189	176.63	168.471	158.643	152.924	253.22	302.704	265.66	72.8804	199.688	283.734	219.061	260.291	104.563	179.498	63.8342	217.451	131.429	151.539	259.069	299.773	177.694	239.021	20.6567
		473	1999.48	22.2092	170.586	366.776	143.399	482.941	157.861	206.49	144.318	68.4064	273.824	257.508	62.2399	324.239	129.375	0	184.189	264.033	118.046	38.3465	182.597	185.662	255.363	45.7437	190.28	120.165	185.774	199.065	240.932	277.294	180.536	158.301	257.889	170.247	235.217	241.998	75.9772	106.533	84.5153	230.176	185.803	131.595	209.882	392.266	86.7117	162.115	59.7163
		474	2003.34	81.1094	323.044	270.625	134.525	440.334	97.6352	255.862	147.594	0	298.264	191.693	76.7424	299.565	151.489	52.0326	191.197	274.083	81.9474	104.245	135.33	173.703	227.681	29.9413	188.14	162.479	212.118	101.493	197.283	388.399	191.6	158.805	147.515	250.218	203.08	293.091	118.589	79.387	109.68	193.929	114.203	66.8033	195.16	344.489	255.321	184.179	36.9872
		475	2007.2	25.5916	263.892	213.326	205.61	420.817	135.866	278.468	186.832	46.6616	308.376	200.225	85.257	341.81	118.74	0	160.845	375.907	109.986	66.8503	126.862	198.716	299.997	37.3443	159.163	185.473	328.867	142.817	230.168	338.724	213.44	231.756	94.7319	207.881	141.571	345.28	132.71	29.9257	83.7158	162.992	173.317	32.1632	245.922	283.049	181.246	274.029	0
		476	2011.06	0	219.232	315.226	213.503	452.638	117.3	277.036	150.378	151.87	329.388	200.057	32.5533	275.313	89.1172	0	137.872	269.299	71.5959	70.4624	183.278	102.696	304.169	43.6751	170.198	164.703	253.444	137.204	359.62	353.996	200.152	251.203	184.566	214.984	230.331	270.397	165.024	0	72.1619	204.166	159.604	175.711	217.983	374.609	177.498	230.817	79.7204
		477	2014.92	46.9727	366.926	260.838	161.662	354.761	157.019	253.552	234.869	55.199	425.889	271.042	83.5128	372.674	175.115	37.2933	201.643	194.103	85.4351	0	142.749	132.082	320.809	70.1197	170.849	136.752	238.036	200.027	260.319	283.606	153.382	223.804	167.769	287.041	227.453	273.239	91.1119	114.723	118.121	217.853	103.171	178.077	210.91	328.132	107.61	238.733	63.9463
		478	2018.78	32.1581	158.649	319.003	190.523	328.559	65.2795	237.48	166.22	114.681	361.715	177.636	60.1282	399.015	241.266	36.1733	305.641	310.77	79.9277	52.0695	149.74	141.631	296.839	34.0685	187.323	206.105	264.703	186.796	259.343	160.956	140.411	165.611	175.596	257.279	324.26	242.733	75.6665	112.335	54.1944	206.185	220.965	169.559	235.03	336.321	157.667	248.281	0
		479	2022.64	24.7971	282.358	287.014	141.875	373.775	132.401	247.544	181.401	37.0056	390.195	168.772	113.188	331.112	187.702	0	254.751	313.99	130.929	53.3624	252.181	160.028	321.645	48.5913	191.629	174.609	250.284	138.62	292.413	173.629	205.034	147.519	139.274	237.78	264.016	275.765	104.551	44.9197	103.641	271.402	174.431	123.768	193.495	305.735	209.609	257.718	0
		480	2026.5	122.618	307.102	291.375	207.877	360.212	162.484	305.773	118.84	53.7679	417.07	195.249	125.655	341.964	205.249	23.9196	243.116	228.829	75.7028	51.608	221.232	126.293	286.843	49.3571	194.916	143.406	271.585	147.891	346.977	136.147	155.432	217.574	188.458	260.131	216.909	302.325	124.923	64.4917	158.899	173.971	102.783	132.556	244.526	256.106	146.996	172.014	90.2729
		481	2030.36	50.9382	340.393	303.5	257.991	286.052	132.594	264.845	157.3	89.0368	364.028	131.79	181.407	284.931	224.173	53.3194	268.106	215.068	51.5577	68.5609	160.594	79.5597	239.077	32.7888	200.254	116.35	217.148	135.982	284.856	275.807	150.812	120.129	185.242	209.767	331.55	278.173	76.085	196.057	113.282	168.035	154.759	208.684	236.863	400.85	215.716	235.32	39.634
		482	2034.22	85.2046	256.991	366.516	260.468	429.054	168.9	216.49	98.1719	37.0735	331.929	236.495	193.123	391.13	157.701	0	241.087	256.053	155.197	94.6747	109.844	109.856	262.802	76.5793	269.095	118.757	275.62	128.45	219.821	215.441	182.704	131.095	157.264	314.311	239.45	273.952	122.194	76.0264	144.603	113.947	111.464	169.158	195.569	281.586	130.521	160.441	45.3506
		483	2038.08	70.7591	277.047	328.346	244.871	342.729	210.994	347.779	67.1953	79.2087	422.355	98.0044	131.7	345.136	215.926	0	291.944	290.325	120.481	59.3446	187.079	184.065	285.407	64.9411	213.572	73.4745	332.172	157.205	366.031	314.158	170.895	172.122	70.9881	298.885	327.773	304.138	51.3634	120.774	137.212	330.152	96.8132	137.049	227.58	320.787	183.177	241.206	22.3243
		484	2041.94	31.9103	281.458	271.931	159.303	355.754	56.9662	294.225	114.209	130.37	386.043	237.249	129.693	344.238	195.045	28.9823	293.881	268.518	130.289	110.101	178.752	163.649	308.806	36.9919	294.647	113.608	247.738	62.8466	265.604	210.772	225.906	189.837	130.419	278.691	294.031	248.162	73.3288	102.989	186.431	276.094	65.637	193.466	257.98	338.023	100.764	205.513	90.4214
		485	2045.8	0	238.273	303.628	182.83	375.057	105.69	255.494	120.876	21.1144	386.61	220.685	193.433	314.455	212.379	25.642	254.758	350.111	114.779	65.1047	188.229	122.419	232.15	59.1322	295.797	89.0875	303.834	47.927	305.114	162.328	148.073	257.078	100.519	299.732	352.91	321.17	26.6138	102.386	190.029	227.588	120.539	196.496	285.359	234.411	139.088	224.162	36.7812
		486	2049.66	101.8	256.071	251.38	102.648	311.09	143.351	248.134	218.811	30.4547	395.401	216.647	155.285	354.346	128.814	0	366.518	290.945	176.761	106.462	120.945	84.4958	219.783	37.7085	186.413	75.1782	305.392	167.813	349.833	157.66	175.81	260.244	199.449	213.164	310.067	307.414	87.6112	178.163	90.393	295.222	157.649	201.985	176.904	336.46	126.773	248.316	60.8788
		487	2053.52	45.7882	353.842	206.634	194.872	405.227	109.617	220.008	168.402	77.0001	344.446	175.555	134.219	347.317	135.352	0	239.63	339.925	221.673	46.2436	71.3716	104.651	233.517	140.234	298.64	188.105	258.608	122.374	301.222	265.278	193.743	178.928	173.713	248.909	306.233	273.96	47.0597	89.2674	146.173	198.554	133.875	209.199	264.056	221.836	178.358	247.706	45.9843
		488	2057.38	165.114	261.078	220.267	220.234	295.125	135.875	199.346	148.595	60.4074	323.826	170.335	141.555	358.484	210.816	0	198.461	310.026	263.651	59.0691	198.116	86.217	271.003	58.0918	290.561	109.09	224.238	168.321	253.085	201.724	161.707	175.932	201.742	166.856	255.514	256.361	0	58.8099	122.098	352.315	93.8653	172.388	262.039	207.666	120.27	308.593	54.7985
		489	2061.24	102.765	291.888	328.498	213.212	393.736	166.593	229.925	135.124	86.3792	269.972	126.398	86.9812	241.17	142.11	0	360.65	297.021	252.857	72.473	344.873	82.9878	307.784	138.163	268.478	126.244	394.708	136.715	290.808	187.817	198.434	223.079	81.9149	215.611	305.958	214.445	0	104.492	152.225	247.556	148.484	196.041	297.073	253.927	148.629	281.807	71.6836
		490	2065.1	107.814	377.45	209.482	207.163	320.665	181.704	313.168	235.162	66.397	326.646	140.354	181.922	264.027	175.739	41.7756	361.3	301.986	255.236	63.8862	146.194	108.234	237.896	72.7839	256.53	118.635	256.848	144.185	261.726	266.49	248.526	203.901	121.728	245.428	317.443	215.164	22.3594	99.7161	128.649	328.52	129.177	159.032	249.69	257.421	206.448	144.519	64.2898
		491	2068.96	100.753	366.758	245.327	278.541	229.755	157.924	283.175	220.29	50.3879	277.689	102.049	234.711	370.054	94.6839	0	277.964	275.716	232.402	88.3842	290.225	154.669	192.892	91.1273	216.497	105.392	214.442	199.796	398.124	250.658	242.047	186.727	161.267	265.198	312.747	245.416	0	129.945	64.0066	319.93	136.818	229.435	301.967	255.59	167.714	277.628	24.5824
		492	2072.82	52.6714	322.335	328.786	214.355	366.35	157.12	284.672	281.886	86.3346	322.357	158.321	167.73	437.873	96.6884	0	259.969	237.104	259.386	92.1672	151.548	234.752	232.488	84.6791	274.295	150.535	274.016	58.6221	241.407	164.781	178.762	169.286	123.687	216.192	340.607	257.693	0	167.073	133.74	256.78	128.95	236.49	297.869	214.82	148.09	276.782	0
		493	2076.68	73.4755	357.598	211.61	307.218	331.433	93.3918	203.98	262.864	91.8898	360.03	160.202	190.136	330.742	143.441	27.3724	204.44	230.997	258.782	56.868	202.63	166.496	198.445	185.69	281.603	73.3401	236.8	137.64	290.686	135.186	175.048	221.067	135.293	174.61	399.501	267.061	0	75.526	159.618	343.923	116.592	170.817	202.374	182.481	143.586	214.952	28.3176
		494	2080.54	29.5925	299.55	222.128	169.027	285.359	149.685	362.166	172.125	39.277	381.086	149.429	133.107	303.647	160.532	0	270.348	206.397	305.824	53.0979	280.293	228.861	109.562	130.673	283.858	66.3782	223.381	135.837	256.827	172.53	194.726	168.603	168.884	159.352	270.078	215.992	0	166.165	166.508	277.159	124.54	226.594	234.033	245.346	238.881	288.615	62.5605
		495	2084.4	91.3927	283.521	297.59	248.907	295.195	120.157	266.392	137.523	52.7191	290.254	153.171	178.487	259.787	147.215	0	391.324	142.458	305.39	21.8842	121.35	239.996	258.406	191.565	288.481	88.7307	229.134	80.1049	370.524	274.04	259.839	117.645	101.278	228.763	348.838	196.007	0	142.264	171.484	295.917	141.681	206.411	287.801	105.468	158.372	212.071	113.853
		496	2088.26	122.482	314.239	213.781	241.663	337.849	156.803	255.696	180.235	79.9612	313.398	189.577	150.703	250.686	217.029	0	323.318	115.738	322.435	0	180.803	95.9343	226.299	108.875	329.827	94.5415	258.416	181.8	334.416	184.872	281.114	251.996	119.52	225.504	389.532	317.728	0	181.939	210.504	291.839	170.158	134.091	375.355	185.449	205.971	301.497	98.6365
		497	2092.12	113.039	251.678	222.48	233.33	277.089	132.428	238.423	222.374	109.678	333.004	162.767	147.145	295.398	187.724	0	353.949	164.938	325.905	36.1482	183.432	106.701	288.616	134.419	292.597	180.354	237.448	106.781	252.53	212.287	223.703	125.021	129.548	258.86	392.343	188.689	0	120.508	182.755	329.982	57.7419	238.615	268.38	189.616	145.586	314.894	87.8891
		498	2095.98	105.039	354.389	294.46	238.806	345.908	86.9468	268.61	150.146	45.9081	339.502	144.341	108.435	310.491	76.7923	45.142	382.312	218.989	342.13	124.831	280.438	119.855	276.254	83.5087	156.026	117.779	166.884	161.907	211.603	240.091	182.854	138.935	44.5246	236.395	393.315	243.038	22.0045	218.606	230.705	278.892	73.5905	256.782	313.554	180.075	78.2043	255.779	84.2331
		499	2099.84	47.4883	372.175	219.918	213.227	312.274	121.234	213.217	291.555	96.5869	374.32	71.3365	116.431	302.91	202.677	0	366.508	231.114	334.931	90.057	237.116	155.876	316.877	164.401	209.751	130.138	135.318	151.918	234.702	365.492	274.491	90.1804	88.2474	296.289	396.322	236.395	0	177.92	193.262	351.822	173.909	152.611	336.485	165.104	95.7247	254.284	0
		500	2103.7	80.2416	315.285	254.574	237.313	267.632	90.9876	310.225	336.278	53.9948	289.528	71.3838	82.6974	246.286	173.311	0	384.119	164.692	346.272	134.128	234.035	159.009	193.744	106.888	272.981	208.787	153.012	141.65	233.597	246.306	219.83	133.237	144.698	271.439	344.006	184.872	0	219.263	180.495	308.675	155.752	174.655	378.268	232.329	195.265	284.702	0
		501	2107.56	116.471	312.396	234.749	279.966	339.119	91.0679	234.145	216.683	76.0103	320.952	184.915	77.1651	389.735	225.066	24.4732	353.948	315.025	335.881	90.2916	233.764	261.92	226.23	150.774	304.357	200.266	117.137	119.14	374.411	205.219	241.763	163.919	139.152	209.4	425.568	310.745	0	131.33	183.683	402.231	183.62	203.482	365.294	251.598	161.213	204.555	0
		502	2111.42	98.9467	253.134	306.105	303.869	328.124	66.6705	288.766	259.156	86.7187	185.977	151.947	116.013	277.34	235.29	0	301.932	213.033	310.38	82.3251	141.298	149.369	230.918	165.581	287.893	233.112	218.287	131.918	411.883	315.324	218.88	194.052	97.2062	262.728	430.415	405.505	0	244.487	206.24	318.398	166.769	227.865	292.831	244.247	146.461	271.902	33.9829
		503	2115.28	0	300.693	276.496	324.672	234.489	132.388	257.29	275.905	120.707	307.197	177.898	124.23	284.234	119.341	0	238.099	254.946	279.807	84.4596	216.715	197.075	225.358	143.584	170.769	142.515	250.148	157.254	397.723	340.58	235.535	246.31	115.138	350.22	413.452	328.574	0	174.866	179.464	240.169	209.271	235.975	328.064	185.66	90.0936	279.272	0
		504	2119.14	98.7363	294.435	384.484	341.434	348.115	85.3649	195.651	265.25	102.683	307.226	139.896	126.793	284.705	174.837	36.215	256.356	229.315	273.638	128.091	260.805	282.16	219.622	51.4909	260.234	161.685	166.776	163.505	310.314	264.372	214.283	198.565	196.761	266.23	389.178	238.735	0	126.55	176.658	221.4	209.471	227.629	301.728	184.037	128.39	264.9	0
		505	2123	78.703	290.718	346.066	357.215	344.704	152.895	320.063	282.216	107.13	287.983	125.191	157.447	305.385	188.702	49.462	349.616	316.057	263.323	55.7861	311.828	221.053	258.956	100.833	219.605	212.83	197.547	177.098	235.841	243.56	164.054	236.201	155.314	261.019	413.521	231.001	28.7204	102.535	258.145	227.99	251.092	258.701	346.722	188.215	56.4888	310.997	0
		506	2126.86	80.8423	289.331	319.126	300.642	309.224	83.2617	223.334	247.096	82.4784	369.682	152.192	156.108	306.873	212.707	24.9342	307.454	203.718	308.674	147.611	234.419	291.236	199.322	90.043	238.655	183.26	209.578	60.7312	314.517	237.679	146.74	283.332	62.5417	250.624	474.425	293.778	0	186.675	167.229	214.861	230.852	178.294	324.266	232.255	87.0038	266.504	0
		507	2130.72	56.7533	333.37	304.624	284.162	244.803	44.6993	242.781	262.941	68.0007	258.856	75.75	162.259	271.997	188.4	37.3174	364.973	353.226	379.663	46.3344	228.955	249.379	220.844	151.29	205.582	77.517	219.513	95.5246	163.735	241.868	158.722	194.261	89.6333	279.358	446.917	226.312	24.0117	218.854	192.552	199.108	261.519	207.526	326.806	162.786	121.008	265.646	0
		508	2134.58	66.8869	252.699	175.373	292.818	290.477	112.341	161.583	252.377	90.6432	249.587	20.1212	83.2658	348.894	318.371	22.7499	362.106	291.878	325.273	154.865	260.906	268.607	250.15	125.955	249.482	47.1785	217.368	96.669	403.073	249.056	201.107	246.925	108.24	222.874	470.696	282.009	32.0784	146.57	248.858	192.427	201.097	235.753	356.427	154.3	86.8869	217.314	0
		509	2138.44	79.9603	335.577	271.694	294.125	177.122	89.2671	252.764	330.2	191.64	265.975	114.675	126.44	420.075	325.812	57.7434	430.72	299.196	309.594	167.584	200.241	239.134	296.721	144.686	218.901	169.058	193.327	72.8253	264.281	201.132	175.218	251.095	112.03	293.03	503.575	238.001	0	176.227	151.358	232.983	299.17	245.494	304.983	181.14	50.8629	271.328	0
		510	2142.3	87.1948	207.394	381.618	331.555	236.4	103.437	231.513	300.252	33.9872	260.602	75.5671	73.7964	298.271	262.581	35.5726	310.197	272.007	410.569	184.574	251.584	170.997	197.388	54.8605	224.933	104.068	221.025	123.174	273.566	365.256	260.579	318.7	87.7233	276.494	448.414	410.152	0	205.178	159.223	286.967	282.686	184.508	321.246	273.035	85.4962	218.611	0
		511	2146.16	139.885	179.97	320.625	259.457	266.088	109.228	250.945	274.698	68.5209	334.927	102.165	89.0856	319.237	316.164	0	320.009	322.79	240.088	233.142	181.646	213.962	254.09	178.961	160.146	116.392	215.182	67.3787	317.835	274.862	170.22	268.985	119.27	241.613	442.967	380.534	35.8895	164.28	205.429	253.502	230.841	260.475	271.636	236.358	63.7617	278.695	0
		512	2150.02	75.0376	281.9	222.765	298.864	191.239	79.8569	263.763	212.635	102.96	340.565	63.6172	79.0301	344.398	268.086	58.7225	288.036	305.368	362.273	298.889	163.775	191.91	212.942	161.681	183.544	136.595	188.161	0	324.961	316.193	152.567	334.754	191.895	291.514	519.217	402.73	0	101.611	227.184	186.843	234.74	227.77	265.522	229.84	48.0294	248.002	0
		513	2153.88	126.285	268.173	306.125	260.722	118.079	103.959	227.147	363.309	130.629	341.215	162.477	36.7888	379.457	226.309	0	429.734	363.374	316.817	266.113	262.484	216.416	171.808	211.106	199.598	154.619	179.536	0	303.057	325.919	173.177	445.312	131.216	323.108	332.705	237.256	0	156.285	185.697	323.011	258.943	290.73	362.545	176.793	54.8396	211.171	0
		514	2157.74	65.3533	252.798	315.889	298.162	186.559	131.67	239.533	208.678	59.3393	213.055	134.505	0	395.77	247.766	0	299.45	402.491	362.742	249.948	220.76	216.114	207.916	165.765	159.217	76.6114	174.688	112.036	226.365	326.825	172.446	309.72	96.4344	275.744	415.04	246.572	0	158.895	227.347	212.948	243.255	192.156	279.814	119.518	90.516	191.601	0
		515	2161.6	63.055	165.88	236.692	398.685	212.343	95.19	167.018	252.937	160.96	216.632	166.277	67.3632	341.201	275.142	38.4532	337.247	330.5	226.456	215.765	259.508	157.931	215.058	138.285	235.502	51.2348	175.651	194.412	320.378	256.686	231.139	222.366	69.5612	262.624	399.246	293.508	0	90.9673	166.084	215.487	264.81	261.186	243.101	114.775	53.5545	144.815	0
		516	2165.46	73.955	322.152	292.171	384.718	368.849	155.587	237.314	240.597	175.01	286.289	102.022	67.9519	294.41	220.689	37.5328	316.982	367.054	319.237	237.698	219.509	194.899	236.025	167.714	209.703	104.602	188.812	179.762	283.083	281.476	176.739	431.025	171.02	288.204	403.842	175.356	0	188.741	186.844	237.492	151.08	215.79	292.261	189.114	57.687	157.232	0
		517	2169.32	84.9881	209.986	270.98	308.069	262.233	0	221.336	354.184	111.013	215.639	111	54.8855	421.776	135.459	28.4561	392.817	327.462	269.361	332.169	200.688	187.025	226.893	131.004	161.288	22.2454	130.044	191.094	231.006	312.084	178.644	280.09	140.766	351.95	437.419	315.082	0	111.618	125.132	183.965	256.481	160.517	333.432	228.405	46.3052	172.759	39.2855
		518	2173.18	36.9897	254.284	224.392	241.181	299.433	103.256	252.259	327.975	144.225	238.287	97.5241	30.7207	328.823	144.171	0	332.838	351.118	227.992	263.666	260.416	244.351	235.324	137.292	146.674	35.1051	120.498	160.019	240.95	232.894	223.674	273.101	78.7693	403.997	319.661	259.187	41.0379	119.967	197.799	169.024	300.453	176.3	446.934	188.19	54.5443	187.563	28.8208
		519	2177.04	94.2401	259.076	178.168	315.605	244.477	105.999	252.868	256.719	189.936	208.086	163.849	24.1663	344.442	165.479	33.0841	327.993	312.411	231.814	181.736	267.367	120.459	270.511	193.495	246.376	55.6482	145.076	213.86	238.223	352.544	75.1597	280.395	98.9122	301.323	363.332	250.113	0	83.769	146.388	243.694	148.495	125.265	372.463	120.088	50.7573	161.085	25.7959
		520	2180.9	108.91	302.829	244.291	249.235	372.618	59.621	270.161	336.227	151.104	151.353	130.254	59.7065	474.437	218.137	0	322.883	429.632	290.821	250.614	329.523	215.33	304.968	120.185	247.401	63.7313	131.138	174.738	261.534	194.278	212.935	243.753	139.73	223.344	274.517	300.662	0	85.191	152.09	281.898	169.934	122.452	384.994	190.071	85.9104	122.299	67.5916
		521	2184.76	74.89	212.072	271.91	275.074	243.162	53.9666	225.785	351.989	117.574	210.294	131.382	0	348.004	210.665	22.1378	248.815	341.438	199.785	255.089	251.778	158.187	208.018	153.584	297.15	45.3873	145.002	134.444	319.629	249.012	117.104	421.913	55.0741	271.341	353.777	151.859	77.0918	27.2866	133.776	250.593	128.963	155.007	275.742	138.361	65.0439	122.584	0
		522	2188.62	64.729	170.609	235.565	216.042	247.988	81.6307	92.8728	256.789	93.2321	175.963	140.353	72.4669	291.955	243.037	0	306.144	406.959	195.917	224.389	170.003	149.946	222.82	189.746	325.033	99.7046	135.452	177.103	254.673	305.762	113.278	316.678	63.0368	214.482	287.26	302.341	0	120.46	172.12	192.723	214.114	133.532	312.677	202.253	53.6238	161.562	24.1668
		523	2192.48	127.587	220.771	245.056	281.438	289.363	117.905	232.462	355.994	118.562	236.474	62.6425	66.2691	395.632	234.932	0	221.812	321.719	243.426	227.041	330.115	143.669	283.633	156.969	256.184	76.1641	192.062	113.493	250.975	332.664	149.388	276.097	0	334.937	338.395	292.746	44.101	78.492	179.892	226.144	153.655	102.475	356.978	249.684	0	149.522	48.3104
		524	2196.34	109.443	155.066	225.804	296.878	294.362	110.6	224.88	297.169	180.776	219.613	252.859	83.9225	371.077	254.058	0	218.903	370.56	204.186	191.857	211.747	166.343	218.356	196.877	298.075	51.4381	185.418	174.179	244.884	126.562	131.053	193.556	101.747	205.266	366.959	343.632	23.0592	127.954	64.1318	249.279	139.1	201.665	434.972	178.118	28.7742	182.995	0
		525	2200.2	179.655	145.654	185.004	360.495	260.217	30.0579	215.836	212.612	76.0886	158.016	146.3	52.159	326.063	259.058	22.9828	291.788	294.247	238.751	129.967	258.618	103.94	216.854	226.868	288.118	72.9564	142.05	147.466	315.663	259.049	163.779	191.219	133.463	230.771	355.848	247.002	65.6891	108.296	122.504	228.015	130.341	205.486	367.814	214.268	49.9843	176.76	0
		526	2204.06	84.6331	110.873	225.683	241.793	242.532	26.61	246.101	376.244	124.858	228.584	158.045	46.9266	340.371	169.225	0	360.43	284.673	112.891	191.571	275.484	92.3385	274.477	213.429	274.023	67.3958	211.472	232.086	174.493	325.527	155.04	339.638	89.5488	327.279	342.564	269.06	55.8471	157.064	197.584	233.945	242.351	66.2644	422.948	131.521	53.4374	185.912	0
		527	2207.92	108.866	145.112	300.402	401.772	239.489	96.4402	276.451	311.956	135.2	304.755	83.3329	69.1169	441.28	241.814	0	187.525	278.191	150.042	270.54	257.012	116.944	178.963	120.491	211.069	106.264	95.0399	141.733	304.751	179.394	74.4803	290.879	59.8439	311.793	424.695	358.912	115.886	116.675	133.728	221.709	77.5676	130.438	364.532	272.568	47.8114	178.156	0
		528	2211.78	91.2699	152.686	238.843	261.849	211.42	86.2351	228.233	269.578	78.0402	213.52	248.936	49.9103	467.777	247.415	0	201.112	416.529	205.051	233.406	262.303	48.5811	220.142	178.024	178.678	56.0943	199.891	284.373	217.358	146.62	155.144	375.713	77.9696	292.072	248.717	254	38.6364	99.4224	139.6	171.589	161.066	50.536	334.314	293.943	111.627	76.1539	0
		529	2215.64	53.3392	164.055	147.043	191.015	212.834	80.8043	179.058	277.243	110.849	205.811	113.427	64.1312	372.927	236.624	0	190.067	311.4	113.232	208.327	274.129	108.173	250.391	163.421	263.736	88.0033	228.414	124.468	327.627	173.995	122.89	298.106	125.747	272.292	231.827	213.503	73.6213	89.2209	164.532	246.298	175.618	72.3188	434.698	235.084	119.668	175.987	45.9293
		530	2219.5	72.1377	99.0369	239.712	279.466	237.702	62.8685	307.887	265.629	124.577	214.354	59.9928	103.252	372.984	256.346	0	276.449	245.881	93.3639	314.776	305.952	172.91	240.618	189.755	382.267	124.539	182.702	164.35	337.279	252.683	48.6476	332.199	125.338	335.246	292.783	286.946	56.584	131.506	180.67	254.87	147.19	50.0715	375.259	249.295	50.9355	146.411	0
		531	2223.36	122.598	72.4791	206.772	341.396	221.34	51.5367	255.186	344.245	34.2378	282.599	167.93	71.3323	406.149	176.854	0	297.692	229.354	105.303	114.453	293.499	99.2082	245.32	104.937	281.584	54.6447	275.519	132.009	255.51	154.04	60.8263	340.042	47.1518	313.19	480.918	292.005	74.1628	155.654	128.641	282.988	178.303	68.2303	423.908	281.393	93.1025	185.231	0
		532	2227.22	113.877	127.798	189.055	267.662	252.828	0	153.165	307.231	61.184	205.028	151.064	0	482.488	138.773	37.5808	229.942	183.893	153.307	260.563	330.071	90.8038	272.384	209.132	407.686	161.862	203.047	204.502	363.033	319.159	32.6623	370.405	126.747	310.552	335.645	292.583	44.4059	98.0011	168.939	246.1	174.788	78.7136	380.639	231.572	61.9829	65.0443	0
		533	2231.08	102.71	65.9871	206.189	217.375	300.614	24.4796	158.249	295.314	69.3032	244.794	153.869	43.222	309.42	207.05	0	228.288	254.24	99.2875	212.921	327.846	38.3734	277.104	189.813	285.385	155.598	274.786	151.609	250.332	196.782	47.7038	323.499	143.095	226.823	446.74	230.827	58.0151	150.689	106.707	315.95	139.921	98.3659	334.686	267.315	107.92	163.329	0
		534	2234.94	81.5568	78.2872	163.44	231.642	304.555	0	222.569	282.632	53.4928	246.547	105.085	93.0267	363.129	135.167	0	216.832	189.129	104.912	155.32	293.272	70.238	332.093	228.325	331.647	134.643	192.472	298.898	273.359	222.414	30.5233	369.083	164.86	175.137	371.314	270.189	34.406	92.3679	51.2029	370.892	139.556	142.811	381.936	263.804	0	159.485	0
		535	2238.8	100.325	128.66	142.367	259.543	314.116	0	237.938	264.28	91.4293	204.729	52.4091	40.4093	312.85	164.589	26.1137	153.673	196.977	120.104	133.764	405.917	202.251	254.293	189.891	373.096	99.1168	186.068	140.411	234.249	190.349	70.5187	375.393	212.767	197.214	397.543	317.83	43.5376	148.561	121.155	286.643	193.008	82.2922	394.357	214.887	49.2599	235.303	0
		536	2242.66	139.897	64.7475	229.23	275.09	377.881	0	150.622	262.124	41.8922	245.108	61.8909	51.5694	295.697	258.852	0	243.978	249.062	80.3228	171.615	365.839	262.714	306.65	173.915	299.023	155.568	211.331	217.142	366.686	243.896	78.8114	395.472	184.857	195.428	232.192	306.966	105.602	211.652	99.7477	320.887	138.043	131.342	379.993	289.365	98.6081	174.614	34.7231
		537	2246.52	91.2706	94.1783	274.696	294.519	270.673	25.0032	176.034	251.871	52.7322	254.811	90.9755	104.837	338.892	192.65	0	244.159	167.672	100.285	183.001	386.921	126.918	266.624	167.517	352.886	86.316	84.4935	153.923	306.524	208.716	66.8205	312.114	164.176	223.729	418.935	313.927	64.7527	173.964	91.0161	315.197	235.724	78.9413	426.654	315.645	82.1752	235.78	0
		538	2250.38	71.4105	60.2202	186.165	213.358	205.713	0	144.695	316.496	68.6697	200.047	173.314	72.2204	462.955	349.163	0	199.039	249.912	169.344	175.387	333.746	203.121	278.887	150.678	259.914	157.713	119.383	223.61	208.032	143.421	42.5542	394.348	146.883	198.978	296.589	245.728	0	221.509	126.18	241.519	193.697	38.6748	348.096	306.176	105.081	176.55	32.1907
		539	2254.24	131.31	60.8906	194.385	284.113	203.659	0	252.997	253.141	70.6143	227.132	47.4971	144.506	339.981	208.499	0	105.349	77.5288	119.513	207.819	343.814	195.218	189.86	190.4	263.314	143.787	233.702	196.543	308.701	247.262	83.2638	391.171	175.051	205.122	339.742	197.378	47.5202	168.15	113.374	302.778	155.427	97.8537	530.157	291.08	80.2491	180.669	65.5336
		540	2258.1	78.3864	110.448	176.866	306.471	298.9	0	268.414	275.832	23.7104	279.866	32.4297	60.2628	326.657	252.417	0	72.7219	209.133	187.982	136.318	224.278	143.559	259.418	138.136	322.509	208.593	254.252	271.36	339.649	187.865	95.6573	382.356	249.928	199.662	330.984	177.331	0	146.267	143.368	333.546	200.178	58.9199	499.576	327.007	115.497	166.011	0
		541	2261.96	108.547	56.403	171.705	285.852	234.329	0	292.016	350.144	47.4384	164.404	0	60.7665	374.507	293.266	0	188.531	145.599	117.3	157.481	317.236	191.625	185.306	148.543	300.157	200.612	130.336	201.792	272.353	148.195	66.7685	388.04	142.078	255.673	372.727	197.688	0	278.466	64.9981	390.855	124.634	105.659	436.162	297.412	63.6813	144.603	57.5004
		542	2265.82	53.5749	74.8748	253.91	258.712	249.157	0	204.107	202.134	69.6204	267.63	85.9864	80.6484	346.781	228.337	0	200.756	168.565	142.419	100.181	438.42	183.978	257.054	191.004	246.36	257.865	146.195	206.409	273.254	213.664	52.8876	302.786	193.017	282.749	301.012	274.697	64.115	112.158	81.6229	310.479	144.186	122.895	347.306	277.263	76.1718	195.08	0
		543	2269.68	59.986	95.9216	207.407	264.567	204.422	0	214.453	234.398	82.7221	196.754	47.181	105.258	256.85	192.977	0	156.291	145.285	140.764	90.1418	372.703	139.445	266.7	161.207	315.682	260.628	154.968	147.846	270.513	237.712	36.2501	380.455	210.875	237.059	308.02	215.121	0	220.793	115.198	365.13	148.949	89.5371	511.549	267.371	90.143	206.894	73.599
		544	2273.54	173.146	56.1767	153.851	209.673	263.165	0	216.114	317.747	40.2869	288.135	89.9641	108.069	348.215	286.461	0	294.11	135.396	78.4966	138.115	318.096	245.501	238.673	149.669	291.516	157.353	240.971	133.241	394.704	297.359	0	426.725	211.004	239.553	283.069	291.365	39.855	222.983	0	270.793	119.243	153.787	484.056	320.516	115.195	200.774	86.0016
		545	2277.4	57.8247	73.2285	54.0649	304.447	194.324	0	297.145	326.166	23.0269	176.851	127.96	60.8008	226.658	321.226	0	246.264	51.7818	110.802	119.029	299.658	197.898	155.943	102.606	357.743	203.076	243.78	180.011	292.681	183.567	36.9223	370.044	230.573	301.244	294.186	222.122	59.2217	273.044	131.56	348.549	186.387	185.618	494.583	381.978	63.4596	128.629	58.2644
		546	2281.26	136.42	108.348	84.6846	172.617	267.596	29.9622	290.791	290.562	0	341.535	122.483	96.8821	322.333	274.247	49.8921	260.253	135.343	113.31	111.983	246.169	196.827	191.81	194.834	284.023	221.565	262.641	58.7955	270.669	227.421	53.4063	384.622	181.867	259.69	267.44	251.876	0	252.397	142.424	254.413	163.902	188.539	462.95	364.511	173.785	186.576	31.9901
		547	2285.12	49.7852	84.8748	132.863	191.115	233.007	0	175.432	270.969	0	252.551	156.605	86.6727	330.704	220.917	0	198.686	93.0408	112.305	128.081	278.251	227.032	244.927	141.897	348.083	189.667	260.319	139.87	280.024	248.211	44.1684	555.389	155.545	260.923	199.5	174.181	0	223.058	87.8051	286.545	111.766	173.214	500.275	320.404	158.215	165.36	30.2146
		548	2288.98	203.415	52.593	244.319	202.498	251.176	0	180.678	274.903	43.457	359.567	109.265	120.397	247.127	265.897	0	303.575	102.745	134.241	140.154	309.163	127.916	194.559	156.171	290.907	256.804	248.989	230.756	335.168	120.92	48.8449	435.576	275.207	199.376	237.89	278.666	0	288.966	86.7877	242.507	128.356	199.965	445.89	320.173	139.868	242.469	0
		549	2292.84	95.3917	138.523	124.79	228.434	235.992	0	234.549	221.654	0	339.675	137.251	73.6046	234.689	192.016	29.7525	284.762	189.933	140.894	148.387	283.913	271.042	243.336	154.812	265.465	259.918	261.148	180.626	309.952	177.567	45.4728	391.724	223.632	168.584	270.718	214.698	47.5128	184.87	64.9427	293.334	124.838	237.971	494.792	289.613	175.749	230.778	84.8551
		550	2296.7	83.3582	72.8371	70.7815	247.456	277.942	0	220.168	207.276	30.7765	276.539	116.133	67.8586	209.195	257.229	0	205.197	145.174	128.712	65.3282	235.865	341.577	208.646	77.0706	202.991	161.331	209.174	164.638	231.835	178.003	0	376.595	213.763	293.288	260.983	184.267	82.3637	368.019	85.3014	267.677	111.588	226.366	518.115	289.788	153.118	216.848	24.3461
		551	2300.56	237.647	115.133	68.4605	224.385	240.333	0	368.662	333.499	92.9396	299.161	90.3407	47.129	307.144	242.883	48.9304	246.705	228.119	154.563	108.533	295.307	259.004	307.446	174.321	313.102	247.759	262.687	229.032	234.736	152.852	55.6593	342.431	146.124	182.008	292.86	155.381	46.1925	251.804	133.396	312.666	131.181	247.557	440.283	248.083	106.757	172.883	0
		552	2304.42	159.752	137.95	163.793	294.417	233.222	0	239.968	322.097	19.6353	297.954	77.1487	37.3903	223.086	315.488	0	282.498	173.213	187.252	80.082	197.179	96.5413	261.759	138.05	338.322	305.441	289.483	169.068	275.766	184.3	0	261.032	213.179	184.724	238.811	122.601	50.313	226.575	55.971	335.366	46.7564	229.996	537.42	291.918	211.386	210.423	0
		553	2308.28	103.541	155.561	125.491	151.826	193.49	0	158.324	296.033	57.3207	252.029	69.0153	34.0758	327.557	172.193	0	276.099	169.727	125.998	142.28	181.574	145.879	208.459	190.979	210.714	361.997	260.806	230.339	318.415	152.72	33.0901	333.327	234.518	197.257	307.091	180.372	58.1525	216.711	80.6681	291.311	124.178	221.823	419.572	311.069	137.376	191.442	60.2026
		554	2312.14	144.207	73.0413	193.33	242.778	206.666	0	183.792	208.666	26.0628	255.054	0	59.6241	191.069	185.293	0	273.113	146.196	180.857	56.3376	198.303	137.126	248.523	192.876	261.226	357.725	223.11	198.23	330.036	150.02	50.1438	339.373	219.151	261.204	248.544	95.4711	21.9412	284.214	109.643	279.73	121.603	239.025	418.27	370.155	115.054	140.8	60.0827
		555	2316	54.8668	85.8043	118.821	207.32	253.241	0	175.309	242.637	0	314.753	108.759	84.9863	205.744	194.886	0	251.598	183.068	144.068	95.8878	262.071	193.738	345.777	151.36	273.583	349.599	186.726	195.681	373.924	128.399	47.3794	352.082	176.287	275.457	221.967	201.991	86.9191	286.175	64.3021	391.177	137.224	191.173	425.811	354.307	169.431	245.355	0
		556	2319.86	111.857	126.568	169.532	240.844	245.397	23.0985	192.154	190.892	117.786	307.409	60.4829	126.818	325.267	214.054	0	277.369	93.3047	159.002	74.5978	221.959	134	223.3	167.518	223.682	398.872	213.195	280.747	333.266	123.658	35.0921	273.177	156.26	257.293	295.56	229.716	48.0486	280.987	66.3629	218.429	155.381	177.041	394.453	335.68	154.318	228.622	26.7996
		557	2323.72	72.8132	61.5478	93.9778	235.555	198.151	0	178.077	218.174	82.3026	286.372	54.6587	21.3837	357.742	144.64	0	381.272	143.031	175.47	88.7535	186.873	164.57	153.642	122.831	167.24	314.247	178.232	260.172	264.37	218.55	48.603	212.101	212.437	128.971	313.382	238.52	44.3153	259.358	97.8692	344.415	102.457	201.282	333.335	277.563	143.373	250.232	54.5403
		558	2327.58	118.219	146.466	124.464	268.007	170.933	0	234.182	145.051	142.892	244.729	84.4851	67.3865	346.964	126.81	58.5842	270.368	213.801	161.905	165.976	295.898	127.706	210.538	111.304	251.426	403.951	196.034	176.577	188.472	167.627	65.5317	269.397	114.586	219.815	244.74	346.622	37.2308	261.411	97.1583	257.026	0	161.281	361.132	324.532	198.858	267.174	39.23
		559	2331.44	86.0046	95.0597	185.487	169.6	165.571	0	165.358	286.576	46.3647	293.08	123.227	27.7551	265.823	130.976	45.4766	287.702	189.637	120.062	182.84	223.357	76.4902	150.381	98.6273	217.761	464.504	261.254	243.055	269.097	194.888	0	271.12	154.357	203.19	242.336	167.57	0	201.251	94.1268	287.105	145.788	107.8	362.698	294.137	134.609	239.128	49.0946
		560	2335.3	93.8881	51.9117	123.476	222.103	192.602	0	179.681	276.587	104.297	298.324	66.1642	57.4848	265.619	162.108	39.0392	314.581	291.581	149.574	92.3553	236.137	64.2007	152.145	169.997	203.414	391.191	347.933	212.911	185.551	194.675	64.3738	240.255	132.935	264.031	182.638	176.979	37.9074	221.185	68.201	344.396	81.4898	107.434	368.025	249.469	191.716	230.213	47.2585
		561	2339.16	74.9571	88.6476	75.6919	230.795	225.354	0	204.792	331.418	134.927	210.2	98.674	119.582	262.956	212.775	26.1137	394.686	316.344	159.502	137.005	186.314	106.405	235.982	105.157	246.984	464.816	238.701	259.364	228.536	168.99	64.0512	295.536	162.035	239.441	314.098	196.747	51.3146	223.205	84.2336	313.733	93.7768	279.783	392.232	250.013	231.657	294.268	54.8107
		562	2343.02	156.042	92.7685	105.839	159.348	221.698	0	120.653	115.912	132.456	262.399	54.8419	80.8555	335.106	197.532	0	416.048	206.754	178.843	115.453	268.634	0	225.044	172.108	233.623	470.279	337.12	235.261	243.647	205.692	75.512	258.15	178.192	313.698	242.204	119.909	59.1018	287.437	95.7678	387.733	76.4605	158.195	393.391	357.122	108.723	164.442	67.9968
		563	2346.88	96.2922	83.8129	107.772	252.059	198.261	0	183.32	142.368	118.726	311.384	110.953	64.8946	232.914	153.101	19.3587	274.748	197.574	115.488	91.5802	269.133	95.3024	114.531	147.746	231.857	268.515	164.433	157.399	308.4	118.358	61.2567	259.491	137.615	218.476	257.677	180.567	100.243	174.811	46.0963	281.957	61.9727	229.558	411.791	320.868	263.45	257.681	103.186
		564	2350.74	31.0386	165.922	76.212	252.445	198.406	0	171.648	243.037	138.809	212.836	66.1761	0	189.536	221.35	64.8245	317.49	160.698	180.281	121.767	370.282	165.174	145.403	207.92	294.751	402.361	227.645	106.152	220.095	136.14	35.7948	275.933	151.228	205.776	261.319	184.127	75.3287	294.248	68.4766	407.185	133.492	231.022	367.942	276.589	243.99	215.036	96.7741
		565	2354.6	130.532	109.128	93.9059	186.936	140.172	0	112.835	224.072	180.242	349.999	42.5715	22.4502	285.325	221.716	0	261.647	226.255	138.154	154.507	330.055	0	263.905	245.704	278.694	367.277	358.631	139.89	225.86	130.788	33.6469	319.677	91.213	237.128	250.327	182.395	136.35	258.5	69.5857	418.295	53.7345	127.576	335.333	373.735	161.526	187.474	70.5806
		566	2358.46	117.791	127.647	143.644	131.263	217.524	0	185.257	201.471	146.988	267.232	107.581	45.5134	350.2	228.718	0	272.048	234.617	70.4228	121.613	348.886	90.0431	271.419	190.23	224.861	349.735	296.276	184.663	115.039	212.212	19.9065	180.175	182.427	299.002	291.199	119.031	114.748	289.814	53.561	399.935	55.0325	156.194	422.146	322.97	213.977	227.727	59.5595
		567	2362.32	135.863	49.9218	130.904	235.971	206.363	28.1263	42.6553	237.233	127.679	212.533	44.4596	58.4934	365.461	253.685	71.2306	302.531	154.328	139.885	118.26	324.619	35.8633	219.132	224.673	296.651	358.105	288.798	229.911	229.091	148.163	25.6399	120.424	158.943	226.152	279.928	231.634	106.635	219.97	81.0768	260.98	92.5066	213.318	322.265	258.979	297.204	209.166	46.0133
		568	2366.18	96.8686	38.1146	101.989	175.912	218.054	35.1011	136.715	254.269	75.2946	292.816	84.4345	0	336.636	138.155	0	315.159	191.547	59.9177	106.537	259.782	0	219.875	279.127	146.449	363.494	241.922	180.172	156.211	144.698	28.8374	245.162	181.242	246.375	290.363	237.448	102.792	219.857	79.2919	414.523	57.1958	127.583	334.231	256.361	169.855	164.809	0
		569	2370.04	107.278	80.3528	99.479	104.891	236.298	30.8347	71.4895	266.268	34.294	208.79	42.7202	135.208	291.879	236.581	46.7705	260.765	196.888	102.865	94.2237	315.98	0	293.762	216.406	174.739	294.697	313.449	195.398	218.311	170.953	52.259	312.227	152.706	405.05	180.329	255.368	91.5613	240.88	90.3097	406.166	40.361	170.027	290.085	333.513	184.519	167.579	25.6808
		570	2373.9	42.6026	70.6375	145.611	143.31	209.36	0	89.0653	291.458	75.4249	287.841	100.186	137.689	261.092	202.826	47.4287	292.454	113.256	107.406	172.979	353.793	0	237.839	225.704	181.208	320.263	250.624	171.65	229.05	114.295	80.7133	269.552	150.046	264.449	280.641	155.183	116.953	221.788	68.6331	407.451	70.1481	166.461	332.818	347.981	200.33	235.465	46.683
		571	2377.76	89.8109	111.714	167.118	167.875	185.341	0	116.251	329.944	133.703	297.14	57.0969	92.8268	339.297	238.517	70.2826	369.426	196.041	102.155	104.865	311.925	37.2801	186.336	199.505	133.063	290.746	351.543	248.19	216.836	130.806	79.0443	198.473	248.95	217.973	175.231	169.814	123.001	218.708	30.302	366.043	81.7034	181.175	350.157	308.561	120.083	332.716	65.1578
		572	2381.62	75.78	106.472	172.187	160.089	248.472	0	67.6036	310.599	112.538	337.301	74.5529	162.083	354.435	192.568	86.8664	273.816	225.052	83.9699	50.5138	304.721	30.6128	258.925	174.25	175.711	224.814	331.953	256.999	226.969	154.964	0	166.548	222.88	177.423	244.104	150.027	120.13	312.735	103.391	263.834	92.0553	103.059	351.483	335.163	142.018	227.4	105.588
		573	2385.48	116.197	87.1432	112.061	195.742	273.873	0	178.594	238.788	124.74	235.512	35.7537	122.824	339.778	236.592	89.7582	290.649	220.348	143.388	107.51	298.346	64.3732	279.267	201.321	181.88	429.67	367.586	347.019	194.706	146.951	48.4788	290.023	161.86	275.98	201.044	208.014	135.297	226.714	63.9874	271.555	0	168.67	425.053	306.093	189.973	197.873	71.7493
		574	2389.34	121.239	90.656	107.536	171.646	257.45	22.251	151.764	288.481	94.2282	272.605	57.7025	139.339	366.228	214.98	97.5106	352.534	172.949	79.7136	95.5059	261.747	27.6807	336.826	180.955	139.01	315.899	360.085	283.829	216.392	94.4701	58.3781	222.075	177.25	312.671	148.539	250.879	123.535	196.723	72.4507	321.869	44.4703	165.832	342.02	354.535	191.533	348.431	0
		575	2393.2	119.643	87.9975	148.418	160.783	283.539	0	185.83	269.969	99.7765	275	30.2459	125.241	296.885	215.256	0	302.087	236.038	87.7754	131.507	256.704	0	265.627	124.957	154.068	275.206	283.343	150.833	135.765	71.2225	140.653	339.609	213.457	279.83	301.216	156.338	148.448	215.524	103.043	284.791	84.3164	133.451	338.574	225.031	148.664	231.461	75.6934
		576	2397.06	117.604	54.5966	117.725	139.305	210.796	0	111.438	208.633	153.247	227.906	0	113.01	471.335	131.945	71.9027	281.327	282.146	68.9364	122.15	286.435	44.4391	273.87	157.816	174.709	279.207	342.941	278.089	174.41	41.1367	94.0905	232.925	134.608	113.13	266.025	229.086	68.2167	211.208	93.1885	202.167	58.3789	238.927	368.693	246.104	151.275	312.982	132.915
		577	2400.92	62.9803	164.811	63.9118	135.196	205.189	0	139.317	264.624	143.976	189.547	32.8667	197.929	374.194	184.234	118.62	388.253	222.044	139.071	124.167	197.288	0	277.721	257.194	133.131	345.089	406.192	342.91	196.48	0	108.524	198.395	156.708	217.777	241.976	193.985	61.3242	200.204	65.5558	285.854	58.2205	112.917	348.033	237.441	97.2637	310.695	162.301
		578	2404.78	98.5717	124.202	31.4591	137.745	309.366	0	155.401	267.503	74.7409	215.593	36.7739	222.711	331.952	228.204	116.541	300.416	168.863	81.5202	127.555	246.397	0	221.42	152.969	156.179	312.965	381.278	242.362	260.93	0	93.5301	177.626	125.645	255.683	275.151	177.253	86.0468	210.44	33.3216	195.331	39.1134	161.159	445.4	287.32	189.694	313.6	67.8585
		579	2408.64	57.1936	103.47	91.807	141.634	270.152	0	100.672	385.384	112.463	262.876	70.9999	84.1279	301.687	211.103	94.9073	250.183	132.63	109.566	185.043	248.484	32.3081	352.651	87.5869	185.754	187.269	366.651	251.921	225.831	75.4378	38.4678	198.983	112.75	225.315	180.512	154.851	153.773	195.327	64.5534	285.183	57.9586	169.261	349.63	209.802	199.494	329.974	60.6359
		580	2412.5	70.124	155.351	152.256	170.309	331.919	0	125.951	270.392	127.94	178.314	54.7129	192.303	456.114	207.928	144.104	378.87	146.182	121.562	162.424	232.986	0	392.968	159.982	156.682	262.711	367.384	180.793	249.915	99.7523	46.153	224.057	116.231	149.502	309.786	218.349	34.6675	250.792	83.1743	331.322	114.978	177.476	442.109	108.283	189.355	321.003	61.8785
		581	2416.36	121.907	96.3351	61.675	165.039	273.587	0	87.2496	288.203	100.332	215.755	50.4061	150.632	336.19	226.439	156.148	240.41	198.692	83.3181	173.676	280.247	69.702	358.345	218.221	90.2438	251.539	423.316	154.335	237.986	51.4941	88.8286	252.444	170.497	162.439	249.953	116.467	70.1795	174.396	51.9577	242.487	42.1524	123.941	557.584	151.842	203.287	283.449	67.3837
		582	2420.22	70.1283	122.25	55.6974	75.0351	208.362	0	89.0975	271.067	211.229	244.022	0	151.049	370.245	174.436	134.351	212.976	146.064	102.864	144.505	359.331	0	302.021	175.653	111.622	270.43	381.538	144.001	314.977	0	54.9149	206.946	111.874	238.545	220.27	145.211	168.823	224.773	80.9561	307.188	66.0171	208.816	416.064	243.044	133.191	215.61	78.7946
		583	2424.08	43.6917	153.033	44.0168	189.589	238.531	0	74.4685	175.86	141.28	325.342	68.4863	157.804	426.489	98.7733	64.7015	206.31	127.963	111.14	170.094	298.49	0	274.496	173.753	103.088	302.292	471.513	242.279	215.552	65.6399	109.851	175.919	171.801	244.23	148.372	154.797	66.0968	148.188	34.2824	266.186	81.6675	97.9971	380.923	207.408	131.444	304.411	135.123
		584	2427.94	99.1521	152.191	94.08	101.912	300.571	0	209.341	204.772	143.494	268.47	43.8621	152.321	306.176	124.999	107.949	156.462	166.244	85.7122	186.422	255.725	37.9603	367.385	180.705	118.99	309.535	413.107	263.218	234.51	121.997	115.478	167.257	173.775	252.063	181.198	240.054	105.11	182.906	89.9867	199.465	97.923	94.2744	403.201	109.083	141.6	289.189	88.9533
		585	2431.8	118.046	91.2121	117.045	132.705	276.489	0	98.4951	287.526	120.276	264.149	80.3994	88.0807	436.774	61.9218	128.065	193.962	91.0117	0	207.509	210.717	32.3819	373.09	237.031	73.3848	221.73	371.281	198.485	192.236	59.0572	105.491	218.28	132.4	198.785	292.801	74.9586	126.332	241.97	41.3311	200.986	56.6183	248.431	560.393	216.949	140.783	231.945	71.6801
		586	2435.66	21.8168	153.898	170.673	193.869	308.911	0	117.183	201.929	151.908	250.795	30.4891	38.2482	414.662	98.1129	76.6014	242.883	119.441	90.0703	171.229	182.162	54.1864	281.691	234.087	54.6753	205.078	357.431	236.236	214.928	122.546	43.4344	232.04	165.451	298.992	221.331	155.196	125.288	209.731	96.1686	244.29	58.0806	214.594	469.076	244.46	121.16	227.783	66.7972
		587	2439.52	107.55	75.2831	28.9888	163.602	244.995	0	43.0326	274.093	131.765	239.126	52.4	108.083	429.179	82.3504	113.685	223.213	153.744	109.326	263.929	120.541	66.9082	326.019	160.822	122.084	273.018	346.599	199.437	313.806	108.558	115.408	293.566	184.26	205.821	204.177	137.231	91.5184	232.527	79.2455	212.436	108.386	111.624	484.285	254.317	131.067	172.124	108.756
		588	2443.38	87.5032	151.454	91.7827	200.845	315.312	0	41.7327	243.785	108.635	342.026	43.3605	126.56	450.64	151.827	111.326	296.859	23.1162	43.2426	116.108	146.115	0	227.934	272.716	104.443	233.209	327.94	180.133	213.044	90.6443	52.5627	223.271	265.495	314.371	270.072	121.686	93.4259	176.714	46.7256	251.004	91.631	190.03	521.496	291.469	88.0835	259.428	103.077
		589	2447.24	83.2944	154.314	46.7185	266.031	305.717	0	155.766	185.044	159.925	288.059	29.1413	59.4344	318.67	216.356	183.643	228.543	179.529	82.6677	188.878	246.445	27.4872	229.471	200.022	74.5887	283.358	445.73	156.354	202.223	116.988	131.783	183.292	176.892	275.364	295.799	110.63	69.876	286.734	89.2023	276.868	71.7511	205.533	527.832	244.418	176.887	188.866	148.771
		590	2451.1	0	116.472	96.1485	202.024	293.557	0	102.248	124.266	112.851	244.234	35.6539	104.15	331.669	204.688	205.593	175.197	148.246	49.4625	197.121	190.414	42.3403	328.151	238.493	123.423	216.213	352.77	186.646	73.3069	106.304	88.9513	133.855	197.46	248.017	250.883	212.131	73.4411	232.821	60.1258	250.401	82.2717	226.686	389.095	285.695	169.613	241.701	57.6491
		591	2454.96	111.709	101.25	66.9905	153.933	245.353	0	190.999	203.451	74.2509	370.108	70.4518	86.4078	375.447	141.334	157.388	274.17	182.179	48.3931	115.862	132.607	54.7562	241.689	154.551	124.127	232.588	283.065	212.938	280.879	95.7633	105.662	223.12	150.385	250.506	244.635	115.509	179.144	237.686	118.014	370.406	62.7201	183.42	474.387	245.231	123.153	222.868	0
		592	2458.82	38.5959	95.2117	80.9471	219.579	269.697	0	176.906	159.827	137.462	304.255	0	199.789	289.925	136.252	167.766	260.932	169.764	36.4452	188.66	90.9125	0	282.399	230.009	98.6239	219.898	322.777	145.666	268.537	140.864	79.3305	198.289	192.082	295.297	336.452	143.418	168.134	165.813	57.1721	172.871	52.8532	251.868	428.548	238.298	165.172	217.436	116.747
		593	2462.68	79.8179	119.664	81.6159	157.853	226.921	0	128.712	136.723	94.107	245.595	0	214.467	347.757	153.237	254.164	164.552	206.004	50.2626	179.816	132.13	0	275.969	247.431	134.044	165.461	337.863	282.654	209.557	146.471	38.1284	218.277	231.762	185.351	434.556	234.951	153.241	210.763	38.1932	267.796	68.4525	260.429	382.995	194.34	93.7741	227.531	68.9129
		594	2466.54	57.0921	102.592	51.9121	179.518	362.273	0	182.127	148.206	61.9465	272.882	0	212.379	275.5	182.589	151.562	218.289	139.505	64.3191	139.29	178.607	26.692	214.128	251.785	167.746	278.283	401.623	206.971	171.778	109.388	111.752	185.703	170.975	261.673	368.379	224.999	117.11	275.191	54.2261	243.809	69.2336	224.147	303.671	190.464	191.317	153.431	159.719
		595	2470.4	93.308	90.5461	149.171	208.537	300.139	0	142.091	231.654	117.013	303.98	72.4218	232.957	360.036	193.161	233.165	332.059	147.702	112.304	198.919	225.218	91.9498	306.607	184.26	92.886	279.635	394.277	198.244	128.425	113.488	88.9726	247.934	223.469	276.335	306.002	271.56	126.449	211.548	67.6681	116.188	103.958	224.894	391.831	288.41	93.8283	188.041	146.354
		596	2474.26	138.773	89.5958	117.631	250.856	318.126	0	113.863	175.087	133.701	292.578	0	203.592	307.386	131.78	161.462	315.114	148.315	115.068	191.171	224.406	0	329.577	223.088	176.056	224.487	296.733	142.622	156.774	157.789	103.993	210.9	247.456	252	335.582	155.136	145.875	309.912	93.0805	287.895	60.381	272.73	376.383	279.713	119.394	218.43	146.663
		597	2478.12	101.461	97.7699	46.3632	174.164	304.17	0	187.049	174.639	81.7028	347.459	36.2117	131.803	365.193	160.685	251.229	178.427	126.702	79.2649	143.625	154.477	38.5302	292.525	269.725	171.49	244.821	342.925	251.585	178.201	65.022	69.7708	279.063	211.651	184.445	349.164	235.134	209.979	116.388	112.687	182.545	73.3291	215.89	331.659	207.589	188.826	260.413	191.989
		598	2481.98	30.17	79.7402	112.546	269.308	159.675	0	217.344	165.703	49.8623	363.969	0	224.594	269.437	194.8	226.343	241.172	116.881	104.42	95.0593	130.594	22.0934	308.945	163.278	93.5742	201.562	363.024	134.246	182.573	135.267	136.153	369.039	276.183	205.653	400.474	196.161	133.393	235.427	102.739	276.321	66.0941	126.815	435.803	219.815	215.522	141.783	115.017
		599	2485.84	118.637	164.928	72.2069	216.079	275.237	0	105.043	193.506	115.232	292.147	0	263.34	326.699	118.201	85.7538	219.089	163.266	89.5402	232.527	172.058	23.8206	234.832	225.552	169.662	288.588	359.68	127.484	219.171	147.234	107.452	208.006	307.559	228.336	376.306	219.17	129.392	195.205	86.5165	225.547	0	103.262	320.549	89.6825	166.596	251.126	202.295
		600	2489.7	61.4412	39.1366	89.7688	223.245	171.661	0	85.6438	198.731	164.833	322.737	0	195.684	322.45	215.779	147.428	219.598	246.042	118.202	174.639	245.757	0	286.606	235.886	149.223	228.872	316.245	114.035	161.111	111.468	129.459	169.415	181.907	114.837	392.42	212.756	142.358	199.858	63.2479	170.868	34.3975	150.906	393.967	103.675	251.788	163.627	84.2724
		601	2493.56	86.2225	95.2716	103.097	227.028	157.254	0	89.8205	169.719	119.941	345.451	0	160.824	338.212	250.162	240.975	225.997	151.713	97.5796	188.4	159.238	0	277.777	279.235	113.127	262.963	412.983	120.219	79.9502	79.9212	190.391	189.694	214.716	231.958	463.39	179.628	124.27	131.474	27.9867	292.695	125.299	154.207	319.909	187.947	197.845	127.193	133.225
		602	2497.42	53.0444	37.0792	59.6185	176.801	204.424	25.2606	136.472	153.219	79.6602	342.737	0	111.558	222.983	134.388	184.472	206.716	144.696	69.8888	163.352	144.317	0	262.449	187.529	85.2393	198.968	342.841	243.359	185.764	166.586	172.321	157.986	369.066	346.599	369.818	184.997	73.3394	167.728	63.5024	122.174	51.4248	252.901	409.956	204.945	141.702	114.157	189.114
		603	2501.28	64.7494	122.405	87.4841	174.936	292.779	0	94.7853	200.706	122.817	369.496	38.1328	159.981	331.704	104.284	186.827	219.241	152.753	25.2949	197.816	180.53	0	277.259	202.359	71.2806	240.616	441.836	181.698	113.588	47.7615	163.915	223.554	214.812	277.367	357.749	41.5538	220.718	256.774	61.6128	260.535	58.6531	118.625	367.453	146.238	163.194	91.731	213.564
		604	2505.14	71.2634	51.795	118.227	244.891	241.814	24.5452	108.784	212.543	73.3857	406.082	67.3678	214.119	326.046	258.777	245.572	231.403	218.439	60.2183	184.371	115.838	0	319.954	260.287	49.0924	214.857	251.171	289.688	192.048	93.3763	134.157	185.471	230.801	181.502	309.71	141.906	128.398	276.473	97.0009	250.303	58.5994	200.713	366.397	115.066	124.997	126.155	183.749
		605	2509	100.723	54.8422	59.4004	139.866	240.97	71.8567	117.547	111.936	123.983	511.337	0	161.137	286.494	163.197	144.51	186.699	155.6	144.142	186.487	108.079	0	232.489	233.417	26.588	141.94	211.945	239.96	127.994	128.514	218.67	237.541	274.02	254.306	321.329	175.285	84.768	156.993	132.119	328.313	104.601	229.979	300.481	171.935	173.134	104.876	174.375
		606	2512.86	66.3239	94.5912	0	206.927	240.584	0	66.8879	86.881	116.346	459.45	44.5943	181.033	268.522	159.998	164.732	170.509	181.484	91.9146	192.802	204.109	39.0859	281.163	214.448	123.749	123.025	309.638	243.271	106.117	76.3723	191.308	216.523	232.562	271.022	349.27	223.546	189.985	157.62	86.9914	166.55	22.5147	207.18	267.495	169.397	157.128	109.117	194.89
		607	2516.72	98.2731	55.6817	73.2044	185.406	246.945	0	58.534	267.517	98.2421	371.4	29.2714	146.331	352.933	189.938	284.447	205.155	163.781	169.268	237.217	163.347	38.4939	300.135	339.744	131.517	239.947	267.145	230.895	124.842	54.1625	107.84	220.252	252.935	230.042	268.059	282.983	126.983	152.488	112.498	203.905	53.9269	139.901	283.966	153.57	112.515	161.429	235.984
		608	2520.58	130.394	48.8256	135.335	176.448	229.414	21.1463	171.497	214.74	90.5398	365.357	68.5511	187.457	363.595	234.874	246.664	197.656	136.061	111.933	188.457	205.495	0	290.246	331.743	98.5388	145.323	300.47	142.574	127.291	52.1983	117.844	81.2484	166.989	222.163	390.114	180.048	84.6344	172.549	40.4876	362.872	65.1367	133.684	173.768	153.189	89.6459	138.902	216.191
		609	2524.44	140.751	0	115.166	210.979	241.667	59.6487	159.461	214.259	133.292	430.374	0	171.135	352.982	216.052	229.806	236.59	90.8388	126.834	240.086	44.2191	0	296.303	278.955	158.586	86.149	288.291	194.338	40.4284	119.955	81.8333	236.777	244.927	201.022	356.712	188.889	109.713	225.022	81.2744	198.388	29.9165	136.654	257.035	212.186	136.383	141.921	79.3432
		610	2528.3	63.9285	57.1282	89.9725	232.63	179.71	0	146.417	187.113	93.2009	444.784	21.8712	228.419	442.855	258.179	177.504	164.075	142.168	143.916	142.357	171.576	0	213.833	329.077	112.28	108.729	275.769	219.292	140.011	138.566	119.044	178.814	298.857	193.615	336.114	136.681	86.9289	188.361	91.8476	253.857	0	81.1595	306.783	170.296	163.162	102.481	176.639
		611	2532.16	101.904	63.546	34.0781	166.064	115.507	89.9416	154.37	170.021	30.1898	460.904	57.1537	143.252	287.289	207.785	167.629	144.635	108.555	87.2783	168.094	109.912	0	314.388	250.113	78.8306	188.218	281.952	220.354	100.366	86.7734	203.356	129.625	256.868	194.217	371.251	167.141	161.571	210.992	105.924	265.936	40.4614	143.644	295.946	243.401	142.535	180.885	142.838
		612	2536.02	75.1975	52.2361	52.6118	142.985	183.558	92.3656	116.999	286.424	204.496	476.637	0	177.836	425.918	144.276	118.249	26.7887	144.855	136.381	243.594	98.3534	0	263.764	219.488	126.463	147.353	213.088	255.256	104.414	78.3341	251.284	207.399	219.606	207.879	274.95	185.788	129.924	237.42	33.6539	197.017	77.0388	114.043	306.252	112.551	227.075	200.095	100.385
		613	2539.88	86.0264	0	0	188.006	182.983	68.332	117.433	265.569	221.785	424.795	71.42	212.393	298.858	219.515	259.837	155.199	76.4417	111.891	205.389	219.362	0	309.097	278.971	78.7891	170.023	208.014	200.975	84.5593	125.893	179.938	260.789	301.338	110.135	381.883	137.956	112.326	135.864	0	289.17	75.7557	122.488	278.218	168.808	141.858	106.537	201.477
		614	2543.74	201.937	0	0	155.405	215.19	93.0188	99.8244	331.077	84.8231	511.426	86.1752	271.368	320.863	215.27	285.373	126.19	152.76	83.4744	232.339	128.6	0	308.103	348.442	0	117.41	221.464	234.95	54.5213	140.091	139.69	227.881	311.507	144.485	396.611	206.432	111.236	238.081	87.3924	197.039	0	41.0717	294.085	237.687	195.314	177.922	162.644
		615	2547.6	178.001	0	32.2127	158.454	151.179	128.011	156.65	180.061	81.1471	448.63	73.0419	302.144	324.311	212.322	199.217	200.096	165.963	165.928	210.335	165.637	0	289.038	226.643	157.161	202.941	176.034	212.635	92.6213	96.0351	44.7401	302.569	336.599	60.7335	403.713	110.598	45.7398	177.252	54.1047	159.632	32.9027	139.473	237.922	200.826	130.154	144.062	277.568
		616	2551.46	148.506	0	0	161.876	196.575	44.189	193.003	274.23	92.0798	475.875	29.116	334.512	259.831	148.843	181.389	191.181	197.149	77.1848	159.39	174.844	0	298.179	202.278	169.412	155.135	185.361	163.507	168.931	134.021	124.306	237.028	247.67	112.067	422.966	210.603	124.712	298.636	78.1026	145.061	63.7175	131.288	279.738	151.592	200.524	180.94	190.947
		617	2555.32	214.118	0	33.4295	174.977	197.635	113.916	70.1936	306.057	106.973	492.022	51.0229	346.94	276.15	156.813	183.843	220.879	142.778	189.618	228.574	144.573	42.3919	253.081	228.268	105.36	97.8115	246.537	197.605	34.6223	72.7983	132.769	231.49	270.463	185.449	423.821	270.484	89.1937	243.783	93.0773	192.86	96.984	148.543	227.897	162.761	152.134	153.139	152.665
		618	2559.18	141.542	0	0	131.307	190.963	156.565	110.957	359.273	94.7672	409.315	62.2109	199.332	243.128	144.742	203.298	223.274	78.4871	123.308	149.384	150.297	0	220.68	265.325	123.687	123.142	182.671	198.42	100.627	93.4746	129.061	160.74	304.147	171.291	427.306	221.545	86.4685	162.453	55.8694	281.5	0	155.139	275.279	195.113	144.041	111.14	116.017
		619	2563.04	97.0014	0	0	202.659	202.821	119.786	124.881	268.972	76.3183	442.286	34.8312	281.31	263.008	219.236	64.0301	278.878	52.2782	137.821	257.007	78.8157	0	300.977	257.837	30.7504	103.67	221.688	152.867	95.5379	124.587	127.599	195.454	261.379	168.757	402.416	214.585	78.5461	185.25	68.2868	244.987	52.216	83.6418	278.955	238.911	122.576	184.686	189.474
		620	2566.9	128.57	0	0	146.494	204.367	140.006	49.8415	275.278	87.452	534.159	0	210.825	253.238	245.371	110.009	164.027	61.5772	137.438	191.197	90.5261	0	256.834	193.715	63.1417	125.683	297.097	126.842	80.9682	113.878	189.43	226.52	288.326	25.9723	372.221	173.836	119.776	210.879	100.015	308.001	50.9467	76.0073	201.352	53.0556	230.262	192.953	191.289
		621	2570.76	166.71	0	0	131.28	240.461	83.7778	87.9815	263.432	87.4525	423.971	36.2975	253.889	384.706	221.317	175.527	187.989	128.103	75.8525	165.537	0	0	309.269	207.133	57.6241	154.291	230.975	106.777	32.6401	82.1563	99.5194	192.982	256.265	168.297	423.799	272.134	127.457	253.652	44.4023	270.367	60.1185	107.968	254.881	118.912	218.404	125.156	164.343
		622	2574.62	175.684	0	0	188.315	245.644	149.246	63.5731	333.433	170.656	417.817	41.8597	361.94	344.304	207.445	159.732	245.257	104.656	154.061	197.155	97.4148	0	363.384	271.211	87.2055	131.429	187.875	121.056	86.5039	118.068	179.229	131.559	206.294	176.075	357.099	171.726	124.983	192.586	54.5755	229.413	50.1554	176.448	193.855	179.649	148.67	115.789	0
		623	2578.48	228.851	0	42.2986	75.0974	229.636	107.318	83.0033	350.999	53.9301	406.267	0	294.567	267.581	170.544	133.454	289.268	166.279	180.47	220.751	106.874	0	242.301	314.953	155.173	123.461	279.197	112.127	0	158.855	127.823	205.344	333.022	134.526	526.475	184.035	171.855	183.96	92.8162	279.14	38.8415	0	320.946	81.3249	105.268	161.584	177.233
		624	2582.34	138.88	0	57.4399	75.1291	289.662	159.787	93.5507	251.945	95.7638	462.862	87.741	300.384	303.539	188.669	204.38	246.497	204.577	115.919	200.22	88.7995	40.2148	262.303	370.433	74.7326	87.177	233.699	109.473	40.4392	128.062	149.236	196.81	285.803	155.172	449.846	184.469	189.361	194.34	43.6769	214.752	0	0	268.854	209.033	116.397	205.606	221.296
		625	2586.2	129.459	0	43.7594	116.204	211.266	163.897	119.262	197.667	76.4212	432.62	46.8029	345.408	249.021	86.3239	267.043	226.559	108.412	126.265	177.752	130.474	0	325.58	383.244	81.2085	78.544	258.893	137.316	0	150.579	142.345	226.887	287.131	214.819	396.734	247.455	91.4799	192.139	36.8372	254.201	66.5764	98.818	147.911	154.64	153.342	138.458	121.541
		626	2590.06	157.435	0	38.2298	42.6132	192.523	124.357	68.4184	274.348	31.7253	445.271	0	321.86	317.037	178.072	164.636	277.24	159.933	25.7489	207.713	103.718	0	317.689	386.264	49.7335	119.463	251.801	74.6772	0	201.415	198.787	251.925	205.787	175.43	345.802	211.883	86.818	193.176	38.3967	201.643	41.3037	0	228.343	66.2959	187.561	212.633	179.311
		627	2593.92	210.288	0	37.6216	25.928	228.528	165.571	203.608	352.1	76.504	526.182	56.4908	349.083	232.314	178.388	150.801	249.946	134.174	61.4544	141.123	114.858	0	299.449	212.282	44.6045	58.7037	233.793	114.93	24.7217	79.8345	206.936	304.622	143.915	120.19	390.635	153.093	106.65	168.442	38.1869	284.939	39.6094	0	263.214	110.18	265.566	136.972	171.961
		628	2597.78	163.906	0	116.065	81.6949	281.781	136.614	129.227	253.956	32.5326	414.78	114.26	313.918	313.509	124.941	178.741	181.709	71.34	73.9071	259.059	48.5261	0	321.292	280.766	97.3281	177.634	212.404	102.661	44.1828	139.144	212.672	266.457	234.413	132.481	328.311	175.534	159.719	158.683	87.1708	311.93	50.7889	38.4033	160.073	146.448	161.165	173.686	213.777
		629	2601.64	191.41	0	66.7675	37.4512	268.623	176.792	0	232.766	85.2859	470.558	23.5539	337.975	245.222	221.255	108.01	232.297	173.235	48.4202	149.527	36.0525	44.3541	348.315	228.842	94.2448	53.598	207.669	40.6371	26.4859	143.358	186.615	249.017	234.894	207.102	370.518	200.857	120.973	119.755	62.7501	209.575	60.7968	69.9912	180.527	49.1999	106.691	150.492	125.809
		630	2605.5	164.732	0	65.5994	73.247	241.381	181.973	88.1883	219.692	29.9759	316.756	73.4595	256.254	283.574	218.623	91.7043	231.867	148.22	60.1246	123.364	68.7716	0	331.749	301.753	69.5602	121.365	232.708	132.241	45.1978	59.9963	201.036	251.592	85.6432	83.2871	296.578	195.052	100.745	137.015	33.0541	223.01	47.6064	112.418	318.514	27.2587	156.326	185.322	170.615
		631	2609.36	162.317	0	0	36.3846	294.87	145.894	58.3986	200.357	61.8586	566.645	0	322.621	308.179	93.0176	66.1551	202.604	214.819	71.4168	148.951	166.707	0	391.666	364.44	0	145.415	261.293	56.6709	76.4419	197.779	120.207	256.853	143.705	131.575	335.236	238.924	230.883	203.118	0	257.25	78.2145	0	257.491	217.115	114.31	165.533	146.734
		632	2613.22	167.084	30.386	31.9712	71.7352	264.303	170.037	174.254	205.424	66.4317	385.29	44.1699	325.042	281.084	191.455	184.061	253.595	171.722	44.2922	174.633	147.707	58.9137	352.699	273.559	89.3743	100.36	192.613	134.842	88.2633	83.1461	183.663	224.135	226.966	133.32	348.252	146.98	128.469	185.332	36.5024	180.076	62.1516	99.9775	291.856	147.415	0	177.112	233.755
		633	2617.08	294.535	0	43.0368	98.8826	245.883	134.848	138.263	212.116	82.6885	446.053	0	307.89	295.532	237.428	164.431	288.176	125.008	62.9842	104.136	102.118	50.6971	289.46	324.538	124.529	0	252.419	198.947	86.6672	50.606	260.253	176.877	202.184	161.694	315.219	129.861	117.009	243.948	0	163.531	87.9779	0	196.01	69.5831	0	164.956	126.469
		634	2620.94	164.716	0	57.3797	54.3236	291.135	120.389	103.047	279.87	0	497.424	34.0479	242.481	318.278	95.7415	164.05	261.117	147.299	48.4273	111.196	85.0437	0	277.311	191.708	0	122.179	218.459	106.782	0	116.138	252.906	264.282	190.528	112.536	393.403	271.306	162.178	253.825	39.8995	206.843	36.6903	93.3118	151.755	63.6728	106.21	206.685	86.8778
		635	2624.8	171.918	0	55.4788	81.6452	303.019	144.123	91.5088	292.102	0	440.847	43.8726	289.175	189.744	87.0588	158.137	267.39	180.051	37.6329	160.559	55.0783	23.8968	324.107	243.282	116.123	0	210.091	134.494	0	100.45	208.588	311.906	162.036	160.647	384.934	190.834	137.177	149.697	23.206	210.69	140.622	0	74.5894	191.55	106.456	139.59	81.3964
		636	2628.66	117.626	0	60.0377	38.634	215.489	128.089	82.8678	331.997	36.2096	397.348	41.444	190.99	322.575	144.844	175.542	265.914	236	107.361	119.972	86.3959	102.28	328.093	294.788	108.986	44.1404	257.712	140.028	24.9276	166.56	267.775	295.638	237.124	94.405	346.937	256.488	114.296	190.458	53.4915	237.016	103.892	0	0	85.9049	139.535	134.259	138.472
		637	2632.52	232.431	19.4578	68.2548	0	195.933	117.307	57.4895	245.041	98.0887	535.263	0	281.175	269.283	140.285	213.452	261.715	299.524	68.641	138.783	92.2876	48.9769	300.674	271.154	82.4623	26.2487	238.271	246.436	35.3262	86.9313	217.809	315.314	199.109	197.594	230.804	213.156	119.231	176.668	69.272	239.733	25.1436	37.5666	70.4989	103.099	189.749	136.905	139.842
		638	2636.38	71.8505	0	42.7903	59.0282	248.887	174.311	52.1926	254.978	34.9174	567.206	34.1435	273.985	239.498	121.448	193.18	192.688	210.828	42.0829	158.476	134.157	63.6689	319.298	328.688	70.9522	84.2918	235.058	146.636	68.5512	129.692	203.006	356.793	160.811	279.799	307.217	314.105	180.194	228.993	0	241.761	87.3925	0	67.9396	121.033	195.734	191.2	97.5851
		639	2640.24	155.824	26.8144	91.3273	51.0711	205.239	201.053	108.636	260.705	66.7528	527.949	41.7966	173.526	251.344	151.269	268.734	176.617	196.277	0	134.083	68.1127	0	328.9	332.399	95.7829	69.8337	186.761	171.699	97.3936	156.419	294.997	323.944	176.651	195.891	197.43	288.636	130.892	130.153	0	242.523	19.0912	109.657	24.4503	111.306	214.838	185.196	139.169
		640	2644.1	234.457	33.4684	54.6249	43.462	244.545	136.919	29.1657	247.136	68.2444	625.764	0	207.502	114.21	97.9108	109.105	218.766	269.456	27.8225	185.176	25.4222	0	368.298	292.336	66.2616	36.4106	244.558	188.076	0	170.475	304.728	446.455	142.579	231.5	255.6	283.656	150.566	237.886	35.5089	171.787	49.1714	0	0	104.005	83.6069	185.448	85.8619
		641	2647.96	164.634	90.6974	90.4027	52.8835	264.345	203.558	47.4359	246.545	74.3644	489.885	0	217.081	181.599	112.391	170.504	195.775	243.533	35.2719	144.665	101.188	90.1025	363.687	160.637	131.456	86.5776	232.671	172.84	34.5383	126.238	362.828	372.189	180.269	178.298	267.853	294.223	184.284	230.185	0	384.436	76.8904	0	0	141.987	111.031	178.495	112.614
		642	2651.82	136.045	34.1675	87.6038	28.7697	295.07	167.748	79.1613	164.212	109.174	434.07	0	328.223	116.74	140.802	204.325	184.491	190.718	0	161.167	83.4255	62.6824	339.015	328.674	92.459	92.0724	173.931	221.972	0	170.816	364.935	352.03	203.691	233.556	293.108	273.8	161.07	155.947	70.6538	229.723	45.847	112.103	0	106.235	99.0138	144.716	100.069
		643	2655.68	129.354	0	62.6189	0	251.91	167.888	41.3542	148.137	70.6695	498.074	0	248.78	213.031	128.882	96.6784	167.205	298.971	40.6614	207.017	64.9059	90.2698	261.857	234.1	102.533	0	192.241	136.297	91.0483	175.329	324.469	369.544	143.797	221.777	262.259	240.762	142.267	138.104	61.7511	180.844	63.407	68.3268	0	100.841	118.832	209.844	109.056
		644	2659.54	144.481	22.9535	56.7089	43.2067	216.455	291.514	44.0549	184.118	91.0071	447.405	0	441.814	258.61	127.631	72.8186	208.893	245.534	0	135.639	139.196	96.0233	212.567	253.711	94.7702	105.31	208.974	184.695	67.4508	125.555	229.712	363.417	237.465	255.38	351.457	226.341	167.087	120.698	36.6713	293.23	34.5274	0	30.983	69.6002	116.935	177.222	79.3855
		645	2663.4	201.266	37.6646	0	22.2692	294.995	223.737	39.1172	128.454	82.3872	528.507	26.941	260.477	199.347	138.788	0	178.509	283.34	78.9751	146.733	88.2741	68.9181	290.07	294.145	121.429	29.2893	207.596	222.341	0	101.27	286.965	372.09	168.679	299.407	310.514	252.143	168.175	92.5124	73.7122	279.923	128.4	0	107.864	94.4347	117.609	223.263	41.8529
		646	2667.26	196.004	18.0037	72.7969	0	250.111	237.007	63.7761	132.085	42.8911	419.74	0	217.294	210.976	147.067	67.3424	294.102	251.218	70.5213	118.632	140.415	90.7245	317.246	219.772	130.368	135.179	187.13	211.67	0	53.7627	297.289	423.266	140.141	165.372	274.043	182.139	153.78	163.438	51.7262	244.422	0	0	139.267	94.9581	86.2645	229.974	135.902
		647	2671.12	123.414	43.9453	82.6931	32.7742	235.262	172.413	51.537	254.048	29.1884	386.488	62.4316	181.567	265.677	132.417	0	199.958	243.639	21.7019	67.704	64.8048	60.3169	284.434	209.971	87.7342	67.9858	262.187	271.555	0	135.869	308.018	370.976	213.923	229.375	329.323	100.7	215.035	178.208	52.515	275.871	210.323	0	111.839	95.4079	146.108	207.389	149.194
		648	2674.98	249.137	0	50.7499	0	209.196	180.383	34.7239	205.924	156.945	529.365	0	176.516	126.758	125.739	0	203.769	267.065	100.035	154.507	95.8765	63.9355	351.478	217.707	40.4628	87.1518	255.72	187.296	0	110.061	264.518	341.538	170.278	310.891	340.469	262.96	145.64	164.63	60.2827	232.126	29.7744	99.8566	157.824	128.197	138.69	163.515	62.5187
		649	2678.84	197.735	0	110.473	0	276.69	303.632	0	255.184	129.581	560.34	0	300.897	160.992	99.7363	0	211.158	190.297	89.5786	248.35	109.275	64.5896	282.817	207.756	48.3829	168.445	211.841	123.484	83.4222	63.7234	230.836	392.188	232.044	163.701	287.834	272.344	141.049	231.632	0	234.598	136.676	0	192.148	105.778	145.81	244.037	50.6846
		650	2682.7	247.216	0	66.9196	0	183.314	189.297	25.6363	215.611	78.1022	535.733	40.6621	259.044	155.093	90.9485	0	227.382	234.282	52.9821	174.948	121.572	89.6316	381.49	120.171	58.8159	189.937	262.564	111.757	36.196	47.7026	290.359	392.362	181.847	205.209	249.114	209.982	178.242	153.812	34.1427	288.047	59.6152	0	77.6774	29.1239	92.2745	257.729	91.9952
		651	2686.56	234.004	0	63.8166	0	247.133	196.428	19.4521	247.741	100.912	418.999	50.544	166.478	191.567	74.5756	0	151.345	233.438	138.72	167.598	91.8776	43.8715	471.935	203.492	0	56.2508	315.598	138.578	91.9407	50.6181	238.1	297.717	205.817	263.66	164.37	320.047	231.964	149.493	0	276.417	93.3711	0	161.663	113.729	137.913	199.56	40.4706
		652	2690.42	199.08	42.0167	70.6384	0	271.51	288.329	0	274.892	69.3096	429.814	43.0213	210.387	121.035	99.2522	0	248.031	189.462	20.4247	111.678	76.4495	69.7937	318.578	249.136	33.7473	82.0899	295.152	140.917	0	105.314	276.314	313.511	248.692	165.225	309.22	232.501	92.1828	132.748	0	384.92	117.795	0	192.315	121.541	98.3644	240.576	69.7281
		653	2694.28	296.688	0	116.88	42.9756	256.366	249.421	0	316.672	90.9604	405.572	0	245.696	148.94	72.397	0	127.336	279.407	107.552	221.128	114.738	38.4213	441.216	28.908	36.777	41.9804	218.161	128.192	0	115.792	214.141	438.591	205.113	144.919	232.361	213.246	204.525	159.802	0	350.589	113.491	0	122.57	0	116.804	272.415	0
		654	2698.14	263.341	0	0	0	195.408	272.376	0	308.742	97.2368	438.968	0	230.78	193.92	164.612	0	214.414	200.435	97.549	150.906	94.0612	79.0659	278.785	72.3288	34.592	83.3706	215.967	119.938	0	153.048	263.292	377.782	198.055	258.223	216.44	245.377	148.83	227.375	78.6801	332.902	97.521	0	119.142	31.3696	96.7046	250.364	86.5689
		655	2702	247.367	0	106.703	0	193.564	271.708	0	457.574	124.074	468.754	0	300.838	184.288	131.939	0	195.055	181.644	136.674	145.799	90.9866	95.6394	311.66	143.139	67.782	76.78	235.219	211.687	0	107.984	280.542	416.491	172.929	201.316	230.701	253.773	88.4057	111.913	25.534	243.759	163.531	0	83.2016	45.2041	128.445	225.586	103.568
		656	2705.86	266.087	34.7216	45.5729	0	208.195	292.026	0	414.78	66.3046	453.916	0	326.087	208.004	84.2458	0	162.484	209.274	143.327	147.215	143.17	44.9857	360.964	231.894	38.2285	80.0983	240.697	140.773	67.5395	75.6413	298.793	378.209	164.038	245.434	266.524	263.972	147.656	99.1798	37.0907	348.344	104.518	0	102.693	39.4065	84.5499	244.823	45.7308
		657	2709.72	213.774	56.4289	49.4504	0	146.267	319.305	0	281.52	157.713	392.162	44.3065	169.06	158.552	78.4792	0	148.212	259.148	135.039	75.9856	124.545	44.485	395.367	169.38	0	142.217	303.381	238.538	0	149.938	360.001	418.407	155.711	304.832	192.443	198.824	82.4495	139.664	53.1116	345.036	64.9017	70.942	151.709	39.1018	109.051	250.713	104.105
		658	2713.58	282.963	54.8174	79.0479	0	248.547	224.012	0	263.847	123.02	413.236	0	269.524	194.33	80.6122	25.3717	155.056	187.59	104.565	200.278	43.4846	50.1229	334.141	202.615	31.4399	118.46	305.288	218.926	107.513	98.261	352.326	392.893	138.576	198.994	146.746	195.593	152.714	121.374	0	246.455	60.2331	0	87.3406	31.1951	82.163	308.66	92.3818
[truncated: 26 more columns]

## Sheet: Average Background
				SptId_9	SptId_10	SptId_12	SptId_15	SptId_16	SptId_17	SptId_18	SptId_19	SptId_22	SptId_23	SptId_24	SptId_25	SptId_27	SptId_28	SptId_32	SptId_33	SptId_34	SptId_36	SptId_37	SptId_39	SptId_40	SptId_41	SptId_43	SptId_44	SptId_47	SptId_48	SptId_49	SptId_51	SptId_52	SptId_53	SptId_54	SptId_56	SptId_58	SptId_60	SptId_61	SptId_62	SptId_63	SptId_64	SptId_66	SptId_67	SptId_69	SptId_70	SptId_71	SptId_73	SptId_74	SptId_75
		0	173.7	0	0	0	0	0	0	0	0	0	0	0	0	0	0	0	0	0	0	0	0	0	0	0	0	0	0	0	0	0	182.533	0	0	0	0	0	0	0	0	0	0	0	0	0	0	0	0
		1	177.56	0	0	0	0	0	0	0	0	0	0	0	0	0	0	0	0	0	0	0	0	0	0	0	0	0	0	0	0	0	0	0	0	0	0	0	0	0	0	0	0	0	0	0	0	0	0
		2	181.42	0	0	0	0	0	0	0	0	0	0	0	0	0	0	0	0	0	0	0	0	0	0	0	0	0	0	0	0	0	0	0	0	0	0	0	0	0	0	0	0	165.173	0	0	0	0	0
		3	185.28	0	0	0	0	0	0	0	0	0	0	0	0	0	0	0	0	0	0	0	0	0	0	0	0	0	0	0	0	0	0	0	0	0	0	0	0	0	0	0	0	0	0	0	0	0	0
		4	189.14	0	0	0	0	0	0	0	0	0	0	0	0	0	0	0	0	0	0	0	0	0	0	0	0	0	0	0	0	0	0	0	0	0	0	0	0	0	0	0	0	0	0	0	0	0	0
		5	193	0	0	0	0	0	0	0	0	0	0	0	0	0	0	0	0	0	0	0	0	0	0	0	0	0	0	0	0	0	0	0	0	0	0	0	0	0	0	0	0	0	0	156.288	0	0	0
		6	196.86	0	0	0	0	0	0	0	0	0	0	0	0	0	0	0	0	0	0	0	0	0	0	0	0	0	0	163.31	0	0	0	0	0	0	0	0	0	0	0	0	0	0	0	0	0	0	0
		7	200.72	0	0	0	0	0	0	0	0	0	0	0	167.362	137.725	0	0	0	0	0	0	0	0	0	0	0	0	0	0	0	0	0	0	0	0	0	0	0	0	0	0	0	0	0	0	0	0	0
		8	204.58	0	0	0	0	0	0	0	0	0	0	0	0	0	0	0	0	0	0	0	0	0	0	0	0	134.119	0	0	0	0	0	0	0	0	0	0	0	0	0	0	0	0	0	0	0	0	0
		9	208.44	0	0	0	0	0	0	0	0	0	0	136.237	0	0	0	0	0	0	0	0	0	0	0	0	0	0	0	0	0	0	0	0	0	0	0	0	0	0	0	0	0	0	0	0	0	0	0
		10	212.3	0	0	0	0	0	0	0	0	0	0	0	0	0	0	0	0	0	0	0	0	0	0	0	0	0	0	0	0	0	0	0	0	0	0	0	0	0	0	0	0	0	0	0	0	0	0
		11	216.16	0	0	0	0	0	0	0	0	0	0	0	0	0	0	0	0	0	0	0	0	0	0	0	0	0	0	0	0	0	0	0	0	0	0	0	0	0	0	0	0	0	0	0	0	0	0
		12	220.02	0	0	0	0	0	0	0	0	0	0	0	0	0	0	0	0	0	0	0	0	0	0	0	0	0	0	0	0	0	0	0	0	0	0	0	0	0	0	0	0	0	0	0	0	0	0
		13	223.88	0	0	0	0	0	0	0	0	0	0	0	0	0	0	0	0	0	0	0	0	0	0	0	0	0	0	0	0	0	0	0	0	0	0	0	0	0	0	0	0	0	0	0	0	0	0
		14	227.74	0	0	0	0	0	0	0	146.565	0	0	0	0	0	0	0	0	0	0	0	0	0	0	0	0	0	0	0	0	0	0	0	0	0	0	0	0	0	0	0	0	0	0	0	0	0	0
		15	231.6	0	0	0	0	0	0	0	0	0	0	0	0	0	0	0	0	0	0	0	0	0	0	0	0	0	0	0	0	0	0	0	0	0	0	0	0	0	0	0	0	0	0	0	0	0	0
		16	235.46	0	0	0	0	0	0	0	0	0	0	0	0	0	0	0	0	0	0	0	0	0	0	0	0	0	0	0	0	0	0	0	0	0	0	0	0	0	0	0	0	0	0	0	0	0	0
		17	239.32	0	0	0	0	0	0	0	0	0	0	0	0	0	0	0	0	0	0	0	0	0	0	0	0	0	0	0	0	0	0	0	0	123.897	0	0	0	0	0	0	0	0	0	0	0	0	0
		18	243.18	0	0	0	0	0	0	0	0	0	0	0	0	0	0	0	0	0	0	0	0	0	0	0	0	0	0	0	0	0	0	0	0	0	0	0	0	0	0	0	0	0	0	0	0	0	0
		19	247.04	0	0	0	0	0	0	0	0	0	0	0	0	0	0	0	0	0	0	0	0	0	0	0	0	0	0	0	0	0	0	0	0	0	0	0	0	0	0	0	0	0	0	0	0	0	0
		20	250.9	0	0	0	0	0	0	0	0	0	0	0	0	0	0	0	0	0	0	0	0	0	0	0	0	0	0	0	0	0	0	0	0	0	0	0	0	0	0	0	0	0	0	0	0	0	0
		21	254.76	0	0	0	0	0	0	0	0	0	141.297	0	0	0	0	0	0	0	0	0	0	0	0	0	0	0	0	0	0	0	0	0	0	0	0	0	0	0	0	0	0	0	0	0	0	0	0
		22	258.62	0	0	0	0	0	0	0	0	0	0	0	0	0	0	0	0	0	0	0	0	0	0	0	0	0	0	0	0	0	0	0	0	0	0	0	0	0	0	0	0	0	0	0	0	0	0
		23	262.48	0	0	178.454	0	0	0	0	0	0	0	0	0	0	0	0	0	0	0	0	0	0	0	0	0	0	0	0	0	0	0	0	0	0	0	0	0	0	0	0	0	0	0	0	0	0	0
		24	266.34	0	0	0	0	0	0	0	0	0	0	0	0	0	0	0	0	0	0	0	0	0	0	0	0	0	0	0	0	0	0	0	0	0	0	0	0	0	0	0	0	0	0	0	0	0	0
		25	270.2	0	0	0	0	0	0	0	0	0	0	0	0	0	0	0	0	0	0	0	0	0	0	0	0	0	0	0	0	0	0	0	0	0	0	0	0	0	0	0	0	0	0	0	0	0	0
		26	274.06	0	0	0	0	0	0	0	0	0	0	0	0	0	0	0	0	0	0	0	0	0	0	0	0	0	0	0	0	0	0	0	0	0	0	0	0	0	0	0	0	0	0	0	0	0	0
		27	277.92	0	0	0	0	0	0	0	0	0	0	0	0	0	0	0	0	0	0	0	0	0	0	0	0	0	0	0	0	0	0	0	0	0	0	0	0	0	0	0	135.081	0	0	0	0	0	0
		28	281.78	0	0	0	0	0	0	0	167.752	0	0	0	0	0	0	0	0	0	0	0	0	0	0	0	0	0	0	0	0	0	0	0	0	0	0	0	0	0	0	0	0	0	0	0	0	0	0
		29	285.64	0	0	0	0	0	0	0	0	0	0	0	0	0	0	0	0	0	0	0	0	0	0	0	0	0	0	0	0	0	0	0	0	0	0	0	0	0	0	0	0	0	0	0	0	0	0
		30	289.5	0	0	0	0	0	0	0	0	0	0	0	0	0	0	0	0	0	0	0	0	0	0	0	0	0	0	0	0	0	0	0	0	0	0	0	0	0	0	0	0	0	0	0	0	0	0
		31	293.36	0	0	0	0	0	0	0	0	0	0	0	0	0	0	0	0	0	0	0	0	0	0	0	0	0	0	0	0	0	0	0	0	0	0	0	0	0	0	0	0	0	0	0	0	0	0
		32	297.22	0	0	0	0	0	0	0	0	188.568	0	0	0	0	0	0	0	0	0	0	0	0	0	0	0	0	0	0	0	0	0	0	0	0	0	0	0	0	0	0	0	0	0	0	0	0	0
		33	301.08	0	0	0	0	0	0	0	0	0	0	0	0	0	0	0	0	0	0	0	0	0	0	0	0	0	0	0	0	0	0	0	0	0	0	0	0	0	0	0	0	0	168.15	0	0	0	0
		34	304.94	0	0	0	0	0	0	0	0	0	0	0	0	0	0	0	0	0	0	0	0	0	0	0	0	0	0	0	0	0	0	0	0	0	0	0	0	0	0	0	0	0	0	0	156.199	0	0
		35	308.8	0	0	0	0	0	0	0	0	0	0	0	0	0	0	0	0	0	0	0	0	0	0	0	0	184.664	0	0	0	0	0	0	0	0	0	0	0	0	0	0	0	0	0	0	0	0	0
		36	312.66	0	0	0	0	0	0	0	0	0	0	0	0	0	0	0	0	0	0	0	0	0	0	0	0	0	0	0	0	0	0	0	0	0	0	0	186.525	0	0	0	0	0	0	0	0	0	0
		37	316.52	0	0	0	0	0	0	0	0	0	0	0	0	0	0	0	0	0	0	0	0	0	0	0	0	0	0	0	0	0	0	0	0	0	0	0	0	0	0	0	0	0	0	0	0	0	0
		38	320.38	0	0	0	0	0	0	0	0	0	0	0	0	0	0	0	0	0	0	0	0	0	0	0	0	0	0	0	0	0	0	0	0	0	0	0	0	0	0	0	0	0	0	0	0	0	0
		39	324.24	0	0	0	0	0	0	0	0	0	0	0	0	0	0	0	0	0	0	0	0	0	0	0	0	0	0	0	0	0	0	0	0	0	0	0	0	0	0	0	0	0	0	0	0	0	0
		40	328.1	0	0	0	0	0	0	0	0	0	0	0	0	0	0	0	0	0	0	0	0	0	0	0	0	0	0	0	0	163.909	0	0	0	0	0	0	0	0	0	0	0	0	0	0	0	0	0
		41	331.96	0	0	0	0	0	0	0	0	0	0	0	0	0	0	0	0	0	0	0	0	0	0	0	0	0	0	0	0	0	0	0	0	0	0	0	0	0	0	0	0	0	0	0	0	0	0
		42	335.82	0	0	0	0	0	0	0	0	0	0	0	0	0	0	0	0	0	0	0	0	0	0	0	0	0	0	0	0	0	0	0	0	0	0	0	0	0	0	0	0	0	0	0	0	0	0
		43	339.68	0	0	0	0	0	0	0	0	0	0	0	0	172.197	0	0	0	0	0	0	0	0	0	0	0	0	0	0	0	0	0	0	0	0	0	0	0	0	0	0	0	0	0	0	0	0	0
		44	343.54	0	0	0	0	0	0	0	145.794	0	0	0	0	0	0	0	0	0	0	0	0	0	0	0	0	0	0	0	0	0	0	0	0	0	0	0	0	0	0	0	0	0	0	0	0	0	0
		45	347.4	0	0	0	0	0	0	0	0	0	0	0	0	0	0	0	0	0	0	0	0	0	0	0	0	0	0	0	0	0	0	0	0	0	0	0	0	0	0	0	0	0	0	0	0	0	0
		46	351.26	0	0	0	0	0	0	0	0	0	0	0	0	162.681	0	0	0	0	0	0	0	0	0	0	0	0	0	0	0	0	0	0	0	0	0	0	0	0	0	0	0	0	0	0	0	0	0
		47	355.12	0	0	0	0	0	0	0	0	0	0	0	0	0	0	0	0	0	0	0	0	0	0	0	0	0	0	0	0	0	0	0	0	0	0	0	0	0	0	0	0	0	0	0	0	0	0
		48	358.98	0	0	0	0	0	0	0	0	0	0	0	0	174.295	0	0	0	0	0	0	0	0	0	0	0	0	0	0	0	0	0	0	0	0	0	0	0	156.757	0	0	0	0	0	0	0	0	0
		49	362.84	0	0	0	0	0	0	0	0	0	0	0	0	159.994	0	182.429	0	0	0	0	0	0	0	0	0	0	0	0	0	0	0	0	0	0	0	0	0	0	0	0	0	0	0	0	0	0	0
		50	366.7	0	0	0	0	0	0	0	0	0	0	182.769	0	160.857	0	0	0	0	0	0	0	0	0	0	0	0	0	128.228	0	0	0	154.183	0	0	0	0	0	0	0	0	0	0	0	0	0	0	0
		51	370.56	0	0	0	0	0	0	0	0	0	0	0	0	164.349	0	0	0	0	0	0	0	0	0	0	0	0	0	0	0	0	0	0	0	0	0	0	0	0	0	0	0	0	0	0	0	0	0
		52	374.42	0	0	0	0	0	0	0	0	0	0	181.555	0	164.541	0	0	159.777	0	0	0	0	0	0	0	0	0	0	0	0	0	0	0	0	0	0	0	0	0	0	0	0	0	0	188.164	0	0	0
		53	378.28	0	0	0	0	0	0	0	0	0	0	0	0	171.853	0	0	0	0	0	0	0	0	0	0	0	0	0	0	0	0	0	0	0	0	0	0	0	0	0	0	0	0	0	0	0	0	0
		54	382.14	0	0	0	0	0	0	0	0	0	0	0	0	170.323	155.437	0	0	0	0	0	0	0	0	0	0	0	0	0	0	0	0	0	0	0	0	0	0	0	0	0	0	0	0	0	0	0	0
		55	386	0	0	0	0	0	0	0	0	0	0	172.271	0	165.932	0	0	0	0	0	0	0	0	0	0	0	0	0	0	0	0	0	0	0	0	0	0	0	0	0	0	0	0	0	0	0	0	0
		56	389.86	0	0	0	0	0	0	0	0	0	0	168.144	0	169.424	0	0	0	0	0	0	0	0	0	0	0	0	0	0	0	0	0	0	0	0	0	0	0	0	0	0	0	0	0	0	0	0	0
		57	393.72	0	0	0	0	0	0	0	0	0	0	176.654	0	172.973	0	0	0	0	0	0	0	0	0	0	0	0	0	0	0	0	0	0	0	0	0	0	0	0	0	0	0	0	153.284	0	0	0	0
		58	397.58	0	0	0	0	0	0	0	0	0	0	171.279	0	174.056	0	0	0	0	0	0	0	0	0	0	0	0	0	0	0	0	0	0	0	0	0	0	0	0	0	0	0	0	0	0	0	0	0
		59	401.44	0	0	0	0	0	0	0	0	0	0	0	0	166.792	0	0	0	0	0	0	0	0	175.059	0	0	0	0	0	0	0	0	0	0	0	0	0	0	0	0	0	0	0	0	0	0	0	0
		60	405.3	0	0	0	0	0	0	0	0	0	0	168.763	0	164.614	0	0	0	0	0	0	0	0	0	0	0	0	0	0	0	0	0	0	0	0	0	0	0	0	0	0	0	0	0	0	0	0	0
		61	409.16	0	0	0	0	0	0	0	0	0	0	178.061	0	172.409	0	0	0	0	0	0	0	0	0	0	0	0	0	0	0	0	0	0	0	0	0	0	0	0	0	0	0	0	0	0	0	0	0
		62	413.02	0	0	0	0	0	0	0	0	0	0	170.825	178.242	172.107	0	0	0	0	0	0	0	0	0	0	0	0	0	0	0	0	0	0	0	0	0	0	0	0	0	0	0	0	0	0	0	0	0
		63	416.88	0	0	0	0	0	0	179.595	0	0	0	172.987	0	173.392	0	0	0	0	0	0	0	0	0	0	0	0	0	0	0	0	0	0	0	0	0	0	0	0	0	0	0	0	0	0	0	0	0
		64	420.74	0	0	0	0	0	0	0	0	0	0	184.014	0	163.389	0	0	0	0	0	0	0	0	0	0	0	0	0	0	0	0	0	0	0	0	0	0	0	0	0	0	0	0	0	0	0	0	0
		65	424.6	0	0	0	0	0	0	0	0	0	0	170.124	0	168.725	0	0	0	0	0	0	0	0	0	0	0	0	0	0	0	0	0	0	0	0	0	0	0	0	0	0	0	0	0	0	0	0	0
		66	428.46	0	0	0	0	0	0	0	0	0	0	175.235	0	169.085	0	0	0	0	0	0	0	0	0	0	0	166.216	0	0	0	0	0	0	0	0	0	0	0	0	0	0	0	0	0	0	0	0	0
		67	432.32	0	0	0	0	0	0	0	0	0	0	172.395	0	174.861	169.269	0	0	0	0	0	0	0	0	0	0	0	0	0	0	0	0	0	0	0	0	0	0	0	0	0	0	0	0	0	0	0	0
		68	436.18	0	0	0	0	0	0	0	0	0	0	169.924	0	169.625	0	0	0	0	0	0	0	0	0	0	0	0	0	0	0	0	0	0	0	0	0	0	0	0	0	0	0	0	0	0	0	0	0
		69	440.04	0	0	0	0	0	0	0	0	0	0	177.356	0	168.61	0	0	0	0	0	0	0	0	0	0	0	0	0	0	0	0	0	0	0	0	0	0	0	0	0	0	0	0	0	0	0	0	0
		70	443.9	0	0	0	0	0	0	179.103	0	170.922	0	179.148	0	168.212	0	0	0	0	0	0	0	0	0	0	0	0	0	0	0	0	0	0	0	0	0	0	0	0	0	0	0	0	0	0	0	0	0
		71	447.76	0	0	0	0	0	0	0	0	0	0	173.276	0	168.248	0	0	0	0	0	0	0	0	0	0	0	0	0	0	0	0	0	0	0	0	0	0	0	0	0	0	0	0	0	0	0	0	0
		72	451.62	0	0	0	0	0	0	0	0	0	0	175.092	0	165.116	0	0	0	0	0	0	0	0	0	0	0	0	0	0	0	0	0	0	0	0	0	0	0	0	0	0	0	0	0	0	0	0	0
		73	455.48	0	0	0	0	0	135.37	0	0	0	0	177.167	0	171.888	0	0	0	0	0	0	0	0	0	0	0	0	0	0	0	0	0	0	0	0	0	0	0	0	0	0	0	0	0	0	0	0	0
		74	459.34	0	0	0	0	0	0	0	0	0	0	184.759	0	163.66	0	0	0	0	0	0	0	0	0	0	0	0	0	0	0	0	0	0	0	0	0	0	0	0	0	0	0	0	0	0	0	0	0
		75	463.2	0	0	0	0	0	0	0	0	0	0	182.795	0	168.07	0	0	0	0	0	0	0	0	0	0	0	0	0	0	0	0	0	0	0	0	0	0	0	0	0	0	0	0	0	0	0	0	0
		76	467.06	0	0	0	0	0	0	0	0	0	0	181.39	0	168.681	0	0	178.048	0	0	0	0	0	0	0	0	0	0	0	0	0	0	0	0	0	0	0	0	153.052	0	0	0	0	0	0	0	0	0
		77	470.92	0	0	0	0	0	0	0	0	0	0	181.864	0	166.9	0	0	178.382	0	0	0	0	0	0	0	0	0	0	0	0	0	0	0	0	0	0	0	0	0	0	0	0	0	0	0	0	0	0
		78	474.78	0	0	0	155.541	0	0	0	0	0	0	177.214	0	0	0	0	182.412	0	0	0	0	0	0	0	0	179.056	0	0	0	0	0	0	0	0	0	0	0	0	0	0	0	0	0	0	0	0	0
		79	478.64	0	0	0	0	0	0	0	0	0	0	176.645	0	0	0	0	178.192	0	0	0	0	0	0	0	0	0	0	0	0	0	0	0	0	0	0	0	0	0	0	0	0	0	0	0	0	0	0
		80	482.5	0	0	0	0	0	0	0	0	0	0	178.242	0	169.794	0	0	178.51	0	0	0	0	0	0	0	0	0	0	0	0	0	0	0	0	0	0	0	0	0	0	0	0	0	0	0	0	0	0
		81	486.36	0	0	0	0	0	0	0	0	0	0	183.311	0	172.809	0	0	180.841	0	0	0	0	0	0	0	0	0	0	0	0	0	0	0	0	0	0	0	0	0	0	0	0	0	0	0	0	0	0
		82	490.22	0	0	0	0	0	0	0	0	0	0	176.293	0	166.377	0	0	183.8	0	0	0	0	0	0	171.505	0	0	0	0	0	0	0	0	0	0	0	0	0	0	0	0	0	0	0	0	0	0	0
		83	494.08	0	0	0	0	0	0	0	0	0	0	171.383	0	0	0	0	181.571	0	0	0	0	0	0	0	0	0	0	0	0	0	0	0	0	0	0	0	0	0	0	0	0	0	0	0	0	0	0
		84	497.94	0	0	0	0	0	0	0	0	0	0	176.032	0	162.796	0	0	181.894	0	0	187.513	0	0	0	0	0	0	0	0	0	0	0	0	0	0	0	0	0	0	0	0	0	0	0	0	0	0	0
		85	501.8	0	0	174.349	0	0	0	0	0	0	0	175.194	0	0	0	0	177.43	0	0	0	0	0	0	0	0	0	0	0	0	0	0	0	0	0	0	0	0	0	0	0	0	0	0	0	0	0	0
		86	505.66	0	0	0	0	0	0	0	0	0	0	175.773	0	0	0	0	182.248	0	0	0	0	0	0	0	0	0	0	0	0	0	169.331	0	0	0	0	0	0	0	0	0	0	0	0	0	0	0	0
		87	509.52	0	0	172.3	0	0	0	0	0	0	0	177.963	0	166.453	0	0	182.479	0	0	0	0	0	0	0	0	0	0	0	0	0	0	0	0	0	165.289	0	0	0	0	0	0	0	0	0	0	0	0
		88	513.38	0	0	0	0	0	0	0	0	184.842	0	168.985	0	168.905	0	0	179.858	0	0	0	0	0	0	0	0	0	0	0	0	0	164.926	0	0	0	0	0	0	178.957	0	0	0	0	0	0	0	0	0
		89	517.24	0	0	0	0	0	127.745	0	0	0	0	171.647	0	0	0	0	176.422	0	0	0	0	0	0	0	0	0	0	0	141.675	0	0	0	0	0	0	0	117.962	173.362	0	0	0	0	0	0	0	0	0
		90	521.1	0	0	169.391	0	0	0	0	0	0	0	171.826	0	0	0	0	188.958	0	0	0	0	0	0	0	0	0	0	131.12	0	0	168.103	0	0	0	0	0	0	0	0	0	171.904	0	0	0	0	0	0
		91	524.96	0	0	0	0	0	0	0	0	0	0	176.273	0	162.04	0	0	177.947	0	0	0	0	0	0	0	0	0	0	0	0	0	0	0	0	0	0	0	0	0	0	0	0	0	0	0	0	0	0
		92	528.82	0	0	0	0	0	0	0	0	0	0	176.507	0	177.515	0	0	180.26	0	0	0	0	0	0	134.975	0	0	0	0	0	0	168.409	0	0	0	0	0	0	0	0	0	0	0	0	0	0	0	0
		93	532.68	0	0	0	0	0	0	174.957	0	0	0	178.982	0	161.437	0	0	179.002	0	0	0	0	0	0	0	0	0	0	0	0	163.921	166.21	0	0	0	0	0	0	0	0	0	0	0	0	0	0	0	0
		94	536.54	0	0	0	0	0	0	0	0	0	0	176.455	0	169.922	0	0	178.739	0	0	0	0	0	0	0	0	0	0	0	0	170.625	160.718	0	0	0	0	0	0	0	0	0	0	0	0	0	0	0	0
		95	540.4	0	0	0	0	0	0	0	0	0	0	168.082	0	174.114	0	0	184.003	0	0	0	0	0	0	0	0	0	0	0	0	162.045	160.722	0	0	0	0	0	0	0	0	0	0	0	0	0	0	0	0
		96	544.26	0	0	172.234	0	0	0	0	0	0	0	177.315	0	168.732	0	0	186.87	0	0	0	0	0	0	0	0	0	180.271	0	0	168.091	166.09	0	0	0	0	0	168.381	0	0	0	0	0	0	0	0	0	0
		97	548.12	0	0	0	0	0	0	0	0	0	0	168.71	0	164.58	0	0	182.131	0	0	0	0	0	0	0	0	0	0	0	0	173.204	171.889	0	0	0	0	0	0	171.514	0	0	0	0	0	0	0	0	0
		98	551.98	0	0	0	0	0	0	0	0	0	0	182.515	0	168.295	0	0	183.009	0	0	0	0	0	0	0	0	0	0	0	0	171.165	162.889	0	0	0	0	0	0	176.674	0	0	0	0	0	0	0	0	0
		99	555.84	0	0	0	0	0	0	0	0	0	0	179.536	0	170.384	0	0	181.787	0	0	0	0	0	0	0	0	0	173.025	0	0	167.02	164.944	0	0	0	0	0	0	179.664	0	0	0	0	0	0	0	0	0
		100	559.7	0	0	0	0	0	0	0	0	0	0	177.095	0	173.638	0	0	181.814	0	0	0	0	0	0	0	0	0	0	0	0	174.449	174.508	0	0	0	169.043	0	0	0	0	0	0	0	0	0	0	0	0
		101	563.56	0	0	0	0	0	0	0	0	0	0	183.933	0	176.712	0	0	180.498	0	0	0	0	0	0	0	0	0	0	0	0	169.063	162.889	0	0	0	0	0	0	174.34	0	0	0	0	0	0	0	0	0
		102	567.42	0	0	0	0	0	0	0	0	0	0	178.056	0	166.859	0	0	177.061	0	0	0	0	0	0	0	0	0	173.435	0	0	169.19	163.746	0	0	0	0	0	0	171.999	0	0	0	0	0	0	0	0	0
		103	571.28	0	0	0	0	0	0	0	0	0	0	175.206	0	175.211	0	0	178.215	0	0	0	0	0	0	0	0	0	0	0	0	162.376	173.09	0	0	0	0	0	0	175.041	0	0	0	0	0	0	0	0	0
		104	575.14	0	0	169.752	0	0	0	0	0	0	0	176.041	0	167.845	0	0	179.139	0	0	0	0	0	0	0	0	0	0	0	0	171.252	161.634	0	0	0	0	0	0	175.705	0	0	157.749	0	0	0	0	0	0
		105	579	0	0	169.328	0	0	0	0	0	0	0	173.402	0	168.667	0	0	183.368	0	0	0	0	0	0	0	0	0	0	0	0	159.375	165.765	0	0	0	0	0	0	174.535	0	0	0	0	0	0	0	0	0
		106	582.86	0	0	0	0	0	0	0	0	0	0	180.166	0	164.046	0	0	183.011	0	0	0	0	0	0	0	0	0	170.494	0	0	161.53	163.255	0	0	0	0	0	0	176.555	145.369	0	0	0	0	0	0	0	0
		107	586.72	0	0	167.954	0	0	0	0	0	0	0	171.765	0	173.005	0	0	180.784	0	0	0	0	165.51	0	0	0	0	172.506	0	0	162.23	164.649	0	0	0	0	0	0	169.113	0	0	0	0	0	0	0	0	0
		108	590.58	0	0	163.351	156.204	0	0	0	0	0	0	177.444	0	162.506	0	0	190.042	0	0	0	0	172.371	0	0	0	0	170.379	0	0	164.607	159.839	0	0	0	0	0	0	172.569	0	0	0	0	0	0	0	0	0
		109	594.44	0	0	170.633	0	0	0	0	0	0	0	174.27	0	177.139	0	0	179.9	0	0	0	0	168.818	0	0	0	0	0	0	0	165.297	165.27	0	0	0	0	0	0	175.631	0	0	0	0	0	0	0	0	0
		110	598.3	0	0	169.557	0	0	0	0	0	0	0	172.439	0	164.403	0	0	182.454	0	0	0	0	172.14	0	0	0	0	0	0	0	157.058	161.965	0	0	0	0	0	0	181.126	0	0	0	0	0	0	0	0	0
		111	602.16	0	0	164.119	0	0	0	0	0	0	0	172.412	0	169.397	0	0	177.475	0	0	0	0	170.992	0	0	0	0	0	0	0	166.436	166.023	0	0	0	0	0	0	168.217	0	0	0	0	0	0	0	0	0
		112	606.02	0	0	165.111	0	0	0	0	0	0	0	164.271	0	161.084	0	0	184.51	0	0	0	0	167.981	0	0	0	0	0	0	0	167.962	175.568	0	0	0	0	0	0	178.85	0	0	0	0	0	0	0	0	0
		113	609.88	0	0	172.718	0	0	0	0	0	0	0	178.701	0	171.742	0	0	185.878	0	0	0	0	169.789	0	0	0	0	0	0	0	163.139	162.199	0	0	0	0	0	170.862	173.671	0	0	0	0	0	0	0	0	0
		114	613.74	0	0	165.306	0	0	0	0	0	0	0	176.052	0	172.353	0	0	184.834	0	0	0	0	165.877	0	0	0	0	0	0	0	158.547	165.96	0	0	0	0	0	0	178.777	0	169.928	0	0	0	0	0	0	0
		115	617.6	0	0	165.1	0	0	0	0	0	0	0	169.177	0	164.276	0	0	186.625	0	0	0	0	167.043	0	0	0	0	0	0	0	167.168	171.241	0	0	0	0	0	0	180.51	0	0	0	0	0	0	0	0	0
		116	621.46	0	0	167.845	0	0	0	0	0	0	0	176.26	0	173.851	0	0	182.417	0	0	0	0	172.452	0	0	0	0	0	0	0	166.079	167.668	0	0	0	0	0	0	173.365	0	0	0	0	0	0	0	0	0
		117	625.32	0	0	169.897	0	0	0	0	0	0	0	171.225	0	164.75	0	0	182.649	0	177.507	0	0	171.877	0	0	0	0	0	0	0	166.835	165.899	0	0	0	0	0	0	0	0	0	0	0	0	0	0	0	0
		118	629.18	177.759	0	163.155	0	0	0	0	0	0	0	170.63	0	178.621	0	0	177.883	0	0	0	0	165.314	0	0	0	0	0	0	0	167.399	160.045	0	0	0	0	0	0	0	0	0	0	0	0	0	0	0	0
		119	633.04	0	0	165.466	0	0	0	0	0	0	0	172.013	0	175.376	0	0	182.966	0	0	0	0	164.086	0	0	0	0	0	0	0	166.57	165.062	0	0	0	0	0	0	0	0	177.823	0	0	0	0	0	0	0
		120	636.9	0	0	167.323	0	0	0	0	0	0	0	166.277	0	174.864	0	0	186.321	0	0	0	0	165.749	0	0	0	0	0	0	0	168.568	163.349	0	0	0	0	0	0	0	0	0	0	0	0	0	0	0	0
		121	640.76	0	0	163.6	0	0	0	0	0	0	0	174.423	0	176.072	0	0	180.585	0	0	0	0	159.261	0	0	0	0	0	0	0	172.116	169.242	0	0	0	0	0	0	0	0	0	0	0	0	0	0	0	0
		122	644.62	0	0	164.484	0	0	0	0	0	0	0	152.177	0	180.089	0	0	184.244	0	0	0	0	159.909	0	0	0	0	0	0	0	175.076	162.31	0	0	0	0	0	0	0	0	0	0	0	0	0	0	0	0
		123	648.48	0	0	166.877	0	0	0	0	0	0	0	171.648	0	164.875	0	0	178.03	0	0	0	0	160.466	0	0	0	0	0	0	0	166.707	166.906	0	0	0	0	0	0	0	0	0	0	0	0	0	0	0	0
		124	652.34	0	0	166.951	0	0	0	0	0	0	0	170.882	0	169.096	0	0	180.333	0	0	0	0	167.456	0	0	0	0	0	0	0	165.824	158.294	0	0	0	0	0	0	177.202	0	0	0	0	0	0	0	0	0
		125	656.2	0	0	161.559	0	0	0	0	0	0	0	163.969	0	183.192	0	0	177.341	0	0	0	0	162.248	0	0	0	0	0	0	0	171.568	167.906	0	0	0	0	0	0	0	0	0	0	0	0	0	0	0	0
		126	660.06	0	0	165.056	0	0	0	0	0	0	0	178.138	0	173.758	0	0	176.669	0	0	0	0	164.668	0	0	0	0	0	163.687	0	182.8	166.112	0	0	0	0	0	0	175.277	0	0	0	0	0	0	0	0	0
		127	663.92	0	0	161.512	0	0	0	0	0	0	0	171.683	0	175.323	0	0	185.458	0	0	0	0	159.573	0	0	0	0	0	0	0	169.579	165.934	0	0	0	0	0	0	0	0	0	0	0	0	0	0	0	0
		128	667.78	0	0	166.116	0	0	0	0	0	0	0	171.218	0	173.038	0	0	185.631	0	0	0	0	158.255	0	0	0	0	176.989	0	0	163.5	167.732	0	0	0	0	0	0	0	0	0	0	0	0	0	0	0	0
		129	671.64	0	0	162.465	0	0	0	0	0	0	0	169.824	0	170.275	0	0	190.131	0	0	0	0	162.775	0	0	0	0	0	0	0	170.404	173.806	0	0	0	0	0	0	0	0	0	0	0	0	0	0	0	0
		130	675.5	0	0	171.338	0	0	0	0	0	0	0	170.243	0	169.886	0	0	182.28	0	0	0	0	161.468	0	0	0	0	0	0	0	164.319	167.478	0	0	0	0	0	0	173.893	0	0	0	0	0	0	0	0	0
		131	679.36	0	0	163.313	0	0	0	0	0	0	0	167.305	0	182.78	0	0	181.208	0	0	0	0	170.081	153.994	0	0	0	0	0	0	167.64	169.784	0	0	0	0	0	0	0	0	0	0	0	0	0	0	0	0
		132	683.22	0	0	162.487	0	0	0	0	0	0	0	175.284	0	177.876	0	0	189.29	0	0	0	0	164.864	0	0	0	0	0	0	0	169.183	162.215	0	0	0	0	0	0	0	0	0	0	0	0	0	0	0	0
		133	687.08	0	0	165.825	0	0	0	0	0	0	0	172.773	0	175.023	0	0	175.575	0	0	0	0	165.477	0	0	0	0	170.28	0	0	166.188	164.538	0	0	0	0	0	0	0	0	0	0	0	0	0	0	0	0
		134	690.94	0	0	163.876	0	0	0	0	0	0	0	175.591	0	174.734	0	0	189.227	0	0	0	0	169.963	0	0	0	0	0	0	0	169.94	163.753	0	0	0	0	142.724	0	0	0	0	0	0	0	0	0	0	0
		135	694.8	0	0	168.412	0	0	0	0	0	0	0	166.659	0	173.428	0	0	192.353	0	0	0	0	166.949	0	0	162.823	0	170.891	0	0	163.56	163.843	0	0	0	0	0	0	0	0	0	0	0	0	0	0	0	0
		136	698.66	0	0	163.873	0	0	0	0	0	0	0	170.566	0	181.611	0	0	188.102	0	0	0	171.232	169.577	0	0	0	0	0	0	0	162.994	168.508	0	0	0	0	0	0	0	0	0	0	0	0	0	0	0	0
		137	702.52	0	0	165.104	0	0	0	0	0	0	0	170.131	0	169.308	0	0	179.819	0	0	0	0	170.678	0	0	124.006	0	175.124	0	0	164.724	178.82	0	0	0	0	0	0	0	0	0	0	0	0	0	0	0	0
		138	706.38	0	0	165.357	0	0	0	0	0	0	0	182.832	0	173.805	0	0	197.042	0	0	0	0	167.982	0	0	0	0	167.37	0	0	166.605	160.316	0	0	0	0	0	0	0	0	0	0	0	0	0	135.403	0	0
		139	710.24	0	0	169.985	0	0	0	0	0	0	0	177.929	0	174.709	0	0	188.11	0	0	0	0	168.146	0	0	0	0	173.68	0	0	167.287	168.886	0	0	0	0	0	0	0	0	0	0	0	0	0	0	0	0
		140	714.1	0	0	157.137	0	0	0	0	0	0	0	177.73	0	175.116	0	0	192.583	0	0	0	0	158.953	0	0	0	0	173.716	0	0	165.828	165.099	0	0	0	0	0	0	0	0	0	0	0	0	0	0	0	0
		141	717.96	0	0	160.88	0	0	0	0	0	0	0	172.999	0	178.929	0	0	188.699	0	0	0	0	165.012	0	0	0	0	0	0	0	171.749	161.414	0	0	0	0	0	0	0	0	0	0	0	0	0	0	0	0
		142	721.82	0	0	164.518	0	0	0	0	0	0	0	165.318	0	177.105	0	0	177.885	0	0	0	177.944	165.262	0	0	170.416	0	164.591	154.373	0	171.27	161.905	0	0	0	0	0	0	0	0	0	0	0	0	0	0	0	0
		143	725.68	0	0	161.517	0	0	0	0	0	0	0	181.041	0	183.411	0	0	184.904	0	0	0	0	166.24	0	0	179.199	0	167.977	0	0	175.226	165.876	0	0	0	0	0	0	0	0	0	0	0	0	0	0	0	0
		144	729.54	0	0	156.828	0	0	0	0	0	0	0	173.645	0	176.574	0	165.307	185.868	0	0	0	0	163.211	0	0	172.308	0	167.817	154.222	0	158.78	166.177	0	0	0	0	0	0	0	0	0	0	0	0	0	0	0	0
		145	733.4	0	0	167.098	0	0	0	0	0	0	0	175.908	0	167.059	0	0	186.712	0	0	0	180.215	166.218	0	0	174.845	0	171.649	0	0	164.738	161.054	0	0	0	0	0	0	0	0	0	0	0	0	0	0	0	0
		146	737.26	0	0	161.679	0	0	0	0	0	0	0	177.424	0	174.818	0	0	191.706	0	0	0	0	170.568	0	0	177.217	0	160.832	164.967	0	170.196	160.175	0	0	0	0	0	0	0	0	0	0	0	0	0	0	0	0
		147	741.12	0	0	162.947	0	164.196	0	0	0	0	0	175.102	0	175.376	0	0	181.031	0	0	0	0	173.818	0	0	168.032	0	174.549	0	0	163.654	162.743	0	0	0	0	0	0	0	0	0	0	0	0	0	0	0	0
		148	744.98	0	0	165.367	0	0	0	0	0	0	0	170.158	0	175.202	0	0	181.474	0	0	0	0	171.756	0	0	166.361	0	162.073	155.664	0	165.123	171.271	0	0	0	0	0	0	0	0	0	0	0	0	0	0	0	0
		149	748.84	0	0	157.896	0	0	0	0	0	0	0	169.233	0	182.028	0	0	184.694	0	0	0	175.386	169.613	0	0	173.394	0	0	155.688	0	165.264	175.067	0	0	0	0	0	0	0	0	0	0	0	0	0	0	0	0
		150	752.7	169.821	0	156.23	0	0	0	0	0	0	0	173.611	0	171.881	0	0	180.982	0	0	0	178.785	165.328	0	0	159.144	0	163.289	156.892	0	169.15	166.001	0	0	0	0	0	0	0	0	0	0	0	0	0	0	0	0
		151	756.56	0	0	161.568	0	0	0	0	0	0	0	176.937	0	185.255	0	0	186.743	0	0	0	0	171.623	0	0	168.012	0	158.624	0	0	168.037	161.626	0	0	0	0	0	0	154.117	0	0	0	0	0	0	0	0	0
		152	760.42	0	0	164.526	0	0	0	0	0	0	0	174.897	0	180.177	0	0	176.521	0	0	0	0	175.621	0	0	167.818	0	169.367	150.354	0	170.388	173.028	0	0	0	0	0	0	0	0	0	0	0	0	0	0	0	0
		153	764.28	0	0	166.93	0	0	0	0	0	0	0	181.966	0	175.535	0	0	184.688	0	0	0	177.981	171.771	0	0	167.508	0	167.254	0	0	169.044	170.191	0	0	0	0	0	0	0	0	0	0	0	0	0	0	0	0
		154	768.14	0	0	168.391	0	0	0	0	0	0	0	170.962	0	182.471	0	0	180.413	0	0	0	0	177.371	0	0	168.641	0	164.877	158.936	0	170.818	168.306	0	0	0	0	0	0	0	0	0	0	0	0	0	0	0	0
		155	772	0	0	169.359	0	0	0	0	0	0	0	181.46	0	179.691	0	0	181.686	0	0	0	170.606	175.708	0	0	167.404	0	162.186	0	0	166.745	161.336	0	0	0	0	0	162.64	0	0	0	0	0	0	0	0	0	0
		156	775.86	0	0	161.447	0	166.964	0	0	0	0	0	179.026	0	179.447	0	0	184.527	0	0	0	0	168.487	0	0	167.027	0	160.364	149.528	0	165.512	161.406	0	0	0	0	0	0	0	0	0	0	0	0	0	0	0	0
		157	779.72	0	0	166.537	0	0	163.078	168.551	0	0	0	171.853	0	173.355	0	0	189.686	0	0	0	0	161.916	0	0	181.579	0	158.143	154.049	0	170.505	165.344	0	0	0	0	0	0	0	0	0	0	0	0	0	0	0	0
		158	783.58	0	0	164.541	0	0	0	0	0	0	0	177.728	0	176.884	0	0	178.133	0	0	0	171.199	169.963	147.039	0	178.977	0	162.139	159.46	0	166.357	173.923	0	0	0	0	0	0	0	0	0	0	0	0	0	0	0	0
		159	787.44	0	0	163.712	0	0	0	165.694	0	0	0	171.535	0	173.214	0	0	184.285	0	0	0	0	173.902	0	0	173.606	0	168.959	159.215	0	163.554	167.346	0	0	0	0	0	0	0	0	0	0	0	0	0	0	0	0
		160	791.3	0	0	170.255	0	0	0	0	0	0	0	174.688	0	169.006	0	0	186.787	0	156.567	0	0	170.799	0	0	170.22	0	166.325	0	0	163.16	165.745	0	0	0	0	0	0	0	0	0	0	0	0	0	0	0	0
		161	795.16	0	0	169.089	0	0	0	165.39	0	0	0	182.471	0	179.919	0	0	194.417	0	0	0	0	163.057	0	0	176.121	0	168.705	0	0	174.381	167.254	0	0	0	0	0	0	0	0	0	0	0	0	0	0	0	0
		162	799.02	0	0	169.819	0	0	0	169.654	159.216	0	0	164.706	0	168.125	0	0	184.972	0	0	0	0	166.907	0	0	173.237	0	162.254	0	0	163.84	165.667	0	0	0	158.428	0	0	0	0	0	0	0	0	0	0	176.342	0
		163	802.88	0	0	162.518	0	0	0	160.261	0	0	0	166.761	0	166.972	0	0	191.146	0	166.079	0	175.809	167.49	0	0	172.829	0	169.596	151.779	0	172.785	165.221	0	0	0	0	0	0	0	0	0	0	0	0	0	0	0	0
		164	806.74	0	0	167.15	0	0	0	160.704	154.638	0	0	173.856	0	174.912	0	0	184.947	0	169.628	0	0	160.24	0	0	173.985	0	173.165	0	0	164.371	162.597	0	0	0	0	0	0	0	0	0	0	0	0	0	0	179.328	0
		165	810.6	0	0	163.03	0	0	0	166.888	161.83	0	0	169.354	0	165.588	0	0	193.707	0	160.651	0	0	168.652	0	0	180.891	0	165.28	0	0	172.042	167.396	0	0	0	0	0	0	0	0	0	0	0	0	0	0	174.09	0
		166	814.46	0	0	161.311	0	0	0	162.698	158.308	0	0	171.982	0	181.624	0	0	188.253	0	159.949	0	0	169.407	0	0	167.273	0	163.896	0	0	165.204	165.058	0	0	0	0	0	0	0	0	0	0	0	0	0	0	175.545	0
		167	818.32	0	0	163.127	0	0	0	168.521	0	0	0	167.124	0	176.06	0	0	194.585	0	159.136	0	0	162.506	0	0	170.516	0	162.534	0	0	169.548	170.374	0	0	0	0	0	0	0	0	0	0	0	0	0	165.173	174.521	0
		168	822.18	0	0	169.271	0	0	0	162.535	161.315	0	0	164.671	0	179.119	0	0	178.144	0	164.644	0	0	169.673	0	0	178.616	0	158.157	0	0	168.318	171.662	0	0	0	0	0	0	0	0	0	0	0	0	0	0	168.086	0
		169	826.04	0	0	171.873	0	0	0	161.489	154.986	0	0	167.641	0	176.807	0	0	187.265	0	165.188	0	0	170.161	0	0	181.229	0	168.776	0	0	168.927	163.533	0	0	0	0	0	0	0	0	0	0	0	0	0	0	169.461	0
		170	829.9	0	0	166.175	0	0	0	162.005	0	0	0	169.542	0	168.719	0	0	184.427	0	167.523	0	177.967	163.624	0	0	174.545	0	167.596	0	0	167.954	171.425	0	0	0	0	0	0	0	0	0	0	0	0	0	0	169.668	0
		171	833.76	0	0	165.559	0	0	0	166.611	171.154	0	0	165.821	0	178.854	0	0	192.211	0	167.955	0	0	166.881	179.579	0	177.87	0	164.758	0	0	162.429	166.495	0	0	0	0	0	0	0	0	0	0	0	0	177.092	0	169.727	0
		172	837.62	0	0	165.386	169.962	0	0	162.102	0	0	0	176.537	0	181.36	171.942	0	179.558	0	157.454	0	0	170.508	0	0	173.192	0	166.111	0	0	174.204	165.477	0	0	0	161.204	0	0	0	0	0	0	0	0	0	0	171.448	0
		173	841.48	0	0	168.185	0	0	0	169.972	0	0	0	160.855	0	178.023	0	0	188.333	0	161.782	0	173.14	174.894	0	0	170.965	0	170.908	0	0	168.887	168.098	0	0	0	0	0	0	0	0	0	0	0	0	0	0	178.288	0
		174	845.34	0	153.653	156.531	0	0	0	0	0	0	0	167.323	0	172.533	0	0	188.462	0	159.691	0	174.808	174.465	0	0	179.273	0	160.756	0	0	178.086	166.929	0	0	0	0	0	0	0	0	0	0	0	0	0	0	183.058	0
		175	849.2	0	0	164.599	0	0	0	158.829	158.751	0	0	166.724	0	178.658	0	0	194.782	0	166.26	0	0	176.045	170.704	0	171.603	0	163.454	0	0	172.72	161.128	0	0	0	0	0	0	0	0	0	0	0	0	176.396	0	175.24	0
		176	853.06	0	0	0	0	0	0	157.307	0	165.57	0	171.407	0	172.483	0	0	181.888	0	169.623	0	168.788	171.323	0	170.579	174.01	0	160.953	0	0	178.017	169.488	0	0	0	158.951	0	0	0	0	0	0	0	0	0	0	171.052	0
		177	856.92	0	0	156.619	0	0	0	155.906	0	0	0	174.563	0	176.959	0	0	186.874	0	164.164	0	170.27	168.859	0	0	171.389	0	162.014	0	0	183.357	169.298	0	0	0	0	0	0	0	0	0	0	0	0	0	0	176.343	0
		178	860.78	0	0	157.438	0	0	0	165.205	164.508	0	0	174.721	0	167.821	0	0	185.386	0	163.362	0	0	163.573	179.593	0	179.384	0	167.099	0	0	169.818	168.123	0	0	0	149.596	0	0	0	0	0	0	0	0	175.346	0	184.312	0
		179	864.64	0	0	168.942	0	0	0	160.096	159.107	0	0	177.912	0	174.206	0	0	187.988	0	167.454	0	172.837	174.817	0	174.451	175.286	0	159.648	0	0	167.718	168.621	0	0	0	0	0	0	0	0	0	0	0	0	0	0	176.796	0
		180	868.5	0	0	159.716	0	0	0	173.234	157.802	159.458	0	174.205	0	177.689	0	0	187.21	0	167.876	0	172.346	165.263	175.943	0	178.162	0	161.739	0	0	160.919	161.588	0	0	0	148.145	0	0	0	0	0	0	0	0	172.847	0	178.49	0
		181	872.36	0	0	160.981	0	0	0	166.007	0	0	0	169.732	0	181.002	0	0	181.963	0	163.785	0	170.992	169.184	0	180.139	170.306	0	168.895	0	0	172.099	164.891	0	0	0	156.328	0	0	0	0	0	0	0	0	171.195	0	178.087	0
		182	876.22	162.899	0	173.493	0	0	0	168.849	0	0	0	179.323	0	173.092	0	0	184.373	0	164.916	0	172.742	171.85	173.523	176.792	176.667	0	163.773	0	167.492	179.188	162.953	0	0	0	154.97	0	0	0	0	0	0	0	0	169.19	0	183.469	0
		183	880.08	0	0	166.543	0	0	0	160.518	158.891	0	0	169.341	0	167.325	162.308	0	188.781	0	160.306	0	175.296	178.708	174.668	175.172	174.985	0	170.609	0	166.699	169.197	169.864	0	0	0	160.099	0	0	0	0	0	0	0	0	175.012	0	174.139	0
		184	883.94	0	0	170.354	0	0	0	161.136	163.869	153.583	0	170.673	0	171.129	172.502	0	184.005	0	158.593	0	178.964	167.611	0	174.539	180.162	0	161.162	0	164.957	179.196	162.231	0	0	0	0	0	0	0	0	0	0	0	0	176.941	0	170.319	0
		185	887.8	0	0	158.782	0	0	0	166.284	156.864	158.3	0	171.877	0	177.095	0	0	191.346	0	165.331	0	183.819	176.61	170.348	173.555	183.688	0	161.557	0	170.056	166.957	156.97	0	0	0	0	0	0	0	169.082	0	0	0	0	172.912	0	173.533	0
		186	891.66	0	0	155.422	0	0	0	166.384	160.592	160.45	0	174.558	0	180.172	157.069	0	188.65	0	168.562	0	178.098	174.076	163.257	178.088	164.573	0	166.051	0	171.095	175.745	176.22	0	0	0	156.174	0	0	0	0	0	0	0	0	170.336	0	173.165	0
		187	895.52	0	0	164.057	0	0	0	166.94	0	163.372	0	174.056	0	173.487	171.497	0	188.486	0	169.361	0	175.366	169.65	166.989	171.947	174.473	0	161.412	0	166.199	175.641	163.278	0	0	0	158.773	0	0	166.067	0	0	0	0	0	174.865	0	174.397	0
		188	899.38	0	0	162.871	0	0	0	163.123	157.489	156.513	0	175.124	0	179.313	159.101	0	185.274	0	159.042	0	0	171.25	176.306	180.339	176.356	0	164.217	0	165.098	169.612	176.425	0	0	0	160.651	0	0	0	0	0	0	0	0	176.417	0	177.03	0
		189	903.24	0	0	164.144	0	0	0	173.636	0	152.286	0	174.933	0	178.091	165.854	0	179.694	0	160.813	0	179.097	162.786	175.104	172.854	175	0	168.411	0	163.688	176.149	176.081	0	0	0	151.81	0	0	178.311	0	0	0	0	0	170.275	0	170.343	0
		190	907.1	0	0	167.864	0	181.911	0	172.754	0	165.708	0	172.088	0	180.455	162.228	0	187.6	0	166.861	0	171.903	163.684	179.649	171.771	175.39	0	163.344	152.822	162.414	169.313	164.317	0	0	0	154.254	0	0	174.952	0	0	0	0	0	175.349	0	171.516	0
		191	910.96	0	0	165.551	0	0	0	168.659	0	161.661	0	171.665	0	179.186	161.934	0	182.056	0	168.228	0	175.795	165.709	176.409	180.735	172.965	0	168.386	0	159.11	178.472	166.089	0	0	0	148.622	0	0	178.556	0	0	0	176.255	0	173.02	0	182.602	0
		192	914.82	0	0	161.262	0	174.48	0	173.221	0	161.987	0	174.2	0	176.92	162.027	0	189.2	0	169.775	0	0	165.581	175.053	182.57	179.513	0	174.475	0	164.051	173.136	169.927	0	0	0	162.036	0	0	170.789	0	0	170.887	0	0	182.991	0	176.01	0
		193	918.68	169.995	0	158.934	0	0	0	164.671	156.856	156.137	0	174.843	0	174.308	163.412	0	182.912	0	165.637	0	173.331	173.132	179.03	176.251	180.921	0	165.501	0	161.332	169.467	177.457	0	0	0	153.707	0	0	165.881	0	0	167.164	0	0	178.68	0	172.159	0
		194	922.54	0	0	161.57	0	176.355	0	166.619	160.591	157.332	0	179.237	0	174.692	165.457	0	182.396	0	162.51	0	173.998	170.962	180.639	174.54	178.984	0	170.293	0	162.899	164.875	169.121	0	0	0	156.733	0	0	175.525	0	164.049	168.076	0	0	174.915	0	177.907	0
		195	926.4	0	0	156.32	0	170.069	0	165.45	158.158	160.479	0	169.124	0	178.64	155.182	0	187.374	0	166.212	0	169.911	167.714	174.382	179.895	179.156	0	168.549	0	161.405	176.368	173.313	0	0	0	156.201	0	0	170.361	0	157.289	170.138	0	0	176.15	0	176.389	0
		196	930.26	0	0	162.924	0	183.974	0	174.111	0	160.092	0	169.294	0	177.343	161.262	0	190.951	0	156.753	0	178.182	168.953	178.931	181.996	172.48	0	159.54	0	163.972	170.241	168.965	0	0	0	160.149	0	0	168.421	0	159.99	170.913	0	0	183.806	0	178.863	0
		197	934.12	0	0	168.674	0	175.92	0	173.729	156.802	167.04	0	171.361	0	172.476	160.718	0	185.161	0	171.068	0	173.795	167.712	183.74	174.275	181.497	0	162.399	0	164.586	169.145	169.063	0	0	0	150.47	0	0	173.169	161.582	0	174.095	0	0	180.421	0	177.555	0
		198	937.98	0	0	167.93	0	173.32	0	166.35	155.5	163.788	0	177.575	0	175.548	169.68	0	180.075	0	164.146	0	166.896	168.84	173.04	171.144	184.556	0	166.274	0	164.74	165.055	167.78	0	0	0	152.465	0	0	176.259	0	0	173.599	0	0	181.129	0	177.667	0
		199	941.84	0	0	159.16	0	168.606	157.745	162.987	0	163.68	0	169.639	0	175.315	154.685	0	183.813	0	167.108	0	173.771	169.091	183.777	175.154	178.648	0	163.93	0	165.359	171.547	170.969	0	0	0	162.184	0	0	181.072	0	0	167.579	0	0	177.766	0	171.938	0
		200	945.7	0	0	160.347	0	171.175	162.023	161.454	146.255	166.828	0	169.659	0	169.092	168.177	0	187.323	0	162.154	0	176.906	166.586	169.794	173.825	180.08	0	159.962	0	169.797	171.236	169.222	0	0	0	151.458	0	0	168.237	0	162.363	172.175	0	0	185.298	0	177.798	0
		201	949.56	0	0	163.233	0	168.864	0	171.322	157.351	159.63	0	171.905	158.55	179.931	157.126	0	181.52	0	164.756	0	178.543	159.848	173.333	175.75	183.361	0	163.91	0	161.608	174.504	170.276	0	0	0	153.302	0	0	178.219	0	153.256	170.632	0	0	176.194	0	175.389	0
		202	953.42	0	0	169.79	0	175.906	161.082	164.61	156.513	169.626	0	164.066	160.402	169.523	165.029	173.787	180.895	0	172.156	0	174.67	164.664	176.18	172.241	180.325	0	169.283	0	158.394	174.762	173.485	0	0	0	148.13	0	0	170.353	0	151.149	169.54	0	0	177.285	0	176.506	0
		203	957.28	0	0	167.759	0	166.341	163.999	170.635	156.88	176.098	0	179.052	0	172.217	163.928	0	186.296	0	155.438	0	182.672	168.33	174.249	174.6	174.801	0	168.939	0	161.478	174.43	169.618	0	0	0	151.153	0	0	167.578	0	157.581	172.768	0	0	174.015	0	176.369	0
		204	961.14	0	0	162.706	0	162.811	167.619	163.725	155.522	179.831	0	174.573	0	175.513	163.494	0	184.253	0	162.752	0	170.648	163.328	178.38	181.642	180.915	0	167.941	0	168.969	171.41	172.652	0	0	0	151.257	0	0	180.476	0	148.806	178.308	0	0	176.895	0	176.087	0
		205	965	0	0	161.614	0	162.077	0	170.5	162.542	169.53	0	166.042	161.847	171.75	163.02	0	182.457	0	159.141	0	170.09	166.996	171.993	177.546	181.788	0	166.338	151.035	165.982	173.292	171.972	0	0	0	160.467	0	0	178.814	0	153.019	177.365	0	0	185.062	0	182.891	0
		206	968.86	0	0	158.657	0	165.16	170.356	165.905	161.368	169.399	0	166.747	0	167.237	163.415	0	188.363	0	161.74	0	177.161	160.086	179.172	172.716	175.762	0	160.787	0	163.867	172.693	175.601	0	0	0	154.014	0	0	173.347	0	153.495	165.404	0	0	169.224	0	173.182	0
		207	972.72	0	0	159.364	0	166.876	174.25	170.569	150.024	171.078	0	170.668	160.248	168.117	168.055	0	197.3	0	163.975	0	179.391	168.718	181.999	167.233	178.553	0	159.885	0	166.846	171.852	171.258	0	0	0	154.001	0	0	179.144	0	147.614	172.158	0	0	169.98	0	183.022	0
		208	976.58	0	0	165.697	0	158.371	0	166.746	158.382	165.705	0	161.508	163.455	176.334	166.331	0	189.171	0	157.844	0	169.957	164.848	179.082	169.031	175.908	0	156.086	0	166.97	176.806	168.316	0	0	0	148.394	0	0	167.146	0	156.835	171.341	142.045	0	169.103	0	175.34	0
		209	980.44	0	0	163.689	0	159.311	170.722	172.217	161.883	163.718	0	176.199	161.297	171.543	166.222	0	183.697	0	159.612	0	174.189	168.422	183.732	173.699	182.415	0	160.191	0	168.624	174.397	174.742	0	0	0	156.436	0	0	167.568	0	0	173.669	0	0	167.582	0	178.013	0
		210	984.3	0	0	157.671	0	161.774	158.212	158.911	155.904	172.146	0	177.777	0	175.327	175.362	0	181.303	0	162.025	0	173.189	165.242	175.253	172.013	178.362	0	0	0	174.785	171.691	178.405	0	0	0	156.951	0	0	174.096	0	0	180.847	0	0	169.313	0	177.685	0
		211	988.16	0	0	161.807	0	161.409	169.13	158.972	151.017	170.715	0	165.687	170.908	181.121	168.663	0	185.016	0	171.441	0	179.875	166.253	179.044	180.078	177.843	0	154.496	0	166.649	171.529	172.253	0	0	0	152.743	0	0	177.861	0	0	170.023	0	0	171.661	0	178.292	0
		212	992.02	0	0	171.525	0	176.905	168.633	168.299	157.031	175.055	0	164.928	159.425	176.849	167.755	0	190.352	0	163.765	0	173.302	163.349	185.098	172.622	180.918	0	162.074	0	165.434	165.589	181.439	0	0	0	153.286	175.476	0	168.8	0	156.525	174.272	0	0	178.695	0	173.833	173.988
		213	995.88	0	0	161.046	0	180.957	166.741	161.717	160.172	171.503	0	161.626	165.831	170.418	163.867	0	174.687	0	166.318	0	178.877	163.594	188.806	169.313	174.162	0	161.859	0	164.032	178.161	175.342	0	0	0	155.454	0	0	167.674	0	149.375	171.74	0	0	175.07	0	186.213	0
		214	999.74	0	0	158.752	0	172.559	160.869	170.5	154.984	163.909	157.663	161.295	166.997	170.273	169.15	0	181.878	0	167.231	0	169.672	164.213	176.572	175.962	177.19	0	164.538	146.08	162.74	170.336	162.977	0	0	0	156.492	0	0	162.083	0	157.186	174.804	0	0	169.716	0	180.427	0
		215	1003.6	0	0	160.379	0	173.207	174.847	163.03	160.296	163.249	0	163.032	164.593	172.867	161.641	0	188.151	0	160.857	0	183.563	171.178	183.933	176.992	176.418	0	169.424	0	166.511	166.944	170.95	0	0	0	161.023	0	0	175.867	0	0	177.109	0	0	175.505	0	180.47	0
		216	1007.46	0	0	153.343	0	176.917	165.349	165.516	165.459	177.441	0	165.624	160.005	171.104	157.882	0	188.323	0	157.105	0	178.501	165.895	175.388	174.607	179.319	0	0	152.487	173.146	171.38	164.723	0	0	0	154.889	0	0	175.122	0	0	170.117	0	0	173.49	0	185.583	0
		217	1011.32	0	0	161.427	0	182.28	166.005	169.648	165.62	172.143	165.138	163.113	160.963	171.967	169.381	0	182.747	0	157.938	0	181.25	169.727	172.544	174.163	181.615	0	159.419	0	170.987	170.677	174.068	0	0	0	156.418	0	0	174.471	0	0	161.854	0	0	169.74	0	175.239	0
		218	1015.18	0	0	157.311	0	172.33	168.507	173.565	152.289	168.045	0	164.746	166.681	171.463	159.796	0	182.301	0	163.104	0	177.739	158.705	183.824	168.673	186.59	0	162.485	156.169	170.837	165.527	175.029	0	0	0	148.995	0	0	169.528	0	153.247	171.492	0	0	176.785	0	175.667	0
		219	1019.04	0	0	163.386	0	174.624	166.541	165.65	155.318	164.394	169.807	163.149	165.538	182.164	166.74	0	181.79	0	159.328	0	178.722	165.136	168.399	174.469	170.928	0	162.308	153.343	162.136	169.276	175.889	0	0	0	153.241	0	0	167.724	0	155.448	169.12	0	0	168.88	0	185.656	167.672
		220	1022.9	0	0	158.255	0	182.044	160.975	168.323	164.017	158.3	167.011	163.949	159.287	179.412	165.281	0	177.497	0	155.017	0	172.588	158.869	173.177	168.339	166.743	0	157.107	150.338	160.856	175.637	171.761	0	0	0	154.715	0	0	171.897	0	151.25	156.936	0	0	177.897	0	178.182	0
		221	1026.76	0	0	159.007	0	175.624	165.767	169.991	167.037	166.598	156.649	170.477	169.393	177.717	162.334	0	179.111	0	157.066	0	178.305	166.53	179.955	163.438	181.154	0	164.601	151.736	159.583	173.434	171.304	0	0	0	150.382	0	0	175.939	0	151.565	170.778	0	0	175.811	0	172.781	0
		222	1030.62	0	0	168.285	0	169.683	167.308	164.158	166.496	160.151	159.016	164.54	165.879	172.118	169.356	0	177.73	0	167.063	0	174.12	171.544	177.956	162.784	182.202	0	166.489	151.706	168.221	171.17	171.435	0	0	0	154.233	0	0	171.606	0	154.357	175.965	0	0	172.04	0	182.207	0
		223	1034.48	0	0	161.371	0	170.46	158.656	161.305	161.973	158.611	0	165.045	169.547	176.684	161.736	0	177.445	0	156.841	0	172.615	171.015	173.047	173.286	175.373	0	0	152.46	170.355	170.518	171.314	0	0	0	152.306	0	0	178.988	0	150.459	177.107	0	0	177.876	0	180.227	0
		224	1038.34	0	0	159.77	0	172.275	167.035	164.634	167.73	155.012	157.212	163.743	159.594	181.641	162.469	0	182.903	0	157.907	0	174.984	163.23	174.06	172.26	181.767	0	0	148.846	165.611	161.214	176.498	0	0	0	157.488	0	0	170.268	0	154.788	167.707	0	0	176.481	0	182.96	0
		225	1042.2	0	0	179.251	0	168.732	162.548	168.961	158.841	156.261	0	170.324	156.917	174.368	152.461	0	179.755	0	159.513	0	177.298	172.114	175.427	180.283	178.261	0	0	146.167	167.565	161.595	167.952	0	0	0	154.557	0	0	171.39	0	145.299	164.274	0	0	182.302	0	170.88	168.078
		226	1046.06	0	0	162.322	0	173.617	152.037	163.967	158.225	169.51	164.991	174.283	152.096	183.141	162.239	0	181.678	0	157.48	0	169.547	177	182.715	165.914	168.661	0	160.232	147.381	174.532	166.439	179.282	0	0	0	156.502	0	0	171.512	0	150.012	165.262	0	0	178.624	0	184.787	161.92
		227	1049.92	0	0	166.629	0	178.675	161.074	173.063	160.936	164.159	163.752	175.628	162.051	177.873	149.685	0	173.452	0	157.187	0	171.953	165.486	171.47	179.136	178.727	0	0	145.057	164.744	165.251	181.298	0	0	0	154.775	0	0	172.924	0	154.053	165.879	0	0	171.8	0	178.742	159.102
		228	1053.78	0	0	170.485	0	163.472	161.659	164.588	163.575	160.615	156.917	171.806	162.176	183.146	158.827	0	183.045	0	168.465	0	173.747	166.875	182.917	167.472	182.672	0	0	148.878	174.42	170.684	174.266	0	0	0	160.046	0	0	174.331	0	154.143	168.16	0	0	179.356	0	185.053	0
		229	1057.64	0	0	158.206	0	161.771	164.219	167.601	163.189	165.647	158.971	169.786	169.364	181.791	155.38	0	194.008	0	164.07	0	178.263	163.949	179.236	164.204	183.471	0	0	155.624	177.389	167.737	164.207	0	0	0	151.316	0	0	172.395	0	147.623	163.329	0	0	184.464	0	175.467	165.931
		230	1061.5	0	0	159.821	0	168.258	165.32	175.01	156.852	163.353	158.848	167.795	161.358	179.693	157.808	0	189.29	0	163.561	0	167.35	167.286	170.993	162.94	183.593	0	157.119	157.387	161.183	171.252	171.394	0	0	0	157.806	0	0	173.598	0	147.939	170.392	0	0	172.711	0	180.412	168.989
		231	1065.36	0	0	162.41	0	174.635	156.025	166.693	169.188	161.102	166.404	169.624	160.21	176.667	162.263	0	188.099	0	157.185	0	176.316	160.899	184.972	168	182.472	0	0	155.49	168.595	163.961	173.717	0	0	0	165.806	0	0	165.881	0	144.048	165.41	0	0	174.951	0	183.192	166.662
		232	1069.22	0	0	164.829	0	169.275	156.641	170.832	160.674	166.369	155.05	164.518	161.177	177.672	153.378	0	180.321	0	162.264	0	176.682	167.331	181.125	167.899	182.391	0	168.115	152.057	168.684	171.301	175.754	0	0	0	159.238	0	0	174.686	0	148.032	173.338	0	0	185.471	0	180.61	167.188
		233	1073.08	0	0	165.438	0	170.82	159.146	159.715	163.985	165.023	165.047	164.696	165.026	181.876	146.48	0	176.097	0	156.371	0	171.788	157	181.081	163.788	174.467	0	157.269	162.398	162.145	164.709	174.281	0	0	0	166.084	0	0	172.44	0	152.462	170.804	0	0	182.764	0	176.02	164.528
		234	1076.94	0	0	170.788	0	186.911	161.378	167.293	157.04	168.7	165.659	160.513	157.983	178.985	154.119	0	176.306	0	166.327	0	172.319	163.618	180.01	165.365	179.669	0	158.334	151.344	175.598	162.195	163.727	0	0	0	162.165	0	0	170.257	0	152.307	169.179	0	0	176.884	0	176.948	167.716
		235	1080.8	0	0	168.6	0	179.361	160.237	171.579	169.393	162.176	161.208	165.242	165.782	186.228	149.688	0	181.996	0	162.53	0	174.147	151.518	180.654	167.318	181.004	0	153.587	152.152	169.061	165.814	174.473	0	0	0	163.599	0	0	176.489	0	152.846	173.155	0	0	176.507	0	184.462	156.598
		236	1084.66	0	0	162.818	0	173.247	164.904	168.559	154.742	174.263	163.793	162.953	162.165	178.263	159.695	0	181.135	0	165.538	0	169.101	156.041	179.992	168.905	176.442	0	157.894	164.342	168.746	163.482	168.284	0	0	0	160.974	0	0	172.245	0	150.316	169.179	0	0	171.73	0	185.074	169.52
		237	1088.52	0	0	163.702	0	176.478	173.4	170.512	166.436	156.801	164.563	156.479	161.61	175.198	156.995	0	176.328	0	167.165	0	180.107	156.46	174.879	0	174.673	0	156.265	156.97	169.65	168.181	171.851	0	0	0	161.659	0	0	165.609	0	158.331	171.172	0	0	178.17	0	186.247	165.302
		238	1092.38	0	0	173.755	0	185.164	170.504	165.53	170.563	160.749	168.275	159.244	156.021	172.29	158.4	0	175.003	0	163.908	0	175.845	156.528	184.059	161.333	177.997	0	161.404	155.965	169.648	173.311	173.333	0	0	0	159.477	0	0	179.924	0	163.314	170.473	0	0	182.96	0	186.045	155.573
		239	1096.24	0	0	166.556	0	178	157.305	167.712	153.39	163.878	166.787	160.275	157.874	175.824	150.487	0	173.029	0	159.661	0	178.312	152.101	174.937	0	178.257	0	162.013	153.964	162.218	166.37	167.894	0	0	0	150.107	0	0	171.989	0	159.995	170.724	0	0	170.704	0	181.231	146.648
		240	1100.1	0	0	172.543	0	182.317	170.927	168.638	159.03	163.859	174.164	158.134	159.492	175.792	153.215	0	173.123	0	157.466	0	181.991	158.258	181.635	163.454	178.141	0	158.782	144.462	163.593	167.311	176.344	0	0	0	156.222	0	0	170.581	0	166.736	176.537	0	0	183.518	0	185.055	156.299
		241	1103.96	0	0	169.11	0	188.601	165.078	168.068	161.129	168.874	165.848	154.764	161.962	180.774	150.077	0	181.784	0	157.442	0	172.878	160.537	178.69	0	184.423	0	163.486	140.943	167.925	161.835	176.995	0	0	0	155.493	0	0	174.724	0	156.593	168.659	0	0	172.797	0	180.486	164.062
		242	1107.82	0	0	171.417	0	172.367	162.493	160.984	166.465	165.438	171.068	0	161.152	178.141	155.641	0	179.577	0	156.236	0	174.669	159.892	177.275	0	176.347	0	158.604	156.909	161.885	165.155	174.12	0	0	0	163.821	165.778	0	169.202	0	150.93	170.497	0	0	167.992	0	177.676	160.881
		243	1111.68	0	0	163.564	0	168.298	162.18	167.843	163.081	174.077	169.144	143.766	162.001	182.063	154.957	0	181.058	164.164	163.158	0	174.601	158.802	175.896	0	178.009	0	161.303	154.356	165.723	169.151	176.023	0	0	0	171.873	0	0	170.363	0	156.484	165.584	0	0	171.003	0	188.552	158.555
		244	1115.54	0	0	164.926	0	177.018	164.057	168.74	159.601	169.046	167.591	0	159.25	183.611	0	0	175.042	168.23	165.537	0	175.774	169.72	189.007	0	169.832	0	150.928	154.666	160.86	169.708	163.001	0	0	0	154.41	0	0	176.048	0	154.899	184.164	0	0	167.246	0	184.67	157.217
		245	1119.4	0	0	175.967	0	176.082	168.723	170.614	161.334	163.788	171.133	0	155.021	175.232	155.074	0	175.27	164.266	157.735	0	178.892	160.692	181.793	0	184.478	0	162.832	150.963	157.617	165.41	164.682	0	0	0	162.146	172.793	0	179.024	0	153.925	175.728	0	0	176.768	0	188.686	161.134
		246	1123.26	0	0	167.159	0	170.381	163.449	177.767	161.168	163.562	169.921	0	157.146	178.488	155.102	0	175.414	0	161.669	0	175.431	161.68	177.014	0	184.891	0	164.411	150.966	164.674	169.12	166.521	0	0	0	163.18	0	0	172.886	0	153.073	172.243	158.026	0	174.382	0	188.021	159.669
		247	1127.12	0	0	161.114	0	177.488	159.201	169.819	164.999	166.491	166.649	0	152.142	185.083	0	0	184.179	155.775	160.5	0	176.642	157.256	175.895	0	175.741	0	160.192	151.409	159.455	168.521	170.973	0	0	0	166.46	172.432	0	173.939	0	149.562	172.427	0	0	174.896	0	181.671	164.445
		248	1130.98	0	0	164.616	0	172.296	156.983	169.288	162.924	165.331	165.111	0	159.035	179.952	162.094	0	176.431	158.457	153.346	0	174.309	164.321	171.785	0	183.698	0	155.384	145.742	163.124	170.41	170.594	0	0	0	159.242	168.196	0	168.792	0	157.269	171.228	163.526	0	174.968	0	187.553	165.323
		249	1134.84	0	0	165.596	0	166.02	158.52	172.613	168.085	171.896	162.067	0	0	182.87	161.356	0	177.235	150.302	160.124	0	178.957	151.747	174.185	0	188.148	0	158.873	150.593	166.147	174.245	170.394	0	0	0	155.528	174.045	0	177.417	0	155.198	178.854	157.794	0	172.629	0	192.371	159.801
		250	1138.7	0	0	165.603	0	167.566	155.726	176.218	160.853	166.909	162.394	0	159.739	184.745	161.874	0	179.681	159.262	159.473	0	173.672	159.437	179.02	0	181.203	0	153.237	155.686	171.163	172.23	168.654	0	0	0	160.191	169.703	0	169.769	0	149.93	167.874	161.52	0	173.428	0	186.573	162.559
		251	1142.56	0	0	174.368	0	171.544	160.998	164.914	158.278	162.864	158.19	0	156.735	180.066	159.606	0	170.371	160.519	153.548	0	176.302	161.383	181.907	0	190.08	0	154.881	155.217	158.088	172.466	168.969	0	0	0	159.241	156.158	0	171.994	0	157.96	169.882	159.877	166.525	169.392	0	188.597	162.853
		252	1146.42	0	0	169.599	0	179.818	152.077	166.609	162.462	169.02	171.783	0	150.699	173.386	0	0	174.733	153.992	161.765	0	177.356	165.558	176.379	173.279	173.405	0	158.966	183.303	162.092	167.911	161.167	0	0	0	166.54	169.999	0	177.129	0	154.57	171.429	0	164.893	169.918	0	188.634	165.484
		253	1150.28	0	0	169.865	0	180.759	163.66	166.379	162.746	173.016	162.928	0	151.01	176.808	170.251	0	182.648	167.646	155.719	164.086	167.246	159.926	178.842	0	176.625	0	163.729	152.71	168.341	165.391	181.885	0	0	0	155.216	166.094	0	169.875	0	159.739	170.448	169.109	161.726	172.199	0	189	170.288
		254	1154.14	0	0	170.543	0	172.837	164.422	166.465	166.404	166.702	174.809	0	152.624	181.254	162.149	0	170.843	163.314	162.271	167.658	175.258	162.32	176.21	166.625	182.369	0	156.576	147.143	168.498	179.416	174.083	0	0	0	151.637	176.366	0	177.446	161.129	156.674	174.496	155.008	163.073	177.83	155.714	181.751	167.922
		255	1158	0	0	178.526	0	176.487	157.403	166.143	161.404	157	161.879	0	149.594	181.139	158.703	0	185.284	160.907	156.417	0	172.922	157.303	173.651	174.371	187.019	0	163.509	153.141	170.343	176.723	172.496	0	0	0	164.351	175.524	0	178.273	158.888	154.265	175.782	158.655	167.494	178.815	0	183.462	168.164
		256	1161.86	0	0	167.201	0	169.358	150.489	167.798	173.754	164.843	167.795	0	152.132	175.579	169.216	0	186.85	161.389	148.207	0	183.965	171.481	167.167	169.358	180.658	0	164.62	152.355	163.747	176.922	161.559	0	0	0	152.012	164.114	0	166.649	166.269	155.937	167.328	158.063	166.868	177.442	0	197.04	164.344
		257	1165.72	0	0	166.857	0	170.359	154.154	166.886	166.948	158.864	163.757	0	162.209	178.008	165.554	0	183.344	157.046	150.267	0	183.913	0	169.906	158.084	190.244	0	167.059	152.482	169.975	173.908	173.869	0	0	0	160.278	171.845	0	173.967	164.068	152.434	174.805	156.782	165.202	179.719	0	193.643	170.159
		258	1169.58	0	0	166.45	0	170.897	166.593	170.473	170.604	165.358	164.713	0	162.024	189.816	158.41	0	175.111	154.889	158.453	164.944	182.089	166.839	179.166	167.48	178.289	0	167.14	158.487	166.523	182.96	174.735	0	0	0	154.005	185.494	0	180.631	0	159.124	172.418	163.679	157.093	170.408	0	184.304	161.644
		259	1173.44	0	0	159.037	0	165.08	159.968	170.358	172.84	170.381	162.336	0	162.965	181.757	158.917	0	182.95	159.448	151.574	0	177.066	166.439	174.278	167.434	196.396	147.42	161.106	158.587	171.437	172.147	169.253	0	0	0	154.634	183.15	0	180.644	0	153.125	172.098	158.762	173.002	178.741	0	190.785	169.356
		260	1177.3	0	0	170.027	0	169.635	149.898	172.052	167.502	163.907	163.794	0	163.104	174.064	159.463	0	194.293	155.703	149.638	157.885	183.35	168.941	179.64	169.972	183.119	0	168.123	142.369	161.285	178.32	176.482	0	0	181.412	162.518	162.327	0	171.02	169.765	159.565	176.37	164.845	166.813	181.483	0	188.021	166.337
		261	1181.16	0	0	160.222	0	163.121	163.586	176.432	172.185	162.561	163.52	0	147.34	180.129	154.356	0	177.666	159.899	159.551	0	176.142	172.191	171.543	174.063	184.734	0	168.341	146.391	170.399	170.404	182.51	0	0	171.891	148.904	165.566	0	170.639	166.127	153.858	174.481	0	161.983	175.595	0	181.244	159.932
		262	1185.02	0	0	167.562	0	164.922	155.604	169.356	163.874	166.995	165.875	0	157.276	183.508	154.895	0	185.385	156.937	159.58	0	175.219	159.469	168.737	168.315	187.942	152.294	166.723	155.488	164.426	170.349	172.34	158.507	0	171.479	159.191	164.308	0	165.554	173.569	160.634	173.811	0	165.934	179.63	0	182.598	167.205
		263	1188.88	0	0	166.043	0	171.657	165.45	163.455	163.539	172.916	166.219	0	153.719	181.059	154.621	0	175.811	161.479	159.971	0	178.256	157.4	178.037	172.967	185.799	0	163.915	153.719	168.728	163.024	169.824	160.614	0	167.537	162.049	173.587	0	169.291	163.811	161.717	172.302	160.448	161.524	173.864	0	186.129	167.156
		264	1192.74	0	0	169.139	0	172.747	155.258	170.183	162.687	167.641	154.611	0	158.508	175.419	153.332	0	180.177	152.957	156.962	156.818	177.283	158.938	167.149	171.621	183.992	155.93	168.381	152.842	167.353	172.303	176.386	169.436	0	175.59	153.978	172.488	0	177.247	168.239	150.381	176.414	153.181	169.086	178.521	0	189.168	164.598
		265	1196.6	0	0	160.111	0	172.144	162.686	167.732	157.992	168.487	162.955	0	160.4	180.798	160.816	0	192.391	165.601	163.371	0	178.167	170.778	175.959	175.319	186.023	153.825	165.518	163.081	161.817	164.674	167.398	0	0	175.523	153.531	177.947	0	169.246	164.405	152.471	172.408	0	168.563	179.47	0	183.482	159.328
		266	1200.46	0	0	170.93	0	174.407	152.358	172.34	163.688	161.47	167.859	0	164.01	177.144	163.013	0	175.963	164.009	160.865	0	173.343	171.237	173.241	182.056	181.971	159.403	166.781	151.966	170.825	175.95	176.418	166.628	0	176.611	156.124	170.619	0	185.386	165.689	153.907	177.913	0	176.456	177.927	0	181.145	158.081
		267	1204.32	0	0	169.449	0	171.259	159.669	169.093	161.984	156.472	169.243	0	156.265	180.754	157.972	0	185.443	154.83	160.432	0	178.973	160.323	175.434	174.085	190.678	154.619	175.27	148.211	164.685	179.742	176.08	166.955	0	170.952	162.173	170.283	0	174.03	170.045	156.439	166.045	0	169.793	173.215	0	195.748	167.619
		268	1208.18	0	0	164.256	0	160.276	157.447	172.365	173.832	162.827	164.063	0	164.096	180.934	153.509	0	178.678	159.015	157.311	0	177.215	160.007	170.934	174.154	180.88	154.041	166.497	156.826	170.609	170.905	165.675	162.955	0	167.318	149.512	166.579	0	167.425	170.286	154.657	168.505	161.784	167.753	174.709	0	188.556	168.799
		269	1212.04	0	0	163.217	0	160.451	154.341	162.406	162.04	161.785	161.144	0	156.299	182.21	165.559	0	174.964	162.701	155.298	0	179.183	163.232	163.462	169.21	184.116	149.15	165.587	147.181	167.282	169.001	168.049	162.986	159.866	173.129	150.369	174.054	0	162.752	161.327	154.649	176.605	150.317	162.541	183.766	0	190.329	165.328
		270	1215.9	0	0	164.18	0	157.485	159.869	175.319	167.857	161.231	169.022	0	157.641	189.285	163.304	0	182.917	158.372	153.635	0	179.437	158.492	173.089	172.86	178.97	156.967	163.549	154.376	166.679	172.242	179.041	165.808	156.454	168.396	147.761	172.875	0	174.242	164.392	152.825	168.058	152.976	168.454	184.499	0	183.829	162.119
		271	1219.76	0	0	156.405	0	156.159	146.286	169.429	168.264	162.254	168.765	0	0	182.253	151.514	0	185.893	162.508	161.01	0	177.93	149.687	172.736	167.96	182.089	154.916	164.641	151.954	160.821	170.741	171.661	0	0	170.667	148.073	166.877	0	178.42	167.454	150.75	180.441	0	172.1	177.491	0	185.301	160.792
		272	1223.62	0	0	155.572	0	158.043	153.329	167.146	159.382	168.583	168.603	0	166.131	181.171	160.831	0	178.152	158.848	155.926	0	182.495	153.696	181.621	176.058	185.289	148.351	164.038	149.375	164.332	163.167	180.545	160.609	160.572	174.655	151.035	174.182	0	175.056	170.334	190.622	172.664	0	165.484	178.698	0	182.968	154.19
		273	1227.48	0	0	163.609	0	166.903	0	170.644	155.805	169.458	156.281	0	153.693	185.063	160.29	0	174.489	159.078	156.717	0	171.107	159.683	169.374	172.877	184.994	149.973	171.786	148.63	168.416	170.641	167.384	161.751	157.465	171.333	153.71	171.641	0	174.869	166.704	152.477	174.788	0	168.962	178.306	0	191.47	152.075
		274	1231.34	0	0	153.124	0	168.103	154.011	169.296	163.649	172.349	167.701	0	152.556	178.87	160.122	0	180.301	167.102	150.507	0	168.994	155.066	174.834	170.446	185.83	0	173.522	146.347	166.485	170.865	175.858	156.338	147.687	176.643	151.297	171.811	0	179.354	161.359	161.523	174.991	0	165.097	186.062	0	189.101	152.85
		275	1235.2	0	0	152.747	0	170.338	162.343	164.987	163.768	174.622	161.264	0	155.838	191.904	159.515	0	180.938	150.806	152.241	0	171.21	162.129	171.194	171.897	175.797	149.732	166.859	147.045	165.456	174.199	170.063	162.801	159.199	168.203	150.897	177.087	0	172.587	164.695	154.935	168.21	0	167.365	178.182	0	190.211	160.231
		276	1239.06	0	0	163.068	0	157.496	159.439	175.045	164.183	171.031	165.926	0	162.733	179.868	161.221	0	181.048	152.826	160.764	0	176.056	160.014	171.966	171.042	184.857	154.871	166.747	147.369	167.035	172.496	178.943	168.867	150.347	177.841	151.397	172.256	0	170.139	159.819	160.657	174.666	0	164.575	173.379	0	180.558	154.84
		277	1242.92	0	0	166.321	0	164.036	0	166.201	169.688	169.237	167.792	0	159.199	184.146	149.942	0	179.333	158.426	154.982	0	167.871	156.142	174.283	166.525	177.559	152.285	162.263	148.777	169.912	166.027	175.143	172.396	0	165.546	143.034	178.579	0	171.882	168.734	156.292	174.755	151.437	168.72	177.589	0	186.209	167.1
		278	1246.78	0	0	158.37	0	163.449	0	171.247	166.483	172.812	162.66	0	163.277	180.957	150.556	0	173.699	159.447	158.26	0	173.593	161.947	170.783	167.831	188.644	150.679	167.4	146.144	165.577	174.684	170.621	168.909	149.908	165.592	150.942	168.73	0	179.881	165.071	155.811	174.206	150.899	167.425	186.784	0	184.403	165.42
		279	1250.64	0	0	166.107	0	169.498	0	159.958	178.374	172.672	161.377	0	153.114	183.967	156.587	0	190.965	166.284	158.072	0	174.444	165.004	171.385	174.435	182.902	155.837	163.656	146.873	178.066	172.794	172.217	167.03	155.094	169.116	152.824	175.768	0	174.421	161.373	160.961	172.882	155.679	161.928	182.239	0	192.689	155.015
		280	1254.5	0	0	159.281	0	168.824	0	166.513	170.917	167.28	162.985	0	161.361	190.821	156.051	0	178.618	160.332	158.895	0	175.557	160.624	174.935	167.992	173.92	147.646	167.641	152.475	165.398	163.569	172.053	170.04	0	170.419	153.37	171.625	0	176.495	166.577	166.878	171.437	151.177	160.142	186.067	0	185.672	156.75
		281	1258.36	0	164.058	165.707	0	163.659	0	174.547	164.489	166.543	160.07	155.322	156.905	180.641	158.929	0	177.223	156.334	156.054	0	176.499	159.541	174.981	169.161	190.007	156.312	157.664	148.29	166.434	169.624	170.874	158.696	163.928	168.026	154.485	184.005	0	166.808	0	167.206	166.441	148.772	171.969	179.545	0	183.197	158.803
		282	1262.22	0	0	165.722	0	172.134	158.664	174.336	167.668	166.63	167.157	0	161.745	180.999	144.578	0	176.606	162.497	149.376	0	174.508	163.74	175.157	171.429	187.272	153.771	168.556	150.143	165.04	167.017	176.2	175.859	162.844	174.028	151.348	169.465	0	171.203	164.926	165.124	180.289	155.391	167.556	183.434	0	186.258	165.596
		283	1266.08	0	164.02	158.255	0	170.928	0	167.75	164.04	165.175	164.593	155.017	159.636	198.494	161.153	0	175.517	163.813	169.345	0	178.079	164.071	177.422	170.268	190.27	155.096	168.024	152.479	169.022	170.251	171.213	168.833	160.193	172.174	152.154	182.912	0	171.595	0	163.537	171.754	150.054	167.224	177.434	0	179.767	155.356
		284	1269.94	0	159.04	169.922	0	182.791	0	168.881	161.577	162.731	171.302	0	155.804	196.243	159.039	0	165.66	158.692	0	0	171.136	158.624	181.023	170.808	187.881	152.407	170.475	151.967	166.481	171.199	169.872	166.951	159.505	174.859	153.728	171.438	0	175.606	173.017	159.825	176.226	154.542	165.431	180.894	0	181.271	169.488
		285	1273.8	0	167.422	162.685	0	176.112	0	162.865	163.065	174.396	160.245	0	153.019	190.556	152.871	0	175.232	157.273	0	0	180.332	165.803	176.585	166.009	183.293	153.688	170.551	157.096	159.813	170.138	163.351	163.809	166.121	168.527	140.973	175.257	0	170.798	171.372	151.98	172.007	148.052	169.389	183.183	0	191.735	161.005
		286	1277.66	0	183.364	160.606	0	169.419	0	161.265	167.611	171.508	161.276	161.703	159.726	188.777	156.693	0	181.578	155.155	157.126	0	172.62	163.474	179.275	174.726	182.912	148.056	166.277	145.527	171.203	169.354	161.891	172.072	160.212	164.059	145.915	172.399	0	175.155	168.169	155.587	173.323	160.312	166.857	186.895	0	187.455	159.316
		287	1281.52	0	177.216	153.828	0	168.087	161.633	167.178	165.948	168.843	165.216	159.058	158.723	188.119	157.387	0	178.226	152.57	0	0	173.363	157.756	186.462	167.964	190.192	144.742	163.441	157.491	164.283	174.935	171.525	167.958	152.986	169.567	158.075	177.302	0	173.831	0	158.312	168.411	151.847	167.513	186.426	0	180.408	158.329
		288	1285.38	0	169.849	156.157	0	172.412	0	177.421	168.692	171.242	169.364	0	155.798	186.476	155.197	0	178.909	159.533	158.78	0	177.949	164.418	183.473	167.26	180.003	157.965	164.697	146.34	167.245	167.005	166.797	169.336	165.949	176.179	151.278	174.972	0	164.234	165.947	163.232	184.758	163.715	176.455	178.215	0	185.1	156.033
		289	1289.24	0	165.646	150.398	0	169.356	160.156	174.224	157.621	170.053	169.421	160.083	154.925	191.043	155.55	0	172.106	162.902	158.369	0	176.564	160.865	180.384	164.658	186.082	154.117	168.653	153.562	172.559	170.715	168.554	177.135	163.927	169.672	146	174.929	0	173.117	0	157.373	169.302	152.694	175.22	180.135	0	194.561	162.477
		290	1293.1	0	173.165	154.275	0	173.995	0	158.251	164.66	164.34	175.174	157.435	154.75	196.275	151.819	0	181.596	157.225	154.292	0	179.626	169.226	185.021	169.818	186.629	147.826	164.689	155.887	164.21	170.948	174.46	0	158.831	169.474	153.972	183.92	0	179.932	0	163.479	174.777	164.794	174.47	180.59	0	186.574	149.04
		291	1296.96	0	174.563	164.142	0	165.836	0	166.664	160.828	169.492	167.945	154.153	151.051	191.505	161.548	0	172.428	162.147	157.942	0	176.94	165.095	174.532	172.427	188.682	155.432	165.833	154.786	166.961	162.902	172.775	174.203	158.443	166.879	148.802	174.4	0	163.695	171.999	151.902	172.73	172.975	161.119	183.447	0	194.173	153.081
		292	1300.82	0	166.433	164.941	0	175.298	0	171.07	160.041	163.303	164.639	163.771	153.558	203.484	161.059	0	177.303	160.753	154.681	0	177.053	172.511	177.617	161.135	182.967	165.678	159.878	155.404	166.845	170.197	180.291	168.043	163.402	165.364	154.197	175.496	0	180.621	160.717	160.823	170.002	166.173	174.734	176.019	0	183.609	153.643
		293	1304.68	0	169.202	154.295	0	179.614	0	162.57	156.561	170.566	165.356	154.127	157.761	198.063	154.847	0	169.379	161.002	157.666	0	177.776	155.483	177.424	169.995	183.48	156.033	161.729	158.613	164.772	173.243	178.828	0	160.072	170.884	150.121	176.163	0	171.236	174.866	153.343	169.525	162.685	170.634	181.161	0	193.78	153.303
		294	1308.54	0	171.803	155.358	0	172.748	0	173.167	159.576	169.124	171.5	160.941	0	198.086	157.304	0	180.083	163.918	151.467	0	174.099	165.525	174.556	165.611	185.889	154.164	178.656	153.686	163.081	173.033	169.943	168.026	166.517	171.86	151.308	171.824	0	172.411	169.217	158.952	179.474	165.117	164.368	175.376	0	189.985	156.303
		295	1312.4	0	165.854	162.638	157.879	176.513	0	168.97	162.866	165.401	165.51	166.063	148.643	195.284	152.581	0	175.087	153.401	157.072	0	182.934	160.662	179.767	172.023	180.202	157.015	171.95	148.103	177.063	176.424	173.243	166.466	0	176.663	153.904	170.039	0	171.329	163.668	157.433	171.491	151.652	171.918	183.504	0	187.053	148.818
		296	1316.26	0	167.702	156.033	0	175.697	154.861	178.401	163.002	169.723	166.758	157.999	154.916	194.924	154.696	0	179.783	167.444	155.505	0	180.089	160.871	177.795	164.724	186.503	163.333	173.508	159.641	164.542	176.095	173.691	164.72	165.351	172.212	157.692	171.749	0	179.742	0	164.191	172.66	162.835	170.915	179.833	0	200.216	143.607
		297	1320.12	0	168.077	157.168	0	178.754	0	171.995	163.703	167.097	162.601	159.725	161.082	202.096	156.807	0	180.908	156.066	155.231	0	178.639	172.063	170.636	167.853	186.912	162.336	166.9	149.272	167.804	174.702	174.154	159.204	159.649	176.362	164.04	171.13	0	168.116	0	157.901	177.654	154.483	168.768	182.497	0	191.69	159.77
		298	1323.98	0	162.211	160.075	0	179.606	0	173.021	157.906	170.252	167.883	154.723	160.256	189.431	154.495	0	173.959	164.935	159.544	0	178.261	170.965	180.46	169.798	176.283	163.432	166.381	157.961	166.763	170.829	164.148	161.148	154.959	169.685	155.255	167.389	160.767	167.77	167.498	154.437	174.722	160.174	165.382	172.958	0	194.792	153.733
		299	1327.84	0	168.475	159.908	163.22	171.776	0	163.359	160.578	170.036	165.994	162.608	153.776	193.913	152.9	0	181.159	155.2	146.399	0	171.267	161.742	181.975	172.15	186.9	160.231	161.659	154.744	167.636	160.995	172.666	167.201	154.46	170.484	157.738	174.78	154.158	171.985	168.507	156.467	182.233	161.781	169.568	175.161	0	179.295	157.883
		300	1331.7	0	168.832	164.351	0	167.201	160.459	168.071	159.989	172.215	158.081	164.03	156.261	193.419	154.581	0	175.595	167.187	150.758	0	173.202	165.155	167.633	164.658	190.573	150.201	154.264	149.303	165.677	164.684	173.222	157.638	164.975	165.766	160.922	162.531	165.576	161.654	166.826	165.103	178.578	150.988	169.369	178.731	0	189.385	161.375
		301	1335.56	0	172.513	153.976	161.956	181.909	0	172.51	159.819	168.563	163.913	0	155.518	186.088	155.178	0	177.599	155.339	152.415	0	183.134	162.434	181.397	173	193.71	156.233	163.877	153.473	159.806	170.18	167.057	157.409	163.903	170.707	160.817	173.127	0	164.485	167.129	162.527	171.011	154.609	160.21	171.416	0	183.765	156.073
		302	1339.42	0	172.198	158.04	149.755	169.107	0	171.557	150.145	168.888	166.499	162.684	157.978	189.858	156.606	0	180.147	160.715	157.706	0	178.685	166.367	175.932	175.702	190.127	154.659	160.793	152.259	172.133	162.186	173.079	161.618	0	174.774	153.187	173.628	162.962	166.508	167.96	161.14	162.799	158.329	169.388	182.501	0	186.273	154.977
		303	1343.28	0	162.086	159.58	158.707	175.513	0	162.854	162.3	163.742	171.855	154.083	156.119	197.753	153.864	0	178.628	156.242	159.394	0	184.96	162.936	176.556	167.059	187.288	159.277	160.084	151.425	170.861	167.761	172.465	162.784	165.7	179.117	158.379	171.535	159.636	173.144	168.67	159.108	170.668	157.853	161.354	174.239	0	191.494	155.599
		304	1347.14	160.356	170.282	151.88	156.285	172.47	0	168.624	163.361	166.994	160.953	0	155.744	188.161	155.576	0	177.294	0	163.457	0	170.638	167.324	179.54	171.696	184.217	160.12	163.031	156.779	168.2	168.404	170.207	160.22	158.907	165.611	162.267	177.604	154.262	167.77	163.37	167.157	167.792	159.04	168.237	182.153	0	187.602	155.012
		305	1351	159.911	172.969	159.17	156.129	182.82	0	165.715	179.437	165.02	161.032	166.875	160.114	189.832	142.547	0	172.565	156.913	155.833	0	174.939	164.237	182.056	162.838	184.222	156.759	163.457	157.621	177.604	163.798	176.179	158.031	164.938	163.055	161.902	176.134	157.094	162.371	165.283	168.569	171.918	163.194	168.594	171.673	0	190.021	145.288
		306	1354.86	158.37	168.59	164.544	159.433	182.155	0	171.525	159.862	169.685	154.811	160.31	160.262	188.484	152.862	0	177.614	155.882	159.992	0	176.571	157.823	178.373	172.651	184.809	161.141	153.657	152.312	180.609	157.948	175.537	159.306	165.138	168.732	151.592	177.314	157.684	173.947	167.998	157.609	169.348	151.462	163.932	172.956	0	187.556	153.416
		307	1358.72	170.111	173.998	158.52	153.677	177.744	156.582	167.576	167.891	168.506	159.619	159.264	155.094	195.162	154.495	0	175.638	163.436	162.235	0	179.911	173.148	170.076	176.556	191.012	156.425	156.967	150.675	175.601	164.371	162.712	156.771	163.699	164.773	154.581	177.501	152.554	170.456	166.285	164.599	180.793	151.066	159.277	169.529	0	190.264	154.793
		308	1362.58	161.434	161.791	157.283	165.79	183.485	162.781	172.324	159.484	174.804	161.707	150.677	157.681	182.709	159.709	0	176.315	0	155.983	0	183.464	162.947	175.069	165.079	189.821	156.295	156.098	148.383	183.222	159.63	171.174	163.145	159.374	172.126	159.38	166.574	151.658	171.149	161.995	155.977	166.668	153.06	165.717	174.875	0	189.839	158.428
		309	1366.44	167.146	171.675	160.919	163.793	179.038	165.068	169.915	171.91	172.314	162.143	153.174	155.264	189.909	151.038	0	171.311	152.255	171.555	0	176.447	166.759	169.767	171.698	187.603	148.227	157.667	156.678	168.082	169.285	170.957	158.38	157.502	170.738	157.874	170.289	150.648	164.557	163.924	167.117	170.509	162.284	174.02	169.42	0	195.604	152.802
		310	1370.3	163.755	158.929	162.995	157.936	176.489	157.213	174.285	163.755	167.515	175.75	157.7	154.222	186.83	155.723	0	168.467	154.967	161.091	0	173.601	166.862	178.267	176.907	178.666	151.494	160.123	159.428	160.086	174.415	172.944	163.931	158.858	170.157	153.929	174.692	152.455	188.289	164.797	158.184	176.028	168.232	164.357	176.558	0	187.382	158.422
		311	1374.16	160.674	167.736	157.89	160.485	173.067	150.905	171.65	166.02	175.432	165.265	164.787	166.298	178.04	151.223	0	166.636	159.093	164.753	0	181.663	161.487	171.305	172.022	181.781	153.532	166.674	160.631	167.474	171.83	172.698	165.432	168.359	171.094	153.99	165.543	155.966	173.241	158.038	167.487	162.769	156.959	168.171	174.303	0	178.177	164.787
		312	1378.02	163.994	159.727	154.038	170.116	184.847	162.481	171.399	161.636	165.767	163.098	168.219	158.482	183.553	158.906	0	173.05	159.321	157.883	0	170.355	161.221	176.279	176.333	182.479	149.961	167.344	151.553	167.875	174.022	176.086	160.417	0	167.974	155.41	171.828	150.065	174.566	173.538	163.134	178.371	161.361	173.26	169.629	0	186.184	163.053
		313	1381.88	167.528	168.572	161.412	161.737	181.786	161.749	167.758	161.384	174.591	158.231	159.743	151.432	184.788	156.442	0	177.383	155.126	161.695	0	181.319	167.672	183.069	174.142	174.786	154.758	160.907	148.813	168.912	156.603	174.855	156.693	162.276	172.038	145.46	177.213	147.414	175.808	163.486	164.398	175.345	160.467	167.331	170.411	0	185.944	160.285
		314	1385.74	168.669	168.083	171.504	161.165	177.435	151.807	160.83	169.524	172.437	155.698	0	162.758	185.927	150.743	0	170.013	156.114	162.654	0	177.119	161.619	181.767	179.513	190.693	155.605	171.787	152.223	171.369	171.285	179.445	157.65	162.03	166.822	150.498	173.163	151.171	163.298	166.192	161.839	178.545	167.555	179.351	169.379	0	193.78	160.023
		315	1389.6	170.793	165.473	156.285	160.31	179.001	163.78	166.765	172.62	167.821	166.752	165.932	155.373	180.561	148.577	0	171.595	153.601	162.449	0	175.826	160.722	172.525	177.317	185.325	154.922	165.955	155.87	179.179	169.635	179.821	170.903	168.069	170.606	154.312	173.129	159.875	174.573	163.022	152.77	177.46	152.371	167.633	179.335	0	192.644	152.056
		316	1393.46	167.104	163.322	155.063	160.606	180.24	156.435	175.645	170.879	169.66	159.015	176.839	163.73	182.692	152.53	0	171.414	157.889	162.002	0	169.819	168.301	173.908	172.768	181.746	155.72	161.467	148.263	174.102	172.911	172.652	160.721	160.142	169.889	152.06	172.876	152.293	171.302	168.752	165.414	167.295	158.806	176.342	173.539	0	190.342	152.421
		317	1397.32	170.646	171.88	154.548	162.941	179.919	155.064	166.682	165.992	172.604	163.772	169.96	158.42	180.858	160.02	0	167.398	156.733	155.942	0	170.395	167.603	174.3	182.583	184.645	153.749	163.752	157.311	191.047	174.715	178.912	160.346	159.399	176.228	148.159	172.392	153.053	171.585	164.691	157.339	182.634	158.791	167.775	175.199	0	186.293	160.061
		318	1401.18	160.086	172.567	168.353	161.487	186.694	163.597	165.874	164.415	174.74	166.102	170.239	162.674	175.674	151.313	0	165.616	160.626	163.539	0	166.049	159.574	181.396	179.237	181.758	152.732	164.675	153.189	172.455	171.246	174.411	163.831	168.355	163.321	139.352	171.73	168.426	178.117	167.9	155.885	176.23	160.47	166.013	176.21	0	192.543	157.53
		319	1405.04	163.594	177.065	162.719	162.063	183.068	156.081	170.475	175.587	170.538	166.972	0	159.733	185.826	151.998	0	167.806	162.003	163.657	170.167	177.503	159.942	176.015	178.229	180.97	145.669	159.73	149.672	168.283	162.728	168.678	167.55	161.723	168.826	151.896	170.463	149.871	174.141	176.053	154.336	171.025	158.046	167.263	173.026	0	193.267	162.682
		320	1408.9	167.028	170.446	148.654	151.788	176.667	160.972	165.828	173.828	174.834	163.992	159.433	156.985	180.752	148.642	0	167.366	166.332	164.833	0	169.313	157.097	178.6	166.582	176.206	158.76	156.251	150.601	171.38	159.376	162.063	162.394	156.168	176.866	157.904	175.451	151.744	170.833	164.367	156.697	180.201	158.105	173.515	172.435	0	194.21	152.128
		321	1412.76	164.78	171.492	156.541	154.299	172.119	158.752	168.842	169.113	174.935	167.391	161.846	150.715	175.965	150.444	0	167.891	161.309	168.89	163.95	172.289	157.109	178.707	176.065	179.843	148.369	172.912	152.173	168.565	161.844	169.54	163.253	164.901	177.819	156.768	177.441	155.803	179.39	168.683	159.993	176.648	157.257	167.84	183.088	0	189.633	152.412
		322	1416.62	168.328	167.168	161.099	149.867	176.511	158.512	169.098	171.734	176.134	161.813	172.503	165.27	190.535	154.11	0	171.341	161.007	173.152	0	170.851	162.892	174.32	174.086	170.114	141.854	160.99	156.356	169.089	158.451	173.164	158.639	167.417	168.721	154.387	166.957	159.84	176.255	168.556	162.578	180.932	156.865	169.274	176.352	0	197.417	156.427
		323	1420.48	161.178	169.281	168.313	161.621	178.343	157.118	164.794	171.081	171.706	159.937	166.076	162.53	185.384	153.99	0	169.753	154.398	158.924	0	174.833	151.125	171.569	175.035	183.241	153.577	163.609	149.657	167.22	172.47	182.034	167.471	162.706	162.897	150.485	173.586	159.037	174.391	0	163.143	178.5	158.023	172.578	176.535	0	201.784	161.513
		324	1424.34	168.475	165.618	160.018	153.762	175.67	157.69	163.102	175.27	170.886	163.884	154.235	155.707	180.793	157.225	0	172.461	0	153.039	158.119	164.588	159.908	177.845	172.081	179.494	150.187	154.212	151.1	168.688	160.493	173.031	153.03	164.055	168.475	156.656	174.663	166.792	171.831	160.925	155.781	176.265	157.527	166.073	182.878	144.212	196.092	154.642
		325	1428.2	166.086	167.655	166.693	158.019	170.028	159.286	170.003	171.076	179.45	165.47	162.5	158.924	181.44	157.98	0	165.586	176.442	161.356	158.317	170.883	165.875	173.947	171.841	180.806	158.16	162.162	148.181	177.762	162.577	177.549	167.596	161.887	165.819	152.764	176.062	159.08	173.855	165.707	155.676	179.871	160.604	169.469	176.92	0	189.22	160.98
		326	1432.06	166.195	168.836	165.596	167.674	182.029	159.002	176.361	168.338	179.461	165.497	149.546	159.838	186.831	156.087	0	173.948	175.146	159.104	158.909	171.678	168.49	170.589	176.366	183.918	155.304	168.072	164.046	154.833	171.543	166.867	158.07	175.003	168.378	147.931	180.034	162.879	174.677	172.254	160.208	171.413	163.369	174.677	175.053	149.84	187.277	154.511
		327	1435.92	169.365	170.833	168.366	158.331	172.807	161.816	171.305	173.952	166.298	164.421	156.954	157.927	189.932	151.683	0	171.33	160.089	155.898	0	166.938	161.141	176.373	177.801	171.713	155.356	159.062	155.952	160.962	162.811	167.473	161.616	155.015	165.803	148.669	179.936	157.202	174.558	159.611	164.935	172.034	157.446	175.065	178.275	0	204.604	165.548
		328	1439.78	160.736	165.14	160.316	157.551	178.02	154.612	165.976	173.437	172.418	162.236	157.788	156.71	185.263	160.137	0	180.666	173.021	157.147	0	180.655	168.536	175.772	170.103	177.942	155.769	154.788	156.398	160.114	166.925	174.239	158.56	157.687	165.777	158.048	180.023	159.104	168.871	156.981	158.056	175.975	161.607	165.439	171.891	0	195.574	167.374
		329	1443.64	163.992	164.831	158.671	165.413	174.694	164.115	173.373	169.143	173.466	156.188	162.53	156.452	182.249	150.495	0	176.856	158.727	151.106	156.002	182.283	163.621	177.522	176.943	189.945	157.952	165.596	157.21	163.073	165.063	182.401	160.477	159.821	161.939	143.684	173.495	0	174.834	163.28	165.544	174.13	157.107	178.657	174.96	149.563	188.452	160.619
		330	1447.5	168.477	158.509	159.874	161.731	176.729	155.817	158.326	173.124	167.351	168.496	158.883	162.87	189.098	154.612	0	178.574	160.416	162.707	0	175.096	164.488	173.087	169.017	174.917	155.715	168.986	153.374	164.183	165.788	170.581	160.628	152.44	164.551	148.616	175.154	156.346	167.043	0	158.871	183.432	157.573	164.807	178.412	150.21	184.456	170.999
		331	1451.36	169.745	151.751	161.37	154.928	169.851	162.152	172.784	172.148	163.528	175.069	156.43	157.855	181.482	157.218	0	173.639	165.827	157.656	168.735	173.046	162.37	173.144	166.765	177.59	151.661	159.134	157.319	158.888	166.432	164.659	156.91	157.691	158.093	152.703	175.639	155.093	165.276	162.583	164.362	170.016	151.246	176.285	178.638	0	188.507	156.273
		332	1455.22	151.928	155.965	158.665	156.438	179.968	146.406	173.904	168.08	174.452	167.442	161.108	155.566	188.335	150.871	0	170.929	167.113	141.09	0	176.434	168.115	179.59	169.782	186.645	153.373	165.911	152.85	161.223	163.644	171.659	161.917	154.588	170.397	148.249	173.783	158.506	171.641	0	156.808	168.954	153.065	169.53	178.418	145.987	192.068	161.489
		333	1459.08	159.121	173.625	160.234	157.216	176.712	158.65	173.621	173.313	170.199	161.863	158.697	155.53	197.32	149.822	0	183.95	164.156	150.44	0	170.165	172.619	173.106	183.938	173.949	158.004	164.911	160.859	165.596	159.72	170.459	159.29	163.455	156.587	150.922	172.929	155.142	167.724	0	164.311	178.061	161.597	167.892	175.13	150.764	197.525	154.222
		334	1462.94	159.288	176.354	162.471	160.663	171.372	144.238	164.331	177.919	168.159	162.69	166.308	151.964	180.092	153.387	0	172.652	158.434	155.794	167.477	168.041	177.663	168.166	171.248	172.963	158.305	165.282	154.215	161.336	161.338	170.275	161.912	168.967	166.285	150.264	178.88	160.571	161.919	153.641	162.302	180.206	153.016	167.363	172.988	154.284	195.906	154.53
		335	1466.8	166.161	169.381	148.422	153.274	170.877	154.379	174.619	169.598	163.379	159.283	158.066	158.284	177.457	154.872	0	168.729	154.153	155.134	161.804	172.26	167.786	166.44	177.847	180.281	155.306	168.56	156.777	170.911	171.794	167.686	157.076	159.305	164.469	154.589	167.144	152.319	170.77	156.747	160.047	182.961	161.075	177.285	175.744	148	194.018	146.596
		336	1470.66	162.947	168.611	165.592	155.715	178.611	158.682	165.038	169.91	174.345	164.175	158.379	160.105	181.011	142.151	0	166.781	165.628	151.634	164.004	171.852	167.936	166.472	178.136	177.508	159.105	165.599	149.372	165.592	165.721	167.465	157.2	161.901	163.645	156.057	182.22	161.802	164.215	158.634	162.963	173.252	158.578	180.278	173.98	147.675	190.356	153.686
		337	1474.52	167.19	173.961	160.829	153.856	184.234	153.795	169.715	171.791	171.564	165.765	159.017	156.591	180.922	156.667	0	171.772	164.168	159.911	151.477	172.573	169.53	169.621	175.749	180.068	158.339	172.922	153.385	167.23	164.744	166.639	151.715	168.903	166.049	151.702	179.356	155.523	150.137	0	159.08	181.139	162.772	164.242	179.122	141.205	195.826	157.809
		338	1478.38	153.733	164.873	171.29	154.707	180.937	150.179	168.687	160.936	166.509	160.902	0	156.459	185.742	157.466	0	166.673	155.92	159.644	161.188	167.614	154.236	171.446	171.831	180.323	163.79	161.342	157.101	159.505	169.984	170.51	160.703	161.545	169.619	149.53	177.102	146.823	168.437	162.371	160.123	190.982	162.361	175.884	179.799	148.524	192.351	155.402
		339	1482.24	158.193	169.935	157.209	161.187	170.792	147.282	163.875	167.697	167.487	166.982	156.811	142.396	188.076	154.534	0	164.002	152.651	155.965	157.422	174.978	162.722	178.758	170.928	187.829	150.714	169.519	148.335	154.71	160.122	172.068	156.031	156.422	165.832	168.756	180.172	147.205	165.072	161.733	160.358	176.025	159.179	171.209	174.785	143.019	190.344	161.974
		340	1486.1	156.736	169.124	161.825	170.09	174.598	157.01	162.368	172.341	167.858	165.314	159.054	150.125	187.612	151.358	0	168.727	159.688	156.641	167.136	174.675	165.619	170.496	163.808	183.058	150.697	164.567	146.521	162.392	157.831	168.949	159.259	166.16	164.074	155.288	185.306	147.033	158.514	152.81	164.343	175.598	165.528	176.182	178.169	0	187.746	158.671
		341	1489.96	163.347	165.05	166.63	157.303	170.702	153.929	162.773	168.079	165.521	167.172	163.14	142.058	181.38	156.214	0	175.119	158.229	160.307	169.945	172.29	154.918	166.422	172.621	180.924	159.358	164.505	152.245	169.278	158.33	162.992	153.652	158.801	162.585	145.646	184.097	152.184	165.866	155.911	150.508	175.237	160.941	174.534	182.447	0	188.248	157.956
		342	1493.82	154.409	168.619	169.394	157.985	167.306	158.912	171.565	177.147	165.359	169.409	164.01	150.775	190.998	146.88	0	171.179	161.091	154.033	168.747	173.259	167.123	165.067	169.215	180.717	157.106	156.776	143.767	160.854	158.198	165.448	156.439	161.949	172.434	152.573	185.971	151.21	168.519	157.349	158.207	172.829	157.219	176.547	174.288	154.07	199.506	158.457
		343	1497.68	158.494	171.009	164.328	158.321	168.294	154.803	157.702	173.906	160.982	165.285	157.832	147.018	193.27	158.87	0	173.732	161.436	165.462	165.577	173.651	165.024	169.131	169.386	184.149	160.724	164.349	148.813	162.638	163.52	173.692	157.431	156.51	167.635	148.467	178.765	146.698	174.048	150.628	151.571	182.684	164.048	172.147	176.922	0	194.712	160.328
		344	1501.54	166.647	169.662	157.682	165.641	162.517	156.568	159.146	171.943	160.005	162.97	158.605	148.549	184.501	162.559	0	176.031	154.129	154.908	166.371	170.074	163.859	167.46	161.164	176.704	158.513	157.998	141.359	164.828	165.09	168.037	163.307	161.87	166.013	160.281	183.558	148.209	165.547	154.66	156.768	172.656	157.643	171.001	179.657	0	185.54	158.68
		345	1505.4	158.121	167.802	166.578	164.11	170.891	157	163.578	165.02	163.791	154.133	162.079	148.861	185.311	148.41	0	170.577	155.515	162.947	173.491	175.791	169.817	167.873	166.183	178.901	155.569	164.459	149.763	170.484	159.422	167.803	153.576	169.083	161.185	155.799	183.361	154.267	171.716	160.321	151.016	170.458	153.487	174.311	184.948	0	184.753	169.018
		346	1509.26	158.302	167.775	172.917	160.604	164.28	157.092	166.557	161.311	155.499	162.401	152.454	153.63	180.178	149.976	0	179.073	162.91	150.768	162.783	170.867	155.49	172.775	158.152	175.003	159.49	159.242	141.101	173.901	159.026	169.073	154.767	166.75	163.316	154.482	175.866	160.214	172.158	164.338	157.4	177.114	161.186	168.737	180.461	0	193.747	152.41
		347	1513.12	164.907	163.61	160.032	168.783	158.812	156.905	167.214	157.513	157.433	158.017	162.071	146.166	182.646	160.773	0	169.859	157.497	151.76	166.477	173.785	164.746	175.973	168.406	188.745	159.988	160.424	154.095	170.425	160.449	164.84	158.934	161.602	177.926	158.487	180.342	151.121	160.239	156.028	156.616	181.612	165.991	169.797	177.259	0	186.611	158.384
		348	1516.98	157.98	171.061	159.995	164.071	165.496	153.143	165.978	161.697	161.841	161.489	162.146	143.403	181.116	155.65	0	186.732	148.889	154.319	164.645	177.305	154.555	167.197	173.343	187.579	163.636	158.081	149.854	172.467	162.872	162.806	165.338	165.56	164.944	154.783	172.475	153.03	161.918	164.121	152.899	177.663	164.827	165.876	178.648	0	192.054	155.135
		349	1520.84	158.086	167.73	165.096	167.728	162.047	156.51	160.975	164.207	161.914	165.971	162.412	151.458	185.737	161.965	0	181.695	147.326	161.765	157.436	169.753	153.83	175.634	172.497	182.874	156.085	150.324	153.247	161.713	153.15	168.605	156.35	159.407	170.04	145.197	171.613	155.909	166.754	157.573	151.094	172.73	156.085	167.011	172.095	0	188.725	146.989
		350	1524.7	153.471	170.591	164.991	161.278	162.504	164.296	157.443	164.301	155.941	167.049	154.628	158.074	182.601	154.778	0	172.111	153.24	158.228	166.766	174.438	150.622	175.189	170.23	187.167	161.556	0	157.619	162.978	154.265	168.274	155.816	168.607	0	157.597	181.122	146.989	168.595	155.709	152.093	172.353	161.983	162.553	179.167	0	192.993	152.461
		351	1528.56	149.453	164.467	161.03	166.033	162.869	163.732	164.692	165.078	155.003	163.384	168.081	148.796	180.268	148.974	0	171.711	151.566	156.837	154.342	169.032	160.634	176.075	166.472	185.848	160.686	162.091	153.371	173.283	158.415	169.388	162.157	166.767	172.302	156.758	173.109	152.909	177.506	151.701	154.538	174.436	161.152	170.399	177.486	0	191.638	152.057
		352	1532.42	151.201	160.207	166.996	162.579	171.222	169.907	166.596	164.149	153.33	172.474	163.667	147.696	185.828	152.508	0	169.26	152.639	153.28	159.867	178.163	159.28	172.577	163.635	177.309	166.465	0	142.644	168.446	166.383	172.418	160.265	162.952	162.798	149.06	171.693	158.646	174.68	160.66	147.367	170.073	163.3	163.956	178.677	0	183.985	159.263
		353	1536.28	165.464	177.985	162.76	167.384	165.625	166.075	163.576	156.468	153.429	155.508	151.857	164.217	185.404	152.375	0	176.312	150.564	155.288	158.998	181.494	158.894	174.43	161.995	179.199	162.49	158.613	140.483	160.649	157.917	162.173	169.949	155.357	167.338	153.475	174.811	150.036	170.392	156.383	159.076	173.56	165.627	171.615	178.777	0	186.858	142.725
		354	1540.14	162.487	178.949	162.819	167.638	163.794	163.239	163.625	174.141	158.303	159.803	162.911	156.449	182.111	153.52	0	176.349	157.675	143.75	159.257	173.632	160.717	172.601	169.548	181.912	160.756	0	141.88	167.918	158.904	166.008	161.742	163.568	170.309	149.251	173.568	157.809	177.419	158.062	141.991	172.767	156.969	161.794	172.363	0	191.102	148.485
		355	1544	157.031	172.114	162.051	164.652	169.178	158.053	169.601	164.288	157.972	166.31	164.828	148.122	188.432	162.785	0	171.165	0	145.059	156.658	185.436	158.045	173.016	176.756	179.603	156.622	0	146.614	168.668	166.983	174.846	157.702	166.012	165.035	154.862	171.657	142.214	176.923	152.548	153.323	173.584	153.671	170.126	176.871	0	187.029	150.397
		356	1547.86	157.989	165.897	164.941	155.656	170.467	158.277	155.362	165.026	156.979	167.119	159.419	157.114	190.351	160.546	0	182.574	159.172	147.759	160.163	177.886	149.024	175.932	175.736	182.162	170.948	0	148.856	165.745	163.498	168.65	166.567	173.239	173.308	155.271	170.773	148.825	171.971	160.527	155.744	173.203	163.164	168.571	172.342	0	185.742	157.569
		357	1551.72	160.455	171.99	163.01	0	172.11	158.098	169.373	166.348	153.964	156.443	157.896	155.758	191.611	149.22	0	180.881	152.167	148.86	159.568	170.397	152.769	173.674	167.355	180.761	161.831	153.091	157.098	172.732	155.98	173.272	164.236	167.984	162.829	158.198	175.695	151.171	171.424	167.659	153.134	169.495	157.483	176.381	169.664	0	189.245	157.211
		358	1555.58	160.237	168.383	158.124	170.408	169.956	162.064	159.72	153.309	157.888	174.425	160.222	153.994	189.624	152.624	0	167.353	151.911	149.369	160.675	180.998	154.474	177.577	169.536	186.255	158.79	146.955	144.242	177.354	162.047	164.645	165.478	161.08	172.214	157.071	172.52	148.311	167.997	164.264	156.123	183.711	162.811	169.17	176.611	0	195.154	150.786
		359	1559.44	148.404	171.331	165.253	158.016	169.045	149.763	168.263	163.745	160.465	162.249	161.127	150.308	185.849	152.533	0	177.426	149.382	144.341	162.702	170.744	152.177	169.966	167.763	182.245	168.535	151.826	149.215	167.512	152.601	169.286	161.289	156.772	170.492	157.404	175.02	153.4	175.637	158.226	154.932	187.332	160.502	168.303	178.402	0	184.515	158.633
		360	1563.3	158.562	168.496	163.549	167.028	168.045	151.008	168.062	159.849	161.421	162.422	164.364	155.342	185.441	155.048	0	176.794	147.746	148.675	162.23	167.7	155.152	175.431	178.094	178.296	156.208	159.989	143.861	174.727	157.439	169.114	161.198	159.835	163.022	159.077	167.152	150.731	170.769	157.805	148.007	175.199	156.048	174.062	176.485	0	189.619	156.784
		361	1567.16	156.141	166.624	160.467	164.381	173.642	156.549	172.41	160.32	151.379	159.357	163.831	159.677	183.641	152.6	0	183.006	155.428	158.531	160.437	176.491	157.1	180.476	164.451	178.672	163.978	144.811	143.196	153.781	176.367	170.595	154.547	161.297	170	163.851	173.741	145.882	167.638	165.551	161.434	171.095	159.625	172.011	178.866	155.793	188.046	143.69
		362	1571.02	156.522	168.952	155.57	160.99	164.384	163.583	161.731	167.063	152.682	161.927	163.377	154.277	191.212	151.809	0	179.988	149.346	164.833	164.483	162.423	158.061	177.577	179.634	182.992	151.771	154.581	138.893	171.901	161.442	171.752	158.785	151.453	164.301	156.423	173.434	149.498	163.632	156.228	153.852	181.64	156.341	171.623	179.428	0	186.267	153.824
		363	1574.88	159.022	178.242	157.96	157.237	169.708	158.979	171.538	164.577	159.878	165.257	161.29	155.124	181.458	153.785	0	175.998	148.872	158.66	160.762	183.435	166.525	179.591	180.992	174.826	155.242	148.808	144.054	163.361	159.238	179.091	162.281	156.342	166.318	150.142	176.435	0	161.578	163.659	154.745	175.039	157.999	167.391	178.493	0	189.916	145.94
		364	1578.74	156.304	165.536	155.193	158.447	164.982	159.688	168.828	162.026	149.006	159.111	161.336	157.322	189.793	148.028	0	173.53	0	152.184	157.83	176.818	155.197	178.806	170.891	171.694	164.494	154.442	139.528	164.82	157.346	181.159	151.03	155.768	169.985	156.856	168.966	143.241	163.545	170.083	157.02	180.415	153.055	179.513	178.307	0	185.313	147.043
		365	1582.6	164.597	165.456	154.849	162.929	164.755	152.563	169.418	151.255	146.821	157.25	166.088	150.229	185.31	143.967	0	176.177	147.603	151.032	155.433	174.243	155.506	169.487	169.801	175.801	166.333	159.175	153.764	168.258	159.861	175.527	165.894	155.085	166.389	150.591	173.068	0	172.038	163.233	152.657	170.948	149.15	183.328	174.141	0	198.169	145.718
		366	1586.46	159.185	170.457	157.696	168.413	172.862	158.063	169.69	164.217	163.647	162.577	169.783	163.475	184.873	149.957	0	179.107	151.442	155.295	153.801	175.816	158.927	173.798	169.846	170.59	159.779	154.284	148.513	175.511	154.831	178.841	163.256	151.378	169.058	153.281	179.423	146.795	159.01	166.185	152.629	178.88	151.92	172.14	171.558	157.667	187.477	155.218
		367	1590.32	160.03	168.771	163.013	169.516	168.741	158.399	172.854	152.652	156.477	159.934	172.583	157.835	184.901	143.786	0	170.49	154.503	155.226	160.896	174.948	157.234	177.29	165.869	175.843	153.682	149.418	151.573	161.003	155.927	177.493	174.782	147.194	169.071	154.101	181.588	146.475	164.792	162.04	146.048	176.87	151.716	173.15	170.167	0	184.296	140.497
		368	1594.18	158.607	167.724	158.266	157.545	174.773	161.468	166.345	168.955	165.74	167.597	165.101	157.374	194.384	149.207	0	187.293	142.767	157.614	160.275	180.11	156.234	176.424	172.826	173.621	154.22	156.541	146.147	175.028	151.717	178.266	162.679	161.003	163.066	147.137	173.381	149.189	162.149	166.911	159.381	182.061	157.933	170.758	175.105	0	189.872	147.699
		369	1598.04	150.399	170.67	165.4	164.526	172.783	152.27	165.406	156.816	173.798	166.041	155.745	155.139	193.554	147.511	0	171.124	150.935	149.06	158.831	168.225	158.205	174.722	162.436	180.091	161.076	149.91	146.049	160.452	156.205	170.131	170.24	154.963	158.748	152.806	168.603	145.402	169.157	152.184	162.902	181.222	155.38	173.394	171.325	156.72	197.354	148.979
		370	1601.9	156.606	171.344	164.128	167.812	171.076	155.749	166.241	165.113	163.324	160.047	156.063	157.641	185.859	149.645	0	169.831	153.537	150.523	151.433	172.731	152.069	177.322	171.542	164.724	148.013	151.682	140.358	162.808	157.213	166.124	161.101	156.352	156.614	157.646	171.693	154.344	163.833	168.538	156.193	173.78	161.265	181.385	173.29	0	193.152	149.686
		371	1605.76	155.98	169.029	152.491	154.327	174.597	157.828	165.535	172.042	164.629	166.84	166.079	156.462	186.514	149.324	0	164.895	144.371	160.271	151.211	168.609	158.432	175.445	160.768	177.526	159.657	147.379	150.533	171.745	155.273	175.826	167.211	154.621	170.634	167.043	167.068	147.803	163.534	159.728	158.644	174.927	154.068	165.68	171.575	151.356	189.88	148.248
		372	1609.62	157.108	171.998	161.063	159.45	177.351	151.252	166.411	159.21	162.638	158.377	169.984	158.361	188.581	150.411	0	164.981	145.017	155.177	153.124	175.006	169.849	178.013	171.146	174.277	162.36	147.281	151.179	163.731	153.013	174.126	173.51	157.146	163.681	160.043	168.733	150.31	163.213	161.778	153.512	177.042	158.468	176.23	173.949	164.197	194.802	141.409
		373	1613.48	154.255	168.584	164.758	162.886	175.906	159.297	164.976	174.412	163.36	160.158	166.464	154.42	183.319	138.609	0	171.313	148.19	152.57	155.626	167.24	166.783	174.076	162.601	172.414	154.389	151.866	139.521	161.451	149.549	167.419	168.059	146.411	161.466	164.572	168.51	149.364	159.074	159.9	156.178	168.505	156.014	174.58	171.968	159.234	190.203	138.774
		374	1617.34	154.263	171.006	164.952	0	188.514	155.851	162.427	155.925	154.222	163.144	155.347	152.908	184.26	148.751	0	173.106	150.286	150.609	154.641	165.141	163.598	178.283	158.462	176.405	157.58	156.857	145.427	169.53	160.985	172.359	166.792	153.14	166.553	163.164	167.878	147.689	153.408	170.109	159.308	164.907	152.953	175.513	176.221	156.69	190.534	152.096
		375	1621.2	152.392	174.738	173.188	161.759	176.911	155.881	164.21	167.215	160.969	171.734	149.519	148.356	198.715	144.268	0	168.977	151.032	156.071	152.185	163.439	169.919	180.586	162.006	179.949	152.331	156.677	149.62	155.816	151.677	169.634	172.01	162.823	162.66	167.917	166.623	150.665	160.291	153.064	142.554	171.062	158.491	170.796	171.031	162.583	193.032	149.104
		376	1625.06	152.446	166.408	152.062	162.85	179.952	148.127	160.781	160.031	155.268	162.274	157.631	156.571	181.565	146.258	0	169.219	152.563	159.064	164.48	166.729	159.3	177.124	164.505	170.535	154.359	158.459	147.804	166.961	156.751	169.741	163.006	163.298	156.536	160.312	174.432	145.035	164.453	157.741	150.927	166.746	151.61	173.97	172.264	146.561	194.107	147.681
		377	1628.92	154.366	167.555	158.333	158.904	184.551	157.081	159.817	164.339	169.066	163.674	162.773	148.846	179.538	143.807	0	180.221	146.374	155.1	160.342	167.542	147.407	175.66	164.599	156.417	158.344	164.468	146.013	171.568	159.674	161.36	173.575	165.169	162.381	161.952	184.776	144.9	155.967	157.142	147.585	170.016	161.875	177.808	174.185	152.61	186.25	159.619
		378	1632.78	156.22	167.667	158.574	162.083	172.735	146.123	156.712	155.457	155.732	160.198	151.739	167.613	189.159	147.429	0	171.149	141.64	162.475	153.054	172.15	153.049	175.828	180.659	170.459	159.684	155.928	149.976	169.583	156.429	164.97	171.992	154.032	148.815	158.657	170.983	146.655	161.957	156.405	153.157	182.929	155.888	177.472	173.035	153.574	197.307	152.282
		379	1636.64	152.344	173.829	161.56	157.54	185.587	154.398	156.776	159.174	161.581	167.692	154.043	155.434	194.796	151.541	0	177.591	152.987	151.618	153.074	155.878	152.469	177.609	165.853	168.414	156.27	157.76	147.702	168.566	153.857	163.134	159.698	161.53	158.09	156.773	171.243	146.917	164.776	152.663	149.533	181.052	147.972	178.357	170.34	149.857	198.252	145.813
		380	1640.5	158.832	162.689	160.169	156.614	188.621	153.576	158.658	167.831	153.328	162.508	155.434	159.837	179.039	148.243	0	183.424	157.892	161.036	160.923	166.142	146.708	185.427	163.084	162.931	160.538	160.547	144.813	172.6	159.336	161.43	166.408	169.747	153.133	159.894	170.807	145.258	158.492	154.954	145.514	180.264	155.124	177.294	167.86	154.065	202.357	158.473
		381	1644.36	160.627	168.649	157.831	0	193.729	158.261	162.105	156.573	156.707	157.691	157.717	158.272	178.823	147.373	0	181.97	146.985	153.474	161.123	165.351	155.492	180.176	164.174	157.701	150.296	156.562	148.866	164.609	161.076	165.722	180.78	168.859	162.074	157.505	168.704	141.407	164.991	158.811	153.275	186.009	156.275	162.912	181.274	144.22	189.904	150.872
		382	1648.22	149.77	163.456	160.444	0	174.3	155.589	156.859	165.789	158.403	158.331	160.999	159.736	190.263	138.767	0	180.222	147.684	150.758	157.434	161.827	151.347	177.379	167.503	163.761	160.894	156.379	156.4	167.277	158.042	165.164	170.116	162.319	165.881	147.596	168.524	148.002	169.312	168.063	160.848	172.502	151.516	166.132	175.255	151.725	190.76	143.176
		383	1652.08	151.303	169.184	161.922	154.719	176.197	144.487	158.29	169.456	160.826	160.008	161.332	155.364	195.883	149.886	0	174.006	157.228	161.286	158.436	173.838	150.998	174.766	164.644	176.673	155.545	157.881	139.5	174.327	154.402	163.846	165.856	160.746	160.197	152.679	171.21	146.672	169.661	162.718	152.654	173.762	148.364	172.003	174.653	155.391	186.748	150.91
		384	1655.94	151.431	160	162.869	0	185.829	150.098	148.818	164.55	156.014	165.284	158.512	163.523	178.737	148.004	0	176.129	150.518	162.255	168.922	163.57	146.718	185.67	167.44	171.186	151.872	155.299	143.023	159.712	154.064	160.795	163.84	169.052	162.313	149.551	181.062	142.224	172.006	157.277	159.29	166.884	157.197	177.519	178.532	0	187.378	147.711
		385	1659.8	149.077	161.051	158.823	149.948	180.214	151.148	0	149.968	162.608	153.712	156.708	157.99	185.305	146.986	0	178.683	149.752	154.932	156.891	165.668	151.685	185.737	176.004	176.122	162.131	158.893	145.611	159.837	154.274	169.649	155.122	169.202	162.907	145.273	156.237	141.045	170.404	161.389	149.041	175.727	152.083	179.11	166.208	145.94	193.009	153.898
		386	1663.66	151.155	175.331	165.948	159.803	182.178	149.726	144.28	163.927	158.093	169.384	158.842	157.252	178.6	144.942	0	166.87	153.048	148.183	157.67	161.717	153.901	185.346	170.048	179.061	155.005	156.33	148.884	162.54	160.468	159.199	161.548	160.569	161.881	149.327	164.787	144.998	168.405	158.977	150.835	175.922	142.924	163.36	178.353	145.823	182.239	148.596
		387	1667.52	149.303	164.273	157.658	0	175.091	162.789	148.302	159.452	169.761	160.516	147.856	157.358	182.052	148.662	0	177.018	151.376	154.589	156.811	170.821	149.937	176.366	163.848	178.948	154.509	163.103	145.66	162.925	159.942	154.761	161.669	161.477	159.429	155.258	172.172	138.972	171.924	154.184	149.462	180.049	158.931	168.317	169.762	156.038	198.61	153.202
		388	1671.38	151.04	173.055	167.048	151.626	174.386	141.916	153.859	0	170.723	168.216	160.857	152.791	183.042	140.891	0	178.266	148.886	154.39	156.725	167.44	147.149	174.396	165.295	188.761	152.263	159.365	148.416	165.326	151.377	162.021	158.759	152.84	178.54	155.162	170.476	138.622	173.538	154.528	152.979	177.558	155.967	167.189	173.255	141.788	189.234	155.74
		389	1675.24	150.662	171.949	167.352	153.282	166.782	163.697	154.332	155.134	171.838	161.281	152.533	158.083	182.967	153.298	0	178.456	145.217	153.288	154.458	170.194	146.433	168.384	157.638	179.818	154.561	157.809	149.215	160.462	155.684	170.197	164.433	161.535	168.069	154.592	165.494	133.942	171.865	158.168	155.63	170.529	157.159	169.341	166.04	155.364	179.145	146.673
		390	1679.1	154.607	176.077	158.874	152.793	181.687	156.352	159.03	161.126	166.306	155.674	156.643	154.178	180.957	149.186	0	182.323	144.289	146.013	154.866	174.821	153.784	176.929	167.612	184.488	158.884	154.886	152.979	157.033	151.243	166.735	162.745	161.116	163.217	153.181	172.679	138.824	166.87	154.03	151.546	171.285	152.487	170.848	166.147	0	192.052	149.109
		391	1682.96	150.554	167.208	162.758	147.849	182.832	148.407	150.784	153.06	158.138	165.903	160.146	155.177	173.619	146.446	0	184.069	144.72	158.455	154.48	166.359	151.041	180.611	167.058	182.992	151.247	161.932	151.147	163.003	148.772	164.755	160.028	157.189	171.037	166.467	177.235	142.535	170.176	142.904	152.849	169.875	157.631	169.67	172.083	145.756	183.922	147.356
		392	1686.82	148.221	167.563	154.902	149.77	190.729	152.588	149.713	163.437	163.156	163.888	153.899	152.727	176.241	152.114	0	174.197	150.745	153.04	157.745	171.981	152.934	178.17	166.351	185.898	153.728	156.368	144.747	158.906	157.661	158.855	159.428	163.92	153.748	163.415	167.601	140.851	167.631	0	148.719	173.781	156.75	163.994	162.588	160.207	198.197	158.094
		393	1690.68	145.932	177.122	155.03	152.245	187.636	155.132	159.38	155.596	149.243	161.676	159.038	160.418	179.887	148.443	0	184.646	145.611	149.229	151.161	166.943	155.693	175.1	164.705	183.008	155.038	153.607	145.473	174.481	154.952	160.731	166.19	162.995	163.563	159.715	164.685	145.714	172.931	150.104	152.806	174.949	154.075	162.951	164.192	157.06	195.722	161.341
		394	1694.54	152.301	168.752	157.706	162.054	177.98	149.864	150.575	158.362	160.342	165.947	153.687	159.827	183.015	150.492	0	178.584	142.669	161.337	155.173	168.947	157.429	173.983	161.266	177.871	157.805	159.339	147.458	166.148	151.518	162.982	167.884	172.475	164.958	147.777	162.855	150.726	173.078	150.921	160.897	164.331	150.804	174.304	160.184	156.42	195.618	163.707
		395	1698.4	154.08	166.619	171.136	156.93	175.035	153.63	150.96	162.583	153.759	162.133	153.249	160.143	180.928	157.429	0	178.043	152.79	151.21	159.29	168.63	157.39	178.572	169.439	176.02	158.423	146.384	141.37	166.396	158.051	167.379	159.21	153.427	167.376	160.146	171.408	147.023	164.202	155.97	158.596	167.969	157.491	166.814	166.152	152.268	198.375	165.51
		396	1702.26	142.754	172.099	156.558	148.769	179.248	150.828	148.596	162.43	162.096	173.176	0	157.125	178.083	145.475	0	185.444	155.32	151.861	163.197	171.122	162.969	178.447	161.36	179.411	157.169	155.76	140.13	163.091	151.908	157.889	161.108	159.977	169.61	149.598	167.887	147.458	170.797	149.669	148.848	173.128	153.338	168.152	168.858	154.544	196.479	157.939
		397	1706.12	149.851	164.328	160.29	154.811	173.71	150.412	154.69	152.768	161.77	165.385	162.55	150.887	179.207	151.574	0	179.133	157.548	159.753	153.622	166.421	162.025	168.651	160.955	188.234	160.408	152.92	142.079	168.592	164.068	172.084	161.94	159.548	162.966	154.317	157.21	140.911	167.035	147.926	152.029	171.527	153.103	160.614	168.553	155.828	195.329	165.083
		398	1709.98	154.847	164.232	156.98	0	179.805	149.489	149.013	167.896	158.674	162.689	160.197	159.674	171.113	140.634	0	182.901	157.403	149.945	158.408	170.91	160.806	173.166	166.328	189.39	165.632	150.458	144.224	161.334	158.142	160.187	161.059	154.672	165.189	151.212	157.205	142.539	177.236	155.583	160.475	180.777	153.503	162.078	170.607	150.534	200.323	161.833
		399	1713.84	147.649	162.658	164.821	153.348	182.264	154.665	149.725	156.617	159.874	157.781	152.878	150.989	173.925	147.092	0	184.879	153.684	146.714	160.844	172.706	162.621	173.616	158.112	181.338	160.316	153.145	144.949	171.487	153.472	159.972	156.814	156.313	162.038	145.335	160.006	142.437	162.579	155.141	159.182	168.298	151.567	169.393	177.304	143.825	191.347	159.446
		400	1717.7	154.741	162.821	160.18	156.821	177.044	152.236	157.255	165.881	155.382	163.84	147.747	151.584	172.116	146.935	0	179.076	145.715	153.563	153.543	173.209	151.027	167.172	160.045	179.492	164.463	155.169	147.636	158.922	153.052	164.741	158.519	159.436	162.243	145.97	163.063	148.352	163.346	152.194	154.608	166.907	153.662	178.836	175.942	153.062	185.669	160.692
		401	1721.56	155.214	167.815	159.669	151.258	181.074	144.388	148.926	162.083	151.693	165.402	155.343	159.923	168.67	146.346	0	179.63	155.354	160.159	154.62	174.474	152.424	173.455	162.948	169.99	162.505	155.107	142.108	163.806	163.237	159.881	163.93	150.316	167.629	148.532	163.364	144.765	162.099	150.275	159.353	168.792	151.237	172.124	170.205	145.822	201.866	161.985
		402	1725.42	152.448	164.131	166.785	0	174.179	146.032	153.005	163.833	156.593	161.987	152.126	162.868	175.046	142.088	0	177.801	144.481	155.215	149.514	168.817	152.971	171.603	162.231	179.988	156.897	148.406	139.906	163.116	152.676	159.626	172.639	150.308	170.062	157.96	163.714	147.713	158.615	158.308	155.31	172.505	161.463	174.148	172.606	143.417	185.22	166.849
		403	1729.28	158.804	171.724	156.944	147.04	180.487	152.192	157.907	160.422	154.13	164.111	150.591	151.506	166.668	153.714	0	180.259	144.978	149.725	163.108	175.891	155.221	178.092	161.81	172.644	152.404	153.646	141.904	164.653	156.055	160.358	160.701	153.31	166.914	150.786	166.068	140.139	159.251	152.361	154.766	162.725	151.435	172.886	172.6	146.711	189.085	164.712
		404	1733.14	158.721	173.961	160.571	0	181.862	145.338	162.956	161.539	160.903	161.486	150.444	151.223	173.146	148.939	0	182.081	140.166	150.537	162.336	163.426	159.29	177.196	152.199	179.333	159.447	157.422	137.311	169.585	157.894	155.498	161.379	152.039	158.504	146.718	170.315	145.415	166.27	150.182	160.109	164.656	144.386	166.073	174.038	150.055	194.854	171.492
		405	1737	148.235	178.311	159.912	158.277	168.741	153.47	152.129	154.633	157.566	163.932	145.073	153.852	171.477	152.452	0	176.122	146.877	153.903	147.803	162.347	149.537	171.637	162.992	180.466	156.253	154.509	146.214	164.237	162.636	162.623	158.808	164.745	165.073	152.624	166.457	149.984	158.106	154.207	158.167	172.164	150.301	162.941	180.362	147.713	182.84	162.412
		406	1740.86	156.995	168.089	150.25	0	173.157	143.434	148.003	161.732	152.275	168.72	154.258	159.382	176.637	150.293	0	179.493	147.696	154.704	158.457	175.103	159.707	179.874	160.801	179.869	164.201	154.382	142.291	168.649	152.035	161.671	165.308	164.029	164.682	150.188	161.996	145.674	161.764	152.502	165.622	160.361	158.189	165.034	176.537	141.422	202.017	165.837
		407	1744.72	154.937	170.192	148.624	0	178.088	146.518	168.132	164.716	152.8	169.754	143.785	157.591	180.102	146.258	0	161.293	144.182	155.513	153.356	167.331	148.746	171.104	171.023	181.357	156.703	155.326	146.267	163.615	144.205	170.143	166.742	153.73	160.77	154.105	172.827	147.029	162.336	158.035	160.108	176.582	158.794	174.083	183.722	148.881	189.297	166.446
		408	1748.58	155.022	175.221	154.588	150.866	165.899	147.907	153.102	158.659	164.206	170.169	152.76	156.544	175.369	145.851	0	176.684	141.457	155.304	158.222	170.901	147.535	168.908	153.117	177.071	151.477	150.985	148.843	165.407	160.961	169.241	163.179	161.986	167.576	158.678	165.973	138.795	159.559	155.997	163.578	165.48	148.795	177.936	178.016	149.598	190.591	165.844
		409	1752.44	153.299	175.907	171.5	0	172.581	155.467	152.501	160.887	152.068	172.125	152.251	158.397	174.033	145.084	0	181.725	142.474	152.245	163.459	170.74	147.997	167.7	157.045	177.26	157.555	151.848	140.971	161.445	160.727	155.963	172.243	161.351	163.58	147.646	167.522	139.464	152.248	159.969	160.146	165.976	160.32	165.65	168.256	145.631	191.211	165.692
		410	1756.3	165.409	168.423	156.377	159.646	172.457	149.215	159.455	163.292	162.347	170.12	154.684	153.078	171.575	142.538	0	168.925	144.215	162.228	166.221	175.486	152.372	174.905	168.582	177.408	157.539	153.678	136.76	156.763	163.906	157.312	160.325	162.95	167.873	152.422	162.925	134.568	167.151	155.533	158.61	177.345	144.015	167.341	168.646	136.316	189.449	164.633
		411	1760.16	163.175	173.858	146.449	0	176.526	154.868	153.661	157.437	153.917	177.301	144.138	156.482	171.102	149.714	0	166.536	145.835	165.069	162.989	179.213	146.917	169.544	153.457	179.303	152.162	148.809	145.154	168.891	158.585	163.616	170.966	159.549	162.536	155.056	161.58	139.514	162.203	155.085	159.87	168.077	143.865	161.575	169.154	141.774	183.782	161.288
		412	1764.02	148.168	178.186	152.081	0	177.713	141.985	154.109	157.667	153.97	174.843	149.065	158.216	167.554	155.288	150.833	173.467	146.433	162.038	161.807	178.009	148.478	167.488	165.391	165.879	162.503	160.587	140.345	175.598	148.794	157.361	161.198	162.599	162.339	155.652	173.428	140.496	161.895	157.27	163.798	171.208	151.612	173.827	164.9	149.891	179.5	165.134
		413	1767.88	159.786	177.08	154.842	152.789	168.848	144.955	157.495	154.62	161.691	168.804	142.682	150.759	171.38	154.598	0	166.823	139.268	157.184	151.975	166.761	145.72	168.087	160.598	183.964	157.922	150.765	138.827	164.635	157.711	160.87	166.636	161.111	170.71	153.732	160.799	138.504	153.74	153.583	161.658	161.839	153.7	174.657	172.669	140.297	193.424	166.576
		414	1771.74	154.453	167.615	158.96	0	166.514	146.708	161.384	0	161.978	171.845	150.46	155.759	170.096	143.778	0	166.175	147.264	164.762	144.194	170.74	145.318	181.418	167.695	167.415	164.192	161.359	133.563	159.911	155.606	156.902	165.492	153.566	166.238	157.07	177.778	138.162	159.199	154.779	157.704	158.343	149.905	169.717	167.797	141.652	186.77	160.186
		415	1775.6	150.263	171.535	160.59	164.605	173.271	152.997	165.859	0	156	170.069	152.48	156.562	184.839	151.765	0	165.066	145.42	165.896	157.041	166.869	147.273	180.931	169.496	176.43	158.193	149.369	141.138	171.795	160.953	160.348	163.687	155.831	161.077	160.662	161.243	136.906	166.175	160.641	160.918	175.402	150.772	171.128	165.097	140.863	185.522	164.825
		416	1779.46	158.254	175.325	163.548	154.064	171.257	149.353	151.975	152.982	158.813	168.619	142.777	156.537	172.333	149.663	0	164.157	149.016	157.654	161.131	166.434	143.289	171.95	158.715	174.491	155.828	156.634	135.826	170.721	148.978	159.248	153.674	163.292	167.472	157.147	174.749	144.378	166.724	157.278	156.035	167.287	150.091	167.12	170.825	144.001	185.41	154.961
		417	1783.32	166.657	173.092	154.114	0	166.927	143.334	150.554	155.164	163.779	168.423	154.894	147.829	174.278	154.137	0	163.319	141.551	161.781	155.336	167.02	143.375	184.419	159.345	170.652	155.035	147.071	146.27	175.879	158.246	159.088	158.101	157.739	162.76	160.411	172.123	139.204	163.719	151.46	165.574	170.382	146.146	168.604	166.285	143.465	187.346	159.196
		418	1787.18	153.746	182.885	146.799	147.848	174.071	150.306	161.327	154.969	153.811	166.175	138.758	159.495	173.227	148.049	0	169.415	143.891	160.513	154.811	160.437	141.007	186.258	162.856	173.885	155.128	145.159	139.862	164.947	147.265	159.804	152.438	162.566	161.65	145.484	168.679	137.572	163.939	159.844	157.348	166.646	146.165	164.593	165.135	148.046	181.755	155.444
		419	1791.04	165.015	174.428	154.524	160.235	170.816	146.477	156.396	147.001	156.861	170.234	141.917	147.419	176.582	146.837	0	173.084	140.86	163.264	150.42	166.787	139.879	180.968	161.29	173.49	162.872	145.097	135.984	166.864	151.636	165.243	158.876	162.444	160.946	148.821	172.846	136.224	165.531	162.632	163.885	166.206	155.634	174.749	174.457	143.292	177.143	157.445
		420	1794.9	154.407	167.682	163.237	0	167.119	145.588	154.038	0	142.984	161.194	141.301	163.361	180.25	144.275	0	164.2	0	165.796	147.8	168.005	146.271	184.721	163.904	175.401	147.252	149.187	138.682	166.9	143.519	163.078	158.432	150.581	166.092	150.826	177.578	136.659	159.878	159.867	160.586	174.212	156.398	168.259	162.912	145.78	176.978	156.346
		421	1798.76	155.513	171.091	160.356	163.28	171.98	158.19	153.552	155.873	153.393	167.305	144.211	158.909	176.891	146.805	0	159.498	147.475	156.682	154.69	161.985	143.38	181.367	168.909	182.821	157.776	154.588	141.539	163.705	142.687	160.174	157.48	154.294	163.965	153.03	178.735	132.418	163.52	159.157	162.488	177.399	154.461	171.609	176.904	137.66	192.896	157.765
		422	1802.62	164.277	171.546	153.723	150.717	163.38	148.879	152.535	157.731	152.389	159.659	150.226	160.504	178.785	148.686	0	176.265	143.526	153.976	160.071	161.699	143.389	180.295	174.088	171.22	154.517	144.21	133.484	181.103	151.296	167.25	157.484	156.233	165.947	163.763	169.465	134.328	170.877	158.666	158.546	176.106	151.173	171.551	178.209	141.952	194.02	163.656
		423	1806.48	155.56	176.275	143.054	159.418	176.164	150.033	150.171	153.051	150.649	165.232	151.455	154.843	172	144.088	0	155.01	144.71	149.112	158.235	163.293	143.51	177.291	169.763	181.503	157.737	144.418	144.507	171.404	147.523	158.642	164.73	155.515	164.994	149.344	166.998	133.619	163.593	155.192	167.314	171.148	164.416	178.079	169.208	147.429	186.317	159.653
		424	1810.34	146.843	177.752	146.071	162.504	176.917	145.864	144.477	166.118	154.157	170.644	149.49	152.259	178.97	152.342	0	165.016	136.105	158.924	167.015	164.28	146.491	177.878	167.283	180.793	151.435	147.156	134.342	169.033	148.875	166.202	155.081	159.837	160.579	149.799	174.283	150.849	165.338	166.68	159.717	167.847	150.006	174.278	173.133	140.366	193.057	159.051
		425	1814.2	149.269	167.345	154.791	154.672	186.363	151.543	159.763	154.963	153.618	165.54	158.457	151.486	177.97	151.241	0	161.428	139.856	166.449	162.227	157.437	143.928	176.515	174.03	181.561	160.528	0	140.152	167.806	149.134	160.421	154.608	164.975	161.124	156.422	167.247	131.42	165.167	155.624	156.257	166.871	153.288	173.923	181.376	144.987	191.954	165.763
		426	1818.06	147.258	179.977	151.429	149.844	181.787	153.778	154.476	155.134	152.74	171.174	148.901	149.614	184.696	144.607	0	159.869	0	153.34	151.298	149.675	150.505	181.99	164.125	173.402	156.04	148.564	134.485	156.235	141.879	155.046	148.6	158.907	159.33	155.682	177.866	135.23	165.828	150.246	156.582	171.262	147.706	168.662	175.28	150.728	180.101	165.352
		427	1821.92	150.492	168.78	154.366	0	179.045	146.567	153.664	154.922	146.137	166.132	147.558	149.534	181.717	144.858	0	172.029	140.986	155.155	163.984	154.747	156.904	183.167	178.242	172.984	159.894	176.678	133.819	162.035	152.871	163.539	156.606	159.422	163.086	155.584	168.074	137.684	171.001	149.072	159.153	170.611	144.367	181.525	173.208	138.451	188.126	157.929
		428	1825.78	160.912	174.767	153.96	0	175.609	145.003	150.817	152.942	152.721	169.48	150.864	154.971	180.536	139.41	0	159.026	143.448	160.361	158.978	156.942	145.357	185.636	169.974	175.123	154.154	157.362	136.063	158.712	149.958	160.2	161.19	156.311	162.319	156.569	170.64	129.725	162.409	154.841	154.602	169.949	155.839	176.187	178.023	142.931	180.523	157.351
		429	1829.64	146.739	172.673	154.982	147.936	179.312	148.794	154	163.774	153.395	166.965	153.23	149.294	176.045	142.137	0	160.137	140.433	153.668	0	159.49	147.758	183.18	173.334	174.819	154.405	153.206	145.434	162.952	143.494	159.998	156.967	152.532	162.996	158.213	175.56	138.716	166.887	145.397	164.987	168.926	151.179	175.064	180.664	151.25	183.759	163.025
		430	1833.5	150.582	169.754	149.875	152.787	185.174	158.797	149.952	161.318	145.404	163.982	147.727	148.691	180.545	142.079	0	156.402	137.882	147.202	162.795	164.715	140.378	177.76	172.223	169.391	149.02	150.326	141.865	162.476	150.362	169.179	161.869	161.557	168.472	161.017	170.476	133.213	155.98	157.556	155.419	167.653	150.519	174.225	170.427	141.094	172.973	153.017
		431	1837.36	146.815	178.264	144.336	154.054	183.985	157.861	159.52	167.626	153.871	171.441	152.937	151.446	182.429	136.084	0	162.368	0	163.77	156.545	172.428	145.423	175.641	166.896	179.749	149.083	153.16	137.505	165.855	145.448	157.886	156.097	156.098	156.165	154.658	169.586	130.842	163.55	151.555	150.061	180.107	154.411	167.181	169.258	163.286	182.792	155.19
		432	1841.22	149.484	174.982	151.682	161.669	182.627	153.063	154.927	150.179	162.902	176.669	144.372	154.942	177.701	141.683	133.821	160.842	127.826	153.199	149.251	171.229	143.235	171.494	172.23	175.909	153.351	145.179	137.303	164.477	148.631	158.989	159.099	153.113	162.576	157.641	164.706	130.494	161.585	151.699	150.244	166.035	155.055	169.198	182.614	147.893	173.179	162.658
		433	1845.08	160.676	168.372	154.065	161.215	189.808	161.176	151.775	159.945	150.863	177.699	144.973	151.341	176.343	140.322	129.894	158.573	131.297	155.722	156.801	158.028	146.583	172.341	166.325	174.136	150.914	144.639	137.123	165.157	144.772	163.287	159.309	156.711	161.196	148.025	164.409	130.626	164.066	159.923	155.095	161.395	153.247	172.068	176.104	147	180.081	164.009
		434	1848.94	156.993	166.063	160.458	156.134	183.783	155.252	145.663	155.028	155.547	170.535	152.614	155.48	174.851	149.173	0	147.125	141.258	153.218	158.359	163.8	148.404	179.428	162.881	183.271	154.61	149.523	140.366	162.773	146.995	162.156	171.727	161.882	164.085	145.203	170.093	131	159.527	149.594	156.237	174.203	154.334	170.152	168.459	154.901	189.359	0
		435	1852.8	158.74	168.043	149.311	149.988	180.485	158.606	153.471	151.309	148.088	169.621	150.676	146.451	179.073	148.204	139.521	160.765	140.307	153.46	149.074	164.526	144.152	187.539	167.937	171.68	154.773	149.568	129.421	162.643	139.264	153.649	158.268	154.578	160.773	143.902	170.003	171.364	155.451	154.508	155.61	181.881	146.322	172.886	161.207	145.359	187.551	158.492
		436	1856.66	152.244	167.919	146.284	149.929	174.664	148.315	151.786	163.126	146.895	174.775	145.675	149.966	176.988	141.263	131.761	161.076	136.162	157.602	151.731	173.345	154.657	172.724	168.922	166.373	156.04	146.532	142.265	165.463	142.702	150.999	162.812	157.842	148.477	153.033	166.276	135.654	163.054	140.601	154.405	160.833	155.727	171.088	171.543	134.286	188.282	149.105
		437	1860.52	154.333	166.991	146.297	158.521	179.485	150.321	163.166	150.466	157.358	178.412	141.978	159.656	178.22	138.827	136.671	154.942	134.875	155.409	151.169	167.316	153.081	175.958	170.71	177.337	158.541	156.246	139.432	162.413	147.685	161.04	153.5	159.211	153.482	153.821	171.368	137.94	163.949	155.141	155.359	171.334	148.881	165.378	171.137	146.848	177.992	0
		438	1864.38	152.681	172.158	149.683	157.19	183.97	155.993	155.924	153.979	150.672	178.654	139.086	151.811	174.831	143.933	136.272	149.816	141.767	142.915	0	168.484	145.1	180.755	162.852	167.508	144.126	142.36	140.913	161.788	145.486	159.616	153.592	157.071	165.373	157.909	174.502	134.851	158.586	156.146	153.228	169.724	147.395	170.571	171.347	136.469	180.434	144.739
		439	1868.24	148.166	167.791	147.282	156.04	185.818	150.06	155.525	156.973	147.802	178.463	145.858	141.52	174.442	144.662	135.914	155.247	143.25	146.671	154.403	173.467	147.966	192.142	172.21	179.306	158.091	152.853	137.174	171.822	148.22	159.97	150.701	156.477	165.835	150.514	167.876	131.63	160.794	153.813	151.292	178.45	152.583	167.081	165.809	130.299	186.816	150.874
		440	1872.1	152.584	170.874	153.596	152.132	181.04	148.963	154.077	156.795	141.812	172.148	143.373	151.376	174.504	141.527	140.01	151.849	137.715	142.628	146.786	167.655	149.066	181.598	162.76	164.386	151.364	151.465	140.597	170.664	136.598	162.083	152.583	158.429	168.95	150.294	172.303	132.021	169.409	150.995	143.409	165.723	140.202	166.992	178.325	133.697	176.646	151.134
		441	1875.96	155.685	166.488	153.686	156.117	182.829	157.808	158.385	157.633	150.157	166.846	152.315	145.795	174.972	138.493	126.864	156.275	138.871	146.03	160.042	164.931	139.083	175.988	161.741	174.667	155.147	149.019	143.171	167.263	136.523	159.213	157.364	163.212	162.865	162.275	176.381	134.539	161.677	152	148.465	170.256	142.082	170.356	165.961	138.91	188.496	156.307
		442	1879.82	154.717	176.26	147.391	153.804	181.897	158.629	153.632	154.692	157.234	178.311	153.134	146.971	175.215	146.736	129.25	147.184	134.911	153.59	154.574	170.628	146.772	175.337	164.798	164.456	150.757	154.791	137.16	173.061	145.269	156.954	162.903	155.109	153.499	152.015	170.454	138.37	160.384	152.814	143.169	181.334	140.483	163.956	174.183	145.353	170.967	0
		443	1883.68	155.31	168.662	158.275	157.535	178.4	151.578	160.311	146.362	147.723	168.061	146.975	143.544	180.768	136.5	129.998	145.591	131.328	143.087	151.827	162.976	149.015	174.665	167.707	172.048	149.593	148.111	139.925	167.718	0	164.904	153.631	160.009	159.869	155.661	165.631	138.529	164.246	152.277	150.177	171.98	145.011	166.668	168.702	148.003	0	154.121
		444	1887.54	150.604	176.603	158.348	155.1	174.982	150.193	162.073	145.62	157.477	171.281	156.443	139.423	182.984	152.813	0	156.088	143.532	151.852	153.356	163.985	146.495	178.416	163.049	164.855	150.447	152.632	137.293	161.317	145.712	165.793	156.787	162.47	162.673	146.566	169.6	139.357	166.685	154.46	149.1	180.768	138.5	167.604	164.837	0	177.078	158.126
		445	1891.4	162.648	173.299	153.497	163.997	180.356	159.358	160.123	149.624	155.832	168.947	148.9	150.33	174.364	142.379	132.616	162.485	137.727	153.632	151.316	159.628	154.127	169.87	167.035	176.623	154.511	150.883	134.661	165.306	140.596	169.374	163.732	157.588	168.894	151.243	166.192	139.191	168.517	159.985	152.076	173.35	141.508	166.089	166.053	139.881	171.622	159.131
		446	1895.26	146.703	167.468	164.018	163.061	193.891	158.604	162.099	156.482	143.529	174.35	148.04	143.801	183.843	140.856	135.946	152.552	143.721	148.622	0	172.876	140.629	176.519	167.7	178.296	149.367	146.259	138.994	164.836	132.573	175.818	152.963	154.977	171.504	156.662	171.089	133	167.917	148.035	147.973	184.26	150.323	173.535	164.582	0	181.903	0
		447	1899.12	153.154	172.328	157.319	152.214	178.679	149.904	168.865	152.412	144.669	166.288	146.789	146.741	182.312	141.223	133.595	153.342	137.99	145.121	152.633	166.713	143.804	177.402	166.073	176.45	145.202	151.583	137.268	166.418	137.624	181.045	152.169	157.163	165.73	162.173	175.803	136.03	165.669	146.881	147.332	179.83	154.968	175.903	170.556	139.21	178.715	0
		448	1902.98	150.636	173.228	151.851	152.695	181.88	151.217	156.333	151.577	142.36	175.306	156.166	144.1	176.818	143.811	139.148	157.001	142.742	155.768	147.839	162.369	137.959	172.462	168.781	179.937	151.967	146.23	147.14	174.094	139.811	172.773	156.803	167.439	149.876	164.82	172.791	133.481	175.591	148.876	151.424	184.25	154.496	170.511	166.883	150.741	181.725	153.497
		449	1906.84	154.272	171.45	155.994	158.457	183.146	154.911	162.254	154.981	148.774	158.405	156.795	152.212	186.086	143.723	128.7	154.317	135.024	153.116	154.391	158.863	148.506	166.416	0	169.249	151.493	146.049	138.385	171.246	140.939	179.07	153.067	164.407	166.093	156.536	173.343	131.09	171.226	151.488	148.102	184.4	145.901	164.59	169.67	0	174.139	160.333
		450	1910.7	155.343	172.174	155.24	154.187	189.886	164.986	164.109	150.802	144.555	165.121	162.958	175.946	187.927	137.232	139.109	163.426	147.851	150.185	151.285	167.953	144.832	164.851	158.694	172.886	153.915	150.298	145.256	164.051	142.942	184.394	152.116	165.871	157.72	158.444	167.201	138.139	165.261	151.074	150.515	182.442	153.072	163.602	168.311	0	191.408	0
		451	1914.56	156.808	168.946	161.899	156.232	183.23	149.79	160.914	153.767	141.114	160.432	153.682	155.64	178.61	152.441	134.953	161.409	134.081	146.223	150.828	168.837	144.784	170.874	164.195	183.462	149.56	154.837	140.148	168.692	145.082	173.366	150.949	155.271	157.955	164.334	173.666	131.798	164.18	0	142.08	177.076	157.36	171.937	170.179	139.491	182.191	0
		452	1918.42	155.934	168.581	151.785	158.016	181.457	158.831	163.464	145.439	142.889	151.176	147.919	149.081	176.367	153.148	128.891	155.181	137.303	147.441	158.264	170.232	150.771	167.002	164.78	187.619	155.495	149.793	145.873	169.53	140.566	181.678	152.598	161.94	162.484	161.159	171.112	128.951	165.972	150.573	154.639	173.546	145.193	183.252	172.353	142.99	187.536	156.637
		453	1922.28	150.132	171.427	150.501	158.27	185.343	163.215	158.666	155.951	148.064	157.843	155.599	144.283	192.113	149.21	0	157.954	138.472	145.902	151.904	172.313	147.397	171.765	163.319	177.332	146.479	142.126	142.994	169.598	141.289	182.835	153.344	163.309	163.1	165.482	160.644	133.578	163.086	151.227	150.301	198.468	153.146	162.518	163.064	132.179	196.53	154.404
		454	1926.14	150.018	168.475	158.95	162.013	171.348	160.027	151.113	154.523	147.467	169.946	155.376	137.92	181.373	154.216	0	152.084	138.661	146.931	158.875	159.91	145.479	178.886	163.007	173.816	147.305	143.89	134.64	168.523	147.027	185.635	155.794	160.066	148.71	165	171.742	134.169	160.25	148.762	143.648	184.672	152.332	164.886	165.448	139.445	192.372	157.367
		455	1930	153.259	167.398	158.968	153.102	174.414	155.885	154.562	148.046	153.341	163.387	165.186	140.611	171.463	141.109	0	157.971	139.06	144.776	149.831	167.649	150.666	167.149	162.32	178.227	156.483	146.965	142.453	169.261	142.386	177.394	154.033	164.538	151.723	163.927	168.258	129.928	156.167	0	150.512	182.108	149.871	174.24	177.948	141.597	192.943	156.118
		456	1933.86	149.169	165.239	149.551	154.591	175.222	158.759	156.81	155.596	141.483	174.983	152.112	143.915	182.599	146.291	0	153.07	139.331	153.73	149.821	160.922	145.114	175.723	157.73	181.441	151.585	142.934	139.807	168.685	147.912	170.716	164.764	166.968	160.092	154.633	170.062	137.102	0	146.214	140.729	180.507	145.021	166.641	169.56	139.446	195.783	149.449
		457	1937.72	157.742	175.566	151.617	163.173	181.359	162.387	154.675	145.884	149.828	177.806	160.405	0	165.814	149.243	125.43	157.762	132.15	153.85	159.408	161.405	149.313	181.058	155.53	178.509	160.023	139.767	148.657	155.934	149.894	173.884	159.768	163.183	156.357	155.242	165.17	137.313	165.711	154.513	141.602	188.321	147.827	168.795	175.343	133.583	192.165	0
		458	1941.58	158.438	168.866	151.468	157.929	186.767	154.609	158.482	141.13	154.395	160.691	152.061	148.625	176.232	140.133	0	149.195	135.051	147.993	150.427	164.615	151.248	178.612	0	174.952	160.717	140.957	135.237	175.876	146.534	183.99	160.972	166.689	166.941	151.109	171.517	0	163.011	156.085	145.726	184.687	141.84	173.257	183.544	138.189	190.502	0
		459	1945.44	157.739	172.233	155.977	160.691	180.495	152.399	151.355	154.298	148.762	162.414	155.786	142.658	178.087	143.491	130.843	151.506	135.672	153.578	179.654	160.335	151.635	178.439	151.68	182.455	157.711	141.381	137.202	169.546	158.47	173.836	163.656	163.825	162.927	145.24	172.576	0	164.718	151.719	151.854	179.94	149.671	166.956	174.421	138.222	177.452	148.571
		460	1949.3	160.682	172.977	155.628	153.784	187.684	145.219	154.553	142.998	150.483	165.934	160.142	142.383	176.578	142.736	0	153.567	136.027	153.293	183.325	167.861	144.901	170.784	164.644	177.563	150.738	144.596	138.18	164.846	139.664	177.758	166.87	158.767	166.907	151.949	167.406	132.886	170.127	144.871	152.852	176.68	147.052	170.221	167.835	137.224	186.817	151.986
		461	1953.16	0	171.011	161.3	169.558	182.399	146.631	154.628	149.712	141.717	159.555	173.086	155.111	177.305	143.261	131.786	161.18	137.122	153.47	178.25	167.777	147.945	175.697	150.581	183.879	150.242	145.417	141.503	164.927	145.168	187.803	151.353	173.745	167.291	160.511	169.275	146.823	156.547	152.205	151.783	178.643	151.684	159.912	172.729	135.427	199.366	0
		462	1957.02	159.102	176.317	151.332	163.68	182.997	158.237	151.895	149.077	145.443	155.081	167.365	143.869	169.04	150.162	0	155.69	148.754	153.241	151.44	168.429	151.255	181.175	0	168.07	152.412	145.003	134.747	172.459	137.799	176.698	161.131	160.792	169.056	156.634	169.627	133.805	165.97	153.507	154.26	190.547	141.775	177.611	165.935	139.113	193.75	150.209
		463	1960.88	145.75	166.943	150.621	157.475	182.14	150.454	152.157	146.859	0	161.635	163.115	147.915	175.586	152.497	137.584	151.49	140.539	150.937	149.884	165.373	150.667	174.924	146.703	183.62	150.741	149.501	136.203	164.602	155.432	176.032	167.282	161.371	166.926	152.338	165.081	0	161.127	157.463	146.312	183.266	146.035	168.273	177.586	136.719	189.288	0
		464	1964.74	158.119	163.068	143.976	161.495	199.033	151.227	146	153.724	144.744	156.162	160.214	160.333	172.246	138.742	0	161.233	136.412	159.93	142.466	152.764	144.462	178.562	0	174.146	151.332	144.658	130.874	174.093	146.927	172.84	166.154	158.116	161.222	145.923	181.473	142.058	158.735	146.467	144.591	188.787	144.432	163.87	167.558	140.299	191.497	153.045
		465	1968.6	152.669	167.512	149.315	164.156	189.632	150.816	151.697	148.922	154.92	160.392	157.212	159.326	172.795	149.749	0	160.988	136.267	151.053	153.763	157.91	148.763	173.928	0	170.197	164.095	137.838	133.965	177.049	149.571	173.617	165.79	168.37	161.537	151.504	185.363	136.251	163.124	152.41	147.939	184.27	147.84	171.969	172.944	135.142	193.996	145.937
		466	1972.46	154.274	180.834	156.693	165.493	179.496	151.637	151.552	149.425	136.622	162.181	147.96	154.503	182.673	155.545	0	154.926	141.991	158.127	144.805	160.298	150.913	182.465	166.412	162.629	152.34	151.611	130.677	175.085	145.081	183.616	172.144	161.74	168.506	156.571	169.27	131.504	162.439	153.558	147.032	188.655	148.922	160.764	170.99	142.087	193.674	155.852
		467	1976.32	146.318	161.804	152.5	159.628	176.347	155.907	153.213	141.109	140.495	172.162	150.576	161.719	179.933	150.923	0	158.314	137.385	154.73	148.749	157.308	146.176	180.917	154.405	166.615	151.088	140.983	136.016	163.278	138.086	166.396	173.147	163.627	155.46	153.022	170.689	142.161	162.913	156.565	150.708	182.561	147.239	162.508	165.235	145.634	192.275	151.449
		468	1980.18	155.396	169.596	154.636	164.032	179.407	160.723	159.07	139.648	143.492	162.937	158.197	161.402	176.304	153.199	0	164.245	137.062	144.389	147.005	155.797	145.763	175.277	0	170.598	159.941	139.814	133.736	171.938	142.26	163.47	159.157	166.627	157.362	157.086	180.208	139.061	165.048	155.154	159.438	183.816	146.148	165.248	169.614	135.456	186.982	146.771
		469	1984.04	147.123	162.828	152.668	167.407	178.837	152.017	147.922	150.877	0	157.632	154.394	153.749	164.044	153.865	0	159.688	145.673	147.128	151.116	159.126	143.532	174.962	0	178.986	161.73	149.709	137.07	182.11	147.607	170.869	164.538	169.914	161.213	162.573	177.478	140.081	164.332	150.071	152.128	178.104	144.628	161.602	168.251	137.701	181.568	155.375
		470	1987.9	158.833	168.186	153.008	162.614	190.079	161.447	154.073	143.302	137.82	165.004	157.325	153.765	171.684	143.848	124.18	156.889	151.253	151.299	155.412	153.998	153.099	174.886	156.767	176.422	163.031	137.545	136.211	167.892	146.695	168.908	156.806	174.932	157.15	156.092	178.866	135.813	163.708	160.348	153.766	190.649	140.141	161.048	167.586	139.903	188.29	0
		471	1991.76	0	165.631	151.4	161.085	195.085	162.273	155.218	141.241	132.816	161.592	152.588	148.902	169.609	155.508	0	159.885	145.424	154.298	158.457	163.401	151.314	169.094	148.807	158.465	156.811	138.802	132.303	167.656	145.583	173.216	162.535	163.91	166.402	154.865	175.269	128.074	161.754	151.457	148.768	196.866	152.803	158.051	176.384	136.696	192.826	153.695
		472	1995.62	150.442	173.874	145.541	170.847	184.71	148.847	151.882	148.987	143.772	164.674	153.867	159.715	172.203	157.79	0	158.487	151.323	152.776	163.73	153.895	153.388	176.909	154.399	170.379	155.754	158.141	137.513	169.098	131.772	169.514	171.775	162.754	158.406	156.669	183.733	137.678	166.464	154.745	152.094	191.716	147.177	168.916	175.576	137.439	196.539	141.794
		473	1999.48	157.052	171.737	149.113	163.412	188.684	149.904	149.997	145.124	141.931	164.503	155.65	146.514	184.302	146.581	0	157.257	143.637	156.896	158.997	154.866	155.713	178.569	146.25	177.675	171.689	150.462	137.573	164.324	147.479	167.429	166.986	162.38	165.689	163.556	183.39	139.516	166.643	158.942	147.678	191.245	157.802	165.693	169.694	141.538	193.455	141.151
		474	2003.34	156.209	162.783	153.023	165.791	188.259	154.504	155.04	151.097	0	163.037	151.252	154.908	176.336	153.589	127.497	154.066	141.764	142.579	159.892	154.608	158.961	171.938	162.318	171.766	174.213	157.12	136.058	166.583	152.446	163.382	159.894	164.648	160.284	166.486	170.862	145.655	167.559	153.455	141.67	184.479	144.08	156.062	169.303	126.841	198.959	149.917
		475	2007.2	145.829	163.483	147.97	164.384	181.271	155.02	154.531	145.12	136.129	169.018	149.192	153.207	167.248	142.605	0	164.624	152.33	152.929	154.165	156.288	159.896	178.365	152.045	164.511	158.147	145.916	131.588	159.154	146.196	176.476	165.476	154.457	164.623	165.698	169.506	131.633	163.371	153.878	150.167	177.559	160.308	169.652	176.425	142.784	194.366	0
		476	2011.06	0	176.534	150.575	157.534	186.674	154.68	147.927	145.493	137.446	173.765	142.99	153.625	190.224	153.382	0	169.904	144.65	161.294	153.77	160.243	158.701	176.609	151.597	173.434	151.71	157.897	131.374	148.899	144.016	170.641	158.891	157.841	164.798	165.466	172.554	140.477	0	151.326	140.141	181.894	150.952	166.816	163.029	141.714	191.689	147.44
		477	2014.92	152.067	162.251	146.217	160.279	192.871	157.465	151.629	153.273	139.205	169.638	141.668	155.892	175.019	153.254	129.916	162.748	148.663	151.682	0	153.024	143.857	183.106	152.454	172.655	158.36	151.893	127.723	165.547	148.079	176.462	157.718	168.207	160.04	166.289	168.08	135.734	163.907	148.297	146.993	191.75	153.276	167.356	157.845	149.076	188.453	150.705
		478	2018.78	151.533	175.892	147.923	158.548	192.955	147.152	152.421	149.747	138.977	172.075	149.812	150.878	177.823	159.285	129.764	161.14	142.247	142.616	156.483	155.369	148.505	182.096	157.183	170.886	154.237	153.863	133.504	166.478	152.122	170.378	166.698	166.006	156.379	158.015	176.119	143.934	167.962	157.083	150.161	190.723	155.226	168.451	161.73	131.86	188.54	0
		479	2022.64	148.767	171.583	162.247	165.744	187.056	155.422	156.926	145.28	137.547	168.203	144.372	151.536	175.904	158.405	0	157.656	147.807	152.487	154.809	166.884	150.855	176.825	153.793	171.394	161.733	150.365	145.867	167.178	140.092	185.72	165.924	165.659	160.855	162.668	172.691	141.08	161.288	158.49	141.458	188.321	153.125	163.198	167.639	135.49	192.575	0
		480	2026.5	152.727	171.435	147.868	173.939	190.643	149.762	150.298	140.718	142.501	160.649	149.112	147.396	178.566	152.044	124.877	164.271	149.4	164.036	149.551	152.143	154.023	178.174	162.652	172.069	167.336	144.456	133.22	169.069	144.579	185.722	162.625	162.646	165.54	161.713	176.436	135.324	167.525	161.102	148.703	189.797	151.385	168.469	173.553	146.46	198.699	132.011
		481	2030.36	141.76	167.124	147.694	165.452	191.668	150.391	148.717	137.826	134.753	162.084	156.059	150.915	184.585	155.594	123.857	162.484	144.884	166.066	149.487	143.797	152.137	177.194	168.167	174.104	167.864	150.593	135.077	164.568	144.162	176.982	169.385	167.419	163.033	168.937	174.956	132.943	166.839	165.215	146.268	177.082	149.154	167.604	160.267	140.912	189.321	150.578
		482	2034.22	156.341	165.43	156.053	166.289	190.855	155.66	156.658	147.038	144.847	162.321	151.293	146.907	172.861	157.874	0	162.02	147.348	157.896	154.772	152.308	159.7	178.275	150.981	185.091	155.41	146.524	137.828	182.499	146.713	178.59	163.576	167.864	150.956	164.23	174.253	132.396	158.287	152.943	144.243	188.93	152.018	163.702	167.853	146.383	190.008	141.696
		483	2038.08	154.977	163.131	141.192	168.256	190.346	148.417	151.056	140.769	141.601	169.062	147.697	144.275	173.702	151.061	0	165.703	137.473	165.935	150.612	141.705	146.986	183.559	151.476	180.131	174.428	151.569	134.194	163.899	140.706	180.064	169.548	164.14	155.762	160.123	171.843	133.909	158.528	162.063	144.458	182.155	137.214	164.105	212.852	141.765	184.775	150.822
		484	2041.94	142.023	159.789	158.253	166.802	184.917	145.349	154.351	145.977	142.057	161.332	153.181	149.885	176.604	145.556	130.459	174.149	148.314	158.993	156.828	156.524	154.135	177.429	144.951	175.654	166.396	142.881	144.542	164.384	149.379	184.666	166.401	163.106	168.262	161.701	172.114	133.576	158.444	167.204	143.038	185.429	151.965	163.106	163.921	139.196	197.842	141.548
		485	2045.8	0	153.194	154.209	163.77	200.511	153.212	144.798	149.6	160.222	159.512	151.505	152.688	174.766	154.884	120.466	167.453	141.721	160.596	146.641	154.265	145.86	167.017	144.642	177.115	168.744	144.019	137	177.304	152.451	175.535	171.042	166.307	164.941	152.767	172.575	137.26	154.23	164.67	142.13	175.204	147.723	170.543	177.052	140.077	203.26	150.403
		486	2049.66	152.829	170.211	154.977	175.757	193.751	148.342	154.8	140.533	145.035	166.052	159.051	143.581	173.79	151.847	0	160.857	145.234	161.156	143.216	162.785	148.516	180.492	141.878	182.949	159.634	146.248	131.938	162.054	140.822	178.346	160.338	171.788	167.505	156.711	171.42	132.426	152.692	158.663	147.858	177.718	157.086	168.73	175.78	139.975	197.245	159.432
		487	2053.52	156.787	157.861	143.979	168.013	185.232	149.667	154.939	146.589	151.389	160.49	146.576	142.268	176.79	140.331	0	157.989	149.986	160.994	145.836	154.473	160.4	179.978	147.753	176.041	153.021	153.553	136.614	164.483	150.555	179.697	170.75	167.207	154.88	165.72	172.824	130.919	163.845	150.452	144.747	181.415	142.649	165.855	181.395	142.427	190.076	140.004
		488	2057.38	151.707	163.2	152.497	164.561	195.266	146.216	154.078	142.737	154.12	157.838	149.277	150.676	173.916	145.397	0	158.807	155.3	162.583	147.725	158.23	144.832	175.157	151.639	187.317	152.434	153.76	138.206	160.274	147.955	175.088	166.598	161.949	159.982	161.447	173.775	0	154.005	160.641	140.457	181.174	154.646	173.157	177.896	152.307	200.585	147.23
		489	2061.24	150.11	164.08	155.386	158.654	188.977	149.899	148.079	146.228	134.326	168.029	140.073	147.239	164.241	152.164	0	156.146	144.582	155.416	151.256	153.387	145.009	179.295	162.532	181.598	156.594	150.106	127.989	162.262	153.223	163.732	164.852	167.295	158.048	154.325	173.168	0	163.553	159.836	154.934	179.151	150.459	163.808	180.871	145.416	192.007	145.096
		490	2065.1	148.061	163.855	156.553	152.078	180.69	139.986	151.354	145.521	137.566	165.298	149.565	151.631	180.391	143.008	131.057	154.606	152.921	164.675	148.639	165.821	150.359	180.251	146.557	173.017	155.848	146.118	142.837	163.675	151.717	170.127	162.329	167.505	155.035	169.624	171.441	131.444	170.223	153.674	150.036	175.651	148.335	172.057	162.555	138.616	197.103	161.939
		491	2068.96	153.702	168.296	152.291	154.778	184.127	142.594	158.955	145.572	139.141	160.219	151.957	148.851	177.644	153.764	0	153.549	154.927	161.569	155.084	157.874	155.125	184.051	147.014	171.014	151.909	149.672	143.346	173.411	148.126	166.302	160.576	164.194	158.338	161.204	171.399	0	166.517	158.78	160.36	185.999	144.381	162.733	173.062	148.205	202.746	141.849
		492	2072.82	143.797	162.105	157.364	153.838	182.721	150.102	153.636	142.405	147.461	161.299	154.483	153.676	179.091	155.841	0	162.05	150.398	160.791	150.032	164.812	156.42	178.383	155.564	172.107	152.967	144.645	143.973	172.866	149.198	165.315	157.237	170.316	160.991	145.584	176.283	0	176.324	157.732	151.149	180.248	147.77	176.218	175.067	143.271	196.628	0
		493	2076.68	146.552	166.682	152.02	162.745	191.803	148.6	153.446	136.31	140.342	165.5	146.664	148.768	170.447	146.081	128.56	160.678	158.868	158.898	147.693	167.497	141.361	178.78	149.631	171.422	157.54	152.8	131.43	185.237	156.052	172.999	168.442	166.897	164.458	153.859	175.319	0	161.057	162.131	156.485	174.292	155.254	167.428	173.547	146.01	196.285	142.244
		494	2080.54	142.435	173.777	161.258	158.69	189.123	143.902	153.311	142.187	177.33	160.03	153.873	153.493	185.765	148.668	0	154.028	145.477	167.351	154.243	160.29	144.035	183.64	149.702	181.362	157.431	143.544	132.843	175.756	154.889	168.95	156.279	163.124	154.84	158.869	172.52	0	172.587	162.04	160.54	170.339	148.098	170.023	173.665	137.805	192.003	144.596
		495	2084.4	149.717	163.116	163.897	161.582	189.929	151.901	156.082	147.925	155.124	169.248	147.606	151.955	175.671	143.62	0	145.935	155.246	157.313	139.644	164.36	140.561	183.006	157.158	181.987	154.659	140.106	137.869	175.843	150.189	159.856	168.499	167.056	152.853	157.664	170.203	0	162.803	168.739	162.664	180.864	147.807	177.796	176.982	135.725	193.737	150.466
		496	2088.26	151.222	175.583	170.361	167.324	183.721	146.668	146.01	139.718	154.15	165.993	150.14	150.999	174.589	149.814	0	158.482	146.59	165.791	0	166.386	137.021	181.773	154.719	163.216	149.522	151.388	135.248	180.234	154.209	163.94	171.157	167.938	158.623	156.462	177.636	0	163.94	160.525	160.869	176.33	160.533	172.898	187.691	142.86	193.766	152.834
		497	2092.12	155.973	167.925	152.621	158.51	183.843	151.109	156.151	143.07	147.705	171.725	151.702	156.111	178.318	142.443	0	151.895	155.174	163.333	143.686	159.716	184.422	171.713	159.114	168.061	150.775	153.65	138.808	173.714	150.508	165.984	160.005	161.593	170.811	156.057	172.818	0	161.292	167.749	164.851	178.848	156.881	171.611	180.053	142.596	191.54	151.122
		498	2095.98	154.38	174.988	154.968	159.443	183.216	152.714	154.376	156.314	146.728	166.396	149.763	158.704	177.255	155.979	124.341	152.035	149.313	162.795	139.405	160.285	147.119	180.308	158.475	185.399	156.471	149.757	144.682	180.271	170.298	168.429	160.176	173.455	163.235	164.543	168.22	129.928	166.711	165.302	159.549	176.993	140.341	174.646	171.129	152.114	203.879	145.062
		499	2099.84	147.679	172.937	157.777	153.33	179.423	161.134	155.508	159.778	143.374	177.25	148.704	150.647	176.224	149.489	0	163.306	158.554	158.098	150.76	165.223	148.894	185.394	150.869	171.036	152.699	151.273	144.967	172.854	156.537	156.242	157.063	175.586	157.097	162.583	172.44	0	164	166.794	156.716	172.285	140.167	174.617	184.411	140.1	198.432	0
		500	2103.7	141.722	175.498	154.576	158.327	180.49	146.492	156.709	152.011	137.421	163.694	145.775	140.283	178.309	146.113	0	145.26	150.469	165.179	138.375	154.998	145.363	174.829	151.299	178.001	167.755	139.649	140.24	162.057	158.084	163.845	163.461	155.124	168.233	156.878	163.096	0	156.816	169.595	164.289	176.184	148.183	175.759	177.025	141.244	195.699	0
		501	2107.56	143.495	175.591	163.685	165.884	174.346	150.283	157.808	146.749	142.994	168.402	148.047	150.223	176.648	144.629	115.024	153.003	150.417	159.604	150.091	167.691	146.549	180.114	144.694	171.138	159.368	146.887	150.344	170.959	154.937	167.714	167.101	164.891	160.502	155.411	175.208	0	159.469	163.112	145.67	164.116	151.237	169.88	175.721	142.079	211.473	0
		502	2111.42	147.413	168.756	160.899	168.8	180.383	152.781	153.187	147.108	141.699	162.359	153.422	152.121	180.745	154.477	0	160.685	151.606	169.122	139.775	172.43	140.839	177.296	155.561	177.059	159.408	154.806	134.689	165.168	156.969	159.297	168.326	162.644	171.402	161.879	157.739	0	163.318	159.925	158.641	185.04	145.902	171.659	168.395	134.254	198.443	144.631
		503	2115.28	0	161.593	165.098	161.73	183.833	152.272	155.303	157.163	147.473	158.325	144.144	147.227	175.056	157.826	0	159.887	149.369	159.299	144.389	162.965	147.66	178.547	144.821	173.732	160.145	151.122	138.228	166.556	160.585	171.889	158.037	172.298	172.82	162.125	159.005	0	173.665	162.868	152.98	170.54	146.918	174.816	162.943	141.675	194.62	0
		504	2119.14	152.841	172.072	158.404	163.46	181.202	147.508	155.926	139.498	144.444	160.911	148.196	141.861	187.306	146.045	123.65	160.605	152.82	165.807	142.687	164.897	141.803	176.576	149.561	171.235	164.406	160.556	136.803	176.966	159.351	164.432	157.379	164.418	168.899	158.593	165.702	0	161.494	170.351	152.574	175.427	149.256	172.613	170.802	140.767	199.041	0
		505	2123	144.34	163.509	167.546	161.393	185.629	149.665	155.663	152.404	146.943	163.503	151.673	142.016	164.874	151.854	133.941	158.806	143.085	168.28	154.895	171.624	138.171	182.379	150.982	179.336	157.238	155.107	123.389	177.056	164.255	162.873	158.412	174.402	167.574	158.867	169.848	127.714	159.301	158.62	156.152	158.376	154.708	187.459	172.664	142.276	199.33	0
		506	2126.86	140.694	168.631	156.396	159.299	182.311	153.156	160.822	155.049	145.614	157.003	156.98	149.013	179.322	150.122	124.367	157.351	152.755	163.14	139.434	164.697	155.462	181.159	153.66	179.032	157.852	160.99	141.097	178.859	154.948	159.758	162.205	170.734	176.854	165.683	167.324	0	162.475	164.571	152.284	172.609	166.478	175.374	180.461	149.2	197.738	0
		507	2130.72	150	164.517	156.872	155.235	186.003	150.092	152.772	137.042	137.955	162.635	149.069	150.131	181.182	156.895	124.848	162.604	147.345	159.894	153.364	164.054	145.389	184.886	141.774	184.569	175.213	145.085	140.498	171.942	156.614	166.328	168.634	173.407	167.423	153.14	169.876	125.855	168.372	168.209	161.807	177.459	147.808	177.588	183.112	152.213	200.406	0
		508	2134.58	153.438	156.063	156.478	156.049	175.47	149.197	161.472	140.916	148.285	157.008	156.055	146.723	174.403	150.347	121.144	153.01	155.818	165.212	151.39	172.46	148.842	178.529	143.472	183.885	154.795	147.883	150.007	176.038	150.581	162.461	159.526	166.75	176.768	163.496	167.509	129.121	173.514	169.181	157.801	173.175	153.478	173.334	184.199	149.343	195.749	0
		509	2138.44	147.698	159.657	148.778	159.952	183.794	151.624	150.891	146.048	149.327	164.361	140.31	141.103	179.332	155.295	118.022	155.495	159.233	165.142	154.048	174.445	144.304	182.286	149.338	177.185	160.075	153.362	135.475	172.601	163.346	150.527	169.589	172.821	168.075	159.311	165.625	0	171.427	167.762	158.402	168.135	166	176.026	177.796	147.652	200.071	0
		510	2142.3	145.88	165.333	141.641	161.141	189.89	139.234	157.68	148.025	141.641	164.895	155.359	139.614	180.638	152.342	128.919	154.392	155.717	153.877	157.579	165.162	137.161	184.743	137.567	181.214	154.034	154.241	133.04	167.864	153.892	158.65	167.189	170.947	167.722	164.72	169.52	0	172.835	172.017	152.871	178.102	154.33	175.488	165.514	151.364	195.246	0
		511	2146.16	144.561	165.094	154.533	159.225	183.078	151.16	163.657	144.886	147.546	156.724	146.361	139.192	172.148	156.343	0	155.77	157.963	161.636	154.206	177.417	150.345	177.429	140.617	183.17	159.006	148.535	136.408	166.926	152.171	177.506	152.358	166.647	164.457	155.172	164.04	131.18	161.742	161.077	151.143	184.798	143.28	178.242	169.087	147.157	192.727	0
		512	2150.02	150.325	160.266	164.95	160.762	181.94	150.356	165.758	149.463	142.453	163.431	151.107	140.023	178.985	145.961	118.472	159.584	147.576	164.495	148.109	165.795	133.62	181.007	151.972	174.966	164.406	155.686	0	174.926	154.229	157.341	158.275	170.995	171.553	174.401	157.17	0	157.876	163.431	143.987	186.496	148.18	170.412	168.222	146.764	195.39	0
		513	2153.88	148.07	160.188	156.488	174.396	179.6	158.736	163.198	152.911	142.725	160.893	145.763	144.038	168.256	153.777	0	149.465	154.992	166.32	149.647	171.603	134.163	176.528	148.566	167.532	167.632	142.294	0	168.058	149.497	156.961	157.992	168.081	172.425	166.634	169.328	0	166.881	169.89	140.193	176.495	150.958	173.215	172.869	163.185	197.806	0
		514	2157.74	137.361	156.239	153.766	164.766	178.073	161.062	167.501	149.556	145.721	166.755	145.883	0	173.406	151.946	0	156.941	149.111	149.065	143.842	170.842	144.702	173.478	150.834	180.012	167.873	151.934	136.5	163.033	154.499	156.542	162.967	163.064	176.29	168.186	155.845	0	154.341	164.625	152.751	179.918	153.469	174.97	172.259	151.719	189.884	0
		515	2161.6	146.174	148.294	167.048	157.372	182.869	153.356	152.744	144.301	142.123	164.602	151.446	148.746	175.612	164.984	124.125	156.944	152.659	163.661	160.661	165.814	156.651	183.765	147.659	175.527	158.974	150.788	139.636	184.323	161.485	159.938	167.449	159.313	176.305	170.208	173.801	0	166.412	161.72	159.026	172.905	143.748	181.077	174.672	140.119	191.382	0
		516	2165.46	149.077	161.237	161.046	159.938	185.515	155.366	157.142	142.924	143.849	167.76	146.988	145.382	173.659	157.52	117.364	162.817	148.594	158.973	150.338	169.282	151.329	176.113	147.978	177.174	162.98	157.157	145.153	181.088	162.987	153.204	164.366	166.156	172.621	168.39	170.585	0	165.857	161.15	145.441	177.006	155.545	177.995	163.288	159.481	200.544	0
		517	2169.32	138.431	160.71	159.403	155.832	186.746	0	158.14	142.776	145.91	173.554	146.847	142.059	166.74	151.057	112.419	164.848	147.617	163.086	149.243	179.024	145.981	174.457	145.148	183.281	162.46	158.631	141.134	178.576	157.685	154.665	165.518	163.626	165.293	157.627	174.12	0	154.267	164.746	143.821	172.356	141.126	180.813	158.818	143.31	204.273	129.793
		518	2173.18	139.634	159.31	160.006	159.283	174.79	154.751	157.187	142.401	151.541	172.707	152.793	139.092	181.441	176.381	0	167.691	156.981	166.405	157.195	177.578	139.999	172.226	141.625	177.686	156.302	161.414	126.141	170.487	161.361	159.026	154.28	167.426	167.15	167.649	175.773	130.367	161.119	168.216	144.944	170.169	151.895	181.344	160.737	147.091	185.821	138.927
		519	2177.04	133.011	165.584	152.76	158.096	184.263	148.435	157.573	142.397	140.242	160.391	168.124	145.161	166.646	154.811	119.544	156.784	158.845	163.485	152.424	173.316	165.675	171.535	145.797	183.764	152.619	152.527	137.955	165.618	159.223	145.783	159.81	168.088	174.334	164.874	164.09	0	166.78	162.828	152.823	173.925	148.43	178.463	164.513	141.359	195.953	125.95
		520	2180.9	144.871	162.234	161.381	164.026	178.475	141.578	160.201	135.974	142.604	172.432	148.087	143.251	166.825	159.538	0	163.161	154.49	162.65	159.66	177.432	139.521	179.324	146.916	185.1	157.395	158.047	134.379	166.216	174.42	161.735	165.274	166.385	161.697	159.517	168.824	0	174.244	167.177	139.856	174.603	152.035	166.452	162.439	146.129	200.615	126.303
		521	2184.76	142.102	164.591	164.867	164.123	183.791	156.967	154.018	138.274	145.542	163.262	154.13	0	170.722	162.087	127.384	165.291	157.941	154.181	157.462	173.407	151.485	178.941	147.919	179.865	157.665	145.191	155.403	172.131	170.558	158.176	161.566	164.923	168.526	162.34	169.413	139.237	174.005	164.544	142.422	184.781	146.722	172.883	165.697	137.615	203.354	0
		522	2188.62	134.19	161.351	166.879	165.935	180.678	160.675	150.012	145.707	135.007	166.495	144.123	151.379	168.214	154.791	0	170.952	154.19	154.841	157.9	177.727	156.416	176.187	140.109	180.175	164.115	142.664	149.789	170.972	155.434	158.133	169.592	167.87	176.118	154.616	164.847	0	171.475	168.731	147.476	177.396	151.769	172.606	169.021	141.747	205.172	128.192
		523	2192.48	131.683	162.902	161.408	148.825	194.427	142.038	154.025	138.584	147.324	175.554	152.5	142.374	166.67	151.508	0	163.318	159.723	158.919	147.634	163.022	153.129	183.219	138.683	179.996	160.062	149.405	143.551	167.586	156.777	159.396	163.486	0	173.907	155.49	167.206	128.16	166.858	168.546	148.888	181.543	152.027	173.599	164.168	0	201.128	128.088
		524	2196.34	136.492	159.861	161.578	162.555	193.347	166.69	157.057	142.936	140.621	164.967	148.146	145.027	161.659	141.235	0	169.093	158.803	157.655	148.418	175.596	141.695	177.197	134.663	181.763	157.976	146.814	139.586	176.165	164.781	164.216	159.029	165.528	179.811	155.568	169.833	138.556	169.733	171.865	145.359	175.608	157.469	171.356	169.376	161.325	194.235	0
		525	2200.2	138.705	170.583	167.693	162.235	187.54	155.733	157.717	149.601	141.335	166.705	149.61	140.033	172.583	145.882	129.619	170.356	168.144	152.335	142.06	159.513	145.209	176.866	137.52	179.083	159.657	153.376	141.253	168.784	156.735	161.48	164.283	180.724	166.446	153.374	171.254	125.987	167.817	163.48	147.635	183.411	153.455	169.137	166.641	146.386	196.555	0
		526	2204.06	136.672	163.043	151.886	159.438	190.626	158.925	158.972	151.84	134.977	156.642	143.39	146.825	172.688	153.441	0	160.347	160.377	164.548	140.736	166.881	149.364	169.461	140.661	170.92	160.841	148.01	140.047	168.047	159.351	161.242	167.393	164.447	163.362	149.572	169.598	132.54	163.316	162.984	145.239	177.157	157.309	167.966	167.927	154.891	193.296	0
		527	2207.92	138.216	163.205	154.037	154.232	179.766	164.413	158.99	153.836	139.15	152.496	161.749	147.07	168.566	154.362	0	163.328	163.402	171.359	143.262	171.774	134.894	183.73	147.43	180.861	159.432	154.177	131.077	165.834	147.541	158.834	169.49	174.136	172.573	152.371	160.452	121.145	161.766	172.193	148.095	176.517	155.009	178.228	165.302	152.704	193.184	0
		528	2211.78	143.07	172.746	162.311	164.942	193.945	157.395	162.001	146.255	135.379	160.678	147.636	185.733	171.479	145.953	0	165.768	152.96	165.768	148.462	176.971	153.27	184.172	140.296	183.637	166.416	153.569	141.124	181.029	154.167	147.566	167.189	160.55	156.359	150.765	163.795	123.019	158.375	166.253	141.833	168.204	150.23	177.115	161.252	141.39	186.359	0
		529	2215.64	134.554	169.474	154.547	163.558	191.079	168.692	156.698	149.58	140.651	159.175	146.464	144.485	172.999	145.784	0	171.45	151.149	163.806	156.993	172.255	140.22	179.395	148.005	174.011	161.926	148.494	144.471	171.53	153.867	154.399	176.702	168.934	162.976	155.633	166.003	122.79	166.149	168.837	149.721	169.379	149.035	170.083	181.404	142.912	188.122	134.293
		530	2219.5	144.21	166.16	149.467	160.023	197.966	158.919	154.511	138.689	137.305	161.695	144.867	141.808	172.52	153.562	0	168.136	158.641	161.818	169.6	178.992	136.1	179.022	136.165	181.669	155.228	149.336	144.15	170.642	150.826	149.73	168.248	162.289	161.657	154.104	158.462	124.134	164.365	158.2	146.914	174.006	148.907	175.135	180.621	141.611	189.849	0
		531	2223.36	136.511	157.535	151.616	154.73	189.238	159.459	156.47	140.391	133.595	156.565	155.046	140.119	159.715	145.849	0	158.939	153.383	161.031	159.184	171.898	139.706	173.92	151.52	184.119	171.947	157.419	140.74	165.403	155.129	146.285	166.468	167.268	162.263	152.725	163.333	125.265	163.568	164.753	143.225	179.099	145.492	180.811	171.611	147.128	191.367	0
		532	2227.22	138.201	167.968	138.029	158.196	194.021	0	154.317	145.542	157.247	156.745	154.518	0	165.157	148.761	122.083	161.328	153.546	155.081	157.827	177.965	147.659	169.573	142.092	183.661	159.012	146.242	140.59	166.464	140.939	143.56	171.747	162.094	160.604	149.038	162.966	131.965	155.825	157.897	160.906	176.299	141.564	174.572	177.5	140.958	208.781	0
		533	2231.08	138.574	161.259	141.356	157.042	190.566	153.475	159.843	140.214	144.236	156.217	160.279	146.823	169.957	149.201	0	156.176	144.332	164.734	159.524	178.282	146.117	178.89	147.561	177.202	159.822	152.77	143.369	164.15	155.227	142.483	177.503	172.857	155.368	153.36	170.933	135.947	155.612	161.348	141.639	170.475	142.682	173.828	176.256	144.505	188.588	0
		534	2234.94	147.308	164.19	136.399	150.447	184.068	0	157.25	146.76	137.682	161.742	161.688	151.892	179.27	141.707	0	156.891	148.576	161.288	149.839	181.538	134.799	180.064	147.575	181.328	163.96	137.251	141.945	172.912	156.245	143.89	169.856	166.687	165.471	157.551	165.562	126.141	173.004	169.775	146.919	174.475	148.715	179.446	166.575	0	198.094	0
		535	2238.8	133.615	156.692	154.67	154.283	185.333	0	156.952	134.312	148.213	156.089	160.659	149.718	174.033	156.365	120.243	164.433	154.896	157.264	154.645	174.258	144.019	176.45	142.419	168.179	164.917	147.774	140.908	166.605	154.427	147.436	172.297	161.017	165.212	150.072	169.326	135.354	168.637	161.636	150.644	182.702	150.537	178.965	172.649	153.817	198.867	0
		536	2242.66	136.322	166.771	149.444	152.75	179.58	0	157.38	135.955	147.354	172.895	155.71	152.377	169.305	159.072	0	155.428	141.334	158.66	159.503	180.937	141.272	174.469	149.561	166.402	164.758	134.187	135.603	161.656	155.267	153.772	171.967	173.275	160.453	155.061	165.576	129.316	167.685	167.332	144.995	167.753	145.041	173.24	164.917	151.57	183.988	135.846
		537	2246.52	135.476	168.765	150.57	154.584	187.104	149.421	150.306	132.322	135.667	167.948	159.834	146.104	175.938	155.323	0	162.848	140.864	155.048	152.906	182.347	143.699	184.08	146.684	161.417	174.058	131.738	141.174	168.551	158.761	150.358	179.428	166.632	168.418	154.587	164.045	133.168	175.761	170.278	145.763	173.818	136.304	178.965	168.088	147.295	182.259	0
		538	2250.38	132.768	164.496	160.304	158.644	183.664	0	150.572	139.221	135.475	158.193	159.214	146.939	175.76	151.815	0	157.828	141.314	149.394	149.344	185.267	145.923	179.904	145.582	169.929	156.569	141.896	144.018	167.191	159.746	153.334	171.866	163.715	175.039	145.069	158.073	0	168.156	174.243	149.467	177.608	143.711	180.536	169.693	150.018	193.441	142.588
		539	2254.24	139.745	170.141	155.66	147.501	193.254	0	166.144	140.519	134.704	161.399	156.115	139.71	171.56	142.255	0	169.978	147.287	153.355	152.565	179.513	146.897	186.964	142.295	170.257	166.747	145.912	143.032	175.111	155.681	162.399	179.298	165.089	152.899	145.463	161.624	129.229	164.972	171.22	148.095	180.066	141.395	179.032	166.312	144.151	194.2	136.373
		540	2258.1	134.972	165.354	143.866	147.877	187.585	0	155.715	150.2	139.728	155.717	157.818	151.951	181.478	157.573	0	164.311	147.394	155.701	150.141	183.785	133.29	179.54	147.782	172.423	161.746	144.538	146.05	167.199	162.281	147.088	164.734	166.148	158.077	145.524	159.673	0	167.331	166.424	145.509	165.398	141.005	172.448	165.523	139.467	190.632	0
		541	2261.96	136.724	165.062	156.07	155.311	184.967	0	154.129	141.833	149.078	171.224	0	157.29	174.456	147.491	0	160.075	153.112	161.747	141.668	176.395	135.269	175.899	131.766	176.891	154.916	142.194	139.183	171.384	164.256	142.447	168.975	168.774	165.027	151.714	160.333	0	159.42	162.497	141.937	179.052	141.748	172.759	162.283	140.826	193.641	129.825
		542	2265.82	137.116	166.197	157.091	155.965	180.922	0	151.122	148.436	143.22	167.108	149.652	146.847	173.813	156.58	0	168.359	145.689	154.025	149.17	182.48	139.778	180.328	144.766	168.002	156.733	147.713	139.437	170.68	151.471	143.739	176.636	169.55	160.665	153.22	160.657	121.5	158.215	163.3	148.783	171.445	151.007	179.343	167.491	130.009	185.929	0
		543	2269.68	134.615	163.78	155.429	162.402	189.245	0	151.422	142.373	143.529	172.657	141.434	144.302	167.452	149.764	0	161.378	146.064	155.288	150.363	186.263	133.702	186.205	142.518	167.39	157.013	150.502	137.061	171.237	158.725	141.986	167.807	161.446	167.595	152.065	160.04	0	171.07	165.368	154.561	183.64	157.108	182.366	162.366	145.058	188.309	130.953
		544	2273.54	134.389	166.154	157.601	156.295	188.665	0	163.154	138.038	145.159	163.774	149.893	146.424	170.001	148.614	0	164.452	143.261	152.618	151.302	173.897	137.775	177.083	140.957	168.869	167.566	140.652	141.593	165.101	159.598	0	169.821	171.774	158.491	146.003	159.25	124.752	168.174	0	153.826	179.063	147.457	175.042	161.012	147.671	194.218	128.114
		545	2277.4	127.61	165.878	174.328	158.668	177.389	0	147.117	142.418	140.748	167.361	142.982	154.833	167.076	143.136	0	163.227	157.237	160.385	154.256	184.637	141.447	183.086	139.796	174.368	157.429	140.492	141.131	176.263	154.908	147.391	163.883	169.178	167.346	149.194	157.04	125.748	171.163	166.031	156.449	172.609	136.463	179.384	169.586	148.126	183.754	141.047
		546	2281.26	139.672	168.605	136.199	159.335	191.299	155.896	154.138	143.591	0	161.398	150.511	158.223	180.888	147.287	126.132	155.095	148.038	154.09	161.72	180.136	134.265	177.27	137.948	172.574	161.934	150.609	137.238	175.495	161.793	144.44	175.045	184.069	165.17	152.55	161.508	0	167.415	165.022	153.99	179.595	133.77	172.431	169.561	152.056	194.066	142.075
		547	2285.12	135.161	164.937	161.927	149.277	176.523	0	154.47	138.138	0	169.664	148.948	148.432	171.168	159.829	0	159.065	141.54	148.213	162.601	181.951	147.927	178.179	138.143	166.667	172.46	147.654	136.619	161.608	156.641	143.881	159.375	170.632	159.534	151.348	158.267	0	163.2	159.011	143.558	181.271	143.135	180.439	168.987	144.98	204.427	144.202
		548	2288.98	131.893	159.755	147.213	153.794	183.402	0	156.234	141.872	138.275	166.038	150.844	148.343	172.656	140.333	0	158.185	145.535	154.729	152.482	172.912	142.093	172.837	147.934	186.351	159.414	143.609	139.108	167.322	156.459	142.389	167.67	176.104	164.664	147.291	153.528	0	170.11	168.549	142.499	174.904	139.199	173.727	161.862	146.795	189.822	0
		549	2292.84	141.7	155.447	142.808	145.394	173.705	0	161.194	140.129	0	172.812	147.853	142.301	169.871	150.669	126.544	160.004	148.458	154.364	153.255	179.9	140.827	173.764	139.498	170.682	169.199	143.351	144.287	161.818	159.145	143.91	176.977	168.509	164.363	142.934	151.929	133.753	170.163	166.901	153.18	173.44	139.479	173.319	169.184	154.909	192.323	133.475
		550	2296.7	133.724	168.527	153.811	144.046	182.869	0	146.843	133.011	141.114	166.418	153.557	159.493	172.958	149.598	0	159.568	147.319	154.12	151.313	177.068	133.299	178.877	147.397	177.919	163.025	145.778	142.774	164.052	157.868	0	158.122	174.352	167.497	141.657	153.517	138.35	159.432	166.375	152.359	173.925	138.245	168.922	161.763	151.497	197.013	135.833
		551	2300.56	133.563	155.247	151.766	150.732	182.018	0	155.896	151.668	141.856	170.47	148.593	140.911	159.603	151.554	123.747	160.471	149.33	157.425	160.9	173.88	137.11	178.535	140.809	166.495	158.372	142.976	143.168	161.339	156.145	141.989	170.341	176.522	155.806	152.117	153.925	137.23	171.646	161.332	156.295	180.719	128.976	180.116	168.121	145.283	187.682	0
		552	2304.42	129.808	170.562	152.9	151.649	182.65	0	156.279	147.704	149.476	170.892	150.515	143.567	179.119	140.747	0	163.668	144.654	150.161	147.511	174.634	135.683	183.937	141.122	153.771	162.136	145.197	139.802	162.881	156.185	0	171.899	169.041	162.778	156.366	142.984	140.341	162.106	166.247	144.472	168.875	135.929	176.944	172.076	149.31	182.561	0
		553	2308.28	138.487	167.754	153.932	154.223	190.506	0	153.95	146.636	142.88	173.365	147.431	157.208	170.3	139.942	0	161.286	145.946	142.312	171.429	169.369	138.903	174.855	140.696	173.889	165.286	145.495	139.351	158.906	160.457	146.328	166.287	161.864	156.37	145.25	145.283	138.326	163.591	160.497	155.232	173.678	131.1	180.424	170.881	155.588	178.796	136.987
		554	2312.14	139.549	162.99	150.758	160.464	188.265	0	151.128	146.33	148.181	178.499	0	145.965	170.206	148.419	0	161.593	147.083	153.641	159.219	180.421	140.87	172.76	139.318	164.754	167.964	145.005	141.609	161.358	157.725	142.789	175.356	169.267	159.672	144.675	144.745	136.866	166.333	170.653	157.78	174.091	135.22	176.24	157.267	150.738	192.366	139.308
		555	2316	143.712	176.553	146.952	159.323	186.313	0	163.375	141.949	0	162.365	151.381	150.566	164.486	142.437	0	157.982	149.125	144.279	155.745	163.017	149.759	166.642	131.963	162.532	167.787	140.28	138.317	163.228	147.579	133.729	166.935	160.341	155.937	148.603	151.353	127.44	160.391	158.642	141.263	182.345	133.69	169.35	166.37	145.582	187.997	0
		556	2319.86	137.845	166.923	151.571	169.795	179.053	162.348	161.256	130.702	149.882	171.657	145.859	149.222	162.719	141.992	0	157.137	141.161	145.049	159.308	167.418	156.269	175.808	137.651	168.239	162.411	152.992	141.747	160.076	160.467	139.319	163.923	174.402	159.215	144.857	158.387	138.152	158.135	169.417	143.511	173.065	140.482	165.054	171.768	148.764	193.997	135.711
		557	2323.72	142.639	171.606	150.833	159.988	186.095	0	142.489	140.448	152.316	169.496	148.741	165.032	168.907	156.63	0	162.396	145.794	141.141	168.14	170.795	145.713	176.898	138.475	172.088	160.854	136.866	145.446	167.33	153.237	139.621	177.25	171.886	162.083	144.124	157.4	133.814	161.129	155.33	146.855	176.22	134.875	175.58	161.924	156.005	174.011	130.582
		558	2327.58	143.953	171.855	144.01	153.336	181.089	0	153.065	132.084	157.818	163.009	150.37	161.026	159.455	148.829	116.294	157.685	147.866	145.758	168.837	164.986	151.708	173.579	147.731	176.795	158.591	142.21	149.867	172.572	148.019	139.581	156.104	167.891	160.107	140.57	103.782	131.692	161.695	162.21	144.771	0	134.045	173	171.789	148.176	189.315	128.652
		559	2331.44	146.248	167.011	150.41	160.849	186.542	0	152.215	134.75	148.669	167.306	142.583	158.241	175.937	150.569	124.174	157.667	153.272	137.379	165.024	175.396	139.325	177.416	145.142	182.571	154.896	144.886	137.977	161.47	156.793	0	175.122	165.714	163.28	147.745	151.208	0	163.82	169.112	157.907	186.984	129.378	175.609	168.414	155.591	173.083	131.522
		560	2335.3	144.086	167.592	146.158	142.893	173.804	0	154.095	136.691	145.775	174.793	147.482	157.729	161.762	147.482	121.032	166.924	152.28	139.209	155.227	156.409	129.531	176.036	144.349	174.231	157.864	149.411	147.165	166.337	153.179	137.121	171.26	171.008	160.159	142.616	152.736	143.191	153.116	163.282	148.73	174.316	136.483	172.85	169.179	148.088	169.152	138.24
		561	2339.16	148.778	170.213	135.999	147.91	182.793	0	150.187	132.826	139.105	179.495	134.524	154.957	166.032	143.88	123.843	155.101	151.471	147.265	157.578	163.01	142.794	167.369	149.909	176.72	149.99	153.711	147.927	166.63	154.234	140.653	165.445	168.174	163.427	142.137	161.039	125.033	167.057	159.271	155.005	187.626	125.83	167.332	161.704	149.316	190.914	133.551
		562	2343.02	145.301	159.688	137.35	143.46	185.956	0	150.622	141.771	150.503	166.266	142.975	152.606	169.72	149.621	0	153.432	147.678	153.844	153.561	158.286	0	179.005	147.059	173.069	153.12	149.3	145.277	157.313	150.444	150.797	172.071	167.493	156.472	157.351	149.255	135.749	162.213	160.075	152.783	183.716	136.989	169.114	164.395	146.363	188.237	130.212
		563	2346.88	157.988	173.195	133.847	149.453	178.916	0	145.347	130.963	143.895	163.823	139.636	146.098	173.657	152.22	150.578	161.337	144.437	163.576	163.54	158.164	139.146	171.324	155.368	181.09	160.52	146.284	139.499	153.716	164.341	148.669	168.515	174.669	156.393	147.386	155.073	138.533	165.024	158.147	149.03	185.34	134.406	173.568	162.444	150.829	193.774	131.452
		564	2350.74	149.523	160.467	133.207	146.103	182.369	0	141.481	142.587	140.596	165.964	142.302	0	173.233	152.726	120.078	168.409	149.417	148.535	147.322	164.126	142.28	172.988	142.429	183.1	149.145	137.706	139.3	164.106	152.975	150.636	172.6	170.616	153.225	160.084	146.801	136.854	159.083	162.873	150.543	188.244	134.377	160.715	160.961	142.907	199.306	128.464
		565	2354.6	144.746	169.562	146.508	161.429	178.259	0	156.343	140.692	148.406	163.652	144.815	139.286	158.924	150.964	0	169.786	140.107	150.738	161.32	160.046	0	174.623	146.22	167.976	165.905	136.561	134.434	167.688	151.406	147.681	162.961	170.677	161.542	148.018	152.088	129.212	158.019	157.475	148.323	181.969	119.858	170.911	164.499	144.887	195.2	124.326
		566	2358.46	141.31	163.396	133.26	155.025	177.447	0	157.922	137.345	147.733	175.02	136.753	149.714	171.199	154.068	0	159.656	151.336	152.167	169.907	153.208	142.51	160.541	138.964	168.802	161.591	142.097	135.88	163.397	161.649	157.034	171.466	158.392	159.748	147.731	152.919	125.519	156.059	157.092	146.591	186.272	141.421	166.168	157.783	146.908	204.93	131.113
		567	2362.32	141.312	169.806	147.382	149.472	181.898	152.846	160.941	134.319	145.286	171.714	141.904	147.025	175.611	150.971	125.929	170.961	145.586	151.81	152.418	157.893	142.792	166.183	153.111	173.864	155.896	145.077	140.25	160.356	167.579	151.482	166.827	162.046	158.111	151.278	150.22	130.679	146.488	157.974	147.763	178.701	126.871	169.283	156.974	149.742	204.326	130.94
		568	2366.18	139.839	170.486	149.301	146.647	185.032	151.078	152.097	139.777	146.106	171.275	155.375	0	179.324	165.003	0	153.123	153.148	155.714	160.508	159.553	0	168.273	149.763	178.867	155.543	145.625	145.777	158.83	153.022	147.205	176.883	168.471	162.236	151.638	148.315	131.538	153.109	164.872	152.551	181.622	130.245	167.247	172.916	150.14	197.939	0
		569	2370.04	135.861	165.259	141.698	154.036	187.204	148.177	154.778	121.16	144.078	166.334	143.351	144.674	158.682	153.169	120.161	162.016	148.821	153.919	153.359	163.567	0	164.773	145.472	176.44	152.16	151.485	134.09	156.552	151.808	151.917	169.025	157.891	145.58	153.02	145.606	129.553	151.793	165.198	151.778	184.609	138.566	163.276	160.983	137.655	200.831	136.211
		570	2373.9	134.381	165.309	140.024	155.928	195.467	0	155.515	126.821	147.007	158.41	147.515	151.821	165.003	147.915	119.927	156.958	152.46	152.795	158.326	152.719	0	159.864	146.843	174.529	159.407	146.518	141.532	151.792	166.542	145.998	172.212	162.79	156.987	149.166	154.605	130.206	160.64	169.044	148.46	179.306	134.331	183.584	170.176	150.856	191.018	135.146
		571	2377.76	140.718	170.757	139.554	145.96	178.498	0	153.891	123.597	145.689	167.773	153.721	144.193	166.568	151.486	128.14	166.28	143.077	149.635	156.048	153.38	141.362	175.28	146.488	172.671	153.746	147.14	133.394	149.74	140.429	154.116	170.431	156.296	147.793	157.677	151.589	134.609	159.322	157.943	149.037	171.841	136.928	173.825	159.119	140.911	189.763	131.22
		572	2381.62	136.184	163.715	137.206	143.483	184.588	0	149.223	124.682	156.552	169.756	145.145	144.889	169.089	157.409	118.205	170.206	154.907	151.638	146.891	155.887	137.818	170.621	128.815	177.303	160.666	148.952	145.238	158.088	156.023	0	181.413	162.855	149.445	150.325	150.72	127.437	154.348	171.756	153.248	180.337	132.429	172.139	164.296	142.989	196.86	129.399
		573	2385.48	137.414	170.283	132.214	152.43	187.587	0	147.077	127.159	145.543	171.218	145.076	145.68	169.982	146.433	123.398	162.75	144.281	151.784	149.484	147.855	143.553	165.308	150.839	178.766	147.28	148.702	136.727	152.743	148.056	147.57	172.666	163.4	148.286	153.608	150.644	127.305	158.543	167.47	150.257	0	142.349	175.724	165.675	151.942	196.212	133.66
		574	2389.34	138.338	164.722	136.429	157.201	187.489	147.05	151.907	137.157	152.874	169.172	142.854	143.391	159.095	156.033	120.172	170.534	141.423	185.552	153.624	144.288	151.658	172.523	144.268	170.11	158.301	139.553	142.434	149.035	169.969	157.628	165.79	150.849	149.234	154.781	144.783	133.403	159.946	164.843	156.983	173.464	140.781	177.785	169.509	157.049	201.073	0
		575	2393.2	139.239	172.369	141.472	148.934	183.918	0	156.939	125.27	142.96	159.814	149.276	145.199	172.215	159.401	0	168.309	149.472	150.327	143.46	156.242	0	168.695	147.187	172.061	156.766	148.237	146.938	152.484	150.992	156.954	167.078	160.856	149.587	150.726	148.883	117.145	157.175	157.343	145.342	169.398	144.001	176.05	163.786	151.24	197.26	133.341
		576	2397.06	142.87	163.014	145.416	152.967	189.97	0	158.016	144.833	150.071	156.1	0	157.659	172.527	150.32	118.438	168.363	142.635	151.531	150.864	156.377	150.025	172.969	144.972	173.907	164.803	162.999	149.402	152.285	143.983	148.293	175.275	166.312	169.433	154.061	154.3	132.739	150.435	156.94	155.441	165.008	136.603	176.966	156.653	151.327	202.839	127.48
		577	2400.92	128.008	163.369	142.243	146.483	191.896	0	157.482	139.141	146.886	161.981	144.493	148.498	164.562	145.381	121.531	159.533	151.051	153.648	149.895	153.973	0	165.659	139.447	179.875	157.713	140.914	135.633	157.309	0	158.97	167.917	161	152.5	150.601	145.861	133.357	153.623	153.457	153.697	175.11	145.727	173.26	165.608	149.439	198.555	136.629
		578	2404.78	135.303	166.092	144.473	143.054	189.255	0	149.761	130.903	150.493	167.528	138.658	157.136	177.369	153.008	126.367	163.374	142.151	155.728	155.438	161.934	0	174.817	179.068	171.681	157.781	146.88	142.064	157.966	0	147.503	176.545	160.214	162.212	154.228	151.394	126.129	151.525	147.922	160.445	185.256	135.947	178.24	161.513	143.879	200.593	131.199
		579	2408.64	161.452	161.226	142.712	148.121	187.265	0	157.71	131.827	154.975	165.975	140.535	153.742	182.083	152.414	119.569	155.77	164.737	146.113	153.186	152.288	150.396	168.138	138.799	182.284	171.154	149.957	139.401	159.288	153.915	150.541	168.547	173.995	150.687	149.159	153.522	133.203	160.869	152.943	153.232	176.022	132.807	174.413	161.09	153.398	199.955	125.025
		580	2412.5	134.433	161.293	151.141	143.768	185.687	0	152.806	148.181	147.123	163.975	140.552	149.759	175.936	143.838	115.52	151.751	159.651	154.982	153.727	153.631	0	173.063	139.003	175.088	167.834	152.059	140.863	152.852	150.212	152.71	172.456	161.454	146.447	158.974	148.922	134.91	154.072	165.496	143.278	182.192	137.585	172.657	161.973	138.196	197.229	128.138
		581	2416.36	134.816	167.011	137.9	146.608	182.07	0	157.869	134.936	150.631	161.804	157.183	146.835	174.181	152.072	116.133	157.543	151.42	147.795	156.314	148.558	150.699	169.99	133.246	175.203	165.537	150.153	137.454	151.782	161.261	147.565	174.324	170.091	160.793	160.978	157.795	130.936	148.57	157.224	161.316	179.99	130.103	177.625	152.093	145.046	201.571	135.048
		582	2420.22	131.659	159.935	146.578	142.853	185.13	0	153.338	140.083	134.835	168.35	0	152.778	168.383	146.346	116.054	158.811	146.298	153.765	162.631	143.055	0	172.65	139.849	178.119	164.043	153.956	138.096	152.818	0	148.903	170.538	158.268	152.16	149.857	153.246	132.576	162.578	159.506	154.28	183.392	133.29	179.013	164.119	144.612	197.801	120.199
		583	2424.08	141.308	158.548	134.222	150.568	189.447	0	142.235	144.16	137.316	162.398	148.015	147.411	169.521	163.516	117.401	158.795	145.55	150.585	162.551	157.419	0	171.245	149.718	172.842	169.426	145.828	143.393	152.808	145.186	134.682	176.126	162.444	167.629	165.854	159.525	127.026	160.27	155.561	165.166	177.88	134.035	180.585	157.376	151.707	197.828	129.593
		584	2427.94	140.007	156.363	132.387	149.6	181.381	0	151.174	139.927	134.159	166.615	137.454	144.878	173.851	141.697	115.619	166.513	149.804	163.921	150.69	146.896	147.523	168.986	152.895	167.553	153.156	156.325	136.826	157.452	158.217	155.25	169.045	163.044	158.19	156.956	158.51	127.105	149.613	152.311	157	173.095	138.553	167.921	166.781	152.302	202.802	124.56
		585	2431.8	137.92	156.712	137.323	142.407	187.465	0	152.596	142.398	142.339	173.023	152.116	156.833	179.587	154.259	112.053	162.006	149.893	0	151.516	152.375	155.148	173.99	133.826	171.248	150.282	152.205	132.066	154.763	156.357	148.402	168.627	163.535	166.592	154.074	153.658	125.075	161.417	148.484	163.504	179.907	135.672	171.05	158.466	155.203	199.065	131.598
		586	2435.66	136.867	157.247	127.753	141.328	181.735	0	149.801	140.614	144.344	161.052	152.284	152.295	177.593	150.52	122.06	164.141	144.707	153.513	157.041	176.815	141.106	178.937	143.904	174.704	162.143	153.761	141.427	154.796	157.843	148.338	162.576	170.733	159.773	161.242	149.134	116.987	158.922	157.629	153.871	175.515	144.179	172.539	166.326	147.631	195.256	124.586
		587	2439.52	128.062	166.531	139.537	146.337	182.388	0	147.237	129.186	131.894	173.047	151.03	145.397	177.879	152.446	117.026	151.563	153.847	154.885	158.683	146.274	147.62	169.763	134.615	182.17	160.011	149.478	140.355	147.738	168.62	143.863	164.982	161.283	161.597	149.248	158.164	126.871	151.264	163.038	154.004	173.952	145.381	169.514	164.508	139.615	197.282	129.345
		588	2443.38	127.07	156.18	132.541	150.041	183.938	0	154.962	131.3	142.422	167.02	148.868	149.604	165.422	152.977	121.517	146.46	151.279	155.402	154.253	141.197	0	171.102	133.432	174.248	159.14	143.667	140.352	148.477	160.672	150.392	163.563	165.823	154.594	153.33	160.61	136.547	147.543	155.589	151.986	170.816	141.993	171.729	159.386	145.737	194.721	120.405
		589	2447.24	135.591	155.223	129.007	140.675	183.088	0	152.954	134.52	144.455	169.879	139.87	142.14	169.395	145.154	126.196	159.922	150.071	144.603	154.825	143.549	158.073	176.707	149.039	161.754	151.318	149.03	134.714	139.965	168.453	153.016	168.883	165.253	147.765	153.614	153.828	128.17	153.867	153.415	152.43	169.321	135.599	172.441	162.464	145.455	212.457	125.952
		590	2451.1	0	157.746	131.474	138.934	183.631	0	157.725	129.689	134.576	159.982	148.174	141.046	172.295	150.439	112.742	151.874	159.363	148.173	158.091	146.076	161.099	173.234	143.442	172.115	157.71	149.205	136.89	139.619	148.377	162.898	169.684	159.177	159.118	160.609	152.604	136.953	147.083	150.135	155.706	165.209	132.567	177.687	153.394	143.078	197.947	127.305
		591	2454.96	136.005	162.618	134.512	140.457	190.623	0	158.121	142.368	132.497	169.47	140.905	138.263	160.497	139.429	119.336	161.775	153.129	152.522	156.532	142.496	150.449	178.448	145.764	169.553	155.894	153.237	142.718	148.972	165.366	161.677	170.487	162.775	163.629	163.301	157.269	133.646	148.364	161.252	146.169	176.339	134.434	165.152	162.227	139.201	194.851	0
		592	2458.82	134.315	160.548	132.667	151.677	186.242	0	158.395	144.506	133.76	159.353	0	133.251	160.51	149.437	121.204	155.577	156.853	150.994	149.539	141.785	0	166.492	140.908	170.293	154.053	142.151	139.017	140.144	149.08	159.775	164.25	172.64	144.376	170.476	156.389	127.927	156.109	162.212	153.589	174.143	142.297	170.714	159.477	138.346	203.945	125.913
		593	2462.68	133.867	164.836	136.763	140.181	189.159	0	154.935	138.521	129.714	175.875	0	144.199	168.583	150.277	119.934	159.487	148.677	158.448	154.952	145.198	0	162.272	146.975	170.877	157.62	147.622	135.855	157.413	159.492	147.344	155.995	166.688	158.456	158.484	150.155	127.674	146.924	155.447	149.931	171.535	127.275	173.081	164.583	144.304	192.145	132.98
		594	2466.54	139.739	161.378	143.627	143.662	184.259	0	144.91	148.091	141.574	160.036	0	134.434	175.561	142.664	118.341	158.244	147.393	158.32	155.066	142.194	152.705	168.394	144.858	164.892	150.897	146.354	135.203	140.751	161.499	176.82	159.055	172.295	160.586	157.533	145.725	122.816	146.237	151.237	160.408	170.856	125.65	163.98	162.598	140.233	200.338	121.583
		595	2470.4	133.333	151.934	138.901	149.134	175.792	0	147.096	139.467	136.147	163.083	142.057	139.932	172.449	154.296	122.784	157.237	143.153	154.188	157.245	139.278	157.031	162.661	147.639	162.49	161.879	155.175	136.322	139.428	165.295	140.92	151.117	171.232	157.66	163.384	146.579	127.032	149.384	150.558	153.165	170.501	131.742	172.084	159.62	130.515	192.469	130.444
		596	2474.26	139.991	151.648	139.597	143.142	178.341	0	150.795	139.508	145.025	168.588	0	148.596	161.559	155.707	124.537	151.755	147.396	160.609	161.949	143.936	0	152.729	135.238	162.249	154.045	150.054	147.923	130.347	162.356	158.472	169.275	166.664	158.496	163.477	154.336	126.355	151.953	151.578	152.983	179.195	128.966	177.79	156.836	147.159	195.244	126.139
		597	2478.12	133.796	150.803	133.274	150.197	192.537	0	148.293	135.605	149.212	158.874	131.09	142.227	170.934	166.32	120.058	149.848	156.793	145.083	161.212	139.568	167.271	156.766	141.496	174.611	155.967	150.348	140.541	134.017	158.577	156.613	168.306	159.139	153.243	174.098	150.578	125.018	150.918	155.2	158.202	165.964	124.174	168.86	169.416	133.308	205.543	129.309
		598	2481.98	127.677	148.62	134.807	151.785	192.083	0	157.327	143.998	136.115	159.948	0	143.338	175.347	149.015	121.267	147.111	152.454	163.369	165.749	144.624	159.957	155.109	140.901	164.148	157.609	144.536	149.837	126.179	159.477	142.545	166.427	157.942	151.649	175.25	151.508	134.962	153.788	153.457	160.918	173.904	141.174	176.656	166.663	133.429	200.172	138.258
		599	2485.84	130.423	143.541	134.765	151.768	188.46	0	136.783	145.313	136.109	164.77	0	135.775	176.64	161.276	119.831	145.982	153.333	152.792	153.328	139.877	151.927	160	141.67	164.881	163.209	141.787	142.308	133.613	149.545	152.403	164.74	151.268	152.578	175.721	159.338	130.348	144.689	155.577	161.607	0	125.042	178.69	165.015	130.657	199.422	130.231
		600	2489.7	130.857	153.105	134.167	150.763	191.272	0	149.538	136.209	130.278	162.439	0	145.561	161.116	162.022	115.691	140.497	146.877	146.723	158.378	147.841	0	156.773	145.028	173.157	170.65	143.724	137.844	132.703	151.389	153.94	160.411	171.23	156.743	190.671	157.702	125.388	146.719	146.487	161.616	164.78	122.381	167.207	180.372	135.94	201.751	123.421
		601	2493.56	131.543	151.714	141.101	156.629	192.211	0	150.444	137.285	134.491	165.667	0	148.871	165.919	152.981	111.966	151.462	146.309	148.658	163.338	128.524	0	154.073	137.998	169.985	164.977	147.088	140.144	131.344	152.888	148.621	162.409	169.047	163.646	174.499	151.602	126.668	150.935	156.36	148.773	161.637	123.088	179.973	160.221	128.227	203.164	131.409
		602	2497.42	133.869	153.24	137.139	159.156	182.034	158.547	158.999	146.587	133.831	161.255	0	142.482	168.519	167.076	120.826	146.975	143.619	151.097	160.579	134.142	0	145.72	133.729	164.103	156.623	140.129	144.79	136.178	151.369	148.78	167.496	163.22	161.677	166.149	157.003	138.848	149.677	149.742	159.699	165.698	120.003	176.997	151.875	128.799	203.659	138.657
		603	2501.28	127.862	146.121	125.943	144.213	183.343	0	162.852	139.771	136.634	168.324	140.483	145.311	161.822	158.299	121.99	150.875	152.907	152.165	159.714	138.287	0	155.627	143.117	156.719	148.348	142.727	141.73	127.452	147.483	155.117	156.884	167.64	155.224	172.537	158.975	117.444	150.806	158.263	163.203	161.424	129.576	174.088	166.024	130.035	192.465	134.293
		604	2505.14	135.96	149.358	134.749	151.663	184.266	137.583	153.111	141.581	133.854	160.825	136.905	142.883	168.586	148.244	117.611	142.094	139.005	148.443	163.909	143.01	0	155.604	140.253	161.532	155.904	143.786	133.892	148.432	150.702	151.278	156.245	168.409	159.149	166.54	162.058	122.517	157.274	158.906	156.798	164.746	125.627	170.329	170.381	127.707	196.599	133.535
		605	2509	127.985	151.088	131.699	154.819	181.591	150.424	150.664	153.999	130.139	165.366	0	151.573	166.111	153.024	120.801	148.507	145.469	141.541	171.782	129.859	0	158.799	152.525	171.393	155.411	146.495	138.023	147.656	147.626	151.311	164.039	164.098	168.628	158.038	148.837	132.196	150.37	152.045	151.761	171.04	128.912	174.134	160.253	129.194	200.169	132.181
		606	2512.86	130.963	141.927	0	156.123	184.003	0	155.858	146.891	127.199	168.615	128.043	153.934	160.024	154.733	119.734	142.42	148.106	141	163.069	130.21	162.309	155.419	137.185	163.864	153.522	145.864	142.837	129.574	150.539	151.598	159.803	163.402	163.85	170.018	158.885	124.083	155.875	145.578	155.911	178.55	118.429	171.084	171.106	132.319	198.439	126.112
		607	2516.72	139.245	151.737	124.391	153.468	171.629	0	146.65	149.46	130.85	170.894	137.643	156.058	158.52	158.583	122.125	146.718	146.647	155.097	165.515	133.942	152.699	162.537	153.23	165.568	147.682	147.534	149.93	133.873	143.494	147.487	151.712	172.096	163.418	165.106	144.115	120.89	147.566	159.149	157.745	164.705	125.603	163.044	162.076	133.733	199.158	129.547
		608	2520.58	144.746	150.229	139.691	143.368	174.301	149.53	141.787	145.175	127.391	167.13	136.497	147.202	150.475	145.874	116.535	149.138	141.834	158.639	169.641	128.568	0	158.552	142.207	157.654	154.538	145.429	127.268	134.817	145.445	142.969	174.133	167.694	161.472	164.331	153.12	129.439	148.526	156.492	146.589	169.29	132.745	176.499	172.793	130.279	200.977	128.192
		609	2524.44	144.091	0	136.403	142.157	173.027	155.276	160.591	145.894	137.892	168.505	0	144.038	160.169	158.49	118.996	162.014	150.828	156.291	181.152	126.212	0	162.475	146.088	156.609	156.624	146.366	124.654	135.845	145.88	143.768	159.657	166.376	167.613	170.656	155.482	136.583	148.692	158.389	156.179	169.505	118.401	169.409	167.975	126.262	198.076	135.059
		610	2528.3	137.278	150.328	137.953	151.158	177.381	0	157.823	142.374	137.016	166.458	118.74	148.793	164.139	155.074	124.144	148.798	149.514	149.609	177.645	116.497	0	162.706	148.029	163.733	151.377	142.786	132.134	136.018	141.189	145.988	161.296	161.502	160.866	167.881	152.538	126.598	143.644	148.071	151.672	0	131.543	170.59	167.908	126.396	204.144	129.858
		611	2532.16	145.902	139.002	128.264	147.01	174.777	152.366	145.346	152.916	127.825	169.495	128.146	146.839	165.186	152.427	111.132	148.574	149.822	161.907	171.934	119.978	0	151.024	155.31	160.128	148.557	142.166	145.648	135.883	150.023	142.686	171.579	164.742	169.697	171.205	156.09	127.152	148.162	148.851	144.994	180.098	123.117	168.041	175.624	137.875	206.734	129.427
		612	2536.02	138.582	146.221	133.734	143.385	176.99	152.578	151.993	149.121	129.034	169.395	0	142.278	154.612	158.12	112.965	153.983	146.526	143.51	170.689	128.191	0	160.147	150.582	157.762	147.917	157.583	139.135	144.242	157.364	111.579	173.227	165.141	162.422	172.646	154.036	134.325	143.846	151.869	155.266	173.679	126.803	159.956	169.817	133.295	197.696	135.189
		613	2539.88	144.049	0	0	146.394	173.737	155.754	150.579	154.871	137.403	171.568	125.833	139.359	164.359	145.288	119.44	146.064	152.168	151.63	166.718	131.504	0	154.071	147.313	169.922	158.679	155.105	149.611	129.223	142.272	146.045	177.343	160.388	167.748	180.616	164.132	127.326	142.312	0	140.281	175.327	122.314	171.915	173.967	139.647	207.994	134.209
		614	2543.74	145.08	0	0	150.15	181.588	153.324	158.558	143.508	134.916	161.875	122.158	143.738	158.843	142.477	113.241	146.985	147.139	147.997	168.151	123.802	0	159.122	145.201	0	157.899	161.101	138.616	135.598	146.933	150.505	175.566	152.526	156.016	165.407	146.659	126.263	145.316	147.759	158.567	0	121.47	169.339	169.631	142.468	186.56	139.661
		615	2547.6	148.247	0	123.74	144.572	172.788	150.792	148.573	155.725	136.123	169.619	127.228	142.386	158.869	149.189	120.943	153.207	146.467	153.326	170.109	123.45	0	163.695	139.846	168.349	147.092	155.987	133.515	152.881	144.135	137.841	178.452	160.529	160.159	175.087	142.272	125.995	139.508	167.028	144.914	165.245	131	173.04	168.245	134.794	206.023	137.844
		616	2551.46	149.139	0	0	149.707	175.307	150.784	144.065	147.996	129.92	173.138	133.775	149.424	166.316	159.692	115.542	158.494	154.812	154.007	171.56	126.684	0	164.381	153.081	159.664	155.091	153.743	144.489	136.298	147.558	144.531	177.578	162.902	156.773	175.541	154.608	134.758	140.74	152.172	141.299	166.438	124.239	182.17	168.973	129.994	187.962	135.682
		617	2555.32	139.811	0	127.582	148.008	176.775	144.949	157.764	142.313	122.984	164.976	127.061	145.146	158.986	154.764	122.583	163.216	159.338	144.321	167.683	123.882	149.321	157.831	150.976	155.363	157.139	150.797	139.652	139.245	163.754	142.126	177.727	152.701	165.231	175.477	147.872	126.814	149.666	152.69	143.068	158.841	119.298	175.777	164.591	128.67	196.933	131.458
		618	2559.18	147.85	0	0	156.808	169.609	143.072	154.403	141.285	129.718	177.545	123.403	152.765	153.409	157.749	116.337	157.004	158	150.833	171.766	121.074	0	155.039	150.295	154.64	143.501	153.434	142.143	138.461	150.116	153.508	161.124	163.842	160.043	171.491	143.614	124.531	146.873	152.069	140.323	0	123.057	163.02	161.819	131.865	188.06	130.404
		619	2563.04	141.245	0	0	153.711	170.875	131.033	159.199	142.982	129.589	168.552	126.783	151.242	155.341	147.635	120.959	150.722	153.582	156.42	157.054	115.891	0	156.992	146.24	151.087	141.526	150.437	142.745	124.453	137.944	139.555	155.643	166.586	160.865	184.637	136.528	121.788	152.567	158.127	146.497	169.163	119.713	183.316	158.917	132.277	185.071	130.82
		620	2566.9	141.962	0	0	145.91	175.224	133.594	145.481	143.709	137.058	172.441	0	167.542	153.926	164.208	111.49	149.884	155.009	150.505	165.243	120.485	0	152.445	135.663	158.912	145.971	151.391	145.716	124.222	143.18	136.842	156.776	165.715	163.444	180.038	144.861	127.245	147.649	148.048	147.6	173.573	123.949	202.694	155.328	135.559	191.306	132.736
		621	2570.76	143.963	0	0	153.679	179.493	146.507	156.59	145.169	128.367	165.7	125.656	146.363	150.705	165.148	124.887	149.753	154.282	148.341	161.475	0	0	158.402	143.782	161.859	147.015	143.6	152.449	125.091	142.485	141.349	153.693	157.528	164.726	179.783	155.269	124.011	144.363	146.073	145.569	169.931	122.259	168.683	156.275	134.334	199.902	121.49
		622	2574.62	138.368	0	0	143.424	175.4	146.543	142.34	139.374	140.177	170.017	122.72	148.337	158.517	156.369	119.256	151.013	155.71	149.908	166.169	117.066	0	163.992	144.688	151.837	152.288	152.373	142.513	124.931	131.153	143.398	165.561	157.067	147.125	184.635	156.552	122.585	145.021	148.381	141.23	162.256	117.791	171.865	158.826	132.999	186.114	0
		623	2578.48	141.363	0	133.881	137.302	175.256	157.598	141.332	142.619	133.599	180.706	0	155.068	163.27	160.006	121.106	145.523	151.276	147.021	170.328	118.775	0	161.894	143.694	156.684	140.295	147.434	145.193	0	143.011	144.833	157.014	154.587	158.958	176.967	153.58	125.518	153.023	140.062	142.763	165.596	0	173.796	160.357	132.263	186.591	131.787
		624	2582.34	148.618	0	139.241	152.152	167.198	154.268	137.23	148.544	131.292	169.556	116.821	146.462	151.236	158.018	113.93	146.927	149.376	151.141	162.726	119.212	144.549	163.997	151.825	142.428	145.256	151.982	150.019	130.467	132.288	148.081	159.662	163.606	155.099	191.376	146.675	130.296	143.887	143.966	148.841	0	0	180.417	146.135	136.086	177.437	124.087
		625	2586.2	147.924	0	132.932	149.478	171.273	148.667	144.731	157.442	123.526	162.369	123.625	155.315	164.155	165.748	121.464	150.336	156.237	151.126	156.623	117.617	0	157.236	138.486	148.556	143.066	145.864	147.572	0	141.593	151.688	158.053	156.81	156.914	180.453	162.801	122.475	149.48	139.75	150.117	173.139	122.538	179.351	153.467	131.79	191.011	136.843
		626	2590.06	145.8	0	132.593	152.91	177.313	143.804	141.731	152.482	130.149	167.783	0	160.983	161.637	163.664	113.45	160.139	148.431	157.133	158.108	118.147	0	169.697	144.826	155.247	141.651	134.376	140.431	0	134.344	139.984	155.542	159.66	161.517	180.45	160.683	128.326	144.221	152.227	146.283	181.533	0	178.709	159.301	130.15	189.89	129.624
		627	2593.92	143.707	0	132.238	141.006	179.221	146.191	143.659	140.673	130.869	158.439	118.869	154.619	146.87	160.913	116.087	180.435	149.194	149.949	165.522	120.139	0	151.769	151.04	151.778	146.243	145.971	142.756	120.785	149.109	145.852	150.239	157.26	156.635	169.404	156.414	123.169	142.56	147.538	150.38	174.176	0	172.259	163.705	130.992	184.71	133.681
		628	2597.78	135.328	0	135.553	139.972	167.612	159.684	153.667	150.727	130.423	173.354	118.598	155.477	152.892	160.356	112.772	154.329	150.196	155.33	162.488	116.556	0	157.791	156.479	144.696	148.029	144.046	142.713	122.899	138.597	147.866	153.995	154.206	156.053	180.116	157.719	122.753	148.983	141.619	152.8	177.224	110.85	191.669	160.568	132.646	182.916	130.393
		629	2601.64	140.99	0	134.871	147.499	172.759	153.955	0	141.292	119.222	165.397	116.584	157.657	169.658	167.652	113.397	148.551	152.573	158.281	158.586	121.933	143.369	157.134	150.462	157.123	132.374	156.648	136.796	125.765	138.939	148.76	166.727	160.289	148.835	190.62	152.835	124.234	152.01	147.633	146.568	178.085	113.743	171.442	155.732	138.512	182.369	134.505
		630	2605.5	137.727	0	142.608	137.726	174.798	143.977	136.707	140.337	124.366	174.942	116.323	143.947	162.765	160.537	121.488	151.88	146.317	153.515	162.293	128.003	0	172.025	156.562	150.934	149.038	161.442	136.765	121.4	147.392	152.431	162.39	156.79	149.639	183.152	149.099	128.026	142.933	129.908	148.81	168.381	115.266	176.925	154.519	137.629	192.173	134.589
		631	2609.36	146.042	0	0	134.26	180.517	150.452	144.267	141.188	124.785	164.853	0	152.222	157.736	164.27	117.164	161.557	146.225	157.372	166.551	123.324	0	158.819	151.007	0	155.314	159.909	149.848	125.769	127.213	154.908	153.142	156.814	157.751	175.423	155.359	122.538	142.705	0	148.727	196.511	0	181.327	157.345	125.702	189.425	139.79
		632	2613.22	144.078	145.528	150.323	144.685	166.888	151.426	142.126	152.981	131.157	180.599	116.007	147.578	154.281	146.692	107.861	141.241	148.991	155.129	162.186	120.997	136.42	162.507	159.889	163.861	148.465	163.213	154.299	129.25	145.238	149.927	156.285	154.138	155.227	184.301	158.076	129.969	147.077	134.238	138.858	183.245	114.736	183.652	158.138	0	196.091	137.49
		633	2617.08	134.198	0	143.9	136.869	173.538	147.967	145.173	152.548	121.008	178.1	0	145.367	147.727	151.54	112.375	144.464	150.15	154.547	171.709	116.043	145.432	163.878	160.018	158.228	0	164.219	144.089	123.853	147.789	142.165	154.65	159.35	160.47	190.505	148.759	131.922	144.748	0	155.646	178.329	0	166.252	153.414	0	190.427	134.199
		634	2620.94	139.513	0	132.12	136.294	173.813	143.809	139.975	143.245	0	175.249	120.448	152.746	145.624	158.855	107.272	150.186	133.184	162.078	164.205	105.64	0	162.871	155.684	0	148.455	161.161	149.511	0	134.107	143.528	154.782	166.978	166.472	181.265	134.623	119.899	148.023	139.551	153.783	175.414	125.75	184.514	155.608	120.939	192.316	136.525
		635	2624.8	142.457	0	147.894	135.317	172.834	144.487	142.981	139.629	0	167.818	125.978	145.839	142.55	147.866	112.643	153.345	143.676	162.464	161.947	118.413	141.525	162.699	150.981	157.609	0	169.684	150.966	0	132.065	147.583	154.668	156.83	149.8	174.716	154.359	120.202	136.489	139.921	154.378	162.606	0	182.707	157.295	126.334	192.364	184.984
		636	2628.66	140.079	0	138.513	141.197	181.234	146.313	139.415	140.938	131.126	175.433	114.709	143.918	158.025	151.225	107.364	142.569	136.441	161.884	163.155	124.45	149.081	175.182	166.591	151.496	143.066	175.723	144.778	125.925	137.452	152.326	155.301	163.374	159.833	188.432	151.208	130.529	144.536	132.937	149.074	180.167	0	0	162.587	131.129	194.117	136.576
		637	2632.52	138.256	139.327	132.137	0	184.843	144.867	126.667	140.735	128.588	174.962	0	157.991	156.735	158.028	109.959	144.615	139.665	157.734	171.311	119.344	151.48	169.433	148.513	159.394	139.359	164.825	148.833	121.949	137.327	154.002	158.632	164.237	158.309	174.538	150.214	129.136	146.977	131.135	156.775	173.444	114.756	187.904	174.842	123.226	183.813	135.124
		638	2636.38	136.45	0	141.177	136.664	175.401	150.203	142.032	133.784	129.849	187.872	116.157	143.899	150.135	159.698	115.969	135.929	155.392	156.786	161.52	124.34	154.251	169.231	151.794	165.182	144.652	156.927	157.301	144.841	139.377	157.828	158.646	162.502	159.65	187.242	153.808	125.054	142.078	0	154.524	119.141	0	180.057	147.654	128.756	184.325	139.407
		639	2640.24	128.158	146.116	141.973	135.478	168.028	150.358	137.579	132.525	132.354	180.739	114.22	175.386	156.654	147.889	109.889	142.483	152.346	0	167.411	129.638	0	158.899	150.359	157.481	148.367	160.794	141.946	129.557	133.788	161.253	157.37	157.814	163.244	189.788	152.816	126.906	147.503	0	152.171	174.374	119.482	179.916	159.947	127.077	190.631	137.94
		640	2644.1	137.509	135.77	145.813	135.406	170.819	156.077	141.707	142.586	129.871	162.7	0	143.179	157.429	159.104	114.788	143.715	146.187	153.689	164.028	124.183	0	164.215	161.037	162.628	149.132	162.199	146.776	0	138.02	154.745	161.109	159.742	158.367	191.205	153.757	118.553	145.641	137.205	143.945	182.566	0	0	167.242	123.985	196.018	129.708
		641	2647.96	138.641	140.335	153.17	140.195	171.999	139.823	136.922	137.735	134.702	178.568	0	147.341	142.666	154.14	111.663	150.474	145.676	154.032	167.469	121.773	142.704	170.867	161.345	153.869	150.177	160.566	145.788	127.51	128.512	152.913	166.864	169.874	172.313	193.009	150.641	118.632	142.538	0	151.932	178.592	0	0	170.445	117.463	179.926	133.26
		642	2651.82	139.975	136.124	142.482	137.61	167.662	142.112	145.311	137.213	133.127	174.539	0	151.184	147.876	159.174	111.44	146.511	154.919	0	163.135	119.064	151.127	161.146	141.331	152.24	153.531	164.795	147.978	0	130.468	157.554	163.844	163.669	150.593	190.244	158.776	119.569	146.217	133.171	154.743	182.171	113.396	0	162.253	125.013	177.596	135.306
		643	2655.68	135.512	0	151.631	0	165.091	148.01	143.347	142.287	134.98	165.415	0	155.571	150.936	158.595	120.141	147.501	152.249	160.472	156.678	117.447	143.636	168.512	148.492	158.388	0	157.823	144.919	133.006	137.228	158.354	167.358	170.449	155.639	183.059	158.846	117.131	145.159	138.848	151.893	182.929	118.797	0	159.955	131.918	175.087	134.637
		644	2659.54	139.056	133.749	139.184	139.631	178.582	152.366	141.937	140.182	121.617	178.163	0	89.9292	150.566	157.125	119.818	149.34	153.245	0	164.193	120.039	146.86	169.852	153.367	157.455	147.194	159.503	149.327	140.399	141.149	158.372	162.084	161.139	153.873	180.304	164.327	124.629	147.682	150.09	145.125	172.588	0	187.812	160.948	128.139	190.907	147.067
		645	2663.4	137.962	133.202	0	136.512	157.921	157.042	145.46	135.457	128.333	176.011	115.029	143.498	149.433	165.469	0	158.278	154.076	156.138	150.688	126.288	149.932	165.302	143.48	155.68	150.806	168.751	141.85	0	135.775	161.076	157.091	170.413	153.72	179.985	148.852	124.698	142.878	140.357	148.602	185.397	0	178.985	164.918	123.851	182.386	137.792
		646	2667.26	136.181	150.358	150.679	0	172.148	145	137.058	135.209	126.063	168.202	0	152.163	145.424	162.722	106.397	144.324	153.118	165.17	160.826	115.123	160.1	169.843	151.011	154.11	150.763	167.856	156.064	0	140.525	153.427	156.748	163.429	153.823	170.046	152.087	124.262	147.487	135.657	146.648	0	0	180.028	162.651	125.382	180.638	135.951
		647	2671.12	139.984	131.436	142.926	128.638	173.364	143.754	140.676	146.654	130.223	171.312	115.486	157.859	147.092	152.631	0	145.101	135.496	163.35	163.609	118.232	148.167	177.943	146.506	150.944	151.105	167.51	146.836	0	135.41	156.101	153.997	172.721	164.356	174.813	160.398	121.417	147.351	139.217	152.582	89.8286	0	188.959	182.731	123.306	180.26	129.784
		648	2674.98	132.642	0	145.36	0	166.561	158.003	138.464	148.496	132.359	173.278	0	154.638	140.717	161.605	0	137.499	139.566	165.702	164.665	120.707	151.418	186.976	160.367	163.706	149.785	165.126	157.216	0	131.781	158.9	154.477	168.46	153.076	183.961	149.775	132.828	145.758	139.758	145.99	185.092	107.354	186.524	161.455	129.548	190.624	146.036
		649	2678.84	149.675	0	142.641	0	164.086	145.011	0	147.944	130.003	175.194	0	160.626	131.733	163.992	0	145.237	146.077	164.403	159.614	117.42	155.536	175.633	145.753	165.864	156.941	174.376	153.259	131.308	124.366	161.634	161.672	171.144	159.285	180.167	152.139	122.05	142.234	0	153.659	182.871	0	196.5	155.023	127.797	177.707	136.077
		650	2682.7	136.063	0	141.707	0	168.421	151.566	131.922	150.41	122.621	157.498	122.719	151.731	134.745	153.966	0	143.916	154.075	156.959	161.825	113.11	145.094	180.081	156.41	161.453	147.628	162.254	151.632	139.684	160.872	151.375	160.1	169.208	158.741	179.171	152.308	128.875	150.548	148.758	148.104	200.066	0	183.451	164.264	125.235	184.403	135.735
		651	2686.56	138.75	0	142.22	0	172.166	157.59	159.931	142.556	128.616	172.151	119.975	162.52	143.177	160.964	0	151.614	142.886	163.891	146.016	116.242	147.431	177.965	144.428	0	148.354	153.616	167.754	130.802	143.486	151.823	162.648	179.373	136.168	193.679	151.703	123.907	141.833	0	149.571	183.012	0	181.495	158.552	127.82	187.718	129.057
		652	2690.42	140.25	132.281	141.113	0	174.001	148.091	0	138.273	124.947	169.087	124.101	152.975	132.714	154.223	0	139.41	148.241	153.784	152.627	114.978	154.47	174.692	153.097	164.635	147.594	154.182	150.138	0	134.636	147.434	157.296	175.595	144.742	176.742	152.232	126.032	147.023	0	149.618	163.853	0	176.757	145.417	129.03	189.525	134.092
		653	2694.28	138.01	0	140.511	134.216	164.55	147.77	0	140.619	125.714	184.364	0	157.683	142.789	163.391	0	142.065	153.915	165.548	158.374	120.788	154.732	171.578	149.439	169.399	145.544	168.825	144.525	0	132.513	154.931	154.447	176.737	161.662	175.98	160.819	127.706	143.891	0	146.91	183.573	0	173.623	0	134.498	171	0
		654	2698.14	139.26	0	0	0	165.92	147.465	0	134.413	121.652	173.498	0	156.322	140.919	160.674	0	137.361	148.647	161.078	151.651	117.275	144.032	174.586	159.369	158.505	140.853	159.534	156.448	0	144.138	160.275	159.492	166.919	152.396	193.694	162.139	129.725	140.416	133.299	144.577	188.893	0	174.539	169.719	132.321	183.182	133.085
		655	2702	147.982	0	138.253	0	163.501	144.394	0	145.369	123.306	165.607	0	152.315	141.36	165.683	0	136.151	143.753	159.497	154.486	114.171	141.009	165	154.947	159.511	149.948	158.792	160.756	0	139.429	146.773	157.283	163.113	158.686	172.99	151.833	126.462	148.812	137.621	147.929	157.475	0	169.155	176.732	137.771	177.56	136.75
		656	2705.86	142.498	145.154	133.171	0	166.281	152.654	0	137.109	117.232	180.232	0	158.01	133.088	153.194	0	145.805	149.732	160.751	156.914	117.224	149.114	167.28	151.328	163.438	161.739	162.109	168.179	119.471	142.938	148.906	152.016	173.04	151.548	176.899	152.005	134.461	148.669	130.76	143.505	190.025	0	170.664	162.156	138.344	181.605	162.801
		657	2709.72	146.459	132.06	140.12	0	167.515	153.442	0	145.244	122.73	174.173	107.659	148.64	133.47	156.78	0	141.264	141.657	163.464	168.94	111.807	143.104	171.625	162.64	0	158.216	163.623	170.12	0	131.188	146.852	153.568	172.936	162.194	182.038	155.705	117.26	141.175	144.3	147.106	176.421	103.958	182.389	143.523	124.786	182.184	136.084
		658	2713.58	144.86	137.219	141.155	0	168.729	148.283	0	144.542	123.435	176.231	0	156.316	140.704	168.114	109.926	140.446	141.612	166.337	158.59	125.125	160.186	174.477	157.96	156.521	152.853	156.809	155.541	120.042	137.664	156.917	168.832	176.979	151.256	177.776	162.301	119.577	154.884	0	149.909	171.185	0	185.355	162.461	133.819	175.698	127.731
[truncated: 26 more columns]

## Sheet: Background Std
				SptId_9	SptId_10	SptId_12	SptId_15	SptId_16	SptId_17	SptId_18	SptId_19	SptId_22	SptId_23	SptId_24	SptId_25	SptId_27	SptId_28	SptId_32	SptId_33	SptId_34	SptId_36	SptId_37	SptId_39	SptId_40	SptId_41	SptId_43	SptId_44	SptId_47	SptId_48	SptId_49	SptId_51	SptId_52	SptId_53	SptId_54	SptId_56	SptId_58	SptId_60	SptId_61	SptId_62	SptId_63	SptId_64	SptId_66	SptId_67	SptId_69	SptId_70	SptId_71	SptId_73	SptId_74	SptId_75
		0	173.7	0	0	0	0	0	0	0	0	0	0	0	0	0	0	0	0	0	0	0	0	0	0	0	0	0	0	0	0	0	66.9369	0	0	0	0	0	0	0	0	0	0	0	0	0	0	0	0
		1	177.56	0	0	0	0	0	0	0	0	0	0	0	0	0	0	0	0	0	0	0	0	0	0	0	0	0	0	0	0	0	0	0	0	0	0	0	0	0	0	0	0	0	0	0	0	0	0
		2	181.42	0	0	0	0	0	0	0	0	0	0	0	0	0	0	0	0	0	0	0	0	0	0	0	0	0	0	0	0	0	0	0	0	0	0	0	0	0	0	0	0	69.6012	0	0	0	0	0
		3	185.28	0	0	0	0	0	0	0	0	0	0	0	0	0	0	0	0	0	0	0	0	0	0	0	0	0	0	0	0	0	0	0	0	0	0	0	0	0	0	0	0	0	0	0	0	0	0
		4	189.14	0	0	0	0	0	0	0	0	0	0	0	0	0	0	0	0	0	0	0	0	0	0	0	0	0	0	0	0	0	0	0	0	0	0	0	0	0	0	0	0	0	0	0	0	0	0
		5	193	0	0	0	0	0	0	0	0	0	0	0	0	0	0	0	0	0	0	0	0	0	0	0	0	0	0	0	0	0	0	0	0	0	0	0	0	0	0	0	0	0	0	70.2426	0	0	0
		6	196.86	0	0	0	0	0	0	0	0	0	0	0	0	0	0	0	0	0	0	0	0	0	0	0	0	0	0	65.1957	0	0	0	0	0	0	0	0	0	0	0	0	0	0	0	0	0	0	0
		7	200.72	0	0	0	0	0	0	0	0	0	0	0	64.2708	75.1289	0	0	0	0	0	0	0	0	0	0	0	0	0	0	0	0	0	0	0	0	0	0	0	0	0	0	0	0	0	0	0	0	0
		8	204.58	0	0	0	0	0	0	0	0	0	0	0	0	0	0	0	0	0	0	0	0	0	0	0	0	79.202	0	0	0	0	0	0	0	0	0	0	0	0	0	0	0	0	0	0	0	0	0
		9	208.44	0	0	0	0	0	0	0	0	0	0	66.7621	0	0	0	0	0	0	0	0	0	0	0	0	0	0	0	0	0	0	0	0	0	0	0	0	0	0	0	0	0	0	0	0	0	0	0
		10	212.3	0	0	0	0	0	0	0	0	0	0	0	0	0	0	0	0	0	0	0	0	0	0	0	0	0	0	0	0	0	0	0	0	0	0	0	0	0	0	0	0	0	0	0	0	0	0
		11	216.16	0	0	0	0	0	0	0	0	0	0	0	0	0	0	0	0	0	0	0	0	0	0	0	0	0	0	0	0	0	0	0	0	0	0	0	0	0	0	0	0	0	0	0	0	0	0
		12	220.02	0	0	0	0	0	0	0	0	0	0	0	0	0	0	0	0	0	0	0	0	0	0	0	0	0	0	0	0	0	0	0	0	0	0	0	0	0	0	0	0	0	0	0	0	0	0
		13	223.88	0	0	0	0	0	0	0	0	0	0	0	0	0	0	0	0	0	0	0	0	0	0	0	0	0	0	0	0	0	0	0	0	0	0	0	0	0	0	0	0	0	0	0	0	0	0
		14	227.74	0	0	0	0	0	0	0	69.4521	0	0	0	0	0	0	0	0	0	0	0	0	0	0	0	0	0	0	0	0	0	0	0	0	0	0	0	0	0	0	0	0	0	0	0	0	0	0
		15	231.6	0	0	0	0	0	0	0	0	0	0	0	0	0	0	0	0	0	0	0	0	0	0	0	0	0	0	0	0	0	0	0	0	0	0	0	0	0	0	0	0	0	0	0	0	0	0
		16	235.46	0	0	0	0	0	0	0	0	0	0	0	0	0	0	0	0	0	0	0	0	0	0	0	0	0	0	0	0	0	0	0	0	0	0	0	0	0	0	0	0	0	0	0	0	0	0
		17	239.32	0	0	0	0	0	0	0	0	0	0	0	0	0	0	0	0	0	0	0	0	0	0	0	0	0	0	0	0	0	0	0	0	69.4918	0	0	0	0	0	0	0	0	0	0	0	0	0
		18	243.18	0	0	0	0	0	0	0	0	0	0	0	0	0	0	0	0	0	0	0	0	0	0	0	0	0	0	0	0	0	0	0	0	0	0	0	0	0	0	0	0	0	0	0	0	0	0
		19	247.04	0	0	0	0	0	0	0	0	0	0	0	0	0	0	0	0	0	0	0	0	0	0	0	0	0	0	0	0	0	0	0	0	0	0	0	0	0	0	0	0	0	0	0	0	0	0
		20	250.9	0	0	0	0	0	0	0	0	0	0	0	0	0	0	0	0	0	0	0	0	0	0	0	0	0	0	0	0	0	0	0	0	0	0	0	0	0	0	0	0	0	0	0	0	0	0
		21	254.76	0	0	0	0	0	0	0	0	0	76.1368	0	0	0	0	0	0	0	0	0	0	0	0	0	0	0	0	0	0	0	0	0	0	0	0	0	0	0	0	0	0	0	0	0	0	0	0
		22	258.62	0	0	0	0	0	0	0	0	0	0	0	0	0	0	0	0	0	0	0	0	0	0	0	0	0	0	0	0	0	0	0	0	0	0	0	0	0	0	0	0	0	0	0	0	0	0
		23	262.48	0	0	61.1288	0	0	0	0	0	0	0	0	0	0	0	0	0	0	0	0	0	0	0	0	0	0	0	0	0	0	0	0	0	0	0	0	0	0	0	0	0	0	0	0	0	0	0
		24	266.34	0	0	0	0	0	0	0	0	0	0	0	0	0	0	0	0	0	0	0	0	0	0	0	0	0	0	0	0	0	0	0	0	0	0	0	0	0	0	0	0	0	0	0	0	0	0
		25	270.2	0	0	0	0	0	0	0	0	0	0	0	0	0	0	0	0	0	0	0	0	0	0	0	0	0	0	0	0	0	0	0	0	0	0	0	0	0	0	0	0	0	0	0	0	0	0
		26	274.06	0	0	0	0	0	0	0	0	0	0	0	0	0	0	0	0	0	0	0	0	0	0	0	0	0	0	0	0	0	0	0	0	0	0	0	0	0	0	0	0	0	0	0	0	0	0
		27	277.92	0	0	0	0	0	0	0	0	0	0	0	0	0	0	0	0	0	0	0	0	0	0	0	0	0	0	0	0	0	0	0	0	0	0	0	0	0	0	0	69.7258	0	0	0	0	0	0
		28	281.78	0	0	0	0	0	0	0	64.0949	0	0	0	0	0	0	0	0	0	0	0	0	0	0	0	0	0	0	0	0	0	0	0	0	0	0	0	0	0	0	0	0	0	0	0	0	0	0
		29	285.64	0	0	0	0	0	0	0	0	0	0	0	0	0	0	0	0	0	0	0	0	0	0	0	0	0	0	0	0	0	0	0	0	0	0	0	0	0	0	0	0	0	0	0	0	0	0
		30	289.5	0	0	0	0	0	0	0	0	0	0	0	0	0	0	0	0	0	0	0	0	0	0	0	0	0	0	0	0	0	0	0	0	0	0	0	0	0	0	0	0	0	0	0	0	0	0
		31	293.36	0	0	0	0	0	0	0	0	0	0	0	0	0	0	0	0	0	0	0	0	0	0	0	0	0	0	0	0	0	0	0	0	0	0	0	0	0	0	0	0	0	0	0	0	0	0
		32	297.22	0	0	0	0	0	0	0	0	66.434	0	0	0	0	0	0	0	0	0	0	0	0	0	0	0	0	0	0	0	0	0	0	0	0	0	0	0	0	0	0	0	0	0	0	0	0	0
		33	301.08	0	0	0	0	0	0	0	0	0	0	0	0	0	0	0	0	0	0	0	0	0	0	0	0	0	0	0	0	0	0	0	0	0	0	0	0	0	0	0	0	0	66.3238	0	0	0	0
		34	304.94	0	0	0	0	0	0	0	0	0	0	0	0	0	0	0	0	0	0	0	0	0	0	0	0	0	0	0	0	0	0	0	0	0	0	0	0	0	0	0	0	0	0	0	76.3911	0	0
		35	308.8	0	0	0	0	0	0	0	0	0	0	0	0	0	0	0	0	0	0	0	0	0	0	0	0	67.089	0	0	0	0	0	0	0	0	0	0	0	0	0	0	0	0	0	0	0	0	0
		36	312.66	0	0	0	0	0	0	0	0	0	0	0	0	0	0	0	0	0	0	0	0	0	0	0	0	0	0	0	0	0	0	0	0	0	0	0	63.7879	0	0	0	0	0	0	0	0	0	0
		37	316.52	0	0	0	0	0	0	0	0	0	0	0	0	0	0	0	0	0	0	0	0	0	0	0	0	0	0	0	0	0	0	0	0	0	0	0	0	0	0	0	0	0	0	0	0	0	0
		38	320.38	0	0	0	0	0	0	0	0	0	0	0	0	0	0	0	0	0	0	0	0	0	0	0	0	0	0	0	0	0	0	0	0	0	0	0	0	0	0	0	0	0	0	0	0	0	0
		39	324.24	0	0	0	0	0	0	0	0	0	0	0	0	0	0	0	0	0	0	0	0	0	0	0	0	0	0	0	0	0	0	0	0	0	0	0	0	0	0	0	0	0	0	0	0	0	0
		40	328.1	0	0	0	0	0	0	0	0	0	0	0	0	0	0	0	0	0	0	0	0	0	0	0	0	0	0	0	0	64.048	0	0	0	0	0	0	0	0	0	0	0	0	0	0	0	0	0
		41	331.96	0	0	0	0	0	0	0	0	0	0	0	0	0	0	0	0	0	0	0	0	0	0	0	0	0	0	0	0	0	0	0	0	0	0	0	0	0	0	0	0	0	0	0	0	0	0
		42	335.82	0	0	0	0	0	0	0	0	0	0	0	0	0	0	0	0	0	0	0	0	0	0	0	0	0	0	0	0	0	0	0	0	0	0	0	0	0	0	0	0	0	0	0	0	0	0
		43	339.68	0	0	0	0	0	0	0	0	0	0	0	0	67.0723	0	0	0	0	0	0	0	0	0	0	0	0	0	0	0	0	0	0	0	0	0	0	0	0	0	0	0	0	0	0	0	0	0
		44	343.54	0	0	0	0	0	0	0	72.2096	0	0	0	0	0	0	0	0	0	0	0	0	0	0	0	0	0	0	0	0	0	0	0	0	0	0	0	0	0	0	0	0	0	0	0	0	0	0
		45	347.4	0	0	0	0	0	0	0	0	0	0	0	0	0	0	0	0	0	0	0	0	0	0	0	0	0	0	0	0	0	0	0	0	0	0	0	0	0	0	0	0	0	0	0	0	0	0
		46	351.26	0	0	0	0	0	0	0	0	0	0	0	0	62.6461	0	0	0	0	0	0	0	0	0	0	0	0	0	0	0	0	0	0	0	0	0	0	0	0	0	0	0	0	0	0	0	0	0
		47	355.12	0	0	0	0	0	0	0	0	0	0	0	0	0	0	0	0	0	0	0	0	0	0	0	0	0	0	0	0	0	0	0	0	0	0	0	0	0	0	0	0	0	0	0	0	0	0
		48	358.98	0	0	0	0	0	0	0	0	0	0	0	0	62.9149	0	0	0	0	0	0	0	0	0	0	0	0	0	0	0	0	0	0	0	0	0	0	0	58.3452	0	0	0	0	0	0	0	0	0
		49	362.84	0	0	0	0	0	0	0	0	0	0	0	0	61.1576	0	66.8761	0	0	0	0	0	0	0	0	0	0	0	0	0	0	0	0	0	0	0	0	0	0	0	0	0	0	0	0	0	0	0
		50	366.7	0	0	0	0	0	0	0	0	0	0	69.5794	0	61.4677	0	0	0	0	0	0	0	0	0	0	0	0	0	72.3818	0	0	0	74.227	0	0	0	0	0	0	0	0	0	0	0	0	0	0	0
		51	370.56	0	0	0	0	0	0	0	0	0	0	0	0	61.8834	0	0	0	0	0	0	0	0	0	0	0	0	0	0	0	0	0	0	0	0	0	0	0	0	0	0	0	0	0	0	0	0	0
		52	374.42	0	0	0	0	0	0	0	0	0	0	65.1993	0	63.758	0	0	61.2858	0	0	0	0	0	0	0	0	0	0	0	0	0	0	0	0	0	0	0	0	0	0	0	0	0	0	69.96	0	0	0
		53	378.28	0	0	0	0	0	0	0	0	0	0	0	0	64.9229	0	0	0	0	0	0	0	0	0	0	0	0	0	0	0	0	0	0	0	0	0	0	0	0	0	0	0	0	0	0	0	0	0
		54	382.14	0	0	0	0	0	0	0	0	0	0	0	0	61.6905	69.1731	0	0	0	0	0	0	0	0	0	0	0	0	0	0	0	0	0	0	0	0	0	0	0	0	0	0	0	0	0	0	0	0
		55	386	0	0	0	0	0	0	0	0	0	0	63.5125	0	62.7276	0	0	0	0	0	0	0	0	0	0	0	0	0	0	0	0	0	0	0	0	0	0	0	0	0	0	0	0	0	0	0	0	0
		56	389.86	0	0	0	0	0	0	0	0	0	0	66.4071	0	60.6553	0	0	0	0	0	0	0	0	0	0	0	0	0	0	0	0	0	0	0	0	0	0	0	0	0	0	0	0	0	0	0	0	0
		57	393.72	0	0	0	0	0	0	0	0	0	0	63.3577	0	60.4958	0	0	0	0	0	0	0	0	0	0	0	0	0	0	0	0	0	0	0	0	0	0	0	0	0	0	0	0	62.456	0	0	0	0
		58	397.58	0	0	0	0	0	0	0	0	0	0	65.2882	0	63.9621	0	0	0	0	0	0	0	0	0	0	0	0	0	0	0	0	0	0	0	0	0	0	0	0	0	0	0	0	0	0	0	0	0
		59	401.44	0	0	0	0	0	0	0	0	0	0	0	0	62.5942	0	0	0	0	0	0	0	0	65.1303	0	0	0	0	0	0	0	0	0	0	0	0	0	0	0	0	0	0	0	0	0	0	0	0
		60	405.3	0	0	0	0	0	0	0	0	0	0	66.2472	0	62.1842	0	0	0	0	0	0	0	0	0	0	0	0	0	0	0	0	0	0	0	0	0	0	0	0	0	0	0	0	0	0	0	0	0
		61	409.16	0	0	0	0	0	0	0	0	0	0	64.9578	0	65.8597	0	0	0	0	0	0	0	0	0	0	0	0	0	0	0	0	0	0	0	0	0	0	0	0	0	0	0	0	0	0	0	0	0
		62	413.02	0	0	0	0	0	0	0	0	0	0	59.9964	63.8542	67.9638	0	0	0	0	0	0	0	0	0	0	0	0	0	0	0	0	0	0	0	0	0	0	0	0	0	0	0	0	0	0	0	0	0
		63	416.88	0	0	0	0	0	0	66.5495	0	0	0	64.0802	0	67.3489	0	0	0	0	0	0	0	0	0	0	0	0	0	0	0	0	0	0	0	0	0	0	0	0	0	0	0	0	0	0	0	0	0
		64	420.74	0	0	0	0	0	0	0	0	0	0	69.0316	0	63.047	0	0	0	0	0	0	0	0	0	0	0	0	0	0	0	0	0	0	0	0	0	0	0	0	0	0	0	0	0	0	0	0	0
		65	424.6	0	0	0	0	0	0	0	0	0	0	60.1101	0	60.967	0	0	0	0	0	0	0	0	0	0	0	0	0	0	0	0	0	0	0	0	0	0	0	0	0	0	0	0	0	0	0	0	0
		66	428.46	0	0	0	0	0	0	0	0	0	0	66.2044	0	64.6989	0	0	0	0	0	0	0	0	0	0	0	65.593	0	0	0	0	0	0	0	0	0	0	0	0	0	0	0	0	0	0	0	0	0
		67	432.32	0	0	0	0	0	0	0	0	0	0	66.7588	0	62.695	64.8298	0	0	0	0	0	0	0	0	0	0	0	0	0	0	0	0	0	0	0	0	0	0	0	0	0	0	0	0	0	0	0	0
		68	436.18	0	0	0	0	0	0	0	0	0	0	60.5054	0	65.8856	0	0	0	0	0	0	0	0	0	0	0	0	0	0	0	0	0	0	0	0	0	0	0	0	0	0	0	0	0	0	0	0	0
		69	440.04	0	0	0	0	0	0	0	0	0	0	64.6804	0	62.9738	0	0	0	0	0	0	0	0	0	0	0	0	0	0	0	0	0	0	0	0	0	0	0	0	0	0	0	0	0	0	0	0	0
		70	443.9	0	0	0	0	0	0	63.7099	0	72.0413	0	63.8834	0	62.7254	0	0	0	0	0	0	0	0	0	0	0	0	0	0	0	0	0	0	0	0	0	0	0	0	0	0	0	0	0	0	0	0	0
		71	447.76	0	0	0	0	0	0	0	0	0	0	62.6631	0	62.6604	0	0	0	0	0	0	0	0	0	0	0	0	0	0	0	0	0	0	0	0	0	0	0	0	0	0	0	0	0	0	0	0	0
		72	451.62	0	0	0	0	0	0	0	0	0	0	61.5189	0	61.5577	0	0	0	0	0	0	0	0	0	0	0	0	0	0	0	0	0	0	0	0	0	0	0	0	0	0	0	0	0	0	0	0	0
		73	455.48	0	0	0	0	0	77.6028	0	0	0	0	65.2422	0	65.7785	0	0	0	0	0	0	0	0	0	0	0	0	0	0	0	0	0	0	0	0	0	0	0	0	0	0	0	0	0	0	0	0	0
		74	459.34	0	0	0	0	0	0	0	0	0	0	65.6328	0	60.3618	0	0	0	0	0	0	0	0	0	0	0	0	0	0	0	0	0	0	0	0	0	0	0	0	0	0	0	0	0	0	0	0	0
		75	463.2	0	0	0	0	0	0	0	0	0	0	65.6316	0	60.895	0	0	0	0	0	0	0	0	0	0	0	0	0	0	0	0	0	0	0	0	0	0	0	0	0	0	0	0	0	0	0	0	0
		76	467.06	0	0	0	0	0	0	0	0	0	0	66.4733	0	63.2208	0	0	64.0819	0	0	0	0	0	0	0	0	0	0	0	0	0	0	0	0	0	0	0	0	70.1504	0	0	0	0	0	0	0	0	0
		77	470.92	0	0	0	0	0	0	0	0	0	0	64.9786	0	58.862	0	0	66.7422	0	0	0	0	0	0	0	0	0	0	0	0	0	0	0	0	0	0	0	0	0	0	0	0	0	0	0	0	0	0
		78	474.78	0	0	0	64.3829	0	0	0	0	0	0	63.4288	0	0	0	0	67.3142	0	0	0	0	0	0	0	0	66.7668	0	0	0	0	0	0	0	0	0	0	0	0	0	0	0	0	0	0	0	0	0
		79	478.64	0	0	0	0	0	0	0	0	0	0	63.8208	0	0	0	0	62.6953	0	0	0	0	0	0	0	0	0	0	0	0	0	0	0	0	0	0	0	0	0	0	0	0	0	0	0	0	0	0
		80	482.5	0	0	0	0	0	0	0	0	0	0	64.8275	0	64.2076	0	0	66.4429	0	0	0	0	0	0	0	0	0	0	0	0	0	0	0	0	0	0	0	0	0	0	0	0	0	0	0	0	0	0
		81	486.36	0	0	0	0	0	0	0	0	0	0	68.279	0	60.1808	0	0	63.4228	0	0	0	0	0	0	0	0	0	0	0	0	0	0	0	0	0	0	0	0	0	0	0	0	0	0	0	0	0	0
		82	490.22	0	0	0	0	0	0	0	0	0	0	67.7345	0	63.4865	0	0	62.8893	0	0	0	0	0	0	63.2462	0	0	0	0	0	0	0	0	0	0	0	0	0	0	0	0	0	0	0	0	0	0	0
		83	494.08	0	0	0	0	0	0	0	0	0	0	66.97	0	0	0	0	63.7622	0	0	0	0	0	0	0	0	0	0	0	0	0	0	0	0	0	0	0	0	0	0	0	0	0	0	0	0	0	0
		84	497.94	0	0	0	0	0	0	0	0	0	0	68.818	0	63.2129	0	0	65.9536	0	0	67.2686	0	0	0	0	0	0	0	0	0	0	0	0	0	0	0	0	0	0	0	0	0	0	0	0	0	0	0
		85	501.8	0	0	66.4022	0	0	0	0	0	0	0	67.7435	0	0	0	0	61.7231	0	0	0	0	0	0	0	0	0	0	0	0	0	0	0	0	0	0	0	0	0	0	0	0	0	0	0	0	0	0
		86	505.66	0	0	0	0	0	0	0	0	0	0	63.8029	0	0	0	0	64.7796	0	0	0	0	0	0	0	0	0	0	0	0	0	63.8874	0	0	0	0	0	0	0	0	0	0	0	0	0	0	0	0
		87	509.52	0	0	62.4832	0	0	0	0	0	0	0	66.6672	0	60.7802	0	0	66.165	0	0	0	0	0	0	0	0	0	0	0	0	0	0	0	0	0	66.7647	0	0	0	0	0	0	0	0	0	0	0	0
		88	513.38	0	0	0	0	0	0	0	0	69.8224	0	64.4194	0	65.9695	0	0	66.0831	0	0	0	0	0	0	0	0	0	0	0	0	0	74.8039	0	0	0	0	0	0	64.6164	0	0	0	0	0	0	0	0	0
		89	517.24	0	0	0	0	0	79.8589	0	0	0	0	63.8132	0	0	0	0	64.4701	0	0	0	0	0	0	0	0	0	0	0	73.6901	0	0	0	0	0	0	0	73.1997	62.4184	0	0	0	0	0	0	0	0	0
		90	521.1	0	0	64.2178	0	0	0	0	0	0	0	60.7559	0	0	0	0	65.9405	0	0	0	0	0	0	0	0	0	0	77.3588	0	0	65.3316	0	0	0	0	0	0	0	0	0	66.4784	0	0	0	0	0	0
		91	524.96	0	0	0	0	0	0	0	0	0	0	66.4155	0	63.4147	0	0	64.4921	0	0	0	0	0	0	0	0	0	0	0	0	0	0	0	0	0	0	0	0	0	0	0	0	0	0	0	0	0	0
		92	528.82	0	0	0	0	0	0	0	0	0	0	66.3229	0	68.5413	0	0	62.4316	0	0	0	0	0	0	75.0325	0	0	0	0	0	0	63.6069	0	0	0	0	0	0	0	0	0	0	0	0	0	0	0	0
		93	532.68	0	0	0	0	0	0	60.7213	0	0	0	66.8967	0	64.2176	0	0	62.6105	0	0	0	0	0	0	0	0	0	0	0	0	63.9966	62.2699	0	0	0	0	0	0	0	0	0	0	0	0	0	0	0	0
		94	536.54	0	0	0	0	0	0	0	0	0	0	62.8629	0	65.5331	0	0	64.0106	0	0	0	0	0	0	0	0	0	0	0	0	65.7509	60.7063	0	0	0	0	0	0	0	0	0	0	0	0	0	0	0	0
		95	540.4	0	0	0	0	0	0	0	0	0	0	64.4289	0	63.3717	0	0	63.5228	0	0	0	0	0	0	0	0	0	0	0	0	63.8806	61.3732	0	0	0	0	0	0	0	0	0	0	0	0	0	0	0	0
		96	544.26	0	0	63.9498	0	0	0	0	0	0	0	69.5552	0	66.2846	0	0	65.5834	0	0	0	0	0	0	0	0	0	66.2931	0	0	65.6389	63.132	0	0	0	0	0	64.003	0	0	0	0	0	0	0	0	0	0
		97	548.12	0	0	0	0	0	0	0	0	0	0	64.28	0	63.4906	0	0	66.1019	0	0	0	0	0	0	0	0	0	0	0	0	64.1126	64.4831	0	0	0	0	0	0	63.3753	0	0	0	0	0	0	0	0	0
		98	551.98	0	0	0	0	0	0	0	0	0	0	70.9966	0	61.3766	0	0	65.6172	0	0	0	0	0	0	0	0	0	0	0	0	62.2665	58.7091	0	0	0	0	0	0	64.2205	0	0	0	0	0	0	0	0	0
		99	555.84	0	0	0	0	0	0	0	0	0	0	67.367	0	67.0532	0	0	72.2405	0	0	0	0	0	0	0	0	0	65.8143	0	0	62.4867	62.2989	0	0	0	0	0	0	68.1584	0	0	0	0	0	0	0	0	0
		100	559.7	0	0	0	0	0	0	0	0	0	0	67.4019	0	63.3814	0	0	64.4826	0	0	0	0	0	0	0	0	0	0	0	0	65.851	61.3489	0	0	0	64.3795	0	0	0	0	0	0	0	0	0	0	0	0
		101	563.56	0	0	0	0	0	0	0	0	0	0	70.3097	0	65.0713	0	0	65.3734	0	0	0	0	0	0	0	0	0	0	0	0	62.3246	60.0753	0	0	0	0	0	0	61.4709	0	0	0	0	0	0	0	0	0
		102	567.42	0	0	0	0	0	0	0	0	0	0	64.574	0	62.9186	0	0	62.4828	0	0	0	0	0	0	0	0	0	62.1281	0	0	65.4512	66.0175	0	0	0	0	0	0	63.3346	0	0	0	0	0	0	0	0	0
		103	571.28	0	0	0	0	0	0	0	0	0	0	67.4264	0	65.6072	0	0	69.598	0	0	0	0	0	0	0	0	0	0	0	0	65.1968	64.3176	0	0	0	0	0	0	59.942	0	0	0	0	0	0	0	0	0
		104	575.14	0	0	61.6379	0	0	0	0	0	0	0	67.0586	0	61.4446	0	0	64.1665	0	0	0	0	0	0	0	0	0	0	0	0	71.1602	61.4297	0	0	0	0	0	0	61.6442	0	0	61.688	0	0	0	0	0	0
		105	579	0	0	61.6055	0	0	0	0	0	0	0	62.8558	0	63.5548	0	0	64.3629	0	0	0	0	0	0	0	0	0	0	0	0	62.069	61.1479	0	0	0	0	0	0	63.9896	0	0	0	0	0	0	0	0	0
		106	582.86	0	0	0	0	0	0	0	0	0	0	64.5836	0	63.6038	0	0	67.334	0	0	0	0	0	0	0	0	0	63.6661	0	0	62.8134	60.534	0	0	0	0	0	0	66.6577	72.551	0	0	0	0	0	0	0	0
		107	586.72	0	0	64.1589	0	0	0	0	0	0	0	61.7405	0	66.5616	0	0	67.5076	0	0	0	0	66.5878	0	0	0	0	64.0692	0	0	63.9376	63.7171	0	0	0	0	0	0	62.6578	0	0	0	0	0	0	0	0	0
		108	590.58	0	0	62.0662	56.4985	0	0	0	0	0	0	64.5659	0	61.0123	0	0	67.7033	0	0	0	0	67.2809	0	0	0	0	59.9894	0	0	62.428	59.1084	0	0	0	0	0	0	62.2963	0	0	0	0	0	0	0	0	0
		109	594.44	0	0	60.7069	0	0	0	0	0	0	0	66.1603	0	65.3142	0	0	62.8174	0	0	0	0	62.3623	0	0	0	0	0	0	0	61.9787	63.3593	0	0	0	0	0	0	65.3576	0	0	0	0	0	0	0	0	0
		110	598.3	0	0	60.9867	0	0	0	0	0	0	0	63.9087	0	62.6621	0	0	66.9393	0	0	0	0	65.1223	0	0	0	0	0	0	0	66.0226	59.6544	0	0	0	0	0	0	66.1971	0	0	0	0	0	0	0	0	0
		111	602.16	0	0	63.2978	0	0	0	0	0	0	0	64.1334	0	62.9105	0	0	61.9338	0	0	0	0	64.1958	0	0	0	0	0	0	0	62.2277	64.9429	0	0	0	0	0	0	62.597	0	0	0	0	0	0	0	0	0
		112	606.02	0	0	61.9173	0	0	0	0	0	0	0	65.3134	0	64.641	0	0	68.331	0	0	0	0	64.1888	0	0	0	0	0	0	0	63.1636	61.7668	0	0	0	0	0	0	66.0244	0	0	0	0	0	0	0	0	0
		113	609.88	0	0	66.1567	0	0	0	0	0	0	0	67.0187	0	65.6144	0	0	64.9707	0	0	0	0	62.8628	0	0	0	0	0	0	0	62.5752	65.7102	0	0	0	0	0	65.2156	64.8065	0	0	0	0	0	0	0	0	0
		114	613.74	0	0	65.5325	0	0	0	0	0	0	0	63.455	0	66.4833	0	0	65.6473	0	0	0	0	61.8864	0	0	0	0	0	0	0	57.3441	65.0534	0	0	0	0	0	0	63.7447	0	65.1413	0	0	0	0	0	0	0
		115	617.6	0	0	67.5314	0	0	0	0	0	0	0	61.4701	0	61.1414	0	0	69.3529	0	0	0	0	62.5842	0	0	0	0	0	0	0	62.8879	65.8804	0	0	0	0	0	0	66.1299	0	0	0	0	0	0	0	0	0
		116	621.46	0	0	62.4055	0	0	0	0	0	0	0	63.5095	0	67.1791	0	0	63.1144	0	0	0	0	64.3297	0	0	0	0	0	0	0	64.4649	61.1205	0	0	0	0	0	0	64.9634	0	0	0	0	0	0	0	0	0
		117	625.32	0	0	61.712	0	0	0	0	0	0	0	63.5332	0	64.4462	0	0	64.7367	0	69.3355	0	0	62.3003	0	0	0	0	0	0	0	62.6895	63.176	0	0	0	0	0	0	0	0	0	0	0	0	0	0	0	0
		118	629.18	62.5915	0	62.7144	0	0	0	0	0	0	0	64.1016	0	66.0705	0	0	63.7682	0	0	0	0	64.3108	0	0	0	0	0	0	0	62.3477	59.5021	0	0	0	0	0	0	0	0	0	0	0	0	0	0	0	0
		119	633.04	0	0	63.0336	0	0	0	0	0	0	0	62.3822	0	65.8225	0	0	65.2977	0	0	0	0	65.0288	0	0	0	0	0	0	0	64.9587	58.9041	0	0	0	0	0	0	0	0	66.445	0	0	0	0	0	0	0
		120	636.9	0	0	59.7761	0	0	0	0	0	0	0	61.3454	0	65.0598	0	0	65.7504	0	0	0	0	64.3493	0	0	0	0	0	0	0	67.551	58.9562	0	0	0	0	0	0	0	0	0	0	0	0	0	0	0	0
		121	640.76	0	0	61.3773	0	0	0	0	0	0	0	66.0882	0	64.8081	0	0	62.4807	0	0	0	0	62.8047	0	0	0	0	0	0	0	65.7902	65.0319	0	0	0	0	0	0	0	0	0	0	0	0	0	0	0	0
		122	644.62	0	0	61.5638	0	0	0	0	0	0	0	58.0823	0	66.2132	0	0	66.1	0	0	0	0	61.3045	0	0	0	0	0	0	0	64.3643	63.1041	0	0	0	0	0	0	0	0	0	0	0	0	0	0	0	0
		123	648.48	0	0	64.4785	0	0	0	0	0	0	0	64.5482	0	61.4241	0	0	61.5258	0	0	0	0	61.2755	0	0	0	0	0	0	0	64.2866	61.2632	0	0	0	0	0	0	0	0	0	0	0	0	0	0	0	0
		124	652.34	0	0	62.92	0	0	0	0	0	0	0	63.484	0	66.1393	0	0	63.7182	0	0	0	0	60.9508	0	0	0	0	0	0	0	61.8077	61.179	0	0	0	0	0	0	62.0912	0	0	0	0	0	0	0	0	0
		125	656.2	0	0	60.817	0	0	0	0	0	0	0	62.0053	0	66.9452	0	0	62.3225	0	0	0	0	62.9338	0	0	0	0	0	0	0	64.6043	64.9433	0	0	0	0	0	0	0	0	0	0	0	0	0	0	0	0
		126	660.06	0	0	60.1524	0	0	0	0	0	0	0	63.9432	0	62.6297	0	0	64.4373	0	0	0	0	61.0879	0	0	0	0	0	65.6383	0	64.7738	62.7764	0	0	0	0	0	0	65.7136	0	0	0	0	0	0	0	0	0
		127	663.92	0	0	60.6267	0	0	0	0	0	0	0	66.9469	0	64.4432	0	0	66.2935	0	0	0	0	59.9917	0	0	0	0	0	0	0	66.4133	60.6632	0	0	0	0	0	0	0	0	0	0	0	0	0	0	0	0
		128	667.78	0	0	63.0957	0	0	0	0	0	0	0	60.9267	0	66.058	0	0	71.25	0	0	0	0	61.9007	0	0	0	0	62.679	0	0	64.2972	62.7104	0	0	0	0	0	0	0	0	0	0	0	0	0	0	0	0
		129	671.64	0	0	61.6638	0	0	0	0	0	0	0	65.6817	0	62.2087	0	0	68.2791	0	0	0	0	59.8944	0	0	0	0	0	0	0	63.403	63.183	0	0	0	0	0	0	0	0	0	0	0	0	0	0	0	0
		130	675.5	0	0	62.0682	0	0	0	0	0	0	0	62.9192	0	64.5876	0	0	66.0281	0	0	0	0	62.9808	0	0	0	0	0	0	0	66.5806	61.794	0	0	0	0	0	0	59.8919	0	0	0	0	0	0	0	0	0
[truncated: 528 more rows]
[truncated: 26 more columns]

## Sheet: Average Spots by Background
				SptId_9	SptId_10	SptId_12	SptId_15	SptId_16	SptId_17	SptId_18	SptId_19	SptId_22	SptId_23	SptId_24	SptId_25	SptId_27	SptId_28	SptId_32	SptId_33	SptId_34	SptId_36	SptId_37	SptId_39	SptId_40	SptId_41	SptId_43	SptId_44	SptId_47	SptId_48	SptId_49	SptId_51	SptId_52	SptId_53	SptId_54	SptId_56	SptId_58	SptId_60	SptId_61	SptId_62	SptId_63	SptId_64	SptId_66	SptId_67	SptId_69	SptId_70	SptId_71	SptId_73	SptId_74	SptId_75
[truncated: 659 more rows]
[truncated: 26 more columns]
