# Supplementary material for: Quantitative imaging of transcription in living Drosophila embryos reveals the impact of core promoter motifs on promoter state dynamics
Source: Nat Commun. 2021 Jul 23;12:4504. doi: 10.1038/s41467-021-24461-6 (PMC8302612; doi:10.1038/s41467-021-24461-6)
Supplement: Supplementary file 13 — Source Data [file 41467_2021_24461_MOESM13_ESM.zip › NatComm Source Data/snaE-Kr-INR1Pr/Kr-INR1Pr M1 - ComprehensiveActivationData.xls]

## Sheet: Sheet 1
						Time	Frame	Active Nucs	Cumulative Active Nucs
Tot Nucs Numb	80					96.5	0	0	0
Region						100.36	1	0	0
X1	33					104.22	2	0	0
X2	64					108.08	3	0	0
Y1	-25					111.94	4	0	0
Y2	25					115.8	5	0	0
						119.66	6	0	0
Filter Parameters						123.52	7	0	0
Zeros	2					127.38	8	0	0
Ones	30					131.24	9	0	0
Pix Size	0.1312					135.1	10	0	0
						138.96	11	0	0
						142.82	12	0	0
						146.68	13	0	0
						150.54	14	0	0
						154.4	15	0	0
						158.26	16	0	0
						162.12	17	0	0
						165.98	18	0	0
						169.84	19	0	0
						173.7	20	0	0
						177.56	21	0	0
						181.42	22	0	0
						185.28	23	0	0
						189.14	24	0	0
						193	25	0	0
						196.86	26	0	0
						200.72	27	0	0
						204.58	28	0	0
						208.44	29	0	0
						212.3	30	0	0
						216.16	31	0	0
						220.02	32	0	0
						223.88	33	0	0
						227.74	34	0	0
						231.6	35	0	0
						235.46	36	0	0
						239.32	37	0	0
						243.18	38	0	0
						247.04	39	0	0
						250.9	40	0	0
						254.76	41	0	0
						258.62	42	0	0
						262.48	43	0	0
						266.34	44	0	0
						270.2	45	0	0
						274.06	46	0	0
						277.92	47	0	0
						281.78	48	0	0
						285.64	49	0	0
						289.5	50	0	0
						293.36	51	0	0
						297.22	52	0	0
						301.08	53	0	0
						304.94	54	0	0
						308.8	55	0	0
						312.66	56	0	0
						316.52	57	0	0
						320.38	58	0	0
						324.24	59	0	0
						328.1	60	0	0
						331.96	61	0	0
						335.82	62	0	0
						339.68	63	0	0
						343.54	64	0	0
						347.4	65	1	1
						351.26	66	1	1
						355.12	67	1	1
						358.98	68	1	1
						362.84	69	1	1
						366.7	70	1	1
						370.56	71	1	1
						374.42	72	1	1
						378.28	73	1	1
						382.14	74	1	1
						386	75	1	1
						389.86	76	1	1
						393.72	77	1	1
						397.58	78	1	1
						401.44	79	1	1
						405.3	80	2	2
						409.16	81	3	3
						413.02	82	3	3
						416.88	83	3	3
						420.74	84	3	3
						424.6	85	3	3
						428.46	86	4	4
						432.32	87	4	4
						436.18	88	4	4
						440.04	89	5	5
						443.9	90	5	5
						447.76	91	6	6
						451.62	92	6	6
						455.48	93	6	6
						459.34	94	6	6
						463.2	95	6	6
						467.06	96	6	6
						470.92	97	6	6
						474.78	98	6	6
						478.64	99	6	6
						482.5	100	7	7
						486.36	101	7	7
						490.22	102	8	8
						494.08	103	8	8
						497.94	104	8	8
						501.8	105	8	8
						505.66	106	8	8
						509.52	107	8	8
						513.38	108	9	9
						517.24	109	9	9
						521.1	110	9	9
						524.96	111	9	9
						528.82	112	9	9
						532.68	113	9	9
						536.54	114	9	9
						540.4	115	10	10
						544.26	116	10	10
						548.12	117	9	10
						551.98	118	9	10
						555.84	119	9	10
						559.7	120	9	10
						563.56	121	9	10
						567.42	122	9	10
						571.28	123	9	10
						575.14	124	9	10
						579	125	9	10
						582.86	126	9	10
						586.72	127	9	10
						590.58	128	9	10
						594.44	129	9	10
						598.3	130	10	11
						602.16	131	10	11
						606.02	132	11	12
						609.88	133	11	12
						613.74	134	11	12
						617.6	135	11	12
						621.46	136	13	14
						625.32	137	13	14
						629.18	138	13	14
						633.04	139	13	14
						636.9	140	13	14
						640.76	141	13	14
						644.62	142	14	15
						648.48	143	14	15
						652.34	144	14	15
						656.2	145	14	15
						660.06	146	14	15
						663.92	147	14	15
						667.78	148	15	16
						671.64	149	15	16
						675.5	150	15	16
						679.36	151	15	16
						683.22	152	15	16
						687.08	153	16	17
						690.94	154	16	17
						694.8	155	17	18
						698.66	156	18	19
						702.52	157	18	19
						706.38	158	18	19
						710.24	159	18	19
						714.1	160	18	19
						717.96	161	19	20
						721.82	162	19	20
						725.68	163	19	20
						729.54	164	19	20
						733.4	165	21	22
						737.26	166	21	22
						741.12	167	20	22
						744.98	168	20	22
						748.84	169	20	22
						752.7	170	20	22
						756.56	171	20	22
						760.42	172	20	22
						764.28	173	20	22
						768.14	174	21	23
						772	175	21	23
						775.86	176	20	23
						779.72	177	21	23
						783.58	178	21	23
						787.44	179	22	24
						791.3	180	22	24
						795.16	181	23	25
						799.02	182	24	26
						802.88	183	24	26
						806.74	184	24	26
						810.6	185	23	26
						814.46	186	23	26
						818.32	187	23	27
						822.18	188	23	27
						826.04	189	24	28
						829.9	190	24	28
						833.76	191	24	28
						837.62	192	25	29
						841.48	193	26	29
						845.34	194	26	29
						849.2	195	26	29
						853.06	196	26	29
						856.92	197	26	29
						860.78	198	27	30
						864.64	199	29	31
						868.5	200	29	31
						872.36	201	29	31
						876.22	202	29	31
						880.08	203	29	31
						883.94	204	29	31
						887.8	205	30	31
						891.66	206	31	32
						895.52	207	32	33
						899.38	208	33	34
						903.24	209	34	35
						907.1	210	35	36
						910.96	211	35	36
						914.82	212	36	37
						918.68	213	36	37
						922.54	214	36	37
						926.4	215	37	38
						930.26	216	38	39
						934.12	217	36	39
						937.98	218	36	40
						941.84	219	36	40
						945.7	220	37	40
						949.56	221	37	40
						953.42	222	37	40
						957.28	223	37	40
						961.14	224	37	40
						965	225	37	40
						968.86	226	35	40
						972.72	227	36	41
						976.58	228	37	42
						980.44	229	39	43
						984.3	230	43	47
						988.16	231	44	47
						992.02	232	44	47
						995.88	233	44	47
						999.74	234	44	47
						1003.6	235	43	47
						1007.46	236	43	47
						1011.32	237	43	47
						1015.18	238	43	47
						1019.04	239	44	48
						1022.9	240	46	49
						1026.76	241	46	49
						1030.62	242	46	49
						1034.48	243	46	49
						1038.34	244	47	49
						1042.2	245	46	49
						1046.06	246	46	49
						1049.92	247	47	50
						1053.78	248	47	51
						1057.64	249	49	53
						1061.5	250	49	53
						1065.36	251	50	53
						1069.22	252	50	53
						1073.08	253	50	54
						1076.94	254	51	55
						1080.8	255	50	55
						1084.66	256	51	56
						1088.52	257	52	57
						1092.38	258	52	57
						1096.24	259	51	57
						1100.1	260	51	57
						1103.96	261	53	59
						1107.82	262	53	59
						1111.68	263	53	59
						1115.54	264	53	59
						1119.4	265	53	59
						1123.26	266	53	59
						1127.12	267	53	59
						1130.98	268	53	59
						1134.84	269	54	59
						1138.7	270	54	59
						1142.56	271	54	59
						1146.42	272	54	59
						1150.28	273	54	59
						1154.14	274	54	59
						1158	275	54	59
						1161.86	276	54	59
						1165.72	277	54	59
						1169.58	278	56	61
						1173.44	279	56	61
						1177.3	280	55	61
						1181.16	281	56	62
						1185.02	282	57	63
						1188.88	283	58	63
						1192.74	284	59	64
						1196.6	285	59	64
						1200.46	286	59	64
						1204.32	287	59	64
						1208.18	288	59	64
						1212.04	289	60	65
						1215.9	290	61	66
						1219.76	291	61	66
						1223.62	292	62	67
						1227.48	293	62	67
						1231.34	294	63	68
						1235.2	295	63	68
						1239.06	296	63	68
						1242.92	297	63	68
						1246.78	298	62	68
						1250.64	299	61	68
						1254.5	300	61	68
						1258.36	301	61	68
						1262.22	302	62	68
						1266.08	303	61	68
						1269.94	304	61	68
						1273.8	305	61	68
						1277.66	306	61	68
						1281.52	307	61	68
						1285.38	308	62	68
						1289.24	309	61	68
						1293.1	310	61	68
						1296.96	311	61	68
						1300.82	312	61	68
						1304.68	313	61	68
						1308.54	314	63	69
						1312.4	315	64	69
						1316.26	316	64	69
						1320.12	317	64	69
						1323.98	318	65	69
						1327.84	319	65	69
						1331.7	320	66	69
						1335.56	321	66	69
						1339.42	322	66	69
						1343.28	323	66	69
						1347.14	324	66	69
						1351	325	65	69
						1354.86	326	65	69
						1358.72	327	65	69
						1362.58	328	66	69
						1366.44	329	66	69
						1370.3	330	67	70
						1374.16	331	66	70
						1378.02	332	67	70
						1381.88	333	67	70
						1385.74	334	67	70
						1389.6	335	66	70
						1393.46	336	66	70
						1397.32	337	66	70
						1401.18	338	66	70
						1405.04	339	66	70
						1408.9	340	66	70
						1412.76	341	66	70
						1416.62	342	66	70
						1420.48	343	66	70
						1424.34	344	67	70
						1428.2	345	66	70
						1432.06	346	66	70
						1435.92	347	66	70
						1439.78	348	67	71
						1443.64	349	68	72
						1447.5	350	68	72
						1451.36	351	68	72
						1455.22	352	68	72
						1459.08	353	68	72
						1462.94	354	68	72
						1466.8	355	68	72
						1470.66	356	68	72
						1474.52	357	68	72
						1478.38	358	68	72
						1482.24	359	69	72
						1486.1	360	69	72
						1489.96	361	69	72
						1493.82	362	69	72
						1497.68	363	69	72
						1501.54	364	68	72
						1505.4	365	68	72
						1509.26	366	68	72
						1513.12	367	69	72
						1516.98	368	69	72
						1520.84	369	69	72
						1524.7	370	69	72
						1528.56	371	69	72
						1532.42	372	69	72
						1536.28	373	69	72
						1540.14	374	69	72
						1544	375	68	73
						1547.86	376	68	73
						1551.72	377	69	74
						1555.58	378	69	74
						1559.44	379	69	74
						1563.3	380	70	74
						1567.16	381	70	74
						1571.02	382	71	75
						1574.88	383	71	75
						1578.74	384	71	75
						1582.6	385	71	75
						1586.46	386	71	75
						1590.32	387	71	75
						1594.18	388	72	76
						1598.04	389	72	76
						1601.9	390	73	76
						1605.76	391	73	76
						1609.62	392	74	77
						1613.48	393	74	77
						1617.34	394	74	77
						1621.2	395	74	78
						1625.06	396	74	79
						1628.92	397	74	79
						1632.78	398	75	79
						1636.64	399	76	79
						1640.5	400	76	79
						1644.36	401	76	79
						1648.22	402	76	79
						1652.08	403	76	79
						1655.94	404	76	79
						1659.8	405	76	79
						1663.66	406	76	79
						1667.52	407	76	79
						1671.38	408	75	79
						1675.24	409	75	79
						1679.1	410	74	79
						1682.96	411	73	79
						1686.82	412	73	79
						1690.68	413	73	79
						1694.54	414	73	79
						1698.4	415	73	79
						1702.26	416	73	79
						1706.12	417	73	79
						1709.98	418	73	79
						1713.84	419	72	79
						1717.7	420	72	79
						1721.56	421	72	79
						1725.42	422	72	79
						1729.28	423	73	79
						1733.14	424	73	79
						1737	425	73	79
						1740.86	426	73	79
						1744.72	427	73	79
						1748.58	428	73	79
						1752.44	429	73	79
						1756.3	430	73	79
						1760.16	431	73	79
						1764.02	432	73	79
						1767.88	433	73	79
						1771.74	434	74	79
						1775.6	435	74	79
						1779.46	436	74	79
						1783.32	437	74	79
						1787.18	438	74	79
						1791.04	439	74	79
						1794.9	440	74	79
						1798.76	441	74	79
						1802.62	442	74	80
						1806.48	443	74	80
						1810.34	444	74	80
						1814.2	445	74	80
						1818.06	446	74	80
						1821.92	447	74	80
						1825.78	448	75	80
						1829.64	449	75	80
						1833.5	450	75	80
						1837.36	451	75	80
						1841.22	452	75	80
						1845.08	453	75	80
						1848.94	454	75	80
						1852.8	455	75	80
						1856.66	456	74	80
						1860.52	457	73	80
						1864.38	458	73	80
						1868.24	459	72	80
						1872.1	460	73	80
						1875.96	461	73	80
						1879.82	462	74	80
						1883.68	463	74	80
						1887.54	464	74	80
						1891.4	465	74	80
						1895.26	466	74	80
						1899.12	467	74	80
						1902.98	468	74	80
						1906.84	469	74	80
						1910.7	470	74	80
						1914.56	471	74	80
						1918.42	472	74	80
						1922.28	473	74	80
						1926.14	474	74	80
						1930	475	73	80
						1933.86	476	73	80
						1937.72	477	73	80
						1941.58	478	73	80
						1945.44	479	74	80
						1949.3	480	74	80
						1953.16	481	74	80
						1957.02	482	75	80
						1960.88	483	75	80
						1964.74	484	75	80
						1968.6	485	76	80
						1972.46	486	76	80
						1976.32	487	75	80
						1980.18	488	75	80
						1984.04	489	75	80
						1987.9	490	77	80
						1991.76	491	77	80
						1995.62	492	76	80
						1999.48	493	76	80
						2003.34	494	76	80
						2007.2	495	76	80
						2011.06	496	76	80
						2014.92	497	77	80
						2018.78	498	77	80
						2022.64	499	77	80
						2026.5	500	77	80
						2030.36	501	77	80
						2034.22	502	76	80
						2038.08	503	76	80
						2041.94	504	76	80
						2045.8	505	76	80
						2049.66	506	76	80
						2053.52	507	76	80
						2057.38	508	76	80
						2061.24	509	76	80
						2065.1	510	76	80
						2068.96	511	76	80
						2072.82	512	76	80
						2076.68	513	75	80
						2080.54	514	76	80
						2084.4	515	76	80
						2088.26	516	76	80
						2092.12	517	76	80
						2095.98	518	76	80
						2099.84	519	76	80
						2103.7	520	76	80
						2107.56	521	75	80
						2111.42	522	74	80
						2115.28	523	74	80
						2119.14	524	75	80
						2123	525	75	80
						2126.86	526	75	80
						2130.72	527	75	80
						2134.58	528	75	80
						2138.44	529	75	80
						2142.3	530	75	80
						2146.16	531	75	80
						2150.02	532	75	80
						2153.88	533	75	80
						2157.74	534	75	80
						2161.6	535	75	80
						2165.46	536	76	80
						2169.32	537	75	80
						2173.18	538	74	80
						2177.04	539	73	80
						2180.9	540	73	80
						2184.76	541	75	80
						2188.62	542	75	80
						2192.48	543	75	80
						2196.34	544	75	80
						2200.2	545	75	80
						2204.06	546	74	80
						2207.92	547	74	80
						2211.78	548	74	80
						2215.64	549	73	80
						2219.5	550	73	80
						2223.36	551	73	80
						2227.22	552	72	80
						2231.08	553	72	80
						2234.94	554	73	80
						2238.8	555	73	80
						2242.66	556	72	80
						2246.52	557	72	80
						2250.38	558	72	80
						2254.24	559	73	80
						2258.1	560	73	80
						2261.96	561	73	80
						2265.82	562	73	80
						2269.68	563	73	80
						2273.54	564	73	80
						2277.4	565	72	80
						2281.26	566	72	80
						2285.12	567	73	80
						2288.98	568	74	80
						2292.84	569	74	80
						2296.7	570	74	80
						2300.56	571	74	80
						2304.42	572	74	80
						2308.28	573	73	80
						2312.14	574	73	80
						2316	575	73	80
						2319.86	576	71	80
						2323.72	577	72	80
						2327.58	578	72	80
						2331.44	579	73	80
						2335.3	580	73	80
						2339.16	581	73	80
						2343.02	582	73	80
						2346.88	583	73	80
						2350.74	584	73	80
						2354.6	585	72	80
						2358.46	586	72	80
						2362.32	587	72	80
						2366.18	588	72	80
						2370.04	589	72	80
						2373.9	590	71	80
						2377.76	591	71	80
						2381.62	592	70	80
						2385.48	593	70	80
						2389.34	594	70	80
						2393.2	595	69	80
						2397.06	596	69	80
						2400.92	597	69	80
						2404.78	598	69	80
						2408.64	599	69	80
						2412.5	600	69	80
						2416.36	601	68	80
						2420.22	602	68	80
						2424.08	603	68	80
						2427.94	604	68	80
						2431.8	605	68	80
						2435.66	606	67	80
						2439.52	607	67	80
						2443.38	608	67	80
						2447.24	609	67	80
						2451.1	610	66	80
						2454.96	611	66	80
