# Supplementary material for: Quantitative imaging of transcription in living Drosophila embryos reveals the impact of core promoter motifs on promoter state dynamics
Source: Nat Commun. 2021 Jul 23;12:4504. doi: 10.1038/s41467-021-24461-6 (PMC8302612; doi:10.1038/s41467-021-24461-6)
Supplement: Supplementary file 13 — Source Data [file 41467_2021_24461_MOESM13_ESM.zip › NatComm Source Data/snaE-Kr-INR1Pr/Kr-INR1Pr M3 - DividedByBackground_SpatialSelected.xls]

## Sheet: Spots by Background
		Frame	Time	SptId_13	SptId_14	SptId_16	SptId_17	SptId_19	SptId_22	SptId_23	SptId_25	SptId_28	SptId_32	SptId_33	SptId_34	SptId_36	SptId_39	SptId_41	SptId_44	SptId_45	SptId_47	SptId_50	SptId_52	SptId_54	SptId_55	SptId_58	SptId_61	SptId_63	SptId_64	SptId_65	SptId_67	SptId_69	SptId_71	SptId_72	SptId_74	SptId_76	SptId_79	SptId_80	SptId_81	SptId_82	SptId_83	SptId_84	SptId_89	SptId_90	SptId_91	SptId_94	SptId_95	SptId_96	SptId_99
		0	135.1	0	0	0	0	0	0	0	0	0	0	0	0	0	0	0	0	0	0	0	0	0	0	0	0	0	0	0	0	0	0	0	0	0	0	0	0	0	0	0	0	0	0	0	0	0	0
		1	138.96	0	0	0	0	0	0	0	0	0	0	0	0	0	0	0	0	0	0	0	0	0	0	0	0	0	0	0	0	0	0	0	0	0	0	0	0	0	0	0	0	0	0	0	0	0	0
		2	142.82	0	0	0	0	0	0	0	0	0	0	0	0	0	0	0	0	0	0	0	0	0	0	0	0	0	0	0	0	0	0	0	0	0	0	0	0	0	0	0	0	0	0	0	0	0	0
		3	146.68	0	0	0	0	0	0	0	0	0	0	0	0	0	0	0	0	0	0	0	0	0	22.8029	0	0	0	0	0	0	0	0	0	0	0	0	0	0	0	0	0	0	0	0	0	0	0	0
		4	150.54	0	0	0	0	0	0	0	0	0	0	0	0	0	0	0	0	0	0	0	0	0	0	0	0	0	0	0	0	0	0	0	0	0	0	0	0	0	0	0	0	0	0	0	0	0	0
		5	154.4	0	0	0	0	0	0	0	0	0	0	19.554	0	0	0	0	0	0	0	0	0	0	0	0	0	0	0	0	0	0	0	0	0	0	0	0	0	0	0	0	0	0	0	0	0	0	0
		6	158.26	15.4415	0	0	0	0	0	0	0	0	0	0	0	0	0	0	0	0	0	0	0	0	0	0	0	0	0	0	0	0	0	0	0	0	0	0	0	0	0	0	0	0	0	0	0	0	0
		7	162.12	0	0	0	0	0	0	0	0	0	0	0	0	0	16.0907	0	0	0	0	0	0	0	0	0	0	0	0	0	0	0	0	0	0	0	0	0	0	0	0	0	0	0	0	0	0	0	0
		8	165.98	0	0	0	0	0	0	0	0	0	0	0	0	0	0	0	0	0	0	0	0	0	0	0	0	0	0	0	0	0	0	0	0	0	0	0	0	0	0	0	0	0	0	0	0	0	0
		9	169.84	0	0	0	0	0	0	0	0	0	0	0	0	0	0	0	0	0	0	0	0	0	0	0	0	22.2716	0	0	0	0	0	0	0	0	0	0	0	0	0	0	0	0	0	0	0	0	0
		10	173.7	0	0	0	0	0	0	0	0	0	0	0	0	0	0	0	0	20.8138	0	0	0	0	0	0	0	0	0	0	0	0	0	0	0	0	0	0	0	0	0	0	0	0	0	0	0	0	0
		11	177.56	0	26.0467	0	0	0	0	0	0	0	0	0	0	0	0	0	0	0	0	0	0	0	0	0	0	0	0	0	0	0	0	0	0	0	0	0	0	0	0	0	0	0	0	0	0	0	0
		12	181.42	0	0	0	0	0	0	0	0	0	0	0	22.3786	0	0	0	0	0	0	0	0	0	0	0	0	0	0	0	0	0	0	0	0	0	0	0	0	0	0	0	0	0	19.5483	0	0	0	0
		13	185.28	0	0	0	0	0	0	0	0	0	0	0	0	0	0	0	0	0	0	0	0	0	0	0	0	0	0	0	0	0	0	0	0	0	0	0	0	0	0	0	0	0	0	0	0	0	0
		14	189.14	0	0	0	0	0	0	0	0	0	0	0	0	0	0	0	0	0	0	0	0	0	0	0	17.1749	0	0	0	0	0	0	0	0	0	0	0	0	0	0	0	0	0	0	0	0	0	0
		15	193	0	0	0	0	0	0	0	0	0	0	0	0	0	0	0	0	0	0	0	0	0	0	0	0	0	0	0	0	0	0	0	0	0	0	0	0	0	0	0	0	0	0	0	0	0	0
		16	196.86	0	0	0	0	0	0	0	0	0	0	0	0	0	0	0	0	0	0	0	0	0	0	0	0	0	0	0	0	0	0	0	0	0	0	0	0	0	0	0	0	0	0	0	0	0	0
		17	200.72	0	0	0	0	0	0	0	0	0	0	0	0	0	0	0	0	0	0	0	15.8987	0	0	0	0	0	0	19.7248	0	0	0	0	0	0	0	0	0	0	0	0	0	0	0	0	0	0	0
		18	204.58	0	0	0	0	0	0	0	0	0	0	0	0	0	0	0	0	0	0	0	0	0	0	0	0	0	0	0	0	0	0	0	0	0	0	0	0	0	0	0	0	0	0	0	0	0	0
		19	208.44	0	0	0	0	0	0	0	0	0	0	0	0	0	0	0	0	0	0	0	0	0	0	0	0	0	0	0	0	0	0	0	0	0	0	0	0	0	0	0	0	0	0	0	0	0	0
		20	212.3	0	0	0	0	0	0	0	0	0	0	0	0	0	0	0	0	0	0	0	0	0	0	0	0	0	0	0	0	0	0	0	0	0	0	0	0	0	0	0	0	0	0	0	0	0	0
		21	216.16	0	0	0	0	0	0	0	0	0	0	0	0	0	0	0	0	0	0	0	0	0	0	0	0	0	0	0	0	0	0	0	0	0	0	0	0	0	0	0	0	0	0	0	0	0	0
		22	220.02	0	0	0	0	0	0	0	0	0	0	0	0	0	0	0	0	0	0	0	0	0	0	0	0	0	0	0	0	0	0	0	0	24.3537	0	0	0	0	0	0	0	20.5067	0	0	0	0	0
		23	223.88	0	0	0	0	0	0	0	0	0	0	0	0	17.5253	0	0	0	0	0	0	0	0	0	0	0	0	0	0	18.4599	0	0	0	0	0	0	0	0	0	0	0	0	0	0	0	0	0	0
		24	227.74	0	0	0	0	0	0	0	0	0	0	0	0	0	0	0	0	0	0	0	0	0	0	0	0	0	0	0	0	0	0	0	0	0	0	0	0	0	0	0	0	0	0	0	0	0	19.7508
		25	231.6	0	0	0	0	0	0	0	0	0	0	0	0	0	0	0	0	0	0	0	0	0	0	0	0	0	0	0	0	0	0	0	0	0	0	0	0	0	0	0	0	0	0	0	0	0	0
		26	235.46	0	0	0	0	0	0	0	0	0	0	0	0	0	0	0	0	0	0	0	0	0	0	0	0	0	0	0	0	0	0	0	0	0	0	0	0	0	0	0	0	19.4814	18.7251	0	0	0	0
		27	239.32	0	0	0	0	0	0	0	0	0	0	0	0	0	0	0	0	0	0	0	0	0	0	0	0	0	0	0	0	0	0	0	0	0	0	0	0	0	0	0	0	0	0	0	0	0	0
		28	243.18	0	0	0	0	0	0	0	0	0	0	0	0	0	0	0	0	0	0	0	0	0	0	0	0	0	0	0	0	0	0	0	0	0	0	0	0	0	0	0	0	15.7526	0	0	0	0	0
		29	247.04	0	0	0	0	0	0	0	0	0	0	0	0	0	19.2843	0	0	0	0	0	0	0	0	0	0	0	0	0	0	0	0	0	0	0	0	0	0	0	0	0	0	50.1313	0	0	0	0	0
		30	250.9	0	0	0	0	0	0	0	0	0	0	0	0	0	0	0	0	0	0	0	0	0	0	0	0	0	0	0	0	0	0	0	0	0	0	0	0	0	0	0	0	21.9751	0	0	0	0	0
		31	254.76	0	0	0	0	0	0	0	0	28.0015	0	0	0	0	0	0	0	0	0	0	0	0	0	0	0	0	0	0	0	0	0	0	0	0	0	20.7526	0	0	0	0	0	60.763	0	0	0	0	0
		32	258.62	0	0	0	0	0	0	0	0	33.2705	0	0	0	0	0	0	0	0	0	0	0	0	0	0	0	0	0	0	0	0	0	0	0	28.4292	0	0	0	0	0	0	0	48.1565	0	0	0	0	0
		33	262.48	0	0	0	0	0	0	0	0	24.9602	0	0	0	0	0	0	0	0	0	0	38.5311	0	0	0	0	0	0	0	0	0	0	0	0	0	0	0	0	0	0	0	23.0202	44.5834	0	0	0	0	0
		34	266.34	0	0	0	0	0	0	0	0	21.0294	0	0	0	0	0	0	0	0	0	0	0	0	0	0	0	0	25.8368	0	0	0	0	0	0	0	0	0	0	0	0	0	0	72.4919	0	0	0	0	0
		35	270.2	0	0	0	0	0	0	0	0	0	0	0	0	0	0	0	0	17.9022	0	0	0	0	0	0	0	0	28.671	0	0	0	0	0	0	0	0	0	0	0	0	0	0	96.1244	0	0	0	0	0
		36	274.06	0	0	0	0	0	0	0	0	26.1245	0	0	0	0	0	0	0	0	0	0	0	0	0	0	0	0	60.6034	0	0	0	0	0	0	0	0	0	0	0	0	0	0	79.2438	0	0	0	0	0
		37	277.92	0	0	0	0	0	0	0	0	43.9414	0	0	0	0	0	0	0	0	0	0	0	0	0	0	0	0	60.8652	0	0	0	0	0	0	0	0	0	0	0	0	0	0	117.298	0	0	0	0	0
		38	281.78	0	0	0	0	0	0	0	0	80.8291	0	0	0	0	0	0	0	0	0	0	0	0	0	0	0	0	36.07	0	0	0	0	0	0	0	0	0	0	0	0	0	0	94.2686	0	0	0	0	0
		39	285.64	0	0	0	0	0	0	0	0	51.8637	0	0	0	0	0	0	0	0	0	0	0	0	0	0	0	0	109.339	0	0	0	0	0	0	0	0	0	0	0	0	0	0	79.6422	0	0	0	0	0
		40	289.5	0	0	0	0	0	0	0	0	71.2778	0	0	0	0	0	0	0	0	0	0	0	0	0	0	0	0	96.5942	0	0	0	0	0	0	0	16.334	0	0	0	0	0	0	101.797	0	0	0	0	0
		41	293.36	0	0	0	0	0	0	0	0	94.1535	0	0	0	0	0	0	0	0	0	0	0	0	0	0	0	0	116.028	0	0	0	0	0	0	0	0	0	21.3614	0	0	0	0	128.031	0	0	0	0	0
		42	297.22	0	0	0	0	0	0	0	0	87.1327	0	0	0	0	0	0	0	0	0	0	0	0	0	0	0	0	92.7384	0	0	0	0	0	0	0	0	0	0	0	0	0	0	88.2894	0	0	0	0	0
		43	301.08	0	0	0	0	0	0	0	0	104.42	0	0	0	0	0	0	0	0	0	0	0	0	0	0	0	0	146.671	0	0	0	15.5023	0	0	0	0	0	0	0	0	0	0	125.784	0	0	0	0	0
		44	304.94	0	0	0	0	0	0	0	0	97.0677	0	0	0	0	0	0	0	0	0	0	0	0	0	0	0	0	142.254	0	0	0	0	0	0	0	0	0	0	0	0	0	0	72.8549	0	0	0	0	0
		45	308.8	0	0	0	0	0	0	0	0	50.7659	0	0	0	0	0	0	0	0	0	0	0	0	0	0	23.7069	0	96.0948	0	0	0	0	0	0	0	0	0	0	0	0	0	0	107.208	0	0	0	0	0
		46	312.66	0	0	0	0	0	0	0	0	95.7571	0	0	0	0	0	0	0	0	0	0	0	0	0	0	0	0	83.9932	0	0	0	0	0	0	0	0	0	0	0	0	0	0	109.882	0	0	0	0	0
		47	316.52	0	0	0	0	0	0	0	0	144.875	0	14.3833	0	0	0	0	0	0	0	0	0	20.0644	0	0	0	0	142.993	0	0	0	0	0	0	0	0	0	0	0	0	0	0	131.473	0	0	0	0	0
		48	320.38	0	0	0	0	0	0	0	0	100.568	0	0	0	0	0	0	0	0	0	0	0	0	0	0	0	0	119.244	0	0	0	0	0	0	0	0	0	0	0	0	0	0	130.413	0	0	0	0	0
		49	324.24	0	0	0	0	0	0	0	0	245.082	0	0	0	0	0	0	0	0	0	0	0	0	0	0	0	0	139.97	0	0	0	0	0	0	0	0	0	0	0	0	0	0	123.175	0	0	0	0	0
		50	328.1	0	0	0	0	0	0	0	0	247.481	0	0	0	0	0	0	0	0	0	0	0	0	0	0	0	0	159.751	0	0	0	0	0	0	0	0	0	0	0	0	0	0	71.4815	0	0	0	0	0
		51	331.96	0	0	0	0	0	0	0	0	258.225	0	0	0	0	0	17.6454	0	0	0	0	0	0	0	0	0	0	159.376	0	0	0	0	0	0	24.4854	0	0	0	0	0	0	0	139.841	0	0	0	0	0
		52	335.82	0	0	0	0	0	0	0	0	110.366	0	0	0	0	0	0	0	0	0	0	16.0285	0	0	0	0	0	159.613	0	0	0	0	0	0	0	0	0	0	0	0	0	0	114.776	0	0	0	0	0
		53	339.68	0	0	0	0	0	0	0	0	180.654	0	0	0	0	0	0	0	0	0	0	0	0	0	0	0	0	206.85	0	0	0	0	0	0	0	0	0	0	0	0	0	0	148.964	0	0	0	0	0
		54	343.54	38.7901	0	0	0	0	0	0	0	191.597	0	0	0	0	0	0	0	0	0	0	0	0	0	0	0	0	179.303	0	0	0	0	0	0	0	0	0	0	0	0	0	0	149.62	0	0	0	0	0
		55	347.4	75.7666	0	0	0	0	0	0	0	240.109	0	0	0	18.5165	0	0	0	0	0	0	0	0	0	0	0	0	210.008	0	0	0	0	0	0	0	0	0	0	0	0	0	0	107.318	0	0	0	0	0
		56	351.26	28.2465	0	0	0	0	0	0	0	118.52	0	0	0	0	0	0	0	0	0	0	16.2457	0	0	0	0	0	251.092	0	0	0	0	0	0	0	0	0	0	0	0	0	0	81.0942	0	0	0	0	0
		57	355.12	40.9005	0	0	0	0	0	0	0	253.819	0	0	0	0	0	0	0	0	0	0	0	0	0	0	0	0	235.639	0	0	0	0	0	0	0	0	0	0	0	0	0	0	88.6162	0	0	0	0	0
		58	358.98	50.8084	0	0	0	0	0	0	0	196.864	0	0	0	0	0	0	0	0	0	0	0	0	0	0	0	0	231.883	0	0	0	0	0	0	0	0	0	0	0	0	0	0	99.4665	0	0	0	0	0
		59	362.84	27.5138	0	0	0	0	0	0	0	222.19	0	28.567	0	0	0	0	0	0	0	24.3984	0	0	0	0	0	0	272.174	0	0	0	0	0	0	0	0	0	0	0	0	0	0	82.2983	0	0	0	0	0
		60	366.7	46.0417	0	0	0	0	0	0	0	230.83	0	20.0894	0	0	0	0	0	0	0	0	0	0	0	0	0	0	277.36	0	0	0	0	0	0	0	0	0	0	0	0	0	0	88.8519	0	0	0	0	0
		61	370.56	84.5352	0	0	0	0	0	0	0	210.346	0	0	0	0	0	0	0	0	0	0	0	0	0	0	0	0	269.735	0	0	0	0	0	0	0	0	0	0	0	0	0	0	59.8879	0	0	0	0	0
		62	374.42	16.4666	0	0	0	0	0	0	0	192.738	17.0186	0	0	0	0	0	0	0	0	0	0	0	0	0	0	0	310.177	0	0	0	0	0	0	0	0	0	0	0	0	0	22.2362	60.8172	0	0	0	0	0
		63	378.28	84.606	0	0	0	0	0	0	0	210.464	0	30.9127	0	0	0	0	0	0	0	0	0	0	0	0	0	0	327.861	0	0	0	0	0	0	0	0	25.3862	0	0	0	0	0	52.4445	0	0	0	0	0
		64	382.14	81.4469	0	0	0	0	0	0	0	181.748	0	48.5588	0	0	0	0	0	0	0	0	0	0	0	0	0	0	283.644	0	0	0	25.9045	0	0	0	0	0	0	0	0	0	0	81.4365	0	0	0	0	0
		65	386	67.7447	0	0	0	0	0	0	0	244.567	0	0	0	0	0	0	0	0	0	0	0	0	0	0	0	0	378.644	0	0	0	0	0	0	0	0	22.7078	0	0	0	0	0	93.458	0	0	0	0	0
		66	389.86	109.634	0	0	0	0	0	0	0	259.654	0	31.5212	0	0	0	0	0	0	0	0	0	0	0	0	0	0	402.613	0	0	27.2125	0	0	0	0	0	19.4932	0	0	0	0	0	0	0	0	0	0	0
		67	393.72	106.631	0	0	0	0	0	0	0	237.415	0	54.3002	0	0	0	0	0	0	0	0	0	0	0	0	0	0	452.292	0	0	0	0	0	0	0	0	0	0	0	0	0	0	74.7029	0	0	0	0	0
		68	397.58	110.86	0	0	0	0	0	0	0	204.117	0	57.1926	0	0	0	0	0	0	0	0	0	0	0	0	0	0	380.665	0	0	22.0403	0	0	0	0	0	44.6908	0	0	0	0	0	65.2597	0	0	0	0	0
		69	401.44	72.0945	0	0	0	0	0	17.3676	0	192.947	0	27.9922	0	0	0	0	0	0	0	0	0	0	0	0	0	0	402.64	0	0	42.4611	0	23.0034	0	0	0	80.982	0	0	0	0	0	57.7172	0	0	0	0	0
		70	405.3	115.531	0	0	0	0	0	0	0	210.155	0	36.8591	0	0	0	0	0	0	0	0	0	0	0	0	0	0	379.655	0	0	0	0	0	0	0	0	78.3975	0	0	0	0	0	14.9929	0	0	15.5635	0	0
		71	409.16	123.793	0	0	0	0	0	60.3851	0	222.537	0	70.8717	0	0	0	0	0	0	0	0	0	0	0	0	0	0	412.31	0	0	66.0536	0	0	0	0	0	50.3073	0	0	0	0	0	22.1083	0	0	0	0	0
		72	413.02	98.5158	0	0	0	0	0	0	0	199.797	0	52.7697	0	0	0	0	0	0	0	0	0	0	0	0	0	0	394.876	0	0	56.9442	0	0	0	0	0	34.2345	0	0	0	0	0	51.6077	0	0	0	0	0
		73	416.88	73.7199	0	0	0	30.0853	0	22.125	0	217.558	0	91.2203	0	0	0	0	0	0	0	0	0	0	0	0	0	0	462.767	0	0	53.2756	0	17.8548	0	0	0	137.776	0	0	0	0	0	48.6058	0	0	0	0	0
		74	420.74	111.245	18.7098	0	0	0	0	47.0059	0	202.867	0	23.4103	0	0	0	0	0	0	0	0	0	0	0	0	0	0	378.483	0	0	60.1459	0	0	0	0	0	91.9002	0	0	0	0	0	17.0304	0	0	0	0	0
		75	424.6	57.0508	0	22.3525	0	0	0	0	0	142.6	0	86.7418	0	0	0	0	0	0	0	0	0	0	0	0	0	0	427.075	0	0	46.2218	0	0	0	0	0	115.136	0	0	0	0	0	21.1901	0	0	0	0	0
		76	428.46	118.921	0	0	0	0	0	54.611	0	142.271	0	83.911	0	0	0	0	0	0	0	0	0	0	0	0	0	0	451.577	0	0	52.4202	0	16.4408	0	0	0	122.881	0	0	0	0	16.5359	27.3221	0	0	0	0	0
		77	432.32	158.179	0	0	0	0	0	80.084	0	112.645	0	125.925	0	0	0	0	0	0	26.0827	0	0	0	0	0	0	0	423.274	0	0	115.542	0	23.8293	0	0	0	111.224	0	0	0	0	0	0	0	15.2059	0	0	0
		78	436.18	120.284	0	0	0	0	0	65.459	0	141.922	0	72.4906	0	0	0	0	0	0	0	0	0	0	0	0	0	0	463.355	0	0	110.059	0	40.4278	0	0	0	111.636	0	0	0	0	0	0	0	0	0	0	0
		79	440.04	93.4588	0	0	0	0	0	48.2659	0	159.609	0	70.7053	0	0	0	0	0	0	0	0	0	0	0	0	0	0	543.758	0	0	80.6345	0	26.0962	0	0	0	155.678	0	0	0	0	0	56.7219	0	0	0	0	0
		80	443.9	160.062	0	0	0	29.8558	0	62.1429	0	177.469	0	112.228	0	0	0	0	0	0	0	0	0	0	0	0	0	0	487.576	0	0	175.202	0	24.9994	0	0	0	210.326	0	0	0	0	0	32.387	0	0	0	0	0
		81	447.76	166.775	0	0	0	0	0	96.2844	0	211.136	0	119.701	0	0	0	0	0	0	0	0	0	0	0	0	16.4456	0	483.531	0	0	147.364	0	76.5766	0	0	0	204.936	0	0	0	0	0	32.7022	0	0	0	0	0
		82	451.62	194.463	0	0	0	26.9298	0	125.879	0	40.7633	0	109.77	0	0	0	0	0	0	0	0	0	0	0	0	0	0	513.494	0	0	153.408	0	44.3948	0	0	0	167.981	0	0	0	0	0	0	0	0	0	0	0
		83	455.48	226.326	0	0	0	0	0	106.327	0	158.639	0	73.9679	0	0	0	0	0	0	16.3904	0	22.6154	0	0	0	20.9978	0	384.367	0	0	142.622	0	48.6716	0	0	0	214.606	0	0	0	0	0	0	0	0	0	0	0
		84	459.34	184.1	0	0	0	35.4502	0	103.804	0	164.443	0	161.319	0	0	0	0	0	0	0	0	0	0	0	14.8564	0	0	535.431	0	0	183.447	0	82.0322	0	0	0	231.272	0	0	0	0	0	22.2811	0	0	0	0	0
		85	463.2	206.352	0	0	0	65.7304	0	168.399	0	123.174	0	162.681	0	0	0	0	0	0	0	0	0	0	0	0	0	0	496.125	0	0	159.9	0	85.6229	0	0	0	242.796	0	0	0	0	0	0	0	0	0	0	0
		86	467.06	225.258	0	0	0	45.8998	0	147.941	0	119.388	0	110.661	0	0	0	0	0	0	0	0	0	0	0	0	0	0	484.647	0	0	209.866	0	47.5879	0	0	0	208.398	0	0	0	0	0	0	0	0	0	0	0
		87	470.92	225.29	0	0	0	40.0244	0	172.825	0	114.796	0	141.535	0	0	0	0	0	0	0	0	0	0	0	0	0	0	447.379	0	0	126.977	0	123.77	19.8746	0	0	231.216	47.5607	0	0	0	0	0	0	0	0	0	0
		88	474.78	214.126	0	0	0	59.5078	0	167.74	0	78.6973	0	180.857	0	36.0348	0	0	0	0	0	0	0	0	0	0	0	0	559.576	0	0	232.665	0	36.2121	0	0	0	239.84	0	0	0	0	0	0	0	0	0	0	0
		89	478.64	242.668	0	0	0	77.5306	0	166.635	0	106.959	0	78.0842	0	0	0	0	0	0	25.8029	0	0	0	0	0	0	0	502.87	0	0	216.474	0	74.2388	0	0	0	303.245	0	0	0	0	0	0	0	0	0	0	31.657
		90	482.5	268.99	0	0	0	51.9522	0	139.94	0	147.398	0	152.945	0	33.8254	0	0	0	0	0	0	0	0	0	0	0	0	491.942	0	0	216.978	0	105.99	0	0	0	206.605	23.4514	0	0	0	0	0	0	0	0	0	0
		91	486.36	268.29	0	0	0	66.6876	0	216.147	0	116.265	18.2159	135.921	0	0	0	0	0	0	0	0	0	0	0	0	0	0	517.778	0	0	229.942	0	61.6034	0	0	0	243.882	69.4608	0	0	0	0	0	0	0	0	0	0
		92	490.22	255.827	0	0	0	72.562	0	207.14	0	173.491	0	115.318	0	50.5904	0	0	0	0	0	0	0	0	0	0	0	0	518.448	0	0	196.74	0	88.6637	0	0	0	307.824	55.3232	0	0	0	0	0	0	0	0	0	0
		93	494.08	252.272	0	0	0	45.1545	0	193.873	0	130.284	0	114.556	0	41.1837	0	0	0	0	44.5487	0	0	0	0	0	0	0	505.855	0	0	230.987	0	62.3527	0	0	0	211.195	30.1644	0	0	0	0	0	0	0	0	0	43.038
		94	497.94	295.038	0	0	0	52.1773	0	264.713	0	198.129	0	133.743	0	33.4529	0	0	0	0	0	0	0	0	0	0	0	0	495.137	0	0	261.851	0	77.8443	0	0	0	213.557	70.7677	0	0	0	0	0	0	0	0	0	34.6185
		95	501.8	247.641	0	0	0	87.8151	0	229.222	0	146.232	0	154.216	0	73.7248	0	0	0	0	23.6758	20.8067	0	0	0	0	0	0	511.378	0	0	269.063	0	45.2563	0	0	0	257.572	31.1335	0	0	0	0	0	0	0	0	0	19.6578
		96	505.66	341.358	0	0	0	78.0049	0	276.052	0	151.316	0	117.243	0	55.0362	0	0	0	0	52.7918	0	0	0	0	0	0	16.0454	482.58	0	0	156.714	0	39.683	0	0	0	265.063	102.33	0	0	0	0	0	0	0	0	0	26.8894
		97	509.52	334.65	0	0	0	85.2865	0	245.027	0	158.952	0	174.384	0	49.0492	0	0	0	0	75.4856	0	0	0	0	0	0	0	528.579	0	0	273.076	0	63.6118	0	0	0	247.662	78.8818	0	0	0	38.2861	0	0	0	0	0	45.4786
		98	513.38	352.214	0	0	0	127.699	0	326.929	0	189.849	0	107.157	0	22.4973	0	0	0	0	37.6434	0	0	0	0	0	0	0	493.795	0	0	261.304	0	128.16	0	0	0	394.227	59.1095	0	0	0	0	0	0	0	0	0	20.6088
		99	517.24	289.723	0	0	0	74.7002	0	308.668	0	154.411	0	102.696	0	49.0111	0	0	0	0	0	0	0	0	0	0	0	0	522.218	0	0	223.107	0	57.3272	0	0	0	314.041	0	0	0	0	0	0	0	0	0	0	23.8353
		100	521.1	437.065	0	0	0	68.4219	0	337.803	0	163.636	0	79.5066	0	41.1511	0	0	0	0	50.726	0	0	72.6384	0	0	0	0	595.41	0	0	273.591	0	31.3329	0	0	0	362.98	113.798	0	0	0	0	20.4733	0	0	0	0	44.5423
		101	524.96	369.21	0	0	0	67.248	0	402.177	0	163.628	0	56.2374	0	104.788	0	0	0	0	49.0732	0	0	0	0	0	0	0	454.243	0	0	234.756	0	73.4454	0	0	0	275.139	61.9225	0	0	0	0	0	0	0	0	0	74.3059
		102	528.82	464.288	0	0	0	56.0531	0	401.688	43.4305	204.303	0	94.7628	0	101.905	0	0	0	0	26.6158	0	0	0	0	0	0	0	455.583	0	0	209.056	0	96.3039	0	0	0	286.214	105.067	0	25.1314	0	0	0	0	0	0	0	67.9343
		103	532.68	472.287	0	0	0	80.3193	0	407.481	23.1425	202.877	0	99.7499	0	137.94	60.9099	0	0	0	88.7066	0	0	37.234	0	0	23.9386	0	499.305	0	0	200.007	0	0	0	0	0	325.105	57.5249	0	52.3991	0	0	18.3406	0	0	0	0	98.7503
		104	536.54	375.111	0	0	0	114.727	0	348.578	26.6732	226.889	0	87.589	0	110.326	0	0	0	0	79.2235	0	0	23.8307	0	0	0	0	547.699	0	0	222.533	0	84.8206	0	0	0	264.049	43.6945	0	40.4595	0	0	0	0	0	0	17.6735	56.6896
		105	540.4	383.142	0	0	0	119.187	0	282.968	22.9098	205.075	0	79.6876	0	166.203	18.6775	0	0	0	94.0936	0	0	0	0	0	17.2099	0	485.04	0	0	167.055	0	78.208	22.8246	0	0	332.98	76.8773	0	36.9673	0	0	17.6785	0	0	0	21.6455	102.244
		106	544.26	473.927	0	0	0	136.93	0	328.346	41.8305	175.977	0	58.9642	0	131.437	37.3492	0	0	0	77.3651	0	0	52.486	0	0	0	0	454.832	0	0	130.507	0	99.3936	0	0	0	271.972	90.1308	0	37.0931	0	0	0	0	0	0	20.231	90.8237
		107	548.12	475.667	0	0	0	115.564	0	432.304	66.7094	171.676	0	86.5404	0	167.329	22.7427	0	0	0	69.8467	0	0	0	0	0	63.5105	0	563.24	0	0	107.073	0	129.176	0	0	0	241.613	89.2613	0	42.0694	0	0	0	0	0	0	0	78.7047
		108	551.98	359.009	0	0	0	105.229	0	367.062	60.5341	268.488	0	77.426	0	117.388	68.0348	0	0	0	90.9001	0	0	26.2489	0	0	58.0978	0	504.386	0	0	156.513	0	92.8775	0	0	0	244.594	99.4976	0	63.1152	0	0	33.4519	0	0	0	0	36.7169
		109	555.84	489.376	0	0	0	120.953	0	420.903	111.649	218.914	0	91.0761	0	128.035	44.6737	0	0	0	122.134	0	0	0	0	0	89.5974	0	594.22	0	0	111.536	0	104.709	20.4902	0	0	288.41	105.49	0	75.8959	0	0	46.3501	0	0	0	0	46.4387
		110	559.7	471.638	0	0	0	119.729	0	364.715	74.9143	189.099	0	121.54	0	169.653	86.553	0	0	32.4007	90.0142	0	0	77.867	0	0	111.372	0	573.189	0	0	188.614	0	108.592	27.3308	0	0	319.635	77.8733	0	121.186	0	0	17.0317	0	0	0	24.5895	68.8614
		111	563.56	425.815	0	0	0	142.073	0	324.294	75.2055	199.032	0	89.6346	0	220.596	104.101	0	0	0	120.447	0	0	62.8808	0	0	85.8631	0	433.43	0	0	205.46	0	119.275	0	0	0	297.97	119.038	0	127.24	0	0	0	0	0	26.9121	16.7727	64.7861
		112	567.42	440.864	0	0	0	78.8253	17.654	442.38	44.483	236.561	0	115.625	0	122.575	87.6241	0	0	0	163.681	0	0	38.6904	0	0	117.025	0	492.544	0	0	184.833	0	82.7042	0	0	0	226.468	97.9923	0	122.319	0	0	68.0136	0	0	24.8295	0	101.532
		113	571.28	461.592	0	0	0	44.2302	0	366.841	66.1434	187.642	0	55.7705	0	186.951	70.8723	0	0	0	178.726	0	0	0	0	0	116.926	0	496.065	0	0	187.724	0	143.596	0	0	0	199.024	86.7332	0	98.2887	0	0	38.9404	0	0	52.2528	32.5609	56.8644
		114	575.14	494.839	0	0	0	64.3432	0	462.749	126.663	192.55	0	118.907	0	194.337	38.8342	0	0	0	84.2187	0	0	27.9812	0	0	100.138	0	503.857	0	0	196.653	0	83.0088	57.3504	0	0	257.47	101.818	0	127.942	0	0	46.0881	0	0	24.8305	0	96.2915
		115	579	509.017	0	0	0	126.349	0	367.178	105.72	173.845	0	86.0808	0	177.894	75.1866	0	0	52.6967	137.652	0	0	44.924	0	0	120.104	0	493.314	0	0	170.724	0	67.9745	55.3572	0	0	191.409	70.1227	0	164.065	0	0	0	0	0	41.6219	0	118.709
		116	582.86	472.488	0	0	0	118.925	0	425.906	118.303	243.715	0	90.6301	0	277.682	125.309	0	0	0	188.682	0	0	75.5706	0	0	159.692	0	447.779	0	0	199.13	0	51.5537	42.4172	0	0	198.661	121.536	0	198.491	0	0	68.8516	0	0	0	0	69.5353
		117	586.72	447.604	0	0	0	87.0787	37.7293	456.076	138.072	285.071	0	97.7345	0	272.116	90.4799	0	0	45.3183	133.358	0	0	45.6439	0	0	158.738	0	483.092	0	36.5334	170.101	0	78.8737	32.1493	0	0	241.146	96.1007	0	186.594	0	0	76.2617	0	0	0	45.5291	45.9358
		118	590.58	414.827	0	0	0	56.6955	49.6162	409.945	178.184	219.858	0	57.7814	0	227.486	124.94	0	0	34.9586	138.384	0	0	52.6704	0	0	135.952	0	513.82	0	0	144.623	0	44.3483	38.8561	0	0	240.899	122.319	0	172.257	0	0	64.2896	0	0	39.7337	0	70.1084
		119	594.44	545.954	0	0	0	119.896	63.4612	331.775	91.5321	260.56	0	62.2045	0	293.513	101.198	0	0	57.2428	195.229	0	0	37.1885	0	0	178.285	0	512.482	0	0	194.996	60.6027	94.5155	70.0434	0	0	212.947	97.6504	0	180.646	0	0	44.66	0	0	77.0835	0	133.697
		120	598.3	563.854	0	0	0	118.264	35.3187	311.295	121.073	252.062	0	63.8631	0	244.59	84.0287	0	0	0	219.198	0	0	29.8009	0	0	217.733	0	426.798	0	25.8607	176.414	0	36.7625	143.821	0	0	180.731	80.2529	0	188.773	0	0	83.2164	0	0	65.2867	39.6481	122.549
		121	602.16	441.177	0	0	0	109.358	45.4801	422.88	123.921	204.397	0	73.4566	0	280.172	110.715	0	0	40.9413	120.741	0	0	98.6928	0	0	196.996	0	484.471	0	23.1665	218.144	30.9994	66.1263	134.04	0	0	176.439	117.227	0	235.178	0	0	93.2396	0	0	48.6684	40.0846	77.9351
		122	606.02	566.893	0	0	0	88.1955	98.3746	384.512	187.868	322.156	0	46.145	0	261.939	123.81	0	0	35.8692	213.972	0	0	35.3127	0	0	192.305	0	536.321	0	0	209.584	48.2913	68.0927	111.981	0	0	175.402	80.5391	0	228.558	0	0	77.995	0	0	117.558	0	54.8345
		123	609.88	609.015	0	0	0	120.395	83.2643	311.236	177.357	168.85	0	49.8104	0	348.108	120.287	0	0	75.8385	183.807	0	0	67.8276	0	0	187.853	0	510.483	0	35.4431	219.949	57.8731	24.771	123.375	0	0	144.548	95.1069	0	247.242	0	0	82.9657	0	0	120.579	35.3081	86.4735
		124	613.74	699.097	0	0	0	105.146	58.6041	352.588	197.556	265.298	0	89.9297	0	282.963	70.7455	0	0	36.5524	189.914	0	0	51.9969	0	0	171.767	0	422.373	0	29.7346	263.783	48.9372	0	159.361	0	0	205.078	100.341	0	345.769	0	0	66.4899	0	0	118.67	0	95.944
		125	617.6	556.724	0	0	0	63.601	108.017	335.45	199.041	257.716	0	91.2037	0	303.707	83.2385	0	0	90.0913	176.557	0	0	47.4731	0	0	185.289	0	470.365	0	0	219.387	22.0876	54.0006	139.92	0	0	230.201	63.5492	0	289.174	0	17.2531	78.4347	0	0	94.1613	46.8146	88.5403
		126	621.46	523.417	0	0	0	77.9085	114.765	403.534	186.474	268.827	0	100.247	0	315.528	71.1318	0	0	91.8641	187.25	0	0	66.2856	0	0	303.278	0	528.385	0	0	193.516	57.6675	39.6727	164.208	0	0	225.545	57.5024	0	311.222	0	0	111.62	0	0	117.15	59.9147	109.939
		127	625.32	497.06	0	0	0	71.5993	119.67	358.103	181.84	284.997	0	76.7186	0	310.533	91.7917	0	0	82.5168	196.793	0	0	139.31	0	0	323.08	0	664.597	0	0	223.213	69.1677	26.145	81.2999	0	0	193.11	58.1777	0	279.843	0	0	67.8245	0	0	109.209	93.3446	79.954
		128	629.18	584.231	0	0	0	54.1969	127.57	379.199	189.773	249.735	0	42.6938	0	299.954	67.7183	0	0	116.606	204.594	0	0	71.559	0	0	253.361	0	489.646	0	43.8202	132.324	80.1272	33.7102	138.454	0	0	136.186	97.184	0	319.046	0	0	97.2228	0	0	139.776	0	95.9918
		129	633.04	573.521	0	0	0	102.08	129.302	334.907	211.336	286.138	0	61.1157	0	370.855	88.1551	0	0	71.4924	174.922	0	0	127.914	0	0	253.505	0	510.498	0	0	230.395	71.4071	0	140.121	0	0	174.789	36.9438	0	302.288	0	0	103.585	0	0	125.401	40.7439	76.1546
		130	636.9	638.863	0	0	0	63.838	115.79	425.945	177.506	303.081	0	100.998	0	376.654	134.067	0	0	95.6355	197.033	0	0	134.885	0	0	276.187	0	549.88	0	20.428	216.713	120.928	0	171.347	0	0	122.264	27.3838	0	285.72	0	0	70.2906	0	0	88.294	50.2021	53.5833
		131	640.76	552.866	0	0	0	103.66	112.672	349.99	172.791	258.864	0	91.7331	0	290.625	114.482	0	0	103.945	239.429	0	0	85.0303	0	0	355.833	0	595.143	0	29.9298	239.414	79.8076	0	177.326	0	0	197.445	83.852	0	344.234	0	0	68.6361	0	0	117.611	45.3852	75.5683
		132	644.62	463.407	0	0	0	55.0265	132.899	339.564	248.989	332.233	0	86.2769	0	309.842	186.16	0	0	117.76	256.561	0	0	106.464	0	0	258.781	0	604.788	0	0	150.749	130.68	0	147.992	0	0	191.232	74.6441	0	345.311	0	0	80.7064	0	0	100.659	112.655	45.7972
		133	648.48	481.203	0	0	0	62.3468	140.686	317.785	243.186	276.972	0	78.0482	0	303.001	84.9639	0	0	149.867	272.626	0	0	147.775	0	0	291.296	0	509.108	0	82.3364	260.753	95.8674	0	216.417	0	0	136.308	86.8478	0	326.758	0	0	75.159	0	0	126.703	65.8482	23.7131
		134	652.34	445.033	0	0	0	0	174.325	308.038	180.519	250.411	0	124.583	0	407.2	183.478	0	0	123.484	179.087	0	0	112.783	0	0	227.848	0	439.839	0	54.2144	219.275	106.069	0	208.629	0	0	172.26	91.5074	0	294.52	0	0	63.1304	0	0	190.244	100.308	56.0211
		135	656.2	646.261	0	0	0	38.685	211.072	289.158	271.952	242.086	0	62.1985	0	364.336	192.002	0	0	93.1152	200.103	0	0	120.872	0	0	242.701	0	650.223	0	0	224.711	110.335	0	189.595	0	0	151.244	108.151	0	368.939	0	0	114.889	0	0	178.247	74.2811	25.0351
		136	660.06	483.279	0	0	0	56.074	154.755	294.182	231.734	240.317	0	128.581	0	356.457	134.465	0	0	170.72	216.532	0	0	108.099	0	0	261.919	0	502.273	0	28.1113	211.054	86.6999	0	267.028	0	0	164.136	98.9808	0	325.2	0	0	143.296	0	0	259.401	100.884	45.2686
		137	663.92	478.962	0	0	0	36.4325	150.424	371.4	210.916	224.368	0	100.142	0	294.363	166.44	0	0	227.765	308.742	0	0	151.712	0	0	317.861	0	588.89	0	63.2412	217.984	102.898	0	177.783	0	0	141.07	154.447	0	276.314	0	0	73.949	0	0	221.584	127.853	59.4148
		138	667.78	605.538	0	0	0	65.3072	155.706	326.146	249.157	162.288	0	103.808	0	353.389	124.69	0	0	157.8	217.121	0	0	151.105	0	0	264.225	0	564.457	0	70.2449	214.917	81.0433	0	231.821	0	0	194.389	97.9529	0	295.256	0	0	74.9808	0	0	172.993	119.736	63.1146
		139	671.64	604.241	0	0	0	61.3176	151.724	238.194	223.599	226.675	0	169.851	0	354.483	180.698	0	0	215.307	297.931	0	0	223.185	0	0	257.39	0	502.665	0	99.9854	172.183	87.3593	0	137.566	0	0	236.711	99.0524	36.2305	239.754	0	0	28.7071	0	0	197.191	71.1922	94.5241
		140	675.5	543.925	0	0	0	0	205.906	356.013	279.494	275.694	0	114.967	0	379.244	127.776	0	0	236.315	280.502	0	0	185.705	0	0	244.329	0	513.721	0	69.1804	172.359	115.738	0	162.389	0	0	206.559	76.5168	26.0096	348.824	0	0	74.1763	0	0	142.691	56.3995	67.3963
		141	679.36	432.51	0	18.4516	0	68.6335	202.192	221.221	257.479	213.636	0	161.317	0	367.069	206.692	0	0	168.067	262.128	0	0	156.071	0	0	251.579	0	444.778	0	40.543	257.851	110.888	0	171.381	0	0	211.809	111.421	35.0193	339.754	0	0	71.3489	0	0	197.246	105.069	121.38
		142	683.22	515.605	0	0	0	56.3023	260.763	331.476	299.006	212.163	0	166.349	0	409.125	160.601	0	0	160.154	227.786	0	0	180.924	0	0	333.852	0	523.85	0	64.3672	125.645	153.416	0	174.824	0	0	217.195	132.644	55.2455	299.559	0	0	29.2488	0	0	228.277	77.8692	64.6472
		143	687.08	551.679	0	0	0	101.845	238.012	350.16	319.72	273.91	0	144.029	0	377.55	86.1987	0	0	179.53	241.148	0	0	162.85	0	0	274.08	0	605.481	0	19.2681	230.455	131.204	0	177.945	0	0	202.491	128.067	94.894	289.074	0	0	62.4927	0	0	245.828	65.6178	59.1355
		144	690.94	533.928	0	0	0	94.6228	275.924	310.981	266.056	178.881	25.5979	142.889	0	447.808	195.679	0	0	232.048	207.091	0	0	205.961	0	0	315.995	0	625.686	0	56.1644	344.611	161.574	0	171.016	0	0	194.436	83.0083	51.4645	228.625	0	0	56.8035	0	0	177.655	48.7735	119.662
		145	694.8	526.226	0	0	0	95.0673	222.654	290.85	326.683	242.164	20.2753	132.135	0	418.204	214.916	0	0	209.298	244.873	0	0	210.493	0	0	235.43	0	580.829	0	48.093	214.421	134.687	0	159.674	0	0	178.579	156.65	38.4031	328.307	0	0	28.604	39.0197	0	121.259	113.993	87.717
		146	698.66	482.16	0	0	0	129.76	248.154	292.788	280.804	307.128	0	156.303	0	338.435	142.307	0	0	236.511	263.62	0	0	241.125	0	0	299.535	0	524.021	0	79.3802	246.685	112.026	0	196.453	0	0	214.55	96.0839	101.254	326.189	0	0	46.1821	73.7965	0	177.279	101.108	111.571
		147	702.52	590.812	0	0	0	86.3268	208.099	363.602	313.201	251.238	0	151.905	0	429.58	175.505	0	0	262.117	278.074	0	0	244.254	0	0	293.492	0	532.232	0	41.585	240.58	116.624	0	149.027	0	0	196.851	75.2172	57.2949	296.008	0	0	94.4273	68.6163	0	212.503	74.1933	73.4673
		148	706.38	526.134	23.2389	0	0	102.198	236.175	329.114	307.887	302.563	26.772	146.263	0	456.237	116.828	0	0	236.048	244.013	0	0	170.961	0	0	308.8	0	519.271	0	91.1696	245.876	144.758	0	149.07	0	0	174.977	103.307	64.8777	348.109	0	0	0	121.295	0	179.726	78.8112	83.2375
		149	710.24	589.48	18.4768	0	0	134.131	304.567	362.788	336.712	271.056	29.4567	173.102	0	344.289	139.442	0	0	292.172	276.199	0	0	230.491	0	0	278.439	0	565.093	0	90.1061	219.905	141.885	0	154.981	0	0	121.275	80.1819	100.954	344.116	0	0	65.8249	56.1457	0	201.145	136.194	152.48
		150	714.1	579.707	35.8055	0	0	107.854	370.366	276.262	378.903	238.89	42.4856	181.147	0	487.111	113.834	0	0	293.9	275.239	0	0	264.093	0	0	303.968	0	521.808	0	66.9549	258.85	171.907	23.1773	171.708	0	0	185.587	62.6848	86.4354	248.312	0	0	32.2308	98.3702	0	213.309	176.965	102.502
		151	717.96	508.753	58.6493	0	0	118.415	304.819	359.647	329.12	310.531	56.7018	187.42	0	496.669	153.937	0	0	242.101	298.204	0	21.1269	248.469	0	0	302.253	0	565.37	0	75.7203	260.85	152.439	0	127.21	0	0	197.432	70.6388	81.6915	283.496	0	0	33.1701	108.214	0	238.812	151.083	82.5476
		152	721.82	531.476	51.9051	0	0	173.144	258.71	289.161	317.218	235.825	75.5984	212.724	0	448.728	181.9	0	0	259.286	260.72	0	0	246.715	0	0	332.765	0	391.982	0	46.1832	254.067	149.345	26.4885	169.292	0	0	157.352	125.387	127.737	376.888	0	0	44.951	142.508	0	171.586	183.921	87.562
		153	725.68	522.725	83.4641	0	0	180.503	313.88	368.381	390.852	199.72	85.1068	239.083	0	415.616	143.333	0	0	189.842	237.17	0	0	178.992	0	0	306.114	0	521.798	0	99.2179	262.434	158.057	58.9748	171.196	0	0	170.906	104.198	101.948	329.268	0	0	92.5012	123.856	0	292.379	152.333	106.067
		154	729.54	432.851	135.42	0	0	170.429	226.627	397.098	372.886	213.87	0	210.523	0	466.016	153.16	0	0	226.742	346.951	0	0	188.337	0	0	301.207	0	478.517	0	110.697	183.636	148.995	38.6149	192.008	0	0	163.989	39.7391	130.188	277.254	0	0	50.6645	227.314	0	262.081	197.095	95.9838
		155	733.4	526.665	148.332	0	0	163.407	291.796	362.147	328.355	287.387	37.5903	221.383	0	414.459	143.675	0	0	211.367	277.924	0	0	237.323	0	0	283.851	0	436.51	0	85.5974	246.348	127.038	36.0171	172.33	0	0	181.71	61.5084	67.5299	284.387	0	0	47.995	269.249	0	257.803	164.165	109.098
		156	737.26	453.481	117.979	0	0	128.051	237.996	450.418	396.537	237.027	78.2402	205.259	0	465.441	184.622	0	0	305.603	202.675	0	0	260.165	0	0	281.176	0	434.362	0	113.465	194.591	108.575	23.3372	189.696	0	0	103.908	37.2878	103.216	307.622	0	0	74.547	203.348	0	250.476	249.612	72.3307
		157	741.12	459.185	98.5898	0	0	178.35	337.569	441.524	442.728	262.801	31.7517	212.096	0	524.244	129.839	0	0	213.46	182.649	0	0	291.547	0	0	277.633	0	366.828	0	90.3363	232.199	109.64	127.033	189.477	0	0	163.764	93.8035	130.97	248.764	0	0	46.7689	278.716	0	226.767	150.969	128.865
		158	744.98	409.021	114.39	0	0	134.375	356.797	418.381	375.882	146.943	49.9169	221.927	0	430.277	182.351	0	0	244.305	225.003	0	0	275.868	0	0	263.782	0	359.953	0	72.6803	213.762	125.456	0	268.146	0	0	123.029	80.9839	121.39	304.143	0	0	37.6044	279.333	0	241.834	142.656	148.998
		159	748.84	513.976	128.61	0	0	208.402	318.988	379.429	350.339	262.777	78.9001	213.212	0	461.448	96.0944	0	0	273.421	282.049	0	0	238.784	0	0	316.282	0	447.024	0	71.1362	224.69	183.446	87.4376	248.325	0	0	106.871	51.4785	72.5118	348.662	0	0	53.2585	290.346	0	253.831	201.745	129.95
		160	752.7	411.641	184.731	0	30.012	132.785	293.69	436.735	278.103	264.103	79.724	250.761	0	461.631	175.605	0	0	246.022	240.528	0	0	311.462	0	0	301.324	0	425.626	0	112.471	182.88	55.2853	107.932	286.709	0	0	152.917	61.261	80.3544	336.86	0	0	75.4556	184.616	0	176.189	196.915	146.668
		161	756.56	394.102	185.233	0	23.9608	188.563	296.936	417.848	318.965	232.968	0	216.332	0	417.517	130.47	0	25.9131	261.233	251.423	0	0	278.125	0	0	229.88	0	380.341	0	126.525	225.993	81.4549	160.043	236.006	0	0	186.459	52.7599	85.6949	374.195	0	0	102.875	232.988	0	220.459	212.714	136.273
		162	760.42	449.163	176.118	0	0	170.648	276.953	587.475	286.453	198.099	27.78	326.567	0	389.031	192.209	0	0	225.797	178.85	0	0	280.54	0	0	285.661	0	287.255	0	32.8395	190.887	86.46	141.135	205.891	0	0	135.436	73.3856	142.042	302.755	0	0	120.186	328.272	0	294.549	227.649	109.968
		163	764.28	469.115	179.92	0	28.8375	210.107	358.939	546.804	317.665	211.562	0	270.879	0	324.574	145.766	0	0	276.279	309.34	0	0	305.151	0	0	329.141	0	263.759	0	80.9668	270.983	122.383	101.338	281.515	0	0	157.622	24.1017	56.0217	379.6	0	0	38.9111	245.262	0	215.158	157.803	76.1612
		164	768.14	452.926	181.051	0	0	273.893	309.172	575.758	333.969	177.561	17.6542	251.383	0	377.984	172.468	0	47.0374	293.446	222.036	0	0	309.301	0	0	272.638	0	300.748	0	138.139	230.155	148.911	261.597	257.897	0	0	157.993	57.699	89.8689	356.761	0	0	84.5179	293.582	0	224.993	200.177	100.835
		165	772	453.847	253.93	0	66.1947	243.867	254.185	515.636	360.146	212.105	47.444	170.286	0	384.769	116.659	0	24.2324	236.071	282.266	0	0	237.487	0	0	232.744	0	381.879	0	123.243	184.8	151.238	182.19	245.936	0	0	126.163	64.411	100.795	343.84	0	0	145.744	311.387	0	295.652	195.761	69.9991
		166	775.86	372.357	220.234	0	25.0208	216.374	374.881	515.294	311.832	116.97	0	313.981	27.9775	356.976	117.109	0	24.368	240.218	167.553	0	0	249.855	0	0	250.306	0	248.328	0	132.122	204.62	117.519	281.615	296.822	0	0	125.988	74.3945	108.534	316.767	0	0	115.453	296.852	0	241.48	182.716	100.524
		167	779.72	408.884	223.675	0	16.885	230.92	278.346	550.597	289.368	241.179	30.1283	197.925	0	333.025	163.454	0	58.8894	365.644	172.856	0	0	254.235	0	0	278.171	0	217.724	0	152.356	178.151	106.636	267.027	387.931	0	0	111.638	90.9449	96.6681	323.618	0	0	89.2436	352.932	0	238.293	163.517	78.7795
		168	783.58	407.641	310.268	0	34.3778	257.205	233.539	482.12	299.647	210.17	36.3464	203.584	0	341.827	128.174	0	49.2376	217.67	217.882	0	0	227.082	0	0	405.54	0	322.139	0	93.3209	257.197	124.206	230.604	367.759	0	0	148.775	93.3592	122.143	424.607	0	0	114.819	341.309	0	186.052	168.612	82.2733
		169	787.44	382.172	247.308	0	0	184.184	244.013	685.438	204.696	213.412	0	230.446	39.5238	382.37	132.017	0	43.41	329.51	174.333	0	0	246.887	0	0	338.21	0	225.132	0	164.502	172.85	133.849	243.035	268.804	0	0	101.821	60.8666	106.095	382.306	0	0	70.2903	370.534	0	282.964	145.848	77.9893
		170	791.3	459.829	312.355	0	0	241.907	220.298	408.019	315.744	264.941	0	230.096	79.5238	338.412	118.545	0	46.3417	286.581	177.927	0	0	184.469	0	0	302.5	0	236.91	0	211.596	204.73	96.648	263.838	315.545	0	0	103.847	23.1697	97.1329	332.074	0	0	69.8703	411.464	0	284.226	155.606	118.666
		171	795.16	424.154	303.769	0	22.2436	242.456	290.872	575.917	356.072	194.245	19.9082	229.756	50.768	289.351	90.1604	0	46.1129	288.409	202.616	0	0	272.591	0	0	362.521	0	242.047	0	169.044	153.624	93.4973	257.384	338.721	0	0	126.114	62.9192	145.925	483.753	0	0	87.7772	475.589	0	317.503	171.919	81.3169
		172	799.02	489.59	327.666	0	68.31	209.321	300.211	486.306	270.99	258.418	0	232.499	32.6849	377.829	106.378	0	67.0799	266.32	195.049	0	0	212.057	0	0	351.584	0	182.928	0	155.282	180.929	107.7	413.112	309.7	0	0	101.103	95.6469	112.785	406.863	0	0	123.521	407.119	0	310.045	179.328	81.408
		173	802.88	484.449	252.266	0	60.6765	118.537	295.426	530.152	343.683	215.096	0	225.133	0	376.59	87.7194	0	72.7357	366.88	187.903	0	0	231.183	0	0	224.976	0	234.909	0	188.664	221.905	92.2275	349.696	348.132	0	0	174.002	43.1255	177.63	442.232	0	0	96.7886	366.691	0	275.857	217.369	66.2784
		174	806.74	371.056	306.709	0	86.1297	230.151	245.678	465.286	203.236	210.375	0	203.341	51.3384	300.079	145.843	0	89.5049	336.586	291.39	0	0	211.055	0	0	228.723	0	228.223	0	174.846	218.713	141.674	383.986	392.775	0	0	121.389	0	136.416	429.477	0	0	103.551	458.285	0	225.84	247.117	133.252
		175	810.6	409.62	274.452	0	74.2484	275.883	265.609	538.128	295.842	228.958	0	211.366	24.0608	308.85	134.353	0	74.729	260.054	210.297	0	0	291.221	0	0	220.397	0	184.393	0	218.6	141.995	85.4545	287.491	355.098	0	0	84.8476	115.607	186.675	379.127	0	0	104.221	318.494	0	312.647	180.844	51.4953
		176	814.46	504.464	328.347	0	83.2474	285.776	209.688	526.815	212.441	182.037	0	208.349	55.4257	349.986	128.228	0	121.984	331.299	288.96	0	0	283.081	0	0	233.524	0	183.221	0	230.385	186.34	90.5943	425.712	382.48	0	0	105.695	63.9135	102.892	457.843	0	0	78.3946	384.506	21.6448	238.824	191.957	44.0321
		177	818.32	337.105	292.868	0	72.9516	243.686	303.236	435.967	254.328	207.386	0	238.997	30.88	251.607	135.587	0	104.686	266.534	218.507	0	0	357.451	0	0	214.1	0	188.49	0	167.726	147.376	100.241	430.485	329.143	0	0	133.931	113.943	69.3505	463.574	0	0	42.9453	477.025	0	214.185	218.232	91.0086
		178	822.18	390.942	371.161	0	45.3449	301.439	292.277	487.164	326.669	187.241	0	218.341	34.6008	328.155	105.596	0	114.578	330.559	228.199	0	0	358.761	0	0	253.42	0	171.835	0	273.113	162.71	40.221	356.17	289.951	0	0	174.641	122.069	151.302	536.216	0	0	50.069	439.328	0	193.1	229.701	116.497
		179	826.04	460.788	317.61	0	103.142	244.157	241.317	491.723	269.153	213.525	0	239.29	103.184	333.441	157.007	0	102.533	291.217	247.965	65.4482	0	315.831	0	0	238.556	0	183.615	0	196.461	116.264	93.0784	457.56	331.65	0	0	160.19	159.207	83.6353	347.499	0	0	31.5436	533.462	0	231.865	295.807	62.3238
		180	829.9	378.154	290.274	0	71.4875	308.576	230.588	396.107	271.055	238.114	0	159.439	38.8792	356.153	117.747	0	60.9934	283.468	298.289	0	0	332.93	0	0	242.89	0	234.45	0	171.99	92.6432	95.3065	441.152	302.801	0	0	202.182	86.0943	97.0392	450.447	0	0	76.6468	450.239	0	221.025	213.259	72.2848
		181	833.76	353.132	339.189	0	122.673	223.296	215.632	437.522	268.141	208.118	0	208	76.5401	259.499	156.164	0	119.508	280.021	339.072	21.132	0	317.065	0	0	173.415	0	132.742	0	182.567	66.4952	89.0666	522.16	284.593	0	0	156.332	126.185	105.957	442.564	0	0	54.8075	425.215	0	263.472	256.575	74.0692
		182	837.62	464.016	361.883	0	132.868	203.848	207.375	471.436	287.267	119.547	0	226.794	0	307.472	128.641	0	69.2981	315.892	332.97	32.4869	0	330.649	0	0	190.04	22.5576	219.688	0	180.255	79.3875	86.0577	499.892	357.672	0	0	163.096	132.049	105.184	433.364	0	0	40.9367	524.846	0	173.5	270.126	93.7631
		183	841.48	505.364	326.12	0	63.3299	250.053	173.65	470.673	240.775	168.714	0	198.268	87.6358	349.899	111.914	0	116.598	183.12	409.423	28.6214	0	269.021	0	0	167.539	0	255.501	0	181.6	73.2773	75.0568	505.26	287.997	0	0	240.654	195.685	118.406	408.365	0	0	66.0597	490.506	0	177.337	274.912	86.1997
		184	845.34	484.855	351.361	0	101.527	293.101	236.268	353.081	304.354	160.204	0	200.001	78.2966	275.13	134.842	0	107.565	298.349	332.44	47.4352	0	291.767	0	0	159.421	0	252.02	0	235.28	48.4208	45.3094	482.219	364.959	0	0	134.234	167.361	155.208	462.863	0	0	64.2001	505.858	0	184.546	277.851	103.872
		185	849.2	491.359	416.826	0	85.9098	191.419	236	313.137	252.032	156.645	0	237.192	79.464	268.601	146.414	0	126.098	287.617	340.05	50.5023	0	351.909	0	0	131.941	0	287.628	0	198.531	61.2022	112.57	427.911	363.654	0	0	203.927	213.196	90.8683	469.584	0	0	97.4115	436.64	0	253.838	319.536	76.2114
		186	853.06	465.071	383.515	0	175.289	273.173	294.278	447.67	282.354	152.719	0	250.977	63.9921	266.941	106.943	0	52.4904	277.451	372.496	99.3215	0	289.887	0	0	197.81	0	268.243	0	218.639	100.234	62.3318	470.763	295.516	0	0	161.408	228.193	88.793	465.151	0	0	31.3185	434.124	0	292.253	203.82	128.378
		187	856.92	397.848	415.979	0	180.717	224.396	190.081	342.215	182.787	166.847	0	180.947	0	367.012	189.933	0	71.7356	304.127	409.008	26.5965	0	357.184	0	0	181.337	0	293.248	0	222.471	55.0597	42.5427	406.291	462.395	0	0	213.487	237.559	52.5606	495.722	0	0	89.3664	494.569	0	203.603	246.755	171.307
		188	860.78	413.089	337.46	0	65.724	269.239	238.747	407.813	339.056	161.387	0	213.333	84.21	274.465	108.247	0	53.255	330.67	266.252	74.6231	0	280.399	0	0	181.596	42.7831	362.179	0	237.396	0	88.0669	422.49	320.91	0	0	159.469	169.077	76.0193	417.145	0	0	73.6979	462.835	0	266.085	214.21	139.752
		189	864.64	434.959	345.389	0	151.345	257.546	247.737	327.782	241.972	133.3	0	223.452	70.1554	265.274	105.603	0	58.772	293.937	328.274	41.1341	0	298.361	0	0	205.157	27.7382	271.074	0	226.352	67.4426	90.4192	347.449	354.114	0	0	142.894	211.753	75.8912	453.474	0	0	80.7399	464.467	0	109.381	264.713	152.027
		190	868.5	402.233	371.739	0	140.67	263.473	196.645	331.658	258.433	130.406	0	252.463	107.673	324.228	129.358	0	58.8711	351.806	294.777	83.7145	0	326.436	0	0	148.793	43.9194	267.959	0	228.537	118.496	123.028	469.642	284	0	0	274.944	144.191	99.81	386.758	35.0569	0	81.0116	385.865	0	271.636	230.007	124.696
		191	872.36	438.074	299.688	0	117.579	277.072	226.028	383.097	263.139	118.473	0	186.013	80.7009	287.902	162.227	0	111.29	329.304	259.871	57.1054	0	348.233	0	0	103.812	68.1786	290.495	0	178.472	98.7132	101.956	467.475	355.582	0	0	218.102	220.616	50.4816	374.059	30.4631	0	103.195	519.049	0	247.154	238.262	201.717
		192	876.22	428.863	340.2	0	150.779	286.906	199.193	411.795	240.694	92.417	0	206.838	79.2734	279.297	99.9817	0	73.0551	323.443	334.234	69.7019	0	320.818	0	0	180.583	74.9774	370.487	0	191.42	76.3604	144.245	460.09	251.17	0	0	151.138	212.76	89.2436	318.268	35.1	0	87.6389	464.164	0	256.139	219.165	190.123
		193	880.08	472.408	354.517	0	140.174	199.935	194.45	355.052	256.99	58.9834	0	138.968	70.8859	249.076	97.3293	0	40.0061	216.029	300.12	86.9879	0	350.888	0	0	243.51	24.8646	297.341	0	190.793	90.5121	86.0599	434.285	274.975	0	0	181.47	236.92	102.522	301.398	44.4874	0	123.009	368.371	0	219.575	190.246	131.466
		194	883.94	448.504	333.16	0	116.82	207.814	268.178	409.047	353.57	79.3336	0	182.842	60.5985	233.999	117.977	0	72.8862	272.564	307.665	70.2184	0	378.279	0	0	175.836	88.7555	341.466	0	186.18	81.0972	103.977	423.928	343.344	0	21.2986	234.945	215.631	58.5522	315.169	16.6528	0	53.8921	345.405	0	222.001	265.022	169.158
		195	887.8	437.56	282.946	0	94.7634	111.374	263.1	395.981	229.519	55.0509	0	266.888	0	220.699	132.473	0	88.5622	248.203	322.886	94.1828	0	297.16	0	0	196.573	107.159	388.358	0	187.538	119.904	78.3325	431.724	346.945	0	36.9154	231.251	260.941	96.3836	362.066	36.4997	0	66.3467	389.525	0	200.245	107.854	166.626
		196	891.66	461.18	266.333	0	66.9816	202.209	267.661	363.267	304.82	23.1576	0	268.736	76.9829	205.279	127.35	0	44.4994	329.142	361.75	103.104	0	348.752	0	0	183.299	58.1276	304.771	0	242.298	119.35	77.8245	370.472	468.619	0	32.9839	268.801	254.396	89.5956	421.028	18.8143	0	117.982	374.633	0	211.888	175.982	242.488
		197	895.52	429.872	268.199	0	124.598	255.93	301.648	446.676	363.251	49.906	0	192.283	42.7345	235.784	132.532	0	25.3191	290.569	341.334	102.573	0	296.965	0	0	189.449	94.6102	434.139	0	205.393	146.926	104.662	499.114	356.665	0	32.9635	255.74	199.105	26.9506	382.062	87.2985	0	97.0105	412.532	0	244.012	221.991	176.71
		198	899.38	483.275	188.66	0	111.813	255.547	268.161	451.754	266.059	0	64.1717	220.08	85.8368	216.098	107.125	28.9687	39.9803	213.629	228.798	60.927	0	348.296	0	0	200.796	61.7776	314.771	0	218.369	126.105	96.6602	377.612	346.846	0	24.476	239.924	201.033	69.1898	342.11	96.5682	0	152.348	475.746	0	207.241	204.164	142.972
		199	903.24	534.204	203.802	0	89.4774	203.005	245.477	469.353	269.524	40.2548	63.188	215.494	48.2753	149.283	111.79	0	52.2291	279.108	337.025	84.185	0	364.275	0	0	247.115	77.8665	380.854	0	182.021	132.817	92.9431	469.118	417.645	0	49.9597	348.465	186.789	97.6185	298.114	49.7057	0	102.559	487.861	0	117.389	214.263	196.374
		200	907.1	389.264	158.401	0	146.984	258.729	173.065	381.549	228.458	53.1252	97.9362	228.81	47.2269	152.661	159.463	0	42.7074	294.177	333.233	51.9527	0	356.132	0	0	239.702	30.946	331.661	0	225.374	146.369	99.6626	419.935	429.076	0	0	352.527	272.06	100.715	363.665	25.2832	0	122.733	372.509	0	270.148	199.897	187.802
		201	910.96	450.192	190.819	0	68.9683	331.525	242.202	445.843	197.854	35.5844	99.0234	194.577	46.8727	281.085	80.9553	28.7435	56.6279	297.492	346.102	67.3842	0	424.991	0	0	212.758	112.836	330.236	0	242.123	152.978	64.0647	384.718	391.077	0	0	321.18	266.666	103.336	331.962	38.0064	0	95.774	470.469	0	244.152	175.913	239.004
		202	914.82	381.876	180.251	0	122.122	209.499	226.567	374.401	267.107	48.6765	131.562	261.867	56.105	220.972	62.8618	26.1858	20.2084	209.961	301.404	93.8594	0	383.734	0	0	258.488	70.1905	437.701	0	246.052	163.971	48.0522	316.126	355.227	0	46.8463	264.648	263.687	116.122	323.974	63.5645	0	161.295	378.994	0	203.99	233.873	179.861
		203	918.68	491.374	144.048	0	74.9114	200.903	202.069	355.849	309.056	30.6599	55.8041	212.487	68.4923	201.155	78.8783	25.0143	0	178.313	351.241	95.8514	0	330.712	0	0	201.45	54.4176	486.193	0	262.309	187.395	33.2113	345.167	349.721	0	51.0242	314.495	256.125	98.7714	313.276	61.3625	17.7903	107.033	374.991	0	117.37	221.045	232.504
		204	922.54	475.509	132.086	0	68.3544	199.712	273.472	392.747	197.375	32.0827	96.8056	241.452	32.9271	198.564	113.528	0	25.2116	256.206	360.973	71.3246	0	342.015	0	0	240.384	55.8139	405.491	0	155.995	132.746	49.8541	398.248	418.148	0	62.7093	326.277	277.727	73.839	285.827	38.0294	0	154.863	393.77	0	183.356	153.815	204.029
		205	926.4	431.363	140.607	0	113.346	190.393	264.899	426.664	320.95	67.632	117.632	238.091	91.7048	225.836	90.3939	19.0173	38.6847	199.439	440.265	78.1886	0	405.617	0	0	216.475	46.4343	548.977	0	177.692	194.286	30.758	394.622	345.812	0	48.9099	331.429	202.554	68.5214	255.382	59.3592	0	139.544	481.697	0	144.128	167.029	171.62
		206	930.26	492.238	118.65	0	109.71	123.24	211.418	378.412	322.128	37.0683	65.0815	190.963	89.4267	146.485	116.139	22.6408	0	245.359	340.289	66.9157	0	340.45	0	0	228.923	42.948	411.858	0	233.54	156.873	36.632	431.217	399.118	21.4554	62.3541	326.787	294.753	60.5309	251.678	56.5109	0	123.415	379.273	0	103.39	214.006	164.881
		207	934.12	450.874	140.863	0	123.114	124.613	259.434	460.975	237.556	52.0157	99.9427	264.897	0	156.235	109.121	0	0	195.322	360.56	92.1598	0	364.512	0	0	273.884	81.7392	414.969	0	231.342	130.242	56.9978	346.738	381.257	28.9079	84.0638	379.897	324.664	120.781	235.218	33.3175	0	72.7095	369.177	0	188.639	240.135	201.58
		208	937.98	533.751	93.2642	0	83.1534	168.213	237.931	409.905	276.005	0	160.822	270.925	45.3116	181.601	106.75	34.649	25.5162	210.682	368.215	109.556	0	311.77	0	0	179.853	69.8951	368.286	0	180.862	184.456	36.7807	324.579	372.742	20.1111	58.7559	380.299	238.289	139.718	225.511	38.2007	0	86.0729	234.415	0	158.337	217.06	128.885
		209	941.84	434.077	124.77	0	86.0224	134.839	238.163	424.217	224.279	22.2819	67.3775	202.415	50.1166	196.436	113.244	29.2789	0	183.209	380.773	100.32	0	447.262	0	0	166.504	63.4112	346.54	0	144.151	105.688	39.6966	475.938	366.533	0	48.6033	357.623	289.341	120.35	263.735	71.0507	0	87.4388	360.447	0	151.225	200.103	188.571
		210	945.7	498.39	106.308	0	115.708	195.732	203.244	433.671	287.777	28.0877	136.756	265.504	51.1326	146.054	123.464	23.13	0	179.935	299.595	88.2318	0	343.052	0	0	274.914	80.2	427.975	0	135.055	150.627	60.2684	413.492	396.953	0	144.105	413.849	317.053	130.908	231.79	86.3222	0	147.176	297.524	0	131.186	262.306	195.147
		211	949.56	434.718	72.8342	0	57.1145	194.755	250.684	459.962	200.299	0	224.97	207.103	94.5449	130.076	90.6693	0	0	207.607	333.332	104.218	0	418.723	0	0	214.157	90.85	327.339	0	130.568	162.229	97.8155	306.147	350.526	0	64.5883	312.457	282.152	94.8025	246.596	123.442	0	54.2291	390.42	0	18.1582	265.857	105.379
		212	953.42	454.29	152.089	0	93.6088	206.966	166.558	428.43	203.483	54.025	217.071	261.416	40.1317	118.952	77.3064	0	34.988	199.375	345.618	198.34	0	367.838	0	0	236.565	70.0006	431.95	0	198.625	227.668	0	379.983	412.708	25.6063	84.9664	332.747	332.391	168.016	292.029	114.925	0	152.427	290.177	0	102.14	253.3	169.826
		213	957.28	350.553	126.589	0	79.9379	175.009	219.1	463.953	185.764	0	218.995	270.504	33.524	127.313	96.4888	22.5713	0	128.749	391.1	129.815	0	314.624	0	0	276.441	110.621	449.144	0	151.482	143.063	71.8908	327.604	487.219	33.0945	56.8646	370.459	213.791	145.15	269.318	116.168	0	116.444	420.841	0	142.448	266.547	164.601
		214	961.14	437.806	113.262	0	45.8239	196.808	170.535	527.982	203.552	0	231.234	290.161	29.2229	126.925	75.2185	45.8315	0	213.099	313.943	139.062	0	354.017	0	0	212.249	104.223	295.484	0	121.484	196.324	73.618	355.392	375.899	19.0757	54.9025	349.878	297.849	124.05	299.507	115.545	0	136.588	485.472	0	131.119	264.361	148.954
		215	965	486.43	71.8136	0	83.1916	178.494	126.55	461.685	142.739	0	231.089	187.452	0	126.101	122.292	24.846	0	221.045	364.868	91.3275	0	345.054	0	0	231.313	113.805	363.234	0	95.9019	211.971	57.6668	361.839	382.061	50.1144	71.4888	403.427	318.249	137.674	310.187	128.348	0	154.71	348.411	0	90.2483	297.242	193.978
		216	968.86	445.288	93.3641	0	103.202	231.182	171.351	482.2	205.623	0	181.217	264.311	75.8425	112.368	125.517	36.5119	0	149.321	454.311	170.679	0	296.004	0	0	256.986	116.685	414.303	0	186.018	198.879	79.5241	353.864	388.945	27.9066	110.679	405.332	344.981	230.593	308.286	143.304	0	156.247	344.369	0	136.436	263.062	241.66
		217	972.72	464.007	99.9555	0	106.684	185.496	88.951	344.219	247.803	30.866	279.889	150.238	30.9338	90.522	106.462	49.8226	0	152.583	335.95	104.639	0	300.236	0	0	294.459	115.692	380.655	0	210.05	153.174	93.2157	364.876	343.575	29.0369	147.012	432.205	324.367	176.774	269.604	112.673	0	172.442	424.234	0	123.765	241.496	171.207
		218	976.58	435.822	98.6412	0	54.0412	130.331	130.265	445.864	210.898	0	283.746	264.384	33.1514	112.504	71.0688	22.6986	0	219.509	436.943	138.368	0	331.921	0	0	314.845	85.168	396.137	0	122.313	184.936	137.823	418.654	390.818	0	156.871	421.465	307.743	145.041	260.475	93.5446	0	134.335	305.339	0	174.062	248.166	134.839
		219	980.44	403.007	100.791	0	107.609	203.089	126.321	525.72	264.678	45.446	319.4	264.37	0	138.388	144.059	32.6149	0	176.99	405.891	104.71	0	297.305	0	0	316.763	122.829	414.296	0	235.811	148.78	118.952	370.652	458.727	0	123.257	437.498	452.102	180.439	304.314	101.066	0	192.488	352.377	0	62.9397	257.195	205.861
		220	984.3	538.542	57.5211	0	85.2597	183.86	130.061	527.386	207.616	52.8372	342.445	272.028	43.2409	95.6629	59.1252	35.8989	0	169.765	305.69	107.731	0	245.264	0	0	216.752	99.0431	375.914	0	117.61	270.785	89.1317	390.889	371.768	0	213.873	401.898	322.454	234.437	311.975	128.626	0	188.22	354.203	0	118.934	367.075	289.115
		221	988.16	463.004	82.2697	0	122.661	211.887	90.168	482.726	312.563	59.3649	233.067	201.074	25.3991	90.6848	84.4679	57.8571	0	208.726	370.331	97.7455	0	220.689	0	0	242.091	93.0266	477.318	0	149.378	261.074	127.67	332.964	363.779	0	174.134	450.412	432.96	160.994	291.474	113.859	0	229.813	400.171	0	128.054	259.59	267.977
		222	992.02	586.172	112.731	0	118.111	304.098	152.008	459.856	191.611	72.3327	314.678	253.527	80.4681	74.3038	101.872	68.7331	0	282.307	369.766	141.358	0	250.054	0	0	253.313	104.073	380.295	0	76.1805	155.215	94.3762	403.707	376.092	38.3669	153.047	379.995	293.274	268.669	331.552	67.1279	0	224.835	369.967	0	159.423	281.923	267.065
		223	995.88	452.81	172.199	0	62.037	154.204	125.026	525.109	248.123	21.3487	246.014	275.869	86.046	108.629	78.4397	44.7439	0	160.04	407.149	108.35	0	306.026	0	0	213.819	113.111	492.931	0	169.527	190.658	126.83	435.904	296.286	0	134.001	384.952	325.977	315.539	216.187	109.719	0	277.684	342.328	0	171.395	433.358	235.27
		224	999.74	494.868	197.866	0	83.0077	219.445	116.306	437.792	252.456	45.4425	234.368	336.735	68.4501	43.0742	140.735	49.8526	0	246.033	306	99.7565	0	284.007	0	0	280.12	68.1502	382.467	0	60.4992	175.012	124.657	390.553	318.861	0	126.416	419.982	343.192	291.614	275.276	94.6069	0	310.626	345.018	0	185.318	344.337	239.855
		225	1003.6	440.481	90.1121	0	157.647	209.552	86.8425	521.038	223.987	56.0658	307.29	263.027	95.045	81.7971	166.179	52.0948	0	256.062	300.534	98.2607	0	337.285	0	0	312.048	58.4527	361.625	0	117.702	234.908	170.076	432.402	356.505	0	118.206	402.12	325.046	272.908	192.024	118.002	0	246.515	356.45	0	149.96	419.675	204.609
		226	1007.46	498.486	112.413	0	69.1214	239.508	120.732	530.8	210.392	59.4293	294.818	166.106	113.603	60.3155	199.532	87.4739	0	230.285	386.054	133.145	0	335.746	0	0	289.552	97.695	349.908	0	142.898	284.115	126.917	354.725	380.849	21.3032	126.274	285.282	304.355	174.96	267.69	158.769	0	286.616	283.919	0	154.868	217.534	169.791
		227	1011.32	346.019	90.5288	0	139.302	306.611	106.13	447.665	251.217	17.6299	350.552	318.22	150.568	78.5746	207.104	79.515	0	231.382	236.693	150.587	0	299.811	0	0	381.83	50.9281	287.817	0	117.128	233.444	139.346	457.659	323.26	24.9073	82.5472	410.44	423.356	242.407	338.657	103.736	0	275.658	368.874	0	174.374	335.891	189.707
		228	1015.18	416.302	160.292	0	142.952	264.739	140.472	515.683	259.098	0	224.026	233.695	93.8954	79.8474	150.758	58.8585	0	228.765	316.935	82.6304	0	284.944	0	0	295.029	60.4172	397.367	0	176.33	128.583	151.925	346.291	333.861	44.1658	79.9364	396.662	315.445	259.439	275.307	65.4148	0	335.418	367.5	0	170.115	337.846	213.719
		229	1019.04	358.776	137.7	0	157.649	227.489	148.959	423.161	281.665	0	356.471	336.506	89.1165	64.9145	151.16	94.1978	0	314.94	278.8	117.353	0	479.05	0	0	315.034	42.0378	308.616	0	221.616	171.491	170.6	376.047	343.751	29.7592	68.9063	432.592	376.287	230.117	272.35	105.815	0	244.856	331.719	0	94.3031	285.503	251.606
		230	1022.9	356.816	112.843	0	231.631	357.778	140.939	492.044	301.773	53.4162	284.053	253.361	58.5846	62.1136	152.406	65.4113	0	235.925	290.564	121.462	0	391.233	0	0	356.529	94.4762	367.721	0	164.775	191.85	153.995	461.595	252.721	0	108.398	448.432	413.033	256.557	332.172	114.598	0	292.279	345.101	0	192.3	323.434	119.026
		231	1026.76	413.242	159.588	0	239.816	273.23	126.437	468.943	282.636	40.7053	346.804	205.602	80.0845	41.11	121.712	58.9813	0	191.78	211.32	89.3565	0	247.434	0	0	348.431	76.6561	363.752	0	202.986	169.044	212.468	455.627	270.509	39.1927	79.7641	371.074	338.495	318.459	312.537	127.702	0	283.285	376.92	0	255.906	337.625	114.999
		232	1030.62	446.38	161.704	15.4241	190.975	258.162	128.179	455.979	241.516	0	247.027	313.117	37.2875	52.2823	111.636	49.3018	0	318.652	273.702	147.091	0	371.765	0	0	318.377	68.6022	413.239	0	118.147	162.042	208.24	476.844	264.38	36.5011	121.511	444.913	323.083	198.381	340.242	46.8782	0	253.011	414.005	0	170.154	305.032	176.192
		233	1034.48	442.754	233.521	0	231.459	192.731	82.7737	415.702	257.136	40.2837	254.327	262.527	103.342	63.2148	163.722	57.6415	0	228.036	266.318	101.745	0	239.522	0	0	320.708	17.7245	331.246	0	201.966	114.587	188.356	464.503	220.52	0	52.4536	407.155	335.432	261.967	238.575	143.84	0	286.56	390.588	0	189.783	359.469	193.239
		234	1038.34	288.768	261.549	0	143.464	143.286	140.017	516.053	299.322	80.3918	364.523	215.671	137.043	103.344	200.523	108.975	20.639	244.375	225.951	114.251	0	296.107	0	0	356.781	59.9124	362.402	0	123.065	133.549	186.597	417.983	257.787	54.6418	82.1076	369.053	388.983	255.467	323.884	111.597	0	381.337	388.567	0	151.161	312.619	237.337
		235	1042.2	377.936	278.914	0	192.113	332.728	186.865	420.284	290.391	29.0591	358.643	195.567	109.544	44.9299	183.063	63.9872	0	268.644	211.49	117.26	0	130.022	0	0	348.045	0	300.044	0	214.15	175.054	169.829	482.118	284.82	34.7071	82.1142	379.011	335.428	276.538	318.961	62.6257	0	288.868	320.387	0	171.889	254.367	208.321
		236	1046.06	327.916	212.314	0	168.525	217.856	194.827	361.374	362.372	0	357.359	206.485	152.263	90.346	183.568	118.45	0	273.074	161.677	109.852	0	176.018	0	0	344.655	34.7847	409.828	0	186.582	78.3923	142.728	512.688	241.991	0	63.4806	396.478	245.751	246.39	290.952	130.87	0	304.203	257.62	0	115.285	273.875	189.185
		237	1049.92	395.525	216.229	0	224.785	253.451	208.895	347.233	403.97	30.5408	365.812	274.769	88.6733	55.222	94.8533	77.8721	0	288.003	205.173	118.261	0	217.269	0	35.3349	370.637	0	345.257	0	202.852	148.702	202.889	396.777	240.16	53.4237	158.423	377.2	469.261	260.211	305.353	112.02	0	280.553	233.278	0	146.812	257.141	226.158
		238	1053.78	421.627	243.399	0	234.56	242.214	165.095	448.452	297.397	49.7708	289.938	267.542	67.1588	63.4562	127.977	108.543	0	287.068	154.291	41.9999	0	219.458	0	49.1664	437.187	36.2935	404.566	0	166.484	111.777	160.65	416.67	219.538	90.3267	77.2121	431.046	378.502	270.425	306.971	145.814	0	358.626	268.174	0	157.457	339.678	186.82
		239	1057.64	317.659	222.976	0	187.553	195.336	159.363	318.051	339.466	64.2346	379.641	235.349	102.45	69.5557	115.447	137.403	0	313.198	110.945	114.289	0	268.18	0	0	364.255	42.38	472.572	0	221.048	126.258	174.992	375.083	214.673	70.0216	77.2148	432.316	341.406	269.838	377.688	115.504	0	319.389	210.538	0	130.883	347.34	191.118
		240	1061.5	361.717	150.752	0	231.365	228.358	243.236	244.595	333.597	27.0731	339.192	187.795	144.678	78.1926	186.809	114.581	0	361.057	270.91	74.963	0	303.193	0	39.526	354.24	0	377.206	0	252.514	216.25	187.012	446.332	147.71	92.0932	113.415	478.207	423.737	267.233	342.827	146.843	0	293.024	214.434	0	152.955	340.915	163.77
		241	1065.36	294.35	264.839	0	250.925	220.822	213.184	415.524	469.055	0	276.256	237.779	187.928	98.1842	137.836	140.047	23.9165	292.094	167.863	130.534	0	259.725	0	57.8113	373.904	0	351.205	0	156.143	159.986	121.771	488.63	166.012	96.0683	139.922	363.044	278.134	249.922	351.506	127.338	0	313.951	225.856	0	118.126	323.124	143.175
		242	1069.22	263.207	267.703	0	343.803	238.464	242.846	263.074	360.176	37.4224	374.365	236.928	204.989	83.8289	218.731	99.8964	33.7479	261.146	190.259	138.468	0	168.17	0	0	331.132	0	434.031	0	159.988	134.414	152.333	365.669	204.834	129.237	85.176	371.421	321.202	270.118	305.915	128.634	0	398.149	225.752	0	131.328	315.165	144.776
		243	1073.08	257.644	215.66	0	229.228	267.876	217.947	266.565	416.574	35.4638	344.928	226.628	116.721	91.7643	261.078	116.565	47.2968	294.37	155.757	103.371	0	283.97	0	31.5251	478.158	0	379.564	0	200.118	134.988	163.321	377.772	250.109	79.1545	83.0365	447.118	298.739	314.82	301.528	138.751	0	260.313	185.804	0	85.2624	326.209	218.075
		244	1076.94	178.303	221.887	0	213.968	212.098	273.706	368.507	380.829	0	318.384	283.278	104.15	98.2662	216.198	119.676	38.0645	353.316	184.203	117.815	0	273.901	0	67.2475	402.394	29.6188	394.094	0	162.699	131.835	116.015	334.387	194.293	43.6002	142.682	495.972	355.792	171.065	266.265	101.408	0	290.299	176.045	0	152.684	393.378	149.223
		245	1080.8	261.831	270.549	0	186.054	225.315	248.85	268.259	351.55	19.4412	426.263	264.451	147.449	56.5215	144.358	52.5953	0	347.67	165.705	147.527	0	198.766	0	0	398.377	0	465.609	0	242.039	121.333	135.999	304.827	168.29	174.077	191.01	370.923	341.326	321.109	280.878	172	0	255.453	146.939	0	90.2562	364.117	185.781
		246	1084.66	305.696	266.426	0	204.813	253.878	301.829	312.751	426.884	33.2243	401.59	206.199	111.429	81.4044	145.116	69.779	0	304.633	194.5	149.285	0	246.161	0	94.2343	390.312	0	323.858	0	171.402	102.117	152.175	360.187	183.416	60.33	192.304	456.923	291.025	252.314	303.962	88.315	0	300.547	255.184	0	145.894	373.475	146.303
		247	1088.52	178.797	237.013	0	243.76	187.745	257.353	218.186	412.65	22.7724	276.244	270.373	168.761	87.6781	104.307	75.3234	47.0789	344.208	148.025	168.588	0	244.229	0	76.6189	398.431	0	392.252	0	176.36	138.9	168.999	390.25	147.316	155.723	182.061	535.921	361.182	254.939	355.98	145.448	0	419.13	202.196	0	71.8192	486.456	164.664
		248	1092.38	203.347	211.806	0	157.137	148.524	299.371	320.587	401.268	0	367.121	221.68	196.252	39.9891	219.292	90.8069	49.9431	382.438	186.552	138.557	0	129.727	0	43.9312	400.476	22.2829	391.919	0	210.478	80.464	182.356	320.162	171.402	159.331	135.96	520.545	341.524	243.874	307.472	101.747	0	324.883	161.349	0	83.056	406.718	166.831
		249	1096.24	246.54	185.193	0	230.976	195.736	309.547	353.88	313.483	0	303.215	208.554	152.209	73.8052	192.907	104.544	38.3176	362.935	125.388	114.26	0	165.436	0	49.7675	437.657	0	402.424	0	139.478	117.732	168.21	408.157	196.948	148.305	146.396	336.734	329.581	272.814	313.885	97.9023	0	340.35	224.042	0	71.6465	368.13	147.277
		250	1100.1	223.044	164.156	0	210.31	117.903	267.957	391.06	338.875	0	405.498	216.321	227.391	57.9711	171.256	94.6299	68.444	435.159	105.902	197.066	0	296.921	0	50.0254	423.121	17.0511	381.644	0	156.221	103.195	144.208	304.786	178.854	125.888	94.6015	423.637	302.176	267.969	334.586	210.484	0	303.446	184.728	0	64.3055	363.592	125.719
		251	1103.96	193.106	263.706	0	260.61	140.649	285.808	333.045	449.72	40.6837	364.391	198.169	227.012	66.7578	237.904	86.7106	36.6297	405.333	100.418	199.674	0	256.962	0	51.3646	353.69	0	347.197	0	171.824	64.6482	122.704	369.426	157.603	127.104	161.891	331.082	278.868	281.33	413.712	100.867	0	270.037	177.047	0	79.582	440.076	194.802
		252	1107.82	236.467	244.612	0	246.413	137.336	242.362	282.106	372.064	25.4081	336.714	189.776	192.583	52.0089	181.149	83.9111	80.9144	441.88	128.947	117.143	0	212.867	0	65.267	402.616	0	337.469	0	214.615	107.499	140.155	373.969	163.168	130.138	111.517	412.279	369.927	296.006	450.826	195.536	0	256.665	242.456	26.6368	49.3584	370.839	166.196
		253	1111.68	233.078	204.654	0	282.195	111.968	276.459	254.06	310.444	48.3964	380.847	127.36	145.512	35.9396	189.909	84.868	0	438.997	103.969	170.264	0	167.31	0	112.991	259.147	0	395.86	0	138.596	116.944	185.249	253.659	95.6446	157.801	158.254	471.913	323.842	335.302	426.073	260.541	0	231.459	180.327	17.5419	76.5	374.551	144.572
		254	1115.54	249.936	201.888	0	270.435	164.26	326.35	318.248	343.959	28.2638	323.814	194.72	102.558	56.7248	149.036	104.484	0	477.459	109.675	194.49	0	232.532	0	74.6131	281.576	0	332.868	0	173.497	70.452	158.495	274.302	152.198	186.893	138.61	517.199	338.161	260.826	344.312	225.089	0	296.141	220.151	0	59.7442	471.801	140.8
		255	1119.4	256.371	235.737	0	227.55	173.21	295.901	383.864	331.139	52.9823	299.409	153.996	139.432	58.3872	180.638	85.8163	20.7204	530.686	110.997	182.251	0	192.23	23.194	50.2037	271.483	0	278.605	0	111.521	112.619	146.901	311.834	95.1965	110.595	124.483	366.06	363.384	382.744	259.703	242.603	0	298.289	207.039	47.0414	92.7197	412.695	170.591
		256	1123.26	253.92	129.696	0	128.19	146.655	317.444	305.565	329.955	27.6037	351.842	213.367	197.206	67.7354	154.215	119.487	71.1045	454.922	119.753	201.247	0	217.429	21.0646	67.9069	202.276	0	366.693	0	169.923	55.8968	143.33	303.438	153.697	190.075	118.636	376.589	340.263	261.455	373.461	317.407	0	282.757	192.643	34.3453	38.0082	395.667	123.899
		257	1127.12	317.077	250.377	0	147.289	97.1551	247.594	379.406	389.434	35.6673	365.35	162.167	192.793	21.2977	143.628	74.7986	50.8804	450.428	137.615	168.353	0	213.744	0	52.2276	372.684	0	357.713	0	152.718	67.4079	160.469	277.745	130.486	199.159	211.787	381.422	351.892	329.893	284.427	280.245	0	256.284	139.308	39.3144	32.9681	430.916	171.099
		258	1130.98	286.603	187.962	0	221.636	151.486	284.575	344.693	360.974	71.8492	437.161	154.654	253.526	21.7766	169.966	63.3376	0	477.011	137.952	236.834	0	191.204	0	69.0253	281.112	0	349.639	0	120.964	138.357	134.371	255.989	132.397	138.16	161.108	478.105	249.703	307.883	331.341	263.869	0	325.464	247.898	19.0319	22.6252	385.093	166.741
		259	1134.84	241.437	203.143	0	245.545	194.436	288.04	323.794	381.51	63.5007	266.394	142.735	300.076	35.2676	183.083	73.2746	143.584	523.669	154.082	201.217	0	245.996	0	64.1055	380.181	0	347.125	0	145.909	127.952	108.325	292.881	143.37	172.778	127.412	438.209	414.136	303.283	363.997	278.697	0	323.411	266.222	51.5618	0	441.999	208.969
		260	1138.7	320.259	163.302	0	168.636	170.285	349.949	331.175	299.307	100.683	364.457	170.275	341.479	30.1491	95.0755	73.1895	137.999	525.188	172.224	226.451	0	292.496	21.8929	50.8647	257.902	0	334.743	0	189.954	49.8091	173.572	311.977	94.8542	180.378	166.849	462.039	334.221	287.085	292.795	206.901	0	262.202	332.384	0	0	346.817	215.66
		261	1142.56	330.166	184.522	0	170.248	250.767	379.921	337.389	358.4	94.2746	383.955	197.417	227.444	22.6112	111.337	77.4639	130.155	565.084	159.557	181.418	0	153.064	35.0285	62.6288	272.01	0	333.262	0	242.651	80.6266	117.839	241.07	116.175	203.646	165.331	418.922	304.596	175.297	334.04	316.683	0	282.195	323.937	46.2908	38.8183	446.79	206.799
		262	1146.42	352.718	165.347	0	110.973	238.524	241.428	244.309	295.186	106.399	354.749	178.669	275.768	53.6342	211.168	94.1058	181.528	451.832	221.477	236.557	0	187.194	83.3542	26.4772	322.675	0	321.012	0	205.654	79.15	143.973	200.925	131.018	149.567	201.446	405.519	386.807	284.464	357.128	276.119	0	281.121	290.515	42.62	40.8679	460.579	153.104
		263	1150.28	292.744	146.408	0	146.829	277.019	388.193	300.441	293.927	78.676	404.245	196.645	270.936	17.9933	210.196	62.1229	141.821	649.825	199.738	251.307	0	59.74	59.655	78.897	320.797	0	306.449	0	228.108	29.9879	70.4082	307.73	140.464	138.701	214.77	371.601	368.26	280.289	272.745	271.428	0	243.215	279.679	62.4821	0	550.159	110.259
		264	1154.14	302.779	201.259	0	127.241	292.52	392.442	264.578	327.005	103.221	477.99	296.139	353.18	0	155.258	81.7547	164.568	491.181	165.731	209.765	0	129.93	48.51	101.965	238.409	0	365.543	0	199.047	49.2956	109.688	284.83	96.6796	119.393	119.118	291.813	421.431	294.243	332.327	321.66	0	288.772	229.743	62.8055	0	422.589	140.201
		265	1158	403.63	216.644	0	232.288	365.385	345.207	283.27	317.547	63.0678	278.855	188.525	251.219	36.377	186.789	84.3843	209.62	552.964	212.441	332.451	0	135.625	48.6772	44.3298	338.895	0	373.4	0	231.649	46.593	108.422	301.116	110.459	101.373	213.015	392.539	369.966	179.627	231.634	352.319	0	187.022	193.026	76.2856	0	446.535	133.59
		266	1161.86	368.854	146.833	0	246.551	286.175	397.439	232.381	341.94	74.2981	442.585	162.683	160.987	61.787	137.821	145.757	174.068	581.652	187.836	165.953	0	264.705	78.8461	96.6068	298.282	0	383.007	0	184.212	68.3409	127.408	270.332	97.0036	129.002	157.647	374.966	300.438	350.194	232.242	278.559	0	198.516	301.476	79.766	17.4474	422.497	188.926
		267	1165.72	364.948	245.211	0	206.653	308.984	308.272	295.231	405.81	130.392	281.246	234.228	276.163	63.5904	132.748	65.1599	205.323	525.944	227.356	127.537	0	248.992	99.9594	109.122	249.562	0	301.211	0	230.95	74.5441	110.432	294.794	129.45	181.544	248.704	411.903	360.149	285.544	323.388	389.372	0	208.158	289.928	109.423	0	408.478	211.321
		268	1169.58	322.348	200.519	0	223.715	241.949	368.026	248.506	324.782	87.9815	297.467	263.51	227.056	41.5508	57.2645	84.2726	175.691	461.727	199.182	170.065	0	236.577	45.8228	83.9768	242.572	0	273.956	0	322.826	64.1826	90.1218	290.731	146.249	152.879	189.298	405.962	290.119	341.814	321.66	324.459	0	222.151	332.008	139.627	0	457.528	128.528
		269	1173.44	352.64	209.069	0	197.965	246.512	315.541	303.336	227.754	92.7377	360.293	189.19	283.334	86.3232	162.727	52.0417	221.771	524.899	207.223	243.484	0	186.354	40.0605	107.367	272.002	0	244.718	0	178.789	79.6339	170.046	238.892	123.22	187.593	218.941	266.78	448.064	296.463	275.954	264.681	0	259.662	284.538	130.649	0	365.41	213.529
		270	1177.3	372.806	193.02	0	212.884	293.606	420.924	359.705	287.449	0	261.936	226.53	314.421	39.199	149.366	103.711	213.497	462.045	221.773	221.567	0	220.708	88.7101	104.194	162.615	0	283.567	0	263.342	23.4876	172.905	278.802	195.575	209.359	218.161	452.133	457.351	331.949	186.336	413.379	0	218.682	309.719	146.124	0	412.617	155.24
		271	1181.16	376.288	162.637	0	204.048	305.818	321.486	245.426	290.779	50.964	287.189	293.732	322.113	109.237	228.544	124.726	161.851	490.01	226.047	210.221	0	190.414	96.6064	121.946	220.502	0	250.796	0	196.985	0	122.625	305.696	156.914	182.227	266.023	389.585	451.683	330.134	256.34	416.924	0	243.832	270.256	105.316	0	410.389	173.871
		272	1185.02	326.852	185.386	0	178.978	240.617	341.588	384.53	350.49	71.9798	265.924	214.581	369.116	118.321	146.486	137.084	141.432	444.632	281.766	206.707	0	154.125	109.901	22.5343	228.814	0	263.325	0	171.909	93.5891	154.605	286.301	147.776	99.2516	224.343	290.101	377.91	207.592	317.581	450.612	0	213.636	270.461	77.6811	0	439.702	145.608
		273	1188.88	345.749	115.186	0	200.495	304.686	315.063	400.355	394.839	70.6833	345.441	276.581	338.806	90.5584	115.237	119.132	217.789	500.774	223.048	245.93	0	265.946	63.9204	86.2594	185.92	0	203.578	0	152.166	68.1555	134.735	278.441	172.839	115.719	222.089	340.523	424.51	330.472	295.338	357.772	0	215.807	330.18	144.856	0	474.962	205.717
		274	1192.74	321.18	134.237	0	200.864	265.105	377.121	294.752	413.738	50.378	234.657	201.174	321.37	114.068	164.892	117.065	192.803	426.501	247.849	215.664	0	204.796	88.6753	47.9247	242.819	0	105.745	0	208.911	49.1126	174.586	227.58	129.821	168.142	172	310.348	383.095	272.667	337.79	330.088	0	196.431	258.745	118.455	0	491.556	203.634
		275	1196.6	337.814	177.233	0	193.881	308.774	273.231	336.728	403.226	77.8439	260.775	210.071	316.417	110.152	246.863	128.844	284.706	497.823	250.453	263.821	0	165.914	67.4953	113.579	220.167	0	151.56	0	133.586	114.833	270.1	203.638	141.16	106.797	242.27	340.339	395.733	309.546	265.248	316.042	0	168.957	363.368	150.526	0	433.814	176.831
		276	1200.46	368.621	203.67	0	126.294	347.532	379.824	387.28	462.213	89.8045	231.497	197.633	293.85	162.866	205.002	105.506	224.941	456.41	280.428	236.579	0	207.296	143.003	68.9059	209.086	0	191.776	0	118.52	97.4813	161.242	305.933	114.624	111.611	177.738	312.377	449.297	234.581	327.2	325.899	0	182.255	401.76	126.005	0	463.394	212.268
		277	1204.32	343.804	194.159	0	194.884	385.011	336.277	350.787	400.538	42.8419	235.038	219.876	385.175	132.694	216.655	106.758	241.046	406.002	262.303	264.861	0	158.74	159.03	48.0047	249.335	0	223.866	0	115.729	47.9584	245.457	194.326	130.594	199.791	208.046	369.029	518.464	307.132	291.989	389.12	0	119.368	313.36	180.443	0	380.857	158.035
		278	1208.18	339.262	180.809	0	199.1	379.419	338.951	333.55	426.072	42.3745	206.956	263.551	352.145	99.247	194.032	78.4424	307.977	507.951	258.558	253.1	0	240.165	131.759	120.75	198.003	0	234.409	0	203.441	52.4284	151.571	267.332	155.682	134.695	215.458	311.734	446.745	275.071	281.345	288.76	0	126.229	369.507	174.742	0	326.075	168.487
		279	1212.04	263.688	146.352	0	232.911	325.833	300.215	236.787	388.291	72.166	225.578	293.86	366.403	117.146	261.573	129.778	212.009	552.88	223.309	235.283	0	220.434	113.216	92.5321	241.865	0	169.713	0	183.159	40.5974	201.621	257.019	130.842	127.954	198.787	403.695	400.827	288.393	323.655	347.434	0	145.058	386.605	119.727	0	394.18	214.622
		280	1215.9	318.19	192.819	0	232.124	338.343	340.355	213.196	432.735	54.2706	234.129	256.55	268.436	73.5777	191.137	87.3036	231.745	447.737	213.064	244.691	0	282.458	228.624	81.2986	177.112	0	186.009	28.7441	131.527	31.5174	240.521	345.656	189.097	129.871	154.262	268.225	477.252	287.042	352.703	423.102	0	169.129	348.465	175.707	45.4719	336.635	262.315
		281	1219.76	330.808	179.752	0	151.326	269.486	305.756	228.005	401.437	82.4612	185.051	274.377	296.793	99.8889	268.339	81.8123	211.313	562.528	378.936	281.584	0	209.633	78.4932	169.045	217.964	0	241.582	0	140.064	74.8097	256.338	283.8	153.613	129.978	172.924	301.87	345.589	290.187	432.53	399.626	0	157.398	369.131	153.354	24.4811	402.691	291.736
		282	1223.62	342.421	180.685	0	187.044	307.161	351.088	256.46	393.604	52.2003	237.178	211.113	354.048	130.87	248.419	114.291	153.527	484.813	223.618	207.106	0	247.019	76.8723	101.467	302.079	20.4448	220.637	28.6631	188.485	91.2413	183.475	273.387	182.504	124.096	177.95	275.974	317.399	336.632	377.347	375.218	0	131.274	410.973	142.272	47.9855	451.459	180.558
		283	1227.48	320.128	253.22	0	183.334	293.964	385.997	330.448	303.19	129.92	243.325	193.338	280.939	131.217	195.112	127.977	194.246	404.345	242.589	213.642	0	160.878	168.669	65.3664	203.175	30.9056	206.007	44.4847	108.494	0	263.532	259.674	129.756	109.164	165.701	334.646	414.765	375.862	350.86	343.88	0	136.278	325.249	119.503	45.7246	393.925	212.695
		284	1231.34	338.972	204.21	0	163.246	368.957	358.409	360.144	331.735	109.105	193.229	256.499	255.019	175.181	254.682	100.092	204.917	476.182	250.494	207.202	0	119.77	123.813	77.6849	187.566	61.1779	199.266	0	116.285	69.1239	326.07	285.734	128.906	84.0078	170.006	248.904	413.154	350.163	350.592	339.371	0	112.936	276.378	154.888	38.8722	383.052	167.382
		285	1235.2	329.349	175.112	0	202.838	351.746	332.816	253.215	489.044	162.932	215.184	301.383	296.06	163.295	142.739	63.1892	159.397	539.511	184.341	235.736	0	157.275	214.672	92.3841	217.853	29.4918	202.55	101.368	150.855	64.5511	309.894	301.046	139.239	119.317	167.556	316.156	415.926	319.082	445.688	455.579	0	112.602	277.743	116.76	69.566	397.811	239.585
		286	1239.06	288.556	244.132	0	211.08	278.544	303.804	259.544	383.511	91.3715	224.59	224.87	226.398	141.172	179.315	107.654	251.714	551.295	246.834	283.561	0	184.253	175.614	49.0771	264.867	72.9106	282.452	38.2855	119.488	35.3987	234.312	202.04	37.6631	108.071	174.577	237.056	345.998	325.081	299.179	400.252	0	97.3809	307.308	183.891	102.757	436.892	234.524
		287	1242.92	294.426	233.494	0	156.643	349.232	278.023	157.756	431.353	106.601	183.422	179.568	369.878	156.379	140.535	82.3245	227.566	532.501	261.631	326.242	0	88.6079	91.7234	124.087	265.237	84.8427	200.005	72.4417	125.225	51.6182	219.521	299.555	100.258	131.062	180.69	309.065	445.02	273.064	436.243	475.902	0	105.687	364.363	97.1337	126.504	426.193	260.143
		288	1246.78	311.662	211.475	0	180.02	392.851	276.617	271.499	399.273	118.983	116.827	224.901	414.427	155.058	171.462	98.6028	216.777	456.604	247.955	189.174	0	192.61	175.279	48.9925	289.272	49.7124	194.892	101.267	162.444	74.8798	300.775	391.829	137.607	84.797	185.451	207.908	394.373	281.673	289.409	372.03	0	83.6249	343.761	198.919	57.7375	377.901	288.657
		289	1250.64	279.771	258.505	0	226.835	323.189	299.505	246.882	322.36	72.0497	157.27	282.532	359.44	112.771	201.891	95.9955	223.921	535.87	223.269	252.842	0	133.7	140.406	98.9843	242.696	28.6175	324.804	57.5594	155	77.7902	297.298	305.934	104.081	101.089	154.744	228.14	479.549	364.487	345.632	457.987	0	126.139	428.548	146.053	91.6047	261.792	351.509
		290	1254.5	268.733	258.144	0	180.979	286.033	291.885	219.377	318.268	73.0663	148.175	233.256	386.264	189.31	210.867	126.116	183.838	480.968	255.288	251.554	0	146.709	170.722	55.5462	290.84	95.5479	227.253	47.4654	118.25	129.084	243.452	269.962	119.731	140.449	134.233	222.866	450.994	259.991	337.475	491.063	0	99.373	398.805	136.787	123.375	362.931	290.599
		291	1258.36	327.446	281.377	0	178.949	243.961	263.789	273.52	329.029	104.62	204.883	217.187	289.527	209.723	207.171	106.413	128.425	530.483	199.022	193.372	0	176.409	201.659	24.5478	395.612	78.4732	199.723	87.3376	170.225	76.6044	309.239	338.812	150.446	120.333	140.403	253.336	370.796	320.437	475.911	468.289	0	48.4983	318.366	146.416	134.277	290.225	206.615
		292	1262.22	371.389	353.307	0	203.721	275.451	305.994	266.027	325.042	0	168.786	278.323	390.37	177.017	227.158	111.82	202.091	468.362	197.092	265.629	0	50.8473	165.77	72.6497	307.923	124.728	211.651	59.6902	146.124	79.3098	220.676	305.881	182.624	106.843	163.501	280.966	343.08	261.769	297.027	482.964	0	92.4309	406.312	173.604	123.407	353.025	292.125
		293	1266.08	229.678	254.157	0	288.256	325.163	275.535	220.862	383.109	155.741	178.252	277.615	306.731	242.129	171.109	119.145	271.291	461.472	242.647	181.473	0	54.063	203.715	61.1782	379.081	87.73	206.356	88.6037	141.173	76.9219	327.606	274.61	228.373	149.962	119.988	186.061	316.846	352.57	232.13	497.78	0	117.964	349.447	190.745	98.6027	287.639	236.084
		294	1269.94	299.507	295.046	0	153.878	266.688	314.322	302.054	245.316	30.6054	189.219	241.822	367.298	180.609	185.581	158.063	188.389	455.508	266.869	231.668	0	199.048	175.807	73.2974	370.879	80.0129	243.331	92.3144	160.968	53.6237	256.207	348.945	226.249	146.926	148.08	236.005	300.048	353.602	364.731	517.856	0	161.287	349.129	153.862	177.575	298.766	208.007
		295	1273.8	341.918	286.339	0	305.949	210.026	297.702	197.362	284.699	82.8432	229.461	262.497	365.797	235.743	188.389	117.158	204.358	382.261	229.974	248.82	0	66.8078	244.491	47.5269	327.048	135.441	205.791	109.689	116.979	54.0132	270.987	303.289	146.339	105.857	129.535	171.666	317.225	337.522	326.411	434.248	0	61.9815	417.654	194.63	145.345	296.44	260.014
		296	1277.66	159.416	394.675	0	221.278	336.502	297.106	234.087	260.148	0	226.074	319.785	340.931	186.533	245.86	174.087	249.856	435.075	295.783	240.265	0	119.604	294.65	81.1966	396.47	114.337	190.489	87.8343	148.445	47.1535	198.563	238.461	130.245	133.879	147.539	235.285	392.206	320.54	329.851	466.882	0	74.8357	435.9	161.386	236.808	321.017	289.963
		297	1281.52	300.106	323.359	0	293.444	353.495	262.155	277.589	240.331	78.0647	167.815	265.282	391.247	228.208	173.493	167.67	170.161	381.226	202.35	244.288	27.4211	132.439	212.247	68.9304	366.353	132.602	190.572	88.7186	90.707	74.618	287.564	321.329	142.798	134.334	135.435	199.123	457.053	317.418	225.801	380.988	0	36.3962	438.507	112.143	196.211	226.43	242.487
		298	1285.38	280.975	286.44	0	220.006	259.279	232.266	282.584	320.345	40.3794	213.868	298.224	226.457	234.47	284.295	107.019	190.373	423.297	196.685	246.273	0	165.865	306.321	0	300.745	144.433	146.133	73.0544	143.502	89.4005	202.97	333.704	149.557	142.734	172.976	169.475	425.216	375.815	244.586	428.822	0	0	297.457	183.214	195.016	231.8	285.389
		299	1289.24	246.196	252.261	0	280.017	207.012	262.308	325.492	321.099	81.169	243.898	277.448	272.38	240.527	214.687	95.2444	178.644	458.048	280.298	228.401	44.4442	123.928	315.662	0	390.511	161.514	241.929	85.6187	98.7705	99.2475	233.72	328.225	147.199	215.141	152.213	237.783	394.327	361.671	277.504	324.775	0	37.7149	523.583	136.925	175.288	293.896	272.611
		300	1293.1	346.475	285.088	35.098	190.769	225.91	188.76	245.287	297.859	80.4147	244.002	317.311	260.305	192.612	234.289	116.014	197.961	430.85	230.595	305.768	0	136.614	371.933	65.8867	381.755	163.882	137.95	115.395	140.683	88.4324	301.589	302.617	200.576	172.166	175.385	166.776	428.413	362.068	254.253	295.259	0	118.786	487.56	117.31	173.048	260.139	305.757
		301	1296.96	324.15	346.613	0	215.671	250.488	193.105	263.07	256.906	31.5585	275.178	259.981	318.011	227.87	192.233	162.469	192.526	375.98	184.473	294.3	76.2813	133.142	260.667	55.277	404.888	166.629	154.568	94.3939	200.623	89.4285	212.782	322.75	122.692	119.388	146.703	174.704	370.384	371.199	244.327	433.987	0	38.8634	362.082	149.902	273.716	357.503	307.034
		302	1300.82	353.401	386.907	30.0162	230.083	283.829	281.952	205.233	292.924	69.1689	293.686	290.563	321.706	161.35	200.177	97.5114	219.921	368.681	139.288	287.962	21.8432	126.601	295.118	36.0086	422.904	181.946	133.898	102.285	138.24	129.257	183.923	249.156	177.425	128.215	145.994	229.379	415.186	270.058	287.172	393.154	0	86.0943	399.146	138.521	186.916	186.945	391.142
		303	1304.68	267.011	377.995	22.7492	223.198	259.617	248.107	319.035	242.714	118.324	259.746	269.123	268.152	231.473	204.46	155.173	177.059	415.619	160.543	219.084	77.9798	146.361	286.142	0	329.785	217.42	135.128	118.996	160.682	130.013	207.057	273.264	185.535	141.161	51.3486	225.092	469.966	301.329	303.564	442.458	0	116.266	389.049	184.987	259.965	309.775	254.905
		304	1308.54	362.49	304.972	33.7819	261.67	271.344	283.751	335.065	289.212	114.535	247.451	251.2	273.156	249.973	190.418	173.534	147.27	320.002	137.189	308.347	58.4099	151.167	302.012	53.1342	336.528	142.46	79.4946	71.5123	48.1687	99.8275	207.316	232.903	172.005	93.5568	123.59	199.867	382.466	280.062	269.739	359.047	0	111.663	373.133	164.249	274.259	345.014	381.628
		305	1312.4	278.741	360.694	0	223.896	299.251	236.165	254.647	253.846	93.4703	234.146	318.421	278.7	292.242	258.217	193.454	143.068	423.835	150.797	316.794	100.247	149.802	278.017	57.2491	357.146	161.909	99.6571	135.611	110.256	141.263	249.914	251.859	285.436	126.013	164.454	207.44	365.014	292.456	252.568	432.004	0	114.442	381.501	126.637	174.326	295.653	277.706
		306	1316.26	332.581	335.442	37.9615	231.762	206.656	205.822	362.171	185.059	74.1311	310.2	370.858	232.371	206.93	236.41	141.047	78.654	399.889	201.405	276.218	45.8297	130.148	280.083	50.1068	380.278	141.618	85.8646	92.443	100.359	155.861	219.034	300.498	313.216	168.962	193.395	116.677	288.077	290.588	249.511	389.821	0	50.1998	360.513	145.391	260.968	337.235	273.34
		307	1320.12	353.746	369.358	24.3489	240.991	283.583	155.662	330.31	257.942	32.4913	302.974	415.847	327.413	245.032	326.005	160.635	78.4189	329.309	219.629	277.76	73.4424	184.313	296.327	66.9415	314.911	71.2515	104.854	117.938	130.99	150.452	193.413	148.749	221.257	182.851	138.816	151.014	338.207	248.5	260.596	419.22	0	118.108	398.151	125.679	231.897	324.43	364.26
		308	1323.98	361.645	285.778	43.8663	257.583	274.085	179.822	258.578	304.482	83.9603	310.247	399.924	261.512	169.684	330.178	231.981	182.014	337.194	188.116	231.188	73.5442	146.26	293.157	54.181	348.427	213.843	29.4248	176.516	205.071	122.286	242.24	251.745	191.391	126.227	140.043	205.347	364.475	259.821	233.177	409.812	0	84.0016	375.3	252.672	308.499	216.964	273.786
		309	1327.84	350.554	266.024	46.284	220.759	402.805	202.023	274.552	359.612	72.2871	262.076	326.27	245.479	194.578	268.94	157.047	137.975	308.578	184.876	306.53	64.8538	128.456	316.769	37.8102	270.073	237.857	87.7715	210.124	141.063	116.586	192.629	274.061	320.129	183.705	207.507	214.03	255.479	271.536	262.051	367.279	0	81.3344	392.213	140.292	272.344	387.153	303.095
		310	1331.7	249.073	319.537	48.5272	228.374	193.894	202.537	369.757	282.142	55.384	286.043	267.294	228.601	239.04	301.576	186.445	55.5377	359.896	109.843	255.406	117.52	108.522	307.355	57.0499	294.103	193.901	36.4845	159.568	157.384	113.537	193.528	240.529	360.276	76.2593	203.15	209.797	276.498	265.359	276.113	442.272	0	63.6077	422.911	172.253	237.169	216.854	300.065
		311	1335.56	396.467	349.239	37.943	277.086	248.077	183.701	309.189	355.556	91.0624	349.994	292.514	253.886	329.208	359.36	192.661	92.3757	367.349	171.433	321.888	91.6678	113.094	340.188	52.2779	330.927	210.703	110.582	133.396	87.3069	80.3089	210.931	171.282	448.601	184.529	234.408	203.68	304.629	191.154	187.226	447.955	0	73.9036	470.259	122.198	291.063	215.939	367.166
		312	1339.42	480.886	320.927	74.7995	252.894	314.501	202.729	294.558	267.757	136.98	310.466	353.397	267.401	372.176	245.858	183.749	102.582	303.973	176.299	305.612	101.392	102.044	281.687	32.4294	440.074	219.023	0	208.069	181.979	0	271.643	195.543	338.52	131.401	248.197	125.565	257.407	320.599	275.186	335.27	0	73.7529	395.689	132.424	184.583	250.606	309.181
		313	1343.28	325.33	317.194	103.746	326.791	317.246	187.366	287.24	268.872	101.792	318.022	423.544	254.916	263.3	254.063	194.436	65.6411	261.527	166.594	233.417	82.3335	119.918	336.159	0	372.191	222.107	114.236	143.632	94.0118	107.909	222.681	381.962	285.704	146.709	201.729	188.233	320.309	269.694	353.299	420.055	0	78.2008	424.451	97.3046	256.033	245.007	310.231
		314	1347.14	299.039	328.72	70.0229	338.461	361.846	158.345	263.872	302.925	99.974	236.767	445.337	130.252	248.698	278.264	193.683	79.3338	332.51	161.058	216.307	118.096	128.808	266.375	39.4807	366.735	256.722	87.6241	144.146	93.3169	66.0582	198.733	292.308	261.971	174.356	218.164	197.425	286.305	190.973	200.797	392.331	0	93.4168	380.601	155.633	230.51	225.138	418.202
		315	1351	345.688	346.267	36.7561	269.536	320.073	122.223	311.198	345.805	99.5067	322.426	370.077	214.211	275.543	268.021	168.555	129.447	259.501	193.817	290.769	72.5276	125.062	186.103	45.0539	322.073	282.082	44.9193	133.698	151.869	33.6386	189.707	241.142	427.786	224.103	234.481	171.925	278.338	339.426	231.186	380.505	0	122.514	353.333	155.405	284.612	119.238	372.13
		316	1354.86	347.246	265.396	31.471	234.225	230.134	144.796	228.814	305.279	70.1567	311.777	429.482	257.287	319.692	237.605	167.345	65.1927	204.041	147.29	167.586	81.7991	133.516	360.692	26.5241	394.952	278.919	50.5199	100.495	117.737	55.6413	221.828	232.661	387.628	142.524	276.686	183.076	273.091	323.227	219.969	455.084	0	109.677	379.022	103.956	283.514	185.775	338.213
		317	1358.72	334.22	336.227	77.0911	327.514	361.91	148.534	213.635	338.892	66.4794	330.047	429.945	316.274	285.019	206.381	122.351	52.1481	345.004	150.547	199.566	104.972	137.709	272.916	19.876	315.969	275.661	123.544	120.192	179.058	0	257.271	251.162	408.597	206.775	276.379	167.657	266.025	242.671	221.154	419.375	0	83.0987	353.889	170.77	260.725	197.547	375.031
		318	1362.58	375.871	334.423	75.7019	264.589	314.855	165.44	337.361	294.775	104.447	340.892	410.656	304.663	392.567	273.269	217.465	109.894	313.704	166.485	206.386	79.2846	139.121	251.96	0	278.422	302.502	130.012	128.866	188.789	51.7573	148.556	332.44	373.212	219.743	251.399	221.759	312.362	241.891	282.933	370.857	0	114.924	332.109	156.985	325.471	159.846	301.423
		319	1366.44	327.101	380.399	59.0736	272.703	305.484	197.408	244.467	260.95	117.162	370.236	392.971	279.764	330.77	175.178	220.955	65.9216	256.312	134.557	247.773	71.2593	67.2788	228.369	39.8743	294.878	267.547	105.989	117.155	150.331	34.78	223.604	295.046	361.163	208.371	315.763	134.673	322.273	246.714	260.475	405.024	0	133.01	336.959	134.997	354.4	245.589	360.598
		320	1370.3	246.656	332.429	52.7408	352.585	348.565	135.406	277.624	302.046	123.373	353.359	440.932	296.827	325.491	201.08	189.96	38.7593	260.093	150.815	236.118	44.4337	34.4864	225.528	66.4132	274.604	237.319	157.212	148.268	210.401	83.2738	192.557	289.575	412.696	195.023	258.798	171.51	336.836	288.057	141.325	464.135	0	65.5704	376.964	146.769	254.134	211.72	322.129
		321	1374.16	323.213	359.413	57.4684	255.867	272.126	170.085	251.995	274.76	134.06	384.182	435.54	308.353	359.21	266.664	234.608	89.9849	265.603	111.518	212.495	78.353	66.9889	220.655	0	362.333	211.612	119.188	218.566	176.988	36.6949	167.615	280.434	402.87	155.98	294.522	181.479	320.174	248.205	215.892	403.184	0	79.5888	339.948	231.371	249.434	242.862	361.274
		322	1378.02	363.725	360.817	47.0568	350.469	282.441	182.925	275.179	324.989	183.493	337.511	425.587	233.977	378.656	246.535	255.465	136.902	302.823	168.803	155.344	88.7588	100.475	197.298	0	263.479	153.561	122.423	167.407	223.247	33.0698	202.679	315.287	397.021	272.842	255.092	203.259	292.104	338.026	166.905	441.746	0	132.036	359.606	229.535	403.964	226.246	385.581
		323	1381.88	248.726	265.72	63.3498	334.106	335.651	157.428	255.342	292.808	145.166	346.81	420.836	199.937	334.806	260.122	310.376	81.0835	305.362	107.471	187.419	50.274	53.5746	232.473	35.8084	332.259	193.903	62.8816	187.913	109.31	57.8361	164.274	268.27	416.468	190.754	281.331	121.408	301.883	308.944	235.006	358.322	0	52.3579	325.192	246.752	278.98	244.995	355.488
		324	1385.74	378.624	467.17	99.19	487.97	406.001	162.939	250.94	268.22	159.238	326.366	416.408	256.397	333.947	226.614	284.005	121.425	302.177	149.715	143.981	0	83.5026	254.785	33.3812	218.531	228.135	106.363	195.202	123.217	42.0768	162.386	345.311	424.308	188.609	307.031	167.08	398.001	375.145	235.937	348.881	0	124.292	349.449	165.581	312.44	259.774	371.47
		325	1389.6	381.712	333.278	95.2318	406.345	264.055	130.656	307.022	312.671	108.422	351.507	383.749	308.636	343.235	274.514	211.837	56.7803	335.26	127.19	210.872	24.8923	27.8485	312.834	0	288.51	263.327	147.323	108.794	138.805	48.3698	115.316	382.839	415.574	241.919	244.714	149.304	361.819	256.643	251.635	442.336	0	70.8367	407.135	171.261	393.694	213.787	365.961
		326	1393.46	389.304	434.914	29.5045	333.097	345.693	157.818	270.071	296.329	78.1042	439.582	416.286	355.18	366.7	356.895	322.523	128.145	270.454	92.0143	219.266	41.5748	59.3827	234.317	30.2789	232.074	210.181	154.907	189.088	149.513	0	120.147	308.149	355.066	235.897	297.748	188.482	391.989	295.13	209.324	461.513	0	117.527	266.726	209.43	246.775	137.61	429.827
		327	1397.32	367.758	309.382	98.2786	343.671	404.464	126.75	220.685	292.917	41.4037	469.285	471.349	281.013	333.05	120.663	221.106	96.6889	288.215	167.052	228.582	17.4875	81.0835	204.659	0	211.427	191.685	106.081	164.243	153.554	63.6767	161.53	387.097	385.616	330.402	284.624	122.004	323.451	310.946	316.092	365.834	0	85.5908	307.836	267.626	306.338	162.833	330.464
		328	1401.18	313.74	241.868	50.8974	411.693	318.727	152.865	308.385	306.317	115.701	436.984	316.34	357.253	319.639	189.157	257.744	52.0558	306.006	212.29	216.887	27.8709	42.5035	114.126	0	285.821	171.035	110.81	143.016	180.822	29.8192	169.455	398.422	421.081	214.831	369.796	154.477	375.593	307.097	286.214	384.592	0	102.963	403.15	231.253	364.974	245.246	462.331
		329	1405.04	325.747	215.482	99.997	374.814	353.982	93.6951	296.396	323.323	64.6965	406.783	275.231	345.101	342.178	208.318	389.145	79.2224	296.437	188.624	178.996	0	25.8868	230.65	34.5876	244.584	180.776	109.466	215.723	137.931	0	215.114	326.582	472.514	172.218	278.529	263.355	352.989	270.156	231.483	423.414	0	102.156	334.025	172.601	269.999	156.57	328.012
		330	1408.9	187.551	172.612	37.8556	313.528	331.637	92.6092	246.771	277.415	60.0685	480.402	375.101	331.64	275.267	122.899	248.806	132.091	437.545	213.944	225.605	0	115.676	198.938	36.6386	215.969	133.676	111.076	247.252	177.361	19.554	194.998	282.579	486.694	264.92	338.445	215.981	361.045	301.679	275.647	393.928	0	121.909	439.52	195.086	342.811	102.379	471.318
		331	1412.76	262.569	240.355	27.9031	347.267	382.517	160.954	180.265	316.751	76.3275	363.58	363.368	304.184	370.702	209.776	187.261	106.524	346.576	169.315	237.482	0	55.1562	130.968	30.6656	237.424	119.285	165.799	138.186	212.844	0	146.583	393.211	449.424	245.314	369.346	220.12	363.299	371.541	260.85	416.897	0	107.5	338.323	227.184	364.92	209.1	348.181
		332	1416.62	278.564	363.92	62.5874	425.844	405.846	145.271	320.029	309.27	63.117	363.148	401.74	272.643	302.01	213.258	265.406	173.409	383.323	153.826	253.447	0	20.8024	228.643	41.2546	211.779	142.727	110.656	214.485	135.38	71.5848	160.699	392.032	489.215	266.282	317.444	210.166	339.319	290.057	230.102	377.593	0	96.9892	377.978	247.202	349.609	157.413	399.586
		333	1420.48	348.744	364.262	43.8303	371.719	358.668	143.29	214.897	358.34	87.8091	446.447	427.249	197.869	343.473	283.394	270.231	149.94	361.713	166.547	275.703	0	53.8044	196.971	94.3366	220.424	131.277	101.832	228.753	105.212	74.9259	191.097	305.043	456.845	226.136	322.712	254.811	378.794	264.846	326.536	376.725	0	129.397	361.612	248.215	374.198	141.155	411.015
		334	1424.34	328.976	338.749	0	405.493	343.031	110.946	249.47	137.347	89.6317	430.403	445.593	363.975	329.75	305.41	332.982	150.028	491.881	176.207	194.104	0	79.1961	218.367	48.0933	261.679	146.695	114.544	217.13	194.939	30.1011	225.269	364.209	336.716	232.565	298.365	237.397	254.641	246.499	241.41	392.816	0	77.8657	353.418	277.893	303.37	194.723	424.197
		335	1428.2	199.528	304.556	65.7858	273.849	390.007	167.934	170.408	293.147	25.0709	362.082	310.984	375.532	308.245	263.794	281.418	171.03	416.902	210.568	232.137	0	47.7775	207.77	44.7396	220.52	104.193	82.0643	104.474	206.392	118.745	180.652	358.521	456.363	233.034	237.703	243.563	272.72	308.142	303.06	349.39	0	100.417	306.217	293.382	308.061	137.142	348.615
		336	1432.06	247.033	335.799	109.148	373.375	386.474	104.586	224.776	256.622	0	453.896	377.988	373.434	360.691	431.474	308.312	211.397	337.78	104.514	212.503	0	0	248.946	43.5575	240.892	161.702	129.348	147.992	132.378	98.397	126.026	261.286	519.702	237.379	282.356	321.375	248.961	315.33	245.71	312.46	0	103.895	329.786	288.472	273.972	77.776	414.021
		337	1435.92	186.901	382.218	80.696	369.491	295.858	73.9624	121.27	234.651	35.5096	578.494	410.2	293.421	317.646	274.988	252.938	151.787	423.303	142.294	276.34	0	0	294.115	69.0763	324.586	62.7091	122.848	267.149	137.312	115.063	161.886	326.461	448.276	246.253	317.228	298.275	234.871	318.786	319.1	156.663	0	53.7558	354.431	265.96	338.059	172.808	408.577
		338	1439.78	298.842	368.416	79.665	306.931	331.117	117.226	215.672	346.771	95.9861	465.381	283.339	432.677	285.705	225.269	263.926	128.986	374.34	242.093	260.677	0	55.2055	185.137	88.8583	226.079	165.069	130.597	208.441	103.19	109.535	200.143	236.669	459.303	257.604	176.419	270.372	423.075	309.913	268.963	235.712	0	79.4511	359.029	316.354	371.741	148.707	411.104
		339	1443.64	321.33	362.09	62.8977	409.51	344.8	84.5504	196.763	283.998	20.0602	561.675	387.95	319.782	230.706	384.854	244.092	119.538	455.186	146.509	228.33	0	46.4179	196.489	166.422	249.472	83.3687	73.1443	143.886	88.2132	152.536	222.631	265.243	393.78	293.112	277.409	278.38	376.017	301.19	315.213	220.347	0	64.4546	221.385	245.52	302.75	130.174	375.931
		340	1447.5	294.471	383.403	108.483	319.319	258.873	129.756	199.795	293.513	22.3746	449.692	337.074	292.826	362.595	329.79	281.055	136.861	437.767	178.204	240.415	0	31.7496	208.113	110.514	279.721	70.118	124.455	200.414	61.4513	100.589	290.411	284.928	459.944	142.994	322.189	321.025	335.301	364.091	308.536	296.22	0	78.0925	247.246	275.153	334.423	180.345	432.932
		341	1451.36	293.98	311.963	165.029	286.826	394.825	113.943	233.31	324.869	55.8657	311.834	289.244	381.433	185.139	280.559	269.614	150.583	349.316	208.225	244.183	0	67.2546	240.463	84.7589	264.379	135.976	111.297	155.776	92.0145	101.757	235.861	192.578	510.114	212.225	330.13	318.831	323.281	305.494	304.91	374.987	0	62.2252	210.64	297.074	389.293	102.16	428.744
		342	1455.22	307.187	289.771	179.177	262.809	258.172	101.35	167.943	379.563	0	498.885	327.028	305.008	270.831	316.03	176.35	145.506	467.789	234.731	286.757	0	24.4801	241.28	121.139	289.772	83.1592	104.914	185.645	36.6626	173.242	212.902	210.003	531.252	169.754	274.244	312.916	286.693	265.007	323.781	250.758	0	67.4451	266.482	306.306	391.435	126.951	390.314
		343	1459.08	249.618	329.675	124.231	234.228	355.931	71.6637	109.077	301.843	27.1241	372.861	414.422	422.222	235.129	410.909	290.248	197.399	475.062	258.804	294.671	0	34.3654	361.34	143.101	321.965	80.3175	144.025	214.397	49.5427	154.185	227.855	167.969	529.88	240.131	336.258	371.048	231.879	347.726	288.345	305.023	0	84.6965	213.656	302.14	404.605	125.71	422.373
		344	1462.94	401.624	353.445	164.178	197.709	255.822	112.032	164.25	245.348	0	415.616	290.924	375.202	213.414	406.833	245.809	140.787	529.974	296.683	240.807	0	122.677	344.272	125.659	248.536	194.091	134.136	167.458	42.511	117.334	223.465	210.978	549.418	215.59	289.34	352.905	280.727	235.667	251.092	237.902	0	80.1523	252.651	299.411	335.583	150.395	350.397
		345	1466.8	344.186	286.706	209.776	283.775	346.193	151.728	159.085	268.207	0	383.501	298.798	392.021	255.552	455.868	305.804	185.661	413.851	293.328	288.651	0	54.6653	246.044	131.92	217.756	131.547	164.162	145.34	33.292	112.172	177.859	201.711	487.682	205.835	308.669	318.41	347.318	301.047	206.778	237.467	0	98.7063	153.816	302.634	412.082	48.6039	320.757
		346	1470.66	294.535	332.426	286.169	204.074	291.013	130.002	156.878	204.973	0	451.618	253.051	339.405	293.006	415.392	295.792	156.826	319.082	246.149	274.414	0	72.4827	237.441	160.052	322.094	112.726	196.995	110.169	37.442	126.824	209.642	247.714	466.736	160.128	342.361	252.48	209.088	322.587	254.546	239.296	0	103.375	228.578	243.221	360.579	118.484	393.57
		347	1474.52	339.333	277.883	159.73	219.593	330.405	113.375	80.3996	263.697	0	393.781	285.151	361.888	233.441	317.802	348.579	69.9738	278.37	280.981	241.176	0	163.109	300.689	106.695	253.623	98.752	143.398	188.792	37.9995	184.296	212.839	132.151	436.242	214.799	417.119	305.59	344.122	360.025	351.924	236.38	0	0	204.39	178.839	413.846	55.7753	390.5
		348	1478.38	308.385	326.308	205.767	202.088	277.126	169.371	118.614	201.908	0	305.754	325.899	376.852	295.655	318.669	276.839	150.126	363.021	386.245	379.688	0	152.093	256.241	127.329	309.421	92.512	168.171	179.947	0	160.699	245.334	194.512	502.673	135.844	354	347.469	204.736	303.403	299.51	291.31	0	120.512	259.368	226.883	408	100.402	330.57
		349	1482.24	162.079	349.282	272.318	204.326	254.692	152.291	122.194	249.98	0	338.766	233.891	408.113	284.472	373.678	270.71	50.2928	360.207	286.269	252.227	0	181.419	295.395	193.062	210.583	109.863	81.493	93.7325	0	128.897	204.748	226.287	489.452	195.661	284.505	336.375	267.352	279.756	347.151	216.646	0	88.9668	223.523	327.813	331.18	72.4975	424.024
		350	1486.1	301.05	346.329	308.692	119.313	324.869	183.521	85.1627	259.856	0	421.288	228.113	405.256	233.918	315.319	286.678	196.041	354.812	226.654	297.628	0	140.513	321.753	204.745	340.331	154.846	132.028	141.755	32.9229	168.329	307.379	118.987	425.365	178.089	287.472	299.149	307.701	208.044	334.855	197.731	0	28.3228	138.178	291.875	300.448	76.2311	322.79
		351	1489.96	261.339	336.303	303.028	146.226	377.98	194.107	143.151	288.676	0	298.918	336.376	416.662	174.849	335.94	241.229	142.964	419.264	187.431	326.128	0	170.456	334.949	208.705	322.571	179.68	138.906	149.722	0	170.04	274.908	123.234	496.094	178.872	364.441	332.816	218.141	343.902	287.67	209.631	0	104.803	146.854	303.534	305.122	69.8369	580.974
		352	1493.82	317.511	292.178	317.816	137.215	266.573	205.712	162.225	284.472	0	404.131	144.191	324.702	207.435	373.358	315.401	128.138	302.946	213.148	302.89	0	101.285	325.848	155.736	194.056	147.781	162.751	148.339	43.7296	245.05	232.242	252.056	444.581	192.52	384.973	323.878	182.252	305.443	256.743	244.547	0	41.672	124.243	278.813	358.763	67.4544	328.183
		353	1497.68	301.3	331.365	320.443	114.804	311.959	191.274	122.024	239.16	0	443.885	252.732	379.947	222.372	466.041	236.257	118.661	427.978	267.935	322.544	0	122.926	278.321	267.055	247.101	163.255	160.164	150.565	0	191	212.536	174.972	382.719	157.771	290.733	301.413	144.667	373.439	329.08	224.286	0	65.9952	180.155	232.501	330.722	87.7274	437.228
		354	1501.54	327.559	322.009	275.312	103.379	303.056	248.296	130.613	205.487	0	324.964	323.067	319.315	231.769	362.003	295.968	149.622	443.349	208.986	246.119	0	193.762	261.185	150.554	271.417	198.076	181.262	159.065	0	86.0304	224.586	202.879	454.601	241.798	357.552	262.372	185.293	284.419	280.157	209.235	0	62.333	143.195	229.488	385.559	57.7618	313.25
		355	1505.4	241.907	319.099	323.714	120.89	405.384	216.507	97.1416	310.721	0	333.195	222.819	386.417	216.133	258.098	282.635	185.553	295.895	252.282	150.329	0	194.581	319.461	215.868	265.079	317.087	160.956	159.308	0	218.678	169.998	125.035	340.848	196.039	274.483	287.008	217.775	309.38	291.509	215.754	0	0	204.516	326.551	431.377	0	412.354
		356	1509.26	198.255	382.903	285.766	71.052	268.737	291.098	72.8687	272.211	0	430.524	263.595	388.465	214.693	358.938	253.618	176.983	333.59	212.709	256.343	0	262.998	346.699	204.671	209.627	184.024	107.242	160.365	0	208.791	188.32	199.978	458.297	134.93	218.011	263.673	249.206	287.152	273.018	246.067	0	56.7486	238.26	238.109	387.689	0	409.601
		357	1513.12	357.339	323.243	437.978	60.5597	325.672	295.734	133.989	269.555	23.1603	348.56	276.833	411.063	129.133	224.761	292.637	173.689	329.244	239.59	181.065	0	260.689	251.621	161.612	223.468	201.69	92.229	118.489	0	260.428	210.99	213.773	411.773	152.513	314.003	289.556	175.005	405.187	275.354	237.605	0	44.6785	134.118	282.558	425.216	56.3719	384.804
		358	1516.98	251.592	348.297	330.638	74.28	317.965	193.997	155.262	320.322	0	360.534	291.518	365.478	163.607	201.194	350.608	149.103	446.381	153.263	240.454	0	190.6	200.827	246.679	168.075	195.498	36.9777	171.762	0	281.133	179.912	211.828	392.457	196.899	230.978	226.462	222.28	296.895	302.811	196.05	0	55.2011	59.9393	178.267	354.318	79.6427	353.936
		359	1520.84	297.045	262.605	336.97	34.3681	271.02	252.347	98.9956	263.137	0	370.567	297.521	318.383	150.582	324.316	366.114	98.4194	253.196	238.622	253.695	0	242.05	243.047	185.901	176.822	183.398	159.962	126.487	0	269.407	222.173	255.096	463.663	171.879	316.948	237.93	216.957	292.091	359.424	274.791	0	127.216	125.895	250.46	407.935	86.167	366.958
		360	1524.7	197.341	371.291	418.986	0	335.538	243.047	92.3529	322.752	0	298.257	297.864	270.304	184.622	302.073	275.99	210.477	343.487	214.027	322.7	0	271.905	326.568	224.92	263.173	206.061	58.4068	219.357	0	237.55	216.764	197.455	417.029	214.895	220.836	237.362	191.066	233.84	361.461	150.309	0	78.1488	119.934	346.059	358.642	104.099	346.262
		361	1528.56	165.05	367.423	295.015	117.519	331.341	313.852	107.413	270.423	61.0042	347.471	298.034	369.342	150.458	366.115	347.381	173.341	248.07	193.969	322.151	26.3574	165.719	272.866	179.718	233.855	202.276	70.7456	170.957	0	172.336	164.871	163.224	388.027	205.717	337.781	269.596	147.952	283.725	321.197	151.482	0	92.3326	112.219	376.071	355.628	117.471	370.635
		362	1532.42	319.494	324.923	365.165	80.1685	289.573	302.094	111.981	262.383	0	326.771	385.927	337.188	194.44	280.047	200.371	181.707	330.509	237.006	358.676	0	279.671	410.762	253.607	256.803	257.575	141.683	117.826	0	286.981	197.092	223.626	384.728	202.895	265.592	268.782	236.645	284.72	318.924	241.51	0	0	115.379	317.688	381.779	47.0116	354.219
		363	1536.28	309.965	331.027	267.252	87.7045	363.112	267.009	114.509	288.008	0	427.209	376.141	279.083	137.153	267.027	369.33	121.516	335.914	208.049	238.349	0	381.215	266.365	191.64	208.552	251.158	130.266	175.346	0	217.178	178.601	221.661	396.676	199.601	251.868	220.673	172.752	280.134	348.966	148.662	0	75.1919	175.274	264.476	403.972	168.55	313.401
		364	1540.14	210.72	402.167	288.051	65.3094	307.819	337.054	132.47	249.381	0	446.408	425.039	350.886	172.153	310.804	351.641	158.901	128.548	134.35	292.099	0	302.086	339.119	185.645	240.942	248.39	107.405	118.248	0	314.111	156.871	237.332	417.414	186	109.033	239.492	164.787	174.647	340.136	212.058	0	96.0566	185.013	316.272	448.063	98.8769	395.665
		365	1544	421.623	367.878	328.984	29.542	334.332	320.739	121.148	295.928	0	414.17	292.222	329.833	174.419	207.696	318.427	172.311	296.457	182.345	278.467	51.622	312.283	279.492	277.45	167.969	223.749	142.233	113.91	0	288.267	244.245	283.326	306.237	212.666	281.105	230.629	215.301	217.234	328.942	216.109	0	70.5445	98.4551	287.776	371.512	65.0696	386.885
		366	1547.86	321.15	349.26	306.42	60.4207	269.067	323.053	88.5288	320.12	0	498.701	430.759	343.669	239.982	228.99	299.601	161.529	280.907	93.5687	230.887	0	346.508	342.978	239.222	191.168	241.313	139.317	130.675	0	255.248	274.093	186.553	380.4	189.839	133.75	220.113	232.92	161.308	249.794	188.164	35.3529	103.787	165.009	276.354	460.125	140.176	304.727
		367	1551.72	222.18	396.147	307.158	70.9078	366.895	294.121	138.142	217.452	0	431.581	310.697	356.595	202.063	131.044	330.793	151.924	261.835	109.458	287.022	57.6758	191.845	257.474	149.93	175.513	250.569	150.346	164.624	0	259.738	163.977	249.01	440.928	153.021	188.015	247.999	236.548	130.55	354.426	192.889	24.2068	61.0278	164.384	289.839	389.069	31.9182	271.204
		368	1555.58	332.504	352.1	300.485	59.9413	331.676	372.851	180.179	284.766	0	470.835	460.902	382.463	198.39	272.566	326.794	110.283	373.765	73.4531	234.049	0	223.925	309.795	160.992	166.672	286.892	115.555	70.9818	0	291.72	235.428	222.827	343.177	246.194	241.192	294.764	185.628	194.76	376.239	120.331	42.5292	51.4315	173.174	292.915	345.253	129.761	264.355
		369	1559.44	346.649	366.283	291.785	81.2828	270.284	393.148	115.509	303.363	0	364.752	370.754	301.398	194.771	168.448	233.243	216.625	299.972	165.855	347.376	36.7415	235.562	228.751	202.738	91.5802	232.67	121.967	198.248	73.6514	291.078	263.419	132.275	378.561	195.291	181.422	330.406	251.98	163.497	373.098	101.035	30.6699	53.492	104.725	350.364	422.635	191.449	365.218
		370	1563.3	210.644	371.356	302.737	67.4027	423.522	347.262	128.258	314.454	47.9329	483.08	410.786	308.169	204.77	188.676	275.044	183.806	359.34	91.6276	294.144	0	261.755	312.062	128.75	220.511	229.006	156.873	94.4909	0	396.486	267.605	179.656	352.259	259.86	227.758	274.719	294.189	166.496	367.469	153.35	0	104.359	155.745	321.605	329.81	103.595	342.964
		371	1567.16	246.641	420.27	437.011	83.5289	265.207	324.329	70.0706	232.145	32.973	344.724	343.728	248.077	173.274	192.475	282.188	176.272	253.86	83.3569	153.309	0	153.71	345.632	160.793	58.5575	304.514	152.34	117.426	0	248.304	251.098	218.118	345.06	217.592	216.704	279.905	162.952	180.204	297.536	209.788	36.655	127.493	170.457	370.541	425.382	111.483	385.74
		372	1571.02	199.582	377.285	340.317	72.9343	275.705	359.338	128.906	198.256	0	424.398	305.592	210.037	298.08	174.645	229.481	114.465	185.293	77.6599	385.992	0	202.836	350.536	165.541	176.598	266.646	165.259	146.032	0	324.342	254.782	223.107	323.255	285.959	202.275	189.547	184.323	139.997	323.078	233.026	22.615	119.294	146.124	371.729	401.793	218.661	266.09
		373	1574.88	252.04	417.424	274.701	103.704	282.14	384.974	113.384	193.913	32.6507	347.329	409.752	274.921	192.652	168.547	347.382	96.1323	221.507	90.1585	282.24	35.7519	226.042	351.389	187.029	129.827	389.138	146.79	57.8125	0	255.193	288.859	191.975	341.949	186.129	222.967	247.596	252.426	177.026	314.05	86.2136	74.3816	64.7261	113.062	425.726	418.217	154.359	339.291
		374	1578.74	173.333	409.577	240.012	130.86	323.427	411.803	148.336	306.867	32.0937	437.378	290.97	340.799	219.111	138.619	424.911	147.343	234.057	144.524	271.886	0	219.7	359.101	183.088	157.043	264.52	209.492	76.1041	21.3817	192.851	318.993	165.157	459.531	181.333	159.62	192.143	312.243	125.403	452.697	112.483	46.7864	110.413	50.5793	363.159	334.619	123.453	305.577
		375	1582.6	332.441	433.283	307.707	130.766	276.455	362.787	147.026	331.666	0	384.187	323.719	266.349	225.835	112.689	341.33	104.886	265.332	59.4266	268.98	63.1844	268.679	268.998	196.281	165.013	269.085	214.853	86.9581	29.8672	233.957	182.73	153.059	372.151	225.876	241.82	249.268	240.07	87.8136	472.838	182.916	41.0805	86.1742	165.893	362.692	458.56	176.932	299.303
		376	1586.46	246.835	408.482	309.819	95.5653	207.953	520.233	117.219	274.55	0	296.294	343.038	260.341	284.721	162.849	335.274	117.252	179.452	79.1522	253.217	91.7758	233.055	286.201	158.658	121.14	266.118	181.801	38.7119	0	352.932	274.883	143.911	393.123	226.504	286.835	225.248	255.969	176.106	316.86	161.834	65.7081	122.826	144.703	410.651	459.892	206.763	228.035
		377	1590.32	237.992	349.295	331.278	77.612	263.613	447.507	127.725	274.07	45.7796	266.985	340.51	212.844	346.96	121.605	291.406	132.501	238.614	101.197	227.792	48.4499	288.144	329.897	205.175	144.102	321.765	222.23	79.5264	0	242.906	342.018	242.743	390.821	204.874	180.834	223.924	183.055	188.651	322.858	231.603	74.9894	154.599	91.1529	339.247	407.614	176.679	287.137
		378	1594.18	288.136	518.517	330.358	48.392	272.669	371.55	147.489	200.449	37.114	257.825	359.362	224.213	286.299	102.252	285.707	122.092	374.91	124.887	269.159	25.2778	242.252	345.647	169.777	160.575	284.145	260.649	107.2	26.5147	257.632	349.069	223.176	451.791	296.082	204.604	187.76	244.729	135.317	350.699	95.7133	70.3795	91.8827	121.094	288.485	403.784	152.276	309.553
		379	1598.04	314.134	440.744	379.196	81.2298	280.262	419.353	174.935	221.664	0	269.174	405.507	265.739	289.035	131.581	354.511	149.543	288.856	88.0943	283.75	48.0247	260.543	358.677	180.617	74.2208	311.541	263.598	92.6547	0	156.816	383.969	198.645	396.225	256.824	257.253	320.154	229.842	128.308	401.909	161.771	74.622	139.159	137.799	316.121	403.136	191.605	313.513
		380	1601.9	165.863	294.952	308.392	82.9003	273.652	376.719	191.039	177.638	57.9031	280.427	343.332	280.332	294.435	135.3	343.5	189.044	204.519	133.848	255.734	99.161	206.639	256.993	158.137	145.054	326.576	286.548	0	0	252.42	321.332	175.389	353.77	227.407	282.464	272.897	195.69	102.634	279.727	131.861	43.3769	111.016	140.441	392.425	463.211	247.747	259.065
		381	1605.76	318.475	358.004	316.963	91.9901	265.471	473.829	206.003	163.238	55.2898	232.213	308.203	148.602	259.274	112.712	346.198	180.478	293.992	78.3714	300.473	87.9165	176.538	343.021	221.927	166.169	292.611	278.371	34.6761	40.6548	305.752	289.583	278.583	301.651	178.773	236.627	332.318	245.185	153.015	382.536	108.366	46.7112	183.935	109.042	387.636	447.164	181.619	254.441
		382	1609.62	167.961	357.968	301.912	52.6307	219.862	410.066	162.868	238.352	33.1219	261.501	468.549	228.019	231.991	0	291.352	158.886	239.839	114.503	337.333	139.604	192.681	450.208	151.855	129.062	326.622	284.058	0	0	243.268	399.941	241.626	454.459	267.683	248.588	257.255	185.04	142.815	419.47	145.309	42.9247	178.143	114.103	396.401	367.487	262.642	189.961
		383	1613.48	308	380.531	341.851	62.0693	321.16	473.711	164.783	283.647	0	246.091	413.073	254.514	340.31	131.731	249.935	109.513	289.968	91.0123	290.247	116.33	245.901	338.253	177.327	84.2171	331.458	254.79	0	0	290.547	349.833	269.585	361.094	318.738	213.822	230.256	110.265	163.693	374.982	180.573	0	155.075	205.547	427.943	469.26	206.22	297.336
		384	1617.34	269.154	336.947	341.002	120.202	305.072	404.161	126.088	111.09	0	154.521	374.771	159.181	295.443	151.649	354.21	201.66	245.736	83.1168	337.107	82.4074	212.187	389.028	109.541	163.704	247.325	235.272	20.3288	0	312.238	256.591	253.037	350.148	241.98	264.859	320.504	119.189	175.535	327.715	180.459	43.3283	83.8965	160.521	358.394	447.729	164.669	318.472
		385	1621.2	251.731	344.203	360.605	37.7507	271.383	403.526	267.73	215.042	0	142.589	383.009	209.285	305.735	119.118	286.864	204.258	257.943	101.077	365.331	160.733	196.968	427.631	134.729	169.129	256.139	219.446	0	42.0452	253.156	279.696	266.53	318.632	236.802	357.863	321.937	179.592	159.486	368.17	199.405	39.5244	189.667	140.339	376.948	373.839	140.146	345.968
		386	1625.06	207.122	394.344	371.643	55.6488	368.925	391.823	171.301	230.419	70.2941	173.99	397.622	222.348	316.228	182.205	326.913	152.862	259.943	96.6028	332.92	169.78	182.448	405.825	219.579	119.395	332.931	188.085	0	66.7007	130.785	382.721	302.803	333.229	340.387	285.114	308.305	227.889	183.544	347.466	229.112	65.0805	164.111	177.465	466.122	333.387	144.814	234.834
		387	1628.92	151.717	291.29	321.597	31.4021	350.921	284.662	109.523	246.113	0	149.708	356.255	169.774	330.526	107.644	358.306	137.736	230.994	49.4483	309.264	127.873	241.512	297.286	195.259	117.013	244.729	170.51	34.6852	0	199.005	338.387	227.738	399.702	326.484	295.996	334.455	162.607	146.46	320.488	203.511	0	172.638	176.532	319.639	495.059	196.328	239.525
		388	1632.78	192.183	289.283	264.273	42.1629	214.436	330.217	156.118	248.569	89.67	227.933	311.836	61.0912	352.558	171.428	235.245	164.008	225.082	69.273	229.695	158.007	281.506	382.127	150.275	73.5519	202.944	197.062	0	49.2374	120.086	328.296	259.904	344.037	295.855	243.015	260.548	116.534	193.559	425.836	143.477	43.9925	222.898	101.729	425.208	427.422	252.966	322.4
		389	1636.64	292.247	357.736	314.582	38.7059	297.458	357.653	213.47	235.911	37.3018	199.647	333.393	183.884	225.72	192.216	323.771	145.97	316.273	104.317	404.346	230.112	127.849	311.349	207.506	54.4562	229.34	196.831	0	67.4657	152.463	326.705	175.075	428.987	290.724	222.695	253.04	104.854	155.436	361.779	220.895	49.2226	171.308	140.485	395.098	445.65	188.718	292.249
		390	1640.5	84.5106	362.671	372.876	23.3339	208.827	469.198	241.587	183.866	42.86	159.213	439.636	146.995	283.517	124.292	245.689	207.397	250.871	39.3484	369.018	206.011	57.7222	241.006	160.479	98.4169	253.439	173.036	0	45.6022	136.35	418.684	254.718	433.162	307.802	270.245	310.737	126.083	180.962	394.529	250.443	51.2568	143.046	190.573	383.266	399.479	214.009	238.117
		391	1644.36	236.751	336.772	286.3	111.06	212.677	269.313	215.69	249.74	75.4904	132.135	351.551	42.6558	225.778	194.304	212.136	252.451	198.993	40.9206	483.57	147.964	98.7259	347.869	219.701	110.501	224.695	190.29	0	72.8216	161.609	278.345	285.309	453.099	265.985	371.549	277.905	142.463	214.283	355.082	201.575	34.3904	186.013	154.198	319.478	359.406	247.602	339.844
		392	1648.22	203.311	343.264	332.151	0	203.765	316.22	182.812	273.954	21.1545	236.916	473.41	63.9663	281.53	162.954	335.114	154.665	200.07	75.8301	418.775	246.653	157.669	387.919	221.535	129.818	244.535	120.022	0	42.6822	120.494	390.487	234.1	369.815	334.98	314.513	290.44	225.107	203.091	392.133	171.465	0	124.492	188.595	409.943	372.036	227.37	252.325
		393	1652.08	158.996	271.724	365.747	70.6153	230.866	264.429	179.08	273.968	29.5477	193.592	368.654	85.9018	315.165	203.115	226.484	146.255	203.809	82.2348	384.902	229.575	141.011	301.086	199.661	115.327	306.951	142.689	37.0144	28.5815	135.374	353.641	151.541	248.906	250.888	270.442	217.198	170.865	172.61	387.98	169.075	30.1466	189.465	194.679	319.074	421.009	228.772	343.201
		394	1655.94	146.237	303.915	388.93	0	205.324	215.279	209.067	195.977	36.5828	203.616	376.456	33.9375	422.426	236.632	226.129	192.922	176.175	86.2104	365.315	204.995	77.8489	233.758	245.428	0	212.863	194.239	52.7901	90.4246	130.078	404.889	136.365	363.13	369.758	281.719	281.983	241.144	196.393	436.77	156.864	44.6894	231.495	157.685	345.707	314.506	223.413	245.234
		395	1659.8	242.357	277.36	323.956	55.2239	233.93	312.676	218.519	164.102	57.2616	204.895	300.649	0	315.558	169.206	273.069	151.547	167.003	80.8005	386.02	206.059	135.955	214.791	194.257	86.0876	196.146	228.181	36.7608	15.255	170.998	325.225	202.886	361.504	242.944	270.03	246.113	216.09	192.998	339.713	154.698	0	116.365	164.015	324.921	350.627	195.803	245.605
		396	1663.66	340.211	271.048	337.26	0	254.718	321.336	230.199	173.562	23.1251	130.616	331.517	43.1162	313.826	230.152	272.684	129.993	171.523	40.4346	359.912	286.936	129.295	290.062	209.663	135.624	272.139	185.772	44.1194	80.3231	63.5593	340.425	242.647	363.69	360.448	332.577	316.136	306.288	224.318	410.358	227.222	0	84.3704	128.416	352.591	294.008	238.456	245.896
		397	1667.52	145.448	255.584	381.286	53.9384	302.191	343.486	177.016	173.134	0	144.26	300.982	0	322.979	252.059	236.062	175.578	177.828	74.1672	360.076	241.306	127.827	264.648	167.654	141.102	171.367	275.458	61.8203	66.6051	146.797	365.07	171.681	261.571	340.683	283.331	299.233	195.17	191.908	368.868	169.182	31.7047	120.083	234.912	277.841	329.043	211.011	264.239
		398	1671.38	321.706	324.025	233.668	90.4459	291.137	342.098	181.291	192.927	0	183.729	342.199	55.6212	319.264	247.278	236.564	216.088	146.546	82.92	364.616	256.294	111.811	335.258	177.447	96.9095	305.632	223.956	77.8854	33.927	93.2244	345.218	263.25	312.283	360.19	247.745	334.655	236.881	212.851	409.5	213.231	79.1549	173.819	123.291	268.875	422.662	228.204	305.833
		399	1675.24	244.073	342.135	338.422	126.511	184.074	317.931	216.403	207.29	0	167.042	286.498	49.9074	297.171	255.693	258.799	161.33	156.1	127.817	360.751	209.539	117.495	349.049	209.18	83.7504	276.7	146.423	38.2267	74.0398	84.6584	338.609	185.822	298.036	371.08	280.545	302.551	192.686	234.792	364.827	207.704	42.5897	134.341	217.264	256.333	368.369	199.122	288.624
		400	1679.1	217.994	325.733	384.42	69.3286	255.829	283.67	245.86	177.685	0	188.119	355.489	99.4019	291.511	255.578	298.042	151.832	242.733	75.5129	311.118	317.868	164.731	327.314	118.548	116.338	310.319	158.852	86.7626	60.6454	117.51	350.575	158.777	274.476	325.792	246.956	331.297	239.052	282.138	365.852	161.598	50.9427	140.201	178.03	258.091	393.53	260.631	290.472
		401	1682.96	240.487	410.271	357.481	112.388	347.398	443.794	232.93	137.154	0	210.794	315.743	110.736	277.871	267.484	208.748	138.096	178.544	92.658	365.666	259.425	203.544	265.434	185.078	90.6799	305.894	210.327	0	26.2775	104.931	385.045	190.088	269.788	333.664	279.118	386.977	191.223	224.807	492.433	200.185	116.802	165.907	175.556	227.794	408.379	195.482	338.507
		402	1686.82	216.883	302.472	311.144	57.1387	337.595	349	195.633	104.566	0	236.8	348.156	32.1601	245.162	236.181	186.361	119.027	189.315	59.9607	379.451	284.317	192.112	250.08	125.2	42.246	286.55	242.114	89.0356	42.7347	106.911	403.267	195.411	222.808	343.352	265.757	330.761	289.29	253.081	510.16	156.286	76.7635	135.919	165.828	179.996	461.302	239.341	299.295
		403	1690.68	307.841	308.386	360.537	139.152	287.429	389.273	252.167	129.266	0	221.127	263.784	0	264.113	292.213	248.99	183.777	73.1019	77.2498	449.074	250.531	159.785	223.515	232.877	137.48	242.73	145.168	86.5048	90.9865	84.613	283.767	232.653	336.019	266.105	234.558	335.536	140.498	315.504	454.345	180.041	37.9094	95.6593	208.74	319.249	357.55	199.551	305.882
		404	1694.54	235.551	321.428	266.303	142.767	367.581	507.175	248.476	205.459	0	211.257	249.536	60.4373	248.739	227.995	195.272	131.426	93.1215	82.0408	386.131	246.363	134.462	237.912	160.771	57.8071	257.614	260.897	140.622	64.3673	116.422	277.711	236.532	287.045	342.914	309.307	466.071	210.766	228.498	427.025	179.901	120.252	107.284	149.265	228.048	349.401	141.173	227.662
		405	1698.4	262.581	334.293	306.012	92.4834	323.849	337.403	217.741	130.028	0	252.217	314.365	158.565	203.261	186.591	233.755	0	134.127	115.919	388.088	153.378	172.195	257.385	221.257	101.472	280.427	115.327	50.5143	35.6283	76.5086	362.009	166.995	259.981	282.754	228.129	398.6	189.506	236.002	383.833	156.258	34.3184	90.4237	221.631	239.85	429.405	157.878	248.573
		406	1702.26	263.545	316.081	362.579	194.083	366.915	332.489	200.511	119.819	0	182.347	305.828	137.008	247.127	192.761	252.937	124.374	133.517	159.182	298.662	258.297	172.22	298.02	276.908	79.502	318.638	115.697	85.7792	49.1692	97.2292	240.862	166.25	389.226	218.894	248.868	371.827	120.476	279.47	409.042	122.84	35.6846	141.455	172.144	274.892	387.399	165.562	285.449
		407	1706.12	276.266	341.833	336.405	155.619	201.934	441.982	295.325	168.736	0	213.255	221.873	53.7138	259.191	192.622	225.562	159.223	183.506	48.6008	396.498	318.954	101.22	287.379	183.558	118.056	170.085	131.693	170.227	92.0122	97.6178	256.859	93.6481	279.386	229.023	270.572	365.02	167.221	205.204	337.835	148.967	144.53	99.3485	261.365	216.507	316.243	251.285	326.02
		408	1709.98	271.948	303.626	375.979	151.181	211.883	306.714	204.647	157.976	0	209.452	236.244	37.7789	147.173	285.28	217.082	130.241	266.982	90.9927	346.408	356.174	156.873	302.536	147.317	45.9322	229.932	146.469	79.1266	48.4635	69.5996	269.556	143.465	241.598	275.783	307.393	438.708	211.714	258.363	483.417	198.766	94.766	41.8498	215.754	225.07	402.836	249.668	195.45
		409	1713.84	278.299	372.555	361.089	165.556	216.068	355.481	197.743	202.257	0	376.097	169.711	103.502	261.688	158.346	223.075	227.319	172.738	139.473	349.164	297.695	144.092	253.555	143.357	0	193.537	80.3499	116.891	76.1796	21.8727	255.351	211.548	241.758	303.498	285.273	379.423	199.891	248.283	382.726	124.66	107.683	37.2725	222.462	220.304	425.079	298.211	335.361
		410	1717.7	244.782	322.625	368.143	185.149	229.22	345.435	264.923	194.302	0	236.026	210.439	74.5357	244.563	187.139	125.861	203.848	166.695	131.986	354.351	321.723	207.782	238.113	157.001	22.5652	200.154	184.22	74.2771	62.5119	94.7808	284.535	130.943	274.915	273.911	261.417	449.051	237.497	238.634	274.799	131.574	102.74	97.9476	298.258	204.476	356.102	260.006	266.145
		411	1721.56	172.633	342.577	370.072	122.494	226.659	437.604	294	187.701	0	195.826	181.459	77.4563	230.022	252.869	232.97	140.427	162.488	154.725	429.701	294.928	159.275	286.848	167.828	87.6136	179.951	205.557	110.797	55.4261	42.7379	316.856	212.559	390.164	266.588	269.79	371.2	166.038	246.717	425.164	179.823	90.1403	0	271.976	150.268	329.751	244.676	274.864
		412	1725.42	232.021	398.526	352.676	208.14	283.832	369.063	221.788	158.396	0	141.992	247.349	115.374	222.464	250.702	266.049	258.372	211.617	134.148	387.292	250.851	150.927	310.507	223.634	95.1008	225.397	86.4857	81.3536	34.4782	47.2662	327.54	137.507	303.718	255.279	304.052	356.246	94.3841	221.149	315.464	213.929	59.2142	0	207.102	103.037	307.57	289.959	456.818
		413	1729.28	206.548	254.848	360.401	158.267	155.057	331.971	338.525	161.711	0	232.012	162.135	46.6703	236.626	237.759	184.015	127.55	92.8605	144.367	336.406	237.261	174.268	300.467	92.4159	142.834	205.532	169.95	139.613	0	0	396.965	129.511	235.231	328.511	278.123	421.52	147.127	278.557	169.854	115.283	95.7523	79.9047	279.295	241.082	366.299	219.429	363.487
		414	1733.14	233.782	293.561	292.382	115.27	158.227	369.831	277.583	188.724	0	282.836	91.617	55.1151	155.692	171.474	215.036	224.946	218.608	176.886	286.561	220.579	128.436	239.627	180.624	108.48	247.262	159.876	95.0196	35.6096	60.2632	345.636	115.383	307.261	212.637	246.366	403.196	101.707	248.35	387.176	154.418	118.314	37.1016	249.674	124.313	387.201	181.7	277.027
		415	1737	271.502	368.711	363.343	197.907	173.558	225.403	258.702	171.86	0	223.284	227.818	109.988	164.842	219.327	200.134	135.612	78.2376	129.682	317.215	195.314	174.313	204.938	209.663	85.0289	233.234	67.2769	121.632	40.2207	36.4674	299.751	160.184	275.399	268.82	262.079	357.12	183.769	263.466	360.895	177.215	91.7455	0	233.734	123.592	318.428	224.224	359.682
		416	1740.86	287.894	366.701	273.87	196.282	155.464	324.545	263.043	252.688	0	343.163	77.4244	110.509	214.389	140.301	247.318	136.097	139.188	159.569	371.065	237.47	163.402	270.516	111.607	131.332	198.101	104.219	171.904	43.029	0	316.536	259.956	271.473	293.494	321.594	389.506	173.675	171.741	226.503	157.176	137.985	0	240.114	92.7402	385.778	283.262	125.369
		417	1744.72	219.745	269.14	266.551	173.383	161.463	281.236	262.675	119.886	0	155.003	89.9467	0	196.971	203.012	278.45	124.453	98.6056	119.913	398.24	100.348	185.423	235.673	99.6998	93.8834	143.144	115.54	175.003	0	37.1145	286.624	258.875	283.067	255.789	264.642	415.67	145.628	170.311	277.443	187.212	189.454	0	241.975	173.614	342.517	297.22	307.66
		418	1748.58	201.824	251.574	333.542	220.293	208.565	316.751	288.544	195.725	0	215.582	122.838	25.518	147.89	188.062	198.74	141.925	70.5612	170.236	380.104	215.82	108.961	272.108	161.654	129.979	287.143	193.678	99.5714	33.3783	0	257.693	202.695	371.571	341.619	323.529	392.648	202.052	252.686	292.275	159.496	92.3442	0	238.558	67.0045	356.041	272.917	178.818
		419	1752.44	170.217	289.371	308.942	151.432	157.6	246.085	343.886	162.882	0	233.844	154.819	134.706	169.299	165.618	147.89	163.31	142.739	92.8026	292.03	203.078	200.808	210.353	137.398	97.7213	299.538	140.866	132.093	57.298	48.6622	375.529	137.578	394.999	258.759	262.113	365.8	196.24	185.547	198.968	199.486	87.3299	0	226.321	108.865	353.943	278.156	310.397
		420	1756.3	232.931	311.495	326.046	193.512	187.436	362.319	204.839	130.138	0	218.907	62.5575	121.873	148.336	142.805	191.906	136.444	93.683	93.7562	302.194	243.005	116.233	249.161	138.829	74.7719	256.069	108.729	111.927	0	62.8733	326.593	309.113	331.57	276.151	271.388	342.892	236.917	202.538	193.074	187.204	138.657	0	199.566	30.3563	357.798	242.061	320.111
		421	1760.16	275.295	252.699	336.518	235.381	188.287	399.796	361.206	110.656	0	229.516	136.081	186.31	206.334	26.9108	140.849	128.315	83.8932	102.402	273.347	145.359	111.118	203.861	35.4549	108.868	230.894	128.244	188.484	0	29.907	280.068	380.163	339.465	275.548	171.433	369.656	224.202	247.909	187.32	138.161	176.856	0	241.145	24.683	396.297	200.083	213.822
		422	1764.02	240.727	313.617	305.618	293.65	235.497	374.766	317.708	182.496	0	237.746	140.756	111.645	96.5875	59.2945	179.738	147.265	0	178.163	293.488	224.45	196.229	282.408	199.522	132.516	305.338	49.7579	186.29	48.4606	58.336	249.146	225.585	329.496	214.216	308.64	276.998	251.491	147.038	116.931	170.252	119.112	0	224.036	118.053	278.777	215.305	164.495
		423	1767.88	158.688	257.154	263.918	237.043	161.259	318.145	301.337	127.616	0	198.991	127.322	102.514	157.153	38.7205	211.944	100.971	79.6918	166.303	362.533	261.044	117.001	247.006	37.8484	96.2451	299.043	53.4283	191.637	34.7796	60.5884	221.872	282.152	259.644	228.161	243.029	369.097	141.899	187.964	188.03	161.306	125.645	0	268.176	65.7607	360.043	165.498	241.59
		424	1771.74	288.449	253.327	295.293	268.805	181.803	375.361	387.038	102.128	0	261.207	91.2528	128.117	91.0193	37.6926	127.448	100.676	89.7333	170.106	370.992	75.1325	130.286	297.295	75.2033	117.731	301.576	117.361	177.055	30.6422	49.2597	282.793	249.539	304.501	226.961	295.349	317.667	182.947	196.517	192.44	154.996	143.089	0	248.849	60.2296	294.145	256.108	177.335
		425	1775.6	220.137	332.287	306.618	224.319	133.531	320.284	327.784	164.802	32.5597	210.886	49.0392	178.416	127.564	80.7765	202.259	103.743	46.6938	172.534	384.491	245.873	161.216	311.409	146.859	163.203	263.165	40.5055	165.009	28.3434	22.5159	249.598	244.637	213.086	231.37	365.592	394.276	136.661	149.724	180.606	204.163	149.408	0	231.163	59.2698	449.827	320.147	227.655
		426	1779.46	250.042	317.818	272.442	304.009	210.892	343	263.832	167.517	0	220.588	99.2778	180.693	102.437	93.6296	272.118	55.9303	23.3571	220.754	375.661	255.533	116.181	279.889	116.215	116.081	256.255	42.4506	145.855	37.7042	0	295.428	204.99	310.834	117.019	278.196	418.943	158.96	151.243	133.86	93.8598	137.452	0	202.364	26.0779	384.182	308.635	216.666
		427	1783.32	206.512	256.636	374.487	292.497	185.553	353.168	314.913	143.228	21.1733	239.119	107.909	123.79	102.804	84.9687	183.632	72.1862	119.591	163.99	240.956	273.665	178.181	335.319	143.979	184.485	220.435	125.212	124.733	0	57.0634	254.332	211.626	249.803	118.19	260.931	365.844	207.539	240.92	114.775	79.1333	178.773	0	285.694	110.839	360.348	213.206	206.068
		428	1787.18	238.7	304.829	241.483	263.018	187.496	360.373	243.101	155.342	0	201.088	39.2777	211.633	67.6459	81.619	223.01	38.8623	87.5086	133.562	344.424	207.627	181.807	345.679	107.732	183.536	307.036	83.8467	65.4495	36.4331	23.6622	281.988	217.227	255.928	215.575	199.76	374.786	202.306	129.785	140.826	129.525	186.08	0	297.214	75.0825	378.001	229.306	257.108
		429	1791.04	222.869	285.069	319.716	234.336	129.341	364.767	213.225	139.176	84.3922	218.279	100.136	179.444	120.522	106.855	153.561	83.5689	52.9678	157.775	252.593	277.651	185.831	331.006	134.929	163.315	302.521	74.0716	201.433	95.0134	32.7077	271.791	217.339	111.19	170.809	353.717	374.643	238.147	163.877	110.139	144.499	149.202	0	191.352	66.9086	355.996	254.114	157.517
		430	1794.9	113.309	271.588	302.908	350.525	184.381	326.863	279.875	141	0	201.958	76.3744	133.41	97.6523	99.3093	223.341	43.1332	145.911	116.31	283.292	269.157	127.936	283.939	169.656	138.904	216.087	96.0479	114.9	0	35.3402	194.891	150.922	221.019	180.128	330.759	441.567	191.871	124.316	155.813	172.753	174.669	0	276.682	26.0975	363.298	286.028	128.569
		431	1798.76	147.619	258.626	275.322	275.947	191.88	361.846	280.808	150.577	51.3834	255.491	76.8572	170.911	82.145	76.4158	305.502	33.7316	86.7891	167.739	265.148	259.193	109.217	275.957	146.616	77.1306	228.877	98.7641	182.8	0	61.5453	245.281	161.63	228.654	182.722	364.119	345.459	197.844	107.474	101.513	181.251	92.295	0	161.027	65.5742	354.032	314.545	203.407
		432	1802.62	177.257	242.413	183.247	335.854	185.468	259.084	294.886	143.289	33.3754	348.524	68.5054	178.335	61.1762	117.761	254.553	49.4542	86.6966	178.4	236.122	282.905	145.853	259.694	86.3521	115.963	244.809	68.2716	138.841	76.0432	0	285.114	284.56	239.98	150.466	361.275	408.682	183.401	156.344	134.389	126.578	199.075	0	259.779	87.6202	314.717	301.478	141.049
		433	1806.48	189.355	163.321	221.335	261.584	202.061	317.672	276.037	177.435	0	248.536	84.7903	206.543	113.962	86.0692	233.623	60.3818	130.865	142.149	312.734	297.924	128.461	247.941	0	214.409	282.246	160.369	74.2373	44.5179	18.6209	243.427	206.355	212.913	199.114	361.793	256.839	161.487	149.515	127.839	86.8145	136.266	0	262.611	60.1997	420.204	236.783	191.788
		434	1810.34	124.517	192.148	151.965	274.156	164.785	295.433	106.065	235.79	54.5339	131.79	51.7899	147.788	54.796	39.063	211.004	30.2204	117.845	182.982	297.041	258.024	166.618	298.336	159.923	150.957	235.061	128.836	145.336	86.387	40.9344	265.611	150.369	226.754	149.691	415.531	266.853	141.581	89.8442	137.166	112.009	219.588	17.8458	255.689	0	342.827	245.764	246.235
		435	1814.2	230.973	190.4	153.697	274.101	196.055	242.035	303.392	201.674	0	210.31	117.203	88.7769	86.4596	53.9368	233.465	68.3606	61.8954	224.301	315.855	228.961	88.4572	236.704	113.501	124.814	263.043	78.575	173.009	87.0655	0	238.383	192.175	197.518	188.555	377.284	337.943	73.1228	109.166	99.8855	116.344	188.276	0	309.747	31.5146	409.978	272.66	209.59
		436	1818.06	234.841	253.068	226.004	305.128	182.397	275.211	265.717	156.604	62.244	271.032	75.8196	157.177	69.9113	87.1295	285.886	89.6908	50.8637	147.319	318.871	201.65	152.678	262.366	109.51	128.186	271.311	137.857	182.542	0	0	319.625	180.916	106.53	172.535	386.739	335.479	129.951	69.9387	160.504	150.938	141.512	0	245.592	44.6452	467.513	279	179.906
		437	1821.92	211.805	264.048	213.43	269.878	189.626	303.929	262.125	187.523	0	277.739	151.425	235.357	114.148	168.629	170.47	0	125.572	163.484	243.681	241.746	173.981	343.14	65.3792	105.103	239.583	116.567	167.187	56.2548	70.7792	280.222	221.75	150.352	174.872	358.839	353.448	189.377	111.439	101.239	152.159	184.005	0	226.561	66.463	358.55	311.241	176.507
		438	1825.78	255.49	260.429	331.848	302.562	216.754	289.86	262.134	184.505	72.5468	203.559	100.004	207.062	117.19	96.6201	179.3	27.5046	52.3193	221.207	400.162	264.448	161.414	296.248	109.48	120.702	298.107	58.3732	120.313	33.7916	58.5873	299.279	178.236	154.264	189.712	338.313	249.654	113.36	65.9236	155.037	165.298	171.879	0	223.482	62.0811	409.203	286.353	137.956
		439	1829.64	155.674	245.958	214.864	293.581	164.109	291.066	188.337	195.952	32.3651	222.369	143.105	137.774	40.7649	40.8778	248.92	77.5609	192.891	212.944	364.025	271.408	83.8848	306.878	114.694	203.522	316.996	29.6215	144.553	0	104.545	228.689	241.75	127.412	312.732	136.501	319.378	237.359	86.5754	105.968	109.715	195.875	22.803	180.229	62.6227	447.222	326.913	158.157
		440	1833.5	171.907	286.881	200.12	249.968	179.991	273.279	256.618	203.117	0	220.908	102.353	185.542	144.829	90.5234	133.198	39.5751	116.264	216.058	369.371	294.841	89.4999	274.58	95.5778	142.955	289.539	56.8364	146.746	53.4418	28.2172	247.926	204.562	203.431	208.736	227.836	303.316	115.526	82.5733	70.7407	100.254	145.207	0	197.617	47.687	334.199	305.712	118.945
		441	1837.36	179.044	265.318	255.659	265.256	250.405	287.213	240.485	216.786	64.4032	343.41	145.409	233.523	174.008	105.283	150.203	31.8742	173.791	217.265	324.48	239.979	91.0802	259.184	161.991	164.602	181.888	112.74	121.775	0	41.6347	247.369	135.523	223.562	333.646	264.62	354.354	140.349	102.364	85.6237	200.295	246.182	0	245.463	35.22	342.554	315.12	159.16
		442	1841.22	134.101	286.96	212.567	194.254	128.823	263.086	222.48	190.103	54.465	217.653	76.4791	156.58	183.045	48.3299	140.207	62.8034	98.8965	206.45	221.298	208.37	147.903	234.553	122.077	217.001	244.197	68.8811	81.7952	0	0	237.492	192.551	176.372	190.421	295.982	287.019	81.9983	160.84	88.9183	135.553	178.995	0	254.18	32.2611	342.485	250.543	167.451
		443	1845.08	131.269	287.105	156.595	226.071	215.631	311.22	233.587	187.744	0	237.797	147.747	86.5298	98.9208	26.3242	141.448	38.3379	92.0532	187.307	295.046	205.476	135.898	308.349	147.895	112.241	209.889	103.703	106.51	57.0805	0	181.676	255.773	193.524	175.024	254.239	334.965	150.266	79.0393	66.9573	168.607	177.964	0	248.266	26.6358	344.715	309.905	144.779
		444	1848.94	224.003	244.983	265.346	227.507	187.341	340.307	151.26	269.979	50.6624	195.042	113.848	113.024	172.212	93.3973	183.916	28.9289	91.1295	190.182	247.562	255.384	134.583	251.837	136.766	142.649	201.275	127.598	142.663	0	27.829	212.19	223.881	244.202	245.7	248.724	398.771	118.688	59.5659	92.8748	169.378	211.103	29.0502	130.17	25.6215	413.829	332.542	168.785
		445	1852.8	179.978	281.848	224.755	301.517	175.672	363.545	241.31	267.027	38.4204	170.198	159.021	155.497	159.251	102.975	202.979	74.7482	125.889	269.626	308.931	218.386	99.1197	261.238	141.27	84.715	159.013	153.944	120.896	0	52.0556	310.507	163.622	155.344	226.288	254.933	343.172	161.479	121.86	135.926	97.8723	94.1327	0	198.529	0	499.897	214.606	225.319
		446	1856.66	184.322	267.679	237.72	272.564	268.777	296.978	181.654	242.803	33.2153	335.965	47.6931	126.635	119.174	108.216	194.699	74.2207	73.6643	215.722	411.282	243.558	109.942	301.013	112.066	121.409	210.093	46.5014	154.923	0	27.1486	316.306	164.713	96.8318	182.553	154.114	330.399	227.011	128.131	45.1162	176.204	120.461	0	223.063	0	422.059	281.317	173.519
		447	1860.52	110.959	247.453	198.564	198.937	208.619	245.187	174.003	291.914	0	269.434	162.13	141.199	154.054	66.9156	165.039	64.1185	139.014	251.474	387.753	220.365	137.217	233.566	175.683	109.076	162.225	137.367	115.419	42.9417	24.2468	261.566	47.2039	140.977	234.645	246.859	341.224	174.855	93.6785	80.618	141.151	126.832	30.2563	199.812	0	362.161	274.56	247.298
		448	1864.38	165.265	272.965	256.307	217.14	188.88	333.62	238.977	200.369	49.8827	269.22	88.5197	79.3696	147.258	133.484	233.858	124.343	98.6551	214.031	332.578	230.546	118.392	311.408	120.043	61.0238	232.1	113.235	109.486	22.9378	39.9949	220.122	27.8557	148.507	191.755	217.584	299.549	173.24	143.577	120.942	41.2333	167.227	0	207.227	27.6015	464.698	241.437	160.279
		449	1868.24	202.766	204.862	122.139	221.546	133.5	256.824	215.016	279.745	24.162	349.914	118.966	157.252	131.443	142.139	229.827	104.85	143.424	235.805	336.639	182.587	85.475	309.521	121.681	47.6541	164.168	17.9237	124.455	0	24.6321	303.842	111.323	110.685	215.63	168.077	358.532	146.608	92.3459	48.952	122.922	198.69	0	246.623	67.8186	393.782	256.961	172.857
		450	1872.1	184.006	328.441	214.835	272.886	236.709	282.615	194.148	279.105	27.9367	313.032	120.92	219.881	140.579	102.567	215.922	113.169	183.62	188.314	322.977	132.77	194.143	272.993	163.157	159.368	245.285	77.9399	90.8993	0	0	287.573	163.334	96.6198	315.478	185.48	443.395	126.268	98.1227	85.2463	75.6206	121.284	0	136.067	0	339.101	271.399	160.717
		451	1875.96	129.7	320.951	212.184	235.323	183.082	336.947	280.388	321.781	0	268.142	103.812	177.074	127.756	138.876	164.111	127.567	139.499	250.231	266.812	222.398	83.6451	311.307	126.617	134.745	259.888	152.004	116.48	67.5484	0	297.539	164.886	64.987	329.016	225.587	376.273	182.22	87.4601	100.357	112.131	136.445	20.1391	217.162	0	411.665	190.512	183.526
		452	1879.82	170.168	303.675	227.672	224.749	240.261	250.967	262.916	280.121	42.5893	202.733	134.921	141.458	179.155	172.108	173.233	109.899	147.447	183.299	181.327	224.074	140.494	216.902	168.091	136.382	230.502	97.5665	142.353	45.7461	0	277.885	211.704	139.039	177.624	205.677	423.937	182.036	147.47	57.7337	110.296	97.3754	0	112.81	76.9165	384.895	177.099	142.467
		453	1883.68	205.488	358.705	249.085	187.675	240.998	247.669	264.701	404.349	59.6927	257.453	156.16	100.083	208.079	151.65	181.316	171.791	89.7683	203.73	250.373	167.429	88.5372	308.404	165.163	105.298	258.448	191.132	82.8761	72.3578	0	172.852	207.884	86.1863	222.106	146.54	286.987	182.66	113.817	39.0858	60.1127	140.675	0	147.545	0	350.639	277.461	229.388
		454	1887.54	148.188	390.398	249.3	261.716	263.93	337.356	156.395	308.943	35.557	396.39	163.268	140.948	233.686	118.67	210.111	215.554	161.779	208.846	142.511	268.327	150.673	248.488	87.0168	152.329	214.06	87.3956	144.046	57.8698	27.9402	217.361	110.917	117.928	294.13	110.452	285.83	200.431	107.132	42.2176	120.852	126.076	20.5787	167.313	48.1774	467.164	239.416	132.384
		455	1891.4	139.49	338.253	304.764	197.481	254.802	261.872	230.102	300.692	57.7566	240.654	192.071	95.4357	123.004	191.962	186.722	172.648	197.826	272.105	131.596	223.647	155.974	226.109	121.236	47.5073	209.326	188.943	91.4252	51.0359	0	150.204	253.757	80.4617	310.587	127.265	291.958	104.804	108.237	48.9312	109.48	121.74	31.6861	146.008	45.5903	486.928	326.297	137.198
		456	1895.26	144.851	285.7	327.442	171.58	296.87	306.919	207.66	285.11	66.6198	190.593	129.909	198.381	159.237	155.926	149.481	226.974	202.395	245.811	217.962	195.164	153.557	215.225	166.83	91.6374	211.446	247.174	121.117	72.3657	41.9976	221.348	150.404	139.811	206.971	186.978	322.9	178.647	156.74	72.2056	125.542	148.519	57.164	84.5365	0	376.872	242.305	131.797
		457	1899.12	205.228	306.165	293.916	135.701	177.431	328.894	179.688	346.815	140.955	199.415	123.45	156.871	141.977	179.365	153.034	215.41	162.181	269.842	187.613	217.326	167.014	157.972	211.121	44.8393	194.619	191.244	128.795	68.4665	37.9036	210.358	168.266	238.905	244.425	79.1942	359.64	107.176	136.278	22.2829	184.565	156.217	37.4185	209.721	0	400.342	322.333	73.9992
		458	1902.98	259.551	315.696	312.037	289.983	243.491	309.762	152.1	340.182	52.18	188.638	207.549	85.1078	128.374	150.152	220.121	214.706	216.176	244.556	262.907	203.811	234.092	222.21	94.7046	79.6633	195.571	270.949	85.5788	70.2806	36.4774	210.639	131.778	135.632	292.725	176.575	281.76	88.2137	126.696	123.841	127.61	152.997	50.5228	155.573	40.1188	403.485	295.2	108.05
		459	1906.84	147.559	292.241	270.581	201.488	131.035	236.479	219.618	333.252	105.044	147.607	175.689	142.697	192.678	132.296	278.779	206.785	267.757	209.159	247.032	177.734	194.482	233.469	103.096	83.7149	185.913	207.479	146.649	81.5803	38.0065	228.191	211.98	156.236	201.423	113.88	330.768	104.645	80.4591	22.14	90.2707	120.232	57.7818	199.419	0	438.186	193.019	66.2212
		460	1910.7	204.503	369.642	342.054	164.184	173.613	231.837	157.082	313.915	48.6899	214.429	177.443	107.85	122.967	163.885	175.817	253.17	219.388	225.425	244.582	157.449	200.806	308.566	148.321	82.6434	117.459	155.12	117.274	131.919	26.3617	180.642	293.156	132.86	209.875	101.802	336.505	67.5271	118.663	38.4306	131.886	147.263	46.9523	184.556	28.4115	356.963	179.152	79.3703
		461	1914.56	257.446	305.482	366.565	194.822	202.79	209.644	147.141	374.809	105.278	218.632	241.796	115.197	130.066	179.623	109.51	261.317	214.529	198.45	237.801	126.213	176.66	305.018	134.806	60.1273	216.143	106.641	125.698	0	25.1012	141.348	230.206	173.337	215.793	94.1318	415.488	65.1517	126.174	50.4148	135.945	103.718	47.2298	206.265	57.0448	356.983	266.669	90.6918
		462	1918.42	181.734	273.437	272.512	192.803	161.924	199.388	182.954	291.486	114.494	169.629	171.077	107.516	142.29	193.564	205.008	219.963	199.017	148.864	243.905	108.481	195.183	245.741	169.323	39.8834	205.813	182.031	109.19	0	74.9327	187.208	218.042	93.4296	278.639	170.041	382.254	120.398	172.053	73.2701	135.528	124.094	27.4086	182.88	67.6702	417.268	266.275	74.5286
		463	1922.28	135.32	264.249	346.924	93.329	107.657	291.198	196.839	297.388	55.1211	242.935	219.725	146.066	207.843	182.396	188.721	218.838	191.617	158.13	249.592	251.134	176.712	333.535	154.982	58.8297	202.255	264.656	130.961	49.5156	0	173.85	166.56	166.262	212.277	62.4468	309.873	61.2005	136.3	50.5521	156.357	175.727	68.7626	157.413	53.5703	408.043	210.32	77.745
		464	1926.14	150.183	247.718	387.273	148.482	187.948	281.11	131.728	382.224	0	183.574	170.567	116.637	148.534	133.526	155.045	209.91	229.281	202.406	213.885	251.091	112.012	219.404	85.1985	85.4969	191.685	235.388	141.383	26.0769	27.7719	230.457	272.873	106.674	226.816	137.039	337.372	51.9389	157.295	76.0243	185.664	101.875	86.7891	181.191	33.8025	362.61	223.303	75.1216
		465	1930	171.994	313.14	428.41	163.529	238.231	264.471	152.998	407.435	94.0148	330.034	141.027	139.353	114.039	127.432	265.499	291.092	187.939	237.504	258.547	277.34	282.705	321.791	78.2235	71.4531	209.442	192.453	187.769	54.8411	60.0326	233.622	232.418	197.214	209.972	101.394	317.486	68.6586	131.411	43.3201	143.539	157.185	71.686	212.569	78.1812	416.612	252.225	24.4662
		466	1933.86	135.802	253.64	340.531	148.15	225.377	198.98	151.915	368.164	71.4379	224.92	190.802	133.408	175.64	172.105	271.186	232.517	145.221	275.777	233.755	285.445	295.434	257.347	141.727	37.8802	248.573	206.981	156.138	0	31.9394	216.774	233.436	154.544	326.254	110.078	359.217	145.702	201.27	93.0444	211.404	160.614	78.9335	217.648	90.2871	423.087	254.268	79.713
		467	1937.72	196.436	285.601	284.396	109.397	258.147	346.032	159.858	395.452	52.5976	294.524	149.162	22.7046	159.132	170.985	259.014	206.143	167.649	269.843	258.652	181.938	219.095	242.442	99.7271	90.1496	227.163	160.335	101.339	57.8279	67.814	172.866	188.795	174.321	285.961	152.863	271.672	93.7908	140.228	168.042	202.538	164.929	0	150.593	42.0796	387.565	272.903	34.9838
		468	1941.58	137.93	295.608	463.523	57.6969	169.904	272.354	130.505	338.722	111.076	242.086	155.029	65.7662	155.843	133.572	222.672	239.695	203.969	231.738	232.719	240.588	203.946	238.926	87.8773	66.8905	231.538	204.472	184.361	0	47.7411	202.422	281.355	201.117	290.818	117.234	308.393	135.904	174.856	68.0532	216.808	94.8403	82.4297	135.458	86.487	337.749	253.474	47.8748
		469	1945.44	119.805	306.831	357.484	171.747	224.331	321.457	127.566	373.494	93.9646	208.63	186.074	98.511	179.652	202.224	234.113	222.299	270.434	215.868	217.246	252.191	221.409	156.827	146.783	86.1707	209.551	199.754	88.668	57.0991	32.3785	162.236	171.542	223.708	376.375	99.434	258.189	58.3591	123.626	92.3467	136.489	178.031	43.5736	158.801	40.3995	380.817	204.642	0
		470	1949.3	207.31	241.333	375.204	94.1321	222.857	310.028	130.957	368.821	112.055	255.381	211.442	159.977	218.125	259.242	277.419	256.05	162.789	213.105	177.572	301.301	217.462	188.936	105.019	103.183	178.205	234.863	146.708	0	29.0425	265.807	270.339	169.356	317.828	136.037	216.571	54.6369	147.389	132.135	302.591	130.884	42.7291	196.168	26.0053	368.194	223.129	145.755
		471	1953.16	99.964	322.228	339.915	151.294	186.999	244.387	175.383	404.617	99.6996	187.271	252.446	151.242	179.921	161.579	192.642	223.834	82.9889	318.893	198.465	301.05	119.989	114.672	127.873	143.07	156.207	214.148	123.173	39.9059	0	215.236	180.418	230.246	304.046	151.287	244.156	105.633	190.009	100.013	209.713	181.642	19.0986	184.222	63.685	351.419	226.195	44.5889
		472	1957.02	42.4923	315.608	365.773	192.516	218.882	382.796	126.36	504.866	125.81	166.936	135.323	182.296	205.465	242.82	196.048	307.591	203.106	196.206	260.361	312.71	198.029	197.047	146.038	50.6551	206.8	156.81	141.783	49.6264	40.5648	262.258	232.532	252.408	324.643	110.363	272.027	59.5509	136.23	144.415	255.732	189.914	0	220.319	27.4647	341.16	181.729	98.2709
		473	1960.88	98.8273	281.914	322.329	131.476	206.468	322.91	96.7725	415.629	29.8286	252.984	215.02	74.103	183.622	231.582	233.812	237.329	235.365	285.046	264.28	326.153	308.332	150.039	232.408	63.841	211.643	210.984	140.23	30.6234	32.6473	137.844	272.254	251.298	256.852	153.438	303.111	70.5441	164.997	26.9071	326.251	149.019	61.2347	181.541	62.2838	368.802	303.231	69.9464
		474	1964.74	118.17	272.426	340.672	79.7216	227.886	287.146	123.838	321.041	63.4398	254.808	202.99	158.585	162.703	156.234	167.823	223.56	241.332	269.827	211.855	294.937	110.316	246.159	139.547	78.4744	169.474	145.724	229.807	110.15	27.8136	154.064	198.777	205.346	336.861	146.222	300.535	26.4201	222.111	102.15	261.038	97.8541	27.5684	253.602	73.4755	262.194	174.562	35.275
		475	1968.6	213.845	296.44	308.541	176.059	220.51	340.982	170.332	465.519	82.3174	313.895	145.396	140.996	149.96	190.47	212.359	265.828	154.78	287.067	316.566	276.219	228.718	193.058	131.99	84.4967	130.489	219.595	141.33	0	0	224.05	187.447	234.166	461.585	112.979	217.546	93.266	176.777	88.6513	311.454	134.057	0	186.928	32.2418	385.405	240.277	106.452
		476	1972.46	137.094	193.449	288.762	110.098	167.954	271.08	147.219	314.888	113.441	233.496	177.591	114.112	186.837	205.175	233.524	295.648	226.784	272.751	244.09	195.221	206.339	185.205	182.523	70.671	141.271	144.414	162.453	64.0212	62.5753	234.291	138.131	146.152	346.027	47.7363	227.451	77.1366	182.084	43.3562	235.563	104.457	21.1619	149.045	51.5739	367.394	217.391	114.528
		477	1976.32	92.4588	228.112	305.507	97.5249	219.513	269.352	53.9102	413.789	100.945	209.984	213.2	114.567	195.896	202.753	248.413	282.779	99.6125	211.721	312.923	304.596	139.021	236.208	136.032	53.2828	153.615	205.883	188.127	72.4525	70.7352	275.616	220.065	237.256	402.212	92.4875	194.923	51.8296	233.464	152.398	264.222	131.43	22.4833	181.194	70.2353	370.929	232.698	91.6605
		478	1980.18	110.583	294.679	332.025	204.75	238.821	302.623	121.189	454.705	110.079	166.393	296.789	120.97	190.987	282.876	269.484	191.118	99.1327	277.05	241.96	279.074	157.255	196.248	107.353	93.5049	122.071	177.14	150.249	87.649	131.335	243.024	181.825	176.76	401.895	83.2945	185.669	44.5885	177.212	78.1911	155.371	106.656	101.445	228.647	107.882	343.637	264.534	51.5675
		479	1984.04	111.391	208.633	309.923	155.784	242.688	401.761	77.067	491.483	139.548	127.595	239.248	106.619	184.095	213.587	279.323	231.193	97.362	335.978	294.36	316.034	166.652	189.764	114.615	92.0265	173.097	108.452	208.666	30.4545	45.0183	301.992	102.087	202.115	400.316	94.8964	235.31	47.2087	258.01	158.101	347.358	144.554	45.7032	281.294	47.2333	393.735	251.506	76.4191
		480	1987.9	95.223	271.17	389.864	130.891	228.407	249.712	85.2779	463.863	137.512	233.878	242.747	163.329	277.787	175.521	329.926	256.808	113.008	276.528	164.901	335.255	192.4	126.16	142.284	91.2477	90.8389	148.812	186.347	34.314	47.6477	277.057	158.865	217.677	309.789	49.0952	233.941	105.504	176.744	140.604	271.109	141.96	67.9273	215.602	38.6036	306.831	289.558	54.7958
		481	1991.76	85.2219	176.48	344.92	143.762	212.477	321.421	56.1532	399.186	93.4487	178.35	221.083	115.666	189.549	258.668	247.966	324.904	168.439	245.219	282.046	189.307	247.584	257.451	89.6682	93.7677	160.018	121.634	141.662	69.9976	60.0543	276.397	231.666	162.408	403.575	128.087	207.722	36.6911	212.366	95.4562	296.646	124.414	73.5445	202.365	25.6605	352.431	245.29	50.9103
		482	1995.62	131.483	219.126	330.817	157.52	210.871	370.569	72.0329	334.135	142.864	238.663	234.717	161.714	212.045	258.491	163.337	306.741	164.355	216.508	246.566	226.151	173.305	214.725	141.302	87.8638	165.995	33.2812	110.687	55.8197	70.5241	308.697	172.029	137.039	353.929	85.8614	106.655	126.923	243.422	112.315	283.257	148.982	56.3351	281.268	47.1411	379.787	310.295	130.606
		483	1999.48	97.3086	220.503	267.057	148.423	241.933	280.204	90.8133	416.227	138.741	236.878	216.402	126.431	182.153	206.849	277.347	225.832	167.26	229.767	253.802	145.629	154.23	252.28	89.2183	203.5	110.967	185.772	107.237	27.9742	52.3974	317.182	183.761	86.7349	345.251	64.0424	148.799	132.328	171.521	115.655	315.842	128.047	91.022	310.074	39.1224	443.085	295.983	73.5752
		484	2003.34	126.685	182.511	296.616	157.033	250.853	327.751	75.1489	442.004	135.459	234.236	100.8	128.486	174.915	232.696	227.662	212.585	148.53	279.267	258.838	259.995	185.666	211.333	136.768	123.81	130.055	107.987	132.202	0	91.6355	280.073	279.625	196.69	361.339	76.5958	181.874	60.0917	270.014	135.228	234.895	101.101	97.3215	247.033	46.283	386.763	297.617	61.9916
		485	2007.2	72.2894	221.33	336.153	131.35	270.279	291.48	80.6418	341.906	79.9905	253.081	247.206	160.658	261.565	160.532	198.686	269.404	154.87	303.365	317.675	246.914	119.964	165.866	124.316	82.4434	195.34	72.5734	136.334	48.9797	26.9973	271.552	228.757	185.514	419.317	89.1761	190.617	86.2692	290.663	134.013	124.817	205.624	57.5686	296.07	62.0843	404.041	316.188	23.3255
		486	2011.06	59.3001	191.687	257.556	130.205	245.356	435.965	62.7908	381.252	95.2079	160.167	249.675	145.604	245.098	259.494	161.216	167.78	90.7194	339.125	353.989	346.356	155.759	235.704	99.4247	157.543	116.174	128.802	83.7466	87.9062	87.0584	235.069	193.68	137.209	361.148	72.3937	167.07	119.166	241.353	87.2149	215.389	171.154	31.9702	308.723	56.1509	442.28	299.836	31.1006
		487	2014.92	67.1211	247.632	311.894	104.897	284.549	387.05	69.77	422.115	64.6671	303.147	229.49	94.5473	149.992	226.526	151.328	282.016	218.818	301.161	272.241	194.111	145.534	233.742	83.3478	66.2564	109.32	82.9649	140.713	22.253	74.5561	225.835	177.355	77.5622	474.348	94.7581	193.578	83.5796	176.3	113.08	214.385	127.995	33.3681	220.321	77.7739	322.991	388.478	36.7412
		488	2018.78	23.4112	147.749	252.089	135.341	196.256	358.459	89.3555	434.505	105.273	288.229	247.395	151.136	176.198	188.734	230.715	253.036	152.591	313.335	227.367	248.154	113.45	158.887	124.024	49.1678	194.233	68.4645	147.257	47.9919	0	273.441	225.721	87.067	401.87	55.6235	195.538	83.2382	193.363	83.6388	327.55	155.619	87.6351	251.958	69.5603	362.287	386.539	44.246
		489	2022.64	64.6347	161.88	316.175	127.104	159.292	386.132	114.621	292.745	72.4762	286.188	317.58	126.255	188.822	273.577	122.902	257.488	145.703	291.45	214.761	215.419	184.577	206.319	104.818	86.5094	161.282	64.5288	126.649	28.121	0	271.148	208.271	138.664	458.201	48.5007	126.432	104.933	170.848	112.585	187.825	151.771	49.7053	143.068	88.4228	374.05	303.204	0
		490	2026.5	109.054	127.966	250.257	196.361	168.134	402.689	130.564	421.667	137.23	247.438	254.252	162.082	197.186	225.85	229.517	316.505	113.207	272.06	241.222	325.476	83.6571	122.881	148.03	102.215	176.785	92.5078	127.262	34.0483	43.823	247.56	250.599	60.7623	457.167	41.4022	141.895	135.359	247.123	140.813	341.066	86.976	69.7546	209.165	39.4781	423.821	343.007	55.5541
		491	2030.36	116.443	170.274	359.629	129.353	167.888	368.374	117.71	398.915	134.764	305.089	204.046	150.645	244.91	167.83	196.048	207.546	121.008	287.567	174.586	238.565	155.623	122.411	96.0433	91.6029	196.332	64.543	136.926	61.669	60.0598	270.608	214.13	158.43	414.693	69.2229	199.913	172.274	168.385	118.213	208.996	130.087	81.0857	246.585	75.935	449.92	367.441	94.7701
		492	2034.22	92.7979	138.768	273.882	151.239	162.638	405.904	138.542	420.861	59.6861	187.752	232.863	108.278	242.813	198.218	183.279	318.254	112.724	217.487	302.502	298.325	132.392	181.38	156.734	116.762	183.758	72.7395	85.8158	62.4067	94.4856	239.781	188.989	52.0677	471.294	70.355	170.939	151.564	210.69	121.729	292.288	120.16	45.032	258.543	38.6915	449.28	321.849	41.491
		493	2038.08	83.4307	142.116	315.572	137.766	226.123	370.287	120.313	412.086	79.0474	233.106	303.178	157.456	182.594	118.611	305.159	208.678	148.47	280.296	249.817	277.407	181.859	191.409	42.7566	68.7347	235.514	31.3766	121.357	46.4926	0	288.367	126.349	135.397	483.63	95.6187	210.571	66.3996	196.925	139.833	231.109	163.455	45.0829	211.436	72.3755	447.643	272.275	18.6207
		494	2041.94	94.6269	154.234	314.638	166.048	241.852	378.714	127.422	450.658	106.13	294.623	286.647	189.71	187.412	67.7844	258.148	254.043	146.935	347.216	246.836	326.156	245.276	161.395	143.991	89.0169	260.315	74.7397	163.452	24.3225	80.059	231.286	166.45	82.1937	375.472	62.9402	197.687	178.901	151.5	131.288	308.614	137.593	48.5649	259.337	80.4681	415.586	347.395	47.5294
		495	2045.8	85.7872	134.14	245.439	186.178	172.676	358.535	56.7893	303.432	61.7753	293.38	302.1	190.588	226.277	166.728	323.37	288.5	146.424	287.265	285.115	221.718	99.3444	148.821	116.19	151.125	192.391	44.8467	111.537	35.7649	47.2466	276.576	262.063	149.533	426.804	44.2192	207.683	257.865	106.573	52.5427	261.624	117.154	81.0936	295.474	65.4193	438.774	305.137	47.8167
		496	2049.66	89.3505	182.78	276.651	145.243	177.863	472.727	114.207	353.728	106.93	228.034	301.068	185.503	165.413	125.663	273.028	265.092	105.654	332.987	264.558	286.817	203.674	82.6081	108.69	83.3951	182.35	19.2976	90.689	73.3837	47.7182	237.207	226.263	60.6183	412.126	88.2049	131.504	140.835	131.881	95.377	271.121	156.277	87.6729	298.335	25.2914	349.505	296.533	0
		497	2053.52	27.1999	172.008	179.007	272.843	241.584	432.83	93.4428	420.021	72.626	275.298	292.477	175.611	151.309	148.472	323.168	188.324	155.816	371.352	203.765	328.81	204.168	215.42	88.1237	76.97	219.327	63.03	55.3041	46.1979	25.4424	346.353	229.964	0	499.477	142.723	236.16	168.163	125.343	91.648	319.752	185.851	157.958	254.841	49.1264	383.846	340.246	0
		498	2057.38	64.9593	240.595	330.916	134.274	212.052	403.113	54.3429	447.704	100.387	306.831	316.733	169.028	80.3663	166.593	336.069	215.996	120.164	308.298	316.154	236.324	183.461	185.026	169.349	77.9153	176.167	0	98.8495	117.488	0	281.935	118.622	71.6841	386.858	90.2224	166.98	171.328	191.056	95.1794	351.865	113.106	100.574	274.066	55.7064	381.051	347.452	41.8398
		499	2061.24	68.0445	169.519	297.755	231.752	143.564	395.482	94.0044	423.816	84.1299	206.258	286.472	188.45	119.863	146.445	301.865	239.654	148	376.219	252.329	318.524	268.992	70.1538	91.597	135.147	156.206	30.7179	232.981	0	90.2251	202.172	161.282	39.6302	380.688	105.841	131.125	175.016	153.493	51.1751	368.813	145.952	57.6796	270.672	71.2274	283.938	360.517	51.2865
		500	2065.1	76.6898	158.606	296.049	210.781	206.796	367.611	141.554	360.235	62.2524	201.905	289.467	79.5315	85.3798	158.941	337.983	187.398	107.722	454.839	337.048	238.845	182.491	118.848	71.9952	127.902	242.878	53.4671	93.4148	105.768	23.0083	367.303	229.766	0	359.661	113.701	93.766	317.172	225.378	74.4478	297.425	138.738	63.1158	256.621	73.0397	318.534	332.665	42.2085
		501	2068.96	37.0549	161.659	250.909	243.616	168.512	377.149	174.935	373.325	79.6149	172.935	263.552	213.047	140.81	89.8479	349.274	218.3	119.343	392.269	227.441	296.693	127.428	169.605	142.516	69.8552	230.501	52.2138	88.1226	22.4008	96.8201	274.902	203.779	24.8741	409.279	122.238	232.379	145.028	121.769	37.8725	407.389	187.971	82.5641	199.142	51.0865	332.923	315.646	20.3121
		502	2072.82	0	199.324	267.058	192.81	157.219	439.183	164.962	398.291	95.9224	177.503	254.438	303.966	125.822	86.4208	287.291	143.421	95.0754	404.588	223.26	424.81	212.521	149.739	93.554	69.167	208.003	79.5359	92.3907	56.5574	80.0149	273.816	207.332	32.0956	261.911	107.916	196.753	183.864	148.945	87.4011	340.59	123.185	147.717	249	0	260.637	381.775	0
		503	2076.68	96.9281	125.133	221.942	248.236	207.461	341.203	125.993	473.098	114.146	219.843	310.328	258.995	194.154	87.2022	236.173	132.315	63.815	282.674	393.769	330.075	168.14	112.391	77.4389	100.709	181.047	47.5678	85.3733	60.1864	50.1561	247.349	175.839	32.1577	330.149	187.441	158.718	266.987	156.279	63.1115	336.719	174.44	106.091	203.936	56.0424	290.188	428.948	42.6091
		504	2080.54	34.8969	171.484	367.848	231.553	112.914	391.195	108.462	391.674	58.4409	244.141	233.297	219.928	106.527	134.35	420.797	313.399	110.242	363.773	305.38	331.599	263.731	77.5142	136.935	171.793	216.373	83.7063	149.033	53.5149	37.3105	259.629	89.6267	49.363	353.662	152.513	183.006	244.429	185.573	23.7081	300.591	80.7159	127.739	180.676	0	270.106	372.45	52.2419
		505	2084.4	93.4248	130.326	318.266	296.369	181.904	321.106	127.922	413.925	75.1383	341.761	273.927	239.203	104.629	122.366	343.911	253.212	155.578	311.008	257.038	230.366	204.999	71.0624	123.776	104.277	198.735	44.5633	124.216	43.8943	152.265	309.28	145.327	0	427.066	151.17	145.521	235.123	99.1242	49.2282	330.297	41.1381	153.338	203.986	78.0075	269.577	359.254	49.9015
		506	2088.26	42.8022	151.266	246.319	248.114	187.951	470.865	185.912	460.961	75.0474	251.606	343.51	220.314	188.006	104.81	334.669	268.76	113.835	338.5	359.116	174.639	262.132	50.9928	157.917	191.51	145.337	0	161.124	91.1714	95.1602	166.329	122.912	87.5892	294.592	91.0471	150.822	207.048	84.8737	90.5616	290.229	135.66	178.729	251.981	48.9144	331.466	373.72	45.7422
		507	2092.12	36.3173	144.434	247.118	210.601	114.105	404.153	176.902	372.742	28.4269	234.734	263.279	229.63	128.759	93.8103	354.179	234.716	151.628	383.917	328.006	200.216	217.545	79.1003	77.4858	131.024	250.248	63.3828	143.636	102.942	61.5143	265.543	183.374	41.1766	278.045	134.386	189.854	258.956	165.087	72.2787	305.931	138.908	89.8694	191.009	87.4081	355.592	341.199	39.4613
		508	2095.98	45.3377	147.542	257.216	216.06	163.041	448.599	145.733	520.8	65.0974	202.434	372.262	267.869	150.852	134.128	306.029	215.247	132.39	410.168	282.713	295.645	183.608	65.7034	111.507	148.81	144.411	61.0564	123.581	79.4752	82.0766	233.477	215.341	38.0741	308.114	146.897	109.575	250.871	232.843	79.0341	300.257	90.6339	119.137	217.8	116.469	266.934	330.822	68.5444
		509	2099.84	0	117.312	238.478	182.73	146.466	346.501	155.327	361.822	48.5788	180.387	240.366	154.944	190.366	118.534	354.184	157.416	78.9292	366.824	215.236	262.233	91.1064	127.299	30.1372	135.576	228.628	27.4464	66.8879	109.928	68.4368	246.457	260.927	45.7429	333.295	157.089	55.3298	230.01	188.592	92.1918	285.113	100.946	145.947	218.964	67.3909	313.886	356.102	32.7822
		510	2103.7	74.3166	30.7009	356.449	243.545	190.839	357.883	143.407	354.382	57.1531	191.38	295.282	192.825	188.26	125.973	311.531	270.405	147.607	396.567	257.837	262.969	152.965	104.452	75.3755	133.28	223.194	75.3433	89.2769	46.0266	91.4629	245.814	281.745	19.2566	319.844	179.384	159.371	218.272	140.708	87.3794	288.082	98.4429	133.247	214.184	127.699	326.446	285.27	48.9644
		511	2107.56	26.5579	108.087	322.075	221.261	89.4383	384.83	221.072	362.52	66.5313	250.824	231.846	166.23	158.015	115.42	318.987	320.108	196.836	354.926	276.787	217.115	165.294	101.886	118.774	122.633	273.708	85.213	50.9549	27.492	84.5816	311.518	204.12	0	253.408	179.798	129.785	228.478	95.5286	91.3671	345.971	51.304	78.569	175.261	47.5939	373.722	309.984	73.8921
		512	2111.42	21.582	0	338.981	202.345	160.504	337.3	141.462	454.443	58.132	158.404	213.791	209.733	140.977	135.739	295.1	199.338	76.0443	379.333	293.146	295.036	205.822	34.9776	54.2255	135.226	276.878	98.0991	81.6959	77.146	37.2859	264.958	207.409	60.5366	221.824	160.203	141.387	212.757	117.59	74.2929	349.044	69.579	138.468	262.708	91.7369	331.96	248.951	150.318
		513	2115.28	53.9888	100.484	273.014	260.896	184.471	382.6	192.492	443.275	49.4581	275.869	203.603	380.433	115.471	179.171	320.804	223.492	178.173	308.658	159.487	290.685	110.589	84.9466	127.506	129.037	182.496	70.0725	114.845	83.2408	111.726	283.31	224.709	0	265.255	215.072	108.239	276.169	86.8031	100.917	310.366	81.2256	178.693	223.966	0	385.494	320.88	137.127
		514	2119.14	77.9272	72.8194	230.473	377.463	154.453	362.052	210.724	410.772	76.3869	155.327	169.364	261.836	128.896	172.551	271.399	243.818	100.806	330.088	268.85	273.565	203.815	94.2822	60.2695	118.275	192.62	59.6549	54.3703	59.1575	130.85	289.291	237.881	17.8754	342.287	216.348	125.899	220.761	117.499	85.5245	227.699	152.319	119.423	168.203	86.9264	294.09	342.178	107.328
		515	2123	113.011	57.3137	378.377	283.245	205.157	244.21	138.557	451.853	95.8308	120.66	232.603	294.644	95.8636	215.157	274.08	192.622	88.1197	332.436	243.422	297.26	134.51	127.693	122.268	39.0863	276.19	111.131	167.143	128.226	59.4785	309.707	145.067	24.4848	357.826	188.376	179.087	199.99	176.21	59.6667	288.734	130.776	93.4233	208.266	62.049	276.317	312.064	82.0881
		516	2126.86	97.4517	179.903	309.551	341.249	209.47	280.692	65.7297	360.087	30.3243	308.185	188.823	296.457	146.048	218.424	321.853	212.12	199.282	282.529	211.049	361.055	144.508	119.213	105.227	122.054	243.028	93.0153	76.8019	143.132	116.66	240.174	210.329	27.4827	315.466	195.511	90.6207	200.798	194.729	66.7259	314.471	114.686	180.754	161.704	83.3491	312.818	356.163	134.502
		517	2130.72	55.8061	103.316	283.521	311.622	178.155	350.01	148.038	441.838	60.41	235.661	140.244	249.83	193.108	241.198	332.986	274.846	50.4392	336.095	253.568	239.168	148.933	64.0845	136.634	101.576	217.458	98.3999	105.779	118.39	69.2577	351.655	215.359	91.8306	307.406	238.095	157.278	232.231	152.675	77.5098	170.245	170.927	104.852	132.451	52.2266	263.101	262.988	103.975
		518	2134.58	87.6169	69.9989	316.566	236.204	139.688	320.402	214.568	449.613	39.7358	299.071	179.684	224.842	149.437	175.707	285.823	239.196	129.604	335.899	214.437	261.454	267.879	53.5091	109.804	96.5984	267.771	115.718	76.1052	70.2162	85.7649	277.204	289.104	25.2112	255.052	136.541	117.911	195.812	191.876	107.304	397.017	99.7771	159.119	177.447	50.8923	343.327	205.535	142.345
		519	2138.44	43.9735	82.695	250.341	358.802	132.894	325.384	199.133	355.484	42.0173	297.568	175.721	193.125	159.392	134.866	223.098	321.838	198.606	227.976	230.831	260.654	134.326	88.9006	71.4699	127.827	167.664	136.26	79.8384	49.7583	124.47	312.121	165.173	31.0967	350.35	183.321	137.247	137.478	169.192	36.6456	276.3	99.291	176.138	214.522	78	298.141	312.133	83.345
		520	2142.3	69.1335	143.788	332.129	304.813	254.262	359.272	204.903	330.425	78.4601	265.329	215.763	169.195	209.525	212.491	221.823	259.298	230.952	367.76	197.162	232.331	225.214	0	89.3016	125.826	186.902	94.7226	59.7454	75.6895	145.295	250.278	161.554	42.623	409.898	206.177	125.232	136.99	223.197	65.0747	303.934	113.256	157.743	151.331	39.5282	250.44	229.486	90.8104
		521	2146.16	101.144	157.869	300.203	323.881	168.787	345.088	241.395	325.115	143.5	212.981	201.734	244.836	165.554	261.956	279.65	336.533	124.685	268.582	189.905	242.335	255.581	110.906	98.0156	71.8612	284.114	74.9218	129.104	84.4081	157.469	300.693	60.281	0	406.164	180.095	106.2	199.334	151.181	95.0031	358.963	85.0557	205.074	185.997	104.52	244.386	298.007	84.379
		522	2150.02	22.1464	71.7827	342.425	357.394	196.854	360.784	132.592	299.779	138.242	221.116	141.027	234.763	144.411	228.681	167.493	195.528	170.717	262.081	225.477	325.544	185.946	54.7322	128.478	46.286	193.129	66.7697	81.0171	38.9758	246.838	293.615	142.254	46.6495	351.575	286.744	169.405	176.914	249.132	40.8059	356.599	94.6367	80.0171	230.02	46.2052	224.63	268.757	68.0062
		523	2153.88	89.7446	105.945	252.13	301.528	188.207	440.438	240.614	283.589	162.385	262.768	139.669	240.479	60.7838	205.42	287.004	237.661	136.154	320.361	152.392	261.312	190.673	94.164	97.1398	101.256	253.333	92.8971	100.341	104.355	126.866	264.307	148.239	34.4105	332.14	250.344	145.361	165.089	207.353	120.446	345.96	98.9547	138.923	180.523	34.2629	237.629	326.653	202.4
		524	2157.74	62.6123	81.2513	190.556	303.874	229.536	285.532	175.913	432.303	58.5762	245.825	129.852	181.477	166.591	233.861	254.572	234.477	123.207	268.991	158.698	277.864	151.94	85.3066	80.1318	120.502	201.644	51.6733	67.3782	73.9842	148.734	280.847	238.736	41.261	382.329	285.057	120.03	152.741	182.683	108.898	280.428	124.345	178.267	266.535	81.9427	251.737	315.907	157.635
		525	2161.6	105.289	106.73	235.806	295.36	252.666	337.096	196.701	441.523	44.8655	251.055	221.584	187.384	99.2503	249.169	282.858	213.966	214.024	266.124	214.807	216.881	157.772	60.0425	108.013	111.51	313.395	123.013	94.4816	80.4549	138.767	259.183	257.91	23.9595	332.295	255.093	127.504	134.862	202.575	112.091	329.836	103.963	202.287	270.504	52.0376	236.198	309.242	140.139
		526	2165.46	67.5843	111.081	308.374	283.165	239.664	346.068	248.79	373.37	51.2611	259.304	192.702	177.924	152.083	264.385	209.906	244.773	158.393	236.886	155.122	307.499	194.994	70.9854	83.4468	146.242	284.171	126.691	140.677	101.234	108.456	230.785	151.097	65.2788	249.619	263.162	88.9816	95.7104	248.541	17.7108	308.354	122.456	224.878	193.038	71.8002	96.8854	292.635	146.327
		527	2169.32	91.4035	122.989	225.591	312.9	196.684	459.048	239.498	368.836	121.016	286.894	229.231	181.249	97.1289	156.525	358.03	292.57	59.346	274.052	209.233	347.837	173.456	26.7413	35.0874	104.443	211.662	74.0794	62.5783	104.549	169.624	280.803	192.125	47.9799	336.288	239.15	110.327	134.57	230.615	68.5979	288.866	130.095	162.496	230.811	81.8313	200.108	284.582	164.284
		528	2173.18	84.76	156.735	154.052	304.937	285.815	432.586	208.977	311.932	60.4595	226.059	147.959	240.307	108.296	234.81	216.82	341.461	63.9206	250.876	255.429	351.335	87.0974	78.2453	31.0691	123.76	222.271	132.084	126.634	65.6361	200.013	194.908	136.388	89.3569	323.382	265.904	70.435	114.603	207.37	88.1944	270.348	178.625	194.486	307.646	97.8629	253.305	274.414	162.209
		529	2177.04	106.004	125.831	288.083	289.323	251.642	401.748	238.144	297.275	73.866	242.797	141.705	343.043	142.263	240.789	277.542	249.878	57.0927	302.314	208.912	407.843	139.733	72.6826	22.5402	111.675	238.04	73.4952	41.6576	119.681	126.847	247.219	170.894	33.2509	279.556	211.228	77.1255	115.541	247.356	75.8866	366.481	110.418	211.381	203.617	54.7246	241.119	277.128	157.859
		530	2180.9	39.9588	145.172	266.303	365.516	242.711	391.865	273.32	208.546	44.8339	237.038	153.677	222.595	134.824	169.861	324.796	200.444	112.006	188.18	225.113	413.1	152.809	83.9916	98.4823	99.567	280.89	77.2594	124.901	70.5305	210.172	231.899	194.35	84.532	245.308	285.814	62.2564	101.861	218.142	103.471	195.498	88.0889	140.137	176.276	77.6517	178.408	273.568	149.417
		531	2184.76	136.042	93.7302	335.388	369.781	308.186	409.526	260.533	152.619	108.644	212.958	101.527	263.73	142.895	256.69	265.924	195.898	79.3316	313.049	173.027	303.967	85.0412	75.8426	0	138.64	371.703	82.9355	124.864	91.081	242.08	264.613	71.6267	112.088	344.366	312.849	134.089	104.337	210.548	117.033	305.953	21.8512	119.848	191.649	120.822	166.272	202.195	132.328
		532	2188.62	164.325	138.895	409.111	341.742	244.045	510.374	353.756	362.094	141.569	278.009	156.517	243.414	126.278	201.301	232.053	171.546	157.459	234.164	210.606	283.075	148.033	69.2835	122.467	247.814	274.553	121.817	116.033	111.624	196.954	215.745	178.794	64.8611	384.595	339.76	110.656	148.191	244.344	84.8938	173.289	133.789	116.117	190.537	134.398	215.283	279.408	140.032
		533	2192.48	206.018	126.979	266.269	481.371	308.57	370.681	212.88	245.904	118.189	283.593	93.9918	179.472	109.46	225.241	281.27	262.15	89.5817	214.717	135.301	227.545	75.619	0	56.6174	146.984	283.516	41.2751	61.7557	82.2118	152.313	286.334	139.77	115.072	263.038	289.749	50.2086	125.656	265.999	144.609	290.438	77.5094	194.609	200.505	70.8328	228.89	229.548	178.074
		534	2196.34	144.386	169.898	298.64	461.34	228.155	407.824	264.812	305.322	134.175	158.004	56.8995	231.529	114.584	264.434	214.063	329.864	137.566	252.348	190.761	390.206	191.576	66.6918	37.7222	120.346	244.937	61.6048	135.702	52.2637	141.449	264.179	180.758	87.6632	378.855	254.661	140.85	83.9226	301.254	120.14	208.896	51.1319	118.898	247.115	136.682	135.873	239.96	214.401
		535	2200.2	128.755	185.81	320.535	427.105	221.49	411.331	163.397	282.501	86.5896	159.517	136.672	227.244	114.308	285.494	309.712	273.204	144.376	220.138	177.717	268.74	176.082	102.688	63.8308	141.73	270.58	39.3288	165.227	138.281	183.666	276.843	93.7715	21.7583	295.953	247.55	107.89	108.43	209.649	0	212.276	137.568	119.975	236.361	101.905	204.959	201.696	153.862
		536	2204.06	135.97	177.718	287.777	557.903	252.4	449.845	174.494	265.627	92.4363	197.124	96.4018	288.013	134.725	293.947	179.946	287.008	117.61	235.774	79.4647	286.186	195.149	56.5802	27.1943	198.41	239.765	0	165.734	85.2479	174.797	241.877	146.342	94.2942	331.675	342.597	90.7486	48.1358	274.558	136.713	177.065	30.4219	148.074	197.297	135.031	169.381	229.661	230.046
		537	2207.92	173.635	192.285	291.37	405.398	249.656	332.39	318.597	356.88	141.694	197.349	104.37	98.759	174.67	337.31	134.891	227.115	148.517	325.614	130.61	335.342	154.346	46.386	28.7505	155.648	327.899	62.2335	109.904	113.451	255.802	349.21	74.2049	121.16	241.974	283.873	68.6681	43.6904	205.933	144.404	248.81	56.5109	138.14	279.431	111.274	176.27	262.046	172.588
		538	2211.78	140.069	191.301	378.122	454.281	264.765	421.956	268.704	242.332	160.96	192.537	133.162	181.662	111.926	267.189	215.914	261.554	196.886	315.228	160.788	325.788	146.752	85.6211	32.2067	142.042	235.17	29.5204	155.965	113.433	245.574	295.063	69.1457	149.833	254.312	261.872	93.1239	89.527	219.704	145.441	180.768	30.5117	146.812	233.183	146.818	202.648	286.641	186.363
		539	2215.64	134.336	140.964	286.13	420.861	316.606	445.546	256.691	233.057	67.7241	215.714	191.973	122.866	75.1561	308.403	268.317	388.823	173.132	268.649	130.737	312.454	101.225	72.9429	0	128.739	305.012	48.4651	184.66	60.6593	161.476	194.168	121.479	94.2341	295.617	215.739	38.8757	146.652	222.801	113.927	136.648	47.8514	148.589	277.764	112.816	158.855	240.122	121.404
		540	2219.5	140.573	186.641	307.553	328.325	230.461	331.21	294.291	239.868	63.6553	230.256	113.578	149.506	129.856	354.719	273.4	256.344	113.2	289.139	132.74	339.38	157.278	118.115	69.8872	138.235	259.038	107.844	161.423	70.237	143.566	261.859	70.2285	108.894	281.074	284.023	35.7565	147.345	229.4	83.3243	155.184	42.4324	166.595	218.679	140.949	158.824	232.01	198.115
		541	2223.36	138.367	170.423	275.954	393.653	242.965	196.702	234.957	257.658	128.611	186.975	146.151	149.742	123.683	246.734	145.855	360.004	102.208	255.872	198.434	233.291	79.8501	126.555	0	231.493	292.792	120.224	137.469	47.6585	172.633	324.026	138.166	171.542	300.006	237.775	99.6183	222.981	209.51	133.954	186.102	55.0637	196.59	216.324	199.859	175.806	209.992	141.745
		542	2227.22	145.326	130.003	291.897	330.028	281.42	362.954	252.835	280.621	51.1311	109.755	124.362	142.881	151.062	199.234	219.808	347.478	168.354	259.627	148.51	181.03	169.74	57.1804	50.1949	179.857	302.557	49.9395	160.771	83.8172	216.69	280.012	0	145.384	392.305	245.21	38.9825	168.789	256.062	149.414	312.053	24.0446	171.66	218.262	153.93	180.192	273.38	156.309
		543	2231.08	173.638	185.166	326.271	360.987	249.511	316.645	240.921	208.618	96.9065	181.335	26.3173	78.5092	47.2577	352.542	213.315	363.27	139.333	285.549	240.922	205.898	145.925	31.0368	39.4171	189.877	342.199	63.1374	262.729	72.5772	182.318	351.911	39.4705	152.912	350.911	226.93	51.3738	161.26	227.349	126.864	211.852	71.7314	118.82	194.106	187.227	223.013	227.528	173.533
		544	2234.94	114.554	153.162	303.561	411.815	224.548	347.254	230.627	210.935	93.4591	202.398	59.8324	161.996	99.9245	212.872	247.893	376.391	168.517	228.628	140.711	154.278	93.1494	69.2642	84.7243	226.581	286.232	51.6808	198.159	62.423	242.611	237.197	0	217.28	265.778	278.111	64.0248	212.167	220.175	87.6988	253.124	70.6453	173.529	172.689	264.104	170.339	182.187	116.848
		545	2238.8	68.2815	166.273	357.351	508.224	191.959	323.561	260.779	144.953	165.565	168.042	138.118	103.79	105.779	190.278	206.879	296.021	172.22	225.18	185.537	274.005	146.928	44.1701	62.2234	106.888	317.939	63.5839	171.975	100.213	169.981	300.646	73.1562	221.039	350.925	263.652	68.458	90.6	209.728	84.313	330.287	33.6625	163.08	163.585	193.92	203.369	241.949	125.869
		546	2242.66	131.335	173.587	312.623	500.167	308.673	288.214	283.291	276.837	194.38	107.446	107.563	84.293	84.6395	249.083	244.04	206.94	145.198	307.751	71.3602	169.762	48.755	63.1542	96.5788	186.778	262.763	27.2461	208.038	33.9851	172.26	314.604	74.8387	142.603	252.352	238.01	50.6745	104.213	265.79	149.679	361.634	21.1617	242.272	252.411	169.667	222.68	317.654	106.434
		547	2246.52	190.88	187.984	347.854	399.642	289.187	358.757	222.106	133.045	111.801	145.138	146.47	161.258	130.432	239.701	227.57	284.117	127.85	220.114	123.416	224.203	53.5546	92.5608	97.618	166.331	317.41	72.9059	213.733	131.535	176.638	244.397	30.6133	284.094	277.196	307.012	86.5342	108.262	207.853	194.849	223.917	34.8228	217.478	237.038	209.672	218.828	318.522	71.0293
		548	2250.38	136.489	274.16	274.112	431.064	305.381	366.876	212.893	285.386	192.88	187.268	68.9943	84.9545	84.6131	249.637	276.958	300.482	169.993	232.104	195.563	302.775	70.912	70.9471	86.5691	101.68	295.378	52.3468	202.546	58.2158	170.233	271.918	75.7849	221.709	260.573	258.109	58.2895	106.588	223.003	169.74	213.733	43.7948	188.641	197.748	171.51	307.632	222.853	117.638
		549	2254.24	95.3758	194.776	295.937	432.14	239.738	284.225	148.039	210.92	185.102	202.063	112.162	131.955	88.4336	376.883	290.001	300.478	181.795	291.935	174.726	275.695	0	0	110.165	83.1748	301.177	65.4193	228.912	50.6673	182.324	235.04	0	194.159	296.504	168.762	57.2158	84.9143	215.982	166.184	277.53	23.3013	167.792	223.488	254.233	246.789	362.43	20.384
		550	2258.1	136.455	216.436	335.011	441.6	317.072	379.772	213.569	220.926	173.651	180.203	96.7132	138.52	158.145	210.848	260.455	233.193	159.181	305.828	188.018	189.681	75.5019	0	85.9591	118.272	295.514	52.5647	205.97	71.5044	199.858	291.565	126.338	197.672	221.498	162.953	52.7642	97.232	178.116	186.835	201.307	54.6067	65.4639	204.592	148.448	260.687	281.422	92.3571
		551	2261.96	196.706	238.345	324.67	525.344	309.706	399.79	196.783	262.304	148.86	153.661	93.9453	135.949	175.039	256.313	283.967	186.552	134.323	309.071	134.247	267.047	105.86	44.4715	123.385	156.282	350.82	83.9503	238.082	119.097	183.116	268.106	76.6072	230.885	284.072	252.492	88.493	112.337	101.625	196.196	225.39	0	153.563	260.135	215.649	232.146	241.401	130.592
		552	2265.82	169.047	289.448	331.508	486.72	424.9	351.061	192.372	188.685	185.934	188.826	97.5618	161.966	232.669	256.311	250.195	233.952	140.868	239.574	100.952	258.279	118.617	63.3137	137.7	112.668	319.278	66.1536	206.547	82.2305	221.863	281.446	35.9947	257.444	321.614	259.149	80.3829	111.928	147.282	255.843	384.95	61.4463	168.388	260.25	170.758	246.141	294.43	127.752
		553	2269.68	150.197	212.45	349.179	448.549	270.442	371.384	162.895	274.211	147.948	124.135	26.7405	177.95	191.929	247.233	237.022	193.951	139.123	196.496	118.801	256.22	104.876	108.165	121.465	192.668	331.575	69.121	189.05	47.5839	306.173	367.77	54.1963	286.688	331.887	234.462	66.7811	76.6616	169.774	232.41	259.381	35.5906	84.9539	217.348	154.524	170.15	220.049	96.7354
		554	2273.54	161.802	226.8	300.999	413.457	353.421	295.29	215.587	257.716	159.444	158.193	103.85	128.385	140.087	298.04	230.482	240.657	115.559	123.56	155.885	216.321	89.2673	55.622	168.32	200.818	330.059	36.3939	184.528	101.84	272.267	331.521	48.3508	253.239	408.948	238.834	60.3339	120.125	160.421	255.207	283.057	27.0963	68.8959	218.668	129.077	247.912	238.849	81.5373
		555	2277.4	111.557	284.93	278.627	381.313	260.4	321.154	215.937	223.386	174.784	128.08	56.5437	132.511	165.447	294.405	246.567	180.886	144.188	192.968	61.9002	217.071	141.391	119.319	100.467	39.7035	381.473	25.5265	160.051	90.6877	279.486	314.202	63.5433	214.792	344.961	167.484	102.733	75.9006	209.629	208.076	297.493	63.0475	128.308	277.429	177.169	275.681	184.322	104.624
		556	2281.26	149.665	326.895	274.203	370.405	220.891	328.112	215.724	235.029	190.998	120.645	50.8531	133.715	126.517	318.105	238.329	280.009	151.77	254.24	171.872	307.934	101.734	110.266	185.269	90.2645	288.673	65.7627	218.033	93.2514	118.242	363.527	114.602	285.45	339.492	280.79	120.786	179.362	129.178	132.525	333.269	62.8676	159.723	144.706	140.982	274.481	241.597	34.4659
		557	2285.12	164.339	381.472	310.358	296.28	361.512	409.822	247.872	237.497	228.058	168.433	41.6087	75.5786	120.17	258.903	221.824	208.715	146.694	179.69	139.883	239.052	137.532	66.1622	104.884	155.25	307.347	22.2299	214.988	52.9982	213.77	340.747	74.5732	304.496	335.569	211.86	73.5108	68.0388	177.014	183.463	195.044	60.2692	126.833	148.968	186.61	246.431	259.486	109.31
		558	2288.98	117.618	222.332	249.804	307.383	318.583	239.487	179.115	273.849	173.89	195.796	76.7835	158.131	102.296	303.334	275.869	136.045	168.586	206.479	129.256	210.14	114.869	54.5444	100.708	140.081	377.225	28.0543	164.243	92.4546	150.597	364.058	111.127	300.757	348.132	151.578	63.2629	82.9893	154.99	315.585	180.269	37.5858	113.205	89.327	143.977	303.701	162.365	32.9126
		559	2292.84	98.9927	260.227	325.128	245.605	301.075	373.685	211.068	184.009	238.58	118.073	92.3573	120.841	149.863	284.303	227.79	192.855	164.441	164.605	124.797	264.976	177.872	102.56	154.536	183.55	283.887	77.3205	226.303	56.2695	160.814	407.842	73.6692	390.968	242.07	153.977	88.4067	143.6	132.616	222.101	240.939	0	130.06	121.206	162.052	262.331	216.332	61.617
		560	2296.7	140.766	282.145	312.206	331.779	257.889	287.065	140.605	193.292	199.548	134.29	0	127.755	166.816	416.125	246.777	258.592	175.073	150.084	98.9947	312.37	79.9851	87.9079	114.195	132.338	419.306	91.1716	197.856	130.655	116.329	353.355	83.919	292.129	308.96	177.267	83.2069	137.431	101.2	206.243	153.678	71.2867	183.535	211.295	179.102	198.865	319.088	108.98
		561	2300.56	195.794	277.166	300.714	318.494	282.323	359.662	175.461	174.647	258.523	167.627	74.3258	155.012	116.05	479.772	272.113	167.827	163.772	183.38	99.0716	182.936	78.7108	26.2074	87.8091	133	435.667	27.3596	221.906	88.2689	137.376	343.056	50.8859	199.4	294.2	147.114	108.253	125.039	159.226	261.528	311.067	99.1961	139.71	195.051	127.051	228.023	267.575	86.3011
		562	2304.42	82.346	355.479	388.368	470.371	172.584	438.822	165.299	187.689	164.242	185.991	48.0135	166.028	92.9332	332.113	292.199	221.813	217.244	173.976	106.065	241.277	66.1974	0	179.273	100.604	392.463	161.259	254.107	108.615	144.479	338.045	0	318.914	297.948	189.672	91.9973	191.576	169.364	215.542	302.769	96.7856	98.387	189.686	137.325	258.99	256.692	92.2481
		563	2308.28	191.434	249.415	358.274	286.39	198.369	394.213	207.264	201.736	255.919	113.271	36.8001	135.611	105.341	340.087	277.749	232.462	184.545	170.092	108.238	206.031	48.4467	0	128.971	97.7442	407.529	110.082	167.689	147.224	167.179	371.004	21.6064	231.464	295.519	125.476	120.424	160.998	189.076	267.064	286.357	95.9389	118.221	124.019	120.5	270.005	271.103	73.7148
		564	2312.14	228.608	317.713	327.689	280.762	183.482	330.303	197.45	159.72	268.754	202.716	66.9649	129.905	115.186	429.106	287.712	186.624	231.135	151.935	190.406	210.392	89.4688	0	137.425	155.39	324.342	72.7214	206.273	84.3517	212.513	364.046	0	188.415	270.603	118.9	84.8087	258.87	137.317	367.318	270.546	126.61	163.059	194.615	87.2081	296.204	225.452	59.985
		565	2316	189.123	308.359	275.96	238.984	305.725	217.263	131.956	173.818	214.029	173.674	117.12	102.353	70.5868	357.418	346.591	228.642	165.673	180.198	102.37	226.94	152.677	58.8541	138.288	91.7939	479.084	78.6689	238.927	17.2621	346.415	378.23	0	298.422	276.538	100.822	79.03	182.561	141.479	217.256	241.202	102.565	144.377	88.502	129.938	295.976	197.505	80.9232
		566	2319.86	288.101	321.296	329.466	186.908	240.203	264.304	90.4018	198.291	219.902	187.658	93.1748	139.804	120.075	402.272	305.894	222.414	119.243	168.358	122.824	201.503	150.699	106.289	92.8265	133.986	439.52	127.459	199.114	82.8152	214.405	485.315	36.546	299.716	282.396	129.715	141.516	117.725	121.998	215.822	298.904	80.4657	163.154	190.588	57.4869	285.496	265.882	83.6126
		567	2323.72	184.119	290.492	322.8	170.188	240.208	213.387	204.201	216.278	182.032	263.029	74.5519	188.792	101.748	469.95	261.965	121.692	155.943	95.633	183.928	200.761	199.336	25.3764	148.725	139.378	428.386	120.571	162.484	136.314	276.887	334.217	0	267.516	203.754	205.656	143.927	168.744	162.024	262.268	230.096	106.26	132.325	120.473	119.157	277.575	218.889	67.3805
		568	2327.58	216.358	348.87	440.954	202.678	185.631	251.147	223.988	238.835	180.28	137.122	55.5272	139.119	98.6744	356.616	315.411	132.187	161.818	123.707	134.903	233.46	96.8858	83.3109	156.259	172.396	435.849	37.5323	180.928	87.9229	211.21	355.759	62.5317	236.386	326.731	173.111	156.412	201.661	165.643	201.091	262.484	89.8436	109.234	191.807	67.7458	279.268	202.061	66.902
		569	2331.44	277.659	0	289.524	275.661	229.089	316.281	207.034	181.583	712.153	203.363	20.6534	186.841	155.538	450.344	240.361	130.747	238.393	71.1696	121.094	195.622	92.2293	55.2017	100.463	127.531	465.84	107.171	189.421	165.983	262.654	396.231	131.482	302.422	249.531	200.378	87.8565	151.828	118.805	215.322	258.493	137.327	115.733	152.651	146.014	294.237	237.451	35.4295
		570	2335.3	172.767	234.212	259.4	313.851	253.855	256.974	180.669	150.244	200.461	180.909	53.0143	125.152	77.7036	318.338	271.852	125.086	223.6	128.253	160.279	186.1	228.619	93.9809	42.3257	160.304	507.364	64.5409	162.767	131.148	302.27	377.707	109.462	272.89	262.554	158.874	172.64	152.229	158.814	250.804	268.402	90.4793	98.8254	152.074	111.915	237.858	176.639	45.0467
		571	2339.16	243.193	317.675	291.383	298.946	270.736	406.217	113.073	145.613	337.742	193.239	25.0449	197.629	224.446	446.706	188.356	196.357	282.721	135.052	133.816	241.309	165.252	57.8099	103.48	88.2592	450.265	61.0705	182.581	164.314	311.131	378.988	91.8586	306.751	321.061	221.253	171.987	125.639	79.4669	214.688	188.962	65.3626	78.8569	179.111	102.389	296.011	172.931	33.6938
		572	2343.02	167.623	298.801	331.188	301.946	251.576	215.63	219.92	185.879	162.964	185.448	0	223.779	249.023	304.136	228.119	167.491	214.439	142.085	137.566	277.002	223.926	22.0463	119.723	70.0784	516.086	57.2799	97.5197	95.1683	221.784	372.025	28.4344	274.03	243.515	245.197	172.038	217.876	63.7907	218.467	323.264	92.3882	123.83	141.775	136.955	259.606	131.414	95.4799
		573	2346.88	238.191	216.438	375.318	213.204	231.778	236.856	198.229	199.75	278.274	151.975	22.3337	238.995	131.825	415.364	342.473	170.358	122.92	73.3568	142.45	257.181	235.552	50.2664	68.4834	99.3527	469.168	106.134	154.583	123.69	276.931	437.993	0	182.348	301.195	262.018	141.02	163.447	122.445	238.497	149.805	115.947	106.938	107.866	125.158	252.734	87.9244	75.4002
		574	2350.74	192.635	282.497	284.756	289.119	195.398	273.175	238.244	243.716	273.194	136.813	39.9918	199.7	99.6242	414.76	203.708	141.189	187.661	26.1829	185.802	311.924	225.176	95.6088	94.8431	136.013	369.568	89.8179	101.208	126.528	251.505	354.563	0	244.875	286.139	220.124	139.551	177.27	54.7017	279.663	151.833	137.639	159.927	182.85	130.471	267.166	151.195	51.1545
		575	2354.6	185.934	242.314	325.152	163.721	228.562	230.63	236.705	213.405	228.205	121.022	57.9471	288.213	160.66	437.395	288.267	181.623	271.057	42.0951	111.718	252.585	186.407	97.1905	140.236	85.0051	437.94	56.7548	114.792	161.812	251.848	341.331	0	234.587	326.683	267.988	153.369	218.388	172.781	195.991	202.494	131.877	139.369	223.062	149.509	329.423	96.0008	36.1694
		576	2358.46	174.455	253.585	379.479	227.458	181.11	332.653	224.944	167.763	191.841	144.241	37.5895	243.398	193.46	364.545	278.553	190.742	167.6	120.735	85.0248	214.898	260.004	0	148.972	177.253	439.653	59.361	84.962	204.014	268.636	400.542	35.0839	298.116	251.783	173.7	184.45	160.701	162.914	225.922	201.176	182.614	98.5543	147.125	169.37	258.453	188.373	69.1953
		577	2362.32	214.752	251.329	308.251	231.599	248.591	267.242	256.775	233.14	224.437	100.703	0	216.275	118.021	379.154	258.099	198.337	184.354	157.702	89.0249	313.413	258.557	109.148	127.467	109.975	376.504	78.204	110.874	150.217	257.631	406.054	60.6641	236.817	243.775	249.033	123.641	228.212	121.24	173.294	169.261	186.259	124.153	211.793	161.154	243.836	158.211	54.4353
		578	2366.18	167.413	264.415	256.848	205.741	213.125	302.244	226.825	108.212	181.031	178.824	43.6278	226.729	221.592	322.518	321.082	122.027	213.605	108.996	144.699	226.224	192.964	117.631	115.346	122.93	467.132	57.3414	113.88	71.7169	240.814	334.489	0	184.744	319.265	207.157	137.743	126.076	162.038	235.132	217.48	143.432	80.1421	201.553	178.436	327.139	127.788	61.1065
		579	2370.04	99.9162	334.222	313.927	223.951	235.996	216.715	184.806	180.538	169.599	150.526	0	167.744	213.409	410.215	291.433	182.904	220.972	74.7507	139.121	261.138	228.71	182.827	115.35	141.136	468.953	78.1534	58.1688	144.914	280.133	365.13	46.4606	152.802	311.266	210.615	183.852	107.582	178.555	216.11	125.697	148.498	79.0211	170.754	168.363	265.346	242.231	0
		580	2373.9	222.013	228.753	266.637	270.175	211.95	266.684	247.511	204.93	257.671	125.988	47.2249	224.05	244.896	455.452	310.938	185.982	215.644	129.643	99.7393	196.156	249.43	110.578	143.342	129.174	460.803	32.0744	69.2202	73.114	261.005	370.136	90.4486	152.74	311.427	149.406	121.843	43.346	164.983	198.698	36.9992	171.958	111.244	184.441	213.177	373.199	216.806	81.5112
		581	2377.76	217.21	285.447	234.507	242.985	178.713	167.176	189.869	185.84	262.223	93.0263	0	298.143	156.377	456.232	248.935	201.7	265.238	84.781	133.085	297.05	260.549	113.686	106.288	106.512	441.78	69.9484	42.9502	114.298	219.586	353.966	46.007	245.569	331.635	259.832	146.978	78.8337	160.707	247.324	89.4543	220.56	139.996	210.838	289.493	378.009	171.33	43.3757
		582	2381.62	242.484	293.06	239.832	227.361	140.336	111.938	303.332	220.678	234.327	56.7272	24.8596	181.8	272.506	480.557	286.869	192.449	217.744	155.74	163.819	246.477	239.738	41.3502	169.273	104.416	464.086	132.186	70.6501	165.985	267.259	289.392	66.3784	269.148	338.151	106.677	185.204	180.099	105.064	272.364	99.6693	146.325	63.5921	200.071	219.926	336.014	157.266	76.6224
		583	2385.48	265.119	255.442	223.884	201.541	193.466	176.639	277.786	193.124	302.109	158.535	60.2075	259.168	287.172	293.17	305.175	155.752	154.21	100.423	74.1819	269.216	264.323	122.988	100.172	73.8311	390.414	170.984	63.2228	103.937	196.05	322.972	60.2546	235.982	322.937	121.819	170.998	80.1406	134.497	225.564	179.778	182.472	160.214	117.31	192.369	248.038	167.507	0
		584	2389.34	317.924	159.749	203.755	409.022	201.428	144.771	231.193	186.361	240.836	75.434	44.5625	300.056	319.267	416.628	317.452	251.647	200.644	156.305	78.7787	227.416	210.042	114.478	191.062	60.0255	434.871	193.358	68.965	97.6037	279.978	351.682	66.2769	230.498	341.531	170.299	200.004	186.554	97.4674	323.288	232.759	214.331	31.0714	121.302	169.945	344.48	139.592	37.0761
		585	2393.2	298.296	183.806	211.177	213.39	159.08	148.939	224.899	117.202	259.033	106.574	0	156.201	322.871	435.123	368.926	192.525	257.217	112.384	176.686	304.587	274.138	99.6022	130.553	110.258	399.822	213.57	40.8367	91.0239	230.424	331.848	0	246.174	327.173	141.842	241.217	191.308	176.062	261.611	227.224	190.23	186.285	163.154	234.549	339.269	140.93	51.8199
		586	2397.06	308.745	197.642	195.39	291.075	105.514	118.293	249.676	145.421	197.399	120.483	0	275.675	357.247	341.377	341.799	147.106	170.13	124.81	167.482	182.148	289.605	65.0607	116.196	65.9608	424.047	154.103	64.2319	155.718	208.195	327.541	32.7459	272.653	351.844	128.542	189.151	161.199	104.7	358.51	182.694	270.146	188.882	188.413	297.539	312.459	175.27	59.0207
		587	2400.92	292.195	308.395	151.232	296.246	155.733	88.6018	233.924	128.778	139.17	118.398	36.0727	300.807	211.603	390.547	414.061	140.047	169.22	67.5832	87.3873	321.878	212.554	66.8501	140.094	77.1987	454.465	158.084	62.8535	165.652	177.948	246.183	121.845	172.996	343.452	103.629	237.465	152.725	137.29	272.39	209.029	206.827	176.039	192.039	232.224	305.958	207.528	36.0226
		588	2404.78	265.059	233.583	238.11	258.227	60.8752	213.789	309.878	154.868	257.291	165.365	37.7453	276.362	284.019	438.073	264.678	90.5836	126.707	120.846	167.789	288.535	258.626	66.2446	51.2688	23.7172	533.224	146.222	79.8053	140.334	248.596	235.191	38.7026	248.618	352.506	90.4979	221.681	89.2876	136.769	225.279	158.453	184.737	197.799	202.669	239.562	263.389	197.512	0
		589	2408.64	300.131	253.875	201.604	188.033	83.7369	75.9893	216.868	166.223	350.818	108.841	45.513	230.257	310.782	472.23	273.711	137.447	237.861	162.223	85.2763	311.612	178.054	46.7575	88.6646	84.8319	398.303	201.544	28.0365	150.465	283.339	249.559	38.4572	191.836	313.38	133.986	199.376	179.434	161.317	319.634	90.2597	264.736	104.619	186.834	282.787	329.761	146.73	55.6054
		590	2412.5	303.093	222.872	244.87	310.152	49.2039	172.151	232.824	125.694	250.817	208.255	42.2905	367.845	348.36	394.225	278.258	119.526	185.144	137.86	111.442	253.783	185.687	75.2008	86.8938	74.4255	464.405	153.061	97.6978	117.597	208.137	261.067	95.4526	179.683	357.537	123.763	205.691	130.396	120.652	233.233	218.436	254.85	184.13	195.301	299.377	224.041	202.113	68.4602
		591	2416.36	272.997	265.359	235.435	370.949	113.662	31.4318	238.878	165.637	239.671	166.407	79.1949	178.395	339.444	432.473	410.443	203.052	202.491	127.821	99.9974	271.277	132.728	128.689	124.709	56.2418	453.917	102.514	43.6334	156.822	198.679	215.587	37.3484	250.854	444.115	125.845	188.551	174.156	117.836	427.61	217.096	227.711	131.573	162.989	182.746	254.374	146.934	93.2593
		592	2420.22	285.003	198.797	169.98	256.896	100.611	202.947	326.452	134.438	236.297	160.394	89.4212	276.697	333.141	496.533	272.854	175.825	185.686	76.8013	116.676	276.669	197.15	87.1462	115.033	19.64	464.318	45.9853	50.5414	185.889	283.167	204.999	45.6733	316.448	338.273	116.365	194.845	211.803	116.64	349.889	269.517	258.308	139.896	228.417	203.353	212.812	142.058	52.8721
		593	2424.08	228.542	274.566	277.443	209.131	63.1568	113.42	233.009	90.122	309.355	162.209	42.0435	236.982	238.168	395.111	389.287	158.053	201.768	126.529	64.1012	259.39	200.322	59.0348	39.9703	48.7552	417.305	149.948	33.8123	229.531	293.085	184.217	41.9484	290.858	422.989	95.2555	167.461	290.972	176.202	221.272	133.783	244.407	108.321	208.805	344.257	319.307	147.828	30.5678
		594	2427.94	319.753	274.833	239.405	267.227	79.6193	108.692	257.724	169.487	306.867	158.559	38.6769	211.844	262.168	442.284	357.391	222.059	230.54	92.5329	28.5992	222.248	148.405	121.336	123.265	32.0114	464.058	146.435	111.776	191.491	268.448	320.592	45.7674	199.958	260.632	144.026	193.512	148.603	197.764	212.662	204.824	191.018	133.752	178.406	361.906	287.233	254.162	0
		595	2431.8	352.178	267.803	192.112	334.778	88.6926	130.755	346.276	140.02	318.272	136.92	46.4492	282.023	189.782	435.026	252.51	215.269	185.285	125.871	81.939	188.521	215.406	123.723	105.786	0	416.513	123.767	70.3574	121.729	105.2	208.576	82.991	264.175	397.263	189.272	190.859	156.916	129.498	283.457	257.612	175.434	205.228	123.484	310.346	256.073	195.138	48.5103
		596	2435.66	308.655	292.685	180.798	349.349	103.273	161.507	296.448	114.445	236.436	154.345	58.8604	250.117	284.543	349.361	280.672	153.124	246.868	88.2914	69.84	304.417	120.725	69.891	107.37	24.8071	373.935	176.287	21.1613	142.398	136.898	202.25	21.0277	207.3	287.726	154.493	249.554	222.248	138.078	288.585	246.284	207.318	216.818	160.286	330.845	275.084	132.482	0
		597	2439.52	310.224	282.162	183.46	288.443	55.987	133.425	318.654	118.584	163.587	103.304	57.2998	303.418	271.278	275.991	350.343	149.638	128.313	117.948	83.7567	155.712	169.97	71.7543	159.411	59.3965	369.376	177.397	24.1315	231.139	187.852	267.856	0	229.082	323.467	194.845	260.971	193.397	36.5605	252.42	155.538	187.069	85.2218	189.184	343.4	306.025	156.357	46.2554
		598	2443.38	320.346	281.638	180.233	278.395	58.7844	148.193	255.939	119.41	176.608	111.216	78.3932	399.395	280.572	535.796	410.693	100.81	290.763	79.3877	41.5155	253.034	158.682	68.1296	172.672	70.8107	426.45	309.828	83.219	256.774	135.381	246.65	22.9959	294.899	251.546	124.057	190.499	153.381	105.352	330.312	225.014	154.497	142.898	189.664	288.885	252.403	159	25.5839
		599	2447.24	339.057	270.722	280.339	254.194	152.48	98.1817	305.302	130.43	227.741	116.448	35.5707	361.085	333.444	337.854	329.433	145.952	201.004	56.944	97.9209	263.623	107.254	78.8506	188.075	45.8361	314.969	254.62	89.9538	172.304	190.932	235.295	52.2045	239.837	392.961	112.185	168.493	211.531	122.174	310.816	198.667	234.783	122.362	185.086	269.819	275.905	160.356	36.5525
		600	2451.1	424.834	309.315	259.277	281.608	93.8355	165.53	352.287	99.2325	263.908	72.6265	88.9958	356.866	255.792	332.474	309.666	126.746	127.014	0	91.4491	264.062	77.4942	44.4069	223.185	33.5024	349.178	146.397	33.1944	136.316	155.058	290.781	49.736	252.972	294.999	156.303	228.29	175.111	166.206	273.869	177.578	192.423	193.218	140.233	296.274	283.653	136.122	47.8669
		601	2454.96	348.071	338.204	231.313	264.204	62.1026	155.76	257.065	123.871	186.583	39.5281	65.7502	378.93	328.43	379.384	354.306	77.8424	206.667	0	81.4106	241.04	61.6352	28.778	107.33	44.0557	302.537	239.974	26.7984	211.16	175.392	244.198	0	185.943	235.443	192.43	241.779	154.478	95.7671	262.256	141.295	158.231	94.1713	149.291	253.402	345.76	165.317	98.2106
		602	2458.82	447.29	257.97	270.486	260.128	61.1791	147.447	349.8	87.3979	241.41	69.3072	66.8734	321.461	296.149	366.705	462.673	122.496	232.114	0	68.28	324.757	61.8118	50.0368	186.889	56.7823	377.865	280.535	0	138.775	148.603	227.818	30.8205	317.444	258.132	128.094	245.656	153.475	86.2301	201.49	211.497	180.711	128.406	113.473	307.408	311.876	131.394	76.7218
		603	2462.68	391.383	305.514	254.924	286.825	81.5125	205.991	290.535	123.04	180.834	109.504	49.5015	353.048	244.05	367.255	297.555	126.446	160.385	0	24.4708	222.707	81.8168	39.311	172.897	31.268	342.033	169.929	65.2815	249.982	192.065	219.489	0	213.332	197.988	80.035	206.173	235.894	185.896	311.109	146.765	219.42	162.335	141.898	335.001	232.826	92.1239	66.9616
		604	2466.54	331.638	334.45	296.836	313.288	107.841	249.751	396.843	125.478	263.587	58.1132	67.2875	391.479	259.324	313.856	334.371	57.4372	194.352	37.3498	48.2518	357.911	158.624	46.2706	161.302	55.731	440.821	119.923	33.8996	226.12	207.022	176.036	38.4652	247.485	183.201	197.229	177.871	228.928	174.103	168.862	167.795	186.068	179.822	74.6641	290.768	222.989	126.055	51.31
		605	2470.4	282.727	309.991	194.606	225.297	33.2241	233.835	320.991	126.133	173.732	111.175	135.958	325.492	350.64	252.839	367.446	100.946	155.21	0	78.146	330.243	66.2089	37.9857	167.951	0	324.57	244.231	0	232.535	162.602	238.522	0	192.642	243.024	180.619	278.395	192.683	78.1167	266.714	189.376	162.38	125.638	98.0699	254.801	296.263	187.387	45.948
		606	2474.26	310.205	347.095	267.44	231.721	87.717	207.941	199.393	65.7795	275.391	119.817	134.523	289.252	292.383	268.817	302.932	110.113	132.743	0	102.009	237.509	98.8419	49.8423	212.419	36.3932	354.435	238.024	26.1793	235.198	111.392	218.558	27.6922	168.673	229.142	171.594	225.265	136.465	115.816	171.901	137.19	212.685	97.5005	172.443	274.702	244.088	196.753	67.1868
		607	2478.12	352.548	333.425	149.069	249.681	59.9282	260.522	229.487	135.988	267.98	82.989	99.0422	351.647	292.938	331.057	271.996	51.3896	175.612	20.6276	41.9541	228.154	60.6824	23.3619	145.715	49.9199	383.208	227.541	67.1103	129.257	151.723	245.728	0	204.801	282.257	163.461	231.56	240.75	156.619	300.829	75.818	158.887	146.955	189.34	297.204	272.492	95.4589	69.1958
		608	2481.98	297.26	344.404	267.792	287.198	58.9408	256.399	391.239	82.2111	238.383	81.1557	83.6392	288.288	282.131	375.777	341.281	72.7019	177.949	0	63.728	280.947	99.3978	0	164.109	66.9372	352.721	179.526	0	130.478	173.595	291.211	48.4761	230.608	215.929	173.134	200.274	208.964	192.134	251.533	86.3443	214.275	161.801	214.061	316.014	210.217	194.43	23.4041
		609	2485.84	405.273	378.168	252.186	303.484	35.5109	342.394	302.524	72.9097	236.643	35.4556	253.103	323.819	346.226	334.437	366.617	79.7627	179.027	0	133.101	297.677	119.44	84.1695	167.055	62.7418	386.63	175.579	35.7469	208.585	168.893	243.961	0	276.748	214.806	187.976	191.862	161.514	170.953	236.864	119.615	194.298	149.757	176.262	357.473	246.655	151.491	97.5654
		610	2489.7	326.291	301.379	216.213	262.636	0	239.788	271.485	109.632	239.59	98.7411	0	383.536	359.155	386.375	274.103	41.0502	152.604	0	93.0088	299.257	105.21	0	240.591	0	371.383	291.331	27.4965	177.666	150.835	270.102	0	223.334	331.783	175.416	208.954	260.062	162.419	377.381	217.764	141.979	103.179	118.749	307.503	232.856	169.208	93.3033
		611	2493.56	252.345	342.912	219.307	233.909	63.9321	219.232	302.801	59.9222	253.942	44.8368	111.063	321.428	359.805	289.815	387.084	20.1367	128.962	0	102.786	219.083	44.0034	38.2221	148.774	50.5046	316.997	285.623	60.3396	145.493	143.875	248.727	0	256.716	332.012	148.077	138.985	143.383	69.6736	293.981	214.371	217.437	131.788	139.334	290.763	236.732	136.107	78.7732
		612	2497.42	267.983	376.276	274.517	291.895	22.744	203.667	324.786	68.3454	219.43	87.8017	89.3519	242.067	307.116	335.452	364.019	58.3029	136.747	0	76.1701	238.729	39.9641	22.3484	141.045	0	347.365	231.715	64.3094	181.195	148.593	238.753	0	259.69	310.373	250.68	175.9	200.022	83.6913	290.785	245.665	219.006	156.902	90.6816	314.336	278.499	143.651	0
		613	2501.28	341.214	452.366	276.661	209.502	100.461	176.597	225.991	72.6623	261.514	80.9937	185.769	241.991	336.052	305.982	317.281	94.516	66.0212	0	71.5076	275.399	126.143	52.8396	250.287	0	313.424	229.422	55.7843	254.15	150.296	289.258	0	217.878	299.252	132.328	236.837	233.589	89.1339	277.172	107.529	113.313	218.152	109.041	224.525	337.412	168.84	61.9024
		614	2505.14	344.304	370.845	311.727	247.899	108.541	232.471	355.226	53.1425	250.876	52.0372	152.105	281.224	284.861	253.701	354.359	84.1575	168.065	0	73.6607	207.506	104.749	40.8516	218.357	30.373	321.377	300.298	0	205.083	160.135	249.432	0	222.401	268.478	149.74	217.725	190.747	130.249	265.018	188.136	178.297	102.937	177.882	240.634	296.017	134.06	0
		615	2509	316.861	328.566	312.05	196.369	91.3266	309.016	220.871	117.987	204.126	52.0889	79.6936	295.411	288.731	312.345	362.275	54.3566	160.519	0	105.598	310.648	95.1374	0	211.695	0	357.888	277.818	0	240.681	113.27	240.437	0	253.476	303.358	165.966	149.201	173.583	78.1945	273.676	178.954	182.92	145.463	182.186	234.509	281.179	103.626	19.5439
		616	2512.86	265.233	358.906	242.365	183.528	58.8948	367.949	371.456	32.653	222.128	69.6213	144.288	311.162	299.305	259.384	458.835	51.5113	117.552	0	112.382	223.233	52.3578	47.5186	184.034	0	431.011	297.405	26.0537	178.342	76.0528	278.592	0	146.016	326.591	237.007	193.735	0	103.746	310.242	182.905	158.093	373.983	157.882	227.03	296.719	101.999	0
		617	2516.72	336.014	281.258	301.975	127.428	64.6958	312.793	302.349	56.723	170.389	39.0333	97.7227	382.7	257.047	303.512	321.101	88.6414	141.734	0	89.0113	149.264	78.3337	75.4607	159.192	35.8445	249.763	303.943	60.5274	150.039	76.5135	227.089	0	189.597	375.555	141.963	199.748	0	100.803	311.472	270.277	148.191	580.622	126.099	190.365	284.05	114.039	72.8141
		618	2520.58	295.932	330.035	332.178	240.463	30.3611	349.281	252.839	120.31	117.653	40.7385	118.763	351.375	236.524	293.481	427.562	76.2267	187.511	0	47.0622	278.21	165.958	0	142.571	72.73	356.226	269.037	30.8869	171.111	97.2693	284.689	0	232.589	459.205	99.3836	233.73	0	112.084	212.487	185.662	164.735	275.656	116.257	264.513	212.188	110.912	111.261
		619	2524.44	301.718	245.12	270.589	230.032	37.0593	281.059	179.052	113.817	264.713	42.0225	114.814	303.329	234.138	239.872	409.881	63.0216	139.088	0	50.198	257.974	111.153	72.7965	190.363	26.2463	306.511	282.968	90.1694	215.068	50.2926	232.599	0	140.422	392.559	178.911	138.879	0	135.682	246.626	181.24	220.912	245.455	61.9656	212.693	260.783	129.981	62.0673
		620	2528.3	259.384	377.54	182.788	204.056	143.252	339.91	188.569	86.304	93.0925	47.3825	139.721	296.186	231.913	309.091	414.009	128.397	130.885	0	69.2275	196.861	205.85	25.5578	231.145	31.6785	323.674	342.576	49.0533	122.079	71.7482	196.023	0	205.631	364.3	113.461	193.169	196.102	58.4173	298.534	181.405	185.904	191.998	70.0098	230.563	231.824	163.726	78.3095
		621	2532.16	211.413	409.899	304.895	213.002	0	324.842	200.254	83.8475	113.578	78.7706	179.35	310.141	176.586	209.922	433.152	132.246	134.618	0	51.9769	220.84	124.398	39.81	208.86	18.506	268.108	311.762	79.2687	195.396	17.9459	193.332	34.2931	104.814	249.401	144.397	142.855	0	100.749	260.434	189.785	202.391	196.36	53.8973	260.54	244.495	88.0921	86.9602
		622	2536.02	210.452	329.434	330.528	260.372	50.0957	239.616	158.235	92.4307	173.806	46.7349	85.6847	201.484	217.451	230.335	402.491	107.782	249.987	0	18.9917	276.72	104.933	80.2022	191.758	0	301.1	261.471	0	218.333	0	236.999	0	82.5241	329.7	119.878	223.178	160.532	101.206	196.615	211.103	203.935	210.757	77.3786	181.174	287.618	131.497	59.6184
		623	2539.88	178.428	390.773	279.317	221.076	56.4374	220.021	264.543	160.787	196.528	78.998	174.514	146.132	187.145	344.65	350.354	34.2307	147.91	0	43.934	194.387	125.591	80.173	245.465	0	291.623	305.71	117.627	214.797	0	206.782	34.881	93.7885	279.285	149.154	168.834	0	90.5751	279.267	202.657	201.845	365.93	69.0669	165.327	272.844	142.495	60.4963
		624	2543.74	255.242	150.157	349.772	186.117	0	233.522	232.914	55.9723	161.616	81.9642	142.038	210.219	178.804	281.005	362.322	65.9742	170.501	0	62.615	251.971	114.551	0	203.289	51.1467	321.261	359.64	53.9093	185.605	0	145.058	32.3555	36.4777	355.252	174.043	124.912	0	111.222	221.891	228.81	198.856	339.008	150.176	206.749	299.175	125.897	66.1561
		625	2547.6	206.386	296.222	308.549	259.523	58.4891	214.618	239.267	23.8434	160.012	31.346	141.879	183.428	146.221	230.466	337.36	51.6417	184.582	0	68.3934	263.742	191.512	43.3125	206.443	19.743	306.858	375.034	105.502	237.574	46.0189	187.1	0	83.0951	325.404	154.633	105.422	0	50.351	238.71	166.861	158.266	237.458	80.2487	246.022	269.683	74.724	70.604
		626	2551.46	194.59	262.222	242.093	184.933	35.3231	282.248	249.213	73.363	127.188	55.7985	138.179	255.84	171.055	268	435.801	122.649	134.539	0	68.345	229.627	160.29	92.203	181.334	0	280.126	208.363	78.6024	269.294	0	186.117	0	111.491	421.883	164.075	146.643	0	24.7857	209.319	99.8084	117.076	254.24	125.455	198.176	319.128	151.12	60.7496
		627	2555.32	317.825	346.956	279.378	231.412	24.948	257.902	201.947	82.7573	92.1194	73.4792	111.217	160.029	148.722	286.298	316.152	153.147	165.046	0	37.3804	257.265	95.289	185.036	222.549	19.5146	277.799	316.359	67.9204	239.944	45.3356	172.916	0	137.736	366.078	116.142	166.548	0	26.2442	212.791	73.4044	103.616	308.965	180.368	225.131	226.402	127.382	52.6012
		628	2559.18	147.948	319.138	0	252.258	23.4404	290.499	230.976	152.603	176.745	0	171.375	197.299	162.629	279.727	357.503	50.1527	224.526	0	78.9059	237.412	172.304	113.999	134.475	0	338.493	255.348	111.625	197.703	0	197.448	0	139.245	292.772	97.5647	116.627	0	38.4729	264.085	86.9352	123.007	327.164	77.4213	163.91	270.708	86.5724	0
		629	2563.04	191.85	299.607	329.53	183.172	51.6788	262.096	168.248	125.152	167.207	0	219.002	216.123	152.839	335.519	409.468	167.529	80.3827	0	37.5081	126.572	167.786	126.34	176.27	0	275.184	338.286	73.2188	184.305	0	143.751	22.67	114.122	270.085	144.834	153.616	0	93.2175	337.588	205.192	65.6899	329.495	57.594	198.812	300.202	119.869	51.6567
		630	2566.9	268.794	234.618	0	136.6	40.3939	248.741	243.147	131.058	208.158	83.3068	87.6552	220.899	128.231	330.25	322.976	171.802	91.9928	0	83.7093	239.604	136.588	128.712	128.727	0	372.532	263.567	95.2521	253.747	0	161.956	0	151.514	265.102	150.534	166.362	0	54.5082	239.007	163.864	84.0698	251.44	71.8855	232.273	324.623	116.799	79.2516
		631	2570.76	279.058	280.761	0	109.755	80.2721	317.058	215.31	115.65	243.06	41.945	139.286	257.603	180.624	225.352	417.68	166.537	119.459	0	0	226.398	137.073	117.231	122.4	23.3942	313.772	346.069	77.3831	186.255	0	142.804	0	176.123	311.408	120.319	240.998	0	75.0319	186.367	266.151	153.212	268.691	100.981	278.401	301.905	109.969	97.9748
		632	2574.62	226.53	284.472	327.197	183.316	77.1038	222.597	325.326	98.2541	132.134	61.5368	99.6061	211.721	156.117	265.078	364.454	255.095	203.396	0	60.177	321.061	68.4288	65.5721	181.517	0	273.423	264.454	89.9036	237.809	0	175.235	0	116.509	281.511	149.471	166.394	0	85.8904	212.359	132.778	196.2	180.042	46.8624	191.667	327.859	68.4815	119.683
		633	2578.48	167.447	216.916	284.154	162.382	81.8626	282.716	230.156	69.552	123.436	0	107.933	180.55	178.052	295.929	290.944	166.375	126.606	0	40.2971	152.158	63.4865	84.8075	103.825	0	299.938	261.93	92.5495	162.785	0	191.274	0	160.948	328.934	112.419	194.976	0	63.0158	239.562	214.394	139.749	375.971	63.962	184.977	271.365	92.1885	37.7156
		634	2582.34	276.16	283.153	263.422	239.979	80.5369	231.339	145.447	129.968	204.797	32.0846	85.3811	193.161	157.812	269.542	307.891	174.754	146.961	0	56.2933	185.864	130.532	112.711	201.986	0	249.294	286.713	130.548	146.932	0	151.417	0	143.259	289.489	62.0083	160.032	0	52.9869	192.394	31.731	187.866	298.144	87.7013	211.988	311.108	60.9203	105.642
		635	2586.2	216.476	0	230.552	168.97	56.5373	292.692	197.779	122.345	121.838	85.166	143.099	179.896	207.02	204.991	337.164	205.879	71.5746	0	0	199.338	123.488	156.53	148.127	19.9748	238.867	272.527	72.5417	99.0552	0	110.533	0	109.951	295.078	99.7079	191.705	0	80.5665	192.751	118.812	106.285	345.171	84.1606	307.112	322.03	82.1614	119.815
		636	2590.06	288.337	186.473	224.324	232.351	157.236	285.837	234.369	138.511	187.089	75.9903	119.237	188.44	80.2966	230.177	359.866	181.227	175.83	0	26.4498	179.775	117.873	176.509	167.524	0	238.995	326.363	96.9565	147.659	0	103.287	0	132.385	250.143	132.096	132.676	33.6688	57.7441	249.646	262.808	201.733	265.923	56.2785	242.327	306.221	54.6236	99.6432
		637	2593.92	125.233	123.272	311.28	240.075	42.3876	223.846	214.415	133.685	154.981	74.3043	108.14	95.4172	158.343	279.248	294.565	68.7136	172.798	0	44.0467	206.525	39.5424	187.087	153.327	0	203.373	234.96	107.585	81.294	0	121.837	0	130.729	268.287	123.335	144.68	81.9408	86.7347	205.003	192.012	158.888	197.637	55.5287	235.065	304.881	74.7173	121.315
		638	2597.78	324.762	237.487	0	255.997	164.954	303.245	248.73	180.057	65.9058	40.0124	92.6482	136.557	184.878	281.232	268.026	179.33	157.969	0	18.3216	282.903	79.053	236.337	248.538	0	200.812	223.018	113.373	211.579	0	140.448	0	191.735	249.93	97.5171	199.569	80.6421	81.1133	239.728	218.803	168.696	237.484	57.7293	183.619	337.663	44.652	93.1567

## Sheet: Average Background
				SptId_13	SptId_14	SptId_16	SptId_17	SptId_19	SptId_22	SptId_23	SptId_25	SptId_28	SptId_32	SptId_33	SptId_34	SptId_36	SptId_39	SptId_41	SptId_44	SptId_45	SptId_47	SptId_50	SptId_52	SptId_54	SptId_55	SptId_58	SptId_61	SptId_63	SptId_64	SptId_65	SptId_67	SptId_69	SptId_71	SptId_72	SptId_74	SptId_76	SptId_79	SptId_80	SptId_81	SptId_82	SptId_83	SptId_84	SptId_89	SptId_90	SptId_91	SptId_94	SptId_95	SptId_96	SptId_99
		0	135.1	0	0	0	0	0	0	0	0	0	0	0	0	0	0	0	0	0	0	0	0	0	0	0	0	0	0	0	0	0	0	0	0	0	0	0	0	0	0	0	0	0	0	0	0	0	0
		1	138.96	0	0	0	0	0	0	0	0	0	0	0	0	0	0	0	0	0	0	0	0	0	0	0	0	0	0	0	0	0	0	0	0	0	0	0	0	0	0	0	0	0	0	0	0	0	0
		2	142.82	0	0	0	0	0	0	0	0	0	0	0	0	0	0	0	0	0	0	0	0	0	0	0	0	0	0	0	0	0	0	0	0	0	0	0	0	0	0	0	0	0	0	0	0	0	0
		3	146.68	0	0	0	0	0	0	0	0	0	0	0	0	0	0	0	0	0	0	0	0	0	193.177	0	0	0	0	0	0	0	0	0	0	0	0	0	0	0	0	0	0	0	0	0	0	0	0
		4	150.54	0	0	0	0	0	0	0	0	0	0	0	0	0	0	0	0	0	0	0	0	0	0	0	0	0	0	0	0	0	0	0	0	0	0	0	0	0	0	0	0	0	0	0	0	0	0
		5	154.4	0	0	0	0	0	0	0	0	0	0	182.827	0	0	0	0	0	0	0	0	0	0	0	0	0	0	0	0	0	0	0	0	0	0	0	0	0	0	0	0	0	0	0	0	0	0	0
		6	158.26	193.957	0	0	0	0	0	0	0	0	0	0	0	0	0	0	0	0	0	0	0	0	0	0	0	0	0	0	0	0	0	0	0	0	0	0	0	0	0	0	0	0	0	0	0	0	0
		7	162.12	0	0	0	0	0	0	0	0	0	0	0	0	0	171.652	0	0	0	0	0	0	0	0	0	0	0	0	0	0	0	0	0	0	0	0	0	0	0	0	0	0	0	0	0	0	0	0
		8	165.98	0	0	0	0	0	0	0	0	0	0	0	0	0	0	0	0	0	0	0	0	0	0	0	0	0	0	0	0	0	0	0	0	0	0	0	0	0	0	0	0	0	0	0	0	0	0
		9	169.84	0	0	0	0	0	0	0	0	0	0	0	0	0	0	0	0	0	0	0	0	0	0	0	0	142.289	0	0	0	0	0	0	0	0	0	0	0	0	0	0	0	0	0	0	0	0	0
		10	173.7	0	0	0	0	0	0	0	0	0	0	0	0	0	0	0	0	149.324	0	0	0	0	0	0	0	0	0	0	0	0	0	0	0	0	0	0	0	0	0	0	0	0	0	0	0	0	0
		11	177.56	0	136.37	0	0	0	0	0	0	0	0	0	0	0	0	0	0	0	0	0	0	0	0	0	0	0	0	0	0	0	0	0	0	0	0	0	0	0	0	0	0	0	0	0	0	0	0
		12	181.42	0	0	0	0	0	0	0	0	0	0	0	149.518	0	0	0	0	0	0	0	0	0	0	0	0	0	0	0	0	0	0	0	0	0	0	0	0	0	0	0	0	0	197.92	0	0	0	0
		13	185.28	0	0	0	0	0	0	0	0	0	0	0	0	0	0	0	0	0	0	0	0	0	0	0	0	0	0	0	0	0	0	0	0	0	0	0	0	0	0	0	0	0	0	0	0	0	0
		14	189.14	0	0	0	0	0	0	0	0	0	0	0	0	0	0	0	0	0	0	0	0	0	0	0	201.806	0	0	0	0	0	0	0	0	0	0	0	0	0	0	0	0	0	0	0	0	0	0
		15	193	0	0	0	0	0	0	0	0	0	0	0	0	0	0	0	0	0	0	0	0	0	0	0	0	0	0	0	0	0	0	0	0	0	0	0	0	0	0	0	0	0	0	0	0	0	0
		16	196.86	0	0	0	0	0	0	0	0	0	0	0	0	0	0	0	0	0	0	0	0	0	0	0	0	0	0	0	0	0	0	0	0	0	0	0	0	0	0	0	0	0	0	0	0	0	0
		17	200.72	0	0	0	0	0	0	0	0	0	0	0	0	0	0	0	0	0	0	0	198.192	0	0	0	0	0	0	175.008	0	0	0	0	0	0	0	0	0	0	0	0	0	0	0	0	0	0	0
		18	204.58	0	0	0	0	0	0	0	0	0	0	0	0	0	0	0	0	0	0	0	0	0	0	0	0	0	0	0	0	0	0	0	0	0	0	0	0	0	0	0	0	0	0	0	0	0	0
		19	208.44	0	0	0	0	0	0	0	0	0	0	0	0	0	0	0	0	0	0	0	0	0	0	0	0	0	0	0	0	0	0	0	0	0	0	0	0	0	0	0	0	0	0	0	0	0	0
		20	212.3	0	0	0	0	0	0	0	0	0	0	0	0	0	0	0	0	0	0	0	0	0	0	0	0	0	0	0	0	0	0	0	0	0	0	0	0	0	0	0	0	0	0	0	0	0	0
		21	216.16	0	0	0	0	0	0	0	0	0	0	0	0	0	0	0	0	0	0	0	0	0	0	0	0	0	0	0	0	0	0	0	0	0	0	0	0	0	0	0	0	0	0	0	0	0	0
		22	220.02	0	0	0	0	0	0	0	0	0	0	0	0	0	0	0	0	0	0	0	0	0	0	0	0	0	0	0	0	0	0	0	0	183.914	0	0	0	0	0	0	0	132.201	0	0	0	0	0
		23	223.88	0	0	0	0	0	0	0	0	0	0	0	0	157.315	0	0	0	0	0	0	0	0	0	0	0	0	0	0	200.651	0	0	0	0	0	0	0	0	0	0	0	0	0	0	0	0	0	0
		24	227.74	0	0	0	0	0	0	0	0	0	0	0	0	0	0	0	0	0	0	0	0	0	0	0	0	0	0	0	0	0	0	0	0	0	0	0	0	0	0	0	0	0	0	0	0	0	204.093
		25	231.6	0	0	0	0	0	0	0	0	0	0	0	0	0	0	0	0	0	0	0	0	0	0	0	0	0	0	0	0	0	0	0	0	0	0	0	0	0	0	0	0	0	0	0	0	0	0
		26	235.46	0	0	0	0	0	0	0	0	0	0	0	0	0	0	0	0	0	0	0	0	0	0	0	0	0	0	0	0	0	0	0	0	0	0	0	0	0	0	0	0	219.029	202.562	0	0	0	0
		27	239.32	0	0	0	0	0	0	0	0	0	0	0	0	0	0	0	0	0	0	0	0	0	0	0	0	0	0	0	0	0	0	0	0	0	0	0	0	0	0	0	0	0	0	0	0	0	0
		28	243.18	0	0	0	0	0	0	0	0	0	0	0	0	0	0	0	0	0	0	0	0	0	0	0	0	0	0	0	0	0	0	0	0	0	0	0	0	0	0	0	0	215.266	0	0	0	0	0
		29	247.04	0	0	0	0	0	0	0	0	0	0	0	0	0	163.449	0	0	0	0	0	0	0	0	0	0	0	0	0	0	0	0	0	0	0	0	0	0	0	0	0	0	214.916	0	0	0	0	0
		30	250.9	0	0	0	0	0	0	0	0	0	0	0	0	0	0	0	0	0	0	0	0	0	0	0	0	0	0	0	0	0	0	0	0	0	0	0	0	0	0	0	0	206.961	0	0	0	0	0
		31	254.76	0	0	0	0	0	0	0	0	188.205	0	0	0	0	0	0	0	0	0	0	0	0	0	0	0	0	0	0	0	0	0	0	0	0	0	133.67	0	0	0	0	0	220.513	0	0	0	0	0
		32	258.62	0	0	0	0	0	0	0	0	186.952	0	0	0	0	0	0	0	0	0	0	0	0	0	0	0	0	0	0	0	0	0	0	0	186.323	0	0	0	0	0	0	0	214.364	0	0	0	0	0
		33	262.48	0	0	0	0	0	0	0	0	180.888	0	0	0	0	0	0	0	0	0	0	190.573	0	0	0	0	0	0	0	0	0	0	0	0	0	0	0	0	0	0	0	143.787	220.53	0	0	0	0	0
		34	266.34	0	0	0	0	0	0	0	0	194.442	0	0	0	0	0	0	0	0	0	0	0	0	0	0	0	0	210.746	0	0	0	0	0	0	0	0	0	0	0	0	0	0	210.796	0	0	0	0	0
		35	270.2	0	0	0	0	0	0	0	0	0	0	0	0	0	0	0	0	186.737	0	0	0	0	0	0	0	0	203.934	0	0	0	0	0	0	0	0	0	0	0	0	0	0	214.077	0	0	0	0	0
		36	274.06	0	0	0	0	0	0	0	0	189.018	0	0	0	0	0	0	0	0	0	0	0	0	0	0	0	0	204.51	0	0	0	0	0	0	0	0	0	0	0	0	0	0	217.72	0	0	0	0	0
		37	277.92	0	0	0	0	0	0	0	0	180.581	0	0	0	0	0	0	0	0	0	0	0	0	0	0	0	0	196.336	0	0	0	0	0	0	0	0	0	0	0	0	0	0	214.496	0	0	0	0	0
		38	281.78	0	0	0	0	0	0	0	0	189.239	0	0	0	0	0	0	0	0	0	0	0	0	0	0	0	0	197.338	0	0	0	0	0	0	0	0	0	0	0	0	0	0	219.882	0	0	0	0	0
		39	285.64	0	0	0	0	0	0	0	0	192.331	0	0	0	0	0	0	0	0	0	0	0	0	0	0	0	0	196.517	0	0	0	0	0	0	0	0	0	0	0	0	0	0	214.032	0	0	0	0	0
		40	289.5	0	0	0	0	0	0	0	0	189.975	0	0	0	0	0	0	0	0	0	0	0	0	0	0	0	0	204.557	0	0	0	0	0	0	0	190.217	0	0	0	0	0	0	217.875	0	0	0	0	0
		41	293.36	0	0	0	0	0	0	0	0	183.126	0	0	0	0	0	0	0	0	0	0	0	0	0	0	0	0	202.15	0	0	0	0	0	0	0	0	0	139.364	0	0	0	0	219.01	0	0	0	0	0
		42	297.22	0	0	0	0	0	0	0	0	181.126	0	0	0	0	0	0	0	0	0	0	0	0	0	0	0	0	214.625	0	0	0	0	0	0	0	0	0	0	0	0	0	0	211.328	0	0	0	0	0
		43	301.08	0	0	0	0	0	0	0	0	176.795	0	0	0	0	0	0	0	0	0	0	0	0	0	0	0	0	201.049	0	0	0	181.844	0	0	0	0	0	0	0	0	0	0	210.782	0	0	0	0	0
		44	304.94	0	0	0	0	0	0	0	0	179.452	0	0	0	0	0	0	0	0	0	0	0	0	0	0	0	0	205.688	0	0	0	0	0	0	0	0	0	0	0	0	0	0	215.058	0	0	0	0	0
		45	308.8	0	0	0	0	0	0	0	0	185.676	0	0	0	0	0	0	0	0	0	0	0	0	0	0	192.181	0	202.363	0	0	0	0	0	0	0	0	0	0	0	0	0	0	218.528	0	0	0	0	0
		46	312.66	0	0	0	0	0	0	0	0	183.736	0	0	0	0	0	0	0	0	0	0	0	0	0	0	0	0	196.576	0	0	0	0	0	0	0	0	0	0	0	0	0	0	217.58	0	0	0	0	0
		47	316.52	0	0	0	0	0	0	0	0	188.762	0	208.784	0	0	0	0	0	0	0	0	0	197.514	0	0	0	0	197.716	0	0	0	0	0	0	0	0	0	0	0	0	0	0	217.094	0	0	0	0	0
		48	320.38	0	0	0	0	0	0	0	0	191.154	0	0	0	0	0	0	0	0	0	0	0	0	0	0	0	0	202.424	0	0	0	0	0	0	0	0	0	0	0	0	0	0	219.556	0	0	0	0	0
		49	324.24	0	0	0	0	0	0	0	0	144.878	0	0	0	0	0	0	0	0	0	0	0	0	0	0	0	0	205.18	0	0	0	0	0	0	0	0	0	0	0	0	0	0	214.621	0	0	0	0	0
		50	328.1	0	0	0	0	0	0	0	0	178.664	0	0	0	0	0	0	0	0	0	0	0	0	0	0	0	0	210.954	0	0	0	0	0	0	0	0	0	0	0	0	0	0	219.217	0	0	0	0	0
		51	331.96	0	0	0	0	0	0	0	0	184.99	0	0	0	0	0	187.017	0	0	0	0	0	0	0	0	0	0	204.209	0	0	0	0	0	0	202.079	0	0	0	0	0	0	0	206.634	0	0	0	0	0
		52	335.82	0	0	0	0	0	0	0	0	181.061	0	0	0	0	0	0	0	0	0	0	207.443	0	0	0	0	0	205.434	0	0	0	0	0	0	0	0	0	0	0	0	0	0	213.573	0	0	0	0	0
		53	339.68	0	0	0	0	0	0	0	0	186.268	0	0	0	0	0	0	0	0	0	0	0	0	0	0	0	0	199.642	0	0	0	0	0	0	0	0	0	0	0	0	0	0	220.013	0	0	0	0	0
		54	343.54	200.309	0	0	0	0	0	0	0	189.157	0	0	0	0	0	0	0	0	0	0	0	0	0	0	0	0	205.931	0	0	0	0	0	0	0	0	0	0	0	0	0	0	214.604	0	0	0	0	0
		55	347.4	198.452	0	0	0	0	0	0	0	182.367	0	0	0	169.849	0	0	0	0	0	0	0	0	0	0	0	0	209.63	0	0	0	0	0	0	0	0	0	0	0	0	0	0	220.54	0	0	0	0	0
		56	351.26	203.353	0	0	0	0	0	0	0	185.571	0	0	0	0	0	0	0	0	0	0	202.084	0	0	0	0	0	205.578	0	0	0	0	0	0	0	0	0	0	0	0	0	0	229.918	0	0	0	0	0
		57	355.12	197.626	0	0	0	0	0	0	0	191.333	0	0	0	0	0	0	0	0	0	0	0	0	0	0	0	0	202.92	0	0	0	0	0	0	0	0	0	0	0	0	0	0	222.691	0	0	0	0	0
		58	358.98	209.808	0	0	0	0	0	0	0	194.342	0	0	0	0	0	0	0	0	0	0	0	0	0	0	0	0	214.573	0	0	0	0	0	0	0	0	0	0	0	0	0	0	218.626	0	0	0	0	0
		59	362.84	199.791	0	0	0	0	0	0	0	193.298	0	188.889	0	0	0	0	0	0	0	148.576	0	0	0	0	0	0	220.59	0	0	0	0	0	0	0	0	0	0	0	0	0	0	208.656	0	0	0	0	0
		60	366.7	198.472	0	0	0	0	0	0	0	186.839	0	193.286	0	0	0	0	0	0	0	0	0	0	0	0	0	0	209.245	0	0	0	0	0	0	0	0	0	0	0	0	0	0	215.313	0	0	0	0	0
		61	370.56	196.758	0	0	0	0	0	0	0	195.374	0	0	0	0	0	0	0	0	0	0	0	0	0	0	0	0	199.351	0	0	0	0	0	0	0	0	0	0	0	0	0	0	222.683	0	0	0	0	0
		62	374.42	193.543	0	0	0	0	0	0	0	189.138	207.479	0	0	0	0	0	0	0	0	0	0	0	0	0	0	0	208.262	0	0	0	0	0	0	0	0	0	0	0	0	0	127.854	221.22	0	0	0	0	0
		63	378.28	195.246	0	0	0	0	0	0	0	193.7	0	196.747	0	0	0	0	0	0	0	0	0	0	0	0	0	0	215.866	0	0	0	0	0	0	0	0	202.472	0	0	0	0	0	218.993	0	0	0	0	0
		64	382.14	197.245	0	0	0	0	0	0	0	196.712	0	194.548	0	0	0	0	0	0	0	0	0	0	0	0	0	0	209.012	0	0	0	207.763	0	0	0	0	0	0	0	0	0	0	220.491	0	0	0	0	0
		65	386	194.746	0	0	0	0	0	0	0	187.887	0	0	0	0	0	0	0	0	0	0	0	0	0	0	0	0	206.619	0	0	0	0	0	0	0	0	202.926	0	0	0	0	0	216.878	0	0	0	0	0
		66	389.86	200.449	0	0	0	0	0	0	0	193.704	0	201.325	0	0	0	0	0	0	0	0	0	0	0	0	0	0	204.857	0	0	204.208	0	0	0	0	0	202.737	0	0	0	0	0	0	0	0	0	0	0
		67	393.72	200.345	0	0	0	0	0	0	0	194.221	0	186.261	0	0	0	0	0	0	0	0	0	0	0	0	0	0	198.973	0	0	0	0	0	0	0	0	0	0	0	0	0	0	215.48	0	0	0	0	0
		68	397.58	201.273	0	0	0	0	0	0	0	187.848	0	198.225	0	0	0	0	0	0	0	0	0	0	0	0	0	0	209.628	0	0	205.986	0	0	0	0	0	195.208	0	0	0	0	0	221.791	0	0	0	0	0
		69	401.44	200.861	0	0	0	0	0	200.949	0	193.094	0	195.483	0	0	0	0	0	0	0	0	0	0	0	0	0	0	211.722	0	0	207.672	0	195.015	0	0	0	198.748	0	0	0	0	0	223.313	0	0	0	0	0
		70	405.3	196.908	0	0	0	0	0	0	0	194.233	0	193.629	0	0	0	0	0	0	0	0	0	0	0	0	0	0	203.163	0	0	0	0	0	0	0	0	199.381	0	0	0	0	0	215.368	0	0	204.902	0	0
		71	409.16	187.273	0	0	0	0	0	191.852	0	188.436	0	191.896	0	0	0	0	0	0	0	0	0	0	0	0	0	0	203.558	0	0	200.216	0	0	0	0	0	210.963	0	0	0	0	0	223.4	0	0	0	0	0
		72	413.02	192.03	0	0	0	0	0	0	0	186.249	0	189.237	0	0	0	0	0	0	0	0	0	0	0	0	0	0	214.88	0	0	205.289	0	0	0	0	0	215.28	0	0	0	0	0	225.8	0	0	0	0	0
		73	416.88	198.44	0	0	0	149.674	0	200.226	0	179.892	0	194.672	0	0	0	0	0	0	0	0	0	0	0	0	0	0	212.109	0	0	200.429	0	205.603	0	0	0	203.758	0	0	0	0	0	210.572	0	0	0	0	0
		74	420.74	204.162	183.807	0	0	0	0	209.505	0	187.64	0	188.507	0	0	0	0	0	0	0	0	0	0	0	0	0	0	212.712	0	0	199.781	0	0	0	0	0	209.39	0	0	0	0	0	218.199	0	0	0	0	0
		75	424.6	203.258	0	166.111	0	0	0	0	0	185.365	0	197.367	0	0	0	0	0	0	0	0	0	0	0	0	0	0	208.973	0	0	204.968	0	0	0	0	0	202.69	0	0	0	0	0	215.478	0	0	0	0	0
		76	428.46	201.419	0	0	0	0	0	202.34	0	190.608	0	193.538	0	0	0	0	0	0	0	0	0	0	0	0	0	0	200.688	0	0	196.031	0	195.55	0	0	0	201.699	0	0	0	0	195.151	206.719	0	0	0	0	0
		77	432.32	190.543	0	0	0	0	0	186.929	0	184.047	0	189.922	0	0	0	0	0	0	167.275	0	0	0	0	0	0	0	210.991	0	0	204.825	0	190.27	0	0	0	202.402	0	0	0	0	0	0	0	217.941	0	0	0
		78	436.18	193.626	0	0	0	0	0	207.214	0	184.467	0	188.452	0	0	0	0	0	0	0	0	0	0	0	0	0	0	202.823	0	0	209.233	0	188.063	0	0	0	206.77	0	0	0	0	0	0	0	0	0	0	0
		79	440.04	183.824	0	0	0	0	0	200.432	0	198.204	0	191.74	0	0	0	0	0	0	0	0	0	0	0	0	0	0	205.474	0	0	201.254	0	182.862	0	0	0	203.092	0	0	0	0	0	208.685	0	0	0	0	0
		80	443.9	190.838	0	0	0	197.013	0	193.184	0	198.26	0	194.408	0	0	0	0	0	0	0	0	0	0	0	0	0	0	204.132	0	0	203.987	0	201.205	0	0	0	204.297	0	0	0	0	0	203.322	0	0	0	0	0
		81	447.76	198.705	0	0	0	0	0	200.645	0	190.422	0	194.351	0	0	0	0	0	0	0	0	0	0	0	0	212.154	0	209.598	0	0	199.886	0	192.187	0	0	0	206.874	0	0	0	0	0	214.023	0	0	0	0	0
		82	451.62	185.552	0	0	0	190.941	0	202.869	0	201.161	0	197.604	0	0	0	0	0	0	0	0	0	0	0	0	0	0	205.465	0	0	203.783	0	195.383	0	0	0	211.524	0	0	0	0	0	0	0	0	0	0	0
		83	455.48	191.953	0	0	0	0	0	205.479	0	193.906	0	195.125	0	0	0	0	0	0	198.409	0	169.265	0	0	0	211.45	0	208.129	0	0	202.711	0	196.644	0	0	0	199.775	0	0	0	0	0	0	0	0	0	0	0
		84	459.34	190.201	0	0	0	194.555	0	200.965	0	192.614	0	189.631	0	0	0	0	0	0	0	0	0	0	0	207.992	0	0	210.266	0	0	190.3	0	191.827	0	0	0	203.985	0	0	0	0	0	205.286	0	0	0	0	0
		85	463.2	190.999	0	0	0	192.042	0	204.716	0	195.195	0	195.401	0	0	0	0	0	0	0	0	0	0	0	0	0	0	215.581	0	0	200.538	0	199.199	0	0	0	202.137	0	0	0	0	0	0	0	0	0	0	0
		86	467.06	185.467	0	0	0	192.833	0	203.892	0	196.008	0	191.223	0	0	0	0	0	0	0	0	0	0	0	0	0	0	211.356	0	0	196.463	0	202.657	0	0	0	212.977	0	0	0	0	0	0	0	0	0	0	0
		87	470.92	206.57	0	0	0	191.908	0	202.158	0	195.26	0	196.715	0	0	0	0	0	0	0	0	0	0	0	0	0	0	212.616	0	0	212.204	0	192.656	172.079	0	0	200.6	206.936	0	0	0	0	0	0	0	0	0	0
		88	474.78	196.328	0	0	0	200.091	0	197.627	0	196.004	0	191.853	0	188.346	0	0	0	0	0	0	0	0	0	0	0	0	202.435	0	0	206.993	0	206.588	0	0	0	210.19	0	0	0	0	0	0	0	0	0	0	0
		89	478.64	196.334	0	0	0	195.329	0	197.539	0	200.899	0	192.715	0	0	0	0	0	0	202.303	0	0	0	0	0	0	0	207.755	0	0	210.797	0	200.219	0	0	0	204.059	0	0	0	0	0	0	0	0	0	0	196.07
		90	482.5	192.985	0	0	0	202.244	0	197.656	0	195.83	0	185.099	0	190.124	0	0	0	0	0	0	0	0	0	0	0	0	204.648	0	0	201.601	0	207.652	0	0	0	228.348	188.731	0	0	0	0	0	0	0	0	0	0
		91	486.36	194.733	0	0	0	193.604	0	195.034	0	191.338	197.19	190.817	0	0	0	0	0	0	0	0	0	0	0	0	0	0	208.505	0	0	199.998	0	196.19	0	0	0	207.141	193.778	0	0	0	0	0	0	0	0	0	0
		92	490.22	195.042	0	0	0	191.987	0	208.192	0	188.091	0	192.546	0	202.707	0	0	0	0	0	0	0	0	0	0	0	0	206.999	0	0	212.164	0	201.074	0	0	0	205.494	196.283	0	0	0	0	0	0	0	0	0	0
		93	494.08	192.463	0	0	0	181.997	0	197.639	0	194.222	0	184.984	0	206.004	0	0	0	0	201.218	0	0	0	0	0	0	0	207.126	0	0	209.587	0	200.841	0	0	0	206.501	191.318	0	0	0	0	0	0	0	0	0	199.312
		94	497.94	192.474	0	0	0	190.792	0	194.596	0	200.606	0	184.682	0	196.695	0	0	0	0	0	0	0	0	0	0	0	0	213.335	0	0	210.745	0	209.457	0	0	0	204.892	197.788	0	0	0	0	0	0	0	0	0	197.611
		95	501.8	196.332	0	0	0	182.657	0	208.034	0	185.383	0	188.548	0	200.272	0	0	0	0	203.457	209.644	0	0	0	0	0	0	206.626	0	0	204.338	0	203.11	0	0	0	211.983	192.398	0	0	0	0	0	0	0	0	0	189.136
		96	505.66	197.605	0	0	0	185.399	0	199.749	0	197.646	0	191.994	0	196.961	0	0	0	0	207.229	0	0	0	0	0	0	200.494	208.571	0	0	203.204	0	197.238	0	0	0	216.982	195.23	0	0	0	0	0	0	0	0	0	200.265
		97	509.52	197.941	0	0	0	182.655	0	205.186	0	195.329	0	199.124	0	201.369	0	0	0	0	205.218	0	0	0	0	0	0	0	213.821	0	0	197.088	0	198.925	0	0	0	213.892	190.754	0	0	0	178.812	0	0	0	0	0	191.958
		98	513.38	202.357	0	0	0	180.409	0	205.638	0	198.121	0	187.137	0	209.537	0	0	0	0	204.923	0	0	0	0	0	0	0	205.806	0	0	194.326	0	205.798	0	0	0	208.469	197.735	0	0	0	0	0	0	0	0	0	197.246
		99	517.24	201.347	0	0	0	188.058	0	197.688	0	205.529	0	199.191	0	207.035	0	0	0	0	0	0	0	0	0	0	0	0	204.752	0	0	201.899	0	190.625	0	0	0	207.502	0	0	0	0	0	0	0	0	0	0	197.69
		100	521.1	191.539	0	0	0	187.981	0	217.36	0	199.162	0	195.43	0	203.057	0	0	0	0	199.858	0	0	187.132	0	0	0	0	215.586	0	0	203.548	0	200.365	0	0	0	217.15	190.135	0	0	0	0	213.595	0	0	0	0	193.838
		101	524.96	190.956	0	0	0	191.277	0	211.487	0	197.124	0	193.199	0	201.426	0	0	0	0	196.686	0	0	0	0	0	0	0	214.068	0	0	217.604	0	186.411	0	0	0	208.447	183.003	0	0	0	0	0	0	0	0	0	200.495
		102	528.82	195.237	0	0	0	178.759	0	198.455	196.728	188.338	0	189.642	0	200.639	0	0	0	0	202.061	0	0	0	0	0	0	0	215.098	0	0	199.865	0	194.021	0	0	0	208.376	187.281	0	199.511	0	0	0	0	0	0	0	177.48
		103	532.68	190.27	0	0	0	193.154	0	208.496	199.849	192.585	0	187.238	0	200.522	187.293	0	0	0	196.355	0	0	183.058	0	0	186.895	0	207.456	0	0	203.363	0	0	0	0	0	215.131	192.595	0	197.332	0	0	201.902	0	0	0	0	190.207
		104	536.54	189.851	0	0	0	183.505	0	206.258	196.977	200.803	0	193.94	0	204.585	0	0	0	0	193.225	0	0	184.971	0	0	0	0	209.648	0	0	202.038	0	190.697	0	0	0	203.163	189.086	0	201.214	0	0	0	0	0	0	199.168	186.26
		105	540.4	192.326	0	0	0	185.163	0	195.376	194.065	197.62	0	191.761	0	195.062	180.913	0	0	0	198.462	0	0	0	0	0	202.442	0	212.799	0	0	201.682	0	203.24	188.612	0	0	200.234	197.288	0	200.664	0	0	200.073	0	0	0	202.213	187.601
		106	544.26	191.475	0	0	0	187.111	0	192.008	193.376	204.515	0	194.355	0	205.992	196.175	0	0	0	195.411	0	0	184.297	0	0	0	0	209.237	0	0	207.253	0	197.739	0	0	0	214.555	188.803	0	204.405	0	0	0	0	0	0	194.948	184.941
		107	548.12	187.985	0	0	0	190.475	0	198.96	200.047	199.877	0	195.758	0	197.85	192.062	0	0	0	199.165	0	0	0	0	0	207.241	0	203.196	0	0	203.591	0	198.295	0	0	0	213.462	181.915	0	203.759	0	0	0	0	0	0	0	194.131
		108	551.98	193.939	0	0	0	186.137	0	197.732	203.373	193.174	0	194.986	0	202.916	190.094	0	0	0	203.3	0	0	187.551	0	0	196.152	0	214.136	0	0	209.177	0	211.257	0	0	0	218.464	191.995	0	206.4	0	0	211.408	0	0	0	0	194.951
		109	555.84	183.689	0	0	0	182.806	0	202.163	197.261	192.245	0	190.785	0	200.539	188.746	0	0	0	205.119	0	0	0	0	0	199.827	0	205.34	0	0	213.061	0	199.907	194.337	0	0	214.386	184.841	0	209.866	0	0	217.001	0	0	0	0	190.423
		110	559.7	185.089	0	0	0	179.948	0	197.299	199.414	192.82	0	194.373	0	209.191	181.057	0	0	205.242	201.435	0	0	181.078	0	0	205.051	0	207.689	0	0	212.964	0	194.149	199.299	0	0	208.788	184.98	0	209.611	0	0	217.594	0	0	0	207.772	179.114
		111	563.56	193.993	0	0	0	175.917	0	195.57	187.859	197.034	0	197.725	0	199.011	177.779	0	0	0	213.538	0	0	182.361	0	0	193.983	0	206.73	0	0	209.169	0	194.878	0	0	0	209.927	185.193	0	195.395	0	0	0	0	0	186.05	200.445	182.4
		112	567.42	189.097	0	0	0	176.428	216.439	191.747	195.76	195.007	0	189.076	0	204.471	177.383	0	0	0	210.972	0	0	184.516	0	0	209.306	0	213.502	0	0	210.515	0	204.065	0	0	0	204.144	195.107	0	204.523	0	0	209.679	0	0	198.634	0	181.963
		113	571.28	189.193	0	0	0	182.274	0	202.922	196.044	190.469	0	189.993	0	204.909	190.286	0	0	0	200.284	0	0	0	0	0	205.642	0	210.837	0	0	202.361	0	195.757	0	0	0	211.367	190.481	0	209.159	0	0	213.146	0	0	199.606	194.528	185.986
		114	575.14	192.889	0	0	0	183.127	0	193.753	206.208	202.944	0	177.904	0	200.512	193.566	0	0	0	209.182	0	0	178.441	0	0	212.496	0	213.366	0	0	201.294	0	197.533	196.197	0	0	208.618	187.776	0	199.661	0	0	216.238	0	0	201.365	0	184.554
		115	579	195.1	0	0	0	180.413	0	206.739	209.685	196.456	0	180.203	0	206.117	181.123	0	0	203.618	211.693	0	0	177.299	0	0	214.048	0	204.428	0	0	203.633	0	195.176	195.783	0	0	211.985	185.746	0	198.073	0	0	0	0	0	193.672	0	177.013
		116	582.86	188	0	0	0	177.776	0	193.754	198.557	200.407	0	189.76	0	199.844	185.07	0	0	0	206.941	0	0	176.59	0	0	206.26	0	209.885	0	0	197.529	0	202.895	205.365	0	0	211.813	192.626	0	206.816	0	0	211.934	0	0	0	0	197.511
		117	586.72	188.968	0	0	0	185.315	213.256	201.841	196.882	188.03	0	197.832	0	199.992	181.377	0	0	207.378	205.829	0	0	188.371	0	0	200.79	0	207.255	0	190.045	201.91	0	193.537	203.146	0	0	212.871	199.478	0	200.35	0	0	210.25	0	0	0	188.209	193.248
		118	590.58	193.989	0	0	0	186.17	210.879	205.559	205.619	191.965	0	192.623	0	196.091	184.401	0	0	196.775	209.453	0	0	182.019	0	0	203.145	0	206.02	0	0	206.143	0	194.326	206.814	0	0	209.972	194.451	0	198.262	0	0	209.365	0	0	190.392	0	192.801
		119	594.44	187.888	0	0	0	187.279	212.476	200.09	200.356	189.714	0	192.398	0	197.715	183.789	0	0	213.302	209	0	0	180.432	0	0	206.793	0	213.147	0	0	208.414	210.651	194.973	209.984	0	0	200.655	192.861	0	207.577	0	0	208.15	0	0	201.535	0	183.399
		120	598.3	190.826	0	0	0	177.061	204.793	202.011	204.273	194.849	0	194.557	0	199.665	182.212	0	0	0	206.457	0	0	185.162	0	0	191.326	0	224.753	0	196.707	205.965	0	199.361	195.298	0	0	204.614	198.261	0	212.514	0	0	213.347	0	0	200.638	206.29	194.143
		121	602.16	198.288	0	0	0	185.016	211.103	200.161	206.212	197.493	0	197.491	0	195.969	180.157	0	0	197.038	205.68	0	0	188.464	0	0	192.588	0	215.377	0	195.8	205.172	212.649	191.27	197.106	0	0	210.379	189.572	0	205.181	0	0	212.967	0	0	197.5	203.919	201.18
		122	606.02	187.512	0	0	0	182.129	207.177	203.484	202.211	179.035	0	184.505	0	203.914	180.227	0	0	203.155	202.358	0	0	181.634	0	0	202.636	0	217.018	0	0	206.047	193.844	195.689	201.525	0	0	215.083	192.329	0	209.251	0	0	210.988	0	0	195.929	0	194.257
		123	609.88	190.365	0	0	0	181.826	205.899	204.321	200.974	193.065	0	178.035	0	198.361	178.307	0	0	201.547	200.166	0	0	177.229	0	0	203.303	0	208.369	0	190.39	196.032	205.26	194.139	203.468	0	0	211.417	190.091	0	211.785	0	0	216.186	0	0	196.129	203.24	189.168
		124	613.74	190.713	0	0	0	184.191	214.814	200.48	195.833	187.491	0	185.879	0	204.38	181.425	0	0	195.609	195.341	0	0	171.876	0	0	201.063	0	212.326	0	185.138	200.619	213.273	0	200.576	0	0	210.447	196.788	0	197.583	0	0	215.07	0	0	196.317	0	188.912
		125	617.6	191.774	0	0	0	184.368	207.467	193.137	195.277	201.909	0	183.381	0	208.975	189.371	0	0	218.29	201.431	0	0	175.952	0	0	204.724	0	221.713	0	0	204.579	209.122	191.813	206.046	0	0	212.618	193.661	0	199.745	0	195.732	212.202	0	0	192.192	203.291	182.742
		126	621.46	205.846	0	0	0	183.882	210.369	206.06	202.892	188.288	0	187.197	0	188.399	192.066	0	0	205.608	212.636	0	0	179.586	0	0	203.226	0	217.998	0	0	203.089	207.812	193.004	196.136	0	0	218.426	194.948	0	208.485	0	0	207.149	0	0	193.24	194.493	188.659
		127	625.32	200.823	0	0	0	196.734	209.936	202.793	197.157	192.563	0	184.206	0	206.854	178.099	0	0	202.843	200.348	0	0	178.171	0	0	206.615	0	220.592	0	0	210.781	207.235	193.727	202.46	0	0	211.947	183.885	0	200.909	0	0	204.056	0	0	195.991	198.994	190.134
		128	629.18	206.738	0	0	0	190.343	213.021	199.942	199.992	197.701	0	183.048	0	190.723	180.232	0	0	196.208	201.462	0	0	189.536	0	0	207.328	0	223.566	0	198.607	211.919	209.717	195.935	198.318	0	0	217.474	192.357	0	200.237	0	0	203.378	0	0	188.194	0	184.453
		129	633.04	197.36	0	0	0	190.273	212.534	199.432	197.78	192.201	0	189.886	0	195.626	184.788	0	0	201.196	203.376	0	0	189.885	0	0	208.879	0	215.012	0	0	203.455	203.635	0	205.965	0	0	204.652	188.827	0	208.986	0	0	206.496	0	0	191.116	198.41	185.675
		130	636.9	191.677	0	0	0	186.911	219.846	196.633	204.584	194.822	0	195.152	0	192.837	189.293	0	0	201.703	204.625	0	0	177.396	0	0	211.914	0	213.11	0	193.606	213.047	221.206	0	206.797	0	0	212.115	197.087	0	197.715	0	0	207.51	0	0	197.375	211.684	176.715
		131	640.76	197.355	0	0	0	180.744	216.096	202.617	192.834	195.697	0	189.321	0	201.896	181.61	0	0	211.593	197.186	0	0	175.243	0	0	211.197	0	217.422	0	191.816	201.129	203.063	0	203.484	0	0	215.346	188.833	0	196.221	0	0	211.201	0	0	196.767	194.887	177.151
		132	644.62	199.313	0	0	0	186.056	204.509	209.233	197.338	198.192	0	181.277	0	193.747	185.991	0	0	204.832	197.263	0	0	185.011	0	0	204.887	0	221.921	0	0	201.096	210.423	0	200.268	0	0	201.734	189.901	0	195.725	0	0	209.983	0	0	201.831	198.714	191.955
		133	648.48	192.191	0	0	0	184.356	210.632	197.684	192.462	206.447	0	178.48	0	204.639	182.36	0	0	197.881	203.381	0	0	185.14	0	0	212.605	0	218.606	0	186.042	201.647	210.572	0	199.425	0	0	205.996	183.114	0	207.591	0	0	214.811	0	0	191.045	193.627	186.775
		134	652.34	196.327	0	0	0	0	206.276	197.414	190.883	190.934	0	186.743	0	203.568	190.061	0	0	201.993	201.572	0	0	190.223	0	0	209.667	0	224.987	0	186.758	201.674	209.591	0	204.876	0	0	208.255	192.542	0	195.766	0	0	201.092	0	0	184.584	196.275	184.163
		135	656.2	185.026	0	0	0	188.574	203.064	194.918	187.008	191.688	0	187.271	0	198.325	181.785	0	0	204.156	205.734	0	0	182.06	0	0	208.248	0	206.375	0	0	203.622	208.528	0	204.194	0	0	204.604	189.891	0	192.596	0	0	209.131	0	0	198.006	197.533	190.972
		136	660.06	191.045	0	0	0	184.845	208.691	191.681	200.113	204.405	0	182.437	0	200.187	189.848	0	0	211.598	203.005	0	0	190.159	0	0	206.877	0	218.429	0	191.205	201.688	210.208	0	191.568	0	0	210.892	185.955	0	201.264	0	0	218.107	0	0	197.116	196.513	183.217
		137	663.92	194.21	0	0	0	184.835	207.207	197.545	196.747	197.555	0	185.487	0	200.49	186.806	0	0	198.876	202.956	0	0	179.761	0	0	201.028	0	219.987	0	186.034	199.978	203.881	0	196.482	0	0	205.126	189.949	0	189.368	0	0	213.985	0	0	193.317	194.935	191.366
		138	667.78	194.749	0	0	0	184.222	209.909	209.342	188.195	201.259	0	180.872	0	198.753	192.862	0	0	198.263	212.416	0	0	188.564	0	0	209.113	0	216.131	0	198.847	207.387	201.818	0	192.786	0	0	212.435	193.879	0	196.795	0	0	211.694	0	0	186.534	192.548	186.946
		139	671.64	194.437	0	0	0	181.432	212.082	190.152	193.821	200.715	0	177.267	0	195.716	185.397	0	0	205.939	205.068	0	0	181.759	0	0	210.113	0	218.609	0	186.017	204.689	211.586	0	202.558	0	0	208.841	190.646	186.721	196.669	0	0	210.54	0	0	198.771	195.035	193.929
		140	675.5	196.128	0	0	0	0	208.163	190.965	190.884	194.625	0	191.359	0	197.522	185.755	0	0	203.076	208.024	0	0	187.416	0	0	207.253	0	213.232	0	193.595	209.632	204.444	0	211.695	0	0	208.096	194.533	209.999	191.409	0	0	200.158	0	0	201.68	201.562	181.063
		141	679.36	196.449	0	162.045	0	187.241	204.642	186.547	191.876	190.366	0	183.05	0	192.746	188.401	0	0	202.895	206.857	0	0	185.288	0	0	204.612	0	217.432	0	192.586	193.635	214.424	0	197.98	0	0	214.75	191.418	205.372	203.453	0	0	212.183	0	0	201.47	202.704	188.432
		142	683.22	202.975	0	0	0	186.369	200.566	196.391	194.11	207.802	0	189.818	0	200.435	184.85	0	0	205.571	215.799	0	0	187.355	0	0	204.872	0	221.915	0	196.404	215.511	209.893	0	197.244	0	0	212.058	189.319	208.035	199.38	0	0	214.983	0	0	197.619	206.179	194.1
		143	687.08	197.575	0	0	0	177.161	213.023	191.504	195.399	191.424	0	184.581	0	198.707	189.469	0	0	206.606	208.018	0	0	195.487	0	0	196.096	0	215.123	0	200.02	205.993	211.13	0	206.064	0	0	209.135	199.513	210.15	194.307	0	0	202.968	0	0	199.229	190.375	194.993
		144	690.94	195.526	0	0	0	191.529	206.51	200.067	194.432	189.277	181.5	181.686	0	190.622	186.464	0	0	207.388	216.185	0	0	177.49	0	0	195.417	0	221.256	0	202.744	194.898	217.566	0	200.431	0	0	214.281	192.788	199.497	204.356	0	0	211.906	0	0	196.116	195.475	186.108
		145	694.8	188.202	0	0	0	182.429	210.102	195.324	196.077	199.109	175.929	185.182	0	206.382	184.728	0	0	211.87	196.91	0	0	179.759	0	0	209.528	0	211.413	0	191.837	200.359	209.464	0	205.775	0	0	211.24	183.837	202.666	193.913	0	0	200.392	190.775	0	194.056	185.23	187.159
		146	698.66	187.732	0	0	0	181.049	208.141	208.386	186.208	190.998	0	189.343	0	210.3	186.765	0	0	203.838	203.023	0	0	179.563	0	0	212.273	0	222.041	0	191.295	193.413	216.745	0	199.554	0	0	197.576	183.548	198.432	196.92	0	0	203.412	187.529	0	194.423	192.318	188.561
		147	702.52	197.513	0	0	0	186.292	203.5	196.548	192.369	193.84	0	187.486	0	198.806	188.508	0	0	207.564	201.45	0	0	180.46	0	0	211.103	0	226.937	0	188.313	207.133	215.427	0	189.187	0	0	212.272	192.855	210.612	202.691	0	0	206.953	182.712	0	191.273	206.528	189.676
		148	706.38	203.376	204.442	0	0	185.101	210.831	194.042	196.01	187.571	182.99	186.622	0	198.472	181.943	0	0	210.961	201.944	0	0	184.171	0	0	216.516	0	212.569	0	185.149	202.195	203.312	0	188.69	0	0	214.302	190.752	195.028	206.55	0	0	0	185.423	0	186.578	200.01	190.455
		149	710.24	191.576	214.106	0	0	183.962	208.811	191.123	196.04	185.287	177.481	186.41	0	208.746	179.128	0	0	199.841	195.522	0	0	190.52	0	0	197.781	0	207.612	0	196.035	206.944	209.084	0	193.985	0	0	212.113	192.325	201.309	196.088	0	0	208.872	192.588	0	194.735	189.458	196.249
		150	714.1	185.207	202.008	0	0	179.455	207.432	194.113	200.605	189.1	187.428	180.423	0	197.614	186.139	0	0	195.835	206.173	0	0	188.479	0	0	196.508	0	219.981	0	190.472	203.257	215.273	194.328	196.787	0	0	210.855	193.508	204.002	191.686	0	0	206.914	190.769	0	193.672	197.051	194.894
		151	717.96	190.619	205.51	0	0	178.617	208.304	194.285	200.286	187.952	183.363	183.06	0	199.284	190.682	0	0	204.365	200.185	0	160.98	185.013	0	0	198.109	0	224.966	0	187.136	202.293	204.062	0	195.842	0	0	206.562	190.448	199.286	194.634	0	0	204.25	191.426	0	208.604	197.646	195.293
		152	721.82	196.34	200.79	0	0	188.04	215.159	195.694	195.928	192.447	178.919	193.326	0	204.83	182.639	0	0	202.205	199.018	0	0	184.403	0	0	203.528	0	214.982	0	190.848	200.341	209.809	193.744	191.048	0	0	223.62	198.649	196.372	187.116	0	0	206.959	188.032	0	190.359	196.361	192.823
		153	725.68	196.863	195.917	0	0	187.631	206.079	199.831	200.206	179.967	181.243	177.604	0	197.5	183.614	0	0	202.521	207.838	0	0	177.667	0	0	200.536	0	211.565	0	193.907	207.847	206.861	197.033	202.838	0	0	220.899	193.44	200.494	189.111	0	0	204.927	182.841	0	198.051	194.337	189.419
		154	729.54	198.313	199.837	0	0	192.297	217.335	206.574	201.485	200.734	0	193.646	0	193.064	198.08	0	0	206.116	196.841	0	0	184.515	0	0	209.786	0	219.457	0	193.176	205.406	209.483	182.857	204.216	0	0	209.075	204.786	199.073	193.274	0	0	209.812	197.005	0	195.115	195.87	198.554
		155	733.4	188.488	210.999	0	0	186.321	214.818	195.553	195.913	179.862	172.146	177.448	0	192.311	196.958	0	0	208.694	195.971	0	0	178.63	0	0	213.2	0	210.611	0	185.683	213.239	215.644	198.211	201.091	0	0	209.152	194.201	203.806	196.946	0	0	223.482	188.554	0	193.516	197.88	187.666
		156	737.26	191.876	212.605	0	0	194.141	212.684	195.993	194.285	181.802	172.75	192.064	0	198.706	193.2	0	0	198.944	189.944	0	0	193.616	0	0	205.071	0	211.584	0	185.687	202.173	210.739	197.71	190.093	0	0	206.972	185.959	192.015	196.742	0	0	202.476	202.077	0	200.542	191.758	196.79
		157	741.12	192.328	209.981	0	0	183.19	214.593	195.674	191.49	187.077	182.762	183.257	0	188.887	197.899	0	0	203.865	195.293	0	0	192.013	0	0	200.405	0	212.127	0	182.706	205.169	205.28	188.777	194.414	0	0	212.654	187.594	202.962	193.553	0	0	213.005	190.997	0	186.791	196.841	188.119
		158	744.98	184.968	200.647	0	0	186.24	202.017	197.554	193.412	178.335	185.588	175.107	0	191.021	184.282	0	0	200.176	205.362	0	0	184.182	0	0	206.432	0	218.426	0	187.726	204.194	202.278	0	195.931	0	0	203.205	175.023	199.111	195.987	0	0	196.785	192.888	0	192.062	198.429	195.828
		159	748.84	195.513	209.082	0	0	178.655	207.732	208.099	195.117	179.837	173.612	179.399	0	199.78	187.108	0	0	202.066	199.284	0	0	184.02	0	0	197.747	0	207.588	0	188.737	208.776	205.041	192.217	187.557	0	0	213.099	184.407	204.863	193.204	0	0	207.235	189.832	0	195.019	200.318	194.967
		160	752.7	195.581	206.478	0	184.226	177.4	218.611	195.89	203.198	181.755	176.371	184.195	0	197.912	188.434	0	0	201.091	198.962	0	0	190.049	0	0	206.944	0	209.003	0	179.086	203.609	198.516	185.627	199.087	0	0	209.505	186.154	196.28	197.438	0	0	205.485	188.38	0	188.995	195.48	187.39
		161	756.56	199.791	210.399	0	180.003	198.771	209.449	202.609	202.019	187.232	0	180.214	0	204.507	192.596	0	192.876	202.696	199.123	0	0	179.57	0	0	194.767	0	212.914	0	185.023	206.808	206.728	192.885	194.105	0	0	218.922	187.832	198.063	196.141	0	0	207.466	190.662	0	191.691	193.801	188.262
		162	760.42	189.758	214.146	0	0	176.082	216.101	202.754	201.094	179.445	175.558	186.152	0	196.159	194.465	0	0	205.167	202.852	0	0	194.475	0	0	202.681	0	207.846	0	193.456	204.074	211.659	192.057	198.217	0	0	213.083	186.549	198.618	199.247	0	0	205.697	188.944	0	189.799	200.19	192.175
		163	764.28	187.093	209.848	0	183.65	182.179	208.813	205.068	197.753	180.316	0	179.217	0	187.714	197.618	0	0	202.719	203.844	0	0	186.717	0	0	205.875	0	210.889	0	185.879	211.763	206.386	188.349	197.744	0	0	204.806	188.244	201.797	197.265	0	0	210.068	190.449	0	201.88	196.486	187.353
		164	768.14	189.596	207.041	0	0	178.559	216.093	202.476	194.06	190.228	180.581	195.805	0	198.472	196.72	0	198.821	210.744	208.768	0	0	188.354	0	0	210.008	0	211.037	0	188.44	193.227	203.679	196.42	204.275	0	0	215.845	192.412	210.54	198.435	0	0	206.927	202.346	0	200.193	201.722	189.528
		165	772	194.052	207.037	0	199.82	192.474	218.852	204.264	199.538	179.246	164.299	191.589	0	205.162	194.593	0	204.025	212.97	204.293	0	0	187.669	0	0	210.257	0	201.789	0	187.435	198.014	206.429	192.3	207.278	0	0	215.617	198.103	189.226	194.407	0	0	194.121	190.05	0	193.122	190.962	196.56
		166	775.86	201.272	213.863	0	205.309	176.343	216.423	197.732	189.778	185.766	0	181.794	184.077	207.3	186.578	0	198.006	214.876	198.887	0	0	191.359	0	0	206.183	0	215.529	0	183.346	198.202	215.59	186.581	201.855	0	0	209.671	191.13	198.26	205.712	0	0	212.034	197.92	0	198.51	191.089	190.114
		167	779.72	194.106	206.961	0	198.224	181.664	216.048	208.566	196.936	177.407	176.014	182.069	0	190.833	193.878	0	200.732	199.049	210.534	0	0	192.145	0	0	205.251	0	203.666	0	176.993	203.703	199.52	180.824	198.739	0	0	209.472	195.855	197.407	203.261	0	0	211.623	191.819	0	198.373	187.43	191.624
		168	783.58	202.956	205.99	0	189.308	182.613	226.476	199.237	189.029	192.478	171.159	192.402	0	199.779	188.962	0	196.679	202.573	213.84	0	0	181.568	0	0	193.142	0	210.375	0	186.164	200.38	206.56	188.952	196.71	0	0	201.472	184.406	200.192	199.895	0	0	204.635	188.829	0	198.235	194.233	190.475
		169	787.44	191.555	215.694	0	0	174.896	214.078	201.559	195.456	191.465	0	189.845	185.812	199.55	193.187	0	193.919	200.619	210.092	0	0	184.327	0	0	202.824	0	208.42	0	184.071	212.283	208.048	178.448	195.529	0	0	212.706	188.28	204.75	199.089	0	0	204.708	193.761	0	192.293	202.931	190.103
		170	791.3	193.244	212.124	0	0	176.514	216.611	205.074	196.485	190.321	0	182.441	183.241	199.086	198.794	0	187.498	200.202	210.311	0	0	186.991	0	0	203.19	0	207.412	0	185.216	207.595	198.566	192.364	195.943	0	0	201.97	184.724	201.384	192.391	0	0	202.876	193.477	0	200.847	200.924	201.929
		171	795.16	186.814	215.901	0	189.763	178.032	211.176	203.352	188.552	192.906	176.008	189.131	182.123	195.811	207.663	0	196.648	203.354	204.885	0	0	199.666	0	0	210.421	0	208.245	0	181.994	200.574	209.728	191.869	203.223	0	0	211.38	189.068	194.799	195.833	0	0	203.834	200.9	0	188.833	199.257	191.215
		172	799.02	193.576	208.062	0	191.246	182.366	209.989	202.886	192.881	184.364	0	186.392	177.911	186.187	193.216	0	199.553	209.361	209.634	0	0	191.203	0	0	205.112	0	201.62	0	173.8	207.534	209.535	189.566	203.119	0	0	210.775	187.032	195.035	194.237	0	0	216.749	197.419	0	191.404	195.898	191.333
		173	802.88	188.619	208.522	0	187.503	179.177	218.904	196.655	205.192	182.202	0	180.338	0	199.66	195.031	0	190.484	207.965	204.797	0	0	188.513	0	0	204.688	0	217.305	0	180.676	210.951	209.829	185.258	189.362	0	0	196.337	182.908	206.018	210.774	0	0	206.863	203.73	0	200.912	194.843	185.687
		174	806.74	198.625	218.601	0	189.551	185.904	207.092	207.451	191.679	186.077	0	183.505	169.425	204.496	195.752	0	190.045	194.681	218.161	0	0	186.506	0	0	202.822	0	211.088	0	186.919	196.733	202.725	186.002	195.29	0	0	207.621	0	198.444	201.61	0	0	211.114	193.589	0	201.213	189.958	187.69
		175	810.6	197.661	211.49	0	195.654	188.478	213.378	210.216	194.831	193.922	0	182.646	177.924	188.839	194.301	0	187.692	202.443	202.157	0	0	187.535	0	0	205.143	0	227.547	0	180.883	197.563	210.51	187.22	192.271	0	0	209.788	183.864	206.793	209.457	0	0	212.471	190.352	0	191.101	196.6	186.308
		176	814.46	185.424	211.809	0	199.189	192.689	217.828	207.281	200.573	196.433	0	184.599	182.352	202.245	192.727	0	186.763	200.475	204.821	0	0	187.441	0	0	199.475	0	214.364	0	184.565	199.136	205.455	187.662	191.905	0	0	210.455	182.043	202.008	196.694	0	0	208.598	199.068	158.883	202.919	200.409	183.843
		177	818.32	194.476	205.157	0	190.811	184.586	206.72	203.454	202.659	182.785	0	181.333	178.109	195.949	200.123	0	194.008	210.768	209.737	0	0	188.686	0	0	210.364	0	199.793	0	178.071	204.532	203.449	187.721	189.322	0	0	208.996	183.522	206.358	204.513	0	0	209.033	200.465	0	198.688	200.397	184.005
		178	822.18	190.691	213.991	0	196.67	185.626	214.701	206.015	189.709	190.707	0	183.278	168.262	193.713	194.288	0	184.512	210.305	208.805	0	0	190.299	0	0	217.047	0	212.523	0	188.446	209.286	204.893	193.166	198.25	0	0	212.109	184.593	205.49	204.155	0	0	205.556	194.071	0	205.655	196.886	185.336
		179	826.04	196.45	203.234	0	197.563	179.212	216.702	207.818	182.788	190.493	0	192.319	179.273	203.328	193.488	0	194.699	199.408	207.259	189.524	0	188.838	0	0	204.899	0	203.322	0	190.038	206.074	206.675	182.912	194.271	0	0	208.976	189.094	209.601	207.203	0	0	200.801	192.462	0	200.893	204.042	178.439
		180	829.9	202.206	207.673	0	193.978	187.273	211.898	211.074	195.945	183.269	0	192.475	186.063	202.767	193.976	0	184.086	206.429	205.69	0	0	194.525	0	0	220.129	0	209.896	0	192.86	213.065	211.528	196.236	190.99	0	0	211.404	180.86	207.339	198.816	0	0	200.048	193.508	0	200.806	194.548	176.399
		181	833.76	200.588	209.491	0	182.657	182.583	209.334	206.383	194.994	182.094	0	187	178.26	204.76	186.22	0	188.573	208.224	209.61	189.239	0	194.865	0	0	207.076	0	207.252	0	187.597	202.09	210.247	197.573	198.097	0	0	208.25	185.07	205.328	197.255	0	0	208.968	196.797	0	191.474	198.161	177.537
		182	837.62	192.369	206.934	0	181.986	179.835	213.217	202.426	200.375	195.003	0	190.944	0	201.371	183.091	0	191.275	197.891	213.317	198.141	0	196.081	0	0	203.562	192.308	214.672	0	188.921	199.087	204.967	194.64	196.247	0	0	207.491	180.002	203.823	193.064	0	0	210.056	191.349	0	195.36	198.082	176.125
		183	841.48	194.559	212.063	0	190.037	190.76	207.614	216.581	204.494	189.078	0	191.639	172.795	198.091	195.06	0	185.775	205.603	208.774	196.391	0	197.022	0	0	210.189	0	211.079	0	184.598	203.146	207.523	197.605	195.689	0	0	201.023	182.303	195.025	213.926	0	0	207.948	193.412	0	197.974	208.663	186.567
		184	845.34	190.135	201.673	0	184.523	176.192	208.246	206.177	189.677	193.173	0	189.694	176.189	202.839	184.059	0	190.36	204.643	203.173	200.568	0	188.671	0	0	206.892	0	210.626	0	188.151	201.69	207.816	191.67	186.763	0	0	208.562	187.708	195.57	204.812	0	0	212.04	202.901	0	199.159	200.758	181.975
		185	849.2	190.861	215.828	0	182.308	182.109	213.945	209.902	198.268	191.299	0	191.815	180.069	207.609	188.369	0	183.587	196.219	207.761	199.139	0	185.358	0	0	219.295	0	200.046	0	198.12	199.323	209.346	192.758	199.341	0	0	203.823	190.688	204.703	198.267	0	0	206.043	197.405	0	195.136	204.584	190.759
		186	853.06	192.882	209.59	0	187.491	176.851	214.532	203.081	190.686	190.54	0	186.248	183.679	201.498	180.591	0	190.644	201.599	210.035	192.758	0	183.868	0	0	210.586	0	214.134	0	192.637	196.439	204.342	192.624	189.147	0	0	205.912	189.379	203.304	193.939	0	0	209.365	203.172	0	199.885	203.587	177.905
		187	856.92	205.838	209.222	0	190.669	187.998	213.914	211.151	189.685	196.552	0	186.503	0	198.201	181.701	0	182.35	194.205	203.856	194.95	0	182.273	0	0	200.141	0	212.185	0	186.343	195.679	204.853	196.605	190.041	0	0	213.217	185.71	207.627	200.879	0	0	201.34	194.907	0	190.901	202.558	183.811
		188	860.78	188.836	216.929	0	187.009	182.548	209.36	210.104	188.854	200.506	0	181.13	169.909	196.612	186.388	0	192.358	200.689	206.045	197.392	0	178.642	0	0	210.489	195.03	218.652	0	186.141	0	207.604	183.697	195.204	0	0	203.52	182.627	199.028	199.743	0	0	206.912	190.539	0	206.321	198.473	176.635
		189	864.64	200.985	201.442	0	180.581	179.094	214.457	199.047	195.899	185.783	0	184.187	172.075	197.437	183.206	0	181.056	200.662	211.927	196.188	0	188.915	0	0	208.43	195.074	209.378	0	185.87	200.763	206.737	189.049	195.033	0	0	207.314	189.745	192.42	194.64	0	0	199.567	189.544	0	196.04	206.559	172.785
		190	868.5	205.053	205.929	0	183.899	181.863	212.387	205.22	195.211	191.778	0	183.825	174.083	204.285	180.515	0	191.911	201.776	210.423	196.37	0	191.452	0	0	207.456	196.018	207.546	0	192.371	193.694	202.563	193.596	194.148	0	0	205.369	181.134	199.77	201.227	197.365	0	209.773	190.792	0	204.542	203.707	185.25
		191	872.36	195.878	203.922	0	184.31	184.732	216.704	198.407	196.995	188.904	0	189.212	181.088	199.675	183.564	0	200.081	193.69	212.028	190.087	0	188.669	0	0	200.699	184.31	210.561	0	180.118	198.444	203.117	188.177	185.656	0	0	202.341	199.927	209.443	194.606	196.303	0	212.984	193.81	0	202.44	203.192	186.389
		192	876.22	192.334	216.819	0	197.289	187.881	218.115	199.313	196.927	195.235	0	188.413	172.618	198.548	188.205	0	196.167	204.639	200.734	196.523	0	191.582	0	0	213.015	184.856	217.5	0	184.61	204.177	206.849	192.502	194.334	0	0	213.705	194.068	200.866	198.166	199.202	0	191.662	192.542	0	205.759	210.198	185.138
		193	880.08	194.467	207.951	0	187.489	184.811	212.923	208.451	192.042	185.713	0	175.825	179.331	189.717	192.624	0	190.896	206.917	218.333	198.614	0	182.603	0	0	201.154	207.041	208.905	0	176.573	195.731	203.463	189.643	201.757	0	0	214.779	193.821	204.278	192.457	195.314	0	205.742	195.151	0	198.725	204.924	188.026
		194	883.94	193.298	218.139	0	181.133	181.028	207.922	196.168	195.124	187.852	0	185.056	181.77	197.77	185.849	0	183.807	203.824	219.573	199.634	0	194.457	0	0	206.96	192.743	210.068	0	181.201	209.008	198.293	190.356	193.736	0	181.514	214.731	189.351	203.152	199.766	193.181	0	209.326	200.698	0	205.751	200.825	179.821
		195	887.8	199.31	214.833	0	185.578	187.279	205.549	196.128	194.899	194.529	0	183.301	0	196.852	188.726	0	188.41	209.163	207.404	191.362	0	187.771	0	0	208.614	194.889	213.244	0	180.705	199.634	200.581	203.904	194.843	0	182.39	207	183.574	205.232	186.488	185.892	0	203.115	191.528	0	198.647	195.422	187.642
		196	891.66	192.864	205.581	0	188.544	183.627	218.699	207.638	194.846	192.593	0	179.834	171.233	199.962	192.823	0	187.463	206.245	212.462	202.086	0	186.124	0	0	204.497	186.917	214.978	0	172.577	197.528	197.046	188.77	186.659	0	179.3	210.821	197.495	210.301	202.051	189.111	0	206.472	194.665	0	197.85	200.76	181.758
		197	895.52	191.76	210.553	0	190.34	183.164	206.018	203.707	193.01	185.729	0	187.791	172.109	209.798	186.687	0	175.993	198.979	211.605	197.382	0	199.616	0	0	203.785	196.29	218.55	0	190.035	201.448	199.357	194.902	194.098	0	181.474	203.718	181.748	212.611	207.516	192.191	0	211.183	198.608	0	196.753	195.192	188.852
		198	899.38	192.069	211.422	0	186.535	181.246	209.024	205.477	192.006	0	174.625	185.478	173.492	192.006	188.76	171.634	186.592	205.637	217.511	196.662	0	188.142	0	0	203.176	199.506	216.234	0	181.569	194.989	194.548	187.036	189.79	0	177.766	204.089	183.9	195.376	183.891	183.621	0	200.502	196.817	0	204.433	200.075	182.742
		199	903.24	192.399	201.878	0	187.075	188.035	203.388	195.424	197.556	191.828	185.051	189.611	179.927	205.247	181.823	0	184.342	211.183	208.569	195.902	0	197.34	0	0	198.701	194.487	207.599	0	175.595	215.824	197.852	181.794	195.75	0	183.828	208.644	188.732	209.571	198.565	199.192	0	196.385	189.654	0	197.08	189.571	191.079
		200	907.1	202.459	209.108	0	191.184	188.359	211.574	204.341	189.698	194.785	183.17	186.697	174.964	204.237	188.847	0	183.715	213.086	202.321	196.101	0	189.969	0	0	202.313	188.813	221.253	0	179.568	203.738	208.433	179.957	188.705	0	0	198.717	196.467	196.406	197.699	194.516	0	213.692	193.609	0	207.349	195.04	187.314
		201	910.96	186.076	201.536	0	189.928	174.406	204.066	194.416	204.004	193.54	176.908	183.65	174.302	196.193	188.252	178.545	187.558	204.043	213.316	191.944	0	191.451	0	0	205.562	196.401	217.896	0	179.735	208.121	206.401	179.446	193.461	0	0	211.619	190.163	200.289	197.568	191.783	0	216.364	193.356	0	199.577	199.133	180.064
		202	914.82	191.219	208.449	0	192.096	182.092	215.424	197.46	196.015	191.324	181.891	191.135	162.891	195.328	195.238	183.458	186.804	205.91	211.281	202.889	0	203.709	0	0	196.326	198.816	204.74	0	186.863	208.982	211.354	187.947	195.672	0	174.699	215.592	188.967	196.216	198.065	183.75	0	203.119	192.95	0	202.76	197.826	174.585
		203	918.68	193.85	198.511	0	194.216	192.257	202.183	204.227	191.496	179.42	185.614	186.454	169.859	204.087	191.586	183.975	0	208.498	207.789	190.295	0	193.788	0	0	203.505	200.597	212.173	0	178.328	200.299	202.792	187.211	200.832	0	184.814	197.593	191.169	202.184	206.668	189.758	185.776	216.961	194.994	0	197.205	194.576	192.349
		204	922.54	197.95	209.31	0	182.432	181.021	210.12	203.149	200.228	184.71	175.31	185.093	175.357	200.066	193	0	189.119	196.229	211.7	196.159	0	191.916	0	0	204.373	196.08	225.983	0	182.448	194.613	205.76	181.829	198.265	0	193.942	204.216	193.081	203.917	195.058	189.722	0	200.655	190.636	0	203.681	201.08	189.508
		205	926.4	192.469	207.002	0	188.114	180.301	213.104	203.15	202.486	193.015	185.451	185.106	173.535	205.614	187.502	183.937	185.009	213.464	204.663	205.452	0	195.202	0	0	208.052	195.05	210.32	0	189.091	190.25	209.409	193.028	206.04	0	188.469	204.246	193.005	203.936	203.836	189.777	0	205.626	190.283	0	198.566	201.648	191.766
		206	930.26	192.417	203.026	0	187.585	184.242	209.713	202.972	198.117	189.919	183.754	183.858	173.595	194.812	187.25	191.778	0	196.553	209.125	187.759	0	189.199	0	0	198.04	200.428	215.553	0	180.106	198.16	199.17	180.897	194.256	184.382	184.751	212.426	187.319	199.171	204.034	196.794	0	210.153	195.511	0	193.326	197.896	180.869
		207	934.12	200.866	205.249	0	192.724	180.768	209.032	212.525	188.709	180.965	174.82	183.765	0	201.491	185.052	0	0	202.927	213.751	187.305	0	191.283	0	0	194.462	186.288	219.465	0	179.816	203.121	199.271	195.644	206.514	182.787	180.208	204.569	179.222	198.483	190.798	190.741	0	209.835	186.989	0	196.947	195.236	184.046
		208	937.98	194.145	211.785	0	184.598	183.981	207.661	210.163	189.453	0	177.271	177.975	166.823	192.692	189.424	179.082	177.887	198.057	213.15	187.877	0	188.591	0	0	203.522	188.797	214.165	0	189.797	193.406	209.376	200.534	195.798	186.066	184.594	216.261	188.146	205.529	187.871	203.661	0	217.06	191.614	0	203.237	188.285	189.804
		209	941.84	199.264	205.057	0	187.381	196.293	214.869	200.065	182.42	190.334	182.924	185.323	166.372	192.948	197.202	187.37	0	199.952	214.671	190.67	0	183.11	0	0	207.52	183.769	211.514	0	187.386	195.018	207.448	186.422	193.009	0	172.478	209.008	192.593	202.775	197.224	190.329	0	208.809	190.774	0	208.134	199.237	186.795
		210	945.7	195.449	205.29	0	187.533	183.751	216.193	200.77	202.139	185.775	178.785	186.054	175.231	191.471	187.204	173.281	0	199.183	207.777	190.668	0	189.851	0	0	200.914	198.516	221.884	0	182.281	205.687	208.451	189.368	206.79	0	179.057	210.335	192.148	204.235	201.221	192.372	0	212.086	200.734	0	195.958	193.446	188.458
		211	949.56	192.115	205.604	0	191.142	182.358	205.578	212.417	193.821	0	174.01	185.232	176.234	199.868	195.524	0	0	207.3	194.707	188.537	0	192.504	0	0	200.563	186.758	215.043	0	189.879	208.803	206.614	199.878	200.889	0	180.063	212.528	188.788	202.959	196.909	189.271	0	209.518	190.146	0	195.284	194.955	180.568
		212	953.42	193.955	203.788	0	187.482	181.17	214.477	201.851	193.289	189.468	181.752	190.971	170.563	197.299	178.601	0	182.72	195.601	205.82	190.627	0	186.174	0	0	206.967	194.255	207.897	0	195.932	197.076	0	186.359	192.991	180.346	186.309	213.977	180.766	191.517	190.721	185.973	0	209.78	191.545	0	187.849	196.34	184.183
		213	957.28	189.09	202.639	0	185.832	183.551	212.076	204.495	189.434	0	179.269	189.757	171.429	193.916	200.241	181.514	0	190.534	222.956	188.276	0	196.393	0	0	203.176	189.937	206.003	0	182.167	192.237	198.871	187.528	191.245	178.308	185.528	208.431	197.59	198.649	184.51	194.959	0	216.275	194.795	0	193.958	195.294	186.767
		214	961.14	194.472	210.397	0	179.928	177.793	213.487	207.488	195.945	0	174.555	196.136	173.939	203.6	186.59	177.847	0	180.733	204.461	195.82	0	199.971	0	0	208.533	185.084	212.982	0	188.305	200.444	205.575	188.766	207.891	174.725	185.875	214.955	189.073	198.727	192.066	196.426	0	223.159	193.649	0	194.259	195.626	188.535
		215	965	187.758	210.364	0	189.791	184.421	204.212	201.367	201.768	0	183.086	191.249	0	194.066	179.301	182.162	0	195.884	202.183	200.706	0	183.467	0	0	196.288	182.708	214.76	0	191.331	202.226	190.716	188.111	205.221	178.811	194.716	202.661	195.435	189.948	198.058	191.129	0	212.378	194.494	0	194.596	195.941	198.785
		216	968.86	195.004	205.132	0	190.742	177.392	215.75	203.395	189.662	0	182.582	190.409	171.091	204.507	184.995	178.736	0	194.105	207.93	196.175	0	176.538	0	0	201.649	196.323	220.785	0	193.944	198.035	209.421	187.75	199.27	184.114	187.687	206.813	191.454	198.987	184.105	194.719	0	213.252	193.484	0	191.43	201.344	185.409
		217	972.72	193.202	201.92	0	188.276	185.141	207.462	196.306	200.284	192.445	171.936	190.225	170.493	195.102	187.034	177.008	0	184.227	210.147	193.523	0	189.048	0	0	211.826	190.705	217.877	0	193.173	199.303	200.878	189.664	195.722	181.011	182.475	217.601	195.267	204.866	200.416	196.081	0	215.052	189.801	0	201.098	204.219	194.157
		218	976.58	193.528	210.379	0	190.484	189.272	202.757	205.818	184.668	0	179.802	186.15	167.112	204.624	176.167	188.206	0	175.442	203.097	197.379	0	190.139	0	0	208.134	196.001	210.003	0	187.519	199.664	194.888	193.508	208.202	0	175.775	204.409	187.556	199.316	194.068	187.868	0	219.817	194.459	0	193.126	190.341	191.384
		219	980.44	198.949	209.433	0	199.593	183.176	215.498	209.832	194.372	197.465	171.23	184.764	0	196.672	186.785	176.269	0	181.897	209.973	197.202	0	185.063	0	0	207.145	196.143	212.831	0	186.374	196.633	195.439	187.936	204.78	0	174.261	204.426	198.902	204.23	200.303	183.742	0	214.138	195.909	0	200.096	199.674	190.614
		220	984.3	200.521	204.707	0	187.345	186.566	216.606	203.845	189.326	192.554	174.466	187.414	171.504	197.182	191.881	199.533	0	181.922	212.463	192.21	0	196.972	0	0	197.922	185.505	211.019	0	188.122	206.887	199.806	193.761	201.424	0	176.894	213.323	188.157	199.354	197.029	182.654	0	203.236	186.924	0	201.01	193.366	181.367
		221	988.16	192.469	202.395	0	189.808	182.05	208.766	202.866	192.585	190.163	183.578	185.817	171.581	197.167	184.863	182.743	0	198.054	208.724	190.331	0	193.118	0	0	202.618	182.324	207.61	0	184.598	198.943	198.535	183.558	215.04	0	187.327	218.227	180.525	196.889	198.371	189.76	0	210.232	188.654	0	206.444	192.373	186.177
		222	992.02	181.29	202.162	0	188.932	188.525	204.699	199.38	204.707	190.205	175.792	187.625	177.238	211.927	190.209	180.364	0	186.24	206.495	195.885	0	186.712	0	0	196.07	184.976	216.001	0	184.68	197.319	195.791	194.745	221.342	185.264	185.609	204.645	187.794	204.106	199.354	189.295	0	207.596	188.39	0	199.075	185.785	188.658
		223	995.88	192.664	209.253	0	185.954	182.869	214.924	208.52	206.067	195.235	172.116	184.957	175.058	200.601	190.197	169.297	0	189.79	201.128	207.264	0	181.498	0	0	214.443	187.32	205.369	0	192.329	197.395	196.791	195.919	211.414	0	184.939	209.042	192.839	195.674	188.707	184.125	0	209.911	189.114	0	203.501	186.162	182.174
		224	999.74	185.098	206.337	0	187.224	178.336	212.672	203.3	192.346	200.341	177.776	175.141	177.356	195.105	191.26	176.26	0	185.658	205.474	191.877	0	188.464	0	0	196.773	192.575	202.449	0	200.515	190.295	197.92	198.872	206.588	0	187.136	214.131	192.884	199.356	188.931	194.235	0	201.786	191.822	0	201.194	183.649	189.027
		225	1003.6	199.82	213.634	0	192.03	175.379	215.068	196.496	208.038	198.178	178.018	186.684	164.975	206.376	187.689	169.595	0	185.197	210.026	198.971	0	195.268	0	0	205.568	184.063	216.68	0	184.015	193.144	199.058	195.529	206.853	0	177.266	205.376	186.414	201.731	196.132	191.64	0	204.828	193.172	0	198.732	184.533	191.761
		226	1007.46	179.181	205.937	0	186.86	189.305	215.253	206.181	195.725	190.445	179.419	196.321	181.526	208.023	189.985	181.643	0	189.118	207.611	185.843	0	188.25	0	0	200.499	175.997	209.523	0	194.166	198.778	190.093	196.719	207.993	183.541	185.121	220.393	197.391	203.509	198.685	192.563	0	202.068	202.336	0	201.048	192.242	186.312
		227	1011.32	189.441	215.611	0	182.23	189.361	214.143	207.005	195.042	198.64	180.923	185.834	175.376	196.616	187.992	180.205	0	193.36	218.392	184.033	0	197.364	0	0	193.204	184.397	217.249	0	179.632	199.59	197.544	188.273	207.913	184.364	192.726	220.064	191.128	189.19	195.339	184.402	0	198.445	200.117	0	222.963	199.58	190.494
		228	1015.18	193.086	209.654	0	173.121	178.606	210.448	203.699	200.723	0	179.631	192.957	170.136	214.459	188.58	183.44	0	191.633	211.362	194.48	0	190.518	0	0	211.8	182.812	205.616	0	186.412	207.127	192.43	191.778	216.665	179.822	184.422	211.677	188.946	198.181	192.469	191.241	0	205.874	200.149	0	197.107	191.134	190.039
		229	1019.04	197.973	201.408	0	184.6	178.773	212.186	209.18	195.09	0	176.413	179.29	169.632	214.451	188.575	175.832	0	189.674	212.127	195.454	0	183.52	0	0	202.01	194.658	213.962	0	188.434	197.625	201.36	194.505	208.697	173.056	188.807	219.519	193.528	197.647	199.115	182.129	0	201.163	195.669	0	193.694	195.021	190.564
		230	1022.9	202.365	205.489	0	181.906	183.468	209.864	210.552	207.626	188.613	185.659	175.256	170.25	193.838	192.092	181.299	0	181.592	211.358	188.075	0	187.947	0	0	201.633	188.09	209.727	0	188.311	188.444	194.447	194.517	217.98	0	181.507	203.761	186.474	201.975	192.918	187.91	0	193.73	205.942	0	194.556	196.93	185.102
		231	1026.76	199.547	211.513	0	180.651	184.207	210.587	205.705	201.906	187.813	172.769	182.43	174.928	206.568	202.396	174.971	0	188.023	207.032	193.092	0	198.158	0	0	195.167	200.597	209.2	0	186.899	205.929	194.368	191.402	215.657	188.709	189.195	211.575	193.938	202.333	203.918	189.551	0	201.733	201.555	0	185.928	199.437	187.601
		232	1030.62	196.454	213.959	207.467	189.674	174.886	218.881	200.014	210.645	0	177.098	180.811	165.846	193.125	192.797	171.88	0	184.056	214.777	190.277	0	184.253	0	0	207.289	192.283	211.492	0	187.047	195.924	201.081	202.741	218.538	183.885	187.835	201.242	192.325	208.745	196.008	185.225	0	205.153	191.032	0	188.394	195.576	182.619
		233	1034.48	199.793	213.788	0	181.129	185.435	206.902	206.499	197.3	182.158	174.814	178.74	172.573	226.055	189.883	178.778	0	186.449	208.811	190.644	0	182.28	0	0	206.2	195.041	212.319	0	188.393	197.667	199.304	204.976	215.613	0	188.605	221.569	191.025	203.869	202.133	182.293	0	199.187	194.678	0	190.581	191.502	187.1
		234	1038.34	198.592	198.972	0	188.083	184.038	213.51	206.353	196.474	170.826	184.216	188.505	184.154	189.764	189.36	171.306	182.422	185.731	212.36	190.283	0	180.117	0	0	210.763	193.132	211.146	0	179.385	205.124	197.538	198.307	219.096	187.64	185.768	215.327	195.235	208.598	193.409	186.94	0	206.967	198.982	0	193.548	203.807	187.312
		235	1042.2	184.701	204.486	0	187.467	181.343	214.165	203.441	206.828	184.245	179.069	184.162	178.458	198.932	183.604	177.895	0	185.934	210.322	203.667	0	185.377	0	0	208.846	0	215.742	0	184.529	200.635	199.536	203.738	212.738	184.631	182.307	217.091	184.454	197.662	201.328	188.725	0	200.146	198.397	0	195.889	181.643	181.864
		236	1046.06	191.955	198.047	0	184.608	185.737	211.732	202.785	201.506	0	179.953	186.638	177.127	196.71	187.01	172.714	0	179.395	206.999	192.941	0	190.872	0	0	200.946	190.486	214.319	0	188.893	206.207	197.9	183.65	215.14	0	183.836	208.705	192.952	199.005	190.873	186.162	0	207.934	208.381	0	196.157	200.011	186.172
		237	1049.92	191.578	202.341	0	182.712	190.475	217.697	212.508	202.698	184.508	182.462	177.622	170.232	198.653	186.488	175.878	0	188.72	210.29	188.38	0	181.53	0	183.699	204.664	0	216.256	0	193.432	200.999	199.779	196.443	207.711	193.472	175.903	208.529	187.559	202.701	195.832	187.082	0	207.497	198.947	0	204.99	185.431	195.576
		238	1053.78	187.592	211.673	0	181.352	190.975	222	201.995	196.841	187.098	176.138	182.379	176.715	190.651	181.932	172.31	0	187.262	213.311	195.739	0	183.32	0	188.177	201.323	188.271	217.92	0	189.49	206.796	207.096	203.458	214.975	186.8	181.979	211.683	184.229	211.301	188.08	189.475	0	209.081	203.133	0	199.337	179.314	182.802
		239	1057.64	193.528	209.337	0	177.929	183.044	210.219	215.944	196.753	184.433	185.502	188.231	174.222	198.1	187.341	174.523	0	182.268	205.039	183.736	0	180.077	0	0	199.934	181.713	210.598	0	193.664	202.331	202.98	191.123	214.294	190.441	182.323	226.311	193.084	205.001	185.436	192.782	0	197.108	206.998	0	189.658	186.385	189.265
		240	1061.5	190.414	206.644	0	181.35	190.386	216.013	211.173	196.117	187.825	175.759	181.277	180.843	195.031	178.471	178.686	0	186.275	220.822	188.866	0	175.268	0	180.539	207.763	0	218.271	0	188.976	196.227	192.891	203.94	216.79	184.682	185.433	210.001	189.445	199.422	199.934	188.357	0	205.676	198.304	0	197.639	193.579	180.528
		241	1065.36	198.485	207.511	0	177.356	179.267	207.97	206.162	201.626	0	182.168	182.468	172.636	194.064	186.351	176.327	180.754	188.686	209.469	198.025	0	183.779	0	179.671	202.688	0	220.23	0	185.574	192.273	194.537	199.413	210.539	187.856	178.47	209.782	197.743	209.078	198.91	184.164	0	200.853	202.744	0	201.691	193.727	182.853
		242	1069.22	191.765	200.842	0	182.2	181.902	207.032	213.453	194.994	183.794	175.369	186.318	186.361	196.794	192.758	174.971	184.486	186.945	209.846	199.49	0	176.334	0	0	207.99	0	216.752	0	193.839	189.243	197.573	201.075	213.031	184.328	181.788	225.669	191.599	203.034	183.917	190.081	0	205.453	200.693	0	189.753	194.527	193.823
		243	1073.08	187.134	206.358	0	181.396	183.114	207.073	216.379	196.417	185.429	182.748	181.164	179.188	196.405	186.841	180.02	193.459	189.394	205.461	190.054	0	176.543	0	192.26	202.688	0	214.739	0	185.625	194.691	209.122	195.16	220.935	180.394	178.211	223.48	207.563	213.754	189.717	190.01	0	206.517	203.01	0	191.022	196.03	189.379
		244	1076.94	185.594	209.192	0	182.831	183.33	205.549	202.943	198.517	0	182.11	177.55	172.952	184.702	191.371	180.095	173.495	179.661	205.263	194.814	0	187.812	0	184.676	203.899	181.844	214.162	0	188.901	197.026	197.967	190.543	201.083	188.921	192.309	211.79	185.828	207.172	190.419	186.809	0	192.102	185.214	0	190.576	188.493	184.844
		245	1080.8	194.045	201.89	0	177.341	190.347	208.632	210.755	194.47	170.72	168.386	169.922	182.781	191.75	195.181	176.442	0	188.837	212.335	188.19	0	183.492	0	0	214.433	0	215.608	0	189.564	192.108	199.377	198.627	206.952	184.114	188.718	217.972	183.329	210.832	191.606	186.518	0	218.611	205.833	0	192.751	189.131	184.938
		246	1084.66	192.606	208.719	0	189.226	180.792	202.482	199.299	188.492	173.909	170.258	177.566	177.44	189.548	196.408	176.916	0	188.529	206.37	190.502	0	184.793	0	188.509	201.639	0	227.609	0	175.75	179.861	193.448	196.997	202.348	193.851	180.896	221.606	190.379	204.012	193.314	188.099	0	203.685	200.11	0	197.554	193.325	184.193
		247	1088.52	186.558	203.478	0	188.119	182.833	210.808	218.813	198.447	184.126	171.685	179.445	173.038	194.108	190.917	180.024	184.286	180.795	202.276	189.907	0	189.703	0	177.854	212.742	0	213.09	0	190.032	183.902	199.19	195.442	216.78	176.962	183.35	222.523	188.794	200.793	205.34	182.945	0	207.664	201.419	0	203.219	198.727	189.841
		248	1092.38	198.311	206.24	0	186.831	190.414	203.006	207.947	194.832	0	179.739	184.536	176.87	189.452	189.455	177.784	183.709	181.227	205.337	203.671	0	196.412	0	175.889	222.373	180.811	208.053	0	186.874	198.088	190.72	196.491	203.994	184.911	189.07	220.725	193.029	198.697	197.355	180.654	0	209.155	209.453	0	195.242	202.332	181.477
		249	1096.24	196.666	202.043	0	184.885	181.806	205.297	207.898	203.048	0	182.689	186.177	173.939	203.631	194.995	174.223	180.753	184.694	208.777	202.871	0	189.299	0	176.199	200.943	0	208.146	0	193.614	179.629	195.262	194.317	210.228	186.379	188.359	219.476	195.736	202.746	194.609	186.86	0	212.434	200.319	0	199.144	193.733	188.481
		250	1100.1	200.373	199.14	0	181.784	180.767	204.268	198.839	202.234	0	176.571	192.949	171.449	200.376	199.064	176.287	175.56	193.449	206.473	186.557	0	175.168	0	183.247	210.548	190.955	223.777	0	188.944	183.458	201.653	200.16	213.503	181.272	183.538	222.44	188.172	199.75	181.87	185.649	0	199.798	197.117	0	191.041	198.107	190.472
		251	1103.96	192.615	211.346	0	191.328	178.288	205.523	203.051	197.903	170.56	176.234	176.798	171.269	206.448	186.454	170.268	182.721	197.788	197.017	194.762	0	182.167	0	174.303	198.041	0	200.69	0	178.508	183.408	193.759	191.213	213.13	190.561	181.301	214.714	193.027	198.696	191.242	183.133	0	212.001	193.051	0	189.804	197.184	188.504
		252	1107.82	200.556	205.215	0	187.888	174.098	211.333	200.109	195.093	187.971	182.76	193.533	176.402	212.771	191.836	178.796	178.485	192.473	208.636	206.773	0	188.423	0	177.241	206.018	0	209.827	0	177.737	179.556	196.104	191.529	212.639	178.765	187.442	219.335	183.917	199.753	186.012	194.261	0	202.474	196.526	186.96	199.48	199.855	188.128
		253	1111.68	191.434	201.946	0	180.73	175.292	207.101	202.771	191.967	184.621	177.176	180.896	168.076	199.808	200.406	175.308	0	185.489	206.263	205.175	0	183.456	0	186.404	209.665	0	199.52	0	187.921	181.018	196.369	206.773	212.317	186.305	183.591	201.346	185.223	203.44	187.996	176.383	0	211.027	190.571	195.076	189.922	195.709	193.308
		254	1115.54	188.964	200.705	0	179.696	175.508	214.696	205.513	202.367	180.301	172.374	170.275	182.95	201.376	190.853	180.333	0	181.017	206.793	211.172	0	191.144	0	178.253	201.679	0	203.639	0	183.64	186.922	200.403	202.423	215.72	190.532	177.123	212.091	181.351	206.678	193.633	188.872	0	207.151	197.469	0	188.052	196.788	197.209
		255	1119.4	196.684	201.801	0	192.613	192.414	204.795	206.112	191.808	181.985	186.09	180.596	179.299	191.909	188.172	184.51	181.995	192.249	201.357	197.052	0	181.043	170.217	182.636	214.256	0	207.487	0	187.328	183.771	194.845	200.87	210.407	182.847	180.25	217.735	186.615	202.673	191.777	180.191	0	206.719	197.697	200.759	196.495	188.58	191.13
		256	1123.26	189.442	209.937	0	186.793	178.882	208.651	205.619	183.589	172.839	178.876	183.637	186.13	193.71	180.922	173.324	182.633	194.891	205.957	200.589	0	179.778	172.327	182.618	205.773	0	219.489	0	175.898	205.915	200.21	187.63	207.981	192.698	180.62	213.06	188.963	202.234	191.225	188.235	0	193.237	191.499	185.702	197.536	194.588	185.425
		257	1127.12	194.559	198.912	0	184.44	174.01	210.466	209.407	204.674	180.389	174.947	187.695	184.576	185.747	187.707	173.359	173.112	189.693	215.122	197.935	0	185.891	0	183.505	198.458	0	215.992	0	182.879	185.601	190.162	202.423	202.083	192.173	176.376	217.848	190.326	199.492	198.596	181.409	0	207.575	199.371	191.329	200.103	197.029	190.749
		258	1130.98	183.78	211.106	0	188.963	173.442	214.161	205.603	197.214	181.213	182.258	188.078	181.863	187.954	195.404	175.567	0	198.834	205.811	205.794	0	194.379	0	188.916	208.341	0	202.546	0	178.21	176.768	193.568	203.544	212.505	195.288	178.043	208.044	193.005	199.732	199.396	182.598	0	201.598	198.283	191.206	185.943	194.356	194.259
		259	1134.84	189.586	209.251	0	189.106	175.924	211.432	202.885	200.655	172.25	179.452	176.698	175.629	199.106	191.81	180.99	177.172	194.422	210.712	207.811	0	198.137	0	175.414	200.031	0	210.823	0	183.593	174.612	206.895	187.858	211.614	192.421	185.5	221.346	198.189	200.885	193.697	191.879	0	207.689	200.971	188.415	0	190.996	187.243
		260	1138.7	181.322	216.777	0	182.672	173.656	200.555	213.657	199.588	180.218	184.927	177.19	173.791	200.802	188.629	180.654	183.893	196.183	202.144	198.127	0	191.394	181.474	176.409	205.772	0	204.763	0	181.833	174.627	199.854	189.947	215.816	190.389	184.202	213.753	190.407	205.946	200.799	184.257	0	212.771	193.033	0	0	206.354	185.607
		261	1142.56	187.581	202.604	0	194.769	186.436	199.141	208.288	191.255	202.865	181.235	179.371	175.815	192.515	175.556	182.898	180.915	191.966	211.712	195.863	0	177.618	174.972	172.221	201.275	0	207.374	0	182.385	177.212	200.605	195.28	209.089	191.489	180.952	216.94	179.618	194.995	195.444	179.245	0	210.578	201.366	190.427	196.583	195.551	191.278
		262	1146.42	194.333	208.688	0	185.053	181.743	212.565	209.256	188.132	181.364	180.204	183.904	174.009	191.65	180.018	183.836	185.801	194.924	211.223	207.311	0	193.703	177.004	175.472	200.672	0	218.322	0	181.319	181.112	196.043	197.417	205.667	194.835	179.388	217.913	184.312	203.474	205.795	174.468	0	209.404	203.094	201.736	194.921	198.465	189.563
		263	1150.28	187.051	208.192	0	184.752	186.301	213.335	200.748	188.292	183.843	190.699	178.591	182.364	194.794	179.28	181.527	171.794	189.971	209.62	205.052	0	211.851	167.563	174.075	201.533	0	205.813	0	184.987	178.472	194.366	188.356	207.426	188.405	174.275	217.026	195.511	215.342	204.044	189.262	0	204.523	201.349	188.79	0	196.343	182.598
		264	1154.14	189.957	198.505	0	190.686	179.738	217.818	209.942	190.823	191.579	186.163	172.483	169.814	0	189.704	181.066	181.001	192.776	205.574	202.722	0	214.607	169.058	180.797	217.072	0	212.104	0	177.571	186.325	200.232	196.3	210.768	188.102	174.785	208.72	188.823	201.972	191.669	176.205	0	212.102	203.81	189.299	0	197.655	196.076
		265	1158	192.097	207.755	0	189.803	180.998	213.223	202.337	186.089	185.039	181.783	188.633	171.141	197.02	181.879	176.182	182.807	186.155	205.012	192.224	0	176.265	174.907	173.879	201.357	0	209.534	0	171.881	180.757	203.732	195.257	210.241	194.657	171.171	222.447	191.939	193.551	198.477	181.801	0	209.43	193.876	185.356	0	193.288	182.992
		266	1161.86	178.174	206.439	0	191.096	183.157	211.127	205.034	188.779	195.389	175.765	182.68	181.437	190.461	180.915	178.558	170.87	188.336	212.867	196.11	0	174.485	172.222	169.843	203.15	0	214.779	0	179.956	171.801	194.242	192.297	214.332	198.416	181.437	222.442	190.631	206.514	209.251	182.342	0	209.857	196.629	187.097	203.812	195.485	189.852
		267	1165.72	197.384	197.083	0	181.11	177.21	211.213	206.025	185.567	184.567	181.261	174.381	166.916	197.545	189.035	177.103	174.997	188.718	211.558	188.266	0	172.102	173.17	171.24	192.212	0	207.937	0	176.224	174.514	198.086	189.448	229.371	186.66	184.521	226.51	187.098	203.793	198.001	170.541	0	207.348	198.587	186.999	0	197.974	182.968
		268	1169.58	187.806	206.988	0	191.315	181.41	209.624	204.402	194.484	185.425	180.413	184.752	170.196	192.487	190.013	177.578	186.811	194.572	212.273	198.207	0	191.874	191.128	172.321	205.708	0	212.746	0	179.877	206.785	200.484	203.112	212.652	187.122	184.312	217.661	193.111	203.236	187.487	175.498	0	209.101	193.598	188.33	0	197.477	192.604
		269	1173.44	190.775	206.171	0	190.549	181.156	212.397	197.23	193.625	182.418	169.72	181.267	179.092	194.884	176.952	169.998	178.423	182.513	214.527	195.508	0	183.28	177.307	173.648	210.135	0	218.403	0	180.397	185.135	201.411	196.871	221.84	187.827	178.372	212.531	183.753	202.76	185.803	178.657	0	206.688	204.591	178.953	0	196.336	190.354
		270	1177.3	185.292	212.361	0	179.755	179.159	203.134	199.355	191.989	0	172.832	196.804	174.572	199.036	178.682	176.307	178.27	188.85	214.936	190.624	0	176.541	177.421	168.224	200.971	0	219.838	0	188.459	182.947	207.206	195.289	211.791	184.344	174.522	221.229	185.485	205.227	203.809	178.105	0	208.381	196.643	181.278	0	203.172	182.955
		271	1181.16	188.98	214.515	0	189.784	177.857	210.765	211.84	203.932	170.571	181.745	183.712	181.086	196.555	183.124	172.771	178.393	185.866	208.236	190.186	0	174.861	171.076	177.283	204.47	0	209.896	0	181.588	0	198.026	188.037	229.54	191.24	174.267	220.311	186.857	201	195.197	169.753	0	201.889	193.994	183.714	0	192.266	187.375
		272	1185.02	187.452	202.885	0	185.179	179.958	202.334	209.321	194.074	176.897	186.911	187.607	176.925	188.14	183.062	167.722	172.606	182.036	203.293	200.704	0	173.84	177.096	178.217	207.89	0	209.957	0	179.775	191.39	190.213	192.989	226.728	198.274	175.802	221.13	193.115	202.416	195.79	161.338	0	207.563	204.947	189.621	0	193.59	185.47
		273	1188.88	188.897	204.227	0	190.234	170.106	213.856	189.841	190.057	166.928	181.684	170.095	167.459	195.045	189.713	167.293	185.363	192.965	209.256	202.741	0	180.8	186.717	174.485	211.887	0	201.382	0	188.972	180.558	190.284	188.646	217.289	190.4	178.302	217.959	188.101	201.264	188.059	181.49	0	205.396	203.913	198.211	0	189.482	177.054
		274	1192.74	192.123	204.838	0	185.698	175.953	209.084	201.864	191.692	162.77	170.428	180.884	181.647	189.308	190.537	170.957	175.132	190.354	212.295	203.966	0	176.883	181.674	180.053	209.621	0	199.007	0	178.411	209.661	188.572	194.841	222.629	188.846	179.732	220.816	189.272	194.351	192.806	167.67	0	206.194	195.146	186.704	0	182.14	190.715
		275	1196.6	185.205	203.117	0	189.596	177.256	214.515	206.918	188.537	167.232	180.044	182.691	167.462	186.632	187.878	179.511	180.628	187.454	201.659	191.327	0	180.618	177.523	171.828	211.889	0	185.498	0	186.053	182.49	193.846	195.922	218.844	192.861	182.866	218.629	195.892	210.721	194.034	168.747	0	217.056	194.946	188.965	0	190.323	182.315
		276	1200.46	195.564	203.157	0	184.902	184.225	215.558	199.783	201.63	165.838	178.754	179.899	177.989	190.696	187.286	176.653	176.576	191.525	211.341	217.872	0	186.907	171.081	181.465	202.807	0	207.919	0	179.016	190.826	188.996	193.157	213.175	195.93	179.719	224.662	199.015	205.285	198.995	179.933	0	210.892	206.27	191.572	0	187.784	182.209
		277	1204.32	197.758	211.069	0	189.128	179.361	221.383	203.268	194.236	156.809	171.032	180.957	169.178	186.677	190.986	185.541	185.645	198.405	201.839	207.067	0	188.963	172.219	178.732	211.88	0	209.389	0	166.977	186.349	198.829	197.555	219.237	185.479	178.071	214.679	184.929	211.609	197.106	170.171	0	216.222	196.694	184.606	0	187.614	183.656
		278	1208.18	189.211	200.328	0	177.976	178.839	202.103	202.932	199.79	170.527	178.825	178.121	175.808	185.467	202.229	183.013	173.221	192.621	207.199	200.62	0	182.083	175.563	174.824	215.244	0	216.916	0	182.181	195.276	196.132	183.555	220.038	184.758	179.242	227.643	190.323	205.328	194.26	169.462	0	206.442	198.848	196.609	0	197.151	175.901
		279	1212.04	200.438	211.162	0	193.018	172.143	215.772	203.888	202.528	176.621	185.665	182.798	173.175	184.513	185.948	175.462	174.889	187.216	203.534	211.604	0	180.336	169.906	169.109	212.432	0	210.773	0	180.449	182.721	196.993	190.679	210.483	193.304	182.311	217.845	190.893	206.579	196.484	166.052	0	209.827	202.206	196.997	0	191.851	182.8
		280	1215.9	201.895	203.585	0	192.992	175.059	213.204	206.162	202.218	174.699	176.437	177.326	168.1	196.54	188.885	178.332	182.312	187.204	209.88	208.226	0	187.794	170.634	181.344	216.061	0	201.587	166.26	178.024	175.934	194.137	178.721	208.83	194.038	182.865	228.245	183.798	208.304	194.246	171.739	0	194.917	207.412	199.144	209.8	186.787	187.343
		281	1219.76	198.65	205.5	0	198.188	172.406	210.21	213.307	190.68	177.029	178.118	176.812	180.345	186.597	186.887	181	175.673	192.085	193.363	199.816	0	183.826	168.206	188.482	215.677	0	210.293	0	178.704	186.019	196.736	188.897	204.377	182.623	182.948	224.819	183.397	215.02	192.773	170.144	0	198.605	189.161	194.054	209.059	192.075	184.736
		282	1223.62	209.161	205.939	0	210.683	184.623	206.561	197.457	202.62	173.007	175.783	180.913	174.403	187.606	190.839	168.841	176.36	190.391	201.728	197.141	0	190.572	167.616	177.979	213.679	181.905	205.337	172.277	171.854	190.035	195.846	187.873	210.555	191.103	175.892	221.622	192.108	194.07	193.944	178.555	0	198.043	190.949	194.191	194.371	192.673	185.02
		283	1227.48	198.058	206.098	0	201.611	186.727	217.828	201.657	202.53	172.629	173.406	176.044	171.874	191.386	183.116	177.446	178.063	193.33	197.812	197.869	0	195.968	173.262	175.258	212.27	179.45	215.337	170.193	174.066	0	185.461	187.277	215.904	188.67	188.399	216.235	188.741	207.558	196.868	173.907	0	195.887	198.322	195.008	192.303	198.596	196.948
		284	1231.34	196.78	210.234	0	193.738	178.457	204.272	195.419	199.762	171.742	175.952	179.677	180.402	184.803	174.516	180.535	183.357	194.161	208.101	198.338	0	192.87	165.217	175.62	205.848	172.808	203.898	0	181.708	189.616	190.542	190.163	213.923	180.71	176.27	224.247	190.37	203.34	188.353	174.119	0	209.242	204.506	193.953	207.346	189.823	184.751
		285	1235.2	191.229	202.551	0	180.134	182.183	216.375	199.345	198.864	162.982	186.324	184.914	178.281	192.162	183.881	169.586	178.165	201.195	210.312	194.162	0	189.827	169.808	174.868	214.443	180.83	220.267	164.638	176.673	186.379	194.386	175.063	215.522	190.341	178.955	219.179	185.538	197.674	193.308	179.313	0	201.923	195.717	183.043	193.126	191.968	188.467
		286	1239.06	183.005	205.397	0	183.77	194.141	220.356	190.657	199.626	168.433	180.088	175.056	177.347	194.72	172.897	168.866	190.18	211.861	206.05	197.093	0	191.183	171.16	174.032	204.861	189.245	206.53	172.99	177.323	179.696	201.979	191.541	216.949	189.153	185.225	222.179	189.626	212.319	199.86	173.818	0	212.834	194.427	188.84	205.301	198.829	179.99
		287	1242.92	183.941	207.902	0	186.597	175.708	219.108	193.78	198.121	173.506	187.327	185.963	170.199	200.667	178.447	186.834	179.236	208.088	202.698	207.199	0	194.621	174.427	172.492	209.529	178.99	214.984	180.669	179.245	187.066	196.25	181.129	208.013	174.818	185.101	213.563	181.432	199.972	196.977	178.179	0	203.563	190.535	189.718	202.444	189.581	186.013
		288	1246.78	184.472	206.833	0	200.239	172.523	212.951	200.605	199.948	163.552	174.797	179.141	170.276	186.33	179.474	174.518	183.954	211.141	207.054	197.749	0	186.241	174.835	172.843	208.793	179.331	208.536	178.636	178.289	170.353	203.202	195.46	208.871	192.365	170.433	224.671	186.397	207.89	197.32	179.781	0	204.114	193.62	187.167	201.394	190.198	184.306
		289	1250.64	184.097	205.153	0	198.995	183.992	214.017	198.009	206.583	168.37	179.939	178.808	183.235	188.604	176.051	185.759	174.196	201.347	206.809	194.469	0	195.169	166.538	174.664	220.82	173.111	208.662	170.937	183.187	184.483	208.938	188.368	213.007	186.36	188.983	225.585	182.175	201.958	195.115	178.59	0	199.906	191.374	189.151	194.903	193.337	200.257
		290	1254.5	184.697	211.665	0	186.723	186.52	214.047	207.045	202.175	175.745	177.904	184.535	170.184	184.712	179.667	177.447	182.672	204.893	202.79	199.556	0	184.732	157.285	189.572	204.772	179.25	205.63	171.198	177.125	183.485	207.146	191.045	203.239	187.106	183.412	224.907	180.49	203.965	199.769	178.433	0	200.235	190.785	185.054	193.978	193.676	183.153
		291	1258.36	177.245	205.173	0	203.046	179.836	215.798	192.564	202.043	168.677	172.738	177.285	171.017	198.238	184.003	176.82	172.957	211.017	207.806	206.115	0	179.09	166.93	173.539	204.384	180.202	203.527	177.461	175.679	185.577	203.131	187.189	213.445	175.795	189.547	220.17	191.216	200.785	188.153	175.84	0	207.698	185.406	199.896	206.029	180.346	183.714
		292	1262.22	178.759	208.312	0	187.134	188.364	211.439	196.664	207.182	0	170.731	185.27	166.849	202.845	178.404	183.16	179.088	207.824	210.344	198.581	0	183.136	173.27	173.71	210.121	180.023	203.131	177.651	172.216	190.304	210.303	179.386	200.324	179.169	177.099	224.892	191.667	201.998	196.804	182.08	0	206.717	185.764	186.24	195.038	191.19	187.858
		293	1266.08	191.803	211.94	0	186.261	181.989	219.316	191.708	193.425	166.995	181.804	173.114	174.893	195.495	183.952	179.059	181.978	208.106	209.861	208.703	0	177.164	169.576	184.069	207.074	180.577	205.112	177.893	179.078	182.458	216.181	189.56	203.185	180.872	182.318	218.95	194.583	203.222	205.476	176.865	0	202.663	189.751	197.258	196.516	180.869	195.003
		294	1269.94	189.368	216.447	0	193.4	177.867	218.712	199.375	198.87	173.041	181.784	182.32	181.425	199.702	181.99	178.776	187.872	204.593	213.992	200.109	0	198.485	172.906	177.564	210.392	183.783	209.464	172.725	181.626	184.377	188.383	183.92	211.148	183.752	178.066	219.318	193.432	208.26	196.339	167.637	0	204.511	192.359	196.254	200.079	188.579	184.802
		295	1273.8	184.565	212.831	0	187.541	181.611	197.644	196.35	191.124	172.639	188.725	192.726	176.131	191.365	184.518	185.092	177.722	215.028	215.69	201.997	0	221.112	173.691	167.169	209.823	180.049	210.631	180.976	182.692	183.029	203.445	191.385	210.429	182.869	184.22	227.943	187.845	204.263	199.736	182.235	0	204.158	193.273	193.068	201.692	189.479	194.217
		296	1277.66	188.2	213.431	0	200.4	176.917	213.644	200.605	203	0	176.398	190.031	178.555	189.36	176.06	175.952	183.83	211.193	194.927	199.704	0	180.855	174.152	174.49	209.027	178.149	206.379	190.005	173.141	184.249	205.38	190.819	201.804	175.323	179.959	227.516	193.959	203.397	199.942	176.272	0	211.61	193.872	183.473	201.34	177.583	192.362
		297	1281.52	181.486	208.817	0	182.662	177.81	214.293	186.549	201.988	178.006	171.778	183.835	184.101	194.941	180.826	178.094	181.804	209.907	210.308	193.693	167.864	189.4	165.623	173.755	206.5	176.181	204.301	181.98	177.792	181.163	197.42	187.5	213.952	179.91	184.132	224.112	192.942	211.226	201.545	181.748	0	205.159	199.821	191.506	199.337	180.648	189.647
		298	1285.38	179.863	206.455	0	192.972	181.091	211.645	188.801	197.231	179.671	174.916	187.564	189.223	193.04	181.843	186.407	185.31	201.587	205.659	196.854	0	176.288	174.487	0	207.781	172.654	198.676	180.797	174.903	184.697	214.667	195.122	213.397	176.342	177.1	222.376	185.384	210.308	192.325	187.383	0	0	198.022	193.909	211.265	195.634	195.351
		299	1289.24	183.943	211.467	0	193.56	185.361	212.803	190.257	201.053	179.527	184.475	189.881	169.66	190.407	188.773	181.26	189.505	197.628	204.308	190.345	166.231	184.914	170.495	0	216.214	182.881	191.945	174.471	180.135	188.347	205.823	188.066	209.648	181.932	194.188	226.333	186.163	199.164	198.948	182.416	0	216.705	198.394	196.203	199.894	191.071	194.05
		300	1293.1	177.776	211.65	167.132	189.554	191.536	218.918	195.265	198.527	173.774	179.363	183.816	172.44	187.538	184.179	184.151	182.92	201.578	213.73	197.515	0	183.737	177.825	173.434	219.34	185.091	209.895	183.578	167.753	177.039	199.974	191.513	205.792	180.547	182.65	222.561	197.445	201.327	198.436	177.563	0	206.993	190.051	198.168	203.071	187.388	194.416
		301	1296.96	183.977	208.52	0	195.984	183.937	219.999	190.045	191.194	172.537	177.271	184.283	176.399	191.061	184.813	186.583	187.554	197.907	213.738	200.758	168.193	174.701	177.288	174.937	204.499	194.216	194.684	186.379	181.729	177.337	201.21	184.39	208.042	192.205	175.429	217.293	192.465	204.874	200.146	188.441	0	212.745	196.005	192.159	193.894	184.396	187.712
		302	1300.82	181.972	204.083	171.741	181.947	178.421	214.795	198.95	190.234	157.918	186.131	191.607	175.349	199.492	180.995	177.743	178.678	211.318	206.192	196.689	167.741	179.951	174.151	155.99	207.681	183.95	204.992	175.861	173.72	181.568	192.152	186.349	213.932	175.01	181.302	218.503	204.894	205.49	202.53	185.177	0	209.642	199.428	189.885	206.328	187.906	191.682
		303	1304.68	179.528	218.918	175.787	188.429	188.886	217.906	199.192	199.024	156.13	181.543	176.477	178.295	203.471	170.166	185.709	181.945	202.205	212.41	206.902	174.571	175.149	174.591	0	208.591	192.245	202.644	187.654	178.856	172.044	199.225	183.775	209.594	174.885	193.228	220.274	196.697	209.263	193.735	179.667	0	202.863	199.276	191.722	195.249	199.028	185.3
		304	1308.54	185.983	202.015	177.906	181.236	181.533	220.672	194.452	204.902	158.327	184.659	191.795	173.604	193.785	185.802	179.268	181.958	210.068	224.632	198.299	165.845	173.98	175.642	179.658	208.551	197.55	204.429	184.332	175.571	192.302	197.896	190.487	209.657	179.346	175.167	213.006	192.448	210.732	189.301	187.995	0	192.597	197.072	195.04	195.031	189.123	189.569
		305	1312.4	197.506	197.517	0	187.743	178.967	213.385	202.532	202.319	161.773	184.419	186.788	172.712	188.197	190.805	178.079	183.766	195.682	210.369	194.843	182.799	175.559	180.23	166.116	212.443	188.834	201.24	181.77	172.607	181.789	196.231	185.302	213.813	185.672	191.166	222.334	184.648	206.26	200.065	184.741	0	201.788	187.455	202.334	203.148	180.269	196.33
		306	1316.26	184.448	200.47	170.646	193.155	169.611	214.088	188.82	205.54	170.509	176.286	194.349	167.461	198.738	182.611	177.089	182.241	203.944	220.535	200.497	166.726	173.94	169.539	191.651	219.282	189.941	199.442	186.472	185.075	177.966	203.886	180.73	217.901	179.803	189.136	216.333	187.439	206.543	194.019	185.213	0	206.874	184.997	187.598	206.561	189.889	193.839
		307	1320.12	198.781	219.248	170.973	193.833	172.264	211.831	195.25	208.547	163.613	180.029	182.728	168.414	189.751	169.007	179.631	177.98	202.843	217.708	192.81	174.749	173.639	170.305	180.217	216.617	183.463	197.866	188.947	179.533	177.97	193.756	185.339	213.024	186.398	186.318	210.438	196.578	205.674	196.093	177.923	0	196.04	187.911	189.945	201.218	190.025	192.612
		308	1323.98	188.81	223.04	175.875	189.03	175.628	204.296	201.92	209.658	166.924	183.099	188.743	174.864	186.735	183.241	173.669	184.596	198.9	200.084	196.308	177.526	174.128	173.637	168.841	217.096	186.127	209.279	189.371	178.514	169.063	202.931	180.945	205.01	179.194	180.43	225.998	199.161	206.707	201.366	177.518	0	210.674	191.047	191.861	195.125	181.676	188.972
		309	1327.84	191.249	210.233	174.034	193.097	176.348	208.13	198.541	199.473	172.41	177.063	192.497	171.563	194.092	184.532	170.204	177.801	209.444	206.587	193.433	181.793	175.787	172.485	167.679	214.579	186.566	209.795	176.419	184.35	188.128	195.744	183.93	206.123	183.288	174.707	213.437	188.247	206.124	197.691	185.812	0	206.579	191.465	184.879	202.806	174.926	195.919
		310	1331.7	193.365	210.367	180.991	185.359	178.949	212.248	190.192	194.03	162.755	181.203	178.159	172.549	197.837	185.79	173.059	184.019	211.644	214.769	203.472	176.353	192.034	167.318	180.754	212.477	179.293	198.249	182.963	175.189	188.889	195.13	187.021	206.367	185.84	182.393	218.788	182.569	201.549	193.888	186.516	0	206.893	200.356	190.121	197.623	186.162	201.673
		311	1335.56	186.114	214.604	176.238	190.41	180.279	210.853	179.03	188.491	164.25	185.397	187.362	176.674	192.778	179.803	181.017	172.859	199.271	212.981	188.556	170.136	182.548	178.881	179.349	205.299	182.816	196.605	179.121	174.637	179.183	194.514	187.562	206.754	189.807	174.175	217.528	182.064	214.189	209.859	180.663	0	200.937	186.572	191.591	204.031	169.84	194.898
		312	1339.42	187.562	213.167	175.456	186.647	170.829	208.766	186.564	194.228	168.944	173.575	199.622	175.141	192.535	183.362	182.739	174.485	208.131	205.208	200.313	172.47	181.147	171.432	179.313	210.308	183.465	0	184.712	167.415	0	198.812	186.583	213.712	188.126	179.494	218.541	195.379	202.646	195.163	184.451	0	210.541	177.708	187.542	191.599	171.544	189.876
		313	1343.28	196.449	208.415	174.32	185.843	186.363	201.184	192.888	212.38	171.861	185.833	196.508	179.989	189.168	186.95	173.77	172.164	208.46	218.747	202.243	177.206	179.748	177.782	0	209.78	182.8	205.067	183.079	178.797	180.44	191.651	179.897	213.444	185.646	182.136	222.815	188.755	202.482	198.586	190.954	0	206.494	193.32	190.957	197.631	189.697	184.669
		314	1347.14	186.688	208.268	175.742	180.145	186.273	197.221	197.888	197.23	162.882	176.165	193.867	173.01	195.2	192.572	190.016	171.163	198.376	211.222	200.525	174.315	184.499	173.481	175.731	215.158	180.499	208.698	182.635	176.785	179.554	197.129	182.568	210.317	184.261	170.762	215.302	185.907	204.856	200.979	180.893	0	206.237	193.36	198.274	195.618	170.775	185.595
		315	1351	180.061	209.853	181.739	186.532	179.347	208.341	198.404	195.338	163.547	173.636	198.899	171.145	197.287	191.209	188.158	175.663	196.593	213.66	190.048	179.228	169.675	177.294	176.211	207.791	187.74	212.314	178.021	184.297	189.187	201.721	198.597	200.71	190.689	179.993	221.841	190.947	204.695	206.107	189.609	0	197.463	195.263	189.839	187.522	187.599	193.604
		316	1354.86	184.422	212.306	170.188	184.43	164.139	208.777	187.795	191.169	158.659	179.08	194.343	179.072	192.598	181.747	183.543	169.881	193.27	207.787	201.401	175.234	174.871	173.763	173.879	205.701	188.266	221.636	186.556	176.189	194.442	187.771	186.898	208.636	198.619	178.354	218.445	183.086	209.652	190.909	182.237	0	196.814	189.472	180.164	191.476	177.774	184.168
		317	1358.72	180.489	202.194	173.094	184.276	176.608	213.089	191.27	192.902	165.856	177.829	187.038	173.852	189.458	181.926	191.203	184.417	189.688	206.467	202.625	171.236	179.247	168.744	176.193	214.05	182.808	205.627	181.235	172.134	0	189.963	191.657	212.703	188.717	177.343	221.53	187.201	216.087	193.657	187.226	0	200.99	199.252	190.801	197.618	177.001	192.955
		318	1362.58	187.415	212.115	173.311	187.669	176.558	209.659	195.805	183.628	159.669	180.849	190.553	180.206	189.899	187.632	191.157	177.472	198.78	208.962	197.673	179.026	170.061	177.655	0	211.661	183.275	203.588	184.439	190.217	185.249	197.817	179.317	213.037	193.722	176.946	212.704	188.563	211.157	195.028	187.131	0	198.809	196.942	192.266	198.506	183.752	189.7
		319	1366.44	202.305	207.317	170.871	180.163	173.306	215.654	186.467	200.276	169.782	173.087	197.305	179.612	196.045	177.339	177.308	175.663	199.215	212.542	189.831	170.35	179.477	178.487	175.477	225.829	184.891	210.144	182.621	187.699	182.835	191.857	177.776	215.252	184.555	175.54	214.854	188.406	204.897	193.942	183.061	0	207.79	190.038	188.931	196.292	174.596	190.306
		320	1370.3	186.746	206.724	170.798	187.563	188.794	203.631	192.927	195.738	166.495	175.708	192.127	171.396	200.162	186.916	194.256	179.492	196.541	205.199	196.33	169.916	171.372	181.277	186.71	205.685	179.492	205.131	185.205	175.014	184.956	199.66	189.409	208.505	179.061	175.156	217.841	196.167	201.287	200.757	181.822	0	205.55	186.288	195.477	194.85	176.8	203.167
		321	1374.16	178.319	213.014	169.745	196.887	183.551	211.729	190.21	201.983	165.881	182.903	183.765	178.04	192.509	173.106	185.412	172.807	189.625	219.175	194.531	165.954	168.476	181.478	0	218.031	183.123	202.755	178.619	177.961	186.456	201.576	183.384	213.419	174.746	186.488	218.064	189.684	201.922	206.386	182.832	0	204.928	191.256	186.951	181.776	177.599	197.526
		322	1378.02	181.409	219.225	168.371	183.888	184.293	217.192	191.447	190.77	155.864	183.244	188.422	178.095	194.173	174.17	194.817	174.095	195.184	210.346	199.841	174.191	173.396	177.914	0	211.421	180.873	196.36	194.585	172.786	180.588	201.585	187.134	207.931	179.353	176.932	204.97	182.435	211.587	193.098	184.876	0	213.911	196.323	194.571	188.67	177.404	192.963
		323	1381.88	187.174	202.454	178.012	178.105	174.485	212.408	193.141	189.5	164.357	175.655	188.499	176.635	199.692	177.713	183.378	172.822	186.448	208.456	197.536	169.332	165.153	173.99	176.467	208.934	184.928	203.271	183.968	184.859	185.645	203.514	187.389	210.883	176.62	171.752	222.588	189.388	212.566	202.808	178.624	0	207.877	191.453	190.852	192.831	183.547	192.825
		324	1385.74	180.24	211.807	169.311	179.525	181.66	212.871	193.899	193.628	165.94	189.067	186.351	177.857	201.777	176.264	192.205	174.511	199.717	215.764	210.618	0	180.485	173.448	174.23	214.336	182.967	212.818	178.333	183.489	187.776	214.458	196.562	213.736	187.297	175.595	212.563	190.128	201.919	197.519	184.24	0	204.39	201.234	189.503	194.732	180.692	189.523
		325	1389.6	189.255	201.952	163.38	182.338	176.554	210.973	195.169	201.81	163.573	190.42	176.881	185.565	198.794	174.447	187.644	183.585	193.139	201.651	200.984	181.823	180.261	178.034	0	202.96	179.985	208.915	181.03	174.403	191.028	203.684	185.762	214.977	176.637	177.93	204.61	190.018	208.184	203.787	183.017	0	206.701	189.642	177.262	188.725	179.371	193.482
		326	1393.46	184.278	207.692	176.278	179.545	185.841	212.041	195.515	190.089	164.806	184.839	187.407	177.724	199.613	179.532	188.324	188.169	207.769	212.793	203.561	171.498	183.808	177.03	162.985	213.845	179.35	211.366	183.058	173.951	0	207.272	186.471	218.548	181.155	177.761	214.185	196.212	196.636	195.692	177.356	0	202.626	203.895	179.492	200.681	187.094	186.752
		327	1397.32	186.718	210.988	165.702	180.629	181.527	203.4	194.436	186.059	155.445	185.339	196.411	180.333	200.427	180.014	199.515	179.297	191.038	207.87	194.692	187.505	177.915	175.712	0	214.755	181.631	209.265	175.021	181.565	181.903	209.014	186.08	212.968	177.232	183.186	213.141	196.472	206.727	203.586	186.604	0	213.738	197.677	181.952	190.979	187.966	191.298
		328	1401.18	183.461	200.841	168.673	180.943	176.537	217.199	196.333	191.863	166.645	190.311	189.657	183.551	196.831	171.825	186.169	178.904	190.098	204.395	195.447	179.076	172.668	176.507	0	208.599	184.144	212.87	178.358	190.524	184.68	201.823	187.281	207.722	179.714	184.101	219.275	199.421	202.255	192.286	189.637	0	196.72	195.478	184.906	196.526	185.789	198.823
		329	1405.04	192.57	206.551	178.205	178.971	181.591	223.064	188.801	188.344	167.629	170.206	183.642	174.549	191.76	179.394	182.939	183.938	189.012	211.824	200.049	0	166.03	182.835	171.015	204.437	185.086	204.255	183.286	178.865	0	195.064	190.641	207.657	191.879	181.015	210.917	193.411	216.094	195.289	187.079	0	191.071	193.075	193.064	195.923	185.348	188.615
		330	1408.9	209.276	204.916	174.875	183.798	187.741	206.243	200.137	190.076	176.215	172.593	193.161	177.346	207.293	166.803	189.722	177.893	196.055	215.089	195.195	0	178.074	175.778	178.773	210.845	187.266	205.481	181.798	186.321	183.441	204.479	193.217	216.717	176.442	173.198	214.676	195.455	206.325	188.096	173.765	0	193.841	187.68	184.97	188.917	176.335	179.325
		331	1412.76	196.843	206.29	171.379	182.701	177.318	206.152	197.382	180.198	172.572	183.547	185.451	180.128	197.663	170.596	186.307	172.29	190.472	209.692	202.242	0	173.96	178.692	175.147	215.399	182.981	200.273	189.491	186.066	0	204.267	198.517	212.323	186.108	170.927	218.886	191.55	198.576	200.775	181.764	0	201.962	196.206	195.854	188.365	177.002	189.677
		332	1416.62	193.094	211.684	182.193	181.024	163.466	215.555	194.37	193.802	167.086	172.197	176.557	174.954	193.639	173.789	185.598	191.553	194.223	213.897	204.055	0	175.556	171.411	170.987	208.803	188.654	189.263	190.811	176.03	194.287	208.439	194.551	213.313	185.21	177.946	210.742	202.025	211.638	193.588	184.371	0	204.837	193.369	181.354	190.264	183.575	196.123
		333	1420.48	197.876	211.452	187.154	182.143	167.456	208.088	200.548	199.285	176.519	177.558	182.505	183.768	199.399	183.219	194.659	187.335	197.906	215.219	202.961	0	180.914	184.113	181.298	208.407	183.551	207.911	178.048	182.165	182.193	206.424	190.786	208.594	181.541	182.199	222.698	192.656	200.721	195.721	183.107	0	196.396	188.89	189.018	195.073	182.268	199.815
		334	1424.34	195.68	215.065	0	190.758	178.704	215.843	198.228	200.209	167.775	178.826	176.042	173.421	198.454	176.664	188.572	190.278	189.7	221.087	206.034	0	175.274	181.214	174.681	211.599	170.435	201.303	185.207	184.263	179.395	202.74	184.825	208.122	179.013	174.742	224.283	209.33	208.135	194.793	182.345	0	205.777	188.601	177.151	203.695	182.922	196.626
		335	1428.2	201.902	215.028	176.391	190.861	187.632	202.485	189.317	184.341	174.904	185.543	179.848	178.075	204.536	181.945	188.915	176.53	195.792	213.085	201.691	0	175.396	173.981	177.181	211.287	179.455	210.091	181.385	181.678	176.412	199.965	180.472	210.953	179.617	177.949	216.055	197.257	202.235	203.237	183.242	0	195.365	189.718	191.859	202.742	179.536	192.295
		336	1432.06	192.258	214.075	168.735	186.584	176.032	214.14	191.057	196.261	0	178.041	180.019	195.622	200.962	176.826	184.644	189.473	193.434	205.322	201.936	0	0	169.109	174.826	203.519	181.111	203.157	183.753	181.45	182.231	211.004	182.348	213.861	184.431	180.01	217.73	195.774	202.867	200.195	185.96	0	198.883	192.534	182.818	190.497	175.684	191.8
		337	1435.92	195.601	211.28	182.871	187.282	181.208	223.614	192.538	199.019	166.152	183.679	190.039	180.232	193.81	177.317	188.995	184.509	192.697	210.268	198.455	0	0	176.896	169.639	200.649	185.826	204.163	179.802	184.907	169.977	213.2	190.427	213.621	189.37	181.009	218.433	187.826	192.028	193.619	191.5	0	193.691	188.254	179.159	194.839	184.083	199.431
		338	1439.78	194.032	207.659	176.225	182.038	187.888	215.191	192.445	201.32	168.087	174.401	186.031	181.387	194.193	179.182	179.194	184.423	200.719	207.181	202.304	0	169.566	177.004	160.694	198.276	170.571	203.389	179.715	178.893	187.155	198.208	184.891	206.413	183.262	182.293	208.705	189.073	191.783	199.433	184.602	0	196.851	188.601	178.373	187.867	187.241	194.459
		339	1443.64	192.55	208.429	179.339	174.069	179.837	213.518	189.446	186.223	172.381	181.301	183.799	180.633	192.214	176.062	180.436	179.909	183.83	211.032	199.733	0	169.827	174.076	169.857	204.267	177.441	211.076	176.209	180.767	179.951	204.504	184.793	214.495	179.628	179.922	217.62	195.22	200.329	201.635	184.359	0	198.015	192.235	190.359	189.159	194.455	206.868
		340	1447.5	196.685	212.7	177.954	186.54	177.122	204.23	191.486	196.441	164.74	181.32	184.081	187.592	183.712	183.544	183.701	185.173	178.75	212.891	205.224	0	182.585	183.097	174.611	209.387	180.339	202.546	173.056	181.672	174.68	202.427	179.228	212.722	185.567	174.429	217.918	190.074	199.884	201.468	186.817	0	205.846	189.289	174.311	188.51	185.444	183.479
		341	1451.36	195.87	210.127	178.059	185.722	176.942	211.597	199.593	195.466	159.239	189.309	180.142	175.782	200.374	172.031	176.901	179.289	203.601	205.235	194.264	0	170.263	177.333	176.571	207.664	181.628	201.101	175.265	178.244	174.278	202.679	183.168	202.594	178.127	171.247	211.41	193.281	190.442	211.263	176.209	0	196.303	190.348	181.308	192.76	195.537	186.675
		342	1455.22	199.344	201.701	178.259	186.523	180.604	208.239	196.138	199.053	0	180.609	187.853	182.094	198.031	184.6	183.306	174.233	191.103	210.356	195.838	0	166.992	188.98	179.852	208.543	186.269	198.543	179.649	165.946	173.082	214.498	189.278	207.99	183.56	183.479	213.508	194.55	196.195	196.525	198.614	0	200.192	194.448	188.067	186.404	191.585	190.611
		343	1459.08	192.614	208.174	178.514	178.155	178.043	198.217	195.503	184.036	165.351	169.975	183.545	178.437	200.877	188.477	184.194	175.239	191.045	198.799	194.338	0	169.705	169.823	165.569	207.339	183.883	193.939	181.019	180.127	180.77	216.12	185.124	223.396	178.798	175.229	213.83	196.865	206.987	199.965	188.317	0	195.899	193.179	176.379	194.565	197.175	189.674
		344	1462.94	192.64	200.045	180.542	180.791	179.687	212.876	199.483	209.665	0	166.659	182.192	175.02	184.238	185.491	170.234	174.881	181.173	211.343	202.881	0	165.956	177.052	187.324	206.485	176.258	195.332	176.581	176.048	182.581	212.194	187.062	217.86	179.855	173.678	223.105	188.856	207.84	203.922	188.426	0	191.847	178.626	180.735	200.779	193.311	184.265
		345	1466.8	190.696	197.851	178.667	183.998	173.01	205.822	193.884	201.821	0	175.141	181.594	166.596	195.209	188.989	180.047	181.869	183.397	205.487	193.902	0	170.583	180.992	178.071	207.126	171.894	210.445	173.854	179.743	179.723	215.576	185.185	217.683	180.348	171.475	212.776	187.235	209.659	204.286	183.748	0	194.395	198.081	182.732	192.243	195.848	190.415
		346	1470.66	194.523	202.957	175.98	186.089	173.068	195.62	187.203	198.08	0	171.51	179.063	167.475	196.273	190.442	172.817	175.06	180.934	203.279	196.553	0	183.52	184.707	170.751	210.231	175.425	195.985	178.87	169.783	181.487	214.79	173.697	210.003	184.197	169.067	219.922	184.97	201.955	197.732	177.049	0	201.886	196.467	180.967	197.338	183.426	171.616
		347	1474.52	195.091	207.601	178.945	182.984	176.492	204.975	182.625	202.513	0	168.621	180.904	175.452	197.866	182.793	184.882	175.109	178.554	197.348	199.58	0	180.75	173.747	173.055	199.41	189.819	203.245	176.925	167.371	180.151	206.386	177.72	214.659	182.231	167.935	218.869	182.866	201.939	203.976	182.753	0	0	189.305	180.129	209.167	178.412	178.861
		348	1478.38	192.701	209.891	191.916	184.123	177.046	208.808	182.955	200.438	0	184.141	176.77	173.633	197.71	175.176	185.707	174.967	185.805	207.969	194.913	0	173.335	188.213	172.254	208.961	186.43	195.664	183.065	0	182.048	201.227	180.113	210.047	175.371	170.068	217.407	179.675	212.592	206.544	190.972	0	190.803	188.825	181.609	199.336	175.774	196.164
		349	1482.24	177.851	212.45	186.403	187.582	184.36	206.388	195.812	199.884	0	186.781	179.088	177.681	206.716	184.466	190.373	177.023	189.636	198.781	209.891	0	172.11	183.693	169.484	204.142	186.56	200.41	170.442	0	184.713	206.278	185.145	215.051	186.522	171.719	218.393	179.408	201.143	195.88	183.927	0	193.331	179.995	180.27	205.514	176.158	191.777
		350	1486.1	184.677	205.253	172.538	189.024	182.538	205.666	193.982	189.147	0	176.48	184.259	173.685	205.204	191.816	187.765	175.887	188.342	194.795	211.244	0	173.5	172.838	170.807	203.199	178.545	197.783	179.972	180.361	180.182	200.482	185.138	219.223	181.987	173.784	217.433	185.927	203.822	198.626	179.745	0	207.465	175.346	172.225	189.284	178.917	191.744
		351	1489.96	178.714	200.444	180.392	197.681	178.872	206.391	201.04	195.118	0	181.909	179.523	173.277	193.093	181.824	185.26	169.294	182.878	195.88	198.695	0	173.44	177.872	166.101	208.441	193.026	200.07	176.354	0	184.051	208.953	189.801	219.394	186.144	180.051	214.206	186.357	202.348	202.941	176.21	0	190.195	177.299	178.076	195.738	184.458	179.037
		352	1493.82	183.975	202.657	175.699	185.81	179.347	207.868	192.936	198.61	0	177.376	187.681	178.388	193.434	185.573	176.768	171.744	182.131	203.37	199.02	0	173.431	178.068	168.195	206.513	186.079	194.481	183.472	184.086	176.948	206.569	190.565	225.716	192.832	176.446	211.808	192.442	199.867	193.146	184.553	0	203.062	180.099	174.439	201.735	177.483	188.41
		353	1497.68	186.814	207.062	178.774	199.723	180.29	204.639	201.666	201.301	0	176.523	180.432	176.998	198.384	186.743	189.573	175.205	186.061	205.878	191.465	0	195.068	185.031	174.331	217.555	174.935	196.074	183.622	0	176.744	207.076	193.94	227.856	194.257	176.079	208.462	180.588	195.194	192.178	183.007	0	195.029	189.226	166.924	198.626	192.22	183.959
		354	1501.54	175.74	199.51	171.576	186.179	171.595	193.008	200.699	195.701	0	180.891	175.236	163.572	194.487	187.465	186.973	172.234	183.74	196.472	206.25	0	182.347	178.058	169.799	200.743	177.775	190.255	179.21	0	177.333	200.564	193.692	216.005	174.319	180.083	217.371	186.208	202.346	200.598	195.073	0	197.52	188.729	174.048	192.03	186.629	195.412
		355	1505.4	178.151	197.707	171.948	188.618	173.694	202.479	205.597	198.265	0	181.864	184.854	173.189	199.183	187.146	179.889	173.616	185.515	197.786	198.159	0	179.504	172.087	169.349	207.214	183.051	205.1	183.582	0	174.97	208.927	210.396	225.713	188.274	170.058	221.018	188.277	209.354	199.026	189.906	0	0	190.338	172.169	199.269	0	188.382
		356	1509.26	189.302	201.756	177.366	185.611	179.078	195.522	192.346	186.345	0	175.825	181.392	175.593	204.553	187.316	177.511	179.176	194.934	206.992	205.81	0	175.477	172.518	171.822	198.129	176.629	197.917	181.336	0	177.393	204.737	195.012	224.001	187.431	184.688	216.731	182.953	205.462	207.748	182.576	0	196.199	183.023	167.259	196.255	0	186.078
		357	1513.12	187.662	212.886	172.552	192.768	177.285	204.799	214.458	185.29	163.556	179.518	186.419	170.032	195.016	182.687	186.924	173.022	187.436	211.879	200.187	0	175.73	172.828	173.311	198.928	183.817	179.076	183.013	0	182.791	203.227	201.569	222.603	182.836	165.381	211.102	185.761	200.32	200.204	190.223	0	203.454	182.332	181.687	200.592	192.472	186.75
		358	1516.98	179.155	211.619	178.11	189.27	186.275	194.807	202.13	193.577	0	191.677	182.181	164.656	190.884	173.434	178.461	183.96	182.823	198.123	195.925	0	175.981	180.065	168.802	204.588	181.092	194.739	178.585	0	172.513	205.267	200.492	211.944	184.399	175.255	207.916	182.189	202.997	196.647	186.764	0	189.634	180.533	178.255	202.344	194.368	189.91
		359	1520.84	179.909	207.163	179.144	176.559	186.809	205.879	202.231	192.204	0	180.208	182.129	178.379	185.234	198.896	185.846	185.472	181.18	205.677	204.068	0	170.089	167.355	176.685	212.1	179.01	194.689	193.585	0	187.493	202.068	197.388	219.56	191.064	174.215	212.953	185.193	208.73	206.194	195.381	0	195.549	178.085	177.977	192.114	195.249	192.682
		360	1524.7	182.415	206.631	179.147	0	186.107	197.295	192.457	192.813	0	187.513	198.752	173.904	175.754	181.029	177.402	181.578	185.323	210.754	207.354	0	178.367	164.805	172.546	212.609	175.812	188.232	179.069	0	180.96	206.75	197.65	210.546	178.952	178.023	210.758	187.621	198.508	195.028	195.811	0	196.139	183.135	171.372	194.941	183.422	191.829
		361	1528.56	179.388	209.01	180.14	181.936	183.581	200.384	200.758	183.967	155.448	186.309	196.477	180.708	197.623	196.135	175.729	171.154	193.348	212.715	210.013	175.89	172.105	179.04	170.584	207.783	183.536	182.654	182.514	0	176.342	203.601	189.874	218.307	182.289	169.491	208.248	176.341	211.955	196.577	184.359	0	192.326	175.897	167.598	189.721	189.273	197.51
		362	1532.42	174.188	201.487	176.005	184.549	176.75	202.037	197.301	192.573	0	183.78	187.243	178.156	204.978	195.846	178.568	177.841	179.19	211.742	209.378	0	170.772	174.468	167.44	210.266	178.328	180.594	175.632	0	174.726	214.418	191.851	215.248	178.984	174.501	214.055	174.096	198.272	194.795	186.874	0	0	180.146	180.274	182.624	177.403	198.143
		363	1536.28	181.35	207.189	173.975	174.21	179.303	196.536	195.199	192.984	0	182.91	182.923	163.973	201.191	182.326	174.922	176.487	175.485	203.769	200.139	0	166.297	176.521	182.722	200.276	178.541	187.746	178.385	0	173.853	207.609	191.847	217.336	182.479	173.651	212.179	181.029	195.399	205.003	191.737	0	188.85	180.3	183.241	190.201	188.341	196.889
		364	1540.14	170.539	203.766	168.213	177.754	186.415	199.647	200.174	193.64	0	182.427	177.398	179.175	198.283	180.805	174.487	183.762	180.189	205.01	193.568	0	163.599	176.502	174.839	203.066	183.796	198.921	169.39	0	173.423	211.25	190.27	216.861	182.22	173.361	205.364	179.766	207.195	200.331	193.348	0	202.766	175.009	181.129	192.861	188.497	185.844
		365	1544	185.061	205.658	172.364	185.837	181.882	199.013	205.105	189.036	0	180.967	176.777	177.96	194.715	179.715	180.333	176.251	178.14	207.859	198.72	179.962	157.821	172.953	172.929	212.705	176.01	178.678	181.749	0	182.837	210.285	195.997	216.91	180.561	172.939	214.075	187.259	198.104	212.299	183.074	0	205.785	178.731	174.493	196.395	176.472	190.245
		366	1547.86	189.064	205.727	173.226	173.086	175.893	197.5	191.169	191.831	0	177.499	185.589	183.363	191.231	175.366	189.839	179.503	189.924	211.759	200.588	0	169.006	174.667	170.018	217.338	178.722	182.504	174.754	0	182.09	201.293	190.6	211.48	175.169	176.179	213.499	194.667	199.897	201.234	184.929	183.238	195.96	186.577	159.082	187.01	194.62	201.39
		367	1551.72	174.845	208.599	173.611	176.708	174.87	200.88	193.482	203.617	0	178.761	196.004	183.138	199.823	168.638	192.486	179.741	187.783	210.62	199.455	166.014	171.576	175.571	176.123	216.394	178.49	182.332	172.806	0	182.746	207.175	187.314	224.531	191.438	180.757	214.453	189.924	209.276	205.002	185.547	182.428	198.418	171.683	173.697	197.487	180.211	202.836
		368	1555.58	178.419	209.432	177.843	184.197	183.287	203.25	201.388	192.927	0	190.387	184.811	186.523	192.414	171.746	185.349	167.859	173.828	203.749	197.502	0	176.452	180.374	179.432	208.817	175.223	175.907	186.541	0	177.801	200.715	191.745	225.575	181.58	178.045	216.902	194.259	213.514	199.514	185.995	188.153	206.663	190.467	174.586	192.563	189.472	202.183
		369	1559.44	174.107	205.639	178.902	179.337	179.415	196.928	213.966	197.272	0	179.837	184.807	182.752	197.699	178.518	182.942	173.124	184.694	213.988	181.506	167.304	166.334	174.076	174.26	218.967	178.622	187.288	182.827	164.627	185.187	195.772	194.316	217.938	174.217	175.701	213.704	195.543	192.187	201.923	194.071	172.742	203.731	183.042	174.036	194.792	194.595	186.365
		370	1563.3	175.965	206.974	169.791	186.907	180.857	192.759	203.059	200.544	158.284	179.701	189.829	182.598	204.815	172.38	182.098	172.622	178.678	207.361	194.466	0	173.387	176.218	166.097	219.917	175.681	172.133	180.208	0	176.521	208.688	180.856	215.237	183.518	180.02	211.241	186.523	199.495	204.788	178.787	0	192.901	186.285	177.168	190.297	188.205	198.213
		371	1567.16	176.39	204.392	168.932	180.907	178.125	202.042	207.162	191.596	163.376	172.941	191.843	178.202	199.649	168.796	187.134	160.791	180.28	200.091	195.853	0	171.824	168.685	182.49	212.868	176.75	179.933	178.41	0	176.098	197.122	188.458	227.937	181.927	170.195	209.657	185.19	204.025	199.566	183.476	173.891	188.512	187.437	169.417	189.583	184.154	191.419
		372	1571.02	170.406	207.397	176.285	181.053	177.124	195.217	199.253	203.308	0	167.484	196.749	174.907	186.809	180.377	179.152	176.063	178.442	200.94	194.504	0	177.838	178.783	177.732	219.906	182.474	190.356	175.174	0	183.76	214.693	187.175	227.084	183.977	169.536	214.295	196.535	201.896	201.697	173.736	171.258	194.066	188.361	178.286	199.827	182.278	196.855
		373	1574.88	173.964	201.361	175.169	176.714	181.793	201.985	202.304	190.415	152.309	172.862	183.157	178.604	196.453	180.347	182.681	171.742	183.484	201.157	187.238	171.515	171.349	179.738	173.22	221.341	173.715	175.217	182.331	0	169.233	205.318	190.608	214.169	179.086	177.493	206.417	185.278	205.574	199.354	183.973	175.245	194.157	182.227	175.918	193.254	181.111	185.549
		374	1578.74	176.354	204.57	174.141	179.596	175.657	190.535	203.282	187.746	160.187	180.588	183.685	185.937	205.814	182.183	173.867	157.409	170.006	193.732	203	0	169.354	169.969	174.32	220.85	176.437	190.847	181.712	175.056	187.663	200.468	186.598	219.981	175.34	181.594	208.199	171.392	207.268	201.912	190.988	188.559	189.189	185.748	174.246	195.402	184.953	180.674
		375	1582.6	180.859	202.715	169.801	176.391	173.894	209.795	204.815	190.366	0	175.193	183.656	188.591	200.359	184.702	177.582	176.325	175.433	211.774	196.353	177.386	166.727	169.343	179.544	211.614	169.043	182.264	170.864	179.863	175.737	201.663	190.62	201.513	175.158	184.066	208.25	181.547	209.922	199.036	182.527	173.002	194.745	186.174	167.812	198.288	186.038	193.075
		376	1586.46	167.48	217.503	173.808	179.553	173.404	189.528	199.252	197.997	0	174.712	177.47	174.874	191.398	175.813	178.863	174.24	182.266	204.821	205.97	171.843	173.478	177.369	173.676	213.199	168.038	178.608	179.944	0	175.869	198.386	169.292	221.353	178.88	179.309	210.258	197.145	198.176	206.707	179.728	186.05	193.981	183.244	181.22	193.439	184.23	202.513
		377	1590.32	171.468	210.693	175.167	174.689	177.427	188.741	192.97	199.26	149.324	177.366	167.804	176.623	185.713	170.042	187.429	165.546	182.177	198.661	203.405	167.905	169.721	181.265	186.519	208.457	181.645	181.213	178.482	0	171.338	208.679	179.045	211.841	187.803	188.527	206.57	189.025	207.5	201.937	184.13	193.921	190.958	190.131	187.397	194.375	188.307	195.774
		378	1594.18	176.021	206.286	162.118	174.368	173.976	198.748	192.672	191.261	148.084	169.309	180.726	181.336	194.262	165.708	181.196	178.308	178.149	201.071	199.648	172.285	169.6	171.996	176.744	221.591	174.552	179.341	171.073	177.222	179.982	195.085	179.406	206.573	183.99	178.828	215.067	188.972	201.889	207.916	183.36	170.462	203.575	189.786	177.659	184.42	187.37	194.054
		379	1598.04	175.489	207.699	166.181	172.129	174.843	200.571	203.275	185.136	0	167.783	177.04	181.167	185.051	168.247	180.654	172.88	170.078	212.624	202.28	167.726	166.629	180.329	179.54	219.884	172.995	179.197	170.008	0	186.531	195.755	171.29	206.436	183.609	180.231	212.57	186.833	192.022	208.328	190.751	183.914	190.717	194.769	177.169	189.363	189.197	198.767
		380	1601.9	189.832	202.555	179.833	176.199	177.386	191.084	196.247	179.837	163.428	168.34	183.42	176.262	201.803	170.207	185.182	178.053	171.598	203.133	190.342	175.079	173.892	169.526	179.098	216.672	177.055	185.906	0	0	184.843	200.409	166.784	221.002	185.724	172.461	208.657	183.305	199.426	210.284	183.556	179.151	183.784	185.153	173.465	193.206	194.881	193.708
		381	1605.76	183.528	198.705	171.468	177.791	174.961	195.526	199.298	187.027	158.384	170.288	176.858	174.709	196.826	170.178	182.497	165.018	181.818	218.715	200.095	173.665	182.046	173.205	169.38	217.267	172.044	187.042	167.377	170.238	192.463	185.975	173.769	215.374	186.583	168.26	217.942	190.42	195.341	199.322	185.74	181.156	193.025	183.195	179.488	194.166	185.498	191.817
		382	1609.62	179.863	199.484	162.342	180.826	177.912	200.373	201.74	190.89	160.076	166.233	175.954	173.771	200.788	0	172.022	173.376	172.128	202.544	186.709	187.63	171.917	174.588	176.485	207.907	172.021	179.277	0	0	184.854	194.236	168.131	212.833	189.414	182.692	209.76	190.543	207.597	193.687	189.657	178.429	190.352	187.462	180.348	195.966	189.733	190.56
		383	1613.48	182.818	208.887	168.418	178.414	178.714	191.972	199.141	180.556	0	163.419	181.421	181.903	192.146	174.561	175.465	187.904	181.593	204.555	192.529	167.687	166.937	174.154	183.824	219.184	170.851	171.934	0	0	179.258	194.761	172.599	207.915	182.153	174.87	208.637	186.895	192.439	207.071	184.828	0	191.43	210.501	174.738	185.089	186.888	177.419
		384	1617.34	179.455	195.221	173.025	183.266	171.392	189.014	188.131	176.704	0	167.485	182.885	178.125	189.63	174.41	184.408	179.034	183.705	203.569	182.942	169.778	161.904	163.21	176.035	207.992	173.331	186.873	166.07	0	185.573	207.93	176.413	209.508	183.92	176.059	208.73	189.337	199.994	204.574	168.924	187.199	188.447	194.099	172.422	183.879	189.732	191.496
		385	1621.2	195.165	211.25	171.928	183.387	173.758	197.975	194.778	173.724	0	172.53	175.568	174.705	188.019	177.295	185.712	168.488	180.838	199.413	196.197	173.642	174.064	169.876	183.568	207.522	167.846	173.131	0	165.964	180.098	199.742	177.169	213.001	194.513	167.883	212.302	186.451	200.701	194.198	181.911	182.621	195.427	184.19	180.083	199.936	188.924	189.85
		386	1625.06	189.222	205.146	175.768	188.324	177.922	185.668	193.683	180.098	155.504	164.74	184.675	183.528	201.876	168.942	183.734	170.847	183.598	200.584	189.775	181.058	168.728	169.718	166.295	209.908	167.125	180.174	0	165.186	176.106	197.034	172.224	215.539	194.473	171.651	212.144	179.627	200.856	202.874	184.574	184.51	185.942	184.329	171.871	202.543	190.444	185.399
		387	1628.92	178.444	200.944	174.688	191.77	177.125	184.412	185.825	184.407	0	173.063	178.967	170.745	191.537	178.477	184.694	179.437	190.515	190.725	195.93	181.032	161.346	170.449	174.86	211.711	174.977	195.149	167.305	0	177.483	202.797	184.756	202.408	182.977	177.141	204.551	176.481	192.271	201.196	186.703	0	191.244	187.365	175.601	194.718	182.455	191.838
		388	1632.78	190.131	204.36	184.423	182.222	177.61	188.128	187.73	179.858	155.604	170.866	176.67	167.864	191.506	173.139	184.582	178.863	188.962	189.626	194.336	174.84	163.016	161.907	173.389	200.661	172.732	179.217	0	158.599	167.005	202.887	171.24	206.623	195.346	174.545	216.639	196.715	198.631	196.895	180.572	178.303	187.225	178.385	182.852	189.183	181.009	186.315
		389	1636.64	174.493	213.47	175.334	179.172	174.825	182.26	200.632	178.563	150.931	172.815	180.85	182.512	186.979	166.043	178.503	175.824	181.621	196.247	187.436	171.139	164.295	164.243	171.494	201.795	169.429	184.986	0	167.122	167.969	197.49	177.153	209.002	186.892	186.362	212.113	186.65	184.578	203.068	186.31	182.884	187.644	181.692	178.794	196.811	188.806	186.824
		390	1640.5	196.449	197.843	168.123	186.981	180.886	190.717	190.263	178.369	156.09	182.974	185.083	181.653	192.408	167.742	182.039	168.44	189.117	192.053	191.985	181.039	167.371	165.88	182.523	204.01	173.193	180.258	0	161.111	172.856	206.97	182.139	219.657	183.982	173.313	213.152	189.923	200.174	208.375	190.818	181.693	189.121	181.216	182.982	199.585	181.422	179.857
		391	1644.36	173.022	203.051	180.007	188.132	170.409	185.55	188.808	171.467	155.04	167.987	190.948	176.389	196.986	166.868	183.651	168.417	190.836	186.972	196.071	173.265	169.955	160.971	158.975	194.324	176.154	181.571	0	169.812	163.326	206.273	170.002	201.652	187.063	175.382	215.602	179.372	192.708	207.009	195.818	175.98	187.723	178.18	180.854	191.405	172.051	177.802
		392	1648.22	179.533	201.131	162.52	0	185.714	184.482	196.508	181.356	152.072	178.468	178.541	175.124	185.813	163.598	177.993	179.471	185.336	190.716	192.311	176.924	168.758	176.9	169.404	201.358	177.782	184.758	0	181.598	168.722	205.031	163.182	204.581	182.739	183.999	212.715	185.516	181.032	207.269	187.607	0	191.402	172.666	183.594	187.509	176.413	179.891
		393	1652.08	191.149	212.16	165.166	186.574	179.273	181.27	190.686	174.641	154.327	180.178	184.184	183.815	190.285	167.905	185.594	169.526	188.897	182.21	198.487	166.639	189.142	163.651	170.75	200.846	171.112	182.438	169.231	171.894	161.309	203.387	182.716	208.151	190.85	171.209	210.025	190.548	183.506	186.752	193.458	182.707	185.507	182.007	177.975	195.749	187.873	179.589
		394	1655.94	197.74	203.501	160.594	0	184.869	175.633	183.21	182.378	155.21	169.476	187.167	180.832	180.223	165.29	188.967	173.112	198.677	188.075	191.284	168.336	170.022	179.19	171.146	0	177.697	170.789	170.828	172.11	172.005	202.441	173.021	212.943	181.97	177.592	214.424	185.914	188.026	191.659	194.716	181.721	186.566	181.863	171.446	186.318	177.434	182.515
		395	1659.8	169.902	207.236	171.9	187.256	191.309	183.836	186.652	180.571	147.097	184.9	187.072	0	186.15	163.54	182.027	171.188	190.662	206.843	197.829	169.942	172.086	167.414	178.558	198.298	169.762	175.457	177.825	201.967	171.516	210.384	183.286	209.937	191.048	172.851	219.76	188.491	191.074	205.759	189.705	0	195.617	170.49	186.294	179.784	183.485	180.892
		396	1663.66	171.8	208.631	174.664	0	189.783	185.482	197.651	181.589	155.415	178.325	180.446	183.434	198.419	157.379	181.855	174.009	179.195	197.282	200.485	174.861	174.578	174.859	166.715	202.258	163.336	186.32	170.877	171.346	172.485	201.175	169.625	207.006	182.62	170.105	208.097	179.364	195.588	211.613	192.02	0	192.425	183.459	173.618	191.787	188.592	174.663
		397	1667.52	183.997	203.346	167.829	184.655	176.299	183.69	194.971	183.159	0	168.64	181.416	0	192.053	158.788	186.616	181.634	185.179	194.493	205.998	175.74	166.663	181.69	170.864	187.828	162.762	180.692	174.716	178.26	170.549	207.955	177.148	211.43	186.243	178.911	198.531	184.751	195.124	201.631	202.775	183.79	200.811	172.805	174.474	181.21	190.275	179.553
		398	1671.38	177.454	212.107	168.482	193.464	188.423	183.775	186.827	181.214	0	166.06	180.164	173.585	183.466	158.32	182.623	172.124	196.935	205.547	195.145	175.868	182.728	181.988	172.728	190.817	175.61	187.773	171.239	180.889	170.116	200.499	174.587	210.156	188.359	181.473	208.881	190.214	186.966	191.751	195.051	181.379	201.785	180.289	177.354	181.654	190.952	180.046
		399	1675.24	189.894	209.002	171.413	188.268	191.928	192.375	209.71	180.177	0	176.967	177.387	170.275	185.957	163.028	186.087	170.229	195.356	215.379	205.56	166.981	193.609	181.745	170.609	193.707	169.165	185.538	164.466	194.112	180.088	208.202	174.845	197.017	187.445	182.805	214.939	185.934	185.071	196.496	196.077	181.992	195.159	179.404	178.483	191.848	188.331	185.071
		400	1679.1	179.491	211.815	172.559	185.998	181.879	183.382	194.68	178.057	0	172.146	182.104	178.045	187.07	166.634	185.896	166.756	198.774	213.831	194.283	171.521	186.54	179.678	171.889	191.511	170.508	184.744	161.729	178.266	173.449	197.61	171.643	205.945	184.655	174.488	213.838	179.643	184.899	204.553	194.687	176.591	189.813	172.168	167.565	193.225	191.366	192.669
		401	1682.96	177.444	221.488	178.012	180.935	170.977	190.469	191.315	179.112	0	166.807	178.553	163.741	198.354	169.158	193.114	168.144	177.161	217.898	191.645	167.825	169.079	166.106	170.204	191.928	173.145	192.12	0	185.063	177.554	205.836	167.491	204.383	181.808	165.833	205.25	178.854	184.131	195.584	196.153	180.365	193.669	178.285	172.445	182.269	181.536	182.968
		402	1686.82	179.364	221.749	177.095	180.561	165.05	196.432	191.634	178.5	0	163.716	178.009	154.633	190.396	168.705	185.297	175.598	168.998	217.576	196.202	168.305	183.518	174.352	170.231	187.237	180.247	182.955	169.045	183.341	183.041	211.788	174.806	207.161	178.479	170.378	205.508	171.883	179.053	190.48	186.792	181.063	197.552	173.156	183.904	184.391	191.388	179.094
		403	1690.68	173.535	206.673	175.053	182.161	171.653	182.402	181.11	185.579	0	168.609	172.455	0	189.139	172.884	192.466	167.904	173.566	203.612	194.177	164.846	168.495	170.109	159.836	188.718	172.084	179.696	169.517	170.937	182.147	209.926	166.205	207.622	183.604	171.634	209.939	176.103	187.75	205.689	193.528	181.432	203.399	168.741	170.256	185.227	180.991	178.281
		404	1694.54	177.978	213.404	179.067	179.439	160.288	186.368	193.061	179.028	0	163.384	186.702	156.294	195.843	167.543	190.273	168.399	181.408	214.125	191.787	161.567	160.514	166.813	158.673	193.091	178.492	177.472	169.661	182.732	171.755	211.479	164.62	210.152	172.897	162.095	215.602	180.617	192.339	198.89	191.405	187.79	199.275	171.641	186.881	182.899	185.283	179.006
		405	1698.4	167.438	214.096	173.193	180.67	163.227	184.02	172.2	180	0	161.079	190.025	154.253	196.644	184.007	181.758	0	182.79	185.845	190.042	163.244	190.278	170.814	163.118	184.465	175.383	180.357	173.674	182.552	183.6	219.904	154.998	218.008	187.662	173.722	208.432	175.145	190.375	190.27	190.908	191.268	198.853	176.731	182.91	186.907	176.434	168.763
		406	1702.26	169.899	208.576	175.2	187.286	156.322	186.556	182.903	181.607	0	161.253	177.561	151.948	184.383	167.96	176.131	177.36	181.557	194.991	194.765	158.124	172.733	166.539	150.079	195.341	172.004	181.586	161.041	172.466	165.249	213.944	158.382	205.544	188.018	170.765	206.44	181.679	183.39	185.82	187.553	182.292	193.482	171.333	180.329	193.356	178.284	167.617
		407	1706.12	174.455	205.834	172.614	187.137	168.609	183.109	172.992	178.036	0	161.182	186.489	166.977	183.316	170.017	177.485	182.254	183.803	206.293	190.864	174.542	184.45	166.108	164.657	196.737	166.37	177.261	166.813	183.008	166.722	211.972	169.934	219.889	181.584	175.816	204.022	180.731	177.609	199.947	193.936	177.389	193.611	172.801	178.013	193.092	180.723	165.027
		408	1709.98	181.123	204.778	177.34	179.057	156.78	185.567	184.323	174.071	0	160.199	181.431	163.822	191.422	168.512	176.081	179.506	176.573	204.533	199.912	171.209	161.991	172.029	151.972	194.722	182.523	182.891	164.18	178.671	177.156	205.275	156.707	214.497	176.331	167.571	208.722	168.86	180.846	198.334	195.235	179.368	190.969	167.696	187.524	191.125	173.045	186.958
		409	1713.84	173.422	209.572	186.86	176.78	157.085	185.614	188.345	171.366	0	169.268	176.512	201.088	187.872	174.081	182.01	173.18	183.243	203.624	199.677	171.29	161.674	173.599	164.471	0	172.319	173.081	174.18	174.482	172.452	199.247	155.563	208.253	183.646	168.811	209.985	178.843	167.676	189.509	190.213	176.77	178.174	174.893	169.175	185.681	177.519	176.428
		410	1717.7	168.476	203.596	185.89	179.083	166.931	181.548	193.826	173.709	0	163.079	175.4	169.543	189.8	182.26	178.999	185.638	185.633	205.045	199.404	167.215	170.376	175.648	154.126	205.183	175.545	173.564	167.252	178.11	168.389	207.985	165.972	202.823	186.641	172.674	201.632	166.225	182.375	205.838	178.189	193.945	190.132	178.919	174.72	188.28	173.704	175.712
		411	1721.56	168.942	213.093	169.651	178.793	175.294	186.095	184.922	169.94	0	157.793	173.582	168.714	182.274	176.925	176.761	175.016	179.09	209.139	186.478	169.662	173.104	175.302	160.068	222.192	179.921	190.044	175.673	178.526	160.677	210.736	163.828	211.05	182.619	178.435	215.606	185.138	190.522	199.674	187.318	177.246	0	174.151	169.238	187.848	176.707	192.063
		412	1725.42	169.385	212.792	173.874	182.8	163.104	191.428	175.334	185.005	0	155.776	178.258	167.568	186.933	164.047	180.207	166.485	187.107	197.074	189.632	175.339	164.842	175.165	158.415	195.13	170.792	153.066	166.79	173.936	169.275	205.523	164.414	210.412	173.951	164.643	205.855	174.298	178.992	212.332	179.064	177.457	0	183.581	169.89	194.167	166.841	175.503
		413	1729.28	168.62	202.74	172.982	176.644	157.2	195.499	182.43	185.04	0	158.259	170.129	177.693	185.119	178.597	175.138	163.614	190.382	207.014	183.552	176.304	212.707	162.673	161.736	199.588	183.495	167.631	177.261	0	0	200.499	169.36	210.019	176.6	161.694	202.555	172.484	185.036	210.593	185.048	173.771	186.697	178.883	172.68	187.293	175.359	174.765
		414	1733.14	166.715	205.3	180.473	177.227	154.853	177.784	168.457	194.453	0	156.508	174.378	176.576	181.879	169.093	180.793	177.202	189.014	215.981	195.306	163.696	177.755	173.891	146.924	198.47	175.543	153.506	166.944	163.636	170.286	202.262	159.434	210.046	181.21	162.323	205.305	170.048	173.948	215.768	174.345	178.382	186.785	188.63	177.383	183.277	170.187	190.443
		415	1737	160.301	211.605	174.557	173.687	154.352	177.433	174.576	176.01	0	162.045	174.964	157.336	200.605	175.286	185.73	165.774	183.032	188.854	197.875	163.47	184.105	170.485	150.752	212.833	179.206	178.724	175.661	161.658	163.242	217.467	169.674	202.524	180.571	166.583	213.883	171.846	178.645	212.838	175.03	168.106	0	183.478	172.269	179.906	186.969	191.883
		416	1740.86	156.36	206.724	170.771	176.221	158.255	177.039	174.865	180.215	0	155.221	174.196	165.19	187.85	170.534	177.528	173.45	187.472	191.384	187.52	159.048	206.546	177.48	146.577	196.334	180.322	176.849	167.506	159.149	0	206.722	168.436	212.245	189.445	158.333	205.601	160.224	179.259	223.617	178.895	183.766	0	175.017	170.606	180.181	179.576	176.878
		417	1744.72	164.514	203.805	175.55	172.145	162.03	186.9	177.756	186.168	0	155.048	169.745	0	177.716	179.132	181.602	173.069	187.038	198.493	196.06	164.079	178.564	175.777	155.998	194.869	181.712	171.309	171.403	0	164.141	209.068	159.722	217.616	185.567	158.32	210.605	175.083	182.361	211.611	174.449	188.278	0	174.291	167.325	182.522	182.481	178.671
		418	1748.58	160.452	209.493	174.692	171.349	156.081	180.009	172.3	184.525	0	150.402	174.149	168.548	189.418	176.883	175.44	171.583	198.296	197.872	189.243	167.821	168.96	181.005	155.753	192.623	178.124	177.103	180.082	158.127	0	205.687	170.217	208.689	177.347	162.869	210.079	175.722	181.47	208.988	174.4	172.561	0	173.823	175.54	187.779	179.116	183.997
		419	1752.44	154.79	203.441	174.065	174.653	174.257	184.733	181.272	180.228	0	161.253	172.381	162.45	188.212	176.449	191.521	164.981	190.242	194.51	192.042	160.948	203.662	177.678	162.404	216.278	179.59	165.718	172.318	169.57	149.849	199.436	179.469	204.656	176.991	170.32	206.394	169.023	184.455	210.853	169.661	175.392	0	181.318	173.113	181.597	178.518	178.51
		420	1756.3	164.04	208.238	169.675	172.873	162.092	182.615	171.642	168.56	0	162.064	176.014	162.685	180.516	166.283	175.148	164.104	187.836	199.059	199.438	159.536	172.756	167.301	156.271	202.429	173.012	167.186	178.982	0	152.052	209.356	173.939	200.485	175.98	160.987	211.758	172.208	177.987	203.751	178.228	174.3	0	183.058	171.101	178.729	173.717	179.525
		421	1760.16	164.358	201.963	173.67	166.725	169.868	178.741	170.108	182.213	0	152.308	172.398	169.953	174.188	168.928	181.975	167.268	179.037	204.196	197.024	166.003	187.063	162.778	150.529	186.336	173.274	172.647	174.837	0	156.619	201.512	177.079	208.128	183.253	168.025	204.412	171.863	182.922	213.437	178.95	175.459	0	170.723	172.872	192.674	176.341	189.691
		422	1764.02	160.734	200.219	171.145	167.001	166.58	180.758	174.267	179.873	0	159.57	170.373	171.131	179.754	163.455	189.203	172.058	0	187.828	199.225	169.378	173.94	175.749	153.863	196.807	163.357	165.481	178.985	155.467	164.341	201.043	187.517	195.629	172.662	169.524	210.243	181.108	169.725	206.42	173.278	174.97	0	181.328	162.833	189.208	185.138	185.294
		423	1767.88	161.644	200.631	171.697	171.998	174.551	181.078	168.678	172.518	0	151.775	177.181	170.904	169.331	171.77	170.045	165.225	161.271	203.141	196.823	167.899	175.998	179.348	155.859	197.995	176.801	180.335	179.944	160.18	154.303	207.011	173.215	213.331	164.047	162.483	207.644	182.454	175.177	206.137	172.988	174.571	0	176.261	165.692	184.145	179.446	174.606
		424	1771.74	152.37	194.78	171.047	176.477	169.26	192.157	165.976	179.48	0	152.615	191.665	177.478	191.366	162.021	177.445	180.113	167.095	199.235	192.25	175.237	182.03	172.542	156.416	205.528	172.749	181.27	173.482	157.071	153.188	202.045	191.593	204.246	182.604	170.991	200.298	173.881	167.457	208.87	176.973	179.412	0	177.127	166.031	187.952	176.859	180.646
		425	1775.6	156.175	207.546	176.986	181.318	165.393	209.052	174.581	172.449	159.492	155.7	181.243	162.922	192.845	163.067	172.516	167.144	169.423	205.792	193.05	170.275	177.6	176.922	154.406	214.194	169.62	180.371	174.452	155.486	156.778	201.728	180.7	202.463	170.986	165.791	197.042	177.388	183.25	201.92	176.496	182.42	0	175.275	166.29	177.911	178.299	177.383
		426	1779.46	165.34	213.38	171.288	183.218	164.444	189.615	170.589	164.293	0	153.385	177.975	163.283	196.228	167.842	180.587	161.308	172.068	207.72	192.056	169.775	163.796	175.584	148.097	204.857	171.715	174.674	171.424	173.986	0	207.424	187.146	205.615	176.424	170.523	198.571	177.673	177.489	198.312	178.607	179.932	0	172.857	152.159	191.021	191.832	173.733
		427	1783.32	157.235	203.159	171.974	170.545	170.049	184.108	179.999	177.166	150.236	150.407	198.371	170.571	178.476	162.177	162.477	163.923	161.585	192.268	173.609	166.861	162.391	174.601	149.189	199.106	175.598	172.196	175.302	0	167.813	191.509	180.687	207.708	179.153	181.358	200.856	179.123	186.265	192.097	172.405	181.448	0	180.081	173.568	184.91	188.076	169.376
		428	1787.18	156.167	207.342	170.72	179.927	162.041	191.823	174.166	173.675	0	144.668	190.617	171.381	189.827	155.638	172.131	169.29	164.921	190.563	173.243	169.588	172.139	169.385	164.083	205.071	176.194	182.655	169.978	163.231	156.452	198.161	166.618	208.785	172.71	170.47	198.151	168.745	187.071	198.984	177.31	179.331	0	169.958	162.208	189.261	192.464	175.323
		429	1791.04	151.107	210.829	174.371	175.333	171.438	183.83	187.937	170.467	152.526	146.629	184.16	173.492	185.851	171.914	177.005	157.283	167.894	194.733	187.369	169.753	179.529	167.707	159.135	192.573	180.05	177.801	176.898	164.966	159.596	192.828	163.744	215.244	186.858	167.725	203.975	173.889	187.244	193.057	172.949	188.516	0	172.74	164.209	189.982	192.437	180.902
		430	1794.9	166.051	201.788	177.902	178.646	168.472	192.028	173.828	172.049	0	148.487	197.828	162.791	186.529	156.088	166.875	162.01	172.894	197.937	185.625	161.437	163.746	167.994	160.542	206.625	180.825	181.618	176.614	0	163.214	204.889	171.896	213.444	179.262	168.026	191.577	165.491	184.072	202.198	187.076	185.247	0	169.212	163.234	195.784	186.346	176.761
		431	1798.76	156.884	206.627	175.606	171.395	165.666	177.711	163.966	169.369	153.007	166.116	186.111	170.761	179.268	167.766	162.153	165.72	174.192	194.612	174.133	168.38	168.674	166.965	157.575	202.734	184.933	172.117	178.474	0	158.875	208.61	168.15	211.879	173.712	168.953	189.736	164.756	179.811	200.349	184.071	177.431	0	178.231	169.579	186.023	188.978	178.809
		432	1802.62	160.072	208.066	179.26	175.782	172.326	178.182	165.993	162.818	151.099	153.289	182.978	162.767	184.238	172.561	165.018	167.185	174.551	196.513	188.598	165.151	171.145	159.284	157.414	200.469	183.285	188.512	172.881	169.193	0	206.535	172.639	212.464	175.694	175.556	194.736	180.512	183.665	192.211	178.357	175.456	0	171.973	169.858	196.545	193.281	168.962
		433	1806.48	159.964	211.724	182.194	171.081	157.888	185.616	171.02	175.591	0	158.287	190.069	167.897	176.033	170.537	162.334	169.157	161.808	190.884	192.074	177.028	173.212	173.154	0	207.533	176.909	188.365	171.504	182.646	165.459	189.174	180.364	204.107	176.608	174.185	191.56	165.555	172.565	195.934	186.755	175.407	0	165.141	166.977	187.088	197.172	182.859
		434	1810.34	161.592	220.861	174.192	174.003	166.065	174.189	182.407	168.383	151.759	154.852	195.636	152.8	184.156	162.916	168.305	165.518	163.045	206.228	184.8	174.302	167.143	173.69	155.3	197.832	180.906	184.561	172.208	172.144	146.21	198.956	184.732	221.999	181.447	170.952	202.531	181.818	182.227	200.451	177.235	178.097	177.409	173.254	0	193.144	191.887	175.231
		435	1814.2	164.227	202.72	176.197	162.652	162.791	175.557	170.944	174.063	0	156.222	183.963	161.168	178.291	170.626	160.911	165.812	163.389	194.471	185.918	173.095	161.434	179.034	168.553	206.058	170.645	182.348	164.049	171.698	0	197.841	186.851	203.449	186.683	171.778	185.123	170.343	176.52	182.038	179.381	178.839	0	166.956	172.238	195.644	201.375	187.919
		436	1818.06	161.522	199.93	181.705	164.344	172.338	176.377	185.088	170.155	146.311	151.945	191.784	162.721	188.224	172.835	171.555	170.787	150.441	188.516	190.055	171.907	172.362	167.88	162.962	202.486	182.422	178.976	177.4	0	0	192.375	176.552	197.089	180.96	165.934	196.918	168.655	178.599	191.304	183.148	181.575	0	178.467	167.924	197.056	192.631	170.261
		437	1821.92	162.943	196.21	174.53	167.127	167.693	181.374	186.77	175.397	0	156.866	189.625	163.896	179.066	169.674	168.481	0	151.507	193.462	186.165	181.165	172.518	174.311	171.629	199.072	190.894	177.177	166.957	165.39	159.807	189.493	177.578	210.326	183.432	166.484	195.559	170.089	187.295	200.901	176.914	178.343	0	174.121	171.975	187.343	199.228	176.927
		438	1825.78	177.592	208.372	176.505	162.796	167.194	182.592	176.353	168.451	153.515	158.352	184.802	171.186	180.28	157.669	168.901	166.772	169.727	198.841	189.568	178.829	164.515	173.419	159.097	203.477	176.547	178.712	178.775	173.593	152.661	194.28	184.373	212.499	184.712	154.827	198.515	167.405	175.218	191.761	172.137	183.361	0	170.143	180.023	195.394	196.939	183.472
		439	1829.64	168.493	207.877	180.891	175.529	168.132	200.759	180.288	166.934	153.561	162.424	188.093	165.873	195.07	152.234	167.014	159.049	157.778	184.452	183.905	171.487	180.497	170.253	160.183	210.007	186.737	171.835	165.897	0	155.703	203.971	178.139	209.744	191.18	167.032	187.164	173.75	185.515	202.845	177.068	178.19	185.414	172.702	167.783	203.284	202.152	174.068
		440	1833.5	165.659	210.551	174.085	170.474	162.586	178.858	175.393	163.91	0	160.809	205.72	161.84	198.31	165.383	169.432	165.634	164.874	195.078	183.88	170.889	158.793	164.222	160.665	208.696	174.561	176.947	171.426	166.649	170.747	205.856	171.523	208.926	184.626	161.37	188.068	165.997	179.719	199.136	175.684	184.915	0	172.434	160.232	202.212	189.878	161.235
		441	1837.36	159.759	214.776	173.783	165.082	180.771	181.733	185.858	168.848	150.971	161.058	186.281	165.881	190.313	154.973	171.515	162.577	169.906	190.491	188.573	172.578	161.747	151.938	170.88	212.519	182.008	171.217	170.347	0	157.849	207.949	183.4	203.227	181.944	169.817	184.064	170.518	177.874	195.261	183.604	174.387	0	183.449	167.717	186.779	191.575	175.49
		442	1841.22	168.224	197.624	176.504	171.471	172.252	182.446	189.217	166.636	157.239	159.786	181.854	163.271	186.222	155.163	165.405	164.816	167.488	192.25	192.298	170.907	162.154	163.315	165.97	207.787	185.158	190.096	171.844	0	0	209.359	183.843	202.788	182.721	172.227	190.053	160.991	184.401	197.991	180.01	184.883	0	178.621	181.922	195.693	201.263	178.482
		443	1845.08	172.866	207.36	171.666	176.108	169.967	186.556	179.222	166.045	0	158.723	202.285	165.307	191.921	157.422	165.467	164.276	162.884	192.347	200.752	179.092	153.623	163.221	174.428	217.247	178.109	169.35	164.313	170.128	0	219.176	174.338	206.662	194.402	161.973	189.745	167.323	183.947	199.008	173.397	176.75	0	175.904	169.171	197.743	202.875	166.992
		444	1848.94	157.283	203.619	180.101	180.456	171.681	188.653	173.701	165.794	168.409	162.545	173.934	167.822	199.992	155.743	160.867	157.766	159.125	200.219	190.805	181.5	161.841	162.307	178.948	220.933	179.983	165.912	165.039	0	167.092	204.916	159.701	205.207	187.652	172.674	182.501	159.594	177.786	199.365	181.789	176.895	183.131	167.205	165.408	198.096	195.476	177.391
		445	1852.8	169.182	197.468	176.481	170.634	167.46	188.574	177.435	167.811	165.797	167.916	177.247	157.694	194.868	153.784	155.213	153.301	155.899	188.164	192.752	178.079	164.791	169.416	173.986	206.433	178.187	166.541	174.398	0	153.836	203.918	171.255	206.265	179.669	159.258	191.365	160.777	195.471	194.929	183.106	179.98	0	174.972	0	195.784	208.358	190.237
		446	1856.66	166.73	213.689	172.842	174.576	169.691	186.175	189.393	177.753	164.653	158.659	167.236	162.522	191.35	160.466	163.514	164.684	156.806	202.089	188.068	185.894	166.751	174.71	166.652	206.427	184.256	177.091	174.332	0	169.217	194.638	174.971	213.38	176.573	176.85	196.241	153.556	181.268	192.303	180.178	185.588	0	178.631	0	214.235	190.347	176.43
		447	1860.52	169.856	202.794	180.526	165.786	170.593	189.773	179.859	178.535	0	164.63	170.844	168.281	189.946	168.167	169.535	149.816	166.739	199.893	186.65	182.052	173.936	170.226	176.653	215.043	186.26	176.389	171.818	161.452	160.64	216.568	160.305	211.113	184.018	162.259	193.146	158.428	184.482	198.492	184.611	180.372	192.026	178.933	0	209.459	197.451	172.945
		448	1864.38	165.407	197.904	182.343	166.16	170.32	190.033	181.009	178.221	160.857	166.124	168.414	168.389	190.373	165.451	167.114	161.859	171.375	189.179	184.131	180.012	154.52	169.832	169.623	211.606	185.86	181.048	172.954	162.352	160.896	204.155	166.465	202.596	189.445	171.442	189.278	160.275	184.904	197.053	178.691	175.857	0	173.192	169.882	196.241	191.673	173.859
		449	1868.24	160.194	203.669	176.995	171.775	168.966	177.924	190.158	181.833	175.358	172.651	161.407	162.656	186.279	169.179	171.777	159.065	160.05	206.811	180.745	180.029	164.095	167.029	175.525	216.98	187.601	185.899	173.308	0	153.824	188.401	166.775	205.962	199.448	162.848	189.437	162.611	191.822	182.648	170.343	184.851	0	166.886	175.674	198.132	195.01	171.038
		450	1872.1	161.332	196.133	182.591	161.496	170.133	190.425	180.887	174.246	172.247	165.021	170.683	166.84	193.649	154.942	170.51	156.774	159.928	192.285	193.134	180.025	157.688	170.92	170.149	201.765	189.967	184.848	175.546	0	0	200.582	168.697	208.57	185.3	168.724	192.063	164.714	193.492	186.647	164.545	185.366	0	168.27	0	202.521	187.053	169.503
		451	1875.96	178.457	220.233	183.388	168.997	172.338	187.29	193.874	181.362	0	177.555	176.598	172.154	182.497	162.526	166.832	164.251	164.697	192.13	195.715	171.283	165.114	157.899	178.269	219.028	188.62	170.555	179.412	180.967	0	198.407	174.338	204.841	186.298	174.093	197.761	159.73	183.295	197.724	170.132	187.402	191.667	179.143	0	210.237	192.182	167.758
		452	1879.82	169.762	208.944	182.921	155.791	167.089	185.849	170.377	178.08	166.92	175.601	174.213	166.275	188.116	151.056	156.529	159.711	174.374	192.696	200.384	170.93	166.534	165.153	177.457	215.593	191.855	168.736	177.292	171.424	0	208.54	174.659	207.359	191.078	175.192	190.391	161.826	174.768	201.165	186.299	182.623	0	169.427	172.174	197.882	201.605	186.843
		453	1883.68	169.815	210.666	184.19	167.369	169.263	190.456	186.289	182.273	159.165	177.011	172.515	164.713	187.842	163.752	163.764	171.523	159.5	188.647	199.159	173.411	155.042	200.426	172.696	200.602	197.525	178.866	178.749	165.621	0	206.883	161.446	194.288	189.463	168.698	205.504	164.557	187.59	210.511	159.367	179.67	0	163.326	0	206.332	197.336	175.859
		454	1887.54	167.867	205.618	184.866	175.649	172.417	176.606	199.648	181.807	167.281	170.804	169.249	159.917	192.173	175.84	159.168	154.245	167.407	200.626	189.045	179.132	157.812	164.137	173.909	207.951	191.456	171.347	176.582	184.258	163.563	211.754	154.881	207.694	186.968	175.94	189.462	152.007	185.379	204.535	166.617	189.315	193.501	170.286	171.657	196.186	195.638	175.323
		455	1891.4	160.772	209.858	173.38	160.739	171.369	182.173	190.607	229.836	163.756	177.429	170.052	165.504	182.36	173.113	169.166	158.137	168.644	194.455	178.669	177.959	170.445	161.25	184.747	199.548	185.27	179.79	183.954	177.992	0	204.116	161.903	201.276	193.723	172.624	197.703	161.235	180.853	198.932	165.783	182.972	190.936	175.462	167.799	200.393	187.146	180.943
		456	1895.26	156.962	222.338	180.111	154.476	180.527	170.817	190.841	191.091	162.504	164.298	177.324	158.856	175.663	160.538	161.004	164.397	176.581	202.631	179.88	175.857	165.711	164.692	184.613	209.576	188.507	177.834	167.359	180.942	169.391	200.156	158.506	201.457	187.046	180.877	203.939	154.713	181.077	197.81	180.601	180.718	200.073	175.202	0	202.238	186.079	176.141
		457	1899.12	158.414	212.327	189.333	156.425	183.565	182.779	173.801	199.548	162.073	192.222	173.106	161.291	173.831	171.717	164.159	153.14	174.62	193.424	177.957	185.017	165.962	169.986	188.366	194.874	189.509	170.63	185.854	177.547	156.871	195.149	172.994	198.954	188.254	179.836	201.221	159.672	190.295	202.353	168.228	182.649	183.332	185.399	0	205.826	181.97	178.151
		458	1902.98	160.808	207.215	189.093	155.005	170.278	185.659	190.954	191.418	169.624	189.94	171.025	161.689	186.019	158.945	164.482	170.265	173.123	184.559	183.293	167.813	156.579	153.144	185.725	201.762	187.441	172.357	182.907	186.211	148.722	211.789	159.328	197.505	184.736	174.521	196.313	164.646	186.336	195.573	168.177	182.331	186.391	184.255	172.787	198.644	189.55	170.329
		459	1906.84	168.869	204.701	179.462	158.863	182.134	169.28	186.556	189.052	159.076	195.553	167.916	157.32	181.126	168.955	155.858	171.71	176.306	187.288	181.976	176.77	173.111	168.434	184.711	199.295	181.913	177.527	178.133	174.209	146.054	202.374	163.384	197.47	181.911	172.339	198.163	149.018	189.065	200.859	176.203	181.449	181.805	173.354	0	196.624	194.488	193.02
		460	1910.7	168.325	204.606	193.35	158.371	161.198	177.249	181.46	175.669	167.447	170.845	182.842	164.728	184.318	165.457	159.023	164.431	179.741	196.283	177.111	178.636	165.304	183.841	181.499	216.932	192.553	178.643	180.467	170.059	156.022	193.25	176.524	204.99	188.85	183.866	204.258	157.596	184.868	188.34	174.271	174.817	188.255	188.859	169.086	210.364	199.573	180.596
		461	1914.56	161.766	217.833	178.389	161.255	175.492	181.407	184.354	182.053	158.295	175.509	172.03	169.214	173.535	157.413	159.437	161.149	167.46	200.842	179.461	168.524	177.788	173.741	181.965	212.848	193.89	175.487	174.688	0	169.115	199.627	159.579	190.346	193.908	170.336	208.357	164.293	181.884	201.369	172.356	170.953	189.944	180.011	161.855	210.307	194.852	188.507
		462	1918.42	157.39	212.51	190.109	159.557	162.101	176.385	183.117	186.994	159.502	176.031	167.393	177.834	181.356	168.311	162.842	154.681	176.719	188.938	177.659	178.796	168.298	172.003	175.003	215.453	189.672	176.799	176.554	0	168.298	196.711	170.334	196.083	185.074	178.04	195.402	154.006	192.174	180.933	164.991	182.659	193.37	169.494	167.548	200.864	196.372	197.052
		463	1922.28	163.982	222.998	191.318	166.229	170.671	182.934	173.904	186.419	155.585	175.524	179.684	166.363	179.852	162.586	161.111	169.696	185.803	201.486	177.762	176.121	161.619	175.684	175.846	209.69	188.609	175.749	167.294	168.452	0	195.985	160.05	208.171	194.336	184.477	194.825	160.113	195.238	192.653	150.137	190.005	183.864	175.995	158.763	207.346	194.684	190.031
		464	1926.14	158.726	217.59	184.8	151.965	189.291	169.044	177.457	190.593	0	170.302	168.954	172.715	182.571	167.84	167.571	161.026	177.372	193.334	186.694	170.675	156.501	174.942	184.944	213.669	194.116	169.222	180.008	173.679	165.563	206.052	166.143	202.411	185.697	180.613	193.585	166.85	199.263	189.781	163.37	186.081	177.326	179.606	170.313	204.465	202.456	179.402
		465	1930	180.797	222.929	181.866	154.743	167.783	175.074	177.807	198.935	153.955	179.303	169.584	157.047	181.683	172.437	168.174	160.866	168.672	195.036	178.529	177.356	176.962	157.606	181.096	198.018	188.921	181.717	166.13	174.376	162.145	205.832	167.328	197.465	183.82	177.615	184.503	163.213	197.358	191.528	204.014	179.349	190.149	177.105	166.421	209.773	188.177	169.662
		466	1933.86	177.088	222.363	190.955	151.482	168.616	176.284	196.05	196.885	160.139	176.441	156.005	163.596	174.157	164.429	160.772	157.825	175.368	199.161	176.672	188.386	162.676	161.249	169.869	205.516	185.41	175.214	184.984	0	169.947	207.386	171.311	206.595	190.048	174.195	193.891	162.407	195.031	196.154	182.139	176.46	184.168	174.033	172.472	218.23	185.234	183.032
		467	1937.72	175.462	221.596	194.046	159.931	162.57	181.344	182.255	188.232	150.672	178.016	180.515	164.857	179.612	161.564	174.948	165.914	169.091	199.293	189.049	187.932	177.476	161.841	170.255	207.888	179.963	182.443	181.351	163.191	164.332	211.464	176.954	198.61	189.361	173.181	192.758	165.741	196.23	195.606	166.867	175.712	0	176.476	166.019	206.948	201.5	177.997
		468	1941.58	177.757	212.538	184.938	153.162	171.674	179.516	184.545	189.332	155.74	175.632	167.35	155.369	182.498	178.608	160.613	156.945	172.948	204.192	177.845	177.781	167.775	164.729	175.005	223.44	189.088	192.32	178.775	0	156.071	200.907	170.532	204.687	190.146	183.608	191.726	163.689	196.425	188.514	171.322	179.702	182.531	161.334	171.448	203.364	192.375	189.599
		469	1945.44	181.095	215.662	195.692	155.228	175.62	180.684	190.858	196.282	150.088	178.248	177.591	223.092	170.396	162.285	165.856	167.702	164.698	208.906	178.614	176.093	173.01	161.242	176.969	210.025	185.42	181.313	169.644	172.56	163.813	206.951	167.16	199.76	190.762	174.045	197.39	164.653	197.467	194.03	190.777	176.452	178.732	168.594	180.076	204.865	187.518	0
		470	1949.3	170.17	216.34	198.535	150.894	176.27	164.092	198.699	185.545	153.076	184.595	172.464	159.16	168.119	171.029	171.827	163.269	175.976	196.171	176.408	177.238	164.828	163.912	168.521	212.846	196.291	188.446	180.794	0	156.736	208.125	170.664	198.139	193.882	169.226	203.79	172.997	193.094	184.235	168.224	184.935	183.201	163.447	175.657	203.974	193.803	176.056
		471	1953.16	177.524	214.801	194.225	159.213	182.739	170.181	182.572	187.323	147.032	181.94	165.683	158.726	179.095	174.831	165.919	175.831	172.228	193.573	180.647	173.988	174.533	178.814	163.967	216.132	181.97	192.446	184.002	161.605	0	204.956	175.293	193.923	191.31	178.159	211.614	170.675	199.053	189.036	177.328	187.11	178.233	164.389	183.152	209.519	193.616	184.328
		472	1957.02	169.325	204.443	186.323	161.639	181.093	185.66	189.99	180.82	150.282	179.075	170.422	161.605	184.212	185.854	167.117	160.72	162.955	199.229	183.099	176.24	163.532	180.134	165.677	211.292	180.711	186.786	184.056	171.159	169.901	206.095	175.223	192.839	185.548	183.241	197.697	172.256	200.102	191.399	197.245	175.147	0	167.207	180.341	209.512	192.1	190.565
		473	1960.88	167.929	207.144	187.389	169.628	187.622	180.112	186.892	188.529	153.846	192.609	164.324	162.611	189.939	176.162	171.394	170.907	172.438	199.761	190.071	173.891	165.033	168.842	159.866	204.618	185.378	171.079	175.975	170.882	164.7	201.25	165.096	204.367	184.791	189.523	198.924	179.533	192.773	187.98	173.664	176.575	179.179	161.787	174.652	210.205	196.972	180.338
		474	1964.74	162.926	193.994	192.728	168.21	172.841	185.331	187.253	189.013	140.984	180.206	162.634	171.245	185.313	187.091	179.665	176.131	173.889	209.697	188.105	182.649	162.687	166.51	169.448	199.058	181.904	188.808	179.155	177.076	188.433	213.477	177.425	210.075	178.709	231.586	205.278	164.95	202.268	179.491	190.34	190.559	184.559	163.792	169.757	208.091	198.789	191.183
		475	1968.6	165.078	202.456	193.861	158.793	182.305	182.714	189.148	189.692	149.64	190.971	168.959	159.927	191.231	177.477	180.417	167.217	172.878	197.707	192.822	174.488	166.685	178.568	162.944	209.227	189.748	190.187	173.629	0	0	204.981	173.415	192.936	177.135	180.202	192.176	173.225	192.909	186.404	186.952	183.69	0	157.055	178.805	210.745	204.822	180.419
		476	1972.46	164.953	207.946	193.135	163.972	175.608	182.507	183.054	193.786	149.047	176.628	170.037	163.146	181.313	170.24	163.983	165.808	174.928	214.375	191.528	181.461	166.347	181.729	161.657	209.421	189.225	192.606	188.522	180.362	174.366	202.257	174.428	193.107	179.119	174.291	201.507	175.649	192.735	177.253	177.672	183.587	188.168	169.761	179.063	214.696	200.997	187.447
		477	1976.32	169.643	210.265	194.156	164.471	171.543	188.549	178.89	189.444	145.743	175.642	171.135	173.068	188.625	170.365	167.302	167.399	182.848	205.804	183.821	182.859	161.501	175.32	166.512	205.751	190.502	184.226	182.929	172.237	177.719	207.982	164.247	198.284	181.066	184.068	193.441	170.057	193.645	180.468	179.648	182.645	174.574	165.011	181.917	200.313	200.44	187.202
		478	1980.18	170.822	200.235	188.91	158.056	171.681	190.941	190.678	188.063	152.509	180.495	162.503	165.182	189.101	174.741	166.585	172.412	185.418	200.13	184.783	179.673	169.934	156.19	162.631	214.47	195.804	181.778	191.423	164.497	171.348	204.906	175.438	195.095	180.726	182.293	206.976	178.768	190.258	184.331	185.749	185.98	180.295	167.612	180.679	208.732	200.647	181.374
		479	1984.04	161.108	211.96	200.43	161.025	174.409	185.481	178.715	186.647	151.03	189.859	165.92	160.666	186.865	168.063	158.902	167.518	191.307	197.891	190.43	192.603	162.308	162.55	158.086	212.374	175.121	185.159	178.63	154.919	164.067	204.095	171.716	207.442	177.298	195.813	205.545	179.924	206.504	182.839	180.629	183.246	186.967	167.668	178.412	216.059	193.872	178.607
		480	1987.9	161.852	205.236	187.773	167.139	179.662	183.78	190.811	185.027	155.776	171.927	167.932	165.28	181.499	178.44	159.981	169.368	182.297	195.886	189.483	183.696	166.658	174.025	163.617	199.753	180.727	195.287	178.645	169.318	170.627	208.935	172.914	196.722	183.296	178.694	194.818	173.425	191.905	187.939	185.973	181.234	173.038	158.537	174.439	213.212	200.74	180.634
		481	1991.76	169.1	203.36	197.608	156.822	170.141	186.341	191.423	188.737	154.727	186.611	185.442	163.92	197.5	165.563	172.048	171.965	172.146	187.306	180.336	185.984	173.238	160.535	161.451	207.46	188.367	191.048	183.698	159.177	180.653	225.759	164.957	211.584	179.285	172.672	199.733	169.169	198.106	184.242	191.508	176.258	186.567	165.602	190.721	219.035	202.972	185.876
		482	1995.62	166.447	199.237	189.54	156.316	174.301	185.296	191.704	192.712	157.324	186.861	169.298	166.553	189.299	169.607	160.233	172.592	174.683	197.854	190.018	186.517	169.742	174.642	164.293	204.407	194.898	192.091	178.702	166.536	179.74	205.862	164.71	201.388	186.015	168.76	199.69	164.304	196.26	190.376	183.3	174.136	187.911	166.826	177.425	204.565	203.29	180.994
		483	1999.48	168.248	203.104	188.503	164.328	175.263	193.463	187.616	187.866	146.676	179.624	161.436	160.657	180.134	166.953	163.697	163.281	160.977	193.896	185.377	172.444	171.244	163.957	163.419	205.479	190.805	177.308	182.456	164.509	169.932	199.888	160.964	195.296	189.865	177.71	212.421	169.549	187.015	185.959	184.858	173.796	177.309	155.424	159.857	216.279	199.079	198.45
		484	2003.34	169.539	199.227	186.639	169.035	178.754	179.288	182.238	181.195	153.39	189.237	158.443	173.825	190.321	174.735	174.465	173.069	169.831	196.855	196.78	180.419	173.285	172.202	167.554	202.23	190.697	183.884	180.36	0	175.565	201.101	170.679	203.422	185.593	174.879	209.992	173.651	186.861	181.449	197.203	187.07	175.439	172.855	175.334	221.228	211.668	206.738
		485	2007.2	166.885	202.472	182.003	165.344	172.156	192.243	184.222	192.371	163.944	181.124	165.207	165.438	179.684	173.548	163.967	167.971	167.386	205.587	198.628	187.029	172.043	155.276	170.621	206.59	182.451	195.939	184.158	170.009	175.129	199.118	170.264	206.458	187.457	170.214	207.149	187.668	195.667	180.109	199.019	175.222	186.855	161.806	156.948	208.449	209.135	199.095
		486	2011.06	173.726	197.484	185.902	165.554	174.799	184.246	176.316	182.853	156.741	189.308	176.442	165.607	189.981	163.237	167.775	169.096	164.011	204.373	182.856	181.576	158.874	171.469	149.983	215.529	182.976	181.03	183.028	157.679	170.288	202.272	173.942	201.853	184.285	164.379	205.633	168.102	204.132	181.804	189.596	175.725	177.884	167.937	164.04	211.357	205.302	194.305
		487	2014.92	172.554	198.513	181.558	166.039	180.348	192.559	182.5	180.915	163.669	171.253	177.28	159.37	181.349	165.928	165.838	165.476	164.621	202.254	187.705	187.501	165.645	169.225	159.62	208.901	186.005	186.959	181.803	172.561	176.78	201.488	176.691	201.335	183.659	186.633	188.838	175.174	182.133	176.106	185.992	177.984	184.817	169.698	156.955	206.82	199.543	191.012
		488	2018.78	167.099	197.138	182.757	171.374	169.559	198.902	189.188	189.319	159.937	179.77	164.284	157.573	183.453	170.001	169.603	177.413	174.001	205.455	183.932	180.65	156.932	167.899	161.832	207.921	193.922	178.969	174.328	149.713	0	205.518	173.471	199.571	192.378	178.827	194.049	181.479	189.954	190.713	183.407	172.588	195.755	163.944	170.284	216.022	205.157	187.52
		489	2022.64	175.463	203.861	183.803	169.9	180.825	187.843	194.414	198.661	157.79	179.382	172.574	154.496	184.269	174.934	169.403	172.827	161.486	205.919	194.556	181.116	172.432	165.826	170.324	203.053	184.82	179.656	187.463	163.97	0	203.922	170.777	200.441	187.867	180.801	193.076	172.196	192.821	180.318	185.763	175.765	187.445	168.808	155.344	212.621	213.612	0
		490	2026.5	178.03	204.727	180.418	170.701	164.386	185.168	177.146	187.214	154.179	178.121	181.477	152.071	184.851	167.912	173.704	170.193	165.767	204.999	191.57	177.878	173.052	163.671	159.677	210.057	190.531	183.228	174.404	167.967	175.114	210.139	164.601	210.459	181.866	172.648	189.845	179.485	187.433	179.543	180.422	180.556	190.31	160.237	161.381	209.159	205.323	189.905
		491	2030.36	169.809	211.371	183.094	168.778	166.588	199.116	172.331	190.033	149.676	180.937	166.281	167.287	186.248	173.396	167.388	165.13	169.634	204.756	196.43	191.042	164.275	164.25	156.981	213.705	195.485	189.13	170.844	170.734	158.792	211.73	172.895	206.356	187.29	168.875	188.076	176.005	186.709	203.159	182.999	167.335	174.951	177.128	168.816	215.321	200.109	191.495
		492	2034.22	172.288	201.048	185.722	173.235	173.189	190.964	180.27	185.679	156.368	194.326	160.571	164.992	185.711	171.15	170.903	178.128	167.533	205.268	204.177	182.281	199.717	157.74	156.508	199.851	196.715	187.738	167.02	171.76	162.173	202.176	164.163	205.367	197.626	172.724	186.715	177.027	186.468	177.567	182.748	175.299	188.577	171.116	162.93	219.585	200.796	191.343
		493	2038.08	178.591	206.218	177.912	158.312	167.033	200.955	182.516	196.144	165.635	175.795	167.911	161.817	176.063	165.896	164.039	180.637	166.081	194.915	210.514	192.115	170.736	170.128	160.513	211.203	190.91	190.396	181.094	162.09	0	205.88	168.794	198.926	182.648	182.203	184.541	187.712	186.593	205.001	182.29	169.08	181.222	182.854	156.047	212.06	204.558	196.824
		494	2041.94	164.044	200.5	184.339	165.723	175.19	202.884	187.33	180.001	166.419	190.708	167.631	143.577	179.732	172.813	176.508	175.816	183.204	203.268	196.871	181.386	176.185	168.773	170.337	203.164	194.276	178.071	182.255	175.517	157.222	209.182	172.574	201.256	181.486	176.072	183.143	157.612	190.013	182.85	188.378	178.098	183.239	171.607	159.964	217.616	202.03	193.649
		495	2045.8	162.53	200.41	175.359	161.668	164.812	194.952	176.072	216.991	155.078	186.304	168.613	149.265	177.247	167.602	183.264	176.167	183.023	201.953	186.458	199.109	161.247	175.694	168.56	203.043	187.01	181.418	181.411	175.619	157.323	200.09	159.55	195.408	181.282	182.161	186.217	162.073	191.38	184.612	186.894	169.298	184.441	170.817	161.328	212.394	206.167	197.985
		496	2049.66	154.09	199.541	176.005	160.572	176.63	191.538	187.3	191.48	158.543	194.611	166.009	147.329	190.463	168.299	175.696	164.924	190.263	206.21	182.879	198.391	162.279	164.27	171.691	202.326	186.092	188.417	174.972	174.644	163.732	206.023	172.361	192.285	183.473	186.622	202.01	155.742	181.58	183.587	173.436	170.345	181.96	171.757	153.293	233.281	216.691	0
		497	2053.52	165.736	197.444	193.227	172.927	181.187	195.308	177.927	185.01	153.705	180.085	170.629	153.823	187.53	159.215	179.925	179.595	166.851	210.838	185.317	189.736	161.833	171.131	166.278	213.694	185.905	175.393	177.202	179.792	157.296	195.367	163.23	0	187.556	181.33	187.623	172.719	190.693	181.335	186.841	173.214	182.574	175.042	153.461	216.462	219.45	0
		498	2057.38	168.552	198.379	177.952	176.363	177.777	188.232	199.474	188.366	150.049	171.88	170.655	153.98	187.591	173.026	165.639	175.073	175.485	216.012	187.867	188.419	167.147	172.598	166.597	210.177	189.428	0	183.542	160.46	0	194.722	165.837	201.16	184.828	170.135	205.097	167.848	188.583	175.111	182.826	181.167	182.492	177.683	154.884	219.152	207.154	185.039
		499	2061.24	156.221	195.441	185.182	177.125	173.386	189.104	180.694	182.091	167.551	181.879	167.577	146.4	178.02	157.997	172.15	172.87	169.101	203.687	184.719	191.003	163.499	169.513	159.612	203.134	192.112	186.178	173.216	0	162.039	198.895	167.291	195.962	191.887	174.478	188.583	178.418	190.556	184.074	187.276	176.01	182.768	179.328	159.419	217.858	205.094	193.833
		500	2065.1	167.05	198.271	196.879	179.49	174.38	193.09	181.542	179.974	156.54	171.556	160.803	140.02	185.079	158.518	177.13	171.111	180.484	206.354	182.891	186.121	173.477	174.727	156.316	201.53	192.121	185.366	177.22	162.942	166.549	206.524	167.292	0	190.396	181.396	191.189	168.3	178.234	198.166	186.37	180.549	192.567	180.324	157.449	222.5	204.524	182.972
		501	2068.96	168.561	194.707	189.276	177.279	177.287	199.43	174.871	182.5	162.708	181.756	165.819	142.626	181.379	172.714	170.651	174.553	181.871	201.043	196.306	167.901	166.274	163.202	163.575	206.413	189.891	187.69	179.999	171.423	169.076	219.089	166.263	190.68	186.404	177.417	185.645	170.629	182.821	183.88	180.319	174.851	182.803	182.9	147.299	206.879	205.635	186.539
		502	2072.82	0	195.761	176.123	180.847	175.844	195.727	183.873	180.19	162.642	183.647	167.703	148.902	177.513	159.996	178.46	173.831	179.289	205.214	198.975	181.486	167.8	161.708	153.687	217.879	187.56	195.333	177.778	167.723	167.581	206.255	165.638	196.382	190.167	182.818	186.508	176.195	190.184	195.432	188.526	172.374	190.98	172.494	0	202.347	215.692	0
		503	2076.68	156.487	202.737	193.163	172.723	174.394	193.503	177.812	180.426	157.973	182.271	171.286	146.215	177.9	159.124	171.158	172.407	178.187	205.732	193.779	192.447	166.017	158.625	158.977	207.499	196.766	195.952	180.08	166.566	171.525	207.941	171.197	193.546	189.405	183.711	191.39	158.311	177.343	184.942	190.815	162.451	184.303	173.756	151.278	206.642	205.099	190.851
		504	2080.54	176.549	204.404	183.622	178.697	181.537	194.364	187.411	190.115	156.671	185.836	180.092	157.251	180.47	158.459	175.301	171.318	172.275	196.293	206.084	179.871	166.859	186.908	162.522	194.874	187.057	184.932	177.719	174.213	171.158	201.923	162.329	192.026	196.634	174.096	201.551	166.957	180.7	195.081	182.461	170.772	186.521	165.54	0	216.263	199.861	192.106
		505	2084.4	168.381	202.561	177.386	174.509	178.842	196.063	192.634	176.307	154.435	169.806	147.864	152.047	173.823	152.404	189.476	169.581	176.631	206.207	201.196	183.117	172.957	171.793	163.158	210.718	201.197	189.798	166.444	171.343	160.083	207.404	172.996	0	192.322	188.378	201.503	160.048	179.734	184.732	181.737	175.919	177.699	174.522	157.344	210.455	198.239	190.014
		506	2088.26	170.692	199.827	176.548	177.753	171.933	196.857	192.694	182.091	161.152	163.109	163.259	151.643	179.356	159.803	178.188	166.985	178.908	206.189	208.69	173.518	163.131	175.907	163.048	196.878	191.521	0	186.334	180.44	158.228	199.827	166.152	196.645	192.575	187.804	213.337	160.702	175.319	198.627	190.932	177.288	180.155	180.811	150.119	197.23	198.932	179.878
		507	2092.12	176.004	198.097	172.63	171.301	176.328	198.677	163.056	188.084	162.205	172.608	168.616	155.781	177.044	162.328	183.825	169.55	175.377	210.874	202.67	177.039	168.857	165.069	173.09	206.68	188.613	181.705	178.667	174.467	164.58	207.861	163.104	184.668	202	186.255	186.838	167.43	177.186	191.26	189.592	168.277	187.861	182.798	150.581	214.952	206.689	186.284
		508	2095.98	168.337	210.76	173.244	174.803	165.891	196.583	181.785	183.114	149.1	174.047	169.136	150.01	162.948	167.527	180.071	180.388	177.702	204.243	195.767	178.373	170.456	170.539	171.083	198.152	192.319	185.206	173.862	170.028	163.896	211.228	176.255	201.475	190.04	179.479	202.637	172.679	182.354	193.448	174.947	163.769	180.422	173.063	153.594	211.097	210.666	186.011
		509	2099.84	0	203.049	169.412	173.623	183.032	195.394	185.949	179.594	151.815	171.121	164.54	159.438	188.947	165.446	168.879	172.492	174.156	206.917	197.268	184.393	207.088	161.234	165.842	206.719	194.565	194.452	181.094	180.408	164.268	212.013	170.201	194.653	197.018	176.715	195.247	162.645	185.114	199.682	185.042	157.381	176.894	168.959	163.331	201.181	201.058	193.306
		510	2103.7	176.798	193.382	188.007	171.952	188.158	202.502	178.785	191.993	151.628	173.43	171.331	150.427	185.27	162.677	169.588	169.398	168.847	202.218	197.446	184.813	171.896	172.443	155.104	208.591	192.662	187.369	179.038	170.879	167.5	206.086	162.459	198.269	190.287	179.086	202.754	166.993	184.581	182.423	185.655	168.169	189.437	180.443	159.43	203.418	196.081	179.641
		511	2107.56	163.755	204.123	189.959	177.754	185.882	185.906	184.537	183.821	148.877	175.884	171.8	153.179	189.994	161.497	178.462	172.473	173.86	202.174	181.436	186.113	177.351	165.587	177.421	202.221	185.5	195.017	177.588	168.631	163.333	206.126	169.553	0	195.385	194.307	203.921	164.865	185.473	178.817	175.57	175.678	190.724	168.263	156.407	217.255	199.868	180.182
		512	2111.42	172.968	0	196.3	181.176	183.198	183.994	186.792	178.077	155.56	174.825	169.909	142.548	176.582	168.021	179.458	173.664	168.56	204.077	191.519	185.174	169.899	165.106	184.268	195.547	187.184	186.658	178.149	168.032	158.934	203.957	169.771	199.037	186.427	184.216	195.04	174.819	191.394	183.005	169.509	164.619	187.458	172.169	156.905	207.227	209.303	180.318
		513	2115.28	177.685	202.689	186.276	173.606	171.512	187.23	180.054	180.107	150.835	163.926	163.863	145.705	174.581	166.517	180.755	176.923	168.409	193.538	194.969	191.176	216.332	157.122	161.184	212.265	191.127	193.742	178.205	159.141	161.359	209.491	157.417	0	189.881	184.548	197.461	178.007	175.455	183.031	183.229	181.101	177.886	169.593	0	199.095	193.443	193.368
		514	2119.14	206.783	188.659	190.391	179.128	171.716	185.28	172.927	184.375	155.288	171.657	176.95	153.55	169.431	160.538	186.78	167.104	175.584	200.422	184.694	199.568	166.303	170.775	177.934	207.677	185.77	191.887	182.857	167.232	160.343	206.464	165.057	196.639	187.223	172.361	201.893	171.543	169.891	184.918	175.442	165.377	200.715	167.976	160.699	212.741	200.84	180.828
		515	2123	155.162	209.427	181.681	168.077	170.167	185.361	176.448	181.88	156.714	167.537	169.413	149.207	181.184	164.434	186.504	182.243	174.853	204.713	196.716	189.548	209.857	161.426	158.553	199.533	193.117	193.087	177.793	154.703	158.881	209.779	158.376	198.94	190.45	181.398	194.576	178.164	179.922	182.581	169.893	174.313	196.942	153.851	155.49	208.532	200.078	185.484
		516	2126.86	163.178	190.88	187.956	167.502	174.459	195.752	174.792	188.057	151.265	172.789	170.986	161.686	175.558	165.467	182.96	175.712	174.968	198.709	185.346	190.793	198.917	163.783	155.91	193.841	186.616	195.914	178.967	174.377	154.184	208.49	172.525	193.322	191.025	174.982	185.741	161.311	190.234	183.437	177.457	181.39	181.883	161.041	163.901	204.96	202.958	188.607
		517	2130.72	168.924	204.644	195.721	172.212	166.557	189.383	184.553	183.861	153.832	172.892	178.86	162.255	174.591	169.127	182.179	184.612	171.732	207.673	189.586	183.135	171.91	169.464	158.841	203.345	181.842	197.277	175.46	178.849	153.932	200.694	176.468	193.476	188.802	176.346	191.788	170.421	176.662	180.171	180.992	167.101	176.631	169.459	163.595	212.113	190.225	183.717
		518	2134.58	161.419	200.96	181.381	169.713	172.527	187.98	183.233	177.724	164.21	166.298	161.177	146.601	171.932	165.189	176.134	181.073	173.899	206.571	203.57	182.514	171.036	172.569	158.465	199.217	192.392	185.832	173.063	170.061	162.083	204.702	154.955	199.078	185.985	185.044	185.174	170.46	178.032	187.402	166.487	169.768	184.283	177.602	161.989	205.437	207.303	193.157
		519	2138.44	168.397	191.1	181.301	171.618	182.213	198.836	174.341	183.255	139.966	164.954	177.139	164.241	167.474	161.278	171.458	174.585	167.291	203.355	197.002	185.422	222.124	155.646	152.134	205.278	184.995	187.12	175.83	168.253	155.933	208.342	163.343	201.083	184.618	178.446	201.222	170.864	185.245	187.444	172.743	172.1	182.039	169.843	156.59	186.18	193.414	187.186
		520	2142.3	168.254	191.963	186.65	168.116	178.587	187.88	180.548	190.204	151.032	167.539	167.35	163.621	165.813	164.576	173.273	176.461	170.36	203.989	203.396	179.39	173.577	0	155.91	206.563	188.2	199.393	165.937	165.584	151.602	205.531	150.884	210.379	185.063	182.863	197.051	165.494	174.98	190.566	183.678	158.366	184.401	169.516	160.493	210.134	197.799	204.04
		521	2146.16	166.524	191.595	183.686	177.676	168.532	197.75	178.865	180.912	148.606	191.641	158.313	160.732	164.049	162.692	165.936	177.21	173.613	204.604	202.581	180.317	172.22	158.774	154.7	214.469	186.865	200.849	169.639	172.104	152.64	196.569	165.939	0	182.141	186.763	199.379	154.419	176.557	191.52	183.317	167.243	176.283	173.449	164.456	201.214	200.969	180.969
		522	2150.02	161.335	188.848	184.114	173.164	170.796	194.205	175.328	172.223	154.128	176.532	150.404	165.414	178.58	156.777	174.545	184.909	161.109	205.662	199.52	170.247	164.66	159.869	161.856	198.419	188.894	178.644	174.716	162.999	142.049	202.619	159.77	204.461	188.443	174.971	192.993	162.174	180.439	198.721	182.376	169.173	175.288	170.494	159.008	202.39	193.944	187.851
		523	2153.88	163.854	198.999	181.477	180.667	165.547	197.546	184.64	174.09	144.545	174.881	158.983	154.658	182.614	155.798	166.618	191.096	167.223	197.14	195.155	182.177	206.395	159.095	157.876	208.56	182.989	173.708	168.655	173.801	137.602	205.742	169.739	191.918	201.993	181.73	191.806	176.057	175.99	210.551	174.301	171.674	180.705	162.761	157.109	212.15	205.576	190.524
		524	2157.74	161.677	191.702	183.658	192.801	167.172	192.819	177.735	183.351	154.312	170.857	157.587	166.038	167.68	154.861	173.821	175.322	169.041	204.33	199.474	187.516	202.896	158.311	163.705	192.652	187.975	185.918	172.415	170.415	141.063	200.675	161.555	202.758	190.697	173	192.103	166.811	170.273	204.036	196.995	176.018	184.347	176.986	152.741	193.71	194.323	181.952
		525	2161.6	172.279	182.714	183.07	174.865	171.658	187.804	182.785	179.544	153.347	176.559	155.729	160.841	181.37	155.3	175.77	185.534	174.948	196.434	203.722	189.929	203.515	156.872	163.277	200.637	183.685	188.069	178.596	170.344	156.917	204.088	171.769	199.253	188.318	180.115	190.982	161.232	182.466	194.735	178.325	175.525	172.74	171.994	169.589	198.554	190.311	188.149
		526	2165.46	174.434	194.543	190.96	174.722	165.607	196.21	173.532	187.331	147.09	171.864	174.196	154.808	176.397	158.269	181.362	178.088	180.198	198.686	187.22	182.469	202.642	157.976	152.852	202.835	185.216	187.093	170.313	170.151	204.756	196.105	167.575	195.638	191.275	169.322	189.14	167.61	186.553	206.258	186.487	172.919	181.263	171.785	156.796	217.597	200.776	192.351
		527	2169.32	165.355	195.538	198.04	167.597	173.924	192.64	165.559	180.007	155.971	169.23	167.05	166.412	174.315	162.907	173.393	177.694	173.07	202.907	193.235	184.652	168.723	162.782	149.997	203.872	191.125	183.074	164.546	161.284	152.614	200.422	157.242	196.395	194.798	179.774	184.942	167.184	183.076	207.222	199.747	168.138	184.343	172.6	165.169	203.495	194.875	183.657
		528	2173.18	157.964	184.808	191.358	178.122	182.611	192.274	179.641	178.119	164.308	167.186	170.906	157.099	169.009	155.935	175.759	178.24	178.205	200.948	203.532	191.208	168.696	146.13	152.982	210.667	184.189	174.366	165.066	173.593	152.62	196.267	167.148	202.614	196.953	178.384	183.588	169.638	178.329	198.833	205.103	170.194	183.052	166.77	162.912	201.192	191.783	199.668
		529	2177.04	162.588	188.355	198.627	169.79	182.636	191.416	174.89	183.339	160.25	176.213	163.565	161.009	175.246	159.746	171.48	185.607	165.958	190.269	196.001	192.336	207.768	157.08	149.067	198.8	184.499	179.848	169.501	158.178	164.269	206.517	167.04	202.22	195.231	170.835	189.406	172.762	171.579	193.051	179.122	159.068	174.718	171.641	171.44	204.393	196.184	187.687
		530	2180.9	169.925	188.638	191.68	171.043	163.375	199.622	178.443	188.515	150.779	176.006	164.331	159.244	181.652	164.229	172.909	195.127	179.722	223.111	186.871	191.205	188.451	152.456	150.535	196.471	178.39	174.374	163.826	170.947	162.866	195.223	162.948	214.428	184.837	186.684	182.568	177.31	181.831	206.609	173.894	155.74	179.039	167.448	158	210.383	199.672	183.005
		531	2184.76	169.786	193.513	198.943	172.508	166.146	195.9	178.319	195.769	153.308	171.292	153.171	164.794	176.186	174.261	170.831	180.048	164.411	207.901	197.651	197.745	168.648	160.517	0	206.103	185.508	179.067	163.209	166.171	166.032	203.263	154.035	214.011	189.04	173.624	194.155	173.409	171.486	200.508	174.233	162.188	183.366	173.421	165.657	214.191	201.894	183.06
		532	2188.62	169.895	192.973	198.037	179.583	168.817	195.331	178.569	194.179	143.181	164.25	167.643	159.625	176.429	159.602	169.268	177.498	175.672	205.219	192.553	172.806	159.018	167.89	150.694	201.926	185.199	173.26	163.255	175.446	158.804	197.066	160.061	195.325	190.848	184.695	186.126	166.379	177.725	207.4	172.937	155.132	187.294	166.96	155.189	201.627	203.974	188.899
		533	2192.48	166.888	180.785	195.753	160.456	175.497	203.798	193.546	196.841	151.52	173.009	160.195	149.823	184.533	162.005	176.307	184.841	168.539	199.621	189.245	178.176	167.96	0	155.906	202.743	178.808	171.774	198.46	164.782	168.634	201.048	158.21	204.273	188.931	179.273	190.127	178.018	172.23	203.501	181.605	167.425	177.623	156.669	162.721	209.179	202.332	190.611
		534	2196.34	168.535	192.781	184.098	170.625	170.765	205.537	181.876	185.932	154.776	177.141	178.596	166.917	181.194	167.07	167.021	183.649	177.514	201.769	178.396	177.329	168.669	160.26	154.896	197.92	184.407	172.454	167.942	168.052	170.237	192.48	160.258	197.506	192.939	189.77	183.486	182.442	161.169	215.258	205.887	154.346	190.238	169.27	157.088	214.001	202.951	186.995
		535	2200.2	176.234	188.197	203.859	175.694	176.83	200.836	194.215	175.263	162.548	168.089	158.335	152.471	181.029	178.364	174.311	180.601	161.786	197.962	189.942	176.345	158.108	156.074	165.672	202.83	184.896	178.241	168.992	174.912	174.316	190.833	153.735	215.641	194.909	183.615	195.431	164.972	169.722	0	202.83	160.684	172.712	163.91	165.115	211.223	194.144	186.544
		536	2204.06	165.139	198.478	194.022	169.97	178.451	199.629	186.579	192.677	150.212	165.53	165.609	164.812	184.294	161.128	183.022	176.298	169.263	196.188	186.108	177.891	176.737	161.275	152.973	199.712	181.398	0	170.562	176.415	169.609	185.719	154.61	206.598	200.247	178.854	192.168	160.691	158.156	199.893	184.745	165.834	182.874	177.915	161.06	215.627	197.526	195.526
		537	2207.92	165.871	198.117	198.682	176.829	173.559	191.727	179.305	177.152	155.448	171.447	172.118	150.862	173.831	174.35	182.429	181.798	162.258	205.82	186.801	178.487	162.421	156.728	157.458	192.846	172.379	172.881	180.776	169.386	163.513	192.761	151.742	205.506	186.504	183.254	191.748	169.534	173.056	211.22	176.202	166.357	180.086	170.056	167.955	214.71	210.261	170.006
		538	2211.78	166.51	199.074	199.684	177.564	171.899	197.571	174.263	185.898	156.324	165.599	166.992	153.356	182.54	165.998	168.372	188.883	174.208	197.781	192.434	180.062	156.564	155.23	161.705	200.582	169.154	178.622	175.353	172.842	170.478	202.38	152.085	198.301	185.933	176.426	185.591	181.029	175.468	207.493	181.293	170.689	188.663	160.582	158.945	205.643	195.188	195.575
		539	2215.64	167.923	198.001	204.851	185.432	167.603	188.16	176.96	192.503	164.136	169.553	164.33	157.912	187.742	166.558	164.019	173.881	176.882	199.003	200.823	170.031	199.239	150.871	0	190.121	181.343	182.523	182.822	169.438	169.22	198.596	153.615	202.326	202.884	185.706	203.675	173.213	168.051	212.811	178.803	163.611	190.519	173.709	166.811	201.164	208.723	182.531
		540	2219.5	161.546	194.882	193.674	170.748	168.97	188.126	182.078	182.137	160.521	166.423	160.26	156.302	172.529	164.496	176.544	177.87	174.001	196.466	185.852	179.009	173.533	153.587	169.902	191.898	182.487	181.058	177.341	179.051	166.662	190.908	148.843	196.807	195.785	176.912	198.901	176.464	168.714	212.783	168.142	165.463	181.542	161.447	175.836	218.147	197.797	192.59
		541	2223.36	163.912	208.428	202.266	177.351	167.275	197.172	171.283	171.964	159.861	171.013	158.008	157.671	197.853	171.594	175.311	172.912	176.561	204.102	189.368	182.425	165.472	162.68	0	195.682	194.202	172.403	184.035	180.828	175.256	205.69	153.533	208.725	186.336	172.831	186.05	170.961	171.047	206.578	181.18	164.174	190.055	166.232	178.701	205.136	189.026	196.868
		542	2227.22	164.485	199.025	205.237	172.016	178.413	190.03	179.548	180.927	154.29	179.755	175.616	155.71	177.721	160.183	169.198	178.641	175.766	206.959	190.351	174.165	170.131	152.587	174.301	204.023	186.401	187.327	179.914	174.499	170.036	187.131	0	195.819	186.775	180.886	191.163	179.532	176.106	200.603	175.31	171.806	196.12	166.864	168.343	211.552	200.856	192.811
		543	2231.08	164.653	202.132	199.748	183.444	169.928	185.665	180.96	185.368	150.434	175.592	171.94	157.548	182.447	164.778	179.556	168.351	179.828	206.073	189.597	176.806	199.629	161.325	162.874	199.835	180.155	192.865	171.705	169.268	168.239	197.274	155.407	194.726	183.79	186.154	196.657	177.812	173.236	199.206	180.583	166.51	197.223	173.215	169.933	210.866	207.149	182.524
		544	2234.94	158.309	201.616	196.241	177.869	163.6	187.629	170.791	185.483	159	182.719	164.977	159.584	176.453	162.004	169.028	180.533	173.768	205.806	194.306	186.63	161.45	159.808	160.544	195.03	178.041	184.943	163.233	178.139	164.04	208.721	0	200.598	194.414	182.859	191.598	180.358	176.501	196.217	187.825	174.562	183.381	177.742	158.57	203.459	200.591	184.129
		545	2238.8	182.158	192.25	190.955	171.367	168.244	177.073	176.383	185.04	155.74	172.517	188.332	155.872	183.969	172.248	160.896	171.184	182.697	211.524	189.795	184.102	163.073	153.656	163.604	208.002	176.933	179.464	166.199	176.115	174.837	205.571	157.922	196.025	184.563	179.395	204.271	178.355	172.095	201.499	174.179	169.625	195.616	159.342	175.846	198.609	202.171	173.68
		546	2242.66	162.82	196.697	194.951	180.906	158.877	182.038	176.691	185.246	145.503	168.54	170.031	148.707	180.578	175.881	173.074	168.813	169.485	194.911	189.672	180.482	171.162	154.368	164.094	199.162	180.432	185.164	178.587	177.813	169.25	192.512	164.768	219.442	189.145	180.488	192.819	177.271	170.288	206.255	172.567	180.326	183.665	162.465	183.913	212.25	206.086	185.58
		547	2246.52	172.051	206.304	201.205	185.236	163.738	188.498	172.206	178.091	161.081	184.073	172.431	146.417	190.252	173.474	165.571	159.533	174.001	219.327	194.569	191.791	161.76	149.718	167.94	201.814	180.763	174.718	172.416	182.194	171.939	208.538	154.182	199.659	187.463	180.778	187.071	166.541	182.797	204.579	183.001	169.831	195.611	170.977	180.224	200.308	203.207	176.73
		548	2250.38	166.512	202.714	199.649	179.361	178.086	184.853	176.346	177.91	154.464	170.878	169.84	165.983	202.356	178.051	172.344	172.18	180.619	207.316	198.489	185.477	175.189	149.816	154.651	193.961	170.23	194.778	165.049	180.415	166.237	208.306	152.682	209.725	192.449	186.591	190.909	170.319	171.464	197.561	179.678	171.162	184.053	168.149	186.49	205.391	194.994	173.38
		549	2254.24	169.246	191.81	198.59	174.02	180.021	191.834	160.093	184.995	155.152	172.614	173.499	153.499	182.091	163.95	176.686	171.72	179.427	203.312	195.094	191.135	0	0	163.356	212.156	185.323	181.277	174.844	166.893	168.157	202.774	0	205.656	189.876	185.362	198.389	170.278	174.033	193.575	177.062	169.004	183.328	170.971	192.351	214.803	208.283	187.843
		550	2258.1	179.371	195.919	186.394	182.448	174.38	180.213	170.24	183.025	145.326	170.541	170.266	153.566	180.866	166.447	171.611	174.928	177.082	203.52	194.136	188.253	179.108	0	157.249	210.541	175.251	181.776	170.806	170.563	166.393	199.108	160.799	201.045	206.101	188.49	196.573	167.795	171.338	194.926	182.08	161.812	182.574	157.289	180.413	209.174	212.308	188.637
		551	2261.96	158.597	194.474	190.094	171.128	173.361	193.291	174.527	187.458	158.505	166.45	175.815	153.425	185.478	169.98	167.093	166.988	171.371	201.922	185.807	187.416	167.949	166.848	157.855	200.151	174.152	192.435	165.565	164.395	170.187	207.254	157.753	209.03	204.92	178.073	201.711	167.122	167.36	199.142	172.319	0	186.34	164.303	174.205	214.959	198.578	178.303
		552	2265.82	176.206	197.282	201.494	172.98	186.475	199.49	174.168	196.078	155.415	167.037	177.58	150.137	183.265	171.71	175.871	173.057	171.977	207.636	200.263	193.132	165.145	167.105	153.609	205.923	178.477	179.461	168.441	178.596	168.717	211.028	164.385	194.5	200.333	178.851	197.007	161.121	163.557	199.736	172.96	159.765	185.578	166.371	177.924	204.29	204.561	191.849
		553	2269.68	174.504	185.272	206.235	180.522	177.07	191.977	164.18	196.028	153.77	161.647	176.474	151.172	184.432	164.67	170.372	171.079	177.196	206.976	206.033	182.64	203.421	162.409	152.398	207.679	173.104	184.85	166.633	187.332	167.866	202.98	160.269	205.924	200.538	181.343	201.374	179.529	163.895	190.065	168.949	160.295	190.044	160.609	176.29	217.444	207.063	202.687
		554	2273.54	176.061	189.466	193.014	170.852	173.846	195.445	162.501	186.384	164.704	170.912	174.819	157.721	166.304	175.782	176.543	169.947	181.933	202.832	186.515	190.42	182.542	195.696	151.58	212.894	179.129	173.601	174.012	185.035	158.686	198.398	161.425	206.52	194.118	171.688	203.551	169.548	169.934	195.935	180.084	170.54	166.556	175.476	174.974	209.353	189.823	195.689
		555	2277.4	177.891	186.751	198.657	174.18	178.318	186.175	156.68	186.69	156.8	159.806	165.836	146.727	178.426	177.395	168.802	175.038	190.362	202.35	200.92	188.026	198.684	161.802	151.951	212.324	181.968	183.848	162.923	185.703	165.965	206.326	154.981	206.884	197.677	174.119	185.394	169.472	168.178	198.932	170.663	170.506	192.436	162.701	168.579	217.07	199.477	204.122
		556	2281.26	171.483	188.085	196.537	179.763	171.501	194.071	170.064	179.637	162.148	177.205	176.312	153.79	180.197	167.203	166.912	170.755	174.303	204.263	201.255	179.23	172.283	163.06	149.847	209.795	184.194	186.291	168.905	177.348	176.934	196.098	153.662	198.77	189.415	170.113	191.942	171.909	155.475	209.733	168.467	174.494	186.892	173.801	170.249	201.351	187.718	192.973
		557	2285.12	169.746	185.877	187.876	173.778	184.934	195.556	166.687	182.091	157.986	167.325	194.046	158.881	172.622	168.627	170.131	173.457	175.29	213.145	190.581	190.741	175.632	156.736	145.98	209.919	190.144	181.063	169.433	173.364	167.315	200.269	168.318	196.055	188.048	178.207	181.81	166.478	170.36	216.054	172.807	163.467	190.755	171.701	172.435	209.053	194.99	187.192
		558	2288.98	168.358	183.077	196.286	184.07	168.826	194.499	165.542	184.302	161.309	162.015	172.745	151.886	182.597	169.52	166.666	182.219	176.645	201.361	197.825	192.981	170.072	159.045	151.011	206.281	177.253	186.174	162.412	171.641	162.819	203.536	153.482	203.809	199.844	160.65	195.028	166.383	154.861	188.853	178.627	157.293	185.866	180.472	171.861	205.212	192.012	195.852
		559	2292.84	163.8	180.431	180.864	170.164	180.121	194.099	171.466	176.937	165.63	151.22	171.822	151.282	173.531	171.416	171.056	169.859	171.308	196.416	206.103	189.149	179.23	165.171	151.841	201.847	188.265	187.156	160.824	170.181	167.796	202.627	156.863	203.835	204.35	164.213	177.294	161.365	152.523	195.712	171.803	0	184.853	173.58	172.568	206.617	193.056	204.684
		560	2296.7	156.728	187.102	178.949	170.303	168.503	182.83	175.996	179.304	157.912	163.482	0	157.99	185.833	216.356	162.961	166.463	170.752	190.674	204.637	175.958	167.431	153.365	150.454	206.23	188.266	171.665	165.246	165.122	175.278	215.627	166.47	203.369	204.978	176.762	192.364	173.258	162.292	197.791	171.287	167.829	181.796	161.5	169.529	208.715	190.333	198.22
		561	2300.56	162.038	181.029	189.067	170.675	172.639	195.128	175.953	171.672	162.597	157.003	175.646	158.639	182.043	186.689	163.634	170.348	167.879	206.326	201.026	188.678	165.238	157.78	152.809	195.699	190.338	180.814	172.06	167.749	166.135	208.549	155.701	202.327	208.307	164.647	198.277	154.304	162.071	185.498	153.697	169.553	186.987	177.256	157.323	205.768	195.874	192.466
		562	2304.42	160.081	186.712	181.511	168.586	178.447	196.875	172.348	172.684	150.856	161.233	179.158	158.847	170.746	220.599	163.841	166.058	174.081	202.057	194.427	191.182	209.329	0	145.593	194.277	196.044	169.181	167.288	172.315	177.009	206.082	0	201.459	195.621	171.259	183.962	168.649	146.206	182.192	167.762	169.116	191.57	170.788	170.58	213.475	196.586	213.348
		563	2308.28	157.809	186.063	183.55	172.709	166.09	192.01	170.483	167.209	157.777	152.228	168.396	154.434	173.295	216.289	165.61	175.779	155.566	209.281	207.266	188.006	186.989	0	147.731	201.72	195.353	175.125	168.467	169.442	178.204	205.793	158.379	206.417	190.208	162.302	183.51	168.139	160.301	196.346	177.596	166.96	194.906	177.787	163.626	204.311	189.843	191.59
		564	2312.14	153.678	190.924	191.355	170.846	171.777	193.344	164.092	159.673	155.332	161.008	170.074	158.478	168.51	216.42	167.636	170.449	161.909	210.8	205.503	185.459	168.539	0	145.519	206.146	191.715	167.681	164.268	173.251	170.083	200.986	0	193.159	191.883	165.862	184.58	170.654	158.24	183.884	172.732	172.711	186.847	170.645	166.04	203.623	190.475	197.016
		565	2316	166.801	184.34	198.652	180.606	164.631	188.025	172.148	163.936	163.053	161.25	175.513	149.483	189.327	213.688	161.337	170.83	167.475	203.27	200.811	193.276	174.028	158.324	149.63	210.831	187.819	170.741	161.769	199.222	180.09	208.545	0	198.682	192.794	170.807	175.984	168.081	160.504	179.608	182.482	164.939	191.333	179.171	162.116	207.23	196.76	201.858
		566	2319.86	166.643	178.745	194.682	173.385	166.742	186.391	174.543	164.955	163.573	162.295	173.287	162.421	180.238	215.389	162.644	162.373	176.682	204.326	195.19	203.308	168.336	160.176	146.381	204.126	193.985	169.003	164.468	169.099	168.503	203.369	165.599	202.162	199.373	162.21	184.82	168.452	155.789	182.261	187.09	178.784	185.763	175.174	170.717	207.414	186.154	198.164
		567	2323.72	159.533	174.366	186.757	170.758	218.365	188.278	175.249	178.765	159.588	165.962	168.956	156.463	170.823	200.221	164.225	177.662	171.447	197.683	195.109	179.631	166.031	150.888	148.899	196.466	192.53	167.818	161.788	169.44	178.561	207.973	0	194.792	197.581	168.908	184.079	168.391	164.346	183.042	175.944	172.238	180.541	163.788	167.418	201.729	200.745	181.417
		568	2327.58	157.161	173.583	185.686	178.244	170.795	182.471	168.469	163.083	161.243	162.796	177.174	162.501	173.186	206.503	163.358	172.635	172.96	209.51	195.763	185.377	173.111	159.859	151.288	197.487	196.217	172.252	154.924	165.52	179.987	198.412	159.103	205.799	186.857	165.229	184.448	165.878	166.708	188.467	186.907	178.187	183.029	169.374	164.306	206.909	189.631	176.258
		569	2331.44	160.679	0	183.902	168.754	180.1	178.202	184.554	161.618	147.727	158.613	176.048	153.885	170.871	194.678	172.624	164.333	171.125	197.936	194.031	179.642	175.899	157.568	133.382	196.838	191.602	164.765	165.198	176.29	169.912	206.536	149.419	202.525	199.975	156.499	195.603	170.956	159.033	180.618	183.525	168.59	222.062	179.972	168.216	207.299	193.362	182.164
		570	2335.3	155.898	181.464	186.318	173.162	176.195	182.4	183.025	183.282	162.87	162.529	176.122	165.719	198.704	204.814	165.476	169.963	181.024	199.778	193.463	171.967	169.57	188.953	135.591	193.146	190.723	157.667	158.453	175.657	168.998	193.399	149.769	189.164	196.691	174.886	182.327	169.035	162.209	183.406	170.163	174.537	179.407	176.578	166.118	215.364	189.992	187.561
		571	2339.16	156.295	172.507	190.416	176.631	170.147	181.792	174.914	171.337	159.394	162.917	173.568	161.995	170.576	210.066	165.187	169.182	180.333	205.529	199.475	179.231	173.674	156.79	141.38	197.509	190.881	166.922	157.114	170.479	175.714	210.376	149.088	188.557	186.426	162.908	183.455	171.946	172.801	176.931	184.439	176.645	178.526	173.457	167.722	196.344	197.298	191.578
		572	2343.02	155.832	185.906	181.607	172.124	168.705	197.862	182.921	182.232	165.146	159.269	0	149.085	175.398	179.396	165.405	180.881	170.067	188.014	180.444	177.576	167.676	160.389	140.333	199.12	180.594	168.611	159.096	160.778	169.638	206.765	141.343	196.165	192.949	166.617	171.351	171.262	169.727	188.459	170.96	171.959	180.57	178.007	167.836	196.956	186.054	192.606
		573	2346.88	164.67	169.979	195.997	167.689	175.616	191.04	183.172	185.967	170.397	159.493	168.087	154.991	180.299	173.13	163.978	162.006	186.503	205.366	191.569	176.565	165.161	167.269	146.78	202.41	191.22	167.74	157.676	172.027	163.116	214.624	0	197.589	185.714	175.106	194.129	160.811	166.614	197.642	174.087	177.917	219.043	179.695	163.665	200	184.886	183.74
		574	2350.74	153.098	174.402	195.796	166.586	166.619	175.382	172.303	176.558	167.789	163.932	178.036	160.05	179.926	210.997	163.73	183.322	178.817	195.968	180.229	182.352	168.215	160.759	145.651	202.142	190.942	170.4	154.633	179.439	166.621	204.663	0	190.983	198.134	165.602	186.04	159.773	156.174	193.301	176.819	179.666	186.023	176.04	177.472	203.245	185.766	194.997
		575	2354.6	152.21	168.806	188.429	172.348	168.987	190.053	185.078	170.179	160.965	152.873	174.47	150.947	171.866	176.657	172.188	176.784	168.5	204.205	188.556	175.553	178.952	159.048	148.656	203.623	192.41	167.968	152.224	165.619	148.308	207.127	0	188.109	204.216	164.526	167.413	170.399	168.763	195.54	177.788	171.858	179.215	167.344	176.283	198.69	178.332	187.037
		576	2358.46	158.62	169.301	202.554	174.116	175.639	187.21	175.639	175.581	161.916	157.437	178.215	153.502	180.947	167.074	173.816	166.523	169.845	202.029	190.403	182.789	179.555	0	135.422	199.077	194.442	162.885	152.492	168.253	165.127	202.059	160.159	195.863	185.406	170.449	193.045	165.338	162.227	192.181	170.771	181.476	176.532	175.538	175.214	192.816	184.586	188.351
		577	2362.32	161.665	171.664	191.932	173.839	176.149	190.965	185.84	174.234	165.303	158.893	0	158.59	170.792	210.3	178.854	174.309	170.742	193.346	178.186	174.256	169.758	155.586	146.54	200.573	201.222	172.076	148.836	158.677	172.071	196.447	164.216	194.53	187.882	176.422	202.442	160.763	169.631	198.893	176.745	179.857	189.525	173.4	178.004	198.228	165.779	188.021
		578	2366.18	152.15	175.323	193.426	181.077	166.419	187.379	182.175	175.693	162.376	157.619	185.18	157.285	185.309	173.448	173.794	173.83	167.683	201.21	183.588	182.063	177.276	149.536	142.848	200.253	191.927	165.953	157.525	173.711	175.492	206.709	0	192.109	182.851	173.467	196.795	165.21	167.683	197.642	167.689	183.132	195.702	174.436	169.657	199.383	173.928	182.01
		579	2370.04	152.858	173.678	183.645	181.946	174.355	186.388	179.345	178.567	170.03	165.832	0	153.096	184.538	207.757	168.896	180.735	176.158	218.78	169.514	177.423	172.349	159.479	141.023	205.554	196.054	179.954	153.175	162.51	168.466	204.511	158.565	184.729	196.324	172.447	188.135	164.2	165.602	187.812	182.439	183.861	177.801	183.211	174.017	197.452	178.082	0
		580	2373.9	158.229	167.932	190.604	175.227	173.801	196.281	166.764	168.389	162.245	155.745	193.436	153.684	188.423	223.198	180.631	188.846	181.485	192.005	185.223	185.113	169.202	153.702	139.234	207.55	196.98	165.366	152.513	168.135	171.346	201.488	155.989	180.614	200.471	169.558	199.118	159.23	170.066	184.637	183.22	186.923	190.429	177.407	183.524	192.56	163.667	180.638
		581	2377.76	160.481	169.608	187.329	181.406	167.721	202.194	176.064	157.114	161.447	157.246	0	151.487	175.582	218.624	171.82	171.502	180.585	199.396	172.641	188.032	166.959	154.725	156.302	200.72	192.243	168.753	151.082	184.053	177.698	207.435	157.976	200.742	207.75	166.045	203.106	169.268	175.225	189.597	181.154	181.51	177.555	173.977	185.286	181.104	175.772	179.986
		582	2381.62	162.943	172.729	182.649	165.2	173.84	191.087	193.039	176.144	155.27	143.247	200.888	158.707	175.758	174.506	156.312	167.135	190.632	196.642	175.389	185.32	174.749	146.988	142.805	190.862	190.439	164.677	159.788	174.497	169.188	212.155	140.769	194.532	199.263	166.944	201.702	150.567	168.687	207.388	180.828	188.334	200.921	165.442	184.462	195.429	192.407	179.765
		583	2385.48	164.255	171.663	182.434	171.538	173.71	190.535	185.902	171.118	149.737	154.692	193.182	156.701	169.763	165.87	158.224	173.475	171.558	187.099	181.621	192.504	179.292	145.128	149.124	205.144	195.134	164.881	161.445	179.763	176.624	205.677	133.119	192.371	201.321	177.18	196.721	147.591	172.614	192.845	171.55	184.587	194.384	171.179	184.021	187.568	182.81	0
		584	2389.34	155.285	168.609	192.795	165.356	164.595	182.261	189.802	166.634	169.547	156.64	204.365	150.838	177.817	205.735	155.51	160.864	182.467	188.056	189.467	192.19	170.189	151.523	152.406	202.431	190.762	160.521	162.996	167.688	173.917	198.785	136.548	180.83	197.493	160.342	204.061	150.927	165.491	180.276	166.404	189.865	178.846	160.443	170.955	187.091	179.544	167.763
		585	2393.2	157.062	169.973	190.556	179.01	169.041	195.886	194.7	177.386	148.155	158.659	0	155.088	177.225	212.331	160.246	167.578	173.18	197.99	177.207	178.179	167.149	152.175	155.998	208.394	202.38	175.783	153.416	173.658	171.366	194.457	0	192.185	202.89	169.506	205.881	144.652	163.749	190.34	173.305	187.831	186.349	166.192	183.015	179.312	195.231	178.58
		586	2397.06	160.705	174.457	190.491	169.561	176.65	184.246	195.113	173.462	150.902	168.803	0	154.719	177.076	217.205	163.043	164.813	174.367	198.03	170.335	183.927	174.237	146.187	143.137	205.925	191.705	171.664	157.149	166.346	178.184	203.51	143.682	177.027	193.995	174.114	194.02	152.818	158.232	184.921	175.561	190.66	173.431	153.184	190.234	187.663	186.153	170.652
		587	2400.92	164.151	155.382	186.363	171.773	172.109	183.157	186.62	182.818	154.365	155.29	186.263	156.805	178.618	219.631	166.717	170.535	181.22	187.428	180.942	184.24	171.369	157.397	146.28	203.514	184.853	162.249	151.575	177.438	178.4	194.287	149.436	202.936	194.592	171.978	202.935	152.405	157.149	200.51	156.495	188.955	196.82	171.533	184.214	181.45	181.691	174.002
		588	2404.78	155.184	157.7	180.572	173.321	167.589	183.816	176.86	178.255	147.798	166.317	187.891	151.917	173.245	218.21	165.533	154.531	186.881	183.233	180.095	179.403	164.245	146.774	140.456	202.385	191.901	176.075	148.75	164.465	170.51	201.806	145.365	183.651	203.514	169.065	196.426	145.082	161.119	192.135	169.135	194.618	185.744	153.664	192.493	182.449	182.04	0
		589	2408.64	157.841	159.394	175.835	177.011	174.2	180.183	184.006	165.952	154.148	162.347	184.431	149.863	167.76	171.874	170.351	162.543	186.113	184.536	177.986	179.345	161.867	149.837	151.199	205.453	184.041	157.633	162.396	158.675	168.314	187.235	139.688	186.681	205.035	170.241	192.104	147.391	185.702	184.057	171.66	190.254	189.593	164.494	174.704	185.686	180.876	167.717
		590	2412.5	150.901	162.048	186.34	168.969	167.426	182.38	188.279	187.28	145.25	154.392	184.321	151.591	166.159	168.016	159.593	170.281	180.805	199.964	180.776	171.327	165.041	148.576	154.05	210.976	194.113	163.379	151.191	169.818	168.288	201.416	143.307	188.832	194.508	175.876	192.439	153.693	152.712	180.326	176.862	200.33	177.646	138.75	174.396	184.939	180.201	177.037
		591	2416.36	156.782	159.278	179.348	172.841	156.657	182.522	179.138	177.974	145.328	152.968	181.969	156.182	172.756	220.019	163.791	162.53	194.888	190.58	180.515	179.337	162.573	145.824	148.642	211.924	186.532	164.261	150.55	177.093	165.811	209.91	129.082	193.746	195.127	178.64	199.728	157.135	155.666	175.258	166.889	190.759	182.416	158.219	172.535	179.063	177.788	167.179
		592	2420.22	158.869	169.031	181.063	172.603	157.905	188.551	178.648	182.687	151.919	151.19	177.777	147.642	174.629	219.484	164.238	158.538	182.082	186.338	170.31	169.459	163.89	164.677	140.647	201.986	186.87	155.528	159.612	176.111	165.037	200.762	137.279	191.34	206.83	173.995	195.961	153.241	158.634	183.086	168.965	182.716	191.098	160.641	176.402	175.197	177.491	178.26
		593	2424.08	148.494	165.796	179.05	177.396	163.45	182.604	177.705	177.748	146.13	153.142	177.864	159.734	175.259	169.53	156.083	162.268	164.927	177.074	178.015	176.576	160.297	157.111	144.457	204.183	183.71	166.478	150.034	169.337	168.473	205.871	148.063	189.323	205.166	164.715	197.395	149.688	156.474	198.981	168.048	180.085	198.53	152.822	172.499	179.768	189.525	167.137
		594	2427.94	161.722	170.038	174.658	175.918	165.349	180.511	165.359	177.341	143.981	154.119	182.021	160.486	167.27	168.387	169.291	154.738	180.945	190.17	177.418	165.882	163.613	141.763	136.608	211.518	183.247	155.981	158.075	169.679	159.193	203.913	149.32	188.08	204.403	163.665	200.789	148.409	154.007	184.006	166.187	181.988	198.083	156.39	183.727	180.488	167.409	0
		595	2431.8	159.641	174.957	176.428	164.673	160.712	187.602	177.266	181.116	145.09	148.459	176.192	149.853	170.084	182.122	165.827	161.175	172.605	174.369	177.596	166.157	164.155	142.076	138.156	0	181.591	151.187	157.766	161.942	149.667	202.253	133.52	180.085	204.492	159.052	196.595	149.226	156.527	179.833	173.191	180.244	190.042	168.654	177.628	183.706	178.566	164.604
		596	2435.66	152.711	167.391	182.06	167.829	158.076	194.195	174.648	178.846	146.539	145.538	178.286	156.207	178.827	215.311	170.48	179.097	170.658	176.212	186.712	178.939	160.439	153.811	132.719	205.707	185.548	158.22	153.394	155.22	156.605	200.702	149.565	180.299	196.179	166.396	200.542	144.735	152.501	175.858	163.71	192.202	190.865	159.877	179.298	195.366	179.587	0
		597	2439.52	155.894	164.515	190.281	163.124	169.593	184.86	177.286	184.333	142.958	139.752	174.381	159.869	177.943	185.282	155.171	153.938	183.084	180.156	187.627	175.773	171.265	149.106	141.295	196.678	189.363	173.627	143.671	165.065	162.942	198.823	0	182.328	209.932	167.374	187.02	139.278	162.634	196.086	168.242	189.967	194.586	147.692	174.848	190.664	181.489	174.617
		598	2443.38	163.923	172.903	189.81	165.513	171.168	178.956	169.99	179.784	148.147	141.527	175.819	142.185	177.035	187.911	156.465	162.116	174.806	184.651	182.125	176.044	160.044	153.619	147.899	199.913	186.333	163.187	147.358	157.01	155.377	204.594	149.374	174.49	204.846	162.466	205.109	151.726	155.535	186.881	169.861	186.43	190.969	153.202	167.96	202.838	180.73	174.72
		599	2447.24	162.097	169.432	179.111	164.89	171.222	181.836	164.339	176.539	145.727	152.077	170.14	150.618	173.696	172.515	164.055	163.074	165.853	177.174	179.941	162.463	164.879	161.939	137.929	205.667	190.117	153.566	148.054	166.316	160.214	205.342	136.521	184.234	200.361	171.351	198.132	146.447	165.461	189.237	167.683	183.395	182.72	159.126	161.638	199.326	175.566	164.804
		600	2451.1	159.719	166.565	185.412	160.258	158.586	171.376	164.514	173.451	150.242	139.619	184.84	147.545	171.08	178.218	160.108	151.397	171.422	0	179.881	180.533	170.684	146.644	143.89	208.164	192.172	162.653	151.381	170.89	165.609	206.509	131.374	170.841	205.113	155.308	188.142	151.247	150.554	196.123	173.552	179.366	192.793	154.963	164.247	207.101	177.576	178.265
		601	2454.96	153.727	176.866	193.906	159.956	176.724	185.658	179.764	181.56	143.99	137.194	189.52	136.057	173.979	175.086	162.422	168.289	174.832	0	177.409	180.712	168.41	142.852	137.324	201.472	197.473	163.426	150.308	170.193	172.579	197.205	0	180.415	208.666	169.443	207.131	145.128	154.636	187.066	177.961	176.742	193.392	155.649	168.463	204.428	176.268	166.947
		602	2458.82	159.675	168.31	182.35	164.788	170.025	180.112	168.696	171.389	138.209	137.576	186.173	151.801	179.558	185.222	150.942	162.772	176.357	0	176.01	166.832	165.616	147.891	144.915	200.556	191.621	157.827	0	169.98	160.959	196.806	130.53	180.592	209.273	160.742	203.468	153.425	152.963	180.857	166.168	185.545	194.384	154.169	159.261	201.718	165.761	163.917
		603	2462.68	156.946	173.498	183.384	165.362	162.736	186.251	167.921	170.635	145.233	130.205	177.833	148.02	176.985	182.241	162.501	166.862	177.105	0	172.654	180.075	160.811	149.627	140.997	205.929	187.225	161.921	155.588	162.488	179.403	199.208	0	180.296	211.468	169.538	200.681	145.773	148.664	186.176	162.185	180.28	193.538	155.182	159.02	202.876	175.915	167.245
		604	2466.54	152.416	163.776	174.477	169.33	172.365	183.575	157.626	181.012	137.374	137.215	178.205	142.986	177.268	172.825	162.995	169.211	176.376	200.456	179.62	171.224	151.093	156.86	149.837	199.01	194.743	159.528	149.353	159.902	163.002	193.728	123.072	173.631	207.466	173.104	198.762	154.402	146.833	185.536	159.23	167.702	189.265	165.341	167.753	193.055	179.002	166.225
		605	2470.4	163.801	156.466	173.026	162.847	189.892	180.892	150.973	178.303	139.525	142.307	186.558	145.211	174.258	173.711	170.354	170.755	176.786	0	178.551	173.024	156.082	148.635	136.236	0	184.043	159.857	0	166.663	165.257	199.856	0	174.672	203.778	171.516	197.644	146.655	162.705	185.547	165.882	170.612	189.696	156.327	160.827	200.245	183.011	175.416
		606	2474.26	163.421	169.697	167.121	163.913	157.301	178.242	164.745	177.244	137.427	147.667	182.912	136.03	167.674	177.727	165.519	159.918	180.04	0	172.21	173.412	156.543	143.232	138.613	199.488	186.658	158.396	142.67	167.799	154.894	200.853	131.987	171.675	202.508	176.404	192.999	153.035	154.831	186.439	178.665	177.925	190.645	150.717	159.824	203.124	174.254	170.659
		607	2478.12	155.522	168.892	173.994	169.444	172.64	178.872	161.051	178.861	144.007	153.153	181.185	145.228	175.866	178.501	170.337	172.116	183.194	193.188	172.927	172.235	150.653	157.222	138.476	197.156	198.075	156.033	140.262	162.475	170.825	196.278	0	184.438	201.557	177.522	187.947	158.164	147.409	176.951	177.029	183.672	182.845	154.373	169.718	199.125	186.593	170.848
		608	2481.98	168.102	157.466	174.766	153.984	174.701	188.219	162.949	176.558	142.263	153.84	189.66	146.01	175.561	181.344	160.592	171.068	181.265	0	187.296	180.084	137.86	0	138.737	202.772	184.109	179.969	0	172.389	175.443	195.236	131.632	176.334	211.292	172.588	193.38	146.035	151.311	189.423	169.183	174.888	185.493	146.972	169.005	202.339	187.502	175.866
		609	2485.84	147.389	170.075	168.582	161.076	169.61	184.083	154.12	172.858	141.956	143.56	172.708	142.697	169.499	179.538	166.419	169.365	181.252	0	192.823	173.799	143.771	139.908	151.872	188.614	203.249	163.442	147.985	166.977	166.904	202.701	0	171.181	198.654	174.475	188.276	156.556	148.508	182.937	163.039	186.646	179.244	146.283	162.608	189.43	189.094	160.149
		610	2489.7	155.297	169.475	177.977	169.474	0	187.295	169.328	172.459	143.712	140.61	0	152.518	172.277	171.349	167.561	182.874	188.947	0	184.273	161.313	144.702	0	147.354	0	206.06	166.199	152.601	199.61	184.944	202.338	0	185.924	203.121	175.115	185.763	152.741	154.428	180.589	169.835	183.95	192.374	152.077	171.485	189.744	183.934	169.308
		611	2493.56	149.835	160.47	177.053	169.51	167.475	182.533	165.201	170.171	139.969	151.773	178.187	143.454	178.714	176.495	164.468	170.336	181.496	0	182.009	171.843	156.67	149.129	138.949	200.952	201.172	158.243	153.051	160.75	180.649	206.105	0	180.577	194.472	174.585	193.121	155.716	160.534	189.846	165.269	175.499	197.219	146.404	162.634	196.741	183.753	187.208
		612	2497.42	148.573	156.63	188.611	158.9	170.727	192.716	158.692	174.598	135.15	146.045	194.03	148.45	179.769	179.018	166.527	169.871	180.896	0	175.883	167.813	153.388	153.255	139.814	0	190.439	157.56	142.405	183.487	171.805	207.851	0	188.394	184.784	174.003	185.918	157.468	153.17	182.86	160.637	178.031	187.034	141.462	170.69	203.118	183.187	0
		613	2501.28	144.194	164.199	175.543	162.958	175.699	190.275	157.01	175.235	137.171	142.616	177.576	142.15	177.351	173.857	165.922	156.672	178.836	0	177.492	181.616	148.998	147.938	139.412	0	189.532	166.453	151.889	177.781	165.141	218.006	0	174.63	187.293	182.637	191.039	157.777	148.944	195.705	168.392	180.933	187.548	155.354	156.263	198.055	186.455	165.89
		614	2505.14	150.904	155.248	186.5	161.364	224.404	189.275	157.345	171.275	133.058	143.244	183.826	147.153	170.603	176.511	165.394	160.901	169.048	0	192.722	183.407	158.531	136.69	146.732	195.963	196.24	167.664	0	169.419	174.622	214.644	0	171.847	188.645	178.529	200.055	150.031	150.021	191.387	161.49	173.447	187.096	148.003	166.319	208.866	181.06	0
		615	2509	147.001	162.451	179.336	150.416	168.483	192.744	162.361	171.613	136.019	144.695	184.883	146.356	170.82	174.762	168.615	161.508	168.129	0	177.958	158.668	156.332	0	147.439	0	179.687	169.856	0	168.738	172.032	211.523	0	179.244	196.906	183.676	189.596	155.211	151.251	179.592	161.88	178.74	184.797	155.132	158.322	194.058	188.264	171.562
		616	2512.86	145.853	158.303	183.809	162.188	162.374	182.294	153.994	177.227	137.758	133.508	195.228	139.664	166.409	169.185	164.009	164.352	164.311	0	168.674	163.031	153.884	132.685	143.941	0	192.928	168.894	150.459	169.203	177.39	218.704	0	172.447	194.412	173.176	194.725	0	141.818	178.01	157.186	190.843	170.743	151.899	151.002	210.394	177.718	0
		617	2516.72	158.964	163.917	193.811	164.211	182.747	191.318	168.134	182.783	142.574	144.082	192.279	144.395	164.608	167.733	176.901	170.056	175.159	0	172.349	167.811	150.753	137.873	144.272	188.983	187.333	164.034	151.188	166.177	164.99	209.759	0	172.017	189.203	173.333	190.37	0	156.008	185.888	164.679	172.993	129.106	154.053	157.644	198.007	180.061	173.03
		618	2520.58	168.066	164.316	185.157	157.97	169.131	187.566	160.786	164.982	140.149	147.649	184.602	139.515	167.087	172.652	167.798	160.718	188.544	0	175.874	172.194	145.049	0	137.763	189.413	190.73	165.346	157.478	169.989	179.193	211.301	0	169.565	190.505	178.068	185.817	0	157.613	186.501	164.336	171.524	223.405	155.113	164.801	201.482	178.005	171.741
		619	2524.44	161.353	162.169	186.342	169.902	165.923	191.927	175.206	172.374	145.063	137.545	192.406	150.134	168.956	179.737	183.236	172.941	195.05	0	182.597	179.956	152.961	139.924	139.428	179.492	189.536	161.485	157.337	152.742	168.593	208.028	0	177.337	182.811	175.02	189.114	0	157.08	180.265	165.868	170.797	212.079	144.629	163.856	190.238	179.11	166.674
		620	2528.3	160.542	162.809	190.198	162.891	167.62	187.035	157.179	168.833	137.025	132.834	184.253	149.423	168.503	171.885	176.015	165.955	188.556	0	184.739	170.923	158.28	144.066	140.566	190.287	187.352	154.36	164.474	156.136	164.436	213.098	0	160.477	195.177	172.368	186.485	149.85	165.756	187.828	171.385	175.101	187.976	143.68	159.388	200.868	181.993	172.725
		621	2532.16	148.444	156.033	191.482	170.036	0	183.067	158.704	168.198	138.371	140.319	176.348	145.356	183.09	175.299	178.235	164.488	182.25	0	177.944	167.017	145.396	145.667	142.301	182.049	186.511	148.841	150.74	161.257	182.549	209.257	135.625	162.765	191.731	174.817	180.862	0	157.301	185.095	165.208	179.672	203.855	161.789	164.29	194.413	181.242	178.518
		622	2536.02	153.261	162.042	186.314	163.224	179.317	186.503	159.465	158.367	145.749	140.666	169.342	139.971	177.116	182.182	168.533	166.094	193.274	0	187.134	170.934	150.877	143.899	149.887	0	190.591	161.283	0	167.995	0	214.41	0	165.673	192.93	173.61	177.791	150.761	158.063	185.698	158.577	178.479	180.131	154.552	158.367	200.217	180.924	171.088
		623	2539.88	148.289	149.877	175.661	162.564	166.521	189.369	158.39	169.715	145.226	141.333	179.356	148.291	176.318	177.183	164.916	172.301	193.719	0	192.971	179.405	145.305	134.734	146.497	0	177.565	151.415	154.446	164.676	0	208.427	127.548	158.324	194.407	172.138	188.351	0	160.949	177.375	169.498	185.251	159.727	152.157	154.845	195.896	176.778	185.929
		624	2543.74	161.843	155.517	184.878	153.871	0	197.455	163.18	169.369	137.437	151.164	177.157	147.903	177.009	176.051	180.784	184.33	186.439	0	193.692	181.47	140.75	0	146.457	188.771	196.289	140.791	145.838	163.972	0	206.924	140.316	160.098	194.225	167.74	180.712	0	150.582	179.724	159.674	170.546	205.922	145.543	162.859	198.559	182.848	174.98
		625	2547.6	160.112	148.493	173.745	151.902	168.955	197.714	158.835	165.748	135.221	140.496	178.18	138.79	167.821	184.995	170.98	166.106	188.393	0	189.039	163.361	146.836	148.733	146.186	193.74	194.246	148.586	157.949	162.568	158.196	203.71	0	160.359	198.418	181.727	168.627	0	152.668	174.4	158.317	183.292	213.554	148.949	152.291	197.665	174.656	184.975
		626	2551.46	151.236	162.416	172.368	161.55	164.566	205.567	157.576	155.215	142.168	144.753	167.949	139.967	170.951	176.519	171.911	162.74	174.068	0	185.178	164.437	140.24	151.383	137.255	0	185.299	159.39	155.669	162.503	0	212.957	0	164.516	188.275	175.828	180.8	0	157.954	172.235	160.357	180.259	221.696	145.128	157.163	192.127	172.426	190.256
		627	2555.32	154.078	149.898	167.712	156.811	149.712	196.02	151.48	172.71	133.848	147.157	178.229	138.462	165.356	179.575	171.275	170.862	178.556	0	180.843	162.066	142.661	144.723	140.882	188.013	201.829	142.8	152.134	164.476	168.697	199.149	0	177.237	185.417	177.111	181.929	0	148.947	183.401	161.925	169.241	186.616	144.621	149.1	205.966	174.962	186.973
		628	2559.18	153.257	154.604	0	156.443	163.649	196.841	156.726	161.622	141.13	0	180.948	139.226	165.002	178.038	163.311	159.433	182.264	0	184.688	169.313	147.234	141.484	141.87	0	197.922	154.04	156.345	163.316	0	203.907	0	156.716	199.975	176.775	178.869	0	156.968	178.5	155.794	181.2	216.686	154.48	158.484	201.586	176.927	0
		629	2563.04	166.552	144.883	175.037	158.807	161.749	202.693	154.456	160.66	136.107	0	166.78	137.329	170.814	170.315	164.926	157.197	185.5	0	184.04	158.415	147.653	140.984	145.028	0	195.378	159.206	155.534	160.017	0	209.987	140.935	170.624	192.021	173.426	178.64	0	156.548	181.348	158.276	186.01	210.516	140.796	157.818	192.924	172.621	183.364
		630	2566.9	167.619	147.551	0	167.211	160.42	197.756	158.489	171.337	143.357	138.872	168.341	142.268	161.326	176.33	159.709	169.439	174.09	0	183.874	150.552	153.411	146.809	143.948	0	197.489	147.871	153.225	154.319	0	194.22	0	168.308	199.625	166.853	169.552	0	157.022	185.103	152.663	174.783	217.045	146.733	158.232	195.273	176.319	189.838
		631	2570.76	158.179	149.519	0	150.717	162.809	198.181	154.758	162.464	138.949	136.655	188.246	135.01	164.187	178.902	175.632	159.947	172.671	0	0	171.905	146.404	140.057	140.702	185.045	192.27	148.881	146.001	175.254	0	200.548	0	164.697	198.505	181.401	167.702	0	148.763	181.529	156.851	172.206	213.866	154.644	162.169	195.366	187.944	187.038
		632	2574.62	153.746	152.391	171.291	164.912	173.312	203.853	154.78	166.273	133.447	145.311	176.405	142.088	166.542	182.867	174.593	163.735	167.501	0	181.647	165.788	152.041	143.094	138.857	0	197.957	149.073	141.763	152.997	0	184.57	0	170.674	197.278	178.369	170.475	0	149.493	187.009	153.437	174.694	202.414	142.182	164.28	210.325	179.523	191.681
		633	2578.48	146.948	146.213	172.509	167.217	177.81	197.609	150.216	168.967	144.293	0	181.659	143.528	159.998	177.127	172.164	166.221	172.662	0	179.963	156.798	133.21	144.657	144.868	0	195.657	152.014	153.302	152.416	0	197.361	0	174.914	191.604	178.394	173.283	0	146.598	183.765	159.981	174.077	201.837	152.059	158.576	203.987	184.459	188.437
		634	2582.34	156.96	152.769	173.144	169.757	165.763	207.704	153.025	157.285	135.651	133.273	170.963	148.286	168.872	177.356	178.43	164.946	182.933	0	185.209	188.949	143.888	138.442	134.762	0	186.254	153.596	141.833	159.706	0	194.615	0	174.844	193.365	169.542	172.591	0	146.376	190.136	160.033	175.641	208.376	148.242	162.561	196.273	176.739	195.557
		635	2586.2	150.617	0	169.801	165.722	164.688	202.038	165.998	151.899	132.373	147.453	170.951	146.373	160.796	181.423	173.566	155.606	172.449	0	0	180.066	138.192	148.464	140.852	192.642	187.184	157.581	143.655	161.132	0	194.394	0	169.621	191.742	176.365	166.72	0	141.051	173.047	159.125	176.337	181.69	146.434	171.417	184.623	184.758	187.163
[truncated: 3 more rows]

## Sheet: Background Std
				SptId_13	SptId_14	SptId_16	SptId_17	SptId_19	SptId_22	SptId_23	SptId_25	SptId_28	SptId_32	SptId_33	SptId_34	SptId_36	SptId_39	SptId_41	SptId_44	SptId_45	SptId_47	SptId_50	SptId_52	SptId_54	SptId_55	SptId_58	SptId_61	SptId_63	SptId_64	SptId_65	SptId_67	SptId_69	SptId_71	SptId_72	SptId_74	SptId_76	SptId_79	SptId_80	SptId_81	SptId_82	SptId_83	SptId_84	SptId_89	SptId_90	SptId_91	SptId_94	SptId_95	SptId_96	SptId_99
[truncated: 639 more rows]

[truncated: 1 more sheets: Average Spots by Background]
