# Supplementary material for: Quantitative imaging of transcription in living Drosophila embryos reveals the impact of core promoter motifs on promoter state dynamics
Source: Nat Commun. 2021 Jul 23;12:4504. doi: 10.1038/s41467-021-24461-6 (PMC8302612; doi:10.1038/s41467-021-24461-6)
Supplement: Supplementary file 13 — Source Data [file 41467_2021_24461_MOESM13_ESM.zip › NatComm Source Data/snaE-Kr-INR1Pr/Kr-INR1Pr M2 - ComprehensiveActivationData.xls]

## Sheet: Sheet 1
						Time	Frame	Active Nucs	Cumulative Active Nucs
Tot Nucs Numb	72					173.7	0	0	0
Region						177.56	1	0	0
X1	39					181.42	2	0	0
X2	60					185.28	3	0	0
Y1	-25					189.14	4	0	0
Y2	25					193	5	0	0
						196.86	6	0	0
Filter Parameters						200.72	7	0	0
Zeros	2					204.58	8	0	0
Ones	30					208.44	9	0	0
Pix Size	0.1312					212.3	10	0	0
						216.16	11	0	0
						220.02	12	0	0
						223.88	13	0	0
						227.74	14	0	0
						231.6	15	0	0
						235.46	16	0	0
						239.32	17	0	0
						243.18	18	0	0
						247.04	19	0	0
						250.9	20	0	0
						254.76	21	0	0
						258.62	22	0	0
						262.48	23	0	0
						266.34	24	0	0
						270.2	25	0	0
						274.06	26	0	0
						277.92	27	0	0
						281.78	28	0	0
						285.64	29	0	0
						289.5	30	0	0
						293.36	31	0	0
						297.22	32	0	0
						301.08	33	0	0
						304.94	34	0	0
						308.8	35	0	0
						312.66	36	0	0
						316.52	37	0	0
						320.38	38	0	0
						324.24	39	0	0
						328.1	40	0	0
						331.96	41	0	0
						335.82	42	0	0
						339.68	43	1	1
						343.54	44	1	1
						347.4	45	1	1
						351.26	46	1	1
						355.12	47	1	1
						358.98	48	1	1
						362.84	49	1	1
						366.7	50	2	2
						370.56	51	2	2
						374.42	52	2	2
						378.28	53	2	2
						382.14	54	2	2
						386	55	2	2
						389.86	56	2	2
						393.72	57	2	2
						397.58	58	2	2
						401.44	59	2	2
						405.3	60	2	2
						409.16	61	2	2
						413.02	62	2	2
						416.88	63	2	2
						420.74	64	2	2
						424.6	65	2	2
						428.46	66	2	2
						432.32	67	2	2
						436.18	68	2	2
						440.04	69	2	2
						443.9	70	2	2
						447.76	71	2	2
						451.62	72	2	2
						455.48	73	2	2
						459.34	74	2	2
						463.2	75	2	2
						467.06	76	3	3
						470.92	77	4	4
						474.78	78	4	4
						478.64	79	4	4
						482.5	80	4	4
						486.36	81	4	4
						490.22	82	4	4
						494.08	83	4	4
						497.94	84	4	4
						501.8	85	4	4
						505.66	86	5	5
						509.52	87	5	5
						513.38	88	5	5
						517.24	89	5	5
						521.1	90	5	5
						524.96	91	5	5
						528.82	92	5	5
						532.68	93	6	6
						536.54	94	6	6
						540.4	95	6	6
						544.26	96	6	6
						548.12	97	6	6
						551.98	98	6	6
						555.84	99	6	6
						559.7	100	6	6
						563.56	101	6	6
						567.42	102	6	6
						571.28	103	6	6
						575.14	104	7	7
						579	105	7	7
						582.86	106	7	7
						586.72	107	8	8
						590.58	108	9	9
						594.44	109	9	9
						598.3	110	9	9
						602.16	111	9	9
						606.02	112	9	9
						609.88	113	9	9
						613.74	114	9	9
						617.6	115	9	9
						621.46	116	9	9
						625.32	117	9	9
						629.18	118	9	9
						633.04	119	9	9
						636.9	120	9	9
						640.76	121	9	9
						644.62	122	10	10
						648.48	123	10	10
						652.34	124	11	11
						656.2	125	11	11
						660.06	126	12	12
						663.92	127	12	12
						667.78	128	12	12
						671.64	129	12	12
						675.5	130	12	12
						679.36	131	13	13
						683.22	132	13	13
						687.08	133	14	14
						690.94	134	14	14
						694.8	135	14	14
						698.66	136	15	15
						702.52	137	15	15
						706.38	138	15	15
						710.24	139	15	15
						714.1	140	15	15
						717.96	141	16	16
						721.82	142	17	17
						725.68	143	17	17
						729.54	144	17	17
						733.4	145	17	17
						737.26	146	17	17
						741.12	147	18	18
						744.98	148	18	18
						748.84	149	18	18
						752.7	150	18	18
						756.56	151	18	18
						760.42	152	19	19
						764.28	153	19	19
						768.14	154	19	19
						772	155	19	19
						775.86	156	19	19
						779.72	157	20	20
						783.58	158	20	20
						787.44	159	20	20
						791.3	160	21	21
						795.16	161	21	21
						799.02	162	22	22
						802.88	163	22	22
						806.74	164	22	22
						810.6	165	22	22
						814.46	166	22	22
						818.32	167	22	22
						822.18	168	22	22
						826.04	169	22	22
						829.9	170	23	23
						833.76	171	23	23
						837.62	172	24	24
						841.48	173	24	24
						845.34	174	24	24
						849.2	175	26	26
						853.06	176	28	28
						856.92	177	28	28
						860.78	178	28	28
						864.64	179	27	28
						868.5	180	27	28
						872.36	181	26	28
						876.22	182	26	29
						880.08	183	27	30
						883.94	184	28	31
						887.8	185	28	31
						891.66	186	29	31
						895.52	187	30	32
						899.38	188	30	32
						903.24	189	31	33
						907.1	190	32	34
						910.96	191	32	34
						914.82	192	34	36
						918.68	193	35	37
						922.54	194	35	37
						926.4	195	35	37
						930.26	196	35	37
						934.12	197	35	37
						937.98	198	35	37
						941.84	199	36	38
						945.7	200	36	38
						949.56	201	37	39
						953.42	202	37	39
						957.28	203	37	39
						961.14	204	37	39
						965	205	37	39
						968.86	206	37	39
						972.72	207	37	39
						976.58	208	38	39
						980.44	209	38	39
						984.3	210	40	41
						988.16	211	40	41
						992.02	212	39	41
						995.88	213	39	41
						999.74	214	41	43
						1003.6	215	42	44
						1007.46	216	42	44
						1011.32	217	42	44
						1015.18	218	43	45
						1019.04	219	43	45
						1022.9	220	43	45
						1026.76	221	43	45
						1030.62	222	43	45
						1034.48	223	43	46
						1038.34	224	43	46
						1042.2	225	44	47
						1046.06	226	45	48
						1049.92	227	45	48
						1053.78	228	45	48
						1057.64	229	46	49
						1061.5	230	47	49
						1065.36	231	47	49
						1069.22	232	47	49
						1073.08	233	47	49
						1076.94	234	47	49
						1080.8	235	47	49
						1084.66	236	47	49
						1088.52	237	47	49
						1092.38	238	47	49
						1096.24	239	47	49
						1100.1	240	47	49
						1103.96	241	46	49
						1107.82	242	47	50
						1111.68	243	48	51
						1115.54	244	47	51
						1119.4	245	48	51
						1123.26	246	48	51
						1127.12	247	48	51
						1130.98	248	48	51
						1134.84	249	49	52
						1138.7	250	49	52
						1142.56	251	50	53
						1146.42	252	52	53
						1150.28	253	52	53
						1154.14	254	53	54
						1158	255	53	54
						1161.86	256	53	54
						1165.72	257	53	54
						1169.58	258	53	54
						1173.44	259	54	55
						1177.3	260	55	56
						1181.16	261	55	56
						1185.02	262	56	57
						1188.88	263	56	57
						1192.74	264	56	57
						1196.6	265	56	57
						1200.46	266	57	58
						1204.32	267	57	58
						1208.18	268	57	58
						1212.04	269	58	59
						1215.9	270	58	59
						1219.76	271	58	59
						1223.62	272	58	59
						1227.48	273	58	59
						1231.34	274	58	59
						1235.2	275	58	59
						1239.06	276	58	59
						1242.92	277	58	60
						1246.78	278	58	60
						1250.64	279	58	60
						1254.5	280	58	60
						1258.36	281	60	61
						1262.22	282	60	61
						1266.08	283	60	61
						1269.94	284	60	61
						1273.8	285	60	61
						1277.66	286	60	61
						1281.52	287	60	61
						1285.38	288	60	61
						1289.24	289	60	61
						1293.1	290	61	62
						1296.96	291	61	62
						1300.82	292	61	62
						1304.68	293	61	62
						1308.54	294	61	62
						1312.4	295	61	62
						1316.26	296	61	62
						1320.12	297	61	62
						1323.98	298	62	63
						1327.84	299	63	64
						1331.7	300	63	64
						1335.56	301	63	64
						1339.42	302	63	64
						1343.28	303	63	64
						1347.14	304	65	66
						1351	305	65	66
						1354.86	306	65	66
						1358.72	307	66	66
						1362.58	308	66	66
						1366.44	309	66	66
						1370.3	310	66	66
						1374.16	311	66	66
						1378.02	312	66	66
						1381.88	313	66	66
						1385.74	314	67	67
						1389.6	315	67	67
						1393.46	316	67	67
						1397.32	317	67	67
						1401.18	318	67	67
						1405.04	319	68	68
						1408.9	320	68	68
						1412.76	321	68	68
						1416.62	322	69	69
						1420.48	323	69	69
						1424.34	324	69	69
						1428.2	325	69	69
						1432.06	326	69	69
						1435.92	327	69	69
						1439.78	328	69	69
						1443.64	329	69	69
						1447.5	330	69	69
						1451.36	331	69	69
						1455.22	332	69	69
						1459.08	333	69	69
						1462.94	334	69	69
						1466.8	335	69	69
						1470.66	336	69	69
						1474.52	337	69	69
						1478.38	338	69	69
						1482.24	339	69	69
						1486.1	340	69	69
						1489.96	341	69	69
						1493.82	342	69	69
						1497.68	343	69	69
						1501.54	344	68	69
						1505.4	345	68	69
						1509.26	346	68	69
						1513.12	347	69	69
						1516.98	348	69	69
						1520.84	349	69	69
						1524.7	350	68	69
						1528.56	351	68	69
						1532.42	352	68	69
						1536.28	353	68	69
						1540.14	354	67	69
						1544	355	67	69
						1547.86	356	67	69
						1551.72	357	68	69
						1555.58	358	68	69
						1559.44	359	69	70
						1563.3	360	69	70
						1567.16	361	69	70
						1571.02	362	69	70
						1574.88	363	69	70
						1578.74	364	69	70
						1582.6	365	69	70
						1586.46	366	70	71
						1590.32	367	70	71
						1594.18	368	70	71
						1598.04	369	70	71
						1601.9	370	70	71
						1605.76	371	70	71
						1609.62	372	70	71
						1613.48	373	70	71
						1617.34	374	70	71
						1621.2	375	70	71
						1625.06	376	70	71
						1628.92	377	70	71
						1632.78	378	70	71
						1636.64	379	70	71
						1640.5	380	71	71
						1644.36	381	71	71
						1648.22	382	71	71
						1652.08	383	71	71
						1655.94	384	71	71
						1659.8	385	71	71
						1663.66	386	71	71
						1667.52	387	71	71
						1671.38	388	71	71
						1675.24	389	71	71
						1679.1	390	71	71
						1682.96	391	71	71
						1686.82	392	71	71
						1690.68	393	70	71
						1694.54	394	70	71
						1698.4	395	69	71
						1702.26	396	69	71
						1706.12	397	69	71
						1709.98	398	70	71
						1713.84	399	70	71
						1717.7	400	70	71
						1721.56	401	71	71
						1725.42	402	71	71
						1729.28	403	71	71
						1733.14	404	71	71
						1737	405	71	71
						1740.86	406	71	71
						1744.72	407	71	71
						1748.58	408	71	71
						1752.44	409	71	71
						1756.3	410	71	71
						1760.16	411	71	71
						1764.02	412	71	71
						1767.88	413	71	71
						1771.74	414	71	71
						1775.6	415	71	71
						1779.46	416	71	71
						1783.32	417	71	71
						1787.18	418	71	71
						1791.04	419	71	71
						1794.9	420	71	71
						1798.76	421	71	71
						1802.62	422	71	71
						1806.48	423	71	71
						1810.34	424	71	71
						1814.2	425	71	71
						1818.06	426	71	71
						1821.92	427	71	71
						1825.78	428	71	71
						1829.64	429	71	71
						1833.5	430	71	71
						1837.36	431	71	71
						1841.22	432	71	71
						1845.08	433	70	71
						1848.94	434	70	71
						1852.8	435	70	71
						1856.66	436	70	71
						1860.52	437	70	71
						1864.38	438	70	71
						1868.24	439	70	71
						1872.1	440	70	71
						1875.96	441	70	71
						1879.82	442	70	71
						1883.68	443	70	71
						1887.54	444	70	71
						1891.4	445	70	71
						1895.26	446	70	71
						1899.12	447	70	71
						1902.98	448	70	71
						1906.84	449	70	71
						1910.7	450	70	71
						1914.56	451	70	71
						1918.42	452	70	71
						1922.28	453	70	71
						1926.14	454	70	71
						1930	455	70	71
						1933.86	456	70	71
						1937.72	457	70	71
						1941.58	458	70	71
						1945.44	459	70	71
						1949.3	460	70	71
						1953.16	461	70	71
						1957.02	462	70	71
						1960.88	463	70	71
						1964.74	464	70	71
						1968.6	465	70	71
						1972.46	466	70	71
						1976.32	467	70	71
						1980.18	468	70	71
						1984.04	469	71	71
						1987.9	470	71	71
						1991.76	471	71	71
						1995.62	472	71	71
						1999.48	473	71	71
						2003.34	474	71	71
						2007.2	475	71	71
						2011.06	476	71	71
						2014.92	477	71	71
						2018.78	478	71	71
						2022.64	479	71	71
						2026.5	480	71	71
						2030.36	481	71	71
						2034.22	482	71	71
						2038.08	483	71	71
						2041.94	484	71	71
						2045.8	485	71	71
						2049.66	486	71	71
						2053.52	487	71	71
						2057.38	488	71	71
						2061.24	489	71	71
						2065.1	490	71	71
						2068.96	491	70	71
						2072.82	492	70	71
						2076.68	493	70	71
						2080.54	494	70	71
						2084.4	495	70	71
						2088.26	496	70	71
						2092.12	497	70	71
						2095.98	498	70	71
						2099.84	499	69	71
						2103.7	500	69	71
						2107.56	501	69	71
						2111.42	502	69	71
						2115.28	503	69	71
						2119.14	504	69	71
						2123	505	69	71
						2126.86	506	69	71
						2130.72	507	69	71
						2134.58	508	69	71
						2138.44	509	69	71
						2142.3	510	69	71
						2146.16	511	69	71
						2150.02	512	68	71
						2153.88	513	68	71
						2157.74	514	68	71
						2161.6	515	68	71
						2165.46	516	69	71
						2169.32	517	69	71
						2173.18	518	69	71
						2177.04	519	69	71
						2180.9	520	69	71
						2184.76	521	69	71
						2188.62	522	69	71
						2192.48	523	69	71
						2196.34	524	69	71
						2200.2	525	69	71
						2204.06	526	69	71
						2207.92	527	69	71
						2211.78	528	69	71
						2215.64	529	69	71
						2219.5	530	69	71
						2223.36	531	69	71
						2227.22	532	69	71
						2231.08	533	69	71
						2234.94	534	68	71
						2238.8	535	68	71
						2242.66	536	69	71
						2246.52	537	69	71
						2250.38	538	69	71
						2254.24	539	69	71
						2258.1	540	69	71
						2261.96	541	69	71
						2265.82	542	69	71
						2269.68	543	69	71
						2273.54	544	69	71
						2277.4	545	69	71
						2281.26	546	69	71
						2285.12	547	69	71
						2288.98	548	69	71
						2292.84	549	70	71
						2296.7	550	70	71
						2300.56	551	70	71
						2304.42	552	70	71
						2308.28	553	70	71
						2312.14	554	70	71
						2316	555	70	71
						2319.86	556	70	71
						2323.72	557	70	71
						2327.58	558	71	72
						2331.44	559	71	72
						2335.3	560	71	72
						2339.16	561	71	72
						2343.02	562	71	72
						2346.88	563	71	72
						2350.74	564	71	72
						2354.6	565	71	72
						2358.46	566	71	72
						2362.32	567	71	72
						2366.18	568	70	72
						2370.04	569	70	72
						2373.9	570	70	72
						2377.76	571	70	72
						2381.62	572	70	72
						2385.48	573	70	72
						2389.34	574	70	72
						2393.2	575	70	72
						2397.06	576	70	72
						2400.92	577	70	72
						2404.78	578	70	72
						2408.64	579	70	72
						2412.5	580	70	72
						2416.36	581	70	72
						2420.22	582	70	72
						2424.08	583	70	72
						2427.94	584	70	72
						2431.8	585	70	72
						2435.66	586	70	72
						2439.52	587	70	72
						2443.38	588	70	72
						2447.24	589	70	72
						2451.1	590	70	72
						2454.96	591	70	72
						2458.82	592	69	72
						2462.68	593	69	72
						2466.54	594	69	72
						2470.4	595	69	72
						2474.26	596	69	72
						2478.12	597	69	72
						2481.98	598	69	72
						2485.84	599	69	72
						2489.7	600	69	72
						2493.56	601	69	72
						2497.42	602	70	72
						2501.28	603	71	72
						2505.14	604	71	72
						2509	605	71	72
						2512.86	606	71	72
						2516.72	607	71	72
						2520.58	608	71	72
						2524.44	609	71	72
						2528.3	610	71	72
						2532.16	611	71	72
						2536.02	612	71	72
						2539.88	613	70	72
						2543.74	614	69	72
						2547.6	615	69	72
						2551.46	616	69	72
						2555.32	617	69	72
						2559.18	618	68	72
						2563.04	619	68	72
						2566.9	620	68	72
						2570.76	621	67	72
						2574.62	622	67	72
						2578.48	623	68	72
						2582.34	624	68	72
						2586.2	625	68	72
						2590.06	626	68	72
						2593.92	627	68	72
						2597.78	628	68	72
						2601.64	629	68	72
						2605.5	630	68	72
						2609.36	631	68	72
						2613.22	632	68	72
						2617.08	633	68	72
						2620.94	634	68	72
						2624.8	635	68	72
						2628.66	636	68	72
						2632.52	637	68	72
						2636.38	638	68	72
						2640.24	639	68	72
						2644.1	640	66	72
						2647.96	641	66	72
						2651.82	642	66	72
						2655.68	643	66	72
						2659.54	644	65	72
						2663.4	645	64	72
						2667.26	646	64	72
						2671.12	647	63	72
						2674.98	648	62	72
						2678.84	649	62	72
						2682.7	650	62	72
						2686.56	651	61	72
						2690.42	652	60	72
						2694.28	653	60	72
						2698.14	654	60	72
						2702	655	60	72
						2705.86	656	60	72
						2709.72	657	60	72
						2713.58	658	60	72
