# Supplementary material for: Quantitative imaging of transcription in living Drosophila embryos reveals the impact of core promoter motifs on promoter state dynamics
Source: Nat Commun. 2021 Jul 23;12:4504. doi: 10.1038/s41467-021-24461-6 (PMC8302612; doi:10.1038/s41467-021-24461-6)
Supplement: Supplementary file 13 — Source Data [file 41467_2021_24461_MOESM13_ESM.zip › NatComm Source Data/snaE-KrPr/KrPr M2 - ComprehensiveActivationData.xls]

## Sheet: Sheet 1
						Time	Frame	Active Nucs	Cumulative Active Nucs
Tot Nucs Numb	56					115.8	0	1	1
Region						119.66	1	1	1
X1	37					123.52	2	1	1
X2	62					127.38	3	1	1
Y1	-25					131.24	4	1	1
Y2	25					135.1	5	1	1
						138.96	6	1	1
Filter Parameters						142.82	7	1	1
Zeros	2					146.68	8	1	1
Ones	30					150.54	9	1	1
Pix Size	0.1312					154.4	10	1	1
						158.26	11	1	1
						162.12	12	1	1
						165.98	13	1	1
						169.84	14	1	1
						173.7	15	1	1
						177.56	16	1	1
						181.42	17	1	1
						185.28	18	1	1
						189.14	19	1	1
						193	20	1	1
						196.86	21	2	2
						200.72	22	2	2
						204.58	23	2	2
						208.44	24	2	2
						212.3	25	2	2
						216.16	26	3	3
						220.02	27	5	5
						223.88	28	5	5
						227.74	29	5	5
						231.6	30	5	5
						235.46	31	6	6
						239.32	32	6	6
						243.18	33	6	6
						247.04	34	6	6
						250.9	35	6	6
						254.76	36	6	6
						258.62	37	7	7
						262.48	38	7	7
						266.34	39	7	7
						270.2	40	6	7
						274.06	41	6	7
						277.92	42	7	8
						281.78	43	8	8
						285.64	44	8	8
						289.5	45	8	8
						293.36	46	10	10
						297.22	47	10	10
						301.08	48	10	10
						304.94	49	10	10
						308.8	50	12	12
						312.66	51	12	12
						316.52	52	12	12
						320.38	53	12	12
						324.24	54	12	12
						328.1	55	12	12
						331.96	56	12	12
						335.82	57	12	12
						339.68	58	13	13
						343.54	59	13	13
						347.4	60	13	13
						351.26	61	13	13
						355.12	62	13	13
						358.98	63	12	13
						362.84	64	12	13
						366.7	65	13	14
						370.56	66	13	14
						374.42	67	13	14
						378.28	68	13	14
						382.14	69	13	14
						386	70	13	14
						389.86	71	13	14
						393.72	72	13	14
						397.58	73	13	14
						401.44	74	13	14
						405.3	75	12	14
						409.16	76	12	14
						413.02	77	12	14
						416.88	78	12	14
						420.74	79	12	14
						424.6	80	12	14
						428.46	81	12	14
						432.32	82	12	14
						436.18	83	12	14
						440.04	84	13	15
						443.9	85	12	15
						447.76	86	13	16
						451.62	87	13	16
						455.48	88	13	16
						459.34	89	13	16
						463.2	90	13	16
						467.06	91	13	16
						470.92	92	13	16
						474.78	93	13	16
						478.64	94	13	16
						482.5	95	13	16
						486.36	96	13	16
						490.22	97	13	16
						494.08	98	13	16
						497.94	99	13	16
						501.8	100	14	17
						505.66	101	15	18
						509.52	102	16	19
						513.38	103	16	19
						517.24	104	16	19
						521.1	105	16	19
						524.96	106	17	20
						528.82	107	17	20
						532.68	108	17	20
						536.54	109	17	20
						540.4	110	17	20
						544.26	111	17	20
						548.12	112	17	20
						551.98	113	17	20
						555.84	114	17	20
						559.7	115	17	20
						563.56	116	17	20
						567.42	117	18	21
						571.28	118	18	21
						575.14	119	18	21
						579	120	18	21
						582.86	121	18	21
						586.72	122	18	21
						590.58	123	18	21
						594.44	124	18	21
						598.3	125	18	21
						602.16	126	19	21
						606.02	127	19	21
						609.88	128	19	21
						613.74	129	19	21
						617.6	130	19	21
						621.46	131	19	21
						625.32	132	19	21
						629.18	133	19	21
						633.04	134	19	21
						636.9	135	21	23
						640.76	136	22	24
						644.62	137	22	24
						648.48	138	22	24
						652.34	139	22	24
						656.2	140	22	24
						660.06	141	22	24
						663.92	142	22	24
						667.78	143	22	24
						671.64	144	22	24
						675.5	145	22	24
						679.36	146	22	24
						683.22	147	22	24
						687.08	148	22	24
						690.94	149	23	25
						694.8	150	23	25
						698.66	151	23	25
						702.52	152	24	26
						706.38	153	24	26
						710.24	154	24	26
						714.1	155	24	26
						717.96	156	25	27
						721.82	157	25	27
						725.68	158	25	27
						729.54	159	25	27
						733.4	160	25	27
						737.26	161	25	27
						741.12	162	26	28
						744.98	163	26	28
						748.84	164	26	28
						752.7	165	26	28
						756.56	166	26	28
						760.42	167	26	28
						764.28	168	27	29
						768.14	169	27	29
						772	170	27	29
						775.86	171	26	29
						779.72	172	25	29
						783.58	173	25	29
						787.44	174	26	30
						791.3	175	26	30
						795.16	176	26	30
						799.02	177	26	30
						802.88	178	26	30
						806.74	179	27	30
						810.6	180	27	30
						814.46	181	27	30
						818.32	182	27	30
						822.18	183	27	30
						826.04	184	27	30
						829.9	185	27	30
						833.76	186	27	30
						837.62	187	27	30
						841.48	188	27	30
						845.34	189	27	30
						849.2	190	27	30
						853.06	191	27	30
						856.92	192	27	30
						860.78	193	28	31
						864.64	194	28	31
						868.5	195	28	31
						872.36	196	28	31
						876.22	197	28	31
						880.08	198	28	31
						883.94	199	29	32
						887.8	200	29	32
						891.66	201	29	32
						895.52	202	29	32
						899.38	203	29	32
						903.24	204	29	32
						907.1	205	30	33
						910.96	206	31	34
						914.82	207	31	34
						918.68	208	31	34
						922.54	209	31	34
						926.4	210	31	34
						930.26	211	32	35
						934.12	212	33	36
						937.98	213	33	36
						941.84	214	33	36
						945.7	215	33	36
						949.56	216	33	36
						953.42	217	34	37
						957.28	218	34	37
						961.14	219	34	37
						965	220	34	37
						968.86	221	34	37
						972.72	222	33	37
						976.58	223	33	37
						980.44	224	34	38
						984.3	225	34	38
						988.16	226	34	38
						992.02	227	35	39
						995.88	228	34	39
						999.74	229	34	39
						1003.6	230	35	39
						1007.46	231	35	39
						1011.32	232	35	39
						1015.18	233	35	39
						1019.04	234	35	39
						1022.9	235	34	39
						1026.76	236	34	39
						1030.62	237	34	39
						1034.48	238	34	39
						1038.34	239	34	39
						1042.2	240	34	39
						1046.06	241	35	40
						1049.92	242	35	40
						1053.78	243	36	41
						1057.64	244	36	41
						1061.5	245	37	41
						1065.36	246	37	41
						1069.22	247	37	41
						1073.08	248	37	41
						1076.94	249	37	41
						1080.8	250	37	41
						1084.66	251	37	41
						1088.52	252	37	41
						1092.38	253	37	41
						1096.24	254	37	41
						1100.1	255	37	41
						1103.96	256	37	42
						1107.82	257	37	42
						1111.68	258	37	42
						1115.54	259	38	43
						1119.4	260	38	43
						1123.26	261	38	43
						1127.12	262	38	43
						1130.98	263	38	43
						1134.84	264	39	43
						1138.7	265	40	44
						1142.56	266	40	44
						1146.42	267	40	44
						1150.28	268	40	44
						1154.14	269	40	44
						1158	270	39	44
						1161.86	271	39	44
						1165.72	272	39	44
						1169.58	273	39	44
						1173.44	274	40	44
						1177.3	275	41	44
						1181.16	276	41	44
						1185.02	277	41	44
						1188.88	278	42	45
						1192.74	279	42	45
						1196.6	280	42	45
						1200.46	281	43	46
						1204.32	282	43	46
						1208.18	283	43	46
						1212.04	284	43	46
						1215.9	285	43	46
						1219.76	286	43	46
						1223.62	287	43	46
						1227.48	288	44	46
						1231.34	289	44	46
						1235.2	290	44	46
						1239.06	291	43	46
						1242.92	292	43	46
						1246.78	293	43	46
						1250.64	294	43	46
						1254.5	295	45	46
						1258.36	296	45	46
						1262.22	297	45	46
						1266.08	298	46	47
						1269.94	299	46	47
						1273.8	300	46	47
						1277.66	301	47	48
						1281.52	302	47	48
						1285.38	303	47	48
						1289.24	304	47	48
						1293.1	305	47	48
						1296.96	306	47	48
						1300.82	307	47	48
						1304.68	308	47	48
						1308.54	309	47	48
						1312.4	310	48	48
						1316.26	311	47	48
						1320.12	312	47	48
						1323.98	313	47	48
						1327.84	314	47	48
						1331.7	315	48	49
						1335.56	316	48	49
						1339.42	317	48	49
						1343.28	318	48	49
						1347.14	319	49	49
						1351	320	49	49
						1354.86	321	49	49
						1358.72	322	49	49
						1362.58	323	49	49
						1366.44	324	49	49
						1370.3	325	49	49
						1374.16	326	48	49
						1378.02	327	48	49
						1381.88	328	48	49
						1385.74	329	49	49
						1389.6	330	49	49
						1393.46	331	49	49
						1397.32	332	49	49
						1401.18	333	49	49
						1405.04	334	49	49
						1408.9	335	49	49
						1412.76	336	49	49
						1416.62	337	49	49
						1420.48	338	49	49
						1424.34	339	49	49
						1428.2	340	49	49
						1432.06	341	49	49
						1435.92	342	49	49
						1439.78	343	49	49
						1443.64	344	49	49
						1447.5	345	49	49
						1451.36	346	49	49
						1455.22	347	49	49
						1459.08	348	49	49
						1462.94	349	49	49
						1466.8	350	50	50
						1470.66	351	49	50
						1474.52	352	49	50
						1478.38	353	49	50
						1482.24	354	49	50
						1486.1	355	49	50
						1489.96	356	50	51
						1493.82	357	50	51
						1497.68	358	51	52
						1501.54	359	51	52
						1505.4	360	52	53
						1509.26	361	52	53
						1513.12	362	52	53
						1516.98	363	52	53
						1520.84	364	52	53
						1524.7	365	52	53
						1528.56	366	52	53
						1532.42	367	52	53
						1536.28	368	52	53
						1540.14	369	52	53
						1544	370	52	53
						1547.86	371	52	53
						1551.72	372	52	53
						1555.58	373	52	53
						1559.44	374	52	53
						1563.3	375	53	54
						1567.16	376	53	54
						1571.02	377	53	54
						1574.88	378	53	54
						1578.74	379	53	54
						1582.6	380	54	54
						1586.46	381	54	54
						1590.32	382	54	54
						1594.18	383	54	54
						1598.04	384	54	54
						1601.9	385	54	54
						1605.76	386	54	54
						1609.62	387	54	54
						1613.48	388	54	54
						1617.34	389	55	55
						1621.2	390	55	55
						1625.06	391	55	55
						1628.92	392	55	55
						1632.78	393	55	55
						1636.64	394	55	55
						1640.5	395	55	55
						1644.36	396	55	55
						1648.22	397	55	55
						1652.08	398	55	55
						1655.94	399	55	55
						1659.8	400	55	55
						1663.66	401	55	55
						1667.52	402	55	55
						1671.38	403	55	55
						1675.24	404	55	55
						1679.1	405	55	55
						1682.96	406	55	55
						1686.82	407	54	55
						1690.68	408	54	55
						1694.54	409	54	55
						1698.4	410	54	55
						1702.26	411	54	55
						1706.12	412	54	55
						1709.98	413	54	55
						1713.84	414	54	55
						1717.7	415	54	55
						1721.56	416	53	55
						1725.42	417	53	55
						1729.28	418	54	55
						1733.14	419	54	55
						1737	420	54	55
						1740.86	421	54	55
						1744.72	422	54	55
						1748.58	423	54	55
						1752.44	424	54	55
						1756.3	425	54	55
						1760.16	426	54	55
						1764.02	427	54	55
						1767.88	428	54	55
						1771.74	429	54	55
						1775.6	430	54	55
						1779.46	431	54	55
						1783.32	432	54	55
						1787.18	433	54	55
						1791.04	434	54	55
						1794.9	435	54	55
						1798.76	436	55	55
						1802.62	437	55	55
						1806.48	438	55	55
						1810.34	439	56	56
						1814.2	440	56	56
						1818.06	441	56	56
						1821.92	442	56	56
						1825.78	443	56	56
						1829.64	444	56	56
						1833.5	445	56	56
						1837.36	446	56	56
						1841.22	447	56	56
						1845.08	448	56	56
						1848.94	449	56	56
						1852.8	450	56	56
						1856.66	451	56	56
						1860.52	452	56	56
						1864.38	453	56	56
						1868.24	454	56	56
						1872.1	455	56	56
						1875.96	456	56	56
						1879.82	457	56	56
						1883.68	458	56	56
						1887.54	459	56	56
						1891.4	460	56	56
						1895.26	461	56	56
						1899.12	462	56	56
						1902.98	463	56	56
						1906.84	464	56	56
						1910.7	465	56	56
						1914.56	466	55	56
						1918.42	467	55	56
						1922.28	468	55	56
						1926.14	469	55	56
						1930	470	55	56
						1933.86	471	55	56
						1937.72	472	55	56
						1941.58	473	55	56
						1945.44	474	55	56
						1949.3	475	55	56
						1953.16	476	55	56
						1957.02	477	55	56
						1960.88	478	55	56
						1964.74	479	55	56
						1968.6	480	55	56
						1972.46	481	55	56
						1976.32	482	55	56
						1980.18	483	54	56
						1984.04	484	54	56
						1987.9	485	54	56
						1991.76	486	54	56
						1995.62	487	54	56
						1999.48	488	54	56
						2003.34	489	54	56
						2007.2	490	54	56
						2011.06	491	55	56
						2014.92	492	54	56
						2018.78	493	54	56
						2022.64	494	54	56
						2026.5	495	55	56
						2030.36	496	55	56
						2034.22	497	55	56
						2038.08	498	55	56
						2041.94	499	55	56
						2045.8	500	55	56
						2049.66	501	55	56
						2053.52	502	56	56
						2057.38	503	56	56
						2061.24	504	56	56
						2065.1	505	56	56
						2068.96	506	56	56
						2072.82	507	56	56
						2076.68	508	56	56
						2080.54	509	56	56
						2084.4	510	56	56
						2088.26	511	56	56
						2092.12	512	56	56
						2095.98	513	56	56
						2099.84	514	56	56
						2103.7	515	56	56
						2107.56	516	55	56
						2111.42	517	55	56
						2115.28	518	55	56
						2119.14	519	55	56
						2123	520	55	56
						2126.86	521	55	56
						2130.72	522	55	56
						2134.58	523	55	56
						2138.44	524	55	56
						2142.3	525	55	56
						2146.16	526	55	56
						2150.02	527	55	56
						2153.88	528	55	56
						2157.74	529	55	56
						2161.6	530	55	56
						2165.46	531	55	56
						2169.32	532	55	56
						2173.18	533	55	56
						2177.04	534	55	56
						2180.9	535	55	56
						2184.76	536	55	56
						2188.62	537	55	56
						2192.48	538	55	56
						2196.34	539	55	56
						2200.2	540	55	56
						2204.06	541	55	56
						2207.92	542	55	56
						2211.78	543	55	56
						2215.64	544	55	56
						2219.5	545	55	56
