# Supplementary material for: Quantitative imaging of transcription in living Drosophila embryos reveals the impact of core promoter motifs on promoter state dynamics
Source: Nat Commun. 2021 Jul 23;12:4504. doi: 10.1038/s41467-021-24461-6 (PMC8302612; doi:10.1038/s41467-021-24461-6)
Supplement: Supplementary file 13 — Source Data [file 41467_2021_24461_MOESM13_ESM.zip › NatComm Source Data/snaE-KrPr/KrPr M3 - ComprehensiveActivationData.xls]

## Sheet: Sheet 1
						Time	Frame	Active Nucs	Cumulative Active Nucs
Tot Nucs Numb	84					189.14	0	0	0
Region						193	1	0	0
X1	32					196.86	2	0	0
X2	57					200.72	3	0	0
Y1	-25					204.58	4	0	0
Y2	25					208.44	5	0	0
						212.3	6	0	0
Filter Parameters						216.16	7	0	0
Zeros	2					220.02	8	0	0
Ones	30					223.88	9	0	0
Pix Size	0.1312					227.74	10	0	0
						231.6	11	0	0
						235.46	12	0	0
						239.32	13	1	1
						243.18	14	1	1
						247.04	15	1	1
						250.9	16	1	1
						254.76	17	1	1
						258.62	18	2	2
						262.48	19	2	2
						266.34	20	2	2
						270.2	21	2	2
						274.06	22	2	2
						277.92	23	2	2
						281.78	24	2	2
						285.64	25	2	2
						289.5	26	3	3
						293.36	27	3	3
						297.22	28	3	3
						301.08	29	3	3
						304.94	30	3	3
						308.8	31	3	3
						312.66	32	4	4
						316.52	33	6	6
						320.38	34	6	6
						324.24	35	6	6
						328.1	36	6	6
						331.96	37	6	6
						335.82	38	6	6
						339.68	39	6	6
						343.54	40	7	7
						347.4	41	7	7
						351.26	42	8	8
						355.12	43	8	8
						358.98	44	9	9
						362.84	45	9	9
						366.7	46	9	9
						370.56	47	9	9
						374.42	48	9	9
						378.28	49	10	10
						382.14	50	10	10
						386	51	11	11
						389.86	52	11	11
						393.72	53	12	12
						397.58	54	12	12
						401.44	55	13	13
						405.3	56	13	13
						409.16	57	14	14
						413.02	58	15	15
						416.88	59	15	15
						420.74	60	15	15
						424.6	61	15	15
						428.46	62	15	15
						432.32	63	15	15
						436.18	64	15	15
						440.04	65	16	16
						443.9	66	16	16
						447.76	67	16	16
						451.62	68	16	16
						455.48	69	16	16
						459.34	70	16	16
						463.2	71	16	16
						467.06	72	16	16
						470.92	73	16	16
						474.78	74	16	16
						478.64	75	16	16
						482.5	76	16	16
						486.36	77	17	17
						490.22	78	17	17
						494.08	79	17	17
						497.94	80	17	17
						501.8	81	17	17
						505.66	82	18	18
						509.52	83	21	21
						513.38	84	21	21
						517.24	85	21	21
						521.1	86	21	21
						524.96	87	21	21
						528.82	88	21	21
						532.68	89	22	22
						536.54	90	22	22
						540.4	91	22	22
						544.26	92	22	22
						548.12	93	22	22
						551.98	94	23	23
						555.84	95	23	23
						559.7	96	23	23
						563.56	97	23	23
						567.42	98	24	24
						571.28	99	24	24
						575.14	100	24	24
						579	101	24	24
						582.86	102	25	25
						586.72	103	25	25
						590.58	104	25	25
						594.44	105	25	25
						598.3	106	25	25
						602.16	107	25	25
						606.02	108	25	25
						609.88	109	27	27
						613.74	110	29	29
						617.6	111	29	29
						621.46	112	29	29
						625.32	113	30	30
						629.18	114	30	30
						633.04	115	31	31
						636.9	116	31	31
						640.76	117	31	31
						644.62	118	31	31
						648.48	119	32	32
						652.34	120	32	32
						656.2	121	32	32
						660.06	122	32	32
						663.92	123	32	32
						667.78	124	32	32
						671.64	125	34	34
						675.5	126	35	35
						679.36	127	35	35
						683.22	128	35	35
						687.08	129	36	36
						690.94	130	36	36
						694.8	131	36	36
						698.66	132	36	36
						702.52	133	37	37
						706.38	134	39	39
						710.24	135	40	40
						714.1	136	40	40
						717.96	137	41	41
						721.82	138	42	42
						725.68	139	43	43
						729.54	140	44	44
						733.4	141	44	44
						737.26	142	45	45
						741.12	143	45	45
						744.98	144	45	45
						748.84	145	46	46
						752.7	146	47	47
						756.56	147	47	47
						760.42	148	47	47
						764.28	149	47	47
						768.14	150	48	48
						772	151	48	48
						775.86	152	49	49
						779.72	153	50	50
						783.58	154	50	50
						787.44	155	50	50
						791.3	156	50	50
						795.16	157	50	50
						799.02	158	50	50
						802.88	159	50	50
						806.74	160	50	50
						810.6	161	50	50
						814.46	162	50	50
						818.32	163	50	50
						822.18	164	50	50
						826.04	165	51	51
						829.9	166	51	51
						833.76	167	51	51
						837.62	168	51	51
						841.48	169	51	51
						845.34	170	51	51
						849.2	171	51	51
						853.06	172	50	51
						856.92	173	51	52
						860.78	174	51	52
						864.64	175	51	52
						868.5	176	51	52
						872.36	177	51	52
						876.22	178	52	52
						880.08	179	53	53
						883.94	180	53	53
						887.8	181	53	53
						891.66	182	53	53
						895.52	183	53	53
						899.38	184	53	53
						903.24	185	53	53
						907.1	186	53	53
						910.96	187	53	53
						914.82	188	53	53
						918.68	189	53	53
						922.54	190	53	53
						926.4	191	53	53
						930.26	192	54	54
						934.12	193	54	55
						937.98	194	54	55
						941.84	195	55	56
						945.7	196	57	58
						949.56	197	58	59
						953.42	198	58	59
						957.28	199	58	59
						961.14	200	58	59
						965	201	59	60
						968.86	202	59	60
						972.72	203	59	60
						976.58	204	59	60
						980.44	205	58	60
						984.3	206	58	60
						988.16	207	58	60
						992.02	208	58	60
						995.88	209	58	60
						999.74	210	59	60
						1003.6	211	59	60
						1007.46	212	60	61
						1011.32	213	60	61
						1015.18	214	60	61
						1019.04	215	60	61
						1022.9	216	60	61
						1026.76	217	60	61
						1030.62	218	60	61
						1034.48	219	61	62
						1038.34	220	61	62
						1042.2	221	61	62
						1046.06	222	61	62
						1049.92	223	61	62
						1053.78	224	61	62
						1057.64	225	62	62
						1061.5	226	62	62
						1065.36	227	63	63
						1069.22	228	63	63
						1073.08	229	63	63
						1076.94	230	63	63
						1080.8	231	63	63
						1084.66	232	63	63
						1088.52	233	65	65
						1092.38	234	65	65
						1096.24	235	65	65
						1100.1	236	65	65
						1103.96	237	65	65
						1107.82	238	65	65
						1111.68	239	65	65
						1115.54	240	67	67
						1119.4	241	67	67
						1123.26	242	67	67
						1127.12	243	67	67
						1130.98	244	67	67
						1134.84	245	67	67
						1138.7	246	67	67
						1142.56	247	67	67
						1146.42	248	66	67
						1150.28	249	66	67
						1154.14	250	66	67
						1158	251	66	67
						1161.86	252	65	67
						1165.72	253	65	67
						1169.58	254	65	67
						1173.44	255	65	67
						1177.3	256	66	67
						1181.16	257	67	68
						1185.02	258	67	68
						1188.88	259	67	68
						1192.74	260	68	69
						1196.6	261	68	69
						1200.46	262	68	69
						1204.32	263	67	69
						1208.18	264	69	70
						1212.04	265	69	70
						1215.9	266	69	70
						1219.76	267	69	70
						1223.62	268	69	70
						1227.48	269	69	70
						1231.34	270	70	70
						1235.2	271	70	70
						1239.06	272	70	70
						1242.92	273	70	70
						1246.78	274	70	70
						1250.64	275	70	70
						1254.5	276	70	70
						1258.36	277	70	70
						1262.22	278	70	70
						1266.08	279	70	70
						1269.94	280	70	70
						1273.8	281	70	70
						1277.66	282	70	70
						1281.52	283	70	70
						1285.38	284	70	70
						1289.24	285	70	70
						1293.1	286	70	70
						1296.96	287	70	70
						1300.82	288	70	70
						1304.68	289	71	71
						1308.54	290	71	71
						1312.4	291	72	72
						1316.26	292	71	72
						1320.12	293	71	72
						1323.98	294	71	72
						1327.84	295	72	72
						1331.7	296	73	73
						1335.56	297	72	73
						1339.42	298	72	73
						1343.28	299	72	73
						1347.14	300	72	73
						1351	301	72	73
						1354.86	302	72	73
						1358.72	303	72	73
						1362.58	304	72	73
						1366.44	305	72	73
						1370.3	306	71	73
						1374.16	307	71	73
						1378.02	308	71	74
						1381.88	309	71	74
						1385.74	310	72	74
						1389.6	311	72	74
						1393.46	312	72	74
						1397.32	313	72	74
						1401.18	314	72	74
						1405.04	315	72	74
						1408.9	316	72	74
						1412.76	317	72	74
						1416.62	318	72	74
						1420.48	319	72	74
						1424.34	320	71	74
						1428.2	321	71	74
						1432.06	322	71	74
						1435.92	323	71	74
						1439.78	324	72	75
						1443.64	325	72	75
						1447.5	326	72	75
						1451.36	327	72	75
						1455.22	328	72	75
						1459.08	329	72	75
						1462.94	330	72	76
						1466.8	331	72	76
						1470.66	332	72	76
						1474.52	333	71	76
						1478.38	334	71	76
						1482.24	335	72	77
						1486.1	336	73	77
						1489.96	337	73	77
						1493.82	338	73	77
						1497.68	339	74	77
						1501.54	340	75	77
						1505.4	341	75	77
						1509.26	342	74	77
						1513.12	343	73	77
						1516.98	344	73	77
						1520.84	345	73	77
						1524.7	346	74	77
						1528.56	347	74	77
						1532.42	348	74	77
						1536.28	349	74	77
						1540.14	350	74	77
						1544	351	73	77
						1547.86	352	72	77
						1551.72	353	72	77
						1555.58	354	72	77
						1559.44	355	73	77
						1563.3	356	73	77
						1567.16	357	74	77
						1571.02	358	74	77
						1574.88	359	74	77
						1578.74	360	74	77
						1582.6	361	75	77
						1586.46	362	75	77
						1590.32	363	76	78
						1594.18	364	76	78
						1598.04	365	77	78
						1601.9	366	77	78
						1605.76	367	77	78
						1609.62	368	77	78
						1613.48	369	77	78
						1617.34	370	77	78
						1621.2	371	77	78
						1625.06	372	77	78
						1628.92	373	77	78
						1632.78	374	77	78
						1636.64	375	77	78
						1640.5	376	77	78
						1644.36	377	77	78
						1648.22	378	77	78
						1652.08	379	77	78
						1655.94	380	77	78
						1659.8	381	77	78
						1663.66	382	77	78
						1667.52	383	77	78
						1671.38	384	77	78
						1675.24	385	77	78
						1679.1	386	77	78
						1682.96	387	77	78
						1686.82	388	77	78
						1690.68	389	77	78
						1694.54	390	77	78
						1698.4	391	77	78
						1702.26	392	77	78
						1706.12	393	78	78
						1709.98	394	78	78
						1713.84	395	78	78
						1717.7	396	78	78
						1721.56	397	78	78
						1725.42	398	78	78
						1729.28	399	78	78
						1733.14	400	77	78
						1737	401	77	78
						1740.86	402	77	78
						1744.72	403	77	78
						1748.58	404	76	78
						1752.44	405	76	78
						1756.3	406	76	78
						1760.16	407	77	78
						1764.02	408	76	78
						1767.88	409	77	79
						1771.74	410	78	79
						1775.6	411	79	80
						1779.46	412	79	80
						1783.32	413	79	80
						1787.18	414	79	80
						1791.04	415	78	80
						1794.9	416	77	80
						1798.76	417	77	80
						1802.62	418	77	80
						1806.48	419	77	80
						1810.34	420	77	80
						1814.2	421	77	80
						1818.06	422	77	80
						1821.92	423	77	80
						1825.78	424	77	80
						1829.64	425	77	80
						1833.5	426	77	80
						1837.36	427	77	80
						1841.22	428	77	80
						1845.08	429	77	80
						1848.94	430	77	80
						1852.8	431	77	80
						1856.66	432	77	80
						1860.52	433	77	80
						1864.38	434	77	80
						1868.24	435	77	80
						1872.1	436	78	80
						1875.96	437	79	81
						1879.82	438	79	81
						1883.68	439	79	81
						1887.54	440	79	81
						1891.4	441	79	81
						1895.26	442	78	81
						1899.12	443	78	81
						1902.98	444	79	81
						1906.84	445	79	81
						1910.7	446	78	81
						1914.56	447	78	81
						1918.42	448	78	81
						1922.28	449	76	81
						1926.14	450	76	81
						1930	451	76	81
						1933.86	452	77	81
						1937.72	453	76	81
						1941.58	454	76	81
						1945.44	455	76	81
						1949.3	456	76	81
						1953.16	457	76	81
						1957.02	458	77	81
						1960.88	459	77	81
						1964.74	460	76	81
						1968.6	461	76	81
						1972.46	462	76	81
						1976.32	463	77	81
						1980.18	464	77	81
						1984.04	465	77	81
						1987.9	466	77	81
						1991.76	467	76	81
						1995.62	468	76	81
						1999.48	469	76	81
						2003.34	470	76	81
						2007.2	471	76	81
						2011.06	472	77	81
						2014.92	473	77	81
						2018.78	474	77	81
						2022.64	475	78	81
						2026.5	476	78	81
						2030.36	477	78	81
						2034.22	478	78	81
						2038.08	479	78	81
						2041.94	480	78	81
						2045.8	481	78	81
						2049.66	482	78	81
						2053.52	483	77	81
						2057.38	484	77	81
						2061.24	485	77	81
						2065.1	486	77	81
						2068.96	487	77	81
						2072.82	488	77	81
						2076.68	489	79	81
						2080.54	490	79	81
						2084.4	491	79	81
						2088.26	492	78	81
						2092.12	493	78	81
						2095.98	494	78	81
						2099.84	495	79	81
						2103.7	496	79	81
						2107.56	497	80	82
						2111.42	498	79	82
						2115.28	499	80	83
						2119.14	500	80	83
						2123	501	80	83
						2126.86	502	80	83
						2130.72	503	81	83
						2134.58	504	81	83
						2138.44	505	81	83
						2142.3	506	81	83
						2146.16	507	81	83
						2150.02	508	81	83
						2153.88	509	81	83
						2157.74	510	81	83
						2161.6	511	81	83
						2165.46	512	80	83
						2169.32	513	80	83
						2173.18	514	79	83
						2177.04	515	79	83
						2180.9	516	79	83
						2184.76	517	79	83
						2188.62	518	78	83
						2192.48	519	78	83
						2196.34	520	77	83
						2200.2	521	77	83
						2204.06	522	77	83
						2207.92	523	77	83
						2211.78	524	77	83
						2215.64	525	77	83
						2219.5	526	77	83
						2223.36	527	77	83
						2227.22	528	77	83
						2231.08	529	76	83
						2234.94	530	76	83
						2238.8	531	76	83
						2242.66	532	76	83
						2246.52	533	76	83
						2250.38	534	76	83
						2254.24	535	76	83
						2258.1	536	74	83
						2261.96	537	74	83
						2265.82	538	73	83
						2269.68	539	73	83
						2273.54	540	73	83
						2277.4	541	72	83
						2281.26	542	72	83
						2285.12	543	72	83
						2288.98	544	72	83
						2292.84	545	72	83
