# Supplementary material for: Quantitative imaging of transcription in living Drosophila embryos reveals the impact of core promoter motifs on promoter state dynamics
Source: Nat Commun. 2021 Jul 23;12:4504. doi: 10.1038/s41467-021-24461-6 (PMC8302612; doi:10.1038/s41467-021-24461-6)
Supplement: Supplementary file 13 — Source Data [file 41467_2021_24461_MOESM13_ESM.zip › NatComm Source Data/snaE-KrPr/KrPr M1 - ComprehensiveActivationData.xls]

## Sheet: Sheet 1
						Time	Frame	Active Nucs	Cumulative Active Nucs
Tot Nucs Numb	38					127.38	0	0	0
Region						131.24	1	0	0
X1	44					135.1	2	0	0
X2	70					138.96	3	0	0
Y1	-25					142.82	4	0	0
Y2	25					146.68	5	0	0
						150.54	6	0	0
Filter Parameters						154.4	7	0	0
Zeros	2					158.26	8	0	0
Ones	30					162.12	9	0	0
Pix Size	0.1312					165.98	10	0	0
						169.84	11	0	0
						173.7	12	0	0
						177.56	13	0	0
						181.42	14	0	0
						185.28	15	0	0
						189.14	16	0	0
						193	17	0	0
						196.86	18	0	0
						200.72	19	0	0
						204.58	20	0	0
						208.44	21	0	0
						212.3	22	0	0
						216.16	23	0	0
						220.02	24	0	0
						223.88	25	0	0
						227.74	26	0	0
						231.6	27	0	0
						235.46	28	0	0
						239.32	29	1	1
						243.18	30	2	2
						247.04	31	2	2
						250.9	32	2	2
						254.76	33	2	2
						258.62	34	2	2
						262.48	35	2	2
						266.34	36	2	2
						270.2	37	2	2
						274.06	38	2	2
						277.92	39	2	2
						281.78	40	2	2
						285.64	41	2	2
						289.5	42	2	2
						293.36	43	2	2
						297.22	44	2	2
						301.08	45	2	2
						304.94	46	2	2
						308.8	47	2	2
						312.66	48	2	2
						316.52	49	2	2
						320.38	50	2	2
						324.24	51	2	2
						328.1	52	2	2
						331.96	53	2	2
						335.82	54	2	2
						339.68	55	2	2
						343.54	56	2	2
						347.4	57	2	2
						351.26	58	2	2
						355.12	59	2	2
						358.98	60	2	2
						362.84	61	2	2
						366.7	62	2	2
						370.56	63	3	3
						374.42	64	4	4
						378.28	65	4	4
						382.14	66	4	4
						386	67	4	4
						389.86	68	4	4
						393.72	69	4	4
						397.58	70	4	4
						401.44	71	4	4
						405.3	72	4	4
						409.16	73	4	4
						413.02	74	4	4
						416.88	75	4	4
						420.74	76	4	4
						424.6	77	5	5
						428.46	78	5	5
						432.32	79	5	5
						436.18	80	5	5
						440.04	81	5	5
						443.9	82	5	5
						447.76	83	6	6
						451.62	84	6	6
						455.48	85	6	6
						459.34	86	6	6
						463.2	87	6	6
						467.06	88	6	6
						470.92	89	6	6
						474.78	90	6	6
						478.64	91	6	6
						482.5	92	6	6
						486.36	93	6	6
						490.22	94	6	6
						494.08	95	6	6
						497.94	96	6	6
						501.8	97	7	7
						505.66	98	9	9
						509.52	99	9	9
						513.38	100	9	9
						517.24	101	9	9
						521.1	102	9	9
						524.96	103	9	9
						528.82	104	9	9
						532.68	105	9	9
						536.54	106	9	9
						540.4	107	10	10
						544.26	108	10	10
						548.12	109	10	10
						551.98	110	10	10
						555.84	111	10	10
						559.7	112	10	10
						563.56	113	10	10
						567.42	114	10	10
						571.28	115	10	10
						575.14	116	10	10
						579	117	9	10
						582.86	118	9	10
						586.72	119	9	10
						590.58	120	9	10
						594.44	121	9	10
						598.3	122	9	10
						602.16	123	9	10
						606.02	124	9	10
						609.88	125	10	11
						613.74	126	10	11
						617.6	127	10	11
						621.46	128	10	11
						625.32	129	11	12
						629.18	130	11	12
						633.04	131	11	12
						636.9	132	11	12
						640.76	133	11	12
						644.62	134	10	12
						648.48	135	11	13
						652.34	136	10	13
						656.2	137	10	13
						660.06	138	10	13
						663.92	139	10	13
						667.78	140	11	13
						671.64	141	11	13
						675.5	142	11	13
						679.36	143	11	13
						683.22	144	11	13
						687.08	145	11	13
						690.94	146	11	13
						694.8	147	12	13
						698.66	148	13	13
						702.52	149	13	13
						706.38	150	13	13
						710.24	151	13	13
						714.1	152	13	13
						717.96	153	13	13
						721.82	154	13	13
						725.68	155	13	13
						729.54	156	13	13
						733.4	157	13	13
						737.26	158	14	14
						741.12	159	14	14
						744.98	160	14	14
						748.84	161	14	14
						752.7	162	14	14
						756.56	163	14	14
						760.42	164	14	14
						764.28	165	14	14
						768.14	166	15	15
						772	167	14	15
						775.86	168	14	15
						779.72	169	15	16
						783.58	170	14	16
						787.44	171	14	16
						791.3	172	14	16
						795.16	173	14	16
						799.02	174	14	16
						802.88	175	14	16
						806.74	176	14	16
						810.6	177	15	17
						814.46	178	15	17
						818.32	179	15	17
						822.18	180	15	17
						826.04	181	15	17
						829.9	182	15	17
						833.76	183	15	17
						837.62	184	15	17
						841.48	185	15	17
						845.34	186	15	17
						849.2	187	15	17
						853.06	188	15	17
						856.92	189	15	17
						860.78	190	15	17
						864.64	191	15	17
						868.5	192	15	17
						872.36	193	15	17
						876.22	194	15	17
						880.08	195	15	17
						883.94	196	15	17
						887.8	197	15	17
						891.66	198	15	17
						895.52	199	15	17
						899.38	200	16	18
						903.24	201	17	18
						907.1	202	17	18
						910.96	203	17	18
						914.82	204	18	19
						918.68	205	19	20
						922.54	206	19	20
						926.4	207	20	21
						930.26	208	20	21
						934.12	209	20	21
						937.98	210	20	21
						941.84	211	20	21
						945.7	212	21	22
						949.56	213	21	22
						953.42	214	21	22
						957.28	215	22	23
						961.14	216	21	23
						965	217	21	23
						968.86	218	21	23
						972.72	219	21	23
						976.58	220	22	23
						980.44	221	22	23
						984.3	222	23	24
						988.16	223	23	24
						992.02	224	23	24
						995.88	225	23	24
						999.74	226	23	24
						1003.6	227	23	24
						1007.46	228	23	24
						1011.32	229	23	24
						1015.18	230	23	24
						1019.04	231	23	24
						1022.9	232	23	24
						1026.76	233	23	24
						1030.62	234	23	24
						1034.48	235	24	25
						1038.34	236	24	25
						1042.2	237	24	25
						1046.06	238	24	25
						1049.92	239	24	25
						1053.78	240	25	26
						1057.64	241	25	26
						1061.5	242	25	26
						1065.36	243	25	26
						1069.22	244	25	26
						1073.08	245	25	26
						1076.94	246	24	26
						1080.8	247	24	26
						1084.66	248	24	26
						1088.52	249	24	26
						1092.38	250	23	26
						1096.24	251	24	26
						1100.1	252	24	26
						1103.96	253	24	26
						1107.82	254	25	26
						1111.68	255	25	26
						1115.54	256	25	26
						1119.4	257	25	26
						1123.26	258	25	26
						1127.12	259	25	26
						1130.98	260	25	26
						1134.84	261	25	26
						1138.7	262	26	27
						1142.56	263	26	27
						1146.42	264	26	27
						1150.28	265	26	27
						1154.14	266	26	27
						1158	267	26	27
						1161.86	268	26	27
						1165.72	269	26	27
						1169.58	270	26	27
						1173.44	271	26	27
						1177.3	272	26	27
						1181.16	273	26	27
						1185.02	274	26	27
						1188.88	275	26	27
						1192.74	276	26	27
						1196.6	277	26	27
						1200.46	278	27	27
						1204.32	279	27	27
						1208.18	280	27	27
						1212.04	281	27	27
						1215.9	282	27	27
						1219.76	283	27	27
						1223.62	284	27	27
						1227.48	285	27	27
						1231.34	286	27	27
						1235.2	287	27	27
						1239.06	288	27	27
						1242.92	289	27	27
						1246.78	290	27	27
						1250.64	291	27	27
						1254.5	292	27	27
						1258.36	293	27	27
						1262.22	294	27	27
						1266.08	295	27	27
						1269.94	296	28	28
						1273.8	297	28	28
						1277.66	298	28	28
						1281.52	299	28	28
						1285.38	300	28	28
						1289.24	301	28	28
						1293.1	302	28	28
						1296.96	303	28	29
						1300.82	304	28	29
						1304.68	305	28	29
						1308.54	306	29	29
						1312.4	307	29	29
						1316.26	308	30	30
						1320.12	309	30	30
						1323.98	310	30	30
						1327.84	311	31	31
						1331.7	312	31	31
						1335.56	313	31	31
						1339.42	314	30	31
						1343.28	315	30	31
						1347.14	316	30	31
						1351	317	30	31
						1354.86	318	30	31
						1358.72	319	30	31
						1362.58	320	30	31
						1366.44	321	31	31
						1370.3	322	31	31
						1374.16	323	31	31
						1378.02	324	31	31
						1381.88	325	32	32
						1385.74	326	32	32
						1389.6	327	32	32
						1393.46	328	32	32
						1397.32	329	32	32
						1401.18	330	31	32
						1405.04	331	31	32
						1408.9	332	32	33
						1412.76	333	33	33
						1416.62	334	33	33
						1420.48	335	33	33
						1424.34	336	33	33
						1428.2	337	33	33
						1432.06	338	33	33
						1435.92	339	33	33
						1439.78	340	32	33
						1443.64	341	32	33
						1447.5	342	32	33
						1451.36	343	32	33
						1455.22	344	32	33
						1459.08	345	32	33
						1462.94	346	32	33
						1466.8	347	32	33
						1470.66	348	32	33
						1474.52	349	32	33
						1478.38	350	32	33
						1482.24	351	32	33
						1486.1	352	32	33
						1489.96	353	32	33
						1493.82	354	32	33
						1497.68	355	32	33
						1501.54	356	33	33
						1505.4	357	33	33
						1509.26	358	33	33
						1513.12	359	33	33
						1516.98	360	33	33
						1520.84	361	33	33
						1524.7	362	33	33
						1528.56	363	32	33
						1532.42	364	32	33
						1536.28	365	32	33
						1540.14	366	32	33
						1544	367	32	33
						1547.86	368	31	33
						1551.72	369	32	34
						1555.58	370	32	34
						1559.44	371	32	34
						1563.3	372	33	34
						1567.16	373	33	34
						1571.02	374	34	34
						1574.88	375	34	34
						1578.74	376	34	34
						1582.6	377	34	34
						1586.46	378	34	34
						1590.32	379	33	34
						1594.18	380	33	34
						1598.04	381	33	34
						1601.9	382	33	34
						1605.76	383	33	34
						1609.62	384	33	34
						1613.48	385	33	34
						1617.34	386	33	34
						1621.2	387	33	34
						1625.06	388	33	34
						1628.92	389	33	34
						1632.78	390	33	34
						1636.64	391	33	34
						1640.5	392	33	34
						1644.36	393	33	34
						1648.22	394	33	34
						1652.08	395	33	34
						1655.94	396	34	34
						1659.8	397	34	34
						1663.66	398	34	34
						1667.52	399	34	34
						1671.38	400	34	34
						1675.24	401	34	34
						1679.1	402	34	34
						1682.96	403	34	34
						1686.82	404	34	34
						1690.68	405	34	34
						1694.54	406	34	34
						1698.4	407	34	34
						1702.26	408	34	34
						1706.12	409	34	34
						1709.98	410	34	34
						1713.84	411	34	34
						1717.7	412	34	34
						1721.56	413	34	34
						1725.42	414	34	34
						1729.28	415	34	34
						1733.14	416	34	34
						1737	417	34	34
						1740.86	418	34	34
						1744.72	419	34	34
						1748.58	420	34	34
						1752.44	421	33	34
						1756.3	422	33	34
						1760.16	423	32	34
						1764.02	424	32	34
						1767.88	425	32	34
						1771.74	426	32	34
						1775.6	427	32	34
						1779.46	428	32	34
						1783.32	429	32	34
						1787.18	430	32	34
						1791.04	431	32	34
						1794.9	432	32	34
						1798.76	433	32	34
						1802.62	434	31	34
						1806.48	435	31	34
						1810.34	436	31	34
						1814.2	437	30	34
						1818.06	438	31	34
						1821.92	439	31	34
						1825.78	440	32	34
						1829.64	441	32	34
						1833.5	442	32	34
						1837.36	443	32	34
						1841.22	444	32	34
						1845.08	445	32	34
						1848.94	446	32	34
						1852.8	447	32	34
						1856.66	448	32	34
						1860.52	449	31	34
						1864.38	450	31	34
						1868.24	451	31	34
						1872.1	452	32	34
						1875.96	453	32	34
						1879.82	454	32	34
						1883.68	455	32	34
						1887.54	456	32	34
						1891.4	457	32	34
						1895.26	458	32	34
						1899.12	459	32	34
						1902.98	460	32	34
						1906.84	461	32	34
						1910.7	462	33	34
						1914.56	463	33	34
						1918.42	464	33	34
						1922.28	465	34	34
						1926.14	466	34	34
						1930	467	34	34
						1933.86	468	34	34
						1937.72	469	35	35
						1941.58	470	35	35
						1945.44	471	35	35
						1949.3	472	35	35
						1953.16	473	35	35
						1957.02	474	35	35
						1960.88	475	35	35
						1964.74	476	35	35
						1968.6	477	35	35
						1972.46	478	35	35
						1976.32	479	35	35
						1980.18	480	35	35
						1984.04	481	35	35
						1987.9	482	34	35
						1991.76	483	34	35
						1995.62	484	34	35
						1999.48	485	34	35
						2003.34	486	34	35
						2007.2	487	34	35
						2011.06	488	34	35
						2014.92	489	34	35
						2018.78	490	34	35
						2022.64	491	33	35
						2026.5	492	33	35
						2030.36	493	33	35
						2034.22	494	33	35
						2038.08	495	33	35
						2041.94	496	33	35
						2045.8	497	34	36
						2049.66	498	34	36
						2053.52	499	34	36
						2057.38	500	34	36
						2061.24	501	34	36
						2065.1	502	34	36
						2068.96	503	34	36
						2072.82	504	34	36
						2076.68	505	34	36
						2080.54	506	34	36
						2084.4	507	34	36
						2088.26	508	35	36
						2092.12	509	35	36
						2095.98	510	35	36
						2099.84	511	35	36
						2103.7	512	35	36
						2107.56	513	35	36
						2111.42	514	35	36
						2115.28	515	35	36
						2119.14	516	35	36
						2123	517	35	36
						2126.86	518	35	36
						2130.72	519	35	36
						2134.58	520	35	36
						2138.44	521	35	36
						2142.3	522	35	36
						2146.16	523	35	36
						2150.02	524	35	36
						2153.88	525	34	36
						2157.74	526	34	36
						2161.6	527	34	36
						2165.46	528	34	36
						2169.32	529	34	36
						2173.18	530	34	36
						2177.04	531	34	36
						2180.9	532	34	36
						2184.76	533	34	36
						2188.62	534	34	36
						2192.48	535	34	36
						2196.34	536	34	36
						2200.2	537	34	36
						2204.06	538	34	36
						2207.92	539	34	36
						2211.78	540	34	36
						2215.64	541	34	36
						2219.5	542	34	36
						2223.36	543	33	36
						2227.22	544	33	36
						2231.08	545	33	36
						2234.94	546	33	36
						2238.8	547	33	36
						2242.66	548	33	36
						2246.52	549	33	36
						2250.38	550	33	36
						2254.24	551	33	36
						2258.1	552	33	36
