# Supplementary material for: Quantitative imaging of transcription in living Drosophila embryos reveals the impact of core promoter motifs on promoter state dynamics
Source: Nat Commun. 2021 Jul 23;12:4504. doi: 10.1038/s41467-021-24461-6 (PMC8302612; doi:10.1038/s41467-021-24461-6)
Supplement: Supplementary file 13 — Source Data [file 41467_2021_24461_MOESM13_ESM.zip › NatComm Source Data/snaE-KrPr/KrPr M1 - DividedByBackground_SpatialSelected.xls]

## Sheet: Spots by Background
		Frame	Time	SptId_17	SptId_18	SptId_24	SptId_26	SptId_30	SptId_35	SptId_38	SptId_39	SptId_42	SptId_45	SptId_50	SptId_56	SptId_57	SptId_62	SptId_68	SptId_70	SptId_71	SptId_73	SptId_75	SptId_80	SptId_82	SptId_87	SptId_88	SptId_90	SptId_97	SptId_98	SptId_100	SptId_106	SptId_113	SptId_117	SptId_118	SptId_128	SptId_129	SptId_130	SptId_149	SptId_150
		0	127.38	0	0	0	0	0	0	16.9866	0	0	0	0	0	0	0	0	0	0	0	0	0	0	0	0	0	0	0	0	0	0	0	15.0186	0	0	0	23.0233	0
		1	131.24	0	0	0	0	0	0	0	0	0	0	0	0	0	0	0	0	0	0	0	0	0	17.1007	0	0	0	0	0	0	0	0	0	0	0	0	0	0
		2	135.1	0	0	0	0	0	0	0	0	0	0	0	0	0	0	0	0	0	0	0	0	0	0	0	0	0	0	0	0	0	0	0	0	0	0	0	0
		3	138.96	0	0	0	0	0	0	0	0	0	0	0	0	0	0	0	0	0	0	0	0	0	0	0	0	0	0	0	0	0	0	0	0	0	0	0	0
		4	142.82	0	0	0	0	0	0	0	0	0	0	0	0	0	0	0	0	0	0	0	0	0	0	0	0	0	0	0	0	0	0	0	0	0	0	0	0
		5	146.68	0	0	0	0	0	0	0	0	0	0	0	0	0	0	0	0	0	0	0	0	0	0	0	0	0	0	0	0	0	21.9257	0	0	0	0	0	0
		6	150.54	0	0	0	0	0	0	0	0	0	0	0	0	44.6875	0	0	0	0	0	0	0	0	0	27.8115	0	0	0	0	0	0	0	0	0	0	0	0	0
		7	154.4	0	0	0	0	0	0	0	0	0	0	0	0	27.1763	0	0	0	0	0	0	0	0	0	0	0	0	0	0	0	0	0	0	0	0	0	0	0
		8	158.26	0	0	0	0	0	0	0	0	20.1907	0	0	0	46.0898	0	0	0	0	0	0	0	0	0	0	0	0	0	0	0	0	0	0	0	0	0	0	0
		9	162.12	0	0	0	0	0	0	0	0	0	0	0	0	47.714	0	0	0	0	0	0	0	0	0	0	0	0	0	0	0	0	0	0	0	0	0	0	0
		10	165.98	0	0	0	0	0	0	0	0	0	0	0	0	0	0	0	0	0	0	0	0	0	0	0	0	0	0	0	0	0	0	0	0	0	0	0	0
		11	169.84	0	0	16.8486	0	0	0	0	0	0	0	0	0	62.4118	0	0	0	0	0	0	0	0	0	0	0	0	0	0	0	0	0	0	0	0	0	0	0
		12	173.7	0	0	0	0	0	0	0	0	0	0	0	0	38.3324	0	0	0	0	0	0	0	0	0	0	0	0	0	0	0	0	0	0	0	0	0	0	0
		13	177.56	0	0	0	0	0	0	0	0	0	0	0	0	50.8888	0	0	0	0	0	0	0	0	0	0	0	0	0	0	0	0	0	0	0	0	0	0	0
		14	181.42	0	0	0	0	0	0	0	0	0	0	0	0	69.572	0	0	0	0	0	0	0	0	0	0	0	0	22.2391	0	0	0	0	0	0	0	0	0	0
		15	185.28	0	0	0	0	0	0	0	0	0	0	0	0	62.6181	0	0	0	0	0	0	0	17.6506	0	0	0	0	0	0	0	0	0	0	0	0	0	0	0
		16	189.14	0	0	0	0	0	0	0	0	0	0	0	0	22.2587	0	0	0	0	0	0	0	0	0	0	0	0	0	0	0	0	0	0	0	0	0	0	0
		17	193	0	0	0	0	0	0	0	0	0	0	0	0	0	0	0	0	0	0	0	0	0	0	0	0	0	0	0	0	0	0	0	0	0	0	0	0
		18	196.86	0	0	0	0	0	0	0	0	0	0	0	0	0	0	0	0	0	0	0	0	0	0	0	0	0	0	0	0	0	0	0	0	0	0	0	0
		19	200.72	18.9705	0	0	0	0	0	0	0	0	0	0	0	43.2143	0	0	0	0	0	0	0	0	0	0	0	0	0	0	0	0	0	0	0	0	0	0	0
		20	204.58	0	0	0	0	0	0	0	0	0	0	0	0	0	0	0	0	0	0	0	0	0	0	0	0	0	0	0	0	0	0	0	0	0	0	0	0
		21	208.44	0	0	0	0	0	0	0	0	0	0	0	0	0	0	0	0	0	0	0	0	0	0	0	0	0	0	0	0	0	0	0	0	0	0	0	0
		22	212.3	0	0	0	0	0	0	0	0	0	0	0	0	0	0	0	0	0	0	0	0	0	0	0	0	0	0	0	0	0	0	0	0	0	0	0	0
		23	216.16	0	0	0	0	0	0	0	0	0	0	0	0	0	0	0	0	0	0	0	0	0	0	0	0	0	0	0	0	0	0	0	0	0	0	0	0
		24	220.02	0	0	0	0	0	0	0	0	0	0	0	0	0	0	0	0	0	0	0	0	0	0	0	0	0	0	0	0	0	0	0	0	0	0	0	0
		25	223.88	0	0	0	0	0	0	0	0	0	0	0	0	0	0	0	0	0	0	0	0	0	22.0718	0	0	0	0	0	0	0	0	0	0	0	0	0	0
		26	227.74	0	0	0	0	0	0	0	0	0	0	0	0	0	0	0	0	0	0	0	0	0	0	0	0	0	0	0	0	0	0	0	0	0	0	0	0
		27	231.6	0	0	0	0	0	0	0	0	0	0	0	0	0	0	0	0	0	0	0	0	0	0	0	0	0	0	0	0	0	0	0	0	0	0	0	0
		28	235.46	0	0	0	0	0	0	0	0	0	0	0	0	0	0	0	14.0408	0	0	0	0	0	0	0	0	0	0	0	0	0	0	0	0	0	0	0	0
		29	239.32	0	0	0	0	0	0	0	0	0	0	0	0	0	0	0	0	0	0	0	0	0	0	0	0	0	0	0	0	0	0	0	0	0	0	23.3223	0
		30	243.18	0	0	0	0	0	0	0	0	0	0	0	0	0	0	0	0	0	0	0	0	0	0	0	0	0	0	0	0	0	20.989	0	0	0	18.8561	26.3123	0
		31	247.04	0	0	0	0	0	0	0	0	0	0	0	0	0	0	0	0	0	0	0	0	0	0	0	0	0	0	0	0	0	0	0	0	0	0	0	0
		32	250.9	0	0	0	0	0	0	0	0	0	0	0	0	0	0	0	0	0	0	19.2166	0	0	0	0	0	0	0	0	0	0	0	0	0	0	0	35.9158	0
		33	254.76	0	0	0	0	0	0	0	0	0	0	0	0	0	0	0	0	0	0	0	0	0	0	0	0	0	0	0	0	0	0	0	0	0	48.1924	33.8216	0
		34	258.62	0	0	0	0	0	0	0	0	0	0	0	0	0	0	0	0	0	0	0	0	0	0	0	0	0	0	0	0	0	0	0	0	0	40.9662	62.2631	0
		35	262.48	0	0	0	0	0	0	0	15.9932	0	0	0	0	0	0	0	0	0	0	0	0	0	0	0	0	0	0	0	0	0	0	0	0	0	32.4059	37.6203	0
		36	266.34	0	0	0	0	0	0	0	0	0	0	0	0	0	0	0	0	0	0	0	0	0	0	0	0	0	0	0	0	0	0	0	0	0	44.494	85.4887	0
		37	270.2	34.1395	0	0	0	0	0	0	0	0	0	0	0	0	0	0	0	0	0	0	0	0	0	0	0	0	0	0	0	0	0	0	0	0	52.8529	102.818	0
		38	274.06	0	0	0	0	0	0	0	0	0	0	0	0	0	0	0	0	0	0	0	0	0	0	0	0	0	0	0	0	0	0	0	0	0	44.2556	85.4802	0
		39	277.92	0	0	0	0	0	0	0	0	0	0	0	0	0	0	0	0	0	0	0	0	0	0	0	0	0	0	0	0	0	0	0	0	0	26.4047	129.148	0
		40	281.78	0	0	0	0	0	0	0	0	23.006	0	0	0	0	0	0	0	0	0	0	0	0	0	0	0	0	0	0	0	0	0	0	0	0	64.5122	246.327	0
		41	285.64	0	0	0	0	0	0	0	0	0	0	0	0	0	0	0	0	0	0	0	0	0	0	0	0	0	0	0	0	0	0	0	0	0	42.4715	200.155	0
		42	289.5	0	0	0	0	0	0	0	0	0	0	0	0	0	0	0	0	0	0	0	0	0	0	0	0	0	0	0	0	0	0	0	0	0	57.4034	224.659	0
		43	293.36	0	0	0	0	0	0	0	0	0	0	0	0	0	0	0	0	0	0	0	0	0	0	0	0	0	0	0	0	0	0	0	0	0	0	244.521	0
		44	297.22	0	0	0	0	0	0	0	0	0	0	0	0	0	0	0	0	0	0	0	0	0	0	0	17.3183	0	0	0	0	0	0	0	0	0	0	207.682	0
		45	301.08	0	0	0	0	0	0	0	0	0	0	0	0	0	0	0	0	0	0	0	0	0	0	0	0	0	0	0	0	0	0	0	0	0	39.7125	286.425	0
		46	304.94	0	0	0	0	0	0	0	0	0	0	0	0	0	0	0	0	0	0	0	0	0	0	0	0	0	0	0	0	0	0	0	0	0	33.0606	214.791	0
		47	308.8	0	0	0	0	0	0	0	0	0	0	0	0	0	0	0	0	0	0	0	0	0	0	0	0	0	0	0	0	0	0	0	0	0	33.6174	208.375	0
		48	312.66	0	0	0	0	0	0	0	0	0	0	0	0	0	0	0	0	0	0	0	0	0	0	0	0	0	0	0	0	0	0	0	0	0	50.6129	268.983	0
		49	316.52	0	0	0	0	0	0	0	0	0	0	0	0	0	0	0	0	0	0	0	0	0	0	0	0	0	0	0	0	0	0	0	0	0	41.927	257.567	0
		50	320.38	0	0	0	0	0	0	0	0	0	0	0	0	0	0	0	0	0	0	0	0	0	0	0	0	0	0	0	0	0	0	0	0	0	65.2424	274.09	0
		51	324.24	0	0	0	0	0	0	0	0	0	0	0	0	0	0	0	0	0	0	0	0	0	0	0	0	0	0	0	0	0	0	0	0	0	38.087	245.489	0
		52	328.1	0	0	0	0	0	0	0	0	0	0	0	0	0	0	0	0	0	0	0	0	0	0	0	0	0	0	0	0	0	0	0	0	0	67.3042	301.594	0
		53	331.96	0	0	0	0	0	0	0	0	0	0	0	0	0	0	0	0	0	0	0	0	0	0	0	0	0	0	0	0	0	0	0	0	0	102.335	258.701	0
		54	335.82	0	0	0	0	0	0	0	0	0	0	0	0	0	0	0	0	0	0	0	0	0	0	0	0	0	0	0	0	0	0	0	0	0	79.8491	290.399	0
		55	339.68	0	0	0	0	0	0	0	0	0	0	0	0	0	0	0	0	0	0	0	0	0	0	0	0	0	0	0	0	0	0	0	0	0	93.8436	261.162	0
		56	343.54	0	0	0	0	0	0	0	0	0	0	0	0	0	0	0	0	0	0	0	0	0	0	0	0	0	0	0	0	0	0	0	0	0	137.995	265.432	0
		57	347.4	0	0	0	0	0	0	0	0	19.5284	0	0	0	0	0	0	0	0	0	0	0	0	0	0	0	0	0	0	0	18.0155	0	0	0	0	75.3205	271.254	0
		58	351.26	0	0	0	0	0	0	0	0	0	0	0	0	0	0	0	0	0	0	0	0	0	0	0	0	0	0	0	0	0	0	0	0	0	96.8701	230.942	0
		59	355.12	0	0	0	0	0	0	0	0	0	0	0	0	0	0	0	0	0	0	0	0	0	0	0	0	0	0	0	0	0	0	0	0	0	158.986	197.176	0
		60	358.98	0	0	0	0	0	0	0	0	0	0	0	0	0	17.7246	0	0	0	0	0	0	0	0	0	0	0	0	0	0	0	0	0	0	0	103.35	211.679	0
		61	362.84	0	0	0	0	0	0	0	0	0	0	0	17.7065	0	0	0	0	0	0	0	0	0	0	0	0	0	0	0	0	0	0	0	0	0	90.1672	231.261	0
		62	366.7	0	0	0	0	0	0	0	0	0	0	0	0	0	0	0	0	0	0	0	0	0	0	0	0	0	0	0	0	0	0	0	0	0	122.572	192.2	0
		63	370.56	0	0	0	0	0	0	0	0	0	0	0	0	0	0	0	0	0	0	0	16.7255	0	0	0	0	0	0	0	0	0	0	0	0	0	169.494	234.335	0
		64	374.42	0	0	0	0	0	0	0	0	0	0	0	0	0	0	22.0167	0	0	0	0	24.4485	0	0	0	0	0	0	0	25.4576	0	0	0	0	0	132.885	191.37	0
		65	378.28	0	0	0	0	0	0	0	0	0	0	0	0	0	0	0	0	0	0	0	31.6204	0	0	0	0	0	0	0	26.5286	0	0	0	0	0	103.564	254.088	0
		66	382.14	0	0	0	0	0	0	0	0	0	0	0	0	0	0	0	0	0	0	0	0	0	0	0	0	0	0	0	106.903	0	0	0	0	0	103.051	202.175	0
		67	386	0	0	0	0	0	0	0	0	0	0	0	0	24.3083	0	0	0	0	0	0	0	0	0	0	0	0	0	0	118.415	0	0	0	0	0	133.641	268.473	0
		68	389.86	0	0	0	0	0	0	0	0	0	0	0	0	0	0	0	0	0	0	0	53.092	0	0	0	0	0	0	0	60.5349	0	0	0	0	0	94.1751	246.931	0
		69	393.72	0	0	0	0	0	0	0	0	0	0	0	0	0	0	0	0	0	0	0	22.2594	0	0	0	0	0	0	0	121.507	0	0	0	0	0	91.9844	262.835	0
		70	397.58	0	0	0	0	0	0	0	0	0	0	0	0	24.6351	0	0	0	0	0	0	47.6491	0	0	0	0	0	0	0	136.704	0	0	0	0	0	92.6534	315.268	0
		71	401.44	0	0	0	0	0	0	0	0	0	0	0	0	0	0	0	0	0	0	0	91.2726	0	0	0	0	0	0	0	122.387	0	0	0	0	0	113.265	253.572	0
		72	405.3	0	0	0	0	0	0	0	0	22.3518	0	0	0	0	0	0	0	0	0	0	31.6025	0	0	0	0	0	0	0	122.483	0	0	0	0	0	120.988	358.825	0
		73	409.16	0	0	0	0	0	0	0	0	0	0	0	0	25.835	0	0	0	0	0	0	103.331	0	0	0	0	0	0	0	177.834	0	0	0	0	0	126.127	331.472	0
		74	413.02	0	0	0	0	0	0	0	0	0	0	0	0	0	0	0	0	0	0	0	104.841	0	0	0	0	0	0	0	236.623	0	0	0	0	0	90.8555	282.09	0
		75	416.88	0	0	0	0	0	0	0	0	0	0	0	0	0	0	0	0	0	0	0	45.8437	0	0	0	0	0	0	0	217.135	0	0	0	0	0	58.2408	280.367	0
		76	420.74	0	0	0	0	0	0	0	0	0	0	0	0	0	0	0	0	0	0	0	81.1659	0	0	0	0	15.9924	0	0	210.582	0	0	0	0	0	56.4641	299.07	0
		77	424.6	0	0	0	0	0	0	0	0	0	0	0	0	50.2613	0	0	0	0	0	0	114.796	0	0	0	0	0	0	0	229.393	0	0	0	0	0	82.5864	381.241	0
		78	428.46	0	0	0	0	0	0	0	0	0	0	0	0	78.926	0	0	0	0	0	0	94.6755	0	0	0	0	0	0	0	250.19	0	0	0	0	0	75.419	316.849	0
		79	432.32	0	0	0	0	0	0	0	0	0	0	0	0	39.1436	0	0	0	0	0	0	118.603	0	0	0	0	0	0	0	153.871	0	0	0	0	0	63.4609	292.997	0
		80	436.18	0	0	0	0	0	0	0	0	0	0	0	0	25.8579	0	0	0	0	0	0	76.1934	0	0	0	0	0	0	0	243.211	0	0	0	0	0	85.0491	358.811	0
		81	440.04	0	0	18.128	0	0	0	0	0	0	0	0	0	64.7397	0	0	0	0	0	0	139.343	0	0	0	0	0	0	0	248.978	0	0	0	0	0	89.9442	265.309	0
		82	443.9	0	0	0	0	0	0	0	0	0	0	0	0	55.3819	0	0	0	0	0	0	151.371	0	0	0	0	0	0	0	234.679	0	0	0	0	0	70.3714	362.791	0
		83	447.76	0	0	0	0	0	0	0	0	0	0	0	0	70.2725	0	0	0	0	0	0	108.527	0	0	0	0	0	19.1841	0	286.039	0	0	0	0	0	116.708	306.243	0
		84	451.62	0	0	0	0	0	0	0	0	0	0	0	0	72.0915	0	0	0	0	0	0	122.028	0	0	0	0	0	0	0	276.575	0	0	0	0	0	85.7293	351.181	0
		85	455.48	0	0	0	0	0	0	0	0	0	0	0	0	85.3411	0	0	0	0	0	0	146.159	0	0	0	0	0	0	0	190.864	0	0	0	0	0	113.796	327.896	0
		86	459.34	0	0	0	0	0	0	0	0	0	0	0	0	94.8477	0	0	0	0	0	0	103.577	0	0	0	0	0	24.9342	0	253.816	0	0	32.5682	0	0	55.5621	331.589	0
		87	463.2	0	0	0	0	0	0	0	0	0	0	0	0	105.569	0	0	0	0	0	0	75.3044	0	0	0	0	0	0	0	220.161	0	0	0	0	0	58.9665	374.504	0
		88	467.06	0	0	0	0	0	0	0	0	0	0	0	0	95.8347	0	0	0	0	0	0	87.3549	0	0	0	0	0	67.4953	0	251.553	0	0	0	0	0	75.7434	253.621	0
		89	470.92	0	0	0	0	0	0	0	0	0	0	0	0	111.017	0	0	0	0	0	0	90.0712	0	0	0	0	0	0	0	226.394	0	0	0	0	26.0839	75.4743	251.073	0
		90	474.78	0	0	0	0	0	0	0	0	0	0	0	0	93.335	0	0	0	0	0	0	119.196	0	0	0	0	0	28.311	0	193.817	0	0	0	0	0	61.8732	243.561	0
		91	478.64	0	0	0	0	0	0	0	0	0	0	0	0	145.164	0	0	0	0	0	0	92.8854	0	0	0	0	0	18.2742	0	207.277	0	0	0	0	0	43.2917	255.164	0
		92	482.5	0	0	0	0	0	0	0	0	0	0	0	0	120.331	0	0	0	0	0	0	55.6143	0	0	0	0	0	50.2875	0	204.254	0	0	0	0	0	23.4574	282.243	0
		93	486.36	0	0	0	0	0	0	0	0	0	0	0	0	106.006	0	0	0	0	0	0	84.0582	0	0	0	0	0	20.7681	0	242.908	0	0	0	0	0	24.3506	379.629	0
		94	490.22	0	0	0	0	0	0	0	0	0	0	0	0	127.21	0	0	0	0	0	0	101.211	0	0	0	0	0	0	0	251.287	0	0	0	0	0	72.263	290.774	0
		95	494.08	0	0	0	0	0	0	0	0	0	0	0	0	127.588	0	0	0	0	0	0	66.514	0	0	0	0	0	77.7645	0	228.567	0	0	0	0	0	45.3725	267.804	0
		96	497.94	0	0	0	0	0	0	0	0	0	0	0	0	126.586	0	0	0	0	0	0	90.5547	0	0	0	0	0	33.7603	0	239.544	0	0	0	0	0	76.5778	209.088	0
		97	501.8	0	0	0	0	0	0	0	0	44.8923	0	0	0	136.292	0	0	0	0	0	0	101.723	0	0	0	0	0	41.5377	0	210.475	0	0	0	0	0	36.1429	225.978	0
		98	505.66	0	0	0	0	0	0	0	0	0	0	17.9149	0	171.531	0	0	0	0	0	0	82.5243	0	0	0	21.7868	0	54.9677	0	242.4	0	0	0	0	0	0	292.061	0
		99	509.52	0	0	0	0	0	0	0	0	47.5608	0	34.4073	0	132.579	0	0	0	0	0	0	106.715	0	0	0	23.0303	0	51.7523	0	202.356	0	0	0	0	0	50.4618	224.518	0
		100	513.38	0	0	0	0	0	0	0	0	59.3783	0	53.5013	0	123.969	0	0	0	0	0	0	92.6248	0	0	0	62.2198	0	73.5009	0	179.224	0	0	0	0	0	43.5024	197.809	0
		101	517.24	0	0	0	0	0	0	0	0	26.265	0	30.7666	0	157.805	0	0	0	0	0	0	135.017	0	0	0	25.9421	0	38.6648	0	239.034	0	0	0	0	0	49.3465	179.694	0
		102	521.1	0	0	0	0	0	0	0	0	55.3988	0	23.2792	0	199.103	0	0	0	0	0	0	81.505	0	0	0	29.7429	0	42.9741	0	235.693	0	0	0	0	0	69.7915	198.352	0
		103	524.96	0	19.6095	0	0	0	0	0	0	30.8803	0	34.5034	0	174.747	0	0	0	0	0	0	94.2548	0	0	0	36.6671	0	57.956	0	234.941	0	0	0	0	0	88.1413	245.225	0
		104	528.82	0	0	0	0	0	0	0	0	117.94	0	0	0	156.998	0	0	0	0	0	0	153.407	0	0	0	44.0637	0	59.8562	0	176.844	0	0	0	0	0	71.3255	242.098	0
		105	532.68	0	0	0	0	0	0	0	0	113.458	0	59.8249	0	185.95	0	0	0	0	0	0	62.2545	0	0	0	43.5312	0	53.6188	0	239.313	0	0	0	0	0	74.8471	225.657	0
		106	536.54	0	0	0	0	0	0	0	0	101.023	0	97.0366	0	213.74	0	0	0	0	0	0	67.0804	0	0	0	0	0	80.1626	0	204.339	0	0	0	0	0	68.9921	258.311	0
		107	540.4	0	0	0	0	0	0	0	0	131.771	0	70.7501	0	235.906	0	0	0	0	0	0	53.5964	0	0	0	44.5778	0	110.113	0	203.113	56.9412	0	0	0	0	57.2732	195.137	0
		108	544.26	0	0	0	0	0	0	0	0	149.558	0	60.5694	0	229.624	0	0	0	0	0	0	91.4921	0	0	0	0	0	73.2127	0	266.808	0	0	0	0	0	66.8909	215.672	0
		109	548.12	0	0	0	0	0	0	0	0	152.233	0	63.0364	16.7252	150.014	0	0	0	0	0	0	119.767	0	0	0	39.8739	0	47.4088	0	255.244	48.489	0	0	0	0	156.828	270.823	0
		110	551.98	0	0	0	0	0	0	0	0	161.491	0	52.2269	0	281.728	0	0	0	0	0	0	106.654	0	0	0	39.0631	0	51.6737	0	263.607	35.9926	0	0	0	0	130.371	196.044	0
		111	555.84	0	0	0	0	0	0	0	0	143.302	0	49.8001	0	246.826	0	0	0	0	0	0	73.7086	0	0	0	28.7336	0	25.1262	0	157.807	43.0133	0	0	0	0	69.0081	211.895	0
		112	559.7	0	0	0	0	0	0	0	0	184.423	0	78.5399	0	201.417	0	0	0	0	0	0	94.8106	0	0	0	20.9901	0	38.9259	0	206.176	0	0	0	0	0	61.4712	229.799	0
		113	563.56	0	0	0	0	0	0	0	0	168.373	0	155.355	0	198.837	0	0	0	0	0	0	84.5505	0	0	0	37.0056	0	0	0	291.053	24.5063	0	0	0	0	114.452	291.089	0
		114	567.42	0	0	0	0	0	0	0	0	225.091	0	80.2537	0	188.226	0	0	0	0	0	0	80.8853	0	0	0	29.6576	0	58.1181	0	285.036	0	0	0	0	0	107.333	239.84	0
		115	571.28	0	0	0	0	0	0	0	0	202.502	0	159.727	0	201.494	0	0	0	0	0	0	97.7941	0	0	0	0	0	28.0309	0	263.896	23.7796	0	0	0	0	133.83	200.76	0
		116	575.14	0	0	0	0	0	0	0	0	245.106	0	146.491	0	143.713	0	0	0	0	0	0	108.818	0	0	0	40.7177	0	41.0909	0	283.96	47.1357	0	0	0	26.2258	81.8347	271.32	0
		117	579	0	0	0	0	0	0	0	0	288.116	0	107.101	0	271.649	0	0	0	0	0	0	74.5799	0	0	0	34.8027	0	0	0	282.4	33.5602	0	0	0	0	96.3343	218.28	0
		118	582.86	0	0	0	20.3868	0	0	0	0	278.164	0	109.426	0	175.279	0	0	0	0	0	0	104.747	0	0	0	0	0	0	0	350.405	25.7928	0	0	0	21.0919	120.553	232.048	0
		119	586.72	0	0	0	0	0	0	0	0	362.354	0	119.776	0	248.543	0	0	0	0	0	0	91.8982	0	0	0	60.3996	0	0	0	319.315	0	0	0	0	0	132.295	253.531	0
		120	590.58	0	0	0	0	0	0	0	0	275.938	0	79.3421	0	199.704	0	0	0	0	0	0	123.59	0	0	0	72.9205	0	0	0	274.576	49.2323	0	0	0	0	147.482	271.028	0
		121	594.44	0	0	0	0	0	0	0	0	364.529	0	127.741	0	259.717	0	0	0	0	0	0	110.833	0	0	0	48.3955	0	0	0	259.191	27.5857	0	0	0	20.8062	167.115	338.424	0
		122	598.3	0	0	0	0	0	0	0	0	247.105	0	164.361	0	178.325	0	0	0	0	0	0	89.9337	0	0	0	46.2449	0	0	0	248.255	0	0	0	0	0	135.086	323.157	0
		123	602.16	0	0	0	0	0	0	0	0	303.097	0	102.508	0	214.215	0	0	0	0	0	0	123.256	0	0	0	84.7248	0	0	0	279.255	26.0586	0	0	0	0	164.146	280.243	0
		124	606.02	0	0	0	0	0	0	0	0	278.703	0	153.484	0	264.76	0	0	0	0	0	0	69.401	0	0	0	69.3849	0	0	0	181.51	0	0	0	0	0	167.814	244.975	0
		125	609.88	0	0	0	0	0	0	0	0	307.841	0	195.288	0	220.182	0	0	0	0	0	0	44.7522	0	0	0	36.2044	0	0	0	282.095	37.1514	0	0	0	49.9022	142.206	267.266	0
		126	613.74	0	0	0	0	0	0	0	0	398.334	0	154.592	0	213.471	0	0	0	0	0	0	68.2077	0	0	0	41.3739	0	0	0	217.833	21.8694	0	0	0	31.7656	130.803	238.308	0
		127	617.6	0	0	0	0	0	0	0	0	333.688	0	159.992	0	230.029	17.2653	0	0	0	0	0	0	0	0	0	24.9029	0	0	0	288.376	29.4163	0	0	0	51.3997	100.246	293.316	0
		128	621.46	20.6611	0	0	0	0	0	0	0	291.679	0	154.607	0	272.491	0	0	0	0	0	0	57.2376	0	0	0	22.3083	0	0	0	312.273	20.1393	0	0	0	39.7049	147.245	318.31	0
		129	625.32	0	0	0	0	0	0	0	0	309.679	0	162.415	0	275.704	0	0	0	0	0	0	37.0518	0	0	0	0	0	0	0	259.959	50.8729	45.6753	0	0	32.7982	229.163	230.723	0
		130	629.18	0	0	0	0	0	0	0	0	339.112	0	139.724	0	320.246	0	0	0	0	0	0	36.2371	0	0	0	33.3636	0	0	0	218.366	48.1688	0	0	0	28.3811	144.857	253.155	0
		131	633.04	0	0	0	0	0	0	0	0	354.977	0	229.57	0	260.893	0	0	0	0	0	0	0	0	0	0	0	0	0	0	222.177	57.8869	53.5115	0	0	0	155.926	250.798	0
		132	636.9	0	0	0	0	0	0	0	0	284.758	0	202.666	0	305.114	0	0	0	0	0	0	32.5526	0	0	0	17.0756	0	0	0	237.375	55.5194	49.7548	0	0	0	117.215	252.431	0
		133	640.76	0	0	0	0	0	0	0	0	324.172	0	196.059	0	282.43	0	0	0	0	15.149	0	18.2609	0	0	0	34.9895	0	0	0	241.803	55.6623	29.7916	0	0	44.4146	134.721	222.809	0
		134	644.62	0	0	0	0	0	0	0	0	363.836	0	228.843	24.6443	293.632	0	0	0	0	0	0	0	0	0	0	32.485	0	0	0	266.275	54.2966	0	0	0	69.3881	142.091	276.461	0
		135	648.48	0	0	0	0	0	0	0	0	307.881	0	232.388	0	240.025	0	0	0	0	0	0	0	0	0	20.1596	50.3791	0	0	0	256.502	71.6032	25.5912	0	0	46.2535	113.826	220.581	0
		136	652.34	0	0	0	0	0	0	0	0	355.713	0	289.612	0	332.155	20.2278	0	0	0	0	0	0	0	0	0	0	0	0	0	274.817	89.3194	0	0	0	33.8814	107.813	300.927	0
		137	656.2	0	0	0	0	0	0	0	0	320.133	0	226.003	0	324.684	0	0	0	0	0	0	0	0	0	36.9369	0	0	0	0	299.681	0	62.2954	0	0	36.0929	126.498	354.702	0
		138	660.06	0	0	0	0	0	0	0	0	221.63	0	236.307	0	355.953	0	0	0	0	0	0	0	0	0	35.1234	0	0	0	0	268.429	18.25	58.8223	0	0	59.1508	130.476	277.409	0
		139	663.92	0	0	20.5004	0	0	0	0	0	357.629	0	349.166	0	350.924	0	0	0	0	0	0	0	0	0	0	0	0	0	0	277.018	42.8484	87.7055	0	0	85.4821	101.072	251.393	0
		140	667.78	0	0	0	0	0	0	0	0	295.484	0	286.314	0	273.176	0	0	0	0	0	0	0	0	0	21.1355	24.1097	0	0	0	286.053	43.0684	28.6201	0	0	150.411	130.904	228.04	0
		141	671.64	0	0	0	0	0	0	0	0	257.393	0	338.77	0	295.063	0	0	0	0	0	0	0	0	0	50.7211	0	0	0	0	202.144	27.871	0	0	0	93.6814	158.417	342.854	0
		142	675.5	0	0	0	0	0	0	0	0	269.841	0	239.802	0	257.585	0	0	0	0	0	0	0	0	0	61.7807	0	0	0	0	294.294	41.7737	64.3753	0	0	44.1237	164.169	279.958	0
		143	679.36	0	0	0	0	0	0	0	0	246.932	0	303.485	0	337.925	0	0	0	0	0	0	0	0	0	51.8508	34.6353	0	0	0	240.444	67.9897	50.4665	0	0	81.8401	109.801	276.033	0
		144	683.22	0	0	0	0	0	0	0	0	291.454	0	277.891	0	297.804	0	0	0	0	0	0	0	0	0	34.5074	38.9717	0	0	0	221.974	58.6647	50.2778	0	0	67.2658	160.472	235.742	0
		145	687.08	0	0	0	0	0	0	0	0	307.258	0	334.572	0	302.54	0	0	0	0	0	0	0	0	0	59.3145	35.9302	0	0	0	223.128	86.767	56.6124	0	0	84.4233	165.142	275.594	0
		146	690.94	0	0	0	0	0	0	0	0	237.241	0	270.401	0	301.765	0	0	0	0	0	0	0	0	0	97.4832	41.9204	0	0	0	249.926	62.5713	0	0	0	117.154	139.45	280.31	0
		147	694.8	0	0	0	0	0	0	0	0	295.529	0	292.516	0	202.175	0	0	0	0	0	0	0	0	0	76.5733	50.627	0	31.4935	0	203.972	40.9837	49.1095	0	0	106.2	128.033	225.376	0
		148	698.66	0	0	0	0	0	0	0	0	282.469	0	279.361	0	286.798	0	0	0	0	0	0	32.9815	0	0	70.5498	85.661	0	18.5813	0	162.761	40.1623	41.5213	0	0	102.875	86.1614	265.187	0
		149	702.52	0	0	0	0	0	0	0	0	295.43	0	229.21	0	172.682	0	0	0	0	0	0	32.5894	0	0	133.89	115.881	0	33.3966	0	274.736	28.7968	38.6012	0	0	57.1076	158.132	235.041	0
		150	706.38	0	0	0	0	0	0	0	0	247.97	0	154.128	0	223.33	0	0	0	0	0	0	39.73	0	0	86.7781	93.6007	0	32.7799	0	260.942	83.6189	54.2607	0	0	105.651	116.844	234.565	0
		151	710.24	0	0	0	0	0	0	0	0	321.436	0	249.09	0	183.783	0	0	0	0	0	0	75.5242	0	0	102.396	74.9823	0	71.4517	0	193.907	59.9326	34.7879	0	0	106.979	189.098	303.938	0
		152	714.1	0	0	0	0	0	0	0	0	290.612	0	214.963	0	203.411	0	0	0	0	0	0	38.6934	0	0	80.0651	61.5626	0	43.5334	0	157.172	62.5137	37.2938	0	0	81.1398	124.484	203.8	0
		153	717.96	0	0	0	0	0	0	0	0	271.101	0	244.497	0	224.914	0	0	0	0	0	0	93.4049	0	0	118.814	168.642	0	68.6162	0	193.917	26.5678	42.7687	0	0	66.9657	156.104	222.757	0
		154	721.82	0	0	0	0	0	0	0	0	250.389	0	243.7	0	350.718	0	0	0	0	0	0	79.6099	0	0	109.747	147.103	0	74.6534	0	212.535	39.443	59.6931	18.5947	0	29.4224	147.682	202.485	0
		155	725.68	0	0	0	0	0	0	0	0	259.164	0	182.411	0	263.346	0	0	0	0	0	0	54.9419	0	0	129.53	118.548	0	79.1648	0	233.485	27.6368	32.3772	0	0	62.4767	126.164	175.012	0
		156	729.54	0	0	0	0	0	0	0	0	323.951	0	263.075	0	188.145	0	0	0	0	0	0	86.7119	0	0	69.7971	167.823	0	62.6964	0	137.556	22.9055	27.7245	0	0	88.6939	87.8888	188.49	0
		157	733.4	16.0095	0	0	0	0	0	0	0	258.537	0	230.962	0	224.965	0	0	0	0	0	0	111.385	0	0	64.3774	180.334	0	60.7708	0	199.943	50.6585	51.2362	0	0	72.761	66.5129	265.741	0
		158	737.26	0	22.845	0	0	0	0	0	0	287.704	0	249.154	0	211.239	0	0	0	0	0	0	136.058	0	0	123.093	228.521	0	70.3707	0	253.182	83.7137	34.1795	0	0	40.8616	41.9426	218.851	0
		159	741.12	0	0	0	0	0	0	0	0	283.629	0	249.723	0	217.88	0	0	0	0	0	0	129.551	0	0	126.886	200.286	0	112.985	0	251.297	81.6326	83.7592	0	0	95.0418	99.2946	211.726	0
		160	744.98	0	0	0	0	0	0	0	0	272.441	0	200.258	0	228.813	0	0	0	0	0	0	99.6695	0	0	47.4815	224.777	0	65.2808	0	230.309	43.9774	87.4552	0	0	69.469	43.2228	148.804	0
		161	748.84	0	59.7543	0	0	0	0	0	0	284.328	0	209.548	0	225.496	0	0	0	0	0	0	196.503	0	0	113	261.464	0	92.9891	0	219.72	66.1978	58.6017	0	0	53.3446	0	219.139	0
		162	752.7	0	0	0	0	0	0	0	0	235.754	0	323.964	0	173.365	0	0	0	0	0	0	136.914	0	0	103.252	152.602	0	77.4244	0	264.566	43.9169	99.8248	0	0	30.0736	72.1416	163.646	0
		163	756.56	0	27.5861	0	0	0	0	0	0	216.747	0	311.888	0	239.336	0	0	0	0	0	0	219.575	0	0	78.9987	215.475	0	80.6252	0	253.898	49.1765	70.2079	0	0	48.2399	64.0937	144.089	0
		164	760.42	0	31.5089	0	0	0	0	0	0	226.582	0	229.975	0	227.184	0	0	0	0	0	0	150.942	0	0	153.303	273.23	0	73.6116	0	223.87	39.7305	102.453	0	0	55.1851	20.7171	201.466	0
		165	764.28	0	31.0735	0	0	0	0	0	0	294.652	0	228.709	0	272.184	0	0	0	0	0	0	186.825	0	0	174.402	157.479	0	106.091	0	265.639	0	95.0585	0	0	0	22.1436	210.048	0
		166	768.14	0	44.8842	0	0	0	0	0	0	298.325	0	342.605	0	247.303	0	0	0	0	0	0	142.436	0	0	156.946	259.405	0	98.9608	0	218.526	74.7713	122.657	32.6752	0	21.0894	54.1487	222.723	0
		167	772	0	70.1538	0	0	0	0	0	0	315.541	0	288.287	0	258.488	0	0	0	0	0	0	189.958	0	0	151.279	240.393	0	85.6275	0	219.004	0	59.7038	16.9484	0	61.2104	41.0666	205.607	0
		168	775.86	0	60.2424	0	0	0	0	0	0	234.196	0	302.238	0	243.511	0	0	0	0	0	0	167.28	0	0	164.499	264.377	0	92.0645	0	183.342	0	77.0292	28.0403	0	50.2655	20.8522	178.865	0
		169	779.72	0	20.1986	0	0	0	0	0	0	288.612	0	292.492	0	278.933	0	0	0	0	0	21.3236	251.413	0	0	151.399	206.107	0	124.943	0	227.346	0	101.299	0	0	30.6944	0	162.051	0
		170	783.58	0	57.4925	0	0	0	0	0	0	289.875	0	300.563	0	181.209	0	0	0	0	0	0	164.457	0	0	120.593	203.511	0	109.707	0	221.922	31.3918	119.621	64.1963	0	0	53.2584	191.672	0
		171	787.44	0	33.9951	0	0	0	0	0	0	239.729	0	177.96	0	226.56	0	0	0	0	0	0	216.304	0	0	202.865	215.96	0	54.6489	0	215.343	34.2916	144.111	25.0222	0	0	51.4459	139.556	0
		172	791.3	0	41.3378	0	0	0	0	0	0	298.042	0	217.674	0	194.621	0	0	0	0	0	20.9083	197.59	0	0	171.146	206.575	0	99.5782	0	174.385	36.0967	99.1787	0	0	0	26.5342	185.403	0
		173	795.16	0	73.4525	0	0	0	0	0	0	214.583	0	212.065	0	174.371	0	0	0	0	0	17.9321	175.322	0	0	182.698	214.929	0	84.1151	0	202.727	0	107.914	51.655	0	0	25.605	161.906	0
		174	799.02	0	37.7212	0	0	0	0	0	0	264.137	0	234.831	0	229.765	0	0	0	0	0	29.9017	251.399	0	0	224.497	199.753	0	116.123	0	191.937	0	83.0415	46.9003	0	0	0	111.978	0
		175	802.88	0	66.4404	0	0	0	0	0	0	227.733	0	260.485	0	245.759	0	0	0	0	0	23.0352	190.803	0	0	148.677	164.088	0	54.9887	0	194.675	0	94.0702	31.437	0	0	57.3655	157.746	0
		176	806.74	0	42.0788	0	0	0	0	0	0	290.704	0	245.126	0	241.201	0	0	0	0	0	32.3708	209.784	0	0	182.778	184.235	0	92.2462	0	220.287	0	0	53.079	0	0	59.1484	172.951	0
		177	810.6	0	63.8197	0	0	0	0	0	0	283.154	0	267.121	0	232.331	0	0	0	38.8299	0	60.5292	172.132	0	0	182.23	136.863	0	86.9129	0	208.704	0	75.8803	0	0	0	70.5987	148.02	0
		178	814.46	0	85.0657	0	0	0	0	0	0	252.587	0	318.962	0	235.584	0	0	0	0	0	45.3578	177.381	0	0	232.338	145.23	0	129.448	0	211.857	0	46.6256	64.9248	0	0	51.7489	144.197	0
		179	818.32	0	24.1253	0	0	0	0	0	0	254.511	0	253.144	0	177.009	0	0	0	56.6048	0	31.5707	124.123	0	0	234.515	108.85	0	133.821	0	187.214	0	53.0992	78.4085	0	0	24.6404	92.9554	0
		180	822.18	0	41.5705	0	0	0	0	0	0	218.228	0	349.833	0	202.414	0	0	0	0	0	67.0805	163.457	0	0	212.589	123.56	0	96.3545	18.6247	200.931	0	69.5428	63.2512	0	0	79.8209	176.913	0
		181	826.04	0	48.4132	0	0	0	0	0	0	235.827	0	277.848	0	277.886	0	0	0	33.2978	0	54.255	194.13	0	0	190.751	164.997	0	90.9997	0	213.178	0	62.4427	51.6115	0	0	61.0482	44.4051	0
		182	829.9	0	86.6243	0	0	0	0	0	0	231.861	0	271.217	0	236.36	0	0	0	57.7419	0	34.6576	160.842	0	0	244.564	75.363	0	88.5149	0	297.111	0	56.6447	93.434	0	0	90.0562	126.315	0
		183	833.76	0	36.7216	0	0	0	0	0	0	222.035	0	281.12	0	233.273	0	0	0	90.177	0	24.0519	179.831	0	0	222.226	133.566	0	99.8726	0	213.872	18.3984	88.347	104.458	0	0	118.137	148.161	0
		184	837.62	0	63.4489	0	0	0	0	0	0	265.885	0	286.601	0	187.805	0	0	0	64.3259	0	26.0061	194.316	0	0	221.105	96.7103	0	151.494	0	169.851	0	86.204	68.6014	0	0	64.6649	200.418	0
		185	841.48	0	41.0276	0	0	0	0	0	0	238.792	0	296.648	0	297.636	0	0	0	67.7438	0	0	157.049	0	0	257.747	59.3545	0	103.98	0	217.257	0	79.5513	90.0607	0	0	123.474	124.998	0
		186	845.34	0	64.9198	0	0	0	0	0	0	251.182	0	225.725	0	196.914	0	0	0	74.0738	0	44.0506	176.553	0	0	214.432	133.488	0	121.161	0	260.674	0	110.002	109.3	0	0	106.816	130.875	0
		187	849.2	0	60.2159	0	0	0	0	0	0	198.963	0	241.717	0	209.51	0	0	0	58.8454	0	19.7617	178.08	0	0	167.976	101.042	0	105.793	0	253.357	0	64.5267	133.957	0	0	74.7448	160.111	0
		188	853.06	0	59.0026	0	0	0	0	0	0	259.816	0	236.575	0	245.662	0	0	0	68.3747	0	53.3797	157.092	0	0	268.952	62.8895	16.5998	162.327	0	238.108	0	58.2836	101.51	0	0	102.161	195.132	0
		189	856.92	0	135.083	0	23.5893	0	0	0	0	211.548	0	254.393	0	233.355	0	0	0	52.615	0	0	168.99	0	0	252.926	116.038	0	128.419	0	278.413	0	64.7143	58.446	0	0	118.801	136.778	0
		190	860.78	0	98.5287	0	0	0	0	0	0	185.626	0	228.34	0	218.016	0	0	0	84.3796	0	37.5007	237.264	0	0	196.285	99.9477	0	133.152	0	235.601	0	43.5839	82.5262	0	0	36.478	184.51	0
		191	864.64	0	99.4361	0	0	0	0	0	0	181.785	0	308.935	0	269.147	0	0	0	83.2216	0	56.814	248.107	0	0	173.722	97.7091	0	154.109	0	261.408	0	89.585	59.364	0	0	107.926	200.744	0
		192	868.5	0	87.8542	0	0	0	17.4517	0	0	150.17	0	254.975	0	218.945	0	0	0	88.0935	0	58.5627	220.932	0	0	185.921	100.655	0	123.687	0	249.838	0	78.781	48.0874	0	0	120.013	236.526	0
		193	872.36	0	48.8022	0	0	0	0	0	0	155.44	0	278.614	0	225.539	0	0	0	98.0526	0	89.5428	227.445	0	0	129.732	117.978	0	167.713	0	301.966	0	73.4787	75.273	0	0	98.0117	194.638	0
		194	876.22	0	70.4867	0	17.3504	0	0	0	0	200.573	0	303.394	0	180.847	0	0	0	84.1881	0	61.3627	225.382	0	0	184.545	116.973	0	135.569	0	277.505	0	81.2126	95.8149	0	0	87.7607	273.413	0
		195	880.08	0	47.1011	0	0	0	0	0	0	191.844	0	239.571	0	164.995	0	39.215	0	113.797	0	65.1013	168.139	0	0	194.213	119.409	0	193.542	0	314.357	0	55.0387	73.1064	0	0	112.783	246.753	0
		196	883.94	0	80.9481	0	0	0	0	0	0	168.822	0	276.999	0	133.86	0	0	0	156.957	0	60.3871	198.563	0	0	218.075	97.585	0	217.791	0	215.574	0	42.1996	82.5619	0	0	139.227	238.618	0
		197	887.8	0	64.4269	0	0	0	0	0	0	159.577	0	242.395	0	182.016	0	0	0	154.24	0	53.3694	200.113	0	0	234.225	182.489	0	117.587	0	333.35	0	19.9594	139.846	0	0	78.2032	217.033	0
		198	891.66	0	71.924	0	0	0	0	0	0	129.195	0	207.724	0	252.802	0	0	0	132.389	0	42.5794	222.254	0	0	207.913	101.034	0	222.089	0	311.005	17.1091	23.4058	119.806	0	0	69.3245	243.526	0
		199	895.52	0	145.739	0	0	0	0	0	0	174.733	0	227.498	0	162.19	0	0	0	133.303	0	86.7949	187.392	0	0	165.445	157.757	0	208.001	0	272.817	0	38.8607	74.2815	0	0	75.4244	232.346	0
		200	899.38	0	72.3874	0	27.9439	0	0	0	0	172.378	0	191.523	0	217.766	0	0	0	77.0781	0	64.6728	209.776	0	0	325.544	167.392	0	260.829	0	251.654	0	56.18	110.92	0	0	25.1357	204.758	0
		201	903.24	0	96.7184	0	20.3253	0	16.5497	0	0	221.998	0	237.636	0	264.499	0	0	0	111.645	0	89.3981	149.924	18.5417	0	185.747	122.305	0	265.798	0	264.913	0	30.039	124.233	0	24.2411	52.6327	233.063	0
		202	907.1	0	88.5427	0	26.2742	0	0	0	0	154.006	0	214.743	0	238.822	0	0	26.7785	96.0831	0	92.3856	132.401	0	0	180.209	147.419	0	259.49	0	284.422	0	44.0578	71.2962	0	47.9611	34.8433	244.883	0
		203	910.96	0	95.2859	0	44.1403	0	0	0	0	213.929	0	205.609	0	192.911	0	0	0	75.7129	0	54.244	233.153	0	0	169.767	195.532	0	227.602	0	257.176	0	56.4286	129.117	0	30.3542	80.4042	246.851	0
		204	914.82	0	62.5967	0	75.2083	0	0	0	0	196.842	0	278.837	0	187.408	73.4473	0	0	101.825	0	60.5351	156.708	0	0	170.971	200.566	0	188.442	0	214.436	0	53.1869	122.643	0	0	82.7492	197.996	0
		205	918.68	0	71.7119	0	70.1808	0	0	0	0	155.18	0	183.784	0	183.276	52.1242	0	0	124.64	0	82.3035	166.423	0	0	148.226	120.378	0	192.426	51.9974	235.284	0	0	126.665	0	35.5427	67.6873	205.535	0
		206	922.54	0	102.936	0	86.2561	0	0	0	0	178.28	0	247.067	0	194.057	70.8985	0	40.7288	98.2671	0	77.8141	144.621	0	0	149.945	140.203	0	257.561	18.3157	159.002	0	83.4928	105.604	0	0	66.1412	229.097	0
		207	926.4	0	106.004	65.3717	78.0893	0	33.6047	0	0	165.315	0	190.545	0	290.463	43.7336	0	62.6595	99.0791	0	83.185	160.141	0	0	61.4181	192.952	0	231.139	28.7035	225.719	0	49.6792	90.184	0	20.1718	43.2209	223.126	0
		208	930.26	0	112.076	0	113.052	0	0	0	0	107.251	0	201.63	0	187.1	87.0286	0	47.7388	129.734	21.3379	103.986	155.87	0	0	59.1768	113.448	0	196.299	63.6907	241.937	0	48.4456	19.8387	0	74.0697	0	200.967	0
		209	934.12	0	101.935	0	83.3097	0	17.8796	0	0	178.224	0	237.383	0	208.356	136.495	0	54.4548	67.6876	0	95.806	127.564	0	0	102.064	119.913	0	209.693	36.5852	229.121	0	44.2381	70.3529	0	49.3394	27.8713	211.635	0
		210	937.98	0	123.057	22.9755	122.459	0	23.38	0	0	157.431	0	251.641	0	186.182	113.401	0	66.404	137.225	0	74.0653	216.303	0	0	120.917	103.092	0	217.225	57.7908	243.445	0	44.0777	74.6672	0	75.5285	19.4552	219.948	0
		211	941.84	0	100.145	47.757	91.8582	0	0	0	0	152.814	0	195.391	0	219.289	99.8858	0	39.5572	125.183	0	69.4205	165.011	0	0	66.0848	47.6388	0	271.881	36.2756	269.307	0	45.27	46.3767	0	98.3053	47.3407	203.072	0
		212	945.7	0	119.004	55.4794	134.6	0	0	0	0	143.917	0	207.323	0	182.772	134.275	47.0312	59.1429	102.158	0	72.6329	171.521	0	0	35.962	159.152	0	202.21	76.3559	144.976	0	25.011	48.7183	0	0	52.4925	255.71	0
		213	949.56	0	139.88	23.183	150.679	0	0	0	0	184.423	0	193.126	0	179.964	130.405	66.1074	20.6185	118.005	0	75.6415	180.371	0	0	45.7888	68.8433	0	218.725	58.3341	191.908	0	49.7986	77.6947	0	72.4455	0	245.562	0
		214	953.42	0	139.525	26.8536	113.793	0	0	0	0	147.405	0	223.41	0	182.338	181.537	61.3196	24.9799	90.8293	0	30.19	119.423	0	0	20.4295	113.648	0	242.548	21.018	153.235	0	91.884	81.9992	19.3131	49.8241	44.3007	162.008	0
		215	957.28	0	119.181	0	145.449	0	39.8359	0	0	162.726	0	162.12	0	157.784	150.691	0	40.2371	96.0347	0	69.053	135.477	0	0	20.5172	116.263	0	146.346	67.3299	161.663	0	93.8971	84.7616	0	28.2725	47.6638	165.611	0
		216	961.14	0	131.008	0	131.01	0	0	0	0	124.684	0	165.38	0	272.423	156.791	32.559	47.8195	101.428	0	97.8887	135.389	0	0	0	152.865	0	296.973	0	195.145	0	46.183	103.645	0	47.2232	42.15	198.501	0
		217	965	0	97.5192	39.3418	68.6325	0	42.8037	0	0	195.147	0	131.544	0	215.94	240.793	58.0508	57.6236	66.238	0	128.432	114.604	0	0	0	153.278	0	273.85	73.3435	194.515	0	85.02	40.7806	0	55.2218	80.216	205.341	0
		218	968.86	0	118.784	36.9245	155.059	0	38.4495	0	0	208.444	0	166.452	0	200.386	239.093	42.4673	0	101.896	0	60.6395	164.781	0	0	0	97.0896	0	248.881	36.8066	150.938	0	54.2324	84.6831	0	71.6999	103.487	185.011	0
		219	972.72	0	94.6763	60.7805	143.24	0	63.0276	0	0	174.966	0	173.494	0	223.809	193.637	110.338	35.0244	110.063	0	88.5447	98.5417	0	0	0	40.7575	0	262.768	31.1021	156.681	0	37.1102	84.9642	0	38.4123	115.454	179.847	0
		220	976.58	0	138.897	42.7809	150.071	0	37.2185	0	0	175.24	0	227.576	0	209.219	179.512	73.8149	23.873	82.509	0	120.961	84.3945	0	0	31.1741	104.78	0	233.778	38.943	166.822	0	99.5318	33.4385	0	77.3701	129.731	194.025	0
		221	980.44	0	76.6292	67.8832	152.749	0	0	0	0	228.02	0	249.665	0	169.347	201.217	25.7177	29.6257	131.9	0	71.6838	57.802	0	0	21.154	103.144	0	194.061	30.4836	141.351	0	44.755	86.2907	0	61.3255	74.1976	241.153	0
		222	984.3	22.7945	167.451	68.7681	156.877	0	45.618	0	0	156.263	0	317.584	0	161.13	306.258	73.2067	0	130.69	0	87.3617	159.924	0	0	29.0818	86.8218	0	198.659	0	151.879	0	69.9603	106.907	0	17.3432	138.96	140.976	0
		223	988.16	0	175.504	94.4463	136.33	0	72.7761	0	0	157.374	0	222.897	0	203.347	182.893	64.5054	0	165.119	0	88.3697	148.024	0	0	47.7589	107.913	0	229.69	49.8397	214.394	0	44.1516	182.64	0	55.2698	202.334	125.89	0
		224	992.02	38.2633	104.361	96.6355	98.3471	0	75.9156	0	0	230.699	0	220.463	0	175.561	167.804	94.1721	0	126.599	0	100.375	115.339	0	0	84.4597	109.891	0	219.302	19.3449	132.883	0	97.0286	104.073	0	34.2014	170.894	208.159	0
		225	995.88	0	46.638	83.3277	70.7213	0	94.4535	0	0	213.323	0	210.068	0	143.106	201.632	85.8491	0	125.014	0	102.698	146.848	0	0	94.1452	47.8744	0	181.238	22.6696	199.217	0	42.9084	90.5204	0	86.7164	217.897	175.692	0
		226	999.74	0	82.6993	0	61.749	0	118.426	0	0	200.334	0	257.259	0	175.826	166.462	117.156	0	123.655	0	106.538	197.305	0	0	91.2832	101.388	0	233.2	0	180.092	0	61.2808	75.7745	0	74.1119	230.279	253.719	0
		227	1003.6	28.4753	63.0191	76.3139	69.2258	0	104.332	0	0	267.66	0	138.934	0	173.663	220.637	96.6926	0	119.083	0	123.872	167.004	0	0	86.4708	115.259	0	214.568	25.4745	225.611	0	74.1858	55.5186	0	0	234.528	155.773	0
		228	1007.46	63.1817	131.165	45.2633	87.7874	0	69.4593	0	0	264.838	0	181.01	0	203.16	195.932	88.5609	0	130.471	0	104.355	124.495	0	0	52.1347	87.7484	0	281.53	46.6903	231.794	0	47.9194	96.8893	0	44.2067	237.532	162.006	0
		229	1011.32	45.5777	113.294	71.1312	55.1637	0	130.289	0	0	190.485	0	161.963	0	115.502	200.176	95.8253	0	185.761	0	104.217	159.7	0	0	126.483	159.169	0	237.341	52.8113	192.812	0	87.7418	136.232	0	46.0543	210.715	175.787	0
		230	1015.18	46.6747	127.494	53.5527	90.1338	0	70.2589	0	0	227.863	20.562	190.995	0	166.425	178.86	112.505	0	226.159	0	90.7534	116.944	0	0	64.0639	112.416	0	231.379	0	209.616	0	122.705	103.953	0	56.3294	218.82	164.863	0
		231	1019.04	87.0078	114.433	90.8553	82.9871	0	54.208	0	0	270.641	0	161.28	0	185.634	134.712	98.2269	0	124.777	0	98.4419	204.07	0	0	91.1311	113.461	0	209.38	55.4551	195.882	0	57.5294	106.401	0	43.6998	212.023	186.278	0
		232	1022.9	77.9264	90.4259	81.4737	87.9782	0	0	0	0	267.104	0	257.084	0	147.358	180.748	148.164	0	184.571	0	55.4909	133.456	0	0	145.48	120.147	0	272.57	0	218.68	0	53.2504	140.727	0	64.1571	240.482	111.658	0
		233	1026.76	45.466	110.495	68.8442	103.486	0	91.3747	0	0	184.597	0	207.201	0	124.716	191.99	111.017	0	209.184	0	62.621	146.112	0	0	149.81	84.0662	0	224.871	33.5854	226.062	0	82.8631	97.6383	0	0	320.171	163.847	0
		234	1030.62	32.9108	90.6938	109.302	76.5094	0	85.6747	0	0	204.073	0	194.393	0	59.1424	147.11	125.056	0	178.651	0	120.007	188.847	0	0	136.085	123.09	0	228.585	37.2512	232.584	0	56.4847	114.817	0	56.6809	261.389	167.97	0
		235	1034.48	33.2889	27.8978	71.981	134.62	0	80.3194	0	0	176.106	49.478	223.916	0	94.683	226.199	113.407	0	101.426	0	55.271	158.523	0	0	169.536	90.0568	0	231.869	40.3228	218.365	0	68.5969	161.97	0	41.324	212.217	144.978	0
		236	1038.34	114.481	72.2203	99.8522	87.3546	0	75.6412	0	0	243.763	0	256.494	0	101.972	217.475	118.638	0	126.88	0	120.725	213.119	0	0	193.171	151.823	0	264.045	81.6826	211.419	0	55.7578	98.7963	0	51.1496	282.262	157.403	0
		237	1042.2	103.419	0	116.651	84.5795	0	94.8711	0	0	157.211	42.4393	256.983	0	56.3644	236.426	103.933	0	235.775	0	103.643	218.328	0	0	203.791	164.854	0	218.059	123.192	226.578	0	87.1658	123.557	0	39.3113	312.933	122.554	0
		238	1046.06	115.145	53.4216	80.1977	86.204	0	98.4939	0	0	267.292	57.5466	141.147	0	186.125	259.739	140.911	0	216.069	0	70.7385	236.862	0	0	208.603	116.295	0	241.227	70.302	229.06	0	44.3663	142.045	0	55.9079	265.795	186.813	0
		239	1049.92	83.5771	49.6443	71.0368	58.8348	0	75.9375	0	0	233.158	110.286	175.538	0	153.393	268.057	146.157	0	207.275	0	50.5598	258.744	0	0	190.384	175.274	0	219.892	82.5283	217.288	0	61.7137	127.599	0	51.4822	252.102	169.565	0
		240	1053.78	122.69	20.9525	99.9958	146.231	21.1533	73.6526	0	0	241.672	125.747	179.557	0	55.0316	238.728	119.807	0	232.811	0	76.7915	179.531	0	0	194.977	179.226	0	209.052	89.2051	212.922	0	132.194	104.178	0	63.8699	303.885	203.161	0
		241	1057.64	86.2437	34.0507	72.8321	82.4172	69.0276	62.199	0	0	205.671	87.3462	162.976	0	81.4234	181.482	132.81	0	247.601	0	127.176	186.661	0	0	213.899	123.387	0	217.036	54.268	205.88	0	49.3554	102.398	0	53.6857	279.198	156.093	0
		242	1061.5	149.731	42.3319	38.7711	95.0045	0	82.0749	0	0	273.307	134.54	153.989	0	114.488	200.746	81.3902	0	342.357	0	84.2106	219.543	0	0	185.817	120.371	0	139.911	68.4451	139.417	0	60.9088	65.2985	0	42.9269	243.954	198.778	0
		243	1065.36	81.6045	37.68	38.5107	102.119	74.3285	66.4778	0	0	194.29	185.636	186.078	0	66.7909	97.8322	86.5832	0	251.741	0	91.0767	199.569	0	0	247.505	146.459	0	145.804	67.0173	269.518	0	29.0358	106.609	0	59.247	245.039	98.8286	0
		244	1069.22	105.674	0	54.537	78.8509	0	42.6362	0	0	209.263	189.334	185.177	0	109.295	130.269	133.635	0	268.68	0	72.6423	237.471	0	0	282.287	228.37	0	187.242	87.5966	257.013	0	58.7586	97.6389	0	91.8904	208.012	137.772	0
		245	1073.08	156.98	38.638	73.7303	113.721	77.6393	62.4196	0	0	189.874	159.852	242.103	0	156.678	145.591	143.19	0	188.041	0	97.0366	211.038	0	0	189.266	171.524	0	174.981	71.442	191.23	0	73.1211	37.2465	0	65.5942	188.585	101.8	0
		246	1076.94	132.907	0	18.4365	127.465	53.0316	27.9988	0	0	234.219	167.622	242.266	0	133.476	137.294	65.3814	0	223.477	0	105.993	151.203	0	0	248.998	182.829	0	95.8095	98.408	274.91	0	68.1016	94.7001	0	70.5482	240.172	186.725	0
		247	1080.8	134.579	0	42.9041	49.9415	87.5022	98.6906	0	0	147.838	154.037	221.173	0	90.265	132.853	92.6016	0	248.764	0	98.5331	158.515	0	0	218.116	181.605	0	103.608	83.2825	230.386	0	0	66.9899	0	41.3781	200.248	130.273	0
		248	1084.66	45.1351	0	0	95.9061	146.517	65.766	0	0	208.251	143.666	190.853	0	81.624	95.0218	159.066	0	211.015	0	131.01	150.83	0	0	212.785	121.032	0	126.476	143.785	236.103	0	19.795	82.4517	0	86.9796	207.97	186.315	0
		249	1088.52	103.363	0	68.2822	65.1739	114.629	78.6668	0	0	220.486	167.007	282.176	0	75.066	121.766	116.992	0	219.782	0	75.3053	132.866	0	0	170.865	154.355	0	151.275	80.4121	214.561	0	44.207	19.3486	0	70.1834	263.372	200.503	0
		250	1092.38	65.7803	0	65.6765	66.801	81.4575	54.7549	0	0	207.984	189.396	190.697	0	123.87	148.17	88.1854	0	233.621	0	74.8992	114.108	0	0	223.709	188.944	0	155.275	68.8322	187.179	0	0	84.7239	0	50.6461	281.595	228.479	0
		251	1096.24	146.781	29.0986	40.1224	82.6614	178.673	80.1444	0	0	200.666	149.731	215.896	0	123.652	184.342	81.9668	0	165.363	0	87.4167	153.202	0	0	221.288	135.14	0	146.094	116.436	170.952	0	0	29.0902	0	32.735	157.871	134.523	0
		252	1100.1	126.096	0	59.4546	91.9917	136.394	60.6138	0	0	216.237	193.182	202.584	0	155.223	211.652	113.159	0	179.882	0	98.4167	177.882	0	0	222.89	121.649	0	128.206	86.5672	292.128	0	0	70.8203	0	46.2577	186.148	148.148	0
		253	1103.96	103.112	53.8628	55.1806	81.0997	208.783	93.0137	0	0	196.389	188.743	206.046	0	116.629	139.566	121.088	0	272.103	0	86.9808	181.866	0	0	183.638	108.703	0	108.693	97.5139	210.452	0	0	47.4621	0	45.203	183.064	91.0096	0
		254	1107.82	87.9189	51.9224	43.6785	81.2019	180.54	39.8655	0	0	199.516	223.401	179.55	0	92.2984	210.325	96.0633	0	202.085	0	70.7461	194.636	0	0	193.76	109.677	0	94.6801	143.213	181.037	0	42.1564	170.408	0	38.6112	216.54	213.563	0
		255	1111.68	107.258	38.2649	48.209	62.3021	189.432	65.9979	0	0	195.348	304.526	182.246	0	113.157	174.839	83.1257	0	205.001	0	60.8677	144.942	0	0	225.491	166.369	0	70.8403	100.619	154.692	0	0	193.677	0	73.0188	201.665	153.917	0
		256	1115.54	80.6589	48.3069	60.1945	96.889	168.805	120.333	0	0	203.867	270.668	219.949	0	85.849	215.488	84.0194	0	218.882	0	75.2195	141.341	0	0	220.834	132.671	0	125.158	78.5927	198.211	0	55.2215	139.526	0	123.818	201.314	184.368	0
		257	1119.4	45.5935	23.426	58.0565	95.6419	198.399	89.5962	0	0	202.623	196.695	209.382	0	153.442	172.207	78.9664	0	200.085	0	91.0101	125.173	30.95	0	214.059	141.192	0	46.2964	107.946	210.437	0	57.0641	89.1992	0	97.9135	132.026	190.511	0
		258	1123.26	58.541	87.9003	65.1827	32.6784	185.857	128.139	0	0	151.687	196.831	172.596	0	82.9098	163.147	98.9636	0	209.33	0	26.1172	100.203	0	0	182.835	184.415	0	80.5621	110.802	152.193	0	61.2599	146.691	0	0	246.268	203.869	0
		259	1127.12	67.6585	81.0736	65.5377	23.3021	189.413	142.936	0	0	193.565	166.618	196.645	0	88.2033	150.808	105.542	0	273.786	0	46.1582	168.897	37.3828	0	213.696	164.32	0	118.717	58.0029	202.885	0	48.7134	139.091	0	71.1037	181.77	260.601	0
		260	1130.98	44.5879	104.615	102.642	51.8392	204.868	69.3266	0	0	199.056	221.633	180.982	0	97.519	197.171	100.185	0	276.956	0	25.9224	187.698	21.083	0	205.118	108.679	0	131.7	115.365	152.155	0	47.5737	180.687	0	43.9443	240.372	209.009	0
		261	1134.84	24.1626	42.1299	123.265	105.187	185.712	179.348	0	0	129.495	157.552	152.588	0	68.8796	112.082	88.8654	0	237.98	0	45.6795	215.646	28.7401	0	211.791	179.261	0	121.575	125.564	157.684	0	68.3814	173.966	0	26.2776	125.815	246.418	0
		262	1138.7	72.1262	81.0222	163.405	49.7962	190.588	197.104	0	0	183.245	243.036	120.899	0	154.463	170.988	82.9147	0	204.983	0	62.9466	183.766	0	0	163.164	180.402	19.0889	184.753	52.4033	150.458	0	112.332	144.336	0	54.3478	149.384	181.16	0
		263	1142.56	49.8511	138.721	103.824	29.3155	132.605	155.501	0	0	153.913	210.081	256.731	0	119.496	222.582	79.495	0	231.439	0	83.8922	252.953	29.0358	0	158.317	108.614	18.5216	106.49	85.1942	133.774	0	61.6849	174.681	0	73.4858	171.402	229.183	0
		264	1146.42	62.0649	110.435	143.68	34.1053	247.637	130.227	0	0	87.278	234.209	235.276	0	123.21	164.056	90.2166	0	259.787	0	78.3189	196.545	36.1147	0	132.109	164.158	42.4462	215.647	143.926	128.66	0	31.4741	123.49	0	127.566	168.156	194.095	0
		265	1150.28	82.9046	140.222	77.1725	73.0672	193.229	215.72	0	0	136.135	181.748	267.125	0	116.92	234.539	48.052	0	241.133	0	66.6615	245.026	43.748	0	154.155	144.05	0	175.33	155.411	165.573	0	62.8973	169.199	0	90.1161	130.079	234.05	0
		266	1154.14	59.9102	140.152	66.3268	39.1625	151.664	209.09	0	0	162.379	197.183	232.937	0	213.04	210.25	62.6934	0	173.72	0	43.6499	223.531	88.9472	0	164.835	142.519	20.504	169.799	159.218	159.102	0	68.4604	173.975	0	113.419	194.797	144.007	0
		267	1158	77.9959	187.657	65.0766	113.012	121.772	193.037	0	0	92.3531	203.933	234.451	0	183.874	238.051	54.611	0	233.45	0	32.8028	249.275	47.1626	0	145.033	118.787	62.424	159.634	189.508	118.884	0	80.5629	178.681	0	71.658	202.394	192.266	0
		268	1161.86	159.809	185.561	78.2167	87.3442	111.482	226.083	0	0	97.1726	104.386	234.026	0	224.619	176.971	92.9392	0	123.855	0	90.8244	215.773	84.8979	0	116.652	130.936	45.9212	165.563	180.989	147.679	0	114.951	122.107	0	86.4336	132.274	219.58	0
		269	1165.72	120.26	164.003	113.44	64.9118	123.348	196.422	0	0	159.5	144.301	283.689	0	140.406	195.995	74.1005	26.9897	196.072	0	86.3599	180.056	56.611	0	79.5898	176.65	0	141.654	148.288	157.191	0	96.5884	152.49	0	74.3542	138.924	259.459	0
		270	1169.58	29.8736	180.716	32.612	29.8427	164.12	151.782	0	0	158.007	83.9078	299.023	0	154.548	155.787	78.219	0	157.097	0	59.8303	170.621	0	0	84.6459	157.746	33.1643	208.474	168.876	148.387	0	78.1613	151.46	0	93.5612	141.99	195.489	0
		271	1173.44	67.0308	175.416	26.8933	108.727	116.1	220.161	0	0	185.387	66.3949	233.769	0	215.09	114.902	63.4945	44.3942	121.236	0	52.531	276.513	37.3306	0	132.363	147.986	32.9443	196.014	111.071	119.708	0	87.6452	164.484	0	91.0549	267.36	163.445	0
		272	1177.3	38.1205	220.592	96.2196	91.7598	167.625	223.1	0	0	136.388	144.839	305.514	0	192.78	164.638	86.71	50.3493	130.732	0	53.2379	267.933	18.2324	0	149.067	135.932	67.3113	136.72	158.979	88.9561	0	112.532	159.28	0	64.825	184.58	164.743	0
		273	1181.16	55.4639	258.797	0	83.277	141.561	222.163	0	0	168.102	115.683	217.947	0	169.328	175.59	44.7117	22.4606	249.289	0	57.6093	295.226	24.5135	0	81.7251	171.698	64.0004	212	177.45	87.956	16.6658	101.441	153.005	0	75.6121	143.941	146.918	0
		274	1185.02	104.651	169.413	39.859	68.2683	171.108	222.307	0	0	158.435	78.336	220.224	0	160.907	183.491	99.4143	51.9775	151.286	0	104.307	212.786	25.3265	0	134.08	182.215	51.7158	191.724	150.396	129.142	0	72.02	226.013	0	69.4068	272.007	206.519	0
		275	1188.88	40.2251	251.749	37.0463	82.0937	101.554	163.161	0	0	145.047	84.2602	212.169	0	204.075	192.901	119.851	54.1073	173.582	0	73.077	258.029	19.1761	0	56.6001	167.94	0	168.697	137.051	130.248	0	61.8809	223.658	0	74.7386	162.467	173.563	0
		276	1192.74	57.867	154.962	21.3805	79.9152	178.403	169.336	0	0	178.444	105.79	277.843	0	179.771	173.137	85.0139	0	159.732	0	61.7378	203.254	25.2293	0	120.53	182.174	0	149.062	222.46	131.918	0	27.4006	200.899	0	109.58	182.655	127.007	0
		277	1196.6	0	108.623	48.4003	102.671	178.734	165.153	0	0	186.597	130.139	249.796	0	187.196	199.256	76.9738	48.2797	189.371	0	67.0455	168.155	20.9168	0	93.2547	148.547	39.2688	143.363	133.327	135.919	0	57.4697	196.235	0	84.7336	232.06	224.816	0
		278	1200.46	60.0083	206.983	44.2686	96.9413	181.075	215.026	0	0	187.282	136.952	215.064	0	159.359	175.847	34.9978	21.7505	217.56	0	64.2936	260.436	0	0	189.659	193.33	47.4235	189.134	213.616	134.108	38.2949	133.431	197	0	77.2526	140.448	202.944	0
		279	1204.32	80.6888	194.013	29.2611	52.0953	204.636	166.805	0	0	132.896	98.947	221.816	0	185.767	220.518	86.3708	87.2454	186.203	0	46.3392	210.802	36.6706	0	160.337	174.667	35.2277	114.475	168.283	85.3026	39.7831	54.7448	204.493	0	100.932	186.368	162.335	0
		280	1208.18	44.1719	113.103	0	30.1397	239.776	280.247	0	0	151.56	102.984	170.971	0	246.834	176.177	25.4594	0	250.946	0	83.538	248.762	25.4077	0	214.638	200.428	99.076	173.304	189.159	122.903	46.5355	62.5336	207.846	0	64.42	235.401	95.1699	0
		281	1212.04	61.5124	190.874	0	34.219	197.117	238.89	0	0	140.273	102.482	247.741	0	236.135	169.158	46.9388	90.3219	138.38	0	83.3066	162.396	0	0	151.572	152.536	0	133.242	180.296	73.1947	0	100.292	178.486	0	82.9422	203.295	231.352	0
		282	1215.9	75.9146	193.876	32.4953	54.1314	249.12	283.637	0	0	116.466	118.829	172.333	0	193.697	165.437	61.0974	87.7725	161.666	0	97.4646	208.757	22.7089	0	151.561	189.75	25.7048	146.349	197.073	111.338	35.4469	109.783	238.01	0	39.0972	205.131	206.925	0
		283	1219.76	55.8797	194.962	21.7455	55.2941	201.084	234.955	0	0	139.132	120.047	181.808	0	150.691	170.147	84.5653	80.51	149.091	0	87.74	229.743	0	0	113.172	132.85	0	135.951	157.271	97.2587	52.7424	57.1818	181.479	0	78.1018	186.044	183.64	0
		284	1223.62	36.3657	186.232	48.2835	74.732	176.95	205.449	0	0	135.14	109.413	224.404	0	184.259	197.736	105.398	66.6028	235.465	0	72.9808	239.933	0	0	103.998	167.91	39.4089	68.835	165.219	128.541	46.7268	82.4752	197.871	0	91.6296	196.031	187.292	0
		285	1227.48	100.552	164.528	0	67.1395	194.822	195.342	0	0	125.118	141.291	151.442	0	158.824	228.794	47.0404	65.5473	237.62	0	111.06	234.254	0	0	167.495	113.438	26.6209	217.182	210.597	135.926	40.9443	109.884	271.543	0	103.035	233.362	156.512	0
		286	1231.34	106.78	172.285	0	23.4024	248.02	218.389	0	0	119.1	146.442	186.062	0	137.187	208.607	62.7877	37.1953	182.704	0	117.831	193.507	0	0	163.416	200.978	29.0253	209.514	186.637	139.174	39.8241	93.5122	248.118	0	60.7426	231.779	289.978	0
		287	1235.2	72.884	182.01	39.0124	75.2092	216.251	245.018	0	0	136.16	91.2265	188.757	0	217.44	237.193	45.4546	79.6679	149.444	0	143.608	175.201	0	0	80.2071	152.645	21.764	115.659	202.428	120.029	61.4328	78.8983	265.487	0	130.691	207.196	175.414	0
		288	1239.06	109.327	169.75	0	72.6294	179.321	229.141	0	0	137.327	130.819	230.12	0	161.129	230.554	62.0026	55.8746	201.887	0	139.534	171.453	0	0	58.9842	172.509	22.4006	220.341	127.787	73.3041	62.8959	76.1192	264.722	0	93.5286	157.2	110.815	0
		289	1242.92	88.0619	202.816	82.2006	42.8901	153.152	204.497	0	0	201.955	129.47	170.516	0	198.553	258.589	76.261	38.1984	189.961	0	136.572	174.998	0	0	60.0685	226.619	27.5953	138.204	114.376	111.795	68.2607	98.4178	264.246	0	81.3541	203.149	188.31	0
		290	1246.78	59.096	180.699	47.1624	78.0891	135.695	196.797	0	0	180.115	190.052	208.118	0	72.3344	191.471	39.2385	46.2988	208.971	0	77.2938	146.849	0	0	88.7996	212.772	46.7666	196.622	150.663	142.177	115.797	53.69	260.193	0	43.488	154.175	115.512	0
		291	1250.64	93.6239	122.548	0	84.9578	128.925	171.181	0	0	185.392	223.069	194.533	0	122.763	156.608	0	65.0601	163.896	0	95.4023	128.695	0	0	98.5149	182.246	84.0852	133.525	110.618	141.234	79.5841	96.0146	276.366	0	56.0811	198.521	260.598	0
		292	1254.5	138.933	142.357	31.1154	128.76	75.0856	138.564	0	0	150.689	227.445	189.083	0	152.081	273.569	46.0897	32.417	206.288	0	136.945	132.583	0	23.7588	65.8576	197.78	85.7992	203.246	44.1219	171.928	137.459	63.8147	223.181	0	136.934	152.084	170.827	0
		293	1258.36	118.82	177.471	33.3938	97.7266	128.916	197.12	0	0	152.97	141.315	122.526	0	153.671	110.191	43.0519	25.4306	198.507	0	117.04	90.9483	0	0	87.2127	166.541	101.654	290.72	64.0764	195.226	80.8124	90.4473	319.561	0	103.437	213.169	163.503	0
		294	1262.22	125.355	206.766	78.8677	44.411	146.033	215.866	0	0	132.025	251.759	148.53	0	55.9808	200.062	30.9701	29.5955	214.891	0	120.324	183.903	0	0	39.9748	200.961	70.458	237.957	98.8441	191.306	90.9698	82.5714	241.44	0	121.587	149.836	95.5424	0
		295	1266.08	81.0494	204.88	49.3936	63.7936	100.481	189.451	0	0	221.054	205.453	92.3288	0	60.1631	177.805	58.217	0	202.968	0	124.28	181.949	0	0	44.5988	210.71	87.3452	152.219	143.529	194.779	121.273	79.4142	193.04	0	135.286	216.92	134.285	0
		296	1269.94	77.9117	189.838	75.9802	60.9704	94.2075	227.378	0	0	74.3409	155.465	53.0277	0	100.385	166.498	82.7956	0	143.679	0	155.751	159.91	0	49.6615	118.397	208.151	59.429	193.409	166.736	287.149	124.115	71.7597	254.77	0	131.959	200.68	176.997	0
		297	1273.8	110.851	178.842	66.3845	74.1525	107.263	182.13	0	0	148.639	178.997	124.99	0	130.919	158.286	45.9593	0	136.373	0	137.434	168.048	0	78.8316	58.8527	165.25	76.3109	94.3979	113.793	167.239	92.6417	105.06	261.201	0	183.666	215.981	115.639	0
		298	1277.66	46.7341	276.125	0	67.7177	171.027	203.484	0	0	170.779	187.899	157.497	0	67.6938	108.774	61.9797	0	193.948	0	133.927	127.17	0	78.1962	94.7569	182.275	81.7535	176.768	97.1901	228.672	83.9335	98.6987	224.975	0	170.847	191.184	122.196	0
		299	1281.52	35.236	186.754	34.7519	60.7659	66.8251	223.2	0	0	148.307	144.436	169.637	22.2183	60.2763	203.32	68.7915	0	170.092	0	155.66	159.725	0	46.3283	91.5362	163.711	54.8045	75.1125	134.139	210.757	80.938	89.0362	296.322	0	104.599	214.497	135.433	0
		300	1285.38	58.9769	192.076	0	58.6766	70.0925	203.136	0	0	131.33	249.094	124.714	28.6377	61.0593	224.253	44.6879	0	121.653	0	167.344	162.367	0	52.2291	32.92	147.054	71.0035	112.957	118.106	268.877	80.9294	91.2112	175.489	0	121.99	212.119	138.656	0
		301	1289.24	73.5661	164.908	81.0761	41.4347	50.5947	181.784	0	0	158.052	181.792	187.1	0	57.142	172.825	88.1206	0	160.466	0	197.524	198.976	0	28.8347	83.8626	129.482	42.2554	98.8383	131.791	291.492	152.969	72.858	240.237	0	144.026	226.657	150.516	0
		302	1293.1	85.5229	165.356	50.2924	46.9314	87.4936	100.935	0	0	229.445	206.206	156.722	0	51.0268	166.211	89.0405	0	107.416	0	101.219	172.801	0	0	76.309	190.762	91.1581	110.255	142.372	269.643	110.327	43.5551	187.567	0	98.556	245.503	115.649	0
		303	1296.96	0	197.478	94.9168	55.4463	66.2721	80.577	0	0	136.714	140.81	155.345	38.3886	80.3762	180.005	83.6865	0	139.352	0	128.626	179.622	23.6141	62.2954	73.7034	157.285	60.3357	133.292	109.537	239.512	147.61	86.3912	101.153	0	89.0016	123.106	136.929	0
		304	1300.82	0	183.144	65.4819	49.7001	50.1061	206.772	0	0	211.553	227.498	85.1181	59.3309	156.902	135.237	85.3969	0	125.097	0	197.88	199.784	22.5865	54.0688	63.2126	226.178	94.4404	110.934	90.7221	266.278	134.383	60.228	150.567	0	103.691	193.317	115.478	0
		305	1304.68	0	132.571	68.8405	66.4052	46.1634	100.116	0	0	133.536	289.101	153.337	0	153.835	206.916	72.9221	0	86.8727	17.2369	172.124	229.69	0	35.8066	70.7019	139.285	76.9985	152.56	142.297	247.403	120.749	124.05	199.714	0	142.305	160.575	145.113	0
		306	1308.54	91.1777	228.388	41.9607	28.5517	57.6467	110.862	0	0	134.721	237.407	200.641	0	145.588	209.427	100.833	0	179.724	0	196.239	154.07	30.7855	0	93.7471	163.278	75.5587	143.992	120.712	267.243	94.6468	86.7855	233.559	0	75.3002	148.235	122.473	0
		307	1312.4	44.2667	236.782	107.072	60.2752	121.471	178.352	0	0	183.76	154.991	192.89	57.9912	137.343	206.787	77.0636	0	152.05	0	172.622	247.02	33.0047	40.7046	102.485	180.383	75.2547	167.092	100.346	228.876	104.706	124.106	240.814	0	122.113	196.94	106.919	0
		308	1316.26	42.145	197.038	41.4869	32.637	52.3814	115.622	0	0	125.751	241.328	150.163	0	154.183	95.8825	60.7287	29.7155	168.869	0	147.123	161.073	0	65.2075	88.9102	129.575	88.1967	98.2337	117.942	268.24	170.753	30.4649	169.046	0	121.423	173.788	191.623	0
		309	1320.12	25.2302	168.061	109.281	0	105.27	135.845	0	0	180.504	234.004	216.375	0	161.002	108.018	57.9695	0	232.609	0	171.875	204.528	64.2641	33.0816	133.207	208.395	74.1499	83.1663	140.888	239.235	104.136	74.9776	183.325	0	184.483	152.974	170.103	0
		310	1323.98	57.0348	210.43	67.9681	39.1054	68.9822	151.875	0	0	181.308	235.971	176.593	0	140.807	118.711	32.7602	0	172.423	0	199.178	250.591	0	105.763	76.4818	163.859	27.1183	129.754	71.8366	172.91	112.194	102.213	227.71	0	90.7569	154.925	126.465	0
		311	1327.84	52.8249	166.399	83.2489	0	59.2858	105.085	0	0	146.945	263.332	260.997	53.281	120.455	111.424	110.821	33.0628	166.474	0	198.534	134.342	51.2811	58.325	102.067	184.299	78.2753	88.0263	130.876	244.84	90.5082	70.0979	218.941	0	167.486	112.678	166.765	0
		312	1331.7	100.093	214.865	57.9963	0	62.7654	108.485	0	0	136.633	203.759	283.272	53.6898	154.599	161.012	68.3536	24.3446	198.88	0	195.302	164.049	43.476	101.609	64.1928	171.142	64.7921	147.752	117.115	215.478	39.8119	119.811	223.563	0	184.001	160.281	126.473	0
		313	1335.56	55.1327	168.752	43.5739	23.4011	30.1637	124.239	0	0	146.282	154.565	272.644	62.5052	139.032	179.793	90.4211	28.2226	208.9	0	151.325	167.363	46.6587	33.7497	59.5247	162.642	0	146.707	43.8852	238.896	101.371	63.7689	200.035	0	170.656	174.203	123.495	0
		314	1339.42	82.8103	242.869	71.8625	0	99.6975	165.39	0	0	94.5043	203.264	253.699	62.4412	84.9293	129.168	73.3938	96.3188	186.883	40.984	196.118	218.722	75.849	103.445	93.8154	120.671	37.1023	110.631	106.751	285.683	121.823	44.0723	95.9449	0	151.206	146.523	146.808	0
		315	1343.28	22.0648	170.405	53.3448	0	31.8895	165.065	0	0	97.7169	104.497	339.842	0	193.959	177.551	70.9699	31.2702	186.914	23.99	121.872	199.211	52.4065	157.045	91.7207	168.869	90.2498	149.594	102.142	275.126	142.6	50.5042	132.886	0	118.409	163.438	174.548	0
		316	1347.14	86.6481	131.996	50.5971	0	82.4439	118.435	0	0	63.8318	200.173	268.784	40.465	136.383	193.136	71.5715	22.0121	153.693	57.7199	258.903	201.107	51.9814	88.0983	77.7621	126.345	60.5031	174.872	91.5019	241.554	121.216	40.4013	131.153	28.5993	104.71	157.765	177.333	0
		317	1351	105.772	173.961	39.0959	0	33.7436	81.4115	0	0	54.6587	222.7	299.428	53.0048	222.305	143.603	79.8629	104.157	206.695	24.476	190.997	192.827	51.2862	122.242	53.9535	60.5558	54.1368	176.128	28.7346	249.828	95.0023	75.6937	145.533	35.0764	164.538	214.743	224.628	0
		318	1354.86	122.994	114.343	77.2357	0	0	118.57	0	0	85.3304	152.036	257.753	76.082	173.602	145.906	115.809	55.5781	223.353	0	105.892	290.35	25.7359	107.54	69.135	131.694	59.5041	185.005	46.8891	205.573	89.7828	101.203	195.121	0	175.981	150.179	154.5	0
		319	1358.72	122.591	150.223	80.0625	0	44.3088	154.243	0	0	113.306	125.192	209.768	41.2099	134.23	158.306	163.761	67.5237	257.494	30.2586	150.784	256.705	62.8463	123.358	80.8664	138.319	86.7261	190.011	127.03	229.156	105.596	84.1452	130.992	0	140.365	208.805	230.947	0
		320	1362.58	64.8392	140.939	116.585	0	90.6159	147.96	0	0	135.763	144.904	173.465	58.7159	184.335	142.369	112.459	107.089	203.436	0	104.907	231.445	65.4704	130.834	107.374	60.1117	73.9632	161.069	59.4143	222.286	89.0667	93.9108	85.0015	0	154.3	193.558	216.893	0
		321	1366.44	114.059	149.253	87.6821	40.2702	82.548	137.259	0	0	104.024	128.305	195.92	65.2712	156.239	197.958	131.101	121.054	274.636	0	186.93	229.836	22.9369	82.8155	61.7757	138.519	51.3429	172.077	96.7241	237.347	132.303	105.231	132.518	28.8557	128.696	208.92	177.076	0
		322	1370.3	188.786	116.411	60.2323	0	66.2931	194.938	0	0	112.993	140.472	312.644	84.764	99.9501	169.027	67.0682	141.053	208.722	18.0834	95.8633	169.131	75.4088	88.564	88.5039	117.369	45.0454	165.482	53.0632	202.746	72.9388	100.974	77.8712	0	219.799	220.307	192.688	0
		323	1374.16	147.011	139.573	34.4093	28.5337	47.361	191.437	0	0	92.453	157.262	266.523	43.2406	121.876	189.067	63.0624	186.545	142.062	23.5978	136.809	190.924	86.0948	120.476	98.5538	121.078	42.0775	242.73	48.396	134.116	174.39	38.2305	155.95	0	117.964	198.764	187.026	0
		324	1378.02	153.883	132.623	54.3448	0	58.0185	221.543	0	0	160.024	149.974	221.237	58.2087	93.4528	223.395	105.894	111.138	182.879	0	131.371	144.623	25.6084	160.666	63.8548	113.616	106.868	204.794	36.1303	209.594	117.347	102.217	137.534	0	139.729	159.826	186.735	0
		325	1381.88	204.778	107.187	101.123	26.5865	88.8424	172.867	0	0	22.2906	185.357	202.236	59.1261	145.743	162.441	126.174	138.748	188.561	0	121.873	150.439	46.6612	221.452	115.038	157.294	38.9056	126.59	52.6142	237.178	143.425	23.6913	131.34	22.9873	134.528	137.338	156.905	0
		326	1385.74	168.242	90.4597	52.9758	21.0612	66.6316	102.471	0	0	78.1264	256.605	241.533	26.7063	158.189	173.081	150.701	127.846	261.649	0	77.5653	183.361	33.0251	172.622	82.5573	147.178	38.8629	157.953	34.79	215.871	109.385	75.339	80.8342	0	206.057	228.658	196.041	0
		327	1389.6	233.476	109.572	90.5007	35.2886	38.2981	146.293	0	0	126.496	217.21	183.502	36.9812	133.702	149.506	106.922	129.426	192.313	22.2515	126.893	177.579	51.1123	103.185	115.776	114.754	56.1832	228.608	48.9328	167.265	83.1225	33.8435	187.71	20.2302	146.885	239.688	186.23	0
		328	1393.46	214.05	162.541	110.403	52.9022	79.5898	148.441	0	0	163.592	145.057	151.44	50.0268	163.656	121.023	71.8336	174.982	196.272	20.1026	137.4	110.43	95.4038	155.798	117.713	128.509	24.5864	211.114	19.877	266.494	152.462	42.4925	94.3523	23.0504	131.649	253.218	160.128	0
		329	1397.32	190.008	143.663	48.0995	26.6954	70.1433	126.661	0	0	104.667	211.681	176.242	0	119.223	169.121	74.5851	186.63	274.305	0	146.624	229.011	27.6175	170.14	96.8775	100.884	65.228	145.169	35.8838	173.223	114.363	123.687	111.604	33.3967	157.744	99.7305	194.888	0
		330	1401.18	255.664	142.978	91.2085	38.6545	37.6651	64.5709	0	0	111.671	239.142	192.288	0	141.519	205.442	113.23	186.758	251.592	0	143.864	174.245	56.6991	140.949	104.664	118.046	103.48	133.925	0	211.692	121.262	0	64.3237	31.477	205.018	254.632	119.751	0
		331	1405.04	215.449	127.52	59.7847	84.0014	78.17	120.705	0	0	147.321	173.079	201.327	24.9101	184.563	204.438	66.2951	148.482	173.402	0	124.99	153.418	65.7105	126.076	68.0366	129.334	54.5998	118.61	0	259.522	70.7981	50.0377	82.9827	40.2374	187.788	312.096	131.71	0
		332	1408.9	165.736	50.7073	84.1512	59.2507	69.1258	121.854	0	0	170.545	199.396	198.273	0	171.41	176.853	51.7246	194.927	226.794	70.6838	116.507	193.069	105.464	136.87	128.058	157.004	0	126.671	0	178.704	68.7659	41.4588	107.448	55.3482	164.601	177.113	144.927	0
		333	1412.76	184.396	138.686	59.3625	76.5477	53.6664	61.3656	22.4278	0	119.926	158.685	185.594	44.6387	167.288	213.991	31.4515	139.556	140.475	0	129.427	199.471	38.2383	112.983	139.378	106.588	81.4889	188.371	27.016	230.482	83.1958	62.5078	19.0234	0	109.701	307.778	100.365	0
		334	1416.62	184.983	118.727	53.8101	79.3881	58.8173	122.122	0	0	105.549	164.991	216.119	25.7814	196.275	229.107	55.7171	249.893	131.064	27.2041	125.572	157.415	0	119.266	112.87	101.666	94.9229	203.594	0	206.37	57.7118	0	47.1054	40.8248	155.697	258.052	99.1364	0
		335	1420.48	86.2662	143.557	33.5855	55.7799	76.3343	89.66	35.7074	0	130.297	202.858	182.97	44.2624	142.395	183.871	99.8156	194.143	217.333	63.7498	203.612	146.277	40.7254	201.492	87.2821	123.686	68.7323	189.321	37.4153	180.537	65.1731	44.0721	39.785	47.9468	144.212	277.745	54.6131	0
		336	1424.34	154.853	81.3411	72.6599	84.3675	88.9802	42.5617	27.4015	0	129.947	213.905	141.953	58.9069	181.256	162.998	62.5969	252.417	173.748	0	201.401	149.661	32.5378	134.604	143.972	113.01	48.7156	184.756	23.9676	139.619	49.7138	47.6859	34.8459	64.6059	181.741	211.732	171.38	0
		337	1428.2	144.739	94.5115	80.8219	61.4691	50.6239	39.8922	0	0	164.847	212.689	104.868	45.6244	187.176	122.027	36.7449	193.085	185.888	26.1799	121.648	101.693	34.5606	106.162	141.533	119.942	88.5894	168.935	35.9626	151.415	45.0435	0	55.1989	39.0319	105.584	275.523	96.2059	0
		338	1432.06	207.985	110.282	92.7282	0	50.9423	0	0	0	201.126	151.304	217.886	45.2134	208.037	123.391	71.7232	177.853	211.572	37.9257	139.67	163.749	53.1849	154.16	153.05	120.898	71.2948	169.347	0	170.685	0	29.29	63.6396	60.9135	133.561	220.324	137.796	0
		339	1435.92	194.503	147.433	78.3149	37.1645	126.034	0	72.0267	0	199.818	132.65	221.866	40.5803	154.007	257.324	34.6292	216.09	213.757	64.4911	170.243	245.97	0	142.342	70.4585	139.106	39.3514	176.035	0	249.319	21.1171	53.4231	24.9096	39.5975	195.24	312.882	146.305	0
		340	1439.78	122.643	142.007	110.444	52.3806	89.7936	62.593	0	0	192.162	184.517	197.974	25.8004	134.746	164.769	55.3321	237.361	179.945	31.7694	174.722	142.003	31.5892	164.154	164.116	119.22	29.1947	190.673	22.0084	171.288	0	39.2757	0	0	206.816	257.329	152.943	0
		341	1443.64	125.201	156.142	74.4765	45.1909	83.6095	41.2466	0	0	135.893	178.244	233.585	29.5069	165.661	215.139	26.0876	194.339	180.897	126.613	139.855	171.133	0	180.54	109.632	146.436	38.7486	163.483	0	176.901	0	40.9286	31.8978	88.8432	141.622	244.314	122.647	0
		342	1447.5	78.0396	109.833	78.7468	32.4135	105.54	60.5569	0	0	191.81	183.032	243.13	59.1967	126.803	202.732	32.9887	246.542	263.696	70.9867	201.433	162.08	44.4901	195.701	152.003	102.937	93.5828	209.022	36.2452	201.078	0	0	0	58.4518	196.942	221.781	183.618	0
		343	1451.36	104.542	114.049	73.0428	47.32	95.8385	49.4833	0	0	150.517	208.54	277.297	20.1359	153.118	180.681	52.9371	244.817	186.243	31.2899	174.095	164.829	41.7131	166.295	126.304	106.809	50.4901	139.233	26.0668	209.357	0	40.7241	32.1267	59.9141	194.949	167.129	161.843	0
		344	1455.22	161.915	181.228	77.2937	78.1245	57.0918	19.5069	0	0	125.737	177.077	178.332	107.096	155.905	195.76	46.2302	287.914	154.45	111.87	176.829	174.193	0	188.663	176.396	26.649	76.9067	168.607	77.352	239.722	46.0504	38.4202	65.4468	72.1517	192.908	186.223	146.549	0
		345	1459.08	191.549	91.8161	74.2619	71.0555	141.685	41.192	0	0	137.744	142.67	234.51	48.7872	175.09	178.95	32.368	170.282	170.242	71.0684	230.508	248.581	0	203.068	99.9536	142.063	99.9449	214.897	35.526	206.943	41.1389	63.8084	33.0199	53.9936	159.363	163.322	204.597	0
		346	1462.94	112.729	126.456	73.4342	68.9673	108.645	41.158	0	0	136.724	214.496	144.009	54.5176	102.243	209.799	34.7868	165.803	188.525	47.6188	238.971	181.281	0	218.05	192.796	174.8	100.723	178.362	27.4706	221.486	62.2937	20.9377	86.1947	35.9987	192.128	209.645	192.162	0
		347	1466.8	102.428	130.64	57.4529	58.4701	130.172	110.334	0	0	107.523	178.667	260.574	30.3575	135.641	189.473	37.8286	280.732	119.549	83.0406	167.566	243.381	0	202.549	149.855	102.743	92.234	279.827	43.6382	164.104	90.7822	36.1031	74.0104	66.0375	229.665	164.201	182.797	0
		348	1470.66	161.211	167.422	65.9695	53.1349	124.504	73.1478	0	0	127.295	184.722	158.35	59.4261	115.705	194.982	64.509	213.044	130.647	119.19	178.27	195.773	0	158.892	194.235	115.062	115.233	151.765	29.8416	188.634	72.1039	0	91.6971	96.9984	149.618	133.071	182.026	0
		349	1474.52	147.129	125.919	59.1511	0	113.475	26.1089	0	0	126.293	195.111	209.442	49.9127	138.575	162.853	47.3173	166.014	65.1974	47.8145	165.245	171.031	0	183.942	106.173	137.924	105.307	215.637	117.019	227.701	79.0911	59.7279	159.718	115.51	182.241	164.265	199.042	0
		350	1478.38	175.301	101.21	35.7186	42.0513	65.5202	51.5712	0	0	135.459	200.749	150.304	102.446	181.861	206.598	31.9864	116.052	149.696	70.8902	217.103	168.411	0	165.952	92.4907	185.071	91.1163	193.93	65.9595	195.986	67.265	60.2405	145.889	116.257	181.362	205.457	213.129	0
		351	1482.24	242.585	156.293	54.7412	58.0775	92.9889	78.7335	0	0	162.798	171.031	178.534	21.8104	103.056	196.477	0	237.371	155.928	78.1811	182.016	187.864	0	190.817	129.952	206.021	83.7959	269.157	90.5088	206.864	78.4298	44.4338	146.332	86.607	177.087	181.745	149.804	0
		352	1486.1	201.062	179.521	54.9945	68.6792	110.575	113.452	0	0	119.535	169.729	140.015	91.1847	119.133	170.229	104.029	196.024	104.664	39.924	119.962	188.124	24.9037	219.412	184.193	209.976	67.5809	130.089	79.1723	191.283	69.7961	121.028	111.437	110.714	167.158	140.17	170.714	0
		353	1489.96	184.459	143.482	34.2589	40.0817	41.1923	85.0518	0	0	190.458	124.773	195.499	0	116.187	192.538	36.7347	227.712	162.541	52.8578	117.709	104.978	0	221.316	158.822	141.548	116.255	188.151	109.325	203.445	89.7918	61.451	34.9992	31.1096	187.867	105.836	195.306	0
		354	1493.82	204.24	121.277	44.4588	71.8443	108.725	74.3456	36.6544	0	184.153	82.2188	103.269	89.2613	119.205	235.663	66.309	290.187	172.66	54.8478	123.089	183.413	0	227.253	101.691	135.672	100.569	286.759	125.406	208.884	92.7393	31.164	146.514	39.907	96.484	152.471	140.663	0
		355	1497.68	170.438	113.181	43.9499	24.2982	74.1312	107.434	0	0	157.633	121.993	114.61	110.776	103.951	256.941	30.7761	213.386	95.2276	0	137.81	182.277	0	214.631	95.874	174.744	98.5999	229.864	121.607	174.887	93.8826	42.937	154.549	64.759	153.243	88.1723	154.368	0
		356	1501.54	210.786	171.745	73.8733	93.2771	145.101	31.3572	0	0	192.637	179.288	93.8148	133.677	97.6949	136.084	0	185.991	143.435	28.6901	23.1057	208.01	44.8981	135.185	169.827	132.438	33.1319	174.503	111.666	141.974	48.3917	82.8793	187.509	49.7258	153.855	116.2	129.165	0
		357	1505.4	205.971	218.173	0	73.6794	136.857	141.41	0	0	174.671	159.174	149.869	99.2473	126.914	120.733	59.4141	195.946	220.143	72.3651	80.0603	185.183	40.8774	191.619	201.054	196.35	34.2232	264.198	144.856	138.871	93.7398	75.2643	156.414	0	135.097	169.371	176.584	0
		358	1509.26	226.291	180.302	26.1953	88.9787	51.4933	110.106	0	0	211.777	173.564	125.808	97.4	113.081	193.556	24.2035	157.975	264.244	57.7438	0	227.188	0	164.855	127.696	158.826	42.3906	108.89	125.049	182.628	74.838	77.5953	191.995	54.7538	130.854	159.384	123.577	0
		359	1513.12	109.495	183.913	82.8971	101.755	144.671	95.4382	0	0	157.341	142.687	146.081	70.4551	98.8367	182.692	69.8824	118.78	207.33	0	20.2968	82.3179	37.2225	141.653	165.367	189.425	72.5172	160.105	92.0465	126.078	133.88	58.8062	190.107	0	168.588	190.632	165.376	0
		360	1516.98	170.884	159.198	0	121.869	120.155	179.539	0	0	191.247	189.934	144.315	69.0525	63.668	140.267	58.915	190.792	189.515	32.1216	0	238.623	46.8335	174.43	135.444	206.402	53.0382	178.024	106.297	118.923	76.6126	68.7465	158.864	28.0238	108.652	177.159	255.025	0
		361	1520.84	196.03	215.423	0	110.138	224.48	190.11	0	0	168.078	148.641	134.701	127.6	114.703	164.994	83.4585	202.665	141.281	30.1596	0	219.392	29.8225	173.775	167.012	204.89	100.257	248.229	62.9613	138.046	76.2729	82.8541	71.6068	39.9102	107.094	154.902	173.037	0
		362	1524.7	219.905	138.33	29.2047	156.023	196.515	170.165	39.1539	0	210.71	172.898	79.4794	60.176	102.574	195.729	44.3188	179.465	238.277	32.6018	20.8781	172.802	68.1111	159.931	102.799	87.7172	59.3183	170.906	158.251	158.695	85.3018	33.4973	147.728	24.5893	119.89	191.193	169.415	0
		363	1528.56	186.556	159.428	0	108.618	147.486	147.512	0	0	186.507	112.534	141.747	49.1753	124.106	172.519	56.5304	219.559	122.521	46.8603	0	161.015	25.2109	250.484	129.837	95.792	37.2996	249.764	97.0768	90.2909	109.351	134.628	168.17	18.4175	112.177	191.32	173.916	0
		364	1532.42	191.139	185.78	0	91.3661	114.531	225.527	0	0	205.54	144.199	104.941	0	203.909	181.885	42.8535	203.075	158.658	49.4631	0	195.28	64.4858	138.483	137.214	79.0208	52.471	201.538	135.248	137.762	73.6633	59.131	106.143	17.1857	141.184	188.148	211.794	0
		365	1536.28	114.681	168.74	47.4561	124.744	181.279	189.854	0	0	197.306	195.482	69.4548	28.4207	153.539	160.827	20.9162	194.08	150.724	47.8247	0	208.144	50.7546	125.67	119.866	104.178	49.2661	278.595	97.8524	142.246	103.706	110.347	98.5931	21.8176	106.002	164.841	180.963	0
		366	1540.14	229.21	143.293	25.8745	141.377	102.238	194.886	0	0	166.495	162.9	94.1726	65.9152	124.43	143.957	67.6128	187.882	150.797	62.564	0	190.973	64.8783	160.449	193.803	116.385	42.1251	197.232	96.2317	132.822	127.273	68.1794	137.826	16.7379	98.8773	220.159	173.26	0
		367	1544	195.678	164.893	30.2706	139.119	133.005	190.333	0	0	225.982	139.289	118.18	50.4279	138.454	167.351	54.246	161.124	184.079	36.5304	0	136.275	66.3899	155.231	56.6112	75.3342	22.0619	183.252	124.881	131.221	127.226	27.9846	209.411	22.0823	118.203	210.872	139.119	0
		368	1547.86	146.357	200.48	38.9247	138.043	81.7913	222.566	0	0	222.326	119.845	127.325	69.6744	188.017	182.026	36.6915	164.353	143.411	0	0	144.718	63.8595	89.9059	110.341	49.4174	0	105.53	136.415	87.5079	141.379	91.2268	195.171	0	74.1928	188.257	187.474	0
		369	1551.72	205.856	157.463	83.4131	184.852	149.536	215.63	35.6024	0	241.113	141.623	144.194	101.961	199.222	132.221	42.6564	162.757	208.67	106.685	0	132.265	31.9367	47.24	104.991	77.0691	76.2838	192.498	148.895	146.349	84.94	25.1507	175.599	0	97.1046	211.532	229.408	0
		370	1555.58	143.202	175.46	53.8793	188.983	137.019	273.364	81.6356	0	200.902	142.677	148.348	73.0253	148.459	192.952	0	114.197	191.495	51.853	0	132.203	31.9463	123.094	125.759	88.0384	133.124	115.948	94.3445	90.2513	111.097	60.2149	209.379	0	147.074	207.415	171.036	0
		371	1559.44	168.668	172.268	22.7049	132.769	94.2883	74.5933	24.337	0	235.808	185.542	64.9757	0	164.33	142.18	45.5709	176.467	142.286	61.6786	0	154.937	47.2536	0	158.787	77.2587	46.4346	152.825	63.7681	79.2832	146.241	66.9274	193.329	0	83.6468	193.746	183.429	0
		372	1563.3	146.619	201.194	53.2887	175.685	121.115	206.028	23.5233	0	221.247	121.357	85.4484	0	141.668	100.566	27.9159	170.047	129.661	98.8665	0	137.102	60.399	103.103	87.8633	156.998	38.8752	111.038	90.609	132.173	134.106	81.1309	222.984	37.4504	156.304	221.011	191.7	0
		373	1567.16	149.113	140.898	26.5832	127.375	108.176	207.251	20.31	0	210.49	206.243	57.1845	177.555	115.749	122.57	42.7975	132.732	143.23	67.0605	0	188.627	62.7106	113.702	153.835	43.4717	54.4898	165.37	44.3782	128.725	61.8841	55.7151	228.97	39.8474	122.348	205.301	214.018	0
		374	1571.02	178.866	156.748	30.8614	152.544	135.018	160.592	51.8488	0	199.224	141.49	131.444	22.5679	83.087	129.516	0	148.777	121.702	60.6057	16.488	203.091	50.0614	65.2629	104.309	80.7227	60.4355	201.837	54.4606	89.6912	115.889	66.1284	193.909	19.9694	119.225	158.308	247.886	0
		375	1574.88	188.122	169.337	48.9212	104.57	115.471	125.679	34.7181	0	194.212	232.154	175.476	119.505	125.044	117.371	43.4535	174.891	115.316	47.2333	0	186.336	0	103.691	62.6067	101.29	19.843	185.094	119.772	90.6687	132.744	77.1323	245.266	44.349	132.742	213.755	185.06	0
		376	1578.74	79.4392	167.34	95.0779	103.063	104.588	114.601	27.0995	0	104.788	164.752	140.601	206.968	132.751	145.056	23.1333	214.561	133.657	41.3598	0	93.2321	101.706	106.67	82.1015	80.989	84.7516	147.083	0	127.556	80.7857	0	218.019	53.2438	118.201	255.911	188.282	0
		377	1582.6	115.382	125.899	58.8802	104.999	98.4032	205.65	39.324	0	205.088	85.0609	92.155	59.4776	196.887	185.747	0	185.618	150.54	74.144	39.8295	147.604	38.9131	100.614	163.764	31.0854	89.3457	107.119	72.766	111.021	68.1357	26.5946	173.133	25.5941	72.0203	243.973	206.467	0
		378	1586.46	142.977	171.826	66.7482	117.293	168.296	79.6448	0	0	169.803	107.578	191.039	124.685	106.347	208.021	15.9748	169.316	195.614	103.798	39.1056	176.892	62.4092	147.389	108.174	55.8457	87.1235	187.3	62.3672	125.565	117.212	40.639	145.597	72.7394	125.628	261.426	197.577	0
		379	1590.32	48.7988	107.112	87.9771	70.9472	73.1793	275.815	45.4414	0	230.965	147.902	82.498	76.4126	65.8927	185.113	0	153.797	128.319	53.0361	47.5109	110.857	72.6329	76.151	108.141	94.8456	96.0325	212.343	51.9898	110.299	89.8042	65.3355	216.03	0	78.5586	241.291	136.984	0
		380	1594.18	61.3862	74.4786	67.7037	124.266	139.98	191.474	23.3238	0	176.721	76.062	113.181	153.067	101.504	185.97	0	159.526	138.052	92.762	53.0372	164.85	79.3561	107.379	128.536	152.247	113.522	112.858	25.3778	154.508	55.7317	41.0036	283.626	62.4034	122.82	191.983	141.097	0
		381	1598.04	67.0491	181.87	131.052	96.4671	115.768	221.66	25.7599	0	145.591	115.159	142.524	113.64	128.217	143.545	0	150.681	69.8462	56.8816	73.768	196.556	43.7055	156.739	79.162	36.0341	117.193	263.918	33.5562	179.372	71.7107	41.523	211.167	46.9968	121.556	211.957	221.538	0
		382	1601.9	127.252	126.814	69.6764	109.274	125.527	177.379	38.6158	0	251.913	117.797	82.1557	222.374	175.851	133.668	0	169.463	67.6333	24.7336	50.6243	150.112	29.3045	189.236	110.699	36.7875	143.751	123.67	53.8376	218.29	153.456	0	236.046	35.5426	123.389	248.969	166.612	0
		383	1605.76	127.564	187.383	89.6476	103.806	171.664	159.965	44.4659	0	149.651	125.852	130.371	153.575	123.941	166.059	0	194.406	149.766	64.314	126.286	136.886	53.8156	142.185	74.6421	85.2745	59.3298	124.799	31.5027	101.741	77.6624	67.8634	206.423	81.3395	149.984	192.014	229.534	0
		384	1609.62	141.853	126.89	61.1761	158.192	129.715	113.369	0	0	188.507	152.923	132.276	148.42	101.78	127.61	0	189.051	168.392	82.9219	86.9986	164.164	53.6459	168.438	113.431	63.7815	83.4966	125.569	63.7729	66.6678	117.178	98.2209	231.904	18.3248	125.905	259.213	268.867	0
		385	1613.48	86.2117	153.991	107.419	114.511	181.024	190.504	53.7527	0	185.969	175.56	79.1143	143.94	88.9252	114.952	0	147.823	134.205	25.3699	97.3243	129.035	36.4813	147.741	85.954	92.626	47.3659	130.173	26.4472	99.9885	80.8086	132.555	227.232	81.2569	70.2946	241.508	284.564	0
		386	1617.34	73.8929	185.642	77.4462	138.385	127.719	149.371	24.6079	0	129.033	166.581	26.7738	146.909	109.32	145.298	0	208.457	112.137	94.561	119.461	127.61	74.3729	172.506	86.556	50.6655	115.022	167.094	114.25	103.46	93.1867	80.5179	155.787	49.3706	71.7473	229.749	174.97	0
		387	1621.2	62.9046	144.054	116.396	78.1459	143.926	131.326	64.7887	0	194.862	156.848	72.6376	87.8636	74.4138	143.281	0	185.803	132.17	57.3878	97.1882	179.079	29.3961	126.02	62.4781	105.966	147.301	208.283	66.4078	168.854	69.1734	29.6478	203.588	51.5099	100.11	243.997	179.907	0
		388	1625.06	115.042	184.827	95.9645	147.698	110.997	104.748	32.3004	0	109.576	156.695	113.908	121.707	98.0397	189.829	0	124.965	144.644	63.8187	94.3312	215.728	42.6637	144.854	69.633	97.2469	112.062	97.4485	0	132.569	101.032	47.4461	254.12	37.9242	46.5665	224.298	183.834	0
		389	1628.92	109.589	141.338	113.626	65.9064	175.242	76.2912	24.0955	0	134.144	125.764	126.543	126.972	65.3527	235.274	0	127.34	180.851	31.8642	156.423	170.752	0	155.784	66.8119	87.3155	131.81	114.782	92.4132	125.682	134.896	67.4904	199.513	39.3637	81.3238	211.395	239.176	0
		390	1632.78	104.433	239.452	109.585	118.874	141.838	166.712	30.7382	0	123.747	83.4124	98.4787	57.2694	100.943	181.596	0	82.491	98.5915	40.0156	183.998	135.241	0	84.8513	94.6811	148.704	242.773	145.139	86.543	169.343	89.3234	136.906	211.017	82.5162	107.207	271.938	162.701	0
		391	1636.64	44.8997	214.556	133.295	105.099	138.031	112.67	74.1353	0	132.496	134.57	117.378	88.3596	94.9115	150.19	0	112.469	150.456	92.5778	154.615	140.456	44.8963	151.084	74.3545	160.538	123.585	123.682	44.1844	27.8489	37.9415	54.6557	150.12	87.5382	99.1445	298.538	163.856	0
		392	1640.5	87.027	183.483	90.714	144.678	71.1375	83.3665	52.6107	0	112.807	197.352	159.882	90.579	68.0743	131.619	24.105	159.338	112.214	49.5937	145.991	209.348	0	235.311	141.946	158.711	102.254	96.5611	79.6484	103.229	114.831	79.6439	166.394	34.0206	27.941	243.351	208.025	0
		393	1644.36	111.757	145.803	53.8769	155.406	101.03	96.7329	35.3425	0	101.15	119.719	93.6541	85.1993	111.431	171.718	0	103.044	135.266	50.7652	91.5894	211.131	0	166.162	96.0414	151.914	150.587	79.2348	115.946	62.7381	76.1341	0	259.16	51.2954	181.762	276.121	195.679	0
		394	1648.22	108.362	197.212	130.386	98.7986	86.6189	148.228	56.8943	0	134.575	195.922	151.872	0	47.253	180.852	16.6206	99.3748	113.091	76.1761	110.28	194.459	0	164.884	175.073	194.394	205.444	121.025	98.177	122.942	78.08	71.3446	239.524	60.1515	124.571	286.025	191.932	0
		395	1652.08	128.286	190.337	175.595	111.833	179.818	134.099	0	0	125.889	143.899	148.421	29.6145	114.128	167.769	0	21.4443	98.1764	0	139.753	192.464	0	158.87	176.825	110.99	169.635	84.0224	80.0048	121.277	127.291	19.8649	190.014	64.2802	148.444	261.645	242.607	0
		396	1655.94	236.277	153.454	173.256	109.231	99.8222	86.475	66.1295	0	76.3318	181.44	135.482	74.7709	49.4635	172.006	0	87.2463	97.9592	93.3473	93.1642	158.145	39.2949	136.535	102.924	165.473	158.407	116.442	82.0583	80.1268	78.883	35.3803	218.627	0	182.043	242.69	181.114	0
		397	1659.8	179.589	146.5	238.378	41.4147	94.2299	137.205	29.7446	0	114.733	148.176	106.135	108.245	157.778	153.173	49.4436	135.646	114.563	65.2828	145.467	252.505	0	146.834	113.888	177.166	159.859	63.0471	127.046	44.4365	138.857	29.8956	215.703	39.52	94.9945	178.783	204.061	0
		398	1663.66	83.493	154.304	177.83	64.6147	130.978	74.4505	105.825	0	56.7772	183.989	69.1155	33.6722	129.376	199.118	45.8339	121.993	155.739	79.4994	46.1399	176.976	0	117.729	166.132	139.184	115.593	33.7089	35.0838	113.28	122.977	0	233.753	59.1973	38.0476	211.481	230.223	0
		399	1667.52	122.07	143.111	173.297	68.9004	120.998	33.4137	61.4304	0	45.2653	214.409	105.494	61.8173	154.145	201.521	65.8948	79.1887	201.727	126.423	138.949	193.739	30.1961	161.047	74.5975	135.529	153.718	62.0802	119.289	130.861	121.726	56.851	215.188	21.3002	83.9622	224.188	158.911	0
		400	1671.38	124.522	139.174	153.822	106.659	124.209	69.459	60.0977	0	75.9016	188.457	156.39	61.8157	79.3845	253.398	50.5197	103.453	70.9875	38.7717	76.9813	183.121	63.5023	164.682	107.567	139.224	207.145	146.819	135.132	112.453	104.406	36.6071	229.718	26.4002	105.408	263.478	166.004	0
		401	1675.24	119.028	135.151	141.07	155.593	151.157	52.4343	0	0	103.827	111.001	180.645	26.3279	92.6273	171.658	57.2388	112.692	74.6824	32.3057	60.8681	179.15	31.4779	146.451	62.6892	188.7	160.971	110.917	165.14	108.944	104.173	27.3362	230.633	68.5317	58.5485	307.447	209.611	0
		402	1679.1	159.753	110.585	147.074	74.4423	185.76	53.8176	54.669	0	107.08	228.269	150.824	78.2544	83.8789	140.737	45.3451	150.45	113.182	78.238	179.785	179.022	88.4283	123.711	98.8626	168.887	161.411	103.042	157.485	115.987	43.561	50.3387	209.26	30.6639	82.9532	251.507	201.98	0
		403	1682.96	97.5004	151.445	227.103	109.099	169.049	21.4441	66.1121	0	135.301	126.787	164.356	103.388	142.526	108.47	67.5626	137.194	180.344	88.5138	127.636	128.308	50.8996	157.467	35.9936	148.258	151.954	63.797	106.56	108.911	97.7941	47.2032	158.935	42.4012	144.412	231.002	233.282	0
		404	1686.82	105.304	91.6215	236.019	83.5351	153.175	0	71.2276	0	144.139	87.9945	166.651	49.6792	48.5567	106.06	94.4781	206.147	180.591	65.4307	87.9719	106.874	22.0282	131.635	141.351	185.202	123.194	123.952	126.579	109.498	108.874	75.1591	224.343	44.0353	114.849	224.64	196.957	0
		405	1690.68	100.887	135.966	259.699	119.391	166.866	22.8506	28.5004	0	117.635	156.87	173.965	82.751	113.202	206.837	104.74	217.656	136.138	99.2281	158.234	105.408	35.0084	182.085	87.685	203.739	231.317	113.906	145.599	145.956	83.6205	30.3888	232.442	0	60.916	239.075	271.184	0
		406	1694.54	195.865	169.763	211.001	117.629	150.645	34.8806	83.6843	0	160.148	161.798	148.763	73.6109	77.7767	141.346	100.515	195.893	141.027	35.4428	166.345	240.689	26.1151	137.34	111.398	174.495	134.047	0	154.849	118.67	77.2041	0	209.414	0	87.9764	234.865	162.496	0
		407	1698.4	123.432	154.702	220.208	112.284	110.945	0	79.3731	0	125.26	65.4616	93.3151	32.357	95.2369	171.124	112.881	184.668	75.3469	29.767	198.627	190.144	27.9559	146.765	130.736	201.679	110.737	69.66	51.111	160.679	112.962	35.5276	200.497	28.6783	76.4474	297.857	214.493	0
		408	1702.26	114.571	152.36	170.672	60.1267	132.816	51.1231	0	0	102.936	139.891	126.01	46.7854	123.023	134.795	116.141	173.481	115.743	42.3163	154.885	181.941	39.4105	115.098	159.108	201.177	154.732	76.1941	138.361	133.519	157.172	46.7709	221.251	68.2721	66.4712	210.264	198.859	0
		409	1706.12	174.091	132.901	127.437	90.8251	174.209	37.0457	30.0824	0	93.6671	115.052	154.176	165.377	86.9399	96.6198	49.8469	150.095	121.298	0	130.577	170.889	0	158.36	169.587	148.579	231.48	74.3842	165.513	228.917	57.4015	45.8405	193.976	40.4761	79.2398	129.025	173.459	0
		410	1709.98	138.102	179.216	221.647	127.235	192.202	55.7163	25.892	0	158.36	190.501	133.823	137.913	100.246	181.597	81.9932	132.839	147.794	0	126.803	225.342	50.9494	105.62	136.185	94.7951	171.157	78.7269	165.565	175.516	126.055	41.0988	85.2633	30.8101	89.9314	190.008	231.747	0
		411	1713.84	178.286	124.301	193.442	87.4596	139.798	27.563	18.6215	0	129.416	104.93	230.334	158.719	77.9365	116.922	132.947	190.832	152.662	40.4609	131.573	181.656	35.622	123.463	121.013	126.803	135.849	85.5066	196.979	124.732	102.676	0	164.154	47.7033	30.5934	192.935	268.136	0
		412	1717.7	118.282	171.056	180.111	92.4185	122.255	50.9484	26.0879	0	137.474	166.887	192.098	140.873	125.986	115.089	143.842	187.672	175.035	145.383	165.501	159.731	0	111.132	135.101	161.203	203.966	60.8444	42.3499	107.795	89.5629	26.3069	204.777	75.3905	101.974	187.95	188.46	0
		413	1721.56	192.92	148.542	265.633	70.4776	152.036	98.6648	41.5537	0	134.674	67.8188	227.516	149.12	128.97	202.208	89.2757	149.748	46.3663	0	156.081	136.483	40.4498	177.858	118.443	162.053	222.58	69.7613	160.227	148.922	95.3362	0	223.269	37.0396	73.8767	228.173	215.756	0
		414	1725.42	169.594	180.918	197.911	107.856	125.157	83.372	0	0	176.892	220.892	111.906	85.4075	140.027	166.804	141.87	192.41	108.442	46.9439	170.051	148.355	0	98.5122	136.525	85.6659	206.531	139.778	60.7051	123.737	114.305	29.4552	133.678	0	88.7332	219.946	216.544	0
		415	1729.28	159.321	210.588	261.718	58.7368	124.199	144.775	64.4216	0	208.717	156.925	109.33	148.351	140.454	159.243	118.621	187.798	93.4094	50.8441	195.258	121.486	42.8673	127.622	131.095	75.3938	227.917	89.142	87.6141	107.311	97.6428	20.09	141.206	36.7388	53.3198	145.82	175.891	0
		416	1733.14	131.198	178.229	290.588	92.6773	150.01	94.0181	62.953	0	189.526	147.76	155.471	118.853	81.2113	185.832	137.108	118.276	108.179	20.2304	236.318	200.38	42.4508	139.143	112.861	171.116	166.716	74.2888	118.341	150.865	66.1956	76.1343	112.476	0	44.2043	196.388	201.767	0
		417	1737	151.288	135.765	253.587	81.2752	161.119	68.6034	52.8756	0	203.815	148.985	169.203	214.47	132.16	152.599	99.5679	198.331	96.0749	35.024	196.861	137.245	72.9804	185.979	85.5069	114.813	161.104	103.189	81.7427	101.241	146.319	45.0033	187.306	0	160.454	226.174	176.353	0
		418	1740.86	136.54	154.796	291.711	44.9232	200.145	144.388	29.083	0	162.848	150.513	137.237	152.096	113.58	112.599	74.0848	224.648	109.441	27.1453	225.445	87.6179	27.0775	106.815	98.5871	99.3809	209.939	51.268	65.6471	200.507	109.572	83.0379	148.672	39.1672	137.344	163.392	122.758	0
		419	1744.72	193.817	205.262	281.92	20.7744	184.422	153.499	35.6087	0	141.141	118.77	143.636	147.514	180.497	137.306	97.2689	274.334	133.936	45.5523	263.521	105.696	0	144.911	171.532	125.957	139.821	137.8	129.33	170.435	34.1095	51.1631	171.712	58.5492	84.9878	232.523	130.51	0
		420	1748.58	242.108	155.61	218.117	88.1354	163.312	156.58	44.1807	0	152.614	159.196	160.423	175.307	85.1348	177.38	26.0462	243.716	66.7145	53.1225	271.036	134.554	34.7044	125.41	109.937	61.2895	128.661	142.555	147.638	187.048	95.0225	22.271	207.323	47.8785	101.646	154.343	134.392	0
		421	1752.44	243.774	211.365	282.004	99.1219	207.905	134.48	99.8801	0	146.316	72.4948	227.005	122.918	170.879	148.988	119.601	194.83	98.7097	0	240.049	82.8051	0	160.813	87.4689	99.9437	202.995	61.3078	126.814	86.0776	59.4979	49.3779	178.651	0	151.303	240.492	230.671	0
		422	1756.3	202.133	173.258	275.872	101.553	134.706	152.217	101.944	18.8958	151.672	164.14	226.589	178.902	85.107	149.923	60.997	234.378	118.035	83.3319	222.406	73.1841	0	189.54	27.2318	125.071	47.3891	114.53	140.867	125.579	92.5848	26.9308	152.435	0	144.682	205.402	214.027	0
		423	1760.16	123.851	236.023	182.926	70.184	168.437	138.666	42.5032	0	243.255	115.744	200.594	131.92	121.901	124.369	90.8979	308.387	103.809	0	292.338	104.128	19.1373	157.208	117.448	104.256	83.5631	122.997	85.4161	171.43	118.067	22.8831	112.417	0	184.685	220.337	156.386	0
		424	1764.02	211.508	202.415	255.647	102.363	152.654	175.118	66.2392	0	171.492	158.271	190.455	135.902	39.7243	143.002	101.793	239.265	72.587	0	280	130.925	0	146.789	53.8705	111.801	107.792	90.3245	81.1908	180.436	92.8098	64.0755	228.555	0	110.718	179.004	206.898	0
		425	1767.88	171.004	177.475	246.077	102.749	129.004	166.886	94.8039	0	159.372	108.416	166.719	153.976	158.559	106.774	106.87	325.507	138.526	0	309.245	0	17.9913	185.95	62.2726	102.902	0	132.841	67.4195	91.5037	69.5724	56.7192	213.445	0	158.534	164.896	218.216	0
		426	1771.74	114.253	152.072	222.241	72.626	195.587	104.051	83.2349	0	120.22	114.608	245.115	98.379	74.265	212.244	147.744	258.677	87.7149	26.0055	232.945	70.3229	43.7303	160.619	53.69	121.256	79.1655	135.589	164.33	152.917	116.13	62.9052	125.958	0	131.842	187.387	202.519	0
		427	1775.6	180.633	147.733	200.146	84.6511	189.366	149.612	30.6145	0	152.067	171.973	245.277	75.6571	101.154	183.816	138.928	260.765	152.519	0	333.236	58.4762	0	123.502	98.3208	123.242	129.258	106.783	118.717	101.342	130.412	36.0791	182.236	0	173.163	215.852	175.573	0
		428	1779.46	118.273	113.044	171.478	144.494	123.167	125.401	94.091	0	219.252	96.8773	266.157	126.99	127.603	147.486	123.36	240.432	100.814	41.5799	268.687	46.9815	22.3356	91.2551	71.5615	177.063	183.143	120.633	68.9386	179.325	77.4425	36.9475	152.661	0	105.231	218.366	185.995	0
		429	1783.32	170.427	154.213	162.12	98.5603	143.477	143.731	59.1717	0	198.968	221.667	142.122	93.0758	141.391	162.722	131.733	288.309	133.781	0	221.116	45.6565	66.6645	209.132	81.8808	162.491	132.713	127.235	22.7141	145.74	87.9363	34.9648	97.2076	18.7907	70.6992	166.008	257.765	0
		430	1787.18	99.9855	221.258	154.914	103.453	143.567	61.9451	37.5162	0	178.665	231.43	141.81	73.1538	98.1044	247.246	106.262	257.546	104.873	0	285.677	0	0	209.64	126.145	94.2443	154.023	106.94	128.856	206.152	115.413	30.0336	141.199	0	147.436	145.774	194.691	0
		431	1791.04	149.319	209.291	245.911	52.8625	163.44	136.718	41.0008	0	216.529	158.99	127.917	94.9995	101.382	166.471	138.381	215.98	100.283	30.1745	182.295	28.3332	0	119.255	122.836	101.404	156.729	58.8584	122.174	149.291	146.163	40.1778	139.928	77.9215	172.708	168.219	168.533	0
		432	1794.9	128.067	139.631	225.436	62.2141	184.51	172.677	22.3843	0	253.75	152.831	157.798	34.7301	59.7189	238.437	166.266	246.845	122.761	29.3889	180.027	26.9492	45.2674	94.1501	172.746	85.2397	143.137	95.1832	125.54	182.294	109.653	73.0855	216.924	0	106.051	151.187	207.634	0
		433	1798.76	138.959	176.536	224.852	62.1696	164.821	116.271	74.0383	0	234.82	120.589	183.893	93.6381	138.947	111.885	200.564	250.874	106.866	29.7574	144.032	17.7197	47.7491	134.316	142.215	88.6481	81.1663	140.091	60.1911	148.099	124.684	73.5847	164.943	0	92.8605	187.801	243.96	0
		434	1802.62	160.922	115.03	177.439	86.1154	127.549	151.447	41.3055	0	255.659	141.572	135.513	65.611	135.755	208.463	111.105	221.899	50.9045	0	214.723	0	37.8352	197.938	96.0898	46.8873	168.613	153.789	78.6559	125.443	154.308	92.0027	178.061	29.7171	69.3259	140.977	204.482	0
		435	1806.48	131.433	152.317	120.581	110.908	105.74	151.762	96.7527	0	235.614	161.436	183.386	69.1317	142.006	262.172	135.125	176.261	50.5601	0	240.036	0	39.9022	170.944	145.687	97.1044	164.108	158.712	44.1126	109.392	120.755	62.6503	102.848	0	118.215	118.784	191.157	0
		436	1810.34	103.795	133.663	197.002	83.9749	179.971	107.453	97.4171	0	227.792	139.758	202.392	45.8202	153.239	227.25	125.615	255.394	45.2548	0	176.886	0	82.9741	171.639	130.806	75.6955	101.732	157.865	26.8401	144.38	130.074	40.1087	127.485	24.8194	142.612	160.843	152.997	0
		437	1814.2	110.167	155.095	156.521	58.9561	135.04	157.579	43.3766	0	200.879	166.42	164.422	0	137.381	191.904	152.583	279.005	101.413	0	165.406	0	94.1929	157.241	128.033	83.658	130.856	124.357	120.45	108.646	89.9818	0	117.19	22.4224	120.939	156.812	214.992	0
		438	1818.06	174.633	162.27	155.328	65.7017	84.7634	98.7749	96.5649	0	165.704	184.727	125.61	108.473	125.7	180.965	169.865	235.492	87.8152	33.5753	147.437	0	117.039	209.302	147.429	31.4207	85.7235	151.846	133.884	191.302	128.078	0	118.656	62.9854	143.673	145.966	171.369	0
		439	1821.92	141.286	120.626	180.725	144.982	87.0944	132.183	46.7144	0	242.185	192.142	220.794	61.1642	104.458	123.698	203.832	210.028	23.1465	0	183.612	0	117.449	148.175	178.117	41.138	137.213	132.302	136.977	135.085	125.77	0	235.734	41.3915	140.851	124.513	148.128	0
		440	1825.78	176.886	223.533	157.414	88.6354	72.2212	138.99	81.842	0	133.069	139.188	198.16	69.9124	119.98	122.831	209.907	204.007	18.5984	0	203.454	0	41.8726	90.7356	113.039	130.512	191.813	163.747	152.164	142.236	65.6622	24.4657	193.077	0	132.308	181.123	165.383	0
		441	1829.64	98.251	135.431	174.044	118.618	98.8667	170.934	59.6892	0	163.002	154.398	144.211	137.892	111.568	223.324	256.183	169.56	50.0592	72.4818	116.929	0	62.737	161.629	127.992	73.3001	130.177	213.371	119.707	125.819	146.58	83.5669	175.317	0	153.181	181.056	145.293	0
		442	1833.5	239.473	149.895	172.706	70.8524	123.752	138.214	50.8469	0	248.98	229.223	240.831	72.7284	110.246	172.245	343.665	138.063	32.3197	0	161.504	0	0	131.77	103.88	77.9801	117.426	188.03	84.7307	119.849	99.2898	89.0685	167.392	0	103.304	148.091	147.292	0
		443	1837.36	184.443	133.148	159.463	111.712	156.321	121.197	90.3165	0	190.504	114.066	229.691	79.5971	151.812	268.305	245.139	207.103	23.5864	55.2133	140.039	0	30.2335	166.82	151.526	67.0056	36.919	130.117	70.1877	147.989	36.7905	25.7465	148.768	0	130.08	128.233	85.9041	0
		444	1841.22	150.001	179.949	177.861	105.571	132.657	222.305	21.604	0	236.036	117.695	229.123	88.1833	158.094	160.214	233.392	118.202	66.6597	115.648	167.757	0	90.4677	164.671	159.881	89.3118	224.203	73.3142	88.8316	117.313	72.8943	33.6797	83.3886	0	90.5921	173.818	151.079	0
		445	1845.08	147.209	160.767	222.602	107.351	76.5392	202.33	63.298	0	263.65	122.906	158.716	61.8791	76.8988	184.2	245.505	267.232	34.1401	57.0913	56.4989	0	111.594	126.335	141.047	0	132.017	169.678	152.61	184.152	97.2189	96.3672	214.632	0	116.114	207.622	124.879	0
		446	1848.94	221.954	205.949	98.1378	114.821	167.635	199.2	60.9469	0	222.422	93.7206	104.334	109.952	167.127	274.913	178.498	211.232	33.9267	66.5307	130.962	0	86.7552	100.65	131.633	23.9541	152.994	188.769	95.1963	128.509	45.7671	73.6987	151.068	0	92.8425	197.897	196.347	0
		447	1852.8	189.472	152.572	249.655	123.917	135.672	90.1308	0	0	250.491	178.088	221.388	61.6872	210.635	190.948	219.505	159.071	32.1109	58.3946	123.843	0	70.221	131.752	193.043	75.6015	164.828	32.6179	173.446	222.135	142.838	49.1524	147.63	27.1196	82.744	182.294	89.6036	0
		448	1856.66	114.27	155.672	147.316	87.0931	125.629	143.298	28.8154	0	215.785	136.224	288.531	88.0421	252.348	173.943	156.831	251.314	36.2052	74.0999	149.462	0	117.019	142.7	125.647	87.7462	212.513	100.212	219.476	129.882	83.0088	42.2632	118.377	0	44.8622	218.505	173.258	0
		449	1860.52	184.927	133.529	152.491	149.687	105.682	168.02	34.8745	0	290.221	136.612	257.259	101.945	213.257	216.149	256.983	192.112	52.1697	0	111.714	59.1434	128.221	116.969	143.627	0	157.616	120.183	181.296	126.17	121.671	26.8104	235.789	0	95.6908	252.736	114.897	0
		450	1864.38	120.932	194.796	140.865	75.7307	132.724	164.116	61.1539	0	195.768	193.484	195.765	117.36	187.377	235.215	199.527	199.022	57.9177	61.9202	139.215	0	91.2995	122.882	193.326	0	197.158	68.215	207.527	131.533	62.6178	23.7067	216.727	0	127.21	198.856	137.791	0
		451	1868.24	137.02	189.209	155.958	36.3015	112.894	188.631	65.3172	0	273.406	107.617	203.151	164.614	183.839	234.579	247.225	239.061	78.676	49.6903	127.125	0	86.9659	66.1996	177.208	0	77.9153	130.577	203.196	229.012	91.1662	37.0436	189.042	0	87.5548	150.446	128.678	0
		452	1872.1	128.681	164.887	159.216	75.2236	132.181	196.045	88.0459	0	234.771	140.445	143.924	162.237	156.415	190.97	227.34	158.54	102.169	73.0209	95.5174	0	101.906	174.621	126.065	61.8444	123.391	108.4	151.437	210.495	89.2936	48.8882	226.648	0	84.7251	221.687	116.533	0
		453	1875.96	124.629	188.922	170.952	128.094	126.802	82.2398	49.2194	0	138.149	164.831	164.815	156.604	170.133	227.451	194.463	158.726	98.7411	69.6972	101.622	21.233	159.811	156.774	153.49	76.3064	99.5277	103.334	151.392	155.364	67.2496	0	225.07	0	163.675	232.687	160.002	0
		454	1879.82	85.2597	189.43	187.15	123.974	140.422	153.781	70.5267	0	127.389	161.515	246.633	114.662	156.32	165.696	248.173	184.311	141.951	47.8888	148.013	0	141.207	148.778	128.459	43.3888	122.355	112.199	254.733	178.067	56.5013	90.3147	216.77	0	111.978	188.69	158.017	0
		455	1883.68	116.777	203.507	195.507	99.745	161.898	144.534	44.0925	0	136.946	97.0652	229.353	108.619	147.614	197.746	255.961	176.752	97.6217	84.4881	137.018	0	154.473	195.868	153.948	0	100.575	163.827	197.147	140.409	152.301	0	270.178	0	111.001	209.084	167.822	25.6803
		456	1887.54	73.098	176.07	201.546	182.005	124.175	168.592	0	0	155.792	133.898	204.133	168.587	172.162	198.915	245.945	152.137	152.527	52.832	94.3978	0	197.223	158.811	135.953	45.408	124.254	39.6887	240.658	194.774	80.2749	23.7219	199.234	0	69.7995	160.498	161.768	0
		457	1891.4	73.9433	186.895	187.269	94.7396	132.887	122.529	47.7929	0	106.127	156.15	228.91	143.617	193.865	261.142	173.237	220.538	127.882	0	146.719	0	185.037	172.726	68.3056	80.3414	107.862	90.4952	221.511	160.128	46.2365	104.885	296.694	0	94.889	164.068	187.331	0
		458	1895.26	0	202.92	215.276	138.042	152.145	91.3721	76.4622	0	102.663	188.927	223.71	116.568	180.862	165.79	154.336	235.283	117.167	77.9896	155.043	24.7563	110.707	181.615	105.23	66.0175	101.997	134.244	165.676	181.451	71.7375	81.0728	279.402	0	92.2234	193.339	139.686	28.8501
		459	1899.12	98.1101	198.467	156.834	149.728	65.3881	209.209	0	0	123.445	178.317	198.045	108.609	180.585	171.124	183.122	196.291	160.397	53.9494	84.8156	0	134.012	159.751	145.614	71.7559	85.6776	84.1725	228.56	184.048	48.429	54.6221	239.575	0	112.973	112.048	132.83	0
		460	1902.98	70.1151	219.835	218.219	196.025	128.207	217.771	53.968	0	163.771	147.98	222.675	101.72	114.733	159.878	206.092	213.452	115.814	0	113.03	0	0	157.056	110.342	45.1631	90.2426	159.069	217.265	147.446	60.427	74.4593	214.128	0	133.017	173.425	207.469	0
		461	1906.84	61.1359	275.56	242.082	202.901	156.718	110.003	34.1998	0	168.904	144.574	227.337	115.175	220.285	164.033	241.658	176.005	157.825	67.2803	119.493	0	141.654	115.081	39.0378	64.3144	70.4193	108.234	182.203	197.178	39.6996	66.8006	208.88	0	77.9373	152.312	171.147	0
		462	1910.7	83.5615	205.546	173.855	131.062	154.436	126.254	0	0	89.9908	157.505	287.975	147.569	138.209	163.652	188.99	171.144	180.609	0	122.819	0	45.5373	119.929	197.013	0	35.6734	48.7903	161.265	156.289	44.2973	44.9454	204.759	56.4784	72.2712	219.746	183.4	32.342
		463	1914.56	77.9911	208.798	192.963	82.1578	70.0064	185.714	27.3671	0	180.187	129.186	204.072	148.058	144.909	138.362	168.998	218.658	192.865	64.0719	165.502	0	65.8473	143.955	96.7405	0	76.9273	93.4455	114.498	161.959	20.1528	55.5927	229.979	0	82.8091	177.121	205.585	0
		464	1918.42	69.1458	211.244	210.417	149.014	85.3324	153.022	36.0238	0	115.485	181.552	223.417	85.8691	133.68	119.941	171.901	164.715	121.047	43.8435	75.9033	0	177.821	152.097	141.358	49.6873	20.074	108.202	167.509	107.105	33.6098	94.2612	229.224	33.7943	72.1561	150.039	204.448	37.1942
		465	1922.28	56.2617	168.126	203.522	136.01	105.431	127.662	26.0157	0	128.672	207.251	194.486	165.529	195.274	150.757	209.359	219.608	167.723	17.4871	89.6653	27.7674	164.554	174.741	170.014	105.261	52.0296	48.8073	105.817	155.558	36.4218	35.3455	156.898	36.0239	87.7741	225.511	139.283	0
		466	1926.14	138.061	161.508	194.561	238.495	109.831	118.711	26.2697	0	188.197	139.134	310.904	202.802	255.478	116.056	224.385	184.781	89.8485	39.2019	95.3168	0	130.061	120.13	192.284	32.4799	73.4543	75.4456	99.8544	126.765	0	28.9112	151.978	0	126.046	222.701	174.427	0
		467	1930	112.287	145.669	199.795	246.548	124.055	90.6538	70.4328	0	186.245	173.599	170.696	235.953	184.037	113.588	191.009	177.189	95.7708	31.4886	96.0155	35.9934	28.3125	171.469	191.503	77.7073	69.1858	149.593	147.251	148.872	48.6462	19.3997	195.347	40.6444	144.472	184.92	190.529	0
		468	1933.86	116.067	106.494	155.551	210.657	135.773	150.247	66.8572	0	102.991	127.221	212.166	203.081	140.759	150.382	182.353	118.932	175.683	24.7273	67.2264	55.3515	141.122	159.409	93.4723	0	0	178.222	121.569	116.013	48.8912	57.9388	277.14	20.3563	70.2888	237.312	180.342	0
		469	1937.72	145.945	165.654	190.286	196.029	161.009	120.821	36.1467	0	114.465	121.302	280.864	189.557	201.068	108.616	198.329	227.366	214.858	67.6482	112.47	69.6529	44.3969	97.7445	79.2242	69.8081	56.1733	81.8505	96.1145	17.8613	34.6011	40.9979	178.516	33.2046	112.711	164.137	170.469	46.5876
		470	1941.58	57.6271	109.749	169.59	236.438	153.917	132.624	41.5056	0	29.9919	120.938	238.888	165.044	132.772	135.775	189.921	224.142	105.37	0	91.0993	50.9651	29.8797	151.192	171.426	49.2764	110.154	108.314	98.4033	150.595	0	38.2202	195.82	49.2955	104.122	113.385	195.939	51.8002
		471	1945.44	87.829	128.082	156.917	233.92	101.345	131.392	19.2988	0	121.095	205.578	231.343	160.152	137.206	142.79	247.703	227.452	106.95	47.2794	69.8394	28.4552	67.2328	89.4555	126.508	0	108.328	106.392	123.182	71.9696	65.4801	83.9904	237.823	0	58.6075	178.543	236.661	0
		472	1949.3	55.9614	112.788	114.713	225.677	97.0804	113.21	47.0672	0	146.327	182.466	166.994	180.511	189.714	113.167	179.286	189.216	114.952	0	113.307	90.6769	74.0486	124.518	186.918	0	61.224	171.145	147.733	88.0119	83.5984	0	161.916	0	123.005	164.95	176.934	62.9764
		473	1953.16	88.7366	152.904	186.277	200.236	104.233	202.089	34.2812	0	83.9769	166.796	192.852	223.524	186.17	148.717	238.717	205.805	136.539	0	57.3032	64.4872	95.2885	76.0238	133.723	112.092	153.369	197.178	141.142	91.9331	73.1702	42.0665	202.495	85.1593	131.846	107.247	171.629	69.0851
		474	1957.02	49.41	94.3959	165.934	195.81	136.922	129.713	55.279	0	114.367	155.056	163.735	159.399	140.276	178.69	216.4	282.552	145.542	21.7488	42.2948	88.4444	65.7473	75.8708	143.534	54.4051	91.7142	163.424	103.895	175.982	54.2951	31.3397	159.839	19.8282	126.209	187.523	178.914	45.4283
		475	1960.88	96.2986	112.057	166.871	217.001	161.264	132.206	41.7218	0	117.172	197.084	211.883	135.7	161.569	168.854	237.593	201.116	103.305	41.4141	38.3698	95.1737	124.307	92.0718	101.268	86.2765	44.9504	239.069	99.6637	110.971	86.5876	0	174.336	42.8585	108.423	186.008	197.384	31.8543
		476	1964.74	78.5832	160.909	134.113	187.346	136.914	94.2966	24.0311	0	141.217	181.838	233.644	162.938	163.048	154.868	210.919	191.201	204.524	0	39.7044	108.72	75.6516	170.93	169.361	73.325	113.251	162.568	94.7404	157.644	0	66.1423	138.98	24.0823	60.4323	191.054	187.657	38.587
		477	1968.6	96.7817	158.463	174.018	219.965	102.55	138.255	45.3088	0	154.037	168.671	179.628	126.754	203.555	163.142	226.994	218.334	154.26	41.1918	80.6481	148.187	76.1746	179.833	160.573	108.064	147.769	156.439	131.286	135.715	64.0166	53.1437	256.328	29.6754	53.976	134.907	154.887	60.8587
		478	1972.46	46.417	134.89	232.396	191.982	141.026	155.384	32.1681	0	133.238	181.075	178.076	159.524	244.438	154.134	170.825	185.64	142.002	79.2997	48.4843	133.032	46.489	133.649	234.465	82.6242	95.6999	128.146	68.9361	26.726	122.296	0	306.329	31.6231	90.1552	113.653	200.162	0
		479	1976.32	90.8523	170.023	124.632	219.929	129.993	78.1077	42.8707	0	118.311	165.043	249.275	123.389	185.286	164.686	173.65	115.369	163.62	0	77.643	53.6236	84.5922	158.887	160.711	79.9005	104.877	145.588	81.0217	62.2995	69.1783	27.2968	150.763	0	121.262	180.678	196.983	46.4246
		480	1980.18	81.3545	169.874	224.976	164.759	108.633	85.4508	0	0	105.249	162.134	244.738	120.564	149.724	168.957	224.189	125.026	157.526	25.1106	73.2623	120.957	54.5739	206.785	164.547	79.161	83.4738	219.41	191.713	73.9299	47.3096	0	167.972	0	94.0661	127.312	295.839	71.6555
		481	1984.04	103.365	153.544	130.514	202.531	112.728	111.731	21.6214	0	138.433	133.015	191.614	134.271	214.897	175.075	176.624	119.356	124.046	0	98.1494	130.449	65.9757	182.786	189.923	89.6048	130.4	148.566	203.76	59.0779	33.7447	22.2682	161.969	20.925	104.623	149.491	187.251	40.7489
		482	1987.9	145.67	167.332	204.019	195.43	118.732	85.3571	0	0	72.5902	188.919	239.562	122.684	213.032	257.458	141.412	174.65	166.195	42.7152	55.5345	85.8782	0	191.754	195.213	129.177	145.483	133.118	131.718	61.5476	25.4974	0	138.895	63.1972	26.9269	109.712	203.01	50.5343
		483	1991.76	55.7742	172.354	142.088	244.964	160.38	98.6557	65.6032	0	104.946	187.709	182.851	132.794	136.553	97.1595	251.247	250.343	140.99	0	79.7627	111.39	112.012	265.377	79.604	104.077	146.692	118.701	98.5405	95.2437	140.337	0	161.815	46.4557	176.784	154.568	192.493	111.069
		484	1995.62	107.177	119.6	133.162	227.521	156.01	85.2526	20.7547	0	113.374	181.365	182.275	101.878	161.681	156.726	226.192	156.13	162.914	20.2253	108.607	150.948	69.6631	160.692	113.546	104.036	206.46	100.18	79.6295	69.4574	44.9334	0	121.075	0	160.616	101.295	176.559	81.3139
		485	1999.48	97.6348	156.632	182.664	208.978	148.48	109.657	53.1209	0	164.229	191.006	213.707	204.34	169.821	113.474	248.936	198.872	137.866	52.512	82.5146	119.7	45.7879	163.338	150.512	67.3897	98.2911	80.4362	126.549	123.833	38.0125	0	85.9155	33.4292	82.3775	171.372	214.524	75.1257
		486	2003.34	64.0376	112.811	120.022	285.59	170.949	28.5861	0	0	146.299	166.62	232.741	104.87	194.074	144.652	212.963	240.781	107.524	45.5197	80.8066	73.9958	55.2628	219.339	137.247	119.541	181.689	183.431	101.403	55.2967	76.5003	0	176.28	0	93.6197	130.395	156.167	99.1109
		487	2007.2	125.584	166.649	181.407	249.857	191.268	45.9914	21.87	0	249.586	200.58	188.227	130.958	195.905	144.307	145.178	205.082	157.093	41.302	77.6715	172.662	86.0421	168.377	131.135	116.559	142.961	184.893	116.421	95.8375	59.7958	0	158.117	31.2243	132.352	187.813	217.357	89.8095
		488	2011.06	55.8538	150.293	129.085	147.847	95.2099	102.149	0	0	126.908	192.529	244.771	108.483	142.669	115.034	226.627	196.387	122.452	63.4707	57.3789	143.787	72.931	199.107	124.062	95.1236	162.969	141.487	108.275	83.1027	79.5852	0	107.898	50.1747	154.698	194.314	214.682	82.1289
		489	2014.92	152.583	115.371	76.0694	230.333	181.937	49.1066	0	0	163.097	191.843	156.887	137.396	190.732	151.226	176.757	97.4129	177.079	30.7845	40.1637	153.531	56.344	146.688	112.016	86.2811	177.359	147.634	115.565	140.97	53.7607	0	158.042	33.8091	99.9162	135.903	164.169	75.6725
		490	2018.78	104.405	168.801	146.272	222.046	127.153	120.052	28.5654	0	224.672	238.908	150.466	105.068	167.023	235.756	195.329	188.644	73.8035	82.6276	36.0547	184.571	74.9783	189.396	112.707	114.052	179.989	153.319	124.105	50.084	94.0762	0	201.606	105.389	120.725	132.876	164.862	76.8456
		491	2022.64	82.3367	151.263	162.449	274.922	101.262	72.3463	0	0	157.548	201.937	191.965	98.9095	122.076	217.37	164.951	189.198	159.442	75.8429	99.8847	214.14	135.689	131.647	149.643	86.7444	108.874	152.863	139.159	177.426	123.674	0	228.107	0	105.103	194.006	217.842	64.2317
		492	2026.5	127.313	120.681	212.365	187.541	147.106	78.9668	0	0	206.24	149.476	136.606	110.121	235.645	103.398	157.163	226.46	133.758	85.6039	61.1802	120.619	77.07	206.876	69.2761	141.238	135.669	161.492	165.468	69.9917	108.579	0	194.543	27.0651	79.6985	252.569	196.05	81.9386
		493	2030.36	93.0497	84.1282	136.343	193.918	37.5264	99.4281	0	0	204.307	172.537	118.314	92.7785	165.771	145.1	106.163	223.582	134.369	58.1805	105.244	217.217	59.6073	193.585	138.208	31.1265	158.391	139.307	133.709	119.16	109.162	0	201.478	65.3759	137.847	242.338	182.862	98.8521
		494	2034.22	104.328	97.8888	168.35	150.211	78.3992	92.8726	0	0	299.518	212.833	181.309	99.6343	209.589	136.47	152.245	163.309	203.656	0	66.7406	151.809	89.2181	128.683	168.507	0	134.682	95.5638	107.158	106.833	57.7493	0	159.236	0	137.493	192.846	195.01	123.534
		495	2038.08	52.8512	104.763	189.892	181.336	76.0441	150.996	53.0126	0	223.288	222.866	159.796	86.6578	158.145	161.383	164.031	223.934	148.049	22.8746	38.4587	145.91	87.495	132.492	138.265	34.5094	109.725	138.789	161.018	116.187	72.2367	0	152.88	110.754	74.2644	171.776	183.296	160.203
		496	2041.94	85.2335	113.023	144.361	162.456	122.606	104.765	27.6076	0	277.857	239.015	149.191	96.536	194.778	91.0104	141.252	185.182	206.869	0	89.8583	90.05	65.5792	88.094	84.0918	54.3472	130.92	140.208	118.87	113.333	111.829	0	163.917	28.7034	165.255	148.745	139.049	47.8933
		497	2045.8	95.505	95.7072	183.053	195.029	49.7352	257.803	18.4238	30.7478	207.629	174.5	72.5774	104.332	183.909	142.732	101.373	231.244	175.553	43.0861	71.8048	96.9787	76.8285	105.061	170.368	0	186.347	100.506	147.913	85.8915	127.379	0	170.48	63.3957	178.385	184.435	202.854	108.782
		498	2049.66	159.977	105.879	86.0433	194.8	77.0543	153.452	49.1088	0	163.494	193.209	69.1157	44.9753	238.109	154.892	148.835	163.421	142.072	70.6409	58.5864	244.296	68.2759	96.5536	155.059	82.1616	154.816	164.393	120.84	103.466	94.6733	0	140.571	43.1332	150.314	171.916	169.204	106.602
		499	2053.52	147.391	119.684	178.203	172.975	132.426	172.01	65.1309	18.555	236.941	219.218	155.035	64.9307	176.843	109.373	184.744	206.37	244.963	74.4338	80.3991	175.184	70.7451	180.186	121.351	110.05	140.713	129.277	143.111	82.5147	59.6499	0	118.296	29.0325	150.509	157.515	135.939	152.075
		500	2057.38	153.567	171.264	73.8038	228.636	90.5	105.076	59.7613	0	200.632	165.867	170.671	101.932	208.167	172.4	165.465	179.537	171.44	32.8353	64.4539	198.546	47.1804	216.786	134.442	95.6558	170.056	155.303	119.365	55.4856	86.7399	0	109.313	70.6087	162.713	221.636	199.56	155.985
		501	2061.24	144.547	121.614	170.729	182.675	100.539	105.227	80.5734	34.178	240.415	290.858	149.19	53.7418	188.677	218.893	203.952	242.798	202.355	92.5922	82.0213	112.739	39.6833	199.645	168.555	86.7313	233.783	211.975	178.132	62.2017	97.4388	0	156.612	81.9698	155.243	128.488	89.7011	98.9418
		502	2065.1	146.259	176.184	203.699	175.247	121.979	174.157	52.6023	38.4742	183.56	115.39	108.822	38.8377	173.961	176.696	196.42	191.386	174.87	29.5202	111.455	160.981	58.5	107.192	166.781	87.4957	244.551	196.295	70.9905	56.8355	119.476	0	141.103	0	193.234	193.317	146.687	162.168
		503	2068.96	194.783	141.956	146.904	170.057	140.706	135.385	61.6787	0	217.052	200.5	112.727	53.7813	230.957	91.1561	199.949	182.254	207.986	0	60.8604	221.502	76.4026	158.454	166.669	0	206.82	213.522	169.793	80.4439	87.6972	0	18.4792	51.1395	182.822	202.661	208.278	198.565
		504	2072.82	177.314	119.648	183.886	126.25	79.59	139.569	45.551	29.1877	203.605	161.477	100.169	20.8416	209.616	144.341	198.121	151.652	189.342	29.3036	48.0441	197.937	83.867	177.995	165.766	99.0479	93.1991	142.478	145.848	64.7476	96.2068	0	26.1771	27.7589	90.4511	201.741	165.807	154.965
		505	2076.68	103.197	117.288	123.177	207.164	60.9339	163.428	0	33.6698	273.91	128.842	126.955	74.4075	196.772	181.687	151.154	154.295	262.995	37.3875	23.1616	132.079	43.9497	206.902	192.387	73.9451	157.969	246.884	172.872	88.003	113.459	0	104.26	23.0585	151.315	201.659	208.283	188.136
		506	2080.54	137.082	193.068	241.845	162.7	86.3326	131.712	86.6749	49.2986	280.42	233.795	136.741	77.1094	265.022	171.907	197.574	153.882	226.047	0	67.9749	110.839	47.6171	196.312	134.922	74.9922	203.138	200.843	141.285	51.0229	102.705	0	71.9818	62.0965	124.916	255.183	214.691	183.888
		507	2084.4	160.687	162.133	181.273	214.813	104.824	191.924	65.3162	77.5202	276.52	178.826	189.779	107.112	196.346	164.77	183.009	138.748	213.827	32.9186	76.1462	152.147	50.3585	120.195	181.886	34.7823	187.285	212.232	165.206	57.8226	80.4628	0	0	0	196.32	203.871	183.703	215.39
		508	2088.26	153.552	221.247	162.875	238.249	94.8729	125.993	52.6012	101.755	201.565	66.7486	177.109	42.9458	231.118	100.491	210.058	202.679	183.309	0	72.993	144.519	33.0366	136.111	110.836	93.9192	197.344	201.977	95.6535	44.6625	108.701	20.3955	77.3	35.0265	97.4971	84.0463	136.619	236.584
		509	2092.12	194.248	159.686	180.631	256.139	141.371	77.3558	41.5201	98.7288	215.334	31.4175	154.639	81.4591	221.628	164.932	145.87	219.358	187.033	0	133.153	189.501	32.9573	179.312	195.02	83.7703	175.698	171.404	112.284	42.3359	124.485	61.9803	39.7928	58.8237	161.381	139.113	220.872	230.533
		510	2095.98	165.244	146.216	243.066	191.954	141.475	216.425	29.2465	63.943	238.84	77.0318	220.394	126.428	183.696	149.159	159.931	168.848	229.599	21.7149	117.477	199.81	86.0119	149.639	188.261	70.7142	163.005	137.522	111.936	105.741	123.279	29.3023	77.2102	0	55.2373	120.776	194.188	209.529
		511	2099.84	142.764	213.864	215.819	234.46	107.013	140.632	0	164.05	224.724	33.1716	166.459	172.528	189.944	41.5713	192.434	153.585	244.245	0	160.712	138.448	39.7408	133.628	150.377	54.8145	163.525	196.584	189.247	58.9119	79.458	0	97.7463	48.8616	104.73	121.645	176.655	246.197
		512	2103.7	142.432	239.394	209.894	204.031	140.709	96.0704	69.039	179.001	188.888	46.5809	168.093	141.273	152.388	171.111	201.582	179.058	165.631	47.0506	141.115	169.629	56.8162	189.037	146.756	99.4479	197.219	156.143	72.744	89.8133	147.544	0	92.2408	47.8598	71.5271	122.869	190.498	181.353
		513	2107.56	133.155	273.345	183.123	271.706	82.5272	123.476	74.2723	128.557	188.741	35.887	197.479	123.525	203.638	155.255	221.689	222.375	197.447	0	162.01	143.358	119.391	169.57	160.752	95.9023	156.42	217.568	71.5771	64.9219	79.4029	19.9499	103.972	41.3126	121.02	167.574	170.419	233.749
		514	2111.42	102.77	241.871	93.1445	190.243	130.085	97.8479	59.9508	95.4983	205.958	22.6684	162.155	80.0862	196.967	153.074	240.155	249.329	130.641	42.5543	153.897	179.532	72.6373	161.36	195.966	54.0433	219.059	102.254	75.2985	75.7893	84.0991	28.8373	134.919	0	85.1006	101.673	152.567	257.312
		515	2115.28	73.3659	180.286	162.229	208.65	133.106	121.333	59.1573	136.406	252.294	0	170.087	129.558	184.873	175.818	240.324	290.832	132.356	0	172.266	193.902	45.9011	161.518	121.053	81.6466	182.343	198.805	80.3985	67.9102	116.311	51.8023	107.816	42.4394	72.5361	89.3013	196.844	215.944
		516	2119.14	95.3335	208.922	226.119	241.416	90.0888	197.389	0	123.004	203.099	35.065	142.02	21.2546	258.34	103.34	167.78	210.56	130.562	0	132.947	178.402	63.8399	173.222	196.468	111.348	170.572	129.956	130.09	77.8912	91.1029	52.9407	98.0588	0	117.199	168.291	195.208	358.721
		517	2123	87.229	121.813	203.035	185.592	86.4893	91.2406	91.1644	158.621	194.564	102.312	124.965	88.3094	212.107	94.9679	206.632	208.228	160.037	53.7567	188.875	177.841	97.0746	157.797	178.64	31.7424	181.764	179.114	103.042	132.838	72.0988	66.155	125.022	0	124.975	107.721	215.477	234.107
		518	2126.86	128.327	110.369	240.962	238.703	116.574	181.981	0	148.319	226.334	0	97.0679	123.436	189.723	166.648	150.632	216.507	123.734	31.051	176.862	109.232	28.1106	153.133	210.433	29.4832	154.19	174.405	76.1716	98.9831	75.2763	54.8658	88.4075	30.5494	135.891	58.1399	194.906	262.536
		519	2130.72	132.984	133.169	208.27	283.202	39.2598	63.765	36.4465	147.25	227.842	0	178.29	0	184.286	184.38	132.455	196.325	116.506	0	137.185	166.833	90.9164	176.183	159.854	0	101.593	146.189	117.445	128.653	103.413	78.2056	93.3688	0	83.6259	145.701	187.069	370.377
		520	2134.58	125.5	235.958	222.18	183.414	180.039	141.661	57.2613	140.54	189.705	62.868	123.902	128.576	188.292	221.617	83.0291	163.842	99.1795	65.4713	168.003	222.953	129.192	183.562	173.082	110.793	131.974	238.714	77.708	106.222	101.897	44.1504	100.276	0	156.326	87.816	225.781	290.259
		521	2138.44	62.8738	224.222	193.222	244.115	102.823	58.5042	0	181.888	258.468	37.5925	177.216	129.503	133.199	149.227	86.5536	208.763	97.5595	27.4233	208.701	214.183	80.8188	151.989	110.054	0	143.876	156.17	104.215	187.074	112.892	69.9192	90.454	38.6068	61.6269	88.4619	209.332	196.416
		522	2142.3	92.5385	200.614	152.821	205.419	113.688	97.6478	30.3236	157.628	224.501	0	162.216	97.0176	145.692	140.268	165.129	212.24	164.516	41.0433	223.254	193.783	137.429	128.395	118.154	42.4955	194.438	187.264	103.253	76.6957	57.8601	52.2738	78.4805	0	44.1235	121.946	201.219	270.396
		523	2146.16	100.42	150.654	199.486	196.05	156.143	139.285	24.2219	159.874	253.107	0	143.664	133.675	212.537	178.555	162.726	212.716	73.5802	0	168.075	226.92	133.651	161.211	179.835	76.1719	175.133	200.141	103.929	136.406	69.5361	32.4503	122.667	0	108.649	189.48	162.809	223.911
		524	2150.02	148.559	265.864	204.348	280.991	130.576	43.9574	48.4283	109.055	215.188	41.815	160.754	162.455	139.153	152.801	150.414	229.626	112.016	59.3077	191.61	141.392	107.255	158.881	134.304	0	203.593	155.989	41.5947	139.529	113.887	59.8524	119.111	35.2184	91.5647	167.777	193.518	261.849
		525	2153.88	104.048	247.799	235.809	280.818	94.0885	128.798	0	212.651	246.88	33.7932	163.22	95.2606	235.972	132.947	143.306	204.879	138.626	0	159.499	111.56	109.299	173.954	181.137	37.9866	129.831	90.2692	72.1466	116.487	71.9715	40.8054	160.474	0	104.802	156.317	259.165	240.994
		526	2157.74	90.0555	217.362	279.357	200.966	140.967	104.026	0	212.009	211.765	67.2496	128.201	98.1825	236.258	177.966	172.141	301.505	106.734	0	191.82	118.406	109.705	234.892	408.757	55.6597	198.792	140.305	98.1007	144.163	70.2156	84.2542	87.9844	0	60.926	103.556	226.196	270.205
		527	2161.6	186.626	208.869	226.454	217.991	97.6187	146.443	0	140.694	243.288	20.6856	82.9969	176.707	237.137	195.523	226.357	294.601	116.009	22.1996	161.682	183.839	119.646	204.625	144.686	37.5637	151.056	176.866	126.332	171.485	71.3876	39.6359	68.1391	0	42.2393	48.4605	221.509	208.838
		528	2165.46	130.86	109.688	167.503	267.79	70.8728	131.602	21.0476	121.081	176.641	58.2336	166.039	136.249	196.935	191.261	110.113	240.136	116.885	45.9425	229.39	139.715	240.146	151.429	154.171	49.887	225.235	147.167	163.435	169.786	97.9419	74.2198	98.9166	0	124.406	89.9077	231.373	233.937
		529	2169.32	145.809	206.948	138.376	220.457	100.097	95.5795	0	177.545	201.588	98.4452	133.725	185.98	175.001	186.586	193.12	274.063	150.072	0	202.894	174.749	141.225	203.358	165.229	0	213.352	185.776	117.159	81.2126	123.571	78.3967	135.485	28.5889	56.4762	60.3558	222.341	209.144
		530	2173.18	117.885	142.896	211.101	250.049	107.63	100.383	48.5228	205.821	219.165	111.266	100.38	115.458	187.627	104.573	151.974	264.737	115.13	28.8381	160.234	147.944	84.2619	146.724	137.099	0	156.564	141.886	144.509	137.165	81.587	51.6497	146.958	0	197.12	123.642	265.025	166.169
		531	2177.04	138.375	193.486	278.23	281.759	78.7825	106.454	37.2398	178.28	171.873	122.984	180.524	95.6885	159.215	119.823	201.156	207.809	62.008	22.6701	156.446	132.697	57.3076	183.858	181.124	103.985	196.892	118.913	144.899	232.779	105.879	53.4883	96.7322	0	71.1879	89.7727	248.036	211.08
		532	2180.9	99.6083	146.778	183.767	187.009	53.8228	208.065	0	208.036	219.08	112.589	139.307	90.4422	197.976	164.569	156.371	216.576	209.466	0	199.55	165.612	137.691	99.4846	163.134	74.4002	251.898	150.212	167.77	195.712	123.897	108.068	118.895	42.446	106.027	169.901	264.619	189.283
		533	2184.76	142.447	109.495	171.647	282.287	174.742	107.167	28.7712	224.871	192.803	155.527	180.989	146.481	167.502	134.85	181.615	213.324	155.945	56.9213	178.463	121.138	155.123	136.899	171.679	102.524	196.354	177.141	123.697	255.346	59.8693	135.092	123.007	0	145.604	111.077	222.449	233.07
		534	2188.62	154.519	142.361	249.402	238.905	41.4997	151.885	0	177.034	153.087	57.0078	77.3111	106.433	148.301	35.9494	148.488	260.658	229.666	60.6129	104.916	153.718	221.567	67.3817	147.3	20.6101	129.206	147.172	133.359	186.202	74.8374	0	141.693	0	98.0838	166.257	279.415	148.97
		535	2192.48	163.02	76.1643	171.474	226.202	90.9293	127.627	29.3628	177.01	218.092	80.5643	102.114	188.656	175.258	190.438	201.029	242.503	273.057	91.9474	102.539	133.78	166.298	78.2135	118.02	130.223	211.19	241.235	138.464	160.783	72.3723	53.7625	113.078	0	95.4538	243.472	225.88	180.069
		536	2196.34	184.495	132.901	170.065	253.112	138.136	156.941	0	171.133	127.846	110.177	141.765	115.155	129.445	162.222	230.27	321.075	224.777	110.168	77.018	84.6967	117.608	55.5844	99.7336	102.661	165.532	155.269	137.572	175.871	144.416	44.9038	158.026	0	130.783	187	244.964	165.35
		537	2200.2	147.205	113.802	223.89	281.225	183.282	142.685	0	145.615	188.461	107.501	169.351	116.441	118.636	122.245	117.603	261.297	289.275	74.5047	174.299	123.655	158.308	36.4581	122.531	113.373	192.317	33.0592	143.535	181.183	144.865	65.909	121.91	0	116.391	151.605	195.263	171.257
		538	2204.06	119.56	178.282	179.375	218.11	50.6103	139.841	91.6015	191.219	204.211	83.2445	136.818	111.625	150.185	144.039	150.639	294.749	198.826	106.198	117.119	171.301	140.224	73.3147	112.654	111.189	186.625	163.598	191.414	175.689	144.547	0	159.492	0	143.116	173.664	202.104	217.605
		539	2207.92	165.529	171.938	184.639	272.851	142.251	138.561	65.3996	202.002	174.505	85.2689	116.666	52.6018	121.091	156.109	144.516	265.189	161.838	22.5018	124.153	106.04	159.323	74.0431	167.006	77.4918	224.957	156.109	157.613	179.06	107.509	104.159	127.117	0	86.3508	194.011	237.759	164.417
		540	2211.78	52.8904	184.091	147.01	211.407	85.8919	104.028	21.2184	176.805	144.643	165.182	145.099	176.707	128.464	130.395	219.894	276.625	226.736	79.8239	90.447	139.792	111.404	131.364	159.646	31.1768	199.712	174.938	171.404	254.214	130.153	21.201	103.593	0	136.984	159.701	253.011	172.223
		541	2215.64	137.433	100.311	156.864	242.027	73.6719	78.4613	34.6872	269.384	149.674	130.313	242.083	162.135	154.739	157.428	218.883	290.97	193.04	116.553	157.427	170.014	142.08	102.891	200.254	107.553	138.525	189.473	131.488	184.995	174.54	71.2334	165.76	0	152.12	227.977	279.679	202.768
		542	2219.5	133.033	94.6219	201.913	185.175	113.767	159.914	0	181.134	148.328	144.596	186.792	147.587	103.723	193.977	223.703	269.238	237.9	0	99.0976	95.1181	118.598	110.942	198.76	73.8354	158.218	192.4	190.305	129.301	222.574	56.6431	146.517	0	118.456	179.609	272.458	230.563
		543	2223.36	193.811	199.515	312.745	210.452	62.5671	127.747	19.7925	194.305	165.696	211.826	148.384	0	119.646	200.381	142.322	293.073	239.478	104.983	61.5077	38.723	112.697	145.292	191.117	69.7717	230.813	141.884	126.966	210.706	223.946	120.743	184.856	0	93.2808	204.165	276.119	152.916
		544	2227.22	109.985	134.607	162.326	224.289	119.935	62.4993	0	295.508	162.115	140.308	173.952	0	100.571	246.557	197.054	336.156	218.712	126.821	53.9545	99.5807	150.13	127.967	248.806	78.6033	262.643	182.594	154.235	138.928	171.27	27.7938	215.897	0	117.181	163.476	268.034	177.418
		545	2231.08	100.327	111.211	175.763	142.65	89.3288	93.979	60.9515	185.435	158.643	79.6514	115.556	0	153.043	181.162	262.385	322.655	229.264	143.63	60.9633	104.552	112.145	124.941	195.475	0	187.725	221.034	200.95	86.2803	202.176	98.7781	121.805	26.9037	169.978	226.967	246.179	227.86
		546	2234.94	97.3797	107.31	226.058	281.541	68.9763	43.7508	0	199.967	155.178	103.97	164.791	0	99.4174	144.928	170.635	325.593	257.235	64.404	103.876	93.4486	106.853	179.738	308.19	76.2134	249.795	151.895	134.235	126.121	219.128	85.927	214.204	22.9288	105.794	191.639	255.264	223.413
		547	2238.8	61.3128	55.1059	267.173	168.991	83.4008	71.3435	53.5176	217.171	177.071	132.772	192.39	27.1706	87.9617	127.236	232.548	307.764	219.919	58.3283	148.181	137.045	91.3261	149.115	193.611	62.2405	223.329	200.44	188.831	146.015	220.172	92.7772	141.626	0	92.8057	187.465	200.532	242.295
		548	2242.66	154.89	162.678	227.503	246.597	76.1841	81.1981	0	140.225	158.679	91.5751	158.087	94.9879	136.135	173.202	176.575	250.634	181.97	82.0724	109.345	136.823	108.185	128.187	252.116	121.926	296.928	194.967	207.942	105.994	190.839	88.733	162.776	0	125.542	183.491	178.632	241.694
		549	2246.52	60.7396	107.885	164.94	210.075	69.9143	41.4893	45.9199	194.447	153.479	137.058	174.348	0	110.641	120.957	242.241	245.149	229.018	67.8771	91.4155	46.0836	79.4856	175.411	442.633	83.7334	242.236	183.125	186.025	121.725	241.079	111.759	185.548	55.911	129.254	201.279	207.28	225.885
		550	2250.38	77.1461	114.705	236.255	181.422	112.904	47.4677	51.1266	238.129	202.833	62.0224	255.87	0	162.882	145.627	120.684	239.383	223.389	0	96.7052	103.066	45.378	155.543	330.276	0	221.318	107.86	141.954	148.294	187.717	111.896	210	0	92.7514	147.841	296.305	226.255
		551	2254.24	50.1803	72.3796	153.596	286.319	53.5311	79.8885	83.2864	183.038	123.547	66.2848	183.275	77.1626	172.359	188.932	170.428	274.02	176.018	37.6904	163.514	82.7593	87.4589	235.357	223.436	82.3977	245.466	111.845	137.194	133.209	174.244	105.457	132.335	0	107.931	154.524	263.95	242.82
		552	2258.1	0	116.624	188.528	223.839	55.5052	60.357	70.4551	189.945	206.478	44.2015	219.953	0	98.8489	151.278	221.297	0	188.765	71.3119	98.4994	153.588	72.2802	205.418	173.577	34.0357	174.495	198.21	107.827	121.961	205.949	44.6035	176.013	0	193.986	167.533	246.202	239.558

## Sheet: Average Background
				SptId_17	SptId_18	SptId_24	SptId_26	SptId_30	SptId_35	SptId_38	SptId_39	SptId_42	SptId_45	SptId_50	SptId_56	SptId_57	SptId_62	SptId_68	SptId_70	SptId_71	SptId_73	SptId_75	SptId_80	SptId_82	SptId_87	SptId_88	SptId_90	SptId_97	SptId_98	SptId_100	SptId_106	SptId_113	SptId_117	SptId_118	SptId_128	SptId_129	SptId_130	SptId_149	SptId_150
		0	127.38	0	0	0	0	0	0	187.442	0	0	0	0	0	0	0	0	0	0	0	0	0	0	0	0	0	0	0	0	0	0	0	198.021	0	0	0	187.159	0
		1	131.24	0	0	0	0	0	0	0	0	0	0	0	0	0	0	0	0	0	0	0	0	0	184.613	0	0	0	0	0	0	0	0	0	0	0	0	0	0
		2	135.1	0	0	0	0	0	0	0	0	0	0	0	0	0	0	0	0	0	0	0	0	0	0	0	0	0	0	0	0	0	0	0	0	0	0	0	0
		3	138.96	0	0	0	0	0	0	0	0	0	0	0	0	0	0	0	0	0	0	0	0	0	0	0	0	0	0	0	0	0	0	0	0	0	0	0	0
		4	142.82	0	0	0	0	0	0	0	0	0	0	0	0	0	0	0	0	0	0	0	0	0	0	0	0	0	0	0	0	0	0	0	0	0	0	0	0
		5	146.68	0	0	0	0	0	0	0	0	0	0	0	0	0	0	0	0	0	0	0	0	0	0	0	0	0	0	0	0	0	147.042	0	0	0	0	0	0
		6	150.54	0	0	0	0	0	0	0	0	0	0	0	0	191.888	0	0	0	0	0	0	0	0	0	146.702	0	0	0	0	0	0	0	0	0	0	0	0	0
		7	154.4	0	0	0	0	0	0	0	0	0	0	0	0	197.451	0	0	0	0	0	0	0	0	0	0	0	0	0	0	0	0	0	0	0	0	0	0	0
		8	158.26	0	0	0	0	0	0	0	0	137.885	0	0	0	202.626	0	0	0	0	0	0	0	0	0	0	0	0	0	0	0	0	0	0	0	0	0	0	0
		9	162.12	0	0	0	0	0	0	0	0	0	0	0	0	202.435	0	0	0	0	0	0	0	0	0	0	0	0	0	0	0	0	0	0	0	0	0	0	0
		10	165.98	0	0	0	0	0	0	0	0	0	0	0	0	0	0	0	0	0	0	0	0	0	0	0	0	0	0	0	0	0	0	0	0	0	0	0	0
		11	169.84	0	0	192.122	0	0	0	0	0	0	0	0	0	199.866	0	0	0	0	0	0	0	0	0	0	0	0	0	0	0	0	0	0	0	0	0	0	0
		12	173.7	0	0	0	0	0	0	0	0	0	0	0	0	201.396	0	0	0	0	0	0	0	0	0	0	0	0	0	0	0	0	0	0	0	0	0	0	0
		13	177.56	0	0	0	0	0	0	0	0	0	0	0	0	189.747	0	0	0	0	0	0	0	0	0	0	0	0	0	0	0	0	0	0	0	0	0	0	0
		14	181.42	0	0	0	0	0	0	0	0	0	0	0	0	202.121	0	0	0	0	0	0	0	0	0	0	0	0	130.985	0	0	0	0	0	0	0	0	0	0
		15	185.28	0	0	0	0	0	0	0	0	0	0	0	0	201.076	0	0	0	0	0	0	0	193.252	0	0	0	0	0	0	0	0	0	0	0	0	0	0	0
		16	189.14	0	0	0	0	0	0	0	0	0	0	0	0	204.549	0	0	0	0	0	0	0	0	0	0	0	0	0	0	0	0	0	0	0	0	0	0	0
		17	193	0	0	0	0	0	0	0	0	0	0	0	0	0	0	0	0	0	0	0	0	0	0	0	0	0	0	0	0	0	0	0	0	0	0	0	0
		18	196.86	0	0	0	0	0	0	0	0	0	0	0	0	0	0	0	0	0	0	0	0	0	0	0	0	0	0	0	0	0	0	0	0	0	0	0	0
		19	200.72	208.851	0	0	0	0	0	0	0	0	0	0	0	202.433	0	0	0	0	0	0	0	0	0	0	0	0	0	0	0	0	0	0	0	0	0	0	0
		20	204.58	0	0	0	0	0	0	0	0	0	0	0	0	0	0	0	0	0	0	0	0	0	0	0	0	0	0	0	0	0	0	0	0	0	0	0	0
		21	208.44	0	0	0	0	0	0	0	0	0	0	0	0	0	0	0	0	0	0	0	0	0	0	0	0	0	0	0	0	0	0	0	0	0	0	0	0
		22	212.3	0	0	0	0	0	0	0	0	0	0	0	0	0	0	0	0	0	0	0	0	0	0	0	0	0	0	0	0	0	0	0	0	0	0	0	0
		23	216.16	0	0	0	0	0	0	0	0	0	0	0	0	0	0	0	0	0	0	0	0	0	0	0	0	0	0	0	0	0	0	0	0	0	0	0	0
		24	220.02	0	0	0	0	0	0	0	0	0	0	0	0	0	0	0	0	0	0	0	0	0	0	0	0	0	0	0	0	0	0	0	0	0	0	0	0
		25	223.88	0	0	0	0	0	0	0	0	0	0	0	0	0	0	0	0	0	0	0	0	0	130.347	0	0	0	0	0	0	0	0	0	0	0	0	0	0
		26	227.74	0	0	0	0	0	0	0	0	0	0	0	0	0	0	0	0	0	0	0	0	0	0	0	0	0	0	0	0	0	0	0	0	0	0	0	0
		27	231.6	0	0	0	0	0	0	0	0	0	0	0	0	0	0	0	0	0	0	0	0	0	0	0	0	0	0	0	0	0	0	0	0	0	0	0	0
		28	235.46	0	0	0	0	0	0	0	0	0	0	0	0	0	0	0	201.84	0	0	0	0	0	0	0	0	0	0	0	0	0	0	0	0	0	0	0	0
		29	239.32	0	0	0	0	0	0	0	0	0	0	0	0	0	0	0	0	0	0	0	0	0	0	0	0	0	0	0	0	0	0	0	0	0	0	201.781	0
		30	243.18	0	0	0	0	0	0	0	0	0	0	0	0	0	0	0	0	0	0	0	0	0	0	0	0	0	0	0	0	0	198.437	0	0	0	205.344	201.654	0
		31	247.04	0	0	0	0	0	0	0	0	0	0	0	0	0	0	0	0	0	0	0	0	0	0	0	0	0	0	0	0	0	0	0	0	0	0	0	0
		32	250.9	0	0	0	0	0	0	0	0	0	0	0	0	0	0	0	0	0	0	185.516	0	0	0	0	0	0	0	0	0	0	0	0	0	0	0	199.578	0
		33	254.76	0	0	0	0	0	0	0	0	0	0	0	0	0	0	0	0	0	0	0	0	0	0	0	0	0	0	0	0	0	0	0	0	0	194.595	207.323	0
		34	258.62	0	0	0	0	0	0	0	0	0	0	0	0	0	0	0	0	0	0	0	0	0	0	0	0	0	0	0	0	0	0	0	0	0	204.168	197.71	0
		35	262.48	0	0	0	0	0	0	0	205.4	0	0	0	0	0	0	0	0	0	0	0	0	0	0	0	0	0	0	0	0	0	0	0	0	0	199.778	200.264	0
		36	266.34	0	0	0	0	0	0	0	0	0	0	0	0	0	0	0	0	0	0	0	0	0	0	0	0	0	0	0	0	0	0	0	0	0	195.307	205.033	0
		37	270.2	145.111	0	0	0	0	0	0	0	0	0	0	0	0	0	0	0	0	0	0	0	0	0	0	0	0	0	0	0	0	0	0	0	0	197.472	210.265	0
		38	274.06	0	0	0	0	0	0	0	0	0	0	0	0	0	0	0	0	0	0	0	0	0	0	0	0	0	0	0	0	0	0	0	0	0	194.19	196.595	0
		39	277.92	0	0	0	0	0	0	0	0	0	0	0	0	0	0	0	0	0	0	0	0	0	0	0	0	0	0	0	0	0	0	0	0	0	197.995	200.173	0
		40	281.78	0	0	0	0	0	0	0	0	183.692	0	0	0	0	0	0	0	0	0	0	0	0	0	0	0	0	0	0	0	0	0	0	0	0	197.513	200.413	0
		41	285.64	0	0	0	0	0	0	0	0	0	0	0	0	0	0	0	0	0	0	0	0	0	0	0	0	0	0	0	0	0	0	0	0	0	200.864	203.777	0
		42	289.5	0	0	0	0	0	0	0	0	0	0	0	0	0	0	0	0	0	0	0	0	0	0	0	0	0	0	0	0	0	0	0	0	0	195.999	205.663	0
		43	293.36	0	0	0	0	0	0	0	0	0	0	0	0	0	0	0	0	0	0	0	0	0	0	0	0	0	0	0	0	0	0	0	0	0	0	206.628	0
		44	297.22	0	0	0	0	0	0	0	0	0	0	0	0	0	0	0	0	0	0	0	0	0	0	0	195.805	0	0	0	0	0	0	0	0	0	0	201.187	0
		45	301.08	0	0	0	0	0	0	0	0	0	0	0	0	0	0	0	0	0	0	0	0	0	0	0	0	0	0	0	0	0	0	0	0	0	198.552	204.549	0
		46	304.94	0	0	0	0	0	0	0	0	0	0	0	0	0	0	0	0	0	0	0	0	0	0	0	0	0	0	0	0	0	0	0	0	0	195.701	210.861	0
		47	308.8	0	0	0	0	0	0	0	0	0	0	0	0	0	0	0	0	0	0	0	0	0	0	0	0	0	0	0	0	0	0	0	0	0	198.26	200.211	0
		48	312.66	0	0	0	0	0	0	0	0	0	0	0	0	0	0	0	0	0	0	0	0	0	0	0	0	0	0	0	0	0	0	0	0	0	201.214	203.518	0
		49	316.52	0	0	0	0	0	0	0	0	0	0	0	0	0	0	0	0	0	0	0	0	0	0	0	0	0	0	0	0	0	0	0	0	0	195.936	209.6	0
		50	320.38	0	0	0	0	0	0	0	0	0	0	0	0	0	0	0	0	0	0	0	0	0	0	0	0	0	0	0	0	0	0	0	0	0	196.498	199.423	0
		51	324.24	0	0	0	0	0	0	0	0	0	0	0	0	0	0	0	0	0	0	0	0	0	0	0	0	0	0	0	0	0	0	0	0	0	210.177	198.563	0
		52	328.1	0	0	0	0	0	0	0	0	0	0	0	0	0	0	0	0	0	0	0	0	0	0	0	0	0	0	0	0	0	0	0	0	0	202.914	207.663	0
		53	331.96	0	0	0	0	0	0	0	0	0	0	0	0	0	0	0	0	0	0	0	0	0	0	0	0	0	0	0	0	0	0	0	0	0	201.992	208.611	0
		54	335.82	0	0	0	0	0	0	0	0	0	0	0	0	0	0	0	0	0	0	0	0	0	0	0	0	0	0	0	0	0	0	0	0	0	195.268	204.708	0
		55	339.68	0	0	0	0	0	0	0	0	0	0	0	0	0	0	0	0	0	0	0	0	0	0	0	0	0	0	0	0	0	0	0	0	0	213.621	199.861	0
		56	343.54	0	0	0	0	0	0	0	0	0	0	0	0	0	0	0	0	0	0	0	0	0	0	0	0	0	0	0	0	0	0	0	0	0	198.391	206.957	0
		57	347.4	0	0	0	0	0	0	0	0	188.802	0	0	0	0	0	0	0	0	0	0	0	0	0	0	0	0	0	0	0	209.763	0	0	0	0	204.818	203.301	0
		58	351.26	0	0	0	0	0	0	0	0	0	0	0	0	0	0	0	0	0	0	0	0	0	0	0	0	0	0	0	0	0	0	0	0	0	201.837	202.444	0
		59	355.12	0	0	0	0	0	0	0	0	0	0	0	0	0	0	0	0	0	0	0	0	0	0	0	0	0	0	0	0	0	0	0	0	0	198.313	214.915	0
		60	358.98	0	0	0	0	0	0	0	0	0	0	0	0	0	191.372	0	0	0	0	0	0	0	0	0	0	0	0	0	0	0	0	0	0	0	195.627	206.331	0
		61	362.84	0	0	0	0	0	0	0	0	0	0	0	191.343	0	0	0	0	0	0	0	0	0	0	0	0	0	0	0	0	0	0	0	0	0	204.476	204.042	0
		62	366.7	0	0	0	0	0	0	0	0	0	0	0	0	0	0	0	0	0	0	0	0	0	0	0	0	0	0	0	0	0	0	0	0	0	192.834	199.688	0
		63	370.56	0	0	0	0	0	0	0	0	0	0	0	0	0	0	0	0	0	0	0	186.841	0	0	0	0	0	0	0	0	0	0	0	0	0	205.983	216.737	0
		64	374.42	0	0	0	0	0	0	0	0	0	0	0	0	0	0	198.94	0	0	0	0	195.104	0	0	0	0	0	0	0	205.95	0	0	0	0	0	204.102	214.715	0
		65	378.28	0	0	0	0	0	0	0	0	0	0	0	0	0	0	0	0	0	0	0	193.324	0	0	0	0	0	0	0	206.456	0	0	0	0	0	198.408	209.79	0
		66	382.14	0	0	0	0	0	0	0	0	0	0	0	0	0	0	0	0	0	0	0	0	0	0	0	0	0	0	0	205.682	0	0	0	0	0	206.014	213.34	0
		67	386	0	0	0	0	0	0	0	0	0	0	0	0	186.562	0	0	0	0	0	0	0	0	0	0	0	0	0	0	206.427	0	0	0	0	0	206.231	209.589	0
		68	389.86	0	0	0	0	0	0	0	0	0	0	0	0	0	0	0	0	0	0	0	192.421	0	0	0	0	0	0	0	210.358	0	0	0	0	0	207.39	204.591	0
		69	393.72	0	0	0	0	0	0	0	0	0	0	0	0	0	0	0	0	0	0	0	193.132	0	0	0	0	0	0	0	213.067	0	0	0	0	0	214.493	213.29	0
		70	397.58	0	0	0	0	0	0	0	0	0	0	0	0	192.773	0	0	0	0	0	0	194.631	0	0	0	0	0	0	0	203.732	0	0	0	0	0	210.019	208.606	0
		71	401.44	0	0	0	0	0	0	0	0	0	0	0	0	0	0	0	0	0	0	0	188.808	0	0	0	0	0	0	0	210.128	0	0	0	0	0	215.319	210.075	0
		72	405.3	0	0	0	0	0	0	0	0	195.465	0	0	0	0	0	0	0	0	0	0	192.896	0	0	0	0	0	0	0	206.894	0	0	0	0	0	206.524	208.556	0
		73	409.16	0	0	0	0	0	0	0	0	0	0	0	0	198.064	0	0	0	0	0	0	196.388	0	0	0	0	0	0	0	206.777	0	0	0	0	0	214.974	215.343	0
		74	413.02	0	0	0	0	0	0	0	0	0	0	0	0	0	0	0	0	0	0	0	188.934	0	0	0	0	0	0	0	202.279	0	0	0	0	0	206.03	203.974	0
		75	416.88	0	0	0	0	0	0	0	0	0	0	0	0	0	0	0	0	0	0	0	198.675	0	0	0	0	0	0	0	207.862	0	0	0	0	0	206.848	209.558	0
		76	420.74	0	0	0	0	0	0	0	0	0	0	0	0	0	0	0	0	0	0	0	206.404	0	0	0	0	195.28	0	0	210.773	0	0	0	0	0	207.884	212.967	0
		77	424.6	0	0	0	0	0	0	0	0	0	0	0	0	195.379	0	0	0	0	0	0	190.617	0	0	0	0	0	0	0	203.554	0	0	0	0	0	206.995	216.254	0
		78	428.46	0	0	0	0	0	0	0	0	0	0	0	0	192.636	0	0	0	0	0	0	204.657	0	0	0	0	0	0	0	212.89	0	0	0	0	0	208.807	212.136	0
		79	432.32	0	0	0	0	0	0	0	0	0	0	0	0	189.737	0	0	0	0	0	0	194.042	0	0	0	0	0	0	0	217.508	0	0	0	0	0	203.811	214.732	0
		80	436.18	0	0	0	0	0	0	0	0	0	0	0	0	187.525	0	0	0	0	0	0	198.77	0	0	0	0	0	0	0	209.156	0	0	0	0	0	205.552	218.196	0
		81	440.04	0	0	182.977	0	0	0	0	0	0	0	0	0	180.508	0	0	0	0	0	0	193.114	0	0	0	0	0	0	0	213.01	0	0	0	0	0	204.527	209.42	0
		82	443.9	0	0	0	0	0	0	0	0	0	0	0	0	191.85	0	0	0	0	0	0	193.604	0	0	0	0	0	0	0	208.971	0	0	0	0	0	209.929	219.182	0
		83	447.76	0	0	0	0	0	0	0	0	0	0	0	0	192.294	0	0	0	0	0	0	193.778	0	0	0	0	0	189.532	0	212.908	0	0	0	0	0	207.39	216.387	0
		84	451.62	0	0	0	0	0	0	0	0	0	0	0	0	198.525	0	0	0	0	0	0	196.512	0	0	0	0	0	0	0	214.712	0	0	0	0	0	210.605	214.083	0
		85	455.48	0	0	0	0	0	0	0	0	0	0	0	0	197.583	0	0	0	0	0	0	191.47	0	0	0	0	0	0	0	199.907	0	0	0	0	0	202.319	220.817	0
		86	459.34	0	0	0	0	0	0	0	0	0	0	0	0	192.477	0	0	0	0	0	0	205.808	0	0	0	0	0	190.381	0	212.086	0	0	193.103	0	0	213.185	201.508	0
		87	463.2	0	0	0	0	0	0	0	0	0	0	0	0	196.147	0	0	0	0	0	0	217.079	0	0	0	0	0	0	0	211.631	0	0	0	0	0	204.845	203.929	0
		88	467.06	0	0	0	0	0	0	0	0	0	0	0	0	190.056	0	0	0	0	0	0	211.345	0	0	0	0	0	193.317	0	212.731	0	0	0	0	0	201.523	210.831	0
		89	470.92	0	0	0	0	0	0	0	0	0	0	0	0	186.232	0	0	0	0	0	0	203.806	0	0	0	0	0	0	0	213.933	0	0	0	0	184.098	201.499	205.402	0
		90	474.78	0	0	0	0	0	0	0	0	0	0	0	0	196.743	0	0	0	0	0	0	207.104	0	0	0	0	0	187.207	0	216.405	0	0	0	0	0	209.024	210.485	0
		91	478.64	0	0	0	0	0	0	0	0	0	0	0	0	189.869	0	0	0	0	0	0	200.473	0	0	0	0	0	190.597	0	216.474	0	0	0	0	0	204.727	211.444	0
		92	482.5	0	0	0	0	0	0	0	0	0	0	0	0	194.223	0	0	0	0	0	0	194.716	0	0	0	0	0	197.644	0	213.793	0	0	0	0	0	198.018	199.895	0
		93	486.36	0	0	0	0	0	0	0	0	0	0	0	0	198.565	0	0	0	0	0	0	187.251	0	0	0	0	0	184.032	0	219.7	0	0	0	0	0	210.015	207.081	0
		94	490.22	0	0	0	0	0	0	0	0	0	0	0	0	195.967	0	0	0	0	0	0	198.003	0	0	0	0	0	0	0	202.115	0	0	0	0	0	207.049	208.774	0
		95	494.08	0	0	0	0	0	0	0	0	0	0	0	0	192.77	0	0	0	0	0	0	197.778	0	0	0	0	0	193.88	0	213.229	0	0	0	0	0	205.719	203.522	0
		96	497.94	0	0	0	0	0	0	0	0	0	0	0	0	188.844	0	0	0	0	0	0	186.042	0	0	0	0	0	194.815	0	212.445	0	0	0	0	0	205.125	214.699	0
		97	501.8	0	0	0	0	0	0	0	0	214.603	0	0	0	194.656	0	0	0	0	0	0	204.299	0	0	0	0	0	192.644	0	215.888	0	0	0	0	0	193.842	199.993	0
		98	505.66	0	0	0	0	0	0	0	0	0	0	201.173	0	199.813	0	0	0	0	0	0	183.946	0	0	0	191.492	0	200.19	0	217.426	0	0	0	0	0	0	200.818	0
		99	509.52	0	0	0	0	0	0	0	0	201.427	0	196.615	0	200.53	0	0	0	0	0	0	199.223	0	0	0	190.444	0	193.035	0	209.097	0	0	0	0	0	201.281	203.988	0
		100	513.38	0	0	0	0	0	0	0	0	201.016	0	194.238	0	195.614	0	0	0	0	0	0	187.984	0	0	0	187.127	0	191.29	0	210.312	0	0	0	0	0	192.817	219.262	0
		101	517.24	0	0	0	0	0	0	0	0	203.274	0	199.112	0	195.38	0	0	0	0	0	0	194.161	0	0	0	182.561	0	197.647	0	215.5	0	0	0	0	0	202.689	219.607	0
		102	521.1	0	0	0	0	0	0	0	0	203.687	0	201.94	0	188.455	0	0	0	0	0	0	192.712	0	0	0	172.747	0	194.768	0	209.425	0	0	0	0	0	197.359	213.484	0
		103	524.96	0	176.139	0	0	0	0	0	0	211.429	0	187.257	0	187.362	0	0	0	0	0	0	190.866	0	0	0	187.716	0	200.462	0	212.951	0	0	0	0	0	203.582	222.257	0
		104	528.82	0	0	0	0	0	0	0	0	203.527	0	0	0	191.308	0	0	0	0	0	0	191.771	0	0	0	175.882	0	205.659	0	213.42	0	0	0	0	0	211.747	212.843	0
		105	532.68	0	0	0	0	0	0	0	0	202.569	0	194.501	0	192.675	0	0	0	0	0	0	195.038	0	0	0	188.118	0	200.34	0	209.55	0	0	0	0	0	200.809	209.039	0
		106	536.54	0	0	0	0	0	0	0	0	204.665	0	193.02	0	192.645	0	0	0	0	0	0	191.68	0	0	0	0	0	189.689	0	207.043	0	0	0	0	0	204.734	211.222	0
		107	540.4	0	0	0	0	0	0	0	0	202.647	0	188.749	0	192.843	0	0	0	0	0	0	194.043	0	0	0	182.602	0	190.749	0	209.322	186.754	0	0	0	0	196.444	208.321	0
		108	544.26	0	0	0	0	0	0	0	0	197.703	0	189.469	0	192.977	0	0	0	0	0	0	201.569	0	0	0	0	0	199.72	0	209.195	0	0	0	0	0	205.573	217.381	0
		109	548.12	0	0	0	0	0	0	0	0	199.576	0	192.904	175.484	193.328	0	0	0	0	0	0	189.876	0	0	0	182.074	0	193.276	0	210.23	192.951	0	0	0	0	209.95	217.131	0
		110	551.98	0	0	0	0	0	0	0	0	201.398	0	197.255	0	186.023	0	0	0	0	0	0	184.606	0	0	0	183.882	0	190.368	0	208.697	197.068	0	0	0	0	207.285	210.111	0
		111	555.84	0	0	0	0	0	0	0	0	204.017	0	195.24	0	199.975	0	0	0	0	0	0	204.237	0	0	0	190.195	0	198.797	0	213.305	207.657	0	0	0	0	205.396	212.36	0
		112	559.7	0	0	0	0	0	0	0	0	196.374	0	192.552	0	193.395	0	0	0	0	0	0	194.324	0	0	0	183.658	0	189.848	0	203.506	0	0	0	0	0	197.409	207.942	0
		113	563.56	0	0	0	0	0	0	0	0	201.114	0	194.104	0	204.409	0	0	0	0	0	0	197.61	0	0	0	189.134	0	0	0	206.382	202.846	0	0	0	0	202.461	207.462	0
		114	567.42	0	0	0	0	0	0	0	0	204.095	0	194.571	0	192.571	0	0	0	0	0	0	200.197	0	0	0	190.643	0	198.664	0	216.177	0	0	0	0	0	190.231	209.669	0
		115	571.28	0	0	0	0	0	0	0	0	201.129	0	199.146	0	191.485	0	0	0	0	0	0	202.589	0	0	0	0	0	194.214	0	218.651	188.354	0	0	0	0	196.332	207.088	0
		116	575.14	0	0	0	0	0	0	0	0	198.812	0	198.599	0	195.187	0	0	0	0	0	0	197.412	0	0	0	187.805	0	195.299	0	206.261	198.152	0	0	0	199.88	191.117	209.424	0
		117	579	0	0	0	0	0	0	0	0	193.88	0	198.233	0	191.715	0	0	0	0	0	0	202.91	0	0	0	194.87	0	0	0	208.605	197.078	0	0	0	0	195.112	211.187	0
		118	582.86	0	0	0	186.788	0	0	0	0	192.588	0	196.306	0	193.937	0	0	0	0	0	0	187.737	0	0	0	0	0	0	0	199.658	193.504	0	0	0	188.698	199.613	207.595	0
		119	586.72	0	0	0	0	0	0	0	0	196.429	0	193.319	0	193.338	0	0	0	0	0	0	193.508	0	0	0	185.713	0	0	0	207.469	0	0	0	0	0	196.674	207.529	0
		120	590.58	0	0	0	0	0	0	0	0	198.581	0	196.277	0	193.02	0	0	0	0	0	0	198.35	0	0	0	188.493	0	0	0	214.436	192.089	0	0	0	0	195.746	206.362	0
		121	594.44	0	0	0	0	0	0	0	0	193.321	0	197.227	0	186.696	0	0	0	0	0	0	203.242	0	0	0	188.654	0	0	0	215.328	192.636	0	0	0	194.99	201.646	210.325	0
		122	598.3	0	0	0	0	0	0	0	0	196.066	0	199.926	0	204.273	0	0	0	0	0	0	194.132	0	0	0	187.459	0	0	0	200.511	0	0	0	0	0	200.953	206.438	0
		123	602.16	0	0	0	0	0	0	0	0	197.092	0	200.658	0	201.778	0	0	0	0	0	0	197.247	0	0	0	180.042	0	0	0	206.821	192.029	0	0	0	0	195.174	206.692	0
		124	606.02	0	0	0	0	0	0	0	0	200.417	0	196.066	0	195.177	0	0	0	0	0	0	182.015	0	0	0	188.326	0	0	0	212.374	0	0	0	0	0	202.236	209.23	0
		125	609.88	0	0	0	0	0	0	0	0	202.14	0	196.93	0	199.29	0	0	0	0	0	0	200.102	0	0	0	189.508	0	0	0	213.318	192.429	0	0	0	188.769	201.672	217.664	0
		126	613.74	0	0	0	0	0	0	0	0	197.886	0	202.501	0	200.823	0	0	0	0	0	0	193.482	0	0	0	192.585	0	0	0	204.914	191.729	0	0	0	196.439	200.132	211.512	0
		127	617.6	0	0	0	0	0	0	0	0	193.222	0	194.228	0	203.987	196.869	0	0	0	0	0	0	0	0	0	188.612	0	0	0	217.175	192.716	0	0	0	182.355	199.419	215.829	0
		128	621.46	183.001	0	0	0	0	0	0	0	197.896	0	201.679	0	198.99	0	0	0	0	0	0	199.659	0	0	0	204.498	0	0	0	206.624	206.909	0	0	0	197.381	198.676	207.408	0
		129	625.32	0	0	0	0	0	0	0	0	193.507	0	200.881	0	201.937	0	0	0	0	0	0	194.727	0	0	0	0	0	0	0	203.04	186.661	172.828	0	0	193.09	188.979	211.894	0
		130	629.18	0	0	0	0	0	0	0	0	200.076	0	199.929	0	196.299	0	0	0	0	0	0	196.622	0	0	0	202.376	0	0	0	211.127	201.874	0	0	0	191.324	204.968	204.783	0
		131	633.04	0	0	0	0	0	0	0	0	197.376	0	196.005	0	194.543	0	0	0	0	0	0	0	0	0	0	0	0	0	0	209.18	198.422	173.028	0	0	0	189.525	205.99	0
		132	636.9	0	0	0	0	0	0	0	0	205.902	0	202.747	0	207.758	0	0	0	0	0	0	200.475	0	0	0	187.636	0	0	0	204.495	196.058	186.354	0	0	0	200.666	210.461	0
		133	640.76	0	0	0	0	0	0	0	0	213.479	0	199.813	0	202.588	0	0	0	0	186.48	0	200.099	0	0	0	182.598	0	0	0	211.321	194.8	176.963	0	0	192.909	182.355	203.152	0
		134	644.62	0	0	0	0	0	0	0	0	203.487	0	195.912	159.672	191.495	0	0	0	0	0	0	0	0	0	0	189.288	0	0	0	210.346	191.706	0	0	0	182.178	189.428	197.8	0
		135	648.48	0	0	0	0	0	0	0	0	196.43	0	192.803	0	194.984	0	0	0	0	0	0	0	0	0	183.188	180.531	0	0	0	217.394	192.352	186.978	0	0	192.785	187.944	208.033	0
		136	652.34	0	0	0	0	0	0	0	0	201.005	0	189.032	0	199.44	186.427	0	0	0	0	0	0	0	0	0	0	0	0	0	211.217	199.833	0	0	0	186.179	190.246	202.84	0
		137	656.2	0	0	0	0	0	0	0	0	195.294	0	184.75	0	202.28	0	0	0	0	0	0	0	0	0	189.945	0	0	0	0	212.839	0	178.809	0	0	189.262	195.45	216.898	0
		138	660.06	0	0	0	0	0	0	0	0	202.63	0	191.226	0	191.138	0	0	0	0	0	0	0	0	0	186.941	0	0	0	0	217.737	195.233	183.468	0	0	190.091	189.989	206.143	0
		139	663.92	0	0	165.85	0	0	0	0	0	201.482	0	186.53	0	193.432	0	0	0	0	0	0	0	0	0	0	0	0	0	0	209.733	191.746	174.402	0	0	192.274	190.438	212.492	0
		140	667.78	0	0	0	0	0	0	0	0	212.576	0	200.133	0	190.218	0	0	0	0	0	0	0	0	0	192.756	188.472	0	0	0	204.801	195.155	179.874	0	0	189.274	197.825	207.674	0
		141	671.64	0	0	0	0	0	0	0	0	201.26	0	189.258	0	188.468	0	0	0	0	0	0	0	0	0	195.461	0	0	0	0	211.196	189.48	0	0	0	200.125	190.699	212.245	0
		142	675.5	0	0	0	0	0	0	0	0	197.313	0	203.814	0	194.103	0	0	0	0	0	0	0	0	0	194.559	0	0	0	0	214.109	190.646	179.898	0	0	191.892	192.113	219.361	0
		143	679.36	0	0	0	0	0	0	0	0	207.576	0	187.634	0	185.668	0	0	0	0	0	0	0	0	0	196.043	186.573	0	0	0	211.043	190.661	182.695	0	0	183.199	194.516	208.75	0
		144	683.22	0	0	0	0	0	0	0	0	196.137	0	202.097	0	195.263	0	0	0	0	0	0	0	0	0	198.45	188.957	0	0	0	212.615	181.318	183.123	0	0	193.204	197.947	208.508	0
		145	687.08	0	0	0	0	0	0	0	0	207.457	0	197.736	0	195.26	0	0	0	0	0	0	0	0	0	202.548	185.805	0	0	0	214.612	195.063	175.015	0	0	180.258	190.327	206.26	0
		146	690.94	0	0	0	0	0	0	0	0	206.006	0	199.507	0	191.235	0	0	0	0	0	0	0	0	0	192.351	190.146	0	0	0	206.721	182.991	0	0	0	187.89	189.416	216.314	0
		147	694.8	0	0	0	0	0	0	0	0	204.275	0	194.164	0	197.477	0	0	0	0	0	0	0	0	0	196.23	191.538	0	187.721	0	209.391	194.712	181.655	0	0	195.217	201.003	208.332	0
		148	698.66	0	0	0	0	0	0	0	0	198.507	0	193.008	0	189.796	0	0	0	0	0	0	192.926	0	0	203.856	195.375	0	194.497	0	215.352	196.826	176.295	0	0	196.384	193.892	211.538	0
		149	702.52	0	0	0	0	0	0	0	0	199.679	0	189.848	0	202.065	0	0	0	0	0	0	190.737	0	0	200.77	187.434	0	186.846	0	205.943	189.674	186.264	0	0	189.344	195.444	203.083	0
		150	706.38	0	0	0	0	0	0	0	0	208.231	0	204.751	0	185.981	0	0	0	0	0	0	179.839	0	0	201.295	183.001	0	190.971	0	205.015	195.41	176.334	0	0	191.225	197.793	209.835	0
		151	710.24	0	0	0	0	0	0	0	0	199.458	0	197.591	0	189.893	0	0	0	0	0	0	204.438	0	0	190.583	185.75	0	176.175	0	213.793	192.667	182.42	0	0	182.933	200.626	209.319	0
		152	714.1	0	0	0	0	0	0	0	0	206.169	0	200.258	0	192.089	0	0	0	0	0	0	204.117	0	0	194.217	191.464	0	191.531	0	205.291	193.03	168.661	0	0	188.674	184.032	214.421	0
		153	717.96	0	0	0	0	0	0	0	0	201.715	0	198.092	0	193.434	0	0	0	0	0	0	181.329	0	0	191.627	186.129	0	184.884	0	204.071	202.275	183.078	0	0	187.051	196.606	206.238	0
		154	721.82	0	0	0	0	0	0	0	0	209.135	0	191.296	0	192.562	0	0	0	0	0	0	199.774	0	0	197.336	183.81	0	187.667	0	205.274	192.379	180.272	198.228	0	184.316	194.08	212.678	0
		155	725.68	0	0	0	0	0	0	0	0	204.195	0	198.009	0	195.34	0	0	0	0	0	0	183.703	0	0	189.563	185.005	0	191.575	0	207.225	189.711	173.363	0	0	184.613	201.087	200.295	0
		156	729.54	0	0	0	0	0	0	0	0	203.108	0	186.335	0	201.111	0	0	0	0	0	0	187.368	0	0	196.355	190.605	0	191.191	0	202.543	189.256	180.887	0	0	185.176	195.11	210.462	0
		157	733.4	201.693	0	0	0	0	0	0	0	210.937	0	197.167	0	184.282	0	0	0	0	0	0	187.206	0	0	189.57	189.731	0	182.078	0	212.576	189.208	179.385	0	0	185.36	193.301	209.109	0
		158	737.26	0	201.882	0	0	0	0	0	0	205.534	0	199.049	0	202.699	0	0	0	0	0	0	183.598	0	0	196.599	198.835	0	197.582	0	199.386	192.442	183.209	0	0	187.144	192.787	200.671	0
		159	741.12	0	0	0	0	0	0	0	0	210.264	0	196.273	0	200.899	0	0	0	0	0	0	186.019	0	0	199.518	190.867	0	191.07	0	218.828	189.704	188.576	0	0	187.433	186.556	207.712	0
		160	744.98	0	0	0	0	0	0	0	0	195.716	0	195.977	0	200.098	0	0	0	0	0	0	200.914	0	0	183.903	197.431	0	186.18	0	206.749	189.211	187.525	0	0	188.616	194.828	213.058	0
		161	748.84	0	194.814	0	0	0	0	0	0	208.249	0	203.667	0	205.932	0	0	0	0	0	0	182.506	0	0	183.912	198.211	0	187.269	0	208.224	181.366	186.479	0	0	189.616	0	202.611	0
		162	752.7	0	0	0	0	0	0	0	0	192.527	0	199.5	0	196.038	0	0	0	0	0	0	191.835	0	0	188.113	188.391	0	190.818	0	207.679	193.32	180.406	0	0	191.298	191.179	203.94	0
		163	756.56	0	203.907	0	0	0	0	0	0	209.687	0	206.283	0	193.744	0	0	0	0	0	0	188.514	0	0	186.18	198.07	0	188.117	0	215.842	185.739	184.395	0	0	185.987	194.824	204.443	0
		164	760.42	0	196.675	0	0	0	0	0	0	203.18	0	195.835	0	203.79	0	0	0	0	0	0	192.081	0	0	195.782	187.344	0	191.845	0	210.493	183.687	181.84	0	0	190.432	197.47	211.153	0
		165	764.28	0	200.364	0	0	0	0	0	0	211.813	0	197.465	0	207.701	0	0	0	0	0	0	193.202	0	0	191.277	190.438	0	186.642	0	218.387	0	179.09	0	0	0	191.703	209.471	0
		166	768.14	0	199.202	0	0	0	0	0	0	201.434	0	192.323	0	194.256	0	0	0	0	0	0	191.819	0	0	191.391	196.461	0	189.873	0	215.393	190.688	180.332	188.033	0	195.644	188.592	207.99	0
		167	772	0	197.823	0	0	0	0	0	0	201.308	0	200.703	0	196.697	0	0	0	0	0	0	189.853	0	0	186.503	191.491	0	188.024	0	211.887	0	183.205	189.281	0	183.057	196.997	200.791	0
		168	775.86	0	192.639	0	0	0	0	0	0	211.784	0	193.913	0	192.427	0	0	0	0	0	0	194.883	0	0	184.062	192.766	0	194.244	0	205.032	0	189.266	187.801	0	184.5	187.175	210.595	0
		169	779.72	0	197.736	0	0	0	0	0	0	195.851	0	205.114	0	206.279	0	0	0	0	0	189.602	190.754	0	0	186.394	194.467	0	188.541	0	209.245	0	183.24	0	0	180.424	0	214.118	0
		170	783.58	0	195.626	0	0	0	0	0	0	205.585	0	195.197	0	192.866	0	0	0	0	0	0	183.179	0	0	189.779	194.554	0	186.78	0	212.115	188.457	178.355	178.764	0	0	185.079	214.763	0
		171	787.44	0	206.471	0	0	0	0	0	0	204.985	0	206.563	0	184.922	0	0	0	0	0	0	186.719	0	0	191.704	188.937	0	185.823	0	207.223	195.821	180.084	186.474	0	0	193.31	205.394	0
		172	791.3	0	192.439	0	0	0	0	0	0	200.847	0	208.583	0	193.756	0	0	0	0	0	188.872	198.011	0	0	188.798	199.845	0	189.298	0	221.258	198.162	193.943	0	0	0	196.237	198.336	0
		173	795.16	0	190.341	0	0	0	0	0	0	204.574	0	200.453	0	196.77	0	0	0	0	0	198.359	181.746	0	0	186.225	202.159	0	194.697	0	224.174	0	179.449	194.889	0	0	194.337	210.307	0
		174	799.02	0	195.381	0	0	0	0	0	0	212.121	0	201.673	0	193.576	0	0	0	0	0	199.788	193.748	0	0	192.189	191.351	0	187.775	0	207.584	0	190.507	185.073	0	0	0	207.692	0
		175	802.88	0	191.811	0	0	0	0	0	0	212.191	0	194.18	0	192.657	0	0	0	0	0	194.311	185.804	0	0	194.018	191.763	0	188.148	0	218.549	0	179.525	186.055	0	0	192.956	198.528	0
		176	806.74	0	191.522	0	0	0	0	0	0	202.553	0	201.301	0	194.75	0	0	0	0	0	189.152	193.337	0	0	186.068	194.593	0	195.694	0	203.353	0	0	189.981	0	0	193.649	199.294	0
		177	810.6	0	200.518	0	0	0	0	0	0	204.327	0	199.378	0	183.462	0	0	0	183.389	0	198.417	201.241	0	0	188.345	192.076	0	199.084	0	210.351	0	186.201	0	0	0	188.984	202.202	0
		178	814.46	0	199.646	0	0	0	0	0	0	193.229	0	198.28	0	196.775	0	0	0	0	0	184.687	193.69	0	0	191.566	192.639	0	184.699	0	217.486	0	180.223	195.072	0	0	194.072	206.488	0
		179	818.32	0	194.775	0	0	0	0	0	0	204.471	0	206.298	0	201.182	0	0	0	182.953	0	196.416	187.895	0	0	191.578	189.728	0	181.93	0	216.987	0	183.637	180.822	0	0	196.871	212.855	0
		180	822.18	0	195.475	0	0	0	0	0	0	207.031	0	198.349	0	197.427	0	0	0	0	0	189.548	190.637	0	0	191.294	193.841	0	200.821	190.232	211.71	0	184.634	188.676	0	0	204.583	202.269	0
		181	826.04	0	206.018	0	0	0	0	0	0	198.997	0	203.269	0	188.516	0	0	0	187.31	0	188.259	192.211	0	0	197.032	195.992	0	197.407	0	210.557	0	184.265	188.64	0	0	190.997	206.102	0
		182	829.9	0	197.693	0	0	0	0	0	0	202.984	0	199.707	0	191.577	0	0	0	183.039	0	198.138	188.408	0	0	193.426	192.429	0	194.001	0	219.615	0	180.635	188.144	0	0	191.791	205.669	0
		183	833.76	0	198.684	0	0	0	0	0	0	209.481	0	204.383	0	184.62	0	0	0	190.725	0	200.608	194.944	0	0	192.687	194.069	0	195.429	0	217.551	183.222	179.293	186.142	0	0	197.272	206.02	0
		184	837.62	0	198.348	0	0	0	0	0	0	200.91	0	193.394	0	196.742	0	0	0	185.384	0	188.187	191.791	0	0	198.91	186.278	0	183.321	0	216.884	0	189.249	193.509	0	0	191.866	203.58	0
		185	841.48	0	201.182	0	0	0	0	0	0	206.364	0	196.364	0	190.743	0	0	0	186.128	0	0	192.271	0	0	194.737	193.027	0	186.421	0	210.865	0	179.658	180.423	0	0	197.346	208.996	0
		186	845.34	0	211.553	0	0	0	0	0	0	203.183	0	194.489	0	191.846	0	0	0	175.285	0	200.928	188.442	0	0	193.917	188.414	0	189.219	0	210.516	0	184.77	194.264	0	0	187.256	210.041	0
		187	849.2	0	196.327	0	0	0	0	0	0	205.068	0	202.034	0	185.046	0	0	0	182.019	0	198.212	190.656	0	0	194.283	195.632	0	194.209	0	210.087	0	181.878	178.908	0	0	191.719	208.169	0
		188	853.06	0	197.619	0	0	0	0	0	0	219.19	0	193.495	0	195.317	0	0	0	185.361	0	199.907	200.971	0	0	190.03	186.995	190.845	198.643	0	212.034	0	181.749	186.909	0	0	201.907	203.529	0
		189	856.92	0	195.539	0	162.616	0	0	0	0	209.371	0	196.255	0	190.457	0	0	0	190.041	0	0	196.894	0	0	197.908	190.756	0	180.285	0	219.311	0	176.406	181.552	0	0	192.238	205.889	0
		190	860.78	0	198.521	0	0	0	0	0	0	209.626	0	202.006	0	196.706	0	0	0	189.833	0	198.396	194.627	0	0	204.167	193.041	0	186.838	0	213.484	0	191.493	184.669	0	0	191.403	213.717	0
		191	864.64	0	197.725	0	0	0	0	0	0	203.746	0	188.943	0	189.625	0	0	0	188.328	0	191.485	197.895	0	0	206.157	183.422	0	185.999	0	215.288	0	184.306	180.21	0	0	193.356	204.5	0
		192	868.5	0	205.83	0	0	0	187.432	0	0	209.11	0	199.639	0	190.075	0	0	0	186.018	0	187.611	194.273	0	0	197.013	183.379	0	183.956	0	212.966	0	186.619	186.868	0	0	188.837	207.068	0
		193	872.36	0	206.2	0	0	0	0	0	0	206.067	0	201.214	0	193.199	0	0	0	197.761	0	186.224	183.192	0	0	191.826	187.679	0	170.458	0	210.848	0	179.603	177.833	0	0	200.139	204.944	0
		194	876.22	0	200.364	0	193.079	0	0	0	0	201.378	0	207.071	0	189.093	0	0	0	192.759	0	197.824	190.472	0	0	194.136	184.837	0	183.523	0	218.065	0	184.897	181.339	0	0	201.765	201.49	0
		195	880.08	0	201.672	0	0	0	0	0	0	213.611	0	205.35	0	179.218	0	190.591	0	184.987	0	196.094	201.768	0	0	200.388	181.862	0	184.518	0	216.773	0	182.853	179.929	0	0	193.877	203.212	0
		196	883.94	0	195.199	0	0	0	0	0	0	208.735	0	200.297	0	192.597	0	0	0	192.582	0	188.782	187.482	0	0	205.586	180.581	0	184.925	0	217.707	0	181.613	181.779	0	0	198.202	206.33	0
		197	887.8	0	197.356	0	0	0	0	0	0	191.751	0	197.537	0	187.39	0	0	0	188.206	0	182.314	197.739	0	0	190.543	183.441	0	180.275	0	209.129	0	172.4	181.028	0	0	194.749	205.071	0
		198	891.66	0	203.076	0	0	0	0	0	0	204.157	0	198.33	0	186.652	0	0	0	193.958	0	192.253	193.891	0	0	200.877	188.432	0	182.53	0	211.25	194.048	167.351	190.325	0	0	192.5	202.134	0
		199	895.52	0	193.14	0	0	0	0	0	0	204.232	0	200.903	0	197.306	0	0	0	188.331	0	188.894	203.819	0	0	198.126	187.117	0	174.307	0	206.842	0	174.855	173.596	0	0	190.31	203.735	0
		200	899.38	0	193.321	0	197.789	0	0	0	0	207.631	0	196.4	0	187.27	0	0	0	187.887	0	200.517	196.147	0	0	190.036	181.293	0	183.285	0	221.395	0	181.417	181.275	0	0	189.73	206.316	0
		201	903.24	0	192.083	0	183.318	0	188.825	0	0	193.992	0	193.995	0	188.526	0	0	0	181.164	0	190.373	207.926	180.08	0	197.301	189.461	0	178.297	0	210.998	0	179.966	188.614	0	187.285	187.108	209.115	0
		202	907.1	0	197.701	0	186.381	0	0	0	0	205.914	0	189.827	0	186.08	0	0	187.763	178.033	0	193.212	205.346	0	0	198.73	181.456	0	179.402	0	218.225	0	181.67	192.787	0	191.927	190.453	200.116	0
		203	910.96	0	198.162	0	185.5	0	0	0	0	203.273	0	195.882	0	194.157	0	0	0	180.392	0	199.985	196.961	0	0	205.441	192.239	0	181.72	0	214.884	0	182.248	184.144	0	182.677	193.273	199.849	0
		204	914.82	0	198.732	0	186.189	0	0	0	0	201.152	0	197.872	0	189.997	194.888	0	0	177.637	0	186.636	196.876	0	0	193.349	186.268	0	185.49	0	214.736	0	185.854	187.136	0	0	194.842	192.554	0
		205	918.68	0	188.588	0	191.121	0	0	0	0	203.377	0	204.615	0	193.451	206.583	0	0	186.409	0	191.134	191.025	0	0	195.081	184.004	0	183.032	177.201	210.248	0	0	183.776	0	184.398	196.713	207.045	0
		206	922.54	0	200.794	0	190.92	0	0	0	0	201.229	0	206.855	0	184.817	195.674	0	179.873	191.753	0	191.842	202.225	0	0	192.497	184.753	0	182.994	188.472	208.954	0	186.507	183.316	0	0	193.994	199.387	0
		207	926.4	0	193.663	179.803	194.636	0	181.82	0	0	195.795	0	199.349	0	184.054	199.755	0	184.729	187.214	0	190.299	191.824	0	0	198.687	193.141	0	183.742	176.669	209.845	0	178.324	188.492	0	177.376	192.407	189.7	0
		208	930.26	0	208.18	0	186.162	0	0	0	0	202.934	0	192.328	0	182.651	206.197	0	187.625	187.507	168.667	188.967	201.18	0	0	201.295	192.96	0	177.821	179.618	217.73	0	182.762	187.764	0	179.709	0	212.035	0
		209	934.12	0	195.674	0	189.066	0	175.787	0	0	205.69	0	198.687	0	186.105	210.682	0	187.826	184.524	0	186.032	201.186	0	0	197.356	180.623	0	179.786	171.025	205.704	0	179.913	182.224	0	175.661	199.883	203.907	0
		210	937.98	0	194.877	169.224	186.716	0	173.738	0	0	205.594	0	201.894	0	190.889	207.265	0	187.91	190.366	0	192.735	191.352	0	0	192.438	194.108	0	186.097	181.655	221.274	0	179.841	178.646	0	179.707	183.91	203.98	0
		211	941.84	0	187.459	173.21	189.129	0	0	0	0	207.336	0	194.651	0	177.779	200.839	0	192.101	189.507	0	189.627	196.502	0	0	203.436	187.263	0	184.798	177.254	217.844	0	184.846	181.707	0	198.189	192.118	201.712	0
		212	945.7	0	193.993	176.606	193.232	0	0	0	0	199.025	0	204.025	0	189.252	199.5	190.108	196.693	186.868	0	195.311	200.034	0	0	191.424	175.247	0	186.747	183.169	212.414	0	178.002	188.061	0	0	187.97	202.714	0
		213	949.56	0	185.838	179.011	193.159	0	0	0	0	199.069	0	201.832	0	186.826	194.901	184.397	189.829	191.17	0	200.432	198.419	0	0	195.572	185.319	0	188.648	167.569	221.361	0	176.029	186.834	0	165.117	0	207.373	0
		214	953.42	0	182.096	181.838	184.703	0	0	0	0	194.186	0	195.171	0	189.543	191.135	189.385	189.072	194.53	0	194.204	202.431	0	0	191.879	189.489	0	178.682	180.131	214.684	0	174.601	196.477	174.234	186.396	190.516	205.434	0
		215	957.28	0	193.814	0	192.665	0	181.143	0	0	202.733	0	202.85	0	185.741	202.342	0	195.293	187.588	0	187.016	185.109	0	0	194.422	187.866	0	186.093	178.643	221.56	0	179.729	183.161	0	184.631	187.522	206.267	0
		216	961.14	0	196.889	0	183.932	0	0	0	0	203.369	0	206.047	0	186.06	200.286	184.773	189.902	187.453	0	190.114	196.568	0	0	0	183.41	0	182.72	0	221.533	0	178.789	182.198	0	182.135	190.131	212.009	0
		217	965	0	192.301	176.631	181.823	0	173.63	0	0	203.103	0	197.417	0	186.755	192.896	186.63	191.484	187.913	0	187.523	194.329	0	0	0	177.495	0	180.522	176.28	214.497	0	178.099	185.26	0	189.961	190.473	203.417	0
		218	968.86	0	195.793	167.152	193.539	0	174.202	0	0	204.141	0	203.705	0	189.28	199.424	188.898	0	185.71	0	201.024	187.527	0	0	0	184.16	0	186.695	178.528	223.25	0	181.312	186.058	0	187.532	195.069	202.02	0
		219	972.72	0	200.462	183.562	196.705	0	169.449	0	0	201.222	0	206.036	0	181.316	193.542	187.269	188.097	190.327	0	189.712	188.073	0	0	0	174.888	0	181.662	174.522	219.753	0	182.025	181.735	0	190.382	190.527	205.798	0
		220	976.58	0	192.077	186.251	191.495	0	167.631	0	0	204.383	0	193.267	0	178.421	202.165	189.217	188.371	180.671	0	187.763	186.162	0	0	188.586	194.752	0	184.761	189.996	212.065	0	174.788	185.953	0	187.243	186.27	213.493	0
		221	980.44	0	201.725	181.798	194.129	0	0	0	0	205.824	0	199.944	0	191.991	198.467	191.308	187.236	185.042	0	194.87	192.692	0	0	189.515	184.229	0	181.871	176.127	220.247	0	176.293	184.365	0	196.297	198.51	212.691	0
		222	984.3	170.217	187.965	177.452	186.12	0	166.36	0	0	210.164	0	201.839	0	197.083	200.037	192.769	0	199.924	0	190.278	186.045	0	0	190.222	186.658	0	174.017	0	214.151	0	179.888	189.884	0	176.438	194.602	211.32	0
		223	988.16	0	202.041	178.408	196.106	0	181.79	0	0	202.714	0	205.176	0	202.27	190.106	193.317	0	187.059	0	190.269	197.887	0	0	176.407	184.936	0	188.141	179.676	219.116	0	172.768	184.379	0	176.208	190.551	207.705	0
		224	992.02	175.808	198.119	180.865	192.38	0	174.694	0	0	199.455	0	208.942	0	184.745	198.398	192.095	0	186.502	0	180.742	186.268	0	0	185.165	183.491	0	184.699	183.77	218.042	0	175.464	182.237	0	186.513	185.156	208.884	0
		225	995.88	0	193.898	179.196	187.907	0	180.861	0	0	198.258	0	211.431	0	194.01	194.493	193.06	0	186.579	0	190.257	194.657	0	0	210.972	183.647	0	187.34	179.095	208.29	0	184.416	178.336	0	182.134	192.646	200.749	0
		226	999.74	0	198.369	0	186.95	0	177.368	0	0	209.24	0	202.228	0	188.498	206.113	194.868	0	183.146	0	192.551	197.182	0	0	191.941	176.757	0	184.164	0	227.561	0	182.52	175.059	0	187.797	188.936	202.87	0
		227	1003.6	178.54	196.369	178.172	191.128	0	177.702	0	0	203.116	0	210.395	0	191.848	202.092	194.741	0	185.745	0	182.962	178.864	0	0	185.727	185.868	0	182.707	179.081	214.502	0	184.806	182.317	0	0	189.031	205.158	0
		228	1007.46	164.383	198.2	179.815	185.778	0	174.649	0	0	201.629	0	198.497	0	187.237	197.222	198.338	0	188.992	0	191.883	183.116	0	0	188.704	189.907	0	184.982	176.289	220.157	0	179.447	183.436	0	187.709	189.957	203.672	0
		229	1011.32	165.52	196.815	166.818	188.639	0	167.735	0	0	206.021	0	205.757	0	188.395	192.096	196.441	0	178.628	0	196.225	190.244	0	0	185.401	182.643	0	192.824	180.681	219.069	0	177.293	184.295	0	182.806	200.38	202.699	0
		230	1015.18	171.763	194.496	171.121	190.916	0	170.185	0	0	205	170.557	201.607	0	205.029	200.665	193.325	0	190.512	0	191.894	197.865	0	0	188.062	186.922	0	187.282	0	218.853	0	178.134	189.932	0	189.777	189.992	210.794	0
		231	1019.04	174.076	196.299	177.392	201.381	0	187.223	0	0	209.628	0	198.691	0	191.953	189.657	191.027	0	178.838	0	192.428	185.206	0	0	185.667	185.659	0	176.025	185.033	213.133	0	184.549	186.436	0	194.646	196.167	200.34	0
		232	1022.9	166.542	195.586	179.187	197.06	0	0	0	0	201.18	0	201.646	0	189.77	193.313	189.513	0	181.691	0	197.204	192.356	0	0	187.538	193.28	0	190.641	0	228.965	0	187.135	186.787	0	188.381	192.127	206.497	0
		233	1026.76	168.785	196.543	182.557	196.51	0	180.269	0	0	204.017	0	210.197	0	193.303	192.442	200.177	0	182.677	0	197.857	187.904	0	0	194.119	190.219	0	185.902	170.997	228.424	0	187.659	179.684	0	0	187.01	201.597	0
		234	1030.62	174.684	192.648	171.086	191.911	0	180.158	0	0	206.631	0	194.945	0	186.77	201.414	187.964	0	193.075	0	192.723	187.104	0	0	194.518	182.265	0	186.955	179.914	219.319	0	187.113	179.033	0	185.018	189.075	212.942	0
		235	1034.48	173.091	192.918	178.158	189.289	0	183.318	0	0	211.571	176.543	199.177	0	184.035	195.602	191.249	0	181.797	0	187.205	193.316	0	0	198.619	195.221	0	183.634	180.915	214.769	0	184.629	189.226	0	185.364	194.141	205.569	0
		236	1038.34	176.353	187.094	183.672	196.681	0	184.397	0	0	203.775	0	194.016	0	191.032	198.331	187.553	0	181.305	0	187.186	189.505	0	0	196.117	179.36	0	185.222	198.488	220.491	0	179.006	186.353	0	176.717	194.553	201.21	0
		237	1042.2	172.976	0	175.275	198.63	0	177.072	0	0	206.849	178.066	201.052	0	182.988	193.033	187.515	0	181.652	0	190.51	191.391	0	0	191.721	185.764	0	184.845	182.431	224.673	0	175.596	176.113	0	185.061	188.769	206.513	0
		238	1046.06	171.861	191.458	182.038	190.931	0	178.874	0	0	206.078	166.109	195.053	0	188.18	188.285	187.423	0	183.099	0	191.89	186.974	0	0	196.661	192.708	0	185.746	177.107	213.433	0	178.469	177.008	0	184.375	188.119	207.967	0
		239	1049.92	173.528	197.868	177.866	189.582	0	183.295	0	0	201.679	174.655	196.556	0	184.33	186.561	203.849	0	183.481	0	197.528	198.123	0	0	194.16	189.446	0	181.248	179.611	213.463	0	195.597	178.685	0	184.743	199.324	189.35	0
		240	1053.78	178.002	195.156	183.148	193.66	186.684	185.221	0	0	203.032	175.647	197.96	0	195.451	197.894	192.818	0	189.811	0	192.925	193.46	0	0	201.244	189.309	0	187.776	178.42	224.538	0	191.438	186.095	0	181.807	192.405	212.929	0
		241	1057.64	175.642	190.158	175.623	197.944	182.058	182.784	0	0	210.113	180.523	199.723	0	189.11	188.03	200.79	0	186.146	0	195.642	194.127	0	0	186.798	186.154	0	184.979	180.309	216.549	0	194.082	185.354	0	185.021	187.598	206.044	0
		242	1061.5	176.571	202.377	177.271	195.391	0	184.917	0	0	211.125	175.42	200.71	0	199.776	187.551	198.881	0	187.509	0	189.406	193.106	0	0	198.943	193.402	0	181.601	183.359	217.362	0	180.237	184.139	0	181.098	195.848	195.148	0
		243	1065.36	178.152	201.194	179.509	191.659	192.766	180.436	0	0	204.741	176.237	197.75	0	195.82	193.137	203.954	0	182.676	0	192.146	193.547	0	0	191.947	182.829	0	183.088	175.492	218.72	0	181.914	180.145	0	182.288	197.185	208.806	0
		244	1069.22	175.285	0	176.871	191.222	0	188.76	0	0	212.283	182.989	210.393	0	196.99	192.409	189.509	0	181.093	0	194.198	179.669	0	0	197.232	187.31	0	180.216	184.197	217.207	0	182.016	178.556	0	182.75	203.262	211.74	0
		245	1073.08	174.354	197.008	174.392	193.149	178.415	185.102	0	0	209.671	175.506	203.236	0	191.213	195.912	187.429	0	185.167	0	192.814	200.277	0	0	195.603	189.111	0	187.083	180.874	213.706	0	186.225	185.011	0	184.498	203.918	197.701	0
		246	1076.94	170.33	0	179.969	192.97	180.93	186.008	0	0	205.397	173.891	205.427	0	173.304	192.79	191.767	0	196.575	0	197.938	187.853	0	0	186.338	193.941	0	192.705	176.185	221.498	0	182.257	180.887	0	187.12	203.608	202.646	0
		247	1080.8	170.985	0	180.612	195.489	179.367	179.581	0	0	205.333	174.705	190.299	0	194.992	198.339	194.651	0	189.778	0	196.797	189.881	0	0	195.451	186.344	0	179.532	173.098	210.113	0	0	172.489	0	181.715	203.553	204.555	0
		248	1084.66	180.99	0	0	197.756	179.106	180.975	0	0	223.768	175.337	194.547	0	187.96	201.217	196.793	0	183.375	0	194.253	190.738	0	0	192.546	186.182	0	181.284	178.377	215.402	0	194.949	185.915	0	181.134	191.835	206.317	0
		249	1088.52	172.489	0	179.827	187.836	183.391	174.851	0	0	213.311	177.238	196.65	0	197.453	191.243	193.381	0	187.404	0	188.38	183.907	0	0	197.77	190.716	0	188.723	180.421	215.304	0	185.22	179.755	0	188.52	207.835	205.543	0
		250	1092.38	174.551	0	176.517	182.243	182.291	178.523	0	0	208.28	163.699	192.284	0	188.027	187.555	197.266	0	186.571	0	196.023	185.684	0	0	197.194	182.038	0	194.191	174.061	212.567	0	0	192.779	0	184.437	196.499	202.693	0
		251	1096.24	174.573	198.257	182.517	196.718	182.484	184.604	0	0	208.705	184.136	203.08	0	185.561	190.911	188.54	0	188.482	0	188.282	185.023	0	0	197.304	185.482	0	182.869	186.042	226.181	0	0	182.192	0	187.231	197.224	203.646	0
		252	1100.1	174.312	0	187.874	188.354	173.681	179.53	0	0	201.821	169.007	199.434	0	182.125	199.327	189.99	0	188.107	0	191.624	187.596	0	0	192.884	196.369	0	179.297	180.588	207.129	0	0	179.906	0	184.985	197.966	205.936	0
		253	1103.96	172.24	200.547	191.136	175.253	175.125	182.489	0	0	203.927	174.667	201.499	0	183.48	189.609	192.339	0	179.469	0	197.308	197.051	0	0	197.323	190.611	0	187.795	185.84	216.363	0	0	186.865	0	171.559	195.194	199.66	0
		254	1107.82	173.728	194.733	188.468	182.089	178.708	174.612	0	0	198.49	169.538	208.387	0	188.129	194.855	193.633	0	182.171	0	188.604	187.751	0	0	193.735	187.814	0	187.885	182.518	210.504	0	177.126	180.912	0	186.293	198.01	202.451	0
		255	1111.68	164.593	205.227	181.149	182.739	180.149	178.839	0	0	204.497	170.107	202.375	0	181.616	185.833	192.143	0	181.716	0	187.275	194.043	0	0	195.272	185.551	0	184.584	176.995	217.451	0	0	180.997	0	183.679	192.468	203.266	0
		256	1115.54	168.029	200.551	180.249	187.379	181.672	180.316	0	0	206.35	178.189	209.016	0	182.576	189.38	189.54	0	187.535	0	189.047	189.329	0	0	202.677	189.536	0	176.089	165.524	223.116	0	172.324	181.614	0	185.126	186.683	191.259	0
		257	1119.4	176.977	193.205	181.168	185.327	178.162	176.648	0	0	203.131	179.12	197.041	0	181.364	191.932	189.726	0	184.932	0	199.989	198.181	189.725	0	195.04	188.517	0	188.827	173.605	216.483	0	169.459	180.73	0	177.881	197.499	192.802	0
		258	1123.26	172.853	201.535	185.157	186.851	178.595	177.448	0	0	209.721	173.397	204.785	0	186.89	189.946	187.23	0	192.395	0	184.974	192.518	0	0	191.785	187.544	0	177.341	180.476	220.549	0	172.658	188.737	0	0	191.714	196.68	0
		259	1127.12	181.707	197.462	185.878	183.031	187.595	184.215	0	0	199.018	166.722	194.004	0	186.467	186.635	190.217	0	180.313	0	182.936	204.012	184.176	0	195.829	189.46	0	189.578	178.664	220.174	0	178.185	179.897	0	181.678	200.754	198.914	0
		260	1130.98	165.695	203.412	185.245	185.786	184.372	181.532	0	0	209.394	173.35	198.102	0	177.247	191.397	188.241	0	184.249	0	191.186	191.648	179.007	0	197.667	187.855	0	194.965	177.325	215.563	0	174.929	182.864	0	184.347	190.804	193.035	0
		261	1134.84	175.851	192.88	183.151	180.278	174.873	183.637	0	0	205.251	170.731	198.613	0	176.366	194.778	196.702	0	186.129	0	199.433	192.733	187.299	0	192.903	183.933	0	178.91	176.619	211.518	0	181.862	175.741	0	174.674	200.524	204.774	0
		262	1138.7	172.711	191.972	188.52	185.717	180.736	186.627	0	0	206.09	169.37	192.218	0	184.083	195.458	197.179	0	188.845	0	192.608	192.593	0	0	201.656	190.081	175.39	179.413	183.366	213.867	0	176.584	190.417	0	181.866	197.838	203.394	0
		263	1142.56	170.227	197.266	183.811	192.97	186.207	173.086	0	0	203.505	170.406	193.891	0	190.115	181.399	189.937	0	184.126	0	195.179	206.624	189.903	0	199.006	185.05	177.253	185.595	174.507	217.801	0	180.514	185.298	0	181.491	193.702	188.596	0
		264	1146.42	175.977	196.351	192.595	186.511	185.606	184.961	0	0	204.53	170.771	190.652	0	192.265	195.384	191.229	0	191.749	0	192.24	199.944	185.409	0	194.438	188.69	180.299	180.188	174.242	223.947	0	184.533	188.055	0	182.117	201.717	207.96	0
		265	1150.28	171.993	202.679	190.508	186.773	186.701	189.927	0	0	206.75	174.28	189.454	0	183.937	188.464	184.508	0	184.62	0	192.51	196.534	185.311	0	190.827	196.918	0	178.07	182.4	226.148	0	174.491	173.866	0	182.709	194.274	209.203	0
		266	1154.14	176.781	198	183.455	188.854	182.463	187.67	0	0	206.664	176.212	191.485	0	180.469	190.949	184.948	0	179.951	0	198.855	197.561	183.142	0	197.761	193.603	175.869	179.012	179.528	222.222	0	182.441	175.313	0	175.728	191.199	198.505	0
		267	1158	169.214	191.179	181.924	187.255	184.772	186.679	0	0	212.326	164.711	194.023	0	175.409	192.921	185.182	0	180.797	0	195.349	193.75	179.273	0	190.654	183.514	174.308	187.429	172.605	217.691	0	185.234	185.241	0	192.637	196.611	193.367	0
		268	1161.86	169.965	194.616	181.342	185.244	187.214	180.288	0	0	207.116	170.588	179.659	0	189.187	189.291	193.6	0	179.686	0	187.328	202.064	186.542	0	192.744	182.508	178.066	176.615	174.21	215.251	0	176.083	182.152	0	186.455	192.465	206.872	0
		269	1165.72	176.426	195.362	184.759	181.523	188.928	183.609	0	0	204.307	171.974	188.576	0	191.011	184.948	188.757	180.143	182.78	0	182.353	187.781	184.77	0	191.67	191.684	0	184.322	183.38	206.946	0	173.23	175.133	0	178.874	196.273	210.457	0
		270	1169.58	181.766	187.206	185.637	188.555	179.119	185.891	0	0	217.142	169.698	183.076	0	181.659	189.625	194.058	0	181.716	0	200.417	202.455	0	0	197.446	182.673	175.852	180.162	176.408	210.605	0	165.709	189.364	0	190.571	185.111	201.321	0
		271	1173.44	180.708	197.074	179.524	181.5	178.742	185.578	0	0	210.84	173.598	184.229	0	184.295	187.916	192.19	179.393	188.187	0	190.802	198.11	194.773	0	199.821	182.943	183.613	173.503	170.179	215.023	0	174.545	184.395	0	180.452	188.895	198.947	0
		272	1177.3	179.536	191.965	180.504	181.158	186.709	176.871	0	0	227.285	165.129	179.818	0	191.929	198.842	190.37	186.795	177.516	0	199.426	194.787	188.455	0	192.37	183.746	180.683	179.783	169.789	214.094	0	181.619	191.512	0	189.171	193.791	205.21	0
		273	1181.16	176.493	192.232	0	187.831	188.096	189.595	0	0	211.211	171.468	180.627	0	184.801	191.907	186.282	189.175	187.18	0	199.134	192.405	196.912	0	192.401	198.424	180.78	188.076	169.501	219.792	203.051	180.084	188.543	0	188.753	195.525	202.446	0
		274	1185.02	181.929	193.586	178.504	181.812	182.545	188.267	0	0	212.478	166.769	195.26	0	184.255	189.023	197.859	193.103	184.221	0	194.379	190.624	186.721	0	199.404	192.251	172.655	179.999	175.35	214.554	0	176.215	180.286	0	178.945	191.087	198.718	0
		275	1188.88	171.584	194.837	182.15	188.857	187.742	178.186	0	0	202.5	180.251	177.425	0	178.307	194.525	189.752	183.58	181.038	0	183.957	197.478	190.185	0	202.968	182.035	0	179.736	173.6	209.915	0	172.638	182.212	0	186.276	197.278	193.439	0
		276	1192.74	177.804	199.384	180.304	179.29	186.846	182.206	0	0	205.729	168.097	185.461	0	175.39	186.477	191.522	0	184.909	0	195.585	204.488	187.362	0	192.691	190.851	0	182.864	167.594	222.926	0	184.047	179.11	0	180.873	194.694	191.21	0
		277	1196.6	0	192.593	188.346	195.557	193.181	177.442	0	0	208.916	170.71	178.954	0	178.123	190.478	190.376	178.212	176.5	0	199.506	204.33	181.338	0	207.11	186.264	171.383	172.68	168.076	226.612	0	179.73	184.437	0	181.77	187.895	200.146	0
		278	1200.46	178.259	192.948	189.344	180.264	193.671	192.614	0	0	211.03	176.471	175.548	0	185.631	183.762	190.326	187.812	178.387	0	197.158	207.015	0	0	185.491	192.391	175.482	186.228	173.278	220.471	198.12	187.626	183.96	0	183.774	191.125	205.126	0
		279	1204.32	168.958	198.002	178.428	202.686	186.879	182.045	0	0	209.878	176.054	184.473	0	176.372	188.57	194.128	182.52	186.742	0	195.169	201.08	179.844	0	191.234	186.583	169.469	192.496	168.407	218.153	194.882	176.126	187.288	0	175.949	197.314	199.865	0
		280	1208.18	180.952	199.632	0	206.372	176.598	185.847	0	0	213.619	175.3	186.804	0	175.944	181.454	190.617	0	178.281	0	195.672	191.758	196.397	0	197.187	184.545	171.555	173.412	172.447	219.872	192.67	188.171	188.486	0	184.508	192.777	208.501	0
		281	1212.04	178.029	188.486	0	202.46	193.129	185.245	0	0	211.202	166.381	184.407	0	177.551	187.884	197.235	183.433	185.46	0	203.465	198.699	0	0	193.215	192.905	0	177.429	173.642	230.741	0	181.161	186.62	0	187.396	191.264	212.153	0
		282	1215.9	169.454	190.452	179.411	194.102	187.548	185.106	0	0	203.715	169.209	183.238	0	181.237	189.141	198.748	186.972	174.495	0	201.94	196.793	187.768	0	194.093	192.053	170.863	180.056	168.618	214.32	193.472	181.459	177.766	0	183.875	192.677	205.224	0
		283	1219.76	170.975	198.51	180.359	196.82	192.273	189.206	0	0	214.926	169.726	187.868	0	183.773	191.758	187.039	178.301	178.562	0	197.071	196.054	0	0	188.103	188.483	0	180.867	172.117	220.597	188.691	179.76	188.821	0	182.621	188.155	209.518	0
		284	1223.62	175.77	191.874	179.917	203.835	191.082	183.028	0	0	208.74	173.855	184.275	0	181.191	194.871	183.295	192.71	180.481	0	192.133	184.897	0	0	192.897	193.896	170.901	190.644	173.03	227.936	198.323	190.76	197.346	0	177.486	191.072	207.51	0
		285	1227.48	179.808	202.543	0	197.216	186.785	184.149	0	0	207.98	169.686	179.573	0	185.092	185.096	187.094	191.419	182.871	0	188.861	198.302	0	0	203.021	190.959	182.976	186.737	181.379	222.349	198.953	177.596	185.282	0	183.113	193.811	220.168	0
		286	1231.34	171.119	192.657	0	195.664	176.293	191.869	0	0	206.356	174.752	186.481	0	183.939	197.942	190.101	186.394	185.546	0	193.082	196.262	0	0	195.96	184.627	171.954	182.742	174.987	220.918	192.446	186.425	188.579	0	175.462	194.167	205.833	0
		287	1235.2	174.126	199.242	185.864	188.129	189.035	172.391	0	0	209.731	178.841	189.101	0	184.713	176.182	190.256	184.83	172.634	0	192.601	197.168	0	0	195.806	182.58	177.035	189.826	175.524	215.173	200.658	185.986	183.538	0	179.033	203.271	200.742	0
		288	1239.06	169.099	200.23	0	194.467	189.163	180.369	0	0	196.079	176.863	185.029	0	194.968	185.766	184.025	180.368	188.467	0	202.546	194.788	0	0	191.763	177.093	170.888	190.663	171.943	219.538	187.198	179.009	193.508	0	176.866	197.869	208.951	0
		289	1242.92	174.752	204.881	176.167	195.08	181.035	183.861	0	0	202.436	173.384	189.138	0	183.664	190.542	189.848	181.814	173.173	0	204.478	205.362	0	0	190.549	188.29	176.081	187.369	172.641	218.247	197.039	183.3	194.997	0	167.785	186.774	197.711	0
		290	1246.78	180.266	204.826	180.165	202.167	180.943	178.077	0	0	213.069	178.551	185.501	0	178.905	193.486	188.081	177.262	182.049	0	196.251	187.778	0	0	193.312	182.412	171.298	184.796	178.272	216.568	192.337	184.187	182.157	0	174.853	195.116	209.787	0
		291	1250.64	172.157	207.249	0	201.653	187.473	172.794	0	0	204.232	176.255	184.154	0	183.198	185.176	0	186.212	190.792	0	203.611	188.842	0	0	190.885	186.654	177.463	187.934	174.122	218.113	191.207	178.285	177.97	0	174.444	184.222	199.019	0
		292	1254.5	166.295	199.407	178.561	188.366	177.038	187.56	0	0	207.561	169.522	178.123	0	181.541	185.679	191.561	187.34	188.222	0	194.48	193.313	0	197.906	195.179	181.495	177.03	183.226	181.814	217.934	194.676	185.13	190.075	0	185.806	192.591	211.729	0
		293	1258.36	175.03	209.831	183.118	200.232	186.393	179.033	0	0	204.178	169.869	193.298	0	179.553	184.126	185.776	182.536	183.631	0	205.16	191.867	0	0	204.282	181.487	182.856	173.593	166.614	220.918	180.43	180.481	186.597	0	181.309	193.996	209.275	0
		294	1262.22	169.288	193.929	183.497	203.125	178.665	183.975	0	0	202.711	175.47	174.504	0	179.276	190.856	187.6	183.17	177.96	0	199.735	197.642	0	0	187.168	184.125	173.252	175.612	175.64	222.005	189.151	173.547	187.537	0	182.8	187.725	204.402	0
		295	1266.08	172.907	194.573	188.688	199.628	178.123	184.992	0	0	199.553	176.985	178.081	0	177.501	189.168	191.027	0	180.674	0	190.046	192.713	0	0	189.579	180.29	162.367	183.486	172.272	217.626	185.894	178.784	197.182	0	172.035	184.847	208.452	0
		296	1269.94	173.081	193.091	185.035	201.458	193.636	175.562	0	0	193.554	175.081	178.605	0	173.622	188.381	193.199	0	176.511	0	187.093	189.788	0	191.738	188.02	177.837	166.013	179.661	167.222	205.061	192.297	180.672	194.882	0	170.515	189.042	202.682	0
		297	1273.8	170.788	190.565	185.766	194.558	194.354	191.423	0	0	202.208	166.361	186.223	0	180.837	184.97	185.316	0	174.096	0	198.19	187.369	0	187.628	184.936	183.286	174.693	175.269	177.401	221.312	190.713	182.067	193.177	0	172.803	179.803	209.351	0
		298	1277.66	174.348	189.538	0	203.049	192.081	175.852	0	0	193.9	169.857	180.524	0	173.635	189.522	199.017	0	177.609	0	197.929	197.657	0	193.462	201.684	180.585	170.476	185.293	176.849	224.391	189.483	174.724	185.083	0	186.459	180.47	199.319	0
		299	1281.52	178.567	190.93	193.86	202.762	175.174	180.255	0	0	198.75	171.536	177.266	169.635	185.894	179.023	196.565	0	181.972	0	188.514	186.433	0	188.33	198.894	188.796	172.705	184.377	170.465	219.869	192.938	177.782	188.731	0	192.096	179.005	203.23	0
		300	1285.38	160.334	199.744	0	194.558	187.181	180.869	0	0	193.178	201.868	186.514	171.173	171.866	187.949	199.271	0	181.985	0	200.426	188.406	0	185.203	183.657	183.898	179.752	179.52	180.439	219.108	193.934	173.74	194.998	0	182.851	181.384	213.052	0
		301	1289.24	170.486	201.913	184.444	189.02	184.703	179.873	0	0	197.429	178.061	175.5	0	171.555	177.462	191.363	0	177.919	0	195.358	189.168	0	195.424	190.252	180.079	171.292	168.164	175.862	218.96	188.117	169.59	182.699	0	176.829	191.408	204.709	0
		302	1293.1	156.87	193.104	192.355	188.999	187.214	180.602	0	0	193.149	182.1	175.808	0	179.141	188.892	181.008	0	172.954	0	194.844	178.945	0	0	183.032	195.018	174.697	167.049	166.5	216.649	184.379	173.458	192.732	0	175.657	193.46	202.777	0
		303	1296.96	0	199.374	177.682	193.052	173.919	180.25	0	0	198.275	171.969	178.107	170.467	175.388	179.067	190.174	0	179.028	0	202.192	183.58	184.805	185.07	189.354	190.024	170.695	169.169	159.526	217.668	188.408	172.17	192.955	0	174.222	194.061	203.375	0
		304	1300.82	0	197.31	180.248	188.551	188.061	173.254	0	0	198.716	174.762	179.562	174.749	177.474	180.697	185.967	0	180.429	0	190.788	192.232	179.045	187.89	201.574	194.608	173.877	179.99	179.802	213.341	179.204	168.343	188.979	0	182.504	185.431	194.062	0
		305	1304.68	0	190.713	174.694	189.714	185.732	184.846	0	0	198.86	178.207	179.624	0	178.685	181.103	190.258	0	172.252	173.465	195.824	179.895	0	189.211	198.043	191.937	175.861	178.218	166.159	222.342	191.265	172.85	181.965	0	177.449	190.509	204.855	0
		306	1308.54	167.815	194.02	184.744	187.905	184.451	185.438	0	0	193.697	172.796	175.293	0	186.437	181.061	185.613	0	178.096	0	188.173	189.252	180.215	0	182.043	182.487	162.986	168.767	167.018	224.627	184.507	178.82	177.034	0	177.768	201.228	198.003	0
		307	1312.4	163.464	198.309	185.81	190.709	190.53	179.634	0	0	192.899	171.177	184.582	160.231	172.728	187.613	188.377	0	181.111	0	191.905	185.001	178.854	187.08	191.315	188.515	171.258	178.237	176.439	224.759	190.219	170.588	181.144	0	179.719	189.459	206.306	0
		308	1316.26	158.951	202.921	172.368	180.01	188.884	186.003	0	0	196.157	168.48	181.476	0	184.858	180.544	186.156	189.093	180.649	0	190.562	184.68	0	187.571	188.64	196.781	169.383	177.77	171.847	223.688	190.931	173.051	182.566	0	179.522	181.865	202.303	0
		309	1320.12	166.427	200.969	170.285	0	183.167	189.635	0	0	190.982	172.202	185.539	0	175.7	194.421	186.115	0	182.439	0	190.784	183.461	180.925	183.546	192.738	190.672	177.438	175.251	174.763	223.449	181.302	165.636	189.63	0	181.545	190.451	201.666	0
		310	1323.98	172.333	207.879	179.408	188.312	184.961	181.254	0	0	193.632	168.699	182.114	0	171.618	192.341	192.459	0	175.441	0	189.87	193.207	0	197.195	202.754	183.657	173.868	188.788	181.203	217.003	186.641	177.414	186.874	0	178.829	192.681	209.118	0
		311	1327.84	168.046	196.75	177.36	0	186.942	189.989	0	0	194.509	173.264	175.079	157.842	180.258	185.983	185.055	181.291	173.571	0	190.99	183.986	182.66	178.774	199.564	181.043	176.135	186.263	174.952	214.973	179.984	166.767	182.839	0	178.414	198.947	199.593	0
		312	1331.7	163.538	200.475	179.615	0	185.803	184.071	0	0	191.887	170.27	175.372	159.211	173.08	191.283	190.729	169.524	178.489	0	200.848	189.278	177.339	182.867	189.507	184.981	171.163	182.461	169.449	218.835	183.839	173.248	181.184	0	179.184	189.798	209.539	0
		313	1335.56	163.678	199.938	187.429	189.863	183.764	181.505	0	0	212.179	173.539	180.414	159.779	171.946	187.299	192.002	165.258	170.833	0	190.967	180.201	188.175	190.609	193.063	192.957	0	178.192	171.151	210.669	182.755	180.872	172.585	0	176.8	194.928	200.769	0
		314	1339.42	169.641	202.768	178.633	0	175.782	182.581	0	0	211.028	174.247	186.887	163.85	173.462	182.816	188.572	175.096	173.033	169.847	198.197	177.563	187.24	184.687	201.854	178.22	171.202	185.735	176.008	208.116	181.591	173.669	186.482	0	179.186	187.643	207.789	0
		315	1343.28	165.875	196.631	170.326	0	180.154	178.56	0	0	207.426	179.623	180.837	0	169.861	193.048	192.518	184.169	174.482	169.821	182.52	177.816	174.788	186.367	203.956	178.149	175.192	185.71	173.709	211.001	174.832	166.303	182.442	0	181.48	188.713	204.821	0
		316	1347.14	160.154	193.225	179.951	0	190.918	190.425	0	0	203.864	181.468	188.962	164.092	183.879	186.128	183.439	172.405	183.521	166.771	178.287	186.373	185.932	179.64	208.341	187.012	171.727	199.066	173.22	206.207	174.935	177.94	175.093	170.948	182.772	198.365	207.271	0
		317	1351	154.285	194.814	183.805	0	188.806	183.082	0	0	199.584	165.811	184.983	162.495	170.747	192.753	194.433	175.879	173.023	177.398	192.39	184.596	189.076	182.237	194.519	180.313	164.491	186.08	169.239	221.812	178.732	177.003	176.737	175.674	181.964	187.816	212.178	0
		318	1354.86	157.097	198.053	176.02	0	0	189.803	0	0	202.12	170.92	180.828	175.876	177.279	185.4	182.766	172.964	178.457	0	184.348	194.903	176.329	187.54	202.98	184.435	180.273	191.773	171.639	210.865	184.1	187.643	174.348	0	182.969	190.366	210.292	0
		319	1358.72	164.996	192.034	179.235	0	184.523	184.975	0	0	202.707	175.004	173.354	168.285	174.201	178.345	177.375	175.79	176.051	168.58	191.306	192.33	180.583	178.618	201.79	188.557	169.315	183.658	170.692	219.074	182.45	170.206	183.79	0	183.243	187.529	211.278	0
		320	1362.58	168.185	200.378	178.454	0	180.708	181.846	0	0	199.76	171.521	187.692	165.628	179.244	176.963	185.481	180.868	180.779	0	185.078	188.515	169.328	176.551	194.722	192.359	170.409	185.808	172.938	217.076	184.502	180.341	174.456	0	177.576	193.023	197.351	0
		321	1366.44	166.134	193.256	165.975	199.08	178.405	181.248	0	0	204.27	176.852	183.861	173.323	177.216	182.023	185.926	168.106	178.775	0	189.906	193.303	179.624	176.621	197.165	179.961	173.578	194.849	170.247	222.775	180.146	169.456	183.854	172.999	167.76	195.864	214.366	0
		322	1370.3	167.952	185.98	179.405	0	178.571	182.453	0	0	192.021	168.176	175.986	166.71	181.621	183.083	188.525	176.04	178.376	169.492	187.381	189.569	176.743	177.25	198.172	190.187	172.537	181.066	170.57	215.008	182.879	183.087	183.482	0	171.879	187.515	212.961	0
		323	1374.16	171.218	194.408	177.975	199.589	184.118	187.315	0	0	203.801	170.881	173.148	163.273	183.399	186.695	196.25	172.013	169.799	168.66	198.598	195.093	173.123	183.513	190.333	178.62	176.698	191.163	171.275	223.194	190.939	185.166	176.851	0	177.435	187.554	207.875	0
		324	1378.02	164.449	200.705	176.889	0	178.702	176.887	0	0	214.674	166.509	175.757	159.701	181.182	186.486	184.505	171.417	173.689	0	187.256	194.575	179.004	175.507	194.379	184.024	172.352	186.846	179.904	220.741	187.794	174.423	172.444	0	182.733	185.508	191.18	0
		325	1381.88	166.927	205.295	177.783	202.283	184.068	185.333	0	0	209.281	173.314	179.77	156.834	175.48	182.657	193.629	172.082	178.239	0	188.524	192.198	170.013	179.886	187.068	179.74	173.702	200.884	182.612	231.974	186.07	162.465	181.758	173.487	178.275	202.507	198.076	0
		326	1385.74	163.972	204.279	175.118	194.955	183.261	184.851	0	0	212.284	172.257	189.605	163.108	174.942	189.131	196.303	167.568	178.476	0	175.981	196.127	172.657	186.784	191.891	175.087	168.902	194.881	179.132	226.269	180.865	170.881	178.6	0	181.465	193.975	202.927	0
		327	1389.6	162.68	198.819	175.977	199.895	178.599	179.591	0	0	203.074	172.212	177.835	160.568	178.419	187.136	187.08	170.329	183.649	164.079	192.659	194.122	172.522	177.516	191.136	170.329	179.84	186.879	173.013	219.992	186.508	171.732	179.527	176.617	178.051	195.662	202.508	0
		328	1393.46	167.863	198.817	172.313	199.103	179.282	176.865	0	0	205.865	172.428	181.286	159.914	178.545	186.419	186.974	171.235	179.613	162.715	191.149	192.683	181.576	185.112	185.136	182.929	166.84	182.314	169.341	219.048	172.692	176.525	177.134	183.294	168.409	186.725	194.283	0
		329	1397.32	175.351	194.358	169.586	199.81	179.561	184.239	0	0	210.401	160.997	178.982	0	177.76	190.639	185.225	172.432	174.791	0	190.467	185.874	159.066	189.045	191.696	183.012	165.512	188.291	164.364	219.463	184.884	170.544	183.3	182.712	174.65	195.346	196.482	0
		330	1401.18	170.016	200.352	169.008	186.498	183.432	183.411	0	0	195.047	160.996	185.571	0	183.191	187.362	187.177	172.785	171.19	0	187.26	180.27	162.048	187.684	176.881	181.819	173.57	184.155	0	226.225	185.598	0	180.136	183.149	177.716	194.257	208.232	0
		331	1405.04	168.917	199.529	177.52	189.378	177.05	178.145	0	0	201.805	173.961	192.071	154.997	178.221	183.273	189.909	169.906	183.856	0	188.719	194.99	160.872	185.079	202.318	189.718	169.268	181.78	0	218.71	175.118	172.59	169.096	182.069	177.525	198.929	199.605	0
		332	1408.9	169.493	201.194	171.548	197.685	177.965	182.587	0	0	210.425	170.37	183.903	0	180.293	190.48	188.614	179.816	187.628	162.64	183.92	191.849	172.456	180.945	190.983	175.085	0	175.976	0	221.265	185.47	168.77	172.827	182.083	179.385	202.058	193.063	0
		333	1412.76	170.096	205.427	172.937	186.877	183.336	180.492	169.522	0	203.476	178.593	183.471	160.758	170.951	182.942	185.111	190.332	174.999	0	191.181	192.249	181.154	173.442	201.05	181.521	172.171	181.642	173.823	221.606	191.56	174.746	175.994	0	179.826	200.466	203.278	0
		334	1416.62	168.005	193.19	180.356	184.776	180.219	183.604	0	0	211.371	169.682	170.313	167.369	181.934	187.275	188.147	179.297	170.619	166.041	186.187	192.821	0	183.573	180.748	182.283	167.525	188.901	0	227.427	184.035	0	174.163	184.961	178.064	198.301	201.308	0
		335	1420.48	156.678	191.722	173.884	194.676	171.705	179.612	168.341	0	206.889	164.095	177.526	165.49	184.311	185.782	197.484	174.474	170.038	161.208	176.679	192.354	170.385	182.121	188.504	173.738	170.72	190.486	169.53	214.161	185.03	169.654	165.992	186.728	177.267	190.894	200.575	0
		336	1424.34	170.73	199.198	178.434	195.455	181.13	175.557	165.101	0	210.748	167.766	170.965	164.836	178.775	186.997	197.598	172.251	177.049	0	188.36	190.477	179.361	195.93	189.649	179.383	162.905	184.297	167.518	222.161	181.258	172.378	170.953	179.38	174.693	188.8	198.418	0
		337	1428.2	169.982	200.706	172.626	193.349	175.826	168.429	0	0	207.046	167.028	168.05	166.665	178.634	193.515	190.72	171.246	175.433	167.533	189.687	194.133	176.936	184.482	199.904	174.634	171.285	190.73	179.492	223.789	184.644	0	166.851	193.175	180.625	187.857	190.217	0
		338	1432.06	166.997	192.915	168.223	0	175.355	0	0	0	210.873	161.959	167.377	151.858	177.281	194.617	193.452	170.781	188.735	168.329	190.306	198.811	172.906	183.355	196.282	178.564	170.756	190.478	0	228.632	0	174.803	177.625	182.094	176.054	193.12	206.051	0
		339	1435.92	171.75	191.524	182.634	195.482	185.791	0	163.925	0	217.288	167.298	167.15	158.525	174.959	188.455	199.456	168.448	168.794	156.797	192.912	190.332	0	179.975	217.192	177.389	169.422	183.56	0	225.065	181.275	170.937	163.833	176.349	180.025	191.533	193.828	0
		340	1439.78	163.482	188.646	178.489	200.208	183.164	172.975	0	0	201.783	163.806	166.825	163.874	177.311	185.023	180.167	171.385	177.682	164.309	188.374	181.306	161.258	187.311	206.725	176.33	168.113	193.782	173.116	220.336	0	169.571	0	0	179.42	188.754	207.032	0
		341	1443.64	172.953	193.337	175.908	201.921	177.576	173.493	0	0	205.713	168.684	177.46	165.826	170.939	193.363	188.825	176.763	177.896	164.659	190.519	180.543	0	195.935	204.731	174.677	167.361	186.98	0	216.557	0	166.338	175.059	177.92	174.655	189.678	198	0
		342	1447.5	160.38	187.056	172.972	200.349	190.801	172.598	0	0	199.693	169.626	171.686	164.182	177.236	186.058	189.853	171.902	170.378	159.438	195.956	182.478	152.371	181.691	194.515	170.511	175.246	181.449	171.885	221.889	0	0	0	179.858	181.47	189.232	195.765	0
		343	1451.36	163.791	192.093	168.531	206.868	185.833	182.789	0	0	210.069	160.703	171.116	164.681	177.497	186.716	198.896	171.128	176.291	164.206	202.447	182.243	159.351	181.431	191.483	163.581	170.172	188.72	167.455	220.193	0	172.576	180.659	189.237	171.737	192.253	190.536	0
		344	1455.22	169.737	190.919	171.489	197.262	193.828	197.571	0	0	203.177	157.231	175.061	154.543	173.804	196.235	183.343	169.137	176.316	154.528	198.406	174.559	0	186.687	200.803	173.328	164.394	189.055	167.791	210.431	171.812	165.538	179.932	188.949	172.994	182.673	204.586	0
		345	1459.08	168.181	189.694	162.183	199.492	180.188	172.388	0	0	213.549	159.122	170.023	168.897	162.973	193.736	181.63	183.073	175.439	168.598	197.976	177.692	0	192.472	192.639	171.368	172.095	187.094	171.846	218.872	172.027	168.505	182.042	178.54	175.825	189.601	202.1	0
		346	1462.94	167.526	182.934	174.36	197.746	175.019	183.148	0	0	212.157	167.295	177.156	166.827	171.386	193.853	183.489	177.434	178.714	165.082	202.184	182.578	0	190.062	197.664	169.588	172.821	182.96	173.822	221.797	182.105	164.249	183.758	177.979	171.026	189.721	196.267	0
		347	1466.8	159.692	191.335	179.73	201.539	185.946	177.416	0	0	211.192	158.328	179.008	156.535	167.169	185.974	194.905	168.242	180.939	166.364	200.202	162.318	0	190.995	190.298	162.756	169.341	186.286	171.868	232.688	177.722	171.426	182.38	191.164	172.778	190.821	199.172	0
		348	1470.66	167.575	195.118	180.432	204.818	192.788	174.127	0	0	208.901	162.823	181.106	165.012	179.975	187.053	188.315	179.803	185.37	159.947	201.458	182.646	0	189.443	195.145	165.345	170.281	192.067	170.065	217.681	181.044	0	180.638	188.745	172.693	198.429	198.686	0
		349	1474.52	163.02	183.364	180.064	0	182.436	170.172	0	0	201.429	159.386	173.246	154.169	165.202	189.588	190.903	185.503	178.734	168.547	191.77	181.136	0	189.631	191.283	179.331	171.878	186.119	174.938	210.671	173.635	174.023	179.597	181.015	171.487	199.147	190.648	0
		350	1478.38	174.437	197.025	187.997	200.279	174.313	176.494	0	0	206.424	162.422	171.346	165.571	171.12	187.635	178.92	165.572	188.456	155.889	201.591	189.429	0	179.986	195.955	180.131	166.183	186.016	168.088	225.531	182.532	165.57	179.273	162.692	170.686	182.676	185.864	0
		351	1482.24	167.174	193.495	173.763	188.472	190.786	179.555	0	0	207.171	163.555	171.351	173.266	166.705	196.913	0	179.154	186.106	160.243	199.592	184.447	0	188.228	186.246	176.06	169.71	184.435	174.038	230.953	185.542	174.102	173.735	184.408	172.842	189.529	208.373	0
		352	1486.1	170.629	181.99	167.78	190.451	180.329	171.5	0	0	179.612	161.492	169.132	174.613	165.638	195.22	186.449	175.361	182.585	159.453	192.678	178.371	177.283	183.486	184.361	180.03	164.869	195.696	162.026	218.99	186.887	164.871	187.955	172.029	177.007	190.918	199.972	0
		353	1489.96	164.817	187.989	173.648	187.567	182.437	194.576	0	0	200.075	159.554	171.07	0	168.591	192.31	195.537	175.274	192.96	163.003	198.94	182.676	0	189.593	193.695	179.013	168.432	190.464	182.182	219.234	184.683	165.856	187.719	174.833	184.455	180.524	190.384	0
		354	1493.82	172.518	192.064	189.974	182.464	172.472	203.455	167.047	0	209.212	169.183	168.317	165.413	183.155	195.737	191.754	182.348	181.599	155.357	200.758	175.811	0	189.437	196.782	180.14	175.76	195.966	168.213	215.33	193.737	161.886	198.801	173.553	173.801	191.735	201.637	0
		355	1497.68	173.136	189.166	172.287	193.8	174.475	186.979	0	0	201.361	160.674	168.284	164.187	173.774	197.314	189.433	177.163	182.689	0	196.437	185.054	0	185.262	189.457	183.852	175.091	193.545	169.3	214.207	187.415	163.239	182.201	168.996	181.796	192.986	204.084	0
		356	1501.54	150.845	188.885	167.097	187.913	172.997	178.556	0	0	199.063	165.359	179.321	150.519	175.168	199.818	0	175.562	179.719	155.664	196.359	173.295	173.036	186.33	188.045	185.89	169.836	197.722	174.207	210.433	181.953	165.988	173.965	172.426	176.016	188.786	199.961	0
		357	1505.4	166.684	185.444	0	190.908	177.016	173.071	0	0	199.255	163.62	165.118	163.037	161.251	204.856	179.722	179.457	174.845	154.204	193.791	183.84	171.66	184.183	194.271	174.551	174.735	199.169	169.465	213.306	182.857	167.53	185.073	0	174.992	188.745	202.753	0
		358	1509.26	170.856	187.857	173.275	196.418	172.702	175.441	0	0	203.511	164.769	160.435	169.487	160.248	197.003	184.973	194.335	176.863	153.488	0	180.242	0	181.754	194.822	187.677	176.761	193.012	166.159	205.445	190.972	169.869	170.457	172.956	172.795	185.445	202.998	0
		359	1513.12	159.286	201.705	170.669	185.318	177.52	179.016	0	0	196.325	167.381	154.428	157.32	173.751	197.885	173.663	173.717	182.178	0	199.982	166.294	176.05	188.213	196.751	182.948	170.456	192.248	166.611	216.383	176.083	169.523	172.23	0	171.94	192.554	196.468	0
		360	1516.98	165.556	188.627	0	190.942	178.977	188.377	0	0	188.787	170.548	167.557	169.06	166.834	195.206	168.242	191.544	192.28	146.755	0	184.144	174.405	189.383	196.761	188.632	171.895	189.839	168.604	219.915	181.915	192.941	178.379	176.6	165.851	198.917	193.498	0
		361	1520.84	167.627	196.878	0	196.871	168.002	182.495	0	0	196.778	165.372	172.041	158.472	172.916	190.407	183.816	176.409	185.078	147.847	0	185.212	166.921	183.944	181.352	186.3	169.445	190.989	171.725	217.891	181.834	172.87	184.675	171.886	177.882	195.684	199.518	0
		362	1524.7	157.868	189.417	178.327	188.869	173.163	185.843	158.477	0	193.394	165.624	175.857	163.238	168.191	190.407	189.649	176.792	192.385	147.937	188.427	180.42	163.791	182.854	196.821	183.316	165.969	202.369	166.002	225.042	182.669	163.058	180.785	166.373	194.095	203.658	203.66	0
		363	1528.56	170.12	206.752	0	195.75	170.342	176.562	0	0	201.274	164.634	168.73	158.86	173.908	202.593	183.494	175.083	179.536	147.331	0	189.746	164.532	185.349	194.737	172.353	174.694	200.305	164.838	227.786	186.684	169.229	177.369	195.521	190.726	195.562	198.504	0
		364	1532.42	170.211	191.792	0	199.691	184.876	176.148	0	0	194.911	156.167	168.646	0	166.138	189.268	189.413	173.182	189.023	156.986	0	186.681	171.945	186.666	201.087	173.423	178.727	192.927	170.132	230.419	192.375	165.615	182.169	175.844	180.261	202.049	208.165	0
		365	1536.28	173.577	194.038	179.682	192.948	167.697	187.18	0	0	198.823	166.149	175.092	159.285	173.187	192.194	181.821	175.577	186.619	157.764	0	181.643	163.158	187.284	195.219	177.139	179.434	197.922	172.413	219.162	190.77	165.669	179.059	174.401	192.837	197.469	197.156	0
		366	1540.14	171.96	193.317	180.873	195.965	172.01	180.043	0	0	201.531	169.411	175.911	148.539	166.961	191.03	180.558	183.098	181.9	152.132	0	182.455	164.816	182.02	194.739	172.986	177.875	188.427	169.923	230.293	187.117	160.371	180.408	176.904	185.846	196.862	192.664	0
		367	1544	162.333	189.275	172.808	194.826	169.204	185.712	0	0	198.224	159.015	172.55	149.025	170.707	194.472	176.124	175.542	195.596	157.567	0	187.819	160.326	190.285	192.241	181.843	179.767	196.139	178.618	224.766	180.073	165.234	175.463	175.253	188.422	214.13	197.442	0
		368	1547.86	170.037	185.316	169.507	201.981	187.538	174.056	0	0	200.543	168.285	170.72	153.112	161.879	188.006	181.35	178.379	182.559	0	0	191.683	161.48	186.551	199.21	167.735	0	180.755	176.396	219.089	188.415	163.263	173.453	0	180.799	199.154	199.73	0
		369	1551.72	164.246	191.131	169.194	191.342	179.676	174.132	158.332	0	194.987	158.554	169.091	152.892	175.101	187.754	191.39	183.74	190.856	154.371	0	190.382	161.726	183.742	194.808	173.507	185.111	179.565	175.533	214.323	189.922	165.125	176.151	0	195.418	200.395	201.867	0
		370	1555.58	158.692	184.994	175.466	195.478	176.45	170.662	154.81	0	193.572	168.619	164.457	161.766	174.917	190.954	0	184.813	196.449	147.937	0	200.093	165.403	185.997	198.134	173.924	170.375	196.347	163.613	225.404	182.012	170.622	174.927	0	187.783	199.86	201.846	0
		371	1559.44	165.627	184.184	171.725	197.975	178.538	197.444	159.222	0	191.715	155.749	164.692	0	176.078	190.99	189.068	168.144	195.163	158.288	0	188.973	166.908	0	200.684	178.724	181.374	188.235	170.603	222.96	175.485	170.154	179.694	0	183.008	199.302	208.849	0
		372	1563.3	156.882	181.705	172.644	193.967	172.687	179.189	157.333	0	204.206	161.226	166.639	0	172.53	195.842	185.736	176.098	189.379	159.882	0	188.422	170.947	185.882	197.967	171.76	172.295	183.054	169.001	227.587	193.937	170.243	186.838	172.575	188.798	197.61	205.092	0
		373	1567.16	159.188	195.169	166.985	192.031	179.033	177.422	165.288	0	192.523	160.243	170.256	159.787	165.694	204.814	178.305	165.401	190.288	152.758	0	197.182	162.891	189.461	189.625	164.751	170.949	195.023	179.097	219.041	197.692	158.862	179.526	170.375	188.192	200.51	196.857	0
		374	1571.02	168.898	194.286	174.231	195.55	177.109	178.004	151.922	0	197.351	168.351	167.159	164.526	160.169	192.795	0	178.354	190.843	154.837	191.776	194.558	170.91	181.236	199.993	180.668	165.317	204.987	170.16	237.303	182.873	156.907	178.697	172.664	187.444	192.599	192.084	0
		375	1574.88	165.765	192.663	175.588	201.502	179.135	178.502	160.348	0	200.034	162.086	178.161	152.412	171.012	196.104	181.619	185.309	190.113	159.697	0	193.57	0	179.495	193.573	169.266	174.973	204.859	195.255	229.451	177.952	167.582	182.116	173.668	180.147	199.219	194.726	0
		376	1578.74	175.052	198.494	180.599	200.402	181.148	167.878	160.557	0	191.292	155.445	167.545	157.778	175.622	188.259	181.384	179.185	193.861	158.076	0	197.26	168.948	182.929	189.753	174.555	163.018	197.588	0	226.348	184.686	0	173.118	168.376	175.971	194.513	191.537	0
		377	1582.6	173.657	197.682	176.952	187.259	170.086	175.293	161.225	0	193.692	158.098	164.245	149.283	174.298	193.086	0	167.204	190.122	153.391	192.345	190.841	168.067	180.73	187.153	184.267	174.737	205.855	165.05	220.49	180.419	161.123	184.535	176.408	182.199	195.005	195.91	0
		378	1586.46	158.277	189.36	179.825	186.124	173.558	179.359	0	0	204.413	151.369	172.813	163.316	178.595	186.356	191.489	175.554	179.655	164.589	193.553	195.311	171.994	183.887	182.253	177.489	180.376	196.834	163.852	214.463	192.865	162.48	185.56	166.32	171.61	189.671	196.03	0
		379	1590.32	159.881	197.243	170.101	208.902	169.474	183.283	157.676	0	190.302	160.322	176.004	160.026	184.694	189.798	0	179.887	177.012	150.784	178.233	201.179	167.404	181.967	194.932	179.934	166.818	181.009	162.455	223.492	181.584	155.796	183.336	0	191.526	199.8	190.876	0
		380	1594.18	162.903	199.212	185.544	193.81	167.338	171.256	164.596	0	193.311	161.828	172.025	168.939	183.136	182.562	0	177.194	177.867	151.139	190.621	190.992	160.542	195.876	192.055	173.974	166.804	192.941	165.105	219.549	188.439	156.645	177.135	167.891	185.841	200.054	199.197	0
		381	1598.04	155.051	203.057	180.684	203.852	173.261	170.234	156.328	0	200.534	155.411	165.081	159.873	184.563	187.676	0	168.947	192.237	162.179	193.349	186.384	158.355	179.54	194.992	179.164	164.626	190.628	165.543	210.077	185.9	167.16	179.744	177.182	182.278	196.568	193.254	0
		382	1601.9	156.092	197.02	179.989	195.984	168.298	183.122	163.353	0	193.098	152.814	171.297	163.917	180.568	193.524	0	169.636	194.357	163.098	203.835	180.578	158.952	180.341	193.128	170.003	169.23	191.34	168.934	211.567	192.342	0	185.841	177.674	171.644	188.952	195.988	0
		383	1605.76	165.25	202.366	183.295	198.669	173.624	174.307	162.484	0	192.334	159.259	181.666	164.154	183.732	189.957	0	174.439	187.345	159.67	190.433	198.209	166.16	190.385	184.896	176.923	171.044	187.934	168.811	217.739	180.77	156.388	186.413	172.573	174.892	183.81	196.712	0
		384	1609.62	155.541	192.985	178.141	190.06	174.537	174.616	0	0	197.43	161.957	172.027	169.64	187.305	188.895	0	174.725	188.198	188.901	192.245	195.518	170.227	190.74	198.967	189.005	174.402	196.785	168.771	218.951	180.964	162.308	184.667	180.902	188.412	200.87	189.071	0
		385	1613.48	156.904	190.81	176.095	185.869	169.994	156.149	161.648	0	200.538	161.403	161.172	165.514	181.096	189.853	0	171.408	184.04	164.013	191.309	188.081	169.32	178.982	194.278	180.662	179.919	197.715	176.805	226.916	181.961	164.588	182.227	170.718	174.978	198.337	198.015	0
		386	1617.34	159.961	192.984	181.752	184.898	179.222	168.078	153.365	0	197.741	166.189	176.815	160.024	176.628	192.37	0	173.335	183.615	163.471	185.348	197.038	171.407	177.101	186.342	181.03	171.184	184.746	158.232	223.15	187.57	169.056	183.649	177.049	185.498	189.72	196.605	0
		387	1621.2	154.822	199.155	186.974	202.57	175.208	171.581	157.157	0	194.276	157.668	167.888	155.73	192.827	185.621	0	171.612	185.132	158.448	188.017	205.177	172.982	192.12	201.575	191.816	176.489	194.139	166.17	220.877	186.69	164.093	189.795	170.142	184.577	202.171	198.525	0
		388	1625.06	157.43	200.144	184.735	199.353	170.302	170.304	155.107	0	200.71	169.667	163.675	156.852	185.027	185.73	0	184.14	189.14	158.637	182.506	183.017	172.793	178.531	186.42	180.078	166.56	196.432	0	211.701	185.437	163.912	175.087	171.21	181.74	189.748	209.429	0
		389	1628.92	160.254	197.654	182.634	191.802	173.503	169.6	162.562	0	204.37	168.721	165.833	162.059	193.381	186.867	0	185.535	180.651	172.45	189.569	205.075	0	180.783	191.912	180.816	175.843	185.09	172.151	213.77	178.634	167.683	181.688	168.836	179.48	194.83	194.874	0
		390	1632.78	203.663	190.719	192.299	198.419	180.566	178.031	162.99	0	202.162	162.626	167.732	164.014	183.5	187.212	0	179.22	180.005	176.356	186.306	203.932	0	186.338	191.527	166.223	159.408	189.908	165.455	209.002	191.014	158.233	177.924	162.089	182.04	189.179	196.821	0
		391	1636.64	151.672	203.541	191.462	195.073	173.75	166.788	154.326	0	197.327	164.279	172.289	159.756	184.119	179.586	0	179.908	194.754	173.908	182.796	191.077	168.477	179.245	193.398	177.821	173.225	181.692	167.163	225.826	188.395	165.527	185.398	168.806	180.676	189.661	190.961	0
		392	1640.5	155.09	198.667	184.768	193.83	178.823	171.616	161.26	0	201.441	161.376	170.826	167.489	177.38	194.486	181.373	165.56	187.462	166.614	186.93	179.935	0	185.282	195.941	167.141	168.16	187.933	157.166	210.997	188.948	171.752	178.528	167.017	175.048	193.252	208.557	0
		393	1644.36	155.748	205.291	184.328	198.931	191.33	176.465	155.875	0	206.693	166.23	171.738	163.452	171.308	183.959	0	174.226	193.278	162.533	195.699	192.222	0	188.647	199.227	170.767	172.545	185.575	164.042	219.723	187.012	0	174.61	167.773	182.265	196.787	197.65	0
		394	1648.22	160.896	197.726	181.622	189.659	184.186	176.094	150.683	0	206.762	161.033	178.834	0	176.518	192.644	189.163	183.004	197.938	170.381	193.035	195.08	0	183.681	192.765	185.397	177.426	191.201	167.687	227.173	186.757	162.577	184.061	173.063	187.653	196.025	207.865	0
		395	1652.08	159.448	200.765	188.235	184.74	168.242	164.834	0	0	199.08	174.775	170.697	165.561	187.027	190.321	0	180.374	183.527	0	184.347	188.97	0	177.196	192.586	184.187	169.21	203.862	166.702	221.312	186.093	174.227	172.088	171.686	186.67	200.222	195.052	0
		396	1655.94	162.339	201.709	173.096	179.967	183.807	166.291	157.6	0	199.76	168.127	167.292	165.934	178.394	195.051	0	179.354	183.638	164.461	178.695	191.236	171.931	185.982	199.39	178.156	170.276	201.018	160.593	212.189	190.447	165.431	180.376	0	179.694	199.361	189.03	0
		397	1659.8	153.773	191.447	186.913	185.949	190.279	163.901	159.558	0	204.745	164.561	179.677	169.025	173.744	192.182	187.082	182.969	187.888	162.417	192.834	180.527	0	195.622	197.703	186.825	175.868	208.765	166.978	215.139	186.105	160.726	178.231	165.587	183.411	198.844	200.852	0
		398	1663.66	161.403	199.036	179.947	199.784	177.159	165.707	160.434	0	198.918	173.488	175.055	173.763	188.312	192.504	177.969	173.297	184.707	156.932	192.437	184.336	0	184.644	190.77	178.196	158.218	199.621	165.632	232.071	176.26	0	177.333	170.227	185.321	191.97	198.872	0
		399	1667.52	153.134	211.158	176.431	187.125	187.475	173.761	153.1	0	193.04	166.523	177.308	173.253	174.602	191.285	178.375	175.821	193.147	161.996	188.508	184.361	184.03	198.737	197.848	165.271	169.037	222.793	181.324	208.793	192.679	161.334	176.121	178.731	186.334	193.708	213.182	0
		400	1671.38	156.061	195.755	182.015	195.239	181.009	158.842	152.851	0	194.726	180.572	181.52	178.854	170.965	191.304	186.303	176.854	189.583	147.659	194.813	184.834	181.174	191.345	188.869	165.632	158.295	200.825	170.796	218.954	187.576	167.864	174.801	170.567	185.176	189.886	188.923	0
		401	1675.24	162.02	199.984	190.02	183.575	191.371	165.54	0	0	188.949	176.575	174.281	172.402	164.422	194.194	184.944	181.805	198.614	162.263	193.106	179.509	174.567	191.614	188.342	167.891	169.025	212.699	168.366	221.801	196.125	170.726	183.013	171.643	183.643	195.585	196.907	0
		402	1679.1	162.22	194.303	178.972	190.093	182.833	162.716	154.694	0	199.402	172.029	174.184	174.891	172.928	194.589	181.475	173.559	203.742	163.897	197.652	188.815	163.963	194.656	198.649	170.41	173.966	187.078	165.47	204.54	191.938	165.042	178.859	165.896	181.717	195.418	207.812	0
		403	1682.96	159.097	201.103	182.934	192.623	175.784	176.319	156.401	0	190.154	172.187	173.562	176.162	173.646	194.644	175.23	168.469	198.643	166.991	189.985	190.346	170.414	190.358	190.45	175.863	167.912	203.082	171.368	227.498	189.367	176.598	180.073	165.396	169.474	203.617	197.687	0
		404	1686.82	171.333	195.664	182.544	196.552	172.861	0	161.665	0	198.149	176.886	174.149	165.723	171.552	204.837	175.84	174.749	181.886	151.901	186.287	192.114	170.055	195.586	191.467	159.658	166.721	183.079	164.917	212.926	181.449	200.947	178.272	164.436	175.953	191.702	202.613	0
		405	1690.68	171.776	199.418	185.338	185.241	168.65	164.109	155.436	0	198.393	166.82	172.506	159.515	136.11	195.531	178.633	177.817	189.256	160.69	197	181.333	170.816	190.768	189.747	171.361	167.713	182.606	162.789	207.603	190.898	160.684	172.495	0	168.921	196.779	201.129	0
		406	1694.54	161.192	200.674	183.739	189.639	177.649	159.028	150.04	0	192.716	162.764	176.051	155.616	189.504	198.457	170.662	167.98	189.971	170.811	194.764	185.019	177.905	192.901	198.496	169.162	178.452	0	170.166	204.23	186.35	0	170.562	0	157.338	192.306	207.42	0
		407	1698.4	159.861	201.788	178.041	192.209	178.376	0	160.344	0	194.755	171.139	176.467	169.114	176.675	200.725	177.771	172.222	206.286	161.051	193.065	183.419	173.952	180.568	191.203	168.803	176.589	207.551	164.7	200.226	182.787	171.106	189.384	166.397	165.892	200.808	209.904	0
		408	1702.26	158.792	201.005	183.821	205.799	172.495	162.119	0	0	196.909	179.297	177.32	173.28	162.059	202.033	181.968	170.998	207.702	164.476	188.346	194.926	166.073	195.129	191.801	179.508	169.861	189.647	166.925	206.585	178.181	169.956	166.933	163.346	163.063	196.644	200.6	0
		409	1706.12	163.397	198.809	186.201	192.315	173.907	164.445	160.061	0	194.796	172.001	171.687	162.157	178.514	181.236	180.312	175.116	186.31	0	187.031	190.217	0	185.962	198.371	171.828	173.034	214.629	167.775	211.907	183.567	167.254	174.15	169.31	168.779	188.413	203.604	0
		410	1709.98	159.158	196.73	181.717	200.063	177.813	159.056	158.196	0	198.85	166.035	185.655	161.485	177.263	191.672	188.333	185.126	207.241	0	191.864	183.241	170.64	199.224	196.747	176.591	177.083	179.748	160.384	208.038	187.593	166.574	173.263	163.842	171.953	189.434	208.374	0
		411	1713.84	164.275	194.215	180.886	195.828	176.433	161.557	168.247	0	191.808	179.739	172.662	159.76	172.474	188.126	176.657	173.771	206.036	159.611	197.609	183.831	172	180.637	187.913	160.975	180.031	181.202	158.576	211.773	189.841	0	177.443	172.776	176.705	194.05	198.742	0
		412	1717.7	162.721	187.488	189.427	195.448	172.606	165.049	148.306	0	200.54	175.214	179.366	166.257	172.249	185.256	192.662	175.695	198.988	165.866	198.736	189.468	0	190.862	187.57	175.344	179.348	183.55	156.529	218.025	188.672	176.874	176.714	169.027	178.663	184.687	190.481	0
		413	1721.56	173.372	194.114	183.249	200.418	170.513	165.206	158.494	0	203.773	183.607	179.372	175.791	187.253	194.483	181.942	180.965	215.135	0	194.367	188.045	160.149	191.034	194.051	181.86	168.182	190.364	158.275	204.308	184.054	0	173.679	165.391	179.556	183.278	207.331	0
		414	1725.42	162.718	187.626	184.199	184.144	173.382	169.685	0	0	204.713	171.591	165.129	166.917	176.916	204.509	184.832	180.017	200.752	163.664	194.371	193.327	0	183.642	187.753	184.111	172.637	182.94	151.882	206.454	194.454	175.521	177.3	0	176.867	190.543	201.835	0
		415	1729.28	165.835	205.031	192.604	182.322	165.299	164.773	166.854	0	205.685	177.397	173.612	163.72	185.407	193.415	183.179	173.08	210.45	166.922	191.019	191.997	179.368	194.958	199.794	182.336	176.999	188.867	156.345	201.088	191.75	170.384	173.186	168.024	173.369	193.21	207.776	0
		416	1733.14	157.975	186.473	185.517	192.938	169.395	158.14	162.121	0	205.323	175.27	181.577	180.812	187.462	191.861	176.89	179.732	199.059	165.098	183.731	183.487	166.664	194.059	199.59	185.155	163.014	188.131	151.9	212.979	181.024	171.079	170.658	0	163.4	184.802	201.758	0
		417	1737	169.591	202.754	185.167	190.132	168.609	162.193	163.743	0	187.366	174.514	176.598	157.868	179.578	182.046	184.276	184.585	200.947	158.149	190.236	201.253	168.223	186.957	202.627	176.975	171.126	179.127	164.883	211.969	184.023	176.965	180.918	0	166.715	191.592	218.227	0
		418	1740.86	154.951	203.662	172.4	195.578	176.866	167.202	166.558	0	188.777	179.579	173.066	165.133	181.405	189.247	188.838	182.761	203.589	168.096	187.203	196.695	168.553	190.085	200.31	192.099	157.674	188.734	157.25	212.725	186.754	173.644	176.307	163.964	157.83	202.182	194.627	0
		419	1744.72	165.692	191.555	183.743	185.276	179.94	159.74	176.417	0	198.745	187.985	173.522	163.598	180.801	192.06	187.192	183.065	204.216	156.348	186.858	191.332	0	194.243	201.134	177.243	175.023	186.669	161.602	214.117	190.621	165.666	177.949	158.67	164.118	204.16	228.964	0
		420	1748.58	169.383	191.061	182.585	186.111	166.932	169.09	169.871	0	192.748	184.716	178.69	156.651	173.149	191.109	181.524	182.343	208.47	151.556	191.218	205.256	166.261	199.816	192.584	179.737	165.163	174.445	158.584	213.255	178.831	163.082	175.243	164.646	164.758	204.039	206.344	0
		421	1752.44	154.545	195.586	180.363	185.025	166.975	158.06	164.908	0	193	190.938	171.225	163.32	168.031	193.204	181.888	182.616	210.172	0	192.531	190.133	0	192.559	186.992	169.535	167.601	186.094	160.85	207.023	175.939	161.388	170.948	0	165.86	189.075	201.061	0
		422	1756.3	153.221	198.681	171.594	195.09	171.752	164.521	167.042	202.955	203.571	180.596	175.962	155.576	182.805	196.78	182.452	171.121	204.516	162.903	185.741	200.003	0	195.943	189.925	175.676	166.241	184.118	167.456	220.603	181.639	157.477	173.038	0	170.084	186.78	202.507	0
		423	1760.16	161.856	198.01	186.808	191.838	172.776	173.878	158.012	0	193.135	177.47	176.272	165.214	185.47	195.579	185.769	187.362	209.722	0	185.778	193.742	173.797	189.959	192.358	179.596	157.929	185.379	160.497	209.433	183.107	168.378	173.247	0	168.763	185.302	213.076	0
		424	1764.02	163.223	200.943	178.293	190.088	173.798	171.05	157.505	0	198.137	171.238	181.277	160.226	186.737	203.152	181.122	186.521	199.154	0	196.746	191.499	0	196.003	192.591	183.477	173.492	180.626	158.442	207.253	182.341	156.518	179.418	0	178.255	209.308	217.77	0
		425	1767.88	150.429	201.065	177.786	183.058	171.212	154.938	164.919	0	201.967	167.384	181.767	163.247	176.225	199.131	179.995	183.305	198.143	0	189.562	0	173.75	188.459	189.441	167.422	0	183.348	163.068	218.931	174.035	202.013	170.962	0	178.914	197.84	210.626	0
		426	1771.74	153.466	195.46	186.414	186.944	170.364	148.321	173.136	0	194.66	183.129	177.198	156.944	183.545	198.899	186.606	176.162	196.09	163.581	190.98	199.195	174.136	187.449	204.191	167.275	153.602	180.9	157.835	209.133	173.513	160.257	177.575	0	182.862	186.352	208.035	0
		427	1775.6	160.745	198.189	185.199	195.579	184.527	160.856	159.434	0	199.886	184.203	184.212	160.064	179.489	193.77	181.655	181.823	203.575	0	185.208	196.935	0	197.066	198.371	167.321	170.613	186.641	161.46	212.39	174.21	166.551	176.414	0	171.543	195.291	202.885	0
		428	1779.46	157.035	191.669	178.827	199.116	173.237	151.275	175.16	0	204.167	177.42	179.522	160.029	175.608	206.372	181.014	187.333	207.541	164.118	192.112	186.733	173.58	185.305	183.66	172.826	170.086	187.976	160.331	223.494	177.267	167.779	170.417	0	178.141	199.431	214.667	0
		429	1783.32	161.383	191.19	186.578	185.45	168.16	162.742	164.454	0	193.82	165.577	176.553	161.868	176.235	193.053	178.854	175.607	200.14	0	201.677	199.577	174.861	187.307	185.953	179.142	162.705	176.477	151.756	215.465	172.193	156.872	186.107	160.079	169.153	191.684	201.377	0
		430	1787.18	154.982	191.211	175.265	190.734	161.095	160.949	167.341	0	197.42	174.533	180.882	164.803	175.904	190.523	182.078	180.667	205.659	0	183.27	0	0	183.3	193.064	175.194	152.808	185.216	159.388	220.896	185.49	164.25	174.052	0	165.665	185.349	192.669	0
		431	1791.04	153.912	195.035	178.093	181.301	174.731	150.492	171.631	0	188.446	194.308	179.593	160.053	173.424	192.279	191.645	173.104	194.49	163.051	192.304	188.613	0	185.862	180.696	202.054	161.54	182.285	168.408	213.335	185.744	165.589	176.898	128.001	171.746	189.069	206.678	0
		432	1794.9	155.098	196.539	184.083	197.399	168.972	160.369	165.607	0	194.676	185.551	179.553	158.306	175.824	196.551	176.952	170.423	191.576	178.129	191.499	192.177	179.114	191.896	188.768	170.543	154.404	181.072	158.515	210.193	174.97	148.347	169.188	0	172.709	190.823	198.498	0
		433	1798.76	156.032	193.621	177.174	197.412	166.653	155.894	171.236	0	200.162	186.767	175.51	161.515	182.271	192.582	182.48	180.369	203.385	166.715	191.159	176.019	167.249	192.859	192.877	160.68	162.407	179.747	160.057	212.02	179.998	160.061	183.633	0	169.652	198.849	196.393	0
		434	1802.62	153.932	198.87	186.295	191.696	160.848	172.674	176.708	0	197.681	184.26	180.891	156.925	183.603	196.894	186.742	179.063	197.802	0	197.71	0	176.687	188.524	193.267	181.115	145.398	187.959	157.445	195.156	188.545	165.93	170.166	158.495	175.649	191.556	191.939	0
		435	1806.48	156.566	189.893	178.884	193.675	169.965	174.674	177.628	0	193.723	173.202	180.467	166.074	188.675	190.249	182.757	176.625	211.214	0	191.301	0	179.088	194.262	185.85	181.423	158.134	189.084	166.551	195.179	191.925	153.375	172.031	0	173.608	199.396	189.995	0
		436	1810.34	154.862	198.596	178.237	195.785	167.371	169.628	164.735	0	198.655	174.044	171.751	163.203	182.056	198.095	186.482	173.775	204.685	0	188.97	0	180.044	191.296	192.017	176.457	161.217	189.523	153.837	207.785	190.707	166.922	183.017	165.999	169.874	176.682	195.076	0
		437	1814.2	157.134	199.394	177.363	185.036	163.307	163.606	159.049	0	195.864	176.361	178.644	0	192.952	205.519	180.498	178.875	199.116	0	186.687	0	179.78	190.072	187.733	174.162	160.94	184.638	154.695	197.228	186.038	0	181.68	161.891	170.136	180.981	198.366	0
		438	1818.06	148.202	198.558	182.646	194.896	166.994	161.245	168.467	0	193.013	178.843	180.91	165.553	184.765	197.475	179.772	179.293	193.566	153.506	188.344	0	182.837	182.191	184.061	179.308	149.387	176.258	172.007	200.076	188.19	0	174.125	166.404	182.275	184.515	199.388	0
		439	1821.92	158.699	194.055	176.202	192.479	169.127	163.213	172.366	0	194.616	175.881	179.452	165.522	171.015	190.755	177.136	177.871	197.438	0	185.364	0	175.609	198.805	197.836	176.163	149.243	180.178	165.013	204.538	176.871	0	171.761	162.57	183.861	196.036	196.829	0
		440	1825.78	156.61	202.395	178.764	195.396	156.672	158.961	158.488	0	196.5	184.247	182.181	166.093	186.673	197.516	185.072	190.424	199.802	0	194.904	0	186.208	197.728	185.865	175.011	155.432	180.003	164.993	216.639	181.87	162.718	177.235	0	171.433	188.617	207.5	0
		441	1829.64	159.103	199.821	176.427	196.699	162.724	154.633	171.84	0	188.023	172.457	180.367	166.616	180.993	184.956	183.497	186.14	194.889	144.326	200.815	0	182.619	199.889	196.637	171.596	158.484	175.221	149.799	201.52	178.013	164.036	175.54	0	171.457	185.677	201.083	0
		442	1833.5	157.379	193.308	177.128	197.82	169.945	161.923	167.975	0	190.561	171.34	178.092	169.164	162.147	195.204	173.73	183.113	195.144	0	186.15	0	0	194.924	183.625	174.917	184.236	184.955	154.289	215.355	191.812	166.804	178.724	0	173.313	203.165	206.57	0
		443	1837.36	157.078	204.359	175.758	189.514	168.525	158.833	165.54	0	192.096	178.755	185.932	179.667	169.888	192.818	196.815	190.736	203.719	164.417	182.999	0	184.894	197.069	190.891	171.523	167.935	176.818	176.555	207.212	179.258	174.626	181.853	0	174.654	184.78	215.869	0
		444	1841.22	164.246	200.846	183.497	197.592	167.907	155.354	158.396	0	203.003	179.013	180.649	164.986	177.243	192.929	178.228	178.788	197.841	158.455	174.98	0	176.527	193.744	185.162	176.55	167.737	188.708	159.752	206.091	179.644	174.764	180.348	0	167.807	198.483	195.54	0
		445	1845.08	152.952	198.623	174.895	204.283	166.085	160.179	156.893	0	192.816	179.82	190.151	175.601	174.32	183.806	181.365	174.407	195.137	165.594	182.641	0	179.212	200.404	187.186	0	163.926	177.289	156.674	196.962	187.546	169.954	180.77	0	173.304	184.802	189.006	0
		446	1848.94	149.419	195.485	181.673	193.641	157.939	158.86	163.864	0	191.915	193.864	194.366	173.831	170.063	189.606	173.761	182.255	189.143	154.004	185.343	0	183.943	193.423	190.104	166.485	168.902	182.573	156.529	200.788	182.139	170.98	177.225	0	183.181	190.943	191.839	0
		447	1852.8	143.224	195.502	173.003	189.755	178.121	153.976	0	0	189.248	186.464	178.985	170.1	161.093	193.44	170.488	178.028	196.351	200.601	193.551	0	176.443	193.326	196.531	165.182	169.643	182.691	165.706	187.957	174.261	174.356	174.226	159.847	173.439	185.058	180.116	0
		448	1856.66	146.285	200.884	175.528	200.245	181.263	170.756	158.769	0	201.288	183.8	192.967	170.328	166.369	196.696	188.553	174.758	202.153	154.089	191.374	0	183.149	187.309	199.639	173.649	163.054	179.36	166.788	193.306	179.186	161.441	179.174	0	176.362	186.444	197.999	0
		449	1860.52	156.515	198.856	177.945	200.632	170.124	158.773	159.4	0	187.684	182.29	192.25	169.081	170.508	193.802	173.626	180.109	209.202	0	186.522	154.438	178.965	189.853	195.409	0	156.894	186.832	167.157	203.479	184.711	163.332	177.005	0	175.283	199.18	202.007	0
		450	1864.38	153.103	201.093	178.462	198.295	171.559	152.472	158.861	0	189.919	189.189	188.522	168.542	166.242	203.427	171.321	171.434	206.707	159.738	187.573	0	177.022	196.383	190.419	0	163.356	181.353	162.812	216.691	192.23	172.947	183.101	0	175.733	186.381	202.111	0
		451	1868.24	155.51	195.403	184.376	193.573	163.462	152.552	162.576	0	186.243	194.402	187.413	169.651	174.06	186.112	171.977	178.883	199.718	156.811	176.575	0	169.883	187.675	190.775	0	162.112	182.796	162.217	213.78	192.187	171.312	183.446	0	172.989	203.886	197.509	0
		452	1872.1	150.333	190.082	178.192	196.228	160.915	143.84	164.119	0	194.116	189.156	188.106	170.313	169.037	194.381	179.753	172.26	201.323	168.541	186.238	0	168.135	195.687	193.448	148.696	160.636	184.927	167.627	142.611	183.63	173.518	177.972	0	166.598	196.362	204.706	0
		453	1875.96	147.799	193.985	185.947	191.656	160.045	151.022	174.464	0	186.66	172.146	184.68	172.767	176.25	187.97	172.11	179.479	200.929	163.292	182.608	190.317	179.843	184.526	194.266	163.564	168.486	185.089	160.398	199.924	185.518	0	182.33	0	169.232	201.146	204.216	0
		454	1879.82	141.051	200.074	179.946	187.636	160.353	162.524	162.477	0	184.725	178.262	183.24	176.039	179.663	184.181	170.949	173.429	201.266	157.093	192.592	0	178.61	188.187	190.231	163.199	154.763	178.522	169.165	195.909	183.429	168.267	179.854	0	165.06	210.265	195.422	0
		455	1883.68	150.578	196.539	182.551	185.804	163.974	147.945	164.359	0	184.314	184.495	186.329	167.476	164.72	197.915	184.626	175.29	200.232	160.093	186.756	0	182.226	194.136	197.106	0	162.287	182.765	170.954	212.614	183.472	0	183.087	0	168.197	198.963	207.172	169.896
		456	1887.54	146.967	199.239	196.491	192.677	172.354	155.179	0	0	186.062	188.427	184.777	173.566	167.516	189.523	177.788	186.036	208.062	171.544	187.462	0	170.923	188.387	195.891	166.359	161.363	178.187	162.758	219.182	183.47	178.147	190.233	0	167.322	195.168	207.692	0
		457	1891.4	155.227	190.631	183.527	193.826	151.121	160.281	159.082	0	182.697	184.758	192.792	164.813	171.836	189.066	176.568	174.396	212.727	0	178.007	0	176.743	191.361	195.094	168.095	168.131	209.227	165.224	210.587	184.962	171.635	184.884	0	171.358	207.694	201.707	0
		458	1895.26	0	193.593	178.12	192.985	156.89	154.38	162.394	0	199.166	171.622	187.287	172.123	165.933	194.373	176.867	177.604	201.822	157.265	179.705	182.54	173.269	197.836	196.76	164.229	163.142	189.766	161.913	224.099	175.668	180.381	170.801	0	174.641	192.372	206.507	164.54
		459	1899.12	144.613	188.208	179.884	190.104	169.129	154.811	0	0	190.246	183.774	190.583	167.049	171.177	201.322	180.361	180.212	209.873	162.096	179.46	0	169.955	192.819	187.119	162.356	161.477	190.906	162.203	210.45	182.081	184.065	173.244	0	175.388	201.823	189.777	0
		460	1902.98	156.942	193.131	180.727	190.787	160.171	148.753	161.003	0	191.822	179.531	188.607	165.808	183.12	182.283	181.982	174.142	209.335	0	179.245	0	0	184.641	189.139	164.338	167.127	170.298	167.202	208.232	186.44	189.083	185.758	0	175.903	203.056	202.725	0
		461	1906.84	155.375	190.543	173.189	192.749	162.247	153.914	146.492	0	192.109	183.324	190.462	175.29	171.537	194.376	176.1	183.893	213.42	153.091	193.073	0	164.937	190.71	191.174	161.239	159.346	174.51	160.76	204.607	179.397	179.325	185.111	0	186.021	200.254	205.788	0
		462	1910.7	160.349	200.403	175.526	189.109	161.827	156.699	0	0	192.786	179.157	180.175	167.061	174.605	197.652	181.391	180.445	203.207	0	187.284	0	152.293	185.477	188.221	0	173.827	182.741	159.831	207.533	179.672	180.53	181.945	149.119	171.313	203.33	199.76	167.368
		463	1914.56	146.055	189.437	181.263	189.513	157.714	163.779	169.729	0	197.067	181.404	176.663	165.53	180.341	191.917	183.221	183.602	205.019	157.308	185.484	0	164.73	183.578	185.093	0	160.203	199.175	202.187	208.3	185.731	176.588	171.712	0	172.928	191.474	209.388	0
		464	1918.42	150.349	201.341	177.77	191.378	149.849	162.212	162.531	0	184.813	190.551	175.792	165.578	173.639	194.296	182.948	186.401	210.786	153.113	192.1	0	163.091	187.466	193.721	152.333	161.553	174.026	163.46	214.332	184.083	174.006	184.169	152.215	184.004	199.707	195.854	166.477
		465	1922.28	154.439	194.979	179.352	191.288	156.055	154.705	172.78	0	177.164	187.323	182.168	169.094	184.535	202.1	168.218	185.453	202.655	166.408	190.408	181.904	164.129	189.555	186.537	149.22	160.274	184.419	164.766	210.095	179.81	164.547	181.418	173.246	176.715	190.053	197.755	0
		466	1926.14	151.977	198.733	189.514	195.036	169.16	157.416	158.966	0	179.376	181.414	172.018	162.75	160.167	189.581	170.43	182.145	197.521	156.753	179.821	0	165.876	189.986	189.013	159.545	156.573	173.662	148.136	200.702	0	175.883	179.644	0	183.695	187.493	192.349	0
		467	1930	152.654	194.139	179.043	185.481	163.774	161.791	159.414	0	188.118	180.232	182.746	161.825	176.649	183.638	172.594	184.955	210.513	165.87	183.689	171.698	161.554	193.201	190.076	158.904	163.357	169.092	170.722	206.681	179.439	188.302	183.268	165.091	169.354	187.919	195.388	0
		468	1933.86	151.878	187.871	178.103	185.168	154.191	149.341	164.545	0	183.327	185.928	181.749	164.836	178.042	188.407	171.963	187.394	209.565	161.684	172.045	171.902	161.258	184.318	187.542	0	0	185.449	164.754	203.374	184.512	167.349	184.459	161.768	165.83	196.088	201.417	0
		469	1937.72	145.972	193.156	170.596	193.895	158.01	155.684	158.687	0	190.556	187.144	179.937	160.173	172.723	184.163	166.889	185.877	199.755	154.136	174.225	186.97	165.642	179.846	183.05	151.444	170.063	168.832	169.641	210.847	171.758	165.569	169.615	160.399	179.814	191.176	190.17	167.534
		470	1941.58	148.333	198.271	190.294	181.142	166.759	156.08	174.193	0	188.484	182.465	186.208	162.157	174.329	190.351	169.418	185.976	195.445	0	176.489	174.59	154.854	188.118	180.253	154.009	169.672	176.892	160.655	194.654	0	179.774	180.569	172.288	179.616	190.555	193.866	166.273
		471	1945.44	147.707	196.57	190.253	182.913	158.962	154.994	152.859	0	195.805	178.136	184.899	161.94	171.333	191.652	173.833	183.49	195.315	159.372	177.364	186.96	161.038	193.124	196.091	0	164.371	188.558	164.196	219.871	171.976	174.663	170.601	0	169.569	190.845	199.606	0
		472	1949.3	148.263	193.346	185.253	188.54	171.106	150.428	156.669	0	195.043	179.53	189.222	165.918	181.773	187.271	175.674	172.311	197.144	0	178.7	184.215	171.82	196.276	183.401	0	176.777	187.485	168.893	205.336	174.716	0	179.908	0	176.782	187.3	205.54	170.191
		473	1953.16	143.875	191.859	185.085	185.386	163.537	154.813	153.729	0	186.146	171.149	189.934	150.015	166.004	183.684	169.443	183.11	203.678	0	177.826	190.487	169.874	186.152	184.194	158.253	163.325	191.025	180.017	214.297	182.533	172.94	185.19	154.428	179.451	186.29	202.477	168.111
		474	1957.02	143.959	195.771	184.658	182.299	175.969	163.445	156.913	0	189.618	184.83	181.037	162.034	180.109	185.449	171.437	174.078	200.967	155.687	174.395	188.706	200.601	188.544	177.86	161.896	182.24	192.254	161.616	209.959	181.987	174.124	179.374	164.967	177.436	191.992	205.143	178.039
		475	1960.88	158.818	198.318	186.048	182.58	172.295	144.547	157.52	0	196.694	169.78	189.657	161.813	191.967	190.028	163.927	187.131	211.257	164.123	180.819	189.937	173.087	181.054	187.049	169.328	169.631	194.316	163.6	202.944	177	0	175.833	166.688	175.405	190.659	208.123	176.334
		476	1964.74	150.376	195.987	177.202	186.495	174.912	152.338	160.791	0	189.913	180.094	189.023	159.227	199.518	182.511	166.813	180.894	209.765	0	189.349	190.003	185.786	181.829	187.263	158.023	175.716	185.818	156.786	204.188	0	180.202	184.429	162.277	178.282	176.573	219.385	177.521
		477	1968.6	151.093	194.172	183.257	184.911	162.594	158.505	154.253	0	191.071	175.139	182.36	164.816	184.205	188.162	172.961	181.575	208.556	160.372	176.173	187.527	165.383	177.937	188.12	163.154	181.269	192.062	163.643	210.692	178.891	179.532	175.564	171.253	170.076	191.236	206.931	187.204
		478	1972.46	157.356	184.558	169.099	185.169	168.317	161.471	159.972	0	186.801	178.026	185.191	162.76	166.729	188.667	177.415	177.861	205.138	160.215	180.657	187.939	162.856	183.308	191.696	159.167	171.912	190.236	158.915	205.792	174.724	0	168.985	166.366	166.957	185.899	201.596	0
		479	1976.32	146.513	184.446	188.033	189.993	165.378	148.538	160.366	0	196.33	173.9	186.437	160.63	173.823	184.205	167.705	183.411	207.793	0	218.706	189.861	163.538	180.134	191.032	152.84	179.105	186.808	156.501	200.676	181.646	168.152	183.633	0	179.627	191.252	202.159	175.166
		480	1980.18	143.028	195.434	167.338	180.615	153.82	152.427	0	0	189.379	180.956	179.988	161.582	165.197	183.775	170.142	187.442	200.685	159.136	175.192	186.985	162.624	197.384	191.204	159.952	195.247	191.131	164.261	197.985	174.637	0	179.423	0	170.242	195.935	208.705	175.869
		481	1984.04	137.986	190.643	179.72	180.268	163.314	147.586	159.611	0	186.783	172.138	181.735	160.503	171.431	181.51	165.929	193.74	200.926	0	186.226	193.631	175.913	185.78	176.298	163.831	177.14	192.79	163.757	232.253	183.436	173.027	169.662	162.677	173.03	193.744	217.793	178.704
		482	1987.9	152.626	195.055	174.763	182.162	156.638	153.801	0	0	196.404	173.143	185.497	157.967	162.802	182.134	165.842	183.482	202.635	146.833	178.358	187.545	0	190.676	186.821	154.307	172.715	177.82	168.808	199.277	180.803	0	179.244	159.279	178.372	188.903	213.753	186.487
		483	1991.76	151.898	183.72	169.331	180.602	161.043	142.84	158.62	0	188.42	177.594	181.979	164.157	169.268	181.495	165.336	174.109	197.482	0	176.361	187.297	172.285	186.568	191.473	165.445	171.781	178.466	167.596	196.737	174.124	0	175.806	159.787	165.654	196.496	209.156	178.7
		484	1995.62	149.127	194.365	173.383	173.826	154.189	153.344	162.18	0	181.488	179.076	186.948	166.769	178.63	182.375	170.033	191.45	207.624	163.359	175.421	189.437	173.119	177.364	191.297	169.663	174.896	180.985	155.872	200.799	189.503	0	180.854	0	167.013	191.442	212.824	178.014
		485	1999.48	135.925	180.135	187.125	179.952	164.811	155.694	153.763	0	189.687	178.927	183.419	160.668	168.283	185.849	160.086	180.584	209.965	154.612	179.677	194.353	172.207	192.092	179.475	179.434	183.821	177.395	166.465	194.335	182.045	0	184.46	154.955	187.272	193.876	204.984	183.745
		486	2003.34	143.072	182.189	181.908	174.474	157.784	156.894	0	0	188.169	171.06	183.264	163.507	176.474	189.413	166.569	182.182	201.536	151.671	180.616	183.01	176.955	188.225	182.058	161.526	169.52	181.005	154.463	214.986	186.98	0	163.927	0	182.932	196.648	215.103	184.389
		487	2007.2	153.539	182.371	186.393	184.678	161.124	149.506	140.695	0	188.76	174.629	179.172	153.584	178.459	173.921	165.92	182.146	197.857	159.968	172.908	187.899	171.184	180.357	181.675	161.661	171.341	178.563	170.279	190.197	187.304	0	171.43	148.25	169.148	195.131	204.994	184.78
		488	2011.06	154.188	192.837	175.674	183.731	157.872	142.351	0	0	187.916	176.789	178.506	166.44	178.392	190.838	167.2	173.571	213.268	169.149	176.424	184.802	161.797	198.306	190.751	157.185	171.149	178.194	165.569	198.67	177.772	0	171.615	158.267	164.004	200.974	212.375	179.486
		489	2014.92	149.21	182.308	181.308	193.212	152.41	161.811	0	0	190.721	169.44	181.704	164.365	176.803	190.84	162.24	178.241	205.846	153.227	173.366	172.375	163.815	183.253	186.303	153.232	174.786	184.49	167.706	190.685	175.37	0	182.932	160.49	172.495	199.789	208.761	180.924
		490	2018.78	146.909	185.207	177.019	181.499	166.901	147.294	152.072	0	192.343	173.331	185.57	162	188.741	190.502	167.497	187.74	208.852	154.198	180.975	169.377	179.012	174.317	182.428	155.77	176.672	180.682	163.2	180.876	191.015	0	172.619	156.145	162.891	186.692	198.809	187.935
		491	2022.64	149.617	185.987	178.5	195.31	162.005	147.361	0	0	223.741	178.169	185.424	157.73	179.011	192	169.856	184.664	202.419	152.816	171.077	176.664	160.345	193.571	167.526	160.275	173.163	194.356	158.998	189.538	178.97	0	185.523	0	166.198	204.54	209.285	187.524
		492	2026.5	145.052	192.276	176.639	196.192	162.312	158.497	0	0	210.949	181.861	183.659	161.295	178.998	186.116	162.004	183	211.106	163.941	169.45	176.946	162.787	179.412	177.536	161.373	175.972	176.517	171.241	194.495	184.687	0	168.277	158.728	181.22	193.313	212.833	185.017
		493	2030.36	140.903	181.806	178.572	197.315	162.819	139.236	0	0	203.86	183.717	194.39	156.211	174.596	187.257	171.764	182.067	216.769	156.908	178.927	178.126	161.239	184.555	184.266	162.659	179.821	191.684	176.227	190.424	186.071	0	166.927	151.218	164.733	187.474	212.182	180.816
		494	2034.22	145.445	190.022	175.776	196.67	165.27	156.257	0	0	205.554	171.257	187.575	156.382	168.573	188.73	163.92	189.842	207.394	0	177.253	171.808	157.49	181.555	177.85	0	173.534	187.424	174.966	188.388	186.392	0	179.783	0	172.794	191.023	201.646	185.285
		495	2038.08	160.356	184.55	174.826	198.068	156.002	152.48	147.776	0	201.623	179.413	184.097	183.734	184.957	175.787	168.828	184.104	207.931	156.287	165.866	182.9	161.918	183.188	188.717	164.419	176.187	184.922	169.907	180.813	193.6	0	174.398	154.73	161.154	187.949	209.219	190.815
		496	2041.94	160.981	178.123	184.725	185.182	154.927	158.307	143.04	0	205.246	171.236	189.932	163.897	171.831	172.629	164.338	188.123	213.957	0	167.063	180.289	167.126	182.158	174.321	165.768	170.616	188.121	160.722	183.424	186.75	0	183.27	159.702	165.217	197.21	210.414	187.688
		497	2045.8	158.337	184.688	174.545	182.588	159.444	147.403	151.434	164.044	209.21	172.515	179.698	162.49	186.495	187.414	166.415	181.293	218.862	153.808	174	169.532	161.412	195.515	189.649	0	182.858	189.89	165.624	181.776	174.684	0	172.654	157.55	175.609	198.146	203.116	181.978
		498	2049.66	162.942	192.408	183.849	183.614	161.678	155.228	151.5	0	202.595	177.249	190.015	154.707	159.2	184.936	172.05	193.103	207.395	143.67	167.684	165.852	167.131	191.862	182.375	169.666	181.506	184.759	161.966	179.063	187.497	0	171.401	153.942	165.72	190.233	215.279	184.715
		499	2053.52	155.091	194.286	172.242	189.229	163.367	158.031	154.504	172.568	200.902	184.616	182.623	159.093	164.694	180.611	172.038	185.293	210.448	142.65	178.223	185.005	166.796	186.18	190.843	170.369	173.048	186.05	159.038	189.021	198.693	0	177.149	167.846	166.202	196.997	215.147	182.942
		500	2057.38	158.51	185.036	186.887	191.829	154.586	143.858	148.173	0	192.328	184.419	185.866	153.396	169.537	194.35	179.114	194.712	200.548	143.078	161.247	170.197	164.836	179.449	186.475	160.722	178.217	188.586	159.083	188.391	183.664	0	178.863	156.694	176.457	187.24	201.333	182.909
		501	2061.24	159.706	191.598	179.243	187.081	160.754	144.621	152.681	171.836	196.373	185.864	176.157	157.047	171.505	186.489	174.232	192.806	215.137	148.015	170.76	168.168	172.944	180.751	182.284	164.831	176.228	195.339	165.225	175.687	180.205	0	176.59	157.778	181.251	204.253	215.85	192.639
		502	2065.1	160.427	186.68	176.771	189.281	167.906	141.975	145.545	168.139	211.163	180.96	183.235	153.305	178.724	186.088	175.038	186.409	208.475	151.218	175.936	172.908	166.444	184.641	192.252	177.449	178.674	185.837	171.53	179.254	181.183	0	182.547	0	174.291	197.38	203.003	193.17
		503	2068.96	162.493	182.091	171.969	185.908	162.338	150.039	156.326	0	207.121	182.659	191.48	157.415	172.712	193.053	164.382	186.778	203.182	0	181.235	164.423	163.921	185.859	191.865	0	168.842	187.732	161.161	188.181	185.696	0	188.05	152.094	169.531	195.702	214.699	192.169
		504	2072.82	153.253	180.27	182.548	184.522	165.197	154.003	150.82	165.035	203.634	175.443	193.203	165.726	174.586	188.318	184.357	189.77	213.376	145.955	175.838	168.144	157.404	180.359	191.39	174.047	173.575	190.899	172.179	198.833	184.207	0	182.679	162.65	170.225	190.224	233.899	177.034
		505	2076.68	149.384	183.455	182.85	200.909	158.089	149.503	0	172.588	196.59	180.725	185.278	159.89	166.147	188.379	172.129	188.749	214.32	154.624	166.568	175.554	169.216	178.558	199.795	167.449	175.939	181.178	168.05	200.368	187.953	0	184.309	155.821	167.485	189.597	213.027	181.932
		506	2080.54	156.344	180.838	179.338	202.791	161.411	153.38	150.078	174.934	194.869	188.293	179.069	163.171	162.326	195.461	183.4	191.712	216.699	0	167.915	170.391	165.949	193.121	200.679	176.258	171.238	178.792	169.189	186.759	181.364	0	176.364	157.819	170.17	196.816	213.409	184.498
		507	2084.4	173.897	184.343	181.654	193.187	159.076	160.803	152.657	171.749	183.086	184.124	183.63	164.379	162.163	188.481	170.172	188.91	205.073	148.032	168.741	165.182	155.584	189.4	191.576	177.964	180.185	175.967	161.901	199.645	195.531	0	0	0	166.489	200.436	211.924	177.51
		508	2088.26	165.116	181.896	172.279	193.835	159.614	161.882	147.753	165.436	196.215	160.992	182.984	155.265	174.214	191.868	175.076	181.439	205.952	0	173.14	166.013	168.449	181.83	199.177	179.846	175.252	176.728	160.674	201.489	187.653	156.701	180.595	162.477	172.272	194.25	217.663	182.29
		509	2092.12	155.992	180.566	184.741	193.364	153.532	154.132	143.858	166.851	196.044	173.821	196.774	159.356	176.313	178.528	179.187	190.36	217.047	0	167.687	168.928	158.751	182.386	203.266	165.691	175.597	185.246	162	189.981	190.103	169.038	181.364	155.924	171.111	206.042	213.15	178.248
		510	2095.98	173.205	190.568	166.601	193.39	158.693	152.903	147.915	167.993	196.429	169.32	191.217	146.534	159.132	187.874	181.028	189.105	207.61	157.035	172.485	175.041	162.884	195.45	198.57	163.107	175.633	190.827	161.61	203.138	196.829	149.169	178.746	0	172.492	215.034	220.667	183.674
		511	2099.84	160.747	185.174	179.271	198.345	154.954	152.739	0	173.191	189.05	168.066	197.725	145.246	164.448	187.076	185.144	179.438	206.772	0	170.529	168.735	158.125	187.948	201.334	157.914	166.317	173.798	165.181	191.116	201.868	0	175.127	157.322	179.614	208.5	219.512	190.851
		512	2103.7	154.263	171.964	169.972	195.475	159.528	158.134	153.247	168.586	197.472	163.136	191.126	147.976	184.26	188.311	175.348	188.145	216.886	154.791	171.917	176.503	168.966	186.656	191.29	164.307	169.365	178.497	159.931	193.791	191.238	0	173.307	152.257	170.984	207.79	208.138	183.626
		513	2107.56	158.447	180.866	174.615	194.192	160.384	149.131	143.997	164.721	192.099	162.148	185.913	143.809	177.654	177.173	182.734	178.271	212.639	0	162.36	170.357	158.672	189.538	199.948	157.713	177.714	176.611	158.682	189.474	189.25	176.893	189.147	150.559	172.361	207.048	213.749	187.565
		514	2111.42	166.898	183.015	175.179	190.168	151.216	152.819	135.828	170.694	194.952	164.458	184.638	147.304	178.075	184.362	175.545	193.768	210.975	153.192	174.571	171.607	154.205	187.227	199.591	154.839	163.389	182.81	158.781	184.947	192.333	181.674	177.424	0	163.783	191.919	208.709	186.742
		515	2115.28	159.093	184.174	165.722	192.116	155.801	154.987	148.672	179.376	192.553	0	190.603	151.222	170.684	184.532	184.522	189.8	221.97	0	167.694	168.781	159.604	176.222	207.381	157.655	163.412	176.721	149.729	179.384	186.577	187.057	178.74	153.254	170.756	197.018	216.847	181.237
		516	2119.14	156.996	184.083	166.474	186.413	155.968	144.147	0	171.214	191.976	168.059	177.136	151.92	173.152	190.246	189.242	187.158	216.005	0	161.124	172.447	164.333	189.473	192.22	162.455	169.905	170.95	154.04	186.067	180.049	182.846	183.125	0	164.515	194.472	227.132	194.031
		517	2123	155.545	185.111	171.64	190.741	157.152	148.914	147.711	171.529	186.257	170.977	185.316	150.709	179.838	178.745	182.527	188.284	216.144	144.466	163.775	169.516	146.763	178.818	201.204	167.41	171.271	169.725	159.061	178.043	184.58	174.121	168.859	0	163.545	201.428	227.899	188.631
		518	2126.86	147.631	181.074	162.656	183.643	158.62	152.285	0	179.349	187.67	0	182.553	163.623	182.846	175.364	184.556	194.137	217.507	152.298	174.961	168.156	154.782	181.293	204.83	158.565	169.388	173.613	161.727	190.79	190.1	175.574	178.707	140.952	159.121	199.605	216.659	173.965
		519	2130.72	156.191	178.645	169.069	188.223	161.056	155.524	143.416	185.46	190.904	0	173.437	0	173.209	183.947	175.849	193.062	216.786	0	182.097	180.63	162.083	174.404	195.347	0	171.35	179.001	156.235	195.456	179.91	185.946	168.504	0	170.21	204.391	216.819	190.336
		520	2134.58	148.678	184.185	168.948	194.009	154.922	150.705	148.53	173.794	193.484	167.303	181.143	149.678	169.009	188.167	181.202	185.801	224.573	150.585	159.337	172.301	146.047	189.625	195.849	158.269	172.776	169.433	154.45	180.386	184.157	172.388	182.118	0	165.718	198.609	219.132	184.635
		521	2138.44	157.029	176.628	176.999	192.43	160.985	158.194	0	171.429	199.061	161.841	181.276	156.777	164.416	179.867	194.03	186.159	202.943	158.807	167.311	172.642	187.469	197.304	201.419	0	176.082	182.705	157.914	181.174	189.446	179.078	181.352	154.196	182.015	199.125	223.678	181.594
		522	2142.3	162.095	176.768	175.931	184.146	155.926	159.553	148.268	179.213	196.81	0	177.386	154.817	176.207	180.448	183.88	183.217	211.049	149.598	166.577	168.229	154.174	179.851	200.932	158.629	171.818	178.913	154.398	186.034	187.763	166.833	181.192	0	169.841	197.136	218.15	180.853
		523	2146.16	158.205	175.163	166.172	188.61	153.167	148.315	145.24	171.567	195.522	0	180.01	147.611	171.325	187.819	178.957	192.627	217.463	0	171.745	163.851	170.152	191.346	200.005	159.928	172.372	176.141	166.796	179.252	194.575	171.832	174.921	0	173.034	200.254	221.321	181.38
		524	2150.02	142.334	183.692	169.926	190.49	161.032	156.902	150.015	176.453	178.593	161.114	178.167	145.893	172.745	183.795	183.812	195.143	217.737	153.083	157.654	159.457	161.802	187.801	202.48	0	170.016	185.41	166.584	185.324	186.878	179.124	171.647	145.691	181.937	198.639	223.953	177.51
		525	2153.88	151.987	180.053	161.003	186.16	148.339	162.526	0	178.292	186.107	168.347	177.944	148.634	174.004	178.515	180.098	189.453	219.252	0	163.01	173.593	152.938	196.109	211.613	163.821	184.163	165.815	165.164	190.038	186.963	164.513	172.14	0	174.09	184.1	223.229	179.029
		526	2157.74	147.642	183.224	166.16	194.68	161.917	153.048	0	179.959	179.652	165.012	184.905	149.65	167.076	171.313	184.192	178.803	216.727	0	165.207	164.4	155.079	190.104	126.302	159.146	174.77	171.405	159.387	193.01	185.927	157.096	180.6	0	168.467	212.301	221.211	187.191
		527	2161.6	161.146	172.984	162.139	186.48	155.155	150.891	0	179.404	190.182	175.919	180.947	145.206	170.391	179.493	180.017	187.766	215.794	142.57	165.269	164.476	155.091	184.533	212.399	146.258	162.145	177.033	155.416	178.091	178	170.225	187.558	0	174.411	201.628	219.292	184.708
		528	2165.46	146.164	179.172	165.758	198.592	159.243	156.646	152.559	188.386	187.182	166.485	173.158	149.007	174.576	165.606	173.74	193.203	216.366	151.037	166.507	162.538	148.972	196.732	206.265	155.852	165.401	178.294	158.816	184.975	181.965	181.852	175.208	0	164.566	200.839	223.371	179.121
		529	2169.32	161.328	177.016	162.514	189.892	154.71	150.765	0	173.917	186.673	170.613	174.979	145.564	168.233	170.409	180.204	195.338	219.907	0	176.747	171.978	157.096	190.462	200.909	0	172.082	178.79	156.753	185.476	173.35	165.556	171.215	139.634	162.599	202.4	213.542	184.026
		530	2173.18	152.852	181.363	150.937	189.687	160.653	150.553	149.991	182.027	183.652	169.513	178.97	151.389	171.719	172.09	186.012	182.952	218.64	144.947	172.173	169.328	156.548	190.828	205.72	0	181.127	190.11	159.679	185.689	177.675	177.387	173.716	0	160.075	195.249	210.313	178.216
		531	2177.04	161.235	183.947	154.692	194.968	156.684	148.402	154.7	183.374	187.808	168.412	182.197	147.583	166.956	185.749	179.179	191.984	208.892	164.622	172.078	169.567	158.775	184.735	198.947	184.874	186.538	196.934	148.124	177.855	189.783	163.942	171.659	0	172.501	194.335	213.916	184.755
		532	2180.9	151.674	189.341	159.865	202.942	148.803	158.22	0	177.272	185.353	169.653	169.073	141.228	185.285	176.358	181.875	195.64	209.862	0	164.801	164.106	153.35	182.229	199.492	152.177	171.43	186.316	153.46	191.777	184.411	173.095	186.147	139.778	177.652	208.439	217.818	183.366
		533	2184.76	153.454	184.045	156.205	200.725	149.3	163.557	141.913	181.192	185.241	159.683	176.386	145.199	173.365	178.079	188.729	200.821	239.847	149.698	165.2	165.877	152.821	190.074	203.555	157.827	180.215	189.008	158.307	184.495	178.94	156.604	173.527	0	169.047	200.906	209.329	180.838
		534	2188.62	159.799	171.192	156.049	201.356	153.591	154.295	0	174.898	193.439	162.066	175.253	145.519	173.809	174.746	176.102	187.94	209.404	140.036	166.666	167.918	154.17	190.467	213.3	168.218	172.702	197.015	153.323	182.876	185.148	0	172.783	0	165.97	202.494	222.211	184.748
		535	2192.48	159.355	175.24	160.1	202.978	153.548	162.732	156.116	170.708	185.325	159.636	173.15	145.323	182.708	172.492	182.735	190.616	217.124	144.398	154.419	163.357	148.396	196.194	213.26	161.246	170.676	192.29	160.251	174.303	180.29	160.818	181.812	0	165.42	194.388	224.359	184.174
		536	2196.34	157.722	173.897	157.146	202.914	155.578	150.712	0	174.052	191.863	210.325	185.554	145.933	174.028	174.175	176.836	191.591	217.891	148.7	163.572	165.189	142.737	181.813	210.16	166.802	182.231	187.894	162.075	178.375	184.01	172.48	177.908	0	173.647	197.92	220.057	185.782
		537	2200.2	156.442	169.822	156.354	200.256	149.649	154.732	0	176.96	182.664	157.942	177.667	136.524	163.314	179.124	176.109	195.915	205.866	156.057	158.36	163.074	156.082	193.921	206.83	150.627	177.956	196.163	155.279	172.742	168.737	162.011	182.561	0	171.465	203.654	221.69	184.524
		538	2204.06	156.256	178.353	159.582	203.498	159.098	157.301	148.24	175.95	188.344	169.308	182.542	142.71	168.472	178.902	183.917	190.504	220.942	150.917	162.075	161.073	158.489	195.254	211.728	149.503	178.706	182.442	161.122	175.105	171.121	0	181.295	0	180.141	207.274	220.49	187.183
		539	2207.92	151.804	175.058	157.367	197.185	154.705	155.426	151.484	174.706	182.745	163.506	176.693	150.033	158.732	182.635	170.466	192.738	214.449	141.189	162.848	160.355	156.06	188.134	209.897	156.946	180.123	182.194	154.727	175.065	180.776	162.454	187.922	0	167.63	200.329	217.947	194.864
		540	2211.78	165.758	172.496	161.894	210.689	149.129	155.179	141.481	186.432	186.832	175.122	190.284	143.865	164.389	191.257	176.776	194.321	220.583	152.874	159.021	165.674	153.217	198.494	210.333	160.023	173.159	187.449	149.232	181.859	174.449	169.096	178.815	0	166.924	213.549	215.235	179.611
		541	2215.64	145.125	179.272	159.15	203.672	155.622	136.093	150.372	179.495	182.737	166.76	147.193	146.026	161.866	191.555	177.364	184.676	220.286	158.597	158.156	156.64	140.731	195.712	209.698	158.219	181.136	185.251	160.677	191.01	180.32	161.048	167.085	0	172.653	202.986	216.945	197.053
		542	2219.5	148.173	171.482	151.239	215.672	147.986	147.542	0	175.285	189.182	166.312	183.156	143.63	156.417	175.949	169.099	190.935	219.992	0	159.772	163.838	154.471	196.066	209.856	161.007	180.737	184.683	151.22	185.181	172.131	162.226	174.457	0	166.273	210.714	254.623	187.298
		543	2223.36	152.37	169.521	153.157	202.208	156.057	154.697	150.612	175.225	186.951	172.066	165.651	0	154.982	184.095	176.853	187.533	215.156	159.663	164.37	161.919	152.214	188.723	213.309	160.409	174.136	190.761	164.54	183.858	168.697	154.295	179.837	0	171.6	215.605	206.063	191.347
		544	2227.22	149.512	173.357	155.397	200.304	146.029	146.866	0	181.372	185.189	168.75	162.993	0	165.425	168.359	190.029	186.274	230.157	144.369	163.471	160.945	151.163	189.79	198.641	165.146	179.651	180.313	161.144	179.604	175.927	158.776	188.155	0	166.896	208.557	212.424	190.657
		545	2231.08	154.455	160.371	158.56	202.657	148.843	155.854	144.279	180.149	190.862	166.588	182.267	0	169.659	175.551	186.207	183.819	215.76	163.685	162.54	163.641	160.106	193.779	203.427	0	182.314	192.744	155.108	181.177	172.751	157.15	185.034	137.193	168.616	201.144	218.816	193.334
		546	2234.94	151.428	166.75	158.738	202.067	154.27	147.86	0	170.883	197.187	163.404	171.684	0	163.674	175.639	171.272	195.874	217.374	165.285	159.922	166.798	150.815	188.68	204.127	145.683	173.286	197.037	154.476	182.349	172.361	154.585	186.906	134.809	169.565	203.591	218.538	192.746
		547	2238.8	149.74	170.98	160.316	203.893	143.728	144.484	151.221	170.663	191.342	154.475	171.521	146.813	174.28	173.175	176.772	190.89	224.137	151.573	164.644	161.866	150.121	200.423	211.641	164.764	183.236	188.131	159.709	188.433	170.694	152.71	184.796	0	172.457	218.852	224.707	184.267
		548	2242.66	165.711	172.402	156.996	203.113	150.78	138.242	0	169.67	196.46	156.167	170.766	138.239	170.823	176.961	177.97	184.695	213.772	159.116	146.18	169.496	148.551	204.624	210.934	158.26	166.081	181.508	164.07	183.086	179.124	161.902	184.499	0	169.035	207.465	217.027	193.298
		549	2246.52	159.665	174.483	162.047	203.86	149.412	150.762	152.505	174.207	194.639	158.24	172.563	0	173.606	173.268	174.487	196.84	217.874	159.833	162.631	164.245	148.039	202.656	171.015	162.981	174.268	179.74	159.484	193.715	167.845	154.547	193.723	131.513	165.828	209.574	219.963	189.826
		550	2250.38	158.323	171.362	152.327	183.737	146.691	148.354	154.734	179.634	190.141	154.364	180.142	0	172.511	174.735	178.938	197.395	222.965	0	168.884	159.481	152.915	196.447	181.376	0	170.068	184.49	153.846	176.225	178.588	156.467	179.114	0	171.016	203.415	217.647	198.891
		551	2254.24	167.197	176.928	169.542	191.039	150.585	149.696	153.458	188.447	197.601	151.619	178.851	151.265	173.133	175.56	182.4	194.8	227.124	160.386	163.98	173.66	141.838	195.52	205.782	157.723	174.089	194.626	158.462	177.015	180.311	167.244	201.209	0	168.95	210.206	194.086	195.643
		552	2258.1	0	167.975	155.266	194.868	150.49	144.043	155.886	173.697	184.083	157.506	179.793	0	161.55	173.76	185.841	0	232.4	154.827	158.397	159.863	137.977	193.07	203.471	148.903	176.343	186.514	151.27	184.854	187.518	174.695	182.742	0	166.259	208.836	205.871	197.914

## Sheet: Background Std
				SptId_17	SptId_18	SptId_24	SptId_26	SptId_30	SptId_35	SptId_38	SptId_39	SptId_42	SptId_45	SptId_50	SptId_56	SptId_57	SptId_62	SptId_68	SptId_70	SptId_71	SptId_73	SptId_75	SptId_80	SptId_82	SptId_87	SptId_88	SptId_90	SptId_97	SptId_98	SptId_100	SptId_106	SptId_113	SptId_117	SptId_118	SptId_128	SptId_129	SptId_130	SptId_149	SptId_150
		0	127.38	0	0	0	0	0	0	72.6106	0	0	0	0	0	0	0	0	0	0	0	0	0	0	0	0	0	0	0	0	0	0	0	67.3647	0	0	0	66.4546	0
		1	131.24	0	0	0	0	0	0	0	0	0	0	0	0	0	0	0	0	0	0	0	0	0	72.8801	0	0	0	0	0	0	0	0	0	0	0	0	0	0
		2	135.1	0	0	0	0	0	0	0	0	0	0	0	0	0	0	0	0	0	0	0	0	0	0	0	0	0	0	0	0	0	0	0	0	0	0	0	0
		3	138.96	0	0	0	0	0	0	0	0	0	0	0	0	0	0	0	0	0	0	0	0	0	0	0	0	0	0	0	0	0	0	0	0	0	0	0	0
		4	142.82	0	0	0	0	0	0	0	0	0	0	0	0	0	0	0	0	0	0	0	0	0	0	0	0	0	0	0	0	0	0	0	0	0	0	0	0
		5	146.68	0	0	0	0	0	0	0	0	0	0	0	0	0	0	0	0	0	0	0	0	0	0	0	0	0	0	0	0	0	71.9358	0	0	0	0	0	0
		6	150.54	0	0	0	0	0	0	0	0	0	0	0	0	68.7533	0	0	0	0	0	0	0	0	0	73.0221	0	0	0	0	0	0	0	0	0	0	0	0	0
		7	154.4	0	0	0	0	0	0	0	0	0	0	0	0	71.6328	0	0	0	0	0	0	0	0	0	0	0	0	0	0	0	0	0	0	0	0	0	0	0
		8	158.26	0	0	0	0	0	0	0	0	71.2291	0	0	0	71.8322	0	0	0	0	0	0	0	0	0	0	0	0	0	0	0	0	0	0	0	0	0	0	0
		9	162.12	0	0	0	0	0	0	0	0	0	0	0	0	72.6082	0	0	0	0	0	0	0	0	0	0	0	0	0	0	0	0	0	0	0	0	0	0	0
		10	165.98	0	0	0	0	0	0	0	0	0	0	0	0	0	0	0	0	0	0	0	0	0	0	0	0	0	0	0	0	0	0	0	0	0	0	0	0
		11	169.84	0	0	64.9246	0	0	0	0	0	0	0	0	0	69.2797	0	0	0	0	0	0	0	0	0	0	0	0	0	0	0	0	0	0	0	0	0	0	0
		12	173.7	0	0	0	0	0	0	0	0	0	0	0	0	70.03	0	0	0	0	0	0	0	0	0	0	0	0	0	0	0	0	0	0	0	0	0	0	0
		13	177.56	0	0	0	0	0	0	0	0	0	0	0	0	66.1769	0	0	0	0	0	0	0	0	0	0	0	0	0	0	0	0	0	0	0	0	0	0	0
		14	181.42	0	0	0	0	0	0	0	0	0	0	0	0	69.2637	0	0	0	0	0	0	0	0	0	0	0	0	73.3369	0	0	0	0	0	0	0	0	0	0
		15	185.28	0	0	0	0	0	0	0	0	0	0	0	0	70.2524	0	0	0	0	0	0	0	73.5454	0	0	0	0	0	0	0	0	0	0	0	0	0	0	0
		16	189.14	0	0	0	0	0	0	0	0	0	0	0	0	69.9193	0	0	0	0	0	0	0	0	0	0	0	0	0	0	0	0	0	0	0	0	0	0	0
		17	193	0	0	0	0	0	0	0	0	0	0	0	0	0	0	0	0	0	0	0	0	0	0	0	0	0	0	0	0	0	0	0	0	0	0	0	0
		18	196.86	0	0	0	0	0	0	0	0	0	0	0	0	0	0	0	0	0	0	0	0	0	0	0	0	0	0	0	0	0	0	0	0	0	0	0	0
		19	200.72	71.5694	0	0	0	0	0	0	0	0	0	0	0	73.0688	0	0	0	0	0	0	0	0	0	0	0	0	0	0	0	0	0	0	0	0	0	0	0
		20	204.58	0	0	0	0	0	0	0	0	0	0	0	0	0	0	0	0	0	0	0	0	0	0	0	0	0	0	0	0	0	0	0	0	0	0	0	0
		21	208.44	0	0	0	0	0	0	0	0	0	0	0	0	0	0	0	0	0	0	0	0	0	0	0	0	0	0	0	0	0	0	0	0	0	0	0	0
		22	212.3	0	0	0	0	0	0	0	0	0	0	0	0	0	0	0	0	0	0	0	0	0	0	0	0	0	0	0	0	0	0	0	0	0	0	0	0
		23	216.16	0	0	0	0	0	0	0	0	0	0	0	0	0	0	0	0	0	0	0	0	0	0	0	0	0	0	0	0	0	0	0	0	0	0	0	0
		24	220.02	0	0	0	0	0	0	0	0	0	0	0	0	0	0	0	0	0	0	0	0	0	0	0	0	0	0	0	0	0	0	0	0	0	0	0	0
		25	223.88	0	0	0	0	0	0	0	0	0	0	0	0	0	0	0	0	0	0	0	0	0	79.3412	0	0	0	0	0	0	0	0	0	0	0	0	0	0
		26	227.74	0	0	0	0	0	0	0	0	0	0	0	0	0	0	0	0	0	0	0	0	0	0	0	0	0	0	0	0	0	0	0	0	0	0	0	0
		27	231.6	0	0	0	0	0	0	0	0	0	0	0	0	0	0	0	0	0	0	0	0	0	0	0	0	0	0	0	0	0	0	0	0	0	0	0	0
		28	235.46	0	0	0	0	0	0	0	0	0	0	0	0	0	0	0	68.8565	0	0	0	0	0	0	0	0	0	0	0	0	0	0	0	0	0	0	0	0
		29	239.32	0	0	0	0	0	0	0	0	0	0	0	0	0	0	0	0	0	0	0	0	0	0	0	0	0	0	0	0	0	0	0	0	0	0	67.5851	0
		30	243.18	0	0	0	0	0	0	0	0	0	0	0	0	0	0	0	0	0	0	0	0	0	0	0	0	0	0	0	0	0	68.9084	0	0	0	70.9089	69.5878	0
		31	247.04	0	0	0	0	0	0	0	0	0	0	0	0	0	0	0	0	0	0	0	0	0	0	0	0	0	0	0	0	0	0	0	0	0	0	0	0
		32	250.9	0	0	0	0	0	0	0	0	0	0	0	0	0	0	0	0	0	0	65.8794	0	0	0	0	0	0	0	0	0	0	0	0	0	0	0	67.1848	0
		33	254.76	0	0	0	0	0	0	0	0	0	0	0	0	0	0	0	0	0	0	0	0	0	0	0	0	0	0	0	0	0	0	0	0	0	66.4261	72.7123	0
		34	258.62	0	0	0	0	0	0	0	0	0	0	0	0	0	0	0	0	0	0	0	0	0	0	0	0	0	0	0	0	0	0	0	0	0	69.2382	65.3337	0
		35	262.48	0	0	0	0	0	0	0	71.4115	0	0	0	0	0	0	0	0	0	0	0	0	0	0	0	0	0	0	0	0	0	0	0	0	0	68.7614	68.5692	0
		36	266.34	0	0	0	0	0	0	0	0	0	0	0	0	0	0	0	0	0	0	0	0	0	0	0	0	0	0	0	0	0	0	0	0	0	65.8488	69.0817	0
		37	270.2	82.5278	0	0	0	0	0	0	0	0	0	0	0	0	0	0	0	0	0	0	0	0	0	0	0	0	0	0	0	0	0	0	0	0	68.0451	71.2807	0
		38	274.06	0	0	0	0	0	0	0	0	0	0	0	0	0	0	0	0	0	0	0	0	0	0	0	0	0	0	0	0	0	0	0	0	0	69.5223	63.8288	0
		39	277.92	0	0	0	0	0	0	0	0	0	0	0	0	0	0	0	0	0	0	0	0	0	0	0	0	0	0	0	0	0	0	0	0	0	70.112	68.3525	0
		40	281.78	0	0	0	0	0	0	0	0	65.4434	0	0	0	0	0	0	0	0	0	0	0	0	0	0	0	0	0	0	0	0	0	0	0	0	67.381	71.6474	0
		41	285.64	0	0	0	0	0	0	0	0	0	0	0	0	0	0	0	0	0	0	0	0	0	0	0	0	0	0	0	0	0	0	0	0	0	70.5725	73.0021	0
		42	289.5	0	0	0	0	0	0	0	0	0	0	0	0	0	0	0	0	0	0	0	0	0	0	0	0	0	0	0	0	0	0	0	0	0	67.2626	69.7626	0
		43	293.36	0	0	0	0	0	0	0	0	0	0	0	0	0	0	0	0	0	0	0	0	0	0	0	0	0	0	0	0	0	0	0	0	0	0	67.2478	0
		44	297.22	0	0	0	0	0	0	0	0	0	0	0	0	0	0	0	0	0	0	0	0	0	0	0	68.1738	0	0	0	0	0	0	0	0	0	0	66.6843	0
		45	301.08	0	0	0	0	0	0	0	0	0	0	0	0	0	0	0	0	0	0	0	0	0	0	0	0	0	0	0	0	0	0	0	0	0	71.1737	75.8997	0
		46	304.94	0	0	0	0	0	0	0	0	0	0	0	0	0	0	0	0	0	0	0	0	0	0	0	0	0	0	0	0	0	0	0	0	0	68.192	68.9718	0
		47	308.8	0	0	0	0	0	0	0	0	0	0	0	0	0	0	0	0	0	0	0	0	0	0	0	0	0	0	0	0	0	0	0	0	0	68.9043	74.7673	0
		48	312.66	0	0	0	0	0	0	0	0	0	0	0	0	0	0	0	0	0	0	0	0	0	0	0	0	0	0	0	0	0	0	0	0	0	69.3932	70.5465	0
		49	316.52	0	0	0	0	0	0	0	0	0	0	0	0	0	0	0	0	0	0	0	0	0	0	0	0	0	0	0	0	0	0	0	0	0	69.3672	72.5776	0
		50	320.38	0	0	0	0	0	0	0	0	0	0	0	0	0	0	0	0	0	0	0	0	0	0	0	0	0	0	0	0	0	0	0	0	0	70.2589	66.7738	0
		51	324.24	0	0	0	0	0	0	0	0	0	0	0	0	0	0	0	0	0	0	0	0	0	0	0	0	0	0	0	0	0	0	0	0	0	68.6914	71.7428	0
		52	328.1	0	0	0	0	0	0	0	0	0	0	0	0	0	0	0	0	0	0	0	0	0	0	0	0	0	0	0	0	0	0	0	0	0	68.9052	67.6351	0
		53	331.96	0	0	0	0	0	0	0	0	0	0	0	0	0	0	0	0	0	0	0	0	0	0	0	0	0	0	0	0	0	0	0	0	0	70.3618	68.9596	0
		54	335.82	0	0	0	0	0	0	0	0	0	0	0	0	0	0	0	0	0	0	0	0	0	0	0	0	0	0	0	0	0	0	0	0	0	69.8828	69.5549	0
		55	339.68	0	0	0	0	0	0	0	0	0	0	0	0	0	0	0	0	0	0	0	0	0	0	0	0	0	0	0	0	0	0	0	0	0	72.8139	68.2368	0
		56	343.54	0	0	0	0	0	0	0	0	0	0	0	0	0	0	0	0	0	0	0	0	0	0	0	0	0	0	0	0	0	0	0	0	0	67.8842	71.0624	0
		57	347.4	0	0	0	0	0	0	0	0	67.9098	0	0	0	0	0	0	0	0	0	0	0	0	0	0	0	0	0	0	0	70.3478	0	0	0	0	68.0137	69.7696	0
		58	351.26	0	0	0	0	0	0	0	0	0	0	0	0	0	0	0	0	0	0	0	0	0	0	0	0	0	0	0	0	0	0	0	0	0	69.5016	67.623	0
		59	355.12	0	0	0	0	0	0	0	0	0	0	0	0	0	0	0	0	0	0	0	0	0	0	0	0	0	0	0	0	0	0	0	0	0	67.4727	71.2432	0
		60	358.98	0	0	0	0	0	0	0	0	0	0	0	0	0	66.3495	0	0	0	0	0	0	0	0	0	0	0	0	0	0	0	0	0	0	0	70.2732	72.372	0
		61	362.84	0	0	0	0	0	0	0	0	0	0	0	68.1259	0	0	0	0	0	0	0	0	0	0	0	0	0	0	0	0	0	0	0	0	0	66.3727	66.7131	0
		62	366.7	0	0	0	0	0	0	0	0	0	0	0	0	0	0	0	0	0	0	0	0	0	0	0	0	0	0	0	0	0	0	0	0	0	66.9958	66.6818	0
		63	370.56	0	0	0	0	0	0	0	0	0	0	0	0	0	0	0	0	0	0	0	64.9779	0	0	0	0	0	0	0	0	0	0	0	0	0	70.6274	70.3445	0
		64	374.42	0	0	0	0	0	0	0	0	0	0	0	0	0	0	71.461	0	0	0	0	71.7692	0	0	0	0	0	0	0	68.1523	0	0	0	0	0	71.9389	73.0618	0
		65	378.28	0	0	0	0	0	0	0	0	0	0	0	0	0	0	0	0	0	0	0	66.8093	0	0	0	0	0	0	0	69.1412	0	0	0	0	0	72.0503	70.6778	0
		66	382.14	0	0	0	0	0	0	0	0	0	0	0	0	0	0	0	0	0	0	0	0	0	0	0	0	0	0	0	69.398	0	0	0	0	0	70.6469	73.3023	0
		67	386	0	0	0	0	0	0	0	0	0	0	0	0	65.9135	0	0	0	0	0	0	0	0	0	0	0	0	0	0	68.8364	0	0	0	0	0	70.715	73.2949	0
		68	389.86	0	0	0	0	0	0	0	0	0	0	0	0	0	0	0	0	0	0	0	67.2077	0	0	0	0	0	0	0	69.5471	0	0	0	0	0	71.2534	71.4466	0
		69	393.72	0	0	0	0	0	0	0	0	0	0	0	0	0	0	0	0	0	0	0	69.6666	0	0	0	0	0	0	0	70.3432	0	0	0	0	0	74.5816	72.9741	0
		70	397.58	0	0	0	0	0	0	0	0	0	0	0	0	68.6	0	0	0	0	0	0	63.8662	0	0	0	0	0	0	0	67.8576	0	0	0	0	0	68.7019	69.7829	0
		71	401.44	0	0	0	0	0	0	0	0	0	0	0	0	0	0	0	0	0	0	0	64.8726	0	0	0	0	0	0	0	69.7083	0	0	0	0	0	74.2485	72.4354	0
		72	405.3	0	0	0	0	0	0	0	0	68.9358	0	0	0	0	0	0	0	0	0	0	66.2848	0	0	0	0	0	0	0	70.03	0	0	0	0	0	68.7862	66.2266	0
		73	409.16	0	0	0	0	0	0	0	0	0	0	0	0	69.1676	0	0	0	0	0	0	72.9156	0	0	0	0	0	0	0	71.1829	0	0	0	0	0	71.3051	68.2406	0
		74	413.02	0	0	0	0	0	0	0	0	0	0	0	0	0	0	0	0	0	0	0	68.9646	0	0	0	0	0	0	0	66.1864	0	0	0	0	0	70.8831	64.8532	0
		75	416.88	0	0	0	0	0	0	0	0	0	0	0	0	0	0	0	0	0	0	0	67.4922	0	0	0	0	0	0	0	70.8621	0	0	0	0	0	72.641	73.7104	0
		76	420.74	0	0	0	0	0	0	0	0	0	0	0	0	0	0	0	0	0	0	0	71.1922	0	0	0	0	65.2876	0	0	70.3296	0	0	0	0	0	72.3406	70.431	0
		77	424.6	0	0	0	0	0	0	0	0	0	0	0	0	69.8179	0	0	0	0	0	0	70.3878	0	0	0	0	0	0	0	71.3321	0	0	0	0	0	70.4528	75.3697	0
		78	428.46	0	0	0	0	0	0	0	0	0	0	0	0	70.7524	0	0	0	0	0	0	71.3991	0	0	0	0	0	0	0	69.3763	0	0	0	0	0	67.8514	71.4792	0
		79	432.32	0	0	0	0	0	0	0	0	0	0	0	0	67.5382	0	0	0	0	0	0	68.6099	0	0	0	0	0	0	0	70.763	0	0	0	0	0	70.1427	70.9479	0
		80	436.18	0	0	0	0	0	0	0	0	0	0	0	0	64.1734	0	0	0	0	0	0	69.2245	0	0	0	0	0	0	0	67.6036	0	0	0	0	0	69.613	73.3421	0
		81	440.04	0	0	64.3977	0	0	0	0	0	0	0	0	0	62.8974	0	0	0	0	0	0	64.673	0	0	0	0	0	0	0	70.2132	0	0	0	0	0	69.4018	73.8485	0
		82	443.9	0	0	0	0	0	0	0	0	0	0	0	0	70.3718	0	0	0	0	0	0	73.6421	0	0	0	0	0	0	0	71.7969	0	0	0	0	0	71.0887	76.8496	0
		83	447.76	0	0	0	0	0	0	0	0	0	0	0	0	69.021	0	0	0	0	0	0	67.8454	0	0	0	0	0	69.0044	0	69.4689	0	0	0	0	0	67.366	72.063	0
		84	451.62	0	0	0	0	0	0	0	0	0	0	0	0	68.9743	0	0	0	0	0	0	65.4968	0	0	0	0	0	0	0	67.3405	0	0	0	0	0	76.2066	72.1726	0
		85	455.48	0	0	0	0	0	0	0	0	0	0	0	0	68.8311	0	0	0	0	0	0	64.4137	0	0	0	0	0	0	0	65.6519	0	0	0	0	0	70.2521	70.0976	0
		86	459.34	0	0	0	0	0	0	0	0	0	0	0	0	70.5018	0	0	0	0	0	0	72.7642	0	0	0	0	0	68.5563	0	69.3901	0	0	68.7352	0	0	70.9525	70.649	0
		87	463.2	0	0	0	0	0	0	0	0	0	0	0	0	68.7862	0	0	0	0	0	0	70.8126	0	0	0	0	0	0	0	71.2663	0	0	0	0	0	71.149	68.3547	0
		88	467.06	0	0	0	0	0	0	0	0	0	0	0	0	67.8756	0	0	0	0	0	0	76.1761	0	0	0	0	0	71.9976	0	70.2065	0	0	0	0	0	70.8066	69.4621	0
		89	470.92	0	0	0	0	0	0	0	0	0	0	0	0	66.4011	0	0	0	0	0	0	72.0855	0	0	0	0	0	0	0	76.6458	0	0	0	0	66.801	74.7289	70.6395	0
		90	474.78	0	0	0	0	0	0	0	0	0	0	0	0	68.8385	0	0	0	0	0	0	75.8151	0	0	0	0	0	67.2889	0	71.5343	0	0	0	0	0	74.2306	74.4247	0
		91	478.64	0	0	0	0	0	0	0	0	0	0	0	0	67.4871	0	0	0	0	0	0	71.7122	0	0	0	0	0	64.2201	0	71.4589	0	0	0	0	0	67.3849	74.7936	0
		92	482.5	0	0	0	0	0	0	0	0	0	0	0	0	73.6827	0	0	0	0	0	0	72.1474	0	0	0	0	0	70.5201	0	71.8437	0	0	0	0	0	69.4308	68.9798	0
		93	486.36	0	0	0	0	0	0	0	0	0	0	0	0	65.5002	0	0	0	0	0	0	70.0873	0	0	0	0	0	62.3619	0	78.0268	0	0	0	0	0	71.1585	77.4329	0
		94	490.22	0	0	0	0	0	0	0	0	0	0	0	0	66.0969	0	0	0	0	0	0	71.2663	0	0	0	0	0	0	0	68.2232	0	0	0	0	0	71.0507	75.4223	0
		95	494.08	0	0	0	0	0	0	0	0	0	0	0	0	68.1458	0	0	0	0	0	0	72.1508	0	0	0	0	0	69.444	0	74.6393	0	0	0	0	0	69.6803	71.7123	0
		96	497.94	0	0	0	0	0	0	0	0	0	0	0	0	67.9803	0	0	0	0	0	0	67.1359	0	0	0	0	0	70.8984	0	69.258	0	0	0	0	0	68.1977	70.7279	0
		97	501.8	0	0	0	0	0	0	0	0	72.8356	0	0	0	68.7765	0	0	0	0	0	0	70.7334	0	0	0	0	0	65.434	0	73.7928	0	0	0	0	0	65.2761	70.9813	0
		98	505.66	0	0	0	0	0	0	0	0	0	0	66.0358	0	69.5856	0	0	0	0	0	0	68.5993	0	0	0	67.942	0	71.9158	0	70.3931	0	0	0	0	0	0	72.6941	0
		99	509.52	0	0	0	0	0	0	0	0	70.1654	0	73.498	0	69.5686	0	0	0	0	0	0	70.6902	0	0	0	67.7997	0	66.5097	0	71.3563	0	0	0	0	0	69.5076	69.1324	0
		100	513.38	0	0	0	0	0	0	0	0	69.8647	0	70.0074	0	65.361	0	0	0	0	0	0	65.8049	0	0	0	68.0372	0	68.3609	0	74.7564	0	0	0	0	0	66.7158	71.741	0
		101	517.24	0	0	0	0	0	0	0	0	64.415	0	69.216	0	66.893	0	0	0	0	0	0	72.9061	0	0	0	67.5206	0	71.6927	0	74.572	0	0	0	0	0	71.4215	78.9684	0
		102	521.1	0	0	0	0	0	0	0	0	69.6452	0	69.4758	0	64.0838	0	0	0	0	0	0	66.364	0	0	0	64.1074	0	68.4595	0	71.1134	0	0	0	0	0	65.9649	70.2921	0
		103	524.96	0	72.5128	0	0	0	0	0	0	73.0239	0	67.1824	0	64.0989	0	0	0	0	0	0	67.44	0	0	0	66.1933	0	68.923	0	70.76	0	0	0	0	0	71.3376	75.3906	0
		104	528.82	0	0	0	0	0	0	0	0	65.9682	0	0	0	68.5067	0	0	0	0	0	0	67.7069	0	0	0	65.3484	0	68.9157	0	72.8566	0	0	0	0	0	72.3262	74.68	0
		105	532.68	0	0	0	0	0	0	0	0	70.4371	0	69.9983	0	68.954	0	0	0	0	0	0	67.4621	0	0	0	65.1071	0	68.5676	0	69.3343	0	0	0	0	0	70.4987	70.2223	0
		106	536.54	0	0	0	0	0	0	0	0	70.448	0	69.1513	0	67.1539	0	0	0	0	0	0	65.2249	0	0	0	0	0	62.0808	0	73.0491	0	0	0	0	0	70.7485	69.601	0
		107	540.4	0	0	0	0	0	0	0	0	67.8682	0	66.1374	0	67.2182	0	0	0	0	0	0	67.781	0	0	0	64.5826	0	65.7569	0	68.2246	67.2838	0	0	0	0	70.9131	73.4617	0
		108	544.26	0	0	0	0	0	0	0	0	70.3301	0	65.2232	0	67.5783	0	0	0	0	0	0	70.0204	0	0	0	0	0	73.4174	0	68.1084	0	0	0	0	0	72.3817	72.0566	0
		109	548.12	0	0	0	0	0	0	0	0	68.5343	0	63.3616	68.6173	70.7302	0	0	0	0	0	0	66.2279	0	0	0	67.6935	0	66.6531	0	71.1292	69.8678	0	0	0	0	70.1231	74.4667	0
		110	551.98	0	0	0	0	0	0	0	0	71.0851	0	69.8722	0	64.5711	0	0	0	0	0	0	67.4371	0	0	0	62.8135	0	62.1489	0	70.0074	70.0383	0	0	0	0	70.0802	70.2661	0
		111	555.84	0	0	0	0	0	0	0	0	70.8252	0	71.072	0	70.8852	0	0	0	0	0	0	75.0791	0	0	0	67.8596	0	71.5013	0	78.5803	72.171	0	0	0	0	70.1309	71.1218	0
		112	559.7	0	0	0	0	0	0	0	0	69.9823	0	69.7544	0	71.8084	0	0	0	0	0	0	67.9751	0	0	0	64.4057	0	68.2338	0	71.7067	0	0	0	0	0	68.0535	75.2866	0
		113	563.56	0	0	0	0	0	0	0	0	69.3317	0	70.4068	0	71.4137	0	0	0	0	0	0	68.6656	0	0	0	66.1459	0	0	0	68.9921	65.613	0	0	0	0	72.4887	72.629	0
		114	567.42	0	0	0	0	0	0	0	0	73.4709	0	70.1684	0	66.3147	0	0	0	0	0	0	69.4637	0	0	0	70.095	0	74.62	0	73.2449	0	0	0	0	0	70.7839	74.4327	0
		115	571.28	0	0	0	0	0	0	0	0	72.0543	0	67.5549	0	69.3195	0	0	0	0	0	0	70.0921	0	0	0	0	0	68.0817	0	76.7582	69.4662	0	0	0	0	72.2633	71.1721	0
		116	575.14	0	0	0	0	0	0	0	0	66.6935	0	70.6778	0	69.1732	0	0	0	0	0	0	69.6401	0	0	0	67.6092	0	67.9802	0	72.2166	75.2652	0	0	0	69.5092	63.5	69.2755	0
		117	579	0	0	0	0	0	0	0	0	70.9072	0	71.8125	0	67.7395	0	0	0	0	0	0	68.2258	0	0	0	69.2386	0	0	0	67.5238	66.8936	0	0	0	0	69.3247	71.7098	0
		118	582.86	0	0	0	67.3968	0	0	0	0	70.1527	0	65.5565	0	69.4407	0	0	0	0	0	0	67.3665	0	0	0	0	0	0	0	67.1791	66.1736	0	0	0	70.3826	67.926	69.224	0
		119	586.72	0	0	0	0	0	0	0	0	65.7097	0	68.6616	0	69.1109	0	0	0	0	0	0	70.8847	0	0	0	65.2212	0	0	0	71.8678	0	0	0	0	0	69.4337	71.8574	0
		120	590.58	0	0	0	0	0	0	0	0	71.2441	0	72.0233	0	67.8227	0	0	0	0	0	0	73.3266	0	0	0	64.9855	0	0	0	76.2752	68.1318	0	0	0	0	70.724	68.408	0
		121	594.44	0	0	0	0	0	0	0	0	71.7343	0	67.9888	0	64.6109	0	0	0	0	0	0	67.3668	0	0	0	71.8129	0	0	0	72.8547	69.32	0	0	0	70.6468	67.3239	70.6552	0
		122	598.3	0	0	0	0	0	0	0	0	64.6959	0	68.2025	0	69.8419	0	0	0	0	0	0	64.5252	0	0	0	67.729	0	0	0	65.8386	0	0	0	0	0	73.0804	73.1165	0
		123	602.16	0	0	0	0	0	0	0	0	67.1349	0	67.8104	0	72.8099	0	0	0	0	0	0	71.3126	0	0	0	68.672	0	0	0	71.6536	68.0018	0	0	0	0	66.4977	71.8349	0
		124	606.02	0	0	0	0	0	0	0	0	69.4972	0	69.4217	0	68.658	0	0	0	0	0	0	67.7726	0	0	0	69.7364	0	0	0	76.8214	0	0	0	0	0	70.6121	72.1589	0
		125	609.88	0	0	0	0	0	0	0	0	70.452	0	67.496	0	68.3923	0	0	0	0	0	0	70.6228	0	0	0	69.609	0	0	0	74.3524	67.5714	0	0	0	66.387	67.3811	75.6566	0
		126	613.74	0	0	0	0	0	0	0	0	71.5303	0	72.5858	0	69.7123	0	0	0	0	0	0	69.4938	0	0	0	64.5425	0	0	0	73.0019	64.3571	0	0	0	72.34	66.1494	73.2233	0
		127	617.6	0	0	0	0	0	0	0	0	71.3912	0	68.0314	0	69.7978	67.8969	0	0	0	0	0	0	0	0	0	69.5983	0	0	0	73.6413	66.6352	0	0	0	65.9313	67.4768	73.0895	0
		128	621.46	79.5439	0	0	0	0	0	0	0	66.5051	0	69.1299	0	68.3836	0	0	0	0	0	0	72.7693	0	0	0	69.8303	0	0	0	73.0822	69.8629	0	0	0	68.0477	66.7015	69.4898	0
		129	625.32	0	0	0	0	0	0	0	0	69.1104	0	70.5721	0	70.9441	0	0	0	0	0	0	69.2452	0	0	0	0	0	0	0	67.4865	67.0925	63.1755	0	0	72.8789	66.6076	72.8378	0
		130	629.18	0	0	0	0	0	0	0	0	66.2974	0	69.7234	0	68.8194	0	0	0	0	0	0	74.6398	0	0	0	71.8084	0	0	0	74.1865	71.6938	0	0	0	69.841	70.7483	70.6354	0
		131	633.04	0	0	0	0	0	0	0	0	68.4656	0	71.0659	0	73.8932	0	0	0	0	0	0	0	0	0	0	0	0	0	0	71.0886	68.598	69.1297	0	0	0	68.3363	72.0778	0
		132	636.9	0	0	0	0	0	0	0	0	72.8013	0	69.5435	0	70.9061	0	0	0	0	0	0	70.0607	0	0	0	66.2357	0	0	0	70.5997	68.3996	65.1343	0	0	0	68.6877	71.7535	0
		133	640.76	0	0	0	0	0	0	0	0	70.6065	0	66.3412	0	71.3742	0	0	0	0	68.6532	0	71.09	0	0	0	65.8431	0	0	0	71.4176	68.7362	65.871	0	0	67.6337	64.5376	72.557	0
		134	644.62	0	0	0	0	0	0	0	0	73.1963	0	66.9032	73.8353	65.605	0	0	0	0	0	0	0	0	0	0	69.2257	0	0	0	71.0243	69.004	0	0	0	70.1013	67.428	66.0618	0
		135	648.48	0	0	0	0	0	0	0	0	68.4845	0	68.257	0	70.1904	0	0	0	0	0	0	0	0	0	64.8146	66.0797	0	0	0	72.368	67.8104	67.8998	0	0	69.451	68.5141	72.3361	0
		136	652.34	0	0	0	0	0	0	0	0	69.6921	0	66.0482	0	71.2879	68.5751	0	0	0	0	0	0	0	0	0	0	0	0	0	73.1423	68.4174	0	0	0	66.4771	67.8068	71.8266	0
		137	656.2	0	0	0	0	0	0	0	0	65.4887	0	69.7307	0	72.6174	0	0	0	0	0	0	0	0	0	71.6865	0	0	0	0	70.413	0	64.828	0	0	66.2845	66.0921	76.0734	0
		138	660.06	0	0	0	0	0	0	0	0	73.9905	0	67.785	0	68.7802	0	0	0	0	0	0	0	0	0	65.7175	0	0	0	0	68.98	69.7283	67.7818	0	0	68.4245	66.9167	74.6375	0
		139	663.92	0	0	77.59	0	0	0	0	0	72.3749	0	69.3161	0	70.9208	0	0	0	0	0	0	0	0	0	0	0	0	0	0	66.9504	62.7149	65.0693	0	0	69.8253	68.3429	72.7589	0
		140	667.78	0	0	0	0	0	0	0	0	72.2162	0	72.2689	0	66.8926	0	0	0	0	0	0	0	0	0	67.6707	67.1721	0	0	0	70.872	69.8377	66.5026	0	0	68.6845	71.8038	75.4277	0
		141	671.64	0	0	0	0	0	0	0	0	75.4284	0	65.0226	0	66.418	0	0	0	0	0	0	0	0	0	68.3805	0	0	0	0	72.6217	64.3191	0	0	0	70.8722	67.5691	66.9984	0
		142	675.5	0	0	0	0	0	0	0	0	70.4789	0	74.4848	0	68.4296	0	0	0	0	0	0	0	0	0	68.351	0	0	0	0	70.8931	68.7519	67.4013	0	0	68.2124	66.9525	75.7549	0
		143	679.36	0	0	0	0	0	0	0	0	71.7486	0	68.4407	0	65.8604	0	0	0	0	0	0	0	0	0	66.6127	65.3603	0	0	0	67.8494	65.5351	64.6212	0	0	64.1231	68.436	71.791	0
		144	683.22	0	0	0	0	0	0	0	0	69.146	0	69.3089	0	68.6436	0	0	0	0	0	0	0	0	0	68.6655	66.8289	0	0	0	70.2167	63.7458	64.8722	0	0	69.7313	68.8475	72.5236	0
		145	687.08	0	0	0	0	0	0	0	0	69.8139	0	70.5304	0	69.3207	0	0	0	0	0	0	0	0	0	72.1937	65.7176	0	0	0	72.9763	70.0781	66.7416	0	0	63.8957	64.6834	71.1548	0
		146	690.94	0	0	0	0	0	0	0	0	71.5872	0	69.3485	0	68.9739	0	0	0	0	0	0	0	0	0	65.1854	67.9448	0	0	0	69.7818	66.6479	0	0	0	68.5055	68.6166	73.5377	0
		147	694.8	0	0	0	0	0	0	0	0	71.7263	0	71.9535	0	67.9178	0	0	0	0	0	0	0	0	0	66.6578	69.5208	0	66.9817	0	67.196	68.3043	61.751	0	0	69.1788	68.7731	72.1042	0
		148	698.66	0	0	0	0	0	0	0	0	69.8739	0	69.6797	0	69.574	0	0	0	0	0	0	71.3827	0	0	67.8432	69.9515	0	69.0411	0	75.0249	70.5628	65.0124	0	0	71.0644	67.3526	73.5218	0
		149	702.52	0	0	0	0	0	0	0	0	71.2361	0	69.9085	0	73.7659	0	0	0	0	0	0	69.0881	0	0	68.8816	68.4176	0	62.379	0	72.6469	66.3307	67.1047	0	0	69.043	69.1599	71.7079	0
		150	706.38	0	0	0	0	0	0	0	0	70.1544	0	71.1693	0	65.7729	0	0	0	0	0	0	65.924	0	0	69.4217	63.9503	0	65.9616	0	72.1414	70.5558	65.8118	0	0	66.9617	71.4822	68.9895	0
		151	710.24	0	0	0	0	0	0	0	0	70.0211	0	69.1246	0	68.6622	0	0	0	0	0	0	73.5853	0	0	68.507	68.9633	0	66.2086	0	73.1315	64.8091	67.2149	0	0	63.1396	72.311	73.011	0
		152	714.1	0	0	0	0	0	0	0	0	71.3365	0	73.805	0	68.275	0	0	0	0	0	0	70.8292	0	0	66.7036	67.8308	0	70.9114	0	72.6181	65.8188	59.9633	0	0	67.6139	66.2184	76.4236	0
		153	717.96	0	0	0	0	0	0	0	0	67.8178	0	71.7329	0	67.3463	0	0	0	0	0	0	70.9389	0	0	66.2067	67.9909	0	65.4989	0	69.536	72.3224	65.2565	0	0	66.2884	71.2623	71.7125	0
		154	721.82	0	0	0	0	0	0	0	0	72.305	0	64.5923	0	67.4252	0	0	0	0	0	0	68.8037	0	0	64.9939	68.7165	0	67.7505	0	69.5872	65.1293	65.9493	69.2204	0	65.754	67.9972	72.8788	0
		155	725.68	0	0	0	0	0	0	0	0	69.3303	0	68.7215	0	73.3949	0	0	0	0	0	0	70.604	0	0	67.3445	70.9534	0	67.1096	0	72.3682	67.9951	65.1278	0	0	64.5726	74.3616	68.3685	0
		156	729.54	0	0	0	0	0	0	0	0	68.2859	0	64.5179	0	70.7517	0	0	0	0	0	0	66.837	0	0	64.445	65.7535	0	70.1787	0	71.3024	65.3402	68.8707	0	0	68.6758	70.4228	73.5863	0
		157	733.4	68.2099	0	0	0	0	0	0	0	71.303	0	70.7775	0	61.4977	0	0	0	0	0	0	68.6105	0	0	64.2911	66.5082	0	68.1209	0	70.7177	69.4034	70.5108	0	0	68.5818	66.466	70.4795	0
		158	737.26	0	74.4127	0	0	0	0	0	0	72.1359	0	67.8185	0	71.9242	0	0	0	0	0	0	68.4123	0	0	74.0525	70.678	0	69.2611	0	66.6117	71.1021	63.4144	0	0	63.5212	71.4938	69.8288	0
		159	741.12	0	0	0	0	0	0	0	0	69.1022	0	65.5098	0	71.6815	0	0	0	0	0	0	69.5348	0	0	73.2252	69.5787	0	66.415	0	74.2876	64.667	67.7613	0	0	68.094	68.9484	71.8319	0
		160	744.98	0	0	0	0	0	0	0	0	68.4722	0	67.0482	0	69.3329	0	0	0	0	0	0	75.6241	0	0	65.67	70.3781	0	65.9632	0	71.779	64.4949	68.5347	0	0	69.6789	72.8828	72.0278	0
		161	748.84	0	66.3904	0	0	0	0	0	0	68.6427	0	71.957	0	69.8827	0	0	0	0	0	0	69.4629	0	0	63.9517	70.532	0	68.7271	0	74.1223	65.62	68.281	0	0	68.4476	0	76.4454	0
		162	752.7	0	0	0	0	0	0	0	0	66.1732	0	72.8043	0	70.5314	0	0	0	0	0	0	72.5325	0	0	65.8152	66.2933	0	65.3198	0	69.473	71.3812	64.7568	0	0	70.589	68.6943	71.2005	0
		163	756.56	0	68.8996	0	0	0	0	0	0	72.6472	0	70.965	0	70.4116	0	0	0	0	0	0	68.6824	0	0	65.2844	72.7199	0	66.2959	0	70.7641	61.3538	69.0319	0	0	66.7981	70.4146	72.0656	0
		164	760.42	0	67.3474	0	0	0	0	0	0	72.2048	0	71.4056	0	68.2421	0	0	0	0	0	0	69.4275	0	0	70.7908	67.0343	0	68.2393	0	69.4512	64.9662	69.9755	0	0	68.1956	68.6476	70.8451	0
		165	764.28	0	65.1822	0	0	0	0	0	0	76.7502	0	72.8828	0	71.8125	0	0	0	0	0	0	69.4167	0	0	69.3897	70.2327	0	64.2743	0	70.5856	0	64.3308	0	0	0	67.3846	71.5531	0
		166	768.14	0	70.1899	0	0	0	0	0	0	66.4623	0	69.1466	0	67.9163	0	0	0	0	0	0	68.6474	0	0	67.0359	67.8165	0	66.9362	0	72.6508	66.9941	67.8954	66.4427	0	69.1914	69.477	72.8714	0
		167	772	0	68.0602	0	0	0	0	0	0	69.3087	0	69.909	0	69.5358	0	0	0	0	0	0	72.6784	0	0	69.0324	68.7621	0	61.4607	0	72.927	0	65.943	65.3178	0	66.3282	69.8503	68.9529	0
		168	775.86	0	67.1076	0	0	0	0	0	0	72.3037	0	69.6064	0	68.017	0	0	0	0	0	0	70.5977	0	0	63.1784	67.1776	0	66.5321	0	70.5264	0	69.8568	71.0019	0	65.4319	64.2455	73.6216	0
		169	779.72	0	69.2124	0	0	0	0	0	0	71.6322	0	73.616	0	71.3805	0	0	0	0	0	69.6692	67.9268	0	0	67.0785	69.8189	0	64.3194	0	70.9353	0	63.3491	0	0	63.7544	0	73.6322	0
		170	783.58	0	66.9112	0	0	0	0	0	0	66.8685	0	67.7488	0	68.7005	0	0	0	0	0	0	69.8288	0	0	67.2837	66.4166	0	63.2225	0	67.9045	65.7593	62.082	65.2493	0	0	65.0862	74.465	0
		171	787.44	0	70.4959	0	0	0	0	0	0	66.5355	0	70.3593	0	67.2743	0	0	0	0	0	0	70.3572	0	0	70.8384	65.4109	0	70.7172	0	73.1823	69.4713	64.9134	65.4501	0	0	68.0541	72.2451	0
		172	791.3	0	66.6423	0	0	0	0	0	0	70.0999	0	72.7432	0	67.9784	0	0	0	0	0	65.507	73.8401	0	0	68.7671	69.5239	0	67.7306	0	75.3967	68.0053	71.2946	0	0	0	66.8774	70.1843	0
		173	795.16	0	68.4182	0	0	0	0	0	0	69.7571	0	71.3027	0	65.6982	0	0	0	0	0	69.2662	68.7529	0	0	66.785	70.9556	0	65.2036	0	75.7845	0	65.3351	68.5875	0	0	69.7693	73.7142	0
		174	799.02	0	70.19	0	0	0	0	0	0	67.1843	0	71.3141	0	69.2532	0	0	0	0	0	68.2776	72.7438	0	0	70.5653	68.0749	0	66.9222	0	71.9975	0	66.4856	66.1139	0	0	0	76.1328	0
		175	802.88	0	66.9798	0	0	0	0	0	0	67.906	0	68.1541	0	69.3898	0	0	0	0	0	68.5726	70.3855	0	0	70.3073	67.4499	0	68.1611	0	74.6222	0	65.1671	65.9844	0	0	67.613	67.7601	0
		176	806.74	0	66.7809	0	0	0	0	0	0	67.2627	0	70.5452	0	66.2205	0	0	0	0	0	68.223	67.0025	0	0	64.4561	67.4979	0	71.3007	0	68.9409	0	0	65.608	0	0	67.9592	73.0983	0
		177	810.6	0	72.6508	0	0	0	0	0	0	70.2269	0	71.8182	0	62.6831	0	0	0	65.3064	0	74.7195	75.8725	0	0	67.1227	71.9648	0	71.1573	0	74.6367	0	69.5726	0	0	0	66.7306	76.5694	0
		178	814.46	0	69.0839	0	0	0	0	0	0	67.2112	0	69.1602	0	69.7611	0	0	0	0	0	66.7056	69.0149	0	0	71.7161	68.0158	0	64.6198	0	75.1326	0	65.5189	65.9031	0	0	69.7181	71.0049	0
		179	818.32	0	68.856	0	0	0	0	0	0	69.4936	0	70.6212	0	73.293	0	0	0	67.076	0	68.4378	68.0377	0	0	68.8648	66.4586	0	63.8631	0	72.8503	0	65.2545	65.0664	0	0	72.7562	76.0744	0
		180	822.18	0	66.3483	0	0	0	0	0	0	71.6817	0	67.3457	0	72.9018	0	0	0	0	0	62.7856	68.5312	0	0	65.826	73.0561	0	70.3605	71.9966	69.1502	0	67.6432	65.0784	0	0	71.7929	68.2087	0
		181	826.04	0	68.04	0	0	0	0	0	0	69.5434	0	72.5954	0	67.3811	0	0	0	67.6942	0	67.5517	68.8403	0	0	72.8806	70.608	0	68.7688	0	71.2922	0	66.7725	68.2485	0	0	64.0313	70.7895	0
		182	829.9	0	66.24	0	0	0	0	0	0	74.715	0	69.7252	0	70.8905	0	0	0	64.4287	0	69.0927	64.0697	0	0	69.9143	63.6489	0	69.3702	0	75.3181	0	65.6638	64.6514	0	0	69.2068	77.7047	0
		183	833.76	0	71.039	0	0	0	0	0	0	69.4036	0	71.7419	0	67.6841	0	0	0	66.2325	0	67.4206	70.0109	0	0	64.9957	69.4455	0	71.7413	0	71.4217	64.8543	65.129	64.855	0	0	67.5255	70.4759	0
		184	837.62	0	70.4494	0	0	0	0	0	0	64.838	0	65.9516	0	67.7101	0	0	0	62.7633	0	67.3817	63.8128	0	0	70.043	70.1669	0	70.2869	0	74.6108	0	67.0547	66.2732	0	0	67.2639	70.6045	0
		185	841.48	0	66.4915	0	0	0	0	0	0	68.1378	0	66.2169	0	70.2767	0	0	0	66.5295	0	0	68.1476	0	0	69.1019	71.9842	0	66.0003	0	69.4654	0	66.4037	65.7705	0	0	69.2466	71.4865	0
		186	845.34	0	71.1479	0	0	0	0	0	0	72.7931	0	72.5725	0	65.9524	0	0	0	64.8095	0	65.7776	66.5222	0	0	71.8219	68.6688	0	68.7151	0	74.8541	0	68.2558	67.6222	0	0	67.5398	75.2	0
		187	849.2	0	70.1969	0	0	0	0	0	0	65.8026	0	72.7441	0	65.0874	0	0	0	62.8397	0	67.1719	68.6797	0	0	67.1352	67.7583	0	68.4442	0	73.9549	0	67.1912	68.358	0	0	68.1709	74.3636	0
		188	853.06	0	65.0614	0	0	0	0	0	0	76.6416	0	68.7791	0	68.4988	0	0	0	69.8593	0	68.6915	65.8078	0	0	66.7676	66.1308	69.5032	71.9221	0	72.507	0	67.0317	66.7413	0	0	70.5503	73.6756	0
		189	856.92	0	68.2884	0	79.1981	0	0	0	0	68.304	0	65.3681	0	66.4332	0	0	0	71.673	0	0	70.2987	0	0	70.1767	66.6834	0	63.3016	0	75.2965	0	65.0483	65.7745	0	0	65.9499	76.4663	0
		190	860.78	0	69.2338	0	0	0	0	0	0	70.1723	0	68.9206	0	72.8791	0	0	0	64.9414	0	68.3213	74.7906	0	0	73.8916	68.1076	0	70.8566	0	71.3012	0	71.6315	61.5753	0	0	68.6691	75.573	0
		191	864.64	0	69.8799	0	0	0	0	0	0	72.2914	0	68.0982	0	68.0577	0	0	0	67.5876	0	69.5727	69.671	0	0	71.5985	66.1357	0	69.0801	0	69.5902	0	67.0877	62.4337	0	0	66.7971	77.959	0
		192	868.5	0	73.641	0	0	0	66.482	0	0	74.118	0	71.8107	0	67.704	0	0	0	65.1163	0	66.4142	70.2292	0	0	71.243	66.3527	0	65.6009	0	75.7596	0	69.2126	70.6909	0	0	67.8838	76.156	0
		193	872.36	0	72.4468	0	0	0	0	0	0	71.0375	0	73.1874	0	67.7431	0	0	0	69.4597	0	68.6826	71.4546	0	0	65.9182	69.0309	0	65.0185	0	72.428	0	66.1265	64.4832	0	0	71.8358	70.6412	0
		194	876.22	0	68.5962	0	71.0528	0	0	0	0	70.3184	0	73.9233	0	68.3003	0	0	0	67.4757	0	70.2654	61.9657	0	0	70.2763	69.575	0	64.4939	0	71.9855	0	66.0252	65.7113	0	0	68.5163	70.1253	0
		195	880.08	0	65.9064	0	0	0	0	0	0	75.7518	0	73.6253	0	67.0404	0	67.9573	0	63.7753	0	67.9435	70.4319	0	0	74.248	69.9997	0	67.4459	0	73.9986	0	66.2728	66.3917	0	0	67.1616	69.5409	0
		196	883.94	0	64.0587	0	0	0	0	0	0	70.6304	0	67.7536	0	74.679	0	0	0	68.1589	0	65.6879	66.9454	0	0	75.5252	68.9364	0	69.0163	0	73.4986	0	65.9904	66.8969	0	0	66.9772	74.1732	0
		197	887.8	0	66.4142	0	0	0	0	0	0	70.0083	0	73.7411	0	66.0671	0	0	0	67.4776	0	66.8592	71.8752	0	0	67.5432	62.9336	0	65.5843	0	70.0549	0	62.4744	66.9481	0	0	70.9252	73.0898	0
		198	891.66	0	69.6403	0	0	0	0	0	0	70.9663	0	67.7542	0	67.9332	0	0	0	67.598	0	69.0871	69.6003	0	0	69.2332	69.0761	0	66.0551	0	73.5883	71.9504	62.1922	69.2362	0	0	65.7211	71.1373	0
		199	895.52	0	65.1601	0	0	0	0	0	0	71.8793	0	73.2111	0	73.0834	0	0	0	65.6956	0	69.0624	72.9788	0	0	72.6071	70.0099	0	65.058	0	70.8872	0	61.0638	61.7726	0	0	71.9564	75.4332	0
		200	899.38	0	64.616	0	68.7237	0	0	0	0	71.4076	0	70.1205	0	66.8267	0	0	0	63.0109	0	64.7062	74.1193	0	0	67.2616	63.1938	0	68.699	0	73.8242	0	67.3055	66.4689	0	0	67.2175	71.3666	0
		201	903.24	0	68.4326	0	66.8542	0	70.1445	0	0	69.2436	0	71.277	0	69.9204	0	0	0	66.1732	0	65.4548	71.5914	70.2137	0	68.8726	69.8502	0	66.0661	0	72.7976	0	67.9672	62.0611	0	68.682	64.8517	74.9788	0
		202	907.1	0	67.6113	0	68.9098	0	0	0	0	72.825	0	67.8014	0	64.5199	0	0	70.1113	67.4677	0	67.0442	71.3633	0	0	69.8057	64.3398	0	64.7514	0	70.2611	0	64.0168	68.4827	0	67.2975	66.2077	69.2058	0
		203	910.96	0	66.9891	0	66.3342	0	0	0	0	73.3123	0	65.9147	0	69.6091	0	0	0	66.0146	0	72.6831	71.1895	0	0	69.8942	70.491	0	66.0539	0	71.5871	0	70.1494	65.4041	0	68.5169	70.5807	69.6741	0
		204	914.82	0	71.6946	0	65.9629	0	0	0	0	68.9368	0	70.5145	0	71.9862	68.1652	0	0	63.2597	0	65.7123	69.9205	0	0	66.9128	62.917	0	66.5719	0	71.8047	0	68.3074	69.1448	0	0	66.3198	65.1557	0
		205	918.68	0	67.8129	0	68.9022	0	0	0	0	69.4491	0	74.5805	0	69.5999	71.31	0	0	64.9684	0	66.8914	72.188	0	0	66.4881	69.1888	0	63.2971	67.2402	70.5049	0	0	66.951	0	65.6003	71.2306	70.8219	0
		206	922.54	0	70.9048	0	65.9792	0	0	0	0	71.5108	0	71.8362	0	70.9609	68.1213	0	65.2756	66.4323	0	67.5406	70.4135	0	0	68.6408	70.1526	0	65.1839	67.4588	70.8517	0	67.1803	62.0985	0	0	70.686	74.3462	0
		207	926.4	0	67.5115	63.9207	66.7322	0	68.0166	0	0	72.5202	0	70.0484	0	66.2528	69.2862	0	66.4644	67.4485	0	65.2292	63.6319	0	0	69.4949	70.5904	0	67.8168	64.8287	70.4313	0	63.5931	65.9609	0	64.7454	67.4885	72.7913	0
		208	930.26	0	74.0616	0	66.1384	0	0	0	0	73.4696	0	68.52	0	68.5182	70.3217	0	67.4362	67.6387	66.5041	62.2655	68.58	0	0	67.8376	70.0502	0	64.9161	68.1933	72.0975	0	69.5113	62.9137	0	64.9115	0	72.617	0
		209	934.12	0	67.1651	0	67.5906	0	63.4593	0	0	67.1173	0	67.9699	0	68.3615	73.8639	0	66.9909	65.6154	0	67.5518	72.5563	0	0	72.7581	66.1572	0	64.1541	64.6666	72.5813	0	64.3871	64.5493	0	66.377	67.0765	75.1593	0
		210	937.98	0	70.3007	64.2241	66.5092	0	62.3306	0	0	69.0909	0	74.4844	0	71.2572	68.4005	0	63.8886	68.5011	0	69.0477	72.703	0	0	65.3164	68.8127	0	69.1408	67.0111	75.6995	0	62.6154	70.9092	0	64.3727	68.2502	67.6054	0
		211	941.84	0	67.3611	62.1976	67.3298	0	0	0	0	69.9077	0	68.4374	0	66.4985	67.0501	0	65.1061	68.8599	0	67.2585	73.965	0	0	70.7363	65.5743	0	67.8727	67.1166	73.8085	0	66.9993	70.3971	0	67.6717	63.4062	66.2502	0
		212	945.7	0	67.7323	60.2354	72.2392	0	0	0	0	67.4808	0	68.6997	0	68.1395	70.8475	67.507	66.3668	65.7331	0	69.511	69.9515	0	0	68.0619	63.2385	0	64.3155	68.8755	73.2715	0	62.5646	67.3614	0	0	66.9865	74.0499	0
		213	949.56	0	64.9114	65.4834	71.5061	0	0	0	0	69.2839	0	71.0342	0	68.8538	67.8753	67.4192	66.9707	69.6418	0	66.5861	73.9641	0	0	68.3967	66.0715	0	69.3952	60.1342	73.1158	0	64.0324	71.9501	0	65.5949	0	69.2914	0
		214	953.42	0	65.8183	67.0764	65.3628	0	0	0	0	66.5604	0	69.4928	0	68.4409	64.9902	65.9414	67.9944	70.3317	0	67.1047	71.7732	0	0	69.7858	67.7584	0	63.7316	63.5033	70.6622	0	65.9567	68.9482	65.2046	70.1794	67.7769	68.7954	0
		215	957.28	0	71.0774	0	68.9086	0	68.7981	0	0	69.7332	0	73.3455	0	64.4731	67.4313	0	69.2254	69.5602	0	69.2502	71.9086	0	0	72.2632	67.9861	0	71.4815	64.5435	71.9355	0	64.9758	63.6826	0	65.1129	65.3308	77.0808	0
		216	961.14	0	69.6986	0	67.2559	0	0	0	0	69.0807	0	70.0782	0	69.6417	68.755	63.871	67.3182	67.6982	0	70.3869	66.5015	0	0	0	70.0347	0	63.8179	0	75.3869	0	65.7203	65.9856	0	67.0196	66.5304	74.7021	0
		217	965	0	67.2455	66.8413	63.5588	0	65.9246	0	0	66.9697	0	68.4925	0	69.2038	69.1459	65.1084	68.9472	67.2842	0	64.583	70.0112	0	0	0	66.8868	0	64.2387	63.367	71.0634	0	64.1178	62.6928	0	66.9481	65.7058	73.6582	0
		218	968.86	0	71.2938	62.3762	67.6241	0	63.2254	0	0	71.1973	0	71.1277	0	74.2835	67.183	69.3379	0	62.8576	0	72.2291	66.8247	0	0	0	71.4944	0	66.9405	62.1212	72.8241	0	71.1692	65.0308	0	66.7021	69.8847	78.0184	0
		219	972.72	0	71.2287	72.7076	72.9695	0	66.0887	0	0	68.3511	0	71.3548	0	66.4176	68.6266	64.6548	66.289	68.1638	0	66.172	72.8273	0	0	0	68.6993	0	64.2852	68.2274	71.1754	0	67.6122	64.0628	0	68.4966	69.7656	75.5703	0
		220	976.58	0	70.5265	66.6511	68.0031	0	64.5967	0	0	69.8784	0	65.3173	0	65.6096	68.4535	69.4869	68.883	64.4587	0	65.8263	67.2316	0	0	69.2647	66.9877	0	67.4716	69.4554	74.5568	0	64.1363	62.9382	0	66.406	65.4344	80.4907	0
		221	980.44	0	71.068	67.53	64.9971	0	0	0	0	72.592	0	75.5003	0	65.773	69.9553	67.6499	65.611	68.681	0	65.1426	70.3143	0	0	69.9985	67.79	0	66.66	64.4521	70.4566	0	65.1194	66.0317	0	73.7105	70.562	76.5569	0
		222	984.3	64.5022	64.0919	68.1446	65.6806	0	62.7952	0	0	71.0785	0	73.3334	0	70.6866	66.99	69.4247	0	67.9612	0	69.8405	63.8379	0	0	71.6721	68.1242	0	67.26	0	71.3003	0	71.0035	69.412	0	66.3474	69.3835	70.3129	0
		223	988.16	0	68.7557	67.0172	74.0098	0	69.3204	0	0	69.1707	0	72.1651	0	121.212	64.137	68.74	0	65.87	0	68.0776	71.5574	0	0	63.9003	67.7364	0	70.0871	65.1188	72.9822	0	59.7251	66.1232	0	64.0064	70.0225	74.29	0
		224	992.02	65.386	73.6885	67.8337	64.7915	0	64.9964	0	0	68.0164	0	70.0136	0	66.9914	70.7957	68.9509	0	65.0498	0	66.2072	67.3081	0	0	65.1878	65.3979	0	66.5109	68.5675	72.634	0	64.5487	64.1318	0	69.7362	64.5162	72.192	0
		225	995.88	0	69.8949	63.2788	64.3228	0	67.1731	0	0	71.8762	0	71.5847	0	67.3777	68.2692	66.4227	0	67.0364	0	66.9637	75.9713	0	0	77.2484	72.1969	0	64.2126	65.2011	69.0417	0	67.8873	62.203	0	65.7959	71.5336	73.4068	0
		226	999.74	0	71.3654	0	66.0588	0	67.6439	0	0	73.1915	0	71.4853	0	68.2664	71.022	71.3282	0	61.5067	0	66.1943	68.8778	0	0	70.0523	62.7936	0	64.7715	0	75.7897	0	67.7334	62.8787	0	67.6348	66.6419	72.4895	0
		227	1003.6	65.6159	69.4358	66.9141	70.7176	0	65.1703	0	0	70.0782	0	74.141	0	70.5668	71.0718	64.9856	0	64.0517	0	62.6881	67.1476	0	0	63.6559	68.7707	0	66.3235	65.3211	74.0346	0	63.3404	63.9366	0	0	69.052	68.6743	0
		228	1007.46	62.903	65.2152	63.3802	66.6783	0	63.4693	0	0	67.0493	0	69.9556	0	66.286	69.6625	69.4618	0	64.4624	0	66.0608	64.187	0	0	70.255	64.9454	0	71.0009	63.0427	69.7271	0	63.6678	67.4596	0	71.7728	67.3919	76.2261	0
		229	1011.32	62.9172	66.201	63.9198	65.8601	0	65.4853	0	0	67.797	0	68.6561	0	67.6147	71.6304	71.4888	0	66.8472	0	70.5769	70.6006	0	0	64.5843	69.7855	0	69.6051	65.2791	72.9141	0	64.7	64.8886	0	65.6217	67.9942	72.6749	0
		230	1015.18	62.8258	68.1463	64.3475	65.4856	0	65.2214	0	0	69.372	64.6414	72.0618	0	67.6684	73.5132	72.0891	0	70.7331	0	68.6027	67.3667	0	0	71.0413	70.4618	0	70.5143	0	75.4776	0	65.8829	64.3544	0	69.9483	64.2676	72.5139	0
		231	1019.04	63.0486	67.8353	68.9181	67.8578	0	66.8234	0	0	69.8616	0	67.7839	0	66.4437	68.9207	67.7794	0	65.2766	0	67.5931	65.67	0	0	66.3647	70.7948	0	67.4526	68.0278	70.8147	0	66.2091	71.3026	0	69.7205	67.8921	74.7289	0
		232	1022.9	61.3363	65.2812	66.6195	66.9395	0	0	0	0	73.4231	0	70.8388	0	66.5075	68.5148	68.4746	0	67.9299	0	74.6536	69.7137	0	0	68.0839	70.9069	0	71.2287	0	80.3512	0	64.1177	67.4794	0	68.5033	64.3291	71.507	0
		233	1026.76	64.3871	67.2887	68.6311	67.1349	0	65.7536	0	0	68.6729	0	69.7476	0	75.8757	67.0335	71.372	0	61.1405	0	72.0911	66.7221	0	0	68.6543	68.4576	0	67.2417	64.7228	76.6803	0	66.8098	64.6342	0	0	67.7019	74.2261	0
		234	1030.62	62.9893	67.5594	62.4571	67.8491	0	63.6699	0	0	71.3737	0	70.1858	0	68.7397	71.8852	65.2591	0	67.7261	0	67.3694	68.4757	0	0	69.8566	69.6499	0	68.8231	66.5078	73.2689	0	65.6407	68.2773	0	65.3627	64.0206	73.5699	0
		235	1034.48	65.1198	69.0018	63.8721	68.2849	0	65.0438	0	0	67.3118	63.1897	68.3403	0	73.23	70.9547	66.4682	0	67.8085	0	66.8401	73.0167	0	0	69.4721	69.0019	0	65.1895	66.5177	69.1004	0	65.963	65.3124	0	67.836	69.9099	70.5659	0
		236	1038.34	67.0836	66.6709	64.1055	71.1007	0	69.9341	0	0	70.1007	0	65.4036	0	71.6032	75.4798	71.6593	0	65.1419	0	66.3663	71.5973	0	0	67.4354	65.3818	0	66.975	76.6365	75.5287	0	66.3328	68.9776	0	63.1112	67.2111	67.7264	0
		237	1042.2	66.5278	0	63.5576	71.9676	0	64.9646	0	0	70.0805	66.5734	72.9008	0	68.9627	67.7339	65.1544	0	63.3785	0	68.2885	67.6039	0	0	71.0255	65.8704	0	70.9707	66.3924	73.0484	0	62.2047	66.0016	0	67.055	69.8942	70.3384	0
		238	1046.06	62.7558	68.518	66.132	70.7414	0	66.9374	0	0	65.8996	62.1574	70.1002	0	69.367	64.4154	68.0343	0	65.6235	0	67.4903	68.4264	0	0	69.981	67.2993	0	72.116	63.8204	69.0101	0	63.0503	67.1825	0	66.6766	63.3741	75.2357	0
		239	1049.92	67.5106	70.5208	68.4369	65.9784	0	63.1973	0	0	68.634	62.985	69.9915	0	71.253	66.3741	70.5924	0	67.9018	0	69.4764	72.1356	0	0	69.7306	70.4483	0	65.4323	69.0524	67.76	0	69.411	64.3846	0	64.966	69.5172	67.9533	0
		240	1053.78	66.2861	69.5286	65.4297	68.2724	66.7249	65.331	0	0	75.4438	61.6363	67.8492	0	66.9518	70.0244	65.6553	0	65.6193	0	64.8962	67.7439	0	0	74.4911	68.8443	0	66.0939	63.5782	71.3994	0	66.0602	70.0086	0	67.4316	68.1276	76.3832	0
		241	1057.64	66.2149	71.2699	63.22	70.7176	66.7871	66.3878	0	0	74.1446	66.9294	69.0364	0	68.4512	71.8884	71.2062	0	68.0033	0	66.1453	72.4914	0	0	66.0934	64.4934	0	67.3395	69.0881	73.7385	0	69.028	67.148	0	61.823	67.1422	72.887	0
		242	1061.5	64.9951	72.6392	62.3169	69.8358	0	64.9852	0	0	69.0328	61.2019	74.8928	0	71.0276	65.0241	71.6271	0	64.0061	0	69.3667	69.8538	0	0	73.5788	69.9627	0	71.0004	67.13	75.8457	0	63.4987	69.1383	0	66.598	75.7809	68.0866	0
		243	1065.36	65.0949	71.8811	67.0595	66.556	70.5361	70.3249	0	0	71.8555	67.6901	67.4263	0	71.938	69.1379	73.0098	0	65.5473	0	67.6269	70.2284	0	0	69.2033	71.2564	0	66.9284	66.8867	73.1363	0	68.7849	64.2989	0	65.5228	69.1111	72.6125	0
		244	1069.22	63.0224	0	66.0865	67.7562	0	70.3611	0	0	72.9768	67.029	70.2859	0	72.7347	66.709	66.2057	0	66.2149	0	64.6324	64.9786	0	0	69.3521	71.7517	0	65.8354	65.1066	72.8991	0	64.4147	63.3042	0	65.6943	71.0122	72.3354	0
		245	1073.08	69.0157	67.9851	62.8016	70.7895	64.2737	70.4328	0	0	68.19	68.1612	70.3835	0	69.0203	66.5106	64.8582	0	63.6152	0	71.3675	68.7859	0	0	69.7518	65.8461	0	67.9961	65.6091	74.0804	0	65.5357	69.626	0	65.2794	74.242	75.6724	0
		246	1076.94	64.7157	0	71.9467	72.1079	67.6966	66.4829	0	0	69.8874	66.2226	73.9614	0	66.2708	68.8076	66.2177	0	68.1125	0	74.4965	68.3543	0	0	69.7785	69.956	0	68.1958	65.0739	75.6902	0	63.2737	64.6368	0	69.1465	73.2154	70.1386	0
		247	1080.8	66.3316	0	70.3029	66.8554	64.435	63.3525	0	0	72.443	63.539	66.6932	0	69.6631	69.0861	66.1727	0	70.8007	0	71.1837	70.8451	0	0	67.1989	70.4329	0	68.2044	66.3775	70.8262	0	0	60.9025	0	66.1796	68.8501	72.2092	0
		248	1084.66	68.8357	0	0	73.0411	67.2975	72.8092	0	0	76.7905	65.934	68.1604	0	68.8551	69.74	74.5401	0	65.1002	0	67.7692	71.3767	0	0	71.214	67.0249	0	67.3414	67.7208	74.7073	0	66.2613	66.488	0	63.3	64.9833	69.4776	0
		249	1088.52	65.6009	0	64.1968	70.0637	67.7365	66.8256	0	0	68.7343	64.2741	69.5795	0	69.2586	64.4596	68.8441	0	66.4398	0	66.6276	65.208	0	0	69.2857	71.9317	0	65.2395	67.687	75.0317	0	64.9001	63.1894	0	68.7697	73.4497	69.5366	0
		250	1092.38	67.2636	0	64.164	66.7377	64.3709	67.2289	0	0	71.1178	62.2508	69.0978	0	70.2632	66.3062	69.9158	0	68.2077	0	70.9646	65.0166	0	0	68.376	67.2924	0	70.7575	62.8312	74.6532	0	0	70.2808	0	62.8299	71.7359	75.3243	0
		251	1096.24	65.5596	70.5974	69.9591	69.1525	63.6638	67.4444	0	0	69.3367	68.0187	74.5679	0	69.0663	71.5772	68.9635	0	66.3506	0	72.5262	63.645	0	0	72.1723	63.9582	0	67.6819	68.2623	70.0906	0	0	64.9297	0	68.4132	71.5817	76.1661	0
		252	1100.1	67.6412	0	67.0135	66.7688	66.0062	66.0081	0	0	68.4407	62.7654	65.3176	0	70.7202	70.357	67.2774	0	68.3183	0	69.7655	72.3955	0	0	69.6413	68.5656	0	66.1257	67.1706	66.9633	0	0	64.9513	0	67.6599	67.7906	72.8282	0
		253	1103.96	66.901	71.7385	68.5665	62.9917	63.4353	67.5464	0	0	65.3383	66.5451	69.4538	0	66.335	65.3338	66.9241	0	66.5081	0	68.0243	70.3355	0	0	72.6812	72.6439	0	65.3745	71.7195	74.899	0	0	70.2103	0	63.0805	68.8024	72.9756	0
		254	1107.82	66.9035	67.7489	65.2628	68.4434	69.9421	66.0567	0	0	66.7892	62.3846	69.4619	0	67.7822	70.6479	71.8051	0	62.4163	0	66.6456	63.2057	0	0	66.4689	72.1609	0	71.671	64.9796	73.2841	0	64.1922	66.1534	0	70.8195	70.0272	73.4672	0
		255	1111.68	65.5669	72.0683	66.1431	64.7409	64.3521	68.3561	0	0	73.1177	62.1616	70.3172	0	63.855	70.6892	66.5027	0	69.6842	0	67.1582	67.2168	0	0	67.9197	66.5557	0	70.7604	63.6277	73.4105	0	0	70.968	0	69.0149	71.0309	73.2721	0
		256	1115.54	60.9752	69.1648	67.8447	70.4125	65.0612	67.4199	0	0	77.063	67.5972	73.1716	0	69.8683	70.7144	66.8883	0	64.6726	0	66.3452	66.337	0	0	68.8033	66.0726	0	59.938	65.849	77.2123	0	64.9425	66.226	0	69.2415	66.6209	71.8774	0
		257	1119.4	67.4026	68.1738	64.9516	66.8627	66.8135	65.1777	0	0	70.9505	65.9359	67.2707	0	69.0592	69.8162	65.9264	0	64.8422	0	70.9089	73.8708	66.0679	0	66.9831	69.5759	0	67.4529	63.703	72.9755	0	63.4786	64.0524	0	61.3621	67.8688	71.3424	0
		258	1123.26	65.7423	71.7561	63.2311	70.1082	66.7668	66.9531	0	0	73.4749	66.7115	70.3237	0	69.0725	68.2717	68.5437	0	69.2374	0	66.5834	69.288	0	0	69.2138	70.2741	0	67.6048	63.9398	74.8481	0	66.2431	65.1354	0	0	69.0103	71.0985	0
		259	1127.12	68.0615	68.6761	70.0098	63.4401	69.8577	69.2971	0	0	66.2541	63.4496	67.199	0	69.7721	62.1925	70.6825	0	63.8348	0	64.6889	72.889	67.8441	0	72.1405	66.3087	0	67.576	65.7288	75.933	0	63.9331	68.697	0	64.2446	67.8664	70.8774	0
		260	1130.98	63.0982	75.6813	65.5388	66.0451	68.1569	70.062	0	0	67.8958	67.2895	68.2435	0	67.0007	68.9892	68.8907	0	68.0393	0	72.3025	67.7182	61.486	0	68.5573	67.792	0	68.9599	66.0892	75.1392	0	63.395	70.5073	0	70.1873	65.8142	69.9688	0
		261	1134.84	67.4578	69.8404	66.4945	64.6093	61.6947	67.2178	0	0	70.4884	66.0273	68.4156	0	62.9688	70.6999	68.2463	0	66.8017	0	70.2982	70.331	65.0258	0	72.8152	65.9613	0	70.3426	66.1636	70.6482	0	64.5022	61.8303	0	63.0563	71.9933	72.4802	0
		262	1138.7	64.0201	63.7807	69.4823	65.563	66.1897	71.3169	0	0	73.4183	64.3612	73.7738	0	68.1731	66.4468	66.8649	0	69.0092	0	72.8331	69.3346	0	0	69.9433	69.363	65.601	66.8643	64.747	75.6182	0	64.6375	67.9088	0	66.6734	71.4415	76.5991	0
		263	1142.56	63.1436	69.9458	68.4441	67.8912	66.6218	65.6542	0	0	68.7977	68.1618	68.8453	0	81.6674	62.8184	69.7333	0	63.7708	0	71.3159	75.2967	69.6261	0	70.1124	63.9196	64.632	65.8782	67.6709	74.5748	0	66.7701	62.3136	0	68.0728	68.4493	73.2392	0
		264	1146.42	68.67	71.0492	72.8723	66.8812	66.7375	65.5599	0	0	68.1343	64.517	70.961	0	68.4188	66.3567	66.3597	0	69.8866	0	68.6602	68.9961	63.6456	0	66.9274	70.7435	70.8554	68.7511	62.3212	74.8918	0	63.3977	69.6795	0	64.4402	75.3399	75.9181	0
		265	1150.28	60.265	74.1976	69.4506	67.7366	65.4379	68.1738	0	0	69.3941	64.6727	66.8951	0	69.7025	70.9546	66.2865	0	69.6786	0	70.0032	66.8163	64.5491	0	72.4812	68.144	0	63.4216	68.3992	70.5007	0	65.0653	61.4302	0	69.9527	67.4828	76.5388	0
		266	1154.14	63.6989	65.1673	64.8787	68.8374	66	70.858	0	0	74.1103	67.0562	67.8126	0	70.4327	71.4957	66.4059	0	65.0261	0	66.6486	69.0093	64.6424	0	70.9275	71.775	67.1474	70.2446	65.3881	75.245	0	65.8035	65.0893	0	65.4854	71.5741	69.8918	0
		267	1158	63.1783	66.0586	64.4902	63.4593	66.9623	64.7437	0	0	71.8247	61.1542	70.6746	0	66.2917	67.3704	68.0929	0	65.8346	0	65.6396	69.9006	61.9548	0	70.4752	66.8097	64.8617	71.646	67.2673	77.7436	0	67.3297	63.5612	0	75.9648	72.3568	70.4896	0
		268	1161.86	63.7883	70.615	63.2352	66.9234	69.1652	65.8027	0	0	70.687	65.5873	68.8413	0	69.6095	74.2547	64.7916	0	66.5052	0	65.1304	74.9199	66.5269	0	72.5034	68.1684	64.6717	68.4063	66.4242	73.3486	0	65.4241	66.0082	0	65.2959	71.8422	70.1467	0
		269	1165.72	64.0738	67.8828	66.3685	65.9532	68.75	66.3819	0	0	67.2722	63.43	69.7009	0	69.6112	63.679	68.0328	64.3633	68.8766	0	66.8879	67.9929	67.3867	0	68.7977	75.9668	0	68.2209	66.9896	67.3758	0	61.5258	63.4836	0	61.9152	69.7336	71.3552	0
		270	1169.58	68.6587	66.9426	68.3066	68.4786	66.8262	69.2229	0	0	71.6572	61.7194	68.9727	0	61.6362	68.4692	66.0028	0	66.1978	0	68.1346	68.8804	0	0	73.3749	66.6	65.0864	66.935	66.346	70.4138	0	62.4928	67.8363	0	72.1339	69.7307	68.8158	0
		271	1173.44	69.0633	67.8178	64.7479	66.3491	66.5756	65.8017	0	0	70.9011	63.9398	67.4354	0	68.7309	66.2018	66.8428	67.0299	67.7273	0	71.7703	70.0281	69.0258	0	68.1486	68.7069	73.8045	65.1658	66.6077	73.4389	0	64.067	67.5225	0	66.472	69.1423	77.9249	0
		272	1177.3	64.2057	65.8251	67.7378	64.0273	65.1596	63.4747	0	0	74.2113	65.1064	64.164	0	71.078	65.8999	68.1147	69.6026	69.8188	0	69.1331	69.0824	67.2232	0	70.1871	65.7454	69.3671	69.0901	67.2811	72.3827	0	69.3626	66.6878	0	67.8407	67.8032	73.2611	0
		273	1181.16	63.3653	67.2664	0	72.0093	66.9187	70.8335	0	0	72.2145	66.2932	67.7081	0	67.772	66.6034	67.0653	67.5794	71.4168	0	72.4971	68.7059	71.5659	0	67.9905	68.9929	65.2296	66.389	64.1064	71.0729	64.8297	69.3171	67.6833	0	68.8582	69.8912	71.3484	0
		274	1185.02	68.004	70.3771	68.7504	67.5744	68.9329	70.1725	0	0	73.8819	65.2325	70.0174	0	70.2935	69.0928	71.4127	64.9065	72.0265	0	69.8364	67.3108	68.8204	0	72.9787	68.3498	64.9852	68.1282	64.6662	70.8594	0	65.5903	68.3621	0	68.6191	66.904	74.8147	0
		275	1188.88	62.483	67.5196	66.8938	63.9574	64.6778	63.8744	0	0	69.0591	66.9787	65.9218	0	69.9196	70.4103	67.0311	62.7734	67.0172	0	67.9918	68.7305	67.6654	0	73.2027	63.7835	0	66.1299	62.8382	71.7872	0	64.6354	66.9986	0	67.5586	70.5623	74.288	0
		276	1192.74	66.6916	70.2268	65.6181	66.6385	65.0529	66.364	0	0	72.0686	64.4833	68.2794	0	68.0909	64.3194	66.9461	0	67.0121	0	71.4384	76.2398	66.7675	0	71.9913	67.9067	0	63.2921	61.6064	74.6718	0	66.6881	64.044	0	60.6814	71.0653	72.8119	0
		277	1196.6	0	65.8397	71.2558	70.5402	71.3886	65.2836	0	0	74.2124	64.2222	68.6675	0	67.3499	68.9005	70.1969	63.5298	60.8722	0	69.4998	70.9686	69.556	0	74.1254	65.9632	62.4817	68.4785	62.909	72.8967	0	62.9081	68.1296	0	66.2909	65.8518	73.5667	0
		278	1200.46	68.1563	65.7173	69.5283	66.4672	69.588	67.7725	0	0	71.7142	64.8496	65.6465	0	72.2026	71.5479	67.5577	66.3746	66.0863	0	71.3334	74.1202	0	0	66.7849	66.8026	63.9173	67.7492	70.1822	75.1851	69.8071	69.1825	67.0827	0	66.8487	68.6107	74.9845	0
		279	1204.32	63.5595	67.1606	66.7431	74.1427	72.0342	66.5519	0	0	72.2964	67.5584	67.9566	0	64.8252	67.7431	65.8413	64.0836	68.2555	0	67.9022	70.771	66.1668	0	67.875	67.1036	63.6657	70.7374	66.2176	66.8364	68.8745	63.3892	72.2872	0	64.2742	70.7739	72.7181	0
		280	1208.18	63.8503	69.6311	0	69.2097	62.2631	75.5189	0	0	72.4504	66.3584	68.9119	0	70.1749	66.8917	68.1465	0	67.1096	0	65.0322	68.3022	70.4825	0	68.7429	70.8254	66.5459	61.5119	62.201	74.7605	65.4016	70.7401	70.9034	0	65.9041	68.059	74.5529	0
		281	1212.04	64.1919	67.2426	0	72.5539	71.6789	71.0708	0	0	69.432	62.9684	66.5721	0	67.6316	67.8355	68.7896	70.143	68.3605	0	72.0487	66.8379	0	0	70.3706	70.1543	0	60.9656	62.8282	76.1347	0	65.7188	69.581	0	65.8506	66.2591	71.2833	0
		282	1215.9	60.6834	66.554	65.1126	69.3651	68.434	73.6723	0	0	65.4106	64.7907	67.5023	0	70.9299	68.3915	67.5449	68.809	63.7682	0	71.9626	70.4171	67.7298	0	72.2269	72.8325	66.94	64.6653	61.9074	75.2763	63.3408	71.0008	64.0629	0	63.6289	67.3369	75.2228	0
		283	1219.76	64.0046	69.4595	66.884	65.8039	70.9026	66.4253	0	0	71.9634	65.0716	67.7669	0	64.7309	68.8919	62.4843	64.7622	68.9249	0	71.8436	67.8708	0	0	68.0363	72.9577	0	69.0373	67.2503	69.4626	63.2143	66.9526	68.5081	0	73.1361	67.1835	77.8343	0
		284	1223.62	63.8394	67.8282	66.1002	70.3549	64.9684	66.6598	0	0	69.7406	66.0905	68.4288	0	66.7841	70.8647	63.977	69.2007	68.3635	0	68.3194	63.7865	0	0	68.8011	69.8043	64.368	65.3892	65.9522	77.9655	66.6273	62.9935	68.718	0	65.0924	71.5087	71.3958	0
		285	1227.48	68.1175	71.6466	0	70.5864	70.3785	63.8768	0	0	71.8073	61.0875	70.606	0	62.8822	68.1285	66.9112	67.8546	67.8432	0	66.5575	71.2316	0	0	70.8789	67.0612	68.0774	69.2139	65.7058	74.423	68.7336	61.8625	69.4516	0	68.2717	69.769	79.3729	0
		286	1231.34	64.8994	66.0827	0	69.8088	62.0311	70.8266	0	0	69.9351	64.7053	69.224	0	67.4829	68.5432	69.0817	68.2788	68.3267	0	68.5149	69.8024	0	0	74.9368	70.489	62.4323	64.1874	60.3183	76.1717	68.546	64.1924	71.685	0	64.9953	69.5562	68.1475	0
		287	1235.2	65.1343	71.9989	64.157	66.407	69.0106	61.8393	0	0	75.0809	67.3348	67.9773	0	73.1328	65.6052	66.7003	64.8952	67.0609	0	68.5569	72.7158	0	0	71.1045	69.5752	64.7464	65.1433	66.7284	72.0242	67.9985	65.4472	67.3726	0	66.0284	69.15	68.3171	0
		288	1239.06	64.669	70.1219	0	69.1487	67.1898	67.1289	0	0	67.1476	66.4887	67.5273	0	74.6499	69.5663	71.0072	65.7212	70.045	0	73.9162	67.3663	0	0	69.76	65.953	63.2424	71.9597	66.8105	71.73	64.1316	62.113	70.6776	0	66.3271	71.5695	73.5389	0
		289	1242.92	66.119	65.9129	66.4682	68.2976	67.3507	66.2617	0	0	68.4236	64.0794	74.6601	0	70.8595	69.7796	68.593	65.6997	61.9156	0	72.1242	74.1327	0	0	68.4025	65.045	61.9491	66.6303	63.8674	74.1028	69.4653	69.8328	71.6255	0	66.1595	66.1494	73.1738	0
		290	1246.78	70.4811	71.249	63.3717	67.4772	66.5073	67.0696	0	0	72.8031	69.4263	68.9216	0	70.6958	68.3147	65.5816	62.3508	71.0136	0	69.3347	67.2501	0	0	65.4259	66.9116	61.6681	68.5939	65.3705	71.1476	66.0865	67.5159	70.6637	0	64.8636	67.4426	71.1368	0
		291	1250.64	60.9482	71.3233	0	68.9615	78.6571	62.7735	0	0	70.0428	64.7093	67.955	0	70.4082	67.0733	0	67.833	71.4669	0	69.3851	69.1399	0	0	64.1933	67.3326	65.1922	71.7155	63.6551	71.3387	66.8575	60.4418	68.5585	0	63.5337	66.6147	72.115	0
		292	1254.5	61.3934	70.5639	66.2889	67.8274	60.7802	69.3061	0	0	71.4668	64.7609	65.894	0	66.7461	64.8115	66.766	65.0834	66.7937	0	65.0684	69.4303	0	71.4685	69.8551	66.5746	67.5015	68.7452	66.4471	75.4724	67.8146	64.4964	63.6243	0	66.4448	70.0582	71.3617	0
		293	1258.36	64.2973	72.1434	68.5693	68.2629	66.3756	67.8861	0	0	71.7043	65.8033	81.0713	0	69.0332	66.0444	67.7481	65.1042	66.2554	0	76.5282	70.6145	0	0	71.7514	68.488	62.95	67.4979	62.1896	73.461	67.9237	67.5719	69.7398	0	66.8088	70.2906	69.1179	0
		294	1262.22	65.0328	68.2969	64.0245	71.2742	63.0922	65.4407	0	0	69.2395	67.7971	65.1622	0	68.8734	71.1707	68.0914	67.7481	64.3094	0	67.8751	66.5643	0	0	68.1548	64.9768	62.9311	65.6995	70.9026	77.4891	65.5553	64.8842	74.8849	0	70.0028	70.431	70.692	0
		295	1266.08	65.3831	64.8302	62.2915	66.8594	65.5307	69.8348	0	0	71.605	68.8214	65.5871	0	70.4019	69.8901	68.3524	0	68.4364	0	68.5332	71.715	0	0	67.3038	68.7956	61.4145	75.5726	65.4789	74.0516	67.4088	66.6108	71.7471	0	61.3235	66.6882	72.6155	0
		296	1269.94	62.3567	63.626	67.0798	73.3401	64.9598	62.614	0	0	66.9025	69.2547	62.2884	0	70.703	68.4268	69.556	0	68.2717	0	67.8772	68.0676	0	68.0252	67.5135	64.3646	61.2754	68.3763	62.9952	72.2212	68.7297	64.8511	71.3165	0	61.9799	71.2852	69.6866	0
		297	1273.8	63.6414	67.3003	64.1515	65.6512	67.6857	64.7836	0	0	70.4558	65.8546	72.5302	0	69.5979	64.5989	67.2954	0	66.2982	0	68.8298	65.3782	0	67.2711	69.931	68.3194	69.7539	69.9357	65.7823	73.4225	65.0698	64.2627	75.2626	0	66.4793	66.5621	73.5259	0
		298	1277.66	66.3291	63.6299	0	69.684	67.1822	60.9106	0	0	70.4493	63.6196	67.9829	0	64.1572	70.4256	68.281	0	66.8659	0	69.9429	69.5612	0	66.5849	74.0703	64.9324	63.1033	68.2819	68.675	77.5225	68.294	66.0644	65.263	0	67.0505	60.9869	71.982	0
		299	1281.52	63.2116	68.7186	67.1102	72.934	66.7867	69.9672	0	0	74.767	67.2179	69.408	64.0427	69.1913	65.634	66.6787	0	65.9822	0	66.2651	66.817	0	67.3539	68.9909	70.4724	62.7311	69.1453	71.1452	74.2288	71.7487	68.1652	70.3142	0	67.1884	66.3415	72.3353	0
		300	1285.38	61.8208	70.758	0	68.6798	68.2055	62.815	0	0	70.4509	116.232	68.5538	66.2887	68.6928	69.2939	69.0908	0	68.4704	0	71.0817	69.9458	0	66.4046	73.3381	70.2191	66.558	69.9393	67.8951	69.6947	66.1118	64.3776	72.5625	0	63.6164	65.6756	71.8119	0
		301	1289.24	74.4958	69.2509	68.4075	71.7384	69.0843	65.9756	0	0	70.7056	62.1259	67.7644	0	65.9711	63.3848	67.6206	0	66.6969	0	71.6096	66.1002	0	68.6199	67.3958	64.8154	62.7255	69.1273	69.487	68.8921	65.7588	62.2391	67.5074	0	64.794	65.2255	74.2955	0
		302	1293.1	64.857	71.3369	68.6167	69.2288	66.7103	67.4895	0	0	71.2002	67.2108	66.3173	0	67.3387	69.9084	64.1012	0	67.5836	0	65.9971	66.3971	0	0	70.6472	71.5061	66.8762	64.3391	66.1486	72.5623	68.0483	67.5775	71.2803	0	68.1467	71.4789	76.3726	0
		303	1296.96	0	67.8863	64.8503	69.8288	64.2459	66.1062	0	0	71.8401	67.3759	68.472	61.8248	64.4974	65.8873	69.4326	0	63.9829	0	71.1812	68.0761	68.905	66.1207	68.9882	68.5967	65.0616	66.5839	61.8753	71.0831	67.7545	62.5727	70.5921	0	63.9259	67.5185	72.3924	0
		304	1300.82	0	71.0411	67.9816	69.1621	70.7923	65.2849	0	0	71.0764	68.1715	65.5193	67.139	68.0471	62.9608	67.3831	0	69.7168	0	74.7141	69.6206	65.7829	67.3777	73.5295	68.6671	66.9717	68.3116	66.281	72.5458	65.3111	60.235	69.2198	0	68.6591	67.5066	71.7669	0
		305	1304.68	0	67.1663	61.8291	70.247	64.9557	70.1561	0	0	71.0136	65.9304	65.4923	0	67.3664	67.2464	66.5826	0	65.9062	65.1128	69.0508	68.0501	0	65.8122	70.6041	68.4216	61.2893	70.184	60.2682	72.3243	67.2708	65.6352	63.6073	0	67.9538	73.6237	72.3627	0
		306	1308.54	66.3786	65.2047	69.6196	69.6736	68.3987	65.0551	0	0	71.2394	66.1721	64.0162	0	68.477	68.821	65.0671	0	64.2278	0	66.3526	65.9357	66.9605	0	67.7429	66.7485	60.3181	66.5156	64.3376	72.6511	67.0136	65.4057	66.3858	0	68.8149	78.1576	71.9124	0
		307	1312.4	68.5569	66.8541	71.405	68.6078	64.7203	69.9182	0	0	67.4536	64.9054	71.0067	60.9647	64.7986	67.7179	66.4125	0	65.3467	0	69.6233	68.7306	66.3984	63.7387	68.8821	66.1974	65.2188	64.9728	64.3998	72.7485	68.5441	66.5395	66.407	0	66.1211	67.2732	77.4984	0
		308	1316.26	65.0046	71.3287	66.7224	71.9754	70.5213	69.1853	0	0	70.2974	60.9868	66.9369	0	76.4321	67.6533	70.098	68.4107	67.235	0	67.5894	69.1503	0	65.6401	68.821	70.5224	62.8794	67.5212	63.363	75.2141	68.2895	65.9586	67.7851	0	64.4092	68.8429	72.5394	0
		309	1320.12	62.4064	69.2093	63.5142	0	66.3309	70.5395	0	0	72.6735	68.3508	69.0485	0	67.116	65.4854	65.9625	0	69.8313	0	69.0774	66.8558	66.3829	68.6478	66.5823	71.4353	64.5599	67.9531	63.652	75.0399	63.4065	59.6487	71.159	0	67.6507	72.8113	75.8375	0
		310	1323.98	64.9831	71.4827	63.4113	68.5535	68.2365	62.0578	0	0	73.0011	66.1311	68.6643	0	69.9796	69.0569	69.5173	0	68.5535	0	66.7321	68.7866	0	73.3679	69.1512	72.7639	64.9548	66.9999	68.3053	73.8011	68.9446	65.8699	68.3211	0	67.4891	64.9852	77.0645	0
		311	1327.84	60.8429	73.4221	66.2378	0	68.4134	69.5956	0	0	68.9185	62.4071	68.8674	61.2045	68.4354	68.5139	69.1207	63.8651	66.9887	0	68.6115	71.6096	69.374	63.8518	66.5762	66.1847	66.4512	65.2439	63.3864	73.2851	64.3993	62.0196	70.0115	0	66.0224	69.3058	72.9397	0
		312	1331.7	68.7669	69.4439	69.1577	0	66.5217	66.2978	0	0	71.6762	62.2137	67.6865	61.6721	64.8149	70.1267	65.9548	62.1508	64.5581	0	62.6298	65.003	61.4336	63.825	64.5358	65.2229	65.1027	64.0133	65.9486	70.6777	65.0742	66.5727	69.2449	0	64.5198	68.0959	75.6202	0
		313	1335.56	59.9335	67.4616	69.6091	64.6733	65.7245	64.4212	0	0	73.0593	63.1892	67.6975	65.8882	65.0586	68.5102	66.1081	61.3334	68.3053	0	66.5964	65.974	68.4271	69.804	68.7401	67.7388	0	67.2679	63.1849	69.7376	67.1041	68.7915	61.6051	0	69.558	70.9787	79.3264	0
		314	1339.42	66.6079	68.4567	67.0931	0	67.4421	66.4785	0	0	73.1166	64.7121	69.295	62.9059	65.1026	68.2948	69.7437	63.0365	69.078	61.0953	70.9902	66.6071	66.4261	68.4199	72.7531	66.1992	64.514	70.1933	64.5583	71.176	66.898	64.2558	67.143	0	68.6196	68.0152	75.3732	0
		315	1343.28	63.4186	68.3268	62.0814	0	64.4274	65.095	0	0	69.8726	68.9993	65.9852	0	65.8647	70.0235	65.4555	64.2393	66.2989	65.4437	66.9162	64.7292	61.7859	66.3206	78.5008	66.8578	65.8408	65.3198	64.1343	69.0103	63.6124	60.8912	64.2571	0	67.9715	66.2071	75.1768	0
		316	1347.14	60.9807	67.4739	66.6784	0	65.1101	66.8337	0	0	75.7164	67.9412	71.46	68.436	68.5825	67.5365	64.5881	62.079	65.7703	66.1847	65.6415	66.8091	72.2228	63.309	69.276	69.4346	66.3207	73.8812	62.7786	71.5166	68.9084	69.5953	65.2619	61.026	67.4297	69.4063	73.6007	0
		317	1351	59.0646	66.6544	71.3441	0	67.0633	69.4246	0	0	69.2162	60.5519	71.3045	66.7691	67.7041	70.4473	70.1235	66.525	64.1564	69.5557	72.6395	69.2553	69.4989	69.555	71.4461	67.0443	60.3811	73.8087	60.622	74.5162	69.8463	63.059	64.9393	67.2233	67.469	70.6068	73.1358	0
		318	1354.86	61.9367	66.9029	64.3625	0	0	68.7024	0	0	72.194	63.4188	70.2709	68.4928	66.9986	67.7531	67.2996	66.4289	71.1924	0	68.0737	68.5049	66.5348	69.1012	73.0047	69.5515	65.19	68.4006	67.8323	70.3852	68.1975	66.7093	68.3833	0	69.802	66.8146	77.9857	0
		319	1358.72	65.0436	65.1887	65.6173	0	67.6169	70.1779	0	0	67.9663	66.0765	67.5229	64.4655	68.5628	67.3331	62.5747	64.6359	63.7034	59.9753	70.6705	68.5255	68.0223	63.7698	73.4356	66.851	64.6738	66.4179	63.0682	74.4104	68.5219	63.1023	70.5564	0	71.4635	68.2732	75.069	0
		320	1362.58	60.3839	66.4062	65.177	0	66.6546	67.341	0	0	69.7455	63.8025	70.4081	62.0075	69.1805	65.296	69.7389	67.6102	67.5984	0	68.8391	68.2915	62.1856	64.0901	70.6073	66.0264	67.7516	68.2821	61.9535	70.8704	67.8674	68.0194	62.5412	0	69.2584	68.4937	72.0885	0
		321	1366.44	66.0215	67.3	60.6571	66.4639	64.8775	63.8683	0	0	77.6603	64.629	68.9098	62.7577	66.8379	64.2707	65.7651	61.9253	64.1054	0	65.9136	72.1879	65.6114	62.7596	72.2074	70.6404	65.3927	68.4264	63.0816	77.1083	63.3199	65.8569	67.8965	63.9947	67.4373	75.7332	78.6844	0
		322	1370.3	66.1879	65.8978	66.6784	0	62.351	68.2159	0	0	68.7261	64.112	65.2319	64.9228	68.6538	68.8135	74.4514	65.4178	63.0935	63.251	66.9501	70.0375	63.9456	65.2196	68.8393	71.0464	65.6738	64.4525	63.9559	71.9376	64.915	67.5985	67.2354	0	62.1585	69.444	76.2012	0
		323	1374.16	64.4597	67.1563	63.1376	75.0565	68.4991	69.7525	0	0	71.3375	65.1272	64.8651	59.6904	73.0725	66.1302	69.6387	61.5141	62.5451	64.2848	70.2255	71.7286	59.8491	63.877	71.365	68.9555	64.6597	67.5863	65.1299	75.2199	67.3887	67.3067	67.6332	0	67.9238	71.0409	78.163	0
		324	1378.02	63.7857	70.262	62.707	0	62.3933	68.7717	0	0	72.3897	61.5819	68.8396	61.0732	64.8342	68.3281	67.414	59.1042	64.335	0	65.0741	66.8823	62.3177	66.5968	66.4392	67.9974	67.708	70.6076	65.5222	71.6473	71.2418	63.8421	62.3271	0	68.5125	67.9092	71.2615	0
		325	1381.88	62.8921	73.0808	63.6045	71.4857	66.3492	70.1057	0	0	72.2338	66.5747	64.4699	61.3714	67.5347	65.2308	75.0398	66.1021	63.1794	0	67.9925	69.9992	64.7218	64.9884	68.8471	67.7912	67.1431	72.0144	71.1566	76.596	69.7969	60.3276	68.8975	62.6964	66.6987	72.3724	71.6687	0
		326	1385.74	62.9732	70.5804	65.9211	67.9883	70.5997	68.3419	0	0	75.4797	67.7217	67.3758	63.3408	64.9451	73.4048	71.923	66.5264	66.7065	0	66.5055	69.9499	66.8141	69.2826	69.1149	68.6584	64.6414	65.2536	69.6715	75.3394	68.6923	62.2124	66.9319	0	64.4194	68.1069	74.4117	0
		327	1389.6	62.1302	71.7094	62.5261	74.1795	67.9392	66.5264	0	0	72.0024	68.6627	67.3375	63.1794	73.1455	73.825	64.3487	64.5478	71.2594	62.3479	71.0059	71.167	67.2849	64.4498	67.8926	67.6068	66.8923	66.8882	65.1664	72.054	68.3034	60.0992	66.8029	64.3797	67.9674	72.0501	74.9749	0
		328	1393.46	65.4439	70.4341	65.8619	73.7164	64.1306	64.5774	0	0	72.2957	68.9011	61.7682	66.0715	67.7356	71.0783	64.8605	64.6033	65.0693	62.1212	70.8151	70.3403	68.756	67.2343	65.3663	64.8483	64.4188	66.6366	64.9263	68.9658	63.5973	67.6534	68.9528	64.7437	66.0602	65.7963	71.4876	0
		329	1397.32	64.0402	70.7279	65.2234	68.6655	67.4807	66.8845	0	0	75.6335	61.8245	67.8359	0	70.3189	69.1536	69.2686	66.7448	64.5204	0	65.915	69.6505	61.4117	66.2618	67.405	68.4433	61.7924	69.8414	69.7616	74.6909	66.2007	65.6129	70.211	67.1022	61.9525	68.5095	71.1717	0
		330	1401.18	63.4637	68.9877	63.7017	67.8491	71.0779	64.6022	0	0	66.8947	62.8109	69.1747	0	68.9106	66.4395	67.5858	63.1046	67.766	0	69.4696	64.8384	62.8589	68.7672	65.5777	67.047	64.6842	70.2787	0	76.4133	68.0711	0	65.7632	67.4295	68.906	66.0876	71.1893	0
		331	1405.04	66.0074	70.1064	68.0319	65.3781	62.7011	67.8005	0	0	72.1912	64.3589	71.6116	59.2413	69.1142	68.1824	69.6191	62.8673	69.354	0	68.4198	71.9375	60.1873	65.6209	72.0479	74.8921	64.3537	66.6932	0	72.4896	65.8507	62.912	62.5847	64.4101	71.3608	71.7686	69.3788	0
		332	1408.9	67.7786	71.2744	65.5503	75.5953	62.3835	68.6747	0	0	75.5438	67.6906	73.6983	0	67.7342	74.7055	65.6981	65.6353	70.6674	63.6766	65.2961	67.6121	62.7486	64.384	70.7578	70.4647	0	63.3238	0	75.7527	67.1356	65.9304	64.481	62.2583	65.3664	72.9767	69.4151	0
		333	1412.76	68.5458	70.3702	64.9946	68.0029	69.081	64.576	65.0448	0	70.0436	67.8126	67.9893	62.8202	65.0722	70.4015	66.3339	67.3279	67.6414	0	69.0128	75.2874	69.2645	65.1561	71.5197	70.8819	64.9418	68.9134	67.2289	73.9476	67.7261	65.5993	66.0113	0	64.9797	69.601	74.3003	0
		334	1416.62	63.8469	68.3653	65.8951	67.0214	67.9369	67.3679	0	0	74.9519	65.5277	64.1485	62.9999	65.949	70.9833	64.3562	65.4363	62.4522	63.6373	66.1069	70.075	0	65.4667	65.1726	69.0053	62.2635	67.1694	0	72.1788	67.4213	0	67.3507	66.8063	68.8229	70.0172	68.5996	0
		335	1420.48	64.2048	68.5661	62.6343	68.104	63.6393	66.0209	67.1493	0	70.4222	63.2324	63.1493	63.8064	68.4273	66.2058	70.7276	68.1355	59.9858	62.6569	65.9917	72.7675	64.0963	68.1402	68.7957	68.5731	62.511	66.7884	66.1194	71.8688	67.6173	67.3821	62.6459	66.6211	66.5407	70.6702	71.1183	0
		336	1424.34	65.6837	69.7135	62.736	66.8102	67.8596	61.7127	66.7135	0	72.103	60.9475	65.6007	62.0475	66.9062	64.6099	73.259	66.8928	61.6899	0	66.8934	69.0454	70.2343	65.4719	70.298	68.238	61.6409	70.3448	65.6594	75.4751	66.0195	65.4418	62.2623	66.1224	64.2242	64.912	70.4885	0
		337	1428.2	65.3128	73.6754	67.802	66.7367	64.9089	68.7282	0	0	69.5312	63.1494	65.213	66.424	64.4999	68.4483	68.4493	68.0217	72.451	63.9523	65.4362	71.113	68.5527	63.9314	68.4397	69.4405	66.1633	71.0485	67.9179	70.3993	68.7706	0	62.6015	68.12	66.7811	67.655	67.5554	0
		338	1432.06	64.0822	65.5577	65.9362	0	64.731	0	0	0	75.5431	63.5021	64.414	63.2126	65.0768	72.7992	61.3613	66.6021	77.3104	63.7912	65.8274	72.3535	68.2708	65.2049	69.4188	66.1741	64.5354	74.9162	0	75.2341	0	64.4605	65.6712	63.1845	67.119	73.9491	72.5653	0
		339	1435.92	67.347	71.4016	66.8081	70.5392	70.4835	0	62.2457	0	72.9401	63.1085	64.0826	62.1265	66.1218	70.0955	72.3308	66.9715	60.8479	61.952	66.0592	65.7561	0	65.9005	76.0336	67.6443	67.812	68.5464	0	73.1277	65.3498	64.3658	63.9887	64.9722	67.7332	70.3342	74.8992	0
		340	1439.78	60.5509	67.4925	66.3044	67.7684	70.5744	64.9665	0	0	73.0001	62.6685	66.8834	59.5711	69.5052	67.2145	64.5885	65.0204	67.6215	62.7775	68.116	67.562	65.6405	68.1742	73.2239	67.6605	63.498	72.7484	69.8897	76.3384	0	68.2464	0	0	68.5176	65.9375	73.3492	0
		341	1443.64	68.1566	65.5068	62.248	68.8405	61.7276	67.4737	0	0	72.3535	61.1168	64.8533	61.8456	65.7893	67.1669	68.0782	65.4086	66.723	61.3653	67.4872	72.0804	0	71.7221	71.8429	63.8555	61.6333	69.2874	0	72.1256	0	66.5432	67.9329	61.9647	69.5073	67.7314	68.9251	0
		342	1447.5	62.285	65.5116	65.9891	67.5579	66.9377	70.0357	0	0	69.6814	62.7757	64.1699	64.0332	68.3829	69.8132	71.5535	66.034	69.274	62.1437	66.0662	71.2812	58.32	65.5386	67.6971	65.5098	63.5504	70.8943	66.6199	75.1065	0	0	0	67.8881	65.8188	69.1273	70.4908	0
		343	1451.36	61.0056	63.1667	66.5963	73.1573	70.0696	70.7502	0	0	70.9696	62.9156	64.7552	63.191	64.816	67.3537	72.4686	63.1221	64.6249	65.8751	71.1859	68.3122	61.8457	65.7228	65.4764	68.8916	63.9898	69.9968	62.8042	68.8745	0	69.3751	69.4506	69.9548	66.3273	68.7101	67.0959	0
		344	1455.22	69.0392	68.4629	65.6131	67.6507	72.8841	69.8585	0	0	71.8588	61.9539	67.0022	60.9078	66.6846	69.6797	68.6445	66.7254	69.0665	60.0583	69.7278	70.6359	0	65.3017	72.4334	69.0875	61.4721	65.6517	64.6741	71.8552	66.4528	62.7503	70.3468	67.5577	68.5603	65.1147	74.8994	0
		345	1459.08	63.2959	68.6604	60.3248	69.1961	67.8757	67.9096	0	0	73.8576	61.2878	66.0763	63.6858	66.8458	69.6507	63.5908	68.603	70.7033	67.6516	67.1602	66.7064	0	70.0455	70.2359	66.8276	66.6649	66.0723	65.1602	72.235	67.0981	63.8443	68.6531	67.9207	64.8449	69.2399	73.0041	0
		346	1462.94	68.701	64.0278	66.0862	68.0276	65.2767	65.5832	0	0	75.2053	66.0042	70.9128	62.4592	70.6858	69.2198	67.2984	67.0833	67.5667	61.6419	71.2632	73.6012	0	66.7294	66.2582	65.858	65.4669	67.5764	65.8707	74.7384	70.1934	63.8973	67.5596	64.7766	63.4083	73.0285	74.3214	0
		347	1466.8	61.3132	67.7072	66.7696	76.1083	66.4101	65.2425	0	0	72.1247	66.6642	65.2804	60.4177	66.4702	65.7655	72.1494	63.6395	71.2862	61.2	67.4225	59.182	0	66.6956	70.1257	65.8785	70.6402	68.3956	66.5795	77.3431	66.8834	64.5909	63.9786	68.2498	68.6174	73.0333	68.3221	0
		348	1470.66	64.0919	68.3393	66.3056	70.6567	74.3092	63.5569	0	0	73.1283	65.0476	70.6371	68.2	69.9761	69.1514	69.3844	69.462	69.6503	63.1406	73.7762	65.5025	0	68.2788	70.8065	64.2194	62.5162	70.3828	63.9343	73.2018	69.0968	0	68.5359	68.7707	67.7584	73.3225	70.0881	0
		349	1474.52	64.4153	64.29	68.4512	0	68.9695	67.8544	0	0	68.3829	66.4676	65.5565	60.6312	63.9231	67.5897	67.4448	67.7707	69.4237	65.0003	65.3124	75.1635	0	67.0155	70.3346	67.503	64.3451	67.5821	66.0628	73.712	67.6835	63.6747	66.2235	66.0049	68.4648	73.663	74.6633	0
		350	1478.38	64.3343	69.1871	69.4912	74.0715	67.6595	68.4621	0	0	72.2056	66.0488	63.0373	61.7721	63.6208	65.9743	66.1633	60.4521	70.7115	57.8912	69.4829	70.8475	0	66.0936	67.1599	66.2233	65.6349	71.5056	63.8201	75.0296	69.1836	62.4145	69.5022	65.3512	64.9248	66.0607	67.6588	0
		351	1482.24	62.0812	67.7704	63.8965	71.9983	69.2956	68.7735	0	0	75.6279	60.3131	65.9558	66.0992	63.0068	69.7188	0	66.4577	69.5637	61.3754	67.536	69.1487	0	67.6789	68.2377	69.1664	66.8102	68.3606	67.2006	76.4386	69.0624	68.9471	65.7714	70.5592	64.5373	71.4166	75.928	0
		352	1486.1	63.3526	66.1971	63.3153	68.5395	67.3037	72.4627	0	0	70.8831	62.7376	70.1714	65.5759	63.4401	70.0113	66.3811	68.8895	69.9345	60.3416	66.9425	69.4761	68.6617	66.4979	65.3666	71.5277	62.2626	70.6648	61.2489	77.64	65.0229	66.0275	70.3274	63.9091	69.1878	69.2803	65.0754	0
		353	1489.96	68.238	66.5214	63.76	71.9707	67.1318	75.1499	0	0	73.3016	64.7061	64.6478	0	68.6151	68.7018	71.137	61.6754	75.3918	59.7668	71.0167	66.4957	0	68.6657	71.0985	67.583	64.4651	66.9189	70.0149	71.6112	69.4298	65.7391	69.8591	64.3145	68.3498	75.8605	72.4729	0
		354	1493.82	66.2561	70.0612	72.3524	68.7795	67.0782	70.443	63.963	0	76.6446	64.4963	68.5922	62.9598	70.3146	74.7692	65.4384	69.2601	71.2942	62.9067	67.1602	67.565	0	67.996	69.9071	68.3019	69.3721	68.6539	68.7005	73.6858	67.1163	64.8506	78.4516	64.1481	65.6884	65.0899	74.0021	0
		355	1497.68	71.6362	67.1094	65.8604	74.0426	66.8057	69.1616	0	0	73.6984	63.7787	66.9506	62.5362	70.374	69.8808	68.6015	67.8519	74.3025	0	70.9399	72.1272	0	64.5257	65.4583	68.0013	68.0668	68.4188	66.8753	71.2047	68.0754	63.3741	74.0751	67.5264	69.6254	69.4165	76.6406	0
		356	1501.54	58.5471	67.1196	65.0599	65.2478	67.3475	68.0592	0	0	74.3883	63.4039	70.112	58.3661	70.903	70.8969	0	63.1662	70.4314	60.3857	70.6881	68.9186	66.044	70.0941	68.1697	74.9131	67.9389	70.0161	67.4679	71.3921	68.9623	65.6409	66.7231	66.8153	69.2627	70.1098	70.9751	0
		357	1505.4	62.5736	65.0742	0	70.1564	65.2885	68.7929	0	0	76.2883	65.1463	66.5585	64.9645	70.1399	72.5714	63.2997	66.9054	70.2241	65.1872	71.5571	66.9081	62.878	67.0159	68.8629	66.1278	65.9653	70.2708	65.8427	72.7804	68.0491	64.0262	69.781	0	70.7626	72.5195	71.7995	0
		358	1509.26	63.3385	67.2425	65.2576	71.3704	66.1052	65.7046	0	0	75.5544	65.2922	63.6823	64.4782	65.1689	70.0126	65.8226	68.3228	66.5004	60.2616	0	66.9294	0	64.1704	70.6182	66.6588	66.8995	67.9985	63.5171	72.0473	75.5493	67.9624	63.9404	64.5776	64.2681	68.2467	73.2325	0
		359	1513.12	62.1802	70.7716	64.554	73.0263	65.4198	68.1256	0	0	73.1875	63.5794	62.3331	63.0841	67.1019	69.3771	66.1371	66.0899	65.8984	0	74.7616	65.7157	67.2996	69.3262	66.6792	66.2994	62.9617	70.9027	63.5398	72.8103	65.957	65.7259	69.5015	0	68.459	74.6162	71.363	0
		360	1516.98	68.9302	64.4146	0	74.0771	68.1884	70.6694	0	0	70.0623	64.6017	65.7617	66.1023	65.1128	67.5988	63.1648	72.3623	66.3581	62.501	0	68.308	66.378	72.4656	70.8928	69.4942	66.7651	66.8431	64.8036	71.832	65.3492	80.5492	69.9618	69.0437	68.381	70.4032	72.336	0
		361	1520.84	65.7343	65.2011	0	74.3266	65.9461	65.4206	0	0	75.366	65.4264	66.2351	58.7714	70.5565	65.0657	66.9953	65.281	68.2259	57.3258	0	67.3265	65.7261	67.1044	64.5302	70.6441	64.378	71.2042	67.0497	77.9184	69.9199	67.7244	68.7472	67.1562	69.459	69.3905	69.5875	0
		362	1524.7	64.7634	64.6299	67.6841	65.6754	66.6939	69.9118	63.3753	0	70.9737	68.0449	66.1221	65.5009	67.28	66.2835	72.3667	66.0437	77.4297	60.8475	64.8576	68.5525	62.6327	65.4887	69.2963	69.4543	62.4458	71.3457	66.3348	73.8386	65.8722	69.0279	70.1332	61.3172	72.8463	71.5014	71.255	0
		363	1528.56	71.3709	73.0997	0	70.8226	67.2316	64.1597	0	0	72.0775	64.3129	69.6444	63.2188	69.1115	72.1192	67.2166	66.419	68.7499	59.435	0	66.3094	64.3201	65.8841	72.0444	65.9552	65.4415	69.7877	63.0681	72.9455	64.8029	61.9586	69.4809	68.6776	68.4131	68.7816	72.1687	0
		364	1532.42	65.4084	68.4538	0	71.8898	66.6329	69.9023	0	0	76.8887	59.7218	65.8996	0	68.6182	68.8403	71.7083	67.3436	73.4019	61.7201	0	69.4167	68.5399	67.7146	72.3538	66.8829	66.5498	71.3468	65.6792	75.8213	71.7921	67.9911	69.6638	66.5398	69.1149	71.6169	77.6088	0
		365	1536.28	67.3952	68.82	70.0996	67.4647	65.5304	68.349	0	0	73.5214	66.4708	64.2786	60.8287	66.0005	67.8851	65.8462	66.1009	69.9831	63.8311	0	68.4483	65.6741	67.0593	67.4685	72.9765	65.7676	69.9002	64.6884	73.6514	69.458	64.0621	66.2327	65.6287	70.9506	72.0081	71.8582	0
		366	1540.14	69.345	65.8813	64.7851	67.1867	68.4659	69.2368	0	0	72.3635	67.7149	64.5343	56.742	67.6398	70.4831	64.0856	66.3501	67.1931	60.4348	0	66.4445	64.6185	68.5373	70.1516	71.7601	64.604	68.7471	65.7777	78.4222	68.6322	65.2062	73.0837	67.864	72.7338	73.2524	70.1857	0
		367	1544	68.269	69.9378	66.9715	69.025	69.6042	73.1402	0	0	72.1588	64.9471	65.1086	62.9739	67.9426	69.3234	65.8236	69.4003	74.4762	62.4115	0	71.8723	61.3931	73.6187	69.1902	70.5403	65.7052	69.6398	64.516	76.6874	70.0804	61.8891	71.8749	64.5821	68.1747	74.7928	69.955	0
		368	1547.86	67.4112	66.2972	65.5291	70.8598	71.2125	65.7321	0	0	77.9894	66.3372	68.7587	61.2063	64.5966	67.7896	66.3143	67.9594	72.5078	0	0	68.6173	62.3619	67.9708	68.1473	66.4011	0	71.6531	72.2972	73.996	73.6449	67.4829	65.2295	0	69.3814	69.653	75.9542	0
		369	1551.72	70.1394	66.9917	65.2269	69.4143	69.6661	72.3048	64.5366	0	70.9619	62.1169	65.5741	60.859	70.2108	68.5251	72.446	68.5411	77.4067	63.646	0	71.8465	61.8834	70.5809	65.4515	68.7371	67.4036	66.8736	64.4584	74.119	69.1604	66.3719	70.3059	0	74.2576	71.629	72.4112	0
		370	1555.58	64.0087	68.4862	65.3464	67.4503	62.7281	66.24	59.693	0	76.7025	69.0205	63.6231	63.4126	67.0748	68.7599	0	73.7419	75.1932	62.7906	0	73.7404	64.6459	68.2188	66.4411	67.0028	66.4928	72.9921	63.9469	72.2497	72.1156	66.0603	67.1118	0	74.8938	74.0512	70.7337	0
		371	1559.44	68.2095	63.1601	66.1992	68.56	66.662	68.5596	60.5192	0	76.4808	64.9296	63.6715	0	71.779	71.0444	69.5516	65.454	74.2911	63.1018	0	70.3	65.4934	0	70.604	66.192	67.552	70.8996	67.5016	73.9869	66.7073	68.0299	67.909	0	62.7644	74.7643	70.4168	0
		372	1563.3	64.2289	65.0958	64.02	67.9315	65.7458	68.7085	61.3819	0	76.8832	63.8374	70.3256	0	66.8942	70.4954	66.3355	68.6339	70.9443	62.2757	0	66.0382	67.7409	64.6728	68.2274	69.9081	63.1983	68.9139	64.0527	76.6792	71.6455	67.6383	72.4945	66.5101	70.0677	75.6357	70.2694	0
		373	1567.16	66.3745	68.0303	62.3335	70.6651	66.7941	70.2363	62.7462	0	76.0484	62.044	66.2259	62.9242	64.8714	70.3923	67.0035	64.0983	74.7851	63.9258	0	71.8095	62.6317	66.9525	66.8868	61.9222	64.2086	69.2258	73.67	69.7129	69.7325	61.7547	68.6656	66.2481	67.0532	73.0446	76.8853	0
		374	1571.02	66.554	69.7753	65.8992	67.7791	67.4094	68.7235	64.5651	0	71.043	67.3115	65.244	60.6464	64.4583	69.5671	0	69.5112	67.8833	61.874	67.7853	69.5495	67.2422	69.1338	67.3649	68.9061	64.7739	71.3388	68.6843	74.6463	70.1515	60.6935	73.1252	65.1652	75.7772	71.0477	72.0827	0
		375	1574.88	70.5233	63.9843	70.1589	75.9399	68.7981	64.6414	62.696	0	78.1957	62.8348	67.1557	57.7315	65.9829	69.2019	63.0905	65.9665	70.1813	61.8884	0	72.6249	0	65.9809	66.3444	67.111	66.6805	72.3997	70.5611	77.8028	62.9967	62.3394	71.1675	66.1559	67.3345	73.5687	74.2939	0
		376	1578.74	70.3501	68.5014	66.9247	72.7218	69.7133	67.096	66.7697	0	72.6591	62.8202	65.7929	61.7738	68.8214	67.7711	69.1179	65.4684	73.3914	62.9208	0	74.5745	62.9721	66.8817	66.3755	71.5773	60.0121	75.1545	0	79.6403	69.8487	0	66.5514	63.2136	70.7312	68.5732	71.515	0
		377	1582.6	69.5168	70.3186	63.9532	69.7255	66.8777	67.5308	62.8311	0	74.5667	63.6653	68.6947	58.0996	71.3492	69.8283	0	66.7581	73.0576	64.137	72.8957	72.1466	66.5786	67.811	69.8235	62.8609	65.2172	68.6695	64.8768	74.9152	68.4469	64.1096	71.3594	67.0504	67.8251	72.0585	68.7643	0
		378	1586.46	66.2813	68.3698	69.8854	70.5041	73.2841	69.3679	0	0	77.784	60.0013	64.7366	61.8774	71.3116	66.5887	70.3854	65.0707	69.2151	65.8967	69.2615	68.6463	64.8922	67.5364	62.4634	67.1957	70.9218	71.6348	64.5547	67.0472	70.0656	66.7922	73.3338	62.1561	68.0269	64.0552	72.5856	0
		379	1590.32	64.609	67.5306	66.2608	70.709	69.4402	72.0005	59.7789	0	68.253	62.8673	63.4334	63.176	70.7814	70.7065	0	69.6374	66.8396	63.3793	67.6472	68.4029	65.9983	66.2632	72.2954	67.126	63.7825	70.1089	67.7667	70.884	67.4731	59.4028	75.7222	0	68.542	75.7283	71.1506	0
		380	1594.18	66.3482	70.2529	69.7531	69.4124	70.4122	65.4178	68.5752	0	74.5852	66.9924	72.2778	66.1924	73.0426	67.904	0	68.7111	68.2614	60.6258	69.8039	71.5773	62.2262	70.5718	72.7276	68.0972	65.1724	77.3077	66.5756	71.7561	66.9665	61.4422	69.0913	65.7069	68.9458	72.7426	71.8699	0
		381	1598.04	68.661	70.6657	66.0931	76.0081	70.2654	69.5727	66.1888	0	71.9547	63.214	65.2592	63.192	71.9059	68.6564	0	62.726	69.1911	62.8564	66.258	68.237	63.2518	64.0631	71.2017	71.5582	61.1887	68.9567	69.1585	70.2468	65.4215	65.1287	69.6821	67.2771	69.1673	72.7174	72.9496	0
		382	1601.9	66.0404	69.1482	66.1927	69.5131	68.8219	67.531	63.7854	0	72.9496	60.3487	70.9667	61.1942	69.6976	71.1083	0	66.3243	72.187	60.0856	69.614	69.3898	65.4964	65.3893	66.294	70.2511	64.7006	71.1141	68.2504	74.1967	66.7667	0	74.2982	64.9997	69.1614	67.6448	70.1574	0
		383	1605.76	63.6126	71.4676	71.0019	73.5669	66.6575	66.5919	67.0506	0	71.6285	63.4638	72.0125	62.7331	70.9687	66.4936	0	70.3369	70.668	63.4869	67.675	73.7154	63.1201	69.4102	67.0861	70.253	63.7091	69.3863	68.7432	71.7733	66.0867	64.4242	73.0606	63.3205	69.3921	69.1932	70.5667	0
		384	1609.62	61.7866	70.1605	63.2144	66.7658	68.4738	70.0986	0	0	69.7211	65.3427	63.4304	62.9888	71.9459	68.9148	0	64.6987	69.6284	66.635	70.4597	70.2201	69.7474	73.3672	64.1318	71.0156	65.2948	70.4809	65.4513	69.1014	64.1475	62.2373	67.1357	68.8903	70.1702	74.0709	70.1494	0
		385	1613.48	65.3576	67.4429	67.3849	67.5923	62.2977	62.2122	63.503	0	71.3687	63.9027	63.577	65.0099	69.4609	69.0252	0	65.5746	70.2454	68.3853	70.4379	69.0191	67.4673	68.9227	69.4812	70.8709	64.1353	71.2518	69.9198	74.6652	69.001	66.0416	73.2488	59.3409	70.0267	73.9397	74.8887	0
		386	1617.34	67.6092	70.8409	68.2817	64.2335	70.6553	67.1747	60.6936	0	75.4885	66.2376	70.9147	61.5581	64.3291	65.1428	0	64.4602	65.7052	65.9106	69.5906	71.7088	63.8535	68.3135	67.1461	71.1059	65.465	66.5009	65.4211	74.7945	68.614	70.7509	73.0424	62.3176	65.6717	70.7903	72.1895	0
		387	1621.2	61.7974	71.2836	72.9312	65.9943	69.5278	65.557	62.9046	0	74.4859	64.8373	71.4152	60.4086	70.8501	68.6946	0	65.023	70.529	62.1935	69.7123	72.9962	65.8452	74.6123	77.5347	67.8348	66.4136	69.3715	65.1671	74.7536	66.3772	67.3034	74.6294	62.9814	67.9991	73.2642	73.9718	0
		388	1625.06	66.2313	71.7789	73.5095	71.6988	65.4226	64.8506	64.0785	0	72.9192	64.7138	65.8633	65.3071	69.4294	66.5668	0	68.0423	72.6845	64.1951	66.4535	66.6291	70.4912	62.604	64.3456	68.0951	61.9255	69.8789	0	77.1416	64.4007	67.1227	70.9162	63.8912	64.3439	66.9444	75.7064	0
		389	1628.92	64.2123	70.0278	66.7557	67.0109	67.0961	62.1388	61.384	0	75.123	64.9618	68.0296	64.931	66.4838	69.66	0	71.6881	68.4152	64.7943	69.5346	72.3366	0	71.2502	65.797	70.626	66.6688	65.1637	69.3653	73.0788	66.4389	67.0813	72.2566	60.7025	68.6706	74.6628	69.6238	0
		390	1632.78	71.4013	63.6143	72.5911	70.8828	71.103	72.1886	68.7714	0	77.5487	63.1042	70.707	61.6639	69.3442	73.098	0	71.509	68.2472	65.6317	67.9256	71.465	0	69.5969	65.2484	64.0721	64.7192	72.3566	62.0355	72.4463	64.8219	66.3108	71.7901	63.7488	66.4631	70.2902	74.6888	0
		391	1636.64	58.9908	69.2361	69.1776	72.01	68.8041	65.198	61.4671	0	75.8518	64.9138	70.438	69.1022	66.9689	67.4959	0	70.8183	77.0388	64.5996	70.5389	70.5526	68.4754	70.1938	65.9723	70.0337	67.375	70.2496	69.8886	76.9711	68.3918	64.9116	71.0707	64.8202	71.3133	67.4428	72.3854	0
		392	1640.5	60.2571	66.2327	68.9332	66.9831	71.9591	72.516	63.0624	0	72.7776	62.5951	69.9561	65.5173	70.2301	69.3196	67.4303	67.7711	66.3951	66.6064	69.7351	67.7054	0	71.681	69.5962	70.4103	65.0872	69.1246	66.5816	72.5668	69.9371	64.5331	66.4371	62.4385	63.2826	72.5721	72.2777	0
		393	1644.36	66.5089	71.4783	69.2678	70.9661	72.8113	67.8514	64.1221	0	70.5797	68.4259	69.569	61.3494	68.2117	70.5864	0	68.9077	78.2142	63.4552	70.3243	72.6601	0	71.5902	69.8371	67.0242	70.0224	70.1368	63.5632	75.1925	63.1199	0	70.2528	64.1529	66.6882	69.6442	75.7028	0
		394	1648.22	67.6929	68.9183	65.8643	70.2467	68.6873	64.9204	62.1273	0	77.1765	63.1695	73.3946	0	71.33	70.1314	68.8735	67.8868	71.9934	65.7251	70.5896	67.6323	0	75.4299	66.8273	69.0508	66.2227	69.7799	64.0017	74.7853	71.5814	62.1258	69.6268	65.8269	65.7273	77.8064	74.8868	0
		395	1652.08	64.9573	71.6591	68.1689	68.1882	70.1866	64.3667	0	0	74.4001	66.1395	65.6943	65.7501	68.2662	64.2997	0	68.0662	71.758	0	66.1548	71.6493	0	65.1811	65.5046	66.8709	63.049	68.2408	67.3205	71.3354	70.7289	67.1295	68.1876	63.713	67.1456	68.1379	75.7695	0
		396	1655.94	65.3339	67.4592	66.9256	73.5933	73.4857	65.2481	61.7962	0	74.745	66.717	67.9311	63.7739	67.8191	68.3773	0	67.6301	75.8098	60.2801	64.7232	70.2067	66.2948	66.4109	67.1929	68.2102	70.979	71.7738	65.2559	73.633	68.2414	66.7058	69.4904	0	66.7871	69.5451	75.3578	0
		397	1659.8	67.7781	67.3812	66.8599	66.8443	72.2901	71.5861	67.9851	0	75.0566	65.3111	67.7511	68.1518	68.4308	68.7935	69.3243	69.4786	71.6966	66.0262	68.0623	67.4397	0	68.4499	64.1031	68.0042	61.4954	73.5271	61.4583	71.841	66.5812	67.5109	68.6665	62.7851	71.3571	67.4101	73.0402	0
		398	1663.66	62.3376	66.5069	69.5415	77.0983	64.5042	68.5988	63.6113	0	74.5219	67.8309	65.1789	64.4205	73.4399	68.2183	67.2699	71.128	69.4791	58.3605	63.3392	72.6203	0	64.8811	64.9169	68.6032	64.7435	76.131	65.3378	97.953	63.2675	0	73.1671	62.746	66.9867	68.3283	73.7416	0
		399	1667.52	61.7307	73.6238	65.4454	70.2831	70.9677	68.0064	62.8883	0	75.2688	63.6671	72.9326	66.8736	71.3129	67.546	66.1733	70.7366	74.2484	62.3125	65.9335	67.6014	68.747	73.6165	68.044	70.3859	65.7158	87.0063	71.6037	78.1186	70.9517	64.1899	69.7154	66.0549	67.6753	68.2665	77.4929	0
		400	1671.38	65.5713	69.2252	69.3449	69.7846	64.7086	61.6186	64.5362	0	68.4456	67.8219	76.5477	68.2822	66.5803	67.2447	69.7759	72.145	69.9901	61.3335	72.1049	69.6873	68.0228	68.6149	65.0406	63.626	62.8752	73.2293	65.8173	71.7437	68.0684	65.1443	68.9614	64.4894	67.7924	67.0346	73.1508	0
		401	1675.24	69.5435	69.7708	69.2917	70.7362	71.4914	67.3772	0	0	74.2383	69.1655	72.0595	66.3008	67.7979	67.8262	72.7358	68.9749	75.5298	68.2105	68.043	69.887	64.6432	68.4527	64.2175	69.4543	62.5128	81.2317	63.851	74.2731	70.6342	67.925	66.1954	61.4293	65.2334	66.473	71.4295	0
		402	1679.1	65.5003	66.5753	65.2272	69.0866	67.9432	67.0894	59.4587	0	74.6488	67.7341	69.9392	66.2886	66.7048	69.6688	67.9586	67.6666	71.9277	63.7487	74.1472	74.4842	62.0206	69.3607	72.2981	68.5749	68.8869	69.8096	64.8633	71.3172	66.9559	62.4284	69.6124	64.5616	69.1782	71.6851	72.9963	0
		403	1682.96	65.8702	72.0383	69.8377	73.415	63.905	69.6552	61.5981	0	67.436	70.7558	73.2341	63.2572	65.0998	68.4631	65.9123	70.1202	69.26	61.2623	69.5918	65.7242	67.5178	70.1733	69.9475	68.9329	67.0386	70.1087	67.374	99.4419	67.2055	72.2013	70.169	63.6519	67.4521	75.3102	69.5682	0
		404	1686.82	67.1763	66.0322	64.9508	70.9199	69.2224	0	65.0273	0	72.3882	70.2175	74.3149	63.2466	73.4088	69.7968	64.9799	67.5223	66.9142	58.8683	64.8585	68.0994	68.0289	73.7794	70.7734	64.7297	66.2495	79.9041	66.6131	75.7738	69.7482	78.5624	73.2927	66.1285	73.8679	71.9867	76.5458	0
		405	1690.68	70.6532	67.9741	69.2529	64.8125	66.2293	64.948	64.0162	0	73.5326	74.0087	71.7488	63.5212	58.514	68.2082	66.4415	71.9429	67.5213	63.8634	72.2255	68.6534	66.4469	65.0362	68.8133	68.1234	63.3956	71.9438	66.2688	72.1595	70.1291	67.0915	66.0697	0	66.6035	72.5831	73.3966	0
		406	1694.54	70.3207	72.639	68.6383	68.1192	67.9274	65.7404	65.5094	0	71.8021	63.9585	70.1963	62.6744	75.6512	73.3794	67.4475	63.3748	69.5875	66.3255	71.5526	75.7862	66.5711	66.0744	69.3437	66.6256	68.1793	0	63.107	72.3309	69.045	0	66.3087	0	63.6483	70.7588	76.6134	0
		407	1698.4	63.9654	71.0079	66.4012	72.1512	68.6597	0	66.7871	0	70.9078	68.1354	76.9527	64.0409	70.3276	70.6964	68.9711	67.4202	73.249	68.4402	70.8405	68.2539	65.0749	65.3426	68.8679	66.8791	66.6479	73.8926	61.2357	69.5024	68.3213	65.4481	76.3302	66.3711	69.3777	74.6933	77.544	0
		408	1702.26	62.8115	70.8938	66.5531	71.8895	66.4163	63.222	0	0	70.4543	69.4345	69.569	67.5608	68.3467	71.8698	66.4277	65.6915	78.9171	59.1076	68.1372	72.0755	63.2878	70.2682	68.0233	69.5419	66.8645	68.6993	68.55	75.6877	65.8569	66.1067	64.1672	62.4096	67.7147	69.0539	77.2131	0
		409	1706.12	69.4232	70.2425	67.2634	68.9917	66.8806	64.6207	66.0372	0	69.4542	69.5946	65.0999	65.3096	72.6418	63.869	67.6446	65.1323	65.6214	0	62.5137	72.987	0	68.0322	69.3547	69.2801	64.1338	74.3376	75.2426	73.493	65.9162	68.2733	66.6968	65.7765	67.5678	70.4035	77.6595	0
		410	1709.98	70.2648	67.4728	66.835	69.3847	66.9273	63.7888	59.6338	0	66.9592	69.3423	76.9608	62.255	74.4857	70.4066	71.9659	71.2173	72.7443	0	66.536	65.5223	68.638	67.7933	69.6763	71.5721	72.5543	68.6888	68.8325	74.3236	64.9815	66.2173	67.6072	64.6567	71.0731	66.099	72.696	0
		411	1713.84	69.8478	69.1268	66.2761	70.2353	68.3927	64.5613	68.3985	0	73.6196	72.789	67.9386	63.8553	70.1288	65.1389	67.304	68.657	70.2981	60.3374	72.1137	67.742	66.2103	64.6817	68.7516	65.1049	63.7753	69.5929	64.0137	75.2928	68.8622	0	68.2588	67.452	65.2408	70.9808	74.7388	0
		412	1717.7	68.4695	66.2796	70.0176	76.0565	70.846	62.3059	66.0407	0	69.8764	72.2539	68.6787	64.9375	69.1493	65.1947	72.8887	63.6824	68.1724	65.1276	69.825	68.5188	0	70.9788	70.4902	68.4174	67.5313	69.3568	65.5571	76.8474	66.7156	70.5398	67.5011	65.4019	69.4687	70.4438	70.2024	0
		413	1721.56	65.7404	68.8482	69.2378	71.6884	65.4894	66.0522	64.7444	0	73.4661	71.7189	72.2167	71.6498	76.0697	67.9897	63.9561	68.5134	85.239	0	68.2634	72.4169	59.983	69.4353	67.7605	70.2487	60.298	68.8122	65.3586	71.2291	70.6088	0	67.054	63.4926	72.4915	70.13	73.1263	0
		414	1725.42	64.1587	69.6477	70.3748	67.6142	67.822	68.9726	0	0	71.6405	73.4787	71.3814	71.2512	66.1405	70.4187	67.6729	67.4339	69.5093	62.3475	70.2261	71.6052	0	66.0661	67.0837	68.0257	67.1298	69.0543	66.9972	78.0019	75.1575	62.5815	69.4453	0	66.1538	69.3271	73.0016	0
		415	1729.28	64.8841	74.3846	71.8221	68.2893	67.0703	70.4405	62.8973	0	73.0067	72.2175	69.5915	63.9139	72.6059	69.5469	62.446	68.5124	70.7397	66.2221	65.932	74.1319	68.2766	67.0349	68.3082	65.9244	67.0148	72.0324	62.6913	70.2393	69.4318	67.5762	68.5813	64.8966	66.3152	77.622	74.9185	0
		416	1733.14	69.6746	64.0557	67.884	68.4981	65.5796	63.7324	64.993	0	76.2138	71.4925	70.4489	68.2052	76.517	66.3006	66.5062	66.8103	71.4941	66.0581	71.4266	66.2207	60.8504	69.168	70.5318	73.568	66.7331	70.4873	58.2527	73.3823	65.6905	64.316	64.9732	0	69.3481	71.0473	73.8792	0
		417	1737	70.8626	73.4971	66.9436	69.1615	71.8888	65.3483	64.1373	0	68.8216	67.0847	70.956	62.4271	70.1594	67.5452	71.6102	69.0229	71.8763	58.0561	69.9041	71.1613	68.0838	70.4171	73.3414	71.2728	71.1173	67.7286	67.086	71.5072	69.3795	68.3922	69.1507	0	63.8583	71.9404	81.4284	0
		418	1740.86	65.9664	71.638	66.6052	72.6159	67.158	72.8911	63.2788	0	63.9182	66.719	71.9662	69.0605	72.8137	70.2077	65.8924	66.6883	71.1733	63.1121	69.1274	67.59	67.0038	68.0394	66.4873	78.4951	62.7356	74.008	63.1463	72.1563	66.4723	67.9188	67.1223	62.6858	71.3186	72.6324	76.153	0
		419	1744.72	70.2684	69.3555	66.6013	66.7167	69.2971	64.1755	70.8405	0	69.3317	70.3811	70.9676	68.0593	70.7482	68.2163	70.301	68.0112	73.2458	61.041	64.3712	68.3258	0	73.0596	73.1933	70.3962	67.4107	67.381	66.2085	73.787	67.1645	69.6865	65.5129	64.9871	71.4093	74.8774	92.3112	0
		420	1748.58	71.5669	67.253	63.3365	68.1645	64.7348	68.2051	64.901	0	70.3323	68.7933	68.5871	64.9427	72.4553	66.8652	66.2587	67.7269	71.5276	67.5663	69.0217	69.6288	64.9222	71.7836	67.8213	68.8178	63.0042	72.7555	67.0242	74.1111	64.3092	64.8121	66.3759	62.3315	66.192	74.5616	74.6259	0
		421	1752.44	62.8462	64.8203	67.2311	70.8303	69.5756	67.0603	67.8067	0	74.641	71.8571	63.7939	68.2219	68.1186	68.3695	68.4754	66.127	71.6938	0	72.4572	67.7001	0	63.5874	71.2307	65.2177	65.2895	74.3082	66.2799	70.5612	67.5103	61.9903	68.2111	0	66.3368	68.5217	74.616	0
		422	1756.3	71.0194	68.3778	60.1583	70.1002	70.043	67.4805	62.3847	69.1575	68.474	71.0958	71.6331	64.4569	72.6235	70.9396	72.8497	68.9286	72.5756	64.5181	66.0239	66.9646	0	71.5379	65.6888	69.5055	68.7071	71.1742	69.5519	76.5513	69.2145	61.7836	67.2866	0	68.4695	69.8648	73.2876	0
		423	1760.16	69.4883	69.3697	71.3156	73.0951	66.2412	68.2004	66.2034	0	72.1507	68.1304	72.2018	64.2187	75.4142	67.2311	73.0049	66.104	73.327	0	70.1333	70.3897	64.7313	66.1428	70.0227	68.9413	64.1705	66.6559	65.4303	73.5809	72.3063	68.1644	69.2738	0	66.6705	67.3756	73.2952	0
		424	1764.02	68.0591	72.184	66.5177	71.6094	64.3167	67.6414	63.4362	0	68.8987	66.3619	72.4027	67.8825	76.4326	68.3109	70.3982	67.6415	72.4837	0	69.1138	68.8505	0	73.4881	67.1987	68.4469	68.1336	71.1054	70.5294	67.3521	66.023	61.5048	69.1828	0	71.2701	75.576	78.2747	0
		425	1767.88	64.2768	72.0407	65.0003	66.0624	70.0432	66.5683	62.6774	0	71.9406	66.2582	70.455	66.1405	69.4933	72.2395	70.6729	67.2371	74.7857	0	66.5253	0	66.2751	66.8208	67.6715	69.0546	0	71.5389	64.0613	74.0974	63.9863	68.6329	70.3587	0	68.7474	67.9983	77.8378	0
		426	1771.74	63.0988	65.8144	70.1874	69.796	65.952	60.9946	63.3172	0	69.1468	70.3068	71.3513	61.9923	75.7143	69.6762	63.9532	67.6257	69.3891	63.7155	70.6874	69.8043	67.8062	67.9166	72.6785	72.3776	62.3927	69.0994	65.6926	70.9117	63.1109	67.1873	66.9843	0	64.9864	70.752	78.2797	0
		427	1775.6	65.7251	71.0926	66.2146	65.9196	68.6953	72.4608	62.033	0	70.7731	70.7296	72.7031	68.6438	68.8906	66.5184	70.9324	72.4475	68.5769	0	68.4948	69.8103	0	70.9301	68.3321	66.1383	69.8327	72.3151	61.818	76.687	65.4175	65.9542	67.3983	0	64.2353	71.4844	73.8728	0
		428	1779.46	68.0537	68.3995	64.1506	69.3864	68.8338	66.2337	66.7952	0	73.9308	67.5947	73.3429	63.4676	72.3226	67.891	68.644	68.2716	73.4271	64.6136	66.8853	71.7343	67.8235	73.5309	63.7933	70.8119	65.7797	65.7323	60.8149	81.2576	64.0635	67.0377	67.0004	0	65.9265	73.3938	78.7708	0
		429	1783.32	68.8516	69.7832	71.6359	64.9018	66.3432	67.4571	64.7215	0	69.0936	64.5215	71.3562	67.7104	74.3267	64.8631	68.28	66.2023	70.7767	0	73.1852	73.4515	68.2315	68.2408	70.9012	69.5019	65.9685	65.1246	70.4483	72.1086	63.9945	66.0853	68.8046	65.158	70.6983	74.5455	75.6858	0
		430	1787.18	61.2856	67.2101	69.3947	67.3316	65.2694	64.8331	62.2582	0	71.9731	66.2944	68.0258	62.4594	74.2816	69.1076	67.3834	67.4482	74.2485	0	66.2934	0	0	67.2436	69.4171	67.1575	64.6114	71.1723	66.8965	80.4932	66.7129	67.103	71.9872	0	63.2807	66.3805	73.6685	0
		431	1791.04	64.0319	67.1775	64.3353	68.9168	70.4896	66.2854	65.3	0	67.0161	68.9248	74.1274	64.738	67.6341	71.6775	71.7638	65.9614	72.8801	65.559	65.7035	70.0478	0	64.3518	65.6351	72.6263	67.9333	70.362	67.6745	69.2367	65.8812	64.7972	67.8754	52.0444	63.6868	67.4019	75.2189	0
		432	1794.9	67.791	70.0901	67.3711	69.8727	70.7117	68.2182	62.3121	0	70.1686	72.4901	69.4654	60.2813	71.0366	70.5721	66.2881	63.633	66.4084	68.4258	69.3641	69.8533	67.0315	72.7261	68.1628	63.7545	65.3121	69.2167	65.4813	69.2659	64.5327	63.6391	68.1703	0	62.7818	71.3071	75.4333	0
		433	1798.76	64.2212	67.7395	67.8157	73.2617	63.817	62.939	65.4077	0	74.8487	73.0093	72.2813	61.7972	70.2461	65.1657	67.3434	69.7218	69.8275	63.397	71.0504	68.6533	64.8621	66.0439	71.9006	67.3643	65.0076	67.2931	63.8073	74.0819	66.6945	66.0053	67.8493	0	70.4576	69.1568	68.4996	0
		434	1802.62	66.8745	72.069	71.5305	67.2659	66.7656	67.5309	71.9036	0	75.356	69.161	71.6395	65.7687	75.0927	69.564	68.3702	65.5539	70.6246	0	70.4973	0	66.7262	68.5059	69.1951	70.5191	62.6727	67.1902	65.3708	74.8864	69.5268	70.6587	60.6528	66.2775	66.3164	75.1272	71.5218	0
		435	1806.48	66.3419	68.1615	70.7371	72.1384	66.3111	73.263	64.7468	0	70.5699	61.1716	69.5607	65.6448	72.0401	65.6379	66.1518	68.1345	69.4569	0	70.5731	0	64.5098	71.1617	71.4254	71.9476	64.2946	69.3985	68.3576	71.5678	70.723	60.5379	67.5578	0	73.3156	78.1212	70.733	0
		436	1810.34	67.2525	65.1242	68.438	66.7273	67.9567	66.6945	66.1078	0	70.9477	69.3922	64.4284	66.8263	71.2233	68.1268	69.8068	65.2198	68.6662	0	67.4103	0	65.4881	68.6836	67.5713	69.5968	65.7064	70.1971	65.7687	74.1011	68.4049	68.3524	67.0625	62.3449	63.7445	65.8812	70.2215	0
		437	1814.2	66.3316	67.066	65.1614	68.6712	64.5772	66.2484	62.3423	0	72.0195	71.2581	68.3859	0	78.8601	69.0298	65.9138	67.8154	71.9668	0	67.6703	0	66.2935	66.8674	66.3513	71.1006	62.8273	69.9894	66.3721	70.6787	67.3277	0	71.4751	64.7029	68.8553	69.9733	69.0729	0
		438	1818.06	63.8074	68.5029	68.3775	69.8253	67.5063	63.7971	66.8554	0	69.8287	70.3773	67.3766	65.1771	72.6682	68.5129	65.1746	65.2779	68.2575	61.9196	73.2297	0	66.1902	65.7676	70.0638	68.4146	60.9832	70.2092	70.2904	67.6371	68.8219	0	68.8356	67.1519	71.9291	67.9802	71.7337	0
		439	1821.92	68.1158	67.5199	69.9615	67.743	61.8161	69.8244	63.1027	0	72.2464	68.4461	70.5319	64.8215	73.0941	67.8861	70.2015	69.1799	73.9581	0	70.2893	0	63.6328	71.7142	67.3238	72.4121	58.1843	69.2395	69.4359	79.4693	68.0941	0	62.8429	66.9487	69.2524	75.8658	69.6901	0
		440	1825.78	65.0585	72.8069	67.1866	74.3995	66.8338	67.8247	60.8754	0	69.5221	67.7793	67.7897	66.0203	74.7206	67.4257	68.9222	77.311	68.2484	0	68.0086	0	69.1165	68.9849	66.5527	71.8187	64.3931	70.4651	66.9426	70.2267	63.9154	64.4654	65.6758	0	66.5412	72.3329	74.885	0
		441	1829.64	71.0827	70.1134	64.629	71.158	64.6564	65.0454	67.3053	0	66.3786	65.2407	70.8385	64.3555	68.0602	64.1219	65.6627	71.2864	71.5539	62.6273	72.2738	0	63.7903	67.2585	67.8246	70.152	64.7253	71.6184	64.7637	70.4498	67.5738	65.9156	70.9965	0	67.0643	71.0789	73.2929	0
		442	1833.5	68.6378	68.7405	63.3984	68.2238	63.7543	65.6753	65.2316	0	68.1467	66.6938	66.9053	62.3439	69.1711	71.0506	70.3232	69.7665	71.4636	0	65.4849	0	0	69.64	62.6491	72.3202	75.1534	68.9195	65.5658	74.8686	72.5938	66.2591	66.1507	0	66.5972	78.4452	76.3283	0
		443	1837.36	69.5279	71.5701	65.8512	71.8746	68.9974	68.3416	60.4045	0	68.3643	74.3804	70.8971	66.8248	70.8239	62.8202	70.5306	69.8691	70.1476	67.3968	68.8239	0	68.7262	69.2075	64.7247	69.899	67.8328	70.1518	69.8042	73.6253	65.6188	68.9203	71.6884	0	67.4936	66.6951	77.7514	0
		444	1841.22	64.3362	70.6495	65.1777	73.1019	68.2275	70.0327	61.6617	0	72.0674	69.5448	65.1676	67.154	69.79	69.8709	67.8128	67.5094	72.3633	61.7488	64.595	0	66.7913	72.3303	65.1855	66.2268	67.689	67.2134	63.8336	71.5229	65.2533	65.0226	66.6525	0	65.7925	74.0384	71.9081	0
		445	1845.08	60.7395	70.1435	64.3335	73.7196	66.8406	73.2322	67.1049	0	70.1479	67.7525	77.1297	63.4858	71.4191	66.0425	66.4599	68.7829	69.9438	64.1392	64.914	0	66.495	69.4095	64.8773	0	66.6352	66.7134	68.1248	71.9197	69.5799	72.3832	73.7773	0	68.4078	68.7146	66.9472	0
		446	1848.94	66.7623	71.0571	68.0418	70.038	65.8026	63.6252	61.2507	0	69.9595	73.8524	77.8092	66.4373	68.4061	68.074	63.285	71.1302	72.5933	58.9539	71.0065	0	69.6966	68.8841	72.1782	68.5525	69.98	67.3389	62.2024	66.8755	66.5268	67.8518	66.379	0	69.9462	77.6386	73.4113	0
		447	1852.8	65.0349	68.2875	67.023	68.142	68.6823	62.2361	0	0	67.9883	71.1412	65.0363	64.6292	70.7669	66.8736	62.8403	65.6622	72.6508	68.1855	69.9886	0	62.8927	68.0205	69.4326	65.8999	63.4271	69.437	65.8691	76.6054	62.6518	66.9012	65.3238	65.6832	70.3098	75.0181	67.9557	0
		448	1856.66	66.5589	67.0112	68.6744	66.9264	69.2364	74.5121	67.7965	0	71.8469	71.1836	76.4569	62.5901	72.7165	68.011	68.3135	69.876	75.5408	63.5457	68.5975	0	68.9432	67.4942	69.6359	70.7554	66.989	65.4995	65.4582	69.3988	71.5344	64.8378	63.4308	0	66.2402	72.5029	75.5887	0
		449	1860.52	66.3995	71.7322	69.9623	70.9741	66.8165	65.7823	65.6678	0	69.254	67.9277	71.2321	63.976	66.6858	69.0425	69.8337	67.9685	72.3809	0	71.5456	73.5204	63.2027	71.2623	67.3296	0	66.5165	75.7279	65.8809	71.5485	70.5824	73.3954	65.2718	0	67.5347	74.9862	72.0711	0
		450	1864.38	64.7911	68.8188	68.3694	75.5346	68.9835	64.4858	63.7302	0	71.4385	69.4587	73.0222	63.5906	67.1753	70.1058	66.2255	63.867	66.2818	61.2827	68.1752	0	64.1218	69.3168	66.9955	0	64.9421	70.5799	69.4851	73.215	74.4145	65.9453	71.6732	0	67.5549	69.9066	67.2482	0
		451	1868.24	65.5382	65.9324	72.1345	67.2482	62.2523	68.0657	62.7668	0	71.0794	70.3727	67.6222	64.0873	70.3948	66.3408	66.5831	65.3257	68.5864	68.7897	68.6709	0	64.421	66.76	74.496	0	70.3381	66.3545	69.1279	69.1732	69.9407	67.3284	69.1586	0	69.2603	78.6491	72.4511	0
		452	1872.1	64.5935	64.0485	70.7302	72.1322	65.2603	67.4053	66.4517	0	71.78	71.8844	67.3485	65.3001	69.427	67.8032	66.443	66.9427	67.1754	62.1578	67.0921	0	67.1439	73.6754	71.6917	64.6774	64.201	69.2001	68.2163	59.7206	67.7589	69.5442	64.5663	0	65.9143	72.8742	73.4014	0
		453	1875.96	67.2101	67.0688	71.0695	70.7893	70.7076	61.8111	65.9514	0	74.6146	70.0049	70.0934	70.5196	72.1316	64.6026	67.8042	72.5179	71.9382	64.2475	67.8319	67.9062	67.3199	70.2561	67.4189	70.4098	65.0342	68.6234	65.4986	72.4098	70.0312	0	68.8461	0	67.7078	72.1415	68.6678	0
		454	1879.82	63.0722	73.1029	69.6619	66.2285	66.7328	65.8477	60.2612	0	71.3222	70.5176	71.6149	64.6264	70.4082	69.1433	68.2903	63.3264	68.8741	63.0747	69.4376	0	67.1926	68.1493	70.33	71.2211	60.2132	66.9241	68.1285	69.8696	69.1021	69.3062	65.9503	0	64.2163	73.7605	68.094	0
		455	1883.68	62.5984	68.6755	69.6016	68.788	70.7041	63.9207	68.132	0	70.8981	67.8013	72.7195	67.9541	66.818	65.1542	69.1301	66.9251	73.1395	63.4222	69.1669	0	67.6453	72.8064	70.8041	0	70.6744	68.2597	69.7775	74.6231	63.7481	0	69.1268	0	63.2197	73.5051	70.3172	64.533
		456	1887.54	62.8446	68.6306	72.1428	71.2855	70.9679	70.1534	0	0	77.6025	65.9941	74.4061	66.9011	66.8209	73.0247	65.9648	65.5288	68.7153	66.0566	71.6526	0	62.7739	65.8696	66.6171	69.5732	63.6499	64.4532	63.7178	75.771	67.0364	69.5364	69.7004	0	66.9785	67.3618	74.1046	0
		457	1891.4	65.8004	69.2519	70.5853	70.073	62.8086	68.5527	62.1522	0	67.0036	69.3362	74.4233	64.0588	63.798	64.5409	66.1804	65.8581	71.64	0	64.4484	0	68.0261	71.8244	68.4477	66.2227	65.0393	89.3925	71.6091	70.5812	68.9442	64.0782	70.4148	0	71.7885	74.7562	73.6107	0
		458	1895.26	0	65.2673	65.3441	69.2044	64.1523	60.2152	62.8087	0	71.354	64.0677	68.605	65.4871	68.2354	70.0928	67.3579	66.8358	72.1086	63.5351	68.0499	67.6251	68.0861	72.6178	72.0137	70.667	61.5848	75.6918	67.1722	101.161	66.3866	66.2592	67.3617	0	68.1309	75.9589	70.9002	63.8729
		459	1899.12	62.4115	67.9077	67.8837	72.3306	69.7505	68.5543	0	0	70.7566	69.2265	68.8586	64.5711	67.9504	70.4762	68.2628	64.6491	77.5603	63.2039	68.0677	0	63.7456	75.551	67.114	61.3063	70.0335	76.4836	65.7639	71.0119	65.8414	70.9087	69.2015	0	66.9358	71.9712	72.0918	0
		460	1902.98	65.378	68.2854	70.8409	71.7091	65.1557	64.6899	61.5546	0	74.9186	67.5582	73.6464	67.8184	73.7479	67.8137	69.1392	64.6072	73.2303	0	68.0026	0	0	67.5018	66.2672	68.4693	68.3841	67.1753	65.4664	87.0324	68.3035	70.0029	67.8534	0	66.0145	69.0141	76.4678	0
		461	1906.84	64.3038	65.4454	70.9625	68.9323	67.7595	62.2298	59.7713	0	70.1155	65.2135	73.9382	73.1042	69.8445	68.899	66.1958	65.5684	76.7235	61.8937	72.6057	0	62.9727	70.1034	69.0244	58.0939	64.7209	70.6804	66.3883	70.6728	70.4378	67.8668	65.5575	0	67.9426	70.5331	76.2878	0
		462	1910.7	69.4015	69.6721	65.4158	70.2308	69.3814	65.5454	0	0	71.7246	72.8065	66.6733	64.3558	68.3096	71.8567	68.6515	67.8942	74.385	0	72.9677	0	64.9294	67.4661	65.9973	0	67.0682	76.1212	68.6517	73.0921	67.9386	65.1403	67.0339	63.7158	69.1966	72.936	72.0165	64.512
		463	1914.56	63.9149	65.4405	73.6014	71.9812	65.0741	67.4904	62.8344	0	68.689	67.6649	68.8985	62.2252	70.5849	68.0039	66.789	66.0404	72.459	65.9962	70.3887	0	59.8101	69.3978	68.7412	0	63.4405	76.7786	69.4547	77.0217	67.6738	64.3284	66.0032	0	70.951	69.7211	72.5488	0
		464	1918.42	67.2568	72.3112	67.816	74.0942	66.2417	65.8295	65.4102	0	71.0188	73.5848	64.7101	65.8288	73.387	68.511	67.9781	72.2613	76.0019	61.8566	68.1597	0	62.0565	65.7682	70.7153	65.1552	67.6435	69.1857	70.5843	72.5505	66.8007	66.9004	66.09	65.3537	74.2277	71.2332	71.3433	62.4186
		465	1922.28	67.7184	67.8928	70.4053	72.1009	67.0115	66.3334	69.0228	0	70.6226	72.0154	64.484	63.7428	73.2211	70.0582	68.4742	71.5426	70.5101	65.8754	68.62	66.2216	65.1754	68.5831	68.7676	62.9619	63.0551	70.9026	70.6036	71.8628	68.7106	64.936	69.4985	68.3216	68.202	75.0876	78.4739	0
		466	1926.14	64.9559	72.4936	70.8694	75.4101	72.7228	64.8524	62.6272	0	72.757	67.0157	63.1442	62.269	64.9173	69.2989	66.7114	69.1154	74.9018	63.283	66.4334	0	64.4319	70.5332	70.708	67.1435	63.0327	64.2908	82.8524	68.0865	0	69.5205	70.7162	0	73.5287	70.2743	71.3981	0
		467	1930	69.3891	67.5187	65.888	70.2421	68.1896	66.2153	64.3484	0	74.6664	71.2241	66.1139	64.7073	72.5451	68.3332	64.5404	69.5419	72.7239	64.9498	68.848	68.6127	64.8052	64.6604	67.2375	65.7152	62.5975	65.6241	70.3975	71.5826	63.0062	68.9669	67.5046	65.6832	64.8192	70.8005	70.5382	0
		468	1933.86	64.3725	70.9013	67.2607	71.1579	63.3971	69.0597	67.1754	0	70.8184	65.7735	67.6366	61.9021	68.6697	71.0745	65.8602	68.7336	70.5542	64.6939	67.8342	68.0069	63.6678	66.6263	69.3018	0	0	68.7265	66.0959	87.2092	69.15	65.3908	71.644	63.4119	66.7859	75.516	73.2329	0
		469	1937.72	65.0205	68.1743	65.1299	67.5454	63.3998	69.9118	64.8606	0	70.7914	73.9043	64.3484	63.9669	69.8678	68.6638	65.2798	67.8897	70.2778	64.0568	63.9439	69.1921	63.7736	68.4034	66.5629	65.6581	65.7375	67.7593	70.4943	77.7476	61.5103	68.7509	65.78	67.1145	66.4185	69.2425	64.986	62.1279
		470	1941.58	67.2578	68.9829	70.7993	66.283	69.6664	68.1319	68.0802	0	68.0944	70.8872	71.9296	63.7708	70.8216	70.7591	64.0529	69.5361	72.7789	0	64.4723	64.769	62.3405	68.5456	65.2902	69.9979	62.3128	69.96	67.066	70.8159	0	67.9361	70.3431	69.0795	67.0509	74.1817	70.7961	63.9547
		471	1945.44	64.5101	69.8264	68.625	69.6028	63.9886	66.5066	65.6374	0	71.3541	65.7128	68.8244	61.3301	68.2149	70.8748	69.0269	66.3274	73.1606	64.9927	65.4312	66.971	63.6297	64.4113	68.1362	0	62.6168	66.0494	71.0446	76.6179	66.4156	68.849	63.6453	0	68.0773	72.2027	71.9792	0
		472	1949.3	69.1244	69.5797	69.8598	74.1178	70.696	67.129	62.7768	0	72.2626	68.6206	71.1908	68.131	75.1728	68.811	63.9587	64.3982	72.2696	0	67.1432	69.9652	63.882	70.5303	67.1647	0	72.0189	68.9123	70.8812	72.098	68.2538	0	71.8987	0	63.3225	69.9338	72.4846	62.779
		473	1953.16	61.6278	66.1228	71.287	69.1834	67.8116	63.5404	61.9798	0	71.9614	64.1002	68.2051	59.9056	66.4356	70.0547	63.2656	67.2204	71.755	0	65.394	67.1469	64.6917	67.3785	66.6133	62.3055	63.0504	65.9671	69.0098	72.1258	66.7818	68.9066	68.9944	62.3612	72.7366	72.4294	71.1598	68.3479
		474	1957.02	65.793	69.3699	70.7177	69.6611	66.9628	67.3963	62.5711	0	70.7505	65.7627	64.645	64.8868	68.4049	67.8424	64.6792	67.07	73.1037	64.6506	68.8094	67.9467	78.1503	69.7673	67.8461	70.2323	70.0644	69.5035	69.6716	79.1031	65.4979	68.1213	68.7916	61.4752	65.84	68.8592	73.3103	68.6831
		475	1960.88	68.0469	74.1277	66.9028	66.4404	66.5383	69.3766	65.7057	0	75.2613	63.9739	68.7163	65.3559	74.9155	71.619	63.1535	67.907	72.7461	67.7302	65.8116	71.06	65.2538	66.6207	69.473	62.9516	65.084	67.5335	66.8878	73.6355	64.2534	0	67.0762	67.2172	66.2595	69.7318	75.1935	66.2415
		476	1964.74	65.6618	70.1799	68.0871	69.5608	66.3315	64.4661	64.9718	0	74.3859	69.6135	71.0784	58.7536	73.7915	62.5535	65.2695	66.628	73.2937	0	71.1767	68.3942	65.9998	68.9421	68.1588	64.9282	67.5833	66.1674	66.7943	72.8374	0	68.0671	70.8423	61.4129	66.7472	64.7232	72.9998	63.1851
		477	1968.6	66.6119	70.1966	68.7877	70.1385	61.9908	65.4203	67.1474	0	69.5754	65.6013	65.5441	65.1568	71.5955	67.8654	68.0593	67.7456	73.5722	63.6148	63.0632	65.1281	65.1712	65.9073	69.0336	69.312	68.5748	65.7912	70.4798	73.9618	63.4823	75.4686	66.8162	67.4311	63.9877	68.7378	72.195	64.1581
		478	1972.46	66.7323	64.7487	63.7026	69.8875	65.9764	65.9778	65.8964	0	66.4805	67.6102	71.0801	64.9719	67.3597	68.6777	66.6438	69.9455	70.5616	60.7446	68.4614	69.7241	63.2824	66.2746	69.6333	64.9049	68.4109	70.3797	64.0816	70.7712	63.516	0	59.2194	61.8765	64.0668	68.6051	74.7178	0
		479	1976.32	61.256	69.0191	68.7293	72.5179	64.1535	61.7403	66.6211	0	73.1457	68.2853	70.1309	66.1451	67.4516	66.4724	63.1638	73.0833	72.8298	0	71.8075	68.7016	63.3469	68.08	67.9564	63.6382	64.9804	71.3715	68.1544	74.649	68.1215	65.9133	66.9144	0	67.3627	74.3789	71.1093	63.589
		480	1980.18	63.3897	70.1563	64.48	63.5199	64.9873	67.4508	0	0	69.4313	68.6751	71.1947	62.3839	71.6631	64.1793	67.1127	72.0946	66.274	62.9593	67.5628	65.7681	62.894	72.7185	72.2592	63.5322	70.5451	70.3008	63.5533	73.6903	61.2907	0	70.1453	0	72.4142	69.9119	72.0789	64.7079
		481	1984.04	65.7208	67.7414	67.9287	70.9823	68.8956	66.0549	65.4187	0	70.2125	68.5972	72.2338	65.302	69.1831	66.4064	67.8196	65.6507	71.0312	0	68.9093	69.0305	63.908	71.4169	67.8519	67.5063	64.4712	71.8355	68.3425	84.1637	67.038	66.2378	68.1537	67.8162	68.6448	68.5945	71.369	62.9243
		482	1987.9	64.2614	69.3843	66.7051	67.6735	62.4356	66.8971	0	0	75.8442	67.255	69.5798	63.0523	67.1301	68.7972	65.3524	65.8788	71.1924	60.7204	69.2742	63.6398	0	69.6539	72.29	62.8081	67.5985	64.2113	69.8007	71.9716	64.1049	0	65.3188	60.2919	67.3143	69.8171	70.0727	63.8541
		483	1991.76	73.1556	63.2623	62.4341	72.4426	68.1148	62.1396	66.1314	0	67.615	68.7288	70.9113	64.3322	69.4286	65.6327	65.0726	64.5466	67.83	0	65.5083	68.0871	67.3617	68.815	73.8242	69.8681	64.1672	69.2958	70.1097	71.0346	62.671	0	66.9344	64.4704	65.1875	72.5129	74.5074	69.3457
		484	1995.62	62.6956	72.11	64.6216	68.6168	61.2494	61.0799	64.8113	0	68.8089	69.1818	71.5985	66.955	66.6125	68.4249	66.6648	71.606	74.3014	62.5348	63.3012	69.1602	66.3278	73.1686	70.4946	69.0706	65.3753	66.0204	63.13	71.7401	67.0361	0	69.9845	0	64.6106	73.9669	77.2592	61.8834
		485	1999.48	60.0607	66.6447	69.8849	72.0506	69.2165	65.5621	66.0954	0	69.9614	66.6505	71.7805	63.6602	65.3184	67.739	65.274	69.4635	77.7776	61.6109	67.7485	74.7656	62.8596	66.9216	69.9416	70.0216	68.9118	66.3634	73.3888	71.1138	67.9284	0	68.2436	61.4072	72.9475	74.2619	74.3496	64.1986
		486	2003.34	62.2413	65.7051	69.1531	64.2027	63.8265	64.7739	0	0	70.1647	72.6635	68.7074	65.6262	72.8761	67.6301	66.8257	64.8732	71.9915	65.432	69.2346	66.9933	67.2839	69.5189	69.7401	65.0209	75.0961	67.9738	67.3875	73.1783	67.8311	0	61.0361	0	69.175	76.9349	81.9422	71.1575
		487	2007.2	62.7446	64.5292	69.9802	69.3897	65.4482	67.6122	62.3525	0	70.1517	68.8444	66.6885	61.7767	71.3716	65.1091	64.5415	68.2784	75.5947	63.8776	63.5285	68.2645	65.2279	67.0762	67.1208	63.0542	62.4482	66.1556	71.8414	68.536	68.5512	0	69.0018	60.633	64.8324	77.1795	75.0505	65.3814
		488	2011.06	67.1604	70.3258	66.4518	69.812	73.1019	62.4658	0	0	74.0741	67.7892	65.4392	69.3554	69.3161	66.2247	63.6935	64.7729	76.1221	67.6051	67.7779	68.8767	69.5258	68.068	71.9078	65.1078	68.7808	68.6399	67.598	74.6739	66.1202	0	67.4229	61.7907	72.2383	76.7326	74.2335	66.1478
		489	2014.92	62.787	68.0337	68.9769	71.9398	66.8499	68.3696	0	0	74.2183	63.9853	72.3036	64.3285	69.6663	71.7495	61.6284	64.4008	70.0424	58.4823	71.8347	63.6562	66.7586	68.3695	73.0421	65.8163	68.3637	63.7466	69.4591	68.9047	66.5918	0	71.4746	66.675	69.3541	67.3546	71.998	62.315
		490	2018.78	60.4763	66.5378	66.2991	65.4704	67.8794	61.7028	62.3896	0	72.1377	66.198	71.0578	62.7765	74.6452	68.0564	60.208	67.1949	74.0994	63.8477	71.026	66.1932	66.7679	66.9856	67.1928	65.741	70.797	65.4917	66.6172	66.6672	70.3966	0	65.2079	60.5342	63.9458	63.6989	69.8333	71.0034
		491	2022.64	64.6334	68.291	69.1206	71.1367	64.3363	63.4098	0	0	79.0731	70.3776	69.1219	62.8183	67.0641	69.2074	66.7981	71.2932	74.7093	64.1369	60.5915	65.8963	63.5011	70.4076	66.1658	65.8482	69.0272	71.0367	62.8526	73.8618	69.057	0	72.1163	0	66.0847	76.0183	71.6959	67.8527
		492	2026.5	61.6119	72.8555	66.3133	67.6715	67.3533	65.7923	0	0	73.7778	68.3515	68.4424	63.0073	69.3578	67.3848	66.803	68.1862	72.995	62.846	67.2924	67.5797	61.8593	69.2158	67.9439	69.4778	68.7009	65.2209	67.96	68.3452	71.5175	0	68.036	64.2795	71.0073	70.6313	74.2788	66.7872
		493	2030.36	64.9361	70.4709	67.2002	75.5564	65.6498	58.5893	0	0	72.2869	68.9888	69.7011	63.2271	70.4461	69.5135	68.3427	70.8308	70.9589	63.6319	66.5834	66.2246	63.633	68.1471	67.2246	67.1441	69.1491	69.9842	73.2273	69.4327	63.5738	0	64.305	60.1312	67.7632	70.121	75.58	62.9423
		494	2034.22	65.1162	68.5018	67.2595	73.0423	61.7187	64.4776	0	0	70.6199	65.7557	65.4325	63.2116	64.0771	68.1549	67.6878	74.6742	72.5392	0	68.8361	61.5637	63.0226	64.9536	67.6053	0	64.5621	67.569	71.4005	67.3829	69.3193	0	69.2009	0	69.7482	77.7486	69.6856	63.568
		495	2038.08	65.9524	68.8026	69.9433	72.8379	65.2587	65.7995	64.4731	0	71.0804	70.6391	70.1446	71.5609	78.3002	64.0133	66.9411	72.3781	71.6034	65.666	64.878	71.6301	63.1951	67.3329	75.2626	64.0226	69.7837	65.5218	70.4445	64.6264	70.1493	0	64.9158	58.0375	66.33	70.8943	72.5701	72.8616
		496	2041.94	68.3316	64.4113	72.1908	68.8185	61.6572	65.3013	61.9468	0	70.3391	65.3772	70.8956	65.2308	69.6877	62.483	61.6133	69.0921	73.5222	0	65.2048	66.7848	67.8591	67.6075	67.9562	67.8685	67.9886	65.3733	69.3938	69.3981	71.1635	0	74.9327	64.8325	64.1922	70.0531	70.3204	66.9188
		497	2045.8	70.9404	70.6609	69.1777	73.8723	63.7525	64.8556	64.1769	64.8644	73.1353	66.5907	67.7444	66.0702	75.5561	67.2502	65.7443	69.4331	72.3862	60.458	63.5789	61.6107	62.4799	68.4122	65.8523	0	66.7652	72.2316	64.7475	68.6726	66.4796	0	64.1213	65.8683	70.7835	75.5292	69.2724	63.7903
		498	2049.66	65.1711	70.3381	68.4686	66.2883	66.9991	69.4831	63.7925	0	72.8694	72.7973	66.8994	59.8241	68.2615	67.6056	67.3843	70.5438	71.669	62.0939	66.9538	61.7689	63.1047	75.7342	69.2459	69.5175	70.0991	62.834	69.35	64.7592	67.0276	0	68.1693	64.5985	63.6768	70.3652	74.3256	66.776
		499	2053.52	68.472	68.6537	69.252	70.6891	66.7602	67.7557	63.0578	65.9246	73.0055	69.1448	65.7593	61.6701	65.932	68.6659	64.8382	68.0668	75.3404	61.3005	70.3067	70.5662	64.7678	72.2604	67.3	60.376	68.7662	68.6499	62.0545	66.8234	75.9363	0	69.9493	66.5524	71.1717	73.4173	74.3451	66.2112
		500	2057.38	63.2526	69.3682	76.6609	70.1722	66.9494	61.1226	61.605	0	75.2108	65.9661	65.5902	59.0205	67.8997	64.7601	70.1529	72.3027	68.4702	64.2226	61.1969	65.4219	66.9522	70.3275	65.9619	63.329	68.6447	69.5056	62.3731	69.8351	65.5025	0	67.7869	62.1713	70.8981	71.4301	74.9279	63.8462
		501	2061.24	63.934	73.8505	73.9105	71.6731	63.5601	61.6777	62.4122	64.7408	71.4585	69.677	66.9973	62.0685	66.7659	66.3869	67.7612	68.1323	71.6115	63.1797	67.3495	66.6443	66.5418	67.7553	70.1095	62.61	71.9277	70.2337	64.3803	67.4419	65.5745	0	67.8194	64.9876	66.4863	73.2965	71.6435	67.433
		502	2065.1	64.316	68.4445	70.6103	73.3893	65.7144	58.7733	62.4749	66.9515	76.78	63.3599	67.4067	64.5974	72.0354	64.9821	70.1654	73.7241	77.1402	62.4885	67.5566	63.8287	65.5299	72.5665	72.5132	70.8368	64.8894	70.6928	65.6193	65.6168	62.6721	0	69.7016	0	65.0368	72.8318	72.5991	70.3719
		503	2068.96	65.2125	68.4815	65.2322	66.7955	63.7375	59.7811	66.9108	0	72.683	70.8108	69.5971	62.0234	71.9361	76.6749	64.8743	68.357	73.2825	0	68.7978	66.8903	60.3172	68.8544	65.4471	0	65.6724	70.2138	65.7467	69.8469	73.4404	0	69.1989	65.1847	67.534	73.3846	73.5999	67.0631
		504	2072.82	63.4127	66.5337	73.1819	66.3025	66.2738	67.3443	61.5177	59.7242	68.8278	69.0068	64.4617	67.6993	69.5361	66.4871	71.9445	69.027	78.6617	58.2627	67.761	60.2778	62.5879	67.1824	69.1211	70.6391	65.7528	74.3516	65.455	68.5731	70.3603	0	67.5048	63.239	64.8381	72	79.5593	67.7234
		505	2076.68	66.1045	68.5703	75.7333	70.9178	66.0109	66.7618	0	68.316	69.5102	68.6339	66.0222	64.9523	69.1895	67.97	63.5309	67.4364	75.6666	63.6648	68.0383	65.8688	66.823	70.5065	69.6799	66.6522	68.0671	70.9348	72.1149	70.0784	71.6679	0	67.0568	66.6259	68.9955	69.0336	73.4867	67.6604
		506	2080.54	69.9939	70.9552	69.4541	73.185	64.0019	67.522	61.5913	65.82	72.554	74.7142	64.472	67.4543	66.3766	69.881	68.0297	70.0072	77.5756	0	67.0279	67.9542	62.2583	74.9091	70.4796	68.8248	65.5264	66.3537	69.0824	69.807	70.2229	0	69.3164	63.0099	64.2187	65.3479	72.8152	70.7836
		507	2084.4	75.2092	70.5783	69.8733	71.4326	68.9594	63.6497	62.0481	64.1283	69.5804	71.6971	65.9637	65.3872	64.3683	68.1314	65.1096	70.9833	74.9227	60.6742	64.3251	59.374	64.5202	71.5669	66.546	66.4069	69.251	65.927	69.8591	67.0998	69.3614	0	0	0	61.8102	68.0009	70.2267	65.7077
		508	2088.26	68.8895	72.6101	68.6368	75.9403	64.3074	68.5316	61.388	65.609	73.8041	66.8459	73.0438	60.0683	71.5466	68.2558	67.9258	68.0316	77.6456	0	68.5521	61.5351	70.0414	70.8031	70.4245	71.7462	66.8848	69.0593	68.1429	73.2542	68.1883	61.9362	67.1021	63.6982	71.1158	70.6582	73.4615	68.9505
		509	2092.12	68.9555	67.1669	74.2078	68.2634	61.5371	67.789	62.0685	61.8711	67.8373	64.7428	72.4109	66.684	70.661	61.1494	70.4637	72.7085	74.1573	0	68.2157	62.1764	62.0511	67.0949	73.5377	68.3738	67.5772	66.456	73.3762	65.0701	71.0953	66.3769	73.3952	60.043	66.8707	71.082	71.6156	64.3952
		510	2095.98	75.0145	71.7159	67.037	71.9231	64.7874	65.026	63.5778	65.6633	73.3852	68.9602	68.3014	65.6223	70.0373	70.5042	68.6609	71.1216	75.3627	57.5113	66.6482	63.7226	67.2778	66.8816	68.5068	63.9987	67.3851	73.3154	66.1847	70.0343	67.7296	66.9566	66.0086	0	65.1424	73.6815	76.357	67.7605
		511	2099.84	69.8858	68.601	71.9334	72.0277	60.2467	64.0738	0	66.3133	73.937	69.4372	70.2243	60.7491	69.1707	67.6012	66.5658	66.4452	72.7566	0	63.7714	65.56	61.2714	68.2727	67.3053	70.7272	64.85	65.0576	69.564	69.4304	69.5082	0	68.6179	63.6129	69.6641	70.2975	72.3799	69.5996
		512	2103.7	71.1005	66.0616	68.0668	67.9691	63.5607	64.6214	64.5608	61.972	76.0625	70.7074	69.1618	60.6444	73.4535	70.6277	64.1998	70.3686	74.6859	64.4022	64.1835	66.9524	64.7792	71.2647	66.4755	65.8166	65.2473	65.9301	68.9536	70.174	71.1196	0	65.7823	64.404	64.5242	74.6612	70.263	66.9859
		513	2107.56	63.8804	69.7586	69.1827	68.1957	67.7948	61.407	66.0309	62.56	75.1489	65.6001	70.2146	60.6637	74.3905	68.6519	68.7739	67.1202	71.6533	0	63.6736	62.616	69.4065	74.0483	73.8228	66.6784	69.262	64.4018	66.5394	71.6853	68.9746	72.8003	71.2381	63.8693	64.1971	70.1283	78.255	64.9797
		514	2111.42	65.3789	66.9026	74.0043	71.7967	65.7462	60.3116	58.5073	67.6738	73.3734	66.9247	66.1399	62.3099	70.4939	66.0671	68.9332	74.1506	73.7269	60.0857	65.2462	65.7742	63.8112	70.7304	71.054	62.0878	62.5966	66.6527	66.0632	69.0405	67.5305	65.5432	71.1474	0	58.3777	68.2606	68.9827	70.9381
		515	2115.28	66.7822	63.9496	63.3585	69.7565	65.7328	67.0106	62.6373	65.4894	74.2009	0	67.3921	62.3511	66.9008	68.8969	68.9592	71.3158	77.4087	0	62.5035	69.4311	65.4909	64.342	73.0632	68.7079	63.9712	68.3319	65.3161	65.9911	65.4791	69.4827	68.5906	63.9345	66.9094	66.0889	74.7651	69.1652
		516	2119.14	69.2821	67.0249	68.8661	73.0329	68.9246	62.3987	0	64.6336	69.7238	68.8381	64.1185	66.3571	66.7008	66.2259	71.683	73.94	75.496	0	65.2337	68.7368	62.8439	66.5586	70.7514	66.5024	66.3169	64.1722	64.5032	67.8711	68.3959	67.1932	69.95	0	65.0907	68.3352	83.5089	70.6324
		517	2123	63.3699	66.7578	70.8116	73.8022	63.8327	63.0577	62.6062	66.2221	72.3384	64.3055	70.216	63.0945	79.0541	67.9903	69.2909	68.7486	74.5462	61.6297	65.2086	63.7505	60.4056	70.9384	67.8107	69.0224	66.3148	67.2415	68.0836	64.4781	71.3109	66.6637	68.6719	0	63.3484	72.495	75.9434	72.1628
		518	2126.86	63.5172	64.911	66.167	68.4375	66.4455	68.3099	0	70.7877	70.5046	0	67.3553	64.376	68.2025	66.6127	68.591	72.5598	72.3938	64.6278	63.0902	69.4143	65.9154	69.0417	70.3922	69.1944	62.1039	65.3859	67.8588	67.2963	67.2171	69.069	69.5193	59.7052	65.8653	74.2444	74.3838	67.7968
		519	2130.72	62.8089	62.0142	70.3133	71.0209	67.1495	70.8673	57.9935	68.9011	76.3417	0	67.0292	0	70.0437	69.3772	68.9006	71.9551	74.0115	0	69.9882	65.3661	67.2622	69.1548	70.9318	0	64.5165	70.7563	70.2696	67.8432	69.1423	68.9314	68.6213	0	67.2607	73.6538	76.746	68.6309
		520	2134.58	60.5998	67.7485	65.3349	70.1716	62.0269	67.8045	62.9447	69.0102	72.6425	65.812	68.021	59.7627	68.1828	71.7059	73.2339	71.6044	73.2801	64.0529	65.5336	65.3599	64.2419	69.3428	69.8373	66.45	65.4151	68.2155	62.5168	66.7124	64.8044	70.5413	70.446	0	62.6356	66.1324	74.5545	66.9354
		521	2138.44	64.3082	65.6101	66.3299	69.7981	66.1666	65.919	0	67.1	68.4646	61.5587	67.5438	65.4084	65.7873	62.75	72.9436	73.131	77.2756	66.528	70.1201	65.5736	65.9635	69.08	69.8674	0	68.9544	66.4442	64.0928	69.0985	69.6667	63.6892	75.2352	63.9699	72.8547	73.3994	77.883	70.1612
		522	2142.3	68.565	62.8673	68.9469	69.9562	66.8284	66.7695	64.024	66.2572	71.5887	0	65.4962	63.7033	71.6488	65.1513	66.9457	62.9253	73.3526	60.3459	69.8589	72.2827	65.4265	66.4718	66.8064	60.8027	68.2348	67.6596	67.054	70.2196	69.3225	67.4885	72.9298	0	63.8457	69.0835	74.1143	67.6761
		523	2146.16	65.8104	62.0904	71.9705	67.7848	63.1087	62.4666	60.0831	64.05	71.9943	0	68.1717	62.5497	70.4975	69.9805	65.8992	72.9121	70.4107	0	64.5811	65.3981	64.8024	68.0962	73.0305	60.4651	71.2517	66.9065	65.7132	69.1467	71.0595	66.0391	66.7909	0	66.5574	70.3005	79.8584	69.6956
		524	2150.02	61.8997	71.125	66.9736	74.8961	68.345	66.7173	64.9833	65.5538	74.2117	66.6565	66.6067	65.8007	70.4835	66.1581	66.1669	73.4428	74.4906	60.6372	61.6554	64.1398	64.4715	72.599	69.0998	0	65.0038	69.4409	65.459	70.6993	68.191	69.0244	67.3706	65.6788	66.4909	71.2436	73.9955	66.5515
		525	2153.88	63.5423	68.0359	68.8652	70.7369	63.4817	70.5939	0	71.7529	70.9165	64.4371	65.7111	61.78	68.793	68.2206	67.5345	67.3794	74.92	0	65.1385	64.4991	65.0772	76.1617	70.9933	63.2143	69.7043	65.6976	67.3898	67.9878	72.7698	62.8311	67.1553	0	66.7323	66.0465	73.0661	61.6337
		526	2157.74	71.0494	68.0502	65.7156	69.9204	65.8202	65.3896	0	63.3364	67.3845	63.8853	66.1629	61.8745	68.5907	67.5014	71.6822	70.3252	76.3048	0	60.6989	68.7709	63.6723	68.3273	57.0338	54.7465	67.4726	62.3726	68.5616	68.3215	69.0195	69.5054	67.4236	0	65.8665	74.9982	72.8211	66.5127
		527	2161.6	68.0479	66.1554	67.791	69.7481	60.1316	61.6475	0	65.4383	72.9342	67.9022	67.7929	61.5408	64.8434	68.2812	73.6188	73.5344	75.0889	61.8817	62.6464	66.0755	62.6446	70.6005	70.2923	61.0068	60.5347	66.278	62.8508	68.4877	64.7875	64.5761	69.6232	0	68.8447	70.405	74.6562	67.5037
		528	2165.46	62.0794	68.7326	67.1626	71.9851	69.5027	66.5449	60.5415	72.0441	64.7063	67.9223	66.2966	63.0432	69.3559	61.8904	63.6923	73.1848	76.5558	65.5352	60.291	59.6915	60.2084	73.1861	70.7228	68.2339	65.3203	66.1597	65.9858	66.3811	68.4947	66.3539	65.1242	0	66.1673	69.8203	74.3262	65.687
		529	2169.32	68.4366	68.2672	66.6252	70.439	67.038	62.0602	0	66.158	72.3279	67.3486	63.772	61.9702	71.4123	64.0913	70.5412	70.7711	75.6717	0	67.6929	64.6808	66.0602	75.1662	68.0397	0	67.9145	67.7308	67.5874	68.2551	67.3621	69.1536	69.5268	57.0699	68.0705	73.8562	73.997	66.2925
		530	2173.18	62.526	67.7135	63.05	73.6752	70.0148	64.8716	61.8025	69.9461	67.13	71.331	69.3753	62.3856	67.5203	65.3479	67.744	67.3643	75.2866	67.8755	65.1451	67.3341	61.9226	72.1501	73.0398	0	69.8748	67.0654	68.3782	69.3579	67.1491	63.5803	65.5315	0	67.019	75.6339	72.5614	63.2565
		531	2177.04	64.5984	69.1029	65.2012	71.2301	62.9579	67.9978	68.5259	66.5361	73.194	62.6089	68.2382	61.1664	67.3546	67.8764	66.2829	71.4706	73.0592	64.412	68.167	62.1647	66.3427	69.4224	71.8544	68.701	67.8622	71.7893	62.1651	67.0555	74.4333	64.5131	67.2492	0	69.698	71.9257	76.9996	64.027
		532	2180.9	65.628	71.3585	65.5027	72.148	64.7718	66.6977	0	69.0251	67.7653	62.4141	64.0957	59.3842	72.8904	65.44	71.0578	75.7542	70.1641	0	67.7519	64.7383	64.7312	71.1063	68.0934	70.9272	67.2463	67.7243	63.5047	70.532	75.6074	63.0751	70.6124	57.0806	66.6528	71.8087	71.8392	65.6891
		533	2184.76	67.5916	68.9492	67.6665	71.8935	63.4899	70.7075	61.7947	71.0254	69.7001	68.699	65.5304	58.2898	68.5843	68.9662	70.7002	74.3089	79.5771	60.4818	64.3041	64.1249	62.3551	72.5664	72.5136	62.7282	64.2067	69.33	68.6136	66.9597	64.4187	61.561	63.6835	0	65.8941	69.9389	72.6605	68.1505
		534	2188.62	67.1506	64.1904	67.5347	69.4786	64.992	65.0524	0	66.3441	76.5388	64.8906	64.3358	61.0492	68.9608	67.8611	66.15	70.239	80.1004	57.9556	65.2144	64.4553	68.3901	70.2496	72.5411	64.0219	66.3532	73.2685	61.5684	68.0642	71.2079	0	65.063	0	62.7385	72.7915	74.6934	66.9305
		535	2192.48	68.4882	69.0032	67.2041	71.0389	63.4944	66.6679	66.2383	61.7016	68.8467	62.4392	67.5414	61.5313	72.8875	64.2495	71.1097	69.6452	73.8804	59.7826	61.358	59.4505	65.9834	70.6104	71.4675	64.6996	63.7631	69.8323	64.2318	64.2684	66.3549	66.088	70.877	0	65.9845	70.9888	75.6385	67.3207
		536	2196.34	66.0698	61.632	68.6707	74.8171	62.3931	66.1009	0	65.8972	69.7872	69.7466	70.0112	59.7437	69.4462	64.4145	68.0287	70.9375	78.0501	63.4101	64.6316	70.3683	59.4647	70.1195	70.4879	68.3374	67.4911	69.1025	68.1702	69.8395	70.719	66.3995	66.9553	0	67.9804	67.2744	75.1958	67.5948
		537	2200.2	63.5349	64.4118	64.2762	70.7573	65.6152	70.9814	0	67.3847	65.8188	66.2895	66.323	56.1788	64.8156	69.0481	68.2192	75.9335	74.9523	66.6209	60.9684	70.0792	67.2811	68.6679	71.7015	63.5864	70.5545	71.3581	68.8802	66.1859	63.9305	62.8562	67.2237	0	68.4123	71.5784	76.097	66.9818
		538	2204.06	68.4619	67.7927	66.7235	72.01	63.4257	64.8108	64.6998	68.0944	69.3809	66.3241	67.8801	58.4725	65.9923	68.5982	68.5211	73.6588	76.663	60.1085	60.7627	65.5611	63.7768	76.8141	73.4285	63.6687	67.1813	66.0331	65.402	65.9637	63.986	0	65.6553	0	71.6972	71.7877	72.9644	70.2189
		539	2207.92	65.1283	69.4017	67.1112	68.8541	65.2917	64.6765	63.2008	65.98	70.4152	68.0989	66.6932	60.633	63.6759	70.9962	65.6095	70.9597	69.0107	59.4718	62.8452	60.0252	62.8627	74.1902	72.9103	63.5518	71.041	68.8854	66.8864	66.0244	70.5344	65.2724	70.6622	0	70.9796	71.6927	76.4346	65.3532
		540	2211.78	67.6703	63.957	67.6522	71.6254	66.4697	67.2145	60.3185	64.2118	77.213	75.9747	71.6887	59.1786	70.2782	67.2865	67.4588	76.9427	74.3029	65.9178	66.1236	66.6912	62.9822	74.5355	71.3591	68.9128	66.5486	69.3872	63.0957	69.4872	67.9199	67.9201	68.3908	0	59.6701	74.7849	72.2275	69.2902
		541	2215.64	64.8118	63.4871	67.3891	73.88	65.933	64.0016	59.859	66.7627	68.5303	71.1217	64.1863	59.8575	69.9294	66.7854	67.6814	71.0231	74.2572	64.1367	62.8883	64.6985	58.7571	68.1493	72.2966	66.1241	71.3712	71.2902	65.0997	67.6101	71.4797	61.3507	63.6824	0	67.2732	69.0464	76.6985	69.0059
		542	2219.5	61.4083	71.6744	62.5488	73.5932	66.2426	65.2467	0	67.1859	74.6125	68.2187	67.4578	58.8198	66.6036	63.7858	65.8808	69.1801	68.1797	0	66.0518	63.7542	63.605	72.9733	72.97	62.9501	70.8906	68.5844	64.3383	75.135	65.7592	60.8242	72.343	0	63.458	71.5191	104.258	66.817
		543	2223.36	62.6256	63.1086	62.1823	71.7418	64.9401	65.8999	61.975	64.3601	69.5655	70.2989	60.2318	0	67.9775	66.6934	67.194	70.5622	74.8168	64.8125	68.2035	65.3447	63.8596	74.1229	74.8926	67.1108	67.5698	70.9896	68.3516	69.7335	61.6524	60.6219	67.454	0	70.3151	73.5656	77.9896	70.3299
		544	2227.22	67.2114	69.049	66.8616	72.755	63.2328	64.6072	0	71.4576	71.9717	71.1931	64.7211	0	63.9192	61.9643	73.3645	71.5171	75.4341	64.8381	65.0736	63.454	60.2434	72.2043	68.9383	67.0914	70.2837	68.5757	68.534	65.8726	68.6036	61.8552	72.4567	0	68.3451	73.0396	73.1705	67.3619
		545	2231.08	67.6556	60.0674	61.7167	69.2967	60.9072	69.2514	61.0025	68.9736	68.353	69.6523	72.3337	0	71.6072	66.5691	68.6646	64.9968	71.2111	62.9859	63.0112	67.6959	62.2109	76.4403	74.785	0	71.1706	69.6204	64.7684	70.15	68.0977	64.1534	70.292	56.9671	69.7286	74.8454	76.8274	71.5875
		546	2234.94	65.4284	62.5968	65.5733	73.4302	63.8334	65.4975	0	63.3919	75.2206	69.1039	62.751	0	71.9384	67.457	65.3226	75.7024	80.9399	64.9258	64.6269	65.0635	63.6021	68.7851	69.9531	65.062	68.2759	75.0213	66.0619	66.7728	67.9383	61.7214	70.8562	58.8148	69.0749	64.2376	74.7136	69.1939
		547	2238.8	66.0696	62.1508	66.64	77.1823	59.9943	59.6273	61.568	64.2612	67.2151	64.1318	66.4551	61.1253	74.3767	68.5425	65.1225	69.3695	73.8627	62.7225	64.8077	62.4593	63.188	72.2474	75.0626	66.2633	72.1856	66.9871	69.0577	66.6647	65.4089	63.0188	70.321	0	68.8924	72.5776	77.3399	66.312
		548	2242.66	64.0191	68.8366	66.7355	69.7761	58.6848	65.2868	0	62.9752	66.4905	64.6687	65.7936	59.5726	70.344	63.8638	68.8875	71.7493	72.2879	66.8169	56.0792	68.5555	62.7898	69.6942	77.4458	66.9176	65.1558	69.5011	64.157	62.3371	62.9038	65.6419	66.8007	0	66.7678	71.1741	71.7591	64.4755
		549	2246.52	64.7655	64.6866	69.5459	77.4788	63.0514	63.7307	62.068	64.3933	72.7744	68.5795	65.4386	0	67.6898	64.3489	63.0787	75.7871	73.9265	63.891	63.4906	66.8341	63.6345	70.9035	78.4972	65.6706	64.3627	71.0701	70.6588	67.9527	64.9673	68.8218	71.7024	56.4931	63.7745	70.4295	77.3278	67.2132
		550	2250.38	70.476	62.95	62.9212	71.6648	62.7231	71.2128	64.7118	68.1488	69.196	66.0778	72.016	0	71.1007	66.8736	69.4818	72.7351	73.3488	0	65.0648	61.4648	66.6222	71.0174	79.1931	0	64.5441	72.6049	66.1105	65.507	67.765	64.6338	67.7066	0	65.75	73.7569	77.4233	64.6844
		551	2254.24	66.7239	66.3975	69.1237	71.9412	60.8667	70.6078	60.9402	67.4827	72.5231	63.4007	68.3463	64.7004	66.9592	63.2112	68.9302	74.3104	75.3112	66.2738	62.3325	66.8355	57.1635	71.7802	71.9191	61.4968	68.1131	68.6529	67.8475	66.6422	67.0628	62.9446	78.6307	0	66.9945	72.8759	71.419	69.888
		552	2258.1	0	65.1754	64.4171	69.4353	62.0585	64.4442	65.014	65.5262	67.4599	62.4554	68.8967	0	62.4458	63.667	70.2555	0	78.4111	63.2555	62.3632	63.2537	61.7476	72.488	70.0885	66.9629	64.9802	68.9837	63.2146	68.0207	70.3486	65.7446	68.0317	0	62.9347	70.7654	71.8456	71.2863

## Sheet: Average Spots by Background
				SptId_17	SptId_18	SptId_24	SptId_26	SptId_30	SptId_35	SptId_38	SptId_39	SptId_42	SptId_45	SptId_50	SptId_56	SptId_57	SptId_62	SptId_68	SptId_70	SptId_71	SptId_73	SptId_75	SptId_80	SptId_82	SptId_87	SptId_88	SptId_90	SptId_97	SptId_98	SptId_100	SptId_106	SptId_113	SptId_117	SptId_118	SptId_128	SptId_129	SptId_130	SptId_149	SptId_150
		0	127.38	0	0	0	0	0	0	2.83109	0	0	0	0	0	0	0	0	0	0	0	0	0	0	0	0	0	0	0	0	0	0	0	2.5031	0	0	0	3.28904	0
		1	131.24	0	0	0	0	0	0	0	0	0	0	0	0	0	0	0	0	0	0	0	0	0	2.85011	0	0	0	0	0	0	0	0	0	0	0	0	0	0
		2	135.1	0	0	0	0	0	0	0	0	0	0	0	0	0	0	0	0	0	0	0	0	0	0	0	0	0	0	0	0	0	0	0	0	0	0	0	0
		3	138.96	0	0	0	0	0	0	0	0	0	0	0	0	0	0	0	0	0	0	0	0	0	0	0	0	0	0	0	0	0	0	0	0	0	0	0	0
		4	142.82	0	0	0	0	0	0	0	0	0	0	0	0	0	0	0	0	0	0	0	0	0	0	0	0	0	0	0	0	0	0	0	0	0	0	0	0
		5	146.68	0	0	0	0	0	0	0	0	0	0	0	0	0	0	0	0	0	0	0	0	0	0	0	0	0	0	0	0	0	3.13224	0	0	0	0	0	0
		6	150.54	0	0	0	0	0	0	0	0	0	0	0	0	2.97917	0	0	0	0	0	0	0	0	0	3.47644	0	0	0	0	0	0	0	0	0	0	0	0	0
		7	154.4	0	0	0	0	0	0	0	0	0	0	0	0	3.01959	0	0	0	0	0	0	0	0	0	0	0	0	0	0	0	0	0	0	0	0	0	0	0
		8	158.26	0	0	0	0	0	0	0	0	3.36512	0	0	0	3.07266	0	0	0	0	0	0	0	0	0	0	0	0	0	0	0	0	0	0	0	0	0	0	0
		9	162.12	0	0	0	0	0	0	0	0	0	0	0	0	2.98213	0	0	0	0	0	0	0	0	0	0	0	0	0	0	0	0	0	0	0	0	0	0	0
		10	165.98	0	0	0	0	0	0	0	0	0	0	0	0	0	0	0	0	0	0	0	0	0	0	0	0	0	0	0	0	0	0	0	0	0	0	0	0
		11	169.84	0	0	2.80811	0	0	0	0	0	0	0	0	0	3.28483	0	0	0	0	0	0	0	0	0	0	0	0	0	0	0	0	0	0	0	0	0	0	0
		12	173.7	0	0	0	0	0	0	0	0	0	0	0	0	3.19437	0	0	0	0	0	0	0	0	0	0	0	0	0	0	0	0	0	0	0	0	0	0	0
		13	177.56	0	0	0	0	0	0	0	0	0	0	0	0	3.39259	0	0	0	0	0	0	0	0	0	0	0	0	0	0	0	0	0	0	0	0	0	0	0
		14	181.42	0	0	0	0	0	0	0	0	0	0	0	0	3.31295	0	0	0	0	0	0	0	0	0	0	0	0	3.70652	0	0	0	0	0	0	0	0	0	0
		15	185.28	0	0	0	0	0	0	0	0	0	0	0	0	3.29569	0	0	0	0	0	0	0	2.94176	0	0	0	0	0	0	0	0	0	0	0	0	0	0	0
		16	189.14	0	0	0	0	0	0	0	0	0	0	0	0	2.78234	0	0	0	0	0	0	0	0	0	0	0	0	0	0	0	0	0	0	0	0	0	0	0
		17	193	0	0	0	0	0	0	0	0	0	0	0	0	0	0	0	0	0	0	0	0	0	0	0	0	0	0	0	0	0	0	0	0	0	0	0	0
		18	196.86	0	0	0	0	0	0	0	0	0	0	0	0	0	0	0	0	0	0	0	0	0	0	0	0	0	0	0	0	0	0	0	0	0	0	0	0
		19	200.72	2.71007	0	0	0	0	0	0	0	0	0	0	0	3.08673	0	0	0	0	0	0	0	0	0	0	0	0	0	0	0	0	0	0	0	0	0	0	0
		20	204.58	0	0	0	0	0	0	0	0	0	0	0	0	0	0	0	0	0	0	0	0	0	0	0	0	0	0	0	0	0	0	0	0	0	0	0	0
		21	208.44	0	0	0	0	0	0	0	0	0	0	0	0	0	0	0	0	0	0	0	0	0	0	0	0	0	0	0	0	0	0	0	0	0	0	0	0
		22	212.3	0	0	0	0	0	0	0	0	0	0	0	0	0	0	0	0	0	0	0	0	0	0	0	0	0	0	0	0	0	0	0	0	0	0	0	0
		23	216.16	0	0	0	0	0	0	0	0	0	0	0	0	0	0	0	0	0	0	0	0	0	0	0	0	0	0	0	0	0	0	0	0	0	0	0	0
		24	220.02	0	0	0	0	0	0	0	0	0	0	0	0	0	0	0	0	0	0	0	0	0	0	0	0	0	0	0	0	0	0	0	0	0	0	0	0
		25	223.88	0	0	0	0	0	0	0	0	0	0	0	0	0	0	0	0	0	0	0	0	0	3.67864	0	0	0	0	0	0	0	0	0	0	0	0	0	0
		26	227.74	0	0	0	0	0	0	0	0	0	0	0	0	0	0	0	0	0	0	0	0	0	0	0	0	0	0	0	0	0	0	0	0	0	0	0	0
		27	231.6	0	0	0	0	0	0	0	0	0	0	0	0	0	0	0	0	0	0	0	0	0	0	0	0	0	0	0	0	0	0	0	0	0	0	0	0
		28	235.46	0	0	0	0	0	0	0	0	0	0	0	0	0	0	0	2.34014	0	0	0	0	0	0	0	0	0	0	0	0	0	0	0	0	0	0	0	0
		29	239.32	0	0	0	0	0	0	0	0	0	0	0	0	0	0	0	0	0	0	0	0	0	0	0	0	0	0	0	0	0	0	0	0	0	0	2.91529	0
		30	243.18	0	0	0	0	0	0	0	0	0	0	0	0	0	0	0	0	0	0	0	0	0	0	0	0	0	0	0	0	0	2.62363	0	0	0	2.69373	3.28904	0
		31	247.04	0	0	0	0	0	0	0	0	0	0	0	0	0	0	0	0	0	0	0	0	0	0	0	0	0	0	0	0	0	0	0	0	0	0	0	0
		32	250.9	0	0	0	0	0	0	0	0	0	0	0	0	0	0	0	0	0	0	3.20277	0	0	0	0	0	0	0	0	0	0	0	0	0	0	0	2.99299	0
		33	254.76	0	0	0	0	0	0	0	0	0	0	0	0	0	0	0	0	0	0	0	0	0	0	0	0	0	0	0	0	0	0	0	0	0	3.01202	2.81847	0
		34	258.62	0	0	0	0	0	0	0	0	0	0	0	0	0	0	0	0	0	0	0	0	0	0	0	0	0	0	0	0	0	0	0	0	0	2.92616	3.277	0
		35	262.48	0	0	0	0	0	0	0	2.66553	0	0	0	0	0	0	0	0	0	0	0	0	0	0	0	0	0	0	0	0	0	0	0	0	0	3.24059	3.13503	0
		36	266.34	0	0	0	0	0	0	0	0	0	0	0	0	0	0	0	0	0	0	0	0	0	0	0	0	0	0	0	0	0	0	0	0	0	3.17814	3.41955	0
		37	270.2	3.41395	0	0	0	0	0	0	0	0	0	0	0	0	0	0	0	0	0	0	0	0	0	0	0	0	0	0	0	0	0	0	0	0	3.109	3.42727	0
		38	274.06	0	0	0	0	0	0	0	0	0	0	0	0	0	0	0	0	0	0	0	0	0	0	0	0	0	0	0	0	0	0	0	0	0	3.40427	3.71653	0
		39	277.92	0	0	0	0	0	0	0	0	0	0	0	0	0	0	0	0	0	0	0	0	0	0	0	0	0	0	0	0	0	0	0	0	0	2.93386	4.03588	0
		40	281.78	0	0	0	0	0	0	0	0	2.87574	0	0	0	0	0	0	0	0	0	0	0	0	0	0	0	0	0	0	0	0	0	0	0	0	3.58401	5.02707	0
		41	285.64	0	0	0	0	0	0	0	0	0	0	0	0	0	0	0	0	0	0	0	0	0	0	0	0	0	0	0	0	0	0	0	0	0	2.83144	4.88184	0
		42	289.5	0	0	0	0	0	0	0	0	0	0	0	0	0	0	0	0	0	0	0	0	0	0	0	0	0	0	0	0	0	0	0	0	0	3.18908	4.99241	0
		43	293.36	0	0	0	0	0	0	0	0	0	0	0	0	0	0	0	0	0	0	0	0	0	0	0	0	0	0	0	0	0	0	0	0	0	0	4.70233	0
		44	297.22	0	0	0	0	0	0	0	0	0	0	0	0	0	0	0	0	0	0	0	0	0	0	0	2.88638	0	0	0	0	0	0	0	0	0	0	5.06543	0
		45	301.08	0	0	0	0	0	0	0	0	0	0	0	0	0	0	0	0	0	0	0	0	0	0	0	0	0	0	0	0	0	0	0	0	0	3.05481	5.30418	0
		46	304.94	0	0	0	0	0	0	0	0	0	0	0	0	0	0	0	0	0	0	0	0	0	0	0	0	0	0	0	0	0	0	0	0	0	3.00551	4.21159	0
		47	308.8	0	0	0	0	0	0	0	0	0	0	0	0	0	0	0	0	0	0	0	0	0	0	0	0	0	0	0	0	0	0	0	0	0	3.05613	4.43352	0
		48	312.66	0	0	0	0	0	0	0	0	0	0	0	0	0	0	0	0	0	0	0	0	0	0	0	0	0	0	0	0	0	0	0	0	0	3.1633	4.8906	0
		49	316.52	0	0	0	0	0	0	0	0	0	0	0	0	0	0	0	0	0	0	0	0	0	0	0	0	0	0	0	0	0	0	0	0	0	2.99479	4.76975	0
		50	320.38	0	0	0	0	0	0	0	0	0	0	0	0	0	0	0	0	0	0	0	0	0	0	0	0	0	0	0	0	0	0	0	0	0	3.83779	5.07575	0
		51	324.24	0	0	0	0	0	0	0	0	0	0	0	0	0	0	0	0	0	0	0	0	0	0	0	0	0	0	0	0	0	0	0	0	0	2.92977	4.72094	0
		52	328.1	0	0	0	0	0	0	0	0	0	0	0	0	0	0	0	0	0	0	0	0	0	0	0	0	0	0	0	0	0	0	0	0	0	3.54233	5.29113	0
		53	331.96	0	0	0	0	0	0	0	0	0	0	0	0	0	0	0	0	0	0	0	0	0	0	0	0	0	0	0	0	0	0	0	0	0	3.7902	5.38961	0
		54	335.82	0	0	0	0	0	0	0	0	0	0	0	0	0	0	0	0	0	0	0	0	0	0	0	0	0	0	0	0	0	0	0	0	0	3.6295	5.00688	0
		55	339.68	0	0	0	0	0	0	0	0	0	0	0	0	0	0	0	0	0	0	0	0	0	0	0	0	0	0	0	0	0	0	0	0	0	3.60937	5.02235	0
		56	343.54	0	0	0	0	0	0	0	0	0	0	0	0	0	0	0	0	0	0	0	0	0	0	0	0	0	0	0	0	0	0	0	0	0	4.05868	4.57641	0
		57	347.4	0	0	0	0	0	0	0	0	2.78977	0	0	0	0	0	0	0	0	0	0	0	0	0	0	0	0	0	0	0	2.57365	0	0	0	0	3.27481	4.84381	0
		58	351.26	0	0	0	0	0	0	0	0	0	0	0	0	0	0	0	0	0	0	0	0	0	0	0	0	0	0	0	0	0	0	0	0	0	3.34035	4.52828	0
		59	355.12	0	0	0	0	0	0	0	0	0	0	0	0	0	0	0	0	0	0	0	0	0	0	0	0	0	0	0	0	0	0	0	0	0	3.97465	4.38168	0
		60	358.98	0	0	0	0	0	0	0	0	0	0	0	0	0	2.9541	0	0	0	0	0	0	0	0	0	0	0	0	0	0	0	0	0	0	0	3.69106	4.40999	0
		61	362.84	0	0	0	0	0	0	0	0	0	0	0	2.95108	0	0	0	0	0	0	0	0	0	0	0	0	0	0	0	0	0	0	0	0	0	3.46797	4.81794	0
		62	366.7	0	0	0	0	0	0	0	0	0	0	0	0	0	0	0	0	0	0	0	0	0	0	0	0	0	0	0	0	0	0	0	0	0	3.71429	4.00416	0
		63	370.56	0	0	0	0	0	0	0	0	0	0	0	0	0	0	0	0	0	0	0	2.78758	0	0	0	0	0	0	0	0	0	0	0	0	0	4.13401	4.42141	0
		64	374.42	0	0	0	0	0	0	0	0	0	0	0	0	0	0	2.75208	0	0	0	0	3.05606	0	0	0	0	0	0	0	2.82862	0	0	0	0	0	4.42949	3.9055	0
		65	378.28	0	0	0	0	0	0	0	0	0	0	0	0	0	0	0	0	0	0	0	3.16204	0	0	0	0	0	0	0	2.94763	0	0	0	0	0	3.69872	5.18547	0
		66	382.14	0	0	0	0	0	0	0	0	0	0	0	0	0	0	0	0	0	0	0	0	0	0	0	0	0	0	0	3.56344	0	0	0	0	0	3.5535	4.70174	0
		67	386	0	0	0	0	0	0	0	0	0	0	0	0	3.03854	0	0	0	0	0	0	0	0	0	0	0	0	0	0	3.48279	0	0	0	0	0	4.04974	4.62884	0
		68	389.86	0	0	0	0	0	0	0	0	0	0	0	0	0	0	0	0	0	0	0	3.53947	0	0	0	0	0	0	0	3.36305	0	0	0	0	0	3.767	4.84179	0
		69	393.72	0	0	0	0	0	0	0	0	0	0	0	0	0	0	0	0	0	0	0	3.17991	0	0	0	0	0	0	0	3.79708	0	0	0	0	0	3.67938	4.86732	0
		70	397.58	0	0	0	0	0	0	0	0	0	0	0	0	3.07939	0	0	0	0	0	0	3.40351	0	0	0	0	0	0	0	4.0207	0	0	0	0	0	3.56359	5.34353	0
		71	401.44	0	0	0	0	0	0	0	0	0	0	0	0	0	0	0	0	0	0	0	3.38047	0	0	0	0	0	0	0	3.59963	0	0	0	0	0	3.6537	4.87638	0
		72	405.3	0	0	0	0	0	0	0	0	2.79397	0	0	0	0	0	0	0	0	0	0	2.87296	0	0	0	0	0	0	0	3.82759	0	0	0	0	0	3.66632	5.43675	0
		73	409.16	0	0	0	0	0	0	0	0	0	0	0	0	3.22938	0	0	0	0	0	0	3.6904	0	0	0	0	0	0	0	4.55985	0	0	0	0	0	3.70962	4.60377	0
		74	413.02	0	0	0	0	0	0	0	0	0	0	0	0	0	0	0	0	0	0	0	4.03235	0	0	0	0	0	0	0	4.73247	0	0	0	0	0	3.36502	4.7015	0
		75	416.88	0	0	0	0	0	0	0	0	0	0	0	0	0	0	0	0	0	0	0	3.05625	0	0	0	0	0	0	0	4.61989	0	0	0	0	0	3.2356	5.09758	0
		76	420.74	0	0	0	0	0	0	0	0	0	0	0	0	0	0	0	0	0	0	0	3.52895	0	0	0	0	2.6654	0	0	4.29758	0	0	0	0	0	3.32142	4.98451	0
		77	424.6	0	0	0	0	0	0	0	0	0	0	0	0	3.59009	0	0	0	0	0	0	3.70309	0	0	0	0	0	0	0	4.6815	0	0	0	0	0	3.59071	5.29502	0
		78	428.46	0	0	0	0	0	0	0	0	0	0	0	0	3.43157	0	0	0	0	0	0	3.15585	0	0	0	0	0	0	0	4.10148	0	0	0	0	0	3.42814	4.65955	0
		79	432.32	0	0	0	0	0	0	0	0	0	0	0	0	3.01104	0	0	0	0	0	0	3.70635	0	0	0	0	0	0	0	3.75294	0	0	0	0	0	3.34005	4.57808	0
		80	436.18	0	0	0	0	0	0	0	0	0	0	0	0	3.23224	0	0	0	0	0	0	3.31276	0	0	0	0	0	0	0	4.34305	0	0	0	0	0	3.54371	4.91522	0
		81	440.04	0	0	3.02133	0	0	0	0	0	0	0	0	0	3.59665	0	0	0	0	0	0	4.09831	0	0	0	0	0	0	0	4.52688	0	0	0	0	0	3.91062	4.91313	0
		82	443.9	0	0	0	0	0	0	0	0	0	0	0	0	3.46137	0	0	0	0	0	0	3.8813	0	0	0	0	0	0	0	4.99316	0	0	0	0	0	3.35102	4.53488	0
		83	447.76	0	0	0	0	0	0	0	0	0	0	0	0	3.19421	0	0	0	0	0	0	3.87595	0	0	0	0	0	3.19735	0	4.84812	0	0	0	0	0	3.89025	4.4383	0
		84	451.62	0	0	0	0	0	0	0	0	0	0	0	0	3.27689	0	0	0	0	0	0	3.58907	0	0	0	0	0	0	0	4.60958	0	0	0	0	0	3.17516	5.32092	0
		85	455.48	0	0	0	0	0	0	0	0	0	0	0	0	3.55588	0	0	0	0	0	0	4.17597	0	0	0	0	0	0	0	4.77161	0	0	0	0	0	4.06413	5.12337	0
		86	459.34	0	0	0	0	0	0	0	0	0	0	0	0	3.79391	0	0	0	0	0	0	3.98374	0	0	0	0	0	3.11678	0	4.78899	0	0	2.96074	0	0	3.26836	5.10137	0
		87	463.2	0	0	0	0	0	0	0	0	0	0	0	0	3.40545	0	0	0	0	0	0	3.27411	0	0	0	0	0	0	0	4.40322	0	0	0	0	0	3.46862	5.2747	0
		88	467.06	0	0	0	0	0	0	0	0	0	0	0	0	3.83339	0	0	0	0	0	0	3.3598	0	0	0	0	0	3.37476	0	5.03105	0	0	0	0	0	3.44288	4.44949	0
		89	470.92	0	0	0	0	0	0	0	0	0	0	0	0	3.70058	0	0	0	0	0	0	3.33597	0	0	0	0	0	0	0	4.52787	0	0	0	0	3.26049	3.28149	4.6495	0
		90	474.78	0	0	0	0	0	0	0	0	0	0	0	0	3.58981	0	0	0	0	0	0	4.11021	0	0	0	0	0	3.14566	0	4.21342	0	0	0	0	0	3.25649	4.5955	0
		91	478.64	0	0	0	0	0	0	0	0	0	0	0	0	3.82009	0	0	0	0	0	0	3.71542	0	0	0	0	0	3.0457	0	4.60615	0	0	0	0	0	3.60764	4.47656	0
		92	482.5	0	0	0	0	0	0	0	0	0	0	0	0	3.76034	0	0	0	0	0	0	3.47589	0	0	0	0	0	3.59196	0	4.16845	0	0	0	0	0	2.93218	4.86627	0
		93	486.36	0	0	0	0	0	0	0	0	0	0	0	0	3.41953	0	0	0	0	0	0	3.50242	0	0	0	0	0	2.96687	0	3.9821	0	0	0	0	0	3.04382	5.27262	0
		94	490.22	0	0	0	0	0	0	0	0	0	0	0	0	3.85486	0	0	0	0	0	0	3.74855	0	0	0	0	0	0	0	4.74127	0	0	0	0	0	3.28468	4.61546	0
		95	494.08	0	0	0	0	0	0	0	0	0	0	0	0	3.98711	0	0	0	0	0	0	3.3257	0	0	0	0	0	3.38107	0	4.57134	0	0	0	0	0	3.2409	4.61731	0
		96	497.94	0	0	0	0	0	0	0	0	0	0	0	0	3.9558	0	0	0	0	0	0	4.31213	0	0	0	0	0	3.37603	0	4.436	0	0	0	0	0	3.32947	4.26711	0
		97	501.8	0	0	0	0	0	0	0	0	2.99282	0	0	0	3.78589	0	0	0	0	0	0	3.63298	0	0	0	0	0	3.19521	0	3.97122	0	0	0	0	0	3.28572	4.70788	0
		98	505.66	0	0	0	0	0	0	0	0	0	0	2.98582	0	4.08406	0	0	0	0	0	0	3.75111	0	0	0	3.1124	0	3.23339	0	4.48888	0	0	0	0	0	0	5.21538	0
		99	509.52	0	0	0	0	0	0	0	0	3.17072	0	3.44073	0	3.78796	0	0	0	0	0	0	3.55716	0	0	0	3.29005	0	3.23452	0	4.49679	0	0	0	0	0	3.60442	4.49036	0
		100	513.38	0	0	0	0	0	0	0	0	3.29879	0	3.34383	0	3.75663	0	0	0	0	0	0	3.70499	0	0	0	3.45666	0	3.67505	0	3.98276	0	0	0	0	0	3.34634	4.39575	0
		101	517.24	0	0	0	0	0	0	0	0	2.91833	0	3.07666	0	4.265	0	0	0	0	0	0	3.85763	0	0	0	3.24276	0	3.51498	0	4.12128	0	0	0	0	0	3.52475	4.08395	0
		102	521.1	0	0	0	0	0	0	0	0	3.25876	0	2.90989	0	4.52508	0	0	0	0	0	0	3.39604	0	0	0	3.30477	0	3.58118	0	4.28532	0	0	0	0	0	3.3234	4.048	0
		103	524.96	0	3.26824	0	0	0	0	0	0	2.8073	0	3.13668	0	4.06388	0	0	0	0	0	0	3.62518	0	0	0	3.33338	0	3.21978	0	4.79472	0	0	0	0	0	3.52565	4.02009	0
		104	528.82	0	0	0	0	0	0	0	0	3.57394	0	0	0	4.2432	0	0	0	0	0	0	3.83517	0	0	0	3.67197	0	3.15033	0	4.21056	0	0	0	0	0	3.24207	4.56789	0
		105	532.68	0	0	0	0	0	0	0	0	3.91233	0	3.73906	0	4.32442	0	0	0	0	0	0	3.27655	0	0	0	3.34855	0	3.35118	0	4.60217	0	0	0	0	0	3.56415	4.17883	0
		106	536.54	0	0	0	0	0	0	0	0	3.48357	0	3.73218	0	4.74979	0	0	0	0	0	0	3.72669	0	0	0	0	0	3.64375	0	4.44215	0	0	0	0	0	3.4496	4.53177	0
		107	540.4	0	0	0	0	0	0	0	0	3.76489	0	3.53751	0	4.21261	0	0	0	0	0	0	3.34977	0	0	0	3.42906	0	3.79702	0	4.14517	3.34948	0	0	0	0	3.18184	4.15185	0
		108	544.26	0	0	0	0	0	0	0	0	4.15438	0	3.78559	0	4.6862	0	0	0	0	0	0	3.51893	0	0	0	0	0	3.32785	0	4.52217	0	0	0	0	0	3.52058	4.79272	0
		109	548.12	0	0	0	0	0	0	0	0	4.00613	0	3.50202	2.78753	4.05444	0	0	0	0	0	0	3.99224	0	0	0	3.32283	0	3.16059	0	5.00478	3.4635	0	0	0	0	4.12704	4.83612	0
		110	551.98	0	0	0	0	0	0	0	0	4.61404	0	3.48179	0	5.31562	0	0	0	0	0	0	3.80909	0	0	0	3.25526	0	3.44491	0	4.32143	3.27206	0	0	0	0	3.72489	4.6677	0
		111	555.84	0	0	0	0	0	0	0	0	3.58254	0	3.55715	0	4.74665	0	0	0	0	0	0	3.35039	0	0	0	2.87336	0	3.14077	0	3.75731	3.07238	0	0	0	0	3.45041	4.92778	0
		112	559.7	0	0	0	0	0	0	0	0	4.19144	0	3.74	0	4.47592	0	0	0	0	0	0	3.79242	0	0	0	2.99859	0	3.53871	0	4.04266	0	0	0	0	0	3.23533	4.88934	0
		113	563.56	0	0	0	0	0	0	0	0	4.20931	0	4.08828	0	4.51902	0	0	0	0	0	0	3.67611	0	0	0	3.36415	0	0	0	4.47773	2.72292	0	0	0	0	3.57662	4.93371	0
		114	567.42	0	0	0	0	0	0	0	0	4.5937	0	3.8216	0	4.37736	0	0	0	0	0	0	3.51675	0	0	0	2.96576	0	3.22878	0	4.01459	0	0	0	0	0	3.57775	4.7968	0
		115	571.28	0	0	0	0	0	0	0	0	4.60233	0	4.20333	0	4.28711	0	0	0	0	0	0	3.76131	0	0	0	0	0	3.11455	0	4.71243	3.39709	0	0	0	0	3.93616	4.36435	0
		116	575.14	0	0	0	0	0	0	0	0	4.71358	0	4.06919	0	3.99203	0	0	0	0	0	0	3.75235	0	0	0	3.39315	0	3.16084	0	4.89587	3.62582	0	0	0	2.91397	3.71976	4.59865	0
		117	579	0	0	0	0	0	0	0	0	5.43615	0	3.69315	0	5.03053	0	0	0	0	0	0	3.39	0	0	0	3.16388	0	0	0	4.95438	3.35602	0	0	0	0	3.70516	4.5475	0
		118	582.86	0	0	0	2.9124	0	0	0	0	4.88007	0	3.90808	0	4.17331	0	0	0	0	0	0	4.02874	0	0	0	0	0	0	0	4.93528	3.2241	0	0	0	3.01313	4.30547	4.46246	0
		119	586.72	0	0	0	0	0	0	0	0	6.03923	0	3.743	0	4.77968	0	0	0	0	0	0	3.67593	0	0	0	3.35553	0	0	0	6.02481	0	0	0	0	0	3.89102	4.69502	0
		120	590.58	0	0	0	0	0	0	0	0	5.41055	0	3.60646	0	4.43787	0	0	0	0	0	0	3.63499	0	0	0	3.47241	0	0	0	5.49152	3.28215	0	0	0	0	4.09672	4.92779	0
		121	594.44	0	0	0	0	0	0	0	0	5.28302	0	3.87095	0	4.80957	0	0	0	0	0	0	3.69444	0	0	0	3.22636	0	0	0	5.08217	3.06508	0	0	0	2.97231	3.97893	5.0511	0
		122	598.3	0	0	0	0	0	0	0	0	4.9421	0	4.32528	0	4.24584	0	0	0	0	0	0	3.59735	0	0	0	3.3032	0	0	0	4.86775	0	0	0	0	0	3.97312	5.12948	0
		123	602.16	0	0	0	0	0	0	0	0	4.7359	0	3.53475	0	4.2843	0	0	0	0	0	0	3.97601	0	0	0	3.5302	0	0	0	4.50412	3.25732	0	0	0	0	4.10365	5.18969	0
		124	606.02	0	0	0	0	0	0	0	0	5.35968	0	4.03905	0	4.64491	0	0	0	0	0	0	3.85561	0	0	0	3.30404	0	0	0	4.32166	0	0	0	0	0	4.30291	4.99949	0
		125	609.88	0	0	0	0	0	0	0	0	4.88636	0	4.43836	0	4.58712	0	0	0	0	0	0	3.19659	0	0	0	3.29131	0	0	0	4.94904	3.09595	0	0	0	3.32681	4.18254	4.3814	0
		126	613.74	0	0	0	0	0	0	0	0	5.69049	0	3.9639	0	4.44731	0	0	0	0	0	0	3.78932	0	0	0	3.44783	0	0	0	4.63475	3.12421	0	0	0	2.88779	3.73724	4.49638	0
		127	617.6	0	0	0	0	0	0	0	0	5.21387	0	4.21032	0	4.79228	2.46648	0	0	0	0	0	0	0	0	0	3.11287	0	0	0	4.80627	2.94163	0	0	0	3.42665	3.71282	4.44418	0
		128	621.46	2.95158	0	0	0	0	0	0	0	5.20855	0	3.51379	0	4.12865	0	0	0	0	0	0	3.36692	0	0	0	3.18689	0	0	0	5.20454	2.87705	0	0	0	3.30874	3.97959	5.30517	0
		129	625.32	0	0	0	0	0	0	0	0	4.6921	0	4.51151	0	4.67295	0	0	0	0	0	0	3.08765	0	0	0	0	0	0	0	4.48204	3.39153	3.80628	0	0	2.98166	4.58327	4.61447	0
		130	629.18	0	0	0	0	0	0	0	0	5.21711	0	4.10954	0	5.33743	0	0	0	0	0	0	3.01976	0	0	0	3.33636	0	0	0	4.54929	3.21125	0	0	0	2.83811	3.71428	4.60282	0
		131	633.04	0	0	0	0	0	0	0	0	4.99968	0	4.50138	0	4.34822	0	0	0	0	0	0	0	0	0	0	0	0	0	0	4.27264	3.21594	3.34447	0	0	0	3.99811	4.17997	0
		132	636.9	0	0	0	0	0	0	0	0	4.74596	0	4.40579	0	4.9212	0	0	0	0	0	0	2.95933	0	0	0	2.84593	0	0	0	4.39584	3.26585	3.31699	0	0	0	3.78112	4.67465	0
		133	640.76	0	0	0	0	0	0	0	0	4.3223	0	4.35686	0	4.27925	0	0	0	0	2.52484	0	3.04349	0	0	0	3.49895	0	0	0	4.93476	3.27425	3.31017	0	0	3.17247	4.4907	4.64186	0
		134	644.62	0	0	0	0	0	0	0	0	5.43039	0	4.40082	3.08054	4.44897	0	0	0	0	0	0	0	0	0	0	2.95318	0	0	0	4.67149	3.19392	0	0	0	3.3042	4.17915	4.53215	0
		135	648.48	0	0	0	0	0	0	0	0	5.30829	0	4.74261	0	4.21096	0	0	0	0	0	0	0	0	0	3.35994	3.3586	0	0	0	5.02945	3.58016	3.1989	0	0	3.30382	3.92505	4.08483	0
		136	652.34	0	0	0	0	0	0	0	0	5.73731	0	5.36319	0	4.74507	2.88969	0	0	0	0	0	0	0	0	0	0	0	0	0	4.99667	3.72164	0	0	0	3.38814	3.71769	5.10045	0
		137	656.2	0	0	0	0	0	0	0	0	5.42598	0	5.02228	0	4.70557	0	0	0	0	0	0	0	0	0	3.07808	0	0	0	0	5.07935	0	3.46086	0	0	3.28117	3.83327	5.37427	0
		138	660.06	0	0	0	0	0	0	0	0	4.34569	0	5.13711	0	5.08504	0	0	0	0	0	0	0	0	0	3.19303	0	0	0	0	4.97091	3.04166	3.92149	0	0	3.47946	4.07737	5.33479	0
		139	663.92	0	0	3.41674	0	0	0	0	0	5.33775	0	5.81944	0	5.23768	0	0	0	0	0	0	0	0	0	0	0	0	0	0	4.69523	3.29603	3.65439	0	0	3.56175	3.74342	4.92927	0
		140	667.78	0	0	0	0	0	0	0	0	5.00821	0	5.11276	0	5.05882	0	0	0	0	0	0	0	0	0	3.01936	3.01372	0	0	0	5.01848	3.31295	3.18001	0	0	4.17809	4.09074	4.30264	0
		141	671.64	0	0	0	0	0	0	0	0	4.28988	0	5.64617	0	4.75908	0	0	0	0	0	0	0	0	0	3.3814	0	0	0	0	4.49209	3.09678	0	0	0	3.60313	4.40047	5.91127	0
		142	675.5	0	0	0	0	0	0	0	0	4.9062	0	4.79604	0	5.36635	0	0	0	0	0	0	0	0	0	3.43226	0	0	0	0	4.98804	2.98384	3.21877	0	0	3.39413	3.90878	4.82686	0
		143	679.36	0	0	0	0	0	0	0	0	4.93864	0	5.72614	0	5.92852	0	0	0	0	0	0	0	0	0	3.45672	2.88628	0	0	0	4.45267	3.39949	3.36444	0	0	3.72001	3.78624	4.75919	0
		144	683.22	0	0	0	0	0	0	0	0	4.85757	0	4.21047	0	5.41461	0	0	0	0	0	0	0	0	0	3.45074	3.24765	0	0	0	3.96383	3.25915	3.59127	0	0	3.36329	4.33709	3.99562	0
		145	687.08	0	0	0	0	0	0	0	0	4.87711	0	5.14726	0	4.72719	0	0	0	0	0	0	0	0	0	3.70715	2.99418	0	0	0	3.98444	3.61529	3.53828	0	0	3.83742	4.12856	4.92132	0
		146	690.94	0	0	0	0	0	0	0	0	4.74482	0	4.91639	0	4.78992	0	0	0	0	0	0	0	0	0	3.74936	3.49337	0	0	0	4.62826	3.47618	0	0	0	4.03979	3.66973	4.83293	0
		147	694.8	0	0	0	0	0	0	0	0	5.18471	0	4.71799	0	4.39511	0	0	0	0	0	0	0	0	0	3.82866	3.16419	0	3.14935	0	4.33983	2.92741	3.27397	0	0	3.93332	3.87979	4.25237	0
		148	698.66	0	0	0	0	0	0	0	0	4.78761	0	4.81657	0	5.31107	0	0	0	0	0	0	2.99832	0	0	3.71315	3.42644	0	3.09688	0	3.78515	3.34686	3.46011	0	0	3.67411	3.44646	4.6524	0
		149	702.52	0	0	0	0	0	0	0	0	5.18298	0	4.67776	0	4.11148	0	0	0	0	0	0	2.96267	0	0	3.93793	4.1386	0	3.33966	0	4.9952	3.19964	3.5092	0	0	3.56923	4.05466	4.52002	0
		150	706.38	0	0	0	0	0	0	0	0	4.35034	0	4.05601	0	4.13573	0	0	0	0	0	0	3.05615	0	0	3.61575	3.74403	0	3.27799	0	4.92343	3.48412	3.87576	0	0	3.64313	3.65138	4.11518	0
		151	710.24	0	0	0	0	0	0	0	0	4.94517	0	4.61277	0	4.4825	0	0	0	0	0	0	3.28366	0	0	3.93831	3.57059	0	3.57259	0	4.40698	3.52545	3.16253	0	0	4.11458	4.02337	4.67597	0
		152	714.1	0	0	0	0	0	0	0	0	4.33749	0	4.29926	0	3.83794	0	0	0	0	0	0	2.97642	0	0	4.00325	3.62133	0	3.62778	0	4.03005	2.97684	3.39035	0	0	3.52782	3.66129	3.99608	0
		153	717.96	0	0	0	0	0	0	0	0	5.3157	0	4.52773	0	4.32528	0	0	0	0	0	0	4.06108	0	0	3.83271	4.21604	0	3.43081	0	4.1259	2.95198	3.56406	0	0	3.52451	4.21902	4.45514	0
		154	721.82	0	0	0	0	0	0	0	0	5.21643	0	4.87401	0	5.8453	0	0	0	0	0	0	3.31708	0	0	3.91953	4.32657	0	3.73267	0	4.2507	3.03408	3.51136	2.65639	0	3.26915	3.78671	4.30819	0
		155	725.68	0	0	0	0	0	0	0	0	4.88989	0	4.44905	0	4.78811	0	0	0	0	0	0	3.43387	0	0	4.17838	3.82413	0	3.5984	0	4.4901	3.07076	3.59747	0	0	3.47093	4.06981	4.60557	0
		156	729.54	0	0	0	0	0	0	0	0	5.31067	0	4.87176	0	4.09011	0	0	0	0	0	0	3.77008	0	0	3.48986	4.53577	0	3.48313	0	4.04577	3.27221	3.46556	0	0	3.69558	3.66203	4.48786	0
		157	733.4	2.66825	0	0	0	0	0	0	0	4.03964	0	4.61923	0	4.7865	0	0	0	0	0	0	3.97804	0	0	3.7869	4.62395	0	3.37615	0	4.25411	3.37723	3.20226	0	0	3.63805	3.32564	4.83166	0
		158	737.26	0	2.85562	0	0	0	0	0	0	4.79507	0	4.70103	0	4.311	0	0	0	0	0	0	4.2518	0	0	4.1031	4.86216	0	3.35099	0	4.6033	3.80517	3.41795	0	0	3.1432	3.22636	4.86335	0
		159	741.12	0	0	0	0	0	0	0	0	4.43171	0	4.45934	0	4.53917	0	0	0	0	0	0	4.04847	0	0	3.96518	4.45079	0	3.53077	0	4.40872	3.54924	3.48997	0	0	3.65546	3.67758	4.41095	0
		160	744.98	0	0	0	0	0	0	0	0	4.77967	0	4.55131	0	4.66966	0	0	0	0	0	0	3.55962	0	0	3.39154	4.78249	0	3.62671	0	4.18743	3.38288	3.64397	0	0	3.47345	3.32483	4.02174	0
		161	748.84	0	3.31969	0	0	0	0	0	0	4.51314	0	4.36557	0	4.33647	0	0	0	0	0	0	4.67865	0	0	4.0357	4.93327	0	3.57651	0	4.6749	3.48409	3.66261	0	0	3.33404	0	4.66253	0
		162	752.7	0	0	0	0	0	0	0	0	5.12508	0	5.3994	0	3.7688	0	0	0	0	0	0	4.0269	0	0	3.82415	4.12439	0	3.51929	0	4.64152	3.13692	3.83941	0	0	3.34151	3.43532	3.99136	0
		163	756.56	0	3.06512	0	0	0	0	0	0	3.73702	0	4.9506	0	4.78673	0	0	0	0	0	0	4.77338	0	0	3.59085	5.01104	0	3.66478	0	4.16227	3.51261	3.90044	0	0	3.44571	3.37335	3.79181	0
		164	760.42	0	3.15089	0	0	0	0	0	0	4.53165	0	4.5093	0	4.20712	0	0	0	0	0	0	4.0795	0	0	4.25843	5.05981	0	3.68058	0	4.56877	3.31088	3.94049	0	0	3.24618	2.95958	4.11154	0
		165	764.28	0	3.10735	0	0	0	0	0	0	4.67702	0	4.57418	0	4.69283	0	0	0	0	0	0	4.24602	0	0	4.58952	4.14418	0	3.78896	0	4.50235	0	3.80234	0	0	0	3.16338	4.2867	0
		166	768.14	0	3.20601	0	0	0	0	0	0	4.97209	0	5.80687	0	4.57968	0	0	0	0	0	0	4.31626	0	0	4.61605	5.1881	0	3.95843	0	4.55263	3.25092	4.22955	3.63058	0	3.01277	3.38429	4.64006	0
		167	772	0	3.6923	0	0	0	0	0	0	5.63467	0	4.88622	0	4.78682	0	0	0	0	0	0	4.41762	0	0	4.08863	4.90597	0	3.56781	0	4.46946	0	3.73149	2.82473	0	3.60061	3.15897	4.46972	0
		168	775.86	0	3.54367	0	0	0	0	0	0	3.90327	0	4.95473	0	4.6829	0	0	0	0	0	0	4.40211	0	0	4.32891	4.89587	0	4.00281	0	4.26378	0	3.85146	3.11559	0	3.59039	3.47536	3.97477	0
		169	779.72	0	3.36644	0	0	0	0	0	0	5.06336	0	4.30135	0	4.49891	0	0	0	0	0	3.04623	4.83486	0	0	4.09188	4.79319	0	4.03043	0	4.28955	0	3.8961	0	0	3.06944	0	3.85836	0
		170	783.58	0	3.19403	0	0	0	0	0	0	5.17634	0	5.18212	0	4.21416	0	0	0	0	0	0	4.21685	0	0	4.15837	4.73282	0	3.91809	0	4.72174	3.13918	3.98737	3.37875	0	0	3.32865	4.35619	0
		171	787.44	0	3.09046	0	0	0	0	0	0	4.61018	0	4.23715	0	4.82042	0	0	0	0	0	0	3.93279	0	0	4.4101	4.31921	0	3.41556	0	4.39475	3.42916	4.36699	3.12778	0	0	2.85811	3.98731	0
		172	791.3	0	3.17983	0	0	0	0	0	0	5.05157	0	4.44232	0	4.4232	0	0	0	0	0	2.9869	4.20405	0	0	4.38836	4.30364	0	3.98313	0	3.79097	3.00806	3.67329	0	0	0	2.94825	4.52201	0
		173	795.16	0	3.33875	0	0	0	0	0	0	4.7685	0	4.2413	0	4.35928	0	0	0	0	0	2.98868	4.61373	0	0	4.56745	4.77621	0	3.5048	0	4.05454	0	3.72117	3.22844	0	0	3.20062	4.26068	0
		174	799.02	0	3.14343	0	0	0	0	0	0	4.71673	0	4.43077	0	4.5953	0	0	0	0	0	3.32241	4.57089	0	0	4.40191	4.53984	0	3.87077	0	3.91708	0	3.6105	3.12669	0	0	0	3.7326	0
		175	802.88	0	3.49686	0	0	0	0	0	0	4.95072	0	4.8238	0	4.46834	0	0	0	0	0	2.8794	5.02114	0	0	4.37284	4.20739	0	3.66591	0	4.23206	0	3.61809	3.92962	0	0	3.18697	3.84746	0
		176	806.74	0	3.23683	0	0	0	0	0	0	5.10007	0	4.2263	0	4.63848	0	0	0	0	0	2.9428	4.11341	0	0	4.45799	4.72398	0	3.41653	0	4.78884	0	0	3.31744	0	0	3.11307	4.32377	0
		177	810.6	0	3.54554	0	0	0	0	0	0	4.71924	0	4.45202	0	4.55551	0	0	0	3.52999	0	3.36274	3.82516	0	0	4.67256	4.41493	0	3.47652	0	4.25926	0	3.61335	0	0	0	3.36184	4.00054	0
		178	814.46	0	3.27176	0	0	0	0	0	0	4.67753	0	5.14455	0	4.28335	0	0	0	0	0	3.23984	4.12514	0	0	4.55564	4.14943	0	3.8073	0	4.23714	0	3.58658	3.24624	0	0	3.23431	4.00547	0
		179	818.32	0	3.01566	0	0	0	0	0	0	4.80209	0	4.60262	0	4.2145	0	0	0	3.77365	0	3.15707	4.00396	0	0	4.59834	3.5113	0	4.1819	0	3.98327	0	3.3187	3.56402	0	0	3.08006	3.57521	0
		180	822.18	0	2.96932	0	0	0	0	0	0	4.27899	0	5.46614	0	4.21695	0	0	0	0	0	3.53055	4.30151	0	0	4.83157	3.86126	0	3.10821	3.10411	3.72094	0	3.66015	3.32901	0	0	3.19284	4.21221	0
		181	826.04	0	3.22754	0	0	0	0	0	0	4.53514	0	4.96158	0	4.87519	0	0	0	3.02707	0	3.39094	4.9777	0	0	4.43606	4.34202	0	3.95651	0	3.94773	0	3.6731	3.44076	0	0	3.39157	2.96034	0
		182	829.9	0	3.46497	0	0	0	0	0	0	5.04046	0	4.67615	0	4.45961	0	0	0	3.60887	0	3.15069	4.34709	0	0	4.52897	3.76815	0	3.68812	0	4.87067	0	3.33204	3.73736	0	0	3.60225	3.32407	0
		183	833.76	0	3.06013	0	0	0	0	0	0	4.62572	0	4.84689	0	4.24134	0	0	0	3.33989	0	3.00649	4.28169	0	0	4.44452	3.81617	0	3.84125	0	4.27744	3.06641	3.53388	3.73063	0	0	3.69177	4.35767	0
		184	837.62	0	3.52494	0	0	0	0	0	0	4.9238	0	5.30742	0	4.17344	0	0	0	3.38558	0	3.25076	4.51897	0	0	4.42209	3.45394	0	4.73419	0	3.95003	0	3.748	3.6106	0	0	3.23325	4.35691	0
		185	841.48	0	3.15597	0	0	0	0	0	0	4.97483	0	5.02793	0	4.96059	0	0	0	3.56546	0	0	4.13287	0	0	5.15494	3.49144	0	3.8511	0	4.34515	0	3.97756	3.75253	0	0	3.52782	3.6764	0
		186	845.34	0	3.24599	0	0	0	0	0	0	4.92514	0	4.60664	0	3.7868	0	0	0	3.70369	0	3.14647	4.10588	0	0	4.46733	3.92612	0	4.03871	0	4.13768	0	3.79316	3.52579	0	0	3.81486	3.73927	0
		187	849.2	0	3.16926	0	0	0	0	0	0	4.73721	0	4.83434	0	4.10803	0	0	0	3.4615	0	2.8231	4.452	0	0	4.09698	3.48419	0	3.91827	0	4.78031	0	3.39614	3.93991	0	0	3.55927	3.90514	0
		188	853.06	0	3.1054	0	0	0	0	0	0	4.25928	0	4.54951	0	4.72427	0	0	0	3.59867	0	3.13998	4.24574	0	0	4.9806	3.49386	2.76664	4.05816	0	4.96058	0	3.64273	3.75961	0	0	3.64861	4.06525	0
		189	856.92	0	3.97303	0	3.3699	0	0	0	0	4.50102	0	4.89217	0	4.57559	0	0	0	3.28844	0	0	4.4471	0	0	4.59865	3.86794	0	4.14254	0	4.88444	0	3.59524	3.65288	0	0	3.83228	4.02287	0
		190	860.78	0	3.28429	0	0	0	0	0	0	4.03535	0	4.66	0	4.54199	0	0	0	3.51582	0	3.12506	4.84213	0	0	4.46102	3.84414	0	3.80436	0	4.71201	0	3.3526	3.5881	0	0	3.03983	4.19342	0
		191	864.64	0	3.31454	0	0	0	0	0	0	3.95185	0	4.98282	0	4.72187	0	0	0	3.61833	0	3.342	4.2777	0	0	4.04006	3.61886	0	3.85271	0	4.50703	0	3.73271	3.492	0	0	3.72157	4.36399	0
		192	868.5	0	3.66059	0	0	0	2.90862	0	0	4.29057	0	4.72175	0	4.6584	0	0	0	4.00425	0	3.44486	4.60275	0	0	4.53467	3.72795	0	3.98991	0	4.71392	0	3.58096	3.43481	0	0	3.75042	4.63777	0
		193	872.36	0	3.25348	0	0	0	0	0	0	4.20107	0	5.35796	0	3.8886	0	0	0	3.77125	0	3.58171	4.37394	0	0	4.05412	3.68681	0	3.99317	0	5.29764	0	3.67393	3.76365	0	0	3.63006	4.52647	0
		194	876.22	0	3.35651	0	2.89174	0	0	0	0	4.6645	0	5.23092	0	4.41091	0	0	0	3.50784	0	3.40904	4.69546	0	0	4.19421	3.77333	0	3.87341	0	4.70347	0	3.53098	3.83259	0	0	3.37541	4.97114	0
		195	880.08	0	3.62317	0	0	0	0	0	0	4.26319	0	4.79143	0	4.58319	0	3.01653	0	3.55616	0	3.42639	4.54429	0	0	4.41394	3.8519	0	4.50097	0	4.55589	0	3.66925	3.84771	0	0	3.52447	4.18225	0
		196	883.94	0	3.67946	0	0	0	0	0	0	3.67004	0	4.85963	0	4.05635	0	0	0	3.92392	0	3.35484	4.41251	0	0	4.36149	4.06604	0	5.0649	0	4.49112	0	3.51663	3.93152	0	0	3.86741	4.67878	0
		197	887.8	0	3.22134	0	0	0	0	0	0	3.62674	0	5.04989	0	4.43942	0	0	0	4.28446	0	3.55796	4.35027	0	0	4.78011	4.24393	0	4.35507	0	5.20859	0	3.32657	4.23775	0	0	3.72396	4.52151	0
		198	891.66	0	3.26927	0	0	0	0	0	0	3.69128	0	4.41967	0	5.87911	0	0	0	3.67748	0	3.27534	4.63028	0	0	4.62029	3.88592	0	4.82802	0	5.09845	2.85152	3.34369	4.13123	0	0	3.46623	4.19873	0
		199	895.52	0	3.93889	0	0	0	0	0	0	4.26177	0	4.37496	0	4.38351	0	0	0	3.92067	0	3.61645	4.16426	0	0	4.59569	3.94393	0	4.52175	0	4.62401	0	3.53279	3.71407	0	0	3.59164	4.55581	0
		200	899.38	0	3.44702	0	3.49299	0	0	0	0	4.53626	0	4.45401	0	4.73404	0	0	0	3.50355	0	3.23364	3.746	0	0	6.02859	4.64978	0	4.92131	0	4.74819	0	3.51125	3.96143	0	0	3.14196	4.35656	0
		201	903.24	0	4.02993	0	3.38755	0	2.75828	0	0	4.43997	0	5.16599	0	4.89813	0	0	0	4.13499	0	3.72492	3.33164	3.09029	0	4.42255	3.82203	0	5.42445	0	4.99835	0	3.0039	3.88228	0	3.03013	3.50885	4.31599	0
		202	907.1	0	3.40549	0	3.28427	0	0	0	0	4.05279	0	4.47381	0	5.30716	0	0	3.34731	3.6955	0	3.8494	3.48423	0	0	4.19092	4.09497	0	5.40604	0	4.58745	0	3.38906	3.24074	0	2.99757	3.48433	4.45243	0
		203	910.96	0	3.40307	0	3.67836	0	0	0	0	4.9751	0	4.56908	0	4.38434	0	0	0	3.78565	0	3.39025	3.95174	0	0	4.24417	4.54727	0	4.64495	0	4.94569	0	3.31933	4.0349	0	3.79427	3.35018	4.40805	0
		204	914.82	0	3.29456	0	3.76042	0	0	0	0	4.47367	0	4.72605	0	4.57093	3.33851	0	0	4.24273	0	3.56089	3.56154	0	0	4.49923	4.89186	0	4.71105	0	4.20462	0	3.32418	4.08811	0	0	3.44788	4.30426	0
		205	918.68	0	3.58559	0	3.50904	0	0	0	0	4.19404	0	4.0841	0	4.47015	3.06613	0	0	4.02065	0	3.74107	3.69829	0	0	4.23502	3.88315	0	4.37331	3.46649	4.90175	0	0	3.95828	0	3.55427	3.76041	4.56743	0
		206	922.54	0	3.95909	0	3.594	0	0	0	0	4.14604	0	4.75128	0	4.41039	3.37612	0	3.13298	3.7795	0	3.70543	3.80581	0	0	4.28416	3.78928	0	4.76964	3.05262	3.97504	0	3.47887	3.91127	0	0	3.48111	4.32259	0
		207	926.4	0	3.65531	3.44062	3.39519	0	3.36047	0	0	4.3504	0	4.43128	0	5.37895	3.36412	0	3.48108	3.96316	0	3.46604	3.90589	0	0	3.41212	4.28782	0	4.71712	3.18927	4.42587	0	3.31194	3.60736	0	3.36196	3.08721	4.74736	0
		208	930.26	0	3.86469	0	4.03758	0	0	0	0	3.69832	0	4.5825	0	4.35117	3.48114	0	3.40991	4.05419	3.04828	3.71379	3.54251	0	0	3.2876	3.54526	0	4.67378	3.53837	4.56485	0	3.22971	2.8341	0	3.52713	0	4.01934	0
		209	934.12	0	4.0774	0	4.16549	0	2.97994	0	0	4.45561	0	5.0507	0	4.63013	4.01455	0	3.20322	3.38438	0	3.83224	3.75187	0	0	3.64515	3.86816	0	4.55855	3.65852	4.67594	0	3.15986	3.70279	0	3.52425	2.78713	4.70301	0
		210	937.98	0	3.84554	3.28221	3.82683	0	3.34	0	0	3.6612	0	5.03283	0	4.54102	3.78003	0	3.49495	4.03602	0	3.52692	4.50632	0	0	4.16954	3.5549	0	4.52552	3.61192	4.50823	0	3.39059	3.73336	0	3.59659	3.24253	4.39895	0
		211	941.84	0	4.00578	3.41121	3.82742	0	0	0	0	3.91832	0	4.65217	0	4.87309	3.44434	0	3.59611	4.03816	0	3.47103	4.12528	0	0	3.47814	3.40277	0	4.9433	3.02297	4.01951	0	3.23357	3.31262	0	3.38984	3.38148	4.14432	0
		212	945.7	0	3.96681	3.46746	4.34194	0	0	0	0	4.1119	0	4.41113	0	4.35173	3.83644	3.35937	3.28571	3.92915	0	3.82278	4.28803	0	0	3.5962	4.18821	0	4.49355	3.63599	3.62441	0	3.12638	3.24788	0	0	3.4995	4.73537	0
		213	949.56	0	4.11411	2.89787	4.30511	0	0	0	0	4.39103	0	4.38922	0	4.4991	3.83543	3.47934	2.9455	3.68766	0	3.60197	4.29454	0	0	3.27063	3.44217	0	4.75489	3.64588	3.42693	0	3.55704	3.69975	0	3.81292	0	4.63325	0
		214	953.42	0	3.77095	2.98373	3.92391	0	0	0	0	3.98393	0	4.85673	0	4.24042	4.3223	3.40664	3.12249	3.49344	0	3.019	3.73198	0	0	2.91851	3.66606	0	5.16059	3.00257	3.9291	0	3.99496	3.72724	3.21885	3.55887	3.40774	4.26337	0
		215	957.28	0	4.10969	0	3.93107	0	3.31966	0	0	4.28227	0	4.26631	0	3.94461	4.07272	0	3.35309	3.69364	0	3.83628	4.23367	0	0	2.93103	3.75043	0	4.18132	3.74055	3.29924	0	3.91238	3.8528	0	3.14139	3.40456	3.94311	0
		216	961.14	0	3.85318	0	3.85325	0	0	0	0	3.77832	0	4.13449	0	5.55966	4.23759	3.2559	3.18797	3.90108	0	3.91555	3.86824	0	0	0	4.24626	0	5.21005	0	3.48473	0	3.29878	3.83872	0	3.37308	3.24231	4.51139	0
		217	965	0	3.61182	3.57653	3.61224	0	3.29259	0	0	4.24233	0	3.98618	0	4.90773	4.81587	3.62817	3.38962	3.48621	0	4.14298	3.82015	0	0	0	4.50817	0	5.26635	3.66718	3.60214	0	3.69652	3.39838	0	3.45136	3.64618	4.36897	0
		218	968.86	0	4.096	3.69245	4.19078	0	3.49541	0	0	4.34259	0	4.1613	0	4.66014	4.87945	3.26672	0	3.63913	0	3.36886	4.33636	0	0	0	3.88358	0	5.29535	3.34605	3.59376	0	3.38953	3.52846	0	3.41428	3.69595	4.11135	0
		219	972.72	0	3.78705	3.37669	3.76948	0	3.70751	0	0	3.97651	0	4.33735	0	4.86541	4.84094	3.80478	3.18404	3.79529	0	3.84977	3.64969	0	0	0	3.39646	0	5.36261	3.45579	3.4061	0	3.71102	3.86201	0	3.20102	3.39569	4.18248	0
		220	976.58	0	4.20901	3.29084	3.94925	0	3.3835	0	0	4.27413	0	4.74117	0	4.86555	4.07982	3.51499	3.41043	3.929	0	4.03203	3.83611	0	0	3.11741	3.74213	0	4.58388	2.99561	3.97195	0	3.68636	3.03986	0	3.51682	3.93124	4.1282	0
		221	980.44	0	3.19289	3.5728	4.24303	0	0	0	0	4.65347	0	4.80126	0	4.23367	4.4715	3.21472	3.29174	4.12187	0	3.58419	3.61262	0	0	3.022	3.96706	0	4.6205	3.38707	3.62437	0	3.19679	3.75177	0	3.22766	3.09157	4.08734	0
		222	984.3	3.25636	4.52571	3.61937	4.75386	0	3.50908	0	0	4.11219	0	5.47559	0	4.24026	5.28031	3.66034	0	3.84381	0	3.97098	4.44233	0	0	3.23131	3.77486	0	4.96647	0	3.99682	0	3.88668	3.68646	0	2.89053	4.21092	3.70989	0
		223	988.16	0	4.17866	3.77785	4.00969	0	3.46553	0	0	3.8384	0	4.84558	0	4.06694	4.25332	3.58363	0	4.46268	0	3.68207	3.89536	0	0	3.67376	4.1505	0	4.99326	3.32265	4.04516	0	3.39628	4.56599	0	3.68466	4.49632	3.81486	0
		224	992.02	3.47848	3.59867	3.71675	3.78258	0	3.79578	0	0	4.80623	0	4.3228	0	4.62001	4.09278	3.92384	0	3.83634	0	4.01499	3.60436	0	0	3.51915	3.92467	0	4.76744	3.22415	3.59143	0	3.73187	3.85456	0	3.42014	4.3819	4.42892	0
		225	995.88	0	3.1092	3.62294	3.36768	0	3.93556	0	0	4.961	0	3.96355	0	3.97516	4.38331	3.57705	0	3.90668	0	3.80363	3.86442	0	0	3.13817	3.4196	0	3.93995	3.23851	4.74326	0	3.30065	3.77168	0	3.46866	4.63611	3.90427	0
		226	999.74	0	3.30797	0	3.4305	0	4.2295	0	0	4.17363	0	4.94729	0	4.28845	4.38059	3.77923	0	3.98888	0	3.67372	4.11052	0	0	3.65133	4.05552	0	4.31852	0	3.91505	0	3.40449	3.60831	0	3.70559	4.69957	4.78715	0
		227	1003.6	3.16393	3.70701	3.8157	3.64346	0	4.01276	0	0	4.53662	0	3.85927	0	3.77529	4.6944	3.58121	0	3.72133	0	3.75371	4.51361	0	0	4.11766	3.97446	0	4.1263	3.63921	4.10202	0	3.53266	3.70124	0	0	5.09843	3.99417	0
		228	1007.46	3.71657	4.09891	3.48179	3.65781	0	3.65575	0	0	4.64629	0	4.30977	0	4.61726	4.453	3.54244	0	4.07721	0	3.59846	4.01596	0	0	3.25842	3.65618	0	5.6306	3.33502	4.21444	0	3.19463	3.72651	0	3.40052	4.8476	3.95136	0
		229	1011.32	3.50598	3.90669	3.74375	3.24492	0	4.34297	0	0	4.42989	0	4.1529	0	3.60944	4.54944	3.83301	0	4.53075	0	3.59369	4.20263	0	0	3.95258	4.30186	0	4.65374	3.3007	4.48399	0	4.17818	4.12825	0	3.28959	4.13166	3.90638	0
		230	1015.18	3.88956	4.1127	3.8252	3.46669	0	4.13288	0	0	4.38198	3.427	4.44175	0	3.69833	4.25858	3.62919	0	4.71164	0	3.49052	3.77237	0	0	3.55911	4.01486	0	5.02997	0	4.36699	0	3.95824	3.71261	0	3.52058	4.75695	4.22724	0
		231	1019.04	3.62532	3.81442	3.63421	3.4578	0	3.388	0	0	4.58714	0	4.24422	0	4.1252	4.08217	3.63803	0	4.15925	0	3.646	4.74581	0	0	3.79713	4.20225	0	5.23449	3.08084	4.5554	0	3.38408	4.09236	0	3.36153	4.41715	4.2336	0
		232	1022.9	3.89632	3.61704	3.70335	3.66576	0	0	0	0	4.60524	0	4.51024	0	4.09327	4.75652	4.35778	0	4.50174	0	3.46818	3.92518	0	0	4.27883	3.75459	0	4.78194	0	4.55583	0	3.32815	3.90908	0	3.56428	4.90779	3.72193	0
		233	1026.76	3.78883	3.94624	3.62338	3.69592	0	3.97281	0	0	4.19539	0	4.22859	0	3.66813	4.26644	3.82816	0	4.45072	0	3.29584	4.05866	0	0	4.16139	3.50276	0	4.78448	3.35854	4.6135	0	3.60274	4.06826	0	0	5.16404	4.2012	0
		234	1030.62	3.29108	3.62775	4.37208	3.6433	0	3.89431	0	0	4.43638	0	4.52078	0	3.6964	3.87131	3.908	0	4.5808	0	4.00022	3.85403	0	0	3.67797	4.24447	0	4.665	3.10427	4.47276	0	3.53029	4.10059	0	3.54255	4.93186	3.99929	0
		235	1034.48	3.69876	3.09976	3.59905	3.9594	0	3.82473	0	0	4.00242	3.53415	4.76418	0	3.50678	4.52398	3.91059	0	3.90102	0	3.94793	4.06468	0	0	4.03657	3.46372	0	4.37489	3.66571	4.28166	0	3.42984	4.49917	0	3.44367	4.33096	4.02716	0
		236	1038.34	3.69292	3.43906	3.99409	3.63977	0	3.98111	0	0	4.68776	0	4.7499	0	3.39908	4.53074	4.23708	0	4.09291	0	4.16292	5.07426	0	0	4.19936	4.21731	0	4.47534	3.02528	4.31467	0	3.48486	3.65912	0	3.40997	5.0404	4.03598	0
		237	1042.2	3.97765	0	3.88836	3.67737	0	3.95296	0	0	4.03106	3.53661	4.94198	0	3.52277	5.03035	3.84936	0	4.81174	0	3.98625	4.74627	0	0	4.159	4.22703	0	4.36117	4.248	4.53156	0	3.78982	3.98571	0	3.57375	5.68969	3.95336	0
		238	1046.06	3.97053	3.56144	4.00989	3.748	0	3.78823	0	0	4.77307	3.59666	4.03276	0	3.7225	4.55682	4.02603	0	4.80152	0	3.72308	4.73724	0	0	4.43836	3.87651	0	4.92301	3.5151	4.24185	0	3.41279	4.30439	0	3.49424	4.66306	3.89194	0
		239	1049.92	3.79896	3.30962	3.94649	3.67717	0	3.79687	0	0	4.66316	3.80297	4.08228	0	3.7413	5.25601	4.05992	0	4.6061	0	3.15999	4.53936	0	0	4.75961	4.49422	0	4.48759	3.43868	4.09977	0	3.63022	4.25329	0	3.21764	4.42284	4.23911	0
		240	1053.78	3.83406	2.99321	3.84599	4.3009	3.02191	3.50727	0	0	4.83343	4.19155	4.27516	0	3.43948	4.04624	3.74398	0	4.75124	0	3.65674	4.60335	0	0	4.06202	4.26728	0	4.86167	3.87848	4.25844	0	3.67206	3.85845	0	3.75705	5.33131	4.32258	0
		241	1057.64	3.74972	3.09552	3.83327	3.58336	3.63303	3.4555	0	0	4.4711	3.63943	4.17887	0	3.70107	5.04116	3.68918	0	4.85492	0	3.85382	4.44431	0	0	4.75331	3.739	0	4.61778	3.61787	4.38042	0	3.29036	3.79254	0	3.15798	5.47447	3.80715	0
		242	1061.5	4.40384	3.2563	3.23092	3.95852	0	3.73068	0	0	4.88048	4.34	4.16186	0	3.94786	4.36404	4.06951	0	5.61242	0	3.66133	4.48046	0	0	4.12927	3.43917	0	4.23974	3.80251	4.1005	0	3.8068	3.62769	0	3.57724	5.08237	4.41728	0
		243	1065.36	4.08023	2.89846	3.50097	3.78217	3.71643	3.69321	0	0	4.31755	4.75989	4.3274	0	3.51531	3.91329	3.76449	0	5.35618	0	4.13985	4.24616	0	0	4.75972	4.18454	0	4.16583	3.72318	4.5681	0	3.62947	3.94847	0	3.48512	4.62338	3.8011	0
		244	1069.22	4.06438	0	3.6358	3.58413	0	3.55302	0	0	4.02428	4.61789	4.40899	0	3.9034	3.83144	3.93044	0	5.48326	0	3.45916	4.84634	0	0	5.53503	4.47784	0	4.16094	3.64986	4.43126	0	3.26437	3.75534	0	3.99523	4.62249	4.05213	0
		245	1073.08	4.2427	3.21984	3.88054	3.66841	3.69711	3.67174	0	0	4.41567	4.44033	4.32326	0	4.12312	4.41186	4.3391	0	4.58636	0	3.88146	4.138	0	0	4.61625	4.08389	0	4.86059	3.76011	3.90265	0	3.48196	3.38604	0	3.64412	4.38571	3.77038	0
		246	1076.94	4.43022	0	3.07276	3.9833	3.53544	3.11098	0	0	4.77998	4.78919	4.65896	0	4.17113	4.16044	3.6323	0	4.65577	0	4.07665	4.20009	0	0	4.78843	4.25184	0	3.5485	3.64474	4.04279	0	3.58429	3.788	0	3.35944	4.70926	4.24375	0
		247	1080.8	4.20559	0	3.90037	3.32943	3.80444	4.11211	0	0	3.99561	4.27881	4.33673	0	3.76104	3.90745	4.02616	0	4.52298	0	3.39769	4.17145	0	0	4.54409	4.65653	0	3.83734	3.78557	4.04186	0	0	3.72166	0	3.44817	4.44996	3.94767	0
		248	1084.66	3.22394	0	0	3.6887	4.1862	3.46137	0	0	4.25003	4.35353	4.43845	0	4.0812	3.80087	4.4185	0	4.39615	0	3.85323	4.30943	0	0	4.72856	4.17352	0	3.95237	4.10816	4.37227	0	3.29916	3.43549	0	3.95362	4.83652	3.96415	0
		249	1088.52	3.97551	0	3.41411	4.07337	4.09391	3.74604	0	0	4.32325	4.28223	4.86511	0	3.57457	4.19884	3.89973	0	4.39564	0	3.58597	4.15208	0	0	4.38115	4.06198	0	4.20208	3.49618	4.20709	0	3.15764	3.22477	0	3.50917	4.70308	4.45562	0
		250	1092.38	4.38535	0	3.86332	3.71116	3.70261	3.65032	0	0	4.24457	4.50944	4.33403	0	3.99582	4.0046	3.67439	0	4.86711	0	3.74496	3.8036	0	0	5.20252	4.9722	0	3.98141	4.04895	4.15953	0	0	3.53016	0	3.89586	4.77279	4.96693	0
		251	1096.24	4.07725	3.23318	3.34353	3.75733	4.58137	3.48454	0	0	4.77775	4.27804	3.99807	0	3.86412	4.00744	3.90318	0	4.35166	0	3.64236	3.83006	0	0	4.61016	3.97471	0	4.29687	4.15844	3.41904	0	0	3.23224	0	2.97591	3.94679	4.20384	0
		252	1100.1	4.06761	0	3.30303	4.18144	4.54647	3.56552	0	0	4.32473	4.71175	4.22049	0	4.19521	4.23304	3.90202	0	4.38736	0	3.64506	4.33858	0	0	4.45781	4.19479	0	4.13568	3.76379	4.5645	0	0	3.54101	0	3.55829	4.43209	3.7037	0
		253	1103.96	3.81896	3.36642	3.44879	3.68635	4.63961	3.87557	0	0	4.36419	4.38936	4.68285	0	4.02168	4.10488	4.17545	0	5.33534	0	3.6242	4.43576	0	0	4.08083	3.62344	0	3.62309	4.23974	3.8264	0	0	3.39015	0	3.47716	4.25729	3.25034	0
		254	1107.82	3.82256	3.70874	3.35989	4.0601	4.75105	3.32212	0	0	4.24503	5.07729	3.99001	0	3.41846	4.78012	3.69474	0	4.81154	0	3.36886	4.32524	0	0	4.21216	3.91705	0	3.50667	4.61977	3.93559	0	3.51304	4.36945	0	3.51011	4.41917	4.27126	0
		255	1111.68	3.83065	2.94345	3.4435	3.46123	4.30526	3.47358	0	0	4.88369	5.25044	3.87757	0	3.77189	4.72539	3.61416	0	4.45654	0	3.58045	3.91736	0	0	4.50982	4.62136	0	3.93557	3.72663	3.68315	0	0	4.50412	0	3.65094	4.29074	4.15991	0
		256	1115.54	4.24521	3.22046	3.54085	4.03704	4.56229	4.0111	0	0	4.16055	5.01237	4.48876	0	3.73257	4.48933	3.50081	0	4.56004	0	3.58188	3.92614	0	0	4.6986	3.68532	0	4.17194	3.92964	4.83442	0	3.68143	4.3602	0	3.99413	4.28328	4.49677	0
		257	1119.4	3.50719	3.34656	3.62853	3.82567	4.31301	4.07255	0	0	4.22131	4.68321	4.86936	0	4.38407	4.41557	3.94832	0	4.34967	0	3.50039	4.31632	3.095	0	3.96406	4.03405	0	3.30689	3.998	4.04686	0	4.076	4.05451	0	3.91654	4.2589	3.96899	0
		258	1123.26	3.44359	3.38078	3.43067	3.26784	4.76555	4.00434	0	0	3.52761	4.68646	3.92264	0	3.60477	4.18325	3.53442	0	4.65178	0	2.90191	3.85398	0	0	4.35321	4.61038	0	3.5027	3.69339	4.00508	0	3.60352	4.19116	0	0	5.13058	3.92056	0
		259	1127.12	3.56097	3.52494	3.44935	3.32887	4.73533	4.3314	0	0	4.60869	4.62828	3.71029	0	3.52813	4.07589	3.76937	0	5.0701	0	3.55063	4.22242	3.39843	0	4.64557	4.21333	0	3.59747	3.62518	4.05771	0	3.74719	3.97402	0	3.7423	3.95151	4.27214	0
		260	1130.98	3.71566	3.48717	3.6658	3.45595	4.55262	3.46633	0	0	4.52399	4.52312	4.20889	0	3.61182	4.28634	4.00742	0	5.22559	0	3.2403	4.08039	3.51384	0	4.18609	3.88141	0	4.2484	3.97809	3.7111	0	3.39812	4.63299	0	3.38033	4.90555	4.26549	0
		261	1134.84	3.45179	3.24076	4.10882	3.89583	4.76185	4.84726	0	0	3.69986	4.77431	3.54856	0	3.82665	3.73606	3.55462	0	4.40703	0	3.26282	4.79212	2.87401	0	4.81342	4.37222	0	3.92178	4.32979	3.84595	0	3.59902	4.57805	0	3.2847	3.70046	4.48032	0
		262	1138.7	3.79612	3.52271	4.30012	3.31975	4.76469	4.69295	0	0	4.07211	4.95992	3.89998	0	3.86157	4.27471	3.60499	0	4.09966	0	3.31298	4.4821	0	0	3.54705	3.83835	3.18148	4.39887	3.74309	3.76145	0	4.01185	3.90097	0	3.39674	4.26813	4.11728	0
[truncated: 290 more rows]
