# Supplementary material for: Quantitative imaging of transcription in living Drosophila embryos reveals the impact of core promoter motifs on promoter state dynamics
Source: Nat Commun. 2021 Jul 23;12:4504. doi: 10.1038/s41467-021-24461-6 (PMC8302612; doi:10.1038/s41467-021-24461-6)
Supplement: Supplementary file 13 — Source Data [file 41467_2021_24461_MOESM13_ESM.zip › NatComm Source Data/snaE-KrPr/KrPr M4 - DividedByBackground_SpatialSelected.xls]

## Sheet: Spots by Background
		Frame	Time	SptId_8	SptId_9	SptId_10	SptId_11	SptId_12	SptId_13	SptId_16	SptId_17	SptId_19	SptId_20	SptId_22	SptId_24	SptId_26	SptId_27	SptId_28	SptId_29	SptId_30	SptId_31	SptId_37	SptId_38	SptId_39	SptId_40	SptId_42	SptId_43	SptId_45	SptId_46	SptId_49	SptId_50	SptId_51	SptId_52	SptId_53	SptId_55	SptId_57	SptId_58	SptId_59	SptId_60	SptId_61	SptId_63	SptId_65	SptId_66	SptId_67	SptId_68	SptId_69	SptId_70	SptId_73	SptId_75
		0	194.04	0	0	0	0	0	0	0	0	0	0	0	0	0	0	0	0	0	0	0	0	0	0	0	0	0	0	0	17.8918	0	0	0	0	0	0	0	0	0	0	0	0	0	0	0	0	0	0
		1	198	0	0	0	0	0	0	0	0	0	0	0	0	0	0	0	0	0	0	0	0	0	0	0	0	0	0	0	0	0	0	0	0	0	0	0	0	0	0	0	0	0	0	0	16.2324	0	0
		2	201.96	0	0	0	0	0	0	0	0	0	0	0	0	0	0	0	0	0	0	0	0	0	0	0	0	0	0	0	0	0	0	0	0	0	0	0	0	0	0	0	0	0	0	0	0	0	0
		3	205.92	0	0	0	0	0	0	0	0	0	0	0	0	0	0	0	0	0	0	0	0	0	0	0	0	0	0	0	0	0	0	0	0	0	0	0	0	0	0	0	0	18.5357	0	0	0	0	0
		4	209.88	0	0	0	0	0	0	0	0	0	0	0	0	0	0	0	0	0	0	0	0	0	0	0	0	0	0	0	0	0	0	0	0	0	0	0	0	0	0	0	0	0	0	0	0	0	0
		5	213.84	0	0	0	0	0	0	0	0	0	0	0	0	0	0	0	0	0	0	0	0	0	0	0	0	0	0	0	0	0	0	0	0	0	0	0	0	0	0	0	0	0	0	0	0	0	0
		6	217.8	0	0	0	0	0	0	0	0	0	0	0	0	0	0	0	0	0	0	0	0	0	0	0	0	0	0	0	0	0	0	0	0	0	0	0	0	0	0	0	0	0	0	0	0	0	0
		7	221.76	0	0	0	0	0	0	0	0	0	0	0	0	0	0	0	0	0	0	0	0	0	0	0	0	0	0	0	0	0	0	0	0	0	0	0	0	0	0	0	0	0	0	0	0	0	0
		8	225.72	0	0	0	0	0	0	0	0	0	0	0	0	0	0	0	0	0	0	0	0	0	0	0	0	0	0	0	0	0	0	0	0	0	0	0	0	0	0	0	0	0	0	0	0	0	0
		9	229.68	0	0	0	0	0	0	0	0	0	18.1762	0	0	0	0	0	0	0	0	0	0	0	0	0	0	0	0	0	0	0	0	0	0	0	0	0	0	0	0	0	0	0	0	0	0	0	0
		10	233.64	0	0	0	0	0	0	0	0	0	0	0	0	0	0	0	0	0	0	0	0	0	0	0	0	0	0	0	0	0	0	0	0	0	0	0	0	0	0	0	0	0	0	0	0	0	0
		11	237.6	0	0	0	0	0	0	0	0	0	0	0	0	0	0	0	0	0	0	0	0	0	0	0	0	0	0	0	0	0	0	0	0	0	0	0	0	0	0	0	0	0	0	0	0	0	0
		12	241.56	0	0	0	0	0	0	0	0	0	0	0	0	0	0	0	0	0	0	0	0	0	0	0	0	0	0	0	0	0	0	0	0	0	0	0	0	0	0	0	0	0	0	0	0	0	0
		13	245.52	0	0	0	0	0	0	0	0	0	0	0	0	0	0	0	0	0	0	0	0	0	0	0	0	0	0	0	0	0	0	0	0	0	0	0	0	0	0	0	0	0	0	0	0	0	0
		14	249.48	0	0	0	0	0	0	0	0	0	0	0	0	0	0	0	0	0	0	0	0	0	0	22.3397	0	0	0	0	0	0	0	0	0	0	0	0	0	0	0	0	0	0	0	0	0	0	0
		15	253.44	0	0	0	0	0	0	0	0	0	0	0	0	0	0	0	0	0	0	0	0	0	0	0	22.4008	0	0	0	0	0	0	0	0	0	0	0	0	0	0	0	0	0	0	0	0	0	0
		16	257.4	0	0	0	0	0	0	0	0	0	0	0	0	0	0	0	0	0	0	0	0	0	0	0	0	0	0	0	0	0	0	0	18.3655	0	0	0	0	0	0	0	0	0	0	0	0	0	0
		17	261.36	0	0	0	0	0	0	0	0	0	0	0	0	0	0	0	0	0	0	0	0	0	0	0	0	0	0	0	0	0	0	0	0	0	0	0	0	0	0	0	0	0	0	0	0	0	0
		18	265.32	0	0	0	0	0	0	0	0	0	0	0	0	0	0	0	0	0	0	0	0	0	0	0	0	0	0	0	0	0	0	0	0	0	0	0	0	0	0	0	0	0	0	0	0	0	0
		19	269.28	0	0	0	0	0	0	0	0	0	0	0	0	0	0	0	0	0	0	0	0	0	0	0	0	0	0	0	0	0	0	0	0	0	0	0	0	0	0	0	0	0	0	0	0	0	0
		20	273.24	0	0	0	0	0	0	0	0	0	0	0	0	0	0	0	0	0	0	0	0	0	0	0	0	0	0	0	0	0	0	0	0	0	0	0	0	0	0	0	0	0	0	0	0	0	0
		21	277.2	0	0	0	0	0	0	0	0	0	0	0	0	0	0	0	0	0	0	0	0	0	0	0	0	0	0	0	0	0	0	0	0	0	0	0	0	0	0	0	0	0	0	0	0	0	0
		22	281.16	0	0	0	0	0	0	0	0	0	0	0	0	0	0	0	0	0	0	0	0	0	0	0	0	0	0	0	0	0	0	0	18.2928	0	0	0	0	0	0	0	0	0	0	0	0	0	0
		23	285.12	0	0	0	0	0	0	0	0	0	0	0	0	0	0	0	0	0	0	0	0	0	0	0	0	0	0	0	0	0	0	0	0	0	0	0	0	0	0	0	0	0	0	0	0	0	0
		24	289.08	0	0	0	0	0	0	0	0	0	0	0	0	0	0	0	0	0	0	0	0	0	0	0	0	0	0	0	0	0	0	0	0	0	0	0	0	0	0	0	0	0	0	0	0	0	0
		25	293.04	0	0	0	0	0	0	0	0	0	0	0	0	0	0	0	0	0	0	0	0	0	0	0	0	0	0	0	0	0	0	0	0	0	0	0	0	0	0	0	0	0	0	0	0	0	0
		26	297	0	0	0	0	0	0	0	0	18.2598	0	0	0	0	0	0	0	0	0	0	0	0	0	0	0	0	0	0	0	0	0	0	0	0	0	0	0	0	0	0	0	0	0	0	0	0	0
		27	300.96	0	0	0	0	0	0	0	0	0	21.1967	0	0	0	0	0	0	0	0	0	0	0	0	0	0	0	0	0	0	0	0	0	0	0	0	0	0	0	0	0	0	0	0	0	0	0	0
		28	304.92	0	0	0	0	0	0	0	0	0	0	0	0	0	0	0	0	0	0	0	0	0	0	0	0	0	0	0	0	0	0	0	0	0	0	0	0	0	0	0	0	0	0	0	0	0	0
		29	308.88	0	0	0	0	0	0	0	0	0	0	0	0	0	0	0	0	0	0	0	0	0	0	0	0	0	0	0	0	0	0	0	0	0	0	0	0	0	0	0	0	0	0	0	0	0	0
		30	312.84	0	0	0	17.8084	0	0	0	0	0	33.0218	0	0	0	0	0	0	0	0	0	0	0	0	0	0	0	0	0	0	0	0	0	0	0	0	0	0	0	0	0	0	0	0	0	0	0	0
		31	316.8	0	0	0	0	0	0	0	0	0	0	0	0	0	0	0	0	0	0	0	0	0	0	0	0	0	0	0	0	0	0	0	0	0	0	0	0	0	0	0	0	0	0	0	26.0296	0	0
		32	320.76	0	0	0	0	0	0	0	0	24.8309	59.1377	0	0	0	0	0	0	0	0	0	0	0	0	22.2175	0	0	0	0	0	0	0	0	0	0	0	0	0	0	0	0	0	0	0	0	0	0	0
		33	324.72	0	0	0	0	0	0	0	0	0	56.3018	0	0	0	0	0	0	0	0	0	0	0	0	18.9308	0	0	0	0	0	0	0	0	0	0	0	0	0	0	0	0	0	0	0	0	0	0	0
		34	328.68	0	0	0	0	0	0	0	0	0	20.5056	0	0	0	0	0	0	0	0	0	0	0	0	0	0	0	0	0	0	0	0	0	0	0	0	0	0	0	0	0	0	0	0	0	0	0	0
		35	332.64	0	0	0	0	0	0	0	0	0	0	0	0	0	0	0	0	0	0	22.4036	0	0	0	39.5043	0	0	0	0	0	0	0	0	0	0	0	0	0	0	0	0	0	0	0	0	0	0	0
		36	336.6	0	0	0	0	0	0	0	0	0	64.1396	0	0	0	0	0	0	0	0	0	0	0	0	22.1084	0	0	0	0	0	0	0	0	0	0	0	0	0	0	0	0	0	0	0	0	0	0	0
		37	340.56	0	0	0	0	0	0	0	0	0	56.5167	0	0	0	0	0	0	0	0	0	0	0	0	21.468	0	0	0	0	0	0	0	0	0	0	0	0	0	0	0	0	0	0	0	0	0	0	0
		38	344.52	0	0	0	0	0	0	0	0	0	114.139	0	0	0	0	0	0	0	0	0	0	0	0	35.4067	0	0	0	0	0	0	0	0	0	0	0	0	0	0	0	0	0	0	0	0	0	0	0
		39	348.48	0	0	0	0	17.8387	0	0	0	0	55.2642	0	0	0	0	0	0	0	0	0	0	0	0	61.3315	0	0	0	0	0	0	0	0	0	0	0	0	0	0	0	0	0	0	0	0	0	0	0
		40	352.44	0	0	0	0	0	0	0	0	0	106.656	0	0	0	0	0	0	18.0365	0	0	0	0	0	49.033	0	0	0	0	0	0	0	0	0	0	0	0	0	0	0	0	0	0	0	0	0	0	0
		41	356.4	0	0	0	0	0	0	0	0	0	62.3008	0	0	0	0	0	0	0	0	0	0	0	0	59.8036	0	0	0	0	0	0	0	0	0	0	0	0	0	0	0	0	0	0	0	0	0	0	0
		42	360.36	0	0	0	0	0	0	0	0	0	45.0688	0	0	0	0	0	0	0	0	0	0	0	0	44.7782	0	0	0	0	0	0	0	0	0	0	0	0	0	0	0	0	0	0	0	0	0	0	0
		43	364.32	0	0	0	0	0	0	0	0	0	51.973	0	0	0	0	0	0	0	0	0	0	0	0	67.6342	0	0	0	0	18.9419	0	0	0	0	0	0	0	0	0	0	0	0	0	0	0	0	0	0
		44	368.28	0	0	0	0	0	0	0	0	0	84.404	0	0	0	0	0	0	0	0	0	0	0	0	81.8542	0	0	0	0	0	0	0	0	0	0	0	0	0	0	0	0	0	0	0	0	0	0	0
		45	372.24	0	0	0	0	0	0	0	0	0	98.1923	0	0	0	0	0	0	0	0	0	0	0	0	40.6578	0	0	0	0	0	0	0	0	0	0	0	0	0	0	0	0	0	0	0	0	0	0	0
		46	376.2	0	0	0	0	0	0	0	0	0	142.318	0	0	0	0	0	0	0	0	0	0	0	0	70.9155	0	0	0	0	0	0	0	0	0	0	0	0	0	0	0	0	0	0	0	0	0	0	0
		47	380.16	0	0	0	0	0	0	0	0	0	95.7474	0	0	0	0	0	0	0	0	0	0	0	0	36.2225	0	0	0	0	0	0	0	0	0	0	0	0	0	0	0	0	0	0	0	0	0	0	0
		48	384.12	0	0	0	0	0	0	0	0	0	78.2724	0	0	0	0	0	17.9854	0	0	0	0	0	0	98.1805	0	0	0	0	0	0	0	0	0	0	0	0	0	0	0	19.9587	0	0	0	21.3971	0	0	0
		49	388.08	0	0	0	0	0	0	0	0	0	94.6354	0	0	0	0	0	0	0	0	0	0	0	0	84.5759	0	0	0	0	0	0	0	0	0	0	0	0	0	0	0	0	0	0	0	22.8121	0	0	0
		50	392.04	0	0	0	0	0	0	0	0	0	143.932	0	0	0	0	0	0	0	0	0	0	0	0	88.8122	0	0	0	0	0	0	0	0	0	0	0	0	0	0	0	0	0	0	0	47.101	0	0	0
		51	396	0	0	0	0	0	0	0	0	0	117.845	0	0	0	0	0	0	0	0	0	0	0	0	62.5953	0	0	0	0	0	0	0	0	0	0	0	0	0	0	0	0	0	0	0	59.4018	0	0	0
		52	399.96	0	0	0	0	0	0	0	0	0	208.726	0	0	0	0	0	0	0	0	0	0	0	0	52.674	0	0	0	0	0	0	0	0	0	0	0	0	0	0	0	0	0	0	0	44.7647	0	0	0
		53	403.92	0	0	0	0	0	0	0	0	0	123.266	0	0	0	0	0	0	0	0	0	0	0	0	76.9864	0	0	0	0	0	0	0	0	0	0	0	0	26.4816	0	0	0	0	0	0	72.9894	0	0	0
		54	407.88	0	0	0	0	0	0	0	0	0	89.2091	0	0	0	0	0	0	0	0	0	0	0	0	69.8934	0	0	0	0	0	0	0	22.7044	0	0	0	0	23.2241	0	0	0	0	0	0	96.9622	0	0	0
		55	411.84	0	0	0	0	0	0	0	0	0	77.6924	0	0	0	0	0	0	0	0	0	0	0	0	90.6011	0	0	0	0	34.7906	0	0	0	0	0	0	0	27.7902	0	0	0	0	0	0	49.8332	0	0	0
		56	415.8	0	0	0	0	0	0	42.791	0	0	118.638	0	0	0	0	0	0	0	0	0	0	0	0	44.9688	0	0	0	0	32.7665	0	0	0	0	0	0	0	0	0	0	0	0	0	0	58.9444	0	0	0
		57	419.76	0	0	0	0	0	0	0	0	0	131.248	0	0	0	0	0	0	0	0	0	0	0	0	0	0	0	0	0	37.746	0	0	0	0	0	15.551	0	28.758	0	0	0	0	0	0	102.125	0	0	0
		58	423.72	0	0	0	0	0	0	0	0	0	140.93	0	0	0	0	0	0	0	0	0	0	0	0	36.0877	0	0	0	0	57.592	0	0	0	0	0	0	0	22.697	0	0	0	0	0	0	98.8053	0	0	0
		59	427.68	0	0	0	0	0	0	0	0	0	129.684	0	0	0	0	0	0	0	0	0	0	0	0	0	0	0	0	0	42.3563	0	0	0	0	0	0	0	23.0604	0	0	0	0	0	0	123.521	0	0	0
		60	431.64	0	0	0	0	0	0	0	0	0	104.102	0	0	0	0	0	0	0	0	0	0	0	0	0	0	0	0	0	0	0	0	0	0	0	0	0	28.3224	0	0	0	0	0	0	114.479	0	0	0
		61	435.6	0	0	0	0	0	0	34.5204	0	0	96.1195	0	0	0	0	0	0	0	0	0	0	0	0	53.9576	0	0	0	0	57.8666	0	0	0	0	0	0	0	65.5285	0	0	0	0	0	0	92.6887	0	0	0
		62	439.56	0	0	0	0	0	0	37.5397	0	0	129.196	0	0	21.0473	0	0	0	0	0	0	0	0	0	35.5998	0	0	0	0	57.5678	0	0	0	0	0	0	0	45.7656	0	0	0	0	0	0	124.263	0	0	0
		63	443.52	0	0	0	0	0	0	58.6648	0	0	101.408	0	0	0	0	0	0	0	0	0	0	0	0	29.5867	0	0	0	0	54.2393	0	0	0	0	0	0	0	56.3068	0	0	56.7063	0	0	0	110.59	0	0	0
		64	447.48	0	0	0	0	0	0	51.3259	0	0	68.0847	0	0	0	0	0	0	0	51.4365	0	0	0	0	0	0	0	0	0	85.4247	0	0	0	0	0	0	0	45.4429	0	0	17.434	0	0	0	112.412	0	0	0
		65	451.44	0	0	0	0	0	0	55.1115	0	0	93.3585	0	0	0	0	0	0	0	40.1173	0	0	0	0	0	0	0	0	0	59.7531	0	0	0	0	0	0	0	40.4497	0	0	23.5135	0	0	0	112.273	0	0	0
		66	455.4	0	0	0	0	0	0	42.2871	0	0	40.8488	0	0	0	0	0	0	0	0	0	0	0	0	0	0	0	0	0	41.643	0	0	0	0	0	0	0	70.7427	0	0	0	0	0	0	142.712	0	0	0
		67	459.36	0	0	0	0	0	0	58.2746	0	0	76.3222	0	0	0	0	0	0	0	0	0	0	0	0	26.7062	0	0	0	0	60.7233	0	0	0	0	0	0	0	43.1352	0	0	41.0567	0	0	0	116.256	0	0	0
		68	463.32	0	0	0	0	0	0	71.3514	0	0	62.1738	0	0	0	0	0	0	0	69.429	0	0	0	0	0	0	0	0	0	64.1841	0	0	0	0	0	0	0	80.3943	0	0	33.0858	0	0	0	193.664	0	0	0
		69	467.28	0	0	0	0	0	0	67.643	0	0	121.234	0	0	0	0	0	0	0	42.1831	0	0	0	0	0	0	0	0	0	45.0374	0	0	19.6924	0	0	0	0	86.5414	0	0	68.3841	0	0	0	98.3097	0	0	0
		70	471.24	0	0	0	0	0	0	66.7524	0	0	106.787	0	0	0	0	0	0	0	40.3557	0	0	0	0	0	0	0	0	0	81.9033	0	0	0	0	0	0	0	100.934	0	0	64.1062	0	0	0	129.222	0	0	0
		71	475.2	0	0	0	0	0	0	117.642	0	0	111.962	0	0	0	0	0	0	0	55.9015	0	0	0	0	0	0	0	0	0	35.0531	0	0	0	0	0	0	0	116.465	0	0	62.3291	0	0	0	134.394	0	0	0
		72	479.16	0	0	0	0	0	0	65.3877	0	0	84.9678	0	0	0	0	0	0	0	47.3275	0	0	0	0	0	0	0	0	0	99.358	0	0	0	0	0	0	0	74.8374	0	16.5089	59.7021	0	0	0	139.242	0	0	0
		73	483.12	0	0	0	0	0	0	118.569	0	0	71.4069	0	0	0	0	0	0	0	56.2544	0	0	0	0	0	0	0	0	0	91.3308	0	0	0	0	0	0	0	130.003	0	0	94.8625	0	0	0	143.424	0	0	0
		74	487.08	0	0	0	0	0	0	100.657	0	0	142.65	0	0	0	0	0	0	0	63.449	0	0	0	0	0	0	0	0	0	84.4756	0	0	16.1169	0	0	0	0	104.332	0	0	34.9042	0	0	0	121.003	0	0	0
		75	491.04	0	0	0	0	0	0	90.2242	0	0	142.597	0	0	0	0	0	0	0	82.231	0	0	0	0	0	0	0	0	0	86.2002	0	0	0	17.7069	0	0	0	131.778	0	0	62.0513	0	0	0	134.894	0	0	0
		76	495	0	0	0	0	0	0	116.073	0	0	106.028	0	0	0	0	0	0	0	84.3071	0	0	0	0	0	0	0	0	0	74.0539	0	0	19.7022	0	0	0	0	139.292	0	0	53.6822	0	0	0	123.251	0	0	0
		77	498.96	0	0	0	0	0	0	114.911	0	0	94.5274	0	0	0	0	0	0	0	51.1536	0	0	0	0	0	0	0	0	0	86.9578	0	0	16.9608	0	0	0	0	108.973	0	0	92.0504	0	0	0	124.107	0	0	0
		78	502.92	0	0	0	0	0	0	111.721	0	0	108.825	0	0	0	0	0	0	0	48.3813	0	0	0	0	31.1217	0	0	0	0	85.1267	0	0	0	0	0	0	0	127.231	0	0	81.1299	0	0	0	144.054	0	0	0
		79	506.88	0	0	0	0	0	0	123.079	0	0	169.773	0	0	0	0	0	0	0	101.595	0	0	0	0	18.6462	0	0	0	0	83.684	0	0	35.3623	0	0	0	0	148.056	0	0	126.031	0	0	0	100.852	0	0	0
		80	510.84	0	0	0	0	0	0	134.852	0	0	125.134	0	0	0	0	0	0	0	116.262	0	0	0	0	33.1541	0	0	0	0	85.7401	0	0	27.3385	0	0	0	0	153.67	0	0	36.9049	0	0	0	124.197	0	23.9955	0
		81	514.8	0	0	0	0	0	0	95.9658	0	0	172.17	0	0	0	0	0	0	0	89.8526	0	0	0	0	0	0	0	0	0	82.7359	0	0	38.6981	0	0	0	0	167.239	0	0	65.7827	0	0	0	98.6355	0	0	0
		82	518.76	0	0	0	0	0	0	154.519	0	0	140.422	0	0	0	0	0	0	0	109.851	0	0	0	0	28.9898	0	0	0	0	67.1485	0	0	38.9464	0	0	0	0	195.535	0	0	52.6947	0	0	0	66.453	0	0	0
		83	522.72	0	0	0	0	0	0	143.664	0	0	159.475	0	0	0	0	0	0	0	72.2678	0	0	0	0	52.6017	0	0	0	0	94.2778	0	0	55.6421	0	0	0	0	161.063	0	0	73.144	0	0	0	128.023	0	0	0
		84	526.68	0	0	0	0	0	0	84.5532	0	0	194.606	0	0	0	0	0	0	0	67.1145	0	0	0	0	57.4603	0	0	0	0	78.1224	0	0	56.1089	0	0	0	0	213.156	0	0	42.5412	0	0	0	121.262	0	0	0
		85	530.64	0	0	0	0	0	0	151.189	0	0	150.52	0	0	0	0	0	0	0	72.8401	0	0	0	0	65.279	0	0	0	0	86.1948	39.6837	0	37.6271	0	0	0	0	143.712	0	0	68.4332	0	0	0	126.743	0	0	0
		86	534.6	0	0	0	0	0	0	156.56	0	0	174.333	0	0	0	0	0	0	0	125.348	0	0	0	0	60.6199	0	0	0	0	35.7289	0	0	0	0	0	0	0	186.344	0	0	51.229	0	0	0	98.8998	0	0	0
		87	538.56	0	0	0	0	0	0	100.09	0	0	154.719	0	0	0	0	0	0	0	65.0337	0	0	0	0	110.55	0	16.5061	0	0	85.8517	0	0	0	0	0	0	0	182.881	0	0	31.101	0	0	0	103.485	0	0	0
		88	542.52	0	0	0	0	0	0	75.8277	0	0	193.531	0	0	0	0	0	0	0	73.9669	0	0	0	0	75.1181	0	0	0	0	170.85	0	0	0	0	0	0	0	160.329	0	0	0	0	0	0	162.365	0	0	0
		89	546.48	0	0	0	0	0	0	97.1695	0	0	199.191	0	0	0	0	0	0	0	118.897	0	0	0	0	47.9781	0	0	0	0	81.3569	0	0	0	0	0	0	0	140.878	0	0	30.7657	0	0	0	127.211	0	0	0
		90	550.44	0	0	0	0	0	0	120.622	0	0	160.199	0	0	0	0	0	0	0	108.186	0	0	0	0	95.1713	0	0	0	0	58.5311	0	0	53.3758	0	0	0	0	141.657	0	0	0	0	0	0	127.919	0	0	0
		91	554.4	0	0	0	0	0	0	72.9646	0	0	132.708	0	0	0	0	0	0	0	161.532	0	0	0	0	95.9497	0	20.9553	0	0	78.9556	0	0	23.5724	0	0	0	0	169.165	0	0	16.0223	0	0	0	124.775	0	0	0
		92	558.36	0	0	0	0	0	0	81.0728	0	0	209.479	0	0	0	0	0	0	0	129.664	0	0	0	0	82.1702	0	0	0	0	121.774	0	0	0	0	0	0	0	122.22	0	0	0	0	0	0	106.978	0	0	0
		93	562.32	0	0	0	0	0	0	71.3835	0	0	156.798	0	0	0	0	0	0	0	175.109	0	0	0	0	105.277	0	0	0	0	147.676	0	0	28.4636	0	0	0	0	109.27	0	0	0	0	0	0	132.265	0	0	0
		94	566.28	0	0	0	0	0	0	137.998	0	0	198.818	0	0	0	0	0	0	0	187.039	0	0	0	0	115.415	0	0	0	0	112.442	0	0	32.5303	0	0	0	0	132.087	0	0	20.6651	0	0	0	137.365	0	0	0
		95	570.24	0	0	0	0	0	0	94.9149	0	0	189.127	0	0	0	0	0	0	0	111.467	0	0	0	0	119.288	0	45.3003	16.1812	0	107.568	0	0	0	0	0	0	0	142.824	0	0	0	0	0	0	108.968	0	0	0
		96	574.2	0	0	0	0	0	0	126.356	0	0	146.884	0	0	0	0	0	0	0	196.19	0	0	0	0	138.85	0	19.2005	0	0	129.451	0	0	29.6597	0	0	0	0	134.374	0	0	17.565	0	0	0	90.4946	0	0	0
		97	578.16	0	0	0	0	0	0	102.579	0	0	204.488	0	0	0	0	0	0	0	182.402	0	0	0	0	152.369	0	32.5287	0	0	90.8313	0	0	29.3763	0	0	0	0	121.552	0	0	0	0	0	0	128.255	18.4453	0	0
		98	582.12	0	0	0	0	0	0	82.4828	0	0	258.533	0	0	0	0	0	0	0	152.147	0	0	0	0	128.562	0	34.5482	0	0	126.469	0	0	34.8601	0	0	0	0	130.851	0	0	0	0	0	0	159.9	0	0	0
		99	586.08	0	0	0	0	0	0	53.1165	0	0	221.86	0	0	0	0	0	0	0	227.157	0	0	0	0	191.679	0	0	0	0	164.23	0	0	0	0	0	0	0	153.7	0	0	0	0	0	0	119.042	0	0	0
		100	590.04	0	0	0	0	0	0	88.5743	0	0	279.181	0	0	0	0	0	0	0	206.182	0	0	0	0	215.791	0	0	0	0	111.52	0	0	24.0198	0	0	0	0	111.929	0	0	31.6781	0	0	0	169.999	0	0	0
		101	594	0	0	0	0	0	0	105.478	0	0	272.798	0	0	0	0	0	0	0	245.078	0	0	0	0	179.315	0	64.7723	0	0	101.601	0	0	0	0	0	0	0	188.69	0	0	0	0	0	0	119.529	0	0	0
		102	597.96	0	0	0	0	0	0	86.4449	0	0	228.237	0	0	0	0	0	0	0	234.753	0	0	0	0	127.612	0	55.812	0	0	96.0943	0	0	59.6311	0	0	0	0	147.706	0	0	25.9088	0	0	0	162.994	0	0	0
		103	601.92	0	0	0	0	0	0	66.3091	0	0	270.132	0	0	0	0	0	0	0	161.655	0	0	0	0	150.426	0	52.7699	0	0	114.164	0	0	32.9302	0	0	0	0	234.921	0	0	0	0	0	0	141.656	0	0	0
		104	605.88	0	0	0	0	0	0	103.695	0	0	218.738	0	0	0	0	0	0	0	172.201	0	0	0	0	153.669	0	69.0417	0	0	112.79	0	0	38.3505	0	0	0	0	148.717	0	0	23.1359	0	0	0	116.038	0	0	0
		105	609.84	0	0	0	0	0	0	71.6121	0	0	231.19	0	0	0	0	0	0	0	165.619	0	0	0	0	163.061	0	51.5035	0	0	130.213	0	0	50.6281	0	0	0	0	224.726	0	0	0	0	0	0	59.6967	0	0	0
		106	613.8	0	0	0	0	0	0	84.31	0	0	208.247	0	0	0	0	0	0	0	174.426	0	0	0	0	128.197	0	63.9272	0	0	138.573	0	0	67.6886	0	0	0	0	177.354	0	0	50.4687	0	0	0	103.58	0	0	0
		107	617.76	0	0	0	0	0	0	81.3489	0	0	207.18	0	0	0	0	0	0	0	160.951	0	0	0	0	175.524	0	56.1097	0	0	127.644	0	0	49.4184	0	0	0	0	189.278	0	0	78.748	0	0	0	96.4556	0	0	0
		108	621.72	0	0	0	0	0	0	60.8293	0	0	251.747	0	0	0	0	0	0	0	236.89	0	0	0	0	182.437	0	63.2822	0	0	158.687	0	0	53.4816	0	0	0	0	196.528	0	0	61.7697	0	0	0	51.8252	0	0	0
		109	625.68	0	0	0	0	0	0	63.6094	0	0	187.1	0	0	0	0	0	0	0	221.773	0	0	0	0	220.892	0	86.6125	0	0	128.193	0	0	83.8991	0	0	0	0	287.781	0	0	0	0	0	0	128.736	0	0	0
		110	629.64	0	0	0	0	0	0	62.4001	0	0	191.146	0	0	0	0	0	0	0	250.774	0	0	0	0	218.216	0	64.8563	0	0	157.694	0	0	52.9879	0	0	0	0	111.002	0	0	24.7868	0	0	0	76.269	0	0	0
		111	633.6	0	0	0	0	0	0	54.005	0	0	164.174	0	0	0	0	0	0	0	265.427	0	0	0	0	194.81	0	36.638	0	0	107.952	0	0	58.6956	0	0	0	0	91.6618	0	0	47.3401	0	0	0	78.0272	0	0	0
		112	637.56	0	0	0	0	0	0	58.2656	0	0	213.5	0	0	0	0	0	0	0	227.463	0	0	0	0	153.196	0	81.8867	0	0	82.2253	0	0	56.0528	0	0	0	0	215.174	0	0	35.4001	0	0	0	103.89	0	0	0
		113	641.52	25.9414	0	0	0	0	0	37.3105	0	0	238.397	0	0	0	0	0	0	0	189.671	0	0	0	0	229.058	0	113.517	0	0	154.996	0	0	57.6856	0	0	0	0	115.554	0	0	23.5519	0	0	0	71.4691	0	0	0
		114	645.48	0	0	0	0	0	0	34.6236	0	0	215.675	0	0	0	0	0	0	0	183.825	0	0	0	0	184.231	0	99.4344	0	0	96.3373	0	0	120.241	0	0	0	0	186.706	0	0	51.251	0	0	0	133.037	0	0	0
		115	649.44	0	0	0	0	0	0	29.6202	0	0	219.841	0	0	0	0	0	0	0	224.681	0	0	0	0	145.753	0	136.873	0	0	132.5	0	0	82.2903	0	0	0	0	199.258	0	0	53.6498	0	0	0	65.7198	0	0	0
		116	653.4	28.1584	0	0	0	0	0	24.1476	0	0	170.416	0	0	0	0	0	0	0	183.301	0	0	0	0	220.008	0	108.779	0	0	110.905	0	0	90.891	0	0	0	0	236.333	0	0	32.9823	0	0	0	110.271	0	0	0
		117	657.36	29.5718	0	0	0	0	0	0	0	0	155.785	0	0	0	0	0	0	0	184.967	0	0	0	0	180.531	0	84.2868	0	0	122.269	0	0	66.0416	0	0	0	0	170.162	0	0	18.3284	0	0	0	116.49	0	0	0
		118	661.32	39.1953	0	0	0	0	0	22.6109	0	0	213.153	0	0	0	0	0	0	0	217.933	0	0	0	0	240.244	0	110.077	0	0	158.352	0	0	85.4354	0	0	0	0	167.718	0	0	46.3985	0	0	0	95.1041	0	0	0
		119	665.28	30.9011	0	0	0	0	0	0	0	0	222.609	0	0	0	0	0	0	0	234.709	0	0	0	0	144.817	0	131.549	0	0	128.662	0	0	60.5605	0	0	0	0	155.842	0	0	37.8067	0	0	0	101.678	0	0	0
		120	669.24	53.917	0	0	0	0	0	0	0	0	219.992	0	0	0	17.7173	0	0	0	126.6	0	0	0	0	166.15	0	93.4876	0	0	167.073	0	0	59.106	0	0	0	0	140.451	0	0	27.1366	0	0	0	84.8948	0	0	0
		121	673.2	98.1738	0	0	0	0	0	0	0	0	192.032	0	0	0	0	0	0	0	190.269	0	0	0	0	171.276	0	103.927	0	0	156.737	0	0	101.357	0	0	0	0	203.311	0	0	57.841	0	0	0	87.8521	0	38.9169	0
		122	677.16	50.6845	0	0	0	0	0	0	0	0	232.729	0	0	0	0	0	0	0	196.073	0	0	0	0	195.867	0	57.3915	0	0	220.061	0	0	31.4094	0	0	0	0	232.324	0	0	31.9986	0	0	0	83.1825	0	51.0529	0
		123	681.12	26.869	0	0	0	0	0	0	17.3877	0	299.105	0	0	0	0	0	0	0	223.603	0	0	0	0	181.869	0	96.7956	0	0	176.302	0	0	86.6224	0	0	0	0	223.921	0	0	16.9655	0	0	0	81.6119	0	58.1382	0
		124	685.08	79.5267	0	0	0	0	0	0	0	0	210.893	0	0	0	0	0	0	0	207.578	0	0	0	0	156.469	0	95.5213	0	0	226.507	0	0	51.8647	0	0	0	0	229.505	0	0	0	0	0	0	102.714	0	42.4716	0
		125	689.04	65.9266	0	0	0	0	0	0	0	0	192.679	0	0	0	0	0	0	0	234.273	0	0	0	0	186.79	0	111.648	0	0	136.469	0	0	66.2401	0	0	0	0	192.611	0	0	83.1983	0	0	0	78.4407	0	35.6041	0
		126	693	72.7041	0	0	0	0	0	0	0	0	231.339	0	0	0	0	0	0	0	216.843	0	0	0	0	214.404	0	70.123	0	0	116.475	0	0	74.2303	0	0	0	0	167.267	0	0	76.033	0	0	0	138.45	0	77.3301	0
		127	696.96	60.9223	0	0	0	0	0	0	0	0	246.203	0	0	0	0	0	0	0	217.134	0	0	0	0	169.908	0	69.6246	0	0	148.863	0	0	74.5489	0	0	0	0	191.179	0	0	20.6897	0	0	0	49.6497	0	0	0
		128	700.92	81.8756	0	0	0	0	0	15.6828	0	15.4032	217.75	0	0	0	0	0	0	0	294.383	0	0	0	0	208.569	0	82.7232	0	0	189.552	0	0	83.0901	0	0	0	0	148.245	0	0	36.9515	0	0	0	81.0251	0	71.4053	0
		129	704.88	62.5808	0	0	0	0	0	0	0	0	262.85	0	0	0	0	0	0	0	263.856	0	0	0	0	246.613	0	133.636	0	0	226.679	0	0	70.6505	0	0	0	0	144.609	0	0	87.1794	0	0	0	78.7629	0	74.3619	0
		130	708.84	48.2318	0	0	0	0	0	0	0	0	198.925	0	0	0	0	0	0	0	234.979	0	0	0	0	176.453	0	90.1358	0	0	155.111	0	0	30.4425	0	0	0	0	106.628	0	0	93.3129	0	0	0	94.6901	0	55.9409	0
		131	712.8	114.718	0	18.3074	0	0	0	0	0	0	205.595	0	0	0	0	0	0	0	257.566	0	0	0	0	231.082	0	76.4561	0	0	234.574	0	0	37.5166	0	0	0	0	179.653	0	0	63.9028	0	0	0	104.941	0	75.3115	0
		132	716.76	65.8189	0	0	0	0	0	0	0	0	246.263	0	0	0	0	0	0	0	263.122	0	0	0	0	205.936	0	87.2162	0	0	136.635	0	0	109.738	0	0	0	0	147.642	0	0	79.9371	0	0	0	102.396	0	98.4487	0
		133	720.72	96.4141	0	0	0	0	0	0	0	0	204.783	0	0	0	0	0	0	0	199.747	0	0	0	0	242.838	0	88.9963	0	0	104.374	0	0	40.8819	0	23.7839	0	0	174.489	0	0	58.8973	0	0	0	61.0056	0	66.6656	0
		134	724.68	84.9688	0	0	0	0	0	0	0	0	170.9	0	0	0	0	0	0	0	226.631	0	0	0	0	220.38	0	86.8078	0	0	208.243	0	0	75.1178	0	0	0	0	172.274	0	0	0	0	0	0	80.8701	0	112.252	0
		135	728.64	99.6404	0	0	0	0	0	0	0	0	162.084	0	0	0	0	0	0	0	189.496	0	0	0	0	251.262	0	62.788	0	0	209.65	0	0	53.7853	0	0	0	0	165.702	0	0	59.0099	0	0	0	105.172	0	46.4619	0
		136	732.6	56.9386	0	56.6391	0	0	0	0	0	0	205.889	0	0	0	0	0	0	0	205.21	0	0	0	0	221.164	0	67.8429	0	0	157.286	0	0	86.6753	0	0	0	0	134.202	0	0	98.0665	0	0	0	58.9116	0	146.325	0
		137	736.56	60.3727	0	0	0	0	0	0	0	0	138.623	0	0	0	0	0	0	0	250.83	0	0	21.898	0	168.968	0	95.644	0	0	92.2249	0	0	100.149	0	0	0	0	169.846	15.1996	0	60.8736	0	0	0	116.511	0	69.2103	0
		138	740.52	80.3009	0	0	0	0	0	0	0	0	211.087	0	0	0	0	0	0	20.6418	196.219	0	0	0	0	157.093	0	48.9044	0	0	120.96	0	0	67.913	0	0	0	0	214.687	0	0	100.596	0	0	0	123.151	0	124.561	0
		139	744.48	62.0857	0	23.1754	0	0	0	0	0	0	226.215	0	0	0	0	0	0	0	215.822	0	0	0	0	217.045	0	53.8871	0	0	127.693	0	0	58.3445	0	0	0	0	166.198	0	0	0	0	0	0	135.726	0	86.2279	0
		140	748.44	81.189	0	20.0482	0	0	0	0	0	0	239.458	0	0	0	0	0	0	19.681	284.878	0	0	0	0	217.784	0	79.4119	0	0	177.527	0	0	73.4398	0	0	0	0	147.685	0	0	84.6582	0	0	0	72.2849	0	87.7872	0
		141	752.4	21.1789	0	0	0	0	0	0	0	0	192.532	0	0	0	0	0	0	0	297.342	0	0	0	0	194.074	0	94.3116	0	0	134.028	0	0	101.19	0	0	0	0	208.753	0	0	22.899	0	0	0	78.131	0	137.737	0
		142	756.36	67.2339	0	52.3381	0	0	0	0	0	0	246.943	0	0	0	0	0	0	31.6509	285.817	0	0	0	0	202.49	0	23.418	0	0	144.797	0	0	78.4258	0	0	0	0	231.894	0	0	0	0	0	0	90.5618	0	120.293	0
		143	760.32	62.9306	0	70.033	0	0	0	0	0	0	189.624	0	0	0	0	0	0	35.3179	257.466	0	0	0	0	209.482	0	61.3923	0	0	144.422	0	0	63.4863	0	0	0	0	146.291	0	0	40.7674	0	0	0	87.0665	0	126.425	0
		144	764.28	83.8275	0	43.4934	0	0	0	0	0	0	179.209	17.4621	0	0	0	0	0	61.1622	197.378	0	0	0	0	193.889	0	23.7072	0	0	94.9937	0	0	42.1784	0	0	0	0	195.518	0	0	37.438	0	0	0	169.014	0	95.0406	0
		145	768.24	107.173	0	72.808	0	0	0	0	0	0	202.64	0	0	0	0	0	0	56.361	337.068	0	0	0	0	180.151	0	88.5932	0	0	90.3244	0	0	77.0512	0	0	0	0	158.581	0	0	42.1648	0	0	0	101.301	0	62.5215	0
		146	772.2	73.8921	0	81.2971	0	0	0	0	0	0	182.592	0	0	0	0	0	0	28.6687	281.248	0	0	0	0	185.946	0	65.6932	0	0	109.631	0	0	51.1174	0	0	0	0	210.821	0	0	70.4132	0	0	0	162.542	0	128.799	0
		147	776.16	126.794	0	67.143	0	0	0	0	0	0	223.655	0	0	0	0	0	0	75.0268	264.04	0	0	0	0	200.496	0	39.3757	0	0	165.418	0	0	97.3499	0	0	0	0	158.092	0	0	44.6867	0	0	0	183.362	0	123.375	0
		148	780.12	94.6772	0	102.183	0	0	0	0	0	0	192.657	0	0	0	0	0	0	62.2792	286.393	23.4314	0	0	0	156.046	0	46.7531	0	0	93.4189	0	0	86.8873	0	0	0	0	177.999	0	0	100.141	0	0	0	175.909	0	59.9179	0
		149	784.08	71.2387	0	90.5253	0	0	0	0	0	0	203.146	0	0	0	0	0	0	105.837	218.09	0	0	0	0	132.327	0	79.7636	0	0	122.526	0	0	64.7833	0	0	0	0	150.989	0	0	80.3966	0	0	0	204.023	0	106.641	0
		150	788.04	90.917	0	123.616	0	0	0	0	0	0	153.396	0	0	0	0	0	17.968	102.404	253.352	0	0	0	0	118.808	0	54.4385	0	0	109.595	0	0	0	0	0	0	0	117.191	0	0	24.674	0	0	0	124.676	0	111.977	0
		151	792	54.7395	0	77.1353	0	0	0	0	0	0	92.674	0	0	0	0	0	0	123.657	285.254	0	0	0	0	132.387	0	52.8217	0	0	100.639	0	0	51.4915	0	0	0	0	153.275	0	0	59.2087	0	0	0	191.441	0	68.103	0
		152	795.96	90.698	0	87.7285	0	17.3378	0	19.8377	0	0	149.535	0	0	0	0	0	0	77.3647	230.827	0	0	0	0	145.727	0	56.209	0	0	121.857	0	0	86.48	0	0	0	0	164.268	0	0	62.6615	0	0	0	132.367	0	83.7345	0
		153	799.92	48.3197	0	66.5115	0	0	0	24.0514	0	0	111.272	0	0	0	0	0	0	63.9679	284.472	42.6931	0	0	0	109.063	0	40.8056	0	0	146.688	0	0	80.5446	0	0	0	0	158.472	0	0	79.4486	0	0	0	179.248	0	104.361	0
		154	803.88	59.5209	0	100.161	0	0	0	0	0	0	139.215	0	0	0	0	0	0	129.941	241.079	39.1698	0	0	0	73.7492	0	64.5512	0	0	136.531	0	0	85.7526	0	0	0	0	130.799	0	0	71.2575	0	0	0	214.565	0	94.8476	0
		155	807.84	73.3461	0	65.0875	0	0	0	0	0	0	117.412	0	0	0	0	0	0	93.5169	256.47	44.0199	0	0	0	100.796	0	34.5179	0	0	134.711	0	0	72.9661	0	0	0	0	131.159	0	0	76.7607	0	0	0	200.029	0	77.0001	0
		156	811.8	39.4141	0	105.582	0	0	0	0	0	0	138.374	0	0	0	0	0	0	141.977	225.444	39.1055	0	0	0	58.4893	0	0	0	0	157.63	0	0	70.052	0	0	0	0	142.76	0	0	42.2849	0	0	0	163.725	0	63.8334	0
		157	815.76	85.7107	0	81.0705	0	0	0	68.9476	0	0	116.644	0	0	0	0	0	0	136.209	260.155	44.9944	0	0	0	132.213	0	48.4941	0	0	107.708	0	0	54.1659	0	0	0	0	180.713	0	0	79.9808	0	0	0	163.811	0	50.3171	0
		158	819.72	50.9379	0	98.9068	0	0	0	22.5561	0	0	141.424	0	0	0	0	0	0	169.752	238.426	45.754	0	0	0	145.839	0	62.5631	0	0	152.692	0	0	45.4096	0	0	0	0	136.203	0	0	83.1948	0	0	0	252.805	0	72.8688	0
		159	823.68	62.4907	0	114.082	0	0	0	31.732	0	0	76.504	0	0	0	0	59.7227	0	115.592	228.841	16.6382	0	0	0	129.559	0	35.6251	0	0	127.322	0	0	82.2378	0	0	0	0	119.237	0	0	57.8052	0	0	0	150.93	0	52.2646	0
		160	827.64	22.8428	0	93.454	0	0	0	69.2823	0	0	84.6018	0	0	0	0	55.1001	0	145.194	221.237	20.8007	0	0	0	48.2452	0	79.6718	0	0	137.264	0	0	22.3991	0	0	0	0	150.002	0	0	51.6744	0	0	0	188.962	0	130.115	0
		161	831.6	68.0741	0	100.717	0	0	0	0	0	0	123.17	0	0	0	0	40.5648	0	155.161	203.146	35.5972	0	0	0	84.3564	0	63.2329	0	19.5563	148.302	0	0	37.9962	0	0	0	0	121.396	0	0	69.207	0	0	0	152.649	0	86.9213	0
		162	835.56	58.8398	0	74.8307	0	0	0	67.5144	0	0	141.023	0	0	0	0	46.4281	0	139.351	238.631	72.7995	0	0	0	99.0622	0	69.111	0	0	179.279	0	0	48.3153	0	0	0	0	144.643	0	0	29.3473	0	0	0	170.84	0	117.032	0
		163	839.52	40.6068	0	93.687	0	0	0	56.6716	0	0	174.586	0	0	0	0	44.6935	0	143.83	228.854	90.8457	0	0	0	83.7529	0	99.4121	0	0	136.205	0	0	61.3699	0	0	0	0	112.861	0	0	63.6816	0	0	0	211.67	0	83.185	0
		164	843.48	76.3961	0	141.45	0	0	0	44.9156	0	0	129.811	0	0	0	0	39.7588	0	154.062	189.307	74.7979	0	0	0	25.2937	0	62.5383	0	0	142.452	0	0	82.6628	0	0	0	0	101.549	0	0	82.0423	0	0	0	206.442	0	108.944	0
		165	847.44	47.3818	0	91.4034	0	0	0	71.7211	0	0	126.251	0	0	25.8605	0	0	0	181.958	242.974	72.4125	0	0	0	0	0	20.2977	0	28.0125	110.513	0	0	40.17	0	0	0	0	125.406	0	0	84.3377	0	0	0	194.044	0	90.8529	0
		166	851.4	71.3028	0	88.4962	0	0	0	69.547	0	0	131.876	0	0	0	0	25.2563	0	135.622	192.057	40.9957	0	0	0	76.7395	0	55.3903	0	0	166.557	0	0	78.5971	0	0	0	0	89.1252	0	0	45.9657	0	24.6038	0	165.446	0	25.6679	0
		167	855.36	43.1254	0	95.6945	0	0	0	54.558	0	0	126.378	0	0	0	0	55.7978	0	168.135	269.368	82.64	0	0	0	80.6059	0	124.189	0	0	141.774	0	0	61.1398	0	0	0	0	126.287	0	0	41.8331	0	0	0	216.264	0	54.3732	0
		168	859.32	83.9722	0	112.871	0	0	0	70.6463	0	0	83.7493	0	0	0	0	0	0	107.375	223.085	54.7088	0	0	0	84.845	0	120.413	0	0	178.445	0	43.5881	97.5414	0	0	0	0	104.041	0	0	53.41	0	0	0	248.255	0	101.402	0
		169	863.28	54.6045	0	65.3808	0	0	0	91.215	0	0	129.128	0	0	31.4292	0	28.5701	0	159.319	220.909	64.8333	0	0	0	110.103	0	101.38	0	0	179.014	0	39.5184	75.9699	0	0	0	0	117.439	0	0	84.5493	0	0	0	197.479	0	62.9988	0
		170	867.24	85.9397	0	125.203	0	0	0	78.7489	0	0	137.001	0	0	26.6524	0	34.4653	0	181.681	356.33	96.9512	0	0	0	77.1325	0	35.1573	0	32.1338	141.995	0	0	56.7877	0	0	0	0	129.253	0	0	81.8987	0	29.4592	0	164.701	0	81.1327	0
		171	871.2	86.9808	0	74.3368	0	0	0	65.4724	0	0	219.437	0	0	45.3223	0	37.6856	0	172.934	192.744	109.701	0	0	0	111.668	0	82.3948	0	19.1839	137.77	0	66.7233	63.056	0	0	0	0	150.806	0	0	82.8978	0	41.6275	0	139.53	0	99.4784	0
		172	875.16	47.203	0	93.8896	0	0	0	64.0923	0	0	181.21	0	0	0	0	37.0764	0	111.101	210.493	81.1709	0	0	0	97.6754	0	60.8449	0	33.9407	170.667	0	35.2887	0	0	0	0	0	78.7467	0	0	50.3659	0	30.1535	0	177.068	0	83.341	0
		173	879.12	101.297	0	105.624	0	0	0	25.7803	0	0	183.434	0	0	30.2683	0	42.1546	19.0707	221.2	196.794	83.4107	0	0	0	48.3015	0	79.2124	0	31.9072	137.237	0	71.3045	53.4487	0	0	0	0	112.912	0	0	85.443	0	0	0	123.211	0	34.8284	0
		174	883.08	89.0867	0	142.355	0	0	0	79.3193	0	0	108.635	0	0	59.8681	0	92.9793	0	248.423	191.275	63.3775	0	0	0	129.145	0	87.3161	0	30.8484	165.119	0	69.5438	38.6851	0	0	0	0	150.982	0	0	106.252	0	61.8032	0	211.588	0	114.607	0
		175	887.04	33.9218	18.4522	74.8358	0	0	0	60.8617	0	0	157.205	0	0	24.9896	0	32.2794	0	201.222	147.816	77.4508	0	0	0	85.8864	0	94.1893	0	74.9203	95.1465	0	32.8795	40.5265	0	0	0	0	73.9702	0	0	31.6353	0	52.3845	0	100.252	0	46.5813	0
		176	891	115.81	0	90.0702	0	0	0	61.5245	0	0	115.024	0	0	0	0	60.8421	0	192.318	196.934	77.0267	0	0	0	109.689	0	0	0	53.6423	100.447	0	49.1552	65.0237	0	0	0	0	135.859	0	0	83.2901	0	99.0839	0	105.298	0	149.137	0
		177	894.96	145.145	0	119.42	0	0	0	31.5785	0	0	146.356	0	0	30.4346	0	53.2763	0	113.806	201.065	92.1459	0	0	0	73.1142	0	74.315	0	28.5629	156.628	0	40.5793	47.4311	0	0	0	0	58.0191	0	0	57.6839	0	87.967	0	128.615	0	84.2845	0
		178	898.92	94.8481	0	187.656	0	0	0	0	0	0	132.998	0	0	0	0	55.1948	0	254.172	190.573	0	0	20.3148	0	137.616	0	0	0	51.3497	134.219	0	39.9641	79.454	0	0	0	0	119.393	0	0	64.0665	0	104.259	0	98.2254	0	99.705	0
		179	902.88	72.9458	0	147.63	0	0	0	80.1042	0	0	138.578	0	0	39.9556	0	25.5916	0	145.553	211.994	43.6409	0	0	0	147.775	0	121.25	0	43.0147	122.912	0	74.5381	93.7353	0	0	0	0	140.955	0	0	45.4643	0	130.154	0	58.7731	0	113.373	0
		180	906.84	49.0933	0	83.998	0	0	0	54.1505	0	0	203.421	0	0	25.2258	0	28.9605	0	92.1618	217.793	89.7996	0	0	0	122.569	0	69.4676	0	67.45	156.546	0	63.7916	67.0092	0	0	0	0	102.045	0	0	32.1669	0	157.519	0	44.1983	0	136.559	0
		181	910.8	44.7081	0	116.415	0	0	0	76.7564	0	0	106.805	0	0	59.8727	0	87.4488	0	99.1391	204.329	76.0691	0	0	0	192.056	0	81.8537	0	45.9949	181.893	0	0	56.5443	0	0	0	0	67.9543	0	0	96.5181	0	103.549	0	79.9368	0	133.982	0
		182	914.76	123.222	0	118.761	0	0	0	100.441	0	0	145.776	0	0	31.9012	0	31.5335	0	134.316	184.416	70.4228	0	29.4035	0	174.002	0	63.4372	0	37.9143	181.085	0	35.4849	28.4257	0	0	0	0	113.814	0	0	87.5789	0	112.919	0	53.4477	0	99.9267	0
		183	918.72	131.538	0	92.8929	0	0	0	28.3865	0	0	118.041	0	0	0	0	72.6868	0	156.58	174.748	69.9235	0	37.5783	0	123.22	0	92.9943	0	34.4096	161.217	0	48.1254	73.433	0	0	0	14.7344	109.977	0	0	65.4951	0	87.4377	0	66.2116	0	113.996	0
		184	922.68	29.6617	0	135.729	0	0	0	42.7986	0	0	150.47	0	0	45.5782	0	46.0451	0	115.112	177.269	121.14	0	23.112	0	229.728	0	110.054	0	44.044	126.973	0	35.1256	43.2978	0	0	0	0	108.622	0	0	55.3286	0	92.443	0	62.1695	0	86.8591	0
		185	926.64	57.8866	0	135.24	0	0	0	119.452	0	0	127.123	0	0	0	0	47.7072	0	171.776	150.805	90.3425	0	78.6193	0	165.965	0	96.7398	0	19.1901	156.531	0	73.0138	42.7429	0	0	0	0	128.109	0	0	63.0557	0	114.676	0	0	0	78.9738	0
		186	930.6	88.785	0	145.789	0	0	0	57.1196	0	0	160.1	0	0	29.8313	0	79.6952	0	161.677	162.542	104.262	0	28.1202	0	173.136	0	100.486	0	68.3078	117.447	0	0	57.7547	0	0	0	24.872	170.807	0	0	51.9036	0	165.509	0	55.7142	0	128.98	0
		187	934.56	81.4423	0	92.9002	0	0	0	65.5398	0	0	145.703	0	0	0	0	81.0742	0	147.061	210.898	82.715	0	62.8576	0	159.282	0	76.4602	0	25.1342	152.633	0	29.405	72.9142	0	0	0	0	113.9	0	0	61.3422	0	107.816	0	26.1562	0	72.2942	0
		188	938.52	92.195	0	87.3208	0	0	19.8386	35.1472	0	0	184.207	0	0	21.6306	0	63.1812	0	186.656	182.254	86.266	0	83.8511	0	193.133	0	63.0657	0	44.9099	98.5772	46.3119	52.0517	72.6816	0	0	0	18.6759	68.1133	0	0	93.122	0	155.097	0	0	0	60.4479	0
		189	942.48	136.604	0	103.365	0	0	0	67.7587	0	0	196.579	0	0	34.2826	0	45.9619	0	142.067	147.333	68.0187	0	83.1442	0	202.985	0	101.327	0	0	134.286	0	0	52.4697	0	0	0	0	157.182	0	0	50.5363	0	114.873	0	0	0	108.557	0
		190	946.44	60.2679	0	129.534	0	0	0	69.1062	0	0	195.506	0	0	40.6593	0	93.9052	0	139.012	156.615	133.209	0	103.613	0	216.214	0	124.079	0	0	160.416	41.4171	49.3132	48.8597	0	0	0	88.6639	80.2023	0	0	75.5083	0	88.8447	0	31.4697	0	66.0072	0
		191	950.4	106.425	0	170.733	0	0	0	78.9696	0	0	228.676	0	0	0	0	38.0018	0	181.25	199.779	118.847	0	54.9214	0	237.051	0	67.956	0	0	153.796	25.685	35.0008	0	0	0	0	44.0731	131.633	0	0	44.7483	0	114.714	0	17.1065	0	76.6373	0
		192	954.36	147.344	0	96.2751	0	0	0	96.7566	0	0	241.752	0	0	0	0	129.217	0	209.093	178.48	122.122	0	62.0742	0	194.669	0	72.5077	0	57.1659	130.289	40.8367	60.9224	42.1893	0	0	0	24.8804	142.559	0	0	76.3827	0	116.866	0	0	0	59.1408	0
		193	958.32	109.252	0	134.669	0	0	0	77.6556	0	0	221.748	0	0	0	0	67.7466	0	83.2921	180.137	90.7254	0	61.6273	0	173.06	0	93.0066	0	0	123.695	70.7904	95.0622	0	0	0	0	76.1001	83.1502	0	0	18.6018	0	129.905	0	24.9608	0	49.4521	0
		194	962.28	80.4403	0	152.681	0	0	0	69.4461	0	0	194.011	0	0	50.3258	0	63.1577	0	171.973	123.491	106.838	0	45.9759	0	157.393	0	105.901	0	36.7911	174.49	0	47.0026	50.9174	0	0	0	29.7782	161.108	0	0	63.1429	0	162.47	0	0	0	90.7654	0
		195	966.24	77.6799	0	164.278	0	26.5516	0	83.2951	0	0	186.892	0	0	48.6889	0	52.5506	0	126.739	142.969	109.042	0	107.268	0	193.443	0	90.7731	0	0	151.447	64.9799	58.151	42.5661	0	0	0	51.2204	50.2386	0	0	63.236	0	149.594	0	22.531	0	73.6137	0
		196	970.2	141.744	0	141.546	0	0	0	73.6265	0	0	195.046	0	0	50.4251	0	47.5691	0	155.379	148.827	62.1778	0	75.0749	0	206.726	0	81.6572	0	53.2479	164.666	72.268	54.3492	30.5555	0	35.9119	0	62.9648	110.111	0	0	30.8143	0	159.895	0	44.3774	0	153.677	0
		197	974.16	152.49	0	110.371	0	0	0	46.2541	0	0	175.992	0	0	41.7397	0	136.158	0	139.208	190.308	107.317	0	124.605	0	136.969	0	53.924	0	29.737	143.604	67.8009	35.8309	39.981	0	0	0	83.2315	142.652	0	0	76.4596	0	146.698	0	27.4132	0	167.369	0
		198	978.12	133.81	0	100.672	0	0	0	90.4839	0	0	160.024	0	0	21.9428	0	75.7152	0	170.063	139.188	94.2667	0	82.3376	0	178.937	0	0	0	42.9024	103.899	110.58	81.9005	36.5078	0	0	0	83.4192	187.068	0	0	67.5663	0	170.494	0	84.1616	0	93.123	0
		199	982.08	86.5784	0	204.539	0	22.2957	0	51.546	0	0	235.313	0	0	47.6739	0	100.052	0	162.268	201.32	87.9409	0	117.061	0	190.03	0	100.191	0	61.3583	115.748	64.4417	82.1158	0	0	18.3566	0	77.2718	120.138	0	0	49.1806	0	213.876	0	49.7671	0	172.389	0
		200	986.04	86.0644	0	111.04	0	25.8256	0	51.4636	0	0	222.774	0	0	55.4312	0	84.3465	0	156.493	242.987	114.135	0	108.501	0	155.118	0	138.286	0	46.2136	156.089	116.086	78.0099	0	0	31.9223	0	69.5806	72.2469	0	0	67.4473	0	198.136	0	35.6655	0	122.229	0
		201	990	95.8539	0	80.9841	0	0	0	126.304	0	0	280.31	0	0	45.0206	0	94.7486	0	135.49	176.389	79.25	0	134.498	0	143.539	0	63.4112	28.0587	25.1399	135.794	76.9742	36.6888	48.4371	0	53.6201	0	73.8966	144.127	0	0	60.8308	0	110.819	0	35.5764	0	127.344	0
		202	993.96	170.427	0	140.361	0	27.7496	0	33.1779	0	0	216.346	0	0	37.9295	0	60.6557	0	159.772	158.144	61.7562	0	139.719	0	98.657	0	53.5465	0	0	115.96	79.4549	45.4582	85.1543	0	49.4328	0	139.915	143.72	0	19	45.7489	0	228.069	0	48.4317	0	128.514	0
		203	997.92	141.638	0	150.408	0	0	0	31.5834	17.8941	0	211.181	0	0	48.5388	0	125.103	0	119.828	168.508	52.926	0	159.26	0	87.7518	0	89.9497	0	21.5401	97.7143	74.332	32.3777	93.2352	0	0	0	97.5644	97.6123	0	0	54.3222	0	207.543	0	31.9162	0	166.207	0
		204	1001.88	122.477	0	132.233	0	0	0	56.7198	0	0	266.508	0	0	0	0	107.754	0	201.481	118.705	74.3789	0	126.012	0	133.131	0	60.3546	0	50.6703	145.481	99.4	80.9857	74.6792	0	0	0	67.5731	110.776	0	0	85.6187	0	202.721	0	74.1825	0	173.214	0
		205	1005.84	211.398	0	111.286	0	49.3702	0	64.8441	0	0	217.117	0	0	40.8211	0	128.842	0	176.56	163.359	67.7256	0	74.7202	0	132.796	0	62.8603	0	34.2677	133.103	67.0061	81.8086	59.7134	0	37.9527	0	57.8516	142.344	0	0	71.5414	0	219.784	0	48.836	0	201.324	0
		206	1009.8	222.28	0	135.215	0	27.0502	0	52.7722	0	0	192.5	0	0	34.59	0	110.387	0	139.634	100.552	48.3357	0	87.0992	0	145.33	0	34.4884	0	41.0604	150.865	72.5963	41.0505	0	0	63.2685	0	76.7233	130.192	0	0	30.1501	0	185.062	0	84.4776	0	151.989	0
		207	1013.76	118.028	0	85.1316	0	0	0	81.6232	0	0	257.237	0	0	24.5167	0	89.6556	0	178.46	127.471	91.9489	0	76.0472	0	126.436	0	62.85	0	47.6514	129.795	81.228	74.3939	84.7258	0	20.8264	0	71.4647	90.2675	0	0	36.313	0	161.921	0	96.9836	0	194.523	0
		208	1017.72	151.756	0	83.2176	0	40.8282	0	52.3093	0	0	146.408	0	0	42.8485	0	83.0369	0	197.753	147.665	48.3098	0	118.95	0	101.512	0	57.0089	0	0	170.162	33.5597	76.645	89.1934	0	34.8838	0	74.9706	116.115	0	0	71.0694	0	143.728	0	53.8577	0	146.608	0
		209	1021.68	189.19	0	80.0763	0	42.7351	0	54.1207	0	0	215.613	0	0	24.2259	0	82.1004	0	207.826	151.695	43.5228	0	133.062	0	105.529	0	60.8393	0	0	122.003	41.4034	71.8704	58.4426	0	39.8193	0	73.0551	146.763	0	0	40.4686	0	199.512	0	66.9116	0	218.988	0
		210	1025.64	182.679	0	74.8077	0	0	0	68.9419	0	0	188.457	0	0	66.2476	0	68.9059	0	243.861	110.273	40.9251	0	89.6253	0	106.017	0	89.5179	0	78.5852	150.513	100.04	114.068	65.018	0	78.0453	0	113.383	75.4637	0	0	52.2926	0	205.411	0	85.1509	0	184.18	0
		211	1029.6	164.142	0	105.156	0	54.9011	0	48.9197	0	0	157.209	0	0	21.7772	0	61.2414	0	144.456	182.405	92.1609	0	141.258	0	122.675	0	93.7373	0	0	98.2345	51.607	100.084	63.8919	19.7315	96.6084	0	111.748	150.957	0	0	0	0	116.988	0	83.7503	0	220.296	23.1742
		212	1033.56	167.864	0	103.939	0	47.5091	0	60.9059	0	0	163.779	0	0	63.089	0	98.6263	0	152.129	158.565	71.1678	0	128.999	0	141.767	0	97.4018	0	31.7972	92.9601	37.4582	44.4424	99.888	18.6292	46.4738	0	98.8369	158.289	0	0	40.5823	0	163.764	0	138.34	0	193.205	0
		213	1037.52	151.834	0	58.5983	0	39.9539	0	62.8107	0	0	191.044	0	0	74.0857	0	69.2376	0	278.366	115.623	58.9863	0	110.638	0	90.1942	0	104.936	0	51.3402	111.637	93.0072	70.5512	104.719	0	56.1882	0	92.3815	104.548	0	0	24.8659	0	199.983	0	157.758	0	172.647	17.4769
		214	1041.48	58.9979	0	72.5794	0	42.8542	0	21.8484	0	0	175.315	0	0	63.5234	0	87.7572	0	135.327	130.875	53.5611	0	91.9047	0	98.4226	0	71.2853	0	67.9474	107.619	32.5897	82.9985	74.4833	0	70.7462	0	48.2559	76.5218	0	0	58.6732	0	157.336	0	128.459	0	164.114	0
		215	1045.44	139.935	0	88.4852	0	34.053	0	0	0	0	204.704	0	0	62.0355	0	101.036	0	199.148	86.7153	91.995	0	163.44	0	90.0511	0	70.6866	0	75.1983	159.069	52.9789	23.5213	37.1233	0	62.3349	0	62.8231	134.088	0	0	43.4845	0	154.267	0	130.137	0	194.824	0
		216	1049.4	135.214	0	95.1868	21.9097	31.0658	0	55.7421	0	0	247.226	0	0	65.0896	0	69.6059	0	131.966	181.184	105.909	0	124.521	0	187.685	0	41.7006	0	69.2539	120.773	30.8391	86.4596	33.9329	0	51.1662	0	112.405	60.5638	0	0	52.212	0	157.849	0	134.272	0	179.873	0
		217	1053.36	237.903	0	102.319	0	0	0	28.1616	0	0	106.45	0	0	80.1032	0	64.1587	0	219.183	72.3043	55.9307	0	107.9	0	92.9321	0	51.3019	0	58.886	149.677	98.2766	98.8769	122.516	0	111.093	0	39.5677	69.6029	0	0	0	0	271.896	0	154.603	0	148.64	0
		218	1057.32	177.702	0	116.196	50.7426	30.2172	0	42.3177	0	0	208.952	0	0	68.616	0	85.8612	0	163.471	127.89	79.518	0	112.342	0	102.445	0	122.854	0	67.2726	120.636	67.4577	23.037	102.346	28.6001	135.801	0	71.2648	87.8132	0	0	39.9021	0	183.615	0	195.632	0	124.954	40.0265
		219	1061.28	153.962	0	161.472	0	29.9478	0	0	0	0	219.659	0	0	84.4719	0	49.6185	0	193.972	168.228	108.513	0	77.3562	0	131.881	0	61.9764	0	112.577	162.161	71.9409	52.9954	82.9911	0	72.3977	0	129.207	103.423	0	0	24.0567	0	138.485	0	188.59	0	121.805	36.3161
		220	1065.24	139.756	0	145.377	43.6273	30.1495	0	28.0329	0	0	201.877	0	0	59.8776	0	122.715	0	190.918	137.966	94.3507	0	151.479	0	140.955	0	61.304	0	55.8281	89.1948	30.9354	97.442	145.077	40.8818	65.2837	0	75.77	69.892	0	0	0	0	118.849	0	177.737	0	150.58	22.758
		221	1069.2	131.096	0	168.361	30.0641	54.1417	0	0	0	0	169.386	0	0	82.4426	0	65.9748	0	137.979	120.692	91.3479	0	80.3555	0	105.743	0	45.2104	0	106.893	109.082	65.6607	116.387	105.483	0	53.1199	0	107.094	65.9893	0	0	23.9668	0	164.309	0	145.712	0	131.827	0
		222	1073.16	135.379	0	155.311	95.4532	44.6638	0	28.1383	0	0	136.591	0	0	58.3531	0	86.8664	0	121.705	107.158	81.342	0	108.37	0	84.2588	0	40.2612	0	71.309	94.6232	38.5349	84.9138	112.322	0	145.814	0	110.485	88.8323	0	0	36.4095	0	128.363	0	176.683	0	150.903	62.4729
		223	1077.12	156.623	0	106.874	75.229	38.2609	0	45.841	0	0	153.895	0	0	122.962	0	79.8201	0	170.292	116.315	81.3615	0	128.71	0	124.564	0	60.7639	0	50.9565	111.125	92.2917	72.0417	0	29.8029	73.6426	0	117.935	103.187	0	0	0	0	142.146	0	232.829	0	170.22	20.632
		224	1081.08	177.673	0	107.533	88.8755	54.3412	0	0	0	0	189.043	0	0	46.8455	0	84.4909	0	180.493	163.752	121.663	0	116.834	0	172.182	0	52.1474	0	47.6261	126.562	75.9401	61.7545	84.9633	0	43.6766	0	133.469	124.892	0	0	45.6437	0	157.356	0	245.452	0	204.856	22.8572
		225	1085.04	136.02	0	183.616	76.6239	52.0125	0	87.4138	0	0	171.935	0	0	100.685	0	41.1485	0	197.392	122.557	136.621	0	88.7825	0	116.311	0	46.5259	0	75.0055	110.423	81.9577	82.4493	86.934	0	62.2224	0	84.8928	157.608	0	0	48.8268	0	145.265	0	227.136	0	175.896	23.5234
		226	1089	169.741	0	167.082	77.6749	46.4811	0	67.966	0	0	130.992	0	0	157.091	0	84.3655	0	159.371	185.881	165.066	0	101.982	0	134.038	0	0	0	94.2329	90.6837	75.2722	50.6682	44.151	32.2789	94.6796	0	75.4614	115.629	0	0	28.2868	0	163.589	0	230.732	0	161.2	56.5359
		227	1092.96	182.994	0	206.915	0	22.6698	0	51.0575	0	0	132.41	0	0	116.321	0	45.9063	0	232.453	145.885	107.495	0	148.611	0	69.781	0	17.5049	26.5652	38.8608	104.36	39.3469	85.6168	57.7749	39.018	126.878	0	94.9635	148.726	0	0	33.1888	0	175.039	0	239.807	0	114.434	35.3255
		228	1096.92	166.418	0	196.559	73.6464	0	0	51.4031	0	0	208.17	0	0	137.234	0	64.7684	0	172.703	124.716	78.2644	0	118.04	0	112.191	0	96.4977	20.8839	74.0149	98.6989	82.2817	76.6943	31.7313	0	45.9669	0	52.4098	128.295	0	0	32.9851	0	206.562	0	191.711	0	135.23	49.89
		229	1100.88	180.578	0	144.895	149.282	28.4657	0	43.3236	0	0	92.0936	0	0	94.2515	0	75.2216	17.6724	188.441	162.138	100.65	0	89.6651	0	121.96	0	41.8297	22.5186	114.638	149.521	0	86.0928	48.4584	0	73.025	0	82.5642	92.0585	0	0	0	0	161.454	0	188.13	0	158.847	44.2594
		230	1104.84	188.197	0	208.047	106.705	39.1599	0	25.3768	0	0	166.047	0	0	158.646	0	90.8627	0	182.878	125.289	49.7967	0	75.5891	0	102.05	0	16.6201	28.8601	66.5105	149.465	39.2149	51.7827	92.4289	37.0687	76.5134	0	148.07	83.2661	0	0	25.6423	0	192.089	20.2966	248.398	0	125.667	54.1783
		231	1108.8	145.9	0	102.619	79.9186	39.6323	0	58.5086	0	0	106.12	0	0	100.665	0	65.5827	34.2583	151.415	140.944	107.981	0	99.1237	0	107.788	0	51.5987	41.7008	77.3739	92.0313	49.3764	93.388	36.2445	50.7213	47.8777	0	88.4477	94.2745	0	0	0	0	205.79	0	266.737	0	106.869	53.9593
		232	1112.76	199.02	0	135.294	106.287	77.0049	0	38.8939	0	0	158.176	0	0	115.627	0	33.9513	29.7332	233.258	149.431	75.7952	0	74.3251	0	157.149	0	32.3751	63.7821	49.8943	73.933	35.9225	107.018	54.5212	0	69.7172	0	104.402	68.6759	0	0	34.5092	0	191.017	0	217.761	0	183.225	37.7121
		233	1116.72	124.586	0	0	83.9453	55.9229	0	52.4717	0	0	157.17	0	0	103.282	0	46.567	34.9559	168.794	143.603	83.6812	0	50.0062	0	118.702	0	0	47.2015	70.6412	82.6553	33.091	125.105	47.8181	0	49.7932	0	78.2388	105.8	0	0	0	0	224.167	0	226.001	0	154.044	0
		234	1120.68	134.231	0	100.855	123.022	63.1828	0	26.1752	0	0	90.6458	0	0	144.131	0	48.244	31.739	250.8	152.199	73.4255	0	108.412	0	135.617	0	21.5967	0	69.6601	91.8104	53.6048	67.3025	0	32.822	90.5869	0	98.8865	136.161	0	0	0	0	237.002	0	230.096	0	125.012	29.3567
		235	1124.64	178.459	0	121.695	119.626	77.1496	0	56.5515	0	0	246.435	0	0	189.042	0	57.8688	30.5479	195.281	173.604	68.6554	69.8244	58.4324	0	143.085	0	40.6363	45.3761	61.641	92.857	27.032	61.2693	71.4471	22.1368	31.0341	0	148.883	151.747	0	0	0	0	241.566	0	220.216	0	149.237	0
		236	1128.6	198.178	0	83.7571	93.3575	27.1552	0	49.2294	0	0	170.59	0	0	109.591	0	79.3139	41.6771	200.279	153.354	70.0875	0	60.5932	0	117.392	0	0	0	39.6225	142.706	58.6282	72.4959	53.8701	42.352	80.3379	0	53.355	112.71	0	0	0	0	168.339	0	259.079	0	130.323	27.3594
		237	1132.56	175.555	0	121.085	97.1873	0	0	29.6004	0	34.1318	178.624	0	0	148.555	0	68.1527	50.9327	192.785	112.69	88.4662	37.0573	112.401	0	121.589	0	0	47.7846	73.817	135.362	64.6869	94.0958	109.944	62.5626	18.0694	0	146.974	146.244	0	0	35.8985	0	209.661	0	243.229	0	138.98	26.2209
		238	1136.52	178.154	0	175.126	75.7846	20.7166	0	35.0336	0	0	151.956	0	0	186.87	0	67.3604	52.3378	199.872	130.732	39.605	0	71.7262	0	123.246	0	0	64.3574	39.5738	72.1803	58.5667	129.647	22.3506	0	102.001	0	119.426	95.8512	0	0	42.7885	0	156.716	0	252.335	0	150.267	0
		239	1140.48	193.945	0	135.928	94.9284	55.9161	0	38.8579	0	23.303	98.2897	0	0	177.14	0	58.8496	81.8255	151.971	205.432	92.7399	92.002	85.157	0	95.9004	0	0	37.592	56.4507	53.0708	79.4139	86.0736	75.8102	0	70.5799	0	113.129	135.208	0	0	0	0	263.564	0	277.906	0	122.038	22.7827
		240	1144.44	205.273	0	144.442	120.734	39.5542	0	24.0896	0	40.6947	118.92	0	0	213.276	0	41.844	46.7787	192.613	209.584	64.4276	0	82.6709	18.9133	136.002	0	0	50.4671	102.587	72.1373	44.9399	125.993	66.5467	60.7937	83.4473	0	118.379	185.24	0	0	37.6488	0	232.191	0	195.694	0	146.33	69.6304
		241	1148.4	199.735	0	87.5289	90.886	54.3124	0	70.5473	0	0	76.6227	0	0	123.451	0	61.0416	91.4856	145.803	144.256	30.2635	33.0843	94.6105	0	137.344	0	0	32.5333	26.3625	75.419	69.2704	65.7205	43.4646	63.3702	109.363	0	159.934	111.253	0	0	39.5278	0	134.569	0	274.042	0	125.126	0
		242	1152.36	126.018	0	136.794	121.415	28.1324	0	55.8262	0	82.8094	144.064	0	0	224.204	0	22.7715	76.4136	157.661	188.541	29.8112	41.8639	60.1572	46.0352	152.497	0	0	98.057	106.911	54.6592	53.1239	106.124	43.2067	0	63.1249	0	140.22	108.91	0	0	0	0	182.196	0	249.021	18.3123	97.6132	22.8611
		243	1156.32	248.939	0	123.074	110.917	23.2124	0	37.3732	0	51.2358	129.418	0	0	181.119	0	83.913	95.3275	216.078	176.75	43.4026	31.9646	140.859	21.2327	177.714	0	0	47.0714	115.783	82.3734	65.0545	91.4229	21.4274	81.3091	82.5102	0	194.901	94.7791	0	0	26.8313	0	208.939	0	220.393	0	97.2891	34.9229
		244	1160.28	150.383	0	182.275	143.075	68.1895	0	60.4247	0	32.8613	192.348	0	0	229.447	0	61.1334	75.1307	148.777	200.926	68.2902	22.1351	110.985	0	116.189	0	0	55.2136	73.619	105.382	41.4478	116.816	48.4473	0	68.6685	0	157.568	172.386	0	0	25.3989	0	185.5	0	194.492	0	150.397	0
		245	1164.24	150.365	0	151.659	129.713	33.127	0	42.4997	0	26.93	161.675	0	0	113.275	0	39.3063	93.5867	122.508	152.395	38.1222	46.0381	165.438	0	138.653	0	0	61.0358	99.7758	73.7532	33.1352	116.878	59.0971	69.9645	82.2046	0	152.171	134.066	0	0	72.4505	0	250.111	0	287.462	0	159.78	0
		246	1168.2	172.123	0	76.368	218.607	74.5855	0	32.4672	0	26.8182	104.191	0	0	171.407	0	30.2016	77.7556	171.605	173.28	58.4232	80.6783	124.592	21.5793	144.568	0	24.4689	34.135	154.551	141.575	91.3493	65.4072	39.0634	56.4782	121.459	0	158.716	130.687	0	0	21.489	0	261.125	0	205.593	0	170.234	48.7617
		247	1172.16	176.375	0	108.326	132.505	91.111	0	22.9651	0	71.6209	128.749	0	0	147.808	0	83.1281	105.603	142.547	244.464	63.0142	56.8484	101.004	40.6047	89.0427	0	18.6499	41.7341	71.7294	69.97	61.2759	48.1409	62.1062	83.0034	107.78	0	104.375	119.573	0	0	34.9046	0	218.703	0	234.548	0	194.787	40.9403
		248	1176.12	197.62	0	142.747	124.313	30.7845	0	79.7848	0	24.1032	176.703	0	0	209.317	0	38.9278	57.2843	169.852	192.263	50.9188	73.8628	191.455	0	79.7861	0	21.6615	41.7706	137.258	112.799	80.0564	80.0905	40.3631	84.8571	64.4142	0	107.654	107.2	0	0	42.7984	0	151.469	0	237.609	0	160.668	32.6555
		249	1180.08	135.669	0	59.0349	138.292	33.6451	0	0	0	47.3003	155.763	0	0	168.195	0	0	64.229	169.974	150.924	73.3002	79.4329	112.866	36.1247	79.9856	0	42.3976	30.2563	105.289	124.379	65.6576	63.2259	19.2952	50.3928	110.363	0	171.845	167.633	0	0	0	0	157.992	0	194.044	0	171.704	45.284
		250	1184.04	193.327	0	129.656	89.4395	72.623	0	59.5274	0	65.5788	138.639	0	0	175.968	0	0	52.8528	56.7692	165.482	84.9624	32.0566	87.1945	53.0789	135.912	0	56.7456	0	141.195	125.305	38.0151	73.035	42.8013	87.6909	143.591	0	129.23	114.44	0	0	36.4182	0	204.804	0	267.612	0	176.218	41.6853
		251	1188	181.74	0	103.798	196.17	105.906	0	33.1343	0	98.02	122.371	0	0	163.574	0	0	38.7252	169.438	146.044	58.0163	76.5019	102.838	60.5605	66.2017	0	87.2084	62.4803	72.0823	111.9	75.5581	121.114	61.2494	111.811	119.315	0	26.3257	74.3617	0	0	56.2603	0	156.388	0	179.21	0	135.894	20.017
		252	1191.96	150.213	0	157.919	168.27	107.21	0	44.7172	0	47.8132	189.716	0	0	150.302	0	0	0	193.476	164.272	0	66.4813	122.13	57.0316	104.804	0	0	64.7738	136.198	144.105	44.2223	67.6022	76.2205	118.272	71.5197	0	119.121	134.412	0	0	46.6172	0	189.331	0	238.075	0	176.24	35.7463
		253	1195.92	131.822	0	86.3312	176.231	33.7313	0	0	0	122.695	102.082	0	0	146.329	0	0	44.5534	156.051	186.005	44.0071	76.6552	67.6871	38.4207	101.569	0	51.9209	79.9826	151.104	95.7438	27.5215	58.0307	96.2472	51.9078	121.45	0	181.279	140.731	0	0	25.2826	0	144.584	0	219.776	0	183.843	61.6801
		254	1199.88	191.102	0	127.78	171.299	0	0	60.9502	0	81.1138	125.178	0	0	160.969	0	0	46.039	151.429	168.448	36.5627	83.1718	155.975	76.7329	68.0812	0	46.6461	64.1927	131.423	117.189	38.1734	62.1406	60.866	0	145.594	0	178.883	152.805	0	0	33.8163	0	129.071	0	261.27	0	188.298	77.1506
		255	1203.84	191.403	0	136.289	131.341	117.157	0	53.8638	0	101.372	180.475	0	0	147.019	0	17.8782	0	122.855	177.191	92.7507	79.1488	190.573	106.932	47.3389	0	79.3199	53.4113	132.221	124.326	98.244	89.5541	66.0277	44.4936	149.473	0	122.156	114.651	0	0	0	0	197.741	0	201.97	0	147.634	76.8512
		256	1207.8	130.092	0	122.472	159.755	77.7779	0	59.1149	0	42.1375	173.474	0	0	161.128	0	0	41.3449	135.856	174.537	54.4706	96.7942	181.827	48.2411	87.9845	0	77.4879	46.4785	124.799	154.839	76.401	49.2081	92.405	73.1782	219.984	0	138.661	95.1224	0	0	34.6647	0	175.755	0	257.14	0	218.759	84.4799
		257	1211.76	171.748	0	116.789	158.579	131.716	0	0	15.8375	133.282	125.773	0	0	198.976	0	0	60.3676	183.857	188.504	61.792	56.8104	162.079	73.8875	43.5531	0	78.8259	93.5394	141.61	145.857	56.1157	69.6708	71.383	48.8215	142.049	0	144.682	154.248	0	0	55.67	0	165.733	0	236.324	0	102.463	88.0365
		258	1215.72	162.498	0	84.7638	161.307	104.297	0	91.6602	0	127.207	190.759	0	0	233.122	0	0	49.726	159.956	201.794	26.9082	126.17	135.164	87.6585	73.655	0	62.5355	41.2795	197.443	147.77	122.629	80.1037	88.0576	88.4048	181.444	0	108.89	112.536	0	0	28.3235	0	205.737	0	187.136	0	160.885	43.3283
		259	1219.68	216.027	0	103.162	192.092	95.8124	0	49.6193	0	70.4985	159.356	0	0	136.921	0	0	0	103.724	145.219	61.0632	72.1231	123.538	113.34	137.978	0	76.9331	50.788	193.972	111.389	42.2687	106.881	88.5004	67.6708	221.727	0	176.188	131.832	0	0	38.3518	0	208.503	0	210.248	0	161.804	47.1868
		260	1223.64	173.215	0	108.401	175.751	118.235	0	61.4312	0	106.675	189.341	0	0	78.3101	0	0	0	113.539	153.935	30.2437	70.8602	117.402	82.2901	96.145	0	72.7267	38.8372	203.343	191.087	27.1064	85.2094	68.5492	81.5205	201.079	0	232.716	126.062	0	0	67.9697	0	148.81	0	131.271	0	131.09	99.8212
		261	1227.6	213.927	0	193.086	171.202	113.608	0	60.9896	0	95.8853	135.422	0	0	83.7969	0	0	0	118.051	190.943	54.7812	160.172	168.916	0	114.476	24.2608	78.9249	60.266	210.559	133.82	51.9224	27.5235	87.3584	65.4413	181.272	0	196.964	106.6	0	0	44.9005	0	192.551	0	195.615	0	185.917	72.2149
		262	1231.56	228.907	0	123.435	162.31	79.6835	0	80.525	0	70.9776	145.549	0	0	144.416	0	0	58.0994	115.47	149.775	85.8525	84.1168	168.875	49.2503	109.68	0	54.9733	59.4415	124.267	108.627	44.2382	77.7085	51.586	74.3859	122.678	0	77.3757	140.698	0	0	52.0032	0	200.296	0	209.039	0	178.783	107.984
		263	1235.52	192.11	0	125.246	219.025	111.551	0	64.3453	0	125.488	69.1832	0	0	172.181	0	0	64.2058	143.188	182.972	32.9611	44.968	138.97	63.3413	90.0344	0	58.3798	80.0055	176.09	165.78	44.1745	96.1471	78.5242	68.0068	110.257	0	135.552	135.936	0	0	39.388	0	135.674	0	164.088	0	122.806	147.555
		264	1239.48	176.269	0	127.55	179.002	82.6744	0	58.7981	0	87.1951	141.949	0	0	122.992	0	0	0	165.412	144.823	24.9165	86.0415	163.074	47.0976	97.7357	0	99.6717	115.589	91.8889	124.04	120.707	76.5432	89.0242	62.0596	150.967	0	143.098	84.8887	0	0	78.2407	0	205.758	0	172.113	0	207.121	99.9667
		265	1243.44	197.082	0	172.838	162.369	156.713	0	47.9741	0	66.9613	78.0993	0	0	125.294	0	0	0	119.862	188.173	56.9838	75.1115	166.355	75.7065	172.578	21.6889	64.564	66.6344	106.127	154.255	42.0884	29.815	89.5904	72.2867	144.708	0	103.872	125.187	0	0	48.3722	0	205.653	0	225.484	0	161.453	104.209
		266	1247.4	189.702	0	136.165	156.543	112.995	0	100.04	0	108.04	165.311	0	0	129.01	0	0	59.2785	131.91	220.84	46.3916	78.2398	32.4219	48.7821	153.628	0	47.8323	115.011	98.9557	143.318	54.9975	72.8264	132.902	54.1976	185.387	0	132.014	127.347	18.8056	0	61.0915	0	211.03	0	96.4074	0	163.808	51.6157
		267	1251.36	225.143	0	152.2	186.986	52.428	0	101.175	0	95.4726	99.1207	0	0	111.032	0	0	38.8076	212.796	214.175	59.8641	63.6569	145.049	101.451	193.342	0	66.4415	69.6573	192.558	162.718	77.9938	49.7876	184.53	67.8252	185.398	0	181.748	147.051	0	0	31.5904	0	144.698	0	222.365	0	83.2598	122.257
		268	1255.32	172.723	0	159.258	165.688	128.671	0	40.6435	0	99.4916	124.541	0	0	173.964	0	0	71.4314	169.775	207.192	73.2911	73.0043	69.6029	88.3801	241.444	33.5788	112.676	98.9096	99.0998	169.088	57.8299	0	145.412	67.0067	120.213	0	135.762	74.3794	0	0	70.0363	0	148.732	0	180.372	0	27.2281	124.543
		269	1259.28	233.771	0	186.223	183.794	111.216	0	57.1076	0	90.9281	110.771	0	0	103.992	0	28.8837	38.3685	189.054	173.072	46.6676	106.757	88.4363	126.138	179.781	18.0412	43.3839	38.2804	139.38	131.098	85.9419	15.8802	130.537	90.6843	151.219	0	127.504	208.953	0	0	24.7395	0	205.597	0	158.883	0	108.342	113.669
		270	1263.24	153.555	0	152.581	187.989	151.311	0	50.6695	0	114.277	96.7794	0	0	82.6412	0	0	67.4042	172.936	142.212	65.7107	43.8234	101.051	60.9328	141.153	38.391	66.022	137.713	103.182	137.151	35.0438	48.8427	96.6754	52.8858	167.637	0	117.041	99.0163	0	0	38.3837	28.1652	125.205	0	177.897	0	131.867	181.349
		271	1267.2	172.142	0	159.57	177.381	89.0062	0	76.9208	25.9394	116.14	92.0397	0	0	111.732	0	31.8282	57.4266	116.614	130.34	34.3029	72.3028	59.6903	35.988	186.695	0	49.9691	81.4805	60.2439	112.683	46.3968	68.5938	170.706	50.4175	146.75	0	123.196	170.195	23.4753	0	41.2074	0	150.97	0	130.998	0	155.604	109.581
		272	1271.16	135.708	0	182.186	190.467	134.126	0	108.137	33.3003	112.991	154.159	0	0	55.966	0	0	66.7808	117.722	158.118	66.723	96.5341	111.515	86.7458	181.006	22.4743	61.0193	110.36	45.0016	158.989	51.7517	34.0007	112.837	65.1815	212.325	0	156.473	202.089	45.8245	0	85.8179	22.8214	180.738	0	121.094	0	168.565	87.3501
		273	1275.12	190.438	0	147.43	139.557	76.7684	0	26.6013	64.1926	88.2488	77.6389	0	0	87.4685	0	0	92.1445	171.827	233.332	80.5179	84.2955	68.295	39.9472	143.993	47.4594	56.3026	68.292	174.495	104.651	99.4059	26.9263	164.862	59.8448	163.406	0	184.625	138.766	0	0	57.9313	0	109.267	0	183.674	0	120.192	135.445
		274	1279.08	179.497	0	146.002	175.389	79.7495	0	20.3081	38.0568	156.964	113.223	0	0	49.5286	0	19.3793	75.094	118.206	138.078	57.9138	51.9663	58.9951	78.413	52.0134	60.0058	36.9692	34.3837	51.5131	116.556	66.3371	46.7363	196.03	29.0787	130.66	0	101.019	190.179	47.4899	0	90.2742	33.2671	167.8	0	172.543	0	112.206	161.168
		275	1283.04	179.574	0	150.749	173.633	96.5129	0	41.6311	56.3455	101.605	171.11	0	0	146.92	0	0	76.4066	114.287	146.744	73.1675	25.2006	57.6235	115.165	237.784	71.4918	54.4169	129.182	57.8012	156.987	70.1708	35.1032	168.658	59.5067	168.982	0	116.202	122.787	29.9647	0	57.4762	31.4248	117.532	0	136.185	0	73.8765	141.52
		276	1287	204.612	0	101.621	146.841	58.379	0	81.7012	57.0851	70.6058	158.966	0	0	82.8385	0	0	0	130.501	134.794	27.2366	68.6254	154.749	55.5276	195.741	58.2466	0	52.451	64.3371	146.035	78.9773	18.9413	162.626	84.6213	179.63	0	87.7544	141.648	56.2755	0	45.9771	33.9401	90.4834	0	157.59	0	141.99	112.538
		277	1290.96	178.524	0	118.614	143.545	81.526	0	0	75.6579	100.126	132.631	0	0	89.625	0	0	29.5685	145.335	208.658	79.6846	44.7598	123.164	96.4148	168.187	115.65	69.866	78.4532	27.7118	154.72	89.0126	45.2151	130.554	59.3235	132.017	0	37.3836	179.107	64.4234	0	20.5091	56.4647	48.119	0	160.018	0	71.758	106.497
		278	1294.92	157.349	0	158.774	171.065	111.601	0	54.0787	77.17	86.7124	155.089	0	0	58.0238	0	47.6394	59.1551	140.52	155.011	69.7086	58.0021	136.111	73.3245	181.618	79.4303	31.9833	50.1179	101.864	184.134	46.1585	64.0958	150.246	77.6349	194.714	0	144.656	122.442	59.1488	0	0	58.4809	135.252	0	173.21	0	38.3692	111.186
		279	1298.88	205.485	0	131.298	235.114	154.703	0	53.5224	24.5069	85.6306	169.211	0	0	99.0404	0	57.1676	59.4566	144.929	130.866	90.0259	37.8078	144.782	94.9295	164.785	111.352	37.7006	72.7789	111.117	137.091	65.4301	17.9419	111.558	79.7696	160.597	0	84.7883	157.94	50.9578	0	47.9763	60.6114	125.122	0	155.753	0	126.044	137.846
		280	1302.84	197.44	0	143.37	203.578	114.022	0	53.0904	70.9896	118.18	136.806	0	0	53.6841	0	53.0919	65.357	132.699	207.263	97.933	0	155.718	82.9022	191.335	83.891	31.4781	72.7021	72.8062	184.727	30.7267	49.5825	102.053	42.7622	125.769	0	112.631	86.7021	56.495	0	25.7319	51.2856	155.239	0	67.9517	0	69.1805	188.138
		281	1306.8	199.584	0	158.032	158.164	153.218	0	49.0621	55.8764	109.611	92.8562	0	0	65.3537	0	47.1227	80.6192	146.77	159.224	97.9386	69.0583	70.7099	118.337	131.384	119.244	69.0311	64.9319	105.701	164.601	35.0071	55.4468	95.0468	44.2725	155.986	0	126.214	150.261	0	0	0	80.5369	68.9642	0	138.042	0	76.9765	125.974
		282	1310.76	159.744	0	107.212	171.585	143.959	0	34.9199	94.7757	100.157	102.061	0	0	93.6977	0	79.2608	62.7677	142.369	203.718	107.034	101.259	168.121	33.1693	88.2614	81.7145	70.2397	36.7769	107.375	127.999	29.1921	41.4642	147.039	63.5043	175.77	0	138.802	145.472	72.4869	0	29.1515	39.1179	191.054	0	127.904	0	19.6191	140.533
		283	1314.72	155.172	0	97.7281	236.893	160.515	0	82.8465	74.0626	113.945	147.596	0	0	73.043	0	0	80.4798	98.3463	201.243	72.8774	38.1756	126.786	71.2293	176.127	107.701	36.2963	71.9701	92.777	156.241	53.4533	80.9975	143.752	0	93.3035	0	162.425	164.343	74.5763	0	39.6329	85.6778	107.644	0	151.819	0	68.1529	69.7842
		284	1318.68	190.804	31.2901	161.173	108.161	92.7151	0	61.977	81.63	105.983	70.7942	0	0	89.1784	0	35.9623	40.9628	137.02	177.861	94.91	40.7713	87.6651	97.1472	207.016	100.009	60.2223	63.9681	70.062	92.4763	0	52.9851	163.939	45.8846	68.5521	0	134.108	110.559	53.3041	0	36.7299	39.4992	125.422	0	108.308	0	155.684	170.08
		285	1322.64	220.708	0	172.658	213.051	154.14	0	47.6782	69.4761	55.314	66.9433	0	0	70.5491	0	56.5315	43.6429	171.198	161.832	115.15	29.1452	95.4209	103.78	152.046	83.843	64.5216	59.6853	94.6207	87.1705	90.9181	79.5069	166.495	46.1682	125.113	0	87.4148	122.017	91.0946	0	31.3727	85.6648	103.219	0	144.69	0	60.6458	113.113
		286	1326.6	124.787	0	143.443	188.597	176.581	0	83.8481	44.2825	80.5458	110.142	0	0	106.695	0	46.372	28.1886	139.288	216.189	111.965	0	83.2024	152.748	221.483	68.095	68.1221	55.4618	77.7882	92.5953	82.1833	95.6468	158.246	51.3302	126.898	0	78.9137	87.4608	78.8932	0	17.5098	89.8714	138.261	0	204.742	0	31.3261	103.35
		287	1330.56	171.305	36.3665	75.9447	154.16	137.578	0	40.1733	64.326	94.5493	88.0117	0	0	153.637	0	63.334	0	140.595	184.494	80.9761	91.2126	61.7936	84.0902	123.342	96.485	86.2532	22.2415	93.3959	100.896	43.3044	110.255	168.714	61.1274	141.537	0	130.496	82.5063	88.0035	0	56.4277	89.7412	178.115	0	164.206	0	106.016	151.019
		288	1334.52	156.322	0	155.027	141.889	194.046	0	120.645	82.5773	181.743	124.653	0	0	100.806	0	28.0896	79.9972	220.249	173.18	137.023	36.9782	128.557	108.121	159.994	77.7357	51.3398	63.6064	64.1523	81.9223	44.2144	67.3953	191.956	70.9937	185.536	0	154.452	148.283	89.8753	0	66.3931	101.542	194.656	0	144.274	0	108.247	97.1016
		289	1338.48	171.933	28.9104	117.35	151.451	188.487	0	45.1278	88.0509	127.505	103.299	0	0	122.602	0	43.2856	69.8193	157.422	269.998	115.136	0	85.9128	147.642	160.282	75.0553	89.4102	32.8	73.7899	110.829	53.3418	120.495	154.337	73.3166	154.276	0	95.5865	87.5636	72.5701	0	67.0514	97.7942	142.433	0	168.609	0	201.594	130.928
		290	1342.44	99.0608	50.9169	95.1897	195.53	212.229	0	88.6135	31.8943	90.0085	148.084	0	0	139.049	0	0	144.486	172.046	201.667	90.8951	54.6424	56.3586	154.015	180.831	127.744	107.503	0	45.5777	105.429	0	118.642	153.911	74.1847	158.521	0	76.6642	140.942	64.4093	0	0	47.2808	171.861	0	190.061	0	115.966	139.019
		291	1346.4	196.369	25.6306	67.8808	180.257	185.401	0	74.2229	0	140.48	138.044	0	0	126.941	0	76.5857	118.859	124.825	192.594	129.71	83.3331	69.6933	82.0676	54.147	91.4543	63.3265	65.8921	78.4866	69.5519	26.6126	42.9051	210.217	0	90.5402	0	132.826	119.691	42.6523	0	48.0642	48.6606	165.566	0	108.284	0	124.934	118.419
		292	1350.36	145.876	89.9328	90.7711	156.5	163.2	0	102.911	79.7723	149.062	128.96	0	0	129.154	0	40.8559	91.6998	160.459	171.261	80.1693	37.8963	123.002	83.2752	227.458	92.6578	52.2107	66.6431	125.946	94.8839	49.8235	81.6154	187.792	29.3784	109.584	0	106.947	103.28	51.0617	0	66.8817	43.7925	148.465	0	153.056	0	108.029	166.724
		293	1354.32	148.697	51.996	100.8	118.285	215.553	0	133.491	21.8775	156.21	57.115	0	0	145.714	0	77.7611	67.6536	190.209	178.105	55.2018	93.0667	78.4349	121.786	119.466	81.0721	75.8053	36.3015	86.8395	93.4244	65.2427	98.2063	179.377	34.391	88.888	0	122.894	129.833	77.6343	0	64.7448	0	140.931	0	160.464	0	179.311	133.998
		294	1358.28	189.725	94.0872	99.072	129.784	137.999	0	59.4488	75.4207	139.125	117.091	0	0	107.973	0	51.9762	92.2936	166.657	199.579	129.469	49.018	81.9401	93.7031	181.904	69.2763	44.4232	0	66.6331	102.858	31.2009	133.201	130.709	0	124.873	0	127.11	143.789	122.829	0	64.5891	26.0146	187.692	0	145.864	0	145.104	188.014
		295	1362.24	197.01	93.6624	104.693	183.175	230.114	0	52.6734	67.9826	201.833	123.17	0	0	96.8559	0	47.6731	76.2758	218.545	174.382	92.8054	34.5867	101.269	87.9923	105.109	56.0609	103.483	39.3026	119.651	56.3118	0	132.463	87.3437	24.875	106.094	0	138.702	104.167	55.2056	0	82.8174	25.6785	96.0528	0	167.973	0	160.757	197.013
		296	1366.2	136.991	33.4395	151.024	118.618	190.981	0	68.4953	53.997	171.916	153.32	0	0	153.289	0	30.3848	80.5236	215.59	165.127	157.925	39.2177	154.675	102.95	115.091	51.1541	79.8113	50.733	117.574	57.7207	55.5333	132.368	113.76	50.4999	132.162	0	73.4671	137.852	61.1317	0	30.5584	47.8081	166.727	0	166.992	0	134.168	153.662
		297	1370.16	147.126	54.4784	94.0327	133.706	180.509	0	62.0287	74.957	197.887	118.209	0	0	133.513	0	59.3345	107.575	189.994	113.898	64.6682	0	141.986	54.1256	121.665	37.4634	0	40.6696	81.8051	71.4668	43.7176	96.8235	127.296	36.4349	94.8608	0	95.4844	63.2879	101.657	0	54.971	25.9491	143.727	0	169.302	0	199.777	143.167
		298	1374.12	114.886	93.3126	165.584	136.016	216.773	0	70.1641	63.588	157.661	109.209	0	0	135.801	0	66.2513	56.129	135.42	173.78	102.472	74.0369	133.769	97.2353	163.235	0	71.3117	94.2647	92.4867	85.9099	28.5169	95.2207	113.802	0	90.851	0	100.105	71.7396	80.0026	0	76.7294	30.2359	139.144	0	208.467	0	150.742	88.4219
		299	1378.08	169.364	123.417	131.525	113.646	214.473	0	38.7696	40.4876	156.649	144.382	0	0	121.532	0	42.1967	75.9586	111.742	179.209	105.004	27.5172	185.772	119.814	115.388	62.9178	62.799	110.912	115.384	0	85.1145	126.746	88.7598	0	147.377	0	97.6963	170.034	70.3114	0	0	0	149.539	0	197.218	0	151.633	203.861
		300	1382.04	168.545	60.9241	164.523	158.857	207.709	0	33.7948	0	181.052	121.799	0	0	102.439	0	72.9843	90.2608	94.7164	153.379	116.552	56.885	127.035	110.774	110.937	79.6435	64.9938	33.4022	85.4944	123.595	0	134.923	134.43	0	109.913	0	167.572	145.107	103.19	0	27.8125	18.2124	108.603	0	175.958	0	93.5987	167.903
		301	1386	142.768	47.4635	147.539	132.979	200.41	0	110.04	0	104.654	162.708	0	0	95.9016	0	32.5482	45.7683	82.6103	128.863	103.856	46.6787	167.678	98.9842	151.819	78.1124	129.664	69.0582	45.971	116.128	34.4737	132.529	89.1431	0	120.599	0	156.155	58.3338	166.389	0	18.9928	0	141.951	0	178.904	0	131.198	110.506
		302	1389.96	117.856	76.0774	136.233	124.362	236.345	0	36.0173	0	203.429	148.135	0	0	118.378	0	17.7627	86.6327	161.756	150.014	86.2888	63.3208	202.68	98.8683	152.525	84.34	81.7136	89.1825	69.5616	68.6144	50.2634	111.334	147.187	0	156.999	0	126.294	122.256	91.4154	0	23.6135	55.6037	61.5199	0	186.348	0	212.834	100.208
		303	1393.92	103.18	59.7215	126.142	177.702	124.238	0	59.0173	86.493	157.966	93.5462	0	0	145.882	0	70.072	45.7355	164.708	170.519	74.9011	45.6339	185.494	160.367	176.991	51.2664	66.8208	46.2066	70.7081	85.772	38.1246	144.425	124.706	0	114.566	0	109.545	122.547	80.5071	0	0	30.6776	85.6967	0	222.324	0	108.076	115.438
		304	1397.88	126.077	87.9981	107.88	43.9008	216.955	0	31.317	57.0672	198.665	113.133	0	0	79.1654	0	60.7883	88.1799	48.4117	246.194	60.2966	78.9459	186.15	157.758	110.606	83.7011	79.972	54.4681	81.9251	96.6207	83.6243	118.919	159.912	0	133.072	0	123.672	125.134	69.1048	0	40.5026	60.2536	124.932	0	209.956	0	119.773	104.73
		305	1401.84	120.649	65.3505	156.292	94.7315	111.474	0	0	41.707	135.739	109.383	0	0	121.095	0	77.9458	49.0018	113.76	172.919	122.564	38.1969	190.847	124.885	130.532	89.8437	89.9324	32.1534	91.2208	174.922	76.24	114.355	139.632	0	92.7734	0	104.71	98.0352	108.937	0	0	44.3215	125.259	0	211.913	0	158.742	195.408
		306	1405.8	105.838	91.282	123.084	136.281	137.3	0	82.4037	58.562	173.448	107.7	0	0	136.063	0	66.457	51.8629	200.641	185.213	57.3347	52.5614	177.008	97.7051	128.088	47.2324	57.1474	63.4309	110.647	161.316	58.7905	117.679	180.678	0	173.789	0	125.613	110.442	55.1056	0	0	37.6669	108.284	0	232.652	0	186.408	139.366
		307	1409.76	143.081	86.292	198.871	113.705	209.706	0	126.603	65.426	171.951	152.351	0	0	136.181	0	54.7149	89.0505	141.035	198.878	66.5353	49.5197	214.319	124.387	101.9	52.8671	101.931	0	78.7411	138.382	43.0066	151.93	139.51	0	132.631	0	118.219	148.446	66.0127	0	0	0	135.798	0	232.951	0	120.97	218.436
		308	1413.72	100.88	65.8045	117.069	107.133	187.831	0	134.008	45.0843	106.55	89.5189	0	0	68.6097	0	34.2928	81.0264	182.341	131.669	71.2511	0	185.741	149.583	111.464	44.237	84.7677	52.1956	65.7273	97.5112	52.9311	183.029	110.241	0	136.354	0	115.443	119.107	84.7043	0	0	24.457	55.6666	0	201.709	0	101.524	183.328
		309	1417.68	72.8003	74.0196	172.202	54.864	161.066	0	155.253	52.3777	108.393	109.02	0	0	187.635	0	0	98.9862	197.931	140.442	59.2481	71.2493	159.653	109.142	82.5161	66.6354	118.473	49.735	143.667	82.4116	40.0927	188.275	174.098	0	109.872	0	121.096	131.901	27.2907	0	26.1729	0	70.6236	0	265.944	0	91.7656	170.822
		310	1421.64	102.121	43.0273	160.654	85.2385	187.318	0	135.05	73.1662	182.372	180.441	0	0	100.2	0	24.2294	81.134	186.63	124.997	61.6827	30.9587	258.043	134.702	186.373	51.7735	99.3571	34.017	147.348	160.81	51.397	182.83	127.283	0	77.3813	0	73.2492	111.806	51.8151	0	0	62.3233	68.7821	0	180.762	0	115.952	151.535
		311	1425.6	77.2468	70.2185	124.919	110.416	117.986	0	124.626	26.1573	211.823	142.253	0	0	132.599	0	45.7843	49.8566	78.3709	140.346	71.9096	53.1425	217.843	113.492	153.728	35.5693	55.7442	65.6823	120.005	213.766	36.8382	154.288	80.7023	0	161.425	0	132.944	135.798	30.9798	0	0	34.7516	71.7517	0	191.1	0	106.288	203.106
		312	1429.56	130.98	53.4696	177.71	83.9746	170.274	0	109.187	72.2636	174.799	164.666	0	0	179.291	0	0	117.827	165.673	73.4881	122.688	62.3718	166.056	104.146	146.342	83.1107	50.8918	43.1293	71.374	176.527	39.1251	109.33	113.626	25.0752	145.7	0	119.141	175.255	65.5965	0	0	0	79.7527	0	119.178	0	83.1919	195.305
		313	1433.52	71.8089	28.4001	74.04	131.323	179.793	0	164.144	52.8431	168.686	171.777	0	0	119.446	0	51.7318	57.5734	207.081	174.731	127.092	58.5065	160.453	173.676	120.369	74.3699	112.738	61.0757	147.8	121.318	61.3544	184.928	124.893	29.2536	131.067	0	123.825	171.868	56.9503	19.9395	36.0246	30.7582	128.239	0	156.079	0	117.997	116.671
		314	1437.48	89.1088	40.3083	126.398	62.9849	162.118	0	130.241	48.6071	215.538	182.199	0	0	163.171	0	47.2557	44.5697	203.337	126.389	99.503	40.6442	184.51	131.879	128.631	73.2724	93.6394	36.2387	135.753	134.939	40.6886	131.241	217.763	51.6182	190.922	0	71.3015	140.399	52.5267	0	0	0	105.852	0	158.922	0	71.512	179.357
		315	1441.44	62.8318	0	177.294	50.0626	141.308	0	154.382	0	140.913	132.987	0	0	153.997	0	0	0	162.285	149.187	119.32	49.6456	136.326	129.834	114.825	107.011	42.2235	65.991	128.257	170.261	81.0288	139.507	207.55	0	121.517	0	142.002	144.566	0	0	0	59.2688	121.089	0	250.712	0	135.01	205.408
		316	1445.4	92.0625	25.0277	163.374	149.674	161.76	0	165.317	50.9374	159.72	129.795	0	17.3407	118.088	0	27.0422	104.357	227.177	142.96	82.8011	54.4072	195.099	110.251	151.607	116.699	60.1676	0	108.165	125.278	70.6718	95.9795	177.288	49.9567	92.4234	0	124.92	165.992	54.3449	0	0	28.8262	72.4384	0	299.319	0	83.6452	185.993
		317	1449.36	35.7417	28.6457	89.6887	69.6613	153.588	0	157.463	52.5746	195.972	117.264	0	0	140.255	0	0	46.933	151.609	96.8123	81.3029	80.3327	109.388	186.271	132.491	51.401	28.4896	0	139.095	165.522	62.0509	119.291	206.232	37.6663	139.893	0	131.649	139.965	46.7682	0	0	57.3922	98.9291	0	264.004	0	83.6301	57.3737
		318	1453.32	92.9111	20.7328	109.122	72.9315	163.549	0	152.283	35.5443	162.256	140.67	0	0	203.48	0	0	60.9573	158.628	191.002	25.5991	84.615	121.717	149.692	176.977	101.602	40.8159	0	62.3504	155.529	64.6488	138.337	135.911	25.2332	139.722	0	148.005	107.115	55.4605	0	26.0272	62.8018	125.791	0	240.711	0	114.676	168.914
		319	1457.28	80.7514	41.4042	137.702	108.819	165.232	0	147.156	46.1638	176.795	190.25	0	0	161.277	0	0	54.1485	98.1312	146.21	57.0375	0	216.529	126.303	69.2457	34.2062	28.117	60.434	108.711	175.912	62.6619	132.075	185.891	40.5167	186.238	0	140.629	142.037	61.6488	0	0	105.628	120.805	0	248.666	0	33.7344	117.173
		320	1461.24	91.4759	83.4143	81.5972	116.187	136.275	0	241.748	27.1505	198.347	92.0438	0	0	154.328	0	23.3203	57.1131	154.281	101.749	43.453	0	149.815	139.877	147.923	64.6076	91.8277	55.5158	85.5841	145.203	79.6906	123.525	161.019	41.5479	105.376	0	169.16	91.5657	71.2194	0	19.1644	107.473	46.1496	0	240.324	0	21.5365	163.806
		321	1465.2	71.4774	40.9533	140.409	82.1884	142.304	0	180.914	56.233	144.125	188.049	0	0	156.99	0	0	65.2535	227.757	154.234	53.7702	46.706	141.907	124.104	121.843	107.191	31.381	0	110.868	151.47	61.9334	99.2877	152.317	54.9784	186.166	0	165.401	98.592	119.306	0	0	63.9891	49.0541	0	200.706	0	46.2766	150.697
		322	1469.16	74.5817	28.936	97.8006	136.687	165.165	0	78.3805	49.3434	153.05	224.679	0	0	104.889	0	0	75.237	120.252	187.98	35.6486	71.5199	167.693	120.801	129.902	123.899	62.8209	46.6817	85.1278	179.743	90.6555	136.015	153.661	24.5823	150.222	0	153.524	84.0341	102.135	0	38.4708	66.4547	116.813	0	271.653	0	24.7255	159.265
		323	1473.12	74.6032	55.2533	159.125	139.187	115.834	0	85.3181	20.1951	169.945	222.575	0	0	135.789	0	0	40.4714	134.45	195.435	33.2161	62.1785	154.957	122.283	112.096	134.297	28.6523	57.1649	125.278	118.375	61.4921	134.371	143.744	66.514	123.691	0	96.706	184.774	113.273	0	0	81.0001	25.3855	0	213.647	0	148.348	175.923
		324	1477.08	41.0671	81.749	135.911	131.699	174.578	0	169.777	51.3629	143.759	193.75	0	0	113.889	0	0	41.4263	155.069	150.748	49.9754	38.3267	144.19	153.186	176.262	109.549	54.1887	57.2178	111.996	206.271	58.2103	127.033	163.975	78.2884	119.549	0	130.284	135.537	142.154	30.6702	28.4842	89.443	131.355	0	186.51	0	138.99	122.305
		325	1481.04	20.6017	100.583	138.316	82.2993	83.8095	0	199.892	0	108.508	180.768	0	0	203.23	0	0	53.5274	164.029	159.927	55.4493	61.9814	152.029	157.423	143.048	121.238	56.8118	24.5829	123.296	207.731	27.9158	128.064	158.757	84.4797	176.357	0	114.877	118.779	150.227	40.9428	0	72.6759	151.72	0	134.407	0	87.9818	164.754
		326	1485	29.0026	52.1703	144.695	88.2221	122.481	0	166.497	40.5635	105.993	185.931	0	0	147.601	0	41.4011	36.1432	176.732	101.561	25.8003	58.9775	114.086	157.834	158.402	116.965	21.4614	46.2379	83.5917	121.2	30.4739	113.308	168.088	65.818	99.1842	0	148.143	124.945	167.741	30.9037	0	0	134.5	0	177.789	0	69.8551	215.791
		327	1488.96	69.5637	115.252	190.072	177.882	188.519	0	166.435	0	184.972	151.6	0	0	232.78	0	0	65.4506	151.424	139.032	55.5128	49.3211	161.88	184.129	112.624	128.286	119.463	38.1404	54.3463	110.031	87.5447	74.518	197.157	34.1122	132.229	0	168.46	148.641	110.766	0	0	96.0965	149.822	0	154.614	0	120.786	138.679
		328	1492.92	46.9577	42.1465	171.385	77.3173	129.701	0	207.503	49.7418	98.993	151.241	0	0	157.087	0	34.9274	50.4299	194.86	140.458	48.319	44.8203	118.963	182.745	141.958	122.249	56.9898	26.4949	117.867	142.466	54.3158	73.3902	180.893	65.8155	179.786	0	129.748	108.078	176.604	40.8453	23.711	21.6847	57.0302	0	168.403	0	144.139	160.926
		329	1496.88	89.7665	27.5855	183.4	121.938	110.448	18.9339	203.736	73.3058	158.729	144.335	0	0	201.635	0	0	90.6157	151.677	99.5734	21.0111	82.5954	99.9629	133.555	134.575	123.18	44.6196	38.9695	84.5631	183.53	25.8811	106.729	164.359	19.7989	159.493	0	155.292	164.115	161.932	0	32.0966	92.6115	49.3306	0	218.626	0	171.518	208.586
		330	1500.84	18.5216	77.0746	81.5435	137.529	135.361	0	170.738	73.2264	141.709	148.629	0	0	185.954	0	33.511	56.6857	191.905	144.845	40.1876	51.0572	102.439	120.91	176.149	135.946	82.304	57.9038	108.969	145.642	40.2055	60.1208	183.107	65.6865	146.716	0	176.19	102.189	163.204	35.176	0	65.5084	103.17	0	241.344	0	116.743	164.77
		331	1504.8	49.9073	65.4367	145.135	149.617	214.821	31.5713	160.644	72.6788	143.99	210.768	0	0	160.412	0	0	72.6181	177.39	146.388	0	42.933	87.2974	106.849	169.821	128.588	87.4115	34.0148	61.4634	165.126	65.2031	102.339	161.012	49.2522	144.044	0	120.902	102.905	167.287	45.4269	0	57.8153	115.072	0	181.941	0	153.858	102.819
		332	1508.76	62.5647	53.2384	147.483	188.728	103.549	43.1077	298.849	50.0359	129.303	156.213	0	0	187.873	0	79.1957	34.745	141.566	137.404	32.2565	48.7505	85.9626	132.592	122.297	194.875	116.205	0	0	143.346	92.595	123.513	141.923	0	195.948	0	73.1191	158.189	151.047	22.1368	36.3998	62.7591	130.453	0	149.774	0	161.073	196.343
		333	1512.72	44.8495	22.0244	153.759	101.488	119.901	0	110.96	71.9024	179.544	150.031	0	0	241.48	0	0	78.6801	243.397	162.289	30.5965	38.726	153.096	132.966	126.463	91.9401	83.4054	43.4463	71.9843	177.474	75.6497	103.435	180.47	41.0785	135.373	0	146.277	115.592	161.893	60.4038	0	81.2588	89.5298	0	128.811	0	113.76	103.929
		334	1516.68	48.4357	19.8826	177.238	101.177	126.477	32.171	178.009	42.5911	128.096	171.099	0	0	130.079	0	109.638	88.9455	154.489	114.843	0	41.6926	174.518	161.416	99.2611	142.551	80.9673	39.0976	129.494	196.579	71.2142	141.922	173.558	103.414	113.304	0	120.379	160.846	182.072	77.6861	30.7937	67.042	104.802	0	248.372	0	109.542	119.787
		335	1520.64	50.9715	24.4785	166.203	110.152	168.044	28.3891	171.482	66.2773	135.4	199.069	0	0	184.573	0	51.7275	52.9836	191.103	107.892	27.6617	37.3992	99.1202	85.4628	120.164	107.049	133.126	57.4858	156.77	119.838	63.9267	96.3824	122.288	57.4821	84.4061	0	169.294	103.07	183.262	91.2879	43.9706	55.8269	100.894	0	170.847	0	164.98	159.384
		336	1524.6	0	70.8047	129.594	108.403	90.382	23.9869	115.398	64.4908	148.304	174.138	0	0	151.399	0	40.2624	112.205	209.125	125.116	46.8084	52.6447	127.933	188.104	142.662	156.331	145.555	49.7235	82.6588	149.729	73.2384	116.892	69.7676	29.2244	155.026	0	111.677	184.731	202.639	98.3923	32.3507	31.9724	63.7793	0	140.634	0	152.565	91.1799
		337	1528.56	38.0789	51.1599	131.373	99.3258	142.3	0	168.022	54.9162	103.606	220.849	0	0	143.045	0	0	84.2048	177.276	141.005	50.7956	33.0248	129.405	105.292	123.409	173.876	113.353	68.1045	94.035	130.867	88.8475	100.032	157.677	43.7753	148.287	0	113.176	117.287	136.092	53.6143	30.374	41.122	74.4427	0	129.108	0	207.585	110.645
		338	1532.52	71.3875	0	181.162	116.155	138.313	27.5984	231.63	17.8373	106.574	137.754	0	0	190.331	0	57.1188	89.5883	105.611	127.092	42.2581	50.1902	188.969	107.518	106.346	165.831	106.057	28.7031	82.7758	144.989	117.844	85.5298	206.395	41.5023	72.9911	0	107.65	87.106	251.818	75.1803	53.8701	20.7934	87.1604	0	134.381	0	129.484	104.491
		339	1536.48	25.0705	41.6674	195.624	132.506	125.939	39.4881	144.627	40.2029	158.206	141.969	0	0	199.632	0	66.5325	139.569	148.145	106.465	44.7892	26.3734	147.905	96.3951	77.9359	148.32	117.171	42.1604	123.251	141.428	49.9246	89.6458	173.232	24.6647	82.1649	0	34.4733	164.011	202.502	52.6735	0	0	143.812	0	158.113	0	159.87	124.432
		340	1540.44	32.8319	39.4102	170.988	101.01	163.104	57.5927	221.056	0	126.293	141.098	0	0	189.797	0	97.9093	116.294	155.866	108.063	56.5188	33.2011	121.016	129.149	125.088	142.136	157.502	32.9131	85.8026	93.9793	51.1642	48.2352	129.936	0	120.415	0	117.849	120.826	159.574	45.2476	0	76.7741	128.546	0	152.239	0	154.024	176.817
		341	1544.4	64.3338	48.9777	135.049	120.061	125.437	74.8255	177.549	41.2043	125.897	153.085	0	0	206.441	0	91.6574	43.8613	235.413	102.295	79.3748	34.9673	106.343	109.402	24.068	187.565	167.468	47.8735	164.812	106.158	56.5508	94.9246	139.164	0	93.0641	0	75.6857	193.934	131.909	96.6752	0	87.2362	115.267	0	162.084	0	79.5329	131.113
		342	1548.36	58.9821	82.297	119.855	168.096	71.3841	27.3507	172.432	43.1268	161.495	138.381	0	0	186.762	0	145.518	104.145	139.57	114.904	41.3602	41.1048	84.0637	121.392	73.0914	202.47	138.566	52.7133	155.952	144.279	63.4021	69.4605	135.078	28.8436	125.271	0	78.157	183.486	181.097	98.4344	59.4484	55.1227	95.293	0	153.904	0	180.528	106.176
		343	1552.32	91.5344	43.8143	159.403	135.587	165.988	48.25	199.943	23.7222	151.1	172.872	0	0	181.523	0	139.022	88.6803	140.112	115.385	0	58.1008	169.972	142.607	32.5578	165.566	181.124	105.821	59.8111	105.401	71.1359	90.5391	136.748	0	187.786	0	66.4263	118.843	175.077	109.155	0	68.1292	94.8317	0	177.972	0	163.665	75.226
		344	1556.28	35.7413	0	120.937	172.574	143.067	107.222	162.178	52.8764	177.867	121.127	0	0	163.685	0	38.0617	122.71	51.5383	88.1083	32.8252	90.0246	145.213	106.832	100.298	193.356	133.422	54.4767	87.7231	115.148	42.7001	119.967	203.649	0	80.4837	0	137.723	147.878	123.431	63.0502	51.3631	73.8585	121.695	20.9892	174.06	0	139.397	102.546
		345	1560.24	24.9788	50.7514	91.0377	146.36	147.317	56.189	187.064	23.1653	104.396	134.347	0	0	151.055	0	55.5326	138.83	145.274	107.955	19.6962	49.6748	113.965	104.065	103.908	154.501	134.663	100.829	112.725	124.325	0	99.3928	119.274	0	163.004	0	32.0323	206.96	191.469	108.407	29.7955	107.329	148.666	0	191.819	0	108.381	142.645
		346	1564.2	50.1424	51.0727	134.196	134.991	114.055	117.595	146.441	57.534	158.462	133.705	0	0	173.703	0	95.8026	115.614	145.682	104.1	40.1394	23.831	64.8868	106.205	108.878	173.991	184.151	73.673	190.433	132.13	56.0984	51.3265	165.04	0	143.477	0	90.1612	122.165	173.266	89.6205	0	90.3998	118.571	0	177.861	0	80.0115	81.5083
		347	1568.16	55.7845	63.0645	127.431	70.0888	189.192	66.6543	224.978	0	123.351	94.1707	0	0	184.035	16.8621	45.3917	89.2845	180.492	112.311	45.5529	61.2226	89.6374	87.9852	64.7856	100.827	235.653	51.6123	165.09	121.804	74.5019	48.8565	103.895	0	178.318	0	81.7401	138.021	217.786	145.594	42.6495	76.8817	51.1002	28.5308	194.841	0	168.408	152.944
		348	1572.12	41.0151	35.5383	158.148	139.263	165.531	56.6749	111.882	0	166.528	92.1446	0	0	176.872	0	134.564	98.1263	128.639	104.346	33.526	47.8422	145.131	93.0056	0	149.13	203.455	50.3349	69.6729	156.922	35.5719	95.3241	109.978	19.2858	173.667	0	37.6902	200.632	163.042	129.662	0	102.352	86.7045	0	165.197	0	157.384	105.976
		349	1576.08	54.8315	23.7582	174.724	145.168	152.834	115.316	154.295	32.1788	170.705	97.5854	0	0	122.996	0	119.801	137.312	156.498	120.594	36.0435	64.3263	101.626	72.5814	105.369	205.318	200.901	0	132.803	100.438	19.4624	91.9683	131.622	0	160.445	0	70.0957	108.143	211.363	82.6422	35.3131	31.4134	120.515	0	101.481	0	137.392	78.1515
		350	1580.04	75.5641	0	83.7685	94.1164	165.433	92.4309	170.913	0	148.398	38.6798	0	0	65.4413	0	103.613	99.8847	88.484	82.1927	52.5198	68.3386	190.208	114.676	94.312	141.712	255.716	38.5101	77.4132	107.01	0	82.763	204.019	0	179.864	0	44.7771	160.816	158.042	97.2881	0	46.221	139.387	0	186.868	0	122.4	76.7141
		351	1584	69.0932	23.7845	94.1378	120.375	122.974	76.777	138.95	0	149.442	62.3942	0	0	149.504	0	132.058	152.874	56.5441	107.171	38.1191	41.0619	154.048	110.231	62.4742	178.762	239.89	62.7793	102.476	194.722	48.7278	149.272	228.95	0	91.9087	0	48.2517	58.3083	202.028	34.4183	21.8655	25.7444	111.589	0	238.882	0	170.273	72.0576
		352	1587.96	52.0753	0	107.821	156.155	101.138	99.0099	156.042	31.7291	101.744	84.5542	0	0	162.901	0	49.9254	93.1219	147.74	122.214	0	25.658	145.993	81.3219	97.5543	182.728	246.883	36.5396	48.5645	139.324	23.6515	100.283	161.1	21.1731	127.943	0	55.4165	130.069	180.858	68.8248	47.4235	40.1638	99.3239	0	251.11	0	87.3107	60.2788
		353	1591.92	93.7854	0	68.2374	119.843	152.442	124.236	178.522	0	148.765	83.2706	0	0	43.4585	0	123.602	145.582	121.637	106.369	125.737	22.0985	184.238	107.338	103.63	151.337	211.611	96.9186	78.7115	108.364	34.9766	122.656	107.368	50.0055	78.3056	0	60.572	108.17	201.151	70.6348	33.9066	50.9909	97.4804	0	208.692	0	198.528	51.7658
		354	1595.88	83.5878	0	136.464	123.359	103.309	86.8504	179.743	0	130.649	75.2731	0	0	135.913	0	87.1167	117.34	192.955	102.984	35.9296	0	189.617	97.2522	143.955	169.495	248.328	89.6318	69.4021	102.016	57.4183	86.8788	162.64	21.3086	147.547	0	0	34.3307	162.776	60.6864	53.4347	0	133.437	0	192.917	0	122.914	96.4928
		355	1599.84	0	76.7919	101.673	138.516	141.502	30.4737	163.899	0	150.507	108.166	0	0	76.7461	0	99.225	154.662	180.922	137.429	67.1924	36.1696	133.881	97.3443	131.264	198.129	203.411	94.615	71.4259	109.665	0	102.892	202.376	0	184.37	0	0	184.255	227.455	38.8856	38.0533	45.9279	69.1346	34.0381	216.858	0	125.228	128.627
		356	1603.8	121.164	53.5053	105.795	115.408	139.216	49.0299	176.896	44.2125	158.158	87.6466	0	0	77.6912	0	80.0489	169.976	116.854	86.6091	0	0	189.053	78.1168	109.429	181.18	272.076	98.3962	70.2188	116.567	20.2482	137.973	170.438	56.5262	139.56	0	0	115.745	203.521	75.1093	45.5256	25.5376	155.816	0	255.021	0	125.259	98.5416
		357	1607.76	88.1625	21.2556	134.229	169.483	105.473	98.5667	80.2764	0	150.589	165.98	0	0	117.811	0	100.527	166.254	162.056	113.194	61.2511	46.205	176.672	111.232	126.339	175.716	262.083	75.4407	117.014	139.097	0	126.538	150.484	0	159.089	0	37.8026	131.061	141.164	55.6473	55.6676	18.0798	111.521	0	269.066	0	130.248	128.386
		358	1611.72	86.2217	34.1033	136.996	189.37	112.876	105.352	158.832	0	186.159	121.169	0	0	128.072	0	131.414	154.531	129.372	67.5885	44.5324	27.2864	133.625	151.142	83.989	113.079	186.109	57.4642	81.0431	163.634	42.0347	139.092	209.512	0	220.604	0	60.6891	141.332	151.607	41.9093	38.9397	29.8336	141.027	0	229.996	0	156.855	101.887
		359	1615.68	26.4272	49.0288	140.184	163.425	71.2385	122.927	176.96	53.8999	143.699	116.518	0	0	123.656	0	190.409	157.466	110.295	117.814	77.8433	54.9412	174.056	109.186	133.456	158.445	158.04	103.02	96.6316	175.231	29.4826	106.396	190.142	47.6674	148.193	0	0	122.012	211.814	0	86.7032	66.6376	101.28	0	200.889	0	107.975	100.671
		360	1619.64	93.4495	42.859	153.453	115.77	130.568	139.519	214.744	0	172.404	79.7124	0	0	112.051	0	100.856	103.299	91.4353	99.9169	0	49.2629	149.044	133.017	115.98	185.835	192.999	119.716	52.5128	39.5537	50.1306	139.665	129.505	0	93.9216	0	42.0486	168.846	234.46	46.1652	0	82.9191	100.19	53.2663	210.851	0	142.706	46.2158
		361	1623.6	125.209	64.8308	93.186	142.009	140.863	60.1883	159.62	22.7041	135.162	155.595	0	0	75.4823	0	118.011	117.814	166.186	115.406	58.099	0	164.669	82.5625	78.5096	198.179	150.4	110.101	24.0174	88.2408	25.5781	148.873	165.209	0	131.048	0	41.508	187.091	194.111	35.7861	0	30.2673	139.604	0	235.244	0	166.301	99.3508
		362	1627.56	121.946	0	117.932	144.56	108.587	127.23	145.233	43.1841	134.363	117.003	0	0	40.2769	0	142.051	110.518	140.836	127.99	93.9303	78.4596	150.509	114.294	32.6072	167.247	175.738	120.484	90.1317	85.038	0	198.726	223.443	90.6326	190.781	0	45.2579	130.287	174.58	73.1848	0	58.1687	63.4326	0	220.799	0	97.9832	92.4396
		363	1631.52	169.235	0	60.6375	183.681	28.5495	130.156	147.39	33.9883	127.642	106.018	0	0	114.974	0	133.21	122.844	110.166	103.13	61.2956	19.167	151.345	110.639	138.666	181.264	131.734	74.2856	38.7996	143.029	56.7294	102.557	172.499	0	137.683	0	22.4899	122.238	158.563	25.0198	32.0038	24.623	129.545	17.6021	272.075	0	181.241	85.7405
		364	1635.48	174.62	33.0093	130.045	127.579	78.5098	82.5831	119.138	69.0424	138.784	116.286	0	0	102.45	0	171.915	151.166	113.484	161.696	28.7051	0	159.885	146.968	164.866	213.159	196.38	112.357	0	101.045	0	147.442	125.916	50.2771	234.366	0	0	113.637	219.734	0	57.441	35.5292	103.794	0	210.809	0	121.679	93.1618
		365	1639.44	190.337	72.4665	94.7117	187.445	61.302	158.808	97.2491	0	116.66	122.242	0	0	105.777	0	121.84	154.122	111.816	117.328	76.3149	72.3431	102.157	142.814	112.517	187.896	146.599	95.9971	57.8089	121.488	0	152.039	85.0952	25.0716	191.22	0	0	103.047	205.972	46.4994	54.2946	72.7656	85.6749	0	229.026	0	179.362	117.556
		366	1643.4	208.176	0	124.21	167.96	118.877	138.114	102.158	0	214.565	192.87	0	0	94.6568	0	103.875	174.578	164.85	117.152	45.464	99.8777	153.462	95.5005	160.121	223.624	174.846	104.516	36.2531	110.745	18.8207	132.952	68.6855	79.7869	147.985	0	36.1788	58.4551	178.202	55.2276	38.9528	0	83.7153	0	205.683	0	192.362	145.941
		367	1647.36	125.705	28.2296	128.597	162.895	140.55	100.839	67.3625	46.5385	178.081	168.587	0	0	87.3918	0	122.84	145.827	184.028	137.504	54.5649	30.6142	147.112	135.132	90.5974	127.654	141.014	68.3395	32.0599	109.15	0	188.221	105.359	60.5583	136.238	0	25.6102	107.358	171.187	66.9999	21.8202	85.7076	82.6382	0	196.615	0	173.044	116.251
		368	1651.32	156.353	38.3109	120.36	216.312	42.6908	107.636	145.313	0	114.515	81.1821	0	0	141.158	0	167.788	120.829	169.18	78.6298	54.5361	69.3758	111.972	72.4131	81.358	162.714	242.484	64.0546	54.4107	152.55	0	168.029	91.7198	27.1204	141.109	0	0	171.298	138.866	52.6071	48.0939	29.8743	121.287	0	219.227	0	153.471	119.627
		369	1655.28	67.0334	57.9675	124.94	182.781	139.238	57.0674	105.84	0	176.273	170.423	0	0	90.0136	0	117.677	97.6527	140.285	141.123	112.378	67.3929	152.837	165.115	157.392	134.982	222.047	113.667	0	76.7188	32.2526	151.319	135.582	21.4147	223.649	0	40.7639	79.9297	205.332	18.5884	27.5269	36.5551	102.759	0	312.398	0	130.775	110.625
		370	1659.24	136.636	0	124.342	180.48	190.568	141.523	133.247	21.7521	114.336	104.698	0	0	94.3738	0	197.534	110.421	146.083	148.212	74.5724	81.095	150.312	148.701	165.142	155.074	268.019	118.754	0	27.2936	0	178.485	132.24	0	233.974	0	0	103.381	152.332	44.1041	37.4204	35.5692	104.025	0	248.532	0	151.395	174.853
		371	1663.2	95.8756	0	170.198	121.503	163.636	155.538	203.582	22.3787	114.881	142.08	0	0	118.382	0	160.065	123.813	158.837	130.882	76.6436	55.9844	147.443	101.546	129.91	177.757	183.843	65.851	38.9306	65.7075	48.9051	140.425	137.159	37.7172	185.718	0	32.4282	74.3483	161.254	61.5383	24.3693	65.8424	78.6323	0	282.191	0	48.7729	149.787
		372	1667.16	170.135	0	124.087	154.33	128.19	140.219	145.709	39.8957	189.176	106.624	0	0	58.7236	0	155.877	106.596	156.175	202.591	61.6198	39.9095	79.0228	163.943	142.833	153.575	234.388	146.316	49.0717	32.4775	31.3538	124.723	83.2392	0	194.134	0	0	93.9398	151.788	50.7385	0	20.2285	102.435	0	217.936	0	146.439	78.2216
		373	1671.12	121.411	0	93.6404	122.323	97.4868	99.9821	94.1327	17.4771	165.88	106.95	0	0	74.7426	0	174.538	130.572	143.168	178.253	68.3642	59.6172	130.069	193.65	152.174	127.551	259.646	31.6514	0	37.4926	20.2518	150.397	183.957	73.1178	179.808	0	51.3982	166.165	71.1962	48.3012	83.1525	19.4918	83.3064	0	177.514	0	120.681	121.104
		374	1675.08	163.89	48.0859	95.7622	50.7429	103.455	148.883	80.3545	0	165.696	72.6868	0	0	99.2602	0	172.761	143.184	77.2379	205.407	80.5469	82.4604	168.337	116.642	131.249	146.438	189.452	152.13	39.5222	99.3609	31.6841	164.382	191.36	23.2533	176.984	0	0	117.539	113.353	64.7228	49.7982	0	77.1532	0	216.281	0	106.591	150.559
		375	1679.04	101.617	0	114.939	157.829	148.264	114.314	78.6561	25.582	121.823	150.119	0	0	148.789	0	173.46	149.822	166.794	205.628	73.1767	72.9054	149.113	55.1898	134.029	167.634	195.323	75.7985	42.2612	85.0412	18.8052	145.844	194.076	0	102.421	0	0	142.003	115.598	65.1459	68.1759	80.2132	112.104	0	265.348	0	182.402	133.335
		376	1683	143.197	0	40.6593	152.443	174.704	61.3531	151.524	0	162.472	191.861	0	0	86.3736	0	179.268	97.1448	53.9286	135.851	71.8989	51.1701	136.537	75.069	114.984	188.031	193.725	135.245	20.4337	118.172	0	121.897	211.087	70.0342	136.016	0	0	182.861	136.902	46.5614	0	34.8668	101.637	0	224.47	0	18.6998	128.025
		377	1686.96	189.735	0	62.8966	168.866	66.6818	168.063	95.1087	34.9932	141.804	122.075	0	0	57.952	0	191.967	146.801	112.363	207.58	88.2676	53.2597	108.034	84.6227	171.008	103.962	219.468	182.878	0	126.254	0	153.723	233.052	61.3692	143.406	0	40.9743	169.397	156.273	73.9309	41.9082	25.2975	105.548	21.5758	226.43	0	114.752	151.322
		378	1690.92	105.222	0	113.074	160.943	113.546	156.375	36.4909	88.494	110.421	111.574	0	26.7188	138.97	0	85.3404	146.829	175.977	162.528	59.5583	53.7706	148.193	21.6736	131.263	117.47	257.368	129.886	0	115.061	0	123.858	221.407	50.0875	106.837	0	39.5108	156.684	165.335	60.6619	0	24.8415	88.7849	0	266.829	0	139.235	103.402
		379	1694.88	180.877	25.0445	133.06	155.231	123.484	165.765	44.6788	0	167.775	141.466	0	18.0661	209.315	0	143.676	103.399	196.455	139.877	55.0195	47.7138	55.1029	40.9983	118.637	136.939	205.265	122.292	0	51.3193	18.7511	112.864	268.52	55.8383	140.506	0	0	116.911	116.858	117.459	43.8446	0	102.974	0	221.878	0	102.254	94.0062
		380	1698.84	131.889	58.8645	59.1504	74.3002	138.573	139.187	97.9966	0	116.342	107.793	0	19.6179	167.18	0	192.7	94.8011	124.982	164.542	74.917	74.8597	113.83	97.342	185.657	122.48	258.477	152.779	116.573	113.543	0	154.096	181.671	41.6007	94.2424	0	66.9467	192.963	89.917	86.3612	42.9873	0	65.378	0	235.093	0	82.6165	133.373
		381	1702.8	119.599	30.4657	49.4039	152.342	111.553	113.037	78.9757	32.8671	128.789	104.172	0	21.7185	123.83	0	187.36	81.1099	151.6	213.654	24.8318	20.114	112.788	37.6091	146.985	65.6979	281.747	182.055	70.4002	115.824	53.3456	140.18	215.699	40.5606	162.476	0	0	162.355	137.148	94.3952	47.5366	38.912	92.337	0	262.774	0	93.5013	90.9458
		382	1706.76	107.477	22.9644	92.0486	126.222	139.45	85.5295	84.4058	0	173.504	185.403	0	37.0606	86.8726	0	180.717	159.25	105.747	169.878	64.6394	64.0888	60.267	62.5826	170.066	108.382	232.514	174.073	108.257	154.841	33.6602	143.519	210.713	51.0513	118.474	0	0	127.945	186.484	50.6984	67.5794	27.677	120.419	0	183.38	0	54.4339	160.434
		383	1710.72	99.4252	25.2816	82.1318	122.229	166.353	108.883	59.3222	42.0739	209.682	203.865	0	38.9581	111.193	0	165.4	171.731	150.086	163.292	69.205	61.9578	105.206	40.5988	191.789	91.5631	202.552	107.167	44.2101	108.217	0	118.206	219.112	28.2473	178.161	0	36.5713	106.99	75.5078	75.3875	82.8036	68.4143	155.517	0	237.574	0	109.601	192.031
		384	1714.68	83.3767	74.0436	72.6121	136.669	141.531	132.98	74.0696	0	119.874	171.925	0	36.6625	166.103	0	108.568	122.459	88.2571	173.394	67.5756	46.4503	83.4022	0	193.615	119.713	254.815	146.891	27.7508	149.863	25.0637	102.453	178.255	30.8276	207.772	0	42.3075	108.908	154.812	74.1562	81.6167	0	0	0	226.292	0	97.5883	128.48
		385	1718.64	54.7862	38.9725	37.2931	135.85	88.1735	198.406	38.0898	0	163.732	184.563	0	24.5209	89.2301	0	144.162	142.254	135.116	179.226	63.7066	21.7724	157.411	27.6346	207.961	153.143	243.31	117.357	73.4878	100.982	0	123.195	248.807	0	152.626	0	0	151.502	170.627	24.4623	53.2505	33.0554	118.687	0	180.847	0	135.298	124.169
		386	1722.6	48.9936	45.5215	75.2983	169.125	135.321	170.74	67.4088	25.6724	183.336	118.977	0	0	133.478	0	153.316	68.2292	138.386	110.331	65.2742	46.9442	187.369	49.5	211.213	95.5743	242.482	180.067	72.7719	156.925	44.2239	153.599	166.525	23.4237	90.6287	0	78.1335	163.624	135.142	0	55.1659	0	154.2	0	185.449	0	104.207	118.249
		387	1726.56	67.6407	115.146	65.7776	179.3	109.671	162.466	55.9583	0	134.521	201.237	0	22.5197	141.746	0	151.843	86.3204	156.008	163.414	84.7575	62.7952	115.877	70.4023	89.5868	178.613	183.312	189.446	78.7767	115.512	0	59.3392	215.681	30.9194	134.947	0	48.9472	80.708	153.571	34.9071	42.2717	46.4667	97.8177	35.272	187.044	0	67.1518	106.271
		388	1730.52	95.0294	37.0469	76.3208	172.696	162.923	238.748	69.9986	49.7625	121.725	233.867	0	42.9855	140.268	0	157.739	205.417	149.121	138.935	95.4888	24.3372	123.872	79.6672	179.482	101.77	234.314	172.126	30.8231	136.107	0	101.949	163.255	0	153.633	19.15	42.191	90.2726	131.068	66.7779	64.1149	29.6231	121.238	29.1849	209.164	0	84.2924	25.712
		389	1734.48	137.791	34.8202	65.2829	155.93	167.951	207.233	74.717	42.5346	107.78	196.447	0	29.1661	104.749	0	48.4804	91.4631	148.319	144.15	71.0833	27.6582	102.551	71.9638	192.146	126.428	204.898	155.292	75.8278	157.223	59.939	188.352	140.356	0	126.423	0	93.0656	115.318	146.069	50.6324	105.217	58.8586	72.1949	42.5126	170.425	0	79.4846	87.7141
		390	1738.44	112.264	0	43.2439	194.898	144.864	202.098	118.125	0	98.2405	188.449	0	46.8822	164.13	0	114.658	121.21	113.963	133.746	66.8866	0	83.2959	120.582	170.67	123.476	181.241	138.469	69.9371	136.862	47.1174	136.028	224.099	32.6435	103.697	0	126.784	101.182	164.256	106.426	48.4991	24.2027	122.063	46.6505	135.015	0	56.8363	66.4663
		391	1742.4	51.4862	57.2372	85.9409	176.086	161.136	137.632	71.2878	0	140.301	142.257	0	36.6019	111.54	0	208.458	137.099	158.87	121.38	47.0349	61.3056	87.6118	88.6438	103.697	163.165	198.486	194.145	79.3636	213.702	0	128.721	206.997	38.1073	98.7954	0	125.364	139.644	180.395	32.8754	0	0	112.845	57.7676	213.39	0	44.1844	0
		392	1746.36	176.642	41.7396	82.7692	183.596	133.321	172.339	93.2314	55.1031	99.4634	161.004	0	23.4754	145.763	0	64.6158	162.74	135.059	174.275	163.717	55.2289	173.133	103.732	166.208	106.261	161.339	177.081	98.9535	157.767	42.1588	136.214	141.971	0	115.017	0	146.425	83.3984	248.768	71.7919	55.6776	38.7511	110.367	49.2063	230.202	0	136.718	42.6249
		393	1750.32	120.973	53.1972	42.7638	197.727	155.098	184.453	93.6932	0	167.527	124.441	0	46.5151	142.556	0	159.649	115.869	147.343	167.362	142.037	0	115.835	163.769	192.388	127.73	202.9	146.17	148.018	211.087	50.4657	140.05	126.157	24.3287	120.786	0	143.059	69.9492	146.467	22.4347	25.1596	0	69.7019	34.9776	230.148	0	69.2485	55.8097
		394	1754.28	106.983	81.3623	89.208	208.7	163.916	177.644	115.101	0	188.975	95.3101	0	74.9929	108.305	0	131.432	85.5407	114.089	102.899	95.1409	41.0292	153.412	90.2942	103.552	138.934	160.001	144.401	123.854	160.37	0	183.501	204.809	23.5518	122.659	0	145.503	89.4857	194.347	89.3943	32.0275	0	75.2226	33.2232	183.326	0	170.417	24.3508
		395	1758.24	94.531	95.6266	83.529	180.482	125.576	147.287	61.3239	0	157.879	205.447	0	42.9731	95.4108	0	138.158	129.785	93.9202	128.857	133.457	65.1962	169.861	84.6515	190.209	161.848	194.526	146.555	78.2388	130.436	0	144.762	147.247	0	127.339	0	35.0508	134.189	165.607	35.4184	93.9442	25.1034	32.4935	41.0875	151.376	0	105.441	25.5323
		396	1762.2	89.9843	173.799	72.5471	121.585	144.303	152.194	109.375	0	135.049	148.415	0	0	88.189	0	173.905	89.6977	174.089	106.948	135.255	0	102.702	104.127	170.927	138.389	118.236	174.555	92.1793	97.8002	0	139.53	164.612	18.0422	114.515	0	102.515	150.363	198.651	94.9985	105.787	56.4031	86.2475	37.0041	150.249	0	106.744	161.009
		397	1766.16	136.668	109.99	101.491	112.467	141.317	173.22	142.759	0	305.896	123.918	0	113.208	112.865	0	169.521	124.218	170.938	154.193	125.662	0	47.2536	124.88	110.507	143.388	148.822	121.915	117.429	112.184	0	123.463	167.396	38.1619	125.767	0	68.669	84.2441	222.136	114.022	103.722	0	72.0338	74.9534	195.861	0	127.679	65.9672
		398	1770.12	127.757	79.6888	92.2344	127.819	108.11	167.636	129.338	0	172.977	139.969	0	87.4705	102.426	0	149.093	151.381	137.746	126.159	152.251	53.7957	96.045	121.446	165.417	166.798	159.246	122.828	39.1428	142.481	0	134.467	136.819	29.796	75.2213	0	125.217	117.644	183.605	83.4359	116.729	24.9763	30.3828	74.946	143.71	0	102.716	49.0494
		399	1774.08	169.995	172.014	133.041	95.0511	100.398	117.971	75.6295	0	173.491	238.176	0	0	115.164	0	163.205	110.183	155.425	91.962	203.558	27.7544	73.8317	180.081	122.954	161.656	189.434	210.792	130.982	121.24	0	141.697	167.358	45.9197	18.1606	0	156.856	56.7762	174.146	93.4611	84.7885	0	72.6706	68.806	145.443	0	64.085	80.7543
		400	1778.04	152.295	80.3426	67.6182	160.915	136.342	142.164	95.6526	72.8902	176.637	176.995	0	61.6279	56.4908	0	81.9217	167.228	150.023	91.8117	142.404	66.1105	104.879	191.197	132.483	184.2	177.326	131.406	200.49	84.2026	0	86.6063	158.126	0	58.9807	0	114.755	138.515	147.023	83.2874	76.4209	0	64.6865	52.5342	139.831	0	115.861	81.4811
		401	1782	115.399	135.69	106.626	130.33	124.987	145.653	142.595	28.7808	194.47	169.699	0	67.1124	111.87	0	168.059	140.771	225.077	103.206	133.315	95.3531	73.5551	152.523	128.927	138.055	189.455	160.403	131.663	74.5258	0	104.251	230.051	24.2369	101.53	0	108.884	107.513	171.811	97.2536	64.7501	15.8224	110.928	40.4101	131.675	0	121.246	95.8103
		402	1785.96	170.042	106.208	110.728	110.369	150.748	181.64	49.7455	48.6614	125.488	174.795	0	41.0199	117.485	0	196.956	137.629	199.665	141.245	143.295	50.0679	114.192	134.32	66.9663	181.381	192.45	175.787	105.687	64.7631	0	34.2207	214	0	31.3163	0	95.4176	77.6636	158.351	37.448	0	20.4358	133.512	44.4701	177.422	0	139.534	156.938
		403	1789.92	179.911	54.0955	111.357	157.194	134.814	179.869	112.637	23.6072	115.53	199.951	0	68.1751	103.72	0	156.177	50.4793	160.958	117.783	161.895	48.6832	137.812	203.61	145.086	136.928	136.478	117.866	71.5007	94.7772	0	99.1024	124.222	39.0473	26.5831	0	144.174	111.197	173.479	56.5352	28.7059	31.9067	97.1732	83.481	201.8	0	73.6529	107.541
		404	1793.88	155.186	132.332	105.617	115.202	117.327	145.5	77.9334	0	207.917	159.094	0	24.1268	98.4161	0	124.337	107.037	173.044	148.775	185.676	46.2405	131.857	149.548	50.7934	174.497	162.334	169.377	143.25	201.378	0	113.965	145.008	22.7234	65.3364	0	135.471	106.176	234.441	96.1349	41.26	0	96.2537	98.4069	197.14	0	81.1594	119.862
		405	1797.84	149.154	84.2879	40.5933	116.397	105.834	167.956	72.1583	32.1663	83.2651	150.833	0	30.4784	55.3867	0	209.86	160.246	167.264	157.008	247.711	31.9089	135.074	168.782	115.617	216.861	103.138	142.212	122.263	87.8415	0	99.2436	181.274	21.8257	132.002	0	150.522	172.734	135.996	71.4485	25.0363	0	77.8651	74.8671	147.988	0	67.3206	100.209
		406	1801.8	99.1529	119.542	95.4509	137.131	127.958	143.062	114.486	24.2193	117.871	190.734	0	31.6267	95.9662	0	148.542	119.238	188.094	165.293	200.605	51.3385	109.992	204.194	155.941	126.799	123.021	225.44	123.01	131.549	0	114.705	182.763	0	133.917	0	141.557	142.92	103.63	95.6554	65.449	0	121.316	81.4477	135.378	0	132.336	114.264
		407	1805.76	219.424	133.316	22.5323	144.425	134.868	189.347	67.5076	48.446	109.461	121.18	0	25.3824	84.9168	0	184.404	154.006	167.602	182.766	257.158	47.3344	101.395	177.742	108.853	177.076	124.985	141.319	93.8928	85.8825	0	111.793	161.923	21.8068	162.356	0	105.212	68.6357	173.642	87.425	58.4812	0	86.9446	112.824	187.273	0	120.023	56.3593
		408	1809.72	151.493	131.593	106.327	129.897	67.6396	172.487	70.645	34.7637	184.77	202.457	0	84.735	133.921	0	168.292	145.966	243.083	180.071	106.359	19.6913	134.597	197.875	134.365	170.325	129.766	212.915	78.3265	162.742	23.5613	54.9471	185.96	0	139.122	0	74.788	84.9074	182.83	124.709	53.7444	0	107.338	132.361	180.773	0	126.524	109.402
		409	1813.68	168.35	167.771	78.4265	153.799	97.7117	191.544	149.688	31.0013	146.404	199.734	0	0	141.456	0	141.398	167.924	190.251	158.438	206.524	37.6178	108.259	128.143	97.4133	214.14	172.829	194.394	179.722	57.3591	27.2767	95.3975	120.571	28.0923	63.1987	0	85.6132	78.6154	151.41	146.506	39.1086	32.5415	61.3766	83.8562	175.365	0	109.885	93.7928
		410	1817.64	150.148	134.182	36.4483	167.435	88.4536	185.663	86.8355	0	151.339	199.026	0	66.7756	162.882	0	149.453	178.446	114.303	156.256	214.88	61.1589	77.9401	193.043	128.167	224.572	179.256	92.5316	155.636	159.512	0	121.253	50.5964	55.4204	81.1986	0	117.602	69.7129	90.6363	92.3426	96.826	0	88.9198	61.1889	149.373	0	91.8316	68.675
		411	1821.6	112.795	129.835	109.97	202.542	126.631	131.11	49.4358	43.9839	198.119	228.198	0	21.4906	171.477	0	75.7824	127.05	145.431	204.326	226.307	68.7524	187.633	217.692	178.326	243.118	216.054	159.976	107.984	93.3177	0	105.196	177.976	36.5299	90.4328	0	98.6753	145.96	127.862	105.848	19.3697	0	23.6236	100.155	176.592	0	73.248	66.4274
		412	1825.56	54.1123	122.647	118.312	152.961	89.4805	181.683	152.999	29.9266	133.752	110.446	0	79.7874	177.68	0	150.629	82.9041	156.559	181.288	139.17	23.8596	151.277	219.085	159.291	189.7	159.331	143.423	162.495	128.695	0	99.531	131.497	0	50.3786	0	165.749	91.1071	158.884	72.0297	43.0682	18.4649	49.6798	94.2553	143.416	0	104.403	47.8499
		413	1829.52	107.907	155.75	42.5593	158.037	92.2118	122.545	139.714	52.2447	87.774	124.278	0	42.3242	195.873	0	104.65	138.329	179.717	232.56	244.232	37.4049	123.479	186.005	189.313	215.821	153.726	171.964	116.388	124.696	0	127.288	154.232	0	98.8704	14.6771	98.4636	108.005	39.6716	83.6497	0	0	28.1429	110.476	187.666	0	146.826	48.2066
		414	1833.48	132.947	111.096	134.272	141.727	142.128	168.951	100.367	21.3736	110.437	187.479	0	36.7464	123.968	0	86.7002	147.236	118.913	149.58	215.854	78.3959	107.947	165.65	155.969	131.104	146.63	159.474	81.7582	130.851	0	62.2252	118.477	0	121.409	0	135.989	84.6452	67.2989	59.5003	0	0	75.5831	103.599	120.705	0	133.504	83.0877
		415	1837.44	124.228	73.7976	81.4328	71.8179	78.5796	113.099	44.9399	0	172.454	130.004	0	65.3387	151.338	0	101.913	163.209	142.697	189.618	242.11	77.9985	91.3526	227.733	198.209	223.772	179.391	188.569	121.688	129.934	0	83.1398	174.169	54.4073	68.6123	0	65.3346	63.0544	82.6561	79.4641	27.3214	0	136.15	88.7234	198.934	0	136.913	47.8129
		416	1841.4	145.764	194.012	85.6575	137.517	110.335	77.2866	166.941	0	133.605	197.042	0	36.5333	135.126	0	147.697	169.828	148.489	199.294	182.496	69.4862	23.1094	166.299	158.115	148.874	163.59	109.325	97.177	148	0	116.812	129.771	32.0041	120.163	0	84.2194	85.4635	57.4562	80.5026	30.1911	27.362	139.161	78.2808	189.48	0	145.709	37.219
		417	1845.36	121.63	144.685	46.3714	213.646	42.8503	121.624	132.642	0	113.107	152.194	0	41.7498	117.218	0	99.629	216.058	110.494	174.051	242.707	28.3914	150.012	189.353	193.373	232.702	136.452	155.892	182.241	113.541	0	109.81	157.278	18.8186	100.519	0	156.81	37.0866	26.1863	170.196	0	22.1877	127.54	44.0497	86.7189	0	127.06	97.9868
		418	1849.32	111.405	161.808	67.0445	127.738	89.4104	134.531	145.465	20.7586	99.8708	187.533	0	19.5135	144.111	0	127.971	136.788	140.838	139.023	202.462	0	95.349	126.094	157.809	160.163	246.106	137.373	131.897	82.3912	0	0	114.504	0	172.908	0	125.75	73.8261	25.2345	137.811	39.3376	25.428	79.9178	59.0975	130.968	0	158.336	64.9958
		419	1853.28	99.2591	115.316	39.9357	130.968	98.0206	144.423	73.3352	0	151.448	180.412	0	29.9283	185.212	0	152.377	132.084	105.285	201.265	207.975	66.9277	0	213.536	172.312	163.92	119.806	149.524	144.026	130.66	0	119.48	31.9576	35.7449	136.414	0	61.8497	44.6661	38.2043	163.277	29.1576	26.3181	124.956	81.8546	188.397	0	167.252	85.4382
		420	1857.24	96.6749	106.622	96.5535	141.265	86.9558	186.158	51.2171	34.4963	97.297	184.996	0	52.2641	100.449	0	138.302	168.524	104.537	142.688	159.279	54.9816	48.4599	152.273	248.746	195.953	199.358	97.0124	104.947	77.4685	36.8484	62.5872	75.6005	0	170.641	0	67.9195	23.0108	41.6965	124.596	36.0693	55.284	135.756	104.634	148.088	0	151.387	92.5199
		421	1861.2	136.419	125.634	69.0535	214.881	145.054	154.534	90.2269	48.8764	72.5629	140.207	0	20.7969	126.538	0	139.529	123.43	73.2736	162.251	104.964	0	22.6984	211.857	174.437	133.811	140.339	161.565	144.922	171.788	35.2187	45.9282	106.118	0	86.9494	0	133.553	115.77	66.093	164.293	21.1729	44.6188	47.5996	96.0392	167.944	0	152.012	26.8664
		422	1865.16	53.0588	123.468	100.686	202.007	88.3747	129.267	136.435	0	187.382	160.927	0	20.3148	185.947	0	167.047	69.6805	50.6512	181.273	102.346	31.6594	104.028	161.04	191.039	184.082	176.156	143.948	199.27	175.573	27.285	92.2104	147.59	21.6131	66.4221	0	164.12	130.669	63.9993	148.955	40.061	36.7251	63.0329	101.625	204.251	0	179.171	115.509
		423	1869.12	136.476	154.523	105.367	154.389	128.937	181.413	104.654	0	131.832	164.042	0	0	132.256	0	106.081	132.276	137.515	165.219	162.727	50.9062	59.0362	246.526	146.385	186.652	185.48	177.724	83.7966	118.841	0	65.5758	75.5693	0	79.5254	0	134.371	0	129.828	180.661	22.7966	27.1911	159.541	70.4522	121.989	0	171.122	50.7253
		424	1873.08	131.6	122.993	108.31	162.291	147.588	141.502	135.922	0	101.605	148.175	0	50.2846	101.675	0	81.1919	109.268	147.975	144.185	105.304	0	127.013	192.902	227.018	169.566	124.078	151.641	40.9851	158.434	42.2691	36.5394	149.95	43.1245	89.1787	0	83.4638	0	0	176.403	0	56.0384	164.983	72.9722	132.015	0	130.691	59.1308
		425	1877.04	168.761	81.8875	149.34	169.16	84.732	165.48	114.258	46.9321	173.262	175.593	0	25.2092	173.153	0	107.881	79.5166	132.231	102.061	88.5792	47.0667	82.0177	170.568	122.618	233.932	258.783	159.339	61.0895	116.496	42.0784	23.5842	136.394	57.7538	154.078	0	114.596	33.3693	105.716	198.639	30.7791	63.9507	114.21	85.7137	202.494	0	118.157	97.0283
		426	1881	142.638	131.75	109.158	166.53	47.0638	157.494	182.957	0	174.752	135.94	0	41.117	140.339	0	58.6569	142.478	80.2894	94.0426	179.973	29.352	93.1816	184.994	176.746	148.324	225.163	168.909	121.538	95.0074	20.0968	93.6313	146.152	0	105.469	0	170.926	41.2533	0	142.684	33.7241	57.9134	78.0959	66.3775	140.996	0	98.2818	94.0446
		427	1884.96	85.9454	180.312	180.482	87.9072	124.901	142.214	77.0259	0	151.438	171.038	0	23.3353	73.6486	0	36.7246	153.651	87.7995	124.276	143.431	41.9724	31.2154	190.956	186.028	211.502	177.399	143.906	142.377	130.15	0	129.887	117.193	0	162.856	0	136.449	0	53.4623	110.591	0	63.904	102.591	77.8153	138.301	0	116.61	118.199
		428	1888.92	91.7552	241.767	94.1117	119.616	96.7303	189.724	164.719	56.2786	112.772	139.151	0	91.7111	124.636	0	65.4256	152.803	56.1185	129.666	126.946	0	98.4118	116.544	196.768	159.344	175.937	155.361	122.738	139.062	0	122.405	157.747	33.3845	158.898	0	135.293	86.131	52.3626	235.379	36.0652	60.3326	65.6336	51.918	190.443	0	101.514	39.6214
		429	1892.88	36.8578	138.641	116.664	154.797	84.5899	120.573	86.6185	0	127.387	116.872	0	28.2779	42.6723	0	107.157	165.77	82.9547	119.53	135.602	61.672	123.657	150.863	175.143	176.428	247.66	167.833	111.775	142.943	0	91.2558	165.707	0	131.916	0	128.892	38.6614	75.719	150.112	19.3425	49.7484	56.6715	110.38	173.296	0	166.738	84.6551
		430	1896.84	116.284	135.342	103.941	137.277	118.825	150.224	95.7849	34.6866	111.116	125.178	0	51.2732	106.685	0	68.4443	182.801	116.562	146.144	74.3597	0	85.98	133.198	203.356	224.724	196.999	112.759	110.2	134.652	0	68.1456	175.178	34.6956	164.373	0	126.771	45.0689	89.4876	198.071	0	39.951	90.5883	66.5776	169.781	0	132.503	70.9835
		431	1900.8	96.6106	177.81	173.252	133.909	70.6355	174.825	82.1547	22.3259	167.114	145.493	0	30.1547	92.3242	0	110.289	186.23	114.223	146.967	94.3115	36.2193	84.0953	142.537	235.48	194.081	143.776	178.169	155.72	144.542	0	93.7473	125.447	20.3826	186.369	0	135.736	26.6411	34.9498	151.526	0	76.7591	83.8641	71.1715	132.502	0	121.34	50.4507
		432	1904.76	158.251	197.503	144.226	120.477	52.9289	159.917	95.4154	37.4074	155.847	83.479	0	0	28.8423	32.7616	132.997	201.476	76.0811	195.867	141.254	37.5243	124.24	271.319	189.402	206.867	171.189	118.825	147.208	149.042	0	108.027	159.823	27.0428	174.973	0	91.9788	129.386	45.7878	232.403	35.1049	72.6475	135.468	37.1855	178.043	0	179.79	118.927
		433	1908.72	101.789	257.212	48.0714	125.777	75.7816	219.394	95.5166	36.528	118.602	128.378	0	62.8054	69.9693	24.4904	130.725	149.228	175.251	124.903	236.752	34.612	80.078	234.349	190.825	211.163	182.697	201.618	148.075	153.024	0	168.569	181.424	37.1196	197.828	0	213.539	95.6514	24.3368	156.553	0	94.4594	88.2966	26.9382	160.729	0	98.5997	113.867
		434	1912.68	131.757	179.749	118.589	123.561	91.24	147.949	154.35	0	113.225	125.75	0	32.2957	125.977	25.0682	101.001	128.203	70.6975	138.279	126.843	76.525	77.6808	147.781	100.298	215.979	253.28	152.181	70.058	35.0775	0	179.805	89.1455	0	177.259	0	104.884	133.601	79.1095	138.028	0	0	60.3129	30.4784	191.981	0	144.568	99.8045
		435	1916.64	59.4785	179.98	149.811	163.525	100.824	145.497	133.886	0	179.585	118.617	0	48.1361	92.4053	0	57.4704	203.031	50.4238	167.907	115.991	43.8051	45.2732	174.935	72.4267	193.571	202.394	171.314	173.694	103.511	0	174.259	90.9903	40.1407	182.925	0	123.691	86.4306	83.0126	100.224	30.5101	91.0008	110.32	23.1832	146.027	0	71.6299	42.4156
		436	1920.6	136.161	172.261	131.01	151.925	115.374	177.781	94.3314	0	132.807	76.1478	0	35.0312	86.8269	44.5048	117.292	102.67	81.2879	109.646	188.073	19.8486	63.8628	158.57	170.143	238.124	174.594	201.023	204.08	61.9824	0	154.425	66.226	50.148	150.989	0	95.3145	72.8839	58.7424	161.105	0	53.3306	89.9574	46.6191	134.343	0	90.9232	78.5577
		437	1924.56	156.791	203.509	74.9326	175.568	112.816	217.015	106.801	0	183.734	94.2774	0	63.9234	30.2841	28.2374	83.7358	155.911	99.3893	150.776	169.43	36.777	169.413	141.609	140.686	248.545	197.965	168.912	139.48	91.0554	0	148.041	142.35	38.5634	115.415	0	170.487	65.9461	100.553	178.959	0	49.8756	75.3578	51.509	134.408	0	97.5973	94.3884
		438	1928.52	66.099	147.278	56.4542	110.211	48.4414	135.412	138.131	0	66.3281	167.618	0	37.4527	80.073	0	92.3143	217.017	148.692	153.999	162.591	60.1448	123.399	129.372	185.682	143.882	141.617	126.534	194.234	179.087	0	169.79	103.032	0	20.4858	0	137.474	118.282	140.506	185.376	0	91.1147	29.0763	84.9296	178.871	0	96.185	80.8409
		439	1932.48	167.199	235.334	100.062	167.773	106.472	186.542	115.389	38.3852	69.934	179.798	0	43.1277	100.431	0	112.965	210.166	112.769	98.5253	95.8725	42.8245	146.651	145.544	166.625	188.043	205.347	150.375	130.21	135.638	34.6193	156.996	83.1678	47.6587	184.563	0	149.07	74.4985	59.5922	166.686	0	21.3257	43.8437	34.6791	196.809	0	124.224	44.2409
		440	1936.44	101.804	134.458	100.142	106.555	88.8692	222.852	136.851	0	103.487	137.472	0	0	126.934	46.0576	120.098	185.657	80.0181	142.203	147.795	0	87.4526	218.119	212.206	202.785	165.604	112.474	69.3686	145.497	41.5856	110.826	174.665	0	47.2748	0	178.427	69.1937	114.307	142.349	36.4629	79.8698	78.7066	62.5379	159.214	0	164.245	30.7033
		441	1940.4	98.9284	215.657	61.3019	169.21	101.073	198.169	72.7228	30.6787	152.631	146.718	0	60.0515	32.314	29.8436	117.248	193.144	116.666	159.587	172.526	0	133.727	198.534	164.347	184.652	276.159	197.653	142.007	156.142	46.673	161.959	131.193	0	128.012	0	125.053	21.0755	95.8555	147.246	41.1278	42.9003	112.015	76.1949	190.224	0	75.7476	25.4413
		442	1944.36	179.241	218.801	0	153.811	122.682	132.793	119.583	0	136.881	176.846	0	18.6191	133.591	38.8025	111.924	227.116	144.06	120.386	194.349	0	119.358	184.665	193.937	244.543	172.582	181.343	161.851	161.242	0	116.168	193.56	0	119.102	0	140.599	35.6328	91.2908	133.063	0	63.9171	32.7749	66.4955	114.283	0	30.2245	77.6369
		443	1948.32	182.019	126.809	97.4067	93.383	127.03	156.318	79.9948	0	109.404	128.007	0	0	140.621	50.3443	118.844	288.64	107.564	143.516	140.619	0	66.3842	259.773	77.975	228.593	135.579	217.425	163.74	104.384	0	203.93	120.55	24.188	157.352	0	99.2818	105.589	152.166	154.937	44.8891	38.888	23.075	23.9838	105.23	0	75.6968	62.2287
		444	1952.28	106.987	174.446	87.3182	78.207	73.1337	215.233	122.214	0	129.543	147.756	0	78.4798	90.5683	26.6405	149.122	218.886	107.614	136.196	160.896	0	122.882	194.134	97.8221	209.448	214.911	167.475	146.917	84.4997	77.094	111.418	150.001	0	169.594	0	201.333	116.162	133.645	220.416	0	75.5964	31.7938	65.3051	186.925	0	32.4315	127.306
		445	1956.24	123.849	155.485	45.4153	107.234	71.5602	222.467	191.9	47.6486	116.897	160.812	0	17.3345	195.765	72.1818	184.692	232.472	136.387	169.125	154.086	0	110.936	257.399	155.384	183.891	188.843	149.178	146.819	78.0952	0	49.9283	102.633	49.4405	137.967	0	97.7253	119.483	102.59	148.166	20.2644	57.5906	30.0098	0	171.47	0	28.6394	50.632
		446	1960.2	110.852	214.838	22.42	56.2568	116.403	187.566	135.392	44.0092	92.9287	106.338	0	0	90.6589	100.747	133.463	191.352	123.151	106.937	169.337	58.682	120.66	165.812	188.356	173.342	103.426	189.535	213.879	96.6958	0	124.433	138.464	25.438	74.2058	0	143.942	105.511	49.0712	155.922	0	64.8302	27.3963	89.9653	236.092	0	129.68	49.0178
		447	1964.16	256.788	205.495	42.335	83.2055	72.0121	175.306	97.3484	30.1015	113.104	106.13	0	0	67.2382	104.197	110.017	89.0741	44.3324	132.824	156.998	30.455	105.139	204.814	117.859	131.255	167.084	120.724	181.045	45.8847	0	75.5215	165.971	33.2276	133.313	0	138.44	84.1325	70.9226	152.711	57.8681	76.6238	58.1582	103.972	250.836	0	87.2713	99.4225
		448	1968.12	123.256	144.634	0	92.1421	144.48	140.773	146.988	72.2582	150.999	97.04	0	0	160.185	71.1169	100.463	186.097	102.931	106.973	169.358	51.6285	106.881	233.839	134.352	208.118	193.964	168.17	112.528	93.9443	31.5451	122.118	50.7174	0	108.89	0	167.428	135.421	140.975	214.148	45.1254	34.5857	0	55.8421	222.742	0	136.373	94.2868
		449	1972.08	124.4	221.246	69.9151	77.5611	151.806	212.561	98.1621	0	92.7279	128.82	0	0	137.658	62.6931	93.2996	131.699	89.1674	120.144	204.564	88.7732	119.329	219.218	176.667	168.131	149.963	214.694	105.414	135.819	36.5706	125.721	119.284	56.433	119.858	0	119.469	152.893	55.0554	166.446	34.9732	137.168	20.9073	59.1229	208.339	0	118.926	75.0301
		450	1976.04	164.466	132.462	32.153	114.29	96.8193	185.876	190.177	20.9431	120.674	112.813	0	20.7732	149.017	54.0465	121.339	219.136	151.15	156.713	147.452	0	136.219	254.536	139.164	215.219	155.179	171.765	109.202	78.6865	0	48.6867	132.13	36.2034	104.218	0	116.853	102.746	124.348	158.103	0	75.3023	0	80.8315	197.407	0	99.6034	67.5215
		451	1980	230.597	117.417	26.6718	146.793	34.6241	184.144	107.196	24.8784	151.968	165.831	0	0	147.64	122.317	108.149	168.564	104.455	190.665	215.979	28.3093	97.2266	196.26	137.684	208.751	149.541	107.899	136.001	52.9175	0	126.742	73.0033	23.9669	84.975	0	223.807	88.37	126.658	205.11	52.6409	69.6947	0	37.8975	243.619	0	174.528	28.503
		452	1983.96	213.053	130.9	64.7132	116.683	67.2281	125.971	177.027	16.9911	111.637	128.056	0	24.6222	137.191	92.0639	144.955	119.256	78.2238	149.844	221.044	0	105.221	261.441	241.463	142.327	141.893	138.03	139.579	82.0285	75.1536	148.711	115.818	36.7911	125.817	0	200.924	179.656	92.992	180.972	47.0074	65.81	50.3186	51.6554	250.346	0	105.309	65.0976
		453	1987.92	171.687	260.574	103.256	87.9305	58.2443	151.897	187.53	22.7915	145.399	168.937	0	0	141.287	60.1865	71.4326	121.266	132.039	156.266	167.018	38.1173	128.867	247.673	174.675	192.46	161.916	154.515	197.694	78.7146	50.4866	121.639	146.918	41.0307	155.159	0	110.159	87.6807	100.566	186.022	38.2588	103.61	32.4505	37.9609	271.978	18.5141	101.834	90.5263
		454	1991.88	184.776	201.923	42.6124	101.496	139.372	206.301	220.888	0	166.706	104.365	0	52.6688	136.349	90.8097	168.033	155.883	98.0947	145.019	197.909	48.9245	71.6886	224.099	206.079	134.222	176.685	115.692	191.76	95.892	0	58.9331	118.142	33.2913	184.302	0	226.777	121.53	124.939	143.409	42.285	71.8657	0	87.1417	220.413	0	112.167	59.1497
		455	1995.84	103.179	159.621	61.1541	87.4183	138.008	174.407	184.533	29.5549	142.171	155.353	0	0	118.22	71.9201	131.352	193.905	140.005	90.5379	233.506	42.1911	94.387	183.268	152.639	131.621	144.939	137.701	126.326	71.7682	0	85.7811	111.882	24.5224	105.991	0	159.409	96.883	111.707	128.621	41.8631	71.8911	0	61.518	200.62	0	170.37	69.7577
		456	1999.8	154.324	104.358	39.5701	96.4148	158.482	158.476	219.992	24.7965	178.919	125.798	0	0	73.1125	35.0459	114.557	215.445	75.2598	80.1216	234.373	33.8923	172.031	177.815	129.993	101.677	117.094	102.527	97.7757	69.3653	0	113.186	86.3909	0	145.213	0	169.326	251.105	92.6579	147.72	34.5589	34.4478	56.8116	67.6881	213.988	0	148.461	61.0011
		457	2003.76	183.637	141.236	84.7885	131.715	121.44	114.52	172.287	0	143.123	111.457	0	17.3753	172.734	35.818	126.009	146.162	113.412	150.36	257.405	0	77.2069	158.37	219.443	208.972	125.366	208.084	114.415	58.8353	55.5725	120.373	86.0329	0	108.086	0	177.918	84.6428	117.959	187.039	0	31.7485	0	49.8774	163.072	0	180.606	119.506
		458	2007.72	148.19	84.6457	113.55	127.219	91.5862	148.238	182.336	51.404	145.676	196.868	0	0	90.6927	51.0248	110.762	121.394	120.588	142.07	149.911	0	70.8438	189.295	169.624	93.9885	164.128	191.354	123.474	128.002	51.6683	85.6108	95.246	24.3326	177.826	0	155.404	108.126	80.9618	121.891	34.54	48.2772	84.3244	28.2594	219.363	0	146.159	94.4467
		459	2011.68	143.568	159.654	89.6312	83.0273	76.0739	139.661	147.363	57.0709	166.904	132.109	0	0	171.299	57.4058	133.375	121.167	107.32	165.268	147.323	33.6707	86.6368	208.623	186.704	138.851	146.861	150.404	136.705	116.582	26.8276	116.113	126.144	0	174.232	0	136.052	94.8512	77.8657	161.417	32.0333	17.9806	31.5326	40.5281	163.698	0	136.484	45.487
		460	2015.64	185.101	118.764	105.557	97.054	69.3615	158.748	239.702	60.0021	123.917	160.98	0	0	104.337	0	63.8287	221.666	57.0219	121.906	197.08	37.2048	58.0143	196.488	136.743	85.1819	165.596	134.475	133.341	45.7762	26.2415	77.3482	50.5866	0	182.593	0	136.771	148.825	107.171	157.879	0	50.755	54.335	57.418	205.901	0	131.885	91.5224
		461	2019.6	92.5006	100.512	116.721	130.483	84.2752	147.572	170.706	43.7123	140.72	113.39	0	20.3223	116.256	57.0621	88.7873	212.389	120.837	95.0395	216.673	37.724	74.1812	193.607	155.127	91.5902	160.24	159.191	111.368	40.8797	61.1136	129.236	74.8147	58.5161	155.814	0	119.634	109.236	70.3025	206.585	59.0047	0	62.5621	51.967	197.423	0	165.822	88.2927
		462	2023.56	124.413	185.046	89.4656	128.78	124.134	111.215	172.874	28.0718	87.4398	184.125	25.9948	0	193.335	27.3507	133.476	143.838	100.485	111.366	128.648	0	170.04	195.183	195.362	155.016	138.821	178.502	177.894	58.5504	0	145.322	0	38.1735	111.559	0	158.939	76.4702	73.4403	178.884	0	43.0039	111.32	38.8725	227.133	0	181.948	119.678
		463	2027.52	64.3872	118.862	114.014	129.927	0	126.068	146.73	59.985	73.1187	137.714	0	0	93.7825	60.2468	84.7908	136.558	151.9	103.577	215.587	0	70.1588	184.783	166.43	131.057	153.866	141.951	153.063	136.013	0	188.094	108.021	0	149.038	0	174.521	94.5002	101.311	117.342	0	62.1282	136.962	22.9029	0	0	151.051	150.674
		464	2031.48	150.208	131.76	129.332	126.664	90.6766	96.6374	134.281	63.1723	115.458	153.365	26.7045	32.6243	94.1244	52.7617	86.2056	101.625	142.959	163.691	211.181	0	179.467	217.683	138.592	147.314	194.224	175.278	133.485	128.555	47.33	122.086	71.3002	0	112.217	0	170.571	118.54	66.331	124.982	0	38.7411	100.396	90.4411	213.509	0	144.073	156.596
		465	2035.44	95.2275	77.9013	83.8842	171.358	30.97	147.804	61.9907	0	173.33	124.694	48.5999	0	152.28	55.0298	89.9099	133.018	78.4083	49.6606	168.708	37.1872	141.572	167.444	210.723	98.1408	128.965	160.717	138.149	100.061	0	90.8182	100.641	48.0501	178.034	0	151.279	157.194	100.208	221.533	0	36.8284	76.9189	26.7314	124.925	0	133.566	95.9005
		466	2039.4	120.464	129.415	37.4881	186.047	61.6363	140.199	95.465	0	93.0977	188.275	34.2803	0	138.97	71.4065	108.237	102.071	96.8843	228.054	152.912	0	131.372	239.778	130.66	104.77	158.913	151.511	169.2	91.2049	0	96.6658	93.0075	0	158.375	0	127.253	139.608	119.085	218.236	38.3018	0	80.9709	45.1048	159.302	0	138.514	98.8162
		467	2043.36	46.9735	115.339	60.8562	113.042	66.2265	116.865	94.0276	0	133.574	168.172	46.4848	0	151.992	39.8563	59.0097	97.1546	69.8925	115.233	116.677	0	84.4492	263.2	123.087	152.5	240.288	175.487	168.629	92.0316	23.8381	187.023	128.612	0	159.768	0	113.865	68.4244	72.5143	157.591	0	31.4533	151.055	38.3889	170.524	0	158.831	77.5595
		468	2047.32	39.5243	100.24	97.9217	198.949	120.092	108.999	26.694	0	18.4333	155.284	48.6367	0	83.0788	58.8652	110.234	78.8497	71.1881	172.205	209.28	0	49.1308	186.751	114.839	189.058	195.79	177.415	90.8168	59.9197	0	183.907	119.779	20.088	166.757	0	155.374	128.406	72.3393	107.722	37.5987	96.0987	118.904	55.4715	142.213	0	72.2581	83.6166
		469	2051.28	72.7264	98.9971	106.566	126.89	80.3374	168.817	58.7247	44.8321	23.1134	184.342	53.2121	0	113.41	73.3851	130.845	139.876	153.199	157.72	231.704	0	160.4	234.864	53.5378	90.1409	132.64	179.075	89.1196	0	0	132.379	65.4907	0	170.789	0	154.233	127.336	90.7023	234.14	28.8707	54.3138	180.793	31.9682	219.243	0	96.8831	97.6088
		470	2055.24	68.4017	100.114	103.597	139.611	89.4564	50.3267	48.7938	0	34.3376	146.507	49.5392	69.0657	113.045	87.2754	92.1571	98.4488	107.914	148.792	158.989	0	45.1083	193.907	97.8336	181.743	186.35	150.146	111.924	0	0	57.3601	113.175	0	134.476	0	216.818	141.87	89.65	90.5026	24.9896	63.7954	157.277	20.8805	126.161	0	159.378	105.961
		471	2059.2	71.6627	98.588	93.5546	138.264	184.219	62.5137	71.7823	70.9311	125.324	97.0477	28.0961	26.7014	121.308	50.9397	60.2469	138.978	135.075	152.1	192.121	29.9303	205.49	212.782	123.03	119.294	191.533	155.273	127.731	45.437	0	93.2969	92.3209	22.0344	152.582	0	187.886	135.097	109.467	145.759	54.1743	72.8811	140.633	49.9849	166.411	0	191.999	123.045
		472	2063.16	48.786	157.811	98.4217	78.9572	142.871	40.2381	46.6093	57.4579	134.336	173.88	70.3721	45.1638	188.934	34.3628	72.6086	130.886	192.463	148.689	149.005	40.4281	130.279	164.711	52.0838	211.069	218.774	186.109	131.023	99.9223	0	116.203	105.988	0	173.821	0	104.746	78.784	100.18	191.547	39.3265	59.9826	147.897	34.1074	156.66	0	157	115.65
		473	2067.12	59.8377	0	0	133.728	0	77.4777	49.7262	31.1547	97.558	161.457	71.5349	0	172.515	69.1893	58.6721	88.8846	79.7341	168.648	134.921	0	168.661	163.705	97.3599	153.2	234.972	154.195	150.974	105.769	0	132.798	92.4686	0	130.95	0	119.011	122.939	98.1412	211.174	0	56.8071	113.542	33.3193	124.881	0	110.41	103.756
		474	2071.08	85.8694	132.375	65.9083	115.441	166.594	52.8436	92.8752	48.1372	101.56	164.097	89.8338	37.1087	155.419	40.9844	174.232	114.974	162.459	137.732	169.744	21.1096	162.689	244.233	96.0778	154.755	246.434	86.5769	135.188	53.9507	0	131.869	93.975	0	129.668	0	185.495	140.257	97.3955	126.204	79.1682	59.7242	95.2432	0	150.964	0	133.255	91.0012
		475	2075.04	56.6744	54.0364	49.2501	73.6368	106.892	79.2629	40.145	32.7348	138.046	205.618	62.0778	0	148.418	59.3277	81.9967	144.27	117.17	176.026	205.767	0	177.383	171.426	79.8599	115.786	233.423	150.367	131.147	115.973	0	159.498	75.1856	0	183.497	0	136.505	62.7894	89.8003	170.283	32.3472	100.883	77.2694	56.418	186.888	0	150.306	63.1359
		476	2079	72.8109	78.5887	142.677	114.021	151.289	90.1401	0	88.5176	130.52	178.192	48.8713	31.2859	109.612	44.2988	128.889	129.006	122.75	72.6758	113.698	41.6507	105.154	246.293	71.6016	174.848	203.043	144.44	155.409	105.113	0	67.2884	0	0	142.852	0	149.929	103.756	98.5969	86.6493	38.2129	70.8774	155.648	68.0379	113.415	0	148.804	87.7089
		477	2082.96	98.5029	74.9143	91.4465	78.7583	79.2097	51.292	34.4527	0	113.793	163.914	74.889	0	145.378	35.8865	126.046	113.393	184.991	169.214	95.159	0	126.433	249.298	79.817	181.037	227.711	146.419	140.061	143.912	0	123.061	107.593	0	124.443	0	142.796	93.341	114.971	183.968	0	40.3699	98.3622	63.7488	152.507	0	62.9025	142.429
		478	2086.92	133.732	76.3028	161.32	88.1724	57.3032	79.1689	27.4448	60.7439	142.147	182.168	79.6453	0	151.476	53.8254	111.268	141.116	92.0163	200.731	163.401	0	149.88	177.129	0	123.719	235.773	176.772	161.29	164.127	0	169.12	159.31	0	189.29	0	140.496	85.3913	155.716	166.433	72.9581	130.156	144.102	87.6934	212.218	0	61.3696	56.5856
		479	2090.88	159.14	79.1674	131.207	96.2194	105.734	100.269	108.574	24.8722	193.011	147.111	47.7496	29.7308	184.869	39.5867	94.5443	75.9735	89.3973	76.9194	210.174	27.5325	161.171	142.876	85.2206	146.319	187.555	131.415	119.234	93.5059	0	135.087	84.6504	0	167.211	0	104.884	149.748	92.5576	188.873	65.7575	118.76	104.763	44.3735	153.11	0	149.335	90.5032
		480	2094.84	111.753	109.963	131.266	121.15	39.1628	122.192	142.211	0	149.422	119.085	72.3391	21.3337	84.6776	74.5469	66.4954	76.219	86.7466	144.401	171.145	0	88.769	173.82	112.523	208.566	197.095	124.434	197.595	140.637	0	102.813	89.1374	38.7239	170.877	0	105.602	47.3901	137.38	144.189	68.3186	127.586	197.567	48.3109	120.883	0	99.4836	80.503
		481	2098.8	109.978	91.4637	87.0479	96.5189	64.0397	108.067	129.291	39.0409	173.779	106.502	89.2579	21.1298	92.4461	47.0385	116.746	111.753	45.3251	189.752	189.042	0	61.6745	158.933	71.9469	193.668	183.318	148.628	192.94	36.7956	23.534	119.28	43.0171	0	138.612	0	69.2148	60.8755	155.825	195.098	74.8316	58.2318	231.191	76.8824	103.575	0	97.3115	42.0685
		482	2102.76	123.644	86.7247	45.9743	133.555	117.776	132.892	77.1713	33.6091	175.46	165.15	0	17.2901	198.869	67.5033	130.286	97.4214	64.0871	159.87	182.493	0	74.4436	164.26	80.078	120.537	247.605	119.032	161.364	121.742	0	107.329	145.433	0	147.012	0	153.43	122.761	91.3697	175.317	59.1793	67.3891	113.509	68.8771	137.28	0	75.8719	48.2829
		483	2106.72	129.401	114.71	88.6178	107.295	71.0902	92.6502	103.146	44.142	135.237	174.587	88.9961	0	242.413	30.1433	181.135	129.139	56.1018	229.411	152.439	0	68.7324	149.817	135.329	91.1395	211.664	139.364	129.457	76.9122	0	187.738	115.795	0	124.472	0	134.571	89.4667	122.123	166.96	45.8605	140.535	212.253	29.2945	106.486	0	102.72	23.5401
		484	2110.68	57.8365	207.891	93.7537	90.8525	122.649	144.468	32.4515	63.6178	178.731	146.632	97.3621	0	147.799	18.8318	122.351	107.123	125.21	131.147	169.717	0	125.345	177.554	92.9308	154.938	153.823	174.629	182.775	115.941	24.2304	108.539	93.4163	0	150.871	0	93.8007	103.615	83.5116	232.169	73.8897	123.053	161.248	111.321	127.719	0	156.174	97.3748
		485	2114.64	176.028	127.418	119.39	157.829	130.254	118.412	149.384	80.5229	142.952	182.246	65.5728	23.8948	157.248	32.9756	182.947	105.674	111.883	197.553	116.216	0	75.6771	198.371	120.681	65.3863	153.457	122	239.988	56.0855	0	142.649	63.387	20.4182	124.076	0	159.053	135.782	139.156	121.709	74.0183	100.502	170.001	21.6209	176.664	0	115.793	103.017
		486	2118.6	221.936	137.146	43.5169	123.652	128.721	67.1721	136.868	80.0084	143.895	215.428	47.6997	23.4167	142.97	42.2371	85.8595	86.1886	88.4193	171.447	148.778	0	75.8399	166.859	129.72	120.473	146.656	116.474	174.625	96.9717	54.3342	236.912	187.761	49.3029	167.932	0	164.812	148.791	73.529	205.659	77.0392	102.245	162.62	56.9886	181.39	0	93.4291	32.3372
		487	2122.56	129.095	75.5019	136.014	104.405	64.8489	77.4986	35.0302	77.6694	119.569	215.543	125.21	0	115.399	82.6773	123.767	137.919	59.4032	173.08	179.049	0	131.646	224.218	216.268	143.624	148.18	147.079	129.532	105.132	0	118.387	75.8321	38.2479	189.029	0	123.639	94.545	154.996	170.267	29.7656	118.067	239.178	24.3006	147.823	0	100.991	52.1009
		488	2126.52	96.2808	82.0463	59.2319	67.5556	47.3988	48.1142	163.954	45.9346	105.541	150.413	114.956	49.6007	108.643	26.0916	176.154	68.8177	101.521	179.926	128.134	0	101.479	138.204	117.555	157.552	224.53	170.981	170.365	124.11	22.2834	145.115	129.207	0	144.448	0	103.149	149.007	127.472	229.522	33.009	152.523	133.445	41.088	105.689	0	153.162	27.6192
		489	2130.48	157.629	70.3539	86.462	82.2092	0	133.995	76.2407	98.4937	113.363	142.604	95.451	25.9139	168.926	30.6425	126.351	125.207	73.3869	197.801	161.176	0	136.816	176.291	101.261	127.982	248.923	111.72	86.8394	76.2956	0	148.061	41.8608	37.4004	159.267	0	137.027	173.026	128.157	127.326	74.189	128.664	156.798	26.7871	147.734	0	75.1043	29.826
		490	2134.44	120.735	69.0416	138.223	91.9355	46.6074	0	117.691	44.0042	103.222	127.508	65.8578	0	27.2913	0	174.44	37.4807	98.4328	125.135	140.974	0	187.444	107.859	137.011	169.953	213.589	142.247	203.633	147.479	33.0569	138.702	87.1635	0	195.726	0	112.07	90.3716	106.311	210.519	65.5079	177.883	143.947	28.7997	210.887	0	83.6933	78.2693
		491	2138.4	109.315	169.93	136.162	119.413	0	0	52.3009	63.1293	115.968	39.3644	132.463	39.1867	183.277	48.2776	239.766	52.5614	162.444	202.155	132.354	22.3669	118.788	127.253	77.9485	126.129	192.053	235.165	171.215	110.226	32.352	162.629	114.347	71.8311	158.606	0	98.372	111.936	71.8868	209.33	61.336	124.68	175.045	28.7385	187.805	0	129.793	56.4646
		492	2142.36	149.166	157.172	169.895	141.381	37.7248	167.697	100.797	54.3507	116.897	143.5	173.277	106.789	100.776	19.5717	154.125	118.986	117.29	186.128	117.559	0	117.892	133.911	103.488	114.881	197.938	165.225	170.061	87.6122	73.3592	125.455	125.868	36.699	99.4552	0	111.131	69.8207	104.683	212.393	79.6556	104.272	97.903	58.1417	179.347	0	116.747	56.5353
		493	2146.32	140.179	139.755	107.981	100.362	77.9696	162.811	147.845	103.16	87.9135	101.576	124.689	88.2859	168.291	51.0266	129.709	74.6909	69.5098	153.374	161.255	0	105.436	73.8371	97.2478	78.6521	237.539	174.639	142.628	94.4923	76.6037	150.147	99.9855	57.1218	123.236	0	86.1908	90.6744	111.623	126.86	105.12	158.29	126.936	34.7695	174.086	0	104.129	117.424
		494	2150.28	130.49	144.083	117.745	73.6529	129.574	0	72.5215	53.4199	151.767	91.1296	94.3624	50.9492	88.076	66.3705	142.435	108.111	152.048	162.04	141.783	0	61.8271	179.022	103.437	112.3	144.531	139.66	212.966	180.824	39.6397	153.94	75.1408	33.9246	64.3422	0	65.8686	151.48	118.638	177.962	72.5767	118.659	124.804	47.9632	162.818	0	190.394	74.299
		495	2154.24	154.855	143.554	153.338	150.24	28.8895	0	124.701	0	62.6244	119.696	83.9305	87.5835	113.248	88.0622	110.184	0	103.76	92.9097	124.166	0	78.5991	85.1744	82.9775	112.339	194.061	131.372	176.329	136.053	0	178.091	17.9603	0	77.84	0	90.9397	50.1343	137.955	149.173	77.895	165.867	82.8289	52.1454	140.561	0	145.978	123.112
		496	2158.2	109.718	127.327	82.4419	134.842	89.1661	76.9217	120.994	84.4946	124.189	117.104	97.6996	56.2373	53.9152	45.8294	123.55	123.594	103.487	174.12	123.209	0	144.706	101.141	48.6795	124.496	190.314	177.635	158.145	151.497	26.1379	122.114	99.1849	53.0255	128.517	0	94.3981	79.9482	60.2895	174.952	119.423	166.065	125.691	60.2639	208.157	0	150.985	44.8933
		497	2162.16	116.869	114.685	133.847	119.461	100.056	102.522	101.59	36.7423	70.2499	130.901	60.3937	104.755	182.32	26.6698	160.35	159.892	74.8703	169.563	166.145	0	137.151	172.892	51.7825	120.674	217.9	140.938	135.378	68.2734	82.6019	141.239	58.039	21.7877	105.265	0	68.1826	23.7325	105.15	161.901	22.758	209.896	147.249	93.5986	208.036	0	117.193	50.8977
		498	2166.12	131.083	90.0267	97.4718	80.3818	88.2401	0	88.5575	0	83.1501	77.8725	61.4049	54.8781	106.975	42.9321	123.118	172.088	97.5387	131.404	191.708	0	100.676	227.057	93.6959	160.694	177.474	110.134	198.797	83.6686	54.3587	180.743	92.2713	0	136.424	0	131.787	34.0729	62.3138	178.628	75.8996	174.079	23.0187	40.025	140.735	0	185.221	65.128
		499	2170.08	80.9559	108.884	118.373	123.878	81.6463	107.654	111.895	73.5308	115.071	196.995	0	97.5255	106.832	60.6462	130.4	144.667	179.504	196.829	151.224	28.8533	133.152	90.7574	49.2945	189.607	190.216	135.328	195.892	125.614	92.946	100.83	104.053	0	78.8407	0	107.878	127.854	120.808	130.329	85.5419	198.723	116.845	58.939	203.289	0	92.059	61.8791
		500	2174.04	133.815	86.5417	115.237	73.2134	75.0509	0	109.197	29.0646	59.4433	188.191	90.1788	129.46	156.916	42.4278	109.306	132.98	0	94.0955	134.234	0	132.468	179.958	112.826	106.558	134.937	136.149	139.703	50.6213	72.1767	130.988	106.612	35.555	167.93	0	107.792	93.3551	61.3108	132.558	73.7259	217.68	128.12	46.0733	195.262	0	144.223	56.8728
		501	2178	109.757	142.201	167.858	59.0457	111.746	153.171	116.201	27.5226	112.865	125.192	76.5302	30.1944	95.163	20.8274	147.463	84.2425	123.708	113.279	153.926	0	134.126	161.255	83.9813	101.444	157.911	81.5302	178.446	130.389	48.928	130.021	29.2347	30.829	171.833	0	71.9808	71.6857	127.927	138.645	23.9364	147.269	44.9301	65.8058	269.776	0	129.074	103.036
		502	2181.96	103.202	112.369	114.879	132.966	96.7893	160.766	158.483	40.7229	26.3683	206.151	82.5665	118.607	78.8595	63.4724	155.47	41.2116	192.09	117.923	136.5	0	107.453	160.592	72.8272	174.775	192.363	119.899	120.141	157.207	94.9325	124.301	21.7909	24.3457	95.0911	0	143.537	47.8903	99.9857	157.361	88.7452	230.508	71.0663	98.3711	0	0	153.796	66.9197
		503	2185.92	115.974	109.144	50.0666	144.116	153.313	0	167.029	44.6317	81.8717	132.65	42.3597	106.537	38.5033	39.8694	140.392	236.544	214.943	139.54	185.38	0	89.8711	179.71	88.2983	64.7359	235.426	177.53	176.76	116.551	78.2974	140.044	49.6522	22.0555	93.2615	0	136.509	91.9211	94.8494	148.787	45.2765	250.448	91.4881	100.161	0	0	143.183	112.208
		504	2189.88	129.191	133.079	64.8114	50.0332	109.682	0	180.774	51.6764	47.0866	112.685	54.1538	72.7599	67.6127	82.4558	118.742	68.7023	115.917	84.6774	123.432	0	76.5195	85.1053	94.1093	171.198	173.543	109.361	145.733	168.668	71.3402	111.157	134.939	0	113.867	0	101.17	161.788	69.8658	203.085	82.7533	198.57	72.8772	114.597	154.873	0	150.57	57.5698
		505	2193.84	103.078	120.126	112.936	84.0593	54.566	0	122.33	45.8569	134.272	140.666	23.0417	120.275	39.159	57.8384	79.6794	120.882	254.001	132.215	251.911	29.2062	130.337	187.718	112.183	136.01	216.165	196.716	163.819	129.779	109.476	130.873	111.884	23.3837	58.7419	0	48.8413	78.8431	105.529	199.142	34.6042	221.021	77.783	56.0508	164.07	0	106.444	79.8069
		506	2197.8	156.98	189.532	79.6526	96.0673	102.696	0	94.4113	0	111.862	74.4435	50.6782	130.943	46.1585	0	154.875	143.189	183.406	132.696	98.5941	0	59.9561	75.2256	74.9975	131.421	149.492	144.381	166.986	91.5874	91.7538	151.795	121.015	42.3927	146.587	0	98.6684	97.7464	160.815	166.182	145.734	198.764	65.1321	44.5253	219.364	0	134.907	121.173
		507	2201.76	178.553	195.849	125.459	96.9759	126.782	0	127.847	28.9934	124.634	115.425	71.9487	106.684	31.7661	0	164.813	178.485	129.239	79.5483	93.0761	0	126.236	111.236	0	145.434	136.529	158.544	73.5793	137.117	55.9759	94.3809	121.142	82.1474	187.898	0	38.2192	44.3857	39.6164	160.632	89.409	211.866	94.2063	109.208	0	0	126.985	126.437
		508	2205.72	141.797	133.259	100.041	133.007	62.8116	0	106.315	24.5197	120.748	116.044	48.9022	165.28	86.8449	46.3508	197.835	178.588	133.511	125.063	127.401	48.9137	102.044	143.008	0	253.934	163.945	83.4429	138.189	91.7216	0	98.1477	71.8546	0	77.7121	0	108.46	0	149.344	232.773	178.936	129.754	97.8347	81.9044	197.927	0	133.94	83.1667
		509	2209.68	89.7072	81.9362	99.5951	96.2272	38.7399	0	73.9184	0	124.776	136.666	84.3617	135.842	85.165	55.3122	193.777	141.219	64.2668	123.877	126.389	57.8565	73.2647	222.255	42.4841	178.98	142.808	66.7154	149.86	77.5891	50.2577	88.1568	80.9876	31.996	74.1956	0	127.441	115.938	51.7869	144.143	106.757	200.422	65.3322	43.108	0	0	154.751	167.42
		510	2213.64	167.352	194.216	131.866	100.38	37.1944	0	142.103	41.3162	89.4985	132.312	23.0112	73.757	64.0731	62.0541	144.978	184.505	101.865	132.371	197.967	50.4427	87.5974	183.666	117.465	143.315	225.171	152.559	157.713	85.0819	110.662	183.816	29.0072	39.5081	38.4896	0	80.3238	113.725	93.8786	242.577	121.994	207.662	71.429	117.257	214.851	0	191.427	26.9487
		511	2217.6	153.166	116.122	62.2957	91.0098	97.4754	0	107.733	29.8956	137.135	143.51	80.9284	92.2233	54.9568	0	125.219	185.342	155.357	87.4905	192.867	44.7177	50.5319	270.673	118.674	153.686	178.057	106.368	126.642	73.3741	109.61	114.624	62.2786	0	31.7939	0	82.4527	165.723	97.9479	179.98	120.288	210.382	52.0308	38.9979	219.275	0	113.361	84.1838
		512	2221.56	125.335	154.057	0	143.614	46.1963	0	86.7531	43.6938	86.3618	135.985	58.6611	100.871	48.9756	0	86.3599	186.214	119.187	151.997	147.946	55.7955	59.2725	182.681	0	148.021	128.88	126.101	138.634	102.597	81.8674	86.2982	132.784	0	145.157	0	57.8758	41.3764	36.4514	153.373	125.42	251.079	79.0096	36.2854	0	0	102.846	73.5074
		513	2225.52	127.057	178.448	122.956	129.709	0	0	173.592	0	107.202	153.532	54.9369	137.426	79.7692	0	121.995	105.087	153.933	121.537	162.704	0	46.1232	186.627	0	133.517	150.305	125.443	181.016	88.1308	155.822	102.459	116.302	51.1835	0	0	108.819	95.9568	81.2062	207.175	68.2395	207.479	159.186	47.5271	0	0	149.969	109.397
		514	2229.48	87.8669	92.4775	185.08	158.682	23.2922	0	128.037	0	63.8819	123.755	71.8129	156.933	176.511	0	178.56	152.608	203.191	129.52	176.216	0	70.5321	209.74	0	133.773	197.298	106.417	194.789	136.904	99.2274	152.328	100.348	90.4492	100.666	0	152.872	127.053	117.604	173.462	112.056	203.807	29.7587	67.5642	0	0	140.2	131.505
		515	2233.44	109.265	102.593	120.824	130.899	82.5505	0	89.1729	45.3334	111.144	62.0855	58.7889	152.505	183.086	47.8842	154.778	119.992	131.852	149.758	199.292	33.9718	44.8019	167.235	0	120.549	249.764	80.5953	208.565	92.9724	111.075	132.63	145.045	63.9736	25.1993	0	113.132	90.7239	187.614	193.254	108.682	208.725	87.6863	81.9483	212.732	0	124.163	151.915
		516	2237.4	143.999	110.947	82.8993	152.677	80.7569	0	123.586	0	149.332	108.047	115.034	90.5264	123.132	47.6434	189.212	120.976	137.165	135.328	190.833	0	38.2306	195.094	77.1929	165.502	145.011	88.6606	119.951	132.194	89.9204	134.67	90.3146	128.104	0	0	150.873	156.177	84.0162	204.442	184.004	248.412	24.8952	33.5506	209.274	0	74.4081	125.357
		517	2241.36	212.418	142.6	66.3973	149.28	36.7588	0	122.875	66.944	148.994	96.0343	94.6475	106.317	34.1806	0	174.748	141.923	170.458	159.534	196.405	21.8486	0	204.992	38.759	169.87	154.607	47.9357	130.919	64.7886	94.373	148.172	79.5873	74.8414	21.1872	0	67.2145	66.9322	71.8239	216.206	111.225	187.8	0	46.424	269.064	0	112.448	64.8303
		518	2245.32	146.267	98.3096	45.4607	99.2179	0	0	105.603	0	137.901	173.336	87.9976	50.2416	0	0	145.347	97.5355	117.693	89.1213	191.225	21.7246	122.649	127.399	0	172.778	164.772	159.701	84.8258	135.075	54.1874	122.377	85.7633	30.2859	0	0	182.36	163.394	84.6342	148.951	125.362	220.451	31.3142	74.0179	228.472	0	121.809	38.2155
		519	2249.28	177.262	99.2217	67.09	105.037	73.3056	0	26.8136	45.3353	145.557	65.9338	65.5015	82.544	85.3363	50.7501	139.586	76.6353	160.285	55.5533	91.4316	0	64.9916	198.487	0	179.946	273.177	104.185	112.97	72.2182	33.1767	132.948	57.0097	48.187	27.6018	0	97.6447	25.2352	57.2005	121.4	108.952	213.848	149.759	0	211.122	0	190.982	68.1638
		520	2253.24	158.313	78.352	56.686	161.462	29.2855	44.9454	126.798	25.823	129.281	145.059	73.3548	161.079	131.701	60.5046	148.925	123.023	134.295	109.216	186.818	0	60.4811	279.567	0	108.44	242.57	105.669	71.1817	73.0369	69.905	111.57	43.1149	26.4787	61.6691	0	129.086	51.7292	33.9382	44.9611	92.0057	192.656	139.016	46.6758	288.831	0	168.032	63.3603
		521	2257.2	161.3	142.467	122.153	197.266	0	0	95.4982	69.366	172.41	94.5862	76.2588	108.414	61.9761	95.0406	157.405	115.58	164.977	142.688	138.108	23.5318	34.1203	199.2	0	68.0351	213.062	118.968	159.407	114.045	68.8766	141.801	65.7206	42.0579	41.388	0	42.7897	0	102.051	187.021	95.2309	287.706	80.2045	61.5034	251.095	0	136.269	95.2676
		522	2261.16	156.628	204.752	132.183	158.482	85.8081	0	138.911	0	167.495	123.934	154.515	124.504	66.6062	27.2812	183.494	138.783	152.888	109.966	132.885	0	68.6836	126.155	28.589	121.325	225.976	86.0677	166.201	60.3267	123.283	163.089	68.3261	120.316	39.9109	0	135.455	27.8837	108.743	167.145	98.3753	217.194	164.445	52.2111	223.183	0	105.554	47.7011
		523	2265.12	199.925	183.253	37.6512	179.118	69.3788	0	93.7494	24.3916	117.238	93.0929	108.346	100.136	114.331	25.3431	221.271	113.003	157.073	100.111	163.407	44.2507	0	187.996	0	239.932	251.281	154.718	117.936	118.061	89.5887	144.92	108.733	24.7886	34.6284	0	122.524	47.9672	95.155	161.897	159.882	204.633	143.799	58.0565	0	0	105.17	60.0514
		524	2269.08	201.248	74.053	85.0844	116.092	20.0522	0	79.017	47.1854	122.761	147.684	84.1049	118.572	90.2247	43.0465	99.6107	144.666	160.892	162.807	103.777	48.8526	42.948	234.928	91.0675	155.749	208.133	105.15	100.414	104.54	0	153.712	167.371	42.7242	48.6026	0	110.908	108.573	95.2347	189.41	141.965	248.195	101.269	24.2639	0	0	117.392	92.4164
		525	2273.04	172.179	68.7447	43.9692	103.336	0	0	102.389	77.8176	102.464	72.7327	76.759	74.1443	146.61	43.9386	64.2069	111.859	134.825	108.81	176.762	46.0614	47.2369	143.385	83.9896	189.795	305.016	149.75	238.346	124.75	0	135.889	143.102	0	43.3262	0	149.734	42.572	51.0446	143.646	63.9597	211.044	123.159	17.6967	160.011	0	160.792	109.828
		526	2277	182.905	137.18	98.2316	68.1947	70.5191	17.065	129.145	52.3287	158.091	62.5296	108.702	46.5012	69.9092	92.4328	114.281	165.318	135.346	142.677	135.18	0	70.7805	178.784	0	184.344	243.531	202.187	126.591	28.3351	17.8849	154.487	121.011	67.0282	0	0	135.78	139.263	84.6225	144.828	125.413	184.704	119.723	0	0	0	110.938	0
		527	2280.96	142.578	102.901	61.3394	136.167	86.3885	0	77.7811	15.7493	138.609	110.871	55.1965	156.027	102.166	33.5252	138.837	178.292	159.931	93.4124	165.665	35.9329	26.1497	210.327	0	264.338	295.148	94.9751	194.031	91.3202	61.9406	96.1363	97.0295	72.2843	42.7007	0	110.958	133.776	50.6847	162.256	160.021	280.767	136.291	17.7543	225.699	0	98.3429	93.9802
		528	2284.92	193.072	64.0468	41.7766	75.3497	31.2821	0	75.8381	39.8937	138.532	110.969	47.6891	139.504	65.4136	57.9414	173.191	173.512	156.085	197.916	136.235	32.9537	49.3966	192.668	0	223.532	263.665	188.489	157.904	110.755	57.5332	91.7991	100.08	65.4938	57.9276	0	120.213	162.434	75.008	185.329	118.991	194.955	131.253	21.6618	257.335	0	186.463	97.2653
		529	2288.88	166.554	113.468	76.189	61.5046	70.6822	0	84.6949	0	115.579	73.11	79.8904	104.522	148.261	49.9838	183.06	134.574	135.041	101.356	139.206	0	99.0131	145.601	71.7643	143.599	201.804	181.116	162.694	93.535	0	152.563	85.166	0	77.5459	0	55.2957	106.862	85.0467	152.54	136.72	243.915	95.0639	0	359.638	0	119.414	65.3972
		530	2292.84	157.163	152.33	143.474	89.5105	62.4315	0	0	38.9331	99.1432	99.9269	37.9285	0	145.584	35.7498	119.636	96.5424	65.5743	119.549	61.4398	19.5694	28.9855	153.904	28.0171	169.867	224.391	122.634	204.584	57.6115	27.5868	119.019	115.166	92.6831	29.3851	0	102.935	69.2028	98.3675	133.336	60.3313	175.341	114.504	0	336.498	0	120.634	61.1872
		531	2296.8	175.03	75.5503	131.29	69.0007	50.5701	0	78.9667	59.5118	142.595	85.2645	32.7683	161.219	94.134	64.115	116.112	89.3833	120.57	180.482	106.878	0	63.9009	222.3	101.016	198.126	238.998	157.341	113.654	60.8394	0	143.708	92.7735	88.7179	51.9663	0	115.314	49.0613	140.589	162.131	108.21	196.967	77.1703	36.7141	463.792	0	174.469	108.921
		532	2300.76	166.162	81.289	165.989	67.9757	57.6622	0	47.5585	0	83.5214	96.0289	51.5429	69.0712	60.6316	49.3714	138.374	148.487	93.0876	142.633	102.343	0	35.3632	245.989	48.1147	234.625	211.101	128.509	155.972	82.9995	87.2408	105.458	151.789	156.117	54.7534	0	96.51	124.933	102.477	147.228	139.744	186.424	197.926	73.5204	394.931	0	105.812	83.5991
		533	2304.72	155.492	198.113	92.5783	50.2308	54.6822	0	43.7193	71.0618	73.0828	108.747	65.9311	95.4211	119.285	33.7979	149.703	205.21	125.217	176.728	79.2634	0	69.4342	191.059	132.378	205.088	213.989	116.639	93.7014	130.411	71.4472	217.118	67.714	105.278	80.2625	0	68.1488	66.2105	115.049	144.252	138.793	215.725	117.663	33.4621	282.882	0	97.3342	108.849
		534	2308.68	148.336	100.341	101.272	60.0255	70.0664	0	74.2774	51.8235	92.6021	87.7916	0	130.719	123.789	0	106.765	132.939	87.4756	161.024	105.92	31.7294	43.7195	199.427	89.6158	237.015	236.499	159.546	68.7653	120.51	25.0807	187.592	103.06	135.349	0	0	113.705	140.957	121.228	195.315	157.836	237.203	181.61	55.5162	171.903	0	129.514	117.919
		535	2312.64	231.235	165.784	62.3341	0	101.555	0	86.1022	0	66.1149	78.9135	0	78.5191	136.809	107.001	67.4688	128.63	155.497	123.32	105.364	66.1377	40.2424	193.032	126.743	223.362	194.206	81.294	171.518	56.7226	65.389	36.5676	122.51	95.7149	103.234	0	142.211	97.2584	92.4197	168.622	79.3912	266.172	129.623	44.9744	545.382	0	133.394	87.5977
		536	2316.6	136.87	115.804	116.191	87.1104	59.1777	0	47.4908	24.1009	98.8146	128.891	79.6519	130.274	144.259	0	153.938	89.9279	197.356	94.0269	160.716	19.7074	64.2356	113.44	138.443	216.962	202.094	168.604	80.4073	144.668	115.165	119.932	67.959	128.556	110.284	0	99.1442	78.6965	113.372	151.941	148.41	251.588	183.647	0	437.546	0	183.282	84.1385
		537	2320.56	255.007	32.9128	146.859	71.713	36.5651	0	50.9091	0	92.229	140.07	19.0107	175.622	83.2922	64.4698	127.062	128.408	168.027	100.332	148.023	0	39.7425	161.735	116.595	243.611	229.182	136.367	104.411	112.961	64.1224	143.24	163.664	124.251	90.431	0	131.048	59.2636	88.9248	186.615	63.7165	239.769	118.155	34.1148	319.798	0	125.265	88.5582
		538	2324.52	174.225	124.069	141.436	31.4676	59.3372	0	133.273	23.5876	76.6576	118.331	29.994	146.635	123.578	77.0587	61.5333	145.411	108.608	142.833	96.7298	35.573	61.1264	191.313	92.5983	320.06	192.35	108.09	61.884	100.615	99.0018	120.967	178.59	104.108	60.3786	0	188.495	43.6702	32.6521	168.324	97.0632	217.131	125.131	0	304.089	0	160.309	131.848
		539	2328.48	161.146	113.504	129.832	123.588	46.1535	0	68.4964	36.6986	110.413	57.591	19.2285	43.3841	165.18	82.4113	191.231	151.567	132.192	143.594	150.014	47.4836	0	204.048	0	218.336	170.224	103.053	81.6827	136.868	87.5021	140.401	194.821	66.6126	91.8281	0	123.096	80.8811	27.8115	214.106	126.712	206.829	189.492	0	408.602	0	137.474	95.3876
		540	2332.44	149.529	64.8934	180.167	53.3134	118.168	0	91.6083	0	97.6833	34.1161	0	167.962	130.146	0	117.602	141.667	153.893	146.132	92.6719	35.4103	22.0499	171.669	0	215.572	135.079	142.442	50.0404	116.503	63.4647	100.182	143.956	89.3139	169.31	0	121.375	73.824	113.21	195.045	88.474	137.051	86.8103	0	548.1	0	123.571	141.705
		541	2336.4	199.969	36.9548	133.589	43.3752	46.0398	0	85.6769	41.7366	120.982	89.4729	74.0823	124.917	91.9716	81.4085	150.636	147.517	144.993	94.5504	130.121	0	0	260.947	0	179.912	204.923	123.732	30.5846	117.195	109.126	129.129	204.909	168.544	26.537	0	186.9	0	96.671	144.775	73.4894	173.682	156.27	0	588.308	0	147.104	99.3317
		542	2340.36	241.566	22.1355	96.6787	64.6462	71.9136	0	52.5298	24.5043	123.918	107.847	84.9138	113.391	139.546	51.9347	115.642	94.4224	114.26	102.826	123.197	0	0	177.301	104.333	227.061	192.671	187.067	83.3625	94.8024	165.732	143.18	112.522	73.2408	105.452	0	157.305	46.1911	110.172	254.408	70.2881	188.627	177.631	57.8288	313.58	0	141.092	141.32
		543	2344.32	144.413	83.7503	177.816	69.3933	48.1618	44.7837	92.293	0	116.01	77.3438	47.7966	104.231	67.7672	60.148	82.7792	139.821	126.825	135.005	182.118	0	0	209.719	0	220.7	195.178	160.37	132.059	98.5727	129.073	145.693	174.229	150.216	131.95	0	132.566	73.4876	98.6885	261.854	90.5552	193.678	125.674	35.8344	308.324	0	177.635	155.715
		544	2348.28	134.936	100.99	132.157	70.9231	80.3429	0	48.4255	0	115.781	79.2124	26.1715	92.909	59.6406	73.1331	58.6193	128.618	104.107	160.883	165.029	31.2626	0	217.719	22.3064	315.882	179.631	122.214	72.9782	149.775	94.7224	145.118	115.114	96.1351	134.959	0	180.714	30.3745	114.667	269.292	93.5066	142.911	121.07	36.6145	571.156	0	138.272	118.411
		545	2352.24	184.493	81.3187	98.3704	88.2667	55.1039	0	88.5256	0	137.446	99.0186	47.3598	87.8896	165.87	44.8222	138.222	146.145	138.75	102.578	146.657	24.7749	0	204.811	65.1792	260.17	163.846	126.854	115.972	112.201	156.082	82.586	150.37	142.822	153.496	0	153.527	66.2038	149.329	208.763	108.448	158.686	152.025	0	423.457	0	254.036	88.2876
		546	2356.2	196.681	104.696	76.2899	111.688	27.5373	0	0	25.6345	97.9471	83.3723	99.0296	89.1956	82.9075	56.9527	145.898	109.742	32.5621	153.79	111.531	27.0802	0	220.106	35.2349	165.099	90.1137	113.696	98.3091	88.3932	105.374	102.671	187.121	101.124	146.595	0	136.737	93.0831	93.8034	170.744	104.522	125.423	127.487	34.8376	363.294	0	150.634	179.054
		547	2360.16	180.981	59.3316	76.7898	87.5212	84.4673	39.9217	26.3243	21.4656	137.461	41.1266	93.6561	82.1794	94.6239	19.5014	202.252	144.346	108.733	134.195	147.142	32.436	0	226.877	0	160.94	140.105	89.981	76.9831	132.077	146.238	169.232	113.181	141.118	123.329	0	87.9844	104.676	99.7958	236.142	88.6517	182.432	180.571	51.877	464.014	0	157.802	108.411
		548	2364.12	194.598	100.752	133.362	150.558	35.7288	66.3573	58.0346	0	74.371	58.5563	101.016	127.494	101.525	19.1489	147.524	130.758	87.6268	73.1782	67.3858	0	0	324.095	0	144.074	254.505	130.864	86.6652	69.2658	127.847	141.656	114.164	111.473	116.934	0	88.7781	85.3403	80.8544	256.471	108.343	143.707	188.294	32.9958	120.563	0	140.412	125.187
		549	2368.08	151.497	123.12	164.2	78.3202	37.8266	82.495	47.25	0	101.16	0	75.4363	46.7001	62.7341	22.6258	187.06	199.471	108.403	100.161	135.695	0	0	194.943	106.212	169.724	133.563	56.536	49.2924	93.7981	150.508	93.2297	65.5109	67.8839	123.998	0	110.839	51.4137	100.903	178.376	68.0856	135.266	115.693	119.45	132.821	0	156.52	0
		550	2372.04	205.005	112.065	106.438	55.7277	59.622	0	50.9735	0	105.848	94.7074	48.5904	54.3171	23.7588	31.8957	150.334	184.256	98.8501	197.528	53.3929	0	0	155.833	73.9727	163.325	235.826	32.023	91.9995	109.619	201.143	92.7518	79.7988	127.906	96.5119	0	149.188	68.7829	97.6397	212.045	75.5901	134.209	176.206	122.39	128.807	0	131.998	128.562
		551	2376	117.251	160.307	137.504	48.3888	23.7701	34.5815	30.2321	0	139.758	71.6783	27.3369	47.8466	52.9078	0	123.051	118.983	115.442	120.592	65.7971	0	0	203.667	0	134.272	219.543	44.4568	80.7361	123.449	148.149	153.817	197.979	142.283	116.514	0	91.0959	85.4347	106.948	242.384	112.271	135.222	85.1626	57.9401	156.495	0	109.181	134.101
		552	2379.96	259.382	156.708	119.573	101.419	93.6808	57.6675	52.4042	0	110.525	110.927	37.8472	128.99	27	18.5865	124.23	141.889	106.625	151.51	102.886	22.5414	0	190.669	0	160.658	97.3605	80.5097	71.8328	108.846	111.501	117.945	115.774	78.3612	83.1086	0	115.661	108.091	112.166	172.25	40.9381	191.182	148.699	81.1185	120.062	0	108.55	188.625
		553	2383.92	219.909	109.139	93.0789	141.125	31.7302	0	59.095	0	143.564	95.4982	61.8126	0	102.885	0	158.197	185.445	159.752	152.263	96.0341	0	0	73.8296	40.6402	134.926	206.605	104.123	37.1584	92.1354	161.772	125.494	117.595	80.0516	101.354	0	115.892	65.524	119.908	189.098	145.328	168.508	142.696	96.7885	152.397	0	174.343	124.871
		554	2387.88	210.067	180.958	173.365	93.312	43.3751	0	0	29.7105	154.97	66.4673	68.8045	98.9524	99.8975	0	129.86	141.395	173.607	151.36	64.3827	19.5304	0	120.291	0	182.546	267.526	83.312	54.5448	80.9802	114.234	119.593	120.868	42.1939	90.6426	0	102.272	119.795	157.685	154.525	42.5978	234.651	65.1861	134.643	252.158	0	167.683	57.6879
		555	2391.84	271.558	88.4038	140.282	132.444	0	0	70.0967	0	154.076	114.569	90.9226	22.9423	63.4854	0	70.0967	191.166	111.221	109.878	109.283	0	0	66.071	50.8815	196.794	169.885	132.415	81.4357	105.517	152.33	163.655	170.892	117.829	154.878	0	128.905	104.969	87.7908	194.459	109.227	140.908	115.074	156.809	0	0	163.989	96.0627
		556	2395.8	204.413	171.311	235.262	127.008	64.5045	58.5152	54.2806	0	113.588	105.612	99.3658	42.832	115.941	0	170.523	146.751	141.106	116.297	95.0642	22.6861	0	166.037	117.227	149.437	182.631	73.5196	83.9562	151.738	134.307	145.044	153.134	105.781	130.509	0	174.614	86.1326	52.9742	261.61	137.886	107.12	94.0686	151.832	197.681	0	159.669	83.4128
		557	2399.76	213.831	111.806	109.203	103.106	44.4063	0	74.0367	0	147.431	75.4269	104.813	88.6938	66.7582	0	205.28	220.209	137.56	148.306	92.9268	36.2538	43.6664	79.8049	108.029	155.48	267.772	46.426	89.2714	122.249	159.786	136.43	142.856	162.536	130.419	0	169.821	65.8884	140.828	199.873	87.3476	109.351	135.174	146.749	130.185	0	117.614	95.0219
		558	2403.72	177.816	71.7616	30.7079	152.089	126.445	52.4486	34.9773	0	168.225	77.561	109.506	101.292	181.82	0	152.844	200.174	130.476	82.6778	100.213	23.4743	30.8803	173.468	128.465	146.065	245.53	36.3461	125.503	82.9491	214.323	156.347	117.201	157.072	131.761	0	158.367	117.884	73.9217	150.539	172.353	211.676	171.717	177.59	185.455	0	176.473	90.6617
		559	2407.68	170.272	136.4	132.896	112.629	18.4784	0	50.1382	31.6806	38.8695	110.953	217.458	66.1027	0	0	113.103	146.096	148.458	135.434	44.9899	0	0	180.071	221.155	155.951	225.693	69.7929	108.028	159.141	134.701	106.794	87.2579	116.219	95.3308	0	103.339	59.9562	46.8517	126.253	108.745	173.888	160.58	102.758	157.709	0	106.42	94.1757
		560	2411.64	169.173	119.096	74.288	90.7824	114.94	0	78.5052	51.2988	57.019	28.1412	126.637	121.667	74.047	0	146.209	208.605	118.741	161.121	99.6233	27.6206	38.7585	254.9	117.234	142.256	337.035	27.4681	116.175	148.729	160.863	165.186	144.834	171.417	75.4854	0	136.022	122.978	119.331	174.119	100.852	174.35	124.039	176.425	229.336	0	72.4581	88.1231
		561	2415.6	213.803	106.697	129.795	144.298	101.763	0	95.2917	22.0078	76.6283	60.9529	64.6501	80.826	57.6435	0	183.329	231.184	146.711	129.8	98.2457	0	63.1733	168.584	118.287	74.0705	269.263	75.5792	180.828	177.759	59.2534	72.4624	174.538	140.635	118.629	0	161.015	143.694	146.563	199.807	88.432	202.644	175.078	121.3	179.745	0	155.209	82.0313
		562	2419.56	263.919	163.924	128.896	106.996	101.65	0	68.1763	0	115.485	131.281	80.5914	116.993	178.677	0	166.333	192.148	118	152.74	74.8227	0	76.515	200.914	126.37	99.421	156.636	117.391	113.982	183.481	136.314	123.548	180.517	137.751	120.863	0	151.442	84.6045	89.6775	103.702	32.6762	204.549	161.427	133.225	155.604	0	160.696	144.007
		563	2423.52	224.264	66.4565	79.9529	169.019	63.9535	148.899	123.114	0	155.765	69.1431	112.909	20.4111	105.329	0	165.656	218.71	141.693	122.717	112.45	25.0419	0	133.126	144.873	154.944	228.055	62.1765	79.8661	154.743	143.628	171.805	151.036	81.5004	98.2942	0	160.656	47.6465	135.603	141.766	76.3019	228.016	120.959	103.224	184.423	0	152.26	87.8834
		564	2427.48	193.817	93.603	75.3218	150.823	59.8616	0	140.21	34.6975	144.426	115.744	97.7156	152.736	151.114	0	163.732	188.603	144.435	163.808	87.5734	0	57.6647	149.61	131.596	76.962	205.933	85.4299	90.8746	176.929	214.013	142.137	138.188	121.557	116.056	0	137.804	162.02	130.133	78.5197	79.2794	239.864	164.84	174.806	159.634	0	142.783	48.8559
		565	2431.44	177.276	76.4302	82.8054	187.735	0	133.21	46.155	40.3558	84.7386	121.85	95.1506	90.9688	162.864	0	151.398	158.373	102.394	163.568	54.1685	52.9576	0	161.91	117.586	152.369	227.483	108.378	72.9128	185.527	159.491	161.325	110.028	94.8708	110.164	0	95.725	113.815	98.1594	146.452	53.9173	205.026	192.018	99.7637	359.608	0	96.6507	0
		566	2435.4	202.243	158.943	142.469	75.1978	117.217	0	27.8184	44.2672	167.365	98.4076	96.0206	109.737	179.062	0	170.691	200.065	118.828	106.604	104.288	0	84.9145	0	132.093	157.398	178.332	53.1357	194.035	182.347	135.156	173.758	141.276	142.176	51.6976	0	178.534	99.9045	146.557	87.0775	100.182	160.572	152.785	147.504	469.234	0	134.382	0
		567	2439.36	227.636	110.09	50.9967	204.841	41.0546	0	49.514	0	65.4192	146.629	140.817	61.6605	107.115	0	215.743	198.071	138.053	157.984	97.9512	34.4124	117.711	167.091	188.413	116.966	150.188	49.5423	113.987	150.529	121.173	117.678	107.038	144.153	63.3229	0	126.616	101.47	137.309	199.887	0	169.505	115.437	89.6887	434.332	0	162.074	84.947
		568	2443.32	174.345	194.786	59.903	68.6051	14.8459	0	54.2824	26.5235	75.8562	93.7009	130.628	84.6933	105.111	0	186.431	128.56	161.246	65.4129	115.036	0	60.8063	202.567	116.115	162.539	161.262	31.6949	86.7441	151.749	157.259	106.061	158.944	125.666	47.8515	0	116.641	108.668	83.9259	71.2691	107.825	220.049	194.364	115.63	139.168	0	115.297	33.3508
		569	2447.28	155.902	73.6339	107.566	150.293	33.09	172.439	123.704	62.8903	73.3102	108.128	94.2335	65.5927	105.557	0	240.58	123.804	109.679	136.504	107.655	0	83.9879	100.907	173.906	115.158	186.333	34.4685	90.0537	166.871	168.87	200.369	115.199	121.363	140.394	0	156.096	126.72	106.602	90.6025	84.1175	222.02	164.551	122.102	246.491	0	117.132	63.4581
		570	2451.24	283.883	106.784	145.418	155.42	29.2361	0	140.894	0	101.38	142.716	197.723	103.995	140.345	0	141.523	143.283	55.9552	126.5	89.9998	0	26.7533	125.351	117.975	76.1685	125.555	83.492	154.58	244.752	190.041	142.04	93.1036	152.274	30.1614	0	140.289	121.475	36.1182	78.3431	85.6816	230.516	135.087	84.6186	214.221	0	178.18	56.753
		571	2455.2	188.018	106.975	83.71	136.903	0	136.461	79.9669	64.319	84.6768	60.1311	132.999	155.607	63.7947	0	125.846	255.749	109.131	98.3962	98.0256	22.2518	93.6126	160.459	109.45	87.498	203.113	63.1924	144.854	212.947	145.001	91.082	105.667	153.192	132.524	0	127.183	139.665	85.1959	49.3914	138.056	214.351	72.3908	197.637	162.375	0	138.21	42.1887
		572	2459.16	131.906	112.821	144.013	46.3776	93.6851	154.19	97.6946	0	89.0925	88.4481	209.878	132.13	176.984	0	158.685	149.722	63.2145	91.3449	178.385	56.9041	86.936	107.596	233.539	90.1797	134.776	52.4772	146.822	165.906	201.713	143.322	113.078	112.888	92.5759	0	123.932	49.19	0	204.015	93.823	192.793	164.171	113.404	148.664	0	136.329	0
		573	2463.12	172.808	26.7382	74.1349	133.299	58.3094	218.177	90.6837	17.3806	150.342	132.647	132.786	110.614	139.674	0	128.221	172.292	103.008	110.383	147.863	0	70.0314	111.737	164.796	139.148	179.153	97.5854	168.046	183.831	114.344	150.7	91.7842	166.471	144.939	0	181.345	27.9409	62.0868	113.586	82.0745	189.153	165.426	112.674	246.761	0	134.056	38.2593
		574	2467.08	183.773	80.9736	42.8674	70.7414	74.8023	132.849	152.501	39.8045	81.4439	116.642	96.4717	196.315	167.9	0	192.006	179.725	169.847	69.198	159.411	52.2704	118.363	174.345	238.195	82.2367	137.032	56.1073	30.827	224.286	159.481	144.252	86.2379	50.8769	124.973	40.5025	96.2589	60.3663	65.7019	136.389	72.1583	169.481	164.449	191.436	201.967	0	136.136	49.5238
		575	2471.04	218.96	69.7408	79.7144	160.444	109.337	186.626	117.416	0	157.749	97.0579	191.664	85.2896	110.523	0	152.136	176.583	97.9782	128.749	184.569	0	83.2291	130.684	244.71	122.172	82.9252	120.568	124.548	199.177	202.147	197.111	115.933	96.4136	125.887	0	86.1608	124.654	43.9002	126.447	102.421	150.614	137.096	173.348	202.639	0	156.971	22.6156
		576	2475	207.673	70.1808	177.663	78.8163	0	0	156.14	0	142.409	101.552	187.709	142.637	96.5742	0	148.416	221.444	107.316	91.3709	167.307	0	81.3874	109.431	179.024	110.313	146.19	91.4275	159.882	271.513	235.818	152.58	63.0064	168.119	126.766	0	95.5475	107.168	43.3683	120.093	97.2843	155.851	103.378	155.136	234.12	0	156.765	81.9695
		577	2478.96	194.026	104.527	115.636	98.4856	117.565	184.311	193.486	0	98.6443	57.6917	172.716	178.858	41.4221	0	98.3915	158.061	108.432	50.0039	140.713	45.3132	95.0487	116.619	213.304	199.199	143.681	137.966	179.271	242.254	134.779	187.672	69.2608	71.5458	133.429	27.0446	46.6079	0	74.2014	174.225	119.623	97.4821	0	133.374	348.978	0	106.67	0
		578	2482.92	208.042	94.218	34.0064	141.941	133.356	94.8788	34.0401	52.0271	118.279	101.954	192.968	89.1764	32.7665	0	133.843	209.356	58.4991	125.987	239.684	52.8428	104.582	114.881	110.061	160.867	122.037	130.481	154.713	161.38	155.779	165.178	76.8811	104.945	157.622	0	29.2907	148.734	48.4044	144.183	113.593	110.068	195.447	135.992	405.159	0	99.7728	28.3096
		579	2486.88	155.288	265.431	115.293	120.334	144.105	0	97.8814	0	158.219	157.529	115.836	129.749	39.2644	0	122.329	203.556	119.175	92.2242	168.817	62.7115	67.7547	137.368	192.904	199.506	182.259	46.6035	172.689	241.841	106.689	155.508	28.3619	70.2911	173.77	0	160.118	59.0344	88.2682	170.681	118.707	159.589	0	105.379	352.699	0	126.664	88.5817
		580	2490.84	216.523	155.56	122.344	146.341	100.708	0	98.7512	0	114.262	191.427	229.96	132.551	41.1973	0	131.328	272.938	153.561	21.7341	158.9	48.1089	119.207	76.7729	107.931	216.549	146.86	39.2082	143.328	175.387	178.308	171.641	134.459	59.8568	188.137	0	83.8981	42.5788	71.4178	115.97	161.868	164.403	0	89.4233	178.216	0	111.667	44.8965
		581	2494.8	210.732	128.589	51.1969	111.821	117.567	0	141.686	0	88.0132	74.6312	163.989	128.648	120.161	0	110.892	177.227	97.785	121.457	201.441	29.4365	130.245	70.5907	184.866	129.6	178.373	80.1471	136.092	151.33	203.054	118.607	56.9785	62.6687	137.151	52.5511	81.9249	36.5128	130.873	218.593	151.058	136.422	194.121	97.3411	175.107	0	140.717	53.1445
		582	2498.76	194.272	140.832	79.3367	115.855	144.183	0	116.334	0	125.106	126.204	183.042	154.676	49.9817	0	79.4387	160.71	162.931	76.1566	207.379	64.1434	117.468	94.3116	250.736	124.726	189.652	178.368	112.02	163.14	223.195	111.788	73.8168	64.694	159.715	50.545	74.5397	34.0244	105.592	111.952	38.1592	129.231	199.529	133.743	117.311	0	146.262	66.6067
		583	2502.72	215.355	153.954	95.0643	141.584	94.8462	0	119.24	0	142.943	119.59	230.488	59.0685	53.878	0	129.724	111.673	202.903	194.979	143.685	71.0081	144.778	89.8848	272.959	190.01	158.289	113.349	87.2096	264.939	282.929	89.3659	56.9473	128.441	213.478	44.2829	95.032	0	62.7093	145.837	157.294	209.68	0	117.024	90.6273	0	192.135	27.6247
		584	2506.68	250.464	53.7175	30.2683	128.128	46.6976	0	140.197	0	142.743	79.4544	0	101.328	142.09	0	125.409	170.938	124.449	27.3002	144.256	93.5266	138.65	75.162	209.174	174.14	144.274	58.5279	148.231	127.083	258.667	134.924	62.1236	57.9095	218.464	36.1512	109.586	95.6065	145.38	149.654	172.69	217.406	0	123.822	86.1866	0	72.568	0
		585	2510.64	228.834	118.786	49.5388	90.1165	75.2108	0	160.839	0	131.414	124.82	274.026	143.548	63.2915	24.2683	152.298	169.616	137.722	61.3975	220.513	59.5609	135.226	65.8963	212.685	221.086	187.943	105.042	184.787	174.556	264.867	122.367	98.4813	60.0901	203.617	0	72.2177	109.23	111.156	161.007	101.594	151.28	157.203	120.603	128.294	0	121.454	0
		586	2514.6	211.756	102.138	52.9751	183.973	154.42	124.573	164.884	0	133.835	140.085	191.794	192.019	97.6221	62.02	141.862	145.802	156.812	196.515	190.827	36.0542	161.606	116.52	173.017	250.419	89.5915	0	129.226	200.5	228.455	100.041	125.881	0	160.503	77.325	66.8091	99.5194	152.665	188.91	210.573	157.519	175.703	79.7361	104.382	0	139.439	42.2887
		587	2518.56	189.541	164.147	51.5974	131.596	91.4677	0	207.727	0	162.841	209.192	247.854	208.547	76.5151	27.5984	118.335	137.319	145.104	208.579	271.42	56.1304	174.023	81.2283	258.042	230.733	158.519	39.5477	66.3251	212.975	219.288	114.826	81.7781	110.913	233.302	86.2029	42.827	72.2299	117.309	186.767	143.834	118.717	165.11	94.7995	92.0897	0	111.322	0
		588	2522.52	289.104	143.498	62.8425	169.844	75.6846	0	87.123	0	155.917	176.731	208.853	111.615	154.522	43.5499	119.272	126.878	137.826	146.637	162.19	60.9769	169.42	116.208	222.747	257.481	66.6912	39.5797	69.2266	233.316	170.603	78.861	0	41.0583	207.558	97.8088	51.1151	32.3932	91.2531	158.056	217.851	109.968	0	43.9444	117.922	0	204.064	37.4751
		589	2526.48	238.654	109.942	96.3004	127.513	64.1583	0	108.419	0	161.622	129.942	248.697	140.402	50.5086	19.395	130.662	150.385	172.111	215.226	144.95	139.351	111.381	113.91	261.165	167.292	94.6343	28.2101	99.7287	140.698	245.443	129.646	108.855	0	202.458	49.9516	116.403	140.535	119.275	169.611	156.563	101.182	159.669	80.806	143.814	0	97.0099	46.1601
		590	2530.44	182.439	212.045	109.182	139.834	151.011	0	101.416	0	167.891	213.08	345.979	66.8396	114.738	31.0147	121.908	108.618	64.3224	209.466	142.54	120.503	170.309	55.1315	240.472	212.827	192.872	86.8089	70.6267	171.365	233.942	146.368	100.693	0	258.33	78.6056	101.359	88.227	46.6216	206.947	226.073	203.192	225.635	47.2219	180.204	0	144.835	31.2065
		591	2534.4	206.312	132.375	103.477	182.984	91.7878	0	171.522	0	97.095	160.31	242.877	90.6096	89.2252	28.518	127.838	143.139	115.683	238.983	104.68	50.5961	88.0043	95.6729	182.425	215.332	130.704	40.5983	99.277	150.391	218.008	126.401	60.129	94.2979	180.237	92.9684	118.477	77.3695	88.7173	131.359	150.077	216.737	210.716	87.9925	160.68	0	52.5647	100.241
		592	2538.36	234.201	128.992	130.427	130.211	48.3036	0	139.08	0	145.083	152.037	319.9	80.9218	87.039	0	84.662	141.142	210.41	200.223	165.949	71.917	136.394	94.3353	219.03	160.161	142.049	0	108.486	135.791	208.696	121.275	128.929	93.1564	196.181	65.7546	96.251	0	70.055	208.658	128.775	131.271	235.427	100.879	140.951	0	0	0
		593	2542.32	237.21	122.594	102.835	160.016	43.0838	0	144.911	0	138.2	187.7	250.185	113.545	85.9636	42.9324	188.645	135.102	85.8555	214.041	141.349	75.9888	144.14	132.097	165.818	175.749	209.87	26.3547	101.02	170.774	0	117.573	102.432	46.576	222.833	105.454	83.4775	0	23.0077	118.567	186.465	172.054	150.074	146.824	165.697	0	85.4064	103.553
		594	2546.28	197.512	229.756	103.581	132.406	84.9459	0	83.6205	0	189.441	243.627	199.202	59.5057	134.998	72.1805	115.433	151.298	112.298	217.628	139.84	107.424	91.217	115.165	193.654	184.227	225.339	0	65.0109	151.391	200.088	123.42	134.193	134.359	231.164	61.4212	71.5976	35.0007	0	133.104	128.25	176.66	225.74	81.7268	188.653	0	93.0741	137.619
		595	2550.24	218.093	79.341	108.568	142.261	23.0261	0	76.6737	0	44.4225	228.627	250.772	80.8556	151.202	43.2971	137.106	66.4004	109.302	246.329	165.547	80.76	125.902	130.098	237.651	175.462	136.369	77.643	82.4428	112.586	206.894	81.3816	159.745	69.0089	220.841	23.1273	86.6646	64.1868	51.167	185.877	252.912	140.303	218.471	119.924	104.665	0	52.3528	69.9494
		596	2554.2	143.111	59.4642	106.641	192.079	102.483	0	75.4285	0	106.054	216.407	376.124	136.308	126.444	87.2061	127.221	141.03	118.139	249.632	140.15	86.0797	262.919	144.854	179.621	205.152	148.761	56.605	62.7745	179.428	0	91.7591	152.96	0	196.63	91.3748	174.034	107.311	0	136.392	171.037	172.806	139.654	75.4097	209.419	0	131.83	140.506
		597	2558.16	175.201	29.4284	33.5842	64.0751	113.515	0	176.977	0	128.354	228.965	286.961	88.2473	123.787	122.042	168.533	157.219	0	224.604	158.139	91.0825	162.758	127.026	251.292	206.483	196.35	60.2756	100.984	86.6697	199.578	89.7883	127.786	0	232.045	91.2096	99.4968	92.111	62.2266	125.352	89.0367	195.462	243.552	99.0176	180.327	0	91.1385	45.2804
		598	2562.12	245.776	41.1475	96.884	169.662	75.5466	118.337	130.981	0	156.724	252.799	253.867	99.0355	163.712	84.9396	156.527	162.543	89.4669	257.76	218.934	126.449	204.231	135.988	171.831	177.154	229.738	123.228	54.4019	127.903	130.674	150.518	211.611	0	186.451	48.5182	144.339	28.1774	32.8981	71.1185	170.295	202.843	275.723	82.8888	105.781	0	108.918	115.721
		599	2566.08	225.132	29.6129	132.061	135.529	57.172	0	111.338	0	142.681	192.034	306.815	138.79	157.016	35.6524	103.366	102.523	105.877	317.241	185.617	129.857	114.114	120.489	199.354	186.352	129.306	0	58.8662	154.51	163.883	77.8714	89.4858	70.483	200.537	115.991	127.601	152.591	27.3861	146.006	153.905	202.269	251.972	94.8235	198.564	0	135.182	82.4698
		600	2570.04	212.842	69.5781	138.322	176.413	78.3703	0	126.194	0	74.1912	194.223	245.888	111.897	78.1868	105.697	116.603	159.537	143.401	227.914	70.3233	76.88	119.461	84.7403	149.871	225.897	119.672	0	93.3546	93.7662	190.21	177.917	145.765	64.01	172.981	29.4773	159.511	131.615	86.454	111.99	180.279	219.04	136.403	80.2445	160.61	0	189.118	76.1581
		601	2574	221.519	117.181	115.631	138.773	37.6886	0	139.219	0	59.7156	190.805	226.618	186.418	0	92.4139	122.158	81.8763	101.155	177.746	180.913	141.046	120.437	131.266	153.906	181.584	169.588	82.9093	69.3037	119.61	157.953	139.604	111.622	122.765	168.718	84.4236	99.2333	118.705	64.2035	189.387	162.101	159.852	106.86	69.461	164.59	29.0668	103.168	113.836
		602	2577.96	309.456	48.4229	74.1275	199.07	22.2923	61.7766	104.276	0	55.9754	270.608	200.151	178.928	51.9392	77.735	163.635	62.9045	64.8463	162.169	117.026	107.227	155.533	147.629	113.12	209.453	227.702	37.7773	54.3222	79.0931	179.589	100.004	188.368	113.013	204.482	57.2239	112.945	85.9268	60.8898	174.341	182.351	162.826	199.171	91.5818	125.079	0	141.111	82.5205
		603	2581.92	225.172	0	65.0319	156.214	30.982	51.023	59.2537	0	155.624	341.181	192.727	119.355	41.2084	87.1403	140.842	131.752	31.1264	148.329	123.433	127.604	161.609	0	188.69	194.862	194.07	0	0	55.4095	122.379	101.036	191.044	103.588	218.834	30.8641	122.617	104.086	0	186.463	176.065	208.234	189.651	83.2825	189.584	0	161.924	113.685
		604	2585.88	208.162	26.0663	78.5371	154.128	76.46	23.9007	73.3001	0	161.592	284.215	243.021	67.5382	60.4573	50.9634	46.048	99.3278	76.47	198.018	186.031	100.585	133.993	88.5266	191.025	164.862	163.881	90.2315	97.2128	144.798	190.652	143.44	183.304	82.0144	173.374	61.3578	119.216	64.4423	86.7528	166.945	245.192	230.02	224.14	82.1861	191.571	0	186.855	90.541
		605	2589.84	178.998	67.0855	85.8024	180.959	116.058	0	92.5938	0	113.626	323.591	338.658	75.3683	169.226	63.3312	86.4408	109.559	76.3129	204.886	139.325	151.514	189.305	18.4814	193.874	242.066	191.889	86.64	58.9991	83.3549	119.028	122.636	163.943	96.4353	258.471	21.0015	146.252	0	68.0212	172.692	227.854	231.306	190.749	70.8545	111.107	0	107.513	30.0603
		606	2593.8	151.461	73.6005	76.3463	174.038	0	0	119.975	0	81.7087	211.586	168.82	30.4707	179.679	78.8112	59.0921	91.5413	45.0761	205.159	93.1298	94.0074	192.197	92.5605	126.731	233.682	198.265	86.0059	77.7908	121.163	200.011	78.5117	123.69	142.959	223.56	33.6016	173.792	41.8686	88.1135	223.458	149.294	269.969	234.777	87.9238	148.924	0	146.308	69.1117
		607	2597.76	139.263	65.5749	61.8896	138.633	104.287	135.763	158.656	0	95.4903	231.128	219.485	76.2729	200.923	62.2529	115.602	95.0594	30.2706	181.393	162.64	131.577	185.739	113.804	129.32	232.864	156.787	51.5192	47.9042	131.294	162.03	138.765	142.301	115.543	158.311	28.0133	137.302	110.415	115.967	193.209	162.684	251.955	258.636	73.5864	123.712	28.3301	125.534	44.9298
		608	2601.72	203.237	42.1527	55.8607	143.388	50.7728	0	115.814	0	117.175	168.291	205.929	73.8761	57.2568	91.384	0	107.836	63.8418	150.673	87.371	109.637	122.831	138.915	200.459	210.867	143.943	69.2801	0	140.727	133.781	86.6903	173.025	85.0231	191.848	74.3938	196.709	31.3758	96.8454	198.853	160.388	149.198	222.531	117.149	170.805	32.245	134.439	49.507
		609	2605.68	161.379	106.653	61.7282	160.968	66.7453	166.891	95.32	0	56.4603	180.221	147.438	151.705	160.553	79.5262	103.263	80.9832	40.6333	152.45	88.6266	85.4698	54.0961	64.5855	184.483	187.187	182.595	65.2811	79.819	82.2913	156.832	100.073	201.44	124.381	164.956	0	88.9436	28.8939	40.3483	123.007	111.937	267.793	0	107.376	194.976	0	88.8118	69.9961
		610	2609.64	170.452	20.3891	140.233	174.625	76.4799	89.514	160.063	0	165.251	208.07	246.973	94.6295	85.9211	123.824	136.435	47.0121	45.5399	112.645	123.78	50.0338	78.9692	107.684	104.158	254.324	183.987	55.235	73.1002	100.149	167.061	106.263	151.825	139.055	235.108	75.3134	160.421	0	114.901	104.033	109.881	145.12	0	72.8427	216.949	50.0832	112.698	31.9402
		611	2613.6	153.936	83.2366	141.25	133.499	91.6717	112.459	181.46	0	128.325	146.94	258.475	46.5023	0	69.3505	66.9659	123.52	0	143.835	71.7276	177.029	196.512	127.491	155.162	254.393	183.544	23.153	0	175.639	131.268	108.161	204.923	80.741	177.525	47.8131	159.207	52.6876	83.2722	153.745	137.537	181.484	0	67.8982	148.871	0	112.209	19.3034
		612	2617.56	161.338	0	78.0104	125.792	77.6787	70.7597	103.334	0	85.7215	229.142	229.424	103.339	69.5505	94.3856	96.0398	90.8762	70.8485	49.6556	60.0994	72.2217	42.5262	100.16	143.467	232.224	211.457	56.946	35.3745	92.5838	159.885	129.725	78.0768	0	161.013	77.967	133.252	37.0103	110.069	91.2998	138.943	182.471	218.882	94.1697	169.643	45.5362	134.981	22.9497
		613	2621.52	120.824	98.9603	46.7057	194.412	128.137	66.735	149.697	0	116.786	228.526	253.889	46.3268	165.653	77.173	97.4574	81.7369	56.3056	136.258	70.0528	85.1896	63.2411	95.8867	144.56	265.649	145.274	30.5727	57.7698	166.232	133.236	137.117	161.867	102.034	151.569	0	117.526	67.4337	80.5229	121.302	54.6425	232.991	188.725	123.115	197.181	32.1599	136.316	61.3114
		614	2625.48	125.204	56.3396	61.9145	112.955	65.9517	95.9466	133.344	0	98.528	171.645	204.892	102.726	89.5427	58.3757	102.869	75.377	140.3	164.604	144.48	96.4205	76.7406	62.3221	206.334	249.119	183.155	0	50.223	125.072	180.777	92.3662	111.222	51.4275	142.533	82.015	201.173	35.2852	38.445	125.865	117.427	177.414	203.237	180.954	165.125	51.8391	110.954	0
		615	2629.44	226.217	0	78.6863	118.607	46.3597	0	151.875	29.1682	130.605	224.866	222.423	94.6384	0	58.6294	105.575	77.8942	22.4915	132.214	133.346	113.105	122.818	75.4104	134.056	216.877	156.739	0	75.9588	118.349	178.273	127.733	90.8588	108.783	150.465	35.5195	192.654	44.6367	72.6387	150.999	134.847	240.968	196.738	97.8641	175.103	43.2512	97.8543	20.4125
		616	2633.4	222.913	102.692	174.517	137.366	63.9798	181.372	148.337	0	94.1837	248.955	154.479	130.105	0	91.2207	126.959	70.2271	132.484	122.529	151.258	127.249	26.6962	0	97.2074	209.176	140.138	22.4185	70.645	124.465	172.974	157.799	86.6099	73.7258	111.082	0	170.466	66.4365	137.145	196.916	62.2618	255.924	180.059	112.739	149.126	0	176.39	34.8517
		617	2637.36	211.354	50.5908	80.6243	128.568	46.7152	53.4233	108.927	0	55.099	283.149	211.926	112.581	113.038	69.4163	143.904	55.8399	24.6641	105.667	92.7599	113.897	63.557	0	154.731	203.443	72.8245	0	148.758	117.404	176.911	76.7633	77.1339	89.1307	142.101	63.3047	190.996	90.5483	62.9611	55.0146	164.196	197.831	214.893	75.5408	157.727	37.7049	53.3722	69.8777
		618	2641.32	202.069	27.6439	112.909	144.548	124.086	92.7088	166.689	0	109.119	244.895	192.18	66.3947	0	59.3577	120.153	40.1043	91.5818	116.384	116.872	25.2562	34.1749	83.4427	130.963	205.739	107.253	58.8293	95.5006	176.873	127.941	120.869	142.531	101.273	93.3842	37.1839	198.646	68.0504	20.2087	115.141	103.37	177.552	150.655	102.994	123.483	33.7942	47.0013	0
		619	2645.28	175.543	41.7852	84.7392	206.905	60.786	0	105.621	0	35.3023	193.741	167.527	103.109	72.7103	73.7955	49.6388	0	31.3453	85.9354	169.394	25.8696	119.946	75.5092	144.028	221.427	114.891	58.8159	61.9704	195.386	164.589	144.121	68.6418	101.738	155.836	64.3114	187.385	0	77.7386	108.893	69.2837	206.272	0	104.667	113.921	0	104.018	57.6091
		620	2649.24	155.873	83.3041	134.083	173.95	83.3546	45.4938	143.186	0	114.276	343.53	196.809	56.3868	142.901	64.0403	110.01	82.3444	42.4887	111.173	190.034	66.2015	172.747	0	174.702	238.215	152.744	20.2857	39.2758	158.705	129.681	89.9852	153.607	101.543	154.636	70.5424	167.343	40.5129	67.651	126.345	94.6836	210.229	0	89.8713	154.127	88.1808	97.5626	0
		621	2653.2	221.29	0	73.943	163.403	60.0202	32.9471	144.603	42.8059	76.5987	257.654	241.59	43.8406	100.209	99.9426	145.111	84.2121	78.557	84.9268	123.992	132.031	102.415	0	112.235	240.271	84.3195	32.5393	92.6257	126.703	137.477	140.301	71.6746	66.4594	163.145	63.1417	138.694	53.9673	24.444	122.242	109.151	181.707	0	57.9318	102.243	128.772	59.3597	0
		622	2657.16	196.469	88.6983	112.927	129.307	17.948	84.8113	176.109	0	37.3362	273.297	208.246	43.8476	31.4887	55.483	111.891	73.9149	129.524	90.9872	45.8821	38.8084	177.424	0	128.69	217.813	162.011	94.3596	44.7832	146.757	217.723	121.714	137.64	101.897	253.041	60.5806	181.517	60.1745	67.9367	123.408	137.371	263.923	0	127.185	107.746	67.7661	102.119	24.431
		623	2661.12	230.774	36.2084	138.025	164.13	64.8935	50.1747	147.188	0	50.8443	238.548	221.977	57.9959	192.738	59.4008	157.734	38.9817	107.921	67.3301	126.251	0	93.1752	0	152.054	254.158	166.175	24.8903	95.3465	118.2	174.409	80.0058	191.162	0	213.528	80.8861	217.7	0	52.9525	183.236	151.043	226.495	0	103.555	184.315	42.1433	98.4626	0
		624	2665.08	170.531	43.1481	185.758	221.654	59.136	39.6074	53.6459	0	138.517	261.689	203.868	90.9186	107.745	115.26	67.2341	31.5856	84.7387	114.568	103.638	30.8484	85.5897	0	114.723	281.189	156.199	27.0987	114.601	133.07	187.366	137.747	113.277	118.635	216.066	30.573	179.62	41.3372	107.403	181.112	131.265	158.834	182.527	62.6073	197.585	91.1196	65.1378	0
		625	2669.04	164.593	0	138.322	147.91	64.2482	48.7345	102.409	0	60.2768	265.409	223.834	92.9813	109.296	74.171	152.259	47.5029	38.9083	125.556	136.377	67.2093	54.4765	0	144.306	269.666	118.987	70.0339	63.7697	127.522	208.995	160.902	199.28	104.552	200.006	58.9643	248.324	44.8412	69.0823	184.498	167.055	138.586	142.659	137.134	109.57	54.53	49.6747	0
		626	2673	137.524	0	145.513	244.442	47.619	100.72	180.334	54.1126	109.472	215.118	159.015	110.038	115.051	34.8117	91.7303	39.8109	75.5319	121.245	94.6479	25.0248	72.5443	0	130.87	264.968	122.802	89.9449	60.2966	80.1165	148.656	132.702	52.3004	140.387	251.882	0	205.815	58.9717	111.847	132.315	111.696	207.283	173.642	59.5573	145.319	28.6786	48.5802	64.6985
		627	2676.96	185.275	70.7413	53.3223	157.485	64.1872	104.869	0	24.6495	128.958	241.961	173.303	110.547	120.274	91.9902	67.6363	30.1901	84.5762	28.3355	85.8021	0	68.7958	110.163	96.9492	199.777	159.954	53.0755	66.8102	132.608	155.265	155.863	169.424	136.256	174.665	48.6055	202.805	17.5802	18.3901	141.903	122.984	234.915	0	41.0749	194.08	110.238	41.6353	54.4066
		628	2680.92	172.275	51.2487	0	236.514	0	30.1858	109.119	33.0436	113.349	323.814	243.166	173.026	136.943	143.838	45.2275	71.0487	109.707	102.805	74.3113	0	77.9441	92.6714	88.7385	287.558	206.444	48.8022	55.6205	88.8452	185.245	133.395	217.743	83.8165	179.546	39.7299	145.622	52.9993	88.5657	169.159	74.2359	191.104	0	53.4801	172.325	77.033	79.4997	30.5324
		629	2684.88	145.167	76.4512	106.024	177.004	43.3327	110.758	67.2929	40.2996	54.4578	151.521	185.985	81.944	110.234	58.8234	78.9754	62.6156	74.815	87.581	131.896	0	50.951	90.5294	124.161	294.229	153.147	85.9336	116.681	103.824	212.762	125.266	151.406	158.764	155.599	48.7576	169.947	35.6401	0	205.744	169.185	201.458	0	123.682	146.391	108.926	21.5953	36.3044
		630	2688.84	184.684	70.2678	104.827	119.715	0	94.527	125.364	43.1748	75.6743	264.826	184.907	139.007	155.164	79.1212	115.395	109.542	59.2841	61.077	160.874	22.9643	41.0108	138.242	109.067	199.077	175.433	30.8171	70.7124	59.7334	186.273	145.484	204.447	57.382	181.593	39.3319	204.031	92.1142	32.0132	191.376	144.816	243.754	117.855	74.6169	189.855	109.309	0	26.1524
		631	2692.8	182.355	80.222	90.7938	189.767	29.3741	20.0803	104.879	43.4853	55.6449	168.674	183.26	68.7766	47.0089	71.8788	92.188	94.6934	98.6879	153.578	210.875	0	31.1202	0	82.0609	182.061	235.173	104.33	84.645	172.5	223.049	152.17	163.505	0	158.42	42.5216	134.145	54.2997	42.532	200.152	154.454	167.004	116.559	153.757	167.595	122.597	44.8288	48.4642
		632	2696.76	251.706	104.008	126.046	135.338	54.5222	74.6312	167.943	59.6098	94.5835	192.831	222.186	105.74	0	78.8315	141.313	98.3577	167.904	144.69	102.386	0	20.9983	111.836	126.987	238.153	247.79	49.0914	47.0809	196.658	125.978	192.226	78.4618	128.485	208.073	61.0083	180.111	88.6617	30.5197	156.353	131.779	251.283	139.698	108.627	56.1461	138.058	63.6503	0
		633	2700.72	213.784	70.2551	83.3228	137.29	0	39.2457	154.417	49.8892	125.458	140.726	251.88	52.274	44.0156	58.6612	117.004	119.459	85.9419	190.195	163.795	0	39.0224	124.17	134.37	203.786	216.238	47.3029	102.63	139.752	151.347	197.819	131.768	20.6605	222.599	60.9681	197.511	77.8466	55.3509	119.436	122.4	185.583	112.495	115.15	138.451	138.774	28.6931	41.3438
		634	2704.68	164.547	61.2132	65.6469	165.568	33.4145	58.459	144.362	43.6623	111.775	180.908	169.63	0	0	58.9851	81.1308	179.074	84.0499	128.302	127.778	0	73.5351	0	112.898	279.984	184.248	113.744	96.5549	142.18	204.869	184.867	125.823	23.8162	229.518	0	137.823	83.6803	0	141.936	125.186	156.556	161.297	142.781	132.198	98.675	45.383	27.7008
		635	2708.64	209.667	158.841	61.1534	157.849	67.6338	97.2769	103.075	24.5646	132.556	343.84	208.277	106.428	0	65.1117	182.768	55.36	182.671	129.846	177.615	0	61.5883	178.401	166.583	230.919	239.699	46.1628	51.1549	194.972	230.477	147.682	77.9551	51.8279	133.581	51.8842	139.458	53.1311	15.9119	116.91	127.228	259.182	79.4142	0	97.3947	131.212	92.5769	0
		636	2712.6	161.724	0	44.995	153.096	51.5932	93.3766	170.652	33.1577	69.5618	219.632	138.486	60.6051	33.1141	84.1961	121.088	59.501	198.824	53.2847	259.464	0	54.2801	139.242	180.122	206.848	216.518	73.8036	146.314	162.299	160.593	163.6	149.199	0	198.784	28.3359	133.397	76.2482	0	107.308	144.665	213.369	87.8707	114.982	214.809	116.856	79.0002	0
		637	2716.56	156.752	25.3225	76.5674	148.731	56.914	39.7873	271.717	48.51	78.154	231.114	230.562	58.1746	62.1475	109.191	64.0883	136.095	181.385	64.0403	97.3031	0	22.2322	172.47	193.135	175.04	175.752	78.6306	85.855	158.28	166.054	186.454	210.7	43.4962	186.712	32.0316	150.698	29.6992	34.9345	33.5558	163.752	235.3	191.744	145.851	189.814	124.331	53.3141	63.9645
		638	2720.52	149.126	0	22.2487	178.793	44.7882	111.693	103.553	0	88.2603	231.612	193.814	103.374	90.0343	61.7817	127.68	133.926	145.598	184.487	99.9265	54.6342	0	0	145.661	285.098	191.771	89.8052	102.227	121.729	184.422	196.342	248.063	41.5259	190.274	0	142.808	86.2386	0	147.703	196.363	252.329	170.109	142.733	188.07	84.3461	141.077	67.1157
		639	2724.48	146.484	104.43	145.513	176.592	91.3847	110.62	180.319	51.4974	49.9061	281.05	136.673	99.166	130.968	67.3812	88.8362	99.1546	124.233	96.891	142.03	29.7801	0	146.72	173.698	254.076	205.593	62.4855	119.886	153.995	197.574	114.047	180.112	76.6075	192.011	32.5272	116.76	24.5353	0	154.92	177.235	193.025	188.942	106.795	139.116	125.131	0	35.5423
		640	2728.44	161.382	105.46	39.1042	195.245	42.3723	94.7363	177.684	0	26.9287	274.412	152.149	82.39	69.3114	68.4588	99.8294	100.466	135.879	200.396	160.986	0	48.3158	209.677	183.331	283.496	169.655	81.2283	122.477	113.961	133.097	125.223	162.927	76.5054	163.785	54.3311	105.774	78.4032	0	167.125	112.497	157.356	154.44	117.384	231.914	157.969	70.7639	33.1208
[truncated: 26 more columns]

## Sheet: Average Background
				SptId_8	SptId_9	SptId_10	SptId_11	SptId_12	SptId_13	SptId_16	SptId_17	SptId_19	SptId_20	SptId_22	SptId_24	SptId_26	SptId_27	SptId_28	SptId_29	SptId_30	SptId_31	SptId_37	SptId_38	SptId_39	SptId_40	SptId_42	SptId_43	SptId_45	SptId_46	SptId_49	SptId_50	SptId_51	SptId_52	SptId_53	SptId_55	SptId_57	SptId_58	SptId_59	SptId_60	SptId_61	SptId_63	SptId_65	SptId_66	SptId_67	SptId_68	SptId_69	SptId_70	SptId_73	SptId_75
		0	194.04	0	0	0	0	0	0	0	0	0	0	0	0	0	0	0	0	0	0	0	0	0	0	0	0	0	0	0	208.196	0	0	0	0	0	0	0	0	0	0	0	0	0	0	0	0	0	0
		1	198	0	0	0	0	0	0	0	0	0	0	0	0	0	0	0	0	0	0	0	0	0	0	0	0	0	0	0	0	0	0	0	0	0	0	0	0	0	0	0	0	0	0	0	194.426	0	0
		2	201.96	0	0	0	0	0	0	0	0	0	0	0	0	0	0	0	0	0	0	0	0	0	0	0	0	0	0	0	0	0	0	0	0	0	0	0	0	0	0	0	0	0	0	0	0	0	0
		3	205.92	0	0	0	0	0	0	0	0	0	0	0	0	0	0	0	0	0	0	0	0	0	0	0	0	0	0	0	0	0	0	0	0	0	0	0	0	0	0	0	0	175.283	0	0	0	0	0
		4	209.88	0	0	0	0	0	0	0	0	0	0	0	0	0	0	0	0	0	0	0	0	0	0	0	0	0	0	0	0	0	0	0	0	0	0	0	0	0	0	0	0	0	0	0	0	0	0
		5	213.84	0	0	0	0	0	0	0	0	0	0	0	0	0	0	0	0	0	0	0	0	0	0	0	0	0	0	0	0	0	0	0	0	0	0	0	0	0	0	0	0	0	0	0	0	0	0
		6	217.8	0	0	0	0	0	0	0	0	0	0	0	0	0	0	0	0	0	0	0	0	0	0	0	0	0	0	0	0	0	0	0	0	0	0	0	0	0	0	0	0	0	0	0	0	0	0
		7	221.76	0	0	0	0	0	0	0	0	0	0	0	0	0	0	0	0	0	0	0	0	0	0	0	0	0	0	0	0	0	0	0	0	0	0	0	0	0	0	0	0	0	0	0	0	0	0
		8	225.72	0	0	0	0	0	0	0	0	0	0	0	0	0	0	0	0	0	0	0	0	0	0	0	0	0	0	0	0	0	0	0	0	0	0	0	0	0	0	0	0	0	0	0	0	0	0
		9	229.68	0	0	0	0	0	0	0	0	0	201.033	0	0	0	0	0	0	0	0	0	0	0	0	0	0	0	0	0	0	0	0	0	0	0	0	0	0	0	0	0	0	0	0	0	0	0	0
		10	233.64	0	0	0	0	0	0	0	0	0	0	0	0	0	0	0	0	0	0	0	0	0	0	0	0	0	0	0	0	0	0	0	0	0	0	0	0	0	0	0	0	0	0	0	0	0	0
		11	237.6	0	0	0	0	0	0	0	0	0	0	0	0	0	0	0	0	0	0	0	0	0	0	0	0	0	0	0	0	0	0	0	0	0	0	0	0	0	0	0	0	0	0	0	0	0	0
		12	241.56	0	0	0	0	0	0	0	0	0	0	0	0	0	0	0	0	0	0	0	0	0	0	0	0	0	0	0	0	0	0	0	0	0	0	0	0	0	0	0	0	0	0	0	0	0	0
		13	245.52	0	0	0	0	0	0	0	0	0	0	0	0	0	0	0	0	0	0	0	0	0	0	0	0	0	0	0	0	0	0	0	0	0	0	0	0	0	0	0	0	0	0	0	0	0	0
		14	249.48	0	0	0	0	0	0	0	0	0	0	0	0	0	0	0	0	0	0	0	0	0	0	184.917	0	0	0	0	0	0	0	0	0	0	0	0	0	0	0	0	0	0	0	0	0	0	0
		15	253.44	0	0	0	0	0	0	0	0	0	0	0	0	0	0	0	0	0	0	0	0	0	0	0	194.725	0	0	0	0	0	0	0	0	0	0	0	0	0	0	0	0	0	0	0	0	0	0
		16	257.4	0	0	0	0	0	0	0	0	0	0	0	0	0	0	0	0	0	0	0	0	0	0	0	0	0	0	0	0	0	0	0	191.228	0	0	0	0	0	0	0	0	0	0	0	0	0	0
		17	261.36	0	0	0	0	0	0	0	0	0	0	0	0	0	0	0	0	0	0	0	0	0	0	0	0	0	0	0	0	0	0	0	0	0	0	0	0	0	0	0	0	0	0	0	0	0	0
		18	265.32	0	0	0	0	0	0	0	0	0	0	0	0	0	0	0	0	0	0	0	0	0	0	0	0	0	0	0	0	0	0	0	0	0	0	0	0	0	0	0	0	0	0	0	0	0	0
		19	269.28	0	0	0	0	0	0	0	0	0	0	0	0	0	0	0	0	0	0	0	0	0	0	0	0	0	0	0	0	0	0	0	0	0	0	0	0	0	0	0	0	0	0	0	0	0	0
		20	273.24	0	0	0	0	0	0	0	0	0	0	0	0	0	0	0	0	0	0	0	0	0	0	0	0	0	0	0	0	0	0	0	0	0	0	0	0	0	0	0	0	0	0	0	0	0	0
		21	277.2	0	0	0	0	0	0	0	0	0	0	0	0	0	0	0	0	0	0	0	0	0	0	0	0	0	0	0	0	0	0	0	0	0	0	0	0	0	0	0	0	0	0	0	0	0	0
		22	281.16	0	0	0	0	0	0	0	0	0	0	0	0	0	0	0	0	0	0	0	0	0	0	0	0	0	0	0	0	0	0	0	163.179	0	0	0	0	0	0	0	0	0	0	0	0	0	0
		23	285.12	0	0	0	0	0	0	0	0	0	0	0	0	0	0	0	0	0	0	0	0	0	0	0	0	0	0	0	0	0	0	0	0	0	0	0	0	0	0	0	0	0	0	0	0	0	0
		24	289.08	0	0	0	0	0	0	0	0	0	0	0	0	0	0	0	0	0	0	0	0	0	0	0	0	0	0	0	0	0	0	0	0	0	0	0	0	0	0	0	0	0	0	0	0	0	0
		25	293.04	0	0	0	0	0	0	0	0	0	0	0	0	0	0	0	0	0	0	0	0	0	0	0	0	0	0	0	0	0	0	0	0	0	0	0	0	0	0	0	0	0	0	0	0	0	0
		26	297	0	0	0	0	0	0	0	0	202.412	0	0	0	0	0	0	0	0	0	0	0	0	0	0	0	0	0	0	0	0	0	0	0	0	0	0	0	0	0	0	0	0	0	0	0	0	0
		27	300.96	0	0	0	0	0	0	0	0	0	201.305	0	0	0	0	0	0	0	0	0	0	0	0	0	0	0	0	0	0	0	0	0	0	0	0	0	0	0	0	0	0	0	0	0	0	0	0
		28	304.92	0	0	0	0	0	0	0	0	0	0	0	0	0	0	0	0	0	0	0	0	0	0	0	0	0	0	0	0	0	0	0	0	0	0	0	0	0	0	0	0	0	0	0	0	0	0
		29	308.88	0	0	0	0	0	0	0	0	0	0	0	0	0	0	0	0	0	0	0	0	0	0	0	0	0	0	0	0	0	0	0	0	0	0	0	0	0	0	0	0	0	0	0	0	0	0
		30	312.84	0	0	0	179.803	0	0	0	0	0	208.165	0	0	0	0	0	0	0	0	0	0	0	0	0	0	0	0	0	0	0	0	0	0	0	0	0	0	0	0	0	0	0	0	0	0	0	0
		31	316.8	0	0	0	0	0	0	0	0	0	0	0	0	0	0	0	0	0	0	0	0	0	0	0	0	0	0	0	0	0	0	0	0	0	0	0	0	0	0	0	0	0	0	0	134.347	0	0
		32	320.76	0	0	0	0	0	0	0	0	193.79	210.525	0	0	0	0	0	0	0	0	0	0	0	0	207.539	0	0	0	0	0	0	0	0	0	0	0	0	0	0	0	0	0	0	0	0	0	0	0
		33	324.72	0	0	0	0	0	0	0	0	0	205.837	0	0	0	0	0	0	0	0	0	0	0	0	208.654	0	0	0	0	0	0	0	0	0	0	0	0	0	0	0	0	0	0	0	0	0	0	0
		34	328.68	0	0	0	0	0	0	0	0	0	202.53	0	0	0	0	0	0	0	0	0	0	0	0	0	0	0	0	0	0	0	0	0	0	0	0	0	0	0	0	0	0	0	0	0	0	0	0
		35	332.64	0	0	0	0	0	0	0	0	0	0	0	0	0	0	0	0	0	0	162.697	0	0	0	202.914	0	0	0	0	0	0	0	0	0	0	0	0	0	0	0	0	0	0	0	0	0	0	0
		36	336.6	0	0	0	0	0	0	0	0	0	206.44	0	0	0	0	0	0	0	0	0	0	0	0	207.523	0	0	0	0	0	0	0	0	0	0	0	0	0	0	0	0	0	0	0	0	0	0	0
		37	340.56	0	0	0	0	0	0	0	0	0	212.433	0	0	0	0	0	0	0	0	0	0	0	0	206.447	0	0	0	0	0	0	0	0	0	0	0	0	0	0	0	0	0	0	0	0	0	0	0
		38	344.52	0	0	0	0	0	0	0	0	0	201.106	0	0	0	0	0	0	0	0	0	0	0	0	203.549	0	0	0	0	0	0	0	0	0	0	0	0	0	0	0	0	0	0	0	0	0	0	0
		39	348.48	0	0	0	0	169.071	0	0	0	0	200.256	0	0	0	0	0	0	0	0	0	0	0	0	208.751	0	0	0	0	0	0	0	0	0	0	0	0	0	0	0	0	0	0	0	0	0	0	0
		40	352.44	0	0	0	0	0	0	0	0	0	202.662	0	0	0	0	0	0	170.432	0	0	0	0	0	203.495	0	0	0	0	0	0	0	0	0	0	0	0	0	0	0	0	0	0	0	0	0	0	0
		41	356.4	0	0	0	0	0	0	0	0	0	211.346	0	0	0	0	0	0	0	0	0	0	0	0	203.399	0	0	0	0	0	0	0	0	0	0	0	0	0	0	0	0	0	0	0	0	0	0	0
		42	360.36	0	0	0	0	0	0	0	0	0	210.034	0	0	0	0	0	0	0	0	0	0	0	0	206.306	0	0	0	0	0	0	0	0	0	0	0	0	0	0	0	0	0	0	0	0	0	0	0
		43	364.32	0	0	0	0	0	0	0	0	0	207.819	0	0	0	0	0	0	0	0	0	0	0	0	197.297	0	0	0	0	201.406	0	0	0	0	0	0	0	0	0	0	0	0	0	0	0	0	0	0
		44	368.28	0	0	0	0	0	0	0	0	0	210.606	0	0	0	0	0	0	0	0	0	0	0	0	200.735	0	0	0	0	0	0	0	0	0	0	0	0	0	0	0	0	0	0	0	0	0	0	0
		45	372.24	0	0	0	0	0	0	0	0	0	203.987	0	0	0	0	0	0	0	0	0	0	0	0	201.905	0	0	0	0	0	0	0	0	0	0	0	0	0	0	0	0	0	0	0	0	0	0	0
		46	376.2	0	0	0	0	0	0	0	0	0	204.689	0	0	0	0	0	0	0	0	0	0	0	0	199.463	0	0	0	0	0	0	0	0	0	0	0	0	0	0	0	0	0	0	0	0	0	0	0
		47	380.16	0	0	0	0	0	0	0	0	0	218.168	0	0	0	0	0	0	0	0	0	0	0	0	195.376	0	0	0	0	0	0	0	0	0	0	0	0	0	0	0	0	0	0	0	0	0	0	0
		48	384.12	0	0	0	0	0	0	0	0	0	203.188	0	0	0	0	0	196.993	0	0	0	0	0	0	199.806	0	0	0	0	0	0	0	0	0	0	0	0	0	0	0	152.465	0	0	0	203.813	0	0	0
		49	388.08	0	0	0	0	0	0	0	0	0	200.601	0	0	0	0	0	0	0	0	0	0	0	0	207.506	0	0	0	0	0	0	0	0	0	0	0	0	0	0	0	0	0	0	0	196.431	0	0	0
		50	392.04	0	0	0	0	0	0	0	0	0	206.604	0	0	0	0	0	0	0	0	0	0	0	0	198.497	0	0	0	0	0	0	0	0	0	0	0	0	0	0	0	0	0	0	0	200.208	0	0	0
		51	396	0	0	0	0	0	0	0	0	0	207.51	0	0	0	0	0	0	0	0	0	0	0	0	195.542	0	0	0	0	0	0	0	0	0	0	0	0	0	0	0	0	0	0	0	207.233	0	0	0
		52	399.96	0	0	0	0	0	0	0	0	0	185.434	0	0	0	0	0	0	0	0	0	0	0	0	200.725	0	0	0	0	0	0	0	0	0	0	0	0	0	0	0	0	0	0	0	204.826	0	0	0
		53	403.92	0	0	0	0	0	0	0	0	0	211.12	0	0	0	0	0	0	0	0	0	0	0	0	202.114	0	0	0	0	0	0	0	0	0	0	0	0	199.648	0	0	0	0	0	0	203.619	0	0	0
		54	407.88	0	0	0	0	0	0	0	0	0	212.321	0	0	0	0	0	0	0	0	0	0	0	0	203.066	0	0	0	0	0	0	0	183.929	0	0	0	0	205.907	0	0	0	0	0	0	206.018	0	0	0
		55	411.84	0	0	0	0	0	0	0	0	0	201.036	0	0	0	0	0	0	0	0	0	0	0	0	192.889	0	0	0	0	196.288	0	0	0	0	0	0	0	201.834	0	0	0	0	0	0	197.72	0	0	0
		56	415.8	0	0	0	0	0	0	195.836	0	0	215.192	0	0	0	0	0	0	0	0	0	0	0	0	197.759	0	0	0	0	192.697	0	0	0	0	0	0	0	0	0	0	0	0	0	0	210.452	0	0	0
		57	419.76	0	0	0	0	0	0	0	0	0	208.506	0	0	0	0	0	0	0	0	0	0	0	0	0	0	0	0	0	197.663	0	0	0	0	0	197.866	0	201.405	0	0	0	0	0	0	198.295	0	0	0
		58	423.72	0	0	0	0	0	0	0	0	0	216.284	0	0	0	0	0	0	0	0	0	0	0	0	193.39	0	0	0	0	199.351	0	0	0	0	0	0	0	196.37	0	0	0	0	0	0	202.985	0	0	0
		59	427.68	0	0	0	0	0	0	0	0	0	208.561	0	0	0	0	0	0	0	0	0	0	0	0	0	0	0	0	0	190.385	0	0	0	0	0	0	0	206.718	0	0	0	0	0	0	211.931	0	0	0
		60	431.64	0	0	0	0	0	0	0	0	0	211.687	0	0	0	0	0	0	0	0	0	0	0	0	0	0	0	0	0	0	0	0	0	0	0	0	0	204.008	0	0	0	0	0	0	199.408	0	0	0
		61	435.6	0	0	0	0	0	0	195.044	0	0	206.108	0	0	0	0	0	0	0	0	0	0	0	0	195.783	0	0	0	0	200.392	0	0	0	0	0	0	0	201.409	0	0	0	0	0	0	200.693	0	0	0
		62	439.56	0	0	0	0	0	0	194.381	0	0	206.384	0	0	199.408	0	0	0	0	0	0	0	0	0	193.99	0	0	0	0	185.659	0	0	0	0	0	0	0	197.747	0	0	0	0	0	0	210.626	0	0	0
		63	443.52	0	0	0	0	0	0	192.262	0	0	208.849	0	0	0	0	0	0	0	0	0	0	0	0	191.505	0	0	0	0	198.859	0	0	0	0	0	0	0	189.053	0	0	197.527	0	0	0	210.77	0	0	0
		64	447.48	0	0	0	0	0	0	196.217	0	0	206.654	0	0	0	0	0	0	0	213.506	0	0	0	0	0	0	0	0	0	198.631	0	0	0	0	0	0	0	206.523	0	0	200.126	0	0	0	195.602	0	0	0
		65	451.44	0	0	0	0	0	0	192.41	0	0	209.29	0	0	0	0	0	0	0	212.128	0	0	0	0	0	0	0	0	0	189.814	0	0	0	0	0	0	0	202.646	0	0	195.93	0	0	0	208.314	0	0	0
		66	455.4	0	0	0	0	0	0	193.96	0	0	219.859	0	0	0	0	0	0	0	0	0	0	0	0	0	0	0	0	0	195.711	0	0	0	0	0	0	0	196.854	0	0	0	0	0	0	201.868	0	0	0
		67	459.36	0	0	0	0	0	0	194.373	0	0	204.292	0	0	0	0	0	0	0	0	0	0	0	0	198.081	0	0	0	0	191.03	0	0	0	0	0	0	0	198.77	0	0	194.122	0	0	0	204.488	0	0	0
		68	463.32	0	0	0	0	0	0	195.679	0	0	209.67	0	0	0	0	0	0	0	205.375	0	0	0	0	0	0	0	0	0	191.434	0	0	0	0	0	0	0	197.551	0	0	197.758	0	0	0	198.984	0	0	0
		69	467.28	0	0	0	0	0	0	189.155	0	0	199.647	0	0	0	0	0	0	0	213.474	0	0	0	0	0	0	0	0	0	185.624	0	0	187.788	0	0	0	0	200.528	0	0	196.288	0	0	0	202.645	0	0	0
		70	471.24	0	0	0	0	0	0	193.476	0	0	210.382	0	0	0	0	0	0	0	207.133	0	0	0	0	0	0	0	0	0	193.802	0	0	0	0	0	0	0	197.713	0	0	203.163	0	0	0	195.493	0	0	0
		71	475.2	0	0	0	0	0	0	203.141	0	0	211.902	0	0	0	0	0	0	0	211.783	0	0	0	0	0	0	0	0	0	195.932	0	0	0	0	0	0	0	198.78	0	0	193.2	0	0	0	199.376	0	0	0
		72	479.16	0	0	0	0	0	0	192.192	0	0	215.411	0	0	0	0	0	0	0	208.631	0	0	0	0	0	0	0	0	0	192.415	0	0	0	0	0	0	0	191.736	0	194.804	196.341	0	0	0	200.442	0	0	0
		73	483.12	0	0	0	0	0	0	181.025	0	0	211.772	0	0	0	0	0	0	0	202.633	0	0	0	0	0	0	0	0	0	197.524	0	0	0	0	0	0	0	202.211	0	0	206.731	0	0	0	206.681	0	0	0
		74	487.08	0	0	0	0	0	0	197.104	0	0	211.896	0	0	0	0	0	0	0	208.53	0	0	0	0	0	0	0	0	0	187.533	0	0	211.145	0	0	0	0	199.104	0	0	200.52	0	0	0	204.333	0	0	0
		75	491.04	0	0	0	0	0	0	187.677	0	0	210.068	0	0	0	0	0	0	0	208.547	0	0	0	0	0	0	0	0	0	202.25	0	0	0	179.196	0	0	0	200.011	0	0	199.689	0	0	0	200.854	0	0	0
		76	495	0	0	0	0	0	0	195.798	0	0	205.37	0	0	0	0	0	0	0	208.488	0	0	0	0	0	0	0	0	0	189.187	0	0	205.053	0	0	0	0	195.453	0	0	202.991	0	0	0	198.311	0	0	0
		77	498.96	0	0	0	0	0	0	196.396	0	0	202.83	0	0	0	0	0	0	0	216.622	0	0	0	0	0	0	0	0	0	186.516	0	0	206.122	0	0	0	0	201.509	0	0	204.138	0	0	0	204.678	0	0	0
		78	502.92	0	0	0	0	0	0	198.36	0	0	214.767	0	0	0	0	0	0	0	211.218	0	0	0	0	203.684	0	0	0	0	196.672	0	0	0	0	0	0	0	197.341	0	0	204.351	0	0	0	205.444	0	0	0
		79	506.88	0	0	0	0	0	0	198.401	0	0	205.274	0	0	0	0	0	0	0	205.206	0	0	0	0	201.274	0	0	0	0	197.039	0	0	199.676	0	0	0	0	195.427	0	0	194.928	0	0	0	207.749	0	0	0
		80	510.84	0	0	0	0	0	0	197.239	0	0	206.587	0	0	0	0	0	0	0	204.186	0	0	0	0	206.852	0	0	0	0	187.182	0	0	200.23	0	0	0	0	198.074	0	0	192.034	0	0	0	196.598	0	183.492	0
		81	514.8	0	0	0	0	0	0	201.52	0	0	209.096	0	0	0	0	0	0	0	213.149	0	0	0	0	0	0	0	0	0	190.437	0	0	202.568	0	0	0	0	192.629	0	0	191.677	0	0	0	206.305	0	0	0
		82	518.76	0	0	0	0	0	0	192.041	0	0	203.636	0	0	0	0	0	0	0	211.914	0	0	0	0	197.242	0	0	0	0	202.581	0	0	202.303	0	0	0	0	191.327	0	0	196.225	0	0	0	204.445	0	0	0
		83	522.72	0	0	0	0	0	0	191.029	0	0	203.775	0	0	0	0	0	0	0	206.773	0	0	0	0	191.23	0	0	0	0	200.8	0	0	206.804	0	0	0	0	195.743	0	0	201.26	0	0	0	197.301	0	0	0
		84	526.68	0	0	0	0	0	0	199.886	0	0	210.729	0	0	0	0	0	0	0	201.655	0	0	0	0	195.996	0	0	0	0	199.533	0	0	207.204	0	0	0	0	199.929	0	0	195.951	0	0	0	199.568	0	0	0
		85	530.64	0	0	0	0	0	0	195.821	0	0	227.419	0	0	0	0	0	0	0	207.468	0	0	0	0	191.026	0	0	0	0	194.177	190.582	0	203.152	0	0	0	0	201.945	0	0	195.855	0	0	0	204.903	0	0	0
		86	534.6	0	0	0	0	0	0	202.952	0	0	208.509	0	0	0	0	0	0	0	208.595	0	0	0	0	189.344	0	0	0	0	196.228	0	0	0	0	0	0	0	195.81	0	0	196.939	0	0	0	201.972	0	0	0
		87	538.56	0	0	0	0	0	0	199.66	0	0	207.415	0	0	0	0	0	0	0	217.057	0	0	0	0	192.121	0	201.44	0	0	198.028	0	0	0	0	0	0	0	204.439	0	0	187.036	0	0	0	211.827	0	0	0
		88	542.52	0	0	0	0	0	0	193.636	0	0	211.946	0	0	0	0	0	0	0	214.285	0	0	0	0	191.672	0	0	0	0	192.034	0	0	0	0	0	0	0	196.684	0	0	0	0	0	0	206.141	0	0	0
		89	546.48	0	0	0	0	0	0	197.583	0	0	216.406	0	0	0	0	0	0	0	208.088	0	0	0	0	203.426	0	0	0	0	189.523	0	0	0	0	0	0	0	194.353	0	0	208.511	0	0	0	205.194	0	0	0
		90	550.44	0	0	0	0	0	0	203.148	0	0	208.378	0	0	0	0	0	0	0	216.313	0	0	0	0	190.53	0	0	0	0	198.715	0	0	196.119	0	0	0	0	197.801	0	0	0	0	0	0	197.977	0	0	0
		91	554.4	0	0	0	0	0	0	197.877	0	0	213.649	0	0	0	0	0	0	0	206.931	0	0	0	0	193.278	0	201.811	0	0	191.133	0	0	201.762	0	0	0	0	195.662	0	0	204.028	0	0	0	202.54	0	0	0
		92	558.36	0	0	0	0	0	0	207.912	0	0	202.45	0	0	0	0	0	0	0	208.878	0	0	0	0	201.18	0	0	0	0	195.945	0	0	0	0	0	0	0	196.817	0	0	0	0	0	0	196.91	0	0	0
		93	562.32	0	0	0	0	0	0	196.376	0	0	212.006	0	0	0	0	0	0	0	205.169	0	0	0	0	194.582	0	0	0	0	198.015	0	0	200.642	0	0	0	0	191.983	0	0	0	0	0	0	195.88	0	0	0
		94	566.28	0	0	0	0	0	0	196.989	0	0	208.704	0	0	0	0	0	0	0	208.181	0	0	0	0	187.047	0	0	0	0	193.993	0	0	200.951	0	0	0	0	193.917	0	0	203.677	0	0	0	196.36	0	0	0
		95	570.24	0	0	0	0	0	0	193.11	0	0	208.595	0	0	0	0	0	0	0	218.262	0	0	0	0	194.538	0	190.617	206.165	0	191.413	0	0	0	0	0	0	0	188.26	0	0	0	0	0	0	202.096	0	0	0
		96	574.2	0	0	0	0	0	0	199.698	0	0	217.335	0	0	0	0	0	0	0	201.886	0	0	0	0	190.119	0	198.849	0	0	180.57	0	0	189.213	0	0	0	0	198.245	0	0	203.985	0	0	0	211.814	0	0	0
		97	578.16	0	0	0	0	0	0	189.775	0	0	214.824	0	0	0	0	0	0	0	194.916	0	0	0	0	190.741	0	202.652	0	0	185.949	0	0	191.447	0	0	0	0	188.94	0	0	0	0	0	0	200.313	170.124	0	0
		98	582.12	0	0	0	0	0	0	199.048	0	0	205.467	0	0	0	0	0	0	0	202.271	0	0	0	0	201.024	0	195.553	0	0	194.135	0	0	191.508	0	0	0	0	185.975	0	0	0	0	0	0	197.149	0	0	0
		99	586.08	0	0	0	0	0	0	197.867	0	0	210.79	0	0	0	0	0	0	0	216.379	0	0	0	0	191.889	0	0	0	0	197.01	0	0	0	0	0	0	0	192.264	0	0	0	0	0	0	199.249	0	0	0
		100	590.04	0	0	0	0	0	0	195.373	0	0	208.639	0	0	0	0	0	0	0	209.063	0	0	0	0	195.314	0	0	0	0	197.758	0	0	196.588	0	0	0	0	188.842	0	0	200.391	0	0	0	201.937	0	0	0
		101	594	0	0	0	0	0	0	205.626	0	0	213.887	0	0	0	0	0	0	0	205.176	0	0	0	0	196.889	0	197.924	0	0	192.518	0	0	0	0	0	0	0	191.133	0	0	0	0	0	0	197.124	0	0	0
		102	597.96	0	0	0	0	0	0	195.188	0	0	214.43	0	0	0	0	0	0	0	210.987	0	0	0	0	191.432	0	195.119	0	0	189.512	0	0	196.508	0	0	0	0	189.626	0	0	203.561	0	0	0	201.535	0	0	0
		103	601.92	0	0	0	0	0	0	192.749	0	0	211.045	0	0	0	0	0	0	0	205.394	0	0	0	0	200.73	0	201.535	0	0	194.475	0	0	189.552	0	0	0	0	187.57	0	0	0	0	0	0	202.392	0	0	0
		104	605.88	0	0	0	0	0	0	199.248	0	0	216.679	0	0	0	0	0	0	0	211.056	0	0	0	0	197.783	0	205.079	0	0	194.724	0	0	193.427	0	0	0	0	186.064	0	0	198.047	0	0	0	197.883	0	0	0
		105	609.84	0	0	0	0	0	0	199.687	0	0	206.791	0	0	0	0	0	0	0	210	0	0	0	0	194.449	0	205.947	0	0	189.636	0	0	188.492	0	0	0	0	195.78	0	0	0	0	0	0	194.182	0	0	0
		106	613.8	0	0	0	0	0	0	197.141	0	0	218.726	0	0	0	0	0	0	0	206.546	0	0	0	0	191.245	0	202.496	0	0	203.821	0	0	193.474	0	0	0	0	187.861	0	0	193.704	0	0	0	201.525	0	0	0
		107	617.76	0	0	0	0	0	0	186.653	0	0	212.907	0	0	0	0	0	0	0	214.103	0	0	0	0	209.009	0	194.779	0	0	196.107	0	0	190.941	0	0	0	0	186.398	0	0	202.596	0	0	0	204.353	0	0	0
		108	621.72	0	0	0	0	0	0	197.898	0	0	207.018	0	0	0	0	0	0	0	210.131	0	0	0	0	192.74	0	208.052	0	0	190.615	0	0	191.73	0	0	0	0	181.257	0	0	201.086	0	0	0	199.806	0	0	0
		109	625.68	0	0	0	0	0	0	195.16	0	0	215.542	0	0	0	0	0	0	0	215.391	0	0	0	0	197.979	0	198.863	0	0	197.343	0	0	192.529	0	0	0	0	183.042	0	0	0	0	0	0	199.269	0	0	0
		110	629.64	0	0	0	0	0	0	195.833	0	0	212.513	0	0	0	0	0	0	0	207.474	0	0	0	0	199.183	0	203.697	0	0	196.273	0	0	185.174	0	0	0	0	181.078	0	0	200.228	0	0	0	207.699	0	0	0
		111	633.6	0	0	0	0	0	0	190.056	0	0	211.264	0	0	0	0	0	0	0	208.845	0	0	0	0	202.207	0	203.614	0	0	195.03	0	0	201.787	0	0	0	0	178.984	0	0	203.612	0	0	0	206.184	0	0	0
		112	637.56	0	0	0	0	0	0	204.152	0	0	215.41	0	0	0	0	0	0	0	214.123	0	0	0	0	198.818	0	203.33	0	0	203.21	0	0	195.922	0	0	0	0	183.977	0	0	197.513	0	0	0	189.98	0	0	0
		113	641.52	191.354	0	0	0	0	0	191.206	0	0	205.615	0	0	0	0	0	0	0	205.988	0	0	0	0	201.141	0	201.44	0	0	194.889	0	0	189.891	0	0	0	0	183.343	0	0	200.366	0	0	0	204.27	0	0	0
		114	645.48	0	0	0	0	0	0	202.492	0	0	203.292	0	0	0	0	0	0	0	213.899	0	0	0	0	199.196	0	200.414	0	0	202.538	0	0	192.338	0	0	0	0	188.05	0	0	198.982	0	0	0	204.32	0	0	0
		115	649.44	0	0	0	0	0	0	192.098	0	0	208.382	0	0	0	0	0	0	0	208.887	0	0	0	0	198.995	0	203.825	0	0	193.146	0	0	196.84	0	0	0	0	185.162	0	0	191.613	0	0	0	194.934	0	0	0
		116	653.4	187.901	0	0	0	0	0	199.192	0	0	210.954	0	0	0	0	0	0	0	211.194	0	0	0	0	202.793	0	201.436	0	0	195.871	0	0	199.734	0	0	0	0	190.494	0	0	198.622	0	0	0	197.922	0	0	0
		117	657.36	194.408	0	0	0	0	0	0	0	0	212.517	0	0	0	0	0	0	0	212.584	0	0	0	0	200.553	0	208.846	0	0	192.879	0	0	196.694	0	0	0	0	190.572	0	0	197.781	0	0	0	199.091	0	0	0
		118	661.32	200.458	0	0	0	0	0	191.899	0	0	204.144	0	0	0	0	0	0	0	210.666	0	0	0	0	193.803	0	192.084	0	0	196.221	0	0	194.591	0	0	0	0	185.681	0	0	198.713	0	0	0	199.434	0	0	0
		119	665.28	195.592	0	0	0	0	0	0	0	0	212.884	0	0	0	0	0	0	0	209.408	0	0	0	0	200.025	0	193.121	0	0	196.584	0	0	186.524	0	0	0	0	185.181	0	0	195.547	0	0	0	208.52	0	0	0
		120	669.24	202.126	0	0	0	0	0	0	0	0	208.885	0	0	0	183.324	0	0	0	204.432	0	0	0	0	195.371	0	189.437	0	0	196.866	0	0	190.133	0	0	0	0	186.421	0	0	201.942	0	0	0	215.396	0	0	0
		121	673.2	191.976	0	0	0	0	0	0	0	0	207.944	0	0	0	0	0	0	0	200.774	0	0	0	0	192.963	0	203.575	0	0	193.854	0	0	197.035	0	0	0	0	186.773	0	0	198.008	0	0	0	197.468	0	192.924	0
		122	677.16	207.775	0	0	0	0	0	0	0	0	209.437	0	0	0	0	0	0	0	199.941	0	0	0	0	191.793	0	199.699	0	0	190.702	0	0	194.432	0	0	0	0	192.129	0	0	197.321	0	0	0	209.071	0	186.552	0
		123	681.12	203.543	0	0	0	0	0	0	201.522	0	208.375	0	0	0	0	0	0	0	210.257	0	0	0	0	195.168	0	204.183	0	0	195.323	0	0	190.944	0	0	0	0	183.748	0	0	205.181	0	0	0	207.151	0	186.074	0
		124	685.08	201.605	0	0	0	0	0	0	0	0	218.139	0	0	0	0	0	0	0	212.33	0	0	0	0	197.778	0	197.548	0	0	200.802	0	0	188.702	0	0	0	0	186.941	0	0	0	0	0	0	201.638	0	197.191	0
		125	689.04	196.901	0	0	0	0	0	0	0	0	218.877	0	0	0	0	0	0	0	209.875	0	0	0	0	200.675	0	203.649	0	0	197.32	0	0	190.021	0	0	0	0	178.359	0	0	199.992	0	0	0	205.493	0	194.219	0
		126	693	215.971	0	0	0	0	0	0	0	0	215.701	0	0	0	0	0	0	0	203.935	0	0	0	0	192.287	0	204.027	0	0	200.799	0	0	197.13	0	0	0	0	189.721	0	0	200.742	0	0	0	191.492	0	192.15	0
		127	696.96	198.253	0	0	0	0	0	0	0	0	222.926	0	0	0	0	0	0	0	227.108	0	0	0	0	185.659	0	196.698	0	0	198.981	0	0	207.3	0	0	0	0	188.169	0	0	201.55	0	0	0	204.533	0	0	0
		128	700.92	196.505	0	0	0	0	0	219.349	0	198.075	221.341	0	0	0	0	0	0	0	214.574	0	0	0	0	191.755	0	195.822	0	0	184.171	0	0	199.651	0	0	0	0	185.929	0	0	193.389	0	0	0	211.255	0	199.215	0
		129	704.88	205.287	0	0	0	0	0	0	0	0	210.295	0	0	0	0	0	0	0	214.761	0	0	0	0	190.111	0	197.072	0	0	193.101	0	0	188.661	0	0	0	0	188.294	0	0	195.631	0	0	0	209.02	0	188.255	0
		130	708.84	205.424	0	0	0	0	0	0	0	0	211.602	0	0	0	0	0	0	0	213.432	0	0	0	0	195.65	0	203.415	0	0	191.798	0	0	200.345	0	0	0	0	198.831	0	0	211.739	0	0	0	219.252	0	189.843	0
		131	712.8	197.553	0	182.768	0	0	0	0	0	0	211.966	0	0	0	0	0	0	0	208.118	0	0	0	0	193.616	0	202.508	0	0	197.882	0	0	195.727	0	0	0	0	184.472	0	0	206.172	0	0	0	205.962	0	186.439	0
		132	716.76	210.076	0	0	0	0	0	0	0	0	211.895	0	0	0	0	0	0	0	205.22	0	0	0	0	195.537	0	200.399	0	0	207.282	0	0	194.901	0	0	0	0	183.058	0	0	197.255	0	0	0	205.76	0	192.019	0
		133	720.72	198.56	0	0	0	0	0	0	0	0	213.924	0	0	0	0	0	0	0	209.394	0	0	0	0	189.015	0	196.783	0	0	199.801	0	0	192.457	0	176.253	0	0	183.462	0	0	199.619	0	0	0	210.817	0	186.768	0
		134	724.68	194.672	0	0	0	0	0	0	0	0	219.157	0	0	0	0	0	0	0	212.955	0	0	0	0	196.025	0	203.945	0	0	201.385	0	0	197.823	0	0	0	0	192.142	0	0	0	0	0	0	207.048	0	189.511	0
		135	728.64	197.781	0	0	0	0	0	0	0	0	218.497	0	0	0	0	0	0	0	213.662	0	0	0	0	205.212	0	211.649	0	0	199.733	0	0	190.033	0	0	0	0	185.834	0	0	192.053	0	0	0	201.87	0	193.492	0
		136	732.6	196.932	0	181.5	0	0	0	0	0	0	216.156	0	0	0	0	0	0	0	212.689	0	0	0	0	191.798	0	202.099	0	0	199.745	0	0	192.212	0	0	0	0	191.271	0	0	199.253	0	0	0	209.025	0	191.942	0
		137	736.56	198.07	0	0	0	0	0	0	0	0	221.333	0	0	0	0	0	0	0	214.061	0	0	196.365	0	198.198	0	195.276	0	0	193.245	0	0	195.159	0	0	0	0	194.135	222.77	0	196.67	0	0	0	205.199	0	194.263	0
		138	740.52	193.535	0	0	0	0	0	0	0	0	209.662	0	0	0	0	0	0	193.297	210.398	0	0	0	0	202.51	0	197.651	0	0	197.917	0	0	187.725	0	0	0	0	186.225	0	0	194.501	0	0	0	194.591	0	195.109	0
		139	744.48	195.794	0	179.674	0	0	0	0	0	0	218.461	0	0	0	0	0	0	0	206.841	0	0	0	0	196.899	0	202.386	0	0	201.35	0	0	201.081	0	0	0	0	185.242	0	0	0	0	0	0	210.77	0	194.554	0
		140	748.44	194.374	0	183.209	0	0	0	0	0	0	215.67	0	0	0	0	0	0	186.525	218.374	0	0	0	0	194.758	0	203.697	0	0	194.556	0	0	193.764	0	0	0	0	189.051	0	0	202.851	0	0	0	204.386	0	192.374	0
		141	752.4	192.551	0	0	0	0	0	0	0	0	215.33	0	0	0	0	0	0	0	207.186	0	0	0	0	195.859	0	201.121	0	0	188.028	0	0	193.793	0	0	0	0	186.489	0	0	207.127	0	0	0	201.61	0	192.011	0
		142	756.36	191.719	0	180.366	0	0	0	0	0	0	209.619	0	0	0	0	0	0	182.301	210.257	0	0	0	0	193.289	0	203.861	0	0	192.2	0	0	183.358	0	0	0	0	183.76	0	0	0	0	0	0	203.85	0	192.655	0
		143	760.32	194.341	0	185.513	0	0	0	0	0	0	216.719	0	0	0	0	0	0	189.253	218.464	0	0	0	0	190.967	0	188.248	0	0	187.264	0	0	194.231	0	0	0	0	186.744	0	0	210.34	0	0	0	204.074	0	188.8	0
		144	764.28	193.695	0	181.913	0	0	0	0	0	0	219.888	205.53	0	0	0	0	0	199.159	219.553	0	0	0	0	206.164	0	199.729	0	0	191.476	0	0	192.848	0	0	0	0	190.182	0	0	202.842	0	0	0	204.853	0	194.296	0
		145	768.24	189.768	0	187.26	0	0	0	0	0	0	215.254	0	0	0	0	0	0	196.927	210.981	0	0	0	0	203.102	0	199.101	0	0	200.023	0	0	196.441	0	0	0	0	186.359	0	0	207.258	0	0	0	207.826	0	195.165	0
		146	772.2	194.73	0	177.657	0	0	0	0	0	0	218.219	0	0	0	0	0	0	177.267	208.659	0	0	0	0	191.109	0	204.876	0	0	200.619	0	0	194.493	0	0	0	0	185.356	0	0	202.377	0	0	0	200.853	0	187.206	0
		147	776.16	203.392	0	178.872	0	0	0	0	0	0	215.958	0	0	0	0	0	0	198.649	203.874	0	0	0	0	200.204	0	201.012	0	0	192.029	0	0	187.91	0	0	0	0	184.405	0	0	207.109	0	0	0	202.463	0	185.135	0
		148	780.12	200.027	0	171.917	0	0	0	0	0	0	225.037	0	0	0	0	0	0	185.969	207.966	190.556	0	0	0	199.748	0	210.467	0	0	183.121	0	0	187.358	0	0	0	0	185.411	0	0	201.156	0	0	0	194.361	0	189.876	0
		149	784.08	191.75	0	180.557	0	0	0	0	0	0	219.758	0	0	0	0	0	0	197.889	205.512	0	0	0	0	195.734	0	200.919	0	0	189.763	0	0	182.485	0	0	0	0	194.882	0	0	199.573	0	0	0	200.874	0	187.049	0
		150	788.04	201.194	0	180.462	0	0	0	0	0	0	215.638	0	0	0	0	0	166.295	193.166	213.841	0	0	0	0	192.184	0	198.499	0	0	194.325	0	0	0	0	0	0	0	181.182	0	0	190.93	0	0	0	199.831	0	188.298	0
		151	792	199.162	0	187.035	0	0	0	0	0	0	202.754	0	0	0	0	0	0	197.877	202.245	0	0	0	0	192.074	0	199.785	0	0	195.859	0	0	181.37	0	0	0	0	182.378	0	0	190.175	0	0	0	197.147	0	186.453	0
		152	795.96	200.258	0	182.255	0	184.683	0	198.914	0	0	210.947	0	0	0	0	0	0	192.168	208.966	0	0	0	0	198.824	0	195.591	0	0	201.391	0	0	186.945	0	0	0	0	189.331	0	0	203.985	0	0	0	206.298	0	192.131	0
		153	799.92	196.028	0	186.674	0	0	0	197.577	0	0	226.005	0	0	0	0	0	0	192.675	207.894	191.764	0	0	0	188.331	0	203.747	0	0	203.384	0	0	189.299	0	0	0	0	186.209	0	0	199.424	0	0	0	204.231	0	198.868	0
		154	803.88	196.334	0	180.2	0	0	0	0	0	0	219.84	0	0	0	0	0	0	199.644	211.951	183.917	0	0	0	201.995	0	200.353	0	0	202.415	0	0	183.878	0	0	0	0	185.369	0	0	192.639	0	0	0	198.28	0	187.553	0
		155	807.84	197.993	0	186.318	0	0	0	0	0	0	208.078	0	0	0	0	0	0	186.939	203.657	192.89	0	0	0	201.695	0	198.708	0	0	200.007	0	0	190.212	0	0	0	0	192.773	0	0	203.919	0	0	0	198.461	0	189.714	0
		156	811.8	198.939	0	182.455	0	0	0	0	0	0	209.288	0	0	0	0	0	0	192.143	208.549	196.443	0	0	0	195.13	0	0	0	0	195.128	0	0	195.384	0	0	0	0	192.75	0	0	205.7	0	0	0	208.02	0	186.971	0
		157	815.76	192.391	0	193.264	0	0	0	200.457	0	0	213.701	0	0	0	0	0	0	193.151	217.593	192.135	0	0	0	198.846	0	200.767	0	0	200.097	0	0	194.883	0	0	0	0	189.909	0	0	195.034	0	0	0	197.875	0	195.063	0
		158	819.72	201.755	0	184.821	0	0	0	199.104	0	0	210.162	0	0	0	0	0	0	195.673	200.289	187.831	0	0	0	190.464	0	197.081	0	0	195.563	0	0	188.594	0	0	0	0	180.877	0	0	200.361	0	0	0	200.032	0	182.259	0
		159	823.68	190.268	0	182.64	0	0	0	208.118	0	0	221.806	0	0	0	0	185.725	0	194.919	200.724	194.492	0	0	0	193.804	0	199.887	0	0	200.68	0	0	188.575	0	0	0	0	178.787	0	0	196.591	0	0	0	202.922	0	189.191	0
		160	827.64	206.061	0	184.947	0	0	0	202.591	0	0	211.308	0	0	0	0	186.697	0	190.676	215.149	193.359	0	0	0	198.424	0	198.74	0	0	198.53	0	0	195.321	0	0	0	0	184.844	0	0	194.564	0	0	0	204.956	0	185.214	0
		161	831.6	198.945	0	179.066	0	0	0	0	0	0	210.798	0	0	0	0	188.094	0	194.585	207.634	194.707	0	0	0	197.993	0	205.779	0	180.453	209.329	0	0	190.572	0	0	0	0	192.272	0	0	198.145	0	0	0	199.864	0	188.504	0
		162	835.56	194.698	0	191.793	0	0	0	191.455	0	0	212.249	0	0	0	0	190.531	0	197.803	208.665	181.553	0	0	0	197.553	0	197.682	0	0	204.402	0	0	186.028	0	0	0	0	174.512	0	0	203.154	0	0	0	201.937	0	194.674	0
		163	839.52	199.08	0	188.5	0	0	0	191.472	0	0	214.662	0	0	0	0	190.475	0	196.913	211.987	191.545	0	0	0	199.85	0	196.254	0	0	209.684	0	0	190.386	0	0	0	0	183.199	0	0	198.99	0	0	0	206.755	0	186.308	0
		164	843.48	201.123	0	181.683	0	0	0	194.32	0	0	210.606	0	0	0	0	190.599	0	202.529	215.01	185.634	0	0	0	195.899	0	201.94	0	0	195.456	0	0	186.856	0	0	0	0	181.735	0	0	198.775	0	0	0	199.373	0	191.485	0
		165	847.44	196.827	0	188.407	0	0	0	188.424	0	0	215.784	0	0	168.52	0	0	0	193.858	199.593	186.156	0	0	0	0	0	199.333	0	183.525	194.041	0	0	188.624	0	0	0	0	186.864	0	0	200.124	0	0	0	209.87	0	184.749	0
		166	851.4	192.222	0	186.257	0	0	0	193.035	0	0	206.845	0	0	0	0	192.031	0	195.462	203.71	187.8	0	0	0	198.516	0	201.389	0	0	205.954	0	0	194.765	0	0	0	0	182.249	0	0	186.052	0	196.393	0	208.177	0	192.497	0
		167	855.36	198.421	0	193.595	0	0	0	187.855	0	0	213.582	0	0	0	0	188.144	0	191.965	201.268	181.922	0	0	0	197.504	0	197.175	0	0	193.717	0	0	193.606	0	0	0	0	194.01	0	0	197.667	0	0	0	201.379	0	189.799	0
		168	859.32	195.815	0	191.476	0	0	0	188.644	0	0	216.874	0	0	0	0	0	0	193.629	201.955	190.554	0	0	0	193.164	0	197.603	0	0	195.819	0	202.945	189.345	0	0	0	0	185.494	0	0	193.653	0	0	0	196.798	0	183.211	0
		169	863.28	194.197	0	187.67	0	0	0	192.666	0	0	215.785	0	0	175.601	0	188.833	0	194.333	202.323	181.82	0	0	0	193.809	0	192.04	0	0	203.744	0	193.783	188.456	0	0	0	0	181.967	0	0	203.112	0	0	0	197.586	0	195.48	0
		170	867.24	196.475	0	188.766	0	0	0	193.692	0	0	215.779	0	0	173.155	0	186.477	0	197.131	201.052	189.446	0	0	0	196.389	0	192.819	0	184.199	202.084	0	0	184.036	0	0	0	0	183.353	0	0	203.544	0	193.624	0	191.966	0	191.624	0
		171	871.2	197.147	0	190.861	0	0	0	188.385	0	0	214.554	0	0	175.079	0	190.789	0	194.785	208.795	189.086	0	0	0	197.873	0	198.884	0	181.715	206.243	0	200.874	185.644	0	0	0	0	182.48	0	0	198.715	0	197.682	0	201.72	0	191.821	0
		172	875.16	195.814	0	196.412	0	0	0	191.583	0	0	211.594	0	0	0	0	185.778	0	190.223	215.299	196.696	0	0	0	198.392	0	197.962	0	179.106	204.592	0	194.652	0	0	0	0	0	180.63	0	0	201.029	0	194.306	0	196.072	0	180.247	0
		173	879.12	189.808	0	183.301	0	0	0	189.563	0	0	220.434	0	0	174.407	0	183.444	206.652	189.733	209.275	190.695	0	0	0	205.066	0	199.628	0	182.31	219.19	0	208.164	189.752	0	0	0	0	192.452	0	0	201.889	0	0	0	195.932	0	183.615	0
		174	883.08	199.446	0	188.514	0	0	0	189.285	0	0	218.64	0	0	176.137	0	183.826	0	191.818	212.731	188.742	0	0	0	200.031	0	202.735	0	178	197.415	0	202.462	186.79	0	0	0	0	185.274	0	0	197.879	0	194.472	0	196.854	0	179.388	0
		175	887.04	198.338	190.276	186.368	0	0	0	182.447	0	0	209.357	0	0	176.553	0	183.027	0	190.421	210.2	196.77	0	0	0	199.112	0	207.348	0	175.133	210.412	0	198.422	184.941	0	0	0	0	184.953	0	0	198.323	0	190.667	0	204.745	0	185.718	0
		176	891	191.045	0	181.447	0	0	0	185.568	0	0	211.764	0	0	0	0	187.831	0	188.401	208.354	188.298	0	0	0	195.963	0	0	0	172.588	211.166	0	202.766	189.146	0	0	0	0	185.14	0	0	207.083	0	191.535	0	197.496	0	183.71	0
		177	894.96	193.827	0	193.787	0	0	0	187.723	0	0	216.677	0	0	187.583	0	192.018	0	196.343	213.677	192.532	0	0	0	199.182	0	205.288	0	169.135	202.933	0	200.151	191.52	0	0	0	0	184.008	0	0	202.188	0	191.242	0	205.372	0	190.343	0
		178	898.92	196.957	0	191.26	0	0	0	0	0	0	215.304	0	0	0	0	191.431	0	188.239	209.232	0	0	188.631	0	196.176	0	0	0	183.955	205.88	0	198.753	188.449	0	0	0	0	186.091	0	0	209.704	0	193.068	0	198.879	0	192.859	0
		179	902.88	200.519	0	186.899	0	0	0	187.456	0	0	221.717	0	0	169.638	0	186.858	0	191.174	214.511	185.354	0	0	0	199.384	0	193.674	0	174.917	204.578	0	191.459	186.995	0	0	0	0	184.86	0	0	204.996	0	199.317	0	203.154	0	185.292	0
		180	906.84	200.109	0	186.171	0	0	0	187.274	0	0	220.636	0	0	170.222	0	176.102	0	184.404	216.559	191.259	0	0	0	196.974	0	207.406	0	179.066	200.344	0	195.402	173.409	0	0	0	0	186.075	0	0	209.936	0	196.002	0	198.899	0	186.301	0
		181	910.8	191.576	0	184.401	0	0	0	191.268	0	0	228.725	0	0	171.28	0	191.358	0	196.068	201.323	188.25	0	0	0	184.873	0	196.607	0	173.802	206.088	0	0	183.927	0	0	0	0	182.034	0	0	204.262	0	190.711	0	197.331	0	189.116	0
		182	914.76	197.376	0	182.813	0	0	0	179.388	0	0	214.659	0	0	175.479	0	189.227	0	194.526	213.495	187.752	0	185.114	0	188.578	0	197.124	0	172.943	200.717	0	198.282	188.28	0	0	0	0	179.337	0	0	202.583	0	190.376	0	195.219	0	195.373	0
		183	918.72	192.028	0	183.814	0	0	0	194.987	0	0	221.482	0	0	0	0	181.67	0	200.325	209.559	193.011	0	186.89	0	196.104	0	193.582	0	181.955	203.341	0	192.164	180.137	0	0	0	205.235	188.058	0	0	209.924	0	196.883	0	199.255	0	197.823	0
		184	922.68	199.415	0	183.468	0	0	0	179.048	0	0	218.343	0	0	178.923	0	182.69	0	198.277	204.79	187.643	0	190.853	0	190.325	0	186.955	0	176.937	201.87	0	195.413	174.813	0	0	0	0	189.953	0	0	197.601	0	193.427	0	209.492	0	191.598	0
		185	926.64	196.038	0	178.904	0	0	0	183.672	0	0	222.824	0	0	0	0	173.098	0	190.888	203.568	189.534	0	190.182	0	194.475	0	192.186	0	168.368	198.773	0	194.621	181.434	0	0	0	0	187.028	0	0	200.045	0	197.679	0	0	0	191.152	0
		186	930.6	193.997	0	183.477	0	0	0	193.191	0	0	215.247	0	0	178.135	0	179.409	0	205.725	212.597	186.837	0	187.09	0	196.608	0	194.136	0	180.053	198.49	0	0	180.297	0	0	0	196.245	186.901	0	0	201.662	0	188.045	0	206.698	0	192.588	0
		187	934.56	197.956	0	183.261	0	0	0	183.385	0	0	219.096	0	0	0	0	186.52	0	191.696	206.195	186.194	0	184.974	0	197.254	0	192.479	0	182.023	198.063	0	199.388	182.53	0	0	0	0	183.372	0	0	193.179	0	187.477	0	200.717	0	187.913	0
		188	938.52	192.375	0	184.023	0	0	198.855	194.326	0	0	217.544	0	0	168.234	0	178.55	0	198.51	215.265	193.796	0	182.132	0	198.791	0	198.919	0	177.533	198.657	171.878	194.902	177.376	0	0	0	200.526	183.664	0	0	195.689	0	186.896	0	0	0	197.707	0
		189	942.48	190.836	0	187.753	0	0	0	180.331	0	0	225.339	0	0	174.287	0	188.374	0	199.152	208.677	187.478	0	184.896	0	192.014	0	195.003	0	0	198.763	0	0	180.657	0	0	0	0	185.555	0	0	199.52	0	191.438	0	0	0	197.187	0
		190	946.44	197.136	0	186.815	0	0	0	189.013	0	0	219.481	0	0	180.697	0	185.655	0	202.716	210.612	192.532	0	177.641	0	193.354	0	189.96	0	0	189.67	169.688	196.073	181.397	0	0	0	190.799	180.955	0	0	201.567	0	194.924	0	195.331	0	193.524	0
		191	950.4	196.391	0	190.039	0	0	0	191.175	0	0	215.773	0	0	0	0	186.044	0	192.651	206.223	199.021	0	190.29	0	193.675	0	189.785	0	0	194.349	174.849	194.681	0	0	0	0	192.271	184.734	0	0	205.125	0	195.512	0	196.65	0	194.618	0
		192	954.36	191.015	0	191.41	0	0	0	192.318	0	0	224.611	0	0	0	0	185.943	0	207.811	210.057	187.803	0	183.748	0	190.415	0	190.476	0	179.303	199.058	181.234	192.803	170.304	0	0	0	196.54	185.467	0	0	206.709	0	191.159	0	0	0	182.108	0
		193	958.32	196.71	0	199.808	0	0	0	188.834	0	0	230.036	0	0	0	0	185.441	0	204.809	206.731	190.2	0	187.157	0	187.934	0	197.319	0	0	196.831	165.616	199.585	0	0	0	0	185.295	188.586	0	0	208.205	0	187.622	0	203.96	0	192.166	0
		194	962.28	195.437	0	191.838	0	0	0	184.618	0	0	213.467	0	0	171.284	0	188.544	0	203.665	214.048	183.746	0	193.71	0	196.73	0	189.092	0	183.849	195.214	0	195.861	181.097	0	0	0	189.803	185.274	0	0	196.697	0	215.627	0	0	0	192.805	0
		195	966.24	201.803	0	184.492	0	180.968	0	188.931	0	0	221.357	0	0	170.758	0	190.73	0	198.368	209.115	193.321	0	179.616	0	198.038	0	195.289	0	0	204.48	177.963	201.149	173.283	0	0	0	196.348	186.709	0	0	204.614	0	189.646	0	206.383	0	195.928	0
		196	970.2	197.582	0	184.336	0	0	0	189.184	0	0	221.178	0	0	179.038	0	188.399	0	200.014	210.123	185.774	0	181.992	0	196.797	0	194.202	0	188.627	201.942	172.649	200.26	172.571	0	186.345	0	193.33	184.16	0	0	202.374	0	190.263	0	203.482	0	185.382	0
		197	974.16	199.942	0	181.424	0	0	0	193.345	0	0	219.328	0	0	169.79	0	183.338	0	193.208	204.358	185.963	0	182.833	0	189.029	0	198.26	0	179.137	203.281	175.75	201.586	174.158	0	0	0	190.745	183.054	0	0	199.556	0	197.692	0	196.402	0	188.189	0
		198	978.12	202.585	0	192.605	0	0	0	190.841	0	0	224.785	0	0	177.051	0	186	0	194.34	218.59	193.303	0	174.428	0	203.519	0	0	0	184.465	196.133	185.612	189.742	182.646	0	0	0	192.078	182.217	0	0	198.916	0	201.227	0	203.347	0	193.357	0
		199	982.08	201.101	0	182.758	0	186.135	0	185.524	0	0	221.344	0	0	177.477	0	184.724	0	193.717	214.137	194.199	0	177.275	0	197.032	0	193.75	0	185.077	202.631	176.376	192.728	0	0	188.978	0	196.799	190.364	0	0	193.816	0	185.13	0	199.931	0	186.172	0
		200	986.04	204.521	0	192.562	0	185.398	0	184.111	0	0	218.194	0	0	178.04	0	187.797	0	198.54	210.888	195.041	0	185.611	0	201.034	0	195.978	0	178.627	187.394	181.787	194.655	0	0	193.313	0	191.145	189.918	0	0	199.548	0	198.409	0	202.24	0	187.222	0
		201	990	201.171	0	190.432	0	0	0	186.574	0	0	222.233	0	0	174.631	0	187.106	0	199.978	210.274	175.987	0	176.53	0	199.179	0	191.102	167.898	175.299	194.47	183.698	204.259	183.847	0	192.484	0	183.175	178.773	0	0	206.951	0	193.568	0	205.502	0	192.73	0
		202	993.96	198.355	0	183.52	0	180.867	0	192.508	0	0	219.306	0	0	163.988	0	194.986	0	195.791	203.562	198.296	0	182.051	0	192.009	0	197.492	0	0	204.147	172.098	204.76	175.082	0	191.351	0	188.715	187.809	0	214.894	207.655	0	197.853	0	209.078	0	198.236	0
		203	997.92	194.121	0	182.338	0	0	0	195.609	191.962	0	220.308	0	0	171.924	0	185.695	0	197.533	217.99	184.994	0	186.293	0	198.298	0	194.264	0	187.325	204.873	180.353	192.602	184.212	0	0	0	190.049	172.949	0	0	203.011	0	196.817	0	202.562	0	191.833	0
		204	1001.88	202.569	0	186.723	0	0	0	187.606	0	0	215.427	0	0	0	0	185.952	0	203.002	214.127	187.392	0	183.665	0	194.026	0	191.8	0	182.336	197.785	174.718	194.244	176.394	0	0	0	189.942	181.041	0	0	215.303	0	191.485	0	193.24	0	190.515	0
		205	1005.84	194.713	0	187.661	0	186.104	0	188.529	0	0	212.393	0	0	179.025	0	184.52	0	201.937	214.859	190.475	0	179.483	0	204.705	0	179.621	0	181.279	200.739	165	203.475	177.012	0	189.657	0	193.651	186.05	0	0	202.037	0	196.88	0	200.631	0	182.144	0
		206	1009.8	200.859	0	184.484	0	183.806	0	190.915	0	0	217.346	0	0	181.382	0	186.318	0	203.603	207.475	186.529	0	188.98	0	198.637	0	187.396	0	186.628	196.255	176.869	194.809	0	0	179.963	0	187.101	186.332	0	0	197.18	0	197.88	0	205.084	0	184.849	0
		207	1013.76	206.145	0	183.856	0	0	0	191.588	0	0	208.846	0	0	177.634	0	190.596	0	205.99	210.574	192.313	0	190.96	0	193.394	0	193.652	0	188.851	208.691	180.049	199.412	186.118	0	176.747	0	189.996	191.11	0	0	204.032	0	194.113	0	205.952	0	184.528	0
		208	1017.72	201.844	0	188.975	0	193.665	0	194.975	0	0	222.986	0	0	182.2	0	185.809	0	202.252	212.915	185.346	0	184.548	0	197.287	0	195.18	0	0	200.361	184	195.942	188.175	0	181.345	0	196.704	185.627	0	0	202.366	0	196.907	0	206.693	0	184.042	0
		209	1021.68	203.229	0	183.051	0	188.276	0	192.385	0	0	217.872	0	0	167.631	0	190.279	0	199.879	206.758	190.337	0	186.32	0	193.51	0	205.361	0	0	199.331	183.874	200.861	183.924	0	185.538	0	187.187	187.888	0	0	216.983	0	197.883	0	200.967	0	183.426	0
		210	1025.64	204.419	0	192.186	0	0	0	188.361	0	0	218.188	0	0	172.761	0	185.717	0	202.759	206.588	201.881	0	186.666	0	191.724	0	186.912	0	187.071	204.189	181.508	199.231	172.86	0	192.516	0	187.576	183.068	0	0	205.23	0	192.2	0	202.147	0	183.565	0
		211	1029.6	201.07	0	186.561	0	181.253	0	182.299	0	0	214.791	0	0	165.081	0	191.439	0	195.665	207.998	190.558	0	188.131	0	191.286	0	196.091	0	0	202.597	188.288	194.077	178.379	172.111	187.24	0	195.707	187.205	0	0	0	0	202.713	0	208.775	0	190.012	193.793
		212	1033.56	196.344	0	183.646	0	192.826	0	189.489	0	0	219.467	0	0	172.883	0	186.238	0	203.321	208.048	189.735	0	189.869	0	201.472	0	199.534	0	187.753	206.024	187.008	196.929	182.194	187.447	197.617	0	188.26	184.137	0	0	197.451	0	189.015	0	201.121	0	192.044	0
		213	1037.52	196.63	0	181.473	0	181.083	0	188.806	0	0	215.835	0	0	176.903	0	194.548	0	195.667	211.929	195.503	0	180.95	0	196.365	0	198.149	0	173.879	203.122	192.641	208.785	182.747	0	188.919	0	193.654	178.282	0	0	205.784	0	196.137	0	194.018	0	179.25	196.317
		214	1041.48	199.007	0	181.691	0	175.969	0	201.799	0	0	219.724	0	0	176.124	0	190.241	0	200.639	209.971	185.47	0	192.351	0	195.697	0	202.104	0	187.719	200.374	189.385	202.992	183.169	0	186.243	0	182.921	182.798	0	0	200.006	0	192.264	0	200.679	0	186.828	0
		215	1045.44	209.747	0	184.494	0	174.316	0	0	0	0	212.741	0	0	176.737	0	187.19	0	201.92	211.439	189.076	0	180.598	0	192.913	0	184.49	0	170.11	205.704	183.753	201.01	183.362	0	185.642	0	187.829	181.142	0	0	197.657	0	181.743	0	196.793	0	188.776	0
		216	1049.4	201.917	0	184.091	190.874	186.765	0	190.126	0	0	211.572	0	0	174.99	0	192.498	0	208.47	204.301	191.73	0	196.625	0	191.113	0	196.568	0	180.697	201.602	172.703	203.864	187.812	0	185.103	0	188.141	180.372	0	0	202.425	0	194.902	0	196.437	0	182.762	0
		217	1053.36	193.095	0	184.276	0	0	0	195.976	0	0	210.663	0	0	167.846	0	193.115	0	199.984	211.675	188.144	0	188.962	0	201.728	0	191.202	0	172.707	204.834	177.937	207.015	181.201	0	191.435	0	193.238	184.533	0	0	0	0	187.285	0	210.086	0	181.539	0
		218	1057.32	201.427	0	176.795	196.718	188.469	0	191.055	0	0	225.894	0	0	182.013	0	192.275	0	197.332	205.786	184.399	0	186.876	0	192.883	0	189.754	0	182.689	190.574	186.754	200.113	184.013	177.412	190.146	0	198.976	177.73	0	0	198.762	0	197.718	0	201.465	0	181.995	197.644
		219	1061.28	199.634	0	176.631	0	183.687	0	0	0	0	225.845	0	0	179.042	0	183.157	0	211.309	202.748	195.838	0	179.352	0	191.983	0	197.188	0	172.237	193.733	186.153	212.434	184.237	0	189.647	0	201.576	178.945	0	0	198.572	0	189.934	0	206.077	0	186.125	199.828
		220	1065.24	199.118	0	178.79	189.262	182.988	0	187.565	0	0	229.263	0	0	173.153	0	192.185	0	199.505	204.442	191.583	0	179.299	0	203.015	0	197.116	0	179.301	202.77	190.041	189.61	177.272	173.035	188.087	0	180.032	182.338	0	0	0	0	194.272	0	205.939	0	186.146	198.304
		221	1069.2	202.462	0	185.737	191.857	183.962	0	0	0	0	221.323	0	0	182.818	0	189.967	0	205.676	203.385	196.666	0	176.752	0	192.713	0	193.495	0	174.435	197.026	184.981	197.548	188.911	0	182.775	0	191.44	186.303	0	0	204.825	0	188.894	0	206.29	0	179.258	0
		222	1073.16	201.434	0	181.417	191.298	197.296	0	191.767	0	0	221.823	0	0	179.922	0	187.38	0	203.353	212.48	188.451	0	171.44	0	204.442	0	188.668	0	175.532	198.81	192.786	197.801	187.827	0	185.428	0	186.641	176.017	0	0	195.196	0	198.469	0	199.221	0	182.641	187.217
		223	1077.12	200.072	0	183.692	199.045	191.762	0	181.519	0	0	218.512	0	0	177.242	0	193.823	0	203.292	208.597	201.139	0	182.402	0	203.598	0	186.46	0	162.001	193.422	184.09	206.783	0	181.258	184.553	0	184.457	178.093	0	0	0	0	192.091	0	199.451	0	184.75	198.236
		224	1081.08	196.479	0	176.085	188.601	190.261	0	0	0	0	228.408	0	0	175.855	0	198.246	0	201.409	211.021	192.597	0	174.05	0	196.217	0	198.783	0	170.915	210.647	179.918	200.504	182.644	0	188.27	0	188.044	180.54	0	0	201.452	0	190.326	0	201.245	0	185.34	193.812
		225	1085.04	191.296	0	171.553	197.588	189.493	0	188.792	0	0	221.235	0	0	182.599	0	181.878	0	195.484	204.166	196.939	0	179.292	0	201.202	0	204.445	0	169.747	196.381	186.572	206.066	178.342	0	185.367	0	192.301	175.397	0	0	199.706	0	193.11	0	210.878	0	184.302	192.234
		226	1089	194.991	0	182.227	192.353	189.496	0	190.183	0	0	224.014	0	0	176.967	0	187.434	0	200.972	208.515	188.367	0	186.71	0	193.534	0	0	0	174.78	200.764	186.297	199.967	192.114	174.758	179.532	0	196.789	183.354	0	0	198.609	0	196.358	0	209.057	0	181.898	187.845
		227	1092.96	200.466	0	176.561	0	192.944	0	180.718	0	0	231.025	0	0	174.723	0	194.505	0	202.316	209.007	192.549	0	180.263	0	193.262	0	201.658	177.45	173.388	198.572	176.761	198.396	191.45	176.098	185.753	0	192.769	182.295	0	0	205.311	0	195.556	0	205.323	0	177.36	194.562
		228	1096.92	202.928	0	173.017	193.845	0	0	190.747	0	0	217.567	0	0	178.207	0	192.455	0	201.717	203.976	188.873	0	179.261	0	199.205	0	195.538	176.691	173.816	203.741	178.023	205.765	188.867	0	183.893	0	190.842	177.318	0	0	196.028	0	192.605	0	202.716	0	185.262	190.619
		229	1100.88	195.229	0	181.6	185.26	186.716	0	201.068	0	0	220.775	0	0	181.101	0	185.306	198.784	200.726	201.502	199.553	0	180.416	0	204.477	0	193.571	176.876	173.878	191.19	0	199.622	182.92	0	192.619	0	195.981	180.32	0	0	0	0	195.201	0	204.12	0	179.487	193.383
		230	1104.84	198.33	0	180.762	194.068	184.347	0	194.193	0	0	221.07	0	0	170.826	0	185.412	0	200.308	206.778	192.081	0	175.832	0	203.92	0	202.646	177.13	178.784	205.881	182.788	201.592	178.818	180.233	189.418	0	180.233	179.461	0	0	200.294	0	193.64	186.386	209.45	0	185.069	193.361
		231	1108.8	194.743	0	181.379	191.958	189.669	0	191.186	0	0	222.154	0	0	168.52	0	195.128	204.505	204.642	208.26	193.46	0	177.485	0	202.194	0	194.792	187.934	175.977	199.649	185.595	206.033	185.545	176.139	181.379	0	189.615	187.972	0	0	0	0	199.023	0	207.133	0	170.152	195.981
		232	1112.76	207.06	0	181.043	197.757	195.507	0	203.142	0	0	214.869	0	0	172.616	0	185.442	202.501	197.331	206.323	194.92	0	178.944	0	188.719	0	201.636	186.447	168.797	207.593	183.812	197.575	180.682	0	186.97	0	197.342	191.596	0	0	186.182	0	203.39	0	204.44	0	180.401	191.504
		233	1116.72	207.592	0	0	197.903	188.581	0	192.409	0	0	208.952	0	0	172.306	0	198.424	202.398	210.937	203.742	194.237	0	171.579	0	205.439	0	0	183.977	172.775	200.29	183.071	203.677	187.419	0	178.84	0	189.957	180.954	0	0	0	0	186.727	0	198.366	0	175.47	0
		234	1120.68	202.777	0	191.206	192.672	190.811	0	186.054	0	0	222.04	0	0	173.96	0	185.329	198.462	203.561	207.189	183.342	0	176.733	0	195.727	0	194.566	0	172.523	202.003	181.476	205.802	0	187.649	189.122	0	189.803	177.305	0	0	0	0	196.023	0	205.793	0	182.47	205.813
		235	1124.64	195.86	0	180.879	196.053	183.436	0	192.922	0	0	212.685	0	0	175.416	0	187.77	195.235	202.734	213.498	190.764	186.625	171.788	0	188.776	0	197.484	179.742	174.04	191.165	179.935	198.028	178.244	187.426	176.451	0	192.192	177.46	0	0	0	0	194.986	0	204.127	0	178.374	0
		236	1128.6	194.083	0	179.232	190.772	182.506	0	188.81	0	0	219.649	0	0	174.613	0	185.138	194.255	194.858	212.808	193.957	0	169.458	0	193.496	0	0	0	168.238	203.418	168.349	207.391	180.545	185.375	188.429	0	189.298	177.563	0	0	0	0	198.112	0	208.84	0	178.249	195.216
		237	1132.56	203.463	0	174.828	189.356	0	0	191.788	0	194.042	222.703	0	0	176.614	0	212.948	201.58	211.012	203.256	188.467	183.796	174.136	0	206.598	0	0	188.324	171.397	194.952	179.99	207.725	187.25	186.565	194.97	0	200.525	183.741	0	0	190.843	0	193.842	0	195.244	0	179.854	191.336
		238	1136.52	194.646	0	191.011	193.694	185.407	0	188.362	0	0	219.491	0	0	173.517	0	183.876	194.85	202.029	212.305	193.284	0	173.368	0	194.31	0	0	190.437	176.607	200.082	184.388	206.491	185.409	0	181.528	0	190.227	177.995	0	0	188.929	0	192.687	0	210.534	0	172.965	0
		239	1140.48	197.711	0	195.883	197.096	181.593	0	185.162	0	187.272	219.86	0	0	176.482	0	187.529	189.146	212.265	194.999	192.409	183.637	170.544	0	196.694	0	0	192.328	168.2	191.574	176.783	191.964	189.025	0	182.205	0	202.186	181.483	0	0	0	0	190.166	0	204.612	0	180.862	198.177
		240	1144.44	196.227	0	187.577	193.118	185.973	0	186.388	0	200.001	217.929	0	0	180.925	0	186.263	200.048	204.139	205.331	188.755	0	166.758	187.487	187.284	0	0	190.679	167.916	193.811	181.264	211.202	181.887	178.949	182.846	0	189.518	190.71	0	0	192.675	0	199.443	0	208.341	0	178.589	194.398
		241	1148.4	204.536	0	188.509	188.874	195.996	0	189.788	0	0	230.493	0	0	174.822	0	197.554	195.932	199.906	213.273	193.203	185.798	167	0	191.352	0	0	187.5	169.407	202.363	181.636	205.339	191.742	177.023	192.551	0	191.535	182.728	0	0	206.285	0	191.054	0	204.085	0	181.025	0
		242	1152.36	196.828	0	181.045	198.601	197.708	0	188.245	0	191.633	216.147	0	0	178.114	0	187.779	195.737	199.434	211.667	192.545	182.974	167.461	188.139	195.289	0	0	186.616	176.493	197.624	182.837	206.381	189.392	0	183.953	0	193.268	180.14	0	0	0	0	193.242	0	210.922	220.89	178.295	181.837
		243	1156.32	200.342	0	191.414	198.329	188.348	0	183.902	0	195.176	218.973	0	0	185.795	0	191.293	199.953	196.207	202.031	199.78	185.361	175.24	193.428	192.073	0	0	186.27	168.997	194.505	176.744	205.747	184.063	178.799	178.851	0	197.403	180.715	0	0	187.952	0	193.717	0	205.242	0	168.549	187.442
		244	1160.28	198.367	0	189.417	192.444	183.474	0	186.099	0	191.319	216.332	0	0	167.72	0	185.79	200.704	201.402	212.053	190.54	187.214	179.366	0	192.711	0	0	184.538	170.106	196.409	182.712	201.616	188.266	0	196.524	0	196.03	183.693	0	0	201.584	0	193.45	0	197.314	0	171.945	0
		245	1164.24	196.03	0	189.636	196.803	191.626	0	185.437	0	195.395	216.595	0	0	174.364	0	188.341	194.504	196.355	205.125	199.516	178.504	167.458	0	194.724	0	0	189.266	167.185	201.917	180.624	207.901	180.263	189.296	199.466	0	196.891	183.402	0	0	196.341	0	185.437	0	201.707	0	184.698	0
		246	1168.2	198.306	0	191.874	189.221	194.864	0	185.141	0	204.115	218.82	0	0	177.554	0	197.01	206.455	197.75	207.652	189.411	182.093	173.807	189.441	198.993	0	202.379	185.674	177.889	203.616	172.962	205.589	179.964	184.531	195.226	0	188.021	194.816	0	0	192.098	0	187.025	0	206.072	0	183.289	199.501
		247	1172.16	192.958	0	187.858	201.124	189.604	0	187.502	0	188.562	220.506	0	0	173.894	0	193.821	199.266	191.502	202.066	188.513	198.774	172.875	191.899	196.4	0	201.931	183.95	170.586	206.174	171.829	198.895	182.381	180.92	190.342	0	196.953	180.417	0	0	196.536	0	186.202	0	203.605	0	174.139	191.645
		248	1176.12	195.527	0	183.247	199.303	189.283	0	189.284	0	202.131	212.045	0	0	176.025	0	197.468	203.11	196.171	208.657	191.972	185.208	177.353	0	195.636	0	199.386	179.002	170.78	206.242	187.118	196.852	177.984	178.63	190.455	0	183.589	207.184	0	0	199.937	0	185.345	0	204.605	0	179.999	198.986
		249	1180.08	202.271	0	185.416	193.251	196.017	0	0	0	198.159	213.716	0	0	179.987	0	0	196.998	195.306	205.932	189.808	189.972	178.849	188.292	196.123	0	195.011	182.078	181.064	199.262	179.766	203.951	181.444	184.391	184.527	0	187.681	179.159	0	0	0	0	190.117	0	206.077	0	180.73	186.092
		250	1184.04	197.169	0	179.537	196.815	183.812	0	187.544	0	189.924	213.887	0	0	177.442	0	0	203.092	194.137	212.863	188.13	186.732	175.149	202.114	203.558	0	197.108	0	172.846	207.007	180.955	198.672	170.696	184.865	181.139	0	190.311	186.422	0	0	196.852	0	183.239	0	198.556	0	179.023	199.111
		251	1188	197.056	0	178.77	188.841	186.401	0	189.26	0	193.45	209.388	0	0	179.589	0	0	190.832	197.506	200.454	194.169	185.093	173.302	188.489	199.768	0	199.144	190.492	180.696	209.214	184.308	198.829	187.43	180.806	179.524	0	197.298	184.544	0	0	193.849	0	193.423	0	216.718	0	180.038	189.888
		252	1191.96	202	0	193.992	193.16	179.946	0	181.988	0	200.719	219.053	0	0	179.498	0	0	0	196.877	207.005	0	198.146	177.09	202.151	201.891	0	0	184.334	178.836	199.23	177.309	209.579	184.924	178.579	187.697	0	187.902	179.076	0	0	200.999	0	192.667	0	203.785	0	181.718	192.999
		253	1195.92	195.058	0	189.051	189.768	181.463	0	0	0	201.173	218	0	0	181.324	0	0	197.785	203.311	207.279	192.719	190.072	176.104	198.253	195.956	0	199.168	183.715	180.697	205.82	175.063	205.46	191.237	183.788	180.864	0	188.312	191.55	0	0	196.816	0	200.105	0	204.149	0	180.904	185.36
		254	1199.88	202.515	0	188.543	193.971	0	0	191.861	0	189.24	221.437	0	0	171.008	0	0	199.288	190.36	214.321	198.426	187.083	178.234	191.248	194.415	0	203.04	185.208	186.193	194.685	172.79	211.665	193.326	0	187.412	0	185.087	191.964	0	0	194.255	0	179.258	0	200.903	0	186.173	189.525
		255	1203.84	204.595	0	195.246	194.265	169.371	0	189.46	0	194.758	219.82	0	0	185.024	0	190.903	0	194.741	211.258	195.125	182.681	176.578	186.258	198.78	0	205.699	193.779	172.923	200.683	171.247	200.549	182.121	177.082	181.451	0	191.01	193.353	0	0	0	0	183.609	0	201.331	0	177.121	190.264
		256	1207.8	209.49	0	190.068	192.05	179.177	0	181.02	0	186.746	227.227	0	0	181.88	0	0	200.847	207.61	208.22	203.064	186.385	178.461	193.59	202.058	0	203.464	182.299	180.25	207.145	177.367	201.654	182.836	178.906	197.237	0	184.089	186.013	0	0	208.944	0	191.038	0	201.419	0	182.008	190.093
		257	1211.76	203.141	0	187.911	197.428	183.851	0	0	205.524	194.115	221.097	0	0	177.111	0	0	199.428	200.433	211.868	200.592	186.973	183.657	200.657	194.912	0	207.254	193.394	179.444	185.558	188.29	203.773	185.128	175.128	190.942	0	187.182	187.97	0	0	192.33	0	196.835	0	209.107	0	185.189	192.329
		258	1215.72	191.479	0	185.28	202.366	187.427	0	194.021	0	187.482	219.597	0	0	177.246	0	0	200.659	199.104	205.923	199.233	183.562	170.319	198.326	192.03	0	204.252	187.672	168.753	190.581	179.362	192.376	188.842	182.004	183.77	0	195.289	188.171	0	0	192.173	0	190.875	0	206.566	0	185.114	195.646
		259	1219.68	186.241	0	187.492	193.782	190.174	0	192.385	0	194.657	219.245	0	0	184.164	0	0	0	200.649	208.086	198.368	181.911	171.93	186.086	183.167	0	205.737	191.108	177.083	204.751	177.791	197.968	175.999	190.259	191.925	0	184.224	188.999	0	0	206.561	0	195.537	0	199.212	0	173.253	193.274
		260	1223.64	200.728	0	178.449	204.119	190.147	0	187.543	0	194.432	216.985	0	0	188.98	0	0	0	192.595	211.952	191.511	191.236	180.601	191.299	191.866	0	201.219	190.925	171.852	202.123	179.072	203.417	179.681	176.716	185.321	0	187.533	184.013	0	0	197.75	0	189.691	0	206.504	0	176.291	192.574
		261	1227.6	198.124	0	183.83	197.667	178.605	0	194.181	0	183.72	218.473	0	0	189.303	0	0	0	194.052	208.576	186.871	183.266	182.167	0	189.341	194.759	201.356	190.29	175.067	190.757	172.18	203.68	178.277	183.401	180.242	0	202.915	183.687	0	0	207.414	0	196.945	0	200.552	0	185.702	186.859
		262	1231.56	200.828	0	185.361	199.662	181.669	0	191.133	0	188.341	222.997	0	0	184.765	0	0	205.475	190.967	219.096	188.94	189.808	175.875	191.715	188.284	0	194.04	194.494	179.042	187.523	182.512	203.427	171.035	176.297	184.793	0	190.758	181.758	0	0	199.853	0	190.318	0	192.174	0	184.654	188.881
		263	1235.52	197.475	0	190.768	200.16	183.907	0	192.897	0	187.564	213.867	0	0	181.35	0	0	200.932	208.545	212.891	194.806	196.985	183.76	195.907	191.527	0	201.936	179.063	171.588	192.352	185.424	202.429	177.283	179.217	185.676	0	194.597	188.64	0	0	196.024	0	194.053	0	197.839	0	170.382	192.071
		264	1239.48	191.333	0	191.195	198.048	184.313	0	194.258	0	184.127	211.907	0	0	181.37	0	0	0	204.774	198.49	196.175	185.538	168.954	190.413	182.328	0	194.669	191.351	176.55	209.022	176.75	199.508	185.545	178.264	188.73	0	192.749	185.643	0	0	198.567	0	198.398	0	198.706	0	183.439	190.553
		265	1243.44	192.965	0	203.942	194.619	184.344	0	188.706	0	186.69	222.268	0	0	177.773	0	0	0	202.841	218.268	193.388	198.465	179.935	195.043	191.265	187.93	197.556	186.12	177.098	197.523	185.609	201.409	186.27	184.654	194.35	0	201.719	190.77	0	0	194.575	0	192.864	0	201.363	0	180.052	188.957
		266	1247.4	197.151	0	199.243	195.844	177.752	0	190.893	0	179.684	217.705	0	0	182.653	0	0	199.465	199.5	211.538	187.771	189.379	175.19	192.775	193.865	0	197.649	196.494	181.829	201.147	178.863	206.313	182.895	179.842	193.633	0	193.661	188.485	188.88	0	205.102	0	197.711	0	203.895	0	190.485	191.57
		267	1251.36	200.228	0	184.973	201.154	191.424	0	194.287	0	184.87	211.066	0	0	167.546	0	0	197.101	202.57	206.411	194.474	194.763	176.189	195.169	186.209	0	200.146	195.112	176.861	202.473	183.066	202.078	180.935	179.137	187.608	0	190.296	183.162	0	0	194.458	0	201.979	0	200.998	0	184.627	193.053
		268	1255.32	195.839	0	185.662	206.376	191.604	0	193.143	0	192.549	213.095	0	0	173.254	0	0	196.118	204.135	214.386	188.972	194.865	178.901	191.831	195.859	193.902	191.318	190.265	182.573	201.552	178.869	0	187.351	184.698	191.511	0	198.23	179.391	0	0	192.686	0	199.17	0	196.522	0	182.238	194.952
		269	1259.28	202.253	0	186.835	210.11	179.048	0	186.525	0	198.53	221.53	0	0	176.398	0	197.066	188.722	206.301	214.575	194.611	184.596	188.316	190.181	190.36	199.266	189.241	188.164	179.1	202.405	174.176	192.316	183.634	177.892	189.354	0	193.193	185.544	0	0	193.415	0	187.649	0	203.534	0	180.484	191.705
		270	1263.24	211.508	0	189.611	196.363	184.487	0	186.7	0	190.879	216.255	0	0	178.265	0	0	197.317	205.434	201.376	191.278	195.831	179.553	191.211	197.942	194.785	197.48	189.96	177.336	202.383	180.888	198.945	177.698	185.381	192.654	0	190.301	181.031	0	0	196.724	202.058	200.447	0	204.697	0	173.303	193.224
		271	1267.2	209.036	0	190.963	193.622	180.28	0	193.81	174.252	194.489	211.192	0	0	169.513	0	183.516	202.798	197.978	209.967	196.689	183.368	181.805	194.593	188.366	0	195.761	192.611	170.407	203.286	185.401	206.389	182.613	177.855	194.228	0	192.619	180.429	176.526	0	203.701	0	209.624	0	203.24	0	173.184	206.02
		272	1271.16	208.351	0	189.257	194.606	182.709	0	199.303	180.149	192.935	224.437	0	0	172.819	0	0	193.349	204.727	215.586	189.665	183.199	177.348	189.738	202.596	190.173	199.707	205.119	182.394	205.228	181.675	200.084	182.857	181.846	190.986	0	193.484	182.855	191.71	0	202.732	198.717	195.222	0	201.091	0	176.437	194.07
		273	1275.12	195.843	0	195.056	207.098	183.513	0	200.028	187.233	194.156	220.276	0	0	180.545	0	0	193.793	199.409	209.033	191.647	191.908	186.836	187.072	201.815	205.797	196.723	193.083	181.054	210.653	168.431	198.542	175.765	178.345	200.525	0	190.007	187.589	0	0	201.463	0	194.515	0	204.248	0	194.148	198.317
		274	1279.08	196.616	0	187.285	194.944	187.249	0	192.386	167.197	182.666	217.324	0	0	172.426	0	183.03	194.05	207.731	218.05	191.094	186.082	169.607	196.256	196.815	192.648	194.811	202.451	190.534	207.257	180.683	202.348	187.374	184.947	185.956	0	198.566	177.616	182.418	0	193.998	194.306	195.751	0	196.6	0	179.259	192.303
		275	1283.04	201.043	0	187.404	207.501	178.515	0	199.947	179.819	188.141	231.114	0	0	167.813	0	0	201.318	200.916	212.233	189.606	181.305	177.566	186.125	191.649	188.147	194.774	196.452	173.993	201.857	173.063	204.511	179.422	174.602	181.617	0	189.316	180.842	179.611	0	195.994	204.043	198.218	0	203.782	0	186.46	189.832
		276	1287	204.553	0	192.352	201.034	191.045	0	193.51	182.359	192.944	220.023	0	0	164.368	0	0	0	198.366	200.432	200.87	190.134	171.73	193.508	200.122	195.376	0	190.616	175.746	193.468	169.593	203.629	185.167	174.944	184.424	0	181.7	185.043	184.094	0	202.166	205.597	188.499	0	208.535	0	181.52	192.068
		277	1290.96	198.757	0	189.304	203.002	186.738	0	0	188.771	177.886	210.848	0	0	172.441	0	0	193.753	203.261	210.162	203.251	186.753	174.475	186.434	203.761	192.78	197.163	186.162	189.234	198.753	179.671	200.442	177.107	175.007	173.318	0	190.832	194.772	181.922	0	193.28	195.644	197.199	0	197.627	0	169.444	187.236
		278	1294.92	194.256	0	178.354	202.538	190.796	0	186.968	177.012	196.039	218.803	0	0	171.119	0	184.994	189.333	196.648	211.611	194.18	191.028	180.97	189.132	202.364	186.151	188.473	186.42	180.357	205.763	177.54	201.402	182.907	180.293	193.818	0	185.038	183.401	180.477	0	0	201.553	190.061	0	201.455	0	184.732	196.734
		279	1298.88	216.434	0	183.765	198.746	192.666	0	189.64	185.05	199.321	214.313	0	0	180.189	0	184.3	195.403	202.671	216.451	199.631	192.712	177.819	185.169	201.153	180.553	201.535	201.24	185.813	205.755	188.399	206.778	190.17	172.735	189.823	0	195.381	186.95	191.57	0	196.034	200.655	194.626	0	204.541	0	181.58	188.928
		280	1302.84	194.702	0	190.695	198.243	184.096	0	196.815	179.745	188.501	219.062	0	0	167.573	0	181.421	199.887	201.554	211.943	191.958	0	181.726	190.936	194.063	185.646	194.485	192.099	173.639	193.768	186.548	203.479	193.556	177.072	190.556	0	190.205	190.411	181.29	0	191.552	196.878	189.997	0	201.584	0	196.833	195.526
		281	1306.8	195.987	0	191.473	200.04	191.146	0	188.414	174.85	183.431	220.308	0	0	189.477	0	190.206	194.42	195.551	207.324	191.712	191.925	186.311	179.022	199.347	187.859	199.91	189.029	174.331	200.327	178.878	215.107	181.079	212.524	191.818	0	196.19	182.623	0	0	0	202.864	198.059	0	198.679	0	185.537	194.23
		282	1310.76	205.29	0	187.582	206.871	187.456	0	196.736	178.189	197.121	236.917	0	0	180.197	0	188.441	206.492	205.438	214.856	196.34	178.66	180.15	186.196	193.697	193.564	203.446	194.578	196.834	208.744	181.762	206.371	182.312	177.279	182.335	0	183.658	187.046	182.806	0	199.132	199.883	191.16	0	195.733	0	186.706	202.187
		283	1314.72	195.956	0	184.88	197.828	191.384	0	189.507	179.146	192.725	201.021	0	0	181.551	0	0	198.919	198.553	206.492	198.251	185.59	171.856	187.114	198.601	194.409	203.602	188.828	173.427	199.864	184.703	208.957	178.405	0	198.128	0	181.339	179.423	187.057	0	197.033	201.744	197.744	0	197.202	0	187.446	202.395
		284	1318.68	203.439	171.332	185.452	205.545	193.097	0	189.942	188.313	186.634	235.937	0	0	175.939	0	191.478	197.179	194.563	213.869	195.828	192.096	182.079	185.368	194.472	198.682	204.127	191.439	174.645	194.093	0	205.718	180.652	180.692	186.617	0	187.371	182.834	179.142	0	198.748	211.27	199.846	0	208.369	0	178.901	198.548
		285	1322.64	203.083	0	190.678	191.49	194.18	0	197.092	186.121	195.303	220.44	0	0	175.424	0	203.303	190.386	202.462	219.48	198.455	181.745	178.651	191.376	202.485	189.318	197.546	184.92	174.888	212.778	174.322	210.812	190.715	177.2	185.528	0	189.865	183.86	178.979	0	201.991	210.051	194.072	0	205.535	0	181.15	202.329
		286	1326.6	198.898	0	185.063	193.328	192.535	0	192.646	178.603	189.371	218.128	0	0	172.96	0	188.67	197.314	205.33	211.125	197.821	0	183.769	182.392	196.746	191.864	195.722	187.48	184.09	206.058	180.231	211.215	181.97	180.946	181.004	0	186.165	180.881	182.791	0	198.174	206.239	190.936	0	198.952	0	186.713	194.9
		287	1330.56	202.387	176.399	193.167	198.677	194.479	0	194.184	180.005	178.817	218.448	0	0	178.16	0	195.819	0	198.884	207.584	197.639	177.256	179.015	189.511	194.962	188.216	209.697	182.452	179.569	204.358	171.576	204.245	185.165	185.612	185.626	0	192.865	172.144	178.538	0	192.601	195.028	183.707	0	206.679	0	175.727	197.386
		288	1334.52	202.787	0	188.271	200.438	182.545	0	184.989	180.425	193.103	223.588	0	0	187.985	0	201.712	189.419	193.731	207.72	205.28	193.384	173.526	188.567	201.926	195.56	192.58	197.26	176.891	204.962	173.812	198.382	182.313	182.101	180.132	0	198.379	186.953	182.542	0	193.424	197.484	188.641	0	196.162	0	172.531	193.467
		289	1338.48	204.33	175.992	188.64	199.16	190.538	0	197.572	174.922	191.482	218.482	0	0	168.643	0	196.024	187.627	197.025	202.764	194.795	0	175.876	186.376	196.329	205.955	196.13	199.116	186.354	189.923	171.273	204.15	188.737	175.199	183.839	0	198.354	181.137	182.127	0	193.329	197.957	197.413	0	194.165	0	180.263	194.901
		290	1342.44	206.671	187.285	188.045	201.407	200.269	0	183.934	179.562	191.326	220.516	0	0	174.917	0	0	192.455	197.65	203.087	207.162	181.141	174.224	188.351	189.547	187.148	196.329	0	183.116	201.31	0	193.566	192.858	174.335	187.08	0	188.876	180.896	185.129	0	0	197.035	188.635	0	199.352	0	192.349	191.831
		291	1346.4	210.965	178.927	188.463	205.063	184.562	0	190.696	0	185.792	225.479	0	0	170.946	0	190.14	191.967	203.91	208.625	203.516	187.957	173.489	181.74	194.323	194.644	196.032	193.635	186.796	209.8	173.452	192.402	187.939	0	172.399	0	190.06	175.878	184.07	0	198.859	193.73	188.324	0	196.723	0	184.489	188.044
		292	1350.36	214.949	169.894	188.221	201.111	194.424	0	186.113	175.963	191.578	216.074	0	0	165.322	0	193.485	197.623	197.571	212.331	203.869	187.67	173.949	189.985	196.186	190.734	192.03	201.161	186.779	202.658	185.093	202.609	184.779	172.916	183.595	0	185.952	193.299	184.424	0	201.251	191.974	182.374	0	198.032	0	182.469	187.777
		293	1354.32	209.211	176.36	188.81	192.721	197.014	0	187.661	179.682	196.203	218.787	0	0	176.668	0	196.525	198.556	195.869	205.704	202.982	188.284	170.511	183.404	200.885	198.934	202.427	199.909	192.251	208.928	174.196	206.901	194.295	176.093	175.243	0	191.604	191.445	181.299	0	192.432	0	186.907	0	196.767	0	183.039	196.51
		294	1358.28	206.262	175.327	189.751	201.896	191.465	0	185.773	167.209	197.628	211.143	0	0	179.276	0	193.319	194.542	198.762	200.687	196	188.727	177.471	181.819	190.111	193.659	194.313	0	191.346	200.519	171.662	204.232	185.841	0	178.862	0	185.714	184.799	189.572	0	196.163	199.427	188.606	0	206.377	0	189.271	180.285
		295	1362.24	214.232	172.428	186.393	196.55	203.499	0	184.059	176.884	187.268	227.652	0	0	180.299	0	201.308	193.823	204.027	201.007	204.255	181.775	179.128	185.88	189.736	195.751	192.371	187.443	191.09	200.455	0	204.653	187.295	169.166	183.61	0	187.286	179.116	181.648	0	188.825	194.832	184.773	0	200.187	0	175.973	189.409
		296	1366.2	205.788	177.425	182.52	196.421	193.438	0	189.298	181.899	184.247	216.978	0	0	183.738	0	199.31	195.197	186.275	198.483	194.833	182.851	187.096	188.15	189.198	195.488	194.409	188.398	195.595	197	166.927	198.144	198.576	176.555	173.364	0	185.444	180.679	182.9	0	190.652	190.24	193.544	0	204.668	0	184.231	195.604
		297	1370.16	201.514	182.604	183.808	199.729	194.861	0	193.572	174.634	199.857	218.427	0	0	183.15	0	189.704	204.713	198.601	210.073	203.237	0	184.272	179.656	203.419	194.617	0	193.437	189.927	201.786	172.448	200.829	184.436	181.557	186.357	0	194.912	188.03	187.168	0	199.123	196.77	193.025	0	202.508	0	182.508	190.428
		298	1374.12	205.011	176.118	182.354	201.16	190.245	0	185.622	165.959	191.899	227.839	0	0	173.71	0	193.853	200.342	203.396	201.87	199.772	186.61	174.234	184.244	192.373	0	190.389	186.677	192.136	206.402	174.037	195.955	185.858	0	174.528	0	192.947	185.086	176.832	0	199.337	193.876	195.503	0	198.166	0	175.24	204.101
		299	1378.08	207.595	164.095	186.451	200.324	187.11	0	186.28	173.856	198.769	214.667	0	0	180.471	0	187.313	199.359	201.965	202.747	197.203	189.045	187.181	181.74	198.609	189.899	191.93	192.108	179.662	0	171.087	206.775	186.616	0	185.348	0	182.944	176.412	183.612	0	0	0	189.703	0	196.584	0	183.661	201.986
		300	1382.04	210.816	170.589	185.281	198.21	182.577	0	184.525	0	186.913	220.666	0	0	184.295	0	193.316	196.996	198.044	202.478	205.805	192.669	180.675	175.872	197.553	196.551	189.356	190.766	185.509	199.668	0	193.755	178.397	0	178.451	0	189.59	184.843	184.437	0	185.348	193.439	197.793	0	202.571	0	184.714	199.377
		301	1386	199.309	164.021	188.513	206.124	194.456	0	192.258	0	190.742	212.584	0	0	186.222	0	197	196.227	199.987	204.961	202.772	191.736	180.506	184.262	190.154	195.692	197.333	192.837	185.878	198.11	172.914	196.773	187.597	0	180.789	0	184.246	187.97	185.259	0	214.871	0	189.7	0	208.268	0	177.594	200.261
		302	1389.96	205.437	163.347	184.882	194.392	184.387	0	191.103	0	189.737	207.892	0	0	176.08	0	189.498	197.674	208.419	202.208	197.291	186.969	180.269	191.962	188.801	197.475	194.68	184.364	174.435	194.536	174.023	203.846	179.928	0	178.371	0	187.721	192.269	187.408	0	194.888	198.908	195.01	0	202.095	0	181.922	189.605
		303	1393.92	208.278	166.238	179.98	195.822	190.094	0	190.215	173.818	191.58	220.543	0	0	179.048	0	198.125	199.407	199.292	202.529	203.281	186.221	185.78	180.96	189.586	200.814	187.95	189.735	193.783	197.104	182.874	201.896	183.864	0	177.479	0	192.651	185.774	188.617	0	0	195.093	199.786	0	199.641	0	185.471	192.883
		304	1397.88	206.763	164.47	192.835	195.486	191.104	0	187.374	169.064	190.159	209.726	0	0	169.872	0	198.295	185.779	200.22	202.349	195.169	185.215	181.81	184.903	200.649	201.622	191.817	193.875	189.563	193.923	177.604	200.565	184.495	0	181.247	0	188.457	187.975	176.5	0	191.518	200.818	193.561	0	195.527	0	187.371	192.858
		305	1401.84	201.817	168.093	181.948	192.871	184.528	0	0	185.964	184.191	215.526	0	0	189.067	0	193.057	192.932	198.821	204.419	193.361	184.963	182.712	180.326	193.646	199.424	189.565	192.079	190.735	197.98	162.067	209.785	181.398	0	190.96	0	190.661	179.048	183.73	0	0	184.267	194.812	0	194.089	0	193.938	181.395
		306	1405.8	207.176	169.091	182.989	189.578	193.431	0	185.477	171.493	190.858	217.651	0	0	174.294	0	201.032	198.253	206.568	205.185	203.053	183.595	189.122	190.256	199.027	199.863	197.734	196.671	187.876	195.603	178.77	201.048	184.826	0	190.645	0	191.381	181.126	185.154	0	0	193.857	190.102	0	204.667	0	185.866	188.646
		307	1409.76	191.78	164.546	182.284	192.384	184.954	0	179.878	177.773	183.227	204.489	0	0	167.366	0	190.935	190.106	204.311	203.859	198.421	185.381	184.309	185.895	187.479	204.475	192.61	0	187.488	198.616	168.044	212.204	186.281	0	183.585	0	191.408	180.462	189.676	0	0	0	186.741	0	202.369	0	182.276	198.823
		308	1413.72	207.535	168.241	187.376	191.006	198.067	0	182.556	184.077	195.495	217.954	0	0	183.502	0	197.622	192.752	204.951	210.201	199.127	0	179.686	182.794	187.306	197.64	205.031	200.247	187.639	194.685	166.991	209.454	192.823	0	182.569	0	190.31	173.416	178.468	0	0	198.88	183.575	0	193.779	0	186.005	184.626
		309	1417.68	204.381	160.457	192.565	188.648	188.519	0	178.709	175.533	185.445	220.107	0	0	173.15	0	0	195.462	199.534	205.024	198.74	189.125	183.16	179.271	196.156	193.786	188.271	190.871	175.705	220.369	162.673	206.374	185.654	0	189.384	0	195.142	179.664	178.156	0	211.211	0	193.193	0	194.278	0	189.81	186.205
		310	1421.64	195.856	162.385	189.177	204.556	193.233	0	169.671	170.311	178.97	210.629	0	0	179.881	0	202.11	207.607	191.764	199.316	205.503	191.674	174.591	185.076	195.237	194.346	196.664	188.906	184.482	198.197	170.73	210.704	178.689	0	194.672	0	192.466	179.346	180.642	0	0	195.176	195.429	0	196.374	0	179.955	178.183
		311	1425.6	206.779	172.447	194.365	195.778	195.158	0	175.173	174.139	182.294	221.704	0	0	178.787	0	192.206	202.401	201.478	205.82	202.629	176.921	180.786	190.208	204.784	195.646	202.514	195.654	179.168	202.67	173.461	199.005	187.368	0	182.512	0	194.962	180.849	181.828	0	0	200.48	188.985	0	197.326	0	178.091	178.808
		312	1429.56	204.482	164.318	186.973	195.404	188.138	0	175.415	178.098	179.892	210.851	0	0	181.381	0	0	184.288	206.371	207.571	199.979	184.186	181.818	188.11	205.259	182.828	204.611	185.21	183.106	199.244	167.131	204.263	186.639	180.537	182.327	0	185.964	184.708	176.823	0	0	0	181.975	0	187.895	0	181.941	185.387
		313	1433.52	198.917	166.126	199	195.442	191.821	0	183.15	176.523	179.375	223.819	0	0	179.001	0	191.275	203.254	195.677	198.751	193.293	184.629	178.62	185.679	205.185	193.412	198.211	196.625	183.674	199.872	184.665	199.65	182.116	184.285	185.211	0	187.329	179.399	183.95	197.247	190.731	188.242	186.035	0	193.344	0	172.64	178.708
		314	1437.48	202.674	171.727	190.447	196.889	191.761	0	181.595	170.551	171.436	211.548	0	0	177.85	0	183.851	209.874	185.333	198.395	196.125	182.141	181.079	194.96	204.904	191.682	202.383	188.749	184.909	199.326	170.441	211.419	179.686	173.873	183.164	0	181.23	184.609	183.944	0	0	0	185.24	0	202.911	0	177.788	184.933
		315	1441.44	196.509	0	183.559	191.78	192.833	0	176.4	0	197.392	221.669	0	0	184.828	0	0	0	208.504	213.322	195.935	181.083	181.946	187.116	200.279	200.493	202.588	189.223	181.012	208.498	174.79	206.957	180.593	0	178.789	0	187.624	183.176	0	0	0	192.243	193.312	0	197.174	0	176.453	179.647
		316	1445.4	203.894	169.492	186.804	199.066	204.031	0	185.033	177.649	188.098	224.253	0	191.226	179.045	0	196.323	193.94	191.485	208.982	186.954	184.957	177.715	189.477	204.324	185.546	199.991	0	184.264	208.871	168.257	198.428	184.524	185.461	178.797	0	185.382	185.232	186.77	0	0	196.349	194.786	0	196.533	0	180.513	177.012
		317	1449.36	200.103	171.649	188.24	194.211	196.096	0	188.031	175.655	187.45	222.626	0	0	186.247	0	0	186.18	192.679	206.028	193.535	187.122	179.462	188.543	207.411	192.72	201.758	0	185.535	196.621	171.73	206.889	174.818	176.789	178.129	0	185.63	181.053	187.97	0	0	197.797	195.696	0	204.459	0	174.351	171.368
		318	1453.32	206.983	187.24	192.931	202.231	195.391	0	180.178	178.51	188.172	215.47	0	0	188.982	0	0	194.808	189.487	211.768	187.35	179.283	185.775	189.89	205.162	191.502	194.997	0	175.765	196.664	166.438	213.341	178.808	183.211	189.977	0	196.46	176.418	182.436	0	199.023	193.466	205.548	0	205.528	0	194.364	177.86
		319	1457.28	201.879	168.002	179.431	201.178	197.068	0	180.251	174.184	191.046	210.843	0	0	192.358	0	0	197.863	189.614	218.781	194.521	0	175.099	191.991	205.644	193.883	200.697	193.087	180.009	197.468	174.524	201.014	181.402	186.886	177.262	0	189.542	173.482	184.61	0	0	191.227	197.268	0	185.739	0	189.51	180.503
		320	1461.24	203.431	173.316	182.175	191.149	196.515	0	179.385	177.234	184.752	206.532	0	0	192.253	0	184.903	196.995	186.614	214.056	190.229	0	176.878	190.403	194.263	190.225	206.223	187.586	180.676	194.466	167.949	204.768	185.643	180.948	189.702	0	195.886	190.89	180.176	0	198.232	196.469	205.332	0	194.059	0	175.33	184.505
		321	1465.2	201.336	160.915	187.303	188.664	187.704	0	183.513	179.521	191.431	211.008	0	0	181.037	0	0	190.718	184.056	209.156	186.367	175.716	181.937	189.704	187.372	189.213	203.212	0	182.353	198.785	166.308	209.009	180.892	186.109	175.596	0	184.685	185.614	187.778	0	0	190.642	184.449	0	193.741	0	183.397	176.182
		322	1469.16	209.864	176.942	184.682	197.627	193.08	0	184.842	171.127	184.43	204.54	0	0	183.746	0	0	200.606	194.3	204.118	198.016	190.185	180.675	192.929	192.214	191.995	205.967	196.394	179.377	199.045	166.41	202.625	180.156	180.333	181.884	0	191.227	183.247	182.465	0	178.317	193.53	196.613	0	202.954	0	184.182	179.688
		323	1473.12	200.501	171.935	181.386	209.768	183.737	0	183.83	171.923	181.435	205.854	0	0	186.546	0	0	198.708	197.732	208.699	188.493	195.775	182.495	186.567	200.096	203.757	199.356	201.82	175.442	200.372	165.501	205.863	182.276	171.753	185.575	0	184.425	172.627	184.714	0	0	191.432	189.715	0	205.765	0	178.412	170.109
		324	1477.08	209.9	165.874	179.125	198.042	188.271	0	187.528	169.947	182.605	210.1	0	0	181.238	0	0	195.721	197.054	215.453	197.357	177.996	188.591	181.067	195.572	198.769	195.502	198.015	182.934	191.84	175.433	204.687	184.845	177.268	180.588	0	189.502	180.52	188.444	187.054	191.264	193.565	191.381	0	195.909	0	186.114	178.823
		325	1481.04	194.402	170.407	186.479	208.349	180.624	0	187.462	0	186.041	212.803	0	0	181.637	0	0	197.413	201.885	200.091	195.62	198.576	180.373	189.172	194.508	191.978	201.015	190.62	179.187	193.437	172.949	204.492	169.567	182.091	180.724	0	191.675	177.422	189.353	185.796	0	188.205	185.835	0	189.239	0	181.674	180.803
		326	1485	206.257	169.598	177.878	201.31	186.028	0	188.514	167.836	184.228	205.549	0	0	186.239	0	186.299	199.208	203.732	213.714	192.285	189.598	190.471	187.748	199.038	191.434	188.525	194.3	182.279	201.872	180.482	209.27	185.528	181.379	181.521	0	179.887	186.25	187.074	197.84	0	0	193.346	0	197.233	0	187.617	180.615
		327	1488.96	201.298	165.907	180.626	206.165	194.156	0	172.68	0	183.644	212.685	0	0	173.649	0	0	195.354	191.64	216.857	193.721	198.901	185.409	188.998	196.45	197.909	202.515	192.473	177.675	200.562	171.764	207.346	174.333	171.816	180.119	0	184.703	180.966	184.236	0	0	189.466	187.242	0	201.449	0	191.273	184.022
		328	1492.92	204.588	173.988	181.935	202.93	180.677	0	187.173	172.953	188.215	215.657	0	0	182.198	0	190.051	194.765	194.688	207.607	198.886	177.598	180.384	180.213	194.966	193.13	193.052	196.641	174.357	206.021	165.624	197.969	189.255	183.802	178.412	0	179.309	178.103	184.594	191.479	187.846	192.67	184.183	0	201.962	0	174.97	178.405
		329	1496.88	200.799	169.401	176.254	202.315	185.028	168.798	189.019	169.209	183.734	217.73	0	0	180.629	0	0	196.886	189.145	208.58	193.232	191.1	176.495	184.313	188.364	203.141	206.367	190.277	178.719	190.765	169.12	200.882	182.229	177.283	177.187	0	186.455	178.844	187.356	0	193.603	189.998	182.24	0	189.013	0	180.518	182.874
		330	1500.84	203.492	176.595	175.011	201.667	177.999	0	192.341	162.373	195.499	197.727	0	0	183.374	0	189.192	196.434	203.346	204.378	189.685	182.795	176.25	187.396	207.506	191.437	195.361	193.165	176.243	191.531	178.931	206.601	184.45	181.742	175.229	0	186.089	167.934	185.841	192.887	0	195.059	198.323	0	185.992	0	177.69	185.003
		331	1504.8	202.756	176.216	176.905	192.632	186.718	168.919	188.043	169.224	189.013	203.105	0	0	187.909	0	0	195.915	194.802	211.137	0	183.053	178.848	192.898	191.172	195.695	200.534	190.417	166.945	189.225	172.737	204.887	175.36	171.749	184.54	0	189.931	183.179	191.586	190.218	0	188.237	197.642	0	193.811	0	180.765	188.127
		332	1508.76	205.659	172.902	185.594	189.034	194.121	164.425	179.227	165.002	192.253	199.305	0	0	177.423	0	187.788	210.016	202.019	208.785	192.086	192.654	172.552	186.588	192.474	200.904	188.116	0	0	193.985	170.636	193.284	187.659	0	180.823	0	195.325	171.554	190.126	197.273	192.061	193.279	186.373	0	205.763	0	185.369	177.806
		333	1512.72	212.332	170.357	181.069	201.866	193.843	0	181.326	166.837	189.118	205.457	0	0	179.828	0	0	199.11	187.27	203.366	191.819	186.955	177.033	190.65	184.33	198.14	197.445	193.411	173.01	191.555	182.578	200.909	181.642	174.641	167.714	0	193.031	186.016	188.507	189.508	0	190.503	185.078	0	208.771	0	173.47	185.598
		334	1516.68	212.261	172.412	175.973	200.55	183.741	165.553	180.693	165.974	196.766	206.22	0	0	184.626	0	186.158	207.689	196.48	199.899	0	186.916	180.972	181.823	212.268	194.808	199.278	199.168	172.023	195.722	172.69	197.517	180.106	177.538	170.038	0	188.612	182.579	187.591	190.304	197.053	192.939	192.325	0	197.703	0	177.841	175.745
		335	1520.64	196.698	169.21	175.972	189.938	181.911	172.778	197.42	166.89	191.189	215.136	0	0	189.042	0	183.635	201.138	197.338	207.336	197.24	184.977	183.585	184.841	193.111	188.969	197.257	193.004	169.503	193.719	170.054	201.842	181.98	179.238	176.279	0	173.527	170.923	185.68	189.927	193.265	183.03	192.865	0	203.369	0	178.374	172.953
		336	1524.6	0	174.028	193.99	197.071	179.649	173.011	196.737	171.342	190.143	222.674	0	0	187.544	0	178.355	194.447	193.645	207.224	190.799	181.405	179.789	184.797	190.815	197.025	201.937	193.952	173.896	193.163	170.02	196.533	181.116	171.637	182.053	0	185.634	177.832	186.751	189.913	188.218	197.326	193.338	0	200.136	0	184.039	182.167
		337	1528.56	200.058	174.824	187.254	201.78	174.772	0	187.434	170.478	185.376	215.414	0	0	185.558	0	0	202.482	196.806	209.341	199.387	185.921	174.383	193.187	183.106	198.181	201.821	196.712	173.957	200.846	175.965	203.514	179.474	171.901	177.419	0	182.318	182.365	186.293	190.248	196.188	188.537	191.275	0	207.509	0	176.987	184.825
		338	1532.52	207.025	0	184.47	200.154	186.468	168.923	186.707	168.804	192.617	214.033	0	0	178.594	0	185.893	204.692	201.097	213.932	197.666	187.865	172.277	193.13	192.364	196.586	197.809	199.525	175.848	190.18	178.04	192.307	189.525	173.147	188.708	0	187.384	181.044	187.008	190.675	205.754	202.709	194.194	0	205.594	0	170.731	187.49
		339	1536.48	207.574	170.253	178.792	198.7	184.431	167.114	187.869	168.694	186.257	218.548	0	0	193.777	0	179.251	192.535	185.399	216.747	192.256	189.737	172.334	183.598	203.821	194.282	198.205	191.032	170.749	189.029	186.241	201.103	178.87	172.23	181.89	0	177.761	177.982	183.84	188.805	0	0	187.057	0	216.016	0	171.052	184.301
		340	1540.44	199.928	181.273	178.586	194.783	181.069	173.859	185.876	0	189.924	214.637	0	0	187.189	0	178.512	201.524	201.776	209.747	200.553	185.747	184.066	181.658	204.208	197.305	198.22	197.216	180.146	194.724	165.428	201.513	176.356	0	190.956	0	180.859	180.623	188.627	190.242	0	200.471	191.317	0	207.687	0	191.957	186.385
		341	1544.4	195.325	166.606	184.681	205.437	180.449	169.247	178.233	167.07	202.086	210.634	0	0	184.634	0	173.712	205.306	202.665	210.596	200.051	185.859	177.539	183.498	196.942	192.616	198.468	191.505	181.158	190.405	174.498	211.884	180.874	0	191.073	0	177.233	183.639	191.413	181.174	0	200.697	193.803	0	199.921	0	184.15	183.934
		342	1548.36	208.572	189.205	178.524	193.634	189.832	173.487	179.625	166.323	190.835	215.708	0	0	180.015	0	185.874	205.818	195.049	217.356	203.698	195.695	177.485	174.707	192.43	206.485	204.495	210.308	167.301	186.618	177.202	208.334	183.805	174.181	185.622	0	173.74	180.024	183.145	182.284	209.223	196.507	186.477	0	206.187	0	190.846	178.308
		343	1552.32	209.44	173.642	175.599	201.709	180.845	176.352	181.447	174.267	187.704	214.651	0	0	180.462	0	183.136	197.936	203.581	206.578	0	193.836	167.998	180.455	183.889	196.978	198.279	192.212	169.283	191.535	174.806	203.581	176.39	0	189.859	0	176.843	174.718	183.657	173.854	0	200.061	195.093	0	206.46	0	184.59	182.969
		344	1556.28	203.014	0	179.119	203.954	187.324	174.796	184.125	171.116	191.232	212.463	0	0	183.242	0	185.409	203.096	187.783	211.705	201.4	187.46	180.369	183.082	193.853	194.114	196.324	192.192	176.669	188.488	169.601	216.118	174.992	0	185.516	0	185.328	182.401	180.571	187.184	205.225	197.96	188.109	175.424	194.267	0	179.194	181.606
		345	1560.24	202.172	171.109	182.946	198.477	179.742	164.445	180.243	170.643	185.554	216.447	0	0	184.98	0	185.963	206.987	201.075	206.225	199.48	192.915	175.922	177.207	188.86	192.963	200.463	198.495	185.185	187.477	0	203.355	177.473	0	192.928	0	182.722	201.909	180.64	177.009	194.727	195.893	183.545	0	195.283	0	178.296	173.346
		346	1564.2	197.338	174.927	178.24	196.613	192.012	174.727	187.809	168.891	189.081	201.84	0	0	186.169	0	182.907	203.253	193.743	211.729	195.843	181.738	171.915	181.517	189.901	192.383	198.391	199.042	182.583	191.303	177.242	208.547	179.641	0	184.748	0	183.482	177.604	176.687	199.631	0	194.315	180.871	0	198.486	0	183.486	173.467
		347	1568.16	193.136	173.331	180.474	198.12	182.375	161.25	185.476	0	183.606	206.837	0	0	179.047	190.368	187.567	200.404	190.717	219.079	197.682	184.327	182.859	174.757	197.528	190.109	201.933	192.997	176.613	184.173	172.385	206.216	179.932	0	182.051	0	177.93	181.125	189.563	176.518	204.27	187.795	191.937	179.841	203.135	0	183.495	173.966
		348	1572.12	192.515	160.39	189.057	205.23	187.372	170.234	187.384	0	196.369	207.316	0	0	180.815	0	193.172	200.497	195.042	211.882	205.184	184.21	172.327	174.258	0	200.912	203.563	191.08	166.033	197.022	167.351	204.544	188.874	183.97	190.278	0	179.437	171.114	187.676	182.259	0	195.492	193.369	0	198.455	0	193.489	172.464
		349	1576.08	197.168	171.478	181.252	189.14	190.449	168.555	190.634	180.212	190.516	212.101	0	0	176.917	0	185.583	203.07	192.379	199.695	201.645	188.306	186.636	174.549	197.971	197.225	206.644	0	170.885	181.972	170.791	196.666	190.614	0	188.5	0	181.067	183.664	181.12	182.401	204.626	202.684	180.832	0	202.185	0	179.465	171.961
		350	1580.04	194.59	0	191.647	188.001	189.387	172.129	186.832	0	183.103	210.678	0	0	173.132	0	190.209	195.636	198.341	215.177	196.84	188.883	184.319	171.483	190.495	191.698	202.705	186.211	173.317	182.403	0	193.057	178.596	0	189.071	0	176.921	170.841	184.951	179.076	0	203.198	172.183	0	204.689	0	183.725	176.682
		351	1584	197.386	166.495	193.344	201.611	184.527	169.361	178.28	0	181.944	203.24	0	0	182.096	0	191.56	193.558	202.355	207.247	200.765	184.843	188.176	180.431	201.347	198.934	201.521	174.484	173.113	183.898	167.912	190.685	178.615	0	194.867	0	183.496	167.163	175.417	170.869	203.152	191.653	186.004	0	201.095	0	185.631	177.205
		352	1587.96	190.781	0	180.642	200.896	189.484	172.75	187.481	172.901	184.866	203.03	0	0	169.385	0	185.336	199.566	193.157	208.888	0	187.271	183.037	184.993	199.755	186.671	200.556	178.874	172.245	192.286	165.359	195.536	174.234	175.884	189.124	0	183.826	175.838	186.39	175.373	210.297	201.823	174.772	0	200.219	0	190.824	171.337
		353	1591.92	188.515	0	187.492	204.492	184.614	169.283	182.841	0	186.624	213.232	0	0	169.679	0	194.576	198.403	197.013	214.545	194.898	183.134	181.504	178.176	190.707	192.696	205.315	188.385	175.235	191.236	165.768	204.532	178.629	179.26	198.479	0	167.784	173.847	192.125	180.166	194.8	192.309	174.589	0	197.291	0	183.985	172.334
		354	1595.88	190.865	0	185.954	205.725	185.976	168.75	185.148	0	180.897	203.765	0	0	177.135	0	192.96	201.994	203.628	210.897	200.197	0	184.193	181.415	205.258	191.816	191.566	186.05	164.692	189.636	163.485	192.889	184.696	181.945	189.309	0	0	175.528	188.585	182.1	189.203	0	181.359	0	192.793	0	188.7	176.106
		355	1599.84	0	162.634	189.273	201.024	186.781	168.178	187.61	0	186.955	206.081	0	0	183.501	0	193.348	189.672	205.923	203.742	196.198	191.293	175.335	184.623	199.11	195.11	205.013	194.05	203.932	190.681	0	198.188	175.203	0	185.702	0	0	172.06	189.479	179.886	200.351	192.889	182.875	170.368	191.573	0	180.854	178.881
		356	1603.8	193.819	163.33	190.198	192.734	199.244	163.798	181.27	169.975	187.42	209.968	0	0	185.259	0	196.118	204.582	209.081	201.988	0	0	178.522	182.163	195.762	192.449	198.75	186.135	166.551	188.587	167.373	202.46	182.09	178.254	195.93	0	0	178.712	183.721	174.612	199.69	200.645	182.195	0	193.004	0	178.43	176.088
		357	1607.76	187.098	167.203	181.876	194.875	178.727	172.371	182.868	0	188.354	205.241	0	0	170.221	0	194.863	202.841	191.126	207.29	198.658	188.573	180.136	173.924	189.451	201.905	206.27	188.983	174.185	175.561	0	194.747	176.676	0	193.948	0	182.897	187.127	191.252	178.445	194.17	205.809	195.103	0	196.844	0	185.899	186.235
		358	1611.72	184.316	164.412	179.349	209.484	191.467	172.593	185.391	0	190.127	210.103	0	0	181.429	0	191.845	197.015	211.243	212.225	208.635	192.697	170.716	175.802	184.703	195.589	197.921	191.302	167.17	184.369	176.949	200.637	169.341	0	192.952	0	171.085	178.31	180.631	181.249	199	211.038	183.943	0	191.104	0	185.54	190.593
		359	1615.68	195.556	167.024	181.191	198.538	185.139	161.511	183.742	170.501	178.122	219.416	0	0	169.236	0	193.284	203.612	202.003	204.764	204.693	188.711	179.861	174.299	184.015	197.892	197.576	187.226	168.879	186.258	161.757	200.139	175.621	185.284	195.252	0	0	175.425	175.857	0	190.258	198.402	187.442	0	207.408	0	176.745	179.417
		360	1619.64	189.118	158.613	175.533	198.453	184.478	166.393	185.5	0	189.717	214.521	0	0	176.241	0	193.128	207.833	213.616	216.83	0	187.058	171.447	173.587	183.092	198.299	208.219	176.476	173.939	194.798	168.859	202.621	183.275	0	190.893	0	186.284	176.551	178.474	179.854	0	200.509	176.146	164.813	195.19	0	180.245	181.756
		361	1623.6	197.949	164.891	175.627	197.635	182.915	177.427	184.858	175.343	187.101	210.644	0	0	167.125	0	188.134	199.798	193.181	220.24	206.096	0	179.736	176.012	189.913	197.71	210.631	185.765	171.543	177.412	168.738	201.689	179.56	0	197.828	0	175.942	177.892	183.23	182.808	0	199.192	177.939	0	195.525	0	179.523	187.276
		362	1627.56	198.26	0	178.197	195.753	185.786	161.196	178.058	171.568	187.343	212.704	0	0	169.055	0	180.562	202.475	204.578	204.391	197.178	189.422	166.987	176.229	180.267	191.321	198.369	173.6	187.692	183.048	0	200.346	178.292	178.975	190.056	0	188.188	177.193	185.033	187.826	0	197.443	186.923	0	191.056	0	183.48	167.331
		363	1631.52	191.621	0	172.138	199.417	181.825	173.223	185.297	174.236	186.137	214.03	0	0	180.631	0	178.658	201.166	200.28	208.261	203.114	179.528	166.87	171.323	183.499	182.342	209.315	181.327	178.533	178.25	168.431	209.093	173.664	0	187.489	0	182.66	187.422	193.091	177.02	185.478	195.224	180.556	176.285	192.37	0	194.995	174.667
		364	1635.48	194.045	178.707	175.77	207.268	179.01	167.141	180.345	176.631	197.257	210.061	0	0	170.601	0	180.944	199.192	204.681	206.771	202.682	0	176.039	171.861	196.747	174.658	203.066	185.649	0	191.954	0	195.542	174.712	177.357	188.909	0	0	164.146	185.247	0	190.212	199.16	180.337	0	193.901	0	181.116	168.921
		365	1639.44	195.17	165.718	173.886	189.24	183.811	173.058	180.033	0	194.822	216.759	0	0	167.145	0	184.3	196.838	220.953	196.688	198.52	186.597	167.487	175.872	193.366	180.068	197.245	179.266	174.869	182.586	0	200.008	179.011	188.5	189.886	0	0	179.288	172.591	187.422	178.765	194.859	173.633	0	198.392	0	188.161	170.982
		366	1643.4	184.748	0	171.315	190.736	179.085	166.696	185.341	0	187.277	215.394	0	0	165.82	0	189.796	205.381	207.116	206.51	202.534	190.523	174.747	182.868	197.22	189.465	197.963	186.441	176.454	181.011	172.258	198.215	187.172	176.37	194.553	0	184.528	174.51	179.841	181.051	185.917	0	179.979	0	197.309	0	183.654	172.364
		367	1647.36	189.229	161.178	166.994	200.061	181.978	161.029	186.736	172.717	190.098	206.184	0	0	179.834	0	183.914	191.954	193.612	215.186	207.514	184	172.372	185.833	187.61	183.261	200.881	185.837	178.728	184.196	0	200.732	176.292	172.412	187.598	0	176.649	175.645	181.129	187.776	183.362	206.189	177.557	0	201.037	0	180.52	175.939
		368	1651.32	198.123	166.48	181.53	201.621	190.837	163.886	188.628	0	189.407	212.929	0	0	174.492	0	185.144	201.383	197.281	208.153	205.093	188.755	175.053	176.819	207.171	188.718	194.533	190.65	172.209	187.978	0	203.589	177.682	178.279	186.295	0	0	169.179	179.209	185.982	187.571	206.867	184.513	0	198.452	0	173.707	172.578
		369	1655.28	182.014	174.943	172.155	202.997	177.48	164.577	183.513	0	180.175	210.717	0	0	182.506	0	188.448	196.482	196.778	204.531	204.231	182.096	183.43	175.957	187.551	193.766	206.619	193.83	0	188.728	167.831	200.55	184.449	182.212	178.382	0	178.27	230.765	179.354	191.679	181.786	201.75	173.882	0	191.631	0	182.65	184.723
		370	1659.24	193.156	0	176.659	192.991	185.409	160.058	181.565	170.742	186.022	206.613	0	0	181.226	0	188.747	196.847	196.258	198.978	210.963	184.537	169.894	177.182	195.959	191.895	202.183	188.902	0	186.417	0	199.093	178.433	0	188.987	0	0	180.545	173.733	191.207	196.844	197.418	179.025	0	191.158	0	181.849	178.012
		371	1663.2	196.891	0	180.478	193.946	181.457	163.96	174.731	168.866	183.164	215.28	0	0	177.983	0	181.882	194.624	196.523	212.046	206.54	188.106	169.164	174.965	196.406	191.667	191.027	184.325	173.36	182.597	176.137	200.755	179.361	173.82	189.325	0	177.376	176.265	183.152	177.499	193.769	198.459	187.569	0	181.146	0	194.616	169.534
		372	1667.16	197.167	0	169.124	195.678	177.143	166.454	179.749	171.998	179.7	212.083	0	0	170.204	0	198.112	190.532	187.028	211.396	205.794	182.763	166.534	176.61	196.86	188.436	197.962	191.121	174.989	188.315	165.849	205.848	172.503	0	193.99	0	0	176.336	175.192	181.598	0	188.942	185.18	0	189.257	0	176.558	172.114
		373	1671.12	197.454	0	160.262	199.308	170.854	159.879	179.821	176.288	185.447	214.109	0	0	175.803	0	183.874	193.962	200.4	207.262	199.827	182.464	175.638	181.415	206.297	189.149	190.39	182.804	0	186.864	170.899	203.495	181.771	168.482	186.165	0	185.493	177.396	167.902	175.13	193.271	193.928	172.784	0	198.362	0	180.517	171.34
		374	1675.08	186.35	167.554	170.245	189.918	176.124	160.139	172.747	0	192.443	209.46	0	0	175.569	0	189.858	187.779	197.662	203.035	191.901	179.25	177.721	180.595	201.221	184.959	200.716	183.737	175.775	175.612	172.073	203.192	172.267	171.546	184.062	0	0	174.913	176.925	184.479	190.87	0	179.046	0	190.104	0	187.831	175.28
		375	1679.04	190.126	0	167.428	189.173	168.416	163.664	177.901	162.654	183.372	200.308	0	0	171.585	0	181.488	195.786	190.468	205.833	197.918	188.916	176.008	179.653	189.317	193.642	198.328	184.291	174.131	182.547	170.272	202.346	178.847	0	180.148	0	0	171.039	171.343	181.562	192.649	193.509	168.416	0	194.183	0	187.909	179.038
		376	1683	198.573	0	170.465	190.123	178.537	160.497	174.19	0	181.058	219.253	0	0	169.994	0	183.066	195.43	192.551	208.051	208.376	194.684	168.504	174.932	200.071	181.667	200.186	186.048	166.881	184.663	0	199.382	164.752	174.101	188.022	0	0	166.831	180.114	187.452	0	189.894	166.573	0	205.934	0	202.141	167.882
		377	1686.96	184.668	0	172.203	195.415	177.785	170.864	185.64	166.175	190.552	211.959	0	0	166.828	0	183.068	188.84	193.623	198.652	198.057	180.23	168.261	172.755	197.166	186.914	206.573	181.722	0	177.293	0	194.831	172.55	186.103	194.148	0	182.846	163.61	172.525	184.591	187.696	188.793	170.235	169.264	196.14	0	184.477	169.816
		378	1690.92	193.61	0	169.977	194.212	181.302	167.002	183.114	159.683	184.956	214.781	0	185.263	169.101	0	177.653	190.854	179.137	202.322	203.011	182.739	161.337	180.081	193.581	191.879	198.571	182.822	0	185.085	0	193.988	173.174	178.048	185.797	0	189.088	176.387	168.017	191.817	0	198.458	172.124	0	186.442	0	193.327	177.753
		379	1694.88	195.835	161.792	168.164	200.708	173.82	161.493	178.34	0	192.52	223.715	0	178.621	172.678	0	185.041	197.836	187.402	207.368	199.566	178.816	164.293	182.032	182.514	176.605	199.21	183.536	0	182.368	158.764	198.062	173.246	186.109	181.999	0	0	166.469	171.918	179.866	182.782	0	178.852	0	195.081	0	180.551	180.414
		380	1698.84	197.462	155.119	172.56	194.899	180.035	162.78	174.241	0	188.488	218.863	0	185.391	166.737	0	189.211	198.626	197.205	215.44	198.767	188.419	173.338	170.79	196.27	192.963	192.369	189.981	182.348	182.67	0	194.483	178.575	177.569	183.856	0	182.459	171.479	208.092	174.233	182.426	0	171.633	0	193.97	0	190.446	176.611
		381	1702.8	189.726	170.75	173.448	184.269	178.552	167.379	172.762	159.947	185.738	208.644	0	192.463	179.374	0	188.322	193.663	194.255	215.152	213.637	180.173	166.729	177.138	202.797	187.068	207.736	186.642	180.568	174.869	160.876	204.987	173.492	183.281	184.44	0	0	171.07	185.544	184.935	186.278	191.021	184.39	0	197.562	0	194.864	176.193
		382	1706.76	196.73	160.901	177.243	195.323	183.04	160.167	176.919	0	192.941	213.491	0	188.152	175.199	0	187.531	201.778	195.211	210.351	192.328	180.656	169.479	177.238	206.396	189.284	202.973	185.026	176.053	174.773	166.695	204.851	187.938	175.412	184.412	0	0	165.039	176.091	180.558	193.358	189.725	171.152	0	194.617	0	187.548	171.746
		383	1710.72	203.48	158.139	170.774	198.652	174.208	162.707	183.051	153.706	195.258	208.584	0	189.357	157.843	0	181.264	186.891	190.738	214.964	203.005	176.927	160.533	169.118	202.04	184.507	196.996	178.655	176.453	178.864	0	198.535	179.009	163.06	176.891	0	181.016	182.438	181.028	178.279	179.304	200.937	170.123	0	185.214	0	176.294	173.461
		384	1714.68	192.2	166.74	175.48	194.705	170.274	153.542	192.751	0	188.473	199.104	0	185.312	165.59	0	178.975	197.871	193.344	203.035	208.048	182.324	168.988	0	200.243	184.992	196.339	192.006	167.923	177.542	163.264	190.644	173.936	179.482	175.645	0	173.208	173.128	178.351	182.507	177.905	0	0	0	199.733	0	180.155	178.106
		385	1718.64	192.64	165.527	178.183	189.283	170.425	162.319	186.375	0	195.008	214.577	0	190.327	176.342	0	182.351	187.292	197.579	205.819	202.177	178.437	164.69	168.014	200.739	187.896	188.02	201.999	177.717	182.705	0	200.024	170.389	0	187.439	0	0	169.919	170.447	188.616	176.242	193.372	164.644	0	199.528	0	179.588	177.428
		386	1722.6	195.576	167.24	176.737	190.327	183.209	155.828	181.949	170.884	190.17	201.98	0	0	176.988	0	195.387	192.117	199.312	207.838	201.044	181.151	173.22	169.96	199.376	191.673	200.439	185.165	171.192	180.826	159.981	199.11	178.118	171.109	185.096	0	180.051	179.271	164.301	0	181.38	0	169.098	0	188.947	0	191.436	172.331
		387	1726.56	205.557	163.965	178.419	201.283	175.644	162.071	177.043	0	193.688	214.831	0	183.617	172.217	0	186.455	191.797	200.279	205.864	203.864	183.788	173.917	164.952	199.795	187.064	202.758	193.206	169.212	178.839	0	194.694	176.631	169.699	189.03	0	173.8	176.104	172.891	189.761	187.975	198.336	180.857	172.063	187.154	0	185.237	161.879
		388	1730.52	199.496	170.189	184.419	188.847	175.636	164.161	174.604	171.495	184.679	219.458	0	178.339	172.291	0	179.841	179.737	208.174	203.131	193.164	182.684	175.665	161.635	194.933	187.394	189.442	190.506	186.678	184.149	0	182.925	185.514	0	184.478	188.773	174.895	176.355	177.313	190.856	177.354	194.916	168.025	166.422	186.409	0	185.07	162.065
		389	1734.48	193.394	178.718	173.169	193.818	163.715	163.758	179.946	176.444	192.309	203.586	0	185.524	169.548	0	199.606	209.144	213.182	209.295	207.165	177.741	175.064	173.671	187.227	180.418	196.893	188.497	170.162	188.7	156.442	195.235	179.664	0	192.426	0	174.264	175.939	172.425	191.162	173.488	192.988	174.735	178.959	195.025	0	190.301	173.929
		390	1738.44	206.389	0	171.261	194.445	172.127	148.908	177.455	0	191.693	207.95	0	186.126	172.26	0	192.825	191.576	210.559	207.252	196.96	0	167.151	173.914	201.406	179.184	197.422	196.997	173.056	179.261	157.946	195.343	167.528	166.526	192.031	0	168.626	168.172	183.939	195.301	191.364	198.325	168.553	169.537	196.778	0	181.662	166.851
		391	1742.4	202.326	165.679	171.874	201.498	173.878	162.165	175.528	0	192.593	210.338	0	189.744	166.945	0	186.882	192.898	200.321	200.881	192.814	186.72	175.707	175.06	200.748	182.987	194.76	198.125	165.038	196.269	0	193.652	174.636	174.691	196.952	0	171.015	175.819	179.323	179.131	0	0	169.268	166.01	190.313	0	194.843	0
		392	1746.36	196.907	162.172	175.79	197.668	179.912	162.087	167.894	168.557	186.088	213.734	0	183.511	165.275	0	189.69	188.141	193.879	197.871	200.346	189.737	164.354	178.181	201.386	179.84	195.501	195.273	176.416	170.777	156.314	192.308	174.465	0	183.485	0	168.106	177.366	182.15	178.683	180.809	207.452	168.529	168.84	198.412	0	176.634	168.845
		393	1750.32	197.697	161.023	172.015	188.512	174.097	169.583	166.384	0	185.188	213.072	0	193.98	166.454	0	177.27	195.125	194.845	204.174	195.688	0	170.32	171.033	211.131	185.071	197.969	199.351	168.743	184.644	163.18	186.633	169.979	177.774	193.656	0	170.342	177.929	178.709	184.803	176.116	0	177.083	170.28	200.379	0	183.513	165.366
		394	1754.28	203.331	165.076	163.539	199.909	179.323	159.786	169.956	0	193.311	219.893	0	185.058	171.478	0	178.26	196.713	196.601	209.671	197.738	177.971	166.017	176.545	203.3	191.105	195.499	196.301	166.639	184.024	0	188.881	175.07	181.727	182.114	0	174.924	175.704	169.609	183.546	180.033	0	169.484	160.28	196.033	0	190.662	174.943
		395	1758.24	184.225	176.342	166.242	194.39	181.061	166.81	170.977	0	190.735	216.626	0	190.98	161.984	0	179.433	187.394	199.669	205.949	189.298	177.74	167.325	170.31	194.944	186.737	195.486	191.894	171.922	177.597	0	193.379	177.077	0	189.133	0	168.869	174.627	170.814	184.198	179.447	184.477	171.081	167.667	195.546	0	193.037	178.01
		396	1762.2	193.556	169.425	171.764	199.613	181.285	162.188	165.631	0	197.632	223.3	0	0	165.417	0	178.856	188.957	191.316	219.051	196.636	0	162.831	174.93	205.655	187.001	196.971	192.924	169.018	186.717	0	191.873	181.438	166.056	189.599	0	165.128	175.914	182.884	174.74	185.751	192.649	168.515	158.739	201.12	0	187.673	166.705
		397	1766.16	200.508	164.878	174.597	192.101	184.104	165.42	163.933	0	186.184	215.198	0	189.694	169.362	0	193.262	193.765	203.629	208.265	196.775	0	156.517	187.588	194.449	190.873	200.32	191.798	169.294	170.55	0	192.6	179.329	164.667	181.9	0	173.295	166.848	178.458	178.571	182.498	0	170.725	168.278	196.415	0	185.668	157.321
		398	1770.12	197.319	173.751	180.464	185.747	173.518	168.227	176.12	0	184.475	215.283	0	176.894	166.179	0	191.987	189.793	203.716	203.536	197.602	173.787	154.146	187.111	195.717	190.703	198.887	195.313	165.267	174.774	0	192.234	186.472	163.478	180.547	0	166.919	168.202	166.167	188.983	191.983	193.263	166.706	164.278	197.78	0	193.164	170.644
		399	1774.08	205.365	176.067	172.104	197.189	178.062	165.261	168.863	0	194.771	221.66	0	0	166.814	0	180.755	190.01	202.515	208.293	203.824	176.693	155.15	173.927	195.919	192.544	198.438	191.872	170.497	174.01	0	193.201	179.436	164.069	189.916	0	167.312	167.112	177.242	183.916	188.894	0	173.179	163.227	196.303	0	190.996	168.734
		400	1778.04	197.682	169.835	184.167	188.031	187.118	156.91	164.575	154.63	199.182	216.548	0	182.969	164.487	0	184.505	196.857	208.414	214.167	206.068	174.133	162.521	166.624	197.588	189.691	202.593	205.371	174.188	182.085	0	195.367	182.032	0	199.014	0	167.164	165.687	170.694	183.809	190.118	0	169.17	171.431	199.52	0	179.171	156.895
		401	1782	189.993	168.487	167.013	193.118	186.275	176.337	172.172	159.099	194.215	228.905	0	175.839	173.505	0	194.063	185.286	205.307	214.029	199.392	177.708	159.486	177.343	189.216	186.969	200.285	206.2	179.344	182.219	0	199	173.218	165.285	184.664	0	168.674	169.775	177.864	193.833	190.224	189.414	170.651	167.928	200.015	0	176.633	160.4
		402	1785.96	193.364	167.314	179.738	194.637	175.107	174.874	169.02	161.73	193.404	213.329	0	185.812	160.429	0	174.333	191.827	197.707	206.499	197.613	167.772	167.587	184.038	182.211	182.533	192.954	198.78	181.376	182.697	0	192.573	180.892	0	189.103	0	161.26	164.994	168.884	192.641	0	191.918	163.828	169.192	197.298	0	179.791	168.475
		403	1789.92	189.26	171.364	182.682	187.361	182.102	169.379	161.811	160.841	190.41	222.805	0	181.313	162.109	0	172.644	205.609	201.954	203.103	195.867	168.662	172.989	183.798	198.006	191.217	187.502	205.886	184.222	180.729	0	192.558	177.521	164.365	188.842	0	171.792	169.061	172.909	193.048	185.851	183.911	161.001	166.014	195.149	0	179.843	154.862
		404	1793.88	193.097	163.649	174.27	179.606	178.748	165.856	164.23	0	211.623	226.055	0	177.189	172.634	0	192.807	185.029	199.735	222.558	201.146	175.495	177.374	199.694	196.462	192.09	202.989	193.184	179.169	181.127	0	192.164	174.976	175.458	172.614	0	175.617	177.384	177.482	183.118	183.398	0	173.178	172.752	190.51	0	173.745	153.026
		405	1797.84	190.474	175.601	165.939	180.048	184.534	160.905	173.715	165.359	198.475	217.28	0	172.351	168.542	0	176.455	192.553	204.324	213.874	191.239	171.645	173.645	187.182	188.961	195.028	200.343	201.354	175.916	174.132	0	193.786	179.551	164.577	170.884	0	168.454	167.633	170.278	192.04	179.38	0	173.634	174.135	194.319	0	182.277	153.679
		406	1801.8	185.985	160.856	171.062	184.014	175.207	163.097	175.944	165.364	204.087	210.335	0	175.864	175.906	0	182.494	194.359	205.594	210.432	194.606	163.951	176.822	186.093	184.576	186.548	207.338	202.838	175.596	178.298	0	189.277	176.775	0	190.095	0	169.323	164.749	177.005	185.896	180.874	0	168.444	172.331	202.972	0	174.389	153.697
		407	1805.76	196.924	151.624	166.916	183.923	179.412	163.103	170.455	159.002	203.378	212.955	0	176.067	170.979	0	182.783	192.246	213.095	213.842	199.422	171.735	178.588	180.863	189.504	198.017	206.129	197.206	175.189	176.334	0	197.15	163.071	166.6	187.816	0	165.903	165.002	172.371	185.245	179.664	0	154.961	170.761	190.903	0	179.132	160.772
		408	1809.72	198.029	156.946	169.693	192.576	181.861	171.625	170.316	151.71	200.109	209.654	0	171.145	169.689	0	183.074	196.066	193.317	214.47	203.265	170.583	177.381	181.822	186.663	192.884	204.006	197.294	176.888	173.243	154.788	197.608	165.03	0	181.718	0	170.281	167.795	186.167	185.961	187.182	0	157.959	177.174	184.159	0	171.153	164.449
		409	1813.68	198.794	161.035	173.041	186.464	179.364	163.868	158.824	162.058	189.674	217.109	0	0	163.365	0	185.717	189.735	203.946	215.864	202.277	172.152	169.714	183.779	189.009	190.487	193.422	197.465	171.159	176.886	153.098	190.718	178.675	173.855	179.402	0	178.687	178.247	172.426	179.392	188.475	183.243	162.212	177.983	197.291	0	172.708	165.205
		410	1817.64	197.612	164.709	172.326	177.621	184.04	178.226	161.409	0	200.523	218.926	0	186.745	162.879	0	185.102	194.513	205.034	210.603	205.124	166.55	170.092	194.838	190.111	193.599	202.76	191.524	171.368	175.26	0	189.431	186.812	174.178	184.597	0	172.744	174.674	179.156	189.089	184.217	0	160.707	185.23	195.022	0	170.344	163.116
		411	1821.6	204.29	158.732	162.971	189.418	191.177	157.006	168.866	152.078	189.871	222.136	0	173.238	170.693	0	174.157	194.498	197.234	203.997	198.253	168.881	157.068	174.609	187.415	196.357	191.494	200.723	177.416	177.951	0	198.126	170.068	170.162	187.211	0	165.553	164.73	187.906	186.957	180.849	0	174.698	171.973	186.141	0	170.353	161.695
		412	1825.56	193.265	162.483	168.783	184.21	191.751	160.367	165.504	152.273	197.641	220.623	0	179.189	166.299	0	176.766	193.73	197.427	210.792	199.059	171.671	153.467	194.395	191.204	198.603	196.459	190.402	182.522	183.884	0	199.707	174.864	0	184.86	0	167.94	165.465	185.179	177.552	185.868	187.924	164.272	189.358	189.791	0	175.455	159.436
		413	1829.52	196.308	165.836	162.385	197.175	184.564	165.4	172.231	160.189	201.278	209.699	0	180.984	167.282	0	183.936	187.892	202.753	208.226	200.805	175.753	152.617	189.597	185.412	203.822	195.179	196.308	183.937	177.4	0	192.548	170.639	0	182.087	207.739	167.402	168.881	170.676	178.47	0	0	176.101	179.975	191.19	0	174.445	160.31
		414	1833.48	197.184	166.46	178.361	192.264	177.974	167.777	166.927	157.53	205.103	221.422	0	178.358	171.375	0	174.371	190.802	189.694	213.251	197.008	171.909	166.823	184.944	180.517	202.412	199.257	195.141	169.243	174.496	0	204.338	181.537	0	180.876	0	163.852	178.297	185.798	173.26	0	0	173.174	177.965	190.945	0	175.703	158.965
		415	1837.44	191.664	161.523	167.353	188.866	184.793	156.995	170.183	0	199.259	222.556	0	175.317	171.193	0	191.683	188.936	194.671	213.329	200.368	167.49	162.623	182.529	178.937	194.868	192.997	192.864	177.552	183.724	0	193.084	173.734	182.953	189.806	0	177.257	167.538	181.1	172.72	182.275	0	169.974	181.136	200.458	0	178.267	157.091
		416	1841.4	193.162	167.825	162.718	194.834	206.879	157.66	178.722	0	190.637	218.319	0	174.389	158.148	0	186.571	193.272	189.415	204.015	203.155	170.063	163.007	188.841	191.323	198.692	190.672	190.918	180.876	170.615	0	190.101	166.069	167.76	192.93	0	173.262	158.886	183.583	181.261	192.01	198.414	167.381	176.033	183.433	0	188.697	153.148
		417	1845.36	197.821	160.825	161.242	183.008	171.061	159.524	176.076	0	207.715	209.568	0	178.588	168.081	0	180.46	191.565	194.39	207.152	199.03	167.798	160.961	187.285	188.139	193.26	198.766	187.091	174.549	173.294	0	194.581	172.669	175.465	182.662	0	160.621	168.767	171.311	188.73	0	188.482	174.784	179.23	193.187	0	178.672	153.847
		418	1849.32	200.107	153.843	160.893	195.471	171.781	159.711	173.849	161.379	199.328	217.301	0	169.78	161.063	0	186.55	185.104	190.325	217.231	204.572	0	162.54	192.222	184.33	195.8	194.607	195.576	176.031	177.337	0	0	168.797	0	193.178	0	166.696	162.937	174.047	177.467	183.539	185.78	170.75	184.796	187.549	0	184.368	147.886
		419	1853.28	200.707	159.657	156.226	193.574	182.003	157.08	178.045	0	199.402	214.243	0	177.056	159.428	0	185.264	195.853	197.274	213.042	197	179.298	0	186.784	182.785	193.674	187.871	194.899	172.282	182.114	0	187.838	160.995	170.374	184.982	0	173.873	162.674	174.823	186.873	192.025	186.64	165.178	184.144	190.688	0	184.638	162.211
		420	1857.24	197.052	166.635	160.119	183.803	181.897	164.317	168.791	164.018	197.447	209.275	0	174.632	161.665	0	187.525	193.753	188.412	211.027	201.571	173.694	155.737	183.493	183.283	188.836	191.826	198.397	180.529	181.764	162.775	195.791	197.115	0	197.836	0	169.568	165.618	176.394	184.596	177.797	189.965	172.847	189.508	199.442	0	197.712	152.129
		421	1861.2	193.763	159.495	155.952	184.646	177.919	164.779	164.485	156.497	197.236	209.833	0	176.036	153.994	0	175.92	194.215	191.652	213.977	202.641	0	158.469	184.993	190.035	200.207	185.415	194.882	181.788	185.49	162.641	199.551	201.154	0	200.013	0	181.194	172.16	170.533	180.343	179.003	178.736	170.905	184.706	193.606	0	190.859	157.855
		422	1865.16	200.099	164.934	161.205	184.761	167.537	155.987	172.141	0	198.861	211.723	0	171.698	170.113	0	186.133	189.034	193.046	215.454	206.065	171.513	164.311	179.291	186.533	198.357	192.675	187.331	168.901	180.922	172.256	203.502	172.599	170.915	190.223	0	174.037	164.125	172.049	169.675	181.923	194.907	163.772	180.29	182.902	0	190.678	153.071
		423	1869.12	190.217	160.449	174.306	188.964	176.482	176.707	171.251	0	193.033	220.949	0	0	159.645	0	194.898	183.034	206.552	209.152	202.782	169.311	163.137	183.932	183.537	190.536	195.283	188.298	173.301	180.629	0	200.409	165.371	0	181.162	0	167.677	0	170.249	180.487	190.774	185.539	161.344	184.338	186.073	0	192.547	152.981
		424	1873.08	183.731	162.164	163.106	193.054	175.821	172.797	166.147	0	201.702	210.312	0	171.265	162.253	0	200.599	184.848	192.702	202.462	199.509	0	156.771	186.157	184.964	199.951	190.71	190.325	164.694	177.222	170.172	198.58	177.926	168.651	193.488	0	181.276	0	0	185.649	0	182.768	159.483	177.383	186.274	0	193.907	160.728
		425	1877.04	186.862	154.553	167.818	197.529	166.147	164.66	165.178	158.314	193.99	216.222	0	168.43	166.974	0	191.814	185.119	187.641	212.891	198.557	168.888	165.086	187.879	181.107	199.704	187.74	193.989	171.224	170.632	160.13	191.018	167.72	171.989	191.811	0	176.647	159.188	172.311	179.069	178.238	191.601	173.014	189.748	183.324	0	195.376	155.614
		426	1881	192.298	169.146	163.661	193.341	172	169.004	160.131	0	202.585	210.063	0	177.639	174.014	0	193.208	184	190.735	214.892	199.992	167.654	166.46	183.703	195.32	204.747	189.871	198.379	171.049	175.492	168.285	198.363	169.324	0	195.687	0	169.225	169.344	0	187.68	189.063	181.357	165.732	184.219	200.283	0	185.436	153.768
		427	1884.96	191.971	160.843	176.561	186.538	160.928	177.5	174.331	0	205.953	211.258	0	172.914	171.721	0	192.841	184.99	189.192	208.416	193.967	166.609	159.601	172.48	181.995	196.263	202.408	193.911	166.959	170.088	0	195.069	177.664	0	187.245	0	178.235	0	167.37	181.787	0	184.965	165.522	184.283	195.198	0	190.832	156.55
		428	1888.92	184.066	154.665	164.666	196.655	164.478	164.787	171.935	156.436	203.145	218.432	0	180.011	167.447	0	191.133	198.505	204.603	208.914	200.108	0	171.849	194.442	181.686	195.333	190.46	192.416	164.513	180.976	0	203.137	176.879	158.457	196.352	0	176.735	182.466	180.625	181.907	185.996	197.356	163.971	184.926	193.795	0	182.664	165.517
		429	1892.88	202.128	168.29	156.972	189.273	164.216	171.283	166.316	0	193.818	210.674	0	182.121	156.167	0	179.158	192.303	185.21	212.348	197.461	158.354	170.318	189.562	178.203	191.948	193.911	190.778	172.596	169.892	0	202.146	164.876	0	190.917	0	162.035	168.514	172.506	180.385	183.068	189.755	161.086	190.361	187.609	0	189.003	157.652
		430	1896.84	196.537	163.992	156.684	193.528	172.245	162.131	179.245	160.465	198.243	218.257	0	175.647	168.571	0	182.309	179.146	200.725	210.765	200.444	0	164.945	183.276	173.13	203.552	192.666	189.449	169.356	172.311	0	199.455	164.912	168.177	190.847	0	174.085	160.998	179.913	190.321	0	196.165	170.916	186.159	197.213	0	191.384	159.361
		431	1900.8	190.714	170.558	159.917	192.257	175.096	174.557	168.414	159.277	204.531	212.12	0	184.88	150.556	0	183.037	190.555	190.119	221.615	204.885	163.78	162.994	176.818	178.44	205.27	193.592	199.221	167.159	175.223	0	208.081	160.864	167.79	187.859	0	167.251	172.666	167.869	182.854	0	202.764	166.03	182.714	192.896	0	191.668	159.562
		432	1904.76	194.564	163.071	159.208	188.028	170.058	169.619	168.715	156.012	196.365	214.018	0	0	165.521	183.355	190.267	183.491	186.577	219.506	198.111	169.597	162.387	179.733	178.435	204.532	185.369	202.062	177.355	174.185	0	205.459	169.75	165.811	182.679	0	165.886	167.212	168.101	181.323	172.284	195.437	168.188	182.894	183.77	0	195.451	161.461
		433	1908.72	193.045	166.046	164.318	196.164	181.376	163.742	160.935	146.436	192.551	213.292	0	185.111	174.677	182.398	183.515	184.818	192.82	216.816	185.24	161.158	177.876	178.597	178.74	198.492	193.731	194.734	181.617	169.097	0	192.04	156.507	170.233	177.508	0	181.147	161.576	168.058	184.155	0	194.962	169.463	174.956	185.473	0	183.814	156.779
		434	1912.68	191.511	178.477	166.988	191.307	172.819	171.309	160.732	0	198.745	220.064	0	182.315	165.085	187.169	182.819	193.911	185.735	219.491	193.988	163.581	175.655	182.777	192.416	205.164	187.386	195.084	177.553	168.598	0	199.41	169.195	0	187.889	0	177.834	162.925	168.21	178.667	0	0	155.672	188.232	183.356	0	190.803	159.031
		435	1916.64	193.179	172.403	173.231	200.447	170.158	176.959	177.882	0	199.644	217.735	0	184.331	168.724	0	187.888	184.854	189.375	227.108	206.8	169.067	170.432	176.591	181.811	208.59	188.34	201.904	180.271	165.384	0	193.947	178.601	163.5	188.58	0	172.785	152.851	169.023	181.553	182.202	194.866	164.032	181.899	189.013	0	194.723	169.254
		436	1920.6	195.518	163.897	153.278	206.319	172.986	159.449	171.385	0	189.169	211.024	0	180.924	170.903	183.441	185.826	201.578	190.988	214.545	191.692	164.899	157.275	175.74	182.359	194.302	189.091	197.495	173.27	155.544	0	199.637	159.076	170.037	190.338	0	180.172	156.523	178.423	187.492	0	194.691	161.732	185.503	188.131	0	185.607	160.812
		437	1924.56	188.876	163.398	169.245	193.327	163.692	168.071	166.777	0	196.626	214.919	0	177.666	168.504	195.343	180.902	192.347	202.104	214.543	187.34	166.354	166.02	183.011	188.81	198.905	194.59	199.128	182.607	170.105	0	196.088	161.77	167.413	192.323	0	174.67	161.95	176.245	192.267	0	202.965	159.108	188.55	188.307	0	198.008	158.335
		438	1928.52	190.744	169.605	159.12	199.944	166.737	173.618	170.802	0	186.995	216.695	0	194.566	163.676	0	183.319	196.436	187.563	221.82	189.383	165.451	163.518	196.225	178.698	197.106	193.381	189.222	180.391	158.599	0	193.003	169.715	0	189.79	0	178.412	160.684	179.665	184.841	0	191.616	164.051	189.592	186.475	0	203.223	163.754
		439	1932.48	189.69	160.661	149.387	198.036	177.662	161.91	161.54	146.932	179.069	215.253	0	178.771	171.271	0	190.74	191.668	195.223	211.935	191.755	158.227	157.947	188.809	187.427	195.732	186.09	190.411	179.687	165.197	159.275	189.84	156.178	173.505	187.113	0	178.333	173.722	178.597	192.757	0	184.66	166.022	182.646	186.963	0	191.396	155.241
		440	1936.44	184.295	171.332	166.852	205.453	182.459	166.658	166.313	0	198.314	220.977	0	0	165.338	187.917	180.952	185.59	187.533	202.697	197.017	0	169.749	186.802	176.635	198.293	186.421	188.79	182.748	172.904	160.945	200.205	169.633	0	187.436	0	191.776	173.397	168.222	192.098	181.692	188.669	173.124	186.591	191.49	0	196.621	164.803
		441	1940.4	183.304	168.402	156.357	195.373	164.336	172.736	165.546	153.233	200.693	224.205	0	175.466	167.296	183.657	185.325	201.409	184.647	217.743	194.747	0	167.409	186.96	172.963	197.957	184.618	192.889	192.145	164.92	164.678	187.769	153.644	0	193.31	0	184.338	165.121	169.808	181.865	178.201	190.581	161.666	182.283	185.024	0	204.205	163.985
		442	1944.36	182.91	158.477	0	203.835	171.232	164.715	163.912	0	188.12	219.088	0	181.695	159.667	187.333	186.037	191.435	190.004	205.463	195.205	0	160.384	188.13	183.57	202.427	195.461	195.717	188.21	162.762	0	188.055	162.363	0	191.231	0	178.65	163.669	166.271	191.999	0	190.199	170.466	191.517	199.566	0	198.25	154.952
		443	1948.32	156.066	158.822	156.324	208.025	171.511	166.193	167.561	0	184.28	220.801	0	0	177.719	181.907	187.271	190.957	187.544	218.442	197.484	0	165.823	179.946	181.161	196.878	189.741	187.255	181.96	173.11	0	183.632	149.307	164.462	187.102	0	175.329	169.25	170.459	181.422	174.898	182.807	163.727	177.662	186.231	0	197.313	168.202
		444	1952.28	184.115	157.94	154.882	204.636	163.851	171.089	177.354	0	191.149	214.32	0	169.687	169.22	192.902	186.606	186.48	195.412	209.051	201.833	0	164.215	183.054	173.315	191.04	195.058	191.945	189.148	172.817	172.205	199.384	160.399	0	198.38	0	183.681	155.903	170.968	186.257	0	182.072	162.768	179.45	198.754	0	187.842	158.956
		445	1956.24	184.669	169.406	152.063	192.168	158.146	183.416	172.819	161.873	192.212	212.627	0	172.95	169.443	189.258	176.553	179.346	194.842	210.661	204.665	0	162.364	177.545	181.287	186.393	182.718	196.008	183.539	173.096	0	207.057	158.156	164.784	194.01	0	178.582	159.369	165.748	187.276	176.418	194.337	171.744	0	191.905	0	189.669	163.276
		446	1960.2	186.555	169.751	151.472	198.945	155.546	171.091	172.233	158.603	194.525	217.382	0	0	167.849	174.249	179.412	181.331	194.323	213.809	197.535	168.467	168.415	183.895	170.023	189.331	196.961	193.637	188.817	164.288	0	186.679	155.745	162.041	199.917	0	174.098	160.268	168.021	180.526	0	196.39	172.614	190.151	173.852	0	185.572	166.409
		447	1964.16	186.492	161.318	172.599	197.187	162.709	169.732	158.102	155.873	202.813	213.202	0	0	173.964	187.894	186.452	186.429	191.124	206.537	188.971	162.338	168.425	191.769	186.553	188.724	199.947	192.24	196.089	177.532	0	197.546	163.902	170.792	202.253	0	170.522	168.14	168.056	185.795	175.313	195.344	172.994	181.396	189.486	0	197.384	162.981
		448	1968.12	196.598	174.606	0	200.429	170.058	162.403	160.679	150.543	193.339	217.735	0	0	167.644	181.307	178.982	195.581	201.698	202.237	203.149	164.87	159.139	187.539	182.35	197.528	203.79	191.735	188.825	166.694	159.391	203.852	151.526	0	198.925	0	175.544	158.624	159.567	175.584	177.727	187.216	0	185.559	185.506	0	190.126	168.836
		449	1972.08	195.579	162.186	158.006	201.183	168.32	161.808	166.144	0	190.202	217.288	0	0	174.265	185.331	194.256	193.312	197.998	209.308	193.402	155.419	174.283	194.081	178.092	182.578	192.875	199.47	187.669	174.224	164.367	204.23	170.391	168.625	201.83	0	183.672	158.804	164.035	179.476	178.508	189.672	177.258	188.37	189.7	0	191.775	159.403
		450	1976.04	190.654	172.879	157.652	202.135	175.843	175.687	162.922	148.02	187.737	214.621	0	166.657	163.477	186.025	193.02	188.805	188.396	211.1	199.509	0	177.56	196.982	188.554	182.935	196.508	193.544	189.787	175.964	0	198.329	170.642	162.885	194.074	0	177.616	155.267	162.037	174.488	0	195.134	0	180.14	178.823	0	194.05	161.208
		451	1980	186.824	167.778	158.819	201.283	170.228	169.422	163.971	146.151	192.415	219.663	0	0	155.703	182.567	185.873	195.73	208.502	200.582	195.963	156.38	171.033	180.505	187.023	185.824	193.238	187.017	178.058	169.131	0	196.573	155.527	171.904	190.774	0	181.111	160.835	159.414	179.972	178.303	185.366	0	182.308	186.024	0	191.849	162.474
		452	1983.96	185.207	173.163	166.226	204.571	180.163	165.569	164.212	198.869	180.496	214.437	0	167.816	166.483	190.629	189.472	187.093	185.123	203.918	201.177	0	165.86	180.507	183.991	189.57	195.781	195.654	185.558	161.98	167.457	197.524	162.66	162.893	208.135	0	180.974	155.441	156.852	180.199	174.015	189.758	156.006	185.343	182.196	0	192.301	166.197
		453	1987.92	188.529	167.192	155.438	197.235	173.751	169.457	179.721	154.663	189.183	218.845	0	0	173.25	185.357	193.553	192.7	187.475	204.651	192.47	158.432	179.635	185.329	184.21	179.528	192.242	184.208	181.417	165.357	165.806	198.054	157.966	159.905	210.636	0	188.981	155.656	166.189	189.553	180.926	199.837	164.928	188.299	178.349	186.345	192.108	156.109
		454	1991.88	187.563	172.71	173.447	212.166	168.98	159.151	170.381	0	188.464	229.358	0	165.031	168.296	179.727	183.702	190.54	183.211	208.434	207.226	166.052	161.713	196.458	181.052	193.202	193.005	194.948	185.497	160.816	0	209.305	163.134	168.693	205.087	0	183.657	166.625	161.927	181.767	183.588	184.093	0	182.473	187.693	0	193.177	152.207
		455	1995.84	197.084	170.229	164.944	198.906	177.018	163.049	164.268	161.462	182.604	220.852	0	0	173.727	191.56	187.503	190.892	199.578	212.762	208.869	154.938	172.852	184.674	184.959	181.172	192.646	197.356	179.187	172.625	0	201.886	158.945	161.893	212.121	0	190.855	161.803	166.059	186.649	168.693	198.912	0	189.343	183.123	0	191.372	159.839
		456	1999.8	197.073	163.333	155.951	197.086	166.341	160.649	174.17	148.489	192.17	218.12	0	0	167.536	187.811	192.306	187.064	195.244	202.118	197.156	156.26	170.597	181.537	180.602	193.662	196.047	190.281	175.626	165.255	0	202.551	154.461	0	197.992	0	190.868	154.868	167.196	180.51	176.684	187.559	176.918	186.163	181.286	0	192.825	164.997
		457	2003.76	189.08	180.789	176.026	204.38	166.601	167.098	167.088	0	195.252	218.98	0	178.875	168.415	181.445	185.82	175.907	187.009	204.475	201.329	0	162.822	190.478	186.185	198.988	194.949	198.107	176.263	165.547	175.068	210.52	163.368	0	198.23	0	189.357	148.034	161.954	182.893	0	195.033	0	178.157	190.186	0	190.929	161.641
		458	2007.72	188.144	172.141	172.471	203.696	164.839	167.548	177.612	155.105	187.636	227.528	0	0	172.02	184.244	188.369	188.659	192.265	217.28	194.281	0	160.776	190.57	188.907	185.906	196.847	193.949	175.875	166.388	178.001	199.508	158.127	161.8	208.53	0	184.737	157.215	168.351	186.527	179.068	188.95	160.381	177.109	188.113	0	189.171	147.819
		459	2011.68	195.53	174.396	177.806	199.224	172.372	166.661	178.416	150.444	197.113	222.975	0	0	171.391	177.874	191.497	187.856	192.304	217.46	201.265	159.634	162.391	183.494	180.061	186.099	195.866	191.325	178.816	167.762	186.748	195.206	156.013	0	204.348	0	204.452	156.192	169.972	182.806	169.542	189.204	170.554	178.864	179.501	0	197.057	159.826
		460	2015.64	190.453	196.709	162.5	196.901	161.228	163.511	165.376	152.078	192.185	224.32	0	0	169.01	0	187.048	182.125	196.293	219.439	202.238	154.631	169.131	186.54	184.646	181.729	183.93	182.763	173.765	157.505	182.421	200.03	173.761	0	199.564	0	195.385	149.888	163.029	188.752	0	193.005	159.897	182.626	173.933	0	203.579	162.332
		461	2019.6	200.68	185.758	173.062	200.792	163.987	165.241	171.23	154.098	180.018	213.432	0	169.42	154.848	175.984	193.372	187.891	192.772	220.95	195.438	152.476	165.392	184.249	173.671	194.278	195.132	193.107	183.76	156.337	175.002	192.09	158.685	157.29	192.384	0	195.957	167.746	156.467	180.124	181.087	0	167.29	175.804	179.649	0	198.99	153.003
		462	2023.56	197.246	170.947	166.366	203.79	163.96	168.053	177.834	153.927	186.105	219.737	177.112	0	158.368	177.582	186.063	186.105	198.518	218.496	198.417	0	167.432	188.387	163.604	183.452	200.251	184.138	173.204	163.346	0	202.818	0	158.801	188.734	0	190.576	168.942	163.017	170.96	0	201.47	163.663	183.369	181.29	0	201.31	154.791
		463	2027.52	193.051	170.584	170.154	200.775	0	165.688	169.018	156.222	193.165	231.422	0	0	156.383	189.089	189.584	180.561	180.204	213.358	192.261	0	164.071	183.389	168.491	187.346	193.402	194.159	174.555	154.787	0	198.757	160.644	0	193.085	0	188.785	157.301	164.079	177.268	0	197.012	166.258	184.256	0	0	186.586	160.977
		464	2031.48	197.18	169.785	179.02	207.115	168.136	159.11	170.262	167.352	184.527	219.281	169.26	170.487	151.852	187.219	196.936	182.789	192.377	202.009	200.596	0	167.479	190.189	177.853	175.604	193.715	193.162	181.548	150.2	181.682	204.61	164.249	0	194.249	0	184.258	145.706	168.503	182.914	0	203.169	155.703	177.066	186.76	0	185.538	161.639
		465	2035.44	183.96	169.651	169.865	201.374	159.057	155.476	170.735	0	184.579	224.037	181.543	0	164.545	186.336	184.184	184.554	180.274	212.744	193.518	160.243	175.056	182.043	176.322	188.719	202.248	183.752	187.399	160.581	0	204.287	163.76	170.759	184.33	0	182.676	161.723	158.939	179.341	0	189.989	174.313	173.99	176.842	0	188.162	159.363
		466	2039.4	191.376	171.27	176.403	202.948	177.736	161.22	172.073	0	185.375	218.383	182.641	0	161.768	183.303	192.966	179.895	202.819	207.955	200.213	0	170.052	179.178	175.685	173.743	197.649	187.352	180.774	174.892	0	194.381	161.847	0	192.29	0	189.206	165.95	155.326	183.664	178.033	0	161.317	173.285	177.148	0	191.807	175.649
		467	2043.36	186.722	174	176.12	199.882	174.9	176.023	172.173	0	182.737	221.464	179.908	0	161.088	187.373	185.003	182.472	182.251	214	198.436	0	167.201	182.728	175.485	188.066	193.206	200.18	173.807	165.497	181.6	196.366	171.025	0	190.939	0	197.795	170.948	178.572	188.374	0	195.592	162.477	180.104	180.239	0	194.836	161.785
		468	2047.32	196.512	172.166	176.069	196.457	170.294	174.204	165.543	0	182.712	216.963	172.318	0	159.656	173.855	183.582	180.889	190.861	209.576	190.138	0	167.044	181.734	172.424	178.141	199.009	186.94	187.664	171.196	0	194.022	170.079	166.517	191.62	0	199.693	163.761	152.586	184.316	198.358	186.35	154.856	175.369	185.201	0	182.554	165.948
		469	2051.28	198.717	177.278	172.532	205.919	163.423	155.393	166.676	166.176	180.631	217.873	165.47	0	162.005	184.261	190.843	178.165	199.179	206.664	186.22	0	176.359	175.178	175.689	171.276	210.69	183.856	186.816	0	0	192.523	178.193	0	190.117	0	193.785	162.908	175.012	176.561	179.351	196.985	153.734	177.426	181.096	0	180.537	159.904
		470	2055.24	198.855	171.146	175.112	213.221	167.366	167.168	170.432	0	179.745	210.215	164.153	159.544	154.364	181.357	187.755	178.641	190.828	214.481	198.719	0	163.119	177.054	174.899	186.967	199.909	181.716	178.872	0	0	198.553	175.419	0	191.313	0	195.072	161.458	167.909	185.387	178.715	193.306	160.138	175.666	184.717	0	189.599	166.136
		471	2059.2	184.154	168.966	179.852	198.786	160.836	164.956	178.261	161.918	177.436	224.22	171.697	173.886	160.632	190.323	195.745	179.136	193.7	212.091	191.338	155.762	167.22	167.255	176.08	186.907	200.331	179.2	181.882	178.225	0	199.171	179.829	161.338	189.446	0	195.123	150.24	167.932	192.338	187.321	194.166	171.858	175.853	179.868	0	190.464	159.641
		472	2063.16	184.254	171.635	173.143	207.783	166.01	169.044	170.889	159.717	187.008	210.162	164.81	165.752	161.405	191.079	187.65	180.722	194.76	209.216	188.095	163.179	174.632	173.576	165.867	192.434	203.681	193.022	178.099	175.546	0	198.162	183.37	0	198.29	0	198.719	163.244	176.971	180.201	186.363	188.871	153.472	164.861	186.238	0	185.917	160.804
		473	2067.12	198.253	0	0	201.626	0	160.485	164.521	168.931	188.052	223.36	174.348	0	159.604	181.574	188.011	170.671	204.455	208.749	195.61	0	177.54	172.347	161.463	193.499	201.199	182.924	182.753	172.48	0	194.83	183.273	0	186.926	0	199.318	157.411	170.275	179.108	0	197.299	159.738	168.821	177.417	0	196.965	169.186
		474	2071.08	191.326	168.793	179.598	197.806	163.578	158.07	165.609	177.866	184.245	222.326	171.817	173.463	154.35	181.703	185.207	178.006	190.86	209.015	195.912	155.427	173.134	174.157	176.961	198.759	197.619	186.205	177.604	160.758	0	195.884	177.611	0	187.578	0	198.114	153.469	170.624	179.781	184.304	193.222	160.4	0	175.811	0	189.202	173.613
		475	2075.04	190.95	155.247	186.781	202.263	170.864	160.151	168.141	172.722	192.574	207.511	169.497	0	150.608	183.523	185.678	186.116	199.659	209.742	202.865	0	172.598	175.831	168.032	193.202	216.329	179.049	179.912	175.826	0	193.626	177.068	0	183.268	0	214.607	165.362	181.347	181.691	186.167	192.073	158.821	181.467	179.235	0	186.133	185.156
		476	2079	186.25	156.893	169.818	191.166	168.631	166.263	0	169.989	184.899	213.449	171.266	175.447	160.302	188.854	193.313	189.665	191.242	206.08	199.053	152.266	173.85	169.518	170.415	184.755	200.75	182.491	193.258	166.516	0	200.703	0	0	190.358	0	190.004	160.559	176.588	175.374	182.556	208.459	153.295	172.213	167.853	0	189.679	172.001
		477	2082.96	189	152.654	177.164	195.091	159.425	166.283	173.02	0	181.593	214.76	172.335	0	161.227	183.022	186.202	177.806	201.096	203.341	193.003	0	165.882	181.004	175.238	187.387	200.46	193.172	180.165	155.324	0	198.568	196.527	0	190.104	0	202.814	161.44	169.869	181.206	0	200.942	160.224	173.917	169.336	0	185.255	168.905
		478	2086.92	190.097	168.945	188.848	197.465	174.824	163.322	164.694	159.621	188.109	224.046	176.759	0	152.157	184.021	194.216	183.905	203.616	212.942	191.296	0	165.899	179.485	0	192.323	203.879	181.658	174.32	162.764	0	197.298	193.899	0	186.655	0	191.208	168.319	174.016	184.267	178.513	197.563	163.378	177.562	179.429	0	179.503	168.046
		479	2090.88	189.846	150.643	176.057	192.944	169.766	158.105	162.285	168.783	192.372	216.551	179.729	173.356	164.592	187.715	185.352	178.707	180.397	216.746	199.797	155.997	169.329	176.104	168.598	186.968	200.902	196.591	177.172	201.217	0	191.639	187.749	0	192.129	0	200.632	150.774	172.703	188.937	190.853	197.49	158.129	167.713	180.916	0	190.19	172.215
		480	2094.84	193.65	163.828	182.149	198.035	175.575	164.806	175.042	0	184.076	216.543	171.263	159.701	166.821	189.988	198.104	174.786	193.529	199.507	194.385	0	167.468	174.64	174.676	199.875	188.208	185.503	176.745	183.139	0	190.724	178.522	158.765	198.851	0	191.265	175.227	170.52	192.13	193.856	202.585	159.86	175.592	181.631	0	184.774	177.646
		481	2098.8	202.785	178.617	179.315	208.405	168.442	160.085	166.277	148.229	192.365	222.202	174.237	176.481	164.258	179.619	197.258	176.227	184.754	209.289	193.359	0	163.455	172.066	172.475	183.117	207.077	182.422	182.855	159.177	168.522	199.011	183.369	0	198.179	0	197.111	206.947	173.034	189.171	177.893	187.011	158.246	180.457	181.763	0	194.037	169.676
		482	2102.76	194.865	169.952	191.542	194.369	170.764	163.818	167.29	169.984	185.438	222.119	0	170.561	159.231	192.909	203.576	182.065	190.865	210.966	192.643	0	171.889	173.487	179.812	193.285	197.294	182.581	183.969	166.376	0	191.831	176.645	0	197.426	0	186.763	154.291	177.75	180.177	191.3	191.277	156.243	185.591	179.204	0	187.421	173.084
		483	2106.72	202.634	152.263	178.102	196.141	183.274	162.353	158.038	169.317	185.415	213.057	170.884	0	153.205	190.988	191.078	190.686	178.123	216.685	191.9	0	174.707	166.049	170.998	188.634	200.232	188.586	174.282	167.048	0	188.677	175.431	0	192.228	0	201.038	170.957	173.407	180.6	194.568	191.81	160.295	172.217	176.689	0	197.43	171.154
		484	2110.68	189.846	154.268	172.036	203.131	173.536	166.161	174.167	156.591	188.709	214.646	175.571	0	145.928	189.413	179.239	194.076	188.043	214.333	192.874	0	183.853	171.874	185.74	184.164	205.71	180.303	177.316	167.524	162.606	190.54	173.599	0	197.5	0	193.911	161.705	171.27	186.528	185.154	197.565	164.634	170.337	190.871	0	189.744	164.005
		485	2114.64	187.254	168.43	176.363	197.239	174.444	164.763	169.209	159.445	195.618	213.59	172.724	170.246	151.716	181.437	192.296	190.775	185.372	217.648	192.047	0	167.792	165.488	177.343	193.359	205.516	191.073	177.813	164.214	0	207.418	179.69	157.702	190.77	0	192.295	165.869	172.361	189.607	191.588	199.528	155.681	174.6	172.191	0	180.962	173.99
		486	2118.6	197.652	158.524	173.151	202.116	191.934	155.883	179.063	165.133	192.141	215.924	175.137	169.153	150.465	182.872	189.158	188.018	178.253	205.346	201.73	0	167.339	173.47	180.889	183.926	201.621	180.461	169.192	171.462	167.887	188.732	174.792	141.067	191.869	0	191.795	157.651	165.187	181.844	183.673	193.75	169.763	171.192	173.681	0	198.215	165.692
		487	2122.56	197.714	153.572	177.349	196.963	168.422	150.687	172.994	159.136	186.186	217.924	178.173	0	153.77	176.07	187.74	180.382	194.03	215.033	197.002	0	170.206	167.226	179.227	186.119	199.763	181.929	175.154	160.456	0	183.871	177.55	163.303	194.96	0	200.568	163.615	164.043	185.603	186.927	196.413	156.54	168.226	177.543	0	192.78	173.222
		488	2126.52	192.749	163.785	184.698	194.684	166.418	150.268	173.091	154.851	182.139	216.969	172.918	168.465	164.391	187.072	188.028	189.573	190.797	208.952	194.563	0	183.043	169.93	177.815	182.607	195.916	189.073	180.559	160.068	162.004	192.103	193.016	0	190.263	0	192.275	167.73	167.495	169.238	187.404	198.41	159.032	172.581	179.045	0	195.029	170.389
		489	2130.48	196.544	166.814	171.648	203.116	0	149.857	171.155	156.568	169.853	220.919	174.487	171.067	153.558	184.123	184.194	181.771	187.745	212.243	186.74	0	178.284	174.116	171.971	183.261	197.905	193.68	171.788	171.583	0	196.77	178.09	156.041	195.326	0	186.401	158.739	166.007	177.238	186.766	196.815	159.192	177.063	180.027	0	193.105	184.269
		490	2134.44	202.078	154.24	171.816	193.266	160.897	0	173.71	152.417	177.772	216.559	178.217	0	160.857	0	187.302	186.096	194.356	219.043	188.425	0	167.245	168.933	187.109	182.969	209.735	183.737	186.596	171.99	158.424	197.834	191.571	0	190.491	0	189.703	157.384	175.278	171.162	194.023	194.656	165.366	179.308	179.172	0	193.026	169.364
		491	2138.4	192.508	213.812	174.645	198.06	0	0	174.49	153.368	174.901	224.441	182.783	166.077	154.782	184.04	180.581	186.258	189.777	210.675	195.211	196.764	168.687	166.519	187.521	196.172	197.69	177.063	179.745	175.013	165.152	192.482	184.124	173.936	198.063	0	181.657	153.632	167.054	186.046	191.503	199.246	155.948	182.508	180.506	0	194.055	161.995
		492	2142.36	194.159	167.084	169.263	204.433	154.567	164.016	183.21	149.014	194.129	209.686	181.577	152.506	161.05	172.341	191.527	180.82	186.349	204.198	190.772	0	166.202	175.773	191.307	190.362	201.058	176.015	171.485	180.409	169.399	194.675	171.339	165.127	187.783	0	180.472	161.614	169.636	176.484	195.806	209.26	156.083	184.876	173.535	0	196.109	169.346
		493	2146.32	203.555	165.182	183.375	200.882	166.295	162.348	174.588	159.587	187.184	212.688	174.53	167.807	157.483	174.556	186.293	192.112	180.881	205.374	193.098	0	166.765	168.222	174.235	190.383	192.659	172.631	170.598	179.888	165.749	195.482	190.588	152.219	187.648	0	179.555	165.008	160.227	177.298	191.458	193.607	150.863	184.904	175.821	0	193.644	162.658
		494	2150.28	197.02	160.095	177.145	205.233	166.144	0	173.356	153.856	177.562	208.439	173.385	169.247	154.003	179.477	175.877	196.113	191.985	208.343	190.707	0	182.024	164.343	185.04	188.495	193.494	177.868	172.638	186.806	164.91	194.218	166.607	162.861	186.922	0	194.053	149.333	160.454	175.324	190.998	198.99	148.193	179.7	182.818	0	190.856	162.438
		495	2154.24	202.079	147.749	175.735	200.739	159.47	0	185.235	0	173.111	218.361	172.023	166.869	157.257	168.892	183.983	0	196.04	207.707	186.783	0	162.648	160.917	173.276	180.97	196.793	174.139	178.275	169.272	0	191.61	179.452	0	186.806	0	202.046	170.482	159.559	180.368	209.603	198.828	162.141	169.756	190.857	0	200.866	169.773
		496	2158.2	194.216	163.194	183.948	196.793	168.753	163.218	172.669	153.288	173.582	225.253	174.596	175.044	160.604	171.986	186.191	179.613	179.655	219.556	183.624	0	182.26	168.053	189.916	187.701	191.147	180.595	180.309	177.02	169.907	196.095	167.596	154.51	193.687	0	200.152	166.408	163.03	174.86	186.02	200.868	153.257	164.543	181.925	0	202.596	180.339
		497	2162.16	193.012	170.188	184.785	201.246	160.23	166.169	174.851	151.27	171.915	212	180.416	171.792	161.052	167.381	187.197	186.707	181.434	205.187	191.772	0	173.298	181.368	187.843	197.185	195.902	191.126	172.761	184.157	163.326	183.512	200.296	160.962	184.924	0	188.259	177.773	167.646	178.257	190.175	204.801	156.313	177.054	187.607	0	191.223	175.136
		498	2166.12	199.43	156.076	184.659	201.974	171.487	0	172.848	0	188.106	211.898	176.908	175.425	153.381	176.092	173.939	189.42	182.164	198.99	189.82	0	173.437	172.301	185.867	193.692	201.162	176.803	175.491	205.8	153.867	189.623	183.741	0	184.593	0	187.347	160.685	170.797	177.559	186.51	198.169	161.303	170.394	187.75	0	197.867	184.268
		499	2170.08	210.646	167.445	193.65	195.29	167.429	162.215	183.976	148.536	178.899	209.746	0	176.19	153.821	173.548	182.998	189.823	197.472	205.777	198.917	151.837	170.294	172.967	197.872	186.28	204.715	186.836	171.814	178.412	168.679	202.361	165.224	0	184.702	0	188.028	152.142	158.458	167.952	194.501	206.986	165.672	173.875	174.417	0	192.713	179.447
		500	2174.04	186.339	158.247	182.086	190.047	169.285	0	177.77	147.705	179.987	203.129	187.649	168.778	151.692	169.323	183.74	191.232	0	204.548	198.043	0	169.543	168.339	193.679	198.276	199.827	188.881	178.5	177.02	161.922	200.851	165.066	156.518	176.793	0	193.548	220.02	163.136	171.805	182.582	200.868	161.809	176.87	178.709	0	194.865	168.499
		501	2178	193.363	164.675	174.749	196.509	164.31	158.692	182.494	152.82	179.48	221.284	179.419	172.847	149.827	172.561	174.465	191.269	187.223	199.773	187.889	0	162.116	171.616	185.899	184.091	192.197	195.805	180.139	180.338	172.948	197.538	173.014	167.31	184.248	0	185.911	171.471	164.477	171.856	200.072	202.147	170.42	180.683	181.621	0	191.472	185.682
		502	2181.96	193.833	168.107	176.298	187.085	172.633	157.465	186.235	147.706	179.951	209.652	181.95	176.187	147.084	175.053	190.571	193.586	183.393	204.803	196.564	0	167.813	167.811	177.736	201.654	188.732	189.918	184.924	180.158	168.119	190.763	175.807	149.554	190.775	0	194.055	158.362	179.956	177.261	206.411	194.926	168.617	172.51	0	0	191.715	178.513
		503	2185.92	185.215	164.838	175.946	198.854	175.562	0	175.879	148.124	178.316	209.024	180.95	174.457	156.091	164.111	180.644	187.005	177.28	207.826	195.231	0	178.111	167.03	185.417	198.452	200.641	182.296	180.358	171.693	168.039	193.296	182.207	152.026	176.429	0	191.98	168.906	165.23	184.27	177.598	203.428	164.699	177.764	0	0	187.054	168.652
		504	2189.88	195.718	160.236	174.136	192.412	168.688	0	178.533	158.602	167.67	214.146	182.554	183.04	157.574	163.3	188.223	208.29	192.327	206.053	200.305	0	165.174	173.843	184.828	189.033	195.576	182.278	186.643	180.864	170.942	198.656	184.106	0	184.232	0	190.382	160.074	170.942	170.722	179.715	199.104	156.03	178.835	188.393	0	190.41	175.874
		505	2193.84	198.325	154.796	181.749	194.291	173.258	0	178.222	156.923	182.182	206.922	177.417	173.086	161.725	158.338	186.209	196.025	181.956	213.441	187.026	160.856	170.881	166.564	188.183	188.339	202.794	181.607	187.128	171.73	166.94	194.838	165.261	152.285	191.669	0	184.803	206.27	164.864	181.007	184.226	198.434	170.77	174.984	184.433	0	194.131	173.982
		506	2197.8	186.616	207.791	181.086	199.194	177.962	0	184.639	0	179.828	217.87	176.802	177.451	157.154	0	185.937	198.633	197.584	203.639	199.444	0	172.893	166.419	167.846	192.084	199.161	186.576	175.985	186.369	163.906	197.385	181.837	159.579	193.23	0	194.54	160.425	175.494	178.076	189.64	201.566	171.313	177.921	180.827	0	189.457	176.822
		507	2201.76	181.43	173.935	178.728	198.647	174.489	0	180.466	142.998	175.747	211.107	180.337	171.713	148.932	0	175.351	184.1	185.966	208.351	190.124	0	167.345	165.557	0	191.42	201.261	187.444	177.441	175.31	161.462	196.237	180.705	164.217	185.845	0	188.858	163.431	177.124	178.395	190.093	201.674	168.524	175.399	0	0	196.566	172.315
		508	2205.72	184.976	203.079	186.593	200.245	168.01	0	177.482	143.232	174.371	211.282	177.149	173.203	154.471	174.237	178.629	183.322	189.392	206.248	189.23	173.326	161.921	171.598	0	189.876	201.202	183.179	173.538	185.682	0	193.525	178.875	0	200.471	0	185.709	0	165.732	175.557	181.836	196.248	163.756	175.131	192.207	0	194.349	172.99
		509	2209.68	190.732	149.323	175.581	198.052	174.162	0	191.143	0	167.5	212.247	185.985	178.708	154.571	167.829	180.238	196.057	176.203	209.118	191.362	164.096	171.324	168.617	176.654	183.702	201.446	187.513	173.208	181.172	158.404	193.201	172.446	158.582	191.817	0	180.06	150.494	173.017	177.421	187.098	204.334	165.661	172.775	0	0	183.217	183.478
		510	2213.64	183.027	180.119	175.671	202.551	174.247	0	183.641	146.456	186.908	211.129	181.042	175.373	157.944	163.68	184.483	194.336	184.871	206.449	190.294	165.792	172.985	173.702	177.678	187.706	192.178	184.624	181.127	177.441	165.161	197.42	169.234	155.057	186.804	0	187.927	152.843	163.52	183.047	180.131	208.276	186.129	180.441	190.393	0	188.071	173.106
		511	2217.6	185.426	157.265	179.675	192.496	179.502	0	178.96	146.577	173.318	209.978	189.118	170.12	152.684	0	181.114	197.867	177.855	201.645	186.455	167.562	165.796	165.506	179.171	198.743	206.457	188.007	176.26	171.559	159.565	198.283	174.988	0	192.49	0	188.217	165.517	180.484	177.464	182.03	203.867	171.475	175.753	187.084	0	180.566	164.212
		512	2221.56	188.734	211.111	0	195.301	179.452	0	184.178	146.359	177.22	215.818	186.887	172.547	142.54	0	190.25	199.249	176.715	191.793	192.435	171.215	170.686	167.976	0	187.385	203.205	189.452	175.708	172.851	167.442	196.945	170.314	0	182.443	0	186.226	159.463	175	177.294	179.087	210.009	173.346	179.218	0	0	182.194	170.119
		513	2225.52	190.939	214.477	170.646	198.206	0	0	173.672	0	187.552	212.881	185.868	177.55	153.581	0	189	202.927	181.839	211.573	193.013	0	161.242	164.558	0	193.316	196.194	177.124	163.908	173.254	164.271	193.033	171.881	171.032	0	0	183.203	164.355	178.176	180.654	191.179	211.424	165.14	177.562	0	0	178.177	169.347
		514	2229.48	190.049	160.547	170.618	200.817	172.848	0	181.502	0	177.452	212.452	182.878	177.114	158.228	0	183.793	190.245	182.912	214.067	202.116	0	170.788	165.262	0	185.03	204.391	187.47	184.646	172.055	160.772	197.475	184.05	154.462	184.788	0	178.902	157.477	173.565	178.933	184.309	204.154	170.471	179.207	0	0	181.055	174.655
		515	2233.44	191.883	162.769	172.457	196.58	169.036	0	168.504	144.11	179.866	213.882	179.728	171.85	151.344	165.817	188.399	188.212	186.225	200.043	193.314	168.463	166.734	172.207	0	187.907	196.306	180.656	176.942	171.352	159.551	197.496	174.146	165.787	193.14	0	192.731	165.227	166.885	178.962	188.845	220.237	172.843	183.848	190.488	0	189.236	170.115
		516	2237.4	184.106	214.13	171.907	198.662	177.483	0	168.313	0	177.838	224.274	183.293	170.514	150.765	168.166	184.063	193.426	190.435	205.708	202.628	0	173.657	164.848	177.4	190.638	214.494	183.001	173.038	168.412	157.395	194.616	186.072	150.909	0	0	184.699	156.886	164.611	176.363	183.675	205.529	177.986	170.31	191.791	0	193.554	171.614
		517	2241.36	190.007	206.55	168.877	202.21	206.917	0	173.298	154.816	179.511	223.545	181.199	169.088	153.157	0	181.169	195.62	185.371	210.995	201.869	186.603	0	174.075	181.171	187.814	196.977	180.805	163.246	177.454	171.235	192.843	175.417	162.864	178.315	0	189.29	155.964	174.803	173.242	186.551	208.52	0	177.602	185.328	0	184.682	168.208
		518	2245.32	189.366	153.627	177.956	199.168	0	0	165.743	0	180.071	208.594	173.641	175.333	0	0	189.485	188.762	182.976	210.006	198.363	155.262	162.863	174.099	0	193.654	200.1	175.071	171.339	178.789	169.209	199.923	174.189	168.494	0	0	186.692	163.182	170.191	178.824	183.453	218.475	173.148	154.368	184.771	0	195.141	163.86
		519	2249.28	188.467	154.906	166.418	198.254	169.728	0	168.31	143.751	175.128	212.577	181.37	183.514	141.593	171.448	181.687	191.974	186.312	217.359	197.022	0	171.961	168.953	0	191.88	205.131	180.131	180.164	177.878	170.692	190.751	176.04	164.173	187.089	0	191.255	157.795	156.852	181.697	191.681	214.007	165.285	0	191.676	0	178.708	178.232
		520	2253.24	186.744	157.443	176.393	193.761	162.367	159.972	183.488	140.689	178.618	214.823	174.222	167.719	143.447	172.681	181.447	190.989	201.265	201.234	195.624	0	174.121	167.859	0	196.726	196.706	190.917	185.413	174.199	164.366	197.159	165.117	151.631	182.295	0	187.651	149.413	166.42	184.093	186.902	217.357	163.478	178.701	196.028	0	190.922	166.303
		521	2257.2	190.477	154.528	177.023	190.606	0	0	174.475	131.722	171.927	213.71	186.693	166.417	139.215	175.441	190.871	185.698	183.644	213.248	200.061	167.433	175.907	164.649	0	193.194	204.1	183.334	165.928	168.565	169.317	203.793	169.338	162.799	181.84	0	184.367	0	178.714	186.359	182.955	213.788	175.439	173.535	192.915	0	187.152	165.975
		522	2261.16	183.498	147.026	184.131	197.871	168.527	0	183.276	0	165.892	226.919	174.669	166.195	149.626	161.173	182.873	183.841	184.933	203.109	199.203	0	169.429	168.745	170.695	192.351	196.986	180.718	169.806	169.958	159.397	192.03	165.983	156.629	177.921	0	180.695	159.376	160.332	187.544	184.955	205.365	175.956	180.058	187.183	0	181.907	158.424
		523	2265.12	194.243	203.549	170.034	200.577	213.336	0	173.921	137.588	168.093	218.867	184.086	172.047	152.898	178.431	181.578	194.022	198.348	199.449	193.388	163.749	0	166.015	0	194.401	198.901	180.619	175.748	169.929	170.557	187.634	177.572	159.831	182.394	0	174.586	162.236	164.721	196.601	190.816	198.028	173.36	172.591	0	0	192.554	163.177
		524	2269.08	192.876	208.256	185.146	198.231	178.484	0	167.369	140.043	177.98	215.209	187.397	180.38	162.583	179.689	183.565	190.01	200.097	217.932	211.973	157.637	166.038	171.197	171.785	196.091	197.892	180.875	167.058	171.504	0	189.536	172.677	161.992	186.451	0	180.917	161.707	163.627	184.942	182.08	207.212	188.291	178.867	0	0	184.237	153.793
		525	2273.04	201.621	157.496	175.782	195.236	0	0	164.1	135.522	175.291	221.798	192.772	168.118	149.308	179.591	185.198	197.516	182.073	207.261	193.899	143.287	167.835	173.135	170.081	195.311	195.229	176.367	165.289	175.15	0	190.92	172.695	0	179.429	0	183.666	160.81	176.669	187.899	186.117	195.689	194.123	184.384	188.631	0	188.578	166.378
		526	2277	199.573	201.969	172.623	191.804	167.997	180.487	168.973	144.72	172.856	221.431	179.408	163.523	158.263	176.777	193.506	194.933	190.836	199.794	200.688	0	164.071	170.01	0	189.13	203.748	172.157	164.838	180.518	171.15	200.198	172.513	157.202	0	0	180.431	162.858	162.557	176.803	180.341	199.34	166.852	0	0	0	188.925	0
		527	2280.96	188.831	204.362	168.652	193.696	168.553	0	171.096	181.659	170.826	213.744	177.602	167.734	155.707	176.166	185.217	202.797	200.23	206.803	205.583	157.794	169.753	172.341	0	184.831	191.843	173.53	175.533	172.404	161.364	197.386	182.862	168.017	184.259	0	186.612	162.794	167.21	170.564	186.094	199.938	182.249	168.692	188.525	0	188.148	161.417
		528	2284.92	193.477	165.332	164.039	192.409	168.787	0	166.684	150.425	177.937	196.622	177.336	157.702	151.788	166.979	169.558	196.591	184.29	208.639	190.781	160.741	166.753	166.416	0	204.7	200.421	180.684	166.741	176.299	164.687	189.392	175.759	159.878	178.222	0	192.882	157.394	163.569	183.198	183.266	204.257	179.051	168.038	198.694	0	188.086	169.31
		529	2288.88	195.138	163.818	171.022	189.222	162.644	0	183.754	0	180.008	202.448	189.422	167.401	152.953	173.696	180.618	199.801	191.809	204.724	202.621	0	161.292	172.836	168.803	198.956	205.393	179.498	166.515	169.819	0	191.816	175.129	0	189.578	0	189.02	159.636	161.593	176.884	191.538	204.145	190.851	0	154.811	0	190.096	160.144
		530	2292.84	198.52	158.354	184.333	193.083	166.294	0	0	148.152	176.169	214.237	179.865	0	146.541	167.022	175.307	201.528	180.924	210.256	188.835	166.842	164.289	179.105	176.714	199.597	203.502	168.803	172.702	178.176	162.541	192.078	172.69	159.576	189.518	0	192.412	176.9	164.038	176.404	182.409	197.227	175.356	0	203.758	0	182.254	155.081
		531	2296.8	196.526	161.402	171.826	201.331	163.041	0	169.185	147.735	172.579	198.758	190.214	165.036	147.386	171.442	176.528	198.505	183.288	211.832	195.026	0	169.888	163.482	175.061	188.451	195.587	174.666	161.807	185.11	0	194.854	178.564	165.378	190.162	0	185.806	162.796	163.861	177.955	175.603	205.029	167.94	183.689	194.857	0	180.416	161.998
		532	2300.76	193.312	164.143	188.392	196.497	170.268	0	167.919	0	169.058	196.722	181.713	170.1	148.883	174.453	184.869	196.347	176.124	222.481	197.806	0	169.442	176.341	170.384	192.469	197.536	180.042	158.112	183.037	169.508	203.768	177.437	160.572	184.865	0	186.333	165.176	166.555	178.913	181.31	198.816	174.864	159.806	162.793	0	190.158	156.76
		533	2304.72	186.614	163.023	188.748	189.605	165.794	0	162.331	146.056	169.766	193.459	186.482	181.637	149.155	171.549	179.228	199.483	192.618	211.879	206.06	0	159.95	183.771	171.199	196.955	193.379	170.655	173.775	174.717	158.803	192.932	186.077	164.061	203.134	0	192.3	159.174	168.19	176.747	180.946	202.86	178.697	168.429	207.196	0	188.351	162.886
		534	2308.68	192.515	175.642	170.087	196.583	173.635	0	161.314	141.519	171.422	201.238	0	166.862	151.928	0	189.454	197.617	189.584	204.093	197.186	154.746	165.487	178.467	173.028	195.304	189.24	190.227	176.732	167.679	164.509	206.538	171.095	159.551	0	0	191.205	149.875	166.554	180.56	188.297	211.557	177.798	157.9	215.901	0	181.232	163.045
		535	2312.64	185.31	167.634	184.618	0	172.695	0	161.297	0	165.227	202.475	0	173.321	149.954	171.615	186.353	194.901	180.788	205.903	200.742	162.933	160.701	180.965	172.317	188.747	197.738	172.608	173.124	174.34	162.611	199.931	182.353	156.412	194.896	0	186.075	153.529	157.25	171.537	170.233	207.798	181.665	164.36	208.021	0	201.651	159.902
		536	2316.6	196.398	166.523	174.626	183.101	184.546	0	162.895	139.705	168.922	198.37	172.601	171.846	145.391	0	182.937	195.957	178.799	210.642	201.119	158.316	162.06	172.47	173.999	196.136	193.291	165.417	169.437	172.705	159.737	202.607	172.074	152.494	188.06	0	179.94	165.471	163.568	169.493	180.755	201.146	173.513	0	209.74	0	191.486	157.55
		537	2320.56	202.363	170.298	177.184	194.456	173.417	0	169.518	0	160.177	190.491	179.057	169.825	153.652	177.649	200.54	203.749	184.256	217.02	198.064	0	151.827	171.763	166.749	191.514	199.182	169.975	170.979	165.738	164.841	205.23	191.465	153.366	188.398	0	194.731	151.746	156.739	178.496	192.462	210.824	163.649	166.878	218.188	0	195.913	166.557
		538	2324.52	188.107	157.936	174.765	180.917	171.41	0	171.167	150.249	171.098	206.623	173.001	178.436	150.189	170.455	181.121	187.2	170.3	206.163	204.125	162.342	164.528	169.476	166.774	196.11	192.321	181.098	165.439	174.586	172.33	203.129	182.402	164.55	191.078	0	186.413	204.991	162.409	182.784	178.451	208.86	174.561	0	206.164	0	188	152.721
		539	2328.48	188.581	198.204	171.583	190.674	169.348	0	158.607	152.322	171.61	207.932	179.993	169.509	155.521	174.551	182.215	190.595	176.962	220.156	202.034	157.296	0	172.528	0	195.277	195.724	174.279	173.158	187.904	164.008	200.797	184.785	159.805	191.63	0	198.008	162.461	165.723	178.794	169.629	204.018	161.485	0	175.619	0	184.638	150.313
		540	2332.44	191.729	159.801	175.553	190.196	180.328	0	174.198	0	178.546	215.294	0	167.275	151.937	0	179.241	185.88	183.641	206.957	201.409	153.063	170.068	178.92	0	190.836	188.593	179.477	171.422	184.871	166.155	204.537	169.989	151.343	186.776	0	189.289	155.302	173.332	188.054	176.639	210.776	168.966	0	135.291	0	196.851	154.433
		541	2336.4	199.126	152.213	176.818	182.362	175.696	0	168.925	132.018	177.663	212.064	184.538	166.342	157.418	183.224	182.985	182.664	186.037	200.242	193.251	0	0	182.635	0	193.389	186.012	172.033	169.726	182.363	172.241	211.013	172.647	152.892	190.413	0	190.803	0	154.803	188.534	176.189	211.599	166.52	0	143.87	0	178.785	162.224
		542	2340.36	192.999	154.955	179.936	188.781	177.533	0	164.935	149.851	173.574	207.478	179.382	163.593	155.24	180.034	187.838	189.002	190.557	206.834	197.513	0	0	176.418	160.755	187.183	190.745	169.464	170.076	168.972	171.814	205.406	167.772	150.394	190.38	0	198.57	153.493	155.575	187.801	171.466	210.261	174.575	166.785	205.925	0	190.096	165.27
		543	2344.32	191.27	158.913	186.963	185.508	177.485	167.717	160.641	0	169.942	200.688	173.757	164.366	152.389	188.917	191.836	188.47	183.513	201.71	189.816	0	0	179.759	0	190.167	188.043	172.277	170.779	176.337	162.931	196.105	183.11	160.715	209.374	0	185.327	169.838	162.248	186.562	174.888	209.425	169.566	165.846	202.307	0	183.523	161.346
		544	2348.28	195.677	160.561	188.684	191.87	173.295	0	155.517	0	167.705	197.255	174.35	171.038	152.178	184.855	187.361	187.05	175.195	191.667	196.65	157.025	0	180.614	156.951	189.64	186.365	171.83	174.025	167.204	161.197	192.395	171.447	153.149	191.591	0	180.783	154.899	151.927	176.181	169.261	211.25	176.856	169.113	162.439	0	199.96	155.771
		545	2352.24	184.338	163.886	180.095	181.427	170.242	0	162.021	0	186.656	204.356	176.901	165.31	145.747	201.552	186.924	191.317	182.674	203.933	194.624	166.782	0	178.125	167.508	187.377	190.118	179.726	176.947	172.538	159.295	202.577	176.192	148.408	179.764	0	190.468	154.372	164.442	179.098	171.639	202.52	175.168	0	184.496	0	193.611	154.065
		546	2356.2	198.093	166.444	188.413	191.149	170.968	0	0	151.319	177.555	202.825	175.22	164.806	154.377	185.066	191.75	179.047	164.578	201.119	192.682	159.452	0	175.293	167.504	184.701	188.806	166.84	175.202	180.297	159.575	198.634	170.286	159.527	191.085	0	184.792	160.717	160.698	170.642	186.936	212.505	178.191	166.889	220.758	0	177.59	158.634
		547	2360.16	197.098	160.134	179.36	186.161	176.802	165.9	158.903	150.753	172.805	202.983	181.932	169.422	149.127	180.551	187.178	185.568	174.446	205.097	191.747	165.803	0	181.786	0	182.105	189.208	165.324	173.869	169.205	158.947	198.579	174.419	157.259	185.131	0	188.624	156.349	205.399	170.389	181.756	206.849	168.094	167.454	203.925	0	183.869	163.037
		548	2364.12	188.625	170.489	178.116	188.166	176.496	159.877	161.335	0	172.863	206.092	172.517	170.816	143.087	191.081	193.474	190.275	189.257	198.051	199.3	0	0	175.495	0	186.071	185.172	171.888	168.649	166.763	159.753	187.8	168.871	157.437	185.737	0	186.296	172.474	156.083	177.946	181.424	206.232	163.393	160.687	182.975	0	195.255	161.934
		549	2368.08	192.822	164.896	182.314	187.219	168.638	163.004	171.259	0	165.293	0	167.691	171.649	139.557	181.828	179.306	188.293	183.573	200.138	192.041	0	0	183.32	178.501	187.204	187.275	170.157	171.568	171.955	164.855	199.379	182.626	167.374	203.472	0	189.077	162.505	156.794	169.871	182.182	207.495	170.59	173.052	184.61	0	186.839	0
		550	2372.04	192.712	167.725	189.03	189.17	180.135	0	170.814	0	163.112	209.857	172.153	167.884	142.768	203.695	181.835	185.356	178.867	204.862	199.671	0	0	180.142	169.184	186.891	185.848	172.283	170.479	167.59	163.859	202.67	172.91	164.442	181.646	0	181.12	155.242	166.295	171.303	180.275	213.228	170.073	163.297	187.863	0	190.874	153.832
		551	2376	195.726	162.482	180.743	194.28	166.891	167.633	161.22	0	166.953	209.199	183.196	173.387	146.349	0	187.727	192.086	186.31	209.118	197.851	0	0	185.47	0	184.245	190.455	168.77	159.866	161.063	168.007	197.332	176.033	158.958	181.025	0	187.264	143.408	149.53	174.046	175.236	206.786	171.836	168.45	188.205	0	183.549	167.24
		552	2379.96	159.467	160.866	176.813	189.758	173.931	160.402	164.128	0	171.128	207.777	172.959	178.261	157.481	181.53	184.15	187.491	185.594	207.472	207.336	163.832	0	180.139	0	195.384	194.75	153.795	171.245	162.817	159.137	195.235	168.311	151.848	181.437	0	200.889	154.861	165.602	174.635	178.025	213.807	162.408	169.887	180.032	0	185.094	165.975
		553	2383.92	182.362	202.887	168.975	195.274	161.77	0	161.046	0	173.978	207.25	169.351	0	143.987	0	180.066	186.179	199.421	206.111	203.417	0	0	189.694	164.886	197.383	187.759	158.803	153.639	156.216	160.639	192.376	171.946	156.237	180.022	0	187.417	155.882	158.413	174.09	165.281	210.673	174.237	167.675	184.531	0	175.746	161.495
		554	2387.88	186.131	194.697	176.27	196.674	170.42	0	0	137.763	166.49	212.089	172.663	165.918	147.451	0	181.249	186.343	192.107	207.902	198.625	171.937	0	186.947	0	186.622	197.117	169.543	158.328	164.188	171.053	191.8	162.045	163.222	190.319	0	202.909	154.397	161.873	171.727	170.549	213.214	169.775	169.106	201.009	0	193.77	176.883
		555	2391.84	180.923	219.561	169.38	186.026	0	0	164.573	0	159.564	216.962	170.464	169.512	145.75	0	181.478	187.392	178.825	210.869	198.814	0	0	188.358	171.516	184.37	195.314	170.638	155.706	177.374	166.52	196.767	167.158	188.503	179.173	0	192.189	154.245	180.714	169.954	181.475	213.422	170.586	174.39	0	0	189.318	167.745
		556	2395.8	193.056	157.707	176.446	194.091	164.702	157.908	158.252	0	178.778	206.842	176.992	169.149	146.359	0	187.412	178.01	188.276	204.356	196.278	158.511	0	181.008	161.243	191.505	185.434	171.56	161.322	162.939	169.098	200.429	167.604	159.858	195.841	0	190.552	156.677	169.705	180.417	179.844	212.006	178.838	175.641	212.382	0	194.202	164.195
		557	2399.76	177.879	156.656	175.408	193.838	185.289	0	172.793	0	168.71	218.861	169.702	172.086	145.6	0	177.811	187.803	179.158	194.45	190.128	157.501	159.116	190.59	161.485	192.153	189.404	172.124	164.442	174.644	159.595	194.437	167.301	156.949	188.377	0	187.303	145.564	168.007	169.347	176.238	208.567	172	174.638	173.231	0	186.499	164.667
		558	2403.72	181.164	154.595	169.663	190.231	175.926	160.366	164.507	0	174.255	212.388	178.41	166.499	138.791	0	176.965	192.648	167.571	209.682	189.037	153.104	157.965	181.44	170.202	192.181	176.504	158.119	163.574	164.86	150.353	193.697	175.177	163.403	182.74	0	189.654	150.52	157.937	181.356	164.952	203.004	170.455	175.393	174.808	0	178.457	162.23
		559	2407.68	186.924	207.954	177.161	194.737	167.114	0	169.372	146.588	179.91	207.195	175.772	173.881	0	0	176.106	188.924	180.475	205.096	193.577	0	0	181.712	159.617	185.75	184.48	160.36	155.08	166.946	166.933	195.442	171.423	149.915	190.264	0	203.156	146.273	170.474	191.053	156.477	208.152	166.509	182.594	180.763	0	186.253	163.429
		560	2411.64	185.722	161.576	186.342	181.919	168.801	0	162.639	154.838	170.522	211.682	176.599	159.978	149.27	0	178.176	188.044	187.087	203.089	198.227	163.103	158.133	182.134	177.048	188.33	182.34	167.977	168.686	164.789	147.921	202.572	173.426	158.007	185.837	0	198.453	167.013	177.113	174.743	168.098	212.675	177.121	187.695	178.607	0	177.192	163.033
		561	2415.6	183.557	148.045	179.907	181.465	165.237	0	160.56	143.495	180.377	216.183	174.06	174.919	141.161	0	174.876	191.259	174.561	204.445	199.54	0	158.548	191.893	167.702	194.261	186.907	160.52	175.537	170.49	156.97	190.913	171.338	154.378	191.168	0	195.938	156.618	188.533	170.154	166.772	208.805	172.061	182.993	188.879	0	172.864	152.356
		562	2419.56	178.77	141.925	178.275	187.138	173.576	0	168.563	0	175.321	210.717	165.675	167.967	142.43	0	182.892	188.953	176.729	204.615	188.686	0	157.355	182.327	169.296	186.862	191.508	145.386	158.428	177.212	157.416	197.89	170.51	166.525	181.901	0	188.97	148.337	186.1	190.305	168.134	212.242	179.641	172.107	189.384	0	176.588	152.076
		563	2423.52	185.972	159.623	173.94	194.256	184.822	156.603	153.751	0	166.468	213.673	181.323	167.899	148.108	0	175.665	182.649	175.874	203.997	196.212	167.359	0	176.855	171.909	197.51	187.516	159.916	169.621	176.977	165.664	200.396	174.998	151.717	190.5	0	189.423	149.916	177.997	178.866	166.247	201.924	177.324	162.559	183.491	0	173.512	158.016
		564	2427.48	190.592	206.97	168.769	187.445	170.527	0	154.939	138.166	179.476	219.58	173.002	167.95	157.225	0	187.428	184.059	180.545	202.365	195.505	0	153.109	174.548	164.359	191.874	194.777	160.506	163.137	168.836	159.145	198.505	165.731	157.374	182.094	0	180.009	160.283	173.399	177.662	164.141	206.83	168.302	177.808	187.923	0	186.212	165.282
		565	2431.44	191.718	154.036	171.921	185.347	0	161.624	176.211	143.97	182.821	222.684	171.738	182.766	148.934	0	184.758	187.153	195.735	206.917	193.286	161.733	0	188.043	168.515	188.07	189.864	155.327	172.466	162.268	156.774	194.298	173.365	160.745	181.765	0	192.332	158.6	165.679	180.789	164.27	208.715	177.416	174.212	203.141	0	176.036	0
		566	2435.4	188.432	204.489	167.468	189.859	173.353	0	168.917	147.942	174.726	224.972	165.006	167.81	143.481	0	178.029	188.924	172.46	216.07	189.351	0	149.833	0	165.437	184.965	188.053	163.111	166.424	169.04	158.143	201.165	175.933	152.621	184.631	0	192.613	159.362	162.47	188.659	157.662	208.467	174.912	171.148	183.721	0	183.841	0
		567	2439.36	182.989	179.816	172.639	179.109	162.54	0	176.617	0	184.258	212.338	173.24	165.503	140.41	0	181.244	186.387	181.365	193.633	200.477	160.902	151.498	180.537	169.415	196.793	188.124	160.994	164.808	178.79	172.613	205.713	172.164	161.891	174.455	0	192.977	164.856	166.216	171.026	0	204.595	184.222	171.404	196.826	0	172.396	153.731
		568	2443.32	180.78	199.378	201.593	184.184	196.418	0	168.231	140.97	182.055	210.777	177.687	179.684	142.402	0	174.37	189.219	186.349	207.727	192.949	0	148.356	184.67	167.55	202.333	182.412	158.038	161.902	168.574	164.169	204.231	175.301	158.452	189.858	0	191.81	160.867	165.646	173.371	160.222	218.274	172.193	173.277	189.117	0	181.609	159.936
		569	2447.28	187.708	157.55	166.697	182.69	160.985	158.717	161.911	145.587	186.686	219.74	163.509	176.62	145.315	0	184.733	190.171	193.291	202.559	192.094	0	148.986	182.634	167.148	190.226	183.677	148.425	167	170.803	169.237	199.467	172.232	156.712	181.425	0	189.871	152.793	166.723	176.739	165.685	211.575	167.018	170.661	181.305	0	183.664	154.795
		570	2451.24	180.081	160.567	158.79	181.946	159.871	0	159.949	0	186.535	228.229	167.942	160.93	145.348	0	181.56	192.605	173.031	199.478	197.356	0	140.169	176.465	179.962	187.86	180.725	160.327	160.235	173.331	161.944	200.908	175.664	160.835	183.579	0	176.293	166.997	168.087	174.987	160.536	209.538	173.007	174.524	187.615	0	195.219	168.361
		571	2455.2	184.988	162.244	168.857	194.597	0	160.867	162.58	143.97	179.199	212.552	165.174	163.11	143.695	0	174.523	190.061	176.311	195.068	194.602	136.169	149.969	176.899	175.057	195.89	184.577	158.5	158.194	183.313	157.82	202.631	165.567	153.318	186.91	0	185.991	161.651	158.529	188.312	164.107	209.418	166.375	165.318	180.797	0	193.648	172.108
		572	2459.16	181.918	158.516	166.354	177.09	169.344	153.343	169.59	0	186.783	227.942	169.336	164.528	147.787	0	171.314	187.074	176.051	209.448	197.712	156.421	148.926	176.113	166.276	191.085	178.022	151.113	160.248	188.686	157.645	206.389	172.668	155.233	186.01	0	183.561	156.861	0	169.031	158.117	200.469	169.536	168.265	185.459	0	187.004	0
		573	2463.12	184.638	161.978	174.843	189.484	174.466	157.418	164.109	180.201	188.124	216.869	172.586	169.988	145.116	0	176.039	181.923	186.558	189.631	196.729	0	153.817	179.458	169.756	199.83	177.502	160.075	152.762	191.42	149.583	203.252	162.403	149.725	179.723	0	186.771	162.843	169.343	178.667	156.882	202.101	171.025	174.104	187.121	0	186.057	160.928
		574	2467.08	197.706	158.842	205.681	187.585	184.74	156.29	170.55	135.688	177.509	206.556	162.472	171.974	142.656	0	175.281	186.39	181.587	195.107	196.179	157.623	156.814	180.361	165.831	199.728	183.731	166.253	159.633	178.116	171.751	197.058	163.223	147.258	187.177	180.754	181.407	152.535	156.129	175.418	166.897	202.524	161.856	171.78	183.584	0	192.506	200.611
		575	2471.04	192.957	148.02	163.697	183.878	182.198	146.11	169.125	0	166.011	208.679	161.684	175.754	152.693	0	172.365	185.313	181.408	188.327	186.895	0	150.26	182.762	182.395	191.754	187.506	163.235	152.062	176.923	159.725	201.353	163.646	154.677	181.997	0	181.126	162.722	170.159	177.182	158.737	202.737	168.685	170.628	182.902	0	191.226	154.274
		576	2475	191.416	152.663	170.919	176.321	0	0	162.931	0	179.841	223.462	169.363	177.548	141.156	0	186.173	183.721	179.124	195.369	190.285	0	162.728	185.084	186.55	203.277	179.424	152.613	166.085	177.675	154.284	192.495	167.253	149.947	180.742	0	188.199	151.033	173.283	173.466	162.462	203.836	171.227	183.723	186.285	0	185.354	155.204
		577	2478.96	194.624	158.619	165.926	185.032	171.13	155.189	171.299	0	169.427	206.616	168.948	167.82	141.205	0	182.526	185.004	179.735	202.524	186.245	145.41	147.461	181.677	183.414	191.051	187.569	172.47	167.512	182.886	150.462	200.014	162.863	141.644	188.212	177.929	186.9	0	156.021	171.25	166.933	211.311	0	171.547	203.179	0	185.629	0
		578	2482.92	188.75	148.751	156.147	181.442	168.879	159.709	172.826	139.177	183.946	211.487	169.966	180.743	134.558	0	176.871	180.354	184.208	194.727	185.99	155.802	152.359	182.876	176.801	194.273	174.791	162.538	164.291	175.269	161.087	199.73	166.309	145.99	182.728	0	190.231	148.305	164.82	174.695	167.661	199.005	166.219	166.738	212.364	0	174.106	155.919
		579	2486.88	189.563	170.409	176.299	197.317	177.343	0	176.275	0	175.611	213.161	163.455	175.208	144.762	0	169.175	185.163	174.441	185.938	181.611	149.893	155.546	177.85	165.082	195.884	188.424	155.718	166.207	183.964	161.187	201.044	166.068	155.482	185.337	0	188.23	152.199	172.497	170.259	164.801	210.308	0	171.012	210.219	0	194.492	151.815
		580	2490.84	196.746	154.616	165.427	185.499	173.621	0	166.418	0	190.684	218.083	165.037	167.927	143.917	0	169.667	189.823	167.907	189.748	190.869	159.783	143.935	178.292	180.069	205.824	184.033	165.807	172.729	179.728	146.191	202.924	164.556	154.385	188.772	0	177.322	162.287	164.819	183.444	168.705	216.894	0	169.296	180.197	0	186.457	157.429
		581	2494.8	196.97	163.218	163.818	183.704	181.734	0	171.944	0	170.543	209.671	165.285	177.5	136.159	0	171.815	190.315	169.914	194.299	192.379	146.281	154.717	177.261	167.278	194.39	182.136	165.221	159.458	180.803	153.481	201.211	165.764	153.314	186.961	175.486	172.67	144.086	166.451	186.374	169.147	203.743	165.134	166.415	180.518	0	178.457	153.412
		582	2498.76	188.889	157.124	163.707	182.884	183.51	0	169.186	0	164.469	209.708	167.94	177.1	145.653	0	176.501	184.867	165.856	195.873	197.012	146.593	148.33	184.633	180.493	198.603	185.271	158.235	163.979	171.907	149.878	199.019	154.355	140.817	191.61	175.091	190.395	145.366	162.437	180.068	177.231	217.053	165.906	163.919	186.454	0	197.659	155.375
		583	2502.72	198.277	150.896	169.191	180.592	182.98	0	160.944	0	162.477	217.352	171.015	177.421	147.222	0	170.747	182.139	172.822	180.066	196.938	172.91	188.724	180.164	178.979	198.011	177.549	161.237	163.64	170.111	147.302	204.317	167.383	146.215	184.74	190.977	187.432	0	162.496	172.254	163.681	218.6	0	169.462	187.129	0	189.08	156.128
		584	2506.68	187.939	157.881	166.213	186.572	175.876	0	174.668	0	167.664	214.249	0	169.864	146.492	0	173.553	183.821	167.337	197.947	190.778	163.707	178.622	175.714	176.097	204.1	177.024	179.265	162.017	172.659	155.072	187.728	174.974	148.922	186.187	178.583	182.533	158.807	168.311	169.504	198.825	208.398	0	162.087	185.945	0	181.444	0
		585	2510.64	190.015	150.438	155.414	182.908	184.934	0	167.72	0	168.909	218.819	162.192	159.424	132.656	187.034	163.758	180.649	161.884	206.279	195.394	165.276	156.057	182.742	173.007	202.917	166.785	152.634	161.121	173.697	149.754	203.984	167.839	146.63	188.255	0	171.592	173.442	161.539	174.551	170.66	208.474	159.449	187.259	185.286	0	180.207	0
		586	2514.6	191.338	156.514	167.758	202.47	178.701	153.717	170.938	0	156.678	209.252	155.996	162.583	134.877	185.069	165.654	179.366	170.886	200.443	185.561	158.456	157.754	183.187	177.711	199.538	171.914	0	164.65	166.684	160.263	203.996	157.172	0	189.429	174.665	170.381	150.915	172.475	174.744	185.29	198.218	156.884	161.131	176.774	0	181.125	157.347
		587	2518.56	188.112	146.905	172.722	194.535	183.573	0	170.94	0	177.701	211.466	163.56	162.784	147.343	185.881	173.347	177.492	176.949	202.408	183.568	156.974	144.36	179.888	174.181	203.305	173.822	166.432	158.115	161.629	159.028	206.826	161.694	143.842	197.02	178.73	172.251	156.126	157.559	167.728	165.433	203.299	166.677	169.495	178.217	0	182.569	0
		588	2522.52	184.366	156.49	195.075	190.94	178.319	0	175.487	0	172.656	226.446	170.852	158.025	137.424	192.561	175.809	182.727	156.937	208.652	197.465	157.863	160.176	189.255	176.267	193.316	178.374	162.331	163.521	164.215	165.214	206.16	0	135.929	190.289	183.296	182.275	158.181	163.633	164.872	158.778	196.093	0	160.339	180.187	0	179.14	156.424
		589	2526.48	199.825	151.234	161.931	185.778	171.42	0	168.901	0	171.202	227.748	161.944	166.558	142.075	194.277	173.953	198.631	169.467	210.356	192.687	160.767	146.524	177.632	178.427	202.52	173.204	164.551	157.628	172.099	151.514	203.569	165.312	0	184.472	181.896	183.956	150.354	158.214	169.907	168.124	191.329	163.144	167.45	183.3	0	174.343	149.566
		590	2530.44	197.348	146.393	168.123	198.056	181.934	0	179.37	0	163.118	217.397	169.371	170.034	139.605	185.267	170.785	183.321	167.687	204.788	184.909	150.577	146.146	193.41	179.859	194.059	183.183	166.953	160.364	170.496	163.391	192.152	157.201	0	184.295	177.71	168.649	156.959	159.24	166.327	157.702	193.817	157.21	164.881	186.894	0	168.923	162.274
		591	2534.4	193.134	155.566	176.57	189.645	184.197	0	167.483	0	177.919	231.077	167.307	170.037	143.2	185.217	175.05	181.977	168.053	210.438	186.263	159.044	155.356	179.549	171.95	200.054	180.775	173.037	163.633	170.044	146.518	199.065	181.776	138.434	194.772	175.931	173.52	153.109	164.432	172.672	163.023	199.385	166.177	161.912	185.767	0	181.319	161.421
		592	2538.36	193.825	148.226	161.201	191.305	174.935	0	169.111	0	161.115	220.702	164.023	172.043	143.074	0	167.879	176.056	163.595	212.208	198.838	157.835	150.402	177.367	172.758	211.881	174.904	0	162.528	168.207	153.429	198.722	156.411	142.449	178.596	169.768	180.736	0	160.146	168.467	167.276	196.807	164.013	165.832	171.109	0	0	0
		593	2542.32	186.333	151.777	164.088	185.2	179.255	0	176.481	0	159.79	224.326	176.054	167.449	146.434	186.503	161.377	182.003	164.847	214.132	185.568	163.261	161.828	180.595	172.038	208.103	178.925	160.996	157.217	171.109	0	199.34	165.105	142.112	198.575	176.921	177.03	0	165.379	165.392	168.171	196.177	174.347	173.2	193.407	0	181.813	146.515
		594	2546.28	189.948	151.038	169.258	186.994	183.611	0	171.824	0	165.682	220.911	175.324	171.295	145.268	187.502	167.959	180.544	162.612	204.119	182.566	162.702	164.871	179.057	177.998	209.356	182.924	0	172.063	164.99	148.445	196.638	161.528	144.903	179.63	178.114	167.548	156.597	0	166.607	171.282	192.075	168.336	159.666	176.949	0	172.658	157.95
		595	2550.24	186.764	151.296	174.111	183.655	180.925	0	168.037	0	176.149	229.645	181.524	166.643	145.21	198.42	163.071	188.192	165.999	207.791	177.611	160.785	156.828	176.875	184.543	197.598	187.066	167.742	165.509	178.379	151.43	194.835	170.222	149.242	190.024	177.928	173.058	154.206	149.588	175.331	167.544	203.56	171.41	167.406	174.146	0	169.599	155.198
		596	2554.2	197.867	156.43	172.27	179.364	177.981	0	176.14	0	166.632	218.496	176.721	164.781	149.023	189.425	166.387	201.737	163.054	210.482	197.531	156.285	182.364	174.293	183.286	203.937	179.396	166.275	160.575	172.51	0	199.926	151.059	0	187.637	181.877	170.351	152.668	0	176.909	157.492	195.184	166.147	170.429	178.68	0	168.771	145.467
		597	2558.16	198.543	153.321	180.918	187.03	170.902	0	168.536	0	168.215	221.724	182.042	169.025	149.66	190.64	174.791	190.06	0	209.72	189.707	160.547	153.768	181.507	161.82	199.314	176.292	163.001	161.768	159.375	154.677	205.55	153.421	0	190.321	174.093	174.558	167.776	162.214	177.771	163.034	193.26	151.935	164.738	182.319	0	171.98	154.018
		598	2562.12	194.979	146.254	171.463	184.891	179.412	154.491	172.995	0	171.614	226.421	179.866	164.355	149.433	201.626	160.17	183.453	151.386	193.937	187.143	155.106	184.433	178.059	179.153	207.063	182.408	154.909	163.285	160.614	143.426	203.637	149.458	0	194.078	166.329	180.347	163.464	155.632	180.178	164.532	199.144	163.9	164.22	176.658	0	169.219	160.222
		599	2566.08	195.294	151.488	172.889	187.074	186.298	0	169.278	0	175.966	234.974	171.1	158.311	147.444	196.845	175.386	190.689	151.676	207.902	179.31	144.382	159.507	174.008	162.921	204.039	185.869	0	153.586	160.293	148.258	193.64	156.136	149.142	183.692	172.47	178.024	171.446	149.09	180.198	154.712	192.026	163.375	164.801	175.772	0	170.393	155.172
		600	2570.04	192.462	156.831	172.048	179.755	172.31	0	169.787	0	174.212	219.377	180.488	159.932	135.509	200.005	168.032	189.26	161.066	220.329	183.268	153.928	157.122	172.055	177.573	206.217	182.139	0	161.888	164.718	152.595	197.575	166.164	144.993	191.581	171.047	170.371	158.318	141.428	183.66	165.355	195.407	173.501	172.573	170.226	0	173.632	147.47
		601	2574	191.681	156.066	172.367	184.705	176.578	0	178.59	0	174.578	223.385	173.746	165.354	0	194.927	168.273	191.167	157.185	208.865	189.588	156.793	177.188	169.853	174.061	200.04	178.592	158.812	161.218	166.842	152.988	191.821	158.624	142.98	190.928	176.361	179.023	161.189	150.755	180.667	161.036	196.751	168.585	164.913	177.684	148.451	177.914	167.108
		602	2577.96	191.52	161.04	186.989	182.821	176.114	149.458	170.288	0	168.163	216.365	178.935	155.174	150.195	197.17	170.649	187.554	152.114	209.737	196.015	156.527	183.331	174.769	174.364	199.864	171.65	166.264	156.419	168.561	155.828	192.502	149.76	136.675	189.576	177.793	181.106	148.557	161.669	170.786	159.856	193.673	163.347	154.092	179.295	0	184.677	156.204
		603	2581.92	189.238	0	173.684	181.379	163.934	162.358	169.323	0	175.313	218.857	169.359	156.475	155.162	193.745	173.258	192.794	152.636	209.474	186.109	161.226	175.058	0	173.401	202.749	182.775	0	0	171.523	154.389	187.903	157.136	137.835	192.731	167.411	163.998	154.277	0	174.801	172.396	188.019	164.001	160.49	180.284	0	175.681	151.99
		604	2585.88	192.11	155.181	165.463	186.397	174.51	140.456	156.657	0	173.821	233.046	175.919	169.697	148.717	198.005	170.17	203.83	160.207	208.638	194.483	153.482	184.219	177.077	177.343	197.529	175.933	161.119	164.423	161.722	154.863	186.112	154.033	135.245	183.591	176.604	163.619	156.171	145.621	178.22	160.634	190.761	160.279	160.136	176.117	0	177.737	149.015
		605	2589.84	182.309	155.25	194.948	189.955	178.48	0	169.32	0	175.523	215.679	167.124	166.542	143.122	192.275	166.495	187.953	147.223	202.469	195.795	152.666	177.206	176.61	163.116	197.818	174.121	179.109	158.731	161.694	159.004	200.977	153.615	138.424	183.885	178.083	172.579	0	147.939	178.769	168.06	188.006	161.852	171.139	173.193	0	170.817	156.619
		606	2593.8	185.664	153.246	196.172	189.533	0	0	167.485	0	167.681	231.892	173.137	159.859	150.118	193.78	166.604	187.981	153.119	202.609	185.311	146.68	150.47	174.599	176.5	195.989	180.364	163.919	154.106	173.007	155.396	186.673	154.556	145.818	190.723	178.325	166.337	152.477	155.413	175.456	160.147	192.248	163.146	159.172	175.727	0	180.912	162.288
		607	2597.76	186.008	151.628	173.939	188.18	176.418	149.547	172.902	0	164.352	221.436	179.707	162.561	143.881	199.187	169.728	190.418	161.08	201.712	193.292	153.332	187.068	178.878	176.199	193.86	181.527	167.588	164.599	167.753	159.502	184.304	148.629	147.322	187.346	177.915	170.741	152.163	149.456	183.548	161.079	203.238	162.166	165.003	173.249	161.136	177.362	158.581
		608	2601.72	184.838	151.354	175.24	194.968	169.047	0	160.602	0	161.81	229.804	175.26	171.07	151.598	203.449	0	192.858	156.856	195.735	201.039	150.989	176.592	181.284	170.748	202.217	190.284	161.432	0	166.443	170.323	191.198	152.816	149.877	190.067	178.51	167.71	158.848	147.999	176.181	167.98	197.496	158.912	151.004	166.869	156.8	202.247	159.472
		609	2605.68	181.461	145.735	172.352	177.426	167.727	154.658	157.837	0	174.654	226.494	170.418	163.245	152.492	202.562	165.48	183.989	163.61	198.754	193.667	146.134	188.683	169.527	174.303	202.931	178.23	168.548	144.063	158.267	160.255	182.847	160.41	140.182	182.412	0	172.75	153.7	169.722	175.737	162.386	185.894	0	169.376	172.206	0	170.946	158.866
		610	2609.64	185.114	155.818	167.378	184.378	170.842	149.865	150.865	0	153.881	218.514	174.153	173.286	153.42	183.971	163.045	184.442	162.868	203.169	191.881	139.666	175.904	176.145	173.217	201.636	183.823	168.86	185.266	165.624	158.924	176.299	156.443	153.379	188.144	176.861	165.894	0	148.172	167.658	172.823	196.259	0	151.354	181.075	161.152	175.496	155.604
		611	2613.6	184.42	150.835	162.386	182.421	174.078	147.885	171.774	0	158.777	231.17	182.76	160.229	0	189.501	166.04	173.607	0	206.723	197.455	143.265	169.624	178.75	174.527	195.748	180.273	160.8	0	152.785	159.689	200.323	160.26	154.209	176.15	173.697	179.15	163.169	160.678	171.902	162.502	197.88	0	163.053	182.702	0	179.3	165.308
		612	2617.56	190.457	0	163.568	175.298	178.08	156.954	169.345	0	169.957	211.659	169.429	171.755	138.317	194.246	165.733	170.441	170.815	205.898	186.058	151.201	150.19	176.997	169.907	201.37	179.441	169.336	159.239	149.475	157.808	183.356	157.742	0	178.768	174.279	182.271	212.319	149.951	164.699	164.837	185.744	150.273	157.174	172.173	152.296	178.639	160.045
		613	2621.52	201.631	146.564	162.914	178.369	176.576	164.876	167.832	0	163.624	218.242	172.304	157.706	139.859	206.705	165.303	169.409	168.882	200.715	186.003	145.922	152.733	183.258	164.699	203.035	177.65	166.063	151.913	160.414	155.093	193.171	138.75	138.66	184.774	0	199.71	165.689	153.969	166.658	169.429	184.393	156.381	165.617	178.511	156.717	186.956	155.713
		614	2625.48	183.381	151.332	167.957	178.478	181.891	150.48	163.337	0	167.81	228.064	171.744	169.918	139.71	200.94	159.543	191.915	167.869	201.605	195.888	152.551	152.566	171.544	172.42	201.269	176.435	0	149.215	157.309	158.338	188.944	149.035	143.328	179.579	182.125	186.61	169.079	161.503	162.189	161.846	203.18	166.082	157.896	184.024	159.744	189.313	0
		615	2629.44	194.468	0	164.107	174.535	176.727	0	168.803	142.278	168.294	217.636	173.593	161.816	0	197.392	170.855	175.417	167.619	207.883	190.288	140.294	140.207	173.464	170.548	194.968	179.152	0	154.057	142.511	155.447	188.299	147.515	144.654	177.722	178.24	177.962	179.964	165.242	173.881	161.004	196.644	167.894	156.513	180.979	159.672	175.169	198.114
		616	2633.4	188.32	142.309	174.671	177.78	164.427	150.321	169.822	0	170.454	225.334	180.685	159.364	0	203.167	159.445	172.156	166.306	205.699	192.909	148.999	151.782	0	162.848	193.76	184.846	164.819	154.944	163.741	162.169	181.795	147.812	136.533	171.45	0	177.825	167.799	161.486	164.954	168.048	187.083	168.5	157.283	174.276	0	176.178	156.09
		617	2637.36	187.571	149.276	166.922	181.717	176.131	151.994	165.57	0	172.109	226.333	176.369	153.588	127.939	198.57	157.146	172.081	166.193	203.555	190.707	142.313	159.196	0	165.119	207.479	185.501	0	155.555	161.724	160.431	181.597	148.301	138.942	180.871	176.985	171.888	161.096	156.382	161.303	164.596	199.62	167.209	161.423	174.776	152.182	182.398	147.572
		618	2641.32	184.21	142.744	174.166	178.46	174.218	161.97	160.245	0	167.836	228.988	180.258	162.001	0	199.553	154.753	181.477	157.477	195.053	193.297	134.937	161.288	176.78	190.505	201.071	174.223	170.221	131.654	160.89	152.523	185.606	133.058	136.542	167.02	165.313	178.428	155.032	165.028	169.418	162.185	194.946	174.624	155.116	173.368	153.311	186.378	0
		619	2645.28	189.093	137.489	167.408	181.982	169.414	0	169.388	0	161.179	237.105	171.746	158.464	141.617	194.28	157.981	0	152.559	200.488	185.189	138.541	148.784	174.442	170.036	208.448	184.444	168.271	148.7	160.339	149.603	193.698	155.794	146.061	170.397	177.154	174.896	0	162.184	163.251	161.697	189.478	0	149.913	178.141	0	175.719	148.744
		620	2649.24	189.949	138.457	157.932	177.235	166.649	152.46	163.794	0	158.205	220.144	179.275	161.084	136.892	194.737	160.586	189.339	160.16	201.183	176.463	138.788	157.045	0	166.793	203.711	175.667	168.493	152.715	165.395	154.711	194.187	164.042	140.768	171.72	173.995	173.781	162.442	165.511	166.472	175.162	184.366	0	152.563	174.447	158.424	166.467	0
		621	2653.2	183.985	0	162.693	182.395	179.273	147.236	171.144	132.949	160.59	231	170.967	161.243	132.902	195.562	156.852	194.58	169.049	200.408	181.867	134.567	151.218	0	174.874	208.257	179.804	165.584	148.274	162.941	157.219	191.709	144.152	145.939	172.294	176.634	183.548	160.004	165.112	167.798	181.859	181.55	0	152.904	180.345	157.317	176.096	0
		622	2657.16	177.84	143.024	167.799	179.836	210.441	156.265	164.057	0	152.72	225.367	173.112	161.286	135.668	191.212	158.011	192.194	155.014	200.303	184.952	132.961	179.705	0	166.586	202.582	176.556	173.061	145.255	160.674	143.297	189.838	152.463	145.666	169.83	171.474	189.305	155.448	157.897	173.23	156.86	188.472	0	153.925	179.616	156.745	177.92	158.16
		623	2661.12	179.358	148.474	182.923	179.26	174.578	163.828	167.921	0	147.804	228.642	176.009	153.028	133.419	190.772	155.768	177.032	169.671	202.911	175.864	0	148.934	0	163.54	199.018	170.519	174.003	148.322	155.981	148.53	192.861	142.978	0	168.24	172.081	184.97	0	160.559	166.157	167.469	192.111	0	161.537	171.299	154.734	178.982	0
		624	2665.08	183.204	163.414	154.33	180.778	175.392	160.248	177.87	0	143.441	227.01	164.744	176.641	139.83	196.13	160.514	187.617	161.213	205.381	184.874	141.207	156.105	0	166.349	202.633	180.231	179.271	147.049	160.652	151.778	195.409	152.263	150.444	174.937	175.972	179.189	169.557	170.47	158.786	166.449	187.881	160.332	160.381	176.562	152.437	169.042	0
		625	2669.04	185.688	0	172.04	180.921	163.351	158.676	161.001	0	147.154	230.712	161.669	167.421	143.528	194.955	167.228	181.315	169.578	202.339	182.758	132.318	151.184	0	169.141	206.111	178.792	167.176	163.416	163.117	148.63	193.951	148.776	149.772	166.41	174.716	183.982	155.147	157.45	168.582	164.449	182.912	151.284	160.215	176.107	160.866	163.987	0
		626	2673	188.767	0	178.603	196.177	170.751	155.788	158.217	137.916	149.161	226.359	174.644	155.864	138.755	206.08	163.73	174.676	167.108	203.242	182.709	143.578	159.365	0	168.427	205.579	178.858	164.578	146.26	165.447	143.452	191.241	155.965	151.909	170.04	0	181.192	157.109	165.583	168.159	173.901	187.917	144.855	157.495	185.784	155.935	194.812	147.654
		627	2676.96	191.407	160.698	182.138	180.321	172.869	160.906	0	139.273	154.12	228.252	167.747	163.506	141.111	186.379	171.491	186.915	158.614	204.055	184.086	0	161.056	179.87	171.698	210.85	173.812	163.993	147.058	151.68	142.454	193.754	170.82	142.371	172.41	173.91	170.873	176.05	170.962	162.76	176.406	184.765	0	160.414	174.16	164.798	180.712	148.273
		628	2680.92	187.682	153.662	0	178.759	0	157.127	169.42	146.322	149.723	223.702	162.692	171.737	142.6	188.101	159.527	184.155	163.025	194.095	186.257	0	162.719	167.441	166.534	204.491	167.498	174.623	148.47	166.278	144.97	190.149	150.7	139.018	166.453	179.613	170.029	166.134	168.621	169.74	173.972	184.052	0	154.207	174.357	164.942	163.85	147.221
		629	2684.88	191.504	145.936	203.633	179.803	172.456	158.263	161.131	135.659	152.595	225.506	165.39	163.368	135.657	190.043	164.482	193.658	153.111	198.445	194.759	0	157.917	175.468	166.034	208.895	185.044	170.969	144.179	166.06	146.718	194.833	164.379	147.048	173.092	181.285	169.124	168.939	0	165.128	158.572	189.811	0	157.153	175.625	164.497	170.593	139.68
		630	2688.84	192.426	153.442	179.867	180.052	0	150.825	162.622	141.726	157.121	221.727	166.435	149.46	137.41	189.646	164.106	185.445	160.465	195.229	182.292	129.68	142.938	174.107	160.983	207.517	185.124	168.024	144.26	159.944	152.449	195.046	154.196	136.541	169.522	177.49	168.813	160.203	167.806	169.844	156.909	183.96	151.398	168.568	173.074	163.747	0	153.638
		631	2692.8	189.806	142.405	170.133	179.32	168.005	149.35	164.704	134.85	160.662	225.423	173.949	144.526	133.507	197.889	155.313	184.511	150.707	201.278	182.933	0	153.212	0	174.322	203.168	181.79	166.078	148.077	156.319	150.438	187.244	165.854	0	180.571	178.309	175.325	152.929	166.886	172.923	165.642	195.247	143.533	160.923	174.826	160.844	179.014	159.644
		632	2696.76	185.947	140.518	159.997	175.634	173.306	150.379	161.21	146.889	150.639	229.076	172.243	153.811	0	194.402	166.276	184.978	155.303	196.344	179.174	0	151.441	165.492	170.474	204.805	177.17	175.957	152.758	147.977	147.923	199.838	164.947	146.321	174.804	187.286	178.795	162.99	162.321	173.799	164.487	184.832	146.144	162.888	179.532	150.372	184.194	0
		633	2700.72	183.185	148.245	171.658	181.061	0	159.202	162.818	145.001	157.543	222.632	180.324	159.659	142.609	201.973	170.429	170.761	167.951	188.917	179.626	0	153.758	191.947	168.505	196.264	182.332	164.134	154.546	156.041	156.442	180.356	167.947	145.64	180.854	172.385	183.474	157.502	174.613	163.938	159.796	191.753	150.203	163.048	178.432	166.386	184.156	153.88
		634	2704.68	189.034	147.011	167.335	172.05	167.472	149.917	167.316	148.962	163.069	223.186	175.47	0	0	190.929	158.423	175.793	162.737	197.23	180.462	0	146.325	0	155.876	195.454	177.669	169.056	149.003	148.03	148.392	204.969	166.488	137.889	171.568	0	175.769	152.067	0	158.445	158.883	195.617	146.959	172.789	174.98	161.621	179.054	146.674
		635	2708.64	176.189	155.111	160.187	174.553	179.156	159.288	160.417	143.906	154.025	223.782	180.077	147.086	0	197.875	154.075	182.677	158.279	198.543	180.081	0	155.614	169.259	156.811	193.89	180.535	174.535	141.023	156.197	152.328	196.226	157.745	138.207	179.816	178.86	178.039	153.149	173.957	165.545	159.642	180.348	143.727	0	176.242	165.206	179.645	0
		636	2712.6	182.558	0	150.283	175.412	187.641	159.537	157.953	139.394	161.338	222.8	172.956	160.25	140.756	193.334	164.368	168.417	155.167	197.392	177.015	0	145.099	163.414	172.794	204.653	178.073	170.249	145.557	154.548	153.226	185.624	172.555	0	185.82	175.078	180.747	157.368	0	152.571	149.4	178.231	151.04	160.921	171.925	164.827	164.493	0
		637	2716.56	184.361	139.323	157.73	184.386	197.368	157.739	159.953	135.147	168.565	218.697	179.266	154.38	135.838	191.298	153.772	181.161	155.697	190.802	181.073	0	154.731	172.877	201.589	191.487	176.937	174.156	154.528	149.412	154.486	199.545	160.124	137.552	177.225	166.023	167.541	173.81	159.327	167.78	153.629	185.971	153.392	172.313	161.052	164.053	182.26	154.742
		638	2720.52	179.466	0	167.875	179.699	177.033	156.536	161.945	0	164.525	226.383	181.106	160.118	141.246	194.508	159.328	190.306	165.25	189.357	171.236	136.618	0	0	163.009	208.683	178.286	173.386	151.955	160.339	152.298	198.97	155.049	138.733	184.313	0	176.797	164.393	0	153.666	151.592	183.305	148	170.535	168.607	165.437	165.739	159.62
		639	2724.48	181.316	145.897	160.096	174.25	184.626	154.656	161.397	145.211	155.552	231.076	177.291	163.826	134.758	191.478	162.636	200.545	167.443	195.622	192.08	127.636	0	167.83	164.251	205.722	176.98	170.679	164.005	157.323	165.012	192.5	150.584	131.462	174.578	172.379	169.485	158.099	0	157.353	155.742	197.974	154.45	158.406	177.672	164.563	0	144.082
		640	2728.44	193.578	150.636	164.151	174.575	182.619	161.163	158.298	0	157.49	227.37	181.21	159.316	165.225	184.929	157.669	182.301	174.118	181.555	182.755	0	145.625	167.205	165.449	203.364	168.683	184.098	148.24	158.712	166.315	183.864	150.288	134.605	173.124	176.032	187.021	157.047	0	166.977	153.497	183.145	148.148	162.237	174.702	161.475	165.24	152.442
[truncated: 26 more columns]

## Sheet: Background Std
				SptId_8	SptId_9	SptId_10	SptId_11	SptId_12	SptId_13	SptId_16	SptId_17	SptId_19	SptId_20	SptId_22	SptId_24	SptId_26	SptId_27	SptId_28	SptId_29	SptId_30	SptId_31	SptId_37	SptId_38	SptId_39	SptId_40	SptId_42	SptId_43	SptId_45	SptId_46	SptId_49	SptId_50	SptId_51	SptId_52	SptId_53	SptId_55	SptId_57	SptId_58	SptId_59	SptId_60	SptId_61	SptId_63	SptId_65	SptId_66	SptId_67	SptId_68	SptId_69	SptId_70	SptId_73	SptId_75
		0	194.04	0	0	0	0	0	0	0	0	0	0	0	0	0	0	0	0	0	0	0	0	0	0	0	0	0	0	0	71.8499	0	0	0	0	0	0	0	0	0	0	0	0	0	0	0	0	0	0
		1	198	0	0	0	0	0	0	0	0	0	0	0	0	0	0	0	0	0	0	0	0	0	0	0	0	0	0	0	0	0	0	0	0	0	0	0	0	0	0	0	0	0	0	0	75.826	0	0
		2	201.96	0	0	0	0	0	0	0	0	0	0	0	0	0	0	0	0	0	0	0	0	0	0	0	0	0	0	0	0	0	0	0	0	0	0	0	0	0	0	0	0	0	0	0	0	0	0
		3	205.92	0	0	0	0	0	0	0	0	0	0	0	0	0	0	0	0	0	0	0	0	0	0	0	0	0	0	0	0	0	0	0	0	0	0	0	0	0	0	0	0	67.677	0	0	0	0	0
		4	209.88	0	0	0	0	0	0	0	0	0	0	0	0	0	0	0	0	0	0	0	0	0	0	0	0	0	0	0	0	0	0	0	0	0	0	0	0	0	0	0	0	0	0	0	0	0	0
		5	213.84	0	0	0	0	0	0	0	0	0	0	0	0	0	0	0	0	0	0	0	0	0	0	0	0	0	0	0	0	0	0	0	0	0	0	0	0	0	0	0	0	0	0	0	0	0	0
		6	217.8	0	0	0	0	0	0	0	0	0	0	0	0	0	0	0	0	0	0	0	0	0	0	0	0	0	0	0	0	0	0	0	0	0	0	0	0	0	0	0	0	0	0	0	0	0	0
		7	221.76	0	0	0	0	0	0	0	0	0	0	0	0	0	0	0	0	0	0	0	0	0	0	0	0	0	0	0	0	0	0	0	0	0	0	0	0	0	0	0	0	0	0	0	0	0	0
		8	225.72	0	0	0	0	0	0	0	0	0	0	0	0	0	0	0	0	0	0	0	0	0	0	0	0	0	0	0	0	0	0	0	0	0	0	0	0	0	0	0	0	0	0	0	0	0	0
		9	229.68	0	0	0	0	0	0	0	0	0	73.6309	0	0	0	0	0	0	0	0	0	0	0	0	0	0	0	0	0	0	0	0	0	0	0	0	0	0	0	0	0	0	0	0	0	0	0	0
		10	233.64	0	0	0	0	0	0	0	0	0	0	0	0	0	0	0	0	0	0	0	0	0	0	0	0	0	0	0	0	0	0	0	0	0	0	0	0	0	0	0	0	0	0	0	0	0	0
		11	237.6	0	0	0	0	0	0	0	0	0	0	0	0	0	0	0	0	0	0	0	0	0	0	0	0	0	0	0	0	0	0	0	0	0	0	0	0	0	0	0	0	0	0	0	0	0	0
		12	241.56	0	0	0	0	0	0	0	0	0	0	0	0	0	0	0	0	0	0	0	0	0	0	0	0	0	0	0	0	0	0	0	0	0	0	0	0	0	0	0	0	0	0	0	0	0	0
		13	245.52	0	0	0	0	0	0	0	0	0	0	0	0	0	0	0	0	0	0	0	0	0	0	0	0	0	0	0	0	0	0	0	0	0	0	0	0	0	0	0	0	0	0	0	0	0	0
		14	249.48	0	0	0	0	0	0	0	0	0	0	0	0	0	0	0	0	0	0	0	0	0	0	72.4048	0	0	0	0	0	0	0	0	0	0	0	0	0	0	0	0	0	0	0	0	0	0	0
		15	253.44	0	0	0	0	0	0	0	0	0	0	0	0	0	0	0	0	0	0	0	0	0	0	0	67.2315	0	0	0	0	0	0	0	0	0	0	0	0	0	0	0	0	0	0	0	0	0	0
		16	257.4	0	0	0	0	0	0	0	0	0	0	0	0	0	0	0	0	0	0	0	0	0	0	0	0	0	0	0	0	0	0	0	71.0102	0	0	0	0	0	0	0	0	0	0	0	0	0	0
		17	261.36	0	0	0	0	0	0	0	0	0	0	0	0	0	0	0	0	0	0	0	0	0	0	0	0	0	0	0	0	0	0	0	0	0	0	0	0	0	0	0	0	0	0	0	0	0	0
		18	265.32	0	0	0	0	0	0	0	0	0	0	0	0	0	0	0	0	0	0	0	0	0	0	0	0	0	0	0	0	0	0	0	0	0	0	0	0	0	0	0	0	0	0	0	0	0	0
		19	269.28	0	0	0	0	0	0	0	0	0	0	0	0	0	0	0	0	0	0	0	0	0	0	0	0	0	0	0	0	0	0	0	0	0	0	0	0	0	0	0	0	0	0	0	0	0	0
		20	273.24	0	0	0	0	0	0	0	0	0	0	0	0	0	0	0	0	0	0	0	0	0	0	0	0	0	0	0	0	0	0	0	0	0	0	0	0	0	0	0	0	0	0	0	0	0	0
		21	277.2	0	0	0	0	0	0	0	0	0	0	0	0	0	0	0	0	0	0	0	0	0	0	0	0	0	0	0	0	0	0	0	0	0	0	0	0	0	0	0	0	0	0	0	0	0	0
		22	281.16	0	0	0	0	0	0	0	0	0	0	0	0	0	0	0	0	0	0	0	0	0	0	0	0	0	0	0	0	0	0	0	88.6126	0	0	0	0	0	0	0	0	0	0	0	0	0	0
		23	285.12	0	0	0	0	0	0	0	0	0	0	0	0	0	0	0	0	0	0	0	0	0	0	0	0	0	0	0	0	0	0	0	0	0	0	0	0	0	0	0	0	0	0	0	0	0	0
		24	289.08	0	0	0	0	0	0	0	0	0	0	0	0	0	0	0	0	0	0	0	0	0	0	0	0	0	0	0	0	0	0	0	0	0	0	0	0	0	0	0	0	0	0	0	0	0	0
		25	293.04	0	0	0	0	0	0	0	0	0	0	0	0	0	0	0	0	0	0	0	0	0	0	0	0	0	0	0	0	0	0	0	0	0	0	0	0	0	0	0	0	0	0	0	0	0	0
		26	297	0	0	0	0	0	0	0	0	68.6412	0	0	0	0	0	0	0	0	0	0	0	0	0	0	0	0	0	0	0	0	0	0	0	0	0	0	0	0	0	0	0	0	0	0	0	0	0
		27	300.96	0	0	0	0	0	0	0	0	0	69.378	0	0	0	0	0	0	0	0	0	0	0	0	0	0	0	0	0	0	0	0	0	0	0	0	0	0	0	0	0	0	0	0	0	0	0	0
		28	304.92	0	0	0	0	0	0	0	0	0	0	0	0	0	0	0	0	0	0	0	0	0	0	0	0	0	0	0	0	0	0	0	0	0	0	0	0	0	0	0	0	0	0	0	0	0	0
		29	308.88	0	0	0	0	0	0	0	0	0	0	0	0	0	0	0	0	0	0	0	0	0	0	0	0	0	0	0	0	0	0	0	0	0	0	0	0	0	0	0	0	0	0	0	0	0	0
		30	312.84	0	0	0	83.371	0	0	0	0	0	71.7712	0	0	0	0	0	0	0	0	0	0	0	0	0	0	0	0	0	0	0	0	0	0	0	0	0	0	0	0	0	0	0	0	0	0	0	0
		31	316.8	0	0	0	0	0	0	0	0	0	0	0	0	0	0	0	0	0	0	0	0	0	0	0	0	0	0	0	0	0	0	0	0	0	0	0	0	0	0	0	0	0	0	0	79.1556	0	0
		32	320.76	0	0	0	0	0	0	0	0	63.0536	69.6368	0	0	0	0	0	0	0	0	0	0	0	0	68.9454	0	0	0	0	0	0	0	0	0	0	0	0	0	0	0	0	0	0	0	0	0	0	0
		33	324.72	0	0	0	0	0	0	0	0	0	70.7796	0	0	0	0	0	0	0	0	0	0	0	0	73.4579	0	0	0	0	0	0	0	0	0	0	0	0	0	0	0	0	0	0	0	0	0	0	0
		34	328.68	0	0	0	0	0	0	0	0	0	71.0159	0	0	0	0	0	0	0	0	0	0	0	0	0	0	0	0	0	0	0	0	0	0	0	0	0	0	0	0	0	0	0	0	0	0	0	0
		35	332.64	0	0	0	0	0	0	0	0	0	0	0	0	0	0	0	0	0	0	76.5175	0	0	0	74.9533	0	0	0	0	0	0	0	0	0	0	0	0	0	0	0	0	0	0	0	0	0	0	0
		36	336.6	0	0	0	0	0	0	0	0	0	72.5667	0	0	0	0	0	0	0	0	0	0	0	0	72.1426	0	0	0	0	0	0	0	0	0	0	0	0	0	0	0	0	0	0	0	0	0	0	0
		37	340.56	0	0	0	0	0	0	0	0	0	73.2696	0	0	0	0	0	0	0	0	0	0	0	0	72.6404	0	0	0	0	0	0	0	0	0	0	0	0	0	0	0	0	0	0	0	0	0	0	0
		38	344.52	0	0	0	0	0	0	0	0	0	67.8769	0	0	0	0	0	0	0	0	0	0	0	0	69.6794	0	0	0	0	0	0	0	0	0	0	0	0	0	0	0	0	0	0	0	0	0	0	0
		39	348.48	0	0	0	0	76.9633	0	0	0	0	65.9217	0	0	0	0	0	0	0	0	0	0	0	0	71.8074	0	0	0	0	0	0	0	0	0	0	0	0	0	0	0	0	0	0	0	0	0	0	0
		40	352.44	0	0	0	0	0	0	0	0	0	71.3654	0	0	0	0	0	0	67.1733	0	0	0	0	0	70.2736	0	0	0	0	0	0	0	0	0	0	0	0	0	0	0	0	0	0	0	0	0	0	0
		41	356.4	0	0	0	0	0	0	0	0	0	69.3711	0	0	0	0	0	0	0	0	0	0	0	0	68.7721	0	0	0	0	0	0	0	0	0	0	0	0	0	0	0	0	0	0	0	0	0	0	0
		42	360.36	0	0	0	0	0	0	0	0	0	72.4456	0	0	0	0	0	0	0	0	0	0	0	0	69.5335	0	0	0	0	0	0	0	0	0	0	0	0	0	0	0	0	0	0	0	0	0	0	0
		43	364.32	0	0	0	0	0	0	0	0	0	70.2484	0	0	0	0	0	0	0	0	0	0	0	0	68.806	0	0	0	0	66.0077	0	0	0	0	0	0	0	0	0	0	0	0	0	0	0	0	0	0
		44	368.28	0	0	0	0	0	0	0	0	0	68.0867	0	0	0	0	0	0	0	0	0	0	0	0	70.05	0	0	0	0	0	0	0	0	0	0	0	0	0	0	0	0	0	0	0	0	0	0	0
		45	372.24	0	0	0	0	0	0	0	0	0	72.32	0	0	0	0	0	0	0	0	0	0	0	0	71.7786	0	0	0	0	0	0	0	0	0	0	0	0	0	0	0	0	0	0	0	0	0	0	0
		46	376.2	0	0	0	0	0	0	0	0	0	67.9468	0	0	0	0	0	0	0	0	0	0	0	0	69.6316	0	0	0	0	0	0	0	0	0	0	0	0	0	0	0	0	0	0	0	0	0	0	0
		47	380.16	0	0	0	0	0	0	0	0	0	71.8624	0	0	0	0	0	0	0	0	0	0	0	0	66.004	0	0	0	0	0	0	0	0	0	0	0	0	0	0	0	0	0	0	0	0	0	0	0
		48	384.12	0	0	0	0	0	0	0	0	0	68.8969	0	0	0	0	0	67.8919	0	0	0	0	0	0	70.5418	0	0	0	0	0	0	0	0	0	0	0	0	0	0	0	82.7312	0	0	0	68.891	0	0	0
		49	388.08	0	0	0	0	0	0	0	0	0	66.0152	0	0	0	0	0	0	0	0	0	0	0	0	70.546	0	0	0	0	0	0	0	0	0	0	0	0	0	0	0	0	0	0	0	68.6503	0	0	0
		50	392.04	0	0	0	0	0	0	0	0	0	72.299	0	0	0	0	0	0	0	0	0	0	0	0	66.3885	0	0	0	0	0	0	0	0	0	0	0	0	0	0	0	0	0	0	0	68.6178	0	0	0
		51	396	0	0	0	0	0	0	0	0	0	67.1287	0	0	0	0	0	0	0	0	0	0	0	0	66.4989	0	0	0	0	0	0	0	0	0	0	0	0	0	0	0	0	0	0	0	70.1861	0	0	0
		52	399.96	0	0	0	0	0	0	0	0	0	76.3078	0	0	0	0	0	0	0	0	0	0	0	0	68.6001	0	0	0	0	0	0	0	0	0	0	0	0	0	0	0	0	0	0	0	73.2437	0	0	0
		53	403.92	0	0	0	0	0	0	0	0	0	72.9832	0	0	0	0	0	0	0	0	0	0	0	0	73.5702	0	0	0	0	0	0	0	0	0	0	0	0	76.1907	0	0	0	0	0	0	71.8084	0	0	0
		54	407.88	0	0	0	0	0	0	0	0	0	70.2333	0	0	0	0	0	0	0	0	0	0	0	0	70.6999	0	0	0	0	0	0	0	68.3062	0	0	0	0	71.4694	0	0	0	0	0	0	73.2435	0	0	0
		55	411.84	0	0	0	0	0	0	0	0	0	66.9017	0	0	0	0	0	0	0	0	0	0	0	0	65.6321	0	0	0	0	67.645	0	0	0	0	0	0	0	68.0208	0	0	0	0	0	0	70.5172	0	0	0
		56	415.8	0	0	0	0	0	0	69.16	0	0	70.2087	0	0	0	0	0	0	0	0	0	0	0	0	71.0621	0	0	0	0	70.0125	0	0	0	0	0	0	0	0	0	0	0	0	0	0	72.3285	0	0	0
		57	419.76	0	0	0	0	0	0	0	0	0	70.6973	0	0	0	0	0	0	0	0	0	0	0	0	0	0	0	0	0	69.9237	0	0	0	0	0	65.4947	0	69.0065	0	0	0	0	0	0	65.8089	0	0	0
		58	423.72	0	0	0	0	0	0	0	0	0	74.7064	0	0	0	0	0	0	0	0	0	0	0	0	70.0672	0	0	0	0	70.3612	0	0	0	0	0	0	0	66.8837	0	0	0	0	0	0	67.005	0	0	0
		59	427.68	0	0	0	0	0	0	0	0	0	69.253	0	0	0	0	0	0	0	0	0	0	0	0	0	0	0	0	0	65.9345	0	0	0	0	0	0	0	76.8846	0	0	0	0	0	0	70.5651	0	0	0
		60	431.64	0	0	0	0	0	0	0	0	0	70.1922	0	0	0	0	0	0	0	0	0	0	0	0	0	0	0	0	0	0	0	0	0	0	0	0	0	74.6192	0	0	0	0	0	0	70.2059	0	0	0
		61	435.6	0	0	0	0	0	0	71.9386	0	0	67.4731	0	0	0	0	0	0	0	0	0	0	0	0	69.6472	0	0	0	0	67.8757	0	0	0	0	0	0	0	68.4671	0	0	0	0	0	0	69.9237	0	0	0
		62	439.56	0	0	0	0	0	0	65.6926	0	0	69.4736	0	0	70.1164	0	0	0	0	0	0	0	0	0	65.2471	0	0	0	0	64.8143	0	0	0	0	0	0	0	68.527	0	0	0	0	0	0	72.6193	0	0	0
		63	443.52	0	0	0	0	0	0	65.259	0	0	70.5843	0	0	0	0	0	0	0	0	0	0	0	0	64.796	0	0	0	0	66.5372	0	0	0	0	0	0	0	66.5256	0	0	69.8312	0	0	0	71.8224	0	0	0
		64	447.48	0	0	0	0	0	0	66.865	0	0	66.2805	0	0	0	0	0	0	0	70.8161	0	0	0	0	0	0	0	0	0	74.765	0	0	0	0	0	0	0	72.593	0	0	67.4522	0	0	0	66.5174	0	0	0
		65	451.44	0	0	0	0	0	0	67.8667	0	0	70.2781	0	0	0	0	0	0	0	72.0832	0	0	0	0	0	0	0	0	0	65.8909	0	0	0	0	0	0	0	65.4643	0	0	69.8138	0	0	0	73.433	0	0	0
		66	455.4	0	0	0	0	0	0	69.1617	0	0	74.0537	0	0	0	0	0	0	0	0	0	0	0	0	0	0	0	0	0	64.9991	0	0	0	0	0	0	0	67.8062	0	0	0	0	0	0	67.9407	0	0	0
		67	459.36	0	0	0	0	0	0	68.8743	0	0	69.2098	0	0	0	0	0	0	0	0	0	0	0	0	70.9763	0	0	0	0	68.8056	0	0	0	0	0	0	0	71.1316	0	0	64.633	0	0	0	68.6355	0	0	0
		68	463.32	0	0	0	0	0	0	74.1719	0	0	68.3788	0	0	0	0	0	0	0	70.8223	0	0	0	0	0	0	0	0	0	66.4807	0	0	0	0	0	0	0	72.0662	0	0	70.4307	0	0	0	66.797	0	0	0
		69	467.28	0	0	0	0	0	0	66.2023	0	0	69.3724	0	0	0	0	0	0	0	74.6892	0	0	0	0	0	0	0	0	0	65.7853	0	0	70.3002	0	0	0	0	70.4913	0	0	70.1154	0	0	0	63.6517	0	0	0
		70	471.24	0	0	0	0	0	0	70.5951	0	0	72.5408	0	0	0	0	0	0	0	69.8002	0	0	0	0	0	0	0	0	0	69.6297	0	0	0	0	0	0	0	67.7902	0	0	69.9837	0	0	0	72.6774	0	0	0
		71	475.2	0	0	0	0	0	0	72.9403	0	0	70.3577	0	0	0	0	0	0	0	75.9304	0	0	0	0	0	0	0	0	0	66.2321	0	0	0	0	0	0	0	64.254	0	0	64.6926	0	0	0	66.8405	0	0	0
		72	479.16	0	0	0	0	0	0	67.5805	0	0	72.0487	0	0	0	0	0	0	0	67.4815	0	0	0	0	0	0	0	0	0	66.4274	0	0	0	0	0	0	0	68.5934	0	73.6914	66.8551	0	0	0	67.5901	0	0	0
		73	483.12	0	0	0	0	0	0	62.7804	0	0	70.5138	0	0	0	0	0	0	0	67.4268	0	0	0	0	0	0	0	0	0	70.57	0	0	0	0	0	0	0	74.1287	0	0	72.8395	0	0	0	66.7056	0	0	0
		74	487.08	0	0	0	0	0	0	72.8594	0	0	69.808	0	0	0	0	0	0	0	70.7906	0	0	0	0	0	0	0	0	0	71.3352	0	0	70.6478	0	0	0	0	68.2974	0	0	66.7002	0	0	0	72.4438	0	0	0
		75	491.04	0	0	0	0	0	0	61.2897	0	0	71.7121	0	0	0	0	0	0	0	67.9425	0	0	0	0	0	0	0	0	0	70.1406	0	0	0	74.858	0	0	0	66.1837	0	0	68.9475	0	0	0	69.4806	0	0	0
		76	495	0	0	0	0	0	0	70.055	0	0	71.5443	0	0	0	0	0	0	0	71.775	0	0	0	0	0	0	0	0	0	66.5245	0	0	67.2254	0	0	0	0	66.8561	0	0	73.9637	0	0	0	67.9938	0	0	0
		77	498.96	0	0	0	0	0	0	70.7537	0	0	71.632	0	0	0	0	0	0	0	73.3225	0	0	0	0	0	0	0	0	0	69.6994	0	0	70.5492	0	0	0	0	68.1501	0	0	73.2691	0	0	0	70.9334	0	0	0
		78	502.92	0	0	0	0	0	0	69.9377	0	0	72.0724	0	0	0	0	0	0	0	67.9454	0	0	0	0	72.0008	0	0	0	0	69.0795	0	0	0	0	0	0	0	71.9637	0	0	68.2359	0	0	0	71.1158	0	0	0
		79	506.88	0	0	0	0	0	0	64.0549	0	0	71.7662	0	0	0	0	0	0	0	71.0437	0	0	0	0	68.3817	0	0	0	0	68.0577	0	0	67.893	0	0	0	0	70.8564	0	0	72.924	0	0	0	71.4462	0	0	0
		80	510.84	0	0	0	0	0	0	70.6801	0	0	71.3206	0	0	0	0	0	0	0	68.3047	0	0	0	0	70.3149	0	0	0	0	64.6831	0	0	66.5374	0	0	0	0	70.5023	0	0	64.6031	0	0	0	69.3728	0	64.3113	0
		81	514.8	0	0	0	0	0	0	72.3535	0	0	71.5635	0	0	0	0	0	0	0	69.5955	0	0	0	0	0	0	0	0	0	70.0507	0	0	71.358	0	0	0	0	69.1349	0	0	63.6546	0	0	0	71.2805	0	0	0
		82	518.76	0	0	0	0	0	0	68.4512	0	0	69.1057	0	0	0	0	0	0	0	72.9836	0	0	0	0	67.1103	0	0	0	0	65.5062	0	0	65.2784	0	0	0	0	70.213	0	0	67.3051	0	0	0	69.9153	0	0	0
		83	522.72	0	0	0	0	0	0	67.9987	0	0	70.7281	0	0	0	0	0	0	0	68.5601	0	0	0	0	69.9309	0	0	0	0	69.5747	0	0	67.5554	0	0	0	0	68.1758	0	0	69.9862	0	0	0	71.2146	0	0	0
		84	526.68	0	0	0	0	0	0	69.9662	0	0	73.6261	0	0	0	0	0	0	0	67.6368	0	0	0	0	71.6392	0	0	0	0	70.6417	0	0	70.4204	0	0	0	0	65.0547	0	0	66.2488	0	0	0	68.1982	0	0	0
		85	530.64	0	0	0	0	0	0	70.1943	0	0	73.5489	0	0	0	0	0	0	0	68.4942	0	0	0	0	66.8155	0	0	0	0	68.1754	66.7521	0	70.4957	0	0	0	0	70.1094	0	0	64.9492	0	0	0	70.1092	0	0	0
		86	534.6	0	0	0	0	0	0	67.0772	0	0	68.1311	0	0	0	0	0	0	0	71.5777	0	0	0	0	66.216	0	0	0	0	68.7691	0	0	0	0	0	0	0	72.9857	0	0	64.0159	0	0	0	69.2543	0	0	0
		87	538.56	0	0	0	0	0	0	69.1063	0	0	72.1261	0	0	0	0	0	0	0	72.7052	0	0	0	0	67.2315	0	71.0735	0	0	68.6222	0	0	0	0	0	0	0	66.7244	0	0	66.19	0	0	0	74.9396	0	0	0
		88	542.52	0	0	0	0	0	0	66.5967	0	0	77.1322	0	0	0	0	0	0	0	72.0051	0	0	0	0	69.0708	0	0	0	0	64.2444	0	0	0	0	0	0	0	67.7823	0	0	0	0	0	0	66.9624	0	0	0
		89	546.48	0	0	0	0	0	0	70.331	0	0	73.4261	0	0	0	0	0	0	0	70.7182	0	0	0	0	73.0472	0	0	0	0	65.3375	0	0	0	0	0	0	0	64.0934	0	0	67.6845	0	0	0	70.386	0	0	0
		90	550.44	0	0	0	0	0	0	70.3114	0	0	71.2056	0	0	0	0	0	0	0	74.1727	0	0	0	0	67.0976	0	0	0	0	67.9328	0	0	68.1875	0	0	0	0	69.7156	0	0	0	0	0	0	69.1552	0	0	0
		91	554.4	0	0	0	0	0	0	68.0905	0	0	69.529	0	0	0	0	0	0	0	67.5215	0	0	0	0	66.1112	0	70.5871	0	0	67.9873	0	0	68.494	0	0	0	0	70.0681	0	0	69.4195	0	0	0	67.8227	0	0	0
		92	558.36	0	0	0	0	0	0	71.2211	0	0	70.0375	0	0	0	0	0	0	0	72.1276	0	0	0	0	71.3119	0	0	0	0	68.133	0	0	0	0	0	0	0	67.3928	0	0	0	0	0	0	71.2766	0	0	0
		93	562.32	0	0	0	0	0	0	66.9382	0	0	72.7464	0	0	0	0	0	0	0	68.2293	0	0	0	0	68.4563	0	0	0	0	70.3946	0	0	69.6805	0	0	0	0	67.4085	0	0	0	0	0	0	66.5067	0	0	0
		94	566.28	0	0	0	0	0	0	68.9423	0	0	71.7574	0	0	0	0	0	0	0	75.5001	0	0	0	0	65.251	0	0	0	0	67.6141	0	0	66.6701	0	0	0	0	69.2196	0	0	70.2462	0	0	0	68.1874	0	0	0
		95	570.24	0	0	0	0	0	0	69.7383	0	0	73.4422	0	0	0	0	0	0	0	68.6696	0	0	0	0	70.1078	0	66.7288	70.7947	0	66.4622	0	0	0	0	0	0	0	68.3574	0	0	0	0	0	0	66.5308	0	0	0
		96	574.2	0	0	0	0	0	0	74.2419	0	0	70.9163	0	0	0	0	0	0	0	67.923	0	0	0	0	68.1254	0	68.579	0	0	65.2353	0	0	68.0599	0	0	0	0	68.4651	0	0	69.5733	0	0	0	74.3823	0	0	0
		97	578.16	0	0	0	0	0	0	68.3805	0	0	70.115	0	0	0	0	0	0	0	68.5133	0	0	0	0	65.7917	0	66.6466	0	0	64.9751	0	0	66.4715	0	0	0	0	67	0	0	0	0	0	0	69.1149	63.843	0	0
		98	582.12	0	0	0	0	0	0	71.2825	0	0	69.3321	0	0	0	0	0	0	0	70.3585	0	0	0	0	70.5345	0	65.0756	0	0	65.7683	0	0	68.808	0	0	0	0	67.0181	0	0	0	0	0	0	68.6403	0	0	0
		99	586.08	0	0	0	0	0	0	73.6372	0	0	71.8338	0	0	0	0	0	0	0	72.2301	0	0	0	0	67.7981	0	0	0	0	67.0931	0	0	0	0	0	0	0	70.0114	0	0	0	0	0	0	68.0321	0	0	0
		100	590.04	0	0	0	0	0	0	74.1441	0	0	71.8326	0	0	0	0	0	0	0	68.9049	0	0	0	0	69.4624	0	0	0	0	69.0646	0	0	63.9175	0	0	0	0	71.7455	0	0	68.394	0	0	0	71.5301	0	0	0
		101	594	0	0	0	0	0	0	65.947	0	0	71.8591	0	0	0	0	0	0	0	68.4059	0	0	0	0	64.3712	0	69.8226	0	0	66.3085	0	0	0	0	0	0	0	67.5509	0	0	0	0	0	0	68.1785	0	0	0
		102	597.96	0	0	0	0	0	0	71.1175	0	0	74.7082	0	0	0	0	0	0	0	67.3981	0	0	0	0	70.4129	0	65.6961	0	0	66.1834	0	0	68.7655	0	0	0	0	65.3448	0	0	69.8625	0	0	0	69.8197	0	0	0
		103	601.92	0	0	0	0	0	0	68.2244	0	0	68.3301	0	0	0	0	0	0	0	68.9138	0	0	0	0	70.417	0	72.7833	0	0	70.7998	0	0	66.9625	0	0	0	0	68.7974	0	0	0	0	0	0	68.8778	0	0	0
		104	605.88	0	0	0	0	0	0	71.4342	0	0	74.27	0	0	0	0	0	0	0	66.2364	0	0	0	0	67.6177	0	67.4965	0	0	68.3122	0	0	64.0245	0	0	0	0	67.2656	0	0	68.8125	0	0	0	68.7114	0	0	0
		105	609.84	0	0	0	0	0	0	69.0058	0	0	69.4019	0	0	0	0	0	0	0	70.1758	0	0	0	0	67.9787	0	69.0014	0	0	71.7007	0	0	65.3273	0	0	0	0	71.2925	0	0	0	0	0	0	64.3279	0	0	0
		106	613.8	0	0	0	0	0	0	73.2914	0	0	73.8008	0	0	0	0	0	0	0	69.5655	0	0	0	0	67.579	0	70.975	0	0	68.7183	0	0	67.7368	0	0	0	0	66.0456	0	0	66.2345	0	0	0	70.3144	0	0	0
		107	617.76	0	0	0	0	0	0	67.871	0	0	68.8094	0	0	0	0	0	0	0	69.749	0	0	0	0	71.0436	0	69.1078	0	0	67.4772	0	0	70.0485	0	0	0	0	69.5602	0	0	68.3911	0	0	0	72.541	0	0	0
		108	621.72	0	0	0	0	0	0	66.9988	0	0	68.2523	0	0	0	0	0	0	0	68.8187	0	0	0	0	66.4645	0	73.5557	0	0	68.3724	0	0	70.3315	0	0	0	0	66.2106	0	0	71.9828	0	0	0	68.3632	0	0	0
		109	625.68	0	0	0	0	0	0	71.1756	0	0	70.2451	0	0	0	0	0	0	0	74.3554	0	0	0	0	69.6214	0	67.5353	0	0	70.4225	0	0	68.1535	0	0	0	0	67.6054	0	0	0	0	0	0	66.3646	0	0	0
		110	629.64	0	0	0	0	0	0	68.1658	0	0	74.1863	0	0	0	0	0	0	0	71.0038	0	0	0	0	65.3745	0	73.0754	0	0	67.5179	0	0	64.0971	0	0	0	0	69.8089	0	0	68.4485	0	0	0	71.5736	0	0	0
		111	633.6	0	0	0	0	0	0	63.0969	0	0	71.7989	0	0	0	0	0	0	0	70.5796	0	0	0	0	68.2145	0	69.0446	0	0	70.3874	0	0	77.8791	0	0	0	0	65.2224	0	0	76.6262	0	0	0	69.0301	0	0	0
		112	637.56	0	0	0	0	0	0	68.4018	0	0	74.2142	0	0	0	0	0	0	0	74.3229	0	0	0	0	69.441	0	70.711	0	0	71.7286	0	0	70.4218	0	0	0	0	65.9552	0	0	73.4166	0	0	0	66.4695	0	0	0
		113	641.52	69.1101	0	0	0	0	0	68.894	0	0	69.5524	0	0	0	0	0	0	0	70.5851	0	0	0	0	74.5588	0	71.3418	0	0	68.3703	0	0	68.0352	0	0	0	0	70.1846	0	0	69.3636	0	0	0	68.3869	0	0	0
		114	645.48	0	0	0	0	0	0	69.265	0	0	67.1023	0	0	0	0	0	0	0	71.2402	0	0	0	0	67.877	0	64.9392	0	0	71.8669	0	0	68.103	0	0	0	0	68.0686	0	0	69.2948	0	0	0	72.5737	0	0	0
		115	649.44	0	0	0	0	0	0	71.0879	0	0	72.9454	0	0	0	0	0	0	0	69.0384	0	0	0	0	68.3869	0	68.6962	0	0	67.9076	0	0	67.9806	0	0	0	0	67.3354	0	0	71.0585	0	0	0	66.7856	0	0	0
		116	653.4	64.9364	0	0	0	0	0	68.8982	0	0	71.4543	0	0	0	0	0	0	0	71.4458	0	0	0	0	67.3895	0	70.7155	0	0	67.1277	0	0	72.0904	0	0	0	0	66.815	0	0	69.1893	0	0	0	68.4762	0	0	0
		117	657.36	66.2255	0	0	0	0	0	0	0	0	74.5619	0	0	0	0	0	0	0	70.4351	0	0	0	0	68.4642	0	69.0476	0	0	69.6933	0	0	67.6289	0	0	0	0	69.4023	0	0	66.4708	0	0	0	71.881	0	0	0
		118	661.32	72.9719	0	0	0	0	0	66.7738	0	0	71.4451	0	0	0	0	0	0	0	72.1272	0	0	0	0	66.7611	0	70.2322	0	0	67.4895	0	0	70.0369	0	0	0	0	68.6835	0	0	68.3182	0	0	0	73.6229	0	0	0
		119	665.28	70.1507	0	0	0	0	0	0	0	0	70.9785	0	0	0	0	0	0	0	68.6537	0	0	0	0	70.2176	0	69.4853	0	0	67.0246	0	0	66.8162	0	0	0	0	64.6021	0	0	69.3293	0	0	0	71.1561	0	0	0
		120	669.24	68.3142	0	0	0	0	0	0	0	0	69.1646	0	0	0	70.2348	0	0	0	71.1192	0	0	0	0	69.0355	0	67.1804	0	0	67.7394	0	0	67.1255	0	0	0	0	70.0236	0	0	68.34	0	0	0	72.0504	0	0	0
		121	673.2	67.4386	0	0	0	0	0	0	0	0	71.3323	0	0	0	0	0	0	0	67.6656	0	0	0	0	67.157	0	71.4532	0	0	71.8735	0	0	68.8799	0	0	0	0	66.3156	0	0	70.0599	0	0	0	69.6366	0	67.7781	0
		122	677.16	73.4887	0	0	0	0	0	0	0	0	68.891	0	0	0	0	0	0	0	67.0547	0	0	0	0	66.875	0	67.6177	0	0	68.2346	0	0	65.8557	0	0	0	0	66.9638	0	0	64.2572	0	0	0	73.2771	0	64.7175	0
		123	681.12	69.556	0	0	0	0	0	0	69.1561	0	68.291	0	0	0	0	0	0	0	69.3949	0	0	0	0	68.7731	0	69.0193	0	0	68.0078	0	0	68.1844	0	0	0	0	62.9152	0	0	70.4748	0	0	0	68.6931	0	68.8697	0
		124	685.08	72.5733	0	0	0	0	0	0	0	0	70.7602	0	0	0	0	0	0	0	71.6203	0	0	0	0	71.0498	0	70.1639	0	0	71.9326	0	0	65.7	0	0	0	0	68.1851	0	0	0	0	0	0	70.8984	0	68.0758	0
		125	689.04	67.7003	0	0	0	0	0	0	0	0	76.3983	0	0	0	0	0	0	0	72.2264	0	0	0	0	72.2378	0	67.6449	0	0	73.7669	0	0	65.8981	0	0	0	0	66.85	0	0	67.4264	0	0	0	69.3098	0	71.0548	0
		126	693	71.9233	0	0	0	0	0	0	0	0	74.3527	0	0	0	0	0	0	0	68.0779	0	0	0	0	69.6576	0	74.7685	0	0	73.3278	0	0	67.6479	0	0	0	0	67.3063	0	0	70.472	0	0	0	65.3914	0	68.4326	0
		127	696.96	66.8232	0	0	0	0	0	0	0	0	101.89	0	0	0	0	0	0	0	86.3518	0	0	0	0	66.7578	0	65.7325	0	0	73.0633	0	0	72.4422	0	0	0	0	70.1012	0	0	72.7496	0	0	0	67.3126	0	0	0
		128	700.92	67.048	0	0	0	0	0	70.7396	0	69.4744	73.0903	0	0	0	0	0	0	0	77.0429	0	0	0	0	69.3837	0	67.099	0	0	65.0576	0	0	70.5993	0	0	0	0	67.0966	0	0	68.2999	0	0	0	69.7312	0	66.1658	0
		129	704.88	70.1997	0	0	0	0	0	0	0	0	70.5075	0	0	0	0	0	0	0	70.2708	0	0	0	0	70.1539	0	68.016	0	0	66.7079	0	0	68.7844	0	0	0	0	66.4406	0	0	68.3108	0	0	0	68.9262	0	68.2595	0
		130	708.84	71.9608	0	0	0	0	0	0	0	0	73.5742	0	0	0	0	0	0	0	70.2123	0	0	0	0	68.1414	0	72.8676	0	0	67.1521	0	0	69.3056	0	0	0	0	70.7156	0	0	69.892	0	0	0	74.6374	0	66.9675	0
		131	712.8	70.7782	0	71.5059	0	0	0	0	0	0	71.3732	0	0	0	0	0	0	0	74.2616	0	0	0	0	69.0445	0	71.155	0	0	67.638	0	0	72.2033	0	0	0	0	68.6949	0	0	74.7979	0	0	0	71.3762	0	66.6253	0
		132	716.76	72.7979	0	0	0	0	0	0	0	0	72.4426	0	0	0	0	0	0	0	72.296	0	0	0	0	64.4236	0	73.2674	0	0	73.5396	0	0	70.0614	0	0	0	0	64.1392	0	0	70.1491	0	0	0	67.8018	0	68.8885	0
		133	720.72	66.7265	0	0	0	0	0	0	0	0	70.7097	0	0	0	0	0	0	0	69.6237	0	0	0	0	68.8963	0	68.9406	0	0	66.6229	0	0	69.9233	0	67.2851	0	0	66.7428	0	0	70.8692	0	0	0	70.3524	0	63.2916	0
		134	724.68	70.9829	0	0	0	0	0	0	0	0	74.8672	0	0	0	0	0	0	0	67.5223	0	0	0	0	70.7556	0	69.4709	0	0	71.4869	0	0	68.0042	0	0	0	0	69.2275	0	0	0	0	0	0	71.3856	0	67.7643	0
		135	728.64	73.5782	0	0	0	0	0	0	0	0	71.0223	0	0	0	0	0	0	0	71.639	0	0	0	0	73.5246	0	69.1273	0	0	69.0112	0	0	67.9067	0	0	0	0	68.0137	0	0	67.2099	0	0	0	67.6071	0	67.1252	0
		136	732.6	68.9348	0	66.8468	0	0	0	0	0	0	71.5482	0	0	0	0	0	0	0	73.8924	0	0	0	0	66.325	0	72.4313	0	0	70.9706	0	0	67.417	0	0	0	0	68.091	0	0	69.8784	0	0	0	72.0006	0	68.2365	0
		137	736.56	70.1229	0	0	0	0	0	0	0	0	77.189	0	0	0	0	0	0	0	70.8802	0	0	71.4897	0	71.8979	0	68.1791	0	0	69.5723	0	0	70.7264	0	0	0	0	73.6534	73.8955	0	69.6265	0	0	0	71.6628	0	65.7225	0
		138	740.52	65.1423	0	0	0	0	0	0	0	0	69.4691	0	0	0	0	0	0	68.6079	69.4131	0	0	0	0	73.9545	0	70.6114	0	0	68.9817	0	0	69.039	0	0	0	0	69.5771	0	0	66.6898	0	0	0	69.8503	0	68.5041	0
		139	744.48	68.6049	0	61.3093	0	0	0	0	0	0	74.5596	0	0	0	0	0	0	0	69.2343	0	0	0	0	68.4491	0	75.6937	0	0	66.2312	0	0	67.2764	0	0	0	0	63.3568	0	0	0	0	0	0	70.1312	0	69.9134	0
		140	748.44	68.5957	0	68.2213	0	0	0	0	0	0	72.5887	0	0	0	0	0	0	65.9032	73.0435	0	0	0	0	69.6797	0	73.0099	0	0	69.8519	0	0	73.5927	0	0	0	0	71.1814	0	0	68.5866	0	0	0	68.9021	0	70.0036	0
		141	752.4	67.2798	0	0	0	0	0	0	0	0	71.1701	0	0	0	0	0	0	0	70.5985	0	0	0	0	68.7155	0	70.4053	0	0	68.1509	0	0	65.8897	0	0	0	0	65.3478	0	0	72.6736	0	0	0	68.7083	0	67.5003	0
		142	756.36	65.0338	0	62.5911	0	0	0	0	0	0	69.8413	0	0	0	0	0	0	62.9457	72.9669	0	0	0	0	72.2361	0	69.2185	0	0	69.8067	0	0	65.51	0	0	0	0	66.1475	0	0	0	0	0	0	69.0788	0	69.379	0
		143	760.32	67.4216	0	64.5252	0	0	0	0	0	0	70.4347	0	0	0	0	0	0	65.9399	75.3158	0	0	0	0	63.2102	0	68.9718	0	0	67.808	0	0	66.0698	0	0	0	0	67.5771	0	0	74.6742	0	0	0	73.7856	0	65.9901	0
		144	764.28	69.6838	0	68.6668	0	0	0	0	0	0	73.1258	74.4179	0	0	0	0	0	65.8723	75.645	0	0	0	0	74.8494	0	70.5409	0	0	70.9683	0	0	68.8903	0	0	0	0	69.064	0	0	67.2868	0	0	0	70.3514	0	67.2396	0
		145	768.24	67.6518	0	70.3919	0	0	0	0	0	0	68.6925	0	0	0	0	0	0	72.1031	72.6733	0	0	0	0	69.0857	0	70.2644	0	0	65.616	0	0	69.1608	0	0	0	0	67.3381	0	0	74.9857	0	0	0	75.0687	0	70.6919	0
		146	772.2	67.1702	0	67.0411	0	0	0	0	0	0	73.9194	0	0	0	0	0	0	64.4575	70.9851	0	0	0	0	69.4477	0	72.2571	0	0	72.8472	0	0	69.2368	0	0	0	0	69.44	0	0	68.2157	0	0	0	67.8639	0	67.2602	0
		147	776.16	71.4302	0	62.5993	0	0	0	0	0	0	71.5872	0	0	0	0	0	0	69.9223	68.044	0	0	0	0	70.6524	0	69.4635	0	0	71.5556	0	0	65.5116	0	0	0	0	62.9404	0	0	72.234	0	0	0	69.9273	0	64.7368	0
		148	780.12	68.6365	0	62.2554	0	0	0	0	0	0	74.4426	0	0	0	0	0	0	69.7944	72.5202	69.5352	0	0	0	66.0279	0	71.1436	0	0	69.2511	0	0	68.7196	0	0	0	0	69.6371	0	0	67.6716	0	0	0	71.4505	0	68.3052	0
		149	784.08	70.7606	0	67.1189	0	0	0	0	0	0	72.0248	0	0	0	0	0	0	65.4917	70.5446	0	0	0	0	69.0862	0	67.8953	0	0	68.8108	0	0	65.0348	0	0	0	0	67.2282	0	0	69.5992	0	0	0	65.0149	0	69.5225	0
		150	788.04	67.9701	0	61.8906	0	0	0	0	0	0	76.2979	0	0	0	0	0	63.1349	72.5001	72.554	0	0	0	0	67.0652	0	67.741	0	0	69.3227	0	0	0	0	0	0	0	70.6864	0	0	68.5722	0	0	0	68.0815	0	69.5361	0
		151	792	70.4715	0	67.5788	0	0	0	0	0	0	66.784	0	0	0	0	0	0	66.423	70.2812	0	0	0	0	67.4786	0	70.4583	0	0	66.8252	0	0	68.4627	0	0	0	0	65.3034	0	0	66.0265	0	0	0	68.1067	0	64.4739	0
		152	795.96	65.3533	0	62.6311	0	69.8057	0	69.0627	0	0	69.5963	0	0	0	0	0	0	66.4215	71.2863	0	0	0	0	67.5895	0	66.7824	0	0	76.7214	0	0	66.3147	0	0	0	0	70.7803	0	0	72.6108	0	0	0	72.5288	0	67.095	0
		153	799.92	64.3203	0	66.7018	0	0	0	70.0635	0	0	74.581	0	0	0	0	0	0	66.0452	67.6805	64.566	0	0	0	69.048	0	69.7143	0	0	68.1313	0	0	68.1648	0	0	0	0	70.1849	0	0	69.2317	0	0	0	71.3205	0	67.8427	0
		154	803.88	71.143	0	68.4818	0	0	0	0	0	0	77.8615	0	0	0	0	0	0	68.7545	71.0425	66.3349	0	0	0	72.7023	0	67.6558	0	0	69.7903	0	0	65.3789	0	0	0	0	68.6638	0	0	64.8907	0	0	0	63.5403	0	64.1478	0
		155	807.84	69.7966	0	64.1712	0	0	0	0	0	0	71.0885	0	0	0	0	0	0	67.8316	69.2355	63.6173	0	0	0	73.6802	0	71.4633	0	0	71.0263	0	0	67.9622	0	0	0	0	68.5566	0	0	70.1598	0	0	0	71.956	0	69.0921	0
		156	811.8	70.5145	0	64.6938	0	0	0	0	0	0	72.371	0	0	0	0	0	0	65.3452	71.132	66.7136	0	0	0	70.8816	0	0	0	0	65.6548	0	0	69.7508	0	0	0	0	72.9757	0	0	72.9472	0	0	0	74.431	0	67.1197	0
		157	815.76	69.3227	0	70.9641	0	0	0	67.5743	0	0	70.4679	0	0	0	0	0	0	64.6472	71.6102	68.7555	0	0	0	70.2244	0	64.8116	0	0	67.2622	0	0	71.0223	0	0	0	0	69.8418	0	0	63.0811	0	0	0	62.9062	0	66.7497	0
		158	819.72	72.2875	0	69.1664	0	0	0	70.5232	0	0	72.1974	0	0	0	0	0	0	69.449	69.1916	63.6179	0	0	0	67.3677	0	68.8457	0	0	69.2567	0	0	71.9565	0	0	0	0	67.2501	0	0	72.5331	0	0	0	70.9196	0	66.4991	0
		159	823.68	68.6185	0	65.6012	0	0	0	70.7351	0	0	71.0602	0	0	0	0	65.4623	0	73.3727	69.7203	69.0166	0	0	0	66.9745	0	70.0347	0	0	69.8795	0	0	71.5584	0	0	0	0	64.3361	0	0	71.6147	0	0	0	69.1937	0	69.3954	0
		160	827.64	70.7861	0	66.6034	0	0	0	69.4932	0	0	70.1814	0	0	0	0	66.9328	0	70.7962	71.4056	71.1086	0	0	0	74.2232	0	65.7166	0	0	65.9747	0	0	67.9876	0	0	0	0	75.1919	0	0	73.7058	0	0	0	71.9512	0	66.86	0
		161	831.6	72.7903	0	62.6553	0	0	0	0	0	0	69.2918	0	0	0	0	66.8853	0	69.4415	66.826	70.6878	0	0	0	71.5344	0	71.3092	0	66.0234	74.1753	0	0	70.2443	0	0	0	0	69.3846	0	0	67.6163	0	0	0	69.5703	0	67.3813	0
		162	835.56	67.0517	0	69.3738	0	0	0	66.6197	0	0	71.6812	0	0	0	0	66.1295	0	70.3251	71.7772	65.04	0	0	0	71.9693	0	69.2796	0	0	72.3262	0	0	66.0889	0	0	0	0	65.1338	0	0	71.2539	0	0	0	67.9109	0	67.8103	0
		163	839.52	69.6411	0	73.0044	0	0	0	66.8031	0	0	76.7407	0	0	0	0	67.1331	0	70.1956	69.3159	64.9979	0	0	0	68.9694	0	68.5498	0	0	73.1591	0	0	65.7947	0	0	0	0	64.7797	0	0	69.9488	0	0	0	68.4747	0	65.4981	0
		164	843.48	69.471	0	65.2012	0	0	0	72.9972	0	0	76.0023	0	0	0	0	67.2846	0	70.175	71.571	67.7768	0	0	0	72.0551	0	69.596	0	0	70.1563	0	0	69.6785	0	0	0	0	65.5506	0	0	70.4292	0	0	0	68.2685	0	66.5921	0
		165	847.44	66.9054	0	67.7275	0	0	0	68.7346	0	0	69.0798	0	0	66.3765	0	0	0	65.3986	68.5429	65.4653	0	0	0	0	0	70.0514	0	69.1589	69.7635	0	0	65.6506	0	0	0	0	70.9926	0	0	70.7785	0	0	0	75.26	0	68.9809	0
		166	851.4	65.9535	0	68.2611	0	0	0	69.4169	0	0	65.7579	0	0	0	0	69.5279	0	66.1945	68.3134	65.7275	0	0	0	72.1516	0	69.7019	0	0	72.8917	0	0	69.7798	0	0	0	0	69.7544	0	0	68.5403	0	67.824	0	69.5236	0	72.8597	0
		167	855.36	67.1943	0	70.1327	0	0	0	71.4498	0	0	70.5186	0	0	0	0	70.9098	0	70.0278	68.6922	64.6005	0	0	0	68.0443	0	72.6694	0	0	67.3756	0	0	64.855	0	0	0	0	74.4077	0	0	68.5852	0	0	0	66.4032	0	66.0577	0
		168	859.32	67.2304	0	67.5424	0	0	0	65.3703	0	0	72.2531	0	0	0	0	0	0	71.0617	67.2008	69.9297	0	0	0	68.6946	0	69.9636	0	0	67.8114	0	70.0041	69.5927	0	0	0	0	70.1918	0	0	70.7875	0	0	0	66.54	0	66.4896	0
		169	863.28	67.7355	0	70.3811	0	0	0	72.6425	0	0	74.5131	0	0	64.3565	0	65.3454	0	67.1724	72.5652	66.2301	0	0	0	70.0936	0	66.5383	0	0	70.3901	0	65.0253	63.4425	0	0	0	0	69.0257	0	0	75.5896	0	0	0	72.0315	0	69.5014	0
		170	867.24	65.07	0	71.3743	0	0	0	71.5564	0	0	72.352	0	0	64.5151	0	67.4718	0	64.3311	70.1032	65.2706	0	0	0	70.1474	0	68.5555	0	68.7409	66.897	0	0	66.403	0	0	0	0	65.9601	0	0	72.4594	0	68.6211	0	65.3482	0	67.6452	0
		171	871.2	66.9665	0	65.9123	0	0	0	66.0081	0	0	71.2156	0	0	68.5237	0	72.5855	0	65.7806	72.6835	64.7275	0	0	0	72.8096	0	72.6246	0	62.7739	70.129	0	66.7566	73.9951	0	0	0	0	64.8872	0	0	68.8123	0	67.812	0	69.2694	0	73.224	0
		172	875.16	71.2592	0	72.2564	0	0	0	69.8257	0	0	71.5139	0	0	0	0	63.2726	0	69.432	70.3184	70.3634	0	0	0	68.3855	0	66.2483	0	62.0228	70.2784	0	64.8816	0	0	0	0	0	68.1999	0	0	71.9718	0	68.3043	0	72.4346	0	68.0282	0
		173	879.12	65.6195	0	64.5802	0	0	0	68.5986	0	0	74.7702	0	0	64.2256	0	65.6068	68.2018	67.5413	71.3521	65.9454	0	0	0	70.5123	0	69.1321	0	67.3726	76.0075	0	69.8967	67.3418	0	0	0	0	70.5455	0	0	68.0595	0	0	0	67.8472	0	66.0027	0
		174	883.08	69.9645	0	66.44	0	0	0	67.642	0	0	74.2146	0	0	63.6691	0	65.6962	0	67.5771	77.4803	65.9697	0	0	0	69.9799	0	72.0944	0	67.0777	67.7078	0	68.0653	67.7694	0	0	0	0	69.8244	0	0	70.8907	0	67.7297	0	66.9378	0	64.9314	0
		175	887.04	69.3106	65.5007	66.9721	0	0	0	70.9538	0	0	67.1017	0	0	63.2048	0	64.6486	0	62.8941	75.1142	66.0935	0	0	0	69.1157	0	72.6301	0	64.6912	69.1454	0	68.9389	66.8493	0	0	0	0	72.1907	0	0	67.1126	0	65.4212	0	73.5242	0	68.9848	0
		176	891	67.9304	0	68.7763	0	0	0	69.0419	0	0	70.3497	0	0	0	0	69.3183	0	66.9081	71.7678	66.295	0	0	0	67.2144	0	0	0	67.1187	72.619	0	68.2363	72.4688	0	0	0	0	70.5475	0	0	77.7464	0	70.6284	0	65.8894	0	64.3208	0
		177	894.96	66.8443	0	67.6774	0	0	0	68.7798	0	0	75.986	0	0	72.9625	0	64.5459	0	68.825	76.5787	69.3046	0	0	0	70.1481	0	70.6249	0	59.8972	70.0245	0	66.4166	69.6439	0	0	0	0	67.8534	0	0	66.3625	0	67.9893	0	72.6457	0	64.7835	0
		178	898.92	67.9099	0	63.0734	0	0	0	0	0	0	73.0872	0	0	0	0	69.1825	0	68.7111	73.5121	0	0	66.9671	0	69.0338	0	0	0	68.2898	67.607	0	68.3902	73.6526	0	0	0	0	64.2163	0	0	68.0942	0	69.2905	0	72.2784	0	68.7038	0
		179	902.88	69.5322	0	67.5793	0	0	0	68.3714	0	0	74.8006	0	0	65.2945	0	66.7827	0	67.1639	74.2872	67.446	0	0	0	73.3589	0	70.7593	0	60.3568	66.8382	0	65.7964	69.4143	0	0	0	0	62.8351	0	0	74.5475	0	65.2841	0	68.4524	0	66.6424	0
		180	906.84	68.0782	0	64.4633	0	0	0	67.9064	0	0	73.837	0	0	61.4709	0	64.945	0	64.9681	75.4107	66.9004	0	0	0	72.6607	0	69.0422	0	68.3662	69.0183	0	63.5592	66.3183	0	0	0	0	68.2778	0	0	71.2442	0	71.4277	0	69.5469	0	63.2476	0
		181	910.8	72.0239	0	65.1088	0	0	0	71.5357	0	0	76.7231	0	0	64.221	0	68.6984	0	68.3372	67.2578	66.8608	0	0	0	68.4738	0	69.2865	0	64.1886	71.0367	0	0	66.0713	0	0	0	0	70.2566	0	0	73.6439	0	68.0127	0	68.9105	0	68.7269	0
		182	914.76	69.7719	0	64.6565	0	0	0	68.63	0	0	71.1222	0	0	64.0938	0	69.7652	0	67.5108	72.3006	61.3833	0	62.7673	0	69.7642	0	66.2686	0	66.4029	66.7848	0	67.2998	70.4484	0	0	0	0	64.7907	0	0	69.5824	0	66.8423	0	67.337	0	66.886	0
		183	918.72	67.8482	0	65.5747	0	0	0	73.4186	0	0	75.7604	0	0	0	0	64.5626	0	67.0939	70.5136	70.4629	0	67.9887	0	67.7487	0	67.5919	0	69.1106	68.4163	0	67.8806	67.7412	0	0	0	68.6926	67.3404	0	0	73.9181	0	72.1745	0	65.9535	0	70.6055	0
		184	922.68	70.4374	0	65.0426	0	0	0	65.4543	0	0	70.3352	0	0	67.7388	0	67.8286	0	70.8943	70.0571	68.67	0	69.5546	0	68.7931	0	68.5606	0	64.9291	68.5019	0	69.3251	65.4131	0	0	0	0	70.2661	0	0	70.2473	0	67.4295	0	71.327	0	66.5291	0
		185	926.64	65.642	0	64.2069	0	0	0	65.0706	0	0	74.8623	0	0	0	0	67.3616	0	64.5544	71.5823	69.8913	0	70.3508	0	67.3632	0	68.773	0	64.7325	68.9679	0	69.5138	70.7722	0	0	0	0	67.703	0	0	67.9336	0	68.8761	0	0	0	68.5638	0
		186	930.6	72.4468	0	63.4984	0	0	0	68.6431	0	0	69.8503	0	0	65.9113	0	66.8492	0	67.9648	72.8317	65.2646	0	64.4076	0	69.7835	0	69.0971	0	64.3454	70.4952	0	0	67.2814	0	0	0	69.7739	72.0677	0	0	72.6984	0	68.9487	0	69.4704	0	69.3334	0
		187	934.56	72.9685	0	64.5201	0	0	0	65.2624	0	0	70.6035	0	0	0	0	65.5163	0	68.2972	75.1637	70.3741	0	65.8475	0	71.1905	0	66.9562	0	67.1482	71.3109	0	69.7726	67.4329	0	0	0	0	67.9537	0	0	66.8377	0	65.3586	0	71.8549	0	63.1257	0
		188	938.52	71.2644	0	63.2892	0	0	70.4284	76.4111	0	0	72.7193	0	0	63.8548	0	66.2708	0	69.1556	71.9541	68.7703	0	62.828	0	71.7136	0	70.2051	0	65.2043	64.1869	63.5681	71.8656	63.9592	0	0	0	66.6202	66.1759	0	0	69.0122	0	66.2286	0	0	0	71.5058	0
		189	942.48	71.7459	0	64.0341	0	0	0	66.3959	0	0	74.9404	0	0	72.2421	0	68.022	0	67.4263	72.6889	64.9823	0	67.9045	0	71.4874	0	68.4132	0	0	70.2455	0	0	64.018	0	0	0	0	67.7201	0	0	70.1974	0	69.6178	0	0	0	67.6773	0
		190	946.44	72.145	0	64.8324	0	0	0	66.666	0	0	73.153	0	0	65.3254	0	64.7317	0	75.107	73.2808	69.0881	0	63.314	0	65.5342	0	68.7077	0	0	63.9432	62.1784	64.6945	67.8513	0	0	0	69.3455	68.1755	0	0	74.843	0	68.8371	0	69.1987	0	69.7578	0
		191	950.4	68.2993	0	64.7982	0	0	0	69.7427	0	0	68.7706	0	0	0	0	66.0204	0	67.1064	69.1972	70.4229	0	64.2821	0	67.8559	0	68.9538	0	0	68.9565	64.9894	66.6682	0	0	0	0	67.9648	68.7828	0	0	70.7355	0	68.3164	0	69.2403	0	68.5017	0
		192	954.36	67.6656	0	65.355	0	0	0	67.177	0	0	75.8139	0	0	0	0	67.4508	0	71.5683	71.3024	64.7659	0	68.6473	0	67.7464	0	70.382	0	67.6137	68.5877	66.8633	64.9786	65.0662	0	0	0	68.8857	67.5176	0	0	72.4616	0	70.5457	0	0	0	66.0404	0
		193	958.32	71.2409	0	70.982	0	0	0	65.7349	0	0	73.8894	0	0	0	0	64.4653	0	72.6595	71.0862	66.3762	0	70.0529	0	66.6789	0	72.9019	0	0	68.4082	61.0244	69.4538	0	0	0	0	65.8093	68.7642	0	0	69.3293	0	66.1305	0	67.4584	0	66.3763	0
		194	962.28	69.6288	0	68.2941	0	0	0	66.6318	0	0	68.1869	0	0	61.721	0	67.9117	0	71.3165	71.7454	66.0718	0	68.2488	0	73.7991	0	68.4175	0	64.7787	68.9435	0	68.5585	70.9546	0	0	0	64.9772	65.9463	0	0	68.551	0	111.882	0	0	0	66.3685	0
		195	966.24	69.3134	0	65.4813	0	64.9163	0	67.6654	0	0	72.221	0	0	65.5203	0	65.7859	0	71.4134	72.6748	62.7642	0	64.5597	0	67.4866	0	71.2577	0	0	67.4851	62.7322	71.3053	67.1029	0	0	0	67.8669	68.6008	0	0	70.5634	0	68.0716	0	70.8461	0	72.3177	0
		196	970.2	72.9734	0	65.5295	0	0	0	72.3463	0	0	72.4115	0	0	65.8199	0	69.2197	0	66.6123	70.3097	62.8847	0	67.3412	0	69.0354	0	68.8135	0	68.4483	69.0217	63.708	67.0653	67.6337	0	64.3826	0	68.2378	69.9132	0	0	72.0765	0	68.2137	0	71.229	0	64.0143	0
		197	974.16	68.1415	0	63.2714	0	0	0	69.3313	0	0	71.2128	0	0	63.0121	0	69.3709	0	71.9371	71.0177	66.794	0	64.9426	0	66.3216	0	70.9732	0	69.4577	67.6315	68.7946	75.0358	67.7465	0	0	0	68.1577	64.8637	0	0	68.0547	0	68.5253	0	68.5211	0	69.864	0
		198	978.12	71.8295	0	69.6432	0	0	0	69.1789	0	0	75.3115	0	0	66.6096	0	66.415	0	70.0694	71.5088	70.1454	0	65.5106	0	69.5718	0	0	0	69.283	66.3942	64.9101	67.5141	68.4506	0	0	0	66.0139	68.3371	0	0	70.8196	0	68.7768	0	69.6913	0	69.2778	0
		199	982.08	68.9822	0	66.2515	0	69.5097	0	64.9699	0	0	70.5088	0	0	65.458	0	68.0574	0	68.3328	71.7042	65.5867	0	65.2554	0	68.4225	0	68.8853	0	69.3364	70.684	63.3529	65.8645	0	0	64.7082	0	67.9413	73.6807	0	0	67.5027	0	64.133	0	68.5435	0	65.6616	0
		200	986.04	70.4692	0	69.2268	0	71.1153	0	66.1058	0	0	70.0973	0	0	64.9434	0	66.3034	0	69.5251	72.5637	68.9153	0	65.8172	0	70.1239	0	69.5102	0	65.8666	64.6647	69.518	63.2195	0	0	70.0369	0	67.6742	69.6186	0	0	67.9727	0	68.933	0	69.0407	0	64.5609	0
		201	990	67.9737	0	69.02	0	0	0	68.0176	0	0	71.7413	0	0	62.7467	0	65.0586	0	70.6049	72.4584	61.868	0	62.9855	0	70.0408	0	69.0625	65.8541	67.3594	68.7862	64.8283	70.2086	68.3612	0	67.7504	0	64.7996	69.2931	0	0	72.9381	0	66.2581	0	67.8362	0	69.499	0
		202	993.96	69.4233	0	68.3886	0	65.3256	0	68.4945	0	0	69.9204	0	0	64.7862	0	67.6753	0	67.5341	70.8273	70.5024	0	65.8049	0	68.3213	0	71.9696	0	0	72.3056	65.4042	69.8094	66.9905	0	69.5043	0	63.7412	75.6059	0	70.7035	69.2489	0	68.4291	0	74.2143	0	71.0372	0
		203	997.92	71.043	0	64.0103	0	0	0	65.6112	70.4689	0	75.5871	0	0	62.9781	0	67.8384	0	71.0376	74.0328	66.0334	0	68.9637	0	69.865	0	72.4506	0	66.5902	70.8576	65.6857	68.657	65.763	0	0	0	66.7701	65.1921	0	0	66.2305	0	69.2114	0	69.1136	0	68.5152	0
		204	1001.88	70.651	0	69.1474	0	0	0	68.1685	0	0	69.0477	0	0	0	0	68.6552	0	71.1772	69.154	66.3013	0	66.2779	0	72.3002	0	71.9136	0	68.9065	67.3008	65.9347	64.1582	65.5978	0	0	0	67.958	69.0051	0	0	71.6018	0	68.1876	0	68.1519	0	70.4467	0
		205	1005.84	64.9847	0	68.6702	0	65.3617	0	66.8145	0	0	73.6899	0	0	65.792	0	68.5949	0	70.0392	69.0365	65.8038	0	67.0222	0	76.8058	0	63.2522	0	66.3949	66.8803	66.3269	71.0564	66.4028	0	71.6553	0	65.4914	69.8999	0	0	64.0403	0	70.4973	0	67.8251	0	64.4782	0
		206	1009.8	72.3578	0	67.1509	0	68.0809	0	68.5402	0	0	71.7298	0	0	69.756	0	66.308	0	72.4238	70.6542	68.4825	0	68.3673	0	70.6739	0	64.5129	0	66.7649	69.0837	66.374	70.1078	0	0	64.4273	0	65.9189	66.8833	0	0	67.6946	0	67.9507	0	70.9446	0	68.3223	0
		207	1013.76	70.8311	0	68.8639	0	0	0	68.0844	0	0	70.3722	0	0	68.6182	0	68.4059	0	74.7185	75.4869	69.8986	0	67.7335	0	68.7338	0	71.1938	0	70.3789	69.1976	66.2881	71.1019	66.8738	0	66.4501	0	65.2931	69.7532	0	0	70.805	0	69.1188	0	69.8933	0	67.6462	0
		208	1017.72	69.57	0	69.1369	0	66.2668	0	71.2045	0	0	69.9212	0	0	63.8021	0	64.2049	0	68.3285	76.2907	69.2278	0	66.1997	0	70.2301	0	66.6209	0	0	67.2246	65.4913	69.9124	67.5305	0	65.5919	0	65.5372	68.3237	0	0	65.428	0	67.161	0	69.9275	0	65.7607	0
		209	1021.68	70.4257	0	65.6158	0	69.451	0	68.0254	0	0	72.5043	0	0	64.0485	0	68.283	0	69.352	72.0752	70.0158	0	68.0122	0	70.7373	0	70.945	0	0	68.5508	64.7961	70.3098	67.094	0	63.2736	0	68.6059	70.3121	0	0	70.7314	0	71.1524	0	68.4302	0	67.1771	0
		210	1025.64	72.9593	0	72.949	0	0	0	64.2721	0	0	72.1516	0	0	63.1237	0	63.0072	0	68.2649	70.4717	70.3979	0	66.4743	0	70.0594	0	66.7769	0	66.9981	70.4553	65.7488	66.4459	63.0149	0	66.3574	0	69.1994	68.7496	0	0	69.149	0	66.0444	0	69.8402	0	71.1285	0
		211	1029.6	71.466	0	68.6549	0	66.0034	0	64.8536	0	0	73.2077	0	0	62.0462	0	65.996	0	67.0439	72.257	69.8781	0	66.4487	0	66.6036	0	64.9396	0	0	71.8022	68.1741	71.4301	62.48	61.8387	68.1955	0	70.1829	69.1285	0	0	0	0	70.1701	0	73.802	0	70.4009	71.3547
		212	1033.56	69.725	0	65.4607	0	69.9434	0	65.6929	0	0	70.6264	0	0	65.7879	0	67.9784	0	71.1839	69.3017	61.8102	0	68.091	0	71.7826	0	70.9649	0	66.3995	76.5417	67.4035	69.0959	67.4888	68.5022	70.3619	0	66.4026	69.7742	0	0	66.3804	0	71.0817	0	66.0385	0	63.8843	0
		213	1037.52	69.5647	0	66.0817	0	66.8642	0	68.7722	0	0	68.8634	0	0	66.4516	0	66.0537	0	69.078	67.9802	76.1615	0	67.3998	0	71.0432	0	68.3133	0	63.3871	72.8031	70.3286	69.7677	67.1344	0	67.8303	0	68.8169	66.9191	0	0	70.0311	0	69.5748	0	64.6033	0	65.8216	71.7425
		214	1041.48	71.8291	0	68.234	0	64.6596	0	66.6902	0	0	75.7901	0	0	63.3702	0	64.3831	0	69.0809	72.6565	68.6112	0	66.5451	0	70.0974	0	74.8419	0	67.1257	68.0982	66.4407	68.8386	70.4999	0	67.8353	0	63.7592	69.5944	0	0	68.8074	0	66.2204	0	66.6704	0	67.563	0
		215	1045.44	72.7769	0	70.5645	0	62.784	0	0	0	0	71.5231	0	0	61.6111	0	66.9459	0	69.3087	72.4378	66.3481	0	67.9653	0	67.7615	0	68.0316	0	61.2998	69.7294	67.6489	71.5047	65.206	0	66.7495	0	67.5159	71.095	0	0	67.2752	0	59.6065	0	66.2677	0	70.5084	0
		216	1049.4	70.3026	0	68.6425	65.0161	69.2214	0	65.9786	0	0	69.6553	0	0	64.7621	0	67.2987	0	69.5825	67.9751	69.4181	0	67.8441	0	71.0556	0	68.5768	0	66.1769	69.9371	64.4851	69.448	66.971	0	64.559	0	64.8894	68.9351	0	0	70.5996	0	71.0619	0	68.7422	0	69.1985	0
		217	1053.36	68.0253	0	68.8999	0	0	0	69.1778	0	0	71.1421	0	0	65.8837	0	69.048	0	69.6953	69.8127	69.4247	0	66.4383	0	71.5013	0	67.3273	0	63.349	69.4459	61.2507	71.5019	66.6085	0	67.6657	0	66.5415	69.7683	0	0	0	0	68.9072	0	71.3639	0	60.0415	0
		218	1057.32	70.0908	0	67.1246	68.0608	69.5389	0	64.8884	0	0	74.7039	0	0	70.0217	0	69.6088	0	67.3242	68.5948	65.3342	0	62.3353	0	68.2551	0	68.4511	0	68.6564	68.1813	67.4443	70.1165	66.6252	69.668	68.3206	0	66.5104	66.4234	0	0	68.4117	0	72.1069	0	68.8429	0	65.6267	67.3835
		219	1061.28	66.1095	0	67.8282	0	67.462	0	0	0	0	71.3396	0	0	67.7562	0	65.1644	0	72.1147	72.3208	70.1995	0	70.3214	0	71.3319	0	71.1745	0	63.705	72.857	68.8037	71.4854	70.5591	0	65.5065	0	69.0904	63.9339	0	0	72.54	0	65.0814	0	72.5863	0	68.9996	70.7537
		220	1065.24	66.353	0	64.7416	65.1565	69.3107	0	68.5279	0	0	73.7506	0	0	65.7001	0	65.0252	0	67.6094	70.6024	68.0282	0	65.7877	0	73.1839	0	69.9759	0	66.0355	69.0014	70.2109	66.63	67.3483	68.6005	65.3862	0	63.7466	66.1944	0	0	0	0	68.0906	0	69.5225	0	66.2669	66.4775
		221	1069.2	68.946	0	67.1854	66.7012	67.6769	0	0	0	0	77.2705	0	0	67.5466	0	68.2217	0	67.1575	69.0355	72.7339	0	66.0812	0	68.5101	0	70.5288	0	64.6354	63.7323	66.4764	69.8734	67.5276	0	65.1825	0	73.649	71.1801	0	0	73.9175	0	65.8045	0	74.6288	0	64.0095	0
		222	1073.16	71.8764	0	64.7788	64.5178	70.3661	0	66.7502	0	0	73.5194	0	0	67.8649	0	67.157	0	71.4324	71.3261	70.9126	0	62.2916	0	72.1612	0	66.2719	0	70.607	72.4953	69.9123	65.1111	69.3496	0	63.4186	0	68.0172	64.7893	0	0	71.8737	0	69.4019	0	68.498	0	66.7651	65.7493
		223	1077.12	67.6189	0	71.7881	70.8436	67.5357	0	64.5127	0	0	72.0903	0	0	64.4882	0	74.7778	0	70.2531	70.3619	73.613	0	67.5029	0	73.9654	0	67.3383	0	61.1528	68.7126	65.3111	69.9653	0	66.3245	68.0432	0	65.6939	68.2354	0	0	0	0	71.1904	0	70.2256	0	68.8173	69.4701
		224	1081.08	67.4714	0	65.2591	60.2178	72.1231	0	0	0	0	75.7883	0	0	64.5759	0	70.0204	0	66.6679	79.2096	67.1164	0	66.627	0	68.4868	0	66.0778	0	64.2013	70.2313	68.3519	66.7943	65.9415	0	66.1455	0	70.4161	67.4666	0	0	69.8416	0	65.9655	0	66.7967	0	67.5629	66.6845
		225	1085.04	67.5028	0	62.1156	66.2413	66.0797	0	65.8193	0	0	70.5234	0	0	69.1701	0	66.6304	0	68.2541	70.947	66.4556	0	63.5373	0	72.1617	0	68.828	0	64.0413	72.7658	65.5332	74.4723	63.4478	0	66.2369	0	70.8791	67.7616	0	0	70.0865	0	68.9021	0	72.9381	0	68.4186	70.2511
		226	1089	68.848	0	66.8046	64.8845	69.3609	0	67.727	0	0	73.7175	0	0	63.8535	0	67.9029	0	67.8615	72.374	68.6009	0	65.4259	0	67.4764	0	0	0	62.7902	68.5203	66.1283	69.7592	68.3474	68.2015	63.3116	0	67.1407	69.3466	0	0	67.6169	0	71.9365	0	70.6519	0	68.4193	65.159
		227	1092.96	73.1169	0	65.998	0	70.5814	0	69.4383	0	0	80.5744	0	0	64.9991	0	68.6685	0	68.5753	74.3987	68.6119	0	68.0433	0	70.2423	0	73.0142	64.6119	61.4079	70.8193	64.2544	72.4597	67.4181	68.7425	65.7785	0	67.6432	69.2499	0	0	71.0195	0	70.3836	0	75.4428	0	67.2896	66.3971
		228	1096.92	70.4933	0	62.9035	67.8834	0	0	66.5848	0	0	71.0352	0	0	63.3049	0	70.4249	0	70.0424	68.0833	65.4883	0	63.6813	0	69.8843	0	68.0671	69.3495	62.2771	73.2514	62.9226	76.2766	67.7675	0	63.9737	0	66.091	67.2135	0	0	68.9914	0	67.8625	0	68.1727	0	67.8616	65.2072
		229	1100.88	68.416	0	67.0476	65.4677	68.786	0	65.9944	0	0	72.206	0	0	64.053	0	67.1887	69.4773	70.1696	71.7332	70.055	0	68.9709	0	73.7123	0	68.6971	67.3467	69.3913	69.0418	0	71.1669	63.8746	0	70.7991	0	66.3706	67.0001	0	0	0	0	67.0752	0	71.7396	0	60.9743	66.3135
		230	1104.84	68.8845	0	66.4526	67.0252	66.6163	0	68.2465	0	0	74.9265	0	0	65.6301	0	68.6912	0	67.7259	73.7508	70.7235	0	63.8208	0	75.7843	0	71.4476	62.0147	64.698	71.2955	63.9783	68.3757	65.1902	64.6999	69.3249	0	63.7283	69.807	0	0	71.2182	0	69.4276	68.355	67.5716	0	67.2845	69.3244
		231	1108.8	67.4822	0	64.4264	65.8571	69.5001	0	68.5298	0	0	72.0495	0	0	63.5517	0	69.4991	72.0198	71.3149	72.2479	66.0669	0	65.4096	0	71.9492	0	68.7614	65.7537	65.7598	71.4603	65.4821	71.1911	69.0958	67.1438	65.9095	0	66.5838	69.5754	0	0	0	0	70.3547	0	75.3877	0	62.8962	70.0836
		232	1112.76	75.1043	0	65.1198	69.3975	73.1141	0	69.7611	0	0	74.9378	0	0	63.5743	0	68.0504	68.2121	69.1612	72.4044	66.8869	0	65.5857	0	66.6667	0	67.3746	70.6448	60.436	72.5437	64.4792	67.3871	71.2167	0	66.0681	0	68.551	69.2561	0	0	64.0404	0	69.2534	0	70.495	0	65.9143	71.3093
		233	1116.72	72.0366	0	0	66.1164	70.3398	0	71.2532	0	0	68.7754	0	0	63.0866	0	76.0135	69.8795	70.1991	73.0074	67.2216	0	66.1111	0	73.0953	0	0	67.2516	65.2656	66.0464	68.4525	68.8274	70.752	0	64.1088	0	72.7764	67.9323	0	0	0	0	65.0832	0	71.9526	0	65.1901	0
		234	1120.68	71.2291	0	68.602	71.0652	72.0932	0	68.2146	0	0	71.8614	0	0	62.5025	0	64.5594	70.0791	70.4425	72.0923	66.5934	0	66.3871	0	68.6478	0	70.5926	0	62.2856	70.333	65.6625	67.7196	0	70.9472	67.8138	0	69.2792	67.1422	0	0	0	0	74.5983	0	70.7668	0	65.5798	76.415
		235	1124.64	64.7365	0	69.289	66.5293	68.7231	0	69.5744	0	0	74.7658	0	0	66.0312	0	68.5158	69.3398	68.5352	72.3705	70.274	72.4341	64.9004	0	65.5448	0	70.2319	64.5619	68.5195	65.1956	69.4725	68.6409	64.9041	65.8162	64.6479	0	66.6036	64.0575	0	0	0	0	68.6413	0	73.6313	0	68.9174	0
		236	1128.6	68.9351	0	66.6736	66.8011	66.1355	0	67.7783	0	0	71.1511	0	0	65.2223	0	68.3958	66.9998	68.8587	70.5919	70.7594	0	62.3739	0	72.7174	0	0	0	66.8997	68.6418	67.2514	68.8989	69.6889	67.1207	76.3361	0	68.4254	67.4956	0	0	0	0	69.8662	0	72.0694	0	63.7849	70.6538
		237	1132.56	70.1191	0	60.3691	67.9104	0	0	68.6484	0	67.2027	74.9195	0	0	64.9697	0	80.3273	69.6628	69.5347	70.3018	65.1766	67.2227	62.8291	0	71.7502	0	0	67.7245	64.5543	65.8872	65.8973	69.3946	73.7566	70.1668	68.1723	0	66.9054	63.5897	0	0	69.3744	0	69.4175	0	69.1312	0	65.6873	67.3376
[truncated: 403 more rows]
[truncated: 26 more columns]

## Sheet: Average Spots by Background
				SptId_8	SptId_9	SptId_10	SptId_11	SptId_12	SptId_13	SptId_16	SptId_17	SptId_19	SptId_20	SptId_22	SptId_24	SptId_26	SptId_27	SptId_28	SptId_29	SptId_30	SptId_31	SptId_37	SptId_38	SptId_39	SptId_40	SptId_42	SptId_43	SptId_45	SptId_46	SptId_49	SptId_50	SptId_51	SptId_52	SptId_53	SptId_55	SptId_57	SptId_58	SptId_59	SptId_60	SptId_61	SptId_63	SptId_65	SptId_66	SptId_67	SptId_68	SptId_69	SptId_70	SptId_73	SptId_75
[truncated: 641 more rows]
[truncated: 26 more columns]
