# Supplementary material for: Quantitative imaging of transcription in living Drosophila embryos reveals the impact of core promoter motifs on promoter state dynamics
Source: Nat Commun. 2021 Jul 23;12:4504. doi: 10.1038/s41467-021-24461-6 (PMC8302612; doi:10.1038/s41467-021-24461-6)
Supplement: Supplementary file 13 — Source Data [file 41467_2021_24461_MOESM13_ESM.zip › NatComm Source Data/snaE-KrPr/KrPr M4 - ComprehensiveActivationData.xls]

## Sheet: Sheet 1
						Time	Frame	Active Nucs	Cumulative Active Nucs
Tot Nucs Numb	73					194.04	0	0	0
Region						198	1	0	0
X1	37					201.96	2	0	0
X2	59					205.92	3	0	0
Y1	-25					209.88	4	0	0
Y2	25					213.84	5	0	0
						217.8	6	0	0
Filter Parameters						221.76	7	0	0
Zeros	2					225.72	8	0	0
Ones	30					229.68	9	0	0
Pix Size	0.1312					233.64	10	0	0
						237.6	11	0	0
						241.56	12	0	0
						245.52	13	0	0
						249.48	14	0	0
						253.44	15	0	0
						257.4	16	0	0
						261.36	17	0	0
						265.32	18	0	0
						269.28	19	0	0
						273.24	20	0	0
						277.2	21	0	0
						281.16	22	0	0
						285.12	23	0	0
						289.08	24	0	0
						293.04	25	0	0
						297	26	0	0
						300.96	27	1	1
						304.92	28	1	1
						308.88	29	1	1
						312.84	30	1	1
						316.8	31	1	1
						320.76	32	2	2
						324.72	33	2	2
						328.68	34	2	2
						332.64	35	2	2
						336.6	36	2	2
						340.56	37	2	2
						344.52	38	2	2
						348.48	39	3	3
						352.44	40	3	3
						356.4	41	3	3
						360.36	42	3	3
						364.32	43	3	3
						368.28	44	3	3
						372.24	45	3	3
						376.2	46	3	3
						380.16	47	3	3
						384.12	48	4	4
						388.08	49	4	4
						392.04	50	4	4
						396	51	4	4
						399.96	52	4	4
						403.92	53	5	5
						407.88	54	5	5
						411.84	55	6	6
						415.8	56	6	6
						419.76	57	6	6
						423.72	58	6	6
						427.68	59	6	6
						431.64	60	6	6
						435.6	61	7	7
						439.56	62	7	7
						443.52	63	8	8
						447.48	64	8	9
						451.44	65	9	10
						455.4	66	10	11
						459.36	67	10	11
						463.32	68	10	11
						467.28	69	10	11
						471.24	70	10	11
						475.2	71	10	11
						479.16	72	10	11
						483.12	73	10	11
						487.08	74	10	11
						491.04	75	10	11
						495	76	10	11
						498.96	77	10	11
						502.92	78	11	11
						506.88	79	11	11
						510.84	80	11	11
						514.8	81	11	11
						518.76	82	11	11
						522.72	83	11	11
						526.68	84	11	11
						530.64	85	11	11
						534.6	86	11	11
						538.56	87	11	11
						542.52	88	11	11
						546.48	89	11	11
						550.44	90	12	12
						554.4	91	12	12
						558.36	92	12	12
						562.32	93	12	12
						566.28	94	12	12
						570.24	95	13	13
						574.2	96	13	13
						578.16	97	12	13
						582.12	98	12	13
						586.08	99	13	14
						590.04	100	14	14
						594	101	14	14
						597.96	102	14	14
						601.92	103	14	14
						605.88	104	14	14
						609.84	105	14	14
						613.8	106	14	14
						617.76	107	14	14
						621.72	108	14	14
						625.68	109	14	14
						629.64	110	14	14
						633.6	111	14	14
						637.56	112	14	14
						641.52	113	16	16
						645.48	114	16	16
						649.44	115	16	16
						653.4	116	17	17
						657.36	117	17	17
						661.32	118	17	17
						665.28	119	16	17
						669.24	120	16	17
						673.2	121	17	18
						677.16	122	17	18
						681.12	123	17	18
						685.08	124	17	18
						689.04	125	17	18
						693	126	17	18
						696.96	127	17	18
						700.92	128	17	18
						704.88	129	17	18
						708.84	130	17	18
						712.8	131	17	18
						716.76	132	17	18
						720.72	133	17	18
						724.68	134	18	19
						728.64	135	19	20
						732.6	136	20	21
						736.56	137	20	21
						740.52	138	21	22
						744.48	139	21	22
						748.44	140	21	22
						752.4	141	21	22
						756.36	142	23	24
						760.32	143	23	24
						764.28	144	24	25
						768.24	145	24	25
						772.2	146	24	25
						776.16	147	24	25
						780.12	148	24	25
						784.08	149	24	25
						788.04	150	24	25
						792	151	24	25
						795.96	152	24	25
						799.92	153	24	26
						803.88	154	24	26
						807.84	155	24	26
						811.8	156	25	27
						815.76	157	26	27
						819.72	158	26	27
						823.68	159	27	28
						827.64	160	27	28
						831.6	161	27	28
						835.56	162	27	28
						839.52	163	27	28
						843.48	164	27	28
						847.44	165	27	28
						851.4	166	27	28
						855.36	167	27	28
						859.32	168	28	29
						863.28	169	28	29
						867.24	170	29	30
						871.2	171	29	30
						875.16	172	30	31
						879.12	173	31	31
						883.08	174	31	31
						887.04	175	31	31
						891	176	31	31
						894.96	177	31	31
						898.92	178	32	32
						902.88	179	32	32
						906.84	180	32	32
						910.8	181	32	32
						914.76	182	33	33
						918.72	183	34	34
						922.68	184	34	34
						926.64	185	34	34
						930.6	186	34	34
						934.56	187	34	34
						938.52	188	35	35
						942.48	189	35	35
						946.44	190	35	35
						950.4	191	35	35
						954.36	192	36	36
						958.32	193	36	36
						962.28	194	37	37
						966.24	195	37	37
						970.2	196	38	38
						974.16	197	38	38
						978.12	198	38	38
						982.08	199	39	39
						986.04	200	39	39
						990	201	39	39
						993.96	202	39	39
						997.92	203	39	39
						1001.88	204	39	39
						1005.84	205	39	39
						1009.8	206	39	39
						1013.76	207	39	39
						1017.72	208	39	39
						1021.68	209	39	39
						1025.64	210	39	39
						1029.6	211	39	39
						1033.56	212	39	39
						1037.52	213	39	39
						1041.48	214	39	39
						1045.44	215	39	39
						1049.4	216	42	42
						1053.36	217	41	42
						1057.32	218	43	44
						1061.28	219	43	44
						1065.24	220	43	44
						1069.2	221	43	44
						1073.16	222	43	44
						1077.12	223	43	44
						1081.08	224	43	44
						1085.04	225	43	44
						1089	226	43	44
						1092.96	227	44	45
						1096.92	228	44	45
						1100.88	229	44	45
						1104.84	230	44	45
						1108.8	231	44	45
						1112.76	232	44	45
						1116.72	233	43	45
						1120.68	234	43	45
						1124.64	235	44	46
						1128.6	236	43	46
						1132.56	237	45	47
						1136.52	238	45	47
						1140.48	239	45	47
						1144.44	240	46	48
						1148.4	241	45	48
						1152.36	242	45	48
						1156.32	243	45	48
						1160.28	244	45	48
						1164.24	245	45	48
						1168.2	246	46	48
						1172.16	247	47	49
						1176.12	248	47	49
						1180.08	249	46	49
						1184.04	250	45	49
						1188	251	45	49
						1191.96	252	45	49
						1195.92	253	45	49
						1199.88	254	45	49
						1203.84	255	45	49
						1207.8	256	45	49
						1211.76	257	46	49
						1215.72	258	46	49
						1219.68	259	46	49
						1223.64	260	46	49
						1227.6	261	46	49
						1231.56	262	47	50
						1235.52	263	47	50
						1239.48	264	47	50
						1243.44	265	48	51
						1247.4	266	48	51
						1251.36	267	49	52
						1255.32	268	49	52
						1259.28	269	49	52
						1263.24	270	50	53
						1267.2	271	52	54
						1271.16	272	52	54
						1275.12	273	52	54
						1279.08	274	52	54
						1283.04	275	52	54
						1287	276	52	54
						1290.96	277	52	54
						1294.92	278	53	54
						1298.88	279	53	54
						1302.84	280	53	54
						1306.8	281	53	54
						1310.76	282	54	55
						1314.72	283	54	55
						1318.68	284	55	56
						1322.64	285	55	56
						1326.6	286	56	57
						1330.56	287	56	57
						1334.52	288	57	58
						1338.48	289	57	58
						1342.44	290	56	58
						1346.4	291	56	58
						1350.36	292	56	58
						1354.32	293	56	58
						1358.28	294	56	58
						1362.24	295	56	58
						1366.2	296	56	58
						1370.16	297	56	58
						1374.12	298	55	58
						1378.08	299	54	58
						1382.04	300	54	58
						1386	301	55	58
						1389.96	302	56	58
						1393.92	303	57	59
						1397.88	304	57	59
						1401.84	305	56	59
						1405.8	306	56	59
						1409.76	307	56	59
						1413.72	308	56	59
						1417.68	309	56	59
						1421.64	310	57	60
						1425.6	311	57	60
						1429.56	312	58	60
						1433.52	313	58	60
						1437.48	314	58	60
						1441.44	315	58	60
						1445.4	316	57	60
						1449.36	317	56	60
						1453.32	318	56	60
						1457.28	319	57	60
						1461.24	320	57	60
						1465.2	321	57	60
						1469.16	322	57	60
						1473.12	323	57	60
						1477.08	324	58	61
						1481.04	325	58	61
						1485	326	59	61
						1488.96	327	59	61
						1492.92	328	59	61
						1496.88	329	60	62
						1500.84	330	60	62
						1504.8	331	60	62
						1508.76	332	60	62
						1512.72	333	60	62
						1516.68	334	60	62
						1520.64	335	60	62
						1524.6	336	60	62
						1528.56	337	60	62
						1532.52	338	61	63
						1536.48	339	61	64
						1540.44	340	61	64
						1544.4	341	61	64
						1548.36	342	61	64
						1552.32	343	60	64
						1556.28	344	60	64
						1560.24	345	60	64
						1564.2	346	60	64
						1568.16	347	60	64
						1572.12	348	60	64
						1576.08	349	61	64
						1580.04	350	61	64
						1584	351	61	64
						1587.96	352	61	64
						1591.92	353	60	64
						1595.88	354	59	64
						1599.84	355	59	64
						1603.8	356	61	64
						1607.76	357	60	64
						1611.72	358	60	64
						1615.68	359	60	64
						1619.64	360	60	65
						1623.6	361	60	65
						1627.56	362	60	65
						1631.52	363	63	65
						1635.48	364	63	65
						1639.44	365	63	65
						1643.4	366	63	65
						1647.36	367	63	65
						1651.32	368	63	65
						1655.28	369	63	65
						1659.24	370	63	65
						1663.2	371	63	65
						1667.16	372	63	65
						1671.12	373	63	65
						1675.08	374	63	65
						1679.04	375	63	65
						1683	376	62	65
						1686.96	377	62	65
						1690.92	378	63	66
						1694.88	379	64	66
						1698.84	380	65	66
						1702.8	381	65	66
						1706.76	382	65	66
						1710.72	383	65	66
						1714.68	384	65	66
						1718.64	385	65	66
						1722.6	386	65	66
						1726.56	387	66	67
						1730.52	388	66	67
						1734.48	389	66	67
						1738.44	390	66	67
						1742.4	391	66	67
						1746.36	392	66	67
						1750.32	393	65	67
						1754.28	394	65	67
						1758.24	395	65	67
						1762.2	396	65	67
						1766.16	397	65	67
						1770.12	398	65	67
						1774.08	399	65	67
						1778.04	400	65	67
						1782	401	65	67
						1785.96	402	65	67
						1789.92	403	65	67
						1793.88	404	64	67
						1797.84	405	64	67
						1801.8	406	64	67
						1805.76	407	64	67
						1809.72	408	64	67
						1813.68	409	64	67
						1817.64	410	64	67
						1821.6	411	64	67
						1825.56	412	63	67
						1829.52	413	62	67
						1833.48	414	62	67
						1837.44	415	62	67
						1841.4	416	63	67
						1845.36	417	63	67
						1849.32	418	63	67
						1853.28	419	63	67
						1857.24	420	63	67
						1861.2	421	63	67
						1865.16	422	63	67
						1869.12	423	63	67
						1873.08	424	63	67
						1877.04	425	63	67
						1881	426	63	67
						1884.96	427	63	67
						1888.92	428	63	67
						1892.88	429	62	67
						1896.84	430	63	67
						1900.8	431	63	67
						1904.76	432	64	68
						1908.72	433	64	68
						1912.68	434	64	68
						1916.64	435	64	68
						1920.6	436	63	68
						1924.56	437	63	68
						1928.52	438	63	68
						1932.48	439	63	68
						1936.44	440	62	68
						1940.4	441	62	68
						1944.36	442	62	68
						1948.32	443	61	68
						1952.28	444	61	68
						1956.24	445	61	68
						1960.2	446	60	68
						1964.16	447	60	68
						1968.12	448	61	68
						1972.08	449	61	68
						1976.04	450	61	68
						1980	451	61	68
						1983.96	452	60	68
						1987.92	453	60	68
						1991.88	454	60	68
						1995.84	455	60	68
						1999.8	456	60	68
						2003.76	457	60	68
						2007.72	458	60	68
						2011.68	459	60	68
						2015.64	460	60	68
						2019.6	461	60	68
						2023.56	462	61	69
						2027.52	463	61	69
						2031.48	464	61	69
						2035.44	465	61	69
						2039.4	466	62	69
						2043.36	467	62	69
						2047.32	468	63	69
						2051.28	469	64	69
						2055.24	470	65	69
						2059.2	471	65	69
						2063.16	472	65	69
						2067.12	473	65	69
						2071.08	474	65	69
						2075.04	475	65	69
						2079	476	65	69
						2082.96	477	65	69
						2086.92	478	65	69
						2090.88	479	65	69
						2094.84	480	65	69
						2098.8	481	66	69
						2102.76	482	66	69
						2106.72	483	66	69
						2110.68	484	66	69
						2114.64	485	67	69
						2118.6	486	67	69
						2122.56	487	67	69
						2126.52	488	67	69
						2130.48	489	67	69
						2134.44	490	66	69
						2138.4	491	66	69
						2142.36	492	66	69
						2146.32	493	67	69
						2150.28	494	67	69
						2154.24	495	67	69
						2158.2	496	67	69
						2162.16	497	67	69
						2166.12	498	67	69
						2170.08	499	67	69
						2174.04	500	67	69
						2178	501	67	69
						2181.96	502	67	69
						2185.92	503	66	69
						2189.88	504	67	70
						2193.84	505	67	70
						2197.8	506	67	70
						2201.76	507	67	70
						2205.72	508	67	70
						2209.68	509	67	70
						2213.64	510	68	70
						2217.6	511	67	70
						2221.56	512	65	70
						2225.52	513	65	70
						2229.48	514	65	70
						2233.44	515	67	70
						2237.4	516	67	70
						2241.36	517	67	70
						2245.32	518	67	70
						2249.28	519	67	70
						2253.24	520	67	70
						2257.2	521	67	70
						2261.16	522	67	70
						2265.12	523	67	70
						2269.08	524	67	70
						2273.04	525	67	70
						2277	526	67	70
						2280.96	527	67	70
						2284.92	528	67	70
						2288.88	529	67	70
						2292.84	530	67	70
						2296.8	531	67	70
						2300.76	532	66	70
						2304.72	533	66	70
						2308.68	534	66	70
						2312.64	535	66	70
						2316.6	536	67	70
						2320.56	537	67	70
						2324.52	538	66	70
						2328.48	539	66	70
						2332.44	540	66	70
						2336.4	541	65	70
						2340.36	542	67	70
						2344.32	543	66	70
						2348.28	544	66	70
						2352.24	545	66	70
						2356.2	546	66	70
						2360.16	547	66	70
						2364.12	548	66	70
						2368.08	549	66	70
						2372.04	550	66	70
						2376	551	66	70
						2379.96	552	66	70
						2383.92	553	65	70
						2387.88	554	65	70
						2391.84	555	65	70
						2395.8	556	65	70
						2399.76	557	66	70
						2403.72	558	66	70
						2407.68	559	65	70
						2411.64	560	65	70
						2415.6	561	64	70
						2419.56	562	64	70
						2423.52	563	64	70
						2427.48	564	64	70
						2431.44	565	65	70
						2435.4	566	65	70
						2439.36	567	65	70
						2443.32	568	65	70
						2447.28	569	65	70
						2451.24	570	65	70
						2455.2	571	66	70
						2459.16	572	65	70
						2463.12	573	65	70
						2467.08	574	64	70
						2471.04	575	64	70
						2475	576	64	70
						2478.96	577	64	70
						2482.92	578	64	70
						2486.88	579	64	70
						2490.84	580	64	70
						2494.8	581	65	71
						2498.76	582	65	71
						2502.72	583	65	71
						2506.68	584	64	71
						2510.64	585	65	71
						2514.6	586	65	71
						2518.56	587	65	71
						2522.52	588	66	71
						2526.48	589	66	71
						2530.44	590	66	71
						2534.4	591	66	71
						2538.36	592	66	71
						2542.32	593	66	71
						2546.28	594	65	71
						2550.24	595	65	71
						2554.2	596	64	71
						2558.16	597	65	71
						2562.12	598	65	71
						2566.08	599	66	71
						2570.04	600	66	71
						2574	601	66	71
						2577.96	602	67	71
						2581.92	603	67	71
						2585.88	604	67	71
						2589.84	605	67	71
						2593.8	606	67	71
						2597.76	607	68	72
						2601.72	608	68	72
						2605.68	609	68	72
						2609.64	610	68	72
						2613.6	611	68	72
						2617.56	612	68	72
						2621.52	613	68	72
						2625.48	614	68	72
						2629.44	615	68	72
						2633.4	616	68	72
						2637.36	617	68	72
						2641.32	618	68	72
						2645.28	619	68	72
						2649.24	620	67	72
						2653.2	621	67	72
						2657.16	622	67	72
						2661.12	623	66	72
						2665.08	624	66	72
						2669.04	625	66	72
						2673	626	66	72
						2676.96	627	64	72
						2680.92	628	64	72
						2684.88	629	64	72
						2688.84	630	64	72
						2692.8	631	64	72
						2696.76	632	64	72
						2700.72	633	64	72
						2704.68	634	64	72
						2708.64	635	64	72
						2712.6	636	64	72
						2716.56	637	64	72
						2720.52	638	63	72
						2724.48	639	62	72
						2728.44	640	62	72
